# Supplementary material for: Multi-species annotation of transcriptome and chromatin structure in domesticated animals
Source: BMC Biol. 2019 Dec 30;17:108. doi: 10.1186/s12915-019-0726-5 (PMC6936065; doi:10.1186/s12915-019-0726-5)
Supplement: Supplementary file 2 — Additional file 2 Reference genes and transcripts (structure, expression) of the 4 species. Archive content: • bos_taurus.gtf • bos_taurus.refgn.tpm.tsv • capra_hircus.gtf • capra_hircus.refgn.tpm.tsv • gallus_gallus.gtf • gallus_gallus.refgn.tpm.tsv • sus_scrofa.gtf •sus_scrofa.refgn.tpm.tsv [file 12915_2019_726_MOESM2_ESM.gz]

Archive with 8 entries (8 files):
- home/sfoissac/fragencode/papers/first/suppl.files/refgn/bos_taurus.gtf
- home/sfoissac/fragencode/papers/first/suppl.files/refgn/capra_hircus.gtf
- home/sfoissac/fragencode/papers/first/suppl.files/refgn/gallus_gallus.gtf
- home/sfoissac/fragencode/papers/first/suppl.files/refgn/sus_scrofa.gtf
- home/sfoissac/fragencode/papers/first/suppl.files/refgn/bos_taurus.refgn.tpm.tsv
- home/sfoissac/fragencode/papers/first/suppl.files/refgn/capra_hircus.refgn.tpm.tsv
- home/sfoissac/fragencode/papers/first/suppl.files/refgn/gallus_gallus.refgn.tpm.tsv
- home/sfoissac/fragencode/papers/first/suppl.files/refgn/sus_scrofa.refgn.tpm.tsv
