# Supplementary material for: Multi-species annotation of transcriptome and chromatin structure in domesticated animals
Source: BMC Biol. 2019 Dec 30;17:108. doi: 10.1186/s12915-019-0726-5 (PMC6936065; doi:10.1186/s12915-019-0726-5)
Supplement: Supplementary file 2 — Additional file 2 Reference genes and transcripts (structure, expression) of the 4 species. Archive content: • bos_taurus.gtf • bos_taurus.refgn.tpm.tsv • capra_hircus.gtf • capra_hircus.refgn.tpm.tsv • gallus_gallus.gtf • gallus_gallus.refgn.tpm.tsv • sus_scrofa.gtf •sus_scrofa.refgn.tpm.tsv [file 12915_2019_726_MOESM2_ESM.gz › home/sfoissac/fragencode/papers/first/suppl.files/refgn/bos_taurus.refgn.tpm.tsv]

	cattle1-cd4	cattle1-liver	cattle2-cd4	cattle2-cd8	cattle2-liver	cattle3-cd4	cattle3-cd8	cattle3-liver	cattle4-cd4	cattle4-cd8	cattle4-liver
ENSBTAG00000000005	8.38	1.05	10.26	32.38	2.00	8.03	6.42	2.03	4.91	47.26	1.88
ENSBTAG00000000008	0.00	0.00	0.00	0.08	0.00	0.03	0.00	0.00	0.00	0.00	0.00
ENSBTAG00000000009	0.00	1.06	0.01	0.10	1.82	0.00	0.00	1.46	0.00	0.10	1.20
ENSBTAG00000000010	43.18	23.66	43.75	45.44	34.88	36.03	36.45	38.68	39.35	38.73	41.94
ENSBTAG00000000011	0.10	85.18	0.04	0.04	49.34	0.09	0.00	46.42	0.03	0.04	65.52
ENSBTAG00000000012	10.95	5.91	12.96	11.47	6.74	9.24	8.28	4.76	14.12	11.84	7.13
ENSBTAG00000000013	19.55	6.43	18.51	16.44	7.56	19.38	14.67	7.88	31.76	16.86	5.12
ENSBTAG00000000014	67.00	60.84	81.79	74.62	67.46	69.20	64.51	106.12	58.10	63.06	87.70
ENSBTAG00000000015	2.07	1.03	1.99	1.66	0.43	1.20	1.00	0.40	0.62	1.34	0.49
ENSBTAG00000000016	7.45	0.03	5.85	3.33	0.03	7.13	4.86	0.00	5.45	2.41	0.03
ENSBTAG00000000019	31.68	40.45	32.68	49.55	47.23	29.48	25.58	50.51	34.91	55.61	51.35
ENSBTAG00000000020	0.00	0.07	0.00	0.00	0.05	0.00	0.01	0.06	0.00	0.00	0.07
ENSBTAG00000000021	34.86	15.46	34.65	32.63	23.16	27.44	25.35	16.24	22.93	31.14	18.74
ENSBTAG00000000022	11.00	5.42	12.81	14.65	6.60	8.81	7.43	4.76	9.36	8.85	5.80
ENSBTAG00000000023	19.74	7.95	22.40	25.39	9.88	19.19	17.23	10.73	22.63	18.23	9.68
ENSBTAG00000000024	13.42	9.83	14.58	13.81	9.60	16.29	13.65	11.31	16.08	15.85	12.31
ENSBTAG00000000025	20.49	23.27	20.43	22.04	29.65	20.14	17.87	39.00	20.96	22.47	42.94
ENSBTAG00000000026	28.84	5.46	25.39	26.59	5.88	22.07	22.07	4.37	25.96	22.75	4.30
ENSBTAG00000000027	0.00	0.00	0.00	0.00	0.00	0.00	0.00	0.00	0.00	0.00	0.00
ENSBTAG00000000029	0.00	0.00	0.00	0.00	0.00	0.00	0.00	0.00	0.00	0.00	0.00
ENSBTAG00000000030	3.78	0.17	4.50	5.51	0.11	2.04	1.90	0.03	1.93	1.52	0.06
ENSBTAG00000000031	0.06	0.02	0.02	0.08	0.04	0.04	0.01	0.05	0.06	0.02	0.07
ENSBTAG00000000032	14.00	0.66	16.62	80.91	1.72	15.86	35.07	1.15	13.25	112.11	1.65
ENSBTAG00000000033	0.06	1.45	0.00	0.09	0.37	0.00	0.02	0.06	0.03	0.07	0.10
ENSBTAG00000000037	7.03	3.24	6.23	6.22	4.30	6.92	4.48	4.47	6.33	5.69	4.44
ENSBTAG00000000039	43.00	6.31	37.50	44.72	5.93	31.89	33.01	7.05	43.49	62.95	9.78
ENSBTAG00000000040	8.27	2.55	6.47	9.70	3.01	5.66	5.11	3.68	9.26	13.45	3.27
ENSBTAG00000000042	2.49	12.45	2.31	4.21	12.57	0.96	2.18	9.69	1.19	1.63	12.23
ENSBTAG00000000044	0.00	0.00	0.00	0.00	0.00	0.00	0.00	0.00	0.00	0.00	0.00
ENSBTAG00000000046	4.14	4.00	4.02	5.08	5.43	4.23	4.76	6.50	3.49	5.19	6.03
ENSBTAG00000000049	7.39	1.71	6.83	6.89	1.60	6.56	6.32	0.95	9.22	8.79	1.76
ENSBTAG00000000050	33.81	18.38	38.73	44.89	22.68	30.19	34.24	22.29	30.95	37.66	23.48
ENSBTAG00000000052	0.18	1.55	0.33	0.06	3.17	0.01	0.24	0.55	0.17	0.07	0.97
ENSBTAG00000000053	0.00	0.19	0.01	0.02	0.29	0.04	0.02	0.46	0.01	0.08	0.36
ENSBTAG00000000054	10.11	3.19	8.28	10.73	3.22	7.88	8.19	2.48	10.27	11.28	3.29
ENSBTAG00000000056	26.22	2.98	21.50	19.58	3.48	17.52	12.86	3.08	22.11	24.13	3.59
ENSBTAG00000000057	0.12	0.16	0.06	0.20	0.29	0.04	0.09	0.13	0.19	0.13	0.09
ENSBTAG00000000059	0.00	0.00	0.00	0.00	0.00	0.00	0.00	0.00	0.00	0.00	0.00
ENSBTAG00000000060	0.02	0.00	0.13	0.01	0.00	0.00	0.00	0.00	0.00	0.01	0.00
ENSBTAG00000000061	0.00	0.73	0.00	0.00	0.93	0.03	0.00	0.94	0.02	0.00	0.62
ENSBTAG00000000062	0.00	0.52	0.00	0.00	0.50	0.00	0.00	0.42	0.00	0.00	0.12
ENSBTAG00000000064	25.14	3.19	35.82	39.36	2.74	15.18	15.73	5.76	10.20	14.54	5.98
ENSBTAG00000000065	58.97	41.06	47.42	27.20	38.26	54.72	37.68	51.60	69.33	30.87	44.38
ENSBTAG00000000066	0.03	0.00	0.00	0.00	0.00	0.00	0.00	0.00	0.00	0.00	0.00
ENSBTAG00000000067	37.02	35.49	45.01	72.97	53.24	28.13	38.14	48.54	29.38	66.00	69.73
ENSBTAG00000000070	0.00	240.44	0.00	0.00	187.19	0.00	0.00	176.53	0.00	0.00	216.86
ENSBTAG00000000071	0.00	0.00	0.00	0.00	0.00	0.00	0.00	0.00	0.00	0.00	0.00
ENSBTAG00000000072	12.70	8.28	12.43	12.92	12.61	10.71	10.98	25.36	12.23	11.03	17.56
ENSBTAG00000000073	24.57	15.57	24.30	31.92	18.85	26.36	30.26	21.40	26.26	50.56	23.74
ENSBTAG00000000074	0.53	11.58	0.60	0.26	17.80	0.48	0.09	13.25	1.28	0.42	12.19
ENSBTAG00000000076	0.01	0.85	0.02	0.14	1.51	0.00	0.04	0.88	0.00	0.03	0.80
ENSBTAG00000000077	111.50	19.34	115.83	90.75	24.42	88.35	69.07	33.80	118.54	75.88	29.01
ENSBTAG00000000078	229.05	1.82	277.88	347.23	6.49	237.61	161.44	2.83	228.89	407.14	3.03
ENSBTAG00000000079	4.48	2.46	4.27	4.35	1.54	3.85	2.94	0.88	4.97	3.62	0.73
ENSBTAG00000000080	8.22	5.46	9.43	9.50	7.15	8.18	7.46	20.28	8.27	8.28	11.62
ENSBTAG00000000081	9.00	14.07	11.01	14.00	15.90	8.73	7.28	23.61	10.97	10.05	22.09
ENSBTAG00000000082	0.06	0.03	0.13	0.21	0.01	0.06	0.07	0.00	0.13	0.08	0.01
ENSBTAG00000000084	13.13	8.21	15.34	18.71	10.31	9.87	10.01	15.25	10.28	10.57	14.82
ENSBTAG00000000085	0.00	1593.41	0.00	0.00	1164.76	0.00	0.00	950.18	0.00	0.00	1159.73
ENSBTAG00000000087	8.96	12.06	9.43	12.87	18.25	7.97	8.04	25.96	6.96	17.94	16.72
ENSBTAG00000000088	2.20	14.52	3.64	7.38	13.50	3.71	4.02	16.69	2.28	9.66	16.03
ENSBTAG00000000090	1.56	1.80	1.38	1.62	2.59	0.90	1.08	1.58	1.77	1.39	1.55
ENSBTAG00000000091	193.85	151.97	209.92	246.81	137.30	186.43	149.36	177.05	147.43	230.66	160.56
ENSBTAG00000000092	13.65	10.46	16.88	19.28	12.13	16.07	13.36	16.14	19.39	14.86	16.17
ENSBTAG00000000094	16.93	21.63	19.13	15.85	24.34	12.25	14.02	29.12	15.32	11.48	24.30
ENSBTAG00000000095	5.31	0.31	5.06	8.51	0.49	4.91	3.93	0.37	4.55	16.35	1.63
ENSBTAG00000000097	39.89	26.80	46.19	48.13	39.26	39.95	34.48	62.68	46.50	43.17	36.36
ENSBTAG00000000098	12.11	4.68	11.36	14.81	5.24	9.25	10.02	4.00	14.71	15.19	5.10
ENSBTAG00000000099	110.60	257.19	109.67	125.98	256.36	95.17	75.04	281.19	87.07	146.56	276.25
ENSBTAG00000000100	0.00	0.00	0.00	0.00	0.00	0.00	0.00	0.00	0.00	0.00	0.00
ENSBTAG00000000102	0.00	1.72	0.00	0.01	1.20	0.00	0.00	0.19	0.00	0.00	0.14
ENSBTAG00000000103	66.29	650.46	50.28	60.52	623.26	52.77	54.47	605.69	51.84	54.96	418.52
ENSBTAG00000000105	33.28	9.26	39.05	49.14	10.82	43.14	42.03	9.34	39.96	64.85	8.56
ENSBTAG00000000106	0.01	3.16	0.00	0.00	0.97	0.00	0.00	0.17	0.07	0.00	0.01
ENSBTAG00000000108	24.21	8.51	25.17	32.62	14.27	22.78	18.92	13.64	32.79	29.37	10.55
ENSBTAG00000000109	0.00	0.05	0.00	0.00	0.00	0.00	0.01	0.11	0.00	0.00	0.02
ENSBTAG00000000111	46.97	238.73	45.78	49.39	291.38	40.69	36.96	878.12	36.71	55.59	316.60
ENSBTAG00000000113	42.33	7.19	43.42	63.38	8.71	35.88	33.96	7.55	37.92	58.20	9.46
ENSBTAG00000000115	24.97	9.81	28.63	32.29	11.71	21.41	16.71	10.57	31.53	30.85	12.06
ENSBTAG00000000118	0.00	0.00	0.00	0.00	0.00	0.00	0.00	0.00	0.00	0.00	0.00
ENSBTAG00000000119	0.00	0.00	0.00	0.00	0.00	0.00	0.00	0.00	0.00	0.00	0.00
ENSBTAG00000000120	0.00	0.02	0.00	0.00	0.01	0.00	0.00	0.01	0.00	0.00	0.03
ENSBTAG00000000123	0.00	173.55	0.00	0.00	259.87	0.00	0.00	154.09	0.00	0.00	153.46
ENSBTAG00000000124	0.03	0.62	0.01	0.10	0.12	0.03	0.08	0.00	0.07	0.00	0.15
ENSBTAG00000000125	3.88	0.82	4.04	4.35	1.48	2.79	2.54	2.15	3.63	2.78	1.83
ENSBTAG00000000128	0.15	0.02	0.19	0.00	0.02	0.15	0.00	0.02	0.11	0.00	0.00
ENSBTAG00000000130	15.84	0.65	14.55	22.10	1.34	11.58	8.68	0.76	7.42	59.08	0.63
ENSBTAG00000000131	38.82	5.81	36.41	37.87	7.31	28.80	28.44	11.13	34.60	37.97	8.75
ENSBTAG00000000132	169.24	45.90	206.47	241.69	84.76	151.30	144.63	225.66	129.61	209.14	150.70
ENSBTAG00000000133	12.09	1.85	15.75	148.87	6.17	41.57	23.99	11.97	9.48	369.74	8.46
ENSBTAG00000000134	44.07	33.29	45.09	60.31	34.78	35.52	30.37	45.26	31.06	68.09	40.87
ENSBTAG00000000137	13.83	2.58	13.84	18.26	2.55	11.54	11.61	1.96	19.62	11.70	2.55
ENSBTAG00000000138	0.00	0.00	0.00	0.00	0.01	0.00	0.00	0.00	0.00	0.00	0.00
ENSBTAG00000000139	21.18	7.22	21.97	25.52	9.98	17.81	14.52	12.62	20.48	28.36	12.64
ENSBTAG00000000140	15.76	822.78	15.44	20.50	850.60	13.55	28.34	717.31	11.93	17.97	568.98
ENSBTAG00000000141	41.41	45.01	35.74	36.73	41.37	46.81	37.71	56.64	39.83	50.29	61.15
ENSBTAG00000000144	21.15	0.82	23.83	83.94	0.68	28.28	96.30	0.70	20.32	48.14	0.57
ENSBTAG00000000145	0.00	0.00	0.00	0.00	0.00	0.00	0.00	0.00	0.00	0.00	0.00
ENSBTAG00000000146	0.86	33.70	0.46	0.56	23.93	0.80	0.55	21.71	0.43	0.19	18.83
ENSBTAG00000000147	7.47	2.03	7.36	10.62	3.66	5.51	7.24	4.03	9.37	6.92	2.53
ENSBTAG00000000149	14.65	8.80	14.41	12.00	6.85	12.60	9.46	6.51	18.46	9.57	9.66
ENSBTAG00000000152	30.88	6.76	30.01	37.12	9.18	27.92	23.96	13.81	36.48	30.89	10.82
ENSBTAG00000000153	3.16	1.68	3.34	3.07	2.11	2.83	2.83	1.28	3.44	3.96	1.98
ENSBTAG00000000154	30.72	9.84	28.60	24.93	13.49	24.36	24.71	17.34	30.18	27.30	10.74
ENSBTAG00000000156	2.46	3.44	2.28	2.60	3.97	2.97	1.98	3.29	1.61	2.17	3.31
ENSBTAG00000000157	4.15	1.32	3.20	1.99	1.23	3.52	2.62	1.25	8.69	2.21	0.78
ENSBTAG00000000158	0.00	0.00	0.00	0.00	0.00	0.00	0.00	0.00	0.00	0.00	0.00
ENSBTAG00000000160	1.61	45.11	1.62	8.74	43.55	1.18	6.09	25.95	2.33	6.63	40.43
ENSBTAG00000000161	2.13	0.07	2.17	3.76	0.07	1.22	2.10	0.00	1.60	1.91	0.00
ENSBTAG00000000162	31.70	34.92	33.62	39.36	33.30	36.15	32.50	40.98	23.74	36.57	34.10
ENSBTAG00000000163	27.55	22.06	47.42	91.05	20.80	34.47	35.25	32.66	32.59	237.93	16.94
ENSBTAG00000000164	0.09	0.00	0.33	0.28	0.00	0.00	0.21	0.00	1.56	0.90	0.00
ENSBTAG00000000168	0.00	0.00	0.00	0.00	0.00	0.00	0.00	0.00	0.00	0.00	0.00
ENSBTAG00000000169	0.99	0.95	1.21	1.98	0.73	0.33	0.51	0.16	1.02	0.99	0.41
ENSBTAG00000000170	0.00	4.99	0.00	0.18	0.61	0.03	0.00	2.30	0.00	0.04	3.35
ENSBTAG00000000171	0.00	0.00	0.00	0.00	0.00	0.00	0.00	0.00	0.00	0.00	0.00
ENSBTAG00000000172	0.05	54.61	0.03	0.00	53.09	0.00	0.00	36.06	0.00	0.02	39.82
ENSBTAG00000000175	3.49	6.44	3.79	4.37	6.56	3.54	3.83	9.44	6.24	2.52	11.45
ENSBTAG00000000176	54.35	15.55	54.50	68.84	19.95	41.47	35.79	20.45	64.03	63.22	20.77
ENSBTAG00000000177	0.00	2.80	0.00	0.00	1.12	0.00	0.00	2.40	0.00	0.00	1.47
ENSBTAG00000000179	1.80	1.98	1.72	1.93	2.01	2.23	1.75	2.26	2.12	2.41	2.74
ENSBTAG00000000181	90.54	1.13	93.24	101.59	1.29	91.51	85.63	1.03	108.37	108.32	0.94
ENSBTAG00000000182	10.73	8.29	9.81	12.69	12.72	8.36	19.56	8.35	7.00	6.65	5.06
ENSBTAG00000000183	19.31	0.60	22.39	47.36	0.49	20.85	40.04	0.48	34.25	37.01	0.77
ENSBTAG00000000184	19.23	5.18	22.10	29.17	5.58	17.90	18.11	7.03	23.35	28.71	7.37
ENSBTAG00000000185	0.00	3.28	0.00	0.04	1.49	0.00	0.03	1.63	0.01	0.00	2.50
ENSBTAG00000000186	14.63	17.83	14.70	14.54	19.12	10.27	10.68	17.06	10.93	11.54	22.73
ENSBTAG00000000188	0.01	0.00	0.02	0.00	0.01	0.07	0.00	0.00	0.02	0.01	0.00
ENSBTAG00000000189	0.00	0.00	0.00	0.00	0.05	0.00	0.00	0.00	0.00	0.00	0.00
ENSBTAG00000000191	30.36	68.69	31.99	27.81	77.56	35.23	34.85	152.86	33.13	40.33	99.22
ENSBTAG00000000195	3.59	1.98	3.31	4.39	2.27	2.83	4.35	2.56	3.77	4.68	2.49
ENSBTAG00000000197	1.97	3.07	2.17	1.68	4.49	1.69	1.56	4.88	2.33	1.52	3.55
ENSBTAG00000000198	0.00	0.00	0.00	0.00	0.00	0.00	0.00	0.00	0.00	0.00	0.00
ENSBTAG00000000199	8.95	1.42	9.24	11.77	2.37	9.25	7.44	2.31	14.18	9.27	2.07
ENSBTAG00000000201	7.98	2.75	8.51	8.65	3.15	7.56	6.36	4.17	12.41	6.58	3.96
ENSBTAG00000000202	22.77	2.35	21.01	38.06	2.10	21.77	16.25	1.01	20.26	65.52	1.33
ENSBTAG00000000203	158.39	62.42	162.47	164.72	77.55	162.37	152.23	115.17	175.40	179.03	95.33
ENSBTAG00000000204	25.81	11.47	27.72	31.74	13.93	20.41	17.99	11.69	23.73	32.58	9.24
ENSBTAG00000000205	27.61	2.59	28.70	22.85	4.22	28.52	22.13	5.70	43.89	19.11	6.71
ENSBTAG00000000207	15.12	5.73	11.96	14.97	7.09	10.90	9.68	5.89	12.19	14.03	4.88
ENSBTAG00000000210	7.78	0.92	10.35	11.05	2.12	5.46	8.39	2.38	6.73	7.39	1.86
ENSBTAG00000000211	0.00	0.82	0.00	0.00	0.73	0.00	0.00	0.43	0.00	0.00	0.97
ENSBTAG00000000212	100.19	77.99	93.29	142.80	77.70	78.72	71.83	91.66	66.84	173.77	82.88
ENSBTAG00000000213	17.50	8.27	18.89	33.09	12.41	14.07	15.19	15.17	19.18	20.51	16.42
ENSBTAG00000000214	0.00	0.00	0.00	0.00	0.00	0.00	0.00	0.00	0.06	0.05	0.03
ENSBTAG00000000215	219.09	44.90	211.60	297.16	65.54	173.41	153.94	92.39	191.75	365.71	61.93
ENSBTAG00000000218	15.28	5.53	15.59	14.94	6.74	14.18	13.12	5.12	13.27	18.79	4.92
ENSBTAG00000000219	0.00	0.00	0.00	0.00	0.00	0.00	0.00	0.00	0.00	0.00	0.00
ENSBTAG00000000220	0.00	0.14	0.00	0.00	0.08	0.04	0.00	0.06	0.00	0.00	0.04
ENSBTAG00000000221	9.54	2.90	10.28	11.12	2.59	8.61	7.45	4.32	7.34	13.02	2.59
ENSBTAG00000000222	17.86	3.05	17.29	23.00	3.53	18.46	14.51	3.17	26.16	18.70	4.06
ENSBTAG00000000223	50.65	16.98	56.35	56.32	22.16	41.28	30.92	19.88	49.40	35.11	21.62
ENSBTAG00000000224	9.30	3.80	5.43	3.13	4.32	7.30	5.45	1.58	7.79	2.16	1.87
ENSBTAG00000000225	23.79	6.53	25.34	24.70	9.51	20.69	19.26	13.83	20.75	27.52	12.25
ENSBTAG00000000226	0.00	0.00	0.00	0.00	0.00	0.00	0.00	0.00	0.00	0.00	0.00
ENSBTAG00000000228	0.00	0.00	0.04	0.03	0.00	0.00	0.00	0.00	0.00	0.00	0.00
ENSBTAG00000000229	0.00	158.25	0.00	0.00	183.66	0.00	0.00	273.31	0.00	0.00	88.29
ENSBTAG00000000231	0.75	9.64	0.37	0.57	10.22	0.89	1.00	9.40	2.91	0.74	9.38
ENSBTAG00000000232	0.00	0.00	0.00	0.00	0.00	0.00	0.00	0.00	0.00	0.00	0.00
ENSBTAG00000000233	0.00	0.00	0.00	0.00	0.00	0.00	0.00	0.00	0.00	0.00	0.00
ENSBTAG00000000236	152.53	15.65	171.56	220.59	20.27	133.19	101.04	29.19	160.53	115.87	17.60
ENSBTAG00000000237	0.00	0.00	0.00	0.00	0.00	0.00	0.00	0.00	0.00	0.00	0.00
ENSBTAG00000000238	0.08	0.00	0.08	0.03	0.01	0.09	0.03	0.00	0.04	0.03	0.04
ENSBTAG00000000240	2.84	4.05	4.28	6.38	5.27	3.67	3.97	2.86	3.47	5.56	2.76
ENSBTAG00000000241	15.58	17.26	16.13	23.36	21.61	13.20	10.91	25.83	17.75	28.36	22.56
ENSBTAG00000000242	0.59	0.43	0.85	0.39	0.67	1.27	0.87	1.79	0.87	1.52	1.57
ENSBTAG00000000243	0.48	13.83	0.78	3.38	7.34	0.11	6.21	12.45	0.64	6.02	16.32
ENSBTAG00000000244	0.20	0.20	0.11	0.14	0.21	0.11	0.09	0.09	0.14	0.56	0.18
ENSBTAG00000000245	0.09	3.26	0.15	0.11	4.57	0.13	0.07	3.21	0.12	0.09	6.15
ENSBTAG00000000246	2.23	0.05	2.29	2.31	0.18	2.49	1.92	0.08	2.43	1.90	0.04
ENSBTAG00000000250	18.71	42.03	17.15	11.55	33.47	20.26	16.10	30.86	17.85	14.26	33.39
ENSBTAG00000000251	10.32	522.19	11.71	6.89	378.98	15.37	7.60	413.21	13.00	3.58	322.68
ENSBTAG00000000252	45.17	44.73	50.88	53.96	49.43	50.43	45.31	61.13	41.50	44.33	55.20
ENSBTAG00000000253	7.83	15.11	4.51	16.57	17.01	3.37	10.66	12.70	6.01	8.83	17.42
ENSBTAG00000000256	3.44	5.68	4.19	2.33	4.34	5.38	2.67	9.09	6.96	3.54	6.69
ENSBTAG00000000257	0.00	0.01	0.00	0.00	0.00	0.01	0.00	0.01	0.00	0.00	0.00
ENSBTAG00000000258	0.02	1255.56	0.04	0.05	1249.91	0.16	0.20	1495.30	0.06	0.06	1245.53
ENSBTAG00000000259	0.00	433.72	0.00	0.00	413.46	0.00	0.00	118.63	0.00	0.00	376.64
ENSBTAG00000000260	25.82	9.08	27.49	31.32	9.95	24.50	23.42	9.54	28.87	33.31	12.12
ENSBTAG00000000261	0.06	0.03	0.03	0.00	0.10	0.00	0.00	0.11	0.02	0.00	0.06
ENSBTAG00000000264	0.00	0.01	0.00	0.00	0.00	0.00	0.00	0.00	0.00	0.00	0.00
ENSBTAG00000000265	0.00	0.01	0.00	0.00	0.04	0.00	0.00	0.01	0.00	0.00	0.04
ENSBTAG00000000266	10.86	11.54	11.95	15.83	12.84	8.93	6.92	10.84	10.60	13.69	12.87
ENSBTAG00000000267	16.26	3.64	15.86	17.10	3.89	11.97	10.36	2.95	20.06	15.28	3.75
ENSBTAG00000000269	5.74	8.89	5.58	5.60	10.00	4.96	4.67	9.75	5.37	3.73	9.39
ENSBTAG00000000271	1.10	0.59	0.45	0.63	0.78	0.50	0.43	1.03	1.15	0.71	1.47
ENSBTAG00000000273	0.18	0.03	0.63	0.39	0.00	0.76	0.30	0.00	0.25	0.20	0.03
ENSBTAG00000000274	25.57	14.57	27.32	39.74	15.30	21.51	22.30	31.68	22.08	37.30	36.19
ENSBTAG00000000275	11.98	2.92	10.99	11.68	3.98	10.12	8.31	2.45	14.14	10.19	3.20
ENSBTAG00000000277	9.73	2.91	8.25	8.91	3.12	9.73	10.11	2.25	15.37	23.11	3.55
ENSBTAG00000000278	0.00	0.00	0.00	0.00	0.00	0.00	0.00	0.00	0.00	0.00	0.00
ENSBTAG00000000279	0.51	1.39	0.22	0.57	1.95	0.21	0.16	0.52	0.18	0.78	0.33
ENSBTAG00000000280	0.00	0.00	0.00	0.00	0.00	0.00	0.00	0.00	0.00	0.00	0.00
ENSBTAG00000000281	9.35	0.10	11.99	10.34	0.40	5.14	5.09	0.05	3.36	4.01	0.12
ENSBTAG00000000283	4.15	2.16	4.64	4.45	4.18	3.00	1.01	2.78	2.62	1.68	3.52
ENSBTAG00000000284	0.01	4.30	0.05	0.00	3.79	0.00	0.00	1.32	0.00	0.00	1.13
ENSBTAG00000000285	13.10	8.16	9.58	8.96	7.52	10.29	8.38	8.02	17.47	9.39	8.03
ENSBTAG00000000286	1.15	4.48	0.97	1.71	4.64	1.39	1.23	2.74	1.79	2.79	2.97
ENSBTAG00000000287	11.02	3.25	11.49	10.71	3.47	10.03	8.85	2.90	12.94	9.90	2.64
ENSBTAG00000000288	14.55	34.64	15.22	19.26	28.44	12.34	12.01	18.47	19.12	14.74	20.14
ENSBTAG00000000289	26.68	13.29	26.29	30.09	14.42	19.19	17.81	16.64	30.20	39.31	16.28
ENSBTAG00000000290	23.71	5.33	27.89	29.97	6.36	21.96	17.78	7.58	31.37	17.71	8.10
ENSBTAG00000000291	5.90	45.55	5.61	6.28	42.39	5.12	3.55	33.49	6.32	4.73	38.51
ENSBTAG00000000292	37.78	11.11	31.20	53.25	10.53	29.83	22.37	9.86	27.74	98.32	11.25
ENSBTAG00000000295	7.34	7.91	4.50	6.83	5.69	9.19	11.30	7.57	10.81	13.71	8.70
ENSBTAG00000000296	18.72	1.26	18.68	22.95	1.93	14.43	10.16	0.89	13.58	23.87	1.28
ENSBTAG00000000297	17.40	23.08	18.39	27.95	25.64	14.31	11.94	39.53	13.57	38.34	28.82
ENSBTAG00000000300	0.03	0.43	0.01	0.02	0.45	0.06	0.04	0.42	0.32	0.01	0.74
ENSBTAG00000000301	0.00	0.12	0.00	0.00	0.06	0.00	0.00	0.06	0.00	0.00	0.02
ENSBTAG00000000305	24.57	22.73	23.17	42.70	33.34	25.85	26.99	45.29	20.33	51.37	35.25
ENSBTAG00000000306	65.01	0.68	55.07	76.17	0.87	43.12	52.35	0.80	60.81	41.03	0.74
ENSBTAG00000000308	11.08	21.68	11.04	16.16	23.97	11.11	7.13	24.27	16.80	28.36	26.81
ENSBTAG00000000309	0.00	0.00	0.00	0.00	0.00	0.00	0.00	0.01	0.00	0.01	0.00
ENSBTAG00000000310	0.03	0.00	0.00	0.00	0.03	0.05	0.00	0.00	0.00	0.03	0.00
ENSBTAG00000000312	89.37	11.84	79.39	77.74	15.92	72.79	58.58	14.77	88.47	96.16	14.10
ENSBTAG00000000313	0.46	10.72	0.34	0.71	11.04	0.26	0.33	2.20	0.13	1.41	10.09
ENSBTAG00000000315	11.71	9.27	11.05	9.89	17.11	8.70	8.34	13.41	8.37	10.27	14.33
ENSBTAG00000000317	0.39	0.13	0.54	1.32	0.12	0.36	0.68	0.03	0.55	1.04	0.06
ENSBTAG00000000320	29.88	7.12	33.01	40.27	10.27	23.53	23.27	14.59	22.14	37.25	11.45
ENSBTAG00000000321	8.13	12.57	8.54	9.48	13.19	7.21	6.47	13.96	7.76	7.54	20.40
ENSBTAG00000000322	8.54	4.85	11.50	15.16	6.53	8.98	7.79	10.04	9.50	12.85	10.87
ENSBTAG00000000326	0.00	0.00	0.01	0.06	0.00	0.01	0.01	0.00	0.00	0.00	0.00
ENSBTAG00000000328	0.04	5.39	0.03	0.00	1.77	0.00	0.00	2.58	0.00	0.00	0.54
ENSBTAG00000000329	0.00	0.04	0.00	0.00	0.06	0.00	0.00	0.16	0.00	0.01	0.11
ENSBTAG00000000330	23.18	41.33	20.24	25.35	30.82	17.66	21.68	34.69	17.14	26.42	34.91
ENSBTAG00000000332	10.90	13.36	10.52	11.87	13.85	9.32	6.31	13.96	9.57	14.17	14.53
ENSBTAG00000000333	0.00	0.13	0.03	0.00	0.27	0.02	0.01	0.16	0.00	0.00	0.18
ENSBTAG00000000335	0.00	0.00	0.00	0.00	0.00	0.00	0.00	0.00	0.00	0.00	0.00
ENSBTAG00000000336	0.16	0.00	0.30	1.23	0.00	0.17	0.51	0.01	0.23	0.71	0.00
ENSBTAG00000000340	45.31	12.24	42.56	44.36	16.68	41.66	31.99	16.49	61.41	40.12	13.36
ENSBTAG00000000341	9.54	35.12	7.40	11.18	45.43	8.82	7.63	61.66	8.51	9.00	50.38
ENSBTAG00000000342	14.44	32.99	14.06	16.56	45.33	12.16	12.87	49.68	13.29	22.25	39.25
ENSBTAG00000000343	42.62	47.71	44.40	41.87	44.66	40.98	43.20	46.95	33.91	36.51	34.87
ENSBTAG00000000344	0.00	0.00	0.00	0.00	0.00	0.00	0.00	0.00	0.00	0.00	0.00
ENSBTAG00000000345	1.50	10.54	0.92	1.12	9.39	0.86	0.69	56.80	1.06	1.63	13.88
ENSBTAG00000000347	196.76	10.71	198.53	331.08	19.66	184.58	141.21	25.02	148.57	462.85	20.86
ENSBTAG00000000351	0.00	0.00	0.00	0.00	0.00	0.00	0.00	0.00	0.00	0.00	0.00
ENSBTAG00000000354	0.00	0.00	0.38	0.51	0.19	0.00	0.00	0.21	0.00	0.06	0.06
ENSBTAG00000000355	6.08	2.21	7.20	5.77	1.43	5.82	4.96	1.84	6.03	4.80	2.12
ENSBTAG00000000356	24.80	6.67	19.06	21.15	3.97	24.41	26.62	14.90	24.39	25.37	9.48
ENSBTAG00000000357	15.30	1.64	14.82	11.03	1.30	11.73	8.67	1.94	4.81	4.92	1.50
ENSBTAG00000000359	26.41	21.21	29.45	32.42	31.38	23.15	20.95	52.02	25.47	24.58	47.85
ENSBTAG00000000360	0.00	0.00	0.00	0.00	0.00	0.00	0.00	0.00	0.00	0.00	0.00
ENSBTAG00000000362	11.41	3.56	10.25	10.85	3.75	8.96	8.37	3.02	13.56	8.67	4.00
ENSBTAG00000000363	4.88	1.07	4.71	5.43	1.02	5.22	4.25	1.65	8.30	2.83	1.19
ENSBTAG00000000365	8.16	13.75	9.02	10.27	11.99	6.56	6.05	14.10	7.68	11.64	15.85
ENSBTAG00000000368	0.00	0.00	0.00	0.00	0.00	0.00	0.00	0.00	0.00	0.00	0.00
ENSBTAG00000000369	0.06	9.27	0.10	0.24	9.81	0.07	0.17	9.70	0.03	0.32	9.59
ENSBTAG00000000371	49.87	12.89	44.43	44.88	11.71	47.43	38.01	10.02	77.66	52.00	11.17
ENSBTAG00000000372	29.10	7.31	22.99	23.80	8.01	20.96	18.44	10.49	25.16	24.25	7.86
ENSBTAG00000000374	0.00	0.00	0.00	0.00	0.00	0.00	0.00	0.00	0.00	0.00	0.00
ENSBTAG00000000375	79.76	24.93	85.88	89.25	27.42	62.52	64.81	33.04	65.83	64.03	28.40
ENSBTAG00000000376	1.43	0.01	1.65	0.98	0.02	1.20	1.38	0.02	1.03	0.86	0.00
ENSBTAG00000000377	0.02	0.12	0.00	0.01	0.29	0.00	0.00	0.50	0.00	0.02	0.30
ENSBTAG00000000379	11.60	6.45	13.04	13.70	10.15	11.27	9.01	14.20	9.70	13.80	14.92
ENSBTAG00000000380	0.36	0.42	0.54	0.36	0.77	0.73	0.67	2.73	0.26	0.57	1.04
ENSBTAG00000000381	37.98	0.21	39.61	46.72	0.13	32.22	32.33	0.23	36.77	28.30	0.15
ENSBTAG00000000382	30.44	8.14	32.13	27.14	12.39	33.98	21.12	19.10	23.93	25.71	17.99
ENSBTAG00000000385	23.80	3.80	21.16	15.73	3.44	21.94	12.30	4.19	29.34	15.71	4.28
ENSBTAG00000000386	0.90	0.04	1.23	0.55	0.22	1.03	0.52	0.09	0.69	0.69	0.22
ENSBTAG00000000387	24.26	8.83	19.38	25.84	9.29	17.94	20.88	5.31	31.28	30.13	5.85
ENSBTAG00000000389	11.39	1.81	9.21	12.07	2.50	7.78	8.88	2.33	9.43	11.48	2.53
ENSBTAG00000000390	2.71	45.76	2.74	1.60	40.94	3.24	2.56	34.28	2.84	1.06	34.70
ENSBTAG00000000392	18.27	3.92	22.53	27.43	5.25	21.13	27.52	5.88	23.50	34.91	5.61
ENSBTAG00000000393	0.80	3.46	0.69	0.11	2.61	0.79	0.40	1.10	0.97	0.11	1.82
ENSBTAG00000000394	1.15	11.22	2.25	2.62	3.01	2.95	4.24	27.69	2.26	2.20	12.68
ENSBTAG00000000395	0.00	0.04	0.00	0.00	0.05	0.00	0.00	0.01	0.00	0.00	0.03
ENSBTAG00000000396	114.43	22.88	120.77	114.86	62.01	103.92	86.01	33.06	167.16	91.46	77.67
ENSBTAG00000000397	1.16	0.00	2.40	0.00	0.00	0.79	0.91	0.00	16.15	0.00	0.00
ENSBTAG00000000399	0.12	0.00	0.15	0.17	0.03	0.27	0.23	0.03	0.00	0.00	0.00
ENSBTAG00000000400	0.00	0.00	0.00	0.00	0.00	0.00	0.00	0.00	0.00	0.00	0.00
ENSBTAG00000000401	0.00	0.00	0.00	0.00	0.00	0.00	0.00	0.00	0.00	0.00	0.00
ENSBTAG00000000404	48.47	52.02	59.87	54.04	52.89	46.68	44.76	59.21	44.28	37.62	46.07
ENSBTAG00000000405	12.07	363.19	12.41	20.61	331.70	14.97	13.58	240.31	9.02	37.45	259.64
ENSBTAG00000000406	4.21	2.63	6.71	4.84	4.10	6.25	6.83	12.47	4.47	3.43	5.55
ENSBTAG00000000409	9.34	9.37	9.21	11.73	10.62	8.94	7.81	10.55	11.43	13.81	9.72
ENSBTAG00000000410	0.00	0.00	0.00	0.00	0.00	0.00	0.00	0.00	0.00	0.00	0.00
ENSBTAG00000000411	37.43	14.77	35.70	50.14	15.65	31.74	29.49	16.95	39.42	56.04	16.70
ENSBTAG00000000413	0.00	0.78	0.00	0.00	0.33	0.00	0.00	0.38	0.00	0.16	0.41
ENSBTAG00000000414	0.00	0.00	0.00	0.00	0.00	0.00	0.00	0.14	0.00	0.00	0.29
ENSBTAG00000000415	42.71	11.99	42.15	52.87	12.79	36.16	33.07	9.79	59.26	44.96	12.26
ENSBTAG00000000417	40.64	91.71	47.19	68.92	73.32	33.83	36.75	70.85	23.82	55.10	54.31
ENSBTAG00000000418	0.00	0.16	0.01	0.00	0.11	0.00	0.00	0.06	0.04	0.00	0.10
ENSBTAG00000000419	0.01	0.03	0.07	0.07	0.06	0.10	0.03	0.05	0.00	0.08	0.01
ENSBTAG00000000421	2.50	3.77	3.16	4.45	3.18	2.56	2.78	4.24	4.35	3.75	4.53
ENSBTAG00000000422	4.96	3.20	3.98	5.03	3.90	4.37	3.61	3.26	5.72	3.84	4.22
ENSBTAG00000000423	16.65	9.28	16.04	22.11	7.43	19.51	15.31	6.91	29.46	22.68	6.35
ENSBTAG00000000425	127.83	26.45	136.67	105.66	28.19	140.57	159.31	25.06	117.03	117.48	16.99
ENSBTAG00000000426	0.00	0.00	0.00	0.00	0.00	0.00	0.00	0.00	0.00	0.00	0.00
ENSBTAG00000000428	29.29	5.39	34.58	48.21	6.66	23.90	22.11	6.45	15.07	32.59	7.75
ENSBTAG00000000429	42.37	24.91	38.70	48.60	25.84	28.67	28.57	22.41	41.25	46.05	27.02
ENSBTAG00000000431	122.22	4.31	98.49	348.83	4.38	49.28	459.69	5.20	51.83	286.42	6.97
ENSBTAG00000000432	446.67	2.57	402.06	390.27	2.82	396.47	357.87	2.11	406.85	329.42	1.19
ENSBTAG00000000434	0.00	96.87	0.00	0.00	203.24	0.00	0.03	33.21	0.05	0.00	82.80
ENSBTAG00000000435	17.94	7.34	17.46	18.61	9.19	15.63	15.58	8.62	16.53	18.33	8.27
ENSBTAG00000000436	13.90	3.39	26.13	54.80	2.28	18.79	22.02	3.42	58.86	91.25	6.00
ENSBTAG00000000437	0.00	0.00	0.00	0.00	0.02	0.00	0.03	0.03	0.00	0.04	0.00
ENSBTAG00000000438	0.00	0.00	0.00	0.00	0.00	0.00	0.00	0.00	0.00	0.00	0.00
ENSBTAG00000000439	16.41	3.92	16.01	19.03	5.61	12.51	13.31	6.05	18.23	18.33	4.83
ENSBTAG00000000440	0.35	1.87	0.49	0.10	1.85	0.30	0.09	1.39	0.00	0.06	2.16
ENSBTAG00000000441	6.17	0.10	4.98	5.05	0.24	4.89	4.35	0.29	8.07	2.28	0.39
ENSBTAG00000000442	0.00	7460.11	0.15	0.07	6011.68	0.02	0.02	6153.82	0.00	0.00	5808.47
ENSBTAG00000000445	0.00	2.07	0.00	0.00	1.17	0.00	0.00	1.51	0.00	0.00	3.06
ENSBTAG00000000446	3.73	4.72	3.93	14.88	4.77	4.62	5.09	4.58	6.62	18.78	5.55
ENSBTAG00000000447	12.90	7.84	11.20	11.23	6.65	8.89	7.72	5.27	16.11	12.33	6.25
ENSBTAG00000000448	2.93	0.04	3.06	4.03	0.02	1.88	1.20	0.01	2.17	1.52	0.00
ENSBTAG00000000451	36.94	26.27	40.79	34.95	33.26	27.11	28.12	69.72	21.95	24.74	48.65
ENSBTAG00000000454	35.86	2.14	35.07	30.48	1.84	11.19	23.80	0.70	43.36	22.41	1.45
ENSBTAG00000000455	32.17	18.26	28.16	28.22	21.22	28.80	24.14	23.55	48.80	33.92	18.05
ENSBTAG00000000456	0.00	0.01	0.00	0.00	0.00	0.00	0.00	0.00	0.00	0.00	0.00
ENSBTAG00000000457	0.34	0.06	0.24	0.49	0.08	0.19	0.27	0.06	0.46	0.50	0.03
ENSBTAG00000000458	11.19	7.32	11.76	14.92	10.88	9.63	8.96	12.04	16.49	14.75	10.57
ENSBTAG00000000459	1.96	4.65	2.68	2.86	6.10	2.07	2.24	6.07	2.52	2.93	6.26
ENSBTAG00000000460	20.61	2.56	20.83	40.51	2.89	21.96	32.73	3.09	26.79	23.40	1.68
ENSBTAG00000000462	2.46	1.54	2.53	3.50	2.20	2.46	3.18	1.33	2.98	2.41	1.02
ENSBTAG00000000469	117.67	47.29	129.98	131.39	66.12	111.29	101.12	91.65	122.42	116.82	79.04
ENSBTAG00000000470	0.02	0.00	0.00	0.00	0.00	0.00	0.00	0.00	0.00	0.00	0.02
ENSBTAG00000000472	2.88	3.10	3.14	2.74	3.33	3.19	3.05	3.62	3.85	3.26	3.69
ENSBTAG00000000473	2.96	0.44	2.54	3.23	0.50	2.37	2.87	0.74	2.18	3.53	1.04
ENSBTAG00000000475	5.16	2.56	5.65	4.56	2.93	4.10	4.96	3.04	7.59	5.15	4.33
ENSBTAG00000000476	0.00	6.86	0.00	0.00	9.87	0.00	0.00	6.08	0.00	0.00	7.47
ENSBTAG00000000477	0.17	0.05	0.14	0.30	0.15	0.13	0.14	0.21	0.08	0.11	0.10
ENSBTAG00000000478	0.00	0.00	0.00	0.00	0.00	0.00	0.00	0.00	0.00	0.00	0.00
ENSBTAG00000000480	15.09	15.77	14.32	14.77	15.78	8.13	9.28	25.56	9.54	12.96	25.11
ENSBTAG00000000483	3.74	4.03	6.52	11.54	5.57	4.27	3.54	4.30	3.95	13.87	3.52
ENSBTAG00000000484	1.93	3.49	2.02	2.57	8.21	1.23	1.44	10.75	0.94	5.07	4.34
ENSBTAG00000000487	0.00	0.00	0.00	0.00	0.00	0.00	0.00	0.00	0.00	0.00	0.00
ENSBTAG00000000489	4.04	0.74	3.52	3.66	0.71	2.52	2.94	0.49	3.99	3.38	0.57
ENSBTAG00000000490	1.07	2.46	1.11	0.27	2.46	0.73	1.25	1.23	1.07	0.50	0.87
ENSBTAG00000000492	42.53	17.30	41.71	36.66	18.93	43.65	38.27	22.83	36.65	42.14	24.89
ENSBTAG00000000494	6.02	0.79	10.44	11.40	0.80	7.57	5.43	0.68	13.29	10.14	0.94
ENSBTAG00000000495	33.65	14.85	27.18	37.64	18.62	33.67	29.25	22.20	28.77	49.88	19.32
ENSBTAG00000000496	0.09	1.08	0.13	0.14	0.80	0.12	0.14	1.55	0.05	0.10	0.84
ENSBTAG00000000497	85.20	126.39	88.55	91.64	107.90	78.00	70.88	107.38	64.24	96.62	114.72
ENSBTAG00000000500	9.11	1.71	8.06	8.50	3.04	8.71	7.74	7.53	6.84	6.66	4.88
ENSBTAG00000000501	0.32	2.67	0.05	0.05	2.12	0.07	0.02	2.35	0.07	0.12	2.99
ENSBTAG00000000502	0.00	0.02	0.00	0.00	0.02	0.00	0.00	0.02	0.00	0.00	0.10
ENSBTAG00000000504	41.39	18.90	47.67	59.02	22.22	49.02	42.46	26.52	47.46	72.29	24.05
ENSBTAG00000000505	12.26	32.20	11.89	15.29	30.79	13.69	11.81	36.73	13.76	15.52	31.20
ENSBTAG00000000507	3.61	0.49	8.61	36.53	2.07	5.24	3.91	1.70	1.18	38.52	0.73
ENSBTAG00000000510	51.46	12.51	49.42	57.19	14.69	34.02	40.58	16.63	35.86	46.27	16.40
ENSBTAG00000000511	6.81	1.55	6.80	7.82	2.14	5.14	5.42	2.58	7.43	5.80	2.69
ENSBTAG00000000512	0.58	0.35	0.41	0.43	0.37	0.13	0.38	0.53	0.22	0.63	0.50
ENSBTAG00000000516	0.00	0.13	0.00	0.00	1.34	0.00	0.00	0.00	0.00	0.00	0.00
ENSBTAG00000000517	0.02	0.20	0.10	0.51	0.38	0.04	0.07	0.22	0.05	0.29	0.21
ENSBTAG00000000518	0.00	0.00	0.00	0.00	0.00	0.00	0.00	0.00	0.00	0.00	0.00
ENSBTAG00000000520	0.00	0.02	0.00	0.00	0.06	0.00	0.00	0.02	0.00	0.00	0.06
ENSBTAG00000000521	3.18	1.61	2.97	4.29	1.49	2.20	3.19	1.79	3.10	3.95	2.28
ENSBTAG00000000522	0.00	6699.38	0.00	0.00	2844.64	0.00	0.00	1755.32	0.00	0.00	1384.59
ENSBTAG00000000524	99.12	16.75	160.27	195.72	53.15	99.23	89.40	44.07	125.85	307.26	50.74
ENSBTAG00000000526	18.35	7.45	21.08	24.13	8.02	13.38	13.29	10.23	16.74	13.55	8.98
ENSBTAG00000000527	27.64	13.45	22.55	32.43	14.27	21.69	21.77	14.00	29.92	46.82	21.62
ENSBTAG00000000528	32.20	18.29	33.62	36.75	16.58	25.91	27.33	21.59	23.79	35.85	23.34
ENSBTAG00000000529	6.52	8.47	8.37	10.27	9.19	7.16	6.19	6.21	11.16	6.98	5.35
ENSBTAG00000000531	0.00	0.00	0.00	0.00	0.00	0.00	0.00	0.00	0.00	0.00	0.00
ENSBTAG00000000532	1.21	1.61	1.18	1.89	2.39	0.94	1.34	2.17	1.22	1.67	3.01
ENSBTAG00000000533	0.58	0.92	0.62	0.73	0.65	0.95	1.43	1.68	1.38	1.44	1.29
ENSBTAG00000000534	0.00	0.00	0.00	0.00	0.00	0.00	0.12	0.00	0.00	0.00	0.00
ENSBTAG00000000535	0.02	0.01	0.01	0.01	0.01	0.06	0.03	0.01	0.11	0.02	0.04
ENSBTAG00000000536	4.82	5.06	4.49	4.77	3.13	5.19	5.55	1.56	7.59	5.15	2.89
ENSBTAG00000000539	6.37	19.32	6.86	8.67	19.00	6.23	4.22	17.98	5.61	13.12	19.80
ENSBTAG00000000540	0.04	0.24	0.00	0.05	0.34	0.04	0.00	0.10	0.02	0.44	0.10
ENSBTAG00000000541	0.00	0.00	0.00	0.00	0.00	0.00	0.00	0.00	0.00	0.00	0.00
ENSBTAG00000000542	17.94	11.48	14.13	13.65	14.32	12.46	12.75	17.34	11.70	18.88	19.37
ENSBTAG00000000545	39.31	17.30	43.28	52.98	22.18	34.03	30.39	27.01	42.72	34.15	28.83
ENSBTAG00000000546	46.51	46.05	52.46	98.67	39.07	21.99	14.67	39.96	37.20	39.92	37.61
ENSBTAG00000000548	6.97	4.38	7.68	12.12	6.15	7.11	6.22	6.08	8.08	8.04	6.05
ENSBTAG00000000550	145.36	211.55	147.97	175.43	228.98	109.87	130.54	277.15	92.75	145.18	198.20
ENSBTAG00000000551	15.60	9.09	16.82	17.45	11.37	15.90	10.78	15.84	13.49	13.95	13.11
ENSBTAG00000000552	0.00	0.00	0.00	0.01	0.00	0.00	0.00	0.00	0.00	0.03	0.00
ENSBTAG00000000555	5.78	69.61	6.31	7.61	63.30	6.53	4.74	83.99	4.88	12.72	73.24
ENSBTAG00000000558	0.00	0.00	0.00	0.00	0.00	0.00	0.00	0.00	0.00	0.00	0.00
ENSBTAG00000000559	2.00	3.31	2.35	4.42	7.60	2.84	2.57	3.00	1.86	9.25	2.67
ENSBTAG00000000560	2.46	0.76	2.21	2.36	0.33	2.27	1.78	0.58	1.85	1.34	0.52
ENSBTAG00000000561	0.14	17.50	0.13	1.95	11.16	0.08	1.23	7.80	0.01	0.12	8.68
ENSBTAG00000000562	48.59	55.71	41.82	39.19	51.69	44.63	40.10	103.04	35.08	37.72	77.70
ENSBTAG00000000563	66.82	8.57	67.78	89.81	11.66	60.43	48.74	12.02	52.68	89.12	15.86
ENSBTAG00000000564	0.01	0.06	0.00	0.03	0.04	0.00	0.00	0.01	0.05	0.00	0.02
ENSBTAG00000000565	8.89	3.64	9.18	11.88	3.17	7.72	7.20	1.92	12.63	10.25	2.44
ENSBTAG00000000566	2.71	1.94	2.60	2.97	1.76	2.08	2.60	0.87	3.57	2.10	1.46
ENSBTAG00000000567	0.00	0.00	0.00	0.00	0.00	0.00	0.00	0.00	0.00	0.00	0.00
ENSBTAG00000000568	0.00	0.00	0.00	0.01	0.00	0.00	0.03	0.00	0.00	0.05	0.00
ENSBTAG00000000569	3.03	3.08	4.38	25.66	6.00	2.38	1.29	4.61	0.50	15.24	2.83
ENSBTAG00000000570	0.49	0.00	0.76	1.63	0.00	0.79	0.42	0.02	0.23	3.30	0.01
ENSBTAG00000000571	37.78	0.70	33.63	51.88	2.08	29.80	29.00	2.47	24.34	37.80	2.35
ENSBTAG00000000573	0.00	0.00	0.00	0.00	0.00	0.00	0.00	0.00	0.00	0.00	0.00
ENSBTAG00000000574	0.00	0.00	0.00	0.00	0.00	0.00	0.00	0.00	0.00	0.00	0.00
ENSBTAG00000000575	0.00	17.11	0.00	0.00	33.08	0.00	0.00	22.18	0.00	0.00	28.50
ENSBTAG00000000576	0.00	0.07	0.00	0.00	0.06	0.00	0.00	0.08	0.00	0.00	0.04
ENSBTAG00000000578	40.37	17.90	34.63	42.75	20.52	33.28	32.60	18.28	37.28	44.93	18.29
ENSBTAG00000000579	17.94	4.69	18.32	23.77	5.59	17.43	16.28	6.87	25.06	18.59	6.56
ENSBTAG00000000580	0.00	0.00	0.00	0.02	0.04	0.00	0.04	0.00	0.02	0.00	0.04
ENSBTAG00000000581	32.59	0.45	31.22	46.24	1.12	34.49	35.82	0.65	35.80	59.67	0.97
ENSBTAG00000000582	0.00	0.00	0.00	0.00	0.00	0.00	0.00	0.00	0.00	0.00	0.00
ENSBTAG00000000584	0.00	0.02	0.00	0.00	0.00	0.00	0.00	0.00	0.00	0.00	0.00
ENSBTAG00000000585	0.26	0.03	0.00	0.00	0.17	0.07	0.04	0.00	0.22	0.12	0.00
ENSBTAG00000000586	7.54	0.48	6.53	6.67	0.53	7.07	6.04	0.52	10.50	6.60	0.41
ENSBTAG00000000588	0.00	0.15	0.00	0.00	0.20	0.00	0.00	0.17	0.00	0.00	0.11
ENSBTAG00000000589	0.00	0.67	0.02	0.02	0.20	0.00	0.42	0.23	0.13	0.49	0.27
ENSBTAG00000000590	3.60	1.25	4.64	6.50	1.17	2.05	2.14	0.74	2.15	1.20	1.35
ENSBTAG00000000593	0.17	0.02	0.49	0.66	0.06	0.38	0.33	0.05	0.37	0.34	0.04
ENSBTAG00000000595	0.00	0.01	0.00	0.00	0.02	0.00	0.00	0.00	0.00	0.00	0.00
ENSBTAG00000000597	0.00	0.00	0.00	0.00	0.00	0.00	0.00	0.00	0.00	0.00	0.00
ENSBTAG00000000598	256.34	115.97	210.78	195.97	176.98	233.45	170.65	76.95	254.26	265.51	100.53
ENSBTAG00000000599	96.72	52.46	89.72	104.12	55.97	84.24	76.32	56.12	77.03	95.15	43.44
ENSBTAG00000000601	11.08	0.44	8.15	7.52	0.40	6.12	8.17	0.19	2.25	1.76	0.08
ENSBTAG00000000602	38.65	9.39	34.17	35.69	10.62	31.95	31.84	13.54	33.98	38.13	14.31
ENSBTAG00000000603	0.45	8.28	0.07	0.01	6.88	0.00	0.02	9.61	0.35	0.17	14.32
ENSBTAG00000000604	0.03	0.96	0.04	0.08	14.34	0.11	0.03	21.52	0.03	0.02	16.97
ENSBTAG00000000605	268.15	309.54	279.61	297.36	320.10	231.45	214.61	391.46	216.34	236.75	331.74
ENSBTAG00000000606	0.00	0.00	0.00	0.00	0.00	0.00	0.00	0.00	0.00	0.00	0.00
ENSBTAG00000000607	26.85	7.59	25.89	28.84	10.13	22.94	21.73	16.22	17.95	20.94	12.89
ENSBTAG00000000608	25.08	8.48	27.06	27.66	11.19	20.12	18.26	14.55	19.63	26.19	10.58
ENSBTAG00000000609	10.54	5.16	14.71	12.97	4.49	16.07	18.09	3.58	11.85	10.57	4.41
ENSBTAG00000000611	0.02	0.00	0.00	0.00	0.00	0.00	0.00	0.00	0.00	0.00	0.00
ENSBTAG00000000613	28.47	17.03	28.82	33.57	24.03	25.49	24.16	31.25	24.51	25.45	27.88
ENSBTAG00000000616	0.19	0.14	0.17	0.65	0.20	0.10	0.83	0.22	0.21	0.51	0.27
ENSBTAG00000000617	0.00	0.00	0.00	0.00	0.00	0.00	0.00	0.00	0.00	0.00	0.00
ENSBTAG00000000619	0.00	0.00	0.00	0.00	0.00	0.00	0.00	0.00	0.00	0.00	0.00
ENSBTAG00000000620	0.08	0.02	0.21	0.27	0.04	0.46	0.26	0.03	0.29	0.33	0.00
ENSBTAG00000000621	1.29	1.99	1.18	1.34	0.65	0.92	1.22	0.32	1.55	1.37	0.27
ENSBTAG00000000622	6169.66	1909.20	6028.03	4744.21	1666.61	5476.74	5807.10	1752.10	6706.70	4876.83	1928.22
ENSBTAG00000000623	0.06	0.48	0.02	0.06	0.15	0.03	0.01	0.08	0.02	0.03	0.22
ENSBTAG00000000625	0.38	1.96	0.35	0.59	2.91	0.15	0.19	1.85	0.03	0.57	2.23
ENSBTAG00000000626	0.00	0.00	0.00	0.00	0.02	0.00	0.00	0.03	0.00	0.00	0.06
ENSBTAG00000000628	0.00	0.00	0.00	0.00	0.00	0.00	0.00	0.00	0.00	0.00	0.01
ENSBTAG00000000629	1.37	0.38	2.28	2.45	0.36	0.93	0.73	0.24	1.05	0.75	0.22
ENSBTAG00000000630	58.56	22.50	63.85	73.98	26.94	48.61	44.59	28.15	62.22	62.74	33.58
ENSBTAG00000000632	3.88	1.85	3.67	3.23	2.03	2.90	2.47	0.76	3.50	3.46	0.77
ENSBTAG00000000634	0.07	0.29	0.06	0.02	0.29	0.07	0.00	0.50	0.01	0.02	0.34
ENSBTAG00000000638	12.53	0.19	19.08	21.56	0.29	7.85	8.17	0.15	6.46	6.40	0.13
ENSBTAG00000000639	149.93	64.46	131.22	163.57	65.01	123.46	121.99	78.85	107.90	190.02	71.47
ENSBTAG00000000640	41.67	43.91	41.63	52.08	51.37	40.39	33.15	102.65	35.45	54.81	90.07
ENSBTAG00000000641	151.03	0.39	166.29	109.38	0.90	144.49	122.47	0.68	162.31	80.28	0.67
ENSBTAG00000000642	20.37	3.09	19.35	23.58	4.20	15.93	17.09	4.39	21.64	23.36	4.35
ENSBTAG00000000644	2.25	0.16	1.24	0.12	0.00	2.78	0.52	0.00	1.39	3.61	0.00
ENSBTAG00000000646	32.21	7.72	32.93	35.97	7.99	25.03	24.51	9.66	32.62	29.24	9.33
ENSBTAG00000000647	30.41	25.46	28.25	39.33	18.69	21.29	31.66	17.91	24.57	43.09	17.60
ENSBTAG00000000648	0.00	0.27	0.00	0.00	1.18	0.00	0.00	1.31	0.00	0.00	1.17
ENSBTAG00000000650	14.67	2.31	12.65	14.03	3.17	11.33	10.33	3.02	17.11	14.85	3.27
ENSBTAG00000000653	40.52	0.66	46.48	48.99	1.33	33.92	30.97	0.86	51.08	31.42	0.79
ENSBTAG00000000654	0.00	1.10	0.00	0.00	0.77	0.00	0.00	0.28	0.00	0.01	0.38
ENSBTAG00000000655	0.03	0.76	0.04	0.00	0.48	0.00	0.01	0.49	0.00	0.07	0.34
ENSBTAG00000000656	24.79	0.61	23.63	21.23	0.77	16.87	12.58	0.68	21.92	14.48	0.89
ENSBTAG00000000658	0.62	1.22	0.46	0.58	1.05	0.35	0.34	0.71	0.60	0.57	0.85
ENSBTAG00000000660	1.00	0.07	1.72	2.33	0.24	0.70	0.73	0.22	1.02	1.18	0.22
ENSBTAG00000000662	34.86	2.75	31.05	26.95	2.80	27.27	18.96	3.06	43.92	19.58	3.40
ENSBTAG00000000664	0.01	0.80	0.11	0.55	0.58	0.19	0.18	0.47	0.13	0.63	0.81
ENSBTAG00000000665	0.00	0.00	0.00	0.00	0.24	0.00	0.15	0.00	0.00	0.54	0.00
ENSBTAG00000000666	22.18	8.48	22.23	22.88	9.44	15.46	15.79	9.40	22.56	37.07	12.85
ENSBTAG00000000667	20.31	2.57	14.14	3.53	1.32	13.41	5.30	0.58	20.13	4.05	1.23
ENSBTAG00000000668	4.97	2.43	4.04	3.86	4.09	4.32	4.99	7.81	6.75	5.62	5.89
ENSBTAG00000000670	8.31	4.20	9.40	8.98	4.37	6.45	7.45	9.72	7.59	6.83	6.89
ENSBTAG00000000671	1.20	0.37	0.83	1.33	0.98	0.81	0.59	0.98	0.86	3.30	0.84
ENSBTAG00000000672	24.88	2.92	19.31	25.36	4.99	15.26	17.72	5.07	14.48	22.90	3.16
ENSBTAG00000000675	24.50	4.13	22.86	21.10	4.61	20.30	14.82	4.17	22.47	30.72	3.65
ENSBTAG00000000676	3.93	2.21	3.91	4.57	2.39	3.76	3.32	2.71	4.88	3.34	2.24
ENSBTAG00000000678	88.28	76.64	88.76	91.36	87.14	82.25	65.91	103.34	86.85	90.67	116.01
ENSBTAG00000000679	7.27	3.92	9.08	10.17	4.36	7.18	9.74	6.98	10.08	11.83	8.03
ENSBTAG00000000682	13.12	1.25	12.72	11.03	1.81	11.50	8.50	1.66	22.25	7.29	1.81
ENSBTAG00000000683	21.26	6.71	19.21	23.83	7.47	14.27	13.64	6.81	24.69	18.19	5.73
ENSBTAG00000000684	9.14	9.28	10.12	20.07	11.87	11.05	8.65	11.48	5.20	27.92	8.70
ENSBTAG00000000686	7.73	1.90	7.17	7.83	1.82	7.83	6.62	2.87	7.51	5.22	3.28
ENSBTAG00000000687	6.27	8.25	7.80	10.59	9.26	6.30	6.98	6.13	9.22	9.66	7.83
ENSBTAG00000000688	0.00	0.00	0.00	0.00	0.00	0.00	0.00	0.00	0.00	0.00	0.00
ENSBTAG00000000690	0.00	0.00	0.00	0.00	0.00	0.00	0.00	0.00	0.00	0.00	0.00
ENSBTAG00000000693	33.78	24.72	34.85	49.99	30.15	33.03	25.19	30.54	32.58	52.51	33.30
ENSBTAG00000000694	74.68	27.43	61.30	91.40	31.81	66.02	67.53	38.41	68.44	121.60	39.90
ENSBTAG00000000695	7.54	5.85	9.44	10.24	5.85	5.63	5.55	6.42	7.31	7.52	5.79
ENSBTAG00000000696	65.24	27.55	62.90	69.62	34.39	54.83	51.26	35.64	44.52	63.10	33.93
ENSBTAG00000000697	3.94	1.80	4.35	4.77	2.15	4.27	4.48	3.21	8.58	3.06	3.63
ENSBTAG00000000698	0.09	0.00	0.03	0.02	0.00	0.01	0.03	0.02	0.00	0.02	0.00
ENSBTAG00000000699	7.33	0.68	7.26	6.82	0.85	7.47	5.52	0.50	10.56	4.65	0.97
ENSBTAG00000000700	0.00	17.17	0.00	0.00	24.53	0.07	0.00	27.84	0.00	0.00	22.98
ENSBTAG00000000703	0.00	0.08	0.00	0.00	0.01	0.00	0.00	0.07	0.00	0.00	0.01
ENSBTAG00000000704	35.27	40.90	31.29	33.46	40.43	26.46	26.45	48.58	27.49	37.62	46.37
ENSBTAG00000000705	151.83	96.32	155.59	161.39	84.56	146.28	137.02	122.50	127.77	167.46	101.74
ENSBTAG00000000706	0.00	5.59	0.00	0.02	12.00	0.02	0.00	6.86	0.00	0.00	6.53
ENSBTAG00000000707	0.00	0.02	0.00	0.00	0.02	0.00	0.00	0.00	0.00	0.00	0.04
ENSBTAG00000000710	10.38	3.37	10.30	15.02	3.60	7.32	7.42	2.72	12.52	13.20	3.74
ENSBTAG00000000711	12.76	4.23	13.53	21.76	4.67	8.85	5.91	3.14	6.39	40.41	3.62
ENSBTAG00000000712	35.78	14.75	32.31	37.90	15.97	27.78	27.98	16.76	40.47	40.62	20.52
ENSBTAG00000000713	11.10	20.16	11.39	16.82	25.30	10.73	14.93	17.28	7.20	15.31	22.38
ENSBTAG00000000715	191.37	1.17	168.54	154.95	1.40	204.95	233.93	0.83	191.51	143.35	1.06
ENSBTAG00000000717	2.91	36.00	4.11	4.08	18.88	3.85	5.01	28.42	3.96	3.89	27.73
ENSBTAG00000000718	0.02	0.00	0.00	0.00	0.00	0.00	0.00	0.00	0.01	0.01	0.00
ENSBTAG00000000719	0.00	0.00	0.00	0.00	0.00	0.00	0.00	0.00	0.00	0.00	0.00
ENSBTAG00000000720	0.00	0.05	0.00	0.00	0.17	0.00	0.00	0.16	0.00	0.00	0.19
ENSBTAG00000000721	7.56	3.49	7.67	8.03	3.61	7.29	5.42	5.18	8.66	7.76	3.98
ENSBTAG00000000725	5.31	1.10	4.06	6.09	1.47	4.25	3.28	2.03	7.21	4.31	1.80
ENSBTAG00000000726	0.00	0.00	0.00	0.00	0.00	0.00	0.00	0.00	0.00	0.00	0.00
ENSBTAG00000000727	3.76	4.05	4.69	6.53	4.35	4.29	3.76	4.29	5.27	6.62	3.58
ENSBTAG00000000728	0.00	0.00	0.03	0.00	0.20	0.00	0.03	0.06	0.05	0.00	0.10
ENSBTAG00000000730	0.00	0.00	0.00	0.00	0.00	0.00	0.00	0.00	0.00	0.00	0.00
ENSBTAG00000000731	0.03	0.02	0.05	0.01	0.05	0.02	0.00	0.00	0.01	0.02	0.00
ENSBTAG00000000735	97.16	1.55	102.91	211.78	2.03	118.77	110.89	1.65	98.80	278.46	2.96
ENSBTAG00000000736	1.58	0.05	1.64	1.93	0.12	1.15	1.02	0.09	1.58	1.14	0.07
ENSBTAG00000000737	0.07	0.15	0.07	0.12	0.13	0.01	0.06	0.16	0.00	0.03	0.13
ENSBTAG00000000738	4.07	1.19	4.45	14.32	1.41	3.41	2.87	0.60	1.80	19.48	0.78
ENSBTAG00000000742	0.00	11.02	0.00	0.00	8.11	0.00	0.00	8.66	0.00	0.01	10.00
ENSBTAG00000000743	0.00	0.00	0.00	0.00	0.00	0.00	0.00	0.00	0.00	0.00	0.00
ENSBTAG00000000744	29.35	25.69	27.99	29.28	29.24	30.78	23.79	31.63	31.75	29.06	26.47
ENSBTAG00000000745	0.00	4.45	0.00	0.00	3.71	0.00	0.00	5.87	0.00	0.00	7.92
ENSBTAG00000000746	18.11	18.99	19.18	23.62	19.05	12.57	9.64	13.45	23.61	26.58	16.97
ENSBTAG00000000748	23.65	11.50	25.53	23.32	20.67	23.99	18.31	50.39	18.11	13.25	28.97
ENSBTAG00000000749	0.00	0.00	0.00	0.00	0.00	0.00	0.00	0.00	0.00	0.00	0.00
ENSBTAG00000000750	25.50	5.72	27.32	36.21	5.92	20.24	15.90	5.90	22.06	24.04	5.82
ENSBTAG00000000751	0.00	0.31	0.04	0.05	0.37	0.00	0.07	0.21	0.23	0.00	0.23
ENSBTAG00000000752	2.38	0.02	3.39	3.23	0.07	1.82	1.33	0.05	1.17	1.29	0.06
ENSBTAG00000000753	10.86	4.48	10.45	12.32	5.30	9.78	9.32	5.55	9.45	10.25	5.23
ENSBTAG00000000754	75.11	54.86	66.88	68.04	43.70	73.65	63.03	34.12	79.79	80.54	33.01
ENSBTAG00000000755	0.06	0.04	0.02	0.08	0.04	0.04	0.06	0.03	0.04	0.10	0.01
ENSBTAG00000000758	13.88	1.43	12.59	11.25	2.13	14.49	13.40	1.65	17.28	10.10	1.14
ENSBTAG00000000759	104.03	37.87	98.48	84.86	42.91	84.76	72.54	42.35	90.35	87.69	37.08
ENSBTAG00000000763	0.00	0.00	0.00	0.00	0.00	0.00	0.00	0.00	0.00	0.00	0.00
ENSBTAG00000000764	8.33	6.37	6.17	6.41	6.58	5.97	5.22	9.21	6.32	8.35	6.48
ENSBTAG00000000765	0.00	0.00	0.00	0.00	0.00	0.00	0.00	0.00	0.00	0.00	0.00
ENSBTAG00000000767	13.52	1.34	12.76	31.37	2.15	11.27	11.03	4.62	17.34	12.92	2.27
ENSBTAG00000000770	4.93	0.31	6.18	7.49	0.67	4.70	4.97	0.28	8.58	5.37	0.48
ENSBTAG00000000771	35.29	15.46	32.39	41.03	18.31	32.91	28.00	24.80	26.54	44.37	20.79
ENSBTAG00000000772	0.00	0.00	0.00	0.00	0.00	0.00	0.00	0.00	0.00	0.00	0.00
ENSBTAG00000000773	18.26	5.92	15.16	16.55	4.72	19.84	17.16	5.84	11.40	13.92	4.62
ENSBTAG00000000776	0.00	0.00	0.00	0.00	0.00	0.00	0.00	0.00	0.00	0.00	0.00
ENSBTAG00000000778	426.27	99.16	456.05	519.18	143.44	376.87	429.26	207.88	355.99	393.53	141.54
ENSBTAG00000000781	1.41	1.02	1.30	2.88	2.01	1.40	0.93	1.81	1.03	6.10	1.64
ENSBTAG00000000782	0.00	9.15	0.01	0.01	17.81	0.00	0.00	24.03	0.00	0.01	29.34
ENSBTAG00000000783	0.00	0.14	0.00	0.00	0.12	0.00	0.00	0.10	0.00	0.00	0.00
ENSBTAG00000000784	22.26	11.85	22.97	28.10	13.15	17.97	18.48	18.01	25.57	30.51	16.91
ENSBTAG00000000785	2.55	0.42	2.16	2.76	0.62	1.37	1.76	0.36	2.64	2.19	0.51
ENSBTAG00000000786	6.24	95.97	6.82	8.51	90.10	8.59	8.52	114.90	8.44	11.79	124.22
ENSBTAG00000000789	48.08	19.74	51.21	57.11	20.12	42.28	37.73	18.36	44.00	53.46	16.27
ENSBTAG00000000791	0.26	0.03	0.07	0.23	0.08	0.08	0.19	0.04	0.06	0.21	0.03
ENSBTAG00000000792	0.00	0.00	0.00	0.00	0.02	0.00	0.00	0.04	0.00	0.00	0.00
ENSBTAG00000000793	0.00	0.32	0.00	0.00	0.38	0.00	0.00	0.42	0.00	0.00	0.17
ENSBTAG00000000795	0.47	2.06	0.35	0.43	2.96	0.47	0.35	2.51	0.40	0.28	2.74
ENSBTAG00000000797	99.28	73.78	97.72	100.73	62.82	82.84	89.22	86.41	80.60	95.53	75.62
ENSBTAG00000000799	2.92	1.14	2.78	4.65	1.00	2.51	1.82	1.38	0.90	7.42	0.83
ENSBTAG00000000801	4.48	8.50	4.19	5.46	10.45	4.20	4.00	17.19	4.53	3.61	13.29
ENSBTAG00000000802	0.00	29.42	0.00	0.00	45.21	0.00	0.00	88.10	0.00	0.00	67.23
ENSBTAG00000000803	0.63	3.35	0.76	1.03	2.95	0.81	1.32	4.02	1.05	1.54	4.28
ENSBTAG00000000804	2.31	6.78	1.44	0.75	9.05	0.79	1.19	3.40	2.46	0.77	2.84
ENSBTAG00000000805	0.00	0.00	0.00	0.00	0.00	0.00	0.00	0.00	0.00	0.00	0.00
ENSBTAG00000000806	31.36	22.00	31.94	42.15	29.74	30.12	25.87	37.35	35.40	47.05	28.39
ENSBTAG00000000807	34.51	1.12	35.66	39.91	3.35	28.92	34.92	6.39	22.16	23.79	3.22
ENSBTAG00000000808	110.64	87.14	131.64	124.55	86.01	121.04	123.00	98.17	124.77	144.26	118.47
ENSBTAG00000000809	0.00	0.00	0.00	0.00	0.00	0.00	0.00	0.00	0.00	0.00	0.00
ENSBTAG00000000810	145.91	60.19	151.25	159.91	64.61	126.12	135.21	93.74	124.09	158.24	90.67
ENSBTAG00000000811	7.41	4.16	7.66	9.22	5.57	6.98	7.48	8.77	5.66	9.86	7.98
ENSBTAG00000000812	10.30	0.04	11.09	44.17	0.59	12.43	7.52	0.62	5.12	85.99	0.92
ENSBTAG00000000813	6.94	1.54	4.81	9.81	3.21	6.87	5.37	1.59	4.59	26.50	1.27
ENSBTAG00000000815	0.53	6.99	0.36	0.28	9.26	0.72	0.28	10.97	0.37	0.56	9.26
ENSBTAG00000000816	12.77	0.86	18.31	18.69	0.74	15.79	9.74	1.23	27.12	20.74	1.70
ENSBTAG00000000817	3.01	3.77	2.73	1.51	5.46	1.80	1.58	3.99	3.20	0.89	2.74
ENSBTAG00000000818	0.10	0.06	0.03	0.08	0.00	0.11	0.00	0.02	0.00	0.00	0.04
ENSBTAG00000000819	2.57	0.10	2.59	3.11	0.12	1.61	2.15	0.05	3.01	1.33	0.13
ENSBTAG00000000820	6.95	32.56	7.76	17.84	40.90	9.23	7.59	47.84	2.46	50.72	38.01
ENSBTAG00000000821	0.05	0.11	0.00	0.00	0.15	0.03	0.00	0.06	0.17	0.00	0.11
ENSBTAG00000000824	14.95	7.50	15.85	17.49	6.89	13.29	13.03	9.60	18.25	18.23	8.87
ENSBTAG00000000825	84.80	36.62	102.47	103.11	30.20	73.34	96.51	35.65	80.97	72.26	32.02
ENSBTAG00000000827	8.59	1.23	9.14	14.06	1.30	6.05	7.02	2.09	11.86	10.30	1.70
ENSBTAG00000000828	0.00	2.81	0.00	0.00	2.17	0.00	0.00	1.56	0.00	0.00	0.92
ENSBTAG00000000829	8.14	10.10	9.25	6.93	11.54	8.53	5.26	13.64	12.26	6.23	11.04
ENSBTAG00000000830	6.69	3.81	8.56	16.75	4.10	7.40	6.44	3.80	5.92	18.47	6.21
ENSBTAG00000000831	4.77	5.31	3.88	5.20	5.94	3.28	3.23	4.72	6.18	6.73	4.48
ENSBTAG00000000833	35.00	46.92	36.50	56.67	43.46	38.83	28.26	31.32	26.95	93.17	22.64
ENSBTAG00000000835	0.59	9.68	0.62	0.04	4.35	0.08	0.00	4.22	0.05	0.05	4.37
ENSBTAG00000000836	0.04	45.18	0.04	0.03	44.52	0.00	0.00	73.76	0.00	0.00	63.68
ENSBTAG00000000837	62.86	13.56	68.89	70.74	15.74	51.95	46.62	12.64	49.15	44.44	12.41
ENSBTAG00000000838	53.77	2.15	51.52	79.19	3.53	40.90	38.69	3.31	55.52	88.13	3.05
ENSBTAG00000000841	0.00	0.41	0.00	0.12	0.57	0.00	0.03	0.34	0.00	0.02	0.32
ENSBTAG00000000842	3.10	0.16	3.95	8.66	0.18	3.15	8.01	0.16	4.64	5.95	0.44
ENSBTAG00000000843	4.17	239.23	4.93	16.72	196.56	6.56	4.31	275.39	2.62	30.51	193.36
ENSBTAG00000000845	0.00	0.00	0.00	0.00	0.00	0.00	0.00	0.00	0.00	0.00	0.00
ENSBTAG00000000848	42.23	11.08	41.99	53.96	12.76	34.40	34.32	13.98	41.75	45.95	14.40
ENSBTAG00000000851	12.71	17.66	11.80	11.03	14.08	12.96	9.54	16.92	11.22	19.05	17.12
ENSBTAG00000000853	0.00	0.00	0.00	0.00	0.00	0.00	0.00	0.00	0.00	0.00	0.00
ENSBTAG00000000854	0.25	9.80	0.05	0.06	5.94	0.04	0.06	2.59	0.06	0.12	0.94
ENSBTAG00000000855	3.61	2.07	4.97	3.07	3.91	3.02	2.65	3.18	2.98	1.23	2.19
ENSBTAG00000000856	7.39	2.07	6.93	8.63	1.11	6.78	7.04	0.82	5.78	8.53	1.01
ENSBTAG00000000857	21.12	8.67	16.59	25.65	9.23	15.36	17.36	9.91	17.23	34.77	9.74
ENSBTAG00000000859	8.71	0.06	10.31	5.98	0.27	6.98	4.42	0.18	12.37	1.98	0.24
ENSBTAG00000000861	0.00	0.04	0.00	0.00	0.00	0.00	0.00	0.00	0.00	0.00	0.00
ENSBTAG00000000868	2.90	1.42	1.82	3.21	1.80	2.80	2.92	1.23	4.30	2.82	1.12
ENSBTAG00000000869	4.57	1.57	5.61	6.09	2.38	2.64	2.59	1.52	4.73	5.30	1.86
ENSBTAG00000000871	14.06	10.13	13.62	19.59	11.44	17.69	16.33	16.11	16.22	27.36	13.91
ENSBTAG00000000872	0.00	0.00	0.00	0.00	0.00	0.00	0.00	0.00	0.00	0.00	0.00
ENSBTAG00000000873	3.01	7.64	1.46	1.21	5.71	2.03	1.29	9.86	2.51	2.28	8.66
ENSBTAG00000000874	75.30	20.11	75.96	79.53	20.43	72.72	59.66	22.92	78.98	99.93	28.62
ENSBTAG00000000875	4.42	0.94	3.87	4.92	1.24	3.12	3.98	0.56	3.56	5.61	0.91
ENSBTAG00000000877	4.06	1.81	6.71	4.83	3.72	5.61	3.06	1.50	4.72	3.76	1.31
ENSBTAG00000000878	25.51	14.36	24.12	40.65	14.95	20.70	24.51	20.75	31.34	41.12	13.31
ENSBTAG00000000879	19.87	7.41	19.61	15.07	7.25	18.52	16.83	9.58	18.55	15.14	6.71
ENSBTAG00000000880	34.63	99.90	30.68	35.85	105.68	30.56	27.94	122.75	31.49	43.69	119.63
ENSBTAG00000000885	0.02	0.01	0.02	0.05	0.01	0.12	0.13	0.03	0.07	0.04	0.08
ENSBTAG00000000886	0.00	0.00	0.00	0.00	0.00	0.00	0.00	0.00	0.00	0.00	0.00
ENSBTAG00000000888	0.00	0.01	0.00	0.02	0.04	0.00	0.00	0.01	0.00	0.00	0.00
ENSBTAG00000000892	1.23	0.21	1.65	2.32	0.21	1.00	0.93	0.12	1.01	1.18	0.13
ENSBTAG00000000893	0.00	0.00	0.00	0.00	0.00	0.00	0.00	0.00	0.00	0.00	0.00
ENSBTAG00000000894	206.94	48.65	232.69	296.54	65.62	180.37	156.35	90.34	153.51	334.42	65.39
ENSBTAG00000000895	7.75	3.10	7.75	8.77	3.51	6.56	5.45	3.51	8.51	7.62	4.77
ENSBTAG00000000897	29.64	80.56	32.79	42.49	69.44	23.61	17.06	66.21	29.83	27.18	82.78
ENSBTAG00000000898	0.99	0.44	1.00	0.78	0.85	0.62	0.56	1.04	0.25	0.71	0.88
ENSBTAG00000000899	0.06	9.67	0.01	0.00	10.26	0.00	0.00	10.01	0.02	0.00	10.84
ENSBTAG00000000900	50.70	0.37	49.29	48.94	0.74	36.59	39.25	0.52	55.74	37.40	0.48
ENSBTAG00000000902	169.28	21.98	124.91	123.86	19.00	130.23	100.32	15.22	220.83	130.88	17.92
ENSBTAG00000000905	0.00	0.04	0.00	0.01	0.06	0.00	0.00	0.09	0.00	0.00	0.01
ENSBTAG00000000908	0.00	0.00	0.00	0.00	0.00	0.00	0.00	0.00	0.00	0.00	0.00
ENSBTAG00000000910	0.00	0.04	0.00	0.01	0.11	0.00	0.00	0.04	0.00	0.00	0.01
ENSBTAG00000000911	13.18	6.76	14.50	16.69	7.81	9.49	9.22	11.22	10.83	11.48	7.03
ENSBTAG00000000913	219.57	290.22	285.00	267.58	337.23	248.07	219.23	494.23	214.30	201.35	312.20
ENSBTAG00000000914	0.00	0.00	0.00	0.00	0.00	0.00	0.00	0.00	0.00	0.00	0.00
ENSBTAG00000000916	0.00	0.00	0.00	0.00	0.00	0.00	0.00	0.00	0.00	0.00	0.00
ENSBTAG00000000917	0.33	24.33	0.28	0.56	23.27	0.59	0.20	13.07	0.45	1.23	21.75
ENSBTAG00000000918	16.75	9.51	10.12	10.91	6.18	8.89	8.83	6.88	16.05	15.15	8.49
ENSBTAG00000000919	0.06	0.65	0.14	1.58	0.65	0.22	0.11	1.50	0.09	1.27	0.72
ENSBTAG00000000920	1.48	0.01	1.04	0.84	0.00	1.53	1.31	0.01	0.70	0.44	0.01
ENSBTAG00000000923	0.00	0.00	0.00	0.00	0.00	0.00	0.00	0.00	0.00	0.00	0.00
ENSBTAG00000000924	0.00	0.00	0.00	0.00	0.00	0.00	0.00	0.00	0.00	0.00	0.00
ENSBTAG00000000925	0.00	0.07	0.00	0.00	0.11	0.00	0.00	0.11	0.00	0.00	0.00
ENSBTAG00000000926	0.00	0.00	0.00	0.05	0.00	0.00	0.00	0.00	0.00	0.00	0.00
ENSBTAG00000000928	2.32	0.29	2.01	3.05	0.47	1.88	0.93	0.66	1.27	2.99	0.68
ENSBTAG00000000929	0.00	0.00	0.00	0.00	0.00	0.00	0.00	0.00	0.00	0.09	0.00
ENSBTAG00000000930	0.00	0.00	0.04	0.13	0.00	0.18	0.03	0.00	0.00	1.28	0.04
ENSBTAG00000000933	0.84	0.70	0.39	0.53	0.53	1.05	0.70	0.43	1.67	0.67	0.68
ENSBTAG00000000936	0.50	0.29	0.32	2.29	0.09	0.25	0.33	0.07	0.12	3.42	0.19
ENSBTAG00000000937	6.70	6.72	7.71	12.38	8.09	7.25	7.86	14.29	9.13	15.97	12.05
ENSBTAG00000000939	3.23	4.24	3.07	4.19	4.10	2.66	1.99	5.40	3.27	3.34	3.84
ENSBTAG00000000940	30.43	9.66	31.34	41.85	10.91	36.73	35.21	12.58	31.93	40.97	9.05
ENSBTAG00000000941	40.41	11.01	41.27	54.56	13.68	41.60	33.98	12.91	40.66	76.94	14.15
ENSBTAG00000000942	0.16	0.20	0.22	0.87	0.44	0.21	0.16	0.58	0.12	0.91	0.21
ENSBTAG00000000943	3.01	3.32	2.45	2.31	4.02	3.35	2.68	3.47	4.85	2.36	3.92
ENSBTAG00000000944	18.61	0.91	14.52	20.72	1.20	13.22	12.09	1.03	17.57	15.56	1.20
ENSBTAG00000000945	0.18	4.18	0.14	0.27	4.77	0.04	0.05	4.00	0.14	0.15	3.07
ENSBTAG00000000946	6.82	1.80	5.58	4.81	1.96	5.04	3.27	1.50	4.48	4.84	2.09
ENSBTAG00000000948	20.86	42.11	21.87	22.59	46.71	22.69	18.51	78.88	20.26	28.62	84.36
ENSBTAG00000000949	7.20	1.61	9.39	13.36	1.50	6.30	6.23	0.93	5.54	4.22	1.32
ENSBTAG00000000950	75.75	53.01	77.16	76.82	62.27	64.60	65.94	76.19	57.63	69.19	76.09
ENSBTAG00000000951	4.91	0.09	3.57	2.41	0.10	3.83	2.06	0.10	8.74	2.19	0.04
ENSBTAG00000000953	0.00	0.00	0.00	0.00	0.00	0.00	0.00	0.00	0.00	0.00	0.00
ENSBTAG00000000954	0.05	0.18	0.00	0.00	0.11	0.03	0.00	0.05	0.00	0.00	0.11
ENSBTAG00000000955	3.75	0.69	3.97	4.80	0.68	2.54	3.25	0.73	4.15	3.16	0.78
ENSBTAG00000000957	30.45	20.11	29.26	43.49	24.38	30.26	30.88	18.21	39.25	45.69	12.57
ENSBTAG00000000958	0.09	0.60	0.22	0.22	0.70	0.19	0.12	0.21	0.14	0.13	0.47
ENSBTAG00000000959	3.33	0.69	3.16	3.27	0.71	2.31	2.10	0.38	2.79	2.58	0.97
ENSBTAG00000000960	0.00	0.00	0.13	0.00	0.31	0.00	0.07	0.04	0.11	0.25	0.16
ENSBTAG00000000961	0.29	0.77	0.53	1.00	0.74	0.25	0.66	0.32	0.29	0.58	0.38
ENSBTAG00000000962	2.98	2.28	2.83	2.45	2.77	1.42	1.74	2.71	0.97	1.67	4.54
ENSBTAG00000000963	0.00	0.00	0.00	0.00	0.00	0.00	0.00	0.00	0.00	0.00	0.00
ENSBTAG00000000964	12.99	0.10	17.20	11.94	0.24	13.15	10.83	0.18	5.71	3.88	0.27
ENSBTAG00000000965	0.00	0.00	0.00	0.00	0.02	0.00	0.00	0.01	0.00	0.02	0.00
ENSBTAG00000000966	0.15	0.14	0.14	2.10	0.09	0.24	7.26	0.06	0.10	1.45	0.20
ENSBTAG00000000967	8.19	3.43	7.92	7.96	3.20	5.77	6.50	3.58	5.76	7.38	3.89
ENSBTAG00000000970	0.12	0.00	0.24	0.38	0.00	0.24	0.30	0.00	0.29	0.56	0.00
ENSBTAG00000000972	0.00	0.04	0.00	0.00	0.00	0.00	0.00	0.00	0.00	0.00	0.00
ENSBTAG00000000973	0.00	0.28	0.00	0.01	0.30	0.00	0.01	0.79	0.00	0.00	1.04
ENSBTAG00000000974	20.83	8.75	20.68	22.73	12.47	18.17	15.04	15.01	21.80	17.78	16.45
ENSBTAG00000000977	2.59	19.03	3.39	14.39	21.85	6.41	4.73	14.00	3.86	45.19	19.56
ENSBTAG00000000978	29.38	8.34	27.18	33.64	9.83	22.44	21.97	9.34	36.88	29.59	9.57
ENSBTAG00000000979	19.67	68.68	25.55	19.39	58.03	28.86	24.69	52.94	35.01	25.69	43.53
ENSBTAG00000000981	1.43	1.00	1.19	1.60	0.87	1.61	1.59	1.32	2.38	2.30	0.89
ENSBTAG00000000982	0.00	0.00	0.00	0.00	0.00	0.00	0.00	0.00	0.00	0.00	0.00
ENSBTAG00000000983	0.11	0.02	0.05	0.14	0.00	0.03	0.31	0.01	0.08	0.16	0.01
ENSBTAG00000000985	53.17	22.83	61.02	59.99	32.79	50.43	40.72	38.61	55.16	47.71	32.28
ENSBTAG00000000986	0.03	1.04	0.09	0.05	0.09	0.12	0.05	0.26	0.05	0.09	0.60
ENSBTAG00000000987	0.00	0.02	0.00	0.00	0.04	0.00	0.00	0.01	0.00	0.00	0.02
ENSBTAG00000000988	3.11	0.21	3.54	5.01	0.14	1.80	2.46	0.21	2.93	1.35	0.16
ENSBTAG00000000990	74.78	62.41	83.27	95.50	74.11	65.05	61.05	110.26	55.87	84.68	101.38
ENSBTAG00000000991	16.98	12.46	18.47	20.23	15.06	15.54	14.79	24.03	20.04	19.24	17.98
ENSBTAG00000000992	0.00	4.73	0.00	0.07	6.06	0.00	0.00	6.59	0.00	0.00	4.92
ENSBTAG00000000993	38.66	67.98	32.68	39.51	46.93	37.46	42.89	78.77	46.83	70.60	35.14
ENSBTAG00000000995	4.17	7.04	3.56	21.20	13.74	3.08	6.50	11.83	3.20	28.39	4.17
ENSBTAG00000000997	0.00	0.00	0.00	0.00	0.00	0.00	0.00	0.00	0.00	0.00	0.00
ENSBTAG00000000998	25.49	3.94	28.77	42.50	5.98	22.23	28.09	7.43	27.54	35.00	7.35
ENSBTAG00000001000	0.00	7.80	0.00	0.00	8.08	0.00	0.00	6.87	0.00	0.00	3.25
ENSBTAG00000001001	0.33	0.02	0.18	0.03	0.00	0.01	0.05	0.01	0.24	0.05	0.02
ENSBTAG00000001002	215.31	6.26	186.62	128.76	5.35	194.13	233.58	5.83	289.64	102.65	5.69
ENSBTAG00000001003	0.06	0.54	0.02	0.10	0.44	0.08	0.07	0.38	0.15	0.03	0.47
ENSBTAG00000001004	0.72	10.05	0.83	0.21	15.72	0.26	0.14	17.33	0.27	0.22	12.40
ENSBTAG00000001005	4.37	1.47	3.58	3.42	2.20	4.14	3.36	1.90	4.53	2.76	1.29
ENSBTAG00000001006	0.00	0.00	0.00	0.00	0.00	0.00	0.00	0.00	0.00	0.00	0.00
ENSBTAG00000001007	1.08	1.24	0.76	3.17	1.86	1.21	0.82	2.55	0.23	3.30	2.53
ENSBTAG00000001008	9.41	0.91	17.43	253.35	1.50	7.65	314.80	1.89	8.11	298.21	2.17
ENSBTAG00000001009	117.75	1.54	118.48	145.74	3.12	91.96	91.56	3.48	88.70	113.45	3.34
ENSBTAG00000001010	0.00	0.00	0.00	0.00	0.00	0.00	0.00	0.00	0.00	0.00	0.00
ENSBTAG00000001013	19.53	13.96	19.56	18.75	17.41	27.77	22.55	34.80	23.57	17.73	28.13
ENSBTAG00000001014	3.84	2.98	4.97	8.07	3.20	4.09	3.90	3.62	4.31	10.13	3.15
ENSBTAG00000001015	15.18	17.88	16.90	30.45	17.91	14.81	12.72	21.39	15.24	45.51	19.19
ENSBTAG00000001016	11.66	4.40	11.41	13.79	5.81	9.69	7.66	6.21	10.83	12.47	6.06
ENSBTAG00000001017	10.54	2.91	11.61	11.44	3.17	10.28	5.51	3.42	14.49	4.92	3.92
ENSBTAG00000001019	0.00	0.66	0.00	0.04	1.30	0.00	0.00	0.94	0.00	0.00	0.59
ENSBTAG00000001020	0.08	0.01	0.00	0.02	0.01	0.00	0.04	0.00	0.02	0.02	0.03
ENSBTAG00000001021	0.00	286.17	0.03	0.01	150.71	0.02	0.01	65.31	0.03	0.00	190.64
ENSBTAG00000001022	24.10	10.57	25.59	32.64	11.90	17.99	17.67	15.76	18.61	39.87	15.29
ENSBTAG00000001023	18.42	4.58	18.03	21.48	6.86	13.19	14.74	11.46	19.63	21.24	9.42
ENSBTAG00000001024	31.78	5.97	30.92	44.51	7.96	24.26	26.85	6.50	36.22	31.95	8.07
ENSBTAG00000001026	0.02	0.01	0.01	0.02	0.00	0.03	0.02	0.00	0.00	0.03	0.00
ENSBTAG00000001027	3.76	13.56	3.05	1.70	24.24	3.06	3.23	18.62	4.17	1.70	12.73
ENSBTAG00000001028	0.00	0.00	0.00	0.00	0.00	0.00	0.00	0.00	0.00	0.00	0.01
ENSBTAG00000001029	248.98	1.76	205.01	165.31	2.17	187.73	139.32	1.87	249.74	194.03	1.97
ENSBTAG00000001030	16.61	5.29	17.22	22.02	6.25	15.79	15.35	6.75	21.70	25.00	6.40
ENSBTAG00000001032	0.68	0.10	0.70	5.34	0.09	0.35	2.54	0.06	0.33	1.56	0.03
ENSBTAG00000001034	25.12	0.32	18.78	4.22	0.37	13.95	6.37	0.36	14.48	5.10	0.24
ENSBTAG00000001035	111.14	46.99	109.92	124.77	56.16	98.64	84.89	67.39	115.72	113.17	52.11
ENSBTAG00000001036	11.14	143.17	10.75	9.35	142.39	13.02	10.02	129.32	12.74	11.20	126.43
ENSBTAG00000001037	65.98	1.16	62.24	59.28	1.53	45.02	31.52	0.92	68.13	50.85	0.95
ENSBTAG00000001038	87.72	15.27	99.23	108.69	21.32	74.52	72.82	31.29	65.19	97.12	23.95
ENSBTAG00000001041	0.01	668.58	0.00	0.00	822.07	0.00	0.00	558.50	0.00	0.01	795.79
ENSBTAG00000001042	5.09	1.93	4.19	13.80	3.64	4.31	4.22	2.77	6.62	11.23	2.47
ENSBTAG00000001043	0.00	0.00	0.00	0.00	0.00	0.00	0.00	0.00	0.00	0.00	0.02
ENSBTAG00000001044	8.23	3.11	8.64	9.81	3.66	6.07	5.80	5.19	8.05	7.72	4.25
ENSBTAG00000001049	0.03	3.85	0.09	0.11	3.69	0.00	0.05	2.18	0.07	0.00	0.79
ENSBTAG00000001050	19.79	6.89	18.36	21.29	8.56	23.83	34.74	13.93	32.18	26.31	10.54
ENSBTAG00000001051	8.00	0.28	6.32	6.02	0.13	2.21	2.80	0.05	2.73	7.92	0.16
ENSBTAG00000001052	0.00	0.12	0.01	0.00	0.07	0.00	0.00	0.07	0.00	0.00	0.08
ENSBTAG00000001055	108.58	34.70	116.50	138.65	49.88	97.74	91.25	47.31	99.86	120.94	47.84
ENSBTAG00000001057	31.87	105.01	32.28	17.93	90.74	36.90	19.82	123.25	44.62	22.04	109.91
ENSBTAG00000001058	0.26	0.05	0.21	0.13	0.06	0.28	0.16	0.01	0.21	0.19	0.04
ENSBTAG00000001059	80.31	48.51	71.45	75.29	39.60	61.62	75.06	50.41	72.31	69.23	46.36
ENSBTAG00000001060	35.93	1.53	60.11	53.10	1.83	54.43	52.70	3.03	127.38	78.69	2.29
ENSBTAG00000001061	5.48	2.68	6.31	1.96	3.13	4.63	1.89	3.58	7.28	1.72	2.49
ENSBTAG00000001062	0.00	0.00	0.00	0.00	0.00	0.00	0.00	0.00	0.00	0.00	0.00
ENSBTAG00000001063	0.10	1.26	0.00	0.00	1.54	0.06	0.00	1.39	0.00	0.05	0.80
ENSBTAG00000001066	37.67	0.86	57.41	168.61	1.79	47.08	30.66	0.88	18.52	323.43	2.27
ENSBTAG00000001067	0.03	0.01	0.01	0.07	0.00	0.00	0.01	0.00	0.03	0.04	0.00
ENSBTAG00000001068	1.17	0.65	1.05	2.03	0.72	1.29	4.68	0.34	1.57	1.24	0.34
ENSBTAG00000001069	63.71	10.03	60.95	61.82	11.29	52.43	47.30	11.82	45.08	44.33	13.73
ENSBTAG00000001071	20.02	3.73	20.82	22.03	4.20	15.29	15.97	4.64	15.23	19.20	4.22
ENSBTAG00000001074	9.91	7.87	9.56	8.45	9.36	10.50	7.86	10.45	8.39	13.17	11.04
ENSBTAG00000001075	0.01	0.03	0.05	0.00	0.00	0.01	0.00	0.01	0.00	0.00	0.01
ENSBTAG00000001076	0.00	0.00	0.00	0.01	0.00	0.01	0.00	0.01	0.00	0.01	0.00
ENSBTAG00000001077	2.58	10.26	1.89	3.90	12.47	1.68	1.01	4.70	1.47	4.89	9.61
ENSBTAG00000001078	0.07	0.06	0.05	0.71	0.07	0.14	0.13	0.11	0.10	2.60	0.03
ENSBTAG00000001079	0.76	0.11	1.17	0.99	0.04	0.73	0.79	0.03	2.69	2.19	0.38
ENSBTAG00000001080	0.00	0.01	0.00	0.00	0.02	0.00	0.00	0.00	0.00	0.00	0.00
ENSBTAG00000001081	0.00	2.37	0.00	0.00	2.87	0.00	0.00	2.61	0.00	0.00	2.66
ENSBTAG00000001082	0.00	0.00	0.00	0.05	0.00	0.00	0.02	0.00	0.07	0.00	0.02
ENSBTAG00000001083	1.79	2.50	2.19	2.94	2.85	1.46	1.04	2.29	1.50	3.14	2.86
ENSBTAG00000001084	0.00	0.00	0.00	0.00	0.00	0.00	0.00	0.00	0.00	0.00	0.00
ENSBTAG00000001085	0.94	17.48	1.20	2.33	39.20	0.57	0.35	96.41	0.74	6.10	30.52
ENSBTAG00000001086	32.54	4.87	37.45	21.56	4.70	42.85	30.97	4.52	34.78	15.39	3.67
ENSBTAG00000001088	0.02	0.00	0.00	0.10	0.01	0.06	0.00	0.03	0.01	0.07	0.02
ENSBTAG00000001090	0.01	0.06	0.03	0.04	0.19	0.02	0.02	0.15	0.00	0.00	0.29
ENSBTAG00000001092	19.74	13.92	18.09	14.39	13.55	16.46	16.94	20.31	19.36	18.59	22.70
ENSBTAG00000001093	0.14	0.96	0.20	0.10	1.04	0.10	0.07	0.64	0.13	0.11	1.48
ENSBTAG00000001094	0.00	0.31	0.00	0.00	0.32	0.00	0.00	0.22	0.00	0.00	0.06
ENSBTAG00000001096	1.17	0.82	0.92	0.81	1.03	1.12	1.05	0.85	0.84	1.35	0.33
ENSBTAG00000001097	1.54	17.14	0.68	1.20	17.23	1.54	1.49	14.20	1.42	4.25	22.44
ENSBTAG00000001098	11.21	4.09	11.18	13.65	6.53	11.75	10.79	6.56	14.09	11.70	5.96
ENSBTAG00000001099	4.27	0.00	4.17	0.84	0.00	5.59	2.82	0.05	5.81	0.67	0.00
ENSBTAG00000001100	0.00	0.00	0.00	0.00	0.00	0.00	0.00	0.01	0.00	0.00	0.02
ENSBTAG00000001101	0.47	1.34	0.28	0.11	1.57	0.20	0.19	1.14	0.14	0.07	1.12
ENSBTAG00000001102	0.00	0.00	0.19	0.05	0.00	0.02	0.00	0.00	0.03	0.01	0.00
ENSBTAG00000001104	0.16	7.63	0.16	0.04	8.35	0.14	0.06	6.67	0.16	0.23	9.36
ENSBTAG00000001105	18.97	346.82	20.69	21.67	302.17	20.43	11.39	258.11	19.74	34.24	273.69
ENSBTAG00000001107	78.42	43.08	100.48	85.14	59.79	73.67	58.07	87.32	64.58	62.60	60.22
ENSBTAG00000001108	32.30	8.19	34.59	37.28	8.96	30.02	33.83	8.64	39.25	26.54	12.62
ENSBTAG00000001109	56.27	49.70	66.03	59.95	54.56	55.84	41.78	66.27	36.62	52.72	58.67
ENSBTAG00000001110	1.79	6.94	2.74	8.32	4.68	2.60	1.86	1.92	1.31	19.10	1.99
ENSBTAG00000001112	0.42	0.61	0.38	0.99	0.63	0.30	3.49	0.54	0.25	1.48	0.43
ENSBTAG00000001113	11.00	5.75	11.29	14.95	6.16	8.31	8.61	5.50	11.10	10.97	6.65
ENSBTAG00000001114	47.59	6.04	48.89	56.06	4.04	43.09	44.10	7.02	54.17	38.06	8.02
ENSBTAG00000001116	2.04	4.67	2.29	4.21	7.11	1.82	4.65	6.03	1.80	4.65	4.93
ENSBTAG00000001117	0.31	0.73	0.45	1.78	0.76	0.40	0.54	1.10	0.37	2.48	0.85
ENSBTAG00000001119	0.80	0.12	0.88	0.77	0.21	0.50	0.45	0.18	0.58	0.47	0.19
ENSBTAG00000001120	4.37	0.95	3.52	2.34	0.88	2.61	1.79	0.43	4.03	1.62	0.36
ENSBTAG00000001123	38.23	10.62	36.47	51.36	10.74	33.27	32.35	10.26	50.97	54.32	9.13
ENSBTAG00000001124	3.70	4.90	3.44	4.82	4.58	2.53	2.46	4.62	5.33	6.49	4.94
ENSBTAG00000001125	0.38	0.53	6.26	4.14	0.44	0.34	0.19	0.78	0.68	0.67	0.28
ENSBTAG00000001126	13.70	3.17	15.09	19.42	2.79	9.79	7.78	3.99	14.47	21.60	4.17
ENSBTAG00000001128	0.02	0.00	0.00	0.00	0.00	0.00	0.00	0.00	0.00	0.04	0.00
ENSBTAG00000001131	21.50	1.46	21.70	25.69	2.03	13.80	15.17	1.36	18.81	25.30	1.22
ENSBTAG00000001132	4.34	1.65	5.37	5.23	1.48	3.57	4.34	1.52	4.41	3.46	1.43
ENSBTAG00000001133	5.33	6.50	4.97	5.75	9.00	4.05	4.44	9.50	6.14	5.54	8.04
ENSBTAG00000001134	57.90	13.97	58.62	69.39	16.46	46.28	44.45	16.64	55.20	58.75	14.77
ENSBTAG00000001135	0.00	0.11	0.00	0.10	0.10	0.00	0.00	0.04	0.00	0.00	0.05
ENSBTAG00000001136	1.71	1.72	1.21	5.21	0.61	2.04	1.09	0.24	2.57	11.15	0.13
ENSBTAG00000001137	184.70	124.45	229.74	244.87	122.97	172.33	171.00	165.96	130.66	240.88	138.25
ENSBTAG00000001138	10.90	4.35	6.89	7.05	2.81	8.20	7.21	5.16	7.53	9.27	3.20
ENSBTAG00000001139	0.65	0.04	0.23	1.07	0.02	0.40	0.29	0.08	0.24	10.36	0.01
ENSBTAG00000001140	27.42	43.52	23.07	26.40	45.43	22.81	25.32	52.86	21.22	26.32	51.66
ENSBTAG00000001141	15.54	2.77	18.06	21.78	3.41	12.42	9.55	3.66	16.94	18.18	2.86
ENSBTAG00000001142	6.35	14.92	5.74	6.89	21.40	6.79	4.61	27.82	8.20	3.67	28.84
ENSBTAG00000001143	52.26	0.60	59.86	81.52	1.51	42.37	37.48	0.53	49.51	58.35	1.68
ENSBTAG00000001144	48.72	21.87	49.79	54.58	34.25	50.67	41.03	51.12	49.75	59.02	34.16
ENSBTAG00000001146	17.03	1.95	19.89	17.84	2.76	16.03	11.95	1.59	29.56	9.95	2.08
ENSBTAG00000001150	0.00	0.00	0.00	0.00	0.00	0.00	0.00	0.00	0.00	0.00	0.00
ENSBTAG00000001151	0.39	0.72	0.67	3.31	0.92	0.61	0.52	0.65	0.16	3.01	0.34
ENSBTAG00000001152	0.13	0.33	0.05	0.16	0.10	0.10	0.17	0.15	0.09	0.11	0.07
ENSBTAG00000001153	1.17	3.90	1.05	0.78	6.68	1.27	1.44	3.77	2.29	0.61	3.60
ENSBTAG00000001154	0.08	34.68	0.22	5.53	24.36	1.09	0.56	21.85	0.64	27.05	22.96
ENSBTAG00000001156	18.99	48.01	18.85	17.78	46.63	12.81	10.95	28.59	17.52	11.20	44.27
ENSBTAG00000001160	25.49	5.36	22.56	28.92	6.30	18.01	15.54	4.91	27.12	28.69	5.14
ENSBTAG00000001161	16.10	3.12	16.58	11.65	2.56	15.05	11.48	2.49	14.57	10.78	2.72
ENSBTAG00000001163	0.33	0.08	0.45	0.40	0.12	0.41	0.46	0.06	0.10	0.15	0.14
ENSBTAG00000001164	4.38	24.72	4.00	4.00	14.99	3.92	3.41	18.13	4.84	3.39	20.04
ENSBTAG00000001165	1.59	9.04	1.34	1.89	7.87	1.84	1.37	8.60	1.00	1.39	9.70
ENSBTAG00000001166	0.13	0.11	0.08	0.18	0.20	0.06	0.12	0.08	0.17	0.15	0.04
ENSBTAG00000001168	15.88	3.76	17.32	23.61	5.65	13.75	12.23	6.05	18.66	14.69	6.12
ENSBTAG00000001171	15.32	4.81	11.33	12.40	5.70	11.53	9.85	7.85	11.47	12.66	6.02
ENSBTAG00000001173	0.24	0.41	0.30	0.17	0.89	0.14	0.03	0.75	0.11	0.01	0.60
ENSBTAG00000001174	10.23	9.29	11.38	10.98	14.75	9.54	8.17	39.22	9.08	6.81	27.54
ENSBTAG00000001176	0.00	0.00	0.00	0.00	0.03	0.00	0.00	0.00	0.00	0.00	0.00
ENSBTAG00000001178	14.42	2.52	15.19	20.81	4.26	11.65	11.63	5.20	16.69	12.88	3.94
ENSBTAG00000001179	12.18	2.51	11.37	11.64	3.78	9.93	7.08	2.39	11.80	17.60	2.63
ENSBTAG00000001181	6.66	2.10	6.32	6.29	2.50	6.10	5.41	3.16	5.38	5.55	2.98
ENSBTAG00000001182	117.43	60.82	119.46	120.73	69.87	113.87	106.98	71.46	119.75	95.29	58.08
ENSBTAG00000001183	0.80	0.08	0.54	1.60	0.07	1.22	0.88	0.03	0.20	3.49	0.06
ENSBTAG00000001185	20.93	7.26	23.17	31.74	9.31	20.73	20.94	11.18	22.53	18.87	11.02
ENSBTAG00000001186	0.00	0.24	0.00	0.00	0.12	0.00	0.00	0.17	0.00	0.00	0.28
ENSBTAG00000001187	0.03	2.35	0.15	0.10	2.74	0.10	0.07	2.88	0.08	0.13	2.68
ENSBTAG00000001188	9.96	0.83	8.48	10.45	1.16	8.39	7.20	0.59	9.75	13.40	0.90
ENSBTAG00000001189	39.26	13.43	37.96	41.23	21.30	26.14	26.65	25.72	28.16	34.54	23.18
ENSBTAG00000001191	0.00	0.00	0.00	0.00	0.10	0.00	0.00	0.36	0.00	0.00	0.11
ENSBTAG00000001192	14.48	12.20	13.42	16.67	14.74	13.54	11.49	14.17	13.79	28.17	18.07
ENSBTAG00000001193	88.98	8.93	86.51	136.64	9.90	66.09	59.66	8.36	56.45	216.02	9.83
ENSBTAG00000001195	0.01	0.00	0.00	0.00	0.01	0.00	0.00	0.04	0.00	0.01	0.02
ENSBTAG00000001197	62.43	1.63	63.28	185.74	2.48	49.29	155.38	2.53	49.33	171.80	2.22
ENSBTAG00000001198	348.51	3.87	307.42	259.76	3.28	373.66	307.70	3.15	391.64	178.14	3.70
ENSBTAG00000001199	20.34	12.06	19.51	22.97	14.38	16.29	16.94	23.34	16.59	17.97	19.13
ENSBTAG00000001204	0.08	5.63	0.07	0.19	5.87	0.47	0.65	10.30	0.49	0.40	7.50
ENSBTAG00000001206	0.00	0.00	0.00	0.00	0.00	0.00	0.00	0.00	0.00	0.00	0.00
ENSBTAG00000001207	0.00	1.07	0.12	0.02	2.74	0.08	0.00	4.63	0.10	0.02	3.80
ENSBTAG00000001209	0.00	22.01	0.00	0.00	18.93	0.00	0.00	12.80	0.01	0.00	14.30
ENSBTAG00000001210	0.00	0.00	0.00	0.00	0.00	0.00	0.00	0.00	0.00	0.00	0.00
ENSBTAG00000001212	253.02	93.86	265.73	228.80	113.37	254.83	263.52	87.72	217.01	257.43	106.93
ENSBTAG00000001213	0.00	0.00	0.00	0.00	0.00	0.00	0.00	0.00	0.00	0.00	0.00
ENSBTAG00000001214	0.00	0.00	0.00	0.00	0.00	0.00	0.00	0.00	0.00	0.00	0.00
ENSBTAG00000001219	854.81	135.18	583.31	342.96	86.86	519.08	454.69	18.66	249.54	193.51	65.94
ENSBTAG00000001221	0.11	0.00	0.00	0.00	0.00	0.22	0.09	0.00	0.71	0.00	0.00
ENSBTAG00000001223	11.19	4.26	13.47	12.34	6.58	10.36	9.83	5.81	10.60	7.58	7.01
ENSBTAG00000001224	13.47	6.07	10.10	12.93	6.27	10.12	9.74	5.70	13.58	15.03	7.32
ENSBTAG00000001225	28.38	11.73	30.08	38.21	15.20	24.16	23.70	26.11	26.46	24.39	20.97
ENSBTAG00000001228	9.36	0.40	7.69	6.22	0.20	6.55	4.79	0.13	7.77	5.40	0.40
ENSBTAG00000001229	8.23	72.20	5.90	7.35	44.79	4.87	5.45	35.54	8.30	6.34	48.66
ENSBTAG00000001231	0.22	0.00	0.03	0.03	0.00	0.06	0.06	0.00	0.13	0.07	0.00
ENSBTAG00000001233	12.37	5.39	11.97	4.41	8.39	14.03	6.02	8.13	24.37	5.69	10.02
ENSBTAG00000001235	26.96	0.11	23.68	11.71	0.24	20.09	9.61	0.27	13.41	8.58	0.27
ENSBTAG00000001241	0.00	0.00	0.00	0.00	0.00	0.00	0.00	0.00	0.00	0.00	0.00
ENSBTAG00000001242	0.32	0.04	0.04	0.40	0.27	0.09	0.13	0.19	0.06	0.06	0.33
ENSBTAG00000001243	4.52	0.41	5.65	1.45	0.97	5.79	2.24	0.24	5.66	1.12	0.56
ENSBTAG00000001244	0.01	5.96	0.02	0.00	7.58	0.02	0.00	10.02	0.02	0.00	5.64
ENSBTAG00000001246	71.56	141.94	75.72	149.82	120.56	74.76	58.45	127.91	63.86	236.53	123.32
ENSBTAG00000001247	0.00	1206.70	0.00	0.00	922.30	0.00	0.00	956.73	0.00	0.00	918.08
ENSBTAG00000001249	0.02	40.26	0.00	0.00	46.78	0.08	0.08	51.62	0.04	0.21	30.22
ENSBTAG00000001250	0.00	0.00	0.00	0.00	0.01	0.00	0.01	0.00	0.00	0.00	0.00
ENSBTAG00000001252	4.50	1.37	4.02	4.42	1.46	2.57	2.28	1.27	4.90	3.67	2.18
ENSBTAG00000001254	16.31	16.33	13.77	13.65	18.98	15.13	12.23	25.75	19.42	16.85	23.81
ENSBTAG00000001255	0.00	0.00	0.00	0.00	0.06	0.00	0.00	0.03	0.00	0.03	0.09
ENSBTAG00000001257	2.03	0.70	1.84	2.17	1.06	2.33	1.95	0.94	2.76	2.81	0.65
ENSBTAG00000001258	49.31	6.97	51.14	42.86	17.47	48.17	31.57	23.06	44.21	59.48	13.64
ENSBTAG00000001260	0.03	0.00	0.00	0.04	0.00	0.00	0.00	0.00	0.00	0.04	0.00
ENSBTAG00000001262	1.03	0.57	1.25	1.50	0.87	1.18	0.97	0.91	1.62	1.12	1.26
ENSBTAG00000001265	0.00	1929.00	0.00	0.00	1226.42	0.00	0.00	518.51	0.00	0.00	346.29
ENSBTAG00000001269	27.91	4.63	25.00	30.08	8.69	21.78	18.37	9.53	22.02	33.26	11.44
ENSBTAG00000001271	0.00	2068.43	0.00	0.00	2366.09	0.00	0.00	1821.90	0.00	0.00	2196.40
ENSBTAG00000001273	5.47	0.20	5.66	8.19	0.33	4.11	3.96	0.31	4.53	10.03	0.37
ENSBTAG00000001274	0.59	7.97	0.66	0.91	9.01	0.37	0.44	6.20	0.41	1.05	4.36
ENSBTAG00000001279	0.06	0.04	0.15	0.14	0.07	0.15	0.20	0.10	0.18	0.15	0.06
ENSBTAG00000001280	2.84	2.08	2.89	3.95	3.17	2.70	2.97	3.92	3.26	1.91	3.34
ENSBTAG00000001282	4.03	1.79	4.01	5.17	2.36	3.89	3.79	2.80	6.15	3.78	2.45
ENSBTAG00000001283	6.75	2.07	7.18	8.84	2.48	6.74	4.71	3.17	9.74	7.75	3.53
ENSBTAG00000001286	1.34	6.92	0.48	0.91	6.84	0.87	0.52	5.67	0.51	0.56	5.84
ENSBTAG00000001287	0.33	0.16	0.16	0.34	0.10	0.26	0.21	0.10	0.32	0.16	0.37
ENSBTAG00000001288	0.00	200.16	0.00	0.00	176.17	0.00	0.00	186.32	0.00	0.00	125.83
ENSBTAG00000001289	40.12	29.48	40.57	43.52	30.59	36.10	30.35	40.47	34.96	39.12	37.86
ENSBTAG00000001290	3.66	1.91	4.07	4.59	1.73	3.55	3.44	0.91	3.76	3.56	1.81
ENSBTAG00000001291	0.00	0.00	0.00	0.00	0.00	0.00	0.00	0.00	0.00	0.00	0.00
ENSBTAG00000001292	0.00	4.95	0.03	0.04	5.09	0.04	0.03	5.52	0.03	0.03	9.03
ENSBTAG00000001293	0.52	0.02	0.59	0.52	0.14	0.72	1.23	0.07	0.86	0.67	0.06
ENSBTAG00000001294	114.37	6.62	115.29	202.28	6.13	27.48	31.11	7.05	43.89	74.15	4.89
ENSBTAG00000001295	7.83	3.30	6.97	9.33	3.39	5.07	5.20	1.55	5.66	8.09	2.57
ENSBTAG00000001296	63.63	28.48	70.51	77.95	33.86	66.62	51.11	29.87	45.32	115.19	33.16
ENSBTAG00000001297	0.00	0.00	0.00	0.00	0.00	0.00	0.00	0.00	0.00	0.00	0.00
ENSBTAG00000001298	17.08	0.32	15.32	11.76	0.29	14.75	11.31	0.16	13.32	6.47	0.23
ENSBTAG00000001299	0.00	19.22	0.00	0.00	23.60	0.00	0.00	29.40	0.00	0.00	34.79
ENSBTAG00000001301	0.27	1.73	0.23	1.35	3.72	0.02	0.41	2.74	0.36	0.40	2.28
ENSBTAG00000001302	5.70	25.70	7.97	10.95	24.40	6.60	6.89	32.51	4.13	4.58	27.38
ENSBTAG00000001303	1.08	42.45	2.14	1.25	29.34	0.80	0.77	53.04	0.36	0.54	49.03
ENSBTAG00000001305	0.94	6.51	1.65	1.16	8.22	1.25	0.46	4.00	4.45	0.67	3.83
ENSBTAG00000001306	3.48	7.55	3.10	3.00	8.85	4.36	3.56	20.16	3.11	3.86	10.40
ENSBTAG00000001308	0.01	0.00	0.00	0.00	0.00	0.01	0.00	0.00	0.00	0.00	0.00
ENSBTAG00000001310	0.00	0.00	0.00	0.00	0.02	0.00	0.00	0.00	0.00	0.00	0.00
ENSBTAG00000001311	29.80	97.70	27.75	31.64	117.90	30.07	23.66	182.74	28.24	34.37	170.29
ENSBTAG00000001314	10.61	2.56	12.29	11.16	3.98	7.90	6.78	6.52	9.72	7.18	5.41
ENSBTAG00000001315	0.14	0.00	0.00	0.02	0.00	0.03	0.00	0.03	0.05	0.04	0.16
ENSBTAG00000001317	0.00	0.00	0.00	0.00	0.00	0.00	0.00	0.00	0.00	0.00	0.00
ENSBTAG00000001320	24.89	7.11	20.90	29.66	7.20	19.55	21.42	6.35	26.56	33.19	6.58
ENSBTAG00000001321	4.38	1.30	5.64	6.34	2.70	2.76	2.39	1.51	2.48	5.27	2.04
ENSBTAG00000001322	0.68	0.00	0.95	1.38	0.00	1.06	2.23	0.03	0.71	1.73	0.02
ENSBTAG00000001323	9.69	4.40	10.15	11.10	4.93	8.82	7.81	5.73	11.17	10.64	4.46
ENSBTAG00000001324	0.04	0.69	0.02	0.00	0.64	0.00	0.00	0.95	0.00	0.04	0.32
ENSBTAG00000001325	0.34	274.45	0.48	4.30	183.58	1.16	0.60	167.34	0.20	14.04	126.43
ENSBTAG00000001326	0.00	0.00	0.00	0.00	0.00	0.00	0.00	0.01	0.00	0.00	0.00
ENSBTAG00000001328	60.79	8.73	67.45	84.34	8.51	46.75	45.79	7.27	45.28	65.80	10.70
ENSBTAG00000001329	93.78	33.21	82.01	92.03	34.58	69.11	69.00	48.18	90.30	88.96	52.48
ENSBTAG00000001331	0.00	0.00	0.01	0.00	0.00	0.00	0.00	0.00	0.00	0.00	0.00
ENSBTAG00000001332	25.15	9.45	19.69	26.10	15.33	19.93	15.69	16.62	16.33	26.13	13.78
ENSBTAG00000001333	5.89	0.19	4.66	2.48	0.38	5.42	1.91	0.51	3.19	3.09	0.23
ENSBTAG00000001335	4.46	161.18	4.13	0.13	158.00	2.56	0.14	185.91	2.42	0.02	121.31
ENSBTAG00000001336	0.00	0.00	0.00	0.00	0.00	0.00	0.00	0.00	0.00	0.00	0.00
ENSBTAG00000001338	7.37	0.28	2.77	0.91	0.06	4.48	2.27	0.14	2.48	3.87	0.14
ENSBTAG00000001341	0.00	0.04	0.00	0.12	0.00	0.00	0.03	0.08	0.00	0.00	0.04
ENSBTAG00000001342	28.51	25.44	32.94	32.49	24.92	28.88	27.68	37.68	24.32	25.03	26.57
ENSBTAG00000001343	0.94	0.08	0.86	1.28	0.02	0.47	0.40	0.01	0.52	0.25	0.01
ENSBTAG00000001344	0.10	0.00	0.00	0.01	0.03	0.05	0.01	0.00	0.03	0.05	0.03
ENSBTAG00000001346	0.10	0.22	0.00	0.02	0.62	0.09	0.03	0.51	0.02	0.02	0.81
ENSBTAG00000001348	14.64	3.23	17.22	16.10	4.77	14.38	13.11	4.97	12.02	9.09	4.67
ENSBTAG00000001349	13.33	40.75	13.44	20.72	48.84	12.18	10.13	53.87	13.12	32.77	42.21
ENSBTAG00000001350	0.00	0.18	0.00	0.00	0.00	0.00	0.00	0.00	0.00	0.07	0.00
ENSBTAG00000001352	18.66	6.80	17.02	20.98	8.91	13.45	14.44	13.25	15.89	22.84	10.81
ENSBTAG00000001353	36.00	39.01	34.66	37.89	38.18	28.03	31.02	58.33	31.54	40.54	60.49
ENSBTAG00000001354	4.46	0.97	4.82	4.01	0.71	3.04	3.78	0.40	4.56	2.38	0.59
ENSBTAG00000001356	9.77	8.06	9.56	17.20	11.69	9.22	10.69	11.09	11.49	14.78	10.00
ENSBTAG00000001357	0.00	0.00	0.00	0.00	0.00	0.00	0.00	0.00	0.00	0.00	0.00
ENSBTAG00000001359	2.06	0.05	1.52	9.42	0.03	1.59	8.86	0.21	1.49	3.36	0.08
ENSBTAG00000001360	6112.58	728.97	5786.52	4697.09	887.24	5976.63	5866.43	824.37	5432.64	4740.40	777.03
ENSBTAG00000001361	5.06	12.57	4.65	5.47	17.24	4.44	3.67	17.81	3.94	5.93	17.37
ENSBTAG00000001364	5.45	2.24	6.69	7.25	3.17	4.81	4.33	4.10	5.29	5.87	5.83
ENSBTAG00000001365	0.17	0.52	0.18	0.09	0.51	0.04	0.25	5.98	0.56	0.05	4.55
ENSBTAG00000001367	0.00	0.20	0.00	0.00	0.03	0.00	0.00	0.19	0.00	0.00	0.11
ENSBTAG00000001368	42.92	98.01	43.12	58.79	100.40	39.66	36.82	103.38	36.12	77.12	107.75
ENSBTAG00000001374	0.95	27.58	0.14	0.20	14.70	0.18	0.08	6.33	0.52	0.06	9.30
ENSBTAG00000001376	0.00	3.89	0.00	0.00	2.20	0.00	0.00	3.01	0.00	0.00	21.54
ENSBTAG00000001382	0.00	0.07	0.00	0.00	0.01	0.00	0.00	0.01	0.00	0.00	0.04
ENSBTAG00000001383	0.00	0.00	0.00	0.00	0.00	0.00	0.00	0.00	0.00	0.00	0.00
ENSBTAG00000001385	1.42	0.83	1.32	1.55	0.93	0.67	1.40	0.60	1.10	1.08	0.46
ENSBTAG00000001387	4.51	2.67	4.63	5.89	3.42	4.23	4.32	3.41	3.33	3.20	2.71
ENSBTAG00000001388	7.89	1.27	10.17	9.85	0.61	3.57	3.65	0.42	2.46	5.76	0.06
ENSBTAG00000001390	12.60	2.03	12.23	15.02	2.84	11.49	8.69	2.44	13.78	22.18	2.15
ENSBTAG00000001391	4.82	1.21	4.63	6.41	1.40	6.06	5.15	3.01	4.87	4.41	1.17
ENSBTAG00000001392	0.00	600.28	0.00	0.00	666.80	0.00	0.00	499.60	0.00	0.00	515.16
ENSBTAG00000001393	7.62	2.39	9.17	10.22	3.18	7.24	6.80	3.52	7.66	7.34	2.50
ENSBTAG00000001394	125.35	122.58	117.02	150.70	124.20	111.72	90.07	166.23	101.30	194.35	183.75
ENSBTAG00000001395	20.56	3.97	21.16	26.06	5.61	16.75	13.74	3.42	21.22	10.81	7.43
ENSBTAG00000001396	0.03	1.69	0.02	0.12	3.01	0.01	0.39	2.27	0.04	0.09	1.85
ENSBTAG00000001397	0.00	0.00	0.00	0.00	0.00	0.00	0.00	0.00	0.00	0.00	0.00
ENSBTAG00000001398	22.42	12.60	24.95	27.23	25.62	18.92	14.55	55.07	28.92	19.63	28.18
ENSBTAG00000001400	39.76	35.09	37.19	40.62	33.02	30.85	28.94	31.70	40.34	28.38	34.88
ENSBTAG00000001401	0.02	0.00	0.02	0.00	0.00	0.04	0.01	0.00	0.04	0.00	0.01
ENSBTAG00000001403	9.89	3.02	6.67	3.63	4.00	4.95	1.55	4.29	3.76	4.68	3.23
ENSBTAG00000001404	0.00	0.00	0.00	0.00	0.00	0.00	0.00	0.00	0.00	0.00	0.00
ENSBTAG00000001405	1.99	8.70	2.21	2.38	29.10	2.55	1.58	95.87	2.98	2.11	28.82
ENSBTAG00000001406	0.00	1.79	0.00	0.00	0.28	0.00	0.00	0.20	0.00	0.00	1.88
ENSBTAG00000001407	11.51	12.77	13.64	16.87	13.97	11.76	12.22	21.57	10.81	18.21	20.01
ENSBTAG00000001408	0.43	3.53	0.18	0.46	5.28	0.27	0.39	4.81	0.15	0.88	4.58
ENSBTAG00000001410	1.64	0.31	2.55	3.86	0.44	1.24	2.60	0.32	1.97	2.09	0.37
ENSBTAG00000001412	3.51	2.03	4.31	3.51	2.54	3.04	2.83	2.38	4.62	3.19	2.77
ENSBTAG00000001414	12.94	0.57	11.20	10.70	0.44	16.84	11.04	0.48	20.39	14.97	0.79
ENSBTAG00000001415	10.62	1.72	13.81	17.17	2.65	12.43	10.72	2.46	8.12	14.21	2.78
ENSBTAG00000001416	0.00	0.00	0.00	0.00	0.00	0.00	0.00	0.00	0.00	0.00	0.00
ENSBTAG00000001417	0.00	560.32	0.00	0.00	700.64	0.00	0.00	698.53	0.00	0.00	478.43
ENSBTAG00000001419	20.47	18.25	18.80	20.24	18.70	14.70	14.97	21.40	15.69	16.70	20.81
ENSBTAG00000001420	41.97	13.48	34.85	43.61	19.43	33.02	31.71	22.13	31.60	67.68	18.69
ENSBTAG00000001422	23.59	53.05	16.95	17.23	38.37	24.80	19.92	31.29	19.60	29.45	31.70
ENSBTAG00000001423	0.00	0.00	0.00	0.00	0.00	0.00	0.00	0.00	0.00	0.00	0.00
ENSBTAG00000001424	17.34	6.10	19.42	19.61	7.64	15.35	14.52	5.04	18.56	14.29	5.68
ENSBTAG00000001425	18.23	8.95	19.37	25.43	8.68	14.44	13.01	8.60	25.42	19.77	9.41
ENSBTAG00000001429	0.03	0.05	0.02	0.04	0.23	0.00	0.01	0.11	0.00	0.03	0.33
ENSBTAG00000001432	0.00	0.00	0.00	0.00	0.00	0.00	0.00	0.00	0.00	0.00	0.00
ENSBTAG00000001435	14.71	11.35	15.81	17.50	14.26	14.67	11.34	12.86	13.52	13.87	13.76
ENSBTAG00000001439	1.75	1.83	1.25	1.18	2.31	2.16	1.57	1.30	1.57	4.20	1.37
ENSBTAG00000001440	28.81	14.24	29.51	28.63	17.17	26.09	26.32	32.72	25.90	31.85	35.72
ENSBTAG00000001441	85.90	72.33	87.09	103.76	70.43	64.54	79.81	35.15	78.34	95.74	46.63
ENSBTAG00000001442	0.00	0.53	0.00	0.00	0.18	0.00	0.00	0.09	0.00	0.00	0.04
ENSBTAG00000001443	0.00	0.41	0.01	0.00	0.66	0.03	0.00	0.28	0.01	0.01	0.79
ENSBTAG00000001444	0.77	0.98	0.71	0.44	2.22	0.32	0.33	0.66	0.39	0.23	0.63
ENSBTAG00000001446	133.37	1.66	159.29	172.71	3.44	146.77	133.42	2.14	125.60	119.94	2.53
ENSBTAG00000001447	0.88	0.01	1.58	1.62	0.03	0.65	0.32	0.01	0.07	0.07	0.00
ENSBTAG00000001448	0.00	42.36	0.00	0.00	57.62	0.00	0.00	56.94	0.00	0.00	38.64
ENSBTAG00000001449	87.25	39.37	83.54	87.33	45.11	77.65	71.18	74.03	81.02	102.73	82.55
ENSBTAG00000001450	13.63	6.12	11.24	13.20	7.10	11.98	11.03	5.39	16.79	13.95	7.06
ENSBTAG00000001451	0.00	0.00	0.00	0.00	0.00	0.00	0.00	0.00	0.00	0.00	0.00
ENSBTAG00000001455	0.00	0.00	0.00	0.00	0.00	0.00	0.00	0.03	0.00	0.00	0.07
ENSBTAG00000001457	1.92	6.68	1.46	1.78	7.44	2.22	1.62	6.07	1.60	1.43	6.78
ENSBTAG00000001460	10.61	19.15	11.11	13.79	21.26	10.19	8.74	22.37	13.00	12.69	20.47
ENSBTAG00000001462	0.00	2.02	0.00	0.00	4.23	0.02	0.00	5.44	0.01	0.00	5.82
ENSBTAG00000001463	3.47	1.17	3.17	4.22	1.27	3.01	2.47	1.28	4.79	3.46	1.69
ENSBTAG00000001464	0.00	0.61	0.00	0.00	1.23	0.00	0.00	1.22	0.00	0.00	2.59
ENSBTAG00000001465	2.30	3.23	1.91	4.57	2.90	1.85	1.22	3.07	1.77	11.66	2.94
ENSBTAG00000001468	0.19	3.96	0.24	0.23	6.06	0.01	0.08	5.70	0.05	0.36	3.13
ENSBTAG00000001470	16.29	2.17	15.19	18.30	3.51	12.77	11.86	3.97	12.99	16.34	3.16
ENSBTAG00000001471	21.97	2.60	26.72	31.31	2.61	16.49	17.90	2.42	11.27	17.67	2.00
ENSBTAG00000001473	0.58	16.71	0.56	4.27	14.17	0.91	0.37	6.09	0.54	8.78	11.09
ENSBTAG00000001474	3.55	0.23	2.62	2.07	0.04	1.64	2.16	0.09	1.43	0.61	0.04
ENSBTAG00000001475	7.36	11.06	7.13	7.57	11.04	6.57	4.29	12.92	6.73	5.97	12.20
ENSBTAG00000001476	0.89	0.02	1.10	1.73	0.02	3.46	3.92	0.09	3.05	5.65	0.32
ENSBTAG00000001477	0.41	0.00	0.13	0.89	0.52	1.13	1.33	0.15	0.00	0.14	0.00
ENSBTAG00000001478	3.98	1.88	6.52	7.23	2.78	5.33	3.66	2.46	5.11	8.72	3.67
ENSBTAG00000001481	0.00	0.06	0.00	0.00	0.07	0.03	0.01	0.06	0.00	0.01	0.05
ENSBTAG00000001483	3.44	3.37	3.61	7.54	3.86	2.24	2.17	2.02	2.10	6.85	2.43
ENSBTAG00000001484	8.17	9.51	5.91	7.38	8.11	9.56	9.25	11.74	9.14	5.97	13.06
ENSBTAG00000001485	13.36	28.33	13.06	15.36	28.12	10.66	9.95	20.75	14.47	11.41	18.74
ENSBTAG00000001486	9.33	3.94	10.19	12.30	4.87	6.95	6.69	4.47	10.88	9.50	4.59
ENSBTAG00000001488	0.00	244.34	0.00	0.00	134.00	0.00	0.00	115.28	0.00	0.00	110.76
ENSBTAG00000001489	46.48	6.85	39.62	35.06	9.80	49.91	42.77	7.42	52.42	43.12	5.32
ENSBTAG00000001491	0.00	0.00	0.00	0.00	0.00	0.00	0.00	0.00	0.00	0.00	0.00
ENSBTAG00000001492	68.72	1.01	75.52	51.96	1.65	70.46	38.47	1.29	86.36	34.71	1.56
ENSBTAG00000001495	0.00	0.00	0.00	0.00	0.00	0.00	0.00	0.00	0.00	0.00	0.00
ENSBTAG00000001497	0.94	4.70	0.88	4.43	6.30	1.19	0.93	9.34	0.41	12.22	7.30
ENSBTAG00000001498	18.92	5.70	19.97	23.12	8.22	17.31	16.47	9.53	19.20	26.55	7.23
ENSBTAG00000001499	7.28	1.26	8.41	10.38	1.36	6.88	6.10	2.11	10.40	5.79	1.94
ENSBTAG00000001500	2.13	0.79	2.71	3.03	0.96	1.77	1.29	0.48	1.24	0.99	0.50
ENSBTAG00000001502	0.00	0.00	0.00	0.00	0.00	0.00	0.00	0.00	0.00	0.00	0.00
ENSBTAG00000001503	0.02	0.00	0.00	0.01	0.00	0.00	0.00	0.00	0.00	0.00	0.00
ENSBTAG00000001504	25.34	7.92	23.32	24.78	7.30	22.23	20.89	13.30	22.84	18.69	8.66
ENSBTAG00000001505	11.25	4.68	11.63	12.17	4.00	10.79	8.35	4.23	10.46	9.94	2.85
ENSBTAG00000001506	14.23	3.43	12.82	15.89	4.51	10.54	10.76	4.24	14.59	13.63	4.69
ENSBTAG00000001507	0.34	0.10	0.39	0.56	0.21	0.20	0.28	0.43	0.38	0.40	0.46
ENSBTAG00000001508	0.70	1.72	0.85	0.42	3.69	0.76	0.40	2.49	1.09	0.68	3.34
ENSBTAG00000001509	20.01	3.05	21.94	27.42	9.41	15.81	17.02	9.42	17.74	18.48	6.59
ENSBTAG00000001510	13.10	2.14	15.47	15.94	3.54	11.36	8.83	3.06	17.25	8.75	2.97
ENSBTAG00000001511	5.07	2.35	6.28	33.23	6.51	6.52	6.99	2.80	4.49	53.33	3.35
ENSBTAG00000001512	6.02	1.62	6.48	7.06	2.36	5.37	4.81	2.52	4.75	6.83	3.24
ENSBTAG00000001513	3.68	3.21	4.21	4.66	3.43	3.72	3.26	3.47	5.85	4.16	3.47
ENSBTAG00000001514	10.56	56.55	8.05	7.66	38.38	7.65	7.56	22.31	10.63	11.60	19.97
ENSBTAG00000001515	0.00	0.00	0.00	0.00	0.00	0.00	0.00	0.00	0.00	0.00	0.00
ENSBTAG00000001516	0.00	0.00	0.00	0.00	0.00	0.00	0.00	0.00	0.00	0.00	0.00
ENSBTAG00000001517	0.00	70.21	0.08	0.00	94.13	0.00	0.00	411.14	0.00	0.00	186.82
ENSBTAG00000001518	27.45	8.22	35.11	38.68	12.64	23.88	21.27	17.01	21.23	23.32	11.89
ENSBTAG00000001519	10.98	3.51	9.54	12.16	3.89	9.45	10.23	4.27	10.91	13.75	3.63
ENSBTAG00000001520	28.59	75.02	29.57	29.14	79.30	27.15	24.47	95.99	23.27	35.39	87.45
ENSBTAG00000001521	190.89	163.30	213.13	206.64	256.62	192.95	162.90	382.98	179.61	176.31	289.66
ENSBTAG00000001522	13.33	8.57	11.10	11.86	10.95	9.42	8.62	18.01	11.03	12.41	12.33
ENSBTAG00000001523	0.09	11.49	0.09	0.04	15.65	0.12	0.08	16.62	0.19	0.08	15.78
ENSBTAG00000001526	0.00	0.00	0.00	0.00	0.00	0.00	0.00	0.00	0.00	0.00	0.00
ENSBTAG00000001527	1.59	0.10	2.33	0.37	0.02	0.48	1.23	0.04	0.41	0.14	0.00
ENSBTAG00000001528	17.64	4.11	16.39	20.61	4.57	13.51	12.47	5.50	21.44	20.03	5.04
ENSBTAG00000001529	47.78	5.27	47.21	47.71	6.51	38.11	30.42	6.16	65.77	39.16	7.12
ENSBTAG00000001530	0.00	0.00	0.00	0.00	0.00	0.00	0.00	0.00	0.00	0.00	0.00
ENSBTAG00000001533	9.15	3.30	8.66	6.43	3.36	7.41	5.79	2.12	9.26	7.38	2.62
ENSBTAG00000001535	0.00	1.94	0.00	0.00	3.82	0.00	0.00	5.27	0.00	0.00	5.19
ENSBTAG00000001537	0.01	405.17	0.04	0.93	226.00	0.02	3.36	298.55	0.05	0.68	118.09
ENSBTAG00000001538	9.36	3.59	11.69	9.83	2.64	12.15	13.71	3.00	10.33	8.04	2.58
ENSBTAG00000001539	11.33	8.30	13.39	14.18	9.69	10.83	10.38	11.44	12.17	10.95	9.50
ENSBTAG00000001543	3.49	4.26	4.69	6.81	5.16	2.87	2.74	6.88	2.26	1.54	4.66
ENSBTAG00000001545	0.00	0.00	0.00	0.00	0.00	0.00	0.00	0.00	0.00	0.00	0.00
ENSBTAG00000001546	28.06	26.98	24.95	34.79	33.23	25.61	23.39	41.82	21.18	42.09	36.43
ENSBTAG00000001548	10.17	5.67	9.98	9.90	5.42	9.22	8.60	6.37	10.92	6.56	4.30
ENSBTAG00000001549	0.00	0.00	0.00	0.00	0.00	0.00	0.00	0.00	0.00	0.00	0.00
ENSBTAG00000001551	14.14	5.52	11.93	14.99	6.20	10.56	8.04	6.92	11.26	17.95	7.41
ENSBTAG00000001552	25.48	3.96	26.48	33.81	5.90	20.32	18.91	6.13	30.34	24.85	4.65
ENSBTAG00000001553	981.00	148.80	1072.20	1147.22	179.79	771.66	803.91	226.31	897.17	910.69	203.57
ENSBTAG00000001557	0.00	1.92	0.00	0.25	1.14	0.00	0.00	0.49	0.00	0.00	0.46
ENSBTAG00000001558	0.01	0.00	0.02	0.00	0.05	0.00	0.01	0.00	0.00	0.06	0.00
ENSBTAG00000001562	34.90	0.93	32.74	27.67	1.66	22.60	16.19	1.04	20.83	42.92	0.74
ENSBTAG00000001564	16.78	4.62	15.94	18.55	5.40	12.95	11.16	5.32	16.65	11.87	7.62
ENSBTAG00000001565	42.43	51.00	44.74	49.85	66.29	42.56	38.96	81.04	41.86	58.24	76.82
ENSBTAG00000001567	3.32	0.54	2.72	4.75	0.95	2.35	1.86	0.70	1.44	5.42	0.66
ENSBTAG00000001568	0.04	9.93	0.00	0.00	13.05	0.00	0.00	9.87	0.15	0.00	10.29
ENSBTAG00000001570	0.03	0.08	0.06	0.00	0.00	0.00	0.03	0.00	0.08	0.07	0.04
ENSBTAG00000001571	0.00	0.21	0.00	0.00	0.26	0.00	0.00	0.16	0.00	0.00	0.04
ENSBTAG00000001572	0.00	0.08	0.00	0.00	0.13	0.00	0.00	0.04	0.00	0.00	0.12
ENSBTAG00000001573	18.80	8.33	18.84	21.39	7.36	18.09	15.56	9.10	28.48	16.77	5.90
ENSBTAG00000001574	4.17	2.30	4.33	4.43	2.84	3.02	2.28	2.90	3.97	3.74	2.86
ENSBTAG00000001575	403.80	217.14	388.30	524.85	257.57	430.14	340.60	339.88	325.52	759.28	227.05
ENSBTAG00000001576	7.41	16.22	9.33	14.73	14.29	9.60	6.82	25.20	10.26	23.02	35.83
ENSBTAG00000001578	12.80	4.22	12.97	16.03	5.03	11.85	12.15	6.81	12.39	16.86	6.99
ENSBTAG00000001579	9.96	1.30	11.87	14.32	2.82	6.92	6.93	3.15	11.29	7.94	2.90
ENSBTAG00000001580	1.30	0.00	0.92	0.72	0.05	0.81	0.73	0.02	0.65	0.54	0.01
ENSBTAG00000001582	0.00	0.34	0.00	0.00	17.07	0.00	0.00	0.51	0.00	0.00	10.65
ENSBTAG00000001585	62.78	2.67	68.17	86.40	4.72	57.09	59.10	3.98	57.50	78.88	3.43
ENSBTAG00000001586	3.55	2.24	3.55	3.55	3.03	3.51	2.54	3.41	5.14	2.06	2.73
ENSBTAG00000001589	52.28	61.57	58.80	58.84	67.80	59.59	43.57	82.94	56.41	72.00	80.93
ENSBTAG00000001592	16.27	86.28	15.03	26.32	180.51	9.50	7.52	218.22	10.82	26.45	128.89
ENSBTAG00000001593	6.62	4.77	7.45	8.44	5.27	5.26	6.30	5.31	6.27	8.22	4.98
ENSBTAG00000001594	11.20	3.62	10.29	10.71	2.97	9.09	9.99	4.34	8.41	12.27	3.11
ENSBTAG00000001595	0.44	387.76	4.98	4.97	4665.71	3.17	18.55	1679.67	1.21	5.14	5571.95
ENSBTAG00000001597	6.58	0.22	7.78	17.95	0.64	5.61	10.23	0.28	9.78	10.27	0.40
ENSBTAG00000001598	0.40	10.93	0.22	0.06	10.98	0.35	0.12	11.98	0.75	0.13	9.32
ENSBTAG00000001599	20.05	0.29	15.41	10.29	0.34	17.28	13.48	0.35	28.86	10.17	0.22
ENSBTAG00000001600	0.70	1.43	1.17	1.12	1.87	1.04	0.71	1.72	2.08	0.87	1.71
ENSBTAG00000001601	324.15	5.62	368.33	518.82	12.29	274.20	310.09	8.88	276.05	577.18	8.99
ENSBTAG00000001602	43.27	11.98	39.96	44.20	18.63	35.32	36.03	14.86	51.71	41.16	22.79
ENSBTAG00000001603	0.02	0.13	0.02	0.02	0.10	0.03	0.03	0.08	0.02	0.09	0.26
ENSBTAG00000001604	0.00	0.26	0.00	0.00	0.05	0.00	0.00	0.11	0.02	0.00	0.17
ENSBTAG00000001605	0.00	0.00	0.00	0.00	0.00	0.00	0.00	0.00	0.00	0.00	0.00
ENSBTAG00000001606	0.00	0.00	0.00	0.00	0.00	0.00	0.00	0.00	0.00	0.00	0.00
ENSBTAG00000001607	8.28	5.48	7.73	12.11	8.10	6.01	5.28	8.12	7.71	13.24	8.06
ENSBTAG00000001608	0.41	0.03	0.00	0.15	0.64	0.17	0.11	0.56	0.03	0.06	0.60
ENSBTAG00000001609	11.46	7.27	9.39	10.90	10.09	7.89	6.21	3.58	9.56	6.64	8.76
ENSBTAG00000001610	0.00	0.00	0.00	0.00	0.04	0.00	0.00	0.00	0.00	0.00	0.00
ENSBTAG00000001612	30.81	14.43	33.98	34.62	14.25	30.09	28.21	24.17	31.59	32.04	22.75
ENSBTAG00000001614	6.46	2.89	6.79	6.65	3.58	7.25	6.12	3.51	6.58	6.83	4.65
ENSBTAG00000001615	2.66	0.05	2.05	2.46	0.04	1.95	2.81	0.01	1.74	1.67	0.04
ENSBTAG00000001616	11.41	5.82	12.55	18.44	5.75	9.66	8.81	6.22	11.52	16.31	5.90
ENSBTAG00000001617	10.11	4.60	9.40	12.51	4.53	8.70	7.17	3.12	17.42	9.74	4.15
ENSBTAG00000001618	1.13	0.29	1.31	1.86	0.67	2.12	1.90	0.75	2.59	3.68	1.23
ENSBTAG00000001619	3.92	5.00	4.37	11.07	4.82	3.13	7.41	3.34	6.61	10.01	4.21
ENSBTAG00000001621	0.01	0.04	0.03	0.04	0.00	0.00	0.00	0.01	0.03	0.00	0.00
ENSBTAG00000001623	0.00	0.00	0.00	0.00	0.00	0.00	0.00	0.00	0.00	0.00	0.00
ENSBTAG00000001626	11.46	3.65	13.48	12.14	7.46	11.22	9.68	24.81	13.26	8.19	10.64
ENSBTAG00000001627	0.00	0.00	0.00	0.00	0.00	0.00	0.00	0.00	0.00	0.00	0.00
ENSBTAG00000001628	0.00	0.05	0.00	0.00	0.00	0.14	0.08	0.03	0.02	0.05	0.05
ENSBTAG00000001629	0.89	1.53	0.92	1.18	2.83	1.19	1.61	2.28	1.74	1.09	2.26
ENSBTAG00000001631	40.85	0.48	45.82	47.14	0.62	20.63	19.74	0.32	19.74	29.36	0.46
ENSBTAG00000001632	36.83	39.65	37.03	43.52	59.64	33.71	23.06	77.90	43.04	42.78	65.31
ENSBTAG00000001634	47.94	15.41	38.69	53.26	13.84	47.25	44.25	14.36	60.59	72.37	14.38
ENSBTAG00000001635	70.15	23.94	68.01	68.06	22.98	61.26	56.17	22.14	54.14	65.17	26.03
ENSBTAG00000001637	21.77	26.30	20.22	27.62	29.94	20.79	19.38	25.83	23.63	28.11	28.09
ENSBTAG00000001638	0.00	11677.32	0.00	0.00	20213.43	0.00	0.00	14295.46	0.00	0.00	22824.04
ENSBTAG00000001639	0.00	0.01	0.00	0.00	0.01	0.00	0.02	0.00	0.00	0.02	0.02
ENSBTAG00000001640	0.26	1.02	0.20	0.17	1.27	0.23	0.35	0.95	0.20	0.10	0.72
ENSBTAG00000001642	0.00	0.00	0.00	0.00	0.00	0.00	0.00	0.00	0.00	0.00	0.00
ENSBTAG00000001644	7.09	1.50	6.87	6.94	1.78	5.32	6.20	2.79	10.89	3.40	2.73
ENSBTAG00000001645	9.00	5.42	10.02	10.17	5.83	8.44	7.34	9.05	7.28	10.61	7.87
ENSBTAG00000001647	63.90	20.23	59.82	67.51	18.84	54.17	52.06	22.30	65.19	64.40	20.83
ENSBTAG00000001648	747.99	193.93	704.52	577.49	208.54	791.26	796.02	220.47	670.58	701.72	183.35
ENSBTAG00000001649	0.00	0.64	0.00	0.01	1.21	0.00	0.00	0.75	0.00	0.00	0.52
ENSBTAG00000001651	48.38	28.80	50.49	69.25	32.07	48.20	44.88	38.56	46.40	72.42	43.09
ENSBTAG00000001652	11.34	0.51	12.08	27.18	0.84	10.32	8.75	0.85	11.21	11.99	0.51
ENSBTAG00000001654	0.96	0.75	0.86	0.93	0.87	1.00	0.27	1.08	1.23	0.45	1.15
ENSBTAG00000001656	5.14	113.24	5.84	4.80	161.34	5.33	4.77	149.39	4.21	3.00	110.79
ENSBTAG00000001657	53.67	49.31	70.18	107.73	59.05	55.31	56.19	60.96	51.81	83.19	71.31
ENSBTAG00000001658	0.00	101.73	0.00	0.00	157.62	0.00	0.00	279.85	0.00	0.00	206.68
ENSBTAG00000001659	48.81	28.65	52.39	53.83	34.41	42.91	42.32	42.80	42.18	47.53	34.01
ENSBTAG00000001660	9.33	3.15	13.12	15.75	5.72	9.71	9.26	10.96	11.96	6.30	7.37
ENSBTAG00000001662	16.51	11.00	17.12	9.13	26.90	20.81	17.50	17.48	13.07	8.76	21.13
ENSBTAG00000001663	5.07	3.51	6.40	5.62	2.68	4.24	4.97	3.48	3.84	3.40	3.42
ENSBTAG00000001665	13.19	6.53	12.53	16.32	8.63	9.96	9.90	10.02	9.86	18.71	11.19
ENSBTAG00000001666	1.70	2.25	2.26	3.35	3.53	1.74	1.49	9.00	2.80	1.46	5.60
ENSBTAG00000001668	0.00	0.07	0.00	0.00	0.00	0.00	0.00	0.00	0.00	0.00	0.09
ENSBTAG00000001671	15.12	7.21	16.75	19.77	8.76	14.33	11.55	9.02	16.22	15.15	8.03
ENSBTAG00000001672	0.00	0.00	0.00	0.00	0.00	0.00	0.00	0.00	0.00	0.00	0.00
ENSBTAG00000001673	22.38	14.20	22.29	23.66	12.53	20.26	16.44	10.03	26.20	18.37	12.24
ENSBTAG00000001675	0.38	4.13	0.39	0.28	2.93	0.26	0.14	1.06	0.53	0.05	3.32
ENSBTAG00000001681	0.00	0.00	0.00	0.00	0.00	0.00	0.00	0.00	0.00	0.00	0.00
ENSBTAG00000001683	0.30	0.18	0.32	0.31	0.19	0.24	0.15	0.09	0.20	0.05	0.09
ENSBTAG00000001686	0.00	0.00	0.00	0.00	0.00	0.00	0.00	0.00	0.00	0.00	0.00
ENSBTAG00000001687	0.18	0.42	0.23	0.00	1.21	0.37	0.11	0.72	0.65	0.04	0.66
ENSBTAG00000001692	1.91	10.80	2.50	3.87	23.37	2.06	1.86	40.23	1.00	6.26	23.14
ENSBTAG00000001693	13.20	4.27	11.59	13.06	5.08	10.21	9.45	4.43	14.46	11.35	4.55
ENSBTAG00000001694	0.41	0.31	0.20	0.38	0.53	0.23	0.24	0.40	0.47	0.50	0.39
ENSBTAG00000001695	0.00	0.00	0.11	0.00	0.00	0.00	0.00	0.00	0.00	0.00	0.00
ENSBTAG00000001696	0.00	0.02	0.00	0.00	0.04	0.00	0.03	0.01	0.00	0.06	0.01
ENSBTAG00000001697	199.02	68.84	230.26	343.91	88.23	165.37	159.02	96.50	194.84	226.21	74.42
ENSBTAG00000001698	42.64	18.19	41.58	40.25	17.87	38.20	32.98	24.37	33.71	34.20	22.94
ENSBTAG00000001700	183.01	33.00	177.38	188.11	43.51	167.54	138.19	56.55	143.45	194.87	47.68
ENSBTAG00000001702	0.60	1.37	0.42	0.47	0.70	0.34	0.62	0.25	0.33	0.89	0.73
ENSBTAG00000001703	0.00	0.00	0.00	0.00	0.00	0.00	0.00	0.00	0.00	0.00	0.00
ENSBTAG00000001704	0.04	0.00	0.00	0.00	0.01	0.00	0.00	0.00	0.00	0.00	0.00
ENSBTAG00000001706	0.00	0.00	0.00	0.00	0.00	0.00	0.00	0.00	0.00	0.00	0.00
ENSBTAG00000001707	12.60	2.22	13.23	13.29	3.01	11.40	11.52	2.47	14.27	13.26	2.81
ENSBTAG00000001708	49.90	20.99	53.32	57.82	18.33	40.06	38.40	16.85	52.25	61.86	18.40
ENSBTAG00000001710	2.99	23.57	4.71	4.58	23.71	3.83	3.15	33.39	1.88	0.70	31.78
ENSBTAG00000001711	8.34	2.96	9.08	10.03	2.94	8.88	8.48	1.96	6.50	9.79	2.20
ENSBTAG00000001712	82.87	2.48	78.88	103.52	3.30	76.00	74.45	2.81	41.64	91.84	2.68
ENSBTAG00000001714	5.69	2.14	6.21	6.11	2.72	4.28	4.58	2.29	7.22	4.08	2.92
ENSBTAG00000001717	11.98	0.11	15.40	13.94	0.20	8.45	6.47	0.06	5.41	4.53	0.17
ENSBTAG00000001721	29.91	3.49	34.36	48.68	4.68	29.53	25.97	5.57	21.36	43.94	4.25
ENSBTAG00000001724	28.15	61.53	20.99	18.40	58.90	22.41	22.03	50.46	22.81	27.41	58.76
ENSBTAG00000001725	8.79	2.56	10.12	5.28	5.73	15.41	5.36	3.51	5.80	7.65	6.26
ENSBTAG00000001726	0.00	0.00	0.00	0.00	0.00	0.00	0.00	0.00	0.00	0.00	0.00
ENSBTAG00000001727	30.36	38.12	25.92	24.34	33.03	28.45	36.95	39.33	33.62	28.40	31.73
ENSBTAG00000001728	0.00	0.00	0.00	0.00	0.01	0.00	0.00	0.01	0.00	0.00	0.00
ENSBTAG00000001729	3.92	3.55	4.04	13.63	2.94	3.64	4.40	2.12	4.11	9.81	1.14
ENSBTAG00000001730	0.00	0.00	0.00	0.00	0.00	0.00	0.00	0.00	0.00	0.00	0.00
ENSBTAG00000001731	36.92	18.54	34.81	40.08	22.12	30.39	26.66	27.00	44.60	37.46	24.67
ENSBTAG00000001734	0.00	0.00	0.00	0.00	0.18	0.00	0.00	0.00	0.00	0.00	0.00
ENSBTAG00000001735	5.25	0.02	3.73	3.62	0.05	1.02	0.83	0.04	1.07	0.61	0.02
ENSBTAG00000001736	23.24	3.81	23.07	27.63	4.95	18.33	17.28	7.73	25.42	22.10	7.04
ENSBTAG00000001737	23.76	5.19	24.59	31.70	7.15	22.38	20.80	10.41	31.77	32.99	8.41
ENSBTAG00000001739	0.10	0.00	0.17	0.11	0.01	0.04	0.03	0.06	0.94	0.06	0.01
ENSBTAG00000001740	0.05	0.70	0.00	0.01	11.56	0.00	0.00	2.25	0.00	0.00	16.21
ENSBTAG00000001741	13.56	1.64	11.39	13.97	1.68	10.50	10.24	1.92	13.90	15.91	2.55
ENSBTAG00000001744	18.76	9.73	16.40	21.42	10.26	17.43	18.31	13.76	19.18	24.41	15.07
ENSBTAG00000001745	0.01	11.63	0.00	0.00	19.30	0.00	0.00	10.03	0.00	0.00	4.36
ENSBTAG00000001747	7.71	24.76	7.44	9.11	23.71	6.30	6.81	30.82	10.15	8.26	16.74
ENSBTAG00000001748	2.80	0.67	1.27	1.02	0.39	1.03	1.27	0.44	4.48	6.15	0.86
ENSBTAG00000001749	30.71	14.86	27.07	34.25	21.11	28.10	23.60	27.15	40.72	37.86	21.39
ENSBTAG00000001751	0.00	0.00	0.00	0.00	0.00	0.00	0.00	0.00	0.00	0.00	0.17
ENSBTAG00000001752	26.06	3.59	28.62	29.65	2.38	28.80	23.33	2.83	25.72	37.06	4.02
ENSBTAG00000001753	0.00	0.00	0.00	0.00	0.00	0.00	0.00	0.00	0.00	0.00	0.01
ENSBTAG00000001754	5.52	1.71	4.00	6.64	2.34	4.40	5.57	1.79	4.86	7.07	2.00
ENSBTAG00000001755	0.00	0.00	0.00	0.00	0.00	0.00	0.00	0.00	0.00	0.00	0.00
ENSBTAG00000001761	0.00	0.00	0.00	0.00	0.00	0.00	0.00	0.00	0.00	0.00	0.00
ENSBTAG00000001762	54.94	5.69	53.81	48.65	7.98	47.24	43.28	5.05	46.74	57.93	5.70
ENSBTAG00000001763	10.87	5.69	10.13	11.02	6.46	9.48	7.55	13.66	8.45	10.27	10.54
ENSBTAG00000001764	0.01	0.00	0.00	0.01	0.00	0.00	0.00	0.00	0.00	0.00	0.00
ENSBTAG00000001765	0.00	0.05	0.00	0.00	0.00	0.00	0.00	0.10	0.00	0.00	0.07
ENSBTAG00000001767	8.93	10.15	10.68	10.31	11.15	8.74	8.43	17.99	8.44	10.08	20.32
ENSBTAG00000001768	5.77	4.94	6.35	9.80	5.14	9.09	9.23	7.18	13.01	10.12	6.69
ENSBTAG00000001770	0.00	0.00	0.00	0.02	0.06	0.00	0.00	0.05	0.00	0.00	0.02
ENSBTAG00000001771	27.50	6.51	28.40	39.32	8.73	25.76	23.75	9.69	34.24	25.56	9.56
ENSBTAG00000001772	0.00	0.00	0.00	0.00	0.00	0.00	0.00	0.00	0.00	0.00	0.00
ENSBTAG00000001773	6.72	2.89	7.50	11.06	4.02	5.99	6.98	5.10	5.97	10.05	4.53
ENSBTAG00000001774	0.75	14.04	1.15	9.13	18.15	0.91	35.71	15.95	1.18	25.78	10.65
ENSBTAG00000001775	35.02	0.50	29.74	34.97	0.48	27.89	30.09	0.62	40.24	22.05	0.41
ENSBTAG00000001776	53.19	78.71	61.35	73.35	82.75	43.49	43.57	91.18	53.27	83.47	71.98
ENSBTAG00000001777	4714.56	1457.25	4720.21	4071.03	1622.50	4892.33	4925.16	1726.48	4951.11	3387.99	1705.90
ENSBTAG00000001778	38.87	12.23	39.21	42.25	17.00	31.61	29.53	18.63	33.78	38.60	25.96
ENSBTAG00000001780	20.80	6.61	22.34	23.78	7.49	14.69	18.30	9.39	16.48	20.86	9.22
ENSBTAG00000001781	16.65	7.00	17.50	19.81	9.98	13.23	14.69	19.83	12.97	17.45	14.14
ENSBTAG00000001782	26.69	17.68	33.51	38.72	28.34	22.89	24.63	36.85	21.16	29.77	31.55
ENSBTAG00000001783	0.88	5.22	0.94	0.28	4.45	0.43	0.37	4.18	0.09	0.09	4.59
ENSBTAG00000001784	0.00	0.00	0.00	0.00	0.00	0.00	0.00	0.00	0.00	0.00	0.00
ENSBTAG00000001785	0.00	1.08	0.08	0.03	1.76	0.03	0.01	1.17	0.13	0.23	1.34
ENSBTAG00000001786	2.06	9.90	1.08	1.24	9.49	1.17	0.90	4.65	1.79	1.44	5.14
ENSBTAG00000001788	0.00	0.02	0.04	0.00	0.16	0.00	0.00	0.12	0.00	0.00	0.06
ENSBTAG00000001790	65.50	21.78	56.80	65.61	28.01	55.85	52.73	27.66	76.06	65.86	25.05
ENSBTAG00000001792	156.75	83.97	165.24	154.69	98.71	158.61	157.74	109.39	147.13	149.07	89.47
ENSBTAG00000001793	0.78	0.93	1.43	1.64	1.48	1.47	2.22	0.59	1.21	1.25	1.11
ENSBTAG00000001794	689.12	190.44	698.88	601.04	226.71	764.26	802.66	205.05	543.16	537.63	125.94
ENSBTAG00000001795	21.76	23.89	19.04	23.57	22.21	17.03	17.28	27.32	17.84	19.51	27.26
ENSBTAG00000001796	1.83	1.82	1.33	1.73	1.75	1.54	2.00	1.31	3.06	2.49	1.67
ENSBTAG00000001801	0.38	12.98	0.32	1.02	16.15	0.13	0.06	12.24	0.43	1.63	26.68
ENSBTAG00000001803	0.00	0.00	0.00	0.00	0.00	0.00	0.00	0.05	0.00	0.00	0.00
ENSBTAG00000001804	0.01	0.00	0.02	0.05	0.00	0.01	0.03	0.00	0.01	0.02	0.00
ENSBTAG00000001805	10.50	9.55	12.65	12.05	12.02	13.18	7.35	13.09	19.09	14.97	12.77
ENSBTAG00000001806	0.61	0.23	1.40	1.60	0.25	0.65	0.42	0.27	0.59	1.13	0.20
ENSBTAG00000001807	30.64	8.86	29.82	39.76	10.19	26.27	25.73	13.51	32.66	38.40	10.92
ENSBTAG00000001808	5.50	65.74	5.94	6.76	58.22	5.77	4.56	56.59	5.78	6.67	69.29
ENSBTAG00000001809	0.00	0.00	0.00	0.00	0.00	0.00	0.00	0.00	0.00	0.00	0.00
ENSBTAG00000001810	31.65	8.92	33.64	44.74	11.79	25.76	24.42	12.91	36.60	31.68	13.69
ENSBTAG00000001812	0.00	0.00	0.00	0.02	0.04	0.00	0.00	0.04	0.00	0.00	0.04
ENSBTAG00000001814	1.38	4.98	1.32	4.01	8.42	0.96	0.72	7.00	0.66	12.31	8.30
ENSBTAG00000001815	0.00	4.50	0.00	0.00	8.98	0.00	0.00	13.44	0.00	0.00	14.07
ENSBTAG00000001816	0.90	26.39	1.22	0.82	17.78	1.01	0.81	12.91	1.53	0.66	26.33
ENSBTAG00000001817	7.01	1.72	6.41	4.83	1.88	5.52	5.19	1.33	7.06	4.85	1.51
ENSBTAG00000001818	1.60	0.99	1.28	0.93	0.69	1.45	1.11	0.66	1.14	1.17	0.77
ENSBTAG00000001819	0.00	0.00	0.00	0.00	0.00	0.00	0.00	0.00	0.00	0.00	0.00
ENSBTAG00000001821	26.04	4.60	26.30	35.65	6.38	21.79	19.87	6.04	36.31	19.64	6.27
ENSBTAG00000001822	15.67	25.07	19.77	42.78	29.35	15.56	19.11	61.86	10.30	56.40	55.49
ENSBTAG00000001823	0.00	0.00	0.00	0.00	0.03	0.00	0.00	0.05	0.00	0.00	0.05
ENSBTAG00000001824	15.57	0.18	14.45	64.46	0.29	16.09	11.89	0.20	7.35	140.69	0.34
ENSBTAG00000001825	0.82	0.00	1.17	0.16	0.00	1.35	0.81	0.00	1.40	0.22	0.00
ENSBTAG00000001826	0.00	4.92	0.02	0.01	5.32	0.00	0.01	2.44	0.00	0.00	4.53
ENSBTAG00000001827	34.16	20.79	31.86	36.77	24.40	26.05	27.71	21.59	24.30	39.97	20.02
ENSBTAG00000001828	23.36	19.78	15.71	9.68	11.67	19.75	18.67	7.92	26.87	13.83	6.69
ENSBTAG00000001829	8.15	3.64	6.87	6.90	4.61	6.02	5.01	6.68	4.81	9.08	4.10
ENSBTAG00000001830	0.31	0.04	0.14	0.12	0.13	0.39	0.20	0.02	0.17	0.04	0.01
ENSBTAG00000001832	28.80	13.96	29.89	28.96	13.60	22.54	26.76	13.85	21.73	23.63	14.50
ENSBTAG00000001834	50.16	5.05	43.23	51.65	6.73	35.09	41.52	8.74	49.63	60.77	7.44
ENSBTAG00000001835	0.03	2.50	0.05	0.04	2.32	0.01	0.02	1.78	0.02	0.00	1.63
ENSBTAG00000001836	1.20	0.00	0.16	0.31	0.00	1.90	1.33	0.15	0.70	0.33	0.00
ENSBTAG00000001838	0.35	0.04	0.31	0.34	0.00	0.23	0.10	0.13	0.14	0.46	0.02
ENSBTAG00000001839	9.48	111.33	8.70	12.76	96.31	8.56	10.01	32.89	6.50	23.46	82.39
ENSBTAG00000001840	32.35	19.17	32.62	34.38	16.75	28.01	31.71	18.02	29.91	39.51	20.78
ENSBTAG00000001842	0.29	54.66	0.03	0.16	60.96	0.00	0.03	118.36	0.09	0.28	165.54
ENSBTAG00000001843	33.61	24.96	30.06	32.60	21.38	27.67	28.55	19.86	30.58	33.15	19.21
ENSBTAG00000001844	18.71	15.84	18.71	16.91	18.75	17.97	15.07	32.70	17.37	16.99	36.34
ENSBTAG00000001845	0.00	0.05	0.00	0.00	0.00	0.00	0.00	0.04	0.00	0.00	0.02
ENSBTAG00000001847	0.12	1.22	0.09	0.18	0.90	0.07	0.07	0.70	0.08	0.39	0.62
ENSBTAG00000001848	8.41	2.74	8.32	8.98	2.99	6.35	6.95	1.95	7.96	7.61	2.98
ENSBTAG00000001851	0.00	0.03	0.00	0.00	2.20	0.00	0.00	0.01	0.00	0.00	0.01
ENSBTAG00000001852	14.55	43.68	7.21	2.08	32.65	7.09	1.74	92.50	8.46	2.08	53.26
ENSBTAG00000001854	22.75	9.45	27.03	26.74	14.65	18.73	19.16	24.42	17.47	22.00	16.40
ENSBTAG00000001855	16.86	24.35	12.98	18.57	34.10	12.76	12.78	49.36	12.16	18.08	39.77
ENSBTAG00000001856	53.78	19.76	49.61	54.64	24.54	47.01	44.62	30.32	43.35	56.10	25.57
ENSBTAG00000001857	4.56	6.59	3.55	0.60	5.17	3.13	1.78	2.79	3.63	1.08	4.36
ENSBTAG00000001858	0.49	0.70	0.71	1.46	0.56	0.61	0.76	0.74	0.56	0.70	0.72
ENSBTAG00000001861	0.78	5.54	0.51	1.90	6.75	0.55	0.19	7.77	0.91	6.42	6.21
ENSBTAG00000001862	0.09	11.62	0.10	0.04	26.15	0.05	0.07	53.53	0.02	0.01	13.96
ENSBTAG00000001864	0.13	0.03	0.36	0.28	0.08	0.04	0.10	0.09	0.09	0.11	0.02
ENSBTAG00000001865	0.00	0.00	0.00	0.00	0.00	0.00	0.00	0.00	0.00	0.00	0.00
ENSBTAG00000001866	0.14	0.11	0.00	0.00	0.10	0.06	0.25	0.09	0.03	0.01	0.12
ENSBTAG00000001867	6.79	0.47	6.30	7.97	0.67	4.85	4.60	0.60	11.61	5.09	0.67
ENSBTAG00000001868	14.22	48.78	12.53	14.63	46.91	8.61	9.74	37.57	9.09	13.64	30.73
ENSBTAG00000001870	0.04	0.00	0.00	0.00	0.00	0.00	0.00	0.00	0.00	0.00	0.00
ENSBTAG00000001871	0.02	0.00	0.00	0.00	0.00	0.00	0.00	0.00	0.00	0.00	0.00
ENSBTAG00000001872	24.01	3.50	27.13	31.87	4.61	22.26	19.74	3.28	20.28	25.62	4.41
ENSBTAG00000001873	0.00	0.00	0.00	0.00	0.00	0.00	0.00	0.00	0.00	0.00	0.00
ENSBTAG00000001874	0.79	0.17	0.58	1.05	0.16	0.73	0.57	0.11	1.30	1.16	0.12
ENSBTAG00000001877	14.57	2.88	17.02	22.23	3.83	12.77	13.29	3.40	19.37	16.17	3.53
ENSBTAG00000001879	0.26	8.61	0.30	0.55	7.14	0.38	0.32	6.61	0.89	1.30	5.31
ENSBTAG00000001880	0.00	0.00	0.00	0.00	0.06	0.00	0.00	0.07	0.00	0.00	0.03
ENSBTAG00000001881	0.00	640.36	0.00	0.00	539.12	0.00	0.00	447.81	0.00	0.00	206.31
ENSBTAG00000001882	247.37	0.38	227.96	158.52	0.73	224.67	236.98	0.22	91.53	138.08	0.58
ENSBTAG00000001885	7.27	1.96	7.02	5.74	2.36	4.90	4.53	1.15	3.61	4.69	1.27
ENSBTAG00000001886	3.81	0.42	3.29	3.44	0.63	4.69	4.39	0.29	4.29	2.28	0.43
ENSBTAG00000001887	7.53	6.12	7.51	11.15	6.48	6.75	6.01	7.31	6.19	8.26	6.77
ENSBTAG00000001888	13.47	2.90	13.52	14.74	4.19	10.25	8.27	3.92	16.99	9.61	4.20
ENSBTAG00000001889	1.09	0.31	0.72	0.98	0.28	0.71	0.45	0.81	0.26	1.67	0.91
ENSBTAG00000001890	5.88	1.13	5.97	9.08	1.70	6.57	5.28	1.07	5.39	4.86	1.03
ENSBTAG00000001892	11.68	8.74	13.75	14.04	10.33	10.67	11.20	11.83	11.63	10.81	10.39
ENSBTAG00000001893	0.00	318.24	0.00	0.00	294.34	0.00	0.00	385.38	0.00	0.00	307.27
ENSBTAG00000001894	16.57	9.14	17.30	18.08	10.97	14.16	11.08	10.05	15.96	15.62	16.44
ENSBTAG00000001895	6.11	3.98	6.04	7.27	5.37	5.92	5.56	5.55	5.31	6.58	4.19
ENSBTAG00000001898	9.23	0.87	6.99	6.82	0.88	6.74	5.48	0.86	6.43	7.29	0.58
ENSBTAG00000001899	0.00	0.01	0.00	0.00	0.01	0.00	0.00	0.00	0.00	0.00	0.06
ENSBTAG00000001900	0.37	0.00	0.24	0.57	0.00	0.21	0.23	0.00	0.06	0.50	0.01
ENSBTAG00000001901	0.00	0.00	0.00	0.00	0.00	0.00	0.00	0.00	0.00	0.00	0.00
ENSBTAG00000001902	16.93	2.85	16.06	16.71	2.97	16.38	14.63	2.90	21.16	11.72	2.59
ENSBTAG00000001903	0.10	0.12	0.38	0.54	0.00	0.22	0.08	0.05	0.18	0.37	0.46
ENSBTAG00000001904	22.51	5.69	19.12	25.79	6.48	18.79	17.48	8.62	19.15	35.81	6.60
ENSBTAG00000001906	4.06	0.52	3.93	5.70	0.53	2.82	2.14	0.36	3.42	8.07	0.47
ENSBTAG00000001908	14.13	36.85	14.30	16.62	40.37	10.66	10.35	50.13	11.85	12.71	42.70
ENSBTAG00000001911	0.00	0.04	0.00	0.00	0.03	0.00	0.00	0.03	0.00	0.00	0.01
ENSBTAG00000001912	0.00	0.00	0.00	0.00	0.00	0.00	0.00	0.00	0.00	0.00	0.00
ENSBTAG00000001915	0.00	6991.44	0.00	0.00	5592.54	0.00	0.00	3708.99	0.00	0.00	3003.47
ENSBTAG00000001917	0.02	0.00	0.00	0.01	0.04	0.00	0.00	0.00	0.00	0.00	0.00
ENSBTAG00000001918	0.00	0.02	0.00	0.00	0.02	0.00	0.00	0.01	0.00	0.00	0.00
ENSBTAG00000001919	6.44	2.19	6.82	9.42	2.19	6.01	5.45	2.50	9.27	3.59	3.95
ENSBTAG00000001920	0.77	0.04	1.17	1.21	0.07	0.63	0.57	0.05	0.96	0.62	0.09
ENSBTAG00000001922	13.46	5.40	11.95	12.79	5.94	14.18	13.59	9.64	11.92	13.26	7.44
ENSBTAG00000001925	0.00	0.00	0.00	0.00	0.00	0.00	0.00	0.00	0.00	0.00	0.00
ENSBTAG00000001926	41.14	75.69	45.24	59.21	76.93	33.05	30.55	87.35	36.12	44.20	67.43
ENSBTAG00000001927	1.30	0.08	1.13	0.75	0.41	0.74	0.37	1.10	0.75	0.37	5.36
ENSBTAG00000001928	140.48	155.27	132.03	129.18	212.62	125.01	98.96	155.24	128.82	188.23	218.61
ENSBTAG00000001931	112.73	23.72	99.97	105.36	30.51	79.39	80.47	34.70	109.49	107.44	34.91
ENSBTAG00000001932	26.63	52.47	23.69	28.79	50.29	18.74	17.28	62.21	23.94	27.44	63.07
ENSBTAG00000001933	24.82	17.09	22.14	27.95	19.37	18.81	16.50	20.40	19.86	25.96	21.34
ENSBTAG00000001936	0.16	1559.69	0.09	0.12	1401.31	0.12	0.08	259.59	0.04	0.13	925.95
ENSBTAG00000001937	67.63	39.27	57.76	57.28	39.33	52.89	46.00	41.10	49.69	55.24	47.78
ENSBTAG00000001938	63.16	5.93	94.45	109.35	6.50	35.24	31.00	6.46	33.43	35.40	4.54
ENSBTAG00000001939	14.51	3.96	13.48	17.33	5.48	12.46	13.81	6.08	15.09	17.52	4.75
ENSBTAG00000001941	27.93	2.02	27.29	16.06	1.60	23.33	21.18	1.25	41.52	9.58	1.20
ENSBTAG00000001942	10.25	2.65	11.87	18.62	3.90	9.01	7.98	3.98	17.79	12.09	4.28
ENSBTAG00000001945	2.11	1.17	2.85	20.38	1.36	5.34	3.63	1.08	2.15	51.93	4.54
ENSBTAG00000001947	0.01	0.48	0.08	0.07	0.60	0.01	0.05	0.13	0.05	0.08	0.35
ENSBTAG00000001948	81.13	39.29	90.25	96.94	41.79	75.79	71.71	47.18	66.33	91.49	49.88
ENSBTAG00000001949	3.07	1.98	3.23	3.28	1.53	3.23	3.40	1.26	3.21	3.21	1.92
ENSBTAG00000001950	38.13	11.37	39.92	35.29	21.52	35.30	31.73	7.19	44.00	27.06	6.97
ENSBTAG00000001952	0.01	0.04	0.00	0.01	0.08	0.00	0.01	0.02	0.02	0.01	0.02
ENSBTAG00000001956	8.44	18.18	6.47	8.63	19.81	7.11	5.01	21.32	4.41	8.32	23.21
ENSBTAG00000001957	7.64	3.78	7.53	7.24	4.54	6.35	6.36	4.40	6.38	7.78	4.89
ENSBTAG00000001959	0.00	0.00	0.00	0.00	0.00	0.00	0.00	0.00	0.00	0.00	0.00
ENSBTAG00000001961	0.00	0.21	0.00	0.01	0.20	0.00	0.00	0.21	0.00	0.00	0.12
ENSBTAG00000001962	18.03	11.60	16.86	16.51	15.54	13.48	13.42	20.16	14.95	14.47	17.89
ENSBTAG00000001965	0.00	0.00	0.00	0.00	0.00	0.00	0.00	0.00	0.00	0.00	0.00
ENSBTAG00000001966	0.07	0.33	0.25	0.10	0.48	0.00	0.00	0.27	0.10	0.05	0.23
ENSBTAG00000001968	25.72	15.49	22.63	20.80	14.18	23.52	19.92	14.56	39.32	27.57	14.34
ENSBTAG00000001969	0.00	0.12	0.00	0.00	0.05	0.00	0.00	0.09	0.00	0.00	0.10
ENSBTAG00000001975	0.03	0.02	0.01	0.02	0.00	0.00	0.02	0.00	0.01	0.02	0.02
ENSBTAG00000001976	0.00	0.00	0.00	0.00	0.00	0.00	0.00	0.00	0.00	0.00	0.00
ENSBTAG00000001977	9.64	12.68	9.48	11.32	15.10	9.84	8.27	20.56	13.44	9.87	23.42
ENSBTAG00000001979	0.02	0.09	0.00	0.00	0.03	0.00	0.41	0.05	0.00	0.11	0.04
ENSBTAG00000001981	0.09	0.22	0.17	0.15	0.16	0.16	0.22	0.00	0.15	0.13	0.02
ENSBTAG00000001983	12.89	0.56	11.85	11.60	0.97	10.48	11.23	0.68	8.02	12.81	0.37
ENSBTAG00000001985	0.06	0.01	0.16	0.04	0.05	0.14	0.01	0.07	0.19	0.07	0.05
ENSBTAG00000001987	18.40	34.81	14.94	17.92	28.87	18.24	13.22	14.37	14.88	27.01	15.45
ENSBTAG00000001988	149.35	36.45	151.81	169.80	35.62	130.73	154.34	51.29	112.26	153.05	44.50
ENSBTAG00000001992	30.09	72.00	29.04	32.74	82.90	19.30	14.72	44.91	21.90	19.29	19.78
ENSBTAG00000001994	0.00	0.00	0.00	0.00	0.00	0.00	0.00	0.00	0.00	0.00	0.00
ENSBTAG00000001996	56.07	15.28	50.41	55.66	16.31	45.14	40.39	18.14	56.76	59.45	17.75
ENSBTAG00000001997	0.00	0.27	0.00	0.00	0.47	0.00	0.00	0.04	0.00	0.00	0.42
ENSBTAG00000001998	0.00	0.00	0.00	0.00	0.00	0.00	0.00	0.00	0.00	0.00	0.00
ENSBTAG00000001999	7.72	3.17	9.22	9.18	4.43	8.78	7.34	5.29	8.06	8.05	3.99
ENSBTAG00000002000	94.57	91.49	88.41	94.47	96.26	95.19	76.57	150.73	83.54	77.78	141.06
ENSBTAG00000002001	0.00	0.00	0.00	0.00	0.00	0.00	0.00	0.00	0.05	0.00	0.00
ENSBTAG00000002002	19.34	2.54	21.37	23.84	2.63	16.46	13.88	1.44	21.03	13.23	1.54
ENSBTAG00000002004	34.82	14.88	32.34	37.36	19.47	37.24	29.35	29.32	28.64	33.92	23.08
ENSBTAG00000002006	3.99	11.27	2.29	7.82	8.70	3.41	2.62	11.78	4.35	3.97	10.86
ENSBTAG00000002007	0.00	0.00	0.00	0.00	0.03	0.00	0.00	0.00	0.00	0.00	0.00
ENSBTAG00000002008	0.00	0.00	0.00	0.00	0.00	0.00	0.00	0.00	0.00	0.00	0.00
ENSBTAG00000002009	0.00	0.00	0.00	0.00	0.00	0.00	0.00	0.00	0.00	0.00	0.00
ENSBTAG00000002010	8.69	3.44	7.98	9.26	4.25	7.88	7.14	5.06	7.36	12.30	4.42
ENSBTAG00000002011	0.00	0.30	0.01	0.07	0.29	0.00	0.04	0.17	0.01	0.05	0.16
ENSBTAG00000002012	122.49	130.21	136.13	147.02	131.78	109.09	90.89	114.83	102.77	191.83	125.94
ENSBTAG00000002014	44.34	12.39	51.48	55.26	17.58	45.26	39.03	17.02	42.12	55.49	16.76
ENSBTAG00000002015	9.20	3.71	8.25	5.22	4.49	7.78	5.87	3.98	15.74	4.02	3.39
ENSBTAG00000002016	0.00	0.00	0.00	0.00	0.00	0.00	0.00	0.00	0.00	0.00	0.00
ENSBTAG00000002018	165.24	73.88	171.59	198.85	101.66	139.40	121.18	176.18	127.29	146.30	159.43
ENSBTAG00000002019	0.09	0.01	0.00	0.00	0.04	0.00	0.00	0.03	0.00	0.00	0.04
ENSBTAG00000002020	7.08	3.14	9.68	14.67	3.40	7.07	6.08	3.15	19.29	13.63	3.73
ENSBTAG00000002021	8.93	4.09	9.29	9.55	5.50	6.40	6.65	10.95	7.68	7.72	8.04
ENSBTAG00000002023	0.04	0.00	0.02	0.12	0.01	0.02	0.05	0.00	0.00	0.03	0.00
ENSBTAG00000002024	0.00	0.00	0.00	0.00	0.00	0.00	0.00	0.00	0.00	0.00	0.00
ENSBTAG00000002025	6.74	1.11	6.48	3.06	1.48	7.61	5.17	1.82	5.64	1.56	1.31
ENSBTAG00000002026	2694.49	755.71	2662.96	2132.73	730.89	2668.47	2852.14	687.17	2643.79	1859.83	650.14
ENSBTAG00000002027	1.23	2.60	1.04	1.41	4.34	0.52	1.25	17.73	0.98	1.86	12.54
ENSBTAG00000002028	5.71	24.79	5.77	4.59	28.96	4.35	3.51	24.28	5.80	3.59	21.38
ENSBTAG00000002029	0.00	7.67	0.00	0.00	9.58	0.00	0.00	10.55	0.00	0.00	12.34
ENSBTAG00000002030	0.00	5088.79	0.00	0.00	2745.65	0.00	0.00	2997.31	0.00	0.00	1953.20
ENSBTAG00000002033	5.37	4.87	4.70	6.38	6.84	4.28	4.96	9.13	5.92	4.10	5.42
ENSBTAG00000002034	0.10	0.03	0.08	0.07	0.00	0.10	0.05	0.03	0.06	0.12	0.01
ENSBTAG00000002035	0.00	0.00	0.00	0.00	0.00	0.00	0.00	0.00	0.00	0.00	0.00
ENSBTAG00000002036	2.89	0.75	2.68	2.32	0.81	2.75	2.23	0.70	2.65	2.17	0.73
ENSBTAG00000002037	16.43	4.65	16.65	17.42	4.92	14.04	9.65	3.50	19.74	15.85	5.17
ENSBTAG00000002038	2680.54	803.53	2682.50	2363.99	742.63	2631.17	3103.02	790.32	2934.85	2326.02	767.48
ENSBTAG00000002039	14.90	1.62	15.82	19.64	2.57	12.69	14.19	2.12	13.36	17.02	2.12
ENSBTAG00000002041	184.09	1.01	173.48	211.25	1.91	146.09	135.58	1.06	141.52	215.81	1.58
ENSBTAG00000002042	27.10	5.97	26.54	24.23	5.84	22.13	19.90	6.47	24.03	22.50	6.23
ENSBTAG00000002043	0.00	0.00	0.00	0.00	0.00	0.00	0.00	0.00	0.00	0.00	0.00
ENSBTAG00000002044	4.48	21.77	3.66	3.13	13.58	4.30	2.48	25.40	4.17	3.21	26.54
ENSBTAG00000002045	78.65	35.07	79.43	81.79	34.90	64.14	65.04	42.54	59.75	74.64	39.82
ENSBTAG00000002046	0.12	0.03	0.05	0.15	0.00	0.09	0.07	0.02	0.03	0.24	0.07
ENSBTAG00000002048	26.46	7.46	26.78	31.23	13.57	20.21	18.14	19.75	26.90	18.61	18.06
ENSBTAG00000002049	22.44	223.37	20.44	12.54	195.58	24.75	11.55	184.12	23.93	19.33	129.98
ENSBTAG00000002050	2.65	5.05	1.64	2.25	7.54	2.03	1.67	12.48	0.98	0.63	8.52
ENSBTAG00000002051	64.11	11.71	63.53	117.71	14.75	56.96	50.61	9.95	55.92	210.02	12.85
ENSBTAG00000002052	5.76	18.25	5.40	12.93	19.41	5.48	4.33	14.92	3.86	26.05	14.53
ENSBTAG00000002055	4.30	1.62	3.68	4.42	2.14	3.23	3.29	2.27	4.91	4.00	1.79
ENSBTAG00000002056	1.24	2.25	1.67	2.38	3.23	1.68	1.22	4.08	2.32	1.75	3.72
ENSBTAG00000002058	21.28	9.01	23.60	19.50	10.97	18.74	15.00	14.17	15.22	14.23	14.52
ENSBTAG00000002059	7.89	2.22	9.95	11.97	2.42	6.70	6.63	2.88	9.81	8.93	2.71
ENSBTAG00000002060	3222.90	1004.54	3091.52	2647.19	1065.27	3345.78	3527.99	1092.63	2724.59	2972.26	954.01
ENSBTAG00000002062	0.02	0.04	0.00	0.00	0.05	0.00	0.00	0.04	0.01	0.05	0.03
ENSBTAG00000002065	0.09	0.00	0.04	0.14	0.00	0.08	0.01	0.00	0.06	0.03	0.00
ENSBTAG00000002066	0.00	0.00	0.00	0.00	0.00	0.00	0.00	0.00	0.00	0.00	0.00
ENSBTAG00000002068	438.62	78.80	421.53	286.34	87.66	394.90	337.52	69.05	401.22	200.92	65.43
ENSBTAG00000002069	2429.66	96.59	1288.52	1558.80	83.98	205.85	195.48	16.42	1762.98	2905.70	149.47
ENSBTAG00000002070	0.00	0.08	0.00	0.00	0.01	0.00	0.00	0.05	0.00	0.00	0.03
ENSBTAG00000002071	0.00	0.00	0.00	0.00	0.00	0.00	0.00	0.00	0.00	0.00	0.00
ENSBTAG00000002072	27.06	8.65	24.57	29.74	8.95	20.94	22.24	9.50	23.21	28.00	9.55
ENSBTAG00000002073	16.74	6.66	15.75	15.54	7.60	12.43	12.32	8.08	13.24	15.70	8.59
ENSBTAG00000002075	0.31	0.00	0.06	0.07	0.00	0.10	0.09	0.01	0.03	0.03	0.00
ENSBTAG00000002076	5.35	3.67	5.38	6.37	4.01	4.40	4.02	3.22	5.16	3.84	2.59
ENSBTAG00000002078	38.32	11.74	34.80	59.47	12.65	28.91	32.35	14.63	40.29	51.23	13.73
ENSBTAG00000002080	0.00	1.70	0.00	0.00	2.23	0.00	0.00	1.62	0.00	0.00	0.75
ENSBTAG00000002081	0.00	0.04	0.00	0.00	0.05	0.08	0.11	0.00	0.38	0.21	0.02
ENSBTAG00000002082	1.07	4.96	1.26	3.58	8.46	1.10	2.15	7.47	0.72	8.37	6.75
ENSBTAG00000002083	0.64	14.93	0.30	0.59	20.64	0.21	0.09	29.29	0.26	0.51	14.47
ENSBTAG00000002084	0.00	0.44	0.00	0.00	0.48	0.00	0.00	0.34	0.00	0.00	0.38
ENSBTAG00000002085	0.00	0.00	0.00	0.00	0.00	0.00	0.00	0.00	0.00	0.00	0.00
ENSBTAG00000002086	63.87	14.36	60.88	81.99	17.04	49.20	47.10	17.07	91.38	59.38	15.88
ENSBTAG00000002087	0.00	0.00	0.00	0.00	0.00	0.00	0.00	0.00	0.00	0.00	0.00
ENSBTAG00000002088	0.00	0.00	0.00	0.00	0.00	0.00	0.00	0.00	0.00	0.00	0.00
ENSBTAG00000002089	0.00	0.34	0.00	0.00	0.02	0.00	0.00	0.11	0.00	0.00	0.06
ENSBTAG00000002090	15.66	3.17	12.48	14.01	3.77	9.33	10.18	4.40	16.50	16.52	3.63
ENSBTAG00000002092	0.39	2.67	0.42	0.29	3.00	0.15	0.17	1.46	0.14	0.11	0.16
ENSBTAG00000002094	447.03	488.78	473.49	507.04	497.02	415.89	378.52	619.91	384.14	399.08	480.16
ENSBTAG00000002095	29.92	5.81	29.57	29.70	5.52	25.20	25.56	3.56	27.42	26.96	4.15
ENSBTAG00000002096	57.25	2.87	60.55	789.87	7.95	208.62	145.59	7.29	50.63	1997.39	13.24
ENSBTAG00000002097	0.00	0.16	0.00	0.00	0.04	0.00	0.00	0.02	0.00	0.00	0.03
ENSBTAG00000002098	25.14	75.80	27.63	46.46	66.25	20.95	34.22	72.19	21.00	42.03	44.91
ENSBTAG00000002099	0.00	0.00	0.00	0.00	0.00	0.00	0.00	0.00	0.00	0.00	0.00
ENSBTAG00000002100	1.29	0.18	5.40	102.48	0.41	2.11	240.84	0.60	4.73	104.78	0.99
ENSBTAG00000002101	23.01	6.08	24.17	25.26	7.12	18.19	16.27	9.89	16.41	28.73	8.47
ENSBTAG00000002103	9.54	1.59	9.74	15.88	1.21	8.05	8.56	0.89	5.14	12.69	1.05
ENSBTAG00000002104	0.04	0.04	0.00	0.07	0.17	0.06	0.07	0.13	0.00	0.05	0.14
ENSBTAG00000002105	23.04	24.44	18.71	19.95	21.50	18.15	17.36	35.86	21.77	24.73	22.59
ENSBTAG00000002107	0.04	2.23	0.06	0.04	2.66	0.02	0.02	1.82	0.04	0.21	1.55
ENSBTAG00000002108	165.61	64.07	182.69	278.12	71.07	139.22	155.04	74.26	104.63	191.25	71.48
ENSBTAG00000002110	0.00	69.88	0.00	0.01	71.31	0.00	0.01	82.54	0.01	0.00	113.99
ENSBTAG00000002112	8.14	17.84	6.95	8.99	21.93	7.41	5.37	28.24	6.66	9.59	19.78
ENSBTAG00000002113	3.44	1.13	3.32	2.93	0.74	3.44	2.96	0.87	5.24	2.62	1.10
ENSBTAG00000002115	0.23	0.03	0.30	0.43	0.09	0.24	0.87	0.07	0.13	0.56	0.03
ENSBTAG00000002116	16.36	5.53	17.63	25.50	6.15	15.12	17.16	6.27	19.16	16.59	4.70
ENSBTAG00000002117	1.86	0.06	2.62	2.00	0.18	1.54	1.20	0.11	1.84	1.28	0.05
ENSBTAG00000002121	138.76	17.77	133.79	139.94	23.41	123.06	109.97	28.95	101.67	121.96	31.31
ENSBTAG00000002122	0.04	0.22	0.00	0.12	0.00	0.10	0.06	0.00	0.04	0.00	0.53
ENSBTAG00000002123	0.01	0.01	0.00	0.05	0.00	0.00	0.01	0.00	0.02	0.02	0.00
ENSBTAG00000002125	2.41	1.73	1.86	4.00	1.50	3.55	2.69	1.26	3.63	8.32	1.35
ENSBTAG00000002126	1.94	4.81	2.16	2.41	5.88	1.45	1.73	2.56	2.91	1.58	2.75
ENSBTAG00000002127	26.67	3.95	27.82	19.57	3.84	28.92	23.97	2.74	44.30	17.79	4.94
ENSBTAG00000002128	31.23	20.59	29.14	37.83	19.57	26.50	28.72	12.25	30.65	38.29	13.18
ENSBTAG00000002129	2.75	0.72	2.83	2.27	0.56	1.63	1.06	0.56	0.93	0.75	0.73
ENSBTAG00000002130	25.01	7.72	20.18	26.04	8.02	17.44	18.70	9.63	22.58	29.27	8.80
ENSBTAG00000002132	0.00	0.00	0.00	0.00	0.00	0.00	0.00	0.00	0.00	0.00	0.00
ENSBTAG00000002134	0.00	0.00	0.00	0.00	0.00	0.00	0.00	0.00	0.00	0.00	0.00
ENSBTAG00000002135	24.11	0.43	37.69	46.85	0.39	35.88	34.15	0.23	51.02	24.58	0.39
ENSBTAG00000002136	38.68	0.40	32.04	29.56	0.60	25.90	20.94	0.23	34.13	20.91	0.64
ENSBTAG00000002137	32.36	12.36	31.14	29.31	15.29	26.71	28.15	21.39	26.49	34.56	18.37
ENSBTAG00000002138	0.00	0.00	0.00	0.00	0.00	0.00	0.00	0.00	0.01	0.03	0.00
ENSBTAG00000002139	0.04	0.00	0.00	0.00	0.00	0.00	0.00	0.00	0.00	0.00	0.00
ENSBTAG00000002140	0.00	0.00	0.00	0.00	0.00	0.00	0.00	0.00	0.00	0.00	0.00
ENSBTAG00000002143	1.35	1.81	2.12	4.67	1.98	0.90	1.16	3.21	2.03	1.05	2.10
ENSBTAG00000002144	2.89	2.15	4.39	21.49	2.16	5.93	10.52	1.02	2.56	21.65	3.64
ENSBTAG00000002145	0.11	0.04	0.10	0.06	0.05	0.06	0.03	0.01	0.12	0.02	0.03
ENSBTAG00000002147	49.51	15.85	51.14	48.51	21.36	45.53	30.10	28.38	65.01	36.31	24.75
ENSBTAG00000002148	3.77	5.87	4.41	4.37	11.77	1.87	0.93	4.00	2.86	3.66	11.27
ENSBTAG00000002150	0.06	0.00	0.14	0.00	0.00	0.00	0.00	0.00	0.00	0.00	0.00
ENSBTAG00000002151	0.00	0.02	0.00	0.00	0.01	0.00	0.00	0.02	0.00	0.00	0.05
ENSBTAG00000002154	1.03	0.06	1.91	7.79	0.18	0.93	2.46	0.03	1.31	4.45	0.06
ENSBTAG00000002157	0.00	0.47	0.00	0.00	0.71	0.00	0.00	0.08	0.03	0.00	0.43
ENSBTAG00000002158	0.00	0.00	0.00	0.00	0.00	0.00	0.00	0.00	0.00	0.00	0.00
ENSBTAG00000002163	3.88	0.10	3.91	4.77	0.23	3.58	1.38	0.22	7.12	2.58	0.22
ENSBTAG00000002164	0.00	0.00	0.00	0.03	0.00	0.03	0.03	0.00	0.01	0.00	0.00
ENSBTAG00000002166	0.04	0.03	0.12	0.00	0.00	0.00	0.00	0.04	0.03	0.00	0.01
ENSBTAG00000002167	0.00	0.00	0.00	0.00	0.00	0.00	0.00	0.00	0.00	0.00	0.00
ENSBTAG00000002169	0.00	0.00	0.00	0.00	0.00	0.00	0.00	0.00	0.00	0.00	0.00
ENSBTAG00000002170	0.09	0.28	0.00	0.00	0.47	0.00	0.00	0.33	0.00	0.00	0.26
ENSBTAG00000002171	0.33	0.62	0.46	0.90	1.18	0.33	0.22	1.50	0.18	1.04	1.66
ENSBTAG00000002174	0.00	3.10	0.00	0.00	3.01	0.00	0.00	2.27	0.00	0.07	2.44
ENSBTAG00000002175	6.20	5.83	5.20	5.82	7.78	5.35	4.68	4.99	5.90	3.31	6.49
ENSBTAG00000002176	48.55	37.80	53.58	57.14	38.31	45.73	49.64	31.26	48.79	59.05	34.09
ENSBTAG00000002177	4.67	1.06	4.75	6.16	1.34	4.52	3.36	1.46	7.21	4.01	1.61
ENSBTAG00000002178	0.09	26.65	0.07	0.05	49.24	0.04	0.01	26.15	0.02	0.04	45.04
ENSBTAG00000002179	5.67	3.25	5.01	4.07	3.76	4.81	3.40	2.53	4.89	2.87	2.82
ENSBTAG00000002180	0.05	0.00	0.07	0.06	0.00	0.00	0.00	0.00	0.00	0.06	0.00
ENSBTAG00000002181	0.05	3.41	0.00	0.05	2.89	0.02	0.06	3.71	0.00	0.03	3.09
ENSBTAG00000002182	166.30	93.73	201.67	201.33	85.97	271.70	201.80	160.59	297.72	284.29	183.76
ENSBTAG00000002184	0.00	0.04	0.00	0.00	0.00	0.00	0.00	0.02	0.00	0.00	0.02
ENSBTAG00000002185	20.10	20.62	19.87	18.61	21.02	19.54	17.53	26.42	19.46	15.10	27.62
ENSBTAG00000002186	0.00	2.65	0.00	0.06	2.86	0.00	0.00	2.71	0.01	0.00	2.24
ENSBTAG00000002187	44.42	26.29	47.81	70.30	31.84	37.74	29.53	32.54	44.66	74.06	34.53
ENSBTAG00000002188	0.00	0.00	0.00	0.00	0.00	0.00	0.00	0.00	0.00	0.00	0.00
ENSBTAG00000002189	5.95	2.66	7.85	7.20	2.75	4.84	5.48	3.03	7.12	6.99	4.73
ENSBTAG00000002190	34.42	1.06	37.43	36.07	1.10	33.41	24.02	0.80	46.61	28.33	0.95
ENSBTAG00000002191	15.02	5.50	16.37	16.20	7.13	11.55	11.77	11.35	13.45	13.87	8.82
ENSBTAG00000002192	5.77	0.02	3.56	0.53	0.01	8.66	3.21	0.00	15.75	1.80	0.03
ENSBTAG00000002194	0.12	3.87	0.01	0.00	3.77	0.23	0.08	2.32	0.06	0.01	2.25
ENSBTAG00000002196	47.25	29.92	50.68	53.54	38.37	45.35	35.00	52.03	47.53	51.28	49.50
ENSBTAG00000002199	0.00	0.01	0.00	0.00	0.00	0.00	0.02	0.00	0.00	0.00	0.00
ENSBTAG00000002201	4.84	1.87	4.54	5.75	2.46	3.67	3.03	3.27	4.95	4.46	4.02
ENSBTAG00000002202	5.62	1.17	6.03	9.10	1.46	4.18	4.68	1.48	7.48	6.37	1.75
ENSBTAG00000002203	93.49	80.02	97.88	97.41	81.63	76.66	82.63	98.30	69.62	84.26	97.81
ENSBTAG00000002204	0.27	0.00	0.26	0.11	0.00	0.00	0.00	0.03	0.17	0.26	0.00
ENSBTAG00000002205	0.33	0.01	0.30	0.60	0.01	0.05	0.75	0.00	0.47	0.77	0.00
ENSBTAG00000002206	0.00	0.00	0.00	0.00	0.00	0.00	0.00	0.00	0.00	0.00	0.00
ENSBTAG00000002209	43.07	17.80	43.20	46.94	21.67	38.09	33.77	33.62	39.90	39.58	24.15
ENSBTAG00000002210	68.84	25.66	53.97	59.45	25.04	55.56	47.97	30.34	75.22	70.97	30.46
ENSBTAG00000002211	6.92	0.93	5.51	7.35	1.24	5.59	5.34	0.71	8.81	7.73	1.05
ENSBTAG00000002214	0.00	197.72	0.00	0.00	345.60	0.00	0.00	255.38	0.00	0.00	229.55
ENSBTAG00000002215	0.03	1.09	0.09	0.43	1.17	0.00	0.01	1.23	0.03	0.00	0.44
ENSBTAG00000002216	0.00	0.00	0.00	0.00	0.00	0.00	0.00	0.00	0.00	0.00	0.00
ENSBTAG00000002219	12.56	4.94	12.90	15.71	5.85	9.70	10.66	17.22	10.48	11.99	11.39
ENSBTAG00000002220	15.90	28.04	19.27	25.76	26.78	17.16	13.56	33.48	17.48	35.82	34.40
ENSBTAG00000002223	10.53	4.12	12.93	15.74	6.64	9.22	9.38	7.54	10.64	16.22	6.79
ENSBTAG00000002224	13.48	0.11	21.18	23.46	4.84	8.10	6.70	0.32	6.15	5.62	3.76
ENSBTAG00000002226	17.06	9.35	16.40	16.03	8.81	16.58	15.63	7.62	21.03	14.83	11.98
ENSBTAG00000002227	0.00	1.51	0.00	0.00	1.13	0.00	0.00	0.50	0.00	0.00	0.28
ENSBTAG00000002231	0.00	0.00	0.00	0.00	0.01	0.00	0.00	0.00	0.00	0.00	0.00
ENSBTAG00000002232	0.09	0.69	0.15	0.50	1.05	0.21	0.27	0.69	0.64	0.42	0.64
ENSBTAG00000002233	0.55	0.15	0.84	1.67	0.74	0.44	1.00	0.99	0.64	1.64	0.62
ENSBTAG00000002236	37.01	16.28	37.37	46.23	22.85	32.33	30.11	30.14	35.94	39.31	27.88
ENSBTAG00000002238	18.14	10.70	17.46	21.39	13.21	15.73	16.36	15.62	15.16	23.09	13.14
ENSBTAG00000002240	7.65	0.19	9.60	26.53	0.58	6.85	13.78	0.20	6.93	28.17	0.26
ENSBTAG00000002242	23.22	8.39	26.13	25.52	10.25	16.95	16.19	10.15	17.64	21.54	9.33
ENSBTAG00000002243	6.18	7.30	6.40	13.26	7.85	6.54	6.83	8.16	4.11	27.39	8.20
ENSBTAG00000002245	0.00	0.00	0.00	0.00	0.00	0.00	0.00	0.00	0.00	0.00	0.00
ENSBTAG00000002247	0.03	0.04	0.00	0.00	0.11	0.00	0.00	0.09	0.12	0.00	0.18
ENSBTAG00000002248	1.19	0.91	1.01	1.09	0.61	1.08	1.16	0.55	1.50	1.33	0.76
ENSBTAG00000002249	0.18	0.01	0.10	0.60	0.01	0.09	0.92	0.00	0.14	0.28	0.03
ENSBTAG00000002251	1.72	0.15	1.34	0.81	0.03	1.22	0.71	0.04	2.59	0.48	0.03
ENSBTAG00000002252	0.00	0.00	0.00	0.00	0.00	0.00	0.00	0.00	0.00	0.00	0.00
ENSBTAG00000002253	0.00	0.00	0.00	0.00	0.01	0.00	0.00	0.00	0.00	0.00	0.00
ENSBTAG00000002255	0.00	493.75	0.00	0.00	865.19	0.00	0.00	331.98	0.00	0.00	928.42
ENSBTAG00000002256	13.65	7.03	13.06	13.18	10.28	12.56	10.79	14.63	12.32	9.46	10.25
ENSBTAG00000002257	0.00	0.00	0.00	0.00	0.00	0.00	0.00	0.00	0.00	0.00	0.00
ENSBTAG00000002258	0.08	1284.84	0.00	0.03	1048.67	0.00	0.00	2147.39	0.00	0.14	1108.61
ENSBTAG00000002259	167.61	0.43	144.66	105.48	0.97	170.80	160.93	0.58	180.69	131.08	0.73
ENSBTAG00000002260	5.93	2.35	6.40	7.32	2.96	4.87	5.55	2.98	6.87	5.66	2.56
ENSBTAG00000002261	0.00	0.00	0.00	0.00	0.00	0.00	0.00	0.00	0.00	0.00	0.00
ENSBTAG00000002266	0.09	1.11	0.00	0.26	1.11	0.03	0.13	5.71	0.02	0.23	6.83
ENSBTAG00000002267	18.42	7.77	15.91	19.27	9.98	15.02	13.49	13.09	17.66	20.01	10.17
ENSBTAG00000002271	20.21	4.37	18.91	23.17	4.75	17.74	13.73	4.28	21.99	19.24	4.54
ENSBTAG00000002272	6.36	3.65	7.37	6.79	3.57	5.15	4.48	2.12	8.72	6.55	3.94
ENSBTAG00000002273	0.00	0.00	0.00	0.00	0.00	0.00	0.00	0.00	0.00	0.00	0.00
ENSBTAG00000002275	44.73	44.75	52.59	68.55	54.89	33.11	35.16	96.87	55.28	44.62	76.77
ENSBTAG00000002277	11.19	7.48	11.96	12.91	8.64	8.58	8.04	9.89	11.13	8.70	8.58
ENSBTAG00000002278	0.03	1.57	0.05	0.29	2.86	0.01	0.22	1.72	0.07	0.10	1.47
ENSBTAG00000002279	54.56	32.88	50.65	54.65	32.34	60.12	44.87	31.15	77.89	55.53	30.53
ENSBTAG00000002280	21.79	6.35	23.82	31.01	11.43	18.68	16.48	20.52	30.12	23.41	11.93
ENSBTAG00000002281	0.19	0.77	0.36	0.38	1.14	0.13	0.50	0.51	0.29	0.23	0.49
ENSBTAG00000002282	832.11	220.92	859.43	1267.99	312.50	557.57	550.14	477.66	782.80	1198.19	309.41
ENSBTAG00000002283	0.39	1.84	0.43	1.23	1.13	0.25	0.35	0.55	0.19	1.41	0.42
ENSBTAG00000002284	0.65	0.00	0.46	0.26	0.00	0.21	0.08	0.00	0.09	0.22	0.00
ENSBTAG00000002286	5.94	2.49	6.62	7.38	4.03	7.48	8.21	2.01	8.34	5.47	1.53
ENSBTAG00000002287	5.50	2.49	6.30	9.13	2.91	5.21	4.96	6.34	8.57	6.26	3.50
ENSBTAG00000002288	0.00	0.00	0.00	0.00	0.00	0.00	0.00	0.00	0.00	0.00	0.00
ENSBTAG00000002289	0.00	0.00	0.00	0.00	0.00	0.00	0.00	0.00	0.00	0.00	0.00
ENSBTAG00000002290	1.61	0.05	0.00	0.00	0.00	1.39	6.88	0.09	0.00	0.01	0.00
ENSBTAG00000002291	4.79	1.37	5.37	7.52	1.50	4.01	3.24	2.30	7.78	5.66	2.42
ENSBTAG00000002292	0.05	45.35	0.10	0.26	40.76	0.06	0.33	26.02	0.06	0.17	15.04
ENSBTAG00000002293	29.57	9.59	34.29	40.14	10.57	27.25	26.90	10.10	33.59	22.47	10.24
ENSBTAG00000002294	0.00	0.00	0.00	0.00	0.00	0.00	0.00	0.00	0.00	0.00	0.00
ENSBTAG00000002295	25.02	5.74	27.44	31.84	8.56	21.66	19.25	10.23	25.51	19.44	8.95
ENSBTAG00000002296	37.11	0.90	32.66	30.24	1.53	26.67	20.19	0.91	34.58	34.89	0.95
ENSBTAG00000002297	0.52	0.00	0.79	0.24	0.00	1.08	0.19	0.00	0.85	0.35	0.00
ENSBTAG00000002298	4.61	0.34	4.86	4.28	0.40	3.01	2.03	0.21	2.80	1.86	0.25
ENSBTAG00000002299	7.85	1.33	10.88	6.35	0.91	10.49	8.03	0.43	3.51	2.05	1.33
ENSBTAG00000002300	0.05	0.00	0.02	0.00	0.00	0.16	0.01	0.00	0.04	0.00	0.00
ENSBTAG00000002302	14.38	383.40	16.73	160.53	531.22	89.86	58.21	301.33	29.02	726.10	343.68
ENSBTAG00000002303	22.16	5.43	24.08	35.20	7.73	22.01	22.74	7.35	35.58	25.28	8.93
ENSBTAG00000002305	0.08	1.63	0.14	0.17	1.28	0.10	0.11	0.74	0.10	0.09	0.61
ENSBTAG00000002306	8.44	3.84	7.87	10.16	4.48	8.37	8.98	7.88	7.01	10.49	7.73
ENSBTAG00000002309	0.26	0.06	0.32	0.41	0.12	0.17	0.35	0.05	0.37	0.44	0.00
ENSBTAG00000002311	0.19	11.72	0.18	0.43	8.39	0.25	0.13	5.35	0.10	0.33	5.66
ENSBTAG00000002313	10.03	4.23	11.66	16.24	4.08	9.33	9.78	2.81	14.54	10.85	3.03
ENSBTAG00000002315	7.25	3.14	9.08	5.59	3.42	6.58	5.11	2.88	8.89	5.10	3.04
ENSBTAG00000002316	0.11	0.02	0.20	0.29	0.33	0.37	0.25	0.16	0.42	0.46	0.28
ENSBTAG00000002317	0.00	23.70	0.00	0.00	51.88	0.00	0.00	20.77	0.00	0.00	8.40
ENSBTAG00000002319	0.00	0.09	0.00	0.00	0.06	0.00	0.00	0.04	0.00	0.00	0.03
ENSBTAG00000002321	38.28	27.52	25.60	35.26	20.84	27.12	31.74	8.96	43.13	53.54	10.99
ENSBTAG00000002323	7.45	5.72	8.31	10.54	5.49	7.27	6.86	4.43	10.91	8.45	3.78
ENSBTAG00000002326	204.30	1.81	203.99	77.42	3.31	235.38	130.29	4.81	298.61	80.31	2.90
ENSBTAG00000002327	38.66	64.34	38.42	45.55	61.56	36.23	32.14	83.36	31.60	42.84	74.01
ENSBTAG00000002328	17.56	3.41	17.67	31.41	3.64	15.35	12.65	1.89	16.08	38.56	2.71
ENSBTAG00000002329	0.22	2.81	0.20	0.19	2.22	0.17	0.14	1.30	0.15	0.06	1.75
ENSBTAG00000002330	0.00	0.00	0.00	0.00	0.00	0.09	0.00	0.00	0.00	0.00	0.00
ENSBTAG00000002331	6.00	0.16	7.14	6.98	0.14	3.93	3.59	0.07	2.36	1.69	0.13
ENSBTAG00000002332	20.00	6.47	21.93	22.08	7.46	19.09	19.33	7.93	19.45	19.63	7.37
ENSBTAG00000002333	154.72	8.07	155.47	421.32	139.74	142.91	300.92	117.32	108.14	349.32	125.37
ENSBTAG00000002335	0.00	0.00	0.00	0.00	0.00	0.00	0.00	0.00	0.00	0.00	0.00
ENSBTAG00000002336	5.41	0.92	6.62	8.38	1.44	5.21	3.98	1.37	6.68	6.06	1.13
ENSBTAG00000002340	0.00	12.57	0.00	0.00	36.71	0.00	0.00	56.94	0.00	0.01	118.60
ENSBTAG00000002341	313.38	7.23	298.29	280.68	11.90	237.46	232.57	11.97	357.37	134.41	13.31
ENSBTAG00000002344	29.41	4.84	32.99	34.03	7.12	24.57	19.91	6.53	18.00	26.45	6.90
ENSBTAG00000002345	9.13	1.88	9.00	11.20	2.68	7.41	6.83	3.05	10.21	9.82	2.68
ENSBTAG00000002346	3.26	100.35	2.46	2.89	94.95	1.25	1.49	71.57	1.62	4.83	82.54
ENSBTAG00000002347	27.21	4.42	25.35	34.30	3.90	19.85	22.31	1.64	32.45	30.10	3.90
ENSBTAG00000002348	0.18	1.54	0.10	5.75	1.47	0.43	0.44	1.65	0.33	5.11	1.55
ENSBTAG00000002349	0.00	0.00	0.00	0.00	0.00	0.00	0.01	0.03	0.02	0.00	0.00
ENSBTAG00000002350	2.69	4.28	2.57	2.14	3.50	2.18	1.49	1.81	2.13	1.85	2.08
ENSBTAG00000002352	19.60	5.39	24.16	35.49	6.60	16.49	18.68	6.96	16.50	42.47	7.78
ENSBTAG00000002354	0.00	0.00	0.00	0.00	0.00	0.00	0.00	0.00	0.00	0.00	0.00
ENSBTAG00000002355	0.00	0.00	0.00	0.00	0.00	0.00	0.00	0.00	0.00	0.00	0.00
ENSBTAG00000002356	1.13	4.76	1.32	3.48	5.43	1.10	0.49	4.62	1.10	5.58	6.87
ENSBTAG00000002357	8.64	7.73	8.06	10.24	9.05	8.23	6.24	6.86	8.60	12.87	4.94
ENSBTAG00000002361	0.09	0.03	0.03	0.16	0.05	0.13	0.15	0.09	0.12	0.17	0.04
ENSBTAG00000002362	0.07	3.10	0.11	0.49	3.23	0.03	0.10	1.89	0.14	0.33	1.82
ENSBTAG00000002363	1.72	0.90	1.75	5.52	1.73	1.64	2.08	0.73	1.57	3.63	1.78
ENSBTAG00000002367	5.76	4.45	6.57	4.77	4.06	4.57	5.24	3.18	3.78	6.12	2.41
ENSBTAG00000002368	0.73	0.64	0.45	0.26	0.49	0.55	0.36	0.16	0.74	0.34	0.37
ENSBTAG00000002369	0.03	0.00	0.24	0.02	0.00	0.17	0.00	0.00	0.08	0.00	0.00
ENSBTAG00000002370	4.11	2.00	3.93	4.82	3.54	3.76	3.70	2.85	5.47	5.19	3.25
ENSBTAG00000002374	2.16	1.34	2.21	2.80	1.32	1.93	1.50	1.76	1.62	2.85	1.57
ENSBTAG00000002376	53.00	17.63	59.25	57.09	20.72	45.07	40.36	20.83	43.23	44.58	21.51
ENSBTAG00000002377	132.08	81.04	149.66	170.83	110.53	114.16	109.53	170.64	98.42	158.18	157.62
ENSBTAG00000002378	106.47	69.93	113.01	108.06	81.81	112.41	102.19	61.89	148.59	119.65	67.72
ENSBTAG00000002380	0.00	0.00	0.00	0.00	0.00	0.00	0.00	0.00	0.00	0.00	0.00
ENSBTAG00000002381	17.90	6.82	17.76	22.28	8.72	15.23	15.68	12.14	18.14	24.71	8.80
ENSBTAG00000002382	8.31	1.60	8.77	9.49	2.43	7.67	7.26	3.83	7.02	8.36	4.27
ENSBTAG00000002385	3.71	0.07	2.84	5.36	0.06	2.04	1.84	0.16	2.00	10.17	0.17
ENSBTAG00000002389	28.69	6.69	24.92	26.23	7.00	30.17	28.50	7.63	25.70	32.20	8.17
ENSBTAG00000002390	2.46	0.00	1.62	1.18	0.01	3.08	1.50	0.02	2.52	0.89	0.01
ENSBTAG00000002391	1.01	3.26	0.49	0.29	4.55	0.65	0.77	5.07	0.77	0.33	2.52
ENSBTAG00000002392	0.36	0.13	0.12	0.06	0.11	0.24	0.02	0.07	0.36	0.09	0.07
ENSBTAG00000002393	16.31	19.99	17.41	22.65	19.81	14.09	13.73	23.14	17.43	22.52	20.42
ENSBTAG00000002394	0.04	0.21	0.01	0.02	0.27	0.00	0.00	0.16	0.03	0.00	0.14
ENSBTAG00000002395	24.05	2.66	23.07	21.93	2.53	18.73	15.52	2.22	23.01	20.52	2.48
ENSBTAG00000002398	4.90	4.67	4.76	4.79	5.94	4.54	3.10	4.92	5.47	3.63	3.41
ENSBTAG00000002401	0.00	0.00	0.00	0.00	0.00	0.00	0.00	0.00	0.00	0.00	0.00
ENSBTAG00000002402	9.69	8.86	10.00	18.13	9.14	8.48	13.46	6.79	11.63	18.48	9.33
ENSBTAG00000002404	36.60	36.66	38.73	44.30	38.16	33.08	29.12	61.02	35.59	42.26	48.42
ENSBTAG00000002407	0.00	0.00	0.00	0.00	0.01	0.02	0.00	0.00	0.04	0.02	0.00
ENSBTAG00000002408	0.06	0.10	0.14	0.31	0.04	0.02	0.14	0.07	0.07	0.26	0.03
ENSBTAG00000002411	1.40	13.90	1.26	3.46	15.03	1.27	0.71	12.80	0.54	7.14	13.15
ENSBTAG00000002412	96.64	40.32	118.37	128.48	57.28	71.01	70.21	64.07	71.32	67.06	67.92
ENSBTAG00000002413	12.77	9.57	11.97	11.65	8.78	9.36	10.80	12.21	10.99	11.64	10.25
ENSBTAG00000002414	0.00	0.00	0.00	0.00	0.01	0.00	0.00	0.00	0.00	0.00	0.00
ENSBTAG00000002415	42.16	138.20	41.08	48.91	146.92	50.20	48.99	94.88	46.08	62.72	121.95
ENSBTAG00000002416	12.03	0.27	12.43	14.43	0.48	9.54	6.63	0.29	11.66	10.12	0.82
ENSBTAG00000002417	0.52	6.41	0.39	0.57	7.94	0.39	0.30	13.09	0.60	0.22	8.94
ENSBTAG00000002418	1.98	0.05	2.26	2.89	0.05	0.80	0.94	0.00	0.87	0.59	0.01
ENSBTAG00000002419	6.31	9.41	5.16	5.00	9.44	6.86	5.47	9.46	7.28	4.24	9.21
ENSBTAG00000002422	0.71	2.26	0.78	0.51	3.09	0.68	0.37	2.58	0.73	0.42	3.62
ENSBTAG00000002423	31.64	25.30	33.86	42.32	31.70	31.57	27.77	47.47	32.50	38.33	41.87
ENSBTAG00000002425	0.19	0.00	0.06	0.04	0.00	0.01	0.01	0.00	0.46	0.11	0.00
ENSBTAG00000002427	0.00	0.00	0.00	0.00	0.00	0.00	0.00	0.00	0.00	0.00	0.00
ENSBTAG00000002428	29.55	43.25	27.98	25.82	51.15	29.88	31.81	54.05	24.54	20.97	58.97
ENSBTAG00000002430	0.12	0.00	0.17	0.18	0.01	0.10	0.26	0.01	0.09	0.14	0.02
ENSBTAG00000002431	8.01	4.64	9.26	11.61	5.46	6.40	5.85	4.90	7.96	10.02	6.18
ENSBTAG00000002432	22.93	12.58	21.53	32.99	15.42	17.96	17.93	16.72	26.75	36.22	14.43
ENSBTAG00000002434	10.12	8.13	10.26	13.38	9.96	7.16	10.11	13.66	9.38	8.89	10.27
ENSBTAG00000002435	46.08	1.10	46.58	119.74	2.80	33.03	48.09	4.42	51.33	92.03	1.72
ENSBTAG00000002440	1.42	0.75	0.38	1.15	0.59	0.67	0.46	0.36	1.15	4.20	0.42
ENSBTAG00000002441	0.00	0.00	0.00	0.00	0.00	0.00	0.00	0.00	0.00	0.00	0.00
ENSBTAG00000002444	34.53	0.38	48.24	61.88	0.70	21.37	22.48	0.10	19.29	14.34	0.43
ENSBTAG00000002445	0.66	0.08	0.43	0.40	0.03	0.18	0.49	0.06	0.45	0.56	0.05
ENSBTAG00000002446	0.00	0.00	0.00	0.00	0.00	0.00	0.00	0.00	0.00	0.00	0.00
ENSBTAG00000002447	0.71	0.32	0.45	0.44	0.47	0.32	0.64	0.23	0.63	0.65	0.28
ENSBTAG00000002448	0.00	0.08	0.00	0.00	0.33	0.00	0.00	0.06	0.00	0.00	0.06
ENSBTAG00000002450	0.34	0.00	0.68	0.97	0.13	0.26	0.29	0.00	0.70	0.60	0.00
ENSBTAG00000002451	0.01	0.13	0.00	0.00	0.38	0.00	0.05	0.24	0.00	0.01	0.22
ENSBTAG00000002452	25.02	9.95	22.34	24.50	12.92	22.98	21.82	22.16	22.98	25.87	17.49
ENSBTAG00000002454	3.69	9.55	3.88	4.70	9.95	4.54	3.18	16.01	4.38	4.82	17.17
ENSBTAG00000002455	5.75	0.70	5.99	11.23	1.40	6.23	4.81	1.18	5.65	23.91	0.97
ENSBTAG00000002457	228.67	209.68	255.65	227.82	218.98	258.11	201.23	286.17	242.44	221.88	327.03
ENSBTAG00000002458	6.06	4.19	7.08	8.49	4.93	5.20	4.23	4.93	6.09	5.42	5.07
ENSBTAG00000002460	12.61	10.81	14.65	16.93	11.61	11.48	9.83	11.99	9.33	12.75	12.27
ENSBTAG00000002462	28.64	20.11	34.75	36.33	21.62	31.18	26.35	26.22	24.18	36.95	22.39
ENSBTAG00000002463	77.45	49.64	78.46	71.03	53.55	71.08	65.09	79.74	54.23	61.92	64.88
ENSBTAG00000002464	0.00	0.00	0.00	0.00	0.01	0.00	0.00	0.00	0.00	0.00	0.00
ENSBTAG00000002467	30.82	6.30	13.30	27.86	6.41	23.96	26.91	8.49	24.94	32.98	5.13
ENSBTAG00000002468	8103.29	2866.27	7583.95	6576.71	2566.02	8136.99	8490.50	2918.87	8796.75	6146.32	3083.21
ENSBTAG00000002469	0.01	1.29	0.00	0.01	2.89	0.00	0.04	4.28	0.02	0.02	3.68
ENSBTAG00000002470	0.16	0.52	0.16	0.29	0.29	0.03	0.10	0.21	0.21	0.15	0.34
ENSBTAG00000002471	0.00	1.24	0.00	0.00	1.86	0.00	0.00	2.09	0.00	0.00	2.04
ENSBTAG00000002472	8.49	3.12	9.12	15.36	3.82	10.46	10.08	2.40	7.75	18.02	2.73
ENSBTAG00000002473	1.50	8.04	1.89	1.80	23.62	1.48	1.59	81.06	1.03	1.73	84.70
ENSBTAG00000002474	9.49	2.26	8.18	10.05	3.19	6.92	7.91	2.74	8.60	9.92	3.62
ENSBTAG00000002475	38.48	26.67	39.90	46.73	31.52	36.42	34.38	33.99	42.18	50.56	28.14
ENSBTAG00000002476	11.22	10.26	10.82	13.12	8.50	9.27	8.74	7.29	12.05	12.76	8.84
ENSBTAG00000002477	9.61	6.39	14.68	15.93	12.86	14.43	16.21	9.08	20.41	21.94	10.95
ENSBTAG00000002478	2.48	119.77	1.23	5.65	96.79	2.51	1.53	97.81	2.40	16.24	118.03
ENSBTAG00000002479	9.54	4.00	9.46	10.46	4.40	8.84	7.70	5.75	12.19	12.07	4.96
ENSBTAG00000002480	11.08	7.67	10.37	14.19	8.53	10.90	10.04	9.88	8.99	9.09	9.24
ENSBTAG00000002481	2.59	6.61	1.15	1.72	6.40	1.11	0.66	6.18	0.83	2.52	5.87
ENSBTAG00000002483	0.00	0.00	0.00	0.00	0.00	0.00	0.00	0.00	0.00	0.00	0.00
ENSBTAG00000002484	20.50	10.69	17.42	21.46	11.45	14.94	15.71	16.40	18.64	25.87	12.68
ENSBTAG00000002485	0.01	6.69	0.01	0.00	10.05	0.00	0.00	9.82	0.00	0.00	8.38
ENSBTAG00000002487	17.17	14.94	17.11	18.19	22.83	14.63	12.11	23.28	15.94	15.03	23.05
ENSBTAG00000002488	0.09	0.88	0.07	0.10	0.66	0.00	0.02	0.66	0.00	0.19	0.66
ENSBTAG00000002489	0.00	0.00	0.00	0.00	0.00	0.00	0.00	0.00	0.00	0.00	0.00
ENSBTAG00000002490	28.45	322.95	28.30	24.36	366.34	22.89	13.65	367.30	22.72	30.92	345.40
ENSBTAG00000002492	0.08	4.08	0.02	0.24	13.22	0.01	0.00	11.34	0.04	0.06	3.45
ENSBTAG00000002493	25.22	20.43	27.11	30.65	23.06	22.78	17.98	22.30	19.76	34.76	21.11
ENSBTAG00000002495	20.08	7.11	20.39	30.03	10.08	16.19	14.95	8.17	22.73	25.98	7.33
ENSBTAG00000002497	0.00	5.76	0.00	0.00	14.33	0.00	0.00	19.85	0.00	0.00	4.56
ENSBTAG00000002498	0.00	0.00	0.00	0.00	0.00	0.00	0.00	0.00	0.00	0.00	0.00
ENSBTAG00000002500	11.08	7.99	9.17	9.45	6.44	11.36	8.65	5.19	9.35	15.34	5.30
ENSBTAG00000002501	22.61	10.17	26.02	27.28	12.93	21.45	22.34	10.00	14.27	28.00	8.97
ENSBTAG00000002503	15.29	7.60	17.02	17.73	8.00	13.57	14.62	7.29	15.79	17.51	8.66
ENSBTAG00000002504	9.49	7.24	10.61	13.89	8.55	7.89	7.14	11.15	9.85	8.66	11.72
ENSBTAG00000002505	0.02	0.00	0.00	0.26	0.00	0.00	0.00	0.00	0.00	0.02	0.00
ENSBTAG00000002507	373.09	193.29	420.99	422.44	229.26	322.76	301.72	287.27	305.55	340.77	257.26
ENSBTAG00000002508	2.61	0.24	3.04	1.03	0.15	2.87	1.63	0.38	4.50	2.10	0.08
ENSBTAG00000002510	155.54	31.88	158.36	186.71	35.83	143.62	130.23	39.04	159.29	148.09	40.18
ENSBTAG00000002512	11.19	6.41	14.22	14.69	6.81	8.87	8.78	6.08	11.68	11.59	6.39
ENSBTAG00000002515	0.00	0.51	0.00	0.00	0.28	0.00	0.00	0.04	0.00	0.02	0.07
ENSBTAG00000002516	12.12	5.00	10.15	14.62	6.29	11.47	11.58	4.53	10.31	19.63	5.89
ENSBTAG00000002518	0.00	0.00	0.00	0.00	0.00	0.00	0.00	0.00	0.00	0.00	0.00
ENSBTAG00000002520	6.20	5.72	6.77	9.67	7.51	5.69	6.60	8.38	9.94	5.69	8.07
ENSBTAG00000002522	0.49	1.39	0.25	0.25	1.05	0.08	0.06	0.38	0.00	0.06	0.37
ENSBTAG00000002524	26.64	11.29	26.58	28.61	10.27	23.34	21.18	10.18	18.13	21.75	9.79
ENSBTAG00000002525	101.25	43.14	100.92	105.18	38.62	88.46	97.84	36.88	72.91	80.26	31.89
ENSBTAG00000002526	2.44	93.97	3.78	2.49	91.48	5.58	9.48	41.31	4.29	6.07	83.74
ENSBTAG00000002527	2.07	0.38	1.69	1.83	0.56	1.90	1.32	0.46	2.39	1.55	0.47
ENSBTAG00000002528	68.98	17.82	69.82	85.40	24.81	54.24	49.73	35.54	73.99	57.65	31.50
ENSBTAG00000002531	8.28	3.10	8.06	2.08	4.04	7.96	2.87	5.19	11.86	2.90	2.37
ENSBTAG00000002534	8.68	5.46	9.47	12.80	7.19	9.48	7.43	18.99	7.15	13.30	17.25
ENSBTAG00000002539	27.92	8.87	24.99	64.40	7.86	17.89	29.41	7.44	19.98	42.91	7.46
ENSBTAG00000002542	113.36	38.13	102.54	119.81	45.80	100.17	99.51	59.14	105.80	171.83	66.29
ENSBTAG00000002545	0.00	0.00	0.00	0.00	0.00	0.00	0.00	0.00	0.00	0.00	0.00
ENSBTAG00000002549	707.58	299.44	827.12	1138.08	338.20	635.31	625.30	354.03	614.04	1005.12	355.33
ENSBTAG00000002550	0.00	0.00	0.20	0.00	0.00	0.00	0.00	0.00	0.00	0.00	0.00
ENSBTAG00000002551	0.00	7.19	0.00	0.00	10.11	0.00	0.00	7.51	0.00	0.00	5.58
ENSBTAG00000002554	0.60	24.39	0.47	2.29	13.50	1.31	2.29	9.02	0.89	0.99	7.81
ENSBTAG00000002555	0.39	5.11	0.52	5.92	3.13	1.55	1.93	4.23	0.04	12.91	73.47
ENSBTAG00000002557	18.33	54.12	19.17	16.81	86.24	20.40	15.17	100.45	16.20	17.96	81.44
ENSBTAG00000002559	0.13	18.13	0.00	0.14	59.90	0.00	0.00	61.22	0.00	0.00	8.05
ENSBTAG00000002561	1.67	8.57	1.58	1.09	8.10	1.66	2.05	11.82	2.30	1.72	8.83
ENSBTAG00000002562	33.45	3.76	30.47	30.06	6.81	34.73	27.73	4.70	35.70	35.01	4.39
ENSBTAG00000002563	20.21	15.67	18.70	24.41	15.32	17.10	18.60	14.18	18.76	28.83	14.97
ENSBTAG00000002564	3.38	1.36	3.49	7.14	1.42	2.58	6.33	0.81	3.61	4.64	0.74
ENSBTAG00000002565	0.00	0.00	0.00	0.00	0.00	0.00	0.00	0.00	0.00	0.00	0.00
ENSBTAG00000002566	15.83	33.80	12.54	12.76	40.28	13.38	10.39	72.54	18.93	14.11	45.59
ENSBTAG00000002568	16.77	11.11	14.46	17.74	13.57	14.78	15.23	17.99	15.80	20.41	15.86
ENSBTAG00000002570	8.41	4.05	8.19	10.66	4.08	6.96	6.56	3.77	7.43	9.39	4.33
ENSBTAG00000002571	6.10	1.42	6.50	8.30	1.77	4.72	5.70	2.98	5.24	5.00	1.95
ENSBTAG00000002573	49.37	10.27	52.37	55.42	13.98	38.96	36.29	18.65	50.45	40.38	12.46
ENSBTAG00000002574	0.00	0.00	0.00	0.00	0.00	0.00	0.00	0.03	0.00	0.00	0.00
ENSBTAG00000002575	56.68	15.82	53.06	55.62	17.15	56.06	43.99	19.12	42.87	69.23	19.48
ENSBTAG00000002576	0.00	0.00	0.00	0.00	0.06	0.00	0.00	0.02	0.00	0.00	0.07
ENSBTAG00000002578	56.19	15.91	49.08	50.33	19.41	49.09	46.36	20.45	71.92	41.73	22.77
ENSBTAG00000002579	81.74	21.83	89.47	99.98	24.54	72.20	68.95	48.91	76.32	56.97	39.24
ENSBTAG00000002580	2.06	21.06	2.20	1.38	22.47	2.26	2.11	36.19	0.73	0.78	27.19
ENSBTAG00000002581	0.00	0.02	0.04	0.00	0.01	0.03	0.00	0.01	0.04	0.00	0.00
ENSBTAG00000002582	0.01	0.00	0.01	0.06	0.00	0.00	0.00	0.00	0.00	0.01	0.01
ENSBTAG00000002583	0.00	0.00	0.00	0.10	0.04	0.00	0.23	0.00	0.00	0.00	0.00
ENSBTAG00000002585	0.06	0.26	0.19	0.02	0.36	0.30	0.35	0.07	0.18	0.00	0.04
ENSBTAG00000002586	14.51	7.62	15.18	18.32	9.95	12.01	9.82	7.16	13.88	13.77	8.13
ENSBTAG00000002590	27.78	10.10	27.26	31.18	12.88	22.43	22.52	14.53	31.01	26.87	12.80
ENSBTAG00000002591	29.66	8.46	30.63	33.39	9.43	24.12	23.98	9.25	28.78	34.10	10.20
ENSBTAG00000002593	0.02	0.00	0.05	0.01	0.03	0.00	0.01	0.00	0.03	0.05	0.00
ENSBTAG00000002594	10.23	3.54	8.53	10.85	3.53	8.87	6.35	3.35	15.02	8.64	3.84
ENSBTAG00000002595	0.00	0.00	0.00	0.00	0.00	0.00	0.00	0.00	0.00	0.00	0.00
ENSBTAG00000002596	22.10	0.33	23.92	63.36	0.62	24.35	16.31	0.46	8.65	137.95	0.93
ENSBTAG00000002599	0.71	0.59	0.54	0.36	0.37	0.39	0.65	0.17	0.82	0.65	0.64
ENSBTAG00000002600	2.30	3.13	1.79	2.25	2.62	2.32	1.74	1.74	4.15	2.83	1.85
ENSBTAG00000002603	35.86	10.20	29.93	33.89	9.36	26.40	27.92	8.95	49.41	36.19	7.83
ENSBTAG00000002604	0.00	0.00	0.00	0.00	0.00	0.00	0.00	0.00	0.00	0.00	0.00
ENSBTAG00000002605	0.04	0.06	0.01	0.02	0.08	0.05	0.00	0.05	0.15	0.00	0.11
ENSBTAG00000002606	1.21	12.86	1.43	0.91	13.21	0.71	0.47	6.53	0.40	0.23	11.91
ENSBTAG00000002608	38.45	16.39	41.37	50.83	21.37	36.06	35.55	19.53	41.21	41.31	23.61
ENSBTAG00000002609	0.22	0.00	1.48	0.05	0.00	0.32	0.00	0.00	0.44	0.00	0.00
ENSBTAG00000002610	71.46	41.82	65.22	60.28	46.85	57.95	48.96	53.94	50.30	54.53	53.56
ENSBTAG00000002612	5.35	3.12	5.17	4.86	3.04	6.19	4.82	2.11	6.51	5.78	1.90
ENSBTAG00000002613	2.89	0.09	3.36	3.35	0.08	1.87	1.52	0.06	1.05	0.97	0.02
ENSBTAG00000002614	4.61	2.52	4.11	4.00	2.71	4.28	2.56	3.01	6.47	3.59	3.26
ENSBTAG00000002615	1.07	1.63	0.78	1.53	2.30	1.22	0.79	5.73	1.13	3.87	0.76
ENSBTAG00000002616	0.00	0.00	0.05	0.00	0.00	0.00	0.00	0.00	0.00	0.00	0.00
ENSBTAG00000002620	1.27	0.12	1.77	1.95	0.07	0.69	0.74	0.04	0.68	0.42	0.08
ENSBTAG00000002623	58.90	1.66	71.16	47.19	2.53	73.64	38.70	3.26	108.47	71.28	2.57
ENSBTAG00000002624	21.46	2.06	22.02	29.50	1.21	25.33	20.26	1.30	21.57	65.46	1.84
ENSBTAG00000002625	18.78	7.15	19.53	20.63	8.25	15.90	14.09	9.91	20.58	17.47	10.05
ENSBTAG00000002626	2.02	0.75	2.14	5.64	0.85	1.68	2.64	0.71	2.19	4.51	0.52
ENSBTAG00000002627	36.15	24.03	35.60	41.48	19.85	34.22	30.38	19.54	50.29	33.45	23.78
ENSBTAG00000002628	151.85	6.65	138.41	168.73	13.97	123.75	100.45	16.82	129.96	237.52	16.96
ENSBTAG00000002629	0.07	0.00	0.00	0.00	0.01	0.00	0.00	0.00	0.00	0.00	0.00
ENSBTAG00000002630	38.30	1.55	34.48	37.05	2.39	26.69	24.05	1.47	36.26	28.00	2.08
ENSBTAG00000002631	0.00	0.19	0.00	0.02	0.24	0.00	0.00	0.10	0.00	0.04	0.27
ENSBTAG00000002632	0.00	0.02	0.00	0.00	0.02	0.00	0.00	0.12	0.00	0.00	2.17
ENSBTAG00000002633	533.76	9.29	520.85	456.38	13.50	398.36	288.44	12.76	493.47	449.05	11.50
ENSBTAG00000002634	23.86	15.70	24.88	29.01	21.10	21.64	21.77	28.55	18.47	37.30	24.42
ENSBTAG00000002635	1.86	0.00	1.37	1.19	0.09	1.63	1.63	0.16	0.66	0.89	0.00
ENSBTAG00000002639	23.09	4.35	26.06	32.28	5.09	18.87	19.26	6.89	21.86	22.76	6.38
ENSBTAG00000002640	0.24	4.60	0.20	0.06	3.97	0.19	0.06	0.96	0.26	0.05	1.82
ENSBTAG00000002641	0.80	0.51	0.64	0.56	0.57	0.53	0.39	0.13	0.72	0.55	0.44
ENSBTAG00000002642	0.00	61.88	0.00	0.00	70.47	0.00	0.00	60.95	0.00	0.00	54.77
ENSBTAG00000002643	23.69	8.69	19.66	23.73	11.85	21.05	19.64	12.90	29.51	28.08	12.99
ENSBTAG00000002644	0.04	0.14	0.18	0.39	0.50	0.00	0.33	0.15	0.13	0.03	0.03
ENSBTAG00000002645	15.91	6.47	15.68	18.28	6.28	13.61	12.26	5.79	15.61	18.80	6.18
ENSBTAG00000002646	34.01	22.36	34.21	40.23	24.85	35.83	29.65	22.55	33.08	49.07	18.27
ENSBTAG00000002647	67.41	1.30	79.31	83.52	2.68	52.94	45.43	1.75	41.83	78.55	1.68
ENSBTAG00000002648	9183.88	2979.77	9790.50	8052.90	2857.66	8788.58	9277.99	2713.52	10107.30	5921.37	2552.12
ENSBTAG00000002650	51.37	45.99	60.82	58.75	33.13	44.90	46.62	35.53	42.38	45.69	41.47
ENSBTAG00000002651	0.07	5.54	0.28	0.53	4.95	0.04	0.07	5.32	0.10	0.52	6.65
ENSBTAG00000002654	31.16	10.00	27.72	34.54	12.20	29.36	24.02	14.47	26.46	40.74	12.59
ENSBTAG00000002655	11.66	3.00	19.21	18.57	3.67	15.94	11.87	3.12	12.97	11.14	2.90
ENSBTAG00000002657	7.97	5.30	7.04	9.19	5.52	6.75	7.14	8.47	5.24	6.55	6.71
ENSBTAG00000002658	3.99	4.23	4.18	4.34	5.73	2.65	2.19	9.65	3.69	2.68	8.51
ENSBTAG00000002660	1.82	0.27	2.04	2.35	0.35	1.29	0.96	0.40	2.01	2.06	0.51
ENSBTAG00000002661	0.00	0.00	0.00	0.00	0.00	0.00	0.00	0.00	0.03	0.00	0.00
ENSBTAG00000002663	10.98	2.49	8.81	8.14	2.52	7.55	6.44	1.47	13.11	7.89	2.63
ENSBTAG00000002664	0.00	0.63	0.00	0.00	0.96	0.00	0.03	0.42	0.00	0.06	0.32
ENSBTAG00000002668	4.63	0.53	3.88	6.13	0.68	3.12	2.81	0.35	5.92	2.42	0.27
ENSBTAG00000002669	5.61	0.91	7.32	16.43	1.26	4.54	4.44	1.16	2.68	24.49	1.48
ENSBTAG00000002670	0.00	5.06	0.00	0.00	10.09	0.00	0.00	10.34	0.00	0.00	13.76
ENSBTAG00000002673	0.07	0.38	0.04	0.20	0.43	0.22	0.16	0.18	0.15	0.26	0.29
ENSBTAG00000002674	0.00	0.00	0.00	0.00	0.00	0.00	0.00	0.00	0.00	0.00	0.00
ENSBTAG00000002675	0.04	0.04	0.00	0.01	0.03	0.08	0.03	0.02	0.00	0.00	0.00
ENSBTAG00000002676	42.57	17.77	50.67	51.83	23.06	32.23	32.22	31.74	32.61	36.95	31.55
ENSBTAG00000002678	6.09	4.61	6.62	6.99	5.56	5.78	6.62	5.12	4.21	5.68	5.16
ENSBTAG00000002679	0.00	0.00	0.00	0.00	0.00	0.00	0.00	0.00	0.00	0.00	0.00
ENSBTAG00000002680	0.04	0.14	0.03	0.01	0.66	0.08	0.01	0.06	0.20	0.04	0.05
ENSBTAG00000002682	8.10	1.67	7.77	9.65	1.79	4.64	6.48	2.19	8.46	7.96	1.82
ENSBTAG00000002683	56.19	1.37	68.97	76.29	3.01	68.22	73.43	3.08	77.93	58.77	2.21
ENSBTAG00000002685	17.99	7.61	18.21	17.07	10.18	11.75	12.69	10.78	17.21	15.23	8.36
ENSBTAG00000002686	0.00	0.00	0.00	0.00	0.00	0.00	0.00	0.00	0.00	0.00	0.00
ENSBTAG00000002687	2.45	0.21	1.82	0.20	0.55	1.07	0.23	0.27	1.75	0.20	0.28
ENSBTAG00000002688	49.25	33.55	70.19	32.38	39.31	83.25	72.21	59.56	72.91	40.20	48.74
ENSBTAG00000002689	11.81	4.88	8.98	10.16	5.33	9.23	9.51	5.21	8.08	12.05	7.49
ENSBTAG00000002690	10.83	9.43	13.62	16.06	12.11	11.82	10.97	20.45	13.20	13.01	16.80
ENSBTAG00000002691	0.00	0.00	0.00	0.00	0.00	0.00	0.00	0.00	0.00	0.00	0.00
ENSBTAG00000002693	44.26	7.58	41.75	52.42	8.54	41.99	36.81	8.93	47.14	46.32	7.47
ENSBTAG00000002695	0.00	0.00	0.00	0.00	0.00	0.00	0.00	0.00	0.00	0.00	0.00
ENSBTAG00000002697	22.79	6.50	17.10	16.45	8.05	20.67	16.89	10.14	27.27	22.86	8.21
ENSBTAG00000002698	8.13	6.67	9.02	11.04	7.57	7.74	7.75	7.59	9.11	7.93	9.34
ENSBTAG00000002699	1.84	1.03	1.56	5.60	1.67	3.42	8.27	1.39	2.96	9.72	1.35
ENSBTAG00000002700	0.00	0.00	0.00	0.00	0.00	0.00	0.00	0.00	0.00	0.00	0.00
ENSBTAG00000002701	0.00	26.67	0.02	0.03	25.10	0.00	0.00	23.00	0.04	0.00	37.29
ENSBTAG00000002702	4.55	0.05	5.14	11.35	0.05	3.23	2.41	0.16	4.23	22.08	0.05
ENSBTAG00000002703	17.17	16.39	18.30	27.72	22.92	15.89	13.59	24.75	17.39	33.60	26.65
ENSBTAG00000002704	4.73	7.36	4.21	8.26	8.22	3.45	4.04	9.93	4.63	12.28	9.62
ENSBTAG00000002705	0.78	0.06	0.60	0.96	0.10	0.61	0.52	0.05	1.18	1.02	0.10
ENSBTAG00000002706	0.79	352.64	0.56	0.76	327.82	0.34	0.85	371.59	0.79	0.84	324.21
ENSBTAG00000002707	11.87	1.92	11.10	10.25	3.05	8.59	8.63	5.88	11.89	8.62	4.84
ENSBTAG00000002708	32.00	15.52	34.27	27.12	24.34	27.38	23.44	33.95	24.21	26.07	34.08
ENSBTAG00000002709	25.80	16.73	24.97	25.83	17.79	24.18	18.26	17.98	19.82	26.95	22.08
ENSBTAG00000002710	0.03	0.00	0.00	0.06	0.02	0.00	0.00	0.01	0.00	0.08	0.02
ENSBTAG00000002712	9.30	2.89	8.94	12.94	3.97	6.13	8.33	2.34	12.50	9.22	3.68
ENSBTAG00000002714	4.63	9.17	1.82	0.42	10.82	5.39	0.77	5.70	5.14	2.18	7.89
ENSBTAG00000002715	43.43	23.77	48.53	49.26	21.46	40.44	36.61	23.91	42.79	38.95	29.72
ENSBTAG00000002716	11.19	6.63	11.91	11.04	6.44	9.00	8.11	8.32	9.17	8.66	8.56
ENSBTAG00000002717	0.00	0.00	0.00	0.00	0.00	0.03	0.00	0.00	0.01	0.01	0.00
ENSBTAG00000002718	19.14	3.68	21.05	28.43	4.75	15.10	15.97	4.64	20.56	22.70	4.64
ENSBTAG00000002719	9.09	0.04	13.43	15.10	0.07	4.18	4.93	0.03	3.12	3.50	0.06
ENSBTAG00000002720	11.61	5.27	11.49	15.22	6.21	10.75	9.60	7.35	15.41	15.41	5.92
ENSBTAG00000002721	12.51	3.99	11.99	14.21	4.88	12.32	8.83	3.66	10.84	14.22	4.25
ENSBTAG00000002724	0.30	0.13	0.22	0.45	0.18	0.14	0.31	0.11	0.52	0.57	0.08
ENSBTAG00000002725	12.68	2.98	15.01	16.50	4.05	9.52	9.18	6.55	15.82	10.48	5.05
ENSBTAG00000002726	10.45	4.99	10.66	11.86	7.16	8.03	6.76	9.10	13.40	10.61	8.44
ENSBTAG00000002727	9.72	14.54	9.01	11.39	14.14	8.53	7.76	9.32	13.57	12.49	11.55
ENSBTAG00000002728	11.53	2.63	10.61	17.01	3.31	9.43	10.75	2.36	12.97	15.45	3.16
ENSBTAG00000002730	3.69	6.48	5.05	5.32	6.97	4.20	3.61	9.12	4.26	3.27	9.81
ENSBTAG00000002733	0.00	0.00	0.00	0.00	0.00	0.00	0.00	0.00	0.00	0.00	0.00
ENSBTAG00000002734	407.05	93.38	391.04	344.38	90.92	354.41	374.82	132.50	400.79	348.99	113.51
ENSBTAG00000002735	41.44	48.77	46.24	47.96	39.50	35.28	37.37	41.46	33.03	49.31	38.88
ENSBTAG00000002736	22.21	2.01	26.27	35.67	2.77	17.34	18.91	2.47	21.24	16.45	2.42
ENSBTAG00000002737	0.67	0.03	0.47	0.60	0.07	0.11	0.16	0.10	0.48	0.48	0.18
ENSBTAG00000002738	3.63	1.16	2.94	1.24	1.19	3.24	1.82	1.35	2.42	1.76	0.78
ENSBTAG00000002739	0.00	0.09	0.00	0.00	0.12	0.03	0.02	0.09	0.00	0.00	0.09
ENSBTAG00000002741	0.00	0.00	0.00	0.00	0.00	0.00	0.00	0.00	0.00	0.00	0.00
ENSBTAG00000002742	18.37	3.41	21.03	22.88	4.16	14.84	15.75	1.27	16.52	11.67	1.92
ENSBTAG00000002743	24.04	17.95	19.63	30.03	24.17	20.45	19.02	27.51	18.09	45.84	25.48
ENSBTAG00000002744	0.00	0.00	0.00	0.00	0.00	0.00	0.04	0.00	0.01	0.00	0.00
ENSBTAG00000002745	43.85	25.23	40.72	49.62	37.14	40.91	38.81	55.31	27.30	45.46	37.86
ENSBTAG00000002746	91.76	21.43	90.93	97.49	30.73	91.31	88.91	26.81	75.23	98.37	26.72
ENSBTAG00000002747	12.40	9.14	11.66	7.91	8.36	8.72	4.79	5.12	14.39	10.35	5.44
ENSBTAG00000002748	28.83	10.07	28.01	30.38	12.90	26.76	22.82	14.80	26.84	44.34	10.58
ENSBTAG00000002749	0.00	0.00	0.00	0.00	0.00	0.00	0.00	0.00	0.00	0.00	0.00
ENSBTAG00000002750	14.82	5.59	17.26	18.18	6.14	13.69	11.90	7.75	18.21	15.70	5.76
ENSBTAG00000002751	0.00	12.80	0.00	0.00	8.35	0.00	0.00	13.26	0.00	0.00	3.21
ENSBTAG00000002755	20.69	6.38	22.90	34.40	9.47	20.49	16.78	16.11	34.76	27.09	12.80
ENSBTAG00000002756	4.16	4.55	5.55	5.03	4.94	2.89	2.35	3.75	1.52	1.78	6.09
ENSBTAG00000002757	0.00	0.00	0.00	0.00	0.00	0.00	0.00	0.00	0.00	0.00	0.00
ENSBTAG00000002758	3.41	0.52	4.16	8.64	1.45	2.58	2.05	1.51	2.51	16.97	1.00
ENSBTAG00000002763	17.92	2.63	16.32	20.15	3.61	13.30	12.66	3.56	18.01	16.31	3.16
ENSBTAG00000002764	29.74	1.11	43.19	55.24	2.31	30.30	27.20	1.25	32.21	57.43	1.73
ENSBTAG00000002765	0.04	0.00	0.00	0.05	0.02	0.01	0.09	0.01	0.15	0.09	0.00
ENSBTAG00000002767	1.56	0.93	2.44	12.98	1.81	2.42	2.16	1.77	1.45	17.87	1.60
ENSBTAG00000002768	16.04	7.02	14.73	12.13	8.12	12.52	11.00	12.07	18.96	16.98	11.93
ENSBTAG00000002769	12.11	17.45	12.73	16.86	18.88	11.49	10.17	19.88	14.57	15.38	14.63
ENSBTAG00000002770	9.75	154.40	9.87	17.01	143.31	12.37	10.54	205.59	7.19	41.44	143.83
ENSBTAG00000002772	0.06	0.04	0.04	0.04	0.04	0.00	0.02	0.01	0.00	0.01	0.00
ENSBTAG00000002773	0.16	0.00	0.04	0.34	0.03	0.00	0.00	0.00	0.00	0.18	0.00
ENSBTAG00000002774	11.74	3.62	10.04	12.23	4.44	8.77	8.92	3.60	12.32	11.44	3.64
ENSBTAG00000002775	0.00	0.00	0.00	0.00	0.00	0.00	0.00	0.00	0.00	0.00	0.00
ENSBTAG00000002778	132.83	23.50	127.82	133.61	24.99	120.01	108.22	26.88	123.27	145.17	23.53
ENSBTAG00000002779	0.00	0.00	0.01	0.01	0.00	0.00	0.00	0.00	0.00	0.00	0.00
ENSBTAG00000002781	0.69	3.99	0.45	1.13	1.26	0.88	0.70	1.07	4.33	0.51	1.36
ENSBTAG00000002782	11.25	7.80	8.94	10.48	7.78	7.49	8.07	7.24	14.38	7.42	7.80
ENSBTAG00000002783	10.76	47.44	9.75	16.44	46.95	10.78	9.19	32.02	14.48	17.15	36.60
ENSBTAG00000002784	53.50	39.29	56.14	60.43	45.13	46.46	41.91	64.35	44.66	47.83	58.00
ENSBTAG00000002786	25.69	0.27	26.99	31.58	1.40	18.25	15.31	0.31	18.93	19.66	0.64
ENSBTAG00000002788	7.08	0.25	4.70	13.02	0.16	7.32	24.81	0.22	9.00	10.81	0.35
ENSBTAG00000002791	26.18	17.24	27.26	31.79	17.25	22.20	18.52	21.67	22.53	25.48	27.35
ENSBTAG00000002792	3.15	0.98	3.87	6.94	1.37	4.12	4.07	1.20	3.44	4.54	1.31
ENSBTAG00000002795	25.64	10.00	24.71	30.54	9.44	20.52	19.79	10.21	33.27	22.32	7.60
ENSBTAG00000002796	0.84	0.48	1.85	2.44	0.79	1.30	0.91	0.46	0.44	2.32	0.88
ENSBTAG00000002798	10.08	5.35	9.93	10.39	6.09	7.67	8.68	7.17	7.59	9.80	7.71
ENSBTAG00000002799	0.59	147.54	0.29	0.57	116.92	0.22	0.33	103.05	0.51	0.74	89.36
ENSBTAG00000002803	0.00	0.11	0.00	0.00	0.95	0.00	0.00	1.42	0.00	0.00	1.08
ENSBTAG00000002804	0.00	11.18	0.00	0.00	15.57	0.00	0.00	10.28	0.00	0.02	8.79
ENSBTAG00000002805	0.00	0.00	0.00	0.00	0.00	0.00	0.00	0.00	0.00	0.00	0.00
ENSBTAG00000002808	112.43	89.51	112.00	128.66	108.84	114.64	87.58	138.15	90.34	145.56	144.11
ENSBTAG00000002809	21.43	2.47	18.91	16.85	2.29	13.24	17.98	1.58	21.77	16.38	2.30
ENSBTAG00000002810	10.17	2.67	9.89	8.95	2.81	8.35	7.46	3.48	9.59	7.23	3.12
ENSBTAG00000002813	1.62	6.25	2.25	2.21	7.06	1.17	0.52	4.93	1.22	3.34	4.72
ENSBTAG00000002816	4.81	0.85	4.08	6.49	1.42	3.79	3.62	0.40	5.04	7.31	0.54
ENSBTAG00000002817	0.32	2.82	0.49	0.68	1.25	0.41	0.52	0.61	0.38	1.08	1.13
ENSBTAG00000002820	73.45	22.50	78.94	87.94	26.22	59.95	54.42	25.96	63.08	62.34	22.04
ENSBTAG00000002821	0.35	0.61	0.24	0.06	0.35	0.31	0.09	0.13	0.67	0.23	0.24
ENSBTAG00000002822	0.00	0.07	0.03	0.02	0.01	0.02	0.02	0.04	0.08	0.20	0.04
ENSBTAG00000002823	0.22	12.34	0.13	0.19	11.06	0.26	0.06	7.81	0.34	0.10	8.94
ENSBTAG00000002824	1.31	0.25	1.50	0.79	0.48	1.29	0.52	0.00	0.76	0.81	0.01
ENSBTAG00000002826	4.16	0.11	6.23	8.14	0.10	2.92	2.21	0.08	2.68	1.88	0.10
ENSBTAG00000002827	30.56	129.89	34.27	45.77	140.99	21.17	21.61	76.67	14.02	21.97	75.69
ENSBTAG00000002828	15.58	20.75	15.99	19.01	23.04	13.16	11.36	44.85	12.49	21.61	27.40
ENSBTAG00000002829	79.54	33.38	83.63	86.16	43.00	63.58	63.44	76.24	57.31	60.76	60.68
ENSBTAG00000002830	104.36	23.80	99.04	117.55	26.27	87.56	84.20	30.93	101.43	122.65	33.59
ENSBTAG00000002833	12.75	10.99	13.67	16.02	12.31	12.75	10.01	13.99	14.87	18.39	12.73
ENSBTAG00000002834	82.01	0.59	86.86	74.90	0.88	74.97	75.94	1.08	71.69	72.68	0.55
ENSBTAG00000002835	0.01	15.73	0.01	0.01	36.28	0.00	0.05	39.85	0.02	0.02	35.31
ENSBTAG00000002836	8.31	2.35	8.93	9.91	2.94	7.28	6.60	2.31	8.59	9.07	2.19
ENSBTAG00000002837	31.92	4.23	34.15	37.88	5.52	21.31	23.38	5.31	29.18	26.47	6.50
ENSBTAG00000002842	1.07	0.13	0.47	0.83	0.18	0.82	0.54	0.15	1.62	0.89	0.22
ENSBTAG00000002843	0.20	10.18	0.15	0.15	9.53	0.30	0.28	10.94	0.44	0.11	12.64
ENSBTAG00000002844	0.10	0.04	0.10	0.29	0.12	0.05	0.15	0.10	0.06	0.11	0.08
ENSBTAG00000002845	0.56	0.02	1.33	2.33	0.04	1.19	0.67	0.03	0.21	3.91	0.04
ENSBTAG00000002846	134.01	1.20	120.96	123.30	1.20	100.28	99.71	0.86	115.99	96.96	1.08
ENSBTAG00000002847	5.07	15.45	4.46	5.92	12.22	3.99	3.28	11.38	5.72	7.81	9.89
ENSBTAG00000002848	1.65	3.52	3.31	3.19	3.75	2.20	2.48	2.25	2.16	2.59	3.74
ENSBTAG00000002849	0.00	25.23	0.02	0.03	21.94	0.00	0.11	7.98	0.00	0.06	12.50
ENSBTAG00000002850	0.00	0.00	0.00	0.01	0.00	0.00	0.02	0.00	0.00	0.01	0.00
ENSBTAG00000002851	0.00	0.00	0.00	0.00	0.00	0.00	0.00	0.00	0.00	0.00	0.00
ENSBTAG00000002853	0.10	0.34	0.06	0.11	0.45	0.05	0.02	0.28	0.01	0.14	0.29
ENSBTAG00000002854	31.08	32.61	29.86	41.55	29.51	25.75	29.16	18.91	32.78	37.30	27.40
ENSBTAG00000002855	0.00	0.02	0.00	0.04	0.09	0.00	0.00	0.00	0.00	0.00	0.10
ENSBTAG00000002856	0.00	0.00	0.00	0.00	0.00	0.00	0.00	0.00	0.00	0.00	0.00
ENSBTAG00000002858	0.04	0.11	0.05	0.00	0.36	0.00	0.06	0.17	0.00	0.01	0.20
ENSBTAG00000002859	5.13	0.06	2.55	10.06	0.06	4.25	13.92	0.10	4.16	8.27	0.03
ENSBTAG00000002863	59.50	962.31	62.12	43.53	665.48	64.08	33.33	729.98	56.56	60.80	544.73
ENSBTAG00000002865	0.00	0.00	0.00	0.00	0.00	0.00	0.00	0.00	0.00	0.00	0.00
ENSBTAG00000002866	15.01	3.66	19.06	56.59	5.01	20.48	21.86	10.86	12.08	94.10	6.99
ENSBTAG00000002868	0.00	0.00	0.02	0.00	0.00	0.00	0.00	0.00	0.00	0.00	0.00
ENSBTAG00000002869	67.87	7.62	72.49	94.09	10.35	71.11	47.52	18.27	66.17	133.29	13.69
ENSBTAG00000002871	97.54	55.10	95.39	96.57	59.27	93.07	86.33	64.10	96.39	101.73	58.49
ENSBTAG00000002874	30.66	9.25	32.05	32.43	12.18	24.94	23.94	15.05	24.46	29.15	12.00
ENSBTAG00000002878	0.13	63.04	0.05	0.09	60.58	0.00	0.06	31.24	0.02	0.02	59.32
ENSBTAG00000002879	10.03	1.81	10.07	14.28	2.81	7.69	9.53	2.39	8.20	13.83	2.23
ENSBTAG00000002880	0.31	2.34	0.27	0.52	3.63	0.16	0.38	3.31	0.64	0.64	3.03
ENSBTAG00000002881	22.54	3.46	19.42	17.05	3.83	20.48	18.99	4.47	24.10	28.25	4.27
ENSBTAG00000002882	49.51	2.14	71.92	90.90	2.32	28.41	28.82	1.20	25.33	34.07	1.61
ENSBTAG00000002883	6.02	1.77	5.64	6.82	2.28	4.93	4.71	2.78	7.38	6.08	2.72
ENSBTAG00000002885	4.34	0.63	3.02	3.59	2.41	3.20	2.84	2.65	0.98	7.94	3.43
ENSBTAG00000002887	0.00	0.00	0.00	0.00	0.00	0.00	0.00	0.00	0.00	0.00	0.00
ENSBTAG00000002888	0.15	1.85	0.22	0.52	2.08	0.25	0.06	2.01	0.16	1.90	1.62
ENSBTAG00000002890	67.76	15.08	63.59	75.77	18.57	54.50	55.13	24.17	64.18	68.52	19.93
ENSBTAG00000002891	0.00	0.00	0.00	0.00	0.00	0.00	0.00	0.00	0.00	0.00	0.00
ENSBTAG00000002894	0.07	0.09	0.00	0.53	0.08	0.00	0.00	0.07	0.00	0.66	0.08
ENSBTAG00000002895	0.00	0.00	0.00	0.00	0.00	0.00	0.00	0.00	0.00	0.00	0.00
ENSBTAG00000002896	12.06	5.35	13.67	19.99	8.84	10.34	9.68	12.97	13.09	12.58	8.32
ENSBTAG00000002898	0.00	0.01	0.00	0.00	0.02	0.00	0.00	0.00	0.00	0.00	0.00
ENSBTAG00000002900	0.42	0.30	0.21	0.24	0.33	0.37	0.24	0.23	0.19	0.29	0.41
ENSBTAG00000002902	10.11	3.35	11.86	21.81	4.84	8.98	12.38	8.44	12.41	11.26	5.66
ENSBTAG00000002904	4.87	2.16	3.91	6.26	2.25	3.81	4.72	3.29	4.80	7.40	2.77
ENSBTAG00000002907	6.50	0.93	6.39	7.68	1.35	5.61	5.45	1.47	7.09	4.63	1.72
ENSBTAG00000002908	0.00	0.00	0.02	0.09	0.00	0.00	0.00	0.00	0.03	0.02	0.00
ENSBTAG00000002910	0.00	94.92	0.00	0.00	87.60	0.00	0.00	105.88	0.00	0.00	89.29
ENSBTAG00000002912	0.03	9.48	0.00	0.02	6.74	0.05	0.00	12.86	0.01	0.00	3.64
ENSBTAG00000002913	0.00	0.00	0.00	0.00	0.00	0.00	0.00	0.00	0.00	0.00	0.00
ENSBTAG00000002914	0.00	1.23	0.00	0.00	1.97	0.00	0.01	2.24	0.00	0.00	2.26
ENSBTAG00000002915	0.00	0.15	0.00	0.00	0.29	0.00	0.00	0.32	0.00	0.00	0.07
ENSBTAG00000002917	6.74	5.18	4.93	6.72	5.70	5.73	3.75	8.62	7.30	9.52	3.14
ENSBTAG00000002918	6.44	0.76	10.01	9.42	1.27	4.71	4.85	0.94	4.39	3.06	1.09
ENSBTAG00000002919	0.31	2.28	0.16	0.26	7.46	0.19	0.11	10.08	0.12	0.06	5.77
ENSBTAG00000002920	6.55	3.97	6.26	9.06	3.97	6.18	7.40	4.08	10.33	10.46	3.08
ENSBTAG00000002921	7.82	17.42	7.85	8.32	20.77	6.26	5.42	28.82	8.97	9.84	24.75
ENSBTAG00000002922	4.21	0.38	3.53	5.39	0.75	2.96	2.39	0.75	3.15	7.01	0.80
ENSBTAG00000002923	24.27	1.21	26.45	396.81	2.11	41.67	100.05	1.02	14.42	361.10	1.68
ENSBTAG00000002924	0.00	0.00	0.00	0.00	0.00	0.00	0.00	0.00	0.00	0.00	0.00
ENSBTAG00000002928	0.00	0.00	0.00	0.00	0.00	0.00	0.00	0.00	0.00	0.00	0.00
ENSBTAG00000002929	7.76	0.18	7.89	8.66	0.38	4.15	5.25	0.07	5.49	3.40	0.29
ENSBTAG00000002931	0.00	0.00	0.00	0.00	0.00	0.00	0.00	0.00	0.00	0.00	0.00
ENSBTAG00000002934	0.00	0.00	0.00	0.00	0.00	0.00	0.00	0.00	0.00	0.00	0.00
ENSBTAG00000002935	38.86	17.35	46.96	45.28	25.55	37.24	30.78	32.76	43.32	39.82	29.83
ENSBTAG00000002936	0.00	0.24	0.00	0.00	0.10	0.00	0.00	0.16	0.00	0.00	0.06
ENSBTAG00000002937	0.47	0.22	0.02	0.02	0.36	0.26	0.22	0.36	0.27	0.31	0.21
ENSBTAG00000002938	0.17	14.97	0.28	0.46	17.45	0.16	0.02	9.41	0.10	0.39	34.29
ENSBTAG00000002939	21.84	69.34	24.56	30.80	60.45	17.38	12.05	85.30	23.93	44.47	75.61
ENSBTAG00000002940	0.00	0.06	0.00	0.00	0.01	0.00	0.00	0.00	0.04	0.00	0.00
ENSBTAG00000002941	7.83	1.10	8.77	21.22	1.86	6.94	5.58	1.01	4.02	38.36	1.41
ENSBTAG00000002942	0.00	1.17	0.02	0.01	1.45	0.00	0.01	7.15	0.05	0.00	8.75
ENSBTAG00000002943	0.00	0.13	0.09	0.29	0.32	0.07	0.00	0.48	0.12	0.10	0.12
ENSBTAG00000002944	260.32	160.59	303.88	304.50	195.30	211.67	197.74	320.43	186.22	227.52	259.78
ENSBTAG00000002947	44.50	0.80	48.36	86.40	1.44	45.86	67.07	1.28	40.95	69.78	1.56
ENSBTAG00000002948	24.08	5.23	23.65	31.10	7.24	19.81	20.16	8.69	27.00	21.93	7.60
ENSBTAG00000002949	26.53	15.77	30.28	33.03	16.12	22.29	21.60	16.05	24.40	21.65	15.48
ENSBTAG00000002950	0.00	0.00	0.00	0.00	0.00	0.00	0.00	0.00	0.00	0.00	0.00
ENSBTAG00000002951	10.15	0.39	11.92	71.60	0.92	14.20	44.05	0.68	8.62	97.31	0.63
ENSBTAG00000002952	0.14	0.29	0.06	0.06	0.36	0.16	0.07	0.08	0.09	0.09	0.15
ENSBTAG00000002953	58.99	91.19	65.96	56.21	160.14	51.77	56.18	203.70	35.06	44.77	171.51
ENSBTAG00000002955	0.12	0.07	0.06	0.11	0.04	0.03	0.19	0.01	0.23	0.21	0.02
ENSBTAG00000002956	2.88	4.59	2.31	3.27	4.51	2.30	2.28	3.36	3.46	4.00	4.31
ENSBTAG00000002959	7.11	6.87	8.01	12.62	7.06	6.05	8.01	4.94	6.92	10.59	5.10
ENSBTAG00000002960	168.77	16.27	186.08	229.90	27.77	152.68	150.23	25.09	139.71	225.75	18.60
ENSBTAG00000002962	35.19	8.77	36.01	49.38	13.80	26.21	25.70	22.17	28.21	53.26	15.19
ENSBTAG00000002963	0.00	321.21	0.00	0.00	354.70	0.00	0.00	787.50	0.00	0.00	1014.86
ENSBTAG00000002964	0.07	0.00	0.09	0.10	0.00	0.02	0.03	0.01	0.02	0.15	0.00
ENSBTAG00000002965	0.00	0.82	0.00	0.00	0.36	0.00	0.00	0.20	0.00	0.00	0.33
ENSBTAG00000002966	22.72	8.58	20.50	22.83	8.56	20.52	16.68	9.20	27.30	23.05	9.86
ENSBTAG00000002970	27.91	9.52	29.18	30.37	9.56	22.65	20.34	10.97	34.02	25.89	9.75
ENSBTAG00000002971	10.47	19.99	8.17	11.67	24.94	10.08	8.96	39.27	8.06	12.83	34.76
ENSBTAG00000002972	0.01	0.06	0.01	0.00	0.09	0.02	0.03	0.12	0.04	0.03	0.02
ENSBTAG00000002973	10.00	6.29	12.91	12.05	8.16	12.28	9.59	7.86	11.42	11.41	7.53
[truncated: 22,617 more rows]
