# Supplementary material for: Multi-species annotation of transcriptome and chromatin structure in domesticated animals
Source: BMC Biol. 2019 Dec 30;17:108. doi: 10.1186/s12915-019-0726-5 (PMC6936065; doi:10.1186/s12915-019-0726-5)
Supplement: Supplementary file 2 — Additional file 2 Reference genes and transcripts (structure, expression) of the 4 species. Archive content: • bos_taurus.gtf • bos_taurus.refgn.tpm.tsv • capra_hircus.gtf • capra_hircus.refgn.tpm.tsv • gallus_gallus.gtf • gallus_gallus.refgn.tpm.tsv • sus_scrofa.gtf •sus_scrofa.refgn.tpm.tsv [file 12915_2019_726_MOESM2_ESM.gz › home/sfoissac/fragencode/papers/first/suppl.files/refgn/capra_hircus.refgn.tpm.tsv]

	goat1-cd4	goat1-cd8	goat1-liver	goat2-cd4	goat2-cd8	goat2-liver	goat3-cd4	goat3-cd8	goat3-liver	goat4-cd4	goat4-cd8	goat4-liver
gene0	0.00	0.00	0.00	0.00	0.00	0.00	0.00	0.00	0.00	0.00	0.00	0.00
gene1	374.06	469.63	380.05	473.55	453.50	415.81	281.13	265.28	389.67	356.98	296.32	314.24
gene10	57.40	35.05	212.81	65.96	44.73	209.32	67.12	42.37	149.84	62.11	44.56	159.23
gene100	0.00	0.00	0.00	0.00	0.00	0.00	0.00	0.00	0.00	0.00	0.00	0.00
gene1000	0.20	0.18	0.80	0.77	0.25	1.45	0.95	0.73	1.97	0.28	0.11	0.53
gene10000	0.00	0.00	0.00	0.00	0.00	0.00	0.00	0.00	0.00	0.00	0.00	0.00
gene10001	0.03	0.04	0.00	0.00	0.12	0.00	0.16	0.22	0.02	0.40	0.11	0.19
gene10002	0.00	0.00	0.00	0.00	0.00	0.00	0.00	0.00	0.00	0.00	0.00	0.00
gene10003	0.04	0.11	1.06	0.16	0.44	0.60	0.13	0.19	2.37	0.11	0.16	1.79
gene10004	0.00	0.00	0.00	0.00	0.00	0.00	0.00	0.00	0.01	0.00	0.06	0.00
gene10005	0.44	0.53	0.41	0.09	0.02	0.11	0.13	0.10	0.03	0.19	0.02	0.00
gene10006	0.01	0.16	0.04	0.00	0.00	0.04	0.21	1.26	0.22	0.50	4.57	0.33
gene10007	0.00	0.00	0.00	0.00	0.00	0.00	0.00	0.00	0.00	0.00	0.00	0.00
gene10008	0.34	0.59	0.10	0.31	0.05	0.06	0.10	0.05	0.25	0.20	0.13	0.07
gene10009	0.00	0.00	0.00	0.00	0.00	0.00	0.00	0.00	0.00	0.00	0.06	0.13
gene1001	14.11	13.72	26.80	8.82	9.16	17.42	11.36	11.23	40.01	12.94	8.68	36.25
gene10010	0.19	0.03	0.00	0.01	0.12	0.00	0.05	0.04	0.00	0.28	0.28	0.04
gene10011	0.00	0.00	0.00	0.00	0.00	0.00	0.00	0.00	0.00	0.00	0.00	0.00
gene10012	0.00	0.00	0.00	0.00	0.00	0.00	0.00	0.00	0.00	0.00	0.00	0.00
gene10013	0.00	0.00	0.00	0.00	0.00	0.00	0.00	0.00	0.00	0.00	0.00	0.00
gene10014	0.00	0.00	0.00	0.00	0.00	0.00	0.00	0.00	0.00	0.00	0.00	0.00
gene10015	0.00	0.00	0.00	0.00	0.00	0.00	0.00	0.00	0.00	0.00	0.00	0.00
gene10016	0.00	0.00	0.00	0.00	0.00	0.00	0.00	0.00	0.00	0.00	0.00	0.00
gene10017	0.35	0.51	0.19	3.44	5.92	8.16	13.73	15.39	6.88	12.50	21.34	8.58
gene10018	0.00	0.00	0.00	0.00	0.00	0.00	0.00	0.00	0.00	0.04	0.00	0.00
gene10019	0.00	0.00	0.00	0.14	0.32	0.14	0.40	0.29	0.07	0.07	0.03	0.02
gene1002	51.17	35.29	7.07	36.74	34.37	7.76	50.65	42.45	9.15	53.07	45.18	8.84
gene10020	0.00	0.00	0.00	0.08	0.27	0.19	0.38	0.43	0.27	0.00	0.00	0.00
gene10021	1.47	1.07	0.20	0.97	0.86	0.20	0.51	0.52	0.12	1.24	0.67	0.22
gene10022	17.64	11.70	1.71	11.94	8.03	1.08	7.45	4.27	1.29	10.12	5.33	1.62
gene10023	4.35	2.27	1.80	1.53	1.34	1.03	1.68	0.94	0.75	3.53	1.35	0.17
gene10024	0.00	0.00	0.00	0.00	0.01	0.00	0.00	0.00	0.00	0.00	0.02	0.00
gene10025	0.00	0.00	0.00	0.00	0.00	0.14	0.00	0.00	0.00	0.00	0.00	0.00
gene10026	0.00	0.00	1.63	0.03	0.02	2.60	0.00	0.00	1.35	0.00	0.00	0.93
gene10027	0.00	0.00	47.38	0.00	0.00	77.21	0.00	0.00	52.76	0.00	0.00	51.95
gene10028	0.30	0.20	1.16	0.11	0.13	1.00	0.04	0.04	0.90	0.29	0.11	1.71
gene10029	0.16	0.15	0.10	0.13	0.11	0.07	0.08	0.06	0.10	0.08	0.09	0.00
gene1003	28.00	24.10	12.81	23.94	19.07	12.54	23.03	20.28	9.28	26.36	25.35	12.22
gene10030	0.00	0.00	0.00	0.00	0.00	0.00	0.00	0.00	0.00	0.00	0.00	0.00
gene10031	8.58	11.67	1.03	6.38	9.16	1.61	6.74	6.65	1.29	8.93	6.53	1.46
gene10032	0.23	0.23	2.07	0.07	0.11	2.10	0.10	0.11	2.76	0.10	0.05	2.36
gene10033	18.57	15.63	2.67	12.73	14.13	1.95	15.41	16.56	2.37	17.14	19.42	2.21
gene10034	8.98	7.28	24.33	6.06	4.49	42.75	5.31	4.58	16.65	8.61	5.13	18.27
gene10035	7.28	8.26	8.23	7.05	8.04	8.87	6.74	6.10	9.41	7.60	7.83	8.92
gene10036	0.00	0.00	0.10	0.03	0.00	0.42	0.00	0.01	0.09	0.00	0.00	0.10
gene10037	1.27	0.70	10.42	0.85	0.71	10.41	3.14	2.21	8.46	3.60	2.79	12.52
gene10038	18.00	49.66	0.98	12.97	44.62	0.92	19.67	105.11	0.76	32.35	156.50	1.19
gene10039	0.00	0.00	0.00	0.00	0.00	0.00	0.00	0.00	0.00	0.00	0.00	0.00
gene1004	0.00	0.00	0.00	0.00	0.00	0.03	0.00	0.00	0.01	0.02	0.00	0.00
gene10040	0.00	0.00	2.97	0.02	0.00	2.68	0.00	0.00	1.49	0.05	0.02	3.04
gene10041	0.00	0.00	0.00	0.00	0.00	0.00	0.00	0.00	0.01	0.00	0.00	0.00
gene10042	0.89	1.21	1.26	0.71	1.04	0.92	0.62	0.55	1.12	0.94	0.75	1.49
gene10043	6.59	7.77	0.83	6.80	8.27	0.76	1.79	1.66	0.63	3.29	2.28	0.34
gene10044	38.53	42.53	17.52	40.06	39.49	23.39	45.00	40.97	24.04	51.08	51.42	17.96
gene10045	0.01	0.09	0.00	0.27	0.30	0.00	0.00	0.12	0.00	0.03	0.04	0.01
gene10046	0.00	0.00	0.00	0.00	0.00	0.00	0.00	0.00	0.00	0.00	0.00	0.00
gene10047	0.00	0.00	0.00	0.00	0.00	0.00	0.00	0.00	0.00	0.00	0.00	0.00
gene10048	1.41	1.07	5.02	0.67	0.56	0.95	1.60	1.32	3.31	0.18	0.08	0.18
gene10049	0.00	0.00	0.00	0.00	0.00	0.00	0.00	0.00	0.00	0.00	0.00	0.00
gene1005	12.10	8.95	2.32	9.02	8.19	2.31	11.64	11.13	2.73	15.61	16.65	3.54
gene10050	24.48	14.37	1.12	17.47	19.53	0.60	33.46	25.25	0.87	36.85	30.37	1.07
gene10051	0.00	0.00	3.03	0.08	0.00	4.07	0.00	0.08	3.51	0.04	0.18	2.68
gene10052	0.00	0.00	0.00	0.00	0.00	0.00	0.00	0.00	0.00	0.00	0.00	0.00
gene10053	0.00	0.00	0.00	0.00	0.00	0.00	0.00	0.00	0.00	0.00	0.00	0.00
gene10054	0.00	0.00	0.24	0.00	0.00	0.00	0.00	0.00	0.15	0.00	0.00	0.04
gene10055	0.00	0.00	0.00	0.00	0.00	0.00	0.00	0.00	0.00	0.00	0.00	0.00
gene10056	0.00	0.00	0.00	0.00	0.00	0.00	0.00	0.00	0.00	0.00	0.00	0.00
gene10057	40.43	35.63	11.97	32.98	35.14	10.68	46.94	42.81	13.64	51.47	49.98	13.52
gene10058	0.06	0.06	0.09	0.03	0.06	0.10	0.12	0.06	0.04	0.17	0.03	0.12
gene10059	2.76	3.27	4.02	2.19	2.54	4.03	2.17	1.63	4.52	1.47	1.91	3.75
gene1006	3.45	2.82	0.26	2.23	2.16	0.99	2.51	2.66	0.69	4.30	2.93	0.61
gene10060	0.00	0.00	0.01	0.00	0.00	0.00	0.00	0.00	0.00	0.00	0.00	0.02
gene10061	0.00	0.00	0.00	0.00	0.00	0.00	0.00	0.00	0.00	0.00	0.00	0.00
gene10062	0.00	0.00	0.00	0.00	0.00	0.00	0.00	0.00	0.00	0.00	0.00	0.00
gene10063	0.00	0.00	0.09	0.00	0.07	0.00	0.00	0.06	0.08	0.07	0.07	0.08
gene10064	0.00	0.00	0.00	0.00	0.00	0.00	0.00	0.00	0.00	0.00	0.00	0.00
gene10065	13.26	10.37	2.89	8.60	10.01	2.77	12.84	15.11	2.85	13.75	16.27	3.82
gene10066	0.00	0.00	0.00	0.00	0.00	0.00	0.00	0.00	0.00	0.00	0.00	0.00
gene10067	28.32	29.98	27.01	22.72	21.45	31.42	19.89	22.05	31.66	23.36	19.64	24.42
gene10068	0.31	0.06	0.06	0.04	0.04	0.17	0.20	0.16	0.16	0.34	0.27	0.12
gene10069	1.39	1.27	3.51	0.97	1.58	2.59	0.99	1.54	2.14	0.47	0.79	2.91
gene1007	0.00	0.00	0.00	0.00	0.00	0.00	0.00	0.00	0.00	0.00	0.00	0.00
gene10070	6.63	2.90	32.83	6.79	2.72	30.97	7.14	3.14	33.63	6.72	3.81	35.34
gene10071	0.00	0.00	0.00	0.00	0.00	0.00	0.00	0.00	0.00	0.00	0.00	0.00
gene10072	0.00	0.00	0.00	0.00	0.00	0.00	0.00	0.00	0.00	0.00	0.00	0.00
gene10073	1.45	0.48	0.71	1.72	0.28	0.82	1.64	0.21	0.23	2.00	0.07	0.90
gene10074	0.77	0.71	1.23	0.59	0.50	1.43	0.56	0.35	1.16	1.15	0.68	2.03
gene10075	1.08	0.65	3.11	0.85	0.58	2.93	1.87	1.10	3.24	1.73	1.10	3.57
gene10076	95.17	93.73	64.64	122.16	99.10	71.52	87.69	80.56	51.98	113.90	80.61	58.29
gene10077	4.29	2.93	1.28	3.03	2.71	1.37	3.42	2.96	1.42	4.87	5.09	1.73
gene10078	0.00	0.00	0.00	0.00	0.00	0.00	0.00	0.00	0.00	0.00	0.00	0.00
gene10079	0.04	0.01	0.23	0.00	0.09	0.02	0.00	0.00	0.08	0.00	0.00	0.13
gene1008	12.42	7.30	3.38	8.98	6.66	3.78	12.27	11.11	4.04	16.37	14.92	4.37
gene10080	8.70	8.00	22.78	6.24	7.10	21.55	7.00	8.06	22.03	10.60	10.16	31.73
gene10081	2.41	2.55	0.37	2.83	4.35	0.42	4.41	5.96	0.41	3.44	4.37	0.67
gene10082	4.73	5.34	12.12	7.05	5.52	13.82	5.35	5.83	10.72	4.44	5.55	11.09
gene10083	21.29	23.12	0.33	16.32	21.73	0.21	23.06	25.21	0.14	22.62	28.54	0.33
gene10084	364.56	424.10	12.57	277.50	396.04	15.48	263.64	361.30	14.61	325.13	476.89	15.35
gene10085	0.00	0.00	0.00	0.00	0.00	0.00	0.00	0.00	0.00	0.00	0.00	0.00
gene10086	7.73	8.93	1.52	7.39	8.06	1.45	11.38	14.90	0.90	12.47	11.29	1.02
gene10087	88.39	63.60	0.77	154.78	145.92	0.51	189.03	161.29	0.58	95.81	107.42	0.59
gene10088	0.00	0.00	0.00	0.00	0.00	0.00	0.00	0.00	0.00	0.00	0.00	0.00
gene10089	0.01	0.02	0.09	0.01	0.05	0.14	0.04	0.06	0.06	0.02	0.04	0.03
gene1009	3.09	1.02	1.03	2.10	1.05	28.27	7.94	1.43	0.16	11.83	4.54	0.62
gene10090	0.00	0.00	0.04	0.00	0.00	0.00	0.00	0.00	0.00	0.00	0.00	0.00
gene10091	0.00	0.00	0.00	0.00	0.00	0.00	0.00	0.00	0.00	0.00	0.00	0.00
gene10092	0.00	0.00	0.00	0.00	0.00	0.00	0.00	0.00	0.00	0.00	0.00	0.00
gene10093	0.00	0.00	0.00	0.00	0.00	0.00	0.00	0.13	0.00	0.00	0.00	0.00
gene10094	15.15	20.46	56.59	18.97	25.28	53.06	23.94	24.69	51.76	15.62	22.86	66.24
gene10095	85.39	75.78	27.21	62.81	60.77	29.63	63.22	67.40	30.23	79.66	77.12	28.41
gene10096	27.59	42.66	820.22	25.88	44.31	611.50	17.99	18.47	612.98	21.53	16.00	783.90
gene10097	131.50	157.46	151.38	115.26	145.57	106.77	85.89	91.62	201.51	97.41	84.57	166.73
gene10098	34.91	46.51	48.82	34.00	41.93	37.74	23.54	27.05	67.61	26.68	26.50	51.10
gene10099	0.15	0.27	1.11	0.21	0.31	0.88	0.07	0.11	2.45	0.20	0.12	0.65
gene101	6.20	4.95	6.28	3.67	5.73	6.07	5.17	6.10	7.11	5.79	7.98	9.93
gene1010	32.91	24.19	3.81	33.14	28.63	6.45	34.36	31.49	5.41	44.72	32.14	5.25
gene10100	0.00	0.00	0.06	0.00	0.00	0.00	0.00	0.00	0.00	0.01	0.00	0.02
gene10101	11.67	9.13	12.33	8.16	10.13	11.77	12.20	14.77	14.75	12.04	16.69	26.17
gene10102	0.01	0.00	377.68	0.00	0.00	402.19	0.08	0.00	628.96	0.00	0.01	485.29
gene10103	0.00	0.00	0.01	0.00	0.00	0.00	0.00	0.00	0.00	0.00	0.00	0.01
gene10104	0.16	0.00	0.29	0.27	0.01	0.14	0.12	0.00	0.05	0.19	0.01	0.17
gene10105	0.00	0.00	2680.11	0.00	0.00	2806.73	0.00	0.00	1948.56	0.00	0.00	2511.38
gene10106	20.70	14.69	5.46	15.94	14.34	5.05	20.03	16.29	6.43	23.05	16.15	5.76
gene10107	2.13	0.93	0.00	1.18	0.79	0.00	0.35	0.34	0.03	0.32	0.09	0.02
gene10108	0.00	0.00	0.00	0.00	0.00	0.00	0.00	0.00	0.00	0.00	0.00	0.00
gene10109	0.00	0.00	0.00	0.00	0.00	0.00	0.00	0.00	0.00	0.00	0.00	0.00
gene1011	25.31	19.94	6.19	17.12	16.93	6.72	17.40	15.22	7.08	18.05	21.06	9.03
gene10110	0.05	0.10	4.59	0.03	0.19	3.55	0.16	0.67	4.32	0.13	0.68	4.28
gene10111	0.00	0.00	0.03	0.00	0.00	0.00	0.00	0.00	0.00	0.00	0.00	0.03
gene10112	0.00	0.05	0.26	0.00	0.08	0.30	0.00	0.00	0.21	0.07	0.17	0.32
gene10113	21.47	17.33	31.88	15.18	17.59	29.78	21.70	20.56	32.85	26.04	28.62	35.50
gene10114	0.00	0.00	0.00	0.00	0.00	0.00	0.00	0.00	0.00	0.00	0.00	0.00
gene10115	0.00	0.00	0.00	0.00	0.00	0.00	0.00	0.00	0.00	0.00	0.00	0.00
gene10116	0.00	0.00	0.00	0.00	0.08	0.00	0.00	0.00	0.01	0.00	0.00	0.00
gene10117	0.00	0.00	0.79	0.00	0.00	0.63	0.00	0.00	0.53	0.00	0.00	0.87
gene10118	1.49	0.97	0.14	0.46	0.79	0.18	1.32	0.79	0.60	0.53	1.26	0.83
gene10119	0.00	0.00	0.00	0.00	0.00	0.01	0.00	0.00	0.00	0.00	0.00	0.00
gene1012	0.00	0.05	8.65	0.00	0.11	9.57	0.03	0.07	6.30	0.07	0.20	9.65
gene10120	0.08	0.00	0.03	0.00	0.15	0.00	0.15	0.36	0.15	0.27	0.20	0.30
gene10121	0.00	0.00	0.00	0.00	0.00	0.00	0.00	0.00	0.00	0.00	0.00	0.00
gene10122	0.00	0.00	0.00	0.00	0.00	0.00	0.00	0.00	0.00	0.00	0.00	0.00
gene10123	0.78	0.39	0.00	0.37	0.48	0.11	3.31	2.27	0.20	5.05	1.71	0.43
gene10124	0.00	0.00	0.00	0.00	0.00	0.00	0.00	0.00	0.00	0.00	0.00	0.00
gene10125	3.85	1.88	0.82	0.49	0.86	1.49	0.00	0.19	4.26	0.21	0.07	1.31
gene10126	0.00	0.00	0.00	0.00	0.00	0.00	0.00	0.00	0.00	0.00	0.00	0.00
gene10127	0.00	0.00	0.00	0.00	0.00	0.00	0.00	0.00	0.00	0.00	0.00	0.00
gene10128	0.00	0.00	0.00	0.00	0.00	0.00	0.00	0.00	0.00	0.00	0.00	0.00
gene10129	0.00	0.00	0.00	0.00	0.00	0.00	0.00	0.00	0.00	0.00	0.00	0.00
gene1013	0.00	0.00	4.53	0.00	0.04	0.00	0.00	0.00	0.00	0.00	0.00	0.00
gene10130	0.01	0.17	0.16	0.07	0.05	0.11	0.02	0.26	0.04	0.13	0.19	0.09
gene10131	125.03	156.90	33.05	124.64	145.50	27.60	111.82	145.40	27.44	119.10	161.28	30.95
gene10132	0.00	0.00	0.91	0.00	0.00	1.05	0.00	0.00	0.93	0.00	0.00	0.45
gene10133	0.00	0.00	0.93	0.00	0.00	0.95	0.00	0.00	0.56	0.00	0.00	0.29
gene10134	93.25	142.20	425.56	98.89	136.10	309.74	78.50	110.83	427.68	90.39	123.18	431.35
gene10135	0.77	1.16	0.19	0.56	1.04	0.24	1.40	1.46	0.16	0.95	1.57	0.37
gene10136	32.62	22.19	14.46	25.12	20.39	13.52	38.15	29.06	12.57	37.13	36.18	15.19
gene10137	0.00	0.00	0.00	0.00	0.00	0.05	0.00	0.02	0.00	0.00	0.00	0.02
gene10138	12.55	10.97	2.32	11.30	9.25	2.85	10.05	8.78	2.56	11.95	9.27	2.21
gene10139	14.81	5.87	0.41	11.18	6.00	0.17	10.84	8.28	0.25	16.89	6.44	0.41
gene1014	7.73	4.36	0.41	4.00	5.01	0.37	6.43	5.25	0.22	7.70	7.78	0.67
gene10140	0.07	0.21	0.86	0.11	0.07	0.66	0.07	0.11	0.42	0.04	0.27	1.13
gene10141	0.00	0.00	0.00	0.00	0.00	0.00	0.00	0.00	0.00	0.00	0.00	0.00
gene10142	0.00	0.00	0.01	0.00	0.00	0.00	0.00	0.00	0.00	0.00	0.00	0.00
gene10143	0.00	0.00	0.00	0.00	0.00	0.04	0.00	0.00	0.03	0.00	0.00	0.05
gene10144	1.28	0.28	0.20	0.51	0.19	1.38	1.95	0.70	0.21	2.48	0.45	0.56
gene10145	0.43	0.13	2.48	0.31	0.01	3.01	0.98	0.10	2.92	0.79	0.15	2.72
gene10146	16.13	2.40	14.49	9.32	1.53	13.95	19.38	3.42	19.88	26.45	3.79	22.16
gene10147	0.00	0.00	0.06	0.00	0.00	0.00	0.00	0.00	0.00	0.00	0.00	0.00
gene10148	0.00	0.00	0.00	0.00	0.00	0.12	0.00	0.00	0.04	0.00	0.00	0.00
gene10149	0.00	0.00	0.01	0.00	0.00	0.02	0.00	0.00	0.00	0.00	0.00	0.00
gene1015	0.00	0.00	0.00	0.00	0.08	0.02	0.00	0.16	0.00	0.00	0.00	0.01
gene10150	0.00	0.00	0.47	0.00	0.00	0.53	0.00	0.00	0.11	0.00	0.00	0.48
gene10151	0.00	0.00	9.50	0.00	0.00	6.19	0.01	0.00	3.56	0.00	0.00	3.77
gene10152	0.61	0.46	0.11	0.28	0.20	0.04	0.35	0.67	0.09	0.69	0.56	0.02
gene10153	28.97	24.39	6.06	26.03	27.96	5.28	25.93	30.81	6.10	26.69	29.58	5.69
gene10154	53.09	45.04	28.03	50.62	42.05	23.62	49.40	49.71	28.88	60.64	55.48	27.13
gene10155	0.00	0.00	0.00	0.00	0.00	0.00	0.00	0.00	0.10	0.00	0.00	0.00
gene10156	4.80	2.94	5.58	4.94	2.78	7.88	6.45	7.61	6.07	5.55	5.92	5.10
gene10157	1.24	0.60	2.45	1.34	0.50	4.22	2.03	1.52	4.87	1.99	1.06	3.99
gene10158	0.09	0.34	2.19	0.12	0.54	2.20	0.53	1.20	1.31	0.30	1.07	2.20
gene10159	0.00	0.00	0.00	0.00	0.00	0.00	0.00	0.00	0.00	0.00	0.00	0.00
gene1016	8.06	7.06	4.76	6.49	8.11	4.29	8.30	9.43	4.57	11.65	11.13	5.64
gene10160	11.51	10.02	12.62	7.34	8.20	12.55	9.30	11.06	15.96	12.62	13.12	15.77
gene10161	282.28	390.49	250.30	333.72	376.26	238.25	211.60	233.11	352.75	265.54	241.43	279.54
gene10162	12.51	13.54	5.92	8.40	10.95	4.77	9.48	8.86	6.32	10.15	10.76	5.72
gene10163	13.81	12.08	7.00	9.16	10.70	7.44	12.20	12.12	9.01	13.44	14.60	7.35
gene10164	0.00	0.00	0.00	0.00	0.00	0.00	0.00	0.00	0.00	0.00	0.00	0.00
gene10165	0.05	0.00	0.00	0.00	0.00	0.00	0.00	0.08	0.00	0.00	0.17	0.00
gene10166	15610.88	15777.45	1825.44	13930.14	14795.75	1591.10	13012.30	14407.28	2563.72	16493.68	18218.60	3466.62
gene10167	5182.04	5722.23	879.37	4671.16	5144.52	732.73	5650.09	5421.17	1133.60	6166.07	6892.93	1527.96
gene10168	0.00	0.00	0.03	0.00	0.00	0.09	0.00	0.00	0.01	0.01	0.02	0.04
gene10169	32.62	24.29	7.73	20.02	18.91	7.66	24.28	25.63	7.64	33.23	31.88	9.27
gene1017	14.18	18.57	1.82	13.18	16.30	1.57	8.69	7.84	1.46	8.26	7.70	1.76
gene10170	46.67	57.83	61.50	38.21	51.41	45.75	37.63	35.47	82.99	43.55	41.12	69.66
gene10171	22.16	20.67	8.30	16.63	18.61	7.72	20.32	18.01	8.20	24.16	24.32	8.64
gene10172	7.47	7.14	2.90	5.29	5.74	3.58	6.55	6.62	2.84	8.31	5.12	2.30
gene10173	71.67	58.93	62.74	54.72	59.43	55.53	79.61	66.37	59.59	84.77	75.48	66.00
gene10174	24.98	21.21	7.10	20.65	22.51	7.10	22.86	33.62	5.36	25.57	37.38	5.04
gene10175	0.36	0.70	2.24	0.12	0.56	2.20	0.02	0.10	2.49	0.20	1.54	3.32
gene10176	0.00	0.00	0.00	0.00	0.00	0.00	0.00	0.00	0.04	0.00	0.00	0.01
gene10177	260.46	286.93	83.48	224.44	274.08	70.04	240.27	280.02	87.23	266.48	315.51	81.36
gene10178	15.21	15.58	3.56	11.38	14.79	3.79	16.88	25.46	5.04	17.85	33.93	4.38
gene10179	113.78	135.36	114.97	115.24	144.35	111.86	97.51	106.06	149.38	106.21	120.69	130.37
gene1018	0.55	0.81	24.58	0.71	0.92	1.80	0.82	0.21	30.95	0.08	0.10	108.04
gene10180	0.00	0.05	0.00	0.24	0.28	0.04	0.44	0.18	0.03	0.00	0.13	0.10
gene10181	4.21	7.16	1.65	4.75	6.55	1.22	4.12	4.55	1.47	3.71	2.79	1.02
gene10182	17.39	15.24	17.22	16.67	16.76	15.81	15.91	17.39	12.13	19.51	19.02	14.35
gene10183	0.00	0.00	0.00	0.00	0.00	0.00	0.00	0.00	0.00	0.00	0.00	0.00
gene10184	6.57	5.74	6.67	5.41	5.92	7.30	7.03	7.69	5.88	8.66	11.40	5.94
gene10185	0.00	0.00	0.00	0.00	0.00	0.00	0.00	0.00	0.00	0.00	0.00	0.00
gene10186	0.10	0.06	0.99	0.00	0.07	1.56	0.04	0.02	1.09	0.03	0.02	1.30
gene10187	0.60	0.18	6.00	0.30	0.19	6.75	0.16	0.13	6.91	0.87	0.18	7.38
gene10188	63.03	55.03	19.88	49.61	51.57	15.66	47.66	47.88	19.79	63.36	48.56	18.85
gene10189	0.96	0.86	3.77	0.36	0.60	5.25	0.74	0.89	4.75	0.50	0.81	5.20
gene1019	0.00	0.00	0.00	0.00	0.00	0.00	0.00	0.00	0.00	0.00	0.00	0.00
gene10190	5.94	6.07	4.68	4.74	4.98	4.52	6.11	6.37	6.87	6.75	5.21	3.96
gene10191	0.04	0.03	0.01	0.17	0.06	0.00	0.27	0.29	0.00	0.01	0.05	0.00
gene10192	0.00	0.65	0.58	0.22	0.67	0.80	1.87	1.61	0.44	0.00	1.12	1.41
gene10193	3.48	13.89	0.23	3.43	9.86	0.18	4.25	8.71	0.22	4.66	13.19	0.49
gene10194	3.73	2.63	7.43	2.88	2.75	7.94	4.94	3.01	6.11	5.70	5.76	9.94
gene10195	0.00	0.00	0.00	0.00	0.00	0.00	0.00	0.00	0.00	0.00	0.00	0.00
gene10196	0.01	0.00	0.86	0.01	0.01	0.87	0.00	0.00	0.61	0.00	0.00	3.16
gene10197	0.00	0.00	0.03	0.00	0.00	0.00	0.00	0.00	0.00	0.00	0.00	0.06
gene10198	0.00	0.00	0.00	0.00	0.00	0.00	0.00	0.00	0.00	0.00	0.00	0.00
gene10199	0.00	0.00	0.00	0.00	0.00	0.00	0.00	0.00	0.14	0.00	0.00	0.07
gene102	0.00	0.00	0.00	0.00	0.00	0.00	0.00	0.00	0.00	0.00	0.00	0.00
gene1020	0.00	0.00	1.06	0.00	0.00	0.59	0.00	0.00	1.66	0.00	0.00	3.46
gene10200	0.00	0.00	0.00	0.00	0.00	0.00	0.00	0.00	0.00	0.00	0.00	0.00
gene10201	0.00	0.00	0.00	0.00	0.00	0.00	0.00	0.00	0.00	0.00	0.00	0.00
gene10202	0.00	0.00	0.00	0.00	0.00	0.00	0.00	0.00	0.00	0.00	0.00	0.00
gene10203	0.00	0.00	0.00	0.00	0.00	0.00	0.00	0.00	0.00	0.00	0.00	0.00
gene10204	0.00	0.00	0.00	0.00	0.00	0.00	0.00	0.00	0.00	0.00	0.00	0.00
gene10205	15.61	13.03	27.40	11.98	14.27	19.57	17.91	17.26	22.79	21.11	23.27	32.23
gene10206	0.00	0.05	2.85	0.03	0.04	4.00	0.03	0.05	3.45	0.02	0.02	3.66
gene10207	0.00	0.00	0.00	0.00	0.00	0.00	0.00	0.00	0.00	0.00	0.00	0.00
gene10208	7.45	8.48	11.64	5.11	6.86	11.97	7.01	7.06	15.37	8.49	11.22	16.31
gene10209	0.01	0.00	0.00	0.00	0.01	0.00	0.06	0.00	0.00	0.00	0.00	0.00
gene1021	40.24	29.32	3.33	39.54	24.19	3.54	25.42	15.44	7.49	20.08	7.73	8.34
gene10210	1.49	1.40	0.41	1.31	1.61	0.55	1.79	1.85	0.46	1.88	1.61	0.32
gene10211	0.00	0.00	0.00	0.00	0.00	0.00	0.00	0.00	0.00	0.00	0.00	0.00
gene10212	0.00	0.00	0.00	0.00	0.00	0.00	0.00	0.00	0.00	0.00	0.00	0.00
gene10213	0.00	0.00	0.00	0.00	0.00	0.00	0.00	0.00	0.00	0.00	0.00	0.00
gene10214	0.02	0.05	0.00	0.02	0.02	0.00	0.00	0.06	0.01	0.00	0.21	0.00
gene10215	0.00	0.00	0.01	0.00	0.00	0.00	0.00	0.00	0.29	0.00	0.00	0.16
gene10216	0.00	0.00	0.00	0.00	0.00	0.00	0.00	0.00	0.00	0.00	0.00	0.00
gene10217	0.00	0.00	0.00	0.00	0.00	0.00	0.00	0.00	0.00	0.07	0.00	0.00
gene10218	0.00	0.00	0.00	0.00	0.00	0.00	0.00	0.00	0.00	0.00	0.00	0.00
gene10219	5.51	6.16	1.38	4.61	6.59	1.13	6.09	5.99	2.03	4.82	5.22	1.82
gene1022	13.73	10.65	0.85	9.22	9.67	0.68	12.59	14.16	1.01	11.66	11.89	2.07
gene10220	75.67	74.15	34.20	54.62	69.78	31.00	50.45	47.24	39.95	57.06	53.57	34.83
gene10221	107.29	149.25	294.63	155.39	161.37	280.89	93.50	83.96	299.73	96.78	85.18	239.21
gene10222	11.13	11.94	8.36	9.46	10.36	7.35	12.23	14.47	10.90	14.80	14.50	8.93
gene10223	0.00	0.00	0.00	0.00	0.00	0.00	0.00	0.00	0.00	0.00	0.00	0.00
gene10224	29.88	31.23	11.62	24.61	32.21	13.04	25.47	28.10	8.95	26.43	35.42	12.51
gene10225	0.00	0.00	0.00	0.00	0.00	0.00	0.00	0.00	0.00	0.00	0.00	0.00
gene10226	0.03	0.30	0.07	0.38	0.13	0.15	0.64	0.03	0.11	0.19	0.72	0.10
gene10227	0.00	0.00	0.00	0.00	0.00	0.00	0.00	0.00	0.00	0.00	0.00	0.00
gene10228	0.00	0.00	0.02	0.00	0.00	0.02	0.00	0.00	0.00	0.00	0.00	0.00
gene10229	93.93	117.68	118.37	94.19	112.47	76.54	79.51	84.72	183.12	89.65	88.13	139.35
gene1023	10.06	9.00	2.60	6.72	6.18	1.15	3.53	5.30	1.31	4.58	4.71	1.79
gene10230	10.45	9.27	7.01	8.03	9.19	6.95	8.84	9.34	8.21	11.53	9.65	7.17
gene10231	0.06	0.00	0.06	0.00	0.00	0.00	0.00	0.00	0.00	0.00	0.02	0.02
gene10232	0.81	1.03	1.40	1.01	0.70	3.40	1.30	1.10	1.37	0.75	1.16	2.05
gene10233	7.06	5.56	1.78	3.95	5.08	2.30	5.37	6.29	1.66	8.94	8.93	2.34
gene10234	8.63	5.99	361.57	7.33	6.27	450.03	7.61	7.93	454.18	7.41	7.10	295.58
gene10235	5.02	5.39	6.29	5.46	5.58	5.06	5.54	6.23	7.15	6.39	6.73	7.16
gene10236	0.03	0.07	0.00	0.00	0.04	0.00	0.13	0.06	0.00	0.08	0.07	0.00
gene10237	0.00	0.00	0.00	0.00	0.00	0.00	0.00	0.00	0.00	0.01	0.01	0.00
gene10238	0.00	0.03	0.00	0.00	0.02	0.00	0.00	0.00	0.00	0.00	0.00	0.00
gene10239	11.73	10.80	20.21	8.48	8.99	19.24	13.32	14.41	26.45	12.14	14.52	21.43
gene1024	28.27	15.06	8.90	14.76	11.34	8.43	23.85	15.48	9.84	29.45	19.47	11.11
gene10240	0.59	0.15	1.66	0.30	0.22	2.40	0.41	0.23	1.29	0.54	0.15	2.29
gene10241	17.76	5.38	10.27	11.04	5.10	7.77	15.77	6.39	7.04	13.06	5.43	8.65
gene10242	0.00	0.00	0.00	0.00	0.00	0.00	0.00	0.00	0.00	0.00	0.00	0.00
gene10243	5.22	2.92	6.72	3.33	1.77	7.50	4.37	3.28	9.38	5.67	3.21	8.09
gene10244	0.27	0.48	3.21	0.65	0.42	2.35	0.31	0.57	2.25	0.69	0.74	3.20
gene10245	0.00	0.00	0.09	0.00	0.00	0.14	0.00	0.00	0.22	0.00	0.00	0.09
gene10246	13.39	11.25	6.94	8.60	9.19	6.13	13.72	13.77	6.97	16.53	19.31	7.74
gene10247	0.88	4.49	6.77	2.37	2.12	5.47	0.00	0.63	1.87	0.00	1.65	2.48
gene10248	1.65	1.41	1.89	0.88	0.76	3.62	1.33	0.58	6.56	1.39	1.43	2.19
gene10249	1.02	0.32	0.39	0.98	0.50	0.49	1.18	0.78	0.49	1.26	0.70	0.68
gene1025	12.13	13.94	0.60	10.55	15.97	1.02	6.68	7.83	0.53	8.30	11.46	0.42
gene10250	5.23	4.85	1.77	4.36	5.48	1.75	5.57	5.57	1.87	7.00	5.46	2.43
gene10251	0.00	0.00	0.00	0.00	0.00	0.03	0.00	0.00	0.00	0.00	0.00	0.00
gene10252	0.00	0.00	0.00	0.00	0.00	0.00	0.00	0.78	0.00	0.00	0.00	0.00
gene10253	7.48	9.17	12.46	4.43	9.26	11.93	5.19	6.93	23.81	9.12	6.02	18.84
gene10254	0.00	0.00	0.00	0.00	0.00	0.00	0.00	0.00	0.00	0.00	0.00	0.00
gene10255	0.00	0.00	296.27	0.00	0.07	160.57	0.00	0.00	329.77	0.04	0.00	348.51
gene10256	0.49	0.57	7.35	0.80	1.12	8.88	0.96	1.63	4.45	0.61	0.99	6.37
gene10257	0.00	0.00	5.00	0.00	0.00	3.68	0.00	0.00	11.56	0.00	0.00	5.90
gene10258	0.61	11.57	1.80	1.63	30.04	1.46	1.95	95.15	1.24	5.50	104.95	2.64
gene10259	35.25	50.70	0.86	40.91	44.87	0.71	26.39	37.48	0.69	39.37	56.84	0.89
gene1026	0.00	0.00	16.59	0.00	0.00	11.48	0.00	0.00	6.67	0.00	0.00	6.75
gene10260	11.96	9.68	15.43	9.57	14.30	11.21	11.15	16.17	13.24	9.53	23.56	12.20
gene10261	0.00	0.00	0.00	0.00	0.00	0.00	0.00	0.00	0.00	0.00	0.00	0.00
gene10262	681.48	423.23	15.04	1942.94	1557.83	16.73	2595.90	2048.12	13.64	1529.66	1570.68	21.62
gene10263	0.00	0.00	0.00	0.00	0.00	0.00	0.00	0.00	0.00	0.00	0.00	0.00
gene10264	63.05	55.73	112.17	48.28	60.51	109.44	58.13	59.96	111.87	67.10	72.43	112.72
gene10265	33.39	24.08	28.71	21.45	21.82	23.55	25.84	28.57	32.11	32.64	34.34	32.93
gene10266	1.37	1.49	0.15	0.72	0.85	0.18	0.79	0.86	0.17	1.48	1.53	0.19
gene10267	41.90	59.47	4.30	35.73	50.39	4.42	27.38	32.31	4.35	37.82	46.01	3.42
gene10268	12.02	7.56	4.86	7.78	6.04	4.66	8.53	9.90	6.67	11.69	10.44	5.81
gene10269	68.70	73.08	20.59	53.28	59.99	18.24	60.48	85.00	24.90	75.75	82.74	22.85
gene1027	0.00	0.00	17.15	0.00	0.00	12.34	0.00	0.00	17.90	0.00	0.00	17.01
gene10270	0.08	0.05	0.35	0.01	0.02	0.28	0.00	0.01	0.44	0.05	0.12	0.42
gene10271	0.34	0.31	0.07	0.55	0.57	0.13	0.26	0.28	0.03	0.84	0.91	0.13
gene10272	76.44	47.53	5.89	57.03	45.37	5.83	81.64	78.43	6.70	107.47	83.00	8.44
gene10273	78.30	73.10	49.93	56.46	69.30	53.13	59.40	59.41	83.06	71.15	63.17	57.54
gene10274	0.00	0.00	0.00	0.00	0.00	0.00	0.00	0.00	0.00	0.00	0.00	0.00
gene10275	31.24	23.10	9.40	20.35	22.50	9.35	29.63	29.04	12.46	32.23	33.97	10.98
gene10276	45.20	55.35	36.66	38.43	47.01	36.08	33.60	35.62	49.20	38.22	36.57	39.52
gene10277	15.64	12.44	23.55	11.77	12.16	24.49	13.85	14.26	26.05	15.95	14.74	26.97
gene10278	0.00	0.00	0.00	0.00	0.00	0.00	0.00	0.00	0.00	0.00	0.00	0.00
gene10279	0.07	1.56	1.55	0.02	1.05	3.71	0.15	1.67	1.75	0.14	3.24	1.47
gene1028	0.00	0.00	0.00	0.00	0.00	0.00	0.00	0.00	0.00	0.00	0.00	0.00
gene10280	12.65	12.33	16.95	7.65	10.29	16.45	9.11	9.83	23.40	8.85	10.28	17.24
gene10281	141.19	164.84	207.63	168.96	185.81	171.73	245.44	229.67	189.71	186.17	219.18	179.54
gene10282	0.03	0.00	0.00	0.00	0.00	0.02	0.04	0.02	0.02	0.03	0.00	0.00
gene10283	0.00	0.00	0.00	0.00	0.00	0.00	0.00	0.00	0.00	0.00	0.00	0.00
gene10284	6.49	5.32	10.28	5.76	4.99	14.46	8.68	8.09	15.15	9.51	7.51	17.37
gene10285	0.00	0.00	0.00	0.00	0.00	0.00	0.00	0.00	0.00	0.00	0.00	0.00
gene10286	11.31	11.30	4.67	7.82	11.19	4.24	11.74	10.61	4.95	14.20	15.03	6.02
gene10287	22.60	17.39	210.00	12.24	17.36	171.79	15.42	14.04	145.36	18.15	15.04	198.34
gene10288	0.02	0.00	0.00	0.00	0.01	0.04	0.14	0.03	0.02	0.00	0.07	0.06
gene10289	2.38	1.33	193.85	1.26	1.42	227.31	2.75	1.79	220.35	3.19	2.39	191.56
gene1029	0.00	0.00	0.00	0.29	0.00	0.00	0.64	0.00	0.00	0.63	0.05	0.00
gene10290	13.68	14.90	19.96	9.56	12.18	22.08	8.11	10.82	27.95	12.48	10.49	24.60
gene10291	1.34	1.18	1.49	0.65	1.01	1.61	1.36	1.26	3.28	1.93	1.33	1.92
gene10292	31.07	33.57	11.15	28.98	32.81	8.86	28.27	32.42	19.02	31.42	33.75	12.30
gene10293	27.42	21.23	68.22	19.18	17.66	62.74	14.97	12.54	75.85	19.12	12.28	64.63
gene10294	15.59	11.48	5.52	10.15	11.11	5.29	17.90	17.62	5.66	17.00	19.36	6.31
gene10295	1.65	1.46	0.33	3.76	2.46	0.42	10.07	5.26	0.33	5.55	3.67	0.35
gene10296	8.66	7.19	5.83	4.35	6.15	6.31	10.56	9.21	11.48	13.02	13.50	11.94
gene10297	0.00	0.00	20.89	0.05	0.00	57.65	0.00	0.01	18.14	0.01	0.04	24.26
gene10298	0.00	0.00	23.14	0.00	0.00	206.64	0.00	0.00	5.16	0.00	0.00	6.78
gene10299	0.00	0.00	0.28	0.00	0.00	0.68	0.00	0.00	0.05	0.00	0.00	0.04
gene103	74.21	43.73	2.07	65.47	53.34	1.43	82.97	36.46	1.65	67.74	32.42	2.36
gene1030	0.12	0.01	0.01	0.06	0.00	0.00	0.10	0.01	0.00	0.02	0.03	0.00
gene10300	0.24	0.03	10.43	0.00	0.07	17.36	0.00	0.10	6.68	0.18	0.03	7.35
gene10301	3.13	3.22	8.38	3.75	3.51	22.76	2.33	2.32	3.34	4.19	2.80	2.80
gene10302	0.01	0.01	0.81	0.04	0.00	6.11	0.03	0.06	0.46	0.05	0.00	0.46
gene10303	10.59	9.21	9.06	6.93	7.20	7.08	5.83	6.66	12.55	6.00	5.20	7.71
gene10304	19.47	17.25	33.29	16.09	17.13	33.70	21.47	22.94	32.87	24.02	26.83	38.44
gene10305	0.01	0.00	0.00	0.00	0.01	0.00	0.00	0.00	0.00	0.01	0.00	0.00
gene10306	0.00	0.00	0.10	0.00	0.00	0.00	0.00	0.02	0.02	0.00	0.00	0.00
gene10307	2.32	1.94	0.08	0.70	0.78	0.09	2.36	1.49	0.09	1.64	0.63	0.17
gene10308	26.76	25.58	43.47	20.99	26.40	45.13	23.28	23.11	61.47	26.70	30.62	58.42
gene10309	0.00	0.00	0.00	0.00	0.00	0.00	0.00	0.00	0.00	0.00	0.00	0.00
gene1031	14.58	12.50	4.71	10.78	12.20	4.64	17.10	15.34	4.36	18.26	17.37	5.28
gene10310	45.57	37.45	18.62	26.96	30.75	22.43	46.70	40.63	23.22	56.93	54.54	21.32
gene10311	0.08	0.00	0.00	0.00	0.00	0.00	0.00	0.00	0.12	0.00	0.00	0.00
gene10312	0.00	0.00	0.00	0.00	0.00	0.00	0.00	0.00	0.00	0.00	0.00	0.00
gene10313	8.85	7.77	4.63	7.13	6.48	4.14	10.32	9.57	5.21	10.74	10.02	5.98
gene10314	9.31	7.38	3.57	5.28	6.08	5.04	7.41	6.48	5.41	7.53	8.00	4.75
gene10315	0.00	0.00	0.00	0.00	0.00	0.00	0.00	0.00	0.00	0.00	0.00	0.00
gene10316	0.06	1.36	0.80	0.05	1.14	1.14	0.05	1.30	0.52	0.41	4.24	0.72
gene10317	0.00	0.00	12.90	0.00	0.00	19.44	0.00	0.00	18.54	0.00	0.00	15.58
gene10318	0.04	0.42	0.12	0.10	0.48	0.15	0.04	0.56	0.01	0.49	0.92	0.07
gene10319	0.00	0.00	0.00	0.00	0.00	0.00	0.00	0.00	0.00	0.00	0.00	0.00
gene1032	0.53	0.03	0.00	0.00	0.03	0.09	0.10	0.00	0.00	0.00	0.04	0.04
gene10320	7.94	8.49	0.87	4.82	8.04	1.14	5.16	7.59	1.24	6.67	8.94	1.25
gene10321	12.15	8.88	4.01	8.59	10.02	5.45	13.57	15.89	3.79	15.75	17.36	4.64
gene10322	1.10	0.76	0.27	1.07	0.82	0.26	2.66	1.84	0.37	3.10	2.11	0.41
gene10323	0.00	0.00	2.06	0.00	0.00	1.30	0.01	0.00	3.27	0.01	0.00	2.85
gene10324	22.38	19.74	19.08	19.19	19.11	26.65	18.58	18.82	31.00	21.07	23.28	27.43
gene10325	4.43	2.53	2.34	2.27	3.37	2.47	7.29	5.78	3.55	11.23	9.77	3.82
gene10326	0.08	0.03	0.02	0.09	0.06	0.14	0.18	0.27	0.20	0.14	0.10	0.13
gene10327	0.00	0.00	0.00	0.00	0.00	0.00	0.00	0.00	0.00	0.00	0.00	0.00
gene10328	0.03	0.01	0.00	0.03	0.00	0.03	0.07	0.05	0.00	0.01	0.00	0.00
gene10329	0.00	0.00	0.00	0.00	0.00	0.00	0.00	0.00	0.00	0.00	0.00	0.00
gene1033	0.00	0.00	0.05	0.00	0.00	0.08	0.00	0.00	0.04	0.00	0.00	0.19
gene10330	0.00	0.00	0.00	0.00	0.00	0.00	0.00	0.00	0.00	0.00	0.27	0.00
gene10331	0.00	0.00	0.00	0.00	0.00	0.00	0.00	0.00	0.00	0.00	0.00	0.00
gene10332	91.73	105.69	85.29	107.49	101.47	96.45	105.85	87.33	100.49	102.94	99.09	92.11
gene10333	0.00	0.00	0.00	0.00	0.00	0.00	0.00	0.00	0.00	0.00	0.00	0.00
gene10334	17.89	19.10	11.35	12.78	15.44	9.69	15.45	13.56	11.38	20.24	18.50	12.84
gene10335	0.00	0.00	6.37	0.00	0.00	15.25	0.00	0.00	9.10	0.00	0.00	12.49
gene10336	0.03	0.06	43.03	0.00	0.00	67.40	0.00	0.06	36.91	0.04	0.03	47.42
gene10337	0.00	0.01	350.75	0.00	0.00	407.51	0.00	0.00	398.63	0.00	0.00	293.75
gene10338	237.74	216.49	59.98	259.62	239.19	100.77	398.88	362.12	72.66	377.43	406.28	82.18
gene10339	0.00	0.00	0.00	0.00	0.00	0.00	0.00	0.00	0.00	0.00	0.00	0.00
gene1034	6.44	7.74	16.80	2.67	4.17	16.21	3.78	4.90	13.78	6.34	6.26	14.60
gene10340	28.46	20.16	10.66	24.03	22.45	13.24	41.78	35.90	8.90	40.26	48.76	14.93
gene10341	0.00	0.00	0.00	0.00	0.00	0.00	0.00	0.00	0.00	0.00	0.00	0.00
gene10342	2.34	1.41	0.28	2.10	1.25	0.37	3.35	1.96	0.27	2.94	1.39	0.91
gene10343	14.43	13.24	20.33	10.31	12.04	18.99	12.67	11.47	18.81	14.30	13.42	20.94
gene10344	156.16	178.96	78.73	159.04	195.55	69.15	98.16	108.90	98.31	112.69	115.11	80.26
gene10345	0.03	0.00	2.56	0.00	0.00	4.02	0.00	0.00	3.43	0.00	0.00	3.18
gene10346	5.35	3.35	1.94	2.51	2.96	1.53	4.15	3.69	1.82	5.06	4.74	2.08
gene10347	29.88	22.36	13.01	20.16	18.67	11.91	32.83	30.40	15.65	31.26	33.73	14.16
gene10348	0.00	0.00	0.00	0.00	0.00	0.00	0.00	0.00	0.00	0.00	0.00	0.00
gene10349	193.40	44.14	15.10	90.49	21.43	12.25	101.38	30.81	9.16	119.60	21.73	18.77
gene1035	25.11	17.46	8.63	12.37	13.19	9.50	23.70	19.28	7.91	29.59	20.37	8.58
gene10350	46.24	29.08	77.05	55.21	52.71	76.14	90.21	65.21	77.17	69.45	70.31	80.59
gene10351	0.00	0.00	0.00	0.00	0.00	0.00	0.00	0.00	0.00	0.00	0.00	0.00
gene10352	1.13	1.30	1.36	0.63	1.06	2.03	0.80	0.89	1.87	1.15	1.05	1.75
gene10353	0.00	0.00	0.00	0.00	0.00	0.00	0.00	0.00	0.00	0.00	0.00	0.00
gene10354	0.00	0.00	0.00	0.00	0.00	0.00	0.00	0.00	0.00	0.00	0.00	0.00
gene10355	0.08	0.06	0.08	0.19	0.16	0.00	0.13	0.40	0.06	0.04	0.14	0.08
gene10356	6.80	4.63	2.96	4.29	4.40	3.31	6.32	7.11	2.95	7.23	7.94	4.00
gene10357	0.00	0.00	0.00	0.00	0.00	0.00	0.00	0.00	0.00	0.00	0.00	0.00
gene10358	0.10	0.01	0.13	0.00	0.02	0.38	0.10	0.00	0.25	0.01	0.03	0.95
gene10359	0.00	0.00	0.00	0.03	0.00	0.00	0.00	0.00	0.00	0.05	0.00	0.00
gene1036	29.28	27.05	9.50	24.14	27.01	9.16	21.26	27.02	10.56	23.07	25.35	10.89
gene10360	30.43	27.41	7.24	22.08	21.30	3.89	27.73	23.27	10.14	35.15	24.95	10.75
gene10361	110.63	104.14	46.08	102.57	103.81	44.94	124.62	110.21	50.79	119.69	102.16	46.54
gene10362	16.08	28.47	2.17	18.59	30.41	1.47	12.38	33.82	5.57	16.82	36.71	1.17
gene10363	6.06	6.65	16.51	3.97	4.93	17.35	4.74	4.75	15.19	5.32	5.71	15.15
gene10364	0.01	0.01	0.79	0.00	0.06	1.21	0.05	0.05	0.43	0.01	0.06	0.97
gene10365	6.52	6.29	0.55	4.97	4.91	0.22	3.46	4.70	0.34	5.52	9.02	0.40
gene10366	0.00	0.00	0.00	0.00	0.00	0.00	0.00	0.00	0.00	0.00	0.00	0.00
gene10367	0.08	0.02	3.33	0.30	0.11	3.82	0.03	0.08	5.22	0.22	0.02	2.99
gene10368	28.24	34.65	26.30	22.23	30.66	19.65	20.62	19.65	38.36	24.16	21.60	26.49
gene10369	111.92	78.04	60.35	78.69	70.25	64.81	71.68	60.02	98.23	87.55	69.80	70.75
gene1037	54.29	39.19	12.78	38.57	36.71	12.27	55.97	45.06	12.39	59.54	57.22	14.08
gene10370	0.00	0.00	0.00	0.00	0.00	0.00	0.00	1.32	0.00	0.75	1.35	0.00
gene10371	5.35	5.29	12.83	2.97	4.40	11.28	4.94	4.70	12.14	6.86	6.91	15.18
gene10372	0.72	0.36	0.95	0.42	0.29	0.51	1.52	0.74	0.51	1.58	1.05	1.02
gene10373	0.00	0.00	0.12	0.00	0.00	0.00	0.00	0.00	0.06	0.00	0.00	0.11
gene10374	0.32	0.48	20.69	0.09	0.19	11.86	0.33	0.62	25.86	0.20	0.38	33.62
gene10375	0.02	0.05	4.29	0.07	0.04	5.76	0.07	0.03	6.29	0.06	0.01	9.48
gene10376	0.00	0.00	0.00	0.00	0.00	0.00	0.00	0.00	0.00	0.00	0.00	0.00
gene10377	0.00	0.00	0.00	0.00	0.00	0.00	0.00	0.00	0.00	0.00	0.00	0.00
gene10378	0.00	0.00	0.00	0.00	0.00	0.00	0.00	0.00	0.00	0.00	0.00	0.00
gene10379	0.00	0.00	0.00	0.00	0.00	0.00	0.00	0.00	0.00	0.00	0.00	0.00
gene1038	0.00	0.00	0.00	0.00	0.00	0.00	0.00	0.00	0.00	0.00	0.00	0.00
gene10380	30.77	25.43	2.89	22.11	24.92	2.22	24.35	18.74	2.08	24.37	18.65	3.92
gene10381	0.00	0.00	0.00	0.00	0.00	0.00	0.00	0.00	0.00	0.00	0.00	0.00
gene10382	32.69	19.42	23.16	23.76	17.86	14.20	25.83	24.10	25.12	32.15	25.18	20.37
gene10383	0.00	0.00	0.00	0.00	0.00	0.00	0.00	0.00	0.00	0.00	0.00	0.00
gene10384	4.79	5.95	1.85	4.59	6.02	1.68	3.12	4.28	2.13	3.55	3.58	2.11
gene10385	0.03	0.00	0.02	0.00	0.00	0.14	0.00	0.00	0.06	0.00	0.00	0.06
gene10386	0.10	0.00	7.43	0.13	0.00	2.49	0.00	0.00	4.77	0.03	0.00	2.58
gene10387	61.90	61.65	37.68	44.79	55.47	38.73	50.41	46.63	39.09	56.94	50.79	41.11
gene10388	0.07	0.06	0.25	0.04	0.04	0.01	0.00	0.04	0.01	0.01	0.04	0.83
gene10389	11.66	20.58	11.18	14.28	22.61	10.16	28.83	38.51	8.87	20.60	32.47	10.92
gene1039	0.16	0.05	0.31	0.17	0.13	0.29	0.11	0.01	0.23	0.02	0.18	0.29
gene10390	1.34	1.80	1.10	1.21	1.15	1.13	1.36	2.56	0.53	1.80	0.77	1.35
gene10391	12.38	15.69	1.12	7.95	8.89	2.34	6.79	4.68	0.72	11.00	4.23	1.14
gene10392	54.66	36.33	10.65	43.40	41.36	12.22	73.76	54.79	10.86	74.27	60.07	13.20
gene10393	0.83	0.15	0.02	0.65	0.03	0.15	0.69	0.30	0.08	0.55	0.17	0.07
gene10394	1.58	1.29	0.28	0.92	1.09	0.47	1.52	1.72	0.24	2.87	2.33	0.42
gene10395	0.94	0.53	0.12	0.43	0.76	0.08	0.81	0.21	0.05	0.99	0.53	0.19
gene10396	11.66	22.17	255.81	9.56	22.53	200.06	6.52	8.81	187.17	6.05	6.04	224.20
gene10397	0.01	0.08	1.04	0.00	0.09	5.13	0.00	0.00	1.04	0.14	0.14	0.35
gene10398	0.00	0.00	0.08	0.14	0.00	0.29	0.00	0.04	0.00	0.08	0.06	0.10
gene10399	16.23	16.83	9.27	12.90	11.94	9.20	20.13	17.92	10.13	25.09	22.94	9.51
gene104	0.05	0.00	0.00	0.00	0.10	0.00	0.00	0.06	0.00	0.23	0.00	0.00
gene1040	0.00	0.00	0.00	0.00	0.00	0.00	0.00	0.00	0.00	0.00	0.00	0.00
gene10400	0.00	0.00	0.00	0.00	0.00	0.00	0.00	0.00	0.07	0.00	0.00	0.00
gene10401	0.00	0.00	0.00	0.00	0.00	0.00	0.00	0.00	0.00	0.00	0.00	0.00
gene10402	0.00	0.00	0.00	0.00	0.00	0.00	0.00	0.00	0.00	0.00	0.00	0.00
gene10403	22.57	18.94	5.92	24.52	20.59	5.29	27.28	17.71	8.49	24.74	20.14	7.46
gene10404	10.52	11.80	5.39	6.63	7.68	4.48	9.71	8.04	8.45	9.14	9.19	5.93
gene10405	19.86	16.03	6.97	14.04	14.05	6.35	18.27	13.59	7.10	20.99	18.29	8.89
gene10406	0.00	0.00	0.00	0.00	0.00	0.00	0.00	0.00	0.00	0.00	0.00	0.00
gene10407	0.00	0.00	0.00	0.00	0.00	0.00	0.00	0.00	0.00	0.00	0.00	0.00
gene10408	0.01	0.08	2.48	0.04	0.01	2.72	0.01	0.00	2.42	0.01	0.01	3.53
gene10409	0.00	0.00	0.02	0.00	0.00	0.00	0.00	0.00	0.00	0.00	0.00	0.00
gene1041	0.00	0.00	0.31	0.00	0.00	0.26	0.05	0.01	0.22	0.00	0.00	0.10
gene10410	0.00	0.00	0.00	0.00	0.00	0.00	0.00	0.00	0.00	0.00	0.00	0.00
gene10411	0.00	0.00	0.01	0.00	0.02	0.00	0.01	0.00	0.00	0.00	0.00	0.00
gene10412	0.00	0.00	0.00	0.00	0.00	0.01	0.00	0.00	0.00	0.00	0.00	0.00
gene10413	4.06	3.49	3.29	3.98	2.87	3.36	4.22	3.41	4.10	5.28	4.56	3.03
gene10414	41.41	25.34	18.88	28.92	27.32	16.09	44.02	25.38	18.07	45.56	18.24	22.86
gene10415	0.01	0.10	0.00	0.00	0.05	0.02	0.01	0.12	0.00	0.06	0.23	0.00
gene10416	94.62	123.38	5.14	88.00	131.37	3.37	117.52	176.98	3.46	112.93	179.68	4.69
gene10417	0.00	0.00	0.00	0.00	0.00	0.00	0.00	0.00	0.00	0.00	0.00	0.00
gene10418	4.34	1.40	43.43	2.90	1.10	39.05	8.05	2.59	57.10	8.61	3.41	51.63
gene10419	6.93	6.25	3.70	5.57	6.09	3.93	6.67	6.28	4.20	8.28	6.81	4.43
gene1042	0.00	0.03	8.68	0.04	0.04	8.82	0.17	0.19	6.25	0.13	0.01	6.90
gene10420	7.27	6.10	6.34	5.28	4.18	6.42	4.83	3.89	10.42	5.35	3.64	6.68
gene10421	15.82	19.85	13.63	13.01	16.75	17.04	12.40	12.39	23.35	15.57	14.65	16.87
gene10422	0.00	0.00	0.04	0.00	0.00	0.00	0.00	0.00	0.00	0.00	0.00	0.00
gene10423	0.00	0.00	0.07	0.00	0.00	0.57	0.00	0.00	0.68	0.00	0.00	0.26
gene10424	0.00	0.00	0.00	0.00	0.00	0.00	0.00	0.00	0.00	0.00	0.00	0.00
gene10425	0.00	0.00	0.20	0.00	0.00	4.72	0.00	0.00	2.73	0.00	0.00	1.06
gene10426	0.00	0.00	0.00	0.00	0.00	0.00	0.00	0.00	0.00	0.00	0.00	0.00
gene10427	0.00	0.00	0.00	0.00	0.00	0.00	0.00	0.00	0.00	0.00	0.00	0.00
gene10428	101.25	70.77	41.92	76.34	68.21	42.59	90.60	73.27	44.70	103.15	82.73	46.18
gene10429	0.82	0.27	0.30	0.35	0.69	0.21	0.60	1.15	0.00	1.21	0.58	0.39
gene1043	0.00	0.00	0.00	0.00	0.00	0.00	0.00	0.00	0.00	0.00	0.00	0.00
gene10430	0.00	0.00	0.00	0.00	0.00	0.00	0.00	0.00	0.00	0.00	0.00	0.02
gene10431	36.36	25.62	1645.14	26.41	17.58	1793.93	32.37	19.54	1713.29	44.32	21.42	1131.80
gene10432	9.21	6.60	9.44	4.81	4.86	9.65	8.52	7.27	8.21	11.06	9.63	7.95
gene10433	0.00	0.05	0.01	0.01	0.07	0.08	0.00	0.03	0.00	0.00	0.02	0.03
gene10434	0.00	0.02	4.66	0.07	0.05	2.97	0.01	0.01	3.45	0.01	0.00	4.61
gene10435	0.00	0.00	0.00	0.00	0.00	0.00	0.00	0.00	0.00	0.00	0.00	0.00
gene10436	0.00	0.00	0.19	0.00	0.00	0.14	0.00	0.00	0.09	0.00	0.00	0.20
gene10437	21.89	29.82	20.17	16.66	22.05	27.95	18.52	21.57	24.62	29.08	39.61	19.09
gene10438	0.95	0.66	3.35	0.14	0.43	3.87	0.27	0.91	2.80	1.12	2.10	5.40
gene10439	0.28	0.28	0.58	0.09	0.12	0.54	0.10	0.20	0.62	0.27	0.52	0.96
gene1044	0.42	0.34	85.69	0.63	0.84	52.56	1.39	0.90	86.09	0.77	0.42	70.21
gene10440	1.95	2.10	4.99	1.43	2.10	6.39	1.92	2.71	6.87	3.13	4.17	7.28
gene10441	0.00	0.00	0.00	0.00	0.00	0.00	0.00	0.00	0.00	0.00	0.00	0.00
gene10442	0.16	0.05	0.57	0.28	0.09	0.70	0.95	0.10	0.48	0.41	0.07	0.57
gene10443	7.34	6.72	1.06	4.40	5.61	1.09	5.86	5.80	1.06	5.55	6.45	1.39
gene10444	25.40	25.24	36.56	30.96	25.58	36.68	25.14	15.84	53.29	26.08	19.02	42.25
gene10445	0.00	0.00	0.00	0.00	0.00	0.00	0.00	0.00	0.00	0.00	0.00	0.00
gene10446	22.32	16.74	7.06	12.53	13.93	6.05	20.72	16.69	6.32	26.52	25.72	7.77
gene10447	7.11	6.48	9.12	8.22	9.55	12.11	13.46	11.80	9.25	15.39	14.50	10.05
gene10448	157.65	189.74	153.38	156.61	167.66	158.65	114.79	120.12	204.35	140.36	130.97	176.16
gene10449	0.00	0.00	0.00	0.00	0.00	0.00	0.00	0.00	0.00	0.00	0.00	0.00
gene1045	0.00	0.00	0.00	0.00	0.00	0.00	0.00	0.00	0.00	0.00	0.00	0.00
gene10450	29.25	26.54	34.51	21.17	24.11	31.52	23.84	23.79	39.22	25.98	26.97	38.77
gene10451	0.00	0.00	0.00	0.00	0.00	0.00	0.00	0.00	0.00	0.00	0.00	0.00
gene10452	0.25	1.01	0.16	0.20	0.86	0.26	0.49	1.16	0.38	0.23	1.49	0.40
gene10453	0.00	0.00	0.00	0.00	0.00	0.00	0.00	0.00	0.00	0.00	0.00	0.00
gene10454	0.00	0.00	0.00	0.00	0.00	0.00	0.00	0.00	0.00	0.00	0.00	0.00
gene10455	0.00	0.00	4.27	0.00	0.00	6.52	0.00	0.00	4.29	0.00	0.00	9.92
gene10456	13.70	11.66	8.99	11.02	10.64	8.05	11.68	9.50	11.75	12.49	13.41	10.10
gene10457	17.19	14.57	9.17	9.86	10.11	9.35	15.83	14.72	9.57	22.47	22.16	10.30
gene10458	23.31	22.26	10.78	17.25	18.85	9.26	18.93	17.11	12.11	23.72	21.23	10.63
gene10459	5.84	5.31	3.06	4.45	4.40	3.29	6.25	4.24	3.75	6.57	5.95	3.32
gene1046	11.19	9.02	2.79	6.53	7.48	2.15	8.23	7.23	2.66	14.50	15.69	4.91
gene10460	0.00	0.00	0.00	0.00	0.00	0.00	0.00	0.00	0.00	0.00	0.00	0.00
gene10461	0.00	0.00	0.00	0.00	0.00	0.00	0.00	0.00	0.00	0.00	0.00	0.00
gene10462	16.05	13.79	21.08	12.23	12.75	17.34	13.49	12.30	22.39	17.69	15.30	19.68
gene10463	0.70	1.10	1.61	0.57	1.16	1.17	1.31	1.27	1.07	1.30	1.28	0.86
gene10464	0.00	0.00	0.00	0.00	0.00	0.00	0.00	0.00	0.00	0.00	0.00	0.00
gene10465	27.15	19.56	15.52	21.01	16.33	15.16	29.90	22.70	20.59	35.76	28.47	19.70
gene10466	0.00	0.00	0.00	0.00	0.00	0.00	0.00	0.00	0.00	0.00	0.00	0.00
gene10467	0.00	0.00	0.00	0.00	0.00	0.00	0.00	0.00	0.00	0.00	0.00	0.00
gene10468	3.94	2.54	4.94	2.36	2.29	4.53	4.97	4.47	4.33	6.09	6.31	5.62
gene10469	19.63	16.92	7.46	13.14	15.03	5.69	16.22	14.95	7.68	19.07	17.34	7.84
gene1047	44.34	39.69	25.55	35.06	35.32	18.71	30.80	35.48	20.61	42.05	39.84	23.52
gene10470	18.69	26.13	0.40	19.14	26.96	1.22	5.66	4.35	0.25	9.14	3.66	0.24
gene10471	175.32	154.48	21.48	173.13	166.20	17.89	248.69	198.58	18.58	242.06	197.97	21.97
gene10472	0.23	0.15	0.00	0.01	0.02	0.02	0.21	0.01	0.01	0.31	0.22	0.03
gene10473	0.00	0.00	0.00	0.00	0.00	0.00	0.00	0.34	0.00	0.00	0.00	0.00
gene10474	34.32	29.93	25.42	26.33	29.42	25.20	37.41	34.26	27.84	38.83	42.67	28.12
gene10475	14.05	13.57	4.31	8.22	10.66	3.89	13.52	12.60	5.54	19.60	17.70	5.95
gene10476	8.31	11.22	0.57	5.88	9.12	0.61	4.74	4.52	0.67	6.65	5.78	0.67
gene10477	15.05	21.54	18.29	15.46	22.22	15.82	17.10	25.83	29.51	15.77	27.36	18.06
gene10478	0.10	0.06	6.14	0.03	0.06	8.73	0.03	0.11	5.56	0.05	0.11	5.20
gene10479	0.00	0.00	0.00	0.00	0.00	0.00	0.00	0.00	0.00	0.00	0.00	0.00
gene1048	0.00	0.00	0.00	0.00	0.00	0.00	0.00	0.00	0.00	0.00	0.00	0.00
gene10480	5.30	6.19	10.05	5.15	4.79	9.18	5.41	4.58	8.50	6.39	6.03	10.94
gene10481	19.97	25.50	20.05	18.47	22.17	20.14	16.46	15.99	16.41	21.26	24.17	21.02
gene10482	18.79	19.08	27.50	16.03	18.70	29.67	13.83	13.16	24.42	18.34	15.91	27.54
gene10483	6.94	10.80	0.34	8.36	9.80	1.28	1.45	2.55	0.72	3.97	1.33	0.28
gene10484	2.81	3.97	16.59	2.26	4.90	12.55	9.49	12.19	6.89	7.64	9.22	15.19
gene10485	0.00	0.00	0.00	0.00	0.00	0.00	0.00	0.00	0.00	0.00	0.00	0.00
gene10486	0.00	0.00	0.00	0.00	0.00	0.00	0.00	0.00	0.00	0.00	0.00	0.00
gene10487	1.64	1.78	0.91	1.46	1.55	1.25	1.93	1.33	1.31	1.21	1.29	1.04
gene10488	6.66	4.61	2.60	4.25	4.26	2.26	7.18	6.46	2.41	8.71	7.39	3.58
gene10489	0.00	0.00	62.15	0.00	0.00	60.10	0.00	0.00	57.35	0.00	0.00	52.19
gene1049	0.00	0.01	4.07	0.00	0.00	3.06	0.00	0.00	2.45	0.00	0.00	2.10
gene10490	0.06	0.13	0.78	0.00	0.04	1.09	0.16	0.05	0.19	0.02	0.05	0.65
gene10491	0.49	0.82	594.25	1.27	1.85	624.12	1.82	2.25	747.23	0.83	1.27	641.07
gene10492	0.00	0.01	1.21	0.00	0.00	0.01	0.00	0.01	0.00	0.00	0.02	0.02
gene10493	0.05	0.00	1.39	0.00	0.00	0.05	0.00	0.00	0.02	0.18	0.00	0.07
gene10494	0.00	0.00	0.00	0.07	0.00	0.00	0.00	0.00	0.00	0.05	0.00	0.00
gene10495	0.00	0.00	0.09	0.01	0.00	0.01	0.00	0.00	0.00	0.00	0.00	0.03
gene10496	1.08	2.16	1.47	0.78	0.97	1.53	1.32	1.48	1.11	2.11	1.74	2.05
gene10497	0.00	0.00	0.00	0.00	0.00	0.00	0.00	0.00	0.00	0.00	0.00	0.00
gene10498	0.00	0.00	0.00	0.00	0.00	0.00	0.00	0.00	0.00	0.00	0.00	0.00
gene10499	0.00	0.00	0.00	0.00	0.00	0.00	0.00	0.00	0.00	0.00	0.00	0.00
gene105	8.28	7.03	31.49	11.40	12.87	31.36	16.43	12.52	27.44	14.00	13.48	27.59
gene1050	0.00	0.00	1.21	0.00	0.00	1.28	0.00	0.00	1.06	0.00	0.00	0.53
gene10500	0.00	0.00	0.25	0.00	0.00	0.01	0.00	0.00	0.01	0.00	0.00	0.08
gene10501	0.00	0.00	0.00	0.00	0.00	0.12	0.00	0.00	0.00	0.00	0.00	0.00
gene10502	0.36	0.53	1806.40	0.24	0.59	1054.75	0.53	0.63	925.53	0.28	0.59	1532.94
gene10503	6.70	6.32	6.02	5.44	6.48	5.77	6.65	6.26	5.86	9.26	7.68	5.31
gene10504	0.00	0.00	0.00	0.00	0.00	0.00	0.00	0.00	0.00	0.00	0.00	0.00
gene10505	8.10	7.69	0.46	10.98	8.88	0.43	13.78	7.02	0.25	10.19	5.24	0.71
gene10506	0.15	0.95	0.00	0.14	0.44	0.02	0.18	0.37	0.00	0.40	0.85	0.01
gene10507	3.04	1.44	1.22	2.00	1.32	2.16	1.96	0.80	2.22	3.52	1.06	2.29
gene10508	9.13	9.86	16.57	7.32	8.89	24.04	11.60	10.90	25.56	9.91	12.01	20.75
gene10509	60.89	41.90	65.51	42.23	32.14	69.38	66.80	50.53	93.92	56.72	41.31	80.97
gene1051	0.00	0.00	0.00	0.00	0.00	0.00	0.00	0.00	0.00	0.00	0.00	0.00
gene10510	0.00	0.00	0.00	0.00	0.00	0.00	0.00	0.00	0.00	0.00	0.00	0.00
gene10511	0.00	0.00	0.00	0.00	0.00	0.00	0.00	0.00	0.00	0.00	0.00	0.00
gene10512	0.00	0.00	0.00	0.00	0.00	0.00	0.00	0.00	0.00	0.00	0.00	0.00
gene10513	0.00	0.00	0.00	0.00	0.00	0.00	0.00	0.00	0.00	0.00	0.00	0.00
gene10514	0.00	0.01	1.96	0.00	0.00	2.10	0.04	0.00	1.14	0.04	0.01	1.51
gene10515	0.00	0.00	0.00	0.00	0.00	0.00	0.00	0.00	0.00	0.00	0.00	0.00
gene10516	0.00	0.00	0.00	0.00	0.00	0.00	0.00	0.00	0.00	0.00	0.00	0.00
gene10517	8.32	6.79	4.65	6.63	7.22	4.52	10.48	8.35	5.93	11.79	11.09	6.31
gene10518	0.00	0.00	0.00	0.00	0.00	0.00	0.00	0.00	0.00	0.00	0.00	0.00
gene10519	0.00	0.00	0.21	0.00	0.00	0.16	0.00	0.00	0.18	0.00	0.00	0.25
gene1052	25.63	23.27	10.71	21.72	22.44	11.58	29.35	26.43	11.67	23.39	26.39	8.75
gene10520	0.00	0.86	0.18	0.10	0.00	0.00	0.00	0.34	0.00	0.00	0.14	0.00
gene10521	114.07	136.82	19.97	173.21	211.28	42.28	75.86	91.78	31.76	98.24	65.00	24.03
gene10522	0.21	0.45	2.74	0.03	0.46	3.45	0.15	0.26	2.66	0.21	0.65	4.90
gene10523	8.63	10.92	7.37	12.08	11.91	7.17	8.06	8.18	10.98	9.50	6.95	7.02
gene10524	2.45	2.77	0.18	2.67	3.00	0.29	3.45	2.77	0.30	3.51	3.12	0.43
gene10525	0.08	0.11	0.22	0.01	0.09	1.16	0.02	0.07	0.44	0.02	0.03	0.32
gene10526	37.14	61.51	11.09	34.23	55.13	12.48	25.09	36.79	10.62	23.04	38.67	16.38
gene10527	12.19	9.48	20.42	8.05	8.62	20.91	14.57	13.10	18.48	16.76	17.26	26.01
gene10528	31.35	31.59	33.55	25.26	30.50	29.40	31.30	24.79	43.05	31.78	31.29	35.29
gene10529	24.60	24.98	13.53	18.61	22.43	9.27	14.79	19.40	12.56	18.62	18.16	12.08
gene1053	1.20	2.78	7.08	1.74	3.51	6.55	1.14	5.19	6.67	0.58	5.43	10.90
gene10530	0.02	0.01	0.03	0.06	0.08	0.10	0.13	0.08	0.07	0.03	0.03	0.12
gene10531	0.05	0.06	0.80	0.00	0.01	0.69	0.00	0.00	0.37	0.00	0.00	1.79
gene10532	7.39	10.42	6.56	8.43	11.34	9.80	13.07	12.05	10.21	8.77	8.29	10.17
gene10533	4.64	9.27	0.81	2.45	7.67	0.39	5.45	7.78	0.28	4.27	6.62	1.68
gene10534	0.00	0.00	0.00	0.00	0.00	0.00	0.00	0.00	0.00	0.00	0.00	0.00
gene10535	0.00	0.00	0.00	0.00	0.00	0.00	0.00	0.00	0.00	0.00	0.00	0.00
gene10536	0.05	0.07	881.38	0.06	0.23	792.26	0.00	0.07	676.20	0.02	0.00	535.23
gene10537	0.00	0.00	14.36	0.00	0.00	9.44	0.01	0.00	6.04	0.00	0.00	4.32
gene10538	10.87	10.37	10.94	7.37	8.80	9.98	8.60	8.14	9.25	9.76	8.74	8.90
gene10539	0.00	0.00	0.00	0.00	0.00	0.00	0.00	0.00	0.00	0.00	0.00	0.00
gene1054	0.15	0.14	0.10	0.00	0.20	0.07	0.06	0.12	0.07	0.09	0.07	0.12
gene10540	0.00	0.00	0.00	0.00	0.00	0.00	0.00	0.00	0.00	0.00	0.00	0.00
gene10541	21.41	20.97	26.21	15.90	19.63	24.65	23.39	21.45	31.96	24.77	25.88	29.30
gene10542	1.31	0.37	0.21	0.40	0.59	0.21	0.58	0.84	0.20	0.82	0.56	0.38
gene10543	0.00	0.00	0.00	0.00	0.00	0.00	0.00	0.10	0.00	0.00	0.03	0.00
gene10544	16.91	13.31	15.46	11.14	12.07	12.13	17.99	15.39	15.01	22.68	20.55	18.73
gene10545	41.76	41.10	52.29	34.57	40.46	49.91	30.42	28.46	46.27	36.59	40.42	57.60
gene10546	15.12	11.67	4.97	8.79	10.53	4.62	13.65	12.96	5.41	20.95	21.31	6.38
gene10547	0.00	0.00	6.13	0.00	0.00	5.53	0.00	0.00	10.75	0.07	0.20	7.76
gene10548	0.00	0.00	0.00	0.00	0.00	0.00	0.00	0.00	0.00	0.00	0.00	0.00
gene10549	0.00	0.00	0.03	0.00	0.00	0.03	0.00	0.00	0.44	0.00	0.00	0.14
gene1055	20.72	25.46	7.04	22.40	27.51	6.52	21.56	20.98	8.17	22.73	25.31	8.49
gene10550	0.00	0.00	0.33	0.00	0.00	0.29	0.00	0.00	0.31	0.03	0.00	0.77
gene10551	0.00	0.00	0.00	0.00	0.00	0.00	0.00	0.00	0.00	0.00	0.00	0.00
gene10552	0.08	0.33	0.42	0.20	0.39	0.52	0.41	0.67	1.12	0.13	0.52	1.03
gene10553	0.00	0.00	0.05	0.00	0.00	0.01	0.00	0.00	0.02	0.00	0.00	0.17
gene10554	1.93	3.87	3.05	2.66	3.37	1.75	3.03	8.57	4.55	2.64	4.17	4.58
gene10555	0.11	0.27	0.11	0.06	0.24	0.16	0.16	0.31	0.24	0.10	0.56	0.24
gene10556	47.46	35.54	11.42	29.29	30.41	14.26	32.79	21.73	11.77	42.15	29.83	12.57
gene10557	0.56	0.55	0.81	0.39	0.28	0.79	0.47	0.47	0.97	0.94	1.04	0.95
gene10558	0.10	0.04	0.14	0.05	0.04	0.31	0.02	0.05	0.08	0.11	0.23	0.12
gene10559	24.07	29.59	24.06	18.51	25.50	21.91	21.27	21.18	33.96	25.72	27.54	34.60
gene1056	27.21	27.17	18.80	26.12	31.67	14.23	33.54	39.63	20.65	31.85	44.60	16.05
gene10560	0.00	0.00	0.00	0.00	0.00	0.01	0.00	0.04	0.03	0.00	0.01	0.09
gene10561	16.63	17.95	49.63	13.80	18.74	31.25	14.93	13.57	96.27	16.63	17.45	90.40
gene10562	0.00	0.00	0.00	0.00	0.00	0.00	0.00	0.00	0.00	0.00	0.00	0.00
gene10563	0.00	0.00	0.00	0.00	0.00	0.00	0.00	0.00	0.00	0.00	0.00	0.00
gene10564	0.04	0.21	0.13	0.00	0.14	0.00	0.54	0.29	0.02	0.37	0.07	0.20
gene10565	8.98	4.36	2.15	5.65	4.18	2.27	8.75	6.35	2.83	9.57	9.54	4.17
gene10566	0.00	0.00	1.50	0.00	0.01	2.07	0.00	0.00	1.02	0.01	0.00	2.20
gene10567	13.83	11.50	0.71	9.66	10.22	0.34	14.49	11.67	0.53	19.26	13.50	0.94
gene10568	50.51	48.01	19.16	38.49	43.09	19.15	40.70	36.22	19.03	50.41	48.00	20.51
gene10569	31.50	21.02	50.70	18.71	17.36	59.86	31.80	28.75	87.93	38.88	36.44	68.12
gene1057	0.00	0.00	0.42	0.00	0.02	0.48	0.02	0.01	0.46	0.04	0.11	0.23
gene10570	0.00	0.00	0.19	0.00	0.00	0.53	0.00	0.00	0.18	0.00	0.00	0.10
gene10571	0.00	0.00	3.88	0.00	0.00	6.65	0.00	0.00	1.67	0.00	0.00	5.24
gene10572	0.00	0.00	0.00	0.00	0.00	0.00	0.00	0.00	0.00	0.00	0.00	0.00
gene10573	0.00	0.00	0.02	0.00	0.00	0.07	0.00	0.00	0.00	0.00	0.00	0.04
gene10574	0.00	0.00	0.00	0.00	0.00	0.01	0.00	0.00	0.00	4.89	2.58	0.03
gene10575	0.00	0.00	0.01	0.00	0.00	0.00	0.00	0.00	0.01	0.00	0.00	0.01
gene10576	48.95	62.73	53.22	47.64	60.35	42.43	45.52	44.91	68.77	44.43	44.54	51.45
gene10577	55.83	53.84	4.71	43.97	46.18	2.86	43.97	38.29	3.48	56.56	62.72	6.03
gene10578	11.13	14.29	14.67	12.98	12.46	14.02	10.38	12.28	18.20	13.95	9.44	17.89
gene10579	3.37	4.50	7.58	3.47	3.97	11.16	2.21	3.60	10.92	3.22	3.79	7.68
gene1058	8.07	7.68	99.95	5.25	6.27	113.40	6.43	6.19	89.39	5.70	4.59	90.81
gene10580	24.14	21.44	32.49	16.39	20.77	32.95	33.98	29.22	31.94	33.69	39.61	39.57
gene10581	0.00	0.00	0.00	0.00	0.00	0.00	0.00	0.00	0.00	0.00	0.00	0.00
gene10582	0.48	0.94	0.28	0.39	0.60	0.00	0.46	1.09	0.04	0.93	1.29	0.09
gene10583	0.40	0.37	0.34	0.28	0.37	0.46	0.76	0.39	0.54	0.46	0.12	0.41
gene10584	2.00	1.42	2.82	2.05	1.41	4.04	4.55	5.02	3.68	3.80	1.62	2.90
gene10585	0.00	0.00	0.03	0.00	0.02	0.02	0.00	0.00	0.01	0.00	0.00	0.01
gene10586	2.18	1.33	2.16	1.00	1.07	2.10	4.10	2.15	2.20	3.35	2.96	2.63
gene10587	12.04	8.71	3.24	7.24	7.64	3.69	12.13	10.53	3.33	15.76	16.05	4.19
gene10588	0.79	0.97	4.32	0.89	0.66	7.93	0.80	0.56	4.06	0.96	0.41	5.17
gene10589	0.03	0.29	0.30	0.13	0.37	0.74	0.12	0.14	0.30	0.18	0.11	0.41
gene1059	11.74	8.32	47.25	8.70	9.66	54.56	12.52	12.98	46.56	15.77	14.65	44.90
gene10590	0.00	0.00	0.00	0.00	0.00	0.00	0.00	0.00	0.00	0.00	0.00	0.00
gene10591	8.88	6.59	7.84	5.87	6.13	8.04	9.33	7.17	7.36	10.45	8.74	9.35
gene10592	0.31	0.36	0.52	0.04	0.22	0.55	0.15	0.15	0.43	0.12	0.15	0.58
gene10593	24.69	20.21	15.05	15.30	17.88	13.80	18.26	15.88	14.89	23.05	22.65	16.04
gene10594	0.08	0.08	25.74	0.06	0.12	32.60	0.00	0.02	32.65	0.03	0.00	41.12
gene10595	0.13	0.23	1.98	0.11	0.23	1.36	0.08	0.05	1.10	0.21	0.06	2.04
gene10596	16.89	15.97	13.37	13.93	15.57	14.25	18.21	17.75	15.97	20.67	19.00	14.51
gene10597	0.14	0.08	1.97	0.13	0.04	2.54	0.35	0.08	0.97	0.24	0.02	3.54
gene10598	1.09	1.61	789.38	1.99	3.64	887.13	4.16	4.96	668.25	1.62	3.19	875.21
gene10599	0.54	0.71	72.22	0.40	0.50	151.36	0.84	1.13	61.37	0.60	0.35	53.16
gene106	0.42	1.51	0.94	0.74	1.52	1.18	2.50	2.25	1.58	1.50	4.15	2.24
gene1060	0.00	0.00	0.00	0.00	0.00	0.00	0.00	0.00	0.00	0.00	0.00	0.00
gene10600	32.51	23.01	6.21	20.62	20.37	4.87	22.84	16.10	5.45	26.38	21.90	8.16
gene10601	40.64	66.76	17.45	158.92	68.33	25.57	65.92	57.54	21.53	62.95	56.25	15.40
gene10602	4.37	2.64	3.96	3.38	2.02	4.20	4.99	2.30	4.38	5.57	3.60	3.73
gene10603	42.85	40.01	24.43	30.62	38.51	26.13	40.39	43.73	23.54	52.72	50.04	26.87
gene10604	16.88	10.71	7.32	14.10	10.73	6.80	22.49	15.32	7.78	26.80	22.23	9.19
gene10605	14.15	27.17	0.43	22.39	27.64	0.72	4.24	5.23	0.18	4.39	4.65	0.32
gene10606	0.45	0.31	8.65	0.52	0.63	6.84	0.68	0.85	11.90	0.34	0.69	10.13
gene10607	0.00	0.05	0.56	0.00	0.00	1.17	0.00	0.00	0.68	0.00	0.00	5.36
gene10608	0.00	0.00	0.79	0.00	0.00	0.21	0.00	0.00	0.12	0.00	0.00	0.90
gene10609	0.00	0.00	0.00	0.00	0.00	0.00	0.00	0.00	0.00	0.00	0.00	0.05
gene1061	7.86	5.32	5.89	5.79	5.79	7.53	8.24	6.41	7.49	8.36	6.17	6.15
gene10610	108.40	116.82	54.21	111.56	108.91	49.94	116.66	102.79	58.61	119.42	99.94	48.00
gene10611	1.71	0.67	0.00	0.00	0.00	0.00	0.00	0.25	0.19	0.00	0.33	0.00
gene10612	21.25	19.68	6.49	14.68	18.20	5.43	16.32	15.67	5.63	19.77	22.37	6.25
gene10613	4.19	0.22	0.00	2.90	0.25	0.03	1.42	0.28	0.00	1.91	0.24	0.00
gene10614	0.00	0.00	0.00	0.00	0.00	0.00	0.00	0.00	0.00	0.00	0.00	0.00
gene10615	0.00	0.00	0.00	0.00	0.00	0.00	0.00	0.00	0.00	0.00	0.00	0.00
gene10616	538.01	711.34	45.95	592.34	778.73	74.59	298.55	313.35	61.28	396.12	388.21	80.64
gene10617	4.88	3.77	8.62	3.39	2.87	11.88	5.09	4.43	10.22	4.36	4.05	8.34
gene10618	46.69	39.75	10.36	46.32	56.80	6.10	52.12	56.71	18.33	78.90	83.63	9.53
gene10619	24.49	19.57	7.35	12.57	13.61	6.81	21.94	20.02	5.90	28.27	27.49	8.55
gene1062	0.00	0.10	0.05	0.00	0.00	0.15	0.10	0.00	0.29	0.00	0.00	0.05
gene10620	0.00	0.00	1.26	0.00	0.00	0.97	0.00	0.00	0.45	0.00	0.00	1.71
gene10621	0.00	0.03	0.14	0.07	0.14	0.10	0.00	0.03	0.18	0.02	0.00	0.36
gene10622	0.00	0.00	0.00	0.00	0.00	0.00	0.00	0.00	0.00	0.00	0.00	0.00
gene10623	0.14	0.27	0.64	0.08	0.18	0.70	0.01	0.11	0.58	0.05	0.10	0.46
gene10624	1.65	1.93	1.25	1.44	0.97	1.09	1.36	1.08	1.49	1.32	1.59	1.40
gene10625	0.00	0.00	0.00	0.00	0.00	0.00	0.00	0.00	0.00	0.00	0.00	0.00
gene10626	0.00	0.00	0.00	0.00	0.00	0.00	0.00	0.00	0.00	0.00	0.00	0.00
gene10627	6.71	5.49	60.99	6.11	6.47	58.74	6.70	5.18	44.39	8.42	5.52	47.79
gene10628	0.02	0.00	0.19	0.06	0.02	0.16	0.00	0.00	0.14	0.01	0.00	0.13
gene10629	0.00	0.00	0.00	0.00	0.00	0.00	0.00	0.00	0.00	0.00	0.00	0.00
gene1063	0.00	0.00	0.76	0.00	0.00	0.88	0.00	0.00	1.20	0.00	0.00	3.08
gene10630	25.07	24.94	32.75	25.62	28.26	36.18	33.38	31.62	42.49	29.91	30.78	43.54
gene10631	167.98	221.52	181.69	180.64	221.67	210.81	127.03	135.15	265.34	156.83	162.92	205.19
gene10632	22.71	25.08	11.66	17.49	24.82	12.39	23.62	21.22	11.02	23.86	30.75	14.39
gene10633	0.97	0.61	1.63	0.68	0.52	1.38	1.76	0.53	2.21	1.09	0.68	2.01
gene10634	0.00	0.00	0.00	0.00	0.00	0.00	0.00	0.00	0.00	0.00	0.00	0.00
gene10635	0.00	0.00	0.00	0.00	0.00	0.00	0.02	0.04	0.00	0.11	0.00	0.00
gene10636	21.40	17.43	8.00	16.50	17.12	8.50	22.21	20.66	8.35	23.66	22.67	8.55
gene10637	0.04	0.05	0.13	0.08	0.00	0.11	0.19	0.18	0.08	0.10	0.07	0.09
gene10638	22.57	18.10	3.03	12.88	14.24	3.06	20.60	23.12	2.40	26.61	30.12	3.56
gene10639	0.44	11.13	6.39	0.91	13.22	7.46	1.04	7.19	7.05	1.21	8.75	6.23
gene1064	0.00	0.00	1.15	0.00	0.00	1.19	0.00	0.00	0.50	0.00	0.00	0.38
gene10640	76.89	98.28	99.23	96.92	105.03	120.49	77.01	74.42	93.92	86.08	83.61	101.79
gene10641	25.98	21.37	10.68	17.08	16.97	10.33	19.89	18.46	11.65	23.37	21.54	10.79
gene10642	0.61	1.13	0.06	0.68	0.69	0.13	0.05	0.48	0.02	0.17	0.11	0.02
gene10643	647.14	833.72	619.98	722.47	878.04	517.59	629.95	726.15	617.24	660.85	748.56	631.57
gene10644	13.88	8.38	1.37	8.71	7.43	1.78	12.82	9.24	1.70	17.20	13.62	2.22
gene10645	56.00	97.39	1.19	81.30	102.59	2.90	13.82	17.44	0.72	20.78	12.52	0.41
gene10646	0.00	0.00	0.24	0.00	0.00	0.00	0.00	0.00	0.00	0.00	0.00	0.00
gene10647	29.01	28.08	11.88	22.90	23.87	13.07	21.47	20.78	13.21	22.81	24.25	15.27
gene10648	25.80	15.13	8.57	18.20	15.16	11.16	35.71	24.37	9.31	39.80	28.05	10.98
gene10649	0.00	0.00	0.00	0.00	0.00	0.00	0.00	0.00	0.00	0.00	0.00	0.00
gene1065	8.85	9.22	10.61	15.42	16.01	8.92	16.95	12.95	13.04	15.04	13.18	9.61
gene10650	47.62	43.77	20.40	42.92	46.56	21.63	47.33	45.44	20.58	52.09	47.81	25.39
gene10651	0.00	0.00	4.23	0.00	0.01	4.76	0.00	0.03	3.63	0.04	0.10	2.76
gene10652	0.00	0.00	13.01	0.00	0.00	8.51	0.00	0.00	2.75	0.15	0.12	5.99
gene10653	1.64	2.69	0.03	1.94	2.55	0.15	0.33	0.68	0.01	0.79	0.26	0.02
gene10654	16.85	22.12	8.60	14.19	23.20	6.47	19.46	24.31	7.02	16.77	29.93	8.87
gene10655	0.88	3.97	0.06	1.11	4.78	0.05	2.21	12.17	0.13	1.02	8.66	0.23
gene10656	0.00	0.00	0.00	0.00	0.00	0.00	0.00	0.00	0.00	0.00	0.00	0.00
gene10657	0.35	0.51	3.68	0.78	0.87	4.60	1.53	1.64	3.08	1.43	2.02	4.30
gene10658	165.98	170.76	106.54	167.37	177.54	104.09	125.14	114.27	108.84	147.61	102.53	106.40
gene10659	86.71	110.22	5.32	58.41	93.95	3.09	74.93	83.57	2.92	75.86	108.37	3.71
gene1066	10.04	9.63	7.17	7.20	8.91	7.25	6.28	7.64	10.48	7.41	6.65	7.79
gene10660	5.30	7.23	28.47	3.23	5.03	7.94	4.51	3.51	24.92	2.65	2.55	12.36
gene10661	0.29	0.19	5.68	0.38	0.20	7.36	0.25	0.13	5.02	0.12	0.09	6.83
gene10662	0.00	0.00	0.00	0.00	0.00	0.00	0.00	0.00	0.00	0.00	0.00	0.00
gene10663	36.68	48.04	23.40	32.77	42.14	20.48	30.32	33.64	21.29	33.80	41.78	24.38
gene10664	0.00	0.00	0.00	0.00	0.00	0.00	0.00	0.00	0.00	0.00	0.00	0.00
gene10665	0.83	0.38	0.02	0.64	0.61	0.07	0.55	1.12	0.01	0.24	0.22	0.01
gene10666	3.40	4.79	35.24	2.64	2.68	24.95	0.65	0.56	22.62	1.98	2.03	38.33
gene10667	25.46	33.21	141.76	19.01	34.34	249.03	24.45	26.33	241.74	28.65	33.27	198.24
gene10668	0.13	0.05	0.01	0.05	0.02	0.17	0.53	0.04	0.14	0.37	0.01	0.03
gene10669	18.97	14.25	2.61	12.19	11.78	2.22	19.33	15.61	2.54	24.83	23.82	3.04
gene1067	50.40	33.72	5.77	34.49	28.44	6.40	38.02	27.58	3.51	38.63	26.37	6.40
gene10670	17.14	17.85	14.09	10.54	12.51	13.43	14.67	13.72	14.93	14.86	14.64	14.07
gene10671	0.00	0.00	0.08	0.01	0.00	0.13	0.00	0.00	0.29	0.00	0.01	0.14
gene10672	0.68	1.78	7.39	0.49	1.81	6.31	1.17	2.42	7.51	0.79	3.94	7.84
gene10673	0.15	0.13	0.22	0.29	0.27	0.43	0.16	0.26	0.10	0.03	0.02	0.35
gene10674	6.25	6.70	37.22	5.63	6.28	39.45	4.78	3.97	35.61	6.18	5.58	30.24
gene10675	3.92	3.42	10.18	2.76	3.15	10.23	3.36	2.83	11.88	3.59	2.78	10.77
gene10676	0.08	0.12	0.00	0.00	0.10	0.02	0.07	0.08	0.04	0.16	0.06	0.04
gene10677	19.75	16.24	5.17	13.70	15.45	4.80	24.06	23.34	6.24	22.79	25.76	6.72
gene10678	4.31	3.93	2.76	3.52	4.23	3.33	3.59	4.29	2.71	4.41	4.59	2.33
gene10679	0.00	0.00	0.00	0.00	0.00	0.00	0.00	0.00	0.00	0.00	0.00	0.00
gene1068	0.00	0.00	0.00	0.00	0.00	0.02	0.00	0.03	0.00	0.06	0.09	0.00
gene10680	1.63	2.19	0.13	0.71	1.02	0.39	0.83	0.57	0.12	0.00	1.02	0.00
gene10681	123.91	118.37	31.01	103.13	120.25	28.08	99.13	97.61	32.80	103.31	111.00	32.54
gene10682	14.62	13.67	16.30	9.07	13.10	9.84	14.58	14.94	19.15	19.64	17.55	20.88
gene10683	30.53	23.56	82.79	24.02	22.38	111.66	37.06	31.72	91.58	33.00	32.41	71.90
gene10684	3.93	5.15	2.83	1.35	2.44	2.03	2.34	3.13	1.46	2.52	3.84	1.76
gene10685	5.12	9.31	0.63	6.40	10.20	0.62	1.64	2.69	0.45	2.09	1.51	0.58
gene10686	2.82	2.73	1.95	3.25	2.61	2.06	4.60	3.30	1.98	3.70	3.30	2.02
gene10687	21.75	21.73	40.45	26.42	25.42	21.43	23.67	24.08	32.32	20.50	24.74	30.47
gene10688	1856.64	1749.45	611.91	2203.53	1981.32	584.97	1868.13	1768.24	594.35	1779.78	1712.16	533.27
gene10689	6.63	9.18	1.77	5.27	6.14	2.27	6.06	6.50	2.17	6.60	8.41	2.53
gene1069	108.94	99.68	3.77	79.74	93.87	3.13	103.82	120.55	3.30	115.72	131.33	5.88
gene10690	13179.61	9663.62	2604.57	13826.97	10566.69	2353.65	12905.28	12793.11	2364.66	10371.32	12806.07	2127.61
gene10691	0.00	0.00	0.00	0.00	0.00	0.00	0.00	0.00	0.00	0.00	0.00	0.00
gene10692	0.00	0.00	0.01	0.00	0.00	0.00	0.00	0.00	0.00	0.00	0.00	0.02
gene10693	0.00	0.00	0.00	0.00	0.00	0.00	0.00	0.00	0.00	0.00	0.00	0.00
gene10694	0.00	0.02	0.21	0.00	0.01	0.14	0.00	0.00	0.14	0.01	0.00	0.08
gene10695	0.00	0.00	0.00	0.00	0.00	0.00	0.00	0.00	0.00	0.00	0.00	0.00
gene10696	0.00	0.00	0.00	0.00	0.00	0.05	0.00	0.00	0.00	0.00	0.00	0.00
gene10697	0.00	0.00	0.00	0.00	0.00	0.00	0.00	0.00	0.00	0.00	0.00	0.00
gene10698	0.06	0.02	0.02	0.04	0.01	0.02	0.04	0.02	0.02	0.16	0.02	0.00
gene10699	0.00	0.00	0.00	0.00	0.00	0.00	0.00	0.00	0.00	0.00	0.00	0.00
gene107	1.51	1.96	0.76	0.55	1.17	0.72	0.42	0.40	0.60	1.49	2.20	1.21
gene1070	14.06	9.73	2.74	9.19	7.31	2.60	10.16	8.62	2.92	15.01	11.05	3.41
gene10700	0.00	0.00	0.00	0.00	0.00	0.00	0.00	0.00	0.00	0.00	0.00	0.00
gene10701	55.39	42.62	18.80	40.48	37.46	21.18	46.14	44.22	21.16	62.22	58.10	22.98
gene10702	19.97	17.34	8.95	18.29	17.59	8.99	18.07	17.31	9.55	20.67	17.55	9.04
gene10703	13.49	11.42	7.49	8.51	9.19	6.14	12.66	11.23	7.43	14.89	14.74	8.46
gene10704	0.00	0.00	0.00	0.00	0.00	0.00	0.00	0.00	0.24	0.34	0.00	0.00
gene10705	4.37	3.08	4.16	2.54	2.64	5.10	5.13	4.86	4.30	6.84	6.64	4.50
gene10706	0.00	0.00	0.00	0.00	0.00	0.00	0.00	0.00	0.00	0.00	0.00	0.00
gene10707	8.67	6.09	3.19	6.00	5.02	4.16	11.78	12.17	3.27	13.41	13.87	3.67
gene10708	0.96	0.27	0.48	0.50	0.23	0.82	0.83	0.62	0.50	1.21	0.35	0.65
gene10709	15.80	14.13	11.58	9.14	11.73	11.35	9.42	9.48	11.82	12.76	11.15	10.69
gene1071	0.00	0.00	0.00	0.00	0.00	0.00	0.00	0.00	0.00	0.00	0.00	0.00
gene10710	12.12	11.77	7.97	11.61	12.35	8.71	15.83	16.83	10.25	17.73	18.07	9.83
gene10711	17.67	21.20	27.71	14.72	17.65	23.88	18.32	18.35	30.28	20.70	25.41	30.70
gene10712	25.39	24.96	11.56	17.17	22.03	9.74	20.74	21.29	10.05	27.63	26.02	10.29
gene10713	0.16	0.05	0.18	0.02	0.14	0.13	0.40	0.48	0.16	0.13	0.19	0.41
gene10714	3.76	3.51	2.29	2.22	3.17	3.60	4.40	4.97	2.63	4.79	6.70	4.02
gene10715	32.18	29.96	15.25	23.80	26.55	12.82	32.28	31.28	16.44	36.84	41.70	16.38
gene10716	25.63	19.68	7.25	17.04	16.55	6.77	24.66	23.93	8.34	28.66	26.90	9.68
gene10717	0.00	0.00	0.04	0.00	0.00	0.06	0.00	0.02	0.02	0.00	0.00	0.03
gene10718	0.00	0.00	0.00	0.00	0.00	0.00	0.00	0.00	0.00	0.00	0.00	0.00
gene10719	0.00	0.00	0.00	0.00	0.00	0.00	0.00	0.00	0.00	0.00	0.00	0.00
gene1072	89.09	44.34	2.06	58.08	45.44	0.84	71.37	79.99	1.25	88.11	74.30	2.23
gene10720	1.95	2.05	5.86	2.38	3.08	5.30	2.92	2.70	4.90	2.04	2.56	10.07
gene10721	0.01	0.02	0.14	0.00	0.02	0.09	0.00	0.02	0.07	0.01	0.02	0.33
gene10722	0.00	0.02	0.25	0.04	0.04	0.07	0.03	0.18	0.17	0.00	0.03	0.55
gene10723	10.01	11.32	5.76	6.93	11.32	4.15	8.87	11.53	3.35	11.76	15.17	5.26
gene10724	21.76	24.62	3.99	15.22	23.60	4.06	21.49	39.23	4.59	25.83	53.39	4.95
gene10725	12.08	8.35	4.01	6.58	6.71	3.62	12.52	11.65	5.65	15.62	13.80	5.02
gene10726	0.00	0.00	0.00	0.00	0.00	0.00	0.00	0.00	0.00	0.00	0.00	0.00
gene10727	0.00	0.00	0.00	0.00	0.00	0.00	0.00	0.00	0.00	0.00	0.02	0.00
gene10728	0.00	0.00	0.00	0.00	0.00	0.00	0.00	0.00	0.00	0.00	0.00	0.00
gene10729	0.00	0.00	0.00	0.00	0.00	0.00	0.00	0.00	0.00	0.00	0.00	0.00
gene1073	0.00	0.00	0.01	0.00	0.00	0.02	0.00	0.00	0.02	0.00	0.00	0.03
gene10730	0.21	0.04	0.38	0.34	0.19	0.50	0.47	0.16	0.47	0.33	0.23	0.49
gene10731	14.18	10.90	5.73	10.49	9.80	5.73	13.09	13.00	6.78	14.43	13.91	7.20
gene10732	0.08	0.01	0.03	0.03	0.01	0.01	0.00	0.01	0.04	0.04	0.01	0.02
gene10733	0.29	0.25	17.16	0.52	0.12	11.27	0.49	0.13	11.76	0.50	0.07	10.13
gene10734	0.00	0.00	0.00	0.00	0.00	0.35	0.00	0.00	0.31	0.00	0.00	0.33
gene10735	25.06	21.12	11.59	17.67	18.04	10.06	19.95	17.34	13.41	21.31	19.71	12.24
gene10736	0.00	0.00	0.00	0.00	0.00	0.00	0.00	0.00	0.00	0.00	0.00	0.00
gene10737	6.23	8.62	31.35	4.59	7.71	32.89	5.61	6.32	37.09	5.91	6.72	31.35
gene10738	1.24	1.17	0.39	0.76	0.58	0.07	0.34	0.36	0.23	0.78	2.41	0.43
gene10739	0.86	0.49	0.25	0.32	0.73	0.35	0.84	0.81	0.32	0.59	1.24	0.38
gene1074	0.06	0.01	0.02	0.04	0.08	0.16	0.02	0.05	0.07	0.00	0.02	0.05
gene10740	27.29	36.85	0.62	29.92	43.08	1.98	6.87	7.26	0.53	12.17	6.25	0.59
gene10741	2.00	4.56	0.03	2.86	4.05	0.20	1.28	0.79	0.06	0.75	0.38	0.07
gene10742	31.94	23.68	31.70	17.54	18.12	29.01	27.46	21.19	34.94	35.09	31.38	31.95
gene10743	20.52	18.58	28.59	15.90	20.24	23.11	23.93	20.41	32.45	24.74	26.09	35.77
gene10744	0.25	0.12	0.70	0.18	0.10	0.70	0.39	0.12	0.24	0.35	0.26	0.38
gene10745	10.40	8.47	5.14	7.36	8.48	4.11	9.95	10.27	5.80	11.54	11.91	5.55
gene10746	0.05	0.06	0.23	0.19	0.10	0.22	0.19	0.11	0.30	0.15	0.16	0.12
gene10747	0.01	0.00	4.52	0.03	0.00	4.63	0.04	0.08	2.00	0.04	0.03	4.92
gene10748	3.07	3.25	5.80	2.23	2.83	5.44	3.27	3.33	6.79	3.02	4.69	6.47
gene10749	0.86	0.76	0.04	4.14	3.08	0.03	4.60	3.95	0.01	1.46	2.57	0.07
gene1075	64.22	55.63	54.12	51.73	52.30	48.34	60.12	49.85	67.18	69.31	61.92	53.96
gene10750	0.32	0.30	0.72	0.94	1.11	0.95	1.54	1.56	0.54	0.75	0.92	2.33
gene10751	0.00	0.00	2.57	0.00	0.32	1.38	0.00	0.00	1.74	0.04	0.00	4.72
gene10752	11.24	11.09	5.27	9.30	9.00	5.05	9.66	9.43	7.38	12.02	8.63	7.19
gene10753	23.11	28.80	17.01	22.05	25.73	16.49	20.93	19.28	18.82	25.39	23.78	19.64
gene10754	1.41	1.25	22.57	1.88	1.82	15.96	3.42	3.12	18.45	3.57	1.90	22.97
gene10755	6.74	7.33	93.37	7.44	7.60	85.34	9.76	8.57	57.75	10.81	6.58	72.57
gene10756	8.13	5.61	39.11	7.67	5.86	43.29	8.50	9.02	39.12	9.47	7.25	41.22
gene10757	11.55	14.18	0.57	10.23	16.38	1.57	4.05	5.26	0.54	6.50	6.48	0.95
gene10758	6.16	7.89	0.32	5.02	8.56	0.59	1.91	2.09	0.25	2.66	3.02	0.29
gene10759	0.00	0.00	0.00	0.00	0.00	0.00	0.00	0.00	0.00	0.00	0.00	0.00
gene1076	0.00	0.03	0.12	0.00	0.03	0.07	0.00	0.03	0.17	0.03	0.03	0.25
gene10760	5.07	6.33	4.97	5.20	8.39	5.64	6.39	8.77	7.29	5.68	6.70	6.05
gene10761	38.03	36.82	13.93	32.79	32.67	16.04	29.31	29.64	17.36	36.69	36.46	22.88
gene10762	3.80	3.17	2.51	3.05	2.77	2.96	4.49	4.29	2.56	5.31	5.13	2.25
gene10763	21.13	14.58	8.14	13.13	12.84	6.60	22.47	21.59	8.74	24.53	25.74	8.99
gene10764	30.19	29.37	137.31	23.31	30.04	148.10	27.57	32.39	151.37	29.31	34.07	151.35
gene10765	28.55	39.30	1.57	32.14	48.60	4.49	15.23	17.73	1.85	15.09	17.28	2.40
gene10766	0.19	0.43	0.00	0.12	0.72	0.00	0.05	1.72	0.01	0.04	1.31	0.00
gene10767	9.64	46.50	0.28	18.45	64.16	0.00	2.41	44.94	0.00	5.42	116.19	0.00
gene10768	0.03	0.04	1.22	0.02	0.01	1.67	0.00	0.02	2.44	0.00	0.06	3.56
gene10769	11.79	13.38	11.22	11.87	16.11	9.45	15.09	21.55	14.32	17.78	28.91	13.25
gene1077	35.18	24.39	49.28	27.30	22.20	53.69	39.57	31.08	32.03	48.56	41.20	30.21
gene10770	20.01	13.64	7.50	13.93	12.16	4.50	20.70	15.75	3.98	23.53	21.41	6.51
gene10771	1.86	1.52	0.66	0.82	1.12	0.48	2.06	1.38	0.37	3.12	1.61	0.50
gene10772	0.26	0.05	0.21	0.05	0.10	0.15	0.15	0.17	0.11	0.33	0.24	0.03
gene10773	0.00	0.00	0.00	0.00	0.00	0.00	0.00	0.00	0.00	0.00	0.00	0.00
gene10774	7.74	11.61	0.42	8.01	12.55	1.19	1.52	2.15	0.33	3.15	1.98	0.36
gene10775	7.24	8.35	3.58	5.74	7.75	3.08	13.11	13.42	1.56	9.20	14.54	4.40
gene10776	116.48	128.73	59.47	99.92	120.32	59.38	70.86	89.20	72.68	89.93	107.43	61.18
gene10777	7.82	8.00	4.93	6.05	7.77	5.83	10.11	9.95	4.64	9.76	10.71	6.64
gene10778	0.00	0.00	0.07	0.00	0.00	0.12	0.00	0.00	0.06	0.00	0.00	0.09
gene10779	0.00	0.00	0.00	0.00	0.00	0.41	0.00	0.00	0.00	0.00	0.00	0.00
gene1078	2.78	3.82	0.09	3.20	4.51	0.29	0.83	0.73	0.10	1.33	0.49	0.15
gene10780	0.00	0.00	0.07	0.00	0.00	0.03	0.00	0.00	0.08	0.00	0.00	0.03
gene10781	32.76	41.84	12.93	43.89	48.68	10.66	17.23	22.02	19.51	37.24	25.11	14.33
gene10782	0.00	0.00	0.19	0.00	0.00	0.25	0.00	0.00	0.07	0.00	0.00	0.06
gene10783	6.13	7.99	5.07	13.39	21.71	6.01	32.05	32.74	5.50	11.24	9.25	5.22
gene10784	0.00	0.00	0.00	0.00	0.00	0.00	0.00	0.00	0.00	0.00	0.00	0.00
gene10785	125.55	79.86	2.18	91.66	70.02	1.12	139.07	89.58	1.30	169.24	99.40	2.47
gene10786	16.51	18.21	16.49	10.31	13.85	16.48	6.53	6.96	17.00	10.99	10.02	16.69
gene10787	0.10	0.22	9.33	0.23	0.28	9.05	0.58	0.31	9.41	0.28	0.39	10.14
gene10788	0.00	0.12	0.00	0.00	0.00	0.00	0.00	0.00	0.00	0.00	0.03	0.00
gene10789	0.00	0.02	3.55	0.00	0.00	3.18	0.00	0.02	2.65	0.00	0.00	4.01
gene1079	0.00	0.00	0.00	0.00	0.00	0.00	0.00	0.00	0.00	0.00	0.00	0.00
gene10790	10.48	11.04	3.32	8.46	10.49	3.18	9.06	6.72	3.75	7.94	6.51	3.83
gene10791	5.69	6.00	11.47	2.30	4.55	9.91	1.91	3.04	8.01	4.83	3.99	11.76
gene10792	0.24	0.00	0.00	0.00	0.03	0.00	0.00	0.06	0.00	0.16	0.02	0.00
gene10793	0.00	0.00	0.11	0.00	0.00	0.08	0.11	0.00	0.05	0.07	0.09	0.06
gene10794	0.25	0.26	0.08	0.00	0.00	0.41	0.00	0.58	0.04	0.13	0.32	0.08
gene10795	0.03	0.13	0.00	0.58	0.18	0.00	0.07	0.09	0.00	0.07	0.10	0.00
gene10796	2.48	2.63	4.44	1.31	1.49	6.61	2.49	2.41	4.90	2.74	3.07	5.71
gene10797	0.00	0.00	0.00	0.00	0.00	0.00	0.00	0.00	0.00	0.00	0.00	0.00
gene10798	15.09	12.84	4.55	11.59	14.39	4.22	14.68	14.82	5.13	17.51	18.83	5.85
gene10799	0.00	0.00	0.18	0.00	0.04	0.08	0.00	0.04	0.04	0.03	0.11	0.36
gene108	0.00	0.00	0.09	0.00	0.00	0.00	0.00	0.00	0.00	0.00	0.00	0.03
gene1080	6.70	5.80	8.27	4.24	5.09	8.09	6.41	4.59	10.19	5.93	6.02	7.41
gene10800	0.00	0.00	0.00	0.00	0.00	0.00	0.00	0.00	0.00	0.00	0.00	0.00
gene10801	9.27	12.78	0.38	9.73	15.59	0.99	3.65	4.87	0.19	6.34	6.29	0.28
gene10802	0.09	0.57	0.03	0.15	0.15	0.00	0.24	0.15	0.03	0.14	0.28	0.00
gene10803	0.00	0.00	0.00	0.00	0.02	0.00	0.00	0.00	0.00	0.00	0.00	0.03
gene10804	0.03	0.00	0.52	0.05	0.04	0.58	0.05	0.08	0.83	0.02	0.05	0.95
gene10805	0.00	0.00	0.00	0.00	0.00	0.00	0.00	0.00	0.00	0.00	0.00	0.00
gene10806	0.02	0.02	0.06	0.00	0.02	0.06	0.00	0.01	0.06	0.00	0.01	0.21
gene10807	55.41	39.03	4.80	50.71	34.70	3.41	38.93	34.04	6.10	35.13	23.78	5.88
gene10808	0.35	0.01	0.00	0.09	0.00	0.00	0.25	0.07	0.00	0.48	0.00	0.00
gene10809	88.53	101.85	115.09	89.48	98.98	114.03	84.56	88.09	166.48	96.58	104.90	143.24
gene1081	11.93	12.26	7.77	16.34	18.14	14.97	20.17	31.51	10.52	39.01	42.04	19.63
gene10810	5.67	5.53	3.52	4.97	4.93	3.46	6.34	6.14	3.99	7.88	7.52	3.78
gene10811	88.05	107.41	72.46	86.55	90.95	67.04	72.97	84.82	91.15	86.65	91.77	76.15
gene10812	40.37	24.55	2.68	23.30	21.65	2.33	26.57	21.75	1.72	32.59	27.10	2.99
gene10813	143.91	204.10	139.60	196.51	276.08	159.51	150.78	183.06	230.54	151.21	159.09	162.62
gene10814	0.00	0.01	0.00	0.01	0.00	0.00	0.04	0.02	0.01	0.00	0.00	0.00
gene10815	29.57	37.57	3.02	33.56	40.47	2.84	35.99	55.72	2.24	41.61	57.38	2.59
gene10816	0.00	0.00	0.00	0.00	0.00	0.00	0.00	0.00	0.00	0.00	0.00	0.00
gene10817	0.00	0.00	0.00	0.00	0.00	0.00	0.00	0.00	0.00	0.00	0.00	0.00
gene10818	0.00	0.00	0.00	0.00	0.00	0.00	0.00	0.00	0.00	0.00	0.00	0.00
gene10819	0.00	0.00	0.00	0.00	0.00	0.00	0.00	0.00	0.00	0.00	0.00	0.00
gene1082	0.00	0.00	0.00	0.00	0.00	0.00	0.00	0.00	0.00	1.31	0.94	0.06
gene10820	0.00	0.00	0.00	0.00	0.00	0.00	0.00	0.00	0.00	0.00	0.00	0.00
gene10821	0.00	0.00	0.00	0.00	0.00	0.00	0.00	0.00	0.00	0.00	0.00	0.00
gene10822	0.00	0.00	0.00	0.00	0.00	0.00	0.00	0.00	0.00	0.00	0.00	0.00
gene10823	0.00	0.00	0.00	0.00	0.00	0.00	0.00	0.00	0.00	0.00	0.00	0.00
gene10824	0.00	0.00	0.00	0.00	0.00	0.00	0.00	0.00	0.00	0.00	0.00	0.00
gene10825	0.00	0.00	0.00	0.00	0.00	0.00	0.00	0.00	0.00	0.00	0.00	0.00
gene10826	0.00	0.00	0.00	0.00	0.00	0.00	0.00	0.00	0.00	0.00	0.00	0.00
gene10827	0.00	0.00	0.00	0.00	0.00	0.00	0.00	0.00	0.00	0.00	0.00	0.00
gene10828	0.00	0.00	0.00	0.00	0.00	0.00	0.00	0.00	0.00	0.00	0.00	0.00
gene10829	0.00	0.00	0.00	0.00	0.00	0.00	0.00	0.00	0.00	0.00	0.00	0.00
gene1083	0.05	0.10	0.24	0.11	0.17	0.09	0.00	0.03	0.00	0.05	0.08	0.00
gene10830	0.00	0.00	0.00	0.00	0.00	0.00	0.00	0.00	0.00	0.00	0.00	0.00
gene10831	0.00	0.00	0.00	0.00	0.00	0.00	0.00	0.00	0.00	0.00	0.00	0.00
gene10832	0.00	0.00	0.00	0.00	0.00	0.00	0.00	0.00	0.00	0.00	0.00	0.00
gene10833	0.00	0.00	0.00	0.00	0.00	0.00	0.00	0.00	0.00	0.00	0.00	0.00
gene10834	0.00	0.00	0.00	0.00	0.00	0.00	0.00	0.00	0.00	0.00	0.00	0.00
gene10835	0.00	0.00	0.00	0.00	0.00	0.00	0.00	0.00	0.00	0.00	0.00	0.00
gene10836	0.00	0.00	0.00	0.00	0.00	0.00	0.00	0.00	0.00	0.00	0.00	0.00
gene10837	0.00	0.00	0.00	0.00	0.00	0.00	0.00	0.00	0.00	0.00	0.00	0.00
gene10838	0.00	0.00	0.00	0.00	0.00	0.00	0.00	0.00	0.00	0.00	0.00	0.00
gene10839	0.00	0.00	0.00	0.00	0.00	0.00	0.00	0.00	0.00	0.00	0.00	0.00
gene1084	0.00	0.00	0.42	0.00	0.00	0.81	0.00	0.00	0.31	0.00	0.00	0.04
gene10840	0.00	0.00	0.00	0.00	0.00	0.00	0.00	0.00	0.00	0.00	0.00	0.00
gene10841	0.00	0.00	0.00	0.00	0.00	0.00	0.00	0.00	0.00	0.00	0.00	0.00
gene10842	0.00	0.00	0.00	0.00	0.00	0.00	0.00	0.00	0.00	0.00	0.00	0.00
gene10843	0.00	0.00	0.00	0.00	0.00	0.00	0.00	0.00	0.00	0.00	0.00	0.00
gene10844	0.00	0.00	0.00	0.00	0.00	0.00	0.00	0.00	0.00	0.00	0.00	0.00
gene10845	0.00	0.00	0.00	0.00	0.00	0.00	0.00	0.00	0.00	0.00	0.00	0.00
gene10846	0.00	0.00	0.00	0.00	0.00	0.00	0.00	0.00	0.00	0.00	0.00	0.00
gene10847	0.00	0.00	0.00	0.00	0.00	0.00	0.00	0.00	0.00	0.00	0.00	0.00
gene10848	0.00	0.00	0.00	0.00	0.00	0.00	0.00	0.00	0.00	0.00	0.00	0.00
gene10849	0.00	0.00	0.00	0.00	0.00	0.00	0.00	0.00	0.00	0.00	0.00	0.00
gene1085	0.00	0.00	0.02	0.00	0.00	0.04	0.00	0.00	0.04	0.00	0.00	0.13
gene10850	0.00	0.00	0.00	0.00	0.00	0.00	0.00	0.00	0.00	0.00	0.00	0.00
gene10851	0.00	0.00	0.00	0.00	0.00	0.00	0.00	0.00	0.00	0.00	0.00	0.00
gene10852	0.00	0.00	0.00	0.00	0.00	0.00	0.00	0.00	0.00	0.00	0.00	0.00
gene10853	0.00	0.00	0.00	0.00	0.00	0.00	0.00	0.00	0.00	0.00	0.00	0.00
gene10854	0.00	0.00	0.00	0.00	0.00	0.00	0.00	0.00	0.00	0.00	0.00	0.00
gene10855	0.00	0.00	0.00	0.00	0.00	0.00	0.00	0.00	0.00	0.00	0.00	0.00
gene10856	0.00	0.00	0.00	0.00	0.00	0.00	0.00	0.00	0.00	0.00	0.00	0.00
gene10857	0.00	0.00	0.00	0.00	0.00	0.00	0.00	0.00	0.00	0.00	0.00	0.00
gene10858	0.00	0.00	0.00	0.00	0.00	0.00	0.00	0.00	0.00	0.00	0.00	0.00
gene10859	0.00	0.00	0.00	0.00	0.00	0.00	0.00	0.00	0.00	0.00	0.00	0.00
gene1086	0.20	0.07	0.00	0.12	0.00	0.00	0.16	0.63	0.00	0.00	0.09	0.00
gene10860	0.00	0.00	0.00	0.00	0.00	0.00	0.00	0.00	0.00	0.00	0.00	0.00
gene10861	0.00	0.00	0.00	0.00	0.00	0.00	0.00	0.00	0.00	0.00	0.00	0.00
gene10862	0.00	0.00	0.00	0.00	0.00	0.00	0.00	0.00	0.00	0.00	0.00	0.00
gene10863	0.00	0.00	0.00	0.00	0.00	0.00	0.00	0.00	0.00	0.00	0.00	0.00
gene10864	0.00	0.00	0.00	0.00	0.00	0.00	0.00	0.00	0.00	0.00	0.00	0.00
gene10865	0.00	0.00	0.00	0.00	0.00	0.00	0.00	0.00	0.00	0.00	0.00	0.00
gene10866	0.00	0.00	0.00	0.00	0.00	0.00	0.00	0.00	0.00	0.00	0.00	0.00
gene10867	0.00	0.00	0.00	0.00	0.00	0.00	0.00	0.00	0.00	0.00	0.00	0.00
gene10868	0.00	0.00	0.00	0.00	0.00	0.00	0.00	0.00	0.00	0.00	0.00	0.00
gene10869	0.00	0.00	0.00	0.00	0.00	0.00	0.00	0.00	0.00	0.00	0.00	0.00
gene1087	0.02	0.17	12.18	0.03	0.05	13.67	0.02	0.08	15.87	0.00	0.01	12.69
gene10870	0.00	0.00	0.00	0.00	0.00	0.00	0.00	0.00	0.00	0.00	0.00	0.00
gene10871	0.00	0.00	0.00	0.00	0.00	0.00	0.00	0.00	0.00	0.00	0.00	0.00
gene10872	0.00	0.00	0.00	0.00	0.00	0.00	0.00	0.00	0.00	0.00	0.00	0.00
gene10873	0.00	0.00	0.00	0.00	0.00	0.00	0.00	0.00	0.00	0.00	0.00	0.00
gene10874	0.00	0.00	0.00	0.00	0.00	0.00	0.00	0.00	0.00	0.00	0.00	0.00
gene10875	0.00	0.00	0.00	0.00	0.00	0.00	0.00	0.00	0.00	0.00	0.00	0.00
gene10876	0.00	0.00	0.00	0.00	0.00	0.00	0.00	0.00	0.00	0.00	0.00	0.00
gene10877	0.00	0.00	0.00	0.00	0.00	0.00	0.00	0.00	0.00	0.00	0.00	0.00
gene10878	0.00	0.00	0.00	0.00	0.00	0.00	0.00	0.00	0.00	0.00	0.00	0.00
gene10879	0.00	0.00	0.00	0.00	0.00	0.00	0.00	0.00	0.00	0.00	0.00	0.00
gene1088	0.00	0.00	1.94	0.00	0.00	1.43	0.00	0.00	1.25	0.00	0.00	1.52
gene10880	0.00	0.00	0.00	0.00	0.00	0.00	0.00	0.00	0.00	0.00	0.00	0.00
gene10881	0.00	0.00	0.00	0.00	0.00	0.00	0.00	0.00	0.00	0.00	0.00	0.00
gene10882	0.00	0.00	0.00	0.00	0.00	0.00	0.00	0.00	0.00	0.00	0.00	0.00
gene10883	0.00	0.00	0.00	0.00	0.00	0.00	0.00	0.00	0.00	0.00	0.00	0.00
gene10884	0.00	0.00	0.00	0.00	0.00	0.00	0.00	0.00	0.00	0.00	0.00	0.00
gene10885	0.00	0.00	0.00	0.00	0.00	0.00	0.00	0.00	0.00	0.00	0.00	0.00
gene10886	0.00	0.00	0.00	0.00	0.00	0.00	0.00	0.00	0.00	0.00	0.00	0.00
gene10887	0.00	0.00	0.00	0.00	0.00	0.00	0.00	0.00	0.00	0.00	0.00	0.00
gene10888	0.00	0.00	0.00	0.00	0.00	0.00	0.00	0.00	0.00	0.00	0.00	0.00
gene10889	0.00	0.00	0.00	0.00	0.00	0.00	0.00	0.00	0.00	0.00	0.00	0.00
gene1089	0.05	0.03	22.02	0.00	0.01	21.45	0.00	0.02	20.42	0.00	0.05	24.55
gene10890	0.00	0.00	0.00	0.00	0.00	0.00	0.00	0.00	0.00	0.00	0.00	0.00
gene10891	0.00	0.00	0.00	0.00	0.00	0.00	0.00	0.00	0.00	0.00	0.00	0.00
gene10892	0.00	0.00	0.00	0.00	0.00	0.00	0.00	0.00	0.00	0.00	0.00	0.00
gene10893	0.00	0.00	0.00	0.00	0.00	0.00	0.00	0.00	0.00	0.00	0.00	0.00
gene10894	0.00	0.00	0.00	0.00	0.00	0.00	0.00	0.00	0.00	0.00	0.00	0.00
gene10895	0.00	0.00	0.00	0.00	0.00	0.00	0.00	0.00	0.00	0.00	0.00	0.00
gene10896	0.00	0.00	0.24	0.00	0.00	0.00	0.00	0.00	0.17	0.00	0.00	0.44
gene10897	0.00	0.00	0.76	0.00	0.00	0.53	0.00	0.17	0.51	0.00	0.00	1.50
gene10898	0.00	0.00	0.00	0.00	0.00	0.00	0.00	0.00	0.00	0.00	0.00	0.00
gene10899	0.00	0.00	0.03	0.00	0.00	0.00	0.00	0.00	0.00	0.00	0.00	0.03
gene109	0.00	0.00	0.00	0.00	0.00	0.00	0.00	0.00	0.00	0.00	0.00	0.00
gene1090	0.67	0.91	2.13	0.52	0.89	1.57	0.64	0.93	1.13	1.14	0.99	1.51
gene10900	0.00	0.00	0.00	0.00	0.00	0.00	0.00	0.00	0.00	0.00	0.00	0.03
gene10901	0.00	0.00	0.00	0.00	0.00	0.00	0.00	0.00	0.00	0.00	0.00	0.00
gene10902	0.00	0.00	0.00	0.00	0.00	0.00	0.00	0.00	0.00	0.00	0.00	0.00
gene10903	0.00	0.00	0.00	0.00	0.00	0.00	0.00	0.00	0.00	0.00	0.00	0.00
gene10904	0.00	0.00	0.00	0.00	0.00	0.00	0.00	0.00	0.00	0.00	0.00	0.00
gene10905	23.05	18.71	4.61	15.02	14.07	5.51	13.79	15.08	3.89	21.24	17.15	5.45
gene10906	2.65	3.08	1.64	2.24	2.14	0.91	3.57	4.13	0.85	5.12	4.60	1.08
gene10907	6.85	10.10	4.27	6.08	8.16	1.47	8.72	8.18	2.15	10.12	11.93	3.11
gene10908	7.08	8.75	18.21	7.11	9.93	20.52	5.31	5.95	18.71	6.41	6.89	16.47
gene10909	6.01	2.83	2.54	4.73	3.71	2.27	11.15	7.39	2.44	9.37	5.63	3.99
gene1091	15.78	10.62	4.75	10.57	9.85	3.86	13.45	13.62	4.13	18.01	16.70	4.72
gene10910	0.06	0.52	1.12	0.39	0.97	1.59	1.25	1.97	1.05	0.35	1.35	1.28
gene10911	0.10	0.11	0.56	0.12	0.16	0.66	0.22	0.52	0.30	0.11	0.12	0.50
gene10912	33.29	29.59	27.33	28.08	27.05	24.92	31.43	29.86	25.06	35.61	33.61	26.13
gene10913	66.52	67.03	48.99	63.12	71.43	50.42	44.24	46.21	63.67	41.33	39.24	58.78
gene10914	27.71	19.48	15.81	19.83	15.49	10.47	27.36	20.85	17.91	27.03	21.37	18.05
gene10915	6.68	9.99	1.07	20.79	24.73	0.92	21.59	24.29	1.11	7.51	8.28	0.95
gene10916	20.75	34.69	2.33	36.78	50.85	1.86	34.03	35.50	1.95	28.33	27.42	3.06
gene10917	0.00	0.00	0.00	0.00	0.00	0.00	0.00	0.11	0.00	0.00	0.00	0.00
gene10918	0.00	0.00	0.00	0.00	0.00	0.00	0.00	0.00	0.00	0.00	0.00	0.00
gene10919	0.00	0.00	0.00	0.00	0.00	0.00	0.00	0.00	0.00	0.00	0.00	0.00
gene1092	0.00	0.00	0.00	0.00	0.00	0.00	0.00	0.00	0.01	0.00	0.00	0.00
gene10920	0.00	0.00	0.00	0.00	0.00	0.00	0.00	0.00	0.00	0.00	0.00	0.00
gene10921	0.00	0.00	0.00	0.00	0.00	0.00	0.00	0.00	0.00	0.00	0.00	0.00
gene10922	0.00	0.00	0.00	0.00	0.00	0.00	0.00	0.00	0.00	0.00	0.00	0.00
gene10923	0.00	0.00	0.00	0.00	0.00	0.00	0.00	0.00	0.00	0.00	0.00	0.00
gene10924	0.00	0.00	0.00	0.00	0.00	0.00	0.00	0.00	0.00	0.00	0.00	0.00
gene10925	0.00	0.00	0.00	0.00	0.00	0.00	0.00	0.00	0.00	0.00	0.00	0.00
gene10926	0.00	0.00	0.00	0.00	0.00	0.00	0.00	0.00	0.00	0.00	0.00	0.00
gene10927	0.00	0.00	0.00	0.00	0.00	0.00	0.00	0.00	0.00	0.00	0.00	0.00
gene10928	0.00	0.00	0.00	0.00	0.00	0.00	0.00	0.00	0.00	0.00	0.00	0.00
gene10929	0.00	0.00	0.00	0.00	0.00	0.00	0.00	0.00	0.00	0.00	0.00	0.00
gene1093	27.12	24.89	17.96	24.26	27.29	14.03	22.38	25.25	19.82	23.95	26.24	18.37
gene10930	0.00	0.00	0.00	0.00	0.00	0.00	0.00	0.00	0.00	0.00	0.00	0.00
gene10931	0.00	0.00	0.00	0.00	0.00	0.00	0.00	0.00	0.00	0.00	0.00	0.00
gene10932	0.00	0.00	0.00	0.00	0.00	0.00	0.00	0.00	0.00	0.00	0.00	0.00
gene10933	0.00	0.00	0.00	0.00	0.00	0.00	0.00	0.00	0.00	0.00	0.00	0.00
gene10934	0.00	0.00	0.00	0.00	0.00	0.00	0.00	0.00	0.00	0.00	0.00	0.00
gene10935	0.00	0.00	0.00	0.00	0.00	0.00	0.00	0.00	0.00	0.00	0.00	0.00
gene10936	0.00	0.00	0.00	0.00	0.00	0.00	0.00	0.00	0.00	0.00	0.00	0.00
gene10937	0.00	0.00	0.00	0.00	0.00	0.00	0.00	0.00	0.00	0.00	0.00	0.00
gene10938	0.00	0.00	0.00	0.00	0.00	0.00	0.00	0.00	0.00	0.00	0.00	0.00
gene10939	0.00	0.00	0.00	0.00	0.00	0.00	0.00	0.00	0.00	0.00	0.00	0.00
gene1094	0.00	0.00	0.01	0.00	0.00	0.01	0.00	0.00	0.00	0.00	0.00	0.00
gene10940	0.00	0.00	0.00	0.00	0.00	0.00	0.00	0.00	0.00	0.00	0.00	0.00
gene10941	24.10	34.63	1405.49	47.61	70.28	1391.50	99.50	93.07	1357.77	52.00	67.16	1192.37
gene10942	1.70	3.60	89.17	5.52	5.19	41.41	7.25	7.53	37.95	5.04	6.04	91.76
gene10943	4.29	7.43	3.17	7.52	9.54	5.18	16.35	18.20	4.15	5.65	10.83	5.05
gene10944	0.00	0.75	0.22	0.00	0.00	0.00	0.00	0.13	0.22	0.00	0.00	0.00
gene10945	0.00	0.00	8.98	0.00	0.00	0.51	0.00	0.00	108.61	0.00	0.00	33.23
gene10946	0.00	0.00	0.00	0.00	0.00	0.00	0.00	0.00	0.00	0.00	0.00	0.00
gene10947	0.00	0.00	0.00	0.00	0.00	0.00	0.00	0.00	0.00	0.00	0.00	0.00
gene10948	0.00	0.00	0.19	0.00	0.00	0.20	0.00	0.00	0.00	0.00	0.00	0.00
gene10949	0.00	0.00	0.00	0.00	0.00	0.00	0.00	0.00	0.00	0.00	0.00	0.00
gene1095	169.56	139.89	42.64	155.92	133.68	36.18	173.11	177.40	44.96	182.95	183.68	43.73
gene10950	0.00	0.05	3.03	0.09	0.32	3.80	0.49	1.33	2.61	0.20	0.46	2.09
gene10951	0.00	0.00	0.00	0.00	0.00	0.00	0.00	0.00	0.00	0.00	0.00	0.00
gene10952	0.00	0.00	0.00	0.00	0.00	0.00	0.00	0.00	0.00	0.00	0.00	0.00
gene10953	0.00	0.00	0.40	0.00	0.00	0.48	0.00	0.23	1.08	0.00	0.00	0.52
gene10954	6.23	5.28	10.47	6.50	5.96	12.54	4.71	5.60	12.26	5.74	4.36	8.87
gene10955	0.06	0.03	0.48	0.00	0.02	0.49	0.43	0.07	0.16	0.02	0.02	0.63
gene10956	6.07	10.60	664.23	7.25	13.95	738.89	16.23	15.71	616.60	10.75	20.30	440.96
gene10957	0.57	0.40	48.74	0.35	0.26	88.89	0.06	1.47	38.16	0.27	0.43	24.94
gene10958	0.00	0.00	1.48	0.00	0.01	3.70	0.00	0.00	0.95	0.00	0.00	0.62
gene10959	0.00	0.00	0.00	0.00	0.00	0.00	0.00	0.00	0.00	0.00	0.00	0.00
gene1096	1.63	1.53	0.96	1.14	1.63	0.99	1.55	1.71	0.82	1.63	2.25	0.89
gene10960	0.00	0.00	0.00	0.00	0.32	0.57	0.00	0.00	0.00	0.00	0.20	0.00
gene10961	0.00	0.00	0.00	0.00	0.00	0.00	0.00	0.00	0.00	0.00	0.00	0.00
gene10962	0.09	1.02	7.12	0.20	1.07	6.95	0.41	0.99	4.55	0.31	2.16	4.55
gene10963	1.50	0.80	11.09	1.58	0.72	8.88	2.42	1.62	12.62	2.34	0.98	10.59
gene10964	0.00	0.00	0.19	0.00	0.00	0.13	0.00	0.00	0.11	0.00	0.00	0.09
gene10965	0.00	0.00	0.00	0.00	0.00	0.00	0.29	0.00	0.00	0.40	0.07	0.00
gene10966	271.08	252.67	148.16	202.34	236.86	169.98	188.05	171.55	168.12	211.35	200.77	133.38
gene10967	0.01	0.00	0.64	0.03	0.01	3.67	0.03	0.01	0.41	0.02	0.00	0.06
gene10968	39.12	41.67	12.93	26.29	40.47	11.73	26.01	26.14	17.09	29.24	29.08	14.13
gene10969	0.09	0.00	0.00	0.00	0.04	0.00	0.00	0.00	0.00	0.00	0.00	0.00
gene1097	19.33	15.67	2.89	13.70	19.78	2.57	14.24	28.17	2.88	25.74	35.42	3.56
gene10970	36.04	27.09	5.14	22.75	24.89	5.60	35.94	34.36	6.65	40.32	38.60	6.85
gene10971	13.27	11.37	15.74	8.98	10.66	15.58	15.83	15.70	19.21	14.24	16.65	16.34
gene10972	28.27	25.69	22.53	17.55	21.64	20.05	16.54	18.98	32.79	18.58	20.50	25.35
gene10973	21.13	20.45	11.75	16.91	17.88	8.93	19.01	20.19	12.58	24.59	24.47	11.32
gene10974	0.78	0.40	0.11	0.29	0.48	0.16	0.64	0.62	0.07	0.47	0.19	0.20
gene10975	0.00	0.00	0.00	0.00	0.00	0.00	0.00	0.00	0.00	0.00	0.00	0.00
gene10976	0.00	0.00	0.00	0.00	0.00	0.00	0.03	0.00	0.00	0.03	0.00	0.00
gene10977	0.00	0.00	0.00	0.00	0.00	0.00	0.00	0.00	0.00	0.00	0.00	0.00
gene10978	0.00	0.09	0.00	0.00	0.05	0.00	0.00	0.17	0.00	0.00	0.00	0.00
gene10979	0.00	0.00	0.00	0.00	0.00	0.00	0.00	0.00	0.00	0.00	0.00	0.00
gene1098	99.33	114.23	178.29	106.30	122.03	162.26	80.54	88.60	196.93	91.45	85.49	153.87
gene10980	0.00	0.00	0.00	0.00	0.00	0.00	0.00	0.00	0.00	0.00	0.00	0.00
gene10981	5.05	1.72	0.00	3.90	4.54	0.00	7.08	6.98	0.43	2.17	0.30	0.00
gene10982	24.23	31.56	0.00	15.01	20.82	0.00	21.38	18.75	0.00	24.50	4.09	0.29
gene10983	10.14	4.57	0.00	7.68	14.11	0.00	16.42	8.85	0.13	9.91	2.96	0.53
gene10984	0.00	0.00	0.00	0.00	0.00	0.00	1.31	0.69	0.00	0.99	47.73	0.00
gene10985	2.21	0.00	0.00	0.00	0.86	0.00	0.00	0.78	0.00	0.00	0.00	0.00
gene10986	0.64	0.59	0.00	0.62	0.00	0.00	1.82	0.00	0.00	0.00	0.00	0.00
gene10987	3.25	0.81	0.17	3.14	0.74	0.00	3.14	2.05	0.00	3.35	0.74	0.06
gene10988	7.54	4.72	0.00	1.25	0.59	0.00	0.00	4.28	0.00	5.09	0.00	0.00
gene10989	0.57	0.44	0.00	0.35	0.50	0.00	1.20	0.46	0.00	0.51	0.51	0.00
gene1099	6.23	6.37	1.26	3.71	6.01	0.71	8.29	12.90	1.03	8.39	24.78	2.36
gene10990	8.46	3.28	0.07	3.72	3.89	0.00	6.28	3.91	0.00	7.73	4.15	0.00
gene10991	0.59	0.07	0.00	1.80	0.86	0.11	1.24	0.27	0.00	1.44	0.51	0.00
gene10992	2.61	1.58	0.12	1.38	1.32	0.00	3.64	0.80	0.00	2.45	2.68	0.12
gene10993	5.73	6.15	0.10	2.42	4.82	0.00	3.93	1.41	0.00	4.11	15.32	0.10
gene10994	5.27	25.92	0.00	1.77	33.13	0.00	1.58	32.63	0.00	3.62	8.62	0.00
gene10995	2.24	0.96	0.00	0.00	1.00	0.00	0.44	0.62	0.00	0.70	0.32	0.00
gene10996	7.95	10.09	0.14	8.23	6.74	0.00	13.02	4.46	0.00	10.34	3.95	0.00
gene10997	2.50	0.22	0.00	1.90	1.74	0.00	4.06	0.51	0.00	3.11	1.02	0.65
gene10998	2.66	87.87	0.50	4.93	70.29	0.00	7.47	29.75	0.97	0.63	43.42	2.23
gene10999	0.00	0.00	0.00	0.00	0.00	0.00	0.00	0.00	0.00	0.00	0.00	0.00
gene11	113.05	57.71	24.69	70.87	41.60	22.21	92.75	43.66	25.22	123.52	48.09	32.15
gene110	0.00	0.00	4.77	0.00	0.00	3.69	0.01	0.00	3.02	0.02	0.00	2.63
gene1100	0.03	0.00	0.00	0.09	0.00	0.00	0.00	0.01	0.00	0.00	0.00	0.00
gene11000	4.88	0.47	0.00	0.38	0.85	0.00	2.62	1.38	0.00	1.98	0.18	0.00
gene11001	0.00	0.00	0.00	0.00	0.00	0.00	0.00	0.00	0.00	0.00	0.00	0.00
gene11002	20.37	23.68	0.46	12.56	13.95	0.00	12.63	16.27	0.00	10.23	10.90	0.36
gene11003	6.75	2.85	0.00	5.33	4.32	0.00	8.36	0.68	0.00	8.53	0.00	0.00
gene11004	0.69	2.02	0.00	0.36	0.00	0.00	1.01	0.41	0.00	0.99	0.43	0.00
gene11005	0.28	0.00	0.00	0.00	0.00	0.00	0.00	0.00	0.00	0.00	0.00	0.00
gene11006	0.19	2.70	0.00	0.00	2.99	0.00	1.40	0.90	0.00	0.41	6.37	0.00
gene11007	18.19	8.67	0.00	3.85	3.94	0.00	6.22	2.27	0.00	10.36	2.75	0.12
gene11008	6.69	15.00	0.25	5.17	6.77	0.00	2.98	25.62	1.03	2.63	7.09	0.00
gene11009	3.00	182.91	0.00	1.60	62.46	0.00	9.11	60.04	0.00	1.39	38.54	0.55
gene1101	0.05	0.00	0.00	0.08	0.03	0.01	0.00	0.00	0.00	0.05	0.00	0.02
gene11010	0.00	1.49	0.00	0.00	0.00	0.00	0.00	0.00	0.00	0.00	0.00	0.00
gene11011	3.18	0.52	0.00	0.00	0.00	0.00	0.00	0.00	0.00	5.88	0.56	0.00
gene11012	4.12	3.67	0.00	1.76	3.62	0.00	1.11	2.08	0.00	0.97	4.02	0.00
gene11013	1.96	0.00	0.00	0.00	1.82	0.00	0.15	0.90	0.00	1.99	0.98	0.00
gene11014	0.64	0.00	0.00	1.82	1.23	0.00	7.92	6.03	0.00	2.29	1.20	0.00
gene11015	13.85	8.59	0.00	9.50	0.00	0.00	8.61	1.67	0.00	13.40	2.17	0.00
gene11016	8.06	4.58	0.00	7.66	4.44	0.00	7.17	1.06	0.00	6.19	1.52	0.00
gene11017	0.41	1.62	0.00	0.29	5.66	0.00	0.62	1.18	0.00	1.33	0.00	0.00
gene11018	0.00	0.00	0.00	0.00	0.00	0.00	0.00	0.00	0.00	0.00	0.00	0.00
gene11019	0.00	0.00	0.00	0.00	0.00	0.00	0.00	0.00	0.00	0.00	0.00	0.00
gene1102	0.00	0.00	0.00	0.00	0.02	0.00	0.05	0.02	0.00	0.03	0.04	0.00
gene11020	10.33	313.56	0.85	5.93	239.28	0.61	17.01	63.17	0.00	13.98	147.11	0.56
gene11021	0.00	0.00	0.00	0.00	0.00	0.00	0.00	0.00	0.00	0.00	0.00	0.00
gene11022	0.00	0.00	0.00	0.00	0.00	0.00	0.00	0.00	0.00	0.00	0.00	0.00
gene11023	0.00	0.00	0.00	0.00	0.00	0.00	0.00	0.00	0.00	0.00	0.00	0.00
gene11024	0.00	0.00	0.00	0.00	0.00	0.00	0.00	0.00	0.00	0.00	0.00	0.00
gene11025	0.00	0.25	0.00	0.00	0.00	0.00	0.00	0.41	0.00	0.00	0.00	0.00
gene11026	0.35	0.39	0.00	0.57	0.73	0.00	0.21	0.28	0.00	0.00	6.90	0.00
gene11027	18.66	7.31	0.00	6.52	16.89	0.00	13.31	8.46	0.00	18.23	8.43	0.41
gene11028	5.45	111.49	0.00	2.56	106.31	0.33	5.42	43.13	0.00	4.38	28.76	0.31
gene11029	18.93	13.03	0.00	11.02	8.70	0.00	7.92	5.80	0.00	11.00	5.09	0.11
gene1103	2.41	1.74	0.09	3.61	3.52	0.07	7.39	6.98	0.07	2.37	2.56	0.26
gene11030	0.00	0.00	0.00	0.00	0.00	0.00	0.00	0.00	0.00	0.00	0.00	0.00
gene11031	20.39	5.00	0.19	13.46	15.04	0.00	21.74	4.70	0.26	26.90	5.79	0.46
gene11032	7.60	3.83	0.02	3.48	3.85	0.02	6.38	4.24	0.02	8.99	9.49	0.30
gene11033	2.47	0.72	0.00	1.49	1.07	0.00	4.61	1.00	0.00	7.00	3.91	0.00
gene11034	3.57	2.59	0.00	1.75	2.49	0.00	0.30	1.81	0.00	2.74	2.15	0.21
gene11035	9.63	1.56	0.00	3.52	1.98	0.00	5.56	0.14	0.00	7.71	0.89	0.00
gene11036	0.24	1.25	0.00	0.00	0.95	0.00	0.00	0.00	0.00	0.00	2.02	0.00
gene11037	0.36	0.50	0.00	0.00	0.00	0.00	0.00	0.00	0.00	0.00	0.00	0.00
gene11038	7.30	1.89	0.00	6.81	4.80	0.17	8.49	3.19	0.00	6.78	4.71	0.16
gene11039	8.85	114.19	0.52	9.44	157.57	0.00	16.40	109.91	0.00	12.80	31.82	1.02
gene1104	0.00	0.00	0.00	0.00	0.00	0.00	0.00	0.00	0.00	0.00	0.00	0.00
gene11040	0.00	0.16	0.00	0.89	0.45	0.00	0.00	0.00	0.00	0.10	0.39	0.00
gene11041	25.52	166.72	0.92	18.83	52.07	0.00	29.13	17.48	0.00	21.98	48.84	1.85
gene11042	0.00	0.00	0.00	0.00	0.00	0.00	0.00	0.00	0.00	0.00	0.29	0.00
gene11043	0.80	17.73	0.08	0.72	8.30	0.00	3.58	27.22	0.07	2.42	11.20	0.08
gene11044	2.31	1.42	0.00	0.16	3.46	0.00	0.21	0.35	0.00	0.26	0.45	0.00
gene11045	0.85	7.42	0.17	0.58	14.03	0.00	0.99	5.73	0.00	0.07	3.04	0.00
gene11046	7.16	26.93	0.41	6.42	28.58	0.45	11.90	9.36	0.00	16.83	2.03	0.00
gene11047	2.70	166.68	0.27	6.06	122.28	0.00	5.08	129.65	0.27	8.05	30.88	0.81
gene11048	0.12	15.71	0.20	0.34	14.37	0.00	2.85	24.16	0.09	0.00	28.47	0.67
gene11049	0.00	0.00	0.00	0.00	0.58	0.00	0.00	0.28	0.00	0.00	2.73	0.48
gene1105	0.05	0.09	0.05	0.20	0.11	0.00	0.18	0.61	0.01	0.10	0.13	0.06
gene11050	0.00	0.00	0.00	0.00	0.00	0.00	0.00	0.00	0.00	0.00	0.00	0.00
gene11051	662.15	548.27	10.24	484.74	416.65	13.06	456.41	346.57	8.87	558.02	457.39	8.15
gene11052	30.99	50.12	0.25	40.23	129.76	0.26	45.57	461.46	0.95	32.50	151.40	1.46
gene11053	0.22	1.55	0.00	0.59	1.67	0.00	0.00	3.83	0.00	0.30	1.60	0.11
gene11054	17.51	667.66	7.47	32.33	845.84	3.89	54.03	1691.06	5.40	25.54	1538.09	13.84
gene11055	0.37	21.43	1.06	0.77	51.55	0.23	3.19	36.49	0.65	1.79	19.85	0.13
gene11056	157.21	221.85	311.08	188.84	228.48	310.78	138.16	158.98	367.69	143.71	158.91	319.05
gene11057	23.61	22.34	7.91	21.80	19.20	9.79	18.89	22.07	13.98	25.28	25.73	17.61
gene11058	0.00	0.11	0.00	0.00	0.07	0.00	0.00	0.00	0.00	0.51	0.27	0.20
gene11059	0.00	0.00	0.05	0.00	0.11	0.00	0.00	0.00	0.00	0.07	0.02	0.00
gene1106	41.65	47.21	14.46	42.74	52.32	9.88	36.21	45.77	15.56	36.90	51.67	12.90
gene11060	0.00	0.00	0.00	0.00	0.00	0.00	0.00	0.00	0.00	0.00	0.00	0.00
gene11061	0.00	0.00	0.00	0.00	0.00	0.00	0.00	0.00	0.00	0.00	0.00	0.00
gene11062	40.69	49.65	52.16	52.53	71.95	59.69	49.44	50.83	59.62	51.71	53.43	59.63
gene11063	12.67	12.76	20.56	12.86	15.33	12.75	17.40	15.88	14.37	15.55	16.80	12.75
gene11064	67.66	82.06	39.63	84.82	82.85	39.09	62.86	61.33	43.86	58.39	57.81	29.70
gene11065	0.00	0.00	12.07	0.00	0.00	9.34	0.00	0.00	8.18	0.00	0.00	8.38
gene11066	198.34	149.75	50.82	168.92	156.13	41.45	194.65	198.64	60.24	209.00	216.58	63.78
gene11067	5.77	3.60	0.17	4.95	5.09	0.19	9.30	8.85	0.16	10.35	10.75	0.19
gene11068	38.79	31.17	32.62	28.26	32.26	29.31	52.98	58.32	45.21	62.85	62.74	41.05
gene11069	15.40	21.72	28.69	12.70	21.20	18.70	10.74	15.57	45.19	11.60	13.34	29.94
gene1107	0.00	0.00	0.00	0.00	0.00	0.00	0.00	0.00	0.00	0.00	0.00	0.00
gene11070	0.00	0.00	0.00	0.00	0.00	0.00	0.00	0.00	0.00	0.00	0.00	0.00
gene11071	28.95	22.92	25.68	30.29	24.04	24.25	20.36	16.33	25.97	23.79	18.66	23.65
gene11072	0.41	0.20	36.70	0.42	0.14	33.28	0.40	0.28	36.80	0.25	0.11	30.65
gene11073	5.10	4.78	2.07	3.52	5.73	2.89	5.84	8.33	1.54	4.57	6.16	1.88
gene11074	15.57	23.59	94.34	14.89	22.01	82.49	11.35	15.65	136.43	12.45	13.89	106.93
gene11075	4.07	4.94	1.46	6.25	3.34	0.87	3.95	4.63	1.28	2.86	2.65	1.16
gene11076	0.00	0.00	0.00	0.00	0.06	0.09	0.00	0.00	0.00	0.00	0.04	0.00
gene11077	2.65	1.85	0.21	3.03	1.70	0.17	2.48	3.21	0.13	2.95	3.25	0.19
gene11078	130.26	102.93	55.34	103.78	102.66	53.51	132.56	128.18	60.38	144.29	139.74	58.70
gene11079	48.86	42.97	31.77	37.61	40.56	28.70	30.37	26.22	32.59	35.49	27.54	33.04
gene1108	0.00	0.00	5.21	0.00	0.88	2.83	0.00	0.00	2.58	0.00	0.00	8.92
gene11080	0.03	0.10	0.00	0.03	0.44	0.00	0.77	0.69	0.00	0.22	0.00	0.00
gene11081	0.09	0.02	5.24	0.05	0.01	7.36	0.12	0.00	9.85	0.10	0.00	1.57
gene11082	0.24	0.31	0.04	0.00	0.18	0.25	0.16	0.15	0.15	0.00	0.12	0.07
gene11083	0.36	0.31	0.22	0.27	0.74	0.17	0.00	0.07	0.00	0.41	0.30	0.25
gene11084	9.18	9.03	11.00	5.29	6.82	13.94	5.62	6.09	10.22	6.24	7.26	10.15
gene11085	0.74	0.63	1.22	0.48	0.54	1.42	0.70	0.71	1.53	0.94	0.83	1.60
gene11086	2.32	1.27	13.35	1.09	1.26	16.08	3.95	2.63	14.96	3.39	2.38	15.63
gene11087	40.83	36.87	27.43	36.16	37.47	27.06	43.55	45.55	24.49	46.88	48.25	28.55
gene11088	0.70	0.41	2.72	0.48	0.17	1.67	0.98	0.25	0.70	0.97	0.31	1.22
gene11089	0.00	0.00	0.15	0.00	0.00	0.07	0.00	0.00	0.03	0.00	0.00	0.21
gene1109	0.87	1.82	3.60	2.96	3.50	4.53	5.39	6.68	3.05	2.23	4.77	6.71
gene11090	0.00	0.00	0.17	0.00	0.00	0.02	0.00	0.00	0.02	0.00	0.00	0.32
gene11091	0.00	0.00	0.05	0.00	0.00	0.00	0.00	0.00	0.00	0.00	0.00	0.00
gene11092	0.09	0.00	0.00	0.08	0.00	0.00	0.06	0.03	0.00	0.19	0.00	0.00
gene11093	0.00	0.00	0.00	0.00	0.00	0.00	0.00	0.00	0.00	0.00	0.00	0.00
gene11094	0.00	0.00	0.00	0.00	0.00	0.00	0.00	0.00	0.00	0.00	0.00	0.00
gene11095	46.61	43.89	20.48	45.17	42.49	15.97	42.25	44.17	28.55	42.31	46.67	20.23
gene11096	0.00	0.04	0.06	0.06	0.05	0.04	0.04	0.20	0.01	0.04	0.01	0.01
gene11097	0.17	0.15	0.09	0.16	0.19	0.08	0.23	0.35	0.12	0.21	0.26	0.15
gene11098	20.93	16.99	7.96	12.56	14.60	9.06	17.74	16.91	9.30	22.38	21.12	8.47
gene11099	25.83	18.98	1.77	23.10	20.80	1.51	32.78	29.89	1.36	29.32	22.69	1.73
gene111	0.00	0.01	0.02	0.09	0.19	0.05	0.19	0.11	0.02	0.02	0.16	0.04
gene1110	0.99	2.23	7.28	1.91	2.99	7.98	8.31	8.54	5.68	1.63	5.48	12.03
gene11100	0.00	0.00	0.00	0.00	0.00	0.00	0.00	0.00	0.00	0.01	0.00	0.00
gene11101	0.00	0.00	0.00	0.00	0.00	0.00	0.00	0.00	0.00	0.00	0.00	0.00
gene11102	35.39	38.29	827.27	27.77	29.72	524.83	28.19	26.33	1234.95	32.77	31.53	759.87
gene11103	0.16	0.06	0.07	0.11	0.06	0.06	0.03	0.05	0.04	0.08	0.01	0.21
gene11104	3.53	0.85	0.01	4.13	1.15	0.01	3.67	0.56	0.03	5.41	0.21	0.02
gene11105	0.05	0.16	2.86	0.14	0.22	7.05	0.11	0.13	5.41	0.09	0.08	3.14
gene11106	11.15	11.55	308.15	15.26	18.05	381.53	9.43	12.04	323.98	10.66	9.70	237.01
gene11107	103.88	78.32	160.73	87.51	76.43	175.94	118.88	115.86	174.15	140.93	127.25	154.62
gene11108	3.18	1.26	4.14	1.98	1.34	3.04	4.39	4.20	3.51	5.04	4.06	2.81
gene11109	400.81	509.40	157.98	430.22	507.55	140.28	323.67	309.72	229.80	360.70	333.77	194.51
gene1111	0.00	0.00	0.00	0.00	0.00	0.00	0.00	0.00	0.00	0.00	0.00	0.00
gene11110	18.22	18.83	22.92	19.25	16.18	20.45	21.50	15.24	25.78	20.16	14.70	25.30
gene11111	127.92	171.15	49.72	156.86	161.89	46.92	100.05	92.41	57.46	122.64	108.18	55.61
gene11112	31.30	24.42	6.76	28.06	24.36	6.55	33.87	32.77	7.80	40.34	35.32	9.04
gene11113	80.98	69.32	35.27	63.76	55.38	25.49	81.09	75.28	44.68	112.35	104.64	52.62
gene11114	1.68	1.30	0.56	1.65	1.15	0.34	1.77	1.69	0.84	2.18	2.37	0.91
gene11115	15.21	15.20	7.28	11.11	13.70	5.11	11.76	15.40	9.07	13.58	10.74	6.04
gene11116	38.92	31.50	30.43	30.40	32.41	27.03	29.52	29.69	31.61	35.53	34.75	30.89
gene11117	3.65	3.89	1.66	4.16	3.21	2.11	4.19	4.73	1.08	7.29	4.86	1.99
gene11118	46.77	52.59	14.57	53.01	51.60	16.39	48.21	60.77	13.96	57.83	58.95	17.07
gene11119	6.98	4.76	1.46	7.14	6.25	1.42	3.99	3.74	1.19	4.86	4.14	1.01
gene1112	0.00	0.00	0.00	0.00	0.00	0.00	0.00	0.00	0.00	0.00	0.00	0.00
gene11120	234.73	265.58	56.82	258.27	267.32	60.64	215.10	233.37	79.52	239.46	222.58	75.44
gene11121	64.33	59.57	41.99	59.43	57.20	43.41	53.65	53.38	62.76	69.19	59.14	57.51
gene11122	15.53	13.51	3.35	10.00	12.53	2.96	16.49	18.05	3.58	17.41	21.78	3.98
gene11123	0.09	0.08	0.26	0.12	0.05	0.10	0.23	0.07	0.11	0.02	0.19	0.55
gene11124	22.02	17.38	8.59	21.54	17.05	7.71	22.83	19.82	7.46	23.56	21.38	8.72
gene11125	37.62	26.74	324.42	29.30	23.78	246.04	37.64	26.53	343.57	42.06	26.74	262.27
gene11126	14.60	17.01	5.02	14.14	15.04	3.85	10.50	11.44	6.63	12.19	11.48	5.01
gene11127	0.00	0.10	289.94	0.00	0.00	285.47	0.00	0.03	276.32	0.02	0.02	219.37
gene11128	0.00	0.00	0.51	0.00	0.00	0.41	0.01	0.03	0.44	0.01	0.03	0.47
gene11129	0.46	0.21	0.49	0.62	0.57	0.56	0.80	1.04	0.41	0.30	0.55	0.67
gene1113	0.00	0.00	0.00	0.00	0.00	0.00	0.00	0.00	0.00	0.00	0.00	0.00
gene11130	0.46	0.27	1.45	0.30	0.17	0.91	0.49	0.30	1.30	0.48	0.30	2.23
gene11131	65.46	59.28	16.84	59.80	52.72	15.44	64.75	64.52	18.31	79.48	70.58	28.20
gene11132	0.05	0.00	2.18	0.00	0.00	3.97	0.00	0.00	1.20	0.04	0.00	2.26
gene11133	0.00	0.00	0.97	0.00	0.00	1.65	0.00	0.00	0.42	0.00	0.00	0.63
gene11134	1.18	1.17	2.31	0.44	0.61	4.91	1.70	2.88	1.87	0.75	1.24	2.94
gene11135	0.90	0.82	2.11	0.48	1.25	5.71	1.13	1.05	5.43	1.29	2.82	8.67
gene11136	26.13	18.45	11.58	19.00	16.59	14.47	24.57	22.82	16.03	26.95	24.35	17.68
gene11137	7.35	7.38	13.85	4.62	5.61	15.15	6.41	6.30	16.61	8.22	10.79	14.85
gene11138	0.00	0.00	0.00	0.00	0.00	0.00	0.00	0.00	0.00	0.00	0.00	0.00
gene11139	0.04	0.00	5.37	0.14	0.00	3.08	0.00	0.02	8.65	0.00	0.00	5.86
gene1114	0.01	0.00	0.42	0.00	0.00	0.86	0.00	0.00	1.72	0.01	0.00	1.58
gene11140	0.31	0.96	6.04	0.25	0.80	4.66	0.21	0.33	5.04	0.27	1.39	7.23
gene11141	0.00	0.00	0.00	0.00	0.00	0.00	0.00	0.00	0.00	0.00	0.00	0.00
gene11142	0.00	0.00	0.00	0.00	0.00	0.00	0.00	0.00	0.00	0.00	0.00	0.00
gene11143	68.76	64.30	35.48	54.80	65.44	30.20	66.72	74.24	36.20	81.39	98.15	44.14
gene11144	3.30	3.95	0.31	3.46	2.58	0.17	4.68	4.55	0.18	4.06	2.93	0.26
gene11145	0.00	0.00	0.00	0.00	0.00	0.01	0.00	0.00	0.00	0.00	0.00	0.00
gene11146	0.00	0.00	2.20	0.00	0.02	2.52	0.00	0.00	3.14	0.00	0.03	4.47
gene11147	0.49	0.16	0.91	0.44	0.38	0.64	0.00	0.32	2.62	0.15	0.34	1.52
gene11148	38.64	38.95	15.05	31.21	37.37	14.04	37.00	34.68	12.74	41.59	40.60	13.54
gene11149	17.01	13.67	8.29	14.33	12.19	10.25	19.06	17.30	7.89	20.72	21.02	9.08
gene1115	0.00	0.00	0.00	0.00	0.00	0.00	0.00	0.00	0.00	0.00	0.00	0.00
gene11150	1.85	1.76	1.02	0.92	1.29	1.08	1.95	1.65	1.11	2.61	2.40	1.01
gene11151	20.72	15.09	11.77	13.85	15.15	11.92	21.35	20.12	14.50	27.19	26.27	13.96
gene11152	0.00	0.00	0.00	0.00	0.00	0.00	0.00	0.00	0.00	0.00	0.00	0.00
gene11153	0.00	0.00	0.00	0.00	0.00	0.00	0.00	0.00	0.00	0.00	0.00	0.00
gene11154	0.00	0.00	0.00	0.00	0.00	0.00	0.00	0.00	0.00	0.00	0.00	0.00
gene11155	0.00	0.00	0.00	0.00	0.00	0.00	0.00	0.00	0.00	0.00	0.00	0.00
gene11156	27.81	26.57	57.16	26.89	26.64	53.71	27.78	31.01	61.97	32.26	29.18	70.57
gene11157	0.05	0.02	0.00	0.03	0.00	0.03	0.05	0.02	0.01	0.00	0.00	0.02
gene11158	10.77	9.26	4.71	8.91	7.86	5.22	13.87	16.06	6.54	17.81	14.69	5.60
gene11159	280.35	322.60	17.53	265.98	363.33	13.41	296.90	286.13	12.48	250.09	241.32	20.49
gene1116	0.00	0.00	0.00	0.00	0.00	0.00	0.00	0.00	0.00	0.00	0.00	0.00
gene11160	0.40	0.15	0.03	0.20	0.39	0.32	1.16	0.21	0.07	2.18	0.53	0.22
gene11161	5.79	6.78	4.14	3.74	5.74	4.84	4.09	4.49	6.05	4.79	5.61	5.18
gene11162	3.11	2.56	2.55	1.92	1.98	1.96	2.90	2.09	1.52	3.78	3.07	2.14
gene11163	0.00	0.00	0.00	0.00	0.00	0.00	0.00	0.00	0.00	0.00	0.00	0.00
gene11164	0.00	0.00	0.61	0.00	0.00	0.76	0.00	0.00	0.65	0.00	0.00	0.92
gene11165	0.17	0.31	0.13	0.24	0.37	0.33	0.70	0.81	0.17	0.73	0.36	0.34
gene11166	0.19	0.31	0.02	0.03	0.09	0.07	0.24	0.21	0.03	0.00	0.07	0.00
gene11167	0.00	0.00	0.44	0.00	0.00	0.46	0.00	0.00	0.67	0.00	0.00	1.02
gene11168	0.05	0.01	28.65	0.09	0.02	29.02	0.16	0.06	31.12	0.07	0.09	30.21
gene11169	0.00	0.00	0.17	0.00	0.00	0.02	0.00	0.00	0.00	0.00	0.00	0.00
gene1117	0.00	0.00	0.00	0.00	0.00	0.00	0.00	0.02	0.01	0.00	0.01	0.00
gene11170	0.00	0.00	0.10	0.00	0.00	0.03	0.00	0.00	0.00	0.00	0.00	0.00
gene11171	39.93	33.72	2.12	29.08	29.18	1.68	36.58	39.23	1.55	39.60	45.25	2.15
gene11172	1.61	1.54	0.50	1.78	2.10	0.60	0.87	1.69	0.53	2.92	2.46	1.21
gene11173	0.00	0.00	0.00	0.00	0.00	0.00	0.00	0.00	0.00	0.00	0.00	0.00
gene11174	13147.97	12607.77	2787.54	14433.89	12790.95	2797.51	17910.75	14463.75	2390.24	16527.40	14129.38	2393.33
gene11175	0.53	0.26	0.34	0.41	0.22	0.54	0.30	1.28	0.09	0.08	0.34	0.14
gene11176	5.20	6.85	0.24	6.27	7.97	0.83	1.55	1.19	0.22	2.29	1.09	0.25
gene11177	2.04	0.34	6.04	1.71	0.79	5.10	4.03	1.40	5.30	3.47	0.86	3.78
gene11178	2.51	2.08	39.29	2.33	2.25	17.30	3.91	2.53	75.51	3.58	2.71	58.90
gene11179	0.00	0.00	0.00	0.00	0.00	0.00	0.00	0.00	0.00	0.00	0.00	0.00
gene1118	25.59	27.11	50.52	27.36	25.73	43.98	14.12	17.84	93.85	17.59	19.12	87.65
gene11180	0.00	0.00	0.01	0.02	0.00	0.01	0.00	0.00	0.00	0.08	0.03	0.01
gene11181	0.00	0.00	0.08	0.00	0.03	0.08	0.00	0.00	0.15	0.00	0.00	0.15
gene11182	0.00	0.00	0.00	0.00	0.00	0.00	0.00	0.00	0.00	0.00	0.00	0.00
gene11183	1.12	0.97	2.30	1.26	0.52	2.89	0.81	0.72	2.86	1.33	0.80	3.49
gene11184	125.66	98.22	62.87	82.77	81.87	87.99	72.23	62.14	70.95	79.07	74.08	67.85
gene11185	0.00	0.00	0.00	0.00	0.00	0.00	0.00	0.00	0.00	0.00	0.00	0.00
gene11186	0.00	0.00	1.91	0.00	0.01	2.33	0.00	0.00	2.38	0.01	0.04	1.84
gene11187	0.00	0.00	0.03	0.00	0.02	0.08	0.00	0.00	0.03	0.04	0.01	0.05
gene11188	0.00	0.00	0.00	0.00	0.00	0.00	0.00	0.00	0.00	0.00	0.00	0.00
gene11189	0.00	0.00	0.00	0.00	0.00	0.00	0.00	0.00	0.00	0.00	0.00	0.00
gene1119	2.93	1.88	8.25	2.54	1.73	0.92	2.87	1.89	2.36	4.94	2.84	1.95
gene11190	18.89	14.39	18.07	13.39	13.41	21.69	19.87	16.33	19.34	23.01	21.54	20.31
gene11191	5.42	4.77	22.44	5.64	5.44	12.18	6.50	6.61	19.88	7.05	7.70	7.11
gene11192	4.43	4.98	4.46	17.78	9.98	7.03	20.70	9.58	2.32	5.01	3.57	2.88
gene11193	13.16	9.82	5.21	8.57	8.76	5.70	13.65	12.33	5.18	14.71	16.09	5.98
gene11194	5.60	10.92	7.87	8.58	4.96	2.92	4.43	1.97	3.78	12.91	5.90	9.13
gene11195	0.02	0.00	0.00	0.01	0.00	0.02	0.13	0.12	0.02	0.02	0.04	0.01
gene11196	18.78	16.81	7.50	17.18	16.27	7.51	17.72	20.31	8.16	18.98	21.30	7.45
gene11197	0.00	0.00	0.00	0.00	0.00	0.00	0.00	0.00	0.00	0.00	0.00	0.00
gene11198	0.00	0.00	0.00	0.00	0.00	0.00	0.00	0.00	0.00	0.00	0.00	0.00
gene11199	14.31	10.79	6.06	11.85	8.71	4.43	12.35	8.74	4.69	9.90	5.62	5.64
gene112	2.12	1.48	1.16	1.52	1.46	0.84	1.57	2.45	0.89	2.65	2.11	0.81
gene1120	0.00	0.00	0.00	0.00	0.00	0.00	0.00	0.00	0.00	0.00	0.00	0.00
gene11200	0.00	0.01	0.00	0.00	0.00	0.00	0.00	0.00	0.00	0.00	0.01	0.01
gene11201	0.00	0.00	0.00	0.00	0.00	0.00	0.00	0.00	0.00	0.00	0.00	0.00
gene11202	0.00	0.00	0.00	0.13	0.06	0.00	0.00	0.02	0.03	0.00	0.00	0.00
gene11203	16.20	14.90	5.48	13.40	14.33	7.21	11.66	12.76	6.29	15.44	15.64	7.49
gene11204	26.42	9.09	4.05	16.85	8.54	6.55	22.58	9.59	3.65	20.95	7.69	5.65
gene11205	0.00	0.00	0.00	0.00	0.00	0.00	0.00	0.00	0.00	0.00	0.00	0.00
gene11206	0.02	0.03	4.52	0.03	0.07	4.03	0.07	0.10	3.05	0.01	0.03	3.26
gene11207	0.00	0.00	0.00	0.00	0.00	0.00	0.00	0.00	0.00	0.00	0.00	0.00
gene11208	9.37	11.73	2.58	9.80	11.97	3.34	5.36	5.63	2.30	6.57	4.61	2.17
gene11209	3563.98	3862.29	806.97	3307.58	4025.81	779.44	3740.82	4213.11	702.25	3394.04	3621.86	708.51
gene1121	58.77	48.88	10.99	32.57	37.53	10.67	46.25	59.39	12.53	57.41	64.23	12.51
gene11210	13.78	14.01	14.59	10.68	10.46	14.92	14.78	13.26	17.06	17.41	16.01	17.90
gene11211	46.04	66.47	16.35	48.42	76.75	14.40	68.40	132.12	16.25	64.76	141.17	19.12
gene11212	0.52	0.25	0.23	0.51	0.52	0.10	1.14	0.39	0.05	1.34	0.69	0.14
gene11213	36.09	37.08	16.56	31.68	29.10	18.06	36.70	38.29	17.56	46.40	45.71	19.28
gene11214	38.46	35.03	11.15	29.79	31.78	13.56	34.40	33.96	9.12	39.10	32.08	9.31
gene11215	0.00	0.00	0.17	0.00	0.00	0.08	0.00	0.00	0.09	0.00	0.00	0.15
gene11216	0.24	0.09	0.26	0.07	0.24	0.27	0.19	0.00	0.12	0.33	0.10	0.25
gene11217	33.25	31.99	38.65	30.98	34.02	43.27	28.74	27.17	41.19	27.17	31.98	47.64
gene11218	0.00	0.00	0.00	0.00	0.00	0.00	0.00	0.00	0.00	0.00	0.00	0.00
gene11219	0.00	0.00	0.00	0.00	0.00	0.00	0.00	0.00	0.00	0.00	0.00	0.00
gene1122	0.85	0.00	0.00	1.75	1.61	1.07	0.57	5.51	0.00	6.38	1.22	1.93
gene11220	14.61	14.98	6.75	10.66	16.88	6.87	17.04	17.88	7.57	18.70	20.98	8.34
gene11221	0.30	0.23	0.15	0.22	0.41	0.20	0.27	0.55	0.26	0.94	0.86	0.25
gene11222	0.12	0.09	0.11	0.06	0.08	0.22	0.16	0.06	0.10	0.13	0.22	0.20
gene11223	10.95	10.99	3.01	7.92	8.29	3.95	8.47	9.67	3.58	9.48	7.65	3.65
gene11224	16.66	19.49	15.22	14.86	18.43	13.85	13.04	16.47	21.27	17.72	21.96	22.62
gene11225	28.01	22.99	21.59	16.32	19.31	22.00	30.52	30.69	24.28	42.11	42.14	29.95
gene11226	0.13	0.14	0.33	0.14	0.08	0.38	0.35	0.28	0.38	0.58	0.25	0.79
gene11227	0.01	0.02	0.00	0.04	0.00	0.00	0.21	0.09	0.00	0.00	0.02	0.01
gene11228	14.25	9.99	8.45	12.10	9.55	8.50	14.85	11.44	9.57	14.36	11.49	9.27
gene11229	0.17	0.02	0.55	0.07	0.03	3.30	0.05	0.04	0.46	0.03	0.09	2.95
gene1123	26.65	21.24	28.10	18.80	22.53	24.80	29.46	31.36	36.80	30.99	32.26	36.40
gene11230	0.00	0.00	0.00	0.00	0.00	0.00	0.00	0.00	0.00	0.00	0.00	0.00
gene11231	25.57	26.16	63.45	18.30	22.72	80.67	22.64	23.85	71.05	24.54	25.67	68.97
gene11232	0.00	0.00	0.00	0.00	0.00	0.00	0.00	0.00	0.00	0.00	0.00	0.00
gene11233	0.00	0.00	0.00	0.00	0.00	0.00	0.00	0.00	0.00	0.00	0.00	0.00
gene11234	5.87	4.24	3.36	3.86	3.55	3.72	4.50	4.54	4.18	5.04	4.31	3.38
gene11235	0.10	0.01	0.13	0.06	0.06	0.19	0.00	0.11	0.12	0.04	0.05	0.01
gene11236	0.00	0.00	0.00	0.00	0.00	0.00	0.00	0.00	0.00	0.00	0.00	0.00
gene11237	0.00	0.00	0.63	0.00	0.00	0.28	0.00	0.00	0.42	0.00	0.00	1.34
gene11238	0.00	0.00	15.54	0.00	0.00	39.25	0.00	0.00	28.21	0.00	0.00	14.27
gene11239	16.17	17.75	8.29	14.63	13.08	8.16	15.88	14.81	9.27	17.33	15.72	8.13
gene1124	21.83	24.58	26.97	19.94	21.85	22.13	15.84	16.31	36.55	16.84	15.17	26.63
gene11240	25.11	22.18	30.51	21.15	18.00	38.41	24.72	20.01	35.84	26.29	22.07	43.23
gene11241	0.00	0.00	0.00	0.00	0.00	0.00	0.00	0.00	0.00	0.00	0.00	0.00
gene11242	7.10	4.27	0.04	4.42	2.57	0.16	7.99	3.99	0.07	6.52	3.41	0.19
gene11243	5.11	3.32	0.14	4.32	4.50	0.09	6.67	5.16	0.00	5.67	6.90	0.24
gene11244	0.34	0.60	1.88	0.49	0.96	1.50	1.12	1.29	1.22	0.80	1.89	2.53
gene11245	0.00	0.00	0.00	0.00	0.00	0.00	0.00	0.00	0.00	0.00	0.00	0.00
gene11246	0.04	0.00	0.00	0.00	0.00	0.14	0.00	0.02	0.05	0.00	0.02	0.29
gene11247	5.29	6.17	12.95	3.86	6.01	10.41	5.92	6.72	15.61	6.69	8.18	18.00
gene11248	87.99	98.35	86.68	74.27	83.45	78.68	64.88	59.52	96.06	68.22	67.96	99.78
gene11249	14.18	12.38	4.79	10.63	10.52	4.62	17.56	12.35	4.36	21.09	17.03	5.41
gene1125	9.14	9.83	201.26	12.58	11.23	264.23	16.01	17.22	291.41	8.50	11.29	228.84
gene11250	0.00	0.00	0.00	0.00	0.00	0.00	0.00	0.00	0.00	0.00	0.00	0.00
gene11251	11.96	13.03	123.16	9.47	12.25	74.01	7.67	5.63	113.83	7.21	6.81	91.50
gene11252	0.00	0.00	0.00	0.00	0.00	0.00	0.00	0.00	0.00	0.00	0.00	0.00
gene11253	0.00	0.00	0.00	0.00	0.00	0.00	0.00	0.00	0.00	0.00	0.00	0.00
gene11254	7.19	16.25	13.31	4.76	22.01	11.11	7.98	27.02	11.43	9.54	44.45	12.33
gene11255	0.00	0.00	5.92	0.00	0.00	4.38	0.00	0.00	4.30	0.00	0.00	0.88
gene11256	3.95	2.94	1.98	1.54	3.05	2.45	4.50	3.52	2.25	6.10	6.67	3.06
gene11257	0.21	0.19	2.73	0.15	0.20	6.57	0.10	0.14	8.34	0.10	0.12	9.69
gene11258	44.51	44.36	20.12	32.19	37.31	21.71	49.26	53.21	21.33	49.11	56.34	25.63
gene11259	0.78	0.93	1.10	0.71	0.75	1.56	1.05	0.70	1.50	0.63	0.64	2.49
gene1126	116.41	118.82	19.86	90.20	124.39	20.31	53.25	64.23	22.66	71.36	92.49	23.26
gene11260	4.39	3.39	2.27	3.43	3.81	1.81	6.11	6.85	2.79	6.85	7.15	2.54
gene11261	0.00	0.00	0.00	0.00	0.00	0.00	0.00	0.00	0.00	0.00	0.00	0.00
gene11262	0.00	0.00	1101.29	0.00	0.00	2181.30	0.00	0.00	449.00	0.00	0.00	336.73
gene11263	0.00	0.00	0.01	0.00	0.00	0.12	0.00	0.00	0.21	0.00	0.00	0.24
gene11264	0.00	0.00	158.75	0.00	0.00	118.55	0.00	0.00	52.84	0.00	0.00	56.57
gene11265	17.95	18.51	16.31	14.83	20.79	14.50	17.67	20.62	18.12	17.04	22.67	13.16
gene11266	0.13	0.06	3.27	0.12	0.14	3.55	0.60	0.37	4.04	0.27	0.38	3.78
gene11267	4.80	5.79	9.87	3.68	4.65	9.22	5.98	6.29	10.65	6.33	13.62	10.64
gene11268	2.04	2.11	0.32	2.92	2.36	0.71	2.07	2.58	0.29	1.42	1.89	0.33
gene11269	36.82	33.23	14.54	25.17	32.48	14.89	22.31	22.75	17.01	26.73	26.53	20.71
gene1127	104.33	124.34	64.53	136.62	137.65	64.03	91.89	95.67	71.35	100.48	89.07	63.56
gene11270	376.26	373.30	140.89	409.70	349.75	152.35	352.00	310.27	196.60	410.42	296.09	160.57
gene11271	0.00	0.00	0.01	0.00	0.00	0.02	0.00	0.00	0.02	0.01	0.00	0.00
gene11272	12.84	12.33	9.04	11.45	10.75	11.07	10.64	10.20	11.55	11.46	9.92	9.39
gene11273	0.06	0.05	2.29	0.02	0.08	4.11	0.05	0.08	4.43	0.00	0.02	7.05
gene11274	0.00	0.00	3.30	0.00	0.00	2.16	0.00	0.00	3.07	0.00	0.00	2.99
gene11275	17.66	16.95	11.23	12.16	15.20	9.36	15.64	14.61	12.88	17.57	17.64	11.49
gene11276	0.00	0.00	0.00	0.00	0.00	0.01	0.00	0.00	0.00	0.00	0.00	0.00
gene11277	0.00	0.00	0.00	0.00	0.00	0.00	0.00	0.00	0.00	0.00	0.00	0.00
gene11278	0.00	0.00	0.00	0.00	0.00	0.00	0.00	0.00	0.00	0.00	0.00	0.00
gene11279	0.19	0.34	0.27	0.39	0.26	0.43	0.12	0.39	0.21	0.72	0.06	0.75
gene1128	0.02	0.17	7.90	0.29	0.24	8.77	0.28	0.36	8.84	0.10	0.23	10.84
gene11280	0.00	0.00	0.00	0.00	0.00	0.00	0.00	0.00	0.00	0.00	0.00	0.00
gene11281	53.67	33.69	26.83	24.45	16.95	10.06	21.20	11.72	9.15	26.53	11.08	12.32
gene11282	48.92	47.71	141.53	31.70	41.23	136.83	29.16	39.12	117.73	37.77	52.74	128.15
gene11283	0.06	0.04	1.85	0.05	0.07	1.30	0.00	0.00	0.07	0.19	0.15	1.13
gene11284	0.01	0.01	0.01	0.02	0.00	0.01	0.00	0.00	0.01	0.00	0.00	0.01
gene11285	12.68	10.03	1.73	9.42	8.60	2.26	12.86	12.54	1.84	13.07	12.37	2.32
gene11286	0.00	0.00	0.00	0.00	0.00	0.00	0.00	0.00	0.00	0.00	0.00	0.00
gene11287	0.00	0.00	0.00	0.00	0.00	0.00	0.00	0.00	0.34	0.00	0.00	0.00
gene11288	8.43	5.80	9.24	4.90	4.27	5.59	7.46	5.11	10.06	9.06	7.56	10.99
gene11289	14.72	11.48	29.69	10.30	12.08	25.11	15.68	12.84	29.60	17.82	17.75	32.79
gene1129	0.00	0.01	0.00	0.00	0.00	0.00	0.00	0.00	0.00	0.00	0.00	0.00
gene11290	20.86	31.78	27.09	22.11	29.39	12.64	27.23	23.95	32.92	26.85	27.16	34.65
gene11291	4.02	2.86	1.08	0.62	0.91	0.03	0.11	0.05	0.01	0.05	0.05	0.03
gene11292	2.76	0.96	0.09	4.69	0.76	0.14	4.11	0.67	0.20	3.74	0.43	0.17
gene11293	21.66	2.57	4.09	7.20	1.02	3.52	8.92	0.92	1.73	12.67	0.49	3.06
gene11294	0.00	0.00	0.00	0.00	0.00	0.00	0.00	0.00	0.00	0.00	0.00	0.00
gene11295	0.00	0.00	0.00	0.00	0.00	0.00	0.00	0.00	0.00	0.00	0.00	0.00
gene11296	0.00	0.00	0.00	0.00	0.00	0.00	0.00	0.00	0.00	0.00	0.00	0.00
gene11297	0.00	0.00	0.07	0.00	0.00	0.23	0.00	0.01	0.06	0.00	0.00	0.14
gene11298	24.27	18.98	68.04	17.96	16.40	82.60	17.93	14.83	56.29	19.97	14.32	55.09
gene11299	0.32	0.29	0.38	0.75	0.66	2.18	1.27	1.03	1.76	0.86	0.23	4.59
gene113	0.19	0.03	3.21	0.18	0.09	4.67	0.15	0.05	3.19	0.42	0.01	3.72
gene1130	9.01	4.15	6.78	5.73	4.57	5.88	9.47	4.67	6.50	8.14	4.20	7.67
gene11300	0.00	0.00	0.00	0.00	0.00	0.00	0.00	0.00	0.00	0.00	0.00	0.00
gene11301	19.01	20.88	8.85	21.34	24.44	8.69	14.87	16.70	10.30	17.14	15.96	7.49
gene11302	0.00	0.00	0.00	0.00	0.00	0.00	0.00	0.00	0.00	0.00	0.00	0.00
gene11303	1.86	1.64	2.64	1.18	1.20	3.09	1.61	1.89	3.13	2.54	2.21	3.13
gene11304	27.32	20.85	88.72	22.70	20.30	103.80	37.63	37.24	93.89	35.96	37.40	62.46
gene11305	0.00	0.00	0.00	0.00	0.00	0.00	0.00	0.00	0.00	0.00	0.16	0.11
gene11306	0.00	0.00	0.07	0.08	0.05	0.10	0.07	0.09	0.09	0.50	0.10	0.23
gene11307	78.84	66.98	16.27	83.17	67.73	13.77	79.55	57.37	17.66	90.67	63.84	15.12
gene11308	0.00	0.00	0.00	0.00	0.00	0.00	0.00	0.00	0.00	0.00	0.00	0.00
gene11309	33.79	35.03	60.39	36.92	36.11	50.28	39.73	34.26	68.22	39.06	38.84	64.32
gene1131	0.00	0.00	0.02	0.00	0.00	0.15	0.00	0.03	0.29	0.07	0.00	0.02
gene11310	0.07	0.01	454.32	0.18	0.27	538.49	0.00	0.06	736.61	0.09	0.12	546.61
gene11311	39.35	34.82	134.71	38.38	40.67	130.57	42.71	35.29	162.78	42.28	41.48	151.97
gene11312	0.00	0.00	0.00	0.00	0.00	0.01	0.00	0.00	0.00	0.02	0.00	0.05
gene11313	14.51	11.65	5.53	9.52	9.27	5.09	11.07	10.16	4.48	11.02	12.51	4.66
gene11314	0.00	0.00	0.00	0.00	0.00	0.02	0.00	0.00	0.00	0.00	0.00	0.00
gene11315	0.00	0.00	0.00	0.15	0.00	0.00	0.00	0.00	0.00	0.15	0.00	0.00
gene11316	18.73	14.50	9.57	13.04	15.23	8.56	20.03	18.65	10.66	22.36	20.95	11.11
gene11317	0.00	0.00	0.00	0.00	0.00	0.00	0.00	0.00	0.00	0.00	0.00	0.00
gene11318	4.61	4.62	0.27	3.69	2.97	0.60	4.06	2.86	0.35	5.34	3.22	0.61
gene11319	0.00	0.00	0.00	0.00	0.00	0.00	0.00	0.00	0.00	0.00	0.00	0.00
gene1132	13.73	11.13	8.32	9.67	9.08	7.82	15.29	14.51	9.11	19.06	20.09	9.83
gene11320	7.43	7.97	10.82	5.08	6.54	8.95	6.07	5.92	10.92	8.59	7.91	11.24
gene11321	7.06	4.74	0.92	5.02	3.75	0.60	7.09	4.93	0.43	10.64	3.86	0.71
gene11322	0.00	0.00	0.00	0.00	0.00	0.00	0.00	0.00	0.00	0.00	0.00	0.00
gene11323	0.00	0.00	6.74	0.00	0.00	7.05	0.00	0.00	4.50	0.00	0.00	4.64
gene11324	25.94	20.93	9.10	14.86	16.69	6.26	26.16	25.13	10.34	29.77	28.59	10.58
gene11325	4.03	3.57	6.98	1.81	2.31	12.27	0.05	0.42	1.76	0.10	0.28	3.05
gene11326	0.00	0.00	0.00	0.00	0.00	0.00	0.00	0.00	0.00	0.00	0.00	0.00
gene11327	96.25	126.90	65.72	132.68	130.72	84.47	149.27	136.92	108.71	130.77	113.99	72.11
gene11328	0.06	0.09	0.40	0.15	0.15	0.31	0.20	0.07	0.22	0.31	0.11	0.68
gene11329	12.51	8.67	7.44	8.77	8.77	7.29	15.59	13.94	9.28	21.63	18.89	11.40
gene1133	0.00	0.00	0.00	0.00	0.00	0.00	0.00	0.00	0.00	0.00	0.00	0.00
gene11330	98.97	101.02	56.39	87.96	94.27	50.39	55.02	58.86	72.92	67.82	64.48	63.49
gene11331	107.41	73.84	31.88	67.52	60.44	13.36	76.49	51.06	31.66	95.91	57.93	26.01
gene11332	29.47	20.17	2.94	23.23	20.06	2.69	28.80	20.01	2.78	38.02	24.69	4.20
gene11333	0.07	0.08	3.31	0.00	0.10	6.44	0.09	0.73	2.10	0.07	0.71	2.04
gene11334	0.00	0.00	0.00	0.00	0.00	0.00	0.00	0.00	0.00	0.00	0.00	0.00
gene11335	0.00	0.00	0.00	0.00	0.00	0.00	0.00	0.00	0.00	0.00	0.00	0.00
gene11336	0.00	0.00	6.67	0.00	0.00	1.19	0.00	0.00	6.79	0.00	0.00	10.74
gene11337	0.00	0.00	0.00	0.00	0.00	0.00	0.00	0.00	0.00	0.00	0.00	0.00
gene11338	0.54	0.51	0.38	0.59	0.40	1.12	0.66	0.62	0.82	1.11	1.13	0.98
gene11339	5.93	5.88	4.35	7.46	6.94	6.67	6.39	6.76	4.74	9.81	7.62	6.59
gene1134	0.09	0.00	0.05	0.00	0.00	0.00	0.00	0.00	0.00	0.00	0.00	0.00
gene11340	0.00	0.00	0.81	0.00	0.00	0.45	0.00	0.00	0.60	0.00	0.00	0.33
gene11341	18.12	12.41	14.02	12.70	11.44	14.50	22.21	19.06	13.68	27.66	22.43	13.91
gene11342	0.10	0.40	4.49	0.22	0.80	9.10	0.37	0.49	3.86	0.86	3.40	6.62
gene11343	19.31	16.41	3.16	13.91	14.33	3.02	13.76	12.31	3.30	16.00	11.91	3.61
gene11344	0.00	0.00	0.00	0.00	0.00	0.00	0.00	0.00	0.00	0.00	0.00	0.00
gene11345	0.00	0.00	0.00	0.00	0.00	0.00	0.00	0.00	0.00	0.00	0.00	0.00
gene11346	1.46	1.96	0.76	2.25	2.16	1.30	1.43	1.08	0.40	1.07	1.28	0.46
gene11347	13.74	5.27	0.12	16.19	8.90	0.00	8.53	2.74	0.00	7.82	1.90	0.06
gene11348	19.28	11.44	2.87	19.22	19.30	2.14	13.46	12.51	1.77	16.37	21.23	3.01
gene11349	2.47	2.13	0.07	2.09	3.10	0.01	1.64	3.47	0.02	3.15	6.01	0.09
gene1135	0.00	0.00	0.00	0.00	0.00	0.00	0.00	0.00	0.00	0.00	0.00	0.00
gene11350	9.16	13.85	0.14	10.25	16.02	0.79	2.77	3.11	0.15	3.94	2.90	0.19
gene11351	0.38	0.15	0.96	0.75	0.45	6.53	0.20	0.23	0.78	1.20	0.29	1.38
gene11352	49.32	57.85	56.26	47.31	50.41	69.85	65.18	46.23	47.02	52.15	47.98	34.09
gene11353	1.25	1.09	1.04	0.97	1.04	1.20	2.79	2.41	0.81	1.95	1.88	1.23
gene11354	0.00	0.00	0.30	0.00	0.00	0.20	0.00	0.00	0.09	0.00	0.00	0.49
gene11355	0.00	0.00	1.02	0.00	0.00	1.19	0.00	0.00	0.54	0.00	0.00	1.07
gene11356	0.00	0.00	0.00	0.00	0.00	0.00	0.00	0.00	0.02	0.00	0.00	0.00
gene11357	42.48	46.92	30.16	38.69	42.97	29.69	33.88	36.28	32.88	36.56	37.66	27.76
gene11358	0.26	0.28	0.10	0.28	0.27	0.25	0.36	0.10	0.05	0.40	0.48	0.38
gene11359	0.01	0.08	0.07	0.02	0.05	0.20	0.00	0.02	0.14	0.04	0.01	0.22
gene1136	0.00	0.00	0.04	0.00	0.00	0.00	0.00	0.00	0.00	0.00	0.00	0.03
gene11360	8.11	8.30	4.28	3.63	5.79	4.78	8.36	8.86	6.27	8.13	10.92	4.78
gene11361	0.00	0.02	0.00	0.01	0.00	0.00	0.01	0.00	0.02	0.00	0.00	0.02
gene11362	0.00	0.00	0.00	0.00	0.00	0.02	0.00	0.00	0.06	0.00	0.00	0.21
gene11363	0.00	0.00	0.01	0.00	0.05	0.00	0.00	0.00	0.00	0.00	0.00	0.00
gene11364	16.60	15.23	90.50	17.37	12.59	100.16	18.19	17.38	78.76	16.79	14.53	74.55
gene11365	0.14	0.10	0.20	0.18	0.12	0.05	0.81	0.61	0.48	0.00	0.00	0.04
gene11366	0.00	0.04	3.39	0.00	0.07	4.08	0.09	0.04	1.60	0.00	0.03	1.85
gene11367	1.48	0.52	0.01	0.86	0.26	0.03	0.88	0.59	0.01	1.12	0.55	0.00
gene11368	27.69	54.58	8.96	142.33	210.87	7.28	148.26	259.61	4.21	38.28	208.17	6.88
gene11369	41.62	43.92	31.91	32.42	43.74	20.86	36.87	49.88	26.71	39.47	43.35	31.68
gene1137	0.00	0.00	0.03	0.00	0.00	0.03	0.00	0.00	0.00	0.00	0.00	0.03
gene11370	0.04	0.05	0.11	0.00	0.06	0.22	0.00	0.18	0.13	0.00	0.05	0.12
gene11371	41.71	34.82	23.44	32.12	35.81	21.14	32.44	40.89	25.50	36.84	45.15	35.24
gene11372	16.09	13.40	13.05	9.24	10.74	8.37	8.80	7.61	8.46	10.90	10.04	12.11
gene11373	80.11	71.87	21.42	46.13	60.24	19.86	40.44	48.60	27.20	58.38	56.19	26.59
gene11374	0.00	0.00	0.00	0.00	0.00	0.00	0.00	0.00	0.00	0.00	0.00	0.00
gene11375	0.00	0.00	0.00	0.00	0.00	0.00	0.00	0.00	0.00	0.00	0.00	0.00
gene11376	6.62	15.62	3.74	6.76	13.06	2.86	6.76	12.20	2.31	6.74	12.02	3.49
gene11377	13.16	21.50	0.75	17.64	26.45	1.05	4.32	8.78	0.99	6.59	7.26	0.88
gene11378	0.00	0.00	0.91	0.00	0.00	1.91	0.00	0.00	0.71	0.00	0.00	3.54
gene11379	18.87	23.58	1.94	17.68	22.05	1.43	31.16	39.13	1.08	27.68	41.12	1.90
gene1138	0.00	0.00	20.68	0.00	0.00	7.42	0.00	0.00	11.22	0.00	0.00	12.83
gene11380	17.87	13.15	9.99	13.54	13.62	8.57	21.35	20.58	12.03	23.98	22.83	9.58
gene11381	0.00	0.00	0.00	0.00	0.00	0.00	0.00	0.00	0.00	0.00	0.00	0.00
gene11382	16.65	11.73	8.87	12.04	11.40	10.10	16.64	16.49	9.28	18.25	19.89	8.12
gene11383	3.79	3.37	1.67	3.54	4.16	1.92	4.22	4.02	1.93	4.62	4.60	1.33
gene11384	17.17	15.77	10.05	11.42	14.36	9.42	14.77	18.45	10.67	16.47	20.07	9.86
gene11385	5.43	6.60	0.72	5.32	4.85	0.63	5.67	7.67	0.39	5.49	8.91	0.68
gene11386	13.90	17.47	3.79	13.28	17.04	4.00	10.88	14.77	3.63	13.82	17.60	3.92
gene11387	0.04	0.22	5.45	0.07	0.20	5.14	0.06	0.50	4.43	0.22	0.35	5.08
gene11388	0.04	0.06	0.11	0.00	0.03	0.10	0.00	0.00	0.14	0.27	0.42	0.23
gene11389	483.49	685.44	573.05	571.38	640.84	498.57	373.73	399.49	565.57	395.62	423.56	454.34
gene1139	0.00	0.00	4.23	0.00	0.00	1.23	0.00	0.00	1.77	0.00	0.00	2.23
gene11390	18.50	18.57	14.21	13.85	15.58	13.63	17.54	21.78	16.12	20.39	23.60	14.10
gene11391	281.51	254.05	3.86	193.01	213.32	2.05	243.60	274.63	1.92	289.66	311.01	2.95
gene11392	17.84	15.86	11.97	13.46	16.41	10.54	14.37	14.60	13.67	18.83	21.26	15.72
gene11393	0.00	0.02	1.08	0.00	0.02	1.99	0.02	0.00	1.61	0.01	0.00	1.60
gene11394	0.26	0.36	1.46	0.45	0.35	1.87	0.17	0.33	0.86	0.06	0.07	1.87
gene11395	12.47	16.14	3.58	9.86	16.18	2.72	11.17	17.95	2.27	12.84	26.41	3.68
gene11396	47.23	67.59	37.29	44.50	60.69	37.19	38.23	52.78	45.40	51.13	55.91	37.62
gene11397	72.03	73.06	43.50	57.07	56.48	43.31	60.41	54.28	66.09	55.49	60.24	49.42
gene11398	21.81	12.81	1.33	14.62	13.73	1.38	24.52	20.18	3.32	37.01	31.74	3.04
gene11399	0.00	0.00	0.00	0.00	0.00	0.00	0.00	0.00	0.00	0.00	0.00	0.00
gene114	0.00	0.00	0.00	0.00	0.00	0.00	0.00	0.00	0.00	0.00	0.00	0.00
gene1140	0.00	0.00	0.78	0.00	0.00	2.07	0.00	0.00	1.19	0.00	0.00	2.07
gene11400	0.46	1.95	0.76	0.13	1.73	0.47	0.17	0.68	0.31	0.43	0.73	0.61
gene11401	0.59	0.59	0.44	0.59	0.42	0.46	0.68	0.34	0.21	0.61	1.03	0.42
gene11402	0.00	0.00	0.00	0.00	0.00	0.00	0.00	0.00	0.00	0.00	0.00	0.00
gene11403	7.02	5.16	9.96	3.04	3.45	13.04	4.24	3.88	15.06	2.87	3.56	10.03
gene11404	16.48	16.72	8.86	16.38	12.27	12.69	15.38	11.87	11.63	14.85	13.87	10.24
gene11405	37.81	50.20	25.43	52.01	63.09	34.63	37.75	36.94	40.41	37.26	33.39	24.98
gene11406	0.01	0.03	6.11	0.01	0.02	5.84	0.00	0.00	3.10	0.00	0.00	5.64
gene11407	0.00	0.00	0.00	0.00	0.00	0.00	0.00	0.00	0.00	0.00	0.00	0.00
gene11408	26.23	30.48	24.91	22.56	22.98	23.15	18.50	19.54	29.51	22.97	23.25	21.70
gene11409	36.87	38.49	22.58	26.93	35.79	19.00	27.34	22.52	34.28	28.59	23.69	25.69
gene1141	0.00	0.00	0.76	0.00	0.00	1.45	0.00	0.00	1.65	0.00	0.00	1.54
gene11410	9.34	7.22	8.82	8.07	7.11	7.66	10.38	8.28	10.58	12.61	9.70	9.22
gene11411	4.60	3.19	0.12	2.33	2.85	0.10	3.95	4.95	0.13	4.11	4.49	0.16
gene11412	0.00	0.00	0.00	0.00	0.00	0.00	0.00	0.00	0.00	0.00	0.00	0.00
gene11413	0.00	0.02	0.06	0.00	0.00	0.01	0.04	0.00	0.04	0.00	0.00	0.10
gene11414	16.62	8.97	9.04	13.11	7.76	6.17	24.48	14.93	4.55	29.44	13.35	7.32
gene11415	0.00	0.00	0.00	0.00	0.00	0.00	0.00	0.00	0.00	0.00	0.00	0.00
gene11416	46.14	44.03	26.57	40.12	37.39	15.79	23.79	21.66	19.70	37.83	26.76	23.94
gene11417	0.59	0.15	1.72	0.90	0.21	2.45	0.85	0.04	1.91	0.69	0.05	4.03
gene11418	0.00	0.00	0.00	0.00	0.00	0.00	0.00	0.00	0.00	0.00	0.00	0.00
gene11419	6136.98	5676.32	969.86	6170.57	5461.76	1005.24	6897.70	6795.18	754.44	6631.42	5714.74	778.40
gene1142	0.00	0.00	0.02	0.00	0.15	0.24	0.00	0.18	0.26	0.00	0.00	0.17
gene11420	2.32	10.61	5.38	5.07	13.06	5.02	10.70	15.91	5.13	5.17	28.32	5.64
gene11421	69.28	60.71	13.97	67.34	64.64	13.61	62.46	63.72	15.11	57.16	53.49	13.53
gene11422	14.40	12.65	8.18	16.13	17.24	10.26	24.27	28.43	12.05	25.56	28.75	10.94
gene11423	0.01	0.03	0.64	0.17	0.15	1.35	0.11	0.02	0.78	0.11	0.01	0.30
gene11424	0.00	0.00	0.00	0.00	0.00	0.00	0.00	0.00	0.00	0.00	0.00	0.00
gene11425	38.37	29.76	4.18	28.13	27.69	4.28	40.11	36.83	4.39	45.37	47.01	3.87
gene11426	0.36	0.42	1.24	2.82	4.44	0.71	4.25	4.25	1.62	2.03	0.71	2.11
gene11427	15.69	26.52	84.32	16.18	34.58	69.44	21.35	19.29	63.55	23.41	24.73	135.99
gene11428	0.00	0.00	0.00	0.00	0.00	0.00	0.00	0.00	0.00	0.00	0.00	0.00
gene11429	8.64	1.28	0.37	4.77	1.42	0.17	4.64	4.91	0.47	2.67	1.15	0.77
gene1143	0.00	0.00	0.00	0.00	0.00	0.02	0.00	0.00	0.00	0.00	0.00	0.00
gene11430	14.61	10.07	0.30	10.12	9.56	0.17	14.13	21.76	0.37	14.04	16.99	0.42
gene11431	0.40	3.50	0.32	0.88	5.22	0.19	0.72	7.36	0.35	3.77	7.63	0.17
gene11432	0.00	0.00	0.00	0.00	0.00	0.00	0.02	0.01	0.00	0.00	0.00	0.00
gene11433	0.00	0.00	0.05	0.02	0.00	0.03	0.00	0.02	0.00	0.00	0.00	0.04
gene11434	6.45	5.09	4.48	4.23	5.43	4.37	5.67	6.08	3.79	6.47	6.38	3.19
gene11435	0.00	0.01	0.01	0.02	0.00	0.00	0.00	0.00	0.00	0.00	0.00	0.00
gene11436	0.00	0.00	0.00	0.00	0.00	0.00	0.00	0.00	0.00	0.07	0.00	0.00
gene11437	0.00	0.00	0.00	0.00	0.00	0.00	0.00	0.00	0.00	0.00	0.00	0.00
gene11438	0.00	0.00	0.00	0.00	0.00	0.00	0.00	0.00	0.00	0.00	0.00	0.00
gene11439	0.00	0.00	0.00	0.00	0.00	0.00	0.00	0.00	0.00	0.00	0.00	0.00
gene1144	0.01	0.96	28.60	0.06	0.68	10.86	0.04	0.33	16.42	0.14	2.47	34.27
gene11440	14.99	13.89	17.59	9.44	12.51	15.83	7.12	10.22	16.55	9.55	9.50	15.17
gene11441	1.91	1.76	0.94	0.54	0.87	0.00	0.20	0.46	0.26	1.08	1.99	0.25
gene11442	0.00	0.00	0.00	0.00	0.00	0.00	0.00	0.00	0.00	0.00	0.00	0.00
gene11443	25.67	18.64	8.92	22.01	17.77	7.23	26.76	26.10	10.02	29.89	27.62	8.39
gene11444	13.07	14.10	6.65	13.51	13.45	8.19	23.32	22.59	7.53	14.96	14.55	6.48
gene11445	10.58	8.91	4.51	8.17	7.22	4.29	7.70	8.63	5.38	10.94	10.24	5.37
gene11446	2.39	6.41	4.07	5.23	5.60	3.62	2.80	7.65	2.46	3.44	9.48	4.06
gene11447	0.00	0.00	0.00	0.00	0.00	0.01	0.00	0.00	0.00	0.00	0.00	0.00
gene11448	138.19	152.65	50.23	154.26	129.85	46.10	136.61	118.78	61.51	129.38	114.52	51.92
gene11449	3.26	1.97	0.06	2.20	3.03	0.05	2.92	2.73	0.08	2.14	1.37	0.10
gene1145	19.97	17.52	13.33	18.13	16.14	10.13	15.10	15.42	14.67	18.46	17.64	10.88
gene11450	0.00	0.00	0.00	0.00	0.00	0.00	0.29	0.00	0.00	0.00	0.00	0.00
gene11451	0.00	0.00	0.00	7.57	0.00	0.00	0.00	0.00	0.00	0.00	0.00	0.00
gene11452	0.00	0.00	0.00	0.00	0.00	0.00	0.00	0.00	0.00	0.00	0.00	0.00
gene11453	1.30	6.04	44.45	1.29	3.18	35.28	0.77	0.37	45.72	1.83	6.52	45.63
gene11454	0.00	0.00	0.03	0.00	0.00	0.03	0.00	0.00	0.03	0.00	0.02	0.06
gene11455	0.19	0.09	0.07	0.04	0.29	0.03	0.10	0.20	0.15	0.09	0.12	0.10
gene11456	15.08	13.39	3.96	10.97	12.36	2.30	16.38	17.95	3.84	18.00	21.07	4.26
gene11457	1.20	1.55	1.54	0.94	1.43	1.77	1.52	1.84	1.49	2.49	2.57	2.54
gene11458	25.66	23.56	17.61	21.67	21.02	15.98	24.09	25.09	19.68	27.22	24.99	17.64
gene11459	120.10	139.02	138.35	115.78	133.52	117.79	122.65	156.06	183.40	131.47	167.24	133.33
gene1146	0.00	0.00	0.00	0.00	0.00	0.00	0.00	0.00	0.00	0.00	0.00	0.00
gene11460	1.70	1.96	3.99	1.64	1.42	3.24	1.69	2.91	6.31	2.22	2.91	4.04
gene11461	0.00	0.13	0.06	0.06	0.19	0.03	0.09	0.21	0.04	0.00	0.05	0.00
gene11462	15.26	15.78	7.46	13.40	19.90	10.95	12.40	17.08	14.34	20.56	21.78	12.63
gene11463	0.00	0.00	0.06	0.00	0.00	0.00	0.00	0.00	0.00	0.21	0.00	0.00
gene11464	0.00	0.00	0.00	0.00	0.00	0.00	0.00	0.00	0.00	0.00	0.00	0.00
gene11465	2.10	1.75	1.62	1.97	1.38	2.00	2.78	3.19	1.71	4.08	3.39	1.73
gene11466	8.47	5.99	1.36	5.88	4.79	1.16	10.12	9.15	1.44	12.01	11.28	1.80
gene11467	33.74	32.63	23.63	27.48	31.18	16.73	33.64	36.04	22.32	41.25	36.43	22.57
gene11468	12.80	11.55	37.56	9.16	10.32	28.73	8.39	9.63	46.00	10.46	10.96	40.71
gene11469	22.73	19.87	13.76	22.20	19.63	20.69	15.30	26.53	16.99	22.50	26.21	14.19
gene1147	0.75	1.01	17.25	0.46	1.12	34.29	0.86	1.17	16.34	0.90	1.38	23.97
gene11470	2.21	1.09	1.07	1.89	0.85	0.64	1.75	2.20	1.46	2.34	1.63	2.09
gene11471	43.08	38.49	16.14	36.33	40.83	20.75	42.08	48.45	18.34	43.86	42.99	18.99
gene11472	9.54	12.20	2.19	11.62	11.16	2.41	10.25	12.95	4.93	13.82	13.32	3.90
gene11473	0.05	0.26	0.01	0.03	0.15	0.03	0.09	0.50	0.02	0.10	0.39	0.04
gene11474	0.00	0.03	20.48	0.00	0.00	6.18	0.02	0.00	88.66	0.00	0.08	92.95
gene11475	69.51	59.19	17.77	50.81	54.68	17.13	55.99	58.80	21.10	66.46	67.62	23.57
gene11476	0.00	0.00	0.00	0.00	0.00	0.00	0.00	0.00	0.00	0.00	0.00	0.00
gene11477	0.00	0.00	0.00	0.00	0.00	0.02	0.00	0.00	0.01	0.04	0.03	0.05
gene11478	0.00	0.00	0.17	0.00	0.00	0.06	0.00	0.00	0.00	0.00	0.00	0.01
gene11479	21.01	28.95	2.85	19.09	27.01	1.49	10.25	10.93	2.89	11.56	12.55	2.99
gene1148	35.48	27.20	78.55	39.00	34.17	74.73	47.50	46.57	89.56	41.80	47.73	80.70
gene11480	114.33	110.85	21.57	81.18	94.11	20.55	80.48	74.48	21.36	97.44	99.89	25.23
gene11481	16.69	29.36	63.93	20.26	27.17	64.43	16.48	16.51	60.82	16.18	12.80	50.24
gene11482	6.39	3.46	2.49	3.74	3.19	3.27	5.77	4.49	2.61	6.84	4.43	3.05
gene11483	21.24	14.49	5.44	17.04	18.03	9.85	22.14	21.51	10.76	26.81	17.30	7.50
gene11484	0.17	0.02	5.54	0.24	0.08	2.56	0.00	0.00	1.00	0.00	0.08	5.59
gene11485	0.00	0.00	0.00	0.00	0.00	0.00	0.00	0.00	0.01	0.00	0.00	0.02
gene11486	20.51	17.01	10.36	17.89	16.81	9.97	20.18	16.38	13.63	18.39	16.94	9.09
gene11487	0.00	0.00	0.00	0.00	0.00	0.00	0.00	0.00	0.00	0.00	0.00	0.00
gene11488	20.14	24.49	18.36	17.72	22.49	18.36	21.67	22.78	23.43	21.78	27.99	20.39
gene11489	25.38	22.78	12.31	20.76	21.82	12.61	27.31	21.34	13.67	26.00	24.31	13.87
gene1149	72.30	72.39	111.14	69.62	83.14	100.76	83.43	92.22	126.45	64.47	60.02	111.88
gene11490	0.18	0.12	3.02	0.04	0.19	5.17	0.25	0.24	16.68	0.16	0.13	4.53
gene11491	9.52	7.43	2.82	5.39	6.00	3.58	9.75	10.38	3.50	14.09	14.87	3.59
gene11492	0.00	0.00	0.00	0.00	0.00	0.00	0.00	0.00	0.00	0.00	0.00	0.00
gene11493	0.00	0.00	0.00	0.00	0.00	0.00	0.11	0.01	0.00	0.03	0.00	0.00
gene11494	0.27	0.29	0.01	0.16	0.12	0.01	0.43	0.27	0.01	0.58	0.17	0.03
gene11495	182.88	206.24	74.99	156.73	193.89	68.59	135.47	144.96	103.66	141.08	136.48	87.29
gene11496	40.45	41.53	42.38	39.85	36.66	39.47	29.27	31.42	48.25	43.44	31.30	43.22
gene11497	12.46	12.24	11.69	7.00	8.86	10.01	9.68	10.19	16.16	10.56	9.64	10.36
gene11498	0.00	0.00	0.00	0.00	0.00	0.00	0.00	0.00	0.00	0.00	0.00	0.00
gene11499	0.00	0.00	0.00	0.00	0.00	0.00	0.00	0.00	0.00	0.00	0.00	0.00
gene115	0.00	0.00	0.00	0.00	0.00	0.00	0.00	0.00	0.00	0.00	0.00	0.00
gene1150	7.86	5.10	5.38	3.09	4.71	8.51	5.46	4.61	5.23	7.13	6.92	6.77
gene11500	0.19	0.18	2.12	0.35	0.24	2.36	0.69	0.16	2.54	0.68	0.39	2.86
gene11501	2.39	2.08	7.62	2.11	2.07	10.06	3.06	3.78	12.96	2.61	3.41	10.80
gene11502	0.00	0.00	0.07	0.00	0.00	0.06	0.00	0.00	0.17	0.00	0.00	0.09
gene11503	23.78	24.52	27.04	26.38	26.98	31.15	24.94	25.79	41.50	23.30	26.15	41.09
gene11504	3.14	1.73	6.40	2.44	1.95	8.00	4.19	3.57	5.17	5.67	4.03	4.70
gene11505	0.00	0.00	0.00	0.00	0.00	0.00	0.00	0.00	0.00	0.00	0.00	0.00
gene11506	1.54	0.89	0.58	2.24	1.75	0.43	2.45	2.13	0.32	2.45	1.69	0.29
gene11507	0.00	0.00	0.24	0.00	0.00	0.29	0.00	0.00	0.33	0.00	0.00	0.98
gene11508	0.01	0.73	8.42	0.12	0.76	5.56	0.04	0.14	6.05	0.19	2.87	8.71
gene11509	0.00	0.00	0.00	0.00	0.00	0.00	0.00	0.00	0.00	0.00	0.00	0.00
gene1151	0.02	0.01	0.02	0.05	0.01	0.05	0.01	0.00	0.00	0.05	0.02	0.01
gene11510	0.83	0.07	0.10	0.17	0.45	0.52	0.30	0.53	0.19	1.99	3.91	0.29
gene11511	40.45	34.17	29.11	26.75	30.39	29.36	40.80	35.66	30.03	44.60	43.76	34.46
gene11512	0.00	0.00	0.00	0.00	0.00	0.00	0.00	0.00	0.00	0.00	0.00	0.00
gene11513	0.67	0.42	10.57	0.38	0.35	10.94	1.00	0.49	11.06	1.89	0.64	13.88
gene11514	7.52	7.16	9.57	6.52	6.60	8.70	7.24	7.54	8.67	9.88	9.06	9.18
gene11515	22.62	21.74	23.57	20.01	21.46	23.90	24.60	26.07	29.39	29.11	28.50	23.84
gene11516	0.00	0.00	0.00	0.00	0.00	0.00	0.00	0.00	0.00	0.00	0.00	0.02
gene11517	0.00	0.00	1.47	0.00	0.00	2.06	0.00	0.00	1.17	0.00	0.00	7.34
gene11518	0.02	0.16	0.03	0.10	0.16	0.00	0.39	0.85	0.00	0.07	0.55	0.03
gene11519	0.06	0.00	0.02	0.00	0.00	0.03	0.00	0.00	0.01	0.00	0.00	0.02
gene1152	0.02	0.03	0.01	0.05	0.07	0.03	0.03	0.10	0.01	0.02	0.02	0.00
gene11520	0.00	0.00	25.99	0.00	0.03	21.83	0.00	0.00	19.02	0.00	0.01	17.66
gene11521	0.00	0.00	0.00	0.00	0.00	0.00	0.00	0.00	0.00	0.00	0.00	0.00
gene11522	0.03	0.06	0.02	0.04	0.05	0.01	0.01	0.03	0.02	0.06	0.00	0.01
gene11523	0.00	0.00	2.87	0.00	0.04	2.29	0.00	0.01	1.84	0.01	0.00	2.02
gene11524	2.52	3.73	0.76	2.11	2.30	0.76	2.37	1.41	1.39	2.36	2.10	0.84
gene11525	0.00	0.00	0.00	0.00	0.00	0.00	0.00	0.00	0.00	0.00	0.00	0.00
gene11526	0.00	0.00	0.00	0.00	0.00	0.00	0.00	0.00	0.00	0.00	0.00	0.00
gene11527	26.87	35.62	21.89	24.17	34.09	22.27	22.45	23.68	32.76	27.89	22.81	20.54
gene11528	0.00	0.00	79.03	0.00	0.00	63.70	0.00	0.00	95.88	0.00	0.00	100.45
gene11529	0.00	0.00	0.00	0.00	0.00	0.00	0.00	0.00	0.00	0.00	0.00	0.00
gene1153	73.68	51.44	29.35	42.57	38.30	27.95	55.25	43.64	29.00	63.96	51.14	31.74
gene11530	0.00	0.00	28.48	0.00	0.00	15.89	0.00	0.00	32.37	0.00	0.00	46.19
gene11531	28.04	25.12	12.04	24.82	21.11	11.92	26.22	20.25	17.27	29.15	22.13	18.65
gene11532	160.44	185.83	57.55	176.07	162.22	69.82	135.35	99.13	62.18	148.62	121.77	54.36
gene11533	0.00	0.00	0.00	0.00	0.00	0.00	0.00	0.00	0.00	0.00	0.00	0.00
gene11534	9.07	7.49	5.96	7.39	7.03	5.23	9.62	7.97	7.24	9.84	9.74	5.77
gene11535	3.46	3.39	12.28	2.02	2.69	11.46	2.29	3.14	14.32	3.17	3.95	13.05
gene11536	1.09	2.95	2.09	1.67	2.96	1.38	2.74	3.59	1.89	1.64	5.29	2.29
gene11537	9.57	8.79	9.50	7.71	8.20	8.16	10.51	8.94	10.66	11.39	12.80	9.80
gene11538	35.42	24.35	5.62	17.96	16.99	4.76	28.06	28.60	11.87	38.95	35.34	8.26
gene11539	0.87	1.98	0.83	2.34	0.68	0.96	2.49	2.50	2.10	1.43	1.91	1.47
gene1154	35.85	30.53	3.91	22.07	26.89	3.35	29.33	33.96	5.51	34.52	36.67	8.10
gene11540	15.63	15.98	8.47	11.57	13.03	8.29	15.36	14.81	11.74	16.37	13.80	9.28
gene11541	0.00	0.00	0.00	0.00	0.00	0.00	0.00	0.00	0.00	0.00	0.00	0.00
gene11542	0.16	0.04	20.71	0.08	0.03	16.77	0.10	0.05	11.87	0.13	0.02	12.53
gene11543	3.76	4.05	4.15	3.43	4.27	3.24	1.55	3.20	2.04	1.50	3.14	3.34
gene11544	0.00	0.00	0.00	0.00	0.00	0.00	0.00	0.00	0.00	0.00	0.00	0.00
gene11545	8.09	10.74	25.69	5.17	8.00	21.38	6.65	6.96	32.40	9.01	8.85	26.94
gene11546	0.00	0.00	0.00	0.00	0.00	0.00	0.00	0.00	0.00	0.00	0.00	0.00
gene11547	0.00	0.00	0.00	0.00	0.00	0.00	0.00	0.00	0.00	0.00	0.00	0.00
gene11548	0.00	0.00	0.00	0.00	0.00	0.00	0.00	0.00	0.00	0.00	0.00	0.00
gene11549	0.06	0.08	7.61	0.04	0.11	8.65	0.05	0.09	9.44	0.04	0.10	11.58
gene1155	0.00	0.00	0.00	0.00	0.00	0.00	0.00	0.00	0.00	0.00	0.00	0.00
gene11550	19.21	17.72	10.14	13.73	15.31	10.37	14.22	13.81	9.72	15.81	17.27	12.40
gene11551	0.00	0.00	0.01	0.00	0.02	0.00	0.00	0.00	0.00	0.00	0.00	0.01
gene11552	13.38	12.15	4.51	9.36	11.92	5.41	10.66	9.22	4.42	15.24	13.45	4.81
gene11553	6.73	5.47	4.45	4.10	4.95	5.14	6.06	5.75	4.74	7.95	8.10	6.33
gene11554	6.94	9.05	1.30	6.70	8.71	1.20	5.71	5.95	1.01	8.26	7.61	1.68
gene11555	16.22	14.92	17.90	12.29	15.61	13.49	10.20	10.34	24.64	25.54	22.35	41.32
gene11556	0.00	0.00	0.00	0.13	0.03	0.00	0.00	0.00	0.00	0.00	0.00	0.10
gene11557	24.45	31.40	16.51	25.64	27.02	25.11	16.01	14.11	18.70	17.97	14.39	19.15
gene11558	34.73	34.79	34.37	24.26	32.07	21.50	33.89	32.19	46.33	35.76	33.49	27.31
gene11559	10.53	13.44	16.96	7.21	12.23	25.37	8.64	9.83	16.04	9.40	12.63	18.43
gene1156	67.89	38.77	78.41	57.54	41.88	56.41	48.31	31.00	60.19	64.91	43.37	68.39
gene11560	43.39	32.48	5.26	27.57	30.67	4.13	35.03	28.03	4.85	42.65	28.12	5.99
gene11561	0.20	0.16	0.10	0.23	0.09	0.26	0.26	0.10	0.03	0.05	0.02	0.09
gene11562	27.79	27.07	0.92	21.29	21.00	0.96	20.32	22.59	0.64	29.79	37.23	0.90
gene11563	3.89	2.74	19.54	2.43	2.28	19.52	2.94	3.18	46.40	3.25	5.35	30.81
gene11564	0.00	0.08	0.00	0.00	0.00	0.00	0.00	0.16	0.00	0.00	0.91	0.00
gene11565	0.00	0.00	0.34	0.01	0.01	0.45	0.00	0.00	0.36	0.01	0.00	0.36
gene11566	0.00	0.00	0.00	0.00	0.00	0.00	0.00	0.00	0.00	0.00	0.00	0.00
gene11567	9.59	9.23	77.20	7.50	8.25	57.53	11.38	9.22	82.55	11.63	13.28	81.29
gene11568	0.00	0.00	0.02	0.00	0.00	0.06	0.00	0.00	0.00	0.00	0.00	0.00
gene11569	44.90	31.96	9.15	39.30	31.74	7.15	47.09	30.01	9.60	58.54	32.95	11.60
gene1157	0.15	0.42	17.28	1.91	3.20	12.47	2.17	3.33	34.37	2.34	2.14	37.68
gene11570	10.52	4.49	112.30	9.32	3.75	164.97	7.42	1.93	143.07	11.16	2.00	153.99
gene11571	277.01	304.14	81.98	240.40	253.99	73.36	358.28	345.62	126.31	442.85	424.30	76.41
gene11572	1.07	1.16	0.12	0.41	0.83	0.22	1.38	1.43	0.13	1.27	1.33	0.21
gene11573	16.95	22.59	14.08	10.61	15.52	11.22	12.11	10.89	17.09	12.27	12.68	17.96
gene11574	10.59	8.40	5.33	6.31	6.88	4.90	10.14	8.99	4.92	12.87	10.50	6.38
gene11575	2.22	3.56	6.35	1.33	3.71	7.94	2.18	0.90	3.28	2.70	3.54	3.52
gene11576	0.00	0.00	0.01	0.00	0.00	0.01	0.00	0.00	0.00	0.00	0.00	0.01
gene11577	12.22	10.46	12.32	8.44	10.02	11.81	15.72	17.08	12.65	16.66	21.54	13.63
gene11578	0.00	0.00	0.00	0.00	0.00	0.00	0.00	0.00	0.00	0.00	0.00	0.00
gene11579	0.07	0.71	2.98	0.01	0.58	3.07	0.00	0.49	7.65	0.17	1.75	7.27
gene1158	0.19	0.46	3.42	0.70	0.62	2.90	1.59	1.56	5.84	0.54	0.93	6.00
gene11580	0.64	1.53	18.61	0.45	1.51	15.95	0.66	1.09	16.09	1.00	6.94	26.58
gene11581	0.00	0.02	0.57	0.00	0.00	0.31	0.00	0.00	0.43	0.00	0.18	1.37
gene11582	0.00	0.03	0.73	0.00	0.02	0.58	0.00	0.01	0.40	0.00	0.08	3.33
gene11583	5.28	3.60	3.22	4.64	4.20	6.63	7.44	5.67	4.33	5.50	5.79	3.08
gene11584	0.00	0.00	0.00	0.00	0.00	0.00	0.00	0.00	0.00	0.00	0.00	0.00
gene11585	0.00	0.09	0.02	0.00	0.00	0.02	0.00	0.00	0.09	0.04	0.06	0.00
gene11586	0.14	0.47	1.26	0.28	0.81	0.73	0.64	0.92	0.95	0.43	1.29	1.65
gene11587	0.00	0.00	0.00	0.00	0.00	0.00	0.00	0.00	0.00	0.00	0.00	0.00
gene11588	0.00	0.00	0.00	0.00	0.00	0.00	0.00	0.00	0.00	0.00	0.00	0.00
gene11589	0.00	0.00	0.00	0.00	0.00	0.00	0.00	0.00	0.00	0.00	0.00	0.00
gene1159	47.63	41.79	12.17	32.44	37.49	11.42	34.52	30.03	14.59	44.73	35.34	16.31
gene11590	0.11	0.23	0.11	0.29	0.28	0.32	0.18	0.45	0.35	0.26	0.12	0.10
gene11591	0.00	0.00	0.00	0.00	0.00	0.00	0.00	0.00	0.00	0.00	0.00	0.00
gene11592	0.00	0.00	0.00	0.00	0.00	0.00	0.00	0.00	0.00	0.00	0.00	0.00
gene11593	0.00	0.00	0.00	0.00	0.00	0.00	0.00	0.00	0.00	0.00	0.00	0.00
gene11594	0.12	0.01	12.58	0.02	0.00	9.00	0.08	0.01	33.51	0.05	0.10	11.38
gene11595	1.61	1.89	0.08	0.96	1.48	0.11	2.00	2.46	0.02	2.19	2.81	0.10
gene11596	46.12	46.62	12.52	28.69	44.88	19.23	42.37	66.77	13.10	54.69	90.84	19.43
gene11597	107.49	114.15	71.71	104.52	123.28	69.96	81.24	81.81	67.33	90.24	77.45	60.52
gene11598	0.06	0.04	0.00	0.00	0.02	0.00	0.00	0.00	0.00	0.00	0.03	0.00
gene11599	0.05	0.09	0.00	0.00	0.04	0.00	0.00	0.00	0.00	0.03	0.00	0.00
gene116	20.98	20.00	48.40	15.40	20.52	50.23	23.25	21.95	54.01	19.34	18.66	47.03
gene1160	0.00	0.00	0.00	0.00	0.00	0.00	0.00	0.00	0.00	0.00	0.00	0.00
gene11600	0.69	0.10	1.25	0.24	0.02	1.36	0.11	0.07	1.39	0.14	0.00	1.82
gene11601	0.00	0.00	0.00	0.00	0.00	0.00	0.00	0.00	0.00	0.00	0.00	0.00
gene11602	0.04	0.01	4.72	0.12	0.01	3.15	0.00	0.11	6.29	0.04	0.07	5.74
gene11603	0.46	0.34	718.47	0.71	0.67	660.23	0.29	0.40	791.19	0.20	0.12	633.29
gene11604	0.00	0.00	0.50	0.43	0.00	1.36	0.00	0.00	0.67	0.00	0.00	0.64
gene11605	0.03	0.04	0.24	0.08	0.02	0.36	0.11	0.07	0.14	0.00	0.01	0.30
gene11606	0.00	0.00	0.00	0.00	0.00	0.00	0.00	0.00	0.00	0.00	0.00	0.00
gene11607	0.87	0.00	0.45	0.31	0.00	0.93	0.00	0.18	1.07	0.08	0.00	0.53
gene11608	148.78	104.32	36.44	172.55	118.70	29.36	216.36	145.37	31.66	123.55	159.63	36.53
gene11609	11.36	6.85	2.93	6.96	6.06	2.90	8.98	6.85	3.24	11.88	7.95	3.54
gene1161	0.00	0.05	3.83	0.03	0.21	4.22	0.04	0.06	3.36	0.03	0.14	5.77
gene11610	0.00	0.00	0.04	0.00	0.00	0.00	0.00	0.00	0.00	0.00	0.00	0.00
gene11611	0.00	0.00	0.00	0.00	0.00	0.00	0.00	0.00	0.00	0.00	0.00	0.00
gene11612	0.46	0.09	1.67	0.25	0.11	2.41	0.39	0.12	1.72	0.49	0.11	1.54
gene11613	0.00	0.00	0.00	0.00	0.00	0.00	0.00	0.00	0.00	0.00	0.00	0.00
gene11614	2.37	2.22	3.13	2.01	1.56	3.00	0.96	0.98	2.44	1.88	1.25	2.87
gene11615	0.00	0.00	7.43	0.00	0.00	11.64	0.00	0.00	14.85	0.00	0.00	19.92
gene11616	0.00	0.00	48.78	0.00	0.00	55.26	0.00	0.00	89.79	0.00	0.00	88.53
gene11617	25.48	30.11	23.25	19.50	30.92	19.99	16.69	17.04	31.80	20.70	18.49	29.87
gene11618	0.00	0.00	0.00	0.00	0.00	0.06	0.00	0.00	0.00	0.00	0.00	0.02
gene11619	0.00	0.00	0.00	0.00	0.00	0.00	0.00	0.00	0.00	0.00	0.00	0.00
gene1162	0.00	0.00	0.00	0.00	0.00	0.13	0.00	0.00	0.04	0.00	0.00	0.04
gene11620	52.29	40.26	26.20	35.74	38.85	26.90	32.96	29.19	23.55	43.49	35.71	30.34
gene11621	0.01	0.00	0.03	0.02	0.03	0.03	0.05	0.06	0.00	0.10	0.00	0.03
gene11622	5.46	5.56	10.05	2.84	4.18	10.68	5.84	5.73	10.80	6.52	7.68	12.88
gene11623	2.66	3.06	1.00	2.29	2.77	1.23	2.47	1.88	0.95	1.46	1.81	1.01
gene11624	0.00	0.00	0.00	0.00	0.08	0.00	0.00	0.00	0.00	0.00	0.00	0.00
gene11625	0.00	0.00	0.01	0.00	0.00	0.00	0.00	0.00	0.00	0.00	0.00	0.00
gene11626	18.43	12.55	5.07	7.93	8.51	4.84	11.05	6.04	5.39	11.14	8.71	5.62
gene11627	0.00	0.00	0.00	0.00	0.00	0.00	0.00	0.00	0.00	0.00	0.00	0.00
gene11628	17.70	4.77	1.12	9.94	3.56	1.06	19.57	7.46	1.29	24.92	8.91	1.51
gene11629	0.00	0.00	0.00	0.00	0.00	0.00	0.00	0.00	0.00	0.00	0.00	0.00
gene1163	0.00	0.00	0.00	0.00	0.00	0.00	0.00	0.00	0.00	0.00	0.00	0.00
gene11630	15.48	13.27	63.69	10.51	9.94	59.39	11.40	11.73	74.97	13.06	9.98	70.71
gene11631	0.00	0.00	0.00	0.00	0.00	0.00	0.00	0.00	0.00	0.00	0.00	0.00
gene11632	0.15	0.00	0.00	0.00	0.00	0.00	0.00	0.00	0.00	0.00	0.00	0.00
gene11633	5.71	3.72	0.17	4.88	3.60	0.12	6.06	3.90	0.31	5.99	4.07	0.32
gene11634	11.37	32.92	2.44	10.12	32.43	2.17	17.05	40.02	1.86	19.30	78.41	2.15
gene11635	5.88	8.44	13.10	5.76	8.69	17.01	5.74	4.34	17.56	6.23	4.56	16.54
gene11636	28.39	27.53	23.94	24.13	24.25	24.86	19.60	21.28	27.15	25.14	28.41	28.77
gene11637	0.00	0.14	3.03	0.06	0.00	8.61	0.08	0.13	3.91	0.00	0.09	3.17
gene11638	6.90	5.67	6.51	4.13	6.94	5.67	8.30	8.16	6.24	7.92	8.71	6.63
gene11639	36.03	34.52	254.59	32.22	34.18	169.39	37.89	35.78	328.47	44.12	41.47	225.30
gene1164	0.00	0.00	6.52	0.20	0.12	8.04	0.00	0.16	0.73	0.10	0.00	1.90
gene11640	26.78	37.54	8.67	26.92	39.19	12.83	25.41	33.19	13.22	25.90	40.96	13.77
gene11641	0.00	0.00	0.00	0.00	0.00	0.00	0.00	0.00	0.00	0.00	0.00	0.00
gene11642	0.00	0.00	0.00	0.00	0.00	0.00	0.00	0.00	0.00	0.00	0.00	0.00
gene11643	515.80	569.96	190.51	442.01	476.67	195.69	325.31	307.29	212.24	421.30	410.84	215.51
gene11644	5.10	4.11	3.62	3.74	2.91	2.61	10.25	7.71	4.01	14.16	8.38	10.11
gene11645	26.77	34.16	4.64	19.40	31.72	5.26	15.75	18.58	3.45	17.76	24.46	4.34
gene11646	0.00	0.00	0.00	0.00	0.00	0.00	0.00	0.00	0.00	0.00	0.00	0.00
gene11647	0.00	0.00	0.16	0.06	0.03	0.71	0.00	0.07	1.50	0.00	0.02	0.35
gene11648	16.06	18.47	6.74	13.41	17.80	8.01	12.73	10.21	9.33	14.96	9.67	8.95
gene11649	16.01	12.49	10.01	12.63	13.51	9.65	20.15	17.70	10.92	22.15	23.87	11.10
gene1165	425.82	574.78	326.17	426.34	533.69	405.50	450.75	553.71	247.25	439.94	546.29	260.54
gene11650	0.00	0.00	0.00	0.00	0.00	0.00	0.00	0.00	0.00	0.00	0.00	0.00
gene11651	0.00	0.00	0.00	0.00	0.00	0.00	0.00	0.00	0.00	0.00	0.00	0.00
gene11652	0.26	0.11	0.03	0.06	0.25	0.03	0.26	0.38	0.07	0.22	0.22	0.18
gene11653	10.01	9.32	13.65	6.56	8.69	11.83	10.43	11.24	13.79	14.55	17.44	20.58
gene11654	13.90	14.42	7.42	10.11	11.13	7.57	11.04	11.96	9.32	13.29	14.25	9.76
gene11655	0.00	0.00	0.00	0.00	0.00	0.00	0.00	0.00	0.00	0.00	0.00	0.00
gene11656	1.23	1.42	2.66	0.98	0.77	3.31	1.48	1.08	2.27	1.40	1.94	3.75
gene11657	0.00	0.00	0.14	0.00	0.00	0.30	0.06	0.09	0.14	0.00	0.02	0.19
gene11658	0.00	0.00	0.00	0.00	0.00	0.00	0.00	0.00	0.00	0.00	0.00	0.00
gene11659	0.00	0.00	0.01	0.00	0.00	0.02	0.00	0.00	0.10	0.00	0.00	0.05
gene1166	157.33	152.18	53.00	133.72	156.72	61.66	120.24	124.82	55.78	137.29	147.00	57.70
gene11660	0.00	0.00	0.00	0.16	0.11	0.00	0.00	0.00	0.00	0.00	0.07	0.00
gene11661	0.29	0.12	0.09	0.16	0.23	0.19	0.20	0.36	0.00	0.54	0.22	0.00
gene11662	0.00	0.00	0.00	0.00	0.00	0.00	0.00	0.00	0.00	0.00	0.00	0.00
gene11663	0.01	0.00	7.12	0.00	0.00	8.84	0.00	0.00	7.78	0.00	0.00	6.54
gene11664	0.00	0.00	0.00	0.00	0.00	0.00	0.00	0.00	0.00	0.00	0.00	0.00
gene11665	0.00	0.00	0.00	0.00	0.00	0.00	0.00	0.00	0.00	0.00	0.00	0.00
gene11666	0.00	0.00	0.00	0.00	0.00	0.00	0.00	0.00	0.00	0.00	0.00	0.00
gene11667	11.64	8.66	10.78	6.68	8.47	12.41	11.19	10.08	12.21	13.01	11.89	12.95
gene11668	0.00	0.00	0.00	0.00	0.00	0.00	0.00	0.00	0.00	0.00	0.00	0.00
gene11669	6.13	6.20	3.02	4.42	3.70	1.96	5.07	3.81	2.75	5.63	5.62	4.04
gene1167	0.00	0.00	4.95	0.03	0.00	4.01	0.00	0.04	3.26	0.11	0.03	2.33
gene11670	0.00	0.00	0.03	0.00	0.19	0.00	0.00	0.02	0.06	0.23	0.09	0.13
gene11671	28.34	29.53	55.01	23.71	24.56	44.92	33.56	29.65	75.45	36.41	36.44	65.58
gene11672	0.05	0.01	0.04	0.00	0.00	0.06	0.02	0.00	0.04	0.02	0.02	0.03
gene11673	12.83	12.77	8.48	9.07	11.87	7.33	14.77	13.70	11.43	17.20	17.19	11.98
gene11674	0.00	0.00	0.00	0.00	0.00	0.00	0.00	0.00	0.00	0.00	0.00	0.00
gene11675	0.25	0.31	0.89	0.25	0.70	0.24	0.14	0.30	0.45	0.33	0.12	0.27
gene11676	12.51	11.56	16.49	11.07	10.43	15.16	11.93	9.06	28.08	12.87	11.48	27.43
gene11677	0.00	0.00	0.00	0.00	0.00	0.00	0.00	0.00	0.00	0.00	0.00	0.00
gene11678	0.00	0.00	0.00	0.00	0.00	0.00	0.00	0.00	0.00	0.00	0.00	0.00
gene11679	0.00	0.00	0.12	0.00	0.00	0.00	0.00	0.00	0.00	0.00	0.00	0.00
gene1168	15.03	10.19	5.64	9.39	9.36	4.91	13.95	14.07	6.45	16.98	16.49	8.21
gene11680	0.00	0.00	0.05	0.00	0.00	0.21	0.00	0.00	0.16	0.00	0.00	0.16
gene11681	121.62	79.62	60.13	73.07	74.04	66.78	86.86	69.89	76.87	98.11	60.47	83.13
gene11682	0.54	1.95	2.09	0.68	1.68	2.00	0.76	2.14	1.70	0.82	2.91	0.58
gene11683	61.84	53.37	129.10	51.57	49.04	233.70	47.87	35.09	150.73	60.17	43.69	138.70
gene11684	0.97	1.43	3.80	0.65	2.00	6.96	1.16	1.96	3.82	1.07	1.54	4.24
gene11685	0.00	0.00	0.00	0.00	0.00	0.00	0.00	0.00	0.00	0.00	0.00	0.00
gene11686	5435.92	5132.74	1501.87	5893.59	5052.45	1601.44	5495.81	5323.36	1295.21	4951.87	4334.94	1190.42
gene11687	4.37	4.21	5.68	2.67	4.12	5.71	3.84	4.22	6.68	4.11	4.58	7.14
gene11688	13.76	15.14	20.89	11.41	15.63	14.14	5.48	9.88	21.50	7.50	7.67	11.11
gene11689	0.86	1.31	0.70	0.96	1.82	0.67	2.02	2.54	0.82	0.96	1.92	1.07
gene1169	0.00	0.00	3.85	0.00	0.01	5.99	0.00	0.00	6.74	0.00	0.00	4.80
gene11690	253.71	268.14	129.23	243.09	286.03	147.25	278.16	280.36	125.70	285.97	252.75	138.89
gene11691	25.71	29.13	19.27	24.70	27.57	21.38	31.69	26.78	17.22	33.71	30.95	17.32
gene11692	55.60	46.32	35.81	41.02	40.83	31.79	45.41	37.92	37.87	57.80	47.80	41.92
gene11693	0.00	0.00	0.15	0.22	0.24	0.00	0.00	0.20	0.07	0.00	0.31	0.00
gene11694	17.44	17.24	21.01	11.73	14.59	17.71	16.53	15.28	28.63	25.90	19.73	33.26
gene11695	0.00	0.00	4.65	0.00	0.00	6.12	0.00	0.00	4.09	0.03	0.00	7.03
gene11696	37.08	72.08	6.36	75.82	93.90	7.92	37.87	22.02	6.88	50.23	21.63	4.44
gene11697	0.00	0.00	0.00	0.00	0.00	0.00	0.00	0.00	0.00	0.00	0.00	0.00
gene11698	0.00	0.00	0.00	0.00	0.00	0.00	0.00	0.00	0.00	0.00	0.00	0.00
gene11699	1.92	0.58	0.23	1.67	0.72	0.22	2.24	1.12	0.24	1.32	0.49	0.28
gene117	0.00	0.00	0.00	0.00	0.00	0.00	0.00	0.00	0.00	0.00	0.00	0.00
gene1170	0.00	0.02	0.26	0.00	0.02	0.43	0.00	0.04	0.12	0.00	0.12	0.08
gene11700	0.00	0.00	0.00	0.00	0.00	0.00	0.00	0.00	0.00	0.00	0.00	0.00
gene11701	0.03	0.00	0.11	0.01	0.00	0.00	0.00	0.05	0.10	0.02	0.02	0.04
gene11702	0.00	0.00	0.00	0.00	0.00	0.00	0.00	0.00	0.00	0.00	0.00	0.00
gene11703	0.00	0.00	0.00	0.00	0.00	0.00	0.00	0.00	0.00	0.00	0.00	0.00
gene11704	33.17	35.75	13.04	28.97	34.21	13.12	40.60	40.76	16.77	39.07	40.41	15.57
gene11705	6.78	7.44	4.76	6.68	8.52	5.44	7.86	7.46	4.74	6.31	6.61	4.41
gene11706	0.00	0.00	0.00	0.00	0.00	0.00	0.00	0.00	0.00	0.00	0.00	0.00
gene11707	0.00	0.00	0.00	0.00	0.00	0.00	0.00	0.00	0.00	0.00	0.00	0.00
gene11708	1.74	1.63	0.21	1.99	1.50	0.21	0.95	1.93	0.10	0.95	0.85	0.05
gene11709	8.32	6.32	3.66	5.32	5.37	3.45	9.09	7.47	4.02	11.03	10.37	3.67
gene1171	0.92	318.87	368.70	6.00	318.70	244.10	12.05	185.25	283.98	17.11	702.40	345.68
gene11710	0.69	0.00	0.46	1.13	1.33	0.50	2.37	3.89	1.37	1.14	2.54	0.00
gene11711	0.00	0.04	0.20	0.00	0.14	0.02	0.26	0.12	0.21	0.07	0.20	0.09
gene11712	6.77	5.39	1.02	4.40	6.17	0.83	7.03	8.50	1.73	8.87	14.26	1.60
gene11713	6.49	6.24	5.56	4.54	4.21	7.38	5.24	5.25	5.52	7.33	7.46	6.44
gene11714	4.71	4.97	20.64	3.93	4.54	21.63	5.45	5.08	23.67	6.32	7.00	23.06
gene11715	0.00	0.00	0.00	0.00	0.00	0.00	0.00	0.00	0.00	0.00	0.00	0.00
gene11716	1.16	1.36	0.28	0.73	0.77	0.24	1.54	0.97	0.18	1.86	1.34	0.26
gene11717	6.12	4.97	1.49	4.04	4.15	1.48	8.10	5.39	2.23	10.99	8.69	2.17
gene11718	23.78	31.55	49.47	23.53	24.03	51.36	17.13	15.84	70.54	21.19	18.53	49.76
gene11719	0.00	0.00	0.00	0.00	0.00	0.00	0.00	0.00	0.00	0.00	0.00	0.00
gene1172	0.81	133.84	307.58	3.27	129.29	175.88	8.53	83.21	221.30	9.28	309.97	267.19
gene11720	0.00	0.00	0.00	0.00	0.00	0.00	0.00	0.00	0.00	0.00	0.00	0.00
gene11721	0.00	0.00	0.00	0.00	0.00	0.00	0.00	0.00	0.00	0.00	0.00	0.00
gene11722	6.37	3.20	74.76	4.90	3.18	74.77	4.81	3.65	95.69	5.97	3.88	90.25
gene11723	0.00	0.03	3.22	0.00	0.00	3.50	0.03	0.01	4.78	0.00	0.01	3.48
gene11724	0.00	0.20	30.97	0.02	0.22	27.00	0.05	0.04	39.86	0.17	0.27	35.80
gene11725	1.25	1.39	0.48	0.84	0.63	0.46	1.38	1.03	0.41	1.79	1.23	0.60
gene11726	0.05	0.00	0.01	0.02	0.00	0.06	0.02	0.00	0.10	0.13	0.00	0.10
gene11727	0.00	0.00	3.45	0.00	0.00	1.07	0.00	0.00	0.40	0.00	0.00	1.50
gene11728	3.82	1.59	1.98	2.76	1.92	3.15	7.77	6.69	2.33	9.83	4.98	2.73
gene11729	38.39	30.31	15.91	24.35	27.51	13.61	38.25	34.27	20.51	43.66	41.77	19.35
gene1173	0.05	5.67	3.59	0.03	3.03	2.38	0.16	2.53	2.45	0.23	11.95	5.66
gene11730	51.01	55.86	12.24	38.11	51.92	10.28	43.43	46.43	12.38	47.12	71.15	13.04
gene11731	18.98	15.32	10.44	12.07	12.66	11.84	20.77	19.30	14.01	23.88	21.92	14.06
gene11732	1.51	1.87	253.52	1.19	1.73	186.79	2.90	1.73	262.60	2.92	1.41	273.59
gene11733	0.00	0.00	0.00	0.00	0.00	0.00	0.00	0.00	0.00	0.00	0.00	0.00
gene11734	0.00	0.00	0.40	0.00	0.00	0.76	0.00	0.00	0.42	0.00	0.00	0.26
gene11735	0.00	0.00	2.31	0.00	0.00	2.53	0.00	0.00	2.20	0.00	0.00	2.69
gene11736	0.00	0.00	0.04	0.00	0.00	0.01	0.00	0.00	0.06	0.00	0.00	0.03
gene11737	0.51	0.11	0.00	0.19	0.00	0.00	1.23	0.42	0.00	0.29	0.00	0.17
gene11738	0.00	0.00	0.00	0.00	0.00	0.00	0.00	0.00	0.00	0.00	0.00	0.00
gene11739	0.00	0.00	0.04	0.00	0.00	0.05	0.00	0.00	0.04	0.00	0.00	0.10
gene1174	0.92	198.59	270.55	3.01	190.29	155.63	7.65	120.72	170.11	9.42	432.81	277.30
gene11740	0.00	0.00	0.00	0.00	0.00	0.00	0.00	0.00	0.00	0.00	0.00	0.00
gene11741	0.00	0.00	0.00	0.00	0.00	0.00	0.00	0.00	0.00	0.00	0.00	0.00
gene11742	0.00	0.00	0.00	0.00	0.00	0.00	0.00	0.00	0.00	0.00	0.00	0.00
gene11743	0.00	0.00	0.00	0.00	0.00	0.00	0.00	0.00	0.00	0.00	0.00	0.00
gene11744	13.06	15.14	9.98	11.81	12.90	8.13	12.51	13.07	10.81	14.66	14.07	11.19
gene11745	0.24	0.00	0.00	0.00	0.16	0.00	0.00	0.41	0.00	0.00	0.10	0.00
gene11746	0.00	0.00	1.44	0.00	0.00	2.66	0.00	0.00	1.15	0.00	0.00	0.55
gene11747	45.67	19.95	23.23	39.61	17.58	26.74	43.65	15.46	35.50	37.77	6.39	19.69
gene11748	0.00	0.00	0.00	0.00	0.00	0.00	0.00	0.00	0.00	0.00	0.00	0.00
gene11749	13.65	12.43	2.58	10.62	11.55	2.53	15.42	12.73	2.98	17.11	13.97	2.52
gene1175	0.00	0.00	0.09	0.00	0.00	0.01	0.00	0.00	0.02	0.00	0.00	0.07
gene11750	11.19	10.70	10.92	6.32	8.54	10.62	7.67	8.49	14.34	8.01	8.53	10.52
gene11751	75.08	80.51	161.48	65.17	67.05	186.87	61.27	59.45	131.82	77.41	66.07	154.55
gene11752	0.00	0.00	0.00	0.00	0.00	0.00	0.00	0.00	0.00	0.00	0.10	0.00
gene11753	49.41	62.44	21.72	44.48	71.86	30.16	101.21	168.71	23.47	102.27	201.41	21.00
gene11754	0.11	0.18	0.00	0.00	0.35	0.00	0.08	0.34	0.00	0.33	0.05	0.00
gene11755	0.00	0.00	0.00	0.00	0.00	0.00	0.00	0.00	0.00	0.00	0.02	0.00
gene11756	9.27	8.00	0.40	7.45	7.20	1.41	7.87	5.35	0.48	14.25	8.62	0.71
gene11757	2.86	2.50	0.39	3.93	4.12	0.24	9.60	8.18	0.12	7.41	3.26	0.44
gene11758	4.70	12.09	11.36	7.79	15.74	9.40	27.07	24.98	6.20	11.04	21.79	9.23
gene11759	0.00	0.00	0.00	0.00	0.00	0.00	0.00	0.00	0.00	0.00	0.00	0.00
gene1176	0.00	0.00	0.00	0.00	0.00	0.00	0.00	0.00	0.00	0.00	0.00	0.00
gene11760	2.85	3.08	6.22	3.22	4.58	6.33	2.67	2.98	7.85	2.76	4.18	6.56
gene11761	0.00	0.00	0.00	0.00	0.00	0.00	0.00	0.00	0.00	0.00	0.00	0.00
gene11762	0.00	0.00	0.00	0.00	0.00	0.00	0.00	0.00	0.00	0.00	0.00	0.00
gene11763	0.00	0.00	0.00	0.00	0.00	0.00	0.00	0.00	0.00	0.00	0.00	0.00
gene11764	0.06	0.00	0.00	0.00	0.00	0.00	0.00	0.00	0.00	0.00	0.00	0.00
gene11765	0.00	0.00	0.00	0.00	0.00	0.00	0.00	0.00	0.00	0.00	0.00	0.00
gene11766	0.00	0.00	0.00	0.00	0.00	0.00	0.00	0.00	0.00	0.00	0.00	0.00
gene11767	0.00	0.00	0.00	0.00	0.00	0.00	0.00	0.00	0.00	0.00	0.00	0.00
gene11768	6.95	9.03	93.36	12.97	17.98	101.61	31.44	29.59	171.39	10.93	16.71	102.81
gene11769	60.17	59.67	2.99	40.76	49.41	3.72	49.63	62.77	2.18	46.68	61.56	2.74
gene1177	0.00	0.00	0.00	0.00	0.00	0.00	0.00	0.00	0.00	0.00	0.00	0.00
gene11770	0.31	0.47	2.85	0.36	0.60	6.08	0.78	0.63	2.68	0.24	0.18	2.96
gene11771	0.00	0.00	5.29	0.00	0.10	4.68	0.00	0.10	5.92	0.00	0.00	8.11
gene11772	0.00	0.00	0.00	0.00	0.00	0.00	0.00	0.00	0.00	0.00	0.00	0.00
gene11773	4.95	7.86	6.34	6.11	9.97	5.60	0.59	1.17	2.27	5.74	3.56	7.68
gene11774	15.49	23.50	7.11	9.93	19.03	5.49	11.77	16.19	9.23	10.97	23.39	6.61
gene11775	0.00	0.00	0.00	0.00	0.00	0.00	0.00	0.00	0.00	0.00	0.00	0.00
gene11776	29.74	24.46	12.72	24.57	26.71	6.32	32.23	28.83	9.19	35.01	32.30	9.88
gene11777	0.00	0.00	0.00	0.00	0.00	0.00	0.00	0.00	0.00	0.00	0.00	0.00
gene11778	0.00	0.00	0.00	0.00	0.00	0.00	0.00	0.00	0.00	0.00	0.00	0.00
gene11779	0.00	0.00	0.00	0.00	0.00	0.00	0.00	0.00	0.00	0.00	0.00	0.00
gene1178	36.04	32.49	14.54	28.14	31.68	12.58	28.04	27.26	18.06	33.10	27.36	14.94
gene11780	0.00	0.00	0.00	0.00	0.00	0.00	0.00	0.00	0.00	0.00	0.00	0.00
gene11781	0.00	0.00	0.00	0.00	0.00	0.00	0.00	0.00	0.00	0.00	0.00	0.00
gene11782	0.03	0.08	4.27	0.00	0.00	6.27	0.00	0.00	4.08	0.00	0.01	4.66
gene11783	0.00	0.00	1682.85	0.00	0.00	3467.18	0.00	0.00	3002.57	0.00	0.00	1735.19
gene11784	0.00	0.00	0.00	0.00	0.00	0.00	0.00	0.04	0.00	0.00	0.00	0.00
gene11785	134.64	132.05	80.85	93.97	108.27	86.58	149.36	136.01	93.86	141.23	141.34	79.71
gene11786	0.00	0.00	0.00	0.00	0.00	0.00	0.00	0.00	0.00	0.00	0.00	0.00
gene11787	0.10	0.40	0.07	0.13	0.33	0.00	0.28	0.10	0.00	0.13	0.25	0.00
gene11788	23.88	618.63	4.64	27.41	546.69	1.09	11.43	476.46	1.08	7.69	416.37	1.70
gene11789	0.92	697.01	17.65	1.83	553.31	8.25	4.85	502.25	10.21	3.55	824.47	16.38
gene1179	0.05	0.15	1.58	0.10	0.24	1.41	0.14	0.23	1.84	0.21	0.21	1.73
gene11790	37.99	57.29	24.49	29.15	51.32	24.55	41.88	56.39	21.04	44.69	70.26	23.94
gene11791	33.96	28.79	44.58	27.51	26.06	46.71	35.85	30.40	54.06	41.47	37.58	63.19
gene11792	0.06	0.36	0.10	0.00	0.03	0.00	0.50	0.71	0.32	0.33	2.33	0.42
gene11793	31.77	26.74	8.22	24.28	25.39	7.31	35.43	31.35	10.24	40.86	37.33	10.49
gene11794	0.00	0.05	0.04	0.00	0.00	0.06	0.03	0.00	0.06	0.00	0.00	0.05
gene11795	0.00	0.00	0.00	0.00	0.00	0.00	0.00	0.00	0.00	0.00	0.00	0.00
gene11796	26.22	37.98	62.69	27.07	31.26	83.21	17.69	20.16	71.92	19.80	25.39	75.92
[truncated: 26,932 more rows]
