# Supplementary material for: Multi-species annotation of transcriptome and chromatin structure in domesticated animals
Source: BMC Biol. 2019 Dec 30;17:108. doi: 10.1186/s12915-019-0726-5 (PMC6936065; doi:10.1186/s12915-019-0726-5)
Supplement: Supplementary file 2 — Additional file 2 Reference genes and transcripts (structure, expression) of the 4 species. Archive content: • bos_taurus.gtf • bos_taurus.refgn.tpm.tsv • capra_hircus.gtf • capra_hircus.refgn.tpm.tsv • gallus_gallus.gtf • gallus_gallus.refgn.tpm.tsv • sus_scrofa.gtf •sus_scrofa.refgn.tpm.tsv [file 12915_2019_726_MOESM2_ESM.gz › home/sfoissac/fragencode/papers/first/suppl.files/refgn/gallus_gallus.refgn.tpm.tsv]

	chicken1-liver	chicken2-liver	chicken3-cd4	chicken3-liver	chicken4-cd4	chicken4-cd8	chicken4-liver
ENSGALG00000000003	0.00	0.00	0.00	0.25	0.00	0.00	0.07
ENSGALG00000000004	6.14	6.24	17.79	3.03	15.84	7.91	4.34
ENSGALG00000000011	4.57	3.23	18.92	4.18	17.30	11.26	4.06
ENSGALG00000000038	0.00	0.00	0.00	0.00	0.00	0.00	0.00
ENSGALG00000000044	0.03	0.00	0.12	0.00	0.18	0.09	0.00
ENSGALG00000000048	0.34	0.18	2.96	0.28	2.36	1.50	0.11
ENSGALG00000000055	55.61	50.12	40.08	51.46	34.61	26.96	50.03
ENSGALG00000000059	0.05	0.04	0.38	0.00	0.11	0.32	0.01
ENSGALG00000000067	109.87	83.32	13.21	73.34	5.84	6.04	87.00
ENSGALG00000000071	1.62	1.59	6.41	2.35	5.37	2.76	1.17
ENSGALG00000000081	5.56	12.71	0.36	12.65	0.00	0.65	3.91
ENSGALG00000000086	78.24	78.13	105.20	55.04	75.42	53.98	58.22
ENSGALG00000000091	8.06	9.19	14.74	7.93	13.15	7.14	9.26
ENSGALG00000000094	15.42	16.54	23.84	11.16	17.73	17.41	14.19
ENSGALG00000000102	1.26	0.32	4.89	0.90	4.07	1.55	0.60
ENSGALG00000000104	1.08	1.65	0.11	1.68	0.15	0.61	1.40
ENSGALG00000000106	9.84	7.74	26.50	8.51	18.61	12.15	8.29
ENSGALG00000000107	0.04	0.05	0.00	0.02	0.00	0.00	0.02
ENSGALG00000000109	33.33	14.09	4.56	51.82	3.15	4.40	53.37
ENSGALG00000000112	0.05	0.14	0.00	0.17	0.00	0.00	0.18
ENSGALG00000000115	0.04	0.00	0.00	0.00	0.00	0.00	0.00
ENSGALG00000000120	3.72	5.71	0.00	2.54	0.00	0.00	4.77
ENSGALG00000000122	816.44	706.96	3513.50	902.31	3348.69	3936.54	869.52
ENSGALG00000000123	0.00	0.00	0.00	0.00	0.00	0.00	0.00
ENSGALG00000000129	6.16	5.93	9.57	6.04	8.91	5.69	7.98
ENSGALG00000000136	0.00	0.05	0.00	0.00	0.00	1.95	0.05
ENSGALG00000000137	14.87	17.38	64.10	22.68	74.87	29.08	21.64
ENSGALG00000000141	38.72	90.48	80.53	22.87	124.62	669.09	202.79
ENSGALG00000000142	157.37	57.26	22.31	95.85	14.68	20.88	84.94
ENSGALG00000000146	12.27	10.24	36.04	11.59	30.77	15.39	13.20
ENSGALG00000000150	565.44	488.52	2705.47	565.62	2504.64	2300.72	589.36
ENSGALG00000000151	0.20	0.21	0.00	0.13	0.00	0.00	0.14
ENSGALG00000000154	3.75	3.37	39.79	3.90	24.73	28.74	5.57
ENSGALG00000000156	20.86	15.04	69.67	10.33	84.96	47.04	17.65
ENSGALG00000000158	12.82	8.91	31.79	8.31	10.69	75.14	11.98
ENSGALG00000000161	21.73	14.04	5.21	11.61	2.22	1.64	15.44
ENSGALG00000000162	0.04	0.08	0.56	0.08	0.03	0.24	0.00
ENSGALG00000000164	0.20	0.12	0.79	0.03	0.53	7.42	0.12
ENSGALG00000000168	0.03	0.00	0.00	0.00	0.00	0.83	0.00
ENSGALG00000000172	0.00	0.00	0.00	0.00	0.00	0.00	0.00
ENSGALG00000000184	0.00	0.02	0.00	0.02	0.00	0.00	0.01
ENSGALG00000000186	0.90	1.51	1.71	2.77	2.01	0.07	1.32
ENSGALG00000000189	7.49	6.52	15.87	4.16	9.00	5.18	4.54
ENSGALG00000000195	6.73	12.68	12.83	3.78	10.95	7.86	6.73
ENSGALG00000000201	5.61	5.19	20.76	5.88	15.91	18.60	5.34
ENSGALG00000000208	1.76	1.25	3.18	2.02	1.75	0.62	0.33
ENSGALG00000000209	30.17	41.20	39.10	28.39	23.78	3.42	33.92
ENSGALG00000000215	1.89	2.61	5.34	1.08	4.37	0.85	1.53
ENSGALG00000000217	0.03	0.01	0.11	0.02	0.00	0.04	0.02
ENSGALG00000000218	36.22	40.66	28.74	34.47	30.58	13.91	17.31
ENSGALG00000000220	5.66	4.86	8.84	3.61	5.89	3.67	3.92
ENSGALG00000000223	51.14	38.67	46.00	49.64	49.87	32.23	44.55
ENSGALG00000000225	1.21	0.94	9.59	0.95	8.40	7.15	0.70
ENSGALG00000000226	0.27	0.38	0.09	1.16	0.41	0.34	1.39
ENSGALG00000000227	4.20	4.00	14.19	11.67	8.25	3.63	6.98
ENSGALG00000000233	2.80	2.09	10.98	3.07	10.08	4.94	2.38
ENSGALG00000000234	2.25	2.64	0.00	7.54	0.00	0.00	6.77
ENSGALG00000000235	27.72	22.56	109.32	25.11	96.29	45.72	33.26
ENSGALG00000000239	0.02	0.00	0.00	0.00	0.75	0.00	0.02
ENSGALG00000000241	15.00	9.96	48.58	28.42	21.38	6.33	51.33
ENSGALG00000000242	0.00	0.00	0.04	0.00	0.00	0.00	0.00
ENSGALG00000000243	5.03	4.25	18.54	6.58	18.77	9.78	5.10
ENSGALG00000000244	0.10	0.15	0.00	0.09	0.00	0.00	0.30
ENSGALG00000000247	8.93	7.25	16.67	4.54	14.57	5.88	4.82
ENSGALG00000000249	0.00	0.00	0.00	0.00	0.00	0.00	0.00
ENSGALG00000000251	1.26	0.51	34.17	0.78	32.80	35.09	1.21
ENSGALG00000000253	15.75	12.58	11.67	10.24	6.25	4.72	11.20
ENSGALG00000000255	34.74	34.12	9.80	22.52	7.82	3.97	22.02
ENSGALG00000000259	27.83	31.86	31.70	26.32	34.96	27.02	34.09
ENSGALG00000000264	6.80	6.94	16.51	4.52	6.69	4.94	5.14
ENSGALG00000000273	4.60	4.36	8.84	2.84	5.33	6.58	3.96
ENSGALG00000000274	0.03	0.53	0.00	0.00	0.00	0.00	0.10
ENSGALG00000000275	9.20	8.83	29.39	10.48	18.90	10.18	9.81
ENSGALG00000000276	10.35	7.45	6.99	6.60	3.59	4.09	7.12
ENSGALG00000000277	0.00	0.26	0.00	0.00	0.00	0.00	0.00
ENSGALG00000000280	0.53	0.37	0.53	0.31	0.00	0.00	0.07
ENSGALG00000000284	1.65	2.65	0.00	2.36	0.00	0.06	1.73
ENSGALG00000000293	630.50	2191.27	0.00	451.64	0.00	0.00	539.12
ENSGALG00000000295	0.01	0.00	0.03	0.00	0.04	0.00	0.00
ENSGALG00000000296	16.20	12.81	22.23	10.99	18.71	10.20	15.09
ENSGALG00000000299	0.00	0.00	0.00	0.06	0.00	0.00	0.01
ENSGALG00000000302	0.00	0.00	0.00	0.00	0.00	0.00	0.00
ENSGALG00000000309	3.72	1.72	0.00	1.99	0.00	0.00	5.86
ENSGALG00000000311	1.53	1.08	1.49	2.11	0.47	4.15	2.20
ENSGALG00000000313	0.00	0.00	0.00	0.00	0.00	0.00	0.00
ENSGALG00000000314	0.00	0.04	0.08	0.04	0.16	0.21	0.03
ENSGALG00000000317	0.00	0.00	0.00	0.00	0.00	0.01	0.01
ENSGALG00000000318	24.65	16.00	22.66	18.65	15.59	11.73	9.14
ENSGALG00000000329	49.50	31.39	17.99	35.09	20.65	10.92	38.76
ENSGALG00000000336	3.23	2.82	22.18	2.02	17.05	9.84	2.01
ENSGALG00000000337	0.00	0.00	0.00	0.00	0.00	0.00	0.00
ENSGALG00000000341	0.00	0.00	0.00	0.00	0.00	0.00	0.00
ENSGALG00000000349	48.89	46.17	79.02	57.91	76.95	35.48	53.76
ENSGALG00000000352	16.77	13.88	20.88	12.19	19.66	8.03	16.63
ENSGALG00000000357	0.96	0.58	0.10	3.67	0.00	0.00	4.37
ENSGALG00000000362	0.52	0.50	0.45	0.37	0.29	0.45	0.43
ENSGALG00000000364	0.00	0.00	0.00	0.00	0.00	0.64	0.00
ENSGALG00000000365	0.00	0.00	0.00	0.00	0.00	0.00	0.00
ENSGALG00000000367	0.03	0.09	0.05	0.15	0.23	0.00	0.21
ENSGALG00000000371	1.98	2.25	0.00	1.67	0.00	0.00	2.12
ENSGALG00000000374	20.58	21.41	16.88	26.18	15.27	12.30	27.13
ENSGALG00000000377	35.21	29.67	134.51	36.65	111.22	65.40	32.63
ENSGALG00000000378	7.67	8.77	0.63	4.30	0.79	0.26	4.38
ENSGALG00000000379	2.15	2.51	1.26	1.38	0.18	0.55	1.95
ENSGALG00000000390	3.31	3.73	10.39	1.98	12.69	3.45	2.88
ENSGALG00000000394	0.00	0.00	0.00	0.00	0.00	0.06	0.01
ENSGALG00000000396	7.25	6.56	14.17	8.89	10.52	5.83	10.16
ENSGALG00000000397	6.70	5.68	12.93	6.24	12.08	13.12	6.75
ENSGALG00000000399	0.38	0.18	0.00	0.12	0.00	0.00	0.15
ENSGALG00000000400	0.00	0.00	0.00	0.00	0.00	0.00	0.00
ENSGALG00000000401	1.44	1.32	5.61	1.20	4.49	1.61	1.37
ENSGALG00000000402	0.74	0.64	0.00	1.11	0.00	0.00	0.91
ENSGALG00000000404	27.05	21.59	51.27	31.03	46.79	20.16	26.94
ENSGALG00000000406	0.00	0.00	0.00	0.00	0.00	0.00	0.00
ENSGALG00000000407	0.06	0.08	4.35	0.02	5.83	1.44	0.04
ENSGALG00000000408	29.79	19.09	45.09	24.49	34.71	14.65	28.11
ENSGALG00000000409	17.20	17.52	23.95	19.90	18.13	11.20	20.95
ENSGALG00000000410	21.21	18.34	64.33	20.54	41.93	28.02	21.51
ENSGALG00000000417	0.30	0.37	0.00	0.22	0.02	0.00	0.37
ENSGALG00000000419	57.65	56.92	87.82	64.57	44.24	39.21	60.65
ENSGALG00000000424	18.09	18.49	34.43	16.02	17.39	32.98	17.27
ENSGALG00000000428	277.07	214.87	93.63	144.47	73.67	70.53	141.62
ENSGALG00000000430	7.84	7.64	7.53	7.24	4.82	1.77	8.71
ENSGALG00000000433	18.15	21.77	35.52	10.02	36.98	22.17	9.63
ENSGALG00000000436	8.95	7.05	9.63	6.52	2.58	5.78	11.11
ENSGALG00000000437	0.00	0.00	0.00	0.00	0.00	0.00	0.00
ENSGALG00000000438	8.50	8.69	12.69	9.68	7.82	4.43	8.25
ENSGALG00000000441	0.00	0.00	0.02	0.00	0.13	0.00	0.00
ENSGALG00000000442	0.31	0.14	2.74	0.12	1.92	0.19	0.12
ENSGALG00000000451	0.00	0.00	0.00	0.00	0.00	0.00	0.00
ENSGALG00000000452	6.03	10.31	4.39	6.34	6.96	1.27	5.04
ENSGALG00000000456	169.57	139.40	217.76	170.22	217.16	171.32	188.76
ENSGALG00000000458	0.06	0.11	0.00	0.03	0.00	0.00	0.07
ENSGALG00000000461	2.27	2.08	0.10	0.87	0.07	0.04	0.46
ENSGALG00000000466	3.71	1.47	94.89	1.54	57.92	37.52	2.03
ENSGALG00000000469	0.00	0.00	0.00	0.00	0.00	0.00	0.00
ENSGALG00000000470	5.30	4.38	15.69	4.42	12.37	7.04	4.82
ENSGALG00000000474	573.17	536.98	2804.75	617.83	3309.31	3817.10	597.47
ENSGALG00000000476	0.25	0.42	0.00	0.36	0.00	0.00	0.84
ENSGALG00000000477	0.03	0.07	0.00	0.00	0.00	0.00	0.07
ENSGALG00000000478	0.08	0.11	0.29	0.03	0.85	0.06	0.04
ENSGALG00000000483	0.00	0.00	0.00	0.03	0.00	0.00	0.00
ENSGALG00000000497	0.00	0.00	0.00	0.00	0.00	0.00	0.00
ENSGALG00000000498	0.03	0.04	0.00	0.27	0.00	0.00	0.09
ENSGALG00000000504	2.44	1.28	7.08	1.20	3.96	3.20	1.41
ENSGALG00000000505	0.08	0.00	0.00	0.00	0.00	0.00	0.02
ENSGALG00000000507	0.04	0.03	0.05	0.08	0.00	0.05	0.00
ENSGALG00000000510	4.14	3.35	6.58	3.77	7.38	2.65	3.77
ENSGALG00000000511	10.65	10.16	26.03	11.92	16.47	15.68	9.97
ENSGALG00000000513	4.86	4.80	12.96	5.04	10.92	7.32	5.07
ENSGALG00000000516	0.70	1.31	0.73	0.53	1.45	0.25	0.20
ENSGALG00000000518	4.72	4.58	15.07	3.98	13.85	8.52	5.42
ENSGALG00000000521	7.47	13.42	0.05	3.88	0.00	0.01	8.89
ENSGALG00000000523	8.99	7.73	42.08	9.60	17.32	3.15	11.07
ENSGALG00000000525	3.59	2.58	33.39	3.41	17.04	12.06	3.04
ENSGALG00000000528	5.32	3.93	1.66	3.83	1.46	1.67	5.78
ENSGALG00000000529	9.17	5.60	468.72	6.05	267.14	80.47	5.97
ENSGALG00000000533	59.72	47.17	127.56	46.65	97.82	44.22	53.30
ENSGALG00000000535	10.30	9.40	195.54	8.19	123.09	159.49	7.90
ENSGALG00000000538	7.78	8.47	40.27	11.16	24.48	15.13	10.08
ENSGALG00000000540	3.60	4.00	11.31	3.31	13.25	4.71	3.25
ENSGALG00000000541	24.17	20.96	67.47	31.82	42.57	37.84	22.04
ENSGALG00000000542	176.27	167.02	629.79	154.72	744.54	453.32	170.95
ENSGALG00000000544	1.42	0.65	19.74	0.79	11.04	32.55	0.86
ENSGALG00000000545	0.91	1.05	0.00	0.21	0.00	0.00	0.29
ENSGALG00000000549	4.58	6.05	0.00	3.12	0.00	0.00	10.11
ENSGALG00000000550	11.67	10.56	27.51	10.21	19.67	13.66	9.62
ENSGALG00000000551	23.44	16.25	6.44	16.85	4.40	3.23	19.87
ENSGALG00000000556	0.00	0.00	0.00	0.00	0.80	0.54	0.00
ENSGALG00000000557	10.56	14.09	0.00	42.15	0.00	0.00	44.27
ENSGALG00000000558	0.20	0.75	0.47	0.17	0.05	0.02	0.18
ENSGALG00000000560	1.49	0.67	0.22	1.05	0.00	0.00	0.73
ENSGALG00000000564	26.63	24.16	22.75	25.84	17.09	7.21	23.48
ENSGALG00000000568	0.00	0.00	0.00	0.00	0.00	0.00	0.00
ENSGALG00000000573	1.15	0.71	6.48	8.57	6.32	6.70	1.91
ENSGALG00000000576	0.75	0.71	3.47	0.87	1.39	1.95	0.74
ENSGALG00000000577	19.50	15.90	13.10	16.33	6.16	6.49	16.81
ENSGALG00000000579	51.29	41.00	172.70	56.85	123.20	148.37	51.04
ENSGALG00000000581	10.27	9.11	29.04	11.12	22.76	10.78	9.64
ENSGALG00000000583	2.37	2.66	1.05	2.24	0.94	0.21	3.30
ENSGALG00000000584	0.25	0.18	0.07	0.19	0.00	0.03	0.16
ENSGALG00000000585	21.66	14.34	0.49	10.41	0.00	0.00	13.73
ENSGALG00000000589	4.65	2.80	50.48	3.80	47.01	32.51	3.55
ENSGALG00000000593	0.00	0.00	0.00	0.00	0.00	0.00	0.00
ENSGALG00000000596	11.12	8.59	24.99	13.73	19.51	13.56	14.53
ENSGALG00000000599	5.55	4.80	4.39	5.21	5.67	5.83	8.28
ENSGALG00000000603	9.99	7.47	79.88	8.53	74.85	44.92	9.91
ENSGALG00000000604	0.00	0.00	0.57	0.00	0.00	0.10	0.05
ENSGALG00000000606	13.33	12.40	27.32	12.52	17.09	15.38	14.21
ENSGALG00000000607	0.02	0.06	0.01	0.43	0.00	0.00	0.68
ENSGALG00000000608	87.59	99.26	0.09	38.17	0.00	0.06	68.55
ENSGALG00000000611	19.37	19.09	42.46	12.63	48.40	29.25	15.09
ENSGALG00000000613	54.16	45.87	35.70	55.76	31.60	20.41	56.63
ENSGALG00000000615	8.37	5.75	22.17	5.91	25.57	9.08	8.88
ENSGALG00000000616	0.47	8.98	2.31	4.61	2.40	2.28	3.20
ENSGALG00000000618	6.64	6.03	18.03	6.30	17.75	10.34	6.57
ENSGALG00000000619	9.50	9.43	0.04	16.90	0.00	0.11	6.26
ENSGALG00000000621	3.91	3.25	0.02	2.30	0.00	0.36	2.79
ENSGALG00000000625	1.55	0.75	12.25	0.98	8.62	7.19	0.71
ENSGALG00000000627	23.23	17.19	13.47	15.62	8.65	6.53	22.03
ENSGALG00000000629	173.81	125.32	95.18	128.11	59.01	71.83	165.21
ENSGALG00000000630	0.00	0.00	0.02	0.00	0.00	0.00	0.00
ENSGALG00000000632	1.19	1.02	6.64	0.42	4.62	1.17	0.52
ENSGALG00000000636	11.40	10.37	50.87	11.21	32.67	24.47	11.72
ENSGALG00000000637	3.93	3.54	15.82	3.11	16.26	7.32	3.79
ENSGALG00000000638	3.76	2.72	21.51	3.55	16.88	7.63	4.57
ENSGALG00000000639	0.00	0.00	0.00	0.00	0.00	0.00	0.00
ENSGALG00000000643	3.08	2.44	11.58	2.77	9.47	2.72	2.18
ENSGALG00000000645	0.05	0.06	1.90	2.72	2.28	0.05	1.25
ENSGALG00000000650	38.20	33.00	51.87	35.34	49.80	39.70	33.05
ENSGALG00000000652	3.93	3.49	49.60	1.12	50.68	29.56	1.93
ENSGALG00000000653	0.00	0.00	0.00	0.00	0.00	0.00	0.00
ENSGALG00000000654	0.00	0.00	0.05	0.00	0.47	0.26	0.00
ENSGALG00000000657	7.35	6.17	70.82	7.11	70.70	24.96	6.83
ENSGALG00000000660	54.39	52.01	32.55	57.22	26.44	25.12	53.75
ENSGALG00000000667	0.18	0.05	0.05	0.16	0.08	0.29	0.11
ENSGALG00000000668	12.27	10.05	18.95	11.84	11.53	6.26	12.47
ENSGALG00000000669	12.90	8.94	31.93	10.35	28.47	11.05	12.80
ENSGALG00000000672	4.92	4.17	11.11	4.23	7.44	3.73	3.71
ENSGALG00000000674	4.20	5.18	0.46	7.10	0.25	1.54	8.13
ENSGALG00000000678	56.99	61.51	6.85	83.41	5.27	20.50	87.86
ENSGALG00000000681	0.89	0.59	43.77	0.65	27.52	9.51	0.77
ENSGALG00000000684	0.06	0.10	0.07	0.04	0.00	0.12	0.08
ENSGALG00000000685	4.69	6.37	38.25	4.84	36.85	15.36	4.33
ENSGALG00000000690	0.00	0.00	0.00	0.00	0.00	0.00	0.00
ENSGALG00000000692	2.79	2.96	0.00	5.60	0.00	0.00	7.82
ENSGALG00000000693	8.56	8.14	45.77	7.82	50.89	26.52	6.24
ENSGALG00000000695	1.20	0.75	0.91	1.79	0.54	0.16	0.94
ENSGALG00000000699	10.47	7.94	29.98	8.29	24.68	16.82	12.75
ENSGALG00000000703	2.05	1.02	1.12	1.34	0.18	1.65	3.03
ENSGALG00000000707	101.58	99.04	115.88	97.03	100.69	73.77	114.74
ENSGALG00000000708	43.11	33.34	52.49	41.39	38.75	34.24	50.14
ENSGALG00000000712	21.05	14.41	28.36	22.85	13.94	12.27	35.40
ENSGALG00000000713	4.77	5.49	5.08	5.17	2.89	2.46	4.86
ENSGALG00000000719	408.41	368.42	1912.44	432.89	1740.01	2144.60	446.94
ENSGALG00000000720	8.92	7.55	27.08	6.85	25.77	14.25	6.97
ENSGALG00000000721	40.62	83.18	49.11	32.52	44.91	14.04	45.27
ENSGALG00000000722	0.01	0.00	0.00	0.00	0.00	0.00	0.03
ENSGALG00000000723	27.86	23.45	16.60	19.84	13.25	10.61	24.25
ENSGALG00000000724	36.05	26.68	23.73	38.36	15.06	9.96	39.12
ENSGALG00000000726	50.60	39.26	62.79	57.32	25.82	36.87	55.06
ENSGALG00000000729	4.46	4.56	7.90	4.21	5.90	3.26	5.03
ENSGALG00000000731	7.33	5.75	0.64	5.57	0.35	0.94	4.36
ENSGALG00000000734	19.60	13.19	21.80	15.29	13.39	8.43	14.79
ENSGALG00000000736	3.24	3.43	18.91	3.54	11.24	12.44	4.25
ENSGALG00000000737	4.35	4.18	4.21	3.40	5.32	3.05	4.34
ENSGALG00000000740	3.40	2.95	11.24	2.71	6.04	6.71	2.78
ENSGALG00000000745	0.01	0.01	0.00	5.83	0.00	0.00	3.13
ENSGALG00000000747	3.00	2.65	18.83	2.70	15.86	10.51	2.51
ENSGALG00000000748	2.72	2.76	2.47	4.14	2.47	0.88	5.01
ENSGALG00000000751	21.21	19.36	84.33	20.72	76.98	34.43	21.63
ENSGALG00000000755	10.47	13.32	4.05	7.26	2.44	2.34	10.89
ENSGALG00000000761	15.37	25.31	0.00	0.81	0.00	0.00	0.77
ENSGALG00000000764	149.92	165.10	108.74	195.05	83.36	131.26	172.15
ENSGALG00000000769	0.34	0.26	0.84	0.13	0.68	0.58	0.41
ENSGALG00000000775	388.65	324.02	221.57	291.53	182.23	312.26	252.16
ENSGALG00000000776	5.10	4.09	6.47	4.82	8.18	5.33	7.39
ENSGALG00000000777	7.48	7.01	13.49	5.75	8.60	7.16	7.26
ENSGALG00000000783	7.20	7.68	4.80	3.37	2.91	1.76	4.46
ENSGALG00000000784	4.09	4.14	21.68	4.68	15.97	9.50	4.69
ENSGALG00000000785	3.17	1.97	1.34	3.02	2.13	2.43	2.45
ENSGALG00000000786	0.00	0.00	0.00	0.00	0.00	0.00	0.02
ENSGALG00000000787	12.02	10.69	43.46	11.39	30.35	16.56	10.91
ENSGALG00000000788	0.00	0.00	0.00	0.00	0.00	0.00	0.00
ENSGALG00000000790	49.03	47.43	83.54	44.13	59.51	34.99	41.73
ENSGALG00000000791	2.02	2.15	6.04	1.14	1.60	0.88	0.85
ENSGALG00000000793	22.83	23.10	61.50	25.72	51.21	47.81	24.84
ENSGALG00000000795	2.70	2.46	1.33	2.73	0.86	0.46	3.05
ENSGALG00000000802	7.98	7.48	29.48	8.87	29.33	20.20	8.66
ENSGALG00000000803	0.00	0.00	0.00	0.00	0.00	0.00	0.00
ENSGALG00000000806	0.56	0.83	0.00	0.96	0.00	0.00	0.46
ENSGALG00000000808	0.01	0.00	0.00	0.00	0.00	0.00	0.00
ENSGALG00000000811	46.61	40.22	60.93	45.06	46.22	27.37	46.48
ENSGALG00000000812	951.91	1024.84	976.91	897.29	861.82	693.54	964.06
ENSGALG00000000814	54.21	41.29	95.89	54.37	80.93	32.78	53.95
ENSGALG00000000816	3.22	3.56	2.33	4.47	1.36	2.18	4.05
ENSGALG00000000817	5.76	5.43	32.55	4.29	20.35	11.71	4.28
ENSGALG00000000818	0.44	0.25	3.52	0.51	0.19	0.00	0.17
ENSGALG00000000820	8.76	8.66	0.16	7.16	0.00	0.91	6.52
ENSGALG00000000824	6.00	6.56	0.00	7.21	0.00	0.03	8.65
ENSGALG00000000830	4.02	3.78	28.91	4.70	16.61	9.61	4.89
ENSGALG00000000835	9.62	11.69	15.45	12.44	14.00	9.22	16.17
ENSGALG00000000836	2.25	1.56	25.62	2.05	25.97	17.01	2.33
ENSGALG00000000838	3.61	3.02	10.48	3.39	5.87	2.61	3.73
ENSGALG00000000839	6.08	4.32	0.00	1.44	0.00	0.00	1.88
ENSGALG00000000843	3.99	3.90	14.41	4.33	14.97	20.68	5.13
ENSGALG00000000845	16.12	15.61	6.81	21.51	3.62	6.03	17.71
ENSGALG00000000847	11.32	10.98	19.34	9.10	12.01	13.45	7.63
ENSGALG00000000848	25.67	22.43	62.13	23.99	56.05	29.51	24.13
ENSGALG00000000853	20.70	16.53	41.49	21.69	39.05	21.12	19.50
ENSGALG00000000855	32.25	30.75	52.21	39.33	51.34	33.73	41.18
ENSGALG00000000856	18.18	15.93	19.39	14.38	15.33	10.24	24.64
ENSGALG00000000857	12.97	14.70	18.24	17.49	10.78	6.29	17.77
ENSGALG00000000862	5.24	4.36	43.36	5.22	35.53	25.16	4.25
ENSGALG00000000863	2.50	3.35	1.24	2.18	0.00	0.67	3.34
ENSGALG00000000864	17.60	16.28	30.62	14.94	19.83	10.49	15.94
ENSGALG00000000866	43.33	27.24	1.49	40.86	0.35	1.05	36.88
ENSGALG00000000868	13.68	12.36	14.14	14.29	10.16	6.98	14.61
ENSGALG00000000870	1.57	1.81	1.07	1.55	1.53	1.37	1.37
ENSGALG00000000871	2.30	0.59	0.74	0.57	0.65	1.86	1.10
ENSGALG00000000875	6.55	5.19	14.35	4.90	13.97	26.64	5.78
ENSGALG00000000881	3.02	2.57	12.51	2.54	15.17	5.85	2.43
ENSGALG00000000883	99.50	69.71	66.09	54.97	43.69	46.57	86.94
ENSGALG00000000884	8.80	13.23	0.05	7.72	0.00	0.00	12.10
ENSGALG00000000887	27.82	36.09	0.15	25.36	0.11	0.39	22.00
ENSGALG00000000891	5.88	6.25	13.51	4.13	10.16	4.89	4.70
ENSGALG00000000892	0.00	0.00	2.82	0.15	1.53	0.18	0.00
ENSGALG00000000893	871.03	450.31	0.02	652.91	0.00	0.00	412.45
ENSGALG00000000894	0.18	0.11	0.05	0.05	0.00	0.01	0.09
ENSGALG00000000895	65.16	63.89	33.61	51.94	12.89	12.45	55.48
ENSGALG00000000901	6.53	10.80	0.00	4.11	0.00	0.00	4.52
ENSGALG00000000902	3.59	4.56	3.70	4.85	2.92	0.19	5.54
ENSGALG00000000903	30.37	27.93	21.09	21.07	13.14	10.70	26.00
ENSGALG00000000905	183.37	166.25	203.82	191.77	180.92	132.79	190.86
ENSGALG00000000906	5.48	4.94	15.23	6.49	8.18	2.68	4.61
ENSGALG00000000907	132.40	101.35	264.01	116.23	232.91	131.89	123.32
ENSGALG00000000908	5.47	5.26	25.96	8.71	12.22	6.81	3.64
ENSGALG00000000909	0.02	0.00	0.00	0.00	0.38	0.00	0.00
ENSGALG00000000911	0.00	0.00	0.00	0.00	0.00	0.00	0.00
ENSGALG00000000913	4.72	6.23	2.38	6.88	3.58	1.59	5.20
ENSGALG00000000914	0.00	0.00	0.00	0.00	0.00	0.00	0.00
ENSGALG00000000918	0.44	0.38	2.88	0.12	0.37	1.06	0.58
ENSGALG00000000919	1305.75	509.42	0.01	1336.64	0.00	0.00	1186.88
ENSGALG00000000920	10.71	8.77	0.49	13.72	0.14	0.09	13.17
ENSGALG00000000927	4.81	2.83	3.76	3.85	2.13	0.04	3.33
ENSGALG00000000934	9.11	7.03	25.30	9.54	16.69	8.73	7.77
ENSGALG00000000943	29.59	24.06	11.19	26.30	7.87	7.29	30.57
ENSGALG00000000944	55.04	50.13	125.99	46.47	77.75	44.42	47.76
ENSGALG00000000946	159.82	165.14	110.95	180.54	83.45	109.18	168.20
ENSGALG00000000949	13.20	14.09	0.58	13.97	2.40	1.66	11.20
ENSGALG00000000950	6.94	6.44	19.38	6.98	6.94	4.36	8.25
ENSGALG00000000955	13.68	11.68	46.25	10.82	37.91	44.52	15.54
ENSGALG00000000962	3.29	4.84	7.14	3.14	3.80	2.16	4.38
ENSGALG00000000966	1.33	1.15	3.84	0.70	4.02	0.92	1.32
ENSGALG00000000972	7.03	5.86	6.93	5.26	5.73	2.72	6.00
ENSGALG00000000975	11.90	11.03	13.77	8.99	4.76	6.26	9.27
ENSGALG00000000977	7.79	7.72	30.99	7.44	12.36	10.62	8.15
ENSGALG00000000978	2.81	4.56	13.16	3.31	11.78	3.69	3.13
ENSGALG00000000980	23.49	22.97	71.53	19.64	52.93	33.82	20.14
ENSGALG00000000988	24.72	17.76	48.56	17.01	40.95	23.14	20.06
ENSGALG00000000990	83.41	83.63	293.64	70.67	207.70	138.34	81.03
ENSGALG00000000991	14.32	12.94	35.56	12.02	20.98	17.46	13.28
ENSGALG00000000993	13.57	11.52	17.28	11.82	10.15	6.98	13.00
ENSGALG00000000994	0.22	0.06	0.00	0.06	0.00	0.30	0.11
ENSGALG00000000996	13.73	11.76	21.32	11.60	13.48	7.02	15.42
ENSGALG00000000997	1.24	2.24	0.05	1.22	0.00	0.12	1.85
ENSGALG00000000998	28.74	20.82	28.89	20.21	20.20	12.38	25.66
ENSGALG00000000999	0.91	0.99	1.74	0.98	1.51	1.04	0.84
ENSGALG00000001000	738.13	629.04	830.36	897.96	993.12	519.59	343.35
ENSGALG00000001003	12.77	10.15	4.38	12.04	1.65	3.10	14.45
ENSGALG00000001006	0.42	0.43	3.41	0.39	1.15	2.36	0.43
ENSGALG00000001013	22.29	18.94	47.12	17.15	65.46	24.53	25.05
ENSGALG00000001014	0.61	0.17	0.38	0.10	0.00	0.00	0.17
ENSGALG00000001017	2.38	2.97	16.54	3.11	10.21	8.51	2.92
ENSGALG00000001019	6.40	6.48	23.09	7.02	9.54	7.38	6.80
ENSGALG00000001021	0.34	0.43	0.03	0.46	0.00	0.00	0.27
ENSGALG00000001022	6.85	7.21	26.23	8.59	24.18	10.48	8.70
ENSGALG00000001024	72.82	66.81	128.72	76.60	75.79	63.04	83.95
ENSGALG00000001025	5.82	5.24	16.17	6.88	8.03	5.90	5.50
ENSGALG00000001028	7.22	5.88	1.35	4.95	0.88	0.48	6.19
ENSGALG00000001030	10.06	8.71	4.49	9.85	2.66	2.05	11.20
ENSGALG00000001031	0.05	0.28	0.00	0.06	0.00	0.00	0.37
ENSGALG00000001034	13.62	11.39	17.82	8.73	17.16	13.21	11.59
ENSGALG00000001035	6.71	5.89	0.14	1.00	0.00	0.00	5.35
ENSGALG00000001036	7.83	7.54	17.32	8.85	10.99	4.32	8.55
ENSGALG00000001037	1.48	1.44	9.38	1.86	4.70	3.47	1.92
ENSGALG00000001038	21.28	23.07	48.93	13.56	51.07	10.05	16.02
ENSGALG00000001042	11.87	7.57	8.34	9.00	6.81	2.64	9.98
ENSGALG00000001043	6.33	6.43	24.03	7.32	18.48	8.58	7.02
ENSGALG00000001046	7.00	6.26	36.45	6.78	33.28	18.10	7.64
ENSGALG00000001048	6.61	7.61	17.22	5.08	16.72	4.26	6.16
ENSGALG00000001049	10.98	10.70	28.44	26.31	19.89	14.72	15.49
ENSGALG00000001051	6.12	5.39	17.90	5.64	20.86	7.52	4.85
ENSGALG00000001054	101.06	87.87	76.84	103.87	89.37	49.47	106.65
ENSGALG00000001055	10.45	7.41	12.74	7.66	7.86	5.41	9.76
ENSGALG00000001056	2.47	3.04	10.38	3.72	19.08	8.94	7.02
ENSGALG00000001058	9.26	8.01	6.10	14.29	4.76	20.58	10.94
ENSGALG00000001062	0.95	0.47	0.10	0.29	0.00	0.14	0.22
ENSGALG00000001067	13.26	11.95	24.85	14.01	24.59	11.73	11.65
ENSGALG00000001073	1.87	2.60	1.81	1.91	1.59	0.72	1.37
ENSGALG00000001076	2.01	2.31	7.52	2.39	8.38	9.78	2.78
ENSGALG00000001078	0.00	0.00	0.00	0.00	0.00	0.11	0.00
ENSGALG00000001079	0.00	0.00	0.00	0.00	0.00	0.00	0.00
ENSGALG00000001080	0.00	0.02	0.06	0.00	0.06	0.04	0.00
ENSGALG00000001081	0.00	0.00	0.00	0.00	0.00	0.00	0.00
ENSGALG00000001084	0.70	0.27	2.03	0.14	0.99	0.80	0.32
ENSGALG00000001091	7.52	12.49	0.19	12.32	0.00	0.19	12.37
ENSGALG00000001093	9.66	10.36	17.27	8.02	13.21	13.02	9.49
ENSGALG00000001094	0.17	0.04	0.06	0.04	0.04	0.14	0.03
ENSGALG00000001096	788.89	509.09	135.73	686.69	100.86	109.69	859.31
ENSGALG00000001097	0.00	0.00	0.00	0.00	0.00	0.00	0.00
ENSGALG00000001099	5.01	4.86	21.92	5.68	16.48	11.06	5.35
ENSGALG00000001101	3.13	3.48	5.67	3.37	4.98	1.68	5.14
ENSGALG00000001103	152.40	147.07	100.25	158.21	74.10	47.34	153.24
ENSGALG00000001106	0.18	0.33	0.95	0.00	0.00	0.25	0.00
ENSGALG00000001107	15.58	15.23	27.36	15.02	21.58	7.15	14.62
ENSGALG00000001108	3.12	3.27	6.75	3.31	3.02	3.30	3.51
ENSGALG00000001109	4.38	10.78	9.45	13.93	3.44	4.50	18.50
ENSGALG00000001110	5.00	4.65	5.87	4.75	4.09	3.73	6.00
ENSGALG00000001111	0.02	0.00	0.01	0.00	0.00	0.02	0.03
ENSGALG00000001115	0.53	0.35	0.00	0.47	0.00	0.00	0.34
ENSGALG00000001117	2.75	5.01	5.30	3.00	2.90	1.58	2.67
ENSGALG00000001118	12.02	10.60	20.72	10.93	9.10	13.26	11.63
ENSGALG00000001121	23.72	18.50	36.15	19.44	17.46	10.92	27.08
ENSGALG00000001122	0.00	0.00	0.00	0.00	0.00	0.00	0.00
ENSGALG00000001124	1.06	0.67	0.00	1.04	0.00	0.00	0.91
ENSGALG00000001126	3.06	1.40	9.32	2.17	4.58	4.01	2.41
ENSGALG00000001130	0.27	0.32	0.47	0.22	0.01	0.53	0.25
ENSGALG00000001132	0.00	0.00	0.00	0.00	0.00	0.00	0.00
ENSGALG00000001136	0.65	1.14	1.97	0.17	1.53	0.25	1.34
ENSGALG00000001141	0.00	0.00	0.00	0.00	0.00	0.00	0.00
ENSGALG00000001143	12.56	12.77	325.86	8.77	169.72	95.39	10.68
ENSGALG00000001144	1.30	1.85	5.16	1.23	5.50	2.11	1.06
ENSGALG00000001146	13.45	12.24	12.15	12.22	6.51	4.47	13.73
ENSGALG00000001149	1.15	0.72	19.43	0.50	12.39	17.33	0.58
ENSGALG00000001153	2.23	1.16	0.10	1.04	0.00	0.27	1.41
ENSGALG00000001156	0.00	0.00	0.00	0.00	0.00	0.00	0.00
ENSGALG00000001157	3.86	3.76	5.92	3.75	2.74	4.55	3.60
ENSGALG00000001158	2.73	3.32	20.85	3.41	13.25	5.68	3.37
ENSGALG00000001160	1.42	1.44	6.54	1.30	3.89	0.56	1.14
ENSGALG00000001161	10.27	7.69	104.49	8.03	43.97	13.24	8.28
ENSGALG00000001163	15.04	12.11	51.58	11.43	59.11	13.37	12.34
ENSGALG00000001165	2.67	2.67	8.53	2.69	8.14	3.27	3.24
ENSGALG00000001167	0.00	0.00	0.00	0.00	0.00	0.00	0.00
ENSGALG00000001168	37.82	31.52	61.37	33.48	77.82	42.23	37.54
ENSGALG00000001169	0.14	0.12	0.04	0.14	0.05	0.09	0.15
ENSGALG00000001171	1.65	1.08	0.06	0.82	0.00	0.05	1.25
ENSGALG00000001172	0.80	0.43	0.03	0.71	0.00	0.00	0.61
ENSGALG00000001174	5.31	5.12	11.28	5.77	12.13	5.58	4.10
ENSGALG00000001175	25.54	25.12	25.24	22.48	18.20	9.17	22.33
ENSGALG00000001177	0.31	0.33	0.00	0.35	0.04	0.09	0.43
ENSGALG00000001181	1.07	0.65	0.52	0.37	1.27	0.46	0.31
ENSGALG00000001182	7.23	7.24	37.14	7.58	19.21	16.14	8.38
ENSGALG00000001183	13.55	12.96	0.23	22.91	0.25	0.13	20.83
ENSGALG00000001184	54.31	44.32	30.27	35.88	25.82	25.15	48.51
ENSGALG00000001189	6.22	6.42	9.98	8.89	5.49	7.76	6.71
ENSGALG00000001191	1.18	1.84	0.02	1.38	0.47	0.22	1.19
ENSGALG00000001201	4.75	4.16	15.16	2.76	15.91	11.66	3.82
ENSGALG00000001203	0.06	0.15	0.00	0.18	0.00	0.00	0.27
ENSGALG00000001204	2.12	2.10	5.84	2.13	4.57	2.16	2.56
ENSGALG00000001206	6.84	4.19	0.08	5.25	0.00	0.00	5.90
ENSGALG00000001207	2.07	2.69	0.25	3.20	0.00	0.03	1.98
ENSGALG00000001209	4.40	0.00	0.00	0.00	0.00	0.00	0.00
ENSGALG00000001214	0.44	0.22	4.02	0.14	5.12	0.92	0.11
ENSGALG00000001219	7.64	8.02	5.27	8.33	4.24	2.30	9.19
ENSGALG00000001220	69.31	69.85	408.28	24.54	544.10	256.63	37.56
ENSGALG00000001223	25.08	22.46	18.31	27.90	14.59	11.87	25.93
ENSGALG00000001225	6.02	5.77	13.79	7.09	9.31	16.52	7.05
ENSGALG00000001229	2.73	2.40	20.02	3.59	10.51	1.98	2.23
ENSGALG00000001231	6.31	11.15	28.07	5.64	17.90	20.01	5.96
ENSGALG00000001234	50.58	35.00	3.69	0.40	8.90	1.38	0.76
ENSGALG00000001235	0.00	0.01	0.00	0.00	0.00	0.00	0.00
ENSGALG00000001238	16.79	15.74	53.27	15.83	28.89	34.74	20.73
ENSGALG00000001239	3.33	4.45	4.30	5.26	3.24	5.69	7.23
ENSGALG00000001242	7.21	7.93	7.63	5.78	5.35	3.55	5.81
ENSGALG00000001244	0.01	0.00	0.00	0.00	0.00	0.01	0.02
ENSGALG00000001245	17.45	17.20	43.02	17.47	45.27	18.92	16.87
ENSGALG00000001250	71.55	68.85	14.67	98.76	7.46	10.56	92.35
ENSGALG00000001252	85.05	46.09	0.01	71.04	0.00	0.04	57.96
ENSGALG00000001253	7.00	5.82	10.62	5.99	6.53	4.60	6.52
ENSGALG00000001256	4.12	3.80	24.73	2.55	19.50	13.78	3.24
ENSGALG00000001258	12.91	15.29	51.58	20.97	44.45	26.16	16.31
ENSGALG00000001261	0.03	0.00	0.06	0.00	0.00	0.00	0.01
ENSGALG00000001262	40.89	33.88	0.42	36.09	0.05	1.33	48.78
ENSGALG00000001263	1.47	0.88	0.04	2.31	0.00	0.05	1.56
ENSGALG00000001264	1.31	0.76	0.56	0.55	0.64	0.62	1.26
ENSGALG00000001267	17.95	18.18	35.03	17.02	26.40	11.94	17.44
ENSGALG00000001270	17.04	13.27	22.44	14.87	10.27	5.62	14.50
ENSGALG00000001273	0.00	0.00	0.00	0.00	0.00	0.17	0.00
ENSGALG00000001275	19.63	18.62	21.27	18.86	15.76	9.21	20.99
ENSGALG00000001276	0.00	0.00	0.00	0.00	0.00	0.00	0.00
ENSGALG00000001279	11.48	11.57	23.44	10.73	13.26	6.63	11.85
ENSGALG00000001282	0.16	0.08	0.12	0.12	0.00	0.00	0.06
ENSGALG00000001283	25.49	24.93	122.60	33.28	86.52	56.24	36.29
ENSGALG00000001288	0.05	0.03	0.06	0.03	0.00	0.02	0.08
ENSGALG00000001289	0.53	0.39	0.36	0.31	0.44	0.52	0.47
ENSGALG00000001299	0.00	0.00	0.00	0.00	0.00	0.00	0.00
ENSGALG00000001304	2.85	2.21	0.35	2.06	0.18	0.26	3.06
ENSGALG00000001306	4.75	4.31	11.69	5.04	10.86	5.21	5.12
ENSGALG00000001309	14.23	12.25	25.51	13.55	30.38	13.45	14.41
ENSGALG00000001310	2.02	3.29	2.53	2.14	1.66	0.91	1.94
ENSGALG00000001311	0.03	0.02	0.00	0.02	0.00	0.00	0.00
ENSGALG00000001313	95.21	85.64	136.46	105.61	91.50	83.31	93.66
ENSGALG00000001314	0.23	0.37	0.18	0.15	0.00	0.11	0.27
ENSGALG00000001315	4.70	4.11	4.69	4.18	1.46	2.71	5.29
ENSGALG00000001316	2.95	3.06	0.83	2.38	1.06	3.36	2.77
ENSGALG00000001317	35.27	26.75	46.57	42.51	43.22	24.53	46.96
ENSGALG00000001319	0.00	0.00	0.00	0.00	0.00	0.00	0.00
ENSGALG00000001320	16.93	5.72	0.00	105.77	0.00	0.00	88.83
ENSGALG00000001325	1.79	0.70	0.11	4.00	0.41	0.13	4.79
ENSGALG00000001328	346.46	301.53	124.58	293.19	76.26	40.30	288.69
ENSGALG00000001329	8.30	8.80	25.77	7.23	13.24	6.07	8.55
ENSGALG00000001330	357.81	265.09	55.95	182.98	30.45	42.06	258.07
ENSGALG00000001331	14.94	12.63	24.54	10.52	22.25	6.53	16.29
ENSGALG00000001332	1.84	1.39	8.17	1.62	4.54	3.89	1.26
ENSGALG00000001333	10.58	11.04	16.66	12.46	8.56	15.35	13.09
ENSGALG00000001334	63.93	53.66	110.36	65.61	58.69	76.92	60.00
ENSGALG00000001335	61.51	55.54	37.83	58.62	30.92	13.10	50.29
ENSGALG00000001341	4.58	4.35	12.50	4.73	7.92	9.87	3.68
ENSGALG00000001342	0.07	0.03	0.33	0.02	0.25	0.00	0.09
ENSGALG00000001343	0.24	1.25	0.07	0.07	0.21	0.00	0.52
ENSGALG00000001347	0.02	0.06	0.00	0.02	0.00	0.00	0.00
ENSGALG00000001348	0.01	0.00	0.00	0.00	0.00	0.00	0.00
ENSGALG00000001350	5.85	4.48	26.45	4.24	12.79	23.90	5.22
ENSGALG00000001362	9.12	8.10	73.83	8.69	51.23	50.36	11.00
ENSGALG00000001363	6.18	4.35	11.92	5.24	5.82	4.05	5.81
ENSGALG00000001364	98.72	77.52	115.40	84.31	92.33	79.74	95.31
ENSGALG00000001366	7.66	13.82	6.25	11.18	2.45	5.25	7.49
ENSGALG00000001369	124.90	118.46	0.00	97.20	0.00	0.00	155.29
ENSGALG00000001370	0.30	0.41	0.27	0.39	0.00	0.07	0.07
ENSGALG00000001371	0.09	0.16	0.00	0.32	0.00	0.00	41.26
ENSGALG00000001373	3.47	2.33	118.30	2.18	61.08	26.52	2.61
ENSGALG00000001374	55.61	41.88	84.19	47.55	62.16	39.60	54.18
ENSGALG00000001375	9.30	5.06	10.40	4.65	10.18	5.43	8.37
ENSGALG00000001376	5.22	3.85	16.42	6.56	10.58	5.17	4.50
ENSGALG00000001377	5.71	5.60	15.02	5.41	9.64	6.52	5.94
ENSGALG00000001378	1.34	1.65	3.13	0.91	0.15	2.01	0.94
ENSGALG00000001381	33.36	25.54	46.58	33.71	38.83	31.05	35.38
ENSGALG00000001382	38.22	25.01	61.24	30.63	38.57	25.35	34.30
ENSGALG00000001383	0.07	0.10	0.00	0.08	0.22	0.21	0.05
ENSGALG00000001387	2.06	2.21	0.04	3.69	0.00	0.14	3.08
ENSGALG00000001389	1.69	1.61	4.46	1.67	2.45	3.54	1.57
ENSGALG00000001391	0.03	0.03	0.00	0.10	0.00	0.00	0.00
ENSGALG00000001392	3.10	0.72	0.23	0.65	0.00	0.45	1.52
ENSGALG00000001394	7.89	8.70	41.09	8.96	52.58	25.12	9.02
ENSGALG00000001405	31.94	25.45	2.94	27.71	4.20	0.71	38.91
ENSGALG00000001407	1.04	1.94	0.00	0.66	0.00	0.00	1.58
ENSGALG00000001409	0.58	0.49	0.00	1.83	0.00	0.00	1.44
ENSGALG00000001410	0.15	0.09	0.16	0.05	0.00	0.62	0.10
ENSGALG00000001412	8.46	8.27	11.78	7.57	5.14	11.74	6.05
ENSGALG00000001416	58.76	45.69	0.00	97.15	0.00	0.00	94.47
ENSGALG00000001418	0.00	0.00	0.00	0.00	0.00	0.00	0.00
ENSGALG00000001419	5.06	4.93	0.17	4.78	0.25	0.17	4.47
ENSGALG00000001420	8.37	8.26	18.22	8.06	13.38	11.66	8.89
ENSGALG00000001425	3.65	3.08	3.27	2.83	0.92	1.28	3.34
ENSGALG00000001428	79.32	69.33	54.09	45.91	48.00	70.96	64.37
ENSGALG00000001429	19.73	18.28	32.80	17.83	21.61	13.17	20.62
ENSGALG00000001431	0.26	0.08	0.00	0.40	0.00	0.00	0.17
ENSGALG00000001433	0.98	1.49	12.54	0.90	4.83	2.49	1.44
ENSGALG00000001434	84.82	61.41	117.01	69.12	81.86	28.46	79.01
ENSGALG00000001437	4.08	2.64	0.03	3.07	0.00	0.00	3.28
ENSGALG00000001439	16.80	16.22	17.52	11.67	14.04	6.24	21.00
ENSGALG00000001440	0.00	0.00	0.00	0.00	0.00	0.00	0.00
ENSGALG00000001441	60.66	47.15	29.26	58.42	19.46	20.70	77.99
ENSGALG00000001442	0.00	0.07	0.00	0.00	0.00	0.20	0.02
ENSGALG00000001445	3.47	2.40	9.73	2.75	13.25	5.45	3.17
ENSGALG00000001446	14.14	11.72	6.70	12.72	1.57	3.92	13.54
ENSGALG00000001449	0.01	0.00	0.00	0.00	0.00	0.00	0.00
ENSGALG00000001450	0.01	0.01	0.23	0.01	0.20	0.23	0.01
ENSGALG00000001452	416.90	360.26	280.01	310.41	261.44	192.59	343.89
ENSGALG00000001459	47.98	51.95	0.52	64.91	0.06	0.26	88.52
ENSGALG00000001462	1.54	1.71	0.55	1.95	0.23	1.05	1.31
ENSGALG00000001463	12.15	7.60	9.39	13.28	4.48	5.74	10.40
ENSGALG00000001465	947.65	899.50	3094.35	863.29	3287.55	3603.39	1051.04
ENSGALG00000001467	16.90	12.88	12.03	13.12	7.76	8.19	13.91
ENSGALG00000001470	1.51	1.31	22.90	2.50	29.85	22.63	1.50
ENSGALG00000001472	2.55	2.33	0.12	1.67	0.00	0.44	1.64
ENSGALG00000001473	100.81	25.70	32.37	39.57	17.40	11.46	56.09
ENSGALG00000001474	50.28	44.12	71.20	51.79	59.70	26.04	50.93
ENSGALG00000001475	29.80	17.80	329.40	49.45	237.83	88.78	27.28
ENSGALG00000001476	153.78	135.62	391.56	122.15	237.76	213.18	127.14
ENSGALG00000001479	8.93	10.10	8.92	9.25	8.62	19.63	14.21
ENSGALG00000001480	0.89	0.93	1.87	0.66	2.10	0.17	0.42
ENSGALG00000001483	24.67	3.51	1.55	2.71	0.35	1.08	2.57
ENSGALG00000001486	8.08	2.88	61.11	2.70	41.51	42.15	4.44
ENSGALG00000001489	64.45	70.26	38.91	67.42	55.51	32.66	90.95
ENSGALG00000001490	0.00	0.00	0.00	0.00	0.00	0.00	0.00
ENSGALG00000001491	0.47	0.36	2.00	0.51	1.72	0.75	0.29
ENSGALG00000001492	16.41	11.83	22.74	14.48	21.36	28.24	12.11
ENSGALG00000001501	22.70	22.78	33.59	23.29	20.98	41.06	26.85
ENSGALG00000001502	48.53	31.63	53.22	40.58	33.07	36.55	45.93
ENSGALG00000001503	12.78	10.60	20.02	11.55	15.51	20.00	10.51
ENSGALG00000001504	6.87	5.99	29.56	6.12	34.54	9.53	7.51
ENSGALG00000001506	2.69	2.25	16.82	1.26	11.90	5.88	0.87
ENSGALG00000001512	0.00	0.01	0.00	0.00	0.00	0.01	0.00
ENSGALG00000001513	2.39	2.71	40.03	3.50	18.51	12.68	1.96
ENSGALG00000001518	0.00	0.00	0.00	0.00	0.00	0.00	0.00
ENSGALG00000001521	10.74	11.08	7.25	9.99	2.04	1.88	11.87
ENSGALG00000001522	8.27	6.31	23.28	7.52	12.82	9.36	7.31
ENSGALG00000001525	54.54	42.64	47.58	50.26	18.69	15.46	47.90
ENSGALG00000001527	2.21	5.94	0.00	1.99	0.00	0.00	3.92
ENSGALG00000001529	39.23	33.65	158.47	44.56	90.81	76.74	38.58
ENSGALG00000001531	12.50	13.12	0.48	14.37	1.03	0.60	14.80
ENSGALG00000001533	0.08	0.17	0.12	0.12	0.00	0.00	0.11
ENSGALG00000001534	0.00	0.00	0.00	0.00	0.00	0.05	0.00
ENSGALG00000001536	3.44	3.57	0.41	2.06	0.39	0.41	3.97
ENSGALG00000001538	17.82	17.38	17.72	16.33	8.61	9.53	19.10
ENSGALG00000001540	19.71	18.34	38.45	17.75	31.17	14.10	19.92
ENSGALG00000001542	50.08	38.31	39.54	40.83	39.58	26.04	44.72
ENSGALG00000001545	10.94	8.11	0.23	9.46	0.21	0.17	15.06
ENSGALG00000001546	4.91	4.60	8.66	6.54	6.34	7.58	6.46
ENSGALG00000001547	23.08	26.02	64.74	18.90	38.36	26.90	20.59
ENSGALG00000001550	52.01	49.03	162.26	48.95	149.44	81.16	43.05
ENSGALG00000001551	30.49	29.01	119.36	27.57	133.26	61.99	25.42
ENSGALG00000001555	33.94	31.40	60.36	29.30	65.40	23.23	36.78
ENSGALG00000001557	20.66	19.98	22.80	18.86	12.68	10.60	19.08
ENSGALG00000001558	13.93	14.06	28.89	29.01	22.69	15.22	26.62
ENSGALG00000001559	0.01	0.00	0.00	0.01	0.00	0.00	0.00
ENSGALG00000001561	4.85	3.20	0.51	4.38	0.95	0.59	4.07
ENSGALG00000001563	16.01	14.60	13.85	14.85	9.52	8.49	15.79
ENSGALG00000001564	2.68	3.62	58.09	2.41	50.41	25.75	3.29
ENSGALG00000001565	159.14	218.39	1.03	122.40	0.33	0.46	129.26
ENSGALG00000001568	58.62	63.41	25.85	42.59	22.92	9.47	43.30
ENSGALG00000001569	14.41	19.61	1.63	23.42	1.12	2.21	26.46
ENSGALG00000001571	8.34	7.57	102.94	5.95	79.69	19.14	5.87
ENSGALG00000001572	20.32	23.82	38.26	29.09	42.00	24.27	27.88
ENSGALG00000001573	0.09	0.52	0.17	0.52	0.00	0.35	0.86
ENSGALG00000001577	5.94	4.54	47.61	6.61	30.21	15.96	7.17
ENSGALG00000001583	4.57	7.42	40.90	5.13	43.83	22.99	4.83
ENSGALG00000001586	7.71	6.46	11.68	3.44	15.11	14.10	8.42
ENSGALG00000001587	49.50	41.12	47.53	41.07	47.93	25.59	37.94
ENSGALG00000001592	0.35	0.17	0.00	0.09	0.00	0.00	0.00
ENSGALG00000001593	51.62	43.31	91.55	56.00	84.18	54.48	46.54
ENSGALG00000001595	1.21	0.55	10.42	1.03	8.72	5.34	0.74
ENSGALG00000001596	4.78	3.47	16.64	4.63	8.69	5.20	4.38
ENSGALG00000001597	95.54	84.11	71.82	107.00	55.27	39.86	98.74
ENSGALG00000001600	5.69	5.27	9.52	4.52	11.56	4.22	4.95
ENSGALG00000001602	24.99	19.28	29.08	15.70	19.84	20.15	21.12
ENSGALG00000001603	20.34	22.58	15.30	13.83	9.20	2.73	10.72
ENSGALG00000001604	3.05	1.84	0.40	5.93	0.89	0.52	3.50
ENSGALG00000001605	4.09	5.76	5.99	4.04	3.11	6.08	4.69
ENSGALG00000001606	27.93	21.45	75.08	21.22	53.03	39.97	21.01
ENSGALG00000001607	9.23	7.44	18.84	5.82	7.18	14.66	5.11
ENSGALG00000001608	0.13	0.05	0.00	0.11	0.00	0.00	0.23
ENSGALG00000001610	4.55	4.42	9.66	4.86	4.31	3.48	8.63
ENSGALG00000001611	0.00	0.00	0.00	0.00	0.00	0.00	0.00
ENSGALG00000001613	52.93	35.59	149.82	52.69	112.16	46.07	43.79
ENSGALG00000001615	7.08	7.53	10.38	8.06	5.71	3.83	7.17
ENSGALG00000001616	0.81	0.45	4.10	0.47	1.49	1.89	0.32
ENSGALG00000001617	2.34	1.39	0.04	4.03	0.00	0.27	3.32
ENSGALG00000001618	11.51	9.76	6.59	8.95	4.13	2.47	7.57
ENSGALG00000001619	5.45	4.88	16.42	4.60	8.33	4.89	5.03
ENSGALG00000001620	7.46	6.15	0.07	8.32	0.09	0.00	11.49
ENSGALG00000001621	9.34	5.89	0.21	3.68	0.02	2.68	6.89
ENSGALG00000001624	5.90	5.09	21.67	5.97	31.50	6.62	6.84
ENSGALG00000001626	0.00	0.00	0.00	0.00	0.00	0.00	0.00
ENSGALG00000001630	11.20	8.40	15.33	9.36	12.55	8.28	12.29
ENSGALG00000001632	3.12	0.87	2.22	2.23	0.70	1.18	0.79
ENSGALG00000001633	0.79	1.22	0.00	0.66	0.00	0.00	0.71
ENSGALG00000001634	1686.83	1540.56	6742.44	1794.93	7422.34	7300.40	1893.73
ENSGALG00000001637	12.62	11.15	15.12	12.09	11.69	6.77	12.89
ENSGALG00000001639	5.51	4.88	6.30	5.03	3.38	2.98	5.16
ENSGALG00000001640	1.26	1.19	1.22	0.60	3.18	14.70	1.01
ENSGALG00000001642	12.81	14.23	4.30	13.18	3.30	2.18	11.76
ENSGALG00000001644	9.82	9.25	32.98	12.24	26.60	12.11	11.46
ENSGALG00000001645	0.10	0.25	0.52	0.02	0.45	0.00	0.11
ENSGALG00000001647	2.65	2.22	4.15	1.79	1.11	1.98	2.52
ENSGALG00000001651	1.43	1.48	7.58	1.23	8.85	4.30	1.39
ENSGALG00000001652	80.83	73.33	40.60	84.55	27.08	21.56	78.90
ENSGALG00000001653	0.01	0.03	0.03	0.00	0.14	0.00	0.01
ENSGALG00000001654	109.60	93.66	100.85	90.83	75.16	63.75	88.03
ENSGALG00000001655	146.05	133.38	190.13	205.52	169.35	133.60	145.56
ENSGALG00000001658	1662.22	1591.74	4840.28	1651.37	5336.06	6144.05	1697.52
ENSGALG00000001661	0.00	0.00	0.04	0.00	0.21	0.00	0.00
ENSGALG00000001662	1.20	2.05	0.00	0.04	0.00	0.00	0.02
ENSGALG00000001663	24.45	16.37	46.92	20.70	34.42	23.55	19.38
ENSGALG00000001664	5.95	6.18	10.18	4.78	11.79	5.33	6.94
ENSGALG00000001666	10.95	12.06	8.67	6.47	19.04	4.41	7.70
ENSGALG00000001668	15.52	11.15	15.18	7.94	11.70	8.12	9.53
ENSGALG00000001678	7.19	6.69	14.96	8.23	15.59	8.55	9.25
ENSGALG00000001682	12.51	9.62	18.40	17.53	6.24	9.78	16.70
ENSGALG00000001684	7.76	7.28	19.56	5.42	12.72	11.69	6.08
ENSGALG00000001688	5.12	7.78	7.57	5.10	2.19	3.78	4.44
ENSGALG00000001689	28.67	27.28	32.92	33.53	30.77	16.64	30.24
ENSGALG00000001690	0.00	0.01	0.00	0.00	0.00	0.00	0.00
ENSGALG00000001691	13.31	13.18	46.97	11.58	53.97	28.79	15.75
ENSGALG00000001692	1.97	2.31	11.40	2.87	8.68	3.76	2.35
ENSGALG00000001693	0.00	0.00	0.00	0.00	0.00	0.00	0.00
ENSGALG00000001695	0.00	0.00	0.00	0.00	0.00	0.00	0.00
ENSGALG00000001696	0.16	0.03	0.39	0.03	1.01	0.08	0.06
ENSGALG00000001697	1924.89	2336.41	0.00	958.96	0.00	0.00	1105.85
ENSGALG00000001698	0.01	0.03	0.00	0.02	0.00	0.00	0.01
ENSGALG00000001701	6.73	3.63	99.12	4.42	110.53	125.90	3.90
ENSGALG00000001702	2.19	5.25	0.42	1.50	0.12	0.50	1.97
ENSGALG00000001708	6.68	6.15	17.93	6.49	13.12	8.37	6.57
ENSGALG00000001709	19.29	52.31	0.00	0.36	0.00	0.00	3.18
ENSGALG00000001711	3.05	4.44	7.32	4.80	2.75	2.43	3.52
ENSGALG00000001714	4.52	3.21	16.48	3.57	13.42	16.18	4.56
ENSGALG00000001716	0.00	0.00	0.00	0.00	0.00	0.00	0.00
ENSGALG00000001717	190.78	110.51	5.09	44.35	2.33	1.62	73.28
ENSGALG00000001718	46.54	48.63	69.92	50.82	49.09	27.56	40.61
ENSGALG00000001720	30.86	12.24	4.03	9.24	2.80	1.74	17.51
ENSGALG00000001721	0.00	0.00	0.00	0.00	0.00	0.00	0.00
ENSGALG00000001722	5.55	4.89	14.13	3.58	15.10	6.44	4.73
ENSGALG00000001723	0.17	0.05	0.15	0.14	0.00	0.00	0.07
ENSGALG00000001725	5.73	4.30	103.84	3.19	66.08	30.61	4.19
ENSGALG00000001726	25.77	19.12	9.95	17.39	6.95	3.14	21.42
ENSGALG00000001727	0.06	0.02	0.00	0.04	0.00	0.00	0.05
ENSGALG00000001728	1.73	1.75	2.53	1.06	1.94	0.52	1.11
ENSGALG00000001729	2.31	1.79	3.37	2.55	1.73	2.21	2.62
ENSGALG00000001730	6.75	6.24	43.79	5.64	25.40	15.57	5.13
ENSGALG00000001731	8.85	8.92	19.93	10.19	13.92	8.53	12.44
ENSGALG00000001733	13.88	9.54	8.47	9.52	7.20	3.50	9.07
ENSGALG00000001734	0.13	0.28	0.13	0.11	0.00	0.46	0.13
ENSGALG00000001737	16.22	14.42	19.07	24.78	7.94	5.88	25.91
ENSGALG00000001740	3.07	2.57	9.28	1.85	12.43	51.45	2.97
ENSGALG00000001741	31.92	22.38	8.35	32.09	5.62	7.22	39.30
ENSGALG00000001749	12.08	33.11	17.91	218.76	10.84	13.44	52.82
ENSGALG00000001750	15.34	14.60	53.31	14.15	27.61	17.86	13.04
ENSGALG00000001753	1.38	1.59	5.24	1.47	2.68	3.24	1.76
ENSGALG00000001758	22.66	22.85	4.70	12.71	3.11	2.57	15.13
ENSGALG00000001762	0.00	0.00	0.00	0.00	0.00	0.00	0.00
ENSGALG00000001764	0.01	0.00	0.00	0.00	0.00	0.00	0.01
ENSGALG00000001765	10.18	7.49	7.13	5.27	6.66	5.47	4.81
ENSGALG00000001768	5.24	6.37	0.01	0.61	0.00	0.00	0.35
ENSGALG00000001770	0.80	0.45	7.17	0.46	1.92	5.46	0.33
ENSGALG00000001773	0.37	0.45	2.19	0.37	3.87	3.23	0.18
ENSGALG00000001774	2.04	2.02	0.23	1.78	0.24	0.86	1.69
ENSGALG00000001777	12.23	15.84	4.47	19.23	2.23	1.77	13.32
ENSGALG00000001779	0.52	0.11	0.66	0.44	0.29	0.67	0.34
ENSGALG00000001780	215.75	210.06	2.23	169.69	0.77	0.82	167.16
ENSGALG00000001782	18.50	13.78	20.23	10.70	20.17	9.08	10.83
ENSGALG00000001788	7.06	7.93	15.48	5.31	9.34	6.26	6.54
ENSGALG00000001790	4.29	3.23	6.46	14.61	5.54	1.96	5.81
ENSGALG00000001791	50.71	52.42	3.19	48.72	3.85	13.34	45.88
ENSGALG00000001792	19.39	31.28	39.61	25.62	30.51	17.06	27.07
ENSGALG00000001793	0.00	0.00	0.00	0.02	0.00	0.00	0.00
ENSGALG00000001797	1.63	1.76	4.49	1.34	3.51	6.98	1.30
ENSGALG00000001798	3.07	3.52	12.92	3.09	3.71	2.43	4.20
ENSGALG00000001800	2.13	1.93	17.77	1.96	23.60	8.41	2.26
ENSGALG00000001801	3.43	4.58	11.42	2.98	4.88	4.10	2.37
ENSGALG00000001802	6.57	5.03	7.45	2.86	7.15	3.75	4.63
ENSGALG00000001803	21.30	18.35	52.41	21.02	41.78	30.68	22.96
ENSGALG00000001805	0.12	0.09	0.00	0.00	0.00	0.00	0.04
ENSGALG00000001806	0.02	0.00	0.00	0.00	0.00	0.00	0.00
ENSGALG00000001812	0.04	0.11	0.00	0.00	0.00	0.00	0.00
ENSGALG00000001816	3.92	2.97	24.65	3.11	20.32	4.15	3.46
ENSGALG00000001817	9.00	9.01	27.81	9.39	21.43	8.40	11.84
ENSGALG00000001823	34.61	29.74	51.89	31.93	30.75	38.40	33.39
ENSGALG00000001824	27.54	13.56	1.63	32.98	0.71	0.59	40.54
ENSGALG00000001826	8.13	8.04	0.14	6.93	0.00	0.08	5.94
ENSGALG00000001828	1.37	1.26	0.49	0.76	0.00	1.95	1.10
ENSGALG00000001833	13.18	10.77	23.46	13.11	13.17	10.65	15.39
ENSGALG00000001835	0.00	0.00	0.00	0.01	0.00	0.00	0.01
ENSGALG00000001837	4.13	3.53	26.56	3.51	14.65	6.02	3.90
ENSGALG00000001838	15.21	12.78	29.89	15.43	22.07	11.31	19.39
ENSGALG00000001840	17.26	16.35	0.14	9.49	0.16	0.04	12.48
ENSGALG00000001841	5.12	3.95	4.87	5.36	3.51	2.90	4.21
ENSGALG00000001844	2.69	2.60	7.76	1.63	8.46	5.79	2.66
ENSGALG00000001845	1.93	1.34	2.19	1.87	1.99	3.48	1.31
ENSGALG00000001848	31.41	30.11	67.04	26.39	75.20	28.69	35.22
ENSGALG00000001849	0.08	0.12	1.12	0.13	0.92	0.47	0.12
ENSGALG00000001850	31.69	28.78	54.57	31.49	55.82	28.51	31.88
ENSGALG00000001852	6.88	6.12	20.50	6.21	12.75	6.34	6.51
ENSGALG00000001856	9.02	7.03	0.00	6.05	0.00	0.00	4.61
ENSGALG00000001857	0.39	0.18	0.00	0.15	0.00	0.00	0.17
ENSGALG00000001859	2.36	2.12	2.00	2.41	0.71	0.60	2.13
ENSGALG00000001860	5.28	5.15	9.84	5.41	7.55	4.42	5.89
ENSGALG00000001862	2.26	0.68	0.27	1.50	0.00	0.01	2.24
ENSGALG00000001863	7.31	7.61	0.02	17183.83	0.00	0.00	10507.87
ENSGALG00000001864	3.98	2.75	2.03	1.77	1.86	1.73	1.80
ENSGALG00000001866	0.00	0.00	0.00	0.00	0.00	0.00	0.00
ENSGALG00000001869	0.00	0.00	0.00	0.01	0.00	0.00	0.00
ENSGALG00000001872	29.95	29.30	215.59	23.88	172.93	56.31	27.04
ENSGALG00000001876	3.71	4.87	0.00	6.00	0.00	0.00	5.57
ENSGALG00000001882	2.02	0.97	28.29	1.67	8.60	3.70	1.53
ENSGALG00000001883	4.03	8.17	0.11	13.69	0.00	0.00	5.51
ENSGALG00000001885	0.00	0.00	0.00	0.00	0.00	0.00	0.00
ENSGALG00000001889	2.64	2.73	9.38	2.35	3.56	5.10	2.20
ENSGALG00000001892	0.44	0.26	0.00	1.83	0.00	0.36	1.12
ENSGALG00000001894	1.53	1.31	10.01	1.52	6.66	76.94	1.29
ENSGALG00000001895	16.88	15.13	21.56	40.74	16.54	12.38	32.54
ENSGALG00000001900	0.00	0.00	0.00	0.00	0.00	0.00	0.00
ENSGALG00000001901	21.65	16.81	37.50	15.80	39.37	21.90	17.81
ENSGALG00000001905	2.87	2.73	9.42	2.22	10.02	12.80	3.90
ENSGALG00000001907	23.56	24.58	50.09	34.94	46.53	26.22	30.64
ENSGALG00000001912	0.01	0.05	0.00	0.00	0.00	0.00	0.01
ENSGALG00000001916	0.27	0.13	1.07	0.24	0.37	0.04	0.18
ENSGALG00000001917	0.00	0.00	0.00	0.00	0.00	0.00	0.00
ENSGALG00000001918	3.43	1.75	0.64	2.43	0.50	0.23	2.02
ENSGALG00000001921	1.12	2.24	6.45	2.23	2.46	3.05	1.84
ENSGALG00000001925	4.57	2.98	13.93	3.54	10.32	6.88	3.70
ENSGALG00000001926	5.82	6.55	0.00	4.24	0.00	0.00	3.01
ENSGALG00000001932	0.00	0.00	0.00	0.00	0.00	0.00	0.00
ENSGALG00000001933	5.67	2.14	0.03	6.46	0.00	0.04	7.60
ENSGALG00000001934	0.00	0.00	0.00	0.00	0.00	0.00	0.00
ENSGALG00000001935	0.06	0.00	0.00	0.00	0.00	0.00	0.00
ENSGALG00000001936	0.09	0.05	0.02	0.16	0.00	0.00	0.16
ENSGALG00000001938	5.34	3.24	31.97	3.24	23.91	42.31	3.20
ENSGALG00000001939	8.59	9.60	32.49	7.88	18.94	16.27	9.24
ENSGALG00000001942	5.35	4.39	16.31	5.21	11.83	8.03	5.98
ENSGALG00000001943	2.67	3.32	1.78	2.10	1.54	6.19	2.38
ENSGALG00000001944	0.95	0.95	1.13	0.96	0.54	0.86	0.64
ENSGALG00000001945	7.36	7.42	27.55	8.57	16.91	12.44	8.16
ENSGALG00000001946	0.24	0.38	0.00	0.17	0.00	0.15	0.05
ENSGALG00000001947	15.91	13.15	11.84	7.75	6.23	4.91	6.65
ENSGALG00000001948	16.86	14.99	73.38	17.86	55.18	39.59	16.70
ENSGALG00000001949	358.91	362.21	85.50	208.85	61.46	47.72	282.97
ENSGALG00000001950	38.31	38.31	41.81	33.89	35.03	18.96	32.00
ENSGALG00000001951	0.07	0.07	1.96	0.02	0.97	1.14	0.14
ENSGALG00000001954	8.76	6.09	18.19	2.32	13.90	4.05	2.89
ENSGALG00000001955	0.05	0.00	0.00	0.00	0.00	0.00	0.00
ENSGALG00000001956	1.97	2.30	1.29	2.30	3.73	2.86	1.92
ENSGALG00000001959	0.45	0.37	1.56	0.22	1.73	0.89	0.56
ENSGALG00000001962	37.66	30.40	106.29	31.34	102.78	103.82	35.58
ENSGALG00000001963	0.24	0.76	0.00	0.08	0.00	0.00	0.13
ENSGALG00000001964	5.26	4.27	8.76	3.72	3.82	4.67	5.34
ENSGALG00000001965	104.80	165.70	92.23	82.42	63.51	33.64	101.10
ENSGALG00000001968	0.05	0.08	0.00	0.08	0.00	0.00	0.06
ENSGALG00000001971	9.30	8.67	12.47	8.70	7.93	3.73	14.19
ENSGALG00000001972	20.08	19.36	115.92	17.36	92.24	45.43	21.86
ENSGALG00000001973	11.87	12.14	46.22	11.72	35.04	16.83	11.97
ENSGALG00000001975	19.30	32.66	11.06	9.21	10.68	6.41	21.62
ENSGALG00000001976	7.18	4.98	17.11	5.91	13.13	6.34	5.12
ENSGALG00000001977	0.33	1.54	0.00	0.76	0.00	0.12	0.62
ENSGALG00000001978	5.08	4.08	11.97	4.13	9.74	8.05	4.92
ENSGALG00000001981	1.45	1.07	14.64	1.50	8.68	9.54	1.66
ENSGALG00000001983	0.16	0.06	0.17	0.06	0.19	0.00	0.09
ENSGALG00000001985	2.97	3.00	7.78	2.80	3.08	2.45	3.85
ENSGALG00000001986	163.99	150.92	65.30	120.19	61.22	44.63	108.05
ENSGALG00000001988	6.79	7.06	4.89	5.41	4.25	1.56	6.48
ENSGALG00000001992	20.79	17.20	182.16	17.18	131.04	112.42	14.75
ENSGALG00000001994	0.00	0.00	0.00	0.00	0.00	0.00	0.00
ENSGALG00000001995	3.34	2.86	6.87	2.54	4.53	9.71	2.37
ENSGALG00000001996	1.35	0.82	0.10	1.18	0.18	0.59	2.17
ENSGALG00000001998	7.53	9.68	47.43	9.09	22.05	24.79	14.80
ENSGALG00000002000	0.88	0.93	6.96	0.82	5.52	7.81	1.03
ENSGALG00000002001	18.09	15.77	12.82	18.78	10.11	4.35	20.81
ENSGALG00000002002	37.25	36.34	34.59	33.66	22.18	15.45	29.68
ENSGALG00000002003	9.02	5.57	6.31	5.72	4.20	1.55	7.60
ENSGALG00000002006	0.69	0.45	0.00	3.15	0.00	0.00	4.25
ENSGALG00000002008	0.09	0.01	0.05	0.02	0.00	0.09	0.07
ENSGALG00000002009	0.57	0.17	4.75	0.16	5.17	1.25	0.15
ENSGALG00000002010	11.10	12.30	49.47	11.17	73.60	24.18	12.75
ENSGALG00000002012	5.07	2.99	0.10	2.56	0.00	0.00	1.49
ENSGALG00000002013	37.65	29.19	86.42	26.29	98.30	59.35	36.40
ENSGALG00000002014	26.21	20.90	26.94	22.74	23.41	10.46	22.35
ENSGALG00000002015	0.09	0.00	0.33	0.00	0.42	0.00	0.00
ENSGALG00000002016	8.17	5.85	60.78	10.04	52.36	39.99	8.61
ENSGALG00000002018	4.73	4.31	15.69	4.04	14.72	6.32	4.71
ENSGALG00000002021	9.76	17.26	118.56	10.02	168.77	169.20	18.41
ENSGALG00000002022	18.24	19.44	27.52	12.79	22.33	10.38	22.23
ENSGALG00000002023	2.39	2.17	3.85	1.70	1.78	1.64	1.80
ENSGALG00000002024	77.92	47.60	10.58	44.46	2.21	2.71	52.72
ENSGALG00000002028	4.52	2.74	0.15	2.99	0.00	0.00	6.11
ENSGALG00000002029	16.13	15.63	25.22	11.39	28.27	13.82	17.69
ENSGALG00000002033	191.46	157.73	97.92	88.93	105.10	104.05	75.71
ENSGALG00000002038	1.49	1.82	1.56	1.27	1.18	0.95	1.13
ENSGALG00000002042	6.19	5.98	7.27	7.13	2.67	1.77	8.32
ENSGALG00000002043	16.63	14.44	38.20	14.14	27.35	19.26	16.34
ENSGALG00000002044	5.63	5.66	30.66	5.41	29.41	20.00	6.25
ENSGALG00000002046	0.06	0.07	0.02	0.08	0.00	0.48	0.23
ENSGALG00000002048	0.02	0.02	0.08	0.01	0.33	0.00	0.03
ENSGALG00000002050	18.34	15.87	45.64	17.99	32.93	16.66	16.48
ENSGALG00000002053	154.83	109.62	11.91	152.31	8.33	5.82	167.51
ENSGALG00000002055	3.09	12.66	222.47	35.83	176.80	39.50	10.31
ENSGALG00000002056	12.78	8.80	9.88	12.07	3.91	3.08	17.42
ENSGALG00000002057	15.19	10.94	38.89	12.16	54.34	29.73	15.54
ENSGALG00000002060	31.29	31.52	80.71	39.08	63.74	29.65	37.38
ENSGALG00000002062	20.85	17.79	42.42	18.18	44.99	17.71	20.53
ENSGALG00000002064	29.97	21.85	47.81	24.19	34.29	29.69	22.53
ENSGALG00000002066	75.20	70.36	21.55	48.59	13.62	7.24	81.64
ENSGALG00000002067	8.45	6.10	10.13	9.76	10.45	4.69	9.93
ENSGALG00000002069	1.75	1.62	5.13	1.17	4.84	2.15	1.07
ENSGALG00000002070	7.73	4.80	29.41	7.11	28.02	15.81	8.76
ENSGALG00000002080	5.44	4.19	126.84	4.44	69.01	39.35	3.82
ENSGALG00000002081	0.11	0.07	0.00	0.22	0.74	0.52	0.31
ENSGALG00000002082	0.13	0.17	0.55	0.04	0.36	0.22	0.03
ENSGALG00000002083	0.00	0.00	0.00	0.00	0.00	0.00	0.00
ENSGALG00000002085	8.09	8.11	23.86	6.71	15.07	7.11	8.75
ENSGALG00000002086	0.00	0.00	0.00	0.00	0.00	0.57	0.00
ENSGALG00000002087	12.62	8.04	16.79	7.92	13.87	4.86	9.97
ENSGALG00000002088	0.00	0.00	0.00	0.00	0.00	0.00	0.00
ENSGALG00000002089	69.55	56.95	45.50	50.09	33.90	22.74	57.38
ENSGALG00000002090	4.03	3.82	20.22	3.43	15.62	3.09	4.45
ENSGALG00000002091	0.08	0.20	0.16	0.15	0.30	0.00	0.21
ENSGALG00000002093	0.03	0.02	0.00	0.00	0.00	0.00	0.02
ENSGALG00000002094	9.63	8.58	31.76	9.86	17.11	13.03	9.09
ENSGALG00000002095	51.18	45.84	108.29	50.99	103.85	57.01	48.09
ENSGALG00000002097	0.00	0.00	0.00	0.00	0.00	0.00	0.00
ENSGALG00000002098	0.00	0.00	0.00	0.00	0.00	0.00	0.00
ENSGALG00000002099	5.60	3.58	6.65	10.14	5.82	2.54	6.68
ENSGALG00000002102	7.66	1.09	0.00	1.25	19.20	17.38	7.01
ENSGALG00000002103	0.12	0.16	0.44	0.08	0.00	0.00	0.23
ENSGALG00000002105	0.83	0.48	98.12	0.40	122.21	28.42	0.17
ENSGALG00000002106	18.39	13.19	9.26	20.87	7.07	4.88	18.63
ENSGALG00000002107	30.30	22.45	62.43	25.70	46.77	35.19	26.66
ENSGALG00000002108	0.04	0.04	0.18	0.02	0.06	0.05	0.07
ENSGALG00000002110	6.11	5.33	5.36	3.14	5.30	3.41	3.28
ENSGALG00000002111	0.00	0.00	0.00	0.00	0.00	0.00	0.00
ENSGALG00000002112	1.86	3.15	9.08	1.84	0.44	1.64	2.28
ENSGALG00000002113	17.80	11.99	332.17	13.91	213.50	117.04	12.98
ENSGALG00000002116	8.44	6.45	1.55	5.18	2.19	0.16	5.99
ENSGALG00000002117	9.82	9.55	20.92	8.98	12.39	7.84	9.97
ENSGALG00000002118	18.68	8.97	0.59	8.11	0.02	2.17	4.17
ENSGALG00000002119	13.85	12.72	17.03	15.72	10.77	5.70	16.09
ENSGALG00000002121	0.37	0.14	0.02	0.25	0.00	0.00	2.68
ENSGALG00000002123	0.67	0.45	1.32	0.42	1.82	1.03	0.65
ENSGALG00000002124	1.49	1.94	2.51	1.92	1.53	3.04	1.68
ENSGALG00000002125	0.48	0.33	0.37	0.21	0.14	0.72	0.12
ENSGALG00000002127	3.46	4.29	19.34	3.50	12.73	15.45	3.97
ENSGALG00000002129	3.53	3.00	8.94	3.23	5.14	4.21	2.31
ENSGALG00000002131	6.79	6.00	23.19	6.48	21.11	17.62	6.99
ENSGALG00000002132	1.52	0.17	0.43	0.09	0.37	0.19	0.14
ENSGALG00000002134	2.39	2.01	4.47	1.88	6.34	2.24	2.54
ENSGALG00000002137	6.07	7.72	12.81	5.42	4.28	6.00	5.59
ENSGALG00000002138	4.84	3.96	3.87	1.94	2.39	2.98	3.20
ENSGALG00000002139	112.03	100.59	165.73	118.38	126.01	71.68	110.22
ENSGALG00000002141	27.47	17.36	13.87	27.48	9.58	4.62	19.53
ENSGALG00000002142	11.59	5.81	4.36	6.62	3.68	1.56	7.28
ENSGALG00000002143	10.56	11.45	6.76	9.16	3.66	2.78	9.33
ENSGALG00000002144	55.99	58.50	209.41	74.85	156.41	93.47	65.68
ENSGALG00000002145	5.19	4.97	25.96	5.24	17.47	4.42	5.21
ENSGALG00000002147	36.08	24.82	21.60	30.41	14.11	10.86	25.03
ENSGALG00000002150	0.12	0.09	1.01	0.36	1.59	0.61	0.19
ENSGALG00000002151	3.46	3.38	5.30	4.37	5.80	2.65	4.03
ENSGALG00000002152	0.04	0.02	0.10	0.00	0.32	0.00	0.00
ENSGALG00000002155	47.20	27.78	22.19	40.49	23.34	2.17	45.89
ENSGALG00000002157	734.74	582.82	3693.40	788.12	3651.32	3908.41	830.33
ENSGALG00000002158	8.66	10.54	11.05	7.08	4.87	5.62	7.76
ENSGALG00000002159	543.01	296.17	15.48	158.56	11.54	7.09	317.06
ENSGALG00000002160	2447.85	1761.62	6021.64	1679.15	5000.81	4925.86	1935.36
ENSGALG00000002162	155.18	153.59	9.74	250.07	5.52	10.00	234.50
ENSGALG00000002164	5.24	5.42	16.03	5.37	8.73	3.54	5.77
ENSGALG00000002165	6.31	4.13	0.39	3.44	0.29	2.89	3.08
ENSGALG00000002167	1.17	0.42	18.58	0.47	21.65	13.53	0.39
ENSGALG00000002169	19.62	20.20	5.85	13.61	3.25	4.89	15.98
ENSGALG00000002170	40.23	15.52	0.00	24.76	0.00	0.03	14.75
ENSGALG00000002172	5.39	5.52	17.87	5.27	17.60	8.45	5.75
ENSGALG00000002175	0.17	0.18	0.61	0.12	0.76	0.19	0.09
ENSGALG00000002179	15.52	8.35	9.38	7.90	5.96	6.29	13.17
ENSGALG00000002180	6.60	5.39	8.59	9.39	3.62	4.14	9.16
ENSGALG00000002182	39.33	36.19	0.00	34.05	0.00	0.00	44.79
ENSGALG00000002183	0.08	0.17	0.00	0.11	0.00	0.05	0.05
ENSGALG00000002186	0.01	0.01	0.02	0.00	0.00	0.00	0.00
ENSGALG00000002187	467.93	274.91	10.39	205.25	5.91	5.12	176.82
ENSGALG00000002189	52.25	48.48	38.58	54.54	34.82	22.15	49.07
ENSGALG00000002191	0.00	0.00	0.00	0.00	0.00	0.00	0.00
ENSGALG00000002192	35.15	21.32	634.85	20.94	388.87	226.17	23.20
ENSGALG00000002193	0.36	0.32	0.12	0.03	0.00	0.00	0.27
ENSGALG00000002194	62.24	36.56	21.66	29.16	16.66	13.41	51.06
ENSGALG00000002197	419.42	315.02	2165.95	373.10	1455.23	1682.12	340.85
ENSGALG00000002198	3.67	3.25	57.88	2.08	57.89	26.31	2.63
ENSGALG00000002199	0.21	0.28	0.46	0.25	1.05	0.34	0.40
ENSGALG00000002200	19.25	15.30	0.00	29.58	0.00	0.00	31.27
ENSGALG00000002201	0.19	0.28	0.05	0.40	0.00	0.03	0.32
ENSGALG00000002203	0.12	0.13	0.00	0.00	0.08	3.67	0.00
ENSGALG00000002204	0.27	0.07	0.04	0.12	0.00	0.05	0.10
ENSGALG00000002205	11.95	9.84	76.13	9.39	84.69	27.98	9.58
ENSGALG00000002207	1.05	0.72	0.00	1.21	0.44	1.09	0.84
ENSGALG00000002210	329.02	382.96	301.35	504.31	421.07	331.62	381.52
ENSGALG00000002216	7.49	8.49	3.68	6.58	2.68	2.69	7.34
ENSGALG00000002219	91.82	53.56	34.10	40.93	46.45	26.78	62.28
ENSGALG00000002222	9.67	7.48	25.54	7.26	23.72	9.53	10.72
ENSGALG00000002223	0.00	0.00	0.00	0.00	0.00	0.00	0.00
ENSGALG00000002225	26.28	59.97	47.32	20.76	28.89	14.78	24.83
ENSGALG00000002227	3.74	3.62	23.99	2.77	11.07	7.63	2.48
ENSGALG00000002229	23.29	16.66	21.90	21.21	17.70	9.94	22.27
ENSGALG00000002232	7.82	7.65	18.17	12.53	24.94	9.28	14.37
ENSGALG00000002234	3.49	1.93	19.79	2.31	20.30	68.23	3.17
ENSGALG00000002237	33.07	28.60	72.02	22.28	60.12	22.63	29.27
ENSGALG00000002239	2.22	2.42	24.65	3.28	23.25	11.64	2.52
ENSGALG00000002240	0.13	0.00	0.35	0.28	0.00	1.43	0.25
ENSGALG00000002242	0.03	0.06	2.23	0.10	2.80	0.19	0.05
ENSGALG00000002244	0.02	0.00	2.21	0.00	2.46	0.09	0.00
ENSGALG00000002246	5.80	6.71	80.99	3.99	50.60	28.21	5.20
ENSGALG00000002247	5.17	4.66	36.97	4.44	35.48	5.97	5.37
ENSGALG00000002249	4.23	3.32	12.10	4.53	10.22	5.30	5.65
ENSGALG00000002250	2.50	1.62	1.44	1.34	1.21	0.97	1.21
ENSGALG00000002253	2.40	1.93	5.77	3.78	2.63	2.33	2.96
ENSGALG00000002260	48.11	80.85	38.95	79.99	20.01	36.32	25.10
ENSGALG00000002262	49.18	39.37	36.25	41.00	27.20	24.60	47.99
ENSGALG00000002263	3.99	1.81	54.73	2.42	60.59	27.48	2.70
ENSGALG00000002266	0.07	0.06	0.06	0.06	0.19	0.00	0.09
ENSGALG00000002267	7.04	6.10	33.58	6.14	30.56	14.92	7.21
ENSGALG00000002272	8.78	7.57	16.58	7.96	12.43	7.07	10.34
ENSGALG00000002273	9.32	9.36	11.76	8.10	13.02	7.60	8.72
ENSGALG00000002276	2.33	3.37	6.54	2.91	1.25	4.70	2.74
ENSGALG00000002277	5.62	4.38	8.61	5.73	6.93	4.58	3.39
ENSGALG00000002278	3.29	2.93	11.81	3.45	13.51	8.85	2.22
ENSGALG00000002282	3.56	2.21	0.00	7.45	0.00	0.00	1.33
ENSGALG00000002283	11.57	19.34	1.99	8.00	1.28	1.12	7.75
ENSGALG00000002284	26.81	26.06	32.83	32.31	22.21	14.96	28.89
ENSGALG00000002285	11.63	11.57	13.93	11.83	15.32	7.41	10.24
ENSGALG00000002286	219.39	171.49	1834.21	252.38	1615.29	771.67	137.86
ENSGALG00000002287	0.00	0.00	0.00	0.00	0.00	0.00	0.00
ENSGALG00000002288	7.41	6.51	17.17	7.86	12.27	8.06	7.04
ENSGALG00000002289	0.00	0.03	0.00	0.00	0.00	0.00	0.00
ENSGALG00000002294	2.20	2.03	0.05	0.77	0.00	0.00	0.90
ENSGALG00000002298	0.00	0.00	0.00	0.01	0.00	0.11	0.02
ENSGALG00000002299	0.00	0.00	0.00	0.00	0.00	0.00	0.00
ENSGALG00000002301	21.22	16.85	63.25	17.12	63.49	36.17	19.56
ENSGALG00000002303	0.00	0.00	0.00	0.00	0.00	0.00	0.00
ENSGALG00000002304	9.95	10.31	14.79	11.89	9.11	6.47	13.64
ENSGALG00000002305	2.68	2.27	16.55	2.33	10.11	5.20	2.39
ENSGALG00000002307	0.00	0.00	0.00	0.00	0.00	0.00	0.00
ENSGALG00000002308	7.80	6.81	22.78	3.98	16.37	10.29	4.78
ENSGALG00000002311	23.13	13.01	8.23	18.78	3.23	4.18	16.78
ENSGALG00000002312	0.27	0.08	0.47	0.12	0.11	0.55	0.06
ENSGALG00000002313	11.40	9.38	1.14	12.93	0.73	0.65	22.14
ENSGALG00000002314	0.00	0.01	0.00	0.00	0.00	0.07	0.00
ENSGALG00000002315	35.51	26.34	43.87	24.15	43.05	28.73	26.38
ENSGALG00000002316	11.25	13.54	26.56	9.75	30.22	10.61	12.78
ENSGALG00000002318	0.07	0.02	0.06	0.04	0.03	0.04	0.06
ENSGALG00000002319	0.05	0.07	0.73	0.06	0.08	3.00	0.07
ENSGALG00000002321	228.07	214.94	35.02	200.00	22.95	19.18	304.26
ENSGALG00000002325	48.44	98.70	0.00	74.52	0.00	0.00	82.62
ENSGALG00000002326	18.51	12.02	0.27	10.63	0.00	0.18	13.18
ENSGALG00000002329	34.60	7.67	23.12	11.17	8.48	129.57	6.52
ENSGALG00000002335	0.01	0.01	0.01	0.00	0.04	0.16	0.01
ENSGALG00000002336	2.84	3.09	14.64	3.23	8.12	5.12	2.74
ENSGALG00000002341	63.42	71.82	16.22	83.34	10.20	8.30	54.88
ENSGALG00000002345	35.93	34.09	52.93	26.94	75.98	34.57	30.35
ENSGALG00000002346	0.84	0.33	2.26	0.43	1.69	2.69	0.52
ENSGALG00000002347	1.59	1.45	3.90	0.93	6.49	6.92	1.08
ENSGALG00000002350	0.33	0.40	0.77	0.39	0.34	0.65	0.54
ENSGALG00000002353	0.47	0.13	2.83	0.64	3.45	0.56	0.21
ENSGALG00000002354	4.91	8.85	19.96	6.30	7.06	4.50	6.22
ENSGALG00000002356	4.06	4.36	7.32	5.02	6.61	1.75	3.87
ENSGALG00000002358	239.85	204.06	0.00	325.66	0.00	0.00	258.06
ENSGALG00000002362	87.29	143.58	82.64	186.39	108.40	95.22	102.65
ENSGALG00000002363	238.74	187.61	129.07	177.70	109.86	49.68	180.04
ENSGALG00000002364	15.13	17.54	7.13	18.80	4.64	3.79	18.61
ENSGALG00000002367	0.01	0.04	0.00	0.01	0.00	0.00	0.00
ENSGALG00000002369	61.96	46.76	0.00	53.55	0.00	0.00	51.79
ENSGALG00000002370	0.00	0.00	0.00	0.00	0.00	0.00	0.02
ENSGALG00000002371	1.18	1.32	0.72	3.20	0.64	0.26	1.06
ENSGALG00000002372	7.54	6.11	34.54	6.09	53.18	14.86	6.00
ENSGALG00000002374	2.50	1.69	19.26	3.01	23.06	12.64	1.67
ENSGALG00000002375	2.49	2.35	21.65	2.00	13.97	6.00	1.91
ENSGALG00000002377	3669.08	2147.15	1109.58	1788.72	1028.22	904.99	2200.08
ENSGALG00000002379	82.89	71.48	58.10	109.16	37.78	40.74	112.33
ENSGALG00000002383	0.55	0.33	3.65	0.72	1.10	1.53	0.27
ENSGALG00000002386	0.10	0.12	1.29	0.13	0.47	0.24	0.04
ENSGALG00000002388	32.94	34.26	24.12	41.20	10.72	12.73	44.98
ENSGALG00000002389	0.38	0.28	0.11	0.30	0.10	0.00	0.47
ENSGALG00000002390	0.00	0.00	0.00	0.00	0.00	0.00	0.00
ENSGALG00000002394	13.33	14.06	26.55	6.63	25.46	12.80	8.03
ENSGALG00000002395	0.00	0.00	0.00	0.00	0.00	0.00	0.00
ENSGALG00000002397	6759.87	9206.97	1.03	5369.52	0.82	1.97	5898.89
ENSGALG00000002399	10.80	10.24	19.46	6.44	18.80	9.61	7.38
ENSGALG00000002403	2.61	6.97	10.55	3.95	9.10	7.31	3.55
ENSGALG00000002407	0.32	0.23	0.19	0.15	0.21	0.17	0.16
ENSGALG00000002408	7.66	7.23	9.24	6.67	9.28	5.53	7.57
ENSGALG00000002412	12.02	10.25	10.93	12.60	11.85	4.40	13.57
ENSGALG00000002413	0.02	0.00	0.00	0.02	0.00	0.00	0.00
ENSGALG00000002414	6.09	4.97	41.88	5.50	25.81	21.81	5.22
ENSGALG00000002415	20.03	16.64	28.03	20.47	32.88	13.22	22.70
ENSGALG00000002417	14.61	19.13	19.42	19.07	12.63	10.23	14.79
ENSGALG00000002419	0.77	0.55	1.27	0.29	0.69	0.65	0.35
ENSGALG00000002421	146.06	107.04	2.81	107.25	3.78	2.11	141.26
ENSGALG00000002424	2.58	2.66	2.93	2.87	1.61	1.65	2.94
ENSGALG00000002426	6.45	6.93	14.66	3.27	11.51	4.37	5.70
ENSGALG00000002427	0.22	0.11	0.17	0.79	0.22	0.12	0.76
ENSGALG00000002428	0.01	0.01	0.02	0.01	0.00	0.00	0.00
ENSGALG00000002430	28.17	25.27	66.70	25.38	57.34	34.62	27.51
ENSGALG00000002431	774.33	1414.53	3.94	696.38	0.34	5.64	947.85
ENSGALG00000002432	0.03	0.00	0.00	0.00	0.00	0.00	0.06
ENSGALG00000002437	0.31	0.35	0.11	1.40	0.00	0.11	1.89
ENSGALG00000002439	3.18	2.82	6.83	2.34	4.68	2.40	2.56
ENSGALG00000002442	0.00	0.00	0.00	0.00	0.00	0.00	0.00
ENSGALG00000002443	0.01	0.00	0.00	0.00	0.00	0.00	0.00
ENSGALG00000002445	32.15	17.56	8.57	23.44	5.78	9.43	24.28
ENSGALG00000002447	41.77	39.34	42.54	43.62	39.01	21.05	44.25
ENSGALG00000002448	81.49	69.51	86.07	65.44	73.81	48.41	61.08
ENSGALG00000002450	3.89	4.89	14.52	3.11	13.04	6.77	4.59
ENSGALG00000002452	13.71	15.59	0.09	9.50	0.00	0.00	14.86
ENSGALG00000002453	0.16	0.13	1.47	0.10	0.91	0.46	0.04
ENSGALG00000002455	0.00	0.00	0.00	0.00	0.00	0.00	0.00
ENSGALG00000002457	20.77	17.61	13.85	19.55	13.65	13.41	20.70
ENSGALG00000002458	4.26	4.42	16.24	3.84	15.15	8.26	5.03
ENSGALG00000002461	1.61	7.49	0.00	1.05	0.00	0.03	1.20
ENSGALG00000002463	10.11	9.32	14.27	9.34	11.40	8.74	11.66
ENSGALG00000002466	15.89	2.43	0.08	4.11	0.00	0.00	4.73
ENSGALG00000002467	1.02	0.68	1.20	0.48	2.50	0.15	0.51
ENSGALG00000002469	15.73	12.10	28.53	10.67	17.03	8.61	14.14
ENSGALG00000002470	179.97	89.86	1.71	166.62	0.80	0.30	236.64
ENSGALG00000002473	4.43	6.06	2.71	3.97	0.00	2.07	2.00
ENSGALG00000002477	0.22	0.37	0.00	0.31	0.00	0.00	0.43
ENSGALG00000002478	55.42	42.14	145.37	61.38	61.05	61.66	42.37
ENSGALG00000002479	970.38	997.62	0.13	1222.60	0.00	0.00	1031.42
ENSGALG00000002484	63.52	37.21	0.81	30.25	0.60	3.74	28.23
ENSGALG00000002485	26.55	40.60	41.61	29.15	28.77	25.90	33.17
ENSGALG00000002486	3.25	3.38	8.93	2.92	5.89	4.91	3.93
ENSGALG00000002487	6.84	8.38	45.42	8.09	32.52	17.82	7.13
ENSGALG00000002488	81.52	73.11	72.02	54.27	56.99	39.30	57.85
ENSGALG00000002489	5.44	6.16	3.35	4.84	0.69	1.90	4.55
ENSGALG00000002490	166.31	155.90	64.49	130.65	40.36	35.25	145.68
ENSGALG00000002492	13.32	27.92	1.75	19.31	0.20	1.03	11.39
ENSGALG00000002495	665.68	644.42	341.12	402.28	341.82	216.94	286.49
ENSGALG00000002496	0.51	1.21	0.00	0.00	0.00	0.00	0.40
ENSGALG00000002497	6.83	5.51	13.42	5.27	12.96	9.45	6.50
ENSGALG00000002499	3.97	3.26	11.71	3.64	6.64	4.65	3.74
ENSGALG00000002500	16.86	24.02	11.52	29.58	17.15	8.85	20.91
ENSGALG00000002501	15.22	17.83	5.94	20.94	4.09	2.99	14.96
ENSGALG00000002503	3.09	10.11	0.00	1.54	0.00	0.00	10.75
ENSGALG00000002504	2.72	2.73	6.06	3.52	1.68	3.24	3.10
ENSGALG00000002506	3.42	5.66	16.76	2.69	13.95	18.37	1.81
ENSGALG00000002507	506.96	961.97	0.08	523.97	0.00	0.00	785.99
ENSGALG00000002510	7.29	6.51	36.73	6.71	30.40	38.84	4.77
ENSGALG00000002511	0.50	0.13	0.00	0.50	0.00	0.00	0.51
ENSGALG00000002514	26.46	20.12	107.15	24.93	103.15	54.42	27.46
ENSGALG00000002515	0.44	0.74	0.00	1.01	0.00	0.00	1.21
ENSGALG00000002517	63.05	55.95	7.20	52.52	16.73	12.65	60.99
ENSGALG00000002519	35.41	53.31	7.64	26.69	8.00	4.71	27.15
ENSGALG00000002523	21.70	22.52	26.13	20.70	27.52	16.05	19.54
ENSGALG00000002524	20.08	17.78	41.76	17.77	33.29	25.05	19.35
ENSGALG00000002525	2.39	0.82	31.46	1.27	23.83	61.81	1.71
ENSGALG00000002527	6.84	6.99	5.24	4.78	5.31	3.39	4.73
ENSGALG00000002528	10.24	9.22	89.08	9.45	62.44	48.59	8.52
ENSGALG00000002529	33.66	29.43	10.56	29.35	5.88	5.98	35.75
ENSGALG00000002531	47.57	37.85	114.39	51.46	107.86	50.52	42.02
ENSGALG00000002532	6.26	5.60	0.15	4.38	0.18	0.00	5.09
ENSGALG00000002536	16.45	14.92	34.88	14.09	34.10	11.48	15.84
ENSGALG00000002539	1.00	0.98	1.47	0.87	0.59	0.70	0.69
ENSGALG00000002542	43.22	40.89	3.53	40.69	2.58	6.09	40.27
ENSGALG00000002543	5.13	3.71	19.99	4.46	15.99	8.53	4.38
ENSGALG00000002544	1.53	1.68	0.01	0.60	0.00	0.04	0.98
ENSGALG00000002546	2.45	2.07	0.00	1.65	0.00	0.05	1.70
ENSGALG00000002548	10.00	11.06	63.58	7.32	44.47	29.59	7.84
ENSGALG00000002549	11.62	8.74	5710.29	5.08	3754.60	1558.47	51.20
ENSGALG00000002550	0.54	1.14	0.00	0.61	0.00	0.00	0.81
ENSGALG00000002551	0.14	0.34	5.60	0.10	2.97	6.53	0.32
ENSGALG00000002553	30.02	30.97	0.19	33.60	0.08	0.20	14.75
ENSGALG00000002554	1.38	1.41	6.94	0.79	5.22	3.38	1.22
ENSGALG00000002555	0.18	0.14	0.00	0.24	0.00	0.00	0.11
ENSGALG00000002556	1.42	0.67	0.00	1.00	0.00	0.00	0.68
ENSGALG00000002557	0.02	0.01	0.00	0.03	0.00	0.00	0.01
ENSGALG00000002558	0.02	0.71	1.30	0.16	0.00	0.00	0.00
ENSGALG00000002561	0.21	0.06	4.16	0.45	5.19	6.67	0.63
ENSGALG00000002562	3.22	2.94	0.24	1.80	0.02	0.17	2.41
ENSGALG00000002563	0.67	1.33	35.40	1.08	22.66	27.28	0.88
ENSGALG00000002564	2.70	2.05	0.39	1.90	0.32	0.25	1.97
ENSGALG00000002569	125.23	104.94	159.13	111.93	144.77	79.58	110.27
ENSGALG00000002570	0.21	0.13	7.73	0.22	5.57	5.37	0.18
ENSGALG00000002576	2.48	5.82	1.23	3.65	8.10	1.44	1.95
ENSGALG00000002577	0.00	0.00	0.00	0.00	0.00	0.00	0.00
ENSGALG00000002578	6.91	4.22	12.63	6.23	12.32	6.04	7.52
ENSGALG00000002579	0.75	0.55	0.16	8.43	0.00	0.01	5.57
ENSGALG00000002581	5.44	6.85	47.60	18.73	35.41	12.31	12.99
ENSGALG00000002583	4.93	5.88	35.91	3.90	17.51	22.29	4.01
ENSGALG00000002587	26.70	21.60	17.11	28.03	7.62	13.83	28.48
ENSGALG00000002588	3.85	4.96	11.10	2.72	10.78	7.54	7.51
ENSGALG00000002591	81.88	73.61	100.31	77.73	77.60	62.45	69.55
ENSGALG00000002594	0.19	0.44	0.40	0.14	0.00	0.32	0.16
ENSGALG00000002595	456.72	426.45	42.30	396.95	51.60	59.17	253.05
ENSGALG00000002597	0.04	0.00	0.02	0.00	0.00	0.00	0.00
ENSGALG00000002598	18.61	22.82	7.74	13.91	5.98	1.65	14.90
ENSGALG00000002599	1.04	0.84	3.27	0.42	1.36	0.89	0.88
ENSGALG00000002603	14.66	14.62	32.63	13.81	28.07	16.46	14.68
ENSGALG00000002605	35.64	29.15	47.44	15.86	64.36	28.97	19.12
ENSGALG00000002606	5.60	5.71	13.38	4.92	8.18	5.10	5.89
ENSGALG00000002610	0.15	0.08	4.17	0.13	2.69	5.83	0.24
ENSGALG00000002612	27.06	23.19	75.54	32.44	53.99	29.63	30.19
ENSGALG00000002615	8.07	4.48	190.81	4.15	129.58	69.58	5.90
ENSGALG00000002616	8.47	6.87	21.11	9.14	13.73	4.10	9.55
ENSGALG00000002618	0.82	0.74	0.52	0.92	0.72	0.15	0.56
ENSGALG00000002621	7.43	7.98	1.43	3.63	0.80	0.19	7.31
ENSGALG00000002622	3.23	2.92	12.46	4.27	7.85	6.78	4.78
ENSGALG00000002623	7.25	6.85	0.03	15.19	0.53	0.03	12.77
ENSGALG00000002624	7.56	5.85	21.08	6.22	12.07	6.66	6.56
ENSGALG00000002630	2.54	2.66	11.20	3.53	7.53	5.41	2.76
ENSGALG00000002631	0.75	0.70	0.17	0.61	0.00	0.00	0.84
ENSGALG00000002632	2.41	2.42	0.05	2.41	0.18	0.70	2.98
ENSGALG00000002634	13.64	12.77	27.03	14.55	30.72	14.72	18.88
ENSGALG00000002637	0.00	0.00	1.91	0.60	0.00	0.00	1.05
ENSGALG00000002638	0.65	0.61	1.70	1.30	2.23	0.56	1.72
ENSGALG00000002639	6.97	5.31	23.88	6.05	16.59	22.83	7.54
ENSGALG00000002643	1.40	0.93	136.29	0.96	79.48	3.73	1.18
ENSGALG00000002644	633.66	487.54	2760.47	666.12	2858.14	2971.96	700.34
ENSGALG00000002645	0.04	0.05	0.00	0.09	0.00	0.00	0.12
ENSGALG00000002646	0.14	0.48	1.18	0.02	1.20	0.49	0.04
ENSGALG00000002647	0.82	0.33	0.07	0.09	0.00	0.05	0.38
ENSGALG00000002648	3.63	3.56	11.13	3.17	9.69	8.82	2.82
ENSGALG00000002649	19.01	18.84	16.71	22.22	7.96	5.40	17.15
ENSGALG00000002651	3.45	3.51	7.94	2.45	5.87	7.72	2.82
ENSGALG00000002652	0.00	0.00	0.00	0.00	0.00	0.00	0.00
ENSGALG00000002653	5.01	4.79	10.93	5.57	9.29	4.33	6.68
ENSGALG00000002655	15.74	18.31	11.54	10.33	8.99	5.86	13.23
ENSGALG00000002656	26.16	21.20	25.40	25.79	21.97	10.35	29.51
ENSGALG00000002659	13.04	13.64	16.60	14.01	10.66	5.96	15.12
ENSGALG00000002661	166.94	133.40	60.21	206.65	38.10	29.60	179.55
ENSGALG00000002663	1.51	1.09	9.77	1.41	5.66	3.47	1.35
ENSGALG00000002666	3.59	2.97	2.11	4.15	0.81	1.03	5.06
ENSGALG00000002667	3.24	4.50	0.20	3.07	0.58	0.00	3.51
ENSGALG00000002671	0.03	0.02	0.06	0.05	0.00	0.00	0.06
ENSGALG00000002673	9.47	8.06	4.76	5.98	2.89	4.22	10.63
ENSGALG00000002675	0.50	0.36	0.00	0.27	0.00	0.00	0.44
ENSGALG00000002678	0.14	0.27	0.00	0.16	0.00	0.00	0.09
ENSGALG00000002679	3.83	2.50	1.75	5.30	0.80	0.76	3.21
ENSGALG00000002682	1.22	1.11	4.36	1.43	3.56	2.95	1.47
ENSGALG00000002683	156.02	104.31	23.91	127.37	22.32	14.04	140.68
ENSGALG00000002686	9.07	10.30	24.86	9.31	21.30	15.11	10.46
ENSGALG00000002688	1514.32	1100.39	0.09	724.23	0.47	0.58	773.98
ENSGALG00000002689	8.17	6.50	14.41	8.99	8.26	4.97	8.14
ENSGALG00000002690	9.69	8.06	6.46	4.70	4.19	2.48	7.06
ENSGALG00000002692	0.00	0.00	0.09	0.01	0.00	0.00	0.00
ENSGALG00000002693	7.99	6.77	14.10	9.26	12.28	8.54	7.46
ENSGALG00000002695	12.96	10.51	4.75	10.72	3.16	3.32	10.27
ENSGALG00000002699	18.23	22.29	1.50	21.91	1.04	0.94	28.43
ENSGALG00000002701	8.97	6.72	9.19	5.72	6.77	7.57	5.43
ENSGALG00000002703	37.04	31.24	39.34	23.66	27.01	20.88	35.39
ENSGALG00000002705	202.95	133.75	12.73	151.81	9.94	6.69	156.08
ENSGALG00000002706	12.49	11.57	13.15	9.68	7.10	6.45	7.40
ENSGALG00000002707	1.26	1.31	1.19	1.18	0.68	0.63	1.15
ENSGALG00000002708	0.06	0.08	0.00	0.01	0.00	0.00	0.04
ENSGALG00000002709	18.80	23.36	8.07	23.07	8.31	3.51	26.67
ENSGALG00000002710	10.54	7.06	6.65	8.42	8.75	31.61	8.92
ENSGALG00000002714	0.39	0.05	0.00	0.01	0.00	0.00	0.00
ENSGALG00000002719	14.31	13.12	46.54	14.10	52.47	29.83	14.97
ENSGALG00000002722	81.80	105.45	1.77	52.74	1.46	1.45	61.45
ENSGALG00000002723	3.81	3.13	4.85	2.69	2.21	3.13	3.03
ENSGALG00000002725	16.81	19.48	9.27	15.17	7.20	4.56	18.24
ENSGALG00000002726	7.47	7.26	14.05	7.31	11.16	17.63	7.52
ENSGALG00000002728	0.08	0.10	7.10	0.06	1.77	1.02	0.12
ENSGALG00000002729	64.79	46.44	1.24	32.40	0.99	1.08	15.99
ENSGALG00000002734	27.70	21.93	44.40	27.97	20.80	16.93	26.16
ENSGALG00000002735	6.74	5.07	28.51	6.76	30.79	13.22	7.89
ENSGALG00000002739	12.73	10.15	34.69	13.74	27.37	12.21	13.97
ENSGALG00000002742	0.14	0.24	0.45	1.19	0.47	0.52	0.35
ENSGALG00000002744	0.00	0.00	0.00	0.00	0.00	0.00	0.00
ENSGALG00000002750	35.36	30.09	10.76	37.33	6.78	5.60	40.31
ENSGALG00000002755	1.52	1.99	4.78	4.78	3.55	1.36	2.48
ENSGALG00000002756	0.01	0.01	0.05	0.00	0.11	0.00	0.00
ENSGALG00000002759	2.30	2.44	0.80	2.14	0.78	2.84	1.95
ENSGALG00000002761	35.87	17.97	17.54	19.81	13.10	10.30	18.84
ENSGALG00000002762	2.39	2.82	5.31	2.61	4.87	2.29	2.01
ENSGALG00000002763	54.21	23.98	0.21	37.98	0.18	45.54	45.98
ENSGALG00000002764	21.45	14.18	45.36	15.98	33.74	31.30	12.96
ENSGALG00000002765	59.52	50.31	40.78	61.67	26.36	15.56	48.75
ENSGALG00000002766	0.03	0.17	0.07	0.03	0.00	0.21	0.08
ENSGALG00000002769	52.81	37.12	35.68	38.87	16.50	27.38	33.48
ENSGALG00000002771	52.22	47.63	663.70	41.83	409.47	330.17	52.58
ENSGALG00000002773	25.99	22.46	87.50	27.45	85.03	41.19	25.62
ENSGALG00000002774	150.35	132.63	68.92	166.41	62.64	89.18	157.35
ENSGALG00000002775	4.72	3.68	0.00	6.68	0.66	0.00	10.32
ENSGALG00000002781	0.82	0.44	3.28	0.38	2.20	0.47	0.15
ENSGALG00000002783	45.84	29.23	177.95	36.91	228.42	84.10	31.34
ENSGALG00000002784	22.17	26.37	19.83	19.19	22.22	19.56	24.15
ENSGALG00000002786	3.15	3.07	40.09	2.83	25.29	10.25	2.15
ENSGALG00000002789	0.32	0.38	0.08	0.10	0.00	0.00	0.19
ENSGALG00000002790	0.54	0.38	0.00	0.22	0.00	0.00	0.19
ENSGALG00000002792	0.00	0.00	0.00	0.00	0.00	0.14	0.00
ENSGALG00000002797	22.42	22.56	27.12	37.76	16.22	12.95	32.68
ENSGALG00000002798	2.78	2.75	18.66	3.06	15.46	9.61	2.75
ENSGALG00000002800	0.37	0.36	1.77	0.15	7.26	3.21	0.41
ENSGALG00000002802	0.03	0.19	0.00	7.48	0.00	0.00	15.32
ENSGALG00000002803	6.32	6.29	40.98	5.78	25.98	15.07	7.47
ENSGALG00000002804	1.47	2.13	0.00	1.35	0.00	0.09	1.56
ENSGALG00000002813	1431.00	1114.27	6536.60	1447.34	6292.81	6467.28	1572.91
ENSGALG00000002816	13.58	10.36	121.40	11.34	181.26	98.93	12.46
ENSGALG00000002818	31.28	25.40	1.35	35.37	0.96	1.18	39.04
ENSGALG00000002820	4.04	4.43	11.39	3.75	8.54	7.64	5.46
ENSGALG00000002827	19.88	17.18	19.16	13.35	14.10	7.46	17.95
ENSGALG00000002830	4.84	3.75	6.75	3.02	2.16	1.64	4.61
ENSGALG00000002831	19.31	21.14	1.06	22.55	2.04	3.99	19.37
ENSGALG00000002832	48.56	35.91	103.09	43.37	99.81	87.12	49.85
ENSGALG00000002836	21.10	18.71	14.21	25.45	7.46	3.38	23.30
ENSGALG00000002837	2938.89	2570.51	11412.02	2658.12	10441.38	11078.36	3011.36
ENSGALG00000002840	0.00	0.00	0.43	0.00	0.00	0.00	0.00
ENSGALG00000002841	8.75	9.39	7.39	10.06	4.21	2.68	9.32
ENSGALG00000002843	8.39	8.19	8.94	7.42	10.14	3.44	9.04
ENSGALG00000002845	0.02	0.02	0.00	0.01	0.01	0.88	0.00
ENSGALG00000002846	4.64	5.11	0.13	2.66	0.49	0.09	4.02
ENSGALG00000002847	48.97	49.19	62.60	49.21	59.44	35.38	51.22
ENSGALG00000002848	0.00	0.00	0.00	0.00	0.00	0.00	0.00
ENSGALG00000002849	193.26	163.93	6.99	188.97	2.64	8.57	209.73
ENSGALG00000002850	9.36	7.69	97.43	8.62	95.49	33.69	8.45
ENSGALG00000002853	14.94	11.13	27.91	11.76	25.26	9.85	14.48
ENSGALG00000002854	0.44	0.51	0.63	0.22	0.21	0.00	0.26
ENSGALG00000002855	19.52	37.56	0.06	19.72	0.00	0.00	28.65
ENSGALG00000002856	16.31	14.33	42.51	13.19	53.52	22.30	16.08
ENSGALG00000002860	0.00	0.00	0.00	0.00	0.00	0.00	0.00
ENSGALG00000002861	6.17	5.46	7.76	5.71	6.32	2.78	7.23
ENSGALG00000002863	74.53	69.18	49.56	76.00	57.95	35.37	74.64
ENSGALG00000002864	0.03	0.01	0.08	0.01	0.03	4.10	0.02
ENSGALG00000002866	7.46	6.55	32.42	5.05	47.36	29.81	4.21
ENSGALG00000002868	1315.75	1102.91	7524.66	1586.87	7027.14	7163.28	1453.11
ENSGALG00000002870	9.14	8.92	20.64	8.79	15.68	6.53	8.51
ENSGALG00000002877	3.84	5.33	12.58	4.77	6.28	4.53	4.22
ENSGALG00000002878	11.95	9.07	22.02	12.31	16.57	10.73	5.69
ENSGALG00000002880	19.49	16.51	43.55	18.15	36.52	26.53	17.54
ENSGALG00000002881	58.50	50.49	51.03	78.13	19.17	38.39	102.71
ENSGALG00000002882	6.48	8.34	8.06	7.67	3.26	2.61	8.32
ENSGALG00000002883	5.22	4.54	12.85	4.11	6.54	5.14	5.05
ENSGALG00000002886	0.00	0.00	0.00	0.00	0.00	0.00	0.00
ENSGALG00000002888	0.47	0.47	4.15	0.36	3.21	2.86	0.50
ENSGALG00000002891	513.93	571.74	43.26	538.95	24.37	44.68	489.99
ENSGALG00000002892	3.34	2.60	2.46	2.15	2.15	1.42	2.57
ENSGALG00000002893	24.57	4.41	0.00	11.29	0.00	0.00	17.97
ENSGALG00000002897	0.02	0.00	0.06	0.00	0.00	0.00	0.00
ENSGALG00000002899	6.44	12.88	118.38	55.80	72.59	64.73	29.33
ENSGALG00000002900	0.44	0.83	0.00	0.21	0.00	0.18	0.17
ENSGALG00000002904	28.16	27.47	16.55	31.70	11.99	11.34	32.35
ENSGALG00000002906	22.73	22.75	15.88	26.61	8.40	6.54	18.80
ENSGALG00000002907	0.00	0.00	0.00	0.00	0.00	0.27	0.00
ENSGALG00000002908	0.38	0.28	2.46	0.22	1.34	0.45	0.08
ENSGALG00000002911	0.05	0.02	0.00	0.02	0.00	0.00	0.07
ENSGALG00000002913	36.84	42.82	33.92	41.47	17.76	16.18	37.63
ENSGALG00000002919	9.26	8.59	16.26	7.61	12.04	9.40	16.16
ENSGALG00000002921	10.69	10.33	11.56	10.37	7.40	6.06	9.24
ENSGALG00000002922	6.49	8.14	17.86	5.52	12.39	4.85	5.03
ENSGALG00000002925	308.93	269.98	41.08	298.14	23.68	25.69	261.11
ENSGALG00000002929	25.38	22.88	58.00	23.53	46.41	25.00	24.98
ENSGALG00000002931	0.42	0.42	2.17	0.32	6.10	0.74	0.12
ENSGALG00000002932	663.32	801.93	1726.86	599.39	1972.92	2559.09	546.83
ENSGALG00000002937	36.10	33.44	50.49	33.31	50.81	18.31	34.95
ENSGALG00000002942	12.56	10.95	28.73	10.16	30.16	9.99	11.31
ENSGALG00000002943	30.26	25.55	38.38	35.89	28.19	14.39	36.80
ENSGALG00000002944	0.72	0.94	0.28	1.05	0.27	0.33	0.98
ENSGALG00000002945	0.85	0.91	1.13	0.83	2.04	0.56	1.48
ENSGALG00000002952	4.61	3.12	5.49	4.95	4.28	0.30	4.33
ENSGALG00000002954	10.84	10.74	4.12	10.59	2.11	2.85	9.18
ENSGALG00000002955	2.55	4.29	3.07	3.36	1.39	1.41	2.12
ENSGALG00000002957	0.00	0.01	0.12	0.01	0.13	0.15	0.02
ENSGALG00000002958	0.00	0.11	0.11	0.08	0.00	0.19	0.05
ENSGALG00000002959	26.54	23.17	23.60	30.77	17.80	15.88	27.49
ENSGALG00000002960	1287.57	843.09	0.84	985.89	0.89	0.40	790.48
ENSGALG00000002963	14.72	15.64	0.23	8.57	0.00	0.92	11.42
ENSGALG00000002964	2.65	2.48	10.52	3.37	8.49	3.26	3.02
ENSGALG00000002967	7.11	6.80	19.68	4.52	17.87	8.25	6.48
ENSGALG00000002968	2.79	2.05	12.21	2.03	10.30	2.56	2.10
ENSGALG00000002969	9.25	7.84	14.97	7.93	11.93	5.66	9.19
ENSGALG00000002971	5.50	5.49	21.16	5.90	16.21	9.65	5.11
ENSGALG00000002973	26.08	27.01	51.29	39.03	46.76	18.61	34.54
ENSGALG00000002974	0.01	0.01	0.02	0.00	0.00	0.00	0.00
ENSGALG00000002980	1.39	0.93	1.00	1.00	0.48	0.46	0.68
ENSGALG00000002981	2.65	3.05	6.78	3.56	4.24	3.64	3.11
ENSGALG00000002982	5.27	6.09	6.61	4.74	2.73	3.35	3.21
ENSGALG00000002984	8.24	7.60	62.92	5.96	73.26	51.78	8.34
ENSGALG00000002985	20.56	20.31	49.62	24.75	31.72	13.44	20.77
ENSGALG00000002987	261.63	449.20	0.07	176.68	0.00	0.00	225.31
ENSGALG00000002988	547.97	512.98	0.00	522.63	0.00	0.00	647.79
ENSGALG00000002990	185.88	158.66	275.73	191.15	311.67	173.32	158.28
ENSGALG00000002992	0.12	0.27	3.09	0.12	0.74	0.01	0.11
ENSGALG00000002993	0.60	0.26	0.00	0.66	0.00	0.00	0.49
ENSGALG00000003003	0.63	1.73	32.70	0.46	14.48	2.64	0.91
ENSGALG00000003005	0.30	0.31	0.04	0.19	0.00	0.20	0.38
ENSGALG00000003010	4.03	3.46	21.36	4.13	13.22	7.59	3.62
ENSGALG00000003011	0.59	0.55	0.00	0.18	0.42	0.31	0.82
ENSGALG00000003013	0.76	0.46	0.00	1.19	0.00	0.00	0.92
ENSGALG00000003014	0.00	0.01	0.00	0.00	0.00	0.00	0.05
ENSGALG00000003015	338.01	846.29	0.04	61.70	0.03	0.00	104.17
ENSGALG00000003016	93.35	119.61	0.00	61.99	0.00	0.00	71.70
ENSGALG00000003021	0.73	0.72	0.48	0.69	0.77	0.17	0.65
ENSGALG00000003022	33.86	26.63	3.73	41.35	0.60	2.33	68.49
ENSGALG00000003024	10.71	10.91	23.40	9.73	19.50	13.55	12.28
ENSGALG00000003025	0.32	0.64	0.00	0.60	0.00	0.00	0.36
ENSGALG00000003026	4.08	4.69	11.75	4.13	7.26	5.70	3.82
ENSGALG00000003029	8.91	7.94	2.82	6.63	4.61	1.58	6.11
ENSGALG00000003031	4.80	3.61	5.29	3.97	2.75	2.39	4.35
ENSGALG00000003033	0.55	0.67	0.13	0.48	0.14	0.16	0.66
ENSGALG00000003034	0.00	0.00	0.19	0.32	1.25	0.62	0.00
ENSGALG00000003035	1.23	1.83	4.55	0.82	1.40	1.05	1.51
ENSGALG00000003039	7.86	5.77	17.74	5.97	13.35	8.24	5.29
ENSGALG00000003042	33.77	40.07	39.05	31.28	27.12	11.09	41.44
ENSGALG00000003045	4.91	2.90	29.59	4.31	23.24	6.19	5.22
ENSGALG00000003046	75.02	63.89	113.59	90.02	79.24	57.40	70.73
ENSGALG00000003047	3.98	2.98	5.76	3.25	4.15	2.20	2.78
ENSGALG00000003052	66.14	56.62	67.71	46.85	53.07	76.49	58.96
ENSGALG00000003053	294.37	279.54	85.42	419.69	69.05	55.72	430.68
ENSGALG00000003058	0.24	0.18	0.54	0.09	0.36	0.60	0.16
ENSGALG00000003059	4.77	1.96	1.03	4.09	0.48	0.61	4.04
ENSGALG00000003063	9.46	9.46	8.55	9.34	8.46	13.17	11.72
ENSGALG00000003065	4.09	3.64	7.04	2.24	7.11	1.15	3.53
ENSGALG00000003067	28.79	27.83	62.82	24.49	52.67	48.41	22.79
ENSGALG00000003068	6.70	6.43	7.81	10.64	6.60	3.75	8.69
ENSGALG00000003071	7.08	6.32	17.13	7.09	9.36	4.20	7.02
ENSGALG00000003072	17.38	13.09	33.83	18.41	22.63	10.43	18.90
ENSGALG00000003073	26.98	15.29	0.10	22.84	0.00	0.03	24.66
ENSGALG00000003074	3.50	4.85	0.99	2.91	1.27	2.17	2.67
ENSGALG00000003075	0.00	0.01	0.24	0.00	0.00	0.00	0.00
ENSGALG00000003076	2.58	0.91	2.43	1.40	3.57	9.23	1.63
ENSGALG00000003078	91.19	53.72	194.93	50.26	172.67	81.39	58.25
ENSGALG00000003079	22.27	24.09	68.57	26.69	33.61	29.02	24.23
ENSGALG00000003081	8.16	7.55	14.36	26.71	9.13	5.68	26.85
ENSGALG00000003082	1.94	2.38	10.09	1.68	9.54	4.74	1.81
ENSGALG00000003084	45.82	40.20	51.39	48.64	22.89	27.53	46.78
ENSGALG00000003085	5.44	5.91	29.74	3.14	21.13	11.31	2.00
ENSGALG00000003086	10.44	10.90	48.16	14.56	34.45	21.65	11.25
ENSGALG00000003091	10.22	8.41	18.70	8.45	10.65	6.94	10.90
ENSGALG00000003092	66.74	58.50	20.27	60.38	20.08	11.50	58.29
ENSGALG00000003096	0.60	0.89	7.15	0.43	9.10	4.90	0.92
ENSGALG00000003099	1.53	1.10	0.10	1.45	0.00	0.40	7.30
ENSGALG00000003101	52.08	43.21	28.51	51.12	20.31	10.95	53.62
ENSGALG00000003103	0.53	0.55	0.44	3.09	0.28	0.08	1.95
ENSGALG00000003105	0.00	0.00	0.00	0.02	0.00	0.00	0.00
ENSGALG00000003106	1.42	0.76	34.15	0.60	14.60	35.44	0.95
ENSGALG00000003107	62.76	62.79	33.08	62.49	29.50	25.16	65.23
ENSGALG00000003108	12.41	14.06	35.54	17.48	29.29	17.72	21.42
ENSGALG00000003110	0.00	0.00	0.00	0.00	0.00	0.00	0.00
ENSGALG00000003111	8.06	6.71	7.60	7.87	4.83	4.74	8.87
ENSGALG00000003113	3.02	1.75	84.34	1.57	75.43	53.11	1.73
ENSGALG00000003114	0.00	0.05	0.00	0.05	0.00	0.00	0.00
ENSGALG00000003118	1.47	1.31	1.44	0.78	1.95	0.25	1.25
ENSGALG00000003120	3.49	4.08	14.27	2.53	9.09	8.62	4.87
ENSGALG00000003122	17.18	17.35	8.03	7.85	8.55	5.91	12.91
ENSGALG00000003123	0.07	0.01	0.13	0.07	0.09	0.82	0.11
ENSGALG00000003124	1.51	1.76	4.70	1.44	6.85	2.39	2.34
ENSGALG00000003126	0.01	0.04	0.00	0.02	0.00	0.00	0.02
ENSGALG00000003128	16.55	16.07	87.51	17.58	67.42	26.66	13.74
ENSGALG00000003129	3.76	3.42	8.31	3.15	9.05	2.80	4.40
ENSGALG00000003130	7.49	7.86	10.13	6.87	6.79	2.77	7.53
ENSGALG00000003131	2.54	3.65	5.95	3.35	2.45	1.94	2.76
ENSGALG00000003134	0.00	0.44	0.00	0.00	0.00	0.00	0.13
ENSGALG00000003135	7.64	12.15	0.03	18.03	0.00	0.00	19.04
ENSGALG00000003136	0.55	0.42	6.89	0.37	2.22	16.48	0.55
ENSGALG00000003137	0.00	0.00	0.00	0.00	0.00	0.00	0.00
ENSGALG00000003138	0.19	0.05	0.19	0.01	0.65	0.35	0.03
ENSGALG00000003140	0.00	0.00	0.00	0.00	0.00	0.00	0.00
ENSGALG00000003142	0.00	0.00	0.00	0.00	0.00	0.00	0.00
ENSGALG00000003143	12.54	13.00	28.74	14.32	21.46	12.78	13.20
ENSGALG00000003144	15.35	16.99	26.66	15.18	24.36	24.78	20.40
ENSGALG00000003146	0.26	0.46	1.64	0.39	0.77	0.78	0.40
ENSGALG00000003147	23.01	18.77	52.69	28.66	46.22	22.26	30.14
ENSGALG00000003148	0.10	0.01	0.22	0.14	0.00	1.58	0.07
ENSGALG00000003149	1.67	1.00	17.53	1.76	12.85	4.88	2.39
ENSGALG00000003153	68.35	79.39	74.12	105.63	46.95	28.68	66.65
ENSGALG00000003154	19.34	18.55	20.24	24.94	12.60	14.10	19.57
ENSGALG00000003155	1.87	2.25	7.50	1.06	6.12	3.83	2.04
ENSGALG00000003158	4.96	4.74	11.18	5.23	7.48	13.03	5.06
ENSGALG00000003160	2.41	2.18	41.60	1.73	21.40	5.60	2.05
ENSGALG00000003161	3.10	1.72	52.15	1.35	40.99	10.63	1.93
ENSGALG00000003162	10.76	9.36	10.98	9.76	9.78	5.00	10.22
ENSGALG00000003163	0.04	0.04	0.47	0.00	0.24	0.00	0.06
ENSGALG00000003164	0.45	0.31	0.41	0.85	0.60	0.25	0.63
ENSGALG00000003165	14.58	15.84	29.66	13.63	21.17	29.12	13.77
ENSGALG00000003168	4.53	3.24	21.19	2.40	17.82	14.13	2.60
ENSGALG00000003169	15.80	13.66	88.02	14.47	50.43	45.94	11.69
ENSGALG00000003172	1.16	1.04	2.96	0.64	2.91	1.29	0.66
ENSGALG00000003174	0.00	0.00	0.28	0.00	0.00	0.00	0.00
ENSGALG00000003175	3.42	2.72	13.08	2.68	10.18	9.07	4.02
ENSGALG00000003176	0.00	0.00	0.00	0.00	0.00	0.00	0.00
ENSGALG00000003179	0.00	0.00	0.00	0.00	0.00	0.00	0.00
ENSGALG00000003181	14.58	11.77	53.53	13.10	43.08	40.42	18.44
ENSGALG00000003183	12.18	9.25	18.68	10.98	17.54	6.45	13.35
ENSGALG00000003185	100.36	92.80	33.59	75.90	14.57	50.97	74.25
ENSGALG00000003189	65.73	46.80	77.17	33.78	72.81	48.01	55.39
ENSGALG00000003193	0.03	0.03	0.68	0.00	1.85	0.07	0.00
ENSGALG00000003194	15.34	15.84	27.87	14.20	19.08	13.51	16.78
ENSGALG00000003195	3.40	3.23	6.12	3.15	2.29	1.64	3.16
ENSGALG00000003196	8.23	8.97	8.00	4.46	1.50	7.68	7.75
ENSGALG00000003197	1146.30	944.34	4316.91	1140.68	3491.35	4091.86	1161.24
ENSGALG00000003199	34.84	30.57	67.40	33.12	42.77	32.09	28.82
ENSGALG00000003201	10.36	10.05	6.65	11.92	3.86	7.28	13.50
ENSGALG00000003203	0.31	0.52	0.21	0.27	0.00	0.31	0.18
ENSGALG00000003204	18.30	15.74	42.07	18.96	42.07	16.03	16.73
ENSGALG00000003205	104.92	65.28	56.89	97.50	58.63	50.58	111.94
ENSGALG00000003206	1.72	1.83	3.07	2.19	2.04	1.74	2.16
ENSGALG00000003208	19.87	15.43	23.26	15.23	13.37	9.86	19.23
ENSGALG00000003209	0.00	0.00	0.00	0.00	0.00	0.00	0.00
ENSGALG00000003211	24.22	25.37	12.41	26.81	12.31	6.10	24.56
ENSGALG00000003212	0.52	0.15	0.51	0.07	0.00	0.27	0.40
ENSGALG00000003213	1.34	1.49	0.12	1.08	0.00	0.61	0.84
ENSGALG00000003217	20.52	14.56	17.28	13.08	7.29	41.54	12.07
ENSGALG00000003219	11.00	10.15	13.16	11.58	20.79	7.97	11.03
ENSGALG00000003220	30.21	26.72	98.37	26.82	86.93	54.08	28.48
ENSGALG00000003221	22.71	23.46	37.16	20.17	28.33	13.44	22.46
ENSGALG00000003224	0.01	0.01	0.04	0.00	0.00	0.17	0.00
ENSGALG00000003226	0.13	0.05	0.00	0.06	0.00	0.00	0.06
ENSGALG00000003227	11.51	12.21	0.81	14.05	0.72	2.83	13.29
ENSGALG00000003228	27.27	19.14	29.28	24.32	18.85	8.42	22.35
ENSGALG00000003233	11.26	10.06	41.04	9.46	40.90	16.27	11.26
ENSGALG00000003235	7.79	6.49	16.31	4.65	9.78	6.93	5.33
ENSGALG00000003238	34.74	27.44	20.94	41.81	10.79	5.31	42.91
ENSGALG00000003241	4.12	3.71	0.92	3.74	0.14	0.19	4.52
ENSGALG00000003242	0.43	0.47	0.73	0.07	0.39	0.51	0.29
ENSGALG00000003243	6.57	4.72	14.98	3.86	8.33	7.02	4.99
ENSGALG00000003245	16.70	17.00	46.65	26.19	36.29	21.35	18.93
ENSGALG00000003246	12.76	9.70	48.21	9.74	49.64	22.25	10.00
ENSGALG00000003247	10.20	7.55	16.12	7.86	8.69	5.26	7.75
ENSGALG00000003248	35.40	20.00	23.19	24.09	22.31	12.23	34.10
ENSGALG00000003249	10.41	9.19	34.62	8.65	27.22	16.15	10.76
ENSGALG00000003250	12.57	9.64	15.60	13.39	13.36	6.01	14.52
ENSGALG00000003254	8.16	7.85	14.45	5.85	8.53	9.93	8.55
ENSGALG00000003256	22.72	18.58	25.86	18.37	23.60	17.66	22.48
ENSGALG00000003258	0.85	1.14	0.95	0.53	0.16	0.34	1.01
ENSGALG00000003259	13.67	11.05	18.42	10.63	20.15	11.66	13.69
ENSGALG00000003260	12.51	11.02	34.35	12.73	25.47	8.96	14.71
ENSGALG00000003261	14.45	13.14	1.72	15.47	0.81	0.80	12.99
ENSGALG00000003265	108.99	70.02	79.89	68.18	53.25	49.23	81.78
ENSGALG00000003267	83.51	109.34	97.87	59.98	126.84	136.52	69.88
ENSGALG00000003272	14.93	11.44	25.84	15.86	21.29	19.56	14.42
ENSGALG00000003273	23.00	19.57	3.08	27.95	1.53	1.30	28.38
ENSGALG00000003277	7.20	5.19	33.28	4.35	28.40	47.15	6.88
ENSGALG00000003281	12.67	9.94	28.42	14.36	30.10	16.56	15.82
ENSGALG00000003282	49.80	49.29	87.16	38.58	71.40	48.84	44.89
ENSGALG00000003283	0.72	0.48	2.51	0.61	2.87	1.09	0.56
ENSGALG00000003284	15.41	8.69	49.74	12.08	34.43	25.04	14.70
ENSGALG00000003285	0.02	0.02	0.50	0.03	0.19	0.16	0.01
ENSGALG00000003286	0.15	0.08	0.00	0.01	0.00	0.25	0.04
ENSGALG00000003287	5.06	3.93	14.23	3.79	10.78	4.57	3.58
ENSGALG00000003288	73.45	73.67	13.30	34.43	8.12	5.00	21.21
ENSGALG00000003289	13.56	14.74	27.96	11.57	30.94	12.80	14.68
ENSGALG00000003293	12.10	10.99	14.55	11.22	9.25	5.32	10.62
ENSGALG00000003294	1.14	0.60	4.46	0.96	2.26	1.72	0.87
ENSGALG00000003295	0.61	0.37	0.00	0.68	0.00	0.00	0.60
ENSGALG00000003297	14.86	12.96	29.25	11.25	18.24	18.55	15.45
ENSGALG00000003298	7.76	5.42	16.88	8.44	23.84	7.56	5.46
ENSGALG00000003299	6.80	5.29	23.14	11.66	17.82	10.87	8.37
ENSGALG00000003301	8.81	6.31	12.21	0.00	0.00	49.36	9.30
ENSGALG00000003302	0.00	0.03	0.00	0.00	0.00	0.00	0.00
ENSGALG00000003304	5.02	3.55	58.24	3.94	68.41	18.09	3.17
ENSGALG00000003307	103.74	130.74	103.28	151.61	80.91	85.04	104.29
ENSGALG00000003308	16.90	11.65	14.64	15.30	11.59	6.84	14.96
ENSGALG00000003309	0.01	0.05	0.00	0.00	0.00	0.00	0.01
ENSGALG00000003310	0.00	0.03	0.00	0.00	0.00	0.00	0.02
ENSGALG00000003313	6.20	8.75	42.46	7.58	39.55	43.43	7.30
ENSGALG00000003314	7.67	8.33	10.03	5.95	10.62	61.36	7.95
ENSGALG00000003318	5.69	5.30	27.00	8.05	26.70	30.35	5.69
ENSGALG00000003319	5.24	5.77	1.21	6.54	1.54	2.33	6.14
ENSGALG00000003321	17.74	16.33	90.28	17.12	89.72	68.68	18.14
ENSGALG00000003322	6.35	6.09	12.27	4.86	3.41	8.97	4.69
ENSGALG00000003323	11.99	49.80	0.04	181.79	0.00	0.09	28.07
ENSGALG00000003324	0.01	0.11	0.00	0.02	0.00	0.00	0.00
ENSGALG00000003325	6.83	8.54	14.12	6.36	6.05	11.24	8.92
ENSGALG00000003326	70.34	94.08	2.14	36.61	0.69	1.50	50.08
ENSGALG00000003329	8.32	9.00	25.66	11.17	24.38	10.14	8.76
ENSGALG00000003331	16.62	15.26	44.62	17.27	46.18	26.34	21.51
ENSGALG00000003333	3.21	4.26	13.62	3.18	15.09	11.79	3.15
ENSGALG00000003334	0.00	0.07	0.00	0.00	0.00	0.00	0.10
ENSGALG00000003336	5.69	1.87	3.26	4.13	2.80	11.65	3.87
ENSGALG00000003337	123.10	107.61	152.39	116.50	116.15	131.75	124.53
ENSGALG00000003339	2.88	2.99	14.39	4.04	10.60	7.79	3.52
ENSGALG00000003340	3.13	1.31	4.64	2.22	3.14	4.34	2.61
ENSGALG00000003344	50.35	38.29	72.57	38.08	61.10	58.70	45.46
ENSGALG00000003345	2.20	1.89	74.50	0.77	60.81	7.40	0.90
ENSGALG00000003348	125.21	124.64	163.72	146.45	184.69	133.83	161.96
ENSGALG00000003349	3.71	3.28	40.32	2.58	58.96	13.19	2.84
ENSGALG00000003353	2.28	1.82	0.13	1.25	0.00	0.00	1.50
ENSGALG00000003354	0.02	0.00	23.65	0.00	33.50	1.25	0.00
ENSGALG00000003355	17.36	14.99	37.40	14.24	25.72	21.80	22.49
ENSGALG00000003356	17.34	16.24	15.71	14.62	17.58	8.60	16.85
ENSGALG00000003357	54.35	53.51	32.61	75.68	31.61	19.24	70.52
ENSGALG00000003358	11.32	9.95	10.36	9.99	9.40	4.86	13.37
ENSGALG00000003359	45.34	43.50	29.46	46.85	25.35	22.92	47.77
ENSGALG00000003360	1.54	1.26	1.49	2.43	0.69	0.16	2.29
ENSGALG00000003361	0.45	0.40	0.50	0.26	0.18	0.23	0.29
ENSGALG00000003362	15.24	125.93	8.85	13.66	3.06	3.77	12.25
ENSGALG00000003365	11.73	9.69	7.15	6.23	6.06	2.15	6.45
ENSGALG00000003369	4.53	4.08	17.22	3.34	13.74	6.17	3.73
ENSGALG00000003370	22.21	12.99	79.51	8.89	93.62	50.88	14.32
ENSGALG00000003373	29.33	23.62	41.07	14.12	34.99	20.56	17.04
ENSGALG00000003374	33.17	20.19	0.36	26.38	0.00	0.04	28.67
ENSGALG00000003377	8.08	8.66	12.54	4.94	8.81	6.22	6.04
ENSGALG00000003378	1.76	1.45	9.66	1.72	6.77	4.42	2.87
ENSGALG00000003381	12.89	9.81	23.56	11.68	12.76	11.46	9.44
ENSGALG00000003383	17.39	15.07	24.31	14.74	18.88	10.95	17.57
ENSGALG00000003385	19.80	12.26	26.35	23.00	24.46	6.84	25.79
ENSGALG00000003387	7.27	6.00	8.58	5.04	3.63	3.23	6.93
ENSGALG00000003391	7.83	7.50	25.80	7.63	17.79	11.48	8.85
ENSGALG00000003392	23.62	21.84	90.42	22.12	68.06	37.70	23.08
ENSGALG00000003396	27.81	25.46	107.04	25.51	79.16	89.76	29.88
ENSGALG00000003397	19.52	18.00	17.81	15.92	11.44	8.15	19.36
ENSGALG00000003398	11.79	12.63	9.57	11.85	6.29	2.30	12.96
ENSGALG00000003400	29.95	25.82	39.23	32.00	30.87	28.24	44.42
ENSGALG00000003401	0.05	0.20	2.74	0.61	0.71	1.40	0.79
ENSGALG00000003403	0.00	0.00	0.00	0.00	0.00	0.00	0.00
ENSGALG00000003405	15.05	15.31	18.31	11.68	19.15	7.62	13.61
ENSGALG00000003408	3.93	4.14	40.90	5.30	36.46	16.73	4.97
ENSGALG00000003409	1.06	2.31	0.89	2.23	0.50	0.43	1.38
ENSGALG00000003412	13.18	10.90	33.20	5.24	17.27	10.28	9.64
ENSGALG00000003415	7.75	8.92	6.99	8.44	6.25	7.63	9.13
ENSGALG00000003416	4.01	4.96	21.16	4.46	21.86	13.10	6.52
ENSGALG00000003419	0.62	0.78	13.49	1.32	17.79	4.08	0.60
ENSGALG00000003420	2.87	2.96	0.81	1.79	1.31	1.85	2.44
ENSGALG00000003424	0.00	0.00	0.00	0.02	0.00	0.00	0.01
ENSGALG00000003425	0.95	0.75	0.00	1.14	0.00	0.00	0.72
ENSGALG00000003426	0.00	0.00	0.00	0.00	0.00	0.00	0.00
ENSGALG00000003427	24.24	24.76	55.52	60.74	25.61	31.22	54.73
ENSGALG00000003428	7.33	8.21	10.45	6.08	7.88	4.44	7.75
ENSGALG00000003429	8.50	8.57	17.41	7.01	9.91	9.50	7.15
ENSGALG00000003430	3.56	3.96	15.68	5.13	6.94	4.88	6.41
ENSGALG00000003432	23.48	12.51	0.00	13.48	0.00	0.00	16.25
ENSGALG00000003433	1.14	1.68	22.18	1.39	21.92	0.50	1.11
ENSGALG00000003434	11.30	13.13	19.80	12.00	23.80	8.06	12.92
ENSGALG00000003435	0.60	0.20	1.49	0.27	0.48	0.83	0.28
ENSGALG00000003438	1.42	1.02	8.34	0.74	5.49	1.50	0.94
ENSGALG00000003439	9.96	10.02	16.76	8.50	13.24	8.19	10.20
ENSGALG00000003441	1.09	1.00	3.12	1.39	2.90	1.34	1.50
ENSGALG00000003443	0.69	0.28	1.07	0.18	1.42	0.14	0.17
ENSGALG00000003445	26.85	34.95	17.12	35.93	14.32	14.68	45.01
ENSGALG00000003446	0.19	0.34	0.12	4.67	0.22	0.00	2.48
ENSGALG00000003447	7.95	6.11	29.32	6.29	32.36	19.12	7.19
ENSGALG00000003454	62.95	50.01	67.28	41.75	44.66	34.92	31.92
ENSGALG00000003456	0.02	0.00	0.00	0.69	0.00	0.00	0.10
ENSGALG00000003457	21.89	15.96	58.86	14.32	35.73	80.09	17.84
ENSGALG00000003458	30.00	29.37	37.90	31.97	24.36	15.28	35.57
ENSGALG00000003461	1.34	0.96	1.32	1.28	1.51	0.45	1.19
ENSGALG00000003462	0.10	0.00	0.00	0.11	0.00	0.00	0.00
ENSGALG00000003464	0.35	0.18	1.46	0.48	0.98	0.37	0.58
ENSGALG00000003465	0.00	0.00	0.00	0.00	0.00	0.00	0.00
ENSGALG00000003466	22.41	13.25	3.85	14.57	2.18	4.80	13.20
ENSGALG00000003467	13.41	13.63	30.54	12.89	25.99	15.21	15.88
ENSGALG00000003470	0.08	0.08	0.00	0.00	0.00	0.00	0.00
ENSGALG00000003472	0.01	0.01	0.24	0.00	0.00	0.60	0.03
ENSGALG00000003473	13.62	5.28	0.05	20.66	0.07	0.16	24.48
ENSGALG00000003474	21.57	17.15	26.62	11.33	22.39	8.79	19.31
ENSGALG00000003475	167.95	91.51	19.21	213.91	11.73	12.89	220.02
ENSGALG00000003476	16.04	12.29	41.77	17.62	43.34	16.00	17.45
ENSGALG00000003478	0.22	0.08	0.00	0.15	0.00	0.00	0.20
ENSGALG00000003479	8.41	7.88	9.43	7.73	4.05	3.03	9.79
ENSGALG00000003483	95.72	72.76	96.09	85.59	77.78	48.34	120.76
ENSGALG00000003484	0.76	0.24	1.83	0.27	0.86	0.53	0.16
ENSGALG00000003485	9.54	11.52	61.53	7.69	26.82	10.36	7.48
ENSGALG00000003487	30.08	29.19	121.74	25.22	90.05	97.86	30.06
ENSGALG00000003492	28.79	24.00	48.39	27.01	56.17	21.39	31.14
ENSGALG00000003495	145.06	167.07	6.90	211.86	3.76	5.85	219.30
ENSGALG00000003496	6.87	6.61	6.18	7.40	5.98	15.26	8.13
ENSGALG00000003498	5.25	6.06	12.63	7.23	14.75	6.71	6.95
ENSGALG00000003499	1.54	1.37	38.67	1.41	28.39	13.28	1.16
ENSGALG00000003500	3.28	2.93	6.75	5.05	2.55	2.14	3.86
ENSGALG00000003503	4.73	3.40	36.96	5.91	20.23	14.25	4.21
ENSGALG00000003505	21.73	28.40	14.52	17.99	8.84	5.51	22.47
ENSGALG00000003507	3.41	3.28	0.67	3.90	0.21	1.24	4.02
ENSGALG00000003509	0.00	0.00	0.00	0.00	0.00	0.00	0.00
ENSGALG00000003510	4.19	4.17	9.31	3.73	9.29	4.22	3.86
ENSGALG00000003512	0.19	0.27	0.00	0.14	0.00	0.00	0.13
ENSGALG00000003517	18.62	18.96	85.26	29.17	75.75	31.74	30.32
ENSGALG00000003518	15.46	8.33	28.73	11.02	30.06	12.49	11.47
ENSGALG00000003519	0.07	0.21	0.00	4.16	0.00	0.00	0.05
ENSGALG00000003520	4.04	3.03	36.00	4.13	32.18	13.37	2.65
ENSGALG00000003521	53.84	56.16	92.21	51.60	43.12	69.16	50.21
ENSGALG00000003522	41.01	35.45	55.03	42.21	30.38	19.36	43.37
ENSGALG00000003523	14.28	13.55	22.96	8.59	12.23	9.43	9.31
ENSGALG00000003526	9.38	9.32	16.83	10.87	10.63	8.44	11.23
ENSGALG00000003527	10.35	8.23	7.21	27.37	5.11	5.71	6.19
ENSGALG00000003529	0.27	0.30	13.44	0.44	8.40	3.64	0.53
ENSGALG00000003532	463.25	529.93	3022.08	342.73	1949.01	1071.19	417.06
ENSGALG00000003533	6.40	5.02	22.95	4.32	19.05	14.48	6.17
ENSGALG00000003536	7.15	7.02	8.34	8.95	6.53	2.91	5.45
ENSGALG00000003537	20.76	16.26	0.00	9.16	0.00	0.00	31.79
ENSGALG00000003539	3.86	4.31	1.26	5.73	1.12	0.75	4.26
ENSGALG00000003540	1.63	1.55	4.71	1.89	6.66	2.99	1.48
ENSGALG00000003545	0.00	0.00	0.00	0.00	0.00	0.00	0.00
ENSGALG00000003547	9.80	12.17	8.67	10.31	10.36	12.62	6.96
ENSGALG00000003548	30.23	20.21	0.30	13.64	0.15	0.51	25.54
ENSGALG00000003549	35.97	15.70	58.54	24.07	45.22	25.09	15.14
ENSGALG00000003550	1.64	2.70	0.00	0.85	0.00	0.00	1.51
ENSGALG00000003553	14.30	0.12	0.02	1.31	0.03	0.06	11.43
ENSGALG00000003554	0.00	0.00	0.07	0.00	0.00	0.00	0.00
ENSGALG00000003557	25.48	24.41	15.18	15.59	11.54	13.52	21.36
ENSGALG00000003558	59.84	39.30	9.81	42.24	4.77	18.30	40.18
ENSGALG00000003559	2.13	2.47	7.37	2.36	3.74	3.01	2.31
ENSGALG00000003560	1.21	2.50	0.00	15.64	0.00	0.00	11.56
ENSGALG00000003562	1.54	0.81	0.18	0.65	0.00	0.17	0.98
ENSGALG00000003563	25.23	43.62	33.24	19.06	39.57	14.34	17.09
ENSGALG00000003566	2.62	2.79	18.33	2.65	11.45	5.99	2.80
ENSGALG00000003567	0.00	0.03	0.00	0.00	0.00	0.00	0.00
ENSGALG00000003568	5.25	3.94	55.98	3.83	25.90	25.04	5.60
ENSGALG00000003569	1.70	1.04	0.98	1.29	0.35	1.27	1.08
ENSGALG00000003570	4714.72	1490.19	163.31	1953.37	154.13	178.72	4734.51
ENSGALG00000003572	18.27	12.72	83.40	13.56	48.72	21.10	8.48
ENSGALG00000003573	0.00	0.00	0.00	0.00	0.00	0.00	0.00
ENSGALG00000003574	5.64	5.34	26.41	4.38	21.50	9.51	4.81
ENSGALG00000003575	7.80	6.33	23.11	10.48	21.36	15.64	10.94
ENSGALG00000003578	110.88	155.87	9.91	79.52	0.17	0.32	120.65
ENSGALG00000003580	7.48	4.21	0.70	7.89	0.65	2.00	6.44
ENSGALG00000003582	0.00	0.00	0.00	0.00	0.00	0.00	0.00
ENSGALG00000003584	4.31	4.74	8.87	3.52	7.16	3.86	2.81
ENSGALG00000003588	0.00	0.00	0.00	0.00	0.00	0.00	0.00
ENSGALG00000003589	6470.76	6161.37	0.04	3417.95	0.00	0.00	4192.79
ENSGALG00000003590	0.02	0.05	1.19	0.07	0.92	0.87	0.07
ENSGALG00000003594	0.45	0.48	0.15	0.25	0.00	0.04	0.34
ENSGALG00000003595	2.53	17.57	0.00	2.64	0.00	0.00	1.36
ENSGALG00000003596	3.78	3.19	8.89	3.31	5.86	3.17	3.15
ENSGALG00000003597	32.63	28.18	33.68	38.08	15.96	15.61	50.60
ENSGALG00000003601	2.79	2.12	8.35	2.67	7.64	1.87	3.46
ENSGALG00000003602	0.83	0.47	0.84	0.46	0.32	0.00	0.39
ENSGALG00000003604	7.34	8.19	0.87	7.34	1.88	0.59	7.16
ENSGALG00000003605	10.06	9.62	28.31	5.84	21.06	13.40	5.45
ENSGALG00000003614	2.13	1.99	14.80	2.44	17.00	9.55	2.29
ENSGALG00000003624	0.17	0.20	1.55	0.27	0.34	0.30	0.13
ENSGALG00000003625	160.16	150.36	143.55	148.92	155.06	100.21	165.18
ENSGALG00000003628	15.70	10.78	0.23	22.73	0.00	0.58	12.69
ENSGALG00000003631	2.62	2.21	1.90	0.97	0.96	1.08	1.29
ENSGALG00000003634	114.82	105.33	128.38	96.88	95.76	56.58	101.39
ENSGALG00000003636	0.54	0.54	0.14	0.75	0.54	1.82	0.34
ENSGALG00000003641	9.37	7.33	57.01	8.91	51.29	23.82	8.79
ENSGALG00000003642	2.90	3.26	0.03	1.52	0.00	0.29	0.91
ENSGALG00000003644	7.82	7.78	2.42	6.87	1.20	0.57	17.96
ENSGALG00000003645	2.20	2.35	27.40	1.51	27.26	18.53	1.68
ENSGALG00000003647	0.04	0.23	0.00	0.22	0.00	0.00	0.06
ENSGALG00000003648	1.57	1.21	0.70	1.24	0.10	1.09	1.42
ENSGALG00000003650	10.93	9.44	36.48	12.40	27.76	12.75	14.33
ENSGALG00000003651	24.74	22.87	42.16	23.20	35.18	18.48	27.99
ENSGALG00000003652	31.86	26.69	42.17	23.81	25.78	19.40	30.10
ENSGALG00000003655	0.73	0.87	4.64	0.82	3.69	5.74	0.37
ENSGALG00000003657	0.00	0.00	0.00	0.01	0.00	0.24	0.03
ENSGALG00000003658	1.84	2.13	7.06	1.40	3.50	2.84	1.45
ENSGALG00000003660	0.07	0.08	0.50	0.02	0.00	0.15	0.00
ENSGALG00000003661	4.69	4.49	24.49	4.61	12.07	7.37	4.70
ENSGALG00000003663	4.87	4.54	15.27	5.04	10.39	5.66	4.45
ENSGALG00000003665	13.28	10.79	13.95	14.89	16.83	5.98	12.54
ENSGALG00000003670	18.26	15.51	3.37	15.09	1.49	4.62	15.57
ENSGALG00000003672	9.92	12.11	10.06	10.73	8.66	4.29	11.46
ENSGALG00000003674	44.06	42.94	0.24	40.18	0.72	0.12	37.42
ENSGALG00000003675	2.19	2.02	7.92	2.19	7.03	5.91	2.64
ENSGALG00000003677	0.05	0.09	7.12	0.22	6.49	2.71	0.03
ENSGALG00000003681	38.57	41.42	59.81	33.18	24.22	17.08	41.14
ENSGALG00000003682	10.31	9.51	43.29	12.76	37.35	23.11	10.35
ENSGALG00000003683	6.47	6.58	21.49	6.59	17.67	12.25	5.23
ENSGALG00000003684	3.69	2.76	3.52	2.43	1.48	1.12	3.36
ENSGALG00000003687	2.67	3.58	11.73	3.85	11.22	6.23	2.78
ENSGALG00000003688	15.28	10.09	19.49	7.76	17.27	7.55	7.29
ENSGALG00000003689	125.14	32.64	0.44	49.56	0.12	1.88	93.58
ENSGALG00000003690	0.05	0.32	0.00	0.23	0.00	0.00	0.00
ENSGALG00000003691	7.93	7.49	21.59	8.18	15.80	8.21	7.60
ENSGALG00000003693	14.00	15.70	33.58	8.66	22.78	9.54	11.71
ENSGALG00000003695	6.68	7.02	2.41	3.30	0.40	1.05	4.20
ENSGALG00000003696	8.25	6.95	19.57	9.46	20.59	12.49	9.61
ENSGALG00000003699	0.04	0.03	4.03	0.03	0.97	1.51	0.05
ENSGALG00000003701	35.44	22.20	70.31	26.81	29.18	31.01	33.08
ENSGALG00000003702	42.19	60.45	37.28	52.93	34.50	18.85	45.90
ENSGALG00000003703	4.25	4.56	13.20	4.85	13.21	6.85	5.06
ENSGALG00000003705	5.57	4.97	6.69	5.35	2.75	1.88	6.97
ENSGALG00000003708	8.69	6.87	14.11	4.74	5.85	4.53	4.84
ENSGALG00000003709	3.45	3.93	0.85	2.67	0.59	0.36	3.77
ENSGALG00000003712	5.34	6.23	11.65	4.23	8.31	10.08	4.57
ENSGALG00000003713	0.03	0.02	0.00	0.01	0.00	0.00	0.03
ENSGALG00000003716	0.00	0.00	0.00	0.00	0.00	0.00	0.00
ENSGALG00000003717	9.43	7.43	57.40	9.26	42.48	30.61	8.36
ENSGALG00000003720	1.22	0.51	2.99	0.48	2.42	18.57	0.44
ENSGALG00000003722	12.41	12.03	44.42	12.41	39.69	25.14	13.88
ENSGALG00000003726	0.16	0.19	0.00	0.31	0.00	0.00	0.23
ENSGALG00000003727	4.12	2.83	6.42	3.59	5.70	3.15	3.96
ENSGALG00000003731	4.17	4.06	11.60	2.83	9.69	10.76	4.11
ENSGALG00000003732	35.13	36.73	25.33	32.67	16.06	9.65	32.23
ENSGALG00000003733	3.16	4.24	0.00	2.01	0.00	0.28	3.59
ENSGALG00000003734	43.75	49.99	26.76	38.93	28.69	10.49	45.56
ENSGALG00000003736	3.07	2.75	1.88	2.23	1.44	0.47	3.92
ENSGALG00000003738	49.11	68.02	49.12	49.70	45.66	54.01	49.48
ENSGALG00000003741	5.95	7.65	2.62	7.52	1.08	1.58	6.36
ENSGALG00000003742	1.11	0.70	0.04	0.88	0.00	0.00	1.34
ENSGALG00000003743	8.91	6.93	20.44	9.08	10.23	4.67	10.70
ENSGALG00000003744	0.10	0.14	0.09	0.11	0.00	0.15	0.11
ENSGALG00000003745	16.03	16.02	40.07	15.99	17.92	20.40	15.09
ENSGALG00000003747	6.32	9.38	0.12	3.40	0.00	0.00	5.25
ENSGALG00000003748	6.48	7.14	64.65	5.04	51.93	16.63	2.70
ENSGALG00000003750	2.85	1.35	108.40	1.31	82.69	46.15	1.53
ENSGALG00000003751	0.14	0.07	0.06	0.05	0.34	0.03	0.01
ENSGALG00000003753	4.63	3.52	14.90	4.73	11.66	10.24	5.13
ENSGALG00000003757	7.91	6.64	3.20	6.35	1.03	1.24	6.72
ENSGALG00000003758	0.43	0.26	2.73	0.17	2.44	1.26	0.16
ENSGALG00000003759	1.46	1.59	46.40	1.68	20.85	1.10	1.36
ENSGALG00000003765	101.89	78.17	0.00	104.30	0.00	0.00	94.98
ENSGALG00000003766	6.03	5.99	13.71	6.12	11.01	6.74	6.36
ENSGALG00000003767	0.66	0.47	0.17	0.23	0.00	4.17	0.49
ENSGALG00000003770	5.30	5.20	23.98	5.16	10.75	5.45	4.14
ENSGALG00000003771	5.49	5.00	17.77	4.40	19.02	5.61	5.54
ENSGALG00000003774	5.93	6.66	93.06	6.60	91.39	28.99	3.73
ENSGALG00000003775	2.91	2.49	19.13	2.19	10.00	7.11	1.75
ENSGALG00000003777	0.00	0.00	0.00	0.00	0.00	0.00	0.00
ENSGALG00000003778	13.46	10.96	3.51	10.89	2.82	1.73	15.06
ENSGALG00000003781	14.91	13.49	25.28	15.55	16.28	12.05	12.93
ENSGALG00000003786	26.48	23.73	38.79	27.61	19.86	18.26	29.07
ENSGALG00000003788	13.78	14.48	52.81	11.72	25.10	21.08	11.55
ENSGALG00000003789	3.07	2.47	3.15	1.58	0.90	5.42	1.84
ENSGALG00000003792	14.46	10.18	114.11	7.88	60.25	26.38	6.94
ENSGALG00000003793	14.11	27.26	61.91	33.17	52.83	36.33	22.64
ENSGALG00000003794	8.02	7.43	24.07	5.55	15.24	7.39	8.90
ENSGALG00000003795	26.28	19.38	44.30	22.69	33.70	26.43	22.03
ENSGALG00000003798	24.78	19.34	48.59	22.87	43.22	23.51	27.90
ENSGALG00000003799	47.39	50.46	23.79	28.69	15.86	11.81	45.41
ENSGALG00000003800	3.98	3.64	9.79	5.09	7.43	4.16	4.31
ENSGALG00000003802	0.46	0.23	10.99	0.34	6.20	18.20	0.36
ENSGALG00000003803	4.51	5.71	0.33	4.51	0.00	0.13	5.09
ENSGALG00000003805	9.75	0.49	0.03	16.81	0.00	0.17	15.61
ENSGALG00000003806	574.71	535.51	504.29	548.10	359.08	383.88	479.96
ENSGALG00000003807	15.57	15.14	25.24	15.65	15.55	8.94	18.35
ENSGALG00000003812	15.43	12.71	22.97	14.64	16.57	17.81	16.84
ENSGALG00000003814	0.00	0.00	0.00	0.00	0.00	0.00	0.00
ENSGALG00000003815	111.40	114.50	62.92	136.02	39.31	29.57	87.40
ENSGALG00000003816	0.04	0.03	0.00	0.02	0.00	0.00	0.02
ENSGALG00000003818	4.58	3.62	35.22	4.94	22.66	16.52	5.08
ENSGALG00000003819	22.56	21.28	2.91	22.62	0.00	7.05	21.96
ENSGALG00000003820	87.95	72.30	136.67	98.31	61.33	105.98	90.26
ENSGALG00000003821	0.06	0.33	0.55	0.14	1.00	1.05	0.06
ENSGALG00000003824	10.25	8.78	32.27	9.62	24.87	11.50	10.42
ENSGALG00000003826	6.65	5.67	15.77	7.66	12.63	9.25	9.41
ENSGALG00000003829	0.00	0.00	0.00	0.01	0.39	0.00	0.01
ENSGALG00000003832	30.77	26.04	57.48	30.07	49.79	28.09	34.05
ENSGALG00000003833	0.01	0.02	0.01	0.01	0.07	0.03	0.01
ENSGALG00000003836	0.00	0.00	0.16	0.00	0.17	0.00	0.00
ENSGALG00000003837	2.61	1.82	23.87	1.36	11.85	47.91	1.92
ENSGALG00000003838	0.14	0.43	0.00	0.13	0.00	0.34	0.84
ENSGALG00000003839	0.25	0.00	0.00	0.04	0.00	0.00	0.04
ENSGALG00000003841	0.09	0.03	0.18	0.03	0.09	1.54	0.08
ENSGALG00000003842	0.27	0.27	0.69	0.22	0.02	0.08	0.32
ENSGALG00000003845	14.93	15.41	14.82	15.18	9.40	5.99	14.41
ENSGALG00000003849	2.77	10.86	0.63	2.43	0.49	0.38	1.98
ENSGALG00000003851	4.44	5.52	12.00	4.69	12.64	11.53	5.95
ENSGALG00000003854	0.99	1.30	0.67	1.19	0.29	0.43	1.07
ENSGALG00000003855	4.88	5.29	0.56	4.41	0.35	0.97	5.69
ENSGALG00000003857	3.32	1.31	145.67	1.66	120.41	80.13	1.82
ENSGALG00000003859	0.00	0.03	4.88	0.00	4.00	0.00	0.00
ENSGALG00000003860	0.93	1.07	1.32	0.42	1.16	0.71	0.73
ENSGALG00000003861	35.66	21.69	23.05	29.60	28.69	14.39	25.97
ENSGALG00000003862	1.22	1.43	3.14	0.41	1.08	1.20	0.43
ENSGALG00000003863	8.66	4.51	307.82	4.26	196.41	83.92	4.45
ENSGALG00000003866	0.00	0.00	0.00	0.00	0.00	0.00	0.00
ENSGALG00000003870	14.58	11.78	32.12	16.55	24.99	30.03	14.70
ENSGALG00000003875	7.87	6.62	8.94	5.82	4.49	3.58	8.13
ENSGALG00000003876	149.82	154.69	6.94	161.47	2.72	11.92	136.27
ENSGALG00000003878	148.54	151.27	195.11	159.03	122.02	105.56	173.24
ENSGALG00000003879	59.63	16.44	4.49	65.58	8.40	4.47	98.01
ENSGALG00000003880	7.73	8.57	15.50	8.28	13.62	6.12	8.97
ENSGALG00000003881	0.35	0.19	0.96	0.18	1.22	0.18	0.05
ENSGALG00000003882	26.54	24.91	77.18	22.97	55.67	30.83	26.48
ENSGALG00000003883	20.72	23.11	81.54	18.63	84.53	42.79	17.20
ENSGALG00000003885	0.24	0.15	0.15	0.26	0.00	0.00	0.00
ENSGALG00000003886	0.52	0.30	0.00	0.39	0.00	0.09	0.36
ENSGALG00000003891	3.21	2.49	25.00	2.28	11.68	3.53	1.96
ENSGALG00000003893	47.62	38.37	25.81	37.58	17.76	16.82	43.99
ENSGALG00000003895	0.00	0.00	0.00	0.00	0.00	0.00	0.00
ENSGALG00000003899	6.77	3.32	0.85	6.06	0.00	0.45	11.21
ENSGALG00000003901	41.11	38.56	3.54	42.31	1.01	4.52	52.52
ENSGALG00000003904	0.34	0.09	0.00	0.22	0.00	0.00	0.31
ENSGALG00000003906	8.23	7.27	33.59	8.07	33.68	8.76	9.82
ENSGALG00000003907	20.01	18.56	50.36	13.86	45.61	40.72	20.04
ENSGALG00000003908	0.00	0.00	0.00	0.00	0.13	0.15	0.00
ENSGALG00000003909	21.99	18.30	18.60	15.28	19.43	11.97	15.45
ENSGALG00000003911	0.02	0.11	0.08	0.00	0.19	0.05	0.00
ENSGALG00000003913	29.19	22.13	3.52	16.60	0.73	1.09	28.14
ENSGALG00000003914	0.03	0.03	0.00	0.02	0.00	0.00	0.00
ENSGALG00000003916	14.04	14.13	14.12	12.29	9.24	10.87	12.74
ENSGALG00000003919	24.52	20.18	18.93	22.16	12.02	6.85	26.89
ENSGALG00000003920	4.11	3.92	17.50	4.03	9.54	5.43	4.47
ENSGALG00000003921	3.12	2.04	0.58	1.72	0.00	1.97	1.77
ENSGALG00000003922	2.23	1.91	8.32	1.08	4.42	2.37	0.98
ENSGALG00000003923	0.69	0.46	0.01	0.56	0.04	0.01	0.40
ENSGALG00000003924	11.39	12.61	41.06	10.80	36.07	23.32	11.81
ENSGALG00000003925	0.17	0.00	0.00	0.02	0.00	0.00	0.02
ENSGALG00000003928	0.00	0.00	0.00	0.00	0.00	0.00	0.00
ENSGALG00000003929	14.29	15.69	18.02	13.00	18.60	7.34	15.09
ENSGALG00000003930	0.05	0.04	4.01	0.04	2.47	0.45	0.04
ENSGALG00000003931	0.00	0.20	0.00	0.12	0.00	0.00	0.31
ENSGALG00000003932	20.89	20.68	20.56	21.09	7.92	10.21	20.94
ENSGALG00000003933	6.09	6.97	47.78	3.98	62.53	47.03	5.25
ENSGALG00000003935	50.36	36.63	3.19	43.98	2.12	0.98	46.42
ENSGALG00000003936	49.39	52.85	32.89	51.33	14.70	27.70	48.06
ENSGALG00000003937	4.92	4.23	9.53	4.97	6.68	3.04	5.42
ENSGALG00000003939	9.76	13.06	1390.63	8.83	875.10	239.78	17.20
ENSGALG00000003941	49.38	36.47	27.82	37.04	18.57	18.14	57.47
ENSGALG00000003942	42.07	37.43	13.76	37.24	8.65	4.90	43.79
ENSGALG00000003944	0.08	0.09	0.08	0.12	0.00	0.00	0.07
ENSGALG00000003947	92.28	95.51	342.44	110.94	299.38	134.61	88.13
ENSGALG00000003948	25.49	13.99	32.17	33.50	32.80	21.42	46.96
ENSGALG00000003950	23.94	21.70	70.64	23.85	53.26	23.79	20.09
ENSGALG00000003952	0.00	0.04	0.00	0.01	0.00	0.15	0.21
ENSGALG00000003955	1.61	1.74	6.20	1.13	3.63	3.20	1.26
ENSGALG00000003958	5.21	5.08	21.69	6.30	12.77	6.22	5.58
ENSGALG00000003959	23.20	19.52	13.33	19.95	7.05	4.53	23.49
ENSGALG00000003965	0.00	0.00	0.00	0.00	0.00	0.00	0.00
ENSGALG00000003966	1787.96	1443.22	6249.20	1622.88	6179.87	7101.60	1882.35
ENSGALG00000003969	36.30	31.15	40.99	24.98	47.40	17.88	33.89
ENSGALG00000003972	22.87	10.48	2.36	5.58	5.58	5.27	10.73
ENSGALG00000003973	21.19	20.95	12.43	17.56	18.15	6.78	17.54
ENSGALG00000003976	1.69	1.54	4.36	1.69	2.64	2.01	1.64
ENSGALG00000003977	13.60	12.11	34.87	9.20	25.47	16.64	10.17
ENSGALG00000003978	0.00	0.00	0.00	0.00	0.00	0.00	0.23
ENSGALG00000003979	1.43	1.81	10.12	2.19	9.40	5.26	1.49
ENSGALG00000003980	0.02	0.00	0.01	0.01	0.00	0.00	0.01
ENSGALG00000003985	7.27	10.39	24.08	11.18	10.03	4.29	7.81
ENSGALG00000003986	41.71	26.19	19.46	30.49	22.86	16.10	35.84
ENSGALG00000003987	2.19	2.48	6.57	3.30	4.55	5.21	2.97
ENSGALG00000003990	1.00	1.05	3.11	1.67	1.72	1.57	0.87
ENSGALG00000003991	19.75	18.33	18.90	18.83	5.28	3.61	18.97
ENSGALG00000003995	10.23	9.27	16.46	11.28	9.59	7.69	11.65
ENSGALG00000003999	9.49	2.37	0.13	17.62	0.00	0.05	20.88
ENSGALG00000004002	12.99	16.42	21.16	13.10	21.05	9.00	14.43
ENSGALG00000004003	44.39	37.99	33.09	32.82	21.65	16.56	39.58
ENSGALG00000004004	12.10	12.37	34.34	8.97	14.80	11.46	10.11
ENSGALG00000004005	261.54	244.12	6.51	225.19	4.41	8.88	253.72
ENSGALG00000004009	14.59	14.41	11.22	21.23	19.01	9.60	21.87
ENSGALG00000004017	9.62	9.03	1.12	10.61	1.21	1.57	10.78
ENSGALG00000004018	8.29	10.32	4.26	12.14	2.14	1.31	13.02
ENSGALG00000004019	6.56	5.40	5.67	5.35	3.07	3.11	6.39
ENSGALG00000004028	0.00	0.03	0.00	0.02	0.00	0.00	0.02
ENSGALG00000004033	3.06	2.77	3.78	2.11	2.42	4.93	2.71
ENSGALG00000004034	110.67	100.78	201.38	117.51	125.13	164.16	108.60
ENSGALG00000004035	0.33	0.22	0.78	0.42	0.00	0.00	0.00
ENSGALG00000004037	0.56	0.21	2.22	0.26	0.59	0.77	0.17
ENSGALG00000004038	8.16	7.14	10.89	7.45	11.66	2.88	10.82
ENSGALG00000004039	17.82	14.24	14.23	12.99	10.24	13.60	16.27
ENSGALG00000004040	12.56	12.05	14.99	12.55	11.04	4.20	13.12
ENSGALG00000004042	3.43	4.02	2.46	2.60	1.21	0.55	4.37
ENSGALG00000004044	0.00	0.00	0.00	0.00	0.00	0.00	0.00
ENSGALG00000004045	4.59	4.08	1.86	7.67	2.14	1.55	8.51
ENSGALG00000004046	2.92	5.44	0.08	1.76	0.00	0.15	1.98
ENSGALG00000004047	151.41	30.24	12.12	26.10	6.52	6.70	46.15
ENSGALG00000004048	6.26	5.41	0.37	4.29	0.40	0.50	3.62
ENSGALG00000004049	17.73	17.32	19.74	13.86	10.83	7.32	13.65
ENSGALG00000004052	13.63	13.93	15.43	14.04	9.14	7.39	15.91
ENSGALG00000004055	9.77	11.79	8.00	18.93	9.65	4.00	14.90
ENSGALG00000004057	2803.39	356.21	77.80	856.91	76.12	34.75	1734.11
ENSGALG00000004058	80.20	57.99	7.39	71.95	8.74	13.01	94.08
ENSGALG00000004059	0.33	0.37	0.16	0.18	0.39	0.16	0.20
ENSGALG00000004063	11.70	9.72	32.16	8.91	26.10	15.86	12.90
ENSGALG00000004064	0.10	0.09	2.66	0.05	2.67	1.66	0.14
ENSGALG00000004065	13.36	15.99	26.63	9.03	19.01	32.33	12.00
ENSGALG00000004066	0.03	0.03	0.00	0.05	0.00	0.00	0.00
ENSGALG00000004068	10.32	11.33	26.02	11.22	28.09	10.54	13.61
ENSGALG00000004069	0.13	0.11	0.11	0.00	0.00	0.18	0.00
ENSGALG00000004070	6.35	8.68	0.14	5.27	0.00	0.18	12.01
ENSGALG00000004071	0.05	0.03	0.12	0.02	0.00	0.00	0.04
ENSGALG00000004074	0.00	0.00	0.00	0.00	0.00	0.00	0.00
ENSGALG00000004078	36.77	33.29	0.00	27.96	0.00	0.00	34.99
ENSGALG00000004079	11.86	10.47	17.45	11.13	12.63	6.63	11.94
ENSGALG00000004081	1.66	2.75	2.13	2.43	0.30	0.61	2.54
ENSGALG00000004082	5.77	5.50	18.17	4.72	9.17	5.79	4.60
ENSGALG00000004083	0.00	0.00	0.00	0.00	0.00	0.00	0.00
ENSGALG00000004085	7.94	6.93	30.10	8.27	22.81	10.60	10.56
ENSGALG00000004087	0.95	1.61	0.01	0.84	0.00	0.12	0.88
ENSGALG00000004088	23.63	23.83	129.19	23.01	61.88	41.25	24.83
ENSGALG00000004093	0.00	0.00	0.00	0.00	0.00	0.00	0.00
ENSGALG00000004096	0.01	0.09	0.03	0.04	0.00	0.00	0.03
ENSGALG00000004097	1.07	1.11	0.79	1.20	0.00	0.15	1.10
ENSGALG00000004098	22.85	23.37	41.88	22.70	20.36	18.60	28.37
ENSGALG00000004101	0.00	0.00	0.00	0.00	0.00	0.00	0.00
ENSGALG00000004102	0.00	0.00	0.00	0.00	0.00	0.00	0.00
ENSGALG00000004103	0.11	0.13	3.46	0.04	17.80	0.19	0.12
ENSGALG00000004104	4.86	4.31	11.65	4.60	8.36	4.61	4.99
ENSGALG00000004106	9.82	10.06	6.73	141.62	4.05	2.30	95.96
ENSGALG00000004107	583.03	515.67	526.77	495.64	306.49	378.12	483.93
ENSGALG00000004108	11.33	9.97	37.20	9.93	32.68	27.16	11.44
ENSGALG00000004110	2.73	2.33	2.71	1.65	1.47	0.90	2.32
ENSGALG00000004111	2.89	1.61	19.90	1.43	17.79	15.54	1.23
ENSGALG00000004112	15.30	11.38	21.44	13.68	17.12	19.95	14.59
ENSGALG00000004113	2.01	1.26	17.59	2.25	46.16	12.73	2.02
ENSGALG00000004115	121.50	81.85	121.77	93.79	78.04	45.44	104.89
ENSGALG00000004116	0.12	0.15	0.00	0.03	0.00	0.00	0.03
ENSGALG00000004120	0.15	0.02	0.28	0.20	0.75	0.45	0.08
ENSGALG00000004121	2.88	4.04	0.05	3.36	0.31	0.24	3.23
ENSGALG00000004122	183.75	98.26	50.06	118.89	24.26	13.94	268.49
ENSGALG00000004123	0.49	0.52	2.90	0.89	0.73	2.17	0.41
ENSGALG00000004127	0.00	0.00	0.48	0.51	0.00	0.00	1.08
ENSGALG00000004128	0.33	0.32	3.92	0.16	3.18	0.41	0.32
ENSGALG00000004129	939.56	1124.98	0.00	803.65	0.00	0.00	1239.49
ENSGALG00000004133	72.63	52.00	110.90	56.00	90.87	46.31	54.19
ENSGALG00000004134	0.04	0.00	0.00	0.04	0.00	0.00	0.10
ENSGALG00000004140	70.26	49.01	0.38	44.06	0.13	0.56	63.21
ENSGALG00000004141	10517.69	4674.67	0.00	16182.43	0.00	0.00	20883.38
ENSGALG00000004143	115.00	82.91	116.18	110.79	45.52	40.12	108.36
ENSGALG00000004144	13.65	11.62	60.54	12.68	53.32	26.04	15.90
ENSGALG00000004146	0.00	0.00	0.05	0.07	0.00	0.13	0.00
ENSGALG00000004150	4.97	5.18	4.79	2.98	13.35	1.29	8.18
ENSGALG00000004152	30.72	25.83	30.67	25.22	24.29	14.37	25.07
ENSGALG00000004153	11.22	8.44	4.96	16.34	3.69	2.18	15.98
ENSGALG00000004154	0.90	0.63	0.07	1.21	0.00	0.00	0.70
ENSGALG00000004155	0.02	0.01	0.00	0.10	0.00	0.00	0.17
ENSGALG00000004156	9.98	10.33	41.29	10.30	71.62	66.00	12.97
ENSGALG00000004160	55.97	35.60	95.16	36.14	84.93	48.26	56.24
ENSGALG00000004161	4.08	3.46	22.27	3.18	21.07	14.05	2.74
ENSGALG00000004162	0.37	0.38	239.46	0.58	145.08	99.50	0.77
ENSGALG00000004163	0.00	0.00	0.00	0.00	0.00	0.00	0.00
ENSGALG00000004165	27.88	30.87	15.65	29.55	14.81	8.45	31.31
ENSGALG00000004166	4.65	4.34	4.72	5.00	3.83	3.08	5.75
ENSGALG00000004167	166.56	62.81	4124.24	83.62	8707.40	11504.86	125.14
ENSGALG00000004168	17.43	14.97	5.00	12.28	5.87	1.87	16.96
ENSGALG00000004169	8.78	14.33	14.06	19.23	18.44	9.15	17.70
ENSGALG00000004170	3.09	1.97	20.03	2.39	16.70	8.66	7.12
ENSGALG00000004171	3.45	3.07	14.44	3.16	11.06	6.47	3.05
ENSGALG00000004172	14.15	12.36	10.41	16.05	5.02	5.00	16.66
ENSGALG00000004173	0.02	0.02	0.00	0.01	0.18	0.16	0.00
ENSGALG00000004174	42.46	41.95	65.32	50.75	70.69	49.44	48.22
ENSGALG00000004176	234.80	194.37	107.95	259.52	93.48	154.57	288.02
ENSGALG00000004179	12.32	6.85	14.70	15.19	12.14	7.68	16.20
ENSGALG00000004180	23.03	26.90	15.67	16.90	14.64	7.57	17.49
ENSGALG00000004184	69.92	58.29	2.71	55.30	1.20	4.46	40.24
ENSGALG00000004186	11.88	12.76	27.11	13.65	22.13	8.31	12.02
ENSGALG00000004187	16.87	14.75	35.83	15.43	37.61	14.28	18.46
ENSGALG00000004189	12.75	15.23	25.55	11.26	19.74	11.49	11.05
ENSGALG00000004190	13.94	11.66	22.46	13.72	15.67	8.57	15.50
ENSGALG00000004191	7.55	5.10	14.72	5.56	8.61	5.38	4.91
ENSGALG00000004192	8.46	7.16	42.09	9.33	41.33	18.01	10.90
ENSGALG00000004193	2.01	2.48	10.28	1.53	7.18	5.53	1.48
ENSGALG00000004195	1.26	1.01	5.48	0.45	2.15	1.33	0.53
ENSGALG00000004196	105.78	101.26	0.00	69.18	0.00	0.00	79.98
ENSGALG00000004197	11.01	8.81	18.37	7.20	25.90	16.05	8.12
ENSGALG00000004198	20.56	16.84	14.35	16.32	15.27	7.73	18.89
ENSGALG00000004199	2.85	4.13	1.09	3.47	0.46	1.47	4.71
ENSGALG00000004200	11.35	9.56	5.44	9.56	3.06	2.85	12.03
ENSGALG00000004203	30.52	22.68	27.14	23.89	19.08	12.72	22.09
ENSGALG00000004204	14.85	11.63	25.16	11.44	20.18	6.52	12.13
ENSGALG00000004205	18.16	12.73	3.75	6.43	5.65	23.35	8.57
ENSGALG00000004209	0.00	0.00	0.00	0.00	0.00	0.00	0.00
ENSGALG00000004212	50.54	40.79	73.28	44.90	41.93	20.71	34.84
ENSGALG00000004215	34.90	43.70	21.29	24.30	14.76	15.23	25.79
ENSGALG00000004216	4.71	17.51	0.06	65.81	0.00	0.04	97.39
ENSGALG00000004220	95.59	95.90	16.88	155.14	5.14	13.56	115.23
ENSGALG00000004221	1.46	0.17	0.03	3.08	0.00	0.00	8.93
ENSGALG00000004222	3.68	2.82	25.24	2.82	17.39	12.73	2.98
ENSGALG00000004224	4.08	2.57	16.51	3.91	16.20	8.26	3.49
ENSGALG00000004225	4.02	5.21	24.47	4.39	16.48	15.86	3.71
ENSGALG00000004227	5.70	6.14	7.98	7.10	4.85	2.23	7.77
ENSGALG00000004228	5.50	13.41	5.43	6.24	4.70	2.27	6.71
ENSGALG00000004230	5.83	10.52	0.00	3.73	0.00	0.00	6.13
ENSGALG00000004231	3.48	3.15	5.28	10.05	0.93	1.70	5.39
ENSGALG00000004234	2.26	3.31	4.87	3.74	3.69	4.95	4.29
ENSGALG00000004236	3.72	7.11	7.97	3.34	5.32	2.13	4.46
ENSGALG00000004237	53.59	39.40	38.67	43.94	22.41	22.69	54.11
ENSGALG00000004238	19.85	20.00	12.72	20.01	8.26	5.86	24.18
ENSGALG00000004239	4.55	4.66	0.74	3.40	0.00	0.09	3.31
ENSGALG00000004240	4.36	4.20	39.16	4.13	27.05	11.75	3.83
ENSGALG00000004243	0.00	0.49	0.00	0.29	0.00	0.00	0.52
ENSGALG00000004244	1.56	3.16	2.25	2.29	0.90	0.56	2.65
ENSGALG00000004245	45.77	32.45	20.66	41.88	13.06	8.31	58.89
ENSGALG00000004246	2.45	4.55	0.12	2.83	0.00	0.00	4.62
[truncated: 22,882 more rows]
