# Supplementary material for: Multi-species annotation of transcriptome and chromatin structure in domesticated animals
Source: BMC Biol. 2019 Dec 30;17:108. doi: 10.1186/s12915-019-0726-5 (PMC6936065; doi:10.1186/s12915-019-0726-5)
Supplement: Supplementary file 2 — Additional file 2 Reference genes and transcripts (structure, expression) of the 4 species. Archive content: • bos_taurus.gtf • bos_taurus.refgn.tpm.tsv • capra_hircus.gtf • capra_hircus.refgn.tpm.tsv • gallus_gallus.gtf • gallus_gallus.refgn.tpm.tsv • sus_scrofa.gtf •sus_scrofa.refgn.tpm.tsv [file 12915_2019_726_MOESM2_ESM.gz › home/sfoissac/fragencode/papers/first/suppl.files/refgn/sus_scrofa.refgn.tpm.tsv]

	pig1-cd8	pig1-liver	pig2-cd4	pig2-cd8	pig2-liver	pig3-cd4	pig3-cd8	pig3-liver	pig4-cd4	pig4-cd8	pig4-liver
ENSSSCG00000000002	1.33	0.20	2.24	3.65	0.58	0.10	0.79	0.15	1.26	1.24	0.19
ENSSSCG00000000003	21.10	21.58	22.52	24.26	21.26	20.17	25.12	27.45	20.05	17.31	32.97
ENSSSCG00000000005	8.40	3.83	7.90	7.77	3.55	5.22	7.87	3.61	6.81	4.94	4.39
ENSSSCG00000000006	0.00	12.22	0.00	0.00	13.27	0.00	0.25	13.48	0.00	0.00	20.05
ENSSSCG00000000007	10.62	11.81	13.48	13.66	11.37	9.97	13.41	11.94	8.49	8.32	12.49
ENSSSCG00000000010	0.02	84.31	0.00	0.07	95.73	0.00	0.00	64.74	0.00	0.00	56.76
ENSSSCG00000000014	26.90	2.58	20.88	18.70	3.29	23.48	24.34	2.41	15.15	12.36	2.24
ENSSSCG00000000018	6.42	2.58	2.25	4.76	3.44	1.63	7.98	3.08	2.39	7.81	3.19
ENSSSCG00000000019	40.36	13.26	35.76	38.29	14.60	29.05	32.36	15.55	41.87	43.30	14.65
ENSSSCG00000000020	0.00	0.11	0.00	0.00	0.18	0.00	0.00	0.09	0.13	0.11	0.02
ENSSSCG00000000021	0.30	3.89	0.06	0.03	4.78	0.16	0.11	5.20	0.00	0.31	5.39
ENSSSCG00000000022	7.69	1.52	8.12	8.24	1.21	3.11	11.25	1.05	2.31	2.68	1.06
ENSSSCG00000000024	5.42	0.60	11.87	4.59	1.34	6.19	6.77	0.23	12.30	6.24	0.58
ENSSSCG00000000025	83.83	2.19	83.03	100.68	2.27	61.51	106.29	2.11	57.82	64.72	2.96
ENSSSCG00000000026	0.00	0.00	0.00	0.00	0.00	0.00	0.00	0.00	0.00	0.00	0.00
ENSSSCG00000000028	0.00	0.02	0.00	0.00	0.00	0.00	0.00	0.00	0.06	0.00	0.02
ENSSSCG00000000029	0.05	0.01	0.00	0.06	0.01	0.00	0.00	0.01	0.00	0.00	0.02
ENSSSCG00000000031	5.12	8.03	4.35	4.52	9.01	3.66	3.48	5.87	2.42	2.75	4.73
ENSSSCG00000000033	209.98	8.41	265.40	261.53	7.74	266.94	258.92	6.90	376.54	270.96	9.73
ENSSSCG00000000034	30.53	25.75	30.74	35.05	31.67	27.95	29.40	25.68	32.99	26.49	25.70
ENSSSCG00000000035	6.37	2.83	4.65	4.38	2.77	4.27	5.90	2.20	7.24	6.07	2.24
ENSSSCG00000000036	45.41	12.62	48.17	43.92	12.03	46.63	58.52	12.41	35.65	31.50	13.40
ENSSSCG00000000037	53.05	55.50	65.02	76.92	64.75	37.65	52.45	47.98	40.01	52.68	68.81
ENSSSCG00000000038	8.42	245.41	9.68	14.31	315.90	7.16	12.37	158.69	9.67	9.59	159.46
ENSSSCG00000000039	40.90	24.41	34.54	38.99	26.22	31.51	40.01	21.90	25.63	25.13	20.61
ENSSSCG00000000040	10.67	0.08	35.37	15.64	0.07	36.28	17.40	0.04	26.93	13.99	0.06
ENSSSCG00000000045	18.86	23.51	31.31	24.07	26.51	22.55	17.46	22.77	14.04	14.39	25.96
ENSSSCG00000000046	0.14	1795.25	0.18	0.25	1806.70	0.22	0.40	2154.77	0.26	0.18	1592.39
ENSSSCG00000000050	25.50	13.20	32.60	28.66	16.93	25.46	30.40	13.16	30.60	25.94	16.74
ENSSSCG00000000057	0.00	0.00	0.00	0.00	0.00	0.00	0.00	0.00	0.00	0.00	0.00
ENSSSCG00000000058	292.85	45.60	192.38	215.04	51.66	206.23	263.83	53.55	183.56	213.60	47.59
ENSSSCG00000000059	12.80	7.30	12.84	16.10	7.48	7.97	10.89	7.34	9.57	10.75	6.92
ENSSSCG00000000061	9.92	3.94	11.12	8.55	6.34	6.04	11.44	2.98	8.45	7.18	9.99
ENSSSCG00000000062	0.47	0.32	0.21	0.00	0.12	0.12	0.34	0.30	0.07	0.00	0.53
ENSSSCG00000000063	6.31	6.73	6.57	6.90	7.07	6.55	5.90	5.82	5.27	4.07	6.22
ENSSSCG00000000064	78.08	100.30	103.51	98.32	107.99	96.48	99.42	94.70	95.17	90.85	89.06
ENSSSCG00000000066	9.34	1.26	10.63	11.28	1.35	8.17	11.71	1.39	7.30	6.54	1.19
ENSSSCG00000000067	3.52	0.07	2.82	1.26	0.11	5.40	5.50	0.34	2.75	1.95	0.08
ENSSSCG00000000068	44.73	8.57	46.17	44.73	8.70	49.43	67.57	9.60	39.29	38.41	8.11
ENSSSCG00000000071	219.99	393.14	223.17	229.36	370.25	210.77	237.85	269.81	199.06	239.89	243.71
ENSSSCG00000000072	8.49	58.62	11.19	9.80	45.43	8.59	8.84	31.69	8.14	7.70	24.94
ENSSSCG00000000073	0.00	0.00	0.00	1.22	0.00	0.00	0.00	0.00	0.00	0.00	0.00
ENSSSCG00000000074	0.00	0.02	0.00	0.00	0.00	0.00	0.00	0.00	0.00	0.00	0.00
ENSSSCG00000000075	66.37	4.68	85.02	67.27	5.66	73.49	90.93	5.08	56.58	48.43	3.75
ENSSSCG00000000076	10.13	1.66	7.05	12.25	2.05	4.57	12.62	1.99	4.17	8.41	3.50
ENSSSCG00000000077	30.54	19.69	60.94	40.28	20.16	50.97	42.33	16.23	50.08	29.16	15.22
ENSSSCG00000000078	13.39	2.01	16.80	15.17	1.90	19.04	17.73	2.12	13.04	10.26	1.62
ENSSSCG00000000079	0.03	1.49	0.13	0.13	0.79	0.00	0.00	0.86	0.09	0.03	0.59
ENSSSCG00000000080	23.71	0.38	27.00	33.98	0.40	20.48	31.61	0.25	19.79	22.58	0.38
ENSSSCG00000000081	0.00	0.04	0.00	0.13	0.00	0.00	0.25	0.00	0.00	0.08	0.00
ENSSSCG00000000082	0.26	0.01	0.01	0.12	0.00	0.35	0.57	0.00	0.07	0.07	0.00
ENSSSCG00000000083	50.77	63.91	63.77	53.43	51.83	67.77	59.61	56.52	51.12	55.60	54.99
ENSSSCG00000000084	2060.90	124.20	1376.75	1583.92	120.30	1560.30	1980.76	166.98	1846.27	1742.98	147.69
ENSSSCG00000000087	5.64	3.81	9.96	9.64	3.99	5.67	6.82	3.84	6.02	5.45	3.40
ENSSSCG00000000089	0.00	0.00	0.00	0.11	0.05	0.00	0.00	0.00	0.00	0.09	0.00
ENSSSCG00000000090	4.32	1.55	5.24	7.71	2.07	6.30	5.89	3.03	6.78	2.65	2.03
ENSSSCG00000000091	48.30	2.24	60.24	56.87	2.45	41.08	48.36	2.02	41.12	33.46	3.09
ENSSSCG00000000092	0.25	0.05	0.02	0.07	0.03	0.01	1.48	0.06	0.05	0.14	0.06
ENSSSCG00000000093	6.16	5.44	7.09	6.76	7.27	4.98	7.33	3.79	6.20	3.61	3.64
ENSSSCG00000000094	207.45	54.82	178.22	245.29	52.26	162.33	247.59	51.88	134.24	165.33	51.51
ENSSSCG00000000095	28.53	13.85	24.61	29.38	12.52	21.69	37.29	8.92	22.03	22.09	9.76
ENSSSCG00000000097	46.85	16.57	49.61	54.44	19.50	39.23	47.66	15.41	47.89	48.61	16.94
ENSSSCG00000000103	0.00	0.00	0.00	0.00	0.00	0.00	0.00	0.01	0.00	0.00	0.00
ENSSSCG00000000104	127.97	100.05	275.54	248.96	99.77	200.52	203.40	88.84	101.83	88.38	79.10
ENSSSCG00000000105	0.00	31.80	0.00	0.00	62.27	0.00	0.00	17.43	0.08	0.00	29.83
ENSSSCG00000000106	0.00	0.02	0.00	0.00	0.00	0.00	0.00	0.00	0.00	0.00	0.00
ENSSSCG00000000107	49.34	1.87	45.36	27.85	2.03	61.76	51.82	1.52	52.20	28.55	1.65
ENSSSCG00000000108	6.50	6.03	7.45	7.42	6.60	6.42	8.90	6.09	5.63	4.15	7.05
ENSSSCG00000000110	5.11	4.56	4.52	5.33	5.66	3.49	6.28	2.93	4.20	3.41	3.07
ENSSSCG00000000111	0.25	0.10	1.05	0.25	0.50	0.28	0.66	0.68	0.22	0.03	0.43
ENSSSCG00000000113	0.00	0.02	0.00	0.00	0.02	0.00	0.00	0.02	0.00	0.00	0.02
ENSSSCG00000000114	12.46	7.06	16.80	15.03	7.54	15.12	14.85	6.82	14.95	10.79	7.31
ENSSSCG00000000116	68.26	28.55	60.80	54.60	30.62	62.74	56.65	30.57	76.73	65.19	41.76
ENSSSCG00000000117	0.36	0.07	0.33	0.22	0.04	0.32	0.25	0.07	0.23	0.30	0.03
ENSSSCG00000000118	6.40	1.18	10.29	7.95	1.32	8.49	7.75	1.11	9.01	5.13	1.49
ENSSSCG00000000119	183.71	86.24	157.09	162.68	97.30	137.16	142.58	86.07	135.49	143.25	83.42
ENSSSCG00000000120	5.63	3.16	6.37	5.65	3.00	3.93	6.02	2.90	4.03	3.43	2.64
ENSSSCG00000000121	0.01	0.44	0.00	0.09	0.48	0.00	0.50	0.03	0.11	0.12	0.07
ENSSSCG00000000130	24.62	1.81	20.01	31.83	2.21	17.26	32.12	2.33	29.22	34.01	3.04
ENSSSCG00000000131	0.01	0.00	0.00	0.01	0.00	0.00	0.00	0.00	0.06	0.00	0.00
ENSSSCG00000000132	0.00	2.38	0.00	0.00	1.12	0.00	0.00	1.68	0.00	0.00	0.56
ENSSSCG00000000133	2.07	415.47	7.25	4.72	406.17	2.48	2.51	446.55	9.01	6.41	398.57
ENSSSCG00000000135	0.19	0.20	1.23	0.06	0.15	0.94	0.21	0.05	0.72	0.47	0.19
ENSSSCG00000000136	0.15	2.34	0.54	0.17	2.52	0.09	2.02	1.83	0.55	0.32	2.02
ENSSSCG00000000137	3.92	5.71	3.13	3.04	7.42	2.56	8.75	4.25	3.81	4.45	6.77
ENSSSCG00000000138	0.00	0.00	0.00	0.00	0.04	0.00	0.00	0.02	0.00	0.00	0.00
ENSSSCG00000000139	1.27	4.43	0.00	0.21	3.59	0.89	0.34	3.85	0.08	0.34	3.20
ENSSSCG00000000141	91.21	17.28	95.95	94.84	20.32	85.44	90.31	14.14	99.68	92.10	15.73
ENSSSCG00000000142	0.81	0.60	1.38	1.46	1.56	0.71	1.09	0.91	0.97	0.95	1.03
ENSSSCG00000000144	22.06	157.28	26.77	27.56	205.69	14.11	18.55	119.88	17.84	23.28	179.18
ENSSSCG00000000145	189.98	33.82	291.24	317.37	35.87	216.09	237.40	27.93	221.51	234.14	30.81
ENSSSCG00000000146	0.40	4.92	0.54	0.78	1.99	0.39	0.15	2.77	0.53	0.26	5.20
ENSSSCG00000000148	25.93	0.70	38.48	28.61	0.66	31.37	33.46	0.44	25.61	16.82	0.67
ENSSSCG00000000151	0.00	0.24	0.00	0.00	0.00	0.00	0.00	0.00	0.00	0.00	0.00
ENSSSCG00000000152	0.04	7.03	0.00	0.04	6.91	0.20	0.05	7.52	0.00	0.15	6.27
ENSSSCG00000000156	34.35	9.91	34.76	32.70	13.76	18.03	29.14	9.25	23.47	22.67	9.45
ENSSSCG00000000157	0.00	0.14	0.86	0.43	0.74	0.40	0.12	0.44	0.37	0.19	0.68
ENSSSCG00000000158	12.41	14.06	16.60	19.50	17.11	10.60	12.65	13.45	9.97	11.13	12.52
ENSSSCG00000000159	0.00	0.00	0.00	0.00	0.12	0.00	0.00	0.00	0.00	0.00	0.00
ENSSSCG00000000160	17.53	2.28	18.42	14.79	2.21	18.47	18.69	2.72	13.87	8.74	2.54
ENSSSCG00000000161	16.75	14.44	21.15	20.39	15.19	10.69	17.43	15.41	14.82	14.67	13.66
ENSSSCG00000000162	5.83	0.03	10.98	15.49	0.06	3.04	5.00	0.07	3.62	5.56	0.06
ENSSSCG00000000164	27.68	3.23	19.80	33.55	3.36	12.52	25.55	6.63	11.26	18.79	7.94
ENSSSCG00000000167	16.77	3.89	19.22	21.95	3.77	17.98	19.34	3.21	13.18	12.15	3.52
ENSSSCG00000000169	8.00	6.15	9.14	10.33	6.15	6.65	7.44	6.37	5.05	7.84	6.01
ENSSSCG00000000171	0.54	6.49	1.04	1.13	7.77	0.99	2.19	2.06	0.99	0.88	1.83
ENSSSCG00000000174	0.00	0.00	0.00	0.00	0.00	0.00	0.00	0.00	0.00	0.00	0.00
ENSSSCG00000000175	0.03	7.87	0.10	0.02	6.42	0.00	0.10	6.40	0.04	0.00	6.01
ENSSSCG00000000176	33.72	9.20	27.11	30.94	9.84	21.96	30.09	10.71	22.67	23.44	8.87
ENSSSCG00000000179	0.82	0.11	1.29	1.57	0.13	0.57	1.15	0.08	0.16	0.58	0.16
ENSSSCG00000000180	44.68	30.74	55.87	48.35	26.88	42.09	50.69	24.14	47.40	46.89	24.57
ENSSSCG00000000182	0.03	0.00	0.11	0.00	0.01	0.00	0.32	0.04	0.00	0.00	0.06
ENSSSCG00000000183	0.00	0.00	0.00	0.00	0.00	0.00	0.00	0.00	0.00	0.00	0.00
ENSSSCG00000000184	0.46	0.01	0.09	0.13	0.01	0.25	0.16	0.04	0.54	0.11	0.02
ENSSSCG00000000185	55.97	26.93	54.23	60.43	26.71	42.19	59.87	26.41	41.22	44.48	22.79
ENSSSCG00000000186	1.92	0.17	1.00	1.17	0.25	0.84	2.18	0.12	0.50	1.75	0.09
ENSSSCG00000000188	3.00	0.01	1.26	0.36	0.00	0.82	1.89	0.01	1.03	0.96	0.01
ENSSSCG00000000189	30.40	14.21	34.48	30.59	16.37	26.08	30.69	9.04	25.76	21.11	10.96
ENSSSCG00000000190	2717.74	153.43	1683.11	2239.87	172.91	1624.21	2390.01	104.39	1967.47	2231.30	121.45
ENSSSCG00000000191	6.36	1.63	7.88	9.45	1.65	7.10	13.52	1.29	3.85	4.48	0.95
ENSSSCG00000000194	9.88	28.63	7.82	8.90	38.55	5.83	8.13	21.33	9.48	11.67	13.59
ENSSSCG00000000195	0.00	0.82	0.05	0.05	0.73	0.00	0.00	0.48	0.02	0.00	0.80
ENSSSCG00000000197	0.05	0.14	0.05	0.10	0.13	0.00	0.05	0.23	0.04	0.00	0.11
ENSSSCG00000000198	0.00	105.72	0.07	0.03	127.78	0.00	0.00	101.57	0.00	0.00	109.41
ENSSSCG00000000199	25.16	3.39	22.89	28.73	3.50	17.85	28.77	3.42	16.27	22.62	3.85
ENSSSCG00000000202	37.94	11.90	37.07	40.05	11.30	31.66	34.15	8.57	29.75	28.73	10.21
ENSSSCG00000000203	0.09	0.00	0.09	0.06	0.02	0.04	0.13	0.00	0.12	0.04	0.01
ENSSSCG00000000204	2.99	2.93	4.49	3.57	2.69	4.10	3.22	1.98	3.62	1.94	2.01
ENSSSCG00000000205	0.05	0.19	0.00	0.12	0.29	0.05	0.00	0.17	0.04	0.04	0.36
ENSSSCG00000000206	0.06	0.07	0.01	0.05	0.06	0.05	0.20	0.08	0.00	0.03	0.09
ENSSSCG00000000207	0.24	0.00	1.15	0.32	0.45	0.36	0.35	0.00	2.56	0.13	0.65
ENSSSCG00000000209	11.12	2.42	7.47	7.25	2.08	8.27	12.52	1.84	6.63	7.22	1.60
ENSSSCG00000000211	0.00	0.01	0.00	0.00	0.00	0.00	0.00	0.01	0.00	0.00	0.00
ENSSSCG00000000212	0.00	0.03	0.00	0.00	0.01	0.00	0.00	0.04	0.00	0.00	0.02
ENSSSCG00000000214	1.88	99.22	2.54	2.22	80.07	1.63	1.24	154.78	0.94	1.42	169.63
ENSSSCG00000000215	39.05	6.87	34.69	43.78	6.42	25.00	41.90	6.44	25.39	31.49	5.46
ENSSSCG00000000216	0.03	0.01	0.03	0.02	0.11	0.00	0.00	0.00	0.04	0.10	0.04
ENSSSCG00000000217	5.97	1.39	8.77	11.51	2.56	6.21	4.56	0.59	5.78	5.15	0.70
ENSSSCG00000000220	5.29	0.50	9.85	3.75	0.65	11.04	8.04	0.53	9.31	4.69	0.48
ENSSSCG00000000223	217.49	4.50	266.91	298.38	5.59	202.22	263.09	4.58	190.08	195.43	5.32
ENSSSCG00000000228	0.07	0.06	0.08	0.14	0.11	0.13	0.32	0.02	0.03	0.10	0.05
ENSSSCG00000000231	0.00	1.37	0.00	0.00	1.29	0.00	0.00	13.04	0.00	0.00	12.84
ENSSSCG00000000232	0.03	2.75	0.00	0.02	2.73	0.00	0.47	2.44	0.10	0.13	2.32
ENSSSCG00000000233	0.37	12.55	0.11	0.22	14.02	0.13	0.20	11.09	0.09	0.14	16.97
ENSSSCG00000000234	3.94	0.78	0.79	5.46	0.72	0.75	7.74	0.68	0.46	2.66	0.62
ENSSSCG00000000235	0.07	0.00	0.00	0.04	0.00	0.00	0.00	0.00	0.00	0.24	0.00
ENSSSCG00000000236	0.00	0.00	0.00	0.00	0.00	0.00	0.00	0.00	0.00	0.00	0.00
ENSSSCG00000000238	0.00	0.00	0.00	0.00	0.00	0.00	0.00	0.00	0.00	0.00	0.00
ENSSSCG00000000239	0.00	0.00	0.00	0.00	0.00	0.00	0.00	0.00	0.00	0.00	0.00
ENSSSCG00000000240	1.72	0.00	0.49	2.01	0.00	1.39	2.12	0.02	0.10	0.85	0.00
ENSSSCG00000000241	0.00	0.00	0.00	0.00	0.00	0.00	0.00	0.00	0.06	0.00	0.00
ENSSSCG00000000245	0.00	0.00	0.00	0.00	0.00	0.00	0.00	0.00	0.00	0.00	0.00
ENSSSCG00000000247	0.00	0.00	0.00	0.00	0.00	0.00	0.00	0.00	0.00	0.00	0.00
ENSSSCG00000000248	0.00	0.00	0.00	0.00	0.00	0.01	0.00	0.00	0.00	0.00	0.00
ENSSSCG00000000249	0.00	0.00	0.00	0.00	0.00	0.00	0.00	0.00	0.00	0.00	0.00
ENSSSCG00000000250	0.00	0.00	0.00	0.00	0.00	0.00	0.00	0.00	0.00	0.00	0.00
ENSSSCG00000000251	0.00	0.00	0.00	0.00	0.00	0.00	0.00	0.00	0.00	0.00	0.00
ENSSSCG00000000252	0.00	66.27	0.00	0.00	81.54	0.00	0.00	75.89	0.00	0.00	78.00
ENSSSCG00000000253	0.00	43.50	0.11	0.01	53.96	0.35	0.15	43.22	0.13	0.00	43.26
ENSSSCG00000000257	424.54	2.76	365.23	448.67	3.79	268.09	415.00	1.97	308.74	384.64	2.83
ENSSSCG00000000258	29.10	1.51	22.77	32.58	1.50	18.83	31.39	1.39	14.01	12.68	0.98
ENSSSCG00000000259	2.59	5.18	4.10	4.09	5.48	2.90	3.48	13.94	3.37	3.16	11.76
ENSSSCG00000000260	0.00	34.09	0.00	0.00	36.07	0.00	0.00	12.81	0.00	0.00	7.63
ENSSSCG00000000261	0.00	2.75	0.00	0.00	2.09	0.00	0.00	0.79	0.00	0.00	1.77
ENSSSCG00000000262	20.56	12.50	20.79	22.83	14.70	18.72	26.08	15.39	16.18	14.83	21.37
ENSSSCG00000000263	0.01	28.67	0.00	0.00	25.29	0.10	0.06	14.41	0.04	0.06	17.30
ENSSSCG00000000264	21.62	9.91	12.35	16.37	12.40	20.52	28.10	11.28	22.56	21.56	10.03
ENSSSCG00000000265	0.94	0.14	1.61	1.96	0.32	0.50	0.80	0.04	0.73	0.56	0.04
ENSSSCG00000000267	60.82	22.49	51.44	58.16	22.49	61.25	61.73	23.91	55.62	63.34	23.17
ENSSSCG00000000268	3.62	1.28	3.89	4.13	1.78	3.47	3.11	1.13	2.77	3.00	1.27
ENSSSCG00000000271	1.91	0.06	2.94	2.13	0.24	2.49	1.67	0.06	1.00	0.48	0.04
ENSSSCG00000000272	22.67	10.31	17.52	22.26	9.09	21.49	36.29	9.28	16.59	19.96	9.13
ENSSSCG00000000273	107.29	192.39	120.54	107.94	196.92	97.31	104.92	251.18	116.00	110.52	218.19
ENSSSCG00000000274	329.95	158.39	347.64	385.55	189.22	269.64	325.78	177.64	334.30	372.43	173.50
ENSSSCG00000000275	15.21	0.53	20.06	11.84	0.55	20.90	15.43	0.31	19.38	9.07	0.56
ENSSSCG00000000276	24.88	15.89	23.86	23.29	14.99	25.32	24.02	12.59	26.15	20.58	12.71
ENSSSCG00000000277	0.00	0.00	0.00	0.00	0.00	0.00	0.00	0.00	0.00	0.00	0.00
ENSSSCG00000000278	10.89	7.11	17.84	18.51	6.80	13.81	18.44	6.23	10.51	10.14	5.45
ENSSSCG00000000279	0.00	0.00	0.00	0.00	0.00	0.00	0.00	0.00	0.00	0.00	0.00
ENSSSCG00000000281	0.00	0.00	0.00	0.00	0.00	0.00	0.00	0.00	0.00	0.00	0.00
ENSSSCG00000000288	332.49	31.15	314.33	325.38	34.31	298.74	325.23	23.43	351.69	364.66	29.67
ENSSSCG00000000289	0.01	0.68	0.31	0.03	0.35	0.00	0.03	0.28	0.15	0.19	0.22
ENSSSCG00000000290	48.86	34.05	52.24	57.16	42.43	35.49	43.57	33.21	37.16	37.25	39.75
ENSSSCG00000000291	0.15	0.57	0.10	0.02	0.79	0.32	0.10	0.34	0.05	0.11	0.29
ENSSSCG00000000292	0.60	2.10	0.06	0.54	3.37	0.00	1.61	2.01	0.57	0.53	2.70
ENSSSCG00000000293	47.50	9.35	44.04	45.36	9.73	66.27	80.06	14.45	59.60	45.15	15.79
ENSSSCG00000000295	97.61	6.76	125.64	152.89	8.17	88.58	123.96	6.35	72.45	90.82	6.69
ENSSSCG00000000296	0.00	0.00	0.00	0.00	0.00	0.00	0.00	0.00	0.00	0.00	0.00
ENSSSCG00000000297	27.80	0.94	33.66	42.09	1.30	30.90	49.23	0.80	21.38	22.22	1.22
ENSSSCG00000000298	0.00	73.81	0.00	0.00	67.30	0.00	0.00	64.12	0.00	0.00	42.04
ENSSSCG00000000299	11.38	0.20	19.97	13.74	0.40	16.62	11.99	0.39	12.37	8.94	0.23
ENSSSCG00000000312	0.00	0.00	0.00	0.00	0.00	0.00	0.00	0.00	0.00	0.00	0.00
ENSSSCG00000000318	0.00	0.00	0.00	0.00	0.00	0.00	0.00	0.00	0.00	0.00	0.00
ENSSSCG00000000327	0.00	0.00	0.00	0.00	0.00	0.00	0.00	0.00	0.00	0.00	0.00
ENSSSCG00000000332	0.00	0.00	0.00	0.00	0.00	0.00	0.00	0.00	0.00	0.00	0.00
ENSSSCG00000000333	0.00	0.00	0.00	0.00	0.00	0.00	0.00	0.00	0.00	0.00	0.00
ENSSSCG00000000352	0.00	0.00	0.00	0.00	0.00	0.00	0.00	0.00	0.00	0.00	0.00
ENSSSCG00000000353	0.00	0.00	0.00	0.00	0.24	0.00	0.00	0.00	0.00	0.00	0.03
ENSSSCG00000000359	102.23	75.04	90.60	79.75	84.64	107.19	109.75	72.48	110.10	103.44	82.24
ENSSSCG00000000361	199.34	168.94	161.98	189.01	199.68	215.20	283.79	134.29	235.21	254.76	144.48
ENSSSCG00000000362	0.02	0.04	0.00	0.11	0.00	0.41	0.74	0.00	0.00	0.02	0.00
ENSSSCG00000000363	1.22	0.53	1.47	1.49	0.41	0.95	1.69	0.49	0.95	0.91	0.78
ENSSSCG00000000364	27.40	13.43	35.79	37.42	13.34	29.52	26.58	11.75	23.10	25.76	12.26
ENSSSCG00000000365	60.75	33.73	82.35	67.49	37.18	53.29	59.85	27.74	51.57	55.80	28.22
ENSSSCG00000000366	66.09	11.69	59.40	73.28	12.12	60.54	76.77	11.12	51.81	62.67	10.89
ENSSSCG00000000367	2.85	2.36	1.76	2.57	2.37	1.35	2.13	2.04	1.48	2.61	2.31
ENSSSCG00000000368	0.02	77.90	0.00	0.00	67.34	0.00	0.22	71.10	0.08	0.03	63.37
ENSSSCG00000000370	59.95	2.08	153.97	75.20	2.29	125.35	68.30	2.10	96.80	54.43	1.90
ENSSSCG00000000371	0.16	0.62	0.03	0.03	0.48	0.14	0.09	0.76	0.00	0.00	0.49
ENSSSCG00000000373	10.50	12.94	12.56	16.57	13.72	6.06	10.43	8.98	6.15	8.45	8.17
ENSSSCG00000000374	2343.48	361.52	2082.24	1967.00	371.29	2500.63	2239.15	339.67	2628.06	2481.72	299.07
ENSSSCG00000000376	38.54	31.16	21.58	25.24	28.56	42.65	51.60	40.81	32.55	40.14	23.58
ENSSSCG00000000377	93.88	46.62	102.00	128.01	54.11	75.15	88.71	43.62	70.17	83.58	43.83
ENSSSCG00000000379	62.32	5.18	81.83	86.53	6.61	56.53	81.79	5.13	63.60	64.75	5.41
ENSSSCG00000000382	54.65	21.01	53.76	57.54	19.45	43.38	59.06	16.52	37.09	36.91	14.81
ENSSSCG00000000383	8.12	6.09	11.82	11.48	7.36	9.41	9.69	6.37	7.47	7.34	7.53
ENSSSCG00000000384	10.02	7.06	11.24	10.52	8.09	6.43	8.74	6.65	6.96	7.04	6.12
ENSSSCG00000000385	0.49	52.90	0.77	0.49	40.17	0.40	0.69	97.55	0.48	0.41	76.94
ENSSSCG00000000386	8.02	2.18	11.61	10.33	2.52	8.58	11.53	1.93	5.33	5.58	2.24
ENSSSCG00000000393	36.18	12.38	41.42	44.06	11.32	41.10	55.27	6.97	29.20	27.77	10.30
ENSSSCG00000000394	37.67	60.31	45.87	44.40	58.75	43.60	37.54	62.15	36.17	37.24	64.92
ENSSSCG00000000396	32.72	134.79	39.56	42.50	135.28	26.69	37.20	132.35	21.63	20.71	129.61
ENSSSCG00000000398	4.12	742.74	2.21	2.10	783.96	1.73	5.66	696.29	2.77	3.07	706.44
ENSSSCG00000000399	4.42	3.02	4.15	5.13	1.82	3.42	5.05	2.56	1.75	2.14	1.14
ENSSSCG00000000400	0.00	0.59	0.00	0.00	0.43	0.00	0.00	0.35	0.00	0.00	0.61
ENSSSCG00000000401	0.28	86.13	0.23	0.18	59.13	0.15	0.09	89.01	0.06	0.24	59.45
ENSSSCG00000000402	2.39	14.03	1.37	3.40	8.99	2.08	2.47	16.13	0.38	1.06	8.61
ENSSSCG00000000403	36.57	8.43	45.06	42.61	8.01	40.60	50.38	9.17	27.57	29.77	10.19
ENSSSCG00000000405	256.28	419.11	253.88	318.88	479.57	161.54	199.20	383.18	171.25	224.79	336.98
ENSSSCG00000000406	54.29	79.55	48.03	54.27	76.74	40.66	47.80	93.75	27.63	34.30	65.24
ENSSSCG00000000411	4.87	5.66	4.46	4.66	3.06	6.15	10.69	1.50	3.66	3.41	1.52
ENSSSCG00000000413	0.02	0.16	0.09	0.11	0.10	0.12	0.10	0.18	0.07	0.00	0.21
ENSSSCG00000000415	0.09	44.40	0.41	0.22	72.25	0.16	0.00	14.45	0.19	0.00	31.12
ENSSSCG00000000418	0.08	0.05	0.00	0.00	0.00	0.00	0.00	0.00	0.00	0.00	0.00
ENSSSCG00000000419	2.56	1118.99	4.39	4.47	582.10	3.41	4.76	1275.54	1.80	1.50	530.98
ENSSSCG00000000423	5.86	39.54	1.71	8.13	45.61	1.55	9.28	39.87	1.15	5.40	38.88
ENSSSCG00000000431	13.76	4.59	12.28	13.04	4.82	6.90	14.99	4.89	9.19	9.02	3.98
ENSSSCG00000000433	4.11	1.81	17.95	3.73	1.94	16.83	7.29	1.66	27.60	5.78	1.66
ENSSSCG00000000435	0.18	1.41	0.36	0.30	0.87	0.36	0.15	0.83	0.18	0.14	1.30
ENSSSCG00000000436	15.08	10.72	19.14	15.93	9.91	18.17	17.47	11.19	17.54	12.68	10.47
ENSSSCG00000000437	58.53	1.68	46.78	78.16	1.46	38.28	85.55	1.46	30.78	59.67	1.51
ENSSSCG00000000439	4.64	2.55	5.60	6.98	2.07	5.85	5.86	2.43	3.73	4.20	2.13
ENSSSCG00000000442	0.00	6.95	0.00	0.00	9.96	0.00	0.00	3.87	0.00	0.00	10.11
ENSSSCG00000000443	0.04	6.35	0.00	0.02	9.05	0.00	0.00	6.63	0.00	0.00	19.45
ENSSSCG00000000444	88.98	89.02	98.36	106.25	98.20	87.59	103.01	78.25	89.29	95.80	73.14
ENSSSCG00000000449	87.27	10.89	105.16	70.11	9.81	98.08	86.41	6.15	119.18	65.98	8.17
ENSSSCG00000000453	6.48	15.24	6.51	6.16	11.09	3.84	5.11	20.17	5.47	5.72	14.40
ENSSSCG00000000455	0.00	0.93	0.00	0.00	0.64	0.00	0.00	0.50	0.00	0.00	0.50
ENSSSCG00000000456	0.00	2.23	0.00	0.00	2.72	0.00	0.00	1.42	0.00	0.00	2.83
ENSSSCG00000000457	30.53	8.64	40.67	37.65	9.06	33.73	31.40	8.88	28.61	21.50	7.32
ENSSSCG00000000458	13.40	7.88	13.24	14.53	7.34	14.87	20.64	8.60	10.25	10.20	7.58
ENSSSCG00000000461	0.00	0.00	0.00	0.00	0.00	0.00	0.00	0.00	0.00	0.00	0.00
ENSSSCG00000000462	6.10	7.79	7.11	8.85	8.69	4.74	5.31	9.82	4.68	5.15	6.80
ENSSSCG00000000464	0.00	0.00	0.00	0.00	0.00	0.00	0.00	0.00	0.00	0.00	0.00
ENSSSCG00000000466	55.30	30.70	77.57	77.26	31.16	70.74	71.38	26.34	52.55	52.73	25.33
ENSSSCG00000000469	22.62	2.93	18.46	18.59	3.21	17.83	24.54	3.39	12.43	16.71	3.64
ENSSSCG00000000473	7.11	28.39	7.69	9.30	30.22	4.43	6.17	34.31	5.23	5.73	32.42
ENSSSCG00000000475	0.89	1.93	0.33	2.71	1.83	0.00	3.91	3.64	0.23	2.20	2.53
ENSSSCG00000000477	1.00	2.08	0.62	0.73	2.54	0.71	1.76	2.24	0.19	0.43	2.19
ENSSSCG00000000478	0.00	0.07	0.03	0.00	0.21	0.11	0.00	0.06	0.02	0.00	0.09
ENSSSCG00000000482	0.02	0.00	1.18	0.00	0.00	2.20	0.05	0.00	15.60	0.35	0.00
ENSSSCG00000000483	4.71	1.44	10.44	7.91	1.92	7.70	6.55	1.01	5.80	4.35	1.63
ENSSSCG00000000484	0.00	0.00	0.00	0.00	0.00	0.00	0.00	0.00	0.00	0.00	0.00
ENSSSCG00000000486	18.69	5.19	25.34	21.72	6.23	21.68	19.44	4.63	17.40	14.03	4.92
ENSSSCG00000000487	11.65	3.94	7.82	11.95	3.85	5.95	10.21	10.40	4.65	6.67	9.89
ENSSSCG00000000488	32.68	16.03	36.69	37.80	14.99	22.69	35.82	18.39	17.93	21.70	16.35
ENSSSCG00000000492	1.82	5.55	2.11	2.43	5.23	0.02	8.35	4.91	6.04	7.22	5.34
ENSSSCG00000000493	9.05	5.50	11.99	11.82	4.80	8.44	12.94	4.78	6.10	7.65	3.85
ENSSSCG00000000496	56.46	28.42	52.04	62.28	32.94	38.89	47.23	21.08	45.29	55.20	18.82
ENSSSCG00000000499	0.00	0.01	0.00	0.00	0.00	0.00	0.00	0.00	0.00	0.00	0.00
ENSSSCG00000000500	29.01	9.84	70.30	34.27	9.58	59.23	30.89	10.11	49.30	24.51	10.61
ENSSSCG00000000502	52.74	22.51	59.16	68.97	21.79	56.90	68.06	20.60	37.70	46.09	19.54
ENSSSCG00000000504	0.01	6.90	0.00	0.01	6.46	0.00	0.10	7.17	0.00	0.02	5.16
ENSSSCG00000000509	19.53	11.75	28.44	35.55	10.25	19.29	27.51	7.37	11.57	16.07	7.69
ENSSSCG00000000510	9.05	67.89	14.10	16.82	89.09	8.28	7.85	73.57	7.13	6.48	95.30
ENSSSCG00000000512	18.38	17.27	20.42	18.42	16.67	18.25	16.51	14.97	15.06	11.48	14.64
ENSSSCG00000000515	0.00	16.19	0.00	0.00	12.53	0.00	0.00	16.73	0.00	0.00	8.05
ENSSSCG00000000516	0.03	0.00	0.00	0.04	0.00	0.00	0.00	0.00	0.04	0.00	0.00
ENSSSCG00000000517	0.04	0.04	0.50	0.49	0.04	0.07	0.46	0.04	0.00	0.05	0.09
ENSSSCG00000000519	18.33	1.40	15.94	24.32	1.10	10.78	21.65	1.01	10.02	19.30	1.58
ENSSSCG00000000521	2.44	0.71	2.43	1.03	0.26	4.75	5.93	1.00	2.18	1.72	2.26
ENSSSCG00000000522	791.90	41.70	763.58	722.55	60.83	664.57	725.53	48.60	827.21	811.93	54.51
ENSSSCG00000000523	0.95	2.78	0.97	1.37	2.36	0.33	0.84	3.14	0.15	0.24	2.70
ENSSSCG00000000527	0.00	0.00	0.00	0.00	0.00	0.00	0.00	0.00	0.00	0.00	0.00
ENSSSCG00000000528	0.00	6.74	0.02	0.00	10.84	0.00	0.06	10.36	0.03	0.00	10.44
ENSSSCG00000000529	18.79	6.67	27.92	27.94	6.44	20.42	20.69	5.44	14.82	13.92	5.94
ENSSSCG00000000530	3.06	6.23	0.23	5.26	6.75	0.26	8.40	10.03	0.20	4.57	6.36
ENSSSCG00000000531	1.04	0.30	2.11	0.51	0.25	2.01	0.41	0.31	2.64	1.36	0.29
ENSSSCG00000000534	15.92	18.99	23.69	23.35	19.21	17.89	17.96	20.86	13.03	13.39	14.25
ENSSSCG00000000536	8.94	18.80	14.44	17.02	19.72	8.44	6.30	18.13	5.36	6.77	16.34
ENSSSCG00000000540	0.00	0.03	0.00	0.00	0.02	0.00	0.00	0.00	0.00	0.00	0.03
ENSSSCG00000000541	11.61	0.67	12.20	16.66	0.75	7.49	12.50	0.61	6.05	10.33	1.09
ENSSSCG00000000545	1.30	1.18	2.36	2.46	1.15	0.75	2.11	0.84	1.61	1.02	1.25
ENSSSCG00000000546	0.07	0.12	0.12	0.04	0.09	0.16	0.00	0.11	0.00	0.02	0.07
ENSSSCG00000000547	8.76	12.06	14.33	12.74	13.07	7.37	5.47	10.72	5.90	6.40	10.31
ENSSSCG00000000549	0.08	11.94	0.85	0.10	9.57	0.88	0.13	12.03	0.30	0.22	11.85
ENSSSCG00000000550	0.00	0.00	0.00	0.00	0.00	0.00	0.00	0.00	0.00	0.00	0.00
ENSSSCG00000000551	0.38	0.13	0.10	0.10	0.07	0.26	0.14	0.01	0.09	0.13	0.05
ENSSSCG00000000552	44.60	20.30	34.75	29.12	24.46	27.57	37.42	18.23	29.05	38.66	21.25
ENSSSCG00000000553	10.35	8.72	13.92	12.60	7.84	10.43	10.70	9.63	8.86	7.15	9.49
ENSSSCG00000000554	27.19	7.27	53.15	38.78	6.53	41.75	35.39	7.52	24.22	23.15	7.49
ENSSSCG00000000555	11.77	7.34	15.16	14.26	7.05	12.08	12.66	4.12	9.14	9.08	3.43
ENSSSCG00000000559	1.08	4.94	2.04	0.81	5.29	1.74	1.68	5.61	2.08	0.84	5.02
ENSSSCG00000000563	27.48	2.91	24.54	52.95	2.96	12.02	34.68	1.91	12.49	35.60	2.73
ENSSSCG00000000567	0.55	5.11	0.03	0.31	4.98	0.00	2.32	3.59	0.00	0.34	3.50
ENSSSCG00000000570	13.85	8.82	25.38	24.60	8.73	13.18	15.48	9.42	10.42	11.29	8.78
ENSSSCG00000000571	0.00	3.02	0.00	0.00	3.80	0.00	0.00	2.74	0.00	0.00	2.56
ENSSSCG00000000573	0.00	2.70	0.00	0.00	5.13	0.00	0.00	1.96	0.00	0.00	2.23
ENSSSCG00000000576	586.86	170.14	1018.87	669.79	135.35	723.24	551.40	237.50	820.19	699.66	375.60
ENSSSCG00000000577	0.00	103.77	0.00	0.00	155.62	0.00	0.00	53.94	0.00	0.00	55.58
ENSSSCG00000000579	14.60	12.35	13.06	12.77	12.71	10.24	11.16	14.73	9.61	10.21	16.41
ENSSSCG00000000580	12.89	2.54	16.53	18.34	2.75	12.72	16.05	2.30	8.57	9.99	2.51
ENSSSCG00000000582	0.00	0.00	0.00	0.00	0.00	0.00	0.00	0.00	0.00	0.00	0.00
ENSSSCG00000000583	4.09	6.71	7.23	5.95	8.08	3.79	4.13	6.33	3.31	2.20	5.39
ENSSSCG00000000584	0.04	46.60	0.00	0.00	46.14	0.00	0.00	43.00	0.00	0.00	38.92
ENSSSCG00000000585	0.00	0.00	0.00	0.00	0.00	0.00	0.00	0.00	0.00	0.00	0.00
ENSSSCG00000000587	14.12	6.51	16.12	19.52	6.68	13.36	21.48	6.92	8.51	12.08	6.46
ENSSSCG00000000588	0.00	7.02	0.02	0.00	7.94	0.00	0.11	5.26	0.04	0.10	4.96
ENSSSCG00000000589	0.00	0.00	0.00	0.00	0.00	0.00	0.00	0.00	0.00	0.00	0.00
ENSSSCG00000000590	0.00	0.07	0.00	0.00	0.24	0.00	0.00	0.00	0.00	0.00	0.03
ENSSSCG00000000591	0.00	10.48	0.00	0.00	12.93	0.00	0.00	12.42	0.00	0.00	9.61
ENSSSCG00000000593	0.00	0.00	0.00	0.00	0.00	0.00	0.00	0.00	0.00	0.00	0.00
ENSSSCG00000000598	0.00	0.14	0.00	0.00	0.14	0.00	0.00	0.09	0.00	0.00	0.01
ENSSSCG00000000599	19.79	27.80	35.41	28.70	29.77	22.41	21.98	31.71	23.78	18.16	26.86
ENSSSCG00000000600	0.05	10.98	0.08	0.06	12.55	0.05	0.65	15.12	0.30	0.21	10.49
ENSSSCG00000000601	0.08	0.06	0.00	0.03	0.09	0.05	0.35	0.07	0.04	0.03	0.06
ENSSSCG00000000602	0.00	2.31	0.00	0.00	2.64	0.00	0.00	3.20	0.00	0.00	3.40
ENSSSCG00000000605	1.70	0.04	1.14	0.84	0.03	0.54	0.95	0.00	0.71	0.44	0.00
ENSSSCG00000000607	0.00	5.83	0.00	0.00	2.59	0.00	0.00	4.23	0.00	0.00	3.26
ENSSSCG00000000608	0.00	0.02	0.00	0.00	0.00	0.00	0.00	0.06	0.00	0.00	0.00
ENSSSCG00000000610	0.00	0.06	0.00	0.00	0.19	0.00	0.00	0.00	0.00	0.00	0.45
ENSSSCG00000000611	132.27	20.71	81.94	80.48	23.59	94.09	118.23	20.19	113.80	112.03	18.73
ENSSSCG00000000612	55.21	10.80	75.43	64.54	9.69	70.01	74.38	7.65	55.60	47.44	6.80
ENSSSCG00000000614	0.00	0.00	0.00	0.00	0.00	0.00	0.00	0.00	0.00	0.00	0.00
ENSSSCG00000000615	0.00	0.00	0.00	0.00	0.00	0.00	0.00	0.00	0.00	0.00	0.00
ENSSSCG00000000619	2.10	1.78	2.08	1.62	2.63	2.79	2.92	1.02	1.60	1.04	1.53
ENSSSCG00000000622	0.00	0.00	0.00	0.00	0.00	0.00	0.00	0.00	0.00	0.00	0.00
ENSSSCG00000000623	0.50	0.56	0.52	0.32	0.87	0.33	0.21	0.57	0.61	0.47	0.76
ENSSSCG00000000625	0.16	3.69	0.10	0.04	3.42	0.18	0.42	4.35	0.03	0.00	2.31
ENSSSCG00000000628	0.00	0.00	0.00	0.00	0.00	0.00	0.00	0.00	0.00	0.00	0.00
ENSSSCG00000000629	0.00	0.00	0.00	0.00	0.00	0.00	0.00	0.00	0.00	0.00	0.00
ENSSSCG00000000631	0.00	0.00	0.00	0.08	0.00	0.00	0.00	0.00	0.00	0.00	0.00
ENSSSCG00000000633	51.20	15.48	75.52	47.62	18.66	63.53	63.83	18.79	40.52	21.55	15.41
ENSSSCG00000000634	0.07	0.04	0.00	0.00	0.00	0.00	0.00	0.00	0.00	0.00	0.00
ENSSSCG00000000635	65.89	12.72	35.61	40.17	11.33	35.34	46.91	10.10	80.14	93.36	11.91
ENSSSCG00000000636	2.59	0.00	0.54	6.66	0.05	0.21	3.40	0.05	2.74	14.72	0.00
ENSSSCG00000000638	1.01	0.00	0.04	1.14	0.02	0.01	0.14	0.02	0.00	0.34	0.00
ENSSSCG00000000639	0.83	1.50	0.14	5.31	1.92	0.00	0.31	0.88	0.08	14.62	2.81
ENSSSCG00000000640	17.02	3.54	0.64	75.46	3.81	0.46	16.63	3.14	1.41	49.41	4.22
ENSSSCG00000000642	0.63	0.00	0.00	0.00	0.00	0.00	0.00	0.00	0.00	0.00	0.00
ENSSSCG00000000645	62.07	310.25	31.38	46.25	328.79	40.27	72.35	202.59	56.74	78.11	233.32
ENSSSCG00000000647	0.00	3.68	0.00	0.00	3.02	0.00	0.00	5.79	0.00	0.00	6.26
ENSSSCG00000000648	0.00	0.14	0.00	0.00	0.09	0.00	0.48	0.05	0.00	0.14	0.23
ENSSSCG00000000649	0.00	0.95	0.00	0.00	0.62	0.00	0.00	1.07	0.00	0.00	1.02
ENSSSCG00000000650	0.10	0.00	0.34	0.00	0.12	0.00	0.00	0.00	0.00	0.00	0.18
ENSSSCG00000000651	0.00	0.00	0.00	0.00	0.04	0.00	0.00	0.04	0.00	0.00	0.00
ENSSSCG00000000653	800.76	1.43	649.84	623.61	1.17	959.44	724.59	1.05	983.21	698.26	1.04
ENSSSCG00000000655	0.00	0.46	0.00	0.03	0.30	0.00	0.00	0.40	0.00	0.00	0.57
ENSSSCG00000000656	9.30	1.43	17.57	8.90	0.95	25.52	14.51	0.88	26.94	15.17	1.23
ENSSSCG00000000657	309.43	25.07	272.93	389.12	26.88	205.77	258.83	26.29	239.12	302.99	35.03
ENSSSCG00000000659	0.00	0.00	0.00	0.01	0.00	0.00	0.00	0.00	0.00	0.00	0.00
ENSSSCG00000000660	0.01	1478.06	0.01	0.00	1533.08	0.00	0.15	1045.68	0.09	0.07	1209.81
ENSSSCG00000000661	27.77	2.79	26.94	25.24	3.26	23.22	29.93	2.05	24.05	21.18	2.93
ENSSSCG00000000663	111.23	0.35	56.38	137.95	0.40	51.37	153.77	0.23	41.64	84.79	0.43
ENSSSCG00000000664	0.00	0.13	0.00	0.02	0.14	0.00	0.00	0.11	0.00	0.00	0.14
ENSSSCG00000000665	0.00	0.65	0.00	0.05	0.43	0.00	0.00	0.50	0.00	0.05	0.58
ENSSSCG00000000667	0.77	0.00	0.01	1.86	0.04	0.00	0.00	0.00	0.00	0.48	0.00
ENSSSCG00000000668	0.00	0.00	0.00	0.00	0.13	0.00	0.00	0.00	0.00	0.00	0.04
ENSSSCG00000000669	0.00	0.00	0.00	0.00	0.00	0.00	0.00	0.00	0.00	0.00	0.00
ENSSSCG00000000670	0.00	0.00	0.00	0.00	0.00	0.00	0.00	0.00	0.00	0.00	0.00
ENSSSCG00000000672	0.00	0.31	0.00	0.02	0.17	0.00	0.00	0.27	0.00	0.00	0.28
ENSSSCG00000000675	0.43	1538.56	0.24	0.37	1508.64	0.00	1.85	1448.38	0.63	0.76	1517.20
ENSSSCG00000000679	0.21	0.94	0.44	0.04	0.72	0.17	0.00	0.64	0.01	0.10	0.19
ENSSSCG00000000680	0.00	0.05	1.60	0.00	0.14	1.32	0.00	0.01	1.21	0.00	0.08
ENSSSCG00000000681	0.00	1.00	0.08	0.00	0.94	0.00	0.00	0.65	0.00	0.00	1.08
ENSSSCG00000000682	0.00	0.07	0.00	0.00	0.03	0.00	0.00	0.00	0.00	0.00	0.06
ENSSSCG00000000683	4.44	0.53	7.40	7.83	2.04	1.86	2.97	0.32	4.13	2.58	0.50
ENSSSCG00000000684	15.88	9.51	15.23	19.32	10.02	10.20	13.31	9.01	11.27	12.71	8.45
ENSSSCG00000000685	289.69	142.78	193.83	243.19	158.88	148.95	235.97	204.78	161.25	234.93	163.19
ENSSSCG00000000687	0.42	6.86	319.16	0.41	9.72	267.31	0.35	7.09	286.45	0.49	6.92
ENSSSCG00000000688	13.06	0.21	9.40	11.09	0.26	1.24	5.68	0.11	3.42	16.45	0.16
ENSSSCG00000000690	117.86	53.12	108.16	106.49	58.48	93.61	115.40	56.66	100.60	94.20	55.31
ENSSSCG00000000691	6.80	35.51	9.00	9.88	39.04	7.88	7.21	34.60	6.24	7.25	34.10
ENSSSCG00000000692	0.00	0.05	0.00	0.00	0.05	0.00	0.00	0.05	0.00	0.00	0.06
ENSSSCG00000000693	10.78	2.53	11.64	14.81	3.42	6.75	11.94	1.52	6.17	8.18	1.88
ENSSSCG00000000694	1842.57	1264.53	1900.14	1699.31	1483.98	1883.30	1731.08	1287.31	2181.49	1975.45	1673.95
ENSSSCG00000000695	37.99	3.26	32.77	31.58	3.52	26.68	39.68	3.57	26.88	20.71	3.58
ENSSSCG00000000696	20.52	6.95	23.03	20.86	8.35	19.67	23.70	7.71	15.91	13.95	7.99
ENSSSCG00000000697	46.40	13.46	55.23	58.56	15.25	48.68	55.36	20.84	40.48	44.07	19.54
ENSSSCG00000000699	34.89	0.12	18.02	24.21	0.12	18.88	37.11	0.04	23.34	32.19	0.07
ENSSSCG00000000700	27.34	6.54	26.97	27.54	6.51	24.21	32.56	4.14	20.02	17.70	5.90
ENSSSCG00000000702	12.84	4.80	14.56	16.15	4.43	11.44	11.43	3.52	9.57	10.66	3.73
ENSSSCG00000000703	34.58	0.00	22.77	46.13	0.00	13.55	45.78	0.00	15.55	22.49	0.68
ENSSSCG00000000704	51.64	10.96	64.08	69.27	14.75	39.69	58.78	10.68	42.68	50.40	11.17
ENSSSCG00000000705	156.07	1.29	163.59	194.93	1.79	102.01	130.86	0.92	50.21	74.39	1.37
ENSSSCG00000000706	0.00	47.06	0.01	0.00	57.37	0.00	0.67	35.46	0.10	0.43	35.90
ENSSSCG00000000707	1.21	0.08	0.21	0.93	0.16	0.16	0.65	0.18	0.18	1.10	0.10
ENSSSCG00000000708	36.30	29.82	24.10	55.71	31.80	22.01	49.89	22.76	16.60	46.55	25.86
ENSSSCG00000000709	0.01	0.32	0.00	0.03	0.43	0.07	0.18	0.44	0.00	0.08	0.50
ENSSSCG00000000712	0.01	1.50	0.04	0.06	1.50	0.02	0.00	3.45	0.05	0.00	3.95
ENSSSCG00000000713	0.00	0.00	0.00	0.00	0.00	0.00	0.00	0.05	0.00	0.00	0.00
ENSSSCG00000000716	0.03	0.00	0.37	0.00	0.00	0.21	0.00	0.00	0.11	0.03	0.00
ENSSSCG00000000717	0.08	0.00	0.11	0.00	0.00	0.05	0.00	0.00	0.03	0.10	0.00
ENSSSCG00000000718	0.00	0.00	0.00	0.00	0.00	0.00	0.00	0.00	0.00	0.00	0.00
ENSSSCG00000000719	16.25	73.87	23.28	25.94	72.14	16.81	16.60	59.50	13.66	16.02	61.86
ENSSSCG00000000720	2.42	0.74	1.53	2.30	0.68	2.57	2.28	0.43	1.17	0.99	0.46
ENSSSCG00000000721	0.36	0.04	0.47	0.37	0.03	0.56	0.85	0.00	0.28	0.11	0.01
ENSSSCG00000000722	1.53	0.25	3.68	3.43	0.54	1.30	0.87	0.15	1.12	1.29	0.15
ENSSSCG00000000723	4.25	4.63	8.33	7.71	4.82	5.34	7.85	4.28	3.21	3.97	3.72
ENSSSCG00000000728	15.90	2.62	30.96	27.48	2.48	18.54	19.80	2.13	12.88	12.29	2.38
ENSSSCG00000000730	0.36	0.00	0.00	0.00	0.00	0.00	0.00	0.00	0.00	0.00	0.00
ENSSSCG00000000732	6.77	0.22	3.30	6.67	0.17	2.93	11.57	0.11	2.06	3.84	0.19
ENSSSCG00000000734	0.08	13.55	0.00	0.09	13.54	0.00	0.04	13.77	0.00	0.34	8.23
ENSSSCG00000000735	3.69	18.66	1.94	3.55	19.63	2.26	3.31	16.02	1.36	2.51	14.71
ENSSSCG00000000736	0.04	0.70	0.00	0.00	1.53	0.00	0.00	0.89	0.00	0.00	1.48
ENSSSCG00000000737	0.16	1.25	0.25	0.23	1.62	1.01	0.31	1.28	0.77	0.20	1.55
ENSSSCG00000000738	12.57	0.82	11.47	9.01	1.77	26.02	20.25	0.31	23.23	16.35	0.59
ENSSSCG00000000739	0.77	0.13	1.75	1.99	0.33	0.31	0.67	0.01	0.79	0.73	0.07
ENSSSCG00000000740	0.00	0.00	0.00	0.00	0.00	0.00	0.00	0.00	0.00	0.00	0.00
ENSSSCG00000000741	0.00	0.02	0.00	0.00	0.06	0.00	0.00	0.06	0.00	0.00	0.06
ENSSSCG00000000742	3.65	2.11	3.00	4.33	2.26	1.96	4.08	1.78	2.26	2.59	1.95
ENSSSCG00000000743	91.01	133.61	109.89	135.09	113.27	91.92	96.32	128.87	75.76	91.38	89.39
ENSSSCG00000000744	0.00	0.00	0.00	0.00	0.00	0.00	0.00	0.00	0.00	0.00	0.00
ENSSSCG00000000745	7.23	4.64	7.58	7.19	4.17	7.71	9.08	3.72	4.78	3.48	3.13
ENSSSCG00000000746	31.87	11.16	28.55	26.34	13.57	22.56	31.28	11.68	31.05	33.12	11.67
ENSSSCG00000000748	0.00	0.00	0.00	0.00	0.00	0.00	0.00	0.00	0.00	0.00	0.00
ENSSSCG00000000749	0.12	61.01	0.06	0.02	42.88	0.00	0.28	61.60	0.07	0.13	49.76
ENSSSCG00000000751	11.82	0.96	9.84	15.68	1.44	7.91	14.25	0.90	5.60	7.32	1.15
ENSSSCG00000000753	54.70	10.83	54.39	66.98	10.58	63.64	83.54	11.25	45.94	52.66	10.67
ENSSSCG00000000754	5.75	2.90	6.74	7.32	2.37	4.85	7.84	2.00	3.90	3.51	2.32
ENSSSCG00000000755	10.03	10.15	11.44	10.55	10.44	11.64	14.69	10.78	9.81	10.46	8.84
ENSSSCG00000000757	28.53	143.79	30.88	29.61	175.56	27.15	30.04	171.72	25.31	25.79	197.77
ENSSSCG00000000759	0.02	0.37	0.00	0.13	0.30	0.00	0.52	0.35	0.03	0.09	0.27
ENSSSCG00000000760	0.02	0.04	0.14	0.06	0.03	0.03	0.00	0.05	0.01	0.00	0.02
ENSSSCG00000000764	0.93	1.74	1.20	0.94	2.21	1.27	0.14	1.41	1.45	1.09	1.77
ENSSSCG00000000765	106.96	4.11	95.28	84.22	3.81	87.76	103.09	3.69	71.13	65.47	3.45
ENSSSCG00000000766	0.01	1.53	0.16	0.04	1.27	0.15	0.11	1.43	0.17	0.03	0.76
ENSSSCG00000000767	73.94	42.51	103.77	123.18	41.97	51.68	87.53	42.56	74.67	67.56	41.40
ENSSSCG00000000769	33.34	6.56	46.01	32.28	8.26	37.38	29.71	7.97	29.75	19.50	7.54
ENSSSCG00000000770	0.39	1.57	0.36	0.51	1.98	0.61	1.00	1.67	0.21	0.37	1.47
ENSSSCG00000000773	0.41	26.24	0.54	0.59	29.04	0.61	1.19	18.80	0.26	0.30	16.78
ENSSSCG00000000774	12.14	15.37	23.30	15.30	12.58	7.47	4.91	3.54	7.46	2.68	3.43
ENSSSCG00000000777	0.00	0.00	0.00	0.00	0.00	0.00	0.00	0.00	0.00	0.00	0.00
ENSSSCG00000000778	0.00	6.63	0.00	0.00	8.36	0.00	0.00	7.60	0.00	0.00	10.38
ENSSSCG00000000779	0.00	6.72	0.00	0.00	8.53	0.00	0.00	6.22	0.00	0.00	8.27
ENSSSCG00000000781	0.00	0.00	0.00	0.00	0.01	0.00	0.00	0.00	0.00	0.00	0.00
ENSSSCG00000000782	0.00	0.00	0.00	0.00	0.00	0.00	0.00	0.00	0.00	0.00	0.00
ENSSSCG00000000783	0.13	0.64	0.04	0.15	0.64	0.01	0.17	1.01	0.08	0.06	0.82
ENSSSCG00000000784	0.71	0.48	1.49	0.79	0.52	1.35	3.74	0.45	1.22	0.91	0.43
ENSSSCG00000000789	0.00	0.00	0.00	0.00	0.01	0.00	0.00	0.01	0.00	0.00	0.00
ENSSSCG00000000791	0.00	0.36	0.00	0.00	0.17	0.00	0.00	0.43	0.00	0.00	0.21
ENSSSCG00000000793	18.47	16.46	22.58	26.38	16.58	14.79	15.54	17.69	13.50	14.62	15.34
ENSSSCG00000000795	0.00	0.01	0.01	0.01	0.03	0.00	0.00	0.02	0.07	0.01	0.02
ENSSSCG00000000798	65.19	22.66	37.84	43.30	18.71	46.72	65.56	21.34	51.49	60.46	17.17
ENSSSCG00000000799	13.01	11.32	23.01	21.35	11.76	13.55	10.41	13.94	15.95	10.26	9.61
ENSSSCG00000000800	6.01	5.49	8.89	7.54	4.21	4.73	4.94	7.70	6.49	5.18	4.83
ENSSSCG00000000801	0.00	0.37	0.00	0.00	0.30	0.00	0.00	0.25	0.00	0.01	0.17
ENSSSCG00000000802	0.00	10.11	0.00	0.00	5.05	0.00	0.00	4.71	0.00	0.00	4.18
ENSSSCG00000000804	6.88	3.67	7.20	9.26	4.41	4.47	13.84	7.06	2.75	5.96	5.03
ENSSSCG00000000806	65.04	17.86	74.09	70.97	16.21	56.12	71.50	17.29	39.95	43.12	16.18
ENSSSCG00000000807	3.95	0.33	9.81	6.57	0.20	12.06	8.15	0.89	9.92	9.78	1.55
ENSSSCG00000000808	297.45	51.29	267.14	290.15	56.94	239.48	268.90	65.88	194.63	204.99	59.57
ENSSSCG00000000810	3.94	1.36	14.44	9.21	2.35	24.85	8.91	2.05	24.75	12.96	3.57
ENSSSCG00000000811	83.38	2.13	190.38	91.49	2.20	185.31	85.33	1.30	267.80	114.60	2.05
ENSSSCG00000000812	0.00	0.00	0.00	0.00	0.00	0.00	0.00	0.00	0.00	0.00	0.00
ENSSSCG00000000816	6.17	1.80	8.52	8.44	2.08	6.95	7.90	1.81	4.00	4.81	1.78
ENSSSCG00000000820	0.00	0.00	0.00	0.00	0.00	0.00	0.00	0.00	0.00	0.00	0.00
ENSSSCG00000000837	36.56	0.53	24.21	46.43	0.52	25.20	46.47	0.30	32.07	40.10	0.47
ENSSSCG00000000838	2.39	64.47	2.01	4.20	47.06	1.64	2.23	72.28	1.31	3.07	46.99
ENSSSCG00000000839	0.69	9.18	0.23	1.28	8.37	0.06	1.14	6.10	0.11	1.32	5.60
ENSSSCG00000000840	13.16	32.60	15.77	18.83	31.12	13.93	18.85	21.76	8.02	10.83	22.86
ENSSSCG00000000841	21.92	7.59	29.58	33.52	8.00	17.89	25.15	5.81	21.83	22.26	8.30
ENSSSCG00000000842	78.08	12.15	68.03	59.20	11.57	53.86	57.84	8.75	59.38	49.28	9.82
ENSSSCG00000000843	15.50	25.50	18.77	20.43	26.55	12.70	13.17	37.98	10.29	12.85	28.15
ENSSSCG00000000844	22.62	8.59	22.09	26.11	7.57	17.80	19.81	9.23	18.15	18.58	10.00
ENSSSCG00000000846	4.11	5.33	5.92	6.88	4.53	4.48	6.17	4.82	2.77	3.46	4.41
ENSSSCG00000000847	14.89	4.12	16.54	13.67	4.73	18.07	15.81	4.07	21.93	15.60	4.68
ENSSSCG00000000848	0.19	1.32	0.14	0.19	0.85	0.00	0.11	0.79	0.00	0.00	0.82
ENSSSCG00000000849	184.37	409.95	162.78	219.14	467.24	115.68	160.14	332.40	122.64	169.96	503.81
ENSSSCG00000000853	2.52	0.73	3.94	2.32	1.42	3.57	2.25	1.36	2.49	0.81	1.69
ENSSSCG00000000854	0.00	17.15	0.00	0.00	15.33	0.00	0.00	21.93	0.00	0.00	14.31
ENSSSCG00000000856	0.00	489.84	0.00	0.00	245.95	0.00	0.00	631.45	0.00	0.00	400.70
ENSSSCG00000000857	0.00	18.76	0.00	0.00	31.53	0.00	0.00	22.16	0.00	0.00	22.56
ENSSSCG00000000858	0.00	0.00	0.00	0.00	0.00	0.00	0.00	0.00	0.00	0.00	0.00
ENSSSCG00000000859	0.75	0.41	1.60	2.04	0.78	0.69	0.35	0.29	0.87	0.87	0.41
ENSSSCG00000000860	4.47	2.44	6.40	5.03	2.93	3.33	4.01	2.17	2.29	3.10	2.44
ENSSSCG00000000862	22.48	4.01	19.70	26.63	4.74	17.35	22.50	4.42	13.83	16.56	4.41
ENSSSCG00000000863	0.00	0.00	0.08	0.00	0.00	0.00	0.00	0.00	0.00	0.00	0.07
ENSSSCG00000000864	0.05	190.06	0.03	0.00	187.03	0.00	0.94	204.86	0.28	0.37	172.62
ENSSSCG00000000866	0.00	0.62	0.00	0.00	0.58	0.00	0.00	0.35	0.00	0.00	0.49
ENSSSCG00000000867	0.15	1.02	0.57	0.33	1.92	0.22	0.64	1.62	0.48	0.13	1.20
ENSSSCG00000000869	4.23	2.40	6.49	5.69	3.17	5.46	5.92	1.95	4.35	3.58	2.01
ENSSSCG00000000870	7.74	48.52	9.86	11.38	46.46	6.66	9.65	50.94	6.31	7.62	54.00
ENSSSCG00000000871	0.00	0.01	0.00	0.00	0.00	0.00	0.00	0.00	0.00	0.00	0.00
ENSSSCG00000000873	0.00	0.00	0.00	0.00	0.00	0.00	0.00	0.01	0.00	0.00	0.00
ENSSSCG00000000874	0.19	2.15	0.63	0.56	2.78	0.32	0.24	1.60	0.48	0.11	2.22
ENSSSCG00000000875	0.00	89.47	0.00	0.00	82.50	0.00	0.00	65.93	0.00	0.00	62.22
ENSSSCG00000000877	20.92	17.38	27.49	29.90	18.14	20.66	23.38	18.87	18.06	23.42	15.82
ENSSSCG00000000882	0.00	0.00	0.00	0.00	0.00	0.00	0.00	0.00	0.00	0.00	0.00
ENSSSCG00000000883	0.02	0.00	0.00	0.02	0.00	0.00	0.00	0.00	0.00	0.00	0.00
ENSSSCG00000000884	24.19	2.41	19.36	21.69	1.89	42.04	45.04	2.43	20.54	19.28	2.60
ENSSSCG00000000886	754.15	227.53	690.02	576.49	246.26	629.53	684.44	198.35	742.30	668.39	170.01
ENSSSCG00000000887	9.42	1.00	9.93	10.34	1.36	3.26	4.34	1.48	4.99	5.86	0.32
ENSSSCG00000000890	8.75	6.47	14.40	14.48	6.48	7.67	8.83	6.62	6.16	7.65	5.36
ENSSSCG00000000891	26.02	18.07	30.72	26.82	18.82	18.24	15.03	16.45	24.51	25.29	14.93
ENSSSCG00000000892	0.00	16.62	0.00	0.00	12.97	0.00	0.00	13.93	0.00	0.00	8.77
ENSSSCG00000000893	0.08	42.33	0.00	0.35	37.24	0.00	0.39	54.90	0.00	0.00	27.13
ENSSSCG00000000894	0.02	2.59	0.00	0.08	1.29	0.00	0.00	1.67	0.04	0.06	1.34
ENSSSCG00000000895	31.41	6.80	32.59	38.10	7.85	19.80	24.92	6.25	27.00	31.46	6.84
ENSSSCG00000000896	6.09	1.19	2.09	7.18	1.26	0.67	2.58	1.47	0.78	3.58	1.25
ENSSSCG00000000897	0.00	0.00	0.00	0.00	0.00	0.00	0.00	0.00	0.00	0.00	0.00
ENSSSCG00000000900	4.10	7.92	8.49	4.74	7.52	6.79	3.73	7.70	6.00	3.40	6.85
ENSSSCG00000000901	0.22	7.39	0.15	0.12	9.84	0.11	0.27	7.33	0.27	0.05	5.21
ENSSSCG00000000902	4.83	3.38	7.42	7.10	3.61	6.19	8.08	3.55	4.01	4.59	3.84
ENSSSCG00000000905	210.03	100.74	279.63	240.47	97.05	181.57	170.28	89.93	260.73	215.66	109.21
ENSSSCG00000000906	0.00	5.07	0.04	0.01	6.89	0.00	0.11	2.61	0.02	0.04	3.18
ENSSSCG00000000907	2.61	1.34	7.85	4.08	1.60	4.17	4.61	1.29	4.22	2.54	1.65
ENSSSCG00000000908	1.83	0.88	2.02	5.89	2.70	3.59	6.67	1.21	3.69	3.19	0.71
ENSSSCG00000000910	13.18	9.01	17.55	17.09	32.05	16.92	16.04	27.37	16.30	10.71	38.88
ENSSSCG00000000915	0.00	10.34	0.00	0.00	11.47	0.00	0.00	10.30	0.00	0.00	8.94
ENSSSCG00000000916	0.00	0.27	0.07	0.02	0.42	0.02	0.07	0.70	0.00	0.01	0.53
ENSSSCG00000000917	0.00	0.00	0.00	0.00	0.00	0.00	0.00	0.00	0.00	0.00	0.00
ENSSSCG00000000918	0.00	0.00	0.00	0.00	0.00	0.00	0.00	0.00	0.00	0.00	0.00
ENSSSCG00000000920	14.93	9.19	13.56	14.86	5.53	19.00	18.48	7.80	11.59	11.30	5.47
ENSSSCG00000000924	0.00	1.11	0.15	0.12	1.04	0.00	0.00	0.94	0.00	0.00	0.73
ENSSSCG00000000925	9.99	30.99	9.72	12.17	35.70	7.62	8.96	12.66	5.44	5.33	12.01
ENSSSCG00000000926	6.88	1.54	9.47	9.15	1.48	6.29	8.06	1.01	3.28	3.93	1.19
ENSSSCG00000000927	5.08	4.05	9.25	9.01	4.46	5.80	6.63	3.82	4.36	4.06	3.81
ENSSSCG00000000932	0.00	0.00	0.00	0.00	0.00	0.00	0.00	0.00	0.00	0.00	0.00
ENSSSCG00000000934	0.00	0.01	0.00	0.00	0.00	0.00	0.00	0.01	0.00	0.00	0.00
ENSSSCG00000000936	0.00	0.00	0.00	0.00	0.00	0.00	0.00	0.00	0.00	0.00	0.00
ENSSSCG00000000937	0.00	0.00	0.00	0.00	0.00	0.00	0.00	0.00	0.00	0.00	0.00
ENSSSCG00000000939	0.56	73.00	0.29	0.60	87.35	0.25	0.89	108.07	0.11	0.39	105.48
ENSSSCG00000000940	0.01	0.02	0.01	0.08	0.02	0.00	0.05	0.02	0.00	0.06	0.04
ENSSSCG00000000941	6.21	1.94	6.57	8.34	1.89	8.10	10.16	1.28	4.56	5.22	1.51
ENSSSCG00000000943	0.15	0.00	0.04	0.06	0.00	0.04	0.24	0.00	0.00	0.02	0.00
ENSSSCG00000000948	0.00	0.02	0.00	0.00	0.00	0.00	0.00	0.04	0.00	0.00	0.02
ENSSSCG00000000950	0.86	0.08	1.71	2.38	0.57	0.43	1.08	0.04	0.67	0.75	0.09
ENSSSCG00000000951	0.10	2.04	0.00	0.00	1.74	0.00	0.00	0.65	0.00	0.00	1.74
ENSSSCG00000000952	13.03	8.24	22.47	25.42	7.71	14.85	17.81	7.75	7.55	9.38	7.51
ENSSSCG00000000955	26.33	6.80	37.62	28.43	9.97	27.09	26.99	6.77	44.70	26.56	6.96
ENSSSCG00000000958	162.70	4.97	109.47	124.93	6.53	116.03	156.61	4.05	91.43	119.31	4.00
ENSSSCG00000000959	0.07	8.41	0.05	0.00	8.36	0.06	0.10	8.51	0.07	0.04	6.65
ENSSSCG00000000960	0.00	0.00	0.00	0.00	0.00	0.00	0.00	0.00	0.00	0.00	0.00
ENSSSCG00000000963	0.00	0.00	0.00	0.00	0.00	0.00	0.00	0.00	0.00	0.00	0.00
ENSSSCG00000000964	18.40	18.24	17.10	17.79	18.15	17.87	22.20	16.11	16.50	12.72	17.31
ENSSSCG00000000965	16.03	4.92	18.61	21.16	6.26	14.85	19.12	4.34	17.01	14.89	4.71
ENSSSCG00000000967	0.00	0.08	0.00	0.00	0.00	0.00	0.00	0.00	0.00	0.00	0.00
ENSSSCG00000000968	76.09	9.44	105.06	82.05	10.47	86.83	90.94	9.12	78.82	49.06	8.70
ENSSSCG00000000970	71.98	18.92	76.79	72.98	19.00	68.38	88.08	14.06	60.92	45.06	16.43
ENSSSCG00000000971	26.90	8.32	36.52	30.16	9.22	31.20	34.85	6.56	32.41	23.51	8.09
ENSSSCG00000000972	27.61	3.42	25.13	29.13	3.29	20.14	33.52	2.97	23.66	23.44	3.34
ENSSSCG00000000973	7.63	27.30	10.85	10.12	29.27	8.24	10.09	28.72	8.36	6.55	29.36
ENSSSCG00000000974	41.88	39.88	32.55	40.56	45.88	31.30	43.76	31.41	33.83	29.39	29.94
ENSSSCG00000000975	0.01	3.00	0.00	0.01	5.18	0.00	0.00	1.54	0.00	0.04	1.42
ENSSSCG00000000976	0.00	0.00	0.00	0.00	0.00	0.00	0.00	0.00	0.00	0.00	0.00
ENSSSCG00000000978	0.00	1.28	0.00	0.00	0.81	0.00	0.00	1.81	0.00	0.00	1.68
ENSSSCG00000000980	28.72	6.27	23.94	24.69	7.58	20.45	27.17	4.88	21.76	17.47	5.81
ENSSSCG00000000981	7.61	5.97	11.79	11.40	7.96	6.25	8.18	3.87	9.12	7.18	5.41
ENSSSCG00000000982	0.26	0.00	0.03	0.58	0.01	0.22	0.91	0.00	0.02	0.19	0.00
ENSSSCG00000000983	0.07	0.00	0.02	0.04	0.02	0.00	0.00	0.00	0.00	0.00	0.01
ENSSSCG00000000985	153.38	27.81	152.12	186.45	28.15	136.83	194.97	21.10	120.02	120.21	25.43
ENSSSCG00000000991	0.00	0.00	0.00	0.00	0.00	0.00	0.00	0.00	0.00	0.00	0.00
ENSSSCG00000000994	15.50	17.03	28.81	21.81	26.05	20.12	14.29	17.81	27.08	19.15	22.85
ENSSSCG00000000997	0.00	2.86	0.03	0.00	5.03	0.00	0.02	0.92	0.00	0.03	0.54
ENSSSCG00000000998	3.07	5.73	4.60	7.04	6.54	5.58	4.85	4.17	3.49	5.20	4.83
ENSSSCG00000000999	10.04	2.81	10.86	11.13	4.03	7.26	8.55	2.76	8.25	9.30	2.04
ENSSSCG00000001000	1.68	133.94	2.96	3.27	145.09	1.00	1.74	153.03	1.88	1.76	170.76
ENSSSCG00000001001	0.00	0.00	0.00	0.00	0.00	0.00	0.00	0.16	0.00	0.00	0.00
ENSSSCG00000001002	67.38	18.61	74.92	80.16	16.14	69.66	93.78	14.61	44.66	43.90	14.47
ENSSSCG00000001004	0.09	4.86	0.26	0.07	6.65	0.34	0.03	5.40	0.38	0.06	4.77
ENSSSCG00000001005	0.00	0.00	0.00	0.00	0.00	0.00	0.00	0.00	0.00	0.00	0.00
ENSSSCG00000001008	27.18	106.38	22.05	34.33	113.42	21.07	31.84	81.34	12.29	21.68	94.94
ENSSSCG00000001009	66.83	9.97	71.88	77.44	9.86	60.32	71.51	9.34	59.82	53.47	9.25
ENSSSCG00000001010	33.55	9.60	48.84	41.97	11.48	37.90	42.79	8.89	38.24	29.48	8.65
ENSSSCG00000001011	45.31	32.95	94.81	47.71	35.36	88.80	72.67	35.03	116.70	65.41	34.29
ENSSSCG00000001021	5.37	6.36	5.23	4.49	7.05	7.66	9.43	5.76	4.88	3.81	4.69
ENSSSCG00000001022	35.66	31.20	29.34	29.46	30.52	35.47	42.11	30.63	23.61	25.16	29.23
ENSSSCG00000001024	6.53	2.21	8.39	7.64	2.30	5.36	10.10	1.66	4.07	3.42	1.29
ENSSSCG00000001025	34.77	19.67	35.70	36.77	24.64	26.72	36.76	20.13	24.91	22.68	19.40
ENSSSCG00000001027	0.00	11.58	0.00	0.00	13.33	0.00	0.00	8.79	0.00	0.00	7.11
ENSSSCG00000001033	10.10	4.33	12.80	12.19	4.68	10.37	9.89	3.80	6.60	7.14	4.13
ENSSSCG00000001035	0.00	0.00	0.00	0.00	0.00	0.00	0.00	0.00	0.00	0.00	0.00
ENSSSCG00000001036	0.07	0.00	0.00	0.00	0.02	0.00	0.00	0.00	0.23	0.14	0.00
ENSSSCG00000001038	68.68	317.97	90.54	107.23	347.91	76.35	92.02	345.26	91.77	99.38	321.70
ENSSSCG00000001040	0.00	1.09	0.00	0.00	1.17	0.00	0.00	1.77	0.00	0.00	1.70
ENSSSCG00000001041	18.77	11.40	12.70	10.17	12.34	10.44	9.71	10.51	13.90	10.43	8.99
ENSSSCG00000001042	0.00	0.24	0.00	0.00	0.61	0.00	0.00	0.23	0.00	0.00	0.31
ENSSSCG00000001045	0.00	0.76	0.00	0.00	2.15	0.00	0.00	1.02	0.00	0.00	1.24
ENSSSCG00000001048	0.00	76.89	0.00	0.00	63.97	0.23	0.00	63.18	0.00	0.00	41.40
ENSSSCG00000001049	4.85	2.78	12.54	8.20	2.98	12.47	9.58	2.00	11.21	6.87	1.97
ENSSSCG00000001052	1.47	1.98	0.53	0.69	1.81	0.45	14.52	2.50	1.77	2.01	2.02
ENSSSCG00000001053	15.43	9.29	17.41	18.76	10.54	10.44	15.79	10.44	14.51	13.33	9.83
ENSSSCG00000001056	65.23	19.35	58.96	76.64	18.09	42.15	70.34	16.56	45.83	55.23	15.01
ENSSSCG00000001057	6.17	1.44	5.22	8.86	2.33	3.17	3.03	1.31	5.39	5.99	1.37
ENSSSCG00000001060	0.00	0.00	0.00	0.00	0.00	0.00	0.00	0.00	0.00	0.00	0.00
ENSSSCG00000001061	20.25	3.42	18.55	16.29	4.51	20.79	25.71	3.44	17.73	18.20	2.97
ENSSSCG00000001062	21.18	9.67	19.44	26.19	10.70	16.57	18.71	9.48	17.57	21.71	8.00
ENSSSCG00000001063	175.63	4.66	79.19	66.78	4.22	108.53	132.31	5.03	66.14	70.96	4.26
ENSSSCG00000001064	8.87	26.75	12.59	14.18	30.50	7.97	10.37	46.84	6.81	8.42	45.13
ENSSSCG00000001065	4.60	2.32	3.81	5.30	2.60	3.41	3.01	2.58	2.87	3.23	1.76
ENSSSCG00000001067	0.00	0.00	0.00	0.00	0.00	0.00	0.00	0.00	0.00	0.00	0.00
ENSSSCG00000001068	0.00	0.35	0.00	0.00	0.20	0.00	0.00	0.10	0.00	0.00	0.10
ENSSSCG00000001070	7.48	39.40	7.35	6.82	42.53	4.97	6.94	35.44	4.54	5.00	35.89
ENSSSCG00000001072	0.62	1.76	0.20	0.38	1.86	0.22	0.60	2.53	0.17	0.31	1.63
ENSSSCG00000001073	4.10	16.71	10.08	6.42	16.86	6.34	2.96	20.02	6.79	4.91	17.08
ENSSSCG00000001074	11.84	11.17	30.54	14.00	9.79	28.52	14.16	11.51	25.27	12.93	8.74
ENSSSCG00000001075	106.54	63.43	139.91	140.88	51.41	131.65	106.15	65.89	102.59	96.28	43.40
ENSSSCG00000001076	4.08	12.29	1.29	3.38	15.25	2.84	2.57	16.63	1.70	1.30	21.72
ENSSSCG00000001078	5.22	1.60	5.50	7.62	1.50	4.04	5.50	1.94	4.55	4.97	0.94
ENSSSCG00000001080	13.53	2.56	16.88	15.14	2.72	12.48	15.96	2.42	10.54	12.15	2.67
ENSSSCG00000001081	3.74	0.46	2.12	2.43	0.79	0.06	1.99	0.44	1.04	1.99	0.48
ENSSSCG00000001083	0.00	0.00	0.00	0.00	0.00	0.00	0.00	0.00	0.00	0.61	0.00
ENSSSCG00000001085	0.00	0.23	0.00	0.00	0.28	0.00	0.00	0.17	0.00	0.00	2.62
ENSSSCG00000001087	3.64	4.16	7.21	7.54	4.65	5.93	5.61	3.85	3.74	4.74	5.49
ENSSSCG00000001088	0.00	0.00	0.00	0.00	0.00	0.00	0.00	0.00	0.00	0.00	0.00
ENSSSCG00000001089	0.01	60.86	0.00	0.00	58.72	0.00	0.00	52.11	0.00	0.00	52.65
ENSSSCG00000001090	16.01	101.35	10.86	9.22	75.87	15.38	19.23	94.21	2.58	2.18	70.11
ENSSSCG00000001091	0.00	0.52	0.00	0.00	0.71	0.00	0.00	0.53	0.00	0.00	0.79
ENSSSCG00000001092	29.06	19.95	26.08	28.36	27.60	16.67	26.90	40.59	15.20	20.12	53.43
ENSSSCG00000001095	49.57	18.66	35.49	41.73	13.63	39.74	56.28	15.97	34.40	39.72	16.71
ENSSSCG00000001096	0.00	0.00	0.13	0.79	0.00	0.71	4.09	0.00	0.00	1.03	0.00
ENSSSCG00000001097	255.26	4.47	339.19	259.91	4.18	331.39	332.97	5.71	269.60	239.78	5.12
ENSSSCG00000001098	0.12	0.00	0.39	0.61	0.00	0.83	0.15	0.00	0.44	0.11	0.00
ENSSSCG00000001099	12.02	0.53	19.40	24.40	0.44	20.40	30.16	0.57	11.75	17.15	0.94
ENSSSCG00000001100	0.00	1.38	0.01	0.00	1.22	0.06	0.00	1.21	0.02	0.00	0.98
ENSSSCG00000001101	0.00	0.00	0.00	0.00	0.02	0.00	0.00	0.00	0.00	0.00	0.00
ENSSSCG00000001105	0.00	0.00	0.00	0.00	0.00	0.00	0.00	0.00	0.00	0.00	0.00
ENSSSCG00000001107	0.26	75.56	0.00	0.00	63.29	0.12	0.03	51.32	0.05	0.00	52.26
ENSSSCG00000001131	1.61	0.10	0.88	2.08	0.04	1.43	3.35	0.11	0.77	1.47	0.04
ENSSSCG00000001132	0.00	0.00	0.00	0.04	0.00	0.06	0.00	0.00	0.03	0.04	0.01
ENSSSCG00000001137	22.86	13.67	19.18	19.93	6.59	18.92	34.79	22.20	14.97	22.91	24.28
ENSSSCG00000001156	1.46	6.29	3.45	2.54	5.61	1.53	1.65	5.92	0.54	1.00	6.29
ENSSSCG00000001164	26.75	2.87	29.73	35.45	1.48	21.93	23.56	1.90	20.22	21.05	2.16
ENSSSCG00000001196	0.00	0.00	0.00	0.00	0.00	0.00	0.00	0.00	0.00	0.00	0.00
ENSSSCG00000001197	0.08	0.36	0.31	0.31	0.32	0.09	0.05	0.24	0.21	0.08	0.27
ENSSSCG00000001201	2.33	3.92	3.63	4.12	4.13	1.46	2.77	2.84	0.71	1.78	2.91
ENSSSCG00000001202	0.00	0.00	0.00	0.00	0.11	0.00	0.00	0.00	0.00	0.00	0.00
ENSSSCG00000001203	0.02	0.06	0.00	0.02	0.10	0.00	0.00	0.09	0.00	0.00	0.06
ENSSSCG00000001204	0.08	0.31	0.20	0.16	0.23	0.00	0.09	0.15	0.20	0.11	0.25
ENSSSCG00000001205	0.11	0.09	0.27	0.46	0.07	1.30	0.00	0.04	0.16	0.03	0.00
ENSSSCG00000001206	1.78	1.92	4.35	3.47	1.60	3.53	3.76	1.83	2.20	2.11	1.85
ENSSSCG00000001207	3.81	0.89	6.93	6.99	0.93	5.31	5.05	0.60	6.46	4.56	0.76
ENSSSCG00000001209	1.11	0.64	2.61	3.11	0.49	1.14	1.51	0.40	0.97	1.29	0.50
ENSSSCG00000001211	0.00	0.00	0.00	0.00	0.00	0.00	0.00	0.00	0.00	0.00	0.00
ENSSSCG00000001213	0.00	0.00	0.00	0.00	0.00	0.00	0.00	0.00	0.00	0.00	0.00
ENSSSCG00000001214	0.00	0.00	0.00	0.04	0.00	0.00	0.00	0.00	0.00	0.00	0.00
ENSSSCG00000001216	0.00	0.00	0.00	0.07	0.00	0.00	0.00	0.00	0.00	0.05	0.01
ENSSSCG00000001219	32.89	10.22	40.20	36.87	9.31	37.63	49.29	10.00	31.10	29.45	8.46
ENSSSCG00000001229	892.60	123.08	915.02	1134.64	136.14	1018.82	1330.09	172.30	1347.63	1431.42	210.42
ENSSSCG00000001231	4.05	0.94	0.65	2.77	0.00	6.43	5.42	0.49	0.83	0.00	0.06
ENSSSCG00000001232	0.51	0.05	1.24	1.15	0.08	0.36	1.21	0.06	0.43	1.17	0.09
ENSSSCG00000001233	50.37	27.86	67.17	72.87	31.60	40.06	39.76	32.90	35.84	30.88	35.88
ENSSSCG00000001234	0.58	1.25	0.35	0.12	1.53	2.64	1.00	1.57	0.95	0.24	2.54
ENSSSCG00000001235	0.03	0.67	0.01	0.11	0.96	0.00	0.04	0.72	0.03	0.02	2.00
ENSSSCG00000001236	0.00	0.04	0.00	0.00	0.02	0.00	0.00	0.00	0.00	0.00	0.00
ENSSSCG00000001242	169.19	4.81	128.47	160.13	4.37	125.68	196.49	3.41	119.07	136.25	3.58
ENSSSCG00000001245	9.10	10.08	21.97	19.41	9.54	8.60	4.84	7.01	11.66	9.36	7.69
ENSSSCG00000001247	0.89	0.16	0.61	1.40	0.32	0.54	1.07	0.20	0.69	0.49	0.32
ENSSSCG00000001248	0.00	0.00	0.00	0.00	0.00	0.00	0.00	0.00	0.00	0.00	0.00
ENSSSCG00000001252	116.94	6.54	135.52	91.66	28.18	195.30	214.86	2.75	200.90	146.85	8.66
ENSSSCG00000001253	0.98	0.00	0.36	0.36	0.00	2.39	2.24	0.00	0.77	0.88	0.07
ENSSSCG00000001254	0.00	0.00	0.00	0.00	0.00	0.00	0.00	0.00	0.00	0.00	0.00
ENSSSCG00000001255	0.00	0.00	0.00	0.00	0.00	0.00	0.00	0.00	0.00	0.00	0.00
ENSSSCG00000001256	0.00	0.00	0.00	0.00	0.00	0.00	0.00	0.00	0.00	0.00	0.00
ENSSSCG00000001258	0.00	0.00	0.00	0.00	0.00	0.00	0.00	0.00	0.00	0.00	0.00
ENSSSCG00000001297	0.00	0.00	0.00	0.00	0.00	0.00	0.00	0.00	0.00	0.00	0.00
ENSSSCG00000001304	0.00	0.00	0.00	0.00	0.00	0.00	0.00	0.00	0.00	0.00	0.00
ENSSSCG00000001341	388.62	107.66	439.90	563.70	117.16	261.79	330.17	85.94	359.45	384.32	77.29
ENSSSCG00000001342	6.74	4.67	7.24	9.62	4.72	6.50	9.79	4.43	4.40	5.43	3.94
ENSSSCG00000001346	32.77	18.73	35.57	39.89	20.18	29.13	32.68	20.63	23.76	24.39	17.24
ENSSSCG00000001347	108.63	9.50	59.32	65.99	11.86	84.24	132.58	10.49	65.77	78.50	8.97
ENSSSCG00000001362	13.21	8.08	12.63	13.29	7.40	12.77	18.97	5.61	8.52	9.28	5.59
ENSSSCG00000001372	24.06	5.62	17.20	18.85	6.65	19.45	24.40	7.13	14.11	14.43	7.17
ENSSSCG00000001376	6.93	2.50	8.15	8.83	2.96	5.81	8.99	2.31	4.39	4.68	2.49
ENSSSCG00000001379	87.61	49.88	108.30	124.13	45.54	53.92	75.44	37.67	66.40	75.60	28.87
ENSSSCG00000001382	0.30	1.49	0.95	0.40	1.47	0.78	0.97	1.45	0.30	0.68	1.46
ENSSSCG00000001383	5.51	3.53	8.30	9.82	3.86	4.28	6.85	4.34	4.88	6.13	3.53
ENSSSCG00000001384	17.96	6.11	19.90	20.42	6.51	16.38	20.39	5.36	17.36	11.53	5.39
ENSSSCG00000001388	0.00	0.00	0.00	0.00	0.00	0.00	0.00	0.00	0.00	0.00	0.00
ENSSSCG00000001391	8.89	1.60	20.79	11.51	1.50	17.69	14.40	1.03	19.05	7.50	1.19
ENSSSCG00000001392	2.96	0.61	4.89	6.81	1.60	1.78	1.40	0.10	1.86	2.75	0.31
ENSSSCG00000001393	0.00	0.00	0.00	0.00	0.00	0.00	0.00	0.00	0.00	0.00	0.00
ENSSSCG00000001394	9.36	5.07	14.76	19.28	5.64	7.02	17.94	3.93	5.55	7.56	4.44
ENSSSCG00000001395	0.02	0.00	0.00	0.00	0.00	0.00	0.00	0.00	0.00	0.00	0.00
ENSSSCG00000001396	181.81	11.31	182.89	239.26	11.51	100.07	191.23	9.12	151.37	144.88	12.42
ENSSSCG00000001398	346.61	15.11	444.07	471.97	16.33	353.80	390.31	12.71	397.02	369.95	16.53
ENSSSCG00000001400	347.93	59.70	401.94	392.17	53.21	285.20	417.46	41.00	231.57	223.79	40.29
ENSSSCG00000001401	1.35	1.00	1.29	1.37	0.46	0.30	1.32	0.62	0.74	1.16	0.40
ENSSSCG00000001402	50.75	17.29	44.81	51.23	17.49	35.54	45.45	15.42	37.97	40.67	16.14
ENSSSCG00000001403	2.81	0.03	1.84	3.03	0.04	2.87	4.99	0.02	3.19	2.26	0.00
ENSSSCG00000001404	116.94	0.35	61.64	77.57	0.72	58.18	139.51	0.54	68.63	84.01	0.43
ENSSSCG00000001405	98.92	1.03	225.28	138.64	1.12	188.97	127.62	0.88	249.05	133.87	1.09
ENSSSCG00000001407	6.05	0.00	0.05	2.62	0.16	0.00	4.50	0.00	0.00	1.19	0.00
ENSSSCG00000001409	65.64	19.29	64.48	62.95	21.02	52.75	75.94	20.55	57.01	52.37	20.94
ENSSSCG00000001410	55.88	27.57	56.58	62.90	30.08	41.72	59.43	19.15	43.60	49.16	21.39
ENSSSCG00000001411	0.22	42.86	0.20	0.48	49.52	0.13	0.44	20.62	0.39	0.48	21.80
ENSSSCG00000001413	65.62	12.64	49.76	63.50	11.37	45.57	70.00	10.03	43.21	50.59	11.46
ENSSSCG00000001414	60.32	57.09	74.38	69.82	59.84	36.75	65.40	56.84	46.06	53.58	50.30
ENSSSCG00000001416	0.00	0.00	0.00	0.00	0.00	0.00	0.00	0.00	0.00	0.00	0.00
ENSSSCG00000001418	5.38	23.42	3.45	3.03	15.40	5.47	6.90	33.05	2.61	4.27	22.83
ENSSSCG00000001419	2.55	0.55	2.49	2.46	0.47	2.09	3.93	0.53	2.44	2.19	0.49
ENSSSCG00000001420	38.80	6.24	35.42	42.99	6.71	30.62	40.52	6.45	31.32	32.97	5.81
ENSSSCG00000001421	1.40	1.25	1.44	3.77	1.40	1.85	1.01	1.50	0.60	1.30	1.25
ENSSSCG00000001422	0.15	390.69	0.05	0.10	492.42	0.00	1.11	377.94	0.52	0.66	538.27
ENSSSCG00000001423	40.34	12.05	35.84	35.59	11.06	35.64	43.04	11.36	38.74	35.38	9.91
ENSSSCG00000001424	52.95	9.24	52.23	57.12	9.21	40.79	66.49	8.18	41.07	39.46	8.69
ENSSSCG00000001425	17.06	4.04	14.40	13.20	4.42	15.74	17.10	3.53	13.50	10.68	3.31
ENSSSCG00000001426	18.45	3.12	15.71	16.29	3.77	14.07	19.58	2.50	12.56	12.43	3.71
ENSSSCG00000001427	0.45	504.74	0.37	0.35	578.08	0.17	0.41	543.07	0.30	0.22	700.25
ENSSSCG00000001428	0.00	0.02	0.00	0.00	0.01	0.00	0.00	0.03	0.00	0.00	0.02
ENSSSCG00000001430	31.47	11.79	37.26	38.64	13.45	28.47	30.54	11.67	24.65	25.54	12.14
ENSSSCG00000001431	21.91	2.39	6.96	10.48	2.56	8.33	12.86	1.79	8.34	8.63	1.99
ENSSSCG00000001433	7.16	14.01	5.50	9.41	16.89	10.81	11.00	10.79	4.74	5.05	8.21
ENSSSCG00000001434	5.63	0.48	16.16	7.71	0.56	11.10	7.79	0.36	12.79	6.77	0.41
ENSSSCG00000001435	15.20	3.63	17.02	17.09	4.11	15.35	18.09	2.43	20.08	16.44	3.78
ENSSSCG00000001436	16.93	54.37	23.40	26.40	55.77	19.69	16.81	59.04	12.27	12.86	60.99
ENSSSCG00000001437	0.43	0.00	0.50	0.48	0.03	0.14	0.40	0.03	0.22	0.22	0.04
ENSSSCG00000001438	25.27	9.03	31.25	29.12	9.15	24.76	37.14	11.50	30.11	27.44	12.07
ENSSSCG00000001439	174.92	3.94	150.98	148.34	3.45	119.24	158.55	3.57	136.90	149.20	3.89
ENSSSCG00000001440	0.68	2.72	0.60	0.59	2.13	0.46	0.42	2.38	0.43	0.31	2.72
ENSSSCG00000001441	0.00	0.01	0.00	0.00	0.00	0.00	0.00	0.00	0.00	0.00	0.00
ENSSSCG00000001444	0.00	0.00	0.00	0.00	0.00	0.02	0.00	0.00	0.00	0.00	0.00
ENSSSCG00000001447	0.00	0.00	0.00	0.00	0.00	0.00	0.00	0.00	0.00	0.00	0.00
ENSSSCG00000001453	761.34	123.21	256.64	774.44	140.47	348.09	1412.95	113.30	432.27	934.59	136.82
ENSSSCG00000001455	319.80	70.96	50.52	183.11	37.49	198.92	863.09	105.60	146.74	343.14	82.68
ENSSSCG00000001456	734.38	54.78	226.89	602.76	73.51	265.60	1089.29	55.27	345.56	754.20	66.60
ENSSSCG00000001457	424.59	67.40	140.42	449.84	78.94	124.66	525.26	56.79	158.22	401.90	64.29
ENSSSCG00000001458	0.07	0.02	0.03	0.10	0.11	0.00	0.69	0.00	0.00	0.26	0.00
ENSSSCG00000001459	3.48	0.32	8.47	7.59	0.57	4.27	4.30	0.45	9.74	8.03	0.65
ENSSSCG00000001463	67.26	7.63	81.17	96.88	7.75	58.33	79.12	5.57	63.25	75.99	7.01
ENSSSCG00000001469	98.08	27.79	35.46	110.11	35.37	24.63	151.57	24.23	44.22	127.30	30.70
ENSSSCG00000001470	178.96	20.75	100.96	213.81	22.07	84.57	262.96	20.64	124.78	231.61	25.04
ENSSSCG00000001471	708.96	48.09	437.83	503.32	53.02	392.28	610.85	43.77	439.12	484.60	39.12
ENSSSCG00000001472	1.96	0.76	0.35	3.36	0.70	0.00	6.68	0.64	0.30	2.80	0.86
ENSSSCG00000001473	0.01	0.00	0.00	0.00	0.00	0.04	0.01	0.01	0.03	0.00	0.01
ENSSSCG00000001474	20.03	6.58	23.24	24.63	6.94	17.28	20.20	6.50	14.07	13.15	7.05
ENSSSCG00000001475	22.33	37.74	18.02	22.73	42.20	13.51	17.59	37.90	13.71	12.50	45.45
ENSSSCG00000001476	30.79	103.84	30.16	31.68	96.46	41.47	32.25	74.80	45.02	34.14	73.88
ENSSSCG00000001477	31.24	11.58	36.27	32.97	12.45	20.61	30.24	10.08	23.06	24.08	13.23
ENSSSCG00000001478	0.00	1.36	0.00	0.00	0.86	0.00	0.00	1.43	0.00	0.00	0.94
ENSSSCG00000001479	0.00	0.01	0.00	0.00	0.01	0.00	0.00	0.00	0.00	0.00	0.00
ENSSSCG00000001480	0.00	0.00	0.00	0.00	0.00	0.00	0.00	0.00	0.00	0.00	0.00
ENSSSCG00000001481	0.00	0.00	0.00	0.00	0.00	0.00	0.00	0.00	0.00	0.00	0.00
ENSSSCG00000001483	0.00	0.13	0.00	0.00	0.05	0.00	0.00	0.07	0.00	0.00	0.06
ENSSSCG00000001484	0.00	0.59	0.00	0.00	0.08	0.00	0.00	2.79	0.00	0.00	1.68
ENSSSCG00000001485	0.00	9.43	0.00	0.00	8.65	0.00	0.00	7.58	0.00	0.00	6.66
ENSSSCG00000001486	0.95	0.39	8.12	1.10	0.55	7.71	2.53	0.39	8.35	2.55	0.42
ENSSSCG00000001487	0.00	0.00	0.00	0.00	0.00	0.00	0.00	0.00	0.00	0.02	0.00
ENSSSCG00000001488	11.14	79.87	11.99	12.43	90.07	9.24	11.69	119.35	8.98	7.71	80.62
ENSSSCG00000001489	0.00	0.00	0.00	0.00	0.00	0.00	0.00	0.00	0.00	0.00	0.00
ENSSSCG00000001490	0.00	0.00	0.00	0.00	0.00	0.00	0.00	0.00	0.00	0.00	0.00
ENSSSCG00000001493	10.10	3.70	13.61	15.30	5.45	7.89	8.73	3.61	9.54	11.91	3.20
ENSSSCG00000001497	7.14	2.22	8.25	8.43	2.46	6.66	8.10	2.52	6.73	5.58	1.93
ENSSSCG00000001498	0.00	0.20	0.00	0.00	0.32	0.00	0.00	0.45	0.00	0.00	0.30
ENSSSCG00000001499	0.10	17.65	0.04	0.07	18.86	0.03	0.12	18.58	0.03	0.06	18.75
ENSSSCG00000001500	0.00	0.75	0.00	0.00	0.87	0.00	0.03	0.44	0.00	0.00	0.98
ENSSSCG00000001501	25.17	12.11	29.35	26.05	12.84	18.65	27.46	9.64	16.19	13.71	9.05
ENSSSCG00000001502	10652.19	2085.68	9412.04	9514.72	2136.57	14309.07	10309.74	1859.23	11516.73	11233.04	1869.40
ENSSSCG00000001503	1.28	8.73	1.99	2.00	10.61	1.17	1.98	10.69	2.36	2.41	9.76
ENSSSCG00000001504	17.33	5.77	18.88	19.60	6.18	13.41	17.47	4.38	12.87	13.53	4.43
ENSSSCG00000001505	68.01	51.68	79.71	98.30	57.15	89.97	68.28	53.97	57.85	57.30	66.58
ENSSSCG00000001506	61.91	30.39	67.47	80.23	23.09	62.45	90.95	19.86	72.67	62.53	16.24
ENSSSCG00000001507	131.78	65.25	166.22	175.47	83.75	123.77	185.57	65.26	122.26	147.30	61.68
ENSSSCG00000001509	54.19	17.03	63.93	70.74	18.25	31.39	39.03	13.22	25.70	27.68	14.96
ENSSSCG00000001510	11.67	0.67	19.40	27.59	2.62	7.38	10.59	0.46	11.19	14.10	0.57
ENSSSCG00000001511	31.34	3.86	19.30	25.41	4.29	24.45	36.01	3.99	20.37	18.23	4.81
ENSSSCG00000001512	66.96	54.85	81.80	68.64	62.67	81.88	69.57	63.42	82.70	74.86	62.02
ENSSSCG00000001513	7.04	0.30	2.05	5.81	0.24	1.24	5.47	0.28	0.81	3.31	0.34
ENSSSCG00000001516	16.87	1.37	18.50	20.83	1.73	11.90	17.87	1.13	14.36	13.61	1.12
ENSSSCG00000001517	8.06	2.84	3.59	7.82	3.16	2.08	7.59	1.76	3.74	4.52	2.55
ENSSSCG00000001518	47.63	3.52	22.70	38.44	2.58	30.41	60.32	1.97	21.24	28.14	1.22
ENSSSCG00000001520	46.77	8.66	49.66	55.30	8.90	34.59	44.30	6.57	34.34	32.85	7.42
ENSSSCG00000001521	0.00	0.00	0.00	0.00	0.00	0.00	0.00	0.00	0.00	0.00	0.00
ENSSSCG00000001523	0.09	0.00	0.00	0.00	0.00	0.00	0.00	0.00	0.00	0.00	0.00
ENSSSCG00000001527	93.88	122.42	73.94	123.07	128.25	56.47	105.53	122.63	69.38	109.16	106.77
ENSSSCG00000001528	925.31	150.15	906.64	854.98	173.08	863.22	903.72	136.39	1151.87	1044.72	125.51
ENSSSCG00000001531	155.67	45.25	106.21	103.95	44.79	120.25	139.50	42.49	128.52	111.39	44.56
ENSSSCG00000001532	3.71	1.55	5.05	4.10	1.42	5.15	6.08	1.44	4.34	5.02	1.49
ENSSSCG00000001533	22.70	11.42	19.98	18.36	11.65	20.31	21.59	11.95	20.46	27.29	11.31
ENSSSCG00000001534	6.13	6.56	5.91	6.15	5.78	5.43	9.73	4.28	4.92	5.95	3.78
ENSSSCG00000001535	0.00	0.09	0.00	0.00	0.18	0.00	0.00	0.07	0.00	0.00	0.19
ENSSSCG00000001536	0.00	0.00	0.00	0.00	0.00	0.00	0.00	0.00	0.00	0.01	0.00
ENSSSCG00000001537	13.72	6.83	13.53	12.76	6.92	14.73	14.38	5.39	13.07	9.48	6.78
ENSSSCG00000001538	37.84	3.26	46.82	44.95	3.47	39.02	41.86	2.30	32.34	25.88	2.71
ENSSSCG00000001539	12.78	8.96	31.02	15.66	7.09	38.51	21.38	10.10	30.87	12.28	7.18
ENSSSCG00000001541	0.00	0.00	0.00	0.00	0.00	0.00	0.00	0.00	0.00	0.00	0.00
ENSSSCG00000001543	2813.70	674.23	2817.64	2673.12	743.24	2743.54	2412.38	514.58	3282.96	2939.92	521.53
ENSSSCG00000001544	0.99	3.16	0.10	0.07	3.35	0.00	0.03	2.43	0.00	0.00	4.25
ENSSSCG00000001546	19.35	2.71	22.06	19.75	2.84	23.58	25.97	1.66	19.87	16.50	2.27
ENSSSCG00000001549	48.49	72.33	108.42	78.54	55.25	49.03	40.62	13.15	51.59	42.81	7.80
ENSSSCG00000001550	0.00	0.14	0.17	0.00	0.09	0.00	0.00	0.00	0.44	0.00	0.03
ENSSSCG00000001551	0.00	0.00	0.00	0.00	0.00	0.00	0.00	0.00	0.00	0.00	0.00
ENSSSCG00000001552	0.00	0.00	0.00	0.00	0.00	0.00	0.00	0.00	0.00	0.00	0.00
ENSSSCG00000001553	0.00	0.00	0.00	0.00	0.00	0.00	0.00	0.00	0.00	0.00	0.00
ENSSSCG00000001554	39.24	9.37	63.11	65.51	10.28	34.05	36.59	10.84	28.83	32.69	9.28
ENSSSCG00000001555	0.17	0.64	0.54	0.19	0.49	0.65	0.06	0.43	0.36	0.29	0.26
ENSSSCG00000001556	46.66	40.84	51.09	63.68	48.43	37.06	50.06	72.45	34.54	40.96	63.03
ENSSSCG00000001559	0.23	0.00	0.00	0.00	0.00	0.00	0.00	0.00	0.08	0.41	0.00
ENSSSCG00000001560	0.04	0.05	0.03	0.06	0.04	0.00	0.00	0.02	0.04	0.04	0.10
ENSSSCG00000001561	5.13	1.17	13.53	11.23	1.25	10.07	12.25	0.36	10.01	6.58	0.38
ENSSSCG00000001562	20.07	7.72	17.67	26.36	7.86	14.68	25.63	8.66	11.06	19.29	7.72
ENSSSCG00000001563	53.91	8.06	115.45	84.34	8.46	72.87	56.62	8.67	59.36	48.57	8.76
ENSSSCG00000001564	109.96	10.64	79.62	91.61	12.89	87.42	108.33	14.42	63.31	68.45	18.92
ENSSSCG00000001565	11.76	5.22	1.81	1.58	6.75	21.59	19.93	6.02	17.92	8.11	4.01
ENSSSCG00000001566	0.00	0.06	0.00	0.00	0.01	0.00	0.00	0.01	0.00	0.00	0.01
ENSSSCG00000001567	0.19	0.01	0.00	0.04	0.00	0.00	0.11	0.01	0.01	0.00	0.02
ENSSSCG00000001570	0.01	1.82	0.25	0.00	0.92	0.00	0.00	0.82	0.29	0.00	0.30
ENSSSCG00000001571	21.47	45.46	27.60	30.19	54.64	22.29	22.49	47.63	23.34	20.34	42.40
ENSSSCG00000001572	0.44	6.06	0.43	0.77	7.40	0.28	8.76	4.12	0.93	1.12	4.73
ENSSSCG00000001573	138.95	30.84	82.31	145.90	32.93	133.55	143.56	10.29	134.70	141.84	16.49
ENSSSCG00000001574	0.00	0.00	0.00	0.00	0.00	0.00	0.00	0.00	0.00	0.00	0.00
ENSSSCG00000001576	0.00	0.00	0.00	0.00	0.00	0.00	0.00	0.00	0.00	0.00	0.00
ENSSSCG00000001577	4.93	1.49	6.98	5.85	1.78	5.83	5.83	1.35	4.83	3.90	1.58
ENSSSCG00000001578	11.63	6.68	15.40	13.71	6.56	11.73	12.84	5.90	8.94	9.63	6.99
ENSSSCG00000001579	19.61	6.02	23.08	21.59	6.66	18.44	22.15	5.70	15.52	12.53	4.88
ENSSSCG00000001582	0.00	0.10	0.00	0.00	0.19	0.00	0.00	0.22	0.00	0.00	0.47
ENSSSCG00000001588	0.01	0.07	0.00	0.00	0.07	0.00	0.00	0.06	0.00	0.00	0.09
ENSSSCG00000001589	0.00	0.00	0.00	0.00	0.00	0.00	0.00	0.00	0.00	0.00	0.01
ENSSSCG00000001592	0.00	0.00	0.00	0.00	0.00	0.00	0.00	0.00	0.00	0.00	0.00
ENSSSCG00000001594	0.00	0.49	0.00	0.00	0.43	0.00	0.00	0.40	0.00	0.00	0.27
ENSSSCG00000001595	0.05	0.51	0.00	0.07	0.64	0.00	0.00	0.66	0.00	0.00	0.87
ENSSSCG00000001596	8.12	41.09	7.75	8.25	34.52	7.79	10.70	32.78	8.15	6.20	30.66
ENSSSCG00000001597	0.03	0.00	0.36	0.03	0.00	0.22	0.23	0.00	0.56	0.07	0.00
ENSSSCG00000001611	24.27	7.84	31.21	28.31	7.82	24.60	29.08	7.31	16.05	14.62	7.93
ENSSSCG00000001612	0.42	0.41	0.36	0.44	0.30	0.38	0.41	0.28	0.25	0.38	0.40
ENSSSCG00000001613	0.00	0.04	0.05	0.44	0.04	0.00	0.00	0.02	0.00	0.00	0.04
ENSSSCG00000001616	66.83	0.44	48.33	54.64	0.27	52.69	79.09	0.15	47.80	53.18	0.25
ENSSSCG00000001618	1.10	0.00	0.00	0.66	0.00	0.00	1.34	0.05	0.00	3.11	0.00
ENSSSCG00000001619	8.80	2.30	7.69	7.24	2.68	7.65	9.47	2.41	8.22	6.76	2.48
ENSSSCG00000001620	0.00	0.12	0.00	0.00	0.26	0.00	0.00	0.11	0.00	0.00	0.18
ENSSSCG00000001621	9.72	7.11	5.02	6.75	8.35	7.45	17.26	6.71	6.85	5.42	7.66
ENSSSCG00000001624	2.15	0.76	1.68	0.88	1.03	1.23	1.86	0.66	0.98	1.21	0.77
ENSSSCG00000001625	0.00	0.51	0.00	0.00	4.33	0.00	0.00	7.56	0.00	0.00	7.41
ENSSSCG00000001629	0.66	0.16	0.31	0.86	0.22	0.02	1.79	0.14	0.21	0.26	0.23
ENSSSCG00000001633	0.00	0.46	0.00	0.00	1.70	0.00	0.00	1.06	0.00	0.00	0.00
ENSSSCG00000001636	0.00	0.25	0.00	0.00	0.03	0.00	0.00	0.22	0.00	0.00	0.15
ENSSSCG00000001637	0.00	0.00	0.00	0.00	0.00	0.00	0.00	0.28	0.00	0.00	0.00
ENSSSCG00000001638	22.06	27.95	32.59	35.70	31.96	20.59	23.84	24.20	22.32	21.36	25.09
ENSSSCG00000001639	37.36	0.58	18.03	30.22	0.57	19.42	43.45	0.59	22.87	34.82	0.53
ENSSSCG00000001641	21.42	10.84	24.90	26.17	9.98	23.81	29.15	10.30	17.71	18.70	8.43
ENSSSCG00000001646	13.77	4.51	14.36	16.73	4.52	12.75	21.97	3.76	9.72	11.41	3.65
ENSSSCG00000001650	0.00	0.00	0.00	0.00	0.00	0.00	0.00	0.00	0.00	0.24	0.00
ENSSSCG00000001651	4.97	13.33	6.59	6.64	15.50	3.88	5.04	17.30	3.02	3.07	17.88
ENSSSCG00000001653	13.55	4.24	12.86	12.92	5.40	11.21	15.56	5.41	9.81	9.16	5.47
ENSSSCG00000001654	30.04	12.52	32.46	31.50	15.34	26.76	33.44	12.56	25.49	26.70	11.26
ENSSSCG00000001655	90.42	59.16	90.19	99.28	65.45	95.87	81.77	71.63	88.98	89.91	75.17
ENSSSCG00000001656	15.60	10.62	12.81	14.52	11.12	13.49	14.42	12.65	11.27	12.49	11.86
ENSSSCG00000001657	2.79	0.92	1.88	2.21	0.84	2.32	3.08	1.04	1.11	1.53	1.26
ENSSSCG00000001658	19.53	43.66	22.55	26.63	42.20	20.66	16.71	43.56	18.40	17.91	40.38
ENSSSCG00000001659	19.90	8.06	27.15	21.78	7.04	21.53	20.25	7.38	20.37	16.53	6.76
ENSSSCG00000001660	0.00	0.33	0.11	0.00	0.28	0.06	0.07	0.15	0.05	0.00	0.17
ENSSSCG00000001661	18.63	3.44	14.20	17.80	7.73	12.31	17.96	2.24	9.63	10.88	4.04
ENSSSCG00000001664	0.04	0.28	0.13	0.12	0.09	0.07	0.16	0.35	0.24	0.14	0.16
ENSSSCG00000001667	9.95	6.31	12.29	12.52	6.15	11.46	17.11	5.76	9.28	9.24	6.07
ENSSSCG00000001672	0.11	0.07	0.00	0.00	0.00	0.00	0.59	0.00	0.00	0.00	0.00
ENSSSCG00000001676	0.03	0.42	0.00	0.38	0.42	0.00	0.37	0.62	0.10	0.38	0.86
ENSSSCG00000001679	10.48	11.48	11.96	13.59	11.21	9.50	13.80	11.38	7.72	9.53	8.22
ENSSSCG00000001680	36.00	6.87	39.66	41.51	6.45	35.60	53.72	4.74	28.88	23.10	5.06
ENSSSCG00000001682	0.08	0.00	0.00	0.00	0.00	0.00	0.32	0.00	0.05	0.31	0.00
ENSSSCG00000001683	15.07	19.65	10.17	8.51	16.24	11.32	12.97	22.55	10.12	7.89	12.46
ENSSSCG00000001688	6.64	2.62	7.20	7.70	2.70	4.85	9.50	2.41	6.08	3.72	2.23
ENSSSCG00000001689	19.54	6.45	18.26	24.86	6.52	16.50	24.87	4.99	16.05	16.85	5.79
ENSSSCG00000001691	0.21	0.03	0.13	0.36	0.01	0.11	0.28	0.05	0.27	0.24	0.00
ENSSSCG00000001692	23.08	22.69	22.63	18.88	25.26	16.47	20.94	23.55	18.28	14.33	20.82
ENSSSCG00000001695	4.45	54.84	2.21	2.99	53.94	2.50	5.80	39.15	1.86	1.97	44.47
ENSSSCG00000001696	18.35	26.29	29.27	25.73	34.69	19.39	21.42	23.56	17.43	15.06	33.22
ENSSSCG00000001697	5.72	24.73	6.52	6.34	27.65	6.14	8.86	14.97	4.24	3.93	14.28
ENSSSCG00000001698	0.00	0.13	0.00	0.00	0.04	0.00	0.00	0.04	0.00	0.00	0.13
ENSSSCG00000001700	12.10	44.68	13.65	14.68	34.26	7.91	8.12	63.61	10.03	10.46	41.34
ENSSSCG00000001701	738.85	203.81	732.82	792.37	232.59	590.31	689.73	181.56	702.98	812.08	169.09
ENSSSCG00000001702	11.28	11.27	9.44	9.99	12.61	7.92	12.28	13.05	8.18	5.65	12.04
ENSSSCG00000001703	16.13	2.31	12.13	9.33	3.44	14.34	26.30	2.68	9.33	9.35	2.76
ENSSSCG00000001705	0.00	0.00	0.00	0.00	0.00	0.00	0.00	0.00	0.00	0.00	0.00
ENSSSCG00000001706	7.70	4.71	9.37	9.58	6.14	6.63	8.44	3.17	6.59	5.91	3.70
ENSSSCG00000001708	34.34	9.54	41.96	35.74	9.77	36.32	35.75	9.64	29.75	27.43	8.90
ENSSSCG00000001709	7.91	4.87	9.38	10.05	6.12	8.96	10.76	7.00	8.92	9.62	5.84
ENSSSCG00000001710	9.78	0.50	13.69	9.61	0.33	13.49	9.97	0.48	9.57	9.73	0.29
ENSSSCG00000001715	0.00	0.13	0.03	0.00	0.12	0.00	0.05	0.08	0.00	0.00	0.05
ENSSSCG00000001716	0.29	0.13	1.58	0.52	1.40	0.65	0.72	0.15	1.61	0.69	3.88
ENSSSCG00000001718	0.97	50.87	3.79	1.52	59.59	3.48	1.32	51.74	1.74	0.74	50.56
ENSSSCG00000001720	2.66	69.79	8.28	6.57	84.83	2.59	3.29	40.93	2.69	2.41	47.98
ENSSSCG00000001723	0.00	10.03	0.00	0.00	8.78	0.00	0.00	10.70	0.06	0.07	8.75
ENSSSCG00000001724	0.00	0.00	0.00	0.00	0.01	0.00	0.00	0.00	0.00	0.00	0.00
ENSSSCG00000001725	0.00	7.68	0.00	0.00	7.54	0.00	0.00	8.33	0.00	0.00	9.63
ENSSSCG00000001726	0.00	0.01	0.00	0.00	0.00	0.00	0.00	0.00	0.00	0.00	0.00
ENSSSCG00000001727	0.02	10.34	0.00	0.01	10.37	0.00	0.41	9.23	0.10	0.12	8.63
ENSSSCG00000001729	0.00	0.00	0.00	0.00	0.01	0.00	0.00	0.00	0.00	0.00	0.00
ENSSSCG00000001731	7.51	4.64	9.05	9.67	4.07	2.72	5.26	3.17	4.14	5.48	3.25
ENSSSCG00000001732	10.31	173.78	12.02	12.72	123.41	9.24	8.90	153.81	7.48	8.32	139.54
ENSSSCG00000001734	0.02	0.06	0.42	0.22	0.17	0.23	0.23	0.04	0.02	0.00	0.04
ENSSSCG00000001735	0.00	0.00	0.00	0.05	0.04	0.00	0.00	0.00	0.00	0.00	0.00
ENSSSCG00000001736	0.00	0.00	0.00	0.00	0.00	0.00	0.00	0.00	0.00	0.00	0.00
ENSSSCG00000001738	0.00	0.00	0.00	0.00	0.00	0.00	0.00	0.00	0.00	0.00	0.00
ENSSSCG00000001739	0.00	0.00	0.00	0.00	0.00	0.00	0.00	0.00	0.00	0.00	0.00
ENSSSCG00000001741	0.00	0.00	0.00	0.00	0.00	0.00	0.00	0.00	0.00	0.00	0.00
ENSSSCG00000001743	0.00	0.00	0.00	0.00	0.00	0.00	0.00	0.00	0.00	0.00	0.00
ENSSSCG00000001744	0.00	0.00	0.00	0.00	0.00	0.00	0.00	0.00	0.00	0.00	0.00
ENSSSCG00000001746	0.00	0.35	0.00	0.00	0.35	0.00	0.00	0.24	0.00	0.00	0.18
ENSSSCG00000001748	0.00	0.00	0.00	0.00	0.00	0.00	0.10	0.00	0.21	0.00	0.00
ENSSSCG00000001749	0.03	0.00	0.21	0.00	0.00	0.00	0.00	0.00	0.13	0.00	0.00
ENSSSCG00000001750	4.06	0.28	6.82	4.37	0.34	4.91	4.22	0.36	3.73	2.61	0.32
ENSSSCG00000001751	0.00	0.00	0.04	0.02	0.00	0.00	0.00	0.00	0.00	0.00	0.00
ENSSSCG00000001752	0.00	0.03	0.00	0.00	0.02	0.00	0.00	0.02	0.00	0.03	0.01
ENSSSCG00000001753	0.00	0.00	0.00	0.07	0.00	0.00	0.00	0.00	0.00	0.00	0.00
ENSSSCG00000001755	1.17	7.97	0.82	1.27	7.36	0.72	0.46	10.58	0.41	0.76	8.56
ENSSSCG00000001756	17.00	24.09	23.78	23.74	19.89	19.09	23.82	20.56	15.30	17.99	15.22
ENSSSCG00000001757	27.53	19.10	34.44	38.86	17.50	25.30	26.00	18.47	27.61	28.61	17.17
ENSSSCG00000001760	0.00	0.07	0.00	0.00	0.01	0.00	0.00	0.02	0.00	0.00	0.01
ENSSSCG00000001762	0.00	0.89	0.00	0.47	0.53	0.00	0.00	0.47	0.00	0.00	0.45
ENSSSCG00000001764	0.00	0.00	0.00	0.01	0.03	0.00	0.00	0.00	0.00	0.00	0.05
ENSSSCG00000001765	0.30	1.86	0.26	0.20	1.67	0.13	0.25	1.18	0.21	0.14	1.41
ENSSSCG00000001769	235.66	119.80	190.73	185.85	112.75	185.21	200.39	130.87	197.18	197.34	119.08
ENSSSCG00000001770	31.76	74.64	35.99	18.55	67.47	40.08	28.36	60.17	44.45	22.67	61.88
ENSSSCG00000001771	0.00	0.02	0.00	0.00	0.01	0.00	0.00	0.00	0.00	0.00	0.01
ENSSSCG00000001773	24.71	2.41	19.75	25.52	3.66	14.26	19.95	1.26	22.32	24.83	2.25
ENSSSCG00000001775	0.00	0.01	0.00	0.00	0.00	0.00	0.00	0.01	0.00	0.00	0.01
ENSSSCG00000001776	0.07	0.05	0.00	0.00	0.21	0.00	0.00	0.17	0.00	0.00	0.16
ENSSSCG00000001779	60.19	86.47	73.50	67.11	80.66	50.73	60.95	89.85	55.90	50.49	72.65
ENSSSCG00000001780	1.55	174.94	1.90	2.10	146.52	1.40	2.93	155.98	1.65	1.19	138.81
ENSSSCG00000001782	0.32	1.72	0.30	0.08	2.35	0.25	0.25	3.78	0.23	0.29	2.21
ENSSSCG00000001786	0.01	0.00	0.00	0.00	0.01	0.00	0.00	0.00	0.00	0.00	0.00
ENSSSCG00000001787	46.84	1.24	37.87	33.74	1.52	35.69	38.51	1.16	32.41	33.49	1.31
ENSSSCG00000001788	1.89	0.44	4.19	4.09	0.57	3.49	5.02	0.52	1.26	1.54	0.65
ENSSSCG00000001789	0.00	0.00	0.00	0.00	0.00	0.00	0.00	0.00	0.00	0.00	0.00
ENSSSCG00000001790	0.00	0.00	0.00	0.00	0.00	0.00	0.00	0.00	0.00	0.00	0.00
ENSSSCG00000001792	13.37	8.27	18.48	16.40	8.87	17.61	12.37	8.35	12.81	11.05	8.03
ENSSSCG00000001793	0.00	0.58	0.00	0.00	0.39	0.00	0.00	0.23	0.00	0.00	0.77
ENSSSCG00000001795	0.00	0.00	0.00	0.00	0.00	0.00	0.00	0.00	0.00	0.00	0.02
ENSSSCG00000001798	0.00	0.00	0.00	0.00	0.01	0.00	0.00	0.18	0.00	0.00	0.11
ENSSSCG00000001800	9.12	22.30	7.70	12.27	25.21	7.36	11.10	23.79	3.92	8.55	13.41
ENSSSCG00000001801	46.55	13.51	43.18	52.99	17.67	33.62	46.05	20.85	30.00	37.82	16.89
ENSSSCG00000001804	8.39	29.44	20.36	8.85	36.91	24.66	13.39	17.85	24.26	12.25	17.26
ENSSSCG00000001805	69.01	6.61	36.38	34.23	5.54	36.32	50.61	5.30	78.62	58.73	4.90
ENSSSCG00000001806	0.00	0.00	0.00	0.03	0.21	0.00	0.00	0.01	0.13	0.00	0.09
ENSSSCG00000001807	0.07	0.02	0.03	0.05	0.01	0.00	0.13	0.01	0.02	0.05	0.03
ENSSSCG00000001808	0.00	0.00	0.04	0.00	0.00	0.00	0.00	0.00	0.00	0.02	0.00
ENSSSCG00000001810	29.33	19.71	13.13	33.75	22.03	9.90	24.27	27.72	9.69	20.35	13.63
ENSSSCG00000001814	70.25	5.73	92.86	96.22	6.65	85.03	96.11	5.27	63.73	61.81	5.18
ENSSSCG00000001816	1.76	0.29	3.53	3.19	0.60	2.01	2.44	0.22	1.75	1.47	0.43
ENSSSCG00000001817	20.06	85.98	16.41	11.35	91.62	23.67	24.56	98.40	31.57	16.59	80.75
ENSSSCG00000001818	2.20	2.31	0.36	1.68	2.54	0.27	4.76	1.95	0.46	1.31	2.25
ENSSSCG00000001819	3.42	11.31	5.87	2.24	11.94	8.43	8.43	10.20	6.32	2.96	10.96
ENSSSCG00000001820	3.59	4.81	5.26	5.37	5.30	5.02	5.88	4.54	2.56	3.00	4.21
ENSSSCG00000001821	19.60	11.17	18.51	21.74	12.86	18.22	22.33	9.97	15.43	16.80	9.98
ENSSSCG00000001822	3.99	10.07	4.83	5.05	7.66	3.42	5.17	5.92	3.64	2.72	8.35
ENSSSCG00000001823	0.01	224.84	0.00	0.00	165.33	0.00	0.00	191.45	0.00	0.05	167.73
ENSSSCG00000001824	27.70	5.40	22.68	23.61	5.17	20.46	26.41	5.10	22.84	25.05	4.81
ENSSSCG00000001825	9.79	3.78	11.10	13.87	5.12	10.48	13.41	3.77	11.66	10.82	3.57
ENSSSCG00000001826	0.00	0.11	0.00	0.00	0.14	0.00	0.00	0.13	0.00	0.00	0.28
ENSSSCG00000001827	0.00	0.00	0.00	0.00	0.00	0.00	0.00	0.00	0.00	0.00	0.00
ENSSSCG00000001829	0.00	0.00	0.00	0.00	0.00	0.00	0.00	0.00	0.00	0.00	0.00
ENSSSCG00000001830	0.00	0.00	0.00	0.00	0.00	0.00	0.00	0.00	0.00	0.00	0.00
ENSSSCG00000001832	0.00	0.00	0.00	0.00	0.00	0.00	0.00	0.00	0.00	0.00	0.00
ENSSSCG00000001834	19.22	17.93	13.45	18.40	23.04	7.81	15.26	21.07	11.74	13.39	40.10
ENSSSCG00000001835	14.46	44.21	32.21	22.01	46.20	32.95	23.33	64.97	29.40	18.39	51.78
ENSSSCG00000001836	0.00	0.06	0.00	0.00	0.08	0.00	0.00	0.06	0.01	0.00	0.14
ENSSSCG00000001837	4.52	0.85	5.87	7.92	1.80	2.72	4.22	0.69	2.50	2.94	0.94
ENSSSCG00000001838	30.58	9.74	35.16	31.94	10.82	30.36	33.59	11.85	30.27	26.77	11.11
ENSSSCG00000001840	2.19	2.03	0.48	2.92	2.29	0.22	2.67	2.07	0.28	2.14	2.57
ENSSSCG00000001841	0.00	0.03	0.00	0.00	0.01	0.00	0.00	0.06	0.00	0.00	0.00
ENSSSCG00000001844	0.00	1.87	0.00	0.00	1.75	0.00	0.00	1.64	0.09	0.00	4.72
ENSSSCG00000001846	0.00	0.03	0.00	0.00	0.08	0.00	0.00	0.06	0.00	0.09	0.18
ENSSSCG00000001847	0.03	0.45	0.00	0.10	0.76	0.00	0.00	0.56	0.05	0.00	0.65
ENSSSCG00000001848	0.04	1.69	0.08	0.21	1.52	0.16	0.00	2.63	0.00	0.00	1.54
ENSSSCG00000001849	0.00	110.60	0.00	0.00	119.13	0.00	0.18	186.06	0.00	0.00	133.22
ENSSSCG00000001850	0.64	11.03	1.52	1.30	12.69	0.93	0.95	13.85	0.80	0.73	10.73
ENSSSCG00000001852	124.65	186.04	123.67	148.58	182.17	100.29	112.10	153.64	137.60	141.64	141.84
ENSSSCG00000001855	0.00	0.00	0.00	0.00	0.00	0.00	0.00	0.00	0.00	0.00	0.00
ENSSSCG00000001858	234.52	228.26	189.27	259.41	244.87	153.15	239.49	236.71	165.38	252.55	233.21
ENSSSCG00000001859	0.97	4.25	1.62	1.10	5.36	0.32	2.00	3.44	0.00	1.01	3.52
ENSSSCG00000001860	0.00	2.27	0.00	0.00	6.82	0.00	0.00	0.00	0.00	0.00	0.00
ENSSSCG00000001862	23.17	296.79	20.11	29.74	277.55	16.58	23.17	293.08	15.87	16.56	238.00
ENSSSCG00000001863	0.00	2.86	0.00	0.00	2.46	0.00	0.00	0.64	0.00	0.00	0.59
ENSSSCG00000001865	8.81	2.53	11.76	10.04	2.48	12.00	11.59	2.50	8.98	8.55	2.38
ENSSSCG00000001866	70.34	24.27	90.86	90.97	20.31	63.28	65.28	23.44	59.28	60.57	24.01
ENSSSCG00000001867	83.24	1.22	93.12	81.59	1.22	78.86	89.14	0.77	95.20	81.12	0.95
ENSSSCG00000001868	39.68	140.65	20.21	28.79	145.75	19.53	37.24	196.77	18.82	30.03	202.17
ENSSSCG00000001869	3.09	1.62	2.17	3.16	1.42	2.17	4.03	2.01	1.74	2.16	1.72
ENSSSCG00000001871	52.81	19.09	18.31	22.17	18.55	48.43	66.45	17.70	9.66	13.64	13.84
ENSSSCG00000001872	0.03	0.50	0.00	0.00	0.66	0.00	0.00	0.48	0.00	0.00	0.47
ENSSSCG00000001873	0.01	1.21	0.00	0.00	1.03	0.00	0.04	0.84	0.00	0.00	1.18
ENSSSCG00000001875	0.02	7.62	0.01	0.01	6.73	0.06	0.08	6.33	0.00	0.07	5.81
ENSSSCG00000001877	13.18	11.43	11.47	11.69	12.68	10.77	10.33	12.70	12.69	13.34	12.69
ENSSSCG00000001878	5.12	2.07	8.40	5.75	2.69	6.55	7.83	1.99	6.96	5.78	2.36
ENSSSCG00000001879	0.00	0.03	0.00	0.00	0.00	0.00	0.00	0.00	0.00	0.00	0.00
ENSSSCG00000001880	38.71	9.86	34.86	37.02	8.41	38.17	47.16	9.70	36.34	35.13	10.11
ENSSSCG00000001881	8.55	18.78	11.92	9.13	20.69	10.47	12.61	11.82	9.29	7.00	18.08
ENSSSCG00000001882	12.32	68.21	9.38	11.09	61.41	7.63	14.45	58.52	10.20	6.66	41.65
ENSSSCG00000001884	66.48	29.43	63.15	78.44	33.39	54.94	67.18	25.52	63.62	68.98	31.64
ENSSSCG00000001885	1.40	2.70	1.67	2.36	3.15	2.03	2.16	3.21	1.62	1.94	3.16
ENSSSCG00000001887	4.47	5.45	4.83	5.32	6.11	3.58	3.98	6.88	2.69	3.05	4.96
ENSSSCG00000001888	0.75	0.13	1.92	1.32	0.23	0.39	0.27	0.10	1.98	0.68	0.16
ENSSSCG00000001892	24.50	40.32	18.14	19.69	48.33	17.73	24.03	44.90	15.53	13.64	44.86
ENSSSCG00000001895	0.13	0.00	0.07	0.15	0.00	0.15	0.17	0.00	0.14	0.00	0.00
ENSSSCG00000001898	42.80	9.82	43.94	41.74	10.27	38.76	55.82	9.96	32.58	23.52	10.58
ENSSSCG00000001899	0.12	0.00	0.10	0.10	0.00	0.00	0.25	0.00	0.11	0.07	0.00
ENSSSCG00000001900	173.82	13.46	203.55	193.26	17.43	142.79	177.85	15.51	153.20	130.76	19.72
ENSSSCG00000001901	0.00	195.28	0.00	0.00	17.64	0.00	0.00	140.76	0.00	0.00	104.92
ENSSSCG00000001903	7.05	2.94	9.58	9.19	3.59	8.14	11.58	3.97	6.98	6.49	3.59
ENSSSCG00000001904	96.05	16.03	87.32	76.26	15.37	83.36	103.20	15.85	80.81	63.05	17.01
ENSSSCG00000001905	8.02	0.65	6.06	6.12	0.60	4.72	8.68	0.35	5.36	5.25	0.56
ENSSSCG00000001906	0.03	25.30	0.05	0.00	6.41	0.00	0.23	81.19	0.01	0.00	35.65
ENSSSCG00000001907	41.08	41.58	43.12	46.12	43.37	38.73	36.28	39.45	36.81	38.46	40.58
ENSSSCG00000001908	0.00	0.00	0.00	0.00	0.00	0.00	0.00	0.00	0.00	0.00	0.00
ENSSSCG00000001909	0.00	0.00	0.00	0.00	0.01	0.00	0.00	0.02	0.00	0.00	0.00
ENSSSCG00000001910	0.00	8.89	0.00	0.05	7.42	0.00	0.18	5.70	0.00	0.00	7.73
ENSSSCG00000001912	38.26	8.58	45.60	46.02	8.08	32.38	39.53	5.82	26.91	21.42	4.50
ENSSSCG00000001913	14.12	4.87	14.57	16.56	5.89	15.36	13.53	4.67	15.94	14.39	6.34
ENSSSCG00000001914	0.00	0.90	0.00	0.00	0.71	0.00	0.00	0.50	0.00	0.00	0.89
ENSSSCG00000001915	0.00	0.00	0.00	0.00	0.00	0.00	0.00	0.00	0.00	0.00	0.00
ENSSSCG00000001916	0.00	0.05	0.00	0.00	0.00	0.00	0.00	0.00	0.00	0.00	0.07
ENSSSCG00000001917	0.42	3.59	0.72	0.17	2.96	0.34	0.65	4.12	0.51	0.43	3.45
ENSSSCG00000001918	14.28	32.16	33.54	25.16	34.17	17.22	15.30	33.41	14.74	11.70	29.40
ENSSSCG00000001920	0.00	0.00	0.00	0.00	0.00	0.00	0.00	0.00	0.00	0.00	0.01
ENSSSCG00000001921	0.00	4.24	0.00	0.00	4.56	0.03	0.08	4.43	0.00	0.01	4.79
ENSSSCG00000001924	8.62	14.76	14.45	13.31	13.65	15.44	9.85	11.27	8.97	8.49	12.28
ENSSSCG00000001925	18.84	11.38	28.29	27.39	12.37	18.02	18.23	12.68	14.25	13.08	11.24
ENSSSCG00000001926	0.00	0.00	0.00	0.15	0.00	0.00	0.00	0.00	0.00	0.00	0.00
ENSSSCG00000001927	26.55	40.58	32.24	31.53	48.74	26.81	33.09	33.38	29.60	27.98	39.86
ENSSSCG00000001928	0.00	0.00	0.00	0.00	0.00	0.00	0.00	0.00	0.00	0.00	0.00
ENSSSCG00000001929	52.54	5.51	43.45	48.63	5.11	48.04	59.61	4.90	42.75	41.26	4.95
ENSSSCG00000001930	220.60	17.05	315.56	268.17	19.18	253.53	261.04	15.41	278.44	232.90	18.34
ENSSSCG00000001931	0.00	0.11	0.05	0.01	0.11	0.02	0.00	0.11	0.00	0.00	0.10
ENSSSCG00000001932	0.00	0.00	0.00	0.00	0.00	0.00	0.00	0.00	0.00	0.00	0.00
ENSSSCG00000001934	6.13	27.74	5.35	6.50	35.12	5.98	8.75	29.08	4.22	5.71	34.92
ENSSSCG00000001938	0.00	0.02	0.00	0.00	0.07	0.00	0.00	0.02	0.00	0.00	0.09
ENSSSCG00000001939	0.00	0.00	0.00	0.00	0.00	0.00	0.00	0.00	0.00	0.00	0.05
ENSSSCG00000001942	0.00	0.01	0.00	0.01	0.01	0.00	0.00	0.00	0.00	0.00	0.00
ENSSSCG00000001944	0.00	0.00	0.00	0.00	0.00	0.00	0.00	0.00	0.00	0.00	0.00
ENSSSCG00000001945	0.00	0.00	0.00	0.00	0.00	0.00	0.00	0.00	0.00	0.00	0.00
ENSSSCG00000001946	43.21	14.90	28.41	25.86	16.82	18.80	22.21	16.34	26.90	21.85	18.14
ENSSSCG00000001947	1.23	5.23	2.55	2.89	5.30	2.10	2.37	5.49	1.48	0.79	4.50
ENSSSCG00000001949	0.00	0.00	0.00	0.00	0.00	0.00	0.00	0.00	0.00	0.00	0.00
ENSSSCG00000001950	7.89	2.75	9.43	9.26	3.03	6.32	9.30	2.97	5.46	6.58	2.60
ENSSSCG00000001951	26.59	14.65	26.15	28.02	16.25	14.92	20.57	11.83	22.61	25.43	10.94
ENSSSCG00000001952	517.73	39.01	364.99	173.28	52.38	530.81	597.43	22.92	392.67	176.90	28.78
ENSSSCG00000001955	18.64	34.13	24.06	28.22	37.05	22.10	22.24	33.18	16.28	19.68	34.18
ENSSSCG00000001956	0.42	0.91	1.00	1.01	0.89	0.60	0.32	0.90	0.49	0.35	0.82
ENSSSCG00000001958	21.88	4.85	40.21	32.17	5.27	29.24	26.48	5.64	22.93	20.67	5.36
ENSSSCG00000001959	4.98	10.29	1.34	3.16	10.42	2.30	7.03	11.06	1.34	3.47	11.79
ENSSSCG00000001960	27.36	19.73	27.47	31.39	19.69	17.66	18.44	22.21	18.66	23.78	19.22
ENSSSCG00000001963	6.28	11.16	20.42	10.78	10.30	21.27	10.40	5.36	34.34	22.58	6.92
ENSSSCG00000001964	0.00	0.00	0.00	0.00	0.00	0.00	0.00	0.04	0.00	0.00	0.02
ENSSSCG00000001966	0.46	13.38	0.32	0.52	13.78	0.19	0.85	15.90	0.21	0.51	14.55
ENSSSCG00000001968	2.84	15.19	5.22	6.03	16.53	3.20	3.94	12.49	2.00	2.61	12.15
ENSSSCG00000001970	4.42	6.02	4.61	5.74	6.30	4.76	6.10	6.36	4.08	4.14	5.85
ENSSSCG00000001971	33.15	18.04	37.56	37.65	17.79	37.40	44.52	15.13	28.96	32.87	11.97
ENSSSCG00000001972	3.48	2.40	0.00	1.40	2.70	0.00	2.56	2.37	0.00	0.00	2.05
ENSSSCG00000001973	12.13	17.15	14.05	17.40	18.64	11.76	16.15	15.20	8.67	11.09	19.51
ENSSSCG00000001974	3.74	1.94	4.60	6.34	2.39	4.05	4.14	2.30	2.08	2.82	2.00
ENSSSCG00000001975	0.00	6.87	0.00	0.00	8.70	0.00	0.00	1.67	0.00	0.00	1.09
ENSSSCG00000001977	0.00	4.58	0.08	0.00	6.28	0.00	0.00	3.76	0.01	0.00	2.19
ENSSSCG00000001978	207.37	0.56	33.69	307.62	0.91	18.71	168.59	0.14	38.50	262.18	0.38
ENSSSCG00000001979	12.97	2.89	1.72	2.05	0.75	0.15	0.78	0.00	0.05	0.71	0.23
ENSSSCG00000001982	0.00	0.00	0.00	0.00	0.00	0.00	0.00	0.00	0.00	0.00	0.00
ENSSSCG00000001983	1.54	2.96	1.83	0.92	4.28	1.83	1.73	6.88	3.03	2.48	5.66
ENSSSCG00000001984	43.63	14.65	46.74	47.01	15.40	40.49	48.76	13.97	33.31	35.81	14.33
ENSSSCG00000001985	1.27	0.20	0.99	0.87	0.14	2.09	1.91	0.73	0.85	1.34	0.33
ENSSSCG00000001986	0.03	0.91	0.00	0.09	0.53	0.00	0.15	0.54	0.01	0.00	0.62
ENSSSCG00000001987	15.90	9.97	17.04	20.75	9.54	9.81	14.91	15.05	11.13	12.97	12.99
ENSSSCG00000001988	2.39	1.59	4.02	4.44	1.89	0.16	0.25	0.91	2.02	1.04	1.82
ENSSSCG00000001989	0.03	266.57	0.08	0.00	281.74	0.00	0.09	188.19	0.13	0.00	254.94
ENSSSCG00000001990	6.72	7.16	4.92	6.04	6.83	4.68	7.77	8.68	5.86	4.71	6.18
ENSSSCG00000001991	25.80	66.91	24.07	34.85	64.28	21.07	29.25	61.60	19.23	22.67	60.93
ENSSSCG00000001992	4.23	1.67	4.56	5.61	1.99	5.69	5.34	1.80	5.32	3.85	1.66
ENSSSCG00000001993	2.35	0.22	1.36	1.00	0.22	1.08	2.28	0.17	0.67	0.89	0.20
ENSSSCG00000001994	21.31	5.80	24.21	25.56	5.22	17.13	24.61	5.02	14.66	16.20	4.72
ENSSSCG00000001999	1.40	0.57	1.87	1.97	0.83	1.42	1.72	0.97	0.84	0.60	0.72
ENSSSCG00000002000	22.28	14.45	23.34	27.62	16.86	18.15	24.90	13.43	16.93	15.54	13.32
ENSSSCG00000002001	8.87	2.24	7.98	8.95	2.24	5.35	5.90	1.35	5.67	4.06	1.60
ENSSSCG00000002002	24.66	26.11	30.19	31.20	26.80	21.56	24.54	14.48	15.93	10.93	14.94
ENSSSCG00000002003	30.53	7.26	29.54	35.60	6.70	20.70	27.97	6.33	20.55	23.35	6.05
ENSSSCG00000002004	74.81	25.75	87.50	97.14	29.57	56.99	61.20	15.57	71.49	76.74	18.00
ENSSSCG00000002005	41.77	34.80	31.48	42.34	29.37	40.33	44.04	43.06	37.84	39.19	36.21
ENSSSCG00000002006	302.56	83.72	383.60	348.93	93.52	337.72	273.43	59.79	394.92	349.23	61.41
ENSSSCG00000002007	2.31	0.77	4.28	3.08	1.23	2.09	2.73	0.27	2.85	2.28	0.97
ENSSSCG00000002008	17.45	93.03	24.04	21.72	89.38	22.00	23.34	78.18	14.68	14.39	70.05
ENSSSCG00000002009	18.04	596.92	16.81	17.23	660.23	10.99	13.07	595.60	13.96	13.23	539.54
ENSSSCG00000002010	0.00	0.30	0.26	0.00	0.07	0.28	0.40	0.65	0.23	0.20	0.18
ENSSSCG00000002011	0.00	0.02	0.00	0.00	0.00	0.00	0.00	0.00	0.00	0.00	0.00
ENSSSCG00000002012	3.72	0.09	1.23	2.87	0.09	1.33	4.13	0.04	1.17	2.43	0.11
ENSSSCG00000002013	9.28	190.92	11.05	11.62	209.59	10.13	10.29	133.69	10.08	12.13	151.53
ENSSSCG00000002014	0.00	0.08	0.00	0.00	0.11	0.00	0.00	0.02	0.00	0.06	0.12
ENSSSCG00000002015	20.68	3.46	25.35	26.06	4.18	22.11	25.29	1.71	19.01	17.07	1.94
ENSSSCG00000002016	3.76	3.43	5.32	4.57	2.80	4.96	7.69	3.91	2.24	2.71	3.66
ENSSSCG00000002020	53.98	8.67	46.65	44.02	9.03	39.41	49.61	7.46	37.09	31.98	10.99
ENSSSCG00000002023	243.86	164.19	270.12	265.69	144.28	209.03	247.22	97.96	180.16	169.92	98.86
ENSSSCG00000002025	23.94	3.17	26.89	20.63	3.24	25.12	21.43	3.38	29.56	19.76	2.35
ENSSSCG00000002026	0.00	0.07	0.00	0.00	0.07	0.00	0.00	0.12	0.00	0.00	0.11
ENSSSCG00000002028	0.00	0.00	0.00	0.08	0.02	0.00	0.00	0.00	0.00	0.00	0.02
ENSSSCG00000002029	0.01	0.00	0.01	0.00	0.01	0.03	0.00	0.00	0.00	0.00	0.01
ENSSSCG00000002032	0.20	1.25	0.06	0.00	1.47	0.07	0.30	2.06	0.03	0.01	1.65
ENSSSCG00000002033	0.00	0.12	0.00	0.00	0.05	0.00	0.00	0.15	0.00	0.00	0.24
ENSSSCG00000002034	126.86	28.93	145.58	150.34	29.18	126.57	156.08	25.61	91.78	90.11	24.07
ENSSSCG00000002035	16.51	10.91	13.71	13.07	11.78	9.10	11.93	12.88	10.41	11.30	14.96
ENSSSCG00000002036	28.01	41.39	16.82	20.28	46.27	22.53	24.98	37.08	26.57	26.23	34.08
ENSSSCG00000002037	15.88	0.43	18.06	18.29	0.57	11.98	19.25	0.36	13.16	11.98	0.64
ENSSSCG00000002038	0.00	0.00	0.00	0.00	0.00	0.00	0.00	0.00	0.00	0.00	0.00
ENSSSCG00000002039	0.02	22.47	0.03	0.01	26.76	0.00	0.08	20.51	0.00	0.04	20.60
ENSSSCG00000002040	44.58	18.52	38.21	36.53	20.48	35.78	36.02	17.43	32.80	34.94	20.34
ENSSSCG00000002041	4.39	33.07	3.03	4.43	32.71	3.04	5.91	33.58	2.56	4.20	31.42
ENSSSCG00000002042	24.90	20.39	27.70	25.37	22.13	17.88	19.37	18.19	22.06	20.85	15.03
ENSSSCG00000002045	1.86	0.56	1.16	1.33	0.20	3.03	1.95	0.48	1.52	2.12	0.15
ENSSSCG00000002050	32.50	77.89	36.50	45.40	79.19	35.51	43.39	66.54	31.46	36.80	81.72
ENSSSCG00000002051	0.63	14.65	0.23	0.80	18.93	0.33	0.31	12.34	0.51	0.88	11.54
ENSSSCG00000002052	0.00	0.00	0.00	0.00	0.00	0.00	0.00	0.00	0.00	0.00	0.00
ENSSSCG00000002053	0.00	0.00	0.00	0.00	0.00	0.00	2.51	0.00	0.00	0.00	0.00
ENSSSCG00000002055	18.34	0.00	0.00	6.83	0.00	0.00	3.75	0.00	0.00	7.20	0.00
ENSSSCG00000002056	0.00	0.00	0.00	0.00	0.00	0.00	0.00	0.00	0.00	0.00	0.00
ENSSSCG00000002062	0.00	0.00	0.00	0.00	0.00	0.00	0.00	0.00	0.00	0.00	0.00
ENSSSCG00000002071	0.24	0.05	0.81	1.78	0.00	0.67	0.00	0.00	0.62	0.18	0.00
ENSSSCG00000002077	0.00	0.00	0.00	0.00	0.00	0.00	0.00	0.00	0.00	0.00	0.00
ENSSSCG00000002078	0.00	0.00	11.17	0.00	0.00	0.00	0.00	0.00	0.00	0.00	0.00
ENSSSCG00000002081	13.05	0.02	12.80	16.53	0.05	5.50	7.78	0.13	2.10	6.99	0.06
ENSSSCG00000002084	5.84	0.20	13.85	16.25	0.11	10.01	15.94	0.03	4.09	14.72	0.14
ENSSSCG00000002090	1.89	0.00	18.58	10.60	0.00	17.71	15.98	0.00	7.73	1.74	0.18
ENSSSCG00000002095	0.00	0.00	0.00	0.00	0.00	0.00	0.00	0.00	0.00	0.00	0.00
ENSSSCG00000002097	0.00	0.00	0.00	0.00	0.00	0.00	0.00	0.00	7.73	6.19	0.00
ENSSSCG00000002099	6.15	0.59	19.09	39.41	0.18	11.72	13.62	0.00	9.72	6.01	0.00
ENSSSCG00000002100	0.00	0.00	0.00	0.00	0.00	0.00	0.00	0.00	0.00	0.00	0.00
ENSSSCG00000002105	0.00	0.00	0.00	0.00	0.00	0.00	0.00	0.00	0.00	0.00	0.00
ENSSSCG00000002106	0.00	0.00	0.00	0.00	0.03	0.00	0.00	0.00	0.00	0.00	0.00
ENSSSCG00000002127	42.47	6.36	49.85	48.47	6.60	48.87	50.46	6.41	41.09	36.50	5.70
ENSSSCG00000002129	0.01	0.07	0.00	0.00	0.02	0.00	0.00	0.05	0.00	0.00	0.10
ENSSSCG00000002130	0.00	0.00	0.00	0.00	0.00	0.00	0.00	0.00	0.00	0.00	0.00
ENSSSCG00000002131	0.00	0.00	0.00	0.00	0.00	0.00	0.00	0.00	0.00	0.00	0.00
ENSSSCG00000002134	0.00	0.00	0.00	0.00	0.00	0.00	0.00	0.00	0.00	0.00	0.00
ENSSSCG00000002135	183.89	2.69	105.37	65.75	2.80	128.88	109.51	2.98	186.02	121.38	2.72
ENSSSCG00000002138	13.58	13.91	16.40	15.20	14.04	13.71	11.14	15.52	11.26	11.94	16.96
ENSSSCG00000002140	0.28	0.05	0.12	0.11	0.07	0.16	0.14	0.03	0.11	0.12	0.03
ENSSSCG00000002142	9.89	3.38	11.75	12.54	3.55	10.95	15.12	3.67	8.57	9.20	2.97
ENSSSCG00000002143	7.45	5.06	8.83	11.25	4.90	5.17	7.05	4.03	4.66	5.35	3.96
ENSSSCG00000002144	40.68	9.58	21.16	21.87	8.35	21.93	28.34	7.17	24.14	30.36	6.44
ENSSSCG00000002145	3.24	2.72	3.83	3.69	3.13	2.75	2.82	2.64	1.33	1.63	2.46
ENSSSCG00000002148	0.00	0.00	0.00	0.00	0.00	0.00	0.00	0.00	0.00	0.00	0.00
ENSSSCG00000002170	0.00	0.10	0.12	0.24	0.17	0.00	0.00	0.00	0.00	0.00	0.00
ENSSSCG00000002175	0.00	0.00	0.00	0.00	0.00	0.00	0.00	0.00	0.00	0.00	0.00
ENSSSCG00000002187	0.00	0.00	0.00	0.00	0.00	0.00	0.00	0.00	0.00	0.00	0.00
ENSSSCG00000002188	0.00	0.00	0.04	0.00	0.00	0.00	0.00	0.00	0.00	0.00	0.00
ENSSSCG00000002190	0.00	0.00	0.00	0.00	0.00	0.00	0.00	0.00	0.00	0.00	0.00
ENSSSCG00000002191	0.00	0.00	0.00	0.00	0.00	0.00	0.00	0.00	0.00	0.00	0.00
ENSSSCG00000002202	0.00	0.00	0.00	0.00	0.00	0.00	0.00	0.00	0.00	0.00	0.00
ENSSSCG00000002218	0.00	0.00	0.00	0.00	0.00	0.00	0.00	0.00	0.00	0.00	0.00
ENSSSCG00000002235	34.08	12.17	25.06	30.07	11.01	28.88	38.80	10.49	32.44	35.23	13.57
ENSSSCG00000002241	0.00	0.02	0.03	0.00	0.02	0.00	0.00	0.01	0.00	0.00	0.00
ENSSSCG00000002243	24.78	5.38	31.80	28.30	4.99	30.47	28.51	3.99	22.60	19.87	3.45
ENSSSCG00000002245	2.77	2.37	6.09	4.81	2.24	5.17	2.87	3.36	3.66	2.84	2.45
ENSSSCG00000002251	0.00	0.00	0.00	0.00	0.00	0.00	0.00	0.00	0.00	0.00	0.00
ENSSSCG00000002252	12.22	7.17	8.65	7.27	8.44	17.82	16.29	8.50	11.25	7.21	8.66
ENSSSCG00000002254	0.10	17.45	0.14	0.00	17.33	0.06	0.35	18.10	0.11	0.14	13.03
ENSSSCG00000002257	1.66	0.36	2.69	1.67	0.99	3.30	2.12	0.13	1.81	1.24	0.25
ENSSSCG00000002258	0.85	6.41	0.82	1.41	6.42	0.62	0.52	5.37	0.26	0.80	6.64
ENSSSCG00000002259	58.03	6.29	69.96	66.68	7.41	83.52	87.76	5.22	64.77	57.34	3.80
ENSSSCG00000002260	14.15	0.36	18.94	11.62	0.88	29.65	30.79	0.50	19.45	11.76	0.60
ENSSSCG00000002261	0.00	0.00	0.00	0.00	0.00	0.00	0.00	0.00	0.00	0.00	0.00
ENSSSCG00000002262	0.00	0.00	0.00	0.00	0.00	0.00	0.00	0.00	0.00	0.00	0.04
ENSSSCG00000002263	22.89	0.20	10.90	10.12	0.25	27.24	34.15	0.53	19.86	15.12	0.82
ENSSSCG00000002265	0.00	1.38	0.00	0.00	1.98	0.00	0.00	0.73	0.00	0.00	0.23
ENSSSCG00000002266	99.21	18.96	124.53	108.85	17.75	137.68	139.59	15.88	92.13	83.42	15.29
ENSSSCG00000002267	0.00	0.18	0.00	0.00	0.12	0.00	0.00	0.23	0.00	0.00	0.13
ENSSSCG00000002268	1.50	4.13	1.85	3.40	3.68	0.76	2.02	5.28	0.55	1.89	3.06
ENSSSCG00000002269	6.22	59.74	7.65	9.84	63.88	2.27	4.16	58.44	2.93	4.37	63.72
ENSSSCG00000002270	0.00	1.24	0.00	0.05	0.23	0.00	0.00	4.39	0.00	0.00	0.49
ENSSSCG00000002274	6.37	0.43	2.11	3.24	0.44	2.51	2.75	0.36	3.40	2.71	0.49
ENSSSCG00000002275	0.00	0.29	0.02	0.00	0.18	0.00	0.00	0.34	0.00	0.00	0.41
ENSSSCG00000002276	70.52	16.98	42.26	81.01	16.03	37.78	79.58	12.74	31.85	41.95	13.89
ENSSSCG00000002277	0.00	0.01	0.01	0.01	0.00	0.03	0.00	0.00	0.00	0.00	0.03
ENSSSCG00000002279	0.00	0.22	0.00	0.00	0.06	0.00	0.00	0.00	0.00	0.00	0.08
ENSSSCG00000002280	0.02	5.09	0.04	0.02	5.25	0.00	0.00	6.16	0.03	0.11	2.72
ENSSSCG00000002281	5.33	4.24	4.52	5.61	4.38	3.85	4.82	3.05	3.44	3.51	3.05
ENSSSCG00000002283	23.00	16.56	23.27	27.49	15.16	15.80	21.94	13.78	15.81	16.27	13.22
ENSSSCG00000002284	0.00	0.00	0.00	0.00	0.00	0.00	0.00	0.00	0.00	0.00	0.00
ENSSSCG00000002285	0.49	18.19	1.05	0.93	16.35	0.45	0.79	17.42	0.55	0.44	16.52
ENSSSCG00000002286	0.00	0.21	0.00	0.00	0.02	0.00	0.00	0.07	0.00	0.00	0.07
ENSSSCG00000002287	0.24	18.08	1.56	0.34	17.63	1.42	0.31	18.16	0.65	0.35	19.14
ENSSSCG00000002290	0.00	9.68	0.18	0.00	11.82	0.56	0.00	4.18	0.27	0.01	5.23
ENSSSCG00000002292	3.25	0.52	8.38	2.07	0.54	13.14	5.59	0.67	6.91	2.88	0.91
ENSSSCG00000002294	1.99	14.68	5.59	1.10	7.76	4.30	0.66	10.61	3.29	1.44	8.33
ENSSSCG00000002295	14.04	7.99	12.46	13.93	8.14	11.72	16.40	7.45	10.60	11.66	9.23
ENSSSCG00000002296	17.05	162.35	17.39	19.55	133.57	13.79	16.76	163.23	11.29	13.82	110.93
ENSSSCG00000002297	0.00	0.00	0.00	0.00	0.00	0.00	0.00	0.00	0.00	0.00	0.00
ENSSSCG00000002298	4.59	2.52	4.35	5.50	2.38	3.83	5.49	2.02	2.63	3.42	2.13
ENSSSCG00000002305	3.20	4.26	6.21	4.03	3.95	3.79	3.16	3.83	3.76	3.21	3.58
ENSSSCG00000002306	0.00	0.19	0.06	0.02	0.14	0.01	0.00	0.10	0.00	0.00	0.35
ENSSSCG00000002307	48.24	65.42	69.78	69.31	72.23	33.80	38.20	66.37	44.94	45.75	75.59
ENSSSCG00000002309	0.01	0.32	0.05	0.07	0.16	0.07	0.16	0.16	0.04	0.08	0.15
ENSSSCG00000002310	0.00	0.00	0.00	0.00	0.00	0.00	0.00	0.00	0.00	0.00	0.00
ENSSSCG00000002311	46.77	7.23	49.52	35.57	7.97	43.66	46.32	6.85	39.44	32.34	13.58
ENSSSCG00000002313	0.00	277.15	0.04	0.00	277.57	0.00	0.00	293.80	0.00	0.00	128.84
ENSSSCG00000002314	0.00	36.58	0.00	0.00	34.32	0.00	0.00	23.29	0.00	0.00	34.58
ENSSSCG00000002315	0.00	0.03	0.00	0.00	0.00	0.00	0.00	0.00	0.00	0.00	0.00
ENSSSCG00000002316	10.46	8.74	12.05	10.50	7.30	7.17	13.87	7.27	10.70	11.91	8.61
ENSSSCG00000002317	1.08	0.15	1.36	1.77	0.11	1.12	0.73	0.01	0.23	0.43	0.08
ENSSSCG00000002321	0.00	0.00	0.00	0.00	0.00	0.00	0.00	0.00	0.00	0.00	0.00
ENSSSCG00000002322	0.00	0.00	0.00	0.00	0.00	0.00	0.00	0.00	0.00	0.00	0.00
ENSSSCG00000002326	0.00	0.00	0.00	0.00	0.00	0.00	0.00	0.00	0.00	0.00	0.01
ENSSSCG00000002329	0.64	0.63	0.41	0.92	0.65	0.53	1.35	0.82	0.63	0.64	0.72
ENSSSCG00000002330	15.40	4.39	10.60	15.41	4.76	10.27	17.36	5.12	7.59	10.00	4.33
ENSSSCG00000002332	7.08	4.42	7.56	9.94	3.78	7.05	11.51	3.51	5.81	7.48	3.50
ENSSSCG00000002333	3.42	7.14	1.91	5.02	6.23	2.36	7.23	7.49	1.16	2.35	4.93
ENSSSCG00000002337	18.86	14.87	16.65	18.53	14.04	18.27	20.80	9.50	15.05	13.63	9.10
ENSSSCG00000002340	10.86	13.48	12.56	13.90	13.46	9.76	15.25	14.66	6.41	8.17	12.36
ENSSSCG00000002341	0.00	0.39	0.01	0.00	0.71	0.00	0.00	0.22	0.06	0.00	0.29
ENSSSCG00000002344	16.78	2.80	15.07	16.70	2.33	13.82	21.53	1.82	11.70	14.80	2.81
ENSSSCG00000002346	8.46	13.35	6.30	6.07	12.52	5.19	9.29	13.21	3.31	4.08	14.23
ENSSSCG00000002348	0.14	13.62	0.44	0.08	13.72	0.00	0.00	22.38	0.05	0.28	14.74
ENSSSCG00000002349	8.69	72.67	4.85	6.38	71.19	2.93	6.78	73.15	4.06	7.00	72.18
ENSSSCG00000002350	21.60	3.87	21.00	27.69	5.38	16.29	30.24	3.02	14.56	17.98	2.67
ENSSSCG00000002351	2.56	275.51	3.20	3.70	277.23	2.11	1.17	259.47	0.91	2.47	215.35
ENSSSCG00000002352	8.68	5.24	7.83	11.04	4.81	4.34	10.93	4.47	3.84	5.17	5.15
ENSSSCG00000002353	0.22	1.16	0.21	0.33	0.88	0.36	0.21	1.18	0.12	0.22	1.31
ENSSSCG00000002354	10.01	19.70	15.01	10.95	18.54	10.05	11.00	16.09	7.55	5.62	15.65
ENSSSCG00000002355	1.71	68.69	3.16	2.72	105.24	2.74	2.94	53.63	1.99	1.70	59.11
ENSSSCG00000002356	0.00	0.02	0.00	0.00	0.03	0.00	0.00	0.00	0.00	0.00	0.03
ENSSSCG00000002357	0.92	201.95	1.57	1.57	194.63	1.15	1.14	198.69	0.63	0.98	181.91
ENSSSCG00000002361	0.00	0.00	0.00	0.00	0.00	0.00	0.00	0.00	0.00	0.00	0.00
ENSSSCG00000002363	0.00	0.00	0.00	0.00	0.00	0.00	0.00	0.00	0.00	0.00	0.00
ENSSSCG00000002366	66.44	61.74	62.16	71.26	65.85	62.06	64.76	82.67	68.80	69.53	74.87
ENSSSCG00000002367	4.32	3.50	2.19	2.78	2.83	1.94	1.79	3.23	1.83	2.28	3.77
ENSSSCG00000002368	0.00	2.77	0.00	0.00	3.88	0.00	0.00	2.14	0.00	0.00	2.27
ENSSSCG00000002370	20.73	23.55	21.05	25.49	23.52	15.98	25.74	30.48	13.05	14.08	23.93
ENSSSCG00000002372	23.79	6.56	25.56	25.83	7.53	21.84	27.45	6.91	19.95	20.07	5.74
ENSSSCG00000002373	0.00	0.00	0.00	0.00	0.00	0.00	0.00	0.00	0.00	0.00	0.00
ENSSSCG00000002374	33.41	46.42	29.89	34.55	49.60	22.74	38.21	45.07	24.39	24.26	38.91
ENSSSCG00000002375	0.21	1.13	0.12	0.28	2.00	0.10	0.24	1.28	0.02	0.27	0.77
ENSSSCG00000002376	0.00	0.15	0.00	0.00	0.15	0.00	0.00	0.00	0.00	0.00	0.00
ENSSSCG00000002377	24.36	12.05	32.68	30.23	14.49	23.40	21.74	13.07	26.91	27.04	10.71
ENSSSCG00000002378	7.70	4.98	9.94	11.34	9.05	7.24	10.48	2.40	4.98	5.70	2.82
ENSSSCG00000002379	10.19	2.37	13.98	13.92	3.49	6.73	9.04	1.39	10.04	7.59	1.70
ENSSSCG00000002380	0.22	0.06	0.08	0.00	0.03	0.24	0.33	0.02	0.24	0.14	0.01
ENSSSCG00000002381	19.03	17.38	23.19	25.63	18.77	19.35	22.54	20.17	15.35	16.45	17.00
ENSSSCG00000002383	2052.53	3.96	1935.50	1875.72	18.21	2014.04	2197.90	1.93	2211.05	1744.65	4.46
ENSSSCG00000002385	0.23	1.30	0.21	0.40	1.33	0.02	0.31	1.00	0.00	0.28	1.22
ENSSSCG00000002386	1.66	6.62	1.80	2.35	4.61	2.64	3.87	6.08	3.17	2.44	7.81
ENSSSCG00000002387	13.12	4.33	13.96	14.94	4.33	14.48	18.40	3.61	5.98	8.09	3.96
ENSSSCG00000002388	0.00	0.01	0.00	0.00	0.00	0.00	0.00	0.00	0.00	0.00	0.00
ENSSSCG00000002389	0.23	1.01	0.08	0.22	1.40	0.13	2.11	1.07	0.08	0.25	1.52
ENSSSCG00000002390	0.49	3.54	2.62	1.27	4.85	1.11	1.86	4.18	1.30	0.92	4.55
ENSSSCG00000002391	0.00	0.00	0.00	0.00	0.00	0.00	0.00	0.00	0.00	0.00	0.00
ENSSSCG00000002392	21.17	4.71	30.83	17.25	5.40	33.46	27.24	4.48	36.68	26.23	3.75
ENSSSCG00000002396	3.10	204.70	3.28	3.36	185.55	3.43	3.67	182.61	2.59	3.38	186.95
ENSSSCG00000002397	1.84	1.33	1.52	1.69	1.22	1.38	2.08	1.33	1.20	0.98	1.09
ENSSSCG00000002398	0.00	0.00	0.00	0.00	0.00	0.00	0.00	0.00	0.00	0.00	0.00
ENSSSCG00000002399	0.00	0.00	0.00	0.00	0.02	0.00	0.00	0.02	0.00	0.00	0.01
ENSSSCG00000002400	0.21	0.15	0.17	0.16	0.05	0.84	0.13	0.11	0.51	0.12	0.20
ENSSSCG00000002403	13.75	9.12	14.12	15.45	9.82	13.50	20.18	8.21	12.82	10.61	8.52
ENSSSCG00000002404	13.22	4.33	33.97	16.62	4.49	25.51	17.38	5.06	20.52	12.84	4.99
ENSSSCG00000002405	0.00	0.00	0.00	0.00	0.08	0.00	0.00	0.00	0.00	0.00	0.00
ENSSSCG00000002406	17.05	22.57	22.68	25.78	25.57	14.69	18.64	21.09	10.98	13.12	21.83
ENSSSCG00000002408	0.52	0.33	0.64	0.75	0.31	1.90	1.36	0.37	0.75	0.75	0.38
ENSSSCG00000002409	0.00	0.00	0.00	0.00	0.00	0.00	0.00	0.00	0.00	0.00	0.00
ENSSSCG00000002410	4.70	3.34	5.51	5.46	3.79	5.39	5.95	2.56	3.12	3.09	3.84
ENSSSCG00000002411	7.49	7.10	8.33	10.75	7.97	5.60	6.12	8.05	2.71	4.10	9.48
ENSSSCG00000002412	0.02	1.19	0.16	0.01	2.48	0.28	0.04	2.08	0.09	0.09	2.31
ENSSSCG00000002414	7.71	27.67	10.86	10.39	24.35	9.20	12.83	41.38	5.66	5.78	31.99
ENSSSCG00000002423	0.00	0.00	0.00	0.00	0.01	0.00	0.00	0.00	0.00	0.00	0.00
ENSSSCG00000002424	4.60	2.94	5.03	4.07	2.97	4.35	4.05	2.70	6.05	3.30	2.82
ENSSSCG00000002425	0.13	7.70	0.05	0.00	11.20	0.00	0.00	6.17	0.00	0.00	7.15
ENSSSCG00000002426	46.46	22.72	55.68	62.10	20.84	33.97	38.32	17.59	28.04	32.33	18.90
ENSSSCG00000002427	0.22	0.48	0.23	0.75	0.36	0.06	0.04	0.21	0.18	1.07	0.51
ENSSSCG00000002428	0.00	2.79	0.00	0.00	2.67	0.00	0.00	2.24	0.01	0.01	2.10
ENSSSCG00000002429	15.35	16.04	19.16	21.74	14.44	16.43	26.50	16.80	15.40	20.72	15.21
ENSSSCG00000002430	1.43	2.04	5.54	8.03	4.25	5.85	1.66	3.03	0.46	3.07	2.67
ENSSSCG00000002431	2.20	1.22	2.38	2.36	1.70	1.09	1.31	1.08	1.36	1.33	1.00
ENSSSCG00000002432	0.00	0.01	0.00	0.00	0.05	0.00	0.00	0.00	0.00	0.00	0.01
ENSSSCG00000002433	10.02	20.90	11.73	13.97	19.24	8.93	10.99	20.37	8.02	8.57	17.44
ENSSSCG00000002434	8.54	2.56	7.44	8.78	2.26	7.63	9.70	2.72	4.50	5.24	2.03
ENSSSCG00000002436	0.50	6.55	0.20	0.51	7.03	0.07	0.55	8.95	0.10	0.77	6.67
ENSSSCG00000002438	0.00	0.00	0.00	0.00	0.00	0.00	0.00	0.00	0.00	0.00	0.00
ENSSSCG00000002440	65.38	1.44	55.72	70.89	1.47	47.55	85.64	1.08	39.11	44.22	1.06
ENSSSCG00000002441	154.59	47.03	133.88	129.37	39.42	109.21	140.20	31.16	115.74	105.36	25.80
ENSSSCG00000002442	0.00	0.00	0.00	0.00	0.00	0.00	0.00	0.00	0.00	0.00	0.01
ENSSSCG00000002443	4.41	0.66	21.47	11.85	0.79	9.33	5.43	0.56	5.70	5.13	0.86
ENSSSCG00000002444	0.26	18.64	0.12	0.25	16.90	0.00	0.25	15.48	0.07	0.02	17.85
ENSSSCG00000002445	8.00	4.93	10.95	10.95	5.17	8.14	11.68	5.26	6.09	6.61	5.09
ENSSSCG00000002446	9.61	8.68	10.88	12.65	7.37	7.96	9.13	7.54	4.83	5.52	5.46
ENSSSCG00000002447	15.58	14.20	19.59	22.45	14.24	13.95	16.80	13.07	11.62	12.77	13.02
ENSSSCG00000002449	135.01	237.97	189.72	227.83	249.66	118.39	193.42	225.22	158.76	130.10	232.66
ENSSSCG00000002450	2.67	0.31	0.70	0.28	0.58	4.44	5.43	0.30	0.66	0.32	0.44
ENSSSCG00000002451	54.09	7.32	19.55	56.82	8.69	17.73	71.61	8.68	18.12	51.06	6.68
ENSSSCG00000002452	2.58	460.85	21.60	3.25	573.15	29.96	5.12	569.11	40.57	4.26	678.93
ENSSSCG00000002455	14.71	23.14	23.01	20.70	18.37	13.37	20.89	21.42	10.44	9.78	20.70
ENSSSCG00000002456	0.00	0.05	0.00	0.00	0.00	0.00	0.00	0.03	0.00	0.00	0.02
ENSSSCG00000002457	8.59	4.28	8.14	7.40	3.61	8.53	11.05	4.82	7.11	8.33	3.87
ENSSSCG00000002458	22.06	7.36	21.30	21.85	7.95	21.64	25.79	6.97	17.32	21.59	5.50
ENSSSCG00000002459	52.65	65.25	69.15	53.04	74.82	46.65	43.11	55.93	49.03	33.12	70.33
ENSSSCG00000002460	11.00	4.85	16.38	17.40	5.19	8.21	12.42	5.08	8.05	8.52	4.63
ENSSSCG00000002461	11.26	3.01	13.06	12.73	2.79	10.97	13.00	3.06	10.05	8.28	2.88
ENSSSCG00000002462	0.00	0.00	0.00	0.00	0.00	0.00	0.00	0.00	0.00	0.00	0.00
ENSSSCG00000002464	0.00	0.05	0.00	0.00	0.85	0.00	0.00	0.09	0.00	0.00	0.12
ENSSSCG00000002467	0.04	0.11	0.18	0.02	0.09	0.12	0.09	0.14	0.19	0.27	0.20
ENSSSCG00000002469	0.24	0.82	0.56	0.44	1.28	0.35	0.64	1.67	0.51	0.22	1.60
ENSSSCG00000002470	59.37	12.10	38.18	32.37	14.73	49.27	44.17	12.31	49.26	41.83	12.50
ENSSSCG00000002472	32.01	7.06	29.20	13.70	41.86	0.00	187.89	9.04	70.97	17.75	0.00
ENSSSCG00000002474	0.00	0.05	0.00	0.03	0.06	0.32	0.00	0.09	0.13	0.04	0.06
ENSSSCG00000002475	0.00	199.76	0.00	0.00	337.61	0.00	0.00	189.18	0.00	0.00	186.55
ENSSSCG00000002476	0.00	2688.08	0.00	0.00	2945.82	0.00	0.37	1975.99	0.00	0.00	1722.76
ENSSSCG00000002478	0.00	0.06	0.00	0.00	0.01	0.00	0.00	0.00	0.00	0.00	0.00
ENSSSCG00000002479	0.00	134.89	0.00	0.00	118.35	0.00	0.00	170.50	0.00	0.00	236.43
ENSSSCG00000002481	0.00	1563.13	0.00	0.00	1477.32	0.00	0.00	1404.87	0.00	0.00	1196.99
ENSSSCG00000002483	0.00	2044.59	0.00	0.00	3156.37	0.00	0.00	4533.05	0.00	0.00	7125.01
ENSSSCG00000002486	0.00	1263.19	0.00	0.00	1617.03	0.00	0.00	1388.41	0.00	0.00	2046.40
ENSSSCG00000002487	0.00	2311.64	0.00	0.00	2318.50	0.00	0.00	2586.20	0.00	0.00	2296.45
ENSSSCG00000002490	0.01	0.00	0.00	0.00	0.07	0.52	0.00	0.00	0.49	0.20	0.02
ENSSSCG00000002494	0.79	1.44	0.02	0.31	1.72	0.50	1.46	1.34	0.20	0.41	1.62
ENSSSCG00000002495	18.83	3.30	15.21	19.66	3.45	16.20	24.22	2.33	14.02	15.70	4.57
ENSSSCG00000002496	7.30	88.05	7.85	7.38	80.57	8.75	5.81	92.14	9.67	7.68	58.38
ENSSSCG00000002497	0.00	0.00	0.00	0.00	0.00	0.00	0.00	0.00	0.00	0.00	0.00
ENSSSCG00000002498	0.00	0.00	0.00	0.00	0.00	0.00	0.00	0.00	0.00	0.00	0.00
ENSSSCG00000002501	0.00	0.00	0.00	0.00	0.00	0.00	0.00	0.00	0.00	0.00	0.08
ENSSSCG00000002502	10.62	6.60	11.94	12.39	7.07	11.52	15.09	6.68	8.31	8.53	5.87
ENSSSCG00000002504	0.90	0.48	1.32	1.02	0.68	0.65	1.16	0.50	0.92	0.67	0.43
ENSSSCG00000002505	46.54	35.40	67.73	68.19	38.70	46.91	53.55	35.84	37.85	37.64	29.53
ENSSSCG00000002506	14.95	1.86	22.38	20.53	2.99	13.08	12.71	1.37	14.58	11.06	1.16
ENSSSCG00000002507	28.17	0.10	54.06	31.58	0.07	45.85	37.16	0.03	32.30	18.08	0.04
ENSSSCG00000002508	48.19	12.73	45.34	50.35	15.83	40.01	62.57	14.72	50.22	45.32	12.31
ENSSSCG00000002509	14.19	9.86	18.14	16.65	11.36	12.53	13.47	9.79	8.92	9.52	10.18
ENSSSCG00000002510	0.00	0.01	0.00	0.00	0.03	0.00	0.00	0.00	0.00	0.00	0.00
ENSSSCG00000002512	0.03	0.06	0.00	0.00	0.09	0.00	0.00	0.10	0.02	0.00	0.03
ENSSSCG00000002515	0.23	178.36	0.37	0.00	556.16	0.48	0.00	129.38	0.53	0.31	277.45
ENSSSCG00000002516	15.93	8.45	23.96	20.38	10.52	17.86	17.98	7.51	14.21	14.06	8.69
ENSSSCG00000002517	3.18	1.87	6.03	4.67	2.96	3.38	4.31	1.63	7.42	5.68	2.48
ENSSSCG00000002520	4.35	2.77	3.59	3.64	1.77	4.66	4.76	1.64	1.73	1.06	0.96
ENSSSCG00000002523	0.04	25.47	0.24	0.09	23.40	0.15	0.29	24.70	0.67	0.12	22.97
ENSSSCG00000002524	0.00	0.00	0.00	0.00	0.00	0.00	0.00	0.00	0.00	0.00	0.01
ENSSSCG00000002525	27.21	1.02	29.65	30.66	1.82	31.17	41.60	1.00	22.98	27.11	1.46
ENSSSCG00000002526	8.72	3.99	14.00	11.48	4.19	11.90	11.92	4.43	9.77	7.55	3.75
ENSSSCG00000002528	4.47	3.72	3.95	4.91	4.81	4.33	5.00	3.89	2.88	2.48	4.57
ENSSSCG00000002529	69.54	18.74	1231.65	1230.58	253.60	103.96	64.09	16.76	3757.96	3526.31	523.20
ENSSSCG00000002530	115.12	39.63	119.47	111.54	45.60	120.33	116.51	40.96	137.61	121.66	46.64
ENSSSCG00000002531	0.00	0.37	0.00	0.09	0.49	0.41	0.09	0.34	0.21	0.09	0.28
ENSSSCG00000002532	12.95	6.78	13.22	12.18	8.48	10.92	14.35	7.30	12.30	12.74	6.64
ENSSSCG00000002533	9.38	3.12	8.67	10.97	3.37	8.16	8.33	3.09	4.74	5.77	2.48
ENSSSCG00000002535	459.71	273.99	469.65	489.46	307.74	393.48	397.54	239.58	402.32	341.18	200.74
ENSSSCG00000002536	0.00	0.00	0.00	0.00	0.00	0.00	0.00	0.00	0.00	0.00	0.00
ENSSSCG00000002540	69.78	22.87	184.47	84.15	24.65	150.81	90.02	22.92	129.80	55.82	21.63
ENSSSCG00000002541	0.00	0.00	1.18	0.00	0.00	0.00	0.00	0.00	0.00	0.00	0.00
ENSSSCG00000002544	15.94	8.30	16.32	16.68	8.20	16.74	16.91	7.35	15.37	12.07	7.86
ENSSSCG00000002546	4.05	0.56	3.41	2.83	1.20	4.23	4.97	0.62	3.50	2.46	0.92
ENSSSCG00000002547	71.04	22.24	87.38	94.79	30.71	85.73	94.36	17.85	80.45	73.78	26.64
ENSSSCG00000002550	311.46	308.88	210.63	252.51	328.83	276.38	338.35	352.83	262.30	293.22	352.19
ENSSSCG00000002552	0.01	0.02	0.06	0.06	0.00	0.07	0.00	0.00	0.00	0.00	0.00
ENSSSCG00000002554	2.26	1.80	1.50	1.39	3.50	0.33	14.50	1.63	1.53	2.46	2.31
ENSSSCG00000002555	0.07	0.35	0.07	0.00	0.16	0.05	0.00	0.25	0.06	0.08	0.16
ENSSSCG00000002557	1.54	1.43	3.63	1.06	2.21	2.04	1.86	1.88	2.70	2.43	2.67
ENSSSCG00000002558	3.99	2.12	1.36	2.43	3.29	2.43	4.39	2.75	1.96	1.89	2.56
ENSSSCG00000002559	10.26	1.10	14.38	15.15	2.56	5.81	13.36	0.69	11.33	9.60	0.74
ENSSSCG00000002573	0.00	0.00	0.00	0.00	0.00	0.00	0.00	0.00	0.00	0.00	0.00
ENSSSCG00000002579	0.00	0.00	0.00	0.00	0.00	0.00	0.00	0.00	0.00	0.00	0.00
ENSSSCG00000002581	0.00	0.00	0.00	0.00	0.00	0.00	0.00	0.00	0.00	0.00	0.00
ENSSSCG00000002585	0.00	0.00	0.00	0.00	0.00	0.00	0.00	0.00	0.00	0.00	0.00
ENSSSCG00000002589	0.00	0.00	0.00	0.00	0.00	0.00	0.00	0.00	0.00	0.00	0.00
ENSSSCG00000002594	0.00	0.00	0.00	0.00	0.00	0.00	0.00	0.00	0.00	0.00	0.00
ENSSSCG00000002600	0.00	0.00	0.00	0.00	0.00	0.00	0.00	0.00	0.00	0.00	0.00
ENSSSCG00000002601	0.00	0.00	0.00	0.00	0.00	0.00	0.00	0.00	0.00	0.00	0.00
ENSSSCG00000002607	0.00	0.00	0.00	0.00	0.00	0.00	0.00	0.00	0.00	0.00	0.00
ENSSSCG00000002608	0.00	0.00	0.00	0.00	0.00	0.00	0.00	0.00	0.00	0.00	0.00
ENSSSCG00000002610	0.00	0.00	0.00	0.00	0.00	0.00	0.00	0.00	0.00	0.00	0.00
ENSSSCG00000002613	0.00	0.00	0.00	0.00	0.00	0.00	0.00	0.00	0.00	0.00	0.00
ENSSSCG00000002618	0.00	0.00	0.00	0.00	0.00	0.00	0.00	0.00	0.00	0.00	0.00
ENSSSCG00000002620	0.20	0.30	0.26	0.95	0.34	0.41	0.41	0.17	0.25	0.47	0.23
ENSSSCG00000002622	9.32	9.39	11.29	8.68	9.36	9.79	9.21	9.03	11.16	12.40	11.85
ENSSSCG00000002623	0.00	4235.95	0.00	0.00	2305.30	0.00	0.00	3503.88	0.00	0.00	1912.07
ENSSSCG00000002625	0.00	0.00	0.00	0.00	0.00	0.00	0.00	0.00	0.00	0.00	0.00
ENSSSCG00000002627	17.34	26.10	35.75	19.67	30.52	21.84	18.40	17.96	17.55	12.23	34.08
ENSSSCG00000002628	5.31	1.44	7.31	5.56	1.58	7.61	5.95	1.61	5.23	3.38	1.44
ENSSSCG00000002629	36.64	22.38	53.26	46.94	23.71	29.66	32.17	15.84	40.26	36.70	19.65
ENSSSCG00000002632	0.00	0.03	0.00	0.00	0.20	0.00	0.00	0.68	0.00	0.00	0.11
ENSSSCG00000002633	4.70	2.65	7.41	6.17	3.30	5.50	5.78	2.23	3.94	3.77	2.62
ENSSSCG00000002635	0.06	0.03	0.00	0.16	0.09	0.08	0.17	0.07	0.09	0.17	0.13
ENSSSCG00000002637	0.00	0.50	0.00	0.00	1.74	0.00	0.00	0.72	0.00	0.00	0.35
ENSSSCG00000002639	0.30	0.00	0.24	0.11	0.01	0.06	0.00	0.00	0.35	0.06	0.01
ENSSSCG00000002640	8.65	24.63	9.27	10.42	25.12	11.53	14.07	24.40	8.41	7.70	23.09
ENSSSCG00000002642	0.00	0.00	0.00	0.00	0.01	0.00	0.00	0.00	0.00	0.00	0.00
ENSSSCG00000002645	36.66	12.17	46.69	37.87	14.99	31.49	39.06	9.23	47.25	40.82	12.48
ENSSSCG00000002646	35.69	17.49	38.16	33.35	15.81	32.90	34.82	13.83	40.61	25.30	14.41
ENSSSCG00000002648	0.43	0.39	0.06	0.08	0.48	0.00	1.08	0.40	0.11	0.12	0.34
ENSSSCG00000002650	23.59	24.12	28.98	23.73	20.01	25.29	26.60	23.11	32.11	25.77	21.85
ENSSSCG00000002651	8.00	0.37	9.23	9.63	1.11	2.50	4.34	0.13	4.08	5.65	0.17
ENSSSCG00000002652	26.18	5.96	34.85	29.82	6.12	21.30	25.23	3.98	19.46	14.50	3.46
ENSSSCG00000002653	0.00	0.02	0.00	0.18	0.02	0.00	0.00	0.00	0.00	0.09	0.00
ENSSSCG00000002654	13.05	18.03	18.08	15.16	21.24	16.02	13.00	18.33	14.02	9.88	10.57
ENSSSCG00000002655	21.49	40.59	19.11	18.28	42.28	26.40	25.99	36.16	20.33	16.21	38.97
ENSSSCG00000002656	7.18	17.77	7.06	7.73	16.20	6.16	10.36	14.90	5.47	5.76	12.88
ENSSSCG00000002657	0.00	0.36	0.00	0.00	0.00	0.00	0.00	0.28	0.00	0.00	0.09
ENSSSCG00000002658	0.00	0.00	0.00	0.00	0.00	0.00	0.00	0.00	0.00	0.00	0.00
ENSSSCG00000002660	4.14	3.44	7.02	5.00	3.94	5.80	4.71	2.98	2.59	2.89	2.65
ENSSSCG00000002662	0.00	0.00	0.00	0.00	0.00	0.00	0.00	0.00	0.00	0.00	0.00
ENSSSCG00000002664	32.70	4.54	26.96	31.81	3.47	21.90	37.14	3.31	23.96	25.61	4.81
ENSSSCG00000002666	3.99	1.91	5.03	4.41	1.71	4.61	5.21	1.56	3.67	2.78	1.31
ENSSSCG00000002667	25.61	12.43	28.35	31.38	21.30	26.27	35.17	11.67	27.19	23.08	16.19
ENSSSCG00000002668	0.00	0.00	0.00	0.00	0.00	0.00	0.00	0.00	0.00	0.00	0.00
ENSSSCG00000002669	0.00	3.21	0.00	0.03	2.36	0.00	0.00	2.08	0.02	0.00	1.86
ENSSSCG00000002670	16.38	11.76	23.09	23.17	14.28	15.81	21.06	14.36	14.21	16.24	13.50
ENSSSCG00000002671	0.00	0.02	0.00	0.00	0.01	0.00	0.00	0.02	0.00	0.00	0.02
ENSSSCG00000002672	3.77	9.50	3.72	5.27	17.28	3.75	6.29	21.68	4.02	3.98	17.63
ENSSSCG00000002675	0.04	0.03	0.11	0.07	0.04	0.11	0.07	0.03	0.00	0.00	0.03
ENSSSCG00000002680	13.45	2.27	10.07	10.44	2.37	11.02	12.98	1.97	11.19	6.42	2.14
ENSSSCG00000002681	4.55	4.39	8.35	5.38	4.27	6.60	5.42	5.31	4.84	2.77	5.84
ENSSSCG00000002682	32.71	49.33	38.80	39.90	45.48	33.18	39.68	45.10	31.32	27.24	35.39
ENSSSCG00000002684	0.36	1.98	2.19	0.05	0.81	3.84	0.01	4.88	0.66	0.02	2.81
ENSSSCG00000002688	13.95	1.55	1.02	24.44	1.68	0.93	27.55	7.56	0.89	16.18	5.56
ENSSSCG00000002689	14.01	13.93	9.30	14.28	14.72	9.30	19.52	16.69	9.86	14.64	14.60
ENSSSCG00000002690	3.42	0.75	3.22	3.98	0.85	4.42	5.17	0.95	2.35	2.33	0.62
ENSSSCG00000002696	0.00	0.04	0.00	0.00	0.03	0.00	0.00	0.01	0.00	0.00	0.03
ENSSSCG00000002697	0.52	74.09	2.35	1.71	66.26	0.77	0.60	93.47	0.39	0.83	63.28
ENSSSCG00000002700	0.04	0.00	0.00	0.15	0.00	0.00	0.00	0.00	0.30	0.67	0.00
ENSSSCG00000002701	39.84	8.06	30.35	41.51	9.09	22.65	42.51	8.28	22.38	37.46	8.27
ENSSSCG00000002703	79.16	16.49	50.43	60.28	17.77	56.82	85.64	19.64	60.85	70.04	16.68
ENSSSCG00000002704	502.46	140.60	374.02	453.44	157.10	282.40	357.25	139.86	407.04	488.18	123.95
ENSSSCG00000002706	2.10	2.08	2.62	2.50	1.93	1.30	1.91	1.24	1.83	2.22	1.70
ENSSSCG00000002707	56.92	52.21	55.51	78.56	49.24	43.53	53.60	51.53	43.55	51.35	47.05
ENSSSCG00000002708	1.40	1.12	1.87	1.23	1.69	0.87	1.40	0.55	0.77	0.81	1.16
ENSSSCG00000002709	0.17	0.06	0.00	0.01	0.12	0.00	0.13	0.10	0.00	0.00	0.15
ENSSSCG00000002712	3.80	72.08	0.06	5.79	81.24	0.01	6.08	47.74	0.00	5.15	37.40
ENSSSCG00000002714	5.23	4.88	7.47	4.70	5.01	7.39	6.64	3.14	3.85	2.25	3.18
ENSSSCG00000002715	15.41	2.27	12.75	12.36	2.68	11.24	14.52	2.56	8.98	9.99	2.34
ENSSSCG00000002716	0.09	1.09	0.72	0.12	0.98	0.81	0.15	1.10	0.10	0.23	1.39
ENSSSCG00000002718	0.00	0.08	0.00	0.00	0.03	0.00	0.00	0.03	0.00	0.00	0.13
ENSSSCG00000002719	1.86	0.70	1.41	3.65	1.07	0.96	3.36	0.45	0.62	3.04	0.43
ENSSSCG00000002720	0.00	1.15	0.00	0.00	0.80	0.00	0.00	0.95	0.00	0.00	2.37
ENSSSCG00000002722	34.07	22.25	29.68	38.17	21.03	25.40	29.58	18.55	22.03	20.60	18.19
ENSSSCG00000002723	18.81	41.86	23.10	22.21	41.90	15.14	16.56	40.90	12.56	12.49	39.33
ENSSSCG00000002724	5.53	5.48	7.89	8.27	5.35	5.35	7.55	4.63	4.21	4.34	5.09
ENSSSCG00000002729	18.46	6.85	18.29	17.72	8.81	15.78	21.78	7.46	17.71	15.38	6.80
ENSSSCG00000002730	0.00	0.00	0.00	0.00	0.00	0.00	0.00	0.00	0.00	0.00	0.00
ENSSSCG00000002734	0.00	23.12	0.00	0.01	29.21	0.00	0.00	18.40	0.00	0.00	26.17
ENSSSCG00000002736	0.00	419.79	0.00	0.00	338.41	0.00	0.00	401.48	0.00	0.00	315.34
ENSSSCG00000002737	0.00	0.04	0.00	0.00	0.02	0.00	0.00	0.01	0.00	0.00	0.04
ENSSSCG00000002738	2.57	3.53	3.41	4.44	2.62	2.89	3.93	2.60	2.34	2.33	2.33
ENSSSCG00000002739	1.72	0.20	1.51	1.64	0.26	1.95	2.90	0.50	1.71	1.80	0.40
ENSSSCG00000002740	19.24	20.15	22.86	23.54	20.40	19.88	25.38	23.44	14.03	14.88	17.71
ENSSSCG00000002741	7.37	1.42	1.34	3.50	1.53	0.92	7.45	1.13	0.52	2.93	1.33
ENSSSCG00000002743	70.09	18.99	54.26	56.96	19.40	51.49	81.82	16.86	42.18	46.67	16.85
ENSSSCG00000002745	0.00	0.00	0.00	0.00	0.00	0.00	0.00	0.00	0.00	0.00	0.00
ENSSSCG00000002746	3.12	8.04	5.75	5.67	10.53	3.20	3.61	2.74	4.10	2.46	1.25
ENSSSCG00000002747	0.00	0.00	0.10	0.07	0.00	0.10	0.00	0.07	0.00	0.00	0.00
ENSSSCG00000002748	20.10	3.81	18.28	19.02	4.23	17.07	21.31	3.94	14.08	12.23	3.21
ENSSSCG00000002749	6.55	20064.67	3.18	5.78	14965.63	4.63	4.83	22554.79	6.61	7.50	26689.40
ENSSSCG00000002752	0.02	1.23	0.00	0.01	1.08	0.00	0.35	1.33	0.02	0.02	0.94
ENSSSCG00000002753	7.89	4.43	12.21	13.63	6.51	8.16	12.17	5.19	9.42	10.07	4.75
ENSSSCG00000002754	0.40	5.34	0.06	2.06	8.10	0.00	1.38	11.18	0.09	1.19	16.83
ENSSSCG00000002755	16.25	1.46	16.57	29.88	1.49	13.34	27.48	1.63	8.34	16.03	1.88
ENSSSCG00000002759	6.45	4.89	6.31	7.25	5.35	5.78	6.66	5.86	4.96	5.23	5.28
ENSSSCG00000002761	0.08	1.85	0.00	0.08	1.02	0.00	0.00	8.19	0.00	0.00	2.77
ENSSSCG00000002762	9.04	17.88	8.11	10.96	14.31	5.09	6.71	6.51	5.26	5.64	5.40
ENSSSCG00000002763	30.52	15.07	35.69	34.66	16.61	23.72	30.48	13.54	29.88	25.06	15.42
ENSSSCG00000002764	1.47	17.74	1.88	2.63	16.21	0.97	1.02	14.50	0.54	1.46	12.85
ENSSSCG00000002767	0.00	0.00	0.00	0.00	0.03	0.00	0.00	0.03	0.00	0.00	0.03
ENSSSCG00000002768	1.92	0.22	4.71	5.30	1.30	0.06	0.78	0.04	1.93	2.34	0.25
ENSSSCG00000002769	57.51	16.32	39.09	47.83	18.38	48.00	57.36	17.68	39.24	53.28	14.37
ENSSSCG00000002771	27.88	10.59	34.58	35.82	11.12	25.13	32.39	8.54	22.31	19.64	8.28
ENSSSCG00000002774	7.05	6.77	9.24	8.29	7.44	9.14	8.61	6.70	6.08	4.78	7.33
ENSSSCG00000002775	0.00	0.00	0.00	0.00	0.00	0.00	0.00	0.56	0.00	0.00	0.00
ENSSSCG00000002776	15.60	32.98	19.14	15.32	30.25	14.94	15.78	38.05	14.19	12.90	35.53
ENSSSCG00000002777	0.00	0.07	0.01	0.09	0.06	0.00	0.00	0.13	0.00	0.00	0.06
ENSSSCG00000002778	1.35	0.97	0.40	1.06	1.03	1.26	2.91	0.87	1.02	1.34	0.82
ENSSSCG00000002779	0.00	0.00	0.00	0.00	0.00	0.00	0.00	0.00	0.00	0.00	0.01
ENSSSCG00000002781	0.00	0.00	0.00	0.00	0.00	0.00	0.00	0.00	0.00	0.00	0.00
ENSSSCG00000002782	0.31	0.00	0.00	0.24	0.01	0.00	0.00	0.00	0.00	0.00	0.00
ENSSSCG00000002783	5.64	0.16	1.36	5.04	0.08	1.41	7.11	0.03	1.08	2.33	0.03
ENSSSCG00000002786	0.28	9.85	0.37	0.36	10.88	0.30	0.77	8.89	0.33	0.44	6.20
ENSSSCG00000002787	47.13	11.65	59.99	55.02	13.01	38.81	47.44	10.40	38.79	35.73	10.36
ENSSSCG00000002788	0.00	1.03	0.00	0.00	0.84	0.00	0.00	0.63	0.04	0.00	0.58
ENSSSCG00000002790	49.17	109.83	59.16	50.53	125.15	53.44	67.81	107.30	51.57	45.81	129.53
ENSSSCG00000002792	9.57	1.57	8.53	17.18	0.97	7.43	12.11	1.11	8.94	5.49	1.57
ENSSSCG00000002793	0.24	0.22	1.18	0.83	0.40	0.00	0.27	0.61	0.44	1.28	0.32
ENSSSCG00000002795	0.00	1.57	0.00	0.00	1.67	0.00	0.00	1.37	0.00	0.00	1.43
ENSSSCG00000002799	63.04	18.61	82.83	76.33	19.40	78.58	82.45	18.44	61.19	55.11	16.70
ENSSSCG00000002802	3.59	1.02	3.41	5.13	1.82	6.80	2.22	0.77	1.08	3.91	0.57
ENSSSCG00000002803	0.00	0.63	0.00	0.07	0.66	0.00	0.00	0.36	0.00	0.00	0.19
ENSSSCG00000002804	52.99	22.35	58.49	58.09	25.01	51.13	49.95	19.30	48.62	48.21	17.17
ENSSSCG00000002805	20.44	3.54	10.54	7.89	4.19	15.22	11.80	4.14	6.18	7.44	5.28
ENSSSCG00000002806	0.00	4.42	0.00	0.00	7.14	0.00	0.00	3.96	0.00	0.00	3.44
ENSSSCG00000002807	3.67	1.04	5.50	4.80	1.86	4.07	5.05	1.64	4.06	4.02	0.80
ENSSSCG00000002808	7.95	1.79	5.94	6.30	1.88	6.19	8.47	1.98	6.73	8.11	1.94
ENSSSCG00000002809	0.00	0.00	0.00	0.00	0.00	0.00	0.00	0.00	0.00	0.00	0.00
ENSSSCG00000002810	0.00	0.00	0.00	0.00	0.00	0.00	0.00	0.00	0.00	0.00	0.00
ENSSSCG00000002811	0.00	0.01	0.00	0.00	0.00	0.00	0.00	0.02	0.00	0.17	0.00
ENSSSCG00000002812	0.14	7.93	0.06	0.19	10.83	0.19	0.24	5.99	0.40	0.20	5.79
ENSSSCG00000002813	6.86	6.35	9.49	7.87	8.26	6.62	8.43	5.31	6.22	5.44	7.77
ENSSSCG00000002814	0.70	0.11	0.42	0.74	0.07	0.20	0.82	0.05	0.05	0.18	0.16
ENSSSCG00000002815	687.78	5.65	117.38	750.05	4.63	85.21	855.35	4.73	72.07	426.76	5.12
ENSSSCG00000002817	0.32	0.05	0.34	0.18	0.09	0.01	0.19	0.08	0.06	0.17	0.07
ENSSSCG00000002818	0.00	0.84	0.00	0.00	0.91	0.00	0.00	6.99	0.00	0.00	0.98
ENSSSCG00000002819	23.59	9.47	27.34	25.55	8.03	21.58	20.17	10.81	18.26	15.16	8.22
ENSSSCG00000002820	9.26	6.88	12.78	11.55	6.58	11.04	10.61	6.11	7.69	8.69	6.81
ENSSSCG00000002821	0.00	0.01	0.00	0.00	0.14	0.00	0.06	0.04	0.00	0.00	0.00
ENSSSCG00000002822	34.00	42.36	38.70	39.83	44.89	34.15	36.80	65.41	30.95	33.98	56.10
ENSSSCG00000002825	0.00	2173.74	0.00	0.00	3253.41	0.01	0.00	1612.58	0.00	0.00	1686.45
ENSSSCG00000002827	0.00	0.00	0.00	0.00	0.00	0.00	0.00	0.00	0.00	0.00	0.00
ENSSSCG00000002828	28.46	1.48	10.78	47.83	1.43	5.76	29.04	1.54	7.21	25.48	1.49
ENSSSCG00000002829	0.38	4.66	0.07	0.32	5.28	0.00	0.19	2.90	0.06	0.43	4.23
ENSSSCG00000002830	0.00	0.00	0.00	0.00	0.00	0.00	0.00	0.01	0.00	0.00	0.00
ENSSSCG00000002831	0.00	0.02	0.00	0.00	0.06	0.00	0.00	0.04	0.00	0.00	0.00
ENSSSCG00000002834	0.00	5.94	0.00	0.00	5.04	0.00	0.00	0.00	0.00	0.00	0.00
ENSSSCG00000002835	0.00	0.29	0.00	0.00	0.32	0.00	0.00	0.45	0.00	0.00	0.42
ENSSSCG00000002836	0.00	7.66	0.00	0.00	6.97	0.00	0.00	11.21	0.00	0.00	7.91
ENSSSCG00000002838	0.07	0.28	0.00	0.02	0.24	0.00	0.00	0.22	0.00	0.03	0.31
ENSSSCG00000002839	0.00	0.00	0.00	0.00	0.00	0.00	0.00	0.00	0.00	0.00	0.00
ENSSSCG00000002841	89.83	11.04	75.03	100.20	8.81	62.51	95.53	13.91	86.28	88.93	8.52
ENSSSCG00000002844	25.41	20.37	23.25	35.32	19.69	20.69	32.76	13.38	15.67	25.11	13.51
ENSSSCG00000002846	145.84	29.38	97.63	79.87	30.48	125.40	119.00	32.73	120.61	110.88	29.26
ENSSSCG00000002847	0.45	11.66	6.53	0.96	4.06	3.45	0.50	38.20	3.63	0.59	15.73
ENSSSCG00000002849	3.55	0.38	7.72	9.20	1.13	1.00	1.95	0.10	2.18	3.72	0.23
ENSSSCG00000002850	0.00	0.00	0.00	0.00	0.00	0.00	0.00	0.00	0.00	0.00	0.00
ENSSSCG00000002852	17.64	9.69	3.47	19.27	17.56	0.94	12.54	5.10	1.57	11.55	7.90
ENSSSCG00000002854	6.38	2.77	6.64	7.27	3.15	7.29	10.39	2.76	3.34	5.74	3.38
ENSSSCG00000002855	16.29	1.64	8.41	10.88	1.66	5.68	18.46	1.16	8.57	19.19	1.18
ENSSSCG00000002857	0.21	0.09	0.00	0.37	0.13	0.00	0.03	0.10	0.00	0.09	0.29
ENSSSCG00000002859	56.62	5.01	69.01	66.85	7.23	42.42	59.59	6.69	53.80	42.52	6.61
ENSSSCG00000002860	101.25	62.48	141.91	135.01	80.23	111.98	95.29	53.82	100.12	112.23	64.87
ENSSSCG00000002862	0.00	0.00	0.00	0.00	0.00	0.00	0.00	0.00	0.00	0.00	0.00
ENSSSCG00000002863	0.00	0.85	0.00	0.00	1.87	0.16	0.00	0.62	0.00	0.00	0.32
ENSSSCG00000002864	0.00	0.00	0.00	0.00	0.00	0.00	0.00	0.00	0.00	0.00	0.00
ENSSSCG00000002865	9.63	4.82	12.88	12.68	4.54	8.31	11.57	4.17	9.16	10.02	4.03
ENSSSCG00000002866	0.00	10.20	0.52	0.13	11.45	0.24	0.34	7.19	0.05	0.00	6.37
ENSSSCG00000002867	11.88	27.48	8.74	8.71	26.51	7.49	10.19	21.40	6.62	6.97	27.79
ENSSSCG00000002868	12.31	33.17	12.07	22.12	33.70	6.22	9.55	57.58	10.01	13.14	58.59
ENSSSCG00000002869	62.54	30.24	82.48	83.22	28.82	57.69	65.13	36.73	42.24	49.82	30.38
ENSSSCG00000002872	7.30	4.69	8.88	7.47	4.68	10.51	10.08	3.89	7.11	6.44	4.27
ENSSSCG00000002873	86.30	90.80	106.98	109.68	107.39	67.14	84.90	92.36	74.07	79.64	116.12
ENSSSCG00000002875	3.59	2.08	3.70	3.65	2.80	2.17	6.61	1.82	2.28	1.72	2.75
ENSSSCG00000002876	1.90	0.53	0.70	1.23	0.15	0.35	2.19	0.09	0.40	0.06	0.67
ENSSSCG00000002877	2.92	2.74	4.80	4.32	3.38	2.78	2.92	2.86	2.24	2.43	3.11
ENSSSCG00000002879	30.12	0.86	26.83	19.03	1.09	21.65	26.48	0.75	24.75	20.61	1.19
ENSSSCG00000002880	0.00	0.00	0.00	0.00	0.00	0.00	0.00	0.01	0.00	0.00	0.00
ENSSSCG00000002882	0.00	0.00	0.00	0.00	0.00	0.00	0.00	0.00	0.00	0.00	0.00
ENSSSCG00000002883	0.07	0.06	0.29	0.00	0.29	0.00	0.00	3.22	0.00	0.00	2.61
ENSSSCG00000002884	0.00	19.53	0.00	0.03	25.00	0.00	0.00	25.30	0.00	0.00	22.01
ENSSSCG00000002885	112.01	63.12	110.30	113.20	66.09	71.66	105.20	81.17	112.67	103.20	70.81
ENSSSCG00000002887	1.35	0.75	0.12	1.63	1.05	0.01	1.06	1.05	0.15	1.19	1.24
ENSSSCG00000002888	0.00	0.00	0.00	0.00	0.00	0.00	0.00	0.03	0.00	0.00	0.13
ENSSSCG00000002891	0.12	0.00	0.00	0.07	0.00	0.00	0.00	0.00	0.00	0.00	0.00
ENSSSCG00000002893	0.89	0.54	0.66	0.73	0.99	0.48	2.49	0.33	0.56	0.77	0.38
ENSSSCG00000002895	22.07	2.46	18.06	22.68	2.78	15.73	25.08	2.13	14.88	16.65	2.01
ENSSSCG00000002898	3.22	0.84	2.64	3.03	1.21	2.06	2.86	0.98	1.59	2.02	0.88
ENSSSCG00000002900	1.18	0.24	1.00	1.56	0.46	0.12	1.44	0.25	0.52	0.67	0.08
ENSSSCG00000002901	0.00	0.10	0.00	0.00	0.00	0.00	0.00	0.00	0.00	0.00	0.00
ENSSSCG00000002902	0.00	0.26	0.00	0.00	0.31	0.00	0.00	0.19	0.02	0.00	0.17
ENSSSCG00000002903	0.00	0.66	0.00	0.00	0.00	0.00	0.00	3.79	0.00	0.00	0.00
ENSSSCG00000002904	18.25	3.25	19.52	20.84	3.73	16.26	21.88	1.81	10.78	9.01	2.61
ENSSSCG00000002905	88.33	23.26	79.17	82.04	27.20	68.65	81.17	24.16	65.54	78.69	25.23
ENSSSCG00000002906	2.69	2.18	3.08	1.56	2.07	2.95	2.87	1.64	1.98	1.09	2.78
ENSSSCG00000002907	84.46	80.24	97.23	98.95	88.47	79.59	77.12	74.39	81.74	86.33	81.05
ENSSSCG00000002908	5.71	0.40	9.29	4.76	0.32	2.78	11.83	0.03	5.92	4.57	0.14
ENSSSCG00000002910	15.43	11.85	21.28	16.97	11.29	18.26	19.17	14.82	16.10	15.84	12.30
ENSSSCG00000002913	0.00	154.59	0.00	0.00	169.67	0.00	0.00	139.54	0.00	0.00	144.76
ENSSSCG00000002915	0.00	0.00	0.00	0.00	0.00	0.00	0.00	0.00	0.00	0.00	0.00
ENSSSCG00000002916	0.34	0.49	0.68	0.16	0.63	0.97	0.54	0.53	1.10	0.21	0.66
ENSSSCG00000002917	5.91	2.27	8.00	8.03	1.90	4.88	8.61	1.41	3.19	3.15	1.65
ENSSSCG00000002918	447.54	4.33	377.63	414.83	1.86	384.32	430.59	7.28	421.65	607.10	2.49
ENSSSCG00000002919	5.95	41.74	0.57	3.44	53.03	1.64	93.04	41.11	7.70	24.94	59.37
ENSSSCG00000002921	1.29	1.77	1.94	0.78	1.40	0.93	1.02	0.85	1.64	0.88	1.00
ENSSSCG00000002923	6.27	1.55	6.85	7.09	1.42	5.30	7.45	0.77	4.72	4.18	1.03
ENSSSCG00000002926	42.30	24.58	40.55	51.31	28.63	40.86	49.28	24.94	52.39	51.61	29.78
ENSSSCG00000002927	0.77	0.23	0.69	0.29	0.18	0.66	0.89	0.21	1.16	0.82	0.09
ENSSSCG00000002929	0.27	0.72	0.12	0.00	0.32	0.00	0.57	1.19	0.00	0.00	0.44
ENSSSCG00000002930	2.78	2.61	4.49	5.71	2.38	1.96	2.06	2.12	1.51	2.18	2.63
ENSSSCG00000002931	7.02	1.08	7.33	7.24	0.78	6.58	8.37	1.39	3.67	3.22	0.89
ENSSSCG00000002932	4.50	2.57	6.17	4.98	2.06	4.07	4.86	2.07	2.93	2.60	2.14
ENSSSCG00000002933	0.58	0.67	0.79	0.85	1.17	0.47	0.49	0.72	0.58	0.41	0.69
ENSSSCG00000002935	1.39	3.96	1.49	2.39	3.37	1.35	2.33	2.59	0.43	1.44	2.85
ENSSSCG00000002937	2.20	0.90	3.70	5.25	1.19	2.83	3.40	0.97	1.16	1.98	1.14
ENSSSCG00000002938	0.44	1.00	1.33	1.25	0.89	0.68	1.23	1.00	0.67	0.28	1.05
ENSSSCG00000002941	0.00	0.00	0.00	0.00	0.00	0.00	0.00	0.00	0.00	0.00	0.00
ENSSSCG00000002944	0.00	0.00	0.00	0.00	0.00	0.00	0.00	0.00	0.00	0.00	0.00
ENSSSCG00000002950	7.57	1.30	6.36	6.91	1.49	6.89	10.96	1.19	6.62	5.50	0.99
ENSSSCG00000002952	19.03	11.63	20.39	24.90	15.10	11.96	17.93	10.93	22.17	22.84	11.21
ENSSSCG00000002953	14.47	63.32	31.30	25.16	69.44	33.53	15.78	40.90	35.81	33.84	38.31
ENSSSCG00000002954	6.96	14.23	0.24	10.13	18.45	2.82	14.30	13.24	1.55	7.92	14.00
ENSSSCG00000002955	0.63	0.12	0.35	0.44	0.17	0.36	0.75	0.14	0.37	0.47	0.12
ENSSSCG00000002957	0.31	0.14	0.23	0.20	0.18	0.11	0.13	0.19	0.11	0.27	0.11
ENSSSCG00000002959	9.93	3.85	5.40	9.29	3.69	5.85	7.44	6.21	5.49	8.28	4.55
ENSSSCG00000002960	5.80	0.70	4.61	5.42	0.98	3.76	8.48	0.79	4.92	4.48	1.09
ENSSSCG00000002962	88.17	0.68	82.66	83.59	1.06	65.01	91.50	0.74	93.71	84.54	0.94
ENSSSCG00000002963	901.59	134.26	797.78	754.65	159.84	812.47	958.75	126.77	987.92	920.68	126.88
ENSSSCG00000002965	68.53	46.59	55.68	94.20	51.39	41.96	85.34	40.46	44.31	67.03	41.60
ENSSSCG00000002967	0.00	0.00	0.00	0.05	0.00	0.00	0.00	0.00	0.00	0.00	0.00
ENSSSCG00000002968	0.00	0.00	0.00	0.00	0.00	0.00	0.00	0.00	0.00	0.00	0.00
ENSSSCG00000002969	0.00	0.00	0.35	0.00	0.00	0.00	0.00	0.00	0.00	0.00	0.00
ENSSSCG00000002971	0.00	0.00	0.00	0.00	0.00	0.00	0.00	0.00	0.00	0.00	0.00
ENSSSCG00000002972	12.44	3.62	14.53	13.05	4.77	8.25	16.01	3.60	10.37	10.25	3.46
ENSSSCG00000002977	0.00	0.00	0.00	0.00	0.00	0.00	0.00	0.00	0.00	0.00	0.00
ENSSSCG00000002978	0.00	0.00	0.00	0.00	0.00	0.00	0.00	0.00	0.00	0.00	0.00
ENSSSCG00000002980	0.00	0.37	0.00	0.00	0.12	0.00	0.00	0.00	0.00	0.00	0.00
ENSSSCG00000002981	0.00	4.45	0.00	0.00	4.50	0.00	0.00	2.40	0.00	0.00	2.34
ENSSSCG00000002983	0.00	0.00	0.00	0.00	0.04	0.00	0.00	0.00	0.00	0.00	0.00
ENSSSCG00000002986	0.00	0.02	0.00	0.00	0.11	0.00	0.00	0.14	0.00	0.00	0.04
ENSSSCG00000002987	0.00	0.16	0.00	0.00	0.09	0.00	0.00	0.41	0.00	0.00	0.12
ENSSSCG00000002988	1.49	2.04	1.88	2.49	1.97	2.15	2.27	1.82	1.45	1.62	1.75
ENSSSCG00000002989	52.92	42.03	49.71	60.35	44.48	40.29	64.29	37.86	42.61	48.32	28.79
ENSSSCG00000002990	0.06	0.00	0.00	0.23	0.00	0.00	0.00	0.00	0.00	0.00	0.00
ENSSSCG00000002991	0.00	0.00	0.01	0.25	0.01	0.12	0.04	0.00	0.07	0.10	0.01
ENSSSCG00000002993	0.00	59.52	0.00	0.00	1.66	0.00	0.00	3184.61	0.00	0.00	1981.40
ENSSSCG00000002994	0.00	0.00	0.00	0.00	0.00	0.00	0.00	0.01	0.00	0.00	0.00
ENSSSCG00000002995	24.16	16.33	25.11	33.49	17.46	16.46	23.51	17.11	10.03	24.33	13.83
ENSSSCG00000002996	60.53	22.10	57.48	63.09	23.13	37.92	64.35	22.15	44.48	42.15	21.12
ENSSSCG00000002997	2.41	0.00	0.00	3.79	0.00	0.00	0.00	0.00	0.00	0.00	0.00
ENSSSCG00000002998	19.74	9.12	17.36	30.17	9.47	12.02	17.95	5.52	17.31	15.58	5.72
ENSSSCG00000003000	3.41	2.92	3.33	4.82	3.58	1.32	3.32	2.59	1.48	2.38	2.19
ENSSSCG00000003006	0.05	238.98	0.00	0.01	167.58	0.00	0.00	89.84	0.00	0.00	15.51
ENSSSCG00000003011	0.00	0.00	0.00	0.00	0.00	0.00	0.00	0.00	0.00	0.00	0.00
ENSSSCG00000003012	0.00	0.00	0.00	0.00	0.00	0.00	0.00	0.00	0.00	0.00	0.00
ENSSSCG00000003013	5.87	25.53	8.16	8.02	28.33	6.17	9.41	18.87	5.94	2.61	18.89
ENSSSCG00000003015	16.23	7.57	21.68	18.23	10.35	17.22	16.17	4.83	16.29	14.56	5.47
ENSSSCG00000003016	27.90	7.98	33.69	29.71	9.36	21.25	25.13	6.84	26.09	20.57	7.16
ENSSSCG00000003017	119.18	4.21	129.40	103.79	5.08	123.26	129.12	4.04	152.91	105.80	4.77
ENSSSCG00000003018	10.32	0.31	14.12	11.46	0.49	13.47	14.69	0.32	10.72	7.11	0.26
ENSSSCG00000003021	19.21	2.91	12.17	18.64	3.01	12.50	27.81	2.10	12.33	16.73	2.54
ENSSSCG00000003022	0.04	0.91	0.29	0.10	0.81	0.14	0.24	0.48	0.19	0.14	0.38
ENSSSCG00000003024	10.01	1.89	9.05	7.38	1.31	6.63	12.31	1.25	6.47	5.12	1.60
ENSSSCG00000003030	51.06	8.65	46.99	50.82	8.76	46.52	64.08	9.43	48.90	42.58	11.77
ENSSSCG00000003035	61.05	13.33	63.04	72.56	16.11	44.22	65.65	14.73	57.38	57.40	12.01
ENSSSCG00000003037	24.44	2.90	14.88	16.90	3.28	12.67	23.64	2.86	12.47	17.42	2.66
ENSSSCG00000003038	0.07	0.43	0.17	0.10	0.25	0.10	0.17	0.33	0.32	0.16	0.40
ENSSSCG00000003040	251.22	7.78	275.76	265.50	8.52	243.16	303.86	7.47	255.77	226.17	7.59
ENSSSCG00000003042	3579.67	348.24	4085.97	3478.90	390.41	3454.25	3223.91	305.59	4944.78	3866.62	280.54
ENSSSCG00000003043	0.00	0.03	0.00	0.09	0.00	0.00	0.19	0.00	0.00	0.00	0.00
ENSSSCG00000003044	0.04	1.23	0.00	0.04	2.28	0.00	0.00	2.03	0.00	0.12	2.38
ENSSSCG00000003045	0.05	0.00	0.31	0.02	0.00	0.62	0.18	0.00	0.14	0.08	0.00
ENSSSCG00000003046	117.82	64.94	96.92	99.91	68.30	107.93	107.83	61.40	125.77	126.18	61.88
ENSSSCG00000003047	0.01	0.48	0.00	0.00	0.40	0.00	0.00	0.43	0.00	0.00	0.22
ENSSSCG00000003048	0.00	0.00	0.00	0.00	0.15	0.00	0.00	0.00	0.00	0.00	0.00
ENSSSCG00000003049	0.00	0.00	0.00	0.00	0.00	0.00	0.00	0.00	0.00	0.00	0.00
ENSSSCG00000003051	0.00	0.00	0.00	0.00	0.06	0.00	0.00	0.00	0.00	0.00	0.02
ENSSSCG00000003052	0.00	0.00	0.00	0.00	0.00	0.00	0.00	0.00	0.00	0.00	0.00
ENSSSCG00000003053	0.00	0.00	0.00	0.00	0.00	0.00	0.00	0.00	0.00	0.00	0.00
ENSSSCG00000003054	6.17	1.65	4.75	3.51	1.60	4.25	1.85	0.95	4.54	5.36	1.10
ENSSSCG00000003055	31.32	6.18	29.55	29.71	5.34	23.29	31.88	4.82	24.99	22.68	5.34
ENSSSCG00000003059	25.87	16.77	25.58	27.02	16.43	24.25	29.88	16.53	23.07	29.20	9.26
ENSSSCG00000003061	5.27	4.09	13.56	5.52	3.79	15.59	7.05	4.58	17.59	6.38	4.09
ENSSSCG00000003062	1.58	1.40	1.00	0.89	2.37	1.16	0.68	0.75	0.91	0.54	0.69
ENSSSCG00000003063	3.92	3.76	5.91	4.69	5.13	3.12	3.93	3.85	3.48	2.45	3.55
ENSSSCG00000003064	21.77	30.44	25.04	24.64	35.80	17.96	13.86	27.10	21.57	10.94	26.04
ENSSSCG00000003066	0.00	0.00	0.00	0.00	0.00	0.00	0.00	0.00	0.00	0.00	0.00
ENSSSCG00000003068	14.33	4.18	10.66	13.44	5.18	7.55	13.73	2.82	7.74	9.98	3.24
ENSSSCG00000003069	0.00	0.00	0.00	0.00	0.00	0.00	0.00	0.00	0.02	0.00	0.01
ENSSSCG00000003070	4.36	3.41	8.36	9.02	3.72	4.03	5.45	3.12	2.54	3.26	2.81
ENSSSCG00000003071	0.01	0.19	0.15	0.17	0.18	0.00	0.16	0.35	0.17	0.12	0.21
ENSSSCG00000003072	6.52	2.65	9.09	11.28	2.17	4.03	8.14	2.73	3.48	4.78	2.47
ENSSSCG00000003073	0.00	0.00	0.00	0.00	0.00	0.00	0.00	0.00	0.00	0.00	0.00
ENSSSCG00000003076	3.34	2.68	2.64	5.08	3.00	2.01	6.81	1.66	1.10	3.21	2.37
ENSSSCG00000003077	0.00	1.50	0.00	0.06	1.65	0.00	0.00	1.37	0.00	0.00	1.23
ENSSSCG00000003078	0.00	0.01	0.08	0.00	0.03	0.24	0.00	0.00	0.00	0.00	0.03
ENSSSCG00000003079	0.06	0.72	0.03	0.00	0.77	0.00	0.00	0.88	0.00	0.00	1.09
ENSSSCG00000003080	0.00	0.00	0.00	0.00	0.03	0.00	0.00	0.00	0.00	0.00	0.22
ENSSSCG00000003081	0.00	0.00	0.00	0.00	0.00	0.00	0.00	0.00	0.00	0.00	0.00
ENSSSCG00000003083	0.05	0.25	0.00	0.00	0.83	0.00	0.00	0.16	0.00	0.00	0.24
ENSSSCG00000003085	28.72	38.88	31.49	28.66	41.77	22.91	29.32	43.12	18.66	17.21	38.20
ENSSSCG00000003086	0.00	2933.64	0.00	0.00	3711.91	0.00	0.00	4073.07	0.00	0.00	4021.96
ENSSSCG00000003088	0.05	11233.85	0.00	0.32	13757.58	0.00	1.04	12659.49	0.29	0.11	12113.59
ENSSSCG00000003089	16.97	20.95	22.43	22.93	24.12	16.66	18.58	17.75	20.52	18.30	15.98
ENSSSCG00000003090	0.12	27.38	0.29	0.17	28.43	0.12	0.48	34.10	0.21	0.38	34.02
ENSSSCG00000003091	35.89	13.84	40.23	33.71	13.60	37.14	36.02	16.60	40.74	33.66	14.48
ENSSSCG00000003092	0.00	12.88	0.00	0.00	12.49	0.01	0.00	11.97	0.00	0.00	14.01
ENSSSCG00000003093	32.61	9.27	33.57	34.14	10.28	28.08	37.55	9.72	25.18	21.50	7.56
ENSSSCG00000003096	0.00	0.00	0.00	0.00	0.00	0.00	0.00	0.00	0.00	0.00	0.00
ENSSSCG00000003098	30.23	14.65	43.39	37.70	15.51	36.78	38.44	12.10	35.15	28.52	11.63
ENSSSCG00000003100	23.47	10.26	32.09	25.90	10.25	25.21	27.70	8.54	19.51	10.87	10.11
ENSSSCG00000003101	0.08	0.22	0.00	0.00	0.20	0.00	0.00	0.12	0.00	0.00	0.17
ENSSSCG00000003102	0.00	0.00	0.00	0.02	0.00	0.00	0.00	0.00	0.00	0.00	0.02
ENSSSCG00000003103	5.62	2.59	5.80	6.30	3.42	3.68	6.31	1.96	4.20	3.70	1.85
ENSSSCG00000003104	99.06	28.81	77.35	84.59	31.55	72.13	112.50	22.60	73.68	69.36	21.64
ENSSSCG00000003105	17.59	5.25	8.79	20.84	7.60	3.72	18.63	6.30	5.02	12.60	3.73
ENSSSCG00000003106	13.87	14.66	12.79	10.70	15.45	4.88	10.46	12.22	6.88	11.53	11.73
ENSSSCG00000003107	24.16	13.27	19.86	23.64	14.63	23.64	35.35	14.36	22.33	25.96	13.74
ENSSSCG00000003108	0.03	0.06	0.00	0.02	0.00	0.06	0.42	0.00	0.12	0.00	0.03
ENSSSCG00000003109	72.98	16.65	59.46	64.66	20.16	61.75	65.41	19.60	81.81	81.98	12.46
ENSSSCG00000003110	10.98	1.90	12.73	12.94	1.81	10.15	15.00	1.92	11.02	11.07	2.04
ENSSSCG00000003111	53.00	15.10	57.05	72.63	16.17	43.27	53.77	12.00	44.69	56.34	12.57
ENSSSCG00000003112	1.16	0.56	0.00	0.70	0.36	0.00	0.00	0.10	0.47	0.00	0.47
ENSSSCG00000003113	0.00	1.67	0.00	0.00	1.31	0.00	0.00	1.55	0.00	0.00	1.30
ENSSSCG00000003114	8.13	5.08	14.50	9.86	4.92	13.18	14.96	4.68	10.98	7.55	5.35
ENSSSCG00000003115	0.33	0.53	0.22	0.19	0.78	0.00	0.36	0.49	0.00	0.00	0.70
ENSSSCG00000003119	0.00	0.03	0.00	0.01	0.04	0.08	0.00	0.00	0.00	0.00	0.00
ENSSSCG00000003120	45.92	46.10	52.00	48.67	48.08	46.06	51.60	57.88	50.88	41.14	49.02
ENSSSCG00000003121	22.24	12.77	22.98	20.62	12.78	21.91	20.25	14.08	26.47	20.82	12.50
ENSSSCG00000003123	0.00	0.00	0.00	0.00	0.00	0.00	0.00	0.00	0.00	0.00	0.00
ENSSSCG00000003124	0.00	0.00	0.00	0.00	0.00	0.00	0.00	0.00	0.00	0.00	0.00
ENSSSCG00000003125	0.00	0.00	0.00	0.00	0.00	0.00	0.00	0.00	0.00	0.00	0.00
ENSSSCG00000003126	0.00	0.00	0.00	0.00	0.00	0.00	0.00	0.00	0.00	0.00	0.00
ENSSSCG00000003128	12.14	3.10	15.15	14.94	4.41	8.27	10.83	3.04	12.65	11.11	3.46
ENSSSCG00000003129	1.52	0.31	1.90	2.13	0.26	1.53	2.26	0.17	1.15	1.34	0.24
ENSSSCG00000003131	0.00	0.24	0.00	0.00	0.17	0.00	1.33	0.00	0.00	0.00	0.00
ENSSSCG00000003132	45.73	60.91	55.67	47.27	66.43	40.23	43.54	57.28	48.97	44.76	55.73
ENSSSCG00000003133	0.00	0.01	0.01	0.03	0.00	0.00	0.00	0.01	0.04	0.00	0.02
ENSSSCG00000003134	2.45	2.94	3.06	2.79	3.28	2.21	2.81	2.82	1.89	1.62	2.83
ENSSSCG00000003135	2.14	0.08	3.14	2.87	0.10	1.45	2.46	0.05	1.28	0.51	0.22
ENSSSCG00000003136	26.64	9.92	30.20	25.29	10.34	26.52	25.56	8.07	25.10	17.04	8.94
ENSSSCG00000003137	0.00	2.69	0.05	0.00	3.68	0.00	0.00	1.16	0.00	0.00	1.38
ENSSSCG00000003138	7.36	92.40	6.81	6.55	92.67	7.26	4.80	96.71	9.06	2.75	79.20
ENSSSCG00000003139	34.72	3.52	30.11	40.05	3.49	31.11	46.84	3.49	31.18	32.51	3.37
ENSSSCG00000003140	0.00	6.65	0.00	0.00	53.97	0.00	0.00	3.14	0.00	0.00	8.87
ENSSSCG00000003142	0.00	0.19	0.00	0.00	0.09	0.00	0.00	0.13	0.00	0.00	0.09
ENSSSCG00000003143	0.69	0.07	0.63	0.54	0.02	0.83	0.59	0.04	0.25	0.62	0.21
ENSSSCG00000003144	16.08	6.64	15.74	12.83	5.63	9.85	11.65	5.07	15.14	13.05	6.37
ENSSSCG00000003145	0.00	0.21	0.00	0.00	0.15	0.00	0.00	0.12	0.00	0.00	0.11
ENSSSCG00000003146	0.02	0.10	0.00	0.00	0.10	0.00	0.00	0.09	0.00	0.00	0.02
ENSSSCG00000003147	1.46	3.60	3.18	2.07	1.53	3.15	2.30	1.24	1.56	0.67	1.35
ENSSSCG00000003148	6.59	33.97	11.24	6.12	27.31	15.30	8.22	17.04	11.19	7.02	15.31
ENSSSCG00000003149	0.00	0.02	0.00	0.00	0.12	0.00	0.20	0.00	0.02	0.00	0.00
ENSSSCG00000003150	56.05	180.91	66.79	74.23	215.40	57.55	80.18	107.12	60.36	67.70	118.40
ENSSSCG00000003152	22.93	12.49	29.15	32.34	12.83	20.82	26.66	10.19	23.40	23.34	12.08
ENSSSCG00000003153	1559.48	6357.12	1264.98	1270.55	7072.96	1736.37	1391.64	6694.61	1944.24	1560.89	7173.21
ENSSSCG00000003154	8.28	3.08	6.67	10.30	2.45	5.24	9.10	2.01	3.39	7.19	2.51
ENSSSCG00000003155	795.60	3.84	563.24	495.68	5.35	521.62	655.15	3.47	624.48	492.85	4.19
ENSSSCG00000003156	0.00	0.40	0.00	0.00	0.26	0.00	0.00	0.22	0.00	0.00	0.32
ENSSSCG00000003157	0.90	2.54	2.04	1.71	3.69	2.69	0.85	4.79	0.70	0.81	4.94
ENSSSCG00000003158	0.02	359.73	0.66	0.28	321.06	0.00	0.00	213.65	0.51	0.00	162.18
ENSSSCG00000003159	0.00	0.10	0.21	0.26	0.00	0.00	0.00	0.06	0.00	0.09	0.02
ENSSSCG00000003160	0.14	0.71	0.56	0.19	0.65	0.00	0.15	0.39	0.02	0.00	0.92
ENSSSCG00000003161	0.60	0.10	1.70	1.46	0.09	0.00	0.00	0.00	1.48	0.17	0.30
ENSSSCG00000003165	2850.68	343.73	2344.41	2147.61	357.94	3168.80	2776.31	335.40	2936.98	2516.63	364.81
ENSSSCG00000003166	0.00	0.00	0.00	0.00	0.00	0.00	0.00	0.00	0.00	0.00	0.00
ENSSSCG00000003167	31.31	2.60	25.61	22.53	3.11	21.22	31.49	2.10	18.54	23.69	2.52
ENSSSCG00000003168	34.02	21.91	41.83	46.83	22.36	39.13	40.03	21.40	30.26	30.60	20.61
ENSSSCG00000003169	9.59	7.49	11.40	12.37	8.23	8.62	8.61	7.17	6.74	5.52	6.55
ENSSSCG00000003170	0.32	0.04	0.00	0.23	0.07	0.00	0.39	0.00	0.00	0.16	0.04
ENSSSCG00000003171	0.00	0.00	0.00	0.00	0.00	0.00	0.00	0.00	0.00	0.00	0.00
ENSSSCG00000003172	0.00	0.00	0.00	0.10	0.02	0.00	0.00	0.03	0.00	0.00	0.19
ENSSSCG00000003177	11.22	3.25	14.49	11.03	3.59	10.88	9.95	3.75	7.25	10.36	3.76
ENSSSCG00000003178	61.51	39.33	64.51	75.34	43.33	54.37	69.14	38.09	52.53	45.37	39.36
ENSSSCG00000003183	1.97	18.13	4.53	2.11	25.32	5.97	3.96	12.44	6.77	3.81	12.14
ENSSSCG00000003187	158.00	244.45	156.34	166.26	291.34	139.04	183.15	272.10	178.84	183.48	268.12
ENSSSCG00000003189	54.19	20.44	57.10	67.90	27.27	43.65	62.28	23.29	40.63	43.57	24.48
ENSSSCG00000003191	0.00	0.41	0.00	0.00	0.08	0.00	0.00	0.16	0.00	0.00	0.32
ENSSSCG00000003192	1.38	0.29	1.46	1.23	0.39	0.90	3.17	0.24	1.09	0.96	0.39
ENSSSCG00000003193	23.09	18.24	20.59	21.45	19.93	19.63	24.89	16.13	17.46	16.23	15.52
ENSSSCG00000003194	10.96	23.31	12.19	8.81	27.24	10.05	12.40	19.63	7.52	4.57	21.68
ENSSSCG00000003195	54.57	5.93	48.04	50.26	6.60	42.16	58.95	4.95	36.75	34.01	6.60
ENSSSCG00000003196	25.08	45.65	32.88	27.41	51.07	25.54	36.10	42.58	27.78	20.12	40.43
ENSSSCG00000003197	8.68	3.78	7.86	6.43	5.19	7.67	6.34	3.48	6.56	4.64	4.45
ENSSSCG00000003198	0.78	0.41	1.04	0.84	0.61	0.73	0.72	0.48	0.47	0.73	0.41
ENSSSCG00000003199	14.62	14.69	18.49	18.21	19.80	13.23	17.36	14.72	12.42	12.18	17.33
ENSSSCG00000003201	2.00	217.17	2.52	1.67	290.33	0.90	3.07	297.14	1.30	1.74	397.10
ENSSSCG00000003204	5.52	6.78	8.63	7.94	8.20	7.89	8.63	5.81	6.51	5.91	7.56
ENSSSCG00000003207	0.00	0.08	0.00	0.08	0.07	0.00	0.00	0.08	0.93	0.00	0.00
ENSSSCG00000003211	73.66	21.27	71.98	73.91	24.40	67.19	91.24	21.55	53.55	49.13	22.97
ENSSSCG00000003212	4.43	0.20	0.19	7.17	0.27	0.26	8.07	0.20	0.09	4.76	0.23
ENSSSCG00000003214	0.80	0.01	0.38	1.09	0.01	0.69	0.88	0.03	0.31	1.00	0.02
ENSSSCG00000003216	9.49	2.92	11.99	13.90	4.50	6.35	9.10	2.91	7.42	10.16	2.98
ENSSSCG00000003217	17.47	18.23	23.11	16.48	20.97	21.90	19.57	18.89	19.51	16.01	13.48
ENSSSCG00000003218	0.00	0.09	0.03	0.13	0.08	0.00	0.12	0.05	0.00	0.00	0.05
ENSSSCG00000003219	3.94	0.29	1.85	3.49	0.49	2.16	2.45	0.53	1.43	3.70	0.51
ENSSSCG00000003222	10.92	1.23	15.16	9.86	1.06	12.37	12.46	1.00	15.54	8.43	0.64
ENSSSCG00000003225	0.00	0.01	0.00	0.00	0.00	0.00	0.00	0.18	0.00	0.00	0.14
ENSSSCG00000003226	9.48	11.17	12.91	10.37	14.70	7.52	12.86	8.75	13.05	10.98	12.76
ENSSSCG00000003227	0.00	0.07	0.00	0.00	0.04	0.00	0.00	0.06	0.00	0.00	0.03
ENSSSCG00000003228	0.00	0.19	0.25	0.00	0.16	0.00	0.22	0.19	0.06	0.04	0.08
ENSSSCG00000003229	79.96	312.59	55.09	74.91	326.13	44.38	75.72	297.93	56.51	73.22	266.98
ENSSSCG00000003230	0.00	0.00	0.00	0.00	0.00	0.00	0.00	0.00	0.00	0.00	0.00
ENSSSCG00000003231	607.46	11.13	119.12	669.61	13.42	88.79	588.13	11.01	117.13	613.86	14.58
ENSSSCG00000003232	0.00	0.00	0.00	0.00	0.00	0.00	0.00	0.00	0.00	0.00	0.00
ENSSSCG00000003233	0.68	1.00	1.96	1.59	1.09	0.72	0.92	0.82	0.58	0.83	0.88
ENSSSCG00000003234	0.07	0.03	0.14	0.14	0.06	0.00	0.51	0.14	0.00	0.61	0.03
ENSSSCG00000003235	0.15	0.00	0.00	0.13	0.05	0.13	0.26	0.05	0.56	0.98	0.00
ENSSSCG00000003236	8.95	2.09	19.21	10.32	2.09	18.87	12.37	1.27	20.20	8.79	1.65
ENSSSCG00000003238	0.00	0.03	0.00	0.00	0.00	0.00	0.00	0.00	0.00	0.00	0.00
ENSSSCG00000003239	0.00	0.00	0.00	0.00	0.00	0.00	0.00	0.00	0.00	0.00	0.00
ENSSSCG00000003240	0.03	0.18	0.09	0.01	0.06	0.13	0.08	0.16	0.14	0.00	0.23
ENSSSCG00000003241	6.23	0.86	5.01	4.84	0.87	3.45	6.42	0.95	4.08	2.62	0.56
ENSSSCG00000003243	7.07	2.29	9.92	7.81	1.58	7.74	9.35	1.89	5.01	5.02	1.75
ENSSSCG00000003247	0.00	0.00	0.00	0.00	0.00	0.00	0.00	0.00	0.00	0.00	0.00
ENSSSCG00000003248	0.00	0.00	0.03	0.05	0.00	0.00	0.15	0.00	0.00	0.07	0.00
ENSSSCG00000003251	0.00	0.11	0.00	0.00	0.12	0.00	0.00	0.09	0.00	0.01	0.02
ENSSSCG00000003253	81.71	9.02	55.40	63.65	9.99	35.07	89.25	7.15	29.05	43.33	7.71
ENSSSCG00000003255	0.00	0.02	0.00	0.00	0.00	0.00	0.00	0.00	0.00	0.00	0.02
ENSSSCG00000003256	1.22	0.04	1.20	0.74	0.02	1.61	1.37	0.01	0.66	0.56	0.02
ENSSSCG00000003257	0.00	0.00	0.00	0.00	0.00	0.00	0.00	0.01	0.00	0.11	0.00
ENSSSCG00000003259	0.00	0.10	0.00	0.00	0.15	0.00	0.00	0.18	0.15	0.14	0.20
ENSSSCG00000003261	374.31	304.01	480.59	423.26	343.98	424.92	434.27	336.56	468.88	351.82	375.30
ENSSSCG00000003262	26.37	12.22	27.29	29.80	14.26	23.43	24.70	11.50	23.97	19.21	12.22
ENSSSCG00000003263	39.11	22.39	42.59	43.72	25.30	33.34	40.74	19.75	32.49	33.59	20.94
ENSSSCG00000003264	32.27	13.47	32.87	29.58	12.56	28.41	30.28	9.86	22.55	18.52	11.01
ENSSSCG00000003265	14.81	5.08	12.39	13.26	5.42	8.26	9.48	4.27	7.06	7.48	4.97
ENSSSCG00000003266	0.02	0.24	0.09	0.19	0.21	0.03	0.13	0.16	0.00	0.04	0.09
ENSSSCG00000003267	13.22	17.56	10.76	13.06	20.72	9.64	16.11	14.53	8.20	10.81	15.73
ENSSSCG00000003268	19.45	24.16	15.27	23.65	26.14	8.54	17.60	15.50	9.09	14.56	15.21
ENSSSCG00000003269	2.78	2.40	3.84	2.28	2.53	5.13	5.04	1.81	4.98	2.52	2.31
ENSSSCG00000003271	1.23	0.21	1.60	0.94	0.20	1.16	3.11	0.13	1.60	0.98	0.19
ENSSSCG00000003272	0.05	0.08	0.00	0.10	0.14	0.00	1.98	0.14	0.02	0.30	0.12
ENSSSCG00000003275	0.05	0.02	0.02	0.00	0.00	0.10	0.31	0.00	0.00	0.00	0.04
ENSSSCG00000003277	0.00	0.00	0.00	0.00	0.02	0.00	0.00	0.05	0.00	0.00	0.00
ENSSSCG00000003278	3.17	4.47	10.71	4.43	5.03	8.18	12.64	4.77	8.26	7.38	4.33
ENSSSCG00000003282	2.91	0.83	0.47	5.10	0.63	0.52	7.99	0.47	0.55	5.15	0.54
ENSSSCG00000003284	0.00	0.01	0.00	0.01	0.00	0.00	0.00	0.01	0.00	0.00	0.03
ENSSSCG00000003286	0.00	0.00	0.00	0.00	0.07	0.00	0.12	0.00	0.00	0.00	0.01
ENSSSCG00000003288	8.10	3.02	8.58	9.34	4.03	7.80	7.66	3.26	5.56	7.21	3.21
ENSSSCG00000003289	18.74	57.53	22.38	18.18	59.71	20.85	13.11	29.57	24.87	19.25	45.04
ENSSSCG00000003301	71.37	12.69	69.72	87.92	12.77	50.33	80.06	10.25	55.32	58.07	9.27
ENSSSCG00000003302	0.91	73.58	0.90	1.26	64.08	1.41	1.90	112.65	0.19	0.97	96.95
ENSSSCG00000003303	0.00	0.00	0.00	0.00	0.00	0.00	0.00	0.00	0.00	0.00	0.00
ENSSSCG00000003306	0.01	0.00	0.01	0.00	0.00	0.00	0.00	0.00	0.00	0.00	0.00
ENSSSCG00000003307	0.00	0.00	0.00	0.00	0.00	0.00	0.00	0.00	0.00	0.00	0.00
ENSSSCG00000003311	0.00	0.00	0.00	0.00	0.00	0.00	0.00	0.00	0.00	0.00	0.00
ENSSSCG00000003314	0.00	0.01	0.00	0.06	0.00	0.00	0.00	0.00	0.00	0.00	0.00
ENSSSCG00000003315	0.00	0.00	0.00	0.00	0.00	0.00	0.00	0.00	0.00	0.00	0.00
ENSSSCG00000003317	4.19	3.20	4.58	6.28	3.86	4.13	4.38	2.06	3.27	3.08	2.15
ENSSSCG00000003318	0.00	8.97	0.00	0.00	7.07	0.00	0.00	2.76	0.00	0.00	4.07
ENSSSCG00000003322	1.07	1.11	1.49	1.94	0.88	0.61	2.33	0.70	0.86	1.08	0.95
ENSSSCG00000003324	0.04	0.30	0.04	0.02	0.38	0.06	0.20	0.48	0.07	0.00	0.38
ENSSSCG00000003325	0.00	0.00	0.00	0.00	0.00	0.00	0.00	0.00	0.00	0.00	0.00
ENSSSCG00000003326	0.02	2.01	0.02	0.09	1.82	0.08	0.27	1.61	0.00	0.00	1.45
ENSSSCG00000003329	3.46	1.08	3.36	3.79	1.29	2.63	3.01	1.19	2.52	2.43	1.07
ENSSSCG00000003331	1.85	0.00	41.20	1.50	0.04	37.98	2.12	0.17	46.61	5.59	0.00
ENSSSCG00000003332	104.26	75.97	148.16	100.81	85.47	131.01	81.97	78.05	182.36	92.72	80.06
ENSSSCG00000003333	0.01	0.00	0.22	0.00	0.00	0.08	0.11	0.12	0.00	0.00	0.02
ENSSSCG00000003334	34.41	17.62	50.87	38.10	19.78	28.30	33.16	17.94	43.52	22.71	17.21
ENSSSCG00000003336	0.00	0.00	0.00	0.00	0.00	0.00	0.00	0.00	0.00	0.00	0.00
ENSSSCG00000003338	3.02	2.73	4.30	4.92	2.62	4.08	5.49	2.99	3.91	4.55	3.73
ENSSSCG00000003339	29.45	13.49	32.86	33.03	15.88	31.52	36.30	12.45	28.40	18.98	13.59
ENSSSCG00000003341	4.16	1.27	4.87	4.04	1.51	4.22	5.02	1.61	4.06	3.36	1.56
ENSSSCG00000003342	52.38	23.15	52.80	44.26	22.40	49.90	64.86	22.10	50.61	35.80	21.67
ENSSSCG00000003343	9.92	5.74	12.99	12.54	6.88	11.03	11.36	5.17	7.69	7.92	4.94
ENSSSCG00000003344	0.46	1.85	2.53	0.28	1.97	1.63	0.52	1.30	2.01	0.43	1.85
ENSSSCG00000003346	0.00	0.00	0.00	0.00	0.00	0.00	0.00	0.00	0.00	0.00	0.00
ENSSSCG00000003348	16.28	22.91	22.03	18.96	24.62	17.08	16.80	26.43	16.80	11.61	26.16
ENSSSCG00000003350	33.71	13.74	28.70	29.89	15.18	25.69	36.53	11.33	26.09	22.12	10.88
ENSSSCG00000003351	0.00	0.85	0.00	0.00	0.96	0.00	0.00	0.45	0.11	0.00	0.59
ENSSSCG00000003352	28.91	13.87	33.96	36.04	15.59	29.03	34.68	13.59	21.00	19.10	13.52
ENSSSCG00000003353	4.30	41.01	7.45	7.05	46.51	5.75	6.92	28.90	6.05	4.89	28.75
ENSSSCG00000003354	156.66	47.24	196.58	142.60	46.38	142.08	177.28	27.13	102.79	73.35	36.93
ENSSSCG00000003356	0.00	0.00	0.00	0.00	0.01	0.00	0.00	0.00	0.00	0.00	0.00
ENSSSCG00000003357	0.00	0.00	0.00	0.00	0.00	0.00	0.00	0.00	0.00	0.00	0.00
ENSSSCG00000003359	18.22	26.06	16.97	17.76	28.18	12.25	15.20	22.55	15.84	15.91	22.65
ENSSSCG00000003360	45.78	6.27	40.47	39.01	6.99	39.01	53.19	4.94	33.05	26.53	5.67
ENSSSCG00000003362	30.22	3.30	26.65	29.00	3.49	22.23	32.22	3.02	18.61	14.86	2.72
ENSSSCG00000003366	0.00	0.00	0.00	0.00	0.02	0.00	0.00	0.00	0.02	0.00	0.00
ENSSSCG00000003367	0.00	0.00	0.00	0.00	0.00	0.00	0.00	0.00	0.00	0.00	0.00
ENSSSCG00000003368	0.04	0.04	0.05	0.04	0.04	0.04	0.00	0.02	0.09	0.03	0.04
ENSSSCG00000003369	20.79	19.04	29.34	27.77	21.04	19.81	19.18	21.83	24.88	15.88	23.60
ENSSSCG00000003370	0.00	0.00	0.00	0.00	0.00	0.00	0.00	0.00	0.00	0.00	0.00
ENSSSCG00000003371	0.28	0.23	0.03	0.08	0.47	0.00	0.00	0.23	0.00	0.26	0.29
ENSSSCG00000003374	0.02	1.38	0.03	0.00	1.78	0.06	0.00	2.04	0.04	0.03	1.61
ENSSSCG00000003376	2.36	0.50	10.84	1.62	0.58	10.78	3.30	0.56	9.07	1.95	0.43
ENSSSCG00000003377	15.59	1.16	26.87	23.67	1.09	20.69	14.50	2.04	23.13	23.47	1.12
ENSSSCG00000003379	0.71	7.25	1.71	0.78	7.03	0.79	0.97	5.89	1.19	0.44	4.04
ENSSSCG00000003382	0.19	0.32	0.41	0.73	0.23	0.27	0.15	0.34	0.30	0.03	0.23
ENSSSCG00000003383	4.90	2.09	5.44	5.21	1.95	4.63	5.35	1.63	5.03	3.84	1.81
ENSSSCG00000003384	23.72	28.62	27.00	23.99	32.95	28.14	27.03	26.64	23.44	17.38	23.61
ENSSSCG00000003385	78.45	84.90	74.23	96.83	85.36	65.47	95.12	77.14	60.12	78.52	84.72
ENSSSCG00000003386	1.33	0.20	0.21	1.97	0.92	0.08	1.61	0.09	0.10	1.69	0.37
ENSSSCG00000003388	0.00	0.00	0.02	0.00	0.00	0.00	0.00	0.00	0.00	0.00	0.00
ENSSSCG00000003390	0.12	0.00	0.36	0.13	0.02	0.00	0.00	0.00	1.07	0.45	0.00
ENSSSCG00000003391	0.00	0.00	0.00	0.00	0.00	0.00	0.00	0.00	0.00	0.00	0.00
ENSSSCG00000003393	1.80	0.30	1.63	1.58	0.37	0.78	2.04	0.41	1.02	1.18	0.33
ENSSSCG00000003395	89.98	2.43	166.26	89.73	2.84	168.90	122.47	2.09	159.69	78.50	2.42
ENSSSCG00000003396	13.83	8.13	14.73	14.48	9.24	14.17	17.54	8.06	12.96	10.64	7.65
ENSSSCG00000003398	11.91	11.22	16.71	13.57	12.53	11.06	12.38	12.03	12.36	9.35	9.95
ENSSSCG00000003399	0.00	0.74	0.00	0.00	0.24	0.00	0.00	0.09	0.00	0.00	0.00
ENSSSCG00000003400	1.39	33.63	1.43	1.70	33.13	0.78	0.86	29.92	0.50	0.56	28.83
ENSSSCG00000003401	1.58	6.62	1.62	1.53	6.34	1.74	1.72	11.12	0.98	0.92	8.28
ENSSSCG00000003402	24.29	35.72	30.56	33.58	33.43	25.83	26.18	34.70	24.72	24.41	28.73
ENSSSCG00000003403	4.46	0.91	3.87	6.84	1.06	1.74	2.34	0.82	2.47	3.78	0.81
ENSSSCG00000003404	12.48	27.63	15.54	16.56	27.09	11.83	11.59	18.02	10.31	12.09	17.07
ENSSSCG00000003405	5.96	28.53	6.73	7.69	28.94	6.56	6.42	24.59	6.38	4.51	24.03
ENSSSCG00000003407	4.38	0.16	2.08	3.05	0.06	2.57	4.56	0.24	2.68	3.16	0.12
ENSSSCG00000003410	0.00	46.24	0.26	0.02	53.04	0.08	0.00	44.03	0.00	0.00	72.45
ENSSSCG00000003412	11.12	3.58	12.34	12.08	4.39	8.12	12.38	3.35	6.96	8.80	3.78
ENSSSCG00000003413	7.72	4.52	8.61	10.33	5.07	7.65	10.24	4.19	6.15	6.74	3.80
ENSSSCG00000003414	0.00	0.36	0.00	0.00	0.33	0.00	0.00	0.47	0.00	0.00	0.78
ENSSSCG00000003417	0.04	0.00	0.02	0.10	0.03	0.00	0.02	0.02	0.02	0.18	0.02
ENSSSCG00000003419	51.67	13.68	32.26	39.05	14.24	28.16	43.31	22.03	36.46	37.09	15.57
ENSSSCG00000003420	45.91	11.35	33.50	42.43	14.19	27.56	48.04	8.08	28.76	34.86	8.95
ENSSSCG00000003421	1.80	3.95	1.06	1.27	4.00	1.26	3.60	3.18	1.50	1.59	3.02
ENSSSCG00000003423	0.04	0.00	0.04	0.00	0.01	0.04	0.09	0.00	0.02	0.00	0.01
ENSSSCG00000003428	24.97	10.51	13.56	24.54	14.44	17.06	37.72	14.21	10.64	13.61	14.17
ENSSSCG00000003429	3.74	7.58	3.36	4.11	7.44	2.57	5.32	9.05	1.90	2.44	5.49
ENSSSCG00000003430	0.00	0.00	0.00	0.00	0.00	0.00	0.00	0.00	0.00	0.00	0.00
ENSSSCG00000003431	0.00	0.00	0.00	0.00	0.00	0.00	0.00	0.00	0.00	0.00	0.00
ENSSSCG00000003432	19.94	10.01	15.98	14.15	12.25	11.16	21.98	10.31	14.71	17.59	9.38
ENSSSCG00000003433	0.45	14.25	0.48	0.28	15.96	0.22	0.31	22.59	0.50	0.25	24.10
ENSSSCG00000003434	9.89	16.45	11.34	13.37	18.87	10.22	15.11	17.79	7.74	7.14	14.19
ENSSSCG00000003435	26.21	2.51	19.86	26.60	2.15	16.17	25.17	1.79	16.40	21.09	2.77
ENSSSCG00000003437	1.97	0.63	0.61	1.80	0.75	0.16	1.49	0.84	0.24	1.10	0.77
ENSSSCG00000003438	14.05	3.82	16.30	17.74	4.98	14.87	21.41	3.25	12.88	12.50	2.98
ENSSSCG00000003439	4.84	105.62	16.47	4.87	177.07	9.41	5.34	98.75	13.29	3.87	86.10
ENSSSCG00000003440	0.00	0.00	0.00	0.00	0.00	0.00	0.00	0.00	0.00	0.00	0.00
ENSSSCG00000003441	0.00	0.00	0.00	0.00	0.00	0.00	0.00	0.00	0.00	0.00	0.00
ENSSSCG00000003442	0.00	0.00	0.00	0.00	0.00	0.00	0.00	0.00	0.00	0.00	0.00
ENSSSCG00000003444	0.00	0.00	0.00	0.00	0.00	0.00	0.00	0.00	0.00	0.00	0.00
ENSSSCG00000003448	0.00	0.00	0.00	0.00	0.00	0.00	0.00	0.00	0.00	0.00	0.00
ENSSSCG00000003449	0.00	0.00	0.00	0.00	0.00	0.00	0.00	0.00	0.00	0.00	0.00
ENSSSCG00000003451	0.00	0.27	0.00	0.00	0.33	0.00	0.00	0.38	0.00	0.00	0.79
ENSSSCG00000003453	2.65	0.51	4.16	4.29	1.14	2.91	6.14	0.43	4.45	2.56	1.06
ENSSSCG00000003455	0.04	0.40	0.02	0.03	0.35	0.01	0.01	0.25	0.00	0.04	0.35
ENSSSCG00000003458	181.35	28.00	79.63	184.60	26.01	62.41	183.27	30.29	69.14	139.11	30.26
ENSSSCG00000003459	0.00	0.04	0.00	0.00	0.00	0.00	0.00	0.22	0.00	0.00	0.00
ENSSSCG00000003460	11.33	2.31	13.35	13.01	3.35	7.80	11.03	1.88	9.76	8.26	3.11
ENSSSCG00000003461	26.28	107.60	24.40	32.93	97.32	16.80	27.15	73.03	9.83	15.13	59.55
ENSSSCG00000003463	0.00	314.08	0.00	0.00	418.50	0.00	0.23	313.81	0.00	0.00	348.56
ENSSSCG00000003464	1.36	2.28	2.36	2.62	2.96	1.72	2.18	2.57	1.29	1.01	2.43
ENSSSCG00000003465	0.00	0.86	0.63	0.02	1.13	0.08	0.11	0.55	0.28	0.12	0.83
ENSSSCG00000003466	0.00	17.95	0.04	0.00	20.28	0.00	0.00	20.85	0.00	0.00	21.46
ENSSSCG00000003468	62.67	6.80	35.49	53.49	8.41	33.68	73.09	7.66	40.08	50.29	6.57
ENSSSCG00000003470	0.04	2.07	0.00	0.00	3.04	0.00	0.00	3.98	0.00	0.00	4.82
ENSSSCG00000003471	0.00	9.19	0.00	0.00	13.77	0.00	0.00	8.75	0.00	0.01	10.22
ENSSSCG00000003472	0.79	0.24	0.90	0.45	0.29	1.37	0.48	0.17	0.45	0.53	0.13
ENSSSCG00000003473	1.27	0.37	1.90	1.46	0.30	2.45	0.70	0.29	1.06	1.00	0.15
ENSSSCG00000003476	0.00	0.00	0.00	0.00	0.00	0.00	0.00	0.00	0.00	0.00	0.00
ENSSSCG00000003477	33.82	21.09	49.67	49.56	25.17	30.59	42.20	23.58	34.25	31.46	23.24
ENSSSCG00000003478	1.37	0.63	1.64	1.45	0.63	1.72	2.32	0.70	1.24	0.93	0.54
ENSSSCG00000003479	0.00	0.59	0.00	0.00	0.97	0.00	0.00	0.27	0.00	0.00	0.12
ENSSSCG00000003481	0.00	0.00	0.01	0.00	0.00	0.00	0.00	0.00	0.03	0.00	0.00
ENSSSCG00000003482	0.00	0.00	0.00	0.00	0.00	0.00	0.00	0.00	0.00	0.00	0.00
ENSSSCG00000003483	0.00	0.05	0.00	0.00	0.01	0.00	0.00	0.03	0.00	0.00	0.02
ENSSSCG00000003484	0.00	0.00	0.00	0.00	0.00	0.00	0.00	0.00	0.00	0.00	0.00
ENSSSCG00000003485	39.33	9.45	32.28	47.77	10.34	23.48	36.43	8.37	21.19	27.66	7.87
ENSSSCG00000003486	0.12	16.65	0.12	0.18	25.75	0.00	1.41	19.57	0.15	0.11	23.20
ENSSSCG00000003488	22.54	7.93	25.92	29.46	8.42	20.14	25.54	7.35	15.42	16.38	5.74
ENSSSCG00000003489	17.81	6.53	21.49	22.79	7.54	18.00	22.22	6.28	15.33	13.97	6.41
ENSSSCG00000003491	8.11	287.76	8.53	12.34	324.19	7.74	9.45	267.00	7.04	9.26	229.03
ENSSSCG00000003492	8.20	20.58	8.56	7.20	18.34	8.85	11.99	15.79	6.90	6.08	16.20
ENSSSCG00000003493	163.73	80.71	208.64	224.66	81.39	136.55	174.08	60.46	156.04	177.89	55.41
ENSSSCG00000003494	0.00	0.00	0.00	0.00	0.00	0.00	0.00	0.00	0.00	0.00	0.00
ENSSSCG00000003495	0.00	0.00	0.00	0.00	0.00	0.07	0.00	0.00	0.00	0.00	0.00
ENSSSCG00000003498	0.00	0.02	0.00	0.00	0.07	0.01	0.00	0.05	0.00	0.00	0.01
ENSSSCG00000003499	0.00	0.00	0.00	0.00	0.00	0.00	0.00	0.00	0.00	0.00	0.00
ENSSSCG00000003503	0.00	0.00	0.00	0.00	0.00	0.00	0.00	0.00	0.00	0.00	0.00
ENSSSCG00000003505	75.94	113.31	99.98	96.68	125.78	59.07	69.50	84.10	78.11	68.67	103.80
ENSSSCG00000003506	5.69	46.91	6.64	7.05	56.90	4.88	5.20	45.66	3.30	3.80	59.93
ENSSSCG00000003508	0.04	0.00	0.00	0.00	0.00	0.00	0.00	0.00	0.00	0.00	0.00
ENSSSCG00000003509	0.00	0.00	0.04	0.06	0.00	0.00	0.00	0.00	0.00	0.01	0.00
ENSSSCG00000003511	50.08	29.58	56.12	59.75	26.49	42.63	54.86	28.57	32.54	36.18	27.45
ENSSSCG00000003512	27.94	11.04	40.12	31.97	9.86	30.61	30.88	10.01	27.82	22.62	8.73
ENSSSCG00000003513	10.06	38.32	6.40	8.16	37.59	5.39	10.34	45.89	5.86	8.04	35.78
ENSSSCG00000003514	0.02	7.58	0.07	0.00	8.07	0.28	0.08	6.70	0.09	0.02	7.47
ENSSSCG00000003520	313.88	68.40	294.08	315.46	71.29	263.24	261.84	76.97	179.35	190.03	67.62
ENSSSCG00000003521	0.00	0.44	0.00	0.00	0.56	0.00	0.00	0.65	0.00	0.00	1.21
ENSSSCG00000003523	0.00	0.00	0.00	0.00	0.00	0.00	0.00	0.00	0.00	0.00	0.00
ENSSSCG00000003524	0.05	230.83	0.00	0.02	304.10	0.00	0.00	209.66	0.00	0.00	270.41
ENSSSCG00000003527	0.00	0.01	0.00	0.01	0.03	0.00	0.00	0.04	0.00	0.00	0.03
ENSSSCG00000003529	0.00	0.00	0.00	0.00	0.00	0.00	0.00	0.00	0.00	0.00	0.00
ENSSSCG00000003530	0.00	0.00	0.00	0.00	0.00	0.00	0.00	0.00	0.00	0.00	0.00
ENSSSCG00000003531	12.96	8.06	18.17	16.29	8.35	10.87	12.92	8.03	10.64	10.76	6.77
ENSSSCG00000003532	0.00	3.23	0.00	0.00	4.20	0.09	0.00	3.76	0.00	0.04	4.31
ENSSSCG00000003539	8.09	0.44	10.31	11.64	0.72	10.40	9.02	0.42	6.76	7.49	0.66
ENSSSCG00000003541	0.00	0.28	0.00	0.00	0.30	0.00	0.00	0.19	0.00	0.00	0.09
ENSSSCG00000003543	8.49	5.81	11.64	12.57	6.00	12.21	18.21	5.80	4.72	6.61	5.29
ENSSSCG00000003546	0.00	0.00	0.00	0.00	0.00	0.00	0.00	0.00	0.00	0.00	0.00
ENSSSCG00000003547	0.00	0.00	0.00	0.00	0.00	0.00	0.00	0.00	2.71	0.00	0.00
ENSSSCG00000003549	49.65	10.83	92.45	57.87	12.03	53.72	45.37	18.11	42.17	34.33	21.68
ENSSSCG00000003551	7.79	27.62	1.60	6.43	30.79	2.14	14.13	14.65	1.98	10.40	20.48
ENSSSCG00000003552	2.16	0.46	0.39	0.93	0.39	0.41	0.43	0.28	0.68	0.71	0.21
ENSSSCG00000003553	24.18	30.93	24.62	26.35	26.83	23.14	25.09	16.88	18.75	16.66	21.19
ENSSSCG00000003554	4.47	6.50	6.28	6.21	7.64	2.71	4.24	4.62	10.81	7.84	6.73
ENSSSCG00000003555	612.20	137.12	788.91	901.47	164.83	333.70	405.05	91.03	477.73	546.75	122.78
ENSSSCG00000003557	0.00	0.00	0.00	0.00	0.00	0.00	0.00	0.00	0.00	0.00	0.00
ENSSSCG00000003558	81.05	7.00	54.07	106.24	8.57	41.27	93.98	6.23	48.43	86.79	6.47
ENSSSCG00000003559	76.38	9.52	79.12	84.28	9.34	79.50	110.66	9.92	56.98	62.16	10.05
ENSSSCG00000003561	8.67	0.73	6.41	9.13	0.87	7.32	9.92	0.69	7.22	7.74	0.71
ENSSSCG00000003564	34.20	4.68	24.82	24.05	5.59	28.04	42.19	4.57	22.08	18.13	5.15
ENSSSCG00000003565	0.00	11.23	0.00	0.00	28.60	0.00	0.00	8.73	0.00	0.00	10.55
ENSSSCG00000003566	77.54	48.14	82.68	91.97	55.33	64.88	79.91	39.22	56.69	61.69	41.08
ENSSSCG00000003567	0.01	3.72	0.00	0.03	5.16	0.00	0.12	3.88	0.05	0.00	4.25
ENSSSCG00000003569	16.12	1.80	17.01	16.83	1.59	17.54	23.81	1.81	13.95	13.24	1.85
ENSSSCG00000003570	19.44	8.56	19.65	22.34	9.14	16.15	26.35	10.26	19.04	19.13	8.70
ENSSSCG00000003572	58.14	1.56	46.57	59.00	1.67	43.32	64.22	3.02	41.31	46.16	3.13
ENSSSCG00000003573	0.04	1.35	0.03	0.02	1.45	0.00	0.09	1.22	0.12	0.04	1.38
ENSSSCG00000003575	0.00	0.05	0.00	0.00	0.03	0.00	0.00	0.05	0.00	0.00	0.00
ENSSSCG00000003576	1.34	0.00	0.59	0.41	0.00	0.61	1.67	0.00	0.42	0.35	0.00
ENSSSCG00000003577	81.00	9.28	77.70	78.96	9.88	65.66	90.36	8.07	60.50	59.70	8.17
ENSSSCG00000003578	38.60	8.36	3.01	73.48	8.99	3.51	72.20	6.13	2.87	48.65	9.94
ENSSSCG00000003579	15.90	1.89	7.97	16.14	1.57	8.30	23.34	2.71	8.24	12.22	1.90
ENSSSCG00000003580	16.39	5.48	16.80	17.25	6.29	16.54	19.84	5.70	10.23	10.57	5.25
ENSSSCG00000003582	0.16	137.53	0.11	0.15	154.36	0.05	0.30	196.64	0.06	0.02	198.58
ENSSSCG00000003583	21.25	11.11	34.46	42.02	13.75	18.92	18.92	10.39	18.87	24.76	10.55
ENSSSCG00000003584	7.37	1.41	3.43	11.54	2.18	1.36	7.94	1.26	0.95	3.74	1.83
ENSSSCG00000003585	0.00	0.00	0.00	0.00	0.00	0.00	0.00	0.00	0.00	0.00	0.00
ENSSSCG00000003586	73.00	18.55	145.02	96.69	18.95	136.10	90.79	23.82	100.80	82.06	16.71
ENSSSCG00000003589	69.13	37.54	90.20	94.40	40.72	62.45	75.58	39.91	47.68	48.33	37.77
ENSSSCG00000003590	0.00	1.56	0.00	0.02	2.11	0.00	0.02	1.58	0.00	0.00	0.88
ENSSSCG00000003591	34.07	20.89	33.78	32.70	18.59	39.17	51.37	20.85	25.67	30.96	13.04
ENSSSCG00000003592	0.53	24.62	0.55	0.67	32.52	0.76	1.02	24.75	0.90	0.56	29.54
ENSSSCG00000003596	30.07	12.84	36.20	39.62	13.08	24.89	33.88	12.70	21.99	22.83	12.42
ENSSSCG00000003599	0.00	0.00	0.00	0.00	0.03	0.00	0.00	0.00	0.00	0.00	0.07
ENSSSCG00000003600	0.00	22.46	0.00	0.00	27.07	0.00	0.00	18.62	0.00	0.00	16.88
ENSSSCG00000003601	0.00	0.00	0.00	0.00	0.02	0.00	0.00	0.00	0.00	0.00	0.00
ENSSSCG00000003603	0.95	2.73	3.40	1.57	4.16	3.39	1.90	1.20	2.66	1.96	2.65
ENSSSCG00000003604	0.00	0.18	0.39	0.03	0.22	0.28	0.00	0.04	0.07	0.00	0.04
ENSSSCG00000003606	0.00	0.01	0.00	0.00	0.00	0.00	0.00	0.00	0.00	0.00	0.00
ENSSSCG00000003608	370.63	2.11	352.89	450.68	2.25	289.16	332.68	1.74	265.51	323.22	2.57
ENSSSCG00000003610	4.21	1.42	3.30	3.70	1.26	3.59	3.69	0.99	2.21	3.48	0.99
ENSSSCG00000003612	122.73	42.71	119.34	130.13	43.40	96.18	104.76	32.08	111.46	121.32	32.44
ENSSSCG00000003613	78.28	22.62	98.89	121.86	24.92	52.86	75.17	16.27	57.16	67.11	17.94
ENSSSCG00000003616	0.00	18.19	0.36	0.04	19.24	0.00	0.00	13.04	0.00	0.03	7.03
ENSSSCG00000003617	29.21	27.72	31.36	34.03	26.64	27.89	32.04	29.36	20.91	20.60	29.73
ENSSSCG00000003619	0.00	0.27	0.20	0.00	0.28	0.00	0.00	0.14	0.10	0.00	0.41
ENSSSCG00000003620	2.55	0.26	2.52	2.77	0.29	2.03	3.60	0.29	2.28	1.78	0.27
ENSSSCG00000003621	4.66	0.45	5.53	5.11	0.65	3.80	4.42	0.67	2.04	2.19	0.61
ENSSSCG00000003622	0.00	0.05	0.08	0.02	0.03	0.03	0.10	0.03	0.04	0.03	0.05
ENSSSCG00000003623	0.00	0.00	0.00	0.00	0.00	0.00	0.00	0.07	0.00	0.00	0.00
ENSSSCG00000003627	7.75	3.65	9.95	7.80	3.72	7.74	8.37	3.57	4.97	5.03	3.05
ENSSSCG00000003628	7.90	0.74	10.93	12.52	1.37	5.88	9.40	0.39	5.24	6.76	0.68
ENSSSCG00000003630	65.48	12.28	74.15	85.59	12.42	66.56	84.44	12.70	42.51	48.73	11.86
ENSSSCG00000003632	0.00	0.00	0.00	0.00	0.00	0.00	0.00	0.00	0.00	0.00	0.00
ENSSSCG00000003633	0.00	0.02	0.16	0.00	0.00	0.60	0.04	0.00	0.25	0.00	0.00
[truncated: 23,881 more rows]
