# Supplementary material for: Multi-species annotation of transcriptome and chromatin structure in domesticated animals
Source: BMC Biol. 2019 Dec 30;17:108. doi: 10.1186/s12915-019-0726-5 (PMC6936065; doi:10.1186/s12915-019-0726-5)
Supplement: Supplementary file 3 — Additional file 3 Orthologs between the 4 livestock species. We used Biomart to retrieve the 1 to 1 orthology relationships between chicken, pig and cattle and added goat via gene name. The human gene id is given for reference. [file 12915_2019_726_MOESM3_ESM.gz]

Archive with 2 entries (1 files):
- refgn.orth
- refgn.orth/ensembl_orth_1to1_chicken_pig_cow_goat_hsid.tsv
