# Supplementary material for: Multi-species annotation of transcriptome and chromatin structure in domesticated animals
Source: BMC Biol. 2019 Dec 30;17:108. doi: 10.1186/s12915-019-0726-5 (PMC6936065; doi:10.1186/s12915-019-0726-5)
Supplement: Supplementary file 3 — Additional file 3 Orthologs between the 4 livestock species. We used Biomart to retrieve the 1 to 1 orthology relationships between chicken, pig and cattle and added goat via gene name. The human gene id is given for reference. [file 12915_2019_726_MOESM3_ESM.gz › refgn.orth/ensembl_orth_1to1_chicken_pig_cow_goat_hsid.tsv]

gallus_gallus	sus_scrofa	bos_taurus	capra_hircus	homo_sapiens
ENSGALG00000003765	ENSSSCG00000010431	ENSBTAG00000021195	gene24667	ENSG00000148584
ENSGALG00000036447	ENSSSCG00000000664	ENSBTAG00000004097	gene5915	ENSG00000166535
ENSGALG00000014128	ENSSSCG00000026962	ENSBTAG00000026497	gene6185	ENSG00000128274
ENSGALG00000006600	ENSSSCG00000022473	ENSBTAG00000001451	gene842	ENSG00000118017
ENSGALG00000032843	ENSSSCG00000000268	ENSBTAG00000020179	gene4943	ENSG00000094914
ENSGALG00000002899	ENSSSCG00000009755	ENSBTAG00000005678	gene16886	ENSG00000081760
ENSGALG00000009655	ENSSSCG00000009708	ENSBTAG00000010326	gene8642	ENSG00000109576
ENSGALG00000007887	ENSSSCG00000004951	ENSBTAG00000040368	gene11203	ENSG00000103591
ENSGALG00000041911	ENSSSCG00000008337	ENSBTAG00000009343	gene11921	ENSG00000115977
ENSGALG00000011445	ENSSSCG00000016189	ENSBTAG00000003927	gene1543	ENSG00000127837
ENSGALG00000001034	ENSSSCG00000007315	ENSBTAG00000001645	gene13638	ENSG00000131043
ENSGALG00000035337	ENSSSCG00000001706	ENSBTAG00000013722	gene22685	ENSG00000124608
ENSGALG00000013764	ENSSSCG00000027403	ENSBTAG00000020583	gene6694	ENSG00000157426
ENSGALG00000008953	ENSSSCG00000016613	ENSBTAG00000012128	gene4245	ENSG00000008311
ENSGALG00000005420	ENSSSCG00000017693	ENSBTAG00000021927	gene18801	ENSG00000275700
ENSGALG00000006901	ENSSSCG00000017141	ENSBTAG00000019049	gene19914	ENSG00000181409
ENSGALG00000007334	ENSSSCG00000007909	ENSBTAG00000004038	gene23585	ENSG00000183044
ENSGALG00000015433	ENSSSCG00000005423	ENSBTAG00000020661	gene9397	ENSG00000165029
ENSGALG00000003553	ENSSSCG00000034282	ENSBTAG00000003472	gene1567	ENSG00000144452
ENSGALG00000036894	ENSSSCG00000039264	ENSBTAG00000047254	gene12493	ENSG00000107331
ENSGALG00000005752	ENSSSCG00000006890	ENSBTAG00000018010	gene2924	ENSG00000198691
ENSGALG00000004333	ENSSSCG00000017255	ENSBTAG00000002747	gene20100	ENSG00000154265
ENSGALG00000002453	ENSSSCG00000023121	ENSBTAG00000020766	gene7604	ENSG00000064687
ENSGALG00000011096	ENSSSCG00000010188	ENSBTAG00000017053	gene25365	ENSG00000135776
ENSGALG00000010891	ENSSSCG00000015926	ENSBTAG00000026885	gene1949	ENSG00000073734
ENSGALG00000029672	ENSSSCG00000016210	ENSBTAG00000020607	gene1507	ENSG00000115657
ENSGALG00000007788	ENSSSCG00000012424	ENSBTAG00000011028	gene26254	ENSG00000131269
ENSGALG00000031243	ENSSSCG00000027986	ENSBTAG00000007759	gene3864	ENSG00000197150
ENSGALG00000003736	ENSSSCG00000009784	ENSBTAG00000008464	gene16845	ENSG00000150967
ENSGALG00000007395	ENSSSCG00000010543	ENSBTAG00000008936	gene24517	ENSG00000023839
ENSGALG00000007522	ENSSSCG00000017561	ENSBTAG00000020070	gene19382	ENSG00000108846
ENSGALG00000008369	ENSSSCG00000011782	ENSBTAG00000017666	gene527	ENSG00000114770
ENSGALG00000038152	ENSSSCG00000007873	ENSBTAG00000015191	gene23665	ENSG00000091262
ENSGALG00000006172	ENSSSCG00000013378	ENSBTAG00000000983	gene15429	ENSG00000006071
ENSGALG00000013244	ENSSSCG00000000571	ENSBTAG00000019294	gene5733	ENSG00000069431
ENSGALG00000042554	ENSSSCG00000000781	ENSBTAG00000038043	gene5180	ENSG00000173208
ENSGALG00000005647	ENSSSCG00000028620	ENSBTAG00000009698	gene2927	ENSG00000117528
ENSGALG00000010229	ENSSSCG00000038231	ENSBTAG00000014633	gene10284	ENSG00000119688
ENSGALG00000034573	ENSSSCG00000016441	ENSBTAG00000000607	gene3851	ENSG00000033050
ENSGALG00000008480	ENSSSCG00000028856	ENSBTAG00000006920	gene518	ENSG00000161204
ENSGALG00000016164	ENSSSCG00000027745	ENSBTAG00000021272	gene928	ENSG00000160179
ENSGALG00000009955	ENSSSCG00000035912	ENSBTAG00000016365	gene11615	ENSG00000138075
ENSGALG00000009958	ENSSSCG00000008453	ENSBTAG00000016366	gene11616	ENSG00000143921
ENSGALG00000033143	ENSSSCG00000008554	ENSBTAG00000007077	gene11991	ENSG00000143994
ENSGALG00000001056	ENSSSCG00000007715	ENSBTAG00000010339	gene23959	ENSG00000106077
ENSGALG00000008525	ENSSSCG00000040449	ENSBTAG00000001420	gene13240	ENSG00000100997
ENSGALG00000020342	ENSSSCG00000005023	ENSBTAG00000044049	gene10668	ENSG00000131969
ENSGALG00000016853	ENSSSCG00000009541	ENSBTAG00000002432	gene12511	ENSG00000139826
ENSGALG00000038589	ENSSSCG00000040890	ENSBTAG00000037377	gene21664	ENSG00000114779
ENSGALG00000041163	ENSSSCG00000013442	ENSBTAG00000025277	gene7567	ENSG00000129968
ENSGALG00000015139	ENSSSCG00000021802	ENSBTAG00000006816	gene8963	ENSG00000107362
ENSGALG00000006420	ENSSSCG00000001782	ENSBTAG00000032951	gene20770	ENSG00000136379
ENSGALG00000010201	ENSSSCG00000009074	ENSBTAG00000010630	gene16999	ENSG00000164074
ENSGALG00000006689	ENSSSCG00000001835	ENSBTAG00000019954	gene20669	ENSG00000140526
ENSGALG00000014938	ENSSSCG00000028010	ENSBTAG00000005709	gene23107	ENSG00000158201
ENSGALG00000040363	ENSSSCG00000011297	ENSBTAG00000008416	gene21449	ENSG00000011198
ENSGALG00000005696	ENSSSCG00000011470	ENSBTAG00000016615	gene21583	ENSG00000163686
ENSGALG00000036297	ENSSSCG00000031877	ENSBTAG00000025809	gene8468	ENSG00000127220
ENSGALG00000007547	ENSSSCG00000024127	ENSBTAG00000005136	gene13031	ENSG00000136754
ENSGALG00000008714	ENSSSCG00000034630	ENSBTAG00000011017	gene1631	ENSG00000138443
ENSGALG00000003875	ENSSSCG00000005706	ENSBTAG00000017976	gene12337	ENSG00000097007
ENSGALG00000009048	ENSSSCG00000010651	ENSBTAG00000004899	gene24385	ENSG00000099204
ENSGALG00000043448	ENSSSCG00000008721	ENSBTAG00000015926	gene7006	ENSG00000163995
ENSGALG00000002790	ENSSSCG00000014430	ENSBTAG00000004896	gene7341	ENSG00000173210
ENSGALG00000004364	ENSSSCG00000017804	ENSBTAG00000008424	gene18972	ENSG00000159842
ENSGALG00000041043	ENSSSCG00000031728	ENSBTAG00000018352	gene14036	ENSG00000174429
ENSGALG00000005999	ENSSSCG00000024827	ENSBTAG00000018238	gene21933	ENSG00000114626
ENSGALG00000005860	ENSSSCG00000011250	ENSBTAG00000018283	gene21377	ENSG00000060971
ENSGALG00000031142	ENSSSCG00000004510	ENSBTAG00000002863	gene23233	ENSG00000167315
ENSGALG00000005439	ENSSSCG00000017694	ENSBTAG00000017567	gene18802	ENSG00000278540
ENSGALG00000035949	ENSSSCG00000011629	ENSBTAG00000031010	gene883	ENSG00000240303
ENSGALG00000005034	ENSSSCG00000023354	ENSBTAG00000003242	gene21910	ENSG00000177646
ENSGALG00000002891	ENSSSCG00000016156	ENSBTAG00000010579	gene1583	ENSG00000115361
ENSGALG00000007072	ENSSSCG00000009916	ENSBTAG00000007484	gene16694	ENSG00000122971
ENSGALG00000041417	ENSSSCG00000010723	ENSBTAG00000018041	gene24318	ENSG00000196177
ENSGALG00000017163	ENSSSCG00000026153	ENSBTAG00000012885	gene15621	ENSG00000075239
ENSGALG00000011659	ENSSSCG00000004049	ENSBTAG00000002827	gene10096	ENSG00000120437
ENSGALG00000009246	ENSSSCG00000024180	ENSBTAG00000013128	gene15948	ENSG00000182827
ENSGALG00000003924	ENSSSCG00000015534	ENSBTAG00000046502	gene16334	ENSG00000230124
ENSGALG00000019663	ENSSSCG00000038184	ENSBTAG00000002858	gene13113	ENSG00000176244
ENSGALG00000016554	ENSSSCG00000012138	ENSBTAG00000034402	gene26716	ENSG00000130234
ENSGALG00000001592	ENSSSCG00000023969	ENSBTAG00000008095	gene8033	ENSG00000167769
ENSGALG00000015081	ENSSSCG00000034213	ENSBTAG00000010821	gene8822	ENSG00000177076
ENSGALG00000021031	ENSSSCG00000016322	ENSBTAG00000018424	gene2259	ENSG00000144476
ENSGALG00000041491	ENSSSCG00000011630	ENSBTAG00000019577	gene884	ENSG00000129048
ENSGALG00000003475	ENSSSCG00000017421	ENSBTAG00000016740	gene19625	ENSG00000131473
ENSGALG00000002162	ENSSSCG00000023807	ENSBTAG00000000555	gene8712	ENSG00000122729
ENSGALG00000011950	ENSSSCG00000000064	ENSBTAG00000006429	gene6152	ENSG00000100412
ENSGALG00000010785	ENSSSCG00000037559	ENSBTAG00000039686	gene2639	ENSG00000162390
ENSGALG00000015616	ENSSSCG00000036095	ENSBTAG00000011110	gene7193	ENSG00000172497
ENSGALG00000000652	ENSSSCG00000003377	ENSBTAG00000021202	gene16131	ENSG00000097021
ENSGALG00000006842	ENSSSCG00000007426	ENSBTAG00000020371	gene13774	ENSG00000101473
ENSGALG00000016351	ENSSSCG00000012172	ENSBTAG00000011258	gene26629	ENSG00000123130
ENSGALG00000002159	ENSSSCG00000017198	ENSBTAG00000030174	gene20004	ENSG00000161533
ENSGALG00000007132	ENSSSCG00000011477	ENSBTAG00000004178	gene21578	ENSG00000168306
ENSGALG00000015591	ENSSSCG00000008724	ENSBTAG00000004893	gene7009	ENSG00000087008
ENSGALG00000016363	ENSSSCG00000008659	ENSBTAG00000020498	gene9534	ENSG00000143727
ENSGALG00000008211	ENSSSCG00000013242	ENSBTAG00000021002	gene14782	ENSG00000134575
ENSGALG00000032854	ENSSSCG00000032282	ENSBTAG00000004826	gene8179	ENSG00000102575
ENSGALG00000015485	ENSSSCG00000006697	ENSBTAG00000017051	gene3184	ENSG00000162836
ENSGALG00000034366	ENSSSCG00000021265	ENSBTAG00000010182	gene6277	ENSG00000100312
ENSGALG00000003286	ENSSSCG00000001760	ENSBTAG00000006231	gene20820	ENSG00000103740
ENSGALG00000019768	ENSSSCG00000017566	ENSBTAG00000021301	gene19390	ENSG00000167107
ENSGALG00000035225	ENSSSCG00000023866	ENSBTAG00000015968	gene17334	ENSG00000176715
ENSGALG00000010628	ENSSSCG00000015784	ENSBTAG00000004344	gene24921	ENSG00000151726
ENSGALG00000005206	ENSSSCG00000016223	ENSBTAG00000017258	gene1468	ENSG00000123983
ENSGALG00000008088	ENSSSCG00000012583	ENSBTAG00000018986	gene27029	ENSG00000068366
ENSGALG00000008840	ENSSSCG00000031789	ENSBTAG00000006707	gene24404	ENSG00000197142
ENSGALG00000002200	ENSSSCG00000007857	ENSBTAG00000006447	gene23702	ENSG00000005187
ENSGALG00000029827	ENSSSCG00000030033	ENSBTAG00000046098	gene23700	ENSG00000215009
ENSGALG00000042446	ENSSSCG00000026453	ENSBTAG00000037449	gene23694	ENSG00000183549
ENSGALG00000008632	ENSSSCG00000007133	ENSBTAG00000004281	gene13235	ENSG00000154930
ENSGALG00000003362	ENSSSCG00000007286	ENSBTAG00000013303	gene13610	ENSG00000131069
ENSGALG00000010940	ENSSSCG00000000939	ENSBTAG00000018694	gene4831	ENSG00000111058
ENSGALG00000011086	ENSSSCG00000010190	ENSBTAG00000046332	gene25368	ENSG00000143632
ENSGALG00000009621	ENSSSCG00000007585	ENSBTAG00000026199	gene24181	ENSG00000075624
ENSGALG00000009844	ENSSSCG00000004803	ENSBTAG00000005714	gene10799	ENSG00000159251
ENSGALG00000041634	ENSSSCG00000008294	ENSBTAG00000015441	gene11484	ENSG00000163017
ENSGALG00000009061	ENSSSCG00000011762	ENSBTAG00000002460	gene566	ENSG00000136518
ENSGALG00000030087	ENSSSCG00000007670	ENSBTAG00000008295	gene24072	ENSG00000077080
ENSGALG00000001440	ENSSSCG00000013605	ENSBTAG00000011255	gene8065	ENSG00000181786
ENSGALG00000014463	ENSSSCG00000010144	ENSBTAG00000009696	gene25301	ENSG00000077522
ENSGALG00000036496	ENSSSCG00000002965	ENSBTAG00000011215	gene17837	ENSG00000130402
ENSGALG00000008086	ENSSSCG00000010585	ENSBTAG00000021067	gene24461	ENSG00000138107
ENSGALG00000008779	ENSSSCG00000008358	ENSBTAG00000009761	gene11892	ENSG00000138071
ENSGALG00000003559	ENSSSCG00000007349	ENSBTAG00000048262	gene13684	ENSG00000101442
ENSGALG00000040976	ENSSSCG00000025682	ENSBTAG00000013842	gene5506	ENSG00000075089
ENSGALG00000005385	ENSSSCG00000011458	ENSBTAG00000011180	gene21610	ENSG00000113812
ENSGALG00000037301	ENSSSCG00000015874	ENSBTAG00000011909	gene1884	ENSG00000115170
ENSGALG00000029599	ENSSSCG00000000233	ENSBTAG00000013555	gene5001	ENSG00000135503
ENSGALG00000041257	ENSSSCG00000015873	ENSBTAG00000019337	gene1883	ENSG00000123612
ENSGALG00000012444	ENSSSCG00000015669	ENSBTAG00000018114	gene1831	ENSG00000121989
ENSGALG00000006158	ENSSSCG00000011257	ENSBTAG00000018105	gene21383	ENSG00000114739
ENSGALG00000035635	ENSSSCG00000000232	ENSBTAG00000013843	gene5002	ENSG00000139567
ENSGALG00000004170	ENSSSCG00000021255	ENSBTAG00000005280	gene13726	ENSG00000196839
ENSGALG00000044995	ENSSSCG00000009089	ENSBTAG00000046191	gene16978	ENSG00000164113
ENSGALG00000004038	ENSSSCG00000004710	ENSBTAG00000014476	gene21027	ENSG00000168803
ENSGALG00000004212	ENSSSCG00000004595	ENSBTAG00000005481	gene10600	ENSG00000137845
ENSGALG00000035673	ENSSSCG00000017349	ENSBTAG00000001735	gene19734	ENSG00000073670
ENSGALG00000041255	ENSSSCG00000010746	ENSBTAG00000012444	gene24289	ENSG00000148848
ENSGALG00000016427	ENSSSCG00000008641	ENSBTAG00000001141	gene12119	ENSG00000151694
ENSGALG00000003744	ENSSSCG00000017052	ENSBTAG00000003836	gene7252	ENSG00000135074
ENSGALG00000008976	ENSSSCG00000015297	ENSBTAG00000007136	gene4342	ENSG00000008277
ENSGALG00000008582	ENSSSCG00000016131	ENSBTAG00000019694	gene1617	ENSG00000114948
ENSGALG00000030602	ENSSSCG00000007145	ENSBTAG00000013163	gene13333	ENSG00000149451
ENSGALG00000003398	ENSSSCG00000015808	ENSBTAG00000017455	gene24767	ENSG00000168615
ENSGALG00000000357	ENSSSCG00000009645	ENSBTAG00000001125	gene9189	ENSG00000134028
ENSGALG00000040342	ENSSSCG00000012026	ENSBTAG00000000706	gene70	ENSG00000154734
ENSGALG00000033157	ENSSSCG00000026994	ENSBTAG00000014207	gene8066	ENSG00000142303
ENSGALG00000033597	ENSSSCG00000021241	ENSBTAG00000015093	gene12411	ENSG00000160323
ENSGALG00000039219	ENSSSCG00000010272	ENSBTAG00000021177	gene25184	ENSG00000138316
ENSGALG00000001407	ENSSSCG00000015250	ENSBTAG00000016857	gene25716	ENSG00000166106
ENSGALG00000038688	ENSSSCG00000038452	ENSBTAG00000019823	gene20576	ENSG00000140470
ENSGALG00000005347	ENSSSCG00000038627	ENSBTAG00000001010	gene17226	ENSG00000140873
ENSGALG00000000151	ENSSSCG00000014259	ENSBTAG00000016145	gene7880	ENSG00000145808
ENSGALG00000032974	ENSSSCG00000024043	ENSBTAG00000014665	gene8589	ENSG00000087116
ENSGALG00000009572	ENSSSCG00000000795	ENSBTAG00000000395	gene5160	ENSG00000173157
ENSGALG00000011623	ENSSSCG00000038180	ENSBTAG00000006507	gene6802	ENSG00000156140
ENSGALG00000015795	ENSSSCG00000012027	ENSBTAG00000000648	gene69	ENSG00000154736
ENSGALG00000014751	ENSSSCG00000016943	ENSBTAG00000016963	gene20256	ENSG00000049192
ENSGALG00000001370	ENSSSCG00000015249	ENSBTAG00000010411	gene25715	ENSG00000134917
ENSGALG00000041750	ENSSSCG00000011496	ENSBTAG00000003165	gene21559	ENSG00000163638
ENSGALG00000002955	ENSSSCG00000026425	ENSBTAG00000007492	gene12415	ENSG00000197859
ENSGALG00000006104	ENSSSCG00000001793	ENSBTAG00000004645	gene20741	ENSG00000156218
ENSGALG00000003819	ENSSSCG00000007547	ENSBTAG00000015952	gene24218	ENSG00000105963
ENSGALG00000003319	ENSSSCG00000017738	ENSBTAG00000003334	gene18875	ENSG00000184060
ENSGALG00000021475	ENSSSCG00000006543	ENSBTAG00000007519	gene3454	ENSG00000160710
ENSGALG00000007527	ENSSSCG00000012089	ENSBTAG00000017486	gene991	ENSG00000197381
ENSGALG00000006797	ENSSSCG00000011160	ENSBTAG00000014194	gene13285	ENSG00000185736
ENSGALG00000000908	ENSSSCG00000002706	ENSBTAG00000015669	gene17217	ENSG00000065457
ENSGALG00000019976	ENSSSCG00000039598	ENSBTAG00000026519	gene9952	ENSG00000189007
ENSGALG00000010504	ENSSSCG00000002408	ENSBTAG00000012106	gene10219	ENSG00000063761
ENSGALG00000012863	ENSSSCG00000016496	ENSBTAG00000020484	gene4094	ENSG00000133597
ENSGALG00000031170	ENSSSCG00000016726	ENSBTAG00000009520	gene4324	ENSG00000164742
ENSGALG00000013060	ENSSSCG00000017101	ENSBTAG00000019210	gene20502	ENSG00000078295
ENSGALG00000016608	ENSSSCG00000008578	ENSBTAG00000018705	gene12030	ENSG00000138031
ENSGALG00000031244	ENSSSCG00000027952	ENSBTAG00000018777	gene353	ENSG00000173175
ENSGALG00000003837	ENSSSCG00000039408	ENSBTAG00000006208	gene17368	ENSG00000121281
ENSGALG00000030251	ENSSSCG00000031717	ENSBTAG00000014600	gene14329	ENSG00000155897
ENSGALG00000007779	ENSSSCG00000007950	ENSBTAG00000016629	gene23545	ENSG00000162104
ENSGALG00000015664	ENSSSCG00000008692	ENSBTAG00000021128	gene7041	ENSG00000087274
ENSGALG00000026948	ENSSSCG00000020736	ENSBTAG00000009076	gene11522	ENSG00000075340
ENSGALG00000008542	ENSSSCG00000010621	ENSBTAG00000003265	gene24418	ENSG00000148700
ENSGALG00000012317	ENSSSCG00000004114	ENSBTAG00000016844	gene9974	ENSG00000118492
ENSGALG00000007045	ENSSSCG00000039199	ENSBTAG00000005965	gene24253	ENSG00000197177
ENSGALG00000003118	ENSSSCG00000015825	ENSBTAG00000008814	gene24791	ENSG00000020181
ENSGALG00000033470	ENSSSCG00000008753	ENSBTAG00000004653	gene6521	ENSG00000152990
ENSGALG00000033960	ENSSSCG00000035891	ENSBTAG00000006385	gene14368	ENSG00000181790
ENSGALG00000043209	ENSSSCG00000003604	ENSBTAG00000010657	gene1335	ENSG00000121753
ENSGALG00000002557	ENSSSCG00000009745	ENSBTAG00000013848	gene16904	ENSG00000111452
ENSGALG00000016511	ENSSSCG00000029756	ENSBTAG00000000576	gene26665	ENSG00000173698
ENSGALG00000040627	ENSSSCG00000002814	ENSBTAG00000006221	gene17471	ENSG00000182885
ENSGALG00000001149	ENSSSCG00000025503	ENSBTAG00000005170	gene17467	ENSG00000159618
ENSGALG00000013803	ENSSSCG00000004139	ENSBTAG00000020707	gene9947	ENSG00000112414
ENSGALG00000015294	ENSSSCG00000011962	ENSBTAG00000012140	gene203	ENSG00000144820
ENSGALG00000036789	ENSSSCG00000003761	ENSBTAG00000012305	gene2811	ENSG00000117114
ENSGALG00000011319	ENSSSCG00000026129	ENSBTAG00000013918	gene6720	ENSG00000150471
ENSGALG00000008890	ENSSSCG00000003762	ENSBTAG00000019733	gene2807	ENSG00000162618
ENSGALG00000031860	ENSSSCG00000006213	ENSBTAG00000004476	gene14182	ENSG00000147576
ENSGALG00000025796	ENSSSCG00000029161	ENSBTAG00000005403	gene9523	ENSG00000182551
ENSGALG00000005554	ENSSSCG00000039103	ENSBTAG00000019813	gene470	ENSG00000181092
ENSGALG00000035533	ENSSSCG00000000757	ENSBTAG00000009050	gene6053	ENSG00000006831
ENSGALG00000030461	ENSSSCG00000037918	ENSBTAG00000032774	gene25061	ENSG00000148671
ENSGALG00000046593	ENSSSCG00000013408	ENSBTAG00000021048	gene15374	ENSG00000148926
ENSGALG00000007989	ENSSSCG00000007473	ENSBTAG00000000340	gene13834	ENSG00000101126
ENSGALG00000035669	ENSSSCG00000038632	ENSBTAG00000005916	gene22949	ENSG00000101544
ENSGALG00000038593	ENSSSCG00000031360	ENSBTAG00000045717	gene25251	ENSG00000181915
ENSGALG00000000168	ENSSSCG00000021059	ENSBTAG00000011461	gene15741	ENSG00000163485
ENSGALG00000006642	ENSSSCG00000010054	ENSBTAG00000016944	gene27734	ENSG00000128271
ENSGALG00000014182	ENSSSCG00000035051	ENSBTAG00000007581	gene19312	ENSG00000170425
ENSGALG00000001788	ENSSSCG00000001925	ENSBTAG00000001578	gene11148	ENSG00000159322
ENSGALG00000015473	ENSSSCG00000011896	ENSBTAG00000009391	gene308	ENSG00000144843
ENSGALG00000016826	ENSSSCG00000024103	ENSBTAG00000020928	gene27791	ENSG00000153531
ENSGALG00000002304	ENSSSCG00000003634	ENSBTAG00000021715	gene2327	ENSG00000116863
ENSGALG00000041763	ENSSSCG00000018009	ENSBTAG00000046919	gene19271	ENSG00000170222
ENSGALG00000000469	ENSSSCG00000009661	ENSBTAG00000031632	gene9205	ENSG00000120907
ENSGALG00000001416	ENSSSCG00000017041	ENSBTAG00000040253	gene7239	ENSG00000170214
ENSGALG00000008949	ENSSSCG00000010647	ENSBTAG00000001242	gene24392	ENSG00000043591
ENSGALG00000040035	ENSSSCG00000038598	ENSBTAG00000002144	gene7344	ENSG00000169252
ENSGALG00000019018	ENSSSCG00000015821	ENSBTAG00000017981	gene24787	ENSG00000188778
ENSGALG00000010702	ENSSSCG00000010874	ENSBTAG00000013885	gene15977	ENSG00000035687
ENSGALG00000011618	ENSSSCG00000037334	ENSBTAG00000017616	gene21265	ENSG00000185100
ENSGALG00000032683	ENSSSCG00000001048	ENSBTAG00000019533	gene21997	ENSG00000111863
ENSGALG00000041834	ENSSSCG00000016754	ENSBTAG00000012237	gene4301	ENSG00000106624
ENSGALG00000038026	ENSSSCG00000000587	ENSBTAG00000010818	gene5750	ENSG00000139154
ENSGALG00000044204	ENSSSCG00000005102	ENSBTAG00000017632	gene20630	ENSG00000181026
ENSGALG00000029503	ENSSSCG00000032265	ENSBTAG00000031363	gene7945	ENSG00000104964
ENSGALG00000015556	ENSSSCG00000023907	ENSBTAG00000012464	gene7005	ENSG00000196526
ENSGALG00000039628	ENSSSCG00000014431	ENSBTAG00000019948	gene7340	ENSG00000157510
ENSGALG00000008999	ENSSSCG00000010650	ENSBTAG00000004895	gene24388	ENSG00000169129
ENSGALG00000011329	ENSSSCG00000004018	ENSBTAG00000005557	gene10146	ENSG00000130396
ENSGALG00000043935	ENSSSCG00000023593	ENSBTAG00000018488	gene6924	ENSG00000172493
ENSGALG00000009168	ENSSSCG00000012730	ENSBTAG00000020750	gene27595	ENSG00000155966
ENSGALG00000030147	ENSSSCG00000014291	ENSBTAG00000009482	gene7555	ENSG00000072364
ENSGALG00000013853	ENSSSCG00000022947	ENSBTAG00000011250	gene23174	ENSG00000141385
ENSGALG00000000109	ENSSSCG00000033636	ENSBTAG00000007125	gene19953	ENSG00000183077
ENSGALG00000008828	ENSSSCG00000008363	ENSBTAG00000009299	gene11881	ENSG00000119844
ENSGALG00000010716	ENSSSCG00000015772	ENSBTAG00000017085	gene24946	ENSG00000038002
ENSGALG00000038639	ENSSSCG00000008558	ENSBTAG00000013403	gene11996	ENSG00000084693
ENSGALG00000003052	ENSSSCG00000016248	ENSBTAG00000021323	gene1446	ENSG00000173744
ENSGALG00000004311	ENSSSCG00000014094	ENSBTAG00000034823	gene11275	ENSG00000164252
ENSGALG00000012870	ENSSSCG00000016492	ENSBTAG00000019265	gene4087	ENSG00000006530
ENSGALG00000005407	ENSSSCG00000006872	ENSBTAG00000006491	gene2952	ENSG00000162688
ENSGALG00000031872	ENSSSCG00000003463	ENSBTAG00000002478	gene16238	ENSG00000116771
ENSGALG00000010792	ENSSSCG00000015356	ENSBTAG00000034154	gene4654	ENSG00000187546
ENSGALG00000040957	ENSSSCG00000005935	ENSBTAG00000001579	gene14358	ENSG00000123908
ENSGALG00000043711	ENSSSCG00000003630	ENSBTAG00000018324	gene2325	ENSG00000126070
ENSGALG00000023517	ENSSSCG00000040845	ENSBTAG00000025161	gene12396	ENSG00000169692
ENSGALG00000031932	ENSSSCG00000038081	ENSBTAG00000020456	gene951	ENSG00000160216
ENSGALG00000011571	ENSSSCG00000004033	ENSBTAG00000007668	gene10107	ENSG00000026652
ENSGALG00000016329	ENSSSCG00000015755	ENSBTAG00000004922	gene24976	ENSG00000155189
ENSGALG00000009236	ENSSSCG00000023983	ENSBTAG00000009897	gene2029	ENSG00000018510
ENSGALG00000010825	ENSSSCG00000015363	ENSBTAG00000024406	gene4643	ENSG00000106541
ENSGALG00000039193	ENSSSCG00000022204	ENSBTAG00000013191	gene16219	ENSG00000188157
ENSGALG00000011117	ENSSSCG00000010184	ENSBTAG00000012393	gene25000	ENSG00000135744
ENSGALG00000012595	ENSSSCG00000010957	ENSBTAG00000001257	gene9270	ENSG00000135049
ENSGALG00000038512	ENSSSCG00000011695	ENSBTAG00000045633	gene766	ENSG00000144891
ENSGALG00000005936	ENSSSCG00000012600	ENSBTAG00000040386	gene26996	ENSG00000180772
ENSGALG00000004623	ENSSSCG00000022401	ENSBTAG00000009384	gene16057	ENSG00000177674
ENSGALG00000020943	ENSSSCG00000016402	ENSBTAG00000005797	gene2201	ENSG00000172482
ENSGALG00000003432	ENSSSCG00000016829	ENSBTAG00000007690	gene20412	ENSG00000113492
ENSGALG00000010630	ENSSSCG00000010863	ENSBTAG00000013949	gene15959	ENSG00000153207
ENSGALG00000000329	ENSSSCG00000006816	ENSBTAG00000018893	gene3039	ENSG00000168710
ENSGALG00000042916	ENSSSCG00000003579	ENSBTAG00000037456	gene1277	ENSG00000126705
ENSGALG00000013951	ENSSSCG00000004166	ENSBTAG00000017958	gene9911	ENSG00000135541
ENSGALG00000010463	ENSSSCG00000002406	ENSBTAG00000020477	gene10229	ENSG00000100591
ENSGALG00000008601	ENSSSCG00000011799	ENSBTAG00000000522	gene477	ENSG00000145192
ENSGALG00000014280	ENSSSCG00000000667	ENSBTAG00000018849	gene5912	ENSG00000111732
ENSGALG00000029834	ENSSSCG00000034178	ENSBTAG00000046484	gene12341	ENSG00000126878
ENSGALG00000004003	ENSSSCG00000012657	ENSBTAG00000006838	gene27997	ENSG00000156709
ENSGALG00000004777	ENSSSCG00000010258	ENSBTAG00000001165	gene25195	ENSG00000042286
ENSGALG00000007720	ENSSSCG00000010096	ENSBTAG00000038132	gene27464	ENSG00000183773
ENSGALG00000013780	ENSSSCG00000004136	ENSBTAG00000003496	gene9951	ENSG00000146416
ENSGALG00000010553	ENSSSCG00000024168	ENSBTAG00000004230	gene6401	ENSG00000164022
ENSGALG00000003400	ENSSSCG00000024245	ENSBTAG00000007367	gene24154	ENSG00000106305
ENSGALG00000040247	ENSSSCG00000012904	ENSBTAG00000010478	gene26100	ENSG00000110711
ENSGALG00000005014	ENSSSCG00000022026	ENSBTAG00000008318	gene19091	ENSG00000129221
ENSGALG00000027265	ENSSSCG00000031344	ENSBTAG00000000792	gene16143	ENSG00000196581
ENSGALG00000029150	ENSSSCG00000005627	ENSBTAG00000006305	gene12266	ENSG00000106992
ENSGALG00000020534	ENSSSCG00000037053	ENSBTAG00000046192	gene20231	ENSG00000085231
ENSGALG00000011093	ENSSSCG00000002504	ENSBTAG00000016854	gene21124	ENSG00000140057
ENSGALG00000040923	ENSSSCG00000039188	ENSBTAG00000004092	gene12363	ENSG00000165695
ENSGALG00000005575	ENSSSCG00000034994	ENSBTAG00000025320	gene18707	ENSG00000121057
ENSGALG00000004679	ENSSSCG00000024030	ENSBTAG00000003439	gene19315	ENSG00000108599
ENSGALG00000022739	ENSSSCG00000009430	ENSBTAG00000014752	gene12900	ENSG00000023516
ENSGALG00000011721	ENSSSCG00000002268	ENSBTAG00000009642	gene10395	ENSG00000179841
ENSGALG00000009995	ENSSSCG00000024517	ENSBTAG00000017719	gene20942	ENSG00000151320
ENSGALG00000043107	ENSSSCG00000013837	ENSBTAG00000001807	gene8405	ENSG00000105127
ENSGALG00000039974	ENSSSCG00000013838	ENSBTAG00000010439	gene8406	ENSG00000011243
ENSGALG00000040724	ENSSSCG00000015310	ENSBTAG00000007442	gene4737	ENSG00000127914
ENSGALG00000010244	ENSSSCG00000029256	ENSBTAG00000000497	gene2516	ENSG00000117448
ENSGALG00000012834	ENSSSCG00000016519	ENSBTAG00000001658	gene4119	ENSG00000122787
ENSGALG00000034081	ENSSSCG00000010872	ENSBTAG00000017788	gene15980	ENSG00000117020
ENSGALG00000033378	ENSSSCG00000026181	ENSBTAG00000016250	gene17409	ENSG00000166971
ENSGALG00000008865	ENSSSCG00000032787	ENSBTAG00000000251	gene9471	ENSG00000148218
ENSGALG00000003948	ENSSSCG00000011437	ENSBTAG00000004118	gene21657	ENSG00000023330
ENSGALG00000035219	ENSSSCG00000008948	ENSBTAG00000017121	gene6809	ENSG00000163631
ENSGALG00000015348	ENSSSCG00000011946	ENSBTAG00000000088	gene225	ENSG00000170017
ENSGALG00000015147	ENSSSCG00000028996	ENSBTAG00000008103	gene8971	ENSG00000165092
ENSGALG00000004270	ENSSSCG00000025578	ENSBTAG00000010119	gene10597	ENSG00000128918
ENSGALG00000012691	ENSSSCG00000000839	ENSBTAG00000006326	gene5555	ENSG00000136010
ENSGALG00000004763	ENSSSCG00000018044	ENSBTAG00000021113	gene19317	ENSG00000108602
ENSGALG00000042184	ENSSSCG00000024752	ENSBTAG00000030335	gene1118	ENSG00000159423
ENSGALG00000032544	ENSSSCG00000001090	ENSBTAG00000021902	gene17153	ENSG00000112294
ENSGALG00000010211	ENSSSCG00000002357	ENSBTAG00000018469	gene10287	ENSG00000119711
ENSGALG00000008229	ENSSSCG00000014247	ENSBTAG00000009646	gene7863	ENSG00000164904
ENSGALG00000013969	ENSSSCG00000028115	ENSBTAG00000007975	gene9908	ENSG00000118514
ENSGALG00000015544	ENSSSCG00000038300	ENSBTAG00000015358	gene9374	ENSG00000136872
ENSGALG00000026077	ENSSSCG00000017759	ENSBTAG00000013099	gene18924	ENSG00000109107
ENSGALG00000008539	ENSSSCG00000000980	ENSBTAG00000046173	gene6245	ENSG00000182858
ENSGALG00000005583	ENSSSCG00000006885	ENSBTAG00000004422	gene2932	ENSG00000172339
ENSGALG00000013573	ENSSSCG00000005383	ENSBTAG00000002454	gene9110	ENSG00000119523
ENSGALG00000008503	ENSSSCG00000021319	ENSBTAG00000005652	gene516	ENSG00000214160
ENSGALG00000017049	ENSSSCG00000009360	ENSBTAG00000011850	gene12796	ENSG00000120697
ENSGALG00000010991	ENSSSCG00000003815	ENSBTAG00000030706	gene2706	ENSG00000088035
ENSGALG00000019042	ENSSSCG00000014887	ENSBTAG00000018192	gene25476	ENSG00000159063
ENSGALG00000010485	ENSSSCG00000025906	ENSBTAG00000008133	gene10222	ENSG00000100601
ENSGALG00000041309	ENSSSCG00000040937	ENSBTAG00000009518	gene14826	ENSG00000166199
ENSGALG00000001844	ENSSSCG00000029300	ENSBTAG00000003617	gene24028	ENSG00000160993
ENSGALG00000043693	ENSSSCG00000035120	ENSBTAG00000025046	gene19339	ENSG00000091542
ENSGALG00000017170	ENSSSCG00000024628	ENSBTAG00000010642	gene15627	ENSG00000137760
ENSGALG00000026781	ENSSSCG00000009330	ENSBTAG00000013201	gene12757	ENSG00000132965
ENSGALG00000037950	ENSSSCG00000034070	ENSBTAG00000001618	gene20718	ENSG00000136383
ENSGALG00000008415	ENSSSCG00000016109	ENSBTAG00000007395	gene1645	ENSG00000003393
ENSGALG00000005430	ENSSSCG00000021997	ENSBTAG00000017812	gene21823	ENSG00000178038
ENSGALG00000027213	ENSSSCG00000036744	ENSBTAG00000014977	gene4843	ENSG00000180318
ENSGALG00000025867	ENSSSCG00000006812	ENSBTAG00000020966	gene3041	ENSG00000156150
ENSGALG00000003326	ENSSSCG00000016822	ENSBTAG00000021813	gene20419	ENSG00000242110
ENSGALG00000030255	ENSSSCG00000005485	ENSBTAG00000015676	gene9478	ENSG00000106927
ENSGALG00000008358	ENSSSCG00000013262	ENSBTAG00000004282	gene14796	ENSG00000110497
ENSGALG00000011414	ENSSSCG00000000893	ENSBTAG00000016275	gene5478	ENSG00000139344
ENSGALG00000007599	ENSSSCG00000012361	ENSBTAG00000008839	gene27395	ENSG00000184675
ENSGALG00000041501	ENSSSCG00000016391	ENSBTAG00000038318	gene2150	ENSG00000178171
ENSGALG00000003107	ENSSSCG00000002822	ENSBTAG00000003798	gene17442	ENSG00000159461
ENSGALG00000036346	ENSSSCG00000035812	ENSBTAG00000014955	gene7920	ENSG00000104899
ENSGALG00000009739	ENSSSCG00000000810	ENSBTAG00000002025	gene5139	ENSG00000139211
ENSGALG00000008074	ENSSSCG00000037591	ENSBTAG00000022288	gene27176	ENSG00000101935
ENSGALG00000011391	ENSSSCG00000002524	ENSBTAG00000015750	gene21225	ENSG00000166126
ENSGALG00000012938	ENSSSCG00000034407	ENSBTAG00000014156	gene5665	ENSG00000151743
ENSGALG00000007952	ENSSSCG00000012591	ENSBTAG00000016221	gene27006	ENSG00000126016
ENSGALG00000017208	ENSSSCG00000014960	ENSBTAG00000018945	gene15638	ENSG00000166025
ENSGALG00000034009	ENSSSCG00000031125	ENSBTAG00000013018	gene3028	ENSG00000116337
ENSGALG00000005662	ENSSSCG00000022492	ENSBTAG00000015821	gene15376	ENSG00000133805
ENSGALG00000032958	ENSSSCG00000024136	ENSBTAG00000031967	gene4270	ENSG00000078053
ENSGALG00000025844	ENSSSCG00000022975	ENSBTAG00000002321	gene21733	ENSG00000145020
ENSGALG00000028643	ENSSSCG00000033871	ENSBTAG00000013326	gene17075	ENSG00000164162
ENSGALG00000004410	ENSSSCG00000037728	ENSBTAG00000000162	gene25168	ENSG00000166295
ENSGALG00000004179	ENSSSCG00000009814	ENSBTAG00000003092	gene16813	ENSG00000089053
ENSGALG00000003826	ENSSSCG00000030222	ENSBTAG00000016675	gene16806	ENSG00000196510
ENSGALG00000010372	ENSSSCG00000002390	ENSBTAG00000019454	gene10243	ENSG00000013523
ENSGALG00000009802	ENSSSCG00000015588	ENSBTAG00000003702	gene16405	ENSG00000174606
ENSGALG00000029983	ENSSSCG00000006035	ENSBTAG00000014051	gene14039	ENSG00000154188
ENSGALG00000040755	ENSSSCG00000007198	ENSBTAG00000021811	gene13500	ENSG00000101280
ENSGALG00000004290	ENSSSCG00000015522	ENSBTAG00000010719	gene16317	ENSG00000116194
ENSGALG00000000927	ENSSSCG00000005608	ENSBTAG00000011810	gene12249	ENSG00000136859
ENSGALG00000010978	ENSSSCG00000003819	ENSBTAG00000021386	gene2698	ENSG00000132855
ENSGALG00000000619	ENSSSCG00000013599	ENSBTAG00000002473	gene8073	ENSG00000167772
ENSGALG00000003179	ENSSSCG00000003414	ENSBTAG00000015340	gene16067	ENSG00000171819
ENSGALG00000003594	ENSSSCG00000007022	ENSBTAG00000003275	gene24745	ENSG00000029534
ENSGALG00000012044	ENSSSCG00000009125	ENSBTAG00000002392	gene6356	ENSG00000145362
ENSGALG00000003135	ENSSSCG00000010212	ENSBTAG00000019052	gene25266	ENSG00000151150
ENSGALG00000007252	ENSSSCG00000004545	ENSBTAG00000019642	gene11241	ENSG00000166839
ENSGALG00000014958	ENSSSCG00000014083	ENSBTAG00000044151	gene11286	ENSG00000189045
ENSGALG00000008996	ENSSSCG00000007063	ENSBTAG00000019726	gene12959	ENSG00000132623
ENSGALG00000003105	ENSSSCG00000017609	ENSBTAG00000021292	gene18698	ENSG00000153930
ENSGALG00000001467	ENSSSCG00000017877	ENSBTAG00000021091	gene19069	ENSG00000185722
ENSGALG00000012964	ENSSSCG00000016784	ENSBTAG00000013391	gene20475	ENSG00000154122
ENSGALG00000031917	ENSSSCG00000015314	ENSBTAG00000034936	gene4731	ENSG00000001629
ENSGALG00000002143	ENSSSCG00000026781	ENSBTAG00000033339	gene16925	ENSG00000176915
ENSGALG00000033920	ENSSSCG00000016365	ENSBTAG00000003593	gene2209	ENSG00000144504
ENSGALG00000010804	ENSSSCG00000015360	ENSBTAG00000010980	gene4647	ENSG00000106524
ENSGALG00000013511	ENSSSCG00000014070	ENSBTAG00000018452	gene20202	ENSG00000164331
ENSGALG00000006491	ENSSSCG00000010461	ENSBTAG00000011734	gene24623	ENSG00000148677
ENSGALG00000030125	ENSSSCG00000033732	ENSBTAG00000004041	gene12500	ENSG00000088448
ENSGALG00000008399	ENSSSCG00000003682	ENSBTAG00000002755	gene23156	ENSG00000101745
ENSGALG00000043357	ENSSSCG00000009924	ENSBTAG00000014376	gene16688	ENSG00000076513
ENSGALG00000032723	ENSSSCG00000017793	ENSBTAG00000001119	gene18958	ENSG00000198720
ENSGALG00000031210	ENSSSCG00000003790	ENSBTAG00000015482	gene2756	ENSG00000118454
ENSGALG00000042297	ENSSSCG00000012917	ENSBTAG00000012200	gene26044	ENSG00000172932
ENSGALG00000008168	ENSSSCG00000028790	ENSBTAG00000039071	gene13241	ENSG00000134461
ENSGALG00000011642	ENSSSCG00000024592	ENSBTAG00000004912	gene6805	ENSG00000132466
ENSGALG00000007539	ENSSSCG00000010522	ENSBTAG00000012720	gene24541	ENSG00000165887
ENSGALG00000028250	ENSSSCG00000010445	ENSBTAG00000013368	gene24646	ENSG00000152766
ENSGALG00000004671	ENSSSCG00000002859	ENSBTAG00000009305	gene17663	ENSG00000105186
ENSGALG00000011226	ENSSSCG00000011194	ENSBTAG00000024815	gene1061	ENSG00000206560
ENSGALG00000015034	ENSSSCG00000003708	ENSBTAG00000000517	gene23094	ENSG00000154065
ENSGALG00000038328	ENSSSCG00000039609	ENSBTAG00000011337	gene20487	ENSG00000164236
ENSGALG00000044727	ENSSSCG00000014124	ENSBTAG00000007633	gene7204	ENSG00000189127
ENSGALG00000030576	ENSSSCG00000032430	ENSBTAG00000020195	gene20755	ENSG00000235711
ENSGALG00000026189	ENSSSCG00000038760	ENSBTAG00000002267	gene19381	ENSG00000154945
ENSGALG00000007996	ENSSSCG00000016074	ENSBTAG00000031696	gene1690	ENSG00000065413
ENSGALG00000017210	ENSSSCG00000014956	ENSBTAG00000009176	gene15706	ENSG00000168876
ENSGALG00000011831	ENSSSCG00000022173	ENSBTAG00000001117	gene16990	ENSG00000151458
ENSGALG00000031973	ENSSSCG00000000386	ENSBTAG00000011762	gene5349	ENSG00000139645
ENSGALG00000014717	ENSSSCG00000016917	ENSBTAG00000001001	gene20299	ENSG00000164512
ENSGALG00000015768	ENSSSCG00000004322	ENSBTAG00000003455	gene9806	ENSG00000135299
ENSGALG00000007624	ENSSSCG00000007511	ENSBTAG00000013574	gene13469	ENSG00000124227
ENSGALG00000011376	ENSSSCG00000039713	ENSBTAG00000010882	gene21222	ENSG00000156381
ENSGALG00000002723	ENSSSCG00000001534	ENSBTAG00000016890	gene22843	ENSG00000064999
ENSGALG00000000643	ENSSSCG00000007939	ENSBTAG00000006593	gene23565	ENSG00000168096
ENSGALG00000002442	ENSSSCG00000007850	ENSBTAG00000009837	gene23712	ENSG00000175311
ENSGALG00000013196	ENSSSCG00000005378	ENSBTAG00000005133	gene9104	ENSG00000165138
ENSGALG00000041808	ENSSSCG00000024158	ENSBTAG00000009997	gene26139	ENSG00000131620
ENSGALG00000042371	ENSSSCG00000011296	ENSBTAG00000008893	gene21447	ENSG00000160746
ENSGALG00000013311	ENSSSCG00000013339	ENSBTAG00000021855	gene14909	ENSG00000134343
ENSGALG00000011614	ENSSSCG00000000873	ENSBTAG00000004145	gene5512	ENSG00000151572
ENSGALG00000003748	ENSSSCG00000013344	ENSBTAG00000019394	gene25504	ENSG00000171714
ENSGALG00000009638	ENSSSCG00000000804	ENSBTAG00000002902	gene5150	ENSG00000177119
ENSGALG00000027501	ENSSSCG00000001849	ENSBTAG00000016881	gene20684	ENSG00000166825
ENSGALG00000030603	ENSSSCG00000008340	ENSBTAG00000007808	gene11917	ENSG00000169604
ENSGALG00000043675	ENSSSCG00000009256	ENSBTAG00000014324	gene6879	ENSG00000163297
ENSGALG00000015148	ENSSSCG00000005267	ENSBTAG00000015978	gene8975	ENSG00000135046
ENSGALG00000009573	ENSSSCG00000030058	ENSBTAG00000004944	gene8630	ENSG00000109511
ENSGALG00000043826	ENSSSCG00000010331	ENSBTAG00000020940	gene25103	ENSG00000122359
ENSGALG00000036418	ENSSSCG00000005979	ENSBTAG00000005585	gene14293	ENSG00000104537
ENSGALG00000003770	ENSSSCG00000004578	ENSBTAG00000009615	gene10616	ENSG00000182718
ENSGALG00000038783	ENSSSCG00000008336	ENSBTAG00000001105	gene11924	ENSG00000196975
ENSGALG00000011885	ENSSSCG00000009097	ENSBTAG00000021746	gene6308	ENSG00000164111
ENSGALG00000004357	ENSSSCG00000017089	ENSBTAG00000014809	gene7304	ENSG00000197043
ENSGALG00000005299	ENSSSCG00000010299	ENSBTAG00000020218	gene25146	ENSG00000138279
ENSGALG00000035505	ENSSSCG00000016657	ENSBTAG00000018119	gene4444	ENSG00000136250
ENSGALG00000042213	ENSSSCG00000009978	ENSBTAG00000001189	gene16615	ENSG00000100280
ENSGALG00000000848	ENSSSCG00000002740	ENSBTAG00000002769	gene17633	ENSG00000166747
ENSGALG00000003959	ENSSSCG00000013856	ENSBTAG00000013329	gene8444	ENSG00000072958
ENSGALG00000016551	ENSSSCG00000036074	ENSBTAG00000020420	gene26711	ENSG00000182287
ENSGALG00000005171	ENSSSCG00000040847	ENSBTAG00000011133	gene1463	ENSG00000152056
ENSGALG00000006799	ENSSSCG00000012836	ENSBTAG00000009915	gene26092	ENSG00000183020
ENSGALG00000042125	ENSSSCG00000017712	ENSBTAG00000020316	gene18835	ENSG00000006125
ENSGALG00000008432	ENSSSCG00000024437	ENSBTAG00000020106	gene519	ENSG00000161203
ENSGALG00000004390	ENSSSCG00000014101	ENSBTAG00000005016	gene11269	ENSG00000132842
ENSGALG00000005070	ENSSSCG00000010314	ENSBTAG00000021883	gene25130	ENSG00000185009
ENSGALG00000038155	ENSSSCG00000007033	ENSBTAG00000001243	gene24743	ENSG00000070718
ENSGALG00000035295	ENSSSCG00000006762	ENSBTAG00000003614	gene3103	ENSG00000134262
ENSGALG00000009936	ENSSSCG00000001972	ENSBTAG00000017201	gene20933	ENSG00000100478
ENSGALG00000012101	ENSSSCG00000005065	ENSBTAG00000013043	gene10457	ENSG00000053770
ENSGALG00000030095	ENSSSCG00000033297	ENSBTAG00000008439	gene13326	ENSG00000125843
ENSGALG00000040528	ENSSSCG00000007577	ENSBTAG00000012197	gene24190	ENSG00000242802
ENSGALG00000011531	ENSSSCG00000000884	ENSBTAG00000021661	gene5496	ENSG00000120868
ENSGALG00000015111	ENSSSCG00000005250	ENSBTAG00000008877	gene8949	ENSG00000107282
ENSGALG00000000740	ENSSSCG00000013492	ENSBTAG00000008395	gene7965	ENSG00000011132
ENSGALG00000046164	ENSSSCG00000014628	ENSBTAG00000015655	gene15279	ENSG00000166313
ENSGALG00000007579	ENSSSCG00000030156	ENSBTAG00000012526	gene13036	ENSG00000077420
ENSGALG00000014262	ENSSSCG00000022168	ENSBTAG00000027569	gene6612	ENSG00000163697
ENSGALG00000042153	ENSSSCG00000023329	ENSBTAG00000015433	gene7584	ENSG00000115266
ENSGALG00000000894	ENSSSCG00000039797	ENSBTAG00000005154	gene23164	ENSG00000154856
ENSGALG00000007543	ENSSSCG00000007515	ENSBTAG00000020397	gene13465	ENSG00000198768
ENSGALG00000045163	ENSSSCG00000028297	ENSBTAG00000021482	gene3245	ENSG00000117362
ENSGALG00000037968	ENSSSCG00000013285	ENSBTAG00000014474	gene14833	ENSG00000166181
ENSGALG00000031286	ENSSSCG00000013299	ENSBTAG00000018257	gene14856	ENSG00000149089
ENSGALG00000008745	ENSSSCG00000008346	ENSBTAG00000018401	gene11908	ENSG00000169621
ENSGALG00000004841	ENSSSCG00000038869	ENSBTAG00000027516	gene14618	ENSG00000134817
ENSGALG00000008651	ENSSSCG00000036286	ENSBTAG00000004278	gene13234	ENSG00000101474
ENSGALG00000007114	ENSSSCG00000030921	ENSBTAG00000002258	gene15534	ENSG00000118137
ENSGALG00000007109	ENSSSCG00000040689	ENSBTAG00000019770	gene15537	ENSG00000110244
ENSGALG00000014368	ENSSSCG00000015067	ENSBTAG00000019764	gene15539	ENSG00000110243
ENSGALG00000016491	ENSSSCG00000008595	ENSBTAG00000008505	gene12051	ENSG00000084674
ENSGALG00000003226	ENSSSCG00000036018	ENSBTAG00000005974	gene22770	ENSG00000124701
ENSGALG00000006995	ENSSSCG00000011831	ENSBTAG00000023600	gene411	ENSG00000189058
ENSGALG00000033376	ENSSSCG00000040910	ENSBTAG00000001915	gene20117	ENSG00000091583
ENSGALG00000011784	ENSSSCG00000036787	ENSBTAG00000002362	gene5807	ENSG00000178878
ENSGALG00000015770	ENSSSCG00000012022	ENSBTAG00000017753	gene74	ENSG00000142192
ENSGALG00000005314	ENSSSCG00000017678	ENSBTAG00000004489	gene18786	ENSG00000062725
ENSGALG00000005527	ENSSSCG00000032357	ENSBTAG00000006824	gene21599	ENSG00000157500
ENSGALG00000027122	ENSSSCG00000000841	ENSBTAG00000030784	gene5557	ENSG00000136044
ENSGALG00000031000	ENSSSCG00000002650	ENSBTAG00000000639	gene17329	ENSG00000198931
ENSGALG00000001954	ENSSSCG00000011001	ENSBTAG00000013947	gene9215	ENSG00000137074
ENSGALG00000025924	ENSSSCG00000006551	ENSBTAG00000005149	gene3446	ENSG00000143595
ENSGALG00000031734	ENSSSCG00000014880	ENSBTAG00000019928	gene25486	ENSG00000178301
ENSGALG00000037878	ENSSSCG00000021193	ENSBTAG00000008374	gene5046	ENSG00000167580
ENSGALG00000002452	ENSSSCG00000040513	ENSBTAG00000008493	gene9225	ENSG00000165272
ENSGALG00000015128	ENSSSCG00000035965	ENSBTAG00000019037	gene23080	ENSG00000171885
ENSGALG00000041878	ENSSSCG00000000211	ENSBTAG00000026813	gene5045	ENSG00000161798
ENSGALG00000004261	ENSSSCG00000004597	ENSBTAG00000013452	gene10598	ENSG00000103569
ENSGALG00000009838	ENSSSCG00000004802	ENSBTAG00000012712	gene10798	ENSG00000021776
ENSGALG00000030879	ENSSSCG00000012371	ENSBTAG00000022255	gene26335	ENSG00000169083
ENSGALG00000041373	ENSSSCG00000008768	ENSBTAG00000039922	gene6565	ENSG00000047365
ENSGALG00000002562	ENSSSCG00000014391	ENSBTAG00000015938	gene7403	ENSG00000120318
ENSGALG00000016154	ENSSSCG00000038965	ENSBTAG00000021639	gene14367	ENSG00000198576
ENSGALG00000007430	ENSSSCG00000030053	ENSBTAG00000006690	gene15499	ENSG00000095139
ENSGALG00000010866	ENSSSCG00000008963	ENSBTAG00000018134	gene6830	ENSG00000109321
ENSGALG00000010270	ENSSSCG00000002370	ENSBTAG00000020379	gene10277	ENSG00000119682
ENSGALG00000026944	ENSSSCG00000005012	ENSBTAG00000045980	gene10681	ENSG00000165527
ENSGALG00000005781	ENSSSCG00000032235	ENSBTAG00000004916	gene13414	ENSG00000101199
ENSGALG00000008247	ENSSSCG00000013245	ENSBTAG00000009574	gene14785	ENSG00000149182
ENSGALG00000014140	ENSSSCG00000000037	ENSBTAG00000001057	gene6187	ENSG00000242247
ENSGALG00000034610	ENSSSCG00000006201	ENSBTAG00000014691	gene14170	ENSG00000066777
ENSGALG00000004663	ENSSSCG00000007460	ENSBTAG00000007120	gene13808	ENSG00000124198
ENSGALG00000013846	ENSSSCG00000022968	ENSBTAG00000017370	gene9929	ENSG00000112379
ENSGALG00000041361	ENSSSCG00000009010	ENSBTAG00000008438	gene17114	ENSG00000164144
ENSGALG00000037839	ENSSSCG00000014624	ENSBTAG00000003566	gene15283	ENSG00000132254
ENSGALG00000009519	ENSSSCG00000002294	ENSBTAG00000001945	gene10362	ENSG00000081181
ENSGALG00000016855	ENSSSCG00000009536	ENSBTAG00000015124	gene12514	ENSG00000134884
ENSGALG00000042357	ENSSSCG00000013256	ENSBTAG00000016501	gene14793	ENSG00000175220
ENSGALG00000010031	ENSSSCG00000009029	ENSBTAG00000002531	gene17092	ENSG00000071205
ENSGALG00000007254	ENSSSCG00000011026	ENSBTAG00000012677	gene13135	ENSG00000165322
ENSGALG00000012421	ENSSSCG00000015671	ENSBTAG00000032289	gene1820	ENSG00000075884
ENSGALG00000041213	ENSSSCG00000031488	ENSBTAG00000020043	gene23766	ENSG00000140750
ENSGALG00000031843	ENSSSCG00000004205	ENSBTAG00000015381	gene9852	ENSG00000146376
ENSGALG00000007721	ENSSSCG00000011074	ENSBTAG00000021857	gene13080	ENSG00000107863
ENSGALG00000042628	ENSSSCG00000018058	ENSBTAG00000016911	gene19476	ENSG00000275832
ENSGALG00000011124	ENSSSCG00000009229	ENSBTAG00000003959	gene6917	ENSG00000138639
ENSGALG00000035194	ENSSSCG00000008344	ENSBTAG00000023976	gene11912	ENSG00000163219
ENSGALG00000033938	ENSSSCG00000014399	ENSBTAG00000027151	gene7390	ENSG00000145819
ENSGALG00000014758	ENSSSCG00000021612	ENSBTAG00000019036	gene23146	ENSG00000088756
ENSGALG00000005683	ENSSSCG00000006889	ENSBTAG00000004190	gene2925	ENSG00000137962
ENSGALG00000015077	ENSSSCG00000026224	ENSBTAG00000000210	gene302	ENSG00000031081
ENSGALG00000043511	ENSSSCG00000015238	ENSBTAG00000015905	gene25695	ENSG00000134909
ENSGALG00000036101	ENSSSCG00000003107	ENSBTAG00000015543	gene18120	ENSG00000160007
ENSGALG00000017196	ENSSSCG00000014976	ENSBTAG00000004423	gene15667	ENSG00000165895
ENSGALG00000009992	ENSSSCG00000001966	ENSBTAG00000027024	gene20941	ENSG00000100852
ENSGALG00000016602	ENSSSCG00000012112	ENSBTAG00000002626	gene26748	ENSG00000047648
ENSGALG00000008443	ENSSSCG00000034058	ENSBTAG00000030209	gene19889	ENSG00000141522
ENSGALG00000011738	ENSSSCG00000033337	ENSBTAG00000006039	gene5778	ENSG00000111348
ENSGALG00000036819	ENSSSCG00000038979	ENSBTAG00000027854	gene23343	ENSG00000242173
ENSGALG00000016350	ENSSSCG00000023419	ENSBTAG00000008585	gene24989	ENSG00000104728
ENSGALG00000039163	ENSSSCG00000006461	ENSBTAG00000012361	gene3537	ENSG00000132694
ENSGALG00000006663	ENSSSCG00000015129	ENSBTAG00000021343	gene15460	ENSG00000196914
ENSGALG00000001058	ENSSSCG00000024223	ENSBTAG00000020837	gene16157	ENSG00000130762
ENSGALG00000010352	ENSSSCG00000024205	ENSBTAG00000013439	gene717	ENSG00000114790
ENSGALG00000014923	ENSSSCG00000028317	ENSBTAG00000005633	gene20198	ENSG00000214944
ENSGALG00000005481	ENSSSCG00000030359	ENSBTAG00000014091	gene21602	ENSG00000163947
ENSGALG00000013221	ENSSSCG00000040621	ENSBTAG00000017039	gene11576	ENSG00000214694
ENSGALG00000039652	ENSSSCG00000014436	ENSBTAG00000015419	gene7333	ENSG00000183111
ENSGALG00000002599	ENSSSCG00000005314	ENSBTAG00000011416	gene9030	ENSG00000137135
ENSGALG00000002193	ENSSSCG00000035828	ENSBTAG00000015834	gene2149	ENSG00000136002
ENSGALG00000006439	ENSSSCG00000030460	ENSBTAG00000017850	gene26844	ENSG00000129675
ENSGALG00000031009	ENSSSCG00000009551	ENSBTAG00000020726	gene12499	ENSG00000102606
ENSGALG00000007608	ENSSSCG00000012362	ENSBTAG00000012729	gene26438	ENSG00000131089
ENSGALG00000029316	ENSSSCG00000003559	ENSBTAG00000001024	gene1252	ENSG00000117713
ENSGALG00000013683	ENSSSCG00000004064	ENSBTAG00000002728	gene10065	ENSG00000049618
ENSGALG00000033074	ENSSSCG00000030685	ENSBTAG00000011087	gene5149	ENSG00000189079
ENSGALG00000026231	ENSSSCG00000037642	ENSBTAG00000008607	gene7609	ENSG00000116017
ENSGALG00000001376	ENSSSCG00000001905	ENSBTAG00000011828	gene20881	ENSG00000179361
ENSGALG00000012037	ENSSSCG00000005073	ENSBTAG00000018898	gene10446	ENSG00000032219
ENSGALG00000034003	ENSSSCG00000010156	ENSBTAG00000000222	gene25317	ENSG00000054267
ENSGALG00000039206	ENSSSCG00000008123	ENSBTAG00000014090	gene11379	ENSG00000196843
ENSGALG00000031534	ENSSSCG00000010219	ENSBTAG00000006729	gene25255	ENSG00000150347
ENSGALG00000001901	ENSSSCG00000023188	ENSBTAG00000006708	gene11151	ENSG00000166233
ENSGALG00000006956	ENSSSCG00000011367	ENSBTAG00000005488	gene21757	ENSG00000177479
ENSGALG00000011651	ENSSSCG00000000870	ENSBTAG00000011883	gene5516	ENSG00000120805
ENSGALG00000003360	ENSSSCG00000029985	ENSBTAG00000025345	gene7819	ENSG00000175414
ENSGALG00000022733	ENSSSCG00000036810	ENSBTAG00000016998	gene12848	ENSG00000152213
ENSGALG00000006636	ENSSSCG00000012488	ENSBTAG00000020390	gene27106	ENSG00000174225
ENSGALG00000015412	ENSSSCG00000027571	ENSBTAG00000005155	gene136	ENSG00000169379
ENSGALG00000043623	ENSSSCG00000011734	ENSBTAG00000017322	gene659	ENSG00000179674
ENSGALG00000012139	ENSSSCG00000039889	ENSBTAG00000012417	gene14896	ENSG00000152219
ENSGALG00000014911	ENSSSCG00000016894	ENSBTAG00000019834	gene20326	ENSG00000185305
ENSGALG00000008049	ENSSSCG00000031782	ENSBTAG00000004318	gene24458	ENSG00000138175
ENSGALG00000027757	ENSSSCG00000032709	ENSBTAG00000002869	gene4660	ENSG00000122644
ENSGALG00000021021	ENSSSCG00000034293	ENSBTAG00000045647	gene2266	ENSG00000188042
ENSGALG00000041099	ENSSSCG00000031541	ENSBTAG00000002293	gene1853	ENSG00000162980
ENSGALG00000008557	ENSSSCG00000031456	ENSBTAG00000043964	gene13052	ENSG00000165997
ENSGALG00000019215	ENSSSCG00000027278	ENSBTAG00000010091	gene143	ENSG00000113966
ENSGALG00000003682	ENSSSCG00000009782	ENSBTAG00000001594	gene16847	ENSG00000182196
ENSGALG00000000606	ENSSSCG00000036967	ENSBTAG00000006574	gene16512	ENSG00000143862
ENSGALG00000026653	ENSSSCG00000008899	ENSBTAG00000010615	gene6698	ENSG00000196503
ENSGALG00000036567	ENSSSCG00000006220	ENSBTAG00000015901	gene14198	ENSG00000104442
ENSGALG00000007864	ENSSSCG00000011078	ENSBTAG00000020929	gene13071	ENSG00000165309
ENSGALG00000007417	ENSSSCG00000011069	ENSBTAG00000000654	gene13159	ENSG00000169126
ENSGALG00000003024	ENSSSCG00000013927	ENSBTAG00000013291	gene8538	ENSG00000105676
ENSGALG00000007961	ENSSSCG00000017214	ENSBTAG00000014799	gene20039	ENSG00000125449
ENSGALG00000007691	ENSSSCG00000023994	ENSBTAG00000018502	gene1415	ENSG00000135931
ENSGALG00000026322	ENSSSCG00000004088	ENSBTAG00000004098	gene10035	ENSG00000146476
ENSGALG00000000751	ENSSSCG00000006646	ENSBTAG00000021037	gene3267	ENSG00000143437
ENSGALG00000005378	ENSSSCG00000013397	ENSBTAG00000013029	gene15396	ENSG00000133794
ENSGALG00000014096	ENSSSCG00000000551	ENSBTAG00000011804	gene5697	ENSG00000029153
ENSGALG00000032588	ENSSSCG00000007625	ENSBTAG00000046248	gene24135	ENSG00000130429
ENSGALG00000006691	ENSSSCG00000011552	ENSBTAG00000007964	gene21482	ENSG00000241553
ENSGALG00000020927	ENSSSCG00000015560	ENSBTAG00000045582	gene16365	ENSG00000162704
ENSGALG00000001014	ENSSSCG00000005596	ENSBTAG00000015278	gene12231	ENSG00000136950
ENSGALG00000043240	ENSSSCG00000011238	ENSBTAG00000007732	gene21358	ENSG00000172995
ENSGALG00000004251	ENSSSCG00000012379	ENSBTAG00000012856	gene26320	ENSG00000120500
ENSGALG00000033601	ENSSSCG00000014852	ENSBTAG00000020485	gene14955	ENSG00000137486
ENSGALG00000008475	ENSSSCG00000039824	ENSBTAG00000012147	gene12456	ENSG00000197070
ENSGALG00000003527	ENSSSCG00000013893	ENSBTAG00000039335	gene8497	ENSG00000105643
ENSGALG00000025915	ENSSSCG00000014156	ENSBTAG00000007116	gene7158	ENSG00000113369
ENSGALG00000007012	ENSSSCG00000002252	ENSBTAG00000018252	gene20588	ENSG00000140450
ENSGALG00000035824	ENSSSCG00000032428	ENSBTAG00000016053	gene6275	ENSG00000100299
ENSGALG00000004438	ENSSSCG00000038535	ENSBTAG00000008341	gene11265	ENSG00000113273
ENSGALG00000004193	ENSSSCG00000017261	ENSBTAG00000010637	gene20110	ENSG00000141337
ENSGALG00000005616	ENSSSCG00000014448	ENSBTAG00000012834	gene7320	ENSG00000183876
ENSGALG00000033286	ENSSSCG00000009122	ENSBTAG00000017808	gene6353	ENSG00000180801
ENSGALG00000014672	ENSSSCG00000014139	ENSBTAG00000020178	gene7144	ENSG00000164291
ENSGALG00000011742	ENSSSCG00000000607	ENSBTAG00000008352	gene5781	ENSG00000111339
ENSGALG00000032098	ENSSSCG00000034778	ENSBTAG00000040060	gene2467	ENSG00000117407
ENSGALG00000011155	ENSSSCG00000010179	ENSBTAG00000021822	gene25351	ENSG00000173409
ENSGALG00000043373	ENSSSCG00000010133	ENSBTAG00000001473	gene27699	ENSG00000099889
ENSGALG00000026364	ENSSSCG00000006995	ENSBTAG00000011257	gene24888	ENSG00000104763
ENSGALG00000037618	ENSSSCG00000028759	ENSBTAG00000003185	gene14328	ENSG00000153317
ENSGALG00000016419	ENSSSCG00000008642	ENSBTAG00000002329	gene12124	ENSG00000151693
ENSGALG00000036949	ENSSSCG00000028108	ENSBTAG00000012263	gene1186	ENSG00000088280
ENSGALG00000004272	ENSSSCG00000016340	ENSBTAG00000003376	gene2235	ENSG00000065802
ENSGALG00000032845	ENSSSCG00000029241	ENSBTAG00000016752	gene3854	ENSG00000146926
ENSGALG00000016562	ENSSSCG00000012133	ENSBTAG00000001514	gene26722	ENSG00000165192
ENSGALG00000007594	ENSSSCG00000032889	ENSBTAG00000007211	gene27222	ENSG00000198881
ENSGALG00000008401	ENSSSCG00000011145	ENSBTAG00000018805	gene13246	ENSG00000196372
ENSGALG00000005537	ENSSSCG00000035320	ENSBTAG00000016013	gene21598	ENSG00000239388
ENSGALG00000008814	ENSSSCG00000016606	ENSBTAG00000002151	gene4236	ENSG00000146809
ENSGALG00000036446	ENSSSCG00000039673	ENSBTAG00000019658	gene19713	ENSG00000161664
ENSGALG00000046564	ENSSSCG00000016318	ENSBTAG00000002024	gene2261	ENSG00000182177
ENSGALG00000010881	ENSSSCG00000002467	ENSBTAG00000007109	gene21076	ENSG00000100628
ENSGALG00000010837	ENSSSCG00000030395	ENSBTAG00000014143	gene24953	ENSG00000164122
ENSGALG00000004378	ENSSSCG00000005679	ENSBTAG00000008973	gene12319	ENSG00000148331
ENSGALG00000037396	ENSSSCG00000021024	ENSBTAG00000000289	gene5125	ENSG00000177981
ENSGALG00000016563	ENSSSCG00000012132	ENSBTAG00000009198	gene26723	ENSG00000102048
ENSGALG00000008059	ENSSSCG00000025186	ENSBTAG00000002452	gene16605	ENSG00000100325
ENSGALG00000015465	ENSSSCG00000004358	ENSBTAG00000020482	gene9759	ENSG00000112249
ENSGALG00000037082	ENSSSCG00000034557	ENSBTAG00000016227	gene5533	ENSG00000139352
ENSGALG00000036725	ENSSSCG00000014572	ENSBTAG00000032339	gene15360	ENSG00000176009
ENSGALG00000019304	ENSSSCG00000000159	ENSBTAG00000046402	gene5574	ENSG00000187855
ENSGALG00000014638	ENSSSCG00000006508	ENSBTAG00000003954	gene3487	ENSG00000116539
ENSGALG00000003233	ENSSSCG00000021898	ENSBTAG00000000978	gene24785	ENSG00000129691
ENSGALG00000034025	ENSSSCG00000000216	ENSBTAG00000000970	gene5042	ENSG00000110881
ENSGALG00000011250	ENSSSCG00000029968	ENSBTAG00000020537	gene1490	ENSG00000072182
ENSGALG00000009366	ENSSSCG00000008869	ENSBTAG00000044109	gene16942	ENSG00000256394
ENSGALG00000016685	ENSSSCG00000032659	ENSBTAG00000047124	gene27244	ENSG00000196433
ENSGALG00000016689	ENSSSCG00000037174	ENSBTAG00000046514	gene27240	ENSG00000169093
ENSGALG00000040782	ENSSSCG00000038776	ENSBTAG00000011837	gene8271	ENSG00000198356
ENSGALG00000009748	ENSSSCG00000015340	ENSBTAG00000003222	gene4686	ENSG00000070669
ENSGALG00000041666	ENSSSCG00000016041	ENSBTAG00000000492	gene2098	ENSG00000138381
ENSGALG00000004669	ENSSSCG00000017861	ENSBTAG00000003629	gene19052	ENSG00000108381
ENSGALG00000011572	ENSSSCG00000039553	ENSBTAG00000017194	gene21250	ENSG00000166183
ENSGALG00000030112	ENSSSCG00000025087	ENSBTAG00000026283	gene14210	ENSG00000198363
ENSGALG00000023396	ENSSSCG00000009959	ENSBTAG00000037832	gene16646	ENSG00000128203
ENSGALG00000032398	ENSSSCG00000010896	ENSBTAG00000007860	gene16464	ENSG00000066279
ENSGALG00000004722	ENSSSCG00000008072	ENSBTAG00000011847	gene9314	ENSG00000106819
ENSGALG00000015949	ENSSSCG00000013065	ENSBTAG00000006910	gene25836	ENSG00000162174
ENSGALG00000023689	ENSSSCG00000005701	ENSBTAG00000020747	gene12333	ENSG00000130707
ENSGALG00000004472	ENSSSCG00000015513	ENSBTAG00000012953	gene16306	ENSG00000152092
ENSGALG00000006612	ENSSSCG00000007248	ENSBTAG00000031402	gene13549	ENSG00000171456
ENSGALG00000016531	ENSSSCG00000008575	ENSBTAG00000019983	gene12020	ENSG00000143970
ENSGALG00000015196	ENSSSCG00000003736	ENSBTAG00000047003	gene23044	ENSG00000141431
ENSGALG00000003652	ENSSSCG00000010438	ENSBTAG00000000806	gene24658	ENSG00000138138
ENSGALG00000034348	ENSSSCG00000005983	ENSBTAG00000002002	gene14287	ENSG00000156802
ENSGALG00000037872	ENSSSCG00000008591	ENSBTAG00000017255	gene12045	ENSG00000119778
ENSGALG00000003294	ENSSSCG00000035954	ENSBTAG00000018383	gene18877	ENSG00000176208
ENSGALG00000001812	ENSSSCG00000026754	ENSBTAG00000018375	gene7972	ENSG00000167654
ENSGALG00000009502	ENSSSCG00000010699	ENSBTAG00000003178	gene24339	ENSG00000107669
ENSGALG00000009287	ENSSSCG00000038076	ENSBTAG00000002295	gene2006	ENSG00000115966
ENSGALG00000025887	ENSSSCG00000015595	ENSBTAG00000008545	gene16416	ENSG00000162772
ENSGALG00000012135	ENSSSCG00000000084	ENSBTAG00000017462	gene6127	ENSG00000128272
ENSGALG00000032278	ENSSSCG00000006346	ENSBTAG00000005227	gene3741	ENSG00000118217
ENSGALG00000011814	ENSSSCG00000000612	ENSBTAG00000003221	gene5792	ENSG00000171681
ENSGALG00000027714	ENSSSCG00000025210	ENSBTAG00000038117	gene7188	ENSG00000152348
ENSGALG00000042016	ENSSSCG00000033687	ENSBTAG00000000510	gene4998	ENSG00000123395
ENSGALG00000002345	ENSSSCG00000033912	ENSBTAG00000017525	gene11309	ENSG00000145782
ENSGALG00000008347	ENSSSCG00000013257	ENSBTAG00000017325	gene14794	ENSG00000175224
ENSGALG00000012148	ENSSSCG00000005058	ENSBTAG00000010795	gene10468	ENSG00000126775
ENSGALG00000001619	ENSSSCG00000016300	ENSBTAG00000003928	gene2286	ENSG00000085978
ENSGALG00000042088	ENSSSCG00000002502	ENSBTAG00000012833	gene21122	ENSG00000066739
ENSGALG00000015204	ENSSSCG00000011930	ENSBTAG00000009084	gene268	ENSG00000144848
ENSGALG00000008282	ENSSSCG00000012569	ENSBTAG00000013724	gene27045	ENSG00000101844
ENSGALG00000006298	ENSSSCG00000032919	ENSBTAG00000015401	gene2185	ENSG00000168397
ENSGALG00000010985	ENSSSCG00000003816	ENSBTAG00000010124	gene2700	ENSG00000125703
ENSGALG00000004932	ENSSSCG00000011575	ENSBTAG00000035827	gene21865	ENSG00000197548
ENSGALG00000011649	ENSSSCG00000016211	ENSBTAG00000020608	gene1506	ENSG00000198925
ENSGALG00000038330	ENSSSCG00000024431	ENSBTAG00000012031	gene3865	ENSG00000181652
ENSGALG00000003570	ENSSSCG00000016173	ENSBTAG00000019274	gene1566	ENSG00000138363
ENSGALG00000012339	ENSSSCG00000005020	ENSBTAG00000014312	gene10671	ENSG00000198513
ENSGALG00000037289	ENSSSCG00000008487	ENSBTAG00000016167	gene11567	ENSG00000119787
ENSGALG00000017159	ENSSSCG00000025606	ENSBTAG00000003111	gene15618	ENSG00000149311
ENSGALG00000014554	ENSSSCG00000025117	ENSBTAG00000018828	gene5962	ENSG00000111676
ENSGALG00000003931	ENSSSCG00000021995	ENSBTAG00000017521	gene25225	ENSG00000179774
ENSGALG00000033083	ENSSSCG00000008230	ENSBTAG00000024000	gene11801	ENSG00000168874
ENSGALG00000043118	ENSSSCG00000004830	ENSBTAG00000027081	gene20558	ENSG00000206190
ENSGALG00000001662	ENSSSCG00000021527	ENSBTAG00000016841	gene7229	ENSG00000118322
ENSGALG00000014192	ENSSSCG00000008812	ENSBTAG00000000473	gene6643	ENSG00000145246
ENSGALG00000008839	ENSSSCG00000011772	ENSBTAG00000000290	gene545	ENSG00000058063
ENSGALG00000032815	ENSSSCG00000013930	ENSBTAG00000007128	gene8558	ENSG00000105726
ENSGALG00000007075	ENSSSCG00000011825	ENSBTAG00000013204	gene420	ENSG00000133657
ENSGALG00000020827	ENSSSCG00000011821	ENSBTAG00000016305	gene429	ENSG00000127249
ENSGALG00000007179	ENSSSCG00000026260	ENSBTAG00000018657	gene430	ENSG00000187527
ENSGALG00000032247	ENSSSCG00000006740	ENSBTAG00000001246	gene3136	ENSG00000163399
ENSGALG00000015233	ENSSSCG00000006296	ENSBTAG00000002688	gene16000	ENSG00000143153
ENSGALG00000008593	ENSSSCG00000012606	ENSBTAG00000008920	gene26885	ENSG00000101892
ENSGALG00000009747	ENSSSCG00000000453	ENSBTAG00000017543	gene5271	ENSG00000166896
ENSGALG00000032287	ENSSSCG00000034386	ENSBTAG00000001398	gene16807	ENSG00000174437
ENSGALG00000001564	ENSSSCG00000017874	ENSBTAG00000014806	gene19065	ENSG00000074370
ENSGALG00000030550	ENSSSCG00000027898	ENSBTAG00000009552	gene4860	ENSG00000070961
ENSGALG00000030908	ENSSSCG00000023084	ENSBTAG00000001305	gene21858	ENSG00000157087
ENSGALG00000003601	ENSSSCG00000015273	ENSBTAG00000014059	gene15756	ENSG00000058668
ENSGALG00000034340	ENSSSCG00000011183	ENSBTAG00000011626	gene894	ENSG00000017260
ENSGALG00000035743	ENSSSCG00000002671	ENSBTAG00000000945	gene17275	ENSG00000064270
ENSGALG00000016822	ENSSSCG00000009561	ENSBTAG00000019961	gene27795	ENSG00000186009
ENSGALG00000006753	ENSSSCG00000034086	ENSBTAG00000013930	gene13003	ENSG00000165629
ENSGALG00000032875	ENSSSCG00000035532	ENSBTAG00000000550	gene7597	ENSG00000099624
ENSGALG00000001452	ENSSSCG00000037772	ENSBTAG00000006441	gene3071	ENSG00000116459
ENSGALG00000030086	ENSSSCG00000033368	ENSBTAG00000005735	gene4931	ENSG00000135390
ENSGALG00000009286	ENSSSCG00000015973	ENSBTAG00000002944	gene2007	ENSG00000154518
ENSGALG00000012287	ENSSSCG00000031354	ENSBTAG00000015202	gene10674	ENSG00000125375
ENSGALG00000003256	ENSSSCG00000017401	ENSBTAG00000019218	gene19644	ENSG00000033627
ENSGALG00000003194	ENSSSCG00000009766	ENSBTAG00000007272	gene16864	ENSG00000185344
ENSGALG00000040666	ENSSSCG00000016516	ENSBTAG00000004263	gene4116	ENSG00000105929
ENSGALG00000010091	ENSSSCG00000039267	ENSBTAG00000018889	gene2470	ENSG00000117410
ENSGALG00000002237	ENSSSCG00000002776	ENSBTAG00000014553	gene17555	ENSG00000159720
ENSGALG00000034294	ENSSSCG00000006138	ENSBTAG00000021092	gene13889	ENSG00000147614
ENSGALG00000014800	ENSSSCG00000011916	ENSBTAG00000002703	gene283	ENSG00000114573
ENSGALG00000033663	ENSSSCG00000028694	ENSBTAG00000018646	gene9135	ENSG00000147416
ENSGALG00000034099	ENSSSCG00000006054	ENSBTAG00000013513	gene14017	ENSG00000155097
ENSGALG00000016446	ENSSSCG00000008634	ENSBTAG00000001927	gene12104	ENSG00000143882
ENSGALG00000009570	ENSSSCG00000033278	ENSBTAG00000016309	gene10369	ENSG00000100554
ENSGALG00000002207	ENSSSCG00000036270	ENSBTAG00000019890	gene16473	ENSG00000151418
ENSGALG00000013621	ENSSSCG00000006263	ENSBTAG00000003450	gene14247	ENSG00000047249
ENSGALG00000007902	ENSSSCG00000012437	ENSBTAG00000010018	gene26225	ENSG00000165240
ENSGALG00000014236	ENSSSCG00000008803	ENSBTAG00000011156	gene6623	ENSG00000124406
ENSGALG00000030834	ENSSSCG00000004921	ENSBTAG00000005738	gene23274	ENSG00000081923
ENSGALG00000034501	ENSSSCG00000006550	ENSBTAG00000005161	gene3447	ENSG00000143515
ENSGALG00000001084	ENSSSCG00000013440	ENSBTAG00000020229	gene7570	ENSG00000130270
ENSGALG00000007912	ENSSSCG00000007478	ENSBTAG00000007962	gene13840	ENSG00000054793
ENSGALG00000004926	ENSSSCG00000028712	ENSBTAG00000008801	gene19343	ENSG00000171953
ENSGALG00000002663	ENSSSCG00000011679	ENSBTAG00000011529	gene794	ENSG00000175054
ENSGALG00000016034	ENSSSCG00000007153	ENSBTAG00000003848	gene13335	ENSG00000088812
ENSGALG00000009152	ENSSSCG00000010654	ENSBTAG00000017709	gene24380	ENSG00000107518
ENSGALG00000007843	ENSSSCG00000012434	ENSBTAG00000038434	gene26219	ENSG00000085224
ENSGALG00000012709	ENSSSCG00000001065	ENSBTAG00000019675	gene22019	ENSG00000124788
ENSGALG00000014234	ENSSSCG00000024864	ENSBTAG00000009351	gene6221	ENSG00000130638
ENSGALG00000028253	ENSSSCG00000038917	ENSBTAG00000046255	gene17632	ENSG00000224470
ENSGALG00000004625	ENSSSCG00000009834	ENSBTAG00000022069	gene16788	ENSG00000204842
ENSGALG00000007302	ENSSSCG00000011493	ENSBTAG00000011287	gene21563	ENSG00000163635
ENSGALG00000008115	ENSSSCG00000015432	ENSBTAG00000002037	gene4525	ENSG00000146776
ENSGALG00000021843	ENSSSCG00000009591	ENSBTAG00000044081	gene9342	ENSG00000148090
ENSGALG00000030148	ENSSSCG00000008268	ENSBTAG00000020123	gene11459	ENSG00000115307
ENSGALG00000001555	ENSSSCG00000038474	ENSBTAG00000004874	gene16196	ENSG00000175756
ENSGALG00000001153	ENSSSCG00000007727	ENSBTAG00000002083	gene23934	ENSG00000158321
ENSGALG00000009642	ENSSSCG00000029474	ENSBTAG00000044029	gene10807	ENSG00000169857
ENSGALG00000041568	ENSSSCG00000023445	ENSBTAG00000003114	gene4423	ENSG00000105778
ENSGALG00000030319	ENSSSCG00000036824	ENSBTAG00000023947	gene24536	ENSG00000119986
ENSGALG00000040567	ENSSSCG00000033383	ENSBTAG00000007175	gene5254	ENSG00000166148
ENSGALG00000000788	ENSSSCG00000015639	ENSBTAG00000017301	gene15802	ENSG00000198049
ENSGALG00000004173	ENSSSCG00000015528	ENSBTAG00000002164	gene16322	ENSG00000162779
ENSGALG00000029402	ENSSSCG00000023204	ENSBTAG00000016577	gene23345	ENSG00000103126
ENSGALG00000039200	ENSSSCG00000017265	ENSBTAG00000030162	gene20114	ENSG00000168646
ENSGALG00000011428	ENSSSCG00000028258	ENSBTAG00000004117	gene21321	ENSG00000163512
ENSGALG00000029295	ENSSSCG00000023873	ENSBTAG00000007943	gene14015	ENSG00000155096
ENSGALG00000003614	ENSSSCG00000003619	ENSBTAG00000020548	gene1376	ENSG00000142920
ENSGALG00000002160	ENSSSCG00000004687	ENSBTAG00000012330	gene10166	ENSG00000166710
ENSGALG00000013952	ENSSSCG00000033692	ENSBTAG00000013750	gene25314	ENSG00000162885
ENSGALG00000010931	ENSSSCG00000034351	ENSBTAG00000003164	gene1939	ENSG00000172318
ENSGALG00000002477	ENSSSCG00000010800	ENSBTAG00000019859	gene15851	ENSG00000162630
ENSGALG00000016128	ENSSSCG00000038056	ENSBTAG00000023407	gene902	ENSG00000183778
ENSGALG00000001611	ENSSSCG00000015259	ENSBTAG00000027477	gene27481	ENSG00000109956
ENSGALG00000031590	ENSSSCG00000026246	ENSBTAG00000020817	gene14481	ENSG00000112309
ENSGALG00000017076	ENSSSCG00000009335	ENSBTAG00000033412	gene12762	ENSG00000187676
ENSGALG00000028803	ENSSSCG00000009798	ENSBTAG00000004197	gene16831	ENSG00000176383
ENSGALG00000032526	ENSSSCG00000024393	ENSBTAG00000010397	gene540	ENSG00000176597
ENSGALG00000007701	ENSSSCG00000033015	ENSBTAG00000001359	gene1414	ENSG00000156966
ENSGALG00000012988	ENSSSCG00000033412	ENSBTAG00000008553	gene6045	ENSG00000139044
ENSGALG00000004250	ENSSSCG00000033780	ENSBTAG00000024814	gene26090	ENSG00000182272
ENSGALG00000002022	ENSSSCG00000035454	ENSBTAG00000015249	gene9218	ENSG00000086062
ENSGALG00000010094	ENSSSCG00000026793	ENSBTAG00000011879	gene2471	ENSG00000117411
ENSGALG00000015151	ENSSSCG00000025005	ENSBTAG00000044063	gene23059	ENSG00000118276
ENSGALG00000005096	ENSSSCG00000039681	ENSBTAG00000017790	gene19327	ENSG00000108641
ENSGALG00000007298	ENSSSCG00000015079	ENSBTAG00000019365	gene15524	ENSG00000186318
ENSGALG00000015828	ENSSSCG00000012029	ENSBTAG00000004139	gene55	ENSG00000156273
ENSGALG00000015605	ENSSSCG00000004332	ENSBTAG00000020713	gene9800	ENSG00000112182
ENSGALG00000013157	ENSSSCG00000010996	ENSBTAG00000017845	gene9221	ENSG00000107262
ENSGALG00000009433	ENSSSCG00000010686	ENSBTAG00000013641	gene24347	ENSG00000151929
ENSGALG00000003254	ENSSSCG00000034468	ENSBTAG00000013143	gene24781	ENSG00000156735
ENSGALG00000031062	ENSSSCG00000037197	ENSBTAG00000017361	gene21241	ENSG00000166170
ENSGALG00000040308	ENSSSCG00000023045	ENSBTAG00000016776	gene19909	ENSG00000266074
ENSGALG00000033675	ENSSSCG00000004772	ENSBTAG00000004420	gene10763	ENSG00000140320
ENSGALG00000042538	ENSSSCG00000017142	ENSBTAG00000019044	gene19916	ENSG00000175866
ENSGALG00000003548	ENSSSCG00000007602	ENSBTAG00000019181	gene24143	ENSG00000006453
ENSGALG00000012285	ENSSSCG00000000111	ENSBTAG00000015290	gene6096	ENSG00000128298
ENSGALG00000031493	ENSSSCG00000001516	ENSBTAG00000000428	gene22868	ENSG00000030110
ENSGALG00000040993	ENSSSCG00000011014	ENSBTAG00000003045	gene13152	ENSG00000095739
ENSGALG00000012292	ENSSSCG00000022361	ENSBTAG00000015297	gene6429	ENSG00000153064
ENSGALG00000005872	ENSSSCG00000020678	ENSBTAG00000023745	gene17313	ENSG00000172530
ENSGALG00000004366	ENSSSCG00000011438	ENSBTAG00000045817	gene21648	ENSG00000163930
ENSGALG00000003484	ENSSSCG00000016170	ENSBTAG00000033690	gene1568	ENSG00000138376
ENSGALG00000043217	ENSSSCG00000005730	ENSBTAG00000023801	gene12360	ENSG00000125492
ENSGALG00000040069	ENSSSCG00000006914	ENSBTAG00000005938	gene2886	ENSG00000143032
ENSGALG00000010323	ENSSSCG00000030582	ENSBTAG00000025405	gene10259	ENSG00000156127
ENSGALG00000035516	ENSSSCG00000026587	ENSBTAG00000011982	gene16413	ENSG00000123685
ENSGALG00000029408	ENSSSCG00000027342	ENSBTAG00000005197	gene23968	ENSG00000009954
ENSGALG00000029588	ENSSSCG00000000403	ENSBTAG00000017840	gene5333	ENSG00000076108
ENSGALG00000012579	ENSSSCG00000015882	ENSBTAG00000020654	gene1895	ENSG00000123636
ENSGALG00000045856	ENSSSCG00000002356	ENSBTAG00000018467	gene10288	ENSG00000119636
ENSGALG00000013297	ENSSSCG00000013337	ENSBTAG00000014847	gene14906	ENSG00000129151
ENSGALG00000033769	ENSSSCG00000000523	ENSBTAG00000004425	gene4808	ENSG00000179941
ENSGALG00000042415	ENSSSCG00000025417	ENSBTAG00000014923	gene17438	ENSG00000125124
ENSGALG00000001798	ENSSSCG00000001924	ENSBTAG00000007614	gene11149	ENSG00000140463
ENSGALG00000011880	ENSSSCG00000009093	ENSBTAG00000004945	gene6303	ENSG00000138686
ENSGALG00000015353	ENSSSCG00000011943	ENSBTAG00000006893	gene233	ENSG00000114439
ENSGALG00000045469	ENSSSCG00000006477	ENSBTAG00000015789	gene3524	ENSG00000132692
ENSGALG00000008009	ENSSSCG00000022869	ENSBTAG00000021851	gene4510	ENSG00000075790
ENSGALG00000042895	ENSSSCG00000028878	ENSBTAG00000012002	gene17207	ENSG00000050820
ENSGALG00000007796	ENSSSCG00000007485	ENSBTAG00000000835	gene13846	ENSG00000064787
ENSGALG00000005295	ENSSSCG00000017676	ENSBTAG00000002663	gene18780	ENSG00000141376
ENSGALG00000013177	ENSSSCG00000029163	ENSBTAG00000013825	gene5718	ENSG00000060982
ENSGALG00000006617	ENSSSCG00000010743	ENSBTAG00000005792	gene24293	ENSG00000107949
ENSGALG00000043400	ENSSSCG00000040144	ENSBTAG00000017781	gene5048	ENSG00000186666
ENSGALG00000034860	ENSSSCG00000033350	ENSBTAG00000011139	gene634	ENSG00000114200
ENSGALG00000040702	ENSSSCG00000004465	ENSBTAG00000012096	gene9572	ENSG00000083123
ENSGALG00000028935	ENSSSCG00000025691	ENSBTAG00000013851	gene2837	ENSG00000142867
ENSGALG00000034048	ENSSSCG00000008392	ENSBTAG00000016534	gene11708	ENSG00000119866
ENSGALG00000031862	ENSSSCG00000002507	ENSBTAG00000018019	gene21131	ENSG00000127152
ENSGALG00000006211	ENSSSCG00000035357	ENSBTAG00000006526	gene13533	ENSG00000171552
ENSGALG00000013037	ENSSSCG00000040373	ENSBTAG00000013956	gene6066	ENSG00000099968
ENSGALG00000011544	ENSSSCG00000000623	ENSBTAG00000047225	gene5819	ENSG00000121380
ENSGALG00000007357	ENSSSCG00000011810	ENSBTAG00000001511	gene460	ENSG00000113916
ENSGALG00000004379	ENSSSCG00000009801	ENSBTAG00000032517	gene16828	ENSG00000110987
ENSGALG00000036647	ENSSSCG00000007708	ENSBTAG00000020544	gene23967	ENSG00000106635
ENSGALG00000037655	ENSSSCG00000006698	ENSBTAG00000002422	gene3183	ENSG00000116128
ENSGALG00000007685	ENSSSCG00000015099	ENSBTAG00000005138	gene15492	ENSG00000186174
ENSGALG00000013935	ENSSSCG00000004163	ENSBTAG00000007802	gene9914	ENSG00000029363
ENSGALG00000005408	ENSSSCG00000036572	ENSBTAG00000001026	gene17249	ENSG00000135697
ENSGALG00000007868	ENSSSCG00000015039	ENSBTAG00000034193	gene15571	ENSG00000197580
ENSGALG00000003976	ENSSSCG00000012655	ENSBTAG00000004962	gene26957	ENSG00000085185
ENSGALG00000006695	ENSSSCG00000010052	ENSBTAG00000020566	gene27195	ENSG00000186716
ENSGALG00000006947	ENSSSCG00000024109	ENSBTAG00000000448	gene408	ENSG00000161267
ENSGALG00000012338	ENSSSCG00000022282	ENSBTAG00000002526	gene6417	ENSG00000164039
ENSGALG00000011080	ENSSSCG00000027030	ENSBTAG00000021717	gene21120	ENSG00000168398
ENSGALG00000012163	ENSSSCG00000013333	ENSBTAG00000008134	gene14902	ENSG00000176697
ENSGALG00000005266	ENSSSCG00000033191	ENSBTAG00000009762	gene17514	ENSG00000166546
ENSGALG00000011236	ENSSSCG00000036589	ENSBTAG00000017716	gene21151	ENSG00000183092
ENSGALG00000015314	ENSSSCG00000031159	ENSBTAG00000012534	gene9736	ENSG00000178409
ENSGALG00000016283	ENSSSCG00000001498	ENSBTAG00000008228	gene22920	ENSG00000151917
ENSGALG00000006682	ENSSSCG00000032984	ENSBTAG00000020800	gene13100	ENSG00000165626
ENSGALG00000007217	ENSSSCG00000023090	ENSBTAG00000011186	gene25830	ENSG00000167995
ENSGALG00000010029	ENSSSCG00000000499	ENSBTAG00000002931	gene5194	ENSG00000127325
ENSGALG00000043605	ENSSSCG00000003929	ENSBTAG00000015288	gene2488	ENSG00000142959
ENSGALG00000004172	ENSSSCG00000014556	ENSBTAG00000001744	gene27229	ENSG00000177951
ENSGALG00000003111	ENSSSCG00000037673	ENSBTAG00000021521	gene23646	ENSG00000103429
ENSGALG00000008735	ENSSSCG00000007084	ENSBTAG00000021867	gene13170	ENSG00000125864
ENSGALG00000040249	ENSSSCG00000006222	ENSBTAG00000033173	gene14201	ENSG00000180828
ENSGALG00000005718	ENSSSCG00000031937	ENSBTAG00000010873	gene13417	ENSG00000125533
ENSGALG00000008308	ENSSSCG00000036136	ENSBTAG00000009863	gene21507	ENSG00000134107
ENSGALG00000041414	ENSSSCG00000028552	ENSBTAG00000030575	gene5708	ENSG00000123095
ENSGALG00000036095	ENSSSCG00000010204	ENSBTAG00000010694	gene25277	ENSG00000122870
ENSGALG00000012934	ENSSSCG00000000531	ENSBTAG00000006734	gene5661	ENSG00000151746
ENSGALG00000005249	ENSSSCG00000027166	ENSBTAG00000046549	gene9317	ENSG00000185963
ENSGALG00000007319	ENSSSCG00000009896	ENSBTAG00000003696	gene16715	ENSG00000135127
ENSGALG00000013039	ENSSSCG00000000769	ENSBTAG00000013988	gene6068	ENSG00000015475
ENSGALG00000011541	ENSSSCG00000015720	ENSBTAG00000019177	gene2115	ENSG00000136717
ENSGALG00000008713	ENSSSCG00000040486	ENSBTAG00000013573	gene19952	ENSG00000089685
ENSGALG00000010541	ENSSSCG00000008513	ENSBTAG00000027932	gene11538	ENSG00000115760
ENSGALG00000005762	ENSSSCG00000036109	ENSBTAG00000004911	gene13415	ENSG00000101197
ENSGALG00000016661	ENSSSCG00000027568	ENSBTAG00000005049	gene8670	ENSG00000136573
ENSGALG00000004259	ENSSSCG00000017796	ENSBTAG00000021370	gene18965	ENSG00000108578
ENSGALG00000006973	ENSSSCG00000010504	ENSBTAG00000021358	gene24560	ENSG00000095585
ENSGALG00000005794	ENSSSCG00000010551	ENSBTAG00000010739	gene24507	ENSG00000196072
ENSGALG00000040735	ENSSSCG00000037384	ENSBTAG00000012250	gene10508	ENSG00000104164
ENSGALG00000031786	ENSSSCG00000016756	ENSBTAG00000013414	gene4299	ENSG00000106605
ENSGALG00000015225	ENSSSCG00000022396	ENSBTAG00000002690	gene16003	ENSG00000117475
ENSGALG00000014537	ENSSSCG00000035284	ENSBTAG00000012180	gene10775	ENSG00000104081
ENSGALG00000041267	ENSSSCG00000011081	ENSBTAG00000015584	gene13066	ENSG00000168283
ENSGALG00000000120	ENSSSCG00000032071	ENSBTAG00000000992	gene11913	ENSG00000163217
ENSGALG00000004742	ENSSSCG00000012310	ENSBTAG00000045782	gene26343	ENSG00000130385
ENSGALG00000029301	ENSSSCG00000039442	ENSBTAG00000005111	gene13314	ENSG00000125845
ENSGALG00000010885	ENSSSCG00000027722	ENSBTAG00000001126	gene6874	ENSG00000138756
ENSGALG00000035052	ENSSSCG00000029061	ENSBTAG00000017642	gene6886	ENSG00000152785
ENSGALG00000012429	ENSSSCG00000005045	ENSBTAG00000003835	gene10484	ENSG00000125378
ENSGALG00000016293	ENSSSCG00000001478	ENSBTAG00000012870	gene22917	ENSG00000112175
ENSGALG00000012787	ENSSSCG00000001027	ENSBTAG00000019234	gene21973	ENSG00000153162
ENSGALG00000007668	ENSSSCG00000007501	ENSBTAG00000015362	gene13478	ENSG00000101144
ENSGALG00000029811	ENSSSCG00000016665	ENSBTAG00000010866	gene4432	ENSG00000164619
ENSGALG00000002003	ENSSSCG00000010360	ENSBTAG00000000231	gene25064	ENSG00000107779
ENSGALG00000012216	ENSSSCG00000029621	ENSBTAG00000002081	gene6467	ENSG00000138696
ENSGALG00000002624	ENSSSCG00000010198	ENSBTAG00000012878	gene25286	ENSG00000165733
ENSGALG00000009440	ENSSSCG00000021466	ENSBTAG00000007608	gene4462	ENSG00000164603
ENSGALG00000016557	ENSSSCG00000012137	ENSBTAG00000000377	gene26717	ENSG00000102010
ENSGALG00000006041	ENSSSCG00000001798	ENSBTAG00000015462	gene20743	ENSG00000169594
ENSGALG00000015101	ENSSSCG00000005180	ENSBTAG00000003669	gene8838	ENSG00000173068
ENSGALG00000002882	ENSSSCG00000016985	ENSBTAG00000002021	gene20173	ENSG00000113734
ENSGALG00000003788	ENSSSCG00000004582	ENSBTAG00000013493	gene10612	ENSG00000140299
ENSGALG00000010476	ENSSSCG00000024388	ENSBTAG00000017804	gene24266	ENSG00000176171
ENSGALG00000043405	ENSSSCG00000009658	ENSBTAG00000021307	gene9201	ENSG00000104765
ENSGALG00000015152	ENSSSCG00000025826	ENSBTAG00000013909	gene277	ENSG00000144857
ENSGALG00000026470	ENSSSCG00000008735	ENSBTAG00000004316	gene6968	ENSG00000038219
ENSGALG00000005772	ENSSSCG00000032684	ENSBTAG00000008711	gene2188	ENSG00000176720
ENSGALG00000036160	ENSSSCG00000016082	ENSBTAG00000031614	gene1681	ENSG00000152430
ENSGALG00000028145	ENSSSCG00000028788	ENSBTAG00000001711	gene19224	ENSG00000196544
ENSGALG00000006666	ENSSSCG00000029714	ENSBTAG00000019200	gene13560	ENSG00000078898
ENSGALG00000006679	ENSSSCG00000029295	ENSBTAG00000038412	gene13563	ENSG00000186191
ENSGALG00000006674	ENSSSCG00000025052	ENSBTAG00000010112	gene13561	ENSG00000167104
ENSGALG00000009576	ENSSSCG00000010822	ENSBTAG00000004064	gene15888	ENSG00000162813
ENSGALG00000012865	ENSSSCG00000016494	ENSBTAG00000021761	gene4092	ENSG00000157764
ENSGALG00000004650	ENSSSCG00000040595	ENSBTAG00000001168	gene16787	ENSG00000089234
ENSGALG00000002781	ENSSSCG00000022101	ENSBTAG00000022520	gene19687	ENSG00000012048
ENSGALG00000017073	ENSSSCG00000029039	ENSBTAG00000000988	gene12769	ENSG00000139618
ENSGALG00000005383	ENSSSCG00000012813	ENSBTAG00000007817	gene27853	ENSG00000185515
ENSGALG00000029379	ENSSSCG00000032820	ENSBTAG00000046760	gene6242	ENSG00000100425
ENSGALG00000000156	ENSSSCG00000001471	ENSBTAG00000011074	gene22892	ENSG00000204256
ENSGALG00000002682	ENSSSCG00000005749	ENSBTAG00000010582	gene12421	ENSG00000169925
ENSGALG00000034725	ENSSSCG00000022227	ENSBTAG00000002495	gene8404	ENSG00000141867
ENSGALG00000003786	ENSSSCG00000021644	ENSBTAG00000021575	gene17367	ENSG00000166164
ENSGALG00000037646	ENSSSCG00000014327	ENSBTAG00000008753	gene7503	ENSG00000112983
ENSGALG00000011705	ENSSSCG00000031710	ENSBTAG00000012753	gene21257	ENSG00000185024
ENSGALG00000003124	ENSSSCG00000040833	ENSBTAG00000027665	gene24790	ENSG00000104221
ENSGALG00000006997	ENSSSCG00000005504	ENSBTAG00000015936	gene9503	ENSG00000078725
ENSGALG00000004448	ENSSSCG00000015515	ENSBTAG00000013715	gene16308	ENSG00000198797
ENSGALG00000033407	ENSSSCG00000010809	ENSBTAG00000008420	gene15865	ENSG00000162670
ENSGALG00000005279	ENSSSCG00000021384	ENSBTAG00000012068	gene18772	ENSG00000136492
ENSGALG00000003373	ENSSSCG00000016827	ENSBTAG00000019211	gene20414	ENSG00000113460
ENSGALG00000009413	ENSSSCG00000010836	ENSBTAG00000007595	gene15907	ENSG00000162819
ENSGALG00000033529	ENSSSCG00000011548	ENSBTAG00000007776	gene21486	ENSG00000156983
ENSGALG00000000776	ENSSSCG00000020803	ENSBTAG00000013316	gene22820	ENSG00000096070
ENSGALG00000006406	ENSSSCG00000036703	ENSBTAG00000005616	gene26850	ENSG00000102239
ENSGALG00000006681	ENSSSCG00000037337	ENSBTAG00000017861	gene26184	ENSG00000174672
ENSGALG00000016065	ENSSSCG00000021042	ENSBTAG00000013602	gene896	ENSG00000185658
ENSGALG00000007151	ENSSSCG00000025156	ENSBTAG00000016230	gene26194	ENSG00000165288
ENSGALG00000003405	ENSSSCG00000026392	ENSBTAG00000020655	gene1357	ENSG00000160058
ENSGALG00000001328	ENSSSCG00000027907	ENSBTAG00000016648	gene7627	ENSG00000172270
ENSGALG00000001849	ENSSSCG00000011384	ENSBTAG00000011581	gene21729	ENSG00000164061
ENSGALG00000043998	ENSSSCG00000020989	ENSBTAG00000013241	gene2651	ENSG00000162399
ENSGALG00000008861	ENSSSCG00000021173	ENSBTAG00000044155	gene9469	ENSG00000119411
ENSGALG00000014509	ENSSSCG00000028359	ENSBTAG00000006156	gene6980	ENSG00000109743
ENSGALG00000006515	ENSSSCG00000015139	ENSBTAG00000013994	gene15443	ENSG00000188909
ENSGALG00000030598	ENSSSCG00000010467	ENSBTAG00000016104	gene24617	ENSG00000095564
ENSGALG00000006020	ENSSSCG00000001801	ENSBTAG00000021341	gene20746	ENSG00000064726
ENSGALG00000039595	ENSSSCG00000000162	ENSBTAG00000027064	gene5569	ENSG00000151136
ENSGALG00000023359	ENSSSCG00000026789	ENSBTAG00000030166	gene20076	ENSG00000204347
ENSGALG00000028978	ENSSSCG00000003926	ENSBTAG00000039529	gene2491	ENSG00000222009
ENSGALG00000001019	ENSSSCG00000013444	ENSBTAG00000016108	gene7563	ENSG00000133243
ENSGALG00000009028	ENSSSCG00000020853	ENSBTAG00000019304	gene12969	ENSG00000132640
ENSGALG00000033813	ENSSSCG00000035555	ENSBTAG00000012751	gene21258	ENSG00000184887
ENSGALG00000010131	ENSSSCG00000037507	ENSBTAG00000000529	gene22790	ENSG00000183826
ENSGALG00000028608	ENSSSCG00000008965	ENSBTAG00000004237	gene6831	ENSG00000174808
ENSGALG00000011216	ENSSSCG00000011193	ENSBTAG00000019129	gene1059	ENSG00000169814
ENSGALG00000010570	ENSSSCG00000038762	ENSBTAG00000011025	gene2597	ENSG00000134717
ENSGALG00000026858	ENSSSCG00000028322	ENSBTAG00000015711	gene15747	ENSG00000159388
ENSGALG00000007618	ENSSSCG00000015020	ENSBTAG00000034346	gene15597	ENSG00000137707
ENSGALG00000004958	ENSSSCG00000026742	ENSBTAG00000019250	gene27114	ENSG00000010671
ENSGALG00000007820	ENSSSCG00000010563	ENSBTAG00000007476	gene24486	ENSG00000166167
ENSGALG00000008233	ENSSSCG00000030469	ENSBTAG00000021181	gene11350	ENSG00000169679
ENSGALG00000036892	ENSSSCG00000004782	ENSBTAG00000007237	gene10774	ENSG00000156970
ENSGALG00000009681	ENSSSCG00000010726	ENSBTAG00000017913	gene24314	ENSG00000154473
ENSGALG00000004705	ENSSSCG00000007623	ENSBTAG00000020439	gene24133	ENSG00000106245
ENSGALG00000015410	ENSSSCG00000004366	ENSBTAG00000018790	gene9749	ENSG00000112276
ENSGALG00000003467	ENSSSCG00000026752	ENSBTAG00000010101	gene22750	ENSG00000112578
ENSGALG00000008220	ENSSSCG00000016094	ENSBTAG00000006049	gene1664	ENSG00000082153
ENSGALG00000010809	ENSSSCG00000023118	ENSBTAG00000014262	gene4645	ENSG00000136261
ENSGALG00000021569	ENSSSCG00000003524	ENSBTAG00000007153	gene1171	ENSG00000173372
ENSGALG00000004771	ENSSSCG00000033512	ENSBTAG00000011196	gene1174	ENSG00000173369
ENSGALG00000029669	ENSSSCG00000038706	ENSBTAG00000011193	gene1172	ENSG00000159189
ENSGALG00000028031	ENSSSCG00000039101	ENSBTAG00000011759	gene19742	ENSG00000131094
ENSGALG00000032554	ENSSSCG00000011043	ENSBTAG00000016677	gene13120	ENSG00000165985
ENSGALG00000027232	ENSSSCG00000035993	ENSBTAG00000001367	gene7234	ENSG00000145861
ENSGALG00000027067	ENSSSCG00000030325	ENSBTAG00000008074	gene5643	ENSG00000133466
ENSGALG00000014515	ENSSSCG00000008737	ENSBTAG00000010343	gene6976	ENSG00000163145
ENSGALG00000005253	ENSSSCG00000032400	ENSBTAG00000033481	gene23382	ENSG00000184471
ENSGALG00000014603	ENSSSCG00000039847	ENSBTAG00000004840	gene5953	ENSG00000182326
ENSGALG00000035721	ENSSSCG00000001422	ENSBTAG00000007450	gene22574	ENSG00000166278
ENSGALG00000016148	ENSSSCG00000025821	ENSBTAG00000021259	gene924	ENSG00000157617
ENSGALG00000034014	ENSSSCG00000015111	ENSBTAG00000015013	gene15480	ENSG00000172375
ENSGALG00000017314	ENSSSCG00000014835	ENSBTAG00000002907	gene14979	ENSG00000168014
ENSGALG00000001273	ENSSSCG00000037177	ENSBTAG00000047560	gene7637	ENSG00000183186
ENSGALG00000013210	ENSSSCG00000000570	ENSBTAG00000001673	gene5727	ENSG00000111731
ENSGALG00000030038	ENSSSCG00000013551	ENSBTAG00000017280	gene8052	ENSG00000125730
ENSGALG00000001565	ENSSSCG00000005512	ENSBTAG00000012210	gene9511	ENSG00000106804
ENSGALG00000014840	ENSSSCG00000016861	ENSBTAG00000014177	gene20371	ENSG00000039537
ENSGALG00000014835	ENSSSCG00000016859	ENSBTAG00000011766	gene20373	ENSG00000112936
ENSGALG00000010850	ENSSSCG00000003835	ENSBTAG00000003774	gene2661	ENSG00000157131
ENSGALG00000010853	ENSSSCG00000003834	ENSBTAG00000003775	gene2662	ENSG00000021852
ENSGALG00000002993	ENSSSCG00000023169	ENSBTAG00000034681	gene18665	ENSG00000154975
ENSGALG00000003456	ENSSSCG00000004565	ENSBTAG00000019390	gene10635	ENSG00000074410
ENSGALG00000005360	ENSSSCG00000023186	ENSBTAG00000017969	gene18789	ENSG00000167434
ENSGALG00000033720	ENSSSCG00000038785	ENSBTAG00000020889	gene17524	ENSG00000168748
ENSGALG00000039145	ENSSSCG00000006233	ENSBTAG00000017529	gene14217	ENSG00000178538
ENSGALG00000021340	ENSSSCG00000005315	ENSBTAG00000011420	gene9031	ENSG00000107159
ENSGALG00000001765	ENSSSCG00000005127	ENSBTAG00000001223	gene8743	ENSG00000120159
ENSGALG00000027262	ENSSSCG00000016266	ENSBTAG00000040055	gene1424	ENSG00000135932
ENSGALG00000017005	ENSSSCG00000009397	ENSBTAG00000034222	gene12853	ENSG00000102547
ENSGALG00000014998	ENSSSCG00000003705	ENSBTAG00000008705	gene23100	ENSG00000134508
ENSGALG00000005345	ENSSSCG00000007540	ENSBTAG00000020797	gene13433	ENSG00000149679
ENSGALG00000007116	ENSSSCG00000009913	ENSBTAG00000020049	gene16697	ENSG00000157782
ENSGALG00000037497	ENSSSCG00000020764	ENSBTAG00000022209	gene26103	ENSG00000167791
ENSGALG00000040463	ENSSSCG00000025869	ENSBTAG00000017886	gene16609	ENSG00000100314
ENSGALG00000034132	ENSSSCG00000040709	ENSBTAG00000015097	gene12412	ENSG00000160325
ENSGALG00000011024	ENSSSCG00000004829	ENSBTAG00000016455	gene2713	ENSG00000158966
ENSGALG00000037131	ENSSSCG00000013754	ENSBTAG00000014828	gene8246	ENSG00000141837
ENSGALG00000008456	ENSSSCG00000033493	ENSBTAG00000007882	gene12454	ENSG00000148408
ENSGALG00000013022	ENSSSCG00000027725	ENSBTAG00000010660	gene6059	ENSG00000151067
ENSGALG00000005332	ENSSSCG00000011455	ENSBTAG00000010026	gene21616	ENSG00000157388
ENSGALG00000007623	ENSSSCG00000017562	ENSBTAG00000009835	gene19384	ENSG00000006283
ENSGALG00000037744	ENSSSCG00000024784	ENSBTAG00000047491	gene16492	ENSG00000081248
ENSGALG00000008486	ENSSSCG00000015402	ENSBTAG00000020569	gene4572	ENSG00000153956
ENSGALG00000038242	ENSSSCG00000011412	ENSBTAG00000009489	gene21692	ENSG00000007402
ENSGALG00000005400	ENSSSCG00000027019	ENSBTAG00000013117	gene21607	ENSG00000157445
ENSGALG00000025788	ENSSSCG00000017510	ENSBTAG00000002036	gene19501	ENSG00000067191
ENSGALG00000008591	ENSSSCG00000011040	ENSBTAG00000022000	gene13131	ENSG00000165995
ENSGALG00000027771	ENSSSCG00000017271	ENSBTAG00000007547	gene20122	ENSG00000108878
ENSGALG00000031977	ENSSSCG00000033551	ENSBTAG00000010865	gene5627	ENSG00000166862
ENSGALG00000038087	ENSSSCG00000036255	ENSBTAG00000001404	gene23759	ENSG00000006116
ENSGALG00000026091	ENSSSCG00000037202	ENSBTAG00000000589	gene20121	ENSG00000075461
ENSGALG00000003911	ENSSSCG00000036461	ENSBTAG00000012311	gene20120	ENSG00000075429
ENSGALG00000042886	ENSSSCG00000025532	ENSBTAG00000007506	gene18460	ENSG00000105605
ENSGALG00000024391	ENSSSCG00000032085	ENSBTAG00000010373	gene7962	ENSG00000105298
ENSGALG00000009314	ENSSSCG00000038222	ENSBTAG00000022808	gene24361	ENSG00000151893
ENSGALG00000004554	ENSSSCG00000015504	ENSBTAG00000001107	gene16296	ENSG00000116161
ENSGALG00000014582	ENSSSCG00000031831	ENSBTAG00000000977	gene15543	ENSG00000182985
ENSGALG00000043393	ENSSSCG00000011999	ENSBTAG00000009219	gene118	ENSG00000175161
ENSGALG00000036925	ENSSSCG00000006415	ENSBTAG00000003217	gene3613	ENSG00000162706
ENSGALG00000008926	ENSSSCG00000016611	ENSBTAG00000005110	gene4241	ENSG00000081803
ENSGALG00000032282	ENSSSCG00000006125	ENSBTAG00000015924	gene13911	ENSG00000104327
ENSGALG00000026903	ENSSSCG00000002730	ENSBTAG00000001075	gene17643	ENSG00000172137
ENSGALG00000001525	ENSSSCG00000017543	ENSBTAG00000007935	gene19431	ENSG00000136436
ENSGALG00000009509	ENSSSCG00000015320	ENSBTAG00000017458	gene4717	ENSG00000004948
ENSGALG00000002632	ENSSSCG00000016031	ENSBTAG00000008483	gene2085	ENSG00000064989
ENSGALG00000033471	ENSSSCG00000016535	ENSBTAG00000013953	gene4142	ENSG00000122786
ENSGALG00000008271	ENSSSCG00000010601	ENSBTAG00000007044	gene24441	ENSG00000185933
ENSGALG00000008270	ENSSSCG00000010600	ENSBTAG00000009719	gene24442	ENSG00000138172
ENSGALG00000008273	ENSSSCG00000034671	ENSBTAG00000032761	gene24440	ENSG00000183128
ENSGALG00000007979	ENSSSCG00000026517	ENSBTAG00000025822	gene11192	ENSG00000129007
ENSGALG00000001122	ENSSSCG00000007730	ENSBTAG00000043969	gene23931	ENSG00000183166
ENSGALG00000040368	ENSSSCG00000013746	ENSBTAG00000015114	gene8256	ENSG00000179218
ENSGALG00000003914	ENSSSCG00000013858	ENSBTAG00000033222	gene8447	ENSG00000269058
ENSGALG00000029912	ENSSSCG00000011550	ENSBTAG00000007780	gene21484	ENSG00000134072
ENSGALG00000033051	ENSSSCG00000011111	ENSBTAG00000008650	gene13021	ENSG00000183049
ENSGALG00000001319	ENSSSCG00000015619	ENSBTAG00000016541	gene16446	ENSG00000008118
ENSGALG00000005621	ENSSSCG00000014443	ENSBTAG00000020087	gene7321	ENSG00000070808
ENSGALG00000041635	ENSSSCG00000009123	ENSBTAG00000014463	gene6355	ENSG00000145349
ENSGALG00000005088	ENSSSCG00000010311	ENSBTAG00000012667	gene25134	ENSG00000148660
ENSGALG00000045574	ENSSSCG00000029888	ENSBTAG00000005657	gene515	ENSG00000163888
ENSGALG00000000244	ENSSSCG00000037019	ENSBTAG00000035662	gene7070	ENSG00000152495
ENSGALG00000001617	ENSSSCG00000017873	ENSBTAG00000007166	gene19063	ENSG00000004660
ENSGALG00000040131	ENSSSCG00000009815	ENSBTAG00000010815	gene16812	ENSG00000110931
ENSGALG00000035800	ENSSSCG00000008447	ENSBTAG00000032519	gene11623	ENSG00000143919
ENSGALG00000035058	ENSSSCG00000025416	ENSBTAG00000004878	gene21716	ENSG00000164076
ENSGALG00000006411	ENSSSCG00000038955	ENSBTAG00000021519	gene7536	ENSG00000164615
ENSGALG00000001692	ENSSSCG00000005753	ENSBTAG00000006008	gene12378	ENSG00000130559
ENSGALG00000002145	ENSSSCG00000027314	ENSBTAG00000008153	gene16484	ENSG00000118200
ENSGALG00000039525	ENSSSCG00000036772	ENSBTAG00000014602	gene16116	ENSG00000171735
ENSGALG00000008420	ENSSSCG00000011582	ENSBTAG00000015273	gene21878	ENSG00000144712
ENSGALG00000011822	ENSSSCG00000038130	ENSBTAG00000009991	gene19940	ENSG00000171302
ENSGALG00000032148	ENSSSCG00000014020	ENSBTAG00000048107	gene8597	ENSG00000127022
ENSGALG00000036294	ENSSSCG00000003672	ENSBTAG00000013363	gene2386	ENSG00000131236
ENSGALG00000012715	ENSSSCG00000001068	ENSBTAG00000016924	gene22026	ENSG00000112186
ENSGALG00000036175	ENSSSCG00000008239	ENSBTAG00000005432	gene11816	ENSG00000042493
ENSGALG00000041685	ENSSSCG00000012999	ENSBTAG00000010230	gene25957	ENSG00000014216
ENSGALG00000034562	ENSSSCG00000037779	ENSBTAG00000002809	gene2205	ENSG00000142330
ENSGALG00000010186	ENSSSCG00000001698	ENSBTAG00000021066	gene22694	ENSG00000137225
ENSGALG00000020084	ENSSSCG00000020986	ENSBTAG00000008946	gene11942	ENSG00000162949
ENSGALG00000009069	ENSSSCG00000024781	ENSBTAG00000015865	gene11939	ENSG00000214711
ENSGALG00000002018	ENSSSCG00000007993	ENSBTAG00000016592	gene23351	ENSG00000103326
ENSGALG00000009360	ENSSSCG00000029411	ENSBTAG00000012778	gene15917	ENSG00000162909
ENSGALG00000009050	ENSSSCG00000004728	ENSBTAG00000008868	gene10713	ENSG00000092529
ENSGALG00000040478	ENSSSCG00000014875	ENSBTAG00000005034	gene14915	ENSG00000149260
ENSGALG00000008006	ENSSSCG00000012584	ENSBTAG00000000828	gene27021	ENSG00000077274
ENSGALG00000041731	ENSSSCG00000030697	ENSBTAG00000006479	gene1052	ENSG00000131375
ENSGALG00000009382	ENSSSCG00000034746	ENSBTAG00000003600	gene15916	ENSG00000203697
ENSGALG00000013532	ENSSSCG00000013305	ENSBTAG00000016744	gene14863	ENSG00000135387
ENSGALG00000010208	ENSSSCG00000000517	ENSBTAG00000014859	gene4798	ENSG00000180881
ENSGALG00000013376	ENSSSCG00000031959	ENSBTAG00000012688	gene20408	ENSG00000152611
ENSGALG00000001547	ENSSSCG00000006775	ENSBTAG00000014295	gene3084	ENSG00000116489
ENSGALG00000013125	ENSSSCG00000000589	ENSBTAG00000013207	gene5757	ENSG00000177938
ENSGALG00000004034	ENSSSCG00000003493	ENSBTAG00000004554	gene1126	ENSG00000077549
ENSGALG00000042365	ENSSSCG00000025260	ENSBTAG00000015044	gene5649	ENSG00000100065
ENSGALG00000004398	ENSSSCG00000034390	ENSBTAG00000014698	gene24194	ENSG00000198286
ENSGALG00000026154	ENSSSCG00000008077	ENSBTAG00000011202	gene9321	ENSG00000165233
ENSGALG00000001889	ENSSSCG00000031715	ENSBTAG00000006572	gene12386	ENSG00000187796
ENSGALG00000008474	ENSSSCG00000016117	ENSBTAG00000016000	gene1635	ENSG00000138380
ENSGALG00000042981	ENSSSCG00000026710	ENSBTAG00000001441	gene23589	ENSG00000153048
ENSGALG00000021442	ENSSSCG00000022722	ENSBTAG00000018900	gene17559	ENSG00000159753
ENSGALG00000038527	ENSSSCG00000002012	ENSBTAG00000015208	gene11103	ENSG00000186648
ENSGALG00000015155	ENSSSCG00000005271	ENSBTAG00000008204	gene8982	ENSG00000156017
ENSGALG00000043435	ENSSSCG00000012911	ENSBTAG00000017690	gene25903	ENSG00000172508
ENSGALG00000006427	ENSSSCG00000012857	ENSBTAG00000010777	gene26152	ENSG00000110619
ENSGALG00000016847	ENSSSCG00000031757	ENSBTAG00000011471	gene12502	ENSG00000134905
ENSGALG00000031813	ENSSSCG00000017477	ENSBTAG00000006250	gene19532	ENSG00000108349
ENSGALG00000008208	ENSSSCG00000023996	ENSBTAG00000012545	gene10173	ENSG00000166734
ENSGALG00000009653	ENSSSCG00000015327	ENSBTAG00000009109	gene4710	ENSG00000127995
ENSGALG00000042400	ENSSSCG00000012253	ENSBTAG00000020136	gene27410	ENSG00000147044
ENSGALG00000008034	ENSSSCG00000040578	ENSBTAG00000007220	gene20025	ENSG00000177303
ENSGALG00000010638	ENSSSCG00000034012	ENSBTAG00000015874	gene24925	ENSG00000164305
ENSGALG00000012186	ENSSSCG00000009140	ENSBTAG00000012537	gene6380	ENSG00000138794
ENSGALG00000008933	ENSSSCG00000032408	ENSBTAG00000006615	gene24397	ENSG00000165806
ENSGALG00000015611	ENSSSCG00000004331	ENSBTAG00000011313	gene9802	ENSG00000118412
ENSGALG00000001366	ENSSSCG00000003460	ENSBTAG00000002472	gene16241	ENSG00000132906
ENSGALG00000015018	ENSSSCG00000006745	ENSBTAG00000011500	gene3125	ENSG00000118729
ENSGALG00000038405	ENSSSCG00000011878	ENSBTAG00000003865	gene338	ENSG00000036828
ENSGALG00000007744	ENSSSCG00000007495	ENSBTAG00000014555	gene13483	ENSG00000087589
ENSGALG00000014682	ENSSSCG00000014170	ENSBTAG00000000874	gene7130	ENSG00000153113
ENSGALG00000002888	ENSSSCG00000003407	ENSBTAG00000019818	gene16073	ENSG00000130940
ENSGALG00000030187	ENSSSCG00000013302	ENSBTAG00000020980	gene14860	ENSG00000121691
ENSGALG00000043287	ENSSSCG00000016634	ENSBTAG00000017869	gene4480	ENSG00000105974
ENSGALG00000033295	ENSSSCG00000016635	ENSBTAG00000045584	gene4478	ENSG00000105971
ENSGALG00000008351	ENSSSCG00000040643	ENSBTAG00000022699	gene21496	ENSG00000182533
ENSGALG00000032410	ENSSSCG00000002648	ENSBTAG00000010927	gene17333	ENSG00000129993
ENSGALG00000003169	ENSSSCG00000033811	ENSBTAG00000016103	gene17532	ENSG00000067955
ENSGALG00000029077	ENSSSCG00000015115	ENSBTAG00000006817	gene15474	ENSG00000110395
ENSGALG00000015351	ENSSSCG00000022486	ENSBTAG00000013057	gene226	ENSG00000114423
ENSGALG00000038981	ENSSSCG00000028585	ENSBTAG00000018348	gene4508	ENSG00000105879
ENSGALG00000042664	ENSSSCG00000040652	ENSBTAG00000015194	gene17375	ENSG00000102924
ENSGALG00000028682	ENSSSCG00000020859	ENSBTAG00000005985	gene22987	ENSG00000141668
ENSGALG00000030821	ENSSSCG00000007490	ENSBTAG00000017524	gene13853	ENSG00000054803
ENSGALG00000009714	ENSSSCG00000009717	ENSBTAG00000022013	gene8633	ENSG00000145439
ENSGALG00000023338	ENSSSCG00000024261	ENSBTAG00000038306	gene19934	ENSG00000173894
ENSGALG00000035911	ENSSSCG00000017160	ENSBTAG00000009782	gene19932	ENSG00000141582
ENSGALG00000036856	ENSSSCG00000039191	ENSBTAG00000006246	gene4913	ENSG00000094916
ENSGALG00000036867	ENSSSCG00000040334	ENSBTAG00000046724	gene6114	ENSG00000183741
ENSGALG00000041236	ENSSSCG00000000090	ENSBTAG00000007228	gene6118	ENSG00000100307
ENSGALG00000026548	ENSSSCG00000034146	ENSBTAG00000009107	gene19933	ENSG00000141570
ENSGALG00000010619	ENSSSCG00000003862	ENSBTAG00000015896	gene2600	ENSG00000154222
ENSGALG00000014514	ENSSSCG00000008738	ENSBTAG00000018638	gene6977	ENSG00000048342
ENSGALG00000004108	ENSSSCG00000010243	ENSBTAG00000047537	gene25214	ENSG00000060339
ENSGALG00000029999	ENSSSCG00000028723	ENSBTAG00000000462	gene17466	ENSG00000135736
ENSGALG00000019509	ENSSSCG00000032084	ENSBTAG00000006726	gene22995	ENSG00000150636
ENSGALG00000045092	ENSSSCG00000029866	ENSBTAG00000001898	gene11318	ENSG00000164221
ENSGALG00000005784	ENSSSCG00000032261	ENSBTAG00000003557	gene16626	ENSG00000159873
ENSGALG00000016968	ENSSSCG00000009426	ENSBTAG00000034753	gene12892	ENSG00000151773
ENSGALG00000030992	ENSSSCG00000013891	ENSBTAG00000004604	gene8495	ENSG00000007080
ENSGALG00000015572	ENSSSCG00000016963	ENSBTAG00000017011	gene20234	ENSG00000183323
ENSGALG00000010976	ENSSSCG00000029174	ENSBTAG00000013010	gene4602	ENSG00000169193
ENSGALG00000011918	ENSSSCG00000035565	ENSBTAG00000021173	gene6162	ENSG00000100147
ENSGALG00000004505	ENSSSCG00000034716	ENSBTAG00000000356	gene19900	ENSG00000185298
ENSGALG00000044814	ENSSSCG00000025349	ENSBTAG00000000566	gene358	ENSG00000175455
ENSGALG00000042463	ENSSSCG00000008270	ENSBTAG00000016600	gene11466	ENSG00000135637
ENSGALG00000012555	ENSSSCG00000015876	ENSBTAG00000004267	gene1887	ENSG00000153237
ENSGALG00000014391	ENSSSCG00000023001	ENSBTAG00000021940	gene6530	ENSG00000181982
ENSGALG00000044002	ENSSSCG00000015109	ENSBTAG00000017794	gene15475	ENSG00000248712
ENSGALG00000007907	ENSSSCG00000010003	ENSBTAG00000003393	gene16596	ENSG00000187860
ENSGALG00000012971	ENSSSCG00000004087	ENSBTAG00000004099	gene10036	ENSG00000120262
ENSGALG00000015103	ENSSSCG00000005182	ENSBTAG00000015788	gene8840	ENSG00000164989
ENSGALG00000009182	ENSSSCG00000010656	ENSBTAG00000032299	gene24378	ENSG00000182645
ENSGALG00000006459	ENSSSCG00000040702	ENSBTAG00000038298	gene21897	ENSG00000154781
ENSGALG00000026215	ENSSSCG00000002310	ENSBTAG00000047101	gene10341	ENSG00000267909
ENSGALG00000005889	ENSSSCG00000006897	ENSBTAG00000027321	gene2913	ENSG00000122483
ENSGALG00000015221	ENSSSCG00000028804	ENSBTAG00000020264	gene16005	ENSG00000117477
ENSGALG00000008956	ENSSSCG00000010648	ENSBTAG00000020233	gene24391	ENSG00000165813
ENSGALG00000016586	ENSSSCG00000024972	ENSBTAG00000006547	gene8704	ENSG00000147419
ENSGALG00000013834	ENSSSCG00000004148	ENSBTAG00000015516	gene9932	ENSG00000024862
ENSGALG00000003241	ENSSSCG00000031514	ENSBTAG00000015104	gene1344	ENSG00000160050
ENSGALG00000021855	ENSSSCG00000011768	ENSBTAG00000001969	gene560	ENSG00000145075
ENSGALG00000007042	ENSSSCG00000017158	ENSBTAG00000016017	gene19928	ENSG00000141519
ENSGALG00000043975	ENSSSCG00000017988	ENSBTAG00000018416	gene19245	ENSG00000161973
ENSGALG00000000564	ENSSSCG00000028698	ENSBTAG00000011834	gene19798	ENSG00000108588
ENSGALG00000020813	ENSSSCG00000036423	ENSBTAG00000006945	gene438	ENSG00000152492
ENSGALG00000006465	ENSSSCG00000011350	ENSBTAG00000013413	gene21776	ENSG00000164051
ENSGALG00000028648	ENSSSCG00000038987	ENSBTAG00000036282	gene4835	ENSG00000133773
ENSGALG00000003165	ENSSSCG00000010211	ENSBTAG00000003189	gene25270	ENSG00000108091
ENSGALG00000046262	ENSSSCG00000009842	ENSBTAG00000004693	gene16780	ENSG00000183273
ENSGALG00000006714	ENSSSCG00000003100	ENSBTAG00000005819	gene18099	ENSG00000104983
ENSGALG00000044894	ENSSSCG00000009829	ENSBTAG00000032353	gene16793	ENSG00000173093
ENSGALG00000030917	ENSSSCG00000000179	ENSBTAG00000015825	gene5079	ENSG00000139537
ENSGALG00000005450	ENSSSCG00000021439	ENSBTAG00000019746	gene21604	ENSG00000180376
ENSGALG00000006787	ENSSSCG00000011378	ENSBTAG00000013932	gene21742	ENSG00000177352
ENSGALG00000012103	ENSSSCG00000026433	ENSBTAG00000032151	gene14879	ENSG00000186714
ENSGALG00000012987	ENSSSCG00000000751	ENSBTAG00000000049	gene6044	ENSG00000120647
ENSGALG00000015193	ENSSSCG00000011928	ENSBTAG00000010793	gene270	ENSG00000091986
ENSGALG00000013247	ENSSSCG00000014912	ENSBTAG00000011132	gene25443	ENSG00000150676
ENSGALG00000007689	ENSSSCG00000015102	ENSBTAG00000017932	gene15489	ENSG00000186166
ENSGALG00000043080	ENSSSCG00000008396	ENSBTAG00000012394	gene11699	ENSG00000055813
ENSGALG00000011139	ENSSSCG00000037284	ENSBTAG00000025181	gene21134	ENSG00000205476
ENSGALG00000043587	ENSSSCG00000008406	ENSBTAG00000017469	gene11689	ENSG00000115355
ENSGALG00000037520	ENSSSCG00000014908	ENSBTAG00000000457	gene25446	ENSG00000179071
ENSGALG00000037072	ENSSSCG00000014903	ENSBTAG00000007479	gene25454	ENSG00000137500
ENSGALG00000031666	ENSSSCG00000024232	ENSBTAG00000012448	gene5687	ENSG00000123106
ENSGALG00000003146	ENSSSCG00000009764	ENSBTAG00000020346	gene16867	ENSG00000119242
ENSGALG00000012129	ENSSSCG00000015714	ENSBTAG00000010221	gene1769	ENSG00000125633
ENSGALG00000041520	ENSSSCG00000013499	ENSBTAG00000012830	gene7983	ENSG00000105248
ENSGALG00000032223	ENSSSCG00000003016	ENSBTAG00000039635	gene17936	ENSG00000142039
ENSGALG00000029788	ENSSSCG00000011277	ENSBTAG00000013027	gene21419	ENSG00000187094
ENSGALG00000030801	ENSSSCG00000023501	ENSBTAG00000004988	gene6547	ENSG00000163394
ENSGALG00000039837	ENSSSCG00000033806	ENSBTAG00000005236	gene15276	ENSG00000110148
ENSGALG00000028256	ENSSSCG00000010966	ENSBTAG00000012684	gene9248	ENSG00000172724
ENSGALG00000003003	ENSSSCG00000016254	ENSBTAG00000021326	gene1441	ENSG00000115009
ENSGALG00000043603	ENSSSCG00000017705	ENSBTAG00000007191	gene18828	ENSG00000271503
ENSGALG00000005612	ENSSSCG00000016734	ENSBTAG00000008090	gene4318	ENSG00000136280
ENSGALG00000006479	ENSSSCG00000007239	ENSBTAG00000031453	gene13543	ENSG00000101331
ENSGALG00000017052	ENSSSCG00000009354	ENSBTAG00000007284	gene12792	ENSG00000133101
ENSGALG00000004161	ENSSSCG00000004588	ENSBTAG00000005269	gene10605	ENSG00000157456
ENSGALG00000007555	ENSSSCG00000037900	ENSBTAG00000017514	gene26134	ENSG00000110092
ENSGALG00000017283	ENSSSCG00000038694	ENSBTAG00000016649	gene6018	ENSG00000118971
ENSGALG00000003485	ENSSSCG00000032284	ENSBTAG00000010106	gene22749	ENSG00000112576
ENSGALG00000004837	ENSSSCG00000034771	ENSBTAG00000013032	gene10701	ENSG00000166946
ENSGALG00000040794	ENSSSCG00000006095	ENSBTAG00000004906	gene13944	ENSG00000175305
ENSGALG00000038502	ENSSSCG00000026326	ENSBTAG00000006591	gene23447	ENSG00000162063
ENSGALG00000001718	ENSSSCG00000017024	ENSBTAG00000006607	gene7220	ENSG00000113328
ENSGALG00000010347	ENSSSCG00000008988	ENSBTAG00000021768	gene6865	ENSG00000138764
ENSGALG00000006955	ENSSSCG00000010502	ENSBTAG00000033685	gene24562	ENSG00000107443
ENSGALG00000040152	ENSSSCG00000017036	ENSBTAG00000046343	gene7235	ENSG00000135083
ENSGALG00000011138	ENSSSCG00000002509	ENSBTAG00000018636	gene21133	ENSG00000090061
ENSGALG00000009699	ENSSSCG00000029352	ENSBTAG00000003851	gene692	ENSG00000163660
ENSGALG00000001551	ENSSSCG00000003354	ENSBTAG00000004873	gene16195	ENSG00000221978
ENSGALG00000028595	ENSSSCG00000026849	ENSBTAG00000047594	gene20309	ENSG00000152669
ENSGALG00000007076	ENSSSCG00000011107	ENSBTAG00000005492	gene13038	ENSG00000108100
ENSGALG00000006925	ENSSSCG00000023829	ENSBTAG00000003960	gene23683	ENSG00000103540
ENSGALG00000004387	ENSSSCG00000004610	ENSBTAG00000012741	gene10580	ENSG00000260916
ENSGALG00000028519	ENSSSCG00000017392	ENSBTAG00000019095	gene19656	ENSG00000184451
ENSGALG00000039146	ENSSSCG00000034660	ENSBTAG00000034883	gene21345	ENSG00000183813
ENSGALG00000011418	ENSSSCG00000024562	ENSBTAG00000014496	gene10139	ENSG00000112486
ENSGALG00000035733	ENSSSCG00000017466	ENSBTAG00000015133	gene19543	ENSG00000126353
ENSGALG00000011808	ENSSSCG00000011316	ENSBTAG00000031348	gene21841	ENSG00000173585
ENSGALG00000011084	ENSSSCG00000023776	ENSBTAG00000000079	gene25371	ENSG00000154429
ENSGALG00000037682	ENSSSCG00000010351	ENSBTAG00000017611	gene25072	ENSG00000107771
ENSGALG00000009975	ENSSSCG00000000496	ENSBTAG00000019156	gene5196	ENSG00000166226
ENSGALG00000008812	ENSSSCG00000008377	ENSBTAG00000004531	gene11863	ENSG00000115484
ENSGALG00000013041	ENSSSCG00000024126	ENSBTAG00000017889	gene20491	ENSG00000150753
ENSGALG00000016088	ENSSSCG00000008303	ENSBTAG00000012756	gene11495	ENSG00000135624
ENSGALG00000015910	ENSSSCG00000004485	ENSBTAG00000013222	gene9542	ENSG00000156535
ENSGALG00000006856	ENSSSCG00000012840	ENSBTAG00000019569	gene26051	ENSG00000177697
ENSGALG00000023411	ENSSSCG00000016957	ENSBTAG00000006360	gene20243	ENSG00000134061
ENSGALG00000015396	ENSSSCG00000027820	ENSBTAG00000033319	gene264	ENSG00000091972
ENSGALG00000013748	ENSSSCG00000038398	ENSBTAG00000009266	gene22993	ENSG00000150637
ENSGALG00000015441	ENSSSCG00000006309	ENSBTAG00000012700	gene3789	ENSG00000198821
ENSGALG00000015032	ENSSSCG00000005211	ENSBTAG00000000095	gene8899	ENSG00000120217
ENSGALG00000001729	ENSSSCG00000001917	ENSBTAG00000019734	gene11140	ENSG00000103855
ENSGALG00000008669	ENSSSCG00000028561	ENSBTAG00000007445	gene1628	ENSG00000178562
ENSGALG00000014508	ENSSSCG00000008742	ENSBTAG00000013569	gene6982	ENSG00000004468
ENSGALG00000007416	ENSSSCG00000040140	ENSBTAG00000015710	gene15508	ENSG00000198851
ENSGALG00000007015	ENSSSCG00000035078	ENSBTAG00000020736	gene13786	ENSG00000101017
ENSGALG00000006415	ENSSSCG00000030172	ENSBTAG00000017843	gene26845	ENSG00000102245
ENSGALG00000015355	ENSSSCG00000011942	ENSBTAG00000003585	gene235	ENSG00000196776
ENSGALG00000031735	ENSSSCG00000013115	ENSBTAG00000013730	gene25733	ENSG00000110448
ENSGALG00000040371	ENSSSCG00000024791	ENSBTAG00000002302	gene14867	ENSG00000085063
ENSGALG00000004594	ENSSSCG00000033262	ENSBTAG00000015228	gene7318	ENSG00000019582
ENSGALG00000000251	ENSSSCG00000017283	ENSBTAG00000044204	gene19806	ENSG00000007312
ENSGALG00000006546	ENSSSCG00000039243	ENSBTAG00000047495	gene26161	ENSG00000110651
ENSGALG00000038217	ENSSSCG00000029521	ENSBTAG00000031252	gene14818	ENSG00000085117
ENSGALG00000046032	ENSSSCG00000021576	ENSBTAG00000031430	gene22011	ENSG00000112149
ENSGALG00000014362	ENSSSCG00000011877	ENSBTAG00000013118	gene337	ENSG00000114013
ENSGALG00000015902	ENSSSCG00000008213	ENSBTAG00000008956	gene11788	ENSG00000172116
ENSGALG00000017274	ENSSSCG00000022230	ENSBTAG00000014764	gene5997	ENSG00000010278
ENSGALG00000008359	ENSSSCG00000007116	ENSBTAG00000004207	gene13218	ENSG00000125810
ENSGALG00000024488	ENSSSCG00000039894	ENSBTAG00000008114	gene26793	ENSG00000002586
ENSGALG00000009075	ENSSSCG00000012744	ENSBTAG00000047708	gene27419	ENSG00000102181
ENSGALG00000017004	ENSSSCG00000031598	ENSBTAG00000002271	gene12854	ENSG00000102543
ENSGALG00000009156	ENSSSCG00000004719	ENSBTAG00000005751	gene10707	ENSG00000140326
ENSGALG00000014038	ENSSSCG00000011112	ENSBTAG00000019511	gene13020	ENSG00000151465
ENSGALG00000005248	ENSSSCG00000006864	ENSBTAG00000031439	gene2963	ENSG00000079335
ENSGALG00000012627	ENSSSCG00000027557	ENSBTAG00000011589	gene9302	ENSG00000081377
ENSGALG00000016816	ENSSSCG00000020899	ENSBTAG00000019971	gene27803	ENSG00000130177
ENSGALG00000009971	ENSSSCG00000003949	ENSBTAG00000009819	gene2457	ENSG00000117399
ENSGALG00000007610	ENSSSCG00000014325	ENSBTAG00000008759	gene7501	ENSG00000094880
ENSGALG00000038469	ENSSSCG00000021494	ENSBTAG00000009586	gene21790	ENSG00000164045
ENSGALG00000026095	ENSSSCG00000033177	ENSBTAG00000014430	gene9463	ENSG00000176386
ENSGALG00000000596	ENSSSCG00000017308	ENSBTAG00000002726	gene19772	ENSG00000004897
ENSGALG00000024332	ENSSSCG00000039640	ENSBTAG00000002098	gene7629	ENSG00000099804
ENSGALG00000036413	ENSSSCG00000013647	ENSBTAG00000011699	gene8135	ENSG00000105401
ENSGALG00000014448	ENSSSCG00000005219	ENSBTAG00000017137	gene8905	ENSG00000106993
ENSGALG00000015061	ENSSSCG00000004403	ENSBTAG00000000409	gene9706	ENSG00000168438
ENSGALG00000009158	ENSSSCG00000010862	ENSBTAG00000022777	gene15957	ENSG00000143776
ENSGALG00000011432	ENSSSCG00000002523	ENSBTAG00000016456	gene21226	ENSG00000198752
ENSGALG00000038556	ENSSSCG00000026108	ENSBTAG00000030258	gene6072	ENSG00000128283
ENSGALG00000010551	ENSSSCG00000021359	ENSBTAG00000023736	gene11562	ENSG00000163171
ENSGALG00000023364	ENSSSCG00000017245	ENSBTAG00000019115	gene20084	ENSG00000179604
ENSGALG00000028119	ENSSSCG00000031881	ENSBTAG00000015363	gene3275	ENSG00000197622
ENSGALG00000027258	ENSSSCG00000036686	ENSBTAG00000005961	gene7888	ENSG00000158985
ENSGALG00000001616	ENSSSCG00000010122	ENSBTAG00000004286	gene27691	ENSG00000093009
ENSGALG00000016704	ENSSSCG00000001708	ENSBTAG00000020012	gene22683	ENSG00000096401
ENSGALG00000036519	ENSSSCG00000017471	ENSBTAG00000010384	gene19535	ENSG00000094804
ENSGALG00000006051	ENSSSCG00000027251	ENSBTAG00000016307	gene2896	ENSG00000097046
ENSGALG00000002469	ENSSSCG00000010801	ENSBTAG00000016703	gene15848	ENSG00000134371
ENSGALG00000014513	ENSSSCG00000000683	ENSBTAG00000019777	gene5968	ENSG00000111665
ENSGALG00000011692	ENSSSCG00000002559	ENSBTAG00000031242	gene21274	ENSG00000170779
ENSGALG00000040833	ENSSSCG00000015961	ENSBTAG00000003458	gene1992	ENSG00000144354
ENSGALG00000035978	ENSSSCG00000015380	ENSBTAG00000004976	gene4618	ENSG00000164649
ENSGALG00000040447	ENSSSCG00000011298	ENSBTAG00000012482	gene21850	ENSG00000163814
ENSGALG00000010752	ENSSSCG00000030538	ENSBTAG00000020036	gene2635	ENSG00000157211
ENSGALG00000000608	ENSSSCG00000025652	ENSBTAG00000015991	gene17597	ENSG00000039068
ENSGALG00000039985	ENSSSCG00000002795	ENSBTAG00000032092	gene17510	ENSG00000140937
ENSGALG00000012941	ENSSSCG00000016799	ENSBTAG00000025893	gene20448	ENSG00000154162
ENSGALG00000005483	ENSSSCG00000002684	ENSBTAG00000034373	gene17260	ENSG00000140945
ENSGALG00000030040	ENSSSCG00000002642	ENSBTAG00000011530	gene17335	ENSG00000129910
ENSGALG00000035094	ENSSSCG00000006106	ENSBTAG00000021964	gene13934	ENSG00000079112
ENSGALG00000036097	ENSSSCG00000026842	ENSBTAG00000037844	gene20453	ENSG00000145526
ENSGALG00000013775	ENSSSCG00000004885	ENSBTAG00000023270	gene22998	ENSG00000071991
ENSGALG00000015132	ENSSSCG00000003722	ENSBTAG00000021190	gene23075	ENSG00000170558
ENSGALG00000012906	ENSSSCG00000004903	ENSBTAG00000001739	gene23297	ENSG00000101542
ENSGALG00000007211	ENSSSCG00000007439	ENSBTAG00000005672	gene13787	ENSG00000149654
ENSGALG00000036824	ENSSSCG00000010278	ENSBTAG00000021497	gene25175	ENSG00000107736
ENSGALG00000005102	ENSSSCG00000025784	ENSBTAG00000015058	gene13445	ENSG00000179242
ENSGALG00000013782	ENSSSCG00000004886	ENSBTAG00000014488	gene22999	ENSG00000081138
ENSGALG00000005319	ENSSSCG00000040687	ENSBTAG00000022783	gene17505	ENSG00000150394
ENSGALG00000012923	ENSSSCG00000020845	ENSBTAG00000018234	gene20441	ENSG00000113100
ENSGALG00000002314	ENSSSCG00000010348	ENSBTAG00000001231	gene25076	ENSG00000148600
ENSGALG00000003285	ENSSSCG00000014055	ENSBTAG00000025340	gene7813	ENSG00000074276
ENSGALG00000036502	ENSSSCG00000007941	ENSBTAG00000018938	gene23559	ENSG00000089486
ENSGALG00000006144	ENSSSCG00000025401	ENSBTAG00000033333	gene17343	ENSG00000185324
ENSGALG00000001731	ENSSSCG00000017504	ENSBTAG00000013238	gene19507	ENSG00000167258
ENSGALG00000043243	ENSSSCG00000016769	ENSBTAG00000001528	gene4279	ENSG00000065883
ENSGALG00000011456	ENSSSCG00000028182	ENSBTAG00000001510	gene5483	ENSG00000059758
ENSGALG00000000692	ENSSSCG00000015290	ENSBTAG00000012673	gene15788	ENSG00000117266
ENSGALG00000015051	ENSSSCG00000037424	ENSBTAG00000007288	gene9702	ENSG00000155111
ENSGALG00000032699	ENSSSCG00000000373	ENSBTAG00000004021	gene5370	ENSG00000123374
ENSGALG00000039190	ENSSSCG00000012902	ENSBTAG00000002121	gene26102	ENSG00000167797
ENSGALG00000034095	ENSSSCG00000024070	ENSBTAG00000007766	gene3862	ENSG00000164885
ENSGALG00000041907	ENSSSCG00000017730	ENSBTAG00000004475	gene18867	ENSG00000176749
ENSGALG00000025729	ENSSSCG00000021584	ENSBTAG00000031052	gene1519	ENSG00000171450
ENSGALG00000041102	ENSSSCG00000028117	ENSBTAG00000006532	gene9504	ENSG00000136861
ENSGALG00000036452	ENSSSCG00000017524	ENSBTAG00000014202	gene19453	ENSG00000108465
ENSGALG00000009476	ENSSSCG00000040183	ENSBTAG00000044023	gene4723	ENSG00000105810
ENSGALG00000014790	ENSSSCG00000016961	ENSBTAG00000011046	gene20235	ENSG00000134058
ENSGALG00000035576	ENSSSCG00000005621	ENSBTAG00000004695	gene12263	ENSG00000136807
ENSGALG00000012677	ENSSSCG00000001080	ENSBTAG00000025589	gene22044	ENSG00000145996
ENSGALG00000012295	ENSSSCG00000034516	ENSBTAG00000004780	gene10673	ENSG00000100490
ENSGALG00000010119	ENSSSCG00000008970	ENSBTAG00000014038	gene6837	ENSG00000138769
ENSGALG00000016529	ENSSSCG00000012156	ENSBTAG00000007428	gene26676	ENSG00000008086
ENSGALG00000028318	ENSSSCG00000001565	ENSBTAG00000008353	gene22810	ENSG00000124762
ENSGALG00000022980	ENSSSCG00000037144	ENSBTAG00000018254	gene5808	ENSG00000111276
ENSGALG00000010661	ENSSSCG00000015779	ENSBTAG00000000957	gene24933	ENSG00000168564
ENSGALG00000010537	ENSSSCG00000003876	ENSBTAG00000011059	gene2579	ENSG00000123080
ENSGALG00000012220	ENSSSCG00000005047	ENSBTAG00000019496	gene10483	ENSG00000100526
ENSGALG00000002358	ENSSSCG00000014219	ENSBTAG00000017442	gene11310	ENSG00000129596
ENSGALG00000035419	ENSSSCG00000022504	ENSBTAG00000009315	gene25676	ENSG00000064309
ENSGALG00000028840	ENSSSCG00000000005	ENSBTAG00000008065	gene6229	ENSG00000205643
ENSGALG00000025743	ENSSSCG00000032340	ENSBTAG00000018050	gene23729	ENSG00000140743
ENSGALG00000026295	ENSSSCG00000017218	ENSBTAG00000039466	gene20052	ENSG00000109089
ENSGALG00000011227	ENSSSCG00000009231	ENSBTAG00000045787	gene6912	ENSG00000163624
ENSGALG00000030406	ENSSSCG00000030123	ENSBTAG00000006066	gene13300	ENSG00000101290
ENSGALG00000013784	ENSSSCG00000002651	ENSBTAG00000000638	gene17328	ENSG00000167513
ENSGALG00000005679	ENSSSCG00000014445	ENSBTAG00000012014	gene7323	ENSG00000113722
ENSGALG00000034983	ENSSSCG00000009317	ENSBTAG00000001819	gene12735	ENSG00000165556
ENSGALG00000012978	ENSSSCG00000038128	ENSBTAG00000017112	gene17240	ENSG00000166446
ENSGALG00000040335	ENSSSCG00000008493	ENSBTAG00000039770	gene11558	ENSG00000115816
ENSGALG00000013031	ENSSSCG00000035218	ENSBTAG00000017313	gene6063	ENSG00000093072
ENSGALG00000034436	ENSSSCG00000028671	ENSBTAG00000007486	gene12368	ENSG00000170835
ENSGALG00000008097	ENSSSCG00000013233	ENSBTAG00000002520	gene14773	ENSG00000149187
ENSGALG00000002413	ENSSSCG00000003748	ENSBTAG00000004940	gene23014	ENSG00000101489
ENSGALG00000026716	ENSSSCG00000013476	ENSBTAG00000021774	gene7951	ENSG00000161082
ENSGALG00000043355	ENSSSCG00000031361	ENSBTAG00000008036	gene6236	ENSG00000075275
ENSGALG00000036763	ENSSSCG00000011360	ENSBTAG00000021846	gene21765	ENSG00000008300
ENSGALG00000006413	ENSSSCG00000038929	ENSBTAG00000007431	gene20771	ENSG00000103888
ENSGALG00000009690	ENSSSCG00000015581	ENSBTAG00000024449	gene16395	ENSG00000117724
ENSGALG00000014788	ENSSSCG00000027147	ENSBTAG00000014246	gene20237	ENSG00000153044
ENSGALG00000005038	ENSSSCG00000012491	ENSBTAG00000021254	gene27109	ENSG00000102384
ENSGALG00000017148	ENSSSCG00000029393	ENSBTAG00000017048	gene12675	ENSG00000151849
ENSGALG00000014753	ENSSSCG00000016946	ENSBTAG00000044175	gene20255	ENSG00000123219
ENSGALG00000038411	ENSSSCG00000015496	ENSBTAG00000006925	gene16286	ENSG00000120334
ENSGALG00000011914	ENSSSCG00000035991	ENSBTAG00000009956	gene6167	ENSG00000100162
ENSGALG00000013494	ENSSSCG00000039216	ENSBTAG00000011635	gene17243	ENSG00000166451
ENSGALG00000016609	ENSSSCG00000008579	ENSBTAG00000015014	gene12031	ENSG00000138092
ENSGALG00000028900	ENSSSCG00000002768	ENSBTAG00000006404	gene17568	ENSG00000102901
ENSGALG00000020210	ENSSSCG00000015785	ENSBTAG00000018864	gene24922	ENSG00000151725
ENSGALG00000000978	ENSSSCG00000003362	ENSBTAG00000020014	gene16146	ENSG00000116198
ENSGALG00000034989	ENSSSCG00000023992	ENSBTAG00000033680	gene20115	ENSG00000154240
ENSGALG00000005368	ENSSSCG00000014239	ENSBTAG00000013184	gene7853	ENSG00000168944
ENSGALG00000017190	ENSSSCG00000014979	ENSBTAG00000020032	gene15671	ENSG00000110318
ENSGALG00000006895	ENSSSCG00000017143	ENSBTAG00000000875	gene19913	ENSG00000141577
ENSGALG00000013776	ENSSSCG00000022283	ENSBTAG00000009471	gene6692	ENSG00000174799
ENSGALG00000015836	ENSSSCG00000004289	ENSBTAG00000003384	gene9840	ENSG00000135315
ENSGALG00000007310	ENSSSCG00000015080	ENSBTAG00000014137	gene15522	ENSG00000110274
ENSGALG00000010733	ENSSSCG00000030502	ENSBTAG00000007566	gene15982	ENSG00000143702
ENSGALG00000006405	ENSSSCG00000021918	ENSBTAG00000013192	gene397	ENSG00000174007
ENSGALG00000035625	ENSSSCG00000003673	ENSBTAG00000013380	gene23184	ENSG00000101639
ENSGALG00000026151	ENSSSCG00000021138	ENSBTAG00000006021	gene13624	ENSG00000126001
ENSGALG00000011177	ENSSSCG00000000926	ENSBTAG00000018745	gene4851	ENSG00000198707
ENSGALG00000003955	ENSSSCG00000015531	ENSBTAG00000008082	gene16331	ENSG00000135837
ENSGALG00000008103	ENSSSCG00000016556	ENSBTAG00000007413	gene4174	ENSG00000106477
ENSGALG00000020201	ENSSSCG00000032475	ENSBTAG00000020055	gene8657	ENSG00000164118
ENSGALG00000006639	ENSSSCG00000010477	ENSBTAG00000005129	gene24601	ENSG00000138180
ENSGALG00000015283	ENSSSCG00000004391	ENSBTAG00000019410	gene9720	ENSG00000183137
ENSGALG00000006632	ENSSSCG00000011645	ENSBTAG00000007014	gene862	ENSG00000182923
ENSGALG00000015179	ENSSSCG00000005286	ENSBTAG00000020752	gene8998	ENSG00000148019
ENSGALG00000019336	ENSSSCG00000024563	ENSBTAG00000004484	gene4886	ENSG00000173588
ENSGALG00000042624	ENSSSCG00000026731	ENSBTAG00000009579	gene1239	ENSG00000130695
ENSGALG00000014892	ENSSSCG00000004249	ENSBTAG00000012929	gene9641	ENSG00000111860
ENSGALG00000004756	ENSSSCG00000025152	ENSBTAG00000004864	gene17666	ENSG00000121289
ENSGALG00000003540	ENSSSCG00000028925	ENSBTAG00000014002	gene19822	ENSG00000258890
ENSGALG00000015342	ENSSSCG00000011949	ENSBTAG00000013464	gene216	ENSG00000182504
ENSGALG00000000142	ENSSSCG00000029918	ENSBTAG00000020169	gene3059	ENSG00000134255
ENSGALG00000005434	ENSSSCG00000039169	ENSBTAG00000020140	gene8847	ENSG00000147869
ENSGALG00000004986	ENSSSCG00000005650	ENSBTAG00000038139	gene12289	ENSG00000167123
ENSGALG00000019397	ENSSSCG00000038763	ENSBTAG00000046654	gene27279	ENSG00000100422
ENSGALG00000008910	ENSSSCG00000016010	ENSBTAG00000009257	gene2055	ENSG00000188452
ENSGALG00000039141	ENSSSCG00000006644	ENSBTAG00000000099	gene3269	ENSG00000143418
ENSGALG00000014624	ENSSSCG00000004819	ENSBTAG00000006987	gene20574	ENSG00000154227
ENSGALG00000010902	ENSSSCG00000032715	ENSBTAG00000044179	gene1945	ENSG00000172292
ENSGALG00000014648	ENSSSCG00000014151	ENSBTAG00000014373	gene7164	ENSG00000153140
ENSGALG00000021183	ENSSSCG00000001786	ENSBTAG00000011861	gene20774	ENSG00000156206
ENSGALG00000032634	ENSSSCG00000002805	ENSBTAG00000013874	gene17485	ENSG00000070761
ENSGALG00000012100	ENSSSCG00000015741	ENSBTAG00000009057	gene1752	ENSG00000163075
ENSGALG00000037504	ENSSSCG00000008400	ENSBTAG00000000542	gene11691	ENSG00000163001
ENSGALG00000043885	ENSSSCG00000006394	ENSBTAG00000018487	gene3635	ENSG00000213085
ENSGALG00000001261	ENSSSCG00000017994	ENSBTAG00000017823	gene19253	ENSG00000166596
ENSGALG00000009902	ENSSSCG00000023904	ENSBTAG00000021547	gene2450	ENSG00000243710
ENSGALG00000008417	ENSSSCG00000010614	ENSBTAG00000007243	gene24426	ENSG00000120051
ENSGALG00000008416	ENSSSCG00000038858	ENSBTAG00000009291	gene13201	ENSG00000089101
ENSGALG00000034212	ENSSSCG00000016203	ENSBTAG00000026751	gene1515	ENSG00000181378
ENSGALG00000003545	ENSSSCG00000005727	ENSBTAG00000019254	gene12359	ENSG00000188523
ENSGALG00000010611	ENSSSCG00000015791	ENSBTAG00000013211	gene24917	ENSG00000164323
ENSGALG00000012126	ENSSSCG00000009138	ENSBTAG00000034501	gene6377	ENSG00000205403
ENSGALG00000010027	ENSSSCG00000001959	ENSBTAG00000015053	gene20959	ENSG00000165410
ENSGALG00000008240	ENSSSCG00000016101	ENSBTAG00000010998	gene1655	ENSG00000003402
ENSGALG00000032986	ENSSSCG00000016626	ENSBTAG00000006589	gene4488	ENSG00000001626
ENSGALG00000015824	ENSSSCG00000025434	ENSBTAG00000016138	gene9830	ENSG00000135346
ENSGALG00000000920	ENSSSCG00000006621	ENSBTAG00000017564	gene3297	ENSG00000143375
ENSGALG00000004294	ENSSSCG00000035038	ENSBTAG00000008575	gene10594	ENSG00000128849
ENSGALG00000012206	ENSSSCG00000021451	ENSBTAG00000017141	gene10480	ENSG00000100532
ENSGALG00000006352	ENSSSCG00000010449	ENSBTAG00000011115	gene24642	ENSG00000138135
ENSGALG00000027874	ENSSSCG00000038521	ENSBTAG00000010371	gene10746	ENSG00000128965
ENSGALG00000008182	ENSSSCG00000037577	ENSBTAG00000019459	gene11669	ENSG00000143942
ENSGALG00000019761	ENSSSCG00000017569	ENSBTAG00000021302	gene19391	ENSG00000136457
ENSGALG00000011970	ENSSSCG00000000067	ENSBTAG00000040106	gene6146	ENSG00000100399
ENSGALG00000001126	ENSSSCG00000013509	ENSBTAG00000008181	gene7990	ENSG00000167670
ENSGALG00000016042	ENSSSCG00000012056	ENSBTAG00000011880	gene1025	ENSG00000159259
ENSGALG00000002289	ENSSSCG00000010392	ENSBTAG00000016814	gene25027	ENSG00000070748
ENSGALG00000028809	ENSSSCG00000010308	ENSBTAG00000012654	gene25137	ENSG00000172586
ENSGALG00000028810	ENSSSCG00000010073	ENSBTAG00000022032	gene16538	ENSG00000250479
ENSGALG00000006489	ENSSSCG00000035751	ENSBTAG00000024723	gene4153	ENSG00000106554
ENSGALG00000030457	ENSSSCG00000008094	ENSBTAG00000011633	gene11751	ENSG00000125611
ENSGALG00000006056	ENSSSCG00000031557	ENSBTAG00000030855	gene21935	ENSG00000159685
ENSGALG00000015038	ENSSSCG00000006701	ENSBTAG00000020831	gene3179	ENSG00000131778
ENSGALG00000006949	ENSSSCG00000002266	ENSBTAG00000017776	gene20604	ENSG00000173575
ENSGALG00000013565	ENSSSCG00000000697	ENSBTAG00000014734	gene5982	ENSG00000111642
ENSGALG00000000747	ENSSSCG00000003366	ENSBTAG00000040477	gene16138	ENSG00000116254
ENSGALG00000041080	ENSSSCG00000006231	ENSBTAG00000021841	gene14213	ENSG00000171316
ENSGALG00000039178	ENSSSCG00000033591	ENSBTAG00000002287	gene17406	ENSG00000177200
ENSGALG00000005363	ENSSSCG00000011456	ENSBTAG00000010027	gene21613	ENSG00000016391
ENSGALG00000005695	ENSSSCG00000034864	ENSBTAG00000004956	gene16628	ENSG00000183765
ENSGALG00000003824	ENSSSCG00000013860	ENSBTAG00000005289	gene8450	ENSG00000085872
ENSGALG00000002180	ENSSSCG00000009732	ENSBTAG00000013951	gene16927	ENSG00000072609
ENSGALG00000010820	ENSSSCG00000002456	ENSBTAG00000009836	gene21066	ENSG00000100604
ENSGALG00000040956	ENSSSCG00000012416	ENSBTAG00000020826	gene26273	ENSG00000204116
ENSGALG00000013931	ENSSSCG00000032645	ENSBTAG00000032660	gene6673	ENSG00000109220
ENSGALG00000006830	ENSSSCG00000012837	ENSBTAG00000009899	gene28863	ENSG00000177830
ENSGALG00000036754	ENSSSCG00000012889	ENSBTAG00000010304	gene26116	ENSG00000110721
ENSGALG00000037856	ENSSSCG00000011524	ENSBTAG00000002471	gene21522	ENSG00000134121
ENSGALG00000006161	ENSSSCG00000023677	ENSBTAG00000033331	gene17342	ENSG00000131165
ENSGALG00000015496	ENSSSCG00000011997	ENSBTAG00000007939	gene125	ENSG00000083937
ENSGALG00000002095	ENSSSCG00000007272	ENSBTAG00000013387	gene13590	ENSG00000101421
ENSGALG00000043573	ENSSSCG00000025980	ENSBTAG00000004792	gene13868	ENSG00000164695
ENSGALG00000026428	ENSSSCG00000017140	ENSBTAG00000038745	gene19917	ENSG00000176108
ENSGALG00000000409	ENSSSCG00000033113	ENSBTAG00000013528	gene9175	ENSG00000147457
ENSGALG00000011164	ENSSSCG00000016687	ENSBTAG00000020931	gene4392	ENSG00000106069
ENSGALG00000015720	ENSSSCG00000012018	ENSBTAG00000000588	gene88	ENSG00000154645
ENSGALG00000035461	ENSSSCG00000014934	ENSBTAG00000013615	gene25397	ENSG00000110172
ENSGALG00000008569	ENSSSCG00000004751	ENSBTAG00000027173	gene10743	ENSG00000187446
ENSGALG00000012769	ENSSSCG00000000864	ENSBTAG00000002490	gene5520	ENSG00000111666
ENSGALG00000040823	ENSSSCG00000005933	ENSBTAG00000020226	gene14357	ENSG00000104472
ENSGALG00000026983	ENSSSCG00000025270	ENSBTAG00000002878	gene506	ENSG00000090539
ENSGALG00000017308	ENSSSCG00000014843	ENSBTAG00000021306	gene14967	ENSG00000054938
ENSGALG00000012894	ENSSSCG00000032532	ENSBTAG00000014674	gene4124	ENSG00000181072
ENSGALG00000010778	ENSSSCG00000026176	ENSBTAG00000008059	gene25294	ENSG00000133019
ENSGALG00000008365	ENSSSCG00000013261	ENSBTAG00000033699	gene14798	ENSG00000180720
ENSGALG00000009640	ENSSSCG00000036662	ENSBTAG00000037985	gene10808	ENSG00000184984
ENSGALG00000009301	ENSSSCG00000015969	ENSBTAG00000018253	gene2003	ENSG00000138435
ENSGALG00000016565	ENSSSCG00000009665	ENSBTAG00000002252	gene9209	ENSG00000120903
ENSGALG00000003014	ENSSSCG00000001752	ENSBTAG00000003130	gene20829	ENSG00000080644
ENSGALG00000005801	ENSSSCG00000039677	ENSBTAG00000017198	gene13412	ENSG00000101204
ENSGALG00000003021	ENSSSCG00000001751	ENSBTAG00000013657	gene20828	ENSG00000169684
ENSGALG00000015382	ENSSSCG00000023338	ENSBTAG00000014056	gene24731	ENSG00000147434
ENSGALG00000014268	ENSSSCG00000024428	ENSBTAG00000015252	gene6608	ENSG00000174343
ENSGALG00000002707	ENSSSCG00000006545	ENSBTAG00000007517	gene3453	ENSG00000160716
ENSGALG00000015384	ENSSSCG00000026363	ENSBTAG00000014050	gene24732	ENSG00000147432
ENSGALG00000003005	ENSSSCG00000001753	ENSBTAG00000003132	gene20830	ENSG00000117971
ENSGALG00000007899	ENSSSCG00000016287	ENSBTAG00000011390	gene1386	ENSG00000135902
ENSGALG00000007906	ENSSSCG00000016288	ENSBTAG00000045943	gene1385	ENSG00000196811
ENSGALG00000008440	ENSSSCG00000013273	ENSBTAG00000003721	gene14811	ENSG00000175264
ENSGALG00000016769	ENSSSCG00000008175	ENSBTAG00000004328	gene11414	ENSG00000115526
ENSGALG00000030607	ENSSSCG00000000837	ENSBTAG00000010644	gene5552	ENSG00000171310
ENSGALG00000004276	ENSSSCG00000007567	ENSBTAG00000020898	gene24203	ENSG00000136213
ENSGALG00000029632	ENSSSCG00000011625	ENSBTAG00000008778	gene21938	ENSG00000180767
ENSGALG00000009704	ENSSSCG00000029482	ENSBTAG00000003312	gene24308	ENSG00000182022
ENSGALG00000034507	ENSSSCG00000022031	ENSBTAG00000011584	gene786	ENSG00000175040
ENSGALG00000024056	ENSSSCG00000023662	ENSBTAG00000011014	gene25172	ENSG00000122863
ENSGALG00000000901	ENSSSCG00000002737	ENSBTAG00000016968	gene17638	ENSG00000140835
ENSGALG00000031375	ENSSSCG00000012265	ENSBTAG00000007654	gene26370	ENSG00000147119
ENSGALG00000004903	ENSSSCG00000035222	ENSBTAG00000047670	gene17679	ENSG00000124302
ENSGALG00000019489	ENSSSCG00000003721	ENSBTAG00000014082	gene23079	ENSG00000154080
ENSGALG00000026468	ENSSSCG00000004825	ENSBTAG00000007357	gene20567	ENSG00000131873
ENSGALG00000026899	ENSSSCG00000035069	ENSBTAG00000014661	gene7883	ENSG00000198108
ENSGALG00000040157	ENSSSCG00000008010	ENSBTAG00000019743	gene23376	ENSG00000127586
ENSGALG00000042129	ENSSSCG00000022107	ENSBTAG00000005166	gene3420	ENSG00000160679
ENSGALG00000003289	ENSSSCG00000010548	ENSBTAG00000007591	gene24509	ENSG00000213341
ENSGALG00000042309	ENSSSCG00000022147	ENSBTAG00000003469	gene10387	ENSG00000258289
ENSGALG00000035817	ENSSSCG00000008130	ENSBTAG00000015659	gene11372	ENSG00000144021
ENSGALG00000029268	ENSSSCG00000029519	ENSBTAG00000001854	gene17463	ENSG00000005194
ENSGALG00000008302	ENSSSCG00000001858	ENSBTAG00000021275	gene20693	ENSG00000185043
ENSGALG00000003978	ENSSSCG00000013854	ENSBTAG00000016179	gene8442	ENSG00000141977
ENSGALG00000007171	ENSSSCG00000007901	ENSBTAG00000020649	gene23604	ENSG00000179583
ENSGALG00000007358	ENSSSCG00000004928	ENSBTAG00000002821	gene11229	ENSG00000138615
ENSGALG00000037011	ENSSSCG00000013934	ENSBTAG00000014969	gene8554	ENSG00000160161
ENSGALG00000011372	ENSSSCG00000002530	ENSBTAG00000010995	gene21220	ENSG00000100865
ENSGALG00000014276	ENSSSCG00000027516	ENSBTAG00000038620	gene1997	ENSG00000138433
ENSGALG00000030918	ENSSSCG00000013427	ENSBTAG00000007480	gene7595	ENSG00000099622
ENSGALG00000027860	ENSSSCG00000009164	ENSBTAG00000027630	gene6421	ENSG00000145354
ENSGALG00000002260	ENSSSCG00000040581	ENSBTAG00000022622	gene21688	ENSG00000114737
ENSGALG00000007354	ENSSSCG00000009839	ENSBTAG00000008963	gene16783	ENSG00000122966
ENSGALG00000013818	ENSSSCG00000004142	ENSBTAG00000011224	gene9939	ENSG00000164442
ENSGALG00000000678	ENSSSCG00000033952	ENSBTAG00000015113	gene2406	ENSG00000179862
ENSGALG00000042325	ENSSSCG00000005640	ENSBTAG00000012274	gene12278	ENSG00000148337
ENSGALG00000017025	ENSSSCG00000009378	ENSBTAG00000021162	gene12819	ENSG00000136108
ENSGALG00000012659	ENSSSCG00000000171	ENSBTAG00000011913	gene5560	ENSG00000136026
ENSGALG00000011511	ENSSSCG00000021220	ENSBTAG00000035998	gene21239	ENSG00000166165
ENSGALG00000015602	ENSSSCG00000014128	ENSBTAG00000001003	gene7197	ENSG00000131730
ENSGALG00000028664	ENSSSCG00000037359	ENSBTAG00000024476	gene3460	ENSG00000173207
ENSGALG00000011645	ENSSSCG00000039157	ENSBTAG00000019781	gene1735	ENSG00000074054
ENSGALG00000032647	ENSSSCG00000011236	ENSBTAG00000011333	gene21353	ENSG00000163539
ENSGALG00000002106	ENSSSCG00000006841	ENSBTAG00000017129	gene3006	ENSG00000121940
ENSGALG00000041522	ENSSSCG00000012915	ENSBTAG00000046110	gene26047	ENSG00000175505
ENSGALG00000014695	ENSSSCG00000016462	ENSBTAG00000009182	gene4000	ENSG00000188037
ENSGALG00000025804	ENSSSCG00000021581	ENSBTAG00000012284	gene509	ENSG00000114859
ENSGALG00000009674	ENSSSCG00000009713	ENSBTAG00000020130	gene8638	ENSG00000109572
ENSGALG00000016607	ENSSSCG00000024809	ENSBTAG00000011121	gene27577	ENSG00000073464
ENSGALG00000007234	ENSSSCG00000023026	ENSBTAG00000001507	gene26352	ENSG00000171365
ENSGALG00000004590	ENSSSCG00000003429	ENSBTAG00000020700	gene16054	ENSG00000011021
ENSGALG00000030826	ENSSSCG00000008024	ENSBTAG00000015889	gene23398	ENSG00000103249
ENSGALG00000009355	ENSSSCG00000011747	ENSBTAG00000019060	gene601	ENSG00000013297
ENSGALG00000009038	ENSSSCG00000035114	ENSBTAG00000019486	gene4747	ENSG00000157224
ENSGALG00000016043	ENSSSCG00000020680	ENSBTAG00000030585	gene1027	ENSG00000159261
ENSGALG00000025821	ENSSSCG00000024788	ENSBTAG00000006494	gene445	ENSG00000113946
ENSGALG00000044073	ENSSSCG00000012031	ENSBTAG00000039255	gene53	ENSG00000156282
ENSGALG00000006593	ENSSSCG00000011657	ENSBTAG00000014589	gene845	ENSG00000066405
ENSGALG00000023580	ENSSSCG00000034921	ENSBTAG00000017381	gene2424	ENSG00000164007
ENSGALG00000007311	ENSSSCG00000037234	ENSBTAG00000005290	gene27059	ENSG00000165376
ENSGALG00000027634	ENSSSCG00000004067	ENSBTAG00000046726	gene10060	ENSG00000171217
ENSGALG00000042123	ENSSSCG00000006966	ENSBTAG00000007051	gene24854	ENSG00000253958
ENSGALG00000006926	ENSSSCG00000015051	ENSBTAG00000039149	gene15560	ENSG00000228607
ENSGALG00000015841	ENSSSCG00000012030	ENSBTAG00000039820	gene52	ENSG00000156284
ENSGALG00000039538	ENSSSCG00000011980	ENSBTAG00000020996	gene184	ENSG00000080822
ENSGALG00000007167	ENSSSCG00000026569	ENSBTAG00000005208	gene23606	ENSG00000038532
ENSGALG00000013223	ENSSSCG00000034604	ENSBTAG00000046772	gene17230	ENSG00000166509
ENSGALG00000030969	ENSSSCG00000011299	ENSBTAG00000018331	gene21851	ENSG00000163815
ENSGALG00000009826	ENSSSCG00000026360	ENSBTAG00000001580	gene17051	ENSG00000153132
ENSGALG00000029502	ENSSSCG00000039998	ENSBTAG00000010948	gene27866	ENSG00000155962
ENSGALG00000038789	ENSSSCG00000037395	ENSBTAG00000015085	gene12427	ENSG00000169583
ENSGALG00000001262	ENSSSCG00000038994	ENSBTAG00000009470	gene1212	ENSG00000169504
ENSGALG00000016707	ENSSSCG00000037416	ENSBTAG00000010244	gene22677	ENSG00000112782
ENSGALG00000003702	ENSSSCG00000017047	ENSBTAG00000016199	gene7248	ENSG00000113282
ENSGALG00000004467	ENSSSCG00000009793	ENSBTAG00000016779	gene16835	ENSG00000130779
ENSGALG00000009024	ENSSSCG00000008535	ENSBTAG00000007378	gene11948	ENSG00000115295
ENSGALG00000028438	ENSSSCG00000016095	ENSBTAG00000005408	gene1663	ENSG00000013441
ENSGALG00000029444	ENSSSCG00000006519	ENSBTAG00000014393	gene3481	ENSG00000176444
ENSGALG00000001362	ENSSSCG00000001904	ENSBTAG00000007304	gene20880	ENSG00000179335
ENSGALG00000006057	ENSSSCG00000014028	ENSBTAG00000019414	gene7772	ENSG00000113240
ENSGALG00000030719	ENSSSCG00000002494	ENSBTAG00000019916	gene21109	ENSG00000165959
ENSGALG00000006507	ENSSSCG00000022961	ENSBTAG00000020046	gene15440	ENSG00000166250
ENSGALG00000007981	ENSSSCG00000004957	ENSBTAG00000005565	gene11191	ENSG00000128973
ENSGALG00000008574	ENSSSCG00000014881	ENSBTAG00000019930	gene25485	ENSG00000074201
ENSGALG00000013793	ENSSSCG00000008909	ENSBTAG00000044044	gene6685	ENSG00000134852
ENSGALG00000007370	ENSSSCG00000031442	ENSBTAG00000006493	gene14598	ENSG00000172409
ENSGALG00000029438	ENSSSCG00000038079	ENSBTAG00000014712	gene8034	ENSG00000125656
ENSGALG00000013187	ENSSSCG00000017119	ENSBTAG00000001329	gene27509	ENSG00000049656
ENSGALG00000007289	ENSSSCG00000004927	ENSBTAG00000008386	gene11231	ENSG00000166855
ENSGALG00000027453	ENSSSCG00000023941	ENSBTAG00000003357	gene6990	ENSG00000249581
ENSGALG00000009787	ENSSSCG00000010753	ENSBTAG00000047054	gene24281	ENSG00000180745
ENSGALG00000002346	ENSSSCG00000003628	ENSBTAG00000002826	gene2322	ENSG00000092853
ENSGALG00000002606	ENSSSCG00000003396	ENSBTAG00000011823	gene16088	ENSG00000171603
ENSGALG00000037387	ENSSSCG00000011666	ENSBTAG00000008714	gene814	ENSG00000158258
ENSGALG00000014674	ENSSSCG00000000672	ENSBTAG00000008129	gene5947	ENSG00000139182
ENSGALG00000015326	ENSSSCG00000037131	ENSBTAG00000001137	gene9061	ENSG00000122705
ENSGALG00000003344	ENSSSCG00000014058	ENSBTAG00000010740	gene7816	ENSG00000175416
ENSGALG00000030877	ENSSSCG00000007955	ENSBTAG00000004502	gene23538	ENSG00000103351
ENSGALG00000005854	ENSSSCG00000017835	ENSBTAG00000011786	gene19021	ENSG00000132361
ENSGALG00000014904	ENSSSCG00000039398	ENSBTAG00000014012	gene23120	ENSG00000079101
ENSGALG00000014853	ENSSSCG00000004232	ENSBTAG00000021099	gene9617	ENSG00000146352
ENSGALG00000016875	ENSSSCG00000009519	ENSBTAG00000004165	gene12540	ENSG00000125246
ENSGALG00000013229	ENSSSCG00000034733	ENSBTAG00000010136	gene5732	ENSG00000111726
ENSGALG00000038494	ENSSSCG00000002689	ENSBTAG00000013524	gene17252	ENSG00000153815
ENSGALG00000035182	ENSSSCG00000031346	ENSBTAG00000022039	gene16661	ENSG00000174600
ENSGALG00000028982	ENSSSCG00000008647	ENSBTAG00000019979	gene12139	ENSG00000134326
ENSGALG00000015267	ENSSSCG00000011970	ENSBTAG00000013663	gene193	ENSG00000184220
ENSGALG00000000424	ENSSSCG00000038151	ENSBTAG00000047654	gene17519	ENSG00000140931
ENSGALG00000005251	ENSSSCG00000032632	ENSBTAG00000001104	gene17520	ENSG00000183723
ENSGALG00000011490	ENSSSCG00000038362	ENSBTAG00000019526	gene21340	ENSG00000091317
ENSGALG00000011484	ENSSSCG00000022618	ENSBTAG00000001710	gene21337	ENSG00000170293
ENSGALG00000010149	ENSSSCG00000001579	ENSBTAG00000017091	gene22795	ENSG00000137200
ENSGALG00000002356	ENSSSCG00000033156	ENSBTAG00000047367	gene17644	ENSG00000180917
ENSGALG00000005001	ENSSSCG00000040879	ENSBTAG00000012159	gene21917	ENSG00000169714
ENSGALG00000013697	ENSSSCG00000004869	ENSBTAG00000021428	gene22976	ENSG00000150656
ENSGALG00000019514	ENSSSCG00000004870	ENSBTAG00000009841	gene22977	ENSG00000133313
ENSGALG00000029793	ENSSSCG00000036005	ENSBTAG00000033078	gene17372	ENSG00000205423
ENSGALG00000014136	ENSSSCG00000038160	ENSBTAG00000002205	gene6646	ENSG00000198515
ENSGALG00000007282	ENSSSCG00000012753	ENSBTAG00000020725	gene27169	ENSG00000183862
ENSGALG00000039826	ENSSSCG00000027113	ENSBTAG00000009834	gene11394	ENSG00000144191
ENSGALG00000022704	ENSSSCG00000014630	ENSBTAG00000005228	gene15274	ENSG00000132259
ENSGALG00000042647	ENSSSCG00000002811	ENSBTAG00000005702	gene17476	ENSG00000070729
ENSGALG00000037644	ENSSSCG00000006134	ENSBTAG00000036304	gene13897	ENSG00000170289
ENSGALG00000035023	ENSSSCG00000027256	ENSBTAG00000019500	gene10482	ENSG00000100528
ENSGALG00000009308	ENSSSCG00000034972	ENSBTAG00000044171	gene15928	ENSG00000143786
ENSGALG00000041266	ENSSSCG00000013614	ENSBTAG00000011207	gene8177	ENSG00000130176
ENSGALG00000027777	ENSSSCG00000039542	ENSBTAG00000020764	gene7605	ENSG00000064666
ENSGALG00000007489	ENSSSCG00000010536	ENSBTAG00000011956	gene24524	ENSG00000119946
ENSGALG00000008160	ENSSSCG00000010593	ENSBTAG00000012857	gene24450	ENSG00000148842
ENSGALG00000029646	ENSSSCG00000008202	ENSBTAG00000019213	gene11383	ENSG00000158158
ENSGALG00000002301	ENSSSCG00000002799	ENSBTAG00000020782	gene17495	ENSG00000125107
ENSGALG00000011494	ENSSSCG00000032220	ENSBTAG00000004834	gene21342	ENSG00000182973
ENSGALG00000010042	ENSSSCG00000000502	ENSBTAG00000003748	gene5190	ENSG00000111596
ENSGALG00000011682	ENSSSCG00000021354	ENSBTAG00000017919	gene4135	ENSG00000080802
ENSGALG00000034316	ENSSSCG00000014009	ENSBTAG00000017362	gene8618	ENSG00000113300
ENSGALG00000010333	ENSSSCG00000008989	ENSBTAG00000004353	gene6869	ENSG00000138767
ENSGALG00000013649	ENSSSCG00000006983	ENSBTAG00000018036	gene24874	ENSG00000198791
ENSGALG00000003950	ENSSSCG00000017067	ENSBTAG00000012086	gene7276	ENSG00000155508
ENSGALG00000011402	ENSSSCG00000016193	ENSBTAG00000003807	gene1532	ENSG00000144580
ENSGALG00000003457	ENSSSCG00000017420	ENSBTAG00000025762	gene19627	ENSG00000173786
ENSGALG00000011343	ENSSSCG00000016206	ENSBTAG00000012619	gene1511	ENSG00000115649
ENSGALG00000028471	ENSSSCG00000001651	ENSBTAG00000015900	gene22732	ENSG00000137161
ENSGALG00000037511	ENSSSCG00000004309	ENSBTAG00000046006	gene9817	ENSG00000118432
ENSGALG00000004120	ENSSSCG00000027849	ENSBTAG00000019371	gene1196	ENSG00000188822
ENSGALG00000008757	ENSSSCG00000008349	ENSBTAG00000001408	gene11904	ENSG00000119865
ENSGALG00000010649	ENSSSCG00000010882	ENSBTAG00000000511	gene15966	ENSG00000162852
ENSGALG00000043285	ENSSSCG00000040866	ENSBTAG00000019912	gene19663	ENSG00000176563
ENSGALG00000028140	ENSSSCG00000010974	ENSBTAG00000015361	gene9239	ENSG00000122756
ENSGALG00000009523	ENSSSCG00000000789	ENSBTAG00000020679	gene5174	ENSG00000018236
ENSGALG00000000653	ENSSSCG00000040824	ENSBTAG00000014645	gene15777	ENSG00000184144
ENSGALG00000007862	ENSSSCG00000011522	ENSBTAG00000007615	gene21524	ENSG00000113805
ENSGALG00000008263	ENSSSCG00000011527	ENSBTAG00000033225	gene21518	ENSG00000144619
ENSGALG00000007927	ENSSSCG00000038152	ENSBTAG00000003592	gene21521	ENSG00000134115
ENSGALG00000003123	ENSSSCG00000017393	ENSBTAG00000019097	gene19657	ENSG00000108797
ENSGALG00000011577	ENSSSCG00000015726	ENSBTAG00000031898	gene1720	ENSG00000155052
ENSGALG00000028866	ENSSSCG00000017398	ENSBTAG00000046746	gene19649	ENSG00000068120
ENSGALG00000013102	ENSSSCG00000015632	ENSBTAG00000023806	gene4760	ENSG00000106078
ENSGALG00000009920	ENSSSCG00000022679	ENSBTAG00000021844	gene20931	ENSG00000100473
ENSGALG00000029893	ENSSSCG00000017248	ENSBTAG00000006087	gene20088	ENSG00000166685
ENSGALG00000011114	ENSSSCG00000010183	ENSBTAG00000020314	gene24999	ENSG00000135775
ENSGALG00000016980	ENSSSCG00000023738	ENSBTAG00000017907	gene12881	ENSG00000136152
ENSGALG00000042764	ENSSSCG00000037556	ENSBTAG00000005526	gene4512	ENSG00000164597
ENSGALG00000017035	ENSSSCG00000009369	ENSBTAG00000016635	gene12808	ENSG00000133103
ENSGALG00000006156	ENSSSCG00000010799	ENSBTAG00000032223	gene23745	ENSG00000168434
ENSGALG00000003158	ENSSSCG00000017613	ENSBTAG00000017275	gene18704	ENSG00000121058
ENSGALG00000014965	ENSSSCG00000004436	ENSBTAG00000003078	gene9673	ENSG00000123500
ENSGALG00000005180	ENSSSCG00000006857	ENSBTAG00000021217	gene2978	ENSG00000060718
ENSGALG00000015908	ENSSSCG00000004484	ENSBTAG00000020056	gene9546	ENSG00000111799
ENSGALG00000004286	ENSSSCG00000010256	ENSBTAG00000011741	gene25198	ENSG00000197467
ENSGALG00000037675	ENSSSCG00000005997	ENSBTAG00000013369	gene13858	ENSG00000187955
ENSGALG00000034119	ENSSSCG00000005380	ENSBTAG00000010082	gene9108	ENSG00000204291
ENSGALG00000029617	ENSSSCG00000010607	ENSBTAG00000002430	gene24434	ENSG00000065618
ENSGALG00000038311	ENSSSCG00000038089	ENSBTAG00000023907	gene993	ENSG00000182871
ENSGALG00000041555	ENSSSCG00000036135	ENSBTAG00000013103	gene19399	ENSG00000108821
ENSGALG00000009641	ENSSSCG00000015326	ENSBTAG00000013472	gene4711	ENSG00000164692
ENSGALG00000016292	ENSSSCG00000001500	ENSBTAG00000033515	gene22918	ENSG00000124749
ENSGALG00000038022	ENSSSCG00000005938	ENSBTAG00000015374	gene14353	ENSG00000169436
ENSGALG00000006708	ENSSSCG00000014029	ENSBTAG00000013183	gene7773	ENSG00000050767
ENSGALG00000039411	ENSSSCG00000039813	ENSBTAG00000017282	gene6386	ENSG00000188517
ENSGALG00000043223	ENSSSCG00000007678	ENSBTAG00000011818	gene24036	ENSG00000160963
ENSGALG00000010259	ENSSSCG00000015342	ENSBTAG00000024420	gene4683	ENSG00000215018
ENSGALG00000035584	ENSSSCG00000016034	ENSBTAG00000021466	gene2091	ENSG00000168542
ENSGALG00000016843	ENSSSCG00000009545	ENSBTAG00000025210	gene12505	ENSG00000134871
ENSGALG00000038612	ENSSSCG00000016245	ENSBTAG00000021316	gene1450	ENSG00000169031
ENSGALG00000014952	ENSSSCG00000014081	ENSBTAG00000000081	gene11289	ENSG00000113163
ENSGALG00000008141	ENSSSCG00000012572	ENSBTAG00000014575	gene27042	ENSG00000188153
ENSGALG00000002546	ENSSSCG00000005751	ENSBTAG00000047998	gene12450	ENSG00000130635
ENSGALG00000031112	ENSSSCG00000016035	ENSBTAG00000027020	gene2092	ENSG00000204262
ENSGALG00000005974	ENSSSCG00000022506	ENSBTAG00000011802	gene997	ENSG00000142156
ENSGALG00000039216	ENSSSCG00000028022	ENSBTAG00000019269	gene998	ENSG00000142173
ENSGALG00000003923	ENSSSCG00000027331	ENSBTAG00000030190	gene2255	ENSG00000163359
ENSGALG00000015253	ENSSSCG00000011973	ENSBTAG00000013662	gene192	ENSG00000144810
ENSGALG00000002298	ENSSSCG00000033641	ENSBTAG00000010175	gene2328	ENSG00000171812
ENSGALG00000015970	ENSSSCG00000004274	ENSBTAG00000035054	gene14475	ENSG00000112280
ENSGALG00000027526	ENSSSCG00000023322	ENSBTAG00000020622	gene2392	ENSG00000049089
ENSGALG00000005628	ENSSSCG00000040554	ENSBTAG00000015581	gene13423	ENSG00000092758
ENSGALG00000033144	ENSSSCG00000029324	ENSBTAG00000017343	gene14089	ENSG00000184374
ENSGALG00000037309	ENSSSCG00000025629	ENSBTAG00000016225	gene9520	ENSG00000118004
ENSGALG00000014910	ENSSSCG00000040397	ENSBTAG00000007705	gene23118	ENSG00000158270
ENSGALG00000038320	ENSSSCG00000030217	ENSBTAG00000035836	gene16368	ENSG00000198756
ENSGALG00000011202	ENSSSCG00000028911	ENSBTAG00000040193	gene1057	ENSG00000206561
ENSGALG00000008931	ENSSSCG00000008376	ENSBTAG00000019867	gene11864	ENSG00000173163
ENSGALG00000002308	ENSSSCG00000014223	ENSBTAG00000019071	gene7822	ENSG00000145781
ENSGALG00000028001	ENSSSCG00000011705	ENSBTAG00000005068	gene752	ENSG00000114744
ENSGALG00000007900	ENSSSCG00000011082	ENSBTAG00000003589	gene13065	ENSG00000148444
ENSGALG00000001572	ENSSSCG00000001884	ENSBTAG00000007346	gene20861	ENSG00000140365
ENSGALG00000006630	ENSSSCG00000040248	ENSBTAG00000016427	gene13556	ENSG00000149600
ENSGALG00000026279	ENSSSCG00000033373	ENSBTAG00000001348	gene6642	ENSG00000169019
ENSGALG00000034859	ENSSSCG00000013293	ENSBTAG00000019045	gene14844	ENSG00000110442
ENSGALG00000003283	ENSSSCG00000013916	ENSBTAG00000004630	gene8528	ENSG00000105664
ENSGALG00000005000	ENSSSCG00000037237	ENSBTAG00000012977	gene25120	ENSG00000165644
ENSGALG00000009153	ENSSSCG00000006386	ENSBTAG00000004333	gene3650	ENSG00000122218
ENSGALG00000006015	ENSSSCG00000013392	ENSBTAG00000006556	gene15408	ENSG00000129083
ENSGALG00000005357	ENSSSCG00000011662	ENSBTAG00000014843	gene820	ENSG00000184432
ENSGALG00000005869	ENSSSCG00000011616	ENSBTAG00000013212	gene21918	ENSG00000181789
ENSGALG00000008144	ENSSSCG00000016553	ENSBTAG00000017245	gene4169	ENSG00000158623
ENSGALG00000000404	ENSSSCG00000004652	ENSBTAG00000013425	gene10528	ENSG00000166200
ENSGALG00000004834	ENSSSCG00000018051	ENSBTAG00000018973	gene19353	ENSG00000141030
ENSGALG00000030843	ENSSSCG00000006203	ENSBTAG00000002784	gene14172	ENSG00000121022
ENSGALG00000014467	ENSSSCG00000000691	ENSBTAG00000011111	gene5976	ENSG00000111652
ENSGALG00000007752	ENSSSCG00000033334	ENSBTAG00000005207	gene1402	ENSG00000144524
ENSGALG00000043336	ENSSSCG00000000290	ENSBTAG00000005384	gene4909	ENSG00000111481
ENSGALG00000032250	ENSSSCG00000025190	ENSBTAG00000004367	gene5348	ENSG00000135469
ENSGALG00000038440	ENSSSCG00000016076	ENSBTAG00000004659	gene1687	ENSG00000115520
ENSGALG00000041294	ENSSSCG00000009238	ENSBTAG00000005744	gene6905	ENSG00000173085
ENSGALG00000004927	ENSSSCG00000005646	ENSBTAG00000004664	gene12284	ENSG00000167113
ENSGALG00000007185	ENSSSCG00000009903	ENSBTAG00000015761	gene16700	ENSG00000110871
ENSGALG00000010197	ENSSSCG00000002354	ENSBTAG00000020331	gene10290	ENSG00000119723
ENSGALG00000006861	ENSSSCG00000034655	ENSBTAG00000021242	gene23677	ENSG00000167186
ENSGALG00000009082	ENSSSCG00000010861	ENSBTAG00000021880	gene15956	ENSG00000163050
ENSGALG00000001184	ENSSSCG00000025284	ENSBTAG00000001855	gene17464	ENSG00000088682
ENSGALG00000014144	ENSSSCG00000008813	ENSBTAG00000002199	gene6644	ENSG00000145244
ENSGALG00000004901	ENSSSCG00000009944	ENSBTAG00000007993	gene16667	ENSG00000110880
ENSGALG00000001933	ENSSSCG00000005375	ENSBTAG00000007659	gene9100	ENSG00000106789
ENSGALG00000008043	ENSSSCG00000004962	ENSBTAG00000012681	gene11186	ENSG00000103647
ENSGALG00000028949	ENSSSCG00000017792	ENSBTAG00000001120	gene18959	ENSG00000167549
ENSGALG00000017644	ENSSSCG00000037645	ENSBTAG00000016315	gene17278	ENSG00000103187
ENSGALG00000030773	ENSSSCG00000011700	ENSBTAG00000012164	gene759	ENSG00000047457
ENSGALG00000041918	ENSSSCG00000006200	ENSBTAG00000044080	gene14169	ENSG00000165078
ENSGALG00000003742	ENSSSCG00000013869	ENSBTAG00000009331	gene8458	ENSG00000160111
ENSGALG00000006834	ENSSSCG00000011694	ENSBTAG00000000456	gene765	ENSG00000153002
ENSGALG00000016985	ENSSSCG00000009413	ENSBTAG00000007073	gene12875	ENSG00000080618
ENSGALG00000004295	ENSSSCG00000017799	ENSBTAG00000012371	gene18967	ENSG00000108582
ENSGALG00000027788	ENSSSCG00000008854	ENSBTAG00000016514	gene17145	ENSG00000109472
ENSGALG00000014516	ENSSSCG00000038410	ENSBTAG00000019847	gene6973	ENSG00000137449
ENSGALG00000006912	ENSSSCG00000010468	ENSBTAG00000015450	gene24616	ENSG00000107864
ENSGALG00000033512	ENSSSCG00000016981	ENSBTAG00000009995	gene20182	ENSG00000113742
ENSGALG00000026446	ENSSSCG00000001895	ENSBTAG00000021426	gene20874	ENSG00000213578
ENSGALG00000038426	ENSSSCG00000004909	ENSBTAG00000038739	gene23289	ENSG00000166569
ENSGALG00000009945	ENSSSCG00000023630	ENSBTAG00000013496	gene5214	ENSG00000135678
ENSGALG00000007090	ENSSSCG00000010545	ENSBTAG00000023941	gene24513	ENSG00000120054
ENSGALG00000045776	ENSSSCG00000025128	ENSBTAG00000032656	gene424	ENSG00000178772
ENSGALG00000040856	ENSSSCG00000007306	ENSBTAG00000006955	gene13629	ENSG00000214078
ENSGALG00000001316	ENSSSCG00000021519	ENSBTAG00000002233	gene17452	ENSG00000140848
ENSGALG00000035561	ENSSSCG00000006135	ENSBTAG00000015536	gene13896	ENSG00000085719
ENSGALG00000029235	ENSSSCG00000011178	ENSBTAG00000010448	gene888	ENSG00000196353
ENSGALG00000030676	ENSSSCG00000001567	ENSBTAG00000007514	gene22807	ENSG00000124772
ENSGALG00000000507	ENSSSCG00000031104	ENSBTAG00000012215	gene17340	ENSG00000178773
ENSGALG00000007025	ENSSSCG00000000778	ENSBTAG00000020914	gene5184	ENSG00000139117
ENSGALG00000008516	ENSSSCG00000016135	ENSBTAG00000019190	gene1611	ENSG00000144410
ENSGALG00000015240	ENSSSCG00000011978	ENSBTAG00000004124	gene186	ENSG00000080819
ENSGALG00000040854	ENSSSCG00000024206	ENSBTAG00000007142	gene23631	ENSG00000103381
ENSGALG00000030866	ENSSSCG00000006087	ENSBTAG00000011908	gene13961	ENSG00000104324
ENSGALG00000002944	ENSSSCG00000016159	ENSBTAG00000016662	gene1579	ENSG00000021826
ENSGALG00000010783	ENSSSCG00000002447	ENSBTAG00000010227	gene21059	ENSG00000165934
ENSGALG00000016424	ENSSSCG00000020799	ENSBTAG00000019735	gene12122	ENSG00000119203
ENSGALG00000004714	ENSSSCG00000026896	ENSBTAG00000002090	gene24131	ENSG00000160917
ENSGALG00000019355	ENSSSCG00000038031	ENSBTAG00000007323	gene5211	ENSG00000111605
ENSGALG00000007077	ENSSSCG00000012880	ENSBTAG00000021999	gene26125	ENSG00000110090
ENSGALG00000010681	ENSSSCG00000003851	ENSBTAG00000014649	gene2619	ENSG00000157184
ENSGALG00000009693	ENSSSCG00000010728	ENSBTAG00000018941	gene24309	ENSG00000121898
ENSGALG00000030209	ENSSSCG00000032151	ENSBTAG00000014803	gene7014	ENSG00000109625
ENSGALG00000029140	ENSSSCG00000006472	ENSBTAG00000005716	gene3526	ENSG00000143320
ENSGALG00000006868	ENSSSCG00000023933	ENSBTAG00000017805	gene26052	ENSG00000177685
ENSGALG00000011297	ENSSSCG00000000910	ENSBTAG00000005107	gene4881	ENSG00000169372
ENSGALG00000002287	ENSSSCG00000021897	ENSBTAG00000008944	gene16466	ENSG00000134376
ENSGALG00000001169	ENSSSCG00000005584	ENSBTAG00000014391	gene12217	ENSG00000148204
ENSGALG00000008274	ENSSSCG00000011530	ENSBTAG00000019536	gene21515	ENSG00000113851
ENSGALG00000002523	ENSSSCG00000005318	ENSBTAG00000011429	gene9034	ENSG00000107175
ENSGALG00000008393	ENSSSCG00000013263	ENSBTAG00000006143	gene14802	ENSG00000157613
ENSGALG00000012877	ENSSSCG00000016520	ENSBTAG00000015802	gene4120	ENSG00000182158
ENSGALG00000001252	ENSSSCG00000013501	ENSBTAG00000010215	gene7979	ENSG00000060566
ENSGALG00000007762	ENSSSCG00000007951	ENSBTAG00000026403	gene23544	ENSG00000005339
ENSGALG00000037030	ENSSSCG00000034418	ENSBTAG00000011957	gene5811	ENSG00000111269
ENSGALG00000002878	ENSSSCG00000016986	ENSBTAG00000002020	gene20172	ENSG00000164463
ENSGALG00000039605	ENSSSCG00000014907	ENSBTAG00000000455	gene25447	ENSG00000137504
ENSGALG00000040426	ENSSSCG00000006308	ENSBTAG00000008931	gene3790	ENSG00000143162
ENSGALG00000040947	ENSSSCG00000008166	ENSBTAG00000021161	gene11423	ENSG00000175874
ENSGALG00000042387	ENSSSCG00000011560	ENSBTAG00000010835	gene21474	ENSG00000163703
ENSGALG00000008551	ENSSSCG00000000981	ENSBTAG00000047801	gene28582	ENSG00000184164
ENSGALG00000007082	ENSSSCG00000011106	ENSBTAG00000016060	gene13040	ENSG00000095794
ENSGALG00000037148	ENSSSCG00000006215	ENSBTAG00000033128	gene14184	ENSG00000147571
ENSGALG00000014994	ENSSSCG00000014093	ENSBTAG00000020202	gene11276	ENSG00000145708
ENSGALG00000005657	ENSSSCG00000033514	ENSBTAG00000014381	gene4407	ENSG00000106113
ENSGALG00000032640	ENSSSCG00000008504	ENSBTAG00000009020	gene11549	ENSG00000150938
ENSGALG00000010014	ENSSSCG00000039935	ENSBTAG00000015723	gene11636	ENSG00000119878
ENSGALG00000033880	ENSSSCG00000006171	ENSBTAG00000004411	gene14131	ENSG00000121005
ENSGALG00000032143	ENSSSCG00000002669	ENSBTAG00000021176	gene17282	ENSG00000103196
ENSGALG00000006390	ENSSSCG00000010095	ENSBTAG00000045548	gene16573	ENSG00000099942
ENSGALG00000026146	ENSSSCG00000013909	ENSBTAG00000007741	gene8523	ENSG00000006016
ENSGALG00000003284	ENSSSCG00000017743	ENSBTAG00000018381	gene18878	ENSG00000176390
ENSGALG00000009214	ENSSSCG00000040202	ENSBTAG00000000065	gene13309	ENSG00000088766
ENSGALG00000008429	ENSSSCG00000038587	ENSBTAG00000008472	gene13200	ENSG00000101343
ENSGALG00000008813	ENSSSCG00000015391	ENSBTAG00000021535	gene4590	ENSG00000005469
ENSGALG00000017378	ENSSSCG00000010530	ENSBTAG00000008102	gene24531	ENSG00000095713
ENSGALG00000006527	ENSSSCG00000015137	ENSBTAG00000005193	gene15447	ENSG00000109943
ENSGALG00000034163	ENSSSCG00000039054	ENSBTAG00000021442	gene21349	ENSG00000170275
ENSGALG00000003304	ENSSSCG00000013915	ENSBTAG00000010379	gene8527	ENSG00000105662
ENSGALG00000012638	ENSSSCG00000000164	ENSBTAG00000010149	gene5567	ENSG00000008405
ENSGALG00000008436	ENSSSCG00000013270	ENSBTAG00000021223	gene14808	ENSG00000121671
ENSGALG00000016199	ENSSSCG00000038816	ENSBTAG00000003134	gene942	ENSG00000160202
ENSGALG00000007945	ENSSSCG00000036724	ENSBTAG00000000434	gene15585	ENSG00000109846
ENSGALG00000004035	ENSSSCG00000040641	ENSBTAG00000005352	gene18950	ENSG00000108255
ENSGALG00000011354	ENSSSCG00000040776	ENSBTAG00000014819	gene1517	ENSG00000163499
ENSGALG00000005630	ENSSSCG00000009964	ENSBTAG00000019280	gene16641	ENSG00000100122
ENSGALG00000026086	ENSSSCG00000009955	ENSBTAG00000004088	gene16651	ENSG00000244752
ENSGALG00000005515	ENSSSCG00000009954	ENSBTAG00000001255	gene16652	ENSG00000100053
ENSGALG00000006189	ENSSSCG00000038413	ENSBTAG00000003019	gene3845	ENSG00000127377
ENSGALG00000006574	ENSSSCG00000040431	ENSBTAG00000003140	gene481	ENSG00000213139
ENSGALG00000017135	ENSSSCG00000009268	ENSBTAG00000011726	gene12689	ENSG00000165475
ENSGALG00000002484	ENSSSCG00000007849	ENSBTAG00000009842	gene23714	ENSG00000103316
ENSGALG00000011361	ENSSSCG00000003780	ENSBTAG00000003162	gene2772	ENSG00000116791
ENSGALG00000029670	ENSSSCG00000028377	ENSBTAG00000008490	gene3	ENSG00000205758
ENSGALG00000030101	ENSSSCG00000000062	ENSBTAG00000004004	gene6156	ENSG00000172346
ENSGALG00000002139	ENSSSCG00000006752	ENSBTAG00000000678	gene3116	ENSG00000009307
ENSGALG00000004707	ENSSSCG00000025534	ENSBTAG00000005957	gene13809	ENSG00000124207
ENSGALG00000005725	ENSSSCG00000014441	ENSBTAG00000012771	gene7325	ENSG00000182578
ENSGALG00000030907	ENSSSCG00000017488	ENSBTAG00000021462	gene19527	ENSG00000108342
ENSGALG00000002112	ENSSSCG00000025795	ENSBTAG00000013334	gene2338	ENSG00000119535
ENSGALG00000002543	ENSSSCG00000010200	ENSBTAG00000005165	gene25282	ENSG00000169826
ENSGALG00000031270	ENSSSCG00000001900	ENSBTAG00000021424	gene20876	ENSG00000103653
ENSGALG00000035230	ENSSSCG00000015748	ENSBTAG00000009739	gene24983	ENSG00000183117
ENSGALG00000030229	ENSSSCG00000003622	ENSBTAG00000005784	gene2296	ENSG00000121904
ENSGALG00000030812	ENSSSCG00000004558	ENSBTAG00000016823	gene10644	ENSG00000169118
ENSGALG00000027540	ENSSSCG00000013445	ENSBTAG00000016797	gene7564	ENSG00000133275
ENSGALG00000031718	ENSSSCG00000002804	ENSBTAG00000013784	gene17487	ENSG00000070770
ENSGALG00000002678	ENSSSCG00000001873	ENSBTAG00000012219	gene20852	ENSG00000173546
ENSGALG00000032184	ENSSSCG00000039224	ENSBTAG00000002309	gene21797	ENSG00000114646
ENSGALG00000027905	ENSSSCG00000011264	ENSBTAG00000003845	gene21394	ENSG00000144655
ENSGALG00000032004	ENSSSCG00000037029	ENSBTAG00000010928	gene5020	ENSG00000110925
ENSGALG00000010971	ENSSSCG00000015906	ENSBTAG00000039091	gene1929	ENSG00000178662
ENSGALG00000000318	ENSSSCG00000020976	ENSBTAG00000016057	gene16522	ENSG00000159176
ENSGALG00000004044	ENSSSCG00000013354	ENSBTAG00000011869	gene25517	ENSG00000129170
ENSGALG00000008660	ENSSSCG00000007131	ENSBTAG00000004273	gene13233	ENSG00000077984
ENSGALG00000014412	ENSSSCG00000028871	ENSBTAG00000010688	gene339	ENSG00000121552
ENSGALG00000007757	ENSSSCG00000007494	ENSBTAG00000006639	gene13484	ENSG00000101138
ENSGALG00000011685	ENSSSCG00000040954	ENSBTAG00000008617	gene14874	ENSG00000176102
ENSGALG00000039942	ENSSSCG00000031302	ENSBTAG00000008480	gene7051	ENSG00000159692
ENSGALG00000009738	ENSSSCG00000010739	ENSBTAG00000003397	gene24299	ENSG00000175029
ENSGALG00000008780	ENSSSCG00000003758	ENSBTAG00000005782	gene2824	ENSG00000117151
ENSGALG00000032036	ENSSSCG00000026818	ENSBTAG00000007117	gene19233	ENSG00000178971
ENSGALG00000001817	ENSSSCG00000024253	ENSBTAG00000013757	gene17558	ENSG00000102974
ENSGALG00000041769	ENSSSCG00000017935	ENSBTAG00000019443	gene19152	ENSG00000175826
ENSGALG00000027768	ENSSSCG00000036938	ENSBTAG00000008362	gene1535	ENSG00000144579
ENSGALG00000005710	ENSSSCG00000028740	ENSBTAG00000013402	gene21370	ENSG00000144677
ENSGALG00000008199	ENSSSCG00000035827	ENSBTAG00000015385	gene10171	ENSG00000137770
ENSGALG00000037402	ENSSSCG00000004192	ENSBTAG00000006367	gene9868	ENSG00000118523
ENSGALG00000011331	ENSSSCG00000003789	ENSBTAG00000014791	gene2757	ENSG00000116761
ENSGALG00000033351	ENSSSCG00000006051	ENSBTAG00000032591	gene14022	ENSG00000164932
ENSGALG00000035912	ENSSSCG00000004506	ENSBTAG00000018901	gene23221	ENSG00000134030
ENSGALG00000008666	ENSSSCG00000016122	ENSBTAG00000013170	gene1627	ENSG00000163599
ENSGALG00000002447	ENSSSCG00000014339	ENSBTAG00000014182	gene7486	ENSG00000044115
ENSGALG00000002845	ENSSSCG00000036480	ENSBTAG00000045699	gene25236	ENSG00000183230
ENSGALG00000037203	ENSSSCG00000011274	ENSBTAG00000016420	gene21415	ENSG00000168036
ENSGALG00000026306	ENSSSCG00000036868	ENSBTAG00000005933	gene16087	ENSG00000178585
ENSGALG00000006817	ENSSSCG00000007337	ENSBTAG00000007658	gene13667	ENSG00000132792
ENSGALG00000007330	ENSSSCG00000013174	ENSBTAG00000002411	gene14591	ENSG00000198561
ENSGALG00000013001	ENSSSCG00000016780	ENSBTAG00000017222	gene20485	ENSG00000169862
ENSGALG00000004628	ENSSSCG00000017865	ENSBTAG00000000831	gene19056	ENSG00000040531
ENSGALG00000042967	ENSSSCG00000003973	ENSBTAG00000001626	gene2407	ENSG00000171793
ENSGALG00000016549	ENSSSCG00000012146	ENSBTAG00000017017	gene26699	ENSG00000047230
ENSGALG00000005618	ENSSSCG00000013406	ENSBTAG00000015566	gene15381	ENSG00000198730
ENSGALG00000039406	ENSSSCG00000027215	ENSBTAG00000024497	gene16243	ENSG00000162438
ENSGALG00000006876	ENSSSCG00000007431	ENSBTAG00000027337	gene13779	ENSG00000064601
ENSGALG00000030016	ENSSSCG00000023666	ENSBTAG00000012442	gene8666	ENSG00000164733
ENSGALG00000017239	ENSSSCG00000014924	ENSBTAG00000011100	gene25424	ENSG00000109861
ENSGALG00000033557	ENSSSCG00000001770	ENSBTAG00000010992	gene20751	ENSG00000103811
ENSGALG00000009373	ENSSSCG00000008867	ENSBTAG00000011063	gene16944	ENSG00000256043
ENSGALG00000000775	ENSSSCG00000006648	ENSBTAG00000017135	gene3264	ENSG00000163131
ENSGALG00000007462	ENSSSCG00000007522	ENSBTAG00000018784	gene13457	ENSG00000101160
ENSGALG00000007700	ENSSSCG00000031769	ENSBTAG00000006071	gene26143	ENSG00000085733
ENSGALG00000009134	ENSSSCG00000016625	ENSBTAG00000021469	gene4489	ENSG00000077063
ENSGALG00000026182	ENSSSCG00000006781	ENSBTAG00000021602	gene3080	ENSG00000143079
ENSGALG00000000337	ENSSSCG00000036220	ENSBTAG00000048269	gene8085	ENSG00000178531
ENSGALG00000038266	ENSSSCG00000040204	ENSBTAG00000045847	gene10518	ENSG00000233932
ENSGALG00000029034	ENSSSCG00000036570	ENSBTAG00000031135	gene7873	ENSG00000205279
ENSGALG00000008704	ENSSSCG00000011030	ENSBTAG00000005072	gene13122	ENSG00000107611
ENSGALG00000005549	ENSSSCG00000017624	ENSBTAG00000007147	gene18715	ENSG00000180891
ENSGALG00000005687	ENSSSCG00000033359	ENSBTAG00000002501	gene24464	ENSG00000107874
ENSGALG00000007095	ENSSSCG00000011104	ENSBTAG00000007133	gene13041	ENSG00000108094
ENSGALG00000005108	ENSSSCG00000016234	ENSBTAG00000021769	gene1457	ENSG00000036257
ENSGALG00000016830	ENSSSCG00000009556	ENSBTAG00000020093	gene27786	ENSG00000139842
ENSGALG00000008559	ENSSSCG00000029478	ENSBTAG00000018569	gene26888	ENSG00000158290
ENSGALG00000017165	ENSSSCG00000029198	ENSBTAG00000012882	gene15622	ENSG00000166266
ENSGALG00000037283	ENSSSCG00000010542	ENSBTAG00000002971	gene24518	ENSG00000119929
ENSGALG00000004598	ENSSSCG00000009831	ENSBTAG00000008571	gene16791	ENSG00000111249
ENSGALG00000009001	ENSSSCG00000016008	ENSBTAG00000021726	gene2048	ENSG00000163510
ENSGALG00000001624	ENSSSCG00000021478	ENSBTAG00000030591	gene19487	ENSG00000273559
ENSGALG00000014747	ENSSSCG00000016942	ENSBTAG00000000037	gene20257	ENSG00000153015
ENSGALG00000003249	ENSSSCG00000010550	ENSBTAG00000007594	gene24508	ENSG00000095485
ENSGALG00000017171	ENSSSCG00000028201	ENSBTAG00000018629	gene15633	ENSG00000152404
ENSGALG00000041921	ENSSSCG00000008830	ENSBTAG00000021347	gene6656	ENSG00000109182
ENSGALG00000038000	ENSSSCG00000024024	ENSBTAG00000002923	gene21397	ENSG00000168329
ENSGALG00000006346	ENSSSCG00000014310	ENSBTAG00000006694	gene7524	ENSG00000145824
ENSGALG00000046160	ENSSSCG00000008953	ENSBTAG00000019716	gene6815	ENSG00000169429
ENSGALG00000012357	ENSSSCG00000039416	ENSBTAG00000001060	gene1806	ENSG00000121966
ENSGALG00000007675	ENSSSCG00000015098	ENSBTAG00000046320	gene15493	ENSG00000160683
ENSGALG00000013708	ENSSSCG00000004875	ENSBTAG00000012012	gene22980	ENSG00000166347
ENSGALG00000003818	ENSSSCG00000017054	ENSBTAG00000008916	gene7254	ENSG00000055163
ENSGALG00000001892	ENSSSCG00000017181	ENSBTAG00000005556	gene19980	ENSG00000161544
ENSGALG00000003753	ENSSSCG00000040286	ENSBTAG00000006291	gene17363	ENSG00000083799
ENSGALG00000013294	ENSSSCG00000030168	ENSBTAG00000014890	gene10549	ENSG00000137869
ENSGALG00000008661	ENSSSCG00000006940	ENSBTAG00000009844	gene2842	ENSG00000142871
ENSGALG00000036310	ENSSSCG00000014361	ENSBTAG00000016595	gene7459	ENSG00000120306
ENSGALG00000007093	ENSSSCG00000017167	ENSBTAG00000006663	gene19945	ENSG00000108669
ENSGALG00000012454	ENSSSCG00000000130	ENSBTAG00000014237	gene5646	ENSG00000100055
ENSGALG00000012545	ENSSSCG00000029753	ENSBTAG00000008329	gene1882	ENSG00000115165
ENSGALG00000015015	ENSSSCG00000008725	ENSBTAG00000011163	gene6947	ENSG00000170891
ENSGALG00000015774	ENSSSCG00000037935	ENSBTAG00000005742	gene71	ENSG00000166265
ENSGALG00000012017	ENSSSCG00000005078	ENSBTAG00000005984	gene10440	ENSG00000100592
ENSGALG00000010055	ENSSSCG00000001595	ENSBTAG00000021381	gene22777	ENSG00000146122
ENSGALG00000003803	ENSSSCG00000016857	ENSBTAG00000016152	gene20382	ENSG00000153071
ENSGALG00000001419	ENSSSCG00000005524	ENSBTAG00000008232	gene12148	ENSG00000136848
ENSGALG00000037015	ENSSSCG00000009457	ENSBTAG00000043985	gene12659	ENSG00000276644
ENSGALG00000012023	ENSSSCG00000031856	ENSBTAG00000019421	gene10442	ENSG00000165617
ENSGALG00000011288	ENSSSCG00000031703	ENSBTAG00000031532	gene10149	ENSG00000164488
ENSGALG00000035626	ENSSSCG00000002050	ENSBTAG00000019077	gene11056	ENSG00000129562
ENSGALG00000037784	ENSSSCG00000034357	ENSBTAG00000011580	gene21730	ENSG00000173402
ENSGALG00000036492	ENSSSCG00000013079	ENSBTAG00000013942	gene25821	ENSG00000134780
ENSGALG00000007119	ENSSSCG00000027288	ENSBTAG00000009236	gene24163	ENSG00000164535
ENSGALG00000036976	ENSSSCG00000011370	ENSBTAG00000018913	gene21752	ENSG00000178149
ENSGALG00000043053	ENSSSCG00000009942	ENSBTAG00000018831	gene16670	ENSG00000110887
ENSGALG00000019796	ENSSSCG00000006507	ENSBTAG00000001199	gene3488	ENSG00000132676
ENSGALG00000012608	ENSSSCG00000010949	ENSBTAG00000000738	gene9280	ENSG00000196730
ENSGALG00000003336	ENSSSCG00000021588	ENSBTAG00000011820	gene10639	ENSG00000035664
ENSGALG00000037733	ENSSSCG00000032170	ENSBTAG00000020417	gene7974	ENSG00000167657
ENSGALG00000043681	ENSSSCG00000039327	ENSBTAG00000007921	gene6437	ENSG00000070190
ENSGALG00000012355	ENSSSCG00000015689	ENSBTAG00000009949	gene1805	ENSG00000115866
ENSGALG00000023749	ENSSSCG00000015492	ENSBTAG00000004358	gene16288	ENSG00000117593
ENSGALG00000002992	ENSSSCG00000016255	ENSBTAG00000021327	gene1440	ENSG00000123977
ENSGALG00000015200	ENSSSCG00000022528	ENSBTAG00000019714	gene7587	ENSG00000071626
ENSGALG00000040045	ENSSSCG00000005742	ENSBTAG00000004508	gene12417	ENSG00000123454
ENSGALG00000033405	ENSSSCG00000040706	ENSBTAG00000011400	gene7788	ENSG00000113758
ENSGALG00000000528	ENSSSCG00000002637	ENSBTAG00000020318	gene17354	ENSG00000003249
ENSGALG00000003921	ENSSSCG00000033586	ENSBTAG00000005186	gene13745	ENSG00000244274
ENSGALG00000037538	ENSSSCG00000016721	ENSBTAG00000017547	gene21306	ENSG00000136279
ENSGALG00000043797	ENSSSCG00000031098	ENSBTAG00000019949	gene841	ENSG00000138231
ENSGALG00000005280	ENSSSCG00000006866	ENSBTAG00000006320	gene2959	ENSG00000137992
ENSGALG00000003965	ENSSSCG00000013350	ENSBTAG00000002733	gene25512	ENSG00000109851
ENSGALG00000009604	ENSSSCG00000035938	ENSBTAG00000006635	gene5153	ENSG00000185610
ENSGALG00000033301	ENSSSCG00000011417	ENSBTAG00000006501	gene21682	ENSG00000145041
ENSGALG00000005390	ENSSSCG00000005356	ENSBTAG00000014934	gene9078	ENSG00000122741
ENSGALG00000005800	ENSSSCG00000024384	ENSBTAG00000021573	gene9229	ENSG00000198876
ENSGALG00000034618	ENSSSCG00000006048	ENSBTAG00000021449	gene14024	ENSG00000164934
ENSGALG00000037327	ENSSSCG00000015947	ENSBTAG00000007683	gene1974	ENSG00000115827
ENSGALG00000009463	ENSSSCG00000039701	ENSBTAG00000021225	gene10347	ENSG00000139990
ENSGALG00000015435	ENSSSCG00000006303	ENSBTAG00000020969	gene3798	ENSG00000143164
ENSGALG00000000510	ENSSSCG00000017294	ENSBTAG00000003500	gene19793	ENSG00000136485
ENSGALG00000000870	ENSSSCG00000017340	ENSBTAG00000006048	gene19743	ENSG00000172992
ENSGALG00000014907	ENSSSCG00000004254	ENSBTAG00000047338	gene9651	ENSG00000164465
ENSGALG00000015258	ENSSSCG00000011977	ENSBTAG00000014889	gene189	ENSG00000057019
ENSGALG00000042454	ENSSSCG00000001085	ENSBTAG00000009798	gene17156	ENSG00000146038
ENSGALG00000046649	ENSSSCG00000022014	ENSBTAG00000026696	gene1346	ENSG00000222046
ENSGALG00000017334	ENSSSCG00000029189	ENSBTAG00000015405	gene15290	ENSG00000166341
ENSGALG00000028501	ENSSSCG00000008942	ENSBTAG00000012397	gene6796	ENSG00000156136
ENSGALG00000032386	ENSSSCG00000009023	ENSBTAG00000008098	gene17099	ENSG00000170390
ENSGALG00000034493	ENSSSCG00000011241	ENSBTAG00000039727	gene21365	ENSG00000163673
ENSGALG00000008938	ENSSSCG00000010644	ENSBTAG00000020193	gene24395	ENSG00000198924
ENSGALG00000028626	ENSSSCG00000006761	ENSBTAG00000003616	gene3104	ENSG00000118655
ENSGALG00000011274	ENSSSCG00000000915	ENSBTAG00000003505	gene4867	ENSG00000011465
ENSGALG00000000215	ENSSSCG00000014204	ENSBTAG00000000767	gene11332	ENSG00000172795
ENSGALG00000031143	ENSSSCG00000015231	ENSBTAG00000002879	gene25684	ENSG00000110063
ENSGALG00000033520	ENSSSCG00000006043	ENSBTAG00000021240	gene14027	ENSG00000164935
ENSGALG00000016899	ENSSSCG00000009490	ENSBTAG00000002300	gene12596	ENSG00000080166
ENSGALG00000010674	ENSSSCG00000015775	ENSBTAG00000020282	gene24939	ENSG00000129187
ENSGALG00000035156	ENSSSCG00000008274	ENSBTAG00000004887	gene11475	ENSG00000204843
ENSGALG00000034955	ENSSSCG00000000444	ENSBTAG00000010624	gene5292	ENSG00000175203
ENSGALG00000021365	ENSSSCG00000010972	ENSBTAG00000018883	gene9241	ENSG00000137100
ENSGALG00000006088	ENSSSCG00000040943	ENSBTAG00000006410	gene23751	ENSG00000166847
ENSGALG00000010298	ENSSSCG00000038895	ENSBTAG00000000744	gene24833	ENSG00000104671
ENSGALG00000002267	ENSSSCG00000007854	ENSBTAG00000032260	gene23705	ENSG00000188215
ENSGALG00000014078	ENSSSCG00000008831	ENSBTAG00000001600	gene6658	ENSG00000109184
ENSGALG00000017181	ENSSSCG00000014989	ENSBTAG00000003087	gene15692	ENSG00000137692
ENSGALG00000007993	ENSSSCG00000012585	ENSBTAG00000019591	gene27020	ENSG00000077279
ENSGALG00000008663	ENSSSCG00000040735	ENSBTAG00000034776	gene2839	ENSG00000153904
ENSGALG00000042333	ENSSSCG00000013094	ENSBTAG00000021569	gene25810	ENSG00000167986
ENSGALG00000008218	ENSSSCG00000013243	ENSBTAG00000020999	gene14783	ENSG00000134574
ENSGALG00000013094	ENSSSCG00000022009	ENSBTAG00000020869	gene4758	ENSG00000132437
ENSGALG00000012426	ENSSSCG00000005043	ENSBTAG00000019924	gene10488	ENSG00000100523
ENSGALG00000042181	ENSSSCG00000015818	ENSBTAG00000013145	gene24779	ENSG00000085788
ENSGALG00000000071	ENSSSCG00000014898	ENSBTAG00000011636	gene25462	ENSG00000165490
ENSGALG00000041459	ENSSSCG00000031888	ENSBTAG00000000163	gene25167	ENSG00000168209
ENSGALG00000015057	ENSSSCG00000004401	ENSBTAG00000033367	gene9704	ENSG00000203797
ENSGALG00000010073	ENSSSCG00000003505	ENSBTAG00000006085	gene1149	ENSG00000244038
ENSGALG00000039322	ENSSSCG00000006338	ENSBTAG00000004885	gene3752	ENSG00000162733
ENSGALG00000016003	ENSSSCG00000007160	ENSBTAG00000013753	gene13342	ENSG00000198171
ENSGALG00000016461	ENSSSCG00000008619	ENSBTAG00000009906	gene12079	ENSG00000079785
ENSGALG00000017156	ENSSSCG00000015011	ENSBTAG00000002382	gene15610	ENSG00000178105
ENSGALG00000037360	ENSSSCG00000000104	ENSBTAG00000009887	gene6103	ENSG00000100201
ENSGALG00000001504	ENSSSCG00000006783	ENSBTAG00000018717	gene3077	ENSG00000064703
ENSGALG00000032307	ENSSSCG00000000176	ENSBTAG00000021810	gene5081	ENSG00000174243
ENSGALG00000010884	ENSSSCG00000002470	ENSBTAG00000003423	gene21080	ENSG00000089737
ENSGALG00000006974	ENSSSCG00000022915	ENSBTAG00000006671	gene13811	ENSG00000124228
ENSGALG00000041473	ENSSSCG00000005729	ENSBTAG00000003530	gene12361	ENSG00000125485
ENSGALG00000014713	ENSSSCG00000016913	ENSBTAG00000008871	gene20303	ENSG00000152670
ENSGALG00000042994	ENSSSCG00000032642	ENSBTAG00000015187	gene7785	ENSG00000183258
ENSGALG00000000581	ENSSSCG00000017289	ENSBTAG00000021058	gene19799	ENSG00000198231
ENSGALG00000006404	ENSSSCG00000026644	ENSBTAG00000021520	gene7535	ENSG00000145833
ENSGALG00000011794	ENSSSCG00000033149	ENSBTAG00000019608	gene5806	ENSG00000213782
ENSGALG00000003130	ENSSSCG00000025329	ENSBTAG00000000811	gene8534	ENSG00000105671
ENSGALG00000003532	ENSSSCG00000032092	ENSBTAG00000018423	gene19821	ENSG00000108654
ENSGALG00000032690	ENSSSCG00000028735	ENSBTAG00000017219	gene16916	ENSG00000185163
ENSGALG00000007490	ENSSSCG00000009876	ENSBTAG00000011930	gene16743	ENSG00000123064
ENSGALG00000003298	ENSSSCG00000009771	ENSBTAG00000007266	gene16860	ENSG00000111364
ENSGALG00000002164	ENSSSCG00000024444	ENSBTAG00000020563	gene16483	ENSG00000118197
ENSGALG00000033064	ENSSSCG00000015097	ENSBTAG00000009067	gene15496	ENSG00000110367
ENSGALG00000036990	ENSSSCG00000006126	ENSBTAG00000019663	gene13909	ENSG00000104325
ENSGALG00000002683	ENSSSCG00000007987	ENSBTAG00000026429	gene23349	ENSG00000242612
ENSGALG00000043129	ENSSSCG00000006365	ENSBTAG00000020154	gene3694	ENSG00000158796
ENSGALG00000002615	ENSSSCG00000001538	ENSBTAG00000025622	gene22837	ENSG00000023892
ENSGALG00000025712	ENSSSCG00000002640	ENSBTAG00000039014	gene17351	ENSG00000140995
ENSGALG00000009330	ENSSSCG00000024484	ENSBTAG00000012705	gene15920	ENSG00000143753
ENSGALG00000011213	ENSSSCG00000002512	ENSBTAG00000009294	gene21142	ENSG00000168350
ENSGALG00000001157	ENSSSCG00000005585	ENSBTAG00000003610	gene12218	ENSG00000119522
ENSGALG00000012857	ENSSSCG00000016497	ENSBTAG00000004799	gene4095	ENSG00000146966
ENSGALG00000002038	ENSSSCG00000006755	ENSBTAG00000012194	gene3113	ENSG00000175984
ENSGALG00000000154	ENSSSCG00000025704	ENSBTAG00000020172	gene3060	ENSG00000162777
ENSGALG00000031380	ENSSSCG00000030831	ENSBTAG00000006132	gene14361	ENSG00000105339
ENSGALG00000041403	ENSSSCG00000004938	ENSBTAG00000017095	gene11220	ENSG00000174485
ENSGALG00000015083	ENSSSCG00000005170	ENSBTAG00000003097	gene8824	ENSG00000137145
ENSGALG00000005840	ENSSSCG00000014578	ENSBTAG00000006322	gene15364	ENSG00000184014
ENSGALG00000012944	ENSSSCG00000022636	ENSBTAG00000020315	gene5668	ENSG00000170456
ENSGALG00000005656	ENSSSCG00000011467	ENSBTAG00000018433	gene21592	ENSG00000174839
ENSGALG00000043771	ENSSSCG00000034272	ENSBTAG00000024756	gene6263	ENSG00000205593
ENSGALG00000011275	ENSSSCG00000033443	ENSBTAG00000001343	gene2751	ENSG00000024526
ENSGALG00000014729	ENSSSCG00000016932	ENSBTAG00000017026	gene20280	ENSG00000035499
ENSGALG00000006766	ENSSSCG00000010034	ENSBTAG00000001295	gene16562	ENSG00000100150
ENSGALG00000013095	ENSSSCG00000000599	ENSBTAG00000022167	gene5772	ENSG00000023697
ENSGALG00000033950	ENSSSCG00000033690	ENSBTAG00000020693	gene14281	ENSG00000136986
ENSGALG00000005994	ENSSSCG00000039626	ENSBTAG00000022028	gene16535	ENSG00000099958
ENSGALG00000011306	ENSSSCG00000020785	ENSBTAG00000005353	gene1494	ENSG00000175084
ENSGALG00000010678	ENSSSCG00000010876	ENSBTAG00000001478	gene15973	ENSG00000121644
ENSGALG00000006750	ENSSSCG00000005103	ENSBTAG00000000967	gene20629	ENSG00000140543
ENSGALG00000044263	ENSSSCG00000014943	ENSBTAG00000035110	gene25389	ENSG00000165325
ENSGALG00000035113	ENSSSCG00000037224	ENSBTAG00000046840	gene23605	ENSG00000182108
ENSGALG00000005891	ENSSSCG00000010111	ENSBTAG00000000429	gene27681	ENSG00000070413
ENSGALG00000038110	ENSSSCG00000000370	ENSBTAG00000004018	gene5372	ENSG00000065357
ENSGALG00000033561	ENSSSCG00000015355	ENSBTAG00000021905	gene4657	ENSG00000136267
ENSGALG00000001730	ENSSSCG00000009432	ENSBTAG00000020616	gene2284	ENSG00000077044
ENSGALG00000003131	ENSSSCG00000017615	ENSBTAG00000004449	gene18702	ENSG00000153933
ENSGALG00000005721	ENSSSCG00000022550	ENSBTAG00000005091	gene482	ENSG00000058866
ENSGALG00000016959	ENSSSCG00000009431	ENSBTAG00000013879	gene12901	ENSG00000102780
ENSGALG00000012890	ENSSSCG00000016521	ENSBTAG00000019980	gene4121	ENSG00000157680
ENSGALG00000002142	ENSSSCG00000027286	ENSBTAG00000017240	gene7057	ENSG00000145214
ENSGALG00000008380	ENSSSCG00000013259	ENSBTAG00000013636	gene14800	ENSG00000149091
ENSGALG00000010798	ENSSSCG00000027525	ENSBTAG00000004688	gene2648	ENSG00000116133
ENSGALG00000004106	ENSSSCG00000021181	ENSBTAG00000016465	gene26146	ENSG00000172893
ENSGALG00000029909	ENSSSCG00000033516	ENSBTAG00000003235	gene1247	ENSG00000117682
ENSGALG00000031013	ENSSSCG00000003158	ENSBTAG00000013337	gene18189	ENSG00000104808
ENSGALG00000031707	ENSSSCG00000000188	ENSBTAG00000000124	gene5070	ENSG00000139549
ENSGALG00000040259	ENSSSCG00000013723	ENSBTAG00000006247	gene8276	ENSG00000095059
[truncated: 7,461 more rows]
