# Supplementary material for: Multi-species annotation of transcriptome and chromatin structure in domesticated animals
Source: BMC Biol. 2019 Dec 30;17:108. doi: 10.1186/s12915-019-0726-5 (PMC6936065; doi:10.1186/s12915-019-0726-5)
Supplement: Supplementary file 4 — Additional file 4 Reference DE genes (all combinations): the archive contains four folders, one for each species (bos_taurus, capra_hircus, gallus_gallus, sus_scrofa). Each folder contains itself two subfolders, one for each model: diffcounts.nominsum (Model 1) and diffcounts.cdvsliver (Model 2). Results of Model 1 are given in: • refgenes.counts.min2tpm0.1.normcounts.diff.readme.idx • refgenes.counts.min2tpm0.1.normcounts.diff.cd4.cd8.bed • refgenes.counts.min2tpm0.1.normcounts.diff.cd4.liver.bed • refgenes.counts.min2tpm0.1.normcounts.diff.cd8.liver.bed Results of Model 2 are given in: • refgenes.counts.min2tpm0.1.normcounts.diff.readme.idx refgenes.counts.min2tpm0.1.normcounts.diff.cd.liver.bed All bed files contain the coordinates and id of the genes found to be differentially expressed between the two conditions. The file also contains the normalized read counts of those genes in the different samples as well as the adjusted pvalue, logFC and normLogFC (see readme.idx file for more details). [file 12915_2019_726_MOESM4_ESM.gz]

Archive with 37 entries (24 files):
- de.refgn
- de.refgn/bos_taurus
- de.refgn/bos_taurus/diffcounts.nominsum
- de.refgn/bos_taurus/diffcounts.nominsum/refgenes.counts.min2tpm0.1.normcounts.diff.cd8.liver.bed
- de.refgn/bos_taurus/diffcounts.nominsum/refgenes.counts.min2tpm0.1.normcounts.diff.cd4.liver.bed
- de.refgn/bos_taurus/diffcounts.nominsum/refgenes.counts.min2tpm0.1.normcounts.diff.cd4.cd8.bed
- de.refgn/bos_taurus/diffcounts.nominsum/refgenes.counts.min2tpm0.1.normcounts.diff.readme.idx
- de.refgn/bos_taurus/diffcounts.cdvsliver
- de.refgn/bos_taurus/diffcounts.cdvsliver/refgenes.counts.min2tpm0.1.normcounts.diff.cd.liver.bed
- de.refgn/bos_taurus/diffcounts.cdvsliver/refgenes.counts.min2tpm0.1.normcounts.diff.readme.idx
- de.refgn/sus_scrofa
- de.refgn/sus_scrofa/diffcounts.nominsum
- de.refgn/sus_scrofa/diffcounts.nominsum/refgenes.counts.min2tpm0.1.normcounts.diff.cd8.liver.bed
- de.refgn/sus_scrofa/diffcounts.nominsum/refgenes.counts.min2tpm0.1.normcounts.diff.cd4.liver.bed
- de.refgn/sus_scrofa/diffcounts.nominsum/refgenes.counts.min2tpm0.1.normcounts.diff.cd4.cd8.bed
- de.refgn/sus_scrofa/diffcounts.nominsum/refgenes.counts.min2tpm0.1.normcounts.diff.readme.idx
- de.refgn/sus_scrofa/diffcounts.cdvsliver
- de.refgn/sus_scrofa/diffcounts.cdvsliver/refgenes.counts.min2tpm0.1.normcounts.diff.cd.liver.bed
- de.refgn/sus_scrofa/diffcounts.cdvsliver/refgenes.counts.min2tpm0.1.normcounts.diff.readme.idx
- de.refgn/gallus_gallus
- de.refgn/gallus_gallus/diffcounts.nominsum
- de.refgn/gallus_gallus/diffcounts.nominsum/refgenes.counts.min2tpm0.1.normcounts.diff.cd8.liver.bed
- de.refgn/gallus_gallus/diffcounts.nominsum/refgenes.counts.min2tpm0.1.normcounts.diff.cd4.liver.bed
- de.refgn/gallus_gallus/diffcounts.nominsum/refgenes.counts.min2tpm0.1.normcounts.diff.cd4.cd8.bed
- de.refgn/gallus_gallus/diffcounts.nominsum/refgenes.counts.min2tpm0.1.normcounts.diff.readme.idx
- de.refgn/gallus_gallus/diffcounts.cdvsliver
- de.refgn/gallus_gallus/diffcounts.cdvsliver/refgenes.counts.min2tpm0.1.normcounts.diff.cd.liver.bed
- de.refgn/gallus_gallus/diffcounts.cdvsliver/refgenes.counts.min2tpm0.1.normcounts.diff.readme.idx
- de.refgn/capra_hircus
- de.refgn/capra_hircus/diffcounts.nominsum
- de.refgn/capra_hircus/diffcounts.nominsum/refgenes.counts.min2tpm0.1.normcounts.diff.cd8.liver.bed
- de.refgn/capra_hircus/diffcounts.nominsum/refgenes.counts.min2tpm0.1.normcounts.diff.cd4.liver.bed
- de.refgn/capra_hircus/diffcounts.nominsum/refgenes.counts.min2tpm0.1.normcounts.diff.cd4.cd8.bed
- de.refgn/capra_hircus/diffcounts.nominsum/refgenes.counts.min2tpm0.1.normcounts.diff.readme.idx
- de.refgn/capra_hircus/diffcounts.cdvsliver
- de.refgn/capra_hircus/diffcounts.cdvsliver/refgenes.counts.min2tpm0.1.normcounts.diff.cd.liver.bed
- de.refgn/capra_hircus/diffcounts.cdvsliver/refgenes.counts.min2tpm0.1.normcounts.diff.readme.idx
