# Supplementary material for: Multi-species annotation of transcriptome and chromatin structure in domesticated animals
Source: BMC Biol. 2019 Dec 30;17:108. doi: 10.1186/s12915-019-0726-5 (PMC6936065; doi:10.1186/s12915-019-0726-5)
Supplement: Supplementary file 4 — Additional file 4 Reference DE genes (all combinations): the archive contains four folders, one for each species (bos_taurus, capra_hircus, gallus_gallus, sus_scrofa). Each folder contains itself two subfolders, one for each model: diffcounts.nominsum (Model 1) and diffcounts.cdvsliver (Model 2). Results of Model 1 are given in: • refgenes.counts.min2tpm0.1.normcounts.diff.readme.idx • refgenes.counts.min2tpm0.1.normcounts.diff.cd4.cd8.bed • refgenes.counts.min2tpm0.1.normcounts.diff.cd4.liver.bed • refgenes.counts.min2tpm0.1.normcounts.diff.cd8.liver.bed Results of Model 2 are given in: • refgenes.counts.min2tpm0.1.normcounts.diff.readme.idx refgenes.counts.min2tpm0.1.normcounts.diff.cd.liver.bed All bed files contain the coordinates and id of the genes found to be differentially expressed between the two conditions. The file also contains the normalized read counts of those genes in the different samples as well as the adjusted pvalue, logFC and normLogFC (see readme.idx file for more details). [file 12915_2019_726_MOESM4_ESM.gz › de.refgn/bos_taurus/diffcounts.nominsum/refgenes.counts.min2tpm0.1.normcounts.diff.cd8.liver.bed]

6	90232761	90251126	ENSBTAG00000017121	4	+	1.65441713150952e-200	23.7901608405871
17	2875549	2884552	ENSBTAG00000022120	9	-	2.62070890001909e-195	19.6760389437441
17	2842938	2849702	ENSBTAG00000001638	4	+	2.95768450840123e-194	24.7794104949305
1	136683310	136722309	ENSBTAG00000007273	4	-	7.45079540873265e-183	23.7134634725274
1	81151205	81166512	ENSBTAG00000017531	4	-	7.88376965880227e-180	16.661328610812
22	55497703	55621186	ENSBTAG00000038962	4	+	7.68143691074408e-179	16.9572585167655
29	45624665	45626149	ENSBTAG00000022246	4	+	7.68143691074408e-179	16.9682515456888
8	105965497	106067887	ENSBTAG00000000575	4	-	7.68143691074408e-179	17.2254992536633
3	59893269	59932957	ENSBTAG00000024255	4	+	7.7147659860783e-179	16.6351926465452
6	43675599	43863550	ENSBTAG00000020363	4	+	1.21930121122064e-178	17.3213774882953
14	40830953	40965775	ENSBTAG00000008280	4	+	1.32706336090809e-177	16.4613331344177
5	67612446	67784730	ENSBTAG00000006010	4	+	1.32706336090809e-177	16.6476458517902
8	62935792	62978422	ENSBTAG00000040034	4	+	1.95896781857565e-177	16.7570790898033
26	20613537	20684065	ENSBTAG00000008936	4	+	4.51040124111711e-177	15.4581420328706
4	102576437	102627066	ENSBTAG00000001658	4	+	1.34158597704509e-176	17.5098952094716
4	40457449	40560780	ENSBTAG00000014220	4	-	1.50706163381482e-176	17.0991906412151
23	31721013	31739244	ENSBTAG00000002642	4	+	4.91431846331834e-176	16.3736465522661
16	75463611	75508770	ENSBTAG00000015086	4	-	5.04685892233277e-176	17.5314662327573
29	42360324	42372760	ENSBTAG00000039463	4	+	5.46592905222225e-176	16.4761841680705
5	57899028	57901211	ENSBTAG00000012896	4	-	1.18864708264883e-175	17.6140852261806
6	16067024	16146266	ENSBTAG00000008332	4	-	1.85660652510362e-175	16.3623597262382
1	97220099	97250231	ENSBTAG00000005386	4	+	2.2316095585934e-175	17.6958196399703
25	18605634	18656582	ENSBTAG00000006447	4	+	2.89961506780247e-175	17.1064071365626
10	65766163	65843942	ENSBTAG00000014501	4	-	3.83423092440225e-175	16.4038512440619
3	94016557	94046956	ENSBTAG00000002910	4	+	9.13583640310969e-175	16.4225411448228
28	8733208	8829937	ENSBTAG00000007244	4	-	2.921969388388e-174	14.7258934014318
7	8431772	8450807	ENSBTAG00000015735	4	-	4.32305914920019e-174	16.7318220725462
1	80596923	80649363	ENSBTAG00000012467	6	+	4.46031929127908e-174	15.5631231702891
17	44377633	44394268	ENSBTAG00000011062	4	-	7.34651314230106e-174	17.5454823838007
5	89258892	89311142	ENSBTAG00000003282	4	+	1.63618040057883e-173	16.5742665115218
3	99840656	99849477	ENSBTAG00000000229	4	+	1.69130594282164e-173	17.2454642423128
15	29837811	29849676	ENSBTAG00000016202	4	-	1.98555326617183e-173	16.6745875304193
23	16865820	16872315	ENSBTAG00000006350	4	+	1.98555326617183e-173	17.4000391159553
12	90508104	90514384	ENSBTAG00000007411	4	+	3.12099669388749e-173	16.2534318233062
21	61687615	61694371	ENSBTAG00000048094	4	+	3.31103852337589e-173	17.6446257686872
5	27171924	27175575	ENSBTAG00000001517	5	-	1.42567185445467e-172	17.6419361837215
X	84715935	84723342	ENSBTAG00000020512	4	-	1.8925673882803e-172	17.4297607394837
18	53054656	53057035	ENSBTAG00000020556	4	+	4.39358845124371e-172	17.1279516810099
6	86169556	86190786	ENSBTAG00000039991	4	-	4.39358845124371e-172	16.5616036617408
25	36982286	36986566	ENSBTAG00000026236	4	-	1.19626682518052e-171	18.1063684368434
6	92967766	92971371	ENSBTAG00000010389	4	+	1.32779140117661e-171	13.1059913089906
X	53582626	53588080	ENSBTAG00000047655	4	-	1.32779140117661e-171	16.3586454041141
1	116974390	116990798	ENSBTAG00000011569	4	-	1.55244482494431e-171	17.2085665335479
19	20964784	20978420	ENSBTAG00000007946	4	+	1.86339071389247e-171	16.2554117681159
2	98416823	98456944	ENSBTAG00000010579	4	-	2.47788703139084e-171	16.1972271357217
10	20695968	20698806	ENSBTAG00000010236	4	+	3.78864013724867e-171	17.0175510296513
14	47140707	47173966	ENSBTAG00000011779	4	-	7.34590565972801e-171	17.1631062328617
2	38326896	38363855	ENSBTAG00000012801	4	-	8.49520377673495e-171	16.9288858190747
29	26722510	26734926	ENSBTAG00000002963	4	+	1.68287355379238e-170	18.0190297823455
22	50702768	50717523	ENSBTAG00000008509	4	-	2.74504679759024e-170	16.9875474550811
20	39156952	39199656	ENSBTAG00000007690	4	+	3.23229602289117e-170	16.1258903358641
10	9994009	10066954	ENSBTAG00000002110	4	-	3.26802163334326e-170	14.3970336768944
2	105338357	105367369	ENSBTAG00000005596	4	+	4.29300040431483e-170	17.9623065992712
6	104149823	104202396	ENSBTAG00000004094	4	-	8.61177349052278e-170	17.1620936953926
4	49263418	49339822	ENSBTAG00000011412	4	-	2.01080303080421e-169	16.0972263799637
1	119603877	119631566	ENSBTAG00000001893	4	-	2.45357989416764e-169	17.7873319037618
22	15574311	15577582	ENSBTAG00000034106	4	-	2.6686269753416e-169	16.1014148782851
13	43789468	43801042	ENSBTAG00000039643	4	+	3.28857459993572e-169	17.5192954514925
1	136747034	136790649	ENSBTAG00000023411	4	-	5.50819197576547e-169	17.1027450264916
6	86810495	86835733	ENSBTAG00000004040	4	-	6.59532885361718e-169	16.3863680831805
9	70499607	70516610	ENSBTAG00000012403	4	+	3.01063887154097e-168	18.1594877816032
21	60994031	61003302	ENSBTAG00000007041	4	+	3.75360485227765e-168	18.0336855701902
18	52965137	52976445	ENSBTAG00000009495	5	+	3.96902631151293e-168	17.0891655618368
4	76705104	76712709	ENSBTAG00000003994	4	+	6.04638211070869e-168	17.2083139936722
25	23069273	23079432	ENSBTAG00000020184	4	+	1.19124335240824e-167	17.2636949758002
18	50564355	50581387	ENSBTAG00000003871	4	-	2.38891912587893e-167	16.3295408022142
15	47226086	47235666	ENSBTAG00000003564	4	+	2.97803478449055e-167	22.4595956443672
16	43463198	43478362	ENSBTAG00000012808	4	+	3.05243852612897e-167	13.9208401591419
6	85926575	85948595	ENSBTAG00000048013	4	-	5.85784331822958e-167	18.1178669445027
12	24241936	24276486	ENSBTAG00000012409	4	+	6.23662869464939e-167	16.7445442090389
26	13270025	13274922	ENSBTAG00000014831	4	-	9.80656290847904e-167	13.6404151887917
4	114249781	114262317	ENSBTAG00000005419	4	+	2.05002951217794e-166	14.8524539807288
16	77880616	77911587	ENSBTAG00000038171	4	+	6.04947917519429e-166	18.2196428823457
16	4765913	4777167	ENSBTAG00000017714	4	+	2.36211211956359e-165	16.1017090692845
15	58532711	58609229	ENSBTAG00000014847	4	+	8.63402206092813e-165	14.1612765706439
16	5600154	5959906	ENSBTAG00000024647	4	-	9.08906548591167e-165	16.2242629818696
5	89020800	89077024	ENSBTAG00000013333	4	+	9.11029958919313e-165	18.3320739901561
7	8508472	8532514	ENSBTAG00000039319	5	+	1.26109936689011e-164	16.4682539529687
6	88695939	88739180	ENSBTAG00000013718	4	-	1.52973351032231e-164	22.0608287584882
9	97750745	97787561	ENSBTAG00000008540	4	+	2.23326825699468e-164	17.7469723373435
18	53057716	53059957	ENSBTAG00000020558	4	+	3.15096986976456e-164	18.3086962872903
18	46040471	46049240	ENSBTAG00000017814	4	-	3.77041846766895e-164	12.941374806096
9	98016581	98064203	ENSBTAG00000001271	4	-	3.77041846766895e-164	22.0246568773386
7	70213685	70224203	ENSBTAG00000030297	4	+	9.59739672599186e-164	18.5735692062686
21	59822519	59830426	ENSBTAG00000046540	4	+	1.30831983000604e-163	22.0186136151068
21	60956930	60964952	ENSBTAG00000026917	4	+	2.19013695481827e-163	22.0344488212025
6	86223187	86239206	ENSBTAG00000022205	4	-	2.97420836025523e-163	17.3017982677591
21	59650975	59664635	ENSBTAG00000038361	4	-	1.33260710576264e-162	18.2961354901571
3	120634568	120644626	ENSBTAG00000005797	4	+	2.00315960080367e-162	15.9454752165804
3	23839975	23871145	ENSBTAG00000000123	4	-	2.7895747452804e-162	18.3527417862546
X	110318973	110395520	ENSBTAG00000001488	4	-	2.98713073397929e-162	17.4314009878223
28	35840848	35854765	ENSBTAG00000023032	5	-	4.5381783141735e-162	16.8195658642599
21	59496450	59506919	ENSBTAG00000009894	4	-	4.75026809714622e-162	18.2279745392926
1	73792743	73802039	ENSBTAG00000032656	4	+	5.84490585076734e-162	18.4514807436625
7	48987177	48998964	ENSBTAG00000001247	4	-	7.56598710711762e-162	18.0429372692886
15	83472626	83501632	ENSBTAG00000012540	4	-	9.74230058799415e-162	16.0787133758247
3	83537084	83546430	ENSBTAG00000021386	4	-	1.53320743378606e-161	17.7177387155195
16	77848140	77869023	ENSBTAG00000000070	4	+	1.78194007026764e-161	18.1734184435887
28	35714666	35748478	ENSBTAG00000047317	4	+	2.04212399868326e-161	16.0152678935679
X	105235854	105359152	ENSBTAG00000001288	4	+	3.13076034431022e-161	18.1388546093265
5	113609075	113613623	ENSBTAG00000026502	4	-	3.15402398066064e-161	17.5844275726966
19	43590845	43601632	ENSBTAG00000010184	4	+	3.52607019613766e-161	18.1414857055868
6	85963548	85989621	ENSBTAG00000039362	4	-	3.87884214941123e-161	18.4702581453145
9	76937938	76952270	ENSBTAG00000020097	10	-	4.20523886558529e-161	11.1906854487008
18	39571694	39629597	ENSBTAG00000002214	4	+	4.96547425145241e-161	18.7980169468533
26	34304684	34340148	ENSBTAG00000019322	4	+	5.18867983499813e-161	17.5673750990809
7	5050174	5068855	ENSBTAG00000011481	11	+	1.05054131150217e-160	-6.93233339118964
2	5034438	5044966	ENSBTAG00000003950	4	-	1.11338981682649e-160	18.2481692963095
22	43379503	43410315	ENSBTAG00000004178	4	+	2.1885532883842e-160	18.3293465222815
2	45800465	45822011	ENSBTAG00000039731	5	+	2.20119133976309e-160	14.5475451705158
19	37725130	37744573	ENSBTAG00000020979	5	-	3.28700884241306e-160	12.7672778595115
6	86676446	86713666	ENSBTAG00000015047	4	-	3.30266015115434e-160	18.3750828045278
6	86334722	86353208	ENSBTAG00000003523	4	-	8.07332501581012e-160	15.7955618918302
19	43562850	43571700	ENSBTAG00000039321	4	+	1.3625742533924e-159	16.0143444158161
25	26747354	26762056	ENSBTAG00000018082	10	-	1.74015992430675e-159	9.82290064763554
1	147582684	147598147	ENSBTAG00000020404	4	-	2.07435291860029e-159	18.1105935572615
X	39639905	39653687	ENSBTAG00000005250	5	+	2.12094273837418e-159	14.8227865936546
8	84976254	84981470	ENSBTAG00000017077	4	-	4.95330596644054e-159	18.3983856974035
6	26656287	26672428	ENSBTAG00000034189	4	+	5.16169148365527e-159	18.3833847780592
21	59578527	59587897	ENSBTAG00000018843	4	-	7.06688440371488e-159	21.5072103592205
25	37025334	37044626	ENSBTAG00000012201	4	+	8.06441848011418e-159	18.3062192277929
7	62502506	62637900	ENSBTAG00000004896	9	+	9.66897910517888e-159	11.2516731765216
1	81097434	81121112	ENSBTAG00000005122	4	-	1.24444352504982e-158	21.4784155210093
18	34775140	34787908	ENSBTAG00000040413	4	+	1.96577649460351e-158	18.880735768445
16	5847771	5876373	ENSBTAG00000040409	4	-	2.45954522914044e-158	21.4238193458048
5	64763618	64815380	ENSBTAG00000013596	4	+	3.60741483184611e-158	15.9192403876104
15	42678183	42692464	ENSBTAG00000000802	4	+	5.9425345826171e-158	16.1570826308798
2	98758035	98898492	ENSBTAG00000016662	4	+	9.33365738690745e-158	21.3818240961168
26	6344780	6348912	ENSBTAG00000007049	4	+	1.49039502560322e-157	18.7449279491822
20	35092194	35158959	ENSBTAG00000016149	4	+	1.62299281437096e-157	21.3550477402487
23	31741803	31778647	ENSBTAG00000003797	4	+	1.66476598338734e-157	15.8622833162032
19	63230260	63243064	ENSBTAG00000001915	4	-	1.8377218251185e-157	21.4162122265947
6	86108937	86128434	ENSBTAG00000040337	4	-	2.51971257303319e-157	18.3909422748483
18	45971858	45991833	ENSBTAG00000003829	7	+	4.355927367395e-157	12.4067676622376
5	57303354	57318372	ENSBTAG00000004384	4	+	5.13090682208905e-157	18.3020594120025
3	32183906	32203685	ENSBTAG00000000259	4	-	8.45318718658947e-157	18.1773320645648
27	15350930	15370080	ENSBTAG00000003572	4	+	1.96216016480702e-156	12.745554686685
25	18277524	18326152	ENSBTAG00000019423	4	+	2.03606760076671e-156	19.0064734622814
18	24106721	24108521	ENSBTAG00000038067	4	-	5.44069075257644e-156	15.4189940041857
19	43514250	43544945	ENSBTAG00000030333	11	+	1.21418836701416e-155	11.5905737019247
8	105216968	105220438	ENSBTAG00000017294	4	+	1.62874150914008e-155	19.7950401222606
5	56334243	56335809	ENSBTAG00000006599	4	-	3.92814142777371e-155	16.1420097963083
28	35870567	35887533	ENSBTAG00000005963	4	-	4.66089599810049e-155	16.0191271092565
28	35591905	35602846	ENSBTAG00000006536	4	+	7.52460586867013e-155	19.0992819370033
23	20052362	20128180	ENSBTAG00000004347	4	-	1.52803770743864e-154	15.8416983666819
28	46147259	46156093	ENSBTAG00000012393	4	+	1.56894525866475e-154	19.160867371935
5	101210291	101266954	ENSBTAG00000038461	4	+	2.30062156953641e-154	18.9404048929617
22	48655026	48669271	ENSBTAG00000007843	4	-	2.6399502542951e-154	21.0709281603912
6	86063672	86084510	ENSBTAG00000037613	4	-	3.31216955721432e-154	19.3579862201337
4	12389566	12423459	ENSBTAG00000015654	4	-	4.33261522780169e-154	19.664258089135
11	47787638	47795270	ENSBTAG00000018054	4	+	4.56075051980533e-154	18.5801803548204
3	10245765	10246803	ENSBTAG00000019616	4	-	5.54353256247014e-154	19.0651998375145
6	90291077	90312046	ENSBTAG00000047833	4	+	6.03286718415006e-154	18.5195145206854
8	112869670	112892968	ENSBTAG00000016225	4	-	8.0440775367554e-154	15.8988185781122
19	27529096	27532634	ENSBTAG00000012071	4	-	1.28317601732323e-153	16.608834874279
8	75984695	76010699	ENSBTAG00000026748	4	+	1.34719185063477e-153	16.7611175572999
5	57004645	57026537	ENSBTAG00000011720	4	-	1.45122460635376e-153	19.4541937419643
18	50417676	50424483	ENSBTAG00000047815	4	-	3.25672487839014e-153	19.7701396624646
25	1575648	1589619	ENSBTAG00000013479	5	+	3.59235515594587e-153	15.6996193112783
6	86400286	86439022	ENSBTAG00000039647	4	-	4.43703032390164e-153	19.2290463690118
4	72833496	72862043	ENSBTAG00000002340	4	-	4.6347472971393e-153	14.2802952357124
1	119896119	119939362	ENSBTAG00000012164	4	+	6.09401865896822e-153	20.8825420545998
23	24823642	24837430	ENSBTAG00000006546	4	-	6.8570511871084e-153	18.5510358302503
18	46177090	46178535	ENSBTAG00000017042	4	+	1.05899567542072e-152	14.1853142883595
10	10127780	10151271	ENSBTAG00000002255	4	+	1.38555562848504e-152	19.7396207803551
15	27871671	27873811	ENSBTAG00000019764	4	-	1.62126737302492e-152	19.1180591545179
24	25854674	25863535	ENSBTAG00000010991	4	-	2.2990675788146e-152	20.888895827901
5	56863814	56869724	ENSBTAG00000001392	4	+	2.81465774986041e-152	19.435933789846
5	72057130	72062477	ENSBTAG00000018556	4	+	2.97745094397383e-152	19.4513569313988
16	4785228	4831852	ENSBTAG00000009876	4	+	3.80537727722528e-152	20.8487922232119
24	25913548	25957997	ENSBTAG00000021923	4	-	4.61090861403218e-152	15.7055929173984
16	6052924	6122550	ENSBTAG00000039995	4	+	5.77675153804583e-152	20.8166859045828
20	33328557	33405555	ENSBTAG00000014177	4	+	6.17270903206291e-152	19.6578372410252
1	81202131	81209114	ENSBTAG00000000522	4	-	8.43098158287354e-152	20.9155369280145
14	21617776	21622267	ENSBTAG00000038286	4	+	9.51787353570381e-152	15.8749483462511
3	99806665	99820784	ENSBTAG00000037890	4	+	9.83938105808526e-152	19.4687134579603
14	69930852	70050653	ENSBTAG00000014357	4	-	1.19662287533722e-151	16.6815077923085
25	18349701	18413889	ENSBTAG00000001417	4	+	1.19662287533722e-151	19.8182297966168
3	89742860	89786323	ENSBTAG00000003775	4	+	1.98659102322569e-151	19.5075759097016
26	15931984	15973325	ENSBTAG00000037559	4	+	2.13540102070898e-151	15.8575144591833
21	59782813	59795808	ENSBTAG00000004063	4	+	2.4876480191744e-151	19.6402965030783
3	10100405	10104524	ENSBTAG00000013907	4	+	3.13137349147427e-151	18.33645072504
12	90516720	90530178	ENSBTAG00000016385	4	+	4.64846075545818e-151	19.1125369205882
29	26711466	26714908	ENSBTAG00000022394	4	+	5.11650242719495e-151	20.6904399163136
15	83455601	83469332	ENSBTAG00000038323	4	-	7.69367902651983e-151	19.4927975776052
3	8301475	8302729	ENSBTAG00000009212	4	+	7.69367902651983e-151	20.7944376581704
9	88573767	88648650	ENSBTAG00000015935	4	+	1.41560308310352e-150	15.7475149546407
26	16411561	16462624	ENSBTAG00000024700	4	-	1.5534850631292e-150	16.122580339942
5	72077085	72082472	ENSBTAG00000026666	4	-	2.4446539607691e-150	20.6677039387909
10	81867932	81890829	ENSBTAG00000001881	4	-	2.60050506281324e-150	19.1363365919223
21	60956930	60986261	ENSBTAG00000007043	4	+	2.94037135156637e-150	20.3771708651639
11	77953379	78040118	ENSBTAG00000008505	4	+	3.15907097800895e-150	20.6058449700587
18	24031966	24058134	ENSBTAG00000011021	4	+	3.52076065463415e-150	19.649576772407
27	18454361	18472436	ENSBTAG00000016177	10	+	5.62526011668313e-150	14.6607102088026
3	62643352	62805720	ENSBTAG00000012305	4	-	9.5171049344332e-150	15.6282343474139
17	2823020	2830960	ENSBTAG00000006745	5	+	1.47958916622924e-149	20.5724426553536
6	26786779	26802348	ENSBTAG00000006991	4	+	1.61799172251213e-149	19.6766499841581
18	65826617	65830778	ENSBTAG00000009735	4	-	1.85261958367105e-149	20.0697613189801
8	92773691	92789092	ENSBTAG00000015358	4	-	2.08483962938104e-149	20.5835010942635
8	7789657	7807430	ENSBTAG00000000011	6	-	2.31887692291976e-149	11.8819471021387
6	72232848	72277699	ENSBTAG00000000782	6	-	3.04066678578879e-149	12.3264813331194
22	15280707	15312566	ENSBTAG00000006567	4	+	3.34829056355075e-149	15.6338865289632
3	89797013	89869019	ENSBTAG00000003774	4	-	3.43906195708122e-149	19.8783628189351
21	60927757	60935160	ENSBTAG00000047040	4	+	5.06564289845539e-149	20.7116837846897
9	64859551	64870020	ENSBTAG00000045976	4	+	5.22439172432821e-149	15.7702444390363
29	26693328	26696498	ENSBTAG00000022395	4	-	6.30026020494858e-149	20.8256746935171
4	108448574	108471244	ENSBTAG00000001815	4	+	7.60180378393757e-149	15.6126411891106
2	27176813	27258734	ENSBTAG00000026885	4	+	1.62993228882589e-148	15.7012618963176
6	86034661	86055504	ENSBTAG00000032350	4	-	3.06069245609067e-148	20.0595930183372
25	37189785	37242576	ENSBTAG00000005450	4	-	4.0212479245847e-148	18.5360195744525
5	89323085	89391585	ENSBTAG00000022329	4	-	4.33511221174342e-148	20.1172530477068
14	62328131	62418497	ENSBTAG00000021887	4	+	5.0560741930117e-148	19.7727695231206
5	103768065	103779250	ENSBTAG00000004840	9	-	9.42776856214634e-148	14.2588513396594
22	61221250	61248521	ENSBTAG00000014470	4	-	1.7502913786459e-147	19.4815568609404
X	23025836	23059616	ENSBTAG00000004003	4	+	1.78988648318993e-147	20.0913987384879
10	89596393	89604430	ENSBTAG00000002706	11	+	1.97429282404481e-147	9.38824814157389
19	23422879	23430667	ENSBTAG00000009705	5	+	2.93879611684518e-147	18.7801108305501
17	55707869	55719927	ENSBTAG00000004175	4	+	3.85519351206091e-147	19.8893209201282
15	27914679	27917264	ENSBTAG00000012398	4	+	4.64124805955211e-147	20.2805713161734
21	34314500	34321201	ENSBTAG00000000085	4	-	4.64124805955211e-147	20.2913636795626
15	25142982	25147961	ENSBTAG00000008564	5	+	7.13861539505016e-147	14.3965592192058
7	8467759	8490669	ENSBTAG00000038549	4	-	8.47294687407807e-147	15.6638299423103
29	36619710	36645779	ENSBTAG00000017602	4	+	1.4721387366407e-146	15.4839625821532
3	23643771	23667741	ENSBTAG00000003898	4	+	2.58829031603357e-146	20.0685288229667
5	66950500	67040705	ENSBTAG00000012794	4	-	2.78914945701424e-146	20.0430633440146
19	34914350	34929459	ENSBTAG00000017094	11	+	3.07981991145158e-146	14.220410388919
20	35521409	35588186	ENSBTAG00000033107	4	-	3.17171893635958e-146	15.5665378676166
19	43555807	43559784	ENSBTAG00000001041	4	+	3.22413944105394e-146	18.6922374507086
3	113943010	113944613	ENSBTAG00000048275	4	+	3.90614110098226e-146	15.5153960150084
26	41823652	41926635	ENSBTAG00000014064	4	-	5.86933946191567e-146	12.8402935637182
16	68870181	68886786	ENSBTAG00000011932	5	+	1.3868598262454e-145	14.4568477712892
4	23499625	23891236	ENSBTAG00000034154	4	-	1.48664819741709e-145	15.5008637230342
18	53040104	53042792	ENSBTAG00000010123	8	+	1.52544548032342e-145	16.1196745508092
1	57054878	57145880	ENSBTAG00000001209	4	+	1.67008600229512e-145	15.5748928272345
21	34342807	34345682	ENSBTAG00000001021	4	+	2.12929301952911e-145	14.945012861551
15	29720789	29725202	ENSBTAG00000014899	4	+	3.05382841598943e-145	13.7726690273999
7	52272185	52284986	ENSBTAG00000010798	4	-	8.29090989124761e-145	15.4386141596239
6	26853174	26885435	ENSBTAG00000034139	4	+	8.87835670509984e-145	18.764778425973
3	114309327	114336917	ENSBTAG00000002030	4	+	9.90371086827026e-145	19.7736919694345
7	71003539	71115619	ENSBTAG00000008916	11	+	1.09756890202181e-144	-6.65274763832867
26	16336197	16383496	ENSBTAG00000023549	4	-	1.14346719221139e-144	19.6237779302079
26	20885730	20913649	ENSBTAG00000023939	4	-	1.60615881862371e-144	20.8196095685398
13	43654793	43668774	ENSBTAG00000037509	4	-	6.75807943878815e-144	15.3486384431413
6	107264721	107269190	ENSBTAG00000017335	5	+	7.50119779771282e-144	11.9394704099423
X	60134286	60136956	ENSBTAG00000005290	4	-	1.66392015458622e-143	15.3695062230276
25	14218280	14343745	ENSBTAG00000015988	11	-	4.13484823935108e-143	9.67022427019939
25	21657895	21661311	ENSBTAG00000012541	4	+	2.45624663696831e-142	15.3687231348731
6	26376147	26433473	ENSBTAG00000011944	5	-	4.52260668491484e-142	13.9274745753803
12	88876124	89009422	ENSBTAG00000012849	7	-	7.3128103688368e-142	13.0531146690616
5	110125414	110132060	ENSBTAG00000008434	11	+	1.24727041769531e-141	8.43374331796568
18	34757952	34770083	ENSBTAG00000005093	10	+	2.30099456794388e-141	11.6624248910141
19	27602594	27604817	ENSBTAG00000019448	4	-	5.07703673709789e-141	13.743410117332
3	8290359	8295271	ENSBTAG00000009215	4	+	4.63897396733183e-140	15.1998273737763
21	26609987	26643266	ENSBTAG00000012338	11	+	6.09637629662755e-140	8.80890594968693
1	81127290	81135756	ENSBTAG00000001265	4	-	9.27751088744575e-140	19.5588371638687
2	106627005	106773157	ENSBTAG00000002485	5	-	1.21824889803895e-139	12.4106111955228
18	19640446	19654562	ENSBTAG00000008544	5	-	1.29392189381902e-139	15.3517773019881
5	95456443	95459983	ENSBTAG00000012370	4	+	3.01464676061929e-139	15.3684460580175
3	113907719	114031371	ENSBTAG00000026181	4	+	4.81953595026312e-139	15.2393826497913
29	39889073	39918516	ENSBTAG00000003236	4	+	9.3353111317399e-139	15.3900759604008
7	16878926	16880796	ENSBTAG00000009570	4	+	1.38224806667532e-138	15.3034892335892
19	39351740	39363523	ENSBTAG00000014199	11	-	2.13738967651708e-138	-6.47383573907517
25	37125928	37175162	ENSBTAG00000047379	4	-	3.08656883366614e-137	13.5705975388538
10	81957652	82102222	ENSBTAG00000030599	4	+	3.15465378314631e-137	15.2007363218643
15	18459439	18494061	ENSBTAG00000008253	4	-	1.14993069967783e-136	15.2529819244832
26	16130564	16159314	ENSBTAG00000020375	4	+	2.97029603855927e-136	15.1315513566126
19	39081065	39090187	ENSBTAG00000039954	10	+	6.10000341665716e-136	10.389438482514
20	31890735	32199996	ENSBTAG00000001335	10	-	1.42720650571518e-135	11.3074459163326
2	128629674	128656311	ENSBTAG00000019800	11	+	2.07622373132485e-135	-7.74511108238535
22	48633830	48647777	ENSBTAG00000007846	4	-	7.0749834679074e-135	17.2706257199945
3	33874018	33880598	ENSBTAG00000037673	5	-	9.37968791430949e-135	14.1691762699521
11	78695353	78719306	ENSBTAG00000011154	5	+	1.2846049791718e-134	14.6671995368413
6	17710834	17729747	ENSBTAG00000010284	4	+	8.04868460475733e-134	15.1213230404442
1	145885349	145887681	ENSBTAG00000017882	4	+	8.88852064402349e-134	14.9853683579025
5	91835145	92276939	ENSBTAG00000020715	4	-	9.0483183965633e-134	15.1199658982596
26	20829326	20862859	ENSBTAG00000023941	4	-	1.07301628453644e-133	15.2099556320336
8	105006305	105018465	ENSBTAG00000015676	5	-	1.07301628453644e-133	20.6454468001445
16	56723664	56734280	ENSBTAG00000004362	11	-	3.50526673519666e-133	10.7042319619075
15	83365199	83406167	ENSBTAG00000038058	5	-	3.53465702090745e-133	15.0085177947311
23	31793277	31845171	ENSBTAG00000037917	4	+	5.09497356346778e-133	12.4583453898716
13	16217716	16250004	ENSBTAG00000014075	10	-	6.49033693102563e-133	15.2758673244124
2	115790539	115794253	ENSBTAG00000021308	8	-	6.91267479811735e-133	11.8154537536951
29	37892576	37937146	ENSBTAG00000018367	11	+	1.07879183940013e-132	-6.80390265921544
6	109224626	109228237	ENSBTAG00000004261	8	-	1.24298530659188e-132	12.3512905901784
18	55878570	55899034	ENSBTAG00000009174	4	-	1.20342670169976e-131	15.1088812429752
14	29765170	29793700	ENSBTAG00000022471	4	-	1.44607646595519e-131	15.0513738141426
2	80858086	80871118	ENSBTAG00000018497	5	-	1.89871750836111e-131	12.5301337296211
26	8523898	8580001	ENSBTAG00000021195	4	+	2.92878371582879e-131	15.1276725134536
4	52173109	52208687	ENSBTAG00000017869	10	-	1.14734465806297e-130	9.68795634297116
6	60173833	60206257	ENSBTAG00000014517	4	+	1.73004398837585e-130	15.1568017543832
23	27175688	27196793	ENSBTAG00000037533	11	-	4.55477940308645e-130	10.8738908202401
29	50046625	50065230	ENSBTAG00000013066	6	+	5.60126561740309e-130	17.286389617838
1	120403008	120404088	ENSBTAG00000045633	4	-	9.32495920387987e-130	15.0781676248038
6	103971536	103991240	ENSBTAG00000031679	11	-	3.08729750220162e-129	12.219578603042
4	76720882	76725301	ENSBTAG00000046768	4	-	4.59505871793613e-129	15.3886223154777
9	73977644	74002359	ENSBTAG00000007975	7	-	5.40548221467098e-129	14.4187565669841
21	49637066	49648037	ENSBTAG00000045986	4	+	5.45559750780319e-129	11.1862372580776
26	14940550	14946750	ENSBTAG00000000442	5	-	7.65474377199382e-129	18.353907132336
25	19268280	19279662	ENSBTAG00000009837	4	+	3.16948920388961e-128	14.833333778961
12	53310603	53407024	ENSBTAG00000005299	4	-	4.49542599989067e-128	15.0122912495934
4	5253834	5347715	ENSBTAG00000020869	4	+	6.71613352827151e-128	14.9973925870032
14	30982607	31154016	ENSBTAG00000001299	4	-	3.28570613446135e-127	14.9516631580692
22	54791194	54797301	ENSBTAG00000018331	5	-	3.7039223893436e-127	12.3997115680026
15	81734844	81738412	ENSBTAG00000027516	4	-	4.76034340440289e-127	14.9370197627515
8	38468512	38557736	ENSBTAG00000025903	9	+	5.60117580936826e-127	11.3197135654284
10	17516708	17559258	ENSBTAG00000013982	8	-	5.74950781481724e-127	10.307638265757
1	68580143	68667822	ENSBTAG00000014567	5	-	6.38807959590227e-127	13.309568619795
2	108075459	108082534	ENSBTAG00000005353	4	+	8.21264290974933e-127	14.9999308360593
5	27069112	27082523	ENSBTAG00000006904	11	-	1.65282541830004e-126	10.9965795001929
1	56722580	56818961	ENSBTAG00000014441	11	+	2.37730238039806e-126	-6.38471788579149
4	106867167	106904801	ENSBTAG00000034609	11	+	3.39663506747346e-126	-6.6032170148086
3	80071688	80147000	ENSBTAG00000005910	4	-	9.58107813901178e-126	13.22989668938
23	47670502	47714288	ENSBTAG00000015106	6	-	1.83318504162934e-125	13.7669381704696
19	20413682	20416614	ENSBTAG00000016151	6	-	2.37455978314181e-124	17.3826644787071
21	66877660	66882899	ENSBTAG00000008384	5	+	4.20458692613169e-124	11.165528728877
5	72049627	72052680	ENSBTAG00000030683	4	+	6.59457358572057e-124	19.4448448723607
13	51110901	51173199	ENSBTAG00000019811	6	-	1.65220296898834e-123	12.2100104457497
3	21755126	21801218	ENSBTAG00000005810	11	+	3.77739828172701e-123	9.64881939730108
3	65921136	66062039	ENSBTAG00000019733	4	+	4.23269095255875e-123	14.8491745899034
10	85444424	85449397	ENSBTAG00000009788	4	+	1.50015510176123e-122	14.7016004040004
7	83618465	83658727	ENSBTAG00000011110	4	-	1.73615023487158e-122	14.8593145925239
23	31843124	31861069	ENSBTAG00000037738	4	-	4.90603623805986e-122	14.7796323230336
5	57416304	57421636	ENSBTAG00000002799	11	-	5.8373642747507e-122	8.27622458601363
4	86039504	86111099	ENSBTAG00000015337	4	-	7.4411950821881e-122	14.6838754559426
16	5517504	5574559	ENSBTAG00000023177	4	-	7.82374234408248e-122	14.7247441484074
5	56340055	56350443	ENSBTAG00000019084	4	-	1.21571507145819e-121	14.7858608490091
27	15326025	15346759	ENSBTAG00000009501	4	+	2.96304652255368e-121	14.2582690202222
9	32823611	32834377	ENSBTAG00000012931	4	-	2.96492630431772e-121	14.6834002460544
21	34724306	34734990	ENSBTAG00000006934	4	+	3.1779008714988e-121	14.8839702929264
12	51141567	51245841	ENSBTAG00000010693	11	+	4.70921857394185e-121	9.48379024885664
18	57096977	57099199	ENSBTAG00000006840	4	-	6.18406086384543e-121	14.5525934275827
13	25342821	25682179	ENSBTAG00000018395	4	+	6.6159516798446e-121	14.6279802911742
11	47915425	47935161	ENSBTAG00000008956	11	+	1.68703710574104e-120	-7.32130348560578
1	65205810	65238596	ENSBTAG00000019557	4	+	1.72742353328891e-120	13.8824472376464
17	49197828	49313590	ENSBTAG00000020430	8	-	2.16881411413316e-120	10.8862230618569
7	20812033	20814992	ENSBTAG00000031647	7	+	4.03509152932933e-120	17.540127871034
14	26349328	26358692	ENSBTAG00000005287	4	-	4.84910262432575e-120	15.0069117327259
17	12906375	12953417	ENSBTAG00000002835	5	-	5.85840056243141e-120	11.5396169918933
11	10196558	10203502	ENSBTAG00000037856	10	+	6.32296552909605e-120	10.8230553540057
19	27955572	27960099	ENSBTAG00000004226	8	+	2.95636829793579e-119	11.4021516665259
29	45942346	45947879	ENSBTAG00000013133	11	+	7.48989728834517e-119	-6.6555808432063
2	122685822	122695535	ENSBTAG00000013235	4	-	9.45634524492418e-119	14.7654099222929
X	97738493	97888649	ENSBTAG00000000172	5	-	1.03201285296515e-118	13.9257803744167
17	20602271	20616261	ENSBTAG00000015549	9	+	1.90137558344744e-118	12.3758226770688
5	68883545	68928003	ENSBTAG00000006326	4	-	1.93402086398196e-118	10.6926212518547
5	30641008	30644034	ENSBTAG00000016398	4	-	3.91742047119563e-118	14.5923648620137
8	6642817	6680546	ENSBTAG00000025942	9	-	4.4846204739561e-118	10.1699226444003
23	24875607	24890466	ENSBTAG00000021516	4	-	5.43737077855253e-118	17.7428632694458
7	46035067	46038731	ENSBTAG00000014676	8	-	9.39216316097147e-118	10.2485731494394
16	1041922	1055957	ENSBTAG00000017834	4	+	1.12749692689926e-117	14.6662851295538
2	62692768	62753692	ENSBTAG00000008039	4	-	1.87772255118746e-117	14.6408121966897
7	46075147	46076063	ENSBTAG00000018926	5	+	2.64381343938182e-117	12.2298230578871
7	39936163	39946911	ENSBTAG00000010543	4	+	2.98070146785931e-117	14.4554313611123
6	44854112	44960533	ENSBTAG00000017024	4	-	7.16038255867103e-117	14.8053360745086
18	46053082	46057378	ENSBTAG00000017816	11	+	1.00501759943048e-116	10.8550105829272
8	112239888	112336418	ENSBTAG00000012210	5	-	1.42851369639617e-116	16.763049191237
23	9237763	9263820	ENSBTAG00000025622	11	+	3.12889470771222e-116	-5.51498171415908
21	10793103	10806663	ENSBTAG00000018007	4	-	4.19823453618888e-116	14.5911589448367
5	75870207	75903553	ENSBTAG00000032152	11	-	4.83336905478065e-116	8.88200719201845
25	3966799	4014117	ENSBTAG00000002178	10	-	1.02352564944546e-115	11.104536249503
18	56725591	56729591	ENSBTAG00000003457	11	+	1.05019691370861e-115	7.1678244535219
24	26340204	26377202	ENSBTAG00000040584	4	+	1.16344062544056e-115	14.4458970872779
18	55834674	55836133	ENSBTAG00000011624	4	+	1.54352646217549e-115	14.8307736393274
19	33816539	33834542	ENSBTAG00000003014	11	-	1.685422556312e-115	-5.80938743403653
22	61283171	61292866	ENSBTAG00000008313	11	+	1.82012253488514e-115	7.14284697471138
9	96806293	96815764	ENSBTAG00000031701	11	-	2.79003559137902e-115	-6.10086176796009
21	59517403	59530028	ENSBTAG00000039808	4	-	3.87322371155354e-115	14.2585332948042
15	45836412	45866755	ENSBTAG00000021483	5	-	1.27257828722219e-114	14.7906566216407
16	4533504	4551569	ENSBTAG00000019798	11	-	2.39191396486135e-114	9.78094453310404
17	13627443	13736747	ENSBTAG00000016071	5	-	2.68922056929288e-114	14.0562141452675
28	29074150	29105086	ENSBTAG00000009348	4	+	4.74782887295964e-114	13.4349368064656
17	74224242	74230708	ENSBTAG00000013973	11	+	8.78088895803261e-114	12.9382101655113
27	34893818	34895119	ENSBTAG00000033304	4	+	1.41818938438321e-113	14.5426357540475
28	29106432	29125279	ENSBTAG00000009350	4	-	1.7381248778647e-113	14.5444213814753
8	85499332	85524670	ENSBTAG00000011847	8	-	1.78772058032414e-113	13.0425582384348
1	8955133	8963815	ENSBTAG00000000706	5	+	2.24078899452509e-113	11.5599865128724
4	77317208	77333095	ENSBTAG00000006377	11	+	4.59904379231537e-113	-6.94731148853263
15	29456450	29460605	ENSBTAG00000006452	11	-	5.26689004192798e-113	-6.53486325926929
17	73206770	73208629	ENSBTAG00000022032	11	-	1.42651425468241e-112	7.91250224936766
22	49502957	49516552	ENSBTAG00000032304	11	-	2.67186917976515e-112	6.22581670943045
19	23403656	23411269	ENSBTAG00000020859	11	+	3.94936001238955e-112	12.2175551381187
4	113564406	113567496	ENSBTAG00000004215	4	-	4.52360435300932e-112	16.9364642111092
5	27213749	27221177	ENSBTAG00000000836	4	+	3.80880841942244e-111	13.9022908216125
3	49392813	49474286	ENSBTAG00000004190	6	+	3.76065597740186e-110	10.6366265462089
24	40768712	41437121	ENSBTAG00000024015	6	+	7.86737920095331e-110	10.779257176238
29	48167167	48194210	ENSBTAG00000006071	10	+	1.06804147511009e-109	8.42146677148581
18	53834506	53841046	ENSBTAG00000012104	4	+	1.84071806268335e-109	11.0749319669629
3	43688102	43748131	ENSBTAG00000017655	5	-	2.0582100468431e-109	14.6194020598736
5	60618662	60641990	ENSBTAG00000016276	8	-	2.99343115975204e-109	9.37434324870279
29	43126403	43142481	ENSBTAG00000045862	11	+	4.26807512214362e-109	-5.60139670914473
12	16184645	16242341	ENSBTAG00000007073	5	-	5.71829598742675e-109	15.6916797945523
20	38182069	38206820	ENSBTAG00000002701	7	+	6.62102403896218e-109	13.9332132693231
10	4608188	4608558	ENSBTAG00000048058	5	+	1.69314464664597e-108	11.0240743293705
25	26817913	26821527	ENSBTAG00000021219	11	-	2.62431078958815e-108	-6.19703335377969
6	109090377	109092922	ENSBTAG00000007001	4	-	3.62308299119163e-108	14.0996681773333
17	62352244	62363636	ENSBTAG00000021706	4	+	3.92195261361803e-108	11.2718958119242
3	8969736	8985751	ENSBTAG00000001197	11	-	5.7591109871826e-108	-5.40483980443663
3	16511099	16515182	ENSBTAG00000017604	6	+	2.14162910044511e-107	10.1061246718443
3	17146917	17147898	ENSBTAG00000012640	11	+	3.91721542832675e-107	-6.05040867963292
4	99787243	99948547	ENSBTAG00000031548	6	-	6.48373889757843e-107	9.77931761632745
21	35206044	35208959	ENSBTAG00000010828	10	-	8.72493648871718e-107	-7.60943862526592
8	60238493	60240044	ENSBTAG00000011411	11	-	9.45695558085319e-107	-6.70125406906744
11	97836903	97859547	ENSBTAG00000011810	5	-	9.96056922336265e-107	15.1047432816915
29	38005198	38026747	ENSBTAG00000013730	11	+	1.48245490957407e-106	-6.26715430467174
13	67874473	67910095	ENSBTAG00000016864	5	+	1.49610440895229e-106	17.3713968751934
3	90185368	90272863	ENSBTAG00000011640	5	+	1.8003974529024e-106	10.6047590102938
19	35389674	35420462	ENSBTAG00000016432	11	+	4.30555186030709e-106	6.78647986925339
15	27932199	27934085	ENSBTAG00000002258	5	-	4.78873920059003e-106	16.0950984816079
23	27521252	27523736	ENSBTAG00000018343	11	+	1.29311284877601e-105	-6.54025919358824
6	61362545	61744231	ENSBTAG00000027569	5	-	4.99765761853977e-105	14.4322697016056
19	61959365	62008054	ENSBTAG00000006937	11	+	5.28921216417583e-105	6.73248610457619
11	104578932	104634907	ENSBTAG00000004510	6	-	5.78343957382305e-105	10.3289307593913
12	32300109	32309281	ENSBTAG00000013819	4	+	1.05239761469802e-104	14.3297448510806
8	7478855	7527262	ENSBTAG00000005425	4	-	1.19286344380908e-104	14.3553769168595
2	122092888	122113823	ENSBTAG00000012695	11	-	2.00225350575628e-104	-6.61924373730372
21	32644739	32689060	ENSBTAG00000021144	11	+	2.12881503464246e-104	-6.17980103865362
X	17305873	17770661	ENSBTAG00000020406	11	-	3.45834240618073e-104	10.1670341583321
28	29087620	29095422	ENSBTAG00000047323	4	-	3.64731812529069e-104	14.3716088787966
23	32681206	32763526	ENSBTAG00000018165	11	+	3.96292983643054e-104	-5.66270279632223
3	33768049	33770824	ENSBTAG00000001842	6	+	4.67395041111105e-104	10.1920626384672
9	14869510	14983763	ENSBTAG00000020056	4	-	4.72860108426605e-104	12.763924678947
19	30304817	30322098	ENSBTAG00000003958	5	-	5.85169315486994e-104	10.4821429511327
16	75423472	75446749	ENSBTAG00000002846	11	-	6.98227791815274e-104	-5.83011037029847
20	1452375	1893741	ENSBTAG00000014612	11	+	1.59857704047183e-103	-5.56025772179197
1	37803107	37866950	ENSBTAG00000023652	5	-	2.2715782033895e-103	15.9200630087627
3	19484699	19493477	ENSBTAG00000008091	11	+	6.61634849396518e-103	8.44660509529022
7	15835491	15865454	ENSBTAG00000015557	6	+	9.80548304281053e-103	16.5261253941048
17	73309906	73315353	ENSBTAG00000008587	10	+	1.27195455171558e-102	10.0865667354476
24	35973658	36038238	ENSBTAG00000001523	11	-	1.35452909648264e-102	8.76381774464564
10	65325341	65341352	ENSBTAG00000005586	11	+	1.40477789493037e-102	11.5928215871519
25	28247948	28256721	ENSBTAG00000015314	11	-	2.90897862226115e-102	6.11191528232727
4	107608324	107623775	ENSBTAG00000006359	11	-	3.1663430794376e-102	8.30928341090279
7	59782767	60099412	ENSBTAG00000001862	9	-	3.91054064600358e-102	10.1803799404864
13	17093613	17185063	ENSBTAG00000010664	11	+	4.21103542165201e-102	-6.82921428155084
25	387896	395807	ENSBTAG00000026429	11	+	5.8966730497022e-102	6.16773918525521
18	46616258	46619888	ENSBTAG00000023611	10	+	7.86316514492913e-102	-7.3072370562212
10	65575407	65609640	ENSBTAG00000025496	11	-	1.06154713195564e-101	9.16593358348288
19	45493956	45520053	ENSBTAG00000004196	11	+	1.14233952130752e-101	-6.36706253624354
1	136053623	136071002	ENSBTAG00000000742	4	+	1.33029369024153e-101	12.5222707384686
7	64435992	64471401	ENSBTAG00000002834	11	-	3.13038266742619e-101	-5.72990566303612
25	26314945	26318940	ENSBTAG00000018011	11	+	3.63425111501296e-101	-5.27122925951012
19	53978216	53984772	ENSBTAG00000006276	6	-	3.82011809939622e-101	13.5474348811411
7	8710305	8722572	ENSBTAG00000011602	11	+	4.50471261152685e-101	-6.39161101737476
4	33120502	33193999	ENSBTAG00000005653	9	+	6.06643057707525e-101	13.348201056361
7	26237928	26329594	ENSBTAG00000004860	4	-	7.17801663324411e-101	14.1504663269789
2	103881401	103950562	ENSBTAG00000008300	11	-	1.33174985954334e-100	8.77473152200119
1	84536352	84560381	ENSBTAG00000006552	11	+	1.43791508428712e-100	-6.07118500523657
18	23828637	23855657	ENSBTAG00000019267	4	+	1.46188226528129e-100	14.2807087379849
29	46018811	46031257	ENSBTAG00000010482	11	-	1.52791386648821e-100	-4.74753143666101
3	14075265	14085162	ENSBTAG00000024470	11	+	1.68338346209038e-100	-5.98919535445683
11	104474619	104505740	ENSBTAG00000007492	5	+	2.69365733390844e-100	12.1861320323808
1	127132776	127229651	ENSBTAG00000016026	4	+	6.01669637764716e-100	12.6044728154115
12	21415761	21463534	ENSBTAG00000010353	11	-	8.55868240445012e-100	7.43799069731586
19	38697517	39001101	ENSBTAG00000000641	11	+	1.26245275870062e-99	-6.42612375314207
25	26734079	26736769	ENSBTAG00000047448	11	+	1.30186597005545e-99	-6.34408151663756
11	104373527	104407288	ENSBTAG00000015093	4	+	1.72201318574467e-99	12.645972831324
5	109985807	109998234	ENSBTAG00000030257	11	+	2.09704205933886e-99	-5.42306737793954
6	59823315	59866460	ENSBTAG00000015649	11	-	2.1245316275235e-99	-5.67056607539138
11	46753577	46769867	ENSBTAG00000019072	11	+	2.79713207385277e-99	-5.3861519041146
7	63496229	63532702	ENSBTAG00000002804	5	-	2.79713207385277e-99	13.7601595284943
12	80142500	80157134	ENSBTAG00000032084	11	-	3.16956139915354e-99	-5.35783306767814
29	43590192	43602499	ENSBTAG00000001029	11	-	7.10760827061174e-99	-5.57227155557786
2	107722667	107728939	ENSBTAG00000008452	4	-	7.92292234427148e-99	14.0555788553812
3	42703655	42725971	ENSBTAG00000007773	5	-	8.38404108920756e-99	9.99486199839039
4	87077522	87295626	ENSBTAG00000012119	4	+	1.52260583386083e-98	13.8678175985754
4	114111964	114116379	ENSBTAG00000037510	11	+	1.61962464060083e-98	-6.53821972428603
23	27152082	27165021	ENSBTAG00000006864	8	+	2.24367501695243e-98	15.2630042624842
13	72864073	72883520	ENSBTAG00000021033	4	+	2.5312054630299e-98	14.1866213801603
X	90732501	90747294	ENSBTAG00000046155	11	+	2.94025878405825e-98	11.5958532991823
18	65918285	65927713	ENSBTAG00000015164	11	-	2.99450276036682e-98	7.72439890958401
18	46696419	46711973	ENSBTAG00000031772	4	-	4.77161577734027e-98	14.1522568135911
4	77171036	77193849	ENSBTAG00000020704	7	-	7.76200432957758e-98	11.0939640369898
10	75783881	75877395	ENSBTAG00000017200	4	+	1.66237126899721e-97	14.2544219749301
3	26584422	26598906	ENSBTAG00000017256	11	-	1.83619063216703e-97	-5.70592024835036
3	51104163	51112405	ENSBTAG00000016723	11	+	2.37699499005374e-97	-5.9307774899008
5	57303354	57304738	ENSBTAG00000045969	7	+	4.89596192332248e-97	12.408544115218
14	17759634	17791429	ENSBTAG00000005585	4	+	8.0618810475036e-97	14.252827398915
28	42612011	42616128	ENSBTAG00000005004	4	-	1.21205246388598e-96	14.1362085461483
7	19220571	19229937	ENSBTAG00000031809	11	+	1.3947705818235e-96	-5.7374610693133
19	48784793	48787753	ENSBTAG00000044204	8	-	4.13098237109001e-96	-10.1483694217916
9	64879263	64929935	ENSBTAG00000011330	4	-	4.4653826280193e-96	10.5728428209035
19	57141971	57157895	ENSBTAG00000017242	10	+	5.48054529770251e-96	10.8171421622762
8	85876325	85895632	ENSBTAG00000000181	11	+	6.37438631330126e-96	-5.69353934209253
19	28975558	29001212	ENSBTAG00000005978	11	-	6.96719882616552e-96	-6.24478027745758
16	70902205	70917245	ENSBTAG00000003016	11	-	7.72294849092072e-96	-5.7056045629433
19	14823469	14831157	ENSBTAG00000007191	11	+	1.1291982586932e-95	-6.0708361139884
13	43909080	43917999	ENSBTAG00000022571	8	+	1.36328630348402e-95	16.3971897968038
18	56276468	56281563	ENSBTAG00000011421	11	+	1.55676435468564e-95	-6.43353947594896
15	22566928	22570256	ENSBTAG00000000434	4	-	1.56120072848565e-95	14.5064161548812
6	104789269	104944120	ENSBTAG00000011170	11	+	2.30854399398581e-95	-6.80250351856296
6	109131151	109133968	ENSBTAG00000027464	11	+	2.33726362839476e-95	7.6850547751075
10	51758912	51921260	ENSBTAG00000005479	7	-	2.80512633495676e-95	10.5724860392919
4	66002071	66006203	ENSBTAG00000001448	4	+	4.14718614103403e-95	14.1226760192435
2	127396372	127397972	ENSBTAG00000005628	11	-	5.31635382355513e-95	-7.12710162780969
6	58486549	58565108	ENSBTAG00000006643	5	+	6.95777774380543e-95	14.1864238885575
19	48624049	48625915	ENSBTAG00000008154	11	-	7.7183780205675e-95	-6.07157704099966
18	53270705	53284300	ENSBTAG00000030882	10	+	1.97078451987727e-94	12.2376813141299
4	101685423	101795483	ENSBTAG00000002317	4	-	2.53211821616932e-94	14.2433332489783
19	54633143	54642106	ENSBTAG00000019067	11	-	4.0983393347959e-94	-5.2726755428356
18	48633597	48647723	ENSBTAG00000021145	11	-	6.35812029403933e-94	-5.41261624660383
8	75908164	75977482	ENSBTAG00000015241	10	+	7.22455729896317e-94	9.86249487153433
10	22106908	23304334	ENSBTAG00000000432	11	-	9.09447218440063e-94	-6.66843037161115
4	114127187	114137744	ENSBTAG00000004894	11	+	9.89791452841303e-94	-6.12581602247787
3	1230987	1314962	ENSBTAG00000012700	11	+	1.00665450482508e-93	-6.02711228712229
1	147542824	147572432	ENSBTAG00000019269	11	+	1.80975774055548e-93	9.97166861381705
7	18351369	18388976	ENSBTAG00000007661	11	-	2.02115801146884e-93	-5.8346484505517
19	44486047	44491268	ENSBTAG00000016249	4	+	2.42513333878429e-93	10.7651957096941
18	35735065	35741010	ENSBTAG00000004375	10	-	2.67469999862883e-93	9.00421938676698
X	61685326	61824307	ENSBTAG00000014575	4	+	2.83483441294328e-93	14.052040689664
4	104715529	104781684	ENSBTAG00000004799	4	-	2.96815386007949e-93	13.8561020066657
3	8836997	8864398	ENSBTAG00000002947	11	-	3.79304165093627e-93	-4.95034339075926
28	35425159	35433904	ENSBTAG00000001656	11	-	5.79553205991512e-93	5.87895301505725
10	87110562	87132202	ENSBTAG00000025405	11	+	6.30186463308857e-93	-7.08092569995073
4	5424473	5494384	ENSBTAG00000014016	11	-	7.29043045342037e-93	-6.07552909272968
15	28318410	28323666	ENSBTAG00000007196	7	+	8.53374323283764e-93	11.5816041332706
16	1734649	1749646	ENSBTAG00000018509	7	-	9.67595176204706e-93	10.6415194156347
11	49060226	49062860	ENSBTAG00000047449	10	-	1.21329251129819e-92	-8.75532424734215
14	79406493	79416487	ENSBTAG00000015214	5	-	1.55616756491759e-92	15.1367320363021
11	25187251	25201563	ENSBTAG00000004674	11	-	1.75658440115357e-92	10.2996603177221
7	21889525	21890683	ENSBTAG00000000381	11	-	1.86618875450583e-92	-6.80425155175962
X	13681410	13695769	ENSBTAG00000002041	11	+	1.89608070439489e-92	-6.19329708394261
29	43152059	43154681	ENSBTAG00000016551	11	-	2.36598115444975e-92	-5.41921936021238
29	1032167	1056464	ENSBTAG00000003550	11	-	2.47465336587209e-92	6.13735626862088
25	40960555	41068746	ENSBTAG00000014698	11	+	3.1177487868383e-92	-5.11535057438416
5	109925708	109933537	ENSBTAG00000030258	10	+	3.75948556917142e-92	8.95029292452021
25	14577545	14643306	ENSBTAG00000015191	8	-	4.05246150454849e-92	12.7489871591494
25	36471290	36482523	ENSBTAG00000011738	9	+	1.11912167115501e-91	9.26935885932142
29	43250521	43265507	ENSBTAG00000040190	11	+	1.43395248828206e-91	-5.27668141830189
1	43541935	43717619	ENSBTAG00000013662	4	+	1.69017292277328e-91	14.0254062829462
23	7512779	7527613	ENSBTAG00000001631	11	+	2.1909679306933e-91	-5.27622311729804
2	104590477	104638012	ENSBTAG00000006821	11	-	2.96293030003197e-91	5.9527734806061
19	25163840	25198117	ENSBTAG00000014806	11	-	4.22558819182703e-91	-5.42641199029899
13	18259067	18334728	ENSBTAG00000012526	11	-	5.07816411557451e-91	-5.70891058301652
4	113952125	113959951	ENSBTAG00000040331	11	-	5.07816411557451e-91	-6.38431703424189
2	80166216	80369680	ENSBTAG00000011256	11	+	6.3934265726836e-91	11.475575874909
26	10662361	10714982	ENSBTAG00000014614	11	-	6.87064402989334e-91	8.44017408443198
7	17785971	17789026	ENSBTAG00000013429	5	-	9.2052125153067e-91	12.8588097428046
7	45433858	45436865	ENSBTAG00000004112	11	-	1.17222395529394e-90	6.8306747437018
16	47751956	47756269	ENSBTAG00000006519	11	+	5.73660123228874e-90	-6.26302518604644
19	24395973	24452796	ENSBTAG00000020000	11	+	6.42425315706031e-90	-6.64070160719776
2	38682029	38711144	ENSBTAG00000008329	11	+	6.67372487587628e-90	-5.18927777491819
5	56313932	56321238	ENSBTAG00000018403	11	+	9.68329037174091e-90	-5.76773787435067
3	8439000	8453973	ENSBTAG00000017875	11	+	1.55296351402166e-89	-5.93288733842783
28	27096454	27111015	ENSBTAG00000021180	4	-	1.75366992137744e-89	14.2229210096221
1	119750362	119758888	ENSBTAG00000015163	4	+	2.07992815411387e-89	13.9383896997215
26	18636694	18658208	ENSBTAG00000012721	6	+	2.32837480171543e-89	10.0386054133001
2	127164651	127202531	ENSBTAG00000014447	11	-	2.52339601794138e-89	-5.00357635870275
18	10294995	10305608	ENSBTAG00000012508	11	+	3.63497541687522e-89	8.38948204516537
4	106853029	106923607	ENSBTAG00000027204	11	+	4.70049868359522e-89	-6.62871784111849
4	13345305	13529584	ENSBTAG00000003773	11	-	6.64201582472227e-89	5.61310186451709
19	43148012	43162165	ENSBTAG00000039684	11	-	6.9788424871921e-89	8.27354923994132
2	15115672	15207508	ENSBTAG00000009256	11	-	1.59081297594686e-88	-5.99358337911528
29	42247002	42271225	ENSBTAG00000038655	4	+	2.37150496798054e-88	13.773385107752
6	91430304	91480129	ENSBTAG00000004237	4	-	2.38161965233912e-88	13.8340093274234
19	42602485	42626600	ENSBTAG00000017685	11	-	2.63868306431175e-88	8.3337749143782
16	44674361	44688066	ENSBTAG00000018984	11	-	3.82235964895164e-88	-5.35390969000214
16	75539495	75540404	ENSBTAG00000047766	8	-	7.12614296105134e-88	9.77756558678504
4	32010891	32037150	ENSBTAG00000000604	10	+	7.534509589515e-88	9.5747524784524
25	21759691	22136705	ENSBTAG00000020921	11	+	1.19704282392108e-87	-5.0782595326074
15	77530564	77544935	ENSBTAG00000007148	11	+	1.22991226259482e-87	13.1950259060668
2	7139737	7298551	ENSBTAG00000027020	5	+	1.344432421057e-87	13.8714593299247
19	36799922	36807919	ENSBTAG00000004155	11	-	1.5824760127207e-87	5.76012465689901
5	28640674	28677837	ENSBTAG00000008897	11	+	1.7911865468735e-87	-5.96279745266776
3	86490282	86519705	ENSBTAG00000000258	10	+	1.82392162369079e-87	14.811136277692
X	40038942	40054667	ENSBTAG00000047531	11	-	2.05878549855565e-87	-5.54589715196575
1	127736220	127814876	ENSBTAG00000018138	11	+	2.18283095613758e-87	6.4157943762545
9	66683789	66885925	ENSBTAG00000015615	11	-	3.13427524355551e-87	-6.1510674267163
23	22011816	22024395	ENSBTAG00000025535	5	+	3.8392437107976e-87	12.4267363460901
5	75810520	75817101	ENSBTAG00000030650	11	-	1.25751650597405e-86	7.30039712631544
16	39666876	39706037	ENSBTAG00000021408	7	+	1.84927020417052e-86	13.7481147521349
16	81388496	81434502	ENSBTAG00000047274	11	-	2.78797456892378e-86	-5.52288877508281
27	36738832	36762837	ENSBTAG00000001244	4	-	3.31424081436734e-86	13.7674084896705
25	26910423	26961727	ENSBTAG00000007103	11	+	3.50430617002013e-86	-6.35499580576283
5	85310639	85366003	ENSBTAG00000019711	11	-	5.01240654423408e-86	-5.68459176869437
3	53717831	53810701	ENSBTAG00000000900	11	-	5.48701229155607e-86	-5.42746355108157
25	26765630	26769345	ENSBTAG00000026326	11	-	5.50682347474407e-86	-6.37706944511468
4	106908540	106914583	ENSBTAG00000002259	11	+	7.38713666185744e-86	-6.94820508791152
29	47917030	48011753	ENSBTAG00000009997	5	+	8.99773267992276e-86	9.79616171271472
15	40748738	40902329	ENSBTAG00000000700	4	-	1.20086559829173e-85	13.9066945815688
25	26120768	26125637	ENSBTAG00000021249	11	-	1.5508794583372e-85	-5.74223351031794
X	18627967	18629813	ENSBTAG00000048173	4	+	1.8724196275342e-85	13.5377692251556
15	84615939	84630983	ENSBTAG00000004580	8	+	2.14296599160539e-85	-9.18063743165554
3	14493714	14507416	ENSBTAG00000012234	5	-	3.09754650433405e-85	9.44275681513963
5	103612391	103617657	ENSBTAG00000008127	4	+	4.40412915043922e-85	13.8538582552136
8	31109335	31280538	ENSBTAG00000043961	9	+	7.2417240321377e-85	10.6560427268176
29	45508279	45611042	ENSBTAG00000019700	11	-	9.40672141256452e-85	8.32568282295355
8	105223465	105308444	ENSBTAG00000017306	11	-	1.22829638361395e-84	-4.97006654153296
2	72166549	72332969	ENSBTAG00000018236	11	+	1.51072343854838e-84	7.92249186159651
22	892004	1069280	ENSBTAG00000011628	10	-	1.95499715813302e-84	9.8839859730252
16	48081091	48137067	ENSBTAG00000008125	11	-	2.24953799029059e-84	-6.27410083763821
15	29441564	29452179	ENSBTAG00000015710	11	+	2.63882400926904e-84	-6.30489606266545
7	19206049	19212080	ENSBTAG00000021013	11	+	2.66951946715628e-84	7.33775881742576
5	115583626	115608935	ENSBTAG00000008057	11	+	2.7543199732806e-84	-5.81636218669724
17	65417478	65434194	ENSBTAG00000021795	4	+	3.67645802471073e-84	11.6941277377404
23	49907475	49923551	ENSBTAG00000015178	11	+	6.87988056596396e-84	8.21598809093214
12	90532575	90541989	ENSBTAG00000019440	5	+	8.5864279118916e-84	12.0894497607189
25	36347293	36362877	ENSBTAG00000003446	4	+	9.06704763327375e-84	12.2297708264832
8	75257160	75364423	ENSBTAG00000031632	4	-	9.50989497592325e-84	13.8287590946884
6	109691051	109704277	ENSBTAG00000007164	6	+	1.30745297219819e-83	9.43722683518506
3	19290675	19309322	ENSBTAG00000017564	11	-	3.02565173652058e-83	7.00938908956416
25	41946138	41956711	ENSBTAG00000004676	4	+	1.24656900825758e-82	11.6750463784849
19	57642754	57655943	ENSBTAG00000018663	9	-	1.60902451827834e-82	8.68845471572795
20	2032972	2082267	ENSBTAG00000009381	11	-	2.38090070025083e-82	-4.60962498103329
18	55810632	55824241	ENSBTAG00000011619	4	-	2.62631638117914e-82	13.8141997767001
3	16830510	16837422	ENSBTAG00000014204	5	+	2.66690088601574e-82	10.4050826981111
7	5236644	5249994	ENSBTAG00000020904	11	+	6.29379776597638e-82	-5.08501685602649
7	40258128	40266423	ENSBTAG00000018872	11	-	9.10309858479671e-82	5.34634292506532
1	82467816	82521151	ENSBTAG00000019625	11	+	9.95280431302434e-82	6.96774121238843
15	29462575	29469747	ENSBTAG00000006453	11	+	1.01339170536771e-81	-6.51833124624784
7	413896	442984	ENSBTAG00000001462	5	+	1.21724724387666e-81	14.0614499988498
11	101477075	101489330	ENSBTAG00000004542	11	-	1.52161970366814e-81	-5.11543378469023
24	35946483	35968467	ENSBTAG00000007000	11	-	2.24401020754302e-81	7.03407279206666
16	79522521	79592696	ENSBTAG00000023144	11	+	2.28904387310991e-81	-5.81272777863784
10	52152812	52169474	ENSBTAG00000013452	11	-	3.88938426576841e-81	7.41940976955613
10	3206566	3373648	ENSBTAG00000011076	4	+	4.95853417421779e-81	13.3861788004359
7	82703347	82782761	ENSBTAG00000013880	5	+	7.18773745181386e-81	11.796598707366
8	40178393	40253322	ENSBTAG00000019125	5	-	7.43349038659701e-81	10.7011644423606
4	114148310	114155451	ENSBTAG00000000715	11	-	8.26886724103923e-81	-6.44678797749832
23	19776641	19860368	ENSBTAG00000003632	11	-	9.00848196272163e-81	7.72910695667218
17	35199614	35259135	ENSBTAG00000005691	5	-	1.35476465761351e-80	13.0417940526506
14	9334777	9371281	ENSBTAG00000007828	11	+	2.03785133670441e-80	-4.44049657220344
9	77787554	77802592	ENSBTAG00000001446	11	+	2.06437504853631e-80	-5.05561079552522
X	143861797	143891357	ENSBTAG00000006472	4	+	2.25621392196374e-80	13.6374962768175
7	70911161	70973272	ENSBTAG00000000306	11	+	2.35495871474758e-80	-5.3133094484243
18	62502066	62508467	ENSBTAG00000015950	11	+	2.6491367787685e-80	4.69648122983844
5	100038295	100048947	ENSBTAG00000004917	11	+	2.90521173940142e-80	-7.01180495188987
11	106284926	106286380	ENSBTAG00000010520	11	-	3.03894630583044e-80	6.20877251533021
3	50082609	50146984	ENSBTAG00000004383	11	-	3.33775819218552e-80	5.83238070704831
21	66284692	66314293	ENSBTAG00000026913	4	+	4.5350755674668e-80	13.7451979978903
1	150054220	150064636	ENSBTAG00000023384	11	+	5.31900200346731e-80	8.32591267523487
3	9272216	9293445	ENSBTAG00000014368	11	+	5.93592384495608e-80	-5.21401096080483
5	21037442	21044658	ENSBTAG00000001745	4	-	8.29774799032445e-80	13.7350009444804
5	103737160	103747996	ENSBTAG00000008612	11	+	8.68385275011189e-80	9.53351018892467
10	4598735	4606922	ENSBTAG00000017442	11	-	1.75715734598495e-79	9.36752781162881
18	18745673	18809260	ENSBTAG00000006208	11	+	3.10304713871387e-79	-5.22663122349118
5	119840725	119854120	ENSBTAG00000014966	11	-	3.14497476638295e-79	5.57582009067264
1	77596385	77611958	ENSBTAG00000013148	5	+	3.47196891746836e-79	10.8706303412234
8	52292116	52712391	ENSBTAG00000008101	4	+	5.45836798196185e-79	11.9309006295509
13	42951020	42960765	ENSBTAG00000004273	11	+	1.43188518219168e-78	-5.92512669575105
5	76033362	76050218	ENSBTAG00000011043	11	-	2.08727848838012e-78	-5.93460269676909
13	12934867	13000042	ENSBTAG00000008937	11	-	2.32965713061607e-78	-4.80642928694935
19	41326677	41338255	ENSBTAG00000008611	11	+	2.89564063423466e-78	9.28218214237365
15	31312382	31330638	ENSBTAG00000021338	11	+	4.5132299168123e-78	6.0500456451062
17	41262753	41307126	ENSBTAG00000016679	11	-	4.54368383947219e-78	5.03696862515966
8	11043940	11061301	ENSBTAG00000005574	11	+	5.71687223971116e-78	13.3777500780009
5	98016611	98171227	ENSBTAG00000011761	11	+	7.22298504910425e-78	5.47339917263774
3	113219679	113266318	ENSBTAG00000008942	5	-	1.24813465182404e-77	9.9510371804375
25	3508279	3561345	ENSBTAG00000009201	11	-	2.01532877980824e-77	-4.37871173207527
X	130459280	130711913	ENSBTAG00000003727	11	+	2.70379637907945e-77	-4.40039269617624
10	79690915	79713922	ENSBTAG00000012900	11	-	3.19313588215182e-77	-4.81288609513641
1	153323108	153438339	ENSBTAG00000012837	4	-	6.35644486213536e-77	13.600301370807
4	113763390	113768447	ENSBTAG00000039588	11	-	8.66113279358766e-77	-6.05476878450304
X	135022448	135049835	ENSBTAG00000020418	11	-	1.21283268124414e-76	-5.60521073435376
19	49269759	49292988	ENSBTAG00000007409	11	+	1.28523719835053e-76	-5.5309102538515
21	26481214	26490869	ENSBTAG00000000735	11	-	1.38606632082518e-76	-5.72356284406123
17	66557142	66573393	ENSBTAG00000031851	11	+	1.46349858398619e-76	-5.49489665029726
X	3819816	3889945	ENSBTAG00000004291	11	-	1.50869207236075e-76	-4.91914898543288
5	56773335	56775425	ENSBTAG00000039157	4	-	1.71877369274982e-76	13.7700189233545
1	18950611	18993431	ENSBTAG00000004869	10	-	2.28514681485488e-76	8.50786324296116
7	3613637	3623376	ENSBTAG00000015144	11	+	3.95093294570655e-76	-4.79997104021001
29	44661697	44665098	ENSBTAG00000020773	11	+	4.17831393195658e-76	-6.38139512078192
15	55151084	55203571	ENSBTAG00000015596	10	+	4.69935893912193e-76	10.636848219981
23	27600054	27604052	ENSBTAG00000008959	11	+	4.94862503385335e-76	-5.83865160633545
18	56281560	56295723	ENSBTAG00000016349	4	-	6.3906694963906e-76	9.78617253966141
5	103375407	103439148	ENSBTAG00000026531	11	-	7.85477060106467e-76	-5.72652901585966
X	84816192	84819838	ENSBTAG00000007626	11	+	8.17598652560936e-76	-5.93521614578955
5	60598347	60613063	ENSBTAG00000016275	11	+	9.19677361889828e-76	6.75611125980852
29	50238210	50276209	ENSBTAG00000010447	11	-	1.1403880170976e-75	-6.11204338252204
26	21677155	21690795	ENSBTAG00000018604	11	+	1.35646443902914e-75	6.22089225514461
20	8419596	8430125	ENSBTAG00000008494	4	-	1.75826512646469e-75	11.1811747343009
11	48954368	48996567	ENSBTAG00000024000	4	-	1.89596252352665e-75	9.43833308997257
13	73547467	73574144	ENSBTAG00000012116	10	+	2.31652359703468e-75	9.39478614370288
1	65942079	65984708	ENSBTAG00000015895	6	-	3.79927146473288e-75	15.4428853214858
5	75927871	75939915	ENSBTAG00000016345	11	-	4.26163078761772e-75	-5.81333281676118
5	50592289	50595766	ENSBTAG00000007175	4	+	4.92565590764296e-75	13.3713476006309
16	1327007	1335059	ENSBTAG00000012349	11	+	1.18496563653773e-74	-5.43667209054932
2	53065586	53732838	ENSBTAG00000032289	11	-	1.19661505816084e-74	-5.19556288220186
11	67066106	67158230	ENSBTAG00000023976	11	+	1.25973575037206e-74	-4.37395782831136
25	26392491	26397916	ENSBTAG00000008631	11	-	1.26846725412917e-74	-6.47515371523366
7	21907305	21926375	ENSBTAG00000019988	11	-	1.35504936511351e-74	-5.28904764743429
8	61942615	61951512	ENSBTAG00000019299	11	+	1.71666687034567e-74	4.80834923054142
29	43648613	43661350	ENSBTAG00000001037	11	-	2.26850429450176e-74	-4.51227193864786
7	18866560	18937070	ENSBTAG00000039160	11	-	2.45372145925051e-74	-5.49508321323842
27	34686576	34699480	ENSBTAG00000020602	11	+	2.8396562761841e-74	-6.70697594013625
2	28400754	28401735	ENSBTAG00000003164	4	-	3.26047737673684e-74	13.6555945196167
10	52835255	52941952	ENSBTAG00000008575	11	-	3.76740142005881e-74	9.01089711821029
12	89112422	89165255	ENSBTAG00000025210	8	+	4.52665850649004e-74	11.0753459241172
7	7886058	7894496	ENSBTAG00000038154	11	-	5.38992119001881e-74	-6.78648460145749
17	65446986	65463409	ENSBTAG00000003297	10	-	8.67561407171103e-74	-7.28507655267747
3	48763974	48794136	ENSBTAG00000020345	11	+	9.582636991084e-74	7.68678561582143
18	8636041	8729511	ENSBTAG00000003234	4	+	2.28163853437232e-73	13.3204387982969
4	83307118	83318051	ENSBTAG00000000144	11	+	3.05270833216979e-73	-5.96683654145061
14	69287301	69893052	ENSBTAG00000011908	4	-	7.21951688586872e-73	13.3179785081527
23	12483467	12509232	ENSBTAG00000012703	11	-	8.71524432431143e-73	5.39316810397989
19	40868078	40877769	ENSBTAG00000030523	11	+	8.84436654050146e-73	-5.89761956343128
7	45165706	45182208	ENSBTAG00000020766	11	+	1.0070055658017e-72	-4.66676740510454
16	1781212	1794807	ENSBTAG00000010177	10	-	1.08118875243846e-72	7.92788970698095
9	45452890	45455659	ENSBTAG00000046017	4	+	1.29673062238066e-72	13.4025684906464
13	59144593	59150719	ENSBTAG00000001936	11	-	1.31774752677342e-72	13.7138455280315
28	26939279	26941721	ENSBTAG00000001008	11	-	1.33870018819713e-72	-6.5888120540143
2	4780175	4819192	ENSBTAG00000006262	11	+	1.45325884697336e-72	6.74097821397244
13	79329172	79355665	ENSBTAG00000012297	4	-	1.80776990213219e-72	13.498702248107
10	85743346	85759039	ENSBTAG00000020334	11	-	1.85128394016028e-72	5.56312123608112
18	2486595	2491819	ENSBTAG00000006779	4	-	2.79916862092767e-72	11.044084924789
5	101896621	101909500	ENSBTAG00000004556	11	-	3.18341095555346e-72	-4.94165035526395
15	81792137	81813276	ENSBTAG00000016469	11	-	3.20965550143827e-72	6.30094610457736
8	75713096	75850738	ENSBTAG00000005958	11	+	4.52331708409218e-72	-4.17718005149926
21	5795676	5833339	ENSBTAG00000009125	4	-	5.21927182429808e-72	13.3678943034413
18	49309014	49313926	ENSBTAG00000005390	11	-	5.22028217538857e-72	-4.94540196549872
3	9022903	9053379	ENSBTAG00000011238	11	+	5.25503789286785e-72	-6.61305068841037
7	3926971	3933852	ENSBTAG00000016042	9	+	5.63028217427569e-72	8.01191917526082
8	69724703	69729317	ENSBTAG00000003341	11	-	5.63028217427569e-72	-5.65271742081374
4	77881912	77891706	ENSBTAG00000012237	11	-	6.28894586948594e-72	6.08518065247675
3	39926297	39948945	ENSBTAG00000019093	11	-	7.62901527706807e-72	9.07393728958207
1	134035255	134130529	ENSBTAG00000015221	11	-	7.66596569367331e-72	5.03820971923742
16	46201191	46215455	ENSBTAG00000006609	11	+	8.19669912258249e-72	6.84083197240126
3	17176216	17179005	ENSBTAG00000006505	11	-	8.57672878481198e-72	-5.3698478349236
5	110373373	110402955	ENSBTAG00000015290	11	-	2.44797927781508e-71	5.97028802810979
10	21699228	21708079	ENSBTAG00000012724	10	+	2.56765843304468e-71	8.11704363266064
7	17487093	17503466	ENSBTAG00000032125	11	+	2.80762361306862e-71	-6.34684556904916
X	13358798	13433781	ENSBTAG00000002292	11	-	3.60003166720953e-71	7.59538720175016
4	65670542	65729276	ENSBTAG00000020247	10	-	4.37567979199541e-71	-6.95093729685324
18	52303108	52316896	ENSBTAG00000004588	9	-	5.42531539207727e-71	-8.14177524594927
5	94673754	94749093	ENSBTAG00000000369	11	+	5.63448148808352e-71	6.36689205556256
14	3750705	3793653	ENSBTAG00000006132	11	-	5.85452062053167e-71	-4.56467815081312
16	49624531	49651879	ENSBTAG00000021576	4	-	1.08055992246151e-70	13.4039838463979
19	20567269	20572913	ENSBTAG00000013096	11	-	1.18812998484861e-70	-5.31531052440607
3	14208424	14215064	ENSBTAG00000015794	4	+	1.1893358457577e-70	13.4612754564485
26	11141010	11161385	ENSBTAG00000004662	9	-	1.64940326065841e-70	9.23324801334635
1	83416531	83425904	ENSBTAG00000002878	8	-	1.79789276691235e-70	10.5566330573349
5	26958460	26973297	ENSBTAG00000018993	11	+	1.9801091638203e-70	-5.64671820834523
10	77201410	77273590	ENSBTAG00000004732	7	-	2.03522926224879e-70	13.5416637220707
18	46067592	46078935	ENSBTAG00000031441	11	+	2.23621734651444e-70	-4.45018944156675
4	33197553	33259125	ENSBTAG00000021535	11	-	2.25143704914859e-70	8.86411662292371
6	26167968	26224688	ENSBTAG00000007921	11	-	2.37154250039993e-70	-4.97995112867422
29	28719988	28734705	ENSBTAG00000004356	5	-	3.17029318880401e-70	11.8174380308763
5	33619908	33654583	ENSBTAG00000014197	8	+	4.75831446002975e-70	9.78153610450468
8	85820086	85852096	ENSBTAG00000006939	11	+	5.6196776338968e-70	-4.22943859280818
4	10302666	10307412	ENSBTAG00000012894	11	-	7.02300010140328e-70	-3.93444623587302
1	123231175	123273104	ENSBTAG00000011986	7	+	8.08541878724707e-70	12.565915903856
15	34990950	35011243	ENSBTAG00000005343	4	+	1.12022951292259e-69	13.2108664602071
6	60231099	60265819	ENSBTAG00000014521	11	-	2.03127456991752e-69	5.48677976833786
4	65830991	65845186	ENSBTAG00000000745	4	-	2.48950473987353e-69	13.4381136987241
15	65779324	65815261	ENSBTAG00000020980	11	+	3.20867767021456e-69	7.03539767900825
3	59081327	59119092	ENSBTAG00000003444	7	+	3.32348244126461e-69	13.7751240191415
4	83451123	83478290	ENSBTAG00000002859	11	+	3.38629751720289e-69	-6.5961815367756
19	19027997	19036601	ENSBTAG00000009353	11	+	4.04629039380984e-69	-4.73836554394037
16	39505827	39532677	ENSBTAG00000020597	6	+	5.06294368211772e-69	15.0026307455532
23	15122241	15133440	ENSBTAG00000015707	10	-	5.10606769081879e-69	-6.8647550204197
29	29991453	29999118	ENSBTAG00000014122	11	+	5.95978893302101e-69	4.67544365696832
5	56051445	56062903	ENSBTAG00000007156	11	+	6.00032396668496e-69	-5.69944350391225
1	145104445	145133581	ENSBTAG00000017060	11	-	6.49726928905377e-69	-6.706015293005
26	25960808	25972557	ENSBTAG00000023832	11	+	7.79533490365805e-69	-4.57346899428209
22	51080757	51085659	ENSBTAG00000011585	11	+	1.54744620545666e-68	7.81818693531725
3	92898616	92898991	ENSBTAG00000010814	4	-	2.12439726200789e-68	13.4965465053903
4	113780810	113781704	ENSBTAG00000001198	11	-	2.31734503998987e-68	-5.3832506555388
13	42244267	42247239	ENSBTAG00000004207	6	-	2.70520473871439e-68	8.25812885672172
18	61318605	61401807	ENSBTAG00000036224	11	+	3.05179733335516e-68	-5.20593705757667
9	96514751	96597679	ENSBTAG00000010334	11	+	3.22811089881115e-68	-6.05829123495773
2	125983557	126015376	ENSBTAG00000012997	4	-	3.77404854479687e-68	13.302073673198
12	79189511	79429462	ENSBTAG00000000146	11	+	4.32174878678567e-68	6.60397225054417
6	87035925	87094952	ENSBTAG00000011952	4	-	5.38549716243009e-68	13.541511979533
22	60443563	60493810	ENSBTAG00000018248	11	+	5.55027261143739e-68	6.65134002853125
5	116021729	116048708	ENSBTAG00000039784	11	+	5.55446186348722e-68	-4.33501126662985
7	59136027	59267638	ENSBTAG00000006762	4	+	5.93241115902369e-68	13.3652601774478
6	16765033	16815352	ENSBTAG00000034501	11	+	5.98489233076184e-68	12.7715737301999
11	28834379	28871742	ENSBTAG00000013749	11	+	6.17922315938165e-68	-4.78685174022563
2	94940391	94941459	ENSBTAG00000017043	4	-	6.44921748856414e-68	12.7204512414571
29	41045231	41082248	ENSBTAG00000015505	11	+	7.71395479087351e-68	8.88275800298921
23	21938480	21980132	ENSBTAG00000014272	11	-	1.33165463247041e-67	5.15090918438165
2	123350417	123376541	ENSBTAG00000005477	11	+	1.5837110189584e-67	-5.68991483287134
1	64357121	64488105	ENSBTAG00000045704	5	-	1.70666266763664e-67	13.2364536650397
15	83203869	83245437	ENSBTAG00000036260	11	-	1.72781318943662e-67	-4.84361534215024
27	22814892	22993901	ENSBTAG00000015541	11	+	1.77144295170185e-67	6.09890464534939
2	6716590	6740329	ENSBTAG00000010498	11	+	1.95228411282222e-67	5.91686634940925
3	14659268	14679216	ENSBTAG00000012228	11	-	2.01428785797229e-67	-4.18169467097655
5	29958500	29964085	ENSBTAG00000016296	11	-	2.04682315433445e-67	5.50096239580405
16	3438789	3463795	ENSBTAG00000008734	11	-	2.23643954365401e-67	5.8256591161563
1	71765080	71791874	ENSBTAG00000009614	11	+	2.55524014328187e-67	-4.07004784852679
1	130588842	130615791	ENSBTAG00000020028	8	+	2.84577133554562e-67	8.79459964985712
2	116619948	116644855	ENSBTAG00000021325	8	-	2.8876440333612e-67	12.0930687078275
11	106822996	106831824	ENSBTAG00000048155	11	+	3.47924868594648e-67	-6.84582502508917
3	44657521	44775833	ENSBTAG00000031461	10	-	3.68435738056582e-67	7.35494779349448
13	51853964	51863562	ENSBTAG00000008436	11	-	3.75320387898328e-67	-7.02738008507013
5	30728351	30735852	ENSBTAG00000039992	11	-	3.80595428481385e-67	5.21617280295371
19	27490117	27500094	ENSBTAG00000025101	11	-	4.38751281142884e-67	11.3213249032161
9	20073013	20335161	ENSBTAG00000012096	11	+	5.73667990263292e-67	4.86102204831611
1	25620169	26210494	ENSBTAG00000009851	4	-	6.15882328432476e-67	13.3537849501571
18	25126946	25184749	ENSBTAG00000005413	11	+	7.32188467782592e-67	-5.35552700275165
11	3016324	3056118	ENSBTAG00000005892	11	+	1.08485103504306e-66	-5.66098346874825
18	36911357	36924689	ENSBTAG00000020632	10	-	1.15898671995586e-66	8.21646957445528
16	71413973	71455068	ENSBTAG00000010978	11	-	1.21523838164268e-66	5.69112621183442
20	39073245	39137480	ENSBTAG00000025035	11	+	1.57192534977031e-66	10.3301219866263
18	35763842	35794542	ENSBTAG00000012112	11	+	1.66267683163673e-66	-5.41266818261439
X	8248269	8268594	ENSBTAG00000026067	11	+	1.93581008990354e-66	-5.72224714028136
2	131791679	131857642	ENSBTAG00000008951	7	-	2.09279553621961e-66	10.2987007730937
17	68506966	68519007	ENSBTAG00000019280	11	-	2.38311492959995e-66	-4.90477818117968
2	23377567	23390741	ENSBTAG00000003458	11	-	2.47452538658339e-66	-6.48456711317371
5	109876441	109894993	ENSBTAG00000018530	11	+	2.65115595070974e-66	6.78437991728638
7	13837388	13844314	ENSBTAG00000009661	11	-	2.77467286015016e-66	-4.3309501550947
1	143509231	143535444	ENSBTAG00000021251	4	-	3.56145131323291e-66	13.178671218149
3	32598407	32637230	ENSBTAG00000006466	11	-	4.50505249201636e-66	-5.55098238087822
19	57289295	57398998	ENSBTAG00000008092	11	-	4.66832314912302e-66	-5.63449146980922
X	135148995	135198057	ENSBTAG00000034402	11	+	4.66832314912302e-66	7.07299508915683
10	85821882	85839587	ENSBTAG00000018469	11	-	7.04810536605757e-66	5.13613048622677
X	13915386	13926276	ENSBTAG00000019061	11	-	7.2313681696308e-66	-4.46142423032887
17	66356384	66369068	ENSBTAG00000018831	4	-	7.25762553891994e-66	13.1004646088138
15	38991043	39309268	ENSBTAG00000009150	4	-	9.19005671081951e-66	11.7729423687792
9	71245108	71341930	ENSBTAG00000019460	11	-	9.92255749130786e-66	6.12901403220567
3	21983347	21999397	ENSBTAG00000006720	4	+	1.25304007327709e-65	13.4533262635231
8	45598158	45696886	ENSBTAG00000011770	11	+	1.34252720166301e-65	5.52487362669765
14	79694161	79733755	ENSBTAG00000001000	4	-	1.36774364317757e-65	13.1828876655499
6	90695493	90697557	ENSBTAG00000027513	7	+	1.46897219628929e-65	-12.2839268886627
20	39352840	39413736	ENSBTAG00000007071	9	-	1.7931724678959e-65	10.1843221059192
10	20704885	20713840	ENSBTAG00000010234	11	+	2.07709232868047e-65	4.48083729928933
8	7658876	7710709	ENSBTAG00000005049	11	-	2.32762585460324e-65	-5.05289056978767
18	2613212	2625218	ENSBTAG00000012002	11	-	2.38893463852506e-65	7.1397487934993
X	78379314	78398023	ENSBTAG00000008555	11	-	2.62245055837039e-65	-5.28929309318671
21	27527683	27606711	ENSBTAG00000010963	11	+	2.94679599038557e-65	-4.00498739677687
19	55118591	55153750	ENSBTAG00000002633	11	-	3.03800597277002e-65	-4.23617111333987
4	5104898	5244348	ENSBTAG00000017086	10	+	4.04423073103576e-65	6.89139270262031
28	45410675	45418793	ENSBTAG00000005077	11	+	4.11215489070552e-65	6.4590861694153
3	7898509	7904866	ENSBTAG00000034159	8	-	4.48827131582391e-65	-7.72188003981348
22	53998566	54003908	ENSBTAG00000015708	11	-	5.17032339435285e-65	-4.4366117756115
24	58282741	58346780	ENSBTAG00000027916	11	+	5.2955765290631e-65	-4.20229096788773
X	57184739	57186320	ENSBTAG00000036028	11	-	5.62403089755404e-65	5.93033412191506
7	16298107	16300588	ENSBTAG00000010731	11	-	5.82934510756185e-65	-5.11449762699076
7	40282468	40296228	ENSBTAG00000043994	11	+	6.38050385896592e-65	-4.31845819132977
8	53686441	53949026	ENSBTAG00000021127	4	-	8.15748787368443e-65	13.1872092083146
23	37498571	37608778	ENSBTAG00000016519	11	+	8.16542568407028e-65	-4.2933899449697
15	53087562	53115417	ENSBTAG00000015182	11	-	9.52143335562857e-65	6.38757110226248
14	76022900	76066405	ENSBTAG00000019663	11	-	1.14348825626335e-64	4.84613455526232
1	56353744	56378308	ENSBTAG00000013769	11	+	1.22708106729197e-64	7.13025848422776
5	104029018	104036158	ENSBTAG00000034295	11	-	1.32850318247842e-64	-6.4900396218486
21	20871464	20886141	ENSBTAG00000001740	5	-	1.4368055978154e-64	11.9102741896906
8	38724602	38792047	ENSBTAG00000018347	4	-	1.97940592666037e-64	13.1968972863356
10	73694667	73927120	ENSBTAG00000003276	11	+	2.51704604099511e-64	-4.18918167667573
29	50933805	50949800	ENSBTAG00000022147	11	-	2.91503986640835e-64	5.09966119638397
18	57835593	57842767	ENSBTAG00000008852	11	-	4.55561205329987e-64	-5.06422326009361
5	100183939	100193142	ENSBTAG00000030426	11	-	4.72903189992908e-64	-6.63626732999007
4	113910741	113941457	ENSBTAG00000030940	11	-	6.02346787362552e-64	-5.96993984543646
8	17241723	17245917	ENSBTAG00000043983	4	+	6.33305090544314e-64	13.2417193474503
20	56295178	56572213	ENSBTAG00000020126	7	+	7.21702189161356e-64	9.28700641062555
9	69266999	69311228	ENSBTAG00000021361	11	-	8.43198495225067e-64	-6.00813021593927
11	106247576	106250629	ENSBTAG00000015074	4	-	8.63786228426277e-64	11.5260623544562
8	44046425	44076904	ENSBTAG00000010976	11	-	9.95555360734445e-64	8.25694701164949
3	103324512	103327560	ENSBTAG00000021079	4	+	1.0127676293947e-63	11.5036214397827
15	63656458	63663593	ENSBTAG00000047362	11	+	1.14734907578766e-63	5.63659488221912
10	72111471	72235201	ENSBTAG00000011451	4	-	1.36273387860231e-63	13.2680861748359
29	45972076	45974235	ENSBTAG00000004782	11	-	1.38676431070326e-63	-5.28077677109101
11	2401654	2435800	ENSBTAG00000012925	11	+	1.38893743003382e-63	-4.92184657404347
10	16901654	16949714	ENSBTAG00000015580	11	-	1.53737933712643e-63	-4.03456022063958
25	2927845	2944136	ENSBTAG00000004505	11	-	2.61935146218105e-63	-5.76971148502074
3	6228348	6426528	ENSBTAG00000016341	4	+	2.89473753089333e-63	13.3318253420829
25	1366646	1368479	ENSBTAG00000033299	7	-	2.89643967435458e-63	9.33925978304697
1	53995475	54043198	ENSBTAG00000000183	11	+	2.95599579711891e-63	-5.28953988118055
12	16255787	16320221	ENSBTAG00000007079	11	-	3.05172072340112e-63	-5.43937654331033
18	14053450	14057708	ENSBTAG00000000638	11	+	3.14304696682963e-63	-5.07643335887072
8	112948193	112954511	ENSBTAG00000005403	11	+	3.17519937432731e-63	6.22469313039133
2	124819575	124906896	ENSBTAG00000012848	4	-	4.15136731319811e-63	10.3675928018134
28	15818094	16073196	ENSBTAG00000019052	11	-	4.50630450655562e-63	8.11300744483704
18	48851896	48860406	ENSBTAG00000001775	11	-	5.43973196774709e-63	-5.02511581045653
19	24983918	24996301	ENSBTAG00000015258	11	-	6.2548707183153e-63	-5.68185809525667
16	1272936	1313257	ENSBTAG00000014059	11	+	8.45544717529233e-63	-5.04390618100462
4	113866799	113874303	ENSBTAG00000046257	11	-	1.04380287751812e-62	-5.54594393257975
7	45182656	45191973	ENSBTAG00000020772	11	+	1.26547517314386e-62	-4.87363186192036
9	77233381	77296724	ENSBTAG00000000245	11	-	1.36543587197165e-62	6.50889317904099
20	24033746	24042721	ENSBTAG00000021958	11	-	1.5278845992866e-62	-6.31765264304755
11	100791338	100843336	ENSBTAG00000020747	11	+	1.65039551630671e-62	5.9358871399451
13	80015600	80114072	ENSBTAG00000018270	11	-	1.66747968209022e-62	-5.686391972266
9	66968685	67594209	ENSBTAG00000020829	11	-	1.78441150254809e-62	8.05244674259758
16	771322	781451	ENSBTAG00000018223	11	-	1.78518394890141e-62	-4.67243473833553
13	47492958	47515677	ENSBTAG00000017346	11	-	1.79070198201216e-62	-4.3559499883536
9	75364391	75519232	ENSBTAG00000001598	11	-	2.47952987975108e-62	7.60173759951469
6	60848685	60896785	ENSBTAG00000013451	11	+	2.62735243497673e-62	-5.01654926548215
26	25856474	25865594	ENSBTAG00000017710	11	+	2.64845346668172e-62	5.66269505516742
25	18207128	18234451	ENSBTAG00000037449	4	+	3.43106785390836e-62	13.025364692895
3	101167827	101172831	ENSBTAG00000017027	11	-	3.56507695027365e-62	5.17978656025864
28	32826046	33587986	ENSBTAG00000013300	4	-	3.57928752793454e-62	10.5856256822569
10	43640453	43692975	ENSBTAG00000020281	11	-	3.79763582199891e-62	-4.23151717294309
16	70439847	70501645	ENSBTAG00000024449	11	-	4.27198964845935e-62	-5.49833714759884
25	27375627	27379103	ENSBTAG00000002346	11	+	5.55344206063447e-62	5.69275170739039
23	50487433	50498284	ENSBTAG00000000786	11	-	6.64425920736402e-62	4.32012103889034
4	12441125	12478659	ENSBTAG00000034645	11	-	6.66440151891867e-62	10.7728318343187
8	63703646	63767456	ENSBTAG00000007659	11	-	6.76679724791108e-62	-4.28914552692405
3	16887101	16888570	ENSBTAG00000019203	11	+	7.66932516487508e-62	-7.17751461732618
3	94543866	94575375	ENSBTAG00000002719	11	+	9.4909242380397e-62	-6.54588390753141
15	66580652	66637083	ENSBTAG00000012628	5	-	9.57926379299291e-62	12.8104975244255
3	75082358	75109443	ENSBTAG00000014791	11	-	9.86683383348853e-62	5.2391832318874
11	20388062	20448763	ENSBTAG00000032905	11	+	1.06235246248905e-61	4.2280688721902
18	35544369	35547611	ENSBTAG00000018043	11	-	1.14396781280968e-61	5.46759155823833
18	35296997	35327453	ENSBTAG00000018900	11	+	1.21475552498205e-61	-4.90677744934937
18	51679283	51682971	ENSBTAG00000001882	11	-	1.29026225757735e-61	-7.62750318513642
29	41087530	41102449	ENSBTAG00000015511	11	-	1.59924125853109e-61	-5.35157567263941
9	104735656	104760261	ENSBTAG00000018810	4	-	1.66205286127153e-61	13.1568974909888
27	14769570	14800205	ENSBTAG00000017183	4	-	1.69339547813885e-61	13.1189386817145
1	117829438	117835976	ENSBTAG00000009848	11	+	1.73654761541726e-61	-5.59031019223655
8	104342904	104352825	ENSBTAG00000000251	11	-	1.85464534717141e-61	6.90991821964029
2	27317637	27380506	ENSBTAG00000010362	5	-	1.92383579116175e-61	11.7047099777473
X	15811929	15878198	ENSBTAG00000019652	11	+	2.82974969940569e-61	-4.40651464637525
16	37973198	38045988	ENSBTAG00000017722	11	-	3.17736044862743e-61	5.474673470134
8	1792851	1816770	ENSBTAG00000010326	11	-	3.55127818384155e-61	6.44328722897328
3	98567048	98587443	ENSBTAG00000014225	4	-	3.63758175394508e-61	13.1426330919485
3	8794792	8831787	ENSBTAG00000002951	11	+	4.07456088201471e-61	-5.81050136736344
13	67663137	67697607	ENSBTAG00000016208	8	-	4.35591050366885e-61	9.99914453133398
2	65677514	65719366	ENSBTAG00000021103	11	-	4.84507600098872e-61	4.11306290126327
18	55482511	55486850	ENSBTAG00000018013	11	+	4.92591372038925e-61	-5.41823032251088
25	14469281	14570639	ENSBTAG00000021090	11	+	4.93648092364722e-61	-4.60600268885398
16	37106632	37143040	ENSBTAG00000021211	8	-	6.2170411511802e-61	10.8099709460103
2	113649873	113891180	ENSBTAG00000000581	11	-	6.45719212754745e-61	-4.92915707768098
1	144257034	144297415	ENSBTAG00000023398	11	+	7.0036279877539e-61	-5.89777131914113
9	96598248	96643275	ENSBTAG00000010347	11	-	8.15088118378837e-61	-4.74958382115113
2	127773926	127779431	ENSBTAG00000013761	11	+	8.66676743829653e-61	-4.81486900675802
18	32798825	32888927	ENSBTAG00000032092	4	-	9.08080663704559e-61	13.2166914716948
7	21421265	21429075	ENSBTAG00000006619	11	+	9.93587248493385e-61	-4.88058865355568
11	26156647	26174650	ENSBTAG00000016366	4	+	1.04037168879875e-60	12.83485531188
2	13575101	13664827	ENSBTAG00000033662	11	+	1.29143230878514e-60	6.32553901187886
8	52957816	53196562	ENSBTAG00000012991	10	-	1.31238527811834e-60	6.78479782936579
22	48615396	48630387	ENSBTAG00000007850	11	+	1.49932730294271e-60	13.2074364254008
7	20816180	20827916	ENSBTAG00000038464	4	+	1.54221998891766e-60	12.8938135801855
17	71584845	71593897	ENSBTAG00000014464	4	-	1.86100884951332e-60	13.1441862982243
6	86917980	86942952	ENSBTAG00000001249	7	-	2.32383754404529e-60	10.0077405690585
7	105030975	105045004	ENSBTAG00000027728	11	-	2.45948985918773e-60	3.89185341754784
28	30215524	30732444	ENSBTAG00000011072	11	+	2.90194741395734e-60	4.6260678406115
10	610853	933224	ENSBTAG00000035858	4	+	2.9388467102365e-60	11.049918089342
13	68258626	68366080	ENSBTAG00000000653	11	+	3.02197215110253e-60	-4.41380236481743
4	113720918	113729756	ENSBTAG00000009850	11	+	3.131485229237e-60	-5.791092776515
16	24929464	24973373	ENSBTAG00000016277	11	+	3.51373084219559e-60	6.16905872503194
25	26694337	26709145	ENSBTAG00000013669	11	-	3.7750785733851e-60	-5.68837457331383
8	62466445	62601823	ENSBTAG00000014922	11	-	4.04805484013983e-60	4.87978744447444
22	61133593	61160689	ENSBTAG00000008774	11	+	4.17057256889504e-60	8.70827135797713
16	75567713	75610920	ENSBTAG00000016542	11	+	6.08719784528593e-60	11.681032614825
20	38026745	38070013	ENSBTAG00000011334	11	+	6.68885992784558e-60	4.48024002075532
11	72539295	72547260	ENSBTAG00000011324	11	-	6.69734312864084e-60	7.16524935250907
11	2250454	2252492	ENSBTAG00000020350	11	-	7.97635814915372e-60	-6.3117976725168
24	57380075	57487773	ENSBTAG00000005738	11	-	8.22230460270814e-60	6.35397748797006
23	28918427	28920742	ENSBTAG00000027246	11	+	9.10699355613192e-60	-5.66568856715384
22	11813890	11849423	ENSBTAG00000011278	11	+	1.0192124024523e-59	6.05717409699403
7	12678438	12690864	ENSBTAG00000004085	11	+	1.13383806249156e-59	-4.75159162696122
4	51912651	52042198	ENSBTAG00000006161	11	-	1.26615202193085e-59	5.19656869998638
5	95376922	95395815	ENSBTAG00000006039	11	+	1.32598668300503e-59	-5.11165646909758
3	107032467	107047976	ENSBTAG00000008688	6	+	1.41194523983399e-59	8.15535169311578
20	23658801	23793336	ENSBTAG00000010526	11	+	1.50837806828282e-59	4.45543646355572
21	61618875	61653533	ENSBTAG00000019916	7	-	2.7043859981457e-59	11.6748325927872
3	19818788	19828310	ENSBTAG00000015304	4	-	2.71828061624543e-59	12.9909183357647
3	32851232	32852963	ENSBTAG00000047879	11	+	2.77647899235813e-59	-5.27345754621063
25	38227395	38280018	ENSBTAG00000019181	10	+	3.12672380535039e-59	8.80582151084924
14	1719731	1724220	ENSBTAG00000046026	4	+	3.12925721829339e-59	12.820638161999
4	112815326	112848415	ENSBTAG00000009426	11	-	3.13602375411546e-59	-3.97849916123239
18	55195157	55212513	ENSBTAG00000039971	4	-	3.27915404383485e-59	10.8818440155334
4	60940662	61125662	ENSBTAG00000018119	11	+	4.08682143692682e-59	-4.82466304348209
5	88852392	88860007	ENSBTAG00000002551	4	+	4.55044208653194e-59	13.0325481487252
5	4974614	5021025	ENSBTAG00000011590	11	+	4.78373929065965e-59	-4.58906919732161
2	126276334	126291824	ENSBTAG00000011784	11	+	5.14543207218076e-59	-5.24501385679663
14	21577308	21580910	ENSBTAG00000013227	4	-	5.21812994547235e-59	13.1241091287299
27	18785637	18810610	ENSBTAG00000010085	4	-	5.37645032119026e-59	13.190193865781
3	113403949	113541895	ENSBTAG00000020173	11	+	5.97126659963862e-59	-4.11263550826639
14	36438471	36470764	ENSBTAG00000001808	11	-	6.51092492915186e-59	4.20477250750505
17	72198072	72208758	ENSBTAG00000010667	11	-	7.87513569695277e-59	-3.64702109124259
1	77198181	77343645	ENSBTAG00000013205	11	-	7.88306596329905e-59	4.74596718022509
5	6266017	6274473	ENSBTAG00000013406	11	-	8.68160821105733e-59	7.16754040659259
25	17039665	17081449	ENSBTAG00000016505	4	-	1.11994586659861e-58	13.2242218275477
X	57476263	57477875	ENSBTAG00000027843	11	-	1.15723915668374e-58	4.65397894083187
8	103452038	103512716	ENSBTAG00000031295	11	+	1.81940423194356e-58	4.54458827133506
22	54041057	54057181	ENSBTAG00000031348	11	-	1.84801637926616e-58	-6.79428301038948
3	79284892	79734224	ENSBTAG00000008636	11	-	2.108083457384e-58	-3.87626352617419
1	109661961	109704520	ENSBTAG00000014713	11	+	2.33638254154386e-58	7.53093760408767
6	90822747	90824841	ENSBTAG00000037558	11	+	2.47266454648786e-58	-7.98367582199795
8	60797958	60816816	ENSBTAG00000000078	11	+	2.84172331207265e-58	-5.66097819090825
26	16605967	16646619	ENSBTAG00000011182	8	-	3.10700043972262e-58	10.6188998905733
13	29967416	30027451	ENSBTAG00000007703	11	-	3.15633355177901e-58	5.31553839207392
5	88677585	88831324	ENSBTAG00000019294	4	+	3.65101963361756e-58	12.9670028647911
18	57812528	57815281	ENSBTAG00000009137	11	-	3.70653676494946e-58	-5.19224100835526
21	71077799	71078924	ENSBTAG00000005647	11	-	4.0797627534672e-58	-5.65427602998001
16	52452722	52456578	ENSBTAG00000031631	11	+	4.82918261830384e-58	5.5259206227159
X	148804070	148805135	ENSBTAG00000047839	7	+	5.1218335658841e-58	-7.89499753140409
7	54624664	54639999	ENSBTAG00000012518	8	-	5.12234889723426e-58	10.5062357506404
8	17040334	17143857	ENSBTAG00000020148	11	-	5.48961225467557e-58	5.79677080871671
25	1379294	1391295	ENSBTAG00000019998	11	-	5.93241310315793e-58	4.6720626146378
X	60106180	60121827	ENSBTAG00000005294	5	+	6.05339758246291e-58	10.8185141719164
10	18965983	18992445	ENSBTAG00000001601	11	-	6.73830840341763e-58	-4.78182150270465
3	43504600	43585149	ENSBTAG00000006491	11	-	8.3759409292492e-58	4.451536520671
13	60407803	60446557	ENSBTAG00000001376	4	-	9.54231753651123e-58	13.2305707084143
18	56967042	56974391	ENSBTAG00000006780	11	-	1.0651274588651e-57	-6.56442096755911
16	41027787	41036681	ENSBTAG00000032808	11	+	1.12382901921853e-57	-5.16535558444572
9	86852606	86998307	ENSBTAG00000001826	5	+	1.39636263490121e-57	10.1097964763496
3	20420022	20427199	ENSBTAG00000021481	4	-	1.42977227915721e-57	12.7132159381189
21	65841996	65938304	ENSBTAG00000018019	11	-	1.56355398281074e-57	-6.15432802051406
11	6876947	6929909	ENSBTAG00000005273	11	+	1.68712127318631e-57	6.34442425583225
18	24827699	24854528	ENSBTAG00000001852	11	+	1.79531279213435e-57	5.45017335555009
8	70186538	70237645	ENSBTAG00000019225	11	+	1.82347428570238e-57	7.68620627409006
3	16747640	16761172	ENSBTAG00000006234	4	-	1.86058292849586e-57	11.4522910606116
4	59970935	59973819	ENSBTAG00000046588	11	-	1.93066063533057e-57	5.19077770281117
22	53358572	53380720	ENSBTAG00000017812	5	+	1.96136730225537e-57	8.74183036479722
1	66720536	66754184	ENSBTAG00000001009	11	-	2.4500190462875e-57	-4.41725658699485
25	1767069	1779723	ENSBTAG00000009965	11	-	2.64525365456662e-57	4.35285912165079
10	58026027	58152577	ENSBTAG00000006489	11	+	2.74720576867261e-57	-4.13241368660144
13	78319019	78368752	ENSBTAG00000017537	4	-	2.81460029205233e-57	12.9645888613896
1	146989243	147040968	ENSBTAG00000023907	11	+	3.57817023994768e-57	6.52738999053125
9	95902824	95953588	ENSBTAG00000006323	11	+	3.71528948241525e-57	3.95507061573722
3	84749655	85167847	ENSBTAG00000000074	11	-	3.75831922175608e-57	7.00171091523517
23	28828554	28829049	ENSBTAG00000025398	9	-	3.79016530203676e-57	-6.62762186331801
3	69344156	69382504	ENSBTAG00000024240	11	-	4.04048992163064e-57	5.20468022323304
5	120002246	120004065	ENSBTAG00000002559	4	+	5.20325676605548e-57	10.5171743329238
10	85645802	85666323	ENSBTAG00000003747	11	+	6.43911998950002e-57	3.55728351918899
3	49541294	49686388	ENSBTAG00000018010	4	+	6.97271717016411e-57	12.8733260209194
19	5221506	5283308	ENSBTAG00000007013	11	+	8.29605175831311e-57	8.74146920713244
13	12576390	12590757	ENSBTAG00000012377	11	-	8.83991509182282e-57	5.30508177542666
8	92687846	92691446	ENSBTAG00000025760	7	-	9.65787408047871e-57	10.055590456184
5	28576319	28615499	ENSBTAG00000017943	11	+	1.00577605700764e-56	-4.57927504162235
7	45159980	45162941	ENSBTAG00000020764	11	+	1.02130556400748e-56	-4.51179060478434
22	6894654	6942330	ENSBTAG00000001712	11	+	1.08268173192162e-56	-4.20874653416132
16	80751685	80877243	ENSBTAG00000009265	4	+	1.21736333483662e-56	12.9898968365636
14	46336281	46354162	ENSBTAG00000014026	11	-	1.24631947161634e-56	-4.3312437020498
18	53154420	53158137	ENSBTAG00000013702	7	-	1.25047498524322e-56	-7.90957820524421
20	35248387	35347535	ENSBTAG00000001492	11	+	1.3195596231401e-56	-3.98309676967832
7	17569053	17579485	ENSBTAG00000018894	11	-	1.36555765079981e-56	4.36318141500758
X	56840832	56905852	ENSBTAG00000022920	11	-	1.4445803458877e-56	7.43295776813397
4	68926597	69034386	ENSBTAG00000001036	11	+	1.67175434366273e-56	4.58248607911779
28	36008546	36026991	ENSBTAG00000021416	11	+	1.6868397409909e-56	4.70939838973513
3	70246970	70275573	ENSBTAG00000003162	11	+	1.80519154629174e-56	7.76433150196761
13	54270411	54275998	ENSBTAG00000021837	11	+	1.93982153450858e-56	-5.42535697500377
5	57539932	57560884	ENSBTAG00000010444	11	-	2.22136661360816e-56	8.12929620091367
3	13986477	14007210	ENSBTAG00000012405	8	-	2.53178962421545e-56	10.8310792355094
18	7793105	7805806	ENSBTAG00000006795	11	-	2.62813604790299e-56	4.43795487136297
29	42890799	43092842	ENSBTAG00000017181	11	-	2.63149319017848e-56	5.73769091002712
16	38158185	38173226	ENSBTAG00000011515	11	-	2.88232631280665e-56	-5.05144485523144
3	121098865	121111324	ENSBTAG00000008711	11	+	2.88232631280665e-56	5.63734865251924
10	36577284	36586360	ENSBTAG00000010361	10	+	2.8949099776153e-56	7.72642046246409
2	122723224	122783830	ENSBTAG00000016819	10	+	3.27636593077012e-56	-6.87565911220406
25	41304500	41313035	ENSBTAG00000040361	11	-	3.56817382849234e-56	-5.08940120430393
29	44920589	44948773	ENSBTAG00000009026	11	+	3.68382724677315e-56	-4.12559500957922
13	45500598	45553520	ENSBTAG00000002683	11	-	4.18425104028732e-56	-3.88448835299941
22	10946331	11306693	ENSBTAG00000016566	9	+	4.34735858332527e-56	9.44761524329285
22	53521905	53556089	ENSBTAG00000001292	8	+	5.10540595774322e-56	8.35159321204357
23	17807297	17820479	ENSBTAG00000021066	4	+	5.16790027097475e-56	12.8919356046227
27	24316622	24317477	ENSBTAG00000010606	11	-	8.10213823244424e-56	5.04871582951445
11	47988168	47995400	ENSBTAG00000021141	11	+	9.93285869621939e-56	-6.91512281011784
5	42075174	42147586	ENSBTAG00000004832	7	+	1.24259229572933e-55	8.63160172507703
19	35000624	35015449	ENSBTAG00000004635	11	-	1.72720079693405e-55	-3.77494292374504
11	106183597	106189094	ENSBTAG00000048125	11	+	1.83727399090422e-55	-6.57648167035642
18	55745677	55751319	ENSBTAG00000044132	4	-	2.11782062659722e-55	12.7191163050094
13	43029812	43073610	ENSBTAG00000004281	11	-	2.16150523401379e-55	-3.7847523918469
8	104422821	104543026	ENSBTAG00000004499	11	+	2.3466519491905e-55	-4.00418875705661
19	6439282	6464109	ENSBTAG00000018706	11	+	2.46246405292221e-55	5.1931494808487
3	55063829	55075636	ENSBTAG00000001143	11	+	2.65990038636097e-55	-4.89815668609628
13	15984601	16002940	ENSBTAG00000017243	11	-	2.77003943774009e-55	-6.05046584371604
9	70873220	70876455	ENSBTAG00000006367	4	-	2.91115977566158e-55	12.8863268574544
1	68263140	68420954	ENSBTAG00000018777	4	-	2.95276776804656e-55	12.8729910084248
15	53582240	53643983	ENSBTAG00000012505	9	+	3.04858859290468e-55	7.64540759202521
2	119074976	119124140	ENSBTAG00000015752	11	-	3.04858859290468e-55	-3.96324146645849
5	65852753	65882216	ENSBTAG00000002490	11	+	3.26382486946921e-55	4.80215996074702
7	54152474	54281944	ENSBTAG00000017349	11	+	3.35973710144633e-55	4.96726444303608
22	61123419	61130341	ENSBTAG00000008778	4	-	4.38606900040786e-55	12.694111664847
23	7117862	7126822	ENSBTAG00000008953	11	-	4.419093020884e-55	-4.5109299686416
23	7127078	7133608	ENSBTAG00000008954	11	+	4.44788318152524e-55	-4.83494364756976
24	57193943	57239492	ENSBTAG00000022819	4	+	4.62983836613628e-55	12.8572953586937
16	24125198	24137830	ENSBTAG00000004414	4	-	5.32946875006149e-55	12.864301300753
9	92246498	92318064	ENSBTAG00000003489	11	-	6.10697400261734e-55	-4.59241870080195
9	41186214	41197416	ENSBTAG00000008147	11	+	6.16276992999067e-55	-4.28725059009033
2	36557430	36648018	ENSBTAG00000017797	11	+	6.37240481067509e-55	-4.16485447417594
13	28254813	28275573	ENSBTAG00000007700	11	-	7.42862701922692e-55	4.67990098486395
3	15399754	15408994	ENSBTAG00000017056	11	+	7.70932892284415e-55	5.17783961507347
17	71551241	71572738	ENSBTAG00000017404	11	+	9.50619854938279e-55	11.3739092196372
1	155176263	155184715	ENSBTAG00000030593	11	-	1.09533771755715e-54	-4.18538737308421
17	65220604	65237484	ENSBTAG00000007484	11	+	1.27020632097998e-54	4.49392677816164
16	4113294	4134772	ENSBTAG00000010408	11	+	1.37047181870765e-54	-4.89592275934942
16	66452390	66571427	ENSBTAG00000035836	4	-	1.45075865822223e-54	9.55382599278347
21	70707407	70715785	ENSBTAG00000022775	4	+	1.52455474768503e-54	12.7409204870673
3	930875	1012734	ENSBTAG00000002823	11	-	1.85750528918719e-54	7.29614298022169
10	34202005	34280992	ENSBTAG00000021872	11	-	2.05051517409955e-54	-5.38543804059174
12	90622563	90639777	ENSBTAG00000010246	11	-	2.50899326791371e-54	6.65399652097342
11	21040424	21095033	ENSBTAG00000021102	11	+	2.87335021588586e-54	6.17804922495035
29	50896191	50902677	ENSBTAG00000047914	8	+	3.66452519125712e-54	8.02528967421153
18	57031408	57036601	ENSBTAG00000043953	7	-	3.77322223446472e-54	-11.9263752395908
11	86588328	86601250	ENSBTAG00000020297	11	-	3.86818549529691e-54	-4.16763260012396
14	83892852	84109620	ENSBTAG00000013369	11	+	3.94144560200183e-54	5.99514646113003
9	73063428	73066402	ENSBTAG00000021827	4	+	4.40786636262977e-54	12.7564329150117
18	53501994	53508395	ENSBTAG00000008182	11	+	4.44515837763077e-54	-9.05927971185754
16	65545496	65662819	ENSBTAG00000011966	11	+	4.52628307482804e-54	4.38771087399672
25	9330474	9359612	ENSBTAG00000007177	8	-	5.20303790971972e-54	6.4440280731731
3	3576687	3636911	ENSBTAG00000016801	4	+	5.57977360820571e-54	13.193280875565
17	74749249	74750524	ENSBTAG00000022020	4	-	7.00419411148438e-54	12.9131575134113
16	29585791	29624037	ENSBTAG00000000140	11	+	7.10466429055372e-54	5.82727188186161
1	141349994	141401851	ENSBTAG00000002029	4	+	7.3397942316835e-54	12.8489001319012
19	29608714	29648238	ENSBTAG00000005052	4	+	7.36886343847576e-54	12.6716982722457
3	12546983	12563851	ENSBTAG00000022514	7	+	7.42096671869834e-54	7.58825701508345
26	25060218	25073503	ENSBTAG00000038540	11	+	8.6576427281483e-54	7.30361216744653
10	12383330	12413251	ENSBTAG00000015155	11	+	8.66781538969468e-54	4.43616981075462
13	12494414	12536635	ENSBTAG00000039571	6	-	9.01200709786062e-54	11.0613715748294
16	31338404	31368006	ENSBTAG00000003804	11	-	1.0126530607387e-53	3.4765323364456
7	22128057	22141914	ENSBTAG00000020446	11	-	1.0961761992888e-53	4.16415137316198
9	42800116	42857238	ENSBTAG00000005699	11	+	1.12710997262725e-53	-6.09470107167554
4	114075523	114086267	ENSBTAG00000008550	11	+	1.29621854210559e-53	-5.5904981381963
X	71709927	71806536	ENSBTAG00000011613	8	+	1.3010686573261e-53	10.0364925197307
23	10395679	10436813	ENSBTAG00000011126	11	-	1.31107812825868e-53	-4.25359042922679
6	7388727	7590933	ENSBTAG00000006434	4	-	1.31714254525588e-53	9.78239929280446
7	32114444	32128245	ENSBTAG00000001568	5	+	2.02366062374546e-53	13.0739866650749
7	28414755	28465352	ENSBTAG00000002882	11	-	2.31692598136545e-53	-3.9100960176309
22	44810833	44880156	ENSBTAG00000014091	11	+	2.39149691011701e-53	-4.25641083796444
20	39805162	39820743	ENSBTAG00000021813	11	+	2.70530564057853e-53	4.64991715100558
24	58119581	58248068	ENSBTAG00000014284	8	-	2.75077767736856e-53	-10.311117912349
11	60934734	60942371	ENSBTAG00000000899	4	-	3.08983947416716e-53	12.7749438208888
21	42937759	43000529	ENSBTAG00000027024	11	+	4.70245186488763e-53	4.69774337695519
5	111824689	111844169	ENSBTAG00000015157	11	+	4.77815595179216e-53	-5.72086634386177
13	23900872	24085889	ENSBTAG00000018033	11	-	4.78416721988801e-53	-3.30980959855733
23	7113303	7116676	ENSBTAG00000003039	11	-	6.22490801300431e-53	-4.49008332780042
11	104134682	104146456	ENSBTAG00000025161	11	-	6.91805466842749e-53	5.19036146860211
19	51466697	51469340	ENSBTAG00000008747	11	+	6.98112832266609e-53	5.74688242664082
8	105841515	105870631	ENSBTAG00000025782	11	-	7.81016469028071e-53	-5.20000322335205
15	66454330	66541790	ENSBTAG00000011578	11	+	8.27170153581931e-53	-4.98021630661184
18	10985131	11050904	ENSBTAG00000021176	11	+	9.6351232899249e-53	6.67825497952041
17	53715929	53718425	ENSBTAG00000039688	4	-	1.10248176858946e-52	12.8475049624398
8	88423428	88529462	ENSBTAG00000004767	11	-	1.13459634459683e-52	-4.91497921192403
25	36728416	36729808	ENSBTAG00000010521	11	-	1.22946355965632e-52	-5.52009163862995
4	44892393	45239989	ENSBTAG00000003658	9	-	1.36703277604584e-52	10.5804826585371
25	7647411	7689263	ENSBTAG00000004038	11	+	1.63794654423917e-52	6.236073131874
18	64270786	64282112	ENSBTAG00000023338	4	-	1.87204986391082e-52	10.2955760550217
6	109636202	109645418	ENSBTAG00000011044	11	+	1.87436219826179e-52	-3.52334155952521
19	56402886	56418246	ENSBTAG00000013556	11	+	2.15230442642421e-52	-3.590863315839
1	64945860	64976251	ENSBTAG00000009392	11	+	2.89670473390782e-52	6.05103180148657
16	75401220	75417466	ENSBTAG00000002849	6	+	3.00070659302998e-52	8.86709336065802
13	12294010	12339110	ENSBTAG00000000291	11	-	3.41770513778722e-52	3.89248689517522
14	9615579	9639486	ENSBTAG00000017138	11	+	3.44058474773044e-52	-6.02535069966731
15	32412563	32424510	ENSBTAG00000019246	11	+	5.70826290883765e-52	5.47907043096016
29	28601862	28610589	ENSBTAG00000001004	11	-	7.13191099287485e-52	7.03138642788017
19	40779126	40864311	ENSBTAG00000011003	11	-	7.87508908671587e-52	-5.9694453075113
8	571564	923258	ENSBTAG00000001081	4	+	8.54382569812533e-52	11.107003467804
18	51658122	51678112	ENSBTAG00000018912	11	-	8.98026462786094e-52	-3.82950518845622
23	33102945	33246914	ENSBTAG00000009798	4	+	9.7496728627763e-52	11.3201185248752
21	48214178	48217962	ENSBTAG00000013888	4	-	9.91295130562032e-52	12.7094683760511
15	20589673	20650077	ENSBTAG00000004672	11	-	1.02334711957403e-51	3.7462977609377
23	48633935	48776698	ENSBTAG00000007268	11	+	1.21168664799972e-51	-6.52967756819538
19	27210647	27216974	ENSBTAG00000003733	11	-	1.39839869097724e-51	7.51890176577442
24	1018252	1099817	ENSBTAG00000000656	11	-	1.44907493199877e-51	-3.56187443902867
18	43435072	43466267	ENSBTAG00000013338	4	-	1.52307567908369e-51	10.4677354360643
29	50182528	50187374	ENSBTAG00000000103	11	-	1.62055748884521e-51	3.79998085629094
3	93601358	93625434	ENSBTAG00000014649	11	-	1.65426844484926e-51	3.69232882631347
29	42478122	42495303	ENSBTAG00000011019	11	+	2.07154480410294e-51	-5.76608944397148
5	24072281	24224562	ENSBTAG00000011245	11	+	2.24213029765019e-51	-3.82886973716102
8	5583683	5586018	ENSBTAG00000015101	11	-	2.26661009407745e-51	-3.94950268731404
19	22287404	22431563	ENSBTAG00000008424	11	+	2.43598717138194e-51	-4.1369452573661
23	27529855	27531864	ENSBTAG00000020674	11	+	2.45504214225378e-51	-5.6089941657232
6	104006455	104056137	ENSBTAG00000006307	11	-	2.59673111628088e-51	5.62127369805375
3	103318856	103324197	ENSBTAG00000046220	4	-	2.60858844110968e-51	12.5814064469355
27	15259439	15300915	ENSBTAG00000034393	11	+	2.77845919571322e-51	6.66994709094561
3	21470720	21474444	ENSBTAG00000021823	4	+	2.93142925993464e-51	12.7147635306878
X	78187377	78188379	ENSBTAG00000021437	11	-	3.16708174846701e-51	-5.27783966825133
25	19283502	19307061	ENSBTAG00000009842	5	-	4.08961398301079e-51	12.6109641758354
11	26124238	26156411	ENSBTAG00000016365	4	-	4.50449970975709e-51	12.4251832466845
3	15521493	15528093	ENSBTAG00000020244	11	-	5.61541102797472e-51	6.23774618953537
25	2478688	2488857	ENSBTAG00000016424	11	+	5.95253122501767e-51	-4.88064989075977
4	79986253	79997754	ENSBTAG00000002912	5	+	7.70495888290509e-51	11.1692551327363
18	48811367	48820509	ENSBTAG00000016313	11	-	9.23937844017972e-51	3.53012183755293
18	34476951	34556068	ENSBTAG00000001104	11	-	1.15546902723251e-50	7.26381185500633
15	78266385	78275225	ENSBTAG00000009576	11	-	1.22337341577648e-50	6.29041892056825
15	53492849	53499415	ENSBTAG00000039050	9	+	1.25471349606168e-50	8.57608127249701
14	26631189	26941726	ENSBTAG00000004954	11	-	1.55428473007093e-50	-5.01538839372418
18	46641557	46644180	ENSBTAG00000002764	11	-	1.60050787500164e-50	-3.91869438812853
3	74488313	74530201	ENSBTAG00000019230	4	+	1.67734448427148e-50	12.8076489063703
6	38765968	38812051	ENSBTAG00000021582	11	+	1.87260845286827e-50	-4.93057692072999
7	5295361	5319564	ENSBTAG00000002136	11	-	1.89021442348902e-50	-4.834805008876
22	11390435	11468069	ENSBTAG00000013402	4	+	1.95019809776262e-50	10.972290460744
2	118927758	118962018	ENSBTAG00000009664	11	+	2.5585414834415e-50	-3.36224845165458
23	17845968	17856150	ENSBTAG00000015131	11	+	3.1749619042755e-50	6.90950731701813
23	15707555	15714372	ENSBTAG00000010106	11	-	3.40522290844607e-50	-4.03945139334185
17	45501311	45511335	ENSBTAG00000007510	11	-	3.51520746006639e-50	3.92253923077603
2	31783356	31912200	ENSBTAG00000019291	8	+	3.93449981463943e-50	8.97103613823806
15	48506849	48521081	ENSBTAG00000005251	11	-	4.09331466965288e-50	-5.60895938154535
25	42330025	42362918	ENSBTAG00000015952	11	+	4.66279272402516e-50	-5.57573686279839
2	130023500	130069587	ENSBTAG00000038865	4	+	4.73754180590052e-50	12.2822285887998
24	28992665	29241119	ENSBTAG00000021190	9	+	4.8838478713435e-50	10.637267549255
3	100317760	100338715	ENSBTAG00000007507	11	-	4.92814490427793e-50	4.93834151407456
X	92294751	92297791	ENSBTAG00000016093	11	+	5.36210778814349e-50	-4.45570121077038
23	32984455	33036038	ENSBTAG00000004982	11	+	5.70475413180743e-50	9.4012815883984
29	45844927	45852607	ENSBTAG00000005832	11	+	6.11568573577212e-50	-3.5788183583754
19	20592272	20611230	ENSBTAG00000013100	11	-	6.39156069438958e-50	-5.38645370911918
20	66681685	66718713	ENSBTAG00000015478	11	-	6.51450874243587e-50	5.59946187881765
5	25662811	25708104	ENSBTAG00000019686	11	-	6.58170982391277e-50	-4.05730237934862
22	12613417	12627354	ENSBTAG00000002923	11	-	7.58455128267009e-50	-6.56117731026211
18	55071101	55087454	ENSBTAG00000021191	5	+	8.01215401653472e-50	9.26033837855994
7	55222500	55234079	ENSBTAG00000008250	9	-	8.10899593022019e-50	6.72997535235556
5	31160698	31176231	ENSBTAG00000005464	8	+	8.1222898976048e-50	8.79774276298138
23	27393341	27398934	ENSBTAG00000013533	11	+	9.29299171733577e-50	-4.14648898780856
26	39976324	40017296	ENSBTAG00000002647	11	-	9.9583743629201e-50	-4.44862767368671
20	56709602	56758641	ENSBTAG00000016444	11	+	1.23827600227846e-49	-4.28957037986426
15	42548307	42674631	ENSBTAG00000007129	5	+	1.4009752843713e-49	13.4217591617167
10	44711723	44842190	ENSBTAG00000003043	11	+	1.4795893673115e-49	-3.69858001311701
22	16873473	16885025	ENSBTAG00000033669	11	-	1.53336453292274e-49	5.10465598975858
26	25881751	25885322	ENSBTAG00000013717	4	-	1.5507843444842e-49	11.941917352914
7	52361792	52368150	ENSBTAG00000002296	11	-	1.63176097312213e-49	-3.85946510780958
X	110055865	110188380	ENSBTAG00000008966	11	-	1.84383016105005e-49	6.30108786617085
27	18574169	18698056	ENSBTAG00000039682	11	+	1.9523268203311e-49	9.09601049820221
17	66389869	66434922	ENSBTAG00000018825	11	+	2.58514459417919e-49	-3.48270826186852
11	105698113	105702610	ENSBTAG00000030246	11	+	2.76190395612379e-49	6.10013730590184
14	68668785	68730708	ENSBTAG00000016959	11	-	3.23919118022402e-49	6.97412095445559
8	44310612	44545537	ENSBTAG00000002190	11	-	3.27182113545574e-49	-4.02814000064748
25	25233185	25268874	ENSBTAG00000019567	11	+	3.9842705444756e-49	-4.71183753119063
4	65865703	65984140	ENSBTAG00000009390	11	-	4.22020806222386e-49	6.60126452789831
20	33762478	33774648	ENSBTAG00000014972	11	-	4.59743916457346e-49	-4.70848416793472
18	10781075	10825733	ENSBTAG00000016315	11	-	5.68428854556775e-49	-4.29595111862676
11	1559189	1592162	ENSBTAG00000021181	11	+	6.77027790844334e-49	-4.86111794906697
19	37985584	37994816	ENSBTAG00000000032	11	-	8.30262629414229e-49	-4.85902178508228
15	29313735	29344970	ENSBTAG00000023283	11	-	9.23252964036668e-49	-3.31806033272481
6	18335030	18450774	ENSBTAG00000006844	11	+	9.91208118752342e-49	-6.23472857888292
21	20013718	20031094	ENSBTAG00000014762	11	+	1.06618200432165e-48	-4.66840193338863
10	79623478	79644198	ENSBTAG00000016255	4	-	1.21328977251428e-48	12.4772503293446
4	48267574	48302663	ENSBTAG00000020848	11	+	1.35028148249122e-48	-4.05013914999533
1	58085013	58125875	ENSBTAG00000001235	11	-	1.56204875100306e-48	-4.59360379847428
25	36507966	36518507	ENSBTAG00000003160	11	+	1.58840309412581e-48	-3.65531524006128
5	10731240	10905490	ENSBTAG00000018694	11	+	1.60938334930909e-48	5.67591946707487
X	139791004	139928580	ENSBTAG00000010152	5	+	1.6337404383094e-48	8.84192214470321
3	114715939	114716518	ENSBTAG00000045647	11	-	1.71677888822711e-48	-5.2251105976367
5	74974806	74986755	ENSBTAG00000040244	11	+	1.80633373669852e-48	-4.68523783497141
4	64209774	64252100	ENSBTAG00000016707	11	-	1.81823119702177e-48	5.70890761956951
23	24438945	24456316	ENSBTAG00000010721	11	-	2.05020375634923e-48	-3.91619006833142
19	62027820	62094302	ENSBTAG00000006921	11	+	2.242699543156e-48	4.5970455749489
14	48318649	48633661	ENSBTAG00000006209	11	+	2.32494939949194e-48	3.7082235617547
9	38644309	38810902	ENSBTAG00000008817	11	+	2.42886849986336e-48	5.16106718670475
19	55803306	55822126	ENSBTAG00000015255	11	+	2.80974329804325e-48	-5.93629232319179
10	101237133	101308928	ENSBTAG00000018596	11	-	2.8149409060074e-48	6.82266157074899
20	10431452	10441126	ENSBTAG00000014239	11	-	3.06895571010766e-48	-5.51604129245958
17	29872405	29890867	ENSBTAG00000010843	11	+	3.09438169920817e-48	4.01692271508135
9	40275981	40293610	ENSBTAG00000033367	4	+	3.22188187481679e-48	12.4533479149472
8	103170079	103284200	ENSBTAG00000004813	10	-	3.48540808138171e-48	-5.86328017644355
28	14359125	14416928	ENSBTAG00000010694	4	+	4.15507669391284e-48	12.4175599681124
13	789379	1695139	ENSBTAG00000008338	6	+	4.24031427253174e-48	8.1614241996048
15	17999931	18028984	ENSBTAG00000012885	11	+	4.3473365165972e-48	4.2863474730721
19	34084459	34104983	ENSBTAG00000007581	11	-	4.65080931518976e-48	-4.88960050734917
X	96267143	96269467	ENSBTAG00000017779	11	-	4.84597350155371e-48	4.25711951391025
8	100604291	100681999	ENSBTAG00000018841	8	-	5.61027685789931e-48	13.2400652203596
19	54312242	54405245	ENSBTAG00000000920	10	+	5.78939738518294e-48	-6.22036406672087
23	18671463	18805208	ENSBTAG00000004104	11	+	5.84874598941262e-48	-4.87576483322326
13	72939568	72966159	ENSBTAG00000007783	11	+	6.06528159810529e-48	-5.02043152300106
15	57332142	57419714	ENSBTAG00000003955	4	+	6.1313577533166e-48	12.6445472665255
1	83429599	83434371	ENSBTAG00000000476	4	+	6.53004285682124e-48	12.5854343859173
18	55828929	55832924	ENSBTAG00000023374	4	-	6.70369101221487e-48	12.7528487926963
16	39722589	39759444	ENSBTAG00000016685	11	+	7.42250655035679e-48	3.70965822568934
18	25608274	25633395	ENSBTAG00000005170	11	+	8.90800511448129e-48	-5.89045463948592
6	92920620	92950104	ENSBTAG00000004921	4	+	9.0337886916724e-48	12.7659748754659
14	47263661	47281305	ENSBTAG00000017343	4	-	9.05226440003949e-48	12.5519026944541
26	23747357	23764458	ENSBTAG00000036127	11	+	9.3612942945403e-48	4.64782125755533
6	60277931	60336533	ENSBTAG00000014522	11	-	1.0669673999114e-47	5.30992683773228
18	13931106	13938075	ENSBTAG00000003895	11	-	1.20408181737321e-47	-4.94630182135455
19	29084418	29269338	ENSBTAG00000012137	4	+	1.22941409070694e-47	8.97463568368707
29	44960929	44970707	ENSBTAG00000019334	11	+	1.2593757217189e-47	-4.23652256708189
3	17163819	17165262	ENSBTAG00000012638	11	+	1.34586685141203e-47	-6.55651444554937
16	66081121	66128113	ENSBTAG00000008004	11	-	1.44188576383392e-47	-5.63724234379218
18	51475030	51497957	ENSBTAG00000008556	10	+	1.58079710841489e-47	-6.62951494469649
2	136525536	136551769	ENSBTAG00000000815	11	+	1.58475163373233e-47	5.55619463284195
16	47827123	47934930	ENSBTAG00000021202	11	+	1.96225629694282e-47	-3.70845949658213
5	103132708	103207769	ENSBTAG00000039470	10	-	1.97787809847716e-47	-5.55625244895267
24	58797009	58815897	ENSBTAG00000006833	11	-	1.98392942962155e-47	3.29725843617716
25	33212216	33259588	ENSBTAG00000026286	11	+	2.41109133137663e-47	5.15695556753126
5	111073486	111088530	ENSBTAG00000007755	11	+	2.44571395305857e-47	-3.70125253993027
9	80875766	80955823	ENSBTAG00000020707	4	+	2.50703535352293e-47	9.35075643972209
8	39930089	39994840	ENSBTAG00000018667	11	-	2.75334264429404e-47	4.80253537413302
28	27226794	27231724	ENSBTAG00000011866	11	-	3.44331237167341e-47	5.96858024874662
11	106209226	106222883	ENSBTAG00000047254	11	+	3.68136262368911e-47	-4.57266350833267
6	93340873	93398475	ENSBTAG00000019633	4	+	3.74288962843554e-47	12.553567083414
19	43945991	43947907	ENSBTAG00000016847	11	+	4.72358824406716e-47	9.17589251444757
18	52582622	52592461	ENSBTAG00000040209	4	-	5.06457797244602e-47	12.5616830490745
1	22123654	22181827	ENSBTAG00000002623	11	+	5.19625963736918e-47	-3.3742078709542
20	35917478	35966671	ENSBTAG00000010423	8	+	5.23603049750788e-47	8.43729137445887
7	17671970	17688355	ENSBTAG00000011356	7	+	5.57911690120048e-47	8.86672208414907
19	27953738	27955396	ENSBTAG00000004222	11	-	6.22857170082335e-47	5.95569569713807
1	110986516	111211551	ENSBTAG00000024643	4	+	6.41670274262793e-47	12.6368691214505
1	84366237	84428658	ENSBTAG00000010397	11	-	6.56306052691787e-47	-4.09376900854105
17	68445521	68499477	ENSBTAG00000010368	11	-	8.11218314444254e-47	-3.4537301569579
10	22195666	22211636	ENSBTAG00000000431	11	-	1.08598386989042e-46	-5.49810002232405
19	51243971	51255385	ENSBTAG00000017461	11	-	1.15339004892032e-46	-4.51542917132915
16	38049258	38080860	ENSBTAG00000020755	8	-	1.17708518219536e-46	8.68576595783247
5	116616199	116695692	ENSBTAG00000012088	4	+	1.30446873009035e-46	12.5071194105868
21	16946193	16960419	ENSBTAG00000016091	11	-	1.36860944149109e-46	5.14019532479282
17	73300144	73307793	ENSBTAG00000040298	11	+	1.45774612365447e-46	6.30780579264616
15	8264443	8359734	ENSBTAG00000004423	4	-	1.46375730646901e-46	12.4887238216857
X	55167866	55170570	ENSBTAG00000022292	11	-	1.83175936185371e-46	3.49069691814624
3	10821597	10858863	ENSBTAG00000011511	11	+	1.85799223109187e-46	-3.27436691305434
15	29378621	29389165	ENSBTAG00000033510	5	-	1.92462921651278e-46	8.93153583852838
10	67843327	67861113	ENSBTAG00000002326	11	+	2.04086828518931e-46	-4.00897497773405
19	25855153	25906713	ENSBTAG00000015593	11	+	2.14792359094661e-46	3.71459878052054
3	59874335	59892332	ENSBTAG00000010445	4	-	2.35302105138352e-46	12.6576051804146
6	99233278	99410753	ENSBTAG00000022449	7	-	2.43847606274392e-46	9.13951516983234
5	100740573	100747672	ENSBTAG00000002135	11	+	2.51450243276324e-46	-5.71557810412749
2	22253661	22294719	ENSBTAG00000001585	11	+	2.62750131511435e-46	-3.41426450644325
19	28390593	28399600	ENSBTAG00000003889	11	-	2.85265323543817e-46	4.04618728070674
2	112870322	112900274	ENSBTAG00000008717	11	-	3.26059094387725e-46	-4.62329074852163
11	9723268	9766920	ENSBTAG00000013108	11	-	3.34036295817617e-46	-5.55949611828091
5	27032006	27042825	ENSBTAG00000005623	4	-	3.39179981431361e-46	12.0838481723093
5	57504093	57518152	ENSBTAG00000009543	11	-	3.83574581987457e-46	-3.96900670360949
19	27455596	27459088	ENSBTAG00000020853	11	+	4.13561153855229e-46	6.96756143868044
2	30642214	30666124	ENSBTAG00000013957	11	+	4.40426965083987e-46	-4.4987768604764
18	46228131	46239044	ENSBTAG00000011887	11	+	5.00457947631017e-46	-5.99109424665717
22	26101270	26322519	ENSBTAG00000002471	4	-	5.3032319449299e-46	12.5403975799245
14	2327869	2331019	ENSBTAG00000014642	11	+	6.61041014857389e-46	4.52043169294238
10	20922259	20934454	ENSBTAG00000017665	11	-	9.65374408598438e-46	5.70917289653502
10	19795805	19959384	ENSBTAG00000004990	4	+	9.92129314907864e-46	12.4968439260153
14	11839258	11871079	ENSBTAG00000020801	11	+	1.08017040688403e-45	-3.29149862678099
5	114596005	114608640	ENSBTAG00000018073	11	+	1.19535625854739e-45	-4.65685170963379
16	30708031	31000733	ENSBTAG00000022777	11	-	1.32309205051143e-45	4.36965291026426
5	104302582	104308155	ENSBTAG00000014725	11	-	1.46574750750034e-45	-5.58808848094738
19	25847058	25849237	ENSBTAG00000021864	11	-	1.47176423658851e-45	5.22252550177708
13	48618062	48665879	ENSBTAG00000020465	4	-	1.51112493438747e-45	12.2945897236352
8	69871348	69896984	ENSBTAG00000045887	4	+	1.71009922902993e-45	8.38847938355365
19	56938744	56953081	ENSBTAG00000030170	11	+	1.7408057970456e-45	-3.43358292162463
29	49332571	49351638	ENSBTAG00000012742	11	-	1.98697976332309e-45	7.18826162037412
24	35630928	35816269	ENSBTAG00000007705	4	-	2.07172277325236e-45	12.5242549664783
15	57256222	57313832	ENSBTAG00000005034	11	+	2.12325556183777e-45	7.36038954643461
19	54596646	54610033	ENSBTAG00000007121	11	+	2.34094277199158e-45	-4.38698342030254
3	30769965	30776469	ENSBTAG00000014299	11	+	2.43425206594527e-45	5.90946987639004
1	154337505	154376271	ENSBTAG00000003718	11	-	2.59378298905906e-45	4.3684270216327
18	50771354	50785670	ENSBTAG00000020457	11	-	2.66724010937812e-45	-4.45954214491358
21	66888331	66916535	ENSBTAG00000004679	11	-	2.91601945039785e-45	-4.05700150215641
25	26164038	26169956	ENSBTAG00000032122	11	-	3.23764670008828e-45	-5.7897780976747
4	114199461	114207377	ENSBTAG00000016766	4	-	3.83875685714428e-45	12.4481262222096
18	35540356	35542906	ENSBTAG00000018040	11	-	4.06007530531922e-45	-3.40436087645586
15	29093383	29102483	ENSBTAG00000005215	11	+	4.1489883342352e-45	-4.7800357316559
3	20187038	20195550	ENSBTAG00000003604	11	-	4.46127129766727e-45	-4.6482245119213
7	97350407	97406000	ENSBTAG00000004413	9	+	4.65527750790744e-45	7.75524648692645
18	56874762	56947774	ENSBTAG00000002580	11	+	4.87807215849243e-45	5.08517749245508
21	7768428	7793372	ENSBTAG00000011752	6	-	5.87865958204377e-45	10.3521424915055
10	62863668	62920660	ENSBTAG00000016800	4	-	6.17284062761677e-45	12.4243592643978
20	23975639	23980445	ENSBTAG00000021960	4	-	6.68192776464436e-45	12.5311739124848
X	118258768	118271528	ENSBTAG00000008603	11	+	6.81949324416921e-45	-4.59766059673381
21	49665665	49738270	ENSBTAG00000006819	11	+	6.90803646851799e-45	3.63520981305158
4	114208681	114212312	ENSBTAG00000012078	6	+	7.0880691876849e-45	8.33832195019526
23	16579605	16583028	ENSBTAG00000005530	4	+	7.08850150889019e-45	10.2815045133476
21	35057677	35082119	ENSBTAG00000009086	9	-	7.42764749683603e-45	7.07121324332537
5	26891700	26913470	ENSBTAG00000008934	11	-	7.72369877352204e-45	-4.56423947074011
5	76080308	76111131	ENSBTAG00000014237	11	+	8.62556167562587e-45	-4.72025587855797
21	62870562	62892534	ENSBTAG00000019836	11	+	9.61346981280994e-45	3.54960284395372
12	80095127	80098875	ENSBTAG00000002240	11	-	9.71856189335592e-45	-5.35462594901169
3	14696143	14715262	ENSBTAG00000017574	11	-	1.04039657403909e-44	3.86061516016681
21	35229656	35231716	ENSBTAG00000038080	7	-	1.24548006485636e-44	-9.29114016949237
21	67274799	67283089	ENSBTAG00000037899	4	+	1.25708616139182e-44	12.6429211666328
7	20966850	20978542	ENSBTAG00000006001	11	+	1.26235322253956e-44	8.72542751724136
29	44424070	44439541	ENSBTAG00000009554	11	+	1.32414722570829e-44	-4.65519045546574
X	61054246	61125754	ENSBTAG00000013760	4	-	1.45775621405792e-44	12.481413619376
1	145830609	145871792	ENSBTAG00000021901	11	+	1.62706673633769e-44	-3.93741995351224
27	35900361	35943920	ENSBTAG00000027625	4	-	1.75510478631313e-44	12.5174150280101
13	74068197	74088187	ENSBTAG00000003256	11	-	2.71029990838754e-44	-3.44758321040676
29	32664911	32725664	ENSBTAG00000008283	11	+	2.89929167724443e-44	-3.21011295387964
5	68700932	68813411	ENSBTAG00000021875	11	-	3.10389537916707e-44	6.58635225469006
6	57070202	57251086	ENSBTAG00000039922	11	-	3.15012352225966e-44	-4.70318129180524
13	64737633	64791116	ENSBTAG00000013301	11	-	3.7092899992339e-44	-4.48033657389116
13	76091991	76103853	ENSBTAG00000002942	5	+	4.33274172105069e-44	10.5628547227196
28	24869417	24892252	ENSBTAG00000014315	9	-	4.94594476392195e-44	9.2551027782727
3	54253046	54269514	ENSBTAG00000015060	11	+	5.57385335091413e-44	-4.34779703714816
7	17106393	17114222	ENSBTAG00000011207	4	+	6.90638399707317e-44	12.5129501720484
18	14761259	14769914	ENSBTAG00000023730	7	+	7.28095736334185e-44	-7.53715671348046
23	8258749	8268920	ENSBTAG00000034529	11	+	7.57264237295164e-44	-4.01712931120829
11	49282690	49296194	ENSBTAG00000038477	11	+	8.09249992644187e-44	3.9722966264386
26	10714131	10748014	ENSBTAG00000010785	11	+	8.59994521183066e-44	-3.35041503144799
27	14906505	14918534	ENSBTAG00000047857	4	-	9.86913789770313e-44	10.8602380077086
18	39221304	39300130	ENSBTAG00000019884	6	+	1.3611881033239e-43	8.73916970340056
4	87522150	88100974	ENSBTAG00000005110	11	-	1.37813997333937e-43	5.63469879625182
1	137993896	138111878	ENSBTAG00000031010	11	+	1.4384107546401e-43	3.89648912756267
7	5101427	5105930	ENSBTAG00000039335	11	-	1.74844675676145e-43	-3.6163264842406
X	88410763	88621166	ENSBTAG00000022255	7	-	1.84223573111304e-43	11.2216102156401
14	56909761	56997967	ENSBTAG00000032548	9	+	1.92787416124755e-43	7.86450752782519
2	14175609	14483437	ENSBTAG00000012100	4	+	2.13066563901655e-43	12.3890261235744
7	9020329	9032039	ENSBTAG00000015186	11	+	2.34500795487806e-43	3.57425974311408
2	1263537	1282763	ENSBTAG00000011658	11	+	2.50480696764685e-43	-3.54991014793537
21	56629746	56773304	ENSBTAG00000000838	11	-	2.76618392346188e-43	-3.42859655154971
20	23305805	23355111	ENSBTAG00000004351	4	-	2.92280952381491e-43	12.4053571254936
7	47655166	47699037	ENSBTAG00000021687	11	+	3.00762255824355e-43	-3.47824321661952
3	50658411	50787190	ENSBTAG00000002028	11	+	3.10339519488975e-43	3.51204206607082
6	37913109	38030583	ENSBTAG00000017704	11	+	3.45183172560514e-43	4.80374315709964
19	56666536	56679122	ENSBTAG00000007220	11	+	3.67265332777431e-43	6.27741442372243
15	54196169	54202633	ENSBTAG00000003692	11	-	4.28266777718252e-43	-4.82355997075737
15	30122000	30127150	ENSBTAG00000008077	11	-	4.44950706589187e-43	4.35065655678919
20	3759205	3880974	ENSBTAG00000017457	11	-	5.14198592672328e-43	-3.29338866004685
19	45259543	45281127	ENSBTAG00000008088	11	-	5.89221259398752e-43	-5.31516396049133
2	7318226	7356937	ENSBTAG00000021466	7	-	6.17544296320515e-43	17.1255649734058
19	27268437	27276816	ENSBTAG00000035587	11	-	6.53425649422077e-43	-3.24016755024483
3	23813911	23823807	ENSBTAG00000006769	4	-	7.52555519199419e-43	12.435062701369
21	7602846	7763431	ENSBTAG00000011185	5	+	7.84338110220721e-43	10.8466738091397
5	74935712	74959662	ENSBTAG00000038652	11	+	8.37909263591597e-43	4.52309078516272
7	39693213	39712385	ENSBTAG00000014898	11	-	1.08144645502575e-42	-5.14278855676419
3	120383560	120476582	ENSBTAG00000015996	11	+	1.48416060789859e-42	6.85942195731731
14	2341289	2346302	ENSBTAG00000021474	11	-	1.51021095390299e-42	-4.25966685106986
23	28355360	28358332	ENSBTAG00000019386	11	-	1.52724266430957e-42	-3.93903142813695
7	15880797	15884598	ENSBTAG00000039302	11	-	1.58946452255287e-42	7.25634834549106
23	15948726	15988075	ENSBTAG00000015321	11	-	1.60596465541267e-42	-3.60741546036185
11	101335451	101343787	ENSBTAG00000046484	4	+	1.87432742418236e-42	9.90730094151223
7	28572140	28617279	ENSBTAG00000009646	11	+	1.99486977414721e-42	3.74939698885829
10	57712107	57744837	ENSBTAG00000046470	4	+	2.0507409153595e-42	12.0922226100839
2	126892709	126894458	ENSBTAG00000014848	4	+	2.27445245190774e-42	12.1476031620559
25	28339034	28445471	ENSBTAG00000000390	11	+	2.45824426949721e-42	5.40762770517874
X	99644621	99768588	ENSBTAG00000047416	4	-	2.57851818309606e-42	12.3113094250646
9	39107806	39259883	ENSBTAG00000011851	11	+	2.80059922801183e-42	-3.19649892312549
3	14926782	14946170	ENSBTAG00000011209	11	-	3.51786876091883e-42	-4.56041998500953
2	122814785	122817735	ENSBTAG00000011582	11	+	3.55454198686901e-42	4.6008319552663
22	16553707	16610397	ENSBTAG00000016726	11	+	4.10413716204728e-42	-5.24225271093455
5	112261805	112372282	ENSBTAG00000002630	11	-	4.37003072094427e-42	-3.12342590840956
29	43981730	43986407	ENSBTAG00000005069	11	+	4.42550561067472e-42	4.94318798129484
4	40541700	40542459	ENSBTAG00000046905	4	+	4.45378535168358e-42	12.361328217499
15	52572872	52583867	ENSBTAG00000021007	4	+	4.65023739234372e-42	12.208425122742
25	34125793	34143852	ENSBTAG00000009153	11	+	4.81145081776703e-42	7.20343840581203
4	99118953	99140956	ENSBTAG00000001582	4	+	5.5122052882019e-42	12.8695218688603
17	10752465	10828318	ENSBTAG00000013674	5	-	6.41818001400615e-42	11.4950136942022
3	20746036	20755994	ENSBTAG00000001599	11	+	6.45106695594547e-42	-4.37704830514198
5	85210769	85217660	ENSBTAG00000026624	11	-	6.62575835364942e-42	3.28711223939241
23	27775677	27779418	ENSBTAG00000014435	11	-	6.72765631254903e-42	-4.84087519458861
X	111079516	111112446	ENSBTAG00000019953	11	-	7.55207116652144e-42	-4.09107738188679
19	18456445	18497948	ENSBTAG00000018381	11	+	7.56775703942279e-42	-2.89037123824802
10	85375285	85380533	ENSBTAG00000002843	11	+	7.86571618200143e-42	6.76977529840927
15	52563233	52567329	ENSBTAG00000038532	7	+	8.14420949256364e-42	10.3407383564853
23	7687260	7756803	ENSBTAG00000013245	11	+	8.71432832434113e-42	-3.38143351203494
16	45098448	45116962	ENSBTAG00000004246	11	-	8.73179783443342e-42	3.94273476798878
13	67118489	67120879	ENSBTAG00000003212	6	+	9.13482087752598e-42	10.0921849385528
27	33747817	33776271	ENSBTAG00000003509	11	+	9.69942483996675e-42	-3.3772921335285
1	143211538	143246217	ENSBTAG00000009132	4	-	9.94516113385984e-42	12.3310576997354
6	22959365	23041858	ENSBTAG00000009035	11	+	1.04622716441335e-41	-4.95592223384848
23	15148076	15163188	ENSBTAG00000017593	11	-	1.04638626963296e-41	-4.34438303787468
19	27673003	27684649	ENSBTAG00000010527	11	+	1.16833015057012e-41	-4.83349673911874
14	50844178	51066191	ENSBTAG00000017694	11	+	1.19256275601962e-41	-4.37442892979661
17	58405436	58418688	ENSBTAG00000001303	11	-	1.28446984637567e-41	6.64091819649291
25	27602221	27639821	ENSBTAG00000047238	11	+	1.28705154211541e-41	-5.59523889944533
29	46485171	46573460	ENSBTAG00000005903	11	+	1.31254016658475e-41	4.0246823045569
7	12451152	12469054	ENSBTAG00000021818	11	-	1.44426397764275e-41	-3.77435953007326
12	21600279	21625618	ENSBTAG00000021162	11	-	1.59664302460714e-41	-3.44677304922739
11	70656464	70733268	ENSBTAG00000007378	10	-	1.68201185153702e-41	-6.19241925649798
18	13389827	13412237	ENSBTAG00000010151	4	-	1.86089909027981e-41	12.2528777632095
21	27897957	27905993	ENSBTAG00000035247	11	-	1.95548634610091e-41	3.54211842424917
15	82159473	82172143	ENSBTAG00000016267	11	+	1.95552644878882e-41	11.9259822421204
3	29666148	29722631	ENSBTAG00000019617	11	+	2.16797532754248e-41	-5.27756779657063
4	93460873	93462935	ENSBTAG00000031863	8	+	2.17309103574127e-41	8.66295932782461
X	100070405	100162454	ENSBTAG00000003418	11	-	2.43050452102107e-41	-3.76283997419052
22	49143201	49148210	ENSBTAG00000021695	11	-	2.50879783440002e-41	3.86584215881833
15	56961319	56974713	ENSBTAG00000001537	9	+	2.6386272183058e-41	8.20223746568594
20	33549494	33606517	ENSBTAG00000011766	11	-	2.70053831196398e-41	6.30445466788923
7	18200290	18210847	ENSBTAG00000002469	5	-	2.81010454594143e-41	8.09116678873751
27	33250533	33291989	ENSBTAG00000015457	10	-	3.3084631851944e-41	8.26699771620795
18	62860198	62864521	ENSBTAG00000045529	10	+	3.32588168917854e-41	-6.10808960509998
7	16982663	16990838	ENSBTAG00000008192	8	+	3.40472052574332e-41	7.08346796943056
17	70869038	70884644	ENSBTAG00000013152	11	-	3.58237826225688e-41	3.62836059118478
12	25362947	25712458	ENSBTAG00000038495	4	+	3.5865617009156e-41	12.1853349545028
3	16269719	16289004	ENSBTAG00000005161	11	-	3.58788670848806e-41	-3.78425820721409
5	74875953	74876802	ENSBTAG00000039524	8	-	3.64023957299389e-41	-8.08479050250301
8	8635549	9019576	ENSBTAG00000021632	11	-	3.76411214842222e-41	4.44791573953152
11	43885453	43896122	ENSBTAG00000002557	11	-	3.94452626279412e-41	3.14348813200867
19	19020656	19024736	ENSBTAG00000009354	11	+	4.30977835275571e-41	-4.2967127254147
5	56321394	56331773	ENSBTAG00000006631	4	-	4.6425939172301e-41	9.67675421087242
12	80793558	81155392	ENSBTAG00000010672	11	+	4.93000343908836e-41	3.58316501692411
17	54716440	54799043	ENSBTAG00000001597	11	+	5.62999410894134e-41	-4.11963794920628
10	32643647	32866661	ENSBTAG00000003172	4	-	5.89318645752188e-41	12.3526204862568
8	69980324	70027825	ENSBTAG00000000917	11	+	6.15553728699228e-41	6.02516600500978
7	44797941	44803445	ENSBTAG00000002100	11	+	6.36583403098389e-41	-6.86501564623369
23	9853165	9942504	ENSBTAG00000017251	9	-	6.39337773966222e-41	7.78514927252748
23	7082808	7086786	ENSBTAG00000003037	11	-	7.00469729875177e-41	-3.17537424717059
19	28447633	28452478	ENSBTAG00000001717	11	-	7.59455240027702e-41	-5.16483803775987
23	45093667	45111322	ENSBTAG00000002497	4	+	7.76251230679359e-41	12.4111080386013
6	68468929	68530673	ENSBTAG00000005062	11	-	7.77594959901708e-41	-4.03364147086997
5	100570906	100585784	ENSBTAG00000006851	11	+	9.21218727587324e-41	-4.21163718947846
10	45700242	45709247	ENSBTAG00000039462	11	+	9.6259275863164e-41	-5.00631067576938
4	72413319	72486891	ENSBTAG00000010609	4	-	1.0606581086884e-40	12.2813193738223
22	53826231	53832796	ENSBTAG00000031355	11	+	1.18209143301893e-40	-4.47272923807584
5	76266276	76282792	ENSBTAG00000015043	11	-	1.27347324632783e-40	-3.5320095361522
11	28576346	28668899	ENSBTAG00000003711	11	+	1.34330893447245e-40	5.85840916836106
19	20501230	20525353	ENSBTAG00000008788	4	+	1.45466755338811e-40	12.3915141942844
10	20665545	20669690	ENSBTAG00000018422	11	+	1.51799453047153e-40	-4.37957626592297
5	117677521	117738845	ENSBTAG00000007102	11	+	1.53514561104138e-40	-4.34136133722998
12	21800780	21831677	ENSBTAG00000011647	11	-	1.65054264772866e-40	4.90892668341244
2	31688428	31699171	ENSBTAG00000047880	11	+	1.72802849559241e-40	4.25073708885749
21	23577845	23668524	ENSBTAG00000017715	11	-	1.90494708800519e-40	5.73603322156364
15	6750616	6817541	ENSBTAG00000039307	4	-	2.21091137496238e-40	12.1989898463281
7	17513880	17565624	ENSBTAG00000040507	11	+	2.26019968045406e-40	-3.50464498819989
29	26668046	26671801	ENSBTAG00000022396	4	-	2.28866939150982e-40	10.5232529713545
8	105095606	105201635	ENSBTAG00000019807	11	+	2.68217289834761e-40	6.31328742838287
17	55759605	55773011	ENSBTAG00000032534	11	+	2.88521949368207e-40	-3.45905658468181
18	51830894	51837501	ENSBTAG00000018652	4	-	2.97338757311326e-40	12.0176219298615
28	43426275	43657765	ENSBTAG00000023028	11	+	2.98858897466462e-40	-4.94788919748559
1	154375850	154416952	ENSBTAG00000019129	11	+	3.41378373542117e-40	4.80535585644861
19	27094264	27096217	ENSBTAG00000004909	4	-	4.36250815464736e-40	12.520338791568
27	13749507	13826909	ENSBTAG00000011573	4	-	4.40131919211824e-40	9.58768639098272
3	12109820	12113234	ENSBTAG00000047988	11	-	4.64019935128235e-40	-3.82728931300639
11	49933203	49934214	ENSBTAG00000005654	11	-	4.89555211706935e-40	-3.92019718102335
3	15587569	15591685	ENSBTAG00000010673	11	-	5.24664829021429e-40	6.32217914348134
14	1957553	1966646	ENSBTAG00000017281	11	+	5.40531752239302e-40	6.469523277147
19	55893570	55902692	ENSBTAG00000003436	11	+	5.7811024433147e-40	-4.03329046538958
11	107167130	107189741	ENSBTAG00000002044	11	-	5.82792273512057e-40	3.66336671234723
3	55024369	55046343	ENSBTAG00000038500	11	+	5.95833487451576e-40	-4.70432753898281
3	54790801	54816647	ENSBTAG00000024272	10	+	6.48848376905338e-40	-5.07955331752966
19	34685356	34687892	ENSBTAG00000006187	4	+	6.57982346947583e-40	12.3954729125792
16	61858194	61886167	ENSBTAG00000014006	11	+	6.70987703536514e-40	-2.93502590202563
4	63052087	63305357	ENSBTAG00000010866	4	-	8.13933475238296e-40	12.2963528027233
19	50537803	50546687	ENSBTAG00000015394	10	-	8.22821493778294e-40	7.40546230519205
29	50835592	50839686	ENSBTAG00000001229	11	+	8.61057010398579e-40	3.63962966113882
4	11840469	11911742	ENSBTAG00000021282	10	-	9.07653793546277e-40	6.43886355818737
26	14042392	14087768	ENSBTAG00000009383	11	+	9.21162988483576e-40	-4.60384035228537
23	27533910	27536674	ENSBTAG00000025471	11	-	9.42233505959324e-40	-4.82659665697571
29	50742385	50747161	ENSBTAG00000005144	11	-	9.49351211106443e-40	2.8665413803734
8	30010800	30155742	ENSBTAG00000027442	4	+	1.13148046340711e-39	12.1150139716485
19	28680824	28800880	ENSBTAG00000021151	11	-	1.48264632819925e-39	5.10334959584092
7	35662598	35763653	ENSBTAG00000006978	11	-	1.49051436793304e-39	3.86302852647732
11	9943905	9969422	ENSBTAG00000006989	11	-	1.50985339693009e-39	3.2508559193306
13	59294499	59308857	ENSBTAG00000008105	11	-	1.7827005206341e-39	-4.75668397607284
16	50596705	50646330	ENSBTAG00000005812	10	-	1.82992464877272e-39	-5.55466378619377
X	130730264	130875653	ENSBTAG00000019855	11	+	1.95018985841255e-39	6.75608048091728
1	72024794	72028847	ENSBTAG00000011659	5	-	1.97469179203058e-39	9.73955972878078
22	39175037	40360572	ENSBTAG00000021911	11	-	2.23107266933305e-39	4.86717016678165
21	49489516	49555507	ENSBTAG00000003708	11	-	2.25959249623988e-39	3.07605217847994
20	38335657	38368259	ENSBTAG00000019975	11	-	2.32137930289917e-39	-4.85614322819029
28	44952354	44953778	ENSBTAG00000002670	4	+	2.48883907219736e-39	12.2162909434957
7	23235652	23243697	ENSBTAG00000031231	11	+	2.50216515779978e-39	-3.42547448654719
21	70269909	70292666	ENSBTAG00000017194	4	+	2.99523877860224e-39	11.9924527823111
12	90916420	90995694	ENSBTAG00000019967	11	-	3.17693504745931e-39	-4.14856095991841
1	42468326	42469403	ENSBTAG00000020997	7	+	3.44641353180611e-39	-6.2087728716097
2	116332505	116343431	ENSBTAG00000021322	4	-	3.61265931235048e-39	11.9911672428303
7	98715724	98767729	ENSBTAG00000039275	11	+	4.6012494047379e-39	-2.94138245397337
2	85077800	85097107	ENSBTAG00000013196	11	-	4.79227634889403e-39	-3.62216972076363
8	943474	968096	ENSBTAG00000022013	11	-	5.02779809353683e-39	2.89802189996654
23	9398810	9422609	ENSBTAG00000019495	11	-	5.09846815627096e-39	6.60815452868266
12	80409750	80638113	ENSBTAG00000004165	11	+	5.29064189036496e-39	3.13147383755713
17	6636916	6684756	ENSBTAG00000016813	11	+	5.29407486384278e-39	7.26901963419115
7	19076009	19080237	ENSBTAG00000012223	10	+	5.41581460918709e-39	-5.08070473611178
25	2378552	2382039	ENSBTAG00000004727	11	+	6.29959409757456e-39	-3.94011027801461
3	9090440	9129487	ENSBTAG00000007927	11	+	6.54899518494606e-39	-4.28623610243378
1	114292425	114431455	ENSBTAG00000013439	9	-	6.87998160413838e-39	8.0255000052549
8	10662267	10796378	ENSBTAG00000019636	4	+	7.77604084044659e-39	8.87028183264238
1	77752545	77932253	ENSBTAG00000021025	11	+	7.87966239420331e-39	5.1226177337505
7	18128318	18163612	ENSBTAG00000003434	11	+	9.03852662551698e-39	-5.83323558862475
9	26310579	26403759	ENSBTAG00000003336	4	-	9.60812236903741e-39	11.8438473706861
8	112143051	112159971	ENSBTAG00000016958	11	-	9.97375633932796e-39	-3.62485413260396
5	44712168	44720976	ENSBTAG00000026779	11	-	1.16094248130021e-38	-5.55899753240941
3	54031911	54058648	ENSBTAG00000014857	11	+	1.20127934014831e-38	-4.36878976362508
29	42120555	42155545	ENSBTAG00000037570	4	-	1.37201458586443e-38	11.8753237812725
3	54345573	54369322	ENSBTAG00000038938	11	+	1.39956627521473e-38	-4.24248449562213
10	11930743	11941332	ENSBTAG00000003737	4	+	1.45029556031034e-38	12.0977858676844
21	33625676	33633910	ENSBTAG00000012206	11	-	1.45161447668403e-38	5.54849978290271
18	25685297	25722181	ENSBTAG00000038141	11	+	1.49940596396138e-38	-4.31882793753096
22	36876909	37037695	ENSBTAG00000003165	4	+	1.60602374947774e-38	12.1247356837568
7	83024157	83040758	ENSBTAG00000007681	11	-	1.62303833552026e-38	3.86540443402667
23	24963226	24977317	ENSBTAG00000004288	11	-	1.63460969986469e-38	3.85978600316768
10	86883738	86887169	ENSBTAG00000004322	11	+	1.69830028853941e-38	-6.01468952997634
17	73812706	73828749	ENSBTAG00000047664	6	-	1.83692247635327e-38	10.8798119882908
6	18459379	18502809	ENSBTAG00000002049	11	-	1.91723715780109e-38	4.4746119295293
7	15894541	15896884	ENSBTAG00000013536	10	+	1.94231078029324e-38	-5.57249005449954
9	92451952	92525551	ENSBTAG00000012674	7	-	2.07655064720839e-38	7.00319191973874
23	28469734	28473401	ENSBTAG00000020116	11	-	2.23034089649472e-38	-4.03763839178177
2	61582124	61585838	ENSBTAG00000001060	11	+	2.29287578154662e-38	-3.77706817370136
7	4052317	4062831	ENSBTAG00000001816	11	-	2.48092597241973e-38	5.49829872415347
19	27204702	27206013	ENSBTAG00000048034	4	+	2.75010249754948e-38	9.03108669043417
25	9604333	9662902	ENSBTAG00000020649	11	+	3.14891260195136e-38	-4.66308179241968
6	68405246	68449203	ENSBTAG00000005055	11	-	3.28663890233216e-38	-4.97548807000748
10	36906001	36936265	ENSBTAG00000010774	11	+	3.28664811616452e-38	-4.05170712850342
10	28331828	28339111	ENSBTAG00000020040	11	+	3.57817477878099e-38	-3.31383831606232
X	17087446	17122426	ENSBTAG00000020644	4	-	3.74549995358713e-38	12.0324425303796
21	29553200	29673109	ENSBTAG00000006675	11	+	3.7980553118973e-38	8.74350984234544
11	25585492	25587785	ENSBTAG00000003553	11	-	4.12655541164802e-38	-3.78505385879217
23	7054418	7063641	ENSBTAG00000047707	10	-	4.60841513120071e-38	-6.23716071515417
28	6492388	6559855	ENSBTAG00000004515	11	+	5.40286914559817e-38	-5.189835950876
27	38862139	38868825	ENSBTAG00000016473	11	-	6.12157974921305e-38	3.36569274114804
3	15715718	15725510	ENSBTAG00000017819	11	+	6.26019616065592e-38	4.19640693782283
2	136480736	136491543	ENSBTAG00000005670	10	+	6.43764698500763e-38	6.94964415880603
25	36518983	36520386	ENSBTAG00000039601	11	+	6.50525678537269e-38	-3.84052095214592
25	33687247	33702733	ENSBTAG00000045767	11	-	7.37066647120027e-38	-5.10111118507393
11	92577650	92664126	ENSBTAG00000008232	6	+	7.39790919104106e-38	8.52547506901929
3	103238485	103242373	ENSBTAG00000009819	11	-	9.31244424075102e-38	-4.98796313660056
5	21080012	21119087	ENSBTAG00000003505	6	-	9.83105347982307e-38	13.5915912477691
13	57655458	57724296	ENSBTAG00000011940	11	-	1.05179785630973e-37	-5.08017116054561
12	16418105	16456993	ENSBTAG00000013371	11	-	1.07749202581216e-37	-2.97819882125743
26	32963413	33003349	ENSBTAG00000011917	11	-	1.22157840666955e-37	3.39138252154206
1	82243014	82278080	ENSBTAG00000001535	4	+	1.26715596561676e-37	12.0618780617082
16	53064137	53068821	ENSBTAG00000018724	4	-	1.33912934102325e-37	8.46598713463049
7	97276412	97331340	ENSBTAG00000020178	11	+	1.38205283966614e-37	4.84627214789335
14	1604104	1609477	ENSBTAG00000004970	11	+	1.38583679594376e-37	-3.01449421027847
11	75033144	75039193	ENSBTAG00000003405	11	+	1.39214528312386e-37	-5.06498846948155
16	73364409	73448064	ENSBTAG00000018548	11	+	1.40358830635238e-37	3.25306309177442
16	29150788	29177234	ENSBTAG00000008453	11	-	1.42697421855223e-37	-2.94462667778003
16	56941659	57039130	ENSBTAG00000027809	11	+	1.67592078368153e-37	-3.3939516705222
1	65742632	65802423	ENSBTAG00000022155	11	-	1.70351633465925e-37	6.00348285989091
24	49908125	49942827	ENSBTAG00000002863	11	-	1.74132903383011e-37	4.74888683070407
24	37281831	37313654	ENSBTAG00000021673	11	+	1.82065241382558e-37	-4.87148896116883
19	17622148	17634850	ENSBTAG00000008913	5	-	1.91049096441735e-37	9.32537924246751
18	62677952	62679862	ENSBTAG00000012189	11	+	2.01672996950115e-37	3.8193819068299
12	15590374	15614504	ENSBTAG00000016529	11	+	2.02676702131069e-37	4.08815730371326
26	14956030	15009228	ENSBTAG00000000445	4	+	2.14223159570528e-37	11.9505063361827
2	119079502	119091617	ENSBTAG00000047133	11	+	2.19541840943657e-37	-3.29509202107348
15	55255744	55329451	ENSBTAG00000020485	11	-	2.24282530419901e-37	-2.95491528708686
2	119476495	119490380	ENSBTAG00000017855	11	+	2.8911892237388e-37	-4.66123849387489
29	28865146	28892893	ENSBTAG00000016704	11	+	2.90394901164952e-37	-5.40260200681267
17	72041476	72064312	ENSBTAG00000003100	11	+	2.99422031150332e-37	3.25536154793119
7	53446105	53448979	ENSBTAG00000015032	11	-	3.31378906379555e-37	3.69141128002636
23	28111674	28114705	ENSBTAG00000006966	11	-	3.39800329341458e-37	-3.88314512862318
1	152379403	152515109	ENSBTAG00000011001	11	-	3.44099683060033e-37	6.8808742869903
10	87269506	87280022	ENSBTAG00000045886	11	+	3.58085095773063e-37	4.45685337608549
5	23523980	23528860	ENSBTAG00000012007	11	+	3.73512687713436e-37	3.82329737264151
19	54559537	54566816	ENSBTAG00000013573	11	-	4.47327056416472e-37	-4.04150563003772
13	49550049	49561303	ENSBTAG00000005111	6	+	4.68329986761318e-37	10.5552261537138
7	32714625	32756880	ENSBTAG00000021971	4	-	4.88024436041783e-37	11.9446076708428
12	19298915	19328161	ENSBTAG00000018410	11	-	5.09247030454985e-37	4.09888022096785
3	54307499	54323003	ENSBTAG00000017670	11	-	5.42559807808562e-37	-4.87465216878744
18	53755488	53759029	ENSBTAG00000013346	4	-	5.48970040698227e-37	12.0404836541488
3	86392279	86433714	ENSBTAG00000038085	11	+	5.71742525849543e-37	4.9617450099501
19	50579226	50604298	ENSBTAG00000015387	4	+	6.03497621859965e-37	8.70184868924136
5	97433254	97453094	ENSBTAG00000039509	4	-	6.40194034728268e-37	10.1535328665329
15	67661944	67741048	ENSBTAG00000021029	11	+	6.81051180636213e-37	-4.54988656000291
15	58873842	58977292	ENSBTAG00000002606	11	-	7.17233281808182e-37	5.1182920967809
5	75641216	75659769	ENSBTAG00000007531	11	+	7.24185357015248e-37	-5.57920769992692
11	87466580	87473817	ENSBTAG00000008216	11	-	8.14551458810018e-37	-5.32941284249151
5	53987908	54214799	ENSBTAG00000021287	11	-	8.36724284259254e-37	7.5541159451445
7	13771152	13777950	ENSBTAG00000016211	11	-	8.76778509934123e-37	2.78998060567
12	70024623	70171520	ENSBTAG00000032603	11	-	9.17853000453139e-37	-4.92588746778953
X	13704737	13734564	ENSBTAG00000015354	11	-	1.01709188472879e-36	3.24173815176662
16	73894531	73939371	ENSBTAG00000012020	11	-	1.12945243274023e-36	-4.91250557435674
7	5804897	5913540	ENSBTAG00000011125	11	-	1.16923292533898e-36	-3.0006948414077
7	27685131	27723230	ENSBTAG00000021977	11	-	1.19290372965311e-36	3.22187972366654
14	63358655	63392777	ENSBTAG00000010529	7	-	1.19639565601478e-36	9.20641242117532
13	48086529	48150177	ENSBTAG00000008293	11	-	1.2778356514654e-36	-2.92519028311458
6	43436543	43531420	ENSBTAG00000004653	10	-	1.29184237636317e-36	7.94938989733398
4	78160490	78174798	ENSBTAG00000008143	11	-	1.31510485126445e-36	-2.66096336384972
25	36326327	36335481	ENSBTAG00000001131	11	-	1.36146302516609e-36	-3.01289001246855
7	20697580	20716655	ENSBTAG00000037765	11	-	1.42044268359905e-36	3.51738826320391
4	86250172	86572861	ENSBTAG00000002938	11	+	1.57566019103633e-36	7.25180577845896
X	57744029	57756166	ENSBTAG00000001311	11	-	1.66878369574086e-36	3.13572244938791
13	81854046	81863004	ENSBTAG00000030556	11	-	1.69366721090336e-36	-3.07592813296374
16	50811141	50834864	ENSBTAG00000020837	5	-	2.01301781994077e-36	7.46967098180369
11	2526185	2537850	ENSBTAG00000014090	11	+	2.08931098945282e-36	-3.06094471392253
8	25340758	25841063	ENSBTAG00000002997	4	-	2.08931098945282e-36	11.8419022977201
17	73437808	73452741	ENSBTAG00000046900	11	-	2.12283655979194e-36	4.9227703528793
19	29670743	29876650	ENSBTAG00000019107	11	-	2.19588489702449e-36	-4.35187781011096
29	12658759	12754007	ENSBTAG00000002417	11	+	2.36119852062159e-36	5.51132972700272
3	89639196	89699453	ENSBTAG00000013802	4	+	2.38072438351352e-36	12.2284893923518
8	101361500	101406330	ENSBTAG00000014471	11	+	2.39265474907402e-36	5.0224853254434
25	13909187	13914702	ENSBTAG00000047520	11	+	2.44528903958251e-36	9.55574819075244
20	40967081	41041629	ENSBTAG00000007665	4	-	2.70711386453116e-36	10.0165722114445
12	36187099	36243551	ENSBTAG00000011726	11	+	2.79661587720507e-36	4.11221664054896
1	71072050	71085633	ENSBTAG00000032819	5	+	2.83261621066915e-36	10.9805412084907
7	26174297	26197424	ENSBTAG00000000341	11	-	2.89886209112206e-36	3.20087164660525
15	58477426	58481142	ENSBTAG00000006676	4	+	3.03159492695272e-36	11.8502816445106
1	75616650	75895219	ENSBTAG00000012413	4	+	3.09946223269122e-36	11.5248344704621
5	110122672	110124878	ENSBTAG00000038439	11	+	3.11861750502333e-36	3.50904549527397
8	77421388	77422532	ENSBTAG00000010161	4	-	3.18284697519467e-36	11.9754033713275
4	77389254	77401081	ENSBTAG00000016975	11	+	3.95309295338407e-36	-2.83661723220625
3	22571921	22615024	ENSBTAG00000010841	11	+	3.9961358503123e-36	6.27548086363385
18	25342770	25348163	ENSBTAG00000011700	4	-	4.00566880196527e-36	11.8162405962633
20	35018907	35079162	ENSBTAG00000016152	11	+	4.3539681691139e-36	6.44174143825526
15	6390159	6400322	ENSBTAG00000004594	4	+	4.4731850524116e-36	11.9090280700387
10	43265125	43277198	ENSBTAG00000015202	11	+	4.70357453811234e-36	3.68798575044211
5	67070163	67070823	ENSBTAG00000016227	4	+	4.77529980671014e-36	12.0274160496454
6	25578633	25700215	ENSBTAG00000034206	4	+	4.89153947459749e-36	11.8824596772545
3	117409070	117482330	ENSBTAG00000030190	10	-	4.97307235008669e-36	7.71757678018044
3	19695880	19698696	ENSBTAG00000020394	11	-	5.53051979314084e-36	-4.54965810898701
29	46087141	46090005	ENSBTAG00000003548	11	+	5.69522067988954e-36	-2.89176410177703
16	50705000	50803757	ENSBTAG00000020839	8	+	6.28156203011696e-36	7.00914298715347
10	73648526	73649642	ENSBTAG00000016713	11	-	6.70936701176924e-36	6.72113302519986
11	68070486	68144492	ENSBTAG00000001105	11	+	7.01459807962805e-36	4.63658719867647
17	65519356	65552128	ENSBTAG00000014376	11	-	7.15469199936587e-36	-2.57170602097303
26	14868830	14889261	ENSBTAG00000005129	11	+	7.26233221000341e-36	-5.4442160377642
11	98325784	98395251	ENSBTAG00000003525	11	+	7.34035027629309e-36	6.03205393411182
2	127356738	127362422	ENSBTAG00000009631	10	+	7.49416558468111e-36	-5.71481178188943
11	67334897	67590481	ENSBTAG00000007808	4	+	7.71957624952336e-36	11.822155479912
11	72525751	72538457	ENSBTAG00000011325	11	-	7.87747836367215e-36	5.38130394632128
18	46155526	46163315	ENSBTAG00000017033	11	+	7.91531124837593e-36	4.51902663678754
3	33805753	33816442	ENSBTAG00000017765	11	-	7.91673588871167e-36	6.5460891841123
6	61872552	62222095	ENSBTAG00000010677	4	+	8.51803353743111e-36	10.4293595088596
15	36112950	36207312	ENSBTAG00000006974	10	+	8.85790992533956e-36	7.88505471778311
14	41988046	42189775	ENSBTAG00000033268	4	+	8.98342045424403e-36	11.7803327138535
5	60265819	60300780	ENSBTAG00000005120	11	+	8.99801192894634e-36	-5.8973517021326
17	34749101	34753222	ENSBTAG00000021245	11	-	9.41945165945416e-36	4.93408528257194
3	11533839	11539776	ENSBTAG00000039366	11	-	1.08246472686157e-35	-4.67182277415926
29	37638816	37654922	ENSBTAG00000009289	11	+	1.09400422938207e-35	-4.3376529933633
4	107468163	107473271	ENSBTAG00000009839	11	+	1.26493041650477e-35	3.16977261217717
10	20632356	20639714	ENSBTAG00000006366	4	-	1.40732973515648e-35	11.7427732902583
19	20364622	20372637	ENSBTAG00000008109	11	+	1.44677398305817e-35	3.15073903257402
2	128710452	128783921	ENSBTAG00000009470	11	-	1.78397675638347e-35	3.52839573213177
11	29200742	29210371	ENSBTAG00000003358	11	-	1.84093484083178e-35	3.5845204612049
3	18768795	18770416	ENSBTAG00000015145	11	+	1.84817419670429e-35	-4.22313162097903
16	63689679	63690654	ENSBTAG00000039764	10	+	2.03892658366287e-35	-6.47667544904216
17	73486796	73498181	ENSBTAG00000022022	11	+	2.11610467963623e-35	2.84749433482338
23	11133035	11206519	ENSBTAG00000014253	11	+	2.21522382936213e-35	-3.48230172815132
1	150360987	150386586	ENSBTAG00000011880	11	+	2.60668912245393e-35	-3.83079028640723
2	31196565	31283753	ENSBTAG00000019385	8	+	2.60668912245393e-35	-6.87184933638744
14	28700904	28888284	ENSBTAG00000026283	11	-	2.60719801542535e-35	4.6070121823901
19	6237390	6239838	ENSBTAG00000009292	6	-	2.83509897688424e-35	9.14524769367039
13	43166166	43184380	ENSBTAG00000004625	11	+	2.96084531110221e-35	-3.14323661940271
1	82301320	82426795	ENSBTAG00000017103	11	-	3.33768259914362e-35	4.50196731828801
24	32898258	32915397	ENSBTAG00000005638	11	-	3.38232213233383e-35	5.10218724015562
29	50450723	50460449	ENSBTAG00000047996	7	+	3.47398864682839e-35	-9.89058467392158
19	54240688	54261902	ENSBTAG00000006663	11	+	3.69766699815696e-35	-3.00153886411253
X	91842943	91855473	ENSBTAG00000046555	10	+	3.93287316673327e-35	-5.4400628767875
7	92366906	92391409	ENSBTAG00000013612	11	-	4.25491155289025e-35	3.54719081574621
23	8469768	8534469	ENSBTAG00000016124	8	+	4.29141947371277e-35	-6.82629270490784
9	24365332	24508267	ENSBTAG00000008121	4	-	4.48618021238472e-35	11.7587034580783
3	102623729	102655397	ENSBTAG00000008690	11	+	4.80706371471968e-35	-3.71960584450203
8	90649982	90663196	ENSBTAG00000011374	11	-	4.96205404540682e-35	6.90451166693049
12	33156436	33186087	ENSBTAG00000014619	4	-	5.11561313904946e-35	10.1588925356843
7	42028058	42075814	ENSBTAG00000001273	11	+	5.18697842506748e-35	-3.61972903776749
7	48858233	48904411	ENSBTAG00000018287	4	+	5.23787830075281e-35	11.9038157960548
19	54647277	54666987	ENSBTAG00000018661	11	+	5.30569967249132e-35	-2.72721987477062
15	20772022	20807753	ENSBTAG00000011793	11	+	5.88489317509343e-35	3.53202153844663
5	114291726	114341661	ENSBTAG00000001057	11	-	6.24291420772769e-35	3.31290177424378
3	117913715	117955245	ENSBTAG00000011534	4	+	6.47886526803727e-35	11.7682565213539
26	10597572	10650140	ENSBTAG00000001298	11	+	6.7409766537898e-35	-4.52124697297139
5	30658594	30665306	ENSBTAG00000008499	11	-	7.11734078949695e-35	-4.2122358504424
6	23816192	23898886	ENSBTAG00000005668	11	+	7.53735452771097e-35	7.16307895006221
6	93486377	93488711	ENSBTAG00000038148	5	-	7.80760725132921e-35	9.75772673067503
20	23212632	23270316	ENSBTAG00000017745	11	+	8.00688770154559e-35	3.5771815320921
7	12743317	12767182	ENSBTAG00000016933	11	-	8.07649794232118e-35	-3.9634283365103
3	16827336	16829392	ENSBTAG00000021377	11	+	9.13020615573493e-35	6.64107524482804
X	40484794	40500923	ENSBTAG00000019512	11	-	9.27116636723333e-35	-3.13677296152678
27	20419471	20636849	ENSBTAG00000009191	4	-	9.83067154360727e-35	11.7757234645141
2	127429584	127431204	ENSBTAG00000009580	11	-	1.02221313766538e-34	-3.24238066754727
9	102880276	102893601	ENSBTAG00000027879	11	-	1.03272776172307e-34	4.59118247917254
11	49249762	49258304	ENSBTAG00000018285	11	-	1.29420240906118e-34	-3.03596471701488
26	44619641	44693891	ENSBTAG00000012970	11	-	1.38702093646325e-34	-3.28971749329703
5	100346462	100355669	ENSBTAG00000030423	4	-	1.40794921220001e-34	11.7489824562719
13	77566189	77671122	ENSBTAG00000015609	11	-	1.57157987249568e-34	-3.38311512178001
2	71607733	71613808	ENSBTAG00000026825	4	+	1.59694885823049e-34	11.791812497284
5	43887152	43944943	ENSBTAG00000031950	11	-	1.64121875062116e-34	3.40648581215132
24	43539647	43607714	ENSBTAG00000010563	11	-	1.67564371594232e-34	-2.72974847835456
29	42397682	42406764	ENSBTAG00000007108	7	+	1.73668972744385e-34	-9.01471219042764
9	15670076	15763485	ENSBTAG00000016751	11	+	1.75561270202579e-34	6.29438985266654
15	84860911	84874719	ENSBTAG00000012937	11	+	1.77788333321295e-34	3.1806064697297
21	57153109	57246389	ENSBTAG00000018123	10	-	1.78379624487947e-34	8.11581323829084
14	72437128	72525873	ENSBTAG00000021964	11	+	1.8595967978213e-34	4.96163000189162
11	73215423	73246167	ENSBTAG00000010083	11	-	1.90458367582492e-34	3.41392930525003
8	60212307	60219700	ENSBTAG00000011409	11	-	1.9109207664544e-34	-5.50070089042842
17	57648596	57696347	ENSBTAG00000001164	11	+	1.94348657965181e-34	3.20824166150567
21	35264589	35267979	ENSBTAG00000010057	8	-	2.3937261041869e-34	-10.2070117327868
18	57871269	57879941	ENSBTAG00000047675	10	-	2.75388233065546e-34	-5.37141103485777
X	134965646	134991291	ENSBTAG00000020420	11	+	2.83453642127325e-34	-4.34198411550514
11	25183772	25184957	ENSBTAG00000004076	10	-	2.86461697951308e-34	6.88422775687583
23	17658117	17798269	ENSBTAG00000032680	11	+	3.05418048443638e-34	3.82612858391417
13	3832285	3876681	ENSBTAG00000012817	11	-	3.06392283290121e-34	3.66323632712787
5	27044008	27047853	ENSBTAG00000021467	5	-	3.38950682155386e-34	12.3054875033904
7	13543663	13545435	ENSBTAG00000016354	11	-	3.42003350581858e-34	-3.45797508393844
7	85666057	85782896	ENSBTAG00000014906	11	+	3.49032984874992e-34	-3.27656132468456
X	84354014	84356815	ENSBTAG00000014798	11	+	3.67623711492584e-34	-5.09909265582748
21	28934157	28992880	ENSBTAG00000015398	11	-	3.74573545700776e-34	5.08971868372709
16	47757076	47791502	ENSBTAG00000006515	4	-	3.86725461639076e-34	7.18489991267949
14	83360210	83456674	ENSBTAG00000013165	11	-	3.94239838845842e-34	3.51047382886813
23	27459276	27461382	ENSBTAG00000008833	11	-	4.1108639267029e-34	4.84380105224677
26	47801367	47842727	ENSBTAG00000002435	11	+	5.07645487919149e-34	-4.34015620025212
29	45857984	45868891	ENSBTAG00000012200	11	+	5.2161738944639e-34	-3.47946825112348
10	16108198	16117541	ENSBTAG00000001405	11	+	5.81797799052397e-34	4.85444673679806
2	92068091	92126362	ENSBTAG00000027201	11	-	6.50219790669184e-34	6.40851593255914
10	60221114	60275998	ENSBTAG00000004303	11	-	6.63772032649649e-34	10.2015647012352
10	72617791	72641194	ENSBTAG00000020729	11	-	6.78314524360046e-34	6.24692693546495
5	73990686	74009154	ENSBTAG00000015595	11	+	6.86727609630218e-34	-3.55827649783794
21	59330562	59336752	ENSBTAG00000003152	11	+	7.06886461722835e-34	3.95801747312114
13	41910590	41911910	ENSBTAG00000012407	4	-	7.10068538985243e-34	11.6675428326801
13	75979001	76062341	ENSBTAG00000000873	11	-	7.69148147636141e-34	3.1428538667261
X	3468826	3477212	ENSBTAG00000019552	11	+	8.33650174505674e-34	4.96777254274608
28	28054081	28079127	ENSBTAG00000010888	11	-	8.7790010835321e-34	-4.52135659340155
15	41241521	41291990	ENSBTAG00000004275	5	+	9.29752863023138e-34	9.61161762832948
10	58731530	58744506	ENSBTAG00000017683	11	+	9.34435937467141e-34	-3.52026543532774
5	30713143	30723571	ENSBTAG00000037775	11	-	9.52766135562126e-34	5.39708433641765
3	86788071	87273175	ENSBTAG00000030669	11	-	1.01004215087883e-33	3.52564911129068
27	219419	264986	ENSBTAG00000008585	7	+	1.09519075670824e-33	7.5612116454735
4	72499937	72515923	ENSBTAG00000018064	4	-	1.37915015318039e-33	11.5883893740874
17	73408383	73415618	ENSBTAG00000006730	4	+	1.39121304006603e-33	11.5986985893592
22	51456199	51470441	ENSBTAG00000022635	11	+	1.44483699813013e-33	5.06822055246691
7	47717605	47747828	ENSBTAG00000021226	11	-	1.461168997715e-33	3.10691278061502
6	3413085	3419194	ENSBTAG00000004943	11	+	1.49548624018759e-33	-4.4921571937792
20	64147932	64352311	ENSBTAG00000005021	4	+	1.55512383624664e-33	11.6020105094533
15	58144414	58195706	ENSBTAG00000021858	4	-	1.66872546179718e-33	11.5823334335354
2	136162615	136182586	ENSBTAG00000008309	11	+	1.67062601471069e-33	-3.13580146210036
7	64133811	64153713	ENSBTAG00000010487	11	+	1.68520261877114e-33	-2.88202517327521
23	28128193	28137021	ENSBTAG00000039695	11	+	1.69854451964341e-33	-3.12419106244863
3	16551605	16561470	ENSBTAG00000018711	11	+	1.79537675695571e-33	-2.76827765228909
18	14935721	14972990	ENSBTAG00000033441	11	-	1.85695105218551e-33	-4.49002732522998
15	30448398	30450337	ENSBTAG00000027766	4	-	1.88186382463463e-33	11.701627297877
6	71373512	71421283	ENSBTAG00000007173	11	+	1.90862318882023e-33	6.27604304867389
4	106123752	106206190	ENSBTAG00000046152	11	+	2.43115814416581e-33	7.53068359861616
19	39254139	39265047	ENSBTAG00000013523	11	+	2.55009260947431e-33	-3.24905124074733
2	90432215	90456178	ENSBTAG00000019298	11	+	2.59199440010576e-33	3.11174680688722
8	82460863	82491694	ENSBTAG00000009733	11	-	2.84120709316947e-33	9.74201044437231
11	63290421	63395507	ENSBTAG00000046117	11	+	3.11140214684594e-33	-3.09689054368334
24	743786	776146	ENSBTAG00000036298	8	-	3.11140214684594e-33	9.84048204310148
25	33983207	33987224	ENSBTAG00000001374	9	+	3.24135816280247e-33	7.17235222733036
8	11480117	11543046	ENSBTAG00000000555	11	-	3.28142553692548e-33	4.09306184046201
3	29643175	29648016	ENSBTAG00000012419	11	+	3.33184785976082e-33	-5.02337077977657
X	64684213	64708869	ENSBTAG00000000828	4	-	3.91110343089537e-33	11.48165250562
13	80167667	80262763	ENSBTAG00000007962	11	-	4.02533817148836e-33	6.30706564730322
13	66491916	66534355	ENSBTAG00000022007	11	-	4.05743430090099e-33	-4.45176874034716
29	5082167	5133430	ENSBTAG00000000284	5	-	4.41567565002893e-33	12.0986252988554
24	4413367	4445873	ENSBTAG00000012012	11	+	4.57943232557602e-33	6.00913355944201
18	26021949	26043124	ENSBTAG00000012919	10	+	4.82386919874954e-33	8.7280402027598
11	48848623	48905318	ENSBTAG00000011601	11	+	4.94771381164807e-33	-2.63040719175404
25	30045720	30076258	ENSBTAG00000002083	11	-	5.10064156094377e-33	6.37779036143372
26	46791126	47295654	ENSBTAG00000031890	11	+	5.21492248617854e-33	3.98384762319455
9	104268692	104380527	ENSBTAG00000013176	4	+	5.39017025559596e-33	11.4976968492032
5	29012106	29034478	ENSBTAG00000032902	11	+	5.54526240852871e-33	4.23759855543632
14	57006996	57020071	ENSBTAG00000037571	11	-	5.57265932927975e-33	2.59881625282722
21	21137917	21198618	ENSBTAG00000009097	11	+	5.67646247043655e-33	-3.58616155224146
6	92975362	93058338	ENSBTAG00000012157	4	-	5.69620491172017e-33	11.5350902995447
3	120439885	120441226	ENSBTAG00000030193	9	+	5.7062021155427e-33	-6.40929611464923
3	80491323	80582219	ENSBTAG00000030674	11	-	5.88213101998101e-33	8.95027203451914
8	112194563	112214586	ENSBTAG00000003012	11	-	6.10195749383408e-33	-3.0852101965507
4	96581219	97047201	ENSBTAG00000014543	6	-	6.46293076500894e-33	10.1258355252729
3	111481701	111482589	ENSBTAG00000013881	4	-	6.72043485231229e-33	9.57968458921133
3	16143798	16162170	ENSBTAG00000020542	10	+	6.99460176808335e-33	6.45460821667433
26	19334010	19359393	ENSBTAG00000014313	8	-	7.10618426034989e-33	9.28931809733758
22	36005377	36134917	ENSBTAG00000010581	9	+	7.34199986908485e-33	7.78355366645995
11	72781246	72787461	ENSBTAG00000023938	11	-	7.44997774621428e-33	-4.10386441114794
3	49136317	49225714	ENSBTAG00000009698	11	-	7.72193787414878e-33	3.19768352890812
6	16828641	16843001	ENSBTAG00000015230	11	+	8.8419042733242e-33	2.84397104030501
17	3991591	4076484	ENSBTAG00000016625	11	-	8.86731824344281e-33	-2.58554851996793
5	103878771	103880611	ENSBTAG00000020292	11	-	9.03474738675556e-33	-2.90881972334115
10	10658028	10711354	ENSBTAG00000006823	10	+	9.34410791240194e-33	7.0719659977319
27	14546019	14550037	ENSBTAG00000013208	11	+	9.82398421479875e-33	3.4512763430027
13	74092648	74179111	ENSBTAG00000003257	11	+	1.01044909668399e-32	-2.83207296405453
9	30127785	30140793	ENSBTAG00000001835	8	-	1.03311675875935e-32	7.49998765682532
5	95706360	95796211	ENSBTAG00000015562	11	+	1.08351015881372e-32	-3.75329077648697
X	55368950	55370786	ENSBTAG00000026139	4	+	1.08421564937954e-32	11.5569917871411
X	126510125	126539314	ENSBTAG00000011258	11	+	1.11499677095405e-32	-2.93157752599583
7	16971973	16974656	ENSBTAG00000016429	11	-	1.12508942844615e-32	5.98924767626037
5	30444364	30463019	ENSBTAG00000019277	10	-	1.16664171154256e-32	6.35466915464611
14	75708344	75780623	ENSBTAG00000039968	5	+	1.21880018854375e-32	11.6629233582067
11	107260652	107261718	ENSBTAG00000019018	11	+	1.22527706011514e-32	3.68057804631333
2	119144803	119159455	ENSBTAG00000037989	11	+	1.23361510636555e-32	-5.40786253444661
28	25854740	25925054	ENSBTAG00000012380	11	+	1.27069060709463e-32	-2.54403365368909
22	60565324	60581052	ENSBTAG00000014380	11	-	1.28086740941067e-32	-3.2611898248245
13	74393119	74412880	ENSBTAG00000015127	11	-	1.42879617748716e-32	5.54645716760077
19	43527202	43531702	ENSBTAG00000046264	8	+	1.43451660634555e-32	10.0551343285532
21	20176385	20193035	ENSBTAG00000002786	11	-	1.70833891785704e-32	-4.39777335622904
25	2382051	2386318	ENSBTAG00000004729	11	-	1.79870237516035e-32	-5.04024257374305
1	36837035	37123463	ENSBTAG00000006811	4	+	1.81123304640938e-32	11.6728683355302
22	11619694	11643912	ENSBTAG00000018283	11	-	1.81972202794002e-32	3.73120204864567
10	26429017	26445589	ENSBTAG00000045492	11	-	1.82879167663433e-32	5.80028908655975
4	114375966	114394483	ENSBTAG00000017680	11	+	2.07559506021885e-32	6.47415703801645
1	148057294	148082061	ENSBTAG00000005503	11	+	2.22678644368311e-32	-3.05897615396333
2	79975338	80043984	ENSBTAG00000046699	11	-	2.23964925159147e-32	-6.04272393702442
28	33719673	33842951	ENSBTAG00000013187	11	-	2.2411951727615e-32	3.44411154539364
19	41428916	41440070	ENSBTAG00000015133	11	-	2.35035004859921e-32	-4.75114644875732
16	52674206	52712338	ENSBTAG00000013191	11	-	2.43507852859969e-32	4.88148503292107
23	7537951	7566784	ENSBTAG00000020975	11	+	2.47826828237849e-32	-3.78376827734242
16	65128480	65134057	ENSBTAG00000004305	11	-	2.64862814211331e-32	4.35627636346181
15	30464925	30487308	ENSBTAG00000009749	5	-	2.81271001216873e-32	10.1488024643682
1	43756829	43760080	ENSBTAG00000013664	11	-	2.8505444593947e-32	6.05281293316979
1	138348895	138384864	ENSBTAG00000011634	4	-	3.12573831043488e-32	10.0650389655908
10	76858871	76919406	ENSBTAG00000009641	11	+	3.75366396415521e-32	3.34468169265791
2	5934155	6032782	ENSBTAG00000007787	11	+	3.97617058016445e-32	2.91875649539928
18	10632349	10688580	ENSBTAG00000000945	11	+	4.27955890103975e-32	5.67487272961123
14	1614026	1620509	ENSBTAG00000010276	11	+	4.46076117810375e-32	-4.41186054899172
3	42934667	43107421	ENSBTAG00000031439	11	-	4.57527719788479e-32	-4.17582130747607
23	10892082	10918349	ENSBTAG00000014172	11	+	5.02980506366403e-32	-4.12305113204499
5	1076798	1203289	ENSBTAG00000013256	4	+	5.42889792210012e-32	11.1845537710908
4	113675459	113697512	ENSBTAG00000014402	11	+	5.43223688142118e-32	-4.54174841873389
15	22575918	22582373	ENSBTAG00000008661	4	+	5.96052716591399e-32	11.5127865176349
4	96032590	96039050	ENSBTAG00000010452	4	-	6.03071029444561e-32	11.638195902035
6	38040870	38099549	ENSBTAG00000020031	11	-	6.14011076377393e-32	5.11677172551761
11	104417538	104424788	ENSBTAG00000001824	11	-	6.74181996937496e-32	-6.87757686127929
15	46854182	46858574	ENSBTAG00000037937	11	+	6.84737059032665e-32	-3.65899669272525
29	25949975	25966355	ENSBTAG00000017446	10	+	7.1203011991724e-32	-5.74831773976289
3	48796263	48882623	ENSBTAG00000020344	4	-	8.22058465499486e-32	11.2168991558114
9	70588606	70673279	ENSBTAG00000020196	4	+	8.7431264512964e-32	11.3800743015604
3	77571198	77573843	ENSBTAG00000012182	4	+	8.88413335875901e-32	9.37467331201178
16	24795632	24857143	ENSBTAG00000010460	11	+	9.03182782260329e-32	4.54534769417187
1	9607381	9921004	ENSBTAG00000017753	11	+	9.83270942299678e-32	3.69003999240913
5	103110443	103113609	ENSBTAG00000034678	9	-	9.83407959970175e-32	-5.65861374877373
4	45594205	45682229	ENSBTAG00000040058	11	-	9.90288312372219e-32	3.11321979520241
15	28300880	28316320	ENSBTAG00000007192	11	+	1.20671071623787e-31	-2.70132912190706
28	27729163	28123449	ENSBTAG00000021497	11	+	1.21648502929469e-31	-3.6947423043892
6	68364431	68391572	ENSBTAG00000009423	11	+	1.23266677899037e-31	-4.31394120691235
3	19768809	19776435	ENSBTAG00000015363	11	+	1.24632366610279e-31	-2.91969431843887
21	15196197	15584694	ENSBTAG00000001652	11	-	1.25490838477222e-31	-3.5381133596008
26	47851222	47879459	ENSBTAG00000002444	11	-	1.25874630310966e-31	-5.31883504228289
21	22530901	22614701	ENSBTAG00000013060	11	-	1.28380491656274e-31	-3.02696940554521
18	46644288	46646601	ENSBTAG00000023610	11	-	1.31404367166616e-31	-2.80339686629748
11	99563894	99573250	ENSBTAG00000017922	11	+	1.36511952067533e-31	3.08565729342123
16	77923529	77988157	ENSBTAG00000007860	11	-	1.38551519682809e-31	-4.2636259842955
13	18047208	18075549	ENSBTAG00000017278	11	-	1.38976391792691e-31	2.93653493237991
21	70845970	70861972	ENSBTAG00000017616	11	+	1.40911318176678e-31	5.65261007433939
7	45515184	45520639	ENSBTAG00000002311	11	+	1.45897856653131e-31	5.42614037068994
X	138715323	138747777	ENSBTAG00000014367	11	+	1.57655304537864e-31	-3.50296793652527
6	115276057	115404039	ENSBTAG00000010343	4	+	1.64646888602928e-31	11.4398612060591
7	18989688	19025591	ENSBTAG00000017280	11	+	1.72558319020277e-31	8.02021827666266
X	18524574	18549242	ENSBTAG00000013922	11	-	1.80951289500502e-31	2.77902919876388
11	103392738	103438416	ENSBTAG00000018975	11	+	1.81677283047479e-31	-5.30857281328312
11	32715364	32880569	ENSBTAG00000024021	4	-	1.97945321204767e-31	11.4499614936621
28	28304693	28329730	ENSBTAG00000008827	11	-	2.06975422999187e-31	-4.74967024848698
3	78269729	78343709	ENSBTAG00000009455	10	-	2.08362328923804e-31	-5.39449727688253
10	51247754	51272733	ENSBTAG00000005269	11	-	2.13321452480132e-31	-4.85614024318204
7	64945748	64961110	ENSBTAG00000008340	11	-	2.22539447560022e-31	4.22527053176501
18	61206191	61215875	ENSBTAG00000040392	11	-	2.39575037944568e-31	-3.45993471842989
4	104631511	104644646	ENSBTAG00000012261	11	+	2.48958124619898e-31	-4.1313008428114
12	21275899	21316172	ENSBTAG00000016109	11	-	2.5956316607986e-31	3.86434600071814
6	107234730	107252591	ENSBTAG00000009742	7	-	2.62128271570761e-31	-6.86086244081391
23	27225269	27231292	ENSBTAG00000046158	11	-	2.70485016596403e-31	11.3925521686118
28	25631916	25647735	ENSBTAG00000017863	11	+	2.77616591656259e-31	-4.75299815645213
6	24052978	24096194	ENSBTAG00000015297	10	-	2.92069372831548e-31	-5.97825023807116
3	58678778	58681686	ENSBTAG00000009844	6	-	2.95184104536006e-31	10.360247487898
1	24395320	24588683	ENSBTAG00000010462	6	+	3.13567888715425e-31	9.96416288579563
5	27828981	27842880	ENSBTAG00000016165	4	-	3.25472109089972e-31	11.3916528889424
4	49230966	49257713	ENSBTAG00000001908	11	+	3.67212974708423e-31	2.561608276117
22	47692468	47715887	ENSBTAG00000010027	11	+	3.87224867160241e-31	4.27353416413146
7	54690460	54702923	ENSBTAG00000008437	8	-	4.16791368764809e-31	7.68643141568397
5	109436266	109454513	ENSBTAG00000017313	11	-	4.34648059778732e-31	-4.67401609894076
12	31678404	31850535	ENSBTAG00000016915	9	+	4.37301428855504e-31	7.70394430837276
1	65541497	65620536	ENSBTAG00000001464	4	-	4.4021677383293e-31	11.471877728293
8	104172061	104206275	ENSBTAG00000021678	11	+	4.5367186253939e-31	4.88398658095587
13	52844181	52850549	ENSBTAG00000011458	4	+	4.66543915705275e-31	10.8296866895969
27	14223448	14288333	ENSBTAG00000004344	11	-	5.38446903844002e-31	5.73631250509723
17	73316335	73319008	ENSBTAG00000022027	11	+	6.10834032184978e-31	3.35092348743636
18	48481123	48494788	ENSBTAG00000006998	11	-	6.10885336314368e-31	-5.24927910433034
15	33993513	34022254	ENSBTAG00000005193	11	+	6.39033574286137e-31	-4.85531507194297
5	110660390	110673555	ENSBTAG00000009886	11	+	6.41545738516194e-31	3.9979126864231
X	85321684	85449499	ENSBTAG00000012861	10	-	7.24608975462263e-31	-5.09842679898986
16	42376257	42409768	ENSBTAG00000024928	11	-	7.60200515106906e-31	-4.47079434598129
26	31870224	31871586	ENSBTAG00000039292	7	+	7.82793498447766e-31	-7.31411960307438
4	11912008	11921418	ENSBTAG00000038093	10	+	7.86009156539168e-31	6.2048939896738
7	16851753	16898876	ENSBTAG00000009569	11	-	7.88772265210908e-31	4.6682844479426
18	35847644	35872312	ENSBTAG00000009639	8	-	7.97367032610265e-31	8.98718866669567
19	31913650	31965004	ENSBTAG00000021938	4	+	8.04011611431557e-31	9.37661969079097
13	75812623	75839560	ENSBTAG00000003639	11	-	8.38697526624743e-31	-2.5274403058517
19	39181603	39188148	ENSBTAG00000012259	11	-	8.43801807968954e-31	3.11465838185005
28	27133425	27185945	ENSBTAG00000009984	11	+	8.7422437404352e-31	4.27555877242233
15	64453866	64477077	ENSBTAG00000021809	11	+	9.35685115918343e-31	4.36078346083839
1	144364345	144437225	ENSBTAG00000021286	11	+	9.43835123636812e-31	-3.94158042147645
9	75236008	75254523	ENSBTAG00000007799	11	-	9.57079073507369e-31	-4.73985627112887
3	86650797	86718972	ENSBTAG00000030671	11	-	1.05708069860772e-30	6.95171567587368
3	12862099	12907593	ENSBTAG00000000964	11	+	1.06956860853573e-30	-4.73062018411094
14	1681493	1692498	ENSBTAG00000007749	11	+	1.07661754394418e-30	-3.50515628346687
11	10409032	10430853	ENSBTAG00000004881	11	-	1.08272471329862e-30	-3.23102993556046
18	48282678	48286857	ENSBTAG00000023472	11	-	1.09758201877108e-30	5.4935921225218
19	45680697	45713521	ENSBTAG00000000571	11	-	1.09872021504144e-30	-3.56641875705432
7	22748791	22767365	ENSBTAG00000014526	11	+	1.1478370536946e-30	-2.84921491686512
19	48857449	48867609	ENSBTAG00000019432	11	-	1.17202837758024e-30	-3.15083217884876
22	1746285	1877841	ENSBTAG00000018227	11	-	1.19174895484318e-30	-3.14614587346096
15	41624350	41980708	ENSBTAG00000002914	4	+	1.21447203985044e-30	9.34705482921907
3	7528021	7577290	ENSBTAG00000034147	9	+	1.21636799410745e-30	6.5144490190067
8	5747709	5749915	ENSBTAG00000044123	4	-	1.22044079623389e-30	11.3286032635071
10	26423873	26445617	ENSBTAG00000019612	11	-	1.23009377923055e-30	6.11872653254856
19	58439766	58579255	ENSBTAG00000044195	4	+	1.2480017326803e-30	9.81642212822259
10	52336848	52401980	ENSBTAG00000010119	4	+	1.32922896412128e-30	11.2838535011564
1	123322466	123444003	ENSBTAG00000007331	9	+	1.33323717169155e-30	6.82339184243984
10	65471176	65490132	ENSBTAG00000020934	11	+	1.42207805431743e-30	5.38330007797179
16	65028276	65085110	ENSBTAG00000018220	5	+	1.43444940782439e-30	8.39787544320786
20	35999050	36178472	ENSBTAG00000019595	4	-	1.48921528460646e-30	11.3226494361558
22	2112409	2117440	ENSBTAG00000016920	11	-	1.49405792283849e-30	-5.45737304849251
24	9741023	9744662	ENSBTAG00000037907	7	+	1.50012731653604e-30	8.74942566639149
8	45784658	45816860	ENSBTAG00000011173	5	+	1.5919267896778e-30	7.93993751050404
2	121715010	121721419	ENSBTAG00000018062	11	-	1.59871110534707e-30	4.06580809227494
16	50480285	50494637	ENSBTAG00000020015	11	-	1.62433234670445e-30	-3.2373216851144
1	150169935	150293609	ENSBTAG00000014306	11	+	1.67715080999472e-30	-4.38823805786342
19	34522834	34538828	ENSBTAG00000039161	11	-	1.7390925956266e-30	3.36016102053411
3	18881346	18930585	ENSBTAG00000004772	11	+	1.7390925956266e-30	2.82103685517153
3	22106733	22120933	ENSBTAG00000002422	11	-	1.74659359378354e-30	3.64802320023583
24	37496730	37556313	ENSBTAG00000003880	11	+	1.7598924864733e-30	-5.11274712874539
19	41185974	41196948	ENSBTAG00000010384	11	+	1.86271296810194e-30	-4.40283761100324
18	24117440	24118787	ENSBTAG00000001595	9	-	1.94240966255381e-30	9.35035756885203
11	105541713	105549236	ENSBTAG00000012147	11	-	2.00808291423864e-30	-2.71909500802635
11	13463413	13490532	ENSBTAG00000010620	4	-	2.42728001503528e-30	11.2806854092087
24	12694118	12716024	ENSBTAG00000001207	7	-	2.44966927441422e-30	9.1345520660649
11	11540746	11548873	ENSBTAG00000021961	11	-	2.83269337526357e-30	3.07074152406713
14	47005559	47013935	ENSBTAG00000002080	4	-	3.26078420539099e-30	11.3404607145992
28	41941041	41979591	ENSBTAG00000007540	11	-	3.31881319929871e-30	3.79688581619557
11	67187148	67193866	ENSBTAG00000000992	4	-	3.55898743987165e-30	9.03827439099092
21	70999272	71004734	ENSBTAG00000015160	11	+	4.01159508768504e-30	-5.92935056386742
24	42578579	42597500	ENSBTAG00000005154	11	+	4.28206426231624e-30	5.42436253389909
11	95859893	95867086	ENSBTAG00000015278	11	+	4.42223485479691e-30	-2.69419326262364
11	98957839	98971732	ENSBTAG00000015436	11	+	4.46141657594316e-30	4.15966652152358
7	20831527	20841683	ENSBTAG00000015690	4	+	4.51844122819364e-30	11.3748922803652
5	9787258	9960051	ENSBTAG00000011336	4	+	4.78604158360387e-30	11.0583357642579
2	119524746	119525703	ENSBTAG00000017431	7	-	4.79874109071748e-30	-6.69315692742234
17	73576017	73589968	ENSBTAG00000016944	11	-	5.16502943171666e-30	-3.54179756171142
23	28502523	28506312	ENSBTAG00000002069	11	-	5.26550303530914e-30	-3.31962041582131
7	40333460	40353545	ENSBTAG00000007343	11	-	5.35678878226724e-30	-2.8945710554913
3	8305543	8308776	ENSBTAG00000024503	11	-	5.50597771549123e-30	-5.65404989617327
1	42566967	42571545	ENSBTAG00000023666	4	+	5.64730742588573e-30	11.3367471702045
26	24275662	24281013	ENSBTAG00000009719	11	-	6.00846832776611e-30	-3.2265112608538
26	21731745	21738756	ENSBTAG00000005015	11	+	6.02249876326652e-30	-3.79280541779918
25	1391461	1393086	ENSBTAG00000033015	11	+	6.14671628804604e-30	2.68823352418517
5	103862678	103872171	ENSBTAG00000020294	11	-	6.48223820578118e-30	-3.8893352331114
18	43574290	43644737	ENSBTAG00000003089	11	-	6.72963387909481e-30	4.69012561131904
25	26340078	26341408	ENSBTAG00000018016	11	-	7.00349104800915e-30	4.96890638332302
18	53634882	53659483	ENSBTAG00000015764	11	-	7.17265907029855e-30	-2.92254121059768
4	94861072	94884747	ENSBTAG00000046648	8	+	7.26304454725365e-30	-5.89114600428
10	21521554	21573888	ENSBTAG00000007415	4	+	7.61101678591303e-30	11.2936530519672
3	8483555	8508122	ENSBTAG00000017846	11	+	8.13283306823201e-30	6.1302789757305
19	9697826	9707120	ENSBTAG00000015368	11	-	8.1850222743106e-30	5.32335757208712
24	7576789	7669724	ENSBTAG00000009266	11	+	8.23268125335616e-30	-5.24188901577904
25	27709270	27736719	ENSBTAG00000019524	11	+	8.24113036581828e-30	-5.83372448559672
18	54124478	54127099	ENSBTAG00000018181	9	+	8.40153954425178e-30	5.73724134786877
1	71207394	71230157	ENSBTAG00000021364	11	-	8.69322203579487e-30	-2.51520383120975
18	25470740	25474347	ENSBTAG00000024869	5	+	8.78297938159125e-30	11.7792785968834
20	9843385	9919743	ENSBTAG00000044160	11	-	9.10441729505396e-30	3.43372289984915
19	51673283	51677365	ENSBTAG00000003786	10	-	9.65052569587713e-30	8.47816032583192
18	50156210	50168484	ENSBTAG00000004755	11	+	9.6925916016928e-30	-2.51112182753684
21	34970952	35025051	ENSBTAG00000015779	11	-	9.6960210459158e-30	-2.78856285413817
3	93846488	93968364	ENSBTAG00000003746	11	-	9.7095427521116e-30	3.962558431052
X	92224130	92231344	ENSBTAG00000002561	11	+	1.03420743509559e-29	3.43318816007522
1	141029892	141100984	ENSBTAG00000007068	5	+	1.03934394306262e-29	8.38834439247944
23	7290454	7318840	ENSBTAG00000000601	11	-	1.04402421787194e-29	-3.81482154077319
3	108785460	108800524	ENSBTAG00000014326	10	-	1.08439730057978e-29	-4.84476101083867
2	32850154	32852428	ENSBTAG00000008704	4	+	1.16719107789777e-29	11.1131207236129
17	73694206	73778104	ENSBTAG00000020566	11	-	1.36103182620941e-29	3.22984525786022
19	40747366	40748741	ENSBTAG00000021802	11	-	1.37481603501895e-29	-2.71678187001912
8	71278582	71349786	ENSBTAG00000006214	7	-	1.37737723721624e-29	7.42477541540621
19	42774248	42780091	ENSBTAG00000025762	11	+	1.4748514259521e-29	-2.77476119755208
1	136207772	136291018	ENSBTAG00000016999	11	+	1.49120198868207e-29	2.92440871518403
19	25623821	25634931	ENSBTAG00000007429	10	+	1.52435626314826e-29	6.6757659675639
7	21088134	21099619	ENSBTAG00000010215	8	-	1.55962918703438e-29	10.090150873253
1	8811791	8861602	ENSBTAG00000000648	4	+	1.56749941010629e-29	11.2810287551845
6	45927553	45930819	ENSBTAG00000013980	4	+	1.66190616764911e-29	11.5258424138194
5	102715223	102729724	ENSBTAG00000039041	8	+	1.66311857845643e-29	-5.76485841386609
[truncated: 6,801 more rows]
