# Supplementary material for: Multi-species annotation of transcriptome and chromatin structure in domesticated animals
Source: BMC Biol. 2019 Dec 30;17:108. doi: 10.1186/s12915-019-0726-5 (PMC6936065; doi:10.1186/s12915-019-0726-5)
Supplement: Supplementary file 4 — Additional file 4 Reference DE genes (all combinations): the archive contains four folders, one for each species (bos_taurus, capra_hircus, gallus_gallus, sus_scrofa). Each folder contains itself two subfolders, one for each model: diffcounts.nominsum (Model 1) and diffcounts.cdvsliver (Model 2). Results of Model 1 are given in: • refgenes.counts.min2tpm0.1.normcounts.diff.readme.idx • refgenes.counts.min2tpm0.1.normcounts.diff.cd4.cd8.bed • refgenes.counts.min2tpm0.1.normcounts.diff.cd4.liver.bed • refgenes.counts.min2tpm0.1.normcounts.diff.cd8.liver.bed Results of Model 2 are given in: • refgenes.counts.min2tpm0.1.normcounts.diff.readme.idx refgenes.counts.min2tpm0.1.normcounts.diff.cd.liver.bed All bed files contain the coordinates and id of the genes found to be differentially expressed between the two conditions. The file also contains the normalized read counts of those genes in the different samples as well as the adjusted pvalue, logFC and normLogFC (see readme.idx file for more details). [file 12915_2019_726_MOESM4_ESM.gz › de.refgn/bos_taurus/diffcounts.nominsum/refgenes.counts.min2tpm0.1.normcounts.diff.cd4.liver.bed]

6	90232761	90251126	ENSBTAG00000017121	4	+	2.35917909840948e-272	24.4171406112419
17	2875549	2884552	ENSBTAG00000022120	9	-	1.01402238535016e-264	20.2516344630491
17	2842938	2849702	ENSBTAG00000001638	4	+	7.81973474134705e-258	24.6694543118169
1	136683310	136722309	ENSBTAG00000007273	4	-	5.82011418280178e-248	24.0503646541077
25	26747354	26762056	ENSBTAG00000018082	10	-	1.42903669771623e-238	11.5035415199376
8	62935792	62978422	ENSBTAG00000040034	4	+	1.42903669771623e-238	16.8537116754703
22	55497703	55621186	ENSBTAG00000038962	4	+	2.23104505235258e-238	16.9478888758365
29	45624665	45626149	ENSBTAG00000022246	4	+	1.41189087790776e-237	16.9246096848378
18	45971858	45991833	ENSBTAG00000003829	7	+	1.90066230079221e-237	18.1622784673224
3	59893269	59932957	ENSBTAG00000024255	4	+	1.90066230079221e-237	16.5973194773491
1	81151205	81166512	ENSBTAG00000017531	4	-	2.86249556795958e-237	16.547513545319
29	42360324	42372760	ENSBTAG00000039463	4	+	1.40444655912815e-236	16.5670037081579
23	31721013	31739244	ENSBTAG00000002642	4	+	2.16291229235756e-236	16.4479620062154
15	29837811	29849676	ENSBTAG00000016202	4	-	2.64374795387699e-236	16.9277975167736
8	105965497	106067887	ENSBTAG00000000575	4	-	2.64374795387699e-236	17.1259367122749
26	20613537	20684065	ENSBTAG00000008936	4	+	4.02386241322132e-236	17.0387438858647
28	8733208	8829937	ENSBTAG00000007244	4	-	2.96905276277417e-235	16.4215647012582
16	75463611	75508770	ENSBTAG00000015086	4	-	8.4005750542793e-235	17.5274137357717
X	53582626	53588080	ENSBTAG00000047655	4	-	1.06172092032511e-234	16.6610196660106
6	43675599	43863550	ENSBTAG00000020363	4	+	1.11688750740463e-234	17.1832211740892
3	94016557	94046956	ENSBTAG00000002910	4	+	1.12271228671351e-234	16.496723572577
4	40457449	40560780	ENSBTAG00000014220	4	-	1.20279368646517e-234	15.7376016466558
6	86169556	86190786	ENSBTAG00000039991	4	-	1.47501624675326e-234	16.7967589463017
6	16067024	16146266	ENSBTAG00000008332	4	-	3.44574102365936e-234	15.0551019746041
7	8431772	8450807	ENSBTAG00000015735	4	-	3.44574102365936e-234	16.7755413848841
25	18605634	18656582	ENSBTAG00000006447	4	+	4.28332641825596e-234	17.110175292233
5	57899028	57901211	ENSBTAG00000012896	4	-	5.84421814520661e-234	17.6009285067125
26	13270025	13274922	ENSBTAG00000014831	4	-	1.00246236254005e-233	17.2764612242061
19	20964784	20978420	ENSBTAG00000007946	4	+	1.39872884992547e-233	16.46086413529
17	44377633	44394268	ENSBTAG00000011062	4	-	1.50947128046114e-233	17.6284146676833
X	84715935	84723342	ENSBTAG00000020512	4	-	2.04920882801087e-233	17.616505295446
6	86810495	86835733	ENSBTAG00000004040	4	-	2.42794757805988e-233	16.8105225756459
18	53054656	53057035	ENSBTAG00000020556	4	+	3.86891240277562e-233	17.3062480508368
12	90508104	90514384	ENSBTAG00000007411	4	+	4.64055838005251e-233	16.3435046282519
1	116974390	116990798	ENSBTAG00000011569	4	-	8.31769410648634e-233	17.4202070381923
1	97220099	97250231	ENSBTAG00000005386	4	+	1.12691099082604e-232	17.6374528509984
16	43463198	43478362	ENSBTAG00000012808	4	+	1.53125754460984e-232	15.9875692343098
3	99840656	99849477	ENSBTAG00000000229	4	+	1.53594362287864e-232	17.2801386683753
22	50702768	50717523	ENSBTAG00000008509	4	-	1.83239110854555e-232	17.2524095219848
22	15574311	15577582	ENSBTAG00000034106	4	-	2.16553190185345e-232	16.4209623955711
2	38326896	38363855	ENSBTAG00000012801	4	-	4.38017095868641e-232	17.0808208203371
25	19268280	19279662	ENSBTAG00000009837	4	+	4.64665107274208e-232	16.7223831581964
2	98416823	98456944	ENSBTAG00000010579	4	-	5.8036908428213e-232	16.3463326480543
15	58532711	58609229	ENSBTAG00000014847	4	+	2.05020364335799e-231	17.3686326068592
14	40830953	40965775	ENSBTAG00000008280	4	+	2.15747826693235e-231	16.2885738264906
4	102576437	102627066	ENSBTAG00000001658	4	+	2.88515929205761e-231	17.3385897787063
1	136747034	136790649	ENSBTAG00000023411	4	-	1.59284735316816e-230	17.3902708308669
12	24241936	24276486	ENSBTAG00000012409	4	+	2.20385854984707e-230	17.0445569589645
6	104149823	104202396	ENSBTAG00000004094	4	-	2.4320006280954e-230	17.3444087345076
25	23069273	23079432	ENSBTAG00000020184	4	+	2.83760113687836e-230	17.6565312886613
5	89258892	89311142	ENSBTAG00000003282	4	+	3.76883582590891e-230	13.9116516880845
13	43789468	43801042	ENSBTAG00000039643	4	+	2.67108191160245e-229	17.6392228995604
4	49263418	49339822	ENSBTAG00000011412	4	-	6.22697765065505e-229	16.2343573514406
20	39156952	39199656	ENSBTAG00000007690	4	+	1.0975861473065e-228	16.1882297055876
15	83472626	83501632	ENSBTAG00000012540	4	-	1.4051390904662e-227	16.6776820743422
10	9994009	10066954	ENSBTAG00000002110	4	-	2.85357643996429e-227	15.9383069926149
1	119603877	119631566	ENSBTAG00000001893	4	-	8.92299920457912e-227	17.8425459381338
10	65766163	65843942	ENSBTAG00000014501	4	-	1.15568350828695e-226	13.2378916440341
6	86223187	86239206	ENSBTAG00000022205	4	-	8.12522497880533e-226	17.7545332416381
2	105338357	105367369	ENSBTAG00000005596	4	+	7.34137162533673e-224	17.8049480884908
15	47226086	47235666	ENSBTAG00000003564	4	+	1.72114194217606e-223	22.467122868859
9	97750745	97787561	ENSBTAG00000008540	4	+	3.76880850473957e-223	17.9942852410543
X	110318973	110395520	ENSBTAG00000001488	4	-	5.15035967917495e-223	17.8798787982427
18	46177090	46178535	ENSBTAG00000017042	4	+	7.20967635731034e-223	16.7846980421024
29	26722510	26734926	ENSBTAG00000002963	4	+	7.29283268633393e-223	17.8059205026852
16	4765913	4777167	ENSBTAG00000017714	4	+	2.47589307476263e-222	16.179737228785
2	80858086	80871118	ENSBTAG00000018497	5	-	2.83591932120068e-222	16.4577177549634
6	85926575	85948595	ENSBTAG00000048013	4	-	1.23334876171369e-221	18.0839831729203
26	34304684	34340148	ENSBTAG00000019322	4	+	4.04197217502826e-221	17.9909729863597
5	113609075	113613623	ENSBTAG00000026502	4	-	4.04197217502826e-221	18.0024962511241
25	36982286	36986566	ENSBTAG00000026236	4	-	4.17618718830769e-221	17.8241689049098
6	88695939	88739180	ENSBTAG00000013718	4	-	5.98296751606043e-221	22.1965022818827
21	61687615	61694371	ENSBTAG00000048094	4	+	6.74926969563593e-221	17.3407456696048
5	103768065	103779250	ENSBTAG00000004840	9	-	9.92257958015258e-221	16.8944279499136
9	70499607	70516610	ENSBTAG00000012403	4	+	1.11320685844473e-220	17.9696658394601
3	83537084	83546430	ENSBTAG00000021386	4	-	1.27751401929324e-220	18.055735221418
6	86334722	86353208	ENSBTAG00000003523	4	-	1.34992774290695e-220	16.1959036808067
3	120634568	120644626	ENSBTAG00000005797	4	+	3.05842466403318e-220	16.1241244012548
21	60994031	61003302	ENSBTAG00000007041	4	+	3.88600589462858e-220	17.8071633977231
9	98016581	98064203	ENSBTAG00000001271	4	-	1.34299701126007e-219	22.0842215708754
16	77880616	77911587	ENSBTAG00000038171	4	+	4.52245608242006e-219	18.0906256457298
26	15931984	15973325	ENSBTAG00000037559	4	+	5.50879380436781e-219	16.7996450382501
7	48987177	48998964	ENSBTAG00000001247	4	-	2.21579447561289e-218	18.2080516100677
26	16411561	16462624	ENSBTAG00000024700	4	-	4.31083600343525e-218	17.1922410489041
21	59650975	59664635	ENSBTAG00000038361	4	-	5.77411596838799e-218	18.3709844606259
16	77848140	77869023	ENSBTAG00000000070	4	+	5.96087735863013e-218	18.3391779227739
5	89020800	89077024	ENSBTAG00000013333	4	+	7.95008997141051e-218	18.2526011953796
19	43590845	43601632	ENSBTAG00000010184	4	+	1.0126836317014e-217	18.3013933345233
X	105235854	105359152	ENSBTAG00000001288	4	+	1.18035266963358e-217	18.3122207733311
21	59496450	59506919	ENSBTAG00000009894	4	-	2.3770081859054e-217	18.2834613897551
23	31741803	31778647	ENSBTAG00000003797	4	+	2.57533354315891e-217	16.1847884298091
18	53057716	53059957	ENSBTAG00000020558	4	+	2.65284369845683e-217	18.2226775376988
1	80596923	80649363	ENSBTAG00000012467	6	+	3.70976276643727e-217	12.3848639399177
3	23839975	23871145	ENSBTAG00000000123	4	-	3.79685107849703e-217	18.3973877429322
2	5034438	5044966	ENSBTAG00000003950	4	-	9.66051675380938e-217	18.4058842157232
1	147582684	147598147	ENSBTAG00000020404	4	-	1.17957509519355e-216	18.3878930966593
21	59822519	59830426	ENSBTAG00000046540	4	+	1.91973857429098e-216	21.8941193819635
22	43379503	43410315	ENSBTAG00000004178	4	+	4.48422338673575e-216	18.4707305735919
1	73792743	73802039	ENSBTAG00000032656	4	+	5.14835547889783e-216	18.4574224043445
21	60956930	60964952	ENSBTAG00000026917	4	+	7.56399493227456e-216	21.8780812466276
6	86676446	86713666	ENSBTAG00000015047	4	-	8.40489231623179e-216	18.5185178592099
7	70213685	70224203	ENSBTAG00000030297	4	+	1.04858208864732e-215	18.4533826819865
21	59578527	59587897	ENSBTAG00000018843	4	-	1.14899329927525e-215	21.8763649556696
28	35714666	35748478	ENSBTAG00000047317	4	+	1.34304357661863e-215	16.0230578074196
6	85963548	85989621	ENSBTAG00000039362	4	-	1.7964414860017e-215	18.5071414862699
25	37025334	37044626	ENSBTAG00000012201	4	+	1.99773143145958e-215	18.5431588984362
6	26656287	26672428	ENSBTAG00000034189	4	+	4.10667801011852e-215	18.5853908140853
28	35870567	35887533	ENSBTAG00000005963	4	-	7.28823931217638e-215	18.6608588301197
16	5600154	5959906	ENSBTAG00000024647	4	-	7.99445649080483e-215	16.0577139197299
17	13627443	13736747	ENSBTAG00000016071	5	-	2.93240943823974e-214	16.0194729297486
5	57303354	57318372	ENSBTAG00000004384	4	+	7.6940991089117e-214	18.6086692624102
18	39571694	39629597	ENSBTAG00000002214	4	+	1.34358749514825e-213	18.7510648385918
19	63230260	63243064	ENSBTAG00000001915	4	-	1.46212808801016e-213	21.7484072750512
5	64763618	64815380	ENSBTAG00000013596	4	+	1.46212808801016e-213	16.047481028647
6	86108937	86128434	ENSBTAG00000040337	4	-	1.48195506856347e-213	18.6350235631838
1	81097434	81121112	ENSBTAG00000005122	4	-	1.50301055852738e-213	21.6585084857375
3	32183906	32203685	ENSBTAG00000000259	4	-	1.61256167123714e-213	18.4061928660508
19	43562850	43571700	ENSBTAG00000039321	4	+	5.56519605772489e-213	16.028928222613
26	6344780	6348912	ENSBTAG00000007049	4	+	1.47083055876563e-212	18.913689203789
8	75984695	76010699	ENSBTAG00000026748	4	+	3.51683671257365e-212	18.7946945730314
18	34775140	34787908	ENSBTAG00000040413	4	+	4.0061111617959e-212	18.944118120484
4	114249781	114262317	ENSBTAG00000005419	4	+	3.85677217976294e-211	15.078815467552
2	98758035	98898492	ENSBTAG00000016662	4	+	6.80879255689668e-211	21.4298803782997
6	90291077	90312046	ENSBTAG00000047833	4	+	1.56181431630819e-210	18.878654859733
11	47787638	47795270	ENSBTAG00000018054	4	+	1.67750508763398e-210	18.9304437730584
20	35092194	35158959	ENSBTAG00000016149	4	+	5.511072410627e-210	21.3640268394223
1	81202131	81209114	ENSBTAG00000000522	4	-	1.45736373400167e-209	21.7145226174597
25	18277524	18326152	ENSBTAG00000019423	4	+	2.08544550651457e-209	19.068366455786
23	24823642	24837430	ENSBTAG00000006546	4	-	3.60051013014702e-209	18.973924783487
5	101210291	101266954	ENSBTAG00000038461	4	+	2.04798027820278e-208	19.1370975782249
16	5847771	5876373	ENSBTAG00000040409	4	-	2.69867271528188e-208	21.2616456289415
24	25854674	25863535	ENSBTAG00000010991	4	-	8.80442233364918e-208	21.3622038614272
28	35591905	35602846	ENSBTAG00000006536	4	+	1.46582103076859e-207	19.145266337115
28	46147259	46156093	ENSBTAG00000012393	4	+	1.47291072795255e-207	19.2774717051675
3	10245765	10246803	ENSBTAG00000019616	4	-	3.47585133389345e-207	19.1737200142551
8	112869670	112892968	ENSBTAG00000016225	4	-	7.6330549397916e-207	15.9948686185276
5	72049627	72052680	ENSBTAG00000030683	4	+	8.81297614776754e-207	21.3635789023007
22	48655026	48669271	ENSBTAG00000007843	4	-	2.53104168609983e-206	21.1270336843604
10	89596393	89604430	ENSBTAG00000002706	11	+	4.00284253560079e-206	9.91114893108658
15	27871671	27873811	ENSBTAG00000019764	4	-	4.3664257035019e-206	19.3347691613294
6	86063672	86084510	ENSBTAG00000037613	4	-	4.78413065322355e-206	19.4023942317515
6	86400286	86439022	ENSBTAG00000039647	4	-	6.15262597515709e-206	19.3748758452703
9	88573767	88648650	ENSBTAG00000015935	4	+	1.67870736722685e-205	16.0029052938354
5	57004645	57026537	ENSBTAG00000011720	4	-	3.73229315675269e-205	19.4892500612774
12	88876124	89009422	ENSBTAG00000012849	7	-	4.87412438979692e-205	12.2568652146601
12	90516720	90530178	ENSBTAG00000016385	4	+	5.05520316497828e-205	19.4065599117989
5	72057130	72062477	ENSBTAG00000018556	4	+	5.3291811500688e-205	19.6149833654453
15	42678183	42692464	ENSBTAG00000000802	4	+	5.87788566381851e-205	15.9671244314957
10	81867932	81890829	ENSBTAG00000001881	4	-	1.56884378930375e-204	19.4538154573126
5	56863814	56869724	ENSBTAG00000001392	4	+	2.74284835629125e-204	19.5381826959393
3	8301475	8302729	ENSBTAG00000009212	4	+	3.55958724380433e-204	21.0776972887992
3	89742860	89786323	ENSBTAG00000003775	4	+	4.74196990409589e-204	19.6845696278503
2	27176813	27258734	ENSBTAG00000026885	4	+	5.23832442854686e-204	16.0205346100717
24	25913548	25957997	ENSBTAG00000021923	4	-	1.30474454261875e-203	15.7531053006606
15	83455601	83469332	ENSBTAG00000038323	4	-	1.37044108357604e-203	19.6879586260123
16	4785228	4831852	ENSBTAG00000009876	4	+	1.59287780483061e-203	20.8996299251799
3	99806665	99820784	ENSBTAG00000037890	4	+	1.94442825066548e-203	19.5535697091607
20	33328557	33405555	ENSBTAG00000014177	4	+	2.55103018045743e-203	19.7112918404162
18	50417676	50424483	ENSBTAG00000047815	4	-	2.67137877527937e-203	19.7246255534239
8	92773691	92789092	ENSBTAG00000015358	4	-	4.1109961581201e-203	20.9702011048769
21	59782813	59795808	ENSBTAG00000004063	4	+	4.60058141907838e-203	19.7482917104082
5	72077085	72082472	ENSBTAG00000026666	4	-	7.22452644756466e-203	20.8891077831878
19	27529096	27532634	ENSBTAG00000012071	4	-	8.05373552405342e-203	15.289544647749
4	12389566	12423459	ENSBTAG00000015654	4	-	8.43447595342871e-203	18.2230816144336
10	10127780	10151271	ENSBTAG00000002255	4	+	9.93041118027513e-203	19.6656440501347
16	6052924	6122550	ENSBTAG00000039995	4	+	1.28573285613313e-202	19.5802419096816
14	21617776	21622267	ENSBTAG00000038286	4	+	1.34294081109795e-202	15.8980828499719
25	18349701	18413889	ENSBTAG00000001417	4	+	1.91481506900633e-202	19.8546027368304
23	24875607	24890466	ENSBTAG00000021516	4	-	1.93759702687185e-202	19.0926487335286
18	24031966	24058134	ENSBTAG00000011021	4	+	2.31530038571929e-202	19.8312145900611
6	26786779	26802348	ENSBTAG00000006991	4	+	1.18329160546899e-201	19.8644132286726
7	8467759	8490669	ENSBTAG00000038549	4	-	1.60091834190113e-201	15.9544968915347
27	15326025	15346759	ENSBTAG00000009501	4	+	7.04275276431804e-201	13.1148792011585
22	61221250	61248521	ENSBTAG00000014470	4	-	8.06368120581938e-201	19.8505109094928
6	26853174	26885435	ENSBTAG00000034139	4	+	1.02055081472467e-200	19.4183176921845
3	113907719	114031371	ENSBTAG00000026181	4	+	2.02050288056745e-200	19.6844525497198
3	89797013	89869019	ENSBTAG00000003774	4	-	2.03074266003751e-200	20.0063399759858
11	77953379	78040118	ENSBTAG00000008505	4	+	3.65623439805882e-200	20.6127429040408
14	62328131	62418497	ENSBTAG00000021887	4	+	5.00485536472762e-200	19.9984884748987
3	62643352	62805720	ENSBTAG00000012305	4	-	5.80115854455073e-200	15.6540286195262
29	36619710	36645779	ENSBTAG00000017602	4	+	1.24912248816431e-199	15.6721156164204
6	86034661	86055504	ENSBTAG00000032350	4	-	6.3645559149037e-199	20.1737684825147
17	55707869	55719927	ENSBTAG00000004175	4	+	7.73549715707117e-199	20.1297292457322
21	34314500	34321201	ENSBTAG00000000085	4	-	9.94557108286192e-199	20.5371882063616
X	23025836	23059616	ENSBTAG00000004003	4	+	1.00874145416101e-198	20.2823353411382
18	65826617	65830778	ENSBTAG00000009735	4	-	1.1689147090749e-198	20.0014356985083
1	119896119	119939362	ENSBTAG00000012164	4	+	1.28240365130808e-198	20.6109024595495
5	89323085	89391585	ENSBTAG00000022329	4	-	2.06079401799106e-198	20.2107994473792
5	66950500	67040705	ENSBTAG00000012794	4	-	3.04188857014082e-198	20.3340141104516
4	113564406	113567496	ENSBTAG00000004215	4	-	3.51945180620884e-198	19.2661507962921
13	43654793	43668774	ENSBTAG00000037509	4	-	4.0864159595008e-198	15.6948078835249
4	23499625	23891236	ENSBTAG00000034154	4	-	4.88463054011467e-198	15.6860878059242
3	113943010	113944613	ENSBTAG00000048275	4	+	5.4687810397457e-198	15.6663305925163
15	27914679	27917264	ENSBTAG00000012398	4	+	5.82291657278069e-198	20.4469026783776
23	20052362	20128180	ENSBTAG00000004347	4	-	8.43539877439664e-198	15.5976820538579
26	16336197	16383496	ENSBTAG00000023549	4	-	1.21639291689807e-197	20.0693117863541
7	52272185	52284986	ENSBTAG00000010798	4	-	2.50865148243326e-197	15.6492202442664
3	114309327	114336917	ENSBTAG00000002030	4	+	3.30103832393351e-197	20.1814341931363
23	16865820	16872315	ENSBTAG00000006350	4	+	4.42113149995759e-197	16.0302888159533
5	56334243	56335809	ENSBTAG00000006599	4	-	4.91476217381459e-197	15.8722607843144
26	41823652	41926635	ENSBTAG00000014064	4	-	4.04828264369227e-196	12.9292700297068
19	43555807	43559784	ENSBTAG00000001041	4	+	4.19552490548643e-196	19.0276504605055
19	20413682	20416614	ENSBTAG00000016151	6	-	6.11592121983977e-196	22.4784712350988
21	60927757	60935160	ENSBTAG00000047040	4	+	2.58202042064012e-195	20.4698231540624
7	62502506	62637900	ENSBTAG00000004896	9	+	4.29012189112476e-195	9.9547003049628
21	60956930	60986261	ENSBTAG00000007043	4	+	7.55653270005346e-195	20.0730654588425
29	26711466	26714908	ENSBTAG00000022394	4	+	6.01891839318517e-194	20.3683390627256
10	20695968	20698806	ENSBTAG00000010236	4	+	1.25686161895907e-193	15.8782682695748
3	8290359	8295271	ENSBTAG00000009215	4	+	1.25686161895907e-193	14.294062448063
4	72833496	72862043	ENSBTAG00000002340	4	-	1.70889766504822e-193	15.5878032791544
1	81127290	81135756	ENSBTAG00000001265	4	-	2.91647138612274e-193	20.215377437717
26	16130564	16159314	ENSBTAG00000020375	4	+	4.1429786758005e-193	15.8495395318244
9	76937938	76952270	ENSBTAG00000020097	10	-	1.17478584529124e-192	9.75313679271501
5	67612446	67784730	ENSBTAG00000006010	4	+	1.62253593303934e-192	14.422505434236
X	60134286	60136956	ENSBTAG00000005290	4	-	5.32402849554772e-192	15.4050276642383
7	20812033	20814992	ENSBTAG00000031647	7	+	7.26430910924233e-192	14.7130751247891
29	26693328	26696498	ENSBTAG00000022395	4	-	8.92260063174599e-192	20.497254204817
4	108448574	108471244	ENSBTAG00000001815	4	+	4.30750147246491e-191	15.381125988245
19	43514250	43544945	ENSBTAG00000030333	11	+	1.3469202941728e-190	10.7124687491785
6	92967766	92971371	ENSBTAG00000010389	4	+	1.74158457465039e-190	15.5333344928379
27	18454361	18472436	ENSBTAG00000016177	10	+	2.99802457432799e-190	13.9237691126465
25	21657895	21661311	ENSBTAG00000012541	4	+	4.52367538943315e-190	15.3574236226932
4	76705104	76712709	ENSBTAG00000003994	4	+	7.47288973492311e-190	16.986693204229
25	14218280	14343745	ENSBTAG00000015988	11	-	7.59431884660143e-190	9.64064123102873
7	46075147	46076063	ENSBTAG00000018926	5	+	8.18676172378779e-190	12.388819264689
18	46040471	46049240	ENSBTAG00000017814	4	-	5.88899442421761e-189	16.1626641813029
21	26609987	26643266	ENSBTAG00000012338	11	+	8.47825275713384e-189	8.94695984940766
19	27602594	27604817	ENSBTAG00000019448	4	-	1.00478297522332e-188	15.3556650912543
20	35521409	35588186	ENSBTAG00000033107	4	-	4.88771622633308e-188	15.3379233372501
26	20885730	20913649	ENSBTAG00000023939	4	-	7.43762798106694e-188	17.930476888591
14	79406493	79416487	ENSBTAG00000015214	5	-	9.90589454433491e-188	18.3729049356437
7	63496229	63532702	ENSBTAG00000002804	5	-	1.14310066074874e-186	15.3676100596941
6	17710834	17729747	ENSBTAG00000010284	4	+	1.3105593326187e-186	15.5185244219709
14	47140707	47173966	ENSBTAG00000011779	4	-	1.45918451032855e-186	15.6884980280378
X	97738493	97888649	ENSBTAG00000000172	5	-	1.88046238829356e-186	11.9399682822553
7	16878926	16880796	ENSBTAG00000009570	4	+	2.39690188720412e-185	15.2770998498817
10	81957652	82102222	ENSBTAG00000030599	4	+	5.68704580080794e-185	15.3161399434316
16	56723664	56734280	ENSBTAG00000004362	11	-	1.65027477780754e-184	11.0941253558145
10	51758912	51921260	ENSBTAG00000005479	7	-	2.5218283432253e-184	13.8535062113638
17	12906375	12953417	ENSBTAG00000002835	5	-	1.3699362381735e-183	12.8817865563855
22	15280707	15312566	ENSBTAG00000006567	4	+	1.16897393282478e-182	14.3493067116562
5	91835145	92276939	ENSBTAG00000020715	4	-	1.21921094425093e-182	15.331148597483
19	27955572	27960099	ENSBTAG00000004226	8	+	6.06812653146987e-182	10.0583368542091
6	107264721	107269190	ENSBTAG00000017335	5	+	7.21732384141522e-182	15.2009391965064
18	34757952	34770083	ENSBTAG00000005093	10	+	1.40450975065282e-181	12.847543231119
X	39639905	39653687	ENSBTAG00000005250	5	+	3.37652739486706e-181	14.0362295258802
17	2823020	2830960	ENSBTAG00000006745	5	+	6.35051222495738e-181	22.1976422589834
11	78695353	78719306	ENSBTAG00000011154	5	+	6.45001580969353e-181	13.7151282156757
27	15350930	15370080	ENSBTAG00000003572	4	+	8.96302873795159e-181	16.8652929659278
28	35840848	35854765	ENSBTAG00000023032	5	-	1.32631424564203e-180	13.2239798018417
15	18459439	18494061	ENSBTAG00000008253	4	-	1.5079844422307e-180	15.1980975700568
10	17516708	17559258	ENSBTAG00000013982	8	-	3.449799731021e-180	11.5343764052039
2	45800465	45822011	ENSBTAG00000039731	5	+	1.05963231895838e-179	12.9818205945283
19	37725130	37744573	ENSBTAG00000020979	5	-	1.12068967825101e-178	13.5062598908117
22	61283171	61292866	ENSBTAG00000008313	11	+	1.30745945366491e-178	8.22592515896266
18	52965137	52976445	ENSBTAG00000009495	5	+	9.55953554694062e-178	16.5574671744083
18	55878570	55899034	ENSBTAG00000009174	4	-	1.73821302581237e-177	15.1956833902145
21	34342807	34345682	ENSBTAG00000001021	4	+	1.15063116978451e-176	13.5085298942441
23	31793277	31845171	ENSBTAG00000037917	4	+	3.45535253608596e-176	15.1382570167735
7	8508472	8532514	ENSBTAG00000039319	5	+	3.81435261410058e-176	14.5055275067757
19	34914350	34929459	ENSBTAG00000017094	11	+	9.27516928338279e-176	12.6593319130383
26	20829326	20862859	ENSBTAG00000023941	4	-	1.25108276625694e-175	15.0958924513752
3	10100405	10104524	ENSBTAG00000013907	4	+	1.28542944056351e-175	19.1225212227589
5	57416304	57421636	ENSBTAG00000002799	11	-	1.86056637101329e-175	8.89082358362779
6	72232848	72277699	ENSBTAG00000000782	6	-	1.9412418902319e-175	13.8285359911448
25	1575648	1589619	ENSBTAG00000013479	5	+	2.99184207196642e-175	13.5972247555515
20	38182069	38206820	ENSBTAG00000002701	7	+	6.6609558495608e-175	11.7664193251903
6	60173833	60206257	ENSBTAG00000014517	4	+	8.95918543568793e-175	15.1863523236412
1	145885349	145887681	ENSBTAG00000017882	4	+	1.07188719648679e-174	11.8664460336036
3	80071688	80147000	ENSBTAG00000005910	4	-	1.07188719648679e-174	15.124785518496
9	73977644	74002359	ENSBTAG00000007975	7	-	1.89534807727254e-174	12.2992383241155
8	84976254	84981470	ENSBTAG00000017077	4	-	2.26978133187473e-174	16.7086033974266
8	7789657	7807430	ENSBTAG00000000011	6	-	2.50390526293782e-174	10.7824856585896
14	29765170	29793700	ENSBTAG00000022471	4	-	2.64460433635331e-174	13.7065698004428
5	27213749	27221177	ENSBTAG00000000836	4	+	4.90869875532748e-174	12.1267670091749
16	68870181	68886786	ENSBTAG00000011932	5	+	5.05317511142808e-174	15.298895309251
1	65205810	65238596	ENSBTAG00000019557	4	+	5.63176203586878e-174	15.3723177713597
14	26349328	26358692	ENSBTAG00000005287	4	-	5.92540774321551e-174	15.5596312084519
23	27175688	27196793	ENSBTAG00000037533	11	-	6.9180432079922e-174	10.9691407533063
11	104474619	104505740	ENSBTAG00000007492	5	+	7.11181571040079e-174	12.632875697923
26	8523898	8580001	ENSBTAG00000021195	4	+	5.40439761792337e-173	15.0599860741678
5	27171924	27175575	ENSBTAG00000001517	5	-	8.37087984209006e-173	16.7546309858585
4	76720882	76725301	ENSBTAG00000046768	4	-	1.38926728806164e-172	15.2089768782394
15	29720789	29725202	ENSBTAG00000014899	4	+	1.87149650432948e-171	14.1690609858686
21	49637066	49648037	ENSBTAG00000045986	4	+	2.72004251401122e-171	10.9599648773714
13	16217716	16250004	ENSBTAG00000014075	10	-	2.86400797183351e-171	15.5154211361495
3	49392813	49474286	ENSBTAG00000004190	6	+	3.12278169683831e-171	12.9765655978928
12	53310603	53407024	ENSBTAG00000005299	4	-	3.63430751590237e-171	15.052074611307
19	39081065	39090187	ENSBTAG00000039954	10	+	3.2128232317046e-170	10.1646182521327
1	120403008	120404088	ENSBTAG00000045633	4	-	8.93035208730918e-170	14.9571564038289
25	37189785	37242576	ENSBTAG00000005450	4	-	1.42952042225516e-169	19.6470094779819
18	50564355	50581387	ENSBTAG00000003871	4	-	1.50997090551172e-169	15.8757575118611
18	53040104	53042792	ENSBTAG00000010123	8	+	1.99452098605904e-169	17.0668197056161
4	104715529	104781684	ENSBTAG00000004799	4	-	1.53257366386539e-168	13.57317940119
15	25142982	25147961	ENSBTAG00000008564	5	+	1.49549960201715e-167	11.7471196612184
4	5253834	5347715	ENSBTAG00000020869	4	+	1.49549960201715e-167	14.887366365264
14	69930852	70050653	ENSBTAG00000014357	4	-	2.11620293882394e-167	16.6992780280619
2	108075459	108082534	ENSBTAG00000005353	4	+	2.1781028433964e-167	14.9466063497133
14	30982607	31154016	ENSBTAG00000001299	4	-	2.38507832910389e-167	14.8613334157125
10	85444424	85449397	ENSBTAG00000009788	4	+	5.99925776850344e-167	14.907334013566
23	22011816	22024395	ENSBTAG00000025535	5	+	1.47042092012537e-166	15.0471954542666
6	103971536	103991240	ENSBTAG00000031679	11	-	4.36226669860261e-166	11.8841151163563
15	81734844	81738412	ENSBTAG00000027516	4	-	7.21717832309654e-166	14.8054085382581
17	74224242	74230708	ENSBTAG00000013973	11	+	1.50183898511109e-165	14.257034596231
8	105216968	105220438	ENSBTAG00000017294	4	+	2.89858082853028e-165	20.3423813193463
18	57096977	57099199	ENSBTAG00000006840	4	-	3.11168503660008e-165	14.7908353913871
5	27069112	27082523	ENSBTAG00000006904	11	-	4.33337421620029e-165	10.8659618667022
28	29074150	29105086	ENSBTAG00000009348	4	+	7.95912584322955e-165	14.8580321122614
5	110125414	110132060	ENSBTAG00000008434	11	+	3.72861547928574e-164	7.53478576278697
5	56340055	56350443	ENSBTAG00000019084	4	-	5.28696305904357e-164	14.8747813904877
9	64859551	64870020	ENSBTAG00000045976	4	+	6.92386853876584e-164	12.6603391091527
22	48633830	48647777	ENSBTAG00000007846	4	-	1.16066966022227e-163	17.6130454646013
9	32823611	32834377	ENSBTAG00000012931	4	-	3.13533943236312e-163	14.7824712771729
18	56725591	56729591	ENSBTAG00000003457	11	+	9.63425446771262e-163	7.51058457141578
8	38468512	38557736	ENSBTAG00000025903	9	+	1.11805481918827e-162	10.7684070302543
3	65921136	66062039	ENSBTAG00000019733	4	+	2.57510151842838e-162	14.7859520182834
21	59517403	59530028	ENSBTAG00000039808	4	-	7.20061451208875e-162	14.8077276383726
23	31843124	31861069	ENSBTAG00000037738	4	-	9.53407257768102e-162	14.7577625438608
4	86039504	86111099	ENSBTAG00000015337	4	-	1.00807205048295e-161	12.3591242684208
2	106627005	106773157	ENSBTAG00000002485	5	-	1.387521558859e-161	11.8658212519014
3	21755126	21801218	ENSBTAG00000005810	11	+	8.46273169277307e-161	9.57489777683925
12	80142500	80157134	ENSBTAG00000032084	11	-	1.73785316846207e-160	-6.85582846143021
18	24106721	24108521	ENSBTAG00000038067	4	-	3.5488705714487e-160	18.0669746414558
8	6642817	6680546	ENSBTAG00000025942	9	-	5.71545408997088e-160	9.8049741971209
7	15835491	15865454	ENSBTAG00000015557	6	+	6.07348222156086e-160	14.3401797774598
2	62692768	62753692	ENSBTAG00000008039	4	-	1.38638044873727e-159	14.728045108352
25	37125928	37175162	ENSBTAG00000047379	4	-	2.48059637359166e-159	11.5343653809416
5	30641008	30644034	ENSBTAG00000016398	4	-	3.2410785685837e-159	14.6935184137466
24	26340204	26377202	ENSBTAG00000040584	4	+	2.4688656970537e-158	14.7040723971775
7	46035067	46038731	ENSBTAG00000014676	8	-	4.26366698892557e-158	10.198303271589
21	34724306	34734990	ENSBTAG00000006934	4	+	8.11780140215725e-158	14.661345082829
1	57054878	57145880	ENSBTAG00000001209	4	+	1.13380647277377e-157	15.0132679292895
18	53834506	53841046	ENSBTAG00000012104	4	+	7.64881950040226e-157	14.7458652982292
21	66877660	66882899	ENSBTAG00000008384	5	+	1.36136085523974e-156	14.5370955200225
19	30304817	30322098	ENSBTAG00000003958	5	-	1.56961699599928e-156	14.8940071921546
23	47670502	47714288	ENSBTAG00000015106	6	-	5.16934964128601e-156	13.3581985108587
19	23422879	23430667	ENSBTAG00000009705	5	+	6.46366707327779e-156	17.0132378602829
5	75870207	75903553	ENSBTAG00000032152	11	-	6.28150688223479e-155	9.75736648563717
2	122685822	122695535	ENSBTAG00000013235	4	-	8.68420170435556e-155	14.6372414475121
16	4533504	4551569	ENSBTAG00000019798	11	-	3.83040816571022e-154	10.1132128623123
3	23643771	23667741	ENSBTAG00000003898	4	+	5.32699960747169e-154	19.4610090248928
19	23403656	23411269	ENSBTAG00000020859	11	+	9.04173794184941e-154	12.6547795229117
29	48167167	48194210	ENSBTAG00000006071	10	+	2.08288094923793e-153	10.9634169127334
6	109090377	109092922	ENSBTAG00000007001	4	-	2.24670540030027e-153	14.7028757065973
7	5050174	5068855	ENSBTAG00000011481	11	+	3.42163213794172e-153	-6.37623197343957
5	95456443	95459983	ENSBTAG00000012370	4	+	1.10746454422936e-152	14.9571252060448
15	27932199	27934085	ENSBTAG00000002258	5	-	2.43433258689508e-152	17.6981996829696
29	38005198	38026747	ENSBTAG00000013730	11	+	3.55947364137906e-152	-7.5653949522079
27	34893818	34895119	ENSBTAG00000033304	4	+	4.26414924814848e-152	14.6001536743724
28	29106432	29125279	ENSBTAG00000009350	4	-	7.34384944681066e-152	14.5837318145267
17	62352244	62363636	ENSBTAG00000021706	4	+	7.78212763711267e-152	14.5267616030052
6	26376147	26433473	ENSBTAG00000011944	5	-	2.86405791026992e-150	13.9482336648595
6	44854112	44960533	ENSBTAG00000017024	4	-	1.23930294400479e-149	14.6023700637103
4	52173109	52208687	ENSBTAG00000017869	10	-	1.41359467440482e-149	8.25353750403026
15	28318410	28323666	ENSBTAG00000007196	7	+	1.72590737529699e-149	14.8361853214143
13	25342821	25682179	ENSBTAG00000018395	4	+	9.64863773425092e-149	10.4509151893287
8	105006305	105018465	ENSBTAG00000015676	5	-	1.80463753906112e-148	18.8397030116558
18	53270705	53284300	ENSBTAG00000030882	10	+	5.10936109572465e-148	14.0002680929222
7	71003539	71115619	ENSBTAG00000008916	11	+	5.70986846227662e-148	-6.41096028436781
29	39889073	39918516	ENSBTAG00000003236	4	+	7.22565811636213e-148	13.7189423139059
10	65325341	65341352	ENSBTAG00000005586	11	+	8.21772806603332e-148	12.4158270818395
25	387896	395807	ENSBTAG00000026429	11	+	1.47346175000996e-147	6.59885564748164
19	53978216	53984772	ENSBTAG00000006276	6	-	2.29460943449481e-147	12.4162957630471
12	51141567	51245841	ENSBTAG00000010693	11	+	2.76841490339429e-147	8.53080315861986
29	37892576	37937146	ENSBTAG00000018367	11	+	3.84587809695263e-146	-6.92161108272972
18	55834674	55836133	ENSBTAG00000011624	4	+	5.00508367742617e-146	14.5857607111092
8	52957816	53196562	ENSBTAG00000012991	10	-	7.96818004864382e-146	10.3491183510039
29	50046625	50065230	ENSBTAG00000013066	6	+	1.94622386945265e-145	16.3168271953008
26	14940550	14946750	ENSBTAG00000000442	5	-	7.49926476399078e-145	18.7063821089258
17	73309906	73315353	ENSBTAG00000008587	10	+	8.99007385577973e-145	8.96223871849374
29	47917030	48011753	ENSBTAG00000009997	5	+	1.50914817598497e-144	14.8776912992129
18	19640446	19654562	ENSBTAG00000008544	5	-	2.14442194760014e-144	14.7494443742236
15	83365199	83406167	ENSBTAG00000038058	5	-	2.5731713775649e-144	14.7900896631618
19	57141971	57157895	ENSBTAG00000017242	10	+	2.6997833121102e-144	11.5225827138301
22	54791194	54797301	ENSBTAG00000018331	5	-	8.73991059080854e-144	11.4591391777532
18	46696419	46711973	ENSBTAG00000031772	4	-	1.13259241296378e-143	14.7763274420731
8	112239888	112336418	ENSBTAG00000012210	5	-	1.46234109706213e-143	15.8901694549181
6	109224626	109228237	ENSBTAG00000004261	8	-	3.79889440414791e-143	10.4528621209952
3	19484699	19493477	ENSBTAG00000008091	11	+	8.56251280184273e-143	8.733582825422
5	60618662	60641990	ENSBTAG00000016276	8	-	9.52337763008053e-143	10.0102095498602
2	103881401	103950562	ENSBTAG00000008300	11	-	1.72206671103351e-142	9.25437488590315
1	37803107	37866950	ENSBTAG00000023652	5	-	2.02260168428099e-141	18.4522342607249
12	32300109	32309281	ENSBTAG00000013819	4	+	8.30432935945804e-141	14.4050777379178
1	136053623	136071002	ENSBTAG00000000742	4	+	1.00912811682943e-140	14.3729574344167
3	16511099	16515182	ENSBTAG00000017604	6	+	1.18966244275741e-140	10.2743931911825
13	51110901	51173199	ENSBTAG00000019811	6	-	9.04168209178051e-140	12.388592074022
15	22566928	22570256	ENSBTAG00000000434	4	-	6.82094164511745e-139	14.1875169630687
8	7478855	7527262	ENSBTAG00000005425	4	-	7.05265028670919e-139	14.3426735657919
4	106867167	106904801	ENSBTAG00000034609	11	+	7.40926336875558e-139	-6.70353840812471
5	68883545	68928003	ENSBTAG00000006326	4	-	1.28617370133219e-138	12.4128823410874
4	87077522	87295626	ENSBTAG00000012119	4	+	1.34070519251351e-138	14.4219663387748
4	99787243	99948547	ENSBTAG00000031548	6	-	2.5722456667757e-138	12.1715623804793
5	57303354	57304738	ENSBTAG00000045969	7	+	4.05724113397628e-138	14.1316792880849
7	26237928	26329594	ENSBTAG00000004860	4	-	4.05995857803844e-138	14.3799921233897
8	40178393	40253322	ENSBTAG00000019125	5	-	5.07576054501564e-138	11.794342128605
18	35735065	35741010	ENSBTAG00000004375	10	-	9.15586441948142e-138	9.41290003654657
8	85499332	85524670	ENSBTAG00000011847	8	-	6.25290876836522e-137	11.4377995463943
29	45942346	45947879	ENSBTAG00000013133	11	+	6.66604579487617e-137	-6.95499999899205
16	1734649	1749646	ENSBTAG00000018509	7	-	8.30414644393219e-137	11.717843214101
25	36471290	36482523	ENSBTAG00000011738	9	+	2.48394189303538e-136	12.3755374320624
15	77530564	77544935	ENSBTAG00000007148	11	+	2.83359228606569e-136	13.5576359063527
1	65942079	65984708	ENSBTAG00000015895	6	-	4.38382383244533e-136	14.8208449135282
2	107722667	107728939	ENSBTAG00000008452	4	-	1.32675203920219e-135	14.2943502362202
1	68580143	68667822	ENSBTAG00000014567	5	-	1.36182931370263e-135	13.4861321749997
18	46053082	46057378	ENSBTAG00000017816	11	+	3.05767039560053e-135	9.45291897217686
17	73206770	73208629	ENSBTAG00000022032	11	-	4.3976830899995e-135	7.32301222654454
21	10793103	10806663	ENSBTAG00000018007	4	-	5.46059326333775e-135	13.6864995445485
18	10294995	10305608	ENSBTAG00000012508	11	+	9.36661981912009e-135	9.45116804361232
2	115790539	115794253	ENSBTAG00000021308	8	-	1.27010262271967e-134	7.92579373040412
10	4608188	4608558	ENSBTAG00000048058	5	+	3.07232222915643e-134	9.94537367881323
12	16184645	16242341	ENSBTAG00000007073	5	-	4.78085151208282e-134	13.984379783685
3	33874018	33880598	ENSBTAG00000037673	5	-	5.8916252115665e-134	13.3124625734197
16	39666876	39706037	ENSBTAG00000021408	7	+	1.10241165878407e-133	15.864743846565
9	71245108	71341930	ENSBTAG00000019460	11	-	2.11776603557347e-133	8.83014894847511
17	20602271	20616261	ENSBTAG00000015549	9	+	7.43874802652319e-133	6.93009672231712
16	5517504	5574559	ENSBTAG00000023177	4	-	1.992423590738e-132	12.2127433014344
16	1041922	1055957	ENSBTAG00000017834	4	+	2.06793309401965e-132	14.5183903547123
7	82703347	82782761	ENSBTAG00000013880	5	+	3.25800711464553e-132	12.0111757515468
18	65918285	65927713	ENSBTAG00000015164	11	-	3.70952567023555e-132	7.80062802785183
19	36799922	36807919	ENSBTAG00000004155	11	-	5.40530354194301e-132	6.36461772835456
19	35389674	35420462	ENSBTAG00000016432	11	+	5.62867988696301e-132	6.45301341656082
3	90185368	90272863	ENSBTAG00000011640	5	+	6.21775891008945e-132	11.1514289279483
24	40768712	41437121	ENSBTAG00000024015	6	+	8.35902062392128e-132	13.9484322255055
7	17785971	17789026	ENSBTAG00000013429	5	-	1.24413479188195e-131	13.7903809628588
13	72864073	72883520	ENSBTAG00000021033	4	+	1.67490047418632e-131	14.2322122105445
23	9237763	9263820	ENSBTAG00000025622	11	+	7.29689829268952e-131	-5.64526952520288
25	3966799	4014117	ENSBTAG00000002178	10	-	2.32734696132768e-130	10.1931282650743
10	65575407	65609640	ENSBTAG00000025496	11	-	7.74945149636348e-130	8.66973918115943
7	39936163	39946911	ENSBTAG00000010543	4	+	8.66137186133715e-130	12.6527113323332
17	65417478	65434194	ENSBTAG00000021795	4	+	2.18830437766808e-129	14.2029773066635
16	47751956	47756269	ENSBTAG00000006519	11	+	1.05551773050254e-128	-7.3820576486626
28	42612011	42616128	ENSBTAG00000005004	4	-	1.37617179027361e-128	14.1467785170529
11	10196558	10203502	ENSBTAG00000037856	10	+	2.2001969179853e-128	11.1994612227886
10	52152812	52169474	ENSBTAG00000013452	11	-	6.49768347165085e-128	8.06326763527903
5	103612391	103617657	ENSBTAG00000008127	4	+	6.54400804533819e-128	14.5668556485229
11	104578932	104634907	ENSBTAG00000004510	6	-	1.25946679147269e-127	10.6813105023252
X	90732501	90747294	ENSBTAG00000046155	11	+	1.42407650180723e-127	11.3691481529345
22	49502957	49516552	ENSBTAG00000032304	11	-	1.46621108369148e-127	5.59860220147727
11	25187251	25201563	ENSBTAG00000004674	11	-	2.20426145100777e-127	9.8661483571528
4	101685423	101795483	ENSBTAG00000002317	4	-	2.33648040769268e-127	14.2861926830659
17	35199614	35259135	ENSBTAG00000005691	5	-	2.9156851169833e-127	9.71338607359152
15	45836412	45866755	ENSBTAG00000021483	5	-	3.53197818196383e-127	10.2997708965783
25	28247948	28256721	ENSBTAG00000015314	11	-	4.3903051495753e-127	5.8602288997573
3	14493714	14507416	ENSBTAG00000012234	5	-	8.29102366733676e-127	11.2021430106268
3	42703655	42725971	ENSBTAG00000007773	5	-	9.30724616330713e-127	12.3312490703192
25	26817913	26821527	ENSBTAG00000021219	11	-	1.21302616161428e-126	-6.50227175531732
10	75783881	75877395	ENSBTAG00000017200	4	+	1.30183461655021e-126	14.074500883593
7	83618465	83658727	ENSBTAG00000011110	4	-	1.61872867952523e-126	14.1473667591473
X	61685326	61824307	ENSBTAG00000014575	4	+	2.29183046615157e-126	14.1737190720212
8	60238493	60240044	ENSBTAG00000011411	11	-	2.89262397264746e-126	-7.13992843926756
4	66002071	66006203	ENSBTAG00000001448	4	+	3.33054193732766e-126	14.1158142964109
29	1032167	1056464	ENSBTAG00000003550	11	-	3.72553176131184e-126	6.29783088969518
6	59823315	59866460	ENSBTAG00000015649	11	-	1.01803508650855e-125	-6.27070522602081
13	43909080	43917999	ENSBTAG00000022571	8	+	2.79426114816833e-125	14.7410930914696
19	38697517	39001101	ENSBTAG00000000641	11	+	7.16420152366484e-125	-7.12258118357264
3	19290675	19309322	ENSBTAG00000017564	11	-	1.28134036100122e-124	7.31324344041742
14	17759634	17791429	ENSBTAG00000005585	4	+	2.54085644329688e-124	14.0361913764702
3	17146917	17147898	ENSBTAG00000012640	11	+	2.8873316241605e-124	-6.34536646431962
12	21415761	21463534	ENSBTAG00000010353	11	-	4.11730707494595e-124	7.06231477520262
16	75539495	75540404	ENSBTAG00000047766	8	-	4.3230105314953e-124	10.0152770135035
19	61959365	62008054	ENSBTAG00000006937	11	+	7.60010022645606e-124	6.18406699311203
15	29456450	29460605	ENSBTAG00000006452	11	-	7.65961103197282e-124	-6.63003314045918
3	26584422	26598906	ENSBTAG00000017256	11	-	9.59758347142162e-124	-6.25723893996432
19	33816539	33834542	ENSBTAG00000003014	11	-	1.02772496255934e-123	-5.80435342864619
1	8955133	8963815	ENSBTAG00000000706	5	+	1.22421457510825e-123	12.4142044304259
X	13358798	13433781	ENSBTAG00000002292	11	-	1.42290315945e-123	9.63502652865936
19	27490117	27500094	ENSBTAG00000025101	11	-	6.02894819317725e-123	11.8750900572141
3	16830510	16837422	ENSBTAG00000014204	5	+	1.17102321581088e-122	14.2865879436971
1	43541935	43717619	ENSBTAG00000013662	4	+	1.18152833458191e-122	14.0731615900601
1	146989243	147040968	ENSBTAG00000023907	11	+	2.38578237910679e-122	9.44502234261243
18	46616258	46619888	ENSBTAG00000023611	10	+	2.39454472651263e-122	-7.73640933832451
X	18627967	18629813	ENSBTAG00000048173	4	+	3.37090753619673e-122	14.1852671417805
2	104590477	104638012	ENSBTAG00000006821	11	-	9.39843444304708e-122	5.99406562410452
2	94940391	94941459	ENSBTAG00000017043	4	-	1.25850053933543e-121	13.9958881747678
9	96806293	96815764	ENSBTAG00000031701	11	-	2.89438301667804e-121	-5.99730767121371
23	27152082	27165021	ENSBTAG00000006864	8	+	3.4311800921488e-121	13.130990552236
8	75908164	75977482	ENSBTAG00000015241	10	+	4.89777790490373e-121	10.5621120988908
29	42247002	42271225	ENSBTAG00000038655	4	+	1.31606484785534e-120	13.9903798510452
29	43590192	43602499	ENSBTAG00000001029	11	-	1.76287578960266e-120	-6.00462651250216
18	62502066	62508467	ENSBTAG00000015950	11	+	1.780237097687e-120	5.14059963779233
1	119750362	119758888	ENSBTAG00000015163	4	+	1.84590364208814e-120	14.029944623647
24	35973658	36038238	ENSBTAG00000001523	11	-	5.47373278017995e-120	7.83266770200107
8	31109335	31280538	ENSBTAG00000043961	9	+	1.03791601116833e-119	11.3081302109356
X	17305873	17770661	ENSBTAG00000020406	11	-	1.50059535715236e-119	9.89459742161747
7	45433858	45436865	ENSBTAG00000004112	11	-	2.32692601034697e-119	6.80504259664379
1	77596385	77611958	ENSBTAG00000013148	5	+	2.68894922481462e-119	11.7537723666857
6	109131151	109133968	ENSBTAG00000027464	11	+	3.42234273281447e-119	7.28448025858859
3	86490282	86519705	ENSBTAG00000000258	10	+	3.99427122637104e-119	15.25720811644
9	64879263	64929935	ENSBTAG00000011330	4	-	4.67098005128478e-119	12.6954528470632
8	52292116	52712391	ENSBTAG00000008101	4	+	6.34518023118845e-119	13.9974251786874
5	94673754	94749093	ENSBTAG00000000369	11	+	9.70886808238972e-119	7.93458730337651
1	127132776	127229651	ENSBTAG00000016026	4	+	1.51794629308152e-118	13.8084956834573
2	128629674	128656311	ENSBTAG00000019800	11	+	3.13667928257561e-118	-6.8393068681787
25	14577545	14643306	ENSBTAG00000015191	8	-	3.21260780215531e-118	13.216783119014
19	42602485	42626600	ENSBTAG00000017685	11	-	1.04877335411403e-117	8.44632052623114
3	33768049	33770824	ENSBTAG00000001842	6	+	2.52645534089899e-117	11.4873981233213
16	75423472	75446749	ENSBTAG00000002846	11	-	3.24522635127605e-117	-5.92803530324462
23	49907475	49923551	ENSBTAG00000015178	11	+	7.20215340794716e-117	8.58528023073762
5	109925708	109933537	ENSBTAG00000030258	10	+	1.08584919843495e-116	8.99717325153076
4	77171036	77193849	ENSBTAG00000020704	7	-	2.92154415161996e-116	8.40235608826659
12	90532575	90541989	ENSBTAG00000019440	5	+	6.50567731816864e-116	13.9823640197933
2	80166216	80369680	ENSBTAG00000011256	11	+	1.10584017391389e-115	11.2827392659906
26	18636694	18658208	ENSBTAG00000012721	6	+	2.07403883718531e-115	11.1988568878799
11	104373527	104407288	ENSBTAG00000015093	4	+	2.2075577236165e-115	11.4657873365793
29	45508279	45611042	ENSBTAG00000019700	11	-	5.06709330848566e-115	8.5428485485482
10	3206566	3373648	ENSBTAG00000011076	4	+	5.41663923521598e-115	13.9958534230932
23	32681206	32763526	ENSBTAG00000018165	11	+	8.28509040174812e-115	-5.73525175643044
4	33120502	33193999	ENSBTAG00000005653	9	+	8.87463355826411e-115	10.7829595836799
5	33619908	33654583	ENSBTAG00000014197	8	+	1.39329716895498e-114	14.7800660197712
25	41946138	41956711	ENSBTAG00000004676	4	+	1.62839438967327e-114	12.9262260354209
X	56840832	56905852	ENSBTAG00000022920	11	-	1.72296990703539e-114	10.4057607924398
3	50082609	50146984	ENSBTAG00000004383	11	-	2.41642191156541e-114	6.20848660847221
7	64435992	64471401	ENSBTAG00000002834	11	-	4.9922262004147e-114	-5.87235745820126
26	21677155	21690795	ENSBTAG00000018604	11	+	5.01995101877498e-114	6.83030550714788
4	107608324	107623775	ENSBTAG00000006359	11	-	9.00131652556754e-114	7.34322568571231
25	1366646	1368479	ENSBTAG00000033299	7	-	1.7551406699673e-113	11.41629395118
10	610853	933224	ENSBTAG00000035858	4	+	1.85574039994354e-113	13.941058718781
7	59782767	60099412	ENSBTAG00000001862	9	-	6.09303959466887e-113	9.37943664780772
4	114111964	114116379	ENSBTAG00000037510	11	+	1.16172819036038e-112	-6.71611935086453
3	43688102	43748131	ENSBTAG00000017655	5	-	1.71681280701489e-112	10.2049275252449
1	127736220	127814876	ENSBTAG00000018138	11	+	1.79251620284931e-112	6.31973609766467
6	109691051	109704277	ENSBTAG00000007164	6	+	2.41110651242805e-112	10.3816009401648
28	35425159	35433904	ENSBTAG00000001656	11	-	2.52544469587617e-112	5.52582933083891
9	14869510	14983763	ENSBTAG00000020056	4	-	2.65219157052559e-112	13.4805025396644
20	8419596	8430125	ENSBTAG00000008494	4	-	3.28602235567099e-112	13.9170988638149
13	67874473	67910095	ENSBTAG00000016864	5	+	4.38077167078878e-112	15.4519789575915
1	123231175	123273104	ENSBTAG00000011986	7	+	5.12367910601763e-112	9.03315591045572
19	48784793	48787753	ENSBTAG00000044204	8	-	5.709024558161e-112	-10.6543882658175
3	107032467	107047976	ENSBTAG00000008688	6	+	8.13045873429989e-112	11.0348146645154
6	86917980	86942952	ENSBTAG00000001249	7	-	1.34059979651975e-111	10.8994654292316
8	75257160	75364423	ENSBTAG00000031632	4	-	2.26475497689351e-111	13.8405881258177
1	150054220	150064636	ENSBTAG00000023384	11	+	2.69605990320765e-111	8.58839897434878
11	97836903	97859547	ENSBTAG00000011810	5	-	3.00100166161734e-111	10.6608628192888
23	19776641	19860368	ENSBTAG00000003632	11	-	5.58589877205748e-111	8.48129274283762
5	110373373	110402955	ENSBTAG00000015290	11	-	6.11766162703249e-111	6.82464966687481
29	43126403	43142481	ENSBTAG00000045862	11	+	1.12221541291223e-110	-5.37607395150671
5	75810520	75817101	ENSBTAG00000030650	11	-	1.20810883236545e-110	7.13773865029103
10	52835255	52941952	ENSBTAG00000008575	11	-	1.86719310107455e-110	9.40673762761784
2	127396372	127397972	ENSBTAG00000005628	11	-	2.04228279046097e-110	-7.5048418246186
4	77317208	77333095	ENSBTAG00000006377	11	+	3.04254507644487e-110	-6.50783459633972
18	56281560	56295723	ENSBTAG00000016349	4	-	7.27890395993319e-110	11.802270986708
1	83416531	83425904	ENSBTAG00000002878	8	-	1.07143672472396e-109	11.1608672067092
13	17093613	17185063	ENSBTAG00000010664	11	+	1.62491360307698e-109	-6.7340338621811
8	44046425	44076904	ENSBTAG00000010976	11	-	1.62491360307698e-109	8.97251297495384
19	39351740	39363523	ENSBTAG00000014199	11	-	1.98092974371913e-109	-5.22870755777093
11	106284926	106286380	ENSBTAG00000010520	11	-	2.099333650657e-109	6.35072101300857
X	143861797	143891357	ENSBTAG00000006472	4	+	4.28480166634666e-109	13.8030963083757
25	26120768	26125637	ENSBTAG00000021249	11	-	5.14850797692594e-109	-6.41917619583473
18	55810632	55824241	ENSBTAG00000011619	4	-	7.14082035459001e-109	13.7895617044141
2	122092888	122113823	ENSBTAG00000012695	11	-	1.15296582897173e-108	-6.44828090602028
16	70902205	70917245	ENSBTAG00000003016	11	-	1.34320678293483e-108	-5.87249868118264
28	27096454	27111015	ENSBTAG00000021180	4	-	2.52707977720502e-108	13.8495022028207
4	5424473	5494384	ENSBTAG00000014016	11	-	9.11677512169284e-108	-6.30416471069052
29	46018811	46031257	ENSBTAG00000010482	11	-	1.12691060293179e-107	-4.65659786787667
5	119840725	119854120	ENSBTAG00000014966	11	-	1.3526830016989e-107	5.6822129791447
X	60106180	60121827	ENSBTAG00000005294	5	+	1.40436047798901e-107	13.8238534403982
15	31312382	31330638	ENSBTAG00000021338	11	+	3.22090119570045e-107	6.32867081780046
19	44486047	44491268	ENSBTAG00000016249	4	+	3.59853624768619e-107	13.624359875511
26	25960808	25972557	ENSBTAG00000023832	11	+	4.57208732831598e-107	-5.68277437466248
X	57184739	57186320	ENSBTAG00000036028	11	-	8.16583481321171e-107	6.91677231284779
28	29087620	29095422	ENSBTAG00000047323	4	-	1.00073342506942e-106	13.360979810777
4	114127187	114137744	ENSBTAG00000004894	11	+	1.11303848638115e-106	-6.29970506712385
6	61362545	61744231	ENSBTAG00000027569	5	-	1.12197510624987e-106	11.7389692273574
20	1452375	1893741	ENSBTAG00000014612	11	+	1.4957504748597e-106	-5.37231096273878
5	21037442	21044658	ENSBTAG00000001745	4	-	2.05094865563542e-106	12.4511660910541
25	36347293	36362877	ENSBTAG00000003446	4	+	3.048205909766e-106	10.8970641964284
5	103995315	104017746	ENSBTAG00000003255	11	-	4.04488706086677e-106	-9.07676047195104
18	23828637	23855657	ENSBTAG00000019267	4	+	4.39067391157056e-106	12.8934708623355
5	50592289	50595766	ENSBTAG00000007175	4	+	4.43055676975371e-106	13.8472067477572
11	46753577	46769867	ENSBTAG00000019072	11	+	4.76659392701531e-106	-5.29082853840411
4	13345305	13529584	ENSBTAG00000003773	11	-	4.98191241301129e-106	5.24415352076563
21	66284692	66314293	ENSBTAG00000026913	4	+	7.34337780474877e-106	13.7170011545614
7	40258128	40266423	ENSBTAG00000018872	11	-	8.37920160411346e-106	5.26693040415315
4	12441125	12478659	ENSBTAG00000034645	11	-	1.04189792045324e-105	11.1383414487419
8	85876325	85895632	ENSBTAG00000000181	11	+	1.67066886260658e-105	-5.67609520480196
23	27521252	27523736	ENSBTAG00000018343	11	+	1.70364761050787e-105	-6.16265193835474
10	22106908	23304334	ENSBTAG00000000432	11	-	1.72114257687336e-105	-6.82071007596153
3	1230987	1314962	ENSBTAG00000012700	11	+	2.17134920994825e-105	-6.12465921103721
20	39073245	39137480	ENSBTAG00000025035	11	+	2.92084678190185e-105	9.17865916158968
15	55151084	55203571	ENSBTAG00000015596	10	+	3.61795427674251e-105	11.8188799305407
15	84615939	84630983	ENSBTAG00000004580	8	+	4.04701248621649e-105	-9.8792587120759
11	48954368	48996567	ENSBTAG00000024000	4	-	5.03309825150404e-105	10.0819501870761
1	153323108	153438339	ENSBTAG00000012837	4	-	6.14815387316752e-105	13.7564814168241
4	113952125	113959951	ENSBTAG00000040331	11	-	7.42601517934938e-105	-6.60037264206867
24	35946483	35968467	ENSBTAG00000007000	11	-	9.3944223067532e-105	6.85893973514534
4	33197553	33259125	ENSBTAG00000021535	11	-	2.35840450499394e-104	9.751190861701
8	11043940	11061301	ENSBTAG00000005574	11	+	2.42095311600454e-104	13.5916020027468
19	28975558	29001212	ENSBTAG00000005978	11	-	2.68637652511589e-104	-6.23089373539675
5	57539932	57560884	ENSBTAG00000010444	11	-	2.9354335307327e-104	8.68092276356305
22	51080757	51085659	ENSBTAG00000011585	11	+	3.58029548955244e-104	8.3258882966313
25	27375627	27379103	ENSBTAG00000002346	11	+	1.77033760534676e-103	6.24282202665836
21	32644739	32689060	ENSBTAG00000021144	11	+	3.03053501863164e-103	-5.79753610944749
18	48633597	48647723	ENSBTAG00000021145	11	-	3.50315307547978e-103	-5.50587271707164
13	73547467	73574144	ENSBTAG00000012116	10	+	6.25447145359555e-103	9.89401136449775
10	4598735	4606922	ENSBTAG00000017442	11	-	7.56971164620738e-103	9.20170381007095
5	109985807	109998234	ENSBTAG00000030257	11	+	1.35133719819509e-102	-5.27376362335238
7	21889525	21890683	ENSBTAG00000000381	11	-	2.76353583178757e-102	-6.86311546721444
19	48624049	48625915	ENSBTAG00000008154	11	-	2.97969812646409e-102	-6.05591889066113
6	58486549	58565108	ENSBTAG00000006643	5	+	3.67631222906156e-102	11.0539430794433
16	75401220	75417466	ENSBTAG00000002849	6	+	4.37898589490457e-102	13.0787098537958
18	8636041	8729511	ENSBTAG00000003234	4	+	5.24726879072527e-102	13.7116842049495
6	60231099	60265819	ENSBTAG00000014521	11	-	6.10311577437502e-102	5.95537856996909
29	50933805	50949800	ENSBTAG00000022147	11	-	6.32893583107757e-102	5.83669081822154
2	72166549	72332969	ENSBTAG00000018236	11	+	1.50261006962688e-101	7.78566999218215
20	31890735	32199996	ENSBTAG00000001335	10	-	1.51371305016723e-101	6.38462628201074
5	103375407	103439148	ENSBTAG00000026531	11	-	2.14328420688524e-101	-6.44075425966934
9	66683789	66885925	ENSBTAG00000015615	11	-	3.02231375486902e-101	-6.3739605386606
5	103737160	103747996	ENSBTAG00000008612	11	+	3.33639841851453e-101	9.25737937697999
18	2613212	2625218	ENSBTAG00000012002	11	-	3.56067035215618e-101	7.11466069599857
25	9330474	9359612	ENSBTAG00000007177	8	-	4.88800487919377e-101	9.29471760394837
14	69287301	69893052	ENSBTAG00000011908	4	-	5.41276510166882e-101	13.6610051318152
7	8710305	8722572	ENSBTAG00000011602	11	+	5.64932675127974e-101	-6.06241588745539
11	101477075	101489330	ENSBTAG00000004542	11	-	7.09977173963921e-101	-5.5745491336773
8	63703646	63767456	ENSBTAG00000007659	11	-	9.48331597258227e-101	-5.38247407248421
11	72539295	72547260	ENSBTAG00000011324	11	-	1.20669552621312e-100	7.30246407489998
13	42244267	42247239	ENSBTAG00000004207	6	-	1.36930235615629e-100	10.7730429595903
3	53717831	53810701	ENSBTAG00000000900	11	-	1.83433567013767e-100	-5.6996872498981
25	26734079	26736769	ENSBTAG00000047448	11	+	2.13605008186992e-100	-6.07666677123607
1	84536352	84560381	ENSBTAG00000006552	11	+	2.28575140738268e-100	-5.77378944580569
19	45493956	45520053	ENSBTAG00000004196	11	+	2.31010458334399e-100	-5.98968224395718
4	106908540	106914583	ENSBTAG00000002259	11	+	2.86694878548486e-100	-7.32280029471306
X	3819816	3889945	ENSBTAG00000004291	11	-	3.06154414404645e-100	-5.51393561124718
27	36738832	36762837	ENSBTAG00000001244	4	-	3.79293862281647e-100	9.33193896989269
28	15818094	16073196	ENSBTAG00000019052	11	-	6.22556697210828e-100	9.83068926043864
25	3508279	3561345	ENSBTAG00000009201	11	-	7.94799817243011e-100	-4.82137114582107
9	45452890	45455659	ENSBTAG00000046017	4	+	9.75913851066517e-100	13.6588085638187
7	19206049	19212080	ENSBTAG00000021013	11	+	1.29225691466508e-99	6.76541199710656
16	1781212	1794807	ENSBTAG00000010177	10	-	2.31143642931167e-99	8.89240421549022
1	18950611	18993431	ENSBTAG00000004869	10	-	3.38320048224302e-99	8.28739603565023
2	125983557	126015376	ENSBTAG00000012997	4	-	3.70133735317247e-99	13.8344413495507
X	40038942	40054667	ENSBTAG00000047531	11	-	4.38379985882436e-99	-5.69540559009977
16	44674361	44688066	ENSBTAG00000018984	11	-	6.53942498607961e-99	-5.39837165993669
7	19220571	19229937	ENSBTAG00000031809	11	+	7.74128977744028e-99	-5.48487493609712
3	70246970	70275573	ENSBTAG00000003162	11	+	1.5982957944862e-98	8.11577603811164
4	106853029	106923607	ENSBTAG00000027204	11	+	2.80687307367491e-98	-6.70329285272732
16	81388496	81434502	ENSBTAG00000047274	11	-	3.1242187934512e-98	-5.70060581163189
5	56773335	56775425	ENSBTAG00000039157	4	-	1.17126983208236e-97	13.5608339471268
17	49197828	49313590	ENSBTAG00000020430	8	-	2.05849942607211e-97	6.25839995732551
19	54633143	54642106	ENSBTAG00000019067	11	-	2.28403071783637e-97	-5.14127570045561
8	61942615	61951512	ENSBTAG00000019299	11	+	2.65132763946744e-97	4.80163470179134
23	7512779	7527613	ENSBTAG00000001631	11	+	3.35130765117037e-97	-5.18011713946318
15	34990950	35011243	ENSBTAG00000005343	4	+	4.66435198662006e-97	13.5773757375168
2	6716590	6740329	ENSBTAG00000010498	11	+	6.84813775098953e-97	6.27356438541916
20	56295178	56572213	ENSBTAG00000020126	7	+	8.70002509029521e-97	10.5476762920126
18	56276468	56281563	ENSBTAG00000011421	11	+	9.66524589862976e-97	-6.20714249817753
23	12483467	12509232	ENSBTAG00000012703	11	-	1.61513321615164e-96	5.41959941398252
13	18259067	18334728	ENSBTAG00000012526	11	-	2.47723914959724e-96	-5.68014477749083
5	60598347	60613063	ENSBTAG00000016275	11	+	2.48769573067693e-96	6.54463162825476
19	57642754	57655943	ENSBTAG00000018663	9	-	2.55082385406887e-96	9.1933441646686
16	46201191	46215455	ENSBTAG00000006609	11	+	7.53227882071264e-96	6.88056244692304
2	28400754	28401735	ENSBTAG00000003164	4	-	8.19668006602564e-96	13.4665954979495
3	44657521	44775833	ENSBTAG00000031461	10	-	9.48382553148214e-96	8.44996857152754
1	134035255	134130529	ENSBTAG00000015221	11	-	1.00920568837954e-95	5.07006240381636
11	100791338	100843336	ENSBTAG00000020747	11	+	1.04581961783333e-95	6.63437622448368
X	13681410	13695769	ENSBTAG00000002041	11	+	1.15768303356986e-95	-6.05439428710386
15	29441564	29452179	ENSBTAG00000015710	11	+	2.2262881517598e-95	-6.4764552630881
15	66580652	66637083	ENSBTAG00000012628	5	-	2.39482982403136e-95	10.6239145724836
5	29958500	29964085	ENSBTAG00000016296	11	-	2.68248293822294e-95	5.7721783212959
15	65779324	65815261	ENSBTAG00000020980	11	+	2.8816643725903e-95	7.23611982844909
3	9272216	9293445	ENSBTAG00000014368	11	+	3.11267561282105e-95	-5.46619648040779
16	49624531	49651879	ENSBTAG00000021576	4	-	4.47085452147954e-95	13.4999117570779
15	29462575	29469747	ENSBTAG00000006453	11	+	4.56142959825131e-95	-6.80773995350324
6	91430304	91480129	ENSBTAG00000004237	4	-	9.25969179688044e-95	12.6698943354111
3	8439000	8453973	ENSBTAG00000017875	11	+	9.97650430073733e-95	-5.88143188269036
5	30728351	30735852	ENSBTAG00000039992	11	-	1.29322401366284e-94	5.50647456320444
29	43648613	43661350	ENSBTAG00000001037	11	-	1.3329218734921e-94	-4.89347826591272
25	40960555	41068746	ENSBTAG00000014698	11	+	1.36205071538991e-94	-4.84376589527493
17	41262753	41307126	ENSBTAG00000016679	11	-	1.40783906816783e-94	4.77146999974463
7	413896	442984	ENSBTAG00000001462	5	+	1.96635133137446e-94	10.0046084595459
3	48763974	48794136	ENSBTAG00000020345	11	+	2.18245447743536e-94	7.93518814266025
14	9334777	9371281	ENSBTAG00000007828	11	+	3.44302639780561e-94	-4.6119632977369
12	89112422	89165255	ENSBTAG00000025210	8	+	5.61043005365485e-94	11.1682852389911
8	92687846	92691446	ENSBTAG00000025760	7	-	1.36974489076119e-93	9.42339067894758
4	32010891	32037150	ENSBTAG00000000604	10	+	2.25695705210905e-93	8.81549241063933
15	63656458	63663593	ENSBTAG00000047362	11	+	3.4087879592991e-93	6.11297658076646
4	64209774	64252100	ENSBTAG00000016707	11	-	5.0786401018902e-93	7.70041694267253
16	48081091	48137067	ENSBTAG00000008125	11	-	5.93254698576612e-93	-6.32089713965137
3	113219679	113266318	ENSBTAG00000008942	5	-	8.46430335468357e-93	11.7918216599401
6	87035925	87094952	ENSBTAG00000011952	4	-	8.95619071595161e-93	13.6140927166157
10	85743346	85759039	ENSBTAG00000020334	11	-	9.18892969274437e-93	5.46260158711528
29	29991453	29999118	ENSBTAG00000014122	11	+	1.3666906075763e-92	4.75515601374106
2	15115672	15207508	ENSBTAG00000009256	11	-	1.80820292655378e-92	-5.91660023027351
X	135022448	135049835	ENSBTAG00000020418	11	-	2.59748376024485e-92	-5.90807056439547
X	78379314	78398023	ENSBTAG00000008555	11	-	2.8955965625226e-92	-6.24053969994399
29	43250521	43265507	ENSBTAG00000040190	11	+	3.37726855887796e-92	-4.97968522994246
19	25163840	25198117	ENSBTAG00000014806	11	-	4.14483426306561e-92	-5.19397302550942
22	60443563	60493810	ENSBTAG00000018248	11	+	4.31648550407502e-92	6.79702323589837
14	3750705	3793653	ENSBTAG00000006132	11	-	5.73016884581844e-92	-5.06715827457135
10	87110562	87132202	ENSBTAG00000025405	11	+	6.44175529634085e-92	-6.70222967446884
4	65830991	65845186	ENSBTAG00000000745	4	-	7.53466730052314e-92	13.3933978167646
7	54624664	54639999	ENSBTAG00000012518	8	-	1.21212982039182e-91	9.04675469311374
28	27729163	28123449	ENSBTAG00000021497	11	+	1.31944015699919e-91	-6.6952431640829
10	79690915	79713922	ENSBTAG00000012900	11	-	1.98613218472946e-91	-5.05764920268359
2	7139737	7298551	ENSBTAG00000027020	5	+	2.49816697905625e-91	12.4016217402636
4	114148310	114155451	ENSBTAG00000000715	11	-	2.87965711217683e-91	-6.54638177760234
16	39505827	39532677	ENSBTAG00000020597	6	+	3.22496671694339e-91	16.3623187940789
17	66356384	66369068	ENSBTAG00000018831	4	-	3.24917514380153e-91	13.460958667478
21	71077799	71078924	ENSBTAG00000005647	11	-	4.87329802086352e-91	-7.01096642766593
26	10662361	10714982	ENSBTAG00000014614	11	-	5.87856167412419e-91	7.4338784359751
7	5236644	5249994	ENSBTAG00000020904	11	+	8.07045865285335e-91	-5.13122128016061
2	53065586	53732838	ENSBTAG00000032289	11	-	9.98446941361366e-91	-5.62275471857084
1	117829438	117835976	ENSBTAG00000009848	11	+	1.13802680624404e-90	-6.65800570878851
1	64357121	64488105	ENSBTAG00000045704	5	-	1.20256080334303e-90	12.7438655698367
29	43152059	43154681	ENSBTAG00000016551	11	-	1.97193691189372e-90	-5.06177000146898
9	77787554	77802592	ENSBTAG00000001446	11	+	2.52446604625084e-90	-5.13904451622126
1	143509231	143535444	ENSBTAG00000021251	4	-	3.01742339517458e-90	13.3871626776322
6	16765033	16815352	ENSBTAG00000034501	11	+	3.02519308767891e-90	12.8245633747721
25	1379294	1391295	ENSBTAG00000019998	11	-	3.13299936365504e-90	5.22680603246789
7	59136027	59267638	ENSBTAG00000006762	4	+	3.30810805627076e-90	13.3662618411266
15	81792137	81813276	ENSBTAG00000016469	11	-	3.33706998040147e-90	6.0332989648686
14	79694161	79733755	ENSBTAG00000001000	4	-	4.08936871401669e-90	13.4445360675984
20	35248387	35347535	ENSBTAG00000001492	11	+	4.54679520051159e-90	-4.95271839103941
11	105698113	105702610	ENSBTAG00000030246	11	+	4.83592205026263e-90	7.06107164619136
1	82467816	82521151	ENSBTAG00000019625	11	+	5.18973957591473e-90	6.11595599523391
19	49269759	49292988	ENSBTAG00000007409	11	+	9.42935053161196e-90	-5.76302851820258
15	53087562	53115417	ENSBTAG00000015182	11	-	1.32177700559764e-89	6.76996117613643
23	50487433	50498284	ENSBTAG00000000786	11	-	2.05842534474231e-89	4.60064767558285
22	48615396	48630387	ENSBTAG00000007850	11	+	2.43531040315725e-89	12.3945920070442
13	59144593	59150719	ENSBTAG00000001936	11	-	3.09610482008241e-89	14.2595975242486
20	39352840	39413736	ENSBTAG00000007071	9	-	3.20438638091758e-89	7.61245919414607
5	74935712	74959662	ENSBTAG00000038652	11	+	4.51206476507006e-89	6.5619921230833
15	40748738	40902329	ENSBTAG00000000700	4	-	4.51717568611841e-89	12.1797147309918
19	40868078	40877769	ENSBTAG00000030523	11	+	5.43831417024649e-89	-6.32133694949839
3	103324512	103327560	ENSBTAG00000021079	4	+	7.8567308560539e-89	13.3334645975957
13	15984601	16002940	ENSBTAG00000017243	11	-	9.73244897186066e-89	-7.58930866158098
X	84816192	84819838	ENSBTAG00000007626	11	+	1.26734174092902e-88	-6.27117215721328
7	70911161	70973272	ENSBTAG00000000306	11	+	1.38227749076437e-88	-5.33484519733618
18	2486595	2491819	ENSBTAG00000006779	4	-	1.73524647796838e-88	12.9367818600878
3	92898616	92898991	ENSBTAG00000010814	4	-	1.97643814979426e-88	13.3507893444489
29	42890799	43092842	ENSBTAG00000017181	11	-	2.09098853274469e-88	6.48844638815977
5	53987908	54214799	ENSBTAG00000021287	11	-	2.40369543731556e-88	9.60293670682966
13	12934867	13000042	ENSBTAG00000008937	11	-	2.64514110673823e-88	-4.88192172231394
7	3926971	3933852	ENSBTAG00000016042	9	+	2.80813701816748e-88	8.70138654418059
21	27527683	27606711	ENSBTAG00000010963	11	+	3.89203101056564e-88	-4.48007204012764
4	77881912	77891706	ENSBTAG00000012237	11	-	4.71407857235354e-88	5.83238631515752
15	38991043	39309268	ENSBTAG00000009150	4	-	5.82360074485616e-88	13.3452212623072
3	14075265	14085162	ENSBTAG00000024470	11	+	5.956024482311e-88	-5.16844093324888
8	38724602	38792047	ENSBTAG00000018347	4	-	7.63094681125252e-88	13.3562985892044
24	58282741	58346780	ENSBTAG00000027916	11	+	8.84849700789138e-88	-4.68777681546161
14	76022900	76066405	ENSBTAG00000019663	11	-	9.61956288337477e-88	4.94310508568505
5	76033362	76050218	ENSBTAG00000011043	11	-	1.16747273081633e-87	-6.07862181547154
4	65670542	65729276	ENSBTAG00000020247	10	-	1.16857210243643e-87	-7.44601758701265
4	113780810	113781704	ENSBTAG00000001198	11	-	1.31204518657142e-87	-5.88550531964028
22	53358572	53380720	ENSBTAG00000017812	5	+	2.39270733018856e-87	10.9086552760307
25	26314945	26318940	ENSBTAG00000018011	11	+	2.82218946638249e-87	-4.49779852110683
27	22814892	22993901	ENSBTAG00000015541	11	+	2.8258881032231e-87	6.01001200751992
13	51853964	51863562	ENSBTAG00000008436	11	-	4.04688532693331e-87	-7.89307697420324
8	53686441	53949026	ENSBTAG00000021127	4	-	4.2371119736312e-87	13.2774617470033
8	85820086	85852096	ENSBTAG00000006939	11	+	4.38455506576445e-87	-4.52032164717388
15	56961319	56974713	ENSBTAG00000001537	9	+	4.87521771035406e-87	14.2439202197384
25	21759691	22136705	ENSBTAG00000020921	11	+	5.19146378870708e-87	-4.78660304361935
5	26958460	26973297	ENSBTAG00000018993	11	+	6.09524717029021e-87	-6.16150076622443
25	7647411	7689263	ENSBTAG00000004038	11	+	6.17478128202832e-87	6.87474708562326
19	51466697	51469340	ENSBTAG00000008747	11	+	6.53937151713662e-87	6.52894056213243
11	106247576	106250629	ENSBTAG00000015074	4	-	7.47298762362522e-87	11.944764485186
19	27210647	27216974	ENSBTAG00000003733	11	-	1.32174176595555e-86	8.64210893136008
3	14208424	14215064	ENSBTAG00000015794	4	+	1.44399195238833e-86	12.2294265974136
2	127773926	127779431	ENSBTAG00000013761	11	+	1.77405116039385e-86	-5.69513892706195
6	104789269	104944120	ENSBTAG00000011170	11	+	2.78293381068815e-86	-6.12202998505429
X	130459280	130711913	ENSBTAG00000003727	11	+	2.82673570387987e-86	-4.4065552161678
16	1327007	1335059	ENSBTAG00000012349	11	+	3.73155985651148e-86	-5.58414407517128
4	44892393	45239989	ENSBTAG00000003658	9	-	4.13699827695317e-86	9.90420328256203
10	21699228	21708079	ENSBTAG00000012724	10	+	4.22942826733647e-86	8.87250316088668
11	26156647	26174650	ENSBTAG00000016366	4	+	9.23227392904241e-86	13.3247518237564
16	79522521	79592696	ENSBTAG00000023144	11	+	9.58758080796049e-86	-5.69733009902122
23	27600054	27604052	ENSBTAG00000008959	11	+	1.12807077185544e-85	-5.9522090256386
2	127164651	127202531	ENSBTAG00000014447	11	-	1.17319958478982e-85	-4.55873456356058
3	39926297	39948945	ENSBTAG00000019093	11	-	1.2159701581104e-85	9.12289939423868
18	35296997	35327453	ENSBTAG00000018900	11	+	1.37747097462673e-85	-5.60456101571698
20	2032972	2082267	ENSBTAG00000009381	11	-	2.67037330313817e-85	-4.39126959274322
21	61618875	61653533	ENSBTAG00000019916	7	-	3.82647558328392e-85	9.02104023362685
2	38682029	38711144	ENSBTAG00000008329	11	+	6.17244741054247e-85	-4.68854836948417
7	20816180	20827916	ENSBTAG00000038464	4	+	6.18497158002207e-85	13.317741535704
26	25856474	25865594	ENSBTAG00000017710	11	+	7.11741826118809e-85	5.80005266931634
9	104735656	104760261	ENSBTAG00000018810	4	-	8.12785737594008e-85	13.3526783947261
3	16747640	16761172	ENSBTAG00000006234	4	-	9.6710762892713e-85	11.8453637166297
19	24395973	24452796	ENSBTAG00000020000	11	+	1.26773143156697e-84	-6.07667484029522
18	57835593	57842767	ENSBTAG00000008852	11	-	1.61179165281244e-84	-5.69882603876687
25	18207128	18234451	ENSBTAG00000037449	4	+	1.84893617048981e-84	13.1953515469695
5	56051445	56062903	ENSBTAG00000007156	11	+	1.84893617048981e-84	-6.16913379292482
26	11141010	11161385	ENSBTAG00000004662	9	-	2.42849201065185e-84	10.1582196958313
3	51104163	51112405	ENSBTAG00000016723	11	+	2.76096445751034e-84	-5.09453034664188
13	12576390	12590757	ENSBTAG00000012377	11	-	3.37534639952436e-84	5.81470690595085
3	17176216	17179005	ENSBTAG00000006505	11	-	4.01886098763408e-84	-5.70315436889948
10	67843327	67861113	ENSBTAG00000002326	11	+	4.04690823037034e-84	-5.48779122783871
3	32851232	32852963	ENSBTAG00000047879	11	+	5.28445610249966e-84	-6.18569836297264
3	43504600	43585149	ENSBTAG00000006491	11	-	5.36475497411759e-84	4.7847415402361
8	17241723	17245917	ENSBTAG00000043983	4	+	5.69159198994125e-84	13.1562660771251
17	71584845	71593897	ENSBTAG00000014464	4	-	8.17368992825495e-84	13.3550009575495
16	29585791	29624037	ENSBTAG00000000140	11	+	8.65365872805681e-84	6.53017942836575
3	21983347	21999397	ENSBTAG00000006720	4	+	9.98660849471703e-84	13.2576760134594
4	51912651	52042198	ENSBTAG00000006161	11	-	2.73295692404582e-83	5.42915753076373
7	21907305	21926375	ENSBTAG00000019988	11	-	2.82637478121488e-83	-5.40648271665242
12	79189511	79429462	ENSBTAG00000000146	11	+	3.01317000965735e-83	6.16803766336017
13	67663137	67697607	ENSBTAG00000016208	8	-	3.81381464317509e-83	9.71020924837695
3	6228348	6426528	ENSBTAG00000016341	4	+	3.96746759941361e-83	13.2561641371501
3	20420022	20427199	ENSBTAG00000021481	4	-	5.2419537951928e-83	13.3370565753554
X	135148995	135198057	ENSBTAG00000034402	11	+	5.57069853203881e-83	6.73015745446391
22	53998566	54003908	ENSBTAG00000015708	11	-	7.25548078313215e-83	-4.79109463782946
4	5104898	5244348	ENSBTAG00000017086	10	+	8.32973883896967e-83	7.37346780572623
7	40282468	40296228	ENSBTAG00000043994	11	+	1.31408159632985e-82	-4.6580032783443
1	130588842	130615791	ENSBTAG00000020028	8	+	1.40904696130357e-82	8.23558666893913
X	71709927	71806536	ENSBTAG00000011613	8	+	1.43343943488373e-82	11.7206398396955
3	8836997	8864398	ENSBTAG00000002947	11	-	1.45214996912703e-82	-4.34471272115465
27	14769570	14800205	ENSBTAG00000017183	4	-	2.27684687893337e-82	13.1854757265409
3	7898509	7904866	ENSBTAG00000034159	8	-	2.4958210420725e-82	-8.40320373342883
23	27529855	27531864	ENSBTAG00000020674	11	+	3.08782707500259e-82	-7.2337204283623
8	62466445	62601823	ENSBTAG00000014922	11	-	3.62309558936118e-82	5.03884115904927
3	15399754	15408994	ENSBTAG00000017056	11	+	3.95102015482526e-82	5.85552168494941
1	56722580	56818961	ENSBTAG00000014441	11	+	5.71143231989642e-82	-4.55395278758873
1	56353744	56378308	ENSBTAG00000013769	11	+	5.82386759403834e-82	6.90613190505379
8	112948193	112954511	ENSBTAG00000005403	11	+	6.48384008610821e-82	6.16645413890718
26	10714131	10748014	ENSBTAG00000010785	11	+	6.72222849443483e-82	-4.51554422340291
8	105223465	105308444	ENSBTAG00000017306	11	-	6.83415623437086e-82	-4.61156025043606
1	71765080	71791874	ENSBTAG00000009614	11	+	8.29749814851695e-82	-4.34103513776161
25	14469281	14570639	ENSBTAG00000021090	11	+	8.56571850533191e-82	-5.29155336649567
19	55118591	55153750	ENSBTAG00000002633	11	-	8.58846229489752e-82	-4.58084616859103
24	58119581	58248068	ENSBTAG00000014284	8	-	9.07149759280219e-82	-12.1384130012531
1	25620169	26210494	ENSBTAG00000009851	4	-	1.00597710384252e-81	12.13588493324
18	35763842	35794542	ENSBTAG00000012112	11	+	1.07053348073397e-81	-5.82966614354892
5	110122672	110124878	ENSBTAG00000038439	11	+	1.60638601627212e-81	4.96569088467469
7	18351369	18388976	ENSBTAG00000007661	11	-	1.83995963383016e-81	-5.05084782746514
9	20073013	20335161	ENSBTAG00000012096	11	+	2.14382188449356e-81	4.59699785443357
21	42937759	43000529	ENSBTAG00000027024	11	+	2.24292671968888e-81	5.23725133334926
8	103452038	103512716	ENSBTAG00000031295	11	+	2.4801400366647e-81	4.71705687258231
16	24929464	24973373	ENSBTAG00000016277	11	+	2.54530703018124e-81	6.32863397251484
13	79329172	79355665	ENSBTAG00000012297	4	-	4.03738580430582e-81	11.9771573430371
25	1767069	1779723	ENSBTAG00000009965	11	-	4.71410067271258e-81	4.56422008291324
3	98567048	98587443	ENSBTAG00000014225	4	-	4.82773677601073e-81	13.1093451940364
10	34202005	34280992	ENSBTAG00000021872	11	-	8.17236124677281e-81	-6.55160954978154
19	6439282	6464109	ENSBTAG00000018706	11	+	8.77936342028225e-81	5.57767656617255
3	101167827	101172831	ENSBTAG00000017027	11	-	1.14045488158029e-80	5.14045835988532
21	5795676	5833339	ENSBTAG00000009125	4	-	1.28164564006973e-80	10.8892050724137
18	36911357	36924689	ENSBTAG00000020632	10	-	1.37409138358656e-80	8.11934660831983
3	19818788	19828310	ENSBTAG00000015304	4	-	1.74963438480029e-80	13.1417638116375
23	15122241	15133440	ENSBTAG00000015707	10	-	2.1344357697129e-80	-7.22889210790831
17	73300144	73307793	ENSBTAG00000040298	11	+	3.32534956670025e-80	8.10014374754644
19	5221506	5283308	ENSBTAG00000007013	11	+	4.11571960856978e-80	7.90146991032737
23	21938480	21980132	ENSBTAG00000014272	11	-	5.14250221781037e-80	4.79651249899134
25	26765630	26769345	ENSBTAG00000026326	11	-	5.3573737413434e-80	-5.82563217335667
2	124819575	124906896	ENSBTAG00000012848	4	-	5.5844712606065e-80	9.8999419041656
18	55195157	55212513	ENSBTAG00000039971	4	-	5.91253991068684e-80	13.1019969475065
18	35544369	35547611	ENSBTAG00000018043	11	-	6.10059145397164e-80	5.42242701404082
11	106209226	106222883	ENSBTAG00000047254	11	+	7.51018751491261e-80	-5.94967710115719
1	144790330	144812855	ENSBTAG00000000160	11	-	8.85810695924171e-80	5.36130688537292
2	65677514	65719366	ENSBTAG00000021103	11	-	8.98452393409173e-80	4.10457706785486
17	66557142	66573393	ENSBTAG00000031851	11	+	1.07927388688319e-79	-5.38862176874911
1	147542824	147572432	ENSBTAG00000019269	11	+	1.46448724754566e-79	6.5612310068925
11	3016324	3056118	ENSBTAG00000005892	11	+	1.7736759233267e-79	-5.94917573327263
29	41087530	41102449	ENSBTAG00000015511	11	-	1.95107479889271e-79	-5.89525268482849
19	19027997	19036601	ENSBTAG00000009353	11	+	2.24363705714298e-79	-4.80173863974346
5	28640674	28677837	ENSBTAG00000008897	11	+	2.54761108023699e-79	-5.302081317585
3	13986477	14007210	ENSBTAG00000012405	8	-	2.9781742885569e-79	8.14732664730602
5	98016611	98171227	ENSBTAG00000011761	11	+	4.41931578739546e-79	4.59121314442013
5	88852392	88860007	ENSBTAG00000002551	4	+	6.14994490941266e-79	13.0831342847223
22	11813890	11849423	ENSBTAG00000011278	11	+	7.10285603621708e-79	6.08022024709066
7	45182656	45191973	ENSBTAG00000020772	11	+	7.57264349146819e-79	-5.39110155897894
17	65220604	65237484	ENSBTAG00000007484	11	+	9.11146370319394e-79	4.79116801705537
18	52303108	52316896	ENSBTAG00000004588	9	-	1.12510802097594e-78	-8.40605698038076
5	101896621	101909500	ENSBTAG00000004556	11	-	1.1727601407044e-78	-4.94667068247438
18	46067592	46078935	ENSBTAG00000031441	11	+	1.38384748767262e-78	-4.5026053609671
3	9022903	9053379	ENSBTAG00000011238	11	+	1.76862938746089e-78	-6.6798418982881
2	116619948	116644855	ENSBTAG00000021325	8	-	1.7715257252884e-78	6.59652262407931
3	9090440	9129487	ENSBTAG00000007927	11	+	2.47695640750429e-78	-6.25158120887035
15	29313735	29344970	ENSBTAG00000023283	11	-	2.5173288376282e-78	-4.05233866446746
15	53582240	53643983	ENSBTAG00000012505	9	+	3.06845454960538e-78	8.78958072633601
14	36438471	36470764	ENSBTAG00000001808	11	-	3.97935308692796e-78	4.23549317239294
13	17540960	17586321	ENSBTAG00000020892	11	+	4.39485301888883e-78	-7.33249658897682
4	59970935	59973819	ENSBTAG00000046588	11	-	5.24421140588023e-78	5.32535074353585
8	76525368	76531334	ENSBTAG00000008493	11	-	6.72186878388079e-78	-5.45027026409914
5	88677585	88831324	ENSBTAG00000019294	4	+	6.85244813513119e-78	13.0366948790321
18	32798825	32888927	ENSBTAG00000032092	4	-	8.75341068372855e-78	13.0199496448838
16	3438789	3463795	ENSBTAG00000008734	11	-	8.80092566993693e-78	5.30303758032939
5	85310639	85366003	ENSBTAG00000019711	11	-	1.03145788121278e-77	-5.00165585321993
5	109876441	109894993	ENSBTAG00000018530	11	+	2.05676353406979e-77	6.78864374635532
14	83892852	84109620	ENSBTAG00000013369	11	+	2.20989299967903e-77	6.45303003990797
3	12546983	12563851	ENSBTAG00000022514	7	+	3.59949446064322e-77	12.3724996252697
3	49541294	49686388	ENSBTAG00000018010	4	+	6.02818204674444e-77	13.0172007592467
13	78319019	78368752	ENSBTAG00000017537	4	-	6.19887031172276e-77	13.0470934631757
3	69344156	69382504	ENSBTAG00000024240	11	-	6.65334898550269e-77	5.29065741843178
2	30642214	30666124	ENSBTAG00000013957	11	+	8.29003136983626e-77	-5.71946145096492
7	45159980	45162941	ENSBTAG00000020764	11	+	1.04213708841897e-76	-5.16296560253704
26	25881751	25885322	ENSBTAG00000013717	4	-	1.04676386936473e-76	13.3264917430205
29	50238210	50276209	ENSBTAG00000010447	11	-	1.10407352709611e-76	-5.86532531131453
11	106822996	106831824	ENSBTAG00000048155	11	+	1.18983483155594e-76	-7.32516427682429
10	20704885	20713840	ENSBTAG00000010234	11	+	1.21608182410062e-76	4.17967289852401
28	32826046	33587986	ENSBTAG00000013300	4	-	1.26553893089636e-76	12.0016705083856
22	61123419	61130341	ENSBTAG00000008778	4	-	1.69416465400896e-76	13.0489557630506
5	115583626	115608935	ENSBTAG00000008057	11	+	1.70743707869869e-76	-5.24392978410996
X	57476263	57477875	ENSBTAG00000027843	11	-	1.83941867196312e-76	4.62681126707211
18	49309014	49313926	ENSBTAG00000005390	11	-	1.98874065002468e-76	-4.82254988723407
18	55745677	55751319	ENSBTAG00000044132	4	-	2.14600340486364e-76	13.0220749098598
10	12383330	12413251	ENSBTAG00000015155	11	+	2.78200495234501e-76	4.6568613788135
11	20388062	20448763	ENSBTAG00000032905	11	+	2.79199864035591e-76	4.07183223476414
18	7793105	7805806	ENSBTAG00000006795	11	-	2.92771898256684e-76	4.52556484884258
6	18335030	18450774	ENSBTAG00000006844	11	+	2.93862249228498e-76	-8.03587848109963
14	21577308	21580910	ENSBTAG00000013227	4	-	3.6473596895811e-76	12.9609475416667
16	37973198	38045988	ENSBTAG00000017722	11	-	3.80451146559137e-76	5.29485351159642
15	83203869	83245437	ENSBTAG00000036260	11	-	4.55410725273474e-76	-4.93641207612926
10	85821882	85839587	ENSBTAG00000018469	11	-	4.73529657809937e-76	4.69584703985242
13	60407803	60446557	ENSBTAG00000001376	4	-	5.23686299876794e-76	12.9745527015951
7	20697580	20716655	ENSBTAG00000037765	11	-	7.52223060460973e-76	4.7641499351496
5	28576319	28615499	ENSBTAG00000017943	11	+	7.63851280286791e-76	-5.26145190118467
16	52452722	52456578	ENSBTAG00000031631	11	+	1.25352935503585e-75	5.66436419245848
18	64270786	64282112	ENSBTAG00000023338	4	-	1.52093933605088e-75	11.7219745895573
21	35057677	35082119	ENSBTAG00000009086	9	-	1.75635550527129e-75	8.56903249609003
23	17807297	17820479	ENSBTAG00000021066	4	+	1.781369961067e-75	12.9856562985155
4	79986253	79997754	ENSBTAG00000002912	5	+	1.92804979087448e-75	9.22509265191162
1	144257034	144297415	ENSBTAG00000023398	11	+	2.14775656964537e-75	-6.37118737313869
5	56313932	56321238	ENSBTAG00000018403	11	+	2.31187167929227e-75	-4.83849452834379
16	75567713	75610920	ENSBTAG00000016542	11	+	3.51099493882372e-75	12.4292595766593
1	22123654	22181827	ENSBTAG00000002623	11	+	3.62307704230752e-75	-4.1290118649023
14	2327869	2331019	ENSBTAG00000014642	11	+	3.8160766939084e-75	4.90030873572393
18	25126946	25184749	ENSBTAG00000005413	11	+	4.00449931964769e-75	-5.46608106207468
13	68258626	68366080	ENSBTAG00000000653	11	+	4.11520985083168e-75	-4.75437651417594
7	20966850	20978542	ENSBTAG00000006001	11	+	4.19140776614513e-75	8.44094024328881
6	26167968	26224688	ENSBTAG00000007921	11	-	5.54031863729445e-75	-4.90948579114752
16	38049258	38080860	ENSBTAG00000020755	8	-	7.39254793678536e-75	8.63878605822372
8	75713096	75850738	ENSBTAG00000005958	11	+	8.47532507204002e-75	-3.9990132784334
22	61133593	61160689	ENSBTAG00000008774	11	+	1.03712771296192e-74	8.29239730083422
2	119074976	119124140	ENSBTAG00000015752	11	-	1.10872385811003e-74	-4.41255446894313
9	86852606	86998307	ENSBTAG00000001826	5	+	1.26786624876016e-74	11.5252867418222
13	47492958	47515677	ENSBTAG00000017346	11	-	1.93436805276297e-74	-4.58263162367396
16	80751685	80877243	ENSBTAG00000009265	4	+	2.39062829095239e-74	12.9077899064147
19	29608714	29648238	ENSBTAG00000005052	4	+	2.90467523231831e-74	12.9792935745053
21	70707407	70715785	ENSBTAG00000022775	4	+	2.95794355539061e-74	12.9436342135905
18	48851896	48860406	ENSBTAG00000001775	11	-	2.96556374638966e-74	-5.22498327157092
16	71413973	71455068	ENSBTAG00000010978	11	-	3.92131029903392e-74	5.05238426551161
15	32412563	32424510	ENSBTAG00000019246	11	+	4.28535271763041e-74	5.7960137133009
25	17039665	17081449	ENSBTAG00000016505	4	-	4.50943521606249e-74	12.9974738803678
18	43435072	43466267	ENSBTAG00000013338	4	-	4.90379547161435e-74	13.007942112573
4	113720918	113729756	ENSBTAG00000009850	11	+	5.3216230425354e-74	-6.16865485304694
6	43436543	43531420	ENSBTAG00000004653	10	-	6.56369296585547e-74	9.44273398539558
26	25060218	25073503	ENSBTAG00000038540	11	+	7.7872337586967e-74	7.6679487165928
22	892004	1069280	ENSBTAG00000011628	10	-	8.65947739085337e-74	5.26712533479242
4	113910741	113941457	ENSBTAG00000030940	11	-	1.19035026114098e-73	-6.10555531334661
9	77233381	77296724	ENSBTAG00000000245	11	-	1.22087260149876e-73	5.94931022728889
1	58085013	58125875	ENSBTAG00000001235	11	-	1.35560285507235e-73	-5.69347834893289
1	68263140	68420954	ENSBTAG00000018777	4	-	1.38298918907837e-73	12.9022495363798
22	39175037	40360572	ENSBTAG00000021911	11	-	1.44098205986394e-73	6.48663052186802
29	28719988	28734705	ENSBTAG00000004356	5	-	1.80540497015368e-73	11.9830277079732
7	55222500	55234079	ENSBTAG00000008250	9	-	1.90638378453637e-73	8.87266478079006
9	73063428	73066402	ENSBTAG00000021827	4	+	1.99781369734568e-73	12.9303792998934
24	57193943	57239492	ENSBTAG00000022819	4	+	2.50909236869924e-73	12.8698713363104
4	10302666	10307412	ENSBTAG00000012894	11	-	2.84337858945926e-73	-3.7730335084375
26	23747357	23764458	ENSBTAG00000036127	11	+	3.5008798190899e-73	5.14880131131244
16	24125198	24137830	ENSBTAG00000004414	4	-	4.09723981631388e-73	12.8847045603593
11	104134682	104146456	ENSBTAG00000025161	11	-	5.21700841122645e-73	5.40958255222777
19	41326677	41338255	ENSBTAG00000008611	11	+	5.36777968425081e-73	7.05998849292059
X	13915386	13926276	ENSBTAG00000019061	11	-	7.57152591954473e-73	-4.4625595350193
6	7388727	7590933	ENSBTAG00000006434	4	-	7.60939754516216e-73	10.1846015322737
2	131791679	131857642	ENSBTAG00000008951	7	-	7.70264526726738e-73	10.2499646862782
22	53521905	53556089	ENSBTAG00000001292	8	+	7.94567245332168e-73	8.61546696149784
19	17622148	17634850	ENSBTAG00000008913	5	-	8.78409975369417e-73	13.1841744058092
10	43640453	43692975	ENSBTAG00000020281	11	-	1.0442965538465e-72	-4.36638166026967
19	29084418	29269338	ENSBTAG00000012137	4	+	1.15929909216853e-72	12.9737444148905
25	2927845	2944136	ENSBTAG00000004505	11	-	1.23458368246528e-72	-5.99189721471466
7	7886058	7894496	ENSBTAG00000038154	11	-	1.71341663717452e-72	-6.32994367732237
25	26392491	26397916	ENSBTAG00000008631	11	-	1.7310579655957e-72	-6.05909295880348
8	70186538	70237645	ENSBTAG00000019225	11	+	1.86839565570316e-72	7.40667549883211
16	31338404	31368006	ENSBTAG00000003804	11	-	1.93885923060722e-72	3.55384203932207
16	771322	781451	ENSBTAG00000018223	11	-	2.30706160106948e-72	-4.79443936331714
5	42075174	42147586	ENSBTAG00000004832	7	+	2.69693773242282e-72	8.73120081234768
29	45972076	45974235	ENSBTAG00000004782	11	-	3.20738685001576e-72	-5.39302395605244
29	50182528	50187374	ENSBTAG00000000103	11	-	4.33890428027469e-72	3.96777657064465
14	68668785	68730708	ENSBTAG00000016959	11	-	5.61559273922547e-72	6.74577559291626
2	130023500	130069587	ENSBTAG00000038865	4	+	5.96263341810525e-72	12.991498734864
24	1018252	1099817	ENSBTAG00000000656	11	-	7.02182504982534e-72	-4.04000167022577
7	18866560	18937070	ENSBTAG00000039160	11	-	7.25112452850484e-72	-5.11413366095205
18	39221304	39300130	ENSBTAG00000019884	6	+	7.90251127057112e-72	10.4660515429233
4	113866799	113874303	ENSBTAG00000046257	11	-	8.47351557451718e-72	-5.63103873443468
29	44920589	44948773	ENSBTAG00000009026	11	+	1.11179733158222e-71	-4.48294812305313
11	26124238	26156411	ENSBTAG00000016365	4	-	1.18106489348247e-71	12.8898581075206
3	93601358	93625434	ENSBTAG00000014649	11	-	1.26547689604661e-71	3.83370859752017
6	104006455	104056137	ENSBTAG00000006307	11	-	1.32796563470783e-71	5.84913470868934
19	24983918	24996301	ENSBTAG00000015258	11	-	1.42361413476166e-71	-5.81984720048105
7	13837388	13844314	ENSBTAG00000009661	11	-	1.77759277867999e-71	-4.20536900745545
8	571564	923258	ENSBTAG00000001081	4	+	2.18613190370831e-71	12.8198910138538
18	18745673	18809260	ENSBTAG00000006208	11	+	2.40886935445789e-71	-4.61241340152546
7	17487093	17503466	ENSBTAG00000032125	11	+	2.53682089672551e-71	-6.04078677429799
21	65841996	65938304	ENSBTAG00000018019	11	-	2.95575143082023e-71	-6.62090512091141
7	22128057	22141914	ENSBTAG00000020446	11	-	3.10962168916516e-71	4.20448389768251
22	11390435	11468069	ENSBTAG00000013402	4	+	3.25901673781849e-71	12.8500448014305
29	41045231	41082248	ENSBTAG00000015505	11	+	3.41549799472315e-71	8.45282318717201
7	17569053	17579485	ENSBTAG00000018894	11	-	3.4472562870802e-71	4.25677328350611
8	69871348	69896984	ENSBTAG00000045887	4	+	4.04561704826081e-71	10.481333149032
19	27953738	27955396	ENSBTAG00000004222	11	-	4.41836749700505e-71	6.63787626557185
20	38026745	38070013	ENSBTAG00000011334	11	+	5.31720338100278e-71	4.21416399023369
20	23658801	23793336	ENSBTAG00000010526	11	+	5.52176587393045e-71	4.17486718657956
17	74749249	74750524	ENSBTAG00000022020	4	-	9.19846602487715e-71	12.8470369018164
1	141349994	141401851	ENSBTAG00000002029	4	+	9.99527352561377e-71	12.7825003131304
19	43945991	43947907	ENSBTAG00000016847	11	+	1.3173694095445e-70	10.1795347966873
25	26694337	26709145	ENSBTAG00000013669	11	-	1.41317784379723e-70	-5.9794019615824
13	29967416	30027451	ENSBTAG00000007703	11	-	1.65643253386325e-70	5.03007479054609
27	34707900	34774452	ENSBTAG00000005725	11	+	1.71113856876614e-70	8.1208090323196
27	24316622	24317477	ENSBTAG00000010606	11	-	1.82652330234712e-70	4.90166535495865
9	40275981	40293610	ENSBTAG00000033367	4	+	1.91684693431979e-70	13.063499177594
16	30708031	31000733	ENSBTAG00000022777	11	-	1.99604020189142e-70	4.91835552797449
13	28254813	28275573	ENSBTAG00000007700	11	-	2.34484972351371e-70	4.61216848332861
18	34476951	34556068	ENSBTAG00000001104	11	-	3.03056902835694e-70	6.52544660876844
1	77198181	77343645	ENSBTAG00000013205	11	-	3.32277664561528e-70	4.44316517754658
28	30215524	30732444	ENSBTAG00000011072	11	+	3.68096188550016e-70	4.27493989652912
8	1792851	1816770	ENSBTAG00000010326	11	-	3.79160075745479e-70	6.46786183399005
28	24869417	24892252	ENSBTAG00000014315	9	-	3.82988632233506e-70	10.4947941426468
3	103318856	103324197	ENSBTAG00000046220	4	-	4.66956462324224e-70	12.7986268179601
2	123350417	123376541	ENSBTAG00000005477	11	+	4.67508635428182e-70	-5.57264404594297
19	28680824	28800880	ENSBTAG00000021151	11	-	4.94399261384585e-70	6.02112279753639
7	3613637	3623376	ENSBTAG00000015144	11	+	5.08478415212445e-70	-4.27450730150467
22	54041057	54057181	ENSBTAG00000031348	11	-	5.66717360647025e-70	-7.20803310889146
5	35657328	36042694	ENSBTAG00000032183	11	+	5.93383138598311e-70	-7.85261507973212
23	28918427	28920742	ENSBTAG00000027246	11	+	6.13050232051813e-70	-5.87035207048459
8	105841515	105870631	ENSBTAG00000025782	11	-	6.87530741756018e-70	-5.8784054175655
27	18785637	18810610	ENSBTAG00000010085	4	-	7.75583762932434e-70	9.83403614511815
7	45165706	45182208	ENSBTAG00000020766	11	+	9.17609276475994e-70	-4.26699901588523
2	23377567	23390741	ENSBTAG00000003458	11	-	1.09073508332086e-69	-6.32193545883552
13	80015600	80114072	ENSBTAG00000018270	11	-	1.11093234703255e-69	-5.75187686793983
18	14053450	14057708	ENSBTAG00000000638	11	+	1.11650346138065e-69	-5.05206135963827
6	90695493	90697557	ENSBTAG00000027513	7	+	1.7148941179932e-69	-12.2248627501366
18	57031408	57036601	ENSBTAG00000043953	7	-	1.75602248375407e-69	-12.7821037635368
13	67118489	67120879	ENSBTAG00000003212	6	+	2.26929428620046e-69	8.89480763077845
10	36577284	36586360	ENSBTAG00000010361	10	+	2.59948177292291e-69	7.27819116613449
9	92451952	92525551	ENSBTAG00000012674	7	-	3.01237439906414e-69	11.9022704168051
1	84366237	84428658	ENSBTAG00000010397	11	-	3.9810900847978e-69	-4.86630611670902
23	18671463	18805208	ENSBTAG00000004104	11	+	3.98713618767476e-69	-5.69099883720753
1	71072050	71085633	ENSBTAG00000032819	5	+	4.01959635622405e-69	12.7575328597753
3	16887101	16888570	ENSBTAG00000019203	11	+	4.70716925281639e-69	-7.30821247521369
3	14659268	14679216	ENSBTAG00000012228	11	-	5.18365176893612e-69	-3.96389307113078
21	48214178	48217962	ENSBTAG00000013888	4	-	5.39413107879108e-69	12.7507649072298
3	32598407	32637230	ENSBTAG00000006466	11	-	5.46467206762247e-69	-5.47138351574834
16	66452390	66571427	ENSBTAG00000035836	4	-	5.79390767525938e-69	11.2699962189719
17	53715929	53718425	ENSBTAG00000039688	4	-	7.06496727029684e-69	12.743482704469
11	2401654	2435800	ENSBTAG00000012925	11	+	9.9298056156956e-69	-4.84860911354409
7	97350407	97406000	ENSBTAG00000004413	9	+	1.08087156797589e-68	7.56322708081002
3	3576687	3636911	ENSBTAG00000016801	4	+	1.21975625725124e-68	12.9316399785718
3	21470720	21474444	ENSBTAG00000021823	4	+	1.26827817845999e-68	12.7808238662146
1	109661961	109704520	ENSBTAG00000014713	11	+	1.58764474509007e-68	8.22833443028059
13	42951020	42960765	ENSBTAG00000004273	11	+	1.72489104081021e-68	-5.07455230941233
3	8969736	8985751	ENSBTAG00000001197	11	-	1.76695987387489e-68	-3.84447627016724
4	68926597	69034386	ENSBTAG00000001036	11	+	2.01386166316359e-68	4.3430586200381
20	38335657	38368259	ENSBTAG00000019975	11	-	2.07023503978468e-68	-6.41326164491354
12	16255787	16320221	ENSBTAG00000007079	11	-	2.18688910832208e-68	-5.47868688528015
7	97276412	97331340	ENSBTAG00000020178	11	+	2.56275289394268e-68	5.99760090072784
11	72525751	72538457	ENSBTAG00000011325	11	-	2.87339859683069e-68	5.89998334301911
7	21421265	21429075	ENSBTAG00000006619	11	+	2.88223509649191e-68	-4.93128926144007
18	55071101	55087454	ENSBTAG00000021191	5	+	2.92291932300077e-68	10.0058753480627
16	65545496	65662819	ENSBTAG00000011966	11	+	3.09505053707776e-68	4.29622376110273
7	16298107	16300588	ENSBTAG00000010731	11	-	3.135851491186e-68	-4.94406074852671
14	9615579	9639486	ENSBTAG00000017138	11	+	3.50883356955492e-68	-6.63762763406314
11	67066106	67158230	ENSBTAG00000023976	11	+	5.22092137277759e-68	-3.8575297833056
21	29553200	29673109	ENSBTAG00000006675	11	+	5.44384791242095e-68	9.88650840753376
10	77201410	77273590	ENSBTAG00000004732	7	-	5.47448355530485e-68	7.97958320943938
5	65852753	65882216	ENSBTAG00000002490	11	+	8.43489929887654e-68	4.58797679284286
27	18574169	18698056	ENSBTAG00000039682	11	+	9.13436020485041e-68	7.90341762621667
25	26340078	26341408	ENSBTAG00000018016	11	-	9.95242640345829e-68	7.3232346599797
15	78266385	78275225	ENSBTAG00000009576	11	-	1.16706577469978e-67	6.33953415218366
5	95376922	95395815	ENSBTAG00000006039	11	+	1.16803409559955e-67	-5.24973819680281
17	34749101	34753222	ENSBTAG00000021245	11	-	1.900913737781e-67	5.81577257445058
23	28828554	28829049	ENSBTAG00000025398	9	-	4.72419156854897e-67	-6.78202783107172
4	114075523	114086267	ENSBTAG00000008550	11	+	7.86876730971741e-67	-6.02241554506189
X	20249085	20260907	ENSBTAG00000017843	11	+	9.21153005051836e-67	-7.33451469118381
15	82159473	82172143	ENSBTAG00000016267	11	+	9.80311432894899e-67	12.8415208276896
10	16901654	16949714	ENSBTAG00000015580	11	-	1.11524491460553e-66	-3.86460473841044
13	45500598	45553520	ENSBTAG00000002683	11	-	1.13821041659601e-66	-4.03836242697741
23	33102945	33246914	ENSBTAG00000009798	4	+	1.23525436798029e-66	12.704062103194
1	42468326	42469403	ENSBTAG00000020997	7	+	1.44844076693783e-66	-7.93061885429058
28	14359125	14416928	ENSBTAG00000010694	4	+	1.50513872441434e-66	12.7384750015717
23	17845968	17856150	ENSBTAG00000015131	11	+	1.50911770430367e-66	6.92880095614436
15	30122000	30127150	ENSBTAG00000008077	11	-	1.51039960207158e-66	4.81087019336461
21	26481214	26490869	ENSBTAG00000000735	11	-	1.57263022885694e-66	-4.95542414135883
3	59081327	59119092	ENSBTAG00000003444	7	+	1.60944596758635e-66	8.10225118904849
5	111824689	111844169	ENSBTAG00000015157	11	+	1.69496075114462e-66	-6.13227923919409
16	37106632	37143040	ENSBTAG00000021211	8	-	2.0311088362382e-66	6.52963736861529
4	113763390	113768447	ENSBTAG00000039588	11	-	2.08378767164731e-66	-5.14819712977447
16	70439847	70501645	ENSBTAG00000024449	11	-	2.25164294449031e-66	-5.36594406676697
21	20871464	20886141	ENSBTAG00000001740	5	-	3.61332241390458e-66	13.3506731710773
19	25847058	25849237	ENSBTAG00000021864	11	-	4.41436986471572e-66	5.82668637557764
18	51679283	51682971	ENSBTAG00000001882	11	-	4.59275428997185e-66	-7.69415482629938
18	61318605	61401807	ENSBTAG00000036224	11	+	4.7435654588987e-66	-4.8408323731105
5	27032006	27042825	ENSBTAG00000005623	4	-	6.25719582446379e-66	12.7412012073535
8	44310612	44545537	ENSBTAG00000002190	11	-	6.33845209468407e-66	-4.4311789306164
18	48811367	48820509	ENSBTAG00000016313	11	-	6.83759940282927e-66	3.52178631119311
14	1719731	1724220	ENSBTAG00000046026	4	+	6.92521841463072e-66	12.1744415659922
11	106183597	106189094	ENSBTAG00000048125	11	+	7.46998941185369e-66	-6.86064620002236
20	39805162	39820743	ENSBTAG00000021813	11	+	9.14941565570761e-66	4.47557971927019
16	47827123	47934930	ENSBTAG00000021202	11	+	1.05620861490515e-65	-4.23184190359055
X	15811929	15878198	ENSBTAG00000019652	11	+	1.07215380679973e-65	-4.32339987839839
22	7383751	7388696	ENSBTAG00000034883	11	+	1.31544476875163e-65	-7.06379869908573
2	118927758	118962018	ENSBTAG00000009664	11	+	2.10483936008471e-65	-3.63808199657369
6	37913109	38030583	ENSBTAG00000017704	11	+	2.13278003218899e-65	4.94634720632131
13	74393119	74412880	ENSBTAG00000015127	11	-	2.43331428858186e-65	6.19256956054371
3	94543866	94575375	ENSBTAG00000002719	11	+	2.51360018464911e-65	-6.44528489345928
8	45219433	45354500	ENSBTAG00000009917	11	+	2.63569594239005e-65	-5.96375238298259
3	75082358	75109443	ENSBTAG00000014791	11	-	2.95951068266584e-65	4.55985270149145
3	120383560	120476582	ENSBTAG00000015996	11	+	3.26585348968376e-65	6.58894471622756
17	6636916	6684756	ENSBTAG00000016813	11	+	4.13699204814957e-65	7.71388011435311
19	51673283	51677365	ENSBTAG00000003786	10	-	4.18382992411663e-65	10.4284193651899
16	4113294	4134772	ENSBTAG00000010408	11	+	5.07702859503198e-65	-5.09318407468813
25	25233185	25268874	ENSBTAG00000019567	11	+	5.16908154897803e-65	-5.25073067850123
5	31160698	31176231	ENSBTAG00000005464	8	+	5.66493777761474e-65	8.75033717158737
25	2478688	2488857	ENSBTAG00000016424	11	+	5.96027462320688e-65	-5.33669380493245
16	39722589	39759444	ENSBTAG00000016685	11	+	6.99136522398947e-65	3.8073010345481
15	66454330	66541790	ENSBTAG00000011578	11	+	7.99929581947173e-65	-5.31355021523462
9	96514751	96597679	ENSBTAG00000010334	11	+	8.19411832305249e-65	-5.45963017899726
3	74488313	74530201	ENSBTAG00000019230	4	+	8.84321647259206e-65	12.6045975168349
16	50811141	50834864	ENSBTAG00000020837	5	-	9.12823026152164e-65	12.6540097519062
17	45501311	45511335	ENSBTAG00000007510	11	-	1.08731870990275e-64	3.88509291022092
8	39930089	39994840	ENSBTAG00000018667	11	-	1.14571683240213e-64	4.91742033021804
11	86588328	86601250	ENSBTAG00000020297	11	-	1.34488570131791e-64	-4.35289152425756
6	60848685	60896785	ENSBTAG00000013451	11	+	1.45090662059193e-64	-4.78212864173017
4	112815326	112848415	ENSBTAG00000009426	11	-	1.78543175149472e-64	-3.95119204111252
19	27455596	27459088	ENSBTAG00000020853	11	+	2.25542850684037e-64	7.31749159047936
21	7768428	7793372	ENSBTAG00000011752	6	-	2.51091022657852e-64	9.15597078358624
2	36557430	36648018	ENSBTAG00000017797	11	+	2.6270794217527e-64	-4.41159591621648
10	72111471	72235201	ENSBTAG00000011451	4	-	2.66114699428402e-64	12.597289376566
11	60934734	60942371	ENSBTAG00000000899	4	-	2.70644175211143e-64	9.48164817443969
5	4974614	5021025	ENSBTAG00000011590	11	+	3.05146257145323e-64	-4.50516251499618
7	16982663	16990838	ENSBTAG00000008192	8	+	3.17687316455509e-64	8.25783651629274
7	5295361	5319564	ENSBTAG00000002136	11	-	3.23973642696976e-64	-5.28156979479346
8	82460863	82491694	ENSBTAG00000009733	11	-	3.8898533455771e-64	11.3916287820374
23	24963226	24977317	ENSBTAG00000004288	11	-	4.23611979595485e-64	4.36039972968432
15	52563233	52567329	ENSBTAG00000038532	7	+	4.28587846532183e-64	9.90267227083778
29	46485171	46573460	ENSBTAG00000005903	11	+	4.50637986808698e-64	4.4612240851919
8	104342904	104352825	ENSBTAG00000000251	11	-	6.49400051162376e-64	5.81016762963123
18	10985131	11050904	ENSBTAG00000021176	11	+	6.52527711583614e-64	6.21589804748292
10	101237133	101308928	ENSBTAG00000018596	11	-	8.00405859075356e-64	6.81157679867275
1	83429599	83434371	ENSBTAG00000000476	4	+	1.05152777073226e-63	12.6031542933184
21	67274799	67283089	ENSBTAG00000037899	4	+	1.10314516931561e-63	12.8753845750582
25	26910423	26961727	ENSBTAG00000007103	11	+	1.18153923538632e-63	-4.91663109526048
8	17040334	17143857	ENSBTAG00000020148	11	-	1.20730393511923e-63	5.31131544383335
14	47263661	47281305	ENSBTAG00000017343	4	-	1.28814209237601e-63	12.5844108958241
21	20013718	20031094	ENSBTAG00000014762	11	+	1.38567363633142e-63	-5.11950341180363
26	16605967	16646619	ENSBTAG00000011182	8	-	1.4460147270906e-63	9.33392358371009
1	77752545	77932253	ENSBTAG00000021025	11	+	2.1397646586438e-63	6.28964689672027
25	34125793	34143852	ENSBTAG00000009153	11	+	2.47622213348252e-63	7.89350031353653
20	35917478	35966671	ENSBTAG00000010423	8	+	2.60849126240391e-63	8.68761597232579
3	113403949	113541895	ENSBTAG00000020173	11	+	2.8810422429823e-63	-4.04152078485133
20	33762478	33774648	ENSBTAG00000014972	11	-	3.32875685928034e-63	-5.17042261745755
X	148804070	148805135	ENSBTAG00000047839	7	+	3.88824493494856e-63	-7.96614541765586
16	1272936	1313257	ENSBTAG00000014059	11	+	3.92488923251946e-63	-4.79760735963132
4	11840469	11911742	ENSBTAG00000021282	10	-	4.64253338168601e-63	7.54960619232934
17	10752465	10828318	ENSBTAG00000013674	5	-	4.89821288686376e-63	8.40076204928776
22	16873473	16885025	ENSBTAG00000033669	11	-	4.97202700557656e-63	4.77807140930387
17	73437808	73452741	ENSBTAG00000046900	11	-	5.90096091571193e-63	5.86528780655441
13	789379	1695139	ENSBTAG00000008338	6	+	6.03747983641037e-63	8.81201261052851
3	121098865	121111324	ENSBTAG00000008711	11	+	7.46296708378813e-63	4.97927888068952
6	93340873	93398475	ENSBTAG00000019633	4	+	8.04656325238895e-63	12.5912582754254
1	155176263	155184715	ENSBTAG00000030593	11	-	9.30936240375029e-63	-4.27086273026472
17	68506966	68519007	ENSBTAG00000019280	11	-	9.30936240375029e-63	-4.45695300179021
5	6266017	6274473	ENSBTAG00000013406	11	-	1.20791883705736e-62	6.74702493847044
17	72198072	72208758	ENSBTAG00000010667	11	-	1.48694875426955e-62	-3.51419312423135
29	49332571	49351638	ENSBTAG00000012742	11	-	1.53598656857689e-62	7.43540898325895
3	15587569	15591685	ENSBTAG00000010673	11	-	1.82209787374677e-62	6.9334050609967
7	12678438	12690864	ENSBTAG00000004085	11	+	2.18104908816143e-62	-4.58556156144514
11	1559189	1592162	ENSBTAG00000021181	11	+	2.25069911234051e-62	-5.26269008913737
7	105030975	105045004	ENSBTAG00000027728	11	-	2.47300803549898e-62	3.36576039976155
5	111073486	111088530	ENSBTAG00000007755	11	+	2.63747872205157e-62	-4.00028195554264
X	96267143	96269467	ENSBTAG00000017779	11	-	3.78528327541582e-62	4.22223312457758
5	120002246	120004065	ENSBTAG00000002559	4	+	4.5034238208317e-62	12.6867169326215
15	17999931	18028984	ENSBTAG00000012885	11	+	5.36751881705753e-62	4.24335069039582
19	56666536	56679122	ENSBTAG00000007220	11	+	5.92452443102155e-62	6.44810538050575
23	7117862	7126822	ENSBTAG00000008953	11	-	8.50183025796057e-62	-4.610805816814
5	21080012	21119087	ENSBTAG00000003505	6	-	8.76410933689141e-62	13.2188953266213
29	50896191	50902677	ENSBTAG00000047914	8	+	1.02325046690604e-61	9.05775003425319
21	27897957	27905993	ENSBTAG00000035247	11	-	1.04905812517053e-61	3.85020131960366
7	52361792	52368150	ENSBTAG00000002296	11	-	1.30694481453689e-61	-4.10755936783428
28	45410675	45418793	ENSBTAG00000005077	11	+	1.35012042273455e-61	4.52016966978913
23	37498571	37608778	ENSBTAG00000016519	11	+	1.53483645425734e-61	-3.89757415968901
X	78187377	78188379	ENSBTAG00000021437	11	-	1.54423591655401e-61	-5.46730961574391
10	85645802	85666323	ENSBTAG00000003747	11	+	2.02298487655388e-61	3.17168572058601
16	53064137	53068821	ENSBTAG00000018724	4	-	2.030524531421e-61	12.6841755570924
22	10946331	11306693	ENSBTAG00000016566	9	+	2.27665503898464e-61	8.01349821149443
10	20922259	20934454	ENSBTAG00000017665	11	-	3.07919781967717e-61	5.77088184508975
8	60797958	60816816	ENSBTAG00000000078	11	+	3.16874536099557e-61	-5.54956479841782
18	56967042	56974391	ENSBTAG00000006780	11	-	3.54356207350948e-61	-6.50676961710732
9	70873220	70876455	ENSBTAG00000006367	4	-	3.9743556753479e-61	9.93181314142616
13	12294010	12339110	ENSBTAG00000000291	11	-	4.13679890777567e-61	3.63235902711443
1	66720536	66754184	ENSBTAG00000001009	11	-	4.19112927690018e-61	-4.39209442796894
25	33212216	33259588	ENSBTAG00000026286	11	+	4.8707770106898e-61	5.11219484290334
29	43981730	43986407	ENSBTAG00000005069	11	+	4.91214132047943e-61	5.23756800802792
10	62863668	62920660	ENSBTAG00000016800	4	-	5.10446891747579e-61	12.5747798593299
1	64945860	64976251	ENSBTAG00000009392	11	+	5.18494740973746e-61	5.56436007373194
3	20746036	20755994	ENSBTAG00000001599	11	+	9.977759068254e-61	-5.16936638443738
27	33747817	33776271	ENSBTAG00000003509	11	+	1.24671363684882e-60	-3.8822741347248
13	57655458	57724296	ENSBTAG00000011940	11	-	1.28601312294467e-60	-6.32583029463795
14	50844178	51066191	ENSBTAG00000017694	11	+	1.35444085765063e-60	-5.08830147480629
4	114199461	114207377	ENSBTAG00000016766	4	-	1.70672578486442e-60	12.4972276117024
15	29378621	29389165	ENSBTAG00000033510	5	-	2.01735003305895e-60	8.37349587812546
10	19795805	19959384	ENSBTAG00000004990	4	+	2.35975295451367e-60	12.4764592097261
25	19283502	19307061	ENSBTAG00000009842	5	-	3.11207837136489e-60	8.88481452717514
18	52582622	52592461	ENSBTAG00000040209	4	-	3.44525440982442e-60	11.1249800244321
2	112870322	112900274	ENSBTAG00000008717	11	-	3.67343757902614e-60	-5.1242512181492
5	74974806	74986755	ENSBTAG00000040244	11	+	3.80809700967091e-60	-5.0449285775172
29	26668046	26671801	ENSBTAG00000022396	4	-	3.93642214826013e-60	12.5729105402862
1	110986516	111211551	ENSBTAG00000024643	4	+	4.04826334138049e-60	12.4540207080022
11	101335451	101343787	ENSBTAG00000046484	4	+	4.34696178089054e-60	12.6059751426517
3	79284892	79734224	ENSBTAG00000008636	11	-	4.55918417749052e-60	-3.62228359953623
15	20589673	20650077	ENSBTAG00000004672	11	-	4.62228986366093e-60	3.49526039186547
8	8635549	9019576	ENSBTAG00000021632	11	-	5.00001132288662e-60	4.74258418066542
5	24072281	24224562	ENSBTAG00000011245	11	+	5.07924886022767e-60	-3.88686383497034
29	50742385	50747161	ENSBTAG00000005144	11	-	5.55398772406715e-60	3.1456290207149
22	26101270	26322519	ENSBTAG00000002471	4	-	5.80577841069632e-60	12.4445757167375
23	10395679	10436813	ENSBTAG00000011126	11	-	5.84910083988411e-60	-4.25473682328275
2	113649873	113891180	ENSBTAG00000000581	11	-	8.2790038297607e-60	-4.62307638928262
18	55482511	55486850	ENSBTAG00000018013	11	+	8.59095594586058e-60	-4.99407250912229
18	55828929	55832924	ENSBTAG00000023374	4	-	9.6318730747216e-60	12.4911292237018
28	28304693	28329730	ENSBTAG00000008827	11	-	1.30548614649279e-59	-6.86228563219548
29	42478122	42495303	ENSBTAG00000011019	11	+	1.4130155141957e-59	-5.94927630444534
X	139791004	139928580	ENSBTAG00000010152	5	+	1.46322235611747e-59	12.1082014361569
19	20592272	20611230	ENSBTAG00000013100	11	-	1.52173636108981e-59	-5.61725568205867
X	110055865	110188380	ENSBTAG00000008966	11	-	1.58125484390353e-59	5.30791897905375
6	92920620	92950104	ENSBTAG00000004921	4	+	1.60253515068262e-59	10.5888712858924
3	55063829	55075636	ENSBTAG00000001143	11	+	2.35896372928722e-59	-4.87457127873199
13	54270411	54275998	ENSBTAG00000021837	11	+	2.37401311736042e-59	-5.38416013253609
3	59874335	59892332	ENSBTAG00000010445	4	-	2.45039906568776e-59	12.4542523732088
X	61054246	61125754	ENSBTAG00000013760	4	-	2.61084323392928e-59	12.4969183647504
7	17671970	17688355	ENSBTAG00000011356	7	+	3.06631685576813e-59	9.58743166552931
10	57712107	57744837	ENSBTAG00000046470	4	+	3.14927318189382e-59	12.4769747675958
2	122723224	122783830	ENSBTAG00000016819	10	+	3.30204542769262e-59	-6.71435725505979
8	69724703	69729317	ENSBTAG00000003341	11	-	3.34900297679883e-59	-4.74306409147706
3	100317760	100338715	ENSBTAG00000007507	11	-	4.0088138577439e-59	4.59619424282285
19	54312242	54405245	ENSBTAG00000000920	10	+	4.18806153542007e-59	-6.69355043906997
6	109636202	109645418	ENSBTAG00000011044	11	+	5.67210487372826e-59	-3.54285747457486
4	87522150	88100974	ENSBTAG00000005110	11	-	6.86266556060035e-59	6.09902662803165
16	38158185	38173226	ENSBTAG00000011515	11	-	8.00968658172955e-59	-4.80841113294632
20	66681685	66718713	ENSBTAG00000015478	11	-	8.74820917634418e-59	5.27407343252452
16	45098448	45116962	ENSBTAG00000004246	11	-	9.75960309404481e-59	4.1651684641848
19	18456445	18497948	ENSBTAG00000018381	11	+	1.02802007777009e-58	-3.25702693371665
7	71158811	71250704	ENSBTAG00000003836	11	-	1.18485499450452e-58	-4.51638870566293
6	38765968	38812051	ENSBTAG00000021582	11	+	1.3933699327004e-58	-5.11945161648224
7	17106393	17114222	ENSBTAG00000011207	4	+	1.62645729144906e-58	12.5037062416036
13	43029812	43073610	ENSBTAG00000004281	11	-	1.66522474269179e-58	-3.66620668270232
2	136480736	136491543	ENSBTAG00000005670	10	+	1.87554940525886e-58	7.97226580882748
2	126892709	126894458	ENSBTAG00000014848	4	+	2.43401673332688e-58	12.4140864867562
17	65446986	65463409	ENSBTAG00000003297	10	-	2.53863348656376e-58	-5.99342541811607
2	31783356	31912200	ENSBTAG00000019291	8	+	2.67073373492576e-58	8.27487175253572
23	27225269	27231292	ENSBTAG00000046158	11	-	2.85742219622608e-58	12.5074222668512
3	16269719	16289004	ENSBTAG00000005161	11	-	2.92527389626805e-58	-4.35181280229101
17	29872405	29890867	ENSBTAG00000010843	11	+	3.20614463077363e-58	3.81977356736507
14	46336281	46354162	ENSBTAG00000014026	11	-	3.22636149039087e-58	-4.07021943614018
15	6639727	6654015	ENSBTAG00000024918	11	-	3.70517346223533e-58	-3.91875808961338
13	52844181	52850549	ENSBTAG00000011458	4	+	4.03221513218935e-58	12.4315741560459
6	23816192	23898886	ENSBTAG00000005668	11	+	4.07764603752032e-58	7.80156735293832
23	48633935	48776698	ENSBTAG00000007268	11	+	4.36735144502275e-58	-6.89743320200963
27	13749507	13826909	ENSBTAG00000011573	4	-	4.48212022279448e-58	12.4797550155672
23	7127078	7133608	ENSBTAG00000008954	11	+	4.62212360380199e-58	-4.75019893307443
20	10431452	10441126	ENSBTAG00000014239	11	-	5.01332638359861e-58	-5.85961191132719
9	80875766	80955823	ENSBTAG00000020707	4	+	7.37687667031389e-58	10.8105209916657
21	16946193	16960419	ENSBTAG00000016091	11	-	7.50573129556241e-58	4.9573757753111
3	23813911	23823807	ENSBTAG00000006769	4	-	7.83718287627735e-58	12.49129288303
19	25855153	25906713	ENSBTAG00000015593	11	+	8.63488020173945e-58	3.59979228736208
10	72617791	72641194	ENSBTAG00000020729	11	-	9.63160545020571e-58	7.18679914611123
12	16418105	16456993	ENSBTAG00000013371	11	-	9.76032145294515e-58	-3.50388927620347
27	35900361	35943920	ENSBTAG00000027625	4	-	1.06389972796805e-57	12.3487139835339
25	13909187	13914702	ENSBTAG00000047520	11	+	1.07868799937258e-57	9.61241433397435
2	14175609	14483437	ENSBTAG00000012100	4	+	1.61764910088805e-57	12.394274822092
19	54596646	54610033	ENSBTAG00000007121	11	+	1.83228959541394e-57	-4.82563697109619
24	12950390	12960186	ENSBTAG00000001801	11	+	2.12949776256873e-57	6.66456247544053
8	5583683	5586018	ENSBTAG00000015101	11	-	2.25585442542283e-57	-3.91003211246518
25	41304500	41313035	ENSBTAG00000040361	11	-	2.42687268253056e-57	-4.83250210774968
25	36507966	36518507	ENSBTAG00000003160	11	+	2.72413633306367e-57	-3.7232723196755
23	16579605	16583028	ENSBTAG00000005530	4	+	3.0284900334605e-57	9.21300669863444
19	62368463	62401915	ENSBTAG00000010637	11	+	3.18626494557494e-57	5.39911829898314
11	49282690	49296194	ENSBTAG00000038477	11	+	3.56761331958455e-57	3.9634907022008
21	62870562	62892534	ENSBTAG00000019836	11	+	3.60208219462379e-57	3.49943175896661
7	9020329	9032039	ENSBTAG00000015186	11	+	3.73530117293565e-57	3.59494112582891
2	27317637	27380506	ENSBTAG00000010362	5	-	5.3853615278661e-57	10.0179504414478
8	10662267	10796378	ENSBTAG00000019636	4	+	6.03674424171201e-57	9.7029525166921
15	52572872	52583867	ENSBTAG00000021007	4	+	6.74007700515078e-57	12.3585376924927
20	23305805	23355111	ENSBTAG00000004351	4	-	6.78362725651254e-57	12.3615767279545
20	56709602	56758641	ENSBTAG00000016444	11	+	7.52126429774355e-57	-4.41275443863423
19	20567269	20572913	ENSBTAG00000013096	11	-	7.85913552238347e-57	-4.31035456854823
22	49143201	49148210	ENSBTAG00000021695	11	-	7.94614850801761e-57	3.97885337724016
1	154337505	154376271	ENSBTAG00000003718	11	-	7.98245482210641e-57	4.25484946169163
10	73694667	73927120	ENSBTAG00000003276	11	+	1.00886540895998e-56	-3.62574447035764
28	36008546	36026991	ENSBTAG00000021416	11	+	1.06369240345592e-56	3.96203128107972
11	6876947	6929909	ENSBTAG00000005273	11	+	1.20596389127315e-56	5.2558541442263
7	15880797	15884598	ENSBTAG00000039302	11	-	1.28366720174679e-56	7.32100412700009
24	4413367	4445873	ENSBTAG00000012012	11	+	1.3264293506758e-56	6.98504769450796
24	57380075	57487773	ENSBTAG00000005738	11	-	1.47827024831021e-56	4.93768566220835
3	10821597	10858863	ENSBTAG00000011511	11	+	1.61942322400715e-56	-3.45070597434989
1	145104445	145133581	ENSBTAG00000017060	11	-	1.99531199741173e-56	-5.57209279925057
2	122814785	122817735	ENSBTAG00000011582	11	+	2.26300806256913e-56	4.7043195320908
12	25362947	25712458	ENSBTAG00000038495	4	+	2.3899985431715e-56	12.4024947915071
12	21800780	21831677	ENSBTAG00000011647	11	-	2.68133116908093e-56	5.11338452098298
1	53995475	54043198	ENSBTAG00000000183	11	+	3.02044143935605e-56	-4.52526658208496
7	28572140	28617279	ENSBTAG00000009646	11	+	3.09193989329415e-56	3.77680091928303
18	13389827	13412237	ENSBTAG00000010151	4	-	3.22614773334949e-56	12.395025812002
14	56909761	56997967	ENSBTAG00000032548	9	+	3.97613384859657e-56	7.66312128480311
29	32664911	32725664	ENSBTAG00000008283	11	+	4.50846717671718e-56	-3.44807385618951
7	18200290	18210847	ENSBTAG00000002469	5	-	6.24447920961701e-56	9.96625921373826
3	930875	1012734	ENSBTAG00000002823	11	-	6.42782138924839e-56	6.17394924949444
4	114208681	114212312	ENSBTAG00000012078	6	+	6.56741622569709e-56	7.75591546615883
24	58797009	58815897	ENSBTAG00000006833	11	-	7.61395381926e-56	3.11021358855457
2	136525536	136551769	ENSBTAG00000000815	11	+	7.83754921472065e-56	5.05103274807277
9	96598248	96643275	ENSBTAG00000010347	11	-	9.1429422171543e-56	-4.20871975458726
9	92246498	92318064	ENSBTAG00000003489	11	-	9.39086123827335e-56	-4.34777501415562
22	51456199	51470441	ENSBTAG00000022635	11	+	9.93517869853181e-56	6.1015189236878
7	19076009	19080237	ENSBTAG00000012223	10	+	1.02010133768625e-55	-5.99325607325443
12	21600279	21625618	ENSBTAG00000021162	11	-	1.03764591697192e-55	-3.83690926850689
18	46228131	46239044	ENSBTAG00000011887	11	+	1.09011180966558e-55	-6.28660116167027
23	7687260	7756803	ENSBTAG00000013245	11	+	1.18134992636314e-55	-3.67240081245433
4	93460873	93462935	ENSBTAG00000031863	8	+	1.23782200783835e-55	8.81489404520648
15	53492849	53499415	ENSBTAG00000039050	9	+	1.26326748247557e-55	8.32528906306079
25	38227395	38280018	ENSBTAG00000019181	10	+	1.37456768694691e-55	6.82466757760314
14	26631189	26941726	ENSBTAG00000004954	11	-	1.44008567061092e-55	-5.06909183572808
19	28390593	28399600	ENSBTAG00000003889	11	-	1.47439337569364e-55	3.83694355262105
18	51830894	51837501	ENSBTAG00000018652	4	-	1.53206648167281e-55	12.3380390256162
14	32760707	32786980	ENSBTAG00000002192	8	+	1.71613875783303e-55	-8.57872130191478
10	58026027	58152577	ENSBTAG00000006489	11	+	1.74171673317229e-55	-3.76820801801154
1	152880453	152890252	ENSBTAG00000009214	11	+	1.7730674159382e-55	6.27579469450111
2	85077800	85097107	ENSBTAG00000013196	11	-	1.80246499325985e-55	-4.07031445725946
5	57504093	57518152	ENSBTAG00000009543	11	-	1.81352617269765e-55	-4.15090951531068
23	15148076	15163188	ENSBTAG00000017593	11	-	1.97474542308812e-55	-4.84015987279552
5	75927871	75939915	ENSBTAG00000016345	11	-	2.19814949865965e-55	-4.44394744607477
23	15707555	15714372	ENSBTAG00000010106	11	-	2.24945206934444e-55	-3.97370642146622
14	28700904	28888284	ENSBTAG00000026283	11	-	2.25174002368605e-55	5.24395779552167
4	104631511	104644646	ENSBTAG00000012261	11	+	2.57634225801971e-55	-5.40012002488905
18	36221701	36243479	ENSBTAG00000015991	11	+	3.52235399430435e-55	8.03543240676181
9	42800116	42857238	ENSBTAG00000005699	11	+	3.60717795420286e-55	-5.72321118620328
11	21040424	21095033	ENSBTAG00000021102	11	+	4.2299098464339e-55	5.12514731044381
9	26310579	26403759	ENSBTAG00000003336	4	-	6.01284797063449e-55	12.3825105674016
1	143211538	143246217	ENSBTAG00000009132	4	-	6.31182280615148e-55	12.2745155127467
19	41428916	41440070	ENSBTAG00000015133	11	-	6.35911213203355e-55	-6.16251709585552
7	28414755	28465352	ENSBTAG00000002882	11	-	6.47907872005685e-55	-3.67715093355525
4	40541700	40542459	ENSBTAG00000046905	4	+	7.87745431650715e-55	12.2743103687224
18	53154420	53158137	ENSBTAG00000013702	7	-	9.5133827011581e-55	-7.41101722221448
X	117442265	117604200	ENSBTAG00000008248	11	+	1.24032804004758e-54	7.09181289236464
28	27226794	27231724	ENSBTAG00000011866	11	-	1.39175213430556e-54	5.45128333718126
5	100740573	100747672	ENSBTAG00000002135	11	+	1.55068407198494e-54	-5.86581524130117
20	23975639	23980445	ENSBTAG00000021960	4	-	1.79988517683853e-54	11.005238886416
5	76266276	76282792	ENSBTAG00000015043	11	-	1.81656909647865e-54	-3.96312153103873
16	52674206	52712338	ENSBTAG00000013191	11	-	1.8437005462906e-54	5.83806613403347
29	42120555	42155545	ENSBTAG00000037570	4	-	1.86854422974635e-54	12.360301271327
19	57289295	57398998	ENSBTAG00000008092	11	-	2.41183936664355e-54	-4.66373802158679
5	116021729	116048708	ENSBTAG00000039784	11	+	2.59668080209576e-54	-3.54036230181318
19	27204702	27206013	ENSBTAG00000048034	4	+	2.63971664037899e-54	9.27463774343632
9	41186214	41197416	ENSBTAG00000008147	11	+	2.83642963600097e-54	-3.94430494171632
10	79623478	79644198	ENSBTAG00000016255	4	-	2.89923047859991e-54	8.42382218480895
16	50596705	50646330	ENSBTAG00000005812	10	-	3.23167485805558e-54	-6.34590248650474
10	18965983	18992445	ENSBTAG00000001601	11	-	3.89666066523862e-54	-4.32657757586204
5	112261805	112372282	ENSBTAG00000002630	11	-	3.97881069583559e-54	-3.34966355046755
8	59797488	60010848	ENSBTAG00000011397	11	+	4.29905991250235e-54	4.64254264932616
7	35662598	35763653	ENSBTAG00000006978	11	-	4.90307901001114e-54	3.96550960578217
5	97433254	97453094	ENSBTAG00000039509	4	-	6.00732161047072e-54	12.2581253966057
19	54240688	54261902	ENSBTAG00000006663	11	+	6.40551846193111e-54	-3.59762250644584
5	25662811	25708104	ENSBTAG00000019686	11	-	6.72810460740321e-54	-4.02140894929556
7	64945748	64961110	ENSBTAG00000008340	11	-	6.8947854017672e-54	4.5140215592923
18	24117440	24118787	ENSBTAG00000001595	9	-	6.96560823238429e-54	10.7081918915503
16	65128480	65134057	ENSBTAG00000004305	11	-	7.32162222408774e-54	5.09333755378449
6	99233278	99410753	ENSBTAG00000022449	7	-	7.5350772629725e-54	8.02516846072134
17	66389869	66434922	ENSBTAG00000018825	11	+	7.61769497025981e-54	-3.38198978059209
X	92294751	92297791	ENSBTAG00000016093	11	+	8.56753492841589e-54	-4.31039120654706
X	55167866	55170570	ENSBTAG00000022292	11	-	8.69171979249669e-54	3.248296291296
24	28992665	29241119	ENSBTAG00000021190	9	+	9.01143966819796e-54	9.1751008101683
26	14042392	14087768	ENSBTAG00000009383	11	+	1.23460720910403e-53	-5.17459610979396
21	70269909	70292666	ENSBTAG00000017194	4	+	1.48751339138304e-53	12.2177464680444
23	24438945	24456316	ENSBTAG00000010721	11	-	1.4881443186216e-53	-3.84477217961274
29	50835592	50839686	ENSBTAG00000001229	11	+	1.52408495838731e-53	3.69889865613788
16	50705000	50803757	ENSBTAG00000020839	8	+	1.58225621171457e-53	10.7223481983893
5	26891700	26913470	ENSBTAG00000008934	11	-	1.59186968630088e-53	-4.76542850163854
3	54790801	54816647	ENSBTAG00000024272	10	+	1.62201486364745e-53	-5.87444748590834
9	68129101	68665593	ENSBTAG00000010229	5	+	1.74052244810559e-53	12.2460586662877
1	100158666	100240882	ENSBTAG00000018727	11	+	1.85842430196631e-53	5.28364944169282
2	116332505	116343431	ENSBTAG00000021322	4	-	2.13166433329221e-53	12.2029639275537
21	7602846	7763431	ENSBTAG00000011185	5	+	2.16746351743987e-53	11.8811442225114
23	7113303	7116676	ENSBTAG00000003039	11	-	2.37568372990157e-53	-4.25927820070861
15	6750616	6817541	ENSBTAG00000039307	4	-	2.53462429340532e-53	12.1815428960466
3	18799611	18810545	ENSBTAG00000015147	11	+	2.65595044084822e-53	-3.94262538890604
11	9723268	9766920	ENSBTAG00000013108	11	-	2.69911453108631e-53	-5.75635695641832
22	6894654	6942330	ENSBTAG00000001712	11	+	2.75257085765816e-53	-3.80557942985006
5	56321394	56331773	ENSBTAG00000006631	4	-	3.08770321992048e-53	11.0060723880881
28	33719673	33842951	ENSBTAG00000013187	11	-	3.19323395294538e-53	3.94785282180108
19	34685356	34687892	ENSBTAG00000006187	4	+	4.34948833717774e-53	12.3575691804809
19	62027820	62094302	ENSBTAG00000006921	11	+	4.63371661219112e-53	4.09906009825682
18	26021949	26043124	ENSBTAG00000012919	10	+	4.65480436926072e-53	7.70111864678636
5	116616199	116695692	ENSBTAG00000012088	4	+	4.70636520502155e-53	11.0467832653971
8	30010800	30155742	ENSBTAG00000027442	4	+	4.76162622256104e-53	12.1792714373652
5	117151548	117233112	ENSBTAG00000008063	11	+	5.2980537853714e-53	5.06401195502151
28	2167763	2177307	ENSBTAG00000018691	11	-	5.56504117617244e-53	5.09861393495546
9	75364391	75519232	ENSBTAG00000001598	11	-	6.44009618252462e-53	5.67981619382206
X	8248269	8268594	ENSBTAG00000026067	11	+	6.5999000492648e-53	-4.59354605809691
18	56874762	56947774	ENSBTAG00000002580	11	+	6.82772576317584e-53	4.73265018395213
13	12494414	12536635	ENSBTAG00000039571	6	-	8.1373588646256e-53	9.92750926476444
10	32643647	32866661	ENSBTAG00000003172	4	-	8.42186397949101e-53	12.214447076778
13	72939568	72966159	ENSBTAG00000007783	11	+	1.05088611716661e-52	-4.97760947195312
7	32114444	32128245	ENSBTAG00000001568	5	+	1.11044702275457e-52	9.61688256311747
8	11480117	11543046	ENSBTAG00000000555	11	-	1.11380153935074e-52	4.45145242011283
25	27457369	27459608	ENSBTAG00000000405	11	-	1.19168844389121e-52	5.38563171421388
23	9398810	9422609	ENSBTAG00000019495	11	-	1.26448908808929e-52	5.68239149594925
15	20772022	20807753	ENSBTAG00000011793	11	+	1.29419716738971e-52	3.86966903906696
8	69980324	70027825	ENSBTAG00000000917	11	+	1.40337018696412e-52	6.75136138935421
19	20501230	20525353	ENSBTAG00000008788	4	+	1.40440853589962e-52	12.1947576504826
23	45093667	45111322	ENSBTAG00000002497	4	+	1.5594591694093e-52	12.2536213742535
6	90822747	90824841	ENSBTAG00000037558	11	+	1.59397391195729e-52	-7.01923229842911
15	57332142	57419714	ENSBTAG00000003955	4	+	1.59826257658852e-52	10.9657019002351
21	70845970	70861972	ENSBTAG00000017616	11	+	1.72326924111133e-52	6.82931569932289
13	48618062	48665879	ENSBTAG00000020465	4	-	1.75823844447936e-52	10.2954066846685
3	86788071	87273175	ENSBTAG00000030669	11	-	1.89234628589002e-52	3.92582861651491
18	10781075	10825733	ENSBTAG00000016315	11	-	2.26468948626338e-52	-4.19864384549315
17	73486796	73498181	ENSBTAG00000022022	11	+	2.64708416747505e-52	3.08478215010696
13	23900872	24085889	ENSBTAG00000018033	11	-	2.85017563377174e-52	-3.05346530890934
10	36906001	36936265	ENSBTAG00000010774	11	+	3.31813803659257e-52	-4.58010742374596
3	102718270	102744545	ENSBTAG00000017656	11	-	3.36202187451689e-52	3.13359888996371
10	10658028	10711354	ENSBTAG00000006823	10	+	3.77811716366933e-52	7.53985586624457
21	69279221	69333371	ENSBTAG00000016456	11	-	4.20071188235808e-52	5.8672065146371
X	88410763	88621166	ENSBTAG00000022255	7	-	5.26128313846172e-52	7.46922225373882
9	39107806	39259883	ENSBTAG00000011851	11	+	5.9866355609905e-52	-3.37571091191441
8	112143051	112159971	ENSBTAG00000016958	11	-	8.11458815674513e-52	-4.03223010112629
8	88423428	88529462	ENSBTAG00000004767	11	-	8.23821722986732e-52	-4.75421144677501
12	36187099	36243551	ENSBTAG00000011726	11	+	8.302871301304e-52	4.11341507145907
19	27673003	27684649	ENSBTAG00000010527	11	+	9.12673942239478e-52	-5.10453931429943
7	47655166	47699037	ENSBTAG00000021687	11	+	9.62809386775508e-52	-3.59954914240733
15	57256222	57313832	ENSBTAG00000005034	11	+	1.07603567962286e-51	6.57055143666075
X	84354014	84356815	ENSBTAG00000014798	11	+	1.51401506112364e-51	-6.14793635729043
7	5781792	5792042	ENSBTAG00000011136	11	+	1.73095960043051e-51	4.91694738789459
23	32984455	33036038	ENSBTAG00000004982	11	+	1.8040059682563e-51	7.7400922848718
3	84749655	85167847	ENSBTAG00000000074	11	-	1.85617640536956e-51	5.26948081177283
X	85245061	85298606	ENSBTAG00000011291	11	-	1.90435987683316e-51	3.94808615863051
26	39976324	40017296	ENSBTAG00000002647	11	-	1.95211604736955e-51	-4.27987079134653
23	8258749	8268920	ENSBTAG00000034529	11	+	1.96036619123512e-51	-4.04943303478028
3	77571198	77573843	ENSBTAG00000012182	4	+	2.08873783311407e-51	12.4234975951221
4	60940662	61125662	ENSBTAG00000018119	11	+	2.14784541667507e-51	-4.22046075056168
29	28601862	28610589	ENSBTAG00000001004	11	-	2.34225277566625e-51	5.6596037780809
6	60277931	60336533	ENSBTAG00000014522	11	-	2.42581763415295e-51	4.83968623060423
26	19334010	19359393	ENSBTAG00000014313	8	-	2.58392117472165e-51	8.78062659708337
8	104172061	104206275	ENSBTAG00000021678	11	+	2.59069964452324e-51	5.52154501591809
X	17087446	17122426	ENSBTAG00000020644	4	-	2.8462224090093e-51	12.0814469728823
23	9853165	9942504	ENSBTAG00000017251	9	-	3.12896653230296e-51	6.69770686327779
25	26164038	26169956	ENSBTAG00000032122	11	-	3.64121860299534e-51	-5.92548221371021
29	44960929	44970707	ENSBTAG00000019334	11	+	3.9188736120567e-51	-4.1332484100259
17	70869038	70884644	ENSBTAG00000013152	11	-	4.1861046636917e-51	3.51690748188075
22	16553707	16610397	ENSBTAG00000016726	11	+	4.68470139644884e-51	-5.4989315632131
21	71453626	71454755	ENSBTAG00000047700	11	-	4.99460960804068e-51	-4.49099463100166
4	63052087	63305357	ENSBTAG00000010866	4	-	5.06968898033761e-51	12.1298165136604
26	24275662	24281013	ENSBTAG00000009719	11	-	5.28690538937913e-51	-4.10228278443161
5	113621621	113625976	ENSBTAG00000026501	11	-	6.5794800939429e-51	7.25373501361834
8	7658876	7710709	ENSBTAG00000005049	11	-	6.61708708938142e-51	-4.0516850578989
1	43756829	43760080	ENSBTAG00000013664	11	-	6.66785311924267e-51	6.9811691634105
15	48506849	48521081	ENSBTAG00000005251	11	-	6.68330818530737e-51	-5.32756657900216
5	57678062	57699615	ENSBTAG00000004018	11	-	7.52039208820312e-51	-4.52945741188153
12	80793558	81155392	ENSBTAG00000010672	11	+	7.72258219403385e-51	3.46508248178158
10	26429017	26445589	ENSBTAG00000045492	11	-	7.86079938689779e-51	6.7217184588352
18	43574290	43644737	ENSBTAG00000003089	11	-	8.39801996886764e-51	5.25831775381422
27	14906505	14918534	ENSBTAG00000047857	4	-	9.25292306656595e-51	11.2269905425107
24	35630928	35816269	ENSBTAG00000007705	4	-	9.28170123403767e-51	12.3266640086329
16	61858194	61886167	ENSBTAG00000014006	11	+	1.32407226959275e-50	-3.10647528829112
29	46087141	46090005	ENSBTAG00000003548	11	+	1.50764627247849e-50	-3.22025113564046
26	14956030	15009228	ENSBTAG00000000445	4	+	1.63958187613212e-50	12.0394154286851
5	103132708	103207769	ENSBTAG00000039470	10	-	1.73055172454174e-50	-5.44259833676612
18	53501994	53508395	ENSBTAG00000008182	11	+	1.78586489325735e-50	-8.37477699925958
7	32714625	32756880	ENSBTAG00000021971	4	-	1.85258566237701e-50	12.1230110343498
19	51243971	51255385	ENSBTAG00000017461	11	-	1.85398686683512e-50	-4.52421700510467
1	114292425	114431455	ENSBTAG00000013439	9	-	2.12883862531019e-50	7.64015176949525
19	34796321	34817309	ENSBTAG00000003707	11	+	2.54415957699518e-50	-3.12936907669304
19	50579226	50604298	ENSBTAG00000015387	4	+	2.59109132611025e-50	11.5082015140215
9	38644309	38810902	ENSBTAG00000008817	11	+	2.84967161537815e-50	4.43349790721449
16	47757076	47791502	ENSBTAG00000006515	4	-	3.1208777790807e-50	8.06754893561145
26	32963413	33003349	ENSBTAG00000011917	11	-	3.67371530900835e-50	3.42810400861621
18	46641557	46644180	ENSBTAG00000002764	11	-	3.76757118671656e-50	-3.63354788043072
28	44952354	44953778	ENSBTAG00000002670	4	+	3.95267870203509e-50	12.0161812038522
13	74068197	74088187	ENSBTAG00000003256	11	-	3.97339292109198e-50	-3.47376975929653
29	45844927	45852607	ENSBTAG00000005832	11	+	3.99529402555086e-50	-3.34394692015373
22	36876909	37037695	ENSBTAG00000003165	4	+	4.03617873825662e-50	12.0286241471044
11	2250454	2252492	ENSBTAG00000020350	11	-	4.52311731025807e-50	-5.32897606239516
19	45259543	45281127	ENSBTAG00000008088	11	-	5.22568378458989e-50	-5.43688912903317
10	20632356	20639714	ENSBTAG00000006366	4	-	5.76064832965268e-50	12.1533056642318
11	70656464	70733268	ENSBTAG00000007378	10	-	6.06366663125196e-50	-6.62848494993641
19	28447633	28452478	ENSBTAG00000001717	11	-	6.09266899583852e-50	-5.50093512755558
X	138715323	138747777	ENSBTAG00000014367	11	+	6.9153717432362e-50	-4.43802660961705
10	85375285	85380533	ENSBTAG00000002843	11	+	8.15577044221864e-50	6.19961373942043
21	49665665	49738270	ENSBTAG00000006819	11	+	8.183069788664e-50	3.29077173150037
7	85666057	85782896	ENSBTAG00000014906	11	+	9.38646979078621e-50	-3.83031124049848
27	14546019	14550037	ENSBTAG00000013208	11	+	9.40670300473042e-50	3.77521301395772
10	11930743	11941332	ENSBTAG00000003737	4	+	9.74999742643795e-50	10.7398979094273
7	12743317	12767182	ENSBTAG00000016933	11	-	1.28968197978833e-49	-4.56453983755412
17	71551241	71572738	ENSBTAG00000017404	11	+	1.29522091146752e-49	8.34715685689704
13	66491916	66534355	ENSBTAG00000022007	11	-	1.49383009935864e-49	-5.27357220159564
4	65865703	65984140	ENSBTAG00000009390	11	-	1.55701204276011e-49	5.28008464164394
3	86392279	86433714	ENSBTAG00000038085	11	+	1.67853072129958e-49	5.50048681105589
23	27393341	27398934	ENSBTAG00000013533	11	+	1.8791233595354e-49	-3.83294500079176
18	50771354	50785670	ENSBTAG00000020457	11	-	1.9781377205732e-49	-4.46316160843605
1	9607381	9921004	ENSBTAG00000017753	11	+	1.99621308400871e-49	4.08767334875489
11	98325784	98395251	ENSBTAG00000003525	11	+	2.01317434858688e-49	6.36522523984285
4	83451123	83478290	ENSBTAG00000002859	11	+	2.19721362950241e-49	-5.13323984836658
19	27094264	27096217	ENSBTAG00000004909	4	-	2.50905448776735e-49	12.2295715582599
4	11912008	11921418	ENSBTAG00000038093	10	+	2.69969500221895e-49	6.73620998070634
11	47736287	47754240	ENSBTAG00000004364	11	-	3.12085318146324e-49	4.90179930637224
2	61582124	61585838	ENSBTAG00000001060	11	+	3.12138718040373e-49	-4.05302003037491
10	44711723	44842190	ENSBTAG00000003043	11	+	3.23210055330178e-49	-3.42044541579538
7	18989688	19025591	ENSBTAG00000017280	11	+	3.24943764188715e-49	9.12968154838577
14	48318649	48633661	ENSBTAG00000006209	11	+	3.28024683353775e-49	3.18058098569852
3	17163819	17165262	ENSBTAG00000012638	11	+	3.47351247197018e-49	-6.59558686935673
X	111079516	111112446	ENSBTAG00000019953	11	-	3.52653094275869e-49	-4.36089259408014
5	104302582	104308155	ENSBTAG00000014725	11	-	3.61951669496226e-49	-5.42950436728531
16	56941659	57039130	ENSBTAG00000027809	11	+	4.21891879326476e-49	-3.65552902715342
12	19298915	19328161	ENSBTAG00000018410	11	-	4.38480337604024e-49	4.13875932706903
X	130730264	130875653	ENSBTAG00000019855	11	+	4.75657821879555e-49	6.73079513391043
11	7153230	7179569	ENSBTAG00000001034	11	+	4.78683617628949e-49	-4.97027505583623
19	20364622	20372637	ENSBTAG00000008109	11	+	4.81232569770913e-49	3.25421740518101
2	71380829	71424474	ENSBTAG00000007111	11	+	5.06070515254936e-49	5.06981641431847
20	40967081	41041629	ENSBTAG00000007665	4	-	5.92528285282357e-49	10.9195553954952
18	62677952	62679862	ENSBTAG00000012189	11	+	6.35343649541283e-49	3.84040924005149
7	53446105	53448979	ENSBTAG00000015032	11	-	7.75162973498769e-49	3.68847982303921
19	54647277	54666987	ENSBTAG00000018661	11	+	8.48802761948338e-49	-3.01667069123515
5	60265819	60300780	ENSBTAG00000005120	11	+	9.97675626759613e-49	-6.76922016724267
8	25340758	25841063	ENSBTAG00000002997	4	-	1.03490854900941e-48	11.9178889747156
25	30045720	30076258	ENSBTAG00000002083	11	-	1.09947271593204e-48	6.63207890514285
3	15715718	15725510	ENSBTAG00000017819	11	+	1.10433276087174e-48	4.17916447649204
18	52984271	53007832	ENSBTAG00000015318	11	+	1.12822331476007e-48	5.70636874193443
8	77421388	77422532	ENSBTAG00000010161	4	-	1.3868664844931e-48	12.0298214015476
22	11619694	11643912	ENSBTAG00000018283	11	-	1.60596414809028e-48	4.06145647003279
26	10597572	10650140	ENSBTAG00000001298	11	+	1.70692804549516e-48	-5.09512778250812
5	85210769	85217660	ENSBTAG00000026624	11	-	1.76227661473065e-48	3.05952752093649
11	69592078	69618485	ENSBTAG00000026111	11	-	1.83573162011385e-48	-3.54696217098327
21	23577845	23668524	ENSBTAG00000017715	11	-	2.05516014007485e-48	5.35217442932335
11	68070486	68144492	ENSBTAG00000001105	11	+	2.15149519943441e-48	4.6991919907032
10	26423873	26445617	ENSBTAG00000019612	11	-	2.16841698587934e-48	7.0435479070342
15	8264443	8359734	ENSBTAG00000004423	4	-	2.30221846297589e-48	11.2340495707002
21	49489516	49555507	ENSBTAG00000003708	11	-	2.39870445832621e-48	2.98679629104591
18	25342770	25348163	ENSBTAG00000011700	4	-	2.41911127851764e-48	11.8879936774662
15	42548307	42674631	ENSBTAG00000007129	5	+	2.44802895495869e-48	10.1385187526818
15	42911043	42913326	ENSBTAG00000021048	8	-	2.67537756728913e-48	8.50627115315879
10	45700242	45709247	ENSBTAG00000039462	11	+	2.83000869719184e-48	-5.27341024974902
7	45738427	45760463	ENSBTAG00000020229	11	-	3.23220362306932e-48	9.76665552681087
15	58477426	58481142	ENSBTAG00000006676	4	+	3.45362865379864e-48	11.8855290028645
15	48272411	48288246	ENSBTAG00000047088	10	+	3.6149812878609e-48	8.26667299237951
X	3468826	3477212	ENSBTAG00000019552	11	+	3.64315553455104e-48	5.23037073037204
19	56402886	56418246	ENSBTAG00000013556	11	+	3.6805110766762e-48	-3.14260918919023
6	25578633	25700215	ENSBTAG00000034206	4	+	4.13684945175613e-48	11.9262585213148
2	128710452	128783921	ENSBTAG00000009470	11	-	4.18907492174546e-48	3.6044157082847
11	67334897	67590481	ENSBTAG00000007808	4	+	4.20125815606001e-48	11.9148591862166
17	15722309	16066444	ENSBTAG00000014111	11	+	4.98076336986566e-48	-4.88075200260966
25	28339034	28445471	ENSBTAG00000000390	11	+	4.98076336986566e-48	4.59785216955342
17	58405436	58418688	ENSBTAG00000001303	11	-	5.11749197638456e-48	6.46582803148082
14	41988046	42189775	ENSBTAG00000033268	4	+	5.6860171246956e-48	11.8652761305468
7	16971973	16974656	ENSBTAG00000016429	11	-	5.99537817553233e-48	6.37663393983924
7	26174297	26197424	ENSBTAG00000000341	11	-	6.43911962623134e-48	3.25422949691313
19	43033596	43054075	ENSBTAG00000009496	11	+	6.94065499327834e-48	-3.0720104092643
4	83307118	83318051	ENSBTAG00000000144	11	+	7.3355566466648e-48	-4.3053277882702
6	22959365	23041858	ENSBTAG00000009035	11	+	7.4297344017282e-48	-5.02541031597412
1	137993896	138111878	ENSBTAG00000031010	11	+	9.46070382129713e-48	3.48419446073263
1	82243014	82278080	ENSBTAG00000001535	4	+	9.84287676157494e-48	11.8518951557664
23	7054418	7063641	ENSBTAG00000047707	10	-	9.93985953281547e-48	-6.89096493402231
20	33549494	33606517	ENSBTAG00000011766	11	-	9.96344212575317e-48	5.76424543983236
2	22253661	22294719	ENSBTAG00000001585	11	+	1.00688584431013e-47	-3.23015557228542
13	76091991	76103853	ENSBTAG00000002942	5	+	1.28832503714512e-47	8.68680786658135
15	6390159	6400322	ENSBTAG00000004594	4	+	1.36900222818542e-47	11.8729514942245
5	67070163	67070823	ENSBTAG00000016227	4	+	1.69080115650295e-47	11.9212334824986
3	18768795	18770416	ENSBTAG00000015145	11	+	1.77591801627338e-47	-4.68433096751831
7	21088134	21099619	ENSBTAG00000010215	8	-	1.80989278418254e-47	13.5334292006286
10	20665545	20669690	ENSBTAG00000018422	11	+	1.89152374888508e-47	-4.47632796065607
4	99118953	99140956	ENSBTAG00000001582	4	+	1.99878104601542e-47	12.4533771680012
9	102880276	102893601	ENSBTAG00000027879	11	-	2.06953623001218e-47	4.7942710152487
3	55024369	55046343	ENSBTAG00000038500	11	+	2.22076083110115e-47	-4.87981095291357
22	44810833	44880156	ENSBTAG00000014091	11	+	2.51120690865001e-47	-3.75897635934236
19	40779126	40864311	ENSBTAG00000011003	11	-	2.54006857294923e-47	-5.27737500011108
14	2624757	2628462	ENSBTAG00000017040	11	-	3.12369681591265e-47	-3.91697620693145
7	18128318	18163612	ENSBTAG00000003434	11	+	3.18561144914458e-47	-6.14364229185776
29	37638816	37654922	ENSBTAG00000009289	11	+	3.21460631830439e-47	-4.72432094150019
11	75033144	75039193	ENSBTAG00000003405	11	+	3.22973052743087e-47	-5.48126204194693
14	29736444	29759096	ENSBTAG00000007534	11	-	3.23380689021613e-47	4.77664101330157
19	22287404	22431563	ENSBTAG00000008424	11	+	3.23574230878202e-47	-3.73186001601569
2	91026977	91153917	ENSBTAG00000034192	8	+	3.60489354315269e-47	8.91444733386131
13	74092648	74179111	ENSBTAG00000003257	11	+	3.81749669946512e-47	-3.21112436736531
8	60134671	60196453	ENSBTAG00000011403	11	+	4.35137351294789e-47	4.33553713769023
4	89805490	89823611	ENSBTAG00000013732	4	-	4.38494632680748e-47	12.0145846325308
4	86250172	86572861	ENSBTAG00000002938	11	+	4.51550279380955e-47	7.55943527531789
7	13771152	13777950	ENSBTAG00000016211	11	-	5.2180007989297e-47	2.76496726827307
19	19020656	19024736	ENSBTAG00000009354	11	+	5.82558259972255e-47	-4.29362118919452
3	54253046	54269514	ENSBTAG00000015060	11	+	6.40447458188519e-47	-4.31502181983919
5	10731240	10905490	ENSBTAG00000018694	11	+	6.76232879829652e-47	4.5535679221085
9	24365332	24508267	ENSBTAG00000008121	4	-	7.34911356113943e-47	11.8232763478501
18	54124478	54127099	ENSBTAG00000018181	9	+	8.09691505492727e-47	6.57971421085584
27	219419	264986	ENSBTAG00000008585	7	+	9.02934216657808e-47	8.24224744340408
3	54345573	54369322	ENSBTAG00000038938	11	+	9.34161545617636e-47	-4.52563829257215
18	51658122	51678112	ENSBTAG00000018912	11	-	1.09780799488762e-46	-3.34877180661868
15	66987986	67099792	ENSBTAG00000037389	11	+	1.10141967762449e-46	6.15858292470269
23	17255946	17269998	ENSBTAG00000005339	11	+	1.30153128664143e-46	4.8396805540891
18	46155526	46163315	ENSBTAG00000017033	11	+	1.42121627314418e-46	4.49683746690529
21	33625676	33633910	ENSBTAG00000012206	11	-	1.54476046035727e-46	5.18609461208455
24	37281831	37313654	ENSBTAG00000021673	11	+	1.60792654825975e-46	-5.25130426587893
11	67187148	67193866	ENSBTAG00000000992	4	-	1.64897815116719e-46	12.1705437047875
24	32680523	32897080	ENSBTAG00000023259	11	+	1.69084290445691e-46	2.93593176394803
3	30769965	30776469	ENSBTAG00000014299	11	+	1.82844442965705e-46	5.04822280361345
18	51475030	51497957	ENSBTAG00000008556	10	+	2.35947355080332e-46	-6.24363083292941
23	50636582	50645574	ENSBTAG00000031267	11	+	2.64535806671094e-46	4.93511591960199
7	83024157	83040758	ENSBTAG00000007681	11	-	2.8431527693363e-46	3.66428412477718
16	52492064	52494746	ENSBTAG00000015632	8	+	3.50997871464573e-46	-7.27664552546152
16	53199432	53208249	ENSBTAG00000002478	11	+	3.59517819071134e-46	6.50516840922444
X	64684213	64708869	ENSBTAG00000000828	4	-	3.61219589122581e-46	11.8590805598991
25	36728416	36729808	ENSBTAG00000010521	11	-	3.98735292730315e-46	-4.62712879274839
11	25183772	25184957	ENSBTAG00000004076	10	-	4.40604364464717e-46	7.07756368532875
18	14761259	14769914	ENSBTAG00000023730	7	+	4.52717637147576e-46	-7.46286332325235
11	43885453	43896122	ENSBTAG00000002557	11	-	4.99884970695935e-46	2.89154656805348
17	73408383	73415618	ENSBTAG00000006730	4	+	5.11350416544685e-46	11.8304103132659
13	81854046	81863004	ENSBTAG00000030556	11	-	5.19086313037673e-46	-3.28881062116789
27	20419471	20636849	ENSBTAG00000009191	4	-	5.21993715560978e-46	11.778692055667
3	111481701	111482589	ENSBTAG00000013881	4	-	6.30128682298627e-46	11.8596999758338
18	13931106	13938075	ENSBTAG00000003895	11	-	7.3257211684481e-46	-4.6023462853436
3	114715939	114716518	ENSBTAG00000045647	11	-	7.5408260563643e-46	-4.75015983464454
1	82301320	82426795	ENSBTAG00000017103	11	-	8.54553231323315e-46	4.47017121462331
19	54559537	54566816	ENSBTAG00000013573	11	-	8.54553231323315e-46	-4.2960383813709
14	72437128	72525873	ENSBTAG00000021964	11	+	9.99080211092246e-46	4.97865765167574
20	10154908	10201157	ENSBTAG00000000561	10	-	1.05360650478908e-45	7.9506786627189
18	35847644	35872312	ENSBTAG00000009639	8	-	1.0985371124935e-45	7.75292254656717
23	27459276	27461382	ENSBTAG00000008833	11	-	1.17744238101288e-45	4.89642554370018
25	42330025	42362918	ENSBTAG00000015952	11	+	1.38536842679008e-45	-5.05562885796074
11	48848623	48905318	ENSBTAG00000011601	11	+	1.45391961547401e-45	-2.91814614084876
28	43426275	43657765	ENSBTAG00000023028	11	+	1.55076072861357e-45	-5.17495997807112
5	100346462	100355669	ENSBTAG00000030423	4	-	1.55533796201458e-45	11.7178745045279
18	14935721	14972990	ENSBTAG00000033441	11	-	1.5676212836135e-45	-5.0312641718437
1	154375850	154416952	ENSBTAG00000019129	11	+	1.56953362841923e-45	4.25070892074665
X	39990126	40004312	ENSBTAG00000013462	11	-	1.60709260605587e-45	-5.80720707670772
1	65742632	65802423	ENSBTAG00000022155	11	-	1.74963181523297e-45	5.37442734333991
X	57744029	57756166	ENSBTAG00000001311	11	-	1.88845633751047e-45	3.07334549329959
18	35540356	35542906	ENSBTAG00000018040	11	-	2.09005520568367e-45	-3.18235547486215
2	31196565	31283753	ENSBTAG00000019385	8	+	2.31452326702637e-45	-7.57027131158898
17	74633474	74635952	ENSBTAG00000008528	11	-	2.37137078778749e-45	3.00897440676326
23	8469768	8534469	ENSBTAG00000016124	8	+	2.53161125583656e-45	-7.55397064930233
X	13704737	13734564	ENSBTAG00000015354	11	-	2.5454652531901e-45	3.13152538453283
13	30069066	30123389	ENSBTAG00000008787	8	-	2.57943321071337e-45	8.52950208815104
2	128984353	129018364	ENSBTAG00000017452	11	-	2.92593664880421e-45	-4.58430566703454
16	73894531	73939371	ENSBTAG00000012020	11	-	3.12732698433451e-45	-5.22239786792652
6	57070202	57251086	ENSBTAG00000039922	11	-	3.2246366353878e-45	-4.35084577711106
10	36425457	36429223	ENSBTAG00000013477	11	+	3.45574481073614e-45	3.10319572669876
16	41027787	41036681	ENSBTAG00000032808	11	+	3.74703703716682e-45	-4.19464695840142
3	48796263	48882623	ENSBTAG00000020344	4	-	3.84475444351314e-45	11.7968524075969
19	56938744	56953081	ENSBTAG00000030170	11	+	3.91624527719518e-45	-3.18925543392437
16	29150788	29177234	ENSBTAG00000008453	11	-	3.9422576981367e-45	-2.99447182988798
15	58144414	58195706	ENSBTAG00000021858	4	-	4.13256072361633e-45	11.7035288527164
4	72499937	72515923	ENSBTAG00000018064	4	-	4.33693010322853e-45	11.6894881930945
9	69266999	69311228	ENSBTAG00000021361	11	-	4.55852488011988e-45	-4.62783800404736
5	102715223	102729724	ENSBTAG00000039041	8	+	4.95002356415301e-45	-6.9472077742211
28	14999857	15136823	ENSBTAG00000017540	6	-	5.34279519598582e-45	9.66496887820393
9	95902824	95953588	ENSBTAG00000006323	11	+	5.39948511769966e-45	2.90057806418347
X	731931	759484	ENSBTAG00000000185	6	-	5.81671916997974e-45	11.6315410705205
9	104268692	104380527	ENSBTAG00000013176	4	+	5.88950108077659e-45	11.7085895495498
18	10632349	10688580	ENSBTAG00000000945	11	+	6.38895433353371e-45	5.98320599278932
3	54307499	54323003	ENSBTAG00000017670	11	-	7.76104482987149e-45	-5.29021064076064
23	17658117	17798269	ENSBTAG00000032680	11	+	7.8399967489796e-45	3.84426566488032
23	27775677	27779418	ENSBTAG00000014435	11	-	8.22565953610224e-45	-4.70271826513802
3	22571921	22615024	ENSBTAG00000010841	11	+	8.24698389091914e-45	6.02127010268664
19	44281112	44294691	ENSBTAG00000003966	11	-	8.41893969467332e-45	4.00765120408548
5	29012106	29034478	ENSBTAG00000032902	11	+	8.42100750080157e-45	4.34153946761851
4	72413319	72486891	ENSBTAG00000010609	4	-	9.94454102216571e-45	10.2118987365286
2	71607733	71613808	ENSBTAG00000026825	4	+	1.1404546656441e-44	11.6681577265166
7	45515184	45520639	ENSBTAG00000002311	11	+	1.18376680746358e-44	6.35464324268769
17	73316335	73319008	ENSBTAG00000022027	11	+	1.23829979551678e-44	3.54136240007416
16	66081121	66128113	ENSBTAG00000008004	11	-	1.25066320879147e-44	-5.03527571842384
12	15590374	15614504	ENSBTAG00000016529	11	+	1.31329075189298e-44	3.87367722740747
2	119079502	119091617	ENSBTAG00000047133	11	+	1.67311584346466e-44	-3.39428091906554
13	41910590	41911910	ENSBTAG00000012407	4	-	1.8812101339582e-44	11.6185995091486
5	114596005	114608640	ENSBTAG00000018073	11	+	2.00343283523659e-44	-4.20753377221277
13	43166166	43184380	ENSBTAG00000004625	11	+	2.36191769845687e-44	-3.31203636287896
10	76858871	76919406	ENSBTAG00000009641	11	+	2.65236349945118e-44	3.45204481259407
8	45598158	45696886	ENSBTAG00000011770	11	+	2.6643189974927e-44	3.55899725608182
3	50658411	50787190	ENSBTAG00000002028	11	+	2.70834258445433e-44	3.03536465661546
X	99644621	99768588	ENSBTAG00000047416	4	-	3.10636579497612e-44	11.0225533470113
21	27054891	27108980	ENSBTAG00000032951	11	+	3.1212936204941e-44	9.25197964629386
16	73364409	73448064	ENSBTAG00000018548	11	+	3.26982492381665e-44	3.0782614560803
8	943474	968096	ENSBTAG00000022013	11	-	3.35815050089958e-44	2.67997014834184
11	107191849	107193047	ENSBTAG00000019017	11	-	3.43432921829063e-44	-4.24665057718975
6	92975362	93058338	ENSBTAG00000012157	4	-	3.5622964262084e-44	11.6114314789025
3	103238485	103242373	ENSBTAG00000009819	11	-	3.59263085002378e-44	-5.20190326889782
18	24125365	24126333	ENSBTAG00000023659	11	-	3.59589149120582e-44	6.68054543861126
3	83494252	83658175	ENSBTAG00000019877	11	+	3.59589149120582e-44	4.33789814236083
19	43148012	43162165	ENSBTAG00000039684	11	-	3.65402393079932e-44	4.07498917782157
12	80409750	80638113	ENSBTAG00000004165	11	+	4.10306674568326e-44	2.89337059592567
11	49933203	49934214	ENSBTAG00000005654	11	-	4.65377180583245e-44	-3.84914863578568
10	33950023	34069008	ENSBTAG00000032518	11	+	4.96425384671337e-44	5.98863765490551
5	43887152	43944943	ENSBTAG00000031950	11	-	5.35603093108652e-44	3.36012261130955
5	66532876	66604734	ENSBTAG00000011082	6	-	5.53163689989136e-44	13.8182819630704
7	4052317	4062831	ENSBTAG00000001816	11	-	5.64655425193876e-44	4.95458091705779
8	112194563	112214586	ENSBTAG00000003012	11	-	5.96307663045923e-44	-3.35299698326297
17	65519356	65552128	ENSBTAG00000014376	11	-	6.25456108081677e-44	-2.66503152194851
1	24395320	24588683	ENSBTAG00000010462	6	+	6.69748236257545e-44	10.746529604746
19	35000624	35015449	ENSBTAG00000004635	11	-	7.74181051842848e-44	-3.04473444113701
1	36837035	37123463	ENSBTAG00000006811	4	+	7.85169999883407e-44	11.750559559991
12	25199122	25229866	ENSBTAG00000008040	11	+	8.01002996704624e-44	4.57405109302219
11	87466580	87473817	ENSBTAG00000008216	11	-	8.12955212865325e-44	-5.6098689523233
23	28355360	28358332	ENSBTAG00000019386	11	-	8.49488268954489e-44	-3.7433843835717
20	6836624	6848939	ENSBTAG00000026369	11	+	1.16821910406051e-43	7.30276898891592
3	15521493	15528093	ENSBTAG00000020244	11	-	1.22150397045255e-43	4.68911660282177
24	49908125	49942827	ENSBTAG00000002863	11	-	1.23584457415747e-43	4.37404553818476
2	92564233	92587607	ENSBTAG00000021596	8	+	1.34981333393296e-43	-7.08454866261166
8	54501517	54529786	ENSBTAG00000013960	11	+	1.48255967245116e-43	4.0408359574803
5	117677521	117738845	ENSBTAG00000007102	11	+	1.7620305294646e-43	-4.2935630911265
6	61872552	62222095	ENSBTAG00000010677	4	+	1.82736382108524e-43	10.0886341862331
18	55992909	55994741	ENSBTAG00000013343	11	+	1.82765810403338e-43	3.9946710125838
7	48858233	48904411	ENSBTAG00000018287	4	+	2.06862173278208e-43	9.79147870743269
26	15857420	15897465	ENSBTAG00000005979	11	+	2.1659724444838e-43	-4.0942536329244
19	6237390	6239838	ENSBTAG00000009292	6	-	2.17351347583713e-43	7.84525794113247
X	100070405	100162454	ENSBTAG00000003418	11	-	2.30641154902065e-43	-3.62323572486492
12	33156436	33186087	ENSBTAG00000014619	4	-	2.32930836431018e-43	10.5983522659823
17	72041476	72064312	ENSBTAG00000003100	11	+	2.43055378553846e-43	3.03984126842001
11	92577650	92664126	ENSBTAG00000008232	6	+	2.46657090550967e-43	8.65133258463928
3	117409070	117482330	ENSBTAG00000030190	10	-	2.76783612022723e-43	7.66887898639365
2	119144803	119159455	ENSBTAG00000037989	11	+	2.79461084869177e-43	-5.99881791568876
6	16828641	16843001	ENSBTAG00000015230	11	+	2.86966613986984e-43	2.87844486010758
2	127429584	127431204	ENSBTAG00000009580	11	-	2.99188925401139e-43	-3.45145390931439
10	61877807	62142171	ENSBTAG00000002278	11	+	3.12856389915113e-43	6.57740661774919
28	6492388	6559855	ENSBTAG00000004515	11	+	3.20922595646764e-43	-5.32061971861153
5	30658594	30665306	ENSBTAG00000008499	11	-	3.26164574222717e-43	-4.53467190129113
19	31913650	31965004	ENSBTAG00000021938	4	+	3.33064097650279e-43	11.6454577404242
23	7082808	7086786	ENSBTAG00000003037	11	-	3.33064097650279e-43	-3.07082913407282
18	53755488	53759029	ENSBTAG00000013346	4	-	3.42814301184181e-43	8.76058094818788
19	58439766	58579255	ENSBTAG00000044195	4	+	3.55692484841628e-43	11.5665143436758
1	2029405	2048813	ENSBTAG00000043993	5	+	3.65198687395482e-43	11.7453988578446
15	41624350	41980708	ENSBTAG00000002914	4	+	3.65656175617624e-43	11.6492185269153
12	90916420	90995694	ENSBTAG00000019967	11	-	3.65925306752011e-43	-4.06554621728717
15	30448398	30450337	ENSBTAG00000027766	4	-	3.65925306752011e-43	11.5798899282608
5	9787258	9960051	ENSBTAG00000011336	4	+	3.68313001991181e-43	11.7077426867826
9	70588606	70673279	ENSBTAG00000020196	4	+	3.94672307684354e-43	11.5587349354847
17	68445521	68499477	ENSBTAG00000010368	11	-	4.32572425206522e-43	-3.10069830577209
19	56472337	56506801	ENSBTAG00000018169	11	-	4.43769561741863e-43	6.90929431442381
17	55759605	55773011	ENSBTAG00000032534	11	+	4.59714611500518e-43	-3.32092658040568
4	48267574	48302663	ENSBTAG00000020848	11	+	4.95669334231628e-43	-3.55379297600652
25	2378552	2382039	ENSBTAG00000004727	11	+	5.04214760234052e-43	-3.90078185280405
4	107468163	107473271	ENSBTAG00000009839	11	+	5.62278493177073e-43	3.02461827865628
3	58678778	58681686	ENSBTAG00000009844	6	-	5.92071563721454e-43	10.7662809969368
21	23119314	23262118	ENSBTAG00000015909	11	+	5.96232003950841e-43	3.86471449775309
26	14868830	14889261	ENSBTAG00000005129	11	+	6.05291356551489e-43	-5.76184028980196
25	42694392	42728472	ENSBTAG00000003607	11	-	6.46819786888571e-43	6.08521545845278
15	46854182	46858574	ENSBTAG00000037937	11	+	6.60039928434086e-43	-4.06307299773751
10	70578794	70720977	ENSBTAG00000020880	7	-	7.17125675799722e-43	-8.03870813739683
12	90622563	90639777	ENSBTAG00000010246	11	-	7.37084822208939e-43	4.25172747858677
15	64453866	64477077	ENSBTAG00000021809	11	+	7.86689335083495e-43	4.58067122032215
11	81086719	81209374	ENSBTAG00000017158	4	-	8.09621621299787e-43	11.8024989779642
19	39254139	39265047	ENSBTAG00000013523	11	+	8.88925307104596e-43	-3.46356056294066
3	102623729	102655397	ENSBTAG00000008690	11	+	9.10189180749323e-43	-3.94768293316916
9	97466404	97481898	ENSBTAG00000002827	11	+	9.4462185975307e-43	2.91924644293426
7	98715724	98767729	ENSBTAG00000039275	11	+	1.10804702016764e-42	-2.86132488685785
2	31688428	31699171	ENSBTAG00000047880	11	+	1.25739792274203e-42	3.73039638323864
5	23523980	23528860	ENSBTAG00000012007	11	+	1.43901136956053e-42	3.51654216803627
16	4939774	4950977	ENSBTAG00000039196	5	+	1.49913031510649e-42	11.5733142461284
25	36518983	36520386	ENSBTAG00000039601	11	+	1.51593838523594e-42	-3.78312260370996
2	96941048	96962496	ENSBTAG00000020527	11	-	1.52420314274854e-42	6.14589291472883
10	87269506	87280022	ENSBTAG00000045886	11	+	1.53642300654306e-42	4.10530361377359
26	16030291	16065395	ENSBTAG00000037795	4	+	1.54237173041169e-42	11.927926942319
1	72024794	72028847	ENSBTAG00000011659	5	-	1.58036336947717e-42	9.24369023224289
21	56629746	56773304	ENSBTAG00000000838	11	-	1.59530707410146e-42	-3.15633585545102
2	13575101	13664827	ENSBTAG00000033662	11	+	1.67484628160059e-42	4.12378472957317
18	22692065	22694550	ENSBTAG00000012083	4	-	1.71242277214815e-42	12.1127124449871
3	42934667	43107421	ENSBTAG00000031439	11	-	1.92119310958822e-42	-4.55241323763758
11	15493303	15947670	ENSBTAG00000019839	11	+	2.24122804551788e-42	7.01470063666221
3	89639196	89699453	ENSBTAG00000013802	4	+	2.78311162919805e-42	11.8242369264002
13	64258559	64274274	ENSBTAG00000018101	11	-	2.81159145020829e-42	4.11370697194145
11	44724158	44731845	ENSBTAG00000032051	9	-	3.04841572796877e-42	11.5760317973484
17	72690557	72740066	ENSBTAG00000012851	4	+	3.50160229805594e-42	10.4132399775915
1	123322466	123444003	ENSBTAG00000007331	9	+	3.52933048796308e-42	7.09286185997329
7	54152474	54281944	ENSBTAG00000017349	11	+	3.54618878364299e-42	3.49547585870088
21	21137917	21198618	ENSBTAG00000009097	11	+	3.56596383166584e-42	-3.89175684598914
3	12109820	12113234	ENSBTAG00000047988	11	-	3.57726245151525e-42	-3.70573874750561
23	11133035	11206519	ENSBTAG00000014253	11	+	3.67988463200219e-42	-3.62802976443223
6	3413085	3419194	ENSBTAG00000004943	11	+	3.83854544748087e-42	-4.76755189637961
3	19768809	19776435	ENSBTAG00000015363	11	+	3.97587986862316e-42	-3.1928699999699
1	83443168	83457221	ENSBTAG00000012284	11	+	4.04314564166408e-42	5.72306837543257
3	3252170	3281221	ENSBTAG00000017852	11	+	4.12562151328596e-42	4.30741664515169
29	12658759	12754007	ENSBTAG00000002417	11	+	4.47603924768565e-42	5.04250062447143
5	95706360	95796211	ENSBTAG00000015562	11	+	4.64201192947549e-42	-4.19172503259644
9	66968685	67594209	ENSBTAG00000020829	11	-	4.74541301630235e-42	4.90203019160277
11	99563894	99573250	ENSBTAG00000017922	11	+	4.84515851186431e-42	3.13348416145469
27	38862139	38868825	ENSBTAG00000016473	11	-	5.83803969196699e-42	3.04944199414508
29	8669605	8673380	ENSBTAG00000040128	11	+	6.11352202013364e-42	7.43911514395618
24	7576789	7669724	ENSBTAG00000009266	11	+	6.80824197062791e-42	-5.94607916827379
17	71711465	71727449	ENSBTAG00000002770	11	+	7.30339964591849e-42	4.86455898539068
4	40581483	40643369	ENSBTAG00000017866	9	-	7.93020716077004e-42	8.65872408165265
1	75616650	75895219	ENSBTAG00000012413	4	+	7.99706791349033e-42	11.6717520673604
15	22575918	22582373	ENSBTAG00000008661	4	+	8.08544512047525e-42	11.4555561631272
13	64737633	64791116	ENSBTAG00000013301	11	-	9.00262694019472e-42	-4.01093110224878
3	11533839	11539776	ENSBTAG00000039366	11	-	9.10727261966563e-42	-5.02845323246457
2	79975338	80043984	ENSBTAG00000046699	11	-	9.50751537030613e-42	-6.58495494664384
15	54196169	54202633	ENSBTAG00000003692	11	-	9.77437985928607e-42	-4.5353158101959
3	33805753	33816442	ENSBTAG00000017765	11	-	9.95654408924103e-42	5.99173882776312
9	30127785	30140793	ENSBTAG00000001835	8	-	1.0096459710242e-41	7.14862898797094
7	27685131	27723230	ENSBTAG00000021977	11	-	1.0425702944911e-41	2.97368239661034
11	10409032	10430853	ENSBTAG00000004881	11	-	1.07364971923807e-41	-3.57354600863599
X	118258768	118271528	ENSBTAG00000008603	11	+	1.085110390188e-41	-4.12313150247743
11	29200742	29210371	ENSBTAG00000003358	11	-	1.11265751166791e-41	3.38796435714373
1	58705508	58772084	ENSBTAG00000013292	10	+	1.15071157084101e-41	-7.22571932547615
5	104029018	104036158	ENSBTAG00000034295	11	-	1.2028230001118e-41	-4.58890878725123
1	138348895	138384864	ENSBTAG00000011634	4	-	1.25127273338886e-41	9.55860900415292
11	11540746	11548873	ENSBTAG00000021961	11	-	1.32126920135896e-41	3.18527715919214
9	87948483	87963094	ENSBTAG00000000880	11	+	1.4487469371092e-41	2.61454966753996
2	134345969	134380241	ENSBTAG00000030335	11	+	1.54228473149801e-41	4.27696970207041
7	47717605	47747828	ENSBTAG00000021226	11	-	1.61164809959231e-41	3.01336548185112
5	44712168	44720976	ENSBTAG00000026779	11	-	1.81913118689933e-41	-5.73861667834905
4	45594205	45682229	ENSBTAG00000040058	11	-	1.95151274319584e-41	3.12011642396337
11	107167130	107189741	ENSBTAG00000002044	11	-	1.95316895598381e-41	3.17402196489976
11	63290421	63395507	ENSBTAG00000046117	11	+	1.98275405221354e-41	-3.24557619896331
13	38259751	38284536	ENSBTAG00000015434	11	+	2.00589486238253e-41	3.92916066159898
2	32850154	32852428	ENSBTAG00000008704	4	+	2.04184824868443e-41	11.4877808676868
3	117913715	117955245	ENSBTAG00000011534	4	+	2.09299136655892e-41	8.62730974603918
4	78160490	78174798	ENSBTAG00000008143	11	-	2.14486392329768e-41	-2.6153930525712
28	26985667	27080093	ENSBTAG00000021177	11	+	2.15058198071533e-41	5.64409497613454
5	30444364	30463019	ENSBTAG00000019277	10	-	2.17319488374042e-41	6.13674373892213
6	115276057	115404039	ENSBTAG00000010343	4	+	2.20834479540164e-41	11.3953087791493
2	4780175	4819192	ENSBTAG00000006262	11	+	2.29978253123986e-41	3.88640885868865
1	42518055	42531538	ENSBTAG00000004124	11	-	2.52513067460514e-41	3.18083943004813
11	13463413	13490532	ENSBTAG00000010620	4	-	2.61814094806994e-41	11.4754523644793
17	12818454	12831329	ENSBTAG00000012800	11	-	3.07418205418252e-41	3.28796915236122
9	44355219	44377512	ENSBTAG00000000816	11	-	3.45281134081417e-41	-3.18612679003582
19	14775261	14780081	ENSBTAG00000010738	4	+	3.57541267603957e-41	8.45424239927061
20	22360763	22435963	ENSBTAG00000013790	11	-	3.64031744346064e-41	-2.89775701444976
23	47355127	47510231	ENSBTAG00000019234	4	-	3.79484528450771e-41	11.2439284664602
14	1604104	1609477	ENSBTAG00000004970	11	+	4.31769406114471e-41	-2.90436619594556
10	52336848	52401980	ENSBTAG00000010119	4	+	4.67654215199616e-41	11.3816556199202
19	34084459	34104983	ENSBTAG00000007581	11	-	4.68373192025927e-41	-4.08042667433386
15	84860911	84874719	ENSBTAG00000012937	11	+	4.99389444760264e-41	3.01594599601886
3	20187038	20195550	ENSBTAG00000003604	11	-	4.99923357450588e-41	-4.14910920281567
7	103689264	103774169	ENSBTAG00000016359	11	-	5.29588244182222e-41	5.37347372007888
14	7440522	7582740	ENSBTAG00000002181	5	-	5.7778866758994e-41	8.42998727564455
14	57006996	57020071	ENSBTAG00000037571	11	-	6.06851672679208e-41	2.53910266052407
11	32715364	32880569	ENSBTAG00000024021	4	-	6.46997317176782e-41	11.3655245680338
10	43265125	43277198	ENSBTAG00000015202	11	+	6.49944813866715e-41	3.37379838119563
14	47005559	47013935	ENSBTAG00000002080	4	-	6.71167613615166e-41	11.4762847774522
X	134965646	134991291	ENSBTAG00000020420	11	+	7.71740248200995e-41	-4.5422475871105
5	95098305	95228587	ENSBTAG00000002174	5	+	7.87494422551593e-41	12.3711719459589
20	35999050	36178472	ENSBTAG00000019595	4	-	8.74777160679631e-41	11.3849898679735
3	54031911	54058648	ENSBTAG00000014857	11	+	1.00734714169026e-40	-4.31315412912668
11	98957839	98971732	ENSBTAG00000015436	11	+	1.17094547549398e-40	4.34454920757895
6	93486377	93488711	ENSBTAG00000038148	5	-	1.22178708082651e-40	7.99205544523991
11	25585492	25587785	ENSBTAG00000003553	11	-	1.30798352636523e-40	-3.65443837957331
3	93846488	93968364	ENSBTAG00000003746	11	-	1.44752900839666e-40	4.05362053489247
3	16143798	16162170	ENSBTAG00000020542	10	+	1.51866255601225e-40	6.28466284284114
7	15894541	15896884	ENSBTAG00000013536	10	+	1.56239222003031e-40	-5.40505477935108
5	110660390	110673555	ENSBTAG00000009886	11	+	1.61000254719427e-40	4.17955352392893
1	148057294	148082061	ENSBTAG00000005503	11	+	1.74965574041212e-40	-3.17567133358565
3	16827336	16829392	ENSBTAG00000021377	11	+	1.81736134354051e-40	5.56392794032964
4	49230966	49257713	ENSBTAG00000001908	11	+	1.93821012777522e-40	2.5748571164671
17	57648596	57696347	ENSBTAG00000001164	11	+	1.98063238152898e-40	3.00776785154334
15	22614859	22659906	ENSBTAG00000008665	11	+	2.19514864734771e-40	-4.28846777644946
8	102666739	102697281	ENSBTAG00000011027	11	-	2.25689221061192e-40	4.26221294496587
X	40441195	40449872	ENSBTAG00000008552	11	-	2.3873435967741e-40	-5.315950087192
25	34672092	34726073	ENSBTAG00000017082	11	+	2.60859960413e-40	3.55711866149924
20	64147932	64352311	ENSBTAG00000005021	4	+	2.79245232222504e-40	10.3943187563457
4	77389254	77401081	ENSBTAG00000016975	11	+	3.02021722805406e-40	-2.7792377539543
23	13775148	13829110	ENSBTAG00000021381	5	+	3.10697351095333e-40	12.7705222634611
8	5747709	5749915	ENSBTAG00000044123	4	-	3.12568046839292e-40	11.298257216924
19	55893570	55902692	ENSBTAG00000003436	11	+	3.13749997863641e-40	-3.88825524100788
5	100570906	100585784	ENSBTAG00000006851	11	+	3.6735720785662e-40	-3.91776534926988
21	34970952	35025051	ENSBTAG00000015779	11	-	4.33828473210765e-40	-3.02751964873711
X	38586278	38590528	ENSBTAG00000019779	10	+	4.45691056396011e-40	-6.11970899083873
5	106253906	106276819	ENSBTAG00000016649	11	-	5.04345022464829e-40	-5.40148553122908
2	96470386	96472144	ENSBTAG00000020957	11	-	5.52139674217922e-40	4.07389471882127
10	30138489	30159344	ENSBTAG00000020100	11	-	6.16011417617798e-40	-4.30354580497994
4	113602366	113604046	ENSBTAG00000038241	11	+	6.25724212941109e-40	3.62720434825705
28	25854740	25925054	ENSBTAG00000012380	11	+	6.28757005649182e-40	-2.64422939508684
19	51592127	51599282	ENSBTAG00000001868	11	+	6.44304382142778e-40	2.72036489570844
3	49136317	49225714	ENSBTAG00000009698	11	-	6.9341595602546e-40	3.07923065821857
3	12862099	12907593	ENSBTAG00000000964	11	+	8.02854833457017e-40	-5.2742373548851
25	26687037	26689460	ENSBTAG00000046752	11	-	8.6644369781049e-40	-4.70250258925032
26	18711831	18719926	ENSBTAG00000023947	11	-	9.9483264923819e-40	7.98291663149216
9	87840981	87862199	ENSBTAG00000007388	11	-	1.03792308036525e-39	-3.26472460605555
10	28331828	28339111	ENSBTAG00000020040	11	+	1.06276834543387e-39	-3.11008597658529
20	35018907	35079162	ENSBTAG00000016152	11	+	1.06699571253791e-39	5.80854112768944
3	19695880	19698696	ENSBTAG00000020394	11	-	1.086591398008e-39	-4.66916077720785
7	5101427	5105930	ENSBTAG00000039335	11	-	1.16632891073941e-39	-3.16673488879145
6	18459379	18502809	ENSBTAG00000002049	11	-	1.20930961713767e-39	3.82383006853624
3	8392621	8395532	ENSBTAG00000020153	11	-	1.21729313345014e-39	3.13356255394073
22	53826231	53832796	ENSBTAG00000031355	11	+	1.26595940567867e-39	-4.11314525295251
13	49550049	49561303	ENSBTAG00000005111	6	+	1.29093053020031e-39	7.64859326812249
3	8483555	8508122	ENSBTAG00000017846	11	+	1.35209179251344e-39	5.53899239153245
18	53302938	53313115	ENSBTAG00000015836	8	-	1.54096385704987e-39	7.97864808562456
18	61206191	61215875	ENSBTAG00000040392	11	-	1.61961740243402e-39	-3.71197962824201
X	55368950	55370786	ENSBTAG00000026139	4	+	1.65731482263338e-39	9.06682868175183
3	80491323	80582219	ENSBTAG00000030674	11	-	1.66215737036069e-39	8.30743077523678
10	60221114	60275998	ENSBTAG00000004303	11	-	1.75616601433545e-39	9.20552757109368
5	27828981	27842880	ENSBTAG00000016165	4	-	1.84222593590465e-39	9.9801666184484
18	25608274	25633395	ENSBTAG00000005170	11	+	1.88807311230815e-39	-4.99494113725161
21	57153109	57246389	ENSBTAG00000018123	10	-	1.92536206168787e-39	7.29153896854945
1	99090971	99143289	ENSBTAG00000005871	4	+	2.05003089836382e-39	11.4267129264409
20	3759205	3880974	ENSBTAG00000017457	11	-	2.06443357655241e-39	-2.9023210158479
22	1746285	1877841	ENSBTAG00000018227	11	-	2.25874292714776e-39	-3.3630273946451
1	152379403	152515109	ENSBTAG00000011001	11	-	2.30049865231927e-39	5.81341572033976
4	106123752	106206190	ENSBTAG00000046152	11	+	2.4316125811881e-39	7.32381006603187
18	46654242	46656762	ENSBTAG00000018598	11	-	2.48721514631223e-39	5.32722283062795
2	71616191	71714943	ENSBTAG00000013619	4	-	2.8029558930224e-39	11.2435417049655
3	16090282	16138512	ENSBTAG00000011881	4	-	3.00859942244481e-39	11.4606215749665
10	26134841	26142255	ENSBTAG00000000843	11	+	3.1074290397208e-39	6.4195238692456
24	50870261	50928290	ENSBTAG00000016269	11	+	3.23691618098572e-39	-2.9818766623434
10	21658160	21663680	ENSBTAG00000012726	11	+	3.42149661443502e-39	3.14318952163315
13	18047208	18075549	ENSBTAG00000017278	11	-	3.4612528809241e-39	2.85378805612472
1	65541497	65620536	ENSBTAG00000001464	4	-	4.12361086688874e-39	11.2199378525505
15	58873842	58977292	ENSBTAG00000002606	11	-	4.20381884182043e-39	4.41676575624399
19	27706378	27710913	ENSBTAG00000017747	11	-	4.54228197222501e-39	-3.22735628624078
13	59294499	59308857	ENSBTAG00000008105	11	-	4.71434851438623e-39	-4.45349124908223
1	141029892	141100984	ENSBTAG00000007068	5	+	4.95421078074576e-39	8.19616968722457
10	21521554	21573888	ENSBTAG00000007415	4	+	5.03609484306723e-39	11.2451611173151
21	70827524	70839732	ENSBTAG00000007187	11	+	5.81716847208472e-39	-3.71527490381169
11	73215423	73246167	ENSBTAG00000010083	11	-	6.77167295696287e-39	3.13503231952147
3	80258490	80375749	ENSBTAG00000030749	11	-	6.90589634202486e-39	5.22771573892026
13	55379958	55433278	ENSBTAG00000003061	11	+	6.9259913404131e-39	7.19611757907303
22	57571318	57619684	ENSBTAG00000020260	8	-	7.4382631796579e-39	-7.30517754037063
18	50056570	50073609	ENSBTAG00000010508	11	-	7.80459831133223e-39	3.24438137371938
4	51398055	51441973	ENSBTAG00000008097	4	+	7.9639846548071e-39	11.1833711469252
5	97520909	97524789	ENSBTAG00000002362	11	-	8.29344567781851e-39	5.84650349320531
1	144364345	144437225	ENSBTAG00000021286	11	+	9.04784705363869e-39	-4.24337026665795
27	13139715	13204496	ENSBTAG00000012191	11	+	1.03305457649696e-38	4.0034293169774
3	29506171	29509176	ENSBTAG00000011327	11	+	1.23514156021425e-38	4.69595435499935
8	104422821	104543026	ENSBTAG00000004499	11	+	1.23830743462767e-38	-3.04721043945268
13	38289296	38317466	ENSBTAG00000015438	11	-	1.24355616956716e-38	3.2328863312948
29	5082167	5133430	ENSBTAG00000000284	5	-	1.36299729084165e-38	8.36062239401916
14	63358655	63392777	ENSBTAG00000010529	7	-	1.42627512544124e-38	7.38346108022073
5	54884676	54935650	ENSBTAG00000002227	4	+	1.44691717554993e-38	11.3802890214787
25	9604333	9662902	ENSBTAG00000020649	11	+	1.47340407651004e-38	-4.57616958517189
6	104099622	104136963	ENSBTAG00000011354	11	+	1.51376866504825e-38	2.77240710514274
8	92824739	92865294	ENSBTAG00000020844	4	-	1.7103077431397e-38	11.1805324085926
10	20870283	20878569	ENSBTAG00000011934	11	-	1.74783880336216e-38	4.2911469842146
29	41378326	41381132	ENSBTAG00000040070	4	+	1.83268260874789e-38	11.2361175524637
1	42566967	42571545	ENSBTAG00000023666	4	+	1.87523630315148e-38	11.1822669840521
1	95891013	96173201	ENSBTAG00000019376	11	-	1.98421749728736e-38	3.78862252953802
3	34150875	34214025	ENSBTAG00000008849	11	+	2.10641061086168e-38	5.78351673822478
3	108785460	108800524	ENSBTAG00000014326	10	-	2.1310141530939e-38	-5.33458918792164
2	7318226	7356937	ENSBTAG00000021466	7	-	2.18135974112004e-38	11.008189929255
26	11117505	11127464	ENSBTAG00000017367	11	+	2.26500795271309e-38	2.97225680659956
8	103170079	103284200	ENSBTAG00000004813	10	-	2.35410997151306e-38	-4.92396335540739
7	20831527	20841683	ENSBTAG00000015690	4	+	2.36643809021268e-38	11.2190178091163
15	41241521	41291990	ENSBTAG00000004275	5	+	2.39545610856945e-38	7.67744645277274
17	44600508	44665571	ENSBTAG00000014576	8	-	2.41375388583714e-38	7.82124406948735
8	45784658	45816860	ENSBTAG00000011173	5	+	2.87617725531391e-38	8.40016236783481
29	50450723	50460449	ENSBTAG00000047996	7	+	2.92297748050282e-38	-10.131441384197
26	21731745	21738756	ENSBTAG00000005015	11	+	2.93446469062172e-38	-4.04101547663393
7	38732389	38795851	ENSBTAG00000020489	8	+	3.00985864123575e-38	8.04943785365653
29	40537652	40549701	ENSBTAG00000018201	11	+	3.01890694744778e-38	2.96612122503095
13	43947632	43957441	ENSBTAG00000022564	11	+	3.31687749941569e-38	7.94322703713788
16	66355357	66439715	ENSBTAG00000019630	8	+	3.33362383350138e-38	7.13135569036731
7	47352222	47385009	ENSBTAG00000001002	11	+	3.34769288723709e-38	-4.44679890134717
23	27533910	27536674	ENSBTAG00000025471	11	-	3.42326436287668e-38	-4.6324593344676
25	214005	214773	ENSBTAG00000026417	4	+	3.46065022718193e-38	9.3183097140633
18	34260147	34274741	ENSBTAG00000007421	10	+	3.52623426082777e-38	7.17094469623085
25	210951	211719	ENSBTAG00000026418	4	+	3.54282178030953e-38	9.31828428490995
19	55803306	55822126	ENSBTAG00000015255	11	+	3.63341729132561e-38	-4.77188897849358
3	29643175	29648016	ENSBTAG00000012419	11	+	3.85242422895347e-38	-5.38342816710531
22	36005377	36134917	ENSBTAG00000010581	9	+	3.88069660071857e-38	5.74390427528439
2	119476495	119490380	ENSBTAG00000017855	11	+	4.22669438143681e-38	-4.44131520761388
27	26041258	26064654	ENSBTAG00000009245	11	-	4.32852194726237e-38	2.54615004849611
5	48563805	48743354	ENSBTAG00000044017	10	-	4.34325173568973e-38	6.14548669761884
7	22748791	22767365	ENSBTAG00000014526	11	+	4.61613190882831e-38	-2.99594629186321
19	50537803	50546687	ENSBTAG00000015394	10	-	4.65479798538004e-38	5.49133084279992
2	41361136	41491255	ENSBTAG00000006159	4	-	4.77215705570082e-38	11.1739844350458
X	92147627	92153617	ENSBTAG00000009024	11	-	4.82343243143706e-38	-3.88072608803291
8	71278582	71349786	ENSBTAG00000006214	7	-	5.11771714152426e-38	7.74944357174909
17	73812706	73828749	ENSBTAG00000047664	6	-	5.13014139550547e-38	8.3277573335602
19	40747366	40748741	ENSBTAG00000021802	11	-	5.41772998373994e-38	-2.91173729973954
4	106660970	106661834	ENSBTAG00000031216	7	+	5.56161128078034e-38	-8.72236917515439
6	68364431	68391572	ENSBTAG00000009423	11	+	6.06998918904258e-38	-4.48927886162259
19	28306790	28315515	ENSBTAG00000008779	4	+	6.51241509152143e-38	11.2380098778639
7	17513880	17565624	ENSBTAG00000040507	11	+	6.84772900026453e-38	-3.08705075278952
7	16851753	16898876	ENSBTAG00000009569	11	-	7.09613488693519e-38	4.33679141875731
27	14223448	14288333	ENSBTAG00000004344	11	-	7.48792095289562e-38	5.52755972771614
25	987389	989247	ENSBTAG00000016520	5	-	8.18779490882994e-38	11.4594305948571
15	29093383	29102483	ENSBTAG00000005215	11	+	8.42803199991918e-38	-4.02389465193706
7	64878193	64900828	ENSBTAG00000014835	10	-	9.68660645476518e-38	10.7389355353643
16	77923529	77988157	ENSBTAG00000007860	11	-	9.74990909952416e-38	-4.35942776999607
24	25292753	25328875	ENSBTAG00000020391	10	-	9.85104771359884e-38	6.91234348960202
2	126276334	126291824	ENSBTAG00000011784	11	+	9.96901128590466e-38	-3.83237206486239
X	18524574	18549242	ENSBTAG00000013922	11	-	1.00260832786282e-37	2.66318646905285
2	107462686	107504968	ENSBTAG00000013489	11	+	1.20102544669794e-37	4.70254721393299
4	86620369	86674480	ENSBTAG00000007976	11	-	1.28759751810846e-37	2.47522583576741
6	16376641	16510240	ENSBTAG00000010564	11	+	1.41172855668171e-37	3.48004462782073
14	2341289	2346302	ENSBTAG00000021474	11	-	1.51855333668715e-37	-3.61474792524529
20	37092891	37174619	ENSBTAG00000000586	11	+	1.57192067546369e-37	-3.16670419261902
4	80866976	81642046	ENSBTAG00000032121	11	-	1.65858485187129e-37	5.20785718467347
14	1957553	1966646	ENSBTAG00000017281	11	+	1.66425630748032e-37	5.05350983718565
8	60705116	60784645	ENSBTAG00000000076	7	+	1.68818775532909e-37	7.90083985517144
X	13452404	13501004	ENSBTAG00000018247	11	+	2.0517724321349e-37	3.6193385665883
25	33988116	33989662	ENSBTAG00000026278	5	-	2.100072302165e-37	9.0605002076525
21	20176385	20193035	ENSBTAG00000002786	11	-	2.18391937018359e-37	-4.58874909931218
23	28128193	28137021	ENSBTAG00000039695	11	+	2.62129259274361e-37	-3.08800418760278
13	35331912	35368126	ENSBTAG00000001204	11	-	2.69375910984651e-37	6.09286725405008
25	36326327	36335481	ENSBTAG00000001131	11	-	2.9342878625701e-37	-2.79686251454444
18	52048412	52065702	ENSBTAG00000004379	11	-	3.26634826511654e-37	2.9540265794757
11	30722155	30739321	ENSBTAG00000004168	11	+	3.27410789601969e-37	3.66088141371833
X	143827183	143930209	ENSBTAG00000000211	4	-	3.28886354351681e-37	9.81130973965124
5	76287157	76312955	ENSBTAG00000015044	10	-	3.29367611909378e-37	7.43031591951254
6	100070894	100141603	ENSBTAG00000017592	11	+	3.29384598936885e-37	5.09398238735271
2	129687546	129705679	ENSBTAG00000021832	11	+	3.37748498967338e-37	2.68267964958018
7	23235652	23243697	ENSBTAG00000031231	11	+	3.49410439491148e-37	-3.09916863409504
17	41769526	41784176	ENSBTAG00000017069	4	+	3.66419181384652e-37	11.0709868705198
5	100205185	100215034	ENSBTAG00000011765	11	-	3.67853316943374e-37	3.36434704384004
X	91842943	91855473	ENSBTAG00000046555	10	+	3.70768677228959e-37	-5.40858171824886
13	43625080	43635272	ENSBTAG00000017740	5	-	3.96948769828104e-37	11.3390320389163
19	40140827	40167376	ENSBTAG00000024983	8	-	4.04646482828193e-37	7.22342662388405
5	77370780	77452340	ENSBTAG00000002651	11	+	4.08712807723861e-37	6.76988740750639
X	126510125	126539314	ENSBTAG00000011258	11	+	4.35305220985839e-37	-2.92535467606945
1	134223426	134394973	ENSBTAG00000023416	11	-	4.38828710873637e-37	3.31787802444984
21	22530901	22614701	ENSBTAG00000013060	11	-	4.41229658715149e-37	-3.09021033605448
9	41246267	41256989	ENSBTAG00000017992	11	+	4.49618507937266e-37	2.65625587536524
29	44650627	44657896	ENSBTAG00000021457	6	-	5.05684663131986e-37	9.94802594864048
2	126844576	126857428	ENSBTAG00000019252	4	+	5.26628851542338e-37	11.0906810101092
2	63118921	63362056	ENSBTAG00000018744	11	-	5.26628851542338e-37	-3.51986051776786
29	25949975	25966355	ENSBTAG00000017446	10	+	6.00070818412144e-37	-5.82568700571069
23	15948726	15988075	ENSBTAG00000015321	11	-	6.09155232742961e-37	-3.07115674344753
7	39693213	39712385	ENSBTAG00000014898	11	-	6.12374876296566e-37	-4.46265667754874
26	31870224	31871586	ENSBTAG00000039292	7	+	6.16406027012944e-37	-7.69914995062051
23	28469734	28473401	ENSBTAG00000020116	11	-	6.59232321844572e-37	-3.67422811866662
27	34686576	34699480	ENSBTAG00000020602	11	+	6.8572206987533e-37	-3.93035725506713
14	60994138	61520208	ENSBTAG00000001649	4	-	7.34522957674536e-37	11.1344664087121
6	89162541	89460195	ENSBTAG00000006507	4	-	7.81003003392437e-37	11.0574193552829
[truncated: 6,935 more rows]
