# Supplementary material for: Multi-species annotation of transcriptome and chromatin structure in domesticated animals
Source: BMC Biol. 2019 Dec 30;17:108. doi: 10.1186/s12915-019-0726-5 (PMC6936065; doi:10.1186/s12915-019-0726-5)
Supplement: Supplementary file 4 — Additional file 4 Reference DE genes (all combinations): the archive contains four folders, one for each species (bos_taurus, capra_hircus, gallus_gallus, sus_scrofa). Each folder contains itself two subfolders, one for each model: diffcounts.nominsum (Model 1) and diffcounts.cdvsliver (Model 2). Results of Model 1 are given in: • refgenes.counts.min2tpm0.1.normcounts.diff.readme.idx • refgenes.counts.min2tpm0.1.normcounts.diff.cd4.cd8.bed • refgenes.counts.min2tpm0.1.normcounts.diff.cd4.liver.bed • refgenes.counts.min2tpm0.1.normcounts.diff.cd8.liver.bed Results of Model 2 are given in: • refgenes.counts.min2tpm0.1.normcounts.diff.readme.idx refgenes.counts.min2tpm0.1.normcounts.diff.cd.liver.bed All bed files contain the coordinates and id of the genes found to be differentially expressed between the two conditions. The file also contains the normalized read counts of those genes in the different samples as well as the adjusted pvalue, logFC and normLogFC (see readme.idx file for more details). [file 12915_2019_726_MOESM4_ESM.gz › de.refgn/bos_taurus/diffcounts.nominsum/refgenes.counts.min2tpm0.1.normcounts.diff.cd4.cd8.bed]

21	35206044	35208959	ENSBTAG00000010828	10	-	2.28586832167059e-76	6.51291030680629
19	14823469	14831157	ENSBTAG00000007191	11	+	8.88832194828189e-75	5.2147501137679
11	47915425	47935161	ENSBTAG00000008956	11	+	6.0143110542618e-61	4.77946318977655
11	47988168	47995400	ENSBTAG00000021141	11	+	1.01812076046301e-53	7.33403797361059
29	44661697	44665098	ENSBTAG00000020773	11	+	5.56053564130148e-46	4.81443278258143
5	103995315	104017746	ENSBTAG00000003255	11	-	1.13386258236856e-42	-5.9132558840899
5	100183939	100193142	ENSBTAG00000030426	11	-	2.46959654065552e-42	5.16494183101009
20	24033746	24042721	ENSBTAG00000021958	11	-	1.94198546348471e-41	4.71087289506172
11	49060226	49062860	ENSBTAG00000047449	10	-	6.31094001315838e-40	4.89182847736756
5	100038295	100048947	ENSBTAG00000004917	11	+	1.5150566748107e-38	4.30770535887644
18	57812528	57815281	ENSBTAG00000009137	11	-	1.5133400235677e-37	4.21696359624342
28	26939279	26941721	ENSBTAG00000001008	11	-	6.39888532674768e-37	4.7139727273005
20	31890735	32199996	ENSBTAG00000001335	10	-	1.17336774727334e-36	-4.92281963432181
22	47609790	47625159	ENSBTAG00000011178	11	-	7.07909262380008e-34	-5.08754009247339
18	25717807	25721329	ENSBTAG00000046323	11	-	2.26585984409925e-33	4.49079515668982
21	35229656	35231716	ENSBTAG00000038080	7	-	2.56477375547131e-30	5.87905648136229
18	25685297	25722181	ENSBTAG00000038141	11	+	4.19340153203213e-30	3.86978982495462
19	43148012	43162165	ENSBTAG00000039684	11	-	1.89879249690967e-29	-4.19856006211975
26	35050365	35166042	ENSBTAG00000004895	11	-	3.98934664157816e-29	4.5027718855373
5	99775090	99779613	ENSBTAG00000014154	7	-	1.55468227221936e-26	6.96278744549565
22	47692468	47715887	ENSBTAG00000010027	11	+	9.96380257643062e-26	-3.99461580615654
12	55684000	55685894	ENSBTAG00000001774	11	-	7.37953802569815e-23	4.59281000099102
5	35657328	36042694	ENSBTAG00000032183	11	+	7.47432121378769e-23	-4.7639209352238
7	44797941	44803445	ENSBTAG00000002100	11	+	1.28225603262966e-22	4.93001324730676
17	20602271	20616261	ENSBTAG00000015549	9	+	6.39910543521762e-22	-5.4457259547517
15	56961319	56974713	ENSBTAG00000001537	9	+	7.60084914570085e-22	6.04168275405242
4	83419663	83420214	ENSBTAG00000047684	3	+	2.03250667523032e-21	11.1382617857132
17	6089370	6207768	ENSBTAG00000025263	11	-	3.0595722353201e-21	3.32576517627809
X	92369103	92375461	ENSBTAG00000013279	11	-	3.1185243492609e-21	-3.93682746310112
22	892004	1069280	ENSBTAG00000011628	10	-	6.42538311438176e-21	-4.61686063823277
8	16269364	16271185	ENSBTAG00000016070	6	+	2.92080934591908e-20	8.76917392728487
8	45219433	45354500	ENSBTAG00000009917	11	+	4.78916684798307e-20	-3.21051102797413
X	20249085	20260907	ENSBTAG00000017843	11	+	6.30410601609265e-20	-3.90587025247169
X	39258761	39332614	ENSBTAG00000038288	10	-	9.06941340073033e-20	4.93835855340896
13	17540960	17586321	ENSBTAG00000020892	11	+	9.21347080749814e-20	-3.68443576022276
28	27729163	28123449	ENSBTAG00000021497	11	+	1.76702019892033e-19	-3.00050085969369
17	49197828	49313590	ENSBTAG00000020430	8	-	2.9659989820391e-19	-4.62782310453141
7	16248164	16252264	ENSBTAG00000003544	11	-	6.19981364971848e-18	3.26522355698865
18	40424604	40434171	ENSBTAG00000008625	11	+	3.25103220664236e-17	4.63880833609019
27	34686576	34699480	ENSBTAG00000020602	11	+	3.25103220664236e-17	2.77661868506912
4	48434954	48535433	ENSBTAG00000014958	11	+	4.76676977301995e-17	2.90971617320756
18	62860198	62864521	ENSBTAG00000045529	10	+	4.9807025026831e-17	3.64916735830796
2	4780175	4819192	ENSBTAG00000006262	11	+	9.33904853071078e-17	-2.85456935528379
27	34707900	34774452	ENSBTAG00000005725	11	+	1.24444251946737e-16	3.79684685812735
28	26985667	27080093	ENSBTAG00000021177	11	+	1.24444251946737e-16	3.72993807500146
8	52957816	53196562	ENSBTAG00000012991	10	-	1.24444251946737e-16	3.56432052163811
1	146989243	147040968	ENSBTAG00000023907	11	+	1.60558677138289e-16	2.91763235208118
22	7383751	7388696	ENSBTAG00000034883	11	+	2.22091702622001e-16	-3.54602888419891
4	50778607	50799281	ENSBTAG00000036154	9	+	3.49628602769917e-16	7.54266791290343
5	99407005	99439453	ENSBTAG00000015351	5	+	3.74825082945442e-16	9.37202647425258
24	33072941	33324798	ENSBTAG00000027181	11	-	6.15368562256312e-16	-4.63877464630713
12	18525479	18531621	ENSBTAG00000017508	11	+	1.18927435100439e-15	-4.03748848159881
8	100604291	100681999	ENSBTAG00000018841	8	-	1.28760841250973e-15	-8.42168480251627
12	50679631	50888598	ENSBTAG00000005760	11	-	3.25312479909949e-15	-2.41336554012495
4	83370101	83441467	ENSBTAG00000010300	11	+	6.01249105059835e-15	5.59975860587481
18	50654850	50666554	ENSBTAG00000018240	10	+	6.83299644781075e-15	-4.31813081422224
19	62834849	62860774	ENSBTAG00000030162	11	-	1.86766578082634e-14	-2.66487629533151
4	50336300	50347162	ENSBTAG00000035945	4	-	1.90148435748342e-14	7.83032730399613
16	52492064	52494746	ENSBTAG00000015632	8	+	2.05885358065357e-14	-3.62608550863951
15	76573747	76577430	ENSBTAG00000003721	11	-	2.62612158551955e-14	3.15367050955412
X	56840832	56905852	ENSBTAG00000022920	11	-	3.26287071865627e-14	2.97280302430584
9	66968685	67594209	ENSBTAG00000020829	11	-	3.33404978134184e-14	-3.15041655099481
10	10350691	10484916	ENSBTAG00000025853	11	-	4.3662719166265e-14	-2.94161493155075
2	121715010	121721419	ENSBTAG00000018062	11	-	4.6664693396983e-14	-2.74607984347591
9	71245108	71341930	ENSBTAG00000019460	11	-	4.97374239419907e-14	2.70113491626944
1	56722580	56818961	ENSBTAG00000014441	11	+	6.24159394365866e-14	1.83076509820276
22	2112409	2117440	ENSBTAG00000016920	11	-	6.24159394365866e-14	3.44985765091748
2	34527582	34547390	ENSBTAG00000048246	11	-	7.03046574412711e-14	-3.3691929890384
5	99823288	99830338	ENSBTAG00000045786	5	-	7.36817505048252e-14	6.7225551919782
18	6551585	6552719	ENSBTAG00000044192	11	-	1.01208223934557e-13	-3.32195459706978
19	14702489	14703961	ENSBTAG00000003289	6	-	1.01208223934557e-13	6.27702965049847
22	12613417	12627354	ENSBTAG00000002923	11	-	1.11261976928314e-13	3.4664370011171
5	74875953	74876802	ENSBTAG00000039524	8	-	1.39542896344386e-13	3.7523218425522
5	100949063	100961494	ENSBTAG00000012029	8	+	1.44271802417037e-13	3.55498573185745
1	144790330	144812855	ENSBTAG00000000160	11	-	1.50846025827633e-13	2.13846340831003
5	99599781	99604410	ENSBTAG00000046268	3	-	1.63634654621499e-13	8.48071086616512
11	28834379	28871742	ENSBTAG00000013749	11	+	1.78909735212148e-13	1.96917000272748
16	1806691	1878608	ENSBTAG00000004641	11	-	2.14819077109602e-13	2.92154562664314
22	49379907	49385352	ENSBTAG00000021912	11	+	2.78429697503143e-13	-1.97462069863908
29	50372336	50386295	ENSBTAG00000020242	7	-	3.15285285823278e-13	-4.90250842543758
1	147542824	147572432	ENSBTAG00000019269	11	+	3.96487568319458e-13	-3.41043760692455
3	8794792	8831787	ENSBTAG00000002951	11	+	5.90074394823422e-13	2.47162316408393
8	76525368	76531334	ENSBTAG00000008493	11	-	9.4591340194173e-13	-2.13481509773374
5	100095827	100101039	ENSBTAG00000046389	10	-	1.3766133543052e-12	3.7257439904501
6	119323445	119356880	ENSBTAG00000047876	11	+	3.19772884780546e-12	1.81628311831838
2	34487843	34571758	ENSBTAG00000015330	11	+	3.29475148566508e-12	-3.0883432884234
28	200774	243023	ENSBTAG00000018857	11	+	5.07254163919955e-12	-1.73139409385818
3	117653252	117667581	ENSBTAG00000017624	11	-	7.51033420395701e-12	-3.51434683653584
X	39181441	39332211	ENSBTAG00000022807	9	-	7.51033420395701e-12	4.09202925204581
11	7121608	7141103	ENSBTAG00000018571	10	+	9.49138845273142e-12	-4.12499933951145
5	99463833	99478716	ENSBTAG00000009252	9	+	1.43770903433027e-11	4.80872037427611
20	25984554	26089593	ENSBTAG00000019289	9	-	1.61785534647298e-11	-4.65266581337843
3	35428176	35861571	ENSBTAG00000031575	11	+	1.66311231836056e-11	1.9260776707644
2	30433134	30531188	ENSBTAG00000016512	11	+	1.87063696138813e-11	-2.77489262813077
11	45780702	45829966	ENSBTAG00000015205	11	-	2.09837650849203e-11	-1.84143155712561
27	15259439	15300915	ENSBTAG00000034393	11	+	2.5120707203066e-11	-2.68156407331603
13	81601020	81604089	ENSBTAG00000007917	8	+	2.63281592047954e-11	-6.78145887750164
20	10154908	10201157	ENSBTAG00000000561	10	-	3.29234893910908e-11	3.78326103659504
5	33619908	33654583	ENSBTAG00000014197	8	+	3.56502787261247e-11	4.99852991526649
18	24827699	24854528	ENSBTAG00000001852	11	+	4.84795312730133e-11	-2.13947549478082
X	36572544	36577772	ENSBTAG00000047971	3	-	5.68171882312681e-11	5.36371143413751
15	33993513	34022254	ENSBTAG00000005193	11	+	6.61815940494842e-11	2.72496325579206
21	34626180	34651240	ENSBTAG00000011446	11	+	6.61815940494842e-11	2.98798297190356
4	43834353	43884954	ENSBTAG00000003825	11	-	7.3494271367687e-11	1.5284381005406
3	8969736	8985751	ENSBTAG00000001197	11	-	1.16011777635514e-10	1.56036353426938
9	77215759	77222555	ENSBTAG00000000243	11	+	1.35455947784523e-10	3.57745474997071
11	49095619	49096943	ENSBTAG00000047816	6	-	1.44508187066451e-10	4.31277270670124
8	45598158	45696886	ENSBTAG00000011770	11	+	1.60336335758546e-10	-1.96587637061583
7	5685230	5704120	ENSBTAG00000005434	9	+	1.9263692441226e-10	5.31293251470635
19	14653466	14655028	ENSBTAG00000025257	11	-	1.97728101689574e-10	4.10675252770633
21	35211413	35213420	ENSBTAG00000013055	6	-	2.46923826584704e-10	4.39926455424674
13	36610251	36833259	ENSBTAG00000017354	11	+	3.80652583116431e-10	-3.60882124653755
10	22195666	22211636	ENSBTAG00000000431	11	-	6.04020845892233e-10	2.35027938345084
2	115790539	115794253	ENSBTAG00000021308	8	-	6.11915424022423e-10	-3.88966002329102
12	80142500	80157134	ENSBTAG00000032084	11	-	7.98570480957048e-10	-1.49799539375206
2	120975091	120982350	ENSBTAG00000011390	7	+	8.54034125151941e-10	6.08300708093539
29	43606011	43617848	ENSBTAG00000001032	11	-	8.91906266852233e-10	2.68686608919919
17	15722309	16066444	ENSBTAG00000014111	11	+	1.5830587487993e-09	-2.26355232326072
26	25185700	25286776	ENSBTAG00000007243	4	+	1.5830587487993e-09	-8.6145907931352
7	20992766	21001767	ENSBTAG00000004936	7	+	1.87086272679625e-09	4.3787927413838
13	3832285	3876681	ENSBTAG00000012817	11	-	2.27873121183343e-09	-1.82463388319235
5	74935712	74959662	ENSBTAG00000038652	11	+	2.45499864337659e-09	2.03890133792058
2	91026977	91153917	ENSBTAG00000034192	8	+	2.67032307383831e-09	3.85476484642847
2	13575101	13664827	ENSBTAG00000033662	11	+	2.71618688746744e-09	-2.20175428230568
7	45738427	45760463	ENSBTAG00000020229	11	-	2.74187798856777e-09	3.96536805139137
16	52484467	52487309	ENSBTAG00000015635	11	+	2.97477748893579e-09	-3.17033712047646
19	13109654	13117426	ENSBTAG00000017969	11	-	3.47876850592144e-09	4.41936857979159
19	37985584	37994816	ENSBTAG00000000032	11	-	4.63543411352561e-09	2.02999932255056
4	74886595	74911776	ENSBTAG00000003506	11	+	4.65317632508159e-09	-3.075579655098
24	42578579	42597500	ENSBTAG00000005154	11	+	5.7624642615843e-09	-2.83409011583679
23	19388893	19395134	ENSBTAG00000015829	11	-	7.08820699315666e-09	3.03171754809275
24	43231406	43232698	ENSBTAG00000047609	9	-	7.26119966904277e-09	4.17131286791666
12	90622563	90639777	ENSBTAG00000010246	11	-	7.27869891278275e-09	-2.40226904238665
4	114375966	114394483	ENSBTAG00000017680	11	+	7.27869891278275e-09	-3.20942558936718
2	116619948	116644855	ENSBTAG00000021325	8	-	9.12541313236506e-09	-5.49654608374816
21	69533537	69534140	ENSBTAG00000047319	11	-	9.12541313236506e-09	3.24889863816355
25	26340078	26341408	ENSBTAG00000018016	11	-	9.32309153163897e-09	2.35432827665669
16	64095721	64426026	ENSBTAG00000020887	6	+	1.30117800660335e-08	-3.98040592605251
19	62368463	62401915	ENSBTAG00000010637	11	+	1.32328977000464e-08	2.12181671803169
21	35264589	35267979	ENSBTAG00000010057	8	-	1.38128997781077e-08	4.02608762130055
16	37106632	37143040	ENSBTAG00000021211	8	-	1.53792859081712e-08	-4.28033357739497
18	5045211	5211278	ENSBTAG00000018146	8	+	1.72723186767475e-08	-7.50001749408839
17	35618099	35622852	ENSBTAG00000020883	5	+	1.83415553289641e-08	-5.34195392985905
3	9090440	9129487	ENSBTAG00000007927	11	+	1.9563742356121e-08	-1.96534510643657
23	3431406	3687495	ENSBTAG00000021237	11	+	2.07089715135134e-08	-2.28698422079341
16	24876775	24886962	ENSBTAG00000006403	8	+	2.32236634468569e-08	5.97688017745726
29	48167167	48194210	ENSBTAG00000006071	10	+	2.58588453570291e-08	2.54195014124757
2	128984353	129018364	ENSBTAG00000017452	11	-	2.65249327938307e-08	-2.02416233737838
21	12839723	13098203	ENSBTAG00000013689	11	-	2.93148736849507e-08	2.22231032494077
11	87565730	87616670	ENSBTAG00000007485	11	-	3.03965894664442e-08	-3.73793307817821
18	45960621	45970522	ENSBTAG00000003826	11	+	3.90470452721355e-08	2.60190826155937
18	62827494	62833717	ENSBTAG00000039215	4	+	4.8440707864741e-08	7.80078838549785
15	35693277	35715902	ENSBTAG00000017468	11	-	5.20291549113816e-08	1.78937840859564
7	71158811	71250704	ENSBTAG00000003836	11	-	5.20291549113816e-08	-1.67689251372564
4	83307118	83318051	ENSBTAG00000000144	11	+	5.37387758185173e-08	1.66150875318042
5	100112514	100118909	ENSBTAG00000000966	8	-	5.93110481360242e-08	4.35779877152107
29	48217043	48378574	ENSBTAG00000003171	8	-	6.09373483695154e-08	4.31840720708476
28	45410675	45418793	ENSBTAG00000005077	11	+	6.28995084626138e-08	-1.93891649962617
3	101876646	101939033	ENSBTAG00000011822	9	-	7.07591646703618e-08	-4.05985723231073
28	18549462	18572813	ENSBTAG00000010591	11	+	7.18229557801137e-08	-2.75736866881029
21	35184045	35187216	ENSBTAG00000040134	4	-	7.27457367472255e-08	6.08859993027854
19	41326677	41338255	ENSBTAG00000008611	11	+	7.32944774032283e-08	-2.22219364945306
23	50636582	50645574	ENSBTAG00000031267	11	+	7.37556380916548e-08	2.12752348695057
15	29345978	29376614	ENSBTAG00000001233	11	-	9.47601690980709e-08	-1.63851656987293
16	50847257	50898579	ENSBTAG00000018965	8	-	1.0333245797531e-07	4.6705667816523
3	99610186	99618464	ENSBTAG00000005029	11	+	1.0825652748869e-07	3.18019581594107
4	103199965	103246668	ENSBTAG00000004263	11	-	1.12995588469239e-07	2.98799223663303
18	49480064	49481558	ENSBTAG00000015644	10	-	1.1512975206525e-07	-4.36431734655713
25	36471290	36482523	ENSBTAG00000011738	9	+	1.2129824928544e-07	3.10617857274095
17	32712711	32889849	ENSBTAG00000003345	11	-	1.27729603425943e-07	2.68177037251854
27	33250533	33291989	ENSBTAG00000015457	10	-	1.32342092889496e-07	-3.32985761479908
19	25004110	25047400	ENSBTAG00000015264	11	-	1.46118802315103e-07	1.57906123645541
10	43278648	43329674	ENSBTAG00000004780	7	-	1.69172401556099e-07	5.39926907091252
18	62977237	62984776	ENSBTAG00000045795	7	-	2.03594396502302e-07	6.7325741204162
18	41991379	41994613	ENSBTAG00000002687	11	-	2.03613517018391e-07	-2.99900424794939
17	10182663	10560361	ENSBTAG00000002531	11	-	2.33343427774159e-07	-1.87044150096058
11	85205521	85233638	ENSBTAG00000016045	11	-	2.37956553303001e-07	-1.85676975040361
5	110122672	110124878	ENSBTAG00000038439	11	+	2.46824854708103e-07	1.45664538940072
16	3168634	3193846	ENSBTAG00000004952	7	+	2.52280980982003e-07	4.67771359478292
17	66827050	66828139	ENSBTAG00000022039	11	+	2.97779283763664e-07	3.02599861470683
5	104029018	104036158	ENSBTAG00000034295	11	-	2.97779283763664e-07	1.90113083459737
8	24830046	24856903	ENSBTAG00000010821	11	-	3.0143091438744e-07	3.00235524748723
9	73305312	73310869	ENSBTAG00000004269	11	-	3.29421738431301e-07	2.7124990930837
19	39351740	39363523	ENSBTAG00000014199	11	-	3.5343541140461e-07	1.24512818130424
25	9330474	9359612	ENSBTAG00000007177	8	-	3.67931716359937e-07	2.85068953077527
25	94450	101655	ENSBTAG00000007558	8	-	3.99961537744961e-07	-3.210269577934
4	93881395	93901223	ENSBTAG00000007253	11	+	4.60759095146721e-07	4.13844832241257
23	44468891	44536868	ENSBTAG00000019533	10	+	4.77435815301732e-07	4.75059533448605
19	37113476	37122446	ENSBTAG00000003956	7	-	4.86631684991042e-07	3.55135441300866
2	72049606	72146322	ENSBTAG00000020855	11	+	5.80868819487881e-07	1.91962906247631
18	45971858	45991833	ENSBTAG00000003829	7	+	5.88562827694491e-07	5.75551080508486
17	71551241	71572738	ENSBTAG00000017404	11	+	6.38727914265175e-07	-3.02675236274014
1	144493956	144603437	ENSBTAG00000021899	11	+	6.85490254449074e-07	2.54908128067984
3	14696143	14715262	ENSBTAG00000017574	11	-	6.99952271562118e-07	-1.44339067165512
13	48086529	48150177	ENSBTAG00000008293	11	-	8.67359657876073e-07	1.24611967932318
28	28304693	28329730	ENSBTAG00000008827	11	-	8.67359657876073e-07	-2.1126153837085
22	57571318	57619684	ENSBTAG00000020260	8	-	9.09340033859851e-07	-2.64260426567097
4	103101293	103189316	ENSBTAG00000031265	9	-	9.18250513870759e-07	2.89426261302467
19	43380113	43394478	ENSBTAG00000019097	11	+	9.356431519145e-07	-2.26245006768208
21	28934157	28992880	ENSBTAG00000015398	11	-	9.42052982919226e-07	-2.08102582520985
16	2184533	2187560	ENSBTAG00000009111	11	-	9.57839206912872e-07	-2.62953746860719
8	85453018	85468721	ENSBTAG00000011824	11	+	9.59060806285274e-07	2.56965364647741
3	12546983	12563851	ENSBTAG00000022514	7	+	1.00950956291487e-06	4.7842426101862
25	10288890	10325021	ENSBTAG00000005622	11	-	1.03596896993052e-06	1.81707201385815
15	5912036	5922736	ENSBTAG00000015059	4	+	1.04128542721561e-06	-6.07025272282575
14	27637560	27719848	ENSBTAG00000017529	10	-	1.44270236948191e-06	-3.42956573080955
19	5696797	5747138	ENSBTAG00000006618	11	+	1.45044657774583e-06	-2.25517499378949
9	92451952	92525551	ENSBTAG00000012674	7	-	1.49181394024636e-06	4.89907849706639
24	58119581	58248068	ENSBTAG00000014284	8	-	1.50189416443359e-06	-1.82729508890408
14	32760707	32786980	ENSBTAG00000002192	8	+	1.57951134287517e-06	-2.47524376235357
25	39292720	39302192	ENSBTAG00000003191	11	-	1.63849971910312e-06	1.90079146370034
X	13358798	13433781	ENSBTAG00000002292	11	-	1.64470890433235e-06	2.0396393269092
24	45900815	45924550	ENSBTAG00000019870	11	+	1.69125604516578e-06	3.39555116500726
8	82983414	83011315	ENSBTAG00000045622	11	+	1.79175717595861e-06	-1.46390565106186
1	74545918	74630220	ENSBTAG00000016305	8	+	1.95500206307491e-06	-6.97338347179835
13	70068209	70069181	ENSBTAG00000003396	11	-	1.98640026189705e-06	3.07792460264204
7	20979097	20990894	ENSBTAG00000005999	11	-	2.12297442285836e-06	3.69846680400313
5	119821434	119829363	ENSBTAG00000019574	9	-	2.16643580782249e-06	5.43272277007778
10	67843327	67861113	ENSBTAG00000002326	11	+	2.27956362651182e-06	-1.47881625010466
18	62895515	62898446	ENSBTAG00000045854	9	+	2.36017346067044e-06	3.11964416731008
5	100205185	100215034	ENSBTAG00000011765	11	-	2.43119426949647e-06	1.45010711772874
21	44805297	44834310	ENSBTAG00000008172	11	-	2.49828339455365e-06	-1.39410883928168
2	120101358	120105554	ENSBTAG00000017684	6	-	2.55607602071443e-06	-3.40169040606607
10	46006653	46130505	ENSBTAG00000011820	11	+	2.58819280138655e-06	2.2672045770783
25	959757	984950	ENSBTAG00000026461	11	+	2.70147326159855e-06	3.05023476033896
4	64209774	64252100	ENSBTAG00000016707	11	-	2.72560524179114e-06	1.99150932310302
4	33026386	33095702	ENSBTAG00000005997	11	+	2.7577173433645e-06	-2.08806708555814
10	61877807	62142171	ENSBTAG00000002278	11	+	2.7583464440379e-06	2.43826296923983
2	122053748	122055031	ENSBTAG00000046862	11	+	2.78954428544829e-06	2.05164234210989
13	35600312	35626614	ENSBTAG00000011600	11	+	3.08275369956366e-06	1.69551881225945
5	103768065	103779250	ENSBTAG00000004840	9	-	3.25233973622719e-06	2.63557661025421
28	18363060	18471853	ENSBTAG00000014020	7	-	3.28035641082306e-06	-2.78021457994298
10	21806053	21814533	ENSBTAG00000014824	10	-	3.33137563581306e-06	3.75991148937881
24	61239108	61275194	ENSBTAG00000007569	9	+	3.54250122635572e-06	-3.53318211673518
11	98621302	98654751	ENSBTAG00000023851	11	-	3.59863689228257e-06	-1.36053984237065
21	33934614	33939819	ENSBTAG00000021021	11	-	3.59863689228257e-06	1.75092116509643
3	101181343	101319846	ENSBTAG00000011244	11	+	3.66316815376355e-06	1.55015397052869
19	14639863	14641748	ENSBTAG00000039504	9	-	3.69514928118336e-06	4.89817585969729
7	19187446	19190363	ENSBTAG00000046266	11	-	3.73147471677885e-06	3.04774817493405
2	127356738	127362422	ENSBTAG00000009631	10	+	3.73356214444154e-06	2.27714851989451
28	15428477	15474740	ENSBTAG00000019792	9	-	3.8004916796665e-06	4.65772611343801
11	15493303	15947670	ENSBTAG00000019839	11	+	4.18059739626069e-06	2.55305279731327
15	77157185	77193643	ENSBTAG00000006143	11	+	4.26831711321402e-06	-1.92283464512412
3	15781067	15948350	ENSBTAG00000018249	11	+	4.26831711321402e-06	-2.10467158573795
8	59797488	60010848	ENSBTAG00000011397	11	+	4.32031348297319e-06	1.59671210350582
6	71796317	71917431	ENSBTAG00000002699	11	+	4.58927944290004e-06	1.57409064713486
4	40581483	40643369	ENSBTAG00000017866	9	-	4.79699506499617e-06	3.15563439995163
6	45940146	46057441	ENSBTAG00000021940	11	-	4.87502345189768e-06	-1.54155513933177
7	54152474	54281944	ENSBTAG00000017349	11	+	5.18665447122801e-06	-1.4717885843352
2	127888645	128008111	ENSBTAG00000003069	11	-	5.32205896609199e-06	-1.94724056674057
15	66754733	66832246	ENSBTAG00000012630	10	-	5.40524019852106e-06	5.41409801698776
7	60809073	60998968	ENSBTAG00000003349	11	-	5.52555032092776e-06	-2.27925110662513
7	5396670	5452286	ENSBTAG00000012682	4	+	5.62362471276635e-06	-4.85355529903728
29	38005198	38026747	ENSBTAG00000013730	11	+	5.63745227472457e-06	-1.29824064753617
18	14543442	14555499	ENSBTAG00000012215	7	+	6.05377877317823e-06	-2.51923794806554
6	88182302	88541046	ENSBTAG00000002348	11	+	6.05377877317823e-06	3.75294089588942
7	20191964	20256722	ENSBTAG00000018052	11	+	6.05377877317823e-06	1.53200313698289
2	130792854	130795743	ENSBTAG00000007153	11	-	6.19491147172723e-06	4.48742404681554
4	93922580	93946896	ENSBTAG00000013287	7	+	6.54365640246558e-06	4.02468984211121
2	92490400	92495797	ENSBTAG00000013170	6	+	6.62299561121827e-06	-3.50243936513596
3	80258490	80375749	ENSBTAG00000030749	11	-	6.89904492544798e-06	1.98923783774093
15	42759304	42796464	ENSBTAG00000015821	11	-	7.31224710455457e-06	2.64158578895883
2	52275073	52406207	ENSBTAG00000012615	11	+	7.61861830932103e-06	1.70678342731928
19	63500602	63581649	ENSBTAG00000001061	11	+	7.76013455655846e-06	-1.72204726558575
21	35135770	35137852	ENSBTAG00000039813	10	+	7.92563855218973e-06	3.95195693881473
15	48272411	48288246	ENSBTAG00000047088	10	+	8.18687272823993e-06	2.77259026319099
2	132751702	132754808	ENSBTAG00000009156	11	+	8.37677453070923e-06	1.89497011620056
11	28576346	28668899	ENSBTAG00000003711	11	+	8.39164261668006e-06	-1.84996857498865
5	113160818	113174721	ENSBTAG00000004004	7	+	8.39164261668006e-06	4.38944549907504
X	83663265	83668629	ENSBTAG00000045565	11	-	9.04086305490392e-06	1.8153875842786
1	147856756	147977430	ENSBTAG00000011495	11	+	9.59441425666247e-06	-1.21843919543611
11	5907339	6000528	ENSBTAG00000019697	10	+	9.70798902586052e-06	-3.73509227410784
6	106626198	106650047	ENSBTAG00000014803	10	+	9.94105283618998e-06	3.51147416269882
13	62421311	62499691	ENSBTAG00000008348	11	-	1.06303233174516e-05	2.38776544389886
10	54865901	54887753	ENSBTAG00000009151	11	+	1.06780078467354e-05	-1.63251660268557
23	19437557	19667184	ENSBTAG00000009302	9	-	1.06780078467354e-05	-4.47116106762462
5	68700932	68813411	ENSBTAG00000021875	11	-	1.06780078467354e-05	-2.02815992310647
1	58705508	58772084	ENSBTAG00000013292	10	+	1.09978738913063e-05	-2.31702416017009
19	21385500	21389754	ENSBTAG00000014687	11	+	1.15814005034357e-05	1.31142793522849
15	30414473	30422213	ENSBTAG00000006835	11	-	1.18839809782303e-05	2.5063511713938
25	26910423	26961727	ENSBTAG00000007103	11	+	1.21372482346527e-05	1.43836471050235
18	2290831	2371007	ENSBTAG00000016878	11	-	1.22087185330282e-05	1.23621109538826
11	7153230	7179569	ENSBTAG00000001034	11	+	1.24533960462766e-05	-1.66149932063424
6	106061462	106065759	ENSBTAG00000010875	6	-	1.31156718557035e-05	6.05129133276114
2	131517578	131587498	ENSBTAG00000017122	11	+	1.32144477321044e-05	2.43903682893319
10	103185306	103381020	ENSBTAG00000006392	11	-	1.43650322052813e-05	2.34063271103069
17	56217943	56275072	ENSBTAG00000008948	11	-	1.45858884001871e-05	-2.27271194639549
5	111180169	111200490	ENSBTAG00000021697	11	-	1.45858884001871e-05	1.89487633457323
5	99974364	99978911	ENSBTAG00000007720	8	+	1.45858884001871e-05	2.98179958254946
8	100221979	100277722	ENSBTAG00000004997	11	-	1.52927116435786e-05	2.71841298716751
26	10714131	10748014	ENSBTAG00000010785	11	+	1.58412760821538e-05	-1.16512919195493
22	55695782	55714644	ENSBTAG00000005857	11	+	1.61850949473038e-05	-3.35440294350279
3	59081327	59119092	ENSBTAG00000003444	7	+	1.61850949473038e-05	-5.67287283009297
9	75364391	75519232	ENSBTAG00000001598	11	-	1.64561250286961e-05	-1.92192140569263
24	34549657	34579148	ENSBTAG00000005734	9	-	1.72238455812031e-05	3.73056793512851
4	39116166	39197870	ENSBTAG00000017664	11	+	1.7379013753787e-05	2.87765146731717
10	50282170	50283148	ENSBTAG00000019114	4	-	1.81986274988013e-05	-7.67147362798445
6	31710449	31727197	ENSBTAG00000017073	6	+	1.88131760571004e-05	-4.56883132898198
9	87840981	87862199	ENSBTAG00000007388	11	-	1.96606914708907e-05	-1.28451299758452
28	41886523	41901491	ENSBTAG00000003510	10	-	1.97567043947895e-05	3.22194016384563
16	925080	935131	ENSBTAG00000014912	10	+	1.98253727137857e-05	4.20384996898182
5	82542191	82609403	ENSBTAG00000004283	11	-	2.05770014660322e-05	-2.25871187954131
8	105095606	105201635	ENSBTAG00000019807	11	+	2.12275585605929e-05	-2.06541558882683
5	103987751	103993598	ENSBTAG00000034385	8	-	2.13194171829227e-05	-3.1026993419324
5	32550520	32606144	ENSBTAG00000016414	10	+	2.17883297185932e-05	-2.25055193283559
3	7528021	7577290	ENSBTAG00000034147	9	+	2.35932653982275e-05	-2.61384151165629
25	15820834	15992972	ENSBTAG00000005523	11	+	2.46363397685878e-05	-1.50453279697961
10	65176254	65202411	ENSBTAG00000021019	11	+	2.47574823669785e-05	-2.65195041327743
10	84501206	84668808	ENSBTAG00000025458	11	-	2.47574823669785e-05	3.06715086579344
28	26665368	26735793	ENSBTAG00000005666	11	-	2.47574823669785e-05	1.21515402709448
23	19369191	19384102	ENSBTAG00000003499	11	+	2.56891020474427e-05	1.26517947006055
7	18767694	18834685	ENSBTAG00000007901	11	-	2.56891020474427e-05	3.67364942754812
12	52417588	52424159	ENSBTAG00000008259	11	+	2.61308325748463e-05	3.29937204020689
5	110040662	110092020	ENSBTAG00000002539	11	+	2.63959197507073e-05	1.03341750181848
10	16192252	16247610	ENSBTAG00000020352	8	+	2.71247233852518e-05	-4.13311022725857
11	66762700	66788487	ENSBTAG00000009658	11	+	2.74948953782101e-05	1.67088812917972
15	67661944	67741048	ENSBTAG00000021029	11	+	2.80062318279744e-05	1.66755520078003
7	28238849	28395380	ENSBTAG00000006797	11	+	2.93896014474673e-05	2.34937551638825
7	20697580	20716655	ENSBTAG00000037765	11	-	3.06261592084261e-05	1.24676167194568
2	130781187	130782246	ENSBTAG00000011195	9	-	3.09847619115204e-05	5.42203236908538
2	130769171	130775911	ENSBTAG00000011196	11	-	3.1305376379005e-05	4.41940934045288
2	38549886	38599514	ENSBTAG00000019337	7	+	3.16248549874981e-05	-6.13886047484967
16	39612585	39656811	ENSBTAG00000002974	11	+	3.48649856480659e-05	2.83552171906629
2	130783986	130788357	ENSBTAG00000011193	11	-	3.48705716163376e-05	4.23061854506501
14	84253918	84504093	ENSBTAG00000044126	11	-	3.57420911024184e-05	1.32157696228637
6	68405246	68449203	ENSBTAG00000005055	11	-	3.58026191175442e-05	1.74893690966117
4	50842853	50942840	ENSBTAG00000021469	11	+	3.59418746872032e-05	3.70937836338356
19	46968836	47027388	ENSBTAG00000009987	11	+	3.76412635155749e-05	-1.41411447514023
26	15372111	15701216	ENSBTAG00000018966	7	+	3.81683167205558e-05	-6.28659711728755
2	92325179	92358568	ENSBTAG00000007445	11	+	3.81683167205558e-05	-1.89460631903332
X	93577261	93628877	ENSBTAG00000002996	6	-	3.81683167205558e-05	5.552316382066
12	5086498	5200843	ENSBTAG00000010420	7	-	3.83392114327662e-05	3.68108323655692
19	28541732	28550116	ENSBTAG00000020688	8	+	3.90674381917248e-05	-6.37875157904234
2	86718340	87086748	ENSBTAG00000007635	11	+	3.92557561301215e-05	-1.61033176008502
15	84526490	84543454	ENSBTAG00000038650	11	+	4.07560983001506e-05	3.78341398043727
13	51409994	51445203	ENSBTAG00000001112	11	-	4.11283906680895e-05	2.56177682396213
19	14782700	14786690	ENSBTAG00000007193	11	+	4.18481115699487e-05	3.56249483890588
29	30073041	30112563	ENSBTAG00000016506	11	+	4.18481115699487e-05	1.27481950277849
3	16818413	16824125	ENSBTAG00000021378	11	+	4.23820658432667e-05	-1.6739660310987
4	53756423	53854749	ENSBTAG00000021543	11	-	4.35496829610139e-05	-1.80590452952361
5	75927871	75939915	ENSBTAG00000016345	11	-	4.45266468729294e-05	1.3693853706864
5	66532876	66604734	ENSBTAG00000011082	6	-	4.49109549418869e-05	6.00951486348879
1	42468326	42469403	ENSBTAG00000020997	7	+	4.63939509804117e-05	-1.72184598268088
15	78323083	78330233	ENSBTAG00000010681	11	+	4.6533944935466e-05	2.55121318097812
10	77201410	77273590	ENSBTAG00000004732	7	-	4.65581337111012e-05	-5.56208051263136
1	128687855	128704514	ENSBTAG00000014034	11	-	4.70852465632087e-05	2.59623944264771
10	44894656	44986659	ENSBTAG00000021945	11	-	4.76530353776002e-05	1.67943749737702
12	80056875	80227030	ENSBTAG00000005682	11	+	4.83633575273051e-05	1.02490472493885
7	16826650	16849106	ENSBTAG00000009568	11	-	5.06020212292292e-05	1.93150323457239
4	83451123	83478290	ENSBTAG00000002859	11	+	5.10215450171289e-05	1.46294168840902
6	18335030	18450774	ENSBTAG00000006844	11	+	5.10215450171289e-05	-1.80114990221671
26	10542378	10570091	ENSBTAG00000013368	11	-	5.13288619552224e-05	4.36986695188872
9	95902824	95953588	ENSBTAG00000006323	11	+	5.13288619552224e-05	-1.05449255155375
19	14673889	14675910	ENSBTAG00000025250	11	+	5.15685034350982e-05	3.67076762721444
15	55940756	55973229	ENSBTAG00000001154	11	+	5.28720063465237e-05	4.21832994073154
16	13041920	13045220	ENSBTAG00000034366	11	-	5.30423061491726e-05	2.58102284096955
21	58163027	58176319	ENSBTAG00000009836	10	+	5.30423061491726e-05	-2.86531190618354
1	143645290	143706949	ENSBTAG00000021259	11	-	5.45557498786476e-05	1.81613368178325
19	36871717	36903082	ENSBTAG00000021301	11	-	5.45836039593638e-05	-1.10666735480807
9	21763777	21766208	ENSBTAG00000000995	11	-	5.53982519628231e-05	2.17072916751785
8	29353417	29504029	ENSBTAG00000020141	5	+	5.72059566047215e-05	-4.04302780621628
13	15984601	16002940	ENSBTAG00000017243	11	-	5.81030215004428e-05	-1.53884281786494
1	69801843	69899676	ENSBTAG00000013755	11	-	5.81030215004428e-05	2.48795695038029
3	107032467	107047976	ENSBTAG00000008688	6	+	5.98883330264894e-05	2.87946297139964
4	106660970	106661834	ENSBTAG00000031216	7	+	5.98883330264894e-05	-2.22247492551636
19	27073497	27078655	ENSBTAG00000005534	11	-	6.02005744831781e-05	2.86809216909454
23	27356319	27365002	ENSBTAG00000005630	9	-	6.0315931145469e-05	-2.82207286965397
3	84749655	85167847	ENSBTAG00000000074	11	-	6.12313487721144e-05	-1.73223010346233
7	21447997	21478598	ENSBTAG00000018342	11	-	6.1540780498548e-05	-1.37438604917441
2	36818172	37150720	ENSBTAG00000020654	11	+	6.17575077728678e-05	1.42147116298621
16	63526330	63562369	ENSBTAG00000006260	9	+	6.38522286217602e-05	3.63946633346037
21	71077799	71078924	ENSBTAG00000005647	11	-	6.38522286217602e-05	-1.35669039768593
4	41160157	41266152	ENSBTAG00000002714	11	-	6.38522286217602e-05	-2.02808997816036
9	15670076	15763485	ENSBTAG00000016751	11	+	6.38522286217602e-05	-2.05088008908809
16	69263775	69271399	ENSBTAG00000014127	11	-	6.41720234978291e-05	3.38578116765392
5	25778011	25799053	ENSBTAG00000013745	11	+	6.86234101071616e-05	-1.26686629335182
5	19276347	19280028	ENSBTAG00000004587	11	-	7.04253025664858e-05	1.86204436223311
29	37761270	37762491	ENSBTAG00000039652	10	-	7.69688718186818e-05	-2.47976507008664
11	106209226	106222883	ENSBTAG00000047254	11	+	7.7254488454918e-05	-1.37701359282452
6	27333478	27512867	ENSBTAG00000012343	11	+	7.80623753664006e-05	-1.79351296055818
17	73881056	73899731	ENSBTAG00000023007	3	-	7.85866764534861e-05	4.66738933998102
26	18711831	18719926	ENSBTAG00000023947	11	-	8.23857083504819e-05	2.52281800689954
7	54377029	54453900	ENSBTAG00000015938	11	-	8.24698018519472e-05	1.71195352078434
26	25960808	25972557	ENSBTAG00000023832	11	+	8.41733162936401e-05	-1.10930538038039
9	69266999	69311228	ENSBTAG00000021361	11	-	8.41733162936401e-05	1.38029221189191
7	62229185	62230442	ENSBTAG00000002144	11	+	8.70961455369987e-05	2.17205430955577
8	63703646	63767456	ENSBTAG00000007659	11	-	8.82548458432259e-05	-1.09332854556016
7	8930802	8970307	ENSBTAG00000043971	11	+	9.06342121091377e-05	2.70072740689447
14	3870892	4065010	ENSBTAG00000009578	11	+	9.65455817634433e-05	-1.05860629602916
6	93746806	93758039	ENSBTAG00000021768	11	+	9.65455817634433e-05	1.12175466869535
23	27529855	27531864	ENSBTAG00000020674	11	+	9.73494011786773e-05	-1.6247262626391
7	92510675	92699410	ENSBTAG00000006031	10	+	9.73494011786773e-05	2.79966782399012
18	62838471	62849020	ENSBTAG00000021647	7	+	0.000100588327934214	2.73003318995826
3	102998561	103067133	ENSBTAG00000000253	11	-	0.000100588327934214	1.27978259759361
26	33755955	33943059	ENSBTAG00000021574	11	+	0.000101204715183138	3.44449785825898
12	31678404	31850535	ENSBTAG00000016915	9	+	0.000102146871281684	-2.68897284584286
27	6999635	7084866	ENSBTAG00000014737	10	-	0.00010236135873699	-2.65156467289922
17	73300144	73307793	ENSBTAG00000040298	11	+	0.00010259749526199	1.79233795490028
11	20929507	20967132	ENSBTAG00000020567	11	-	0.000103822188798706	-1.14666061969845
4	33120502	33193999	ENSBTAG00000005653	9	+	0.000105020640068857	-2.56524147268117
19	27973742	27978543	ENSBTAG00000013680	7	+	0.000108185840398725	-6.0056006955614
2	7318226	7356937	ENSBTAG00000021466	7	-	0.000114640834694951	-6.11737504415076
19	18972930	19183670	ENSBTAG00000011829	11	-	0.000120581007905359	1.39553695143026
1	96517508	96676250	ENSBTAG00000017490	11	+	0.000120965656694812	2.20370979851363
9	37022763	37026932	ENSBTAG00000002082	11	-	0.000122581802255738	1.71951305815154
20	71565055	71570576	ENSBTAG00000047116	11	-	0.000123386649743064	-2.6709736949237
23	3107085	3149209	ENSBTAG00000008228	7	-	0.000128129887903223	-2.44740364005749
24	43217454	43224463	ENSBTAG00000046547	5	+	0.000128362684307421	5.63824493889512
15	65145072	65166597	ENSBTAG00000002302	11	-	0.000128598976042436	2.94877019211995
7	16087158	16094419	ENSBTAG00000015742	11	-	0.000131623426921801	1.33348385651228
2	126276334	126291824	ENSBTAG00000011784	11	+	0.000131816350764654	1.41264179193424
16	52660394	52665705	ENSBTAG00000024492	8	-	0.000136906233482518	5.02220153391931
3	15521493	15528093	ENSBTAG00000020244	11	-	0.000136906233482518	-1.54862958671361
5	116345314	116355644	ENSBTAG00000006776	11	-	0.000140773386344967	1.34471187743756
16	47751956	47756269	ENSBTAG00000006519	11	+	0.000141812662370069	-1.11903246261616
21	48843728	48845622	ENSBTAG00000006130	11	-	0.000141915542074366	3.53435109245827
22	35068217	35181384	ENSBTAG00000010360	11	+	0.000142611280673123	-1.30234532812662
10	15470658	15537499	ENSBTAG00000012681	7	+	0.000143051709777094	-5.76210492521896
29	47917030	48011753	ENSBTAG00000009997	5	+	0.000144449307086212	5.08152958649822
7	64020056	64027999	ENSBTAG00000013744	11	+	0.000147648704452173	-2.68230369605281
X	90149332	90230185	ENSBTAG00000007654	11	+	0.000148072548604	2.0983467601324
23	13057052	13095621	ENSBTAG00000011112	11	-	0.000148536656063955	1.56695371362721
2	30321634	30415283	ENSBTAG00000018520	5	+	0.000148589546122549	-5.01435570103566
6	61796029	61807722	ENSBTAG00000005078	11	+	0.000149290962191177	2.29256110809792
15	6639727	6654015	ENSBTAG00000024918	11	-	0.000151819702643131	-1.13022119917688
22	28238771	28506578	ENSBTAG00000018644	9	+	0.000157358513370327	2.7730982366652
20	38335657	38368259	ENSBTAG00000019975	11	-	0.0001591001164958	-1.55711841672325
21	27054891	27108980	ENSBTAG00000032951	11	+	0.000162060619788596	2.63440997736396
8	60212307	60219700	ENSBTAG00000011409	11	-	0.000163045505274972	1.92870593063681
9	70734252	70804135	ENSBTAG00000021830	11	+	0.000167150184043535	-1.70943863042844
28	15818094	16073196	ENSBTAG00000019052	11	-	0.000171288152256912	1.7176818156016
13	54471016	54499223	ENSBTAG00000016667	11	+	0.000176149959090757	-2.09099752896655
7	21088134	21099619	ENSBTAG00000010215	8	-	0.000176293447800031	3.44327832737557
17	74929358	74945937	ENSBTAG00000001473	11	-	0.000193267256984825	2.62259952059453
2	92564233	92587607	ENSBTAG00000021596	8	+	0.000193593229531173	-1.88862083342217
26	33093954	33113586	ENSBTAG00000006689	8	+	0.000193797259514634	2.68958356293973
22	17372629	17613438	ENSBTAG00000004685	11	+	0.000199012459714229	2.14377306611831
13	82162090	82259990	ENSBTAG00000000835	10	-	0.000200623335376169	-3.144987474515
10	83487288	83624610	ENSBTAG00000015805	11	+	0.00020151486264628	1.09967059454676
13	74943620	74947760	ENSBTAG00000017328	11	-	0.000205192194017145	1.83152124318952
19	61185602	61195897	ENSBTAG00000008294	11	-	0.000216071073745553	3.24473218211137
27	13139715	13204496	ENSBTAG00000012191	11	+	0.000220435830663427	1.40427407569874
10	60202861	60203343	ENSBTAG00000045591	7	+	0.000227426272950524	-3.06436524614228
6	6874054	7070187	ENSBTAG00000024888	11	+	0.000237930070798507	-2.5892315300874
1	76685702	76721920	ENSBTAG00000018703	7	-	0.000238329159403106	-2.995910177344
7	103689264	103774169	ENSBTAG00000016359	11	-	0.000238329159403106	1.7014820098463
8	67861050	67867745	ENSBTAG00000000841	5	-	0.000238329159403106	5.32920394593893
22	39175037	40360572	ENSBTAG00000021911	11	-	0.000242917652977714	1.61946035508637
5	119832292	119837101	ENSBTAG00000030182	6	-	0.00024342381552404	6.29574286497537
20	71395141	71420351	ENSBTAG00000006775	11	+	0.000255274615857921	2.25094264207244
7	21033475	21040668	ENSBTAG00000012829	11	-	0.000255918185717004	3.04887945714834
18	25446366	25454407	ENSBTAG00000017718	8	+	0.00025700223779583	-4.64592829552637
5	53987908	54214799	ENSBTAG00000021287	11	-	0.000259973242153485	2.04882076168516
16	53306775	53324889	ENSBTAG00000009048	11	-	0.000265595556315986	1.37076827960174
25	36778152	36783806	ENSBTAG00000015017	8	+	0.000266720064215254	-4.45781330686707
15	45663895	45799991	ENSBTAG00000016140	11	-	0.000270345135120605	2.08680405001959
8	64437275	64540739	ENSBTAG00000010082	11	+	0.000277197756134348	-1.75771973859542
5	43114781	43239445	ENSBTAG00000015296	11	+	0.000297453462706881	3.06015341501391
8	80641484	80687987	ENSBTAG00000031569	11	-	0.000301404548979767	2.18911332001773
24	39312036	39404644	ENSBTAG00000019251	11	-	0.000305335050597791	2.03837927966663
16	50811141	50834864	ENSBTAG00000020837	5	-	0.000310610376922656	5.18433877010249
19	36676546	36724513	ENSBTAG00000020070	11	-	0.000325886454663719	2.66431252994194
4	104577332	104624773	ENSBTAG00000012239	11	-	0.000326013577667047	-1.09721808968592
2	30642214	30666124	ENSBTAG00000013957	11	+	0.000326929673400493	-1.22068459048852
10	51758912	51921260	ENSBTAG00000005479	7	-	0.000329376490920856	3.28102017207187
13	51968274	51981601	ENSBTAG00000013163	7	+	0.000339637129416069	3.44681121227992
25	41183194	41190361	ENSBTAG00000026194	3	-	0.00034017621396891	6.80291370724356
11	5754348	5776837	ENSBTAG00000046971	11	+	0.000340962749201226	2.56682710762399
24	35054957	35173407	ENSBTAG00000008275	5	-	0.000341500451567654	5.40022087915171
X	95933519	95953706	ENSBTAG00000017767	8	+	0.000341743774007529	4.5036059242896
28	35167544	35173642	ENSBTAG00000016711	11	+	0.000343164711371576	1.444632715036
18	38325140	38491680	ENSBTAG00000014636	11	+	0.000347812096151414	1.680019964253
16	30656000	30703396	ENSBTAG00000021880	11	+	0.000352244339294431	1.85383526527619
X	39276507	39286093	ENSBTAG00000038933	4	-	0.000352244339294431	3.85504012282262
19	20413682	20416614	ENSBTAG00000016151	6	-	0.000353286849814021	5.09580675639171
1	111445582	111512320	ENSBTAG00000018009	11	-	0.00035355039603037	2.05636818708415
4	99475014	99580189	ENSBTAG00000013953	11	+	0.000353708930422103	3.05516210067376
5	94673754	94749093	ENSBTAG00000000369	11	+	0.000360383402114824	1.56769524781395
5	99647122	99701630	ENSBTAG00000014332	4	-	0.000360793791746487	6.74154393159672
23	44851676	44988907	ENSBTAG00000006287	11	+	0.000362432399955776	1.09565629267262
X	39208522	39221527	ENSBTAG00000045951	3	+	0.000368763658944537	7.48484738011013
3	86650797	86718972	ENSBTAG00000030671	11	-	0.000369881383701817	-2.31701528901984
19	30304817	30322098	ENSBTAG00000003958	5	-	0.00037072759384449	4.41186424102197
23	45312386	45348035	ENSBTAG00000039326	11	-	0.00038691243676314	2.23694984444344
12	80095127	80098875	ENSBTAG00000002240	11	-	0.000394580438930093	1.41892985581436
2	89248278	89439610	ENSBTAG00000016092	11	+	0.000401715159414434	1.53656275043756
25	115787	134128	ENSBTAG00000019805	11	-	0.000405672494289512	2.55456709260381
12	33578133	33583714	ENSBTAG00000018214	5	+	0.000422027551036872	5.60903394959884
22	48999618	49008847	ENSBTAG00000046924	11	+	0.00042411324561648	-2.07983091902646
4	38712467	38856748	ENSBTAG00000020569	7	+	0.000427059646237139	-3.75492039702727
5	106253906	106276819	ENSBTAG00000016649	11	-	0.000439535368661812	-1.61612230265315
3	107242358	107246829	ENSBTAG00000047685	11	-	0.000441739796649308	2.06475185287656
12	90353678	90402670	ENSBTAG00000000446	11	+	0.00044191841316464	1.23315076594717
15	53907205	53922643	ENSBTAG00000009830	10	+	0.000450535671451852	-2.58965518144878
3	120502457	120608549	ENSBTAG00000011538	7	-	0.000456197201929571	-5.75619823957203
3	7996518	8005228	ENSBTAG00000002096	11	+	0.00046929197118752	3.01008605727288
21	69809415	69812653	ENSBTAG00000035998	11	-	0.000473241863395596	2.55142961741103
8	102051153	102141484	ENSBTAG00000009654	6	-	0.000480428602989712	6.22973383509155
19	27459409	27461845	ENSBTAG00000020852	11	-	0.000486951103397008	1.4054377154365
22	11497085	11518465	ENSBTAG00000037726	11	-	0.000509023027198583	-1.08204570020003
19	26675244	26676864	ENSBTAG00000025126	11	+	0.00052923606099131	2.73786521837552
25	39684039	39733711	ENSBTAG00000030690	8	+	0.00052923606099131	-2.56985449821958
19	21960824	21973891	ENSBTAG00000002609	4	-	0.000552300240107349	-5.4948702616406
24	43861726	43919241	ENSBTAG00000009139	11	+	0.000559871856040982	-1.73475803800308
24	57380075	57487773	ENSBTAG00000005738	11	-	0.000559871856040982	-1.41629182576171
16	57525192	57682376	ENSBTAG00000024482	11	+	0.000566355431830988	-1.5266511911988
18	54753333	54767002	ENSBTAG00000020872	11	+	0.000567527743531859	3.2087176244231
16	75401220	75417466	ENSBTAG00000002849	6	+	0.000579620289880605	4.21161649313776
8	105033047	105040479	ENSBTAG00000015685	11	-	0.000581628763257485	-2.52226874659843
16	27841999	27882005	ENSBTAG00000012781	10	-	0.000584340435566862	-2.59478262474175
X	39064088	39147727	ENSBTAG00000013044	11	+	0.00058451394719284	1.38764215199953
19	21378076	21382996	ENSBTAG00000025167	11	-	0.000589107325213451	1.53791546322409
9	39309719	39341546	ENSBTAG00000008600	11	+	0.000592973742269605	-1.58047282554737
15	47042651	47064122	ENSBTAG00000015405	11	+	0.000600085067902264	1.49538213693889
29	40475302	40505451	ENSBTAG00000021568	11	-	0.000601504535100829	2.3861781735797
21	30835150	30897314	ENSBTAG00000001396	10	+	0.000616768906837569	2.64831344606753
28	2167763	2177307	ENSBTAG00000018691	11	-	0.000619186617658058	1.34562545053932
19	43377278	43379246	ENSBTAG00000019095	9	-	0.000636041188259966	-2.49822386434003
1	80179481	80202388	ENSBTAG00000001511	11	+	0.000646361394219538	1.85459150355279
5	99335507	99360895	ENSBTAG00000009663	11	+	0.000660045703406843	1.0603265839073
3	9991098	10000540	ENSBTAG00000017786	5	-	0.000660898657996661	4.63588050215891
26	31718067	31744683	ENSBTAG00000019434	11	+	0.000673388829738039	-1.04184964752412
4	77171036	77193849	ENSBTAG00000020704	7	-	0.000696097402602771	-2.69160794872318
13	51901884	51918849	ENSBTAG00000018732	11	-	0.000705180015788361	2.9048080454671
19	44281112	44294691	ENSBTAG00000003966	11	-	0.000721609036551786	1.22303853645019
1	74777084	74793631	ENSBTAG00000035844	7	-	0.000723181475487824	-2.66843685476195
20	24097289	24107687	ENSBTAG00000005164	10	-	0.000729489629721614	1.79152166356339
1	97650782	97762867	ENSBTAG00000016323	3	+	0.000740373344644821	4.80474731386991
17	73500518	73527334	ENSBTAG00000001325	11	-	0.000744526587587743	3.19446501531792
9	69916604	70027346	ENSBTAG00000005960	11	-	0.000747797445243192	1.05734097075814
1	110023856	110026785	ENSBTAG00000047570	8	-	0.000753295962977285	2.65399648420522
26	14667437	14848281	ENSBTAG00000016918	11	-	0.000774746040820382	2.29976421922053
23	28775533	28803895	ENSBTAG00000017239	11	+	0.000775024254908654	-1.26945526423567
3	16179344	16231747	ENSBTAG00000018474	11	-	0.000776616731761787	-1.13623172494807
17	33496004	33529948	ENSBTAG00000001117	11	+	0.00078327724362778	1.80170229807813
17	65446986	65463409	ENSBTAG00000003297	10	-	0.00078327724362778	1.2916511345614
10	36068633	36074651	ENSBTAG00000013774	10	-	0.00079338446731639	3.85722495626316
18	50611275	50611827	ENSBTAG00000047196	11	+	0.000801919024781425	-1.44812573597597
10	80078676	80113797	ENSBTAG00000001945	11	+	0.000810445281101496	2.47969573915327
3	42184096	42188752	ENSBTAG00000005990	11	-	0.000810445281101496	-1.09789481051058
18	36221701	36243479	ENSBTAG00000015991	11	+	0.000810481707847801	1.97708510106989
6	107234730	107252591	ENSBTAG00000009742	7	-	0.000810481707847801	1.86835985774543
X	39990126	40004312	ENSBTAG00000013462	11	-	0.000827029085253636	-1.54287436498686
11	105990343	106015000	ENSBTAG00000017851	11	+	0.000834018976846055	1.54335465792118
19	43527202	43531702	ENSBTAG00000046264	8	+	0.000834449865891429	-3.28679339803569
7	17280451	17403052	ENSBTAG00000012687	11	-	0.000838187485726286	1.08439123934593
1	81725702	81784999	ENSBTAG00000014915	11	+	0.000845055616568462	2.80152077895318
8	107410462	107471104	ENSBTAG00000047511	7	-	0.000845055616568462	5.20577102312528
6	103374249	103511357	ENSBTAG00000014947	11	+	0.000845555260800285	2.4316176073043
25	26747354	26762056	ENSBTAG00000018082	10	-	0.000846299052297205	1.68064087230206
29	40456335	40466766	ENSBTAG00000014761	10	+	0.000892356359629717	3.54789381929565
15	78309900	78317153	ENSBTAG00000021002	11	-	0.000923208222159633	1.28631164513706
7	5781792	5792042	ENSBTAG00000011136	11	+	0.000923208222159633	1.32416686234326
1	30300686	30304847	ENSBTAG00000046383	9	+	0.000936516931870916	2.18694112235971
16	53534181	53538875	ENSBTAG00000005300	11	-	0.000936516931870916	3.00675921284961
7	23480314	23513315	ENSBTAG00000001116	11	+	0.000936516931870916	1.1469460294589
19	24825865	24847108	ENSBTAG00000003629	7	+	0.000952391470039275	4.65486547175798
11	68276293	68277306	ENSBTAG00000006497	5	-	0.000954641800262894	3.93918085837347
19	27921926	27923997	ENSBTAG00000000133	11	+	0.000961877785650191	2.85849169514057
X	731931	759484	ENSBTAG00000000185	6	-	0.000961877785650191	4.58503290456967
X	14002640	14013045	ENSBTAG00000034712	11	+	0.000979774934445523	-1.96895260683016
7	55222500	55234079	ENSBTAG00000008250	9	-	0.000992397939158978	2.1426894284345
29	49368786	49370785	ENSBTAG00000031184	11	+	0.00100089497970423	1.92042165450869
29	45685401	45694819	ENSBTAG00000020600	11	+	0.00101679837738027	2.38465339688795
2	24067474	24107467	ENSBTAG00000016836	11	-	0.00105077478717456	-1.11043452164897
7	59524544	59525876	ENSBTAG00000018817	3	+	0.0010707361029605	6.9969073268
23	19953076	19966930	ENSBTAG00000047009	4	+	0.00108932734888194	-6.64797439253536
8	62021938	62044730	ENSBTAG00000012262	11	-	0.00112004139692292	-1.51905786743744
19	42366659	42370493	ENSBTAG00000004905	10	-	0.00112013984135533	-2.58779890160398
23	41076275	41165357	ENSBTAG00000012939	11	+	0.00113482411940966	1.33923952278266
16	50705000	50803757	ENSBTAG00000020839	8	+	0.00115833289445779	3.7132052112358
4	68444077	68773093	ENSBTAG00000019024	9	+	0.00116931013004929	-1.67975202222667
8	60705116	60784645	ENSBTAG00000000076	7	+	0.00118225345751454	2.83922737928282
5	104163581	104173568	ENSBTAG00000004541	9	+	0.0011853473317471	-1.78216130807669
19	48447901	48467904	ENSBTAG00000024950	11	+	0.00119334714248218	4.0871504472096
8	70354892	70384759	ENSBTAG00000014401	11	+	0.00119334714248218	1.99255510425563
12	28769266	28967537	ENSBTAG00000006771	11	-	0.00120325877119102	1.58974596760511
29	25049903	25356586	ENSBTAG00000018431	11	-	0.00124677956815621	2.36063730011495
3	118630616	118690526	ENSBTAG00000021444	10	+	0.00125710798378962	-1.94764296208676
29	51291088	51345808	ENSBTAG00000024814	11	-	0.00126186277910271	-1.9604475959859
12	88664524	88669181	ENSBTAG00000012019	11	-	0.00127342241153111	1.14753988091602
16	1981478	2030002	ENSBTAG00000024633	11	-	0.00129599804605346	-1.49561745982935
6	101289984	101484302	ENSBTAG00000013495	11	-	0.00129599804605346	1.91429388620446
11	5469349	5488597	ENSBTAG00000004328	11	-	0.00129694270899548	-1.7615814616811
5	75056434	75084280	ENSBTAG00000000667	11	+	0.0012985009735312	-1.73249154031791
29	49172336	49197567	ENSBTAG00000039129	11	+	0.00131044710698873	-1.77299130360411
23	45370138	45372316	ENSBTAG00000039513	11	-	0.00131083302538311	1.44424232288922
2	119989627	119990869	ENSBTAG00000001359	9	+	0.00134183778601142	1.98357682978329
19	57567605	57577938	ENSBTAG00000008327	10	+	0.00135104174841339	3.00066205208637
5	97520909	97524789	ENSBTAG00000002362	11	-	0.00135429495017172	1.71448564589148
19	33880568	33886577	ENSBTAG00000013274	11	+	0.00135714788286219	1.34157657614123
1	131765942	131834001	ENSBTAG00000001497	11	-	0.00138121439145898	2.35359339508532
9	89715561	89780254	ENSBTAG00000004099	8	+	0.00140024159589965	3.3023227420362
21	59330562	59336752	ENSBTAG00000003152	11	+	0.00140849070853897	-1.18119065624724
8	101588108	101799168	ENSBTAG00000020243	5	-	0.00141866933214782	7.15992049710647
10	26058170	26079915	ENSBTAG00000013401	11	-	0.00144427619609888	2.33312929159638
5	42421553	42698411	ENSBTAG00000020914	10	+	0.00146182455715	-2.26194355518752
3	34150875	34214025	ENSBTAG00000008849	11	+	0.00148038742667499	1.72987828994067
6	46355299	46391439	ENSBTAG00000006492	11	+	0.00148127232646926	-1.06987599831792
3	18799611	18810545	ENSBTAG00000015147	11	+	0.0014831137643016	-1.01929817235213
16	46288365	46306428	ENSBTAG00000003313	9	+	0.00148784554462933	2.18149904513015
26	38617112	38657253	ENSBTAG00000007460	11	-	0.00149759370869597	-1.15458455429086
4	104631511	104644646	ENSBTAG00000012261	11	+	0.00150384983935831	-1.26881918207766
25	1182104	1237269	ENSBTAG00000007245	11	-	0.00150807253382921	1.50786930062211
21	70827524	70839732	ENSBTAG00000007187	11	+	0.00152526418981793	-1.23029005072083
18	62616006	62638443	ENSBTAG00000015226	6	-	0.00154187381125319	3.82005623097409
29	49842968	49848639	ENSBTAG00000047495	11	-	0.00154746289446299	1.06078563023183
4	105751618	105777622	ENSBTAG00000016879	11	-	0.00156356571553687	1.69689378284715
6	38120577	38127577	ENSBTAG00000005260	7	-	0.00158270057215574	4.7776780432787
15	26101410	26451509	ENSBTAG00000000977	11	-	0.00158519490006911	1.9448439265565
5	104114215	104117626	ENSBTAG00000001099	7	+	0.00164907914267283	-2.31221652228812
2	118886690	118909613	ENSBTAG00000010344	9	-	0.00170110235088333	-2.27894647686502
22	53161301	53224114	ENSBTAG00000016948	11	-	0.00170174833013438	-1.03778071238067
1	69248612	69724961	ENSBTAG00000002640	11	+	0.00170740900261507	-1.7691015668827
19	41428916	41440070	ENSBTAG00000015133	11	-	0.00176926434558362	-1.4113706470982
4	50028918	50064257	ENSBTAG00000033197	8	+	0.00178554510199229	-2.51403395831462
8	40114095	40115242	ENSBTAG00000011050	11	-	0.00179893548004941	-1.59616619881363
11	72521481	72524704	ENSBTAG00000011328	11	+	0.00180104402695148	-1.69858896868919
14	32840048	32862669	ENSBTAG00000011981	11	-	0.00181985989516803	-1.78703971897132
3	6672017	6847222	ENSBTAG00000004885	11	-	0.00181985989516803	-2.05653633674866
11	47220159	47254704	ENSBTAG00000002866	11	-	0.00182565228443131	1.58304425384266
19	15129225	15141376	ENSBTAG00000019437	11	+	0.00186680385072621	-1.15943402664722
6	70656588	70783547	ENSBTAG00000020658	11	-	0.00188128118339405	-1.59035506237743
14	63446265	63534092	ENSBTAG00000026242	6	-	0.00190804694040725	-4.56591585769328
8	71854904	71868618	ENSBTAG00000001687	10	-	0.00191096929633473	-3.19223128044783
10	70578794	70720977	ENSBTAG00000020880	7	-	0.00199086069594322	-1.70339194930697
20	23212632	23270316	ENSBTAG00000017745	11	+	0.0019938871909342	-1.03098463335863
X	88410763	88621166	ENSBTAG00000022255	7	-	0.00207335737853672	-3.75238796190127
16	52724733	52725748	ENSBTAG00000014705	11	+	0.00209029860333886	3.69607777003504
10	76999736	77022382	ENSBTAG00000007809	10	+	0.00209596831372155	-2.69240297017281
16	51848097	51947503	ENSBTAG00000014119	11	-	0.00209596831372155	-1.42831700449851
13	43625080	43635272	ENSBTAG00000017740	5	-	0.00211216824690434	5.1233451937229
11	2394758	2396426	ENSBTAG00000034995	11	+	0.00214346563858228	1.04782426312063
20	4010452	4094221	ENSBTAG00000009019	11	-	0.00214346563858228	2.21158456749026
21	71453626	71454755	ENSBTAG00000047700	11	-	0.00214346563858228	-1.14088733195156
3	553189	575832	ENSBTAG00000000616	11	+	0.00214346563858228	2.1050387972168
X	8248269	8268594	ENSBTAG00000026067	11	+	0.00214346563858228	1.12870108218445
5	73980775	73987841	ENSBTAG00000015582	11	+	0.00215526031419484	2.60862830391484
8	49354206	49408166	ENSBTAG00000008103	10	-	0.00216618086333112	3.05972921245556
13	16278274	16404464	ENSBTAG00000013004	8	+	0.00220882915890968	-2.85403624204638
25	38227395	38280018	ENSBTAG00000019181	10	+	0.00224498786327688	-1.9811539332461
1	58085013	58125875	ENSBTAG00000001235	11	-	0.00232604279296071	-1.09987455045861
11	24529638	24539289	ENSBTAG00000019382	8	+	0.00232690594889935	-4.09039749936949
11	25974408	26070971	ENSBTAG00000032521	10	+	0.00238507484637909	-2.12875471500978
8	7658876	7710709	ENSBTAG00000005049	11	-	0.00238507484637909	1.00120551188877
11	98552023	98561576	ENSBTAG00000006305	6	-	0.00240662608654597	-4.75234937900056
10	26667692	26673918	ENSBTAG00000012317	11	-	0.00242423122746762	2.53464851465637
19	36822722	36845371	ENSBTAG00000014355	11	-	0.00243064504807337	2.06570096429866
7	3631054	3685738	ENSBTAG00000009975	10	+	0.00243064504807337	3.96129456838803
9	75979323	76012398	ENSBTAG00000015638	11	-	0.00246702372263357	3.77783104189318
19	51911292	51945652	ENSBTAG00000016776	11	-	0.00247900599021501	1.86607589554807
4	51035770	51249563	ENSBTAG00000006589	9	-	0.00250436771080503	2.59743120227331
27	32912524	32915668	ENSBTAG00000017981	8	-	0.00252726642346328	4.71385037059056
18	25547364	25555198	ENSBTAG00000001857	11	-	0.00257769933391246	-1.71552803870796
19	20567269	20572913	ENSBTAG00000013096	11	-	0.00259090252971848	1.00495595585784
7	18709397	18743679	ENSBTAG00000038981	11	-	0.00267304033179977	3.12157857804556
14	2801382	2803020	ENSBTAG00000034498	6	+	0.00267339473436988	-3.60098004708687
6	118947064	119093365	ENSBTAG00000012464	11	-	0.00267339473436988	-1.81369388431091
X	99440293	99442061	ENSBTAG00000013260	11	-	0.00267339473436988	-1.87419695119434
4	104133818	104307005	ENSBTAG00000020225	11	+	0.00271400871091515	2.13359719496267
19	51104745	51149867	ENSBTAG00000040323	11	+	0.00272023240052986	-1.76812926350265
8	101361500	101406330	ENSBTAG00000014471	11	+	0.00275645870457575	-1.24470484158696
25	36198559	36206859	ENSBTAG00000014465	11	-	0.00278303769368088	2.06964736395478
10	81023525	81121590	ENSBTAG00000018255	11	-	0.00280885817315901	-1.48161592178604
10	66751295	66755026	ENSBTAG00000003835	11	-	0.00280937877446022	-1.87379207544528
18	62910387	62916510	ENSBTAG00000048184	11	-	0.0028552293332491	2.07441062635032
3	101792009	101796880	ENSBTAG00000006125	11	-	0.0028552293332491	-1.38097604569623
6	109224626	109228237	ENSBTAG00000004261	8	-	0.0028876704733185	-1.89842846918319
25	33687247	33702733	ENSBTAG00000045767	11	-	0.00292640694697646	1.39800760489534
19	48924510	48971838	ENSBTAG00000016799	11	-	0.00293016902210065	-1.19354169095097
19	18851508	18886506	ENSBTAG00000016972	11	-	0.00293293136126288	1.29507373936442
4	93508703	93524304	ENSBTAG00000009867	8	+	0.00293388512081285	4.65697840113886
19	54079296	54131052	ENSBTAG00000010899	11	+	0.00299306657318736	2.46057264995211
5	77608405	77682214	ENSBTAG00000005453	11	-	0.00300528272987713	1.25617673824872
27	36716851	36734481	ENSBTAG00000001243	11	+	0.0030077323456671	-1.85376673988183
8	43855332	43867721	ENSBTAG00000017800	2	-	0.00303312820325311	-5.44108841210272
21	21358094	21383111	ENSBTAG00000005471	4	-	0.00304267028737794	4.90651569243856
20	28721654	28743621	ENSBTAG00000044010	11	+	0.00307906433262045	1.59222991095684
1	117829438	117835976	ENSBTAG00000009848	11	+	0.00313802325203209	-1.06769551655196
25	3392667	3404630	ENSBTAG00000001078	11	-	0.00318946542167735	3.30920994724719
10	26150710	26153125	ENSBTAG00000000936	9	-	0.00319644009968709	2.67227724836714
2	129160818	129183500	ENSBTAG00000019791	7	-	0.00321612698181017	-2.27239055817245
5	75724619	75745819	ENSBTAG00000009064	11	+	0.00324090714865069	1.72605312194031
17	47324799	47352599	ENSBTAG00000007988	11	+	0.00329205289810633	2.12027281318927
23	15841663	15847756	ENSBTAG00000048230	11	-	0.00330359885102835	2.88129822875811
1	88225884	88257992	ENSBTAG00000002767	11	+	0.00333998941299418	2.11442310467031
11	103181660	103192049	ENSBTAG00000030319	11	-	0.00334252442266705	1.13928641644803
16	53199432	53208249	ENSBTAG00000002478	11	+	0.00334252442266705	1.6506578723992
19	56566598	56573547	ENSBTAG00000010758	11	-	0.00334432072472298	-2.19976201229161
14	2624757	2628462	ENSBTAG00000017040	11	-	0.00334984328493161	-1.04068672740631
19	42479981	42484047	ENSBTAG00000047262	7	-	0.00336412270507121	-1.94204479443124
4	58724264	58724900	ENSBTAG00000020620	11	-	0.00338582976615374	2.57658758601921
6	13389037	13529927	ENSBTAG00000002392	11	-	0.00345087811065377	-2.24686533299718
1	126040088	126704342	ENSBTAG00000031178	11	+	0.00349161264098444	-1.03313427353739
23	43052891	43647528	ENSBTAG00000012039	11	-	0.00351503522453241	1.64431637717792
24	2858678	2910274	ENSBTAG00000004650	11	+	0.0035230590917596	1.61428956578141
27	19073727	19108500	ENSBTAG00000044194	11	-	0.0035230590917596	1.47179757528574
4	77966050	78017718	ENSBTAG00000013414	11	-	0.0035230590917596	1.22693470424378
5	31048545	31052006	ENSBTAG00000015828	11	+	0.00354696632076803	-1.05521276003907
19	41557544	41561796	ENSBTAG00000040279	3	-	0.00365691670233044	-5.39532385836986
10	37828796	37885860	ENSBTAG00000008868	11	+	0.00366107443346446	1.82939230606516
X	24737904	24739261	ENSBTAG00000018098	4	+	0.00369995874358725	-6.24719922059491
9	82632472	82633336	ENSBTAG00000011236	11	+	0.00371229705967536	1.46420466709627
7	22200649	22338566	ENSBTAG00000007644	11	+	0.00378851578103325	1.62356032305255
20	3132654	3195021	ENSBTAG00000000128	4	+	0.00382434191444091	-5.77387824547635
13	39202449	39632869	ENSBTAG00000011882	11	+	0.00399506299662104	2.58256566236047
11	6009138	6070490	ENSBTAG00000025898	11	-	0.00401538408940556	1.99729098178305
24	34579396	34581445	ENSBTAG00000047113	9	+	0.00404054687821806	2.78026069774241
19	37978509	37985160	ENSBTAG00000000033	7	+	0.00408776258421367	3.4678253119732
2	121610858	121616754	ENSBTAG00000008336	7	-	0.00411845851797312	1.99306139509279
2	135836955	135864707	ENSBTAG00000012052	11	-	0.00423114445658599	2.08009941467652
4	60030152	60031016	ENSBTAG00000002154	8	-	0.00423544857735653	1.70992286813844
20	39913084	40304028	ENSBTAG00000012558	7	+	0.00426627190028812	4.47963315968427
19	56373298	56377735	ENSBTAG00000018920	11	+	0.00429353183293823	2.5384262813994
20	63065547	63090743	ENSBTAG00000010801	11	+	0.00431011147705927	2.13120203132374
X	117442265	117604200	ENSBTAG00000008248	11	+	0.00434499074557816	1.59439577323968
20	39352840	39413736	ENSBTAG00000007071	9	-	0.00438196867647862	-2.57186291177312
29	26390465	26444955	ENSBTAG00000013568	11	+	0.00438196867647862	-1.12250256583693
3	113907719	114031371	ENSBTAG00000026181	4	+	0.00438196867647862	4.44506989992844
9	25873434	25884617	ENSBTAG00000000919	11	-	0.00438196867647862	2.75673088258556
10	34202005	34280992	ENSBTAG00000021872	11	-	0.00438846690530259	-1.16617150918981
13	57889706	57899205	ENSBTAG00000018784	11	+	0.0044557473326422	1.8188958501628
27	41695664	41771738	ENSBTAG00000017802	8	+	0.00448647850006103	3.35012092617969
7	110465381	110864228	ENSBTAG00000003051	11	+	0.00448647850006103	1.27087356236256
14	72386750	72399660	ENSBTAG00000007596	11	+	0.00451034734208396	-1.67061703114105
9	103847558	103927133	ENSBTAG00000005557	11	+	0.00454806130564728	-1.12415185837101
29	41112114	41130629	ENSBTAG00000015745	6	-	0.00456460553916493	3.06968927976914
18	23861828	23927174	ENSBTAG00000019272	11	+	0.00458546642589831	1.82941264873679
16	42376257	42409768	ENSBTAG00000024928	11	-	0.00458665723839267	1.32510857240411
25	1366646	1368479	ENSBTAG00000033299	7	-	0.00461663718578877	2.07703416813304
7	5271364	5291295	ENSBTAG00000046750	11	-	0.00466632461561706	1.09541380323914
18	13036325	13079896	ENSBTAG00000014267	11	-	0.0047206739116119	1.69801811414914
29	8788702	8797308	ENSBTAG00000015177	11	-	0.0047257044518292	1.01498422551385
20	8471564	8595656	ENSBTAG00000017545	11	-	0.00475957045100472	1.48510267107204
9	88955699	89122287	ENSBTAG00000009679	11	+	0.00476418167811985	1.44900751764756
16	77046128	77250393	ENSBTAG00000001173	11	+	0.0048216139443979	-1.99633608507469
1	117588522	117640789	ENSBTAG00000015837	6	+	0.00485913490595591	4.37622823657082
4	61354647	61476979	ENSBTAG00000019065	11	-	0.00492024314990239	-1.47110187500344
X	55319416	55323805	ENSBTAG00000026141	10	+	0.00498083321770973	-2.43945011192634
7	54106880	54110067	ENSBTAG00000039162	11	+	0.00504295997249431	-1.46676398883994
18	46053082	46057378	ENSBTAG00000017816	11	+	0.00504685672284336	-1.40209161075039
5	78299381	78326511	ENSBTAG00000004999	11	-	0.00507836591310704	-1.06568206840328
22	61283171	61292866	ENSBTAG00000008313	11	+	0.00513717965935417	1.08307818425128
13	42244267	42247239	ENSBTAG00000004207	6	-	0.00529774652296462	2.51491410286853
5	47796255	47839675	ENSBTAG00000007636	11	-	0.00530006707635446	1.01386937006436
19	34914350	34929459	ENSBTAG00000017094	11	+	0.00530380470483027	-1.56107847588064
1	120236685	120268817	ENSBTAG00000015008	9	-	0.00534347893667442	3.69030132496456
12	77032585	77176916	ENSBTAG00000004401	10	-	0.00544507423090106	1.75076663574164
29	44650627	44657896	ENSBTAG00000021457	6	-	0.00544507423090106	3.5035353599693
1	73973532	73976720	ENSBTAG00000000569	11	-	0.00547199402881967	2.55716657919059
16	65330450	65369036	ENSBTAG00000002266	8	+	0.00556693837456849	2.94841516458125
1	95585588	95649520	ENSBTAG00000020073	11	+	0.00560929057736253	1.15022262005449
8	82207239	82309507	ENSBTAG00000000738	11	+	0.00561372415621226	1.55745667800258
27	15350930	15370080	ENSBTAG00000003572	4	+	0.00561440357568352	4.1197382792428
5	121099142	121164873	ENSBTAG00000020341	7	+	0.0057015877257495	2.25230408153214
4	75451284	75567973	ENSBTAG00000009655	11	+	0.00571526084432482	1.53975145105103
5	116071376	116109883	ENSBTAG00000008858	6	+	0.00573280443040703	5.25172431900279
19	28873594	28886401	ENSBTAG00000018416	5	-	0.00582675518928425	4.63605567787617
10	26134841	26142255	ENSBTAG00000000843	11	+	0.00583648621538482	1.72478451475112
19	37198627	37231287	ENSBTAG00000019498	11	-	0.00584939218536134	-1.83514397203225
25	20058141	20076660	ENSBTAG00000013052	3	+	0.00600654020989343	5.49921972612022
25	33571587	33619646	ENSBTAG00000011875	11	-	0.00604584528698264	1.34829350597433
16	3244644	3250256	ENSBTAG00000007693	11	-	0.00605942206373593	2.95422791564128
8	104306682	104329562	ENSBTAG00000044155	11	+	0.00605942206373593	1.29991738024963
12	70024623	70171520	ENSBTAG00000032603	11	-	0.00609232136281601	1.26855292783155
13	62106256	62151619	ENSBTAG00000007932	11	+	0.00611895846120129	1.99770128711384
1	50332271	50558841	ENSBTAG00000000088	11	+	0.00612488222085745	1.11102999527955
10	11052482	11103578	ENSBTAG00000001619	11	-	0.00616915477104477	1.09743377758249
9	76937938	76952270	ENSBTAG00000020097	10	-	0.00621975893574567	-1.43754865598581
19	39384854	39401009	ENSBTAG00000011280	11	-	0.00625814576999176	1.31372953713141
3	69221073	69302542	ENSBTAG00000018448	7	-	0.00626706816904262	-2.05360111713253
23	27231724	27243367	ENSBTAG00000007450	11	-	0.00628775984537475	2.44811077500515
22	58037232	58148743	ENSBTAG00000006789	11	-	0.0063154691283709	1.5440133282979
4	120427914	120494453	ENSBTAG00000037649	11	-	0.00637568543026277	-1.83542762432456
15	45836412	45866755	ENSBTAG00000021483	5	-	0.00637747121626998	-4.4908857250624
26	24953966	25055692	ENSBTAG00000014574	5	-	0.00642749732713007	4.16222383721063
23	36292361	36293944	ENSBTAG00000046556	11	-	0.00646394958275068	1.88995339254744
13	57655458	57724296	ENSBTAG00000011940	11	-	0.00651258900526716	-1.24565913409234
7	73928474	73960160	ENSBTAG00000046343	10	-	0.00663527775455645	1.92030125726747
22	59841217	59841862	ENSBTAG00000040116	11	-	0.00664664055171118	1.15729024179783
18	53270705	53284300	ENSBTAG00000030882	10	+	0.00665815486246798	1.76258677879233
4	69580420	69753788	ENSBTAG00000005650	11	+	0.00666956114924573	1.22458714245656
7	41934347	41975651	ENSBTAG00000038284	11	-	0.00668681386635211	1.6127046711686
27	25637685	25816012	ENSBTAG00000033727	11	+	0.00675167403619096	1.83200866191944
19	50537803	50546687	ENSBTAG00000015394	10	-	0.00675875051023022	-1.91413146239214
7	16040937	16050247	ENSBTAG00000010303	11	+	0.00679660142860718	1.2016176860151
5	10731240	10905490	ENSBTAG00000018694	11	+	0.00680794126530127	-1.12235154496637
10	76992201	76994112	ENSBTAG00000007807	11	+	0.00684113318101825	-1.11189944285588
13	53903060	53988803	ENSBTAG00000039520	11	+	0.00687983617604834	2.1365532614848
27	36738832	36762837	ENSBTAG00000001244	4	-	0.00713255968527654	-4.43546951977781
11	86051194	86128538	ENSBTAG00000007689	11	-	0.00720522036419107	1.9228735519154
29	44092126	44114038	ENSBTAG00000010233	3	+	0.00726874595061245	5.35913920189363
19	50243828	50258586	ENSBTAG00000004787	11	-	0.00729856630750168	1.27574290150248
15	28524420	28623243	ENSBTAG00000016692	4	-	0.00731605413500711	-3.58823106953949
13	53667569	53710792	ENSBTAG00000007213	11	-	0.00734858725902035	2.13104497756762
3	20406683	20413546	ENSBTAG00000021485	11	-	0.00736569621508453	-1.42864835029367
22	36005377	36134917	ENSBTAG00000010581	9	+	0.0074271978692272	-2.03964939117556
18	1548805	1608706	ENSBTAG00000009357	3	-	0.00744964808798173	5.1837856170091
1	152880453	152890252	ENSBTAG00000009214	11	+	0.00754683217644068	1.3768567736297
10	21832583	21864021	ENSBTAG00000014821	11	+	0.00758993393708973	1.15285112188957
2	4819956	4901074	ENSBTAG00000039803	9	-	0.00762790358156823	-3.04709987270598
22	16494275	16502686	ENSBTAG00000034005	11	+	0.00764375881144016	1.22267581278188
11	37867044	37981414	ENSBTAG00000017469	11	-	0.00777842020717089	1.18365212386508
23	13775148	13829110	ENSBTAG00000021381	5	+	0.00777842020717089	4.48287896075693
3	32321549	32337248	ENSBTAG00000020172	11	+	0.0079050992674456	-1.03464001378466
5	57678062	57699615	ENSBTAG00000004018	11	-	0.00792020631496373	-1.02501145719041
14	1957553	1966646	ENSBTAG00000017281	11	+	0.00794387774326198	-1.41601343996135
5	45355307	45399175	ENSBTAG00000008967	11	-	0.00794584562397573	1.11640582744832
24	25005255	25236063	ENSBTAG00000020286	10	+	0.00800023447346623	-2.01328721716974
3	43688102	43748131	ENSBTAG00000017655	5	-	0.00800023447346623	-4.41447453462872
3	14019443	14037555	ENSBTAG00000003060	11	-	0.00806670728931929	-2.94595016743913
14	43880468	43978277	ENSBTAG00000008150	11	+	0.00807546802686746	2.2917188426029
1	123231175	123273104	ENSBTAG00000011986	7	+	0.00813072055024439	-3.53275999340024
5	103862678	103872171	ENSBTAG00000020294	11	-	0.00818153881150058	1.12109928773044
3	109574932	109667304	ENSBTAG00000009269	4	+	0.00819985760506669	-3.97261212472286
10	7956083	7964929	ENSBTAG00000034848	11	+	0.00833104750459565	-1.94214266827356
4	25785332	25834977	ENSBTAG00000007746	11	+	0.00843740028644291	-1.04909502290763
11	97836903	97859547	ENSBTAG00000011810	5	-	0.00851061016866091	-4.44388046240269
15	52913332	52984107	ENSBTAG00000008419	11	-	0.00851061016866091	-1.09088525739198
19	25140458	25157998	ENSBTAG00000007169	7	-	0.00853929186118436	4.39846259115854
4	94153703	94200845	ENSBTAG00000007206	9	+	0.00853929186118436	2.91496620980612
4	52173109	52208687	ENSBTAG00000017869	10	-	0.00862429946934368	-1.4344188389409
2	133933076	133949856	ENSBTAG00000013650	11	-	0.00863601617251504	1.11111227022856
2	71380829	71424474	ENSBTAG00000007111	11	+	0.00863601617251504	1.17476531911541
24	45025455	45141793	ENSBTAG00000018088	11	+	0.00871246657516037	1.36587122319929
X	142845106	142966304	ENSBTAG00000013824	11	-	0.0087413055574769	1.43424440210439
11	73724473	73935363	ENSBTAG00000021072	11	+	0.00877033098222326	1.01671692754684
7	23382934	23425468	ENSBTAG00000031209	9	-	0.008829709397898	1.43019959592799
18	46754201	46764958	ENSBTAG00000001151	11	+	0.00883097472662183	2.2031586849071
17	18463313	18515964	ENSBTAG00000003581	11	+	0.00886969242881945	-1.40405454387263
8	104342904	104352825	ENSBTAG00000000251	11	-	0.00886969242881945	-1.09975059000906
16	72811910	72814133	ENSBTAG00000021166	9	-	0.00894725158262164	1.62111685837501
29	26024000	26075124	ENSBTAG00000020642	11	-	0.00894725158262164	-1.01204837759687
2	90987007	90989214	ENSBTAG00000002283	11	+	0.00895901658270871	1.79173203521584
19	34832960	34860869	ENSBTAG00000003705	11	+	0.00901156922037901	-1.34766070483312
5	28097836	28106733	ENSBTAG00000013843	11	-	0.00903724062969314	2.47711513241605
13	52885988	52942347	ENSBTAG00000037757	11	-	0.00907497924892914	-1.66892711993442
5	119408850	119590555	ENSBTAG00000022986	6	+	0.00907730508919957	4.94495916075448
16	4939774	4950977	ENSBTAG00000039196	5	+	0.0091075121240736	4.15877690158517
13	54353901	54359471	ENSBTAG00000011646	11	+	0.00911452025589368	-1.29098017945975
14	63951757	63957275	ENSBTAG00000014396	11	+	0.0091702476922842	1.13800591135695
11	99131532	99179460	ENSBTAG00000015327	11	+	0.00918483762780016	-1.0827548562691
25	1135570	1156102	ENSBTAG00000015889	11	-	0.00921272716572022	1.10291119173078
15	36112950	36207312	ENSBTAG00000006974	10	+	0.00922092968367989	-1.93718417131268
5	82539064	82539763	ENSBTAG00000022083	3	-	0.00924729625599126	-5.3303113482814
4	61273628	61319128	ENSBTAG00000002011	7	+	0.00927687776796298	3.31697553855016
1	145104445	145133581	ENSBTAG00000017060	11	-	0.00948400464438436	1.13392249375443
29	50560712	50570675	ENSBTAG00000019369	11	-	0.00948473171673691	1.0601827253826
16	53064137	53068821	ENSBTAG00000018724	4	-	0.0095010074799933	4.21818842246189
9	71833314	71851906	ENSBTAG00000015094	11	-	0.00956576877405441	2.18934662728381
23	47333402	47348212	ENSBTAG00000019237	11	-	0.0096138983867633	-1.00008712414162
10	50870431	50931413	ENSBTAG00000014699	5	-	0.00964314314056454	3.54035494813388
7	97276412	97331340	ENSBTAG00000020178	11	+	0.00964314314056454	1.15132875283448
7	51688097	51880519	ENSBTAG00000014182	11	+	0.00968584006788659	1.22165967690715
9	103460840	103461953	ENSBTAG00000014496	10	+	0.00977375934887434	-1.60757549027165
18	51735955	51780801	ENSBTAG00000006859	11	-	0.00984287280799258	1.80894175011215
15	67563702	67576723	ENSBTAG00000019045	11	-	0.00988990639099468	1.03637922906377
11	104417538	104424788	ENSBTAG00000001824	11	-	0.00990342572660602	1.84923285863627
12	31463868	31481900	ENSBTAG00000008686	11	+	0.00991026346048391	1.39272803953838
13	47400412	47418507	ENSBTAG00000027937	11	+	0.0101424012868528	-1.02742636039687
6	73375550	73381929	ENSBTAG00000040398	5	+	0.0101424012868528	4.54198635738758
20	10071639	10108491	ENSBTAG00000003326	11	-	0.0102152489507284	1.45622031965334
18	12379749	12382722	ENSBTAG00000000009	6	+	0.0103009380828657	3.61679992201738
26	25714850	25734311	ENSBTAG00000010522	11	-	0.0103352862688883	-1.51349204834001
11	107191849	107193047	ENSBTAG00000019017	11	-	0.0103515216085032	-1.00279993742352
5	65663319	65676286	ENSBTAG00000009904	5	+	0.0103523570648637	3.4296169537558
1	80596923	80649363	ENSBTAG00000012467	6	+	0.0103681396206059	-3.17825923037147
7	22088468	22099654	ENSBTAG00000008397	11	-	0.0104424214060967	1.19200815792625
14	68428889	68454310	ENSBTAG00000018493	7	-	0.0105313894526368	2.48240392353821
11	6876947	6929909	ENSBTAG00000005273	11	+	0.0105346168995478	-1.08857011160595
17	67669018	67758720	ENSBTAG00000000005	11	+	0.0105376561340185	1.52129654620447
11	332457	427685	ENSBTAG00000005828	11	-	0.0106165553429159	2.07165375131414
10	73628026	73629463	ENSBTAG00000047000	6	-	0.0107037765106477	-2.8704577668315
15	53663175	53669426	ENSBTAG00000016494	11	+	0.0108676415422595	1.82181398581642
3	19030950	19051640	ENSBTAG00000021594	11	+	0.010911594287248	-2.8053697560994
14	16971032	17132800	ENSBTAG00000020407	11	+	0.0109191670289545	1.35637987409144
15	44962851	45024904	ENSBTAG00000004863	11	+	0.0109191670289545	-2.09002208228002
16	25895750	25936864	ENSBTAG00000001729	11	-	0.0109814142491398	1.17817212489092
3	8305543	8308776	ENSBTAG00000024503	11	-	0.0109814142491398	1.63142851241873
16	42440210	42493773	ENSBTAG00000039937	11	-	0.0110351385516077	1.82970317259718
25	36844018	36855872	ENSBTAG00000012668	11	+	0.0110611138470848	2.66808697843816
5	27977006	27992869	ENSBTAG00000000507	11	-	0.0111358381090961	2.23381849836244
8	23748585	24032951	ENSBTAG00000014124	11	+	0.0112249389224089	-1.21356278211485
16	4998444	5005553	ENSBTAG00000047621	11	+	0.0113015459660626	2.43687108660993
27	32774354	32797592	ENSBTAG00000008814	10	+	0.0113761121219946	2.79206169172672
11	21040424	21095033	ENSBTAG00000021102	11	+	0.0114397401778641	-1.05290191450654
16	890071	892370	ENSBTAG00000015711	11	+	0.0114397401778641	1.12766452360401
8	110409331	110605777	ENSBTAG00000015936	8	-	0.0114699190998201	2.46902377072063
29	28601862	28610589	ENSBTAG00000001004	11	-	0.0116276148355596	-1.37178264979927
25	36741208	36770974	ENSBTAG00000010496	11	-	0.0116712843361276	-1.981070158175
5	117764820	117853214	ENSBTAG00000008036	11	-	0.0116712843361276	-2.23364230790061
2	121782949	121800918	ENSBTAG00000026684	6	+	0.0117047674592192	-4.84610081240992
3	13986477	14007210	ENSBTAG00000012405	8	-	0.0118005723084781	-2.68375258820341
X	56796340	56826755	ENSBTAG00000046314	10	-	0.0118506789469561	1.74796370044158
9	61644456	61743739	ENSBTAG00000018438	11	+	0.0118634531394499	-1.68097811560203
21	34903757	34906887	ENSBTAG00000006024	6	-	0.0120629254628874	3.61447555234265
15	6124134	6132776	ENSBTAG00000048029	5	+	0.012127010685606	-3.36184983521737
19	54458855	54459555	ENSBTAG00000008441	11	+	0.0122290709005645	-1.54672131329488
19	57053364	57064917	ENSBTAG00000039466	11	-	0.0122604322405448	1.21827847922758
5	84286535	84308915	ENSBTAG00000021980	9	-	0.0122604322405448	-3.31093085674713
19	25106723	25135095	ENSBTAG00000007166	11	-	0.0123093086092527	1.42070038438588
14	45126101	45128997	ENSBTAG00000015717	7	-	0.0123363308545156	2.5022692355722
5	76080308	76111131	ENSBTAG00000014237	11	+	0.012379915038725	1.06530891277485
8	90649982	90663196	ENSBTAG00000011374	11	-	0.0124582850468196	-1.45578996815299
28	12923498	12925584	ENSBTAG00000018960	9	+	0.0124810659278629	2.64455464346907
23	47355127	47510231	ENSBTAG00000019234	4	-	0.0125454124837245	4.14674016433398
2	44185983	44457832	ENSBTAG00000002297	7	+	0.012593382377721	-1.88047616977618
X	38498586	38523525	ENSBTAG00000010948	11	+	0.0126059067263166	2.22504489857402
13	39808122	39871299	ENSBTAG00000020382	11	+	0.0127663327158252	1.41330905862653
20	3903959	3968828	ENSBTAG00000034659	11	-	0.0128477811370258	1.0883216020393
24	12694118	12716024	ENSBTAG00000001207	7	-	0.0130846646563278	-2.9737592810357
20	24570226	24596518	ENSBTAG00000027924	11	-	0.0131052337685527	1.21779540556513
19	40140827	40167376	ENSBTAG00000024983	8	-	0.0133256585477308	1.990578568185
14	46644608	46649827	ENSBTAG00000047330	11	+	0.0134604066386682	-1.59672272831701
5	101581510	101618950	ENSBTAG00000003291	5	-	0.0134875595664786	4.42935481117422
22	59089633	59103701	ENSBTAG00000007208	11	-	0.0135459826364998	1.79873338170768
7	40127135	40131892	ENSBTAG00000025425	11	-	0.0135785994163919	1.15186546831813
10	73648526	73649642	ENSBTAG00000016713	11	-	0.0137411906572417	-1.45684882128499
1	18909511	18928469	ENSBTAG00000018704	11	+	0.0137411906572417	1.09916455342454
5	42837596	43112731	ENSBTAG00000015311	11	+	0.0137411906572417	2.5370050660163
22	15431364	15437006	ENSBTAG00000017365	11	+	0.0137625773233847	2.96188993277414
25	42389843	42410734	ENSBTAG00000046498	11	-	0.0137852378904347	-1.27565162290027
8	47013618	47320993	ENSBTAG00000007778	5	-	0.0137852378904347	3.57364370690779
2	43652957	43979596	ENSBTAG00000026851	11	-	0.0139814828213884	1.31613074735525
5	91031350	91136741	ENSBTAG00000017571	11	-	0.01398998301716	1.71136003103681
17	63611773	63640159	ENSBTAG00000014628	11	-	0.0140803537021811	1.73514428404796
19	51673283	51677365	ENSBTAG00000003786	10	-	0.0140989381339472	1.95025903935794
14	68251837	68342901	ENSBTAG00000018206	11	+	0.0141629700555538	-1.43615780473108
13	34063174	34261299	ENSBTAG00000020053	11	-	0.0141936152671096	-1.02285694680907
13	25342821	25682179	ENSBTAG00000018395	4	+	0.0142026616838425	-4.17706510184548
2	94455657	94573687	ENSBTAG00000011971	11	+	0.0143356674079384	1.65869653776405
5	27044008	27047853	ENSBTAG00000021467	5	-	0.0143998044028013	-4.38146059238501
4	106616279	106616726	ENSBTAG00000039674	7	+	0.0144153732119006	-1.74486378064902
15	57028595	57186215	ENSBTAG00000017218	11	+	0.0145267618125254	1.50785856883062
11	100548299	100564121	ENSBTAG00000008726	9	+	0.0145617458042327	-3.4714433676743
14	2281709	2284499	ENSBTAG00000046866	4	+	0.0146489277541498	3.83980839681709
15	45573877	45575215	ENSBTAG00000038598	4	-	0.0146591497232394	4.39827713562311
12	73574461	73704802	ENSBTAG00000046041	9	+	0.0146622534116548	-1.51902302078277
29	8669605	8673380	ENSBTAG00000040128	11	+	0.0146951757171464	1.6835162945544
9	102918981	103074109	ENSBTAG00000021741	11	-	0.0147240397846938	1.08390327398844
5	72157228	72769395	ENSBTAG00000021953	11	-	0.0149092627575472	1.27128951697735
11	64770130	64915358	ENSBTAG00000008448	11	+	0.0150303456339266	1.66469516874578
19	44798080	44811145	ENSBTAG00000008165	11	-	0.0151708733059951	1.35108065942081
19	42565343	42567655	ENSBTAG00000017663	1	+	0.0152722953860851	5.68778121210674
5	84233718	84236923	ENSBTAG00000030575	11	+	0.0153357787116527	-1.72938485603243
1	117692320	117695064	ENSBTAG00000031397	11	+	0.0154497590838355	2.20621987225147
21	6514359	6924114	ENSBTAG00000019823	11	+	0.0154497590838355	2.09715923606395
5	103581387	103611327	ENSBTAG00000008129	4	-	0.0154497590838355	4.81927177338966
11	89875185	89967246	ENSBTAG00000044064	11	-	0.01564940527323	-1.4863623323166
27	19168586	19243562	ENSBTAG00000020468	11	-	0.01564940527323	1.22557448462518
7	54147731	54150161	ENSBTAG00000037717	11	+	0.01564940527323	-1.4910553380306
23	32984455	33036038	ENSBTAG00000004982	11	+	0.0157886541055092	-1.6611893035266
19	57793547	57829254	ENSBTAG00000011007	11	-	0.0158320998412877	1.90881055924064
10	26631718	26632354	ENSBTAG00000032869	9	-	0.015855507327276	2.42295107915536
X	137588933	137693777	ENSBTAG00000002626	11	+	0.0158696813726157	1.01779651505053
7	45528279	45529515	ENSBTAG00000006662	11	-	0.0159251026775843	1.97065165569692
19	27249527	27253097	ENSBTAG00000031998	11	+	0.0162214410151318	1.50284354232112
3	28124614	28125503	ENSBTAG00000007446	8	+	0.0162214410151318	3.73074021416694
22	57250456	57257322	ENSBTAG00000024991	6	+	0.0164926842176096	2.79315147972238
10	86186699	86294121	ENSBTAG00000021957	11	-	0.0167390956590221	1.58856156175385
18	64870964	64878298	ENSBTAG00000017613	11	+	0.0167477296371494	1.05580778638764
21	62760702	62772148	ENSBTAG00000007052	4	+	0.0167658279388956	4.67810712240515
19	29084418	29269338	ENSBTAG00000012137	4	+	0.0170317715576014	3.99910873120342
6	20760801	20792211	ENSBTAG00000008797	5	-	0.0170411218694755	-4.59178925844083
2	36656332	36681937	ENSBTAG00000038195	11	+	0.017179439247571	1.50002928292832
1	77752545	77932253	ENSBTAG00000021025	11	+	0.0175092504197614	1.16702916296976
18	10294995	10305608	ENSBTAG00000012508	11	+	0.0176309615519314	1.06168599844695
7	54111954	54114015	ENSBTAG00000040473	10	+	0.0180002064672418	-1.55876034650313
26	31326728	31338433	ENSBTAG00000020283	11	+	0.0180636165474824	1.66478914421411
26	51657460	51674652	ENSBTAG00000019519	11	+	0.0181316986063156	1.6090881675468
4	70211379	70246094	ENSBTAG00000004136	11	-	0.018243678901827	1.0434307394842
22	11529069	11619484	ENSBTAG00000008567	11	+	0.0182842010354858	-1.31039295886506
28	40732501	40966186	ENSBTAG00000019623	4	-	0.0182842010354858	4.51860469631547
20	71302632	71318130	ENSBTAG00000045695	3	-	0.018463197385802	-4.058571140998
23	28088455	28089722	ENSBTAG00000011358	11	+	0.0185375963694061	1.56669006557125
1	2781251	2919429	ENSBTAG00000020762	11	-	0.0185748017864519	-1.81986161819643
22	50723439	50728454	ENSBTAG00000018020	7	-	0.0188876037532397	-3.3357881630424
18	56497093	56501119	ENSBTAG00000020983	11	-	0.0188964599887075	1.35702675109453
2	122030510	122032081	ENSBTAG00000020652	6	-	0.019046620946473	-4.24684998189783
21	21502825	21516686	ENSBTAG00000015350	11	-	0.0190990501365521	2.63139035631402
5	34145239	34198996	ENSBTAG00000000859	11	+	0.0191137827957412	-1.45863427906264
14	1628813	1633988	ENSBTAG00000007834	11	-	0.0193672338528974	1.25836814439144
4	70049645	70117257	ENSBTAG00000001822	11	-	0.0193672338528974	1.10907545651823
5	70323197	70395056	ENSBTAG00000025837	8	+	0.0193672338528974	2.19493715659432
18	61227636	61232066	ENSBTAG00000000336	7	+	0.019425465512372	1.68587601750054
7	23018545	23020546	ENSBTAG00000015953	3	-	0.0198537496158551	-5.66016575573411
18	61387280	61400651	ENSBTAG00000014953	11	+	0.0199623915140724	1.65975804516291
5	110570717	110582589	ENSBTAG00000047582	11	+	0.0199623915140724	1.32540864237418
3	106976316	106988248	ENSBTAG00000014538	10	+	0.0200993445022821	-1.86600579257727
29	43919967	43936194	ENSBTAG00000002249	8	-	0.020289476959214	2.31948961711545
5	100670786	100681018	ENSBTAG00000037534	8	-	0.0203079522782688	2.16733220884242
7	22862425	22881449	ENSBTAG00000008609	11	+	0.0204182763664509	-1.56752443189308
15	30007425	30018517	ENSBTAG00000046320	7	+	0.0204555302859602	-1.5063601139088
17	4675216	4707558	ENSBTAG00000043963	11	-	0.0205207602203306	1.69825195599097
X	57269279	57270782	ENSBTAG00000006026	10	+	0.0205207602203306	2.29480712958491
1	83443168	83457221	ENSBTAG00000012284	11	+	0.0205665005625505	1.38281625809377
21	67072574	67100143	ENSBTAG00000017716	11	-	0.0208202506803226	1.44956506173137
5	68385644	68645774	ENSBTAG00000010644	11	+	0.0208862120226855	1.13879400331193
17	63358581	63396162	ENSBTAG00000016738	11	+	0.020998823922383	-1.61522162607361
9	23401998	23590098	ENSBTAG00000005681	7	-	0.0210484608275236	-2.76935750767659
15	54785595	54819153	ENSBTAG00000021306	3	-	0.0212360302618534	-7.23798409651978
2	91960474	92057920	ENSBTAG00000011017	11	+	0.0212360302618534	-1.27320283573179
1	41758530	41824958	ENSBTAG00000008346	11	+	0.0214416388840228	1.79007157160818
28	16729035	16802909	ENSBTAG00000019164	11	-	0.0214694262130834	-1.62238427571128
2	80858086	80871118	ENSBTAG00000018497	5	-	0.021491935158363	3.92758402534227
19	56580038	56586212	ENSBTAG00000011713	8	-	0.0216095788244463	2.45761183667812
3	34054794	34060289	ENSBTAG00000014083	11	+	0.0216978614101264	-1.30604959478581
4	65865703	65984140	ENSBTAG00000009390	11	-	0.0220248650023637	-1.32117988625437
5	101838622	101840389	ENSBTAG00000040450	3	+	0.0220465093716624	3.87765143969918
19	55803306	55822126	ENSBTAG00000015255	11	+	0.0220558566506219	1.16440334469821
5	33340317	33341883	ENSBTAG00000002025	11	+	0.0220807749283854	-1.1808229783256
10	38111922	38135944	ENSBTAG00000003754	11	+	0.0221678269310704	1.10342579940692
3	87841041	87843087	ENSBTAG00000004037	11	+	0.0221918355958586	1.30191563181647
28	29352463	29369144	ENSBTAG00000000313	11	+	0.0222250311879445	1.57325031366786
11	105837852	105839073	ENSBTAG00000023787	11	-	0.0224685896792677	1.41193030792376
1	57568529	57591076	ENSBTAG00000033319	11	+	0.0226617614068475	-1.64132665666022
18	7356787	7366900	ENSBTAG00000017752	11	+	0.0227411197616334	2.17690218054986
4	25213087	25251241	ENSBTAG00000012805	11	+	0.0231729753668156	-1.088183076094
10	33950023	34069008	ENSBTAG00000032518	11	+	0.0231756859334588	1.31451648149652
8	64318049	64349112	ENSBTAG00000009037	11	+	0.0231756859334588	-1.30321585020258
5	105946099	105985653	ENSBTAG00000007556	7	-	0.0232907266442284	-1.95972393168551
6	8056467	8251738	ENSBTAG00000007316	10	-	0.0234071913961077	-1.88824538382051
5	107343178	107373637	ENSBTAG00000015879	11	-	0.0234413503473676	1.16379284894154
11	49070189	49071859	ENSBTAG00000039981	2	-	0.0236221763264488	4.76062622565487
10	86105103	86110121	ENSBTAG00000004218	10	-	0.0236999839283471	-2.31812018106223
8	82460863	82491694	ENSBTAG00000009733	11	-	0.0241029081750417	1.64961833766506
18	52849303	52867674	ENSBTAG00000015313	8	+	0.0241147445763229	-2.30657417567241
16	29238991	29442791	ENSBTAG00000016185	11	-	0.024181376131783	2.18090332756798
22	58448091	58494802	ENSBTAG00000011088	11	-	0.024181376131783	1.37961024230973
18	52943364	52959011	ENSBTAG00000009494	11	+	0.0243054012314803	-1.74860466395904
22	50320204	50325617	ENSBTAG00000022622	11	+	0.0248627051202779	-1.05458780559732
1	66968006	67009449	ENSBTAG00000033166	7	+	0.0248643957072735	-2.7349011568864
19	40894256	40905176	ENSBTAG00000012854	11	-	0.0248796327958272	-1.1121980466645
21	31860206	31983703	ENSBTAG00000012489	8	+	0.0251336936102944	2.01270889736862
27	14906505	15022818	ENSBTAG00000016486	5	-	0.0251746372745534	4.15326093037492
19	9548267	9612348	ENSBTAG00000020119	11	-	0.0252211473314225	1.37626178870647
29	36878508	36906465	ENSBTAG00000016168	11	+	0.0252211473314225	1.04673721254177
27	36938386	37017424	ENSBTAG00000014861	11	-	0.0252891995460347	-1.28360475898111
25	35192686	35204610	ENSBTAG00000009691	8	-	0.0253023807668744	2.06626333213942
28	13689050	13698277	ENSBTAG00000006870	11	-	0.0253023807668744	1.38396641180816
29	43905795	43917298	ENSBTAG00000002243	11	+	0.0253023807668744	1.11733011616559
10	23592375	23593078	ENSBTAG00000046500	7	-	0.0253732656343009	-2.26925933105527
11	99645085	99646294	ENSBTAG00000030521	11	-	0.0253732656343009	2.22641348523694
14	23561302	23613020	ENSBTAG00000003454	10	+	0.0253732656343009	2.36899666575305
1	146207249	146216697	ENSBTAG00000011437	11	-	0.0258355972095911	1.25803952651625
21	61618875	61653533	ENSBTAG00000019916	7	-	0.0258905497530667	-2.65379235916037
4	96032590	96039050	ENSBTAG00000010452	4	-	0.0259712248316896	-4.19416241446497
11	14176297	14281717	ENSBTAG00000012519	11	-	0.0260720862917544	1.89133323226556
9	18690419	18703194	ENSBTAG00000020825	10	+	0.0263354621855647	2.16327819231968
29	51036146	51077863	ENSBTAG00000047713	5	+	0.0264631478056804	-4.63788642504484
21	35057677	35082119	ENSBTAG00000009086	9	-	0.0264771095193366	1.49781925276466
5	102715223	102729724	ENSBTAG00000039041	8	+	0.0265006949330617	-1.182349360355
18	54185870	54188079	ENSBTAG00000014585	5	-	0.0265542443388006	4.24056081948249
26	10662361	10714982	ENSBTAG00000014614	11	-	0.0269056248824395	-1.00629564845689
5	102025880	102035208	ENSBTAG00000019741	11	-	0.0271649465824374	2.56236154403289
19	37159423	37176235	ENSBTAG00000040521	10	+	0.0272173309178951	-2.3550894737569
5	61229514	61336214	ENSBTAG00000015792	11	+	0.0272978303006672	-1.79156786818749
5	111045316	111048603	ENSBTAG00000037800	4	+	0.0275713786849254	2.59740556066867
24	32898258	32915397	ENSBTAG00000005638	11	-	0.0276013322367569	-1.05861615598631
17	74807350	74810464	ENSBTAG00000008320	11	+	0.027611028879663	1.92396311888944
2	71099130	71134074	ENSBTAG00000018473	5	+	0.0276763058488169	5.80321378822503
5	80191842	80498478	ENSBTAG00000005370	11	+	0.0276934382915012	1.91986688860878
21	66877660	66882899	ENSBTAG00000008384	5	+	0.0276972163505282	3.37156679114546
3	8160870	8193427	ENSBTAG00000015856	11	+	0.0276972163505282	2.00476777966617
19	56975974	56985432	ENSBTAG00000001110	11	-	0.0278587891690801	1.82163327950808
23	23795771	24250799	ENSBTAG00000011237	10	-	0.0278849215198072	-1.76125886960949
5	77370780	77452340	ENSBTAG00000002651	11	+	0.0279443029103221	1.47157745118271
7	413896	442984	ENSBTAG00000001462	5	+	0.0279443029103221	-4.05684153930393
20	4449108	4452189	ENSBTAG00000013863	11	-	0.0279581785568392	1.42547557058265
19	58620113	58622767	ENSBTAG00000019115	11	+	0.0280219384341681	1.53895753116748
1	97824478	97843625	ENSBTAG00000004154	11	-	0.0280724988087582	1.01419369703957
2	107023826	107041372	ENSBTAG00000003935	11	-	0.0285185113221287	1.29627983702683
X	102213441	102214191	ENSBTAG00000017948	2	+	0.0286919346720235	5.25707333963256
10	79623478	79644198	ENSBTAG00000016255	4	-	0.0287617792366456	-4.05342814453567
16	64948331	64958885	ENSBTAG00000013631	11	-	0.0288335811325968	1.66409872480207
6	12092954	12201473	ENSBTAG00000004574	11	-	0.029013168394218	-2.38030365701577
18	52165403	52174453	ENSBTAG00000012796	11	-	0.0291305203272556	1.13394654920687
10	82574441	82575288	ENSBTAG00000039950	5	-	0.0294584005033782	4.85850854142998
22	9674588	9791554	ENSBTAG00000007732	9	+	0.0295551121047176	3.72745787787376
8	77394837	77396746	ENSBTAG00000012684	7	-	0.0300417111042235	2.33959470414697
10	5409680	5410760	ENSBTAG00000044071	10	-	0.030207134031746	1.56817763942509
8	98843683	98847740	ENSBTAG00000020355	11	-	0.0303382324086628	1.3247225704465
12	12741068	12782474	ENSBTAG00000008924	3	+	0.0304005684702594	-4.86372190460426
29	50285048	50287648	ENSBTAG00000010880	7	-	0.0305215281862718	1.87495611166436
10	45205472	45212956	ENSBTAG00000006703	11	+	0.0306405359321598	1.19431746264794
25	33157513	33168430	ENSBTAG00000014417	11	+	0.0306405359321598	-1.10655762463677
15	72466674	72475397	ENSBTAG00000037580	6	+	0.0307757728019424	-4.87467485352264
5	25631975	25658521	ENSBTAG00000004337	10	-	0.0307777660600324	-1.5431952905238
23	27399305	27402825	ENSBTAG00000013530	11	+	0.0308602153226802	1.11228973720485
5	99860608	99870803	ENSBTAG00000022861	7	+	0.0308602153226802	2.75918838153331
18	61680431	61686814	ENSBTAG00000002290	4	-	0.0314184891664149	2.28292929414682
23	11109498	11132859	ENSBTAG00000002369	2	-	0.0314724412259438	-4.50334421780854
19	49175891	49238414	ENSBTAG00000012066	11	-	0.0314918500112989	1.61368304336242
27	4422699	4481033	ENSBTAG00000011034	6	-	0.0314918500112989	2.63377857147271
16	3099022	3108506	ENSBTAG00000012673	11	+	0.0316580063727129	1.44250957255499
1	57326874	57340896	ENSBTAG00000016556	7	-	0.0319003205818158	1.90511481167622
12	25999346	26001770	ENSBTAG00000034069	7	+	0.0320412827081077	-1.32975175802056
6	110394525	110603524	ENSBTAG00000038340	9	-	0.0321286376830031	1.30347361905622
14	9262250	9508938	ENSBTAG00000007823	11	-	0.0322210578707161	1.71164392265866
24	12950390	12960186	ENSBTAG00000001801	11	+	0.0322929076676788	1.21683049331878
3	16830510	16837422	ENSBTAG00000014204	5	+	0.0327254425007446	3.88150524558602
4	27854573	27855179	ENSBTAG00000046922	5	-	0.0327254425007446	-3.37740796440763
2	13724667	13761787	ENSBTAG00000010977	11	+	0.0328138938748934	-1.66238468685857
23	27503182	27505457	ENSBTAG00000020554	11	-	0.0328138938748934	2.09713031520646
2	996691	1104749	ENSBTAG00000016894	11	-	0.0328138938748934	1.05508632396701
4	99882312	99932341	ENSBTAG00000047605	11	-	0.0332699213052241	1.58164948072943
27	37841209	38016326	ENSBTAG00000004613	11	+	0.0333388127847062	-1.30630752594373
25	1486478	1492437	ENSBTAG00000019249	10	-	0.0333902378984354	1.73909330207537
9	73977644	74002359	ENSBTAG00000007975	7	-	0.0334499252013758	-2.11951824286858
3	111380890	111419564	ENSBTAG00000013867	9	+	0.0340454705560995	-1.56229664104988
X	55856790	55859078	ENSBTAG00000014670	4	-	0.034114205193403	3.47537505762254
3	31719423	31733085	ENSBTAG00000022580	10	+	0.0343961246682599	1.4910000130452
10	35856696	35871287	ENSBTAG00000012180	10	-	0.0346686900086463	1.40498847826668
3	49392813	49474286	ENSBTAG00000004190	6	+	0.0347107538714766	2.33993905168398
25	27839177	27868803	ENSBTAG00000009327	4	-	0.0350391231639563	3.9491086079209
7	15690974	15692145	ENSBTAG00000046813	4	-	0.0353192938357271	-5.27187236616163
5	60372424	60502966	ENSBTAG00000003183	9	-	0.0354385646727388	-2.12737608081349
10	38105763	38108620	ENSBTAG00000039789	11	+	0.0354461562729249	1.09088516729313
1	117548537	117917463	ENSBTAG00000021703	11	-	0.0355341559806637	-1.51815882904792
28	43677655	43749033	ENSBTAG00000006288	10	-	0.0356215942405974	-2.22215969626989
3	108737031	108777675	ENSBTAG00000020510	6	+	0.0357087732033241	2.11967944212182
20	12379228	12461099	ENSBTAG00000025964	11	-	0.0358770445777148	-1.23202963554045
8	112646068	112680926	ENSBTAG00000038375	11	-	0.0359690265736667	1.28433650357093
26	44888007	44936346	ENSBTAG00000003397	11	-	0.0362085849241122	1.37001620190504
25	2272631	2275410	ENSBTAG00000034368	5	+	0.0363201708451533	-3.04415993464158
2	119524746	119525703	ENSBTAG00000017431	7	-	0.0365190621440027	1.31158009965391
28	41912321	41914565	ENSBTAG00000032774	11	+	0.0365190621440027	-1.70633069000588
16	39666876	39706037	ENSBTAG00000021408	7	+	0.0369375745628105	2.11662909443012
15	28318410	28323666	ENSBTAG00000007196	7	+	0.0372163957867544	3.2545811881437
4	106576881	106577463	ENSBTAG00000039559	7	+	0.0380941603974103	-1.48419302132655
24	54544870	54715264	ENSBTAG00000002788	11	+	0.0381486944742013	1.22025996297575
2	53844154	53964125	ENSBTAG00000032277	11	-	0.0381728575533012	1.10006037554139
3	15593458	15603312	ENSBTAG00000010663	11	-	0.0382773972317486	1.41887760219675
6	74071066	74150456	ENSBTAG00000019368	11	-	0.0382773972317486	1.40807315815696
7	8911329	8916078	ENSBTAG00000020090	11	+	0.0382773972317486	1.12038930110607
4	74924047	74984056	ENSBTAG00000003508	11	+	0.0384577981709762	-1.66023372011359
17	35199614	35259135	ENSBTAG00000005691	5	-	0.0387639551417587	-3.32840797905904
16	53336074	53469243	ENSBTAG00000002408	11	-	0.0387942279755411	1.83562307929718
13	24655213	24656659	ENSBTAG00000047752	11	+	0.0388733124350538	1.51657793107047
2	36373938	36508295	ENSBTAG00000032515	10	+	0.0388733124350538	2.18008539825583
7	55508006	55601836	ENSBTAG00000005198	5	-	0.0392949948214224	4.76034369122465
26	19219742	19222118	ENSBTAG00000046848	5	+	0.0394411663752908	-3.0936423652559
9	103275248	103292877	ENSBTAG00000014494	11	-	0.0394411663752908	1.1612278681044
19	39229248	39230376	ENSBTAG00000001825	7	+	0.0395720339899159	-2.07271859361891
17	74224242	74230708	ENSBTAG00000013973	11	+	0.0397095410743546	1.31882443071972
7	20812033	20814992	ENSBTAG00000031647	7	+	0.0399736869201305	-2.82705274624495
22	51104194	51175293	ENSBTAG00000011581	11	-	0.0400115711747757	1.4321814467727
14	45995144	46040760	ENSBTAG00000021743	5	-	0.0401788492953641	3.70132362488073
15	64311997	64326851	ENSBTAG00000020731	9	+	0.040274621208288	-2.11333228020191
8	85936414	85947675	ENSBTAG00000011204	11	-	0.040274621208288	1.19767356699618
26	34339429	34414796	ENSBTAG00000019327	11	-	0.0404586927606467	1.21251947047295
18	48502351	48631056	ENSBTAG00000006999	11	+	0.0405620830129507	2.41682461490148
29	27194433	27221901	ENSBTAG00000021215	11	+	0.0405967128986574	-1.73733227742114
X	71709927	71806536	ENSBTAG00000011613	8	+	0.0405967128986574	1.68414731996475
3	11482670	11485878	ENSBTAG00000017778	3	-	0.0410565736599623	5.3021980728202
22	56774466	56824220	ENSBTAG00000001814	11	+	0.0411097761066636	1.480449364464
18	57938694	57953490	ENSBTAG00000045880	11	-	0.0411788535194307	1.75640561499997
15	3474705	3494168	ENSBTAG00000020884	11	+	0.0417134456516016	1.04169633752635
2	89783381	89858016	ENSBTAG00000026812	4	+	0.0417134456516016	4.05111173007808
8	73518242	73690464	ENSBTAG00000015513	11	+	0.0419041192812596	1.16099253603371
16	49618801	49620917	ENSBTAG00000030805	10	+	0.0419610072081975	1.8292623187504
17	70821077	70828226	ENSBTAG00000013147	9	+	0.0419610072081975	1.7217393776451
18	34940462	34946013	ENSBTAG00000012035	5	-	0.0419610072081975	-4.08756342386773
6	36087556	36199876	ENSBTAG00000010285	5	-	0.0419610072081975	-3.19696047295283
X	82779028	82779631	ENSBTAG00000045694	7	-	0.0419610072081975	-1.54330663220397
11	81977712	82033357	ENSBTAG00000012779	11	+	0.0421865357084433	1.2162621287201
5	55986060	56002079	ENSBTAG00000016913	9	+	0.0423377197906594	-1.5053282246295
18	53834506	53841046	ENSBTAG00000012104	4	+	0.0423860165092265	3.67093333126632
X	84354014	84356815	ENSBTAG00000014798	11	+	0.0428237156265085	-1.04884370146295
19	20879076	20927187	ENSBTAG00000015979	9	-	0.0429278634947412	2.29408736449436
27	22499289	22500766	ENSBTAG00000047643	5	-	0.0432838704753528	3.15893331153269
3	8249980	8276724	ENSBTAG00000040512	10	-	0.0433357834727795	2.14640180118746
13	22382762	22496405	ENSBTAG00000013339	6	-	0.0434970673426479	-3.09410872366999
22	61319020	61344873	ENSBTAG00000019402	5	+	0.0434970673426479	4.35256527072573
28	5250715	5367946	ENSBTAG00000000942	11	-	0.0434970673426479	1.67958536212041
29	50887354	50951170	ENSBTAG00000030999	6	+	0.0434970673426479	3.66911256247175
29	51208025	51216725	ENSBTAG00000047697	8	+	0.0434970673426479	-2.2229239337819
6	43436543	43531420	ENSBTAG00000004653	10	-	0.0434970673426479	1.4933440880616
7	54117004	54119380	ENSBTAG00000046103	9	+	0.0437258609841618	-1.9010223627012
15	42911043	42913326	ENSBTAG00000021048	8	-	0.0441197080983704	1.66966800706738
8	28485637	28815805	ENSBTAG00000015788	11	-	0.0444401651629459	1.30242599016822
15	35567686	35646400	ENSBTAG00000000983	9	+	0.0444571114451803	1.82366967554183
4	99787243	99948547	ENSBTAG00000031548	6	-	0.0444583745986647	2.39224476415186
5	57758049	57762409	ENSBTAG00000009049	11	-	0.044576190298609	1.28497620840966
26	13270025	13274922	ENSBTAG00000014831	4	-	0.0446841284772042	3.63604603541435
3	54759287	54769809	ENSBTAG00000031186	7	+	0.0448948965955461	-1.45020544790166
19	33601281	33650183	ENSBTAG00000002605	7	-	0.0450018220057356	-3.72694179264033
2	31630685	31682792	ENSBTAG00000005501	11	+	0.0451597683171306	-1.07524179907227
18	46033468	46039340	ENSBTAG00000040005	4	+	0.0454424023069362	4.17700399823813
24	40768712	41437121	ENSBTAG00000024015	6	+	0.0455673002851721	3.16917504926753
21	32107361	32113036	ENSBTAG00000016651	5	+	0.0455791535610541	3.79539298570101
4	113437376	113490743	ENSBTAG00000008542	11	+	0.0460289821633039	-1.19822539139752
X	38586278	38590528	ENSBTAG00000019779	10	+	0.0462724863713055	-1.09633191919892
17	14230808	14257095	ENSBTAG00000039325	2	+	0.046410033437653	-5.37120059596642
6	38040870	38099549	ENSBTAG00000020031	11	-	0.046410033437653	-1.10941035541486
5	57303354	57304738	ENSBTAG00000045969	7	+	0.0464508575023449	1.72313517286685
7	4704032	4708458	ENSBTAG00000017273	11	+	0.0464508575023449	2.12018899658452
11	88584861	88587166	ENSBTAG00000021187	11	-	0.0464917538261244	1.1369328178877
5	57854277	57857485	ENSBTAG00000011931	11	+	0.0465932624617737	1.16358128274318
7	20503791	20524334	ENSBTAG00000011805	11	+	0.0467436680555132	1.200528535625
22	55001026	55302080	ENSBTAG00000001305	11	-	0.0470883610502265	-1.17362127346069
1	46543384	46554479	ENSBTAG00000010987	11	+	0.0473364597599798	1.01597933856085
18	52550187	52559972	ENSBTAG00000007714	11	-	0.0473364597599798	1.04677032205169
23	6771145	6787028	ENSBTAG00000018167	8	+	0.047382114588984	-3.08634455398364
3	101784089	101789519	ENSBTAG00000039529	11	-	0.048713379509032	-1.01700668425247
22	48307243	48337780	ENSBTAG00000008719	11	-	0.048862124251127	1.02471969599558
18	57997836	58000711	ENSBTAG00000019227	11	+	0.0491954321059615	1.3727988921166
6	107264721	107269190	ENSBTAG00000017335	5	+	0.0492085637168675	3.2614687865641
2	108203749	108225840	ENSBTAG00000040338	11	-	0.0492256543561928	1.28838468962705
3	81120399	81223921	ENSBTAG00000016455	11	-	0.0493375367625116	-1.18228464721149
3	930875	1012734	ENSBTAG00000002823	11	-	0.0493616816392348	-1.12219373072725
5	30155762	30185025	ENSBTAG00000017504	10	+	0.0494121778503172	1.13202055316367
11	93219286	93245045	ENSBTAG00000006716	11	+	0.049715954666463	1.66338268634977
19	27243299	27248391	ENSBTAG00000018316	11	-	0.0499991865241209	1.25458283950659
