# Supplementary material for: Multi-species annotation of transcriptome and chromatin structure in domesticated animals
Source: BMC Biol. 2019 Dec 30;17:108. doi: 10.1186/s12915-019-0726-5 (PMC6936065; doi:10.1186/s12915-019-0726-5)
Supplement: Supplementary file 4 — Additional file 4 Reference DE genes (all combinations): the archive contains four folders, one for each species (bos_taurus, capra_hircus, gallus_gallus, sus_scrofa). Each folder contains itself two subfolders, one for each model: diffcounts.nominsum (Model 1) and diffcounts.cdvsliver (Model 2). Results of Model 1 are given in: • refgenes.counts.min2tpm0.1.normcounts.diff.readme.idx • refgenes.counts.min2tpm0.1.normcounts.diff.cd4.cd8.bed • refgenes.counts.min2tpm0.1.normcounts.diff.cd4.liver.bed • refgenes.counts.min2tpm0.1.normcounts.diff.cd8.liver.bed Results of Model 2 are given in: • refgenes.counts.min2tpm0.1.normcounts.diff.readme.idx refgenes.counts.min2tpm0.1.normcounts.diff.cd.liver.bed All bed files contain the coordinates and id of the genes found to be differentially expressed between the two conditions. The file also contains the normalized read counts of those genes in the different samples as well as the adjusted pvalue, logFC and normLogFC (see readme.idx file for more details). [file 12915_2019_726_MOESM4_ESM.gz › de.refgn/bos_taurus/diffcounts.cdvsliver/refgenes.counts.min2tpm0.1.normcounts.diff.cd.liver.bed]

1	136683310	136722309	ENSBTAG00000007273	4	-	0	23.9144378547469
15	47226086	47235666	ENSBTAG00000003564	4	+	0	22.4628468850257
16	5847771	5876373	ENSBTAG00000040409	4	-	0	21.3331563097432
17	2842938	2849702	ENSBTAG00000001638	4	+	0	24.7172753602956
17	2875549	2884552	ENSBTAG00000022120	9	-	0	19.9676054554159
1	81097434	81121112	ENSBTAG00000005122	4	-	0	21.5838132194153
19	63230260	63243064	ENSBTAG00000001915	4	-	0	21.6141832708645
20	35092194	35158959	ENSBTAG00000016149	4	+	0	21.3601334567717
21	59578527	59587897	ENSBTAG00000018843	4	-	0	21.7283966520992
21	59822519	59830426	ENSBTAG00000046540	4	+	0	21.9482254200599
21	60956930	60964952	ENSBTAG00000026917	4	+	0	21.9463195112621
2	98758035	98898492	ENSBTAG00000016662	4	+	0	21.4094800465959
6	88695939	88739180	ENSBTAG00000013718	4	-	0	22.1397858957735
6	90232761	90251126	ENSBTAG00000017121	4	+	0	24.1518287998389
9	98016581	98064203	ENSBTAG00000001271	4	-	0	22.0589003821683
1	81202131	81209114	ENSBTAG00000000522	4	-	2.31667381334961e-320	21.4179586080826
22	48655026	48669271	ENSBTAG00000007843	4	-	6.14923984126932e-319	21.1030792150971
24	25854674	25863535	ENSBTAG00000010991	4	-	1.80323733573186e-317	21.1759791183854
14	40830953	40965775	ENSBTAG00000008280	4	+	2.56228823417584e-313	16.3646379808785
16	4785228	4831852	ENSBTAG00000009876	4	+	4.37407734194441e-313	20.8777511738364
3	8301475	8302729	ENSBTAG00000009212	4	+	5.68242671040687e-313	20.9621953814303
1	119896119	119939362	ENSBTAG00000012164	4	+	5.76026746353959e-311	20.7330998579633
5	72077085	72082472	ENSBTAG00000026666	4	-	7.45242602538219e-311	20.7978239175055
1	81151205	81166512	ENSBTAG00000017531	4	-	3.95319201321204e-310	16.5971390602967
11	77953379	78040118	ENSBTAG00000008505	4	+	4.87424670722678e-310	20.6097990840706
8	92773691	92789092	ENSBTAG00000015358	4	-	5.63398204967105e-310	20.81566154221
3	59893269	59932957	ENSBTAG00000024255	4	+	4.01798434708289e-309	16.6133717881443
20	39156952	39199656	ENSBTAG00000007690	4	+	8.75390300066021e-309	16.1616512685825
16	4765913	4777167	ENSBTAG00000017714	4	+	8.96266431032839e-308	16.1461355047667
12	90508104	90514384	ENSBTAG00000007411	4	+	1.15174287740617e-307	16.3055492318194
4	49263418	49339822	ENSBTAG00000011412	4	-	8.41361405322597e-307	16.1768185151422
23	31721013	31739244	ENSBTAG00000002642	4	+	1.00525019968821e-305	16.416383940691
2	98416823	98456944	ENSBTAG00000010579	4	-	2.64952585593391e-305	16.2837140049513
21	34314500	34321201	ENSBTAG00000000085	4	-	3.65558995568086e-305	20.4364417521064
16	5600154	5959906	ENSBTAG00000024647	4	-	1.18454334627744e-304	16.1312295411667
22	15574311	15577582	ENSBTAG00000034106	4	-	1.28874858409911e-304	16.2913095184039
3	120634568	120644626	ENSBTAG00000005797	4	+	7.37668338305939e-304	16.0500089480666
29	42360324	42372760	ENSBTAG00000039463	4	+	2.39025788287671e-303	16.5285168244688
6	86334722	86353208	ENSBTAG00000003523	4	-	2.87410681902911e-303	16.0364046324813
21	60927757	60935160	ENSBTAG00000047040	4	+	3.28039960808405e-303	20.5766114637786
15	27914679	27917264	ENSBTAG00000012398	4	+	9.33159156865712e-301	20.3775570593913
19	20964784	20978420	ENSBTAG00000007946	4	+	1.14839987856835e-300	16.3749362587933
29	26711466	26714908	ENSBTAG00000022394	4	+	1.25289779532376e-300	20.5137647591991
19	43555807	43559784	ENSBTAG00000001041	4	+	9.44712992839467e-300	18.8779003199798
X	53582626	53588080	ENSBTAG00000047655	4	-	1.31600597907341e-299	16.5381037663969
8	62935792	62978422	ENSBTAG00000040034	4	+	3.45533512841274e-299	16.8130365094487
3	94016557	94046956	ENSBTAG00000002910	4	+	3.64340375144307e-299	16.4653533869467
7	8431772	8450807	ENSBTAG00000015735	4	-	5.44378133135994e-298	16.7540197008994
23	31741803	31778647	ENSBTAG00000003797	4	+	4.52492891934456e-297	16.0531235353061
5	89323085	89391585	ENSBTAG00000022329	4	-	4.52492891934456e-297	20.1711777397139
6	86169556	86190786	ENSBTAG00000039991	4	-	7.90443819350397e-297	16.6991863135408
22	55497703	55621186	ENSBTAG00000038962	4	+	9.1821702107657e-297	16.9516483600518
X	23025836	23059616	ENSBTAG00000004003	4	+	9.1821702107657e-297	20.2032970683437
6	86034661	86055504	ENSBTAG00000032350	4	-	1.02483483102359e-296	20.1254899887219
29	26693328	26696498	ENSBTAG00000022395	4	-	1.35085539985354e-296	20.6439875520695
5	66950500	67040705	ENSBTAG00000012794	4	-	1.32020745120281e-295	20.2155067646305
29	45624665	45626149	ENSBTAG00000022246	4	+	1.51008983515787e-295	16.9423906374569
21	60956930	60986261	ENSBTAG00000007043	4	+	1.55151098647704e-294	20.2089750283917
3	10100405	10104524	ENSBTAG00000013907	4	+	4.79346508822593e-294	18.6166747675643
3	114309327	114336917	ENSBTAG00000002030	4	+	8.05758121311988e-293	20.0190004096501
15	29837811	29849676	ENSBTAG00000016202	4	-	8.09323128494628e-293	16.8234528952283
18	65826617	65830778	ENSBTAG00000009735	4	-	1.88625496734754e-292	20.0302756247714
25	18349701	18413889	ENSBTAG00000001417	4	+	2.23666494988947e-292	19.8388514394851
6	86810495	86835733	ENSBTAG00000004040	4	-	2.44765038767858e-292	16.6413664019392
19	43562850	43571700	ENSBTAG00000039321	4	+	3.49682315250848e-292	16.0224348213941
21	59782813	59795808	ENSBTAG00000004063	4	+	7.60726414766296e-292	19.7028635612473
16	6052924	6122550	ENSBTAG00000039995	4	+	1.44752029900222e-291	20.2252885656842
3	89797013	89869019	ENSBTAG00000003774	4	-	1.60437860570724e-291	19.9525802714498
17	55707869	55719927	ENSBTAG00000004175	4	+	2.96872416743318e-291	20.0309712766491
18	24031966	24058134	ENSBTAG00000011021	4	+	3.16928390796265e-291	19.7559123396921
18	50417676	50424483	ENSBTAG00000047815	4	-	3.34943174195723e-291	19.7433769794641
5	64763618	64815380	ENSBTAG00000013596	4	+	4.95378816770168e-291	15.9934530149627
20	33328557	33405555	ENSBTAG00000014177	4	+	1.37924994630095e-290	19.688169301678
5	56863814	56869724	ENSBTAG00000001392	4	+	2.26603936079739e-290	19.4949584991785
6	26786779	26802348	ENSBTAG00000006991	4	+	3.4575958066987e-290	19.7861736208964
3	89742860	89786323	ENSBTAG00000003775	4	+	4.09992437190754e-290	19.6109715454628
14	62328131	62418497	ENSBTAG00000021887	4	+	5.2771977838929e-290	19.905295867326
10	10127780	10151271	ENSBTAG00000002255	4	+	5.59912460009335e-290	19.6964051077966
5	72057130	72062477	ENSBTAG00000018556	4	+	7.6707720642806e-290	19.5467813678239
5	57004645	57026537	ENSBTAG00000011720	4	-	1.6172572322617e-289	19.4735228697739
15	83455601	83469332	ENSBTAG00000038323	4	-	1.89123266629455e-289	19.6070276360175
8	105965497	106067887	ENSBTAG00000000575	4	-	2.33003587553584e-289	17.1687459564065
3	99806665	99820784	ENSBTAG00000037890	4	+	2.53021112052689e-289	19.5169778452471
6	86063672	86084510	ENSBTAG00000037613	4	-	9.19037462567811e-289	19.3830587588353
15	83472626	83501632	ENSBTAG00000012540	4	-	1.44036851688853e-288	16.4459917049862
15	42678183	42692464	ENSBTAG00000000802	4	+	1.81839799654743e-288	16.050958189305
6	86400286	86439022	ENSBTAG00000039647	4	-	6.09927837044858e-288	19.3139685923563
22	61221250	61248521	ENSBTAG00000014470	4	-	8.69781630290287e-288	19.702190794794
25	18605634	18656582	ENSBTAG00000006447	4	+	9.64659655873132e-288	17.1066301470486
26	16336197	16383496	ENSBTAG00000023549	4	-	2.60877283442428e-287	19.8928020174201
28	46147259	46156093	ENSBTAG00000012393	4	+	1.77178074521252e-286	19.2285132102382
4	102576437	102627066	ENSBTAG00000001658	4	+	3.92936235184129e-286	17.4134859801913
12	90516720	90530178	ENSBTAG00000016385	4	+	1.02944036635398e-285	19.2867767629967
6	43675599	43863550	ENSBTAG00000020363	4	+	1.14175564004597e-285	17.2437175924825
15	27871671	27873811	ENSBTAG00000019764	4	-	2.40721832245183e-285	19.2453803567325
28	35591905	35602846	ENSBTAG00000006536	4	+	2.95983317375736e-285	19.1250319133668
1	81127290	81135756	ENSBTAG00000001265	4	-	3.17639409975364e-285	19.9647250688837
8	105216968	105220438	ENSBTAG00000017294	4	+	3.77848600485985e-285	19.9596432245039
8	112869670	112892968	ENSBTAG00000016225	4	-	4.53069356298843e-285	15.954264797351
3	10245765	10246803	ENSBTAG00000019616	4	-	6.10469696014458e-285	19.1275635333846
16	75463611	75508770	ENSBTAG00000015086	4	-	1.32560657381605e-284	17.5288364200734
10	81867932	81890829	ENSBTAG00000001881	4	-	2.23874892287378e-284	19.3245191562513
5	57899028	57901211	ENSBTAG00000012896	4	-	2.66987896201987e-284	17.6057342847401
17	2823020	2830960	ENSBTAG00000006745	5	+	6.39690664796644e-284	21.2888230048455
1	116974390	116990798	ENSBTAG00000011569	4	-	1.07691370902835e-283	17.3322655474225
23	27175688	27196793	ENSBTAG00000037533	11	-	1.15427565738534e-283	10.9296203891662
3	99840656	99849477	ENSBTAG00000000229	4	+	3.54117381055547e-283	17.2635313612518
2	38326896	38363855	ENSBTAG00000012801	4	-	4.27708984322303e-283	17.0157153929798
18	53054656	53057035	ENSBTAG00000020556	4	+	6.60228297390833e-283	17.231284784549
9	88573767	88648650	ENSBTAG00000015935	4	+	7.87532441610688e-283	15.8983134211014
1	136747034	136790649	ENSBTAG00000023411	4	-	9.63361181885588e-283	17.2729909384254
1	97220099	97250231	ENSBTAG00000005386	4	+	1.27154211690809e-282	17.6613471836779
17	44377633	44394268	ENSBTAG00000011062	4	-	1.77657643585801e-282	17.5934755380129
5	72049627	72052680	ENSBTAG00000030683	4	+	4.94646687622323e-282	21.0178511795844
X	84715935	84723342	ENSBTAG00000020512	4	-	1.00606275454862e-281	17.5390557630294
22	50702768	50717523	ENSBTAG00000008509	4	-	6.83205532033985e-281	17.1434067042644
14	21617776	21622267	ENSBTAG00000038286	4	+	2.05303934335246e-280	15.8881759278652
2	27176813	27258734	ENSBTAG00000026885	4	+	4.46711787199587e-280	15.8909237801012
6	104149823	104202396	ENSBTAG00000004094	4	-	6.2449341684225e-280	17.2669636469943
12	24241936	24276486	ENSBTAG00000012409	4	+	7.59242928611094e-280	16.9179075866236
21	61687615	61694371	ENSBTAG00000048094	4	+	1.42939635366042e-279	17.4702304166518
25	18277524	18326152	ENSBTAG00000019423	4	+	5.48556459012461e-279	19.0412532549096
5	101210291	101266954	ENSBTAG00000038461	4	+	5.8866144627876e-279	19.0555420627191
13	16217716	16250004	ENSBTAG00000014075	10	-	6.49900013579993e-279	15.4139676295981
28	8733208	8829937	ENSBTAG00000007244	4	-	1.05868231009462e-278	15.8660638911398
6	16067024	16146266	ENSBTAG00000008332	4	-	4.90287773496594e-278	15.8499635976417
18	39571694	39629597	ENSBTAG00000002214	4	+	3.90925578110157e-277	18.7705920963952
5	56334243	56335809	ENSBTAG00000006599	4	-	7.65893993844501e-277	15.9924339886232
6	26853174	26885435	ENSBTAG00000034139	4	+	3.00667144918473e-276	19.167760201717
13	43789468	43801042	ENSBTAG00000039643	4	+	3.28815880779147e-276	17.5848330361663
18	34775140	34787908	ENSBTAG00000040413	4	+	1.45826444168494e-275	18.9170960989704
1	119603877	119631566	ENSBTAG00000001893	4	-	1.60824152593269e-275	17.8190498801331
25	23069273	23079432	ENSBTAG00000020184	4	+	2.70506058346336e-275	17.4988359474299
6	92967766	92971371	ENSBTAG00000010389	4	+	5.22973609186314e-275	13.7278608559366
26	6344780	6348912	ENSBTAG00000007049	4	+	7.28609674199717e-275	18.8432910123536
7	70213685	70224203	ENSBTAG00000030297	4	+	3.22962842556722e-274	18.5055579888336
25	37189785	37242576	ENSBTAG00000005450	4	-	8.12666918473434e-274	19.1376954361633
7	8467759	8490669	ENSBTAG00000038549	4	-	8.54091014595925e-274	15.8355815391986
5	89020800	89077024	ENSBTAG00000013333	4	+	8.70870617971855e-274	18.2865390612489
2	105338357	105367369	ENSBTAG00000005596	4	+	1.22046394906145e-273	17.8724826614614
29	26722510	26734926	ENSBTAG00000002963	4	+	1.5656484463898e-273	17.8987407564641
25	36982286	36986566	ENSBTAG00000026236	4	-	4.07765624647973e-273	17.948009615366
1	73792743	73802039	ENSBTAG00000032656	4	+	4.89517511074671e-273	18.454857718154
6	85926575	85948595	ENSBTAG00000048013	4	-	6.03687252336834e-273	18.0977739635091
27	18454361	18472436	ENSBTAG00000016177	10	+	7.19793826407246e-273	14.2437331969273
3	62643352	62805720	ENSBTAG00000012305	4	-	1.008378706854e-272	15.6429795147012
23	20052362	20128180	ENSBTAG00000004347	4	-	1.2202649393085e-272	15.7067733713705
18	53057716	53059957	ENSBTAG00000020558	4	+	1.37447405249028e-272	18.2580671097247
21	59650975	59664635	ENSBTAG00000038361	4	-	1.43727903627642e-272	18.339396191361
3	23839975	23871145	ENSBTAG00000000123	4	-	5.38099085774381e-272	18.3771698838565
16	43463198	43478362	ENSBTAG00000012808	4	+	7.04425396658281e-272	14.8750447527522
24	25913548	25957997	ENSBTAG00000021923	4	-	8.52601347895643e-272	15.732941819674
16	77880616	77911587	ENSBTAG00000038171	4	+	1.32433805301482e-271	18.1453981983367
26	20885730	20913649	ENSBTAG00000023939	4	-	1.65365436915296e-271	19.1122735522863
7	48987177	48998964	ENSBTAG00000001247	4	-	2.18884006439145e-271	18.1394030372624
9	70499607	70516610	ENSBTAG00000012403	4	+	2.9241874830473e-271	18.0519884004004
16	77848140	77869023	ENSBTAG00000000070	4	+	3.14408370533298e-271	18.2702349908867
21	59496450	59506919	ENSBTAG00000009894	4	-	4.03588493794496e-271	18.2589946780891
2	5034438	5044966	ENSBTAG00000003950	4	-	4.86340960698672e-271	18.3397054415775
X	105235854	105359152	ENSBTAG00000001288	4	+	5.34367677585012e-271	18.2399364326054
22	43379503	43410315	ENSBTAG00000004178	4	+	6.90800924944943e-271	18.4116017631093
6	86676446	86713666	ENSBTAG00000015047	4	-	8.28108130212784e-271	18.4580543809621
6	85963548	85989621	ENSBTAG00000039362	4	-	8.9689432324991e-271	18.4896346493835
6	26656287	26672428	ENSBTAG00000034189	4	+	1.29792964924102e-270	18.501629197319
19	43590845	43601632	ENSBTAG00000010184	4	+	1.95285341615933e-270	18.2344302228153
23	24823642	24837430	ENSBTAG00000006546	4	-	2.93125684726416e-270	18.8053465784201
11	47787638	47795270	ENSBTAG00000018054	4	+	2.98678207803719e-270	18.7880484802885
26	15931984	15973325	ENSBTAG00000037559	4	+	3.31456927303111e-270	16.457557312109
21	60994031	61003302	ENSBTAG00000007041	4	+	7.81441335258092e-270	17.9038341708068
25	37025334	37044626	ENSBTAG00000012201	4	+	1.57649343232093e-269	18.4451258907409
6	90291077	90312046	ENSBTAG00000047833	4	+	1.8600474672743e-269	18.73242556552
1	147582684	147598147	ENSBTAG00000020404	4	-	2.26307152819281e-269	18.2743232758528
9	97750745	97787561	ENSBTAG00000008540	4	+	4.14686305326192e-269	17.8926003183612
6	86108937	86128434	ENSBTAG00000040337	4	-	4.94466157885619e-269	18.5332767503345
5	57303354	57318372	ENSBTAG00000004384	4	+	2.56456228331838e-268	18.4831809536158
29	36619710	36645779	ENSBTAG00000017602	4	+	3.72406815320024e-268	15.5935850264545
5	89258892	89311142	ENSBTAG00000003282	4	+	3.72406815320024e-268	14.696172567943
X	110318973	110395520	ENSBTAG00000001488	4	-	3.98990081255701e-268	17.7020590810526
6	86223187	86239206	ENSBTAG00000022205	4	-	6.70943886153203e-268	17.5728013441123
26	41823652	41926635	ENSBTAG00000014064	4	-	1.01013802354685e-267	12.8937324301141
28	35870567	35887533	ENSBTAG00000005963	4	-	1.09207386561962e-267	17.0410035917911
4	23499625	23891236	ENSBTAG00000034154	4	-	1.12239836580927e-267	15.6083562086101
3	83537084	83546430	ENSBTAG00000021386	4	-	4.26553326220848e-267	17.918833588502
3	113943010	113944613	ENSBTAG00000048275	4	+	6.01487462329454e-267	15.6027195303995
7	52272185	52284986	ENSBTAG00000010798	4	-	6.83808259308279e-267	15.561723204968
10	9994009	10066954	ENSBTAG00000002110	4	-	8.78858157215897e-267	15.2608225839183
13	43654793	43668774	ENSBTAG00000037509	4	-	3.42753233902406e-266	15.5553355927796
5	113609075	113613623	ENSBTAG00000026502	4	-	3.54583515301785e-266	17.8357902299914
3	32183906	32203685	ENSBTAG00000000259	4	-	6.8124598692965e-266	18.3098390277347
4	12389566	12423459	ENSBTAG00000015654	4	-	8.28960221925878e-266	19.1258181191741
26	34304684	34340148	ENSBTAG00000019322	4	+	1.29844711936561e-265	17.8216817186327
18	50564355	50581387	ENSBTAG00000003871	4	-	1.64018645777068e-265	16.2074934413325
16	56723664	56734280	ENSBTAG00000004362	11	-	1.44487485078729e-264	10.9307743546348
4	114249781	114262317	ENSBTAG00000005419	4	+	2.69345491536096e-264	14.9506860738629
17	13627443	13736747	ENSBTAG00000016071	5	-	1.87388322367445e-263	15.6528483135374
5	67612446	67784730	ENSBTAG00000006010	4	+	6.77008385901141e-263	15.8704155922653
26	20613537	20684065	ENSBTAG00000008936	4	+	2.19023895218034e-262	16.6080361234189
18	53040104	53042792	ENSBTAG00000010123	8	+	2.85141571095084e-262	16.43913832867
4	72833496	72862043	ENSBTAG00000002340	4	-	3.04516707058126e-262	14.8312032639698
12	88876124	89009422	ENSBTAG00000012849	7	-	5.72634766293112e-261	12.4542306874502
25	14218280	14343745	ENSBTAG00000015988	11	-	3.32564322041368e-259	9.66181772452139
3	8290359	8295271	ENSBTAG00000009215	4	+	4.69023416741639e-259	14.5500056205636
4	40457449	40560780	ENSBTAG00000014220	4	-	8.71210135616738e-259	16.5452556152864
28	35714666	35748478	ENSBTAG00000047317	4	+	1.06423308626694e-258	16.0182494637277
18	46040471	46049240	ENSBTAG00000017814	4	-	1.37981452743836e-258	13.9545207676033
3	23643771	23667741	ENSBTAG00000003898	4	+	4.39955403222701e-258	19.9042726881703
25	19268280	19279662	ENSBTAG00000009837	4	+	6.90343793002003e-258	16.3576691045859
8	105006305	105018465	ENSBTAG00000015676	5	-	1.75586681981984e-256	19.6883558018678
22	48633830	48647777	ENSBTAG00000007846	4	-	3.86402217198305e-256	17.3898155238893
26	16130564	16159314	ENSBTAG00000020375	4	+	8.70588504273343e-256	15.5793458645475
26	16411561	16462624	ENSBTAG00000024700	4	-	2.03444299728531e-255	16.8119186923125
10	65766163	65843942	ENSBTAG00000014501	4	-	1.8234617061283e-254	14.4942482422052
15	58532711	58609229	ENSBTAG00000014847	4	+	4.08301514257694e-254	15.7513988376619
25	1575648	1589619	ENSBTAG00000013479	5	+	1.56964046858953e-251	14.873556438401
18	46177090	46178535	ENSBTAG00000017042	4	+	4.46432533367834e-251	16.1533636723491
26	13270025	13274922	ENSBTAG00000014831	4	-	9.30981538959083e-251	14.9707334245577
29	50046625	50065230	ENSBTAG00000013066	6	+	2.80652713679776e-249	16.8150395700314
4	108448574	108471244	ENSBTAG00000001815	4	+	2.92059101716864e-249	15.4841417963739
19	27529096	27532634	ENSBTAG00000012071	4	-	3.86638880017839e-249	15.6929988688638
6	107264721	107269190	ENSBTAG00000017335	5	+	4.09005353311652e-249	13.2879715626215
23	16865820	16872315	ENSBTAG00000006350	4	+	8.74258415526754e-249	16.9410027800852
10	20695968	20698806	ENSBTAG00000010236	4	+	5.42454437644885e-248	16.6423793792721
19	20413682	20416614	ENSBTAG00000016151	6	-	7.36299759764637e-248	21.0178209523142
8	7789657	7807430	ENSBTAG00000000011	6	-	1.00902845145454e-247	11.1907752085834
4	113564406	113567496	ENSBTAG00000004215	4	-	1.93667906017112e-247	18.8215802456614
6	103971536	103991240	ENSBTAG00000031679	11	-	2.69206297804255e-247	12.0175740121597
6	17710834	17729747	ENSBTAG00000010284	4	+	5.79651707949116e-247	15.3584673422056
19	39081065	39090187	ENSBTAG00000039954	10	+	1.71357973116868e-246	10.2707027209127
X	60134286	60136956	ENSBTAG00000005290	4	-	2.66654438347689e-246	15.3895272101541
14	47140707	47173966	ENSBTAG00000011779	4	-	1.58217864783486e-245	16.661852940879
15	29720789	29725202	ENSBTAG00000014899	4	+	2.34444194980701e-245	13.9234790762617
20	35521409	35588186	ENSBTAG00000033107	4	-	4.32022544514261e-245	15.4395525744751
4	76705104	76712709	ENSBTAG00000003994	4	+	4.49781614911304e-245	17.2079400370593
25	21657895	21661311	ENSBTAG00000012541	4	+	5.83841284425502e-245	15.361316286716
15	18459439	18494061	ENSBTAG00000008253	4	-	1.03978872571981e-244	15.2217950292093
22	15280707	15312566	ENSBTAG00000006567	4	+	2.73097248703843e-244	15.2015127970965
23	24875607	24890466	ENSBTAG00000021516	4	-	6.23953361495406e-244	18.8607192130317
7	46075147	46076063	ENSBTAG00000018926	5	+	6.46512213971361e-244	12.3451906424442
19	37725130	37744573	ENSBTAG00000020979	5	-	2.60505986157271e-243	13.0945100952024
7	62502506	62637900	ENSBTAG00000004896	9	+	1.20877283248172e-242	10.374880178987
8	75984695	76010699	ENSBTAG00000026748	4	+	1.48679629171056e-242	18.3808661974919
7	8508472	8532514	ENSBTAG00000039319	5	+	1.51344385520156e-242	15.7126697303377
X	97738493	97888649	ENSBTAG00000000172	5	-	1.6071086217335e-242	12.3468859919112
17	12906375	12953417	ENSBTAG00000002835	5	-	9.70566188354732e-242	12.3231221459284
5	27171924	27175575	ENSBTAG00000001517	5	-	1.9064171091557e-241	17.3713438114417
18	52965137	52976445	ENSBTAG00000009495	5	+	2.20048623329253e-241	16.9621010747135
10	81957652	82102222	ENSBTAG00000030599	4	+	1.55655129776577e-240	15.2675292154661
1	57054878	57145880	ENSBTAG00000001209	4	+	2.67025003546155e-240	15.4366215046758
26	14940550	14946750	ENSBTAG00000000442	5	-	2.75649139335574e-239	18.5051292227993
7	20812033	20814992	ENSBTAG00000031647	7	+	3.16300928559034e-239	15.2390928782159
7	16878926	16880796	ENSBTAG00000009570	4	+	1.14202710357175e-238	15.2866231911684
27	15326025	15346759	ENSBTAG00000009501	4	+	1.57349865453896e-238	13.3929512420947
18	24106721	24108521	ENSBTAG00000038067	4	-	1.51079295339108e-236	15.919755504497
18	55878570	55899034	ENSBTAG00000009174	4	-	2.67815114045738e-236	15.1579679923404
26	20829326	20862859	ENSBTAG00000023941	4	-	1.19483054315617e-235	15.1451201172795
5	91835145	92276939	ENSBTAG00000020715	4	-	1.79138715330134e-235	15.2425310789982
19	23403656	23411269	ENSBTAG00000020859	11	+	3.31488149620921e-235	12.4583759506109
8	84976254	84981470	ENSBTAG00000017077	4	-	4.29279532075644e-235	17.8076524074848
6	72232848	72277699	ENSBTAG00000000782	6	-	1.10015157854418e-234	12.7493723738399
21	26609987	26643266	ENSBTAG00000012338	11	+	2.90037991940661e-234	8.89097621436984
11	78695353	78719306	ENSBTAG00000011154	5	+	8.56105263534189e-232	13.9429528792963
6	60173833	60206257	ENSBTAG00000014517	4	+	1.16859962136024e-231	15.1719147677643
14	26349328	26358692	ENSBTAG00000005287	4	-	6.22299783165826e-231	15.3425386892295
19	23422879	23430667	ENSBTAG00000009705	5	+	9.31254365003525e-231	18.13898261192
2	80858086	80871118	ENSBTAG00000018497	5	-	2.41253347147822e-230	14.7239300827639
14	69930852	70050653	ENSBTAG00000014357	4	-	3.27113879684323e-229	16.689041203221
X	39639905	39653687	ENSBTAG00000005250	5	+	3.373769960962e-229	14.4190185145363
21	49637066	49648037	ENSBTAG00000045986	4	+	1.09300571348217e-228	11.0516238693977
2	45800465	45822011	ENSBTAG00000039731	5	+	6.2955766295273e-227	13.9392088875114
26	8523898	8580001	ENSBTAG00000021195	4	+	1.04372429171089e-226	15.0889546643155
19	27602594	27604817	ENSBTAG00000019448	4	-	1.26264306515641e-226	14.9185584635703
10	89596393	89604430	ENSBTAG00000002706	11	+	1.74146099462369e-226	9.6696901910332
2	106627005	106773157	ENSBTAG00000002485	5	-	1.96566470964079e-225	12.163938145782
16	68870181	68886786	ENSBTAG00000011932	5	+	3.13782555105399e-225	15.0260518302012
4	76720882	76725301	ENSBTAG00000046768	4	-	4.71220771328787e-224	15.281949246206
12	53310603	53407024	ENSBTAG00000005299	4	-	5.38910496372697e-224	15.0349657470992
1	65205810	65238596	ENSBTAG00000019557	4	+	1.24181069991931e-221	14.6940670969393
21	34342807	34345682	ENSBTAG00000001021	4	+	2.59322740457997e-221	14.0067971084658
7	63496229	63532702	ENSBTAG00000002804	5	-	4.52245317659794e-220	15.0782418965909
3	113907719	114031371	ENSBTAG00000026181	4	+	5.71642353636941e-220	17.4392301097053
14	29765170	29793700	ENSBTAG00000022471	4	-	5.51341328294763e-219	14.5920286978845
1	120403008	120404088	ENSBTAG00000045633	4	-	7.98109081981466e-219	15.0097692937354
5	27069112	27082523	ENSBTAG00000006904	11	-	1.39693272845846e-218	10.9281336798472
1	37803107	37866950	ENSBTAG00000023652	5	-	3.70685229974746e-218	17.1805373204396
15	83365199	83406167	ENSBTAG00000038058	5	-	1.1723461857979e-217	15.0783498706858
15	25142982	25147961	ENSBTAG00000008564	5	+	1.42470569456023e-217	12.6904122449012
15	27932199	27934085	ENSBTAG00000002258	5	-	9.03188104101743e-217	16.7242181199017
16	4533504	4551569	ENSBTAG00000019798	11	-	1.58161153016814e-216	9.96066498007712
8	112239888	112336418	ENSBTAG00000012210	5	-	1.88959602031036e-216	16.2722398016013
3	21755126	21801218	ENSBTAG00000005810	11	+	2.25984707352224e-216	9.61260947861789
23	31793277	31845171	ENSBTAG00000037917	4	+	3.35785991235369e-216	13.6972663238414
9	64859551	64870020	ENSBTAG00000045976	4	+	6.06321222826374e-216	14.3805466748735
3	80071688	80147000	ENSBTAG00000005910	4	-	1.38811206814361e-215	14.4767936958018
15	77530564	77544935	ENSBTAG00000007148	11	+	1.74919502220731e-215	13.4621215531191
21	66877660	66882899	ENSBTAG00000008384	5	+	2.40786269189951e-214	12.8161068439042
2	108075459	108082534	ENSBTAG00000005353	4	+	3.70448021952053e-214	14.9688471680464
5	95456443	95459983	ENSBTAG00000012370	4	+	2.14290363980819e-213	15.264606155916
25	37125928	37175162	ENSBTAG00000047379	4	-	2.33532302154445e-213	12.2997451137882
5	27213749	27221177	ENSBTAG00000000836	4	+	3.14457682902696e-211	12.6761946429573
18	19640446	19654562	ENSBTAG00000008544	5	-	7.86806904629176e-210	15.1733247697895
1	145885349	145887681	ENSBTAG00000017882	4	+	2.57752361622453e-209	12.680788960223
8	6642817	6680546	ENSBTAG00000025942	9	-	4.40773783312809e-209	9.93814161897749
8	38468512	38557736	ENSBTAG00000025903	9	+	6.55522203151955e-209	10.9502883360432
29	39889073	39918516	ENSBTAG00000003236	4	+	8.32045571590306e-209	14.8030339429968
4	5253834	5347715	ENSBTAG00000020869	4	+	6.03794711868383e-208	14.9348523493312
12	16184645	16242341	ENSBTAG00000007073	5	-	1.45744446234747e-207	14.7486344690398
14	30982607	31154016	ENSBTAG00000001299	4	-	2.0819080767659e-207	14.9004629056218
15	81734844	81738412	ENSBTAG00000027516	4	-	4.4823337502252e-207	14.8628467288394
7	46035067	46038731	ENSBTAG00000014676	8	-	9.52209129141722e-207	10.2210027854502
19	27955572	27960099	ENSBTAG00000004226	8	+	1.09726394763272e-206	10.3079746640659
3	33874018	33880598	ENSBTAG00000037673	5	-	2.50244542735642e-206	13.9184099954325
28	35840848	35854765	ENSBTAG00000023032	5	-	2.68740934932737e-206	15.1858725530403
11	104474619	104505740	ENSBTAG00000007492	5	+	6.81491752875206e-206	12.5116196747286
6	26376147	26433473	ENSBTAG00000011944	5	-	3.65739694318405e-205	13.9868580082674
10	85444424	85449397	ENSBTAG00000009788	4	+	6.71518318808135e-204	14.821851226207
5	56340055	56350443	ENSBTAG00000019084	4	-	1.32550935002575e-203	14.8351166274933
1	80596923	80649363	ENSBTAG00000012467	6	+	3.63397907716384e-203	13.2513195431184
10	17516708	17559258	ENSBTAG00000013982	8	-	1.07251281861237e-202	10.9725045538157
23	47670502	47714288	ENSBTAG00000015106	6	-	1.34324383771527e-202	13.4498571648912
18	57096977	57099199	ENSBTAG00000006840	4	-	1.3644492406597e-201	14.6930479856536
19	43514250	43544945	ENSBTAG00000030333	11	+	1.47304394083407e-201	11.0263094778259
3	65921136	66062039	ENSBTAG00000019733	4	+	4.31345321061804e-201	14.8117302685901
9	32823611	32834377	ENSBTAG00000012931	4	-	3.70893661525281e-200	14.7404796699401
1	68580143	68667822	ENSBTAG00000014567	5	-	4.1866532517309e-200	13.3829023107021
19	30304817	30322098	ENSBTAG00000003958	5	-	3.16575525123183e-199	12.4625034455901
12	90532575	90541989	ENSBTAG00000019440	5	+	2.17386535724883e-198	13.3535547740219
4	86039504	86111099	ENSBTAG00000015337	4	-	6.8698308900403e-198	12.9747785373088
4	104715529	104781684	ENSBTAG00000004799	4	-	8.73886397536404e-198	13.6353112206474
23	31843124	31861069	ENSBTAG00000037738	4	-	9.05252017370865e-198	14.7666430548341
X	90732501	90747294	ENSBTAG00000046155	11	+	1.09608814858944e-197	11.4559247429755
21	34724306	34734990	ENSBTAG00000006934	4	+	1.61216067188352e-196	14.7556985660785
23	22011816	22024395	ENSBTAG00000025535	5	+	6.68804131803608e-196	14.5438588648101
21	59517403	59530028	ENSBTAG00000039808	4	-	2.52091381583528e-195	14.593532993867
2	62692768	62753692	ENSBTAG00000008039	4	-	5.20711478736448e-195	14.6887539495718
22	54791194	54797301	ENSBTAG00000018331	5	-	1.31742530933883e-194	11.9060097400881
5	30641008	30644034	ENSBTAG00000016398	4	-	6.24643761141125e-194	14.6509790261525
19	53978216	53984772	ENSBTAG00000006276	6	-	6.33956759300226e-193	12.6703395072563
5	60618662	60641990	ENSBTAG00000016276	8	-	7.69069822622662e-193	9.67770774347787
5	57416304	57421636	ENSBTAG00000002799	11	-	8.53782056848862e-193	8.64398501120805
24	26340204	26377202	ENSBTAG00000040584	4	+	3.26520509944524e-192	14.598410748303
14	79406493	79416487	ENSBTAG00000015214	5	-	1.54084458953137e-191	18.0097154198724
13	67874473	67910095	ENSBTAG00000016864	5	+	1.67524074100949e-191	17.073154488992
2	122685822	122695535	ENSBTAG00000013235	4	-	4.28446797139395e-191	14.6931410060208
20	38182069	38206820	ENSBTAG00000002701	7	+	2.02542616329184e-190	12.2024006762622
18	34757952	34770083	ENSBTAG00000005093	10	+	2.28172930324058e-190	12.2084841069836
13	51110901	51173199	ENSBTAG00000019811	6	-	1.00522963061936e-189	12.3148061286539
28	29074150	29105086	ENSBTAG00000009348	4	+	1.23144026518238e-189	14.6072507582452
18	56725591	56729591	ENSBTAG00000003457	11	+	2.00999067780443e-189	7.36959107381392
2	103881401	103950562	ENSBTAG00000008300	11	-	2.20904104232995e-189	9.04958602517866
18	35735065	35741010	ENSBTAG00000004375	10	-	6.02791107540815e-189	9.28847014864533
27	15350930	15370080	ENSBTAG00000003572	4	+	6.78485761171401e-188	13.6003085907527
3	19484699	19493477	ENSBTAG00000008091	11	+	1.85755261581786e-187	8.61767211632123
3	86490282	86519705	ENSBTAG00000000258	10	+	8.05078079151852e-187	15.0746840658932
6	44854112	44960533	ENSBTAG00000017024	4	-	5.6848507404575e-186	14.6907069650356
3	49392813	49474286	ENSBTAG00000004190	6	+	1.26929753392114e-185	12.2420411782326
27	34893818	34895119	ENSBTAG00000033304	4	+	1.94333212851059e-185	14.575590159758
12	51141567	51245841	ENSBTAG00000010693	11	+	5.75802640396574e-185	8.92967615684644
5	68883545	68928003	ENSBTAG00000006326	4	-	1.05931012825647e-184	11.1357980096248
28	29106432	29125279	ENSBTAG00000009350	4	-	1.25752359328801e-184	14.5669507609716
6	109090377	109092922	ENSBTAG00000007001	4	-	5.49796246026772e-183	14.469006963878
18	55834674	55836133	ENSBTAG00000011624	4	+	1.74901797156492e-182	14.692704428251
17	74224242	74230708	ENSBTAG00000013973	11	+	3.34872500511455e-180	13.7654308240743
16	39666876	39706037	ENSBTAG00000021408	7	+	1.91696755168498e-179	15.0826198417906
8	85499332	85524670	ENSBTAG00000011847	8	-	2.72434639495118e-179	12.0906244677557
8	40178393	40253322	ENSBTAG00000019125	5	-	1.00604502302603e-178	11.2372220080281
X	17305873	17770661	ENSBTAG00000020406	11	-	1.51539232439423e-178	10.0440176391098
15	22566928	22570256	ENSBTAG00000000434	4	-	9.00411720954149e-178	14.2969351459583
16	1734649	1749646	ENSBTAG00000018509	7	-	9.98741376678135e-178	11.3487845022986
10	51758912	51921260	ENSBTAG00000005479	7	-	2.4479827285962e-177	12.2300366060398
10	65325341	65341352	ENSBTAG00000005586	11	+	6.05258411863952e-177	12.1118081500104
7	39936163	39946911	ENSBTAG00000010543	4	+	1.06288826988986e-176	13.2901587636149
16	1041922	1055957	ENSBTAG00000017834	4	+	3.15803527259436e-176	14.6793637856462
16	5517504	5574559	ENSBTAG00000023177	4	-	3.40952227745083e-176	13.1993815121013
13	43909080	43917999	ENSBTAG00000022571	8	+	5.70265910877919e-176	15.3281891714202
18	53834506	53841046	ENSBTAG00000012104	4	+	8.33917399094187e-176	13.0622937718487
9	73977644	74002359	ENSBTAG00000007975	7	-	1.30147944934088e-175	12.8970118920861
11	10196558	10203502	ENSBTAG00000037856	10	+	2.41599156968107e-175	10.9668361469034
3	90185368	90272863	ENSBTAG00000011640	5	+	5.12524403257959e-175	10.8007226530267
17	73309906	73315353	ENSBTAG00000008587	10	+	1.92595873312707e-174	9.26995105819114
18	65918285	65927713	ENSBTAG00000015164	11	-	3.95554533615428e-174	7.77114139314291
11	25187251	25201563	ENSBTAG00000004674	11	-	5.64106962909245e-174	10.0078886541086
7	83618465	83658727	ENSBTAG00000011110	4	-	6.09319097578206e-174	14.6487819919696
19	35389674	35420462	ENSBTAG00000016432	11	+	7.14255547454647e-174	6.57945415923824
7	15835491	15865454	ENSBTAG00000015557	6	+	2.89447049221678e-173	14.9269449911398
17	62352244	62363636	ENSBTAG00000021706	4	+	3.61455241953462e-173	12.4648725846008
3	16511099	16515182	ENSBTAG00000017604	6	+	3.61756772273728e-173	10.1866037165077
8	11043940	11061301	ENSBTAG00000005574	11	+	4.46224896307474e-173	13.5183168516151
12	21415761	21463534	ENSBTAG00000010353	11	-	1.38653561008854e-172	7.21304627770664
7	17785971	17789026	ENSBTAG00000013429	5	-	1.61605659567622e-172	13.3512579165892
17	73206770	73208629	ENSBTAG00000022032	11	-	2.39959611252673e-172	7.55085059289345
10	65575407	65609640	ENSBTAG00000025496	11	-	2.49920825536151e-172	8.85922831502998
19	57141971	57157895	ENSBTAG00000017242	10	+	3.00594551338364e-172	11.2914541991601
21	10793103	10806663	ENSBTAG00000018007	4	-	3.14700066594601e-171	14.297922160652
7	82703347	82782761	ENSBTAG00000013880	5	+	6.92409214251284e-171	11.9987956112836
18	46696419	46711973	ENSBTAG00000031772	4	-	3.55518819246107e-169	14.5309330531121
12	32300109	32309281	ENSBTAG00000013819	4	+	8.50198521456374e-168	14.3727262601465
13	25342821	25682179	ENSBTAG00000018395	4	+	3.15339970048372e-166	11.2002596697454
2	80166216	80369680	ENSBTAG00000011256	11	+	7.85038440353997e-166	11.3859049145804
11	104578932	104634907	ENSBTAG00000004510	6	-	1.33594490117913e-165	10.4991938502725
29	47917030	48011753	ENSBTAG00000009997	5	+	1.55990296832291e-165	12.7735418357163
19	27490117	27500094	ENSBTAG00000025101	11	-	7.53551370235389e-165	11.7272773721755
5	103737160	103747996	ENSBTAG00000008612	11	+	1.6533152796091e-164	9.37259466787017
11	97836903	97859547	ENSBTAG00000011810	5	-	2.99857850638313e-164	13.0917773226811
15	28318410	28323666	ENSBTAG00000007196	7	+	9.28402722551639e-164	12.8678683726383
16	75539495	75540404	ENSBTAG00000047766	8	-	1.76600850608445e-163	9.96224877082657
8	7478855	7527262	ENSBTAG00000005425	4	-	3.86020174487953e-163	14.3480958428423
9	76937938	76952270	ENSBTAG00000020097	10	-	5.58404379532213e-163	10.1803353726034
4	87077522	87295626	ENSBTAG00000012119	4	+	2.22524340658352e-162	14.2055620335375
7	26237928	26329594	ENSBTAG00000004860	4	-	6.76148271688513e-162	14.2836532946881
3	19290675	19309322	ENSBTAG00000017564	11	-	1.06120347934671e-161	7.22231336597386
29	45508279	45611042	ENSBTAG00000019700	11	-	1.14521333475971e-161	8.44899385200454
10	4608188	4608558	ENSBTAG00000048058	5	+	4.57200117496342e-161	10.3809847403458
5	57303354	57304738	ENSBTAG00000045969	7	+	5.16094624190257e-161	13.4392210062409
24	40768712	41437121	ENSBTAG00000024015	6	+	7.8677654165556e-161	11.873352736881
8	31109335	31280538	ENSBTAG00000043961	9	+	1.16506573300822e-160	11.0443623894854
19	34914350	34929459	ENSBTAG00000017094	11	+	1.40981688039242e-159	13.1114252971587
18	53270705	53284300	ENSBTAG00000030882	10	+	2.34788168864823e-159	13.3447567524091
5	109925708	109933537	ENSBTAG00000030258	10	+	3.77373677708194e-159	8.98731310106535
23	49907475	49923551	ENSBTAG00000015178	11	+	9.24596823928306e-159	8.46579140477067
1	8955133	8963815	ENSBTAG00000000706	5	+	5.78301388374619e-158	12.0765920319132
13	72864073	72883520	ENSBTAG00000021033	4	+	2.87305435125948e-157	14.2121819321826
2	107722667	107728939	ENSBTAG00000008452	4	-	3.23657128898818e-157	14.195097764001
7	45433858	45436865	ENSBTAG00000004112	11	-	7.88931720234547e-157	6.8149663737796
5	75810520	75817101	ENSBTAG00000030650	11	-	8.35479677483317e-157	7.20269387850431
7	59782767	60099412	ENSBTAG00000001862	9	-	3.36237113085366e-156	9.79770783663792
25	3966799	4014117	ENSBTAG00000002178	10	-	2.84729771177614e-155	10.6230378377902
5	75870207	75903553	ENSBTAG00000032152	11	-	3.47124183544449e-155	9.34781220840343
6	16765033	16815352	ENSBTAG00000034501	11	+	4.865406287102e-155	12.7993781952299
1	136053623	136071002	ENSBTAG00000000742	4	+	3.5924428176778e-154	13.853163513161
28	42612011	42616128	ENSBTAG00000005004	4	-	2.7387257106203e-153	14.1420994249975
4	99787243	99948547	ENSBTAG00000031548	6	-	6.31589225617542e-153	10.6778239133047
10	75783881	75877395	ENSBTAG00000017200	4	+	2.57252365004809e-152	14.1519232186224
2	104590477	104638012	ENSBTAG00000006821	11	-	6.26150345937749e-152	5.97799351807238
10	4598735	4606922	ENSBTAG00000017442	11	-	8.94917928844238e-152	9.26844672355291
1	65942079	65984708	ENSBTAG00000015895	6	-	3.17722607208991e-151	14.9989768595361
4	101685423	101795483	ENSBTAG00000002317	4	-	5.70531344658181e-151	14.2595318664361
4	66002071	66006203	ENSBTAG00000001448	4	+	1.32294605394119e-150	14.1179332795684
29	1032167	1056464	ENSBTAG00000003550	11	-	1.56516220382086e-150	6.23225213959698
13	59144593	59150719	ENSBTAG00000001936	11	-	3.48239648948794e-150	14.0102480256104
X	61685326	61824307	ENSBTAG00000014575	4	+	1.45196246692051e-149	14.1188287686829
14	17759634	17791429	ENSBTAG00000005585	4	+	1.86488496514843e-149	14.1310931946331
1	127736220	127814876	ENSBTAG00000018138	11	+	3.95808832226998e-149	6.35856367017285
1	150054220	150064636	ENSBTAG00000023384	11	+	5.60683082283215e-149	8.47381517435063
19	42602485	42626600	ENSBTAG00000017685	11	-	2.62461364292001e-148	8.40772508870058
1	127132776	127229651	ENSBTAG00000016026	4	+	4.15187723924938e-148	13.3045718343806
5	103612391	103617657	ENSBTAG00000008127	4	+	7.77108313643558e-148	14.2890960887822
25	26747354	26762056	ENSBTAG00000018082	10	-	8.9737522929112e-148	10.7308464587703
6	109131151	109133968	ENSBTAG00000027464	11	+	1.08474583363601e-147	7.43798294334956
4	12441125	12478659	ENSBTAG00000034645	11	-	1.75035647133045e-147	11.0418640370103
5	110125414	110132060	ENSBTAG00000008434	11	+	1.89695839977852e-147	7.8268521821936
9	14869510	14983763	ENSBTAG00000020056	4	-	3.4661629206973e-147	12.9689726835119
6	61362545	61744231	ENSBTAG00000027569	5	-	3.7914128356418e-147	12.7970811895378
13	73547467	73574144	ENSBTAG00000012116	10	+	8.44206204033277e-147	9.71467780267186
25	14577545	14643306	ENSBTAG00000015191	8	-	1.03026508457263e-146	12.9294274302498
25	28247948	28256721	ENSBTAG00000015314	11	-	1.10150259446721e-146	5.95683105760343
1	83416531	83425904	ENSBTAG00000002878	8	-	1.22105352665321e-146	10.9870105166735
2	72166549	72332969	ENSBTAG00000018236	11	+	1.26360016480907e-146	7.86546240547566
24	35946483	35968467	ENSBTAG00000007000	11	-	3.78746376744396e-146	6.9252084924989
15	45836412	45866755	ENSBTAG00000021483	5	-	6.0938505458647e-146	11.9756317019841
3	43688102	43748131	ENSBTAG00000017655	5	-	6.18647437667667e-146	11.6295838717171
25	387896	395807	ENSBTAG00000026429	11	+	1.24741876041946e-145	6.41447287311066
15	65779324	65815261	ENSBTAG00000020980	11	+	1.29701242003169e-145	7.1561704580352
10	52835255	52941952	ENSBTAG00000008575	11	-	5.85775392539657e-145	9.30949059461329
11	104373527	104407288	ENSBTAG00000015093	4	+	2.01942416148366e-144	11.9767819345232
3	33768049	33770824	ENSBTAG00000001842	6	+	7.40839481108983e-144	10.5785554438873
1	43541935	43717619	ENSBTAG00000013662	4	+	2.95523555549099e-143	14.0493058775356
X	18627967	18629813	ENSBTAG00000048173	4	+	5.96034479039391e-142	13.9343774245805
26	18636694	18658208	ENSBTAG00000012721	6	+	1.0464092698492e-141	10.6300909128477
10	52152812	52169474	ENSBTAG00000013452	11	-	1.09670813754714e-141	7.84265859551641
9	64879263	64929935	ENSBTAG00000011330	4	-	2.25967584522504e-141	11.5226674270245
7	40258128	40266423	ENSBTAG00000018872	11	-	3.20952223378813e-141	5.2977296971597
6	109691051	109704277	ENSBTAG00000007164	6	+	4.70240496184918e-141	9.88751518373249
28	29087620	29095422	ENSBTAG00000047323	4	-	5.62600433110865e-141	14.0512599689247
24	35973658	36038238	ENSBTAG00000001523	11	-	3.78778893746089e-140	8.17460667130539
8	75908164	75977482	ENSBTAG00000015241	10	+	3.84243210392023e-140	10.2309363044836
1	119750362	119758888	ENSBTAG00000015163	4	+	3.90752855598878e-140	13.988479699363
25	1366646	1368479	ENSBTAG00000033299	7	-	3.90752855598878e-140	10.5831700692311
29	42247002	42271225	ENSBTAG00000038655	4	+	4.72274358877769e-140	13.9006231450276
22	61283171	61292866	ENSBTAG00000008313	11	+	1.27070825741407e-139	7.75796423075155
3	48763974	48794136	ENSBTAG00000020345	11	+	1.54987433556571e-139	7.82136965228139
3	14493714	14507416	ENSBTAG00000012234	5	-	2.93270245104202e-139	10.5140705644429
18	45971858	45991833	ENSBTAG00000003829	7	+	3.14383253271531e-139	14.8305485718445
18	23828637	23855657	ENSBTAG00000019267	4	+	4.12772486280274e-139	13.8039211054706
12	89112422	89165255	ENSBTAG00000025210	8	+	4.17086426018885e-139	11.169337342044
1	77596385	77611958	ENSBTAG00000013148	5	+	1.4781327193137e-138	11.3319312443986
15	31312382	31330638	ENSBTAG00000021338	11	+	2.75437375490322e-138	6.20771301941565
5	57539932	57560884	ENSBTAG00000010444	11	-	4.95000818590079e-138	8.53011206764342
3	42703655	42725971	ENSBTAG00000007773	5	-	8.25003979920613e-138	10.8739649464351
4	52173109	52208687	ENSBTAG00000017869	10	-	2.08018351869775e-137	8.6793430369776
5	60598347	60613063	ENSBTAG00000016275	11	+	1.12285735940928e-136	6.62377920896036
17	65417478	65434194	ENSBTAG00000021795	4	+	1.30503328519936e-136	13.6994262273641
11	106284926	106286380	ENSBTAG00000010520	11	-	1.04842009031561e-135	6.29379409561665
25	41946138	41956711	ENSBTAG00000004676	4	+	2.3483031135512e-135	12.4589697592938
16	46201191	46215455	ENSBTAG00000006609	11	+	1.71189004434639e-133	6.86542749794034
5	119840725	119854120	ENSBTAG00000014966	11	-	2.21787489472788e-133	5.6403929693216
28	27096454	27111015	ENSBTAG00000021180	4	-	6.95313570469153e-133	14.0129737891854
3	39926297	39948945	ENSBTAG00000019093	11	-	1.13360315598246e-132	9.09005625466987
18	2613212	2625218	ENSBTAG00000012002	11	-	1.23917795082255e-132	7.11466770335033
19	57642754	57655943	ENSBTAG00000018663	9	-	1.36138973103734e-132	8.90871327519349
16	39505827	39532677	ENSBTAG00000020597	6	+	1.59260388039235e-132	15.6797474542775
11	72539295	72547260	ENSBTAG00000011324	11	-	4.9262980619483e-132	7.25977637651002
8	44046425	44076904	ENSBTAG00000010976	11	-	2.06200033448885e-131	8.76547013841025
19	36799922	36807919	ENSBTAG00000004155	11	-	2.46252001034318e-131	6.09774614582235
10	3206566	3373648	ENSBTAG00000011076	4	+	2.81298058850357e-131	13.7583503810467
8	52292116	52712391	ENSBTAG00000008101	4	+	4.88010957140589e-131	13.5546574460729
4	107608324	107623775	ENSBTAG00000006359	11	-	8.60373127194521e-131	7.77456253163881
8	75257160	75364423	ENSBTAG00000031632	4	-	2.97548608606793e-130	13.8350999874365
2	94940391	94941459	ENSBTAG00000017043	4	-	2.99778384155495e-129	13.7985546626846
19	44486047	44491268	ENSBTAG00000016249	4	+	6.63357684852369e-129	12.0218388778895
17	35199614	35259135	ENSBTAG00000005691	5	-	9.04561209610009e-129	10.1374165863081
3	16830510	16837422	ENSBTAG00000014204	5	+	1.58187422463967e-128	13.3100193016168
22	51080757	51085659	ENSBTAG00000011585	11	+	4.31732865358126e-128	8.13726690120182
22	48615396	48630387	ENSBTAG00000007850	11	+	4.32962672020999e-128	12.5761029318496
3	50082609	50146984	ENSBTAG00000004383	11	-	6.47164258784969e-128	6.04740763330337
28	35425159	35433904	ENSBTAG00000001656	11	-	1.13555701702412e-127	5.65759242163307
6	58486549	58565108	ENSBTAG00000006643	5	+	3.17224478269836e-127	12.7263664400095
18	55810632	55824241	ENSBTAG00000011619	4	-	8.70573559864394e-127	13.7990512589648
19	61959365	62008054	ENSBTAG00000006937	11	+	8.95783919419467e-127	6.37706953048251
22	60443563	60493810	ENSBTAG00000018248	11	+	4.79237252077444e-126	6.73796321556649
X	143861797	143891357	ENSBTAG00000006472	4	+	1.9575887241101e-125	13.7328949110385
3	70246970	70275573	ENSBTAG00000003162	11	+	3.56391549469292e-125	8.01637199062331
23	19776641	19860368	ENSBTAG00000003632	11	-	6.73075045324547e-125	8.09931893142207
20	56295178	56572213	ENSBTAG00000020126	7	+	2.63244316575034e-124	10.149975641106
16	75401220	75417466	ENSBTAG00000002849	6	+	2.94935559720714e-124	11.2479274145592
23	27152082	27165021	ENSBTAG00000006864	8	+	3.58661976114508e-124	13.9349639291584
15	55151084	55203571	ENSBTAG00000015596	10	+	1.14290846687524e-123	11.4203109267549
23	12483467	12509232	ENSBTAG00000012703	11	-	1.41786094605327e-123	5.40914356936275
1	18950611	18993431	ENSBTAG00000004869	10	-	1.67534444996779e-123	8.38335133648704
4	32010891	32037150	ENSBTAG00000000604	10	+	1.86438402032556e-123	9.15811020527049
21	66284692	66314293	ENSBTAG00000026913	4	+	2.54807541703662e-123	13.7288391639613
6	91430304	91480129	ENSBTAG00000004237	4	-	4.82164822924744e-123	13.4625822851606
5	30728351	30735852	ENSBTAG00000039992	11	-	4.8659108439061e-123	5.38120341676133
29	37892576	37937146	ENSBTAG00000018367	11	+	7.7113178541054e-123	-6.8756357223132
20	8419596	8430125	ENSBTAG00000008494	4	-	2.2193668406548e-122	13.3213268867598
26	25856474	25865594	ENSBTAG00000017710	11	+	3.76980963526168e-122	5.74456527182158
6	86917980	86942952	ENSBTAG00000001249	7	-	1.55283858048679e-121	10.7010003799521
25	36347293	36362877	ENSBTAG00000003446	4	+	2.15911953076092e-121	11.4546204408663
15	81792137	81813276	ENSBTAG00000016469	11	-	2.95540349650514e-121	6.13238815485115
6	109224626	109228237	ENSBTAG00000004261	8	-	4.75509304479993e-121	11.2762301469753
27	22814892	22993901	ENSBTAG00000015541	11	+	1.1595746248134e-120	6.04662885738202
5	50592289	50595766	ENSBTAG00000007175	4	+	1.60559919409454e-120	13.6532387212211
4	13345305	13529584	ENSBTAG00000003773	11	-	5.42634778670027e-120	5.38178756782678
8	61942615	61951512	ENSBTAG00000019299	11	+	5.56710442149384e-120	4.80440902791828
1	153323108	153438339	ENSBTAG00000012837	4	-	7.40372857093223e-120	13.6858334547985
7	19206049	19212080	ENSBTAG00000021013	11	+	1.22555979065691e-119	7.01473814204724
11	48954368	48996567	ENSBTAG00000024000	4	-	2.10351908017471e-119	9.79779463367587
22	49502957	49516552	ENSBTAG00000032304	11	-	3.12993552322789e-119	5.82455478685023
2	7139737	7298551	ENSBTAG00000027020	5	+	8.53161448675716e-119	13.3518387445391
2	131791679	131857642	ENSBTAG00000008951	7	-	3.74857591200955e-118	10.3054769484611
15	40748738	40902329	ENSBTAG00000000700	4	-	6.06177737002696e-118	13.3089953935651
13	67663137	67697607	ENSBTAG00000016208	8	-	8.765148381221e-118	9.80821509679194
4	77881912	77891706	ENSBTAG00000012237	11	-	1.15405586589063e-117	5.9359467735813
1	134035255	134130529	ENSBTAG00000015221	11	-	3.16301200235156e-117	5.0577646507365
8	112948193	112954511	ENSBTAG00000005403	11	+	3.52602813695864e-117	6.18970460075477
10	610853	933224	ENSBTAG00000035858	4	+	3.5488840515504e-117	12.5837489404681
5	21037442	21044658	ENSBTAG00000001745	4	-	3.61434766554625e-117	13.2244260168357
10	85743346	85759039	ENSBTAG00000020334	11	-	5.2624440874991e-117	5.50181278665793
25	27375627	27379103	ENSBTAG00000002346	11	+	1.44346339833393e-116	6.06840629389294
18	56281560	56295723	ENSBTAG00000016349	4	-	1.58195540760751e-116	10.920821506677
18	8636041	8729511	ENSBTAG00000003234	4	+	3.98427011769905e-116	13.5533577276177
5	56773335	56775425	ENSBTAG00000039157	4	-	8.85396655877802e-116	13.6521851431678
29	41045231	41082248	ENSBTAG00000015505	11	+	9.52911548787908e-116	8.68553737983712
2	6716590	6740329	ENSBTAG00000010498	11	+	3.54672338170332e-115	6.13718459688111
10	21699228	21708079	ENSBTAG00000012724	10	+	4.3779734860071e-115	8.47843820480677
14	69287301	69893052	ENSBTAG00000011908	4	-	2.04914427647077e-114	13.5203308027877
9	45452890	45455659	ENSBTAG00000046017	4	+	2.2545531564461e-114	13.5508876510643
8	70186538	70237645	ENSBTAG00000019225	11	+	3.26330379834611e-114	7.52042843994983
2	28400754	28401735	ENSBTAG00000003164	4	-	1.06885216499928e-113	13.5480891764881
X	60106180	60121827	ENSBTAG00000005294	5	+	4.02108704885252e-113	12.4702074403367
7	71003539	71115619	ENSBTAG00000008916	11	+	4.80982718754062e-113	-6.51159589717035
15	53087562	53115417	ENSBTAG00000015182	11	-	1.4929791382242e-112	6.61534245280058
18	62502066	62508467	ENSBTAG00000015950	11	+	2.16097287804406e-112	4.94910052561661
12	79189511	79429462	ENSBTAG00000000146	11	+	2.4978792552133e-112	6.29919215907139
4	33197553	33259125	ENSBTAG00000021535	11	-	2.76252886734795e-112	9.56301362440809
22	11813890	11849423	ENSBTAG00000011278	11	+	1.0356021307107e-111	6.06432394547791
2	125983557	126015376	ENSBTAG00000012997	4	-	1.45943412465347e-111	13.6125200458727
5	29958500	29964085	ENSBTAG00000016296	11	-	2.1665727815211e-111	5.66207067254715
26	21677155	21690795	ENSBTAG00000018604	11	+	2.50638355196264e-111	6.61117727971836
16	24929464	24973373	ENSBTAG00000016277	11	+	2.93871381881785e-111	6.26028665830183
16	49624531	49651879	ENSBTAG00000021576	4	-	4.98751545423301e-111	13.4587957157853
15	34990950	35011243	ENSBTAG00000005343	4	+	9.95028456370981e-111	13.4272507685349
18	46053082	46057378	ENSBTAG00000017816	11	+	5.14286147035362e-110	9.94429925296686
6	60231099	60265819	ENSBTAG00000014521	11	-	8.51447027432881e-110	5.74708481715031
3	69344156	69382504	ENSBTAG00000024240	11	-	2.49117706023413e-109	5.25603989545392
17	41262753	41307126	ENSBTAG00000016679	11	-	5.051466271466e-109	4.8722480995341
4	51912651	52042198	ENSBTAG00000006161	11	-	5.97241249958401e-109	5.33738296201648
4	106867167	106904801	ENSBTAG00000034609	11	+	6.08156005237354e-109	-6.66407456180905
27	36738832	36762837	ENSBTAG00000001244	4	-	9.01677716022456e-109	10.0890472338148
18	10294995	10305608	ENSBTAG00000012508	11	+	9.65130659175355e-109	9.01175200757982
1	64357121	64488105	ENSBTAG00000045704	5	-	1.19577825670479e-108	12.8721180056391
16	37973198	38045988	ENSBTAG00000017722	11	-	2.36002957105532e-108	5.36658135762678
16	75567713	75610920	ENSBTAG00000016542	11	+	2.5207299469764e-108	12.0714053722184
7	3926971	3933852	ENSBTAG00000016042	9	+	5.3197277103512e-108	8.34823756791379
6	87035925	87094952	ENSBTAG00000011952	4	-	6.99603817906486e-108	13.5659896379047
4	65830991	65845186	ENSBTAG00000000745	4	-	1.25748541151365e-107	13.4112246856769
4	5104898	5244348	ENSBTAG00000017086	10	+	2.32879105619855e-107	7.18628354430489
3	113219679	113266318	ENSBTAG00000008942	5	-	2.4847000158884e-107	10.828117421845
16	1781212	1794807	ENSBTAG00000010177	10	-	2.50779763762017e-107	8.45973265071618
9	20073013	20335161	ENSBTAG00000012096	11	+	3.89627297298961e-107	4.69563795237658
5	109876441	109894993	ENSBTAG00000018530	11	+	4.43661661796724e-107	6.7497048505259
4	44892393	45239989	ENSBTAG00000003658	9	-	4.79250672734258e-107	10.1088788413368
29	45942346	45947879	ENSBTAG00000013133	11	+	1.10211656363538e-106	-6.84156973447239
29	29991453	29999118	ENSBTAG00000014122	11	+	1.20508536698658e-106	4.72259717237276
14	76022900	76066405	ENSBTAG00000019663	11	-	3.81221341070851e-106	4.9050238067352
3	92898616	92898991	ENSBTAG00000010814	4	-	4.63119772951583e-106	13.4123772417335
7	59136027	59267638	ENSBTAG00000006762	4	+	6.26773463317926e-106	13.3653476103282
18	35544369	35547611	ENSBTAG00000018043	11	-	8.5857044842762e-106	5.4406045154393
23	50487433	50498284	ENSBTAG00000000786	11	-	9.04704520976021e-106	4.48515591224649
17	66356384	66369068	ENSBTAG00000018831	4	-	9.34650126321917e-106	13.3146682929036
19	33816539	33834542	ENSBTAG00000003014	11	-	1.14312273214788e-105	-5.80719868206362
23	9237763	9263820	ENSBTAG00000025622	11	+	2.72769541398143e-105	-5.59358116423626
26	10662361	10714982	ENSBTAG00000014614	11	-	2.7908967141674e-105	7.86041114000544
6	104006455	104056137	ENSBTAG00000006307	11	-	2.85597839110352e-105	5.756638871845
1	143509231	143535444	ENSBTAG00000021251	4	-	3.13500253414055e-105	13.3009307548143
22	61133593	61160689	ENSBTAG00000008774	11	+	7.79873402533708e-105	8.46294400022897
7	413896	442984	ENSBTAG00000001462	5	+	9.1096056421581e-105	11.9622048867173
26	25060218	25073503	ENSBTAG00000038540	11	+	1.34994356826493e-104	7.55526602616541
18	2486595	2491819	ENSBTAG00000006779	4	-	2.33490451376142e-104	12.177264558494
3	101167827	101172831	ENSBTAG00000017027	11	-	2.33661516408551e-104	5.15658271644824
15	82159473	82172143	ENSBTAG00000016267	11	+	2.55351801154487e-104	12.5264478650579
X	57476263	57477875	ENSBTAG00000027843	11	-	3.70573262668637e-104	4.63758472622698
13	12494414	12536635	ENSBTAG00000039571	6	-	6.27167750533057e-104	10.8520776301807
14	79694161	79733755	ENSBTAG00000001000	4	-	6.29146445338854e-104	13.3348449105766
20	39073245	39137480	ENSBTAG00000025035	11	+	1.15386037343467e-103	9.38011858436536
1	56353744	56378308	ENSBTAG00000013769	11	+	1.8976016166693e-103	7.00184833466544
18	36911357	36924689	ENSBTAG00000020632	10	-	3.3629001060239e-103	8.20399493509361
8	53686441	53949026	ENSBTAG00000021127	4	-	7.02549838022694e-103	13.2387447245718
8	38724602	38792047	ENSBTAG00000018347	4	-	9.57597065859408e-103	13.2856308301879
3	17146917	17147898	ENSBTAG00000012640	11	+	1.22478874855826e-102	-6.23001176410362
X	71709927	71806536	ENSBTAG00000011613	8	+	1.4115841173258e-102	11.1543286089837
9	96806293	96815764	ENSBTAG00000031701	11	-	2.50378622256986e-102	-6.04034623715127
14	36438471	36470764	ENSBTAG00000001808	11	-	9.34300183098308e-102	4.22353519725071
19	27210647	27216974	ENSBTAG00000003733	11	-	1.53838329497318e-101	8.26368119453067
23	17845968	17856150	ENSBTAG00000015131	11	+	1.93776707516724e-101	6.93635292215042
3	21983347	21999397	ENSBTAG00000006720	4	+	2.52760121110453e-101	13.3384382806163
15	63656458	63663593	ENSBTAG00000047362	11	+	2.90712794825983e-101	5.89594659405194
18	7793105	7805806	ENSBTAG00000006795	11	-	4.61015868630168e-101	4.49113612602638
3	14208424	14215064	ENSBTAG00000015794	4	+	5.68808377690531e-101	13.0540939799289
8	17241723	17245917	ENSBTAG00000043983	4	+	7.30972263235452e-101	13.1924697336584
7	20966850	20978542	ENSBTAG00000006001	11	+	7.79351778707074e-101	8.48826221832713
X	135148995	135198057	ENSBTAG00000034402	11	+	1.79398302814786e-100	6.86213832450608
4	59970935	59973819	ENSBTAG00000046588	11	-	3.14230954042646e-100	5.26916569798436
13	79329172	79355665	ENSBTAG00000012297	4	-	4.11901596029109e-100	12.9777264039065
25	18207128	18234451	ENSBTAG00000037449	4	+	4.79967717877971e-100	13.1245240987089
5	31160698	31176231	ENSBTAG00000005464	8	+	4.86648885207664e-100	8.7809707645542
3	6228348	6426528	ENSBTAG00000016341	4	+	9.25015241731055e-100	13.2812601270771
11	46753577	46769867	ENSBTAG00000019072	11	+	1.54097811348706e-99	-5.329378784935
15	29456450	29460605	ENSBTAG00000006452	11	-	1.81437628861222e-99	-6.59210805981709
9	104735656	104760261	ENSBTAG00000018810	4	-	2.23347659625677e-99	13.2600811081611
11	106247576	106250629	ENSBTAG00000015074	4	-	2.86736534195909e-99	11.8388221028637
11	26156647	26174650	ENSBTAG00000016366	4	+	3.02344439028865e-99	13.1276764026286
3	107032467	107047976	ENSBTAG00000008688	6	+	3.12887148354602e-99	10.2434204426786
1	130588842	130615791	ENSBTAG00000020028	8	+	3.31115801637094e-99	8.47910637689768
16	52452722	52456578	ENSBTAG00000031631	11	+	3.50484402916873e-99	5.59442498664497
27	14769570	14800205	ENSBTAG00000017183	4	-	3.78732249461134e-99	13.1558950119877
25	7647411	7689263	ENSBTAG00000004038	11	+	1.38403653862128e-98	6.68709614238053
7	20816180	20827916	ENSBTAG00000038464	4	+	1.91651191955133e-98	13.1453016445166
14	68668785	68730708	ENSBTAG00000016959	11	-	3.01221821527894e-98	6.78712415000657
19	5221506	5283308	ENSBTAG00000007013	11	+	4.95932651459504e-98	8.0488470564579
27	24316622	24317477	ENSBTAG00000010606	11	-	6.11943073205842e-98	4.93904207314673
17	71584845	71593897	ENSBTAG00000014464	4	-	1.13910419086225e-97	13.2576548066066
14	83892852	84109620	ENSBTAG00000013369	11	+	1.19691488519667e-97	6.24018138897922
2	124819575	124906896	ENSBTAG00000012848	4	-	1.20859426754281e-97	10.1020557977225
7	5050174	5068855	ENSBTAG00000011481	11	+	1.58609881773698e-97	-6.61852996176175
11	100791338	100843336	ENSBTAG00000020747	11	+	2.25722788177689e-97	6.31786891216435
21	5795676	5833339	ENSBTAG00000009125	4	-	2.58360521588618e-97	11.6996964822705
8	1792851	1816770	ENSBTAG00000010326	11	-	2.85169605418063e-97	6.44147181584426
3	98567048	98587443	ENSBTAG00000014225	4	-	3.34239160785678e-97	13.1213318297341
7	17569053	17579485	ENSBTAG00000018894	11	-	3.56982242921483e-97	4.29901915744702
8	92687846	92691446	ENSBTAG00000025760	7	-	1.99934654282135e-96	9.66982460888612
15	38991043	39309268	ENSBTAG00000009150	4	-	3.06837761376594e-96	12.9625062957609
13	29967416	30027451	ENSBTAG00000007703	11	-	4.03812177750017e-96	5.15400479036588
8	62466445	62601823	ENSBTAG00000014922	11	-	4.03812177750017e-96	4.97198772119322
11	20388062	20448763	ENSBTAG00000032905	11	+	9.63870405374562e-96	4.13238152068444
3	19818788	19828310	ENSBTAG00000015304	4	-	1.23492018531271e-95	13.0751014823444
3	103324512	103327560	ENSBTAG00000021079	4	+	1.62540408776864e-95	12.9289460976915
3	20420022	20427199	ENSBTAG00000021481	4	-	2.26048665591407e-95	13.0890787814952
19	28975558	29001212	ENSBTAG00000005978	11	-	4.41035316003685e-95	-6.23663175789491
21	29553200	29673109	ENSBTAG00000006675	11	+	9.84306821503676e-95	9.51974469493239
23	21938480	21980132	ENSBTAG00000014272	11	-	1.37060872808172e-94	4.9270855534355
3	43504600	43585149	ENSBTAG00000006491	11	-	2.04081795716233e-94	4.641882629718
18	32798825	32888927	ENSBTAG00000032092	4	-	2.3194831476287e-94	13.105486694764
3	16747640	16761172	ENSBTAG00000006234	4	-	2.44357418029977e-94	11.7854144003565
16	75423472	75446749	ENSBTAG00000002846	11	-	3.85617630931223e-94	-5.89067256850506
5	88852392	88860007	ENSBTAG00000002551	4	+	4.20952758963717e-94	13.0597778521134
3	120383560	120476582	ENSBTAG00000015996	11	+	5.75935395416919e-94	6.6459998616808
16	3438789	3463795	ENSBTAG00000008734	11	-	5.77043382759228e-94	5.46440197334214
1	25620169	26210494	ENSBTAG00000009851	4	-	6.79507053667982e-94	12.9518779755198
25	26817913	26821527	ENSBTAG00000021219	11	-	8.15543354659975e-94	-6.38815933151558
7	54624664	54639999	ENSBTAG00000012518	8	-	2.63522465340227e-93	9.28811297958548
15	66580652	66637083	ENSBTAG00000012628	5	-	3.17822047209251e-93	10.9864355285579
8	103452038	103512716	ENSBTAG00000031295	11	+	3.31156203083978e-93	4.64707169071576
6	43436543	43531420	ENSBTAG00000004653	10	-	3.85160155021466e-93	8.95763990047707
5	88677585	88831324	ENSBTAG00000019294	4	+	3.92016166273519e-93	13.0071842378513
2	65677514	65719366	ENSBTAG00000021103	11	-	3.98569045417591e-93	4.10796743728247
4	5424473	5494384	ENSBTAG00000014016	11	-	7.0137680828366e-93	-6.21781958134748
14	21577308	21580910	ENSBTAG00000013227	4	-	1.01019610579311e-92	13.0315421575635
13	28254813	28275573	ENSBTAG00000007700	11	-	1.37745807376888e-92	4.63859350445437
13	17093613	17185063	ENSBTAG00000010664	11	+	1.70282154385682e-92	-6.77232531649147
20	39805162	39820743	ENSBTAG00000021813	11	+	1.91712823523875e-92	4.53987391950548
5	110373373	110402955	ENSBTAG00000015290	11	-	1.97998177453348e-92	6.43291394073084
26	11141010	11161385	ENSBTAG00000004662	9	-	1.99497085124222e-92	9.68690499447937
4	114111964	114116379	ENSBTAG00000037510	11	+	2.1430398280699e-92	-6.6505698696256
29	49332571	49351638	ENSBTAG00000012742	11	-	2.71117454702082e-92	7.33662334259826
2	127396372	127397972	ENSBTAG00000005628	11	-	3.32124582049933e-92	-7.36837362250003
29	43126403	43142481	ENSBTAG00000045862	11	+	3.32960703281124e-92	-5.47271561493559
29	28719988	28734705	ENSBTAG00000004356	5	-	3.4347572138125e-92	11.8440470422429
20	23658801	23793336	ENSBTAG00000010526	11	+	6.35979927062402e-92	4.27984143595699
22	53358572	53380720	ENSBTAG00000017812	5	+	7.8976293514361e-92	10.0206970870859
4	114127187	114137744	ENSBTAG00000004894	11	+	9.7155186931256e-92	-6.23283369080585
3	49541294	49686388	ENSBTAG00000018010	4	+	1.06288186124737e-91	12.9562800266969
15	32412563	32424510	ENSBTAG00000019246	11	+	1.06959800704161e-91	5.66500710654522
16	70902205	70917245	ENSBTAG00000003016	11	-	1.19540509590706e-91	-5.80791916605891
13	78319019	78368752	ENSBTAG00000017537	4	-	1.28593966838762e-91	13.0093289112576
10	20704885	20713840	ENSBTAG00000010234	11	+	1.42814165558394e-91	4.2960038741494
8	60238493	60240044	ENSBTAG00000011411	11	-	1.83072555872772e-91	-6.94776359483718
3	44657521	44775833	ENSBTAG00000031461	10	-	2.32737197297368e-91	7.93264566245317
2	122092888	122113823	ENSBTAG00000012695	11	-	2.62099895351582e-91	-6.51802861167546
13	60407803	60446557	ENSBTAG00000001376	4	-	2.64420115508696e-91	13.0632216742822
8	85876325	85895632	ENSBTAG00000000181	11	+	2.70316376489726e-91	-5.6830115263393
25	17039665	17081449	ENSBTAG00000016505	4	-	4.04038413190949e-91	13.0930072918045
19	6439282	6464109	ENSBTAG00000018706	11	+	6.38045927718924e-91	5.43785191274822
23	27225269	27231292	ENSBTAG00000046158	11	-	6.96177561880921e-91	12.2313195166
7	64435992	64471401	ENSBTAG00000002834	11	-	8.69608351897007e-91	-5.81728703380633
15	52563233	52567329	ENSBTAG00000038532	7	+	1.02888426360127e-90	10.021013991759
23	32681206	32763526	ENSBTAG00000018165	11	+	1.05967367696685e-90	-5.70621777487952
5	103768065	103779250	ENSBTAG00000004840	9	-	1.37894252294787e-90	15.3911141693416
4	113952125	113959951	ENSBTAG00000040331	11	-	1.75765354119505e-90	-6.53454769768112
23	17807297	17820479	ENSBTAG00000021066	4	+	1.94651869957608e-90	12.9436392885592
18	55745677	55751319	ENSBTAG00000044132	4	-	2.18590612696919e-90	12.8971708353413
25	1767069	1779723	ENSBTAG00000009965	11	-	2.23305211165229e-90	4.47825221173001
29	50933805	50949800	ENSBTAG00000022147	11	-	2.4740519607413e-90	5.52834333166012
29	46018811	46031257	ENSBTAG00000010482	11	-	2.54253057435733e-90	-4.69386784478382
11	104134682	104146456	ENSBTAG00000025161	11	-	3.49613340409094e-90	5.31479437393666
16	80751685	80877243	ENSBTAG00000009265	4	+	4.02096445417792e-90	12.9418639824468
22	61123419	61130341	ENSBTAG00000008778	4	-	5.59616676711496e-90	12.9030060408579
17	6636916	6684756	ENSBTAG00000016813	11	+	5.91578396081567e-90	7.55014251709005
23	27521252	27523736	ENSBTAG00000018343	11	+	6.20679388985254e-90	-6.31180887029469
1	109661961	109704520	ENSBTAG00000014713	11	+	6.35626030501174e-90	7.83074289377483
28	24869417	24892252	ENSBTAG00000014315	9	-	6.87773133042419e-90	9.92689800927161
18	46616258	46619888	ENSBTAG00000023611	10	+	7.43303012107595e-90	-7.60998161805971
23	7512779	7527613	ENSBTAG00000001631	11	+	9.3475648949968e-90	-5.21873683369985
4	77171036	77193849	ENSBTAG00000020704	7	-	1.04250035885565e-89	9.13425057901923
29	42890799	43092842	ENSBTAG00000017181	11	-	1.32013488034229e-89	6.21791660901965
14	2327869	2331019	ENSBTAG00000014642	11	+	1.34635866682339e-89	4.78824164095154
28	32826046	33587986	ENSBTAG00000013300	4	-	3.06397428010128e-89	11.3610739822338
16	29585791	29624037	ENSBTAG00000000140	11	+	4.27083406362626e-89	6.28366797003333
18	55195157	55212513	ENSBTAG00000039971	4	-	4.55969465981911e-89	12.5483089911014
6	37913109	38030583	ENSBTAG00000017704	11	+	4.73613380677957e-89	4.90440420333795
1	68263140	68420954	ENSBTAG00000018777	4	-	4.96913987175938e-89	12.8896563258032
19	27455596	27459088	ENSBTAG00000020853	11	+	5.01285668053165e-89	7.17609066783653
5	66532876	66604734	ENSBTAG00000011082	6	-	5.75396682629716e-89	11.8986528112281
X	57184739	57186320	ENSBTAG00000036028	11	-	6.79231810605337e-89	6.55828245741215
1	77198181	77343645	ENSBTAG00000013205	11	-	8.36064449746047e-89	4.55687656603467
24	57193943	57239492	ENSBTAG00000022819	4	+	9.98698741426825e-89	12.8640589422913
19	29608714	29648238	ENSBTAG00000005052	4	+	1.24203435160396e-88	12.8524901048197
5	6266017	6274473	ENSBTAG00000013406	11	-	1.38456000008311e-88	6.94237997481076
15	78266385	78275225	ENSBTAG00000009576	11	-	1.71009175331045e-88	6.32167171586252
2	27317637	27380506	ENSBTAG00000010362	5	-	1.91178109907651e-88	11.4257619989606
16	24125198	24137830	ENSBTAG00000004414	4	-	2.10645219952603e-88	12.8754933692483
29	50182528	50187374	ENSBTAG00000000103	11	-	2.14429654402482e-88	3.89900104178743
21	70707407	70715785	ENSBTAG00000022775	4	+	2.5533848904514e-88	12.8593391138227
5	42075174	42147586	ENSBTAG00000004832	7	+	2.77104560004293e-88	8.71587994256901
19	54633143	54642106	ENSBTAG00000019067	11	-	4.04033007754688e-88	-5.19834817222918
16	65545496	65662819	ENSBTAG00000011966	11	+	5.86211831780835e-88	4.3326054335963
9	73063428	73066402	ENSBTAG00000021827	4	+	7.24542834243578e-88	12.8567075173885
6	23816192	23898886	ENSBTAG00000005668	11	+	7.80903044111483e-88	7.59970989001173
10	20922259	20934454	ENSBTAG00000017665	11	-	8.51183790015971e-88	5.74721218971191
20	38026745	38070013	ENSBTAG00000011334	11	+	1.11621460994299e-87	4.31813565382968
25	13909187	13914702	ENSBTAG00000047520	11	+	1.87609249828704e-87	9.58704134995986
10	12383330	12413251	ENSBTAG00000015155	11	+	3.44163409554628e-87	4.5684353345721
16	38049258	38080860	ENSBTAG00000020755	8	-	3.56198508138867e-87	8.67102092113762
22	53521905	53556089	ENSBTAG00000001292	8	+	4.1137962642927e-87	8.53600367976393
16	79522521	79592696	ENSBTAG00000023144	11	+	4.57609001515696e-87	-5.74469384383415
10	22106908	23304334	ENSBTAG00000000432	11	-	6.91867467616702e-87	-6.76527760030614
17	65220604	65237484	ENSBTAG00000007484	11	+	1.04686096395371e-86	4.66622268000309
4	106853029	106923607	ENSBTAG00000027204	11	+	2.10749255879628e-86	-6.67480832503867
3	1230987	1314962	ENSBTAG00000012700	11	+	2.65012717237196e-86	-6.08746429833369
10	72111471	72235201	ENSBTAG00000011451	4	-	3.60153374517215e-86	13.0711408442803
7	8710305	8722572	ENSBTAG00000011602	11	+	4.58159746075634e-86	-6.1717151261317
22	16873473	16885025	ENSBTAG00000033669	11	-	4.76761348976449e-86	4.881731670924
21	20871464	20886141	ENSBTAG00000001740	5	-	6.33166314062775e-86	12.3473613896164
26	25881751	25885322	ENSBTAG00000013717	4	-	7.46466247249277e-86	12.8410305750788
13	12576390	12590757	ENSBTAG00000012377	11	-	9.09275422578103e-86	5.58893697776116
8	17040334	17143857	ENSBTAG00000020148	11	-	1.17410869839272e-85	5.51447578741199
17	74749249	74750524	ENSBTAG00000022020	4	-	1.51569789015347e-85	12.8701267925212
18	64270786	64282112	ENSBTAG00000023338	4	-	1.89702623323739e-85	11.1717738552103
1	64945860	64976251	ENSBTAG00000009392	11	+	2.100760241487e-85	5.79152778875993
9	66683789	66885925	ENSBTAG00000015615	11	-	2.80620159958485e-85	-6.2899072230263
19	48624049	48625915	ENSBTAG00000008154	11	-	3.17768507807828e-85	-6.06209441838651
5	65852753	65882216	ENSBTAG00000002490	11	+	3.30252683978387e-85	4.66983085797463
16	81388496	81434502	ENSBTAG00000047274	11	-	3.68623018296821e-85	-5.63042323561028
1	82467816	82521151	ENSBTAG00000019625	11	+	3.78839392976357e-85	6.44402862383307
1	141349994	141401851	ENSBTAG00000002029	4	+	4.02146088643336e-85	12.8110029863993
11	26124238	26156411	ENSBTAG00000016365	4	-	6.02137126959393e-85	12.7033337276376
4	114148310	114155451	ENSBTAG00000000715	11	-	7.17627559852508e-85	-6.53007414656001
6	7388727	7590933	ENSBTAG00000006434	4	-	7.9780899324539e-85	10.0427498920276
7	22128057	22141914	ENSBTAG00000020446	11	-	8.38802801453451e-85	4.18834690767549
19	51466697	51469340	ENSBTAG00000008747	11	+	9.09894071134784e-85	6.27446039573303
14	1719731	1724220	ENSBTAG00000046026	4	+	9.39803249578054e-85	12.6471465045017
16	31338404	31368006	ENSBTAG00000003804	11	-	9.55419608760125e-85	3.522359117745
16	44674361	44688066	ENSBTAG00000018984	11	-	9.75370917437635e-85	-5.38101360948174
10	85821882	85839587	ENSBTAG00000018469	11	-	1.14448645948398e-84	4.84885412385684
5	109985807	109998234	ENSBTAG00000030257	11	+	1.41164470055325e-84	-5.33753318963499
18	48633597	48647723	ENSBTAG00000021145	11	-	1.92308415063295e-84	-5.46791049975007
4	79986253	79997754	ENSBTAG00000002912	5	+	2.25755867594178e-84	9.64605845591902
3	3576687	3636911	ENSBTAG00000016801	4	+	2.31623454694197e-84	13.0182177937894
2	130023500	130069587	ENSBTAG00000038865	4	+	2.9487265683172e-84	12.7168776544858
10	36577284	36586360	ENSBTAG00000010361	10	+	3.99968785777653e-84	7.44886570469853
20	1452375	1893741	ENSBTAG00000014612	11	+	4.03508039437213e-84	-5.45139581703443
4	77317208	77333095	ENSBTAG00000006377	11	+	5.37075665314088e-84	-6.69900657266757
16	66452390	66571427	ENSBTAG00000035836	4	-	6.87656940065519e-84	10.3038668277497
8	39930089	39994840	ENSBTAG00000018667	11	-	9.26741074543918e-84	4.87548517167177
13	74393119	74412880	ENSBTAG00000015127	11	-	1.14462114937893e-83	6.03475281841997
3	53717831	53810701	ENSBTAG00000000900	11	-	1.40296296921455e-83	-5.59362064993424
15	29441564	29452179	ENSBTAG00000015710	11	+	1.63983568143564e-83	-6.4112662375822
9	77233381	77296724	ENSBTAG00000000245	11	-	1.66060861612791e-83	6.15686826456003
18	56276468	56281563	ENSBTAG00000011421	11	+	2.34417613031828e-83	-6.30550420479403
7	21889525	21890683	ENSBTAG00000000381	11	-	2.41205120478173e-83	-6.84451252823414
20	66681685	66718713	ENSBTAG00000015478	11	-	3.32820160687995e-83	5.42671491032172
3	8439000	8453973	ENSBTAG00000017875	11	+	3.86281427176771e-83	-5.90296341752448
18	39221304	39300130	ENSBTAG00000019884	6	+	4.36989904708932e-83	9.64518858595686
3	103318856	103324197	ENSBTAG00000046220	4	-	5.80421915471735e-83	12.7081464799111
11	72525751	72538457	ENSBTAG00000011325	11	-	5.89317649388995e-83	5.75137873443874
13	42244267	42247239	ENSBTAG00000004207	6	-	6.11407240061295e-83	9.34054803152815
4	68926597	69034386	ENSBTAG00000001036	11	+	1.64611972448586e-82	4.43220148860105
17	53715929	53718425	ENSBTAG00000039688	4	-	1.93237337749459e-82	12.7864662281254
3	15399754	15408994	ENSBTAG00000017056	11	+	1.94740047344694e-82	5.556345235151
21	61618875	61653533	ENSBTAG00000019916	7	-	2.03219605506351e-82	9.91431922271234
25	26734079	26736769	ENSBTAG00000047448	11	+	2.4123719091592e-82	-6.19066382353751
7	17671970	17688355	ENSBTAG00000011356	7	+	3.96245263695353e-82	9.2334449952005
X	13681410	13695769	ENSBTAG00000002041	11	+	4.26302688183783e-82	-6.11303845281036
13	18259067	18334728	ENSBTAG00000012526	11	-	4.66908162533262e-82	-5.69304183941808
19	48784793	48787753	ENSBTAG00000044204	8	-	5.03805651168314e-82	-10.4703358484442
5	21080012	21119087	ENSBTAG00000003505	6	-	5.7435950298698e-82	13.3397591399099
15	53582240	53643983	ENSBTAG00000012505	9	+	6.35414297827789e-82	8.17261767080228
18	43435072	43466267	ENSBTAG00000013338	4	-	6.51106811820451e-82	12.4888940243676
9	77787554	77802592	ENSBTAG00000001446	11	+	6.90228010294314e-82	-5.10552978340256
1	84536352	84560381	ENSBTAG00000006552	11	+	6.90486030890609e-82	-5.90258252115544
15	42548307	42674631	ENSBTAG00000007129	5	+	8.30023324039823e-82	12.3169807306381
5	76033362	76050218	ENSBTAG00000011043	11	-	8.63726962351192e-82	-6.02203020102676
21	48214178	48217962	ENSBTAG00000013888	4	-	1.68090467995192e-81	12.7332559974538
9	40275981	40293610	ENSBTAG00000033367	4	+	1.70439973004037e-81	12.8135136715138
17	45501311	45511335	ENSBTAG00000007510	11	-	2.40311412504515e-81	3.90004183539433
19	17622148	17634850	ENSBTAG00000008913	5	-	4.74501984539015e-81	12.5101570952574
3	21470720	21474444	ENSBTAG00000021823	4	+	5.18867985425869e-81	12.7507804234158
9	86852606	86998307	ENSBTAG00000001826	5	+	7.00056246841884e-81	10.6255045695989
11	105698113	105702610	ENSBTAG00000030246	11	+	7.09458357209366e-81	6.81110403670589
18	55071101	55087454	ENSBTAG00000021191	5	+	7.18350911903973e-81	9.65452573002835
25	1379294	1391295	ENSBTAG00000019998	11	-	7.30850231593187e-81	4.99124504728078
19	25847058	25849237	ENSBTAG00000021864	11	-	9.48334815726681e-81	5.61529950757299
14	56909761	56997967	ENSBTAG00000032548	9	+	1.07704415972622e-80	7.76104645621115
7	97350407	97406000	ENSBTAG00000004413	9	+	1.22942432703663e-80	7.5992848909684
20	35917478	35966671	ENSBTAG00000010423	8	+	1.38281755463131e-80	8.63475699546344
1	123231175	123273104	ENSBTAG00000011986	7	+	1.39467387338297e-80	9.32014750276317
4	106908540	106914583	ENSBTAG00000002259	11	+	3.03008340848591e-80	-7.1510530285665
X	40038942	40054667	ENSBTAG00000047531	11	-	3.05315588885289e-80	-5.63695074880687
26	16605967	16646619	ENSBTAG00000011182	8	-	3.18905074218082e-80	9.92383551154689
2	15115672	15207508	ENSBTAG00000009256	11	-	3.66282600137776e-80	-5.94991699538475
7	19220571	19229937	ENSBTAG00000031809	11	+	4.39691468618619e-80	-5.58929582497021
18	10985131	11050904	ENSBTAG00000021176	11	+	5.60620778164733e-80	6.38733353091964
8	571564	923258	ENSBTAG00000001081	4	+	1.00226883555209e-79	12.4009200285403
19	45493956	45520053	ENSBTAG00000004196	11	+	1.14018513193122e-79	-6.15097793155183
27	18574169	18698056	ENSBTAG00000039682	11	+	1.21026294250062e-79	8.24185343552375
15	29462575	29469747	ENSBTAG00000006453	11	+	2.04515497482368e-79	-6.73631344023241
25	34125793	34143852	ENSBTAG00000009153	11	+	2.26464957859071e-79	7.66118839543144
16	71413973	71455068	ENSBTAG00000010978	11	-	2.36709346818004e-79	5.28683872644382
19	56666536	56679122	ENSBTAG00000007220	11	+	2.76437899118811e-79	6.37454568874322
9	70873220	70876455	ENSBTAG00000006367	4	-	3.12894488233689e-79	11.820761532168
7	21907305	21926375	ENSBTAG00000019988	11	-	3.73550620592204e-79	-5.35870659060712
18	34476951	34556068	ENSBTAG00000001104	11	-	4.93247302331904e-79	6.71161383153774
22	11390435	11468069	ENSBTAG00000013402	4	+	7.82252222124925e-79	12.4810636719012
X	96267143	96269467	ENSBTAG00000017779	11	-	9.04708403627351e-79	4.23587389565028
16	39722589	39759444	ENSBTAG00000016685	11	+	1.03340828605283e-78	3.7673597200213
21	32644739	32689060	ENSBTAG00000021144	11	+	1.12897840582864e-78	-5.95961917036429
8	69871348	69896984	ENSBTAG00000045887	4	+	1.1706184318441e-78	9.40765227549905
27	18785637	18810610	ENSBTAG00000010085	4	-	1.33240711761886e-78	11.5870851812258
3	93601358	93625434	ENSBTAG00000014649	11	-	1.61036480699627e-78	3.77682454111628
19	25855153	25906713	ENSBTAG00000015593	11	+	1.64022781664781e-78	3.64428949045222
28	30215524	30732444	ENSBTAG00000011072	11	+	1.87154622190476e-78	4.40376820769315
29	43590192	43602499	ENSBTAG00000001029	11	-	1.94087940585933e-78	-5.84414121846256
18	24117440	24118787	ENSBTAG00000001595	9	-	2.01177618424826e-78	10.0723456083513
21	42937759	43000529	ENSBTAG00000027024	11	+	2.18966097480213e-78	5.02187881804442
10	101237133	101308928	ENSBTAG00000018596	11	-	2.3102093507423e-78	6.82242135925838
17	58405436	58418688	ENSBTAG00000001303	11	-	3.16467608799741e-78	6.52247348053898
4	93460873	93462935	ENSBTAG00000031863	8	+	8.48388119256341e-78	8.76371091387381
13	12934867	13000042	ENSBTAG00000008937	11	-	1.09116066844348e-77	-4.85210385712396
15	17999931	18028984	ENSBTAG00000012885	11	+	1.98621075275646e-77	4.2601056984666
23	33102945	33246914	ENSBTAG00000009798	4	+	1.98621075275646e-77	12.2313386684535
25	21759691	22136705	ENSBTAG00000020921	11	+	2.21931923341907e-77	-4.91378299304773
3	74488313	74530201	ENSBTAG00000019230	4	+	2.37969963933717e-77	12.6905813176479
3	100317760	100338715	ENSBTAG00000007507	11	-	3.54631411554966e-77	4.72000570359096
28	14359125	14416928	ENSBTAG00000010694	4	+	4.57361409400442e-77	12.6046191827176
19	38697517	39001101	ENSBTAG00000000641	11	+	1.03285924107352e-76	-6.87166342574105
29	43250521	43265507	ENSBTAG00000040190	11	+	1.54581175258914e-76	-5.10446918748279
X	130459280	130711913	ENSBTAG00000003727	11	+	1.59944575229821e-76	-4.4042445295789
7	5236644	5249994	ENSBTAG00000020904	11	+	1.73862890510388e-76	-5.11267601498456
3	26584422	26598906	ENSBTAG00000017256	11	-	4.93131592497559e-76	-6.06214871923226
15	53492849	53499415	ENSBTAG00000039050	9	+	7.53745194775574e-76	8.43316776470515
19	49269759	49292988	ENSBTAG00000007409	11	+	7.91964642249695e-76	-5.67563295247285
5	27032006	27042825	ENSBTAG00000005623	4	-	9.39076238878144e-76	12.4839359894298
23	27600054	27604052	ENSBTAG00000008959	11	+	1.88391400648765e-75	-5.93382363147369
7	70911161	70973272	ENSBTAG00000000306	11	+	3.06631083920639e-75	-5.32615021925995
21	62870562	62892534	ENSBTAG00000019836	11	+	3.12381094891327e-75	3.51905136951117
16	48081091	48137067	ENSBTAG00000008125	11	-	3.72477639545461e-75	-6.305326698788
1	83429599	83434371	ENSBTAG00000000476	4	+	3.92727446836085e-75	12.5937490558153
10	79690915	79713922	ENSBTAG00000012900	11	-	5.41590957168052e-75	-4.96132188498542
19	25163840	25198117	ENSBTAG00000014806	11	-	5.48234529617781e-75	-5.2933433885662
14	47263661	47281305	ENSBTAG00000017343	4	-	7.49543134771837e-75	12.5701509246578
11	60934734	60942371	ENSBTAG00000000899	4	-	1.25393336574711e-74	10.5654069941829
1	71072050	71085633	ENSBTAG00000032819	5	+	1.25924226149225e-74	12.4667441931624
26	23747357	23764458	ENSBTAG00000036127	11	+	2.36643612451666e-74	4.94966797825862
7	9020329	9032039	ENSBTAG00000015186	11	+	2.38734604817369e-74	3.58673044352869
18	48811367	48820509	ENSBTAG00000016313	11	-	2.46315352267666e-74	3.52512660447383
6	59823315	59866460	ENSBTAG00000015649	11	-	2.91204729896533e-74	-6.04032698311231
19	28390593	28399600	ENSBTAG00000003889	11	-	2.9613880953413e-74	3.92523362980647
20	39352840	39413736	ENSBTAG00000007071	9	-	3.64987652969853e-74	8.13660762295972
21	67274799	67283089	ENSBTAG00000037899	4	+	3.99142284424214e-74	12.7584138600384
7	15880797	15884598	ENSBTAG00000039302	11	-	4.10733925344465e-74	7.26894885951466
3	9272216	9293445	ENSBTAG00000014368	11	+	4.6813132823377e-74	-5.37157894133704
11	101477075	101489330	ENSBTAG00000004542	11	-	6.49322956944451e-74	-5.40020118482896
22	49143201	49148210	ENSBTAG00000021695	11	-	7.11542347608136e-74	3.93457312825417
6	93340873	93398475	ENSBTAG00000019633	4	+	7.2538721208749e-74	12.5732420735242
19	43945991	43947907	ENSBTAG00000016847	11	+	7.51075484926534e-74	9.71035668993147
25	40960555	41068746	ENSBTAG00000014698	11	+	9.38708950164892e-74	-4.95592476664258
5	120002246	120004065	ENSBTAG00000002559	4	+	9.89388165886177e-74	11.3419171207101
15	29378621	29389165	ENSBTAG00000033510	5	-	1.14766947147756e-73	8.5776278138077
13	789379	1695139	ENSBTAG00000008338	6	+	1.58048898367306e-73	8.57792381049596
13	12294010	12339110	ENSBTAG00000000291	11	-	2.58480262462009e-73	3.72953599159324
19	27953738	27955396	ENSBTAG00000004222	11	-	2.69219224035864e-73	6.32793594870111
2	31783356	31912200	ENSBTAG00000019291	8	+	3.25943498513658e-73	8.72442588530361
X	135022448	135049835	ENSBTAG00000020418	11	-	4.00547554761881e-73	-5.7958013710182
14	9334777	9371281	ENSBTAG00000007828	11	+	4.24431405210594e-73	-4.54420406382583
2	123350417	123376541	ENSBTAG00000005477	11	+	6.61859394363407e-73	-5.62235576716273
18	55828929	55832924	ENSBTAG00000023374	4	-	7.14496977818204e-73	12.6048009932312
15	30122000	30127150	ENSBTAG00000008077	11	-	7.89169911219592e-73	4.66518945831681
1	110986516	111211551	ENSBTAG00000024643	4	+	8.34766185206383e-73	12.5333131405852
3	121098865	121111324	ENSBTAG00000008711	11	+	1.01138438069164e-72	5.20844598788356
3	9022903	9053379	ENSBTAG00000011238	11	+	2.18792345033221e-72	-6.65410370139069
21	16946193	16960419	ENSBTAG00000016091	11	-	3.82525425638647e-72	5.02898830185886
29	43981730	43986407	ENSBTAG00000005069	11	+	4.35959666457446e-72	5.10171827071052
25	33212216	33259588	ENSBTAG00000026286	11	+	6.86461329396188e-72	5.13281813082628
22	26101270	26322519	ENSBTAG00000002471	4	-	7.47155986800534e-72	12.4857975463497
2	122814785	122817735	ENSBTAG00000011582	11	+	8.06656804432557e-72	4.66062186972312
10	19795805	19959384	ENSBTAG00000004990	4	+	8.13954919911614e-72	12.4841472065832
X	84816192	84819838	ENSBTAG00000007626	11	+	8.77000338192144e-72	-6.13794950489346
X	139791004	139928580	ENSBTAG00000010152	5	+	1.00317512900708e-71	9.93024248963199
19	29084418	29269338	ENSBTAG00000012137	4	+	1.0191194825328e-71	11.2331614619129
4	114199461	114207377	ENSBTAG00000016766	4	-	1.21302037266911e-71	12.4725863804753
3	59874335	59892332	ENSBTAG00000010445	4	-	1.23959133662012e-71	12.5347708154895
21	69279221	69333371	ENSBTAG00000016456	11	-	2.16380551227149e-71	5.8077184013172
16	1327007	1335059	ENSBTAG00000012349	11	+	2.21138421143159e-71	-5.52768233334422
10	62863668	62920660	ENSBTAG00000016800	4	-	2.50021329940882e-71	12.5054408951309
8	82460863	82491694	ENSBTAG00000009733	11	-	2.53209412183373e-71	10.9366312985991
3	75082358	75109443	ENSBTAG00000014791	11	-	3.46530342597605e-71	4.81328588293348
4	86250172	86572861	ENSBTAG00000002938	11	+	4.51941688290034e-71	7.39383379431714
23	24963226	24977317	ENSBTAG00000004288	11	-	4.79882032822905e-71	4.20463494150814
2	53065586	53732838	ENSBTAG00000032289	11	-	5.00444716937109e-71	-5.45716957388698
1	154337505	154376271	ENSBTAG00000003718	11	-	1.03807509675451e-70	4.29168281155627
29	43152059	43154681	ENSBTAG00000016551	11	-	1.3746121361682e-70	-5.21600600724554
7	32114444	32128245	ENSBTAG00000001568	5	+	1.49668225541585e-70	11.0920641963886
X	13915386	13926276	ENSBTAG00000019061	11	-	1.80260164130569e-70	-4.46227605524468
X	61054246	61125754	ENSBTAG00000013760	4	-	2.66530762587389e-70	12.4826985117724
25	30045720	30076258	ENSBTAG00000002083	11	-	3.09275127433147e-70	6.53973324578116
5	53987908	54214799	ENSBTAG00000021287	11	-	3.59504643791769e-70	9.05166481830349
29	50896191	50902677	ENSBTAG00000047914	8	+	3.84766167942826e-70	8.3822487246951
21	7768428	7793372	ENSBTAG00000011752	6	-	4.21797416052893e-70	9.58474727641813
7	64945748	64961110	ENSBTAG00000008340	11	-	4.29086989805267e-70	4.43265387815279
8	8635549	9019576	ENSBTAG00000021632	11	-	6.16181788076131e-70	4.64527684369344
5	98016611	98171227	ENSBTAG00000011761	11	+	6.46009644092984e-70	4.87754564382963
18	46067592	46078935	ENSBTAG00000031441	11	+	6.97067637606072e-70	-4.48129135679934
28	27226794	27231724	ENSBTAG00000011866	11	-	7.47915112779595e-70	5.62906147316243
15	83203869	83245437	ENSBTAG00000036260	11	-	7.8588122734542e-70	-4.8993612080652
4	113910741	113941457	ENSBTAG00000030940	11	-	8.27751166161052e-70	-6.0552082987895
12	36187099	36243551	ENSBTAG00000011726	11	+	9.23094088303589e-70	4.1077451010468
29	50238210	50276209	ENSBTAG00000010447	11	-	1.0098631704502e-69	-5.96950496463266
3	930875	1012734	ENSBTAG00000002823	11	-	1.15314646333391e-69	6.77655490726405
6	26167968	26224688	ENSBTAG00000007921	11	-	1.39560952254315e-69	-4.93605481752305
27	35900361	35943920	ENSBTAG00000027625	4	-	1.42844441055208e-69	12.4171115109014
17	34749101	34753222	ENSBTAG00000021245	11	-	1.47979590325301e-69	5.5387795019983
10	87110562	87132202	ENSBTAG00000025405	11	+	1.48616120039933e-69	-6.86438998333079
7	17106393	17114222	ENSBTAG00000011207	4	+	1.69845494806865e-69	12.4978558351007
2	136525536	136551769	ENSBTAG00000000815	11	+	2.10959130837667e-69	5.25385231166503
3	15587569	15591685	ENSBTAG00000010673	11	-	2.72297825322892e-69	6.75227312871712
10	57712107	57744837	ENSBTAG00000046470	4	+	3.45199302489783e-69	12.3186546254696
17	29872405	29890867	ENSBTAG00000010843	11	+	3.45850827817884e-69	3.89482559604584
17	66557142	66573393	ENSBTAG00000031851	11	+	5.95850002394147e-69	-5.43446875755997
18	56874762	56947774	ENSBTAG00000002580	11	+	6.13577093461824e-69	4.88576943601474
5	117151548	117233112	ENSBTAG00000008063	11	+	6.18059877540968e-69	4.98044585380366
18	52582622	52592461	ENSBTAG00000040209	4	-	8.7950167297197e-69	11.9910215875235
21	23577845	23668524	ENSBTAG00000017715	11	-	1.05673367573388e-68	5.5200049809531
4	87522150	88100974	ENSBTAG00000005110	11	-	1.19792852686772e-68	5.86708396015791
25	2927845	2944136	ENSBTAG00000004505	11	-	1.77907921268409e-68	-5.90576614297394
12	21800780	21831677	ENSBTAG00000011647	11	-	2.36826940280229e-68	5.03091045477908
4	11840469	11911742	ENSBTAG00000021282	10	-	2.58196978148643e-68	7.12737587115547
2	14175609	14483437	ENSBTAG00000012100	4	+	2.78116597346393e-68	12.3895049000558
2	126892709	126894458	ENSBTAG00000014848	4	+	2.83727154577984e-68	12.3025735650555
11	49282690	49296194	ENSBTAG00000038477	11	+	2.94245221118548e-68	3.96694311143927
18	52303108	52316896	ENSBTAG00000004588	9	-	3.43601112306743e-68	-8.16363690258387
3	23813911	23823807	ENSBTAG00000006769	4	-	3.55550532496355e-68	12.4508231423486
4	33120502	33193999	ENSBTAG00000005653	9	+	3.91775916005036e-68	11.5598066918847
3	13986477	14007210	ENSBTAG00000012405	8	-	4.66156832980341e-68	8.73128117916658
25	26392491	26397916	ENSBTAG00000008631	11	-	4.89621031810993e-68	-6.24105155796514
6	92920620	92950104	ENSBTAG00000004921	4	+	7.5130299431021e-68	11.8458919729819
29	43648613	43661350	ENSBTAG00000001037	11	-	7.60291863926318e-68	-4.75307687366098
22	10946331	11306693	ENSBTAG00000016566	9	+	7.84761860883062e-68	8.60058517841241
20	23305805	23355111	ENSBTAG00000004351	4	-	1.06718008534576e-67	12.3781420409784
6	60277931	60336533	ENSBTAG00000014522	11	-	1.32882167628027e-67	5.03348400084985
9	80875766	80955823	ENSBTAG00000020707	4	+	1.55557529911181e-67	9.9789933217464
15	20589673	20650077	ENSBTAG00000004672	11	-	1.75037944210987e-67	3.59196978094064
18	48851896	48860406	ENSBTAG00000001775	11	-	1.88923418639908e-67	-5.13233509685403
25	36471290	36482523	ENSBTAG00000011738	9	+	2.59504853336616e-67	10.9877352895277
4	114208681	114212312	ENSBTAG00000012078	6	+	3.07529268144653e-67	7.98213207898205
14	72437128	72525873	ENSBTAG00000021964	11	+	3.93190473848822e-67	4.97671614786671
19	28680824	28800880	ENSBTAG00000021151	11	-	4.16539783937655e-67	5.73567647987573
29	50835592	50839686	ENSBTAG00000001229	11	+	4.16539783937655e-67	3.67569712781386
21	35057677	35082119	ENSBTAG00000009086	9	-	4.81576377639011e-67	8.13885736514477
5	101896621	101909500	ENSBTAG00000004556	11	-	5.58454110242656e-67	-4.9448676558747
17	10752465	10828318	ENSBTAG00000013674	5	-	6.43377792799549e-67	8.88530271394284
15	52572872	52583867	ENSBTAG00000021007	4	+	6.86083894741098e-67	12.2950106393461
12	16255787	16320221	ENSBTAG00000007079	11	-	7.31367740317265e-67	-5.46243534914237
X	55167866	55170570	ENSBTAG00000022292	11	-	7.41915325562569e-67	3.34055059228154
23	16579605	16583028	ENSBTAG00000005530	4	+	7.55607848078447e-67	9.61435070698681
18	49309014	49313926	ENSBTAG00000005390	11	-	8.35046748781973e-67	-4.87273134545803
10	72617791	72641194	ENSBTAG00000020729	11	-	1.12246736231427e-66	6.89147265538646
10	85645802	85666323	ENSBTAG00000003747	11	+	1.18392651237214e-66	3.31508637519473
11	3016324	3056118	ENSBTAG00000005892	11	+	1.18779252246668e-66	-5.83100434732963
3	17176216	17179005	ENSBTAG00000006505	11	-	1.32244294322076e-66	-5.57177393066484
7	28572140	28617279	ENSBTAG00000009646	11	+	1.65946801078397e-66	3.76620522673106
7	16982663	16990838	ENSBTAG00000008192	8	+	1.68977768868244e-66	7.7689676008829
16	45098448	45116962	ENSBTAG00000004246	11	-	1.75783276980363e-66	4.07004130522855
8	10662267	10796378	ENSBTAG00000019636	4	+	1.79666438464144e-66	9.45345549299158
3	117409070	117482330	ENSBTAG00000030190	10	-	2.09289413680615e-66	7.69102226974777
15	57332142	57419714	ENSBTAG00000003955	4	+	2.21364655816524e-66	12.0582450850947
16	30708031	31000733	ENSBTAG00000022777	11	-	2.5508571764674e-66	4.67232048104758
7	13837388	13844314	ENSBTAG00000009661	11	-	2.65232729476782e-66	-4.25625002788181
29	46485171	46573460	ENSBTAG00000005903	11	+	3.59134939108304e-66	4.30408297336436
12	25362947	25712458	ENSBTAG00000038495	4	+	4.61236146565056e-66	12.307503069447
18	13389827	13412237	ENSBTAG00000010151	4	-	4.89900696645769e-66	12.3288292705168
7	18866560	18937070	ENSBTAG00000039160	11	-	6.85362764019163e-66	-5.25114263294769
3	86392279	86433714	ENSBTAG00000038085	11	+	7.50345862049082e-66	5.22325011940411
8	75713096	75850738	ENSBTAG00000005958	11	+	8.04830763802091e-66	-4.07350733924338
20	2032972	2082267	ENSBTAG00000009381	11	-	8.26730609824981e-66	-4.48120808893016
11	68070486	68144492	ENSBTAG00000001105	11	+	1.03239933126249e-65	4.67510169747366
23	15122241	15133440	ENSBTAG00000015707	10	-	1.07488580551018e-65	-7.13491716092506
X	130730264	130875653	ENSBTAG00000019855	11	+	1.22955880938372e-65	6.736033773857
19	19027997	19036601	ENSBTAG00000009353	11	+	1.40401092253356e-65	-4.77723298692007
2	128629674	128656311	ENSBTAG00000019800	11	+	1.42285789361517e-65	-7.27650424239745
6	99233278	99410753	ENSBTAG00000022449	7	-	2.31882185933665e-65	8.46086351458804
5	116616199	116695692	ENSBTAG00000012088	4	+	3.0513230011718e-65	12.0079237159441
18	25126946	25184749	ENSBTAG00000005413	11	+	3.67666192422623e-65	-5.42287849010675
18	52984271	53007832	ENSBTAG00000015318	11	+	3.72673769543407e-65	5.53332047203059
24	35630928	35816269	ENSBTAG00000007705	4	-	4.49323019391841e-65	12.5032694908934
5	95376922	95395815	ENSBTAG00000006039	11	+	4.49323019391841e-65	-5.19513463489381
3	22571921	22615024	ENSBTAG00000010841	11	+	4.57694832259817e-65	6.11174551155681
23	28918427	28920742	ENSBTAG00000027246	11	+	5.81948253335262e-65	-5.79480904789445
X	110055865	110188380	ENSBTAG00000008966	11	-	6.25137035994467e-65	5.56004294955892
29	26668046	26671801	ENSBTAG00000022396	4	-	6.44787905576164e-65	11.6341380012955
11	101335451	101343787	ENSBTAG00000046484	4	+	6.77876696274001e-65	11.7450438134606
23	27459276	27461382	ENSBTAG00000008833	11	-	8.57157905401336e-65	4.86896823278478
1	143211538	143246217	ENSBTAG00000009132	4	-	9.11827646458664e-65	12.2948050454116
8	105223465	105308444	ENSBTAG00000017306	11	-	1.01216224725056e-64	-4.76867629571939
7	18989688	19025591	ENSBTAG00000017280	11	+	1.17000798516292e-64	8.76514773143614
21	7602846	7763431	ENSBTAG00000011185	5	+	1.1790376768343e-64	11.2606782937643
4	40541700	40542459	ENSBTAG00000046905	4	+	1.23978067701557e-64	12.3095035501376
15	8264443	8359734	ENSBTAG00000004423	4	-	1.41955098364178e-64	12.0726786151894
18	51830894	51837501	ENSBTAG00000018652	4	-	1.50267268795017e-64	12.2064452454996
7	35662598	35763653	ENSBTAG00000006978	11	-	1.52220324750169e-64	3.92494929951701
18	35763842	35794542	ENSBTAG00000012112	11	+	1.52511756757851e-64	-5.63866425620592
19	51673283	51677365	ENSBTAG00000003786	10	-	1.53860884389095e-64	9.85015638059777
13	48618062	48665879	ENSBTAG00000020465	4	-	1.5882240170951e-64	11.0408279518262
14	28700904	28888284	ENSBTAG00000026283	11	-	1.68935357667187e-64	4.98786566403607
10	10658028	10711354	ENSBTAG00000006823	10	+	1.73938861079342e-64	7.45238994469641
11	25183772	25184957	ENSBTAG00000004076	10	-	2.13493949327629e-64	7.0315798807569
5	115583626	115608935	ENSBTAG00000008057	11	+	2.16901052414353e-64	-5.52854884446549
10	43640453	43692975	ENSBTAG00000020281	11	-	2.59383083156513e-64	-4.31368134172166
20	23975639	23980445	ENSBTAG00000021960	4	-	2.72675675692997e-64	11.9955675124306
26	32963413	33003349	ENSBTAG00000011917	11	-	2.73428082816123e-64	3.41371070238406
4	106123752	106206190	ENSBTAG00000046152	11	+	2.86880293949436e-64	7.39834626591216
X	3819816	3889945	ENSBTAG00000004291	11	-	3.28973726850773e-64	-5.29879832290261
7	105030975	105045004	ENSBTAG00000027728	11	-	3.32463166622372e-64	3.55735155872879
2	23377567	23390741	ENSBTAG00000003458	11	-	3.69947227524277e-64	-6.37434637362
4	113866799	113874303	ENSBTAG00000046257	11	-	4.35261421893793e-64	-5.5991104880392
5	56051445	56062903	ENSBTAG00000007156	11	+	4.37912259250298e-64	-5.9777965712635
1	71765080	71791874	ENSBTAG00000009614	11	+	4.43535740416054e-64	-4.23328142167616
13	43947632	43957441	ENSBTAG00000022564	11	+	4.76834375923228e-64	7.73894547868179
8	69980324	70027825	ENSBTAG00000000917	11	+	5.31316195993092e-64	6.40336937590179
25	3508279	3561345	ENSBTAG00000009201	11	-	6.02225887677487e-64	-4.6553483915251
25	26120768	26125637	ENSBTAG00000021249	11	-	6.50053189469687e-64	-6.17638867625338
12	80793558	81155392	ENSBTAG00000010672	11	+	6.94330129181066e-64	3.51021268439479
3	32598407	32637230	ENSBTAG00000006466	11	-	7.58718815091602e-64	-5.50554138532459
22	53998566	54003908	ENSBTAG00000015708	11	-	7.66139401366667e-64	-4.6599539288845
14	3750705	3793653	ENSBTAG00000006132	11	-	7.75610296523504e-64	-4.88507293733174
16	70439847	70501645	ENSBTAG00000024449	11	-	8.34390685655854e-64	-5.40361616644032
2	128710452	128783921	ENSBTAG00000009470	11	-	9.24595646732653e-64	3.57423642020232
9	26310579	26403759	ENSBTAG00000003336	4	-	1.67364440755738e-63	12.1642416355662
25	19283502	19307061	ENSBTAG00000009842	5	-	1.68890275954155e-63	9.70939591836924
16	53064137	53068821	ENSBTAG00000018724	4	-	1.9051258074532e-63	11.0931273304561
20	6836624	6848939	ENSBTAG00000026369	11	+	2.57680410301706e-63	7.23936197891054
23	32984455	33036038	ENSBTAG00000004982	11	+	2.61816580731239e-63	8.50926841653416
19	40868078	40877769	ENSBTAG00000030523	11	+	3.13000094322302e-63	-6.16746883549524
10	32643647	32866661	ENSBTAG00000003172	4	-	3.36229592037516e-63	12.269631918392
18	51679283	51682971	ENSBTAG00000001882	11	-	3.54033659564634e-63	-7.68148323248075
X	3468826	3477212	ENSBTAG00000019552	11	+	3.8388175758131e-63	5.14237040098937
15	57256222	57313832	ENSBTAG00000005034	11	+	4.27315718263669e-63	6.76897124278122
7	17487093	17503466	ENSBTAG00000032125	11	+	4.60072622597314e-63	-6.20260547777374
29	42120555	42155545	ENSBTAG00000037570	4	-	5.09610557546562e-63	12.1614013846859
15	6750616	6817541	ENSBTAG00000039307	4	-	5.49610132113348e-63	12.1889105329675
9	102880276	102893601	ENSBTAG00000027879	11	-	6.89541990122055e-63	4.7047740263198
21	70269909	70292666	ENSBTAG00000017194	4	+	8.84474055001842e-63	12.1247789068142
23	45093667	45111322	ENSBTAG00000002497	4	+	8.95252488243354e-63	12.3119840691506
7	40282468	40296228	ENSBTAG00000043994	11	+	9.99882063512739e-63	-4.53211179545336
19	34685356	34687892	ENSBTAG00000006187	4	+	1.16314669137232e-62	12.3542659929074
13	47492958	47515677	ENSBTAG00000017346	11	-	1.19039921999817e-62	-4.49282435256915
2	116332505	116343431	ENSBTAG00000021322	4	-	1.21924328799493e-62	12.1153366729685
27	14906505	14918534	ENSBTAG00000047857	4	-	1.28009975434096e-62	10.9770036044537
19	24395973	24452796	ENSBTAG00000020000	11	+	1.59216649054534e-62	-6.29915914183017
5	94673754	94749093	ENSBTAG00000000369	11	+	1.82548678797161e-62	7.1611299288323
8	30010800	30155742	ENSBTAG00000027442	4	+	1.96004998621242e-62	12.1507098342715
4	113780810	113781704	ENSBTAG00000001198	11	-	2.38860336589071e-62	-5.72145145960576
29	45972076	45974235	ENSBTAG00000004782	11	-	2.43021718775691e-62	-5.34947206782065
19	20501230	20525353	ENSBTAG00000008788	4	+	2.44063592493593e-62	12.2665741089035
3	16887101	16888570	ENSBTAG00000019203	11	+	2.64617624706167e-62	-7.28209072550657
21	27897957	27905993	ENSBTAG00000035247	11	-	2.83662808275584e-62	3.72098964200462
X	13358798	13433781	ENSBTAG00000002292	11	-	3.09775806636939e-62	8.85851255784404
8	85820086	85852096	ENSBTAG00000006939	11	+	3.20865867977209e-62	-4.40969030205058
16	771322	781451	ENSBTAG00000018223	11	-	3.78181490992673e-62	-4.74621009001612
5	56321394	56331773	ENSBTAG00000006631	4	-	3.78181490992673e-62	10.3971475955102
19	27204702	27206013	ENSBTAG00000048034	4	+	3.91981081764522e-62	9.19897561078278
17	73437808	73452741	ENSBTAG00000046900	11	-	4.04517682524818e-62	5.56004356193799
5	26958460	26973297	ENSBTAG00000018993	11	+	5.09401657741516e-62	-5.97352388647669
24	4413367	4445873	ENSBTAG00000012012	11	+	6.04851155924291e-62	6.68140063931934
24	58797009	58815897	ENSBTAG00000006833	11	-	6.47245363039904e-62	3.18296499022717
25	26765630	26769345	ENSBTAG00000026326	11	-	7.40526625252399e-62	-6.0778441882907
25	42694392	42728472	ENSBTAG00000003607	11	-	8.19942716402945e-62	5.85958779463569
11	106822996	106831824	ENSBTAG00000048155	11	+	8.37829722232686e-62	-7.12797607396579
18	56967042	56974391	ENSBTAG00000006780	11	-	8.74119305899101e-62	-6.52512687268314
19	62027820	62094302	ENSBTAG00000006921	11	+	1.10706166265041e-61	4.319229151254
1	114292425	114431455	ENSBTAG00000013439	9	-	1.75925334365643e-61	7.816402053136
23	17658117	17798269	ENSBTAG00000032680	11	+	2.21077487705547e-61	3.8524138364727
15	84615939	84630983	ENSBTAG00000004580	8	+	2.74384160529207e-61	-9.5994507958178
4	63052087	63305357	ENSBTAG00000010866	4	-	3.36592606554535e-61	12.195511967306
13	52844181	52850549	ENSBTAG00000011458	4	+	4.88371843484348e-61	12.1684250773398
10	85375285	85380533	ENSBTAG00000002843	11	+	5.52244821111452e-61	6.44985276440104
17	70869038	70884644	ENSBTAG00000013152	11	-	6.52584412053597e-61	3.55989581370252
6	60848685	60896785	ENSBTAG00000013451	11	+	8.15205726364912e-61	-4.89028642979245
11	98325784	98395251	ENSBTAG00000003525	11	+	8.16015592976765e-61	6.21992723313692
23	13775148	13829110	ENSBTAG00000021381	5	+	9.25239046994513e-61	11.0254699107394
4	99118953	99140956	ENSBTAG00000001582	4	+	9.59120142962607e-61	12.614254577503
5	4974614	5021025	ENSBTAG00000011590	11	+	1.03558929868713e-60	-4.53892364061402
2	38682029	38711144	ENSBTAG00000008329	11	+	1.10506321506761e-60	-4.90583384041389
13	80015600	80114072	ENSBTAG00000018270	11	-	1.27622197748791e-60	-5.72814968705084
3	14659268	14679216	ENSBTAG00000012228	11	-	1.280664046167e-60	-4.05489971564966
3	58678778	58681686	ENSBTAG00000009844	6	-	1.39130837579038e-60	10.6179145254102
16	38158185	38173226	ENSBTAG00000011515	11	-	1.51308399678967e-60	-4.87846049363216
27	13749507	13826909	ENSBTAG00000011573	4	-	1.55729390611887e-60	11.5361432558131
7	12678438	12690864	ENSBTAG00000004085	11	+	1.7037362333227e-60	-4.64119770706795
10	79623478	79644198	ENSBTAG00000016255	4	-	1.90780986543723e-60	9.17776919494442
8	11480117	11543046	ENSBTAG00000000555	11	-	1.9326941696249e-60	4.34377487694596
3	55063829	55075636	ENSBTAG00000001143	11	+	2.37898916524887e-60	-4.87935131353972
26	19334010	19359393	ENSBTAG00000014313	8	-	3.00162623888496e-60	8.84202432150838
X	17087446	17122426	ENSBTAG00000020644	4	-	3.58530197862915e-60	12.0557146278062
19	27094264	27096217	ENSBTAG00000004909	4	-	3.69000990886965e-60	12.3369333488922
24	49908125	49942827	ENSBTAG00000002863	11	-	4.50218546673788e-60	4.50660868125406
17	73300144	73307793	ENSBTAG00000040298	11	+	4.94134728028105e-60	7.32533693998815
5	85210769	85217660	ENSBTAG00000026624	11	-	5.608124818087e-60	3.14553027460266
13	67118489	67120879	ENSBTAG00000003212	6	+	5.84147152762147e-60	9.28421350390147
28	44952354	44953778	ENSBTAG00000002670	4	+	5.84832045980543e-60	12.1027981022293
29	50742385	50747161	ENSBTAG00000005144	11	-	6.55342090905023e-60	3.02724824632077
7	16971973	16974656	ENSBTAG00000016429	11	-	7.14839096635555e-60	6.21860213005549
18	24125365	24126333	ENSBTAG00000023659	11	-	7.56295943952148e-60	6.50833395574448
2	127164651	127202531	ENSBTAG00000014447	11	-	8.92469948602129e-60	-4.7493071052552
20	33549494	33606517	ENSBTAG00000011766	11	-	1.37781524123538e-59	5.91975465019079
7	18200290	18210847	ENSBTAG00000002469	5	-	1.54292933411317e-59	9.0424772403663
8	104172061	104206275	ENSBTAG00000021678	11	+	2.09336086265581e-59	5.3374309365149
4	10302666	10307412	ENSBTAG00000012894	11	-	2.32195977189907e-59	-3.83999100847555
22	36876909	37037695	ENSBTAG00000003165	4	+	2.39198772253675e-59	12.0687402582666
5	113621621	113625976	ENSBTAG00000026501	11	-	2.59335900292569e-59	6.97820983437017
26	14956030	15009228	ENSBTAG00000000445	4	+	2.66073412268642e-59	11.9977911750399
3	15715718	15725510	ENSBTAG00000017819	11	+	2.66545966051311e-59	4.18666618637441
3	93846488	93968364	ENSBTAG00000003746	11	-	3.07601092519182e-59	4.01797006199306
4	113720918	113729756	ENSBTAG00000009850	11	+	3.64123426816232e-59	-6.04776379009958
5	103375407	103439148	ENSBTAG00000026531	11	-	4.15546648012825e-59	-6.19981488154712
1	137993896	138111878	ENSBTAG00000031010	11	+	5.01692688850361e-59	3.63409605214873
7	32714625	32756880	ENSBTAG00000021971	4	-	5.31492453775984e-59	12.0420891056034
17	73812706	73828749	ENSBTAG00000047664	6	-	6.23211420493247e-59	10.0727729375402
10	26423873	26445617	ENSBTAG00000019612	11	-	6.6798761697665e-59	6.71642284026026
7	53446105	53448979	ENSBTAG00000015032	11	-	8.24077893783041e-59	3.68966705623754
8	60797958	60816816	ENSBTAG00000000078	11	+	8.4286438200245e-59	-5.56808208907448
4	112815326	112848415	ENSBTAG00000009426	11	-	8.80031733434037e-59	-3.96260353158463
11	43885453	43896122	ENSBTAG00000002557	11	-	9.29511326528757e-59	2.99009431185353
4	72413319	72486891	ENSBTAG00000010609	4	-	1.01374437055448e-58	11.563520620979
7	83024157	83040758	ENSBTAG00000007681	11	-	1.03766532087406e-58	3.74901145905259
12	15590374	15614504	ENSBTAG00000016529	11	+	1.05860157239447e-58	3.97820367768645
4	65670542	65729276	ENSBTAG00000020247	10	-	1.0627447245175e-58	-7.28205151211988
16	4113294	4134772	ENSBTAG00000010408	11	+	1.61316196985503e-58	-5.00529423493909
2	136480736	136491543	ENSBTAG00000005670	10	+	1.68795358731363e-58	7.46514470500745
21	49489516	49555507	ENSBTAG00000003708	11	-	1.70735737808795e-58	3.0224572836589
X	99644621	99768588	ENSBTAG00000047416	4	-	2.14692238167077e-58	11.8895878560279
1	65742632	65802423	ENSBTAG00000022155	11	-	2.3630268854007e-58	5.48835843038628
5	95098305	95228587	ENSBTAG00000002174	5	+	3.0811659477993e-58	11.7892697064122
20	35018907	35079162	ENSBTAG00000016152	11	+	3.1602485429336e-58	6.09252414896508
24	58282741	58346780	ENSBTAG00000027916	11	+	3.752618787654e-58	-4.51267364235671
1	82301320	82426795	ENSBTAG00000017103	11	-	3.78886511102359e-58	4.48319193963746
28	36008546	36026991	ENSBTAG00000021416	11	+	4.04166737573724e-58	4.26853562612464
5	43887152	43944943	ENSBTAG00000031950	11	-	4.09339199427467e-58	3.37855590307662
X	13704737	13734564	ENSBTAG00000015354	11	-	4.21647295309458e-58	3.17411991157317
5	97433254	97453094	ENSBTAG00000039509	4	-	6.26617127769573e-58	11.7335106915551
8	104342904	104352825	ENSBTAG00000000251	11	-	6.65577123246003e-58	6.18085092215533
23	9398810	9422609	ENSBTAG00000019495	11	-	6.7774397556303e-58	5.86672603987175
3	33805753	33816442	ENSBTAG00000017765	11	-	7.83441402686134e-58	6.16726785147539
1	154375850	154416952	ENSBTAG00000019129	11	+	7.90253589094613e-58	4.43592770556527
16	1272936	1313257	ENSBTAG00000014059	11	+	7.91142871522562e-58	-4.90516704549509
22	11619694	11643912	ENSBTAG00000018283	11	-	8.31107263996904e-58	3.92491648947587
10	20632356	20639714	ENSBTAG00000006366	4	-	8.49503632843691e-58	11.9795456784434
6	104789269	104944120	ENSBTAG00000011170	11	+	8.86259349600345e-58	-6.4386562025478
9	38644309	38810902	ENSBTAG00000008817	11	+	8.88188491940665e-58	4.72333623705848
7	26174297	26197424	ENSBTAG00000000341	11	-	9.96761232151961e-58	3.23200636664436
10	60221114	60275998	ENSBTAG00000004303	11	-	1.06481088650718e-57	9.56719887470102
27	14223448	14288333	ENSBTAG00000004344	11	-	1.08748702592048e-57	5.62758227269912
15	20772022	20807753	ENSBTAG00000011793	11	+	1.44878104393492e-57	3.72567298694881
3	59081327	59119092	ENSBTAG00000003444	7	+	1.66740650086847e-57	9.8987209404899
7	7886058	7894496	ENSBTAG00000038154	11	-	1.70498270596397e-57	-6.55860371312323
19	55118591	55153750	ENSBTAG00000002633	11	-	2.25341634500928e-57	-4.44901281572857
11	86588328	86601250	ENSBTAG00000020297	11	-	2.26204736895151e-57	-4.28072792615642
1	82243014	82278080	ENSBTAG00000001535	4	+	2.34920072712851e-57	11.9428408962815
13	54270411	54275998	ENSBTAG00000021837	11	+	2.41861175572273e-57	-5.38559258618054
29	44920589	44948773	ENSBTAG00000009026	11	+	2.45816517984392e-57	-4.31725113769164
3	8836997	8864398	ENSBTAG00000002947	11	-	2.47258954544587e-57	-4.61873020015102
13	76091991	76103853	ENSBTAG00000002942	5	+	2.72657650500034e-57	9.79885516659655
28	15818094	16073196	ENSBTAG00000019052	11	-	3.045781459758e-57	8.92036888474065
10	11930743	11941332	ENSBTAG00000003737	4	+	3.08966651830729e-57	11.3525983294351
X	78187377	78188379	ENSBTAG00000021437	11	-	3.6378382383743e-57	-5.4039589341864
5	85310639	85366003	ENSBTAG00000019711	11	-	3.86278630282354e-57	-5.25655549272124
3	80491323	80582219	ENSBTAG00000030674	11	-	4.30618215970991e-57	8.49170532467817
7	45165706	45182208	ENSBTAG00000020766	11	+	5.10240212816797e-57	-4.43067793368171
X	15811929	15878198	ENSBTAG00000019652	11	+	5.34549870875844e-57	-4.35815180282571
29	42478122	42495303	ENSBTAG00000011019	11	+	5.73585835316577e-57	-5.89629847052147
9	68129101	68665593	ENSBTAG00000010229	5	+	6.15108710022503e-57	12.1122912238674
8	25340758	25841063	ENSBTAG00000002997	4	-	6.43002131204598e-57	11.8858645957408
18	25342770	25348163	ENSBTAG00000011700	4	-	7.16787799254211e-57	11.857910280719
1	144257034	144297415	ENSBTAG00000023398	11	+	7.54687339802642e-57	-6.21973840414863
17	72198072	72208758	ENSBTAG00000010667	11	-	8.08524805307825e-57	-3.56902071916729
15	58477426	58481142	ENSBTAG00000006676	4	+	8.32163768231748e-57	11.8700884275033
20	40967081	41041629	ENSBTAG00000007665	4	-	9.56038563865861e-57	10.7018474872132
7	21421265	21429075	ENSBTAG00000006619	11	+	1.03247849280818e-56	-4.89652390071344
23	7127078	7133608	ENSBTAG00000008954	11	+	1.11329340092774e-56	-4.7639416926134
8	77421388	77422532	ENSBTAG00000010161	4	-	1.34454085332688e-56	11.9943702652715
11	2401654	2435800	ENSBTAG00000012925	11	+	1.41347839362083e-56	-4.87344945198393
10	16901654	16949714	ENSBTAG00000015580	11	-	1.53307848997982e-56	-3.93460813309145
5	110660390	110673555	ENSBTAG00000009886	11	+	1.54204540585225e-56	4.11079307849865
11	67334897	67590481	ENSBTAG00000007808	4	+	1.57093684877948e-56	11.8731671267623
11	98957839	98971732	ENSBTAG00000015436	11	+	1.6785231351927e-56	4.28666462705301
6	90695493	90697557	ENSBTAG00000027513	7	+	1.73661544137915e-56	-12.2325021314585
6	25578633	25700215	ENSBTAG00000034206	4	+	2.01106462693655e-56	11.9017363266526
18	43574290	43644737	ENSBTAG00000003089	11	-	2.01869516186109e-56	5.08463633639504
25	26694337	26709145	ENSBTAG00000013669	11	-	2.19401537933994e-56	-5.83911008345727
11	44724158	44731845	ENSBTAG00000032051	9	-	2.21271715701125e-56	11.3578381994789
1	72024794	72028847	ENSBTAG00000011659	5	-	2.46126068613476e-56	9.49649481181268
14	41988046	42189775	ENSBTAG00000033268	4	+	2.58806845640582e-56	11.8293004048557
15	6390159	6400322	ENSBTAG00000004594	4	+	2.82679717370829e-56	11.8815678793062
24	28992665	29241119	ENSBTAG00000021190	9	+	2.99669377892592e-56	9.78275053149241
25	27457369	27459608	ENSBTAG00000000405	11	-	3.05159382274655e-56	5.08506283742609
7	16298107	16300588	ENSBTAG00000010731	11	-	3.26842671997431e-56	-5.01249976184854
13	51853964	51863562	ENSBTAG00000008436	11	-	3.7591206667132e-56	-7.59955266804971
5	24072281	24224562	ENSBTAG00000011245	11	+	4.27858746647072e-56	-3.86401115873706
18	55173174	55191604	ENSBTAG00000023419	5	-	4.39163917238127e-56	15.7948952854888
10	26429017	26445589	ENSBTAG00000045492	11	-	5.02010258595106e-56	6.3305134160093
19	24983918	24996301	ENSBTAG00000015258	11	-	5.11387286650444e-56	-5.76478250077165
18	62677952	62679862	ENSBTAG00000012189	11	+	7.0527776214714e-56	3.83183613386048
13	68258626	68366080	ENSBTAG00000000653	11	+	7.06988139594519e-56	-4.61992993642383
25	38227395	38280018	ENSBTAG00000019181	10	+	7.17312761602539e-56	7.54382099873117
6	109636202	109645418	ENSBTAG00000011044	11	+	8.00798014088788e-56	-3.53495176218983
23	9853165	9942504	ENSBTAG00000017251	9	-	9.0402273771398e-56	7.04967169653187
5	67070163	67070823	ENSBTAG00000016227	4	+	9.8677818104396e-56	11.9513690776339
25	28339034	28445471	ENSBTAG00000000390	11	+	1.06539281945185e-55	4.82698287123579
4	114075523	114086267	ENSBTAG00000008550	11	+	1.07115477359396e-55	-5.87056396313901
19	50579226	50604298	ENSBTAG00000015387	4	+	1.12632227705968e-55	9.77408298624204
18	55992909	55994741	ENSBTAG00000013343	11	+	1.13735384364216e-55	3.84749200650333
3	30769965	30776469	ENSBTAG00000014299	11	+	1.21684660323927e-55	5.42149571528896
13	43029812	43073610	ENSBTAG00000004281	11	-	1.57217466280585e-55	-3.71586443304389
5	28640674	28677837	ENSBTAG00000008897	11	+	1.82954251868481e-55	-5.59432661290835
9	24365332	24508267	ENSBTAG00000008121	4	-	1.9978668473894e-55	11.7950819494135
18	35296997	35327453	ENSBTAG00000018900	11	+	2.0241875784807e-55	-5.35476716106399
18	10632349	10688580	ENSBTAG00000000945	11	+	2.44599747601472e-55	5.88694579243393
5	111824689	111844169	ENSBTAG00000015157	11	+	2.61197195752739e-55	-6.03973607774895
29	41087530	41102449	ENSBTAG00000015511	11	-	3.20502157104961e-55	-5.70623061387744
22	54041057	54057181	ENSBTAG00000031348	11	-	3.2500464897903e-55	-7.04154471447153
18	14053450	14057708	ENSBTAG00000000638	11	+	4.16479320283523e-55	-5.05851555446348
1	9607381	9921004	ENSBTAG00000017753	11	+	4.16494166273825e-55	3.95458498228792
11	92577650	92664126	ENSBTAG00000008232	6	+	4.36760579807914e-55	8.58990681159144
21	27527683	27606711	ENSBTAG00000010963	11	+	4.49565760841382e-55	-4.30617104425046
2	36557430	36648018	ENSBTAG00000017797	11	+	6.13592161896982e-55	-4.31219651023257
21	57153109	57246389	ENSBTAG00000018123	10	-	7.216601193175e-55	7.63729431114259
5	23523980	23528860	ENSBTAG00000012007	11	+	7.30892958146428e-55	3.62883682015503
23	7117862	7126822	ENSBTAG00000008953	11	-	9.89790865110992e-55	-4.56988016932344
29	48167167	48194210	ENSBTAG00000006071	10	+	1.08337183197105e-54	9.70007296690461
13	45500598	45553520	ENSBTAG00000002683	11	-	1.34229396517064e-54	-3.97729955796466
7	97276412	97331340	ENSBTAG00000020178	11	+	1.50909609397827e-54	5.60095311571369
7	45182656	45191973	ENSBTAG00000020772	11	+	1.54687483667782e-54	-5.19320805648748
15	64453866	64477077	ENSBTAG00000021809	11	+	1.56064731759815e-54	4.47710169214362
1	123322466	123444003	ENSBTAG00000007331	9	+	1.63478056801568e-54	7.04000213902617
9	96514751	96597679	ENSBTAG00000010334	11	+	1.70154536504549e-54	-5.72057276878433
27	20419471	20636849	ENSBTAG00000009191	4	-	1.7122965639938e-54	11.7748879100539
7	47717605	47747828	ENSBTAG00000021226	11	-	2.28519560818549e-54	3.04984616547822
12	80409750	80638113	ENSBTAG00000004165	11	+	2.65328965300489e-54	2.98576957990208
5	100346462	100355669	ENSBTAG00000030423	4	-	2.6688988592854e-54	11.7310638171598
2	119074976	119124140	ENSBTAG00000015752	11	-	2.98419998956732e-54	-4.2489765571114
28	33719673	33842951	ENSBTAG00000013187	11	-	3.10971011504635e-54	3.75718960214064
8	88423428	88529462	ENSBTAG00000004767	11	-	3.67480800214653e-54	-4.83387988476367
19	20364622	20372637	ENSBTAG00000008109	11	+	4.02887231027783e-54	3.21318031067358
25	41304500	41313035	ENSBTAG00000040361	11	-	5.88426448777854e-54	-4.91317904491051
18	46155526	46163315	ENSBTAG00000017033	11	+	6.11845933240543e-54	4.50601310911315
3	86788071	87273175	ENSBTAG00000030669	11	-	6.6414326851502e-54	3.77335065628922
27	219419	264986	ENSBTAG00000008585	7	+	6.66438777386567e-54	7.93456860653317
7	64878193	64900828	ENSBTAG00000014835	10	-	6.95936677387946e-54	10.5003155314671
16	47757076	47791502	ENSBTAG00000006515	4	-	7.98964764259317e-54	7.66150077454557
15	66454330	66541790	ENSBTAG00000011578	11	+	8.21768004555455e-54	-5.20438017820982
17	73408383	73415618	ENSBTAG00000006730	4	+	9.06525448823541e-54	11.7294862388533
X	64684213	64708869	ENSBTAG00000000828	4	-	1.00294873165127e-53	11.7026948031508
7	4052317	4062831	ENSBTAG00000001816	11	-	1.01620784417376e-53	5.13919017378848
7	5295361	5319564	ENSBTAG00000002136	11	-	1.2890993907202e-53	-5.16159458044855
11	6876947	6929909	ENSBTAG00000005273	11	+	1.36001620321718e-53	5.6836566024498
3	113403949	113541895	ENSBTAG00000020173	11	+	1.40702298063586e-53	-4.07122258181941
2	71607733	71613808	ENSBTAG00000026825	4	+	1.41923243276122e-53	11.7172337113823
11	99563894	99573250	ENSBTAG00000017922	11	+	1.51312574720465e-53	3.11444123724685
11	67187148	67193866	ENSBTAG00000000992	4	-	1.57159714746672e-53	11.5255545492089
17	72041476	72064312	ENSBTAG00000003100	11	+	1.64620094476151e-53	3.12228581264127
7	13771152	13777950	ENSBTAG00000016211	11	-	1.64620094476151e-53	2.77483857165448
23	28828554	28829049	ENSBTAG00000025398	9	-	1.65758037192906e-53	-6.74710138228439
18	55482511	55486850	ENSBTAG00000018013	11	+	1.71424139639094e-53	-5.13415098489313
7	52361792	52368150	ENSBTAG00000002296	11	-	1.87005391723088e-53	-4.00864832459666
5	30713143	30723571	ENSBTAG00000037775	11	-	1.89083304551344e-53	5.11973726456263
21	49665665	49738270	ENSBTAG00000006819	11	+	2.09396504538901e-53	3.41762789118651
1	66720536	66754184	ENSBTAG00000001009	11	-	2.37318093120267e-53	-4.40316941742163
2	31688428	31699171	ENSBTAG00000047880	11	+	2.55459093266582e-53	3.94339432207601
4	72499937	72515923	ENSBTAG00000018064	4	-	2.78246069016915e-53	11.6470277521542
15	58144414	58195706	ENSBTAG00000021858	4	-	3.04883854822273e-53	11.6519379443918
6	61872552	62222095	ENSBTAG00000010677	4	+	3.28728922692993e-53	10.3005614963502
14	29736444	29759096	ENSBTAG00000007534	11	-	3.56616547084837e-53	4.57231378862256
3	77571198	77573843	ENSBTAG00000012182	4	+	3.91163693051945e-53	11.621546466806
2	96941048	96962496	ENSBTAG00000020527	11	-	4.0607224657059e-53	5.91206082133076
23	10395679	10436813	ENSBTAG00000011126	11	-	4.40283143424275e-53	-4.25425132953736
13	64258559	64274274	ENSBTAG00000018101	11	-	5.74762238073025e-53	3.95997859859321
13	41910590	41911910	ENSBTAG00000012407	4	-	5.7631920256763e-53	11.6389101098563
21	65841996	65938304	ENSBTAG00000018019	11	-	6.26229087139589e-53	-6.42248567970867
1	100158666	100240882	ENSBTAG00000018727	11	+	6.40649644005732e-53	5.00455964905755
X	92294751	92297791	ENSBTAG00000016093	11	+	6.87690194805624e-53	-4.35314858272469
9	104268692	104380527	ENSBTAG00000013176	4	+	6.99746479203041e-53	11.6206546848585
26	50550574	50561259	ENSBTAG00000018365	8	-	8.16923229943907e-53	15.4019532914167
19	56472337	56506801	ENSBTAG00000018169	11	-	9.00303936363278e-53	6.65098713629357
3	29506171	29509176	ENSBTAG00000011327	11	+	1.0518707289577e-52	4.62513257039016
10	87269506	87280022	ENSBTAG00000045886	11	+	1.08378135606146e-52	4.2421666344113
27	38862139	38868825	ENSBTAG00000016473	11	-	1.10083469668538e-52	3.16865155512946
16	35975650	36045361	ENSBTAG00000014439	11	-	1.11524014314883e-52	7.66492815055273
2	118927758	118962018	ENSBTAG00000009664	11	+	1.35803942107339e-52	-3.5324270753698
11	106183597	106189094	ENSBTAG00000048125	11	+	1.46553500908683e-52	-6.75694792436484
4	107468163	107473271	ENSBTAG00000009839	11	+	1.46553500908683e-52	3.08002685722243
27	14546019	14550037	ENSBTAG00000013208	11	+	1.52585835196319e-52	3.65061660476452
3	58808969	58965541	ENSBTAG00000034776	7	+	1.70398761577681e-52	11.9690028783304
1	75616650	75895219	ENSBTAG00000012413	4	+	1.85871184372762e-52	11.7262368996436
25	14469281	14570639	ENSBTAG00000021090	11	+	1.91437510598785e-52	-5.03757369500636
3	89639196	89699453	ENSBTAG00000013802	4	+	1.98995508249959e-52	11.9766711286605
12	33156436	33186087	ENSBTAG00000014619	4	-	2.19476587387003e-52	10.3193612952055
8	105841515	105870631	ENSBTAG00000025782	11	-	2.21790202477188e-52	-5.65975328698014
6	92975362	93058338	ENSBTAG00000012157	4	-	2.878621047783e-52	11.578488503973
12	19298915	19328161	ENSBTAG00000018410	11	-	3.15434201439251e-52	4.12380378101958
3	48796263	48882623	ENSBTAG00000020344	4	-	3.29988718398287e-52	11.5662309721387
21	26481214	26490869	ENSBTAG00000000735	11	-	3.36813206703434e-52	-5.33984964549546
17	73316335	73319008	ENSBTAG00000022027	11	+	3.46770437657427e-52	3.47233436748411
2	113649873	113891180	ENSBTAG00000000581	11	-	3.95011104003261e-52	-4.74795163204277
23	48633935	48776698	ENSBTAG00000007268	11	+	4.24062444612524e-52	-6.74752129607784
4	11912008	11921418	ENSBTAG00000038093	10	+	4.45935791325105e-52	6.58278307108103
21	33625676	33633910	ENSBTAG00000012206	11	-	4.47882733255758e-52	5.3229898049791
23	17255946	17269998	ENSBTAG00000005339	11	+	4.7346390803294e-52	4.67899953423961
3	32851232	32852963	ENSBTAG00000047879	11	+	4.91991470476721e-52	-5.91960479825366
3	8483555	8508122	ENSBTAG00000017846	11	+	4.9629328046526e-52	5.67121048949212
7	3613637	3623376	ENSBTAG00000015144	11	+	5.14076069611886e-52	-4.48015522780753
13	18982014	19337608	ENSBTAG00000014991	11	+	5.27015597708691e-52	7.88448339729449
X	57744029	57756166	ENSBTAG00000001311	11	-	6.29737047148709e-52	3.09851874710193
17	57648596	57696347	ENSBTAG00000001164	11	+	6.72883584206542e-52	3.08225692638723
16	65128480	65134057	ENSBTAG00000004305	11	-	7.4098553672152e-52	4.77198921825922
1	36837035	37123463	ENSBTAG00000006811	4	+	7.58164809246622e-52	11.701109710288
1	155176263	155184715	ENSBTAG00000030593	11	-	8.08481301425073e-52	-4.23674408601798
15	30448398	30450337	ENSBTAG00000027766	4	-	9.08026684940719e-52	11.6284739548018
3	7898509	7904866	ENSBTAG00000034159	8	-	9.70056320122138e-52	-8.19279023418537
X	148804070	148805135	ENSBTAG00000047839	7	+	9.72559941724343e-52	-7.9436037782607
18	61318605	61401807	ENSBTAG00000036224	11	+	9.76653742157474e-52	-5.00253609350889
11	21040424	21095033	ENSBTAG00000021102	11	+	1.00518984676913e-51	5.41931702981118
11	29200742	29210371	ENSBTAG00000003358	11	-	1.13422992297354e-51	3.46596107016545
3	14075265	14085162	ENSBTAG00000024470	11	+	1.26477538938805e-51	-5.52444127891118
3	79284892	79734224	ENSBTAG00000008636	11	-	1.27330166168176e-51	-3.72569927858377
18	57835593	57842767	ENSBTAG00000008852	11	-	1.40614505326854e-51	-5.46006858170509
14	48318649	48633661	ENSBTAG00000006209	11	+	1.85778568176103e-51	3.37210820419634
29	12658759	12754007	ENSBTAG00000002417	11	+	2.21866508200174e-51	5.21933771478971
11	67066106	67158230	ENSBTAG00000023976	11	+	2.99965237891241e-51	-4.06327942316535
18	35847644	35872312	ENSBTAG00000009639	8	-	3.13587441142371e-51	8.08735952256482
10	76858871	76919406	ENSBTAG00000009641	11	+	3.77536784580803e-51	3.40961790232701
14	57006996	57020071	ENSBTAG00000037571	11	-	4.4071552794062e-51	2.56265551269582
6	38765968	38812051	ENSBTAG00000021582	11	+	4.90003115849363e-51	-5.02337674909209
5	30444364	30463019	ENSBTAG00000019277	10	-	5.2811974762551e-51	6.22226570206067
17	73486796	73498181	ENSBTAG00000022022	11	+	5.32951781101081e-51	2.98518609701754
7	27685131	27723230	ENSBTAG00000021977	11	-	5.6971059109373e-51	3.06834384640388
3	51104163	51112405	ENSBTAG00000016723	11	+	5.98562457333932e-51	-5.4366593453635
2	107462686	107504968	ENSBTAG00000013489	11	+	6.31713606664455e-51	4.64109898582253
9	70588606	70673279	ENSBTAG00000020196	4	+	6.33780221623048e-51	11.4842193725529
3	94543866	94575375	ENSBTAG00000002719	11	+	6.64616302216277e-51	-6.43405239489651
5	100740573	100747672	ENSBTAG00000002135	11	+	6.94131069571972e-51	-5.80500033975758
7	28414755	28465352	ENSBTAG00000002882	11	-	7.0934047574133e-51	-3.77201135045162
16	47751956	47756269	ENSBTAG00000006519	11	+	7.93408734007393e-51	-7.02473417107847
16	73364409	73448064	ENSBTAG00000018548	11	+	8.36590156263272e-51	3.14734532049703
10	77201410	77273590	ENSBTAG00000004732	7	-	9.55055722047041e-51	9.18698416053325
24	12950390	12960186	ENSBTAG00000001801	11	+	9.98121531299363e-51	6.42496839141743
23	37498571	37608778	ENSBTAG00000016519	11	+	1.22094970371704e-50	-4.06932369647561
18	18745673	18809260	ENSBTAG00000006208	11	+	2.27012998131746e-50	-4.88789532304984
3	50658411	50787190	ENSBTAG00000002028	11	+	2.32315759364291e-50	3.21288547827455
19	6237390	6239838	ENSBTAG00000009292	6	-	2.5092277918836e-50	8.26846027978956
9	30127785	30140793	ENSBTAG00000001835	8	-	2.64966872236428e-50	7.29711661686941
5	28576319	28615499	ENSBTAG00000017943	11	+	2.65303937573487e-50	-5.00311959341229
1	43756829	43760080	ENSBTAG00000013664	11	-	2.81710975171332e-50	6.62821493036916
18	26021949	26043124	ENSBTAG00000012919	10	+	2.88281067896873e-50	7.89661039462751
15	22575918	22582373	ENSBTAG00000008661	4	+	3.0168782522377e-50	11.4790700027868
23	24438945	24456316	ENSBTAG00000010721	11	-	3.17414875543713e-50	-3.86044930774358
4	89805490	89823611	ENSBTAG00000013732	4	-	3.17414875543713e-50	11.4958130326983
24	25292753	25328875	ENSBTAG00000020391	10	-	5.91450627740243e-50	6.80409415476569
5	9787258	9960051	ENSBTAG00000011336	4	+	6.43506885982962e-50	11.4486853669762
7	18351369	18388976	ENSBTAG00000007661	11	-	8.01285285186708e-50	-5.41047788994845
5	76287157	76312955	ENSBTAG00000015044	10	-	8.13337826986513e-50	7.45845027862987
3	16143798	16162170	ENSBTAG00000020542	10	+	8.18868136755133e-50	6.39718541945402
28	14999857	15136823	ENSBTAG00000017540	6	-	8.27763788734718e-50	9.20007888150712
9	42800116	42857238	ENSBTAG00000005699	11	+	8.75857952265835e-50	-5.88242816023298
17	66389869	66434922	ENSBTAG00000018825	11	+	1.00193448110265e-49	-3.42264599973547
5	74974806	74986755	ENSBTAG00000040244	11	+	1.1234490433192e-49	-4.94400402020355
29	28601862	28610589	ENSBTAG00000001004	11	-	1.41437164901103e-49	6.22761286317567
24	1018252	1099817	ENSBTAG00000000656	11	-	1.44238651409842e-49	-3.86298965372691
23	8258749	8268920	ENSBTAG00000034529	11	+	1.47422989953844e-49	-4.03735354528894
1	24395320	24588683	ENSBTAG00000010462	6	+	1.54416245588559e-49	10.318893861317
13	55379958	55433278	ENSBTAG00000003061	11	+	1.56328671215852e-49	6.80943792065796
13	32544523	32644278	ENSBTAG00000038048	11	+	1.70070787849431e-49	4.92589021652015
5	111073486	111088530	ENSBTAG00000007755	11	+	2.18016324730876e-49	-3.89162335463985
8	5583683	5586018	ENSBTAG00000015101	11	-	2.35826105473976e-49	-3.92581118968286
13	18047208	18075549	ENSBTAG00000017278	11	-	2.86795252350783e-49	2.88552220031738
28	41941041	41979591	ENSBTAG00000007540	11	-	2.99023160734118e-49	3.63700996800959
7	48858233	48904411	ENSBTAG00000018287	4	+	3.11766533617965e-49	11.0475201234784
6	115276057	115404039	ENSBTAG00000010343	4	+	3.41834692702692e-49	11.413853169944
4	11035478	11039782	ENSBTAG00000015844	7	-	4.54373393713843e-49	9.51500091616762
18	10781075	10825733	ENSBTAG00000016315	11	-	5.07710563573641e-49	-4.23877930860821
3	17163819	17165262	ENSBTAG00000012638	11	+	5.09593463295627e-49	-6.58627773487207
20	33762478	33774648	ENSBTAG00000014972	11	-	5.8787847778596e-49	-4.9923639736084
3	111481701	111482589	ENSBTAG00000013881	4	-	6.74267606445254e-49	10.9630404770626
21	70845970	70861972	ENSBTAG00000017616	11	+	7.28309303093635e-49	6.40729023802982
11	81086719	81209374	ENSBTAG00000017158	4	-	7.50298779667084e-49	11.533804407252
11	13463413	13490532	ENSBTAG00000010620	4	-	7.68839141088628e-49	11.3917643625907
5	29012106	29034478	ENSBTAG00000032902	11	+	7.83936410609813e-49	4.29949570889125
18	46228131	46239044	ENSBTAG00000011887	11	+	7.98880029540174e-49	-6.22216382739324
X	117442265	117604200	ENSBTAG00000008248	11	+	8.86033139716993e-49	6.59858444272688
11	1559189	1592162	ENSBTAG00000021181	11	+	9.83778723277045e-49	-5.16836345233977
22	51456199	51470441	ENSBTAG00000022635	11	+	1.03824424109661e-48	5.61018403875382
9	41186214	41197416	ENSBTAG00000008147	11	+	1.07209361386831e-48	-4.08748845261787
4	64209774	64252100	ENSBTAG00000016707	11	-	1.16963682891848e-48	6.90150103561702
25	25233185	25268874	ENSBTAG00000019567	11	+	1.26063137882281e-48	-5.00943743091236
7	16851753	16898876	ENSBTAG00000009569	11	-	1.26468232533805e-48	4.46214908892265
13	72939568	72966159	ENSBTAG00000007783	11	+	1.38103295127857e-48	-4.97006389178561
2	32850154	32852428	ENSBTAG00000008704	4	+	1.79836754599946e-48	11.3324760109534
7	95454539	95464057	ENSBTAG00000017599	5	+	1.8251080186591e-48	9.91888466569923
19	20592272	20611230	ENSBTAG00000013100	11	-	1.94981968634424e-48	-5.49416661157952
1	138348895	138384864	ENSBTAG00000011634	4	-	1.98009448686416e-48	9.8455905639972
29	38005198	38026747	ENSBTAG00000013730	11	+	2.03270648574525e-48	-7.17224208555868
11	32715364	32880569	ENSBTAG00000024021	4	-	2.08673791000108e-48	11.3997659570209
8	943474	968096	ENSBTAG00000022013	11	-	2.1538515165145e-48	2.7638181880329
5	104302582	104308155	ENSBTAG00000014725	11	-	2.22443229488408e-48	-5.49458421461681
14	46336281	46354162	ENSBTAG00000014026	11	-	2.27848274667215e-48	-4.1773950295807
14	47005559	47013935	ENSBTAG00000002080	4	-	2.52986744946223e-48	11.413243021281
22	6894654	6942330	ENSBTAG00000001712	11	+	2.54773374925912e-48	-3.99348598718076
3	10821597	10858863	ENSBTAG00000011511	11	+	2.82651531151145e-48	-3.37973924073678
25	26164038	26169956	ENSBTAG00000032122	11	-	2.91491802174783e-48	-5.86924289946677
1	2029405	2048813	ENSBTAG00000043993	5	+	3.86794334155707e-48	11.7134916503414
1	152880453	152890252	ENSBTAG00000009214	11	+	4.48693956455058e-48	5.83952812619145
23	15707555	15714372	ENSBTAG00000010106	11	-	5.25283705152535e-48	-3.99992908040749
2	122723224	122783830	ENSBTAG00000016819	10	+	5.45220494063468e-48	-6.73758673941725
13	35331912	35368126	ENSBTAG00000001204	11	-	5.61292545594717e-48	5.78451850933393
10	52336848	52401980	ENSBTAG00000010119	4	+	6.62409611078263e-48	11.3399115998502
20	64147932	64352311	ENSBTAG00000005021	4	+	6.87999001370663e-48	11.2110824402597
1	117829438	117835976	ENSBTAG00000009848	11	+	9.38772047282102e-48	-6.36897905404373
20	35999050	36178472	ENSBTAG00000019595	4	-	1.02989955829655e-47	11.3555829283684
10	21658160	21663680	ENSBTAG00000012726	11	+	1.05909991089491e-47	3.05329324380952
2	96470386	96472144	ENSBTAG00000020957	11	-	1.08181794054723e-47	4.07410647289415
3	49136317	49225714	ENSBTAG00000009698	11	-	1.08382912588097e-47	3.12579928150138
7	47655166	47699037	ENSBTAG00000021687	11	+	1.08382912588097e-47	-3.55134364334692
X	78379314	78398023	ENSBTAG00000008555	11	-	1.16288617464374e-47	-5.8699613890949
15	84860911	84874719	ENSBTAG00000012937	11	+	1.25026592479098e-47	3.07850689818975
26	46791126	47295654	ENSBTAG00000031890	11	+	1.30188750521823e-47	3.76424636185496
18	22692065	22694550	ENSBTAG00000012083	4	-	1.34180898491388e-47	11.7409276642999
10	16108198	16117541	ENSBTAG00000001405	11	+	1.38576521336231e-47	4.52421437511394
6	16828641	16843001	ENSBTAG00000015230	11	+	1.42227269926196e-47	2.86452676433501
23	7113303	7116676	ENSBTAG00000003039	11	-	1.49747959983937e-47	-4.3580035257773
X	731931	759484	ENSBTAG00000000185	6	-	1.57881983479091e-47	9.98081588970976
11	11540746	11548873	ENSBTAG00000021961	11	-	1.86832653192447e-47	3.13871719179219
29	32664911	32725664	ENSBTAG00000008283	11	+	2.00152381388383e-47	-3.3540362374435
25	36507966	36518507	ENSBTAG00000003160	11	+	2.18251995839708e-47	-3.69688527197352
8	5747709	5749915	ENSBTAG00000044123	4	-	2.22989249191742e-47	11.3106880726853
5	25662811	25708104	ENSBTAG00000019686	11	-	2.38048387599741e-47	-4.03666341752125
3	16827336	16829392	ENSBTAG00000021377	11	+	2.48484218378236e-47	5.98203693248041
15	41624350	41980708	ENSBTAG00000002914	4	+	2.48833916118428e-47	11.152828942282
19	31913650	31965004	ENSBTAG00000021938	4	+	2.49418177358803e-47	11.1526555246559
5	57504093	57518152	ENSBTAG00000009543	11	-	2.7831473911272e-47	-4.07965478473445
10	18965983	18992445	ENSBTAG00000001601	11	-	2.86733150013506e-47	-4.52581788444843
19	19020656	19024736	ENSBTAG00000009354	11	+	2.91068941277466e-47	-4.30336790070527
26	16030291	16065395	ENSBTAG00000037795	4	+	3.23623981993066e-47	11.4716917703773
18	53755488	53759029	ENSBTAG00000013346	4	-	3.24329660791776e-47	9.84551967906789
18	54124478	54127099	ENSBTAG00000018181	9	+	3.25600081293471e-47	6.21171602849685
16	65028276	65085110	ENSBTAG00000018220	5	+	3.4348955825329e-47	8.35101571458568
19	58439766	58579255	ENSBTAG00000044195	4	+	3.49832014670837e-47	10.7950253798902
4	49230966	49257713	ENSBTAG00000001908	11	+	3.63395772334892e-47	2.56951116352958
17	72690557	72740066	ENSBTAG00000012851	4	+	4.07270308681955e-47	10.0543362159899
8	54501517	54529786	ENSBTAG00000013960	11	+	4.1312150383384e-47	3.88532785675188
17	44600508	44665571	ENSBTAG00000014576	8	-	4.24527081611523e-47	7.86271386613393
8	71278582	71349786	ENSBTAG00000006214	7	-	4.5512509742758e-47	7.60193739124254
10	58026027	58152577	ENSBTAG00000006489	11	+	5.05791521216219e-47	-3.9220073678241
1	65541497	65620536	ENSBTAG00000001464	4	-	5.24751652844745e-47	11.3252667763237
25	26314945	26318940	ENSBTAG00000018011	11	+	6.02005873426597e-47	-4.846697146848
4	96581219	97047201	ENSBTAG00000014543	6	-	6.09864230331201e-47	8.8804838496514
8	102666739	102697281	ENSBTAG00000011027	11	-	6.58702171551334e-47	4.12544475974744
18	50771354	50785670	ENSBTAG00000020457	11	-	7.59898178137905e-47	-4.44189455749612
7	45159980	45162941	ENSBTAG00000020764	11	+	8.03202477320909e-47	-4.92834048814694
16	50811141	50834864	ENSBTAG00000020837	5	-	8.40838545245173e-47	9.46854616066094
11	73215423	73246167	ENSBTAG00000010083	11	-	1.40767671966159e-46	3.2401414199956
8	44310612	44545537	ENSBTAG00000002190	11	-	1.46686943260245e-46	-4.28596028801541
1	141029892	141100984	ENSBTAG00000007068	5	+	1.598333160832e-46	8.3293888637815
17	68506966	68519007	ENSBTAG00000019280	11	-	1.61698826336565e-46	-4.6482456932721
24	743786	776146	ENSBTAG00000036298	8	-	2.05131666804117e-46	8.80205308070691
4	113763390	113768447	ENSBTAG00000039588	11	-	2.32765377589859e-46	-5.46702133843304
4	45594205	45682229	ENSBTAG00000040058	11	-	2.34126864373902e-46	3.1176330528687
13	74068197	74088187	ENSBTAG00000003256	11	-	2.38765172585382e-46	-3.46312763070947
19	51243971	51255385	ENSBTAG00000017461	11	-	2.91765717289537e-46	-4.52205395280177
3	12546983	12563851	ENSBTAG00000022514	7	+	2.9417806548581e-46	9.5351991568265
19	54596646	54610033	ENSBTAG00000007121	11	+	3.05786402096604e-46	-4.62964442185823
3	49741374	49759098	ENSBTAG00000007842	11	+	3.09697043354689e-46	2.98159613203816
23	7687260	7756803	ENSBTAG00000013245	11	+	5.05029358050936e-46	-3.57498835225335
4	60940662	61125662	ENSBTAG00000018119	11	+	5.43705901256882e-46	-4.52562335596016
5	112261805	112372282	ENSBTAG00000002630	11	-	5.54031469850732e-46	-3.26210552899886
25	34672092	34726073	ENSBTAG00000017082	11	+	5.64305193096266e-46	3.47360032041209
6	93486377	93488711	ENSBTAG00000038148	5	-	5.92760712942552e-46	8.60316634620298
29	5082167	5133430	ENSBTAG00000000284	5	-	7.40515482823006e-46	9.71223048732528
20	56709602	56758641	ENSBTAG00000016444	11	+	7.90609564031044e-46	-4.3678795658006
11	49933203	49934214	ENSBTAG00000005654	11	-	9.69582070922641e-46	-3.87775733906852
8	45784658	45816860	ENSBTAG00000011173	5	+	1.10186549838905e-45	8.14972598907671
10	21521554	21573888	ENSBTAG00000007415	4	+	1.11228902625408e-45	11.2625656136061
29	44960929	44970707	ENSBTAG00000019334	11	+	1.13467074590973e-45	-4.17682758472836
2	71616191	71714943	ENSBTAG00000013619	4	-	1.17637816141468e-45	11.2132138507693
10	20665545	20669690	ENSBTAG00000018422	11	+	1.24810130971625e-45	-4.42810534635244
2	61582124	61585838	ENSBTAG00000001060	11	+	1.26490170856095e-45	-3.92286708335207
10	44711723	44842190	ENSBTAG00000003043	11	+	1.53532477164451e-45	-3.53719649382627
1	77752545	77932253	ENSBTAG00000021025	11	+	1.58577412684576e-45	5.72265699154838
16	52674206	52712338	ENSBTAG00000013191	11	-	1.86692037779207e-45	5.44913918303561
2	127773926	127779431	ENSBTAG00000013761	11	+	1.88132916706827e-45	-5.4182446154221
1	42518055	42531538	ENSBTAG00000004124	11	-	2.01081073688263e-45	3.04234020912032
1	42566967	42571545	ENSBTAG00000023666	4	+	2.10069753803048e-45	11.2464769809314
19	39181603	39188148	ENSBTAG00000012259	11	-	2.14804086130592e-45	2.97495371058586
8	69724703	69729317	ENSBTAG00000003341	11	-	2.43704184555057e-45	-5.11931620959247
7	20831527	20841683	ENSBTAG00000015690	4	+	2.45809733028979e-45	11.2816187980822
26	39976324	40017296	ENSBTAG00000002647	11	-	2.6151082046423e-45	-4.35191447001754
16	61858194	61886167	ENSBTAG00000014006	11	+	2.66370385670915e-45	-3.03959736323506
15	58873842	58977292	ENSBTAG00000002606	11	-	3.54448556692342e-45	4.70672788835531
X	55368950	55370786	ENSBTAG00000026139	4	+	3.83495010086722e-45	9.86740525853499
14	9615579	9639486	ENSBTAG00000017138	11	+	4.16877496634682e-45	-6.424371498306
28	24397287	24447263	ENSBTAG00000010932	11	-	4.41025561759231e-45	5.61104589155656
1	147404395	147423644	ENSBTAG00000011802	10	+	4.46535033452632e-45	7.99097283257628
3	117913715	117955245	ENSBTAG00000011534	4	+	5.07016111105633e-45	9.57091596690818
18	57031408	57036601	ENSBTAG00000043953	7	-	5.71923622363574e-45	-12.5143604261036
19	24168989	24181331	ENSBTAG00000011786	11	-	5.85769612867338e-45	3.02057098683893
15	30464925	30487308	ENSBTAG00000009749	5	-	6.23888959495183e-45	9.60885953050652
8	92824739	92865294	ENSBTAG00000020844	4	-	6.24872105492503e-45	11.1856500029825
10	65471176	65490132	ENSBTAG00000020934	11	+	6.3779407936671e-45	5.10437316723249
1	57819992	57855630	ENSBTAG00000010793	6	-	6.38632749432558e-45	7.44344033926661
16	52424101	52428456	ENSBTAG00000012247	11	+	6.54206338965564e-45	6.00921538366656
5	27828981	27842880	ENSBTAG00000016165	4	-	6.81280284351896e-45	10.8661333269415
4	86620369	86674480	ENSBTAG00000007976	11	-	7.49013947925791e-45	2.4458796291235
5	10731240	10905490	ENSBTAG00000018694	11	+	7.5790898012472e-45	4.99173782498869
25	210951	211719	ENSBTAG00000026418	4	+	8.43599236916553e-45	9.03326806744831
25	214005	214773	ENSBTAG00000026417	4	+	9.58229580713823e-45	9.03353404811809
18	46641557	46644180	ENSBTAG00000002764	11	-	9.87487929274e-45	-3.75444662067615
14	75708344	75780623	ENSBTAG00000039968	5	+	9.9018599614568e-45	10.914288588458
26	11117505	11127464	ENSBTAG00000017367	11	+	1.04380776580519e-44	2.91583387511572
18	25470740	25474347	ENSBTAG00000024869	5	+	1.10934507497232e-44	10.8414199720189
3	83494252	83658175	ENSBTAG00000019877	11	+	1.51347442033767e-44	4.14643458164225
17	74633474	74635952	ENSBTAG00000008528	11	-	1.59860572707671e-44	2.86852790673962
16	66081121	66128113	ENSBTAG00000008004	11	-	1.69198122894043e-44	-5.2185852210348
29	41378326	41381132	ENSBTAG00000040070	4	+	1.78006374695428e-44	11.2158640184039
7	55222500	55234079	ENSBTAG00000008250	9	-	1.87571748935485e-44	7.74101284341991
13	30069066	30123389	ENSBTAG00000008787	8	-	2.17054348675375e-44	7.95567465658346
1	68464486	68550787	ENSBTAG00000023607	11	-	2.29011924237633e-44	2.93093703624734
15	41241521	41291990	ENSBTAG00000004275	5	+	2.31819491455281e-44	8.24490812154846
16	53199432	53208249	ENSBTAG00000002478	11	+	2.37696659247084e-44	6.0384793870734
X	92287877	92291652	ENSBTAG00000013278	10	+	2.45531574876194e-44	6.43536518673671
14	26631189	26941726	ENSBTAG00000004954	11	-	2.5279854538505e-44	-5.05130799622196
13	38259751	38284536	ENSBTAG00000015434	11	+	2.59190070963982e-44	3.73663855154361
18	52048412	52065702	ENSBTAG00000004379	11	-	2.59867255596766e-44	2.88226421628802
19	27673003	27684649	ENSBTAG00000010527	11	+	2.77904233975549e-44	-5.00816471481591
11	62244353	62299938	ENSBTAG00000000111	11	+	2.82953206542543e-44	3.88790196100869
29	40905007	40924425	ENSBTAG00000006990	5	+	2.84094567700856e-44	11.1355862622746
9	96598248	96643275	ENSBTAG00000010347	11	-	2.9654757848775e-44	-4.4451338126064
18	13931106	13938075	ENSBTAG00000003895	11	-	3.03159399656306e-44	-4.72599466158371
11	43608811	43640302	ENSBTAG00000005257	11	+	3.14092602361857e-44	2.72968893670701
16	73894531	73939371	ENSBTAG00000012020	11	-	3.43906135085043e-44	-5.07302072810439
4	65865703	65984140	ENSBTAG00000009390	11	-	3.4652734743354e-44	5.70930088325288
9	87948483	87963094	ENSBTAG00000000880	11	+	3.68080611427384e-44	2.55911712988015
X	18524574	18549242	ENSBTAG00000013922	11	-	3.71800172193362e-44	2.70884017185381
7	45515184	45520639	ENSBTAG00000002311	11	+	3.91932175073394e-44	5.84297161692299
14	2133424	2146844	ENSBTAG00000045727	11	+	3.97623144625714e-44	4.26019766275498
1	99090971	99143289	ENSBTAG00000005871	4	+	6.02713663337019e-44	10.9909319682703
16	47827123	47934930	ENSBTAG00000021202	11	+	6.18587508547219e-44	-4.03705364525548
21	45519653	45522305	ENSBTAG00000015053	11	-	6.48223477764405e-44	3.52457923741101
2	5934155	6032782	ENSBTAG00000007787	11	+	6.94711997209153e-44	2.78793010546942
25	2478688	2488857	ENSBTAG00000016424	11	+	7.14925128204852e-44	-5.17013140624447
5	56313932	56321238	ENSBTAG00000018403	11	+	7.56423474182278e-44	-5.23683589613692
5	54884676	54935650	ENSBTAG00000002227	4	+	7.62363352697263e-44	11.1502745060254
29	46225619	46257618	ENSBTAG00000010304	11	-	7.86792122977529e-44	3.33617567344972
11	95125307	95145048	ENSBTAG00000010990	4	+	8.4833003632012e-44	8.30055753926512
2	41361136	41491255	ENSBTAG00000006159	4	-	9.5771325824203e-44	11.0827044009425
10	34202005	34280992	ENSBTAG00000021872	11	-	9.79928927715186e-44	-6.21488902312693
4	8490675	8494829	ENSBTAG00000002107	11	+	1.00096782627588e-43	6.51252963009312
14	68478179	68651684	ENSBTAG00000017165	5	-	1.08286385643508e-43	9.60702936401293
27	14906505	15022818	ENSBTAG00000016486	5	-	1.16599984365763e-43	10.1622653363804
3	94860379	94895914	ENSBTAG00000011024	11	+	1.24964957423505e-43	2.4287945852336
5	1076798	1203289	ENSBTAG00000013256	4	+	1.32538581815583e-43	11.1846463688966
2	85077800	85097107	ENSBTAG00000013196	11	-	1.38273415871595e-43	-3.93701004746455
17	71711465	71727449	ENSBTAG00000002770	11	+	1.47242453113575e-43	4.6149745829842
5	26891700	26913470	ENSBTAG00000008934	11	-	1.54400578077496e-43	-4.6905084249938
9	92246498	92318064	ENSBTAG00000003489	11	-	1.77746133478111e-43	-4.45192367377516
21	20013718	20031094	ENSBTAG00000014762	11	+	1.8327899580976e-43	-4.95094023051772
1	152379403	152515109	ENSBTAG00000011001	11	-	1.96740149346531e-43	6.10851574687883
19	34522834	34538828	ENSBTAG00000039161	11	-	2.38264323978413e-43	3.23039821738725
6	90822747	90824841	ENSBTAG00000037558	11	+	2.42418609724502e-43	-7.42260308872337
27	26041258	26064654	ENSBTAG00000009245	11	-	2.67796704518085e-43	2.53943507447676
2	112870322	112900274	ENSBTAG00000008717	11	-	3.34866318003758e-43	-4.90828425917545
10	43265125	43277198	ENSBTAG00000015202	11	+	3.35118229591492e-43	3.49141660061068
11	107167130	107189741	ENSBTAG00000002044	11	-	3.51313240981428e-43	3.35069795668416
6	100070894	100141603	ENSBTAG00000017592	11	+	3.7504385143844e-43	4.86906099880341
X	111079516	111112446	ENSBTAG00000019953	11	-	3.7673147532049e-43	-4.23543685492753
19	28306790	28315515	ENSBTAG00000008779	4	+	3.81186403400385e-43	11.0587746087036
10	73694667	73927120	ENSBTAG00000003276	11	+	3.91216155199251e-43	-3.86037325144264
6	18459379	18502809	ENSBTAG00000002049	11	-	4.48815358103763e-43	4.04249668123959
6	57070202	57251086	ENSBTAG00000039922	11	-	5.0942636683662e-43	-4.46206602437029
X	100070405	100162454	ENSBTAG00000003418	11	-	5.34710868496273e-43	-3.68159428234647
7	18236516	18243581	ENSBTAG00000002473	11	+	5.94140798185242e-43	5.52373374818004
1	8811791	8861602	ENSBTAG00000000648	4	+	6.34938657569481e-43	11.1106517737049
3	89962130	90041688	ENSBTAG00000009314	4	+	7.02898673794809e-43	11.1183327592244
X	92224130	92231344	ENSBTAG00000002561	11	+	7.29499464842758e-43	3.28841604250842
5	27044008	27047853	ENSBTAG00000021467	5	-	9.14552051951209e-43	9.55433681352175
3	16090282	16138512	ENSBTAG00000011881	4	-	9.60908280254021e-43	10.4018145313745
12	90916420	90995694	ENSBTAG00000019967	11	-	9.86622990352974e-43	-4.09858877806746
21	23119314	23262118	ENSBTAG00000015909	11	+	1.10983223469408e-42	3.68821402588236
2	117836411	118104185	ENSBTAG00000037640	8	-	1.13879870140774e-42	9.98012993537262
10	20870283	20878569	ENSBTAG00000011934	11	-	1.23612318768189e-42	4.10476420983628
17	41769526	41784176	ENSBTAG00000017069	4	+	1.25668498334634e-42	11.0163743731126
7	52714638	52774754	ENSBTAG00000010689	6	-	1.50911476850476e-42	8.63986072786392
16	60747107	60792164	ENSBTAG00000000854	11	-	1.59624065594542e-42	6.28838193443299
3	55024369	55046343	ENSBTAG00000038500	11	+	1.59679599720444e-42	-4.80286200005038
14	83360210	83456674	ENSBTAG00000013165	11	-	1.66422317874387e-42	3.22189206454024
10	45700242	45709247	ENSBTAG00000039462	11	+	1.71661049753757e-42	-5.19341847866517
13	70536646	70539478	ENSBTAG00000017594	11	-	1.79550558636795e-42	3.61440156706162
25	33983207	33987224	ENSBTAG00000001374	9	+	1.81186232413254e-42	6.42212085100776
11	9723268	9766920	ENSBTAG00000013108	11	-	1.85648567924567e-42	-5.67876508379829
13	23900872	24085889	ENSBTAG00000018033	11	-	2.11374417256996e-42	-3.16244483913759
18	34260147	34274741	ENSBTAG00000007421	10	+	2.2777937655513e-42	6.69891770615928
4	51398055	51441973	ENSBTAG00000008097	4	+	2.29991801707579e-42	11.040439841919
29	40537652	40549701	ENSBTAG00000018201	11	+	2.45809255075866e-42	2.90803924970246
6	89162541	89460195	ENSBTAG00000006507	4	-	2.65138168994587e-42	11.0177972221045
19	55893570	55902692	ENSBTAG00000003436	11	+	3.03001204606592e-42	-3.95824592160397
18	53154420	53158137	ENSBTAG00000013702	7	-	3.10341576542151e-42	-7.6296285179903
2	119079502	119091617	ENSBTAG00000047133	11	+	3.12020551362496e-42	-3.35461727126233
2	86449524	86451564	ENSBTAG00000012589	11	+	3.28735819095302e-42	2.64044258541566
21	66358949	66556801	ENSBTAG00000013491	5	+	3.31951117802238e-42	9.09838607165455
1	53995475	54043198	ENSBTAG00000000183	11	+	3.52802195497777e-42	-4.81386235426025
11	11202918	11207042	ENSBTAG00000008765	11	+	3.70351809320392e-42	2.79003456435134
14	7440522	7582740	ENSBTAG00000002181	5	-	3.71823748365201e-42	7.60521253246054
3	20746036	20755994	ENSBTAG00000001599	11	+	3.97180116288731e-42	-4.81771694177651
9	75364391	75519232	ENSBTAG00000001598	11	-	4.1940598961673e-42	6.35200270138502
13	42951020	42960765	ENSBTAG00000004273	11	+	4.26730749814885e-42	-5.4610369270598
5	44712168	44720976	ENSBTAG00000026779	11	-	4.33716848349545e-42	-5.64930591204362
20	10431452	10441126	ENSBTAG00000014239	11	-	4.52766824049047e-42	-5.71655245594794
3	3252170	3281221	ENSBTAG00000017852	11	+	6.41557660947103e-42	4.062589942846
12	25199122	25229866	ENSBTAG00000008040	11	+	6.86364884176335e-42	4.3201515694811
28	43426275	43657765	ENSBTAG00000023028	11	+	7.69280281565026e-42	-5.08053488078139
2	134345969	134380241	ENSBTAG00000030335	11	+	7.71332171487559e-42	4.04945117257955
21	40528794	40682810	ENSBTAG00000012789	4	-	8.12867018760679e-42	10.9753595863138
19	40722050	40745987	ENSBTAG00000021798	11	+	9.00803443723076e-42	4.60710754474655
4	93475458	93486895	ENSBTAG00000024291	4	+	9.15085687100684e-42	10.916069278479
2	122824335	122835401	ENSBTAG00000035081	11	+	9.24657899221983e-42	4.59593514940638
10	4409117	4418520	ENSBTAG00000035030	11	-	1.02225874316132e-41	2.76381968216411
23	27393341	27398934	ENSBTAG00000013533	11	+	1.09449624425386e-41	-3.96434058208153
X	143827183	143930209	ENSBTAG00000000211	4	-	1.35820086799955e-41	10.6194290371435
19	51592127	51599282	ENSBTAG00000001868	11	+	1.38254319985493e-41	2.59509947673235
5	114596005	114608640	ENSBTAG00000018073	11	+	1.38383849554392e-41	-4.34274412240929
8	62995708	63029685	ENSBTAG00000015378	4	+	1.4193758338435e-41	10.953351046115
9	84937828	84969252	ENSBTAG00000009784	11	+	1.45266135538215e-41	3.16568977071706
5	48563805	48743354	ENSBTAG00000044017	10	-	1.47602414729684e-41	5.83152595224448
19	52198616	52263294	ENSBTAG00000019044	11	-	1.49243222096165e-41	4.00399432747263
19	14775261	14780081	ENSBTAG00000010738	4	+	1.69888870854885e-41	8.7066813574764
13	2211088	2410692	ENSBTAG00000013116	11	+	1.87070785543706e-41	5.0684438374322
3	82250291	82315999	ENSBTAG00000019011	11	-	2.11264690889332e-41	2.90019314861691
8	112143051	112159971	ENSBTAG00000016958	11	-	2.24768906229617e-41	-3.85836381445438
10	26433796	26445634	ENSBTAG00000046668	11	-	2.40078229663826e-41	4.13451607898628
24	57380075	57487773	ENSBTAG00000005738	11	-	2.52191014482529e-41	5.33555978961432
19	56938744	56953081	ENSBTAG00000030170	11	+	2.66493292015775e-41	-3.29172918715188
16	41985338	42040600	ENSBTAG00000024493	11	+	2.86320283397898e-41	4.67354513553528
25	9604333	9662902	ENSBTAG00000020649	11	+	2.96282043904272e-41	-4.61917035474901
18	35540356	35542906	ENSBTAG00000018040	11	-	3.05888414547904e-41	-3.2761583127322
2	92068091	92126362	ENSBTAG00000027201	11	-	3.10174504824931e-41	5.76094540665056
11	30722155	30739321	ENSBTAG00000004168	11	+	3.132004854018e-41	3.67677116434228
29	45844927	45852607	ENSBTAG00000005832	11	+	3.27519215093317e-41	-3.44332192303623
19	43527202	43531702	ENSBTAG00000046264	8	+	3.66254937433969e-41	8.34555771492275
13	49550049	49561303	ENSBTAG00000005111	6	+	3.99754658288799e-41	8.48551251321596
4	113528364	113533520	ENSBTAG00000006022	11	+	3.99779225980813e-41	2.61265744528075
14	63358655	63392777	ENSBTAG00000010529	7	-	4.03512324385216e-41	8.06052929796358
3	12109820	12113234	ENSBTAG00000047988	11	-	4.42973302388627e-41	-3.75792040536317
22	16553707	16610397	ENSBTAG00000016726	11	+	4.85534589222468e-41	-5.44909453558025
3	54031911	54058648	ENSBTAG00000014857	11	+	5.42299669854814e-41	-4.31639926538203
16	66355357	66439715	ENSBTAG00000019630	8	+	5.6574510308674e-41	6.74767156478144
1	95891013	96173201	ENSBTAG00000019376	11	-	5.9130378154424e-41	3.56768472479007
1	3113948	3122613	ENSBTAG00000018854	11	-	6.12110228087389e-41	3.13401591645788
19	39351740	39363523	ENSBTAG00000014199	11	-	6.12110228087389e-41	-5.77398848576473
3	16269719	16289004	ENSBTAG00000005161	11	-	7.38032260314983e-41	-4.09711691562525
9	89558648	89563595	ENSBTAG00000014788	11	+	7.43290929926774e-41	5.47721535551782
20	182975	204785	ENSBTAG00000011895	11	-	7.55179941466022e-41	2.63524873410836
29	18477127	18488713	ENSBTAG00000019928	4	-	8.09468460038583e-41	10.866653685
18	36221701	36243479	ENSBTAG00000015991	11	+	8.48885781257993e-41	7.37219999811834
9	39107806	39259883	ENSBTAG00000011851	11	+	8.60725063256252e-41	-3.30394979606468
3	50448642	50467156	ENSBTAG00000020180	11	+	8.67807341901542e-41	2.65136790013303
28	27133425	27185945	ENSBTAG00000009984	11	+	8.82077893821412e-41	3.95875347916648
29	33240587	33255647	ENSBTAG00000020643	4	+	8.82077893821412e-41	11.1101409830745
25	33988116	33989662	ENSBTAG00000026278	5	-	9.45436092433412e-41	8.50708940425704
16	56941659	57039130	ENSBTAG00000027809	11	+	9.63449723625736e-41	-3.54461107913937
19	54312242	54405245	ENSBTAG00000000920	10	+	9.78433781890678e-41	-6.47380772255578
19	41326677	41338255	ENSBTAG00000008611	11	+	1.00252889030064e-40	7.62025652922209
X	63497120	63590236	ENSBTAG00000004432	4	-	1.03165443220628e-40	10.1642038290288
26	25960808	25972557	ENSBTAG00000023832	11	+	1.25471463478613e-40	-5.3185516578136
6	90811061	90813079	ENSBTAG00000037778	11	+	1.34202091210356e-40	6.8290106481699
15	48506849	48521081	ENSBTAG00000005251	11	-	1.4397751930662e-40	-5.44454405256513
17	55759605	55773011	ENSBTAG00000032534	11	+	1.56476195706272e-40	-3.3768608124067
13	43166166	43184380	ENSBTAG00000004625	11	+	1.71029079230792e-40	-3.24675143863505
15	54196169	54202633	ENSBTAG00000003692	11	-	1.74591302591417e-40	-4.66486207462402
8	101018439	101182488	ENSBTAG00000046602	4	+	1.92745785903796e-40	10.8669767354343
21	736182	737792	ENSBTAG00000002186	5	+	2.01657611648873e-40	9.77639465992354
1	153531716	153547327	ENSBTAG00000021906	4	-	2.11197712320745e-40	10.8711891497529
23	7082808	7086786	ENSBTAG00000003037	11	-	2.36877992095184e-40	-3.11561289318783
6	116534189	116998914	ENSBTAG00000014058	4	-	2.56070805050741e-40	10.874107942436
5	103132708	103207769	ENSBTAG00000039470	10	-	2.63061250630622e-40	-5.53033234908266
16	29150788	29177234	ENSBTAG00000008453	11	-	2.63130604284781e-40	-2.97503653295806
7	64286947	64295116	ENSBTAG00000043553	11	+	2.65548542103136e-40	9.80576438137587
27	26008822	26026228	ENSBTAG00000004173	11	+	2.77126309179246e-40	3.50861040254363
X	88410763	88621166	ENSBTAG00000022255	7	-	2.89938991778709e-40	8.34284822209912
3	54253046	54269514	ENSBTAG00000015060	11	+	2.90752721531067e-40	-4.33158536835223
17	68445521	68499477	ENSBTAG00000010368	11	-	3.16174965494199e-40	-3.25769235097186
19	20391105	20398885	ENSBTAG00000008116	11	-	3.33278313921881e-40	2.47413023591247
1	145104445	145133581	ENSBTAG00000017060	11	-	3.82472205743787e-40	-6.0208827588814
18	46654242	46656762	ENSBTAG00000018598	11	-	3.94840274748842e-40	5.42318655830166
2	120925716	120933239	ENSBTAG00000021050	4	-	3.94840274748842e-40	11.4627645938038
9	92451952	92525551	ENSBTAG00000012674	7	-	3.98386266875871e-40	8.90627779752572
12	80142500	80157134	ENSBTAG00000032084	11	-	4.22955761557751e-40	-6.34584307657351
12	20856478	20887977	ENSBTAG00000005284	4	+	4.42805789704612e-40	10.8478244439688
17	12818454	12831329	ENSBTAG00000012800	11	-	4.56818937112288e-40	3.16614681150421
19	22287404	22431563	ENSBTAG00000008424	11	+	4.82299944808654e-40	-3.91413765692572
13	38289296	38317466	ENSBTAG00000015438	11	-	4.96820370469318e-40	3.09676662052458
4	7666827	7681085	ENSBTAG00000019486	11	+	5.28900501516841e-40	5.56933024958152
26	12571208	12580580	ENSBTAG00000011734	4	-	5.86262693218472e-40	10.8779202642933
1	83765086	83817531	ENSBTAG00000017666	11	+	6.37902476898541e-40	5.05593606464202
22	43639335	43658740	ENSBTAG00000018294	10	+	6.46705322071373e-40	6.78527434073252
10	12264593	12291146	ENSBTAG00000006440	4	-	6.76659607590391e-40	11.0146872602853
18	34954744	34959266	ENSBTAG00000001286	11	+	6.93539415116908e-40	3.9366110203889
24	32680523	32897080	ENSBTAG00000023259	11	+	7.24103699473173e-40	2.74673502645839
12	21600279	21625618	ENSBTAG00000021162	11	-	7.41177391368385e-40	-3.68825400427165
5	97348104	97385488	ENSBTAG00000005868	11	+	8.28768102367755e-40	3.96224635238942
15	29313735	29344970	ENSBTAG00000023283	11	-	8.47918526621993e-40	-3.80173977229028
18	51475030	51497957	ENSBTAG00000008556	10	+	8.66573475839589e-40	-6.41723092057139
11	2250454	2252492	ENSBTAG00000020350	11	-	9.05882809564933e-40	-5.68625028642086
3	18881346	18930585	ENSBTAG00000004772	11	+	1.01434472103991e-39	2.67635673679446
7	44591315	44601348	ENSBTAG00000000717	11	-	1.0654172573924e-39	3.58335143763913
28	35366024	35378318	ENSBTAG00000020939	4	-	1.08197770387484e-39	10.8918475450432
1	98180182	98202494	ENSBTAG00000039442	11	-	1.11175127340172e-39	2.4559248872272
22	44810833	44880156	ENSBTAG00000014091	11	+	1.1740920529977e-39	-3.983345701757
28	41817914	41875990	ENSBTAG00000000231	11	+	1.20761458566133e-39	4.54572929371627
2	22253661	22294719	ENSBTAG00000001585	11	+	1.32708792164618e-39	-3.3070999750341
9	97466404	97481898	ENSBTAG00000002827	11	+	1.59037835096963e-39	2.77600011432094
16	4939774	4950977	ENSBTAG00000039196	5	+	1.66375738371173e-39	8.83406956644401
19	11943184	11951411	ENSBTAG00000014278	4	-	1.73695814916746e-39	10.8317938466004
29	37638816	37654922	ENSBTAG00000009289	11	+	1.77115994471739e-39	-4.62536691262463
17	71452536	71457053	ENSBTAG00000018084	11	-	1.87110549852571e-39	2.52843201146231
15	42911043	42913326	ENSBTAG00000021048	8	-	1.91494406000264e-39	8.19468908673586
9	84028747	84136430	ENSBTAG00000015181	8	-	2.20964545415782e-39	6.46973232584707
29	8669605	8673380	ENSBTAG00000040128	11	+	2.45251693846844e-39	7.00847514946585
23	28355360	28358332	ENSBTAG00000019386	11	-	2.88987620209073e-39	-3.825626006763
25	36728416	36729808	ENSBTAG00000010521	11	-	2.9705100131002e-39	-4.90590612585546
10	33950023	34069008	ENSBTAG00000032518	11	+	3.11293556448183e-39	5.54281680521587
19	27447121	27451108	ENSBTAG00000020854	4	+	3.14244372411202e-39	10.9648705985887
13	81854046	81863004	ENSBTAG00000030556	11	-	3.18907043076103e-39	-3.20412151709566
27	12619928	12807702	ENSBTAG00000021133	4	+	3.24756644244454e-39	10.5185495895373
12	28073217	28110415	ENSBTAG00000013984	4	-	3.39778748678939e-39	10.7860086300959
14	38745908	38775000	ENSBTAG00000020143	11	+	3.51748361805756e-39	2.76990777690924
6	45927553	45930819	ENSBTAG00000013980	4	+	3.7129831257316e-39	10.0635836104212
7	33089539	33101644	ENSBTAG00000012994	4	+	3.78344933723524e-39	9.1385616230898
17	65519356	65552128	ENSBTAG00000014376	11	-	3.83684602476886e-39	-2.62772298539054
2	1243722	1247799	ENSBTAG00000015841	11	-	4.02556482971044e-39	2.62233176774448
17	70643237	70683856	ENSBTAG00000017738	11	+	4.24360582514681e-39	3.40657651116857
29	46087141	46090005	ENSBTAG00000003548	11	+	4.33996187544873e-39	-3.09844734244641
16	24795632	24857143	ENSBTAG00000010460	11	+	4.3418288877494e-39	4.23694175879252
2	126844576	126857428	ENSBTAG00000019252	4	+	4.43595522079149e-39	10.2936663700338
11	87466580	87473817	ENSBTAG00000008216	11	-	4.82768216092518e-39	-5.52557019561714
19	45259543	45281127	ENSBTAG00000008088	11	-	4.84454142156417e-39	-5.39057225648694
6	71373512	71421283	ENSBTAG00000007173	11	+	4.92525411801253e-39	5.55121380527038
19	18456445	18497948	ENSBTAG00000018381	11	+	5.04142245479159e-39	-3.1174898005988
6	22959365	23041858	ENSBTAG00000009035	11	+	5.91765552427596e-39	-4.96859884015218
11	2119289	2130742	ENSBTAG00000011553	11	+	6.04042793637682e-39	2.50576746911026
14	1957553	1966646	ENSBTAG00000017281	11	+	6.33984822221581e-39	5.70670284734996
19	39254139	39265047	ENSBTAG00000013523	11	+	6.34919587222201e-39	-3.38196736454336
28	2167763	2177307	ENSBTAG00000018691	11	-	6.42692568600862e-39	4.61242284065468
2	121486297	121509903	ENSBTAG00000017605	11	+	6.58357937029482e-39	2.88302336898675
17	43348701	43457620	ENSBTAG00000043959	4	+	6.63525841840985e-39	9.53971966267336
3	11533839	11539776	ENSBTAG00000039366	11	-	7.06732696961064e-39	-4.87395339823338
23	18671463	18805208	ENSBTAG00000004104	11	+	7.37200542794479e-39	-5.43476107898462
25	9330474	9359612	ENSBTAG00000007177	8	-	8.1772878721968e-39	7.9355727835405
11	10489731	10497683	ENSBTAG00000015193	11	+	8.49841342753856e-39	3.1715770127587
5	76266276	76282792	ENSBTAG00000015043	11	-	8.52538636148667e-39	-3.7975362433232
3	19695880	19698696	ENSBTAG00000020394	11	-	8.80486692961747e-39	-4.61873967370726
2	129707281	129711866	ENSBTAG00000005002	11	+	9.29613653987353e-39	3.64894388330297
3	102718270	102744545	ENSBTAG00000017656	11	-	1.10060832612498e-38	2.87756354344431
26	50515051	50527036	ENSBTAG00000035072	4	+	1.11117268368048e-38	10.8183386646408
7	54690460	54702923	ENSBTAG00000008437	8	-	1.15750999787604e-38	7.00841221636877
13	7018842	7051645	ENSBTAG00000017188	6	+	1.16049089159528e-38	7.95727223579343
25	1391461	1393086	ENSBTAG00000033015	11	+	1.19385661788245e-38	2.51751351320887
23	14959071	14965828	ENSBTAG00000002919	11	-	1.20549115893491e-38	6.03715398551677
1	132103023	132129289	ENSBTAG00000015198	4	+	1.21516695722007e-38	10.785844828532
7	21088134	21099619	ENSBTAG00000010215	8	-	1.49203125424958e-38	11.569880965997
7	18128318	18163612	ENSBTAG00000003434	11	+	1.51833876872978e-38	-6.09392303934029
6	58779367	58816666	ENSBTAG00000005773	11	+	1.61538171684132e-38	2.82959479963829
18	53501994	53508395	ENSBTAG00000008182	11	+	1.62579605160436e-38	-8.58071299481215
10	28331828	28339111	ENSBTAG00000020040	11	+	2.42059264668827e-38	-3.19327077809132
6	69526334	69553387	ENSBTAG00000014601	11	-	2.42373889583154e-38	3.81167183344867
8	63703646	63767456	ENSBTAG00000007659	11	-	2.47673165103228e-38	-5.03006010560703
4	117906797	117920021	ENSBTAG00000001592	11	+	2.55390884638922e-38	4.19918655077212
3	54790801	54816647	ENSBTAG00000024272	10	+	2.63084299504603e-38	-5.51523776256687
X	113924566	113949565	ENSBTAG00000014304	5	+	2.74978588476356e-38	9.9913215951024
19	56402886	56418246	ENSBTAG00000013556	11	+	2.76906212024889e-38	-3.31946637000768
8	77785566	77910313	ENSBTAG00000005247	4	-	2.80440120970957e-38	10.7617490822016
11	47736287	47754240	ENSBTAG00000004364	11	-	2.90333981048951e-38	4.51908804885985
3	90055298	90127142	ENSBTAG00000018747	4	-	2.90633843613443e-38	9.48801212300651
3	18768795	18770416	ENSBTAG00000015145	11	+	3.09666470971769e-38	-4.5809944322873
25	649252	652835	ENSBTAG00000000177	4	+	3.25232848180081e-38	10.6886749154072
25	38871559	38886919	ENSBTAG00000009237	11	-	3.84302353768075e-38	2.79302658726361
8	77260360	77298847	ENSBTAG00000015361	4	-	4.13830391447677e-38	8.42511408214379
8	82396094	82438817	ENSBTAG00000019554	3	-	4.51247039287089e-38	11.4027609415525
19	56300412	56321456	ENSBTAG00000030174	11	+	4.73442977089454e-38	2.609952485135
15	82124875	82138170	ENSBTAG00000012989	11	-	6.56367697814546e-38	3.15409690281733
13	61619568	61628687	ENSBTAG00000014176	5	+	7.05343079512452e-38	8.76506781044662
7	20787832	20800309	ENSBTAG00000031658	4	+	7.42575686163015e-38	10.6110439564756
14	60994138	61520208	ENSBTAG00000001649	4	-	7.59487279752594e-38	10.2413470155322
10	36404113	36419370	ENSBTAG00000002921	11	-	7.96540855301171e-38	2.42467661672345
20	35248387	35347535	ENSBTAG00000001492	11	+	8.04168444275218e-38	-4.6447562748258
3	84749655	85167847	ENSBTAG00000000074	11	-	8.23255370706521e-38	5.76540197419963
18	50056570	50073609	ENSBTAG00000010508	11	-	9.54021674127734e-38	3.05865356892051
28	26253843	26406118	ENSBTAG00000011741	4	+	1.02276716777849e-37	10.7754876143223
9	69513252	69514728	ENSBTAG00000040543	4	+	1.11243906530919e-37	10.7991425679482
1	22123654	22181827	ENSBTAG00000002623	11	+	1.15828340996049e-37	-3.86672104311743
19	42650884	42655321	ENSBTAG00000011454	4	+	1.32732541814862e-37	10.3586014037454
2	119476495	119490380	ENSBTAG00000017855	11	+	1.52374706730653e-37	-4.51002987082906
8	49354206	49408166	ENSBTAG00000008103	10	-	1.74635855949679e-37	11.99192261937
15	66987986	67099792	ENSBTAG00000037389	11	+	1.79054815779864e-37	5.61382538988437
26	14460221	14463796	ENSBTAG00000021118	6	+	1.80913407889655e-37	8.50646576459179
23	6123033	6409848	ENSBTAG00000014581	4	-	1.88261234029676e-37	9.09919154076246
8	102784500	102790524	ENSBTAG00000009087	11	+	1.88802583024151e-37	2.67942416473842
4	113602366	113604046	ENSBTAG00000038241	11	+	1.95939632426438e-37	3.47318844272723
2	115790539	115794253	ENSBTAG00000021308	8	-	2.27572485896686e-37	8.72780645087136
4	77572131	77593152	ENSBTAG00000044146	4	+	2.64709326261919e-37	10.7128348530326
7	98715724	98767729	ENSBTAG00000039275	11	+	2.64969209109336e-37	-2.89434290331626
7	39693213	39712385	ENSBTAG00000014898	11	-	2.69097251953521e-37	-4.70694078754528
1	84366237	84428658	ENSBTAG00000010397	11	-	3.0789929310875e-37	-4.59410129436076
14	1604104	1609477	ENSBTAG00000004970	11	+	3.08848284492325e-37	-2.94873555705487
14	50844178	51066191	ENSBTAG00000017694	11	+	3.14321449467251e-37	-4.83550801493243
13	15984601	16002940	ENSBTAG00000017243	11	-	3.1478721573569e-37	-7.23366061444195
23	28469734	28473401	ENSBTAG00000020116	11	-	3.53243842713321e-37	-3.79242589292857
17	73425745	73434932	ENSBTAG00000006608	11	-	3.59775028060525e-37	3.82156752202189
4	80866976	81642046	ENSBTAG00000032121	11	-	3.73361851780449e-37	4.95265940233708
17	67407098	67536194	ENSBTAG00000044022	11	+	3.8264975765661e-37	5.11070606204727
11	25585492	25587785	ENSBTAG00000003553	11	-	3.85025106394457e-37	-3.71455503795702
18	14761259	14769914	ENSBTAG00000023730	7	+	4.1929314448285e-37	-7.5094754838716
2	122557457	122611951	ENSBTAG00000010050	6	+	4.24066435046319e-37	8.98880520012948
19	9697826	9707120	ENSBTAG00000015368	11	-	4.25002895727874e-37	4.83088798644966
7	21676707	21748618	ENSBTAG00000008520	11	-	4.95932340635464e-37	2.81981825070426
15	44335341	44460360	ENSBTAG00000005356	11	+	5.10024094897072e-37	4.6865556938767
4	93609407	93636607	ENSBTAG00000006253	4	+	5.29625234305911e-37	10.4000243300748
4	78160490	78174798	ENSBTAG00000008143	11	-	5.44883326889895e-37	-2.63372016713137
X	8248269	8268594	ENSBTAG00000026067	11	+	5.47143559627505e-37	-4.9933332406237
9	90836601	90852725	ENSBTAG00000043975	4	+	5.57813246880053e-37	10.7212803132799
7	18967188	18970399	ENSBTAG00000047424	11	-	5.84682590711189e-37	5.28552658924707
3	15521493	15528093	ENSBTAG00000020244	11	-	6.7701496279147e-37	5.3029129876139
15	25255392	25256211	ENSBTAG00000008220	11	-	6.8642722387234e-37	3.39088017051433
4	112989513	113006466	ENSBTAG00000017143	11	-	7.00538397914615e-37	2.86195920751769
23	15148076	15163188	ENSBTAG00000017593	11	-	7.05608719083155e-37	-4.65924392865054
14	34040795	34340573	ENSBTAG00000022169	4	+	8.05496556339391e-37	10.7037862787296
2	105378990	105397646	ENSBTAG00000007062	4	-	8.26118344675748e-37	10.6732155152588
8	77345881	77348597	ENSBTAG00000015804	11	-	8.54072820659445e-37	2.46962159765347
18	55899437	55922868	ENSBTAG00000009177	6	-	8.637395769265e-37	7.43886668314087
15	27906598	27909370	ENSBTAG00000019770	10	-	9.09402363474915e-37	11.8233123499454
2	71380829	71424474	ENSBTAG00000007111	11	+	9.58702041387681e-37	4.4749840455666
27	33747817	33776271	ENSBTAG00000003509	11	+	1.18757388068095e-36	-3.69980330828529
16	50705000	50803757	ENSBTAG00000020839	8	+	1.22386564575738e-36	8.3308392730592
2	111602254	111631564	ENSBTAG00000008431	7	+	1.24988310407036e-36	7.66021006423563
11	70656464	70733268	ENSBTAG00000007378	10	-	1.27713110921541e-36	-6.41752775841115
19	54559537	54566816	ENSBTAG00000013573	11	-	1.51951057781262e-36	-4.16325438900173
11	48848623	48905318	ENSBTAG00000011601	11	+	1.55365069392411e-36	-2.80747488969306
6	104099622	104136963	ENSBTAG00000011354	11	+	1.56179742107321e-36	2.64740077940144
19	54647277	54666987	ENSBTAG00000018661	11	+	1.60958308127582e-36	-2.90832956315258
2	119144803	119159455	ENSBTAG00000037989	11	+	1.65273732643716e-36	-5.75921085496796
4	48267574	48302663	ENSBTAG00000020848	11	+	1.79749996903162e-36	-3.77856036795244
25	987389	989247	ENSBTAG00000016520	5	-	1.98062173212806e-36	10.0939795374505
12	16418105	16456993	ENSBTAG00000013371	11	-	2.056216011782e-36	-3.31523563742987
23	27775677	27779418	ENSBTAG00000014435	11	-	2.07962653739841e-36	-4.69833785737593
22	53448775	53486047	ENSBTAG00000008013	4	+	2.16111619640877e-36	10.3763240047211
X	1975397	2038024	ENSBTAG00000000501	10	-	2.40728732439668e-36	5.76950799180669
3	54307499	54323003	ENSBTAG00000017670	11	-	2.50816025807867e-36	-5.10241597877291
24	9741023	9744662	ENSBTAG00000037907	7	+	2.6726376038292e-36	7.86943525380626
6	23047056	23077431	ENSBTAG00000002526	11	+	2.71365402402329e-36	5.17138128244097
22	39175037	40360572	ENSBTAG00000021911	11	-	2.75192812854727e-36	5.62216773982753
13	63346797	63361747	ENSBTAG00000031354	3	+	3.69485679932649e-36	10.9292557892169
13	74092648	74179111	ENSBTAG00000003257	11	+	4.89633832056545e-36	-3.06968065747998
7	5101427	5105930	ENSBTAG00000039335	11	-	4.99736396636076e-36	-3.31992978215811
14	2341289	2346302	ENSBTAG00000021474	11	-	5.00149526726779e-36	-3.81459037691668
25	42330025	42362918	ENSBTAG00000015952	11	+	5.08379151654768e-36	-5.30917367372732
8	100408791	100511233	ENSBTAG00000017063	11	-	5.1041288241658e-36	6.07693466286277
3	115210339	115232304	ENSBTAG00000013869	11	+	5.12970779044312e-36	3.74806457823042
5	116021729	116048708	ENSBTAG00000039784	11	+	5.20330264038725e-36	-3.87302881965421
7	63816087	63900637	ENSBTAG00000001692	11	+	5.37615864128491e-36	4.18791914791637
21	27054891	27108980	ENSBTAG00000032951	11	+	5.45267304477054e-36	8.19543798599244
21	56629746	56773304	ENSBTAG00000000838	11	-	5.55979256671521e-36	-3.27197755107123
19	40779126	40864311	ENSBTAG00000011003	11	-	5.77748444109013e-36	-5.53446283862334
26	14042392	14087768	ENSBTAG00000009383	11	+	6.31829735890891e-36	-4.90654719395909
3	54345573	54369322	ENSBTAG00000038938	11	+	6.44585587230521e-36	-4.41816431331237
14	47432902	47461083	ENSBTAG00000007423	4	+	6.55926377885091e-36	8.24040599819922
21	20176385	20193035	ENSBTAG00000002786	11	-	7.04370688459473e-36	-4.50087521232278
18	51658122	51678112	ENSBTAG00000018912	11	-	7.0466991814693e-36	-3.55819270539097
23	10892082	10918349	ENSBTAG00000014172	11	+	7.13042108495904e-36	-4.09542740321838
5	5557938	5559917	ENSBTAG00000034985	11	-	8.13031209266388e-36	4.95234427174216
23	11133035	11206519	ENSBTAG00000014253	11	+	9.17704219832365e-36	-3.57053058124058
23	47355127	47510231	ENSBTAG00000019234	4	-	9.44839982093669e-36	8.55432390213603
2	127429584	127431204	ENSBTAG00000009580	11	-	1.06299086742824e-35	-3.36852827899017
17	70724860	70727762	ENSBTAG00000001187	10	-	1.06641903692197e-35	5.69856985537986
18	10250179	10263073	ENSBTAG00000004248	11	+	1.10284434768531e-35	2.68876611456639
23	27533910	27536674	ENSBTAG00000025471	11	-	1.15975406583849e-35	-4.76480415482556
10	21438714	21443574	ENSBTAG00000019692	11	-	1.19585246305974e-35	3.06067637210301
GJ058424.1	10381	37633	ENSBTAG00000020495	11	-	1.21038020991181e-35	2.79020804898342
4	35563537	35789896	ENSBTAG00000024394	4	+	1.25751913560735e-35	10.5849041492158
19	28447633	28452478	ENSBTAG00000001717	11	-	1.3302739327624e-35	-5.32374515783453
1	148057294	148082061	ENSBTAG00000005503	11	+	1.39960690926244e-35	-3.13177183772411
22	36005377	36134917	ENSBTAG00000010581	9	+	1.74502041631201e-35	6.22263347474147
25	36326327	36335481	ENSBTAG00000001131	11	-	1.91375974267247e-35	-2.88589126109613
15	22838239	22905944	ENSBTAG00000034193	11	+	1.94410889011734e-35	4.21992795580221
8	60134671	60196453	ENSBTAG00000011403	11	+	1.9539968218858e-35	3.93199698040937
13	75979001	76062341	ENSBTAG00000000873	11	-	1.96626302769723e-35	2.85889226846799
5	108705364	108724898	ENSBTAG00000009050	11	+	1.96806027122858e-35	3.01955191193066
28	6492388	6559855	ENSBTAG00000004515	11	+	2.31100414244803e-35	-5.26784348735341
25	36518983	36520386	ENSBTAG00000039601	11	+	2.33753514411226e-35	-3.8046045675266
4	113675459	113697512	ENSBTAG00000014402	11	+	2.41420669343424e-35	-4.57364304825086
5	48917721	49009466	ENSBTAG00000014758	4	+	2.52845471167597e-35	10.5034808106134
5	75641216	75659769	ENSBTAG00000007531	11	+	2.56550716534648e-35	-5.35292567770055
7	85666057	85782896	ENSBTAG00000014906	11	+	2.73501253953044e-35	-3.59288616154529
5	95706360	95796211	ENSBTAG00000015562	11	+	3.00111284617425e-35	-4.00690464229021
3	43189904	43230271	ENSBTAG00000006320	11	+	3.13090724336128e-35	2.91766182920039
5	45246216	45263369	ENSBTAG00000031919	11	-	3.15850286604701e-35	2.25413108249686
5	89554511	89620721	ENSBTAG00000017260	4	-	3.21561004388253e-35	9.94308599315174
9	41246267	41256989	ENSBTAG00000017992	11	+	3.28307562766051e-35	2.53167449560448
25	27602221	27639821	ENSBTAG00000047238	11	+	3.64386437642206e-35	-5.2604660580286
6	16376641	16510240	ENSBTAG00000010564	11	+	3.72388080871141e-35	3.27815182717972
19	34084459	34104983	ENSBTAG00000007581	11	-	4.1487319381576e-35	-4.34044586358124
19	25623821	25634931	ENSBTAG00000007429	10	+	4.48948081907047e-35	5.94217271870887
7	38732389	38795851	ENSBTAG00000020489	8	+	5.05933144894761e-35	7.26011609503699
26	16231616	16288568	ENSBTAG00000023955	4	+	5.2185642615905e-35	10.7750296523089
13	6743961	6879038	ENSBTAG00000014252	4	+	5.28060184279204e-35	10.5277636953276
10	26134841	26142255	ENSBTAG00000000843	11	+	5.42010025711264e-35	5.98853340940639
2	90432215	90456178	ENSBTAG00000019298	11	+	5.9524219090457e-35	2.83648222822006
26	742616	760794	ENSBTAG00000003634	11	-	6.55193769533702e-35	2.74461070710716
21	34970952	35025051	ENSBTAG00000015779	11	-	6.70305064930708e-35	-2.94418925131562
13	43526441	43538233	ENSBTAG00000007648	11	-	7.19327810663549e-35	2.52448451316265
3	8392621	8395532	ENSBTAG00000020153	11	-	7.24720886491687e-35	2.9437039323045
15	29093383	29102483	ENSBTAG00000005215	11	+	7.38407380215771e-35	-4.36471298170298
1	72670962	72684269	ENSBTAG00000023600	4	+	7.73037644618365e-35	10.5804143647398
10	86883738	86887169	ENSBTAG00000004322	11	+	7.82210359201774e-35	-5.72772087061205
10	36906001	36936265	ENSBTAG00000010774	11	+	7.9569940828399e-35	-4.38167053884181
8	112194563	112214586	ENSBTAG00000003012	11	-	8.02405743199152e-35	-3.25191900145025
2	46648516	46664675	ENSBTAG00000015962	11	+	8.30954176848971e-35	2.59744172037808
X	85245061	85298606	ENSBTAG00000011291	11	-	8.3232297786257e-35	3.59965507174457
18	56296918	56301647	ENSBTAG00000012186	5	+	8.79364169418159e-35	6.74554811558552
2	119657308	119664584	ENSBTAG00000026710	4	+	8.84358055106638e-35	10.4933961349283
21	57075108	57117586	ENSBTAG00000003375	4	-	8.97053054110683e-35	10.4763337006395
18	46644288	46646601	ENSBTAG00000023610	11	-	9.24563476643026e-35	-2.79363391418126
5	117677521	117738845	ENSBTAG00000007102	11	+	9.40185139965269e-35	-4.3126441515281
21	22530901	22614701	ENSBTAG00000013060	11	-	9.55284222567355e-35	-3.06461097145182
X	13452404	13501004	ENSBTAG00000018247	11	+	1.02327675181552e-34	3.36704862593344
5	73990686	74009154	ENSBTAG00000015595	11	+	1.0415357650194e-34	-3.39274902238928
10	36425457	36429223	ENSBTAG00000013477	11	+	1.09400020710662e-34	2.86266176828846
[truncated: 6,935 more rows]
