# Supplementary material for: Multi-species annotation of transcriptome and chromatin structure in domesticated animals
Source: BMC Biol. 2019 Dec 30;17:108. doi: 10.1186/s12915-019-0726-5 (PMC6936065; doi:10.1186/s12915-019-0726-5)
Supplement: Supplementary file 4 — Additional file 4 Reference DE genes (all combinations): the archive contains four folders, one for each species (bos_taurus, capra_hircus, gallus_gallus, sus_scrofa). Each folder contains itself two subfolders, one for each model: diffcounts.nominsum (Model 1) and diffcounts.cdvsliver (Model 2). Results of Model 1 are given in: • refgenes.counts.min2tpm0.1.normcounts.diff.readme.idx • refgenes.counts.min2tpm0.1.normcounts.diff.cd4.cd8.bed • refgenes.counts.min2tpm0.1.normcounts.diff.cd4.liver.bed • refgenes.counts.min2tpm0.1.normcounts.diff.cd8.liver.bed Results of Model 2 are given in: • refgenes.counts.min2tpm0.1.normcounts.diff.readme.idx refgenes.counts.min2tpm0.1.normcounts.diff.cd.liver.bed All bed files contain the coordinates and id of the genes found to be differentially expressed between the two conditions. The file also contains the normalized read counts of those genes in the different samples as well as the adjusted pvalue, logFC and normLogFC (see readme.idx file for more details). [file 12915_2019_726_MOESM4_ESM.gz › de.refgn/sus_scrofa/diffcounts.nominsum/refgenes.counts.min2tpm0.1.normcounts.diff.cd8.liver.bed]

10	10115926	10127714	ENSSSCG00000027882	4	+	0	17.0684001588665
10	65559039	65689638	ENSSSCG00000011147	4	+	0	20.5672276948447
10	9527527	9562845	ENSSSCG00000039095	4	-	0	15.6264172300885
11	13224958	13259033	ENSSSCG00000009361	4	-	0	18.0857406748113
1	113429906	113604306	ENSSSCG00000004596	5	-	0	17.0448267146623
1	114424150	114598931	ENSSSCG00000035038	4	-	0	17.1780569078979
1	118913443	118952453	ENSSSCG00000004616	4	+	0	15.7223858843003
1	121528924	121579121	ENSSSCG00000004643	4	-	0	16.6963826398356
1	15757678	15779492	ENSSSCG00000004093	4	-	0	16.0762167129027
12	11374027	11447292	ENSSSCG00000026473	4	+	0	16.3133629715491
12	12826785	12839175	ENSSSCG00000040910	4	-	0	22.0604873242484
12	19961789	19975783	ENSSSCG00000036449	4	-	0	19.2919124792391
12	19996342	20006198	ENSSSCG00000017383	4	-	0	19.192578579814
1	226161372	226217339	ENSSSCG00000028996	4	-	0	21.824441866226
12	3692185	3696820	ENSSSCG00000031092	4	+	0	16.0222666608643
12	39618320	39622574	ENSSSCG00000040940	4	+	0	19.4175230871736
1	242978614	243050442	ENSSSCG00000038171	4	-	0	17.2884694088576
1	243035153	243039581	ENSSSCG00000005398	4	-	0	16.6009631632568
12	52478894	52506574	ENSSSCG00000017932	4	-	0	16.0504851204337
12	52536737	52544706	ENSSSCG00000024926	6	-	0	17.6839195993761
1	254684180	254698261	ENSSSCG00000005485	4	-	0	19.718605317705
1	254939148	254943054	ENSSSCG00000005488	4	+	0	20.9876759985642
1	270531588	270586378	ENSSSCG00000005701	4	+	0	19.8769014417881
1	273227299	273295571	ENSSSCG00000005740	4	-	0	17.6397301300645
1	29060743	29079324	ENSSSCG00000028115	4	+	0	16.1915722275043
1	31003337	31023731	ENSSSCG00000004181	4	+	0	15.736315816956
13	124426307	124438843	ENSSSCG00000011799	4	+	0	22.622736587265
13	124505294	124516415	ENSSSCG00000011801	4	+	0	22.4541679601299
13	124521205	124561264	ENSSSCG00000011802	5	+	0	21.6583025374587
13	127710736	127730765	ENSSSCG00000040904	4	-	0	17.8840394598296
13	131325122	131337672	ENSSSCG00000025128	4	-	0	17.4331248644675
13	139659696	139710205	ENSSSCG00000021227	4	+	0	17.6274272361932
13	140364074	140406268	ENSSSCG00000011890	4	-	0	16.6152065993414
13	148496546	148578631	ENSSSCG00000011933	4	-	0	15.7724385119553
13	29479279	29484683	ENSSSCG00000036227	4	+	0	16.03032392383
13	32683125	32699857	ENSSSCG00000011397	4	+	0	18.3431632796836
13	34433399	34440054	ENSSSCG00000011432	11	+	0	8.13031227299048
13	34892308	34924812	ENSSSCG00000011450	4	+	0	21.3872523791525
13	34892342	34935014	ENSSSCG00000011451	4	+	0	20.1444830693559
13	66998266	67118249	ENSSSCG00000039850	4	+	0	16.4769011790503
13	74930654	74970593	ENSSSCG00000011640	4	+	0	23.5970880902942
13	88934984	88980310	ENSSSCG00000011695	4	+	0	16.3583719941778
13	89701282	89732667	ENSSSCG00000011703	4	+	0	16.3172849090391
14	101273660	101368158	ENSSSCG00000010455	4	-	0	16.4235655569656
14	105036960	105044712	ENSSSCG00000010479	4	-	0	20.9513046990113
14	10630699	10733071	ENSSSCG00000009661	4	-	0	16.2993903053426
14	106437647	106613121	ENSSSCG00000010488	4	+	0	18.2700128194543
14	111234041	111301769	ENSSSCG00000010546	4	-	0	21.4788442621116
14	111253509	111262646	ENSSSCG00000010549	4	-	0	18.3166599646251
14	11301009	11332795	ENSSSCG00000009667	4	+	0	17.0046176665511
14	123893996	123932961	ENSSSCG00000010639	4	+	0	18.5047912158066
14	141690552	141703677	ENSSSCG00000010780	4	+	0	21.4283420005045
14	14577043	14597766	ENSSSCG00000021767	4	+	0	15.8203067960334
14	15718521	15763710	ENSSSCG00000009699	4	+	0	17.1428641751656
14	30845513	30859308	ENSSSCG00000009805	4	+	0	20.0210481755237
14	41931078	41950654	ENSSSCG00000009942	5	-	0	15.2924109053015
14	47405808	47421277	ENSSSCG00000010008	4	-	0	18.6750709928901
14	50427114	50436468	ENSSSCG00000010093	4	+	0	19.9677355171026
14	55239631	55348956	ENSSSCG00000026819	4	+	0	18.135047198125
14	59643291	59657843	ENSSSCG00000010184	4	+	0	19.5948819373764
14	75726366	75754331	ENSSSCG00000010293	4	+	0	15.7701242672109
14	75752295	75778961	ENSSSCG00000010291	4	-	0	16.503723534115
14	82077948	82085609	ENSSSCG00000024252	4	-	0	18.9360613639371
14	82111315	82126341	ENSSSCG00000010337	4	-	0	17.4831881495887
14	98908605	98987281	ENSSSCG00000010431	4	+	0	18.2895598992864
15	120809883	120852200	ENSSSCG00000016199	4	+	0	19.4443684247792
15	134282687	134309616	ENSSSCG00000016315	4	+	0	19.5904119336091
15	137235940	137255706	ENSSSCG00000016328	4	-	0	16.0274152192343
15	46585601	46795116	ENSSSCG00000036679	4	-	0	13.6630418437717
15	47071494	47103622	ENSSSCG00000015799	4	+	0	18.5941557835637
15	59664716	59709379	ENSSSCG00000015862	4	+	0	15.7834962990575
15	65088283	65132719	ENSSSCG00000021938	4	+	0	17.9281583634849
15	75286593	75487049	ENSSSCG00000015926	4	-	0	18.6984383186969
15	93556913	93596360	ENSSSCG00000016034	4	+	0	17.4908322904365
15	95874397	96066990	ENSSSCG00000016061	4	+	0	17.6552556842936
16	20574178	20617874	ENSSSCG00000016829	4	-	0	18.1680037633345
16	25843207	25902707	ENSSSCG00000016859	4	+	0	15.8278956302491
16	26023985	26083742	ENSSSCG00000016861	4	-	0	18.8978683157947
16	47600179	47652445	ENSSSCG00000021514	4	+	0	15.9504161883454
1	7061968	7109531	ENSSSCG00000004038	4	+	0	22.3707845607942
17	16746159	16802485	ENSSSCG00000027439	4	-	0	17.9471745582248
17	31993885	32024790	ENSSSCG00000007146	4	+	0	14.5950663799821
1	7339284	7365520	ENSSSCG00000004041	4	-	0	18.4377308281009
17	41393809	41432631	ENSSSCG00000028758	4	+	0	18.4770249056851
17	46188263	46208787	ENSSSCG00000024325	4	+	0	16.116401161686
17	5191968	5271849	ENSSSCG00000006987	4	+	0	17.1448649125267
17	5329745	5507225	ENSSSCG00000040013	4	-	0	16.2348515173288
17	5547228	5596430	ENSSSCG00000035335	4	-	0	20.0930689976169
17	57930355	57938817	ENSSSCG00000007507	4	+	0	19.7706172886704
17	9045587	9073619	ENSSSCG00000032653	4	-	0	17.919277875766
1	82251238	82279682	ENSSSCG00000023415	4	+	0	18.290837830296
18	42209401	42218864	ENSSSCG00000016676	4	+	0	18.2224209025171
18	55903698	55906981	ENSSSCG00000035419	4	-	0	18.320205694829
1	99081903	99110876	ENSSSCG00000004509	5	+	0	16.2957589079877
2	10206004	10239763	ENSSSCG00000013093	4	+	0	15.9951995656972
2	102334819	102491856	ENSSSCG00000029805	4	+	0	16.4568463879769
2	12365024	12424328	ENSSSCG00000040088	4	+	0	20.5492943708791
2	138109208	138120318	ENSSSCG00000014315	4	-	0	19.1940253666739
2	2033596	2058011	ENSSSCG00000012855	4	+	0	13.922853016396
2	61893237	62070952	ENSSSCG00000027013	4	-	0	17.7700345905473
2	68890389	68921623	ENSSSCG00000013665	4	+	0	17.9572466251979
2	71433110	71438552	ENSSSCG00000039007	4	+	0	16.5863690146064
2	74577003	74601829	ENSSSCG00000013501	4	-	0	17.9661269788204
2	78799448	78802256	ENSSSCG00000028488	4	-	0	15.8309061397535
2	80841542	80853791	ENSSSCG00000014047	4	-	0	15.9395421818258
2	8548521	8574622	ENSSSCG00000013057	4	-	0	16.410342488457
2	8578912	8603268	ENSSSCG00000028537	4	-	0	16.4694475958939
2	8734046	8750831	ENSSSCG00000025413	4	-	0	17.7467033818426
2	87791337	87867245	ENSSSCG00000014110	4	-	0	19.4691244217472
2	87866547	87884229	ENSSSCG00000014111	4	+	0	18.3693322855479
2	87910621	87935392	ENSSSCG00000014108	4	+	0	20.620796568754
2	89855165	89905197	ENSSSCG00000036095	4	-	0	17.2080258256599
3	107987074	108053169	ENSSSCG00000008522	4	+	0	18.4808516243073
3	10894339	10934049	ENSSSCG00000007710	5	-	0	14.8977786495419
3	117275926	117319868	ENSSSCG00000008595	4	+	0	22.503478924367
3	132811565	132819553	ENSSSCG00000032221	4	+	0	15.8473204511432
3	17987220	18002159	ENSSSCG00000027454	5	+	0	16.6545723392698
3	24841385	24852813	ENSSSCG00000007850	4	-	0	15.8483305603667
3	25296201	25327081	ENSSSCG00000030033	4	-	0	19.896264274219
3	25357946	25387826	ENSSSCG00000007858	4	-	0	19.1407549148572
3	57849806	57855268	ENSSSCG00000008214	4	+	0	18.2054080644422
3	6615342	6892457	ENSSSCG00000023320	5	+	0	21.9501123529982
3	68624112	68630951	ENSSSCG00000008284	4	+	0	17.1466399438681
3	69250671	69254051	ENSSSCG00000021579	4	+	0	17.8032704835539
3	8903189	8909151	ENSSSCG00000030709	4	-	0	16.3485325733223
4	101565229	101573906	ENSSSCG00000006719	4	-	0	16.8882386828939
4	122232592	122308241	ENSSSCG00000039854	5	-	0	17.2780037916704
4	130485299	130617536	ENSSSCG00000040735	5	+	0	16.8434982472041
4	19593535	19617671	ENSSSCG00000006003	4	-	0	15.8909324299504
4	19692829	19744220	ENSSSCG00000029324	4	-	0	17.2289865875907
4	32791144	32879675	ENSSSCG00000006040	4	+	0	19.7685916319495
4	74343122	74373325	ENSSSCG00000006238	6	+	0	11.5217984824124
4	89226648	89236488	ENSSSCG00000006353	4	+	0	15.725554508413
4	89237513	89239126	ENSSSCG00000006355	4	+	0	18.5332615422196
4	90782839	90805103	ENSSSCG00000006403	4	+	0	17.4446238796949
4	90898688	90901920	ENSSSCG00000037268	4	-	0	20.1486143826852
4	92393743	92415839	ENSSSCG00000006455	4	+	0	19.4228883846621
4	95705090	95709933	ENSSSCG00000006564	4	+	0	15.6100600154324
4	99328007	99335029	ENSSSCG00000035429	4	+	0	16.3690455706687
5	15322507	15335076	ENSSSCG00000000198	5	+	0	15.3291965968755
5	18170353	18180215	ENSSSCG00000000252	4	-	0	17.2048421685159
5	21123862	21128329	ENSSSCG00000036547	4	+	0	18.9551983791404
5	22718509	22727812	ENSSSCG00000037446	4	+	0	16.4165403367256
5	51862862	51917689	ENSSSCG00000000577	4	+	0	18.0328845271944
5	52138978	52206178	ENSSSCG00000021998	4	-	0	19.2329393960389
5	62350255	62395185	ENSSSCG00000024402	4	+	0	20.3997614478786
5	63667705	63708214	ENSSSCG00000039847	4	-	0	21.0401716491969
5	77411558	77489302	ENSSSCG00000026597	4	-	0	19.9834485728985
5	80694225	80858598	ENSSSCG00000000854	4	-	0	16.3500517137578
5	81391436	81453790	ENSSSCG00000000856	4	+	0	17.7675913515998
5	83607224	83683086	ENSSSCG00000000875	4	-	0	16.6384601619135
6	114982265	115021287	ENSSSCG00000024800	4	-	0	17.0963793564059
6	115399610	115454339	ENSSSCG00000022739	4	+	0	15.8442432920976
6	115496178	115505219	ENSSSCG00000023686	4	+	0	21.6851511308795
6	14570588	14583189	ENSSSCG00000002736	4	-	0	19.2700989556242
6	149836417	149845854	ENSSSCG00000003819	4	-	0	18.2591469676634
6	155411942	155455329	ENSSSCG00000003834	4	+	0	19.730859644984
6	155463859	155530837	ENSSSCG00000003835	4	-	0	19.9355324501699
6	157390294	157409329	ENSSSCG00000025020	4	-	0	16.4171857957514
6	158375601	158392783	ENSSSCG00000028896	4	-	0	18.0253360384409
6	159326114	159350928	ENSSSCG00000003854	4	+	0	17.1714445096488
6	18650322	18657676	ENSSSCG00000024911	4	+	0	16.152472294328
6	27108498	27142921	ENSSSCG00000035772	4	+	0	16.0355246184984
6	29880960	29913366	ENSSSCG00000002825	4	-	0	20.8780281207741
6	44608070	44632026	ENSSSCG00000021867	4	+	0	17.9230599207802
6	45226331	45240442	ENSSSCG00000002913	4	-	0	16.7045230223442
6	49110788	49178413	ENSSSCG00000003006	5	-	0	13.6327966006399
6	51400899	51406445	ENSSSCG00000031646	4	+	0	18.1907556662869
6	51404279	51406445	ENSSSCG00000003086	4	+	0	19.0827579768426
6	53522128	53536676	ENSSSCG00000033207	4	-	0	17.7829687536241
6	55110525	55200751	ENSSSCG00000027407	4	+	0	15.6024208343707
6	62935422	63287188	ENSSSCG00000004001	4	-	0	20.8468471110972
6	79617256	79649644	ENSSSCG00000032607	4	+	0	15.9030806044752
6	80586182	80589939	ENSSSCG00000003524	5	+	0	14.774242385589
6	80592197	80599440	ENSSSCG00000038706	4	+	0	16.5805010217153
6	80601302	80608011	ENSSSCG00000033512	4	+	0	17.2128488603655
7	115535470	115554817	ENSSSCG00000002475	4	-	0	17.9866735339131
7	115665948	115682043	ENSSSCG00000002479	4	-	0	17.1182941953709
7	115799414	115810991	ENSSSCG00000002481	4	+	0	20.7359774928514
7	115826584	115836428	ENSSSCG00000031595	4	+	0	20.4970335404311
7	115828359	115928191	ENSSSCG00000002483	4	+	0	21.4031841876883
7	115873465	115880101	ENSSSCG00000002486	4	+	0	19.5797172758491
7	115963302	115987392	ENSSSCG00000002487	4	-	0	20.6200101078012
7	19289575	19346420	ENSSSCG00000001089	4	-	0	14.7363291856471
7	24033586	24041617	ENSSSCG00000024914	4	+	0	21.6340374332918
7	38038163	38045229	ENSSSCG00000033214	4	+	0	17.6653135181224
7	46538612	46588218	ENSSSCG00000002623	4	-	0	21.2817360591663
7	58779474	58786117	ENSSSCG00000001901	4	-	0	17.0411597202539
7	74982854	74985775	ENSSSCG00000001989	5	+	0	14.2446825996699
7	8243294	8313651	ENSSSCG00000001048	5	-	0	15.8828001306322
7	93324365	93421776	ENSSSCG00000002313	5	-	0	17.7067921154297
8	121020909	121109097	ENSSSCG00000009182	4	+	0	21.6247709692137
8	121225472	121251574	ENSSSCG00000009184	4	+	0	19.9137636446417
8	16897269	17014061	ENSSSCG00000008754	4	+	0	15.959549238142
8	2077175	2085376	ENSSSCG00000008700	4	+	0	18.5700315416965
8	30653555	30691344	ENSSSCG00000026297	5	+	0	16.7441460310744
8	334610	343870	ENSSSCG00000035739	4	-	0	16.6406676019001
8	41809114	41856379	ENSSSCG00000008844	5	-	0	15.5119512175714
8	44708733	44725951	ENSSSCG00000008868	4	+	0	19.9066013377373
8	65917435	65936077	ENSSSCG00000008935	4	-	0	17.7731650003085
8	66060639	66323909	ENSSSCG00000040980	4	-	0	20.2941080569266
8	66192400	66236143	ENSSSCG00000034735	4	-	0	19.9275974867833
8	66251463	66372602	ENSSSCG00000039276	4	-	0	18.5133795234797
8	66377395	66395707	ENSSSCG00000022724	4	-	0	17.558709638153
8	66421770	66430710	ENSSSCG00000031919	4	-	0	17.3840975576029
8	66646239	66663405	ENSSSCG00000034976	4	-	0	18.7808092748056
8	66810461	66838682	ENSSSCG00000039341	4	-	0	18.7131642236984
8	68326286	68364937	ENSSSCG00000027609	4	-	0	22.0613659062298
8	69531486	69681699	ENSSSCG00000008948	6	+	0	22.5185928311393
8	69706895	69728264	ENSSSCG00000008950	4	+	0	18.6835040682845
8	69732182	69773455	ENSSSCG00000023426	4	+	0	18.4225963217654
8	74552837	74563899	ENSSSCG00000024314	4	+	0	23.5449303864037
8	74574918	74582800	ENSSSCG00000008998	4	+	0	23.8883690342949
8	74583376	74612593	ENSSSCG00000028901	4	+	0	17.2501083916125
8	77689560	77876631	ENSSSCG00000009018	4	+	0	16.2991906604773
9	12479593	12485139	ENSSSCG00000033822	4	+	0	18.2924190510736
9	139301585	139475037	ENSSSCG00000022126	4	+	0	16.7764864656553
9	3288287	3297049	ENSSSCG00000014626	4	+	0	22.0841453190618
9	36886513	36971762	ENSSSCG00000015010	4	-	0	15.6836772549673
9	44199956	44204687	ENSSSCG00000040689	4	-	0	17.2091421414409
9	44211163	44213733	ENSSSCG00000015069	4	+	0	22.0164206970256
9	44214595	44218978	ENSSSCG00000030921	4	-	0	21.549041478089
9	44639280	44666114	ENSSSCG00000015079	4	-	0	16.2095455808624
9	63757745	63801489	ENSSSCG00000023472	4	+	0	18.4949804581623
9	63812102	63895080	ENSSSCG00000015268	4	+	0	21.381478348381
9	74926047	74974827	ENSSSCG00000015332	4	-	0	19.6287332122976
9	74990229	75017949	ENSSSCG00000029515	4	-	0	17.8219055295393
9	75246951	75260137	ENSSSCG00000015334	4	-	0	18.0112171869687
9	84548920	84895264	ENSSSCG00000015356	4	-	0	16.6125250232385
9	9442668	9472619	ENSSSCG00000014851	4	+	0	15.8178092591287
AEMK02000361.1	117336	122678	ENSSSCG00000035336	4	-	0	18.9088638458926
AEMK02000361.1	128381	138099	ENSSSCG00000034188	4	+	0	18.6576902056583
AEMK02000361.1	90424	97218	ENSSSCG00000038046	4	+	0	19.4118698163705
AEMK02000576.1	591	113474	ENSSSCG00000039985	4	+	0	20.5417044353629
AEMK02000576.1	6610	16970	ENSSSCG00000034220	4	+	0	16.3042281817014
AEMK02000622.1	26440	39644	ENSSSCG00000013150	4	-	0	17.5913469803438
AEMK02000698.1	2581986	2612598	ENSSSCG00000023301	4	+	0	17.1231424020544
X	109536446	109973630	ENSSSCG00000012680	5	-	0	17.7457037332498
X	114218449	114250514	ENSSSCG00000012711	4	+	0	20.4204418984896
X	124250337	124296636	ENSSSCG00000012766	4	+	0	16.7112170872587
X	34322259	34392571	ENSSSCG00000012236	4	+	0	19.6200579078039
X	41725521	41751198	ENSSSCG00000022390	5	+	0	19.8978033250174
X	57242044	57249885	ENSSSCG00000012394	4	+	0	18.2973704843566
X	86708631	86714329	ENSSSCG00000012547	4	-	0	15.8826538267538
X	94885071	94972095	ENSSSCG00000012597	4	+	0	16.6206318120151
14	38471164	38484089	ENSSSCG00000009870	4	-	1.18575755001899e-321	15.7741836748876
1	145302275	145357760	ENSSSCG00000005781	4	+	2.94957190567224e-321	15.5845694957467
5	63601133	63609727	ENSSSCG00000039512	4	+	2.34977621162097e-320	14.2582363534472
12	6353668	6368983	ENSSSCG00000017226	4	+	6.4829317784705e-319	14.9584295653155
8	118604958	118685168	ENSSSCG00000009169	11	+	6.628878770252e-319	9.33407885446766
14	33608079	33640792	ENSSSCG00000009844	4	-	8.03034538124528e-319	15.5567664266939
9	119778662	119842936	ENSSSCG00000039332	5	-	9.98150942980154e-319	13.9892431309029
5	32475131	32483446	ENSSSCG00000032963	11	-	1.54241365843887e-318	-9.97114565986572
2	118728898	118882297	ENSSSCG00000014213	4	+	1.99664279125594e-318	15.5824750054732
6	14980381	14989624	ENSSSCG00000002749	11	+	2.15763902260977e-318	12.8036618053552
1	30981552	30993278	ENSSSCG00000004180	5	+	3.69318516857144e-318	14.5532613096689
13	89396806	89463547	ENSSSCG00000011700	4	-	3.37896090001335e-317	21.0886029769692
5	6538906	6543746	ENSSSCG00000000046	11	+	1.32834059703766e-316	13.7630209404668
5	5075433	5092631	ENSSSCG00000027266	4	-	3.0321955559861e-315	15.6847610037142
3	96616219	96657165	ENSSSCG00000035912	4	+	2.72732472529278e-314	15.5311490291423
6	99350305	100093056	ENSSSCG00000028805	4	-	3.65581409063925e-312	15.5264439111266
4	81894723	81937400	ENSSSCG00000006296	10	-	2.11040043133142e-311	10.2961819626927
5	57664913	57670632	ENSSSCG00000037697	5	+	3.58923833243639e-311	15.6129369685294
9	6785302	6790463	ENSSSCG00000014812	5	+	7.03378479767833e-311	14.7405829160581
5	52037210	52131767	ENSSSCG00000000584	5	+	1.73082183189908e-310	14.2673670499431
14	91516432	91552752	ENSSSCG00000034973	4	+	7.66122680566631e-310	15.5894035048961
9	10032162	10066082	ENSSSCG00000034102	6	+	2.77266301960255e-309	13.714416670458
18	29426050	29541348	ENSSSCG00000024351	5	-	1.47476903809868e-308	14.7211441857954
10	46647160	46722524	ENSSSCG00000026499	5	+	3.8375726425279e-308	13.9220765269246
8	87318217	87390416	ENSSSCG00000031736	4	-	4.84564481163389e-307	15.5062922023599
AEMK02000328.1	580182	594555	ENSSSCG00000027926	6	+	9.79247637599474e-307	13.4824901342587
5	3838210	3927217	ENSSSCG00000000010	6	-	9.10098810673738e-306	13.1807035352545
4	101588391	101787888	ENSSSCG00000006720	9	-	1.32206766779899e-305	12.2195800610454
4	69615558	69806496	ENSSSCG00000022092	4	+	6.57397861455317e-305	17.3628023978403
4	18690197	19180122	ENSSSCG00000005997	11	-	7.1285895070107e-305	7.22625782645029
1	182519683	182606869	ENSSSCG00000005041	5	-	1.14462197776277e-304	14.5763923667251
15	133967900	134051880	ENSSSCG00000036274	4	+	1.14462197776277e-304	17.7600910090571
14	110955697	111033321	ENSSSCG00000010543	5	+	8.08611618421006e-304	14.609233495563
8	47036891	47098224	ENSSSCG00000008873	4	-	1.21417815667089e-303	15.5033032502904
13	32214936	32220242	ENSSSCG00000011386	11	-	2.48327998799661e-303	10.0635683275316
3	96593779	96616356	ENSSSCG00000008453	4	-	9.73949625546386e-302	15.3798445519791
9	74174219	74210398	ENSSSCG00000015326	4	+	5.20037134695564e-301	15.5192904019788
7	93475972	93628328	ENSSSCG00000002314	4	+	3.8062536257867e-300	15.4786416343654
6	147177030	147257814	ENSSSCG00000040337	5	-	7.80340285091159e-300	14.338902243918
12	1149950	1153596	ENSSSCG00000034891	5	-	1.75476433809667e-299	15.4453447887263
6	55341342	55343552	ENSSSCG00000023211	4	-	2.44364294688386e-296	15.3919960086041
X	47769118	47858849	ENSSSCG00000024814	5	-	2.87167407846563e-296	15.4553305881933
13	109587548	109623787	ENSSSCG00000020927	5	-	1.2601334596448e-295	17.1503453046927
2	3200476	3356630	ENSSSCG00000024158	6	-	4.55317394281251e-295	13.7620984289308
1	32635743	32644568	ENSSSCG00000033538	4	-	9.39198227223374e-295	15.4416055188664
6	74773016	74782781	ENSSSCG00000003463	5	-	1.26155255607171e-294	16.9552174469847
1	274106005	274111977	ENSSSCG00000023333	5	+	7.94524536280319e-293	14.6999893651931
10	22727824	22866904	ENSSSCG00000024975	4	+	8.92544794714493e-293	15.3950938818205
15	110916007	110921353	ENSSSCG00000016140	10	-	1.24235789658629e-292	9.45247552284937
13	98461315	98506380	ENSSSCG00000028623	7	-	3.47983563609507e-292	16.9022333760656
9	41870973	41882756	ENSSSCG00000015054	4	+	1.93329155577672e-289	15.309528687129
X	109306489	109421786	ENSSSCG00000012679	4	-	4.46356274618741e-289	15.2907352650118
14	106013539	106476533	ENSSSCG00000035347	4	+	2.46369151231377e-288	20.8703712998373
7	76174502	76186094	ENSSSCG00000002039	6	-	6.08869492785268e-286	10.8227686743219
8	29013081	29103934	ENSSSCG00000008771	4	+	8.38795190327413e-286	15.3431963549225
15	113210867	113334672	ENSSSCG00000016159	4	+	1.18633558928104e-285	18.9943433902525
2	68378943	68405864	ENSSSCG00000022738	8	+	1.42062612434606e-285	15.3497020921174
AEMK02000698.1	2468237	2575384	ENSSSCG00000010893	5	+	4.54148881365763e-285	18.5889294198083
AEMK02000682.1	537365	546241	ENSSSCG00000005852	4	+	4.81269988199596e-285	14.7364761670463
6	49053992	49064190	ENSSSCG00000002993	4	-	1.04868758143773e-284	20.212240492962
5	36274363	36658701	ENSSSCG00000000515	4	+	3.72391789727871e-284	15.4259599046546
7	115850473	115972092	ENSSSCG00000030371	5	-	1.36053871670894e-282	20.846056621688
13	122266625	122277510	ENSSSCG00000025270	6	+	1.97722563662875e-281	13.5690366400088
2	33225437	33295787	ENSSSCG00000013337	6	-	4.86791895394532e-281	13.7908643327893
7	20491888	20520656	ENSSSCG00000031944	4	+	9.32162908966554e-281	15.3560326249906
13	127414957	127572165	ENSSSCG00000011813	4	-	3.44672110938146e-279	15.3375543420236
9	39638505	39643530	ENSSSCG00000036724	4	-	5.40810416449951e-279	15.4528471141957
2	46839484	47028078	ENSSSCG00000028827	4	-	8.32393338874395e-279	15.2961203516061
2	32871903	32979148	ENSSSCG00000013335	7	+	8.05287818047868e-278	12.6407510878875
13	165914996	165995755	ENSSSCG00000025463	5	+	9.57371000484576e-277	15.1398993976284
11	78521605	78540979	ENSSSCG00000009558	5	+	1.94630268641166e-273	18.1098193385801
18	50002920	50009655	ENSSSCG00000038783	4	+	5.91702080022999e-273	15.2471180764658
2	62142577	62155175	ENSSSCG00000013839	11	+	4.01145558916847e-272	-6.4397666308904
15	104157526	104238400	ENSSSCG00000029606	5	+	3.51748500207803e-271	16.8963080730535
12	60414498	60436438	ENSSSCG00000036208	11	+	4.1503960545272e-270	11.182196781411
2	15793261	15819129	ENSSSCG00000013252	11	-	1.66168956551783e-269	11.878319189249
3	38691241	38714858	ENSSSCG00000007956	11	+	2.96544236907979e-268	-5.94811073814181
1	228110583	228142091	ENSSSCG00000005272	11	-	2.76009170128072e-267	8.17357880717512
12	31206679	31272764	ENSSSCG00000017601	7	+	9.79762151247288e-267	12.5900577837403
1	31722507	31797460	ENSSSCG00000004193	11	-	1.37153879690486e-266	6.93203726090963
13	151155551	151234780	ENSSSCG00000027275	11	-	1.39312487541678e-266	8.6982385552356
6	164496929	164715646	ENSSSCG00000003891	5	+	2.73974470355592e-266	18.8584710942935
8	120820658	120879388	ENSSSCG00000009179	6	-	1.2867109247067e-264	15.1251947627315
3	16636924	16650691	ENSSSCG00000007738	11	+	1.0438553320377e-263	7.4034412587014
10	1144391	1152122	ENSSSCG00000032416	11	-	3.36548730855491e-263	-9.08360946292451
11	78511805	78518643	ENSSSCG00000029503	8	+	4.74703797942147e-263	13.8717268550432
6	155800839	155894915	ENSSSCG00000003839	6	+	4.02719016380663e-262	12.8351715625575
1	243126563	243141422	ENSSSCG00000038300	5	-	8.36113945040787e-262	19.6941249635398
14	115206152	115218304	ENSSSCG00000022351	11	+	1.93483236744066e-261	7.69206732991352
5	62506008	62523810	ENSSSCG00000000663	11	-	1.48110647768151e-260	-7.58551375549844
2	72431162	72471564	ENSSSCG00000013551	11	+	3.23567382828663e-260	12.3689654974805
9	116181974	116193193	ENSSSCG00000015493	10	-	2.6126390835902e-259	15.1026735752266
6	167960094	167963583	ENSSSCG00000003951	5	+	6.59865405203025e-259	13.0458903447915
7	100392212	100405679	ENSSSCG00000002396	11	+	1.2708381009547e-258	6.98604184634977
7	28913092	29299171	ENSSSCG00000001499	11	+	1.93139332370587e-258	8.52652909137341
7	76552548	76673728	ENSSSCG00000022512	11	-	2.28803871059197e-257	-5.95039938805593
3	17458931	17463252	ENSSSCG00000032369	11	-	2.9130969503274e-257	7.16494004254099
18	7421041	7553647	ENSSSCG00000016475	11	-	3.55314264763505e-257	-6.38464082270881
6	83756866	83766532	ENSSSCG00000040579	11	-	3.83818401567873e-257	-8.20116393112491
2	77753608	77759997	ENSSSCG00000032810	11	-	4.6360118964763e-257	-8.80358548352477
12	52143304	52152589	ENSSSCG00000017920	11	+	4.68877648645807e-257	8.13629464991261
10	64443250	64600342	ENSSSCG00000011131	11	+	4.88894740336598e-257	-6.65431207381293
6	51838276	51842399	ENSSSCG00000031616	8	+	5.26738079708788e-257	-13.2400951366597
1	13715671	14042954	ENSSSCG00000004081	11	+	6.45137346542482e-257	-7.91662801378709
4	101385047	101443405	ENSSSCG00000036808	4	+	9.44222523202706e-257	15.4712970814615
6	82528974	82560557	ENSSSCG00000032686	11	-	1.1975755317169e-256	-7.07020218532312
6	63066366	63075202	ENSSSCG00000031449	5	-	1.26159111059462e-256	18.6908287338543
7	78244283	78244931	ENSSSCG00000034568	4	-	2.00102982994942e-256	14.7171755019298
7	53590894	53637709	ENSSSCG00000001823	5	+	1.63715422409629e-255	15.4232463043707
15	47013062	47038190	ENSSSCG00000015802	5	+	3.71906494580637e-255	14.5260969643724
14	106666444	106701809	ENSSSCG00000024537	4	+	6.05537952771769e-254	15.0861557627002
9	103461884	103963684	ENSSSCG00000015426	6	-	7.31513419930155e-254	11.7018465843987
13	92017546	92042943	ENSSSCG00000031367	5	+	1.08399132409955e-253	18.4288212979719
8	4472581	4616258	ENSSSCG00000008710	11	+	1.83499187191203e-252	-7.13042044638425
12	19167975	19175116	ENSSSCG00000024179	7	-	2.28385722008161e-252	10.942446091025
8	108230634	108315167	ENSSSCG00000031904	4	-	1.79173705490284e-251	15.2057008864349
18	7871051	7965504	ENSSSCG00000034639	10	-	3.39307277478003e-251	12.0601315499634
5	54473829	54849512	ENSSSCG00000000591	4	-	1.08936105010543e-250	15.1487102004025
13	89588361	89600707	ENSSSCG00000033018	5	-	1.27235486333531e-250	14.6008140775867
18	7420982	7646448	ENSSSCG00000031902	11	-	1.3418887448313e-250	-6.55751787913685
12	973785	976635	ENSSSCG00000031851	4	+	2.59034071808046e-250	16.909364987279
7	103096416	103111385	ENSSSCG00000040638	5	-	1.82861362467731e-249	14.8688308647654
10	13757488	13773073	ENSSSCG00000010853	5	+	2.17260115238826e-249	16.5577106072595
10	24324435	24335781	ENSSSCG00000037669	11	-	1.26746714757166e-248	-6.04984816976539
15	96474283	96490236	ENSSSCG00000026618	5	-	1.16644441952536e-247	14.8118668863724
12	3161356	3181393	ENSSSCG00000035511	4	-	2.14961545398036e-247	15.1992512853106
3	1033918	1046515	ENSSSCG00000007560	5	-	2.23820748506731e-247	12.9551399253533
8	113824510	113946000	ENSSSCG00000009148	11	+	2.97475938103032e-247	-6.46836317554965
9	45619380	45635379	ENSSSCG00000040140	11	+	4.47013760486505e-247	-7.12742771047449
9	39864134	39916486	ENSSSCG00000015039	11	+	1.10964936857624e-246	7.8019710344065
3	42599584	42622708	ENSSSCG00000022237	11	+	5.55875607412571e-246	-5.82650061990257
1	56184770	56274861	ENSSSCG00000038663	7	+	2.5046876199335e-245	12.7085257645765
13	40223004	40255967	ENSSSCG00000011477	11	-	7.21013821276744e-245	11.3836646723433
4	46730460	46768331	ENSSSCG00000006126	11	-	1.03739592767618e-244	6.58079261382433
15	131787211	131795555	ENSSSCG00000016270	5	+	1.30203735629781e-244	11.6415451157772
7	23703820	23706738	ENSSSCG00000001405	11	-	4.12506943784432e-244	-6.14027152095018
10	10156794	10191317	ENSSSCG00000010826	5	+	1.52220634538336e-243	17.4420838694233
2	70035008	70039869	ENSSSCG00000013622	11	-	8.80483787329687e-243	5.91293002126963
1	213483755	214011524	ENSSSCG00000005194	4	+	1.01740414361464e-242	15.1927390533365
12	26378999	26397284	ENSSSCG00000036135	5	-	1.0519092232595e-242	14.2457901711026
9	133229658	133278531	ENSSSCG00000015616	11	-	1.10068597215732e-242	10.5214902005813
3	56515142	56541806	ENSSSCG00000008193	11	-	3.8754511041031e-242	-6.7709797871347
17	59276947	59383850	ENSSSCG00000007526	11	+	5.71531739780462e-242	-7.50105238123386
6	150219173	150228121	ENSSSCG00000031640	7	-	4.4026892803292e-241	14.3187398187719
2	5109060	5118552	ENSSSCG00000012912	11	-	4.08115130433075e-240	-5.85408570739594
6	167657679	167743729	ENSSSCG00000035849	11	-	5.05609019013354e-240	9.87858616845812
4	123073601	123158548	ENSSSCG00000006889	5	+	1.1123594070299e-239	13.0714573777959
13	139847240	139902039	ENSSSCG00000039426	5	+	8.80116567878906e-239	12.6946339753778
8	45578001	45808789	ENSSSCG00000024960	4	-	1.30001794098029e-238	12.010242490477
4	96098188	96100128	ENSSSCG00000021084	11	+	1.88737963061682e-238	-6.44471162746196
1	215899419	215941873	ENSSSCG00000005203	4	-	9.8958446309533e-238	15.0593415482843
18	7412133	7734307	ENSSSCG00000037885	11	-	3.0672605962207e-237	-6.46633175651555
13	10900717	11360024	ENSSSCG00000036033	4	-	4.03666944954419e-237	15.0756109062415
12	24350394	24680304	ENSSSCG00000017527	11	-	4.26449632095256e-237	-6.4258740886441
X	53609175	53802951	ENSSSCG00000012371	4	+	5.6287836537919e-237	15.1155815653077
3	59065601	59072525	ENSSSCG00000008228	11	-	3.90601844935314e-236	-8.55072334180577
9	42203676	42211305	ENSSSCG00000029043	4	+	8.67588708592146e-236	15.1762879730094
2	77075893	77079759	ENSSSCG00000023142	11	+	1.06797944332965e-235	8.66933400855332
6	54440694	54452214	ENSSSCG00000033849	11	+	1.36773739968724e-235	-5.7494834599142
1	99417230	99810153	ENSSSCG00000004511	4	-	2.01535751367036e-235	14.3988771078365
7	114175182	114217319	ENSSSCG00000002452	11	-	2.56979852034213e-235	7.99654385039416
6	33732002	33750098	ENSSSCG00000002836	4	+	2.6230291286936e-235	15.0098995189293
3	17924650	17941257	ENSSSCG00000007800	11	+	1.30891323711902e-234	-5.86144269007666
AEMK02000258.1	415139	428798	ENSSSCG00000035675	6	-	1.04239550309456e-233	14.1981236292255
10	50706711	51205621	ENSSSCG00000011075	5	-	4.46413500483307e-233	13.4621594982586
10	59820309	59875291	ENSSSCG00000039539	11	-	3.54941112257665e-232	6.96872853259232
X	106039934	106115864	ENSSSCG00000012649	7	-	5.70098369037736e-232	10.5591861047772
14	111181223	111213631	ENSSSCG00000010545	8	-	1.00580399319422e-231	12.4524706783549
15	15663491	15670979	ENSSSCG00000039416	11	+	5.71129381326814e-230	-9.02488281390267
7	120205007	120295737	ENSSSCG00000002507	10	-	6.91101863232264e-230	-8.02802953250792
5	62077987	62085900	ENSSSCG00000000653	11	+	1.31998774999549e-229	-8.12904900953803
11	68187326	68191269	ENSSSCG00000031999	11	-	9.42399295354261e-229	-8.23939105471977
8	113363041	113384792	ENSSSCG00000009144	4	+	1.04211496291452e-228	15.0020250771641
7	20596553	20698557	ENSSSCG00000036191	9	-	1.23418774743545e-228	12.1123362692443
7	41344803	41426343	ENSSSCG00000001718	11	-	3.28121290743495e-228	6.64887110379731
18	55924881	55932270	ENSSSCG00000033708	11	+	3.80034145846347e-227	6.20098249103735
X	38929231	39006214	ENSSSCG00000012257	8	+	3.94213140475338e-227	9.24989351769519
9	68544720	68570585	ENSSSCG00000015299	5	-	4.37307530854798e-227	14.2830617978958
2	5097240	5105162	ENSSSCG00000012911	11	-	5.00535856057433e-227	7.82864253870265
5	63591516	63641643	ENSSSCG00000033913	5	+	4.15624415644218e-226	14.935925886832
14	63416160	63805804	ENSSSCG00000010212	5	-	2.12507784827199e-225	14.903462921899
2	151155753	151192816	ENSSSCG00000022741	4	-	7.39579702483436e-225	14.975061213457
6	108997735	109218439	ENSSSCG00000003712	11	-	5.18369862363566e-224	6.42769274497511
1	126361879	126382617	ENSSSCG00000004672	11	+	5.98535572421829e-224	8.05656532970795
12	21857285	21871767	ENSSSCG00000017466	11	+	1.43790017421029e-223	-7.12078896887265
13	91382108	91388414	ENSSSCG00000036844	11	-	1.52258250309593e-223	-5.61046822403384
6	52180435	52190517	ENSSSCG00000003092	4	+	2.70681430888954e-223	14.9313194261484
11	78617286	78637713	ENSSSCG00000009554	4	-	6.85101854204531e-223	14.9729701877175
13	139974452	140074173	ENSSSCG00000011888	4	+	1.4688449500603e-222	14.9407125866487
4	68250644	68285422	ENSSSCG00000006213	11	-	2.23232620522869e-222	7.54600756152931
1	152882735	152979845	ENSSSCG00000038398	11	+	2.46204157865522e-222	-7.16709179653984
16	25670861	25686551	ENSSSCG00000024439	11	+	1.70567176223097e-221	-7.95396289798837
1	76391111	76417944	ENSSSCG00000004401	5	-	3.90893897499776e-221	14.89495111537
4	96088027	96091249	ENSSSCG00000006578	11	+	5.65376660595387e-221	-8.17751428817639
16	27126351	27421449	ENSSSCG00000016866	8	+	1.49474469835281e-218	14.7495318926937
5	70888999	71029809	ENSSSCG00000000779	4	-	3.82631053778563e-218	14.8623343634057
9	10927342	10940830	ENSSSCG00000014871	5	+	5.95758387526257e-218	13.0389544197517
2	61741067	61760025	ENSSSCG00000032765	4	-	1.16321339070298e-217	14.896903391679
6	129343588	129375722	ENSSSCG00000022206	10	+	1.24347726644409e-217	11.8339545103743
13	141148534	141289496	ENSSSCG00000011906	4	+	1.48312424444763e-216	14.8136701473023
8	131386946	131431424	ENSSSCG00000009222	4	+	5.44072694487693e-216	14.846963930575
12	47934458	47945411	ENSSSCG00000038745	11	+	8.46542738155714e-216	11.1422621921081
14	73512659	73520466	ENSSSCG00000010271	11	-	8.70956343693633e-216	-7.51249524901388
6	87164	92140	ENSSSCG00000029761	8	+	1.30655027717189e-215	9.44188402337913
14	106445669	106459195	ENSSSCG00000010487	4	+	3.68295619285298e-215	15.1791085787868
2	6442687	6450567	ENSSSCG00000012970	11	-	3.99064374586193e-215	-6.89776798050777
2	80496105	80505430	ENSSSCG00000040698	11	-	2.25490641855791e-214	-7.97374827041733
7	61825904	61829028	ENSSSCG00000023760	4	+	2.51877395905381e-214	14.8360459779857
16	65852586	66001986	ENSSSCG00000017054	11	-	3.89885557835673e-214	-5.78234080208385
6	88719880	88749099	ENSSSCG00000003608	11	+	7.67056762715328e-214	-6.63030735384792
4	40001394	40129797	ENSSSCG00000006088	9	-	8.02750918666184e-214	9.48039072780564
4	73810195	74112066	ENSSSCG00000006235	11	+	9.077828023207e-214	-5.75055801485088
2	1469103	1496346	ENSSSCG00000035293	5	-	5.87962803224064e-213	15.7786607012114
9	75781422	75980613	ENSSSCG00000015336	11	-	5.92181123744967e-213	5.60792422119206
2	39262274	39704809	ENSSSCG00000013351	6	-	1.04710097600692e-212	14.2618024547115
16	23629866	23745924	ENSSSCG00000016850	6	-	1.44243896383051e-212	11.8605740738125
9	45645026	45702018	ENSSSCG00000015094	11	+	4.53072649389381e-212	-6.88362932376591
7	97360539	97381889	ENSSSCG00000002357	11	-	4.7561636586265e-212	8.21319501311219
7	36482059	36493938	ENSSSCG00000001616	11	-	5.76741102350038e-212	-7.01714708867946
AEMK02000328.1	190049	197337	ENSSSCG00000026140	11	+	1.05119814671073e-211	-5.05000492601727
15	95656076	95763523	ENSSSCG00000016059	11	-	1.53161740910295e-211	-6.30705111884128
5	9505156	9515734	ENSSSCG00000000105	5	-	1.97556763558251e-211	14.8033959173745
6	154936451	155374399	ENSSSCG00000003833	4	+	5.25727258287852e-211	14.87504847372
6	54210608	54217287	ENSSSCG00000003158	7	+	6.28008159170502e-211	14.4828618348085
17	41752844	41866670	ENSSSCG00000007350	11	+	1.85459844986822e-210	-5.84539819263926
6	28265261	28279703	ENSSSCG00000022722	11	+	2.0058204438389e-210	-5.54847518011684
16	27537883	27590024	ENSSSCG00000021208	11	-	2.56435306671991e-210	7.8550828839296
3	47761849	47777174	ENSSSCG00000025836	11	-	4.44695611489652e-210	6.7432779940037
AEMK02000682.1	1095564	1110987	ENSSSCG00000040845	11	+	7.50429286612003e-210	8.50284324788301
7	49047982	49087783	ENSSSCG00000001780	11	+	8.58858933396643e-210	7.14786974053259
7	41640262	41729027	ENSSSCG00000001725	4	-	8.93526053585457e-210	14.7636936077713
5	67550286	67572854	ENSSSCG00000000749	9	-	8.69273844775343e-209	9.53369288029368
9	97781056	98266969	ENSSSCG00000015402	9	+	9.06247431240318e-209	10.8819529721053
2	15381795	15389881	ENSSSCG00000013244	7	+	1.19922419752002e-208	13.1776711930193
14	14858158	14937207	ENSSSCG00000022383	4	+	1.22076786649544e-208	14.7553891726545
1	217319695	217441927	ENSSSCG00000005222	4	-	2.81604970949045e-208	14.9527295090811
12	15225292	15229361	ENSSSCG00000040509	11	+	3.49558999635568e-208	-5.44973977827145
7	5058035	5211316	ENSSSCG00000001027	4	+	2.02200292453167e-207	14.806757157119
3	8230494	8237236	ENSSSCG00000007656	11	+	2.74986058994099e-207	-5.8039737162932
2	10735929	10785620	ENSSSCG00000013111	11	-	8.05740842046863e-207	-7.02426175765099
6	44682253	44696766	ENSSSCG00000025499	11	+	8.76199430579361e-207	-5.28796408856092
4	93865053	93890125	ENSSSCG00000006495	11	-	9.72818548786631e-207	-5.03517892527146
8	71940517	71988112	ENSSSCG00000008981	11	+	1.22385162796931e-206	6.95889729344563
3	57799028	57823413	ENSSSCG00000025106	9	-	1.86990515935549e-206	10.6581188542743
6	27627758	27637508	ENSSSCG00000024476	11	+	1.89076279252656e-206	7.15095312418202
3	97580703	97595096	ENSSSCG00000038660	11	+	3.39378199753211e-206	8.80152010362117
13	110587478	110931686	ENSSSCG00000011752	11	+	3.94710364296588e-206	8.52297017865606
10	24638410	24727220	ENSSSCG00000010926	4	-	7.13738711387699e-206	14.7733739437003
14	88507398	88513375	ENSSSCG00000010375	4	-	1.10659995160707e-205	14.7686180547692
5	87522524	87547855	ENSSSCG00000000892	4	+	2.06593876068378e-205	14.8155115313996
2	3031102	3060855	ENSSSCG00000031769	8	-	5.21563328308985e-205	10.9756078993393
13	86401761	86513631	ENSSSCG00000011689	4	-	8.57439860244768e-205	14.7061977386413
8	37530212	37809567	ENSSSCG00000008813	4	-	8.84099668787888e-205	14.7062333948307
4	1337213	1345364	ENSSSCG00000040535	11	+	1.07441766962679e-204	-5.37748135939786
9	31721349	31997616	ENSSSCG00000014976	4	+	3.69558604740694e-204	14.6768257427296
14	106744137	106793668	ENSSSCG00000010493	11	-	3.76296493077353e-204	8.60680907758309
4	93282123	93293294	ENSSSCG00000006466	11	+	6.00370305908766e-204	-6.22190828450654
9	67123264	67147989	ENSSSCG00000015644	11	+	8.8118264254752e-204	-5.70200314786742
12	10393178	10448536	ENSSSCG00000034358	4	-	1.43712274463093e-203	14.6857977204875
12	742004	744644	ENSSSCG00000037364	8	+	6.33464907462361e-203	-9.42872658026555
1	181516173	181651967	ENSSSCG00000028092	11	+	7.76961671384281e-203	-5.58722882244184
6	47458632	47474972	ENSSSCG00000002962	11	-	9.51038979977367e-203	-5.90017119748919
9	46823554	46891569	ENSSSCG00000015125	4	-	1.07077047519225e-202	14.6379181862198
9	63757963	63801653	ENSSSCG00000022759	4	+	1.08343266777633e-202	14.7609084111877
5	79788571	80067795	ENSSSCG00000000837	11	-	6.88335337931227e-202	-5.80439891102059
6	58496088	58497827	ENSSSCG00000003231	11	+	1.04575900782088e-201	-4.8862632899759
4	103962526	103977913	ENSSSCG00000006736	11	-	1.09327352984043e-201	-5.78433832983307
13	127933595	128075570	ENSSSCG00000021206	11	+	1.17573120004825e-201	5.26241869387617
18	24372475	24867284	ENSSSCG00000016611	7	+	1.53269778199144e-201	10.7978703251124
14	101410046	101474382	ENSSSCG00000010456	11	-	2.46444663294473e-201	8.58977872791941
7	58802879	58809775	ENSSSCG00000001906	7	+	2.91627660186517e-201	10.43527040437
13	56804448	57034184	ENSSSCG00000011524	5	+	3.73627430829983e-201	13.4850216004983
2	109044946	109059726	ENSSSCG00000014187	7	-	1.08435923223087e-200	12.5408574776798
7	120513324	120597650	ENSSSCG00000037284	11	-	1.26561786677811e-200	8.45585808257268
1	113794039	113848808	ENSSSCG00000004597	6	-	1.47691501614835e-200	15.2002368427851
6	119945075	120018132	ENSSSCG00000003744	4	+	2.14954602602942e-200	14.6305329162872
14	40868204	40890469	ENSSSCG00000009919	4	+	3.80667332460348e-200	13.9418706327235
12	49778799	49796118	ENSSSCG00000017868	11	-	2.07276519675463e-199	-5.95351787386824
14	132563223	132607699	ENSSSCG00000010723	11	+	3.98320652401396e-199	6.74037000902706
16	21300140	21330156	ENSSSCG00000016832	11	+	9.43948919344731e-199	-6.11677326988014
12	22466380	22562319	ENSSSCG00000017494	11	+	2.46274239417257e-198	-5.17753334412571
4	8485903	8519006	ENSSSCG00000005951	11	+	5.51798578355966e-198	-5.83412954592721
8	31323263	31372065	ENSSSCG00000008794	11	+	6.30179662910987e-198	-4.63449407197711
8	83583737	83678313	ENSSSCG00000009045	7	-	1.00437891935268e-197	11.4441636479789
4	70961464	71023117	ENSSSCG00000037637	11	+	1.45221512209505e-197	6.75199488804483
7	57102756	57146751	ENSSSCG00000001867	11	+	2.50875514374607e-197	-5.59346926177535
12	48836949	49018114	ENSSSCG00000034858	11	+	5.01240502403949e-197	-6.31890191041352
14	112057200	112066792	ENSSSCG00000029533	11	+	5.39491224513413e-197	5.21229357043008
7	24068069	24086128	ENSSSCG00000001427	11	+	7.25389728543406e-197	11.468115115992
5	6604282	6654438	ENSSSCG00000000040	11	-	1.97402760412437e-196	-7.53359294700435
13	75490958	75509420	ENSSSCG00000011643	4	-	2.12412015293605e-196	14.6460940752575
8	17841843	17947161	ENSSSCG00000029275	4	-	2.49626259176077e-196	14.799706274511
4	117496916	117511211	ENSSSCG00000006862	4	-	2.68144551085478e-196	14.6996168204396
2	7422803	7443814	ENSSSCG00000013023	11	+	9.06607565496723e-196	-5.21146357542644
5	21804308	21819656	ENSSSCG00000000401	11	-	9.31901959160926e-196	9.26205500240938
7	62471227	62479220	ENSSSCG00000037634	5	+	1.39566373990831e-195	12.0893140879349
2	217903	250946	ENSSSCG00000024569	11	-	6.57554276339945e-195	-7.22504642097129
1	162936674	163065872	ENSSSCG00000004921	4	+	6.9107407600308e-195	13.2514182892758
X	87352689	87355721	ENSSSCG00000037234	4	+	1.15772483488251e-194	14.7000031841092
5	18417197	18434526	ENSSSCG00000000257	11	-	1.87322905494466e-194	-6.4433402363911
6	53729085	53753491	ENSSSCG00000026689	11	-	4.80068334861669e-194	-6.6272712438508
7	74705060	74731148	ENSSSCG00000001978	11	+	7.66714869033308e-194	-8.26056664433246
6	157483709	157519060	ENSSSCG00000027525	11	+	9.02919868850975e-194	5.90498947631612
2	5087255	5089359	ENSSSCG00000012909	11	+	1.937860734672e-193	-5.14577354820073
18	44985404	45102170	ENSSSCG00000016695	11	+	2.00461904724382e-192	6.57190815199075
6	105506139	105600687	ENSSSCG00000031942	8	+	2.05145837131167e-192	12.6608595183735
7	24227572	24229776	ENSSSCG00000001439	11	-	2.46096780266066e-192	-4.64600856606927
15	24502542	24545217	ENSSSCG00000015716	4	+	2.54059721749454e-192	14.7671274906579
6	6292793	6360707	ENSSSCG00000038221	4	-	2.6384329911892e-192	17.1736385325188
5	18358672	18374288	ENSSSCG00000000260	4	+	2.74932639790045e-192	14.7937719784645
7	1792745	1806177	ENSSSCG00000020758	11	+	2.98900487431282e-192	9.03800046302893
8	27771336	27960485	ENSSSCG00000008768	11	-	5.11694298884306e-192	-6.1370182457767
8	125043880	125259916	ENSSSCG00000009192	11	-	7.90515093836054e-192	6.80782936851039
6	77754172	77761667	ENSSSCG00000003491	11	-	8.8353635119999e-192	5.58857749362787
2	72610576	72623446	ENSSSCG00000013546	11	+	1.56914755488661e-191	-5.69029694944094
10	44107734	44226925	ENSSSCG00000011038	7	+	1.70666921630583e-191	11.476214443381
2	75408725	75429903	ENSSSCG00000013473	11	-	3.37717826976509e-191	-4.57592380268482
6	84225237	84229681	ENSSSCG00000003565	4	+	3.79715027754151e-191	14.5419489166708
4	22910552	23159822	ENSSSCG00000006018	11	+	5.44654177136642e-191	-5.68684692214373
AEMK02000452.1	3212833	3224813	ENSSSCG00000036892	11	-	7.5447418238409e-191	-6.66666170916633
9	45829187	45838974	ENSSSCG00000029395	11	+	8.62521435843718e-191	5.62944294016623
15	107349654	107371277	ENSSSCG00000025042	11	+	1.32572523903562e-190	-6.34618191093146
4	106687786	106758094	ENSSSCG00000006764	11	+	2.06849178992558e-190	-5.85134248658486
3	8539319	8568752	ENSSSCG00000007671	11	-	4.2976451091427e-190	10.8117065767272
9	9782938	9794484	ENSSSCG00000039468	4	+	9.03499420698229e-190	14.556443554489
4	51212589	51238746	ENSSSCG00000006141	4	-	1.11375849719169e-189	14.6471740511502
10	23444997	23491185	ENSSSCG00000021706	11	-	1.56172207304524e-189	-5.20738370735659
7	112918534	112992186	ENSSSCG00000002440	11	-	2.24372040691239e-189	-5.06990605126231
7	37333380	37554970	ENSSSCG00000001639	11	-	8.97377699103235e-189	-5.2186141534057
15	130079131	130332716	ENSSSCG00000035058	4	-	9.42541136781794e-189	14.5132045167985
6	53757490	53763413	ENSSSCG00000023377	11	+	1.96533407945918e-188	-5.01584898752527
12	44603681	44610991	ENSSSCG00000033123	11	+	6.41609173886321e-188	5.17046092002225
9	39072594	39081486	ENSSSCG00000015019	4	+	7.37721642176058e-188	14.566118207644
13	73733859	73831348	ENSSSCG00000011629	11	-	7.49848813147588e-188	5.1818055833138
17	9276260	9343114	ENSSSCG00000023054	4	+	1.91162263659737e-187	14.508976915641
5	70394575	70659819	ENSSSCG00000000778	4	-	2.71156004869646e-187	14.4656698524346
15	137011429	137103709	ENSSSCG00000027331	4	-	3.07627522730229e-187	14.5578390961658
14	39901077	39933149	ENSSSCG00000009889	11	-	3.20873681635451e-187	7.18324956902546
13	123103810	123176137	ENSSSCG00000040296	11	-	4.68307838525415e-187	12.3892471114357
15	71119928	71247449	ENSSSCG00000015901	4	-	1.01489347663172e-186	14.5088460461029
9	73684236	73689134	ENSSSCG00000015322	4	-	1.41184880246774e-186	12.0524599087097
6	14616477	14630798	ENSSSCG00000002734	4	+	1.88091644232829e-186	13.4735811704371
AEMK02000258.1	93258	133289	ENSSSCG00000000223	11	+	6.28124281709219e-186	-4.82324796986998
8	112433639	112470946	ENSSSCG00000009138	11	+	1.1883750444948e-185	8.90374099384884
6	81867847	81885589	ENSSSCG00000038848	4	-	1.85877955179414e-185	14.5363287304431
18	29697187	29707277	ENSSSCG00000016635	4	-	2.8230222979208e-184	14.6504296796388
1	236369952	236373335	ENSSSCG00000005312	11	-	3.19817588421825e-184	-5.46137092227617
1	254941548	255004430	ENSSSCG00000023894	11	-	5.26246829983464e-184	-5.30230105895016
5	22744636	22756137	ENSSSCG00000000437	11	-	2.15218752025266e-183	-4.76273348214932
9	98438141	98513563	ENSSSCG00000015403	5	+	8.77551017179993e-183	12.8523355402502
X	42774587	42793055	ENSSSCG00000036747	11	+	3.41250122966244e-182	-4.61907731973251
5	23013487	23033395	ENSSSCG00000038732	11	-	3.79355622738287e-182	-5.15528002300874
1	221256606	221492066	ENSSSCG00000005240	11	-	2.92885293692804e-181	-4.77902692407358
3	40017160	40023667	ENSSSCG00000032932	11	+	3.62263931590115e-181	4.95679667230252
14	82249268	82273169	ENSSSCG00000010340	11	+	3.81070132811776e-181	4.89985688260495
5	61623449	61659271	ENSSSCG00000040465	11	+	5.04174574720497e-181	-6.3009620346584
6	145212979	145279893	ENSSSCG00000003799	11	-	5.27768622982504e-181	-5.92707727188683
18	11416063	11462137	ENSSSCG00000016519	9	-	1.19608979078888e-180	15.0958495104823
5	22228041	22244086	ENSSSCG00000000415	9	-	1.24277771498537e-180	9.77550501555098
1	161182889	161188164	ENSSSCG00000026454	11	-	1.36065637871887e-180	-6.09912740895297
2	58286871	58296259	ENSSSCG00000013931	11	+	3.53249670190463e-180	-4.97669108269167
9	45637837	45644243	ENSSSCG00000015093	11	-	1.69336147415486e-179	-5.89173501156935
10	27588498	27626750	ENSSSCG00000031174	11	+	2.10222038297047e-179	9.19471685085093
2	48937152	48955802	ENSSSCG00000029886	4	+	3.71913742558474e-179	14.4218549392389
AEMK02000258.1	24076	89754	ENSSSCG00000026890	11	+	4.07989838377171e-179	-5.49478780747066
2	135194447	135201585	ENSSSCG00000032490	9	+	4.78941947762368e-179	11.3731402512468
15	63485313	63505728	ENSSSCG00000015871	11	-	1.6776865548405e-178	-7.40752654237302
X	108178646	108242056	ENSSSCG00000021205	11	+	2.36712479019584e-178	-5.10460014018692
12	43543191	43548564	ENSSSCG00000017749	11	+	2.96910256750767e-177	-5.45320881528537
4	127387222	127408729	ENSSSCG00000006923	11	-	3.19348371666974e-177	-4.64164493094966
16	71980467	71989011	ENSSSCG00000036438	7	-	3.46979706479266e-177	16.1606201024278
13	132606022	132647268	ENSSSCG00000024109	11	+	4.05802216744859e-177	5.36089771922903
13	76945360	77149096	ENSSSCG00000033185	11	+	9.0090755811865e-177	6.73506736663836
2	4788446	4847487	ENSSSCG00000012889	11	+	1.64915060347448e-176	4.95410619532527
2	7077017	7082832	ENSSSCG00000013004	11	-	1.75327045247248e-176	6.59276311634174
5	8356285	8445071	ENSSSCG00000000080	11	-	2.49618916650272e-176	-5.94370136045447
18	11533182	11666127	ENSSSCG00000016520	11	+	4.16678193201554e-176	6.40996676514316
7	78111730	78121233	ENSSSCG00000030309	11	+	5.49195025349366e-176	6.97927397799356
7	76466339	76536951	ENSSSCG00000033721	11	-	6.09208245116599e-176	-5.74051247128193
2	59958123	59990490	ENSSSCG00000013885	11	-	6.5868958307319e-176	-5.34833712401368
X	55631038	55658303	ENSSSCG00000012386	11	+	7.91954843613082e-176	-6.13191158925818
X	98033214	98106082	ENSSSCG00000012619	11	-	5.47717485615055e-175	-5.48248946984282
18	50466449	50483518	ENSSSCG00000016742	11	+	7.56564930128936e-175	-6.66918579993387
4	89323599	89327031	ENSSSCG00000037793	11	-	9.11958583032806e-175	4.55869187949839
6	134362482	134465839	ENSSSCG00000003762	4	+	1.07520010517219e-174	14.3965114251044
11	18040010	18072633	ENSSSCG00000009393	4	+	1.99233991522086e-174	12.1092188543071
4	97704808	97730106	ENSSSCG00000006621	10	-	2.09129224159717e-174	6.82230561381186
10	10190879	10216175	ENSSSCG00000010829	11	+	4.01648124525455e-174	6.99745550031999
9	107671319	107746867	ENSSSCG00000015444	4	-	5.00599739372842e-174	13.787958802375
2	1585016	1602896	ENSSSCG00000033880	11	+	4.76200057341492e-173	-7.98484607713995
2	129662292	129713728	ENSSSCG00000014247	11	-	8.95490506191507e-173	5.99875561059229
5	10031224	10038476	ENSSSCG00000029945	11	-	1.85029502711299e-172	6.26749708241692
18	6363695	6370558	ENSSSCG00000039407	11	+	3.86391399387835e-172	-4.73548160938531
12	18195305	18225608	ENSSSCG00000017333	11	-	4.08579850384976e-172	-5.70500890676151
9	136372204	136463765	ENSSSCG00000038345	11	+	8.81388685521088e-172	-5.25459742932821
6	4660530	4668003	ENSSSCG00000040925	4	+	9.86621015318166e-172	14.3379901793115
18	50018486	50022799	ENSSSCG00000016728	4	-	2.03536743567024e-171	14.3066931711658
13	208295466	208313130	ENSSSCG00000022506	4	+	2.49461287489815e-171	14.4374545580347
16	24041344	24102177	ENSSSCG00000016851	4	+	2.93678310053958e-171	14.335235204754
4	68779421	68896583	ENSSSCG00000006218	11	+	3.00778191583728e-171	-5.0618398214055
17	47646932	47670461	ENSSSCG00000038594	7	-	4.01286570268627e-171	9.88209115178519
13	38582619	38925531	ENSSSCG00000030359	11	-	1.30027450790639e-170	-5.0260916742227
3	18336807	18347016	ENSSSCG00000038055	11	+	1.37778184619783e-170	-5.52705280434878
X	15883747	16224437	ENSSSCG00000012160	11	-	2.192357937112e-170	-4.54211624655449
6	107282848	107314644	ENSSSCG00000003702	7	+	3.65061144595005e-170	14.5725957926434
18	28415077	28573158	ENSSSCG00000016625	4	+	3.99329315861957e-170	14.4173685874024
7	75187196	75197638	ENSSSCG00000002009	11	-	5.26752255853058e-170	6.05620924004672
2	69952580	69954220	ENSSSCG00000036965	4	+	1.19997298160711e-169	14.2844723367255
13	109643894	110052259	ENSSSCG00000028905	11	-	1.43403462564743e-169	-4.82084529146432
10	33934629	34001944	ENSSSCG00000023807	11	-	2.51751942268812e-169	5.53750208697996
17	17488676	17745321	ENSSSCG00000007056	6	+	1.63574253073564e-168	11.1384405495048
6	66927921	67018183	ENSSSCG00000020749	11	+	1.67438718372455e-168	-6.42967605421519
6	18039317	18155990	ENSSSCG00000025652	11	-	1.94744177970395e-168	5.88332066877783
13	39954803	39976110	ENSSSCG00000032019	5	-	3.03094344238631e-168	13.9599325047394
13	83290039	83434127	ENSSSCG00000011680	11	+	4.05795872099213e-168	7.9456015941674
12	39477693	39480827	ENSSSCG00000038096	11	-	4.19370839100426e-168	-7.71121956013193
9	64190981	64207001	ENSSSCG00000015271	4	+	3.10080314775176e-167	14.3594059694674
5	64049490	64060246	ENSSSCG00000000699	10	+	4.98624697451218e-167	-7.81515333198081
1	35333472	35521353	ENSSSCG00000024392	11	+	5.47247467772928e-167	-6.58187351939887
7	67493996	67631449	ENSSSCG00000001966	11	-	5.4874055123315e-167	5.51036729472384
15	133330480	133460240	ENSSSCG00000016295	4	-	8.04319733196409e-167	13.3070346073978
2	139632861	139920437	ENSSSCG00000014321	9	-	8.06735926391371e-167	8.07888952061957
14	99685577	99808381	ENSSSCG00000010437	7	+	4.44100416506494e-166	10.4333891504169
2	15315506	15336804	ENSSSCG00000013241	11	-	8.69573824596189e-166	5.38314489733084
9	121476499	121516598	ENSSSCG00000035741	11	-	9.7797249764876e-166	4.19123817971586
5	56259456	56283842	ENSSSCG00000032580	11	-	1.05567747067299e-165	5.86472142185916
1	17306372	17511719	ENSSSCG00000033175	6	-	3.04444459989633e-165	13.4826889795016
X	106374084	106391411	ENSSSCG00000012652	11	+	3.19218948164792e-165	-5.15565799643847
14	76836054	77318248	ENSSSCG00000010315	11	+	5.5968484172611e-165	4.75268273891224
X	42876608	42892029	ENSSSCG00000031477	4	+	1.59764108807766e-164	14.2485313007305
6	88095634	88106088	ENSSSCG00000003600	4	+	1.76771835433963e-164	14.2649576030747
9	8358558	8364552	ENSSSCG00000014833	11	-	3.15683875539527e-164	-5.37720751261029
7	78248731	78262420	ENSSSCG00000031538	8	-	6.80610947855874e-164	12.3332431136396
14	100867756	100886984	ENSSSCG00000010447	6	-	7.23121209719695e-164	10.8952801263605
14	35381820	35452213	ENSSSCG00000009859	11	+	7.71859589884097e-164	-5.69287271105971
14	129577585	129668756	ENSSSCG00000010687	11	+	8.36768591837475e-164	-4.17663673554609
5	10628866	10650205	ENSSSCG00000029668	11	+	3.24233782786071e-163	-4.85290042755135
10	48883210	48922311	ENSSSCG00000011064	11	-	3.7490329766972e-163	4.44212054327039
2	142346210	142349349	ENSSSCG00000014369	11	-	6.76516942156037e-163	9.3055686452701
6	54945128	54951544	ENSSSCG00000003201	11	+	7.38849830563632e-163	7.9085185302691
14	90208078	90235655	ENSSSCG00000010394	4	-	8.18985552773548e-163	14.4304687269117
5	27824991	27832799	ENSSSCG00000033383	4	-	8.95125155084611e-163	14.1443754505182
17	50353928	50550250	ENSSSCG00000031118	11	-	2.22023054575624e-162	-4.99662972290311
5	10172666	10185074	ENSSSCG00000028531	11	-	3.34682721500753e-162	-4.88942791623576
5	22251752	22293249	ENSSSCG00000000419	11	-	4.53369171090419e-162	7.91220000872091
2	116001145	116229759	ENSSSCG00000037019	11	+	4.6342447838918e-162	-5.13877566562839
6	19527449	19570893	ENSSSCG00000002815	11	+	5.14773660386307e-162	-6.24683042141479
5	21331467	21356183	ENSSSCG00000000370	11	+	7.19813015423254e-162	-4.21281492532141
15	64353474	64382185	ENSSSCG00000029753	11	-	8.33124602715314e-162	-5.6234916283261
2	2357713	2394851	ENSSSCG00000021181	11	+	9.18704339621922e-162	6.22994713285261
14	19825073	19861268	ENSSSCG00000009709	4	+	1.01132515389432e-161	13.7906095945057
8	66412149	66640734	ENSSSCG00000034442	11	-	1.37722208806791e-161	5.73377386794016
10	66488651	66494904	ENSSSCG00000035212	11	+	1.72468304716186e-161	-5.92226613945614
3	55950590	56171826	ENSSSCG00000033394	4	-	2.35333255177211e-161	13.6360677309565
13	205744360	205788954	ENSSSCG00000029511	11	+	3.00213806446092e-161	-5.9273568090095
7	2425614	2446259	ENSSSCG00000001000	11	-	1.24240180057495e-160	7.02702653698494
2	80251236	80263918	ENSSSCG00000014034	11	-	1.29144261976664e-160	-5.78358734015682
1	239152050	239202703	ENSSSCG00000040711	8	+	1.30855029848329e-160	10.2328491723616
2	70753319	70796745	ENSSSCG00000013604	11	+	1.36623100237626e-160	-4.93411203786472
X	84175199	84177427	ENSSSCG00000012523	11	-	2.65985889949117e-160	6.06544224306613
3	17386374	17396837	ENSSSCG00000035364	11	+	3.20921226774531e-160	5.93498876669224
4	94861497	94873660	ENSSSCG00000006535	11	+	6.52419000486035e-160	4.50241304777841
11	5985726	6000701	ENSSSCG00000009322	11	-	8.6963879303601e-160	5.96761318944092
9	67724538	67827509	ENSSSCG00000015662	8	+	8.92961985561153e-160	16.8778215585487
15	126435578	126711694	ENSSSCG00000016237	11	-	9.8338025143005e-160	-4.73755328584198
4	60505065	60637238	ENSSSCG00000034242	4	-	1.01030123905428e-159	14.1659547041875
1	21913239	22239422	ENSSSCG00000004136	11	-	1.01590868341565e-159	5.13869353568607
4	118372943	118428410	ENSSSCG00000006874	4	-	1.17421232470918e-159	14.2379257911267
2	74875995	74918971	ENSSSCG00000013494	11	+	4.1164130964854e-159	-5.82411457359829
14	41333923	41357320	ENSSSCG00000009931	11	-	7.20150587703009e-159	6.81842097066413
3	109078281	109105526	ENSSSCG00000040332	11	-	1.10074555823294e-158	-4.28213851832032
4	38932292	39015219	ENSSSCG00000006083	11	-	1.45189956363995e-158	7.25670865998859
4	127360307	127378940	ENSSSCG00000006919	11	+	9.16601185670342e-158	-4.49255719766678
5	10553432	10573016	ENSSSCG00000021944	11	+	1.95783675014708e-157	-5.74190435665571
X	57140293	57151266	ENSSSCG00000012397	11	-	2.18314157055111e-157	-4.17583029667538
16	4105164	4271033	ENSSSCG00000016784	11	-	3.29115703765397e-157	5.43969921131314
15	109695275	109886057	ENSSSCG00000016131	4	+	3.48790659932419e-157	14.2436267208424
18	25654450	25937354	ENSSSCG00000016618	6	-	3.60262987061129e-157	11.1648948249384
2	59708066	59740245	ENSSSCG00000013894	11	+	5.14379371940535e-157	-5.79000574768946
15	100029997	100066584	ENSSSCG00000016067	11	-	7.47219774967002e-157	-6.61624891315302
15	1715229	1734414	ENSSSCG00000040445	6	+	1.06930270390324e-156	10.4591930839045
7	97270705	97316184	ENSSSCG00000002355	11	-	1.87621075804213e-156	5.79125335615738
6	75251460	75279314	ENSSSCG00000003471	4	-	2.34710517935959e-156	13.4865699764759
3	111646704	111683660	ENSSSCG00000028672	11	-	3.07746907718962e-156	8.83027797619669
2	69896119	69925194	ENSSSCG00000039194	10	-	3.20868044603759e-156	8.68266846429878
13	77216597	77314773	ENSSSCG00000011653	11	+	6.35302417266791e-156	5.75702954579184
X	87217482	87292524	ENSSSCG00000022993	5	+	1.19758523114136e-155	13.5155110709781
9	108703895	108784417	ENSSSCG00000029596	11	-	1.26427085499013e-155	-5.99388216942056
7	20591813	20614931	ENSSSCG00000037547	4	-	1.75103020926083e-155	13.6331496463467
X	111778505	111789709	ENSSSCG00000030172	11	+	1.88013097379964e-155	-5.70480109893961
15	115512185	115677776	ENSSSCG00000016164	11	-	1.95189407400855e-155	-6.05576242931888
9	20603732	20625139	ENSSSCG00000014921	4	+	2.56286077419156e-155	14.0686029567663
7	76141679	76148030	ENSSSCG00000031874	11	-	2.65781339560178e-155	-7.08037362527157
1	236919966	236947125	ENSSSCG00000031236	11	+	4.94467594382616e-155	-4.7184376314472
X	82323617	82328972	ENSSSCG00000012481	11	-	2.3013156632087e-154	6.57104610321565
8	30765427	30840455	ENSSSCG00000021793	11	-	3.43068386845142e-154	4.63530520623569
6	83723714	83731360	ENSSSCG00000040957	11	+	7.38138807409526e-154	-6.51227539754673
12	4238195	4249964	ENSSSCG00000035507	8	-	1.20423252338148e-153	-8.94105418180162
11	68920905	69301332	ENSSSCG00000009522	11	+	1.35388850379662e-152	5.1626948773297
13	145997738	146105696	ENSSSCG00000011915	11	-	1.44039087085551e-152	7.06520533562482
4	93176751	93205185	ENSSSCG00000006463	5	-	1.68891496477393e-152	13.5397219376389
4	89375480	89395285	ENSSSCG00000006372	11	+	2.81434665484118e-152	-5.34030460171773
6	44667802	44672092	ENSSSCG00000021374	4	+	2.9730205025334e-152	11.2028807902561
X	123834899	123855252	ENSSSCG00000012755	4	+	4.87453251004684e-152	14.1987251517663
4	127451506	127508648	ENSSSCG00000006925	11	+	5.02105259243769e-152	3.86898170238324
6	87995654	88017140	ENSSSCG00000023585	8	+	7.13196252643979e-152	9.16023379036852
5	61778076	61788963	ENSSSCG00000032431	4	-	8.29799071286668e-152	14.140626327949
X	124641223	124655311	ENSSSCG00000012790	11	-	1.38520760769685e-151	-4.87054377188081
7	55351082	55373894	ENSSSCG00000001849	5	-	1.63258197236095e-151	14.2833512914969
9	56798722	56872071	ENSSSCG00000015244	11	+	1.85362523746368e-151	5.85823027651502
2	1261673	1299439	ENSSSCG00000031487	11	+	3.45573150603017e-151	-5.78275615857454
5	64197212	64202615	ENSSSCG00000000705	11	-	4.49116755127463e-151	-5.88571026613408
3	14705782	14794365	ENSSSCG00000007727	5	+	4.98366546631515e-151	13.9284803842288
3	90489182	90914537	ENSSSCG00000026180	4	+	5.05561856378946e-151	14.0972263715225
2	375725	382669	ENSSSCG00000012852	4	-	6.07943791703497e-151	14.0395897532343
4	98819761	98828711	ENSSSCG00000027875	4	-	1.06733323393425e-150	13.4624761152742
14	72501288	72555081	ENSSSCG00000036152	5	+	1.7285451945761e-150	14.1891390131433
11	15494364	15557988	ENSSSCG00000009373	11	+	1.93018559304251e-150	6.33145262409995
1	190206098	190441946	ENSSSCG00000005095	11	+	4.39399952177396e-150	-4.4316043086831
8	76329867	76397506	ENSSSCG00000009012	11	+	5.52808812624762e-150	-4.46996689742075
12	39648597	39659121	ENSSSCG00000017705	11	+	6.24408034171982e-150	-6.31883806171062
9	131774656	131822564	ENSSSCG00000021068	11	-	9.8089481516907e-150	-5.62932683259116
3	40174763	40177787	ENSSSCG00000008013	11	+	1.18134513963594e-149	8.67759242945277
5	21759474	21760815	ENSSSCG00000000398	11	-	1.75983605407106e-149	8.41229339602762
9	129532179	129581169	ENSSSCG00000015584	8	-	2.1776082942085e-149	9.28034897413834
2	88122787	88255282	ENSSSCG00000014113	11	-	2.82818447104919e-149	7.0324086701267
7	54516254	54537370	ENSSSCG00000030597	7	-	3.25492363875364e-149	11.7351837449955
14	131181712	131289385	ENSSSCG00000010698	4	-	3.92031598243958e-149	12.2669277662716
14	47369657	47392873	ENSSSCG00000010006	11	+	9.67621183192381e-149	5.90161169947717
9	75414671	75760520	ENSSSCG00000015335	5	+	1.26807810689981e-148	13.8256098267617
6	59424133	59426774	ENSSSCG00000003302	11	-	1.54682824451808e-148	6.89794308394741
3	2145179	2266355	ENSSSCG00000034390	11	-	1.77544846903678e-148	-4.39545117758355
8	85144636	85516219	ENSSSCG00000009050	11	+	2.73981866110106e-148	-4.720369571083
X	39025968	39144390	ENSSSCG00000023215	11	-	2.79030247719994e-148	8.75353250145708
12	1037502	1044387	ENSSSCG00000039013	11	+	3.61918343953479e-148	7.33343327615932
1	238139728	238151681	ENSSSCG00000005349	11	+	6.14626666793354e-148	4.79137658307465
17	52743569	52890259	ENSSSCG00000007477	11	-	7.51267671931438e-148	-4.63520840514185
2	77357211	77375170	ENSSSCG00000023121	11	-	7.80748935940515e-148	-5.47275414243373
12	59135328	59152638	ENSSSCG00000018032	11	-	1.18723334351152e-147	-5.47777071172583
3	18402775	18404404	ENSSSCG00000040162	7	+	1.56476306023054e-147	15.1384687708416
3	33908966	34015515	ENSSSCG00000007909	10	-	1.66391316821408e-147	5.62588145364516
5	41424794	41509779	ENSSSCG00000000528	6	+	2.86403026797329e-147	13.5287991090078
10	933789	940311	ENSSSCG00000037241	11	-	3.92782474374522e-147	-5.57703667749256
2	5566607	5587797	ENSSSCG00000012926	11	+	6.36334661681659e-147	8.78699355610807
15	94115561	94161781	ENSSSCG00000027157	11	-	7.03855798269105e-147	11.3166522481303
15	118293655	118335898	ENSSSCG00000022758	11	-	9.03826671657935e-147	5.1550414142158
18	44487996	44827657	ENSSSCG00000016691	11	+	1.28834379843598e-146	-4.74731973349934
2	10644685	10673958	ENSSSCG00000013115	11	-	1.45426033832327e-146	-7.10577755265594
8	32433346	32792553	ENSSSCG00000008799	4	+	1.67651677743727e-146	14.0336529687701
12	3827095	3846833	ENSSSCG00000032562	11	+	2.0889117782129e-146	-4.16339233857377
16	53843250	54248561	ENSSSCG00000017008	11	-	2.38733913894261e-146	-4.19727270546851
10	67021452	67082534	ENSSSCG00000011158	11	-	3.00814772452987e-146	-3.910433690532
14	81684581	81764084	ENSSSCG00000033074	11	-	3.3473610295952e-146	4.15069683075195
13	23833131	23845204	ENSSSCG00000011264	11	-	3.68037997980037e-146	-7.48773814099459
5	5723189	5735131	ENSSSCG00000000033	11	-	4.26540538828174e-146	-4.21706761026848
12	19870274	19879233	ENSSSCG00000024059	11	+	5.19229651553447e-146	4.45379425040941
14	51624285	51644457	ENSSSCG00000033787	11	+	6.15821885875076e-146	-5.0614604147789
6	87495042	87535845	ENSSSCG00000003592	11	-	7.8309342809877e-146	6.17429841265088
7	19609356	19838096	ENSSSCG00000001097	11	-	1.48253227037439e-145	-4.88319545837292
13	32815355	32825226	ENSSSCG00000011407	11	-	2.38245684905787e-145	-5.14487245615971
13	28900321	28945187	ENSSSCG00000028643	10	-	2.97988120486719e-145	8.10413852313874
8	37936704	37963899	ENSSSCG00000037950	11	+	3.84269210911722e-145	-4.84992210153842
1	9130335	9238992	ENSSSCG00000030535	11	-	4.00595167495884e-145	5.51106801398316
6	138435007	138461045	ENSSSCG00000003780	11	+	5.31261668192888e-145	10.4172624594179
4	94665566	94674071	ENSSSCG00000006530	11	-	6.70667073238437e-145	9.05483458209553
2	103567601	103661070	ENSSSCG00000014173	11	+	7.82067432957602e-145	-4.54067633094044
18	19841424	19875793	ENSSSCG00000016581	11	-	1.24461636009945e-144	4.15537827771662
X	97068534	97267511	ENSSSCG00000012634	11	+	4.6354674448823e-144	-4.6420705853897
12	53979206	54054533	ENSSSCG00000017991	11	-	1.51360559450147e-143	-6.05120299193266
14	71001888	71041541	ENSSSCG00000035600	6	-	2.42933595060721e-143	13.2220203870492
5	16071924	16177130	ENSSSCG00000032269	10	-	3.05284405761239e-143	8.83363342313087
13	73350642	73366078	ENSSSCG00000011625	4	-	4.4737180201693e-143	14.0032672015696
9	135115077	135450811	ENSSSCG00000031141	11	+	9.41412832680118e-143	-6.31633053456595
13	2840455	2903170	ENSSSCG00000011193	11	+	9.52029254504141e-143	4.00144923314767
14	49801160	49807602	ENSSSCG00000010064	4	-	9.96115365305345e-143	11.6730782682259
11	49807993	49886870	ENSSSCG00000009475	11	+	2.05840156803836e-142	-6.38603260870313
2	41028614	41356463	ENSSSCG00000035393	11	+	2.50385173097192e-142	4.05631387159056
3	18012712	18013378	ENSSSCG00000029752	11	-	3.65566693546219e-142	-6.6546383357121
X	657620	753759	ENSSSCG00000038963	11	-	6.77423206048605e-142	-5.37108793110798
3	47051595	47057791	ENSSSCG00000035971	11	+	1.07258561027832e-141	-6.27073289818072
1	73840651	73968754	ENSSSCG00000033392	11	-	1.17037662677292e-141	-4.69896893826606
13	34104933	34147370	ENSSSCG00000023325	11	+	1.72291411384824e-141	4.88753432445858
14	113847983	113868268	ENSSSCG00000010592	11	+	1.86771957217908e-141	6.79245338801255
4	84056729	84117122	ENSSSCG00000035124	8	+	1.94788077265624e-141	9.72451863776044
1	132702523	132787913	ENSSSCG00000004791	11	+	2.08899429168676e-141	-5.31395395443059
9	64785566	64806904	ENSSSCG00000015276	11	-	2.15256349925013e-141	8.94064680525158
13	136834119	136951061	ENSSSCG00000034786	11	+	2.36925278273815e-141	3.9460951091159
X	52175606	52198683	ENSSSCG00000035170	6	-	3.41936571819009e-141	10.8569990817046
5	59492816	59525563	ENSSSCG00000040275	11	+	5.20589709679233e-141	5.15237078577982
15	65920219	66165993	ENSSSCG00000015880	11	+	5.29792292647425e-141	6.31300686853182
7	41426158	41457884	ENSSSCG00000001720	11	+	7.90509654417975e-141	4.83326885349818
6	44759413	44773283	ENSSSCG00000002884	4	+	8.79579636122952e-141	13.152640017973
8	74598169	74607409	ENSSSCG00000008997	10	-	1.01253796853244e-140	18.5972550494044
5	18217574	18222833	ENSSSCG00000000253	8	+	1.18181859533488e-140	13.4288460895015
5	69461528	69480112	ENSSSCG00000000765	11	+	1.51705287018218e-140	-3.77857601329028
13	129875635	129997215	ENSSSCG00000011819	6	-	3.10045268587837e-140	13.3044889356898
7	22548567	22577116	ENSSSCG00000001242	11	-	3.45604705935866e-140	-4.48595885952455
14	30896399	30908848	ENSSSCG00000009807	11	+	3.51853268710249e-140	-4.28131413356025
7	56440619	56541132	ENSSSCG00000001862	11	-	3.54869538361993e-140	4.3827052384787
2	66131158	66138909	ENSSSCG00000013729	11	-	4.02682143959724e-140	4.01239526114273
16	24086958	24508504	ENSSSCG00000016855	11	-	5.57396205945577e-140	-3.78573340882112
2	59905449	59928248	ENSSSCG00000013888	11	+	8.89989278718656e-140	-5.25170197176897
5	21628066	21639837	ENSSSCG00000000385	11	+	1.52999710332662e-139	7.58884283151321
3	40141849	40162928	ENSSSCG00000008012	11	+	1.98119730603291e-139	4.00918120206148
13	207907833	207985181	ENSSSCG00000038089	11	+	2.16494434736008e-139	8.46277497653327
X	84475290	84478914	ENSSSCG00000039545	11	+	3.12754516243956e-139	4.95100426754643
X	125158153	125209035	ENSSSCG00000012824	11	-	7.60606239448562e-139	-4.34608092946166
12	52719062	52723786	ENSSSCG00000029391	11	-	8.07311384701258e-139	-4.02213220258219
9	117253830	117287736	ENSSSCG00000040719	11	-	1.0943169153997e-138	-3.82299321454272
12	49980492	50014007	ENSSSCG00000017874	11	-	1.44149114376253e-138	-4.8227392996012
2	7765345	7775726	ENSSSCG00000013042	11	-	1.75096718738563e-138	-4.7964408817348
5	19753856	19763269	ENSSSCG00000000298	4	-	1.75225737914386e-138	14.0128127337092
18	24974720	25039194	ENSSSCG00000016613	10	+	1.77416627898681e-138	9.22971569413134
14	106895764	107137767	ENSSSCG00000010494	11	-	2.41746264210704e-138	5.30867002992496
3	57998829	58031823	ENSSSCG00000008217	11	+	4.75336666775344e-138	-6.60581056850491
1	1581994	1698532	ENSSSCG00000004018	11	-	1.30064625442181e-137	8.06487085502632
13	147780316	147879780	ENSSSCG00000022081	4	-	2.43606661096667e-137	13.9329075478865
15	111324990	111362321	ENSSSCG00000023264	11	-	6.8442373112447e-137	5.10621784792007
13	26036600	26076585	ENSSSCG00000011280	4	+	8.79041980318236e-137	14.0542408559621
1	181955297	182009953	ENSSSCG00000021862	11	+	9.14517957240813e-137	-4.13901551219118
15	8192606	8812049	ENSSSCG00000015671	11	-	1.59524588669139e-136	-4.28695616162612
9	133164415	133187702	ENSSSCG00000015612	7	+	1.74077288570194e-136	11.6277378988492
12	23996498	24010454	ENSSSCG00000017517	11	+	2.74678907822114e-136	-6.9031781600248
2	78091030	78113389	ENSSSCG00000014007	4	+	3.67824659669263e-136	13.9443827622767
5	22732515	22747421	ENSSSCG00000000443	5	+	3.79398945962652e-136	11.0225245789436
5	22304587	22311028	ENSSSCG00000037701	4	+	5.89077219039634e-136	11.1986183670804
8	74412233	74419722	ENSSSCG00000008995	4	-	7.97279186518094e-136	13.9346003992236
15	133501091	133626644	ENSSSCG00000016298	11	+	1.32374137269191e-135	-3.86546979363501
12	24192852	24201411	ENSSSCG00000032782	11	+	1.3527600543801e-135	5.18904969172355
12	44801266	44807339	ENSSSCG00000017761	11	-	1.90734658438924e-135	-4.05757383074693
16	24514721	24646371	ENSSSCG00000016857	11	-	2.0541273435138e-135	8.94128271803537
2	26493625	26581452	ENSSSCG00000013302	11	-	2.45460579587666e-135	8.00379648288555
13	203325409	203376209	ENSSSCG00000012071	7	+	2.89472782732942e-135	14.6180400550862
2	61270713	61273138	ENSSSCG00000038911	11	-	4.57812705828323e-135	-5.84735492791416
12	52681623	52700955	ENSSSCG00000017943	11	+	7.6529644499665e-135	-4.45263748742313
15	45866855	45963733	ENSSSCG00000015784	11	-	7.86666568889968e-135	6.11225369396559
1	209181466	209349299	ENSSSCG00000005191	11	+	8.45989571985034e-135	9.17975914723281
5	10663495	10705203	ENSSSCG00000026067	11	+	9.84476538060893e-135	7.38343092732499
1	31282505	31366108	ENSSSCG00000004191	4	+	9.95611423357291e-135	13.3067729834821
1	252372014	252452971	ENSSSCG00000021386	11	-	1.4448289319355e-134	6.02655722258706
9	85996280	86033388	ENSSSCG00000015362	11	+	1.83897856979598e-134	7.2158393373464
14	74937947	74968018	ENSSSCG00000010283	11	-	2.91134663188474e-134	-4.56611912214101
12	48733522	48763337	ENSSSCG00000017835	11	-	3.49617782830653e-134	3.55067319312309
1	77584482	77810575	ENSSSCG00000004421	11	-	3.69496544578173e-134	-3.83582924461282
6	34521503	34586381	ENSSSCG00000039408	11	-	1.44543123418106e-133	-4.62197474103716
15	91724289	91798153	ENSSSCG00000025134	11	+	1.52825154708262e-133	-4.00008667721271
4	89828922	89844484	ENSSSCG00000006379	11	+	1.6361000542161e-133	-3.95233976802608
7	48882892	48967344	ENSSSCG00000040010	11	-	2.37544760594656e-133	-4.44241760692223
2	72326715	72391679	ENSSSCG00000013553	11	-	2.59879367794414e-133	-3.8899627150217
1	2320984	2522601	ENSSSCG00000004022	11	+	3.62322475649383e-133	7.01416521317378
2	15334000	15347774	ENSSSCG00000013242	11	+	5.40440633141694e-133	3.614978720351
9	55612900	55749781	ENSSSCG00000015237	11	+	8.9640337352752e-133	-3.68756809388499
7	23699560	23703534	ENSSSCG00000001404	11	+	1.22167595089253e-132	-6.99647134821073
2	17751147	17803615	ENSSSCG00000029521	11	-	1.22608411168459e-132	5.34685307401417
5	77781713	77795179	ENSSSCG00000000811	11	+	1.27853998668673e-132	-4.81383661355367
4	122837524	122953257	ENSSSCG00000028620	11	-	1.30904087236846e-132	4.2358733200997
15	118822008	118852036	ENSSSCG00000035392	11	+	1.45571351040023e-132	6.93463042150336
6	19046798	19098915	ENSSSCG00000021519	11	+	2.31443572702535e-132	-4.21409649580594
13	35910686	35948230	ENSSSCG00000011456	11	-	3.70306899037693e-132	5.88098406272129
1	1495817	1521666	ENSSSCG00000004017	4	+	4.47641796646549e-132	13.9258322418998
17	41185877	41221710	ENSSSCG00000023522	11	-	5.98752150056155e-132	5.94191424089312
4	2920094	3015328	ENSSSCG00000005935	11	+	6.08610716490421e-132	-4.07792850788847
9	121499760	121515954	ENSSSCG00000029261	11	-	6.1950420428957e-132	3.51656765738833
1	1937966	1958328	ENSSSCG00000027404	4	+	6.28758971112827e-132	13.9244390598879
6	51317419	51358657	ENSSSCG00000003090	11	+	1.10063922535986e-131	8.20540661663747
3	4716645	4735301	ENSSSCG00000031432	11	+	1.12426213028814e-131	4.04118225401833
5	11264464	11277631	ENSSSCG00000000144	11	+	1.22588152285891e-131	3.58015820341579
16	66009277	66082500	ENSSSCG00000038003	11	-	2.35735942473928e-131	-7.35057486705016
10	27666975	27675171	ENSSSCG00000010948	11	-	2.69113160328705e-131	8.17644381085947
5	63892131	63918669	ENSSSCG00000000687	11	-	3.1746444240392e-131	5.14661043069418
11	50073160	50102814	ENSSSCG00000009477	4	-	4.33261279525328e-131	13.9155293616653
7	90955523	91055913	ENSSSCG00000002287	11	+	6.78258737442063e-131	6.74111567716551
2	61413543	61430778	ENSSSCG00000013853	11	-	7.01087118833426e-131	-4.88248383992266
2	119927723	119940951	ENSSSCG00000014219	11	-	9.98521838453952e-131	8.56680834443476
12	977540	983770	ENSSSCG00000039873	11	+	1.18916197953728e-130	5.15448587405879
3	37928081	37986535	ENSSSCG00000007944	11	+	1.22091379847606e-130	-4.0203795817115
2	123313439	123403088	ENSSSCG00000028431	11	+	1.31366234123551e-130	5.5346349946572
6	49975875	49995140	ENSSSCG00000003040	11	-	1.40297347622893e-130	-4.26078320977733
13	124480455	124494196	ENSSSCG00000011800	9	+	1.53234979126748e-130	11.3128141090743
15	44615965	44802789	ENSSSCG00000021731	6	+	1.9329719708205e-130	9.43929224893918
17	26651160	26719192	ENSSSCG00000007094	10	-	2.84100234247519e-130	7.42901370917901
16	24521317	24588030	ENSSSCG00000016856	8	-	3.39567928029808e-130	13.7626690598593
4	81403264	81485066	ENSSSCG00000006289	11	+	3.39865969571774e-130	9.58477957689816
3	45856692	45888312	ENSSSCG00000039523	11	-	4.21905384296518e-130	3.78548093827772
X	88958848	89183372	ENSSSCG00000012572	4	+	4.48657987947431e-130	13.847197059987
7	53748585	53794796	ENSSSCG00000030626	11	-	5.46131899941348e-130	10.9639071724155
X	82367542	82437402	ENSSSCG00000012484	4	-	8.54227314681745e-130	13.0790660600384
8	19097989	19161968	ENSSSCG00000025315	11	-	1.04565139621434e-129	4.32670008924305
X	108471405	108612875	ENSSSCG00000012676	11	-	1.26572015702319e-129	5.5320374027787
AEMK02000682.1	441307	502815	ENSSSCG00000034978	11	+	1.64577854618018e-129	4.55673449604336
X	107993	125958	ENSSSCG00000020871	11	-	2.9217308517493e-129	6.03233628475925
14	47496302	47517204	ENSSSCG00000010011	11	+	3.4675877485346e-129	5.89819024334442
6	47624940	47639092	ENSSSCG00000028943	11	-	3.72983066859104e-129	3.69089264875812
14	108958801	108986707	ENSSSCG00000010523	11	+	4.86618704716095e-129	5.91751895059034
17	9441481	9443050	ENSSSCG00000032320	4	+	7.97735590263396e-129	13.3669135601471
5	4870349	4898706	ENSSSCG00000000025	11	-	8.44746847531436e-129	-4.46466026833251
18	52995076	53002214	ENSSSCG00000034662	4	+	9.95024451666475e-129	13.7933937196469
3	52192908	52234138	ENSSSCG00000008162	11	-	1.41085130547725e-128	8.96080007531609
17	30757999	30766472	ENSSSCG00000007131	11	+	1.89523768553145e-128	-5.63394780551728
9	53365249	53372954	ENSSSCG00000030017	11	+	2.02631620222904e-128	4.57630704051532
2	77342154	77355724	ENSSSCG00000027565	11	-	2.26073813736047e-128	-5.15092715537424
10	48403797	48425730	ENSSSCG00000039244	11	+	2.58120921933373e-128	6.84684442130969
9	38375938	38401647	ENSSSCG00000035945	11	+	3.15760691577496e-128	4.88742412265784
X	33090782	33232555	ENSSSCG00000027777	4	+	3.32668658411585e-128	13.9173562180494
4	89424838	89447909	ENSSSCG00000006369	11	+	3.82327806574461e-128	7.31696609254785
2	142326315	142339086	ENSSSCG00000014368	4	-	4.26265417661128e-128	13.7643450999475
6	82401035	82483729	ENSSSCG00000038994	11	+	4.33529954718028e-128	5.254787608691
7	23842289	23849100	ENSSSCG00000039071	11	-	7.95368545293209e-128	-3.61350713450149
1	85755742	86017666	ENSSSCG00000004465	11	-	8.59108249477246e-128	4.81573658520929
5	11543999	11565533	ENSSSCG00000039706	11	+	1.07323012531457e-127	-4.77995013602471
2	2503192	3013678	ENSSSCG00000033043	11	+	1.12897322270992e-127	7.72362445783228
1	254176324	254211804	ENSSSCG00000005481	11	+	1.14537856513494e-127	-5.06735607971679
5	100537882	100686706	ENSSSCG00000040348	4	+	1.33460221183096e-127	13.887120326542
10	32160761	32163666	ENSSSCG00000037000	11	+	1.60972794052644e-127	4.58905233581628
12	5770144	5780069	ENSSSCG00000036248	4	-	1.98707905677289e-127	12.7529489811653
10	12442409	12490409	ENSSSCG00000025686	11	+	2.24258878505536e-127	7.56406473126937
3	73519882	73530472	ENSSSCG00000032071	4	+	2.70229362478935e-127	13.789054869377
18	7346015	7363727	ENSSSCG00000016473	11	-	4.17251092036707e-127	-5.28395854610067
2	65125269	65149764	ENSSSCG00000013766	11	-	5.16789635435552e-127	-4.15529083291509
13	120983219	121070418	ENSSSCG00000025942	11	-	6.46951090029055e-127	4.79165632667173
15	86946995	87029729	ENSSSCG00000016009	11	+	6.88792690948488e-127	-5.07940317072688
2	5030066	5042073	ENSSSCG00000012903	11	+	8.83861115255262e-127	-4.35205036064971
3	17817567	17858086	ENSSSCG00000007797	11	-	9.84406829311721e-127	-4.70718299664339
6	87363664	87390238	ENSSSCG00000025034	11	-	1.05575695868267e-126	-5.36652807667414
13	200128748	200129703	ENSSSCG00000020680	4	-	1.15415042711974e-126	13.8523759229742
14	120906038	120921985	ENSSSCG00000040815	11	+	1.23463418511542e-126	-5.8026770151954
3	73556564	73650078	ENSSSCG00000008344	11	-	2.05765111555143e-126	-3.81772403720111
7	43597150	43625346	ENSSSCG00000001732	11	-	2.05952029695614e-126	4.88034348519614
7	120911352	121060837	ENSSSCG00000037105	11	+	3.22236192981586e-126	-3.91068900516249
12	44173376	44213500	ENSSSCG00000017755	11	-	3.27558873234082e-126	-6.00517012798541
9	64842066	64853610	ENSSSCG00000015279	4	-	3.79438492662769e-126	13.6877529515392
16	71368163	71380972	ENSSSCG00000017082	7	+	4.03819696077869e-126	13.101282699765
16	52003735	52140375	ENSSSCG00000022478	11	+	5.65046672704786e-126	-4.079220020293
2	100447903	100457904	ENSSSCG00000014157	4	+	6.46008607773335e-126	13.7448509688445
AEMK02000423.1	2023	20065	ENSSSCG00000028527	11	+	6.56821191071176e-126	5.49388764443645
2	58617321	58634450	ENSSSCG00000034887	11	+	9.41027141007981e-126	4.55219123219982
5	10319825	10334504	ENSSSCG00000030209	11	+	1.20474542502285e-125	-4.39616577961868
15	131654236	131674493	ENSSSCG00000035592	11	-	2.20483604075553e-125	-5.68946078481484
13	2029942	2173774	ENSSSCG00000011186	4	-	2.22677825102066e-125	13.7360063427864
15	80520897	80646460	ENSSSCG00000027348	11	-	2.65413903248741e-125	-4.14933388368355
12	45223578	45322767	ENSSSCG00000017781	4	+	2.78017540443597e-125	13.8588263433259
6	112396328	112628946	ENSSSCG00000003722	9	-	3.62056159949006e-125	10.4556976533265
9	36525260	36545633	ENSSSCG00000026153	11	+	4.35428655511135e-125	4.14452606793395
17	57783153	57797990	ENSSSCG00000007504	11	+	4.64875700730822e-125	-4.62586096591671
2	143287970	143301844	ENSSSCG00000014390	11	-	5.51557176033452e-125	-4.02946494286526
12	59935972	59954159	ENSSSCG00000018041	11	-	6.55194356109199e-125	3.83528803273749
4	122504418	122528352	ENSSSCG00000006887	6	+	7.55947694472196e-125	10.0113069113973
17	52239398	52304259	ENSSSCG00000007472	11	+	8.77764539629623e-125	-5.56285588902273
17	30941751	30997872	ENSSSCG00000022815	11	+	1.12606922088941e-124	-4.23332295611863
18	6988883	6999127	ENSSSCG00000035615	11	-	1.14313689262302e-124	4.9706337353934
5	100270238	100429204	ENSSSCG00000000939	11	-	1.93827120765316e-124	8.12185132485833
6	72556233	72599238	ENSSSCG00000003439	11	-	2.99099763576702e-124	5.35144801538593
6	70271405	70307406	ENSSSCG00000003400	11	+	3.22756604779771e-124	5.74525738545053
13	29847426	29881902	ENSSSCG00000011330	11	+	4.46732871266222e-124	-4.38588886408439
2	7365197	7380866	ENSSSCG00000013020	11	+	5.64321188941274e-124	-4.3362383540138
3	8667165	8732114	ENSSSCG00000007675	4	-	5.65169432661562e-124	13.7096697277643
10	63367662	63388876	ENSSSCG00000011125	11	-	5.79138714866757e-124	-6.55515415923957
3	57968376	57986438	ENSSSCG00000008213	11	+	6.32144282032291e-124	-5.20108674240256
3	47807778	47814508	ENSSSCG00000022153	4	-	7.6212404646865e-124	13.8660274453008
7	75241057	75255701	ENSSSCG00000002013	11	-	8.42623169546278e-124	4.76916086286984
2	116234586	116257041	ENSSSCG00000031518	11	-	8.46872546491383e-124	5.12526683620753
6	83689791	83727723	ENSSSCG00000033546	11	-	1.05083037446535e-123	-6.31310355813692
1	22662014	22801909	ENSSSCG00000004139	9	-	1.51582542204007e-123	11.0396473012126
14	29962676	29995513	ENSSSCG00000028889	11	+	1.58383158436117e-123	-5.40861912665321
X	42670073	42680715	ENSSSCG00000032768	11	+	2.26265209773668e-123	6.11919051343201
9	9653740	9740286	ENSSSCG00000014853	11	-	3.83884187144064e-123	-5.12071973382462
1	8208083	8218717	ENSSSCG00000004053	11	+	4.97817603602742e-123	-8.15789769838287
17	1167979	1637148	ENSSSCG00000006970	5	-	7.60814976489215e-123	11.8559874805255
14	73800760	73807281	ENSSSCG00000010275	11	-	8.90663091274058e-123	4.75886125772986
11	78951015	79027969	ENSSSCG00000009567	11	-	1.13641690989807e-122	-5.16444774936602
9	47476026	47621287	ENSSSCG00000015129	11	+	1.41222625693429e-122	6.75835632166346
6	145533545	145596802	ENSSSCG00000032043	11	+	1.59229042673653e-122	4.06813441548325
18	7420980	7580552	ENSSSCG00000039581	11	-	3.71965305556175e-122	-6.45754347562077
13	22964874	23020143	ENSSSCG00000011250	11	-	3.83401778471785e-122	4.47688297383022
6	74915706	74920121	ENSSSCG00000003466	4	+	7.32801627067352e-122	13.6384013783618
6	54172049	54179043	ENSSSCG00000003155	11	+	1.19291269419472e-121	-6.40354405488908
4	68901973	68969624	ENSSSCG00000006219	11	-	2.2733006810968e-121	4.04857799423718
9	45565517	45578284	ENSSSCG00000015091	4	-	2.33645687761172e-121	13.6570610080805
6	70026372	70098952	ENSSSCG00000003395	11	+	2.85955198869552e-121	-4.49082146878922
X	30584045	30615239	ENSSSCG00000024132	6	-	4.46257988721327e-121	11.0180098014876
3	59166856	59173735	ENSSSCG00000008233	11	+	5.75725414614318e-121	4.49287985672767
17	46783776	46847500	ENSSSCG00000007371	11	+	1.12704994445404e-120	4.5155757434508
13	93308002	93310707	ENSSSCG00000038366	11	+	5.17368069462835e-120	-3.69299631382421
8	115779838	115861137	ENSSSCG00000038801	4	-	5.53481531158496e-120	13.9232510323999
X	26470368	26557040	ENSSSCG00000012202	11	+	7.93691104308863e-120	4.59647702292921
15	107127599	107162919	ENSSSCG00000028561	11	+	1.52631865934422e-119	-6.98133848146543
9	66696500	66723911	ENSSSCG00000032017	11	+	1.57597519668782e-119	-6.84075672664603
4	107956713	108013647	ENSSSCG00000006781	6	-	2.29359464664227e-119	13.0048246915963
6	77374000	77404015	ENSSSCG00000024752	11	-	2.95342561389984e-119	4.31126771846059
2	120559077	120687331	ENSSSCG00000014224	4	-	9.62032008530144e-119	13.6150135002079
X	46218547	46220879	ENSSSCG00000012327	11	-	1.47349780986369e-118	4.18619846984299
15	19924304	19971733	ENSSSCG00000015709	11	-	2.26999748147242e-118	3.83170203369802
4	62756272	62791608	ENSSSCG00000006183	4	+	2.78523778742256e-118	13.7308241961219
13	31995594	32002470	ENSSSCG00000022975	11	-	3.20828566126365e-118	6.72810924973481
2	5081415	5087751	ENSSSCG00000012920	11	+	3.21877071496988e-118	3.93173451641544
5	57576777	57600668	ENSSSCG00000033337	11	+	4.48083222362758e-118	-4.66845277111246
6	71224636	71243459	ENSSSCG00000003410	6	-	6.72540154662945e-118	14.869369219956
7	1908194	1955951	ENSSSCG00000033655	11	-	9.02568900993451e-118	-5.15198581666372
7	49989052	50102059	ENSSSCG00000001787	11	+	1.09205768530973e-117	-4.0662919005186
3	111919311	111931768	ENSSSCG00000008550	11	+	1.26786793570498e-117	4.02972399234037
1	215608415	215716694	ENSSSCG00000005199	10	+	1.56817084119714e-117	10.5473211884645
18	52884630	52905213	ENSSSCG00000035077	11	+	2.86789776988921e-117	7.74130931372229
7	96867398	96948726	ENSSSCG00000002349	11	+	4.62785327485309e-117	4.24002424510853
13	173634660	173910739	ENSSSCG00000012000	11	+	4.65950060130569e-117	4.50606757190521
4	71903358	72107045	ENSSSCG00000025087	11	+	5.01655583139077e-117	4.92515657474699
12	25699416	25720445	ENSSSCG00000017548	10	+	5.07530109101863e-117	8.4228151112049
4	34924370	35369392	ENSSSCG00000006059	11	+	5.78152405023735e-117	-4.05744773750389
15	131614675	131628624	ENSSSCG00000016267	11	+	7.19484078819872e-117	-4.08365716853407
12	20374922	20390250	ENSSSCG00000035446	5	+	8.75170469909948e-117	13.4815907678978
4	89980779	90003645	ENSSSCG00000006382	11	+	1.24282742025908e-116	-4.67648815707402
9	127464118	127481730	ENSSSCG00000029449	4	+	1.60742443044914e-116	13.5073749026304
13	34632246	34664420	ENSSSCG00000011443	11	+	1.68247861870556e-116	3.36468870813678
18	51322282	51362183	ENSSSCG00000016758	11	-	1.85328782211947e-116	-4.70159375351715
3	93621138	93634177	ENSSSCG00000021325	11	+	1.94038150800256e-116	3.70467687871143
4	126957102	127079209	ENSSSCG00000006917	11	-	2.33854486794467e-116	-3.26860092163971
3	25870399	25897626	ENSSSCG00000007864	5	+	3.21819887034872e-116	13.9362916182193
17	29996343	30001707	ENSSSCG00000007114	4	-	3.28807249241929e-116	13.7051391362818
1	7597332	7612910	ENSSSCG00000004049	11	-	4.00263999322604e-116	3.72691542584333
2	59771104	59778155	ENSSSCG00000013893	11	-	4.12735520161022e-116	-4.46822779879202
16	53696863	53739704	ENSSSCG00000017006	11	+	4.40525019981251e-116	-4.1322606153623
12	5450861	5481909	ENSSSCG00000017198	11	+	5.45643233662404e-116	4.23701558375557
9	7301153	7337358	ENSSSCG00000014818	11	-	5.89120056687232e-116	3.59514695264758
3	59351859	59366862	ENSSSCG00000008239	11	+	1.24541065884482e-115	-5.46944155408338
13	160332311	160348232	ENSSSCG00000011978	11	+	1.41038748725797e-115	4.79374484863458
8	38769951	38793370	ENSSSCG00000008829	10	-	1.44384203022624e-115	9.39946964881073
4	83235469	83309604	ENSSSCG00000006306	10	-	2.13565108626356e-115	8.4597857687583
1	261377865	261408229	ENSSSCG00000036639	11	-	5.56861826163805e-115	5.24169446280935
13	138595972	138681573	ENSSSCG00000030305	11	-	7.93031803419871e-115	5.35966969615957
9	133187888	133214894	ENSSSCG00000032721	11	-	8.29810545532033e-115	-3.99640963135721
8	102129036	102206946	ENSSSCG00000009092	11	+	9.96683076818129e-115	-6.40587242727038
13	34926187	34948931	ENSSSCG00000011453	9	-	1.42925209352495e-114	14.79842120298
6	142454913	142486386	ENSSSCG00000003789	10	-	1.54926047496584e-114	11.1089725136088
15	74447311	74758497	ENSSSCG00000022496	11	-	1.85681126641306e-114	-4.51994119743733
5	21278080	21289547	ENSSSCG00000000368	8	-	2.29491476172535e-114	12.2755982483437
2	77357213	77385576	ENSSSCG00000039542	11	-	2.78060319699923e-114	-3.93522200032706
16	72170736	72206592	ENSSSCG00000039763	11	+	3.16490386075587e-114	5.40704271596964
1	250418138	250540491	ENSSSCG00000005449	11	-	5.22938311427197e-114	6.3219095519031
4	2345117	2376765	ENSSSCG00000036569	11	-	5.90969278869999e-114	-5.39653215010513
3	117987492	118011886	ENSSSCG00000008601	11	+	6.83535398389831e-114	7.40268123235823
6	19463023	19489761	ENSSSCG00000025503	11	+	7.54617770363528e-114	-6.02332252508687
7	76176589	76236149	ENSSSCG00000002041	11	+	1.29832821173017e-113	3.46774521238299
18	19979987	19999759	ENSSSCG00000016585	11	+	1.37453651814788e-113	-4.11491415232589
X	97735306	97751097	ENSSSCG00000012625	11	+	1.52399632566548e-113	5.56508606672796
13	207510959	207544146	ENSSSCG00000025133	11	-	2.43765928425268e-113	-4.71399106171724
17	48716635	48850961	ENSSSCG00000035906	11	-	2.4539485808537e-113	7.95576428109372
1	136525960	136590965	ENSSSCG00000004807	11	+	2.63170848104515e-113	-5.33189123685431
7	97746109	97852479	ENSSSCG00000002368	4	-	2.72949216389811e-113	13.5723867394423
7	13378151	13390890	ENSSSCG00000001070	11	+	3.50806529382742e-113	3.33992520588787
5	75505098	75837399	ENSSSCG00000000802	4	-	4.16994919827423e-113	13.7391609282508
9	20721945	21021460	ENSSSCG00000035619	11	+	7.25308349128884e-113	4.50940924584978
16	66253516	66292961	ENSSSCG00000017062	4	+	7.82823124679185e-113	13.5430475309505
14	11065210	11197166	ENSSSCG00000009664	11	+	9.48735755585191e-113	-3.48988505102927
2	435323	452629	ENSSSCG00000012848	10	+	5.81795949678241e-112	7.8624139681236
3	17978745	17985101	ENSSSCG00000035256	11	+	6.93787360770654e-112	-4.33151831838632
10	60117312	60133627	ENSSSCG00000011119	11	-	7.40443285516392e-112	7.23547006813733
2	74300663	74304559	ENSSSCG00000013514	10	+	1.04531868421429e-111	12.4475228562861
15	25043544	25054225	ENSSSCG00000023693	7	-	1.45434573064813e-111	16.1998936563421
8	121657324	121843241	ENSSSCG00000029813	11	+	1.59532007250143e-111	-5.3815298744267
14	58119613	58352504	ENSSSCG00000010169	4	+	1.80901021794783e-111	13.4846989572868
14	79353135	80106018	ENSSSCG00000010325	4	-	1.96638661224803e-111	12.2305929447094
6	80973260	81066266	ENSSSCG00000003532	6	-	2.07354124255087e-111	12.7625604971277
X	110321203	110357894	ENSSSCG00000034896	11	+	2.21420003115421e-111	4.08643068490968
10	50286072	50310775	ENSSSCG00000011071	11	-	2.460809827373e-111	5.31704401566793
1	27606053	27782750	ENSSSCG00000039049	9	+	3.98734875940299e-111	10.9093974822908
4	101445976	101478147	ENSSSCG00000006717	11	-	4.3907159532912e-111	5.28569163376847
8	113949278	114005687	ENSSSCG00000009150	11	-	5.04161283520107e-111	4.08455589545609
12	3809688	3837363	ENSSSCG00000033592	11	-	5.29621329238859e-111	-4.01818203103417
18	51131583	51185446	ENSSSCG00000016756	11	-	5.77004024439576e-111	3.71639846501155
10	25202331	25208065	ENSSSCG00000011171	10	+	6.30360550101014e-111	12.5377180598261
4	64710710	64748937	ENSSSCG00000006192	11	+	6.64134090876886e-111	6.93953785246445
9	72054941	72079598	ENSSSCG00000015311	11	-	7.76264103083151e-111	4.68486928000892
6	18660641	18676112	ENSSSCG00000023684	11	+	8.29434611193575e-111	9.84597160159846
8	43726595	43746065	ENSSSCG00000008857	11	-	1.00181451643563e-110	6.68914390937141
3	67680773	67734426	ENSSSCG00000035958	11	+	1.33448554614369e-110	6.53571406114726
2	25604949	25766656	ENSSSCG00000013296	4	+	1.34262397190397e-110	12.1121287281816
X	6296132	6448276	ENSSSCG00000012104	4	+	2.3674948503749e-110	13.4615941032048
14	50974616	50977526	ENSSSCG00000010116	11	-	2.7923422202217e-110	3.29569801463272
7	26561358	26793726	ENSSSCG00000001485	4	-	3.09959803398452e-110	13.5591890896761
4	103622061	103677380	ENSSSCG00000006733	11	-	3.169340276354e-110	-3.70990805106891
4	118177956	118269267	ENSSSCG00000006872	11	-	3.22274931914168e-110	3.22488636100973
4	38656264	38670987	ENSSSCG00000006079	11	+	6.27020190894891e-110	6.0814142208157
10	21483274	21602035	ENSSSCG00000010908	11	+	7.88053606131203e-110	-4.92476859977752
3	75482260	75624458	ENSSSCG00000039161	5	-	1.07615718542052e-109	13.5039248520868
3	39750723	39758516	ENSSSCG00000034338	11	+	1.11181203693852e-109	4.5936710015785
7	23622447	23628588	ENSSSCG00000001396	11	+	1.23352871591615e-109	-3.49811248666368
18	6405274	6420768	ENSSSCG00000027196	11	+	1.39402610059471e-109	-3.61894778215246
18	37416928	37599931	ENSSSCG00000016657	11	+	1.39778661940958e-109	-4.28613479723156
2	69143061	69150225	ENSSSCG00000013649	11	-	1.59425270456134e-109	-3.49321874684104
1	22241306	22436439	ENSSSCG00000004138	11	+	2.48164528283772e-109	-3.69803065205881
16	20005932	20023736	ENSSSCG00000016822	11	-	2.66129773921436e-109	8.9310961659751
9	50259320	50509799	ENSSSCG00000015144	11	+	5.06277608174033e-109	-4.18074720325011
7	23631151	23649347	ENSSSCG00000001398	11	-	6.63596965900687e-109	-3.52370596997977
6	89295112	89318066	ENSSSCG00000032067	11	-	7.12178456807121e-109	3.3180340282005
15	117658842	117730867	ENSSSCG00000016174	10	-	7.54223626676984e-109	12.9014082017097
9	75027096	75051434	ENSSSCG00000015331	11	-	7.89836151539481e-109	7.46886597075582
18	26046597	26115018	ENSSSCG00000016620	10	+	1.23090844370225e-108	8.82066764089553
13	22298497	22651675	ENSSSCG00000011245	10	+	1.28144047070072e-108	8.51634272539935
5	70133329	70179970	ENSSSCG00000000773	11	+	1.83651382989254e-108	5.85953964260374
7	25062770	25072038	ENSSSCG00000025618	11	-	1.83944145494365e-108	-3.56548935110385
15	121428550	121444938	ENSSSCG00000020785	4	+	1.86785580925298e-108	13.5157670980988
4	95284606	95308099	ENSSSCG00000006547	4	+	2.22764615119176e-108	13.4874205912626
5	17314275	17350723	ENSSSCG00000000233	11	+	2.22951269527157e-108	6.69382900974899
15	103878731	104060524	ENSSSCG00000016090	11	+	3.09241636297354e-108	6.58291924250961
1	254015520	254021843	ENSSSCG00000032787	11	-	5.02776615675263e-108	5.07985065024846
8	66725942	66748873	ENSSSCG00000032374	4	-	1.43701462999872e-107	13.3981536424495
14	14967272	15104179	ENSSSCG00000026044	11	+	1.61204482109482e-107	5.05116999004405
3	69547529	69557777	ENSSSCG00000008304	11	+	1.97523344920979e-107	4.30208976780863
10	60505384	60867242	ENSSSCG00000011121	11	-	2.80235982105657e-107	-3.89000033468284
2	80505292	80527855	ENSSSCG00000035028	11	-	2.82201400911775e-107	-4.36865296961166
6	81268513	81304581	ENSSSCG00000032674	4	-	2.89464541852163e-107	13.3776440106902
6	47674032	47680084	ENSSSCG00000022692	11	-	3.81884257981108e-107	-5.17388280472814
6	19890883	19912935	ENSSSCG00000002806	4	+	5.00810145303444e-107	13.4261262395681
AEMK02000452.1	2502438	2527263	ENSSSCG00000039553	4	+	7.33202558151508e-107	13.4097888397761
5	21474624	21496279	ENSSSCG00000020725	11	+	7.54666644710535e-107	9.86997676491166
2	62434684	62447033	ENSSSCG00000013830	11	+	8.25171645367104e-107	3.47716495913542
2	6139710	6175421	ENSSSCG00000012956	11	-	8.89931959908792e-107	-3.6905802235011
2	126349941	126508068	ENSSSCG00000039373	8	+	1.04309138908106e-106	9.99439401523928
12	39478891	39557358	ENSSSCG00000032343	11	-	1.22917231424294e-106	10.0185296834221
10	16068527	16191742	ENSSSCG00000030502	11	-	2.16603432091464e-106	-3.11772056147695
X	94401712	94453171	ENSSSCG00000012594	4	-	2.66833245358772e-106	13.5007763446135
1	221013399	221218875	ENSSSCG00000005235	9	-	3.54132619091112e-106	10.9500682983258
9	115068089	115076464	ENSSSCG00000022226	11	+	5.03772147411001e-106	-5.71994783550918
1	100419398	100476021	ENSSSCG00000004522	11	+	5.53969789991865e-106	-3.27231477892125
3	132306432	132362841	ENSSSCG00000029570	4	+	5.60688310690171e-106	13.4453685062952
3	16688892	16764096	ENSSSCG00000028513	11	-	9.27992654484735e-106	4.35524247669448
7	91414947	91452535	ENSSSCG00000002296	11	-	9.54684456223055e-106	3.85863473582158
15	66697539	66732646	ENSSSCG00000036050	10	-	9.69080856422464e-106	9.99064566680895
7	90346500	90914280	ENSSSCG00000002285	11	+	1.10261883338426e-105	5.48892593131129
9	1989962	2141435	ENSSSCG00000014598	11	-	1.80370951235209e-105	4.59000806741372
17	62886624	62895556	ENSSSCG00000034841	11	-	2.21278842979175e-105	-4.50622324152733
2	143475941	143501748	ENSSSCG00000022289	8	-	2.24942594628988e-105	7.82499490277248
13	43548995	43869444	ENSSSCG00000011485	8	+	2.46298002169301e-105	6.73367362515109
15	46193492	46200987	ENSSSCG00000015790	11	+	2.58950635936549e-105	4.22083161191026
16	68723994	68961287	ENSSSCG00000017072	11	-	4.26153681421597e-105	-3.78848449376176
14	40004564	40123686	ENSSSCG00000009896	11	+	5.37780232683824e-105	-5.69107730897071
14	20621954	20643398	ENSSSCG00000009717	11	+	7.50531560594849e-105	4.5980034621916
2	72217038	72306013	ENSSSCG00000013556	7	-	8.10141738979992e-105	10.1134891777502
8	47608493	47657528	ENSSSCG00000008877	11	+	1.1141264697177e-104	3.38433244589194
1	163525860	163565735	ENSSSCG00000004935	11	+	1.39269958871006e-104	5.46162935932702
4	20645037	20935759	ENSSSCG00000006009	11	+	2.08266929933574e-104	4.01062472039536
1	99034991	99043207	ENSSSCG00000034415	11	-	2.23032799363129e-104	3.36284869458809
1	161606633	161631856	ENSSSCG00000004908	11	+	2.47203445053136e-104	4.05615791968737
14	16710075	16712283	ENSSSCG00000009704	11	+	2.87015992896318e-104	-5.2405550200013
2	7883987	7909897	ENSSSCG00000013041	11	-	3.96939012197632e-104	-3.15424902509796
6	59495486	59506268	ENSSSCG00000031110	11	-	8.52326897338653e-104	5.14425085376556
1	33146523	33196046	ENSSSCG00000004202	11	+	1.05751048223925e-103	-5.3797522553451
1	217142879	217205324	ENSSSCG00000005217	11	-	2.09060569134482e-103	4.4006564604152
1	126654484	126701503	ENSSSCG00000004679	11	-	2.27118570181293e-103	10.9841221915896
15	140336257	140347478	ENSSSCG00000037319	11	-	2.34231152469756e-103	-6.75841979411977
15	128245382	128308352	ENSSSCG00000025729	5	-	2.50419761759826e-103	10.8032715419787
13	106814819	106895214	ENSSSCG00000011741	11	-	3.16476821763234e-103	4.35965423099425
X	123906151	123922073	ENSSSCG00000012758	11	+	3.86904421566101e-103	3.52049382938383
1	21303993	21371067	ENSSSCG00000004127	11	+	7.4717958049464e-103	-4.41696937351754
1	271242330	271257555	ENSSSCG00000028172	11	-	7.54537728141212e-103	-3.62465441366387
14	85385221	85404117	ENSSSCG00000010345	11	+	7.8406970756311e-103	3.42520328254418
5	10746889	10763360	ENSSSCG00000000133	11	+	8.07544414589045e-103	7.75860825103634
17	30800434	30839808	ENSSSCG00000007133	11	-	1.09966465957067e-102	-3.5852722891707
14	71442851	71487512	ENSSSCG00000025876	11	-	1.13405285790057e-102	8.72839069071441
17	43993709	44006188	ENSSSCG00000007359	8	+	1.22115616109892e-102	10.1575856155837
9	45902049	45950115	ENSSSCG00000024578	11	+	1.49447209786897e-102	6.24060411740414
13	198371836	198635596	ENSSSCG00000035537	11	-	1.82023527350999e-102	-3.25705968380794
12	47948981	47959470	ENSSSCG00000017818	11	+	1.99625132396892e-102	5.20120504386772
X	106616941	106661594	ENSSSCG00000012656	11	-	2.45059692063764e-102	-3.94117534422934
6	49330417	49348198	ENSSSCG00000003017	11	-	2.75533572831774e-102	-3.88687564067527
6	47986146	47997228	ENSSSCG00000040981	11	-	3.11562582714185e-102	-3.6010065095489
2	76475391	76495931	ENSSSCG00000032366	11	+	3.2206688118683e-102	-3.1592918170092
12	53097728	53165653	ENSSSCG00000021363	11	+	3.38266654042022e-102	-3.99267957604166
6	152754729	153213125	ENSSSCG00000003828	11	-	3.60629368111153e-102	4.6196811135818
4	122529982	122621379	ENSSSCG00000006888	4	-	4.086028366208e-102	13.3511114501644
12	3698829	3707258	ENSSSCG00000033455	4	+	5.26095370170037e-102	13.2784462811725
2	6669281	6679028	ENSSSCG00000012988	11	-	7.35206964322805e-102	-4.71550338813296
12	20472036	20499138	ENSSSCG00000017402	11	-	8.61477873614686e-102	-3.51611254939853
3	57423942	57506246	ENSSSCG00000008208	11	+	9.10175390064337e-102	-3.18305030693061
15	100539360	100634576	ENSSSCG00000016069	11	+	9.80505038029317e-102	-3.80419532450411
15	70262090	70393957	ENSSSCG00000034262	4	-	1.0027771137741e-101	13.3769184664892
17	32446886	32459398	ENSSSCG00000007157	11	+	1.15064268240859e-101	-6.0258406023537
3	37460880	37511876	ENSSSCG00000007927	8	+	1.21739524962364e-101	12.8263498109316
6	150835486	151229442	ENSSSCG00000023243	11	-	1.2426473004868e-101	4.87639736182744
6	85059870	85088137	ENSSSCG00000003582	11	+	1.51604235011171e-101	8.97870920946708
9	67553097	67574671	ENSSSCG00000015657	4	-	1.51931110104764e-101	13.2994469186302
4	13445377	13451322	ENSSSCG00000005967	4	+	1.95610616825534e-101	13.3809526883473
14	136199844	136744387	ENSSSCG00000035045	11	+	2.52550400580869e-101	6.04043364052762
5	81776421	81848048	ENSSSCG00000000857	4	+	2.65016088866241e-101	13.2904041104495
2	143548214	143564429	ENSSSCG00000014395	4	-	3.42499114529172e-101	13.3234368522243
3	1810891	1819422	ENSSSCG00000007572	11	+	5.16171828369301e-101	-3.56582718280121
8	70645056	70697907	ENSSSCG00000008965	4	-	5.66338451329458e-101	13.333409598118
3	42540632	42596528	ENSSSCG00000028185	11	+	6.67412799097964e-101	-4.95194009214052
2	76106915	76111479	ENSSSCG00000022689	11	-	9.2680180618518e-101	-5.01742535257635
6	63630937	63635555	ENSSSCG00000021880	5	-	1.04571521407575e-100	13.4139482945142
17	61698619	61747756	ENSSSCG00000032761	5	-	1.38565406997534e-100	10.0522427234616
6	166528463	166533576	ENSSSCG00000003928	11	-	1.62257027204801e-100	-5.86085520189087
3	110111152	110181161	ENSSSCG00000008535	11	-	2.08630759900561e-100	-5.56617668833276
9	48357122	48373836	ENSSSCG00000028517	11	+	2.23530481921968e-100	6.27883629542271
9	131385805	131504473	ENSSSCG00000015603	11	+	2.46652128883255e-100	3.68265356709866
3	131226838	131254551	ENSSSCG00000025629	11	-	3.06207740057615e-100	7.75985092421527
4	104577535	104625999	ENSSSCG00000006742	11	-	3.23565172360508e-100	7.60487272514281
14	6443922	6489061	ENSSSCG00000009620	11	+	4.85596941322027e-100	6.72662786656021
12	47844403	47860443	ENSSSCG00000024071	11	-	5.96583036313434e-100	5.17553011832724
14	37583278	37598665	ENSSSCG00000009865	7	+	6.78445975879017e-100	9.23493429027632
12	2316492	2336988	ENSSSCG00000017156	11	-	1.17893049456182e-99	3.40827967782796
5	6152921	6169262	ENSSSCG00000000038	11	+	1.18368216708663e-99	5.01215794897981
4	130389472	130395163	ENSSSCG00000006940	5	-	1.64207207102844e-99	11.5255110292336
AEMK02000602.1	104562	142534	ENSSSCG00000028124	11	-	1.82653768380709e-99	-4.5612480708297
6	78863288	78886692	ENSSSCG00000003506	11	+	2.9774580881769e-99	4.0577977847125
1	25319882	25330784	ENSSSCG00000004144	11	-	3.74771565860488e-99	-3.54819212537883
2	59367244	59384527	ENSSSCG00000025955	11	-	4.16092874759908e-99	-4.31604137127955
14	1165164	1167124	ENSSSCG00000035249	11	+	4.6314353981525e-99	-4.24192773002081
4	3025881	3028809	ENSSSCG00000005933	11	-	4.83624543503886e-99	-3.29121466004287
3	28360871	28485842	ENSSSCG00000007874	11	-	5.06113232280928e-99	-3.30890583707189
13	153479924	153700111	ENSSSCG00000022486	11	+	5.12916244367066e-99	-3.04146571217977
11	21163660	21223959	ENSSSCG00000009412	11	+	5.30125698453834e-99	-4.27722854742437
1	253124402	253191760	ENSSSCG00000005467	11	+	5.60687757788789e-99	5.11232007172987
15	117617501	117649108	ENSSSCG00000016173	11	+	6.49420524317066e-99	3.62964890766715
1	167007938	167122188	ENSSSCG00000026078	11	+	8.33850332376299e-99	4.38634533488903
14	110608421	110635901	ENSSSCG00000010537	11	-	9.21444151106157e-99	3.9754847134772
7	73861909	73911853	ENSSSCG00000032058	4	+	9.78883649555725e-99	13.1856475783429
15	64455988	64529107	ENSSSCG00000015873	4	-	1.42178263238589e-98	13.409247945081
4	127289855	127442565	ENSSSCG00000024973	11	+	2.60081923067515e-98	-3.69614720668997
1	92483277	92500551	ENSSSCG00000021383	11	+	2.66761306585612e-98	-4.48908354317064
1	209619961	209700740	ENSSSCG00000036360	5	-	4.27950524192559e-98	11.5018816816476
9	20296582	20488638	ENSSSCG00000014919	11	-	5.14079945719587e-98	-3.95619818960218
8	371359	378380	ENSSSCG00000036512	8	+	7.11310862304276e-98	12.5296769002971
9	122633780	122635948	ENSSSCG00000015541	11	+	8.68870284418938e-98	-6.34335724728313
7	88590930	88602724	ENSSSCG00000023724	11	+	9.86543735800073e-98	-3.11535591386744
7	27209564	27253530	ENSSSCG00000001488	11	+	1.50780134261865e-97	3.91684562948312
13	205425294	205494528	ENSSSCG00000022290	10	+	2.00062631133655e-97	-7.71708982320966
3	86180049	86252544	ENSSSCG00000032007	11	+	2.20619668220499e-97	3.82748654819611
5	21518069	21534463	ENSSSCG00000000379	11	+	2.37846132707717e-97	-2.94333133470717
6	166645097	166664379	ENSSSCG00000027423	11	+	2.45346424218061e-97	4.46247915955381
1	16362152	16381902	ENSSSCG00000030067	11	-	2.55833982405628e-97	3.65290452339078
2	6604879	6616184	ENSSSCG00000012982	11	-	3.24831935354351e-97	-3.40589226108185
6	93597058	93612150	ENSSSCG00000029991	11	-	3.4662904478364e-97	-4.19357988520752
1	268389482	268402517	ENSSSCG00000005628	11	-	3.54585622314358e-97	-3.37880321507172
X	84553774	84566270	ENSSSCG00000012534	11	-	3.55681203400842e-97	3.33181118484783
17	25998125	26050353	ENSSSCG00000007085	11	+	4.24607908652486e-97	6.74878572835977
11	66481827	66641653	ENSSSCG00000009505	11	+	4.32316904076334e-97	5.34008715363476
11	5354235	5363869	ENSSSCG00000009316	4	-	4.46982615457061e-97	13.265321017045
15	56002438	56013471	ENSSSCG00000022797	10	+	4.7409013341481e-97	10.1294215124409
14	140362123	140367892	ENSSSCG00000024388	11	-	5.18764600837268e-97	3.09959633479888
X	124889643	124945463	ENSSSCG00000033299	11	+	6.62021752704914e-97	-5.31707436005316
17	14859584	14896019	ENSSSCG00000040202	11	+	6.69413536345991e-97	4.14306519680859
9	45506208	45537304	ENSSSCG00000015089	11	-	8.70762865355009e-97	-3.8336800174863
12	52106822	52118043	ENSSSCG00000031112	4	-	9.70181705843658e-97	12.0907477296869
1	21750391	21802148	ENSSSCG00000004134	11	-	1.07266806882956e-96	3.34142735810705
2	71529291	71547407	ENSSSCG00000013583	11	-	1.16392680766085e-96	6.48594790307659
2	46400065	46670420	ENSSSCG00000013399	4	-	1.22138008127171e-96	13.3023828719209
12	26320716	26336562	ENSSSCG00000017584	11	-	1.30563352348503e-96	-3.20444119612613
11	67181964	67457548	ENSSSCG00000026863	10	+	2.19778965034607e-96	6.76790090374114
12	46709879	46895818	ENSSSCG00000017804	11	+	2.49217875806592e-96	-3.54862220560807
4	124622418	124629180	ENSSSCG00000006902	10	+	2.49628326325956e-96	-6.77383161143201
9	67716282	67725782	ENSSSCG00000015661	11	+	3.10296714024104e-96	8.09465783485949
4	91373128	91402639	ENSSSCG00000006418	11	-	3.12459428460711e-96	-3.75312145269194
13	83507609	83592776	ENSSSCG00000011683	4	-	3.14263270327567e-96	13.2180946508418
AEMK02000452.1	1845957	1847747	ENSSSCG00000036820	5	+	3.52167573784931e-96	11.5360286775777
17	5278881	5328849	ENSSSCG00000006988	4	+	3.86524221084661e-96	13.3089930797948
2	74462278	74471534	ENSSSCG00000013506	4	+	3.97520265245577e-96	13.2202749139219
X	12183798	12215748	ENSSSCG00000035893	11	-	4.04186371552184e-96	4.49131101758983
17	39877233	39902980	ENSSSCG00000033020	11	-	4.43431671741658e-96	-5.9801768502163
13	66350605	66416831	ENSSSCG00000011570	11	+	4.69417826911256e-96	-4.24737420364375
10	59681504	60077310	ENSSSCG00000022247	7	-	4.93641316663497e-96	11.0041930472427
4	109495185	109497911	ENSSSCG00000006802	11	+	6.01767703913814e-96	-5.07160204320279
1	130894149	130910609	ENSSSCG00000004774	11	-	6.22277380126762e-96	3.87939835639552
4	85029950	85057807	ENSSSCG00000006324	11	+	7.04989828628693e-96	5.41347655635284
1	108985777	109019044	ENSSSCG00000004570	11	-	7.31656744665199e-96	3.70951534462628
AEMK02000452.1	3511251	3512787	ENSSSCG00000037142	11	+	7.97915858704704e-96	-4.93110434567417
4	98165990	98172557	ENSSSCG00000030278	11	-	1.36083463403371e-95	-5.44246866375269
3	5472314	5567876	ENSSSCG00000007602	11	-	1.36462302734974e-95	4.19122262080467
6	18932636	19036843	ENSSSCG00000039751	11	+	1.38489885060482e-95	-4.55089346949033
15	17106723	17164740	ENSSSCG00000015699	4	-	1.54446680211433e-95	13.2912856998431
8	135250804	135279050	ENSSSCG00000009240	11	+	1.84342770744076e-95	-3.62426069409938
13	34088549	34099886	ENSSSCG00000028446	11	-	2.2808734365776e-95	-3.68519615649771
5	82795619	82814112	ENSSSCG00000000870	11	+	2.28171813289663e-95	3.24989529566155
5	19677874	19720547	ENSSSCG00000000295	11	+	2.67582278356026e-95	-3.24746336968324
4	89932339	89969665	ENSSSCG00000006381	11	+	2.99065169052176e-95	-4.40695866593243
8	55701235	55720421	ENSSSCG00000008901	11	+	3.03233041448502e-95	6.31827907036712
5	11509335	11543032	ENSSSCG00000000148	11	-	4.11456435872985e-95	-4.49961017756929
8	71838394	71910461	ENSSSCG00000008980	11	-	4.48487894626997e-95	3.2933095826129
10	32093458	32096831	ENSSSCG00000038162	5	+	4.66956701681881e-95	10.9320838376294
11	76997125	77165491	ENSSSCG00000009545	10	+	1.05791208759861e-94	10.1227350582883
18	7635863	7696828	ENSSSCG00000036013	11	+	1.28685190446524e-94	-7.53377917587174
15	105970320	106139772	ENSSSCG00000016113	11	+	1.37338423570556e-94	3.2675068039783
13	86542283	86574156	ENSSSCG00000011690	5	-	1.52037975674278e-94	12.8133659797927
4	109303319	109336480	ENSSSCG00000006800	11	-	1.54206723180114e-94	-3.50442560002961
8	82907993	82988048	ENSSSCG00000009040	7	-	2.0380406170494e-94	10.0733040010159
13	83436020	83498422	ENSSSCG00000011681	11	+	2.11985358918136e-94	5.80895408400139
10	49124641	49304347	ENSSSCG00000030156	11	-	2.24327305527966e-94	-2.84980344123655
4	124367735	124600581	ENSSSCG00000006901	10	+	2.60285202646277e-94	7.22710228060499
X	12295429	12333790	ENSSSCG00000012141	11	+	3.61976562320323e-94	-4.566932391424
1	248604821	248609718	ENSSSCG00000005437	11	-	3.78581361313284e-94	-5.45944457271307
6	71987932	72019707	ENSSSCG00000003433	11	+	4.02062724015503e-94	6.66962928910981
1	40988527	41002189	ENSSSCG00000004241	4	-	4.64253245841879e-94	13.1929888232272
13	99745466	99786519	ENSSSCG00000027790	11	-	4.66185790368333e-94	-3.60153277295621
5	22436201	22518418	ENSSSCG00000000423	11	+	5.42813979960773e-94	3.33812032313115
1	167808508	167855819	ENSSSCG00000004971	11	-	5.47721431061136e-94	-3.79582600714141
X	63289138	63326034	ENSSSCG00000021734	11	+	7.53965199640455e-94	-4.6931951364208
12	26274615	26298755	ENSSSCG00000027198	11	+	7.89032281852504e-94	5.38817871202916
6	28820742	28876158	ENSSSCG00000034835	11	+	1.56499512270174e-93	-3.59361017974677
9	51879223	51919239	ENSSSCG00000015196	11	-	1.57452926383748e-93	4.99695057301656
10	32110118	32112737	ENSSSCG00000010966	4	+	1.83582340518922e-93	13.1583775271707
4	88947556	88960377	ENSSSCG00000036618	11	+	1.960323262109e-93	-4.05083116260031
13	123873347	123930339	ENSSSCG00000023229	9	-	2.37974136612215e-93	8.26728174277469
2	133708264	133951406	ENSSSCG00000014267	11	-	2.3984155035124e-93	-3.05544326363196
AEMK02000361.1	214422	803176	ENSSSCG00000000959	10	-	2.86311330098472e-93	7.89557331010907
AEMK02000452.1	3753154	3773523	ENSSSCG00000040849	11	-	3.42205474511207e-93	-3.36623792960839
3	44349402	44483647	ENSSSCG00000008103	5	-	4.55404519428321e-93	13.6099652066082
7	97174175	97197986	ENSSSCG00000002351	11	+	5.80090016779528e-93	7.38717570244594
16	79186052	79220411	ENSSSCG00000017121	7	+	5.88643508062238e-93	-7.40069290897495
6	51372240	51375617	ENSSSCG00000003088	9	+	7.00600417008058e-93	16.552304114433
9	70503153	70510076	ENSSSCG00000035114	11	+	7.30821125546533e-93	5.57142972251929
9	48120836	48271338	ENSSSCG00000023728	11	+	1.28168897186137e-92	5.16960952750711
12	32043773	32075998	ENSSSCG00000017608	11	+	1.62437509189705e-92	5.51112033398087
12	2521026	2527243	ENSSSCG00000017160	11	+	1.78743116148991e-92	-4.39273111392024
5	9094802	9116450	ENSSSCG00000000091	11	-	1.88631485700915e-92	-3.50081998394573
13	66528453	66897163	ENSSSCG00000023084	11	-	1.96827377537949e-92	8.24666947439479
1	149737536	149783623	ENSSSCG00000004875	11	+	2.46980922511281e-92	5.75531971136802
12	18142321	18184103	ENSSSCG00000017330	11	+	2.52741466615786e-92	-3.75192594839115
6	167809003	167812346	ENSSSCG00000003940	11	+	2.86958324169771e-92	3.46441020851323
6	45307535	45309051	ENSSSCG00000002918	11	+	3.08128902411525e-92	-6.65476270177448
2	7939150	8087694	ENSSSCG00000013043	11	+	3.66357392023299e-92	7.22314820364814
2	74304633	74314315	ENSSSCG00000013513	7	+	4.64681239642205e-92	13.859224077111
6	159155252	159314985	ENSSSCG00000027114	11	-	4.82890029486795e-92	4.86946072635222
6	83462322	83475564	ENSSSCG00000029558	9	+	6.18989032201784e-92	7.35917698441304
9	3135561	3143715	ENSSSCG00000023080	11	+	7.95809264109561e-92	3.18713558928881
12	52160623	52170582	ENSSSCG00000017918	11	-	8.46910012843848e-92	-3.2651178774313
13	60946076	61037311	ENSSSCG00000011532	11	-	1.0022713751438e-91	2.79313266008892
9	136496364	136571220	ENSSSCG00000022009	11	-	1.29215475511353e-91	4.73383705259807
5	22089490	22114378	ENSSSCG00000027854	10	+	1.43037387776058e-91	13.3855289187878
15	140171128	140184121	ENSSSCG00000032684	4	+	1.59826815890304e-91	13.188652466666
4	2530648	2578117	ENSSSCG00000030831	11	-	1.74020881247962e-91	-5.24080422394698
5	87553021	87569246	ENSSSCG00000000893	7	-	3.31349266615725e-91	8.66355648265749
12	3356223	3432644	ENSSSCG00000017167	11	+	3.50309700264943e-91	-3.51448814768816
4	83458418	83586639	ENSSSCG00000006309	11	+	3.99794912798139e-91	-3.70852298694445
2	80452892	80472663	ENSSSCG00000040507	11	+	5.04613568410176e-91	-3.2616945987131
2	108256028	108536880	ENSSSCG00000014184	11	+	5.08670859472217e-91	4.53289757726682
12	18893201	18900649	ENSSSCG00000017355	11	-	5.41787989860289e-91	5.89116202524662
8	18796635	18804064	ENSSSCG00000028814	5	+	5.49592951152127e-91	11.968549133155
1	202317156	202602969	ENSSSCG00000005166	11	+	6.1452847983923e-91	-5.42179626601864
5	47728987	47848475	ENSSSCG00000000559	11	-	6.84279870817062e-91	4.5028073662825
5	12754538	13069527	ENSSSCG00000000162	11	-	1.87499845779509e-90	-6.48942948172483
13	40157393	40167611	ENSSSCG00000025881	11	-	2.21207938168221e-90	3.49531306694768
5	19882282	20017439	ENSSSCG00000000299	11	-	3.15135606478225e-90	-4.42470073117207
13	189432065	189715911	ENSSSCG00000012022	11	-	3.87757166023336e-90	3.99663619767711
6	36372597	36466329	ENSSSCG00000023391	11	-	3.92935647539207e-90	3.39471360919099
1	162175446	162305308	ENSSSCG00000004918	11	+	4.22058456423021e-90	-5.54242792782965
12	15165278	15187207	ENSSSCG00000028698	11	+	4.5757225024232e-90	3.7627666603406
9	19615316	19734700	ENSSSCG00000014909	11	-	4.65049753879917e-90	-5.56518715449135
4	129476421	129758491	ENSSSCG00000006936	11	+	5.80469221322193e-90	5.70133998092479
3	100887154	101084677	ENSSSCG00000008475	11	+	6.8990341080884e-90	5.96053047446419
9	17002702	17141054	ENSSSCG00000014899	11	-	8.36906390627751e-90	3.62008424752017
13	127116104	127347070	ENSSSCG00000025592	4	+	1.02566806604893e-89	12.4711552243276
5	61724750	61736706	ENSSSCG00000026217	11	-	1.11503197282887e-89	-6.47303694343904
5	27299777	27572618	ENSSSCG00000036751	10	-	1.2159424276297e-89	6.12218000332166
9	66736666	66761251	ENSSSCG00000015638	11	+	1.69114009821206e-89	-6.7730527187505
7	1719749	1732621	ENSSSCG00000031615	11	-	2.16834820458133e-89	-2.97025604635103
8	113435924	113447208	ENSSSCG00000009145	11	-	2.2780120660732e-89	3.03845965420576
18	12219743	12309047	ENSSSCG00000016522	4	+	2.44923851648784e-89	13.1349042900416
16	55420749	55595167	ENSSSCG00000035456	4	-	3.2142604813139e-89	13.0785961957661
4	130702524	130749734	ENSSSCG00000006947	5	+	5.02810596361891e-89	12.2404089426395
11	68507808	68765591	ENSSSCG00000009519	11	+	6.00437311392479e-89	4.86258703077866
9	126850576	127341646	ENSSSCG00000035595	4	+	7.63728252447037e-89	13.0955373467378
1	116532974	116606474	ENSSSCG00000004612	11	+	7.94268316233278e-89	-4.00498726664094
AEMK02000423.1	68317	72029	ENSSSCG00000038869	4	+	8.73312261369466e-89	13.3797498021411
5	24749529	24877213	ENSSSCG00000000456	4	+	1.06153622816257e-88	13.1718990287929
2	60455625	60547119	ENSSSCG00000013876	11	-	1.14074239431591e-88	-3.28318275509566
11	21234446	21298241	ENSSSCG00000009413	11	+	1.24156773194588e-88	12.5056959950727
15	137785760	137787694	ENSSSCG00000016342	11	-	1.27292047272503e-88	-4.018662695402
10	63688422	63764565	ENSSSCG00000011129	11	+	2.21657800619648e-88	5.42223543131592
12	50680443	50705254	ENSSSCG00000017888	4	+	2.23562623665802e-88	13.0134299131658
1	145508658	145697008	ENSSSCG00000005785	11	+	2.27346698584514e-88	11.1330371697104
12	1121320	1131290	ENSSSCG00000039148	11	+	2.53683027124904e-88	3.85353064218295
9	93171717	93260768	ENSSSCG00000024520	6	+	2.55870911917933e-88	11.7661502055979
13	74862338	74908125	ENSSSCG00000028203	11	+	2.8470680968733e-88	11.5130768683587
10	14365937	14467681	ENSSSCG00000040100	11	-	3.28441303076157e-88	-3.76061123269683
15	134618492	134622211	ENSSSCG00000034293	11	-	3.69732919480575e-88	-4.18739472334213
14	54550795	54652763	ENSSSCG00000010143	11	-	4.73172035190195e-88	3.4772853605862
2	4532735	4653863	ENSSSCG00000012885	11	-	5.31303380504992e-88	4.67445572558909
1	208182486	208421964	ENSSSCG00000005190	4	+	7.60956885311091e-88	13.1227461122191
1	222474519	222616964	ENSSSCG00000005247	11	+	9.29944797195215e-88	3.62553469953547
4	62569467	62601505	ENSSSCG00000033669	11	-	9.42479293177973e-88	3.07814365867387
7	1987772	2131627	ENSSSCG00000001004	11	-	1.00038833759007e-87	7.21238684233574
2	61819849	61835687	ENSSSCG00000027903	6	-	1.09035012345169e-87	15.01882907266
1	143498690	143540563	ENSSSCG00000026006	11	-	1.39301644849406e-87	-5.40166174124542
2	74318627	74331930	ENSSSCG00000013512	6	+	1.88092710987138e-87	13.3858786840602
8	55650605	55700375	ENSSSCG00000008902	11	-	1.96270342369263e-87	5.21491810745681
13	100077866	100119883	ENSSSCG00000011731	11	+	1.98511560700904e-87	-3.19596312551531
2	60426617	60438177	ENSSSCG00000013873	11	+	2.23709372730995e-87	3.40203499875532
14	13335387	13719218	ENSSSCG00000009684	11	+	2.3510011136966e-87	3.97129247293005
2	80527385	80546096	ENSSSCG00000031274	11	+	2.36328152160353e-87	6.49659072519053
4	682205	686182	ENSSSCG00000032796	11	-	2.50161895351889e-87	3.6845483269281
2	124199507	124463885	ENSSSCG00000039760	4	+	2.55553642195314e-87	13.2539466368468
14	15014139	15035086	ENSSSCG00000023666	11	-	2.783656500316e-87	3.63327683785575
4	94536919	94547591	ENSSSCG00000026149	11	+	2.98064343890266e-87	6.30760124981908
2	28696660	28709672	ENSSSCG00000013318	11	-	3.03734388476848e-87	3.4965992775626
6	80012211	80017669	ENSSSCG00000030015	11	+	3.07278376919902e-87	-4.04236685554652
7	38746054	38762342	ENSSSCG00000001695	11	+	3.32795535901735e-87	4.5640108776323
4	95426057	95446602	ENSSSCG00000006550	11	-	3.42331041286681e-87	-2.86351731460727
11	68231856	68245751	ENSSSCG00000009517	11	-	3.91148607580447e-87	-5.8010802501266
3	59399687	59418355	ENSSSCG00000008237	11	+	4.56573158770363e-87	3.58830903631981
6	18645152	18646033	ENSSSCG00000030300	11	+	5.165463598827e-87	7.21488863717231
12	23380958	23434795	ENSSSCG00000032478	11	-	5.31548751155636e-87	-3.59976712647237
7	3681830	3691969	ENSSSCG00000026211	4	-	6.11678141385729e-87	13.4307158593701
18	48607920	48693815	ENSSSCG00000032734	11	-	8.16232574447104e-87	-3.61366164895036
15	31307446	31502923	ENSSSCG00000015743	11	-	9.33088125548295e-87	-3.39298638117636
3	27164990	27492892	ENSSSCG00000007872	11	-	9.68584642954244e-87	-5.96244364084971
5	19725353	19752890	ENSSSCG00000000297	11	+	9.75025215440128e-87	-4.18341568390825
16	71778419	71820841	ENSSSCG00000040411	11	+	1.04539872411392e-86	-3.04285191138528
6	137541380	137595108	ENSSSCG00000003776	11	-	1.45037424263447e-86	4.91987432864007
2	103510716	103564435	ENSSSCG00000027860	11	+	1.47210055543524e-86	-2.9274467595081
1	265642307	265654018	ENSSSCG00000005596	11	+	1.56366414170876e-86	-3.4970251775202
6	103808903	103986144	ENSSSCG00000029030	11	-	1.73389967666935e-86	-3.27470148620715
9	113365596	113394436	ENSSSCG00000022525	4	-	1.8183739294458e-86	13.1133982079043
14	60667107	60677731	ENSSSCG00000024418	11	-	2.20252439427044e-86	6.15634851614686
15	17544801	17919559	ENSSSCG00000015701	11	-	2.61191636680578e-86	-3.11787783649399
6	155683389	155754278	ENSSSCG00000036145	11	-	2.66865279685023e-86	7.55349107344419
X	42704028	42707580	ENSSSCG00000021591	11	+	2.70292119389561e-86	-3.83586010046654
13	13933710	14043066	ENSSSCG00000011218	11	-	4.02949799438674e-86	-4.61630268105784
5	42518641	42567943	ENSSSCG00000034407	11	+	4.03048432629009e-86	4.22516701213778
6	83905065	83947187	ENSSSCG00000003558	11	+	4.44063032208674e-86	-2.91944175238335
6	4099335	4147469	ENSSSCG00000037645	11	+	5.30664836511371e-86	-3.07641230155488
16	47917309	47996535	ENSSSCG00000016971	11	+	5.54288661870743e-86	2.91449339955252
1	246973414	247029044	ENSSSCG00000039896	11	+	5.94323320295097e-86	5.32380869257114
5	68755836	68807493	ENSSSCG00000000757	11	+	6.03116047188097e-86	3.3712098742765
8	30725288	30759350	ENSSSCG00000030150	11	-	6.04239587690562e-86	4.7909300799622
5	51536667	51673580	ENSSSCG00000000571	4	+	6.62704435381761e-86	13.1096733481454
1	14070068	14091908	ENSSSCG00000031744	11	+	7.12070793059855e-86	-4.78476724289692
15	13730457	13768645	ENSSSCG00000035195	8	-	7.22990540592441e-86	9.04908602160127
1	79789751	79796128	ENSSSCG00000037803	11	+	7.51570281904797e-86	6.38690437493642
1	43392974	43559423	ENSSSCG00000004249	11	+	7.54749394535043e-86	-4.42495312681113
8	38397686	38697194	ENSSSCG00000008826	11	-	8.79432708028527e-86	-2.83925152526966
4	89133229	89169131	ENSSSCG00000030318	11	-	1.25086445924266e-85	4.39096180314722
13	23173135	23223539	ENSSSCG00000011254	11	+	2.04632750001075e-85	4.85616814343319
9	67531964	67546417	ENSSSCG00000015656	11	-	2.49124164310853e-85	-4.64120939059517
6	915273	967107	ENSSSCG00000035230	11	+	3.06047192097077e-85	-3.91914119924448
14	49533202	49561497	ENSSSCG00000010060	10	+	3.33378623503847e-85	10.1462954279245
8	37979217	38047050	ENSSSCG00000008819	11	-	3.85634493346555e-85	-4.14541458044302
2	15616130	15672874	ENSSSCG00000013248	4	+	3.96888654319917e-85	12.9968956247109
13	71374925	71425691	ENSSSCG00000023354	11	+	5.72528088133026e-85	2.861680719888
14	114379081	114385703	ENSSSCG00000010600	11	-	6.82118695504664e-85	-5.02740205005647
12	60141071	60144627	ENSSSCG00000036007	4	+	7.14380537413402e-85	13.160768529711
4	83458420	83470091	ENSSSCG00000006308	11	+	7.62017267715946e-85	5.11554771428485
15	96593069	96855745	ENSSSCG00000016064	6	-	7.85625966266204e-85	14.5707363584222
13	195326598	195335484	ENSSSCG00000021355	11	+	9.07248664189784e-85	3.23841443879479
13	124955029	125028339	ENSSSCG00000011806	11	-	9.60300685714267e-85	7.59677680019285
17	11005532	11107079	ENSSSCG00000007023	11	-	9.75818547220502e-85	-2.78629531080001
4	96030568	96038602	ENSSSCG00000006581	4	+	1.09562426342848e-84	13.0883173743676
5	7777043	7975927	ENSSSCG00000000075	11	+	1.14501734038075e-84	-3.00211143905534
3	127890720	127944756	ENSSSCG00000031948	5	+	1.5442667667296e-84	12.9902876473781
9	64059852	64074106	ENSSSCG00000015270	7	-	1.88635505833526e-84	9.2494264249075
18	51045449	51056983	ENSSSCG00000016754	5	-	1.95807325797597e-84	11.6741353670177
16	79838153	79906500	ENSSSCG00000020686	11	-	3.08308418181011e-84	2.84569346201381
5	35692023	35718008	ENSSSCG00000000510	11	+	3.50003893633495e-84	4.0171725216549
16	35872329	35947096	ENSSSCG00000016918	11	+	3.66042101559803e-84	-4.1405176877968
2	59531153	59532196	ENSSSCG00000031657	11	+	3.7789094616664e-84	-6.13407276287556
X	54823388	54856714	ENSSSCG00000012828	11	+	4.11130443321766e-84	5.12084989197093
5	79594003	79719276	ENSSSCG00000000838	11	+	4.74544959360286e-84	4.99298442365755
1	169777106	169868351	ENSSSCG00000004983	11	+	4.87998180063726e-84	2.92717500628541
5	16842736	16921666	ENSSSCG00000028060	11	+	5.01695945212645e-84	-4.72265851393355
8	30287161	30342780	ENSSSCG00000023785	11	-	5.13314239331305e-84	-4.54298329050654
17	36070837	36201223	ENSSSCG00000007249	11	-	5.39865936081256e-84	-3.11615475695011
13	95694835	95724293	ENSSSCG00000025316	11	-	5.46480187571394e-84	3.75972515550426
2	131016429	131109303	ENSSSCG00000014255	11	+	5.51845042715211e-84	-3.58377701259935
14	24395885	24722235	ENSSSCG00000009748	8	+	5.54964974464495e-84	12.3741139639072
15	47626107	47713346	ENSSSCG00000033367	11	-	6.45217707790734e-84	-2.79302345530744
14	957080	1078564	ENSSSCG00000009584	11	-	7.93359863473676e-84	-3.05634374340629
6	29997764	30056713	ENSSSCG00000002828	11	-	1.02110032851524e-83	-3.62693009254989
X	113460198	113530948	ENSSSCG00000022331	5	-	1.07583088106725e-83	13.032194008961
13	2786675	2840955	ENSSSCG00000011192	11	-	1.15991611488004e-83	3.49831434815654
5	22781191	22789825	ENSSSCG00000040751	11	-	1.62763260508881e-83	-4.22771614705801
1	273703959	273797613	ENSSSCG00000038220	11	+	1.80128058574984e-83	3.72958686979206
9	45310529	45325168	ENSSSCG00000015085	11	+	1.81593592859402e-83	-3.36456075277124
8	44448779	44520669	ENSSSCG00000008866	4	+	2.16679113907665e-83	13.0187157426321
2	136422711	136456200	ENSSSCG00000030680	11	+	2.17630746299413e-83	-5.00599416866173
1	28566396	28762381	ENSSSCG00000004166	11	+	2.43246020637182e-83	-4.14005709651823
3	42203172	42243746	ENSSSCG00000028549	4	-	2.50059311645521e-83	13.0799403906262
10	33866432	33879141	ENSSSCG00000011004	11	+	2.63026743869115e-83	-3.43158071620836
5	18436267	18458624	ENSSSCG00000000258	11	-	2.78944170316843e-83	-3.48153667899686
12	25366930	25410026	ENSSSCG00000040942	11	-	2.80034201245831e-83	-4.36771501925608
7	60971834	61033954	ENSSSCG00000001930	11	+	2.84186068443041e-83	-3.10596411339902
12	45823001	45888093	ENSSSCG00000017791	11	-	3.24556711186157e-83	-4.23639236885556
3	21995230	22383264	ENSSSCG00000033674	11	-	4.30117185748727e-83	-3.43697912005039
AEMK02000682.1	913814	916136	ENSSSCG00000005840	9	-	4.95265796773527e-83	11.319027278294
1	35984949	36066958	ENSSSCG00000004218	4	-	5.56735224254233e-83	13.0914663829
15	68985496	69053795	ENSSSCG00000027472	11	+	6.87022493086763e-83	4.5287583168958
1	75508814	75522661	ENSSSCG00000004412	11	-	8.91095930062994e-83	-3.90690260298593
2	44968384	45300189	ENSSSCG00000013393	4	-	9.26992553231225e-83	13.0126659914295
14	7781353	7786956	ENSSSCG00000031924	11	-	9.40904590479599e-83	-5.95029861053625
1	14151445	14201703	ENSSSCG00000004082	11	+	1.08302055145105e-82	-4.33342332750817
1	268237678	268270361	ENSSSCG00000005620	11	-	1.11581710420557e-82	-3.59269548174366
10	14649276	14940830	ENSSSCG00000010862	11	-	1.13553646363836e-82	5.40282562278048
3	120994986	121069907	ENSSSCG00000008617	11	+	1.17897399157272e-82	-2.9263797061361
4	82287756	82321850	ENSSSCG00000035937	4	+	1.24403312230778e-82	13.1488176223932
14	87900481	87916342	ENSSSCG00000024048	5	-	1.26801690148067e-82	11.7878838755467
13	70917437	71009775	ENSSSCG00000011610	11	+	1.40996566366688e-82	-3.20029777533367
9	108342235	108346490	ENSSSCG00000015447	11	+	1.58667456186623e-82	-6.2588955074535
1	82799872	82989908	ENSSSCG00000004454	4	+	1.77912542211951e-82	13.1084350866842
2	38466	54558	ENSSSCG00000014558	11	-	2.16565138852669e-82	3.79380212576242
16	35012093	35071381	ENSSSCG00000016915	4	+	2.19352553337034e-82	12.9703054733582
13	135659353	135784890	ENSSSCG00000030362	11	-	2.26760160342198e-82	3.23884761680258
5	51695973	51707039	ENSSSCG00000000573	4	+	2.78945290021449e-82	13.0315781301698
9	100185859	100272279	ENSSSCG00000015407	7	-	4.78368431131527e-82	8.65307670163739
9	112931794	113305173	ENSSSCG00000015462	11	+	5.04673949924519e-82	3.70727564923667
5	66087378	66114616	ENSSSCG00000038694	11	-	5.2352768477271e-82	-3.85007679568379
3	10211186	10281833	ENSSSCG00000038320	11	-	6.73230856819158e-82	3.13085608473446
2	36703767	36714009	ENSSSCG00000039613	4	+	7.65433416797283e-82	12.2482561253271
6	65026275	65048542	ENSSSCG00000024223	11	+	9.44898705149537e-82	-4.52062427410694
2	70732529	70751869	ENSSSCG00000026994	11	+	9.62033772567094e-82	-3.97112411753724
X	106135334	106192320	ENSSSCG00000012650	11	+	1.02761916743999e-81	4.60226896892775
13	78954460	78970276	ENSSSCG00000031098	11	-	1.12505744334277e-81	-3.44544370124972
11	15935631	15942063	ENSSSCG00000033570	10	+	1.23938898164975e-81	8.01321150233528
12	21962638	21980945	ENSSSCG00000017472	10	-	1.55236490593758e-81	10.0443646666434
3	8497452	8511404	ENSSSCG00000007667	11	-	1.58490938436663e-81	-3.75404900382871
7	52958095	53130721	ENSSSCG00000001814	11	+	1.60613937096471e-81	-3.08467865162489
7	69527860	69872863	ENSSSCG00000001975	4	+	2.30931846311419e-81	13.2493235956416
9	67648862	67661477	ENSSSCG00000032446	4	-	2.3474748448234e-81	13.0493847870352
9	92037508	92071499	ENSSSCG00000032241	11	+	3.20113005035059e-81	5.2814147418835
3	77974975	78032476	ENSSSCG00000008368	11	-	3.65500474624312e-81	4.09030321541621
3	11018931	11020198	ENSSSCG00000035928	4	-	5.42480369634394e-81	12.0832602192813
18	6447191	6452948	ENSSSCG00000031897	11	-	5.8742137976141e-81	-3.40236788501807
3	41123036	41127917	ENSSSCG00000007995	11	-	6.10616583918832e-81	3.93491140686144
1	221634523	221836456	ENSSSCG00000005243	4	+	6.81237953863349e-81	13.009068924534
1	34692714	35258701	ENSSSCG00000004209	11	+	7.04180089180948e-81	6.06493174335721
14	137183574	137264236	ENSSSCG00000010755	11	+	8.79207566735925e-81	-3.20411367539375
1	57188534	57216285	ENSSSCG00000004314	11	+	8.87896834740571e-81	6.05971013035433
10	19758728	19819314	ENSSSCG00000029411	11	+	8.9459790031508e-81	-3.06438890169256
5	46029675	46223524	ENSSSCG00000000549	11	-	1.66161329923543e-80	7.52468897128083
7	98811724	98821904	ENSSSCG00000036494	11	-	1.83625400974931e-80	4.54237476813919
2	65117178	65130442	ENSSSCG00000013767	11	+	2.09375817198577e-80	5.97347902741817
14	129381208	129423721	ENSSSCG00000039838	11	-	2.1394820628306e-80	-3.72904057689808
3	46481206	46546753	ENSSSCG00000023050	9	-	2.14953602885455e-80	6.2945139171481
10	53603018	53958285	ENSSSCG00000011090	11	+	2.23366264476347e-80	5.32647797187858
3	51803156	51844684	ENSSSCG00000032795	11	-	2.31479816046107e-80	-3.53197135245566
1	55618001	55712943	ENSSSCG00000035281	11	+	2.38209689532791e-80	-3.70318111598405
6	48715303	48728423	ENSSSCG00000021067	11	-	2.55793997798829e-80	4.28033811012532
12	54752496	54973527	ENSSSCG00000039056	11	-	2.59734457867215e-80	-3.94570217218622
5	18696606	18717199	ENSSSCG00000000275	11	-	3.34821692303494e-80	-4.00170487249964
11	78849087	78881970	ENSSSCG00000009565	11	-	3.59008218037228e-80	-4.05852489950394
6	81610426	81630470	ENSSSCG00000026025	11	-	4.17229078462615e-80	3.96055288297057
7	25057724	25061533	ENSSSCG00000026951	11	-	4.29787458282946e-80	-2.85041618241808
13	158338849	158408525	ENSSSCG00000011962	4	-	5.24048793710312e-80	13.0499328486137
4	119162662	119326516	ENSSSCG00000006877	6	-	6.55063000809867e-80	10.290929365733
7	75990129	76001229	ENSSSCG00000002037	11	+	7.78944900756415e-80	-4.2598094886258
2	69293566	69295866	ENSSSCG00000028460	11	-	7.93404894433313e-80	-3.30853410112214
3	126920973	127083615	ENSSSCG00000008642	11	-	7.98954138664305e-80	3.25317798376861
17	14136885	14142732	ENSSSCG00000030642	11	-	1.08722052861312e-79	-4.04679258677165
8	879206	895912	ENSSSCG00000030827	11	+	1.72428706466883e-79	4.60620830634461
3	111327820	111428737	ENSSSCG00000038001	11	+	1.86358068878596e-79	4.26099433792008
12	44616878	44626326	ENSSSCG00000024626	11	+	2.05578241974614e-79	4.0648464788059
17	38999519	39029114	ENSSSCG00000007307	11	-	3.53748895887583e-79	3.53571823340543
5	4467230	4494320	ENSSSCG00000021748	11	-	4.15201863612054e-79	-4.15998786839809
12	42933444	42980141	ENSSSCG00000017743	11	+	4.45613531456774e-79	-2.8437479360744
3	117609026	117648384	ENSSSCG00000030115	11	+	5.22497934550635e-79	4.5312617502427
13	46897426	47160117	ENSSSCG00000011497	11	-	5.35743021029975e-79	6.8851386285487
1	44301109	44374143	ENSSSCG00000004254	11	-	5.42758460028004e-79	4.86759496407526
13	3992850	4201570	ENSSSCG00000029811	11	+	6.22875913737281e-79	-4.88510280249821
8	72379053	72443865	ENSSSCG00000008984	4	+	6.91111040044077e-79	11.6511670270075
5	87864375	87892356	ENSSSCG00000021307	11	+	8.01481976327704e-79	-5.14473455702506
1	143993723	144026946	ENSSSCG00000035696	11	+	8.16620700590645e-79	4.67505391321183
13	5317828	5392984	ENSSSCG00000011201	11	-	8.35992085093683e-79	-3.83442015259257
13	34357849	34371026	ENSSSCG00000011435	11	-	9.33580310884304e-79	-3.01639641138897
12	49713227	49732287	ENSSSCG00000017864	11	-	1.14875804424233e-78	3.69954802853852
12	6139423	6158447	ENSSSCG00000017213	11	+	1.25334034825574e-78	-2.95832161525352
5	38758615	38815555	ENSSSCG00000000519	11	+	1.6018611470926e-78	-3.58720215634576
1	189151146	189170745	ENSSSCG00000005083	11	-	1.61118066998633e-78	3.94257366959834
12	5855567	5873465	ENSSSCG00000040578	11	+	1.61821174558172e-78	6.97502474713023
2	66214593	66215637	ENSSSCG00000013735	11	-	1.63271230339481e-78	-6.14382687851029
7	55256242	55264233	ENSSSCG00000027052	11	-	1.82101100297622e-78	5.93275106083065
3	73157746	73398375	ENSSSCG00000008340	5	-	2.12219961264895e-78	10.1040655071602
13	66141205	66148418	ENSSSCG00000011557	4	-	4.36433929964732e-78	12.9464325415299
6	79850756	79921097	ENSSSCG00000003514	10	-	4.77496469516413e-78	9.21906937740998
6	75647070	75678111	ENSSSCG00000020926	11	-	5.70355989848268e-78	2.51227853078044
9	36286327	36342092	ENSSSCG00000015001	11	-	6.55233567199312e-78	-5.44219013887018
5	10063793	10095384	ENSSSCG00000020777	11	-	9.82878887980362e-78	-2.91746350758569
2	42627564	43068323	ENSSSCG00000034191	5	+	1.02323085793494e-77	12.2680648105607
8	30114601	30274166	ENSSSCG00000008785	11	+	1.03196285604076e-77	6.0917803916654
6	49436817	49462569	ENSSSCG00000020837	11	+	1.11752236938808e-77	5.50138429461269
9	55377265	55512247	ENSSSCG00000015235	11	-	1.33197772312814e-77	-3.68607381853632
7	98718151	98772164	ENSSSCG00000021606	9	+	1.35425858637293e-77	9.22572078393558
6	159037830	159061327	ENSSSCG00000003851	11	-	1.39125058072162e-77	4.00402739212038
9	126007492	126172579	ENSSSCG00000015567	11	-	1.40494657634151e-77	-3.65791042009025
9	49783438	49813649	ENSSSCG00000015137	11	+	1.43433473977076e-77	-7.07006439810434
15	85047074	85136953	ENSSSCG00000023181	4	-	1.43912581987178e-77	13.0379254865789
14	6834334	6848532	ENSSSCG00000009625	11	+	1.47429103580816e-77	-2.75191174764617
X	33544730	33602574	ENSSSCG00000031868	11	+	1.52512638631361e-77	-3.69071544053004
4	97375084	97400655	ENSSSCG00000026427	11	+	1.59478918484032e-77	4.24732730435764
14	39687028	39695752	ENSSSCG00000009888	11	-	1.72875144336272e-77	2.94907654432624
9	26167407	26187626	ENSSSCG00000014948	11	+	1.7936575730467e-77	5.83662110846755
13	122259274	122264269	ENSSSCG00000023909	4	-	2.41948695826032e-77	12.9954195440629
3	46111005	46123470	ENSSSCG00000031072	11	+	2.82317743001901e-77	4.40916965487538
2	131750649	131818449	ENSSSCG00000014257	4	+	3.22561128878592e-77	12.8076685398197
3	41290814	41303988	ENSSSCG00000007987	11	-	3.3363665442732e-77	3.37132596723261
16	27936228	27957227	ENSSSCG00000016872	11	-	3.41353394404475e-77	5.26544038342426
10	46449784	46601078	ENSSSCG00000011047	6	+	3.87518958731995e-77	12.1957934495352
4	89870486	89908239	ENSSSCG00000006380	11	+	4.43473082471466e-77	-5.12460577517286
14	30901811	30957231	ENSSSCG00000009808	11	-	5.08867833355116e-77	4.05938273516806
14	129079050	129090830	ENSSSCG00000010682	11	-	5.56288094959658e-77	3.95523287158155
12	18037006	18069994	ENSSSCG00000017328	11	+	5.57654876455068e-77	-2.89542201611382
9	75110378	75203446	ENSSSCG00000015333	4	+	6.28722592382454e-77	13.0196243978744
6	63514727	63520039	ENSSSCG00000038351	9	-	6.6562688245826e-77	-6.7736836774202
1	86417485	86481523	ENSSSCG00000032015	11	-	8.06328054066045e-77	5.67873457968496
7	23874899	23885551	ENSSSCG00000036796	10	-	9.17083687526337e-77	-6.86397455743718
17	11777863	11817925	ENSSSCG00000036001	11	-	1.07437544035643e-76	3.11677059990905
4	89668248	89700971	ENSSSCG00000006374	11	+	1.19203883393938e-76	-4.1961946808888
7	61113783	61193266	ENSSSCG00000001934	11	+	1.66509557466896e-76	2.94486419857844
7	28632059	28658953	ENSSSCG00000029539	11	+	1.88791913688297e-76	3.74850217691117
5	34658539	34794270	ENSSSCG00000000504	8	-	2.30940930339434e-76	8.8052157257338
18	29892027	29936366	ENSSSCG00000040344	11	-	2.5945732729826e-76	-4.11139740396574
2	141879120	142010238	ENSSSCG00000014361	11	+	3.09710214925092e-76	5.23879517374955
14	71612205	71651107	ENSSSCG00000022303	11	-	3.7828232199502e-76	2.95972192711472
16	35101305	35151841	ENSSSCG00000016916	11	-	4.72905278317254e-76	3.19460102527627
1	141494691	141666675	ENSSSCG00000004830	11	+	4.89463674909822e-76	-5.08926535279084
2	1252205	1254226	ENSSSCG00000033260	7	+	5.14399663618034e-76	-7.94760690094033
15	64748763	64950573	ENSSSCG00000015874	11	-	5.15476079431503e-76	8.14749978942302
1	217237373	217261366	ENSSSCG00000023595	11	+	5.94522655065836e-76	3.86691844922604
1	1193166	1332694	ENSSSCG00000004013	4	-	6.96301923172119e-76	12.9902506196702
18	28946496	28993967	ENSSSCG00000016628	4	+	8.31350566213242e-76	12.997088352625
6	69666377	69700298	ENSSSCG00000034502	11	+	8.73885869590378e-76	4.0563320425251
X	51903095	51970107	ENSSSCG00000012365	11	+	9.08733800703529e-76	-3.39058600760163
14	54867012	54892071	ENSSSCG00000010146	11	-	1.23476602004029e-75	4.68963382022524
4	82712891	82734492	ENSSSCG00000031617	11	-	1.60646131983506e-75	3.52102130620349
X	98582002	98624088	ENSSSCG00000012604	11	-	1.8917966937966e-75	3.22738510374245
6	110855646	110972790	ENSSSCG00000003718	11	+	1.96309683564747e-75	-3.49351970378369
1	75531035	75548772	ENSSSCG00000004411	11	-	2.04233031169487e-75	-3.61040742462705
15	23676640	23699590	ENSSSCG00000036229	11	+	3.16978831406846e-75	3.5933877822094
2	41020697	41027785	ENSSSCG00000037358	4	+	3.30822472607179e-75	12.8593656724113
7	78028676	78043466	ENSSSCG00000038313	11	+	3.53763940849184e-75	4.96344437195556
8	29370680	29590571	ENSSSCG00000028983	11	+	3.8412163306936e-75	-2.59078330499475
5	10489288	10521735	ENSSSCG00000000130	11	-	4.02953772316783e-75	-2.93954457991086
X	84815570	84818686	ENSSSCG00000012517	11	-	4.1581464895037e-75	-4.16064909632238
5	66913754	67106257	ENSSSCG00000000735	11	-	5.39288122911166e-75	3.17875326449707
6	159655628	159792599	ENSSSCG00000003859	11	+	6.92140232555204e-75	-2.92557906071693
13	66021324	66037445	ENSSSCG00000011548	11	+	6.98327357116454e-75	-2.71106542417745
8	82596675	82783675	ENSSSCG00000009037	11	+	8.64847008984499e-75	-5.00661755395259
10	57122021	57355222	ENSSSCG00000011103	11	-	9.42781336163588e-75	7.29525539031138
12	55438848	55454585	ENSSSCG00000036454	11	-	1.00814123246364e-74	5.74867961488382
15	94793246	94941381	ENSSSCG00000016049	11	-	1.07633360055333e-74	3.92308350874538
7	23209171	23221917	ENSSSCG00000031492	11	-	1.19927613157539e-74	-2.48333606515219
3	10118774	10132830	ENSSSCG00000025486	11	-	1.2920569546151e-74	3.37008555863466
8	114016915	114035391	ENSSSCG00000009151	11	-	1.44351311890808e-74	3.27526286270456
11	69287674	69348844	ENSSSCG00000009523	11	-	1.48990312658915e-74	4.76898361883133
13	203203680	203242726	ENSSSCG00000038056	11	+	1.5922076211201e-74	5.39547886043358
7	113423631	113512182	ENSSSCG00000002444	9	-	2.61091535182279e-74	7.29723378541533
4	106881653	107120035	ENSSSCG00000006767	11	-	3.04352563046554e-74	4.13466075461007
6	101420374	101671173	ENSSSCG00000003687	4	+	3.15154090367599e-74	12.8331029984204
1	265078413	265170979	ENSSSCG00000005587	11	+	3.28049436027901e-74	3.3444332755447
6	63820070	63842177	ENSSSCG00000003353	11	-	5.01730267238545e-74	3.41805110862862
13	150629943	150666847	ENSSSCG00000023842	11	-	5.45520946538076e-74	-4.65280603599531
7	75166964	75181142	ENSSSCG00000002008	11	-	5.46805771112009e-74	2.88662205661382
15	101321359	101373878	ENSSSCG00000016077	11	-	1.01813209002176e-73	3.30044649323824
4	8014438	8071406	ENSSSCG00000005944	11	+	1.10166660697973e-73	-2.76044728604599
5	29128755	29190331	ENSSSCG00000023715	11	-	1.15534389744024e-73	2.93442150907739
13	32028893	32092451	ENSSSCG00000034357	11	+	1.21792083532255e-73	2.51962344394898
3	11039705	11053923	ENSSSCG00000007718	11	+	1.40226117820701e-73	8.140786873219
8	131002966	131058940	ENSSSCG00000009217	4	-	2.06863901806605e-73	12.9450067919577
18	5985663	5994902	ENSSSCG00000016436	11	-	2.13454171086506e-73	-3.57123030071934
7	74294947	74551371	ENSSSCG00000001977	5	+	2.13454171086506e-73	13.2463480821799
2	69717312	69810295	ENSSSCG00000013629	11	+	2.58290979436211e-73	-2.56147753942492
13	138852432	138890721	ENSSSCG00000011884	11	+	2.86218240501614e-73	-3.06917535537915
1	271462996	271479772	ENSSSCG00000031465	4	+	2.96212557173982e-73	12.7479465449859
2	9761232	9795841	ENSSSCG00000013078	7	-	3.64962674489638e-73	8.20810731064892
1	39846154	39868672	ENSSSCG00000004233	11	-	3.79188093135691e-73	5.66392101922686
4	77083835	77105013	ENSSSCG00000006260	11	+	4.06360491101685e-73	3.58384146538648
14	904622	912000	ENSSSCG00000021161	11	+	6.17718410742063e-73	-3.89831033389546
14	104194318	104204017	ENSSSCG00000036314	11	+	6.70924351205107e-73	3.85509993875613
13	135416252	135442691	ENSSSCG00000011862	4	+	6.84324078388521e-73	13.4686204419262
3	11353727	11372101	ENSSSCG00000027487	11	+	7.33501042404361e-73	-2.86793188066249
1	62887683	62945655	ENSSSCG00000035648	11	+	8.12726282508914e-73	2.79405211504929
7	60971883	60999864	ENSSSCG00000001929	11	+	8.85279250552653e-73	-2.51033008125945
5	63418481	63514566	ENSSSCG00000034914	9	-	1.22916651421864e-72	-7.37951843719724
13	108660485	108692242	ENSSSCG00000029608	11	+	1.23746252768656e-72	3.88845632096343
2	102424795	102437858	ENSSSCG00000039731	11	-	1.48758900187707e-72	4.6997871863648
6	131727084	131919163	ENSSSCG00000003761	9	-	1.59165243942628e-72	9.86946893214871
17	52088052	52162554	ENSSSCG00000007470	5	-	2.4902563849422e-72	9.05099890741472
1	14217035	14491628	ENSSSCG00000025777	7	-	2.63411485587472e-72	9.02557138394088
13	140636945	140666004	ENSSSCG00000011895	11	-	3.24108662949792e-72	5.62219480977545
6	157749920	157812999	ENSSSCG00000037559	11	-	3.31149537019466e-72	-5.05530170999907
6	67316825	67321407	ENSSSCG00000040001	11	-	3.76732156010338e-72	-5.99611971139845
X	84861738	84871871	ENSSSCG00000012540	11	-	3.90657760343717e-72	-5.60374907178567
15	132217222	132228645	ENSSSCG00000016277	11	-	4.08772897746841e-72	-5.59770020396773
7	76929472	77220792	ENSSSCG00000033104	11	-	4.42733028630024e-72	-6.26050600736485
1	267771635	267923390	ENSSSCG00000005609	11	+	5.46473946277662e-72	6.92298593498914
16	44225681	44333623	ENSSSCG00000016778	11	+	6.05118354039996e-72	4.98511728967572
2	74203756	74220724	ENSSSCG00000034615	11	-	6.10740897641784e-72	3.93521173468744
2	7798669	7802043	ENSSSCG00000013030	11	-	6.34220090670154e-72	3.13779096134124
9	109385018	109451018	ENSSSCG00000028840	11	+	6.52428618799736e-72	-3.30864203445666
4	14667847	14700221	ENSSSCG00000005970	11	-	6.98039598677416e-72	4.33558867231738
17	48823538	48843203	ENSSSCG00000007451	4	+	6.98480722411441e-72	12.9653869745242
5	17399323	17408510	ENSSSCG00000031321	11	+	7.39150145351854e-72	-5.31633798246644
AEMK02000574.1	21397	40449	ENSSSCG00000031855	11	+	9.0852774749293e-72	-3.96616958202018
13	139927702	139951341	ENSSSCG00000034616	11	+	9.17813834656334e-72	2.60177806024951
10	65680315	65704886	ENSSSCG00000036941	11	-	9.75111502666317e-72	4.80257970089403
1	76248277	76367756	ENSSSCG00000004402	4	-	1.04875256124993e-71	12.8275651506327
6	28936466	29025390	ENSSSCG00000002764	11	-	1.11780008269236e-71	4.16900586562985
6	84564246	84574663	ENSSSCG00000003572	11	+	1.19438257873067e-71	-3.91209783440841
13	34380356	34385595	ENSSSCG00000011434	11	+	1.20333989840905e-71	-2.75168431788851
6	146166327	146373149	ENSSSCG00000003805	11	-	1.27260243085159e-71	-2.83817154118374
2	65204819	65213822	ENSSSCG00000013763	11	-	1.51129272282951e-71	-2.70359160468444
2	65910619	65911285	ENSSSCG00000013753	11	-	1.93393492470786e-71	-5.29003375088563
2	101313108	101375607	ENSSSCG00000014163	11	+	2.30812978777779e-71	-2.93686427049972
7	83076121	83090535	ENSSSCG00000002254	10	-	2.47506403773054e-71	8.07174777168607
5	11633545	11905324	ENSSSCG00000000152	9	+	2.69601841217884e-71	8.12509084038145
8	56279894	56357881	ENSSSCG00000008913	11	-	2.82608783625633e-71	4.36685253283826
10	68534516	68539280	ENSSSCG00000029066	11	+	2.82708327009373e-71	5.67166040388437
4	107510914	107638389	ENSSSCG00000006771	11	+	2.830724845703e-71	3.69949387082978
3	102215738	102424775	ENSSSCG00000008488	11	-	3.07917524282591e-71	5.21026151538057
1	106857590	106898418	ENSSSCG00000004541	11	-	3.12028896293537e-71	2.5115176555376
6	68667655	68694086	ENSSSCG00000035774	11	-	4.02633498586986e-71	6.09546276031005
14	87967036	88005528	ENSSSCG00000010368	11	-	5.97581807620216e-71	4.16620953292257
6	148851183	148913792	ENSSSCG00000003812	11	-	6.3949983880763e-71	3.07651494294018
AEMK02000452.1	1650034	1752496	ENSSSCG00000002523	11	-	6.72387775662752e-71	8.84244190078323
6	54107683	54123588	ENSSSCG00000003139	11	-	7.18604036483293e-71	-2.61338618747285
2	135148992	135152494	ENSSSCG00000014287	5	-	7.4334059107059e-71	11.2712814104282
2	36711605	36885620	ENSSSCG00000031940	11	-	7.74847272019629e-71	7.3124607399651
17	3857170	3939614	ENSSSCG00000006979	4	-	8.15702960138008e-71	11.1430228348789
3	6329805	6343879	ENSSSCG00000007625	11	+	8.43859777128998e-71	-3.26218939066223
2	6922182	6950181	ENSSSCG00000012997	11	-	8.48587236718928e-71	-2.69010347768532
14	77404442	77597673	ENSSSCG00000010316	11	+	8.71067096940782e-71	-2.66079919336059
7	35286576	35320931	ENSSSCG00000001596	11	-	8.76429495500557e-71	2.85728146730578
2	71574516	71602818	ENSSSCG00000013572	11	-	9.75093756987995e-71	-2.69806199898628
7	25071711	25077233	ENSSSCG00000001463	11	+	1.00570514426704e-70	-2.75497297933334
7	78426838	78447146	ENSSSCG00000002135	11	-	1.06195590350711e-70	-4.66126785235551
14	49790793	49807633	ENSSSCG00000035836	11	-	1.09266972654196e-70	3.00144559381481
X	121575139	121596538	ENSSSCG00000012731	11	-	1.34051974500417e-70	3.01048889896914
17	47387599	47475718	ENSSSCG00000030820	11	+	1.4530096559081e-70	-3.15453954139538
4	123440570	123666600	ENSSSCG00000006893	11	+	1.59681644895777e-70	5.37657616313851
13	153794991	153998238	ENSSSCG00000011946	11	-	1.61787968394301e-70	2.71773993157749
4	123371192	123390129	ENSSSCG00000037549	11	+	1.61844506749145e-70	3.25050687191243
13	158288858	158326893	ENSSSCG00000011961	11	-	1.68425299701479e-70	2.75610313348483
6	28802650	28814413	ENSSSCG00000035227	11	-	2.02135815615717e-70	8.63839201506273
6	167861383	167868633	ENSSSCG00000003943	11	+	2.4518651361349e-70	3.16203764505401
7	31161319	31216434	ENSSSCG00000001538	11	+	2.4997881430561e-70	-2.72196444968484
13	12685932	12692146	ENSSSCG00000011215	11	+	2.5240190831156e-70	3.29123434721919
13	52348093	52974267	ENSSSCG00000027675	11	-	2.62678909748756e-70	-3.10526457050162
13	158630912	158653147	ENSSSCG00000011968	11	-	3.25761791017015e-70	3.28061345265679
9	68071383	68128923	ENSSSCG00000015294	10	+	3.32820903112492e-70	7.6600741045955
X	84871963	84875035	ENSSSCG00000012541	11	+	3.36485261835143e-70	-6.23633643818951
1	239109808	239114730	ENSSSCG00000005361	11	+	3.57552719163372e-70	4.94760588276689
12	24303393	24316764	ENSSSCG00000017525	11	+	3.94794211987853e-70	2.78186806432188
4	97860915	97894329	ENSSSCG00000006624	8	+	4.45014800798413e-70	10.775802797329
12	450429	463673	ENSSSCG00000017131	11	-	4.65021619893198e-70	5.81467203931588
2	126528300	126547820	ENSSSCG00000031128	7	-	5.96866518886659e-70	12.5279803537226
X	50844674	50863982	ENSSSCG00000012361	11	-	6.29044993686672e-70	-2.97935144237794
17	31910824	31921588	ENSSSCG00000007151	11	-	6.71642723946492e-70	-4.90683532760442
X	87369318	87427370	ENSSSCG00000036091	7	-	7.32558563660379e-70	8.74276551952299
7	7806947	7981716	ENSSSCG00000023956	11	-	7.55142056708496e-70	-3.31714931106933
X	101824366	101849661	ENSSSCG00000012643	11	+	8.4710737309052e-70	-3.44017112760627
1	7679351	7691724	ENSSSCG00000040317	11	+	9.43217808990762e-70	3.00483989873887
13	140838660	140948410	ENSSSCG00000026224	11	-	1.29218287251741e-69	-2.75950048330577
7	49833209	49837331	ENSSSCG00000037209	11	+	1.3668651530607e-69	-3.11285911791901
5	22534783	22539962	ENSSSCG00000037077	11	+	1.36954196480226e-69	2.85424824114625
13	70860649	70879856	ENSSSCG00000028031	11	-	1.55104911015979e-69	5.40688640991511
7	37088203	37095027	ENSSSCG00000032284	11	-	1.64710724882614e-69	-3.24394258122648
14	28301293	28393555	ENSSSCG00000009759	11	+	1.74780264268978e-69	4.35829413366379
9	120131616	120325107	ENSSSCG00000015519	11	+	2.23481405074885e-69	-3.06390137416586
17	26740507	26749698	ENSSSCG00000029494	11	-	2.33441518138208e-69	3.32090897697634
3	59202362	59217131	ENSSSCG00000027381	11	+	2.41806443539708e-69	3.18352438795049
9	44167424	44180885	ENSSSCG00000015067	11	-	2.49989289897136e-69	8.28084441165818
13	140693431	140731247	ENSSSCG00000011899	11	+	2.67366972611215e-69	-4.07534900083497
8	12335251	12549964	ENSSSCG00000034811	11	-	3.10185844903587e-69	3.20202858097271
15	65431378	65681218	ENSSSCG00000015878	11	+	3.43916417528965e-69	5.90316021049952
5	91678607	91713925	ENSSSCG00000000915	4	+	3.48498023869916e-69	12.7550326052346
1	8403354	8452747	ENSSSCG00000004058	11	+	3.58283498759229e-69	-2.90298446098677
14	51384723	51403998	ENSSSCG00000010132	11	+	3.8443982703365e-69	4.28571700430366
2	14983068	15005212	ENSSSCG00000013232	11	+	3.85193064807896e-69	3.47555647786661
3	18424626	18433663	ENSSSCG00000033623	11	-	3.86426088467618e-69	-3.28229815358137
18	29648117	29682467	ENSSSCG00000016634	4	-	4.03032162678066e-69	12.8444548697667
14	40642913	40657397	ENSSSCG00000009916	11	+	4.1578926434327e-69	3.04060831687686
1	25480922	25565277	ENSSSCG00000004146	11	+	4.30817024476612e-69	-2.66028681340537
5	78141225	78150580	ENSSSCG00000036775	11	+	5.63889081503197e-69	3.54279336914415
12	14636640	14723295	ENSSSCG00000017277	11	+	6.09474199936245e-69	4.09427934089324
15	118857470	118878593	ENSSSCG00000025924	4	-	6.32650414377649e-69	12.7496509064171
8	112038685	112191299	ENSSSCG00000036236	11	+	6.92471506454191e-69	4.35603073873819
18	19260227	19441928	ENSSSCG00000016568	11	-	7.49943131393667e-69	-2.78003784731814
5	94016986	94110215	ENSSSCG00000035495	4	+	7.9671034492325e-69	12.6991055081044
16	71299320	71314597	ENSSSCG00000026414	11	+	9.15853488766459e-69	3.56036635257698
6	10161959	10173980	ENSSSCG00000002697	11	-	1.05161369020341e-68	7.31819629933778
1	162076965	162145116	ENSSSCG00000004917	11	-	1.09767958701181e-68	-2.9316142652572
8	66282717	66288187	ENSSSCG00000036118	4	+	1.15063962497102e-68	12.8701171320783
8	99149640	99310519	ENSSSCG00000036155	4	-	1.1687519239927e-68	11.7051443788924
9	93263608	93309034	ENSSSCG00000015391	11	-	1.72294177626161e-68	5.96026828560553
6	79410668	79466047	ENSSSCG00000003513	11	-	1.83468214137462e-68	2.88579307205042
5	47566270	47609304	ENSSSCG00000025531	4	-	1.96489153492899e-68	12.7013324112007
13	71760847	71761492	ENSSSCG00000011613	11	-	2.02190853294534e-68	-4.09190868487056
2	531839	550709	ENSSSCG00000012838	11	+	2.08547081850917e-68	5.3580972284126
9	105951382	105986060	ENSSSCG00000015434	11	-	2.14014828088063e-68	2.50761473181935
12	5631685	5635794	ENSSSCG00000017202	11	+	2.51735233750017e-68	-3.43413065150787
14	41357616	41375042	ENSSSCG00000009932	11	+	2.56372875223292e-68	3.45558443215967
10	33045246	33053995	ENSSSCG00000040513	11	+	2.98946088874404e-68	-4.13544525876299
AEMK02000328.1	519535	554726	ENSSSCG00000021418	11	+	3.36004870038907e-68	2.92424180124865
11	67764010	68052843	ENSSSCG00000022112	11	-	3.41217978597405e-68	-2.56689431522834
16	32441443	32462344	ENSSSCG00000016888	11	-	3.86486303496677e-68	4.16231899595311
13	98411157	98458307	ENSSSCG00000025651	11	+	3.92948416956248e-68	2.70623414311655
X	43215537	43218844	ENSSSCG00000012294	11	+	3.96924856638365e-68	-4.16898405155018
2	32845214	32855734	ENSSSCG00000022806	11	+	3.97751926656344e-68	3.44015710806346
14	72382911	72460924	ENSSSCG00000010253	11	+	5.36896622169039e-68	-2.38428346281083
2	69063673	69086335	ENSSSCG00000013656	11	+	6.13569975901014e-68	2.76460608366659
3	101603704	101611290	ENSSSCG00000008484	11	+	7.82794815901865e-68	-3.75320418638008
5	63957063	63977556	ENSSSCG00000000691	11	-	8.43396363986171e-68	2.95290856401771
1	100676663	100699765	ENSSSCG00000034427	11	-	1.07949098669843e-67	-2.84301288948213
6	105613257	105645113	ENSSSCG00000027169	11	+	1.08737292436533e-67	3.73181049236943
3	18629654	18643387	ENSSSCG00000007811	11	+	1.22214006568944e-67	-3.3572053340635
15	88425307	88528422	ENSSSCG00000016019	11	-	1.3248190855932e-67	2.82574772810033
18	6843134	6862568	ENSSSCG00000016459	11	+	1.41229834791253e-67	4.36900506117624
16	21506768	21557502	ENSSSCG00000016836	11	-	1.42683825303088e-67	4.57887464064172
AEMK02000452.1	1787078	1795608	ENSSSCG00000036871	4	+	1.44766560227863e-67	11.5155003652811
1	168353120	168453172	ENSSSCG00000004973	11	-	1.60255500255255e-67	8.32859994629511
6	63365987	63398724	ENSSSCG00000022204	11	+	1.98527194018783e-67	3.28127886108779
7	88471373	88537389	ENSSSCG00000002269	11	+	1.98527194018783e-67	4.2554294245514
2	10158187	10171457	ENSSSCG00000013087	11	-	2.26522904219861e-67	3.99232794348549
14	29729838	29885476	ENSSSCG00000009781	11	+	2.87928709576384e-67	-2.59714128596093
2	71651098	71747518	ENSSSCG00000013568	11	-	2.96285167410948e-67	-3.98081030793241
12	33264903	33297896	ENSSSCG00000017617	11	+	3.37991155432649e-67	2.96709788003409
1	27958267	28302666	ENSSSCG00000004165	11	-	4.18961786856712e-67	5.82835358418066
4	95746576	95762188	ENSSSCG00000006568	11	+	4.44143405722083e-67	-2.80092869171805
2	136778853	136832003	ENSSSCG00000014303	11	+	4.80177497211287e-67	-3.85213182183963
13	124699729	124837843	ENSSSCG00000025770	11	+	5.36490724792101e-67	3.14934548661926
9	71349698	71354409	ENSSSCG00000036436	8	+	5.54354350853088e-67	10.2925155086831
1	147446060	147462884	ENSSSCG00000036984	4	-	5.85342356096286e-67	11.4471442095349
10	39532369	39798353	ENSSSCG00000011070	11	-	5.87416322234066e-67	-3.02329539510889
7	55467610	55483568	ENSSSCG00000001850	11	-	5.87632966132561e-67	4.17357970524674
5	57708643	57728635	ENSSSCG00000000607	4	+	6.03613600486033e-67	12.8108345235198
13	148104945	148192231	ENSSSCG00000023993	11	-	6.72727152694199e-67	-3.95622091096261
5	3302754	3321091	ENSSSCG00000000006	5	-	6.82327544620861e-67	11.3667308164988
7	25133493	25138086	ENSSSCG00000001470	11	-	7.0385055067918e-67	-2.57159408167066
3	164187	202150	ENSSSCG00000020813	11	+	7.06351592262436e-67	6.79090593797614
4	110637236	110646042	ENSSSCG00000006828	11	-	7.28545314153442e-67	-2.69519083200958
6	98629088	98678258	ENSSSCG00000039663	11	-	7.74383459915791e-67	4.86217993313794
7	37822763	37823994	ENSSSCG00000026741	11	-	7.81877484643877e-67	-2.83392690961801
10	32436343	32443967	ENSSSCG00000033196	11	+	8.03453047131129e-67	5.26818805373616
1	129968515	129992246	ENSSSCG00000004748	11	+	8.16924478570209e-67	3.96679251043392
3	131294701	131303664	ENSSSCG00000029161	11	+	1.06302402380872e-66	2.52727362075296
14	138499160	138771540	ENSSSCG00000010756	11	+	1.12668160864772e-66	3.40232050146956
5	15674016	15692944	ENSSSCG00000029652	11	+	1.21812919806199e-66	3.53102301787972
1	107997284	108132782	ENSSSCG00000021588	11	+	1.25784334643505e-66	-3.05450799070329
6	166003086	166015420	ENSSSCG00000003919	11	+	1.26851637941751e-66	-2.95925784956757
4	8189230	8248494	ENSSSCG00000005949	11	+	1.29235332651478e-66	-4.67995103011948
4	83322172	83404102	ENSSSCG00000006307	11	-	1.33135386860909e-66	-2.8089764272073
9	121779791	121822826	ENSSSCG00000015535	11	+	1.45120081765442e-66	7.55118350537497
9	106698206	106748215	ENSSSCG00000027272	11	+	2.70386094068687e-66	-2.61115485296681
6	58501810	58517647	ENSSSCG00000003229	11	+	2.73405154159949e-66	2.72897408776842
6	55644582	55649015	ENSSSCG00000032902	7	-	3.52418013506433e-66	-7.76018916219192
9	66175561	66203852	ENSSSCG00000015290	11	+	3.59857053509905e-66	3.52172609877427
6	49542874	49560135	ENSSSCG00000003018	11	+	3.74228764876341e-66	-4.17406634043396
13	207493657	207507011	ENSSSCG00000031249	11	-	4.46413662189486e-66	2.47279943195897
13	3454448	3675078	ENSSSCG00000011198	11	-	4.9171283785178e-66	-2.96355119010754
5	9581996	9623906	ENSSSCG00000000107	11	+	5.17027057605014e-66	-3.34759518963771
15	47753069	47851256	ENSSSCG00000015814	11	-	6.73833967322e-66	-3.38388929628592
7	23770895	23774428	ENSSSCG00000001411	11	+	6.81435680334879e-66	6.96207110031425
4	95957222	95973430	ENSSSCG00000006572	6	-	6.95059034418555e-66	9.37234980344138
13	177369576	177723151	ENSSSCG00000012002	4	-	7.4229061102545e-66	12.5692012552937
3	128746911	128867077	ENSSSCG00000008646	11	-	7.42494984826098e-66	4.21009767078042
6	167268327	167305424	ENSSSCG00000039770	11	+	8.93568848750621e-66	-3.86542120911163
4	85069602	85094981	ENSSSCG00000006325	11	-	9.73041062359809e-66	3.01872392712176
4	36400681	36446071	ENSSSCG00000006065	11	+	1.08075302929467e-65	2.53739303154587
3	28260368	28356699	ENSSSCG00000007873	6	+	1.1756370179524e-65	12.7311587766734
6	128004527	128030296	ENSSSCG00000038475	11	+	1.19590344818203e-65	5.18216026024546
14	97103925	97107635	ENSSSCG00000010427	4	+	1.36898872130411e-65	12.6606409210386
2	13353853	13369332	ENSSSCG00000023379	11	+	1.41251535499039e-65	-2.96962899444571
11	15320491	15410500	ENSSSCG00000009370	11	-	1.57938309278554e-65	-2.6205633696522
8	76482800	76699404	ENSSSCG00000020879	11	+	1.65180127729294e-65	-2.47237444426328
2	75437200	75457061	ENSSSCG00000029279	11	-	1.66595741404361e-65	3.46401044821424
14	14688907	14745981	ENSSSCG00000027568	11	+	1.67338718597932e-65	-5.60944302733639
1	148987477	148997954	ENSSSCG00000032488	11	+	1.68214190829746e-65	2.4437869202433
18	16811160	16973338	ENSSSCG00000021562	7	+	1.71685756455999e-65	8.33273094924799
1	35852493	35911541	ENSSSCG00000004216	11	+	1.74685763696264e-65	3.19779150523036
6	150247295	150605912	ENSSSCG00000039793	11	-	2.15956772272845e-65	4.52920096968797
8	117969991	117995216	ENSSSCG00000022282	11	+	2.49271967347082e-65	3.15882717165617
15	124318270	124463060	ENSSSCG00000025993	11	+	2.72863092697068e-65	-4.82918368491107
1	246548366	246760899	ENSSSCG00000005425	11	+	3.9662000195135e-65	4.92790948037247
15	44917597	44925904	ENSSSCG00000024555	11	+	4.01504788670621e-65	-2.91690872267487
13	26182184	26196520	ENSSSCG00000030065	11	+	4.30364111335895e-65	7.24636660316181
14	141335989	141348806	ENSSSCG00000038086	11	-	5.21393842933536e-65	3.63322170616149
2	25788692	25884257	ENSSSCG00000013297	11	-	6.49743892720098e-65	-2.85649191080471
6	48813147	48830976	ENSSSCG00000033836	11	+	6.80245409102823e-65	-2.64723891491566
3	80872285	80911959	ENSSSCG00000008388	11	-	7.46390955405945e-65	-3.05877951975136
7	29807010	29815191	ENSSSCG00000001516	11	-	7.46390955405945e-65	-2.92208159712012
5	88104233	88226266	ENSSSCG00000000901	11	+	8.65371524823437e-65	6.66532828957073
AEMK02000682.1	885328	891229	ENSSSCG00000032480	4	-	9.3820140041152e-65	10.8074766490147
7	116787340	116797488	ENSSSCG00000002496	11	+	9.41497012677356e-65	4.2569116113502
14	29477280	29522762	ENSSSCG00000009778	11	+	1.19318730673125e-64	-2.72647952598731
3	16407607	16525876	ENSSSCG00000007737	11	-	1.23894596163861e-64	4.91294612306532
11	507035	572090	ENSSSCG00000009569	11	-	1.37742327462186e-64	-2.67813390406767
6	89224378	89257057	ENSSSCG00000025206	11	-	1.61901065686113e-64	-3.05272562990724
14	132190509	132230899	ENSSSCG00000002981	4	+	1.72263309389313e-64	12.710035288491
5	62963639	63041739	ENSSSCG00000022925	11	-	1.75212069575236e-64	-4.18431499440781
7	12117239	12137926	ENSSSCG00000001063	11	+	2.011250172249e-64	-3.69535894541269
9	90958080	91199712	ENSSSCG00000015383	9	-	2.26465089099526e-64	7.38680797196764
6	49975960	49999349	ENSSSCG00000033684	11	-	2.28873990693145e-64	-3.68275500454804
13	135611860	135650636	ENSSSCG00000011864	11	-	2.30128723937264e-64	2.36220380598396
4	78099033	78163412	ENSSSCG00000006267	11	+	2.31630776182635e-64	2.94674327444141
2	9607531	9627352	ENSSSCG00000013073	11	+	2.34996477180562e-64	-3.9693872960389
8	75770346	75890248	ENSSSCG00000029200	11	-	2.61012054639472e-64	-3.33637039389411
12	44650621	44653871	ENSSSCG00000027801	8	-	2.61218227348229e-64	16.7309517312072
2	76573984	76609575	ENSSSCG00000013445	11	-	2.8794243916172e-64	-2.52434295827077
3	125751909	125776955	ENSSSCG00000008633	11	+	3.20533959219292e-64	2.58239216603131
7	20037410	20356954	ENSSSCG00000001100	6	+	3.24570088644554e-64	12.6103787330039
2	221988	229570	ENSSSCG00000024389	11	-	4.56726555984901e-64	-2.98053651034801
18	42062326	42076551	ENSSSCG00000033190	4	-	4.72297589051651e-64	12.645619923518
1	156295433	156435928	ENSSSCG00000004886	5	-	5.23194666474493e-64	11.5114111731339
14	41925700	42030836	ENSSSCG00000009943	11	+	5.25055850507228e-64	-3.49931453404637
13	18126472	18176668	ENSSSCG00000021977	11	+	6.12102928920227e-64	3.04205774715307
6	64158413	64165155	ENSSSCG00000032903	11	-	6.94400111600109e-64	-3.25399704205232
2	64798903	64861829	ENSSSCG00000013779	11	-	7.17728738352334e-64	-3.1421598767416
8	131502334	131571368	ENSSSCG00000009225	11	+	8.14124252496849e-64	7.82949325510528
1	254078729	254156331	ENSSSCG00000005480	11	+	8.41910828444002e-64	-2.99790094721325
5	86792556	87102594	ENSSSCG00000033574	10	-	8.51664420349295e-64	-6.30989929847199
1	103683064	103752267	ENSSSCG00000004528	11	-	9.67379051935172e-64	-2.67143097622262
14	72210482	72241657	ENSSSCG00000010250	11	+	1.26359142567533e-63	3.13160901799457
6	51606955	51622344	ENSSSCG00000035706	9	+	1.27246421560786e-63	11.8010342835098
1	234278173	234370608	ENSSSCG00000005291	11	-	1.62683409096524e-63	5.55720150297316
2	141356325	141367312	ENSSSCG00000014349	11	-	2.00416036763242e-63	-3.42854486903999
8	11083614	11132665	ENSSSCG00000008742	11	+	2.39865353863705e-63	-3.50038076759997
9	95280579	95486098	ENSSSCG00000015396	5	+	2.75165624462654e-63	11.6611139341095
11	14319424	14576135	ENSSSCG00000029855	11	-	2.83202655390608e-63	5.14502954633817
X	42653722	42669957	ENSSSCG00000024793	11	+	3.07922685670034e-63	-3.50634510569173
5	445717	467415	ENSSSCG00000000972	11	+	3.8562621074133e-63	-2.34083926866909
13	96496404	96525731	ENSSSCG00000027646	11	+	3.87137317789816e-63	-3.34999122149354
4	2656626	2896058	ENSSSCG00000038397	11	+	3.91601353291211e-63	2.76468263600867
10	50260662	50268887	ENSSSCG00000031978	4	-	4.54569232840109e-63	12.6009303418371
16	20373751	20434125	ENSSSCG00000016824	9	+	4.88914230662714e-63	9.04366641937613
5	65759667	65789223	ENSSSCG00000000719	11	-	5.53242538546773e-63	2.63222910479225
X	122120838	122234477	ENSSSCG00000012741	5	+	5.63602455041077e-63	12.7850754394452
12	6486196	6493411	ENSSSCG00000017233	11	-	6.03372202785244e-63	-5.93276643589683
AEMK02000682.1	662484	669288	ENSSSCG00000037046	11	-	6.0762730094819e-63	-3.25547393488869
3	59776235	59777257	ENSSSCG00000008245	11	-	6.40048841328452e-63	-3.4889622778921
1	163084038	163103463	ENSSSCG00000038071	8	-	6.68533539925614e-63	5.74834178605296
16	32874242	32988577	ENSSSCG00000016893	11	+	6.92183646579464e-63	2.63703004156399
8	75463373	75645030	ENSSSCG00000009007	11	-	6.93191670195828e-63	-2.33328008022033
3	68598235	68615342	ENSSSCG00000008281	5	+	7.14170152781965e-63	10.8133651172565
16	79134367	79176787	ENSSSCG00000017116	11	+	7.1920263558147e-63	-2.7912308715984
12	58679773	58707972	ENSSSCG00000037832	11	-	7.80684363263888e-63	6.34018815360977
14	134002227	134154604	ENSSSCG00000010732	11	-	8.07033830828836e-63	-2.31692203643866
13	197248980	197481159	ENSSSCG00000024614	11	+	9.22370470086793e-63	4.79385738153022
5	467546	480836	ENSSSCG00000000973	11	-	1.02896640753168e-62	2.5346068901411
4	28722301	28727891	ENSSSCG00000006031	11	+	1.16671429094128e-62	-4.65475348990669
1	14908114	15016841	ENSSSCG00000031733	10	-	1.29887759731537e-62	8.12964047829626
12	7511266	7615730	ENSSSCG00000017244	4	+	1.47121438166772e-62	11.5894849257507
2	140346222	140417203	ENSSSCG00000014331	11	+	1.56883080269465e-62	-2.541075530138
9	60712420	60785976	ENSSSCG00000022192	11	-	1.63515564324536e-62	-2.5421423571414
6	45178563	45183998	ENSSSCG00000023498	11	-	1.87499132980048e-62	4.4357882342442
3	17811880	17817156	ENSSSCG00000023349	11	+	2.0596264834452e-62	3.52813838544562
12	26931827	26976201	ENSSSCG00000017561	11	+	2.46667027767299e-62	7.7907971742313
6	48698848	48702400	ENSSSCG00000026931	11	-	2.57235899953702e-62	-3.92912503940649
5	10040262	10040847	ENSSSCG00000039348	11	-	2.9219152561116e-62	3.7052069078131
AEMK02000682.1	1209485	1252805	ENSSSCG00000038509	11	+	3.10585435720288e-62	-2.50426899035922
4	129104600	129258372	ENSSSCG00000022032	11	-	3.28796649984311e-62	2.63722380319934
13	207103417	207115909	ENSSSCG00000022246	11	-	3.67132757936818e-62	-2.96990683251635
9	6283616	6296030	ENSSSCG00000039656	11	+	4.41925174074442e-62	-2.55545195422765
16	34600702	34702829	ENSSSCG00000016912	11	-	4.61836271936973e-62	3.02524637234803
6	45146845	45160350	ENSSSCG00000002895	11	+	6.05709267852157e-62	-2.41101774458307
6	17313412	17434951	ENSSSCG00000002755	11	-	6.1541921883458e-62	-3.0970095726241
2	62445395	62453908	ENSSSCG00000013829	11	-	6.45665990591761e-62	5.54217136890259
3	120177894	120288136	ENSSSCG00000008615	4	-	6.48492544924335e-62	12.5831277099242
12	20638567	20647993	ENSSSCG00000017414	11	+	7.14192220358032e-62	-2.68336750947601
12	20902394	20931205	ENSSSCG00000017428	11	+	7.46317096127124e-62	3.00245556691174
15	100868474	101211230	ENSSSCG00000016074	11	-	8.52956819585266e-62	-2.79830336283838
[truncated: 7,457 more rows]
