# Supplementary material for: Multi-species annotation of transcriptome and chromatin structure in domesticated animals
Source: BMC Biol. 2019 Dec 30;17:108. doi: 10.1186/s12915-019-0726-5 (PMC6936065; doi:10.1186/s12915-019-0726-5)
Supplement: Supplementary file 4 — Additional file 4 Reference DE genes (all combinations): the archive contains four folders, one for each species (bos_taurus, capra_hircus, gallus_gallus, sus_scrofa). Each folder contains itself two subfolders, one for each model: diffcounts.nominsum (Model 1) and diffcounts.cdvsliver (Model 2). Results of Model 1 are given in: • refgenes.counts.min2tpm0.1.normcounts.diff.readme.idx • refgenes.counts.min2tpm0.1.normcounts.diff.cd4.cd8.bed • refgenes.counts.min2tpm0.1.normcounts.diff.cd4.liver.bed • refgenes.counts.min2tpm0.1.normcounts.diff.cd8.liver.bed Results of Model 2 are given in: • refgenes.counts.min2tpm0.1.normcounts.diff.readme.idx refgenes.counts.min2tpm0.1.normcounts.diff.cd.liver.bed All bed files contain the coordinates and id of the genes found to be differentially expressed between the two conditions. The file also contains the normalized read counts of those genes in the different samples as well as the adjusted pvalue, logFC and normLogFC (see readme.idx file for more details). [file 12915_2019_726_MOESM4_ESM.gz › de.refgn/sus_scrofa/diffcounts.nominsum/refgenes.counts.min2tpm0.1.normcounts.diff.cd4.liver.bed]

8	74574918	74582800	ENSSSCG00000008998	4	+	7.03575847131423e-313	23.978946200398
10	10115926	10127714	ENSSSCG00000027882	4	+	1.42558730994996e-309	17.1839076017862
AEMK02000698.1	2581986	2612598	ENSSSCG00000023301	4	+	1.84194391097823e-309	17.2596612939061
3	68624112	68630951	ENSSSCG00000008284	4	+	2.66758626057329e-307	17.1733561552194
3	42599584	42622708	ENSSSCG00000022237	11	+	2.7575173434723e-307	-7.05121338675939
5	18170353	18180215	ENSSSCG00000000252	4	-	3.70886353603371e-307	17.313119019889
6	159326114	159350928	ENSSSCG00000003854	4	+	3.70886353603371e-307	17.1543353921359
8	74552837	74563899	ENSSSCG00000024314	4	+	3.70886353603371e-307	23.6386727789338
14	15718521	15763710	ENSSSCG00000009699	4	+	4.3705529608425e-307	17.2583193032951
1	114424150	114598931	ENSSSCG00000035038	4	-	4.89616139823327e-307	17.2924761865019
4	101565229	101573906	ENSSSCG00000006719	4	-	5.0327274061012e-307	17.175670434237
6	80601302	80608011	ENSSSCG00000033512	4	+	1.37037471339657e-306	17.3064972024808
7	115665948	115682043	ENSSSCG00000002479	4	-	1.45834154487174e-306	17.2787608432354
13	74930654	74970593	ENSSSCG00000011640	4	+	5.00079924837597e-306	23.5401251431798
17	5191968	5271849	ENSSSCG00000006987	4	+	5.44637132404184e-306	17.1229930134849
14	11301009	11332795	ENSSSCG00000009667	4	+	7.38691640931641e-306	17.1471600337261
12	52478894	52506574	ENSSSCG00000017932	4	-	2.3969113846269e-305	17.2826800478417
13	131325122	131337672	ENSSSCG00000025128	4	-	2.45701708223767e-305	17.4718249700928
8	74583376	74612593	ENSSSCG00000028901	4	+	1.26251460361861e-304	17.3287241669264
7	19289575	19346420	ENSSSCG00000001089	4	-	4.99988888226943e-304	17.519770232511
14	82111315	82126341	ENSSSCG00000010337	4	-	7.64340063235806e-303	17.3803879539455
14	101273660	101368158	ENSSSCG00000010455	4	-	3.69205782458773e-302	17.3428450101387
4	19692829	19744220	ENSSSCG00000029324	4	-	8.70970984526827e-301	15.3649906222889
8	66377395	66395707	ENSSSCG00000022724	4	-	1.14221747108252e-300	17.6676194467325
2	8734046	8750831	ENSSSCG00000025413	4	-	1.59462726024817e-300	17.7579969229374
15	95874397	96066990	ENSSSCG00000016061	4	+	1.92519096136913e-300	17.5934818456899
15	93556913	93596360	ENSSSCG00000016034	4	+	2.63059994667714e-300	17.3923364971
6	80592197	80599440	ENSSSCG00000038706	4	+	2.91729187006218e-300	17.7983963471607
6	45226331	45240442	ENSSSCG00000002913	4	-	3.69286945497096e-300	16.7097866075864
6	114982265	115021287	ENSSSCG00000024800	4	-	6.52774252442001e-300	16.9413838325471
8	65917435	65936077	ENSSSCG00000008935	4	-	9.2850681049941e-300	17.8046197030939
9	84548920	84895264	ENSSSCG00000015356	4	-	2.00517966257616e-299	16.6889635108589
1	121528924	121579121	ENSSSCG00000004643	4	-	5.87754160223411e-299	17.7161236039018
9	74990229	75017949	ENSSSCG00000029515	4	-	1.31161579949477e-298	17.8898355165838
13	139659696	139710205	ENSSSCG00000021227	4	+	3.18203937886277e-298	17.385409000958
2	61893237	62070952	ENSSSCG00000027013	4	-	1.09470503494973e-297	17.5890637865482
6	53522128	53536676	ENSSSCG00000033207	4	-	1.50677116991237e-297	17.674473899628
1	243035153	243039581	ENSSSCG00000005398	4	-	1.52683101054214e-297	16.5689370057276
13	148496546	148578631	ENSSSCG00000011933	4	-	2.77740839623876e-297	16.6062428357178
13	140364074	140406268	ENSSSCG00000011890	4	-	3.08574333331647e-297	16.5663630994278
2	89855165	89905197	ENSSSCG00000036095	4	-	5.23421936072096e-297	16.8587753917849
6	55110525	55200751	ENSSSCG00000027407	4	+	1.57625115871159e-296	16.8033079046694
5	81391436	81453790	ENSSSCG00000000856	4	+	1.71523430169769e-296	17.6928285306292
1	242978614	243050442	ENSSSCG00000038171	4	-	2.69353153269133e-296	17.0856668949939
5	83607224	83683086	ENSSSCG00000000875	4	-	3.76333978006032e-296	16.513233955493
X	94885071	94972095	ENSSSCG00000012597	4	+	9.73071128920521e-296	16.497224280536
13	127710736	127730765	ENSSSCG00000040904	4	-	9.96247199223013e-296	17.7536467768091
2	8578912	8603268	ENSSSCG00000028537	4	-	1.73159360601456e-295	16.5745147317394
17	9045587	9073619	ENSSSCG00000032653	4	-	1.85015967001239e-295	18.0381300799483
7	38038163	38045229	ENSSSCG00000033214	4	+	6.67306896102895e-295	17.2437023927832
6	44608070	44632026	ENSSSCG00000021867	4	+	1.20979906795053e-294	17.9268062893302
X	124250337	124296636	ENSSSCG00000012766	4	+	8.37768084734434e-294	16.7477175999913
17	16746159	16802485	ENSSSCG00000027439	4	-	1.34759314257406e-293	17.9170585740128
8	66421770	66430710	ENSSSCG00000031919	4	-	1.81484633292722e-293	17.1518834177967
8	113824510	113946000	ENSSSCG00000009148	11	+	4.01263004475795e-293	-7.59827038846607
8	334610	343870	ENSSSCG00000035739	4	-	6.84084122974354e-293	16.5540207870144
5	22718509	22727812	ENSSSCG00000037446	4	+	7.03818018981731e-293	16.4693035466517
15	46585601	46795116	ENSSSCG00000036679	4	-	1.03805801846092e-292	16.8012566129932
2	74577003	74601829	ENSSSCG00000013501	4	-	2.88242183828742e-292	17.9756409427056
7	115535470	115554817	ENSSSCG00000002475	4	-	2.9753619189436e-292	18.0952147675528
9	75246951	75260137	ENSSSCG00000015334	4	-	9.41993447546022e-292	18.2742617834137
9	119778662	119842936	ENSSSCG00000039332	5	-	6.11141983393888e-291	16.8668559042904
1	30981552	30993278	ENSSSCG00000004180	5	+	6.64442759170884e-291	16.6064259175187
13	66998266	67118249	ENSSSCG00000039850	4	+	7.54870000710917e-291	16.4457615956205
18	29426050	29541348	ENSSSCG00000024351	5	-	8.04009295635284e-291	16.9268760642135
14	75752295	75778961	ENSSSCG00000010291	4	-	9.27157754354917e-291	14.6495475462659
10	9527527	9562845	ENSSSCG00000039095	4	-	1.29192525541412e-290	16.513424846371
1	182519683	182606869	ENSSSCG00000005041	5	-	1.5054652647729e-290	16.9791159073254
6	158375601	158392783	ENSSSCG00000028896	4	-	1.73637883071313e-290	18.119482298903
6	80586182	80589939	ENSSSCG00000003524	5	+	2.92165322702022e-290	17.7642814757651
13	124426307	124438843	ENSSSCG00000011799	4	+	8.66570470211057e-290	22.700505714413
6	157390294	157409329	ENSSSCG00000025020	4	-	1.3313150926169e-289	16.3765457443933
9	6785302	6790463	ENSSSCG00000014812	5	+	2.81889027847724e-289	17.6732272385136
15	65088283	65132719	ENSSSCG00000021938	4	+	6.84470724788542e-289	17.4474680922493
4	99328007	99335029	ENSSSCG00000035429	4	+	8.3178101755712e-289	14.5536005035022
12	11374027	11447292	ENSSSCG00000026473	4	+	1.54051399204323e-288	16.407398146923
13	124505294	124516415	ENSSSCG00000011801	4	+	1.54051399204323e-288	22.5879915614573
11	13224958	13259033	ENSSSCG00000009361	4	-	2.74715076153902e-288	18.0253976664911
16	20574178	20617874	ENSSSCG00000016829	4	-	4.66404894524337e-288	18.1584560834912
5	52037210	52131767	ENSSSCG00000000584	5	+	8.12555305138694e-288	16.438837638486
9	139301585	139475037	ENSSSCG00000022126	4	+	3.02803995262956e-287	16.3372462092381
14	110955697	111033321	ENSSSCG00000010543	5	+	7.12578797608975e-287	16.8542410747451
3	117275926	117319868	ENSSSCG00000008595	4	+	7.12578797608975e-287	22.4759249465748
12	6353668	6368983	ENSSSCG00000017226	4	+	7.43021280578655e-287	14.6212779857034
5	80694225	80858598	ENSSSCG00000000854	4	-	7.64055641782551e-287	16.3626858732782
3	8903189	8909151	ENSSSCG00000030709	4	-	7.73270469592144e-287	16.3597074350422
2	87866547	87884229	ENSSSCG00000014111	4	+	9.00443096216017e-287	18.5004737566483
5	51862862	51917689	ENSSSCG00000000577	4	+	1.06538277449032e-286	17.9548267856722
6	51400899	51406445	ENSSSCG00000031646	4	+	1.26617935886906e-286	18.1401387371854
9	44639280	44666114	ENSSSCG00000015079	4	-	1.65734137733175e-286	16.4632133167109
2	68890389	68921623	ENSSSCG00000013665	4	+	1.83247630435576e-286	18.0423823077309
14	55239631	55348956	ENSSSCG00000026819	4	+	2.6979811729691e-286	18.0758799990077
1	7061968	7109531	ENSSSCG00000004038	4	+	2.8158910511075e-286	22.4293789559916
1	7339284	7365520	ENSSSCG00000004041	4	-	3.25178819144921e-286	18.5606373541852
13	89701282	89732667	ENSSSCG00000011703	4	+	3.90070751322898e-286	16.3378177134634
14	111253509	111262646	ENSSSCG00000010549	4	-	4.84384191746277e-286	18.4448949053765
18	42209401	42218864	ENSSSCG00000016676	4	+	9.02684441661219e-286	18.2536606097144
X	57242044	57249885	ENSSSCG00000012394	4	+	1.51375361260969e-285	18.3230585066582
18	55903698	55906981	ENSSSCG00000035419	4	-	2.03381232623756e-285	18.3865825858762
14	98908605	98987281	ENSSSCG00000010431	4	+	6.02319622588884e-285	18.2598277433423
8	69732182	69773455	ENSSSCG00000023426	4	+	7.3838946847833e-285	18.4813570907855
13	88934984	88980310	ENSSSCG00000011695	4	+	8.88067198641156e-285	16.3033134161431
3	107987074	108053169	ENSSSCG00000008522	4	+	9.69631327154649e-285	18.5008619827395
8	77689560	77876631	ENSSSCG00000009018	4	+	2.62407956041984e-284	16.291300892672
AEMK02000622.1	26440	39644	ENSSSCG00000013150	4	-	2.6339528889612e-284	16.7872834517272
6	149836417	149845854	ENSSSCG00000003819	4	-	3.42044895940065e-284	18.2057402573933
14	123893996	123932961	ENSSSCG00000010639	4	+	5.40495751453139e-284	18.5857369667622
3	57849806	57855268	ENSSSCG00000008214	4	+	9.8627504063502e-284	18.07949324001
9	63757745	63801489	ENSSSCG00000023472	4	+	1.85667473417917e-283	18.5916109921446
8	2077175	2085376	ENSSSCG00000008700	4	+	9.04416704959699e-283	18.6485350410368
8	69706895	69728264	ENSSSCG00000008950	4	+	3.54870435139569e-282	18.707321075745
9	3288287	3297049	ENSSSCG00000014626	4	+	1.09092729615281e-281	22.205209299855
8	66646239	66663405	ENSSSCG00000034976	4	-	1.16809320273e-281	18.7967139485748
14	106437647	106613121	ENSSSCG00000010488	4	+	1.28329142103809e-281	18.1071197400892
2	102334819	102491856	ENSSSCG00000029805	4	+	1.40095600488886e-281	16.2687094093451
9	44199956	44204687	ENSSSCG00000040689	4	-	1.92326421717462e-281	17.6143853716715
2	8548521	8574622	ENSSSCG00000013057	4	-	2.26293482056755e-281	16.237707989986
8	68326286	68364937	ENSSSCG00000027609	4	-	2.26293482056755e-281	22.1743245422805
5	21123862	21128329	ENSSSCG00000036547	4	+	3.09077255534232e-281	19.1609767068709
6	74773016	74782781	ENSSSCG00000003463	5	-	3.66005794396988e-281	18.0851618611366
AEMK02000361.1	128381	138099	ENSSSCG00000034188	4	+	3.73301081688143e-281	18.630761919334
4	89237513	89239126	ENSSSCG00000006355	4	+	5.67974681980593e-281	18.4065416818944
AEMK02000361.1	117336	122678	ENSSSCG00000035336	4	-	6.35137571198516e-281	19.1596934841364
12	12826785	12839175	ENSSSCG00000040910	4	-	8.40985649108084e-281	22.151970345942
12	21857285	21871767	ENSSSCG00000017466	11	+	9.83020689602796e-281	-8.67025043835263
15	47071494	47103622	ENSSSCG00000015799	4	+	1.52016580837298e-280	18.5368709059241
15	75286593	75487049	ENSSSCG00000015926	4	-	2.14461899425943e-280	18.6592019843243
1	82251238	82279682	ENSSSCG00000023415	4	+	2.65983106604059e-280	17.9544041504832
14	82077948	82085609	ENSSSCG00000024252	4	-	2.87550679767473e-280	19.0712014722843
6	51404279	51406445	ENSSSCG00000003086	4	+	3.06403508337414e-280	19.2393827703714
AEMK02000328.1	580182	594555	ENSSSCG00000027926	6	+	5.38924578327336e-280	15.4968010967246
16	26023985	26083742	ENSSSCG00000016861	4	-	9.88030987472329e-280	18.9529061012905
13	109587548	109623787	ENSSSCG00000020927	5	-	1.28893279544329e-279	18.3694310932476
8	66251463	66372602	ENSSSCG00000039276	4	-	2.77882247891017e-279	18.3628312028863
5	3838210	3927217	ENSSSCG00000000010	6	-	6.06909139199033e-279	17.2520484977396
4	90782839	90805103	ENSSSCG00000006403	4	+	1.28248740735462e-278	17.1385854205292
4	69615558	69806496	ENSSSCG00000022092	4	+	4.6749924663962e-278	18.4471285868203
6	18650322	18657676	ENSSSCG00000024911	4	+	5.50915862501238e-278	16.4946291862444
9	44211163	44213733	ENSSSCG00000015069	4	+	8.70478199646353e-278	22.1738456724542
12	1149950	1153596	ENSSSCG00000034891	5	-	3.0938108302382e-277	16.1575270788611
13	32683125	32699857	ENSSSCG00000011397	4	+	5.66551135237567e-277	17.9808877760208
X	111778505	111789709	ENSSSCG00000030172	11	+	1.66378506972896e-276	-8.39812048884507
14	47405808	47421277	ENSSSCG00000010008	4	-	1.88449030839248e-276	18.5055786242709
13	34433399	34440054	ENSSSCG00000011432	11	+	1.16876558727114e-275	8.47535862388918
12	19996342	20006198	ENSSSCG00000017383	4	-	1.35461348781967e-275	19.247543666675
7	23703820	23706738	ENSSSCG00000001405	11	-	1.68560971868719e-275	-7.02033607665252
2	138109208	138120318	ENSSSCG00000014315	4	-	2.12950681248429e-275	19.1179688890605
17	41393809	41432631	ENSSSCG00000028758	4	+	8.84528438482289e-275	18.2706812866646
7	74982854	74985775	ENSSSCG00000001989	5	+	1.23686617122151e-274	12.2413034076547
5	52138978	52206178	ENSSSCG00000021998	4	-	1.39343224175552e-274	19.3331196142901
3	25357946	25387826	ENSSSCG00000007858	4	-	3.63329670184314e-274	18.972844529716
8	66810461	66838682	ENSSSCG00000039341	4	-	3.82023450221575e-274	18.380642790184
13	89396806	89463547	ENSSSCG00000011700	4	-	2.24945491513153e-273	21.8510246750325
1	29060743	29079324	ENSSSCG00000028115	4	+	2.31979676465608e-273	16.1904408988105
X	47769118	47858849	ENSSSCG00000024814	5	-	2.44617960887543e-273	16.1569466473407
6	115496178	115505219	ENSSSCG00000023686	4	+	5.1432653089268e-273	21.8035359263526
1	226161372	226217339	ENSSSCG00000028996	4	-	8.5282444536678e-273	21.8141239529995
7	115850473	115972092	ENSSSCG00000030371	5	-	1.95578475409309e-272	22.7723893215442
6	14570588	14583189	ENSSSCG00000002736	4	-	2.17615960268126e-272	19.1826903467863
14	10630699	10733071	ENSSSCG00000009661	4	-	2.7456848271512e-272	16.090880777828
7	24033586	24041617	ENSSSCG00000024914	4	+	3.36715014693234e-272	21.8066315554908
2	71433110	71438552	ENSSSCG00000039007	4	+	3.40008989596234e-272	14.0874006182511
1	274106005	274111977	ENSSSCG00000023333	5	+	9.3930158096466e-272	16.1873466940684
17	5329745	5507225	ENSSSCG00000040013	4	-	7.05081953920972e-270	16.1026584019616
7	115828359	115928191	ENSSSCG00000002483	4	+	8.22230089384651e-270	21.8025824708752
12	19961789	19975783	ENSSSCG00000036449	4	-	1.96346128555491e-269	19.4909003041314
AEMK02000361.1	90424	97218	ENSSSCG00000038046	4	+	9.98276928373988e-269	19.373009664878
12	39618320	39622574	ENSSSCG00000040940	4	+	1.02140051622953e-268	19.4219706410705
4	92393743	92415839	ENSSSCG00000006455	4	+	1.56685158049826e-268	19.3981092526774
15	120809883	120852200	ENSSSCG00000016199	4	+	1.65798538140109e-268	19.4229606259087
8	121020909	121109097	ENSSSCG00000009182	4	+	4.66636505343558e-268	19.8166440985302
7	58779474	58786117	ENSSSCG00000001901	4	-	5.63155622063731e-268	16.5047976049027
4	18690197	19180122	ENSSSCG00000005997	11	-	5.6903299858143e-268	8.53011610530865
2	87791337	87867245	ENSSSCG00000014110	4	-	1.41142429746121e-267	19.4213472568922
15	137235940	137255706	ENSSSCG00000016328	4	-	1.75990877651717e-267	16.1707689149401
9	44214595	44218978	ENSSSCG00000030921	4	-	3.3462477099486e-267	21.5905645585008
6	27108498	27142921	ENSSSCG00000035772	4	+	6.55174486545518e-267	16.1230298918842
3	69250671	69254051	ENSSSCG00000021579	4	+	3.06981128673521e-266	16.9729315385703
15	134282687	134309616	ENSSSCG00000016315	4	+	6.47663094086021e-266	19.7339719293497
7	115873465	115880101	ENSSSCG00000002486	4	+	7.08459874251592e-266	19.7479706134725
14	59643291	59657843	ENSSSCG00000010184	4	+	3.38514031346217e-265	19.6216052931367
X	34322259	34392571	ENSSSCG00000012236	4	+	3.9082953563818e-264	19.5697175855339
9	74926047	74974827	ENSSSCG00000015332	4	-	1.02012492180217e-263	19.5847285454849
13	34892308	34924812	ENSSSCG00000011450	4	+	1.87351130949513e-263	21.3990744107574
8	121225472	121251574	ENSSSCG00000009184	4	+	6.32281097846664e-263	20.0935446879113
1	254684180	254698261	ENSSSCG00000005485	4	-	8.6454864544177e-262	19.7977166254773
1	254939148	254943054	ENSSSCG00000005488	4	+	1.55022859364578e-261	21.3740754935709
14	50427114	50436468	ENSSSCG00000010093	4	+	2.22639724734679e-261	20.0231773182958
4	32791144	32879675	ENSSSCG00000006040	4	+	3.16274611916852e-261	19.7928582587824
1	270531588	270586378	ENSSSCG00000005701	4	+	3.95118185022624e-261	19.9361207922354
AEMK02000682.1	537365	546241	ENSSSCG00000005852	4	+	4.34301038972036e-261	16.0193939095127
5	77411558	77489302	ENSSSCG00000026597	4	-	6.21511230431591e-261	20.0647257098707
8	66192400	66236143	ENSSSCG00000034735	4	-	6.52231145580801e-261	20.0749768023081
6	155411942	155455329	ENSSSCG00000003834	4	+	8.16017722066591e-261	19.7808136612871
3	25296201	25327081	ENSSSCG00000030033	4	-	1.08680567479721e-260	19.9891294757084
13	165914996	165995755	ENSSSCG00000025463	5	+	1.54781782171405e-260	19.031203767209
6	155463859	155530837	ENSSSCG00000003835	4	-	9.25922685235252e-260	19.9695545684475
5	63667705	63708214	ENSSSCG00000039847	4	-	9.77210826192546e-260	21.0902254423753
17	5547228	5596430	ENSSSCG00000035335	4	-	1.43592484079179e-259	20.2509461553105
14	30845513	30859308	ENSSSCG00000009805	4	+	1.28574415321025e-258	19.8751087254695
14	105036960	105044712	ENSSSCG00000010479	4	-	1.38645677756766e-258	21.0356251383286
8	44708733	44725951	ENSSSCG00000008868	4	+	3.24997555750124e-258	19.7732128562187
13	34892342	34935014	ENSSSCG00000011451	4	+	2.40994329177981e-257	20.1652119231126
AEMK02000576.1	6610	16970	ENSSSCG00000034220	4	+	4.35965672773607e-256	15.9243473164172
17	57930355	57938817	ENSSSCG00000007507	4	+	5.85957348859609e-256	19.4571435918179
7	46538612	46588218	ENSSSCG00000002623	4	-	8.49138223988552e-256	20.9506789155799
4	90898688	90901920	ENSSSCG00000037268	4	-	8.81718678557159e-256	19.9183591810608
5	62350255	62395185	ENSSSCG00000024402	4	+	1.40166010515814e-255	20.5025609846117
AEMK02000698.1	2468237	2575384	ENSSSCG00000010893	5	+	1.56729167035514e-255	21.3886906623659
12	3692185	3696820	ENSSSCG00000031092	4	+	1.57217608335809e-255	16.6880191779405
15	133967900	134051880	ENSSSCG00000036274	4	+	5.34845543288927e-255	19.7770376003136
8	66060639	66323909	ENSSSCG00000040980	4	-	1.05531162343464e-254	18.537974277816
10	65559039	65689638	ENSSSCG00000011147	4	+	2.58722544327741e-254	20.6103452412977
6	62935422	63287188	ENSSSCG00000004001	4	-	2.64969196214582e-254	20.866173925822
X	114218449	114250514	ENSSSCG00000012711	4	+	2.65715144785723e-254	20.396949939103
7	115963302	115987392	ENSSSCG00000002487	4	-	4.66660163958493e-254	20.6558837041742
18	7420982	7646448	ENSSSCG00000031902	11	-	5.65391491301071e-254	-6.95680021434523
8	41809114	41856379	ENSSSCG00000008844	5	-	5.95334166784725e-254	11.9112151085401
15	113210867	113334672	ENSSSCG00000016159	4	+	6.76731552318878e-254	19.7154118290894
7	115826584	115836428	ENSSSCG00000031595	4	+	7.61876734497744e-254	20.4783159858173
AEMK02000576.1	591	113474	ENSSSCG00000039985	4	+	1.49272208510318e-253	20.5181391922622
2	87910621	87935392	ENSSSCG00000014108	4	+	1.71459895085194e-253	20.6595575683875
13	32214936	32220242	ENSSSCG00000011386	11	-	1.89823984686638e-253	10.7329866065278
7	120205007	120295737	ENSSSCG00000002507	10	-	3.35741700834881e-252	-8.82837984291012
7	115799414	115810991	ENSSSCG00000002481	4	+	2.04893863250888e-251	20.6714116418638
8	16897269	17014061	ENSSSCG00000008754	4	+	2.08358297001514e-251	15.9163633725065
6	51838276	51842399	ENSSSCG00000031616	8	+	1.34671367434604e-250	-13.4460389064396
2	12365024	12424328	ENSSSCG00000040088	4	+	4.28672004445507e-250	20.2662689222517
14	141690552	141703677	ENSSSCG00000010780	4	+	4.78477437823832e-250	21.6648128753356
6	167960094	167963583	ENSSSCG00000003951	5	+	2.40562012650483e-249	16.0391441277193
9	63812102	63895080	ENSSSCG00000015268	4	+	9.2474737965431e-249	20.9240458161255
18	7421041	7553647	ENSSSCG00000016475	11	-	1.12291426037879e-248	-6.5677490701073
6	79617256	79649644	ENSSSCG00000032607	4	+	1.76534338597889e-248	15.9419594409751
1	243126563	243141422	ENSSSCG00000038300	5	-	1.78606255651155e-248	20.7824667102608
9	12479593	12485139	ENSSSCG00000033822	4	+	2.78116796087125e-248	18.7981783565732
6	49110788	49178413	ENSSSCG00000003006	5	-	2.93677372868209e-248	17.2153521735812
2	80841542	80853791	ENSSSCG00000014047	4	-	3.22442414465215e-248	15.8971845397141
9	9442668	9472619	ENSSSCG00000014851	4	+	5.21775578621815e-247	15.9343643635679
10	64443250	64600342	ENSSSCG00000011131	11	+	5.8462046213345e-247	-6.79642417800886
1	126361879	126382617	ENSSSCG00000004672	11	+	6.32242044383464e-247	11.0707452845536
6	14980381	14989624	ENSSSCG00000002749	11	+	1.10853651298852e-246	13.1220748863153
6	147177030	147257814	ENSSSCG00000040337	5	-	2.0097235436299e-245	15.0892075324462
17	46188263	46208787	ENSSSCG00000024325	4	+	2.08429224988676e-245	15.7159299190521
16	47600179	47652445	ENSSSCG00000021514	4	+	3.21525733571618e-245	15.8480555300591
2	10206004	10239763	ENSSSCG00000013093	4	+	1.22738440002473e-244	15.7953146742788
4	19593535	19617671	ENSSSCG00000006003	4	-	1.65132124607442e-244	15.8502544044624
15	104157526	104238400	ENSSSCG00000029606	5	+	5.39302868953125e-244	19.84720866996
1	15757678	15779492	ENSSSCG00000004093	4	-	4.09421230537825e-243	15.8359278544391
10	1144391	1152122	ENSSSCG00000032416	11	-	4.29301523364218e-243	-8.84309806740232
3	24841385	24852813	ENSSSCG00000007850	4	-	2.44033680990265e-242	15.8372225790409
18	7412133	7734307	ENSSSCG00000037885	11	-	5.12405155143659e-242	-6.90798389132479
16	25843207	25902707	ENSSSCG00000016859	4	+	5.30269063018138e-242	15.8106407581155
7	53590894	53637709	ENSSSCG00000001823	5	+	1.0831810856893e-241	18.6712750598382
3	132811565	132819553	ENSSSCG00000032221	4	+	3.92439518116024e-241	15.8159036970743
13	29479279	29484683	ENSSSCG00000036227	4	+	5.70875293988357e-241	15.6949952395499
2	2033596	2058011	ENSSSCG00000012855	4	+	9.59860134222e-241	15.8120141655657
X	86708631	86714329	ENSSSCG00000012547	4	-	1.03214500823006e-240	15.8198211318609
10	13757488	13773073	ENSSSCG00000010853	5	+	3.33158964264082e-240	19.6461189935526
1	118913443	118952453	ENSSSCG00000004616	4	+	5.77364499374587e-240	15.797400211345
6	115399610	115454339	ENSSSCG00000022739	4	+	6.68890551641903e-240	15.7541231045246
2	78799448	78802256	ENSSSCG00000028488	4	-	7.86810413574639e-240	15.7943631473584
4	89226648	89236488	ENSSSCG00000006353	4	+	2.85516207588704e-239	15.8029532059814
5	6604282	6654438	ENSSSCG00000000040	11	-	3.76980505623459e-239	-8.80617291881971
14	14577043	14597766	ENSSSCG00000021767	4	+	4.70173907802556e-238	15.7236562040476
14	75726366	75754331	ENSSSCG00000010293	4	+	3.24522151545519e-237	15.7154596293066
15	59664716	59709379	ENSSSCG00000015862	4	+	4.95111804025793e-236	15.6878558663392
12	24350394	24680304	ENSSSCG00000017527	11	-	6.52480352089394e-236	-6.72403694813738
5	6538906	6543746	ENSSSCG00000000046	11	+	9.05479792045902e-236	13.7161726911553
2	68378943	68405864	ENSSSCG00000022738	8	+	1.46411577281864e-234	11.1609354256041
10	10156794	10191317	ENSSSCG00000010826	5	+	1.47147596690477e-234	19.7024743314197
13	89588361	89600707	ENSSSCG00000033018	5	-	2.42899627898727e-234	15.6815731974187
5	5075433	5092631	ENSSSCG00000027266	4	-	5.50991787799552e-234	16.082078375578
9	36886513	36971762	ENSSSCG00000015010	4	-	5.57903564379217e-234	15.6541324853285
5	62077987	62085900	ENSSSCG00000000653	11	+	6.46179150820965e-234	-8.61367182313184
5	63601133	63609727	ENSSSCG00000039512	4	+	1.71965462156642e-233	15.6322586294001
11	78521605	78540979	ENSSSCG00000009558	5	+	1.09206124769342e-232	16.8710688153084
4	95705090	95709933	ENSSSCG00000006564	4	+	1.23028976979744e-232	15.621371753948
1	145302275	145357760	ENSSSCG00000005781	4	+	1.64452318696117e-232	15.6312454970835
1	31003337	31023731	ENSSSCG00000004181	4	+	3.33957012199186e-231	15.7140763044873
7	103096416	103111385	ENSSSCG00000040638	5	-	3.68566984541419e-231	15.6252461442504
4	123073601	123158548	ENSSSCG00000006889	5	+	1.3951549953891e-230	16.2527761252605
2	118728898	118882297	ENSSSCG00000014213	4	+	6.7456017384801e-229	15.5685723027176
14	33608079	33640792	ENSSSCG00000009844	4	-	1.9485595232344e-228	13.7630284071184
3	96616219	96657165	ENSSSCG00000035912	4	+	1.9485595232344e-228	15.620917640211
15	96474283	96490236	ENSSSCG00000026618	5	-	3.44957132499769e-228	15.4956856878458
7	78244283	78244931	ENSSSCG00000034568	4	-	5.4276228568166e-228	15.5243698596222
2	5109060	5118552	ENSSSCG00000012912	11	-	3.16711428913699e-227	-5.97849563912619
4	101588391	101787888	ENSSSCG00000006720	9	-	8.52010001166659e-227	10.5684479650437
16	21300140	21330156	ENSSSCG00000016832	11	+	1.32549649920505e-225	-7.0427936150142
6	99350305	100093056	ENSSSCG00000028805	4	-	1.93423131852784e-225	15.551798226386
14	38471164	38484089	ENSSSCG00000009870	4	-	3.37650197707932e-225	15.4638454086375
6	28265261	28279703	ENSSSCG00000022722	11	+	4.84219897647577e-225	-6.10716917644616
9	45619380	45635379	ENSSSCG00000040140	11	+	1.93331262413154e-224	-6.97515992697873
9	103461884	103963684	ENSSSCG00000015426	6	-	5.617483626579e-224	15.7190270868076
6	54440694	54452214	ENSSSCG00000033849	11	+	1.4284692409862e-223	-5.8956086559529
7	28913092	29299171	ENSSSCG00000001499	11	+	3.63986632712786e-223	9.72398751258729
13	139847240	139902039	ENSSSCG00000039426	5	+	4.49004549234706e-223	15.5385350541221
15	131787211	131795555	ENSSSCG00000016270	5	+	8.87550803440637e-223	15.7035407783718
15	107349654	107371277	ENSSSCG00000025042	11	+	1.7215976249212e-222	-7.34906435288793
3	96593779	96616356	ENSSSCG00000008453	4	-	3.61459733324878e-222	15.5916388333276
3	38691241	38714858	ENSSSCG00000007956	11	+	6.02503240537347e-222	-5.57578540689009
8	87318217	87390416	ENSSSCG00000031736	4	-	8.95776762451336e-221	15.5078354702252
2	62142577	62155175	ENSSSCG00000013839	11	+	1.97985740866009e-220	-5.92778182175453
14	91516432	91552752	ENSSSCG00000034973	4	+	4.07797316072491e-220	15.4333364362042
6	49053992	49064190	ENSSSCG00000002993	4	-	7.98645254862277e-219	20.8901786996254
6	150219173	150228121	ENSSSCG00000031640	7	-	4.15047542637989e-218	17.9812667135217
4	130485299	130617536	ENSSSCG00000040735	5	+	4.96665685994743e-218	14.766761334168
10	50706711	51205621	ENSSSCG00000011075	5	-	1.21761116339586e-217	15.4586588315638
11	78511805	78518643	ENSSSCG00000029503	8	+	2.06261803123029e-217	9.43750454708639
5	56259456	56283842	ENSSSCG00000032580	11	-	6.0270900415903e-217	8.88216276335947
8	47036891	47098224	ENSSSCG00000008873	4	-	7.28579285201531e-217	15.4102334778511
4	73810195	74112066	ENSSSCG00000006235	11	+	1.0325341642927e-216	-6.12879687359621
1	273227299	273295571	ENSSSCG00000005740	4	-	1.09835357545459e-216	15.8153025815904
4	122232592	122308241	ENSSSCG00000039854	5	-	1.31718248465106e-216	15.2054561674585
3	17924650	17941257	ENSSSCG00000007800	11	+	5.3959692588319e-216	-5.8703465718245
6	55341342	55343552	ENSSSCG00000023211	4	-	1.07499073387801e-215	15.4988964378651
5	15322507	15335076	ENSSSCG00000000198	5	+	2.22855684948953e-215	13.9247265041818
8	118604958	118685168	ENSSSCG00000009169	11	+	2.73860026955084e-215	7.78667884734816
3	10894339	10934049	ENSSSCG00000007710	5	-	2.8458278974666e-215	14.2781263200908
X	109306489	109421786	ENSSSCG00000012679	4	-	8.88536094119347e-215	15.5730860483442
7	93475972	93628328	ENSSSCG00000002314	4	+	9.68590509217824e-215	15.4165258295122
3	17987220	18002159	ENSSSCG00000027454	5	+	1.97351123506374e-214	14.3733469964951
9	68544720	68570585	ENSSSCG00000015299	5	-	8.34105168852569e-214	15.3701733662321
9	41870973	41882756	ENSSSCG00000015054	4	+	9.24793276257565e-214	15.6057335009089
9	74174219	74210398	ENSSSCG00000015326	4	+	1.63624078346616e-213	15.3855181267898
9	67123264	67147989	ENSSSCG00000015644	11	+	2.44048954149065e-213	-6.18939639322508
9	10032162	10066082	ENSSSCG00000034102	6	+	3.28322007613558e-213	14.3265686235866
9	39864134	39916486	ENSSSCG00000015039	11	+	5.06710276975986e-213	8.80620980832921
AEMK02000452.1	3212833	3224813	ENSSSCG00000036892	11	-	7.68596761456921e-213	-7.52840987661731
10	22727824	22866904	ENSSSCG00000024975	4	+	9.49078107128244e-212	15.441056675026
1	32635743	32644568	ENSSSCG00000033538	4	-	1.66415795650944e-211	15.4551476540107
14	111234041	111301769	ENSSSCG00000010546	4	-	4.69373278145339e-211	19.0469720757438
3	56515142	56541806	ENSSSCG00000008193	11	-	1.16590714599713e-210	-6.52635995544849
12	31206679	31272764	ENSSSCG00000017601	7	+	7.72542480307745e-210	11.6183316748739
1	113429906	113604306	ENSSSCG00000004596	5	-	5.85838182825378e-209	14.1101151113727
5	21331467	21356183	ENSSSCG00000000370	11	+	1.05926682374294e-208	-5.24897927208829
8	29013081	29103934	ENSSSCG00000008771	4	+	1.0953836482004e-207	15.4309923808079
12	60414498	60436438	ENSSSCG00000036208	11	+	1.17472032715805e-207	10.4509224546107
2	10735929	10785620	ENSSSCG00000013111	11	-	1.50121660492384e-207	-7.3319610418399
2	32871903	32979148	ENSSSCG00000013335	7	+	2.55063509429355e-207	11.5398518902208
14	41931078	41950654	ENSSSCG00000009942	5	-	4.13889670690103e-207	15.3785118342942
2	80496105	80505430	ENSSSCG00000040698	11	-	9.53138072456219e-207	-8.14960848473952
1	236369952	236373335	ENSSSCG00000005312	11	-	1.53348056645021e-206	-6.19559302610083
2	72431162	72471564	ENSSSCG00000013551	11	+	6.29971646690926e-206	12.9090926587901
18	55924881	55932270	ENSSSCG00000033708	11	+	1.5235263431531e-205	7.34679110950351
4	96088027	96091249	ENSSSCG00000006578	11	+	1.54647563328065e-205	-8.08170291442896
8	4472581	4616258	ENSSSCG00000008710	11	+	2.35906273503542e-205	-6.61802424361543
6	53729085	53753491	ENSSSCG00000026689	11	-	1.06976774980807e-204	-7.20871243849446
15	95656076	95763523	ENSSSCG00000016059	11	-	6.70497456682471e-204	-6.49956177639904
4	96098188	96100128	ENSSSCG00000021084	11	+	6.70497456682471e-204	-6.15141394544127
2	75408725	75429903	ENSSSCG00000013473	11	-	7.91201306326829e-204	-5.0425684223134
2	1469103	1496346	ENSSSCG00000035293	5	-	3.59641911959674e-203	18.9034112751294
8	120820658	120879388	ENSSSCG00000009179	6	-	1.53280888398791e-202	13.407036649931
15	15663491	15670979	ENSSSCG00000039416	11	+	5.72529762344422e-202	-8.50644250322173
5	36274363	36658701	ENSSSCG00000000515	4	+	1.09982835710928e-201	15.2754980575111
2	46839484	47028078	ENSSSCG00000028827	4	-	1.31654723695973e-201	15.3415004471103
5	32475131	32483446	ENSSSCG00000032963	11	-	4.81249712405829e-201	-7.83147190247658
7	20491888	20520656	ENSSSCG00000031944	4	+	8.79596741883882e-201	15.2791518675317
17	31993885	32024790	ENSSSCG00000007146	4	+	2.62623114642814e-200	12.9054336450263
10	44107734	44226925	ENSSSCG00000011038	7	+	5.77603096988654e-200	17.2848613769024
13	127414957	127572165	ENSSSCG00000011813	4	-	9.68976796070406e-200	15.2654029043588
1	99417230	99810153	ENSSSCG00000004511	4	-	4.28278386603906e-199	15.3000144816881
6	167657679	167743729	ENSSSCG00000035849	11	-	1.12029659650179e-198	9.44684780521821
6	29880960	29913366	ENSSSCG00000002825	4	-	2.13206350509823e-198	19.2569787073157
18	7871051	7965504	ENSSSCG00000034639	10	-	3.51262104200203e-198	12.3541237139114
3	33908966	34015515	ENSSSCG00000007909	10	-	1.58061765984775e-197	11.8560425499325
18	50002920	50009655	ENSSSCG00000038783	4	+	2.05423835858756e-197	15.30683327288
15	110916007	110921353	ENSSSCG00000016140	10	-	2.21379188058951e-197	10.0988166857795
3	6615342	6892457	ENSSSCG00000023320	5	+	7.07407535492544e-197	19.0709133123784
6	155800839	155894915	ENSSSCG00000003839	6	+	7.24328483619449e-197	13.8025882353721
18	25654450	25937354	ENSSSCG00000016618	6	-	1.29419091323446e-196	16.5456813919086
8	69531486	69681699	ENSSSCG00000008948	6	+	1.84507185056983e-196	23.739757541093
7	93324365	93421776	ENSSSCG00000002313	5	-	6.63080089441361e-196	16.0887149235324
4	101385047	101443405	ENSSSCG00000036808	4	+	1.9300246971985e-195	16.0907676584286
4	74343122	74373325	ENSSSCG00000006238	6	+	8.42239164073095e-195	15.6162559548122
9	39638505	39643530	ENSSSCG00000036724	4	-	9.31183531221691e-195	15.1655508096323
16	65852586	66001986	ENSSSCG00000017054	11	-	2.15651685441684e-194	-5.74306200424716
2	33225437	33295787	ENSSSCG00000013337	6	-	3.76872033988212e-193	13.6579732628168
7	100392212	100405679	ENSSSCG00000002396	11	+	1.90983088960137e-192	6.91462912890986
6	88719880	88749099	ENSSSCG00000003608	11	+	8.05068660937682e-192	-6.46627150463494
X	109536446	109973630	ENSSSCG00000012680	5	-	1.27059091850515e-191	15.170023658524
2	7422803	7443814	ENSSSCG00000013023	11	+	1.87619782330496e-191	-5.46859183899781
4	22910552	23159822	ENSSSCG00000006018	11	+	1.97859540414614e-191	-6.04385391440333
14	106666444	106701809	ENSSSCG00000024537	4	+	1.98809919364832e-191	15.4873896541923
1	113794039	113848808	ENSSSCG00000004597	6	-	5.1139335893197e-191	19.8212466039247
10	24324435	24335781	ENSSSCG00000037669	11	-	7.71577869553126e-191	-5.39378362970445
17	59276947	59383850	ENSSSCG00000007526	11	+	2.15827127494946e-190	-6.77740962307505
14	106013539	106476533	ENSSSCG00000035347	4	+	1.06373227604175e-189	20.3419832158973
6	53757490	53763413	ENSSSCG00000023377	11	+	3.76685484850856e-189	-5.36345560225211
12	52143304	52152589	ENSSSCG00000017920	11	+	6.64741158761691e-189	7.75296424479592
7	36482059	36493938	ENSSSCG00000001616	11	-	9.21234854955775e-189	-6.89728794567982
8	30653555	30691344	ENSSSCG00000026297	5	+	9.5077202996199e-189	13.4855559690345
4	93865053	93890125	ENSSSCG00000006495	11	-	1.69135122440091e-188	-5.03172935129433
7	57102756	57146751	ENSSSCG00000001867	11	+	9.43786143541312e-188	-5.73556661156497
12	15225292	15229361	ENSSSCG00000040509	11	+	3.45047594137087e-187	-5.3928475547869
2	15793261	15819129	ENSSSCG00000013252	11	-	4.55613926524786e-187	12.9798877335384
1	228110583	228142091	ENSSSCG00000005272	11	-	4.60737158808546e-187	7.67118179373665
1	99081903	99110876	ENSSSCG00000004509	5	+	1.62127230963521e-186	13.6124919932274
6	47458632	47474972	ENSSSCG00000002962	11	-	6.82231908252052e-186	-5.85560686279327
12	49778799	49796118	ENSSSCG00000017868	11	-	1.16401152167325e-185	-5.99656049123307
4	103962526	103977913	ENSSSCG00000006736	11	-	1.61601872507354e-185	-5.78659039283527
2	116001145	116229759	ENSSSCG00000037019	11	+	4.4615115988301e-185	-5.90883125683082
5	62506008	62523810	ENSSSCG00000000663	11	-	9.65992067822248e-185	-6.40834862772617
13	124521205	124561264	ENSSSCG00000011802	5	+	2.56601274613817e-184	19.2896212381358
7	120911352	121060837	ENSSSCG00000037105	11	+	1.0104926662313e-183	-5.25901683706594
16	27126351	27421449	ENSSSCG00000016866	8	+	2.39321749418023e-183	10.9563850426474
17	47646932	47670461	ENSSSCG00000038594	7	-	2.63179106593532e-183	14.1103528385694
14	115206152	115218304	ENSSSCG00000022351	11	+	1.06863118399393e-182	7.24646341347709
4	68779421	68896583	ENSSSCG00000006218	11	+	2.2485027799024e-182	-5.61410024010118
5	54473829	54849512	ENSSSCG00000000591	4	-	6.87273618606044e-182	15.2216582963171
2	3200476	3356630	ENSSSCG00000024158	6	-	7.26549492768235e-182	14.4340803206664
1	56184770	56274861	ENSSSCG00000038663	7	+	1.03095873372726e-181	10.5567880313257
X	41725521	41751198	ENSSSCG00000022390	5	+	1.72490661586949e-181	17.7518887264292
2	77075893	77079759	ENSSSCG00000023142	11	+	6.94354195655618e-181	8.82468194852014
3	16636924	16650691	ENSSSCG00000007738	11	+	2.32296916108717e-180	6.85251970350232
9	133229658	133278531	ENSSSCG00000015616	11	-	3.33368001152828e-180	10.3679695883516
8	45578001	45808789	ENSSSCG00000024960	4	-	8.52221495539065e-180	15.2133362509466
13	92017546	92042943	ENSSSCG00000031367	5	+	9.45967681280259e-180	16.5459035376467
8	108230634	108315167	ENSSSCG00000031904	4	-	1.15233475032378e-179	15.2126137499926
3	8230494	8237236	ENSSSCG00000007656	11	+	1.69608346857697e-179	-5.58781975128635
14	40868204	40890469	ENSSSCG00000009919	4	+	6.77382185757281e-179	15.0645845964212
AEMK02000328.1	190049	197337	ENSSSCG00000026140	11	+	1.5456999451056e-178	-4.8573037780052
2	7077017	7082832	ENSSSCG00000013004	11	-	3.38073864940013e-178	8.35059695940862
17	41752844	41866670	ENSSSCG00000007350	11	+	8.78542190714923e-178	-5.52595825328034
15	1715229	1734414	ENSSSCG00000040445	6	+	1.13050870291749e-177	15.3576517255387
6	66927921	67018183	ENSSSCG00000020749	11	+	1.34870858524479e-177	-6.98299992549377
3	17458931	17463252	ENSSSCG00000032369	11	-	1.41654534923298e-177	7.20182409153402
2	135194447	135201585	ENSSSCG00000032490	9	+	5.15307064859324e-177	11.7666117497475
3	47761849	47777174	ENSSSCG00000025836	11	-	5.2373172661795e-177	7.36133088543428
4	68250644	68285422	ENSSSCG00000006213	11	-	1.25368858321791e-176	7.92736782048559
8	31323263	31372065	ENSSSCG00000008794	11	+	1.32349977913975e-176	-4.61501691760062
AEMK02000682.1	1095564	1110987	ENSSSCG00000040845	11	+	1.66210732068272e-176	9.69982919875417
6	63066366	63075202	ENSSSCG00000031449	5	-	2.21086388931813e-176	17.0416747561233
1	181516173	181651967	ENSSSCG00000028092	11	+	3.64845376577374e-176	-5.38188132706223
6	6292793	6360707	ENSSSCG00000038221	4	-	6.97843055323178e-176	17.8708184904596
6	164496929	164715646	ENSSSCG00000003891	5	+	7.04696410807529e-176	16.716868088817
8	85144636	85516219	ENSSSCG00000009050	11	+	9.49152599728515e-175	-5.5656844554638
10	10190879	10216175	ENSSSCG00000010829	11	+	3.41651474549019e-174	9.04011770473835
4	46730460	46768331	ENSSSCG00000006126	11	-	2.37629489625145e-173	6.27592057734238
10	46647160	46722524	ENSSSCG00000026499	5	+	2.85096417615819e-173	14.1834103171536
5	77781713	77795179	ENSSSCG00000000811	11	+	3.66058298323551e-173	-6.10210863115133
9	116181974	116193193	ENSSSCG00000015493	10	-	3.7311446708373e-173	15.1677034333494
12	3161356	3181393	ENSSSCG00000035511	4	-	8.97340755516906e-173	12.4821841699436
2	72610576	72623446	ENSSSCG00000013546	11	+	3.39931273574065e-172	-5.61762124853354
9	45645026	45702018	ENSSSCG00000015094	11	+	3.96867205949461e-172	-6.33289090029859
1	215899419	215941873	ENSSSCG00000005203	4	-	1.04448992821235e-171	15.0890845303024
6	108997735	109218439	ENSSSCG00000003712	11	-	1.0863242137108e-171	6.49940352367734
1	213483755	214011524	ENSSSCG00000005194	4	+	2.52747940683827e-171	14.9844359765022
X	42774587	42793055	ENSSSCG00000036747	11	+	2.59214068765284e-171	-4.73056805387367
11	49807993	49886870	ENSSSCG00000009475	11	+	3.24817749767694e-171	-7.52381752258341
2	70035008	70039869	ENSSSCG00000013622	11	-	3.45482136518332e-171	5.63028049393125
7	76174502	76186094	ENSSSCG00000002039	6	-	4.2366047714828e-171	12.8888285628376
9	98438141	98513563	ENSSSCG00000015403	5	+	7.85395693957478e-171	15.0418049119879
6	33732002	33750098	ENSSSCG00000002836	4	+	9.18089071693532e-171	15.0918617783161
13	10900717	11360024	ENSSSCG00000036033	4	-	1.22835133669747e-170	15.0651653462735
5	67550286	67572854	ENSSSCG00000000749	9	-	2.99622206240126e-170	10.5151559196988
13	122266625	122277510	ENSSSCG00000025270	6	+	4.46856674061974e-170	12.5193771377167
2	77357211	77375170	ENSSSCG00000023121	11	-	6.86891686875984e-170	-6.29098952851072
14	74937947	74968018	ENSSSCG00000010283	11	-	8.89545480315989e-170	-5.6620532461464
4	40001394	40129797	ENSSSCG00000006088	9	-	1.43124272900168e-169	16.2060195429397
16	25670861	25686551	ENSSSCG00000024439	11	+	1.9614111905459e-169	-6.88242656229443
7	24227572	24229776	ENSSSCG00000001439	11	-	2.26398035414866e-169	-4.5796146197012
5	23013487	23033395	ENSSSCG00000038732	11	-	4.07005935665221e-169	-5.26062053625496
6	44682253	44696766	ENSSSCG00000025499	11	+	8.23425073910585e-169	-4.956966965899
12	3827095	3846833	ENSSSCG00000032562	11	+	8.25354185383942e-169	-4.85618783081392
18	44487996	44827657	ENSSSCG00000016691	11	+	1.39483092184946e-168	-5.48042448035672
X	53609175	53802951	ENSSSCG00000012371	4	+	1.70204425272754e-168	14.9683547159757
15	47013062	47038190	ENSSSCG00000015802	5	+	2.76039389524416e-168	12.9079040022848
5	18417197	18434526	ENSSSCG00000000257	11	-	3.34852737077664e-168	-6.13921882172948
4	70961464	71023117	ENSSSCG00000037637	11	+	6.61083709886881e-168	7.40012962914209
X	106039934	106115864	ENSSSCG00000012649	7	-	1.71028235859083e-167	12.9853330381378
X	98033214	98106082	ENSSSCG00000012619	11	-	2.43231029631843e-167	-5.58757281401189
6	82528974	82560557	ENSSSCG00000032686	11	-	1.17173903470358e-166	-5.59781717648303
2	217903	250946	ENSSSCG00000024569	11	-	4.32562305747249e-166	-6.87169586958392
1	161182889	161188164	ENSSSCG00000026454	11	-	6.50511085341739e-166	-6.06994116501448
1	254941548	255004430	ENSSSCG00000023894	11	-	2.11203480970066e-165	-5.24695720465448
9	42203676	42211305	ENSSSCG00000029043	4	+	4.02142060254811e-165	14.8514631800048
4	81894723	81937400	ENSSSCG00000006296	10	-	6.80155698927939e-165	6.98887665498068
10	23444997	23491185	ENSSSCG00000021706	11	-	7.03064565585598e-165	-5.06994880425622
9	45637837	45644243	ENSSSCG00000015093	11	-	1.04041726657005e-164	-5.89244712315427
1	13715671	14042954	ENSSSCG00000004081	11	+	2.02601091825422e-164	-6.3918592632442
7	49047982	49087783	ENSSSCG00000001780	11	+	4.90000546717539e-164	7.18999794244766
8	113363041	113384792	ENSSSCG00000009144	4	+	6.57641042698999e-164	14.9565716463992
8	71940517	71988112	ENSSSCG00000008981	11	+	6.57641042698999e-164	7.29259841074966
7	20596553	20698557	ENSSSCG00000036191	9	-	1.36465101916982e-163	10.1493397861416
X	108178646	108242056	ENSSSCG00000021205	11	+	1.59272235521754e-163	-5.10678366816022
7	67493996	67631449	ENSSSCG00000001966	11	-	3.11990647182586e-163	6.84252623767682
11	5985726	6000701	ENSSSCG00000009322	11	-	5.77748105309838e-163	7.5029750735623
AEMK02000258.1	93258	133289	ENSSSCG00000000223	11	+	6.07292731840483e-163	-4.72636822387656
7	58802879	58809775	ENSSSCG00000001906	7	+	1.27495123739699e-162	14.2203647012764
2	10644685	10673958	ENSSSCG00000013115	11	-	1.3915985247125e-162	-7.93805688981422
2	151155753	151192816	ENSSSCG00000022741	4	-	1.27217676662558e-161	14.964873381369
13	151155551	151234780	ENSSSCG00000027275	11	-	4.09635620475165e-161	6.85046993335445
13	139974452	140074173	ENSSSCG00000011888	4	+	1.38887024404041e-160	14.9643506563904
8	27771336	27960485	ENSSSCG00000008768	11	-	1.45763165718004e-160	-5.81114949752224
5	10031224	10038476	ENSSSCG00000029945	11	-	1.51432444035409e-160	9.39784281593499
X	38929231	39006214	ENSSSCG00000012257	8	+	1.62756968195275e-160	12.9752411000972
7	76466339	76536951	ENSSSCG00000033721	11	-	1.70714986934367e-160	-5.71265393283291
9	107671319	107746867	ENSSSCG00000015444	4	-	2.81196313760799e-160	14.9744302122816
15	107127599	107162919	ENSSSCG00000028561	11	+	3.56475691298611e-160	-8.99890364308599
2	39262274	39704809	ENSSSCG00000013351	6	-	4.90125656208882e-160	10.128892974427
7	97360539	97381889	ENSSSCG00000002357	11	-	6.30847340488158e-160	8.22479001739734
15	63485313	63505728	ENSSSCG00000015871	11	-	1.72168378802607e-159	-7.07675708628295
13	141148534	141289496	ENSSSCG00000011906	4	+	1.97527436834677e-159	15.0250621468457
11	78617286	78637713	ENSSSCG00000009554	4	-	2.88618668098173e-159	14.8882976708377
2	1585016	1602896	ENSSSCG00000033880	11	+	6.75087641001792e-159	-7.86602109009496
9	136372204	136463765	ENSSSCG00000038345	11	+	8.98656673414004e-159	-5.2888409940352
3	57799028	57823413	ENSSSCG00000025106	9	-	9.84536567762548e-159	8.35159771359533
6	52180435	52190517	ENSSSCG00000003092	4	+	1.02882435127398e-158	13.0950498830371
1	221256606	221492066	ENSSSCG00000005240	11	-	1.10743485002499e-158	-4.68531520799074
15	91724289	91798153	ENSSSCG00000025134	11	+	1.58727477018204e-158	-4.70712782285871
4	1337213	1345364	ENSSSCG00000040535	11	+	1.66994343798068e-158	-4.86988866009495
5	70888999	71029809	ENSSSCG00000000779	4	-	2.02226063295193e-158	14.9551580706873
16	23629866	23745924	ENSSSCG00000016850	6	-	7.46804307732968e-158	11.4536878868571
3	1033918	1046515	ENSSSCG00000007560	5	-	7.62877375222335e-158	12.173408460184
9	97781056	98266969	ENSSSCG00000015402	9	+	8.16834609219708e-158	10.0617023523539
13	110587478	110931686	ENSSSCG00000011752	11	+	1.43139871279785e-157	7.72220516919273
1	236919966	236947125	ENSSSCG00000031236	11	+	2.83235163551037e-157	-5.05500746915646
X	15883747	16224437	ENSSSCG00000012160	11	-	2.85984884434809e-157	-4.6416690480277
5	22436201	22518418	ENSSSCG00000000423	11	+	2.99542383737955e-157	5.53559771402863
1	35333472	35521353	ENSSSCG00000024392	11	+	4.13502363776491e-157	-6.6201717883695
18	50466449	50483518	ENSSSCG00000016742	11	+	9.24553708917291e-157	-6.54034616823
5	57664913	57670632	ENSSSCG00000037697	5	+	9.67611868106469e-157	13.1144797061424
AEMK02000258.1	415139	428798	ENSSSCG00000035675	6	-	2.09490471844783e-156	13.2198246972847
13	123103810	123176137	ENSSSCG00000040296	11	-	2.95142140752857e-156	13.7017861619903
7	8243294	8313651	ENSSSCG00000001048	5	-	4.63432828052086e-156	12.8166711798477
13	39954803	39976110	ENSSSCG00000032019	5	-	1.34487255986564e-155	14.7957169960957
14	132563223	132607699	ENSSSCG00000010723	11	+	3.02952032775734e-155	6.88958658074661
10	59820309	59875291	ENSSSCG00000039539	11	-	3.67381763322954e-155	6.3320223446218
AEMK02000258.1	24076	89754	ENSSSCG00000026890	11	+	3.76973244367965e-155	-5.3379463725389
2	15381795	15389881	ENSSSCG00000013244	7	+	6.84138061695366e-155	9.98847252110645
8	131386946	131431424	ENSSSCG00000009222	4	+	8.03768305004713e-155	14.8050036698371
2	61741067	61760025	ENSSSCG00000032765	4	-	8.51134754120157e-155	14.7666545184786
18	24372475	24867284	ENSSSCG00000016611	7	+	2.76875442761306e-154	11.987434056536
7	61825904	61829028	ENSSSCG00000023760	4	+	3.98193495604832e-154	14.8231715569227
6	77754172	77761667	ENSSSCG00000003491	11	-	5.45661817010187e-154	5.83172922575483
9	73684236	73689134	ENSSSCG00000015322	4	-	8.83581054070656e-154	14.7872554478453
2	139632861	139920437	ENSSSCG00000014321	9	-	1.96038920810593e-153	10.9539487226237
2	5087255	5089359	ENSSSCG00000012909	11	+	3.29670735621952e-153	-4.69981524045222
6	27627758	27637508	ENSSSCG00000024476	11	+	4.05723491809766e-153	7.15811545637388
9	10927342	10940830	ENSSSCG00000014871	5	+	4.75368472896611e-153	14.3175575786256
12	48836949	49018114	ENSSSCG00000034858	11	+	8.40127618446147e-153	-5.70083954124382
4	8485903	8519006	ENSSSCG00000005951	11	+	9.03205682809983e-153	-5.2931985705157
12	10393178	10448536	ENSSSCG00000034358	4	-	9.94201469200112e-153	15.1151388821411
3	51803156	51844684	ENSSSCG00000032795	11	-	1.5240533071138e-152	-5.65441823195341
12	19167975	19175116	ENSSSCG00000024179	7	-	2.6149669182758e-152	14.2338506619282
X	52175606	52198683	ENSSSCG00000035170	6	-	2.93258510092283e-152	15.1817401390727
7	24068069	24086128	ENSSSCG00000001427	11	+	3.28694784936768e-152	11.686388073416
2	59958123	59990490	ENSSSCG00000013885	11	-	3.7156377321641e-152	-5.15311295472406
7	41640262	41729027	ENSSSCG00000001725	4	-	3.96674546619652e-152	14.8409921060019
15	133330480	133460240	ENSSSCG00000016295	4	-	5.84275585968788e-152	14.8396940140182
5	8356285	8445071	ENSSSCG00000000080	11	-	1.49458177735935e-151	-5.76446383341363
14	14858158	14937207	ENSSSCG00000022383	4	+	2.81271455198455e-151	14.8283079553091
13	205744360	205788954	ENSSSCG00000029511	11	+	3.81390867425277e-151	-6.03635936089633
13	73733859	73831348	ENSSSCG00000011629	11	-	3.94318499863143e-151	5.40506310257116
12	47934458	47945411	ENSSSCG00000038745	11	+	4.78536941542986e-151	10.1017525895661
12	973785	976635	ENSSSCG00000031851	4	+	5.37705384018817e-150	17.3854025969989
3	18336807	18347016	ENSSSCG00000038055	11	+	1.04235577075399e-149	-5.35721469849774
5	79788571	80067795	ENSSSCG00000000837	11	-	2.17661568816127e-149	-5.10153068000837
6	154936451	155374399	ENSSSCG00000003833	4	+	2.3442063955374e-149	14.6957483595837
8	71838394	71910461	ENSSSCG00000008980	11	-	3.69924763975713e-149	5.2218001845321
12	18195305	18225608	ENSSSCG00000017333	11	-	1.00894744681504e-148	-5.45840250129723
15	8192606	8812049	ENSSSCG00000015671	11	-	1.06469574595604e-148	-4.85577499588497
9	46823554	46891569	ENSSSCG00000015125	4	-	1.15036764844607e-148	14.8120940553584
7	112918534	112992186	ENSSSCG00000002440	11	-	1.72245282138629e-148	-4.66867926329346
13	86401761	86513631	ENSSSCG00000011689	4	-	2.3342933750279e-148	14.7829487202369
9	31721349	31997616	ENSSSCG00000014976	4	+	2.65827110857531e-148	14.7667455251098
4	51212589	51238746	ENSSSCG00000006141	4	-	2.88567312488538e-148	15.2316971666966
X	57140293	57151266	ENSSSCG00000012397	11	-	3.35456467703916e-148	-4.28909269652655
6	12548130	12555648	ENSSSCG00000002712	8	+	5.96200677812419e-148	12.0578914603899
7	5058035	5211316	ENSSSCG00000001027	4	+	6.08570393132735e-148	14.7209114286982
8	37530212	37809567	ENSSSCG00000008813	4	-	1.01680382778896e-147	14.7414643416575
2	5097240	5105162	ENSSSCG00000012911	11	-	1.28790614469978e-147	6.89093916380907
1	73840651	73968754	ENSSSCG00000033392	11	-	1.40295575847788e-147	-5.16596150379864
14	19825073	19861268	ENSSSCG00000009709	4	+	1.76276436396888e-147	14.664095351227
6	70026372	70098952	ENSSSCG00000003395	11	+	2.26887742354855e-147	-5.41029465228236
10	24638410	24727220	ENSSSCG00000010926	4	-	3.10810050036132e-147	14.7039527461048
7	55351082	55373894	ENSSSCG00000001849	5	-	4.4090774479114e-147	18.3430516601989
14	88507398	88513375	ENSSSCG00000010375	4	-	5.03005179685044e-147	14.6965889913076
10	27588498	27626750	ENSSSCG00000031174	11	+	1.29130992831007e-146	9.93379255589467
7	76141679	76148030	ENSSSCG00000031874	11	-	1.31815029149872e-146	-7.13874494784624
4	127387222	127408729	ENSSSCG00000006923	11	-	2.57569046180786e-146	-4.42834394087116
17	46783776	46847500	ENSSSCG00000007371	11	+	2.61138928583966e-146	6.2022209532809
5	21804308	21819656	ENSSSCG00000000401	11	-	2.94879605666721e-146	9.74888378870413
14	108038395	108303890	ENSSSCG00000010509	11	-	3.29189032842946e-146	5.48370268203244
6	119945075	120018132	ENSSSCG00000003744	4	+	3.60289224506727e-146	14.7811448903647
7	19609356	19838096	ENSSSCG00000001097	11	-	3.91870931631608e-146	-5.20213282423756
5	5723189	5735131	ENSSSCG00000000033	11	-	1.46349786340531e-145	-4.52928385182905
13	91382108	91388414	ENSSSCG00000036844	11	-	1.60288923915125e-145	-4.53974279594347
18	44985404	45102170	ENSSSCG00000016695	11	+	1.84958438036852e-145	6.47722949962634
14	106445669	106459195	ENSSSCG00000010487	4	+	2.19814470918358e-145	14.4676892698958
5	87522524	87547855	ENSSSCG00000000892	4	+	2.55090513595783e-145	14.6236162941907
6	18039317	18155990	ENSSSCG00000025652	11	-	5.11364796499425e-145	6.43672549909418
6	14616477	14630798	ENSSSCG00000002734	4	+	8.82196463735105e-145	14.7015596095928
13	109643894	110052259	ENSSSCG00000028905	11	-	1.18655120090868e-144	-4.69275077701053
X	106374084	106391411	ENSSSCG00000012652	11	+	1.23455415695572e-144	-4.99444118196211
2	3031102	3060855	ENSSSCG00000031769	8	-	1.73914111211903e-144	9.86989794804764
9	129532179	129581169	ENSSSCG00000015584	8	-	1.9301299494639e-144	11.7172491699904
X	87217482	87292524	ENSSSCG00000022993	5	+	2.07434779922488e-144	14.6351294689295
1	217319695	217441927	ENSSSCG00000005222	4	-	4.18227115268263e-144	14.4887860385253
1	162936674	163065872	ENSSSCG00000004921	4	+	4.82205784693403e-144	14.7268344274884
2	74875995	74918971	ENSSSCG00000013494	11	+	6.61657094529745e-144	-5.79657430927841
X	55631038	55658303	ENSSSCG00000012386	11	+	6.80213973557868e-144	-5.66805817629437
12	26378999	26397284	ENSSSCG00000036135	5	-	7.32344353056076e-144	10.8596509940029
9	63757963	63801653	ENSSSCG00000022759	4	+	1.12279495496363e-143	14.6291879406622
10	63367662	63388876	ENSSSCG00000011125	11	-	1.23552893433165e-143	-7.6417534228685
13	98461315	98506380	ENSSSCG00000028623	7	-	1.75313022544014e-143	8.88298613416345
5	22732515	22747421	ENSSSCG00000000443	5	+	1.83026301964384e-143	15.0552194174228
3	2145179	2266355	ENSSSCG00000034390	11	-	5.28507116739045e-143	-4.59732128837667
6	75251460	75279314	ENSSSCG00000003471	4	-	2.85293261361434e-142	14.6430801066392
1	152882735	152979845	ENSSSCG00000038398	11	+	4.26066411343929e-142	-5.66285319440957
10	33934629	34001944	ENSSSCG00000023807	11	-	9.1870980942236e-142	5.95019742303548
3	8539319	8568752	ENSSSCG00000007671	11	-	9.77377461730975e-142	10.1632990828766
3	97580703	97595096	ENSSSCG00000038660	11	+	1.01405769807245e-141	9.07351075198062
12	52536737	52544706	ENSSSCG00000024926	6	-	1.6385454314566e-141	12.2124117193762
13	23833131	23845204	ENSSSCG00000011264	11	-	2.80389131582553e-141	-7.61128488292264
7	1792745	1806177	ENSSSCG00000020758	11	+	4.09092485771155e-141	9.14191658989566
13	75490958	75509420	ENSSSCG00000011643	4	-	4.55021599493557e-141	14.6281635491966
6	157483709	157519060	ENSSSCG00000027525	11	+	5.1899740670084e-141	5.73901053495632
6	82401035	82483729	ENSSSCG00000038994	11	+	7.57051124751646e-141	7.21768644262785
6	83723714	83731360	ENSSSCG00000040957	11	+	8.97236126078569e-141	-6.3170056927882
X	124641223	124655311	ENSSSCG00000012790	11	-	1.14225229613761e-140	-4.93197135604705
15	64353474	64382185	ENSSSCG00000029753	11	-	1.84128413462713e-140	-5.43353628909345
12	44603681	44610991	ENSSSCG00000033123	11	+	2.15954508882292e-140	5.11605298421617
4	93282123	93293294	ENSSSCG00000006466	11	+	2.4829161728953e-140	-5.23307465458439
8	112433639	112470946	ENSSSCG00000009138	11	+	6.48214055686245e-140	8.88770721277944
14	112057200	112066792	ENSSSCG00000029533	11	+	6.89691826547703e-140	4.97977605086143
12	52681623	52700955	ENSSSCG00000017943	11	+	9.15603819778666e-140	-4.81164417930184
6	84225237	84229681	ENSSSCG00000003565	4	+	2.52315328169378e-139	14.7337188862261
4	117496916	117511211	ENSSSCG00000006862	4	-	3.369638456193e-139	14.6134857610357
13	56804448	57034184	ENSSSCG00000011524	5	+	1.04849718855692e-138	12.0367472960899
7	48882892	48967344	ENSSSCG00000040010	11	-	6.41180346636115e-138	-4.83453749277956
18	11416063	11462137	ENSSSCG00000016519	9	-	9.06284790608731e-138	12.0127276354528
5	64049490	64060246	ENSSSCG00000000699	10	+	1.1496496526839e-137	-7.33904404895055
13	127933595	128075570	ENSSSCG00000021206	11	+	1.1519128204517e-137	4.89719781904471
3	14705782	14794365	ENSSSCG00000007727	5	+	3.45384763641592e-137	14.458173753845
8	125043880	125259916	ENSSSCG00000009192	11	-	3.47492425317102e-137	6.18622320929227
2	109044946	109059726	ENSSSCG00000014187	7	-	3.83936504224009e-137	9.35748590946508
5	70394575	70659819	ENSSSCG00000000778	4	-	4.74674927820736e-137	14.632259602499
15	130079131	130332716	ENSSSCG00000035058	4	-	8.39605573181166e-137	14.6653365911539
X	87352689	87355721	ENSSSCG00000037234	4	+	9.39700454111647e-137	14.4269416231714
9	9782938	9794484	ENSSSCG00000039468	4	+	2.04330307269998e-136	14.5550356285836
8	17841843	17947161	ENSSSCG00000029275	4	-	4.59851950589526e-136	14.3713457028705
17	9276260	9343114	ENSSSCG00000023054	4	+	6.05556243332447e-136	14.5854384001379
12	4238195	4249964	ENSSSCG00000035507	8	-	6.31774059645899e-136	-8.67908328002458
4	38932292	39015219	ENSSSCG00000006083	11	-	6.65525375053486e-136	7.76845335776744
13	40223004	40255967	ENSSSCG00000011477	11	-	3.4258038249783e-135	9.71087890724572
1	248604821	248609718	ENSSSCG00000005437	11	-	5.98297110183492e-135	-7.25828512662114
12	60261554	60281883	ENSSSCG00000018050	11	+	1.26193910566856e-134	-4.88971586867901
10	66488651	66494904	ENSSSCG00000035212	11	+	1.4473771128028e-134	-5.54453035315272
X	657620	753759	ENSSSCG00000038963	11	-	1.57480526654197e-134	-5.48836503027731
15	100029997	100066584	ENSSSCG00000016067	11	-	2.36654741762941e-134	-6.25629248812243
3	40017160	40023667	ENSSSCG00000032932	11	+	2.36654741762941e-134	4.88402905241155
15	71119928	71247449	ENSSSCG00000015901	4	-	2.79424481278994e-134	14.5014362522183
7	37333380	37554970	ENSSSCG00000001639	11	-	3.54088154843306e-134	-4.49868077681104
4	122504418	122528352	ENSSSCG00000006887	6	+	6.41892813797988e-134	14.8378965214361
9	39072594	39081486	ENSSSCG00000015019	4	+	7.56037433996215e-134	14.4630111385175
9	75414671	75760520	ENSSSCG00000015335	5	+	8.71478569331961e-134	14.3356030593909
15	137011429	137103709	ENSSSCG00000027331	4	-	1.6531385221507e-133	14.4873663630331
14	111181223	111213631	ENSSSCG00000010545	8	-	2.12591745942584e-133	9.76150674261872
1	132702523	132787913	ENSSSCG00000004791	11	+	3.83680630138676e-133	-5.46827661980127
6	63514727	63520039	ENSSSCG00000038351	9	-	6.35328131137955e-133	-9.35185717974346
9	131774656	131822564	ENSSSCG00000021068	11	-	9.02328352187691e-133	-5.53904207748933
15	24502542	24545217	ENSSSCG00000015716	4	+	9.34942625166089e-133	14.3586969561167
14	41333923	41357320	ENSSSCG00000009931	11	-	1.22809165450326e-132	6.68991952518592
15	140336257	140347478	ENSSSCG00000037319	11	-	2.20707950177995e-132	-8.11450884038053
16	66009277	66082500	ENSSSCG00000038003	11	-	2.77604203857909e-132	-7.72292621776658
8	76329867	76397506	ENSSSCG00000009012	11	+	3.05151652708912e-132	-4.44564569073367
5	18358672	18374288	ENSSSCG00000000260	4	+	3.51377394391064e-132	14.4101676531743
5	69461528	69480112	ENSSSCG00000000765	11	+	4.05444452502439e-132	-3.89475746564681
6	81867847	81885589	ENSSSCG00000038848	4	-	4.18402754162192e-132	14.441746166045
6	129343588	129375722	ENSSSCG00000022206	10	+	4.66224127575162e-132	11.6839764627849
2	65125269	65149764	ENSSSCG00000013766	11	-	4.94311883803049e-132	-4.5247188410953
5	10553432	10573016	ENSSSCG00000021944	11	+	7.23185553184398e-132	-5.3934669686107
16	24086958	24508504	ENSSSCG00000016855	11	-	8.74937585279475e-132	-3.91732161501833
3	109078281	109105526	ENSSSCG00000040332	11	-	1.18821996305736e-131	-4.11435682818977
15	17544801	17919559	ENSSSCG00000015701	11	-	1.79387166721823e-131	-4.27380578724169
X	97068534	97267511	ENSSSCG00000012634	11	+	2.21612243905082e-131	-4.71114236754451
13	76945360	77149096	ENSSSCG00000033185	11	+	2.65206514179368e-131	6.70445590154583
14	101410046	101474382	ENSSSCG00000010456	11	-	3.24513067790376e-131	8.51265248512959
7	41344803	41426343	ENSSSCG00000001718	11	-	9.54729886603439e-131	5.3904249439948
8	66412149	66640734	ENSSSCG00000034442	11	-	1.50772657117503e-130	5.9771181453548
2	59905449	59928248	ENSSSCG00000013888	11	+	1.991305850955e-130	-5.28531959971747
2	58286871	58296259	ENSSSCG00000013931	11	+	2.2644862254061e-130	-4.33677055718248
14	49801160	49807602	ENSSSCG00000010064	4	-	2.79459539184092e-130	14.5680245453033
14	99685577	99808381	ENSSSCG00000010437	7	+	5.55822548125051e-130	13.1686895620505
5	10319825	10334504	ENSSSCG00000030209	11	+	6.28881136336819e-130	-4.77987730069482
12	53979206	54054533	ENSSSCG00000017991	11	-	7.10422075694073e-130	-5.96664480693859
9	135115077	135450811	ENSSSCG00000031141	11	+	1.79449033314955e-129	-6.31203306152362
14	51624285	51644457	ENSSSCG00000033787	11	+	2.03422958617612e-129	-5.04364099342896
7	54516254	54537370	ENSSSCG00000030597	7	-	2.1125104922656e-129	15.1030819611471
4	89375480	89395285	ENSSSCG00000006372	11	+	2.24992802734184e-129	-5.09199129939901
2	48937152	48955802	ENSSSCG00000029886	4	+	2.40979932297243e-129	14.4873536939804
1	239152050	239202703	ENSSSCG00000040711	8	+	2.41480126730085e-129	10.2655956317443
16	27537883	27590024	ENSSSCG00000021208	11	-	2.43456046816715e-129	6.73095111793925
7	75187196	75197638	ENSSSCG00000002009	11	-	2.68446995120014e-129	6.05147973471302
13	132606022	132647268	ENSSSCG00000024109	11	+	3.33927355303262e-129	5.19466583873554
2	69952580	69954220	ENSSSCG00000036965	4	+	5.37900336757697e-129	14.7632101617842
1	21913239	22239422	ENSSSCG00000004136	11	-	8.69411774838844e-129	5.35452945526237
2	2357713	2394851	ENSSSCG00000021181	11	+	2.90680593969002e-128	6.44474959790106
14	39901077	39933149	ENSSSCG00000009889	11	-	2.93901049534044e-128	6.67410956935079
14	131181712	131289385	ENSSSCG00000010698	4	-	3.00020114113607e-128	14.3878202321231
18	29697187	29707277	ENSSSCG00000016635	4	-	4.16494166082935e-128	14.3285977355103
2	1261673	1299439	ENSSSCG00000031487	11	+	6.17426539831749e-128	-5.43809968513804
6	105506139	105600687	ENSSSCG00000031942	8	+	7.25956292310934e-128	7.48870402272613
5	64197212	64202615	ENSSSCG00000000705	11	-	8.38503155685495e-128	-5.58539909321553
4	109495185	109497911	ENSSSCG00000006802	11	+	1.0977004192823e-127	-6.27322231013359
8	121657324	121843241	ENSSSCG00000029813	11	+	2.52475317261181e-127	-6.13672401740317
2	103567601	103661070	ENSSSCG00000014173	11	+	1.05290456690125e-126	-4.49970372794949
9	117253830	117287736	ENSSSCG00000040719	11	-	1.95394070826774e-126	-3.88291805127128
1	162175446	162305308	ENSSSCG00000004918	11	+	4.59494578984262e-126	-7.10810744207886
5	21759474	21760815	ENSSSCG00000000398	11	-	4.66238657779879e-126	8.97465599469767
18	50018486	50022799	ENSSSCG00000016728	4	-	6.53911408950318e-126	14.5320658764344
18	51322282	51362183	ENSSSCG00000016758	11	-	9.00428486073822e-126	-5.24008861332618
9	47476026	47621287	ENSSSCG00000015129	11	+	1.14029037494868e-125	7.64516334604248
6	134362482	134465839	ENSSSCG00000003762	4	+	2.05978474783657e-125	14.3821292387496
1	181955297	182009953	ENSSSCG00000021862	11	+	2.55878226874061e-125	-4.18938317816722
1	209181466	209349299	ENSSSCG00000005191	11	+	5.72448040325992e-125	10.4130037157733
6	4660530	4668003	ENSSSCG00000040925	4	+	6.5983215033304e-125	14.4705575486021
9	8358558	8364552	ENSSSCG00000014833	11	-	8.39034623042346e-125	-4.83731270033459
1	31722507	31797460	ENSSSCG00000004193	11	-	1.08472873948995e-124	4.80289632678689
3	59065601	59072525	ENSSSCG00000008228	11	-	1.34888412418071e-124	-5.78373530314279
3	55950590	56171826	ENSSSCG00000033394	4	-	2.57647572438841e-124	14.0950136568946
15	126435578	126711694	ENSSSCG00000016237	11	-	2.5960477324642e-124	-4.37273757728816
6	44759413	44773283	ENSSSCG00000002884	4	+	2.66349606461429e-124	14.3703481825065
4	94665566	94674071	ENSSSCG00000006530	11	-	4.15142900326845e-124	10.4369438363702
7	2425614	2446259	ENSSSCG00000001000	11	-	4.69956959787615e-124	7.15796395624581
1	100419398	100476021	ENSSSCG00000004522	11	+	5.58385018467375e-124	-3.87291057906948
18	7346015	7363727	ENSSSCG00000016473	11	-	8.32378063310439e-124	-5.51263718564093
1	22662014	22801909	ENSSSCG00000004139	9	-	1.05216465942847e-123	11.4957589482162
2	129662292	129713728	ENSSSCG00000014247	11	-	1.16245070813096e-123	5.76539699985309
16	24041344	24102177	ENSSSCG00000016851	4	+	2.00469468540378e-123	14.3748605944094
2	142346210	142349349	ENSSSCG00000014369	11	-	3.84871581889102e-123	8.11761769490971
9	75781422	75980613	ENSSSCG00000015336	11	-	5.37002437945684e-123	4.64901427373513
2	15315506	15336804	ENSSSCG00000013241	11	-	7.10083326306702e-123	5.29322935599032
2	4788446	4847487	ENSSSCG00000012889	11	+	7.10083326306702e-123	4.64553232328617
6	87164	92140	ENSSSCG00000029761	8	+	7.90814506581162e-123	12.3677804467782
2	77342154	77355724	ENSSSCG00000027565	11	-	9.168529913327e-123	-5.32168496367692
8	83583737	83678313	ENSSSCG00000009045	7	-	1.63331628681109e-122	12.087025657854
12	20472036	20499138	ENSSSCG00000017402	11	-	3.09302987509036e-122	-4.21473227907531
17	9441481	9443050	ENSSSCG00000032320	4	+	3.33789253915371e-122	14.6835534556406
1	31282505	31366108	ENSSSCG00000004191	4	+	7.94837492850605e-122	14.1998774723283
2	77357213	77385576	ENSSSCG00000039542	11	-	9.30473562113074e-122	-4.39258714651662
17	52743569	52890259	ENSSSCG00000007477	11	-	1.42092585451232e-121	-4.3724222813717
5	27824991	27832799	ENSSSCG00000033383	4	-	1.49704600183085e-121	14.466373237624
3	42540632	42596528	ENSSSCG00000028185	11	+	2.4206889524765e-121	-5.94897542692043
6	49975875	49995140	ENSSSCG00000003040	11	-	2.82009174783671e-121	-4.35878677659974
9	50259320	50509799	ENSSSCG00000015144	11	+	4.12864982175381e-121	-4.71790082390206
2	131016429	131109303	ENSSSCG00000014255	11	+	4.80660719663316e-121	-4.80608550017472
13	208295466	208313130	ENSSSCG00000022506	4	+	5.21477099916001e-121	14.2543460955164
3	40174763	40177787	ENSSSCG00000008013	11	+	1.19731042935994e-120	8.06473535904495
4	94861497	94873660	ENSSSCG00000006535	11	+	1.33708536245076e-120	4.48823900882415
4	127451506	127508648	ENSSSCG00000006925	11	+	1.64718794618481e-120	3.967251502703
2	7765345	7775726	ENSSSCG00000013042	11	-	3.49459983937915e-120	-4.67039007996168
6	54945128	54951544	ENSSSCG00000003201	11	+	4.48740938837523e-120	8.18795612893575
14	106744137	106793668	ENSSSCG00000010493	11	-	8.87672301565043e-120	6.75867936104817
18	28415077	28573158	ENSSSCG00000016625	4	+	9.86431594166911e-120	14.1718767811374
3	47051595	47057791	ENSSSCG00000035971	11	+	1.10269146699885e-119	-5.94881888338325
2	59771104	59778155	ENSSSCG00000013893	11	-	1.51012505043743e-119	-4.81324484735494
1	22241306	22436439	ENSSSCG00000004138	11	+	1.59632105253436e-119	-4.20433820809823
15	124318270	124463060	ENSSSCG00000025993	11	+	2.00790525018761e-119	-7.13311263881414
5	59492816	59525563	ENSSSCG00000040275	11	+	2.14614579173121e-119	5.57588223825429
10	64948516	65001142	ENSSSCG00000022849	11	+	2.29724816422512e-119	-6.7118676088346
12	44801266	44807339	ENSSSCG00000017761	11	-	2.31465157607986e-119	-4.00491137514785
4	126957102	127079209	ENSSSCG00000006917	11	-	2.39582447589952e-119	-3.59207430506814
18	19979987	19999759	ENSSSCG00000016585	11	+	2.50359038618046e-119	-4.51934139692037
14	76836054	77318248	ENSSSCG00000010315	11	+	3.8359435249018e-119	4.59534736882339
14	113847983	113868268	ENSSSCG00000010592	11	+	4.03454720420363e-119	7.72347622185091
X	42876608	42892029	ENSSSCG00000031477	4	+	8.51974837244496e-119	14.282159084934
12	977540	983770	ENSSSCG00000039873	11	+	1.09080126624999e-118	5.85257315005118
10	12442409	12490409	ENSSSCG00000025686	11	+	1.10587453088558e-118	8.50867074128218
15	111324990	111362321	ENSSSCG00000023264	11	-	1.1921559511616e-118	5.58000432445943
3	1810891	1819422	ENSSSCG00000007572	11	+	1.39920312192812e-118	-4.20701711918165
3	39940540	39952857	ENSSSCG00000008038	11	-	1.4192652255199e-118	6.37749419825295
18	7420980	7580552	ENSSSCG00000039581	11	-	3.16124687841326e-118	-6.67791458746927
4	89828922	89844484	ENSSSCG00000006379	11	+	3.93135547343479e-118	-3.91249957116042
9	64190981	64207001	ENSSSCG00000015271	4	+	5.00386364125489e-118	14.158504452011
5	63591516	63641643	ENSSSCG00000033913	5	+	5.01437446762576e-118	12.4026606252336
1	77584482	77810575	ENSSSCG00000004421	11	-	5.60836106214827e-118	-3.82624960480054
9	55612900	55749781	ENSSSCG00000015237	11	+	5.78577870098585e-118	-3.68967102768086
17	50353928	50550250	ENSSSCG00000031118	11	-	6.00428628960585e-118	-4.34747624027157
7	56440619	56541132	ENSSSCG00000001862	11	-	6.55311463035429e-118	4.67528622692149
6	88095634	88106088	ENSSSCG00000003600	4	+	6.69996547083244e-118	14.2373312025438
6	54172049	54179043	ENSSSCG00000003155	11	+	1.77956356532149e-117	-6.49859500308341
2	72326715	72391679	ENSSSCG00000013553	11	-	2.71529578640531e-117	-3.85041201135204
11	18040010	18072633	ENSSSCG00000009393	4	+	3.47832752868162e-117	13.1959579272454
1	17306372	17511719	ENSSSCG00000033175	6	-	6.51192449932397e-117	12.4240319225251
3	17386374	17396837	ENSSSCG00000035364	11	+	7.70367866924342e-117	5.88646776996423
X	82367542	82437402	ENSSSCG00000012484	4	-	8.63795821668976e-117	14.180225157229
18	7635863	7696828	ENSSSCG00000036013	11	+	9.46054574574225e-117	-9.18088184316337
14	106895764	107137767	ENSSSCG00000010494	11	-	1.85574726379368e-116	5.60604272821663
7	22548567	22577116	ENSSSCG00000001242	11	-	4.17173449083763e-116	-4.2993417782852
4	60505065	60637238	ENSSSCG00000034242	4	-	4.31141935680456e-116	14.2720638049958
4	89323599	89327031	ENSSSCG00000037793	11	-	4.75168749135342e-116	4.17659149908957
17	1167979	1637148	ENSSSCG00000006970	5	-	5.07693240235243e-116	12.5353828855058
16	53843250	54248561	ENSSSCG00000017008	11	-	6.47460546114019e-116	-3.92031359307051
5	10172666	10185074	ENSSSCG00000028531	11	-	6.79660938066109e-116	-4.21574210690244
5	22228041	22244086	ENSSSCG00000000415	9	-	8.25813320099098e-116	7.83266570363577
12	52719062	52723786	ENSSSCG00000029391	11	-	9.91426898243357e-116	-3.88063615335895
12	5770144	5780069	ENSSSCG00000036248	4	-	1.03356775833745e-115	14.2350453280568
3	37928081	37986535	ENSSSCG00000007944	11	+	1.48592183406726e-115	-4.01593635095522
17	52239398	52304259	ENSSSCG00000007472	11	+	1.57041700350023e-115	-5.65807262194011
14	63416160	63805804	ENSSSCG00000010212	5	-	1.58766400125026e-115	12.5937015559054
14	100867756	100886984	ENSSSCG00000010447	6	-	1.78886361266761e-115	10.2253064519575
14	81684581	81764084	ENSSSCG00000033074	11	-	1.82868473285657e-115	4.25367895309098
5	22251752	22293249	ENSSSCG00000000419	11	-	2.1883332437248e-115	7.56260056906713
6	54210608	54217287	ENSSSCG00000003158	7	+	2.50615555819644e-115	9.7800763770422
12	1037502	1044387	ENSSSCG00000039013	11	+	2.99535346358483e-115	7.44372759665475
12	49980492	50014007	ENSSSCG00000017874	11	-	3.16947840167193e-115	-4.59739929787374
9	20603732	20625139	ENSSSCG00000014921	4	+	3.32607741740151e-115	14.3538573067749
7	78111730	78121233	ENSSSCG00000030309	11	+	4.18674982075733e-115	6.27805093081697
13	124480455	124494196	ENSSSCG00000011800	9	+	4.26367034983791e-115	13.0160802478316
13	38582619	38925531	ENSSSCG00000030359	11	-	5.96502664927874e-115	-4.18911384992443
4	127360307	127378940	ENSSSCG00000006919	11	+	9.92667598345226e-115	-3.952403483606
12	53097728	53165653	ENSSSCG00000021363	11	+	1.31065905945325e-114	-4.62530796601617
17	30941751	30997872	ENSSSCG00000022815	11	+	1.50371405645866e-114	-4.29970958960116
7	62471227	62479220	ENSSSCG00000037634	5	+	2.31803399168008e-114	12.2675425167506
12	22466380	22562319	ENSSSCG00000017494	11	+	2.32692734557189e-114	-3.93651365634493
2	61413543	61430778	ENSSSCG00000013853	11	-	5.61194713465315e-114	-4.80700196870841
13	136834119	136951061	ENSSSCG00000034786	11	+	7.28221659822529e-114	4.08912255558596
11	15494364	15557988	ENSSSCG00000009373	11	+	1.151035895364e-113	6.27909055007093
7	20591813	20614931	ENSSSCG00000037547	4	-	1.53740851662064e-113	11.7578624419584
6	44667802	44672092	ENSSSCG00000021374	4	+	1.74210135375179e-113	14.1257797380748
16	71980467	71989011	ENSSSCG00000036438	7	-	2.72095905637901e-113	9.50861869057403
4	84056729	84117122	ENSSSCG00000035124	8	+	3.71589535805374e-113	13.0656528756762
3	131226838	131254551	ENSSSCG00000025629	11	-	4.84573078294553e-113	8.58783206806698
14	90208078	90235655	ENSSSCG00000010394	4	-	7.67188510446439e-113	14.2109429788691
14	129577585	129668756	ENSSSCG00000010687	11	+	7.71950227251938e-113	-3.60720260208321
7	96867398	96948726	ENSSSCG00000002349	11	+	1.01026775407873e-112	4.95283347725045
2	6442687	6450567	ENSSSCG00000012970	11	-	1.12494721755192e-112	-4.74877078083436
9	121476499	121516598	ENSSSCG00000035741	11	-	1.36340103034665e-112	3.90372526006086
2	7365197	7380866	ENSSSCG00000013020	11	+	1.3865728306219e-112	-4.37519900659455
11	68920905	69301332	ENSSSCG00000009522	11	+	1.612918350219e-112	5.07039966985308
18	19841424	19875793	ENSSSCG00000016581	11	-	1.79300451726156e-112	4.19857689594324
13	43548995	43869444	ENSSSCG00000011485	8	+	1.86784671190158e-112	13.8909876278642
14	30896399	30908848	ENSSSCG00000009807	11	+	2.60161351993254e-112	-4.04579258339254
5	22744636	22756137	ENSSSCG00000000437	11	-	2.62266657434275e-112	-3.84292723238657
4	97704808	97730106	ENSSSCG00000006621	10	-	2.70109185907667e-112	9.8664082507482
1	238139728	238151681	ENSSSCG00000005349	11	+	5.23323159556239e-112	4.79176620958923
14	82249268	82273169	ENSSSCG00000010340	11	+	7.23532991759779e-112	4.26891876148426
4	118372943	118428410	ENSSSCG00000006874	4	-	8.47046921429729e-112	12.3165069537179
1	76391111	76417944	ENSSSCG00000004401	5	-	9.5832101773653e-112	12.3984874459737
2	5566607	5587797	ENSSSCG00000012926	11	+	1.01801084230195e-111	8.13804460756509
8	30765427	30840455	ENSSSCG00000021793	11	-	1.32120114045227e-111	4.48468591716846
3	18012712	18013378	ENSSSCG00000029752	11	-	1.8458693570818e-111	-6.04566676085651
2	41028614	41356463	ENSSSCG00000035393	11	+	2.02001402940654e-111	4.11621494191405
11	68187326	68191269	ENSSSCG00000031999	11	-	3.1870710559216e-111	-5.50605574300378
15	109695275	109886057	ENSSSCG00000016131	4	+	3.62917380585312e-111	14.0889173225255
5	57576777	57600668	ENSSSCG00000033337	11	+	4.86964376723594e-111	-4.81874497074149
4	89870486	89908239	ENSSSCG00000006380	11	+	6.53880372092266e-111	-6.59845408652944
4	124367735	124600581	ENSSSCG00000006901	10	+	1.0208658402948e-110	10.7142651569689
2	70753319	70796745	ENSSSCG00000013604	11	+	1.07167750923784e-110	-4.16975631628596
2	375725	382669	ENSSSCG00000012852	4	-	1.19376057664687e-110	14.2320118008087
3	59351859	59366862	ENSSSCG00000008239	11	+	1.34219764320054e-110	-5.65374442065838
15	118293655	118335898	ENSSSCG00000022758	11	-	2.03605804581341e-110	5.1382528033956
12	59135328	59152638	ENSSSCG00000018032	11	-	4.65895809933678e-110	-4.81533324503351
2	143287970	143301844	ENSSSCG00000014390	11	-	4.66252188895828e-110	-4.0229027181542
5	100537882	100686706	ENSSSCG00000040348	4	+	6.88926554656231e-110	11.6140087115205
15	94115561	94161781	ENSSSCG00000027157	11	-	7.49723460910109e-110	11.1894109087269
7	49989052	50102059	ENSSSCG00000001787	11	+	1.00054426569445e-109	-4.12884763963489
2	5030066	5042073	ENSSSCG00000012903	11	+	1.07406797652503e-109	-4.23188976605552
7	76176589	76236149	ENSSSCG00000002041	11	+	1.18978884221455e-109	4.03135115896157
7	23699560	23703534	ENSSSCG00000001404	11	+	1.57906840553169e-109	-6.40455317321589
7	97270705	97316184	ENSSSCG00000002355	11	-	2.22445100134712e-109	5.47364389196697
16	79186052	79220411	ENSSSCG00000017121	7	+	2.75360201932949e-109	-8.41015707991102
1	8208083	8218717	ENSSSCG00000004053	11	+	2.95328223807371e-109	-7.70239888557632
2	59708066	59740245	ENSSSCG00000013894	11	+	3.40054096431601e-109	-4.93411088462398
14	120906038	120921985	ENSSSCG00000040815	11	+	4.08393206151462e-109	-5.5392587511872
15	118822008	118852036	ENSSSCG00000035392	11	+	4.36653685881181e-109	6.61008469862411
2	61270713	61273138	ENSSSCG00000038911	11	-	4.58190146044932e-109	-5.38957620708472
1	162076965	162145116	ENSSSCG00000004917	11	-	5.24836831735144e-109	-4.16388471434552
2	69896119	69925194	ENSSSCG00000039194	10	-	5.37102737413261e-109	9.4540903504486
3	90489182	90914537	ENSSSCG00000026180	4	+	6.58247474908894e-109	14.1239269803289
11	68231856	68245751	ENSSSCG00000009517	11	-	8.3832099706524e-109	-6.99901599286167
17	57783153	57797990	ENSSSCG00000007504	11	+	1.03964687976998e-108	-4.50890267903993
5	9505156	9515734	ENSSSCG00000000105	5	-	1.64237757019172e-108	12.7864340879758
1	271242330	271257555	ENSSSCG00000028172	11	-	2.36580139595299e-108	-4.01561273361513
5	11264464	11277631	ENSSSCG00000000144	11	+	3.89061381263737e-108	3.74110850002082
2	116234586	116257041	ENSSSCG00000031518	11	-	4.27712533764093e-108	6.08713027930083
14	29962676	29995513	ENSSSCG00000028889	11	+	5.57026964841964e-108	-5.28469355660171
10	67021452	67082534	ENSSSCG00000011158	11	-	5.61934269672417e-108	-3.50973852112565
17	26651160	26719192	ENSSSCG00000007094	10	-	5.9140561948251e-108	7.06991738231406
4	122837524	122953257	ENSSSCG00000028620	11	-	6.14674895922977e-108	4.42019360706442
5	22304587	22311028	ENSSSCG00000037701	4	+	1.01505100644605e-107	12.3452428955096
18	6363695	6370558	ENSSSCG00000039407	11	+	1.52916604519959e-107	-3.86090716034291
4	98819761	98828711	ENSSSCG00000027875	4	-	1.92091120933861e-107	13.8983641500299
X	123834899	123855252	ENSSSCG00000012755	4	+	1.95576465756866e-107	14.2038199526001
1	252372014	252452971	ENSSSCG00000021386	11	-	3.54479266327759e-107	5.9722695320558
6	138435007	138461045	ENSSSCG00000003780	11	+	4.10780268775012e-107	9.00355005414587
13	32815355	32825226	ENSSSCG00000011407	11	-	4.32885197714131e-107	-4.52328501043877
16	35872329	35947096	ENSSSCG00000016918	11	+	1.29577373190457e-106	-5.14000031029076
6	87495042	87535845	ENSSSCG00000003592	11	-	1.40939944489244e-106	6.03607087957753
12	59935972	59954159	ENSSSCG00000018041	11	-	2.00883808356892e-106	4.1123257989686
6	49330417	49348198	ENSSSCG00000003017	11	-	2.31483897686902e-106	-4.24542890297794
13	207907833	207985181	ENSSSCG00000038089	11	+	2.48819290092935e-106	7.82166441554156
14	73800760	73807281	ENSSSCG00000010275	11	-	4.48685325303188e-106	5.17195893049386
14	104194318	104204017	ENSSSCG00000036314	11	+	4.69711649323984e-106	6.82528185842734
5	41424794	41509779	ENSSSCG00000000528	6	+	1.10679989447879e-105	10.0444097698338
9	56798722	56872071	ENSSSCG00000015244	11	+	1.13868478352481e-105	5.49145929143362
8	32433346	32792553	ENSSSCG00000008799	4	+	1.40206298502144e-105	14.0555669774323
7	74705060	74731148	ENSSSCG00000001978	11	+	1.89088994880171e-105	-5.77867148614208
15	133501091	133626644	ENSSSCG00000016298	11	+	3.02652247410954e-105	-3.59439398558999
2	6139710	6175421	ENSSSCG00000012956	11	-	5.13056723860892e-105	-3.92386067482589
15	86946995	87029729	ENSSSCG00000016009	11	+	6.20856056493982e-105	-4.84862244989485
8	135250804	135279050	ENSSSCG00000009240	11	+	1.02715468640547e-104	-4.16398875938778
9	121499760	121515954	ENSSSCG00000029261	11	-	4.5930142881687e-104	3.57972147265743
3	57423942	57506246	ENSSSCG00000008208	11	+	4.86988035019683e-104	-3.48049719707903
12	742004	744644	ENSSSCG00000037364	8	+	6.61387602032974e-104	-7.0026943062511
2	66131158	66138909	ENSSSCG00000013729	11	-	7.39582205283508e-104	3.943743139412
15	103878731	104060524	ENSSSCG00000016090	11	+	1.0033608863753e-103	7.94049613420803
7	78248731	78262420	ENSSSCG00000031538	8	-	1.0038357344177e-103	12.3366762749192
6	83756866	83766532	ENSSSCG00000040579	11	-	1.19381523631221e-103	-4.77914958058201
6	34521503	34586381	ENSSSCG00000039408	11	-	1.51872724348959e-103	-4.21114952538225
6	47624940	47639092	ENSSSCG00000028943	11	-	2.10459840776617e-103	3.80632996911559
5	63892131	63918669	ENSSSCG00000000687	11	-	2.75725504638869e-103	-4.46931460285108
6	166528463	166533576	ENSSSCG00000003928	11	-	2.82249498512553e-103	-6.22359721584707
14	37583278	37598665	ENSSSCG00000009865	7	+	3.17484940643459e-103	14.7423993375431
8	19097989	19161968	ENSSSCG00000025315	11	-	4.08126703237172e-103	4.44768765625929
11	78951015	79027969	ENSSSCG00000009567	11	-	4.72439649782016e-103	-4.88992445323659
13	2840455	2903170	ENSSSCG00000011193	11	+	5.07037005599295e-103	3.86667197145823
2	136422711	136456200	ENSSSCG00000030680	11	+	1.07408915677168e-102	-6.11788956297667
5	4870349	4898706	ENSSSCG00000000025	11	-	1.11477041173239e-102	-4.15693292168715
9	67724538	67827509	ENSSSCG00000015662	8	+	1.24597260456131e-102	10.2429041506623
12	48733522	48763337	ENSSSCG00000017835	11	-	3.38786238496516e-102	3.54568030611082
3	111646704	111683660	ENSSSCG00000028672	11	-	4.74012306776796e-102	9.24060616215826
3	4716645	4735301	ENSSSCG00000031432	11	+	5.57559767217329e-102	4.07882386548367
7	23631151	23649347	ENSSSCG00000001398	11	-	6.8898538600621e-102	-3.67611022843748
16	53696863	53739704	ENSSSCG00000017006	11	+	1.26062515673862e-101	-4.10000805502174
14	1165164	1167124	ENSSSCG00000035249	11	+	1.55431929318247e-101	-4.54463501147856
14	50974616	50977526	ENSSSCG00000010116	11	-	2.30857734224684e-101	3.68412271565082
1	190206098	190441946	ENSSSCG00000005095	11	+	3.00487978346825e-101	-3.74672287829755
6	83689791	83727723	ENSSSCG00000033546	11	-	4.05960834054342e-101	-5.86837246495657
12	3809688	3837363	ENSSSCG00000033592	11	-	5.3122811262162e-101	-4.10294855868651
3	73556564	73650078	ENSSSCG00000008344	11	-	5.41118049227214e-101	-3.5947012342562
5	19882282	20017439	ENSSSCG00000000299	11	-	5.4952603307702e-101	-5.00483596200405
8	879206	895912	ENSSSCG00000030827	11	+	6.31983855813435e-101	6.64946452723777
1	2320984	2522601	ENSSSCG00000004022	11	+	7.04920243441088e-101	7.15327518719384
2	80505292	80527855	ENSSSCG00000035028	11	-	8.10568215606183e-101	-4.5011918749399
1	202317156	202602969	ENSSSCG00000005166	11	+	1.04049950125875e-100	-6.09961447366209
6	87363664	87390238	ENSSSCG00000025034	11	-	1.1274341041306e-100	-4.88103273156063
13	34104933	34147370	ENSSSCG00000023325	11	+	1.21198982386736e-100	4.6778011073294
9	53365249	53372954	ENSSSCG00000030017	11	+	1.49783744164747e-100	4.64902195242577
2	26493625	26581452	ENSSSCG00000013302	11	-	1.79814262723387e-100	7.88105660720526
4	89980779	90003645	ENSSSCG00000006382	11	+	3.14191189902227e-100	-4.56323352326156
X	84175199	84177427	ENSSSCG00000012523	11	-	3.25250490011591e-100	5.25523967700673
4	2920094	3015328	ENSSSCG00000005935	11	+	3.43841883221634e-100	-3.74931711914691
6	65026275	65048542	ENSSSCG00000024223	11	+	4.10404535588247e-100	-5.53942298187533
6	51317419	51358657	ENSSSCG00000003090	11	+	5.03427120298065e-100	8.26275835381181
12	3356223	3432644	ENSSSCG00000017167	11	+	5.21660879623387e-100	-3.99013304802551
12	43543191	43548564	ENSSSCG00000017749	11	+	5.49617745680536e-100	-4.11029885665965
6	67316825	67321407	ENSSSCG00000040001	11	-	5.85185427354733e-100	-7.63603791501977
6	146166327	146373149	ENSSSCG00000003805	11	-	6.07856948745832e-100	-3.68256501548403
1	250418138	250540491	ENSSSCG00000005449	11	-	6.08153152612709e-100	9.70392827755663
15	74447311	74758497	ENSSSCG00000022496	11	-	6.63906899768484e-100	-4.42042955889058
12	19870274	19879233	ENSSSCG00000024059	11	+	6.67893168537313e-100	4.13562371310178
2	88122787	88255282	ENSSSCG00000014113	11	-	7.0366015562551e-100	6.37225252684711
1	222474519	222616964	ENSSSCG00000005247	11	+	7.35706936903603e-100	4.69335972865757
10	32160761	32163666	ENSSSCG00000037000	11	+	8.79342744737976e-100	4.66222535956135
6	59424133	59426774	ENSSSCG00000003302	11	-	9.69262731169888e-100	7.36719227370729
17	17488676	17745321	ENSSSCG00000007056	6	+	1.12358529679795e-99	12.2126824480294
14	40004564	40123686	ENSSSCG00000009896	11	+	1.463480088059e-99	-5.82552302673614
5	18696606	18717199	ENSSSCG00000000275	11	-	1.48365713411326e-99	-4.84855509377936
15	128245382	128308352	ENSSSCG00000025729	5	-	1.92281606316783e-99	14.0245741327307
5	11509335	11543032	ENSSSCG00000000148	11	-	2.79599732999233e-99	-4.96268816025829
6	47674032	47680084	ENSSSCG00000022692	11	-	2.83685902568543e-99	-5.23964497416288
13	83290039	83434127	ENSSSCG00000011680	11	+	2.95170246153834e-99	7.89000328850746
13	147780316	147879780	ENSSSCG00000022081	4	-	3.23335796986512e-99	13.9707293335594
13	77216597	77314773	ENSSSCG00000011653	11	+	4.82178297945391e-99	5.09791001471255
15	45866855	45963733	ENSSSCG00000015784	11	-	5.30822576815487e-99	5.93617296018141
16	24514721	24646371	ENSSSCG00000016857	11	-	7.14820681716247e-99	8.69768856853694
6	82186309	82226131	ENSSSCG00000024818	11	+	7.67761960340852e-99	-4.14517588284084
13	120983219	121070418	ENSSSCG00000025942	11	-	8.69983145941633e-99	4.89160577971879
X	26470368	26557040	ENSSSCG00000012202	11	+	9.59288063011548e-99	4.86501738590275
5	18217574	18222833	ENSSSCG00000000253	8	+	1.27997235849928e-98	8.76273985320987
2	75082052	75089810	ENSSSCG00000036190	11	-	1.50018550957687e-98	-4.88665419443801
13	124955029	125028339	ENSSSCG00000011806	11	-	2.7126694767313e-98	10.1200929388807
5	19753856	19763269	ENSSSCG00000000298	4	-	2.81771825604074e-98	13.874034677368
6	85059870	85088137	ENSSSCG00000003582	11	+	3.10069361556814e-98	10.0826174247203
10	60505384	60867242	ENSSSCG00000011121	11	-	3.43483071888566e-98	-3.97001753782087
5	100270238	100429204	ENSSSCG00000000939	11	-	3.77137705369711e-98	9.60399753589138
5	41681452	41879084	ENSSSCG00000000530	11	-	5.90954228133022e-98	6.33447511582829
14	7781353	7786956	ENSSSCG00000031924	11	-	6.64002666554821e-98	-6.94946958248134
14	129381208	129423721	ENSSSCG00000039838	11	-	7.33158616039332e-98	-4.50224493917841
1	273703959	273797613	ENSSSCG00000038220	11	+	7.96700473165903e-98	4.91513722461447
14	47496302	47517204	ENSSSCG00000010011	11	+	8.42972805760649e-98	6.274965293172
6	87995654	88017140	ENSSSCG00000023585	8	+	8.93494391841887e-98	13.28294859229
X	42670073	42680715	ENSSSCG00000032768	11	+	8.98772114104494e-98	6.32985279127592
2	78091030	78113389	ENSSSCG00000014007	4	+	1.02334124427954e-97	13.9352346726087
14	47369657	47392873	ENSSSCG00000010006	11	+	1.84497783276463e-97	5.32947916840703
4	89424838	89447909	ENSSSCG00000006369	11	+	1.9805076117465e-97	6.56415156416097
8	74412233	74419722	ENSSSCG00000008995	4	-	2.05855914857271e-97	13.9026940525065
4	93176751	93205185	ENSSSCG00000006463	5	-	2.67032437476934e-97	11.7044165768983
5	10663495	10705203	ENSSSCG00000026067	11	+	3.062188917477e-97	8.41826332382307
7	41426158	41457884	ENSSSCG00000001720	11	+	4.04384147870928e-97	4.54093800543589
15	115512185	115677776	ENSSSCG00000016164	11	-	4.76712346213126e-97	-4.82128396355548
9	36525260	36545633	ENSSSCG00000026153	11	+	4.8762698429268e-97	4.19006694302322
9	67531964	67546417	ENSSSCG00000015656	11	-	7.71908604052359e-97	-5.37223696984887
13	106814819	106895214	ENSSSCG00000011741	11	-	8.14095464814021e-97	5.00065502250022
3	45856692	45888312	ENSSSCG00000039523	11	-	1.0805655468484e-96	3.70705417286999
6	70271405	70307406	ENSSSCG00000003400	11	+	1.47993090095854e-96	5.74647315518657
6	4099335	4147469	ENSSSCG00000037645	11	+	1.56261179183438e-96	-3.53039020645773
15	65920219	66165993	ENSSSCG00000015880	11	+	2.6320179473371e-96	5.83066907637536
7	1908194	1955951	ENSSSCG00000033655	11	-	3.27226937822171e-96	-4.81526395384919
1	7597332	7612910	ENSSSCG00000004049	11	-	3.52617914752297e-96	3.91720363707213
9	64785566	64806904	ENSSSCG00000015276	11	-	6.01574797640871e-96	10.0279338636391
9	133187888	133214894	ENSSSCG00000032721	11	-	7.76108129170618e-96	-3.84715409914237
7	25062770	25072038	ENSSSCG00000025618	11	-	8.22307343647402e-96	-3.58033326108032
13	26036600	26076585	ENSSSCG00000011280	4	+	8.3659905013639e-96	13.7547874186733
3	39750723	39758516	ENSSSCG00000034338	11	+	9.25155064511315e-96	5.02191493940644
6	47986146	47997228	ENSSSCG00000040981	11	-	1.31070854685737e-95	-3.7178538309005
18	6988883	6999127	ENSSSCG00000035615	11	-	1.64864136404985e-95	4.98686688374008
12	24192852	24201411	ENSSSCG00000032782	11	+	1.86652406918313e-95	4.93991498977783
5	21628066	21639837	ENSSSCG00000000385	11	+	1.94418124130599e-95	7.00472100238255
14	71001888	71041541	ENSSSCG00000035600	6	-	2.00897498870021e-95	12.5476907011895
13	198371836	198635596	ENSSSCG00000035537	11	-	2.32149602729169e-95	-3.38203062643923
4	91373128	91402639	ENSSSCG00000006418	11	-	2.70032204784494e-95	-4.05408881526197
16	52003735	52140375	ENSSSCG00000022478	11	+	3.86562869308427e-95	-3.69579144780963
X	110321203	110357894	ENSSSCG00000034896	11	+	4.77375280334511e-95	4.38853754180408
18	26046597	26115018	ENSSSCG00000016620	10	+	7.09844736019023e-95	8.18092466349782
18	11533182	11666127	ENSSSCG00000016520	11	+	8.06414702447076e-95	4.99209475378748
2	123313439	123403088	ENSSSCG00000028431	11	+	1.56356059735361e-94	5.35444996917512
16	24521317	24588030	ENSSSCG00000016856	8	-	2.19863296699153e-94	17.2756444191285
X	82323617	82328972	ENSSSCG00000012481	11	-	2.40504581622592e-94	5.63091107521022
15	44615965	44802789	ENSSSCG00000021731	6	+	2.97296649455225e-94	12.8614105929706
9	7301153	7337358	ENSSSCG00000014818	11	-	3.92816180705681e-94	3.72066453246298
1	1937966	1958328	ENSSSCG00000027404	4	+	5.66377349373164e-94	13.8204657296062
1	1495817	1521666	ENSSSCG00000004017	4	+	5.83792311732435e-94	13.8832141298347
7	23842289	23849100	ENSSSCG00000039071	11	-	5.86685502321391e-94	-3.27934986853265
5	17314275	17350723	ENSSSCG00000000233	11	+	5.93877217009774e-94	7.51946619385459
X	88958848	89183372	ENSSSCG00000012572	4	+	6.30568715192398e-94	13.8785473079592
7	114175182	114217319	ENSSSCG00000002452	11	-	1.16344829199089e-93	5.02470838775932
13	93308002	93310707	ENSSSCG00000038366	11	+	1.50100496540726e-93	-3.4208976463861
2	142326315	142339086	ENSSSCG00000014368	4	-	1.53521725858647e-93	13.9247514460276
11	50073160	50102814	ENSSSCG00000009477	4	-	2.56673277527673e-93	13.8169501787179
2	435323	452629	ENSSSCG00000012848	10	+	2.74739823525217e-93	9.82003679651409
13	13933710	14043066	ENSSSCG00000011218	11	-	2.87266619623582e-93	-5.19626297580467
9	38375938	38401647	ENSSSCG00000035945	11	+	4.03092473348532e-93	4.74341192130899
15	100539360	100634576	ENSSSCG00000016069	11	+	5.46395670956666e-93	-3.88672884345658
6	19463023	19489761	ENSSSCG00000025503	11	+	5.79261418866438e-93	-5.49766737457112
10	21483274	21602035	ENSSSCG00000010908	11	+	8.08769364104602e-93	-4.74092674351634
10	48883210	48922311	ENSSSCG00000011064	11	-	8.34670025574531e-93	3.68877713329239
18	24974720	25039194	ENSSSCG00000016613	10	+	8.35690670486656e-93	7.52837344852837
18	52995076	53002214	ENSSSCG00000034662	4	+	9.77606991281655e-93	13.8810540952952
17	62886624	62895556	ENSSSCG00000034841	11	-	2.42152972174932e-92	-4.40345445671569
9	64842066	64853610	ENSSSCG00000015279	4	-	2.56212287595692e-92	13.844532624182
14	110608421	110635901	ENSSSCG00000010537	11	-	2.90380697196707e-92	4.51590121315054
7	75241057	75255701	ENSSSCG00000002013	11	-	3.06587597753305e-92	4.70916382556385
4	98165990	98172557	ENSSSCG00000030278	11	-	3.16894349316451e-92	-5.69734060696392
7	43597150	43625346	ENSSSCG00000001732	11	-	3.32922900366902e-92	4.74038653065236
10	48403797	48425730	ENSSSCG00000039244	11	+	4.01311170316019e-92	6.58363498776717
5	61778076	61788963	ENSSSCG00000032431	4	-	4.32082169202655e-92	14.7587513364677
1	254015520	254021843	ENSSSCG00000032787	11	-	5.0983307384447e-92	5.52728981151451
16	68723994	68961287	ENSSSCG00000017072	11	-	6.32546920407373e-92	-3.78599349526382
15	134618492	134622211	ENSSSCG00000034293	11	-	1.11333245426333e-91	-4.59973753640866
13	100077866	100119883	ENSSSCG00000011731	11	+	1.21840766690227e-91	-3.54133929604657
4	107956713	108013647	ENSSSCG00000006781	6	-	1.23580651284011e-91	9.46880893402751
4	106687786	106758094	ENSSSCG00000006764	11	+	1.43249668175526e-91	-3.99449391783685
14	16710075	16712283	ENSSSCG00000009704	11	+	1.56827567807516e-91	-5.08138585143491
6	145212979	145279893	ENSSSCG00000003799	11	-	2.25771740569017e-91	-4.20727325754114
4	68901973	68969624	ENSSSCG00000006219	11	-	2.38916055582223e-91	4.01726264327844
2	17751147	17803615	ENSSSCG00000029521	11	-	2.94726516165949e-91	4.99774461142004
3	73519882	73530472	ENSSSCG00000032071	4	+	3.01997872151105e-91	13.7588750450354
X	106616941	106661594	ENSSSCG00000012656	11	-	4.61995384045616e-91	-3.92471256174283
5	70133329	70179970	ENSSSCG00000000773	11	+	6.47408491136101e-91	6.06106870739372
15	25043544	25054225	ENSSSCG00000023693	7	-	7.78516167508511e-91	14.5757614950983
13	200128748	200129703	ENSSSCG00000020680	4	-	1.166393166353e-90	13.8666198447291
X	33090782	33232555	ENSSSCG00000027777	4	+	1.28077148814592e-90	13.7343026625058
2	5081415	5087751	ENSSSCG00000012920	11	+	1.35938015939617e-90	3.95388627938424
2	100447903	100457904	ENSSSCG00000014157	4	+	1.59734280441455e-90	13.7425046882182
15	66697539	66732646	ENSSSCG00000036050	10	-	1.71568730741198e-90	11.0320546532898
7	13378151	13390890	ENSSSCG00000001070	11	+	1.89951728699037e-90	3.41711418858038
3	93621138	93634177	ENSSSCG00000021325	11	+	2.05279236648977e-90	3.73693514740854
10	25202331	25208065	ENSSSCG00000011171	10	+	2.40291733656897e-90	10.8681397825762
6	77374000	77404015	ENSSSCG00000024752	11	-	2.57552934349413e-90	4.30161285427315
6	145533545	145596802	ENSSSCG00000032043	11	+	2.80327289483647e-90	3.97271213202267
1	215608415	215716694	ENSSSCG00000005199	10	+	2.91117447619636e-90	9.34216641222361
13	2029942	2173774	ENSSSCG00000011186	4	-	3.34448164091548e-90	13.7522791489721
1	16362152	16381902	ENSSSCG00000030067	11	-	3.42395885493288e-90	4.13844437904072
13	173634660	173910739	ENSSSCG00000012000	11	+	4.73876959936676e-90	4.55038271431094
13	5317828	5392984	ENSSSCG00000011201	11	-	5.8239612172125e-90	-4.47505651138556
13	31995594	32002470	ENSSSCG00000022975	11	-	6.73603908503017e-90	6.77556918131865
1	92483277	92500551	ENSSSCG00000021383	11	+	8.00962981634727e-90	-4.53062175024622
AEMK02000452.1	3511251	3512787	ENSSSCG00000037142	11	+	9.64349749851819e-90	-5.05653638535374
9	122633780	122635948	ENSSSCG00000015541	11	+	1.05621325920078e-89	-6.22308380866736
2	76475391	76495931	ENSSSCG00000032366	11	+	1.0848849679232e-89	-3.17719342489784
13	129875635	129997215	ENSSSCG00000011819	6	-	1.52257332550367e-89	11.6656230200904
5	11543999	11565533	ENSSSCG00000039706	11	+	1.52531494569095e-89	-4.17388067925366
6	93597058	93612150	ENSSSCG00000029991	11	-	1.5303681805096e-89	-4.20875533614302
7	120513324	120597650	ENSSSCG00000037284	11	-	1.65224191925346e-89	5.25048273411748
13	153794991	153998238	ENSSSCG00000011946	11	-	2.0126731567182e-89	3.67646668966448
8	30287161	30342780	ENSSSCG00000023785	11	-	2.31496726101123e-89	-5.09970582586863
17	48716635	48850961	ENSSSCG00000035906	11	-	2.7577465500015e-89	8.72967966456755
8	43726595	43746065	ENSSSCG00000008857	11	-	2.97707149491429e-89	6.97709678983583
9	136496364	136571220	ENSSSCG00000022009	11	-	2.97707149491429e-89	6.4344650484089
3	8667165	8732114	ENSSSCG00000007675	4	-	3.28547479722506e-89	13.7138471451904
15	80520897	80646460	ENSSSCG00000027348	11	-	3.5803146025268e-89	-3.6412344019256
5	87553021	87569246	ENSSSCG00000000893	7	-	3.79362677108589e-89	14.3707009591306
4	130389472	130395163	ENSSSCG00000006940	5	-	4.06586772999952e-89	13.82159396837
6	142454913	142486386	ENSSSCG00000003789	10	-	4.52449883817486e-89	10.4799727551423
17	30757999	30766472	ENSSSCG00000007131	11	+	5.61442033927102e-89	-4.82768466638942
4	64710710	64748937	ENSSSCG00000006192	11	+	5.77375022047844e-89	7.23079367696285
5	34658539	34794270	ENSSSCG00000000504	8	-	7.30526215731016e-89	15.3878154912272
10	50286072	50310775	ENSSSCG00000011071	11	-	1.16586769751242e-88	6.18714546330199
3	27164990	27492892	ENSSSCG00000007872	11	-	1.64454080132719e-88	-6.33595193767295
6	107282848	107314644	ENSSSCG00000003702	7	+	1.92763772120109e-88	7.42396139875147
1	265078413	265170979	ENSSSCG00000005587	11	+	2.46743823970954e-88	4.42623385323273
13	73350642	73366078	ENSSSCG00000011625	4	-	2.50655422632424e-88	11.6753919858798
16	72170736	72206592	ENSSSCG00000039763	11	+	2.82001432917739e-88	5.48907121769706
15	46193492	46200987	ENSSSCG00000015790	11	+	2.97546441764127e-88	4.4915238169275
6	112396328	112628946	ENSSSCG00000003722	9	-	5.09217919610669e-88	10.23681653299
X	30584045	30615239	ENSSSCG00000024132	6	-	5.39497979351874e-88	9.0658053184727
9	45565517	45578284	ENSSSCG00000015091	4	-	5.44879218532423e-88	13.7348316723917
2	119927723	119940951	ENSSSCG00000014219	11	-	6.80546614648711e-88	8.1491122558621
13	74862338	74908125	ENSSSCG00000028203	11	+	7.03989849755063e-88	12.2598722824449
9	3135561	3143715	ENSSSCG00000023080	11	+	7.99320130625005e-88	3.64773561156474
X	97735306	97751097	ENSSSCG00000012625	11	+	1.0863834737454e-87	5.61316502784369
12	45223578	45322767	ENSSSCG00000017781	4	+	1.30365525673112e-87	13.6523176080986
1	85755742	86017666	ENSSSCG00000004465	11	-	1.72364317688351e-87	4.41699326783808
3	40141849	40162928	ENSSSCG00000008012	11	+	1.76619638220271e-87	3.54494725050224
14	47879316	47902699	ENSSSCG00000010017	11	+	2.15074849860792e-87	4.79696313861546
4	118177956	118269267	ENSSSCG00000006872	11	-	2.35703813583426e-87	3.28802149269634
X	46218547	46220879	ENSSSCG00000012327	11	-	2.70477847178495e-87	4.08645454107645
15	137785760	137787694	ENSSSCG00000016342	11	-	3.10196451599572e-87	-4.22663490521578
9	127464118	127481730	ENSSSCG00000029449	4	+	3.62587984180971e-87	13.8498629446365
1	141494691	141666675	ENSSSCG00000004830	11	+	5.35070878176937e-87	-5.85873593623372
7	60971834	61033954	ENSSSCG00000001930	11	+	6.1304267274223e-87	-3.44749956752636
1	99034991	99043207	ENSSSCG00000034415	11	-	7.76927730733282e-87	3.52492041456211
9	20296582	20488638	ENSSSCG00000014919	11	-	9.0575395158419e-87	-3.95873415379098
X	12183798	12215748	ENSSSCG00000035893	11	-	1.13638211572584e-86	5.06903180618145
13	22964874	23020143	ENSSSCG00000011250	11	-	1.18715178863537e-86	4.25698564436599
1	209619961	209700740	ENSSSCG00000036360	5	-	1.18804688014659e-86	13.7154341820296
3	28360871	28485842	ENSSSCG00000007874	11	-	1.93906850725952e-86	-3.29707408769449
12	39478891	39557358	ENSSSCG00000032343	11	-	2.7017148706957e-86	11.5827421339189
7	23622447	23628588	ENSSSCG00000001396	11	+	2.81890663390634e-86	-3.27171234824906
13	160332311	160348232	ENSSSCG00000011978	11	+	2.90540468298605e-86	4.72590496880002
15	19924304	19971733	ENSSSCG00000015709	11	-	3.90733913532865e-86	3.70605486762976
9	133164415	133187702	ENSSSCG00000015612	7	+	4.02397750773934e-86	10.2269778174811
X	39025968	39144390	ENSSSCG00000023215	11	-	4.68647143522858e-86	7.12473969195485
17	61698619	61747756	ENSSSCG00000032761	5	-	5.2094312505787e-86	11.834446006477
2	77753608	77759997	ENSSSCG00000032810	11	-	5.69205523324389e-86	-4.9625767783965
2	15334000	15347774	ENSSSCG00000013242	11	+	6.03455105905871e-86	3.2650319274718
13	52348093	52974267	ENSSSCG00000027675	11	-	7.13657884084417e-86	-3.79944382366541
3	47807778	47814508	ENSSSCG00000022153	4	-	7.5054891532401e-86	13.550473019447
2	120559077	120687331	ENSSSCG00000014224	4	-	8.15404590349948e-86	13.6593949651344
2	133708264	133951406	ENSSSCG00000014267	11	-	1.18623563131037e-85	-3.17170593223262
4	81403264	81485066	ENSSSCG00000006289	11	+	1.19477998064214e-85	8.60282854112133
8	18796635	18804064	ENSSSCG00000028814	5	+	1.20110297091266e-85	13.698805161243
14	11065210	11197166	ENSSSCG00000009664	11	+	1.25566346595855e-85	-3.22871232725149
5	9094802	9116450	ENSSSCG00000000091	11	-	1.92159811304799e-85	-3.60600328684434
12	23380958	23434795	ENSSSCG00000032478	11	-	1.94121026780918e-85	-3.84629206337686
8	37979217	38047050	ENSSSCG00000008819	11	-	2.19902850544398e-85	-4.48922703235137
6	18932636	19036843	ENSSSCG00000039751	11	+	2.30118758215305e-85	-4.52782599625923
7	53748585	53794796	ENSSSCG00000030626	11	-	2.39175406694343e-85	10.3046861986784
3	46481206	46546753	ENSSSCG00000023050	9	-	2.45001019888175e-85	11.6687975152699
8	102129036	102206946	ENSSSCG00000009092	11	+	2.63574409316384e-85	-5.66833344682295
9	67716282	67725782	ENSSSCG00000015661	11	+	2.67273385229418e-85	8.78330525094732
2	103510716	103564435	ENSSSCG00000027860	11	+	2.7445958793393e-85	-3.16813804822075
7	49833209	49837331	ENSSSCG00000037209	11	+	2.82423816574926e-85	-3.7461867933993
18	51131583	51185446	ENSSSCG00000016756	11	-	3.05824657731057e-85	3.73880911333049
12	5450861	5481909	ENSSSCG00000017198	11	+	3.4422878505097e-85	4.13776801503136
3	111919311	111931768	ENSSSCG00000008550	11	+	5.05723116115134e-85	3.88397930017695
14	79353135	80106018	ENSSSCG00000010325	4	-	5.78471940372225e-85	13.7282200098195
AEMK02000452.1	1845957	1847747	ENSSSCG00000036820	5	+	7.11349194008855e-85	13.8361682830992
16	20005932	20023736	ENSSSCG00000016822	11	-	1.00789181200937e-84	8.63649482096099
3	32450509	32493232	ENSSSCG00000037065	11	+	1.0291411724867e-84	8.83291263145641
1	28566396	28762381	ENSSSCG00000004166	11	+	1.73597785387811e-84	-4.43862275054941
7	91414947	91452535	ENSSSCG00000002296	11	-	1.8399688179177e-84	3.96466905639103
1	254176324	254211804	ENSSSCG00000005481	11	+	2.19611269696555e-84	-4.18885382903342
1	44301109	44374143	ENSSSCG00000004254	11	-	2.28018166836514e-84	6.41729798949907
13	34088549	34099886	ENSSSCG00000028446	11	-	2.40633666618951e-84	-3.7226153461104
9	72054941	72079598	ENSSSCG00000015311	11	-	2.4095715949064e-84	4.66011759263091
4	2345117	2376765	ENSSSCG00000036569	11	-	2.51684430994497e-84	-4.83232171818549
3	59166856	59173735	ENSSSCG00000008233	11	+	3.76682767455754e-84	4.24411545260151
4	94536919	94547591	ENSSSCG00000026149	11	+	3.86770089628451e-84	7.70360772537042
X	84475290	84478914	ENSSSCG00000039545	11	+	3.86770089628451e-84	4.23960184410378
13	99745466	99786519	ENSSSCG00000027790	11	-	3.99303299295424e-84	-3.62405270535814
3	67680773	67734426	ENSSSCG00000035958	11	+	7.03892841320927e-84	6.22911088249946
8	38769951	38793370	ENSSSCG00000008829	10	-	1.065052464232e-83	10.0763103437365
1	27606053	27782750	ENSSSCG00000039049	9	+	1.24047820836203e-83	7.83258153696551
6	28820742	28876158	ENSSSCG00000034835	11	+	1.32221999113542e-83	-3.64292225184084
8	74598169	74607409	ENSSSCG00000008997	10	-	1.75123193325544e-83	18.3899202136804
6	103808903	103986144	ENSSSCG00000029030	11	-	1.77905584197221e-83	-3.47698057910291
10	53603018	53958285	ENSSSCG00000011090	11	+	2.04404421690278e-83	6.64168564734459
2	76106915	76111479	ENSSSCG00000022689	11	-	2.54496813096059e-83	-4.72600501634666
10	33045246	33053995	ENSSSCG00000040513	11	+	2.86733262969166e-83	-4.89261637774492
9	51879223	51919239	ENSSSCG00000015196	11	-	4.2451070835842e-83	5.59271294907549
6	166645097	166664379	ENSSSCG00000027423	11	+	4.59041762249874e-83	4.85713805226448
4	3025881	3028809	ENSSSCG00000005933	11	-	4.73501706841883e-83	-3.22009442486018
2	66214593	66215637	ENSSSCG00000013735	11	-	7.23556840207138e-83	-6.69743474863582
4	62756272	62791608	ENSSSCG00000006183	4	+	7.70621529156912e-83	13.4476366399743
5	21278080	21289547	ENSSSCG00000000368	8	-	9.07722405915381e-83	13.714217789916
14	140362123	140367892	ENSSSCG00000024388	11	-	1.11300710579509e-82	3.29067641419393
1	25319882	25330784	ENSSSCG00000004144	11	-	1.12361850154242e-82	-3.45349589129171
18	6405274	6420768	ENSSSCG00000027196	11	+	1.23130789260277e-82	-3.32725547668125
17	25998125	26050353	ENSSSCG00000007085	11	+	1.38255895023374e-82	7.46378806220227
2	6669281	6679028	ENSSSCG00000012988	11	-	1.38674689476572e-82	-4.45832620022998
13	70917437	71009775	ENSSSCG00000011610	11	+	1.55959180261401e-82	-3.44832478831708
2	60324484	60347510	ENSSSCG00000037025	11	+	1.61590342893001e-82	3.6372199056283
5	7777043	7975927	ENSSSCG00000000075	11	+	1.80745034171786e-82	-3.19531351772984
5	79594003	79719276	ENSSSCG00000000838	11	+	1.95847986412213e-82	5.84400671936149
2	60426617	60438177	ENSSSCG00000013873	11	+	2.82961316416023e-82	3.86445490627977
2	6604879	6616184	ENSSSCG00000012982	11	-	3.31296197560118e-82	-3.32702531920938
1	163525860	163565735	ENSSSCG00000004935	11	+	4.02001792673874e-82	5.54336837006284
6	89295112	89318066	ENSSSCG00000032067	11	-	4.03389125391304e-82	3.28340518841842
2	143475941	143501748	ENSSSCG00000022289	8	-	4.25869141483069e-82	12.998591458316
1	261377865	261408229	ENSSSCG00000036639	11	-	6.00046990491939e-82	5.03522374323885
13	29847426	29881902	ENSSSCG00000011330	11	+	7.11834019809355e-82	-3.65602922180292
3	18629654	18643387	ENSSSCG00000007811	11	+	9.38671881380911e-82	-4.05060317974673
4	38656264	38670987	ENSSSCG00000006079	11	+	1.09833825547801e-81	5.98881542362353
16	66253516	66292961	ENSSSCG00000017062	4	+	1.15506759044919e-81	13.6094324569252
14	58119613	58352504	ENSSSCG00000010169	4	+	1.39125771048589e-81	13.6369330548687
7	97746109	97852479	ENSSSCG00000002368	4	-	1.73341647322521e-81	13.5893916682821
13	127116104	127347070	ENSSSCG00000025592	4	+	1.85124621032763e-81	13.6094759545587
8	47608493	47657528	ENSSSCG00000008877	11	+	2.04401389314462e-81	3.4102207432954
13	207510959	207544146	ENSSSCG00000025133	11	-	3.09874198256357e-81	-4.11165663580497
4	8189230	8248494	ENSSSCG00000005949	11	+	3.77923467477375e-81	-5.68719927214923
X	6296132	6448276	ENSSSCG00000012104	4	+	7.22569640511912e-81	13.6280660855421
12	26320716	26336562	ENSSSCG00000017584	11	-	9.16239459724866e-81	-3.11747562159688
10	60117312	60133627	ENSSSCG00000011119	11	-	1.10164760587346e-80	7.31623609563972
4	97860915	97894329	ENSSSCG00000006624	8	+	1.23668090278594e-80	17.841840041293
17	30800434	30839808	ENSSSCG00000007133	11	-	1.32602527030152e-80	-3.37562431591812
2	1252205	1254226	ENSSSCG00000033260	7	+	1.35811929360813e-80	-8.5329924341983
17	11005532	11107079	ENSSSCG00000007023	11	-	1.55833156991599e-80	-2.95586427113111
10	933789	940311	ENSSSCG00000037241	11	-	1.60340869470478e-80	-4.07019186697955
7	38746054	38762342	ENSSSCG00000001695	11	+	1.69923787684588e-80	5.06498161687796
3	8497452	8511404	ENSSSCG00000007667	11	-	2.1154172442e-80	-3.98608214339219
14	87900481	87916342	ENSSSCG00000024048	5	-	2.23182381705196e-80	13.6560683767043
5	6152921	6169262	ENSSSCG00000000038	11	+	3.02505956261732e-80	5.24634633621049
8	55701235	55720421	ENSSSCG00000008901	11	+	3.64937430247504e-80	6.92223795693329
18	51045449	51056983	ENSSSCG00000016754	5	-	3.89282528576734e-80	13.6069048055141
5	21518069	21534463	ENSSSCG00000000379	11	+	3.94758573378016e-80	-2.86877115173444
X	84553774	84566270	ENSSSCG00000012534	11	-	4.022887465353e-80	3.4811109911855
2	7939150	8087694	ENSSSCG00000013043	11	+	4.90626918015187e-80	7.01249096638502
15	8853968	8983053	ENSSSCG00000015673	11	-	7.73379505155594e-80	5.59768749401555
12	39477693	39480827	ENSSSCG00000038096	11	-	8.65810477538104e-80	-5.05061066811756
14	14967272	15104179	ENSSSCG00000026044	11	+	9.35394465144551e-80	4.9699470924389
14	85385221	85404117	ENSSSCG00000010345	11	+	1.07222346655741e-79	3.44025171059227
5	9581996	9623906	ENSSSCG00000000107	11	+	1.07898869945945e-79	-4.01654208367884
7	97174175	97197986	ENSSSCG00000002351	11	+	1.13433845245837e-79	7.69741054529955
4	88947556	88960377	ENSSSCG00000036618	11	+	1.18126069065189e-79	-3.91481889201998
6	83462322	83475564	ENSSSCG00000029558	9	+	1.2581183490844e-79	13.3191743394369
7	90346500	90914280	ENSSSCG00000002285	11	+	1.33016434308244e-79	5.48986224237818
4	89932339	89969665	ENSSSCG00000006381	11	+	1.63967501627739e-79	-4.28570881443551
17	29996343	30001707	ENSSSCG00000007114	4	-	1.79187019501483e-79	11.6272818886596
3	16688892	16764096	ENSSSCG00000028513	11	-	2.01621996967761e-79	4.29857760055779
8	66725942	66748873	ENSSSCG00000032374	4	-	2.29060361682562e-79	13.6440663702016
11	67764010	68052843	ENSSSCG00000022112	11	-	2.4530156209533e-79	-3.05921033964348
16	71368163	71380972	ENSSSCG00000017082	7	+	2.58864012996333e-79	8.00427333553119
2	7883987	7909897	ENSSSCG00000013041	11	-	2.98962624985806e-79	-2.91499524234607
6	45307535	45309051	ENSSSCG00000002918	11	+	3.37332843841475e-79	-6.43581194481949
8	113949278	114005687	ENSSSCG00000009150	11	-	3.38421363464049e-79	3.91748321441513
14	71442851	71487512	ENSSSCG00000025876	11	-	3.7405271593106e-79	8.08146136071791
11	15320491	15410500	ENSSSCG00000009370	11	-	4.8618401634241e-79	-3.17557400468935
4	71903358	72107045	ENSSSCG00000025087	11	+	5.08761461099017e-79	4.52951633405709
8	115779838	115861137	ENSSSCG00000038801	4	-	6.32165368488337e-79	11.3594451577907
17	48089536	48101728	ENSSSCG00000007435	10	-	7.04444551352543e-79	9.94954016979128
1	62887683	62945655	ENSSSCG00000035648	11	+	7.51429551216502e-79	3.41616651716535
5	82795619	82814112	ENSSSCG00000000870	11	+	8.48052283287421e-79	3.40379367263194
14	6443922	6489061	ENSSSCG00000009620	11	+	1.29746174578112e-78	7.16720651485648
14	20621954	20643398	ENSSSCG00000009717	11	+	1.36061083799226e-78	4.54001679280761
1	16463707	16501366	ENSSSCG00000004109	11	+	1.55750862274637e-78	-4.99186586195848
12	18142321	18184103	ENSSSCG00000017330	11	+	1.72510269980616e-78	-3.66408772373798
7	26561358	26793726	ENSSSCG00000001485	4	-	1.72860954902426e-78	13.4526196547372
9	55377265	55512247	ENSSSCG00000015235	11	-	1.73762051578465e-78	-4.01362081570183
9	36286327	36342092	ENSSSCG00000015001	11	-	1.84627533948972e-78	-5.7173906011412
16	34600702	34702829	ENSSSCG00000016912	11	-	1.89310750173267e-78	4.14238709296792
6	81268513	81304581	ENSSSCG00000032674	4	-	1.92371278966211e-78	13.5345587409144
AEMK02000682.1	913814	916136	ENSSSCG00000005840	9	-	2.18212367649584e-78	11.8154994702321
4	62569467	62601505	ENSSSCG00000033669	11	-	2.37566732205221e-78	3.37328902295585
1	21303993	21371067	ENSSSCG00000004127	11	+	2.90467714301927e-78	-4.02572860651814
2	9607531	9627352	ENSSSCG00000013073	11	+	3.25254791807454e-78	-4.72896984357086
13	28900321	28945187	ENSSSCG00000028643	10	-	4.00454830229175e-78	9.96094822611374
4	20645037	20935759	ENSSSCG00000006009	11	+	5.52642115837961e-78	3.95557100355748
6	48715303	48728423	ENSSSCG00000021067	11	-	5.56912144566936e-78	5.03594382015571
9	131385805	131504473	ENSSSCG00000015603	11	+	5.89906395382958e-78	3.7143289031496
5	75505098	75837399	ENSSSCG00000000802	4	-	7.43168814589652e-78	13.2333242546895
4	95284606	95308099	ENSSSCG00000006547	4	+	7.82107300576901e-78	13.4685550526671
1	108985777	109019044	ENSSSCG00000004570	11	-	8.9308511035476e-78	3.8534048149768
17	31910824	31921588	ENSSSCG00000007151	11	-	1.07052867050768e-77	-5.53115433928274
15	88425307	88528422	ENSSSCG00000016019	11	-	1.39625905507414e-77	3.60485127978368
15	47626107	47713346	ENSSSCG00000033367	11	-	1.41909188293673e-77	-2.88462654208049
10	27666975	27675171	ENSSSCG00000010948	11	-	1.53054779235751e-77	7.48220658152019
1	39846154	39868672	ENSSSCG00000004233	11	-	1.6450690366532e-77	7.088596830694
1	43392974	43559423	ENSSSCG00000004249	11	+	1.72808503924321e-77	-4.40658533139984
5	21474624	21496279	ENSSSCG00000020725	11	+	1.82899955089476e-77	9.94760101511259
2	72217038	72306013	ENSSSCG00000013556	7	-	2.19831672862134e-77	10.8166935669234
7	78426838	78447146	ENSSSCG00000002135	11	-	2.32304953268559e-77	-5.1658510106125
5	66913754	67106257	ENSSSCG00000000735	11	-	2.47606059576333e-77	3.83020390227759
2	69143061	69150225	ENSSSCG00000013649	11	-	2.52791663524734e-77	-3.12073766225861
15	121428550	121444938	ENSSSCG00000020785	4	+	2.57246913356393e-77	13.4427459276846
6	78863288	78886692	ENSSSCG00000003506	11	+	2.6750686604608e-77	4.09702012969058
3	59399687	59418355	ENSSSCG00000008237	11	+	2.76227713506814e-77	3.90859394169941
13	34357849	34371026	ENSSSCG00000011435	11	-	2.92422999625145e-77	-3.22469860965991
AEMK02000452.1	2502438	2527263	ENSSSCG00000039553	4	+	2.98128806583149e-77	13.4600585807369
2	59531153	59532196	ENSSSCG00000031657	11	+	3.61548344739316e-77	-6.09791715395795
6	19890883	19912935	ENSSSCG00000002806	4	+	3.64055493660281e-77	13.465431248795
1	116532974	116606474	ENSSSCG00000004612	11	+	4.14012560389267e-77	-3.95884841539729
5	16071924	16177130	ENSSSCG00000032269	10	-	4.59231982381752e-77	8.51841075232386
4	85029950	85057807	ENSSSCG00000006324	11	+	5.19973467577596e-77	5.61614012540561
10	49124641	49304347	ENSSSCG00000030156	11	-	5.30343984592099e-77	-2.75652445750343
13	34926187	34948931	ENSSSCG00000011453	9	-	7.66397050356718e-77	15.3817304312094
2	62434684	62447033	ENSSSCG00000013830	11	+	7.76942959450226e-77	3.33671510510455
13	40157393	40167611	ENSSSCG00000025881	11	-	8.26074608557182e-77	3.70849136366299
13	205843078	205899549	ENSSSCG00000012087	11	+	8.29345668758411e-77	-3.56969773239712
6	18645152	18646033	ENSSSCG00000030300	11	+	8.60660397458324e-77	7.47920103142833
2	65117178	65130442	ENSSSCG00000013767	11	+	9.39162229764453e-77	7.09058387325955
4	95426057	95446602	ENSSSCG00000006550	11	-	9.83336246559167e-77	-2.90856437251156
4	83458418	83586639	ENSSSCG00000006309	11	+	1.01291587191887e-76	-3.62855596176111
6	74915706	74920121	ENSSSCG00000003466	4	+	1.17027757796308e-76	11.447752966373
12	2521026	2527243	ENSSSCG00000017160	11	+	1.92812376283288e-76	-4.21116056909885
6	18660641	18676112	ENSSSCG00000023684	11	+	2.22086359267672e-76	9.036902020966
7	73861909	73911853	ENSSSCG00000032058	4	+	4.4705167962018e-76	13.7171479183522
7	42218119	42332808	ENSSSCG00000030197	11	+	4.48320966567124e-76	4.98930952123346
15	117658842	117730867	ENSSSCG00000016174	10	-	4.81183894088285e-76	16.2851556543798
12	23996498	24010454	ENSSSCG00000017517	11	+	7.27815251053129e-76	-4.90381124709623
5	66087378	66114616	ENSSSCG00000038694	11	-	7.85760426681461e-76	-3.92898948508591
1	268427707	268465802	ENSSSCG00000005631	11	-	8.05015729620652e-76	-3.9761271394604
3	132306432	132362841	ENSSSCG00000029570	4	+	1.35686755872329e-75	13.36245858625
1	25480922	25565277	ENSSSCG00000004146	11	+	1.55048479249505e-75	-3.03733366840246
12	25699416	25720445	ENSSSCG00000017548	10	+	1.69945126926559e-75	7.74493154923111
4	2530648	2578117	ENSSSCG00000030831	11	-	1.80235277349864e-75	-4.99861509018296
1	161606633	161631856	ENSSSCG00000004908	11	+	2.24623848635298e-75	3.90509389837976
X	94401712	94453171	ENSSSCG00000012594	4	-	2.77854266490606e-75	13.3516985498234
12	3698829	3707258	ENSSSCG00000033455	4	+	3.3567056830816e-75	13.5561421579289
2	7798669	7802043	ENSSSCG00000013030	11	-	4.13111255968984e-75	3.77501293009886
13	182209774	182228630	ENSSSCG00000012014	11	-	4.76892484930825e-75	5.15098653784573
12	45823001	45888093	ENSSSCG00000017791	11	-	5.08402440410218e-75	-4.31515228214978
X	123906151	123922073	ENSSSCG00000012758	11	+	6.5932524759311e-75	3.40680607000965
14	13335387	13719218	ENSSSCG00000009684	11	+	8.14852203010129e-75	4.29305145558934
6	167809003	167812346	ENSSSCG00000003940	11	+	8.63517790559269e-75	3.58170041022552
1	143498690	143540563	ENSSSCG00000026006	11	-	9.03637868819546e-75	-5.24574577580936
7	27209564	27253530	ENSSSCG00000001488	11	+	9.95536698204488e-75	3.90367731507874
9	70503153	70510076	ENSSSCG00000035114	11	+	1.09748966359589e-74	5.80522521669205
4	88591280	88805299	ENSSSCG00000006346	11	-	1.12569734590035e-74	3.3216062227015
2	126349941	126508068	ENSSSCG00000039373	8	+	1.13268302495774e-74	8.6530471954541
5	81776421	81848048	ENSSSCG00000000857	4	+	1.30157953172633e-74	13.497364915121
14	43121484	43191007	ENSSSCG00000033385	11	+	1.31994282623277e-74	6.49615098157121
3	127890720	127944756	ENSSSCG00000031948	5	+	1.4147058467861e-74	13.1749066220466
9	17002702	17141054	ENSSSCG00000014899	11	-	1.7934827432305e-74	3.79963212966649
17	14859584	14896019	ENSSSCG00000040202	11	+	1.86185812795919e-74	4.16687254189751
14	72501288	72555081	ENSSSCG00000036152	5	+	2.19050583254906e-74	11.3580483436184
1	126654484	126701503	ENSSSCG00000004679	11	-	2.20389431149426e-74	10.5858795571118
10	14365937	14467681	ENSSSCG00000040100	11	-	2.49359374824593e-74	-3.65326975561655
9	67553097	67574671	ENSSSCG00000015657	4	-	2.52627187791765e-74	13.47484718602
2	36703767	36714009	ENSSSCG00000039613	4	+	2.55031260005747e-74	13.3357637708751
4	89133229	89169131	ENSSSCG00000030318	11	-	2.72926538322843e-74	4.7794656373709
AEMK02000602.1	104562	142534	ENSSSCG00000028124	11	-	2.88770781752382e-74	-4.12671683815939
X	107993	125958	ENSSSCG00000020871	11	-	2.93155528193388e-74	4.96441024998231
1	246973414	247029044	ENSSSCG00000039896	11	+	2.93629673838412e-74	5.80506100492381
5	22089490	22114378	ENSSSCG00000027854	10	+	3.28321099046304e-74	12.9850935526947
7	52958095	53130721	ENSSSCG00000001814	11	+	3.50299919803108e-74	-3.17746615708258
1	21750391	21802148	ENSSSCG00000004134	11	-	5.43501551083599e-74	3.33137049565732
5	10628866	10650205	ENSSSCG00000029668	11	+	6.1919692010192e-74	-3.25595848627799
AEMK02000361.1	214422	803176	ENSSSCG00000000959	10	-	7.10520878276989e-74	7.62368858594426
4	122529982	122621379	ENSSSCG00000006888	4	-	7.24827818800424e-74	13.4030484783879
8	112038685	112191299	ENSSSCG00000036236	11	+	1.04792140805117e-73	5.45610188256573
9	85996280	86033388	ENSSSCG00000015362	11	+	1.49839373066047e-73	5.29976622108976
2	143548214	143564429	ENSSSCG00000014395	4	-	1.50219354500231e-73	13.4200411704108
7	25057724	25061533	ENSSSCG00000026951	11	-	1.54496241090727e-73	-2.97009945055884
15	132217222	132228645	ENSSSCG00000016277	11	-	1.61983176181027e-73	-5.98647959874826
AEMK02000682.1	441307	502815	ENSSSCG00000034978	11	+	2.35740318487579e-73	3.76138555475604
AEMK02000574.1	21397	40449	ENSSSCG00000031855	11	+	2.65718092962866e-73	-4.33539222187061
3	86180049	86252544	ENSSSCG00000032007	11	+	3.17904979887742e-73	3.771949574435
5	19677874	19720547	ENSSSCG00000000295	11	+	3.50119293770252e-73	-3.03447751381126
14	35381820	35452213	ENSSSCG00000009859	11	+	3.55723538004885e-73	-3.78459967339148
X	84871963	84875035	ENSSSCG00000012541	11	+	4.10620771504844e-73	-6.66974608528023
8	70645056	70697907	ENSSSCG00000008965	4	-	4.19859026768417e-73	13.3888756693404
5	27299777	27572618	ENSSSCG00000036751	10	-	7.45276693615729e-73	7.66791764373262
7	76929472	77220792	ENSSSCG00000033104	11	-	8.90592836291354e-73	-6.64002848583617
6	80973260	81066266	ENSSSCG00000003532	6	-	1.04013299945701e-72	11.5372636494974
6	152754729	153213125	ENSSSCG00000003828	11	-	1.05585390113637e-72	4.41895111334723
4	124622418	124629180	ENSSSCG00000006902	10	+	1.07228900432017e-72	-6.08267921960851
1	167007938	167122188	ENSSSCG00000026078	11	+	1.28764897162381e-72	4.31119521259579
4	13445377	13451322	ENSSSCG00000005967	4	+	1.42613686026457e-72	13.3250320302623
16	79838153	79906500	ENSSSCG00000020686	11	-	3.11379485340567e-72	3.0300015269785
14	71612205	71651107	ENSSSCG00000022303	11	-	3.13565839925672e-72	3.371278412052
18	16811160	16973338	ENSSSCG00000021562	7	+	3.25394190544073e-72	14.2272870888507
15	17106723	17164740	ENSSSCG00000015699	4	-	4.00139920418891e-72	13.8169903821911
13	35910686	35948230	ENSSSCG00000011456	11	-	4.08395420652616e-72	5.27503062733419
8	30725288	30759350	ENSSSCG00000030150	11	-	4.47375552162915e-72	5.11233005836589
2	2503192	3013678	ENSSSCG00000033043	11	+	5.09139343913242e-72	5.91420454177892
13	3992850	4201570	ENSSSCG00000029811	11	+	5.63142818339581e-72	-4.89777920309573
4	682205	686182	ENSSSCG00000032796	11	-	6.69029033272159e-72	3.85705955881518
17	56991179	57035130	ENSSSCG00000007495	11	+	6.69699179451619e-72	-4.23830405426906
13	2786675	2840955	ENSSSCG00000011192	11	-	8.10145827838786e-72	3.77288973841571
5	12754538	13069527	ENSSSCG00000000162	11	-	1.02965160460879e-71	-5.93762283889564
2	4532735	4653863	ENSSSCG00000012885	11	-	1.03747837152705e-71	4.90111463826389
AEMK02000328.1	519535	554726	ENSSSCG00000021418	11	+	1.09759965929898e-71	3.52905981505019
13	23173135	23223539	ENSSSCG00000011254	11	+	1.19275708956361e-71	5.20095545294677
9	48357122	48373836	ENSSSCG00000028517	11	+	1.37946034012271e-71	6.31213174519425
10	33866432	33879141	ENSSSCG00000011004	11	+	1.59060705041087e-71	-3.36242452421507
1	253124402	253191760	ENSSSCG00000005467	11	+	2.03477824693086e-71	4.92545663207475
1	167808508	167855819	ENSSSCG00000004971	11	-	2.16371086242727e-71	-3.49401189325697
17	47387599	47475718	ENSSSCG00000030820	11	+	2.19458391502203e-71	-3.43166624839345
2	9761232	9795841	ENSSSCG00000013078	7	-	2.61074421166186e-71	13.4978091739045
15	117617501	117649108	ENSSSCG00000016173	11	+	3.20003577568184e-71	3.50180994812481
2	59367244	59384527	ENSSSCG00000025955	11	-	4.09156804736992e-71	-3.81023403855246
8	55650605	55700375	ENSSSCG00000008902	11	-	4.21522378718247e-71	5.48314988544925
15	70262090	70393957	ENSSSCG00000034262	4	-	5.50926977858278e-71	11.4979091078693
13	83507609	83592776	ENSSSCG00000011683	4	-	9.22475050195034e-71	13.4083373100076
X	42704028	42707580	ENSSSCG00000021591	11	+	1.19278128548796e-70	-3.68257497366501
2	141356325	141367312	ENSSSCG00000014349	11	-	1.22112022997404e-70	-3.95267154065039
5	86792556	87102594	ENSSSCG00000033574	10	-	1.35436275633683e-70	-7.08817426997328
2	57245385	57271405	ENSSSCG00000035650	11	+	1.47698282572983e-70	-3.1757943095755
1	149737536	149783623	ENSSSCG00000004875	11	+	1.59953370395374e-70	5.74193781717171
11	5354235	5363869	ENSSSCG00000009316	4	-	1.62026977836671e-70	13.3536930816776
6	915273	967107	ENSSSCG00000035230	11	+	2.02293476262107e-70	-3.76763651981944
2	74462278	74471534	ENSSSCG00000013506	4	+	2.47293858277676e-70	13.366765038695
7	31161319	31216434	ENSSSCG00000001538	11	+	2.59942942956e-70	-2.96147744055249
2	42627564	43068323	ENSSSCG00000034191	5	+	2.61227554774626e-70	11.4182743002883
5	19725353	19752890	ENSSSCG00000000297	11	+	2.78141909541887e-70	-3.95405671480196
12	47948981	47959470	ENSSSCG00000017818	11	+	3.01919112097401e-70	4.85161187942158
1	217142879	217205324	ENSSSCG00000005217	11	-	3.04631237111248e-70	4.08353101801608
10	59681504	60077310	ENSSSCG00000022247	7	-	3.06017631479003e-70	8.03186334806642
11	67181964	67457548	ENSSSCG00000026863	10	+	3.99363568814999e-70	9.58112138078324
10	32093458	32096831	ENSSSCG00000038162	5	+	4.12697460135648e-70	10.5546382752086
13	135659353	135784890	ENSSSCG00000030362	11	-	4.23546801468045e-70	3.44867914845225
3	73157746	73398375	ENSSSCG00000008340	5	-	4.30601811889017e-70	13.4279985480645
13	34632246	34664420	ENSSSCG00000011443	11	+	5.00096611804869e-70	2.90229502654729
7	61113783	61193266	ENSSSCG00000001934	11	+	6.24721135468934e-70	3.26218517702903
X	84815570	84818686	ENSSSCG00000012517	11	-	6.37731445976771e-70	-4.24267528658803
1	163084038	163103463	ENSSSCG00000038071	8	-	6.60652252626888e-70	11.3022417272241
11	78849087	78881970	ENSSSCG00000009565	11	-	7.14002287948194e-70	-3.98530569091588
AEMK02000423.1	2023	20065	ENSSSCG00000028527	11	+	7.19485589144498e-70	4.38518795971826
11	21163660	21223959	ENSSSCG00000009412	11	+	8.93477330148104e-70	-3.74019556738871
9	48120836	48271338	ENSSSCG00000023728	11	+	9.25948533160704e-70	5.14101510363676
3	69547529	69557777	ENSSSCG00000008304	11	+	1.33683195565096e-69	3.8758260936686
6	36372597	36466329	ENSSSCG00000023391	11	-	1.61319596717949e-69	3.41274913722247
3	102215738	102424775	ENSSSCG00000008488	11	-	1.69520197800243e-69	5.79366314800834
2	46400065	46670420	ENSSSCG00000013399	4	-	2.35289943172266e-69	13.2786561262276
17	43993709	44006188	ENSSSCG00000007359	8	+	2.68714682280443e-69	6.35357811068055
14	60667107	60677731	ENSSSCG00000024418	11	-	3.01739826769182e-69	6.45697161596014
15	64455988	64529107	ENSSSCG00000015873	4	-	3.51502836033926e-69	13.146075859122
7	75990129	76001229	ENSSSCG00000002037	11	+	4.22780268167749e-69	-4.15347592226649
12	52106822	52118043	ENSSSCG00000031112	4	-	4.98243448603772e-69	13.2794447342945
8	38397686	38697194	ENSSSCG00000008826	11	-	5.30936216260643e-69	-2.73490022469627
10	32110118	32112737	ENSSSCG00000010966	4	+	5.58323980434073e-69	13.3982387342599
2	221988	229570	ENSSSCG00000024389	11	-	6.36594616080896e-69	-3.31375283700061
2	61819849	61835687	ENSSSCG00000027903	6	-	6.52071054133631e-69	15.0100287465155
12	25366930	25410026	ENSSSCG00000040942	11	-	8.52652263835536e-69	-4.20340846142904
5	17399323	17408510	ENSSSCG00000031321	11	+	9.28659593383023e-69	-5.38041692492595
6	159155252	159314985	ENSSSCG00000027114	11	-	9.73905892323423e-69	4.78330339868487
1	130894149	130910609	ENSSSCG00000004774	11	-	1.00902810190382e-68	3.71054957668169
5	78151671	78166924	ENSSSCG00000027859	11	-	1.02090604955332e-68	-3.04147655549501
17	5278881	5328849	ENSSSCG00000006988	4	+	1.17750557286387e-68	13.2430853292504
6	79410668	79466047	ENSSSCG00000003513	11	-	1.25041953374014e-68	3.37993580939894
6	49542874	49560135	ENSSSCG00000003018	11	+	1.32733513096499e-68	-4.54053514059803
9	45829187	45838974	ENSSSCG00000029395	11	+	1.60271465517572e-68	3.44827021771876
2	6922182	6950181	ENSSSCG00000012997	11	-	1.74132323780064e-68	-2.86899304599229
5	4467230	4494320	ENSSSCG00000021748	11	-	1.75598632422139e-68	-4.0922441345398
12	1121320	1131290	ENSSSCG00000039148	11	+	1.78404762033003e-68	3.88856870019851
5	16842736	16921666	ENSSSCG00000028060	11	+	2.979825909491e-68	-4.43274924795179
4	111580086	111636259	ENSSSCG00000006848	11	+	3.54648240353662e-68	-3.18333417193876
12	49713227	49732287	ENSSSCG00000017864	11	-	4.05542644736891e-68	4.02631949713236
12	55438848	55454585	ENSSSCG00000036454	11	-	4.60695035941929e-68	6.83957342805034
2	25604949	25766656	ENSSSCG00000013296	4	+	5.53476371089711e-68	10.3344959931103
5	10746889	10763360	ENSSSCG00000000133	11	+	5.81217579395919e-68	7.00486404052804
13	206629176	206655584	ENSSSCG00000021698	11	+	7.01012216036518e-68	-2.95697153637734
2	151368376	151402253	ENSSSCG00000014450	11	+	9.35990604980808e-68	-2.71254484503281
3	18402775	18404404	ENSSSCG00000040162	7	+	1.07408584824821e-67	9.37411689298073
4	130702524	130749734	ENSSSCG00000006947	5	+	1.08088633272047e-67	10.3639264973272
17	39877233	39902980	ENSSSCG00000033020	11	-	1.10708582377941e-67	-5.09807708190574
4	109303319	109336480	ENSSSCG00000006800	11	-	1.18259026480072e-67	-3.10511377071641
8	113435924	113447208	ENSSSCG00000009145	11	-	1.23631111511637e-67	3.01934369138369
X	12295429	12333790	ENSSSCG00000012141	11	+	1.32455399690073e-67	-4.03612966688601
2	65204819	65213822	ENSSSCG00000013763	11	-	1.58408603971781e-67	-2.82097182118347
1	75508814	75522661	ENSSSCG00000004412	11	-	1.88520669977076e-67	-3.69472897190994
7	37088203	37095027	ENSSSCG00000032284	11	-	1.95865236072702e-67	-3.47695284967327
15	100868474	101211230	ENSSSCG00000016074	11	-	2.60596719305656e-67	-3.2174804819462
14	49533202	49561497	ENSSSCG00000010060	10	+	3.14908520332129e-67	11.7315719093345
4	8014438	8071406	ENSSSCG00000005944	11	+	3.55291546011554e-67	-2.83648030261518
12	20374922	20390250	ENSSSCG00000035446	5	+	4.17443063365905e-67	10.6216628939508
17	14136885	14142732	ENSSSCG00000030642	11	-	5.55567409300595e-67	-3.87861337210671
15	23676640	23699590	ENSSSCG00000036229	11	+	6.22594211934579e-67	3.93927463729756
2	80527385	80546096	ENSSSCG00000031274	11	+	6.92469473078354e-67	6.46109829159427
15	107282926	107289103	ENSSSCG00000016122	8	+	7.71779931783023e-67	-8.33764570249925
6	71987932	72019707	ENSSSCG00000003433	11	+	8.08963348719156e-67	6.25077364353531
16	71778419	71820841	ENSSSCG00000040411	11	+	8.85082132186566e-67	-2.85085964272275
3	6329805	6343879	ENSSSCG00000007625	11	+	1.06273674071761e-66	-3.41580016808753
15	13730457	13768645	ENSSSCG00000035195	8	-	1.32419655392884e-66	8.71712215604748
13	22298497	22651675	ENSSSCG00000011245	10	+	1.35885916508563e-66	8.43794010496644
12	47844403	47860443	ENSSSCG00000024071	11	-	1.5581473637708e-66	4.41627003096548
10	14649276	14940830	ENSSSCG00000010862	11	-	1.66198722038253e-66	5.30419748136349
15	140171128	140184121	ENSSSCG00000032684	4	+	1.96816742490906e-66	13.2777977031353
12	42933444	42980141	ENSSSCG00000017743	11	+	2.09869931087999e-66	-2.8076730275871
15	56002438	56013471	ENSSSCG00000022797	10	+	2.11419935981623e-66	9.25588266296697
8	72379053	72443865	ENSSSCG00000008984	4	+	2.66410230119496e-66	13.23840903967
7	23209171	23221917	ENSSSCG00000031492	11	-	2.69776720584757e-66	-2.53708440946983
X	98582002	98624088	ENSSSCG00000012604	11	-	2.72279405133171e-66	3.50032262241133
12	50680443	50705254	ENSSSCG00000017888	4	+	3.55561899349327e-66	13.3597125100638
2	65910619	65911285	ENSSSCG00000013753	11	-	3.71073724754847e-66	-5.32659703473428
15	31159216	31295897	ENSSSCG00000039185	11	-	4.37388724319459e-66	5.84049933957999
16	55420749	55595167	ENSSSCG00000035456	4	-	5.74906776008024e-66	13.3221211978161
1	55618001	55712943	ENSSSCG00000035281	11	+	6.7962450773377e-66	-3.57326054503982
8	82907993	82988048	ENSSSCG00000009040	7	-	7.48492464887232e-66	11.2500296751349
3	110111152	110181161	ENSSSCG00000008535	11	-	7.52024245098908e-66	-4.55847081260672
10	32436343	32443967	ENSSSCG00000033196	11	+	8.4657969842949e-66	6.39032734660182
1	268237678	268270361	ENSSSCG00000005620	11	-	9.13202550739725e-66	-3.37991620503847
12	6139423	6158447	ENSSSCG00000017213	11	+	9.66379851948902e-66	-2.91039801801303
13	66528453	66897163	ENSSSCG00000023084	11	-	1.11401695680426e-65	8.15772403986756
X	42653722	42669957	ENSSSCG00000024793	11	+	1.37678526241549e-65	-3.83634049750854
14	73512659	73520466	ENSSSCG00000010271	11	-	1.3881918477547e-65	-3.67661980837515
6	51372240	51375617	ENSSSCG00000003088	9	+	1.60335258007458e-65	20.7609650773837
14	136199844	136744387	ENSSSCG00000035045	11	+	1.61395555999644e-65	5.36748945908723
6	58501810	58517647	ENSSSCG00000003229	11	+	1.88317333116929e-65	3.15928483891371
15	65796266	65820448	ENSSSCG00000015879	11	+	2.24174979599314e-65	-5.8655328947755
14	39687028	39695752	ENSSSCG00000009888	11	-	2.6874169258208e-65	3.11197733474727
14	904622	912000	ENSSSCG00000021161	11	+	2.69487938121956e-65	-3.9508415612066
1	75531035	75548772	ENSSSCG00000004411	11	-	2.81340771691317e-65	-3.52498431164334
14	6834334	6848532	ENSSSCG00000009625	11	+	2.9240918904003e-65	-2.71129375173883
4	34924370	35369392	ENSSSCG00000006059	11	+	2.9240918904003e-65	-3.15059751556076
5	68755836	68807493	ENSSSCG00000000757	11	+	3.00909218049695e-65	3.33060656860356
12	32043773	32075998	ENSSSCG00000017608	11	+	3.36842108675743e-65	5.20444268143388
12	26274615	26298755	ENSSSCG00000027198	11	+	3.53391222024538e-65	4.9264664679853
18	12219743	12309047	ENSSSCG00000016522	4	+	3.63980100092904e-65	13.2873887421088
7	83076121	83090535	ENSSSCG00000002254	10	-	3.84649258026649e-65	7.73942396147008
X	111011864	111072937	ENSSSCG00000012695	11	+	3.98513077806487e-65	-3.22075482720678
13	205425294	205494528	ENSSSCG00000022290	10	+	4.26735134177174e-65	-6.45631735318327
12	5855567	5873465	ENSSSCG00000040578	11	+	4.41284968432717e-65	7.62396149610659
9	126850576	127341646	ENSSSCG00000035595	4	+	4.51306050543012e-65	13.2753855404905
12	15165278	15187207	ENSSSCG00000028698	11	+	4.70160810023675e-65	3.62226100761841
13	78954460	78970276	ENSSSCG00000031098	11	-	5.15426414214661e-65	-3.22951366789853
2	71529291	71547407	ENSSSCG00000013583	11	-	7.01247295402932e-65	6.96323104299391
12	5631685	5635794	ENSSSCG00000017202	11	+	7.27337590890927e-65	-3.56938843012055
7	113423631	113512182	ENSSSCG00000002444	9	-	9.83308410777689e-65	8.55150506669715
4	83458420	83470091	ENSSSCG00000006308	11	+	1.06155940303361e-64	5.12633798696905
4	104577535	104625999	ENSSSCG00000006742	11	-	1.24343533022743e-64	6.33634566268857
13	145997738	146105696	ENSSSCG00000011915	11	-	1.85718976208844e-64	4.6990913245052
6	89224378	89257057	ENSSSCG00000025206	11	-	1.92557113472344e-64	-3.26381272195102
3	59776235	59777257	ENSSSCG00000008245	11	-	2.03097844779219e-64	-3.77480807603245
1	267771635	267923390	ENSSSCG00000005609	11	+	2.17446765043379e-64	6.89213954360091
14	108958801	108986707	ENSSSCG00000010523	11	+	2.55329223715878e-64	4.4372247576393
17	13773288	13822667	ENSSSCG00000032601	11	-	2.55856205471265e-64	-3.70527252337566
18	48607920	48693815	ENSSSCG00000032734	11	-	3.35257170498907e-64	-3.27803029461817
X	108471405	108612875	ENSSSCG00000012676	11	-	3.53539499322972e-64	4.09270044764755
5	3302754	3321091	ENSSSCG00000000006	5	-	5.29054498596315e-64	13.2942604072183
13	133470644	133496264	ENSSSCG00000023527	11	-	5.36452455160001e-64	-3.67898919131073
14	64326460	64465282	ENSSSCG00000028327	11	-	5.88552176113732e-64	5.42905565397725
5	24749529	24877213	ENSSSCG00000000456	4	+	5.90288137565723e-64	13.2197171212778
6	110855646	110972790	ENSSSCG00000003718	11	+	6.35162240985794e-64	-3.42898385325045
9	67314483	67363501	ENSSSCG00000015650	11	+	6.94690223783231e-64	-3.12036152004212
6	166003086	166015420	ENSSSCG00000003919	11	+	7.19479560185742e-64	-3.13564016519823
13	150629943	150666847	ENSSSCG00000023842	11	-	7.81302131748782e-64	-4.5528335739667
7	88590930	88602724	ENSSSCG00000023724	11	+	8.65599516529457e-64	-2.65630586372076
3	10211186	10281833	ENSSSCG00000038320	11	-	1.1741274173618e-63	3.14701031933192
1	208182486	208421964	ENSSSCG00000005190	4	+	1.23650779544216e-63	13.1818805948716
5	35692023	35718008	ENSSSCG00000000510	11	+	1.3589032725238e-63	3.9636516974839
13	95694835	95724293	ENSSSCG00000025316	11	-	1.51432622111121e-63	3.74011655075584
AEMK02000452.1	3753154	3773523	ENSSSCG00000040849	11	-	1.52220871133644e-63	-2.93753325097939
5	18436267	18458624	ENSSSCG00000000258	11	-	1.75646442928127e-63	-3.21596269443288
5	87864375	87892356	ENSSSCG00000021307	11	+	2.20779119392464e-63	-4.79607752331272
3	17817567	17858086	ENSSSCG00000007797	11	-	2.51055888705753e-63	-3.34114817673526
1	246147514	246257380	ENSSSCG00000005423	11	-	2.51310435877558e-63	3.72871243386565
7	112268300	112519208	ENSSSCG00000002436	11	-	2.5565208112559e-63	6.75552093628921
2	15616130	15672874	ENSSSCG00000013248	4	+	2.57176735460833e-63	13.2735268895747
14	28301293	28393555	ENSSSCG00000009759	11	+	3.80947365972254e-63	5.06412994748754
X	43215537	43218844	ENSSSCG00000012294	11	+	4.64270234820311e-63	-4.24182574187608
4	94736634	94751928	ENSSSCG00000006533	11	-	5.15145033853238e-63	-3.98200999416878
6	28936466	29025390	ENSSSCG00000002764	11	-	5.56578688606202e-63	4.54480307914162
5	22781191	22789825	ENSSSCG00000040751	11	-	6.62116751093497e-63	-3.69748810605449
17	32446886	32459398	ENSSSCG00000007157	11	+	9.14287580656372e-63	-4.81245298252365
4	101445976	101478147	ENSSSCG00000006717	11	-	9.23862153092596e-63	4.3511173817492
13	83820111	83821909	ENSSSCG00000022031	11	+	9.24097607959538e-63	-3.70081892561354
11	21234446	21298241	ENSSSCG00000009413	11	+	1.20873095908549e-62	11.7438938242
6	137541380	137595108	ENSSSCG00000003776	11	-	1.21029422103665e-62	4.7516392622596
16	27936228	27957227	ENSSSCG00000016872	11	-	1.23804123282266e-62	5.49058165204727
13	81749988	81791923	ENSSSCG00000036855	11	+	1.93580247247868e-62	-2.73662323880153
13	3454448	3675078	ENSSSCG00000011198	11	-	2.22715296689795e-62	-3.11329057922847
18	5985663	5994902	ENSSSCG00000016436	11	-	2.30771296481283e-62	-3.48323068260339
3	100887154	101084677	ENSSSCG00000008475	11	+	2.39115544257933e-62	5.28763211337315
9	92037508	92071499	ENSSSCG00000032241	11	+	2.58531073068437e-62	5.86063082384707
9	113365596	113394436	ENSSSCG00000022525	4	-	2.62710788257023e-62	13.1206568256673
3	101603704	101611290	ENSSSCG00000008484	11	+	2.68590003584122e-62	-3.81427147019309
13	123873347	123930339	ENSSSCG00000023229	9	-	3.00990124769373e-62	6.92276816143953
13	203325409	203376209	ENSSSCG00000012071	7	+	3.96829743582841e-62	6.97086901105575
10	63688422	63764565	ENSSSCG00000011129	11	+	4.0286914479725e-62	5.15077360030183
14	129079050	129090830	ENSSSCG00000010682	11	-	4.5170495553207e-62	4.08691280695496
AEMK02000682.1	799612	808873	ENSSSCG00000040003	11	-	4.6736317915557e-62	4.13690540176296
6	71224636	71243459	ENSSSCG00000003410	6	-	5.21594062766585e-62	9.74725878663311
1	272776845	272824184	ENSSSCG00000005738	11	-	5.92935847084666e-62	-3.80675894978883
3	59202362	59217131	ENSSSCG00000027381	11	+	6.13400453109245e-62	3.48441540487231
2	108256028	108536880	ENSSSCG00000014184	11	+	6.48271748879922e-62	4.21410766424689
5	51536667	51673580	ENSSSCG00000000571	4	+	6.5757134798425e-62	13.1244243710796
3	77974975	78032476	ENSSSCG00000008368	11	-	6.60731599252019e-62	4.07144407215476
4	83235469	83309604	ENSSSCG00000006306	10	-	6.67610475046761e-62	9.81288492680054
14	114379081	114385703	ENSSSCG00000010600	11	-	8.10267745434263e-62	-4.47579760520336
17	11777863	11817925	ENSSSCG00000036001	11	-	8.7192141893986e-62	3.19000683672756
11	20948640	21040802	ENSSSCG00000009410	11	+	8.8865273503401e-62	-3.07834094142295
11	66481827	66641653	ENSSSCG00000009505	11	+	9.35989630568038e-62	4.69792867474176
9	93171717	93260768	ENSSSCG00000024520	6	+	9.90924672843364e-62	12.6825473407315
11	68507808	68765591	ENSSSCG00000009519	11	+	1.23867710089492e-61	4.56412059213075
9	1989962	2141435	ENSSSCG00000014598	11	-	1.34427367196238e-61	3.86070089240307
2	531839	550709	ENSSSCG00000012838	11	+	1.44459952398357e-61	6.11923765491526
7	60971883	60999864	ENSSSCG00000001929	11	+	1.46432793571711e-61	-2.49426898518153
8	75463373	75645030	ENSSSCG00000009007	11	-	1.93614631836401e-61	-2.52489924939403
13	70860649	70879856	ENSSSCG00000028031	11	-	2.17101280293441e-61	6.09511344479228
3	17978745	17985101	ENSSSCG00000035256	11	+	2.24938255336479e-61	-3.29053898288614
4	95746576	95762188	ENSSSCG00000006568	11	+	2.86346028768836e-61	-2.87953629167493
6	51606955	51622344	ENSSSCG00000035706	9	+	2.99848017052129e-61	11.1273144606933
15	99584862	99724613	ENSSSCG00000031954	11	+	3.07188060967319e-61	-2.78670697924218
X	63289138	63326034	ENSSSCG00000021734	11	+	3.27874574579236e-61	-3.93225274001967
12	1078165	1084111	ENSSSCG00000034695	11	+	3.70156576681508e-61	-3.0139948484277
1	32418216	32630639	ENSSSCG00000004199	11	+	3.82725573166137e-61	6.20786938647376
7	88471373	88537389	ENSSSCG00000002269	11	+	4.20288058571021e-61	4.76083731059738
1	143993723	144026946	ENSSSCG00000035696	11	+	4.32074373095552e-61	4.7483159104786
1	156295433	156435928	ENSSSCG00000004886	5	-	4.67140050952654e-61	13.1510172142127
17	3857170	3939614	ENSSSCG00000006979	4	-	5.06248039760702e-61	13.1030537070022
4	96030568	96038602	ENSSSCG00000006581	4	+	5.31420930471542e-61	13.1253787467701
6	155683389	155754278	ENSSSCG00000036145	11	-	5.43147274780661e-61	6.46852804924772
3	56750759	56760832	ENSSSCG00000008197	11	+	5.85505812519092e-61	5.42994423682458
2	141879120	142010238	ENSSSCG00000014361	11	+	5.92380485678558e-61	4.80577238428571
X	125158153	125209035	ENSSSCG00000012824	11	-	5.94502566830357e-61	-2.94190634209588
1	215071418	215507712	ENSSSCG00000005198	11	-	6.6673926155661e-61	-2.55148126993835
15	105970320	106139772	ENSSSCG00000016113	11	+	6.76984602370733e-61	2.94252408118588
2	124199507	124463885	ENSSSCG00000039760	4	+	6.77445411947904e-61	12.9458728322524
8	44448779	44520669	ENSSSCG00000008866	4	+	8.38883899137066e-61	13.1500263756107
2	80251236	80263918	ENSSSCG00000014034	11	-	8.57391856435582e-61	-3.45778573259143
9	100185859	100272279	ENSSSCG00000015407	7	-	8.8078964303672e-61	8.49716221016399
1	132904274	133016243	ENSSSCG00000039393	8	-	8.89233928832502e-61	14.719387945727
6	159037830	159061327	ENSSSCG00000003851	11	-	1.03658974361756e-60	4.05331762716812
6	42335466	42414835	ENSSSCG00000022521	11	+	1.13998587498322e-60	3.47957397586657
16	35012093	35071381	ENSSSCG00000016915	4	+	1.16693835650094e-60	13.1815000863528
6	44576947	44593804	ENSSSCG00000002879	11	+	1.4222355278891e-60	-4.03669820836503
9	64059852	64074106	ENSSSCG00000015270	7	-	1.51991999016375e-60	11.0906617415172
6	64158413	64165155	ENSSSCG00000032903	11	-	1.65816370658722e-60	-3.37753335099087
7	98811724	98821904	ENSSSCG00000036494	11	-	1.97583006823117e-60	4.51521036312252
5	22534783	22539962	ENSSSCG00000037077	11	+	2.11858664226729e-60	3.07758920263541
14	47242773	47246838	ENSSSCG00000009997	9	-	2.2176506338377e-60	-7.03123203030511
4	95957222	95973430	ENSSSCG00000006572	6	-	2.24720576000799e-60	13.191989687116
AEMK02000423.1	68317	72029	ENSSSCG00000038869	4	+	2.37275450683514e-60	12.9124284946188
4	83322172	83404102	ENSSSCG00000006307	11	-	2.41961371423478e-60	-2.91573332600709
13	60946076	61037311	ENSSSCG00000011532	11	-	2.767057639037e-60	2.54977950612914
3	11018931	11020198	ENSSSCG00000035928	4	-	3.00627447696214e-60	10.877081951505
X	9649610	9651661	ENSSSCG00000012119	11	+	3.0903843442305e-60	-3.46740696442523
2	44968384	45300189	ENSSSCG00000013393	4	-	3.11768994057165e-60	13.1230232434164
4	36400681	36446071	ENSSSCG00000006065	11	+	3.19492156065767e-60	2.80301202987964
3	5472314	5567876	ENSSSCG00000007602	11	-	3.376174808537e-60	3.69797902154422
1	79789751	79796128	ENSSSCG00000037803	11	+	4.74097524524448e-60	6.66406869525234
10	39532369	39798353	ENSSSCG00000011070	11	-	5.31046245752091e-60	-3.05811836508941
5	29128755	29190331	ENSSSCG00000023715	11	-	5.32271176385459e-60	3.03948295087541
12	60141071	60144627	ENSSSCG00000036007	4	+	5.57392081158516e-60	12.9850717220435
12	21962638	21980945	ENSSSCG00000017472	10	-	5.69818347004347e-60	10.7875137091297
9	45310529	45325168	ENSSSCG00000015085	11	+	7.14279856119988e-60	-2.99571470610409
4	91415390	91433527	ENSSSCG00000037532	11	-	7.83500626114807e-60	-5.06672912103905
13	12685932	12692146	ENSSSCG00000011215	11	+	9.07086480122961e-60	3.5203214361649
7	57158915	57187515	ENSSSCG00000001868	11	-	1.07473319310744e-59	3.376775872787
3	42203172	42243746	ENSSSCG00000028549	4	-	1.19221539960113e-59	13.0484893942787
15	101321359	101373878	ENSSSCG00000016077	11	-	1.25397125774849e-59	3.40664353846033
16	4105164	4271033	ENSSSCG00000016784	11	-	1.45562371131367e-59	3.43654544170355
2	36711605	36885620	ENSSSCG00000031940	11	-	1.62219953767487e-59	7.29009631889364
5	51695973	51707039	ENSSSCG00000000573	4	+	1.67672238482615e-59	13.1207393230896
9	9511950	9597419	ENSSSCG00000014852	11	-	1.9276470947167e-59	-3.18030697626459
17	52088052	52162554	ENSSSCG00000007470	5	-	2.64495501263344e-59	13.0776895793904
11	76997125	77165491	ENSSSCG00000009545	10	+	2.92297708684459e-59	8.06941570679449
9	6283616	6296030	ENSSSCG00000039656	11	+	2.92297708684459e-59	-2.69607854815786
3	46111005	46123470	ENSSSCG00000031072	11	+	2.95389207419292e-59	4.42440869871984
9	95280579	95486098	ENSSSCG00000015396	5	+	3.04132782729456e-59	13.0472595314122
13	18126472	18176668	ENSSSCG00000021977	11	+	3.22764469737945e-59	3.4111158579386
1	35984949	36066958	ENSSSCG00000004218	4	-	3.35080935432314e-59	13.0036677024913
9	44167424	44180885	ENSSSCG00000015067	11	-	3.3894381359904e-59	8.2995447731824
15	68985496	69053795	ENSSSCG00000027472	11	+	3.46919433348968e-59	4.35242923495941
6	19527449	19570893	ENSSSCG00000002815	11	+	3.71171468953241e-59	-3.53279303964701
2	13353853	13369332	ENSSSCG00000023379	11	+	3.99384130009969e-59	-3.06331679351899
8	825338	837322	ENSSSCG00000008677	11	+	4.43261168011095e-59	-3.88873363777949
4	127289855	127442565	ENSSSCG00000024973	11	+	4.46379421448396e-59	-2.97692666496452
4	14667847	14700221	ENSSSCG00000005970	11	-	4.98911221333909e-59	4.61493374400039
12	2316492	2336988	ENSSSCG00000017156	11	-	5.05771935235495e-59	2.91515692802405
8	11083614	11132665	ENSSSCG00000008742	11	+	5.05771935235495e-59	-3.64397315278318
9	112931794	113305173	ENSSSCG00000015462	11	+	5.06358793383921e-59	3.56789849183276
AEMK02000452.1	2106973	2110624	ENSSSCG00000037197	11	-	5.51913270552658e-59	-3.3499803766024
7	12117239	12137926	ENSSSCG00000001063	11	+	5.60919686167641e-59	-3.65094781723946
X	124960965	124967289	ENSSSCG00000030421	11	+	5.64034416552616e-59	-2.70982876367967
6	150835486	151229442	ENSSSCG00000023243	11	-	6.90324310097479e-59	4.06575696976916
14	113113178	113126640	ENSSSCG00000010574	11	-	6.95334736997648e-59	-2.47275308733825
13	83436020	83498422	ENSSSCG00000011681	11	+	8.44797364672758e-59	4.54509821869032
2	131750649	131818449	ENSSSCG00000014257	4	+	9.11637114082705e-59	13.2298641382214
2	76573984	76609575	ENSSSCG00000013445	11	-	9.27481405293657e-59	-2.60268762145172
X	124889643	124945463	ENSSSCG00000033299	11	+	9.79380003866708e-59	-4.15730520274559
1	129968515	129992246	ENSSSCG00000004748	11	+	9.99057828375743e-59	4.33540680115553
9	26167407	26187626	ENSSSCG00000014948	11	+	1.0132637227716e-58	5.79191165938447
1	14908114	15016841	ENSSSCG00000031733	10	-	1.04332552837834e-58	8.05688851847312
8	30114601	30274166	ENSSSCG00000008785	11	+	1.124145958639e-58	7.14006279057085
1	82799872	82989908	ENSSSCG00000004454	4	+	1.22396177610202e-58	13.0290384415943
1	57188534	57216285	ENSSSCG00000004314	11	+	1.29005343557567e-58	5.11247114059509
2	136778853	136832003	ENSSSCG00000014303	11	+	1.78697254925768e-58	-3.83815240855772
8	56279894	56357881	ENSSSCG00000008913	11	-	1.92744574126302e-58	4.84528247766668
11	69287674	69348844	ENSSSCG00000009523	11	-	1.98202072138098e-58	4.88507532283963
13	98411157	98458307	ENSSSCG00000025651	11	+	2.37941450206491e-58	2.88700589225965
2	74300663	74304559	ENSSSCG00000013514	10	+	2.52716897989387e-58	7.99144070759467
1	221634523	221836456	ENSSSCG00000005243	4	+	2.69565302582257e-58	13.0172163528755
1	217237373	217261366	ENSSSCG00000023595	11	+	2.88110537117746e-58	3.87836373993972
11	507035	572090	ENSSSCG00000009569	11	-	3.28028590675298e-58	-2.75130387200856
9	46132967	46147405	ENSSSCG00000015098	11	+	3.55065646521243e-58	-5.78618648256428
17	43810031	43844551	ENSSSCG00000007356	11	+	3.75020407142907e-58	-3.71286511582625
10	55675137	55700324	ENSSSCG00000031456	11	-	3.95708920761428e-58	-3.0898062956748
6	67316818	67365701	ENSSSCG00000003376	11	-	4.26607846024474e-58	-3.875806711862
X	33544730	33602574	ENSSSCG00000031868	11	+	4.53365966457871e-58	-3.38631371665654
9	67648862	67661477	ENSSSCG00000032446	4	-	4.71394374357873e-58	12.9625233189122
6	48813147	48830976	ENSSSCG00000033836	11	+	5.13084824116949e-58	-2.70250575134853
4	82287756	82321850	ENSSSCG00000035937	4	+	5.84015408665039e-58	12.8838507139389
13	153479924	153700111	ENSSSCG00000022486	11	+	6.46999506542054e-58	-2.44564960773333
13	124699729	124837843	ENSSSCG00000025770	11	+	7.20808328887162e-58	3.3760373223884
7	37822763	37823994	ENSSSCG00000026741	11	-	7.97990999510445e-58	-2.83161233374484
3	39757416	39766442	ENSSSCG00000024587	11	-	8.66941559580005e-58	-2.68829788674901
12	44616878	44626326	ENSSSCG00000024626	11	+	8.89819135341426e-58	3.91507706317577
4	117985618	118049135	ENSSSCG00000028821	11	+	1.09688656566308e-57	3.16122872702169
2	14983068	15005212	ENSSSCG00000013232	11	+	1.16221168693325e-57	3.65362363602335
12	46709879	46895818	ENSSSCG00000017804	11	+	1.20099149151687e-57	-2.84331890726188
13	86542283	86574156	ENSSSCG00000011690	5	-	1.40938197512403e-57	10.594447470643
13	138595972	138681573	ENSSSCG00000030305	11	-	1.58585845873299e-57	3.90529698467339
2	82023575	82058169	ENSSSCG00000014063	11	-	1.62394811949951e-57	3.2869666225029
14	54867012	54892071	ENSSSCG00000010146	11	-	1.78623365367642e-57	4.62270387168608
13	138852432	138890721	ENSSSCG00000011884	11	+	2.06402320598454e-57	-2.91123152661971
1	239109808	239114730	ENSSSCG00000005361	11	+	2.09673164751369e-57	5.77484242267914
4	77083835	77105013	ENSSSCG00000006260	11	+	2.37575986468501e-57	3.60661458444925
10	16068527	16191742	ENSSSCG00000030502	11	-	2.78933611306341e-57	-2.41732523219677
14	30901811	30957231	ENSSSCG00000009808	11	-	2.92893015486769e-57	3.97993466081953
16	65715624	65814756	ENSSSCG00000017052	11	+	3.58818235160112e-57	-4.18109930519639
9	20721945	21021460	ENSSSCG00000035619	11	+	3.93299752498833e-57	3.57349456101679
9	68071383	68128923	ENSSSCG00000015294	10	+	4.22324466202105e-57	8.89693603974996
1	246548366	246760899	ENSSSCG00000005425	11	+	4.42249475557588e-57	5.41722221705872
3	25870399	25897626	ENSSSCG00000007864	5	+	4.73189492747189e-57	10.510546870205
6	45178563	45183998	ENSSSCG00000023498	11	-	4.88709499020393e-57	5.07355507813656
13	108660485	108692242	ENSSSCG00000029608	11	+	4.95647464777682e-57	3.93597189837316
1	7679351	7691724	ENSSSCG00000040317	11	+	5.19826054749214e-57	3.11224402460643
13	38438620	38496182	ENSSSCG00000021439	11	+	5.56665551455566e-57	-3.26245203106133
9	109385018	109451018	ENSSSCG00000028840	11	+	5.58027544930722e-57	-3.10957729763955
6	55644582	55649015	ENSSSCG00000032902	7	-	5.63091822493226e-57	-7.46192318125473
2	147793898	147852461	ENSSSCG00000014416	11	+	5.77526786737668e-57	-2.4024827687338
13	111021957	111051781	ENSSSCG00000020906	11	-	6.1822338435153e-57	4.49732885305792
12	14636640	14723295	ENSSSCG00000017277	11	+	8.17658391451934e-57	3.89145910643072
3	3622683	3642412	ENSSSCG00000007577	11	+	8.55295859671438e-57	-2.57130163666926
13	158338849	158408525	ENSSSCG00000011962	4	-	8.7761049760813e-57	12.9629135883626
AEMK02000682.1	885328	891229	ENSSSCG00000032480	4	-	9.38625612989149e-57	12.8921332183617
6	80012211	80017669	ENSSSCG00000030015	11	+	9.78138117877136e-57	-3.37017318214688
8	82596675	82783675	ENSSSCG00000009037	11	+	1.37796112775844e-56	-4.55294430683338
13	207493657	207507011	ENSSSCG00000031249	11	-	1.46749384471835e-56	2.61896890331369
7	1882730	1909853	ENSSSCG00000001008	11	+	1.52026987631609e-56	3.09011416046987
18	6447191	6452948	ENSSSCG00000031897	11	-	1.52887980540888e-56	-2.98634553319739
2	74846042	74899126	ENSSSCG00000013495	10	+	1.71206127574905e-56	-6.42896028320455
6	75647070	75678111	ENSSSCG00000020926	11	-	1.76804100481461e-56	2.42376370856068
12	34631673	34694784	ENSSSCG00000017640	10	-	1.8832375348693e-56	8.22101585631267
9	108342235	108346490	ENSSSCG00000015447	11	+	2.00695548617125e-56	-5.3102434831425
13	139927702	139951341	ENSSSCG00000034616	11	+	2.05806216301497e-56	2.62672851607034
6	72556233	72599238	ENSSSCG00000003439	11	-	2.07272235049644e-56	3.80531162386793
6	84564246	84574663	ENSSSCG00000003572	11	+	2.42236093962365e-56	-3.58404092531995
11	15935631	15942063	ENSSSCG00000033570	10	+	2.88323367651537e-56	7.33866972806824
13	66141205	66148418	ENSSSCG00000011557	4	-	2.95906838247211e-56	12.9508317207299
15	57115590	57375245	ENSSSCG00000035828	11	+	2.97972118748708e-56	-5.6641207846901
3	75482260	75624458	ENSSSCG00000039161	5	-	3.49738334274544e-56	11.0113358968673
15	94793246	94941381	ENSSSCG00000016049	11	-	4.17935953590935e-56	3.88089369385807
X	84861738	84871871	ENSSSCG00000012540	11	-	4.50206149559266e-56	-5.06044309852214
18	19260227	19441928	ENSSSCG00000016568	11	-	4.98763746296355e-56	-2.67941210638048
4	123371192	123390129	ENSSSCG00000037549	11	+	5.12751768703627e-56	3.30449423458061
6	46761192	46786246	ENSSSCG00000029408	11	-	5.19245820717342e-56	-2.93362524003732
12	6692086	6716246	ENSSSCG00000040989	6	-	5.3867306538816e-56	16.7363229472533
7	23770895	23774428	ENSSSCG00000001411	11	+	7.08396883618872e-56	7.71240828164603
4	94026419	94082206	ENSSSCG00000006502	11	+	9.02487601129965e-56	-2.51063074952773
14	15014139	15035086	ENSSSCG00000023666	11	-	1.05192281204311e-55	3.24763050755058
7	98718151	98772164	ENSSSCG00000021606	9	+	1.05603923274835e-55	9.21471683022682
12	6486196	6493411	ENSSSCG00000017233	11	-	1.07228791861837e-55	-5.87277925401983
13	33151969	33658100	ENSSSCG00000011416	8	+	1.09069935700548e-55	-6.90870565981694
12	450429	463673	ENSSSCG00000017131	11	-	1.09449582378128e-55	7.19964146870147
5	42518641	42567943	ENSSSCG00000034407	11	+	1.17355384534581e-55	3.80603202841306
9	67268630	67280111	ENSSSCG00000015649	11	+	1.20229308125694e-55	-3.74882381078538
3	10118774	10132830	ENSSSCG00000025486	11	-	1.28230846766507e-55	3.30748549018429
8	114016915	114035391	ENSSSCG00000009151	11	-	1.31274074726526e-55	3.22356520912003
AEMK02000452.1	393823	452229	ENSSSCG00000034335	4	-	1.38998545388807e-55	13.0605218885671
3	117987492	118011886	ENSSSCG00000008601	11	+	1.42025861367876e-55	6.57411401050348
4	107510914	107638389	ENSSSCG00000006771	11	+	1.47675930845337e-55	3.74364641742962
7	3681830	3691969	ENSSSCG00000026211	4	-	1.59221809179631e-55	13.4075741819647
8	67831507	68177218	ENSSSCG00000008943	11	+	1.73180195146084e-55	4.90273715904432
12	18037006	18069994	ENSSSCG00000017328	11	+	1.76491403702698e-55	-2.59819422615336
6	54107683	54123588	ENSSSCG00000003139	11	-	1.97695881075279e-55	-2.48573320209795
17	49528151	49663206	ENSSSCG00000007458	11	+	2.00052038133163e-55	-3.17806349026913
4	324772	332435	ENSSSCG00000026924	11	-	2.12775897251656e-55	-4.03871262995674
14	87967036	88005528	ENSSSCG00000010368	11	-	2.18286917453633e-55	4.21237392884371
16	79134367	79176787	ENSSSCG00000017116	11	+	2.25596970475882e-55	-2.80743618230735
8	371359	378380	ENSSSCG00000036512	8	+	2.46555098430032e-55	8.64648070080996
3	11039705	11053923	ENSSSCG00000007718	11	+	3.49962335049962e-55	8.01397341580283
8	12590329	12619107	ENSSSCG00000023604	11	+	3.50959656006865e-55	4.1258638095647
14	72210482	72241657	ENSSSCG00000010250	11	+	3.86442536790998e-55	3.36428129470682
9	105951382	105986060	ENSSSCG00000015434	11	-	3.9304416940925e-55	2.57107389760677
12	25888090	25945594	ENSSSCG00000017551	11	-	4.5728736553359e-55	-2.59016739942997
X	43302538	43324623	ENSSSCG00000012300	11	-	4.622620918029e-55	-6.02438757302083
6	52035159	52042488	ENSSSCG00000033500	11	-	4.86532576557568e-55	-3.17287026561596
7	69527860	69872863	ENSSSCG00000001975	4	+	5.70295654540583e-55	12.8645673648609
17	48525232	48568259	ENSSSCG00000023306	11	-	6.06389791502817e-55	-2.48830901044982
AEMK02000452.1	1787078	1795608	ENSSSCG00000036871	4	+	6.48096681447857e-55	8.96502209098395
9	90958080	91199712	ENSSSCG00000015383	9	-	6.93147633939491e-55	10.7431638810774
15	44917597	44925904	ENSSSCG00000024555	11	+	7.52871249558418e-55	-2.8743427362496
13	122259274	122264269	ENSSSCG00000023909	4	-	8.30022421010223e-55	12.8379839326382
13	82230117	82352756	ENSSSCG00000011672	11	+	9.84125516730008e-55	-3.33811928224583
2	80452892	80472663	ENSSSCG00000040507	11	+	1.01392455128332e-54	-2.64195834786646
11	12825758	12865253	ENSSSCG00000009359	11	-	1.14412975999811e-54	-2.44467528842006
6	63630937	63635555	ENSSSCG00000021880	5	-	1.19558872236303e-54	10.5559570330507
14	134002227	134154604	ENSSSCG00000010732	11	-	1.20413276442412e-54	-2.35002667077627
13	123759324	123780920	ENSSSCG00000030225	11	-	1.25824642580711e-54	-3.02430440234619
2	58617321	58634450	ENSSSCG00000034887	11	+	1.29583243682706e-54	3.18241963634976
2	41020697	41027785	ENSSSCG00000037358	4	+	1.47786724442089e-54	12.9288305359287
18	7635814	7649162	ENSSSCG00000032112	7	-	1.69185933012927e-54	-8.476569750419
13	96496404	96525731	ENSSSCG00000027646	11	+	1.88362547111458e-54	-3.26869155910153
14	72183362	72199259	ENSSSCG00000023374	11	+	1.93435474977561e-54	-2.8867906320657
15	85047074	85136953	ENSSSCG00000023181	4	-	2.14820225995901e-54	12.756620654455
3	19443358	19489152	ENSSSCG00000007816	11	-	2.39590422572003e-54	-3.9411848374985
7	98449507	98453576	ENSSSCG00000002383	11	+	2.62474365606598e-54	-8.31748571907768
1	271462996	271479772	ENSSSCG00000031465	4	+	2.74748334106064e-54	12.9947722476201
6	59495486	59506268	ENSSSCG00000031110	11	-	2.7542708020854e-54	3.99567628020558
18	43209178	43509597	ENSSSCG00000016687	11	-	3.09264632329847e-54	3.31246051876169
2	64718888	64752071	ENSSSCG00000031299	11	-	3.35667444709458e-54	3.78185376472274
2	64798903	64861829	ENSSSCG00000013779	11	-	3.46615855817661e-54	-3.09115765278374
14	957080	1078564	ENSSSCG00000009584	11	-	3.547887924046e-54	-2.59297519735803
1	35852493	35911541	ENSSSCG00000004216	11	+	3.5833377222337e-54	3.35654521351034
1	169777106	169868351	ENSSSCG00000004983	11	+	4.00096974894974e-54	2.62632607317096
12	26713255	26765578	ENSSSCG00000017566	11	+	4.01242884210003e-54	-2.49182985216546
8	99149640	99310519	ENSSSCG00000036155	4	-	4.07346814710048e-54	12.8733985513535
10	31416756	31746654	ENSSSCG00000010962	5	+	4.10219384918155e-54	12.9960406364943
13	71760847	71761492	ENSSSCG00000011613	11	-	4.21156785106004e-54	-3.76655460857358
14	87743387	87891780	ENSSSCG00000010360	11	+	4.27917585241013e-54	7.48474429073918
9	75110378	75203446	ENSSSCG00000015333	4	+	4.33860506883357e-54	13.1050978105156
3	57998829	58031823	ENSSSCG00000008217	11	+	4.87834276874009e-54	-3.81001136206097
7	25071711	25077233	ENSSSCG00000001463	11	+	5.36245236224547e-54	-2.60151231160021
1	103683064	103752267	ENSSSCG00000004528	11	-	6.72429459029581e-54	-2.63948168160081
6	101420374	101671173	ENSSSCG00000003687	4	+	7.73262798775653e-54	12.9031347498235
3	53831352	53899241	ENSSSCG00000008175	11	+	8.46496225142491e-54	-4.15471738838842
13	79139763	79211137	ENSSSCG00000027443	7	+	9.40564382599346e-54	10.6905630408511
1	16330846	16360800	ENSSSCG00000004104	11	+	9.74953172712728e-54	-2.49463491987502
6	58496088	58497827	ENSSSCG00000003231	11	+	1.11628480014233e-53	-2.43502592749203
1	145508658	145697008	ENSSSCG00000005785	11	+	1.38896949658828e-53	8.90871193576004
14	46358024	46402070	ENSSSCG00000009975	6	+	1.49321034103576e-53	13.6461243129625
9	39647796	39655223	ENSSSCG00000015035	5	+	1.84810922887012e-53	12.8813441251781
16	44225681	44333623	ENSSSCG00000016778	11	+	1.86637778655491e-53	4.51966332462957
14	132043158	132103588	ENSSSCG00000010703	8	+	1.97828011079623e-53	10.1934559657762
8	117969991	117995216	ENSSSCG00000022282	11	+	2.15739173131786e-53	3.27216021451866
6	105613257	105645113	ENSSSCG00000027169	11	+	2.29774940532883e-53	3.72534043840079
10	68534516	68539280	ENSSSCG00000029066	11	+	2.32163945226159e-53	5.62290464072949
2	1675303	1989503	ENSSSCG00000039556	8	+	2.36998799638332e-53	10.214868663091
2	84105654	84135729	ENSSSCG00000029710	11	-	2.40077499517763e-53	-3.7880536537522
2	75853849	75877681	ENSSSCG00000013468	11	-	2.49405104800524e-53	3.01232922417256
1	40988527	41002189	ENSSSCG00000004241	4	-	2.57860712512733e-53	11.5304926260577
12	45130105	45174792	ENSSSCG00000017779	11	-	2.62458159726598e-53	-2.25048902431995
AEMK02000682.1	662484	669288	ENSSSCG00000037046	11	-	2.67166511147499e-53	-3.17883452907306
1	1193166	1332694	ENSSSCG00000004013	4	-	2.70033944217003e-53	12.7329852385719
2	78338368	78399632	ENSSSCG00000014010	11	+	2.96131278545245e-53	2.63503627464556
6	146974638	146987306	ENSSSCG00000003806	11	-	3.01872480977665e-53	3.02665639237585
14	54550795	54652763	ENSSSCG00000010143	11	-	3.24214087370692e-53	3.01483751362848
15	95512868	95598311	ENSSSCG00000016056	11	+	3.29554657417493e-53	-3.15748673096639
17	38999519	39029114	ENSSSCG00000007307	11	-	3.3297147922924e-53	3.23841630362435
7	47656547	47675058	ENSSSCG00000037646	11	-	3.50747688721669e-53	-4.51490967883833
1	144930346	145196016	ENSSSCG00000004854	11	-	3.61091667395417e-53	4.08309940907569
18	28946496	28993967	ENSSSCG00000016628	4	+	4.02062655905309e-53	12.7266739224506
1	14151445	14201703	ENSSSCG00000004082	11	+	4.11340889609426e-53	-3.61428559638481
8	131502334	131571368	ENSSSCG00000009225	11	+	4.12060969144243e-53	8.38953807074259
7	29807010	29815191	ENSSSCG00000001516	11	-	4.20798707729206e-53	-2.83841181266945
13	66021324	66037445	ENSSSCG00000011548	11	+	4.44484615193464e-53	-2.43828896412939
2	9735272	9750506	ENSSSCG00000024015	11	+	4.50385485910788e-53	7.12051602514844
2	51502599	51519400	ENSSSCG00000034569	11	+	5.18464617755035e-53	-4.65983646049824
6	84372647	84426976	ENSSSCG00000003569	11	-	5.36108508163633e-53	-2.51897840181365
2	70905764	70913026	ENSSSCG00000013599	11	-	7.2953077699532e-53	7.27371014310873
15	95015283	95102219	ENSSSCG00000016052	11	+	7.76891236705092e-53	-3.63199271820899
14	124760403	125108691	ENSSSCG00000010651	11	-	8.01117509661845e-53	-2.67008985456686
13	71374925	71425691	ENSSSCG00000023354	11	+	8.05839530083089e-53	2.52445728557455
6	148851183	148913792	ENSSSCG00000003812	11	-	9.18970116198534e-53	3.01354036426093
17	32054250	32239582	ENSSSCG00000007153	11	-	9.24461549372345e-53	2.40068943902358
7	90955523	91055913	ENSSSCG00000002287	11	+	1.16368666992044e-52	4.6245749473596
3	28260368	28356699	ENSSSCG00000007873	6	+	1.38275255699946e-52	14.8861109635202
AEMK02000682.1	1209485	1252805	ENSSSCG00000038509	11	+	1.41276566375314e-52	-2.47519443755358
8	37936704	37963899	ENSSSCG00000037950	11	+	1.50363511187324e-52	-2.91797588788885
3	71020143	71246946	ENSSSCG00000008312	6	-	1.72399144394881e-52	12.2153839406589
15	120348735	120365017	ENSSSCG00000016186	11	-	1.83641532843626e-52	2.55797331938473
11	6538054	6604793	ENSSSCG00000029456	11	-	2.19812178564742e-52	-3.05479624761124
AEMK02000569.1	87106	172727	ENSSSCG00000032029	11	-	2.20476255716232e-52	-4.29961938602985
6	81610426	81630470	ENSSSCG00000026025	11	-	2.46860157337964e-52	3.5880699372292
5	30488064	30511550	ENSSSCG00000000473	11	-	2.70036888673301e-52	3.15698712005508
2	32845214	32855734	ENSSSCG00000022806	11	+	2.87935189559223e-52	3.49469330969538
16	21506768	21557502	ENSSSCG00000016836	11	-	2.945732101338e-52	4.59339704169365
14	41357616	41375042	ENSSSCG00000009932	11	+	3.24294229651436e-52	3.46164880697291
14	51384723	51403998	ENSSSCG00000010132	11	+	4.46689979343007e-52	4.2375389318271
2	123429	154982	ENSSSCG00000014565	11	+	4.62561478445603e-52	-4.04235992315428
9	99600588	99670215	ENSSSCG00000030638	6	-	4.72060672205215e-52	19.5317761778159
X	51903095	51970107	ENSSSCG00000012365	11	+	4.84041260725444e-52	-2.97886124407617
1	109825437	109827175	ENSSSCG00000004572	8	+	4.88396191434905e-52	-9.8308623980093
12	33264903	33297896	ENSSSCG00000017617	11	+	5.3889270663154e-52	2.98674000092793
6	74809372	74855426	ENSSSCG00000003461	11	+	5.41983013972216e-52	2.92589059363349
6	159874032	160074556	ENSSSCG00000003863	11	-	5.43059170845585e-52	3.88035726137816
13	146123917	146193113	ENSSSCG00000011916	11	-	5.68921661641805e-52	2.82996290858126
3	69887385	69895384	ENSSSCG00000008309	11	-	5.75038981251827e-52	3.09598226341375
2	69063673	69086335	ENSSSCG00000013656	11	+	6.7532189581873e-52	2.74035526551584
10	24923836	24931688	ENSSSCG00000010929	11	-	7.19487500894191e-52	4.55440342830539
6	17292769	17302627	ENSSSCG00000002754	9	+	7.41491304159551e-52	8.58519620466183
6	167268327	167305424	ENSSSCG00000039770	11	+	7.51340223246303e-52	-3.63859193291147
4	119162662	119326516	ENSSSCG00000006877	6	-	7.68111155584718e-52	10.8562811901795
5	260721	287455	ENSSSCG00000000968	11	+	7.69949134306095e-52	-2.65023955356899
9	105464483	105733419	ENSSSCG00000015432	11	-	7.96134719199772e-52	-2.43956521574854
1	26473934	26489776	ENSSSCG00000004154	11	-	8.63639365943606e-52	-7.04450785329137
3	111327820	111428737	ENSSSCG00000038001	11	+	8.70240079350546e-52	3.84276336941436
2	5209436	5227521	ENSSSCG00000012918	11	-	8.7529405473984e-52	-2.57746328945952
2	28696660	28709672	ENSSSCG00000013318	11	-	9.1923242666869e-52	2.99235679739626
14	41925700	42030836	ENSSSCG00000009943	11	+	9.71246396070378e-52	-3.37546687098934
8	135802406	135813032	ENSSSCG00000037245	11	+	1.05693451094745e-51	-2.88634924382909
17	41185877	41221710	ENSSSCG00000023522	11	-	1.38367941528353e-51	3.73824742174025
12	52160623	52170582	ENSSSCG00000017918	11	-	1.44435932145571e-51	-2.5371855024034
11	5619969	5794957	ENSSSCG00000009320	7	-	1.87078278205066e-51	11.8028641486619
12	53553913	53641355	ENSSSCG00000017986	11	+	1.98364724923861e-51	-2.39847551570539
8	131002966	131058940	ENSSSCG00000009217	4	-	2.325667665037e-51	12.6317357448136
13	96986285	97002467	ENSSSCG00000029352	11	-	2.34056324372644e-51	-3.58445278916985
3	72204814	72223522	ENSSSCG00000029790	11	-	2.49712348163742e-51	2.61566514698678
1	76248277	76367756	ENSSSCG00000004402	4	-	2.85553031882877e-51	12.7527196003007
7	77432710	77436843	ENSSSCG00000034110	8	-	2.96825008541219e-51	-6.37177668905431
16	30126860	30170480	ENSSSCG00000029484	11	-	3.20082243718274e-51	-3.61644850839608
6	128004527	128030296	ENSSSCG00000038475	11	+	3.55123766178359e-51	5.2934798644823
3	37961431	37972114	ENSSSCG00000025561	7	-	3.67950096417476e-51	14.5785001250708
6	54646573	54674285	ENSSSCG00000032668	11	+	3.99800960683267e-51	-2.42258947751395
2	69717312	69810295	ENSSSCG00000013629	11	+	4.09991706319421e-51	-2.28876451018386
3	41290814	41303988	ENSSSCG00000007987	11	-	4.15060281429474e-51	3.08818723083616
12	24060067	24072829	ENSSSCG00000017518	11	-	4.48689655921319e-51	-3.20859496957414
14	120725399	120739752	ENSSSCG00000030507	11	-	5.08353995113939e-51	-2.44422702084173
9	45743477	45823883	ENSSSCG00000023324	11	+	6.15871775187148e-51	-2.59600076861357
2	80571408	80590669	ENSSSCG00000014039	11	-	7.00048264776282e-51	-3.48973725240002
14	105334847	105347081	ENSSSCG00000027230	11	+	7.17491921338235e-51	4.44427680548474
2	103380000	103408759	ENSSSCG00000014171	11	-	7.40052901962171e-51	-2.31403353328554
12	16901703	17100049	ENSSSCG00000017310	11	+	8.46719378425402e-51	-2.75900900486141
9	75027096	75051434	ENSSSCG00000015331	11	-	8.50354573280361e-51	5.97994401520909
4	56473027	56603992	ENSSSCG00000006156	11	+	8.66886982216424e-51	3.65782410438269
4	88873111	88989880	ENSSSCG00000006350	11	-	8.66886982216424e-51	5.75067945377555
3	21995230	22383264	ENSSSCG00000033674	11	-	8.69966757676532e-51	-2.82622024184116
2	71651098	71747518	ENSSSCG00000013568	11	-	9.36551792684718e-51	-3.60264479073935
2	62134532	62140229	ENSSSCG00000025560	11	+	1.00718932653293e-50	8.90498572628836
3	41123036	41127917	ENSSSCG00000007995	11	-	1.03431844933047e-50	3.45763437701196
1	9130335	9238992	ENSSSCG00000030535	11	-	1.05549114886856e-50	3.22737120382526
8	20592120	20609036	ENSSSCG00000032413	11	+	1.0819900935813e-50	-3.54217573257002
6	49975960	49999349	ENSSSCG00000033684	11	-	1.15299735156841e-50	-3.4588790933179
11	77323354	77356139	ENSSSCG00000033732	11	-	1.19371912824662e-50	-2.51883474467671
7	35286576	35320931	ENSSSCG00000001596	11	-	1.19416598332788e-50	2.74439557685913
6	48052136	48066259	ENSSSCG00000028056	11	+	1.26015317541404e-50	-5.06907829441664
AEMK02000569.1	827938	829015	ENSSSCG00000035911	11	-	1.53668966545566e-50	-5.92876268741628
8	138646619	138669467	ENSSSCG00000009259	11	+	1.57502782034266e-50	3.18092147044643
4	129104600	129258372	ENSSSCG00000022032	11	-	1.72496250393696e-50	2.72037811017628
1	25736369	25988645	ENSSSCG00000004149	10	+	1.96650112248846e-50	8.70170202648025
7	5210061	5236824	ENSSSCG00000034131	11	-	2.04332746664136e-50	3.02391145367088
17	30351499	30359846	ENSSSCG00000007117	11	+	2.22199141315763e-50	-3.10834173350706
5	94016986	94110215	ENSSSCG00000035495	4	+	2.24195729341229e-50	12.8412142777441
14	30242088	30261600	ENSSSCG00000009791	11	+	2.33387128064905e-50	-2.6107099680003
12	18893201	18900649	ENSSSCG00000017355	11	-	2.54725281505831e-50	4.29649221805224
5	63644320	63681418	ENSSSCG00000000675	10	+	2.62157289149779e-50	13.4300192430116
7	75166964	75181142	ENSSSCG00000002008	11	-	2.86946401866662e-50	2.68708553440063
11	14151150	14183851	ENSSSCG00000040697	11	-	3.3292603041598e-50	-2.43456062501214
4	117064070	117069724	ENSSSCG00000029849	11	-	3.36259874772188e-50	-2.17859880513594
5	22867719	22873418	ENSSSCG00000000449	11	+	3.44930002620212e-50	-2.81392052139233
6	10161959	10173980	ENSSSCG00000002697	11	-	4.16273367977722e-50	7.15715924456528
2	141261755	141275086	ENSSSCG00000026423	7	-	4.39784773482107e-50	11.0451265038956
3	125751909	125776955	ENSSSCG00000008633	11	+	4.40659597406618e-50	2.59694236978599
7	20758967	20768741	ENSSSCG00000037682	9	+	4.4470547344676e-50	10.7478707264754
1	8403354	8452747	ENSSSCG00000004058	11	+	4.52200434104839e-50	-2.65232707744534
5	63957063	63977556	ENSSSCG00000000691	11	-	4.60758562080333e-50	2.88521837449567
13	66421527	66441980	ENSSSCG00000011569	11	+	4.88971107071783e-50	-2.42843056605305
1	265642307	265654018	ENSSSCG00000005596	11	+	5.25931826328857e-50	-2.7427843016215
2	102424795	102437858	ENSSSCG00000039731	11	-	5.67087102715367e-50	4.49401002149822
5	91678607	91713925	ENSSSCG00000000915	4	+	6.44043169038686e-50	12.7641372983669
3	113502332	113609129	ENSSSCG00000029413	11	+	6.55961527362092e-50	-2.41663363751479
12	7511266	7615730	ENSSSCG00000017244	4	+	7.37913088990337e-50	12.7826167600704
12	26931827	26976201	ENSSSCG00000017561	11	+	7.68837090612421e-50	7.31665447654633
6	63820070	63842177	ENSSSCG00000003353	11	-	7.69150131978787e-50	3.1666392391692
14	11216650	11293411	ENSSSCG00000009666	7	+	8.16067484427414e-50	16.8109286810102
11	25064397	25456145	ENSSSCG00000029837	11	+	9.34062351858391e-50	3.4605501904769
4	92094701	92101125	ENSSSCG00000006452	11	-	9.52004436231118e-50	-3.14887099125281
16	32441443	32462344	ENSSSCG00000016888	11	-	9.76932550535707e-50	3.94829978991899
10	19758728	19819314	ENSSSCG00000029411	11	+	9.82551311773651e-50	-2.5674721871573
5	47566270	47609304	ENSSSCG00000025531	4	-	9.82994555745522e-50	12.7897176144588
17	48823538	48843203	ENSSSCG00000007451	4	+	1.00180703606111e-49	12.5252829254938
10	43517282	43530623	ENSSSCG00000011033	11	+	1.02653059284617e-49	-2.65974705509146
8	76482800	76699404	ENSSSCG00000020879	11	+	1.06929694181841e-49	-2.31374735279108
15	92225306	92332385	ENSSSCG00000016031	11	-	1.10987032814231e-49	6.4022897243574
18	45953755	45981843	ENSSSCG00000033943	5	+	1.13972373747586e-49	12.4919370521816
12	20638567	20647993	ENSSSCG00000017414	11	+	1.32873995699556e-49	-2.5750912668544
AEMK02000452.1	1512631	1627281	ENSSSCG00000002525	11	+	1.35369028429226e-49	-3.4236967064605
2	25788692	25884257	ENSSSCG00000013297	11	-	1.43924946113273e-49	-2.63321331850938
9	124848357	125144253	ENSSSCG00000015563	7	+	1.48487424189384e-49	10.2521628925216
3	648003	745319	ENSSSCG00000038777	11	-	1.53688758696886e-49	3.80567385770992
5	62963639	63041739	ENSSSCG00000022925	11	-	1.70545344741092e-49	-3.80347017552411
6	28280337	28283760	ENSSSCG00000034863	11	+	1.70545344741092e-49	-4.87601767381962
14	40642913	40657397	ENSSSCG00000009916	11	+	1.89079880742743e-49	2.89824906655532
X	101824366	101849661	ENSSSCG00000012643	11	+	1.90426500111253e-49	-3.06204871348849
16	149594	233810	ENSSSCG00000039609	11	+	1.96295775320134e-49	-4.2680609465625
9	66696500	66723911	ENSSSCG00000032017	11	+	1.98522685929521e-49	-4.27261098256201
12	24303393	24316764	ENSSSCG00000017525	11	+	2.10213479437236e-49	2.63114533929491
9	27901596	28371503	ENSSSCG00000034879	11	-	2.42392113553924e-49	-2.61291877425317
3	52192908	52234138	ENSSSCG00000008162	11	-	2.89083307567886e-49	5.12736494584548
9	120131616	120325107	ENSSSCG00000015519	11	+	3.0406319931065e-49	-2.74696778021523
1	55551319	55569012	ENSSSCG00000025434	7	-	3.22889117814412e-49	-8.49602472643351
6	131727084	131919163	ENSSSCG00000003761	9	-	3.37363624875843e-49	9.29481921027958
8	55250620	55325388	ENSSSCG00000022283	11	+	3.81200378419184e-49	-2.88404572067726
10	65680315	65704886	ENSSSCG00000036941	11	-	3.96209354288306e-49	4.4105412843126
13	195326598	195335484	ENSSSCG00000021355	11	+	4.10653818215902e-49	2.74452659487765
5	15674016	15692944	ENSSSCG00000029652	11	+	4.33697876667005e-49	3.44128887548403
15	48136361	48241800	ENSSSCG00000015820	11	+	4.41324557030884e-49	-2.56893392151155
13	177369576	177723151	ENSSSCG00000012002	4	-	4.64902762696236e-49	12.8674649294426
12	5642024	5651185	ENSSSCG00000017203	11	+	4.67923187151145e-49	4.22228802980016
1	147446060	147462884	ENSSSCG00000036984	4	-	5.12603654202926e-49	12.6815490674631
13	190273998	190285720	ENSSSCG00000012026	10	-	5.3670358592686e-49	7.48140851041584
[truncated: 7,378 more rows]
