# Supplementary material for: Multi-species annotation of transcriptome and chromatin structure in domesticated animals
Source: BMC Biol. 2019 Dec 30;17:108. doi: 10.1186/s12915-019-0726-5 (PMC6936065; doi:10.1186/s12915-019-0726-5)
Supplement: Supplementary file 4 — Additional file 4 Reference DE genes (all combinations): the archive contains four folders, one for each species (bos_taurus, capra_hircus, gallus_gallus, sus_scrofa). Each folder contains itself two subfolders, one for each model: diffcounts.nominsum (Model 1) and diffcounts.cdvsliver (Model 2). Results of Model 1 are given in: • refgenes.counts.min2tpm0.1.normcounts.diff.readme.idx • refgenes.counts.min2tpm0.1.normcounts.diff.cd4.cd8.bed • refgenes.counts.min2tpm0.1.normcounts.diff.cd4.liver.bed • refgenes.counts.min2tpm0.1.normcounts.diff.cd8.liver.bed Results of Model 2 are given in: • refgenes.counts.min2tpm0.1.normcounts.diff.readme.idx refgenes.counts.min2tpm0.1.normcounts.diff.cd.liver.bed All bed files contain the coordinates and id of the genes found to be differentially expressed between the two conditions. The file also contains the normalized read counts of those genes in the different samples as well as the adjusted pvalue, logFC and normLogFC (see readme.idx file for more details). [file 12915_2019_726_MOESM4_ESM.gz › de.refgn/sus_scrofa/diffcounts.nominsum/refgenes.counts.min2tpm0.1.normcounts.diff.cd4.cd8.bed]

5	63892131	63918669	ENSSSCG00000000687	11	-	3.62325395501667e-314	-9.61592503354526
7	76552548	76673728	ENSSSCG00000022512	11	-	4.61176444885975e-207	6.20415685544065
3	57968376	57986438	ENSSSCG00000008213	11	+	6.12312221322284e-115	6.35202629342347
14	108038395	108303890	ENSSSCG00000010509	11	-	2.91507119238527e-113	4.70042166066323
2	60324484	60347510	ENSSSCG00000037025	11	+	6.21593865964727e-82	3.68451454913429
2	77753608	77759997	ENSSSCG00000032810	11	-	3.27606119502794e-74	3.84100870512827
3	33908966	34015515	ENSSSCG00000007909	10	-	4.15717707651324e-69	6.23016109628736
6	12548130	12555648	ENSSSCG00000002712	8	+	4.31920559104992e-66	7.83300903859539
6	84809530	84830399	ENSSSCG00000003578	11	-	4.02702639547493e-64	4.10878474074982
14	73512659	73520466	ENSSSCG00000010271	11	-	6.04839860238383e-60	3.83587544063873
5	41681452	41879084	ENSSSCG00000000530	11	-	9.46248435281066e-59	4.69956102422291
11	52154492	52155440	ENSSSCG00000009482	9	-	7.06738502548483e-58	8.23779591759901
3	73875999	73910501	ENSSSCG00000008348	11	-	2.71936758510655e-55	3.27199137616927
6	83756866	83766532	ENSSSCG00000040579	11	-	1.2299374343198e-54	3.42201435054289
4	89764620	89785949	ENSSSCG00000006378	11	-	1.447900180337e-54	3.50298829141845
6	165874179	166002943	ENSSSCG00000003917	11	+	9.99339538090429e-54	2.71134692205854
16	35101305	35151841	ENSSSCG00000016916	11	-	1.91049455259981e-53	-2.87859912737212
3	17134863	17257632	ENSSSCG00000007754	11	-	2.38779035946809e-53	4.07623929661075
5	61623449	61659271	ENSSSCG00000040465	11	+	9.66362645598112e-53	3.40343880492928
9	108678512	108693057	ENSSSCG00000023584	11	-	2.93897149579106e-52	5.90322052847433
1	1581994	1698532	ENSSSCG00000004018	11	-	2.9471040531351e-52	-4.68241828123024
5	61724750	61736706	ENSSSCG00000026217	11	-	3.79649113546688e-52	5.16280982835916
3	4134295	4145394	ENSSSCG00000007586	11	+	1.14665884651214e-49	5.05006004325123
2	75082052	75089810	ENSSSCG00000036190	11	-	5.79410300363012e-49	-3.17818774860466
13	197007155	197037676	ENSSSCG00000034378	11	+	6.12636216728011e-49	-2.6095845019317
12	39648597	39659121	ENSSSCG00000017705	11	+	1.72795975144417e-48	3.64304594802063
6	58496088	58497827	ENSSSCG00000003231	11	+	1.9852711546993e-48	2.45123736248387
2	69293566	69295866	ENSSSCG00000028460	11	-	2.38987306899519e-48	2.90433555570758
13	140838660	140948410	ENSSSCG00000026224	11	-	2.48578757613053e-45	2.54543199920003
X	111778505	111789709	ENSSSCG00000030172	11	+	4.62335304315781e-45	-2.69331938990546
9	45506208	45537304	ENSSSCG00000015089	11	-	1.44866830056819e-44	2.86990848141465
4	89242208	89246447	ENSSSCG00000006357	11	-	2.75085687735097e-44	5.86384184539421
14	43121484	43191007	ENSSSCG00000033385	11	+	7.13397305942891e-43	4.57610488329067
3	11353727	11372101	ENSSSCG00000027487	11	+	7.13397305942891e-43	2.48146917471352
7	114175182	114217319	ENSSSCG00000002452	11	-	8.67166333047229e-43	-2.97183546263484
1	221013399	221218875	ENSSSCG00000005235	9	-	7.4076461819759e-42	-6.35363550794782
1	123987529	124043403	ENSSSCG00000004663	11	-	1.52297117129559e-41	4.06225569643661
17	48089536	48101728	ENSSSCG00000007435	10	-	1.71341885431149e-41	6.6654247839739
5	56259456	56283842	ENSSSCG00000032580	11	-	5.53184307227433e-41	3.01744134150032
15	7498896	7632655	ENSSSCG00000021343	11	+	5.21239158805959e-40	2.65030248631305
11	68187326	68191269	ENSSSCG00000031999	11	-	7.32761741169689e-40	2.733335311716
6	55216718	55230669	ENSSSCG00000003212	11	-	2.72280333317975e-39	5.11303210839674
4	95322433	95381338	ENSSSCG00000027628	11	-	4.56952359752449e-39	-2.61274987010143
14	34558890	34606890	ENSSSCG00000009852	11	+	5.22769869140276e-39	2.64256764967647
13	148104945	148192231	ENSSSCG00000023993	11	-	3.2965650420937e-38	3.31129855603801
6	19046798	19098915	ENSSSCG00000021519	11	+	7.4497344243743e-37	2.32144705409593
12	44173376	44213500	ENSSSCG00000017755	11	-	3.76649158571937e-36	3.06409399752247
12	54752496	54973527	ENSSSCG00000039056	11	-	5.48515891084402e-36	2.89387619076401
12	60261554	60281883	ENSSSCG00000018050	11	+	1.80138277905082e-35	-2.29824846868276
13	204798301	204831975	ENSSSCG00000012076	11	+	1.10033621799661e-34	-2.11326439013747
13	14209028	14216499	ENSSSCG00000040057	11	-	2.92549805047231e-34	3.68486677164687
5	22436201	22518418	ENSSSCG00000000423	11	+	3.74579286150878e-33	2.19747739089748
1	126361879	126382617	ENSSSCG00000004672	11	+	4.34987231777499e-33	3.01417995484567
3	39940540	39952857	ENSSSCG00000008038	11	-	2.21246262594678e-32	2.95395229398471
4	89668248	89700971	ENSSSCG00000006374	11	+	2.43053264318042e-32	2.84661409690262
15	131654236	131674493	ENSSSCG00000035592	11	-	3.06223858938427e-32	2.73054498612568
6	19527449	19570893	ENSSSCG00000002815	11	+	3.62349489030467e-32	2.71403738176778
3	59065601	59072525	ENSSSCG00000008228	11	-	3.83756729210311e-32	2.76698803866297
14	14688907	14745981	ENSSSCG00000027568	11	+	4.92328207382598e-32	4.25236981545197
9	45829187	45838974	ENSSSCG00000029395	11	+	9.82145413980046e-32	-2.18117272244748
9	66736666	66761251	ENSSSCG00000015638	11	+	1.09455992670985e-31	4.06115087020883
1	180164453	180299496	ENSSSCG00000036634	11	-	2.74866363773843e-31	2.05129980876661
3	52192908	52234138	ENSSSCG00000008162	11	-	7.55364733948048e-31	-3.83343512947061
9	108703895	108784417	ENSSSCG00000029596	11	-	1.14833022653035e-30	2.81370400689693
6	6433142	6603090	ENSSSCG00000002688	11	-	1.2325236424063e-30	4.554226053944
12	39477693	39480827	ENSSSCG00000038096	11	-	1.47081525250542e-30	2.66060889201437
3	53295743	53406751	ENSSSCG00000008171	11	-	1.93287608830991e-30	-3.71250409778754
3	56750759	56760832	ENSSSCG00000008197	11	+	3.87074318834063e-30	3.67700699517314
3	31539557	31579082	ENSSSCG00000032381	11	+	6.28085312332499e-30	2.18824308830025
18	45562380	45791588	ENSSSCG00000016708	11	+	8.06934870474952e-30	2.73729608355115
5	32475131	32483446	ENSSSCG00000032963	11	-	1.47460276527641e-29	2.13967375738914
4	98218610	98231353	ENSSSCG00000006642	11	+	2.8832265316315e-29	-2.90613637526823
3	57998829	58031823	ENSSSCG00000008217	11	+	7.02121097730214e-29	2.79579920644394
9	124093610	124132942	ENSSSCG00000022292	11	+	1.58181848502316e-28	-2.68210461520576
3	51803156	51844684	ENSSSCG00000032795	11	-	1.97255731118043e-28	-2.12244687949776
2	80251236	80263918	ENSSSCG00000014034	11	-	2.69643687681565e-28	2.32580160756539
12	39491912	39493774	ENSSSCG00000017700	11	+	3.21596950342797e-28	3.26825956198354
7	55197151	55220264	ENSSSCG00000001840	11	-	9.5148947726236e-28	2.88880664531261
7	120513324	120597650	ENSSSCG00000037284	11	-	1.35012325288205e-27	-3.20537534845521
13	46897426	47160117	ENSSSCG00000011497	11	-	1.36766843422554e-27	-3.82788277250256
14	132043158	132103588	ENSSSCG00000010703	8	+	1.36766843422554e-27	7.19182845200211
6	97230139	97240724	ENSSSCG00000038992	10	-	3.13139451848032e-27	6.06607417873652
7	74705060	74731148	ENSSSCG00000001978	11	+	3.27772283769352e-27	2.48189515819038
14	32005371	32043496	ENSSSCG00000009827	11	-	3.29904772330017e-27	2.02574920962742
9	67724538	67827509	ENSSSCG00000015662	8	+	4.1893155770339e-27	-6.63491740788638
8	71838394	71910461	ENSSSCG00000008980	11	-	1.10327962715023e-26	1.92849060191919
4	40001394	40129797	ENSSSCG00000006088	9	-	1.18016838083535e-26	6.72562881513403
13	189432065	189715911	ENSSSCG00000012022	11	-	1.36981256231361e-26	-2.21124768541542
1	9130335	9238992	ENSSSCG00000030535	11	-	1.72603501891961e-26	-2.2836968101579
6	8468111	8485030	ENSSSCG00000040607	11	+	2.02477006251118e-26	-2.7900055435206
12	742004	744644	ENSSSCG00000037364	8	+	2.12411816689747e-26	2.42603227401445
9	115068089	115076464	ENSSSCG00000022226	11	+	4.81057151186817e-26	2.65871853354547
13	98461315	98506380	ENSSSCG00000028623	7	-	5.06192154048016e-26	-8.01924724190217
5	63418481	63514566	ENSSSCG00000034914	9	-	6.04569453289997e-26	4.47589044997538
5	61624595	61629234	ENSSSCG00000000640	11	+	7.88531586073291e-26	5.39589514601491
13	29749846	29777076	ENSSSCG00000011326	11	+	9.48747651621571e-26	2.18234600081848
10	64948516	65001142	ENSSSCG00000022849	11	+	1.0165710268748e-25	-2.56968023096621
17	51153154	51200273	ENSSSCG00000007463	11	-	1.05898058732532e-25	4.68734024244335
14	104194318	104204017	ENSSSCG00000036314	11	+	1.12039943255454e-25	2.97018191967121
9	9653740	9740286	ENSSSCG00000014853	11	-	1.49098370813096e-25	2.28300819395336
1	31722507	31797460	ENSSSCG00000004193	11	-	2.68330322824419e-25	-2.12914093412274
4	81894723	81937400	ENSSSCG00000006296	10	-	6.23361352529471e-25	-3.307305307712
15	131614675	131628624	ENSSSCG00000016267	11	+	9.85646620704386e-25	1.96012484127832
2	6442687	6450567	ENSSSCG00000012970	11	-	1.3949219976569e-24	2.14899719967342
9	102868908	102875891	ENSSSCG00000015413	11	+	1.3949219976569e-24	2.09516811490555
1	16463707	16501366	ENSSSCG00000004109	11	+	1.44116341731425e-24	-2.55353734894967
8	55862188	55884117	ENSSSCG00000008898	11	-	1.65149488271384e-24	2.91728901854256
6	39786955	39797573	ENSSSCG00000002852	11	+	1.76303771450104e-24	2.947219325935
1	107997284	108132782	ENSSSCG00000021588	11	+	2.63880317842172e-24	1.99204362720603
6	63514727	63520039	ENSSSCG00000038351	9	-	5.95499281898187e-24	-2.57817350232326
8	37936704	37963899	ENSSSCG00000037950	11	+	7.03692512595919e-24	1.93194621364957
16	34281370	34290407	ENSSSCG00000016903	11	+	3.19373738305443e-23	3.59378380182112
6	67316818	67365701	ENSSSCG00000003376	11	-	3.44331871911072e-23	-2.34587117329069
14	64326460	64465282	ENSSSCG00000028327	11	-	6.92081450239742e-23	2.98290630720412
4	110720946	110790109	ENSSSCG00000006831	11	+	7.66870055144494e-23	5.20620554500641
1	86417485	86481523	ENSSSCG00000032015	11	-	9.04977410204485e-23	-2.94412144274048
16	4105164	4271033	ENSSSCG00000016784	11	-	9.05653481622891e-23	-2.00315376960959
4	93240209	93257206	ENSSSCG00000006465	9	+	9.87173726037077e-23	5.16843143583302
8	112539188	112651269	ENSSSCG00000009141	11	-	2.01075777816311e-22	-2.58233828925945
8	41402321	41492977	ENSSSCG00000008842	9	+	4.17114161768227e-22	7.69504649996603
3	126920973	127083615	ENSSSCG00000008642	11	-	6.43758079795268e-22	-1.80728335479312
18	37416928	37599931	ENSSSCG00000016657	11	+	7.71356373187738e-22	1.94072602288717
5	62244911	62259578	ENSSSCG00000039708	10	+	8.65646349159004e-22	6.15614751575547
6	29997764	30056713	ENSSSCG00000002828	11	-	9.47218773646913e-22	1.96009536082638
4	106687786	106758094	ENSSSCG00000006764	11	+	1.08828662847949e-21	1.85684856874801
12	34631673	34694784	ENSSSCG00000017640	10	-	1.64225405316207e-21	4.69467330060929
5	63760466	63782148	ENSSSCG00000025537	11	-	1.92829193346895e-21	1.49847453331629
10	50540159	50680154	ENSSSCG00000011074	11	+	2.26776456121959e-21	2.35777238953433
AEMK02000452.1	2542462	2581511	ENSSSCG00000035093	11	+	3.10536747888668e-21	4.63781723261743
X	43302538	43324623	ENSSSCG00000012300	11	-	3.95143046204525e-21	-3.47110309969809
4	88591280	88805299	ENSSSCG00000006346	11	-	4.12073098337116e-21	1.67126537128632
14	35381820	35452213	ENSSSCG00000009859	11	+	4.88835192762533e-21	1.90827303766823
9	108799792	108971648	ENSSSCG00000024136	10	-	5.23414716172885e-21	6.0066374404988
2	74300663	74304559	ENSSSCG00000013514	10	+	5.50536703134396e-21	-4.45608214869147
14	47879316	47902699	ENSSSCG00000010017	11	+	8.91134551665098e-21	2.13099740149904
1	132904274	133016243	ENSSSCG00000039393	8	-	1.08433854372543e-20	9.18707371838763
4	1443554	1446003	ENSSSCG00000037524	7	+	1.09578018868961e-20	6.13588473358414
1	112677819	112901999	ENSSSCG00000004587	10	+	1.29028404971033e-20	6.16830937152659
5	10031224	10038476	ENSSSCG00000029945	11	-	1.91805254839583e-20	3.13034573351807
4	82432203	82436180	ENSSSCG00000006298	10	-	2.01523922747697e-20	5.29082789532963
8	32353245	32367348	ENSSSCG00000022945	9	+	2.59128864002519e-20	7.76680658759245
13	203325409	203376209	ENSSSCG00000012071	7	+	3.15431214451777e-20	-7.64717104403046
18	29027810	29285386	ENSSSCG00000016629	11	-	3.16556761440101e-20	2.56979331014497
14	2056293	2162059	ENSSSCG00000009589	11	+	4.81017249850788e-20	3.4391402651884
2	84105654	84135729	ENSSSCG00000029710	11	-	4.96693463848619e-20	-2.30739367434075
2	125431	129890	ENSSSCG00000038912	11	-	5.11628306404001e-20	-1.78995781858048
9	66696500	66723911	ENSSSCG00000032017	11	+	1.88420679756366e-19	2.56814574408402
15	124318270	124463060	ENSSSCG00000025993	11	+	1.91725797187468e-19	-2.30392895390308
18	52884630	52905213	ENSSSCG00000035077	11	+	2.68871115754635e-19	-2.76713577129046
6	59092654	59100390	ENSSSCG00000022675	11	+	2.75185796167687e-19	4.21626585721746
6	83727062	83746807	ENSSSCG00000033539	11	-	2.99441007443434e-19	2.97450881601612
6	48888930	48918306	ENSSSCG00000023228	11	-	3.18031716427426e-19	4.63905356721341
7	114035382	114541592	ENSSSCG00000002451	11	+	4.75232406810439e-19	1.52801576079048
13	121868610	121957884	ENSSSCG00000011782	11	-	4.87274926134223e-19	-1.81110448866281
17	36070837	36201223	ENSSSCG00000007249	11	-	4.99508450350117e-19	1.58057213332163
3	103612658	103815997	ENSSSCG00000008504	11	-	5.52892507076192e-19	-3.0533788370039
6	51641622	51662472	ENSSSCG00000040410	11	-	1.31319553740093e-18	2.20723978933765
17	41185877	41221710	ENSSSCG00000023522	11	-	1.41789292900458e-18	-2.20366681915287
7	59094970	59120257	ENSSSCG00000023165	11	+	1.57379250966341e-18	2.52020649817567
6	145212979	145279893	ENSSSCG00000003799	11	-	2.55480593897863e-18	1.71980401434569
5	10628866	10650205	ENSSSCG00000029668	11	+	4.35213921620758e-18	1.59694194127335
9	49783438	49813649	ENSSSCG00000015137	11	+	4.50050109533954e-18	3.08190042296249
17	19588019	19630085	ENSSSCG00000007067	11	-	4.66604282117379e-18	-2.05042704180941
15	132127394	132135625	ENSSSCG00000033015	8	+	4.91054424850735e-18	11.3541470740387
4	96007027	96012310	ENSSSCG00000031053	11	-	5.20618433759466e-18	4.27824373188532
7	9735934	9853732	ENSSSCG00000035867	11	-	5.67671991663967e-18	2.16380535928598
13	145997738	146105696	ENSSSCG00000011915	11	-	8.63277233265094e-18	-2.36611401111962
6	17292769	17302627	ENSSSCG00000002754	9	+	1.06975588075012e-17	4.6860020780102
12	3643928	3647009	ENSSSCG00000036956	11	+	1.10911444816084e-17	-2.3710899453135
2	6701339	6723929	ENSSSCG00000012985	11	+	1.64347906200627e-17	-2.68801387870253
10	40910547	40998561	ENSSSCG00000011020	11	+	2.76340473173411e-17	-3.02993442136811
2	74304633	74314315	ENSSSCG00000013513	7	+	2.76340473173411e-17	-7.61946767248764
1	136525960	136590965	ENSSSCG00000004807	11	+	2.94119527993592e-17	1.98843619955339
3	93970550	94012662	ENSSSCG00000031261	11	-	2.95127795916074e-17	2.5580092930213
6	105506139	105600687	ENSSSCG00000031942	8	+	3.02156379209073e-17	-5.1721554956474
11	68145058	68319939	ENSSSCG00000009516	11	+	3.47867380902419e-17	1.47803023243193
12	50387652	50445295	ENSSSCG00000017880	11	+	7.10975668346076e-17	2.69291266784314
AEMK02000355.1	14078	30402	ENSSSCG00000031085	10	-	8.85955375533036e-17	4.67596506771547
14	29997199	30066258	ENSSSCG00000009787	11	-	8.89296223353972e-17	1.87311198423762
5	59244701	59268025	ENSSSCG00000036723	11	-	9.68414387418847e-17	2.34393159944646
6	107282848	107314644	ENSSSCG00000003702	7	+	9.83712278879208e-17	-7.1486343938919
3	46481206	46546753	ENSSSCG00000023050	9	-	1.13622942143842e-16	5.37428359812183
15	8853968	8983053	ENSSSCG00000015673	11	-	1.79162303042121e-16	2.21644021483502
6	82401035	82483729	ENSSSCG00000038994	11	+	2.34218278254433e-16	1.96289883393685
7	24969033	24977270	ENSSSCG00000001457	11	-	3.25003747134952e-16	1.57374946360479
5	63885714	63890674	ENSSSCG00000000680	6	-	3.82130995138503e-16	-10.4736202195235
3	18402775	18404404	ENSSSCG00000040162	7	+	4.85914340624196e-16	-5.76435187786091
6	85237718	85272333	ENSSSCG00000031788	11	-	5.42013201335208e-16	3.77305079116643
10	40709926	40746355	ENSSSCG00000020705	11	-	6.87698589958267e-16	2.33611229313507
14	74335212	74733166	ENSSSCG00000010278	11	+	7.26370789225637e-16	-3.02831589154736
7	25119277	25125106	ENSSSCG00000001469	11	-	7.6160369129418e-16	1.7827133993612
8	110241223	110367994	ENSSSCG00000031348	11	-	7.79145714610802e-16	-2.59385956983494
2	113822531	114206930	ENSSSCG00000027074	11	+	8.07338205506627e-16	2.19953440854539
7	1719749	1732621	ENSSSCG00000031615	11	-	8.22663569434285e-16	1.34224736791234
2	76049087	76083558	ENSSSCG00000033949	11	+	9.52320245558168e-16	-1.43894706474994
12	23952815	23974613	ENSSSCG00000017515	11	+	9.81156262229641e-16	2.9866436385766
16	34262412	34274223	ENSSSCG00000016902	11	+	1.00413131300281e-15	3.48125139662381
18	19208503	19285134	ENSSSCG00000016567	11	-	1.03663299454257e-15	-3.25717316253085
12	21857285	21871767	ENSSSCG00000017466	11	+	1.20179980054206e-15	-1.54946146947998
3	42632917	42649526	ENSSSCG00000008077	11	+	1.4782758548617e-15	-1.66699942168959
14	9258113	9434099	ENSSSCG00000009650	11	+	2.01432443804327e-15	2.12681273403346
1	13715671	14042954	ENSSSCG00000004081	11	+	2.10266671932193e-15	1.52476875054288
2	151571189	151632052	ENSSSCG00000038453	11	+	2.13078576786265e-15	2.00557063829666
3	120994986	121069907	ENSSSCG00000008617	11	+	2.25755414059382e-15	1.35020212482338
15	107127599	107162919	ENSSSCG00000028561	11	+	2.27437516082124e-15	-2.01756516162056
14	24395885	24722235	ENSSSCG00000009748	8	+	2.40730851544483e-15	-5.95742203405791
3	76938108	76970515	ENSSSCG00000028282	11	-	2.57987410900339e-15	-1.71111030184957
AEMK02000479.1	30176	37558	ENSSSCG00000003282	11	+	2.89662677492238e-15	3.66544663349834
16	46434813	46523623	ENSSSCG00000016958	11	+	2.94726533108174e-15	1.5146972811106
1	250418138	250540491	ENSSSCG00000005449	11	-	2.97984794934256e-15	3.38201872565353
7	120911352	121060837	ENSSSCG00000037105	11	+	2.9919108266158e-15	-1.34832783190344
17	46783776	46847500	ENSSSCG00000007371	11	+	3.10169054384874e-15	1.6866452098301
14	61331107	61359479	ENSSSCG00000010199	8	+	6.37762489140433e-15	6.85683157708648
12	47113648	47129069	ENSSSCG00000017810	11	-	6.5630894230351e-15	3.97633843561273
6	83462322	83475564	ENSSSCG00000029558	9	+	6.59535179243573e-15	5.95999735502389
X	125158153	125209035	ENSSSCG00000012824	11	-	6.59535179243573e-15	1.40417458736578
18	23019746	23036484	ENSSSCG00000016599	11	+	7.07255405112679e-15	5.03511943906336
12	23996498	24010454	ENSSSCG00000017517	11	+	7.23817002798411e-15	1.99936691292857
15	31159216	31295897	ENSSSCG00000039185	11	-	8.81278502635729e-15	2.44223214485341
1	238680809	238826387	ENSSSCG00000005358	11	-	8.85338077260606e-15	3.27701219502132
2	144301191	144778086	ENSSSCG00000014399	11	+	1.16295854748125e-14	1.29808345236377
7	24882195	24914037	ENSSSCG00000001455	11	-	1.1836473811615e-14	1.57846160512649
1	252754817	252956104	ENSSSCG00000005465	11	-	1.31785698683218e-14	2.59714636050921
4	103622061	103677380	ENSSSCG00000006733	11	-	1.52053007994105e-14	1.40264264527089
2	51502599	51519400	ENSSSCG00000034569	11	+	1.56315280227869e-14	-2.24248089340582
3	42599584	42622708	ENSSSCG00000022237	11	+	1.69695912408561e-14	-1.22471276685682
X	54823388	54856714	ENSSSCG00000012828	11	+	1.73511838167571e-14	-2.08148943268361
6	82528974	82560557	ENSSSCG00000032686	11	-	1.85859982692659e-14	1.47238500884009
2	56892802	56978010	ENSSSCG00000013940	11	-	1.94708247404302e-14	-2.07929720691323
14	97487116	97490450	ENSSSCG00000010428	8	-	2.16138985297781e-14	9.28720189884505
7	51731033	51822353	ENSSSCG00000035432	11	+	2.38984784303471e-14	1.55733627736994
2	69224976	69267971	ENSSSCG00000013642	11	+	2.47883768801286e-14	2.82235034453464
3	164187	202150	ENSSSCG00000020813	11	+	2.47883768801286e-14	-2.81259433029306
6	157749920	157812999	ENSSSCG00000037559	11	-	2.48166077253001e-14	2.18404093953068
14	87743387	87891780	ENSSSCG00000010360	11	+	3.14326977404714e-14	3.25376851042135
11	366360	442290	ENSSSCG00000022957	11	+	3.23110329694014e-14	-2.1047533632176
16	71980467	71989011	ENSSSCG00000036438	7	-	3.79940156398642e-14	-6.65200141185378
7	31222486	31297939	ENSSSCG00000001539	11	+	4.25859553881706e-14	-1.235217965872
1	152882735	152979845	ENSSSCG00000038398	11	+	4.36670782757314e-14	1.50423860213026
2	26579331	26784067	ENSSSCG00000013303	11	+	4.55656615318428e-14	2.96838341772285
15	96593069	96855745	ENSSSCG00000016064	6	-	6.78832582784724e-14	-7.41127832289098
13	151155551	151234780	ENSSSCG00000027275	11	-	7.53010735579357e-14	-1.84776862188115
7	91109454	91133202	ENSSSCG00000002290	7	-	8.68388297755401e-14	-6.40038306826047
6	63524076	63526641	ENSSSCG00000003331	7	-	9.40486364279165e-14	-4.00556049734127
17	62596940	62608762	ENSSSCG00000038405	7	-	1.04125941150192e-13	3.0446545884174
8	132035776	132200420	ENSSSCG00000026655	11	-	1.04125941150192e-13	-1.8855683363202
8	879206	895912	ENSSSCG00000030827	11	+	1.13560441367539e-13	2.04325622089316
5	22885433	22897508	ENSSSCG00000000433	11	-	1.24474166868093e-13	-2.08616572009859
7	90955523	91055913	ENSSSCG00000002287	11	+	1.58616102571881e-13	-2.11654072980591
13	66350605	66416831	ENSSSCG00000011570	11	+	1.59989185593623e-13	1.56224430961298
1	163084038	163103463	ENSSSCG00000038071	8	-	1.69688535404204e-13	5.55389994117111
5	32599300	32604736	ENSSSCG00000000482	4	-	1.75177935195107e-13	-5.84076954407782
1	138341157	138511314	ENSSSCG00000028771	11	+	1.94186513448033e-13	1.26866914218374
15	107282926	107289103	ENSSSCG00000016122	8	+	1.95036548326297e-13	-2.83652105158834
5	17358041	17367324	ENSSSCG00000000234	11	+	2.23401852372787e-13	2.72538355412301
2	44890123	44960999	ENSSSCG00000033786	11	+	2.31942878016622e-13	1.36477911844173
3	117609026	117648384	ENSSSCG00000030115	11	+	2.4302362233526e-13	-1.83076929107925
16	17629407	17660079	ENSSSCG00000032931	7	+	2.46189935658152e-13	-9.28392530248657
4	97704808	97730106	ENSSSCG00000006621	10	-	2.48523947630648e-13	3.04410263693634
16	45383206	45561352	ENSSSCG00000016956	11	+	2.82074263951978e-13	-1.92687345621925
13	43548995	43869444	ENSSSCG00000011485	8	+	2.87623119003792e-13	7.15731400271309
17	54557573	54559861	ENSSSCG00000034702	7	+	3.60775986548434e-13	-8.10138758166916
3	32450509	32493232	ENSSSCG00000037065	11	+	4.40159471850308e-13	3.15623509326503
5	79492686	79554896	ENSSSCG00000000839	11	+	4.47147435926975e-13	3.0840282632181
8	1583172	1619038	ENSSSCG00000022004	11	+	4.63612471741619e-13	1.76283623722061
Y	4600240	4667658	ENSSSCG00000038226	11	+	5.51634800547759e-13	-1.08646058271055
16	37296594	37305877	ENSSSCG00000016925	11	-	6.56736199484215e-13	-1.47380980885841
9	70678581	71310252	ENSSSCG00000015307	10	+	7.21792301623448e-13	-4.95506346211652
14	40229754	40239952	ENSSSCG00000040546	11	-	7.85704597659992e-13	1.70058909910924
12	52177242	52229370	ENSSSCG00000017924	11	+	8.2646249130978e-13	1.20332772774087
1	121629032	121913168	ENSSSCG00000004646	11	+	8.54359450910498e-13	3.17342173622513
2	75437200	75457061	ENSSSCG00000029279	11	-	1.2368690359494e-12	-1.58330014705908
5	15592665	15646060	ENSSSCG00000025114	11	-	1.61543697170154e-12	-1.39023805430872
10	10190879	10216175	ENSSSCG00000010829	11	+	1.63339019968728e-12	2.04266220441836
1	33146523	33196046	ENSSSCG00000004202	11	+	1.81283535867075e-12	1.71132783157274
12	22466380	22562319	ENSSSCG00000017494	11	+	2.01389498921875e-12	1.24101968778078
12	43543191	43548564	ENSSSCG00000017749	11	+	2.08090421319124e-12	1.34290995862572
8	75770346	75890248	ENSSSCG00000029200	11	-	2.08500512562244e-12	1.52699092624161
6	50461379	50478437	ENSSSCG00000003061	11	-	2.22926429907806e-12	-1.45271363810992
X	70334543	70431606	ENSSSCG00000012467	10	+	2.28323596767443e-12	5.6840595059867
8	20592120	20609036	ENSSSCG00000032413	11	+	2.51394566913286e-12	-1.62860279520744
12	25426078	25444517	ENSSSCG00000035224	11	+	2.92512840862388e-12	1.59247306160339
12	22975512	22986846	ENSSSCG00000017507	6	-	4.21927597006228e-12	-7.73706195752865
7	13845941	13901253	ENSSSCG00000001074	11	+	4.4227456126119e-12	-1.19633376462474
9	85996280	86033388	ENSSSCG00000015362	11	+	4.57365296321349e-12	-1.91607311625664
10	933789	940311	ENSSSCG00000037241	11	-	4.7941593458428e-12	1.506844810513
6	149747859	149971847	ENSSSCG00000003818	9	+	4.79978868095172e-12	6.7422321422965
9	65073737	65154538	ENSSSCG00000015283	11	-	5.14943291588824e-12	-1.41558607033312
8	20456242	20609280	ENSSSCG00000008762	11	+	5.91566474023735e-12	-1.28047629768425
3	40756456	40762895	ENSSSCG00000033234	4	-	5.93208335365208e-12	10.1787370750798
1	246147514	246257380	ENSSSCG00000005423	11	-	5.98581141812721e-12	1.49282913510955
8	131634190	131701255	ENSSSCG00000009226	11	+	6.08335875281164e-12	2.38357687657204
3	58862990	58919551	ENSSSCG00000008227	11	+	6.64903310520356e-12	1.20207880049665
4	124367735	124600581	ENSSSCG00000006901	10	+	7.06748462897622e-12	3.48716287636395
6	85010745	85030723	ENSSSCG00000003584	11	+	7.07788222000467e-12	2.02953127295587
2	7077017	7082832	ENSSSCG00000013004	11	-	7.39265803897205e-12	1.75783384306689
12	51480489	51495544	ENSSSCG00000033238	11	+	7.69879337545881e-12	3.5438630205166
5	46029675	46223524	ENSSSCG00000000549	11	-	8.09934125765831e-12	-2.67749489791189
6	108115885	108227744	ENSSSCG00000003705	11	+	8.22371530761269e-12	2.62594487472404
13	207103417	207115909	ENSSSCG00000022246	11	-	9.85818762915999e-12	1.36447458839936
5	8986461	9007462	ENSSSCG00000033327	11	+	1.08372065950298e-11	2.97710570073606
8	80675000	81024501	ENSSSCG00000009029	11	-	1.27482640624211e-11	-1.8453740808193
X	34522908	34661005	ENSSSCG00000012238	10	+	1.31578934558823e-11	-3.18493116343868
1	162076965	162145116	ENSSSCG00000004917	11	-	1.34324542937679e-11	-1.23227044908832
16	65715624	65814756	ENSSSCG00000017052	11	+	1.35215799436077e-11	-1.67316451093272
2	58617321	58634450	ENSSSCG00000034887	11	+	1.35236356812945e-11	-1.36977159585006
9	66838062	67117315	ENSSSCG00000015645	11	+	1.37531669077032e-11	1.1844950866801
6	163066160	163216478	ENSSSCG00000031300	11	+	1.42047222126208e-11	-2.10541891790685
15	17544801	17919559	ENSSSCG00000015701	11	-	1.43503809547486e-11	-1.1559279507477
3	18288933	18299479	ENSSSCG00000040682	11	-	1.61817249421063e-11	1.13883474829543
AEMK02000452.1	660879	799618	ENSSSCG00000002540	11	+	1.62719565503246e-11	-1.1174833350095
9	665306	702718	ENSSSCG00000014568	11	+	1.65360442732641e-11	-2.32887024086136
3	25393190	25422556	ENSSSCG00000026453	10	-	1.66903782225011e-11	-3.89928018373167
1	162175446	162305308	ENSSSCG00000004918	11	+	1.73786320821894e-11	-1.56567951424921
12	45756645	45761937	ENSSSCG00000017789	11	-	1.82996391448586e-11	2.19365953092343
6	108859795	108968691	ENSSSCG00000003710	11	+	1.87836779412262e-11	-1.21121163689305
6	48709063	48713338	ENSSSCG00000025448	11	-	1.92058734082497e-11	1.52589222116976
6	72556233	72599238	ENSSSCG00000003439	11	-	1.93758456507244e-11	-1.546136391518
12	49810053	49899055	ENSSSCG00000017869	11	-	1.94845750544961e-11	1.80901395498903
14	43049088	43186729	ENSSSCG00000009953	8	+	2.06720622449107e-11	6.18205474375744
13	147623211	147643946	ENSSSCG00000021511	11	+	2.20811856863949e-11	2.59417345673697
2	49242733	49691760	ENSSSCG00000013409	11	+	2.20811856863949e-11	-1.26661494951934
10	57122021	57355222	ENSSSCG00000011103	11	-	2.49389390725746e-11	-2.75953365232347
7	1987772	2131627	ENSSSCG00000001004	11	-	2.99262377024499e-11	-2.55104390293412
7	23874899	23885551	ENSSSCG00000036796	10	-	3.06513930663335e-11	2.21211871104272
2	8115289	8129980	ENSSSCG00000022687	11	-	3.15128464651407e-11	1.32385083424496
5	18217574	18222833	ENSSSCG00000000253	8	+	3.16829372740058e-11	-4.66610623629162
2	71574516	71602818	ENSSSCG00000013572	11	-	3.16993236349211e-11	1.15925350053205
2	68378943	68405864	ENSSSCG00000022738	8	+	3.3249519528352e-11	-4.18876666651325
15	55491136	55508455	ENSSSCG00000015850	11	+	3.75662094685337e-11	1.89055212953845
5	33168645	33264379	ENSSSCG00000023630	11	-	3.77631925459948e-11	3.35126149694015
6	92430204	92432137	ENSSSCG00000033892	11	-	3.8704595751792e-11	3.36383796880626
12	23495579	23568749	ENSSSCG00000018056	11	+	4.05405119520813e-11	2.20317822921287
1	139494120	139624607	ENSSSCG00000004823	11	+	4.35060825987477e-11	2.41006797823968
6	82186309	82226131	ENSSSCG00000024818	11	+	4.64875029763383e-11	-1.25461847558246
3	17817567	17858086	ENSSSCG00000007797	11	-	4.68488003131701e-11	1.36603481990813
1	248604821	248609718	ENSSSCG00000005437	11	-	4.9831414557601e-11	-1.79884055390807
5	14102010	14177584	ENSSSCG00000032861	11	+	4.9831414557601e-11	2.81179230391206
6	4806013	5684863	ENSSSCG00000002684	10	-	5.04597857714781e-11	-6.03169266462381
9	45902049	45950115	ENSSSCG00000024578	11	+	5.3818570650992e-11	-2.04290184951194
12	25322539	25335894	ENSSSCG00000027677	11	-	5.53868057797519e-11	2.1563467249118
6	74651796	74668434	ENSSSCG00000003458	11	+	6.68528506920627e-11	1.16020104192066
5	77781713	77795179	ENSSSCG00000000811	11	+	6.75421595050673e-11	-1.28827201759766
18	47298299	47491238	ENSSSCG00000016715	11	+	6.79114882687694e-11	1.58603898106313
12	5535336	5539715	ENSSSCG00000017199	11	+	7.14466578133211e-11	-1.9840075543986
11	5985726	6000701	ENSSSCG00000009322	11	-	8.55875052050133e-11	1.53536188412138
9	19615316	19734700	ENSSSCG00000014909	11	-	9.2483357976937e-11	1.69259720410434
15	54539233	54725392	ENSSSCG00000015846	11	-	9.43553673473747e-11	1.39036145639111
18	11416063	11462137	ENSSSCG00000016519	9	-	9.59966632515213e-11	-3.08312187502949
3	37460880	37511876	ENSSSCG00000007927	8	+	9.89744607185092e-11	-5.16740530495595
12	51154484	51198236	ENSSSCG00000017894	11	-	1.11711490806996e-10	1.3022253455131
17	62459101	62506473	ENSSSCG00000031746	5	-	1.15350755804544e-10	7.5739395664311
11	78343065	78402093	ENSSSCG00000037561	11	+	1.16690989428876e-10	-1.2156624455386
9	41639530	41836718	ENSSSCG00000030095	11	+	1.19771371562581e-10	3.18501480559532
5	21331467	21356183	ENSSSCG00000000370	11	+	1.24383157289699e-10	-1.03616434676688
17	43993709	44006188	ENSSSCG00000007359	8	+	1.62239186423409e-10	-3.80400750490314
5	49749764	50161468	ENSSSCG00000000567	8	+	1.74756100779122e-10	7.00724416687916
5	93303518	93309678	ENSSSCG00000037910	11	+	1.76804270985913e-10	1.32324870003653
10	16915571	16923468	ENSSSCG00000035213	11	+	1.78081915786478e-10	-1.34605361518539
15	65431378	65681218	ENSSSCG00000015878	11	+	1.83240787656744e-10	-2.11389747064158
5	4152071	4195613	ENSSSCG00000000018	11	+	1.92097706410702e-10	1.59104983423449
8	113824510	113946000	ENSSSCG00000009148	11	+	2.06388845801347e-10	-1.12990721291642
2	12250154	12260985	ENSSSCG00000033703	11	-	2.17700137423811e-10	-2.70104183086524
9	87449659	88186740	ENSSSCG00000015368	11	+	2.26108899928073e-10	3.49688108167429
2	131016429	131109303	ENSSSCG00000014255	11	+	2.41424010515064e-10	-1.22230848757537
5	6604282	6654438	ENSSSCG00000000040	11	-	2.91611760243169e-10	-1.27257997181536
17	40117359	40171904	ENSSSCG00000027806	11	-	3.43370393707743e-10	-1.25846599556281
13	29383302	29387881	ENSSSCG00000024344	11	+	3.50545576219634e-10	1.47304321120104
1	190625292	190678472	ENSSSCG00000005096	11	+	3.79913012264545e-10	-1.24390503094609
9	90766786	90807292	ENSSSCG00000015380	11	-	3.79913012264545e-10	-1.07283921552441
8	371359	378380	ENSSSCG00000036512	8	+	3.94173854526193e-10	-3.8831961994871
18	43209178	43509597	ENSSSCG00000016687	11	-	3.95282504929839e-10	1.34659097067696
6	83318410	83329669	ENSSSCG00000003551	11	-	4.44394735262891e-10	2.1949902326862
6	3041416	3060685	ENSSSCG00000034980	11	-	5.04023590763807e-10	1.69922163396415
3	53831352	53899241	ENSSSCG00000008175	11	+	5.4280936687443e-10	-1.66986750152444
5	62506008	62523810	ENSSSCG00000000663	11	-	5.55268565860392e-10	1.17716512777226
6	36342805	36365773	ENSSSCG00000037263	11	+	6.09059246464439e-10	1.30323688267965
4	90680980	90699040	ENSSSCG00000006397	10	-	6.37203212954878e-10	4.51758164281986
1	72552767	72763556	ENSSSCG00000004371	11	+	6.83266494426392e-10	-1.028849980319
12	20902394	20931205	ENSSSCG00000017428	11	+	7.13347385571944e-10	-1.27304485766665
7	112268300	112519208	ENSSSCG00000002436	11	-	7.40939436258181e-10	2.32098006739059
7	25133493	25138086	ENSSSCG00000001470	11	-	7.40939436258181e-10	1.05940927687365
3	101753284	101802062	ENSSSCG00000020878	11	+	7.46478900273203e-10	-1.00942980321689
1	256545162	256780763	ENSSSCG00000005498	7	+	7.50977703882831e-10	7.95242817700787
8	119429973	119754650	ENSSSCG00000009172	11	+	7.50977703882831e-10	1.20946770824982
6	54210608	54217287	ENSSSCG00000003158	7	+	9.32142618911878e-10	-4.70278545776629
18	11533182	11666127	ENSSSCG00000016520	11	+	9.40203339734469e-10	-1.41787201135568
1	8453507	8536381	ENSSSCG00000004057	11	-	9.40203339734469e-10	1.83030363096596
8	18807731	18914004	ENSSSCG00000023001	11	-	9.40203339734469e-10	-1.2998957905722
12	12882381	13268605	ENSSSCG00000017268	11	+	9.7297463490916e-10	-1.34296781233594
5	34003185	34053898	ENSSSCG00000000500	11	+	9.7297463490916e-10	-1.19615215395896
5	64420178	64459820	ENSSSCG00000022230	11	-	9.86747612882402e-10	-2.14680258447858
5	64319043	64335527	ENSSSCG00000000708	11	+	9.94220838561954e-10	1.1078795389075
1	273037559	273066914	ENSSSCG00000040709	11	+	1.0021218133276e-09	-1.06155313313068
13	182209774	182228630	ENSSSCG00000012014	11	-	1.02855196446811e-09	1.65841107231281
1	95625800	95727801	ENSSSCG00000004497	10	-	1.2245169500961e-09	4.80543991855114
2	77619198	77644587	ENSSSCG00000039575	11	-	1.22693501694686e-09	-1.40518256657227
6	83089948	83228777	ENSSSCG00000023235	11	+	1.25452309513243e-09	-1.21872659591098
13	91382108	91388414	ENSSSCG00000036844	11	-	1.40285782872916e-09	1.07072542809037
13	65372435	65516579	ENSSSCG00000033624	11	-	1.70904378852123e-09	2.0979706347131
1	116293343	116320256	ENSSSCG00000004607	11	+	1.81916170356957e-09	-3.33903399208167
13	138595972	138681573	ENSSSCG00000030305	11	-	1.86881189707306e-09	-1.45437271148618
5	47728987	47848475	ENSSSCG00000000559	11	-	1.91834247005735e-09	-1.46176838699793
2	81372438	81390232	ENSSSCG00000014056	11	+	2.03285097872531e-09	-1.07694180741031
2	70732529	70751869	ENSSSCG00000026994	11	+	2.03676010075047e-09	1.30769490497349
6	64964418	65010378	ENSSSCG00000021490	8	+	2.05602916446115e-09	7.19205309411138
1	268389482	268402517	ENSSSCG00000005628	11	-	2.0721852973009e-09	1.08881012315361
16	32185483	32295491	ENSSSCG00000016885	11	+	2.1883148202867e-09	2.04041442298932
2	141510748	141513267	ENSSSCG00000037898	11	+	2.18859179190226e-09	3.31209338646484
6	67316825	67321407	ENSSSCG00000040001	11	-	2.67355202708659e-09	-1.63991820362132
2	65954243	66057045	ENSSSCG00000013742	11	-	3.21066876839655e-09	-1.48977814489512
3	51803382	51951768	ENSSSCG00000008159	11	-	3.2664224042691e-09	-2.25634979414348
5	59869896	59961837	ENSSSCG00000032097	11	+	3.28995443353333e-09	-1.08459413488513
13	34465046	34544100	ENSSSCG00000028184	10	+	3.37509912645375e-09	4.31525785467537
16	71368163	71380972	ENSSSCG00000017082	7	+	3.43661823694095e-09	-5.09700936423381
14	108958801	108986707	ENSSSCG00000010523	11	+	3.55823380449772e-09	-1.48029419295104
1	264045669	264195963	ENSSSCG00000005582	11	-	4.24802577165483e-09	1.41585407703321
13	131662534	131665648	ENSSSCG00000011828	11	+	4.41875119689464e-09	1.50263851260891
9	136496364	136571220	ENSSSCG00000022009	11	-	4.79244400712584e-09	1.70062799581083
9	64731739	64779300	ENSSSCG00000015277	10	+	4.79244400712584e-09	4.84430847049962
18	40485923	40532730	ENSSSCG00000021250	11	-	4.92672594206937e-09	-1.04101454487557
15	31778584	31790452	ENSSSCG00000035189	11	-	4.99567568237883e-09	-2.33679704079364
2	150260182	150423211	ENSSSCG00000014430	11	+	4.99567568237883e-09	2.51346496517126
6	85327650	85350793	ENSSSCG00000029438	11	+	5.42560112064186e-09	1.44655419881372
7	41344803	41426343	ENSSSCG00000001718	11	-	5.7533159252741e-09	-1.25844615980252
1	254078729	254156331	ENSSSCG00000005480	11	+	5.96395540860221e-09	1.18302268308424
X	108471405	108612875	ENSSSCG00000012676	11	-	5.98474818674941e-09	-1.43933695513115
12	18881436	18895957	ENSSSCG00000017356	9	+	6.06025624113928e-09	4.75828046985976
2	74487428	74497310	ENSSSCG00000013504	4	+	6.57468030898075e-09	7.75449498518216
4	97860915	97894329	ENSSSCG00000006624	8	+	6.59398393341232e-09	7.06603724396401
4	75786098	75904235	ENSSSCG00000006250	11	-	6.68294364108086e-09	2.48244915106694
3	32350905	32392952	ENSSSCG00000007904	5	+	6.91735190122408e-09	5.76490761133068
9	133314006	133350809	ENSSSCG00000015618	10	+	7.1699339990514e-09	5.61976620497056
14	7948654	7961629	ENSSSCG00000009642	8	-	7.68144546630779e-09	-6.5774056825364
2	2200243	2261935	ENSSSCG00000012862	11	-	7.84391833053378e-09	-2.27104862315973
6	71224636	71243459	ENSSSCG00000003410	6	-	7.89462208201626e-09	-5.12211043332291
2	74846042	74899126	ENSSSCG00000013495	10	+	7.91383211367366e-09	-2.00434485498186
14	59367768	59385448	ENSSSCG00000038765	11	+	7.95073733800852e-09	-1.63692488978882
4	111392337	111467795	ENSSSCG00000006850	11	-	8.10173764896236e-09	1.50649729118196
2	143877339	143891285	ENSSSCG00000036322	9	-	8.41040000750117e-09	4.0372226715494
5	60523432	60776762	ENSSSCG00000024152	11	-	8.70673617830048e-09	-1.22681698485118
2	66329067	66347055	ENSSSCG00000013720	11	+	8.94297195577883e-09	-1.12982448748477
2	126528300	126547820	ENSSSCG00000031128	7	-	1.0394467009651e-08	-6.16741646961982
14	106744137	106793668	ENSSSCG00000010493	11	-	1.0479565324089e-08	-1.84812971653492
7	23838666	23842498	ENSSSCG00000038514	11	-	1.11319711946565e-08	2.32251416365455
7	67493996	67631449	ENSSSCG00000001966	11	-	1.15669701961011e-08	1.33215894295298
13	18860740	18865983	ENSSSCG00000034660	11	+	1.23841094529317e-08	-2.42596594926078
11	51493975	51560303	ENSSSCG00000009480	11	+	1.23926790528701e-08	-1.19843170761054
14	74937947	74968018	ENSSSCG00000010283	11	-	1.34080926061937e-08	-1.0959341240054
6	167919670	167940579	ENSSSCG00000003950	9	-	1.38663114212459e-08	4.46586412281305
4	89870486	89908239	ENSSSCG00000006380	11	+	1.42671593148617e-08	-1.47384831135658
4	39492305	39967652	ENSSSCG00000006087	8	-	1.48919168610229e-08	6.87044316870247
1	139450944	139492015	ENSSSCG00000004822	9	+	1.52084501292812e-08	4.68945921638806
13	122958344	123058620	ENSSSCG00000038724	8	-	1.52415299314224e-08	-4.8341488259602
17	24882141	25188204	ENSSSCG00000007080	11	-	1.56169067221199e-08	-1.01295560938478
6	47172646	47210568	ENSSSCG00000002954	11	+	1.67937528503156e-08	2.83251089025161
5	48648628	48707133	ENSSSCG00000000563	11	-	1.68328032294936e-08	1.22240244970278
7	24953082	24959390	ENSSSCG00000001456	11	+	1.76499130145945e-08	1.42939655545222
X	42142479	42152622	ENSSSCG00000012278	11	-	1.78072590262102e-08	1.78208564529573
3	97418217	97567710	ENSSSCG00000039062	11	-	1.80784007085103e-08	2.66126703697631
8	6609050	6770094	ENSSSCG00000022448	11	-	1.85040054931268e-08	3.48122805553702
4	129476421	129758491	ENSSSCG00000006936	11	+	1.85726323231921e-08	-1.7165417760347
13	69594223	69724056	ENSSSCG00000011598	9	-	1.88543696036927e-08	-3.7016786933006
7	26860139	26989670	ENSSSCG00000001486	11	-	2.04653702272926e-08	-2.21929759118114
14	124400188	124401739	ENSSSCG00000010647	8	+	2.09604984329559e-08	8.21284595664248
2	139632861	139920437	ENSSSCG00000014321	9	-	2.14395640122692e-08	2.87505920200415
4	89701358	89729787	ENSSSCG00000006375	11	-	2.24735541980061e-08	1.204443918732
5	34658539	34794270	ENSSSCG00000000504	8	-	2.26726049712408e-08	6.58259976549342
11	25706138	25710994	ENSSSCG00000031378	11	+	2.41527035175712e-08	-1.81859704567635
14	61422263	61566555	ENSSSCG00000010201	11	-	2.41527035175712e-08	3.13543751559869
12	45763613	45767756	ENSSSCG00000017788	11	+	2.42637137082515e-08	1.26293584163283
6	30058594	30087031	ENSSSCG00000002829	10	-	2.46442084728797e-08	2.84806505660049
12	18893201	18900649	ENSSSCG00000017355	11	-	2.55255600923421e-08	-1.59466980719438
2	41782037	41830532	ENSSSCG00000013380	11	-	2.65370032474698e-08	-2.47768184464001
6	37625194	37669628	ENSSSCG00000002847	11	-	2.71995668312448e-08	-2.81668617893681
3	49063815	49198850	ENSSSCG00000008144	11	-	2.75017574164229e-08	-1.1269461846063
1	74626671	74760325	ENSSSCG00000004387	11	+	2.94011980572624e-08	1.11631209511752
8	2312522	2318635	ENSSSCG00000031374	4	-	3.09253178007927e-08	9.42253185916375
5	61703679	61715518	ENSSSCG00000037074	5	+	3.19500864548251e-08	8.60693839878251
17	4855055	4928664	ENSSSCG00000006982	11	+	3.2706328796528e-08	2.6791130076515
17	62420545	62436165	ENSSSCG00000039677	6	-	3.36841360195775e-08	5.64608212153558
7	42218119	42332808	ENSSSCG00000030197	11	+	3.39643335463716e-08	1.42478490063843
2	1184803	1198471	ENSSSCG00000040793	11	-	3.44061407624644e-08	1.34704867252794
6	52647437	52661464	ENSSSCG00000003105	11	-	3.48202399350183e-08	1.50760895808436
18	7635863	7696828	ENSSSCG00000036013	11	+	3.52645629612025e-08	-1.64710266729163
2	59363715	59367752	ENSSSCG00000040524	11	+	3.54549601249238e-08	1.96045474835945
13	124955029	125028339	ENSSSCG00000011806	11	-	3.58016613950386e-08	2.52331613868787
8	118604958	118685168	ENSSSCG00000009169	11	+	3.70920296139789e-08	-1.5474000071195
7	7806947	7981716	ENSSSCG00000023956	11	-	3.78706508604852e-08	1.18908184104581
2	143475941	143501748	ENSSSCG00000022289	8	-	4.61407563306323e-08	5.17359655554348
14	140736707	140898726	ENSSSCG00000010765	11	+	4.64261124446717e-08	-1.44582107374197
15	115512185	115677776	ENSSSCG00000016164	11	-	4.9444262453755e-08	1.2344784657634
1	27380143	27600496	ENSSSCG00000026041	11	+	5.06355948240499e-08	-1.7962350239732
9	5475639	5476589	ENSSSCG00000014766	10	-	5.07125273295763e-08	5.1073590713123
3	9960610	9973617	ENSSSCG00000036391	8	+	5.12671791285333e-08	-2.73219727723459
14	74850894	74891528	ENSSSCG00000023662	11	+	5.15162470923349e-08	-2.51535992561146
AEMK02000682.1	799612	808873	ENSSSCG00000040003	11	-	5.15162470923349e-08	1.35113342648558
7	20037410	20356954	ENSSSCG00000001100	6	+	5.34044055537259e-08	-6.12331399461847
1	97415715	97511880	ENSSSCG00000004505	11	-	5.56418951316557e-08	-1.0486658072857
5	42642895	42867359	ENSSSCG00000022636	7	+	5.67018853353372e-08	7.22234323296536
7	24825010	24830844	ENSSSCG00000001453	11	+	5.96539005108001e-08	1.42179980367313
3	712159	715980	ENSSSCG00000026422	8	+	6.75453611443684e-08	3.4336396448744
11	49807993	49886870	ENSSSCG00000009475	11	+	6.76082820500621e-08	-1.13778491388028
6	68590356	68609996	ENSSSCG00000003386	11	-	6.97348707399492e-08	4.02725361542198
X	39025968	39144390	ENSSSCG00000023215	11	-	6.97348707399492e-08	-1.62879280950224
3	4900569	5002194	ENSSSCG00000034768	11	+	7.45012905921393e-08	1.2162835787624
1	273703959	273797613	ENSSSCG00000038220	11	+	7.57739452302649e-08	1.18555035482241
AEMK02000452.1	1806064	1820339	ENSSSCG00000036612	11	+	7.57739452302649e-08	1.95809227220195
4	88097551	88129790	ENSSSCG00000032108	9	+	7.8460404708697e-08	5.44231895137098
12	47692851	47715462	ENSSSCG00000021821	11	-	8.17063655955713e-08	1.21087840151538
17	47045120	47064473	ENSSSCG00000021255	11	-	8.57214638391624e-08	-2.42159730581134
11	67181964	67457548	ENSSSCG00000026863	10	+	8.61401990445318e-08	2.8132204770421
12	47327002	47500525	ENSSSCG00000036705	11	+	1.01694363252551e-07	-2.03164943731592
2	89957681	90263803	ENSSSCG00000035757	11	-	1.05529240631871e-07	-2.2457507844622
2	9735272	9750506	ENSSSCG00000024015	11	+	1.21044113555183e-07	2.1930986989442
7	65090222	65095762	ENSSSCG00000001959	11	+	1.2879791968755e-07	1.33821754773799
18	6205511	6228967	ENSSSCG00000016450	11	-	1.28985673627576e-07	-2.3672514628543
6	44794253	44809924	ENSSSCG00000002887	10	+	1.35213900372071e-07	3.87536815615942
4	94780401	94798588	ENSSSCG00000028606	11	-	1.40423906257285e-07	-1.03663085433386
3	40596379	40598482	ENSSSCG00000008032	11	+	1.44025263730053e-07	4.09557990425914
11	78511805	78518643	ENSSSCG00000029503	8	+	1.44290094881574e-07	-4.43422230795683
15	117658842	117730867	ENSSSCG00000016174	10	-	1.54482805579266e-07	3.38374745267009
18	55775263	55781119	ENSSSCG00000039041	11	-	1.66904178829916e-07	-2.305933999036
2	150033549	150035599	ENSSSCG00000038598	11	+	1.6909549856766e-07	2.60573193201022
7	115356202	115365452	ENSSSCG00000035297	6	+	1.7286440883761e-07	-7.99341124324002
18	46061610	46143002	ENSSSCG00000037598	11	-	1.89590669150134e-07	1.06381741109588
8	19201351	19244627	ENSSSCG00000027340	11	+	1.91806917378801e-07	-1.04081429611602
13	90177538	90183785	ENSSSCG00000030260	11	-	2.01336558468742e-07	1.77980526173656
2	134502211	134595499	ENSSSCG00000020915	11	-	2.04200888282083e-07	-1.83614772388318
17	883321	917210	ENSSSCG00000006968	11	-	2.06976870416004e-07	-1.03622203519592
5	61583839	61596989	ENSSSCG00000000639	9	+	2.1024081284506e-07	5.85971948361119
8	88608160	88690581	ENSSSCG00000022649	11	+	2.2033024756584e-07	-1.50590699837646
8	110378043	110384879	ENSSSCG00000009129	11	+	2.26200317092715e-07	-2.23457944409515
13	207285885	207412511	ENSSSCG00000022988	4	-	2.30071452014247e-07	5.03551788916633
13	190273998	190285720	ENSSSCG00000012026	10	-	2.3170295466891e-07	2.82313766571956
4	14287251	14298100	ENSSSCG00000038500	11	-	2.48671461149099e-07	-1.34002155742307
3	17978745	17985101	ENSSSCG00000035256	11	+	2.53432407863501e-07	1.04097933550018
X	124929721	124939965	ENSSSCG00000037032	11	-	2.600164333388e-07	1.5159760002521
14	11216650	11293411	ENSSSCG00000009666	7	+	2.71845578717465e-07	5.94660645013139
11	2543784	2640736	ENSSSCG00000009283	9	+	2.74019039316101e-07	-3.78485496007689
6	42335466	42414835	ENSSSCG00000022521	11	+	2.81054937882592e-07	1.08810622447091
15	107349654	107371277	ENSSSCG00000025042	11	+	2.91531574345213e-07	-1.00288244195647
2	75515114	75540289	ENSSSCG00000028995	11	+	2.92523620376227e-07	2.46641512762834
4	109495185	109497911	ENSSSCG00000006802	11	+	2.92523620376227e-07	-1.2016202669308
14	123926033	124018487	ENSSSCG00000010640	11	-	3.14124773507952e-07	1.56442541718631
14	47269090	47301554	ENSSSCG00000009999	11	-	3.22307204244487e-07	-1.03180467476471
11	75599597	75633041	ENSSSCG00000009542	11	+	3.30229757784874e-07	-1.86704072161469
15	64748763	64950573	ENSSSCG00000015874	11	-	3.42650954008656e-07	-2.07292320714236
5	66853317	66911608	ENSSSCG00000000734	7	+	3.71943278510972e-07	6.60548371301235
14	11773750	11826153	ENSSSCG00000009673	11	-	3.77539068370783e-07	1.6893166804156
10	50365902	50458591	ENSSSCG00000028135	11	+	3.8565095806343e-07	2.03803653252184
6	95696088	95702648	ENSSSCG00000039761	7	-	4.06121910090204e-07	5.03114450477102
AEMK02000150.1	13936	30280	ENSSSCG00000039162	7	-	4.06719658741621e-07	3.16024196219209
12	18281710	18302483	ENSSSCG00000017338	8	+	4.23931709692138e-07	4.28605248587391
2	87210815	87315356	ENSSSCG00000034795	11	+	4.24308003344874e-07	1.59063263310682
16	27126351	27421449	ENSSSCG00000016866	8	+	4.49079816400439e-07	-3.79314685004625
2	7976566	7991063	ENSSSCG00000013044	4	-	4.58758503878145e-07	7.40840725483058
5	39545742	39744655	ENSSSCG00000027503	11	-	4.64854477240301e-07	1.052881720194
13	70757273	70830430	ENSSSCG00000011609	10	-	4.66315668377799e-07	3.96096333532839
2	64718888	64752071	ENSSSCG00000031299	11	-	4.67215242229701e-07	1.23767879327799
12	4655378	4730371	ENSSSCG00000017170	3	-	4.72237606065507e-07	10.326638780825
3	40343367	40356138	ENSSSCG00000008021	11	-	4.73626090030347e-07	-1.29848720227165
9	67400726	67405378	ENSSSCG00000015652	11	-	4.86971157095666e-07	1.78091609889765
1	265078413	265170979	ENSSSCG00000005587	11	+	5.30265430444993e-07	1.08180057768803
4	18690197	19180122	ENSSSCG00000005997	11	-	5.41601991119559e-07	1.30385827885836
AEMK02000467.1	24637	30422	ENSSSCG00000035171	6	-	5.41601991119559e-07	4.65743103585256
13	71203847	71366683	ENSSSCG00000027812	11	+	5.46940304320675e-07	1.30639642876045
1	27606053	27782750	ENSSSCG00000039049	9	+	5.50616480496359e-07	-3.07681594532532
7	52410778	52556923	ENSSSCG00000001810	11	-	5.63162128128831e-07	1.14424979138336
8	38378797	38386567	ENSSSCG00000008823	7	+	5.71321128282895e-07	6.44851857164746
7	91257324	91304996	ENSSSCG00000002292	11	+	6.01671175359366e-07	-1.57688195398325
4	38011780	38306772	ENSSSCG00000006074	11	+	6.07237257899211e-07	-1.73929474109584
13	29033407	29055823	ENSSSCG00000011316	11	+	6.17263614475764e-07	1.99775426073347
13	194745849	195005089	ENSSSCG00000012034	11	-	6.3490171542293e-07	-1.23537880013512
13	82947739	83036424	ENSSSCG00000011677	11	-	6.37303530517582e-07	1.17687543444476
16	34600702	34702829	ENSSSCG00000016912	11	-	6.53117152185882e-07	1.11714072061989
1	21742271	21763519	ENSSSCG00000004133	11	+	6.70800665408128e-07	-1.0038669386251
X	46011387	46094817	ENSSSCG00000012324	11	-	6.7641522386797e-07	-1.62987814414581
1	216660034	216682540	ENSSSCG00000005211	11	-	6.91482451653703e-07	-2.2302721926202
17	28379879	28381427	ENSSSCG00000007106	3	+	6.92649574123601e-07	-9.77018337108943
3	22695372	22734263	ENSSSCG00000010798	11	+	7.27388848622606e-07	-1.07684411751465
9	123913172	123918871	ENSSSCG00000015550	11	-	7.2951533564148e-07	-1.4347754720386
1	107184511	107209046	ENSSSCG00000004547	11	-	7.72147771491146e-07	1.02364174267852
6	79850756	79921097	ENSSSCG00000003514	10	-	7.73650356972429e-07	-2.29558817505437
17	31953136	31977730	ENSSSCG00000007147	9	-	7.87925381365691e-07	5.04260166499131
7	91343987	91385910	ENSSSCG00000002294	11	+	7.95789130912427e-07	-2.13061531786264
17	51040870	51143944	ENSSSCG00000007462	8	-	8.66558525098759e-07	3.2026792969534
12	26791666	26811544	ENSSSCG00000017563	7	+	8.81202515216678e-07	7.73465256997592
15	140336257	140347478	ENSSSCG00000037319	11	-	9.13244500312624e-07	-1.35608904626076
3	11419395	11505415	ENSSSCG00000007719	11	+	9.36513674687482e-07	1.26840100907077
2	142102457	142115196	ENSSSCG00000014362	11	-	9.56415035406965e-07	2.43007468800489
X	84519004	84521009	ENSSSCG00000012532	11	+	9.59149683296756e-07	2.90849958849976
17	37160433	37177278	ENSSSCG00000029626	11	-	9.60134782358719e-07	2.94327925619293
13	135467336	135590352	ENSSSCG00000037905	11	+	9.63837214027183e-07	-1.75950370731492
15	31707769	31785522	ENSSSCG00000029536	11	+	9.63935382065202e-07	-2.15498806021415
11	19218397	19220627	ENSSSCG00000036063	11	+	9.73635038603453e-07	1.35613145464057
X	106135334	106192320	ENSSSCG00000012650	11	+	9.73635038603453e-07	-1.31869459629418
9	27864338	27975041	ENSSSCG00000014970	11	-	1.00456325295543e-06	1.20858568992513
1	222474519	222616964	ENSSSCG00000005247	11	+	1.0293292176492e-06	1.0678250291221
5	6214109	6239811	ENSSSCG00000034350	11	-	1.07412298855068e-06	-1.34215840699003
1	139730723	139804458	ENSSSCG00000004825	11	-	1.07705090995638e-06	1.0502487880082
1	166509522	166608363	ENSSSCG00000004962	10	+	1.11762281999917e-06	-4.12257623733517
11	5619969	5794957	ENSSSCG00000009320	7	-	1.12787205238054e-06	4.314977266672
8	111765838	111858515	ENSSSCG00000009132	7	-	1.13006591224436e-06	-6.14919015089016
6	118453427	118753493	ENSSSCG00000028047	10	+	1.21374969305671e-06	3.03380188367963
X	63427544	63437285	ENSSSCG00000012448	11	-	1.26614130518523e-06	-2.05736473852681
9	90958080	91199712	ENSSSCG00000015383	9	-	1.29221615078129e-06	3.35635590910973
17	52936168	53072605	ENSSSCG00000007478	9	-	1.31708283577165e-06	5.89739736812843
2	77945781	77957313	ENSSSCG00000014004	11	+	1.31754197763404e-06	-1.91768751585455
5	61922300	61940247	ENSSSCG00000039287	10	+	1.3563383475653e-06	-2.07746628908209
9	46605259	46612266	ENSSSCG00000032330	11	-	1.45627678329092e-06	2.10743121894163
6	162964215	163011583	ENSSSCG00000037235	11	+	1.49318769847897e-06	-1.50368891597876
6	63695169	63700287	ENSSSCG00000003344	11	+	1.5006779243615e-06	-2.39364949522892
6	88256148	88286558	ENSSSCG00000003604	8	-	1.5550180319754e-06	-6.52156763299982
2	80118497	80141566	ENSSSCG00000014029	11	+	1.57946732842637e-06	3.58226043018258
12	26235323	26271561	ENSSSCG00000017578	11	+	1.58100937268974e-06	-1.71663803774255
17	54371630	54374699	ENSSSCG00000007482	6	+	1.6733275192697e-06	-8.32436871409648
4	28722301	28727891	ENSSSCG00000006031	11	+	1.67994309441021e-06	1.37694589462075
16	27537883	27590024	ENSSSCG00000021208	11	-	1.81436837493156e-06	-1.12413176599035
1	235918467	236158244	ENSSSCG00000005305	11	+	1.90335419949441e-06	-1.98984326862554
7	53472946	53485082	ENSSSCG00000001818	11	+	1.90335419949441e-06	2.44548210001557
1	240107465	240496230	ENSSSCG00000027558	11	-	1.97474866641491e-06	3.9947704060655
6	146798978	146895937	ENSSSCG00000025188	7	-	2.17998738383695e-06	-3.89234141736077
4	97375084	97400655	ENSSSCG00000026427	11	+	2.18535727829312e-06	-1.19777228983182
5	29695950	29863592	ENSSSCG00000026004	10	+	2.36319008073458e-06	2.73109469271285
6	81803880	81903971	ENSSSCG00000036534	9	-	2.365199496011e-06	5.15779953279569
12	647700	739896	ENSSSCG00000039807	10	+	2.49664478816854e-06	3.58883468754737
6	94821349	94864101	ENSSSCG00000003651	9	-	2.5258556474371e-06	5.09746604562036
10	56280680	56430811	ENSSSCG00000011102	11	-	2.57910142262993e-06	-1.54692401860064
12	54740643	54750355	ENSSSCG00000037991	10	-	2.7244534187877e-06	2.83044084733655
12	50454062	50491164	ENSSSCG00000017879	11	+	2.73591414500899e-06	2.67200300065151
13	28257416	28319215	ENSSSCG00000011298	11	-	2.76308175248676e-06	-1.11191933438407
7	29723787	29752217	ENSSSCG00000001513	11	+	2.89349148361261e-06	1.80041973798887
8	48020694	48277458	ENSSSCG00000008881	11	+	2.94319067003911e-06	-1.10705043650379
4	91118283	91125488	ENSSSCG00000006413	10	-	2.97909117583119e-06	4.10561204489454
3	121542274	121549491	ENSSSCG00000008618	8	-	3.1251990803269e-06	7.00663955848461
X	7910854	8003526	ENSSSCG00000012112	11	-	3.1494478022128e-06	2.04522908602458
4	1450946	1455108	ENSSSCG00000031724	11	+	3.37872423098973e-06	1.88812228748632
14	141221177	141232306	ENSSSCG00000010772	11	-	3.69134534685633e-06	1.52911205140258
2	82287154	82297856	ENSSSCG00000014066	10	+	3.80340324360502e-06	-3.28064205136409
13	40276898	40308008	ENSSSCG00000033189	7	-	3.96673060768449e-06	6.48356405227382
3	28896125	28914765	ENSSSCG00000036428	7	-	3.97368789581413e-06	-6.08021137733809
1	50579714	50716186	ENSSSCG00000004275	11	+	4.02463565943582e-06	-1.23604100972368
10	44107734	44226925	ENSSSCG00000011038	7	+	4.04340461283915e-06	5.80864693352139
14	111181223	111213631	ENSSSCG00000010545	8	-	4.1095757590132e-06	-2.69096393573617
4	64679169	64710633	ENSSSCG00000006191	6	-	4.53641380911205e-06	-5.37729635561822
8	135507175	135635371	ENSSSCG00000009245	8	+	4.59813681527395e-06	6.40024180755831
18	55924881	55932270	ENSSSCG00000033708	11	+	4.69426039384172e-06	1.14580861846616
AEMK02000548.1	2557	9591	ENSSSCG00000039668	8	+	4.82635059874672e-06	5.26916485495065
X	12659528	12710405	ENSSSCG00000012144	6	+	4.88011512133485e-06	-4.9442182191666
AEMK02000525.1	32397	168102	ENSSSCG00000039146	10	-	4.91001476503628e-06	3.7527425547037
3	39087631	39123442	ENSSSCG00000029375	11	-	4.96240685765178e-06	-1.33793054363319
18	24974720	25039194	ENSSSCG00000016613	10	+	5.26354097805376e-06	-1.70134224560297
10	46449784	46601078	ENSSSCG00000011047	6	+	5.29547903388303e-06	-4.72001839364242
1	119537550	119590822	ENSSSCG00000004622	11	+	5.29689431784034e-06	-1.92646250017079
14	99025305	99129155	ENSSSCG00000010432	7	-	5.38528656359371e-06	-4.99209408178613
X	5993798	6240242	ENSSSCG00000012102	11	+	5.44079618958229e-06	-1.02072728585302
2	72625549	72641793	ENSSSCG00000013550	11	+	5.49485905719724e-06	-1.406966884226
2	74318627	74331930	ENSSSCG00000013512	6	+	5.76807423175112e-06	-5.45750439440818
1	75056561	75170379	ENSSSCG00000004390	11	-	5.79455811569831e-06	1.12087449322425
1	44301109	44374143	ENSSSCG00000004254	11	-	5.89443133271322e-06	1.54970302542381
17	32446886	32459398	ENSSSCG00000007157	11	+	5.9601710111779e-06	1.21338761983005
16	25670861	25686551	ENSSSCG00000024439	11	+	6.05943277846676e-06	1.07153633569394
12	23582304	23652015	ENSSSCG00000018058	11	-	6.64709262926972e-06	2.88421142463811
1	181698939	181772768	ENSSSCG00000005030	8	-	6.75038762177451e-06	-3.81175156797602
5	77642194	77645753	ENSSSCG00000000810	11	-	7.02234598121641e-06	-1.19795070529604
15	14088991	15046042	ENSSSCG00000040172	11	-	7.12252557753924e-06	2.09373726595229
1	33583405	33717965	ENSSSCG00000004205	11	+	7.14627477461692e-06	-1.01327109959018
13	40223004	40255967	ENSSSCG00000011477	11	-	7.40235890356918e-06	-1.67278576509755
4	98470391	98510976	ENSSSCG00000038558	11	+	7.44578661387759e-06	-1.06528155615794
13	70094076	70173565	ENSSSCG00000011600	11	-	7.57201317632653e-06	1.30401427301814
18	16811160	16973338	ENSSSCG00000021562	7	+	7.88077383427562e-06	5.89455613960268
9	52237272	52272692	ENSSSCG00000022536	11	+	7.95490632828883e-06	2.78970310529704
10	63367662	63388876	ENSSSCG00000011125	11	-	8.06561869781267e-06	-1.08659926362893
X	39208113	39235758	ENSSSCG00000029656	4	-	8.176030930997e-06	-7.62772158730343
13	98435318	98441785	ENSSSCG00000020984	11	-	8.18024688906986e-06	-1.07557178840848
17	30220161	30223499	ENSSSCG00000007115	9	-	8.43678228504899e-06	4.65994489692086
12	6270566	6282476	ENSSSCG00000017218	11	-	8.92830866699137e-06	1.74031859197506
12	11857791	11875313	ENSSSCG00000017262	11	+	9.06293081762241e-06	1.44226683594687
1	219175737	219210338	ENSSSCG00000005229	9	-	9.06293081762241e-06	4.21264340774758
17	47646932	47670461	ENSSSCG00000038594	7	-	9.07306537733664e-06	4.22826168678416
2	2503192	3013678	ENSSSCG00000033043	11	+	9.14826729345432e-06	-1.80941991605335
9	136580047	136742139	ENSSSCG00000015631	11	-	9.6886004100299e-06	-1.04563960126379
1	145508658	145697008	ENSSSCG00000005785	11	+	9.71728627880552e-06	-2.22432523395034
6	64073291	64159185	ENSSSCG00000030361	11	+	9.7446466144459e-06	-1.13959211948455
12	52536737	52544706	ENSSSCG00000024926	6	-	9.87838536439764e-06	-5.47150787999999
3	9785752	9796760	ENSSSCG00000023912	11	+	9.87838536439764e-06	-1.23280332794129
4	55739148	56002339	ENSSSCG00000022989	9	+	9.88112858183493e-06	4.53594074597353
6	14850251	14869793	ENSSSCG00000002741	11	-	9.95980195553476e-06	2.29471355121274
14	49132157	49174798	ENSSSCG00000010046	11	+	1.0256724543632e-05	-2.06749498756643
6	144782318	144918584	ENSSSCG00000036505	11	+	1.02681145664749e-05	-1.81535785225558
16	32806340	32811382	ENSSSCG00000016892	9	+	1.14147105725933e-05	-4.49218512420051
6	137832244	138009482	ENSSSCG00000003777	8	+	1.14149545729479e-05	7.4787752038898
3	37961431	37972114	ENSSSCG00000025561	7	-	1.17602587670733e-05	6.12719300460325
14	49468861	49485850	ENSSSCG00000010054	11	+	1.23674297444192e-05	1.59133872919205
5	87671870	87784701	ENSSSCG00000000896	11	+	1.26540264851623e-05	2.24128511342334
12	20288410	20344127	ENSSSCG00000017401	11	-	1.265567460253e-05	-1.40038142697524
3	58964548	59001145	ENSSSCG00000008230	11	-	1.30422218012141e-05	3.02340968535809
6	28802650	28814413	ENSSSCG00000035227	11	-	1.31735024024683e-05	-2.02464507677782
16	3563659	3919737	ENSSSCG00000016781	11	+	1.32749258326703e-05	-1.18421501930416
10	13444338	13477179	ENSSSCG00000038646	11	-	1.32887725402869e-05	2.02778420363878
6	59495486	59506268	ENSSSCG00000031110	11	-	1.32913843294022e-05	-1.14857457355998
6	92412689	92429696	ENSSSCG00000028892	11	+	1.34423163197521e-05	1.91048005046126
5	87553021	87569246	ENSSSCG00000000893	7	-	1.34818130443226e-05	5.70714447647311
9	89341140	89450696	ENSSSCG00000015375	9	+	1.42804305942335e-05	-4.05659267517399
18	47526935	47580503	ENSSSCG00000016716	4	+	1.48899462536422e-05	8.52407215930524
13	146300174	146396542	ENSSSCG00000024429	11	-	1.67626435150103e-05	3.0860744380851
12	6692086	6716246	ENSSSCG00000040989	6	-	1.76030491835453e-05	6.04781643903995
3	4368326	4388565	ENSSSCG00000033648	7	+	1.7855283739701e-05	6.57111240475424
X	52470	89409	ENSSSCG00000038044	10	+	1.81397200951975e-05	-3.12620556873318
17	10436410	10489755	ENSSSCG00000025822	6	-	1.86939531651569e-05	6.55459961342135
1	260899451	260920110	ENSSSCG00000005510	11	-	1.93897269369504e-05	-1.39101919368813
1	51785519	52246363	ENSSSCG00000004280	9	+	1.95340632913563e-05	4.50360909937423
3	57799028	57823413	ENSSSCG00000025106	9	-	1.95340632913563e-05	-2.30652114067899
12	31589409	31644080	ENSSSCG00000017604	11	+	1.96331732992394e-05	-1.65896058657236
7	47656547	47675058	ENSSSCG00000037646	11	-	1.98659918623389e-05	-1.25499951768409
9	114262085	114805101	ENSSSCG00000038958	11	+	2.01976107749226e-05	-2.5335291773769
X	56449418	56460434	ENSSSCG00000012376	9	+	2.05257502152606e-05	5.04935327000797
14	104767782	104941440	ENSSSCG00000010476	11	-	2.08857482807161e-05	1.63949577248182
3	94167751	94253662	ENSSSCG00000008443	11	-	2.15764205701685e-05	-1.20654935587973
8	71985683	72089043	ENSSSCG00000008983	8	-	2.17186349573207e-05	6.36724891513961
10	53603018	53958285	ENSSSCG00000011090	11	+	2.20197080064044e-05	1.315207675466
7	25178085	25182954	ENSSSCG00000001472	10	-	2.29057985519585e-05	4.14465697674542
1	228054914	228092335	ENSSSCG00000005271	11	-	2.29492388034606e-05	1.11810150924805
6	19437398	19457130	ENSSSCG00000028723	11	-	2.35055962520758e-05	-1.74263406280234
6	65026275	65048542	ENSSSCG00000024223	11	+	2.36346091814359e-05	-1.0187987077684
X	124889643	124945463	ENSSSCG00000033299	11	+	2.36465707356723e-05	1.15976915730757
2	140682370	140873347	ENSSSCG00000014339	11	+	2.39779611695395e-05	1.24239536511889
14	77924597	77928453	ENSSSCG00000010322	7	-	2.40636092379602e-05	6.50469193272784
2	1675303	1989503	ENSSSCG00000039556	8	+	2.40636092379602e-05	2.79762710700978
3	19608743	19653281	ENSSSCG00000036275	11	+	2.48023915293393e-05	-1.00697123173063
13	203203680	203242726	ENSSSCG00000038056	11	+	2.48315769985591e-05	-1.3298465928913
1	198991	211342	ENSSSCG00000027726	11	+	2.49226338311807e-05	2.19365460383806
2	136422711	136456200	ENSSSCG00000030680	11	+	2.53943225304003e-05	-1.11189539431493
1	207347009	207491437	ENSSSCG00000005186	11	+	2.593163395415e-05	-1.35125014118976
2	73622408	73679458	ENSSSCG00000028612	11	+	2.593163395415e-05	2.50950884358085
13	204600304	204696337	ENSSSCG00000012074	11	+	2.60165983235699e-05	2.81636945498726
6	163278997	163406410	ENSSSCG00000003881	7	+	2.60556190449372e-05	-6.08149538713833
2	68947320	68950506	ENSSSCG00000013663	7	-	2.63385377871826e-05	5.22176939038607
2	7328354	7346417	ENSSSCG00000013018	11	+	2.64749069118364e-05	1.32641677790144
15	92988350	93252181	ENSSSCG00000016033	10	+	2.70609833916427e-05	-3.58259757969457
1	14070068	14091908	ENSSSCG00000031744	11	+	2.77239885043918e-05	1.100562009672
AEMK02000423.1	2023	20065	ENSSSCG00000028527	11	+	2.94897725838773e-05	-1.10869968471819
13	83436020	83498422	ENSSSCG00000011681	11	+	2.98553100748875e-05	-1.26385586531107
15	75294110	75346822	ENSSSCG00000015923	8	+	3.20644174680096e-05	-4.87054694698448
15	139584439	139589549	ENSSSCG00000040095	11	+	3.4220755223778e-05	2.00415694862128
3	32172213	32230780	ENSSSCG00000007901	11	-	3.4220755223778e-05	1.03833822911513
14	6808165	6830391	ENSSSCG00000009626	11	+	3.54935332905669e-05	1.56280873969826
6	95502683	95515871	ENSSSCG00000023460	11	-	3.54935332905669e-05	-2.11334205158815
4	89738346	89751492	ENSSSCG00000006376	11	+	3.60334436276253e-05	2.89096687015735
9	65910162	65954063	ENSSSCG00000015287	11	+	3.68027362344082e-05	3.09174864803662
2	96122043	96296898	ENSSSCG00000014149	11	-	3.70407804967833e-05	2.20819114616245
14	45321541	45493532	ENSSSCG00000009968	8	-	3.7062462463779e-05	6.24931965476151
10	47140773	47223385	ENSSSCG00000039658	11	+	3.72258352868222e-05	-1.26198221639686
12	5409667	5429606	ENSSSCG00000017192	11	+	3.88612818192969e-05	2.64190040179385
X	83213946	83223849	ENSSSCG00000012510	11	-	3.88612818192969e-05	2.29311273454026
1	260949109	260973730	ENSSSCG00000005511	11	-	3.99238704656928e-05	-1.18494665046941
1	32418216	32630639	ENSSSCG00000004199	11	+	3.99238704656928e-05	1.48658288036898
7	28913092	29299171	ENSSSCG00000001499	11	+	4.03886481186169e-05	1.19745842121389
18	29892027	29936366	ENSSSCG00000040344	11	-	4.16188374340415e-05	1.032236972264
12	58126162	58168404	ENSSSCG00000039318	11	+	4.21051091764746e-05	-1.25286902232824
2	25514192	25591614	ENSSSCG00000028338	11	+	4.21412302158427e-05	-1.92689323633753
8	120087	128425	ENSSSCG00000026084	11	-	4.22405604155454e-05	1.74052656386438
18	34425835	34465665	ENSSSCG00000016652	7	-	4.23429502495067e-05	6.1817115840098
2	89112320	89144266	ENSSSCG00000014123	11	+	4.2382751831162e-05	-1.07399846531907
18	14553828	14593316	ENSSSCG00000039425	11	-	4.30736530394411e-05	-1.01565745968461
AEMK02000682.1	836623	843893	ENSSSCG00000034566	11	+	4.57071637760726e-05	-2.06998478788626
7	47601990	47609624	ENSSSCG00000021873	10	-	4.61380580104824e-05	3.70754048408894
15	32408853	32475979	ENSSSCG00000039562	9	-	4.69029663039439e-05	3.67499914223291
8	86403713	86521688	ENSSSCG00000032741	11	+	4.76925323935329e-05	2.81145735175212
18	31338999	31458143	ENSSSCG00000016639	8	-	4.85402166570219e-05	4.23783473148828
6	108971339	108997297	ENSSSCG00000003711	11	+	4.89185296792735e-05	-1.58700591108876
2	72159664	72198869	ENSSSCG00000040016	11	-	4.9450225200217e-05	-1.55256549744147
9	7767127	7825035	ENSSSCG00000014822	9	+	4.9450225200217e-05	-2.57018944742061
2	8285392	8287704	ENSSSCG00000031666	10	+	4.9566854153291e-05	3.67491354475971
5	30555107	30598954	ENSSSCG00000000475	10	+	5.02443082396691e-05	3.6665854672793
9	46132967	46147405	ENSSSCG00000015098	11	+	5.13145165428717e-05	-1.30435549992375
13	131578856	131613767	ENSSSCG00000011826	11	-	5.15584551359733e-05	2.74787227845727
1	41057785	41263561	ENSSSCG00000004242	11	+	5.15584551359733e-05	-2.45009246643378
14	37583278	37598665	ENSSSCG00000009865	7	+	5.15584551359733e-05	5.50746504726677
14	73538089	73653354	ENSSSCG00000010272	11	+	5.23677514758978e-05	2.96472458062052
14	29095721	29249638	ENSSSCG00000009765	11	-	5.32205733981255e-05	1.87138995756166
8	104498712	104560640	ENSSSCG00000023174	11	-	5.34088727870764e-05	-1.15187988559331
11	68231856	68245751	ENSSSCG00000009517	11	-	5.41604714137917e-05	-1.19793574273507
13	197248980	197481159	ENSSSCG00000024614	11	+	5.41604714137917e-05	-1.32442288755933
17	4721163	4827985	ENSSSCG00000006981	7	+	5.51801222525926e-05	7.19222437516237
4	107732896	107737705	ENSSSCG00000006777	11	+	5.57613932711048e-05	1.14958627710497
8	44544166	44604807	ENSSSCG00000008870	11	+	5.603171474354e-05	-2.11290470823098
6	89163364	89171856	ENSSSCG00000025834	6	-	5.76074409868111e-05	5.79005826559612
2	435323	452629	ENSSSCG00000012848	10	+	5.90800794264455e-05	1.95762282839048
X	42088831	42142286	ENSSSCG00000012276	11	-	6.10871017076969e-05	1.41585793890179
2	141261755	141275086	ENSSSCG00000026423	7	-	6.67198365668924e-05	3.61187890093756
12	5809617	5846204	ENSSSCG00000033518	11	-	6.67374591591875e-05	1.05621094211248
X	38929231	39006214	ENSSSCG00000012257	8	+	6.71989457418436e-05	3.72534758240197
10	23275401	23357525	ENSSSCG00000027314	11	+	6.91328648419409e-05	-1.5425358084181
X	107993	125958	ENSSSCG00000020871	11	-	6.92222282983742e-05	-1.06792603477695
13	201996904	202129223	ENSSSCG00000022318	9	-	6.93185725221901e-05	-3.08909153954777
6	103730620	103786896	ENSSSCG00000003694	11	-	6.96324814627465e-05	-1.19492803340902
7	55256242	55264233	ENSSSCG00000027052	11	-	7.12685079953527e-05	-1.40777589444626
2	116442139	116738674	ENSSSCG00000014203	11	+	7.28515890345173e-05	2.60584379696671
8	114053660	114146000	ENSSSCG00000009152	11	-	7.49406037704241e-05	-3.1459821928181
9	75027096	75051434	ENSSSCG00000015331	11	-	7.71100329169003e-05	-1.48892195554672
7	23713256	23716035	ENSSSCG00000001407	4	-	7.78695658793555e-05	8.03898249190084
8	4807400	4890966	ENSSSCG00000032637	11	-	7.82863571114402e-05	2.54752338608435
13	117444977	117513412	ENSSSCG00000037583	8	-	7.94687577587098e-05	5.00913530476309
7	74294947	74551371	ENSSSCG00000001977	5	+	7.97159712548705e-05	-5.13262981283734
17	47007779	47044047	ENSSSCG00000022998	11	+	8.08008812144599e-05	-1.4431727926103
4	94536919	94547591	ENSSSCG00000026149	11	+	8.08008812144599e-05	1.39600647555135
8	38051060	38181874	ENSSSCG00000008820	11	-	8.08008812144599e-05	1.41676833594994
9	74402716	74473902	ENSSSCG00000015328	11	-	8.11283669188613e-05	2.43981600339835
14	32474490	32584816	ENSSSCG00000009831	11	+	8.34151233934325e-05	4.50143573987619
8	33389192	33605964	ENSSSCG00000008803	11	-	8.42402214955247e-05	1.06947859351854
13	64933650	64996454	ENSSSCG00000011538	7	+	8.79231099505367e-05	-3.85818349027016
X	37306506	37313923	ENSSSCG00000022309	11	+	8.95924135269176e-05	1.88531174620037
9	42643672	42985554	ENSSSCG00000031831	6	-	9.16656708431176e-05	6.11824807977171
9	36856628	36879489	ENSSSCG00000015009	11	-	9.18512810836431e-05	1.32222837562612
9	3321792	3328335	ENSSSCG00000014627	11	-	9.6928031864341e-05	1.29961961639362
16	6438916	6439603	ENSSSCG00000039222	10	+	9.80626473060436e-05	2.74097501014599
11	43764270	44188352	ENSSSCG00000009457	7	-	9.87364985328087e-05	7.56883498204
2	84996260	85235718	ENSSSCG00000034062	11	+	9.89551342886384e-05	-2.58734420813679
13	51178184	51422093	ENSSSCG00000011514	11	+	9.92753189033953e-05	-1.55585125439569
9	99600588	99670215	ENSSSCG00000030638	6	-	9.92753189033953e-05	5.91343635761576
13	34574199	34585660	ENSSSCG00000011440	6	-	9.98449619821147e-05	-5.89942839251308
7	23544128	23558270	ENSSSCG00000001391	11	-	0.000106468320832429	-1.02399747882608
AEMK02000605.1	2915	24244	ENSSSCG00000038392	9	-	0.000107333743484849	1.80639240689168
2	59061458	59068846	ENSSSCG00000013916	8	+	0.000109223048457469	5.84837110430868
2	81276786	81361657	ENSSSCG00000014055	11	-	0.000112693281852302	-3.16063321844039
3	304451	321768	ENSSSCG00000007541	11	-	0.000114208783602556	1.94232851045374
13	12336369	12507805	ENSSSCG00000011212	7	+	0.000115210042386485	3.45250975681944
16	26512396	26660442	ENSSSCG00000016863	11	-	0.000116320800902569	1.03096212231701
3	76523588	76649647	ENSSSCG00000008357	11	+	0.000118793357803822	1.0992006782562
8	112038685	112191299	ENSSSCG00000036236	11	+	0.000119304153132283	1.10007114382754
18	25654450	25937354	ENSSSCG00000016618	6	-	0.000121947423839376	5.38078656697018
4	107723403	107731312	ENSSSCG00000006774	11	+	0.000123501986788692	2.30592384968223
10	59681504	60077310	ENSSSCG00000022247	7	-	0.00012444934981921	-2.97232969917624
1	77487576	77523887	ENSSSCG00000004420	11	-	0.00012444934981921	-2.26193111438109
2	82761606	83102121	ENSSSCG00000028317	10	+	0.000124980139296213	-3.3910427463884
5	62777229	62787483	ENSSSCG00000000667	3	+	0.000126410802549296	7.64853313942582
X	15135003	15251435	ENSSSCG00000030274	11	+	0.000127197154939224	1.34554552676884
7	94218648	94254730	ENSSSCG00000020701	8	+	0.00012737877534471	6.40823605642674
2	109044946	109059726	ENSSSCG00000014187	7	-	0.000128987854105562	-3.18337156821469
15	103878731	104060524	ENSSSCG00000016090	11	+	0.000133273824498212	1.35757689169842
8	446992	450538	ENSSSCG00000039488	8	-	0.000135009496412521	4.12876224748169
6	58675335	58769047	ENSSSCG00000029231	11	-	0.000140167371075058	3.3975619990631
7	52001578	52096828	ENSSSCG00000001804	11	+	0.000142298126319353	-1.28742455981674
6	138435007	138461045	ENSSSCG00000003780	11	+	0.000148657995570782	-1.41371240527204
5	100270238	100429204	ENSSSCG00000000939	11	-	0.000149853576464408	1.48214621103304
8	69932643	69935861	ENSSSCG00000008953	9	+	0.000149853576464408	5.51693979230663
5	22228041	22244086	ENSSSCG00000000415	9	-	0.000151131482465189	-1.94283931191521
12	60171920	60234272	ENSSSCG00000040457	10	-	0.000152495439265888	-2.3570433815836
3	47396211	47466040	ENSSSCG00000008134	9	+	0.000153314772023979	-3.84032628380039
2	80480859	80496873	ENSSSCG00000040706	11	+	0.000155015574783333	1.99453986644552
10	66433252	66436118	ENSSSCG00000038429	6	-	0.000165951805598577	-5.48721979741756
6	54511125	54521616	ENSSSCG00000003170	7	-	0.000167398638818268	8.0241238153773
13	205425294	205494528	ENSSSCG00000022290	10	+	0.00016750231207767	1.26077247002639
1	229429054	229467776	ENSSSCG00000005277	11	+	0.000172901020476689	-1.28845650935637
AEMK02000258.1	188923	217951	ENSSSCG00000000220	11	+	0.000178274916611869	-1.03151345375353
14	81095415	81114379	ENSSSCG00000039704	10	-	0.000181017737692067	-2.28409136142132
2	47135585	47302040	ENSSSCG00000013400	11	-	0.000190757509009403	1.12828609590574
11	76997125	77165491	ENSSSCG00000009545	10	+	0.000192144756303491	-2.05331935149377
5	78707848	78718269	ENSSSCG00000021654	11	-	0.000196964551338428	1.94770388825051
X	39407608	39597594	ENSSSCG00000021846	11	-	0.000205239342774437	-2.34603518020691
16	24521317	24588030	ENSSSCG00000016856	8	-	0.000207199161187296	3.51297535926919
8	99782805	99828653	ENSSSCG00000022173	11	+	0.00021103940290937	1.91107808969324
14	47242773	47246838	ENSSSCG00000009997	9	-	0.000212914631442896	-1.35735392036984
17	40027974	40098802	ENSSSCG00000007324	11	-	0.000217474976089645	2.25295700025531
3	110111152	110181161	ENSSSCG00000008535	11	-	0.00021823455207534	1.00770587572605
1	254769518	254922939	ENSSSCG00000005487	9	+	0.000219678418298346	-3.93638817422377
8	112483321	112512514	ENSSSCG00000009139	11	+	0.000220871174443814	-1.27093107568476
8	55763807	55776466	ENSSSCG00000008899	5	+	0.000224604039486316	7.82259042203318
AEMK02000682.1	1063772	1079377	ENSSSCG00000005837	11	-	0.000225829196613544	-1.45317757854821
7	58802879	58809775	ENSSSCG00000001906	7	+	0.000226738655350363	3.78509429690635
2	9183861	9215567	ENSSSCG00000033010	11	+	0.000229245680673544	1.02154658496684
13	136619307	136809673	ENSSSCG00000011867	6	+	0.000236156479589388	5.9073919534216
2	9761232	9795841	ENSSSCG00000013078	7	-	0.000238010624262531	5.28970186325558
7	20758967	20768741	ENSSSCG00000037682	9	+	0.000240956859569406	2.92273849298686
6	42608306	42664722	ENSSSCG00000002857	7	+	0.000247000472831808	7.2716260126777
9	123748778	123762547	ENSSSCG00000015545	11	-	0.000253695227199905	1.51444830118656
5	70183278	70227984	ENSSSCG00000000774	11	+	0.000257830888719879	-1.04579182376342
1	112548257	112603522	ENSSSCG00000004586	10	-	0.000258255442400679	2.58531308217919
16	22379884	22497499	ENSSSCG00000016843	10	-	0.000258255442400679	-2.764524664107
6	51372240	51375617	ENSSSCG00000003088	9	+	0.000258574593464757	4.20866096295068
6	58355198	58438570	ENSSSCG00000003236	11	+	0.000283858497556421	-1.03531785757048
13	23944368	23957486	ENSSSCG00000024024	11	-	0.000284369462132689	2.13060717848056
2	16563716	16584531	ENSSSCG00000013269	11	-	0.000290786705230085	1.53696547272692
X	6815625	6930934	ENSSSCG00000012108	11	+	0.000295176121366202	-1.61554860508157
17	39360654	39495061	ENSSSCG00000007314	8	+	0.000302012137908516	4.33553506949098
13	27839194	27854302	ENSSSCG00000022195	11	+	0.000306507102161739	1.4979081968158
1	234278173	234370608	ENSSSCG00000005291	11	-	0.000313523288893348	-1.34208216173818
11	6197695	6536052	ENSSSCG00000025996	11	+	0.000324387820441132	-2.83327910283814
15	135442421	135992011	ENSSSCG00000016317	11	+	0.00033165000863506	-1.40291635369307
15	32172617	32178103	ENSSSCG00000031951	7	+	0.000335006753189902	-3.3554297022994
2	123429	154982	ENSSSCG00000014565	11	+	0.000344427598305769	-1.00504420731876
7	78028676	78043466	ENSSSCG00000038313	11	+	0.000344427598305769	-1.159667899501
6	34226166	34319536	ENSSSCG00000039875	11	-	0.000348991830690899	-2.36933017454292
6	65053926	65090151	ENSSSCG00000024678	11	-	0.000349079004694786	-2.22813896922694
5	69622093	69744435	ENSSSCG00000000766	11	+	0.000350315556716506	-2.33347113562509
1	120807327	120853453	ENSSSCG00000031794	7	+	0.000360809229957841	-4.7738607112634
1	236509809	236531594	ENSSSCG00000005322	11	+	0.000360819337227963	-1.25126759725209
5	62106283	62124604	ENSSSCG00000034555	11	+	0.000361892031760464	1.54147621720725
9	113873489	113895024	ENSSSCG00000030681	7	-	0.000361995019613945	7.25436961285254
13	18878611	18955570	ENSSSCG00000024119	11	-	0.000378930085034209	-1.03639160737454
2	5696745	5739412	ENSSSCG00000038508	11	+	0.00037983354372674	-1.73234860394413
8	52375514	52951042	ENSSSCG00000039175	11	-	0.000382316777029769	2.14526871037185
15	72745113	72846417	ENSSSCG00000015913	8	-	0.000388419004780304	4.12764221372882
9	26812002	26978914	ENSSSCG00000014960	10	+	0.000388419004780304	-2.2509007980807
AEMK02000452.1	3614661	3616271	ENSSSCG00000037009	8	-	0.000388419004780304	3.88598778476566
X	13413421	13658900	ENSSSCG00000012150	5	+	0.000393765256519592	-4.73204870014174
4	108814404	108858153	ENSSSCG00000006788	6	+	0.000395475563631544	5.48947578070066
9	11251186	11337595	ENSSSCG00000014876	7	+	0.000401094062716117	-4.38767146105414
AEMK02000291.1	38188	64055	ENSSSCG00000038667	7	+	0.000410591565079533	2.20548438211187
7	74761606	74767158	ENSSSCG00000037475	7	-	0.000411386909923929	2.16426346060771
5	61441124	61457839	ENSSSCG00000000636	6	+	0.000427001264406711	3.11315162123133
6	53718934	53726017	ENSSSCG00000020988	11	+	0.000440993859334796	-2.44437194878053
6	63335439	63341947	ENSSSCG00000033735	11	-	0.000446805288865393	-1.84698632570362
12	17252019	17306275	ENSSSCG00000017313	7	-	0.000483785846513974	-2.60417625161162
13	131129558	131134676	ENSSSCG00000034990	11	-	0.000483785846513974	-1.17878376953453
7	99910939	99929766	ENSSSCG00000002389	11	+	0.000492663551009504	2.56875995595181
18	9717225	9886737	ENSSSCG00000016504	11	-	0.00049299922943723	-1.42279089571065
3	11252657	11279965	ENSSSCG00000030378	11	+	0.000530281806851154	1.30477263895547
3	40710042	40830801	ENSSSCG00000037970	10	-	0.00053550609100964	3.59283567495244
1	39846154	39868672	ENSSSCG00000004233	11	-	0.000538899422439569	1.42467581146714
6	135745878	136020581	ENSSSCG00000003773	8	-	0.000543044373970387	-4.04388751602439
3	40005074	40016701	ENSSSCG00000032657	7	+	0.000546418023782726	5.70034310240673
5	61556449	61568088	ENSSSCG00000000638	4	+	0.000561759301156856	5.49592428119134
1	15344391	15443349	ENSSSCG00000032778	11	-	0.000563034484187477	-2.05520435637433
5	27299777	27572618	ENSSSCG00000036751	10	-	0.000563737637198942	1.54573764041096
14	87904654	87922110	ENSSSCG00000026850	7	+	0.000567969475713489	6.05301861966877
4	101588391	101787888	ENSSSCG00000006720	9	-	0.00057472496125806	-1.65113209600166
AEMK02000452.1	3008649	3027042	ENSSSCG00000037334	11	+	0.000578463228166018	-1.50543772066382
4	8189230	8248494	ENSSSCG00000005949	11	+	0.000581304649449036	-1.00724824202975
1	28818192	28856387	ENSSSCG00000004167	10	-	0.000586678770253995	1.39493818980515
9	39666742	39731734	ENSSSCG00000015036	11	+	0.000588793576289858	3.04071219598536
1	27958267	28302666	ENSSSCG00000004165	11	-	0.000610176503641748	-1.37979335642128
2	117235464	117506019	ENSSSCG00000029860	10	+	0.000614408904021513	-1.92829435316891
2	62134532	62140229	ENSSSCG00000025560	11	+	0.000618904868377758	1.94628574757335
4	95729504	95733821	ENSSSCG00000006561	11	+	0.000630834086319419	-1.0319000232515
5	63403708	63407269	ENSSSCG00000033203	6	-	0.00063227934087305	3.53629915212844
9	38138003	38207027	ENSSSCG00000015014	11	+	0.00063256701984835	2.45645763525159
6	150219173	150228121	ENSSSCG00000031640	7	-	0.000643355050359133	3.66252689474975
3	701756	707411	ENSSSCG00000007552	10	+	0.000644751402222531	2.4154041900735
12	58679773	58707972	ENSSSCG00000037832	11	-	0.000645497452554878	-1.58564959061889
X	97868610	97906760	ENSSSCG00000012624	10	+	0.00065404804676351	-2.49727858918283
6	17681895	17774496	ENSSSCG00000028109	11	-	0.000660396919558075	1.54383498431978
7	36545983	36560313	ENSSSCG00000001618	4	+	0.000660396919558075	8.04322753935575
2	28496960	28793008	ENSSSCG00000024950	11	+	0.000662907920859165	1.32788877628334
13	71984066	71997619	ENSSSCG00000011618	7	+	0.000668886098623759	6.32738164853993
4	81229969	81299262	ENSSSCG00000006286	6	+	0.000681789149869272	6.97986595486301
AEMK02000452.1	1650034	1752496	ENSSSCG00000002523	11	-	0.000683600671582364	-1.69062812168958
13	131135529	131140304	ENSSSCG00000031356	11	+	0.00068843141667112	-1.65104267350105
3	111678759	111683660	ENSSSCG00000029305	9	+	0.000715461823286681	3.68954990955352
X	14210050	14223645	ENSSSCG00000012152	11	+	0.000727717915992622	1.31934875958483
9	10802232	10815562	ENSSSCG00000014869	10	-	0.000728108547840433	-2.84339608027827
6	58803931	58808473	ENSSSCG00000003272	8	-	0.000729369843141566	5.66798353287345
9	9640849	9647749	ENSSSCG00000014854	6	-	0.000740606264924035	3.85500012461388
1	16138872	16198970	ENSSSCG00000004101	11	+	0.000741280634804906	1.04105280255554
10	613585	621439	ENSSSCG00000010800	5	+	0.000744088782357084	-5.55143190471997
2	142346210	142349349	ENSSSCG00000014369	11	-	0.000744088782357084	-1.18795095036039
5	41897409	42143695	ENSSSCG00000000531	11	-	0.000744088782357084	-1.78878532706104
5	390362	418324	ENSSSCG00000035733	11	+	0.000745731819773411	2.18460863007618
2	11293373	11367868	ENSSSCG00000013101	6	+	0.000746185328450794	5.58431125391108
7	20821089	20829491	ENSSSCG00000021411	11	+	0.00075234289237633	1.12695393361787
AEMK02000328.1	450411	459351	ENSSSCG00000040897	4	+	0.000763305675100487	6.87748152660036
2	39262274	39704809	ENSSSCG00000013351	6	-	0.000772360993280333	-4.13290948028457
1	16840534	17138374	ENSSSCG00000028974	11	-	0.000778118758400327	-1.26437896734942
8	71690757	71696162	ENSSSCG00000032474	11	-	0.000793284656703619	-1.8398609278452
9	45536027	45564210	ENSSSCG00000015090	11	-	0.000804404133351252	-1.16485421988579
5	23087914	23111686	ENSSSCG00000029571	11	-	0.000833933939802466	-1.12275704355926
17	11167117	11193018	ENSSSCG00000007033	11	+	0.000847613493486494	-1.97419670299085
5	66530500	66647708	ENSSSCG00000000732	11	+	0.000852408032167533	1.16594650893899
7	121388929	121418061	ENSSSCG00000036589	11	-	0.000857894675654859	-2.3424393355975
8	67831507	68177218	ENSSSCG00000008943	11	+	0.000858860533614234	1.08510102699374
6	78730205	78733740	ENSSSCG00000024009	11	-	0.000861949350432577	1.62440481841292
7	96583915	96625053	ENSSSCG00000002341	5	+	0.000877495207103309	-5.54751816119164
5	48555687	48651365	ENSSSCG00000040550	11	+	0.000883133407201956	1.09191154006281
6	87995654	88017140	ENSSSCG00000023585	8	+	0.000885191971176682	4.12271480192144
7	20596553	20698557	ENSSSCG00000036191	9	-	0.000885191971176682	-1.96299648310267
1	94314555	94663029	ENSSSCG00000004490	9	+	0.000914788097929817	4.62982748140823
8	131997746	132021952	ENSSSCG00000028952	3	+	0.000919170073894848	-7.98444828163299
Y	3806898	3963055	ENSSSCG00000038192	11	-	0.00095279622725773	-2.02466990566966
17	62972314	63012998	ENSSSCG00000039212	7	+	0.000958433844888305	-2.78078436137813
16	79186052	79220411	ENSSSCG00000017121	7	+	0.000963074437557165	-1.00946417093606
15	65796266	65820448	ENSSSCG00000015879	11	+	0.000969333881452103	-1.08345295206433
15	139610624	139665202	ENSSSCG00000016401	11	-	0.000984153435629972	1.56524201075306
6	49245801	49277917	ENSSSCG00000038806	7	+	0.000985297906557669	3.61961460332172
15	80731202	80927746	ENSSSCG00000022345	6	-	0.000990848894080461	-5.39635311846364
13	146627781	146703127	ENSSSCG00000025826	7	-	0.00101648315793739	6.67725079055602
14	6289369	6303841	ENSSSCG00000009610	7	+	0.00103184927984209	-1.88337751618862
18	36611202	36662070	ENSSSCG00000016655	9	-	0.00105016402317557	3.02186957078595
5	64287522	64313609	ENSSSCG00000000707	11	+	0.00105016402317557	2.40925774235045
13	67301708	67411314	ENSSSCG00000011576	6	+	0.00105698145782688	-6.20245281742259
5	61996776	62019407	ENSSSCG00000000656	11	+	0.0010762220303114	-1.0812437488744
7	10678032	10689037	ENSSSCG00000037067	10	+	0.0010762220303114	3.57716812984192
3	126398334	126411930	ENSSSCG00000040267	11	+	0.00107960026578484	-1.63767821819956
3	691930	694741	ENSSSCG00000032156	11	+	0.00108624745957556	1.92063923154991
12	45121154	45127446	ENSSSCG00000017778	11	-	0.00110668811626412	-1.10590735144853
1	137387824	137691058	ENSSSCG00000030560	11	-	0.00112568440716972	-1.84948114155068
3	343125	425160	ENSSSCG00000007542	11	-	0.00113076595172601	1.91158792325284
15	56200395	56295064	ENSSSCG00000035366	11	+	0.00114443975760929	-1.29462722053413
13	123485622	123650043	ENSSSCG00000011795	7	-	0.00115724710324456	4.61789291554263
2	98111190	98274747	ENSSSCG00000023192	8	+	0.00115724710324456	-4.0485153296079
2	5144339	5153482	ENSSSCG00000012915	11	+	0.0011698179159032	1.24824183827048
7	74877918	74898576	ENSSSCG00000032473	11	-	0.00117077264388116	-1.04428777130863
X	26368129	26384858	ENSSSCG00000012201	9	-	0.0011720935426758	3.74755694311153
14	105422501	105764725	ENSSSCG00000010483	9	+	0.00117795924749643	-3.47607920099755
14	109704135	109728874	ENSSSCG00000010533	11	-	0.00118587554955622	-1.4957238594872
1	14022554	14032889	ENSSSCG00000021273	11	+	0.00119737889893211	1.2473266811958
12	39478891	39557358	ENSSSCG00000032343	11	-	0.0012112797789676	1.56421245049678
6	159590601	159599094	ENSSSCG00000038094	11	-	0.00121892964224704	2.0104394776863
14	72637074	72649799	ENSSSCG00000040498	6	+	0.00122688489664719	-4.52481372204508
6	37724261	37817204	ENSSSCG00000022333	11	+	0.0012408434312013	-1.13671682047725
1	223720412	223748621	ENSSSCG00000021646	11	-	0.00128116569927793	-1.08266401435064
12	59199978	59209664	ENSSSCG00000018034	11	+	0.00128373647070185	-1.58840248448283
7	104039513	104190377	ENSSSCG00000002412	10	-	0.00130154495541967	-2.25296487408757
4	12455655	12459769	ENSSSCG00000005965	11	-	0.00131643081854977	-1.01102917741249
7	133359	149607	ENSSSCG00000033381	11	+	0.00133309287094815	1.04918076117093
2	12194339	12198354	ENSSSCG00000013144	8	+	0.00134045541713652	3.93451407015652
8	65318804	65372457	ENSSSCG00000008923	7	+	0.00137606321269898	5.41910099147193
1	60770685	60944126	ENSSSCG00000004336	6	-	0.00138844344858284	6.13297891222348
13	74537870	74554629	ENSSSCG00000011635	4	+	0.00140846052238067	-6.88911480271745
17	38897632	38939601	ENSSSCG00000007304	8	-	0.00144260278459103	1.51111568086703
6	20222870	20297225	ENSSSCG00000021911	11	+	0.00145856851609314	1.53013417021272
6	51504490	51508249	ENSSSCG00000031166	11	-	0.00145856851609314	1.90101372652764
15	130414162	130753517	ENSSSCG00000016258	7	-	0.00146078183181749	5.37080554325438
4	103696927	103735524	ENSSSCG00000006734	11	-	0.00149157333812411	1.92699016009908
13	50398852	50432555	ENSSSCG00000011504	11	-	0.00149810222038405	-1.01840778278481
6	53986957	53993020	ENSSSCG00000003148	11	-	0.00151301478820459	-1.03925432356805
15	1715229	1734414	ENSSSCG00000040445	6	+	0.00152905172365025	4.89845864163422
14	46358024	46402070	ENSSSCG00000009975	6	+	0.00154405723595196	5.02265085804578
4	99472354	99477944	ENSSSCG00000006690	11	-	0.0015486418763989	1.33470781753388
12	47131263	47133636	ENSSSCG00000036675	11	+	0.00160711030365082	1.64314421263115
1	188966138	189080407	ENSSSCG00000005081	5	+	0.00161396569324549	7.34108977254028
6	18634260	18636131	ENSSSCG00000024305	10	+	0.00162263681620094	-1.60390986381814
5	2980068	3204803	ENSSSCG00000031361	11	+	0.00168095571151867	-2.05971508207136
3	17610094	17619000	ENSSSCG00000007780	11	+	0.00168459584861387	-1.03509552297408
1	855023	883694	ENSSSCG00000004012	11	+	0.00170762862460628	1.30697202736828
5	121206	130911	ENSSSCG00000031660	7	-	0.00171173725176915	-2.23583293529811
4	84056729	84117122	ENSSSCG00000035124	8	+	0.00171764549542463	3.34113423791581
8	12806880	12969994	ENSSSCG00000008748	11	-	0.001720354890534	1.16419232394864
5	21819851	21932604	ENSSSCG00000000402	11	+	0.00172089931388035	1.05235857633131
9	78364480	78515475	ENSSSCG00000015346	11	-	0.0017456135206531	-1.61758805477966
6	103451351	103597297	ENSSSCG00000003693	10	+	0.00175524775686331	2.29070422646895
10	25202331	25208065	ENSSSCG00000011171	10	+	0.00176163270450903	-1.66957827724995
3	98259288	98268354	ENSSSCG00000008468	7	-	0.00179689739939821	-4.05449242244165
10	11950900	12322359	ENSSSCG00000010840	5	-	0.00179707774968675	5.62346926424306
9	124848357	125144253	ENSSSCG00000015563	7	+	0.00179707774968675	2.71407974279854
3	96704957	96834189	ENSSSCG00000008456	11	-	0.00180899558121847	-1.75971330058142
16	51907487	51982659	ENSSSCG00000023948	11	+	0.00187568753646731	1.22057162132096
1	254711822	254719741	ENSSSCG00000005486	5	-	0.00188356090945634	-4.93125108189557
8	110241221	110261246	ENSSSCG00000039387	10	-	0.00204001590575958	-2.90245187445526
7	77648241	77653376	ENSSSCG00000022705	11	+	0.00205638723833028	-1.49210143587522
6	58463247	58475206	ENSSSCG00000022906	11	+	0.00208133211957401	1.12819980863537
13	121206681	121229894	ENSSSCG00000024393	9	+	0.00209023844886383	5.10153017569073
4	122504418	122528352	ENSSSCG00000006887	6	+	0.00209618039949676	4.82658961003879
Y	6972284	6987392	ENSSSCG00000031398	11	+	0.00210227365453978	-1.02354394658901
4	122184309	122203100	ENSSSCG00000036509	11	-	0.0021478635318054	-1.47385658683675
8	118815751	118867551	ENSSSCG00000022361	10	-	0.00217406214209255	3.19060827479029
1	86608035	86685073	ENSSSCG00000004469	9	+	0.00219123589614357	-3.61903826905894
10	32436343	32443967	ENSSSCG00000033196	11	+	0.0022258376283417	1.12213929286567
17	57999286	58053674	ENSSSCG00000034259	10	-	0.00229687040247097	-2.63270204627205
2	9053092	9065889	ENSSSCG00000032197	10	-	0.00231031213549447	-2.36496627514621
17	25681044	25922456	ENSSSCG00000007083	3	+	0.00234416054110009	-7.87176636211822
18	6632982	6719123	ENSSSCG00000032422	11	+	0.00239412130152934	-1.57052725531044
X	88396611	88398572	ENSSSCG00000037893	6	+	0.00240198177030069	-5.66656722350394
1	260661660	260756866	ENSSSCG00000005506	11	-	0.00240709022562823	1.07989648228383
7	38135876	38208138	ENSSSCG00000001660	8	+	0.00242266573043551	-4.62556226435407
10	25428146	25444605	ENSSSCG00000011169	10	+	0.00251097734606862	-1.94489273706723
7	76551644	76551935	ENSSSCG00000031495	4	+	0.00251554301294159	7.21237766408473
5	7976098	8017770	ENSSSCG00000000076	11	-	0.00255243573851315	1.01816905888246
9	39864134	39916486	ENSSSCG00000015039	11	+	0.00255665849790253	1.00423877392271
2	69097008	69108205	ENSSSCG00000013655	10	+	0.00259493160803841	3.44508334366723
14	61792714	62128353	ENSSSCG00000010204	11	+	0.00265300284397506	-2.62539461100369
13	91397458	91453517	ENSSSCG00000011712	11	-	0.00265695600734974	2.34730412753178
AEMK02000348.1	2979	25650	ENSSSCG00000039217	7	+	0.00267053769131128	1.94529759334198
14	42882100	42974741	ENSSSCG00000009951	9	+	0.00267915941953436	2.98336921360229
2	147109585	147191803	ENSSSCG00000014406	11	-	0.00269407535144077	-1.41704512472256
9	129532179	129581169	ENSSSCG00000015584	8	-	0.00270254160878614	2.43690019585203
14	46559685	46572612	ENSSSCG00000009979	7	+	0.00274055138554961	3.35558224386228
10	23369320	23370418	ENSSSCG00000037641	7	+	0.00278125343977514	-2.22797652982485
6	39671106	39701179	ENSSSCG00000023921	4	+	0.00285066294778736	7.13020081963617
1	131355326	131493810	ENSSSCG00000004787	8	+	0.00293144880779551	-4.14291326145436
4	107956713	108013647	ENSSSCG00000006781	6	-	0.00295079425322452	-3.53601575756876
2	5392546	5404201	ENSSSCG00000022726	10	-	0.00295789629073722	-2.17329877843527
8	2320225	2321608	ENSSSCG00000008703	5	+	0.00299113625249194	4.87764776129802
8	1971563	2076963	ENSSSCG00000008698	11	+	0.00300825385591337	1.53912996875905
6	72125123	72171235	ENSSSCG00000003437	11	+	0.0030150224211006	2.22181406616472
2	24646870	24812436	ENSSSCG00000013292	11	-	0.0030290692162246	1.02643320986057
4	104577535	104625999	ENSSSCG00000006742	11	-	0.00303023669986447	-1.26852706245423
2	12535821	12581780	ENSSSCG00000021176	11	+	0.00305898032317083	1.1196302490306
2	15381795	15389881	ENSSSCG00000013244	7	+	0.0030801045850064	-3.18919867191282
2	150823367	150919366	ENSSSCG00000014437	11	+	0.00309341450898609	1.71318856594013
1	230341948	230546162	ENSSSCG00000005284	11	-	0.00315093715479557	1.49205383959052
2	10814551	10827437	ENSSSCG00000013113	11	-	0.00320538284351971	1.43114666788724
6	97992232	98026591	ENSSSCG00000039797	11	-	0.0032233902719648	-1.66824065201203
4	94665566	94674071	ENSSSCG00000006530	11	-	0.00329304575968826	1.38210925427466
11	8857174	8872221	ENSSSCG00000040566	11	-	0.0033111464536139	1.24392735413866
7	65805486	65833573	ENSSSCG00000001963	11	+	0.00336799030733316	-1.16987356080253
2	65117178	65130442	ENSSSCG00000013767	11	+	0.00338830746273578	1.11710484584139
13	138638769	138681601	ENSSSCG00000011880	11	-	0.00343544220260328	-1.66715157799347
9	45829190	45838893	ENSSSCG00000038839	11	+	0.00351179506597801	-1.6432482973168
14	103095708	103182116	ENSSSCG00000020912	10	+	0.0036195306309065	2.10861316640488
9	60629264	60738924	ENSSSCG00000015256	9	+	0.00364551449130006	-1.91819081552857
8	77328621	77602133	ENSSSCG00000020717	7	-	0.00364588784440381	-4.23785891239362
6	50793033	50807344	ENSSSCG00000003076	11	+	0.00365918865613893	1.21255811386587
4	57872114	57897303	ENSSSCG00000006163	10	-	0.00387425137724011	2.05936016661342
2	18392915	18393633	ENSSSCG00000039182	11	-	0.00401423838970225	-2.37808914704932
17	27855899	28058146	ENSSSCG00000028004	11	+	0.00402439040753646	1.10461859544394
13	29402537	29404607	ENSSSCG00000023557	11	+	0.00402839561216798	1.93147623804976
17	12758134	13259571	ENSSSCG00000007034	11	+	0.00402839561216798	1.11878559523687
3	18048617	18052480	ENSSSCG00000027970	8	+	0.00402839561216798	-2.71211962132572
7	32600964	32610739	ENSSSCG00000001570	6	+	0.00402839561216798	-5.47679284955319
2	9580241	9599973	ENSSSCG00000013074	6	+	0.00416272414641417	5.55951191887579
6	87164	92140	ENSSSCG00000029761	8	+	0.00416272414641417	2.92589642339908
7	112885162	112904246	ENSSSCG00000034114	11	-	0.00418913552451088	1.31932942515689
14	49907693	49917471	ENSSSCG00000010071	8	-	0.00423726839456389	3.20374432014461
1	222758441	222990017	ENSSSCG00000005250	11	-	0.00424034047224731	2.35960394571281
12	15394490	15414632	ENSSSCG00000017296	8	-	0.0042678743343155	-3.56283673515903
3	71668222	71675181	ENSSSCG00000008319	6	+	0.0042678743343155	6.94399186412578
AEMK02000682.1	1095564	1110987	ENSSSCG00000040845	11	+	0.0042678743343155	1.19698595087116
1	261754202	261857024	ENSSSCG00000005524	9	+	0.00428994264632738	2.94442355615381
15	120433735	120447490	ENSSSCG00000039798	8	+	0.00430623560017878	3.30119551445473
6	15698297	16023169	ENSSSCG00000002752	9	-	0.00430997796737509	3.49347864971703
12	47934458	47945411	ENSSSCG00000038745	11	+	0.00433564689769705	-1.04050960254207
4	85821493	86170191	ENSSSCG00000006331	10	-	0.00437839648245865	2.1176097806839
13	72480389	72568963	ENSSSCG00000024134	9	+	0.00438107441686846	3.6562353443171
12	50806322	50898331	ENSSSCG00000017892	11	+	0.00439816400199314	-1.20182530095539
2	6897500	6903600	ENSSSCG00000012996	8	-	0.00450569726195742	4.33559640064992
4	130208450	130242371	ENSSSCG00000031738	5	+	0.00453060039193105	-5.66230352594024
3	71020143	71246946	ENSSSCG00000008312	6	-	0.00454933077095335	3.52165715080233
14	110540755	110601717	ENSSSCG00000010536	7	+	0.00456342306460092	6.94679206661917
9	47345445	47362989	ENSSSCG00000036307	6	+	0.00459504775082158	3.49534924681692
1	113794039	113848808	ENSSSCG00000004597	6	-	0.00460727738424828	4.62100976113964
12	6291668	6312277	ENSSSCG00000017219	9	+	0.00460727738424828	1.90471076833767
9	105859225	105893692	ENSSSCG00000015433	7	+	0.0046567199311841	6.99046772908589
4	630479	639368	ENSSSCG00000005911	9	+	0.00468247160469945	2.97866475406623
2	58296826	58318384	ENSSSCG00000013932	11	+	0.00475778497099365	2.05869164978011
13	28900321	28945187	ENSSSCG00000028643	10	-	0.00484105641106531	1.856809702975
1	107891697	107897529	ENSSSCG00000037275	10	-	0.00486914365067445	2.49901263752192
AEMK02000465.1	370999	375905	ENSSSCG00000037290	11	-	0.00489163915505441	1.84373813134391
X	46043024	46056559	ENSSSCG00000031316	10	-	0.0048920009696964	-2.67310475281814
7	99133510	99162221	ENSSSCG00000002385	9	-	0.0048972632092757	2.82990469958953
X	48077708	48082024	ENSSSCG00000012350	9	-	0.0048972632092757	2.88533088815974
1	21127559	21159691	ENSSSCG00000004125	11	-	0.00494673205787128	1.21613346796585
5	63929623	63935410	ENSSSCG00000000688	11	-	0.00496375927726579	1.44813203675897
AEMK02000682.1	1557674	1627298	ENSSSCG00000040967	7	+	0.00499623673108698	2.85214910214346
17	48074401	48077703	ENSSSCG00000007428	11	+	0.00503120738593115	-1.41136792114979
6	1091258	1153705	ENSSSCG00000040875	11	-	0.00503120738593115	1.055065181384
7	23852614	23872620	ENSSSCG00000035596	11	+	0.00507254448120697	1.80394835977722
12	20142127	20157027	ENSSSCG00000017393	11	-	0.0051536171829987	-1.97167680634324
17	62659785	62709235	ENSSSCG00000040388	11	-	0.0051563686408656	-1.54155037965452
9	39839117	39861196	ENSSSCG00000015037	5	-	0.0051563686408656	4.79073335870867
12	59466785	59654130	ENSSSCG00000034364	11	-	0.0051722820129568	-1.06973925469923
12	450429	463673	ENSSSCG00000017131	11	-	0.00521727597328337	1.38496942938559
4	74343122	74373325	ENSSSCG00000006238	6	+	0.00524649401738579	4.09445747239982
1	196086062	196173930	ENSSSCG00000005124	11	-	0.00528862131196606	-1.79020231996312
14	112078516	112088477	ENSSSCG00000021798	11	+	0.00531887491922891	-1.20913960483269
2	59584184	59598390	ENSSSCG00000036363	7	+	0.00532097688199952	5.97295004408212
16	39588123	39680216	ENSSSCG00000035012	11	-	0.00536327561224452	-1.40970018001123
12	54060572	54288675	ENSSSCG00000017993	11	+	0.00539288468170212	-1.62119895397394
8	120371092	120378878	ENSSSCG00000025240	11	+	0.00542660077450861	2.20273464487575
1	272763225	272770353	ENSSSCG00000028671	7	+	0.00546588215275449	2.75839525087278
14	14627128	14667579	ENSSSCG00000032852	7	-	0.00549425243805858	5.73890177715645
6	27884658	27903090	ENSSSCG00000002783	9	+	0.00563385157673381	1.5254567522037
8	80303219	80669398	ENSSSCG00000037766	11	+	0.00571127237108282	-1.31320880652401
12	19167975	19175116	ENSSSCG00000024179	7	-	0.00576503143529758	3.29140457090318
6	45309200	45312539	ENSSSCG00000002919	11	-	0.00576579919780637	2.73156770809426
3	127680142	127790876	ENSSSCG00000037383	4	+	0.005868111843724	5.73289968174818
15	131045831	131080904	ENSSSCG00000016260	7	-	0.00603857019622818	5.76683955125174
3	69657711	69699542	ENSSSCG00000022162	11	+	0.00606194927709578	-1.7192879864617
15	120469628	120491665	ENSSSCG00000016196	5	+	0.00609994362990722	-4.59525293804679
14	49533202	49561497	ENSSSCG00000010060	10	+	0.00617905887409471	1.58527648140998
7	54516254	54537370	ENSSSCG00000030597	7	-	0.00619398297343047	3.36789821615158
X	37328681	37334139	ENSSSCG00000012254	8	+	0.00645822086196115	4.3876766260197
12	34146166	34167731	ENSSSCG00000017624	9	-	0.00650067969502898	-3.06356242385641
7	98109891	98131802	ENSSSCG00000002375	11	-	0.00652131491191144	1.70077116303251
X	43230499	43246751	ENSSSCG00000012292	10	-	0.00658877765776911	2.90679344290359
14	47453678	47476472	ENSSSCG00000010009	6	-	0.00668021101917264	4.94582554515665
7	88538983	88547392	ENSSSCG00000002268	11	+	0.00668021101917264	1.13654820826053
13	29368746	29376350	ENSSSCG00000024311	11	+	0.00703763716643696	-1.14881835676306
5	19560318	19583208	ENSSSCG00000000292	10	-	0.00703891268284418	3.2808510491469
13	121082044	121117562	ENSSSCG00000026097	10	-	0.00705136065790409	3.42988729949493
8	132761719	133242014	ENSSSCG00000009229	11	-	0.00716140631224008	2.25157710155292
AEMK02000282.1	21379	44562	ENSSSCG00000036287	9	-	0.00719135109034432	-2.28688865590349
12	51773419	51794447	ENSSSCG00000017896	11	+	0.00724495614639359	2.40952346466048
2	59222565	59235596	ENSSSCG00000013909	6	+	0.00733108072677077	6.50877217153281
X	88403525	88447562	ENSSSCG00000012566	11	+	0.00734007642082679	1.02073613792097
12	52742084	52748388	ENSSSCG00000034757	11	+	0.00737383169830059	-1.1008117390816
2	79182948	79406875	ENSSSCG00000024043	7	+	0.00768734209760326	3.12713815028482
8	41809114	41856379	ENSSSCG00000008844	5	-	0.00769640306877031	-3.60073610903138
13	26343814	26350626	ENSSSCG00000011292	9	+	0.0078307755518369	2.92131829130401
5	10663495	10705203	ENSSSCG00000026067	11	+	0.00785842417320692	1.03483239649808
7	20819579	20829489	ENSSSCG00000033672	11	+	0.00788153110367591	1.06023860398704
X	83396332	83559330	ENSSSCG00000012512	9	-	0.00791475583277239	-2.60211206846359
2	75538358	75542331	ENSSSCG00000024588	4	-	0.00793932814418235	6.80087949507488
5	21665220	21669982	ENSSSCG00000025190	11	+	0.00801515316903554	1.38235833049457
3	11538122	11655949	ENSSSCG00000007720	11	+	0.00826575399634302	2.23234205461619
14	35445332	35575870	ENSSSCG00000009860	6	-	0.00848065366440909	4.73983482804274
6	2591648	2597659	ENSSSCG00000038460	11	-	0.0084924010400659	-1.73905929595753
16	17602885	17633508	ENSSSCG00000016806	4	+	0.00856042481903323	-5.63660866006733
2	64298167	64369886	ENSSSCG00000036342	11	+	0.00858105926704996	-1.95746761127329
2	40972799	40976218	ENSSSCG00000013370	9	+	0.00869650509697468	2.38657730075824
X	83092689	83103834	ENSSSCG00000034821	10	+	0.00874235415142295	2.31113097991722
2	15793261	15819129	ENSSSCG00000013252	11	-	0.00888772511354454	1.10156854428947
11	14319424	14576135	ENSSSCG00000029855	11	-	0.00899033019199559	-1.00501306427961
18	6200638	6208286	ENSSSCG00000024431	9	+	0.00907099527351498	-1.55297685247688
13	123103810	123176137	ENSSSCG00000040296	11	-	0.00920418138507071	1.31253905055465
8	81210224	81277066	ENSSSCG00000009031	9	-	0.00939837576275136	-2.84444549615074
14	49001067	49001385	ENSSSCG00000010044	9	+	0.0095733699975885	3.74920665820892
2	74800124	74838679	ENSSSCG00000026754	7	-	0.00959413543152831	-2.47223474281001
X	125452698	125461489	ENSSSCG00000012812	10	+	0.00959413543152831	-2.16073969413938
1	209181466	209349299	ENSSSCG00000005191	11	+	0.0097470227833038	1.23324456854051
6	116100369	116325133	ENSSSCG00000003731	11	-	0.0097607780071448	1.233320225859
12	23376172	23379120	ENSSSCG00000022187	11	-	0.00980283716310602	1.43093332618184
13	68179805	68190982	ENSSSCG00000033000	11	-	0.00980283716310602	-1.83752968747138
2	63701453	63902870	ENSSSCG00000013788	8	+	0.010124614390089	3.03560420328027
12	20882343	20891484	ENSSSCG00000017429	6	+	0.010166115306398	5.04221174894724
4	51191685	51211922	ENSSSCG00000006140	6	-	0.0103488305236035	4.8386340078172
AEMK02000558.1	32619	99609	ENSSSCG00000009495	4	-	0.0104099949357705	5.01280003829245
AEMK02000291.1	922	82333	ENSSSCG00000031150	5	-	0.0104291601110515	3.82142113731326
7	59349679	59352843	ENSSSCG00000001910	5	-	0.0104749021392647	4.92172220016109
13	207211915	207264982	ENSSSCG00000023762	11	+	0.0104771921520031	1.55866394810173
2	11373442	11383698	ENSSSCG00000013100	6	+	0.0104771921520031	3.66283903954377
5	73707024	73826527	ENSSSCG00000034491	9	-	0.0104771921520031	-2.62671900267295
2	10799675	10814388	ENSSSCG00000013114	11	+	0.0106005501545214	1.89413025500648
1	185565756	185599780	ENSSSCG00000033800	11	+	0.0106137098817305	-1.61120779181366
12	24280939	24292794	ENSSSCG00000017526	5	-	0.0107085599934509	-4.1881348831346
7	75223074	75241264	ENSSSCG00000002012	11	-	0.0107862826814823	1.19553580634353
16	66139473	66160538	ENSSSCG00000028875	11	+	0.0109368495604292	1.30411881679833
6	28550362	28553512	ENSSSCG00000028350	10	-	0.010971356369588	1.98336681932264
12	12397532	12815921	ENSSSCG00000023992	7	-	0.010976197376747	5.54644971443375
5	41424794	41509779	ENSSSCG00000000528	6	+	0.0110160279441241	-3.48438933917402
3	97830261	97884063	ENSSSCG00000008465	2	+	0.0111032790988087	-6.44211340210791
1	258044434	258055522	ENSSSCG00000005503	9	+	0.0112911520279969	2.42235204592029
7	77152678	77152963	ENSSSCG00000036745	6	-	0.0112911520279969	3.36354681635879
12	20162172	20170602	ENSSSCG00000017391	5	+	0.011573080010693	-4.19545277313352
7	50977033	50999987	ENSSSCG00000031963	6	+	0.0117323308124146	-3.74897807080895
13	135864538	136156061	ENSSSCG00000021656	11	-	0.0118006690577825	-1.43654579965497
2	83685442	83687254	ENSSSCG00000014072	9	-	0.0118546333015001	3.74941476588226
8	47133702	47210334	ENSSSCG00000008874	5	+	0.0118660114772418	4.74156884867526
1	191183598	191195477	ENSSSCG00000024867	11	-	0.0120830931236341	-1.39871227726861
13	66044719	66055295	ENSSSCG00000011550	7	-	0.0121362155521396	-3.31636174283067
15	44615965	44802789	ENSSSCG00000021731	6	+	0.0122128809847943	3.42211834403145
3	71683892	71696353	ENSSSCG00000023258	5	+	0.0122183737384497	5.83674743530972
X	82981206	83014583	ENSSSCG00000026742	11	-	0.0123192291462211	1.67283327612237
7	121192449	121210374	ENSSSCG00000002515	9	+	0.0124928431188425	-1.94432868918313
12	59094833	59132605	ENSSSCG00000036776	11	+	0.0125029825762931	-1.2505970926036
17	31082968	31195045	ENSSSCG00000007135	11	-	0.0126079230704558	1.06064489467198
15	139720742	139730478	ENSSSCG00000016402	5	+	0.0126900010473595	4.65739137073661
1	56184770	56274861	ENSSSCG00000038663	7	+	0.0128028397275478	-2.15173773325088
9	122486146	122523064	ENSSSCG00000015538	6	+	0.0128137576370586	-4.68298945659232
14	140636963	140657623	ENSSSCG00000023681	11	+	0.0128164547563685	-1.8375061888767
3	42711391	42837642	ENSSSCG00000034154	11	+	0.0129437925576525	-2.38417640766665
14	48800438	48800732	ENSSSCG00000030775	7	+	0.0130094856248502	6.17875703767693
6	89079275	89085655	ENSSSCG00000037621	9	+	0.0130476346014841	-3.01361186288492
X	11800549	11827979	ENSSSCG00000012132	11	-	0.0130556384868191	-1.18848965915817
11	5361787	5456920	ENSSSCG00000009314	8	-	0.0132246484062534	4.03986833498207
1	2541628	2552388	ENSSSCG00000032916	8	+	0.0132249844427356	3.18383290487771
2	86046117	86323794	ENSSSCG00000014097	11	+	0.0134230375021901	-1.38992085509965
8	89321531	89338060	ENSSSCG00000032749	5	+	0.0134459519544455	-3.6750270344346
2	84142286	84219767	ENSSSCG00000014079	9	-	0.0134862376006712	-2.93573795542844
6	127960265	127973191	ENSSSCG00000005778	10	+	0.0137319935246827	2.39369084562212
2	3620461	3633470	ENSSSCG00000037900	5	-	0.0138275654445972	4.62534212199739
13	123963504	124182871	ENSSSCG00000022550	10	-	0.0139187780231236	1.67365556777804
12	20064710	20082467	ENSSSCG00000017387	9	-	0.0143121434151713	3.74623188121831
X	96544092	96744802	ENSSSCG00000012637	5	-	0.0143459451987168	5.53584516408103
12	55438848	55454585	ENSSSCG00000036454	11	-	0.0144234650690805	1.09089381316652
5	93255051	93304083	ENSSSCG00000035067	11	-	0.0144234650690805	2.23739977451585
7	57949454	57988335	ENSSSCG00000001873	6	+	0.0147070182481261	4.6381580916414
X	52175606	52198683	ENSSSCG00000035170	6	-	0.0147921095587335	4.32474105736808
4	59387066	59580917	ENSSSCG00000006169	6	-	0.0149441189893297	4.6186973040101
3	41095349	41099592	ENSSSCG00000032501	11	+	0.0151382196349195	1.50467845599344
9	39306275	39326824	ENSSSCG00000015022	10	+	0.0153684199357398	2.75975390511627
1	179540510	179605628	ENSSSCG00000032489	11	+	0.0154303028121185	1.02997628374912
1	75273330	75431503	ENSSSCG00000004415	11	+	0.0154817682554662	-1.13370843550254
4	63710044	63714793	ENSSSCG00000006187	11	+	0.0157489917002309	1.48640000671643
5	9207670	9230351	ENSSSCG00000000092	9	+	0.0157966337222377	3.22836402744213
16	27738614	27757915	ENSSSCG00000016868	9	-	0.0158167096507878	2.35452549804395
X	92581997	92647857	ENSSSCG00000012591	10	-	0.0159786658928713	-1.74788834347254
13	79139763	79211137	ENSSSCG00000027443	7	+	0.0160034052143445	2.64026000644321
6	35119855	35299693	ENSSSCG00000002838	6	+	0.0161141918190243	4.95461457352234
1	217300958	217352499	ENSSSCG00000005221	11	+	0.0162164442672841	1.35449230746787
5	17263906	17285874	ENSSSCG00000000232	8	+	0.016329080787039	3.3237413958615
FPKY02000006.1	32289	35840	ENSSSCG00000035072	3	+	0.0164456285365982	7.34636812816611
12	26378999	26397284	ENSSSCG00000036135	5	-	0.0165310489498387	-3.38613917709971
13	29227221	29233960	ENSSSCG00000011322	11	-	0.016551165749049	-1.77325770622356
4	110881765	110954063	ENSSSCG00000006836	8	-	0.0165512755702591	-1.83803403836721
4	99187254	99187665	ENSSSCG00000035261	3	-	0.0166764655243148	6.80997702376449
2	16185610	16220483	ENSSSCG00000013263	11	-	0.0167137168241441	-1.04852907204105
17	41352115	41397998	ENSSSCG00000026605	6	+	0.0169100846469132	2.83236648182197
14	134329492	134488248	ENSSSCG00000010739	10	-	0.0169820892104669	-1.88350449013157
13	69362295	69366306	ENSSSCG00000011596	5	+	0.0170166591655569	5.71180985338517
4	94729172	94735484	ENSSSCG00000036831	5	-	0.0172421725186666	-4.08211865340975
1	183915338	184140120	ENSSSCG00000023408	11	+	0.0172720564479731	-1.12715872367564
3	71561235	71591845	ENSSSCG00000008314	6	-	0.0172982090406022	-5.05026544575609
6	52248929	52278412	ENSSSCG00000035029	8	-	0.0174804885451379	-5.51288982939562
13	124480455	124494196	ENSSSCG00000011800	9	+	0.0175798183323396	1.70326613875731
4	27899433	27974660	ENSSSCG00000006023	7	+	0.0175814222507237	-3.06271266568811
13	110154873	110376160	ENSSSCG00000011750	10	-	0.0175835165415654	2.5417323873902
12	42087695	42101250	ENSSSCG00000017727	11	-	0.0176129280238718	-1.43228709372534
18	18486478	18566929	ENSSSCG00000016555	11	-	0.0178515319333878	1.68653015898056
14	47539105	47544296	ENSSSCG00000033833	11	-	0.0178928687758369	2.06191680116955
14	105766501	105770810	ENSSSCG00000035794	6	+	0.0180784382314682	-3.86936129096457
12	6620438	6630196	ENSSSCG00000020967	5	+	0.0181269729574213	5.59831754394463
6	53097141	53111565	ENSSSCG00000029371	9	+	0.0182212699366011	3.27469241555848
6	46541827	46555683	ENSSSCG00000025590	11	-	0.0183942703535887	1.67881593992556
6	60890687	60900884	ENSSSCG00000039914	11	-	0.0186696142645811	2.17804008158241
12	44679066	44686237	ENSSSCG00000023478	11	-	0.0187385573217196	-1.5548467867524
4	90393442	90405480	ENSSSCG00000006392	11	+	0.0188454898451804	1.22631533732777
8	105219092	105370067	ENSSSCG00000009115	11	-	0.0188470350654648	-1.79240060598528
8	47473061	47604134	ENSSSCG00000008875	9	+	0.0189403930808406	-3.57004839522643
1	119956595	120009372	ENSSSCG00000004628	11	-	0.0190062003226468	-1.6957214032015
9	74474090	74486980	ENSSSCG00000036049	10	+	0.0190345867373659	2.63807736065295
7	120703257	120890712	ENSSSCG00000027667	5	+	0.0190555149454402	-4.1821078748088
7	31592084	31601773	ENSSSCG00000001550	3	+	0.0191644936800074	-6.09080067740261
X	87577981	87658210	ENSSSCG00000012557	6	-	0.0194581094846935	4.8651117799857
1	161877573	161985267	ENSSSCG00000034704	5	-	0.0196672729243279	-4.56584753200541
9	45484997	45506138	ENSSSCG00000021651	11	-	0.0197756701131747	1.49842755471401
16	20373751	20434125	ENSSSCG00000016824	9	+	0.0198172915084892	-1.61782531656937
3	73939480	73963734	ENSSSCG00000008349	5	+	0.0198172915084892	4.64699335536454
12	23072741	23143923	ENSSSCG00000017511	7	+	0.0199892338320819	3.75029470088387
1	51369900	51429587	ENSSSCG00000035593	6	-	0.0201603645326798	4.55166696792209
1	81746021	81880688	ENSSSCG00000004435	11	+	0.0202133231998792	-1.13042999903076
1	90388399	90638550	ENSSSCG00000004479	7	+	0.0204386205968341	3.83827745535839
13	205712564	205733856	ENSSSCG00000022568	3	-	0.0204636866041544	6.22747594950837
9	64785566	64806904	ENSSSCG00000015276	11	-	0.0205526667577573	1.08728705838751
12	19862835	19870159	ENSSSCG00000029460	9	-	0.0206544627203857	-2.29599332892649
6	92233585	92237900	ENSSSCG00000003633	3	+	0.0206647030596447	-5.70203336580779
14	103675174	103871221	ENSSSCG00000010468	11	-	0.0208211644903147	1.03460587800814
4	81372748	81401289	ENSSSCG00000006288	11	+	0.021002552193956	-1.56150779608415
2	71175069	71206950	ENSSSCG00000013593	11	-	0.0210566095898312	1.82481891687936
1	13651398	13667166	ENSSSCG00000031536	8	-	0.0211908640685944	2.97215828980689
3	45202874	45563297	ENSSSCG00000037846	11	-	0.0214091965573328	-2.22831178103089
14	90533103	90582389	ENSSSCG00000010400	11	-	0.0214726998125163	-1.30926946989225
16	34217370	34227565	ENSSSCG00000016901	11	+	0.0215811215932303	1.45866609821744
2	11216237	11229060	ENSSSCG00000021812	10	-	0.0216505351269396	3.36675243798166
3	49400981	49464618	ENSSSCG00000008147	11	+	0.0216796731381867	-1.35338636194297
10	46790683	46800323	ENSSSCG00000034119	11	-	0.022047109851035	2.06117460386833
5	3838210	3927217	ENSSSCG00000000010	6	-	0.0221297690761712	4.07134496248506
5	6313278	6333367	ENSSSCG00000037425	6	+	0.0221459028132359	6.01125639311607
6	88177190	88239392	ENSSSCG00000003603	11	-	0.0221518114198404	-1.04722147201033
14	97558534	98793356	ENSSSCG00000010429	5	-	0.0221859203148675	-4.3679240549602
6	89346931	89384979	ENSSSCG00000003619	6	+	0.0222377295361275	-4.92191132670325
17	48285721	48302502	ENSSSCG00000035078	10	+	0.0223227503259673	2.79878528327319
8	131976013	131998159	ENSSSCG00000032190	2	+	0.0225594843257289	-6.36706973115958
4	65439298	65508353	ENSSSCG00000006196	7	+	0.0227939286108035	1.8650766383666
8	53338941	53340741	ENSSSCG00000039158	6	+	0.0229591626314915	5.31721730281785
2	129880660	130026419	ENSSSCG00000014249	7	-	0.0230279120698066	-4.118140624442
15	131787211	131795555	ENSSSCG00000016270	5	+	0.0231530955959019	4.06199566259458
8	2916762	3056582	ENSSSCG00000008721	10	+	0.0233324980162912	2.16263469839238
5	67201684	67238330	ENSSSCG00000000737	11	-	0.0234011661272384	-1.55589424154965
6	7063535	7166458	ENSSSCG00000039200	5	+	0.0236351345393923	-4.90824285307682
AEMK02000150.1	1425	5246	ENSSSCG00000040529	7	+	0.0237404519700059	1.7509095667913
6	54144019	54170638	ENSSSCG00000003137	5	-	0.0240507177902923	-3.89697151841441
2	68732654	68807210	ENSSSCG00000027434	5	-	0.0242437007454338	-3.94826893217184
8	16666605	16787940	ENSSSCG00000008753	5	-	0.0243749409151903	5.77634533048046
2	6297854	6306198	ENSSSCG00000028015	3	+	0.0244678741709199	6.30512576996691
13	133157827	133180305	ENSSSCG00000029291	11	+	0.0246629201267178	2.20264578914598
9	103461884	103963684	ENSSSCG00000015426	6	-	0.02533763488034	4.01718050240888
18	503950	555258	ENSSSCG00000038486	11	-	0.025619191904902	-1.06062302326356
6	53989891	54024826	ENSSSCG00000003147	11	-	0.0257096059142209	-1.01045356995875
12	6310229	6321964	ENSSSCG00000017220	9	-	0.0262175798727553	2.95968230213637
15	139734541	139744530	ENSSSCG00000016400	6	-	0.0263016539076077	3.40485303416356
4	99442895	99460868	ENSSSCG00000006688	11	+	0.0263141421217312	1.94620936119478
6	86137753	86228145	ENSSSCG00000003590	5	+	0.0265589190493632	4.16577984819652
6	169884460	169999618	ENSSSCG00000037852	11	-	0.0267300669969445	-1.11753047644266
6	147567181	147722429	ENSSSCG00000025672	11	-	0.0269470387754104	-2.27146437295102
12	11225407	11286018	ENSSSCG00000017256	5	+	0.0269501048095856	5.3849953827749
5	62676951	62715102	ENSSSCG00000000665	6	-	0.0270114600775681	4.46367038859331
X	87369318	87427370	ENSSSCG00000036091	7	-	0.0271748143878283	3.12362905462412
17	52088052	52162554	ENSSSCG00000007470	5	-	0.0272168321044942	4.02669067197572
6	45285233	45296717	ENSSSCG00000002916	11	+	0.02722823454144	-1.64623472557712
16	5908497	6145542	ENSSSCG00000016794	9	-	0.0272811702407484	-1.86518645723727
13	199855658	199982236	ENSSSCG00000012054	11	+	0.0274056196761597	-1.1029996100235
7	74918983	74929600	ENSSSCG00000001986	7	-	0.0276056699398852	3.95107643630009
6	155683389	155754278	ENSSSCG00000036145	11	-	0.0276930472453001	-1.08496302419647
15	125747293	125815272	ENSSSCG00000016233	6	-	0.0279169305600802	-3.06671010140459
2	85732081	85747621	ENSSSCG00000014091	11	+	0.0285292093903684	-1.37067001386947
2	66591830	66632009	ENSSSCG00000013718	11	-	0.0287407406891709	-1.21049026436611
16	74288048	74302047	ENSSSCG00000017098	5	+	0.0290063338550087	5.34896865293686
8	30114601	30274166	ENSSSCG00000008785	11	+	0.0290063338550087	1.04828239890545
9	17576150	18495897	ENSSSCG00000014904	8	-	0.0290063338550087	4.6973233500397
12	12015361	12089466	ENSSSCG00000035402	6	+	0.0291904405091598	5.21176567618377
3	53149066	53291696	ENSSSCG00000008169	11	+	0.0295169037338547	1.40312654323465
17	47816451	47824108	ENSSSCG00000033003	11	+	0.029736812347042	1.97789380383165
12	44650621	44653871	ENSSSCG00000027801	8	-	0.0300143411040955	-2.13456228327658
2	64689045	64706336	ENSSSCG00000013777	11	-	0.0302403647618198	1.8531111879349
2	78040145	78135789	ENSSSCG00000039574	6	-	0.0305763717621492	5.74354662937682
16	18842038	18929808	ENSSSCG00000036201	11	+	0.0309370392010356	1.64502031286418
18	6967035	6974114	ENSSSCG00000031799	6	-	0.031080611899316	4.66145596742425
X	54949093	54961361	ENSSSCG00000032728	11	+	0.0312196798092625	1.05125791648702
3	18352021	18354465	ENSSSCG00000021557	11	+	0.031341724491024	-2.47594324588532
18	7285759	7348380	ENSSSCG00000016469	6	+	0.031670371265484	-4.42260648445284
2	107817176	107887399	ENSSSCG00000014182	11	-	0.0317659796976362	-1.2416664086028
14	65861549	65888335	ENSSSCG00000010222	5	+	0.0317805849442631	-4.04595294723704
18	55961794	55967454	ENSSSCG00000033997	11	+	0.0320264484114679	-1.40228648640889
13	189165916	189275839	ENSSSCG00000023028	10	+	0.0320318259875403	-2.06884506023497
3	40141131	40141806	ENSSSCG00000039715	11	-	0.0320863025444304	1.01911641664832
X	124638326	124643528	ENSSSCG00000012789	7	+	0.032220934779246	4.86664704835792
2	76984233	76988761	ENSSSCG00000026387	6	-	0.0325252828192043	4.14929187854853
12	11607232	11657737	ENSSSCG00000017258	7	+	0.0325409898388672	-2.22523945318856
2	130048473	130070142	ENSSSCG00000014250	11	-	0.0325409898388672	-1.03455745347816
9	8838355	8840613	ENSSSCG00000024060	9	-	0.0326777824049277	2.03406718361505
5	63754678	63754933	ENSSSCG00000026919	6	+	0.0327691417909706	4.22760284362516
9	39276994	39304804	ENSSSCG00000015021	3	+	0.0328028985299092	6.23241302487807
13	32381111	32392976	ENSSSCG00000025416	6	-	0.0333838053144	6.01867679287419
12	25336325	25341335	ENSSSCG00000040110	10	+	0.0343307764268327	2.13528450983809
14	107263448	107389014	ENSSSCG00000010497	11	+	0.0345284826808062	1.62638898886857
15	109563344	109589700	ENSSSCG00000016130	5	+	0.0345284826808062	5.08390264972209
1	55551319	55569012	ENSSSCG00000025434	7	-	0.0345284826808062	-1.09527023565852
1	215608415	215716694	ENSSSCG00000005199	10	+	0.034659019387243	-1.20515477624088
1	273067273	273075440	ENSSSCG00000024166	11	-	0.034803334939964	-1.40416541992372
7	35159048	35283324	ENSSSCG00000001595	6	+	0.0350653294333766	4.79393790562533
7	20907098	20908327	ENSSSCG00000035955	10	+	0.0350667879672237	1.14173595731767
14	99685577	99808381	ENSSSCG00000010437	7	+	0.0350702766388783	2.73530041163359
14	81889283	81901909	ENSSSCG00000010332	6	-	0.0355175914178943	5.70018590136586
11	7411643	7438108	ENSSSCG00000009330	11	+	0.0355670223677546	1.48570396444274
4	99115107	99122808	ENSSSCG00000006664	11	+	0.035581459906125	-1.77547812398548
1	237575058	237785158	ENSSSCG00000036086	11	-	0.0357356210021424	1.74427496064184
7	68426258	68447491	ENSSSCG00000001972	7	-	0.035961534709905	5.34604955759184
1	134013819	134223013	ENSSSCG00000004795	5	+	0.0361107468010882	4.31979567917162
4	77399237	77425878	ENSSSCG00000006264	5	+	0.0363257185458342	-4.01948301049744
14	72787601	72953095	ENSSSCG00000010256	7	+	0.0363781355597262	-3.3467655114543
6	85059870	85088137	ENSSSCG00000003582	11	+	0.0363996302699341	1.10390821525324
7	55351082	55373894	ENSSSCG00000001849	5	-	0.0363996302699341	4.05970036870199
12	52926292	52931009	ENSSSCG00000017951	9	+	0.0364897118834223	-2.98488202466293
13	123873347	123930339	ENSSSCG00000023229	9	-	0.0365692483063052	-1.34451358133516
4	42515284	42598240	ENSSSCG00000006106	5	+	0.0366239856006115	5.10265535200915
1	256783657	256784733	ENSSSCG00000031287	4	+	0.0366270874110771	6.12063171501426
2	57310170	57324333	ENSSSCG00000037835	6	+	0.0368347049859172	5.32101857917177
X	33798290	34036242	ENSSSCG00000012233	4	+	0.0374113371655182	5.80848708857586
5	22732515	22747421	ENSSSCG00000000443	5	+	0.0377813011736538	4.03269483847914
1	253428507	253550375	ENSSSCG00000005471	11	+	0.0385043805792429	1.09931018372231
2	51414198	51414684	ENSSSCG00000031539	1	+	0.038851174491308	-5.35610540553343
13	182134500	182188756	ENSSSCG00000032702	8	+	0.0398410011641148	2.59259831136454
13	165914996	165995755	ENSSSCG00000025463	5	+	0.0401060535548522	3.89130436958053
14	54925762	54991373	ENSSSCG00000025986	7	-	0.0406322126432602	-2.97082742957694
18	721124	1389607	ENSSSCG00000026661	10	+	0.0408513138489275	-3.4324800296397
9	123925272	123996809	ENSSSCG00000039986	10	-	0.0410069560414558	-2.64738175321608
2	6455507	6463491	ENSSSCG00000012971	10	+	0.0412528667126481	1.62419564916684
7	77089223	77089508	ENSSSCG00000039381	3	-	0.0416780848937179	6.39726292487166
8	1738079	1792861	ENSSSCG00000008694	11	+	0.0422544415482882	1.01802557997101
13	121701524	121702827	ENSSSCG00000034289	2	+	0.0422675977867015	6.07194802419447
8	103047810	103090045	ENSSSCG00000029260	7	+	0.0422859585264967	4.67432262145671
9	134913388	134940648	ENSSSCG00000039946	5	+	0.0433125037585536	4.25365597668272
3	52367436	52406334	ENSSSCG00000028331	6	-	0.0433327030089263	5.32983396534072
X	106039934	106115864	ENSSSCG00000012649	7	-	0.0434670457701631	2.42614693336062
6	97160405	97172464	ENSSSCG00000036781	6	-	0.0434702987562534	5.28497532330932
5	10707353	10718983	ENSSSCG00000000135	9	-	0.0436482919810434	-2.40533426232376
6	3433376	3435745	ENSSSCG00000040155	6	-	0.0438779116815262	3.29032634117056
3	8494529	8497318	ENSSSCG00000007665	9	+	0.0454990432391573	1.85544443515139
7	66913166	67462088	ENSSSCG00000024517	11	-	0.0457263019500233	1.03463752832818
12	47307746	47313588	ENSSSCG00000038618	11	+	0.0458332258717452	-1.01914393242009
13	150388003	150560803	ENSSSCG00000011937	5	+	0.0460747247653613	-4.96700971236099
1	109208666	109584733	ENSSSCG00000024088	10	-	0.0463195905320936	1.78739717771936
9	73015985	73075171	ENSSSCG00000025870	10	-	0.0463672518214989	1.68811791923207
17	31552615	31592126	ENSSSCG00000007140	11	-	0.0464437716501471	1.49861261252352
8	11011571	11030303	ENSSSCG00000028359	6	+	0.0466529576964698	-3.78935493360693
5	11633545	11905324	ENSSSCG00000000152	9	+	0.0472605604701691	1.98270543007392
6	54058963	54072061	ENSSSCG00000029151	9	-	0.0473589925003309	-1.7222050393073
6	46642039	46643808	ENSSSCG00000030256	4	+	0.0476636183207416	-4.88123457180562
12	52426940	52433230	ENSSSCG00000017927	5	+	0.0479240951029191	4.10524549307823
15	112156607	112462926	ENSSSCG00000016151	7	+	0.0481669249949389	3.91507388890047
2	143050427	143060768	ENSSSCG00000021051	10	+	0.0486895339047335	-2.34169318031186
1	130458909	130485701	ENSSSCG00000004759	4	-	0.0492712095837548	-3.80874679440163
10	32273085	32275177	ENSSSCG00000027428	11	+	0.0493343378344829	-1.04032588482608
5	6699866	6703656	ENSSSCG00000039074	11	+	0.0494630171809984	1.72919977972175
12	61246071	61270146	ENSSSCG00000040134	11	+	0.0494935464527728	1.19870573264804
2	134595583	134639777	ENSSSCG00000014275	3	+	0.0496938856788921	-4.92903818707673
4	95957222	95973430	ENSSSCG00000006572	6	-	0.0496938856788921	3.81963988367461
14	51252339	51261616	ENSSSCG00000010128	10	+	0.0497998672987602	2.08678560389301
AEMK02000617.1	557	11154	ENSSSCG00000029990	5	+	0.0497998672987602	4.10891311982682
