# Supplementary material for: Multi-species annotation of transcriptome and chromatin structure in domesticated animals
Source: BMC Biol. 2019 Dec 30;17:108. doi: 10.1186/s12915-019-0726-5 (PMC6936065; doi:10.1186/s12915-019-0726-5)
Supplement: Supplementary file 4 — Additional file 4 Reference DE genes (all combinations): the archive contains four folders, one for each species (bos_taurus, capra_hircus, gallus_gallus, sus_scrofa). Each folder contains itself two subfolders, one for each model: diffcounts.nominsum (Model 1) and diffcounts.cdvsliver (Model 2). Results of Model 1 are given in: • refgenes.counts.min2tpm0.1.normcounts.diff.readme.idx • refgenes.counts.min2tpm0.1.normcounts.diff.cd4.cd8.bed • refgenes.counts.min2tpm0.1.normcounts.diff.cd4.liver.bed • refgenes.counts.min2tpm0.1.normcounts.diff.cd8.liver.bed Results of Model 2 are given in: • refgenes.counts.min2tpm0.1.normcounts.diff.readme.idx refgenes.counts.min2tpm0.1.normcounts.diff.cd.liver.bed All bed files contain the coordinates and id of the genes found to be differentially expressed between the two conditions. The file also contains the normalized read counts of those genes in the different samples as well as the adjusted pvalue, logFC and normLogFC (see readme.idx file for more details). [file 12915_2019_726_MOESM4_ESM.gz › de.refgn/sus_scrofa/diffcounts.cdvsliver/refgenes.counts.min2tpm0.1.normcounts.diff.cd.liver.bed]

10	10115926	10127714	ENSSSCG00000027882	4	+	0	17.1122072489652
10	65559039	65689638	ENSSSCG00000011147	4	+	0	20.5832989705661
11	13224958	13259033	ENSSSCG00000009361	4	-	0	18.0633059512899
1	113429906	113604306	ENSSSCG00000004596	5	-	0	16.5248333955934
1	114424150	114598931	ENSSSCG00000035038	4	-	0	17.2214820959068
1	182519683	182606869	ENSSSCG00000005041	5	-	0	15.4074762662337
12	12826785	12839175	ENSSSCG00000040910	4	-	0	22.0948544076241
1	226161372	226217339	ENSSSCG00000028996	4	-	0	21.8203460255133
1	242978614	243050442	ENSSSCG00000038171	4	-	0	17.2123439353113
1	243035153	243039581	ENSSSCG00000005398	4	-	0	16.5887081835119
12	52478894	52506574	ENSSSCG00000017932	4	-	0	16.7639134379807
1	254939148	254943054	ENSSSCG00000005488	4	+	0	21.1353099585549
13	124426307	124438843	ENSSSCG00000011799	4	+	0	22.6509779127324
13	124505294	124516415	ENSSSCG00000011801	4	+	0	22.5045803545361
13	127710736	127730765	ENSSSCG00000040904	4	-	0	17.8364262239681
13	131325122	131337672	ENSSSCG00000025128	4	-	0	17.4472435338599
13	139659696	139710205	ENSSSCG00000021227	4	+	0	17.5402143687799
13	140364074	140406268	ENSSSCG00000011890	4	-	0	16.5971732463928
13	148496546	148578631	ENSSSCG00000011933	4	-	0	16.2733423188523
13	34892308	34924812	ENSSSCG00000011450	4	+	0	21.39135464167
13	66998266	67118249	ENSSSCG00000039850	4	+	0	16.465374719441
13	74930654	74970593	ENSSSCG00000011640	4	+	0	23.5759973008656
14	105036960	105044712	ENSSSCG00000010479	4	-	0	20.9829739141999
14	111253509	111262646	ENSSSCG00000010549	4	-	0	18.3653805782764
14	11301009	11332795	ENSSSCG00000009667	4	+	0	17.058708922558
14	123893996	123932961	ENSSSCG00000010639	4	+	0	18.5352363816634
14	15718521	15763710	ENSSSCG00000009699	4	+	0	17.1857600017925
14	82077948	82085609	ENSSSCG00000024252	4	-	0	18.9866796946747
14	82111315	82126341	ENSSSCG00000010337	4	-	0	17.4456021354528
15	46585601	46795116	ENSSSCG00000036679	4	-	0	14.245476503697
15	47071494	47103622	ENSSSCG00000015799	4	+	0	18.573019079568
15	65088283	65132719	ENSSSCG00000021938	4	+	0	17.763393896793
15	75286593	75487049	ENSSSCG00000015926	4	-	0	18.6838032863937
15	93556913	93596360	ENSSSCG00000016034	4	+	0	17.4534119850215
15	95874397	96066990	ENSSSCG00000016061	4	+	0	17.6322243311517
16	26023985	26083742	ENSSSCG00000016861	4	-	0	18.9184265039166
1	7061968	7109531	ENSSSCG00000004038	4	+	0	22.392759459452
17	16746159	16802485	ENSSSCG00000027439	4	-	0	17.9358542876843
1	7339284	7365520	ENSSSCG00000004041	4	-	0	18.4838644640959
17	5191968	5271849	ENSSSCG00000006987	4	+	0	17.1362673074745
17	9045587	9073619	ENSSSCG00000032653	4	-	0	17.964351267042
18	29426050	29541348	ENSSSCG00000024351	5	-	0	15.4669654835418
18	55903698	55906981	ENSSSCG00000035419	4	-	0	18.3450006275121
2	61893237	62070952	ENSSSCG00000027013	4	-	0	17.7047667161432
2	74577003	74601829	ENSSSCG00000013501	4	-	0	17.9685869476067
2	8578912	8603268	ENSSSCG00000028537	4	-	0	16.5091226522484
2	8734046	8750831	ENSSSCG00000025413	4	-	0	17.7505835480096
2	87866547	87884229	ENSSSCG00000014111	4	+	0	18.4186632031191
2	87910621	87935392	ENSSSCG00000014108	4	+	0	20.6351568172399
2	89855165	89905197	ENSSSCG00000036095	4	-	0	17.0864384181216
3	107987074	108053169	ENSSSCG00000008522	4	+	0	18.4879888263027
3	117275926	117319868	ENSSSCG00000008595	4	+	0	22.4932348810861
3	17987220	18002159	ENSSSCG00000027454	5	+	0	16.2767923203502
3	68624112	68630951	ENSSSCG00000008284	4	+	0	17.1562687264346
4	101565229	101573906	ENSSSCG00000006719	4	-	0	16.9995900699358
4	130485299	130617536	ENSSSCG00000040735	5	+	0	16.5126792729018
4	19692829	19744220	ENSSSCG00000029324	4	-	0	16.7196027534131
4	90782839	90805103	ENSSSCG00000006403	4	+	0	17.2849928964279
5	18170353	18180215	ENSSSCG00000000252	4	-	0	17.2458928794904
5	21123862	21128329	ENSSSCG00000036547	4	+	0	19.0342743533288
5	22718509	22727812	ENSSSCG00000037446	4	+	0	16.4363456016696
5	51862862	51917689	ENSSSCG00000000577	4	+	0	18.0008513171246
5	63667705	63708214	ENSSSCG00000039847	4	-	0	21.0588331810653
5	6538906	6543746	ENSSSCG00000000046	11	+	0	13.7487991775381
5	81391436	81453790	ENSSSCG00000000856	4	+	0	17.7382047730815
5	83607224	83683086	ENSSSCG00000000875	4	-	0	16.5928940779206
6	114982265	115021287	ENSSSCG00000024800	4	-	0	17.0399872155472
6	115496178	115505219	ENSSSCG00000023686	4	+	0	21.7301113763465
6	14980381	14989624	ENSSSCG00000002749	11	+	0	12.9264931161227
6	158375601	158392783	ENSSSCG00000028896	4	-	0	18.0600168818017
6	159326114	159350928	ENSSSCG00000003854	4	+	0	17.1651039960028
6	44608070	44632026	ENSSSCG00000021867	4	+	0	17.9243940635008
6	45226331	45240442	ENSSSCG00000002913	4	-	0	16.7064524982666
6	51404279	51406445	ENSSSCG00000003086	4	+	0	19.1426143592162
6	53522128	53536676	ENSSSCG00000033207	4	-	0	17.7427934529592
6	55110525	55200751	ENSSSCG00000027407	4	+	0	16.2918140972057
6	62935422	63287188	ENSSSCG00000004001	4	-	0	20.8538880283442
6	80601302	80608011	ENSSSCG00000033512	4	+	0	17.2481389525926
7	115535470	115554817	ENSSSCG00000002475	4	-	0	18.0267887206491
7	115665948	115682043	ENSSSCG00000002479	4	-	0	17.1784055501384
7	115828359	115928191	ENSSSCG00000002483	4	+	0	21.5588748582245
7	115963302	115987392	ENSSSCG00000002487	4	-	0	20.6333867601131
7	24033586	24041617	ENSSSCG00000024914	4	+	0	21.6993252041632
7	38038163	38045229	ENSSSCG00000033214	4	+	0	17.5199163071631
7	46538612	46588218	ENSSSCG00000002623	4	-	0	21.16393536239
7	58779474	58786117	ENSSSCG00000001901	4	-	0	16.8590313399863
8	2077175	2085376	ENSSSCG00000008700	4	+	0	18.5994362336503
8	334610	343870	ENSSSCG00000035739	4	-	0	16.6078177173356
8	65917435	65936077	ENSSSCG00000008935	4	-	0	17.7845880882766
8	66377395	66395707	ENSSSCG00000022724	4	-	0	17.5971324576157
8	66421770	66430710	ENSSSCG00000031919	4	-	0	17.298842210466
8	66646239	66663405	ENSSSCG00000034976	4	-	0	18.7865215591809
8	68326286	68364937	ENSSSCG00000027609	4	-	0	22.1041551765127
8	69706895	69728264	ENSSSCG00000008950	4	+	0	18.6922307700222
8	69732182	69773455	ENSSSCG00000023426	4	+	0	18.4446651618442
8	74552837	74563899	ENSSSCG00000024314	4	+	0	23.5797318076404
8	74574918	74582800	ENSSSCG00000008998	4	+	0	23.9219901761661
8	74583376	74612593	ENSSSCG00000028901	4	+	0	17.2783941606349
9	139301585	139475037	ENSSSCG00000022126	4	+	0	16.6258545935396
9	3288287	3297049	ENSSSCG00000014626	4	+	0	22.1296048101703
9	44199956	44204687	ENSSSCG00000040689	4	-	0	17.3610100199198
9	44211163	44213733	ENSSSCG00000015069	4	+	0	22.0742028208733
9	44214595	44218978	ENSSSCG00000030921	4	-	0	21.5645761002536
9	63757745	63801489	ENSSSCG00000023472	4	+	0	18.5308914657535
9	74990229	75017949	ENSSSCG00000029515	4	-	0	17.8465659928629
9	84548920	84895264	ENSSSCG00000015356	4	-	0	16.6410886916533
AEMK02000361.1	117336	122678	ENSSSCG00000035336	4	-	0	19.0047761646047
AEMK02000361.1	128381	138099	ENSSSCG00000034188	4	+	0	18.64700360929
AEMK02000576.1	591	113474	ENSSSCG00000039985	4	+	0	20.5322755476909
AEMK02000622.1	26440	39644	ENSSSCG00000013150	4	-	0	17.3335334739527
AEMK02000698.1	2581986	2612598	ENSSSCG00000023301	4	+	0	17.1751374688513
X	124250337	124296636	ENSSSCG00000012766	4	+	0	16.7240879799394
X	57242044	57249885	ENSSSCG00000012394	4	+	0	18.3068981986827
X	94885071	94972095	ENSSSCG00000012597	4	+	0	16.5752893544477
14	47405808	47421277	ENSSSCG00000010008	4	-	6.27463370218383e-322	18.612536950903
4	89237513	89239126	ENSSSCG00000006355	4	+	6.27463370218383e-322	18.4858988316985
2	68890389	68921623	ENSSSCG00000013665	4	+	1.23516411460312e-321	17.9855279234051
7	115799414	115810991	ENSSSCG00000002481	4	+	1.23516411460312e-321	20.7121234935479
5	52138978	52206178	ENSSSCG00000021998	4	-	1.83792420252944e-321	19.2706956417348
8	66251463	66372602	ENSSSCG00000039276	4	-	3.64126380984999e-321	18.4576506107339
8	77689560	77876631	ENSSSCG00000009018	4	+	4.81714004695215e-321	16.2962512068964
9	63812102	63895080	ENSSSCG00000015268	4	+	5.97325365822067e-321	21.2180328961412
3	69250671	69254051	ENSSSCG00000021579	4	+	7.10466398719713e-321	17.5333688503884
12	19996342	20006198	ENSSSCG00000017383	4	-	1.64474453500551e-320	19.2131279580271
2	138109208	138120318	ENSSSCG00000014315	4	-	4.19609953012971e-320	19.1659623034628
3	25357946	25387826	ENSSSCG00000007858	4	-	4.50933714959306e-320	19.078982165974
6	14570588	14583189	ENSSSCG00000002736	4	-	5.73560808257103e-320	19.2378330877415
8	121225472	121251574	ENSSSCG00000009184	4	+	6.94310452100704e-320	19.9824969287163
6	155463859	155530837	ENSSSCG00000003835	4	-	7.11503936575979e-320	19.9480855657074
1	270531588	270586378	ENSSSCG00000005701	4	+	7.84477432466731e-320	19.8991624146786
7	74982854	74985775	ENSSSCG00000001989	5	+	8.78596937999489e-320	13.3876341278707
14	101273660	101368158	ENSSSCG00000010455	4	-	1.30789057767095e-319	16.9684400762943
3	25296201	25327081	ENSSSCG00000030033	4	-	1.79647209484336e-319	19.93088814207
8	66810461	66838682	ENSSSCG00000039341	4	-	1.86460374740486e-319	18.5952254427937
14	50427114	50436468	ENSSSCG00000010093	4	+	1.89938596887209e-319	19.9885831251066
5	77411558	77489302	ENSSSCG00000026597	4	-	2.185351164685e-319	20.0136311853839
4	92393743	92415839	ENSSSCG00000006455	4	+	3.59971288903474e-319	19.413692769484
14	55239631	55348956	ENSSSCG00000026819	4	+	5.27336026432196e-319	18.1131461511537
12	39618320	39622574	ENSSSCG00000040940	4	+	5.70705108824141e-319	19.4191532414574
13	89701282	89732667	ENSSSCG00000011703	4	+	8.04417921932884e-319	16.3245633791486
9	75246951	75260137	ENSSSCG00000015334	4	-	8.46240578853345e-319	18.1126129656946
8	66192400	66236143	ENSSSCG00000034735	4	-	1.27325163524102e-318	19.9817801311207
6	157390294	157409329	ENSSSCG00000025020	4	-	1.46403014372616e-318	16.4010754406592
17	5547228	5596430	ENSSSCG00000035335	4	-	1.5342961598777e-318	20.1524383039913
AEMK02000361.1	90424	97218	ENSSSCG00000038046	4	+	1.60711155476178e-318	19.397353648629
15	120809883	120852200	ENSSSCG00000016199	4	+	1.90045809132356e-318	19.4363137994704
8	44708733	44725951	ENSSSCG00000008868	4	+	2.02132631092217e-318	19.857765127563
9	44639280	44666114	ENSSSCG00000015079	4	-	2.04851968406927e-318	16.3065123972686
14	30845513	30859308	ENSSSCG00000009805	4	+	3.32887104264103e-318	19.9679068647154
2	87791337	87867245	ENSSSCG00000014110	4	-	4.21578310546002e-318	19.4513614358413
14	110955697	111033321	ENSSSCG00000010543	5	+	1.56901464687661e-317	15.8398582606171
13	34892342	34935014	ENSSSCG00000011451	4	+	1.68065964899865e-317	20.1508634915996
17	41393809	41432631	ENSSSCG00000028758	4	+	1.96648255390556e-317	18.3982310988536
X	114218449	114250514	ENSSSCG00000012711	4	+	3.93845714153029e-317	20.4116859820573
14	59643291	59657843	ENSSSCG00000010184	4	+	4.91943683298923e-317	19.6048813373442
5	62350255	62395185	ENSSSCG00000024402	4	+	5.90679886446115e-317	20.4383908420406
16	20574178	20617874	ENSSSCG00000016829	4	-	7.66895859426648e-317	18.1644398768415
14	98908605	98987281	ENSSSCG00000010431	4	+	8.73693237651385e-317	18.2781706988939
7	115873465	115880101	ENSSSCG00000002486	4	+	1.16177757983244e-316	19.6435415656728
12	11374027	11447292	ENSSSCG00000026473	4	+	1.47476144718009e-316	16.3487776367838
15	134282687	134309616	ENSSSCG00000016315	4	+	1.53727463462365e-316	19.6450355029772
1	254684180	254698261	ENSSSCG00000005485	4	-	1.59493762902856e-316	19.748449924811
X	34322259	34392571	ENSSSCG00000012236	4	+	1.84116952213071e-316	19.6013929713955
9	74926047	74974827	ENSSSCG00000015332	4	-	1.98529380693158e-316	19.6124012603767
4	90898688	90901920	ENSSSCG00000037268	4	-	2.00860703552906e-316	20.0653062903936
7	115826584	115836428	ENSSSCG00000031595	4	+	3.25244323738081e-316	20.4895087836149
5	80694225	80858598	ENSSSCG00000000854	4	-	4.83584626162187e-316	16.35420783969
14	75752295	75778961	ENSSSCG00000010291	4	-	4.9087236617445e-316	16.1229115880102
3	8903189	8909151	ENSSSCG00000030709	4	-	5.84324972017138e-316	16.3523675061408
6	155411942	155455329	ENSSSCG00000003834	4	+	8.84561589974815e-316	19.7490461360186
6	51400899	51406445	ENSSSCG00000031646	4	+	1.11690017925228e-315	18.1716579183705
18	42209401	42218864	ENSSSCG00000016676	4	+	1.12898671465406e-315	18.2334635153777
14	141690552	141703677	ENSSSCG00000010780	4	+	1.59351133067821e-315	21.5086349549788
4	32791144	32879675	ENSSSCG00000006040	4	+	2.45969228042195e-315	19.7773793789535
12	19961789	19975783	ENSSSCG00000036449	4	-	2.66734306154338e-315	19.3628094430441
7	19289575	19346420	ENSSSCG00000001089	4	-	3.44999401730859e-315	15.5612428006946
6	149836417	149845854	ENSSSCG00000003819	4	-	5.29417328854064e-315	18.2388909735453
2	12365024	12424328	ENSSSCG00000040088	4	+	2.8227639977532e-314	20.448428253188
14	106437647	106613121	ENSSSCG00000010488	4	+	7.02021426778591e-314	18.2095828929971
2	102334819	102491856	ENSSSCG00000029805	4	+	4.39988040561915e-313	16.3875673080562
13	88934984	88980310	ENSSSCG00000011695	4	+	6.61763806224197e-313	16.3378542293534
2	8548521	8574622	ENSSSCG00000013057	4	-	8.78613435034208e-313	16.3476730796323
3	57849806	57855268	ENSSSCG00000008214	4	+	1.36148201027487e-312	18.1578044832938
6	18650322	18657676	ENSSSCG00000024911	4	+	1.0902895818148e-311	16.2820326938381
2	71433110	71438552	ENSSSCG00000039007	4	+	1.69032346803099e-311	16.1650772943623
13	32683125	32699857	ENSSSCG00000011397	4	+	4.02227968116941e-311	18.2148632982932
17	57930355	57938817	ENSSSCG00000007507	4	+	6.77262083615394e-311	19.6578975936636
1	82251238	82279682	ENSSSCG00000023415	4	+	1.12456603438095e-310	18.1717463949361
13	89396806	89463547	ENSSSCG00000011700	4	-	3.30428352328839e-309	21.5526348081367
8	121020909	121109097	ENSSSCG00000009182	4	+	1.29313657664261e-308	21.2520192856984
1	30981552	30993278	ENSSSCG00000004180	5	+	2.07260620150305e-306	15.7410020911089
1	29060743	29079324	ENSSSCG00000028115	4	+	5.92281970367846e-306	16.1906220377966
7	115850473	115972092	ENSSSCG00000030371	5	-	5.8977341954686e-305	22.1574171591427
13	34433399	34440054	ENSSSCG00000011432	11	+	6.61820123901599e-305	8.26004908999767
14	10630699	10733071	ENSSSCG00000009661	4	-	6.89414069669506e-305	16.2246264151526
6	80592197	80599440	ENSSSCG00000038706	4	+	1.95812697109667e-304	17.2794935969999
9	119778662	119842936	ENSSSCG00000039332	5	-	9.66360371691087e-302	15.3321470737772
4	122232592	122308241	ENSSSCG00000039854	5	-	1.38250317197663e-301	16.9475988972744
17	5329745	5507225	ENSSSCG00000040013	4	-	2.90380212604072e-301	16.1864202632027
1	121528924	121579121	ENSSSCG00000004643	4	-	5.26563723462466e-297	17.2940550273184
3	6615342	6892457	ENSSSCG00000023320	5	+	1.28986922670306e-296	21.4872110404153
4	99328007	99335029	ENSSSCG00000035429	4	+	8.75894392366955e-296	15.8919263053554
AEMK02000576.1	6610	16970	ENSSSCG00000034220	4	+	2.87146819860378e-294	16.1700465116613
1	273227299	273295571	ENSSSCG00000005740	4	-	1.09490226227152e-293	17.3770665773019
13	124521205	124561264	ENSSSCG00000011802	5	+	5.28718077363797e-293	21.2735179539003
14	41931078	41950654	ENSSSCG00000009942	5	-	2.49891921839521e-291	15.3061665842219
14	111234041	111301769	ENSSSCG00000010546	4	-	3.38378303411415e-291	21.0809104878348
15	137235940	137255706	ENSSSCG00000016328	4	-	3.97711195800479e-291	16.0817830164772
3	10894339	10934049	ENSSSCG00000007710	5	-	3.00303370414325e-290	14.5674765505709
9	12479593	12485139	ENSSSCG00000033822	4	+	3.77165802965866e-290	18.4857074528418
5	52037210	52131767	ENSSSCG00000000584	5	+	5.49293880988346e-289	15.4886091918206
8	30653555	30691344	ENSSSCG00000026297	5	+	1.80375395383885e-288	16.2040439486227
6	27108498	27142921	ENSSSCG00000035772	4	+	5.08469550475859e-287	16.068517363419
6	29880960	29913366	ENSSSCG00000002825	4	-	2.94257237455758e-284	20.6528233866188
AEMK02000698.1	2468237	2575384	ENSSSCG00000010893	5	+	2.96707552439529e-284	19.606436827057
9	10032162	10066082	ENSSSCG00000034102	6	+	2.62491951062008e-283	13.8844794160831
8	66060639	66323909	ENSSSCG00000040980	4	-	1.48098283286574e-282	20.017388999917
10	9527527	9562845	ENSSSCG00000039095	4	-	9.77788234004146e-282	16.1425112971181
12	6353668	6368983	ENSSSCG00000017226	4	+	1.27690617327919e-281	14.7130140821804
X	109536446	109973630	ENSSSCG00000012680	5	-	3.21100100118685e-281	17.297758055059
4	69615558	69806496	ENSSSCG00000022092	4	+	5.49924670442474e-280	17.9943715735266
6	147177030	147257814	ENSSSCG00000040337	5	-	2.31648543239218e-278	14.5551120979381
6	80586182	80589939	ENSSSCG00000003524	5	+	2.59269369391302e-278	15.8737198786004
5	15322507	15335076	ENSSSCG00000000198	5	+	1.00280147063265e-277	14.6966376200968
13	109587548	109623787	ENSSSCG00000020927	5	-	1.94192595037563e-276	17.8489000926142
15	113210867	113334672	ENSSSCG00000016159	4	+	3.11586587031996e-276	19.442194620852
1	243126563	243141422	ENSSSCG00000038300	5	-	7.99173363307207e-276	20.3271654181363
15	133967900	134051880	ENSSSCG00000036274	4	+	1.45125130821271e-274	18.9265080624297
12	3692185	3696820	ENSSSCG00000031092	4	+	5.16217135203207e-274	16.2827126654686
X	41725521	41751198	ENSSSCG00000022390	5	+	1.20938212997617e-272	19.5593917592265
7	93324365	93421776	ENSSSCG00000002313	5	-	2.63958680978814e-270	17.4460259747765
7	115604298	115609726	ENSSSCG00000002476	5	-	2.20499613951431e-269	19.9416807811808
9	116181974	116193193	ENSSSCG00000015493	10	-	2.27980297720721e-269	15.1569430702002
1	32006041	32051376	ENSSSCG00000004195	5	-	1.53811737456657e-268	17.9397133059198
17	46188263	46208787	ENSSSCG00000024325	4	+	3.27957896781889e-268	15.9769583400664
6	74773016	74782781	ENSSSCG00000003463	5	-	8.01087457575511e-268	17.6228216234943
12	1149950	1153596	ENSSSCG00000034891	5	-	1.01931379294887e-267	15.878376435877
8	16897269	17014061	ENSSSCG00000008754	4	+	9.64289829698971e-267	15.943497358982
X	47769118	47858849	ENSSSCG00000024814	5	-	2.59544916595726e-266	15.8807683388431
1	15757678	15779492	ENSSSCG00000004093	4	-	1.35147392183143e-265	15.9868322957
1	274106005	274111977	ENSSSCG00000023333	5	+	2.29041228545837e-264	15.53236124681
2	80841542	80853791	ENSSSCG00000014047	4	-	9.69374496039465e-264	15.9235354241696
1	99081903	99110876	ENSSSCG00000004509	5	+	1.17062264567579e-263	15.8586495325246
2	10206004	10239763	ENSSSCG00000013093	4	+	1.49085497410912e-262	15.9232095633463
8	69531486	69681699	ENSSSCG00000008948	6	+	2.67918110111114e-262	22.9004718680064
8	41809114	41856379	ENSSSCG00000008844	5	-	4.5116324940284e-262	13.7609583535735
6	79617256	79649644	ENSSSCG00000032607	4	+	5.74434267209033e-261	15.9173855697548
9	133229658	133278531	ENSSSCG00000015616	11	-	2.48697437368052e-260	10.4613189000458
16	47600179	47652445	ENSSSCG00000021514	4	+	1.45251121850127e-259	15.9127065946855
13	29479279	29484683	ENSSSCG00000036227	4	+	7.28754053048815e-259	15.9122979276905
13	32214936	32220242	ENSSSCG00000011386	11	-	1.05877871882398e-257	10.3641799409959
14	106013539	106476533	ENSSSCG00000035347	4	+	8.88309632670269e-257	20.670436914491
6	49053992	49064190	ENSSSCG00000002993	4	-	1.33510665365325e-255	20.4752567520101
4	19593535	19617671	ENSSSCG00000006003	4	-	2.93809541574277e-254	15.8756617448913
9	6785302	6790463	ENSSSCG00000014812	5	+	3.48438387559146e-254	16.0992704595464
2	72431162	72471564	ENSSSCG00000013551	11	+	1.10170625302531e-253	12.5668838317223
3	17458931	17463252	ENSSSCG00000032369	11	-	1.95001203988695e-253	7.19353499212811
AEMK02000682.1	537365	546241	ENSSSCG00000005852	4	+	2.35264721775996e-253	15.4665928739846
9	9442668	9472619	ENSSSCG00000014851	4	+	9.10489058084333e-253	15.8620482441314
13	165914996	165995755	ENSSSCG00000025463	5	+	8.39077662760913e-252	16.0293634583851
X	86708631	86714329	ENSSSCG00000012547	4	-	1.17243032541901e-248	15.8585440531378
18	7871051	7965504	ENSSSCG00000034639	10	-	3.26810254373882e-248	12.2271297499505
3	24841385	24852813	ENSSSCG00000007850	4	-	5.41476494288215e-248	15.8440838280336
AEMK02000328.1	580182	594555	ENSSSCG00000027926	6	+	5.85243128608446e-248	14.2745788383283
15	104157526	104238400	ENSSSCG00000029606	5	+	9.20310578088689e-247	18.1490302042728
3	132811565	132819553	ENSSSCG00000032221	4	+	9.43120871949965e-247	15.8352360147406
16	25843207	25902707	ENSSSCG00000016859	4	+	1.66769361575152e-245	15.8212157043451
7	53590894	53637709	ENSSSCG00000001823	5	+	1.05800369261623e-244	16.3993696014032
3	96593779	96616356	ENSSSCG00000008453	4	-	1.55512180352881e-244	15.4612511934043
7	55351082	55373894	ENSSSCG00000001849	5	-	2.33223712620091e-244	16.3650769929915
6	115399610	115454339	ENSSSCG00000022739	4	+	4.08739001340099e-244	15.8109721114137
X	109306489	109421786	ENSSSCG00000012679	4	-	7.43236663877966e-244	15.4008289003878
2	78799448	78802256	ENSSSCG00000028488	4	-	1.29344171857497e-243	15.8159662630005
1	118913443	118952453	ENSSSCG00000004616	4	+	1.17193155006841e-242	15.7504999130435
8	47036891	47098224	ENSSSCG00000008873	4	-	1.22308705821423e-242	15.4688801065715
3	96616219	96657165	ENSSSCG00000035912	4	+	2.53426734007462e-242	15.564773868604
4	89226648	89236488	ENSSSCG00000006353	4	+	3.13954782326258e-242	15.7539157393141
8	87318217	87390416	ENSSSCG00000031736	4	-	5.61822476490774e-242	15.5055468609328
14	14577043	14597766	ENSSSCG00000021767	4	+	5.80508080376113e-242	15.7846445312335
14	75726366	75754331	ENSSSCG00000010293	4	+	6.52267023975574e-242	15.7498829239415
8	29013081	29103934	ENSSSCG00000008771	4	+	6.83775468965602e-242	15.3763237533366
1	145302275	145357760	ENSSSCG00000005781	4	+	1.01107603877956e-241	15.6019340660216
6	55341342	55343552	ENSSSCG00000023211	4	-	1.79143549284524e-241	15.4323786384981
7	93475972	93628328	ENSSSCG00000002314	4	+	1.88047005645837e-241	15.4554296017204
15	59664716	59709379	ENSSSCG00000015862	4	+	2.09416149994165e-241	15.7481600497249
2	118728898	118882297	ENSSSCG00000014213	4	+	3.88385241965228e-241	15.5761397883044
2	46839484	47028078	ENSSSCG00000028827	4	-	6.72551834905237e-241	15.3126239750743
9	74174219	74210398	ENSSSCG00000015326	4	+	8.56065650646267e-241	15.4694296670533
6	99350305	100093056	ENSSSCG00000028805	4	-	1.24988061588463e-240	15.5357628135568
14	91516432	91552752	ENSSSCG00000034973	4	+	2.06905828234313e-240	15.5326728959356
13	127414957	127572165	ENSSSCG00000011813	4	-	2.33983988921164e-240	15.3110117159859
5	5075433	5092631	ENSSSCG00000027266	4	-	6.03883420864306e-240	15.8324460593044
4	95705090	95709933	ENSSSCG00000006564	4	+	1.34435889248191e-239	15.6142357844112
6	155800839	155894915	ENSSSCG00000003839	6	+	1.64840394643523e-239	12.9834165826784
7	20491888	20520656	ENSSSCG00000031944	4	+	4.70199841838196e-239	15.3276799202101
1	32635743	32644568	ENSSSCG00000033538	4	-	6.64167252972466e-239	15.4447864685
5	36274363	36658701	ENSSSCG00000000515	4	+	1.13633874400419e-238	15.3703547327189
2	32871903	32979148	ENSSSCG00000013335	7	+	2.5115342546752e-238	11.9433515897623
10	22727824	22866904	ENSSSCG00000024975	4	+	4.99447110520401e-238	15.4117397849505
7	24068069	24086128	ENSSSCG00000001427	11	+	9.72890857011366e-238	11.557802656091
2	2033596	2058011	ENSSSCG00000012855	4	+	4.75434311103135e-237	14.8050656762234
13	122266625	122277510	ENSSSCG00000025270	6	+	7.627032491675e-237	13.0535494406773
9	41870973	41882756	ENSSSCG00000015054	4	+	3.86776330658985e-236	15.4204361523666
9	36886513	36971762	ENSSSCG00000015010	4	-	3.97133805216027e-236	15.6722717115864
1	31003337	31023731	ENSSSCG00000004181	4	+	6.20272820270912e-236	15.72380290451
18	50002920	50009655	ENSSSCG00000038783	4	+	3.96056176910953e-235	15.2691211574444
10	13757488	13773073	ENSSSCG00000010853	5	+	6.59475100739629e-235	17.752857832646
5	3838210	3927217	ENSSSCG00000000010	6	-	8.5431953745149e-235	14.4576846396254
6	6292793	6360707	ENSSSCG00000038221	4	-	1.07238744233683e-234	17.4552443662942
2	77075893	77079759	ENSSSCG00000023142	11	+	1.69239766236414e-234	8.73513832454311
11	78521605	78540979	ENSSSCG00000009558	5	+	3.80038842794426e-234	17.3971493376998
9	39638505	39643530	ENSSSCG00000036724	4	-	7.47359226507884e-234	15.3484479221268
6	164496929	164715646	ENSSSCG00000003891	5	+	8.80468096739509e-234	17.5088955409865
14	38471164	38484089	ENSSSCG00000009870	4	-	2.1699698757739e-233	15.6628409349778
7	49047982	49087783	ENSSSCG00000001780	11	+	1.09308380296796e-232	7.15587369165521
17	31993885	32024790	ENSSSCG00000007146	4	+	6.48644184905593e-232	14.2181346529728
14	106666444	106701809	ENSSSCG00000024537	4	+	2.00118469968246e-230	15.2442326121884
12	52536737	52544706	ENSSSCG00000024926	6	-	1.82528046435649e-226	16.24394923982
5	63601133	63609727	ENSSSCG00000039512	4	+	6.45543603317688e-226	14.8123981190678
14	101410046	101474382	ENSSSCG00000010456	11	-	1.03001101649169e-225	8.55633833826432
6	167960094	167963583	ENSSSCG00000003951	5	+	1.39144181462143e-225	14.0272490130434
5	54473829	54849512	ENSSSCG00000000591	4	-	4.50595757602664e-225	15.1760672368034
6	27627758	27637508	ENSSSCG00000024476	11	+	4.06965377605773e-223	7.15819883448636
7	8243294	8313651	ENSSSCG00000001048	5	-	4.53645409022382e-223	15.3289729243697
8	108230634	108315167	ENSSSCG00000031904	4	-	3.0684844814586e-222	15.2037847873782
12	31206679	31272764	ENSSSCG00000017601	7	+	1.4207831330229e-221	12.0763096230692
7	1792745	1806177	ENSSSCG00000020758	11	+	2.31251300215943e-221	9.09053729478799
4	68250644	68285422	ENSSSCG00000006213	11	-	1.1821912607163e-220	7.69813465799792
12	973785	976635	ENSSSCG00000031851	4	+	1.32248149436854e-220	17.0742984037397
6	167657679	167743729	ENSSSCG00000035849	11	-	5.31458365982775e-219	9.64737370640459
6	49110788	49178413	ENSSSCG00000003006	5	-	9.48307976024527e-219	14.6774213841516
7	97360539	97381889	ENSSSCG00000002357	11	-	2.66186684590741e-218	8.21821764653801
12	60414498	60436438	ENSSSCG00000036208	11	+	2.96478686482556e-218	10.8298969960484
1	113794039	113848808	ENSSSCG00000004597	6	-	7.30942577822414e-217	18.0286182250215
1	213483755	214011524	ENSSSCG00000005194	4	+	7.3385455767642e-216	15.1163599903797
1	99417230	99810153	ENSSSCG00000004511	4	-	7.34087482051595e-215	14.9321750635066
14	33608079	33640792	ENSSSCG00000009844	4	-	2.07731672681647e-214	15.0491335198904
2	3200476	3356630	ENSSSCG00000024158	6	-	5.39464434601364e-214	13.8312364743662
7	76174502	76186094	ENSSSCG00000002039	6	-	1.02168818607878e-213	11.2121478765477
5	21804308	21819656	ENSSSCG00000000401	11	-	1.04677156642978e-213	9.45896626284958
12	11225407	11286018	ENSSSCG00000017256	5	+	1.34543923742584e-212	16.7066379913064
7	100392212	100405679	ENSSSCG00000002396	11	+	8.1584054326974e-212	6.95732686644944
13	136619307	136809673	ENSSSCG00000011867	6	+	1.25690665228344e-211	14.2578688289191
10	46647160	46722524	ENSSSCG00000026499	5	+	2.01400742884051e-211	13.9127250564055
10	10156794	10191317	ENSSSCG00000010826	5	+	1.11535023345102e-210	17.8232535313649
13	10900717	11360024	ENSSSCG00000036033	4	-	1.9565827814547e-210	15.0713290631081
1	215899419	215941873	ENSSSCG00000005203	4	-	4.88963232313652e-210	15.070337731683
15	110916007	110921353	ENSSSCG00000016140	10	-	1.34848447720995e-208	9.67287833829353
7	78244283	78244931	ENSSSCG00000034568	4	-	1.75740922324893e-208	15.2011037895366
X	53609175	53802951	ENSSSCG00000012371	4	+	6.58699263731259e-208	15.0620030089613
2	33225437	33295787	ENSSSCG00000013337	6	-	1.96664386349716e-207	13.6792986956971
6	33732002	33750098	ENSSSCG00000002836	4	+	1.55164484800345e-206	15.0399231025779
8	112433639	112470946	ENSSSCG00000009138	11	+	1.8223985899315e-206	8.91904419205982
13	89588361	89600707	ENSSSCG00000033018	5	-	1.88129298741322e-206	15.2220627331179
2	135194447	135201585	ENSSSCG00000032490	9	+	3.26118070293629e-206	11.6245272687582
9	42203676	42211305	ENSSSCG00000029043	4	+	4.90638794475577e-206	15.0610793502683
7	103096416	103111385	ENSSSCG00000040638	5	-	1.28751540423058e-205	15.318828570091
12	52143304	52152589	ENSSSCG00000017920	11	+	1.52499339305512e-205	7.9716014875578
4	74343122	74373325	ENSSSCG00000006238	6	+	3.22537639532284e-205	11.9025155545256
12	3161356	3181393	ENSSSCG00000035511	4	-	6.45105747484941e-205	14.7073828280196
8	71940517	71988112	ENSSSCG00000008981	11	+	3.37841693295317e-203	7.10891336656514
6	63066366	63075202	ENSSSCG00000031449	5	-	1.42946891492551e-202	17.4791514002529
5	57664913	57670632	ENSSSCG00000037697	5	+	1.83191580124867e-202	15.2197537069713
9	68544720	68570585	ENSSSCG00000015299	5	-	3.02353965858666e-202	14.9081703871526
15	96474283	96490236	ENSSSCG00000026618	5	-	9.86281519092086e-202	15.2346171063669
8	45578001	45808789	ENSSSCG00000024960	4	-	2.43973528016996e-201	12.8157024487452
8	113363041	113384792	ENSSSCG00000009144	4	+	1.48891159675791e-200	14.9849552541989
2	151155753	151192816	ENSSSCG00000022741	4	-	1.16849474831941e-199	14.9706950175263
1	228110583	228142091	ENSSSCG00000005272	11	-	8.04869180812465e-199	7.96540023701713
10	50706711	51205621	ENSSSCG00000011075	5	-	2.43228376061305e-197	14.6013491394449
3	16636924	16650691	ENSSSCG00000007738	11	+	6.60841149334028e-197	7.16825152595511
13	139974452	140074173	ENSSSCG00000011888	4	+	2.33480241355523e-196	14.9486997257444
3	97580703	97595096	ENSSSCG00000038660	11	+	3.62888047076886e-196	8.90162134266502
14	40868204	40890469	ENSSSCG00000009919	4	+	5.11706384171565e-196	14.5925237445528
8	120820658	120879388	ENSSSCG00000009179	6	-	3.90553887840872e-195	14.4465454300844
4	101385047	101443405	ENSSSCG00000036808	4	+	5.22705685891438e-195	15.709200638291
12	6692086	6716246	ENSSSCG00000040989	6	-	2.09866333093688e-194	13.9742004090163
6	108997735	109218439	ENSSSCG00000003712	11	-	5.9383256652286e-194	6.4566141819578
13	139847240	139902039	ENSSSCG00000039426	5	+	6.02279487772713e-194	13.4806751096976
11	78617286	78637713	ENSSSCG00000009554	4	-	6.39433273763338e-194	14.9417492868319
10	44107734	44226925	ENSSSCG00000011038	7	+	2.49116571344783e-193	13.5581553888062
2	15793261	15819129	ENSSSCG00000013252	11	-	8.36035371201529e-193	12.1801031447573
1	22662014	22801909	ENSSSCG00000004139	9	-	7.44017212962831e-192	11.3139565730081
13	141148534	141289496	ENSSSCG00000011906	4	+	2.84485340680407e-191	14.8936315297233
2	70035008	70039869	ENSSSCG00000013622	11	-	4.98327667027409e-191	5.79733021745837
6	129343588	129375722	ENSSSCG00000022206	10	+	9.65419626113356e-191	11.8244228818013
5	70888999	71029809	ENSSSCG00000000779	4	-	1.62763876388323e-190	14.8971476734159
3	1033918	1046515	ENSSSCG00000007560	5	-	1.87398956448297e-189	12.5893760786573
2	61741067	61760025	ENSSSCG00000032765	4	-	3.77385137743799e-189	14.8488926540412
7	61825904	61829028	ENSSSCG00000023760	4	+	1.11578469819371e-188	14.8312211237706
8	131386946	131431424	ENSSSCG00000009222	4	+	1.95295756203257e-188	14.830887372823
7	41640262	41729027	ENSSSCG00000001725	4	-	3.84593991832729e-187	14.792486793451
7	20596553	20698557	ENSSSCG00000036191	9	-	1.80552730865958e-186	11.2365818318337
14	63416160	63805804	ENSSSCG00000010212	5	-	4.42273687330094e-186	14.5256790504943
14	106445669	106459195	ENSSSCG00000010487	4	+	6.00639705346886e-186	14.9421072272128
14	14858158	14937207	ENSSSCG00000022383	4	+	1.49469499998534e-185	14.7828026008099
15	131787211	131795555	ENSSSCG00000016270	5	+	4.74524504319879e-185	12.9595830859285
14	115206152	115218304	ENSSSCG00000022351	11	+	3.14410877573831e-184	7.50117365916878
6	154936451	155374399	ENSSSCG00000003833	4	+	4.75996758566101e-184	14.8096673029799
9	98438141	98513563	ENSSSCG00000015403	5	+	1.87491520704722e-183	13.6073589126712
6	52180435	52190517	ENSSSCG00000003092	4	+	2.97009672471655e-183	14.5990451029766
15	94115561	94161781	ENSSSCG00000027157	11	-	3.77358776980604e-183	11.238266913548
11	15494364	15557988	ENSSSCG00000009373	11	+	1.89822608419649e-182	6.32693356403414
1	76391111	76417944	ENSSSCG00000004401	5	-	2.28426471586518e-182	14.4711130890191
7	5058035	5211316	ENSSSCG00000001027	4	+	3.53832837932618e-182	14.774331083404
1	217319695	217441927	ENSSSCG00000005222	4	-	3.8361072193007e-182	14.7916725240278
8	74598169	74607409	ENSSSCG00000008997	10	-	1.21968481825212e-181	18.5162540014017
15	47013062	47038190	ENSSSCG00000015802	5	+	3.81348538162718e-181	13.8926374869332
9	103461884	103963684	ENSSSCG00000015426	6	-	5.50068445025423e-181	13.419915138082
10	24638410	24727220	ENSSSCG00000010926	4	-	6.74826881320866e-181	14.74747857082
13	86401761	86513631	ENSSSCG00000011689	4	-	1.01056698570689e-180	14.7341776600736
9	46823554	46891569	ENSSSCG00000015125	4	-	1.06432142251256e-180	14.7044435882802
9	31721349	31997616	ENSSSCG00000014976	4	+	2.5153428412329e-180	14.7104856669711
12	10393178	10448536	ENSSSCG00000034358	4	-	3.26834864257715e-180	14.8475802764167
8	37530212	37809567	ENSSSCG00000008813	4	-	4.27982844078005e-180	14.7184885143611
14	88507398	88513375	ENSSSCG00000010375	4	-	4.42627220341594e-180	14.7418966731008
14	132563223	132607699	ENSSSCG00000010723	11	+	9.39957853383024e-180	6.79810002237617
5	87522524	87547855	ENSSSCG00000000892	4	+	9.6721564376804e-180	14.7457023082899
9	63757963	63801653	ENSSSCG00000022759	4	+	1.10683874986659e-178	14.7115820194645
6	54945128	54951544	ENSSSCG00000003201	11	+	5.13557917520753e-178	8.00423877727128
6	119945075	120018132	ENSSSCG00000003744	4	+	5.4135063741021e-178	14.6861835398587
3	47761849	47777174	ENSSSCG00000025836	11	-	4.39524029070522e-177	6.97673064985748
5	63591516	63641643	ENSSSCG00000033913	5	+	5.19849998277026e-177	14.5099385370652
3	111646704	111683660	ENSSSCG00000028672	11	-	7.8700185641197e-177	8.91682463436958
7	2425614	2446259	ENSSSCG00000001000	11	-	7.96242447121962e-177	7.05986764505726
18	44985404	45102170	ENSSSCG00000016695	11	+	6.40698318311764e-175	6.53624070270012
13	75490958	75509420	ENSSSCG00000011643	4	-	9.34992150692254e-175	14.6386282022098
4	46730460	46768331	ENSSSCG00000006126	11	-	1.17298458824751e-174	6.45371321501938
4	117496916	117511211	ENSSSCG00000006862	4	-	2.1130522319339e-173	14.664793041543
X	87352689	87355721	ENSSSCG00000037234	4	+	3.63290320974328e-173	14.6024513672924
4	51212589	51238746	ENSSSCG00000006141	4	-	7.59898203047825e-173	14.867431929999
6	84225237	84229681	ENSSSCG00000003565	4	+	7.97655239747638e-173	14.6099933190168
9	107671319	107746867	ENSSSCG00000015444	4	-	6.24977410995326e-172	14.4763633338997
8	17841843	17947161	ENSSSCG00000029275	4	-	6.60794833722545e-172	14.6498996254266
15	130079131	130332716	ENSSSCG00000035058	4	-	1.5241762954774e-170	14.5654451183169
9	9782938	9794484	ENSSSCG00000039468	4	+	6.40455033522239e-170	14.5555822454966
13	73733859	73831348	ENSSSCG00000011629	11	-	1.70963742629078e-169	5.26738642495212
17	9276260	9343114	ENSSSCG00000023054	4	+	2.12014818055386e-169	14.5375135983735
3	8539319	8568752	ENSSSCG00000007671	11	-	2.55113052255012e-169	10.5878717629491
15	24502542	24545217	ENSSSCG00000015716	4	+	2.93086221806495e-169	14.6218086191835
3	17386374	17396837	ENSSSCG00000035364	11	+	7.40038911358862e-169	5.92141322292281
5	70394575	70659819	ENSSSCG00000000778	4	-	2.60132256203442e-168	14.5288994795917
5	18358672	18374288	ENSSSCG00000000260	4	+	4.74934791377113e-168	14.6541330944976
9	39072594	39081486	ENSSSCG00000015019	4	+	5.09199103787564e-167	14.5281628137636
13	39954803	39976110	ENSSSCG00000032019	5	-	7.38906131899587e-167	14.4665642418923
9	73684236	73689134	ENSSSCG00000015322	4	-	8.41250932349209e-167	12.8172489322037
15	137011429	137103709	ENSSSCG00000027331	4	-	1.08057027899758e-166	14.5308238713634
14	41333923	41357320	ENSSSCG00000009931	11	-	1.13755546822783e-166	6.73112867821217
2	2357713	2394851	ENSSSCG00000021181	11	+	1.35791073413337e-166	6.31329180793994
15	71119928	71247449	ENSSSCG00000015901	4	-	3.46515912229738e-166	14.505892535547
X	106039934	106115864	ENSSSCG00000012649	7	-	6.58971865292225e-166	11.1638466995397
6	77754172	77761667	ENSSSCG00000003491	11	-	7.46098350600717e-166	5.6802467150413
5	9505156	9515734	ENSSSCG00000000105	5	-	1.19614980530538e-165	14.4911664010109
1	162936674	163065872	ENSSSCG00000004921	4	+	1.4981008463317e-165	14.0015045828297
6	81867847	81885589	ENSSSCG00000038848	4	-	1.98089248023283e-165	14.501112000733
12	26378999	26397284	ENSSSCG00000036135	5	-	3.14435171302443e-165	12.6419454637318
X	52175606	52198683	ENSSSCG00000035170	6	-	3.28245000523018e-165	13.4634252601698
13	76945360	77149096	ENSSSCG00000033185	11	+	3.66083666233462e-165	6.72254989898455
2	48937152	48955802	ENSSSCG00000029886	4	+	9.48803806852061e-164	14.4443515107993
18	29697187	29707277	ENSSSCG00000016635	4	-	1.3266133968004e-163	14.5334308911344
9	83322820	83419227	ENSSSCG00000024591	5	-	2.69466760367259e-163	14.5471754204284
15	133330480	133460240	ENSSSCG00000016295	4	-	2.31656857821698e-162	14.1861464272914
6	14616477	14630798	ENSSSCG00000002734	4	+	3.52399820935733e-162	14.1778449017149
6	134362482	134465839	ENSSSCG00000003762	4	+	4.57898018731451e-162	14.3905929424308
10	59820309	59875291	ENSSSCG00000039539	11	-	9.54619238839819e-162	6.68366180922016
18	50018486	50022799	ENSSSCG00000016728	4	-	5.14140274663688e-161	14.3902089599319
6	4660530	4668003	ENSSSCG00000040925	4	+	1.4822546112272e-160	14.386756809468
10	27588498	27626750	ENSSSCG00000031174	11	+	7.09422146660141e-160	9.42551695134023
15	118822008	118852036	ENSSSCG00000035392	11	+	1.04751382896143e-159	6.75274601075909
2	15381795	15389881	ENSSSCG00000013244	7	+	2.05352550099997e-159	11.6859190758735
2	3620461	3633470	ENSSSCG00000037900	5	-	5.36464831513225e-159	13.0264803581182
14	19825073	19861268	ENSSSCG00000009709	4	+	7.45655279238573e-159	14.3074744959032
6	157483709	157519060	ENSSSCG00000027525	11	+	1.02953487440032e-158	5.83727934604726
13	123103810	123176137	ENSSSCG00000040296	11	-	1.11386422968955e-158	13.0159639785995
5	22251752	22293249	ENSSSCG00000000419	11	-	3.21879437740293e-158	7.76931814906264
13	208295466	208313130	ENSSSCG00000022506	4	+	3.4617989970489e-158	14.3702280925233
2	26493625	26581452	ENSSSCG00000013302	11	-	7.13809371579538e-158	7.95730512480772
7	75187196	75197638	ENSSSCG00000002009	11	-	3.67686686592163e-157	6.05455785024027
2	39262274	39704809	ENSSSCG00000013351	6	-	4.31636470179668e-157	12.2597613474305
16	24041344	24102177	ENSSSCG00000016851	4	+	7.60794584566876e-157	14.3486894563023
16	24514721	24646371	ENSSSCG00000016857	11	-	2.86394065109993e-156	8.80646673573067
2	69952580	69954220	ENSSSCG00000036965	4	+	4.18792129819544e-156	14.4599128889668
9	39864134	39916486	ENSSSCG00000015039	11	+	5.94618642216796e-156	8.21557145970834
18	7421041	7553647	ENSSSCG00000016475	11	-	1.38234641133745e-155	-6.46269904284774
18	28415077	28573158	ENSSSCG00000016625	4	+	6.92517967776815e-155	14.3290488922671
X	87217482	87292524	ENSSSCG00000022993	5	+	8.75897871636278e-155	14.1633996265363
7	62471227	62479220	ENSSSCG00000037634	5	+	1.53513226124506e-154	12.1086040949441
13	92017546	92042943	ENSSSCG00000031367	5	+	1.71149233549207e-154	16.8816967410257
5	21759474	21760815	ENSSSCG00000000398	11	-	2.4548018280433e-154	8.67443060703454
6	75251460	75279314	ENSSSCG00000003471	4	-	5.00141056466371e-154	14.1547648102744
9	10927342	10940830	ENSSSCG00000014871	5	+	5.25702078686404e-154	13.4657843023393
AEMK02000258.1	415139	428798	ENSSSCG00000035675	6	-	1.2468121789392e-153	13.5519196746076
3	40174763	40177787	ENSSSCG00000008013	11	+	1.73033170056857e-153	8.28733968332469
4	38932292	39015219	ENSSSCG00000006083	11	-	2.17911400684259e-153	7.47183079859018
14	111181223	111213631	ENSSSCG00000010545	8	-	4.05899658347687e-153	11.1614416408751
13	127933595	128075570	ENSSSCG00000021206	11	+	4.18055075373591e-153	5.10805323282342
6	150219173	150228121	ENSSSCG00000031640	7	-	1.07576009362831e-152	16.002622656248
18	24372475	24867284	ENSSSCG00000016611	7	+	3.45980152869404e-152	11.0922484864537
11	18040010	18072633	ENSSSCG00000009393	4	+	1.84329045332835e-150	12.3639311617923
5	27824991	27832799	ENSSSCG00000033383	4	-	4.13872669421362e-150	14.2693772882038
X	42876608	42892029	ENSSSCG00000031477	4	+	5.60307770701213e-150	14.2608962591179
3	40017160	40023667	ENSSSCG00000032932	11	+	6.07676337111656e-150	4.92765577748667
9	64190981	64207001	ENSSSCG00000015271	4	+	6.80831174398842e-150	14.285961457355
2	15315506	15336804	ENSSSCG00000013241	11	-	6.9943474697816e-150	5.34757454158399
3	14705782	14794365	ENSSSCG00000007727	5	+	7.95948899185878e-150	14.2674912903798
14	90208078	90235655	ENSSSCG00000010394	4	-	1.84586350108935e-149	14.3429582439567
9	75414671	75760520	ENSSSCG00000015335	5	+	2.68361828666669e-149	14.1614969354701
13	132606022	132647268	ENSSSCG00000024109	11	+	1.02732737637754e-148	5.29138805240258
6	88095634	88106088	ENSSSCG00000003600	4	+	1.21176292697089e-148	14.2540882190499
6	87495042	87535845	ENSSSCG00000003592	11	-	1.98858586597428e-148	6.12108934086322
10	1144391	1152122	ENSSSCG00000032416	11	-	2.04773944147447e-148	-8.98869780550018
12	1037502	1044387	ENSSSCG00000039013	11	+	3.28006228891445e-147	7.36969440019305
2	129662292	129713728	ENSSSCG00000014247	11	-	6.75389286861107e-147	5.90416758469587
6	51838276	51842399	ENSSSCG00000031616	8	+	1.42023774264869e-146	-13.2599572966107
10	64443250	64600342	ENSSSCG00000011131	11	+	3.87315131510694e-146	-6.71301238017133
8	66412149	66640734	ENSSSCG00000034442	11	-	7.42164718731635e-146	5.82955866257121
3	55950590	56171826	ENSSSCG00000033394	4	-	1.39130887816166e-145	13.9603489673443
2	5109060	5118552	ENSSSCG00000012912	11	-	1.43021620151388e-145	-5.90638571601316
4	60505065	60637238	ENSSSCG00000034242	4	-	2.12919305810442e-145	14.2058843513648
13	34926187	34948931	ENSSSCG00000011453	9	-	1.20431210673216e-144	14.9841453446795
9	20603732	20625139	ENSSSCG00000014921	4	+	2.9836165330384e-144	14.178210978058
1	252372014	252452971	ENSSSCG00000021386	11	-	1.28153535806246e-143	6.02170072789596
12	44603681	44610991	ENSSSCG00000033123	11	+	1.70882876737212e-143	5.14863375048756
2	119927723	119940951	ENSSSCG00000014219	11	-	4.87709923722744e-143	8.42801395072659
7	53748585	53794796	ENSSSCG00000030626	11	-	6.00013378414922e-143	10.7694603715724
4	101588391	101787888	ENSSSCG00000006720	9	-	7.31208108735959e-143	11.6050254703542
15	109695275	109886057	ENSSSCG00000016131	4	+	9.51709098856248e-143	14.1856208899616
12	47934458	47945411	ENSSSCG00000038745	11	+	2.1316278047069e-142	10.6381901194949
6	44759413	44773283	ENSSSCG00000002884	4	+	5.35159113933821e-142	13.8591074357557
10	60117312	60133627	ENSSSCG00000011119	11	-	9.79982737865272e-142	7.26365390618396
1	238139728	238151681	ENSSSCG00000005349	11	+	1.27962736239325e-141	4.79132920148013
15	1715229	1734414	ENSSSCG00000040445	6	+	1.58360913400746e-141	12.1925285748169
1	21913239	22239422	ENSSSCG00000004136	11	-	2.43528114956536e-141	5.2249883737877
1	239152050	239202703	ENSSSCG00000040711	8	+	4.73742009526388e-141	10.3276329788404
11	68920905	69301332	ENSSSCG00000009522	11	+	9.28663308030419e-141	5.12628296028745
1	17306372	17511719	ENSSSCG00000033175	6	-	9.58328071336624e-141	12.9449518015843
14	39901077	39933149	ENSSSCG00000009889	11	-	2.28740013266276e-140	6.96390340602322
16	23629866	23745924	ENSSSCG00000016850	6	-	2.44534211597228e-140	11.708576912077
4	93691046	93707831	ENSSSCG00000035121	5	-	5.64992787282994e-140	14.3915386139103
14	76836054	77318248	ENSSSCG00000010315	11	+	1.12953633713693e-139	4.68854207275219
2	375725	382669	ENSSSCG00000012852	4	-	2.10989761288642e-139	14.1102635819737
5	21474624	21496279	ENSSSCG00000020725	11	+	3.01368665814468e-139	9.92400721900417
AEMK02000682.1	1095564	1110987	ENSSSCG00000040845	11	+	3.06258488859964e-139	8.93543219691418
14	112057200	112066792	ENSSSCG00000029533	11	+	3.28020931364634e-139	5.1151320840107
14	100867756	100886984	ENSSSCG00000010447	6	-	3.77077776636656e-139	10.7369432824727
14	131181712	131289385	ENSSSCG00000010698	4	-	4.19797206324853e-139	13.4667314632836
4	94665566	94674071	ENSSSCG00000006530	11	-	5.23489969851382e-139	9.40522132040107
4	70961464	71023117	ENSSSCG00000037637	11	+	5.66738126880841e-139	6.96764447412325
13	110587478	110931686	ENSSSCG00000011752	11	+	1.38098725312471e-138	8.16425401780199
X	123834899	123855252	ENSSSCG00000012755	4	+	2.22892710250042e-138	14.1895225462197
3	90489182	90914537	ENSSSCG00000026180	4	+	2.88116857397253e-138	14.106500385202
2	5566607	5587797	ENSSSCG00000012926	11	+	3.07114785287576e-138	8.43105985344486
5	67550286	67572854	ENSSSCG00000000749	9	-	3.43369441031475e-138	10.0196691104202
1	31282505	31366108	ENSSSCG00000004191	4	+	9.9561862567487e-138	13.8397050973073
5	21628066	21639837	ENSSSCG00000000385	11	+	1.94825560208816e-137	7.41964621735868
13	56804448	57034184	ENSSSCG00000011524	5	+	2.99783281592796e-137	12.3406739739799
4	96088027	96091249	ENSSSCG00000006578	11	+	2.99783281592796e-137	-8.0814275685978
6	1506092	1529077	ENSSSCG00000035629	5	+	4.02842506946279e-137	12.2777712788264
15	95656076	95763523	ENSSSCG00000016059	11	-	1.8679271773715e-136	-6.40103404846344
16	20005932	20023736	ENSSSCG00000016822	11	-	2.48599816207328e-136	8.84997129486496
13	83290039	83434127	ENSSSCG00000011680	11	+	2.85846726588132e-136	7.89096728817825
13	207907833	207985181	ENSSSCG00000038089	11	+	5.37981561738568e-136	8.1304705629291
8	89321531	89338060	ENSSSCG00000032749	5	+	9.48252203400795e-136	12.9894949216002
4	118372943	118428410	ENSSSCG00000006874	4	-	1.16029604623442e-135	13.7221597941887
9	53365249	53372954	ENSSSCG00000030017	11	+	1.46621007307647e-135	4.60596050435589
12	19167975	19175116	ENSSSCG00000024179	7	-	1.52620727346783e-135	11.2400072589625
10	33934629	34001944	ENSSSCG00000023807	11	-	2.23874475015204e-135	5.68881998545055
7	97270705	97316184	ENSSSCG00000002355	11	-	4.16666161045418e-135	5.65172155944302
7	20591813	20614931	ENSSSCG00000037547	4	-	4.75562297050831e-135	12.7449377731456
3	67680773	67734426	ENSSSCG00000035958	11	+	1.83147465278893e-134	6.39766988875869
2	69896119	69925194	ENSSSCG00000039194	10	-	3.57464357041431e-134	8.97731590370563
1	126654484	126701503	ENSSSCG00000004679	11	-	4.01593591194371e-133	10.8627562801984
6	47458632	47474972	ENSSSCG00000002962	11	-	4.59862165324013e-133	-5.88178128457879
15	118293655	118335898	ENSSSCG00000022758	11	-	4.64919848018618e-133	5.1485728689151
5	61778076	61788963	ENSSSCG00000032431	4	-	6.50365150616703e-133	14.3873525891871
10	48403797	48425730	ENSSSCG00000039244	11	+	3.00210232618236e-132	6.74041494829274
4	98819761	98828711	ENSSSCG00000027875	4	-	4.79635407240752e-132	13.7731623871304
15	45866855	45963733	ENSSSCG00000015784	11	-	8.38301493092064e-132	6.03721046328933
18	6988883	6999127	ENSSSCG00000035615	11	-	1.24189098686495e-131	4.98280603692092
8	32433346	32792553	ENSSSCG00000008799	4	+	4.27364484461569e-131	14.0416074523956
4	93176751	93205185	ENSSSCG00000006463	5	-	5.9296251814938e-131	12.8135615277814
14	49801160	49807602	ENSSSCG00000010064	4	-	8.60862319280918e-131	13.0989800031678
7	28913092	29299171	ENSSSCG00000001499	11	+	1.0283054315237e-130	8.97531528352731
9	45619380	45635379	ENSSSCG00000040140	11	+	1.43625784563718e-130	-7.06819016722357
5	22732515	22747421	ENSSSCG00000000443	5	+	1.64260169728391e-130	12.4311445253159
4	64710710	64748937	ENSSSCG00000006192	11	+	1.84645467288271e-130	7.09351905929766
X	82367542	82437402	ENSSSCG00000012484	4	-	3.29581515199406e-130	13.7212449622932
8	38769951	38793370	ENSSSCG00000008829	10	-	3.65433251319426e-130	9.69496234656714
17	9441481	9443050	ENSSSCG00000032320	4	+	5.86602036038984e-130	14.1761154129525
2	4788446	4847487	ENSSSCG00000012889	11	+	9.13439732754864e-130	4.82118675752013
13	120983219	121070418	ENSSSCG00000025942	11	-	1.14960384977049e-129	4.83000836348326
6	51317419	51358657	ENSSSCG00000003090	11	+	3.32606718014565e-129	8.2467816142653
6	142454913	142486386	ENSSSCG00000003789	10	-	6.62342572565308e-129	10.8898437379853
4	96098188	96100128	ENSSSCG00000021084	11	+	1.04756548431003e-128	-6.33714892399033
9	38375938	38401647	ENSSSCG00000035945	11	+	1.55690281118656e-128	4.81348909717588
3	56515142	56541806	ENSSSCG00000008193	11	-	2.2219187233871e-128	-6.69165346035799
8	83583737	83678313	ENSSSCG00000009045	7	-	3.21081269372692e-128	11.6397139060678
2	5097240	5105162	ENSSSCG00000012911	11	-	5.50882131875076e-128	7.41753333635986
9	129532179	129581169	ENSSSCG00000015584	8	-	1.32268114970929e-127	10.1551585125549
5	22089490	22114378	ENSSSCG00000027854	10	+	1.38222479317299e-127	13.2028525726888
12	5770144	5780069	ENSSSCG00000036248	4	-	3.14876907885478e-127	13.6038757563909
1	261377865	261408229	ENSSSCG00000036639	11	-	5.69563797343008e-127	5.18820076671594
3	38691241	38714858	ENSSSCG00000007956	11	+	6.00505018674631e-127	-5.80889980384199
6	44667802	44672092	ENSSSCG00000021374	4	+	7.96984114130283e-127	12.0585065101842
6	112396328	112628946	ENSSSCG00000003722	9	-	1.01010184077321e-126	10.4432161831234
8	125043880	125259916	ENSSSCG00000009192	11	-	1.10222046116181e-126	6.52297200779802
6	70271405	70307406	ENSSSCG00000003400	11	+	1.66346760547585e-126	5.74969904204883
8	43726595	43746065	ENSSSCG00000008857	11	-	2.5750123424867e-126	6.80236437481407
14	72501288	72555081	ENSSSCG00000036152	5	+	3.18356497459916e-126	13.7105808554179
13	40223004	40255967	ENSSSCG00000011477	11	-	4.51214289410286e-126	10.9397111681452
1	2320984	2522601	ENSSSCG00000004022	11	+	5.02661805059251e-126	7.06842339512367
X	42670073	42680715	ENSSSCG00000032768	11	+	5.21156188114788e-126	6.25564355491217
7	36482059	36493938	ENSSSCG00000001616	11	-	3.31603137969197e-125	-7.03944873957866
9	56798722	56872071	ENSSSCG00000015244	11	+	4.24996247896861e-125	5.69632422511328
2	142346210	142349349	ENSSSCG00000014369	11	-	4.65352490934486e-125	8.80477014841099
6	54440694	54452214	ENSSSCG00000033849	11	+	6.05128622007609e-125	-5.80915118501855
9	64785566	64806904	ENSSSCG00000015276	11	-	9.07083687148908e-125	9.21239936006169
5	22304587	22311028	ENSSSCG00000037701	4	+	1.00531727115231e-124	11.6575644645848
14	47496302	47517204	ENSSSCG00000010011	11	+	2.40706824703808e-124	6.03911520857525
2	66131158	66138909	ENSSSCG00000013729	11	-	2.50474470686774e-124	3.98491917143011
6	18039317	18155990	ENSSSCG00000025652	11	-	3.61178427951695e-124	6.08576274407535
3	4716645	4735301	ENSSSCG00000031432	11	+	4.25295173840145e-124	4.05629333530054
6	18645152	18646033	ENSSSCG00000030300	11	+	6.14438364684706e-124	7.38373122602664
4	127451506	127508648	ENSSSCG00000006925	11	+	2.18712138943233e-123	3.90759724728151
5	19753856	19763269	ENSSSCG00000000298	4	-	2.55849675656992e-123	13.96124965016
13	147780316	147879780	ENSSSCG00000022081	4	-	2.61246894287439e-123	13.9467138169414
13	34104933	34147370	ENSSSCG00000023325	11	+	3.28717957889798e-123	4.80134632743456
14	71001888	71041541	ENSSSCG00000035600	6	-	3.39604767050032e-123	12.883634825539
6	18660641	18676112	ENSSSCG00000023684	11	+	4.12415006238791e-123	9.54686419260896
5	16071924	16177130	ENSSSCG00000032269	10	-	5.12578888469587e-123	8.74597222921724
14	106895764	107137767	ENSSSCG00000010494	11	-	5.66914709458396e-123	5.43316080936219
6	71224636	71243459	ENSSSCG00000003410	6	-	7.10493011292666e-123	13.3123513661675
16	72170736	72206592	ENSSSCG00000039763	11	+	1.22561783976149e-122	5.39457475535351
4	94861497	94873660	ENSSSCG00000006535	11	+	1.49842337680808e-122	4.49673591427287
2	78091030	78113389	ENSSSCG00000014007	4	+	9.47013982785951e-122	13.9390869215314
13	26036600	26076585	ENSSSCG00000011280	4	+	1.57541998396493e-121	13.9465775958889
8	74412233	74419722	ENSSSCG00000008995	4	-	1.81944064725682e-121	13.9224225460695
13	31995594	32002470	ENSSSCG00000022975	11	-	2.2133327594457e-121	6.75193604746175
4	122504418	122528352	ENSSSCG00000006887	6	+	2.23418549650073e-121	11.6204291289974
7	63118380	63325773	ENSSSCG00000039317	5	+	5.30026463879762e-121	13.7600018914674
5	100537882	100686706	ENSSSCG00000040348	4	+	2.67289970651692e-120	13.0466588995631
5	10663495	10705203	ENSSSCG00000026067	11	+	4.27736392386455e-120	7.61558475683429
2	3031102	3060855	ENSSSCG00000031769	8	-	5.06814727388507e-120	10.7260195074195
10	32160761	32163666	ENSSSCG00000037000	11	+	1.93994259239899e-119	4.61838010495842
1	1937966	1958328	ENSSSCG00000027404	4	+	2.20906177626844e-119	13.8859516403042
11	50073160	50102814	ENSSSCG00000009477	4	-	3.50721609579624e-119	13.8782703394281
12	24350394	24680304	ENSSSCG00000017527	11	-	3.92687121072914e-119	-6.55196697261383
X	88958848	89183372	ENSSSCG00000012572	4	+	4.94644287800727e-119	13.8589142493949
7	75241057	75255701	ENSSSCG00000002013	11	-	5.9783692539133e-119	4.7454912095809
9	47476026	47621287	ENSSSCG00000015129	11	+	6.34922613116466e-119	7.13753843349105
1	209181466	209349299	ENSSSCG00000005191	11	+	7.28214714008828e-119	9.68297761034456
13	73350642	73366078	ENSSSCG00000011625	4	-	8.50986337347517e-119	13.6328349711846
5	59492816	59525563	ENSSSCG00000040275	11	+	8.77896226215203e-119	5.29288808492941
7	97174175	97197986	ENSSSCG00000002351	11	+	9.1465784994866e-119	7.55965678428475
2	123313439	123403088	ENSSSCG00000028431	11	+	9.89010601546621e-119	5.46164037651421
1	1495817	1521666	ENSSSCG00000004017	4	+	1.29663223854326e-118	13.9046144248384
4	122837524	122953257	ENSSSCG00000028620	11	-	1.61407474368371e-118	4.30745238461845
12	20374922	20390250	ENSSSCG00000035446	5	+	2.6776271176412e-118	12.524144849108
13	129875635	129997215	ENSSSCG00000011819	6	-	4.4844282417185e-118	12.5340729464929
AEMK02000452.1	1845957	1847747	ENSSSCG00000036820	5	+	7.31973789639458e-118	13.6814772568996
17	17488676	17745321	ENSSSCG00000007056	6	+	9.49879293992673e-118	11.2373445998553
2	88122787	88255282	ENSSSCG00000014113	11	-	1.41465950499377e-117	6.73871341011665
5	62077987	62085900	ENSSSCG00000000653	11	+	4.77315374481222e-117	-8.33385693153798
13	74862338	74908125	ENSSSCG00000028203	11	+	5.99553973449267e-117	11.9303123297118
AEMK02000328.1	190049	197337	ENSSSCG00000026140	11	+	7.99185132085204e-117	-4.97639121379739
3	17924650	17941257	ENSSSCG00000007800	11	+	1.41226752056624e-116	-5.86546623666526
X	97735306	97751097	ENSSSCG00000012625	11	+	2.33917432047739e-116	5.58450846109436
11	21234446	21298241	ENSSSCG00000009413	11	+	2.40393583476499e-116	12.1553718380002
6	88719880	88749099	ENSSSCG00000003608	11	+	2.68101400274653e-116	-6.56671483536499
5	70133329	70179970	ENSSSCG00000000773	11	+	3.48013502520923e-116	5.88581285316935
9	133164415	133187702	ENSSSCG00000015612	7	+	5.52369339183431e-116	11.2515102226132
X	33090782	33232555	ENSSSCG00000027777	4	+	6.50518249851193e-116	13.8498658341648
14	81684581	81764084	ENSSSCG00000033074	11	-	9.4410601608085e-116	4.19116679977491
2	80496105	80505430	ENSSSCG00000040698	11	-	9.63260862313163e-116	-7.99158082194116
9	99600588	99670215	ENSSSCG00000030638	6	-	1.15694529753338e-115	16.11318341235
4	38656264	38670987	ENSSSCG00000006079	11	+	1.41616798348613e-115	5.99832525360954
12	49778799	49796118	ENSSSCG00000017868	11	-	1.43392200045703e-115	-5.97212274409149
2	142326315	142339086	ENSSSCG00000014368	4	-	1.55750332978507e-115	13.8218348735796
7	78248731	78262420	ENSSSCG00000031538	8	-	1.55762274621352e-115	12.3074594855671
9	48357122	48373836	ENSSSCG00000028517	11	+	1.63703359859201e-115	6.30848707143065
8	19097989	19161968	ENSSSCG00000025315	11	-	1.86823308335449e-115	4.37505023602411
9	97781056	98266969	ENSSSCG00000015402	9	+	2.05472507048675e-115	10.5461736045953
13	200128748	200129703	ENSSSCG00000020680	4	-	5.42607162440925e-115	13.8517144816382
15	15663491	15670979	ENSSSCG00000039416	11	+	6.87612118722825e-115	-8.83810513572509
8	31323263	31372065	ENSSSCG00000008794	11	+	7.74629880987367e-115	-4.62641007053092
12	15225292	15229361	ENSSSCG00000040509	11	+	1.46293069072326e-114	-5.42834441765797
13	160332311	160348232	ENSSSCG00000011978	11	+	1.7899326512527e-114	4.76642846793193
4	89323599	89327031	ENSSSCG00000037793	11	-	1.99083968102862e-114	4.39776009460026
18	7420982	7646448	ENSSSCG00000031902	11	-	2.5405632328093e-114	-6.73035453281316
9	67716282	67725782	ENSSSCG00000015661	11	+	2.75098999931925e-114	8.46319407657593
15	44615965	44802789	ENSSSCG00000021731	6	+	3.69249631522104e-114	10.3426255759495
2	72610576	72623446	ENSSSCG00000013546	11	+	4.24608701220993e-114	-5.66407496033247
X	46218547	46220879	ENSSSCG00000012327	11	-	5.10442731224668e-114	4.14592584867042
18	19841424	19875793	ENSSSCG00000016581	11	-	6.64929753436849e-114	4.17285785261673
18	52995076	53002214	ENSSSCG00000034662	4	+	9.83676773328056e-114	13.8221388007403
4	18690197	19180122	ENSSSCG00000005997	11	-	1.05098073330075e-113	7.60062699251002
18	26046597	26115018	ENSSSCG00000016620	10	+	1.37604661290762e-113	8.47016964900825
11	78511805	78518643	ENSSSCG00000029503	8	+	1.40572625449671e-113	10.4377923402758
7	24227572	24229776	ENSSSCG00000001439	11	-	1.5167690941249e-113	-4.6188094366262
2	41028614	41356463	ENSSSCG00000035393	11	+	1.5748363475219e-113	4.08024840071571
6	59424133	59426774	ENSSSCG00000003302	11	-	2.03797714748533e-113	7.06534006078608
7	41426158	41457884	ENSSSCG00000001720	11	+	3.29486048392458e-113	4.71441548266618
2	10735929	10785620	ENSSSCG00000013111	11	-	3.66080973778346e-113	-7.16006558618952
4	93865053	93890125	ENSSSCG00000006495	11	-	4.44623383873975e-113	-5.0336954323802
5	41424794	41509779	ENSSSCG00000000528	6	+	6.25956958605543e-113	11.4768262540785
13	35910686	35948230	ENSSSCG00000011456	11	-	6.26278645389411e-113	5.67438358893825
8	30765427	30840455	ENSSSCG00000021793	11	-	6.56839603167553e-113	4.57395492718263
17	48716635	48850961	ENSSSCG00000035906	11	-	1.42355360198811e-112	8.27631350451638
16	65852586	66001986	ENSSSCG00000017054	11	-	2.09032829377381e-112	-5.76696321130432
17	47646932	47670461	ENSSSCG00000038594	7	-	2.53987995024725e-112	11.5562274467115
9	121476499	121516598	ENSSSCG00000035741	11	-	6.06444165321533e-112	4.07223636229267
3	73519882	73530472	ENSSSCG00000032071	4	+	7.43865321587974e-112	13.7774546978727
AEMK02000682.1	913814	916136	ENSSSCG00000005840	9	-	1.08187142975007e-111	11.5680809189228
14	71442851	71487512	ENSSSCG00000025876	11	-	2.97643806662887e-111	8.42589989819693
7	78111730	78121233	ENSSSCG00000030309	11	+	3.5765148904181e-111	6.67155610896177
15	111324990	111362321	ENSSSCG00000023264	11	-	6.85540208519333e-111	5.28371529174498
4	103962526	103977913	ENSSSCG00000006736	11	-	1.04861602154065e-110	-5.78530687960782
15	25043544	25054225	ENSSSCG00000023693	7	-	1.16983405011189e-110	15.5090163446949
7	43597150	43625346	ENSSSCG00000001732	11	-	2.02365206708295e-110	4.82312713259114
1	163525860	163565735	ENSSSCG00000004935	11	+	2.10425976184561e-110	5.48990046316872
3	111919311	111931768	ENSSSCG00000008550	11	+	3.66888262319857e-110	3.96947684657971
9	64842066	64853610	ENSSSCG00000015279	4	-	5.31514124155406e-110	13.7472679598741
12	45223578	45322767	ENSSSCG00000017781	4	+	5.65086181359938e-110	13.7781647788662
12	24192852	24201411	ENSSSCG00000032782	11	+	6.33338159102735e-110	5.08756697468782
7	90346500	90914280	ENSSSCG00000002285	11	+	6.88469001893488e-110	5.49129864027507
14	113847983	113868268	ENSSSCG00000010592	11	+	1.90392082069459e-109	7.08226520215722
5	11264464	11277631	ENSSSCG00000000144	11	+	2.81559678571232e-109	3.64303897613759
7	57102756	57146751	ENSSSCG00000001867	11	+	4.38319989467788e-109	-5.64683476228327
2	100447903	100457904	ENSSSCG00000014157	4	+	4.8888958213517e-109	13.7437444860481
13	2029942	2173774	ENSSSCG00000011186	4	-	5.28666034890622e-109	13.7413249874051
15	128245382	128308352	ENSSSCG00000025729	5	-	6.65012990732631e-109	11.6493804516517
13	173634660	173910739	ENSSSCG00000012000	11	+	8.72630277830511e-109	4.52345365324304
3	8667165	8732114	ENSSSCG00000007675	4	-	1.29800217791558e-108	13.7106117891118
2	17751147	17803615	ENSSSCG00000029521	11	-	1.35400703729243e-108	5.20465035903135
10	12442409	12490409	ENSSSCG00000025686	11	+	2.99795296961566e-108	7.94074285273014
12	25699416	25720445	ENSSSCG00000017548	10	+	3.28720909759549e-108	8.22556660920398
13	66528453	66897163	ENSSSCG00000023084	11	-	5.26762068561368e-108	8.26951519040031
13	22298497	22651675	ENSSSCG00000011245	10	+	5.84031459733057e-108	8.5200370834099
7	56440619	56541132	ENSSSCG00000001862	11	-	1.76335915017624e-107	4.49395720872732
9	45637837	45644243	ENSSSCG00000015093	11	-	2.90158293446497e-107	-5.89356432443556
12	48733522	48763337	ENSSSCG00000017835	11	-	2.94093711170005e-107	3.5486543080903
18	50466449	50483518	ENSSSCG00000016742	11	+	2.97918913573043e-107	-6.62240847437393
3	25870399	25897626	ENSSSCG00000007864	5	+	7.25045256980233e-107	13.3830203319553
3	117987492	118011886	ENSSSCG00000008601	11	+	7.28056889339966e-107	7.17124925884054
9	45565517	45578284	ENSSSCG00000015091	4	-	7.54056873030582e-107	13.6862994987585
18	7412133	7734307	ENSSSCG00000037885	11	-	9.79633853832948e-107	-6.65624610014749
15	65920219	66165993	ENSSSCG00000015880	11	+	1.09404478309182e-106	6.10412190606784
1	215608415	215716694	ENSSSCG00000005199	10	+	1.29763145271634e-106	9.99223440270261
3	131226838	131254551	ENSSSCG00000025629	11	-	1.73836761243413e-106	8.22081423635735
3	47807778	47814508	ENSSSCG00000022153	4	-	2.05034489673008e-106	13.7474146796495
1	161182889	161188164	ENSSSCG00000026454	11	-	2.11291137324541e-106	-6.08590119507189
2	80527385	80546096	ENSSSCG00000031274	11	+	2.56082305409126e-106	6.49445522866873
4	81403264	81485066	ENSSSCG00000006289	11	+	2.60818720380443e-106	9.23745238794023
13	136834119	136951061	ENSSSCG00000034786	11	+	3.62154070941663e-106	4.00165789025635
12	19870274	19879233	ENSSSCG00000024059	11	+	3.69190228074727e-106	4.31742189801446
6	145533545	145596802	ENSSSCG00000032043	11	+	5.14254074209925e-106	4.02936039731572
2	36711605	36885620	ENSSSCG00000031940	11	-	7.30605215818978e-106	7.30510909904942
9	7301153	7337358	ENSSSCG00000014818	11	-	1.15856032603326e-105	3.64504730230135
6	44682253	44696766	ENSSSCG00000025499	11	+	1.18051745337721e-105	-5.16580384430011
14	14967272	15104179	ENSSSCG00000026044	11	+	1.24560374263099e-105	5.05939159085601
15	63485313	63505728	ENSSSCG00000015871	11	-	2.17877336092128e-105	-7.27369980200947
14	6443922	6489061	ENSSSCG00000009620	11	+	7.65507004533903e-105	6.85067527972331
1	149737536	149783623	ENSSSCG00000004875	11	+	1.19087949653529e-104	5.75019463407761
9	72054941	72079598	ENSSSCG00000015311	11	-	2.31905984004884e-104	4.6748037737746
5	23013487	23033395	ENSSSCG00000038732	11	-	2.32038302509187e-104	-5.20004637664315
2	120559077	120687331	ENSSSCG00000014224	4	-	3.96287380494437e-104	13.6311193412427
X	15883747	16224437	ENSSSCG00000012160	11	-	5.67321326645337e-104	-4.58234927381737
9	44167424	44180885	ENSSSCG00000015067	11	-	5.74382256022282e-104	8.29308801697277
9	127464118	127481730	ENSSSCG00000029449	4	+	1.11307095139741e-103	13.6315582859785
X	108178646	108242056	ENSSSCG00000021205	11	+	2.24553469714879e-103	-5.1049362441918
2	1585016	1602896	ENSSSCG00000033880	11	+	2.37610445977328e-103	-7.94053348943664
13	23833131	23845204	ENSSSCG00000011264	11	-	2.44309981153638e-103	-7.53450266251728
14	20621954	20643398	ENSSSCG00000009717	11	+	2.57601580562785e-103	4.58367223919479
9	67123264	67147989	ENSSSCG00000015644	11	+	4.03333922643237e-103	-5.91239864960504
15	19924304	19971733	ENSSSCG00000015709	11	-	6.18998945672131e-103	3.77997895749013
13	2840455	2903170	ENSSSCG00000011193	11	+	7.06077428286767e-103	3.94684125306454
2	7422803	7443814	ENSSSCG00000013023	11	+	9.15187687818257e-103	-5.31956375018998
3	8230494	8237236	ENSSSCG00000007656	11	+	9.83341099662037e-103	-5.7168118455333
7	97746109	97852479	ENSSSCG00000002368	4	-	1.38036030517362e-102	13.5771153929286
5	6152921	6169262	ENSSSCG00000000038	11	+	1.96780497841459e-102	5.09800534857866
4	62756272	62791608	ENSSSCG00000006183	4	+	2.75880060929825e-102	13.6274825566587
2	62142577	62155175	ENSSSCG00000013839	11	+	3.34439052129873e-102	-6.25641659292413
5	17314275	17350723	ENSSSCG00000000233	11	+	3.45452942433954e-102	7.00654461526627
16	66253516	66292961	ENSSSCG00000017062	4	+	4.71404579307518e-102	13.5674534226239
1	85755742	86017666	ENSSSCG00000004465	11	-	5.51852213434461e-102	4.63549962390928
10	27666975	27675171	ENSSSCG00000010948	11	-	6.5135786762876e-102	8.00584749022212
2	7939150	8087694	ENSSSCG00000013043	11	+	9.17097490200288e-102	7.12496499803966
14	58119613	58352504	ENSSSCG00000010169	4	+	1.09179533928797e-101	13.5423345711604
7	76466339	76536951	ENSSSCG00000033721	11	-	1.33175775160078e-101	-5.72904964995007
9	26167407	26187626	ENSSSCG00000014948	11	+	1.55750067731431e-101	5.81950385919519
4	85029950	85057807	ENSSSCG00000006324	11	+	2.65554879865916e-101	5.47955604308364
X	6296132	6448276	ENSSSCG00000012104	4	+	3.26948804808263e-101	13.5248444748401
14	47369657	47392873	ENSSSCG00000010006	11	+	3.48503876165792e-101	5.65459182216356
14	73800760	73807281	ENSSSCG00000010275	11	-	4.62953663147957e-101	4.91507444622932
4	73810195	74112066	ENSSSCG00000006235	11	+	4.83787282921224e-101	-5.90982764217458
6	71987932	72019707	ENSSSCG00000003433	11	+	1.42790893131427e-100	6.49296534431859
5	75505098	75837399	ENSSSCG00000000802	4	-	2.0403516030637e-100	13.5616088747623
5	18417197	18434526	ENSSSCG00000000257	11	-	2.93982282668791e-100	-6.32850784269765
6	53757490	53763413	ENSSSCG00000023377	11	+	4.09490814032432e-100	-5.16373011376513
7	26561358	26793726	ENSSSCG00000001485	4	-	4.88573556367425e-100	13.5196569393232
1	181516173	181651967	ENSSSCG00000028092	11	+	6.02872560835821e-100	-5.50639002772261
6	85059870	85088137	ENSSSCG00000003582	11	+	1.11252470183316e-99	9.57908438402398
9	36525260	36545633	ENSSSCG00000026153	11	+	1.17506295201878e-99	4.16238416520502
3	45856692	45888312	ENSSSCG00000039523	11	-	1.20166458254831e-99	3.75346637398361
3	11039705	11053923	ENSSSCG00000007718	11	+	1.5434422286562e-99	8.12778606134994
6	77374000	77404015	ENSSSCG00000024752	11	-	3.64538535014587e-99	4.30738821911906
X	98033214	98106082	ENSSSCG00000012619	11	-	3.67679091984806e-99	-5.5267020401086
13	205744360	205788954	ENSSSCG00000029511	11	+	3.90770762410679e-99	-5.90229087671177
6	74915706	74920121	ENSSSCG00000003466	4	+	7.97775196178277e-99	13.291909144806
15	56002438	56013471	ENSSSCG00000022797	10	+	1.283071617792e-98	9.90009271912388
1	254941548	255004430	ENSSSCG00000023894	11	-	1.55471095595029e-98	-5.28049701833159
14	99685577	99808381	ENSSSCG00000010437	7	+	1.7553648897849e-98	11.0052723017471
8	66725942	66748873	ENSSSCG00000032374	4	-	1.95431493862989e-98	13.488787523188
6	78863288	78886692	ENSSSCG00000003506	11	+	2.75761468583641e-98	4.10227314755756
4	20645037	20935759	ENSSSCG00000006009	11	+	7.4322583666105e-98	4.01425965954532
4	95284606	95308099	ENSSSCG00000006547	4	+	1.35961719877076e-97	13.4803246487931
15	121428550	121444938	ENSSSCG00000020785	4	+	1.52566683799376e-97	13.4870311157939
4	130389472	130395163	ENSSSCG00000006940	5	-	1.98439181433802e-97	12.7129330213829
8	115779838	115861137	ENSSSCG00000038801	4	-	4.20586690534085e-97	13.5176700605017
10	66488651	66494904	ENSSSCG00000035212	11	+	4.3545321252016e-97	-5.73641573013491
4	22910552	23159822	ENSSSCG00000006018	11	+	7.07850575887307e-97	-5.85159567181354
12	53979206	54054533	ENSSSCG00000017991	11	-	7.1694417642956e-97	-5.96642882596334
1	209619961	209700740	ENSSSCG00000036360	5	-	7.37450146868551e-97	12.6916581422776
3	16688892	16764096	ENSSSCG00000028513	11	-	7.87169224041407e-97	4.33325937072859
6	83723714	83731360	ENSSSCG00000040957	11	+	7.87169224041407e-97	-6.4417149797332
6	28265261	28279703	ENSSSCG00000022722	11	+	1.40336422501542e-96	-5.79575709075946
2	4532735	4653863	ENSSSCG00000012885	11	-	1.85979254059281e-96	4.7210468682414
17	59276947	59383850	ENSSSCG00000007526	11	+	1.9600310055821e-96	-7.24933275683548
17	14859584	14896019	ENSSSCG00000040202	11	+	2.1408280935881e-96	4.11968164832664
1	56184770	56274861	ENSSSCG00000038663	7	+	2.15888722596169e-96	11.8588343153771
14	37583278	37598665	ENSSSCG00000009865	7	+	2.36385933611996e-96	11.0138709890524
8	27771336	27960485	ENSSSCG00000008768	11	-	2.52417075550389e-96	-6.01895083336058
7	76141679	76148030	ENSSSCG00000031874	11	-	3.50083987540252e-96	-7.0891429155794
2	71529291	71547407	ENSSSCG00000013583	11	-	3.78702622505624e-96	6.60116742805582
9	48120836	48271338	ENSSSCG00000023728	11	+	3.95244752535761e-96	5.2126834080284
13	109643894	110052259	ENSSSCG00000028905	11	-	4.35388631663963e-96	-4.77234950902066
17	41752844	41866670	ENSSSCG00000007350	11	+	4.39226966193566e-96	-5.72387721016493
14	82249268	82273169	ENSSSCG00000010340	11	+	4.70814623102295e-96	4.62255197687827
7	13378151	13390890	ENSSSCG00000001070	11	+	5.66137099398238e-96	3.3710682078654
6	81268513	81304581	ENSSSCG00000032674	4	-	9.66270835268625e-96	13.4357396137179
1	254015520	254021843	ENSSSCG00000032787	11	-	1.01648499007698e-95	5.28748470592607
6	159155252	159314985	ENSSSCG00000027114	11	-	1.2442636518684e-95	4.81828196694291
1	253124402	253191760	ENSSSCG00000005467	11	+	1.26212131467322e-95	4.99106776771389
X	42774587	42793055	ENSSSCG00000036747	11	+	1.31735377355036e-95	-4.66498930219505
10	23444997	23491185	ENSSSCG00000021706	11	-	1.45641737531155e-95	-5.15408175597346
8	4472581	4616258	ENSSSCG00000008710	11	+	1.586042226016e-95	-6.94004573559625
14	79353135	80106018	ENSSSCG00000010325	4	-	1.90774803283214e-95	13.0777446985422
9	121499760	121515954	ENSSSCG00000029261	11	-	2.2305528932268e-95	3.54213026707682
2	103567601	103661070	ENSSSCG00000014173	11	+	2.37704748189954e-95	-4.52445164459444
4	127387222	127408729	ENSSSCG00000006923	11	-	2.82576121745903e-95	-4.56065003718692
17	1167979	1637148	ENSSSCG00000006970	5	-	3.17815585758443e-95	11.8201579718383
10	25202331	25208065	ENSSSCG00000011171	10	+	3.32660459023618e-95	11.7351736184332
X	26470368	26557040	ENSSSCG00000012202	11	+	3.61666695944268e-95	4.70967433338702
4	83458420	83470091	ENSSSCG00000006308	11	+	3.63134700142055e-95	5.11708377828602
13	77216597	77314773	ENSSSCG00000011653	11	+	4.09611860490985e-95	5.43140051863233
X	94401712	94453171	ENSSSCG00000012594	4	-	4.80698626214906e-95	13.4445803300444
AEMK02000452.1	2502438	2527263	ENSSSCG00000039553	4	+	5.14220186726374e-95	13.4273545385296
6	19890883	19912935	ENSSSCG00000002806	4	+	5.23393996381682e-95	13.4389840586665
4	71903358	72107045	ENSSSCG00000025087	11	+	5.80492830857688e-95	4.7549034133773
8	118604958	118685168	ENSSSCG00000009169	11	+	6.58316612422496e-95	8.681335347784
12	21962638	21980945	ENSSSCG00000017472	10	-	9.03288188668612e-95	10.3564673381188
13	22964874	23020143	ENSSSCG00000011250	11	-	1.28741390544021e-94	4.3840777253469
12	4238195	4249964	ENSSSCG00000035507	8	-	1.29477074064617e-94	-8.87660998932364
17	29996343	30001707	ENSSSCG00000007114	4	-	1.50536772785704e-94	13.0505556001694
2	59958123	59990490	ENSSSCG00000013885	11	-	2.32187431452271e-94	-5.27159162041859
17	26651160	26719192	ENSSSCG00000007094	10	-	2.52314695765432e-94	7.29294043731507
6	51606955	51622344	ENSSSCG00000035706	9	+	2.76942987788103e-94	11.3231468667712
3	132306432	132362841	ENSSSCG00000029570	4	+	4.24704165599915e-94	13.414465120687
6	138435007	138461045	ENSSSCG00000003780	11	+	1.43178660431359e-93	9.71232939948726
9	136372204	136463765	ENSSSCG00000038345	11	+	1.58147732924213e-93	-5.26864345980656
2	74875995	74918971	ENSSSCG00000013494	11	+	1.93449894953698e-93	-5.74287670434489
8	55701235	55720421	ENSSSCG00000008901	11	+	2.14007279500181e-93	6.47934193022554
13	124480455	124494196	ENSSSCG00000011800	9	+	2.23805653388961e-93	12.1534836645028
4	89424838	89447909	ENSSSCG00000006369	11	+	3.22817234830918e-93	6.96090719805648
6	80973260	81066266	ENSSSCG00000003532	6	-	5.21585293602332e-93	12.0692612452841
9	70503153	70510076	ENSSSCG00000035114	11	+	6.01160515162214e-93	5.69929240312771
1	267771635	267923390	ENSSSCG00000005609	11	+	7.71106032349157e-93	6.89697377364922
3	39750723	39758516	ENSSSCG00000034338	11	+	8.2904702617843e-93	4.81881669204526
2	25604949	25766656	ENSSSCG00000013296	4	+	9.67561945117804e-93	11.3848056568488
12	977540	983770	ENSSSCG00000039873	11	+	9.89008291454819e-93	5.36939243842381
2	72217038	72306013	ENSSSCG00000013556	7	-	1.10112379045195e-92	10.4789118535094
1	217142879	217205324	ENSSSCG00000005217	11	-	1.13551315898088e-92	4.26958593131472
9	45645026	45702018	ENSSSCG00000015094	11	+	1.18450489010482e-92	-6.70069460469717
1	35333472	35521353	ENSSSCG00000024392	11	+	1.23922287881644e-92	-6.572467369593
5	81776421	81848048	ENSSSCG00000000857	4	+	1.23922287881644e-92	13.3697057237564
4	122529982	122621379	ENSSSCG00000006888	4	-	1.62043748771061e-92	13.3703692106124
4	118177956	118269267	ENSSSCG00000006872	11	-	1.91814052038355e-92	3.25008998817901
X	30584045	30615239	ENSSSCG00000024132	6	-	1.95202118880109e-92	10.100569096655
X	82323617	82328972	ENSSSCG00000012481	11	-	2.21648971863082e-92	6.23129509763602
6	66927921	67018183	ENSSSCG00000020749	11	+	3.0766061587265e-92	-6.57364898077249
12	3698829	3707258	ENSSSCG00000033455	4	+	3.2004681192556e-92	13.3746817380914
6	47624940	47639092	ENSSSCG00000028943	11	-	3.74436757288704e-92	3.73603352145328
12	18195305	18225608	ENSSSCG00000017333	11	-	4.24411826794144e-92	-5.60923057191023
10	14649276	14940830	ENSSSCG00000010862	11	-	4.69230620164326e-92	5.33385532903691
8	55650605	55700375	ENSSSCG00000008902	11	-	5.40753070191136e-92	5.30435948251156
8	18796635	18804064	ENSSSCG00000028814	5	+	6.16339207388656e-92	12.9516360068351
9	67553097	67574671	ENSSSCG00000015657	4	-	6.42795219989397e-92	13.3633575059162
8	70645056	70697907	ENSSSCG00000008965	4	-	7.32964038976581e-92	13.3542753537337
1	167007938	167122188	ENSSSCG00000026078	11	+	7.64875281111393e-92	4.32086914574167
2	143548214	143564429	ENSSSCG00000014395	4	-	8.69505895789556e-92	13.3588189635474
1	7597332	7612910	ENSSSCG00000004049	11	-	1.02241712689047e-91	3.80130575647006
7	112918534	112992186	ENSSSCG00000002440	11	-	1.30284888112963e-91	-4.92355106651191
X	123906151	123922073	ENSSSCG00000012758	11	+	1.38838688441143e-91	3.47445385351371
4	13445377	13451322	ENSSSCG00000005967	4	+	1.47329681407354e-91	13.3595150410674
6	152754729	153213125	ENSSSCG00000003828	11	-	1.7151791050789e-91	4.53712362454488
3	93621138	93634177	ENSSSCG00000021325	11	+	1.77215423469516e-91	3.71753812350701
AEMK02000258.1	93258	133289	ENSSSCG00000000223	11	+	1.78446592102799e-91	-4.78486185826431
2	217903	250946	ENSSSCG00000024569	11	-	1.87971198662802e-91	-7.17096871270846
2	62434684	62447033	ENSSSCG00000013830	11	+	1.9469762511193e-91	3.4191695578867
3	59166856	59173735	ENSSSCG00000008233	11	+	1.97455004597923e-91	4.39082602803187
6	89295112	89318066	ENSSSCG00000032067	11	-	2.69350219322685e-91	3.30419796385588
12	5450861	5481909	ENSSSCG00000017198	11	+	4.84726503334047e-91	4.19707976681971
5	35692023	35718008	ENSSSCG00000000510	11	+	5.19570980401787e-91	3.98082811206147
5	22228041	22244086	ENSSSCG00000000415	9	-	5.4241653085249e-91	9.0066033524155
1	221256606	221492066	ENSSSCG00000005240	11	-	5.59307021101021e-91	-4.74185021092533
15	64353474	64382185	ENSSSCG00000029753	11	-	6.09452035008559e-91	-5.54982190963047
17	61698619	61747756	ENSSSCG00000032761	5	-	6.5891479395445e-91	10.6985216496307
AEMK02000361.1	214422	803176	ENSSSCG00000000959	10	-	1.41252322021961e-90	7.81535630620281
7	73861909	73911853	ENSSSCG00000032058	4	+	1.4302017541805e-90	13.3750699935636
X	657620	753759	ENSSSCG00000038963	11	-	1.64132174502219e-90	-5.41460716666599
12	32043773	32075998	ENSSSCG00000017608	11	+	2.11475322535444e-90	5.38023602251576
14	60667107	60677731	ENSSSCG00000024418	11	-	2.71512791463132e-90	6.28602127703858
3	18336807	18347016	ENSSSCG00000038055	11	+	2.8150303163654e-90	-5.46029492993989
7	38746054	38762342	ENSSSCG00000001695	11	+	5.51341319739036e-90	4.78833224100339
3	44349402	44483647	ENSSSCG00000008103	5	-	5.70967117928413e-90	13.0614165537537
3	71683892	71696353	ENSSSCG00000023258	5	+	6.74590108912964e-90	13.2157378770711
13	127116104	127347070	ENSSSCG00000025592	4	+	7.78934975796427e-90	13.132649283273
5	10746889	10763360	ENSSSCG00000000133	11	+	8.59168236569044e-90	7.46288667027771
18	55924881	55932270	ENSSSCG00000033708	11	+	1.04676184464533e-89	6.5505129966559
1	79789751	79796128	ENSSSCG00000037803	11	+	1.17217416192303e-89	6.50702910421145
2	5081415	5087751	ENSSSCG00000012920	11	+	1.21146488615915e-89	3.9405036704382
12	26274615	26298755	ENSSSCG00000027198	11	+	1.28807552533647e-89	5.16612824649778
12	47948981	47959470	ENSSSCG00000017818	11	+	2.47671778550923e-89	5.06576163551566
X	84553774	84566270	ENSSSCG00000012534	11	-	3.01833473811924e-89	3.39068490464229
12	59935972	59954159	ENSSSCG00000018041	11	-	3.145728970678e-89	3.93962468829747
X	110321203	110357894	ENSSSCG00000034896	11	+	5.27653242455984e-89	4.2007491976137
11	5354235	5363869	ENSSSCG00000009316	4	-	6.42407685402821e-89	13.298299097101
15	17106723	17164740	ENSSSCG00000015699	4	-	1.72004363810823e-88	13.4776043143614
15	64455988	64529107	ENSSSCG00000015873	4	-	1.78673312612327e-88	13.3132349442325
7	91414947	91452535	ENSSSCG00000002296	11	-	2.15153580444799e-88	3.90013711090653
7	54516254	54537370	ENSSSCG00000030597	7	-	2.50580852462759e-88	12.9579551609049
13	83507609	83592776	ENSSSCG00000011683	4	-	2.9442376868633e-88	13.2910217702716
9	93171717	93260768	ENSSSCG00000024520	6	+	3.3010698659486e-88	12.1507585136795
X	57140293	57151266	ENSSSCG00000012397	11	-	4.00810423828445e-88	-4.22230336346323
6	54172049	54179043	ENSSSCG00000003155	11	+	4.43605709960547e-88	-6.42106338857725
5	8356285	8445071	ENSSSCG00000000080	11	-	6.30036228074956e-88	-5.91945293587725
7	27209564	27253530	ENSSSCG00000001488	11	+	9.31230491305129e-88	3.9158371518233
15	100029997	100066584	ENSSSCG00000016067	11	-	9.74135216028177e-88	-6.48081150832087
2	46400065	46670420	ENSSSCG00000013399	4	-	9.90241914390358e-88	13.2928987813074
2	74462278	74471534	ENSSSCG00000013506	4	+	1.14879292292676e-87	13.2759315028387
6	137541380	137595108	ENSSSCG00000003776	11	-	1.1583839049351e-87	4.85172428327624
15	46193492	46200987	ENSSSCG00000015790	11	+	1.41274082993486e-87	4.3220596085794
3	75482260	75624458	ENSSSCG00000039161	5	-	1.56032153195077e-87	13.105978011752
8	113949278	114005687	ENSSSCG00000009150	11	-	1.88323772407265e-87	4.0166337476715
3	40141849	40162928	ENSSSCG00000008012	11	+	1.96551796050627e-87	3.81904732695241
14	120906038	120921985	ENSSSCG00000040815	11	+	2.56637629642952e-87	-5.66243565669241
17	5278881	5328849	ENSSSCG00000006988	4	+	3.14090627361056e-87	13.2835688642842
18	7420980	7580552	ENSSSCG00000039581	11	-	4.20851864919587e-87	-6.49904592938172
14	54867012	54892071	ENSSSCG00000010146	11	-	4.53254563978735e-87	4.66163610886301
4	68901973	68969624	ENSSSCG00000006219	11	-	5.26434709769464e-87	4.03656677559784
9	131774656	131822564	ENSSSCG00000021068	11	-	7.1126147682709e-87	-5.59782067399654
5	69461528	69480112	ENSSSCG00000000765	11	+	9.33419221355462e-87	-3.82590453361963
17	25998125	26050353	ENSSSCG00000007085	11	+	1.33867844530103e-86	7.09784439474074
13	40157393	40167611	ENSSSCG00000025881	11	-	1.58860389498437e-86	3.57984190388884
7	98811724	98821904	ENSSSCG00000036494	11	-	1.74688666901368e-86	4.57886620149408
2	70905764	70913026	ENSSSCG00000013599	11	-	1.84743361614203e-86	7.44992758660625
2	59905449	59928248	ENSSSCG00000013888	11	+	2.03968145250578e-86	-5.2658905362685
7	58802879	58809775	ENSSSCG00000001906	7	+	2.66922902853238e-86	11.5915122156632
2	61819849	61835687	ENSSSCG00000027903	6	-	2.89358485222567e-86	15.1466217662122
15	70262090	70393957	ENSSSCG00000034262	4	-	3.07092856187071e-86	13.0107796869883
X	106374084	106391411	ENSSSCG00000012652	11	+	3.08515478591689e-86	-5.09115736278698
10	24324435	24335781	ENSSSCG00000037669	11	-	3.48692837664629e-86	-5.81637208376064
8	30725288	30759350	ENSSSCG00000030150	11	-	4.08241266562188e-86	4.96030780731274
10	32110118	32112737	ENSSSCG00000010966	4	+	4.94612008153497e-86	13.2475025315879
X	84175199	84177427	ENSSSCG00000012523	11	-	5.33990767756509e-86	5.69873371930708
14	87900481	87916342	ENSSSCG00000024048	5	-	9.55837416675357e-86	12.868086454768
X	124641223	124655311	ENSSSCG00000012790	11	-	1.50849996125606e-85	-4.89587562969024
4	89828922	89844484	ENSSSCG00000006379	11	+	1.68747967788507e-85	-3.93555561684448
9	51879223	51919239	ENSSSCG00000015196	11	-	2.62646191120182e-85	5.27159001203997
9	117253830	117287736	ENSSSCG00000040719	11	-	2.96524316185895e-85	-3.84671762862026
6	63630937	63635555	ENSSSCG00000021880	5	-	3.65288811930902e-85	12.9418154775221
16	66009277	66082500	ENSSSCG00000038003	11	-	4.2960439111309e-85	-7.41549086024733
AEMK02000258.1	24076	89754	ENSSSCG00000026890	11	+	4.71292655311262e-85	-5.43470232936451
12	5855567	5873465	ENSSSCG00000040578	11	+	5.96393568754647e-85	7.19081887874478
18	51045449	51056983	ENSSSCG00000016754	5	-	6.14942734004023e-85	12.775201462136
1	246973414	247029044	ENSSSCG00000039896	11	+	8.09708796147543e-85	5.45687056322885
9	135115077	135450811	ENSSSCG00000031141	11	+	8.46513656971833e-85	-6.32077153650116
3	2145179	2266355	ENSSSCG00000034390	11	-	1.00622241034284e-84	-4.47943821132452
X	55631038	55658303	ENSSSCG00000012386	11	+	1.30430552124427e-84	-5.89990044321541
16	27936228	27957227	ENSSSCG00000016872	11	-	1.59434074021959e-84	5.40456279886247
3	127890720	127944756	ENSSSCG00000031948	5	+	1.61000607668969e-84	13.1653868769695
12	52106822	52118043	ENSSSCG00000031112	4	-	2.56217233364305e-84	12.5911468026226
3	109078281	109105526	ENSSSCG00000040332	11	-	2.68293661710496e-84	-4.21944696402585
2	75408725	75429903	ENSSSCG00000013473	11	-	3.77160009417303e-84	-4.77806494356684
15	140171128	140184121	ENSSSCG00000032684	4	+	4.26429671170693e-84	13.2213690926611
15	66697539	66732646	ENSSSCG00000036050	10	-	4.6645782890215e-84	10.3851683393964
1	132702523	132787913	ENSSSCG00000004791	11	+	8.24547681194285e-84	-5.3780809542472
16	27537883	27590024	ENSSSCG00000021208	11	-	1.18221101820971e-83	7.33600633288541
18	51131583	51185446	ENSSSCG00000016756	11	-	1.39235892642955e-83	3.72507660589703
7	98718151	98772164	ENSSSCG00000021606	9	+	2.31220465179488e-83	9.29519470077189
1	161606633	161631856	ENSSSCG00000004908	11	+	2.84276663621139e-83	3.99378692601492
1	26301212	26317883	ENSSSCG00000038420	10	+	5.05122083801992e-83	9.96198108012199
5	82795619	82814112	ENSSSCG00000000870	11	+	5.7984538171143e-83	3.3094551042021
3	57799028	57823413	ENSSSCG00000025106	9	-	6.48192994614355e-83	9.31378681099019
18	25654450	25937354	ENSSSCG00000016618	6	-	8.30350347101109e-83	13.1784655203804
17	52743569	52890259	ENSSSCG00000007477	11	-	8.55209720529052e-83	-4.53418716693962
12	44616878	44626326	ENSSSCG00000024626	11	+	9.54491556493379e-83	4.02309208825773
6	10161959	10173980	ENSSSCG00000002697	11	-	1.05456903930469e-82	7.22368956603493
11	15935631	15942063	ENSSSCG00000033570	10	+	1.25559993636347e-82	7.85611387994946
1	99034991	99043207	ENSSSCG00000034415	11	-	1.30697237166292e-82	3.42751918554792
10	32093458	32096831	ENSSSCG00000038162	5	+	1.53933276248405e-82	10.7448335869265
2	7365197	7380866	ENSSSCG00000013020	11	+	1.92800412175936e-82	-4.35261436021778
10	68534516	68539280	ENSSSCG00000029066	11	+	2.00704597027044e-82	5.70442181086776
8	47608493	47657528	ENSSSCG00000008877	11	+	2.6448745161457e-82	3.39478209593165
X	97068534	97267511	ENSSSCG00000012634	11	+	3.05608507212377e-82	-4.67012407630175
18	12219743	12309047	ENSSSCG00000016522	4	+	3.42075878320815e-82	13.1890088944244
3	47051595	47057791	ENSSSCG00000035971	11	+	3.57534487248226e-82	-6.10168273316215
16	55420749	55595167	ENSSSCG00000035456	4	-	8.07333286580405e-82	13.1687318413458
6	87164	92140	ENSSSCG00000029761	8	+	8.50264615291779e-82	9.77115471208645
9	126850576	127341646	ENSSSCG00000035595	4	+	9.16547600725191e-82	13.1604379774989
14	140362123	140367892	ENSSSCG00000024388	11	-	9.60191872159515e-82	3.17493302300573
12	15165278	15187207	ENSSSCG00000028698	11	+	1.24958670012817e-81	3.69948412049355
4	14667847	14700221	ENSSSCG00000005970	11	-	1.40048778643676e-81	4.46038420341384
12	48836949	49018114	ENSSSCG00000034858	11	+	1.53236303851637e-81	-6.13743772820764
13	86542283	86574156	ENSSSCG00000011690	5	-	1.58687682526669e-81	11.9961649894337
4	68779421	68896583	ENSSSCG00000006218	11	+	2.32785110097269e-81	-5.28599757988066
9	121779791	121822826	ENSSSCG00000015535	11	+	3.9260553026913e-81	7.76137225760044
2	36703767	36714009	ENSSSCG00000039613	4	+	4.33674771747622e-81	12.8833143123131
5	24749529	24877213	ENSSSCG00000000456	4	+	4.70402018299345e-81	13.1871964677604
13	23173135	23223539	ENSSSCG00000011254	11	+	5.85624162226645e-81	4.97515803773832
12	50680443	50705254	ENSSSCG00000017888	4	+	7.20520927108961e-81	13.142300550198
3	101617524	101682988	ENSSSCG00000008486	11	-	9.2335799953999e-81	9.69491809411749
8	76329867	76397506	ENSSSCG00000009012	11	+	1.11037305286284e-80	-4.46126335466802
9	131385805	131504473	ENSSSCG00000015603	11	+	1.22017843567461e-80	3.69522208433412
3	86180049	86252544	ENSSSCG00000032007	11	+	1.33323786404149e-80	3.80472943527905
1	208182486	208421964	ENSSSCG00000005190	4	+	2.06024514735046e-80	13.1449742126184
9	71349698	71354409	ENSSSCG00000036436	8	+	2.53672629204346e-80	9.79426400074524
13	95694835	95724293	ENSSSCG00000025316	11	-	3.13809728544085e-80	3.78891760754855
5	10553432	10573016	ENSSSCG00000021944	11	+	5.20733623335941e-80	-5.60959294881456
5	64049490	64060246	ENSSSCG00000000699	10	+	5.83793684822078e-80	-7.62038322076735
4	89375480	89395285	ENSSSCG00000006372	11	+	5.94386466318825e-80	-5.24464540382602
2	1261673	1299439	ENSSSCG00000031487	11	+	6.60883551849176e-80	-5.64946940381193
AEMK02000423.1	68317	72029	ENSSSCG00000038869	4	+	7.15064446289942e-80	13.2070769145887
6	167809003	167812346	ENSSSCG00000003940	11	+	7.41426038763707e-80	3.51148213366317
15	68985496	69053795	ENSSSCG00000027472	11	+	9.58762426069445e-80	4.41537032156883
1	108985777	109019044	ENSSSCG00000004570	11	-	1.05073476489774e-79	3.76581855583917
8	131502334	131571368	ENSSSCG00000009225	11	+	1.10330828524306e-79	7.97771688887595
2	15616130	15672874	ENSSSCG00000013248	4	+	1.1146536840056e-79	13.1021548260308
10	50286072	50310775	ENSSSCG00000011071	11	-	1.2849923548586e-79	5.57759972599792
1	8208083	8218717	ENSSSCG00000004053	11	+	1.45274149365642e-79	-7.92930765590722
9	113365596	113394436	ENSSSCG00000022525	4	-	1.81202974470382e-79	13.1160927468999
6	166528463	166533576	ENSSSCG00000003928	11	-	1.89736728114381e-79	-5.99106148070367
11	68507808	68765591	ENSSSCG00000009519	11	+	2.01188861225667e-79	4.73988769351249
X	38929231	39006214	ENSSSCG00000012257	8	+	2.15970667559175e-79	10.197323672542
9	75781422	75980613	ENSSSCG00000015336	11	-	2.44966726225392e-79	5.20634191290408
1	143993723	144026946	ENSSSCG00000035696	11	+	2.61379389562514e-79	4.71161077051611
5	51536667	51673580	ENSSSCG00000000571	4	+	2.68325383013062e-79	13.1145618250686
5	64197212	64202615	ENSSSCG00000000705	11	-	4.63852752051374e-79	-5.69970525656254
2	124199507	124463885	ENSSSCG00000039760	4	+	5.13465684333815e-79	13.1393704662551
6	53729085	53753491	ENSSSCG00000026689	11	-	6.01603084379763e-79	-6.89041084947062
3	37928081	37986535	ENSSSCG00000007944	11	+	7.39378889708186e-79	-4.01929580194791
7	83076121	83090535	ENSSSCG00000002254	10	-	1.25395601690166e-78	7.87284173659746
6	166645097	166664379	ENSSSCG00000027423	11	+	1.4735962469047e-78	4.61085626552167
2	108256028	108536880	ENSSSCG00000014184	11	+	1.55974990030373e-78	4.38140077101962
8	82907993	82988048	ENSSSCG00000009040	7	-	1.85483386260642e-78	10.61916883697
12	52719062	52723786	ENSSSCG00000029391	11	-	1.87705019377578e-78	-3.96664544105696
6	83689791	83727723	ENSSSCG00000033546	11	-	2.36069964016887e-78	-6.22480416269481
14	85385221	85404117	ENSSSCG00000010345	11	+	2.65043058624962e-78	3.43130119226003
1	40988527	41002189	ENSSSCG00000004241	4	-	3.58438567577229e-78	12.978533987574
12	39478891	39557358	ENSSSCG00000032343	11	-	3.90435678243618e-78	10.5393775353005
2	15334000	15347774	ENSSSCG00000013242	11	+	4.3068519015317e-78	3.46791582954697
4	96030568	96038602	ENSSSCG00000006581	4	+	6.18917356767989e-78	13.099595507382
14	50974616	50977526	ENSSSCG00000010116	11	-	6.23781311655585e-78	3.44124128751057
9	100185859	100272279	ENSSSCG00000015407	7	-	6.88626322129187e-78	8.61717091265245
AEMK02000452.1	3212833	3224813	ENSSSCG00000036892	11	-	8.12997271203088e-78	-6.9735895058177
12	60141071	60144627	ENSSSCG00000036007	4	+	1.11393840348154e-77	13.0947160360191
3	77974975	78032476	ENSSSCG00000008368	11	-	1.29269045936435e-77	4.08270827668514
15	13730457	13768645	ENSSSCG00000035195	8	-	1.37809919656391e-77	8.95549061288646
6	159037830	159061327	ENSSSCG00000003851	11	-	1.48148567417891e-77	4.07439281666781
2	5087255	5089359	ENSSSCG00000012909	11	+	1.73833998896866e-77	-4.97691908978983
5	10319825	10334504	ENSSSCG00000030209	11	+	2.13129099388151e-77	-4.55349945333305
2	7765345	7775726	ENSSSCG00000013042	11	-	2.14707153338572e-77	-4.74476114235542
12	44801266	44807339	ENSSSCG00000017761	11	-	2.23581851800141e-77	-4.0360922190977
1	130894149	130910609	ENSSSCG00000004774	11	-	2.29185026248249e-77	3.8091340039575
2	77342154	77355724	ENSSSCG00000027565	11	-	2.35376844115402e-77	-5.22111387506387
7	53877817	53890568	ENSSSCG00000036742	11	-	2.38442826981969e-77	7.66440727634319
16	21506768	21557502	ENSSSCG00000016836	11	-	3.11901690323911e-77	4.62746055956259
15	117617501	117649108	ENSSSCG00000016173	11	+	3.20444326680565e-77	3.5780672569465
8	44448779	44520669	ENSSSCG00000008866	4	+	3.79500113303665e-77	13.0662516808487
16	35012093	35071381	ENSSSCG00000016915	4	+	5.92137651249795e-77	13.0486315945434
2	44968384	45300189	ENSSSCG00000013393	4	-	6.75133012725202e-77	13.0534695876396
7	49989052	50102059	ENSSSCG00000001787	11	+	7.02256400617649e-77	-4.09184114940586
3	59351859	59366862	ENSSSCG00000008239	11	+	7.85881519377988e-77	-5.47510166554942
18	7346015	7363727	ENSSSCG00000016473	11	-	8.17192169719644e-77	-5.30159033691763
4	1337213	1345364	ENSSSCG00000040535	11	+	9.69861449977611e-77	-5.19369915933295
5	12185818	12242604	ENSSSCG00000031866	6	-	1.26150828367994e-76	13.3010620044719
3	42203172	42243746	ENSSSCG00000028549	4	-	1.86963469055904e-76	13.0655217535506
1	35984949	36066958	ENSSSCG00000004218	4	-	2.13807466917519e-76	13.0578915041573
7	120205007	120295737	ENSSSCG00000002507	10	-	2.31900144450606e-76	-8.4081734781288
14	51624285	51644457	ENSSSCG00000033787	11	+	2.40243636339252e-76	-5.05788778839634
5	79788571	80067795	ENSSSCG00000000837	11	-	3.02120485684353e-76	-5.5779194197607
3	102215738	102424775	ENSSSCG00000008488	11	-	3.0531148934436e-76	5.45667996774941
4	89133229	89169131	ENSSSCG00000030318	11	-	3.64655702245468e-76	4.47893052773753
4	107956713	108013647	ENSSSCG00000006781	6	-	3.67004257501036e-76	10.7841901542726
5	51695973	51707039	ENSSSCG00000000573	4	+	3.67953200652483e-76	13.0590212732993
14	136199844	136744387	ENSSSCG00000035045	11	+	3.90536594125481e-76	5.75052266621918
1	168353120	168453172	ENSSSCG00000004973	11	-	5.27670448584304e-76	8.26107226122484
1	21750391	21802148	ENSSSCG00000004134	11	-	6.59241650714107e-76	3.33756720231246
4	82287756	82321850	ENSSSCG00000035937	4	+	9.36909749265143e-76	13.050814364674
8	72379053	72443865	ENSSSCG00000008984	4	+	1.20766316953294e-75	12.5554639347087
5	4870349	4898706	ENSSSCG00000000025	11	-	1.2226710982729e-75	-4.33620685437632
12	3809688	3837363	ENSSSCG00000033592	11	-	1.25780437149369e-75	-4.05336168911269
7	96867398	96948726	ENSSSCG00000002349	11	+	1.46911807968592e-75	4.48698898582883
2	42627564	43068323	ENSSSCG00000034191	5	+	1.59103017761602e-75	11.7833918624442
12	1121320	1131290	ENSSSCG00000039148	11	+	1.80305481314846e-75	3.8673742680765
9	73721321	73726240	ENSSSCG00000015324	10	+	2.06517066434989e-75	9.17805528819776
1	221634523	221836456	ENSSSCG00000005243	4	+	2.65704082754978e-75	13.0119039606435
9	67648862	67661477	ENSSSCG00000032446	4	-	3.09688510232934e-75	13.0164559673278
11	69287674	69348844	ENSSSCG00000009523	11	-	3.47095212994617e-75	4.81413837325588
4	107510914	107638389	ENSSSCG00000006771	11	+	3.5089587853572e-75	3.70735036449186
7	19609356	19838096	ENSSSCG00000001097	11	-	3.9811175586618e-75	-5.01826690916464
14	110608421	110635901	ENSSSCG00000010537	11	-	4.68174324222808e-75	4.17465448936343
9	92037508	92071499	ENSSSCG00000032241	11	+	6.04031723712293e-75	5.48054574050695
4	682205	686182	ENSSSCG00000032796	11	-	6.25348116556972e-75	3.75316429418684
5	16007447	16021674	ENSSSCG00000000214	11	+	7.82931917125674e-75	5.56798679005494
5	87553021	87569246	ENSSSCG00000000893	7	-	8.11270449571273e-75	10.4150434289128
14	13335387	13719218	ENSSSCG00000009684	11	+	9.36209431180705e-75	4.088065300243
6	131727084	131919163	ENSSSCG00000003761	9	-	1.43179998026419e-74	9.79639334478775
3	46111005	46123470	ENSSSCG00000031072	11	+	2.26554772186507e-74	4.41623137082927
5	3302754	3321091	ENSSSCG00000000006	5	-	2.59833466574318e-74	12.6893466801124
X	12183798	12215748	ENSSSCG00000035893	11	-	3.14835937569835e-74	4.69605291042122
5	21278080	21289547	ENSSSCG00000000368	8	-	4.04871762731872e-74	12.7111603034216
13	158338849	158408525	ENSSSCG00000011962	4	-	4.18874227840298e-74	13.0113144624182
17	52239398	52304259	ENSSSCG00000007472	11	+	4.92588037103456e-74	-5.60243731729557
7	23770895	23774428	ENSSSCG00000001411	11	+	5.50039748079282e-74	7.16566510538881
2	72326715	72391679	ENSSSCG00000013553	11	-	5.70297179300525e-74	-3.87380890016438
2	126349941	126508068	ENSSSCG00000039373	8	+	6.65806267134291e-74	9.47211457274419
12	49980492	50014007	ENSSSCG00000017874	11	-	7.3934305183279e-74	-4.73729214144499
17	30941751	30997872	ENSSSCG00000022815	11	+	8.20464541279763e-74	-4.25909542001422
14	129079050	129090830	ENSSSCG00000010682	11	-	8.64912619266358e-74	4.04823191361819
8	114016915	114035391	ENSSSCG00000009151	11	-	8.6770159824343e-74	3.27855020171354
12	44650621	44653871	ENSSSCG00000027801	8	-	9.27999161853588e-74	16.3297976910489
2	102424795	102437858	ENSSSCG00000039731	11	-	9.30461851190388e-74	4.65831908791621
2	131750649	131818449	ENSSSCG00000014257	4	+	9.31978900259901e-74	12.9629049694584
6	87995654	88017140	ENSSSCG00000023585	8	+	9.65955435438808e-74	9.61523301732776
2	61413543	61430778	ENSSSCG00000013853	11	-	1.0783147075757e-73	-4.86025144394958
3	59399687	59418355	ENSSSCG00000008237	11	+	1.10332035828694e-73	3.71358622380827
2	116234586	116257041	ENSSSCG00000031518	11	-	1.29447407043953e-73	5.40888140546703
10	19390204	19392774	ENSSSCG00000010885	5	-	1.44907286514179e-73	12.7192078121134
15	103878731	104060524	ENSSSCG00000016090	11	+	1.70588839843357e-73	7.04163581566176
6	36372597	36466329	ENSSSCG00000023391	11	-	1.82719416886013e-73	3.40167063938984
9	75027096	75051434	ENSSSCG00000015331	11	-	2.20984798635929e-73	7.19365850282407
5	5723189	5735131	ENSSSCG00000000033	11	-	2.34874603013115e-73	-4.3465647502356
7	69527860	69872863	ENSSSCG00000001975	4	+	2.84541022034662e-73	13.0913454713167
10	63688422	63764565	ENSSSCG00000011129	11	+	2.92330669149488e-73	5.3121147727625
12	26931827	26976201	ENSSSCG00000017561	11	+	3.23507080838981e-73	7.56366812405304
7	23699560	23703534	ENSSSCG00000001404	11	+	3.46078985763839e-73	-6.72018941746034
4	89980779	90003645	ENSSSCG00000006382	11	+	3.68372771557889e-73	-4.57972856636158
13	135659353	135784890	ENSSSCG00000030362	11	-	3.69721182099685e-73	3.31943814963248
1	217237373	217261366	ENSSSCG00000023595	11	+	3.83728762653748e-73	3.85690274309382
2	141879120	142010238	ENSSSCG00000014361	11	+	4.81189243670513e-73	4.97506221050282
6	128004527	128030296	ENSSSCG00000038475	11	+	6.8787242781108e-73	5.22566236472687
1	250287717	250368749	ENSSSCG00000005446	6	-	6.96159361896343e-73	11.7877522572213
15	86946995	87029729	ENSSSCG00000016009	11	+	8.55572617303124e-73	-4.99355701468681
7	23703820	23706738	ENSSSCG00000001405	11	-	9.6674830416169e-73	-6.52848452938032
2	14983068	15005212	ENSSSCG00000013232	11	+	1.15963270806926e-72	3.55052308523714
14	127064396	127175127	ENSSSCG00000010665	8	-	1.2219977199824e-72	9.50111162234444
9	122633780	122635948	ENSSSCG00000015541	11	+	1.4435381993721e-72	-6.24756921183682
2	61270713	61273138	ENSSSCG00000038911	11	-	1.4540235001089e-72	-5.64622841455993
2	5030066	5042073	ENSSSCG00000012903	11	+	1.4965391016106e-72	-4.30372217296922
13	66141205	66148418	ENSSSCG00000011557	4	-	1.64120957452152e-72	12.9478211272492
X	84475290	84478914	ENSSSCG00000039545	11	+	1.7053064731224e-72	4.63463191008221
6	19463023	19489761	ENSSSCG00000025503	11	+	1.76824628302548e-72	-5.80370498495687
3	11018931	11020198	ENSSSCG00000035928	4	-	1.9902879968227e-72	11.5139905438158
7	22548567	22577116	ENSSSCG00000001242	11	-	2.3763269396573e-72	-4.41532043498409
6	68667655	68694086	ENSSSCG00000035774	11	-	2.57849259932675e-72	5.8456335600317
13	108660485	108692242	ENSSSCG00000029608	11	+	2.78382918810404e-72	3.89026614345037
11	66481827	66641653	ENSSSCG00000009505	11	+	3.19503483531248e-72	5.03894238167816
1	34692714	35258701	ENSSSCG00000004209	11	+	3.27048401984927e-72	5.89506004238856
16	24086958	24508504	ENSSSCG00000016855	11	-	5.0637773268233e-72	-3.83991536888268
14	30901811	30957231	ENSSSCG00000009808	11	-	6.06111536252735e-72	4.02749773899682
3	100887154	101084677	ENSSSCG00000008475	11	+	6.12756048759984e-72	5.69238429888008
4	83235469	83309604	ENSSSCG00000006306	10	-	6.44832752588821e-72	8.64550362219546
6	155683389	155754278	ENSSSCG00000036145	11	-	6.59043366011458e-72	6.95399153915285
X	113460198	113530948	ENSSSCG00000022331	5	-	9.35796787005575e-72	12.6735538221155
2	32845214	32855734	ENSSSCG00000022806	11	+	1.12189326706094e-71	3.46577544366628
1	16362152	16381902	ENSSSCG00000030067	11	-	1.16006006807215e-71	3.82771013703412
13	106814819	106895214	ENSSSCG00000011741	11	-	1.16006006807215e-71	4.59853294474828
4	8485903	8519006	ENSSSCG00000005951	11	+	1.26519550700441e-71	-5.63422703083007
14	87967036	88005528	ENSSSCG00000010368	11	-	1.30081343565173e-71	4.18462678886051
1	236369952	236373335	ENSSSCG00000005312	11	-	1.32628334499074e-71	-5.79389320847406
9	55612900	55749781	ENSSSCG00000015237	11	+	1.62624752812759e-71	-3.68844229917303
8	113435924	113447208	ENSSSCG00000009145	11	-	1.86520242078009e-71	3.03108486992233
14	39687028	39695752	ENSSSCG00000009888	11	-	2.2342129468473e-71	3.01255604782513
13	122259274	122264269	ENSSSCG00000023909	4	-	2.35858286088606e-71	12.9363585135266
15	85047074	85136953	ENSSSCG00000023181	4	-	2.42542580938292e-71	12.9343029800013
5	79594003	79719276	ENSSSCG00000000838	11	+	2.42542580938292e-71	5.37593433642415
9	8358558	8364552	ENSSSCG00000014833	11	-	2.58310756816171e-71	-5.18857891037874
14	51384723	51403998	ENSSSCG00000010132	11	+	5.87746765125463e-71	4.28844176890395
14	16710075	16712283	ENSSSCG00000009704	11	+	6.06730142236027e-71	-5.13359188362518
2	10644685	10673958	ENSSSCG00000013115	11	-	8.26765269978401e-71	-7.47166778607068
8	56279894	56357881	ENSSSCG00000008913	11	-	8.45482514487521e-71	4.54237004954147
5	88104233	88226266	ENSSSCG00000000901	11	+	8.67068968033796e-71	6.61933688012556
9	17002702	17141054	ENSSSCG00000014899	11	-	8.99420293762254e-71	3.69107165012845
9	75110378	75203446	ENSSSCG00000015333	4	+	1.02617951068439e-70	13.0162159552234
6	49975875	49995140	ENSSSCG00000003040	11	-	1.0582383893179e-70	-4.30069592168142
1	260995667	261133505	ENSSSCG00000005512	10	-	1.07846753630787e-70	12.5958731677175
1	236919966	236947125	ENSSSCG00000031236	11	+	1.28325001446787e-70	-4.86046411426352
14	30896399	30908848	ENSSSCG00000009807	11	+	1.73309954602233e-70	-4.19481810260916
3	69547529	69557777	ENSSSCG00000008304	11	+	1.80929464907372e-70	4.12052911515248
9	64059852	64074106	ENSSSCG00000015270	7	-	1.93005014587591e-70	9.73599817127945
2	41020697	41027785	ENSSSCG00000037358	4	+	2.48970870212799e-70	12.884172508098
9	32811230	32925606	ENSSSCG00000031429	7	+	4.18443529287626e-70	10.1200452674015
6	47674032	47680084	ENSSSCG00000022692	11	-	4.32491794940906e-70	-5.23677676551393
4	77083835	77105013	ENSSSCG00000006260	11	+	5.52649921649865e-70	3.593451110845
1	1193166	1332694	ENSSSCG00000004013	4	-	7.60425348913916e-70	12.8951378449185
1	77584482	77810575	ENSSSCG00000004421	11	-	1.01198976667524e-69	-3.83204610226371
11	78951015	79027969	ENSSSCG00000009567	11	-	1.03405323208455e-69	-5.05846991810346
18	28946496	28993967	ENSSSCG00000016628	4	+	1.12967879506912e-69	12.8960652868788
5	57576777	57600668	ENSSSCG00000033337	11	+	2.60419704154679e-69	-4.72947916128359
15	94793246	94941381	ENSSSCG00000016049	11	-	3.21895587626431e-69	3.90739375873528
10	65680315	65704886	ENSSSCG00000036941	11	-	3.84932859103729e-69	4.62282687193926
6	101420374	101671173	ENSSSCG00000003687	4	+	4.28064604212336e-69	12.8591037104668
14	29962676	29995513	ENSSSCG00000028889	11	+	4.81581906916663e-69	-5.28572663713121
2	109044946	109059726	ENSSSCG00000014187	7	-	4.8348506549092e-69	11.3246925117067
9	3135561	3143715	ENSSSCG00000023080	11	+	5.6483175964829e-69	3.35782077791406
3	28260368	28356699	ENSSSCG00000007873	6	+	7.10193997296935e-69	13.4120843803992
10	60505384	60867242	ENSSSCG00000011121	11	-	7.10582571644115e-69	-3.92000811907355
15	126435578	126711694	ENSSSCG00000016237	11	-	7.99791587198093e-69	-4.60410315483384
16	53696863	53739704	ENSSSCG00000017006	11	+	8.41193276247959e-69	-4.1199243140665
1	181955297	182009953	ENSSSCG00000021862	11	+	1.01417098733754e-68	-4.15846381203263
12	52681623	52700955	ENSSSCG00000017943	11	+	1.55360420894604e-68	-4.60839783432948
AEMK02000452.1	3511251	3512787	ENSSSCG00000037142	11	+	1.60802264493467e-68	-4.92593329981438
1	271462996	271479772	ENSSSCG00000031465	4	+	1.88661580633811e-68	12.8419082166799
17	3857170	3939614	ENSSSCG00000006979	4	-	2.25918567005427e-68	12.2558238744177
1	82799872	82989908	ENSSSCG00000004454	4	+	2.3730011998158e-68	13.0712291377309
7	1908194	1955951	ENSSSCG00000033655	11	-	2.45427380296537e-68	-4.96842505359271
X	106616941	106661594	ENSSSCG00000012656	11	-	2.83725441327652e-68	-3.93481711551573
1	7679351	7691724	ENSSSCG00000040317	11	+	4.18441086491799e-68	3.04714921438897
4	99605079	99657191	ENSSSCG00000006693	10	+	4.73103433906066e-68	9.68100518849699
5	68755836	68807493	ENSSSCG00000000757	11	+	5.962009177769e-68	3.35447308959894
3	59202362	59217131	ENSSSCG00000027381	11	+	6.153452434318e-68	3.31884860012273
12	47844403	47860443	ENSSSCG00000024071	11	-	6.26246528691187e-68	4.80004534645211
1	25736369	25988645	ENSSSCG00000004149	10	+	7.43141111019885e-68	8.17715446586919
3	18012712	18013378	ENSSSCG00000029752	11	-	9.83794678735839e-68	-6.42232198382564
2	59771104	59778155	ENSSSCG00000013893	11	-	1.01548625257464e-67	-4.61738407766527
9	68071383	68128923	ENSSSCG00000015294	10	+	1.11440288805369e-67	8.11967664817596
17	62886624	62895556	ENSSSCG00000034841	11	-	1.56542151964058e-67	-4.46524790914745
6	98629088	98678258	ENSSSCG00000039663	11	-	1.60401996167852e-67	4.67735990536174
15	23676640	23699590	ENSSSCG00000036229	11	+	1.66456341162311e-67	3.76452202505786
2	76106915	76111479	ENSSSCG00000022689	11	-	2.08930117657639e-67	-4.86121246123976
15	79174314	79376880	ENSSSCG00000015960	8	+	2.132710401534e-67	9.61422284938902
17	11777863	11817925	ENSSSCG00000036001	11	-	2.37766088545639e-67	3.14662228496
5	100270238	100429204	ENSSSCG00000000939	11	-	3.3321384986421e-67	8.56166225537047
8	131002966	131058940	ENSSSCG00000009217	4	-	3.37265454245863e-67	12.8301148385991
3	41482259	41487800	ENSSSCG00000007978	11	-	4.53684076975944e-67	8.76976451089386
2	531839	550709	ENSSSCG00000012838	11	+	5.44811198285287e-67	5.68585055178369
16	21300140	21330156	ENSSSCG00000016832	11	+	6.01558650797638e-67	-6.52336949627773
2	58286871	58296259	ENSSSCG00000013931	11	+	7.00385213822223e-67	-4.74659302156155
4	2920094	3015328	ENSSSCG00000005935	11	+	7.05254241957156e-67	-3.95707681155183
2	65125269	65149764	ENSSSCG00000013766	11	-	7.15138751174617e-67	-4.31522477412003
13	70860649	70879856	ENSSSCG00000028031	11	-	7.92291151752638e-67	5.66765549761374
17	57783153	57797990	ENSSSCG00000007504	11	+	9.43791298557473e-67	-4.58279341956276
13	99745466	99786519	ENSSSCG00000027790	11	-	1.27071483024396e-66	-3.6100296907367
10	21483274	21602035	ENSSSCG00000010908	11	+	1.38758303148537e-66	-4.8544622192371
8	30114601	30274166	ENSSSCG00000008785	11	+	1.45579356189403e-66	6.34740624680007
2	135148992	135152494	ENSSSCG00000014287	5	-	1.68533336280349e-66	11.0811781813169
6	74909733	74920127	ENSSSCG00000032950	11	+	1.76323574505364e-66	6.83361357115005
9	95280579	95486098	ENSSSCG00000015396	5	+	1.77768548533158e-66	12.4669895852667
7	41344803	41426343	ENSSSCG00000001718	11	-	2.0925179960239e-66	6.07896085598369
1	76248277	76367756	ENSSSCG00000004402	4	-	2.11948480274429e-66	12.7992919131883
11	12313218	12346274	ENSSSCG00000024635	11	-	2.46156584246346e-66	5.24085735367461
3	10211186	10281833	ENSSSCG00000038320	11	-	2.84906575830065e-66	3.1373837966796
5	62437646	62485537	ENSSSCG00000000660	7	+	3.06979407948421e-66	16.9621530950005
13	158630912	158653147	ENSSSCG00000011968	11	-	3.158000951943e-66	3.20262283765373
4	89932339	89969665	ENSSSCG00000006381	11	+	3.64419331101306e-66	-4.36172909667493
14	40004564	40123686	ENSSSCG00000009896	11	+	3.70362680542002e-66	-5.66586312326505
1	73840651	73968754	ENSSSCG00000033392	11	-	3.86352354333938e-66	-4.89807034820946
3	69701133	69833964	ENSSSCG00000008307	11	+	3.8901192680587e-66	5.39850124906486
1	156295433	156435928	ENSSSCG00000004886	5	-	5.26621857676977e-66	12.3971579145706
17	48823538	48843203	ENSSSCG00000007451	4	+	5.57667147342223e-66	12.805703914592
7	3681830	3691969	ENSSSCG00000026211	4	-	1.04563038037258e-65	13.3577788438111
1	129968515	129992246	ENSSSCG00000004748	11	+	1.17707718421531e-65	4.11458605335456
2	74318627	74331930	ENSSSCG00000013512	6	+	1.40919560883328e-65	11.6551174186736
3	73157746	73398375	ENSSSCG00000008340	5	-	1.52995134117098e-65	11.0455671276695
15	112933499	112969577	ENSSSCG00000016156	11	-	1.74618851844956e-65	3.41026363044494
5	94016986	94110215	ENSSSCG00000035495	4	+	1.9208590608705e-65	12.7527131746298
5	91678607	91713925	ENSSSCG00000000915	4	+	2.26949335103963e-65	12.7583212745096
7	67493996	67631449	ENSSSCG00000001966	11	-	2.38845516659644e-65	5.90432962356217
6	81610426	81630470	ENSSSCG00000026025	11	-	2.89079737494281e-65	3.82872944641543
1	246548366	246760899	ENSSSCG00000005425	11	+	3.16096411757465e-65	5.0232499669668
1	14908114	15016841	ENSSSCG00000031733	10	-	5.22284697151299e-65	8.08191080469378
14	106744137	106793668	ENSSSCG00000010493	11	-	6.13660599972118e-65	7.87080910647637
6	28936466	29025390	ENSSSCG00000002764	11	-	6.18242108431245e-65	4.31301506491579
7	37333380	37554970	ENSSSCG00000001639	11	-	7.37173632343178e-65	-4.9637551055868
14	103273404	103278762	ENSSSCG00000010464	11	-	8.47603153918618e-65	4.53773419556405
4	88873111	88989880	ENSSSCG00000006350	11	-	8.52021984297702e-65	5.93560454967994
4	104577535	104625999	ENSSSCG00000006742	11	-	9.20422794025997e-65	6.94984029109481
2	65117178	65130442	ENSSSCG00000013767	11	+	9.23363725235255e-65	6.37587286456408
5	47566270	47609304	ENSSSCG00000025531	4	-	9.56201174328355e-65	12.7338756566245
6	63820070	63842177	ENSSSCG00000003353	11	-	1.06812741392593e-64	3.31619567474076
16	27126351	27421449	ENSSSCG00000016866	8	+	1.30081101121997e-64	12.1853788436457
5	66087378	66114616	ENSSSCG00000038694	11	-	1.3944753456252e-64	-3.84553801482218
12	2521026	2527243	ENSSSCG00000017160	11	+	1.41753511983685e-64	-4.28588738612079
2	80505292	80527855	ENSSSCG00000035028	11	-	1.47751659815529e-64	-4.42271105109194
2	143287970	143301844	ENSSSCG00000014390	11	-	1.71603491162309e-64	-4.02872153847706
13	135416252	135442691	ENSSSCG00000011862	4	+	1.72562589273106e-64	12.8939981428312
8	99149640	99310519	ENSSSCG00000036155	4	-	2.05537245659786e-64	12.3828028096959
14	11335594	11378882	ENSSSCG00000009668	9	-	2.24637099344151e-64	14.8127345516484
15	74447311	74758497	ENSSSCG00000022496	11	-	2.25180708284041e-64	-4.47960026693653
AEMK02000682.1	885328	891229	ENSSSCG00000032480	4	-	2.54666831515562e-64	11.5022674026299
2	1469103	1496346	ENSSSCG00000035293	5	-	2.65596228138124e-64	16.5617455489242
16	53843250	54248561	ENSSSCG00000017008	11	-	3.04064498634496e-64	-4.09220678095547
16	68359231	68393030	ENSSSCG00000017068	8	+	3.09826880456566e-64	9.68876506841753
18	29648117	29682467	ENSSSCG00000016634	4	-	3.12143475170123e-64	12.77119551545
18	6843134	6862568	ENSSSCG00000016459	11	+	3.80672962984999e-64	4.24555240326545
3	73556564	73650078	ENSSSCG00000008344	11	-	3.85404530182886e-64	-3.73160226976678
6	18932636	19036843	ENSSSCG00000039751	11	+	4.94820675173454e-64	-4.54897732534798
5	244433	255567	ENSSSCG00000023749	10	-	5.60671882063401e-64	8.97612301548592
13	34632246	34664420	ENSSSCG00000011443	11	+	6.61890611351192e-64	3.16375936780225
6	93597058	93612150	ENSSSCG00000029991	11	-	7.42266144079218e-64	-4.19938258920138
9	93263608	93309034	ENSSSCG00000015391	11	-	8.8049907323948e-64	5.69006197557642
12	14636640	14723295	ENSSSCG00000017277	11	+	1.14362899240695e-63	3.96573578313728
16	68723994	68961287	ENSSSCG00000017072	11	-	1.18760694745974e-63	-3.78795147046394
12	49713227	49732287	ENSSSCG00000017864	11	-	1.2803273699188e-63	3.81874470887111
2	77977458	78009290	ENSSSCG00000039815	11	+	1.29458345242778e-63	6.24187338741409
13	2786675	2840955	ENSSSCG00000011192	11	-	1.39651114539912e-63	3.60185202095199
AEMK02000452.1	1650034	1752496	ENSSSCG00000002523	11	-	1.64819987964832e-63	8.14118262609465
15	8192606	8812049	ENSSSCG00000015671	11	-	1.76617128613116e-63	-4.53412895569623
4	56473027	56603992	ENSSSCG00000006156	11	+	1.84154221232286e-63	3.65562601815
10	67021452	67082534	ENSSSCG00000011158	11	-	3.36246709188952e-63	-3.75913098395011
16	44225681	44333623	ENSSSCG00000016778	11	+	3.42024875615627e-63	4.79267866631518
1	35852493	35911541	ENSSSCG00000004216	11	+	3.49954169381646e-63	3.25823594004415
1	147446060	147462884	ENSSSCG00000036984	4	-	3.97250262852321e-63	11.7987325861814
2	116001145	116229759	ENSSSCG00000037019	11	+	5.07221145549286e-63	-5.45467948254848
7	88471373	88537389	ENSSSCG00000002269	11	+	5.20856611901675e-63	4.41306560714696
4	2530648	2578117	ENSSSCG00000030831	11	-	5.80696009118126e-63	-5.15150717724345
13	177369576	177723151	ENSSSCG00000012002	4	-	7.23138802345522e-63	12.6770251247712
10	31416756	31746654	ENSSSCG00000010962	5	+	8.24697809983453e-63	12.3234537079797
16	25670861	25686551	ENSSSCG00000024439	11	+	8.71248974157918e-63	-7.60600434968918
7	48882892	48967344	ENSSSCG00000040010	11	-	9.77606298538035e-63	-4.60807047463462
12	18142321	18184103	ENSSSCG00000017330	11	+	9.77821910945156e-63	-3.7173082225599
2	77357211	77375170	ENSSSCG00000023121	11	-	1.05373097387648e-62	-5.83779405432266
9	112931794	113305173	ENSSSCG00000015462	11	+	1.07607745058099e-62	3.65012009321023
15	134618492	134622211	ENSSSCG00000034293	11	-	1.19999232131545e-62	-4.36581137057115
4	98577822	98589563	ENSSSCG00000006651	11	-	1.75358997071524e-62	7.17613077439823
5	57708643	57728635	ENSSSCG00000000607	4	+	2.08077030138675e-62	12.6884702019108
X	107993	125958	ENSSSCG00000020871	11	-	2.19256228984146e-62	5.54823108376713
4	85069602	85094981	ENSSSCG00000006325	11	-	2.65235631370676e-62	2.9761392934995
12	59135328	59152638	ENSSSCG00000018032	11	-	3.0463318511241e-62	-5.21509721349265
6	4641955	4653497	ENSSSCG00000032115	10	-	4.63543302756897e-62	9.83781962185146
2	6669281	6679028	ENSSSCG00000012988	11	-	4.78184369417553e-62	-4.63567361533484
7	61113783	61193266	ENSSSCG00000001934	11	+	5.36436928911383e-62	3.06587600146715
2	6139710	6175421	ENSSSCG00000012956	11	-	5.63864021665816e-62	-3.78608821630263
3	10118774	10132830	ENSSSCG00000025486	11	-	6.39853958544445e-62	3.34499458330301
1	57188534	57216285	ENSSSCG00000004314	11	+	7.30495948294423e-62	5.60378830938146
13	123873347	123930339	ENSSSCG00000023229	9	-	9.59791766281241e-62	7.68292773180198
7	5210061	5236824	ENSSSCG00000034131	11	-	9.92463076347922e-62	2.98784202111316
AEMK02000452.1	393823	452229	ENSSSCG00000034335	4	-	1.01833567393956e-61	12.7241647239383
15	133501091	133626644	ENSSSCG00000016298	11	+	1.14755089745096e-61	-3.76310501194358
9	133187888	133214894	ENSSSCG00000032721	11	-	1.2782057336864e-61	-3.93862862518247
6	87363664	87390238	ENSSSCG00000025034	11	-	1.46270669181822e-61	-5.1842339008367
14	97103925	97107635	ENSSSCG00000010427	4	+	1.64708283484824e-61	12.6529050839721
15	107349654	107371277	ENSSSCG00000025042	11	+	2.09151210460693e-61	-6.76858850851768
6	34521503	34586381	ENSSSCG00000039408	11	-	2.24411321162854e-61	-4.46746952763579
7	76176589	76236149	ENSSSCG00000002041	11	+	3.37612671878329e-61	3.67122435627707
6	48715303	48728423	ENSSSCG00000021067	11	-	4.87195092039352e-61	4.55280838341784
8	113824510	113946000	ENSSSCG00000009148	11	+	5.91734018751709e-61	-6.96656152744016
10	48883210	48922311	ENSSSCG00000011064	11	-	6.33016226832475e-61	4.10344085462461
12	45823001	45888093	ENSSSCG00000017791	11	-	6.51812024907701e-61	-4.29183479068266
3	111327820	111428737	ENSSSCG00000038001	11	+	1.17952134806215e-60	4.08472097817935
17	52088052	52162554	ENSSSCG00000007470	5	-	1.22475398007265e-60	9.85230588949788
1	18867819	19097892	ENSSSCG00000004114	11	-	1.2668942213032e-60	4.17936172199844
13	139927702	139951341	ENSSSCG00000034616	11	+	1.26761422106008e-60	2.61190895274012
15	118857470	118878593	ENSSSCG00000025924	4	-	1.28996782773777e-60	12.1940515436053
2	66394260	66453357	ENSSSCG00000029347	11	-	1.35729381610922e-60	4.82577548342934
1	144930346	145196016	ENSSSCG00000004854	11	-	1.45420440979261e-60	4.02020830875701
14	28301293	28393555	ENSSSCG00000009759	11	+	1.71619829557398e-60	4.66650199539139
15	101321359	101373878	ENSSSCG00000016077	11	-	1.86698145815362e-60	3.34183952598142
14	11065210	11197166	ENSSSCG00000009664	11	+	1.97684327557364e-60	-3.39131880689708
2	59531153	59532196	ENSSSCG00000031657	11	+	2.11036964041502e-60	-6.06620819750572
5	42518641	42567943	ENSSSCG00000034407	11	+	2.26987984930552e-60	4.05012217875514
6	105613257	105645113	ENSSSCG00000027169	11	+	2.63138270254178e-60	3.72264507564987
4	101445976	101478147	ENSSSCG00000006717	11	-	2.84917894225682e-60	4.89777459232151
9	39647796	39655223	ENSSSCG00000015035	5	+	3.18689185470699e-60	12.3669033938141
5	10172666	10185074	ENSSSCG00000028531	11	-	3.58794271727139e-60	-4.64224279401702
2	42081767	42312689	ENSSSCG00000013382	11	+	4.02606101637119e-60	6.43227905919945
5	62506008	62523810	ENSSSCG00000000663	11	-	4.38826904169035e-60	-7.20676587371172
7	23842289	23849100	ENSSSCG00000039071	11	-	4.72358019813682e-60	-3.48882385737153
4	127360307	127378940	ENSSSCG00000006919	11	+	5.35951876142181e-60	-4.29383488705496
14	132190509	132230899	ENSSSCG00000002981	4	+	5.39529884167102e-60	12.6301339906363
18	42062326	42076551	ENSSSCG00000033190	4	-	5.52887929262602e-60	12.6109329525782
10	24923836	24931688	ENSSSCG00000010929	11	-	6.92758273176396e-60	4.36039171403737
16	32441443	32462344	ENSSSCG00000016888	11	-	6.96447228385557e-60	4.0272606334132
15	105970320	106139772	ENSSSCG00000016113	11	+	7.27588342594136e-60	3.13122506136588
11	5985726	6000701	ENSSSCG00000009322	11	-	8.73382794231968e-60	6.48154937980342
12	7511266	7615730	ENSSSCG00000017244	4	+	9.83858795856961e-60	12.2787062481916
6	51372240	51375617	ENSSSCG00000003088	9	+	1.11447824949235e-59	17.115787810327
5	63644320	63681418	ENSSSCG00000000675	10	+	1.41614970596807e-59	12.5638736800592
1	239109808	239114730	ENSSSCG00000005361	11	+	1.46955873152882e-59	5.19819007124991
7	74294947	74551371	ENSSSCG00000001977	5	+	1.56554055195487e-59	11.3717776792066
X	98582002	98624088	ENSSSCG00000012604	11	-	1.6215347784007e-59	3.33109818790462
13	3992850	4201570	ENSSSCG00000029811	11	+	2.63393778159986e-59	-4.83944848168206
12	26320716	26336562	ENSSSCG00000017584	11	-	3.31653522814097e-59	-3.16944282687397
10	50260662	50268887	ENSSSCG00000031978	4	-	4.04736302201725e-59	12.5889243464699
8	117969991	117995216	ENSSSCG00000022282	11	+	4.85127358045245e-59	3.20433048400111
4	62569467	62601505	ENSSSCG00000033669	11	-	5.20902832369066e-59	3.19070896564085
1	143498690	143540563	ENSSSCG00000026006	11	-	5.55476772708784e-59	-5.33643141049587
1	92483277	92500551	ENSSSCG00000021383	11	+	6.48424946133261e-59	-4.50749504080655
4	126957102	127079209	ENSSSCG00000006917	11	-	6.9757244506108e-59	-3.40406831178292
X	122120838	122234477	ENSSSCG00000012741	5	+	7.0935728758892e-59	12.2387194715393
5	11509335	11543032	ENSSSCG00000000148	11	-	7.39269444828866e-59	-4.63387091254083
18	51322282	51362183	ENSSSCG00000016758	11	-	7.4382711366413e-59	-4.93749106804667
18	14267958	14452120	ENSSSCG00000016535	8	-	7.45218026428984e-59	13.8192177009199
3	120177894	120288136	ENSSSCG00000008615	4	-	9.86749506411907e-59	12.5735384827104
5	18306452	18320270	ENSSSCG00000000263	9	+	1.01275515824616e-58	10.33511194474
14	41357616	41375042	ENSSSCG00000009932	11	+	1.05286184972558e-58	3.4578167797671
13	150629943	150666847	ENSSSCG00000023842	11	-	1.07251555310496e-58	-4.652908234137
5	15674016	15692944	ENSSSCG00000029652	11	+	1.42967341331855e-58	3.49471411178241
6	54210608	54217287	ENSSSCG00000003158	7	+	1.55853191226598e-58	12.8170183553326
2	7077017	7082832	ENSSSCG00000013004	11	-	1.68616693926146e-58	7.16406256236101
4	98165990	98172557	ENSSSCG00000030278	11	-	2.07331669379544e-58	-5.56213863905845
5	17399323	17408510	ENSSSCG00000031321	11	+	2.29898243832464e-58	-5.29384058045631
2	60929054	60960521	ENSSSCG00000013864	9	-	2.3676331833715e-58	8.46989082219177
3	16407607	16525876	ENSSSCG00000007737	11	-	3.18201495841782e-58	4.77915824946251
7	23631151	23649347	ENSSSCG00000001398	11	-	3.24475173656307e-58	-3.58565923627313
2	60426617	60438177	ENSSSCG00000013873	11	+	3.410183141322e-58	3.57719258661334
16	79838153	79906500	ENSSSCG00000020686	11	-	3.54590070496136e-58	2.91730544595682
14	46358024	46402070	ENSSSCG00000009975	6	+	4.03711785903744e-58	10.4096039835332
16	24521317	24588030	ENSSSCG00000016856	8	-	4.78117403092508e-58	14.927147047322
3	41290814	41303988	ENSSSCG00000007987	11	-	5.50808734479015e-58	3.25457275787923
4	125109965	125310783	ENSSSCG00000006911	11	+	5.74460331930283e-58	4.56260463766125
4	106881653	107120035	ENSSSCG00000006767	11	-	6.18377100641646e-58	3.9635393076627
X	14246778	14309143	ENSSSCG00000012153	4	-	6.24600083694284e-58	12.5505372580796
17	38999519	39029114	ENSSSCG00000007307	11	-	6.4413478336337e-58	3.4080953891649
12	55438848	55454585	ENSSSCG00000036454	11	-	1.00902465059768e-57	6.05423264374706
11	76997125	77165491	ENSSSCG00000009545	10	+	1.0223355232874e-57	9.28830203920033
4	130702524	130749734	ENSSSCG00000006947	5	+	1.09184673353505e-57	11.6041321163388
13	93308002	93310707	ENSSSCG00000038366	11	+	1.10385200607786e-57	-3.58632309673365
3	5472314	5567876	ENSSSCG00000007602	11	-	1.17910569897211e-57	3.97787637645134
1	130973963	130983971	ENSSSCG00000023975	5	+	1.19461540185602e-57	11.9179908869862
10	14365937	14467681	ENSSSCG00000040100	11	-	1.31593912228416e-57	-3.6695942830142
8	66282717	66288187	ENSSSCG00000036118	4	+	1.4149977051555e-57	12.8109520229453
9	1989962	2141435	ENSSSCG00000014598	11	-	1.43000494912775e-57	4.26855661832787
13	151155551	151234780	ENSSSCG00000027275	11	-	1.66423542787875e-57	7.84422185783041
X	39025968	39144390	ENSSSCG00000023215	11	-	1.80000314643519e-57	8.06004756125392
1	145508658	145697008	ENSSSCG00000005785	11	+	1.84128966422675e-57	10.1526470639249
5	21518069	21534463	ENSSSCG00000000379	11	+	2.35554412083189e-57	-2.91411814264592
4	119162662	119326516	ENSSSCG00000006877	6	-	2.43901050535282e-57	10.2930222882318
9	20296582	20488638	ENSSSCG00000014919	11	-	3.48460162336907e-57	-3.95640316751001
4	87286909	87344289	ENSSSCG00000037821	4	+	3.55343952979393e-57	12.531745193474
4	98615740	98633269	ENSSSCG00000029230	11	-	3.71564318396103e-57	5.12194690733288
1	116532974	116606474	ENSSSCG00000004612	11	+	5.77571944740417e-57	-3.92900467128606
13	32815355	32825226	ENSSSCG00000011407	11	-	6.64693886398031e-57	-4.92369853226902
14	49790793	49807633	ENSSSCG00000035836	11	-	7.68496963119158e-57	2.90910453756569
8	11641063	12038210	ENSSSCG00000029227	4	-	8.21778302656748e-57	12.5240187428043
7	23622447	23628588	ENSSSCG00000001396	11	+	2.0575281853206e-56	-3.40991994275339
17	50353928	50550250	ENSSSCG00000031118	11	-	2.20996130338053e-56	-4.76217693212617
6	47986146	47997228	ENSSSCG00000040981	11	-	2.32417736132328e-56	-3.64877555860277
14	72210482	72241657	ENSSSCG00000010250	11	+	2.62259358858296e-56	3.22100643956091
AEMK02000602.1	104562	142534	ENSSSCG00000028124	11	-	2.7139407502442e-56	-4.45908828879394
15	100539360	100634576	ENSSSCG00000016069	11	+	3.1005796495536e-56	-3.83926039168065
6	28820742	28876158	ENSSSCG00000034835	11	+	3.80446714116102e-56	-3.61301182997454
2	435323	452629	ENSSSCG00000012848	10	+	4.13305554710024e-56	8.5868343786042
14	15014139	15035086	ENSSSCG00000023666	11	-	4.48342795624159e-56	3.46897534475199
3	71452778	71499497	ENSSSCG00000038394	11	+	5.34770646214126e-56	3.68284855104197
17	38260265	38316035	ENSSSCG00000007286	11	+	5.55441589083335e-56	4.735344045207
7	25062770	25072038	ENSSSCG00000025618	11	-	5.5951203477785e-56	-3.5714355270065
4	123371192	123390129	ENSSSCG00000037549	11	+	5.7962729788275e-56	3.27262734912421
14	1165164	1167124	ENSSSCG00000035249	11	+	5.89257324037048e-56	-4.36819772205693
12	25366930	25410026	ENSSSCG00000040942	11	-	6.20741736190684e-56	-4.36344312886333
7	8093873	8127427	ENSSSCG00000037420	11	+	9.62969133042911e-56	4.35692630551491
6	75647070	75678111	ENSSSCG00000020926	11	-	1.01125027173593e-55	2.47655495889972
6	49436817	49462569	ENSSSCG00000020837	11	+	1.07200636803093e-55	5.24254497172391
18	13575469	13592345	ENSSSCG00000036403	4	+	1.08735019024282e-55	12.4919031994137
6	915273	967107	ENSSSCG00000035230	11	+	1.2451297277455e-55	-3.85136270727175
4	94536919	94547591	ENSSSCG00000026149	11	+	1.32726548937602e-55	6.89557050484429
14	904622	912000	ENSSSCG00000021161	11	+	1.62769688209251e-55	-3.8770430586501
14	73724074	73781504	ENSSSCG00000010274	11	+	1.65580294221058e-55	3.26463247027911
12	11715273	11752377	ENSSSCG00000017260	11	+	1.8035546636422e-55	4.01695399748857
2	139632861	139920437	ENSSSCG00000014321	9	-	1.91837332079679e-55	8.90704348284488
2	76475391	76495931	ENSSSCG00000032366	11	+	2.0115821126677e-55	-3.16645588050722
3	28360871	28485842	ENSSSCG00000007874	11	-	2.10310666590615e-55	-3.3040847626975
6	148851183	148913792	ENSSSCG00000003812	11	-	2.24685218789096e-55	3.05114253013644
5	29128755	29190331	ENSSSCG00000023715	11	-	2.44387359080018e-55	2.97502816927049
1	273119776	273156183	ENSSSCG00000026425	10	+	2.83524455844172e-55	7.55301548467791
15	92225306	92332385	ENSSSCG00000016031	11	-	2.90336896627296e-55	5.85243681917487
4	38676733	38702963	ENSSSCG00000006080	4	-	3.10520858952554e-55	12.4509465416295
7	116787340	116797488	ENSSSCG00000002496	11	+	3.20284086958382e-55	4.05290120140976
4	95957222	95973430	ENSSSCG00000006572	6	-	3.23999231328328e-55	10.4436357493488
8	135687747	135765936	ENSSSCG00000026729	4	+	3.28584975667409e-55	12.4701557055446
AEMK02000452.1	1787078	1795608	ENSSSCG00000036871	4	+	3.54775772435408e-55	9.9586444300061
6	45178563	45183998	ENSSSCG00000023498	11	-	4.39597646646877e-55	4.65430908426836
6	165060282	165079767	ENSSSCG00000003901	9	-	5.49419619944077e-55	8.08505227068113
6	45307535	45309051	ENSSSCG00000002918	11	+	5.59583408485087e-55	-6.51811539133895
2	7883987	7909897	ENSSSCG00000013041	11	-	6.13337123774127e-55	-3.06152575723573
14	49533202	49561497	ENSSSCG00000010060	10	+	6.23338289148382e-55	10.8091964105352
16	52003735	52140375	ENSSSCG00000022478	11	+	7.36059335744349e-55	-3.93463254897124
13	158288858	158326893	ENSSSCG00000011961	11	-	8.102039502289e-55	2.66961498595236
14	49673710	49683738	ENSSSCG00000025393	4	-	1.02213453116905e-54	12.0098488222895
17	30800434	30839808	ENSSSCG00000007133	11	-	1.0923074224826e-54	-3.50580545454904
4	88947556	88960377	ENSSSCG00000036618	11	+	1.17243504056108e-54	-3.99638856215085
3	73939480	73963734	ENSSSCG00000008349	5	+	1.31784912349454e-54	10.9107834435835
8	67439217	67495044	ENSSSCG00000035379	11	-	1.41806268220192e-54	5.26119810497193
2	13144072	13209250	ENSSSCG00000013174	9	-	1.45597406112467e-54	10.8988948566982
6	159874032	160074556	ENSSSCG00000003863	11	-	1.66463843544732e-54	3.7273366435034
4	123440570	123666600	ENSSSCG00000006893	11	+	1.66559745160283e-54	5.01413830933959
8	65493155	65561989	ENSSSCG00000029658	4	-	1.72378949523539e-54	12.5231576256477
18	45953755	45981843	ENSSSCG00000033943	5	+	1.87052554261692e-54	10.627158367446
3	27164990	27492892	ENSSSCG00000007872	11	-	1.87928198268507e-54	-6.12232577877123
18	28627727	28817444	ENSSSCG00000016626	4	-	1.88885513608892e-54	12.4781916630286
6	49330417	49348198	ENSSSCG00000003017	11	-	2.07520176330775e-54	-4.04096996148925
14	55749403	55818006	ENSSSCG00000033692	11	+	2.17744294192529e-54	3.61123884186448
14	123343755	123545925	ENSSSCG00000010638	5	+	2.18877487895851e-54	11.8773842883154
13	204874764	204914582	ENSSSCG00000024336	4	-	2.26859602559855e-54	12.5052512745942
13	12685932	12692146	ENSSSCG00000011215	11	+	2.63238740738746e-54	3.37804757859099
7	59349679	59352843	ENSSSCG00000001910	5	-	3.27701824563655e-54	11.0831155999498
13	124699729	124837843	ENSSSCG00000025770	11	+	4.03431220174078e-54	3.23667280761116
3	57423942	57506246	ENSSSCG00000008208	11	+	4.06172355339943e-54	-3.30796925446817
10	53603018	53958285	ENSSSCG00000011090	11	+	5.26190078035684e-54	5.79899583859625
18	44487996	44827657	ENSSSCG00000016691	11	+	6.83669227663494e-54	-5.07438886291013
12	450429	463673	ENSSSCG00000017131	11	-	7.12274923100194e-54	6.15950016724907
18	48960932	49192446	ENSSSCG00000016725	10	+	7.40608109255993e-54	9.8321524278957
1	236821389	236898276	ENSSSCG00000005338	11	+	7.6876708199394e-54	4.93002134676216
18	19979987	19999759	ENSSSCG00000016585	11	+	8.88036801269702e-54	-4.29141824591794
AEMK02000682.1	441307	502815	ENSSSCG00000034978	11	+	9.70182106934792e-54	4.21466402129079
13	48650865	49090696	ENSSSCG00000011501	11	-	9.78518943644409e-54	3.35637242778703
14	129577585	129668756	ENSSSCG00000010687	11	+	1.01914992091873e-53	-3.97062799446186
9	6745869	6760432	ENSSSCG00000022236	11	+	1.11061507170474e-53	5.75906922299239
13	28176792	28229719	ENSSSCG00000011299	10	+	1.12986804038327e-53	9.2298376330371
1	33744018	33853718	ENSSSCG00000004207	4	-	1.38677462957382e-53	12.4281380162555
3	7856700	7876040	ENSSSCG00000007642	9	+	1.58757850293421e-53	12.0379217381539
2	77357213	77385576	ENSSSCG00000039542	11	-	1.69428553787956e-53	-4.13171084047316
1	12297376	12395687	ENSSSCG00000004071	5	+	1.78043045360367e-53	11.1157919991686
13	92118775	92128586	ENSSSCG00000022105	4	+	2.0966997962935e-53	12.4285071599482
13	140636945	140666004	ENSSSCG00000011895	11	-	2.1738612497981e-53	5.29583491586209
12	22591620	22621332	ENSSSCG00000017497	11	-	2.1875397857541e-53	5.84921791400605
2	125591788	125607423	ENSSSCG00000014232	4	-	2.25822303127204e-53	12.4175871472408
6	150835486	151229442	ENSSSCG00000023243	11	-	2.42545262154925e-53	4.51507385804574
15	47601899	47611802	ENSSSCG00000028592	11	+	2.55986322959521e-53	3.14563040120128
1	25319882	25330784	ENSSSCG00000004144	11	-	2.7987998399927e-53	-3.5121483654913
4	3025881	3028809	ENSSSCG00000005933	11	-	2.93139075233459e-53	-3.26357284663018
4	93282123	93293294	ENSSSCG00000006466	11	+	2.96478700450286e-53	-5.88291779573724
6	91045393	91048162	ENSSSCG00000039983	4	+	3.22265851258188e-53	12.4318176164691
10	24164791	24193875	ENSSSCG00000031201	4	-	3.33643306847676e-53	12.4173512029687
7	57999448	58014441	ENSSSCG00000001875	8	-	3.33643306847676e-53	9.37069607307374
12	33264903	33297896	ENSSSCG00000017617	11	+	3.73320447899777e-53	2.97537106805926
1	39846154	39868672	ENSSSCG00000004233	11	-	3.88503799666722e-53	6.21119407609364
4	83458418	83586639	ENSSSCG00000006309	11	+	3.94610136853818e-53	-3.67760239434714
X	36271182	36304175	ENSSSCG00000012247	11	+	3.95918575026003e-53	2.64638094042866
13	60946076	61037311	ENSSSCG00000011532	11	-	4.05781236201902e-53	2.69252760452374
8	11215662	11317406	ENSSSCG00000008745	5	-	4.68526671964097e-53	12.4069442296577
12	39783728	39795069	ENSSSCG00000036746	11	-	4.71402303539418e-53	4.46776663485354
2	151463229	151522773	ENSSSCG00000032731	11	+	4.97267161714538e-53	2.79206012501059
18	24974720	25039194	ENSSSCG00000016613	10	+	5.56704251479464e-53	8.55723167443778
2	6604879	6616184	ENSSSCG00000012982	11	-	5.79414044562834e-53	-3.37450603677693
17	30233273	30239897	ENSSSCG00000007116	11	-	5.97595781804968e-53	5.30875581735098
9	9280516	9308413	ENSSSCG00000014850	11	+	6.05657061336235e-53	2.90030876606944
4	123073601	123158548	ENSSSCG00000006889	5	+	7.25289958874635e-53	13.8570260125846
15	137785760	137787694	ENSSSCG00000016342	11	-	7.46184311012729e-53	-4.10537843885482
7	55467610	55483568	ENSSSCG00000001850	11	-	9.3273993935013e-53	4.1016899107673
4	91373128	91402639	ENSSSCG00000006418	11	-	9.62115478647786e-53	-3.8774490161087
2	7798669	7802043	ENSSSCG00000013030	11	-	1.08871983200176e-52	3.38987396032267
10	63367662	63388876	ENSSSCG00000011125	11	-	1.20379881226447e-52	-6.8346211795817
6	58501810	58517647	ENSSSCG00000003229	11	+	1.23076802076378e-52	2.88899658613836
14	114519929	114777238	ENSSSCG00000010604	4	-	1.49275740978489e-52	12.3866638243259
14	64877934	64925602	ENSSSCG00000023525	4	-	1.6497840978762e-52	12.3734686825217
1	21303993	21371067	ENSSSCG00000004127	11	+	1.66334299649876e-52	-4.26923826800447
15	91724289	91798153	ENSSSCG00000025134	11	+	1.68734102297673e-52	-4.32191034980282
13	78954460	78970276	ENSSSCG00000031098	11	-	1.71152736238276e-52	-3.35562526732243
1	43392974	43559423	ENSSSCG00000004249	11	+	1.83351413323657e-52	-4.41863364812838
4	78099033	78163412	ENSSSCG00000006267	11	+	2.00816007777127e-52	2.89001514964853
6	81309747	81360043	ENSSSCG00000028108	11	-	2.01404967609649e-52	6.12964735787176
6	54082605	54084606	ENSSSCG00000003140	4	+	2.25304640053662e-52	12.3617374243043
14	111461156	111478031	ENSSSCG00000010554	11	+	2.29959473652749e-52	6.95080905422001
14	105334847	105347081	ENSSSCG00000027230	11	+	2.69496314172457e-52	4.25545542898118
3	42599584	42622708	ENSSSCG00000022237	11	+	2.8267003506034e-52	-6.39222003828096
2	59367244	59384527	ENSSSCG00000025955	11	-	3.22963639993914e-52	-4.11464482099
1	203935289	204383707	ENSSSCG00000040366	4	-	3.76895754824566e-52	12.3612477805927
5	30488064	30511550	ENSSSCG00000000473	11	-	4.14699555886688e-52	3.03825326829289
2	133708264	133951406	ENSSSCG00000014267	11	-	4.36045657691048e-52	-3.10233545127129
12	24303393	24316764	ENSSSCG00000017525	11	+	4.55198710492455e-52	2.71949705601407
13	26182184	26196520	ENSSSCG00000030065	11	+	4.9622821686576e-52	6.8291000050255
1	271242330	271257555	ENSSSCG00000028172	11	-	5.21472690658108e-52	-3.79321352334121
10	10190879	10216175	ENSSSCG00000010829	11	+	5.24549969546754e-52	7.65512022680005
9	50259320	50509799	ENSSSCG00000015144	11	+	5.42043088356513e-52	-4.41889867534611
5	63957063	63977556	ENSSSCG00000000691	11	-	5.59986173303932e-52	2.92566344116627
13	199600313	199719628	ENSSSCG00000020706	11	+	5.83436108169575e-52	3.83596232184608
14	40642913	40657397	ENSSSCG00000009916	11	+	5.85555647736692e-52	2.98140225982531
6	42664351	42706118	ENSSSCG00000022948	4	-	6.79155848890902e-52	12.3615361141677
8	37979217	38047050	ENSSSCG00000008819	11	-	7.66541172993813e-52	-4.28580487264975
14	71612205	71651107	ENSSSCG00000022303	11	-	7.91402279421397e-52	3.11164445220625
1	194759392	194844855	ENSSSCG00000022804	4	-	8.11761910742029e-52	12.3332543206474
18	16811160	16973338	ENSSSCG00000021562	7	+	8.11761910742029e-52	10.0579433693672
7	7462211	7469623	ENSSSCG00000001038	11	+	8.27419904533185e-52	2.63939578739058
17	14136885	14142732	ENSSSCG00000030642	11	-	8.39502145879056e-52	-3.95666365086081
5	11543999	11565533	ENSSSCG00000039706	11	+	8.57533140830497e-52	-4.57264442088878
2	133823	135764	ENSSSCG00000032436	4	-	9.05775219539486e-52	10.8886550278141
3	41123036	41127917	ENSSSCG00000007995	11	-	1.00301889980527e-51	3.72634696164463
9	8810702	8821669	ENSSSCG00000029323	4	-	1.01071988622435e-51	12.0575633911699
7	78426838	78447146	ENSSSCG00000002135	11	-	1.01758812076216e-51	-4.82243248376248
5	4467230	4494320	ENSSSCG00000021748	11	-	1.04360514589681e-51	-4.12109445666099
1	167808508	167855819	ENSSSCG00000004971	11	-	1.09958379865484e-51	-3.68346134533876
15	66900496	67003962	ENSSSCG00000015885	4	-	1.14145217859529e-51	12.3463030034602
8	38397686	38697194	ENSSSCG00000008826	11	-	1.26357316117227e-51	-2.798590526266
13	18126472	18176668	ENSSSCG00000021977	11	+	1.30886234215086e-51	3.1798147184687
5	35462253	35596150	ENSSSCG00000030511	4	+	1.34337120067791e-51	12.3686498432609
13	13933710	14043066	ENSSSCG00000011218	11	-	1.56918576641401e-51	-4.81986432712691
9	46244801	46254241	ENSSSCG00000015105	11	-	1.69074777928018e-51	3.79522480483252
3	101956721	102029667	ENSSSCG00000008487	11	+	1.73732822478635e-51	2.58626910454057
4	785028	798563	ENSSSCG00000032203	9	+	2.14556775256691e-51	9.19668348208024
6	45517228	45520721	ENSSSCG00000037792	11	-	2.5131576567386e-51	4.9779459101393
7	107812612	107913620	ENSSSCG00000040166	4	+	2.73854406635868e-51	12.3130926458881
X	42704028	42707580	ENSSSCG00000021591	11	+	3.02804912864052e-51	-3.77690777754977
1	96297033	96375848	ENSSSCG00000032053	5	-	3.17628317203383e-51	11.0892200890738
5	88606813	88682326	ENSSSCG00000000906	6	+	3.2777835702867e-51	9.468801421734
4	2345117	2376765	ENSSSCG00000036569	11	-	3.46764620231152e-51	-5.20624600297534
10	59681504	60077310	ENSSSCG00000022247	7	-	4.70620514705542e-51	9.47927184667716
14	28109846	28169522	ENSSSCG00000009755	11	-	5.66088276006213e-51	3.45660681355518
16	71778419	71820841	ENSSSCG00000040411	11	+	6.43274155884144e-51	-2.96863741511514
6	160388676	160566369	ENSSSCG00000021292	11	-	6.6368648465566e-51	2.54535857729079
6	163429432	163447854	ENSSSCG00000003882	4	-	6.89084022974976e-51	12.3488719169241
10	49124641	49304347	ENSSSCG00000030156	11	-	6.94885055426932e-51	-2.81291710501824
5	22534783	22539962	ENSSSCG00000037077	11	+	7.07078820556282e-51	2.93818165582995
4	94729172	94735484	ENSSSCG00000036831	5	-	9.06806237041567e-51	11.9867636758208
1	223839779	224125540	ENSSSCG00000005257	4	-	9.90560439632054e-51	12.2982576549312
2	74203756	74220724	ENSSSCG00000034615	11	-	1.01912040182974e-50	3.7643749079931
8	121657324	121843241	ENSSSCG00000029813	11	+	1.06619141474297e-50	-5.76186668648201
3	72204814	72223522	ENSSSCG00000029790	11	-	1.06656285621102e-50	2.54015629123225
1	246768146	246849032	ENSSSCG00000005426	11	+	1.16512183541836e-50	4.56908722052665
18	6405274	6420768	ENSSSCG00000027196	11	+	1.20882272297868e-50	-3.5091423888736
13	111021957	111051781	ENSSSCG00000020906	11	-	1.26415350559948e-50	4.08657407332723
5	63300145	63334537	ENSSSCG00000033146	9	+	1.412995156184e-50	10.4235330136473
3	69887385	69895384	ENSSSCG00000008309	11	-	1.43766401291964e-50	2.95769135737407
8	71663500	71670271	ENSSSCG00000032777	4	-	1.49966834642583e-50	12.2881421205996
6	44597464	44607481	ENSSSCG00000023267	4	+	1.51273133174875e-50	12.2636308131462
5	6604282	6654438	ENSSSCG00000000040	11	-	1.57998912933824e-50	-8.11225284153009
2	59708066	59740245	ENSSSCG00000013894	11	+	1.58510930603344e-50	-5.49177839627223
6	7171178	7184734	ENSSSCG00000040203	11	+	1.70342477801055e-50	3.96701892539447
6	70495073	70663463	ENSSSCG00000003401	11	+	1.7083265290367e-50	3.25590043534289
7	113423631	113512182	ENSSSCG00000002444	9	-	1.85927710842928e-50	7.91353601582895
5	78141225	78150580	ENSSSCG00000036775	11	+	1.87598011854517e-50	3.42317589564897
1	14217035	14491628	ENSSSCG00000025777	7	-	1.98141104815139e-50	9.28299419023219
8	40977603	41018506	ENSSSCG00000008841	4	+	2.04054796636688e-50	12.2806091410167
13	34088549	34099886	ENSSSCG00000028446	11	-	2.04277800013499e-50	-3.70031969963826
2	69063673	69086335	ENSSSCG00000013656	11	+	2.14799634617387e-50	2.75520582376951
5	9094802	9116450	ENSSSCG00000000091	11	-	2.14799634617387e-50	-3.54303049440582
2	28696660	28709672	ENSSSCG00000013318	11	-	2.73146706982733e-50	3.27988656206891
12	21857285	21871767	ENSSSCG00000017466	11	+	2.84160750754153e-50	-7.74924115967499
13	198371836	198635596	ENSSSCG00000035537	11	-	3.32740357043484e-50	-3.3078354180801
AEMK02000423.1	2023	20065	ENSSSCG00000028527	11	+	3.86334200623653e-50	4.9691816221708
8	102129036	102206946	ENSSSCG00000009092	11	+	4.00363105165203e-50	-6.1435648187446
7	75990129	76001229	ENSSSCG00000002037	11	+	4.42799004200669e-50	-4.21978727347051
8	138646619	138669467	ENSSSCG00000009259	11	+	4.79718544015394e-50	3.12518528010203
13	31523822	31553286	ENSSSCG00000011366	11	-	6.65410223430328e-50	3.71408286916908
8	69773123	69831383	ENSSSCG00000008952	4	-	6.70503447268563e-50	12.2383941384009
AEMK02000452.1	2892382	2900488	ENSSSCG00000039825	4	+	6.74635209165185e-50	12.2680149239378
4	100318202	100374867	ENSSSCG00000006702	11	+	7.11074905886588e-50	9.05013763380386
8	11083614	11132665	ENSSSCG00000008742	11	+	7.4565084514659e-50	-3.51170278768759
3	8497452	8511404	ENSSSCG00000007667	11	-	8.33060669040925e-50	-3.85162639912439
3	42116435	42135852	ENSSSCG00000034607	4	-	8.82128561230721e-50	12.2467581127489
12	3827095	3846833	ENSSSCG00000032562	11	+	1.08882734143865e-49	-4.4733368763516
3	85407663	85473249	ENSSSCG00000008397	4	+	1.14553037942367e-49	12.2413688011321
5	19725353	19752890	ENSSSCG00000000297	11	+	1.1614012303832e-49	-4.12572417386648
1	169777106	169868351	ENSSSCG00000004983	11	+	1.218658337332e-49	2.79885989605422
9	36286327	36342092	ENSSSCG00000015001	11	-	1.30796772666032e-49	-5.57570094334473
3	648003	745319	ENSSSCG00000038777	11	-	1.34815061254648e-49	3.57082274416986
16	71299320	71314597	ENSSSCG00000026414	11	+	1.45544302788951e-49	3.39782140784271
2	70753319	70796745	ENSSSCG00000013604	11	+	1.55885353275191e-49	-4.6565207284539
18	11533182	11666127	ENSSSCG00000016520	11	+	1.5962884891282e-49	5.73415607335628
3	112021164	112031620	ENSSSCG00000008556	11	-	1.6511470387538e-49	4.29848383485698
1	28566396	28762381	ENSSSCG00000004166	11	+	1.77505961454264e-49	-4.269260560263
15	109467077	109521194	ENSSSCG00000016129	4	-	2.11932617803134e-49	12.2718478115915
7	12117239	12137926	ENSSSCG00000001063	11	+	2.27631745703384e-49	-3.69215676289355
12	3356223	3432644	ENSSSCG00000017167	11	+	2.54496729503801e-49	-3.72096011913414
18	5985663	5994902	ENSSSCG00000016436	11	-	2.75984271085554e-49	-3.49064001306493
8	85144636	85516219	ENSSSCG00000009050	11	+	2.83195541193583e-49	-5.10632065455553
15	47626107	47713346	ENSSSCG00000033367	11	-	2.91521519389001e-49	-2.83056023813887
1	22241306	22436439	ENSSSCG00000004138	11	+	3.1629129897595e-49	-3.91665617555908
11	78849087	78881970	ENSSSCG00000009565	11	-	3.27157556932415e-49	-4.02965145547954
7	35286576	35320931	ENSSSCG00000001596	11	-	3.5333596991421e-49	2.81193713342036
7	25057724	25061533	ENSSSCG00000026951	11	-	3.66187667423783e-49	-2.89889807299555
13	146123917	146193113	ENSSSCG00000011916	11	-	4.01936895857247e-49	2.65131348195867
15	80520897	80646460	ENSSSCG00000027348	11	-	4.8984106686607e-49	-3.96361240050091
2	65910619	65911285	ENSSSCG00000013753	11	-	5.21652476311689e-49	-5.24602275323626
12	23380958	23434795	ENSSSCG00000032478	11	-	5.38377566348891e-49	-3.70201886562981
7	37222698	37258650	ENSSSCG00000036801	4	-	5.39152805564307e-49	12.1937153625771
6	159407925	159480648	ENSSSCG00000003857	11	-	5.43583890745783e-49	2.47827262905778
12	38581450	38875134	ENSSSCG00000017694	11	-	6.5775795765571e-49	3.28033080601219
1	55618001	55712943	ENSSSCG00000035281	11	+	6.6554928751622e-49	-3.65323652274766
16	20373751	20434125	ENSSSCG00000016824	9	+	6.70817674076648e-49	8.18446655138537
13	182134500	182188756	ENSSSCG00000032702	8	+	8.20447660470068e-49	9.94877484876907
1	268237678	268270361	ENSSSCG00000005620	11	-	8.96419110216967e-49	-3.47455356158162
13	207493657	207507011	ENSSSCG00000031249	11	-	1.218687034052e-48	2.53012579765555
6	167861383	167868633	ENSSSCG00000003943	11	+	1.23680648355656e-48	3.06957483419743
2	62134532	62140229	ENSSSCG00000025560	11	+	1.3839466893981e-48	7.82478442617743
7	76397083	76431923	ENSSSCG00000002051	11	-	1.3889811530761e-48	5.43720957447482
10	63635369	63672162	ENSSSCG00000011128	8	-	1.47524745445456e-48	16.2186437580947
13	147646026	147680155	ENSSSCG00000033637	7	-	1.48276243458162e-48	8.96834797949315
10	32436343	32443967	ENSSSCG00000033196	11	+	1.51806531802859e-48	5.69948797252929
14	6834334	6848532	ENSSSCG00000009625	11	+	1.65951048701779e-48	-2.73550127240823
13	15711478	16462749	ENSSSCG00000036381	4	+	2.04189050788043e-48	11.948863567872
14	82091179	82095393	ENSSSCG00000010336	4	-	2.09104669786537e-48	12.2009068749561
9	105951382	105986060	ENSSSCG00000015434	11	-	2.09255607125532e-48	2.53281228166359
13	71760847	71761492	ENSSSCG00000011613	11	-	2.80963976806457e-48	-3.94670225762605
6	4099335	4147469	ENSSSCG00000037645	11	+	2.86794910939674e-48	-3.27456146655516
17	11005532	11107079	ENSSSCG00000007023	11	-	2.91972052388212e-48	-2.85545847617974
13	79139763	79211137	ENSSSCG00000027443	7	+	3.19497241027864e-48	9.11035098765112
13	98411157	98458307	ENSSSCG00000025651	11	+	3.46381325092696e-48	2.77538137801869
2	18458889	18611765	ENSSSCG00000021739	11	-	4.00774415581361e-48	3.1883646150097
13	28900321	28945187	ENSSSCG00000028643	10	-	4.27230250616188e-48	8.32892648384252
2	58617204	58626805	ENSSSCG00000031759	8	+	4.43912135257729e-48	10.4734638758464
5	7777043	7975927	ENSSSCG00000000075	11	+	4.53331859914303e-48	-3.08252915750969
2	81056975	81126118	ENSSSCG00000014049	5	-	4.63687539328788e-48	10.9016928388352
10	33866432	33879141	ENSSSCG00000011004	11	+	5.36946506318688e-48	-3.4035281197574
6	25783596	25933632	ENSSSCG00000002795	4	-	5.79983439243632e-48	12.1457482736979
14	54550795	54652763	ENSSSCG00000010143	11	-	5.9036218604691e-48	3.28143194116318
1	75531035	75548772	ENSSSCG00000004411	11	-	6.26883200391903e-48	-3.55640802551365
1	202317156	202602969	ENSSSCG00000005166	11	+	6.41449679851064e-48	-5.67235869718819
6	150247295	150605912	ENSSSCG00000039793	11	-	8.07855402878454e-48	4.28046687740779
14	141335989	141348806	ENSSSCG00000038086	11	-	8.12521186874711e-48	3.46642292599899
5	12754538	13069527	ENSSSCG00000000162	11	-	8.1494404490918e-48	-6.19542705248711
1	8007993	8085558	ENSSSCG00000004052	4	-	8.2035841906861e-48	11.3197987859578
5	65759667	65789223	ENSSSCG00000000719	11	-	8.32508761451188e-48	2.61884410290623
6	103808903	103986144	ENSSSCG00000029030	11	-	8.91819799748645e-48	-3.35787408105176
2	40972799	40976218	ENSSSCG00000013370	9	+	9.27158204189628e-48	9.23079370921837
1	272776845	272824184	ENSSSCG00000005738	11	-	9.47910955019376e-48	-3.62048417457841
1	231146344	231171361	ENSSSCG00000005287	8	+	1.05075080675567e-47	11.0708181694889
8	30147587	30180651	ENSSSCG00000026583	11	-	1.07460008826008e-47	3.59228530203939
1	62887683	62945655	ENSSSCG00000035648	11	+	1.15628546652191e-47	3.02005330365382
4	95426057	95446602	ENSSSCG00000006550	11	-	1.17287877304328e-47	-2.88211831995503
6	54125406	54143532	ENSSSCG00000003138	11	-	1.40598787836731e-47	4.55028688599894
17	31910824	31921588	ENSSSCG00000007151	11	-	1.56104736962165e-47	-5.1769514927119
13	207510959	207544146	ENSSSCG00000025133	11	-	1.60824437414609e-47	-4.49899398291757
2	103510716	103564435	ENSSSCG00000027860	11	+	1.80148548433592e-47	-3.02634636751978
X	84815570	84818686	ENSSSCG00000012517	11	-	1.81946904172545e-47	-4.19218815352854
5	21804357	21808115	ENSSSCG00000028066	11	+	2.00420371703796e-47	2.91217596647652
8	30287161	30342780	ENSSSCG00000023785	11	-	2.02789605530374e-47	-4.78535363548798
14	46091937	46241321	ENSSSCG00000009971	11	+	2.11833309449065e-47	4.3721206734091
4	110821070	110844933	ENSSSCG00000034360	11	-	2.13490249512313e-47	4.09034655609535
13	96363416	96390190	ENSSSCG00000030567	11	-	2.14933789708583e-47	2.39618806040326
7	75166964	75181142	ENSSSCG00000002008	11	-	2.17483625190394e-47	2.80522947103667
8	135250804	135279050	ENSSSCG00000009240	11	+	2.41806332560532e-47	-3.83938205951452
13	83436020	83498422	ENSSSCG00000011681	11	+	2.42105879296435e-47	5.1715356037336
12	2316492	2336988	ENSSSCG00000017156	11	-	2.54237786889147e-47	3.19501568654605
9	64869926	64912581	ENSSSCG00000015281	7	-	2.77177567127869e-47	8.60074705403323
9	20721945	21021460	ENSSSCG00000035619	11	+	3.13509687284108e-47	4.15735688049891
5	22781191	22789825	ENSSSCG00000040751	11	-	3.16490834992914e-47	-4.03564992026253
12	20162172	20170602	ENSSSCG00000017391	5	+	3.39450279111538e-47	11.6773492077484
X	88634927	88658941	ENSSSCG00000012571	4	-	4.35462985654764e-47	12.1191032758789
2	66214593	66215637	ENSSSCG00000013735	11	-	4.74203355884621e-47	-6.26969807680794
13	100077866	100119883	ENSSSCG00000011731	11	+	5.05652327366494e-47	-3.34299891919422
12	48071262	48142707	ENSSSCG00000039780	11	-	5.07926232301655e-47	5.07790959530453
3	101603704	101611290	ENSSSCG00000008484	11	+	5.19675333220836e-47	-3.72724655558031
14	138499160	138771540	ENSSSCG00000010756	11	+	5.26302173278645e-47	3.27832440616233
7	58259755	58269006	ENSSSCG00000001882	11	-	5.55371436003704e-47	3.08794573169968
2	136778853	136832003	ENSSSCG00000014303	11	+	5.79431701453613e-47	-3.79187322551592
5	16842736	16921666	ENSSSCG00000028060	11	+	5.84730401879363e-47	-4.61291343289012
8	131077025	131085759	ENSSSCG00000009216	5	-	6.31189742272188e-47	10.9134905341389
11	68231856	68245751	ENSSSCG00000009517	11	-	7.4905340509823e-47	-6.32145391005522
15	54296112	54325213	ENSSSCG00000015842	11	+	7.87327290960921e-47	3.08212506882242
1	81603272	81714250	ENSSSCG00000004434	4	-	8.47550282759828e-47	12.0865406348992
7	98449507	98453576	ENSSSCG00000002383	11	+	9.42401263128635e-47	-8.15479950575223
2	136301847	136362925	ENSSSCG00000014296	11	-	9.51296679918276e-47	2.39962863594556
1	190206098	190441946	ENSSSCG00000005095	11	+	9.96865275580237e-47	-4.18826771594
X	68281803	68355006	ENSSSCG00000012459	11	+	1.04829911090526e-46	3.50562779248595
13	91382108	91388414	ENSSSCG00000036844	11	-	1.33752476030109e-46	-5.24827643479364
X	61894240	61958576	ENSSSCG00000012435	11	-	1.34208736661031e-46	2.84193976117608
18	42251833	42297289	ENSSSCG00000033514	4	+	1.39366803535773e-46	12.1046790306503
5	21733029	21751354	ENSSSCG00000000396	11	-	1.40296783131677e-46	2.85822425607647
1	268116123	268205801	ENSSSCG00000005617	9	+	1.44817421007224e-46	7.82690288923743
8	12335251	12549964	ENSSSCG00000034811	11	-	1.4676648616779e-46	3.02949078775919
15	117658842	117730867	ENSSSCG00000016174	10	-	1.50616731808727e-46	13.5136631126855
7	19502551	19519820	ENSSSCG00000036411	11	+	1.51919650944095e-46	3.04252732988302
5	66913754	67106257	ENSSSCG00000000735	11	-	1.57733326551102e-46	3.41204192088873
17	26740507	26749698	ENSSSCG00000029494	11	-	1.58387143107332e-46	3.15765450708956
8	120918178	121089162	ENSSSCG00000009181	4	-	1.66656116971308e-46	12.1018677797508
4	19502172	19514797	ENSSSCG00000006002	4	-	1.83317206953287e-46	12.0879834467556
17	30757999	30766472	ENSSSCG00000007131	11	+	1.86420384983178e-46	-5.37175021874965
13	38582619	38925531	ENSSSCG00000030359	11	-	1.9002743774779e-46	-4.73598741782662
13	195326598	195335484	ENSSSCG00000021355	11	+	2.02710797464637e-46	3.02728300975168
1	269229614	269266897	ENSSSCG00000005665	11	+	2.14884941622118e-46	4.71690151746567
1	26473934	26489776	ENSSSCG00000004154	11	-	2.25329800835203e-46	-7.10391595227573
2	13322842	13338996	ENSSSCG00000013181	8	-	2.64039997326903e-46	15.4801902198023
17	35765097	35822357	ENSSSCG00000007246	11	+	2.69985378297623e-46	2.31082062857546
17	13693627	13705318	ENSSSCG00000007039	9	+	2.77478601275332e-46	7.22932580354515
6	89224378	89257057	ENSSSCG00000025206	11	-	3.82940894303878e-46	-3.13119914524594
6	53423484	53443404	ENSSSCG00000023371	4	+	4.45093916125186e-46	11.2094587625825
1	75508814	75522661	ENSSSCG00000004412	11	-	4.45405000293925e-46	-3.82504808486151
18	33423237	33879454	ENSSSCG00000025602	11	+	4.59447817709934e-46	6.50006991611781
3	128746911	128867077	ENSSSCG00000008646	11	-	4.72704523129955e-46	3.95658751038145
6	76064141	76230107	ENSSSCG00000003486	10	+	4.72704523129955e-46	7.90538227915162
5	19882282	20017439	ENSSSCG00000000299	11	-	5.16541361487877e-46	-4.68071535952741
6	49245801	49277917	ENSSSCG00000038806	7	+	5.25315785742293e-46	9.11469942520922
X	87150667	87211596	ENSSSCG00000012551	8	+	5.31818901809336e-46	10.6381118017
2	1252205	1254226	ENSSSCG00000033260	7	+	5.85336026414481e-46	-8.11540111985339
16	71980467	71989011	ENSSSCG00000036438	7	-	6.09700357220929e-46	11.7887006510749
AEMK02000452.1	1512631	1627281	ENSSSCG00000002525	11	+	7.52834098658561e-46	-3.51357904635397
9	51983020	51992395	ENSSSCG00000015200	10	-	7.76420333121922e-46	7.21435644920189
2	9632453	9667044	ENSSSCG00000013072	11	-	7.85353993417647e-46	5.22816784707038
15	46966078	46978023	ENSSSCG00000015801	10	+	8.53925288654624e-46	6.87091891576136
6	7008688	7053147	ENSSSCG00000036572	6	-	9.52835385459292e-46	14.260391007847
17	39877233	39902980	ENSSSCG00000033020	11	-	1.03862146596253e-45	-5.74830997332959
7	76929472	77220792	ENSSSCG00000033104	11	-	1.15801582206756e-45	-6.40128526896581
17	22940498	22954452	ENSSSCG00000007079	4	-	1.19218252222565e-45	10.7478385603827
2	69143061	69150225	ENSSSCG00000013649	11	-	1.21509179441804e-45	-3.35831085058387
13	124955029	125028339	ENSSSCG00000011806	11	-	1.2397366599809e-45	8.37870178408811
14	99574422	99628395	ENSSSCG00000010435	11	+	1.30104898653433e-45	3.19093725004927
X	45258780	45330462	ENSSSCG00000012318	11	+	1.43080326872913e-45	3.61874743935128
13	70917437	71009775	ENSSSCG00000011610	11	+	1.46292532168455e-45	-3.30428238915773
8	112483425	112534359	ENSSSCG00000009140	11	+	1.72230910386812e-45	2.88976102937118
13	3454448	3675078	ENSSSCG00000011198	11	-	1.89508165550709e-45	-3.04447735655934
12	38113911	38129950	ENSSSCG00000017690	11	+	2.01176978682144e-45	2.79699542160305
3	125751909	125776955	ENSSSCG00000008633	11	+	2.25241681729833e-45	2.58816202236947
18	53985855	54283220	ENSSSCG00000035581	11	-	2.42045153508512e-45	4.95606110392511
9	52081839	52097795	ENSSSCG00000015203	4	-	2.74011447217002e-45	12.0269860997602
15	137637118	137674728	ENSSSCG00000016334	11	+	2.83785925724599e-45	2.97326745144283
11	49807993	49886870	ENSSSCG00000009475	11	+	2.87073319619045e-45	-6.73600544970008
2	2503192	3013678	ENSSSCG00000033043	11	+	3.11690089946945e-45	6.85385659722998
3	25245735	25283757	ENSSSCG00000007857	7	-	3.18970673261582e-45	12.4202654041586
9	55377265	55512247	ENSSSCG00000015235	11	-	3.46873800390731e-45	-3.82325209759531
1	254176324	254211804	ENSSSCG00000005481	11	+	3.69947165102101e-45	-4.70946278548052
14	101125470	101254677	ENSSSCG00000010450	11	-	4.35992280367047e-45	3.04725719353703
7	37088203	37095027	ENSSSCG00000032284	11	-	4.42726496149964e-45	-3.33957697046847
11	68408370	68469947	ENSSSCG00000031808	11	+	4.62167902657125e-45	2.37985667263875
1	42729721	42896291	ENSSSCG00000004244	11	+	5.21503360622235e-45	2.77426405539398
4	56607706	56706917	ENSSSCG00000037782	11	+	5.31189044486625e-45	4.71402009578491
15	93611548	93843645	ENSSSCG00000016035	11	-	5.48515153154395e-45	3.56246269313536
13	80381039	80407425	ENSSSCG00000011664	4	-	6.05134154669116e-45	11.9992524260531
7	52958095	53130721	ENSSSCG00000001814	11	+	6.06814937779995e-45	-3.12213675955098
1	100419398	100476021	ENSSSCG00000004522	11	+	7.27148225673613e-45	-3.5357611139736
15	120345278	120411641	ENSSSCG00000029002	11	+	7.88893205412337e-45	3.4181543106341
5	42566350	42576030	ENSSSCG00000033766	11	-	8.53004680503041e-45	5.83429801527426
12	6139423	6158447	ENSSSCG00000017213	11	+	8.65078682158999e-45	-2.94036144146124
X	121575139	121596538	ENSSSCG00000012731	11	-	8.98910511004436e-45	2.8794294368408
4	36400681	36446071	ENSSSCG00000006065	11	+	9.00024768531742e-45	2.63986817811062
AEMK02000361.1	1954601	1965962	ENSSSCG00000039745	10	+	9.95893869769413e-45	7.71995300131347
6	3880717	3944680	ENSSSCG00000002669	6	-	1.05901398149876e-44	10.8886613425635
9	42643672	42985554	ENSSSCG00000031831	6	-	1.09297918767989e-44	10.1471285679977
9	73777694	73792693	ENSSSCG00000036385	11	-	1.12664731887603e-44	3.09352084445783
13	32028893	32092451	ENSSSCG00000034357	11	+	1.1401078617222e-44	2.40281277459032
12	42933444	42980141	ENSSSCG00000017743	11	+	1.14637355419191e-44	-2.82941329944539
X	43215537	43218844	ENSSSCG00000012294	11	+	1.22856260984135e-44	-4.19810718881519
13	34357849	34371026	ENSSSCG00000011435	11	-	1.28056685899267e-44	-3.10179678140163
6	27841830	27846231	ENSSSCG00000002786	11	+	1.28634587511393e-44	5.23411390096841
6	39363374	39373873	ENSSSCG00000027085	11	-	1.30121941572718e-44	2.21601008538002
1	78072304	78223968	ENSSSCG00000004425	4	-	1.52317132336839e-44	11.9963008560378
5	18436267	18458624	ENSSSCG00000000258	11	-	1.52572142171553e-44	-3.37853924721884
14	108958801	108986707	ENSSSCG00000010523	11	+	1.87906128980363e-44	5.30988368385327
4	87720126	87743069	ENSSSCG00000006337	11	-	2.38195424394268e-44	2.76207281536818
1	253868331	253896414	ENSSSCG00000034278	11	+	2.49476281238522e-44	3.41540651572865
8	112038685	112191299	ENSSSCG00000036236	11	+	2.66611978967289e-44	4.74310965017373
5	19677874	19720547	ENSSSCG00000000295	11	+	2.96064205839543e-44	-3.16606056468403
2	68378943	68405864	ENSSSCG00000022738	8	+	3.57601471822529e-44	12.8396376419063
2	136843953	136874268	ENSSSCG00000014305	11	-	3.82443247514838e-44	3.04254566765211
1	260846407	260868735	ENSSSCG00000005507	11	-	3.84610072435317e-44	2.90611266319025
8	12590329	12619107	ENSSSCG00000023604	11	+	3.900271107439e-44	3.71631879307384
7	23209171	23221917	ENSSSCG00000031492	11	-	4.11739462725792e-44	-2.50508059203777
12	22411124	22429467	ENSSSCG00000017492	11	+	4.20145801027238e-44	2.9141698713618
17	15749835	15761194	ENSSSCG00000039442	4	+	4.20145801027238e-44	10.8503605370448
X	106670519	106708317	ENSSSCG00000012657	11	-	4.24569849033075e-44	2.52441190708557
AEMK02000197.1	248	45690	ENSSSCG00000035651	4	-	4.45540558377305e-44	12.0083763052861
15	115512185	115677776	ENSSSCG00000016164	11	-	4.67285180981796e-44	-5.68786670793568
11	15905494	15927499	ENSSSCG00000033677	10	+	4.71676503849188e-44	6.86022331315342
5	63091197	63092627	ENSSSCG00000023868	4	-	4.88543846270059e-44	11.7686129875693
8	31507962	31690766	ENSSSCG00000008796	8	-	5.30262640646798e-44	9.62395269382526
4	84056729	84117122	ENSSSCG00000035124	8	+	5.34141284620921e-44	10.5275763427993
18	6363695	6370558	ENSSSCG00000039407	11	+	6.42709273909108e-44	-4.42835892551308
17	38660395	38775621	ENSSSCG00000038237	11	-	6.69387321032601e-44	2.52523092727151
15	46514183	46546534	ENSSSCG00000015796	4	-	6.73551224755666e-44	11.9698941020652
9	67845200	67855112	ENSSSCG00000022701	4	+	6.846312113813e-44	11.9619787079914
12	53097728	53165653	ENSSSCG00000021363	11	+	6.8526366436165e-44	-4.26930449502326
9	12570590	12585862	ENSSSCG00000033506	10	-	6.95012681422515e-44	6.32485746521585
5	87864375	87892356	ENSSSCG00000021307	11	+	8.71440796626256e-44	-5.01182684865667
12	18526633	18560218	ENSSSCG00000021306	4	+	9.30769070024028e-44	11.9642398859491
5	14836797	14850728	ENSSSCG00000000175	8	-	9.54891227410449e-44	8.29307220786482
7	24020322	24034120	ENSSSCG00000001422	10	+	1.03741286714584e-43	12.0488379874364
6	49975960	49999349	ENSSSCG00000033684	11	-	1.13485471894215e-43	-3.58711282437462
1	189151146	189170745	ENSSSCG00000005083	11	-	1.15593350035966e-43	3.66479858371575
9	7133060	7227964	ENSSSCG00000029388	6	-	1.29664575708887e-43	10.7860332004722
2	9761232	9795841	ENSSSCG00000013078	7	-	1.29736591779735e-43	9.42537661831265
6	59495486	59506268	ENSSSCG00000031110	11	-	1.49107050787402e-43	4.66000499997279
7	75784224	75798026	ENSSSCG00000028190	11	+	1.49276855503716e-43	3.55550845654889
3	90221940	90381796	ENSSSCG00000008419	4	+	1.7630643926826e-43	11.940548226422
X	87369318	87427370	ENSSSCG00000036091	7	-	1.89371319157352e-43	9.21452647416306
4	124622418	124629180	ENSSSCG00000006902	10	+	1.97792375210247e-43	-6.63678252376251
15	2499096	2520184	ENSSSCG00000028646	11	+	2.05393721420005e-43	2.42969188634194
13	175980909	176479481	ENSSSCG00000012001	4	+	2.07569552943254e-43	11.9447553501923
12	20472036	20499138	ENSSSCG00000017402	11	-	2.21437601884333e-43	-3.81273341908868
12	5631685	5635794	ENSSSCG00000017202	11	+	2.25485484857355e-43	-3.49042392400397
3	6329805	6343879	ENSSSCG00000007625	11	+	2.36711247291448e-43	-3.32488160346179
4	129104600	129258372	ENSSSCG00000022032	11	-	2.69097894055349e-43	2.66957029775379
8	129111028	129173594	ENSSSCG00000009202	4	-	2.77971385851509e-43	11.9264489274143
6	79410668	79466047	ENSSSCG00000003513	11	-	3.06634618365125e-43	3.07044331626083
2	221988	229570	ENSSSCG00000024389	11	-	3.07646339040798e-43	-3.12619940488957
11	21163660	21223959	ENSSSCG00000009412	11	+	3.28206123710663e-43	-4.08465600191415
3	1810891	1819422	ENSSSCG00000007572	11	+	3.70839432462593e-43	-3.85079432995458
5	62963639	63041739	ENSSSCG00000022925	11	-	4.0219165988635e-43	-4.08653273226767
12	34768044	34785175	ENSSSCG00000017643	11	-	4.11883813091739e-43	4.71573159489489
4	87383289	87390514	ENSSSCG00000006335	5	-	4.20220245628374e-43	11.8105659189754
9	39790636	39803942	ENSSSCG00000015034	11	+	4.21381330666176e-43	2.91588693329857
6	110855646	110972790	ENSSSCG00000003718	11	+	4.22473457341752e-43	-3.46854057031315
14	46449766	46455278	ENSSSCG00000025564	11	+	5.02097050048902e-43	6.60267436376292
16	28157279	28249540	ENSSSCG00000016877	11	+	5.06117632800351e-43	3.08215703986408
X	47871458	47896038	ENSSSCG00000012347	7	-	5.06358555314887e-43	8.26559253334308
2	62445395	62453908	ENSSSCG00000013829	11	-	6.42451787653139e-43	5.18897786296046
15	121083752	121090121	ENSSSCG00000016204	4	-	6.44337659833957e-43	11.085860712332
1	163173885	163266039	ENSSSCG00000004927	11	-	6.46756694341811e-43	2.87954031695703
5	34658539	34794270	ENSSSCG00000000504	8	-	6.51407682074432e-43	10.1506919733738
7	23953720	23958659	ENSSSCG00000001418	11	-	6.69666667516718e-43	3.12418183495575
18	48607920	48693815	ENSSSCG00000032734	11	-	6.75373826206214e-43	-3.48614963712782
6	69666377	69700298	ENSSSCG00000034502	11	+	7.17373896438705e-43	3.71203378943435
3	24815009	24835836	ENSSSCG00000007849	4	+	7.24511976030308e-43	11.9357139819028
5	22744636	22756137	ENSSSCG00000000437	11	-	7.27448491553081e-43	-4.46168980450762
1	13715671	14042954	ENSSSCG00000004081	11	+	7.31415155707102e-43	-7.44599456940137
14	29031604	29068870	ENSSSCG00000032962	11	-	9.15322437188471e-43	2.77182469885724
8	104677582	104844171	ENSSSCG00000009111	6	-	1.0065767626759e-42	9.82235978830745
12	26828697	26841918	ENSSSCG00000017565	5	+	1.07492237098348e-42	10.6276306703914
6	63365987	63398724	ENSSSCG00000022204	11	+	1.09986052322515e-42	3.07642377222018
AEMK02000682.1	1103424	1119038	ENSSSCG00000005828	8	-	1.13078936580879e-42	8.12134644520543
7	20758967	20768741	ENSSSCG00000037682	9	+	1.2627975067546e-42	8.52078405574617
6	4333729	4365086	ENSSSCG00000023837	4	-	1.42455034885389e-42	11.9108766208634
7	104218295	104283256	ENSSSCG00000002414	11	-	1.66562009740398e-42	2.65163535799656
9	6283616	6296030	ENSSSCG00000039656	11	+	1.7051041508175e-42	-2.61375358347058
4	83322172	83404102	ENSSSCG00000006307	11	-	1.73708402189995e-42	-2.85145464594059
6	19659990	19696081	ENSSSCG00000002812	11	-	2.25848966904798e-42	6.1969540283502
15	121547668	121553595	ENSSSCG00000021610	11	-	2.64656308183374e-42	3.05040122082473
5	21331467	21356183	ENSSSCG00000000370	11	+	2.65517538900637e-42	-4.67916428410702
AEMK02000574.1	21397	40449	ENSSSCG00000031855	11	+	2.89837180966184e-42	-4.0995342663992
1	96680375	96763808	ENSSSCG00000005771	11	-	3.03133703396843e-42	3.26234526541317
X	90703424	90826939	ENSSSCG00000012576	4	-	3.20357486014062e-42	11.8432628921918
AEMK02000328.1	519535	554726	ENSSSCG00000021418	11	+	3.26286358670477e-42	3.13987012812708
8	120145620	120229307	ENSSSCG00000038080	4	+	3.45603049608836e-42	11.8752233973664
13	71374925	71425691	ENSSSCG00000023354	11	+	3.50099659344024e-42	2.71882131002949
1	152882735	152979845	ENSSSCG00000038398	11	+	3.54527065438989e-42	-6.68671446210879
7	60971834	61033954	ENSSSCG00000001930	11	+	3.75040037880442e-42	-3.25036842490263
16	47917309	47996535	ENSSSCG00000016971	11	+	4.02976022245323e-42	2.71235303413311
8	82596675	82783675	ENSSSCG00000009037	11	+	4.07036297891431e-42	-4.84338718367061
6	51298753	51310537	ENSSSCG00000020657	5	+	4.17474147063608e-42	10.6156681365957
3	68598235	68615342	ENSSSCG00000008281	5	+	4.3750011387061e-42	10.3007569341263
7	89016474	89039980	ENSSSCG00000002280	5	-	4.51722252150787e-42	8.50136909276019
X	12295429	12333790	ENSSSCG00000012141	11	+	4.7397754265589e-42	-4.37509876488411
1	269383427	269420998	ENSSSCG00000005671	11	-	4.77139688928453e-42	2.5815681881272
14	26205617	26611619	ENSSSCG00000009753	4	-	5.15303478370158e-42	11.8417114199196
17	5712055	5750784	ENSSSCG00000006995	11	-	5.46404709597745e-42	3.13000687482071
8	71690757	71696162	ENSSSCG00000032474	11	-	5.69847271709838e-42	6.90402436888858
11	63442055	63560899	ENSSSCG00000009489	4	+	5.86183682218046e-42	11.8251591026521
2	10158187	10171457	ENSSSCG00000013087	11	-	5.95274368870293e-42	3.67367096304493
X	84871963	84875035	ENSSSCG00000012541	11	+	7.01101714196235e-42	-6.4075992770863
13	113467686	114208075	ENSSSCG00000023871	4	+	7.60991935079637e-42	11.8374482318463
6	44576947	44593804	ENSSSCG00000002879	11	+	8.15808730419941e-42	-3.92964489169857
15	132217222	132228645	ENSSSCG00000016277	11	-	9.16048594334486e-42	-5.76615008166109
16	79186052	79220411	ENSSSCG00000017121	7	+	9.25637516847107e-42	-7.8588752939394
6	146974638	146987306	ENSSSCG00000003806	11	-	1.01846369330967e-41	2.85249099291254
1	82714897	82734872	ENSSSCG00000004452	5	-	1.02040385511468e-41	12.0381041118385
7	36921893	36951349	ENSSSCG00000001625	4	-	1.08813835924778e-41	11.8344756638784
14	75825114	75919125	ENSSSCG00000010292	11	-	1.09304395024357e-41	2.52878194119525
X	7237937	7421430	ENSSSCG00000012110	4	-	1.09987727890818e-41	11.8270536351224
1	2003171	2008112	ENSSSCG00000037137	4	+	1.10939169689289e-41	11.0065031140203
14	41925700	42030836	ENSSSCG00000009943	11	+	1.13522973956179e-41	-3.45244235952514
AEMK02000682.1	662484	669288	ENSSSCG00000037046	11	-	1.21417394675589e-41	-3.22464729367692
4	92176745	92290570	ENSSSCG00000006453	4	-	1.23043555688069e-41	11.8275010218014
14	114379081	114385703	ENSSSCG00000010600	11	-	1.28305749893673e-41	-4.83542877551028
6	70026372	70098952	ENSSSCG00000003395	11	+	1.28758867195733e-41	-4.91644013959583
1	228854607	229308906	ENSSSCG00000023520	4	+	1.39964641907521e-41	10.1896434783998
12	18037006	18069994	ENSSSCG00000017328	11	+	1.40773321872493e-41	-2.77967987915743
2	117698187	117868243	ENSSSCG00000034993	11	+	1.43209335672845e-41	4.94936337108773
X	56316175	56319382	ENSSSCG00000012378	11	-	1.43978415569526e-41	3.99094464727161
9	124283136	124405967	ENSSSCG00000015555	11	+	1.44210105845343e-41	4.48567930115541
13	96496404	96525731	ENSSSCG00000027646	11	+	1.55147997955389e-41	-3.31645849755002
18	9186903	9310664	ENSSSCG00000016497	5	+	1.76395543369052e-41	11.6179583436606
X	83132834	83137131	ENSSSCG00000038569	4	+	1.78127960307769e-41	11.7958301867725
8	86680789	86719164	ENSSSCG00000038550	11	-	1.79555487108748e-41	3.78577660868907
6	49542874	49560135	ENSSSCG00000003018	11	+	1.84982173735465e-41	-4.33344806670847
12	7638084	7660172	ENSSSCG00000017245	10	+	1.90778145680467e-41	8.12246454926199
8	31921426	32301981	ENSSSCG00000022168	11	-	2.01813455367125e-41	4.24280064346696
11	8857174	8872221	ENSSSCG00000040566	11	-	2.14313792338176e-41	5.40562914594271
11	14319424	14576135	ENSSSCG00000029855	11	-	2.50645679526728e-41	4.71435270548037
5	7622246	7671931	ENSSSCG00000000072	11	+	2.74361531803541e-41	2.97369816669011
8	16666605	16787940	ENSSSCG00000008753	5	-	2.98915848099577e-41	12.6158730125459
7	121192449	121210374	ENSSSCG00000002515	9	+	3.02589524685933e-41	10.8895754828409
4	19319957	19437062	ENSSSCG00000006001	10	+	3.13121021702586e-41	7.73232918677267
17	32054250	32239582	ENSSSCG00000007153	11	-	3.34243678481895e-41	2.22302079880397
1	25480922	25565277	ENSSSCG00000004146	11	+	3.39959662687169e-41	-2.82051552070934
14	133450339	133544776	ENSSSCG00000029482	11	-	4.05795982227284e-41	3.81016699700301
X	42992138	42998686	ENSSSCG00000028964	11	-	4.11076975024784e-41	-3.96403494907514
17	47387599	47475718	ENSSSCG00000030820	11	+	4.20190158309037e-41	-3.27097043466613
9	67531964	67546417	ENSSSCG00000015656	11	-	4.41993072949279e-41	-5.06199434917802
4	109303319	109336480	ENSSSCG00000006800	11	-	5.22349032410117e-41	-3.3532972924747
X	97300470	97356131	ENSSSCG00000012633	10	+	5.55176873365339e-41	10.1846391637254
13	29847426	29881902	ENSSSCG00000011330	11	+	5.58630193287652e-41	-4.12739789637367
10	27724642	27954708	ENSSSCG00000010949	8	-	5.8123731313449e-41	9.6920422205349
4	93810506	93857146	ENSSSCG00000006494	11	-	6.01272597316678e-41	2.95629108631278
3	59776235	59777257	ENSSSCG00000008245	11	-	6.07530638907455e-41	-3.61183287914015
6	64158413	64165155	ENSSSCG00000032903	11	-	6.221167084654e-41	-3.30516385361251
2	13353853	13369332	ENSSSCG00000023379	11	+	7.03117100554366e-41	-3.0084105319442
1	114287626	114386423	ENSSSCG00000004598	4	-	7.07615901993906e-41	11.7626418592242
12	7759612	8204762	ENSSSCG00000037754	11	+	7.33377742506182e-41	2.66925353575237
1	106857590	106898418	ENSSSCG00000004541	11	-	7.69599047820431e-41	2.41085612207845
1	222474519	222616964	ENSSSCG00000005247	11	+	9.3516879063472e-41	3.99648130245813
[truncated: 7,438 more rows]
