# Supplementary material for: Multi-species annotation of transcriptome and chromatin structure in domesticated animals
Source: BMC Biol. 2019 Dec 30;17:108. doi: 10.1186/s12915-019-0726-5 (PMC6936065; doi:10.1186/s12915-019-0726-5)
Supplement: Supplementary file 4 — Additional file 4 Reference DE genes (all combinations): the archive contains four folders, one for each species (bos_taurus, capra_hircus, gallus_gallus, sus_scrofa). Each folder contains itself two subfolders, one for each model: diffcounts.nominsum (Model 1) and diffcounts.cdvsliver (Model 2). Results of Model 1 are given in: • refgenes.counts.min2tpm0.1.normcounts.diff.readme.idx • refgenes.counts.min2tpm0.1.normcounts.diff.cd4.cd8.bed • refgenes.counts.min2tpm0.1.normcounts.diff.cd4.liver.bed • refgenes.counts.min2tpm0.1.normcounts.diff.cd8.liver.bed Results of Model 2 are given in: • refgenes.counts.min2tpm0.1.normcounts.diff.readme.idx refgenes.counts.min2tpm0.1.normcounts.diff.cd.liver.bed All bed files contain the coordinates and id of the genes found to be differentially expressed between the two conditions. The file also contains the normalized read counts of those genes in the different samples as well as the adjusted pvalue, logFC and normLogFC (see readme.idx file for more details). [file 12915_2019_726_MOESM4_ESM.gz › de.refgn/gallus_gallus/diffcounts.nominsum/refgenes.counts.min2tpm0.1.normcounts.diff.cd8.liver.bed]

KQ759568.1	20442	25780	ENSGALG00000041280	3	-	7.55961971202632e-91	-12.4317443942403
14	14439612	14455616	ENSGALG00000042446	4	-	4.7763340172113e-54	16.1825368335373
AADN04024662.1	1811	2757	ENSGALG00000044870	3	-	4.7763340172113e-54	16.716904837888
27	5258117	5258992	ENSGALG00000023818	7	+	1.04308785420334e-53	-7.4177014210957
8	27634247	27640770	ENSGALG00000010978	4	+	1.42143219060016e-53	17.1824691763734
8	16589821	16602426	ENSGALG00000030366	4	+	2.36126761318856e-53	17.1158781862178
2	63351464	63390250	ENSGALG00000012748	4	+	2.93761431462965e-53	17.1173741822118
AADN04000923.1	10154	11488	ENSGALG00000031518	7	+	3.58756876176634e-53	-7.29096685451322
3	107884724	107887441	ENSGALG00000016667	4	+	1.04737090994347e-52	17.2178918743816
9	16195522	16202807	ENSGALG00000008608	4	+	1.24596646742732e-52	15.8025285094888
6	16567736	16581736	ENSGALG00000023925	4	+	3.24214394854932e-52	17.0840671617666
24	5103947	5105599	ENSGALG00000014368	4	-	5.80199885635646e-52	16.9450686209348
9	14968947	14971146	ENSGALG00000007478	4	-	8.48569928276672e-52	16.078931723003
17	999389	1001420	ENSGALG00000030886	4	-	1.92585255355463e-51	12.8339178211332
10	2370951	2373767	ENSGALG00000001320	4	-	2.12925166525841e-51	16.106823081407
26	3151010	3153878	ENSGALG00000001369	4	+	2.33206180905781e-51	16.6875403449057
18	7945549	7954990	ENSGALG00000040655	4	-	3.43495392937214e-51	16.6409076340948
3	109257269	109266201	ENSGALG00000046639	4	+	1.16553112874183e-50	16.5946310277197
1	79795006	79813272	ENSGALG00000014966	4	+	1.19438254750763e-50	16.5423147764595
3	8650455	8658251	ENSGALG00000008969	4	+	1.30183763882979e-50	16.0578927115637
Z	22463195	22497298	ENSGALG00000004491	4	+	2.28194978006893e-50	16.8547623762009
8	1592875	1687096	ENSGALG00000002182	4	-	3.59963972504655e-50	15.8995506237979
18	9997746	10000701	ENSGALG00000011219	4	+	7.15724653001508e-50	15.8100888252168
18	10619735	10623524	ENSGALG00000029445	4	-	7.70932711020005e-50	15.9223586471596
14	13259079	13261144	ENSGALG00000002325	4	+	1.16856759495747e-49	16.003227249434
3	100515713	100591520	ENSGALG00000016464	4	+	1.16856759495747e-49	15.4127921320974
18	7872472	7878562	ENSGALG00000004162	7	-	1.43511598822388e-49	-7.26437272418435
3	107895576	107898246	ENSGALG00000019844	4	-	1.44252074188214e-49	16.3394885304003
13	7992486	8008603	ENSGALG00000001416	4	-	1.59794929718012e-49	15.8459241327955
3	18652637	18656187	ENSGALG00000034303	5	-	1.59794929718012e-49	15.4370736887323
5	45652316	45656876	ENSGALG00000020390	4	-	1.59794929718012e-49	16.7465421481837
9	23946651	23950658	ENSGALG00000010427	4	-	1.94054427551162e-49	15.7401429369203
8	16539917	16600128	ENSGALG00000001863	4	+	1.95750282729567e-49	24.7205020411065
Z	13428435	13558478	ENSGALG00000014855	4	+	2.27777614671092e-49	16.5781552585611
KQ759549.1	40469	46056	ENSGALG00000029971	4	+	2.47890591763292e-49	15.6693787698615
2	51987049	52134485	ENSGALG00000038089	4	-	2.80256066522105e-49	17.4323117701215
1	65283617	65301027	ENSGALG00000031293	4	-	4.6523548675937e-49	16.1453588192448
9	4868930	4871756	ENSGALG00000020943	4	+	5.18533794217672e-49	15.3716347352961
7	6805415	6812248	ENSGALG00000006131	4	-	5.46001141890627e-49	15.7481579504713
10	17798992	17805421	ENSGALG00000044618	4	-	5.51431763962673e-49	16.3831044842707
4	82506599	82546305	ENSGALG00000015623	4	-	5.83380006232293e-49	16.8985499389083
2	27894533	28076252	ENSGALG00000010792	4	-	9.24788869379517e-49	16.1506354364364
9	16183793	16229520	ENSGALG00000008601	4	+	9.24788869379517e-49	18.3037875787985
7	5802514	5808368	ENSGALG00000004196	4	-	9.60238652565349e-49	15.6975573352279
KQ759485.1	15458	25539	ENSGALG00000030002	4	+	1.01129012134094e-48	15.5132005388864
6	9823719	9844029	ENSGALG00000003765	4	-	1.17859593425779e-48	16.139074347515
8	12119138	12143256	ENSGALG00000005442	4	-	2.17311297093349e-48	16.3049638871471
1	83204421	83207367	ENSGALG00000015134	4	-	2.77356015274054e-48	23.9674028969281
3	102659049	102693303	ENSGALG00000016491	4	-	2.99446711199558e-48	24.0335313506575
1	128514144	128528599	ENSGALG00000016648	4	+	3.52894732168414e-48	15.2248912958628
8	18694447	18737086	ENSGALG00000039354	4	+	3.52894732168414e-48	24.031772791008
8	20853399	20862007	ENSGALG00000010129	7	+	3.70142419909863e-48	-6.92156313721357
4	12362293	12382741	ENSGALG00000007748	4	+	3.77905348240791e-48	15.4858078279793
3	41952820	41958521	ENSGALG00000044026	4	-	4.84598358723959e-48	16.8978151743601
6	11216710	11225945	ENSGALG00000004332	4	+	4.95966496628559e-48	15.459941456767
Z	72942622	72952484	ENSGALG00000002358	4	+	6.12918565557811e-48	17.1221511484491
9	2659472	2676603	ENSGALG00000038964	4	+	9.18304422041255e-48	15.4386663530851
12	14666620	14681719	ENSGALG00000007596	5	+	1.49523727532305e-47	15.1428245632442
5	45670984	45674779	ENSGALG00000046409	4	-	1.56713833461825e-47	16.1951184186854
3	101790654	101806609	ENSGALG00000016475	4	+	1.96152384446957e-47	17.3464941730892
2	102634398	102704531	ENSGALG00000014935	7	+	2.91024802537919e-47	10.2038758046409
11	17222802	17243548	ENSGALG00000005708	4	+	3.00787118132828e-47	15.2307341916074
7	15615078	15738071	ENSGALG00000042374	4	+	3.23934882489131e-47	15.0836567931758
12	10692794	10718732	ENSGALG00000006306	4	-	5.10019979265258e-47	15.3827180371924
2	114206087	114218909	ENSGALG00000030031	4	-	5.95754129109842e-47	15.3131402176433
1	24918556	25006337	ENSGALG00000036883	4	-	6.30452119653716e-47	15.3953089804054
2	2104463	2106136	ENSGALG00000033511	7	+	7.21299075302846e-47	9.74659840567839
8	2652339	2658594	ENSGALG00000002369	4	+	7.45473743488713e-47	15.4029809582832
7	17506099	17667800	ENSGALG00000043694	4	-	8.03172149650239e-47	15.3048343582045
7	28555697	28573430	ENSGALG00000012117	6	-	1.4391260777426e-46	16.0842741492152
1	67102123	67141501	ENSGALG00000013265	4	+	1.46546891661184e-46	15.1811390920231
1	76146375	76177348	ENSGALG00000014252	4	+	1.61160421616296e-46	17.6012022704542
3	56007247	56017201	ENSGALG00000013969	7	+	1.89860339748236e-46	9.86900581821579
1	33986860	34070695	ENSGALG00000026661	6	+	2.05562969019021e-46	15.0765216083594
5	37891329	37897542	ENSGALG00000010225	4	+	2.05562969019021e-46	15.1265211436602
21	4069605	4082988	ENSGALG00000003016	4	-	2.64227111093452e-46	15.1109912481132
8	21098126	21099524	ENSGALG00000041228	4	-	2.64227111093452e-46	17.2456217192727
1	70545572	70627591	ENSGALG00000014233	4	+	4.02269897507504e-46	16.0117480638855
13	12296422	12305351	ENSGALG00000004078	4	+	4.32377544269972e-46	14.8967517874084
13	13929616	13940653	ENSGALG00000039705	7	+	5.21182315517291e-46	-6.42379984933905
2	38739415	38744142	ENSGALG00000027247	7	-	6.03269708536083e-46	-6.2591179888969
18	7977126	7997446	ENSGALG00000021399	4	-	6.92542285614607e-46	16.9577607947603
2	114794325	114922700	ENSGALG00000029435	4	-	6.92542285614607e-46	15.1037252866472
4	60416930	60444657	ENSGALG00000035619	4	+	8.15720295755806e-46	15.5842896436233
1	13046275	13318877	ENSGALG00000008193	4	-	1.25711552957279e-45	14.8979253457428
1	48351488	48365693	ENSGALG00000011803	7	+	4.05220909656807e-45	-7.10159703308179
3	45498837	45519267	ENSGALG00000028886	4	+	4.55524317485599e-45	18.017688971915
14	14827850	14838188	ENSGALG00000002200	4	+	5.7917791622308e-45	14.8772077492606
10	12248441	12295841	ENSGALG00000006413	5	-	5.85138061711636e-45	15.5312847246651
10	12181297	12187218	ENSGALG00000034021	7	+	9.27101942021432e-45	-7.57049248275351
12	10637433	10650045	ENSGALG00000036133	4	-	1.33994346552484e-44	15.2279826685945
1	76283033	76285106	ENSGALG00000033736	4	+	1.41373717622712e-44	14.6730814348785
10	12567077	12577916	ENSGALG00000006482	5	-	1.43497835058674e-44	15.8107051795328
AADN04006422.1	8197	10073	ENSGALG00000039041	7	-	1.46358163549855e-44	-8.07393212563932
2	85073410	85199421	ENSGALG00000013149	4	-	1.6169455922096e-44	10.6144541294238
4	37934302	37947629	ENSGALG00000034741	4	+	1.76307043852316e-44	15.2419651164126
LGE64	598982	613921	ENSGALG00000046331	4	+	1.76307043852316e-44	14.4476153457631
1	76263941	76266014	ENSGALG00000035614	4	-	1.85444075249736e-44	14.6779319516952
1	56606802	56640860	ENSGALG00000012834	6	+	2.05177385231577e-44	14.8201093609369
5	45611920	45622004	ENSGALG00000010969	4	-	2.07598898406775e-44	17.6646192927628
22	2509376	2510527	ENSGALG00000024083	6	+	2.24374368148802e-44	16.092123700753
1	136254652	136260875	ENSGALG00000016805	4	+	2.38403162784215e-44	17.7885450203705
19	9052618	9055126	ENSGALG00000035589	7	+	2.39944757658787e-44	-6.09207739493494
5	23347083	23385831	ENSGALG00000032181	4	+	2.39944757658787e-44	14.784820589097
19	5397322	5403025	ENSGALG00000002987	4	+	2.59157193320079e-44	16.8014394283411
1	194439298	194442894	ENSGALG00000022586	4	+	4.95109296785097e-44	22.4192539613916
11	7859580	7880632	ENSGALG00000033338	4	-	1.234949137254e-43	14.6196595817248
23	863800	918759	ENSGALG00000027365	7	+	1.40657228161462e-43	-5.91827036022313
6	22069104	22082690	ENSGALG00000007395	7	-	1.43449576769741e-43	10.1022589952068
14	2263230	2268407	ENSGALG00000045037	7	-	2.25435852687778e-43	9.62192744127271
1	2317553	2737972	ENSGALG00000006473	4	+	2.29367406972826e-43	14.485927977717
1	55129803	55165880	ENSGALG00000012754	4	+	2.29367406972826e-43	17.9762989498871
19	382461	383326	ENSGALG00000032717	7	-	2.99909066282232e-43	-8.45658707788418
4	20484770	20491761	ENSGALG00000009266	4	-	3.35683840984134e-43	22.1042450383533
1	167990705	168006288	ENSGALG00000016985	4	-	3.51734969599951e-43	17.3145625530819
2	4957361	4963143	ENSGALG00000006018	4	+	3.63154476307463e-43	15.0377364465444
AADN04015905.1	2408	5120	ENSGALG00000042672	2	-	4.40154632513159e-43	14.9800314852003
3	45550308	45573589	ENSGALG00000020002	7	-	5.24547282193151e-43	-6.87458884365406
25	2504445	2506092	ENSGALG00000039887	4	+	6.04601940897993e-43	17.9923899020946
1	132569387	132572872	ENSGALG00000016761	4	-	6.15865033515076e-43	15.0885498952418
1	60223645	60250104	ENSGALG00000019290	4	-	6.34188680252905e-43	15.1404191474968
6	8746640	9091849	ENSGALG00000003135	5	+	6.76090012973125e-43	16.0123527795529
17	7501368	7519642	ENSGALG00000002855	5	-	9.66782219494827e-43	14.8408892109144
28	2632684	2637600	ENSGALG00000001252	5	-	1.09824482886979e-42	10.4731343792137
33	135657	137592	ENSGALG00000030776	5	+	1.42007581031926e-42	16.3442846760978
6	26635202	26660787	ENSGALG00000008795	7	-	1.46278971953605e-42	9.22752240608076
4	60350735	60368587	ENSGALG00000020160	4	-	1.46711398476849e-42	18.1820815443724
4	5049714	5062317	ENSGALG00000006513	4	+	1.59138906957006e-42	17.8511933946897
4	50732651	50738647	ENSGALG00000011612	4	-	1.67045210515396e-42	21.9598246218593
8	6258253	6262709	ENSGALG00000004216	4	-	2.38530574861006e-42	11.1736198760897
20	12185921	12192543	ENSGALG00000007717	4	+	2.56332270190313e-42	14.5914538398956
4	52117095	52123995	ENSGALG00000011805	5	-	2.56917703191097e-42	15.2634268484203
4	29873451	29888948	ENSGALG00000009826	7	-	3.01038856905418e-42	-6.52945049921512
6	11573230	11581841	ENSGALG00000045557	5	-	3.03966169454794e-42	19.3693402705178
6	17825638	17830100	ENSGALG00000044811	4	+	3.28384569060395e-42	18.6335258121301
4	58197815	58231230	ENSGALG00000031410	4	-	3.48362966751935e-42	14.3223083844031
13	18211397	18219351	ENSGALG00000007620	4	-	3.99345662152997e-42	16.8347558001497
11	11674122	11703375	ENSGALG00000032349	5	-	7.63672281798156e-42	10.176469693641
10	7259781	7303962	ENSGALG00000004294	5	-	9.01138539531202e-42	15.3430087537184
4	49948788	49949830	ENSGALG00000011455	4	-	9.47655201762001e-42	18.4419927649534
7	36407492	36416220	ENSGALG00000012545	7	-	1.0307788164704e-41	-6.34686678701623
1	47358278	47391069	ENSGALG00000011594	4	+	1.40630433572564e-41	14.2927204263489
7	5611449	5619226	ENSGALG00000004129	4	+	1.40630433572564e-41	18.2673839145292
3	63962961	63969961	ENSGALG00000014950	4	+	1.88917952983084e-41	17.2667575284391
4	21042690	21053520	ENSGALG00000035207	4	+	1.99719406128252e-41	17.6902385755683
7	12182571	12186566	ENSGALG00000034101	6	+	2.20830400293797e-41	9.99435007918556
14	1727504	1778937	ENSGALG00000038768	4	+	2.50038087281826e-41	9.99501652592094
5	26066	29496	ENSGALG00000031735	7	+	2.62298677927147e-41	-6.32135682187403
7	36220883	36228064	ENSGALG00000012538	7	-	2.66535982221431e-41	-9.74247348972261
1	45679240	45691863	ENSGALG00000011421	6	-	2.864288770126e-41	16.2962722077004
27	5507165	5509834	ENSGALG00000030034	4	+	3.84561982140614e-41	17.2388078593392
4	1242566	1251009	ENSGALG00000004336	7	-	3.92485253626533e-41	-6.64168200327874
18	10407916	10412683	ENSGALG00000023279	4	-	4.09107467260603e-41	14.5913189063036
6	17493788	17509405	ENSGALG00000005739	7	-	4.45566141587574e-41	9.44701607336252
AADN04004570.1	1171	10525	ENSGALG00000038694	5	-	4.45566141587574e-41	9.34820125033202
1	40117327	40202440	ENSGALG00000010940	4	+	5.25861168840347e-41	14.4458643169262
11	1108933	1128649	ENSGALG00000021450	5	-	6.3717019438577e-41	12.0296718936616
2	19601293	19649941	ENSGALG00000008629	5	-	6.3717019438577e-41	9.69044759648773
9	19787750	19795457	ENSGALG00000009306	7	+	9.02373728066689e-41	10.7249463573357
3	96358527	96449224	ENSGALG00000016412	6	-	1.12655984787192e-40	10.940101542341
14	13160826	13181241	ENSGALG00000028172	7	+	1.41441191014103e-40	-5.67068388183019
27	4865484	4870779	ENSGALG00000040672	5	+	2.14004929714103e-40	9.94008182555023
4	3791473	3853513	ENSGALG00000006080	7	-	2.39845412980047e-40	8.67548050588724
10	7007995	7035035	ENSGALG00000004261	4	-	4.52971229034538e-40	18.7405827669363
11	19278733	19280589	ENSGALG00000023437	5	-	4.52971229034538e-40	16.8746167035123
8	21954419	21961495	ENSGALG00000010469	4	+	4.63956535376339e-40	18.803613530327
19	5643261	5647788	ENSGALG00000003589	4	-	4.85638806338382e-40	21.2132412104345
3	41961987	41970545	ENSGALG00000011287	4	-	5.41399648496947e-40	20.8534944777748
1	35522126	35529831	ENSGALG00000010018	4	+	5.68353712240637e-40	19.8115162869955
4	51168577	51181602	ENSGALG00000035219	6	+	6.17659148815981e-40	19.0272211565424
11	6045878	6062292	ENSGALG00000039238	7	+	6.91807199116778e-40	9.43277753441236
5	54123880	54228128	ENSGALG00000011889	7	-	7.46081520262049e-40	-5.89352084007462
1	171268902	171314194	ENSGALG00000017040	4	-	7.87721488073727e-40	20.9107233413641
3	45611994	45623882	ENSGALG00000011579	7	-	7.87721488073727e-40	8.82971162855448
1	7556517	7647412	ENSGALG00000030324	5	+	9.09109284995764e-40	14.5500725613062
15	12277733	12287707	ENSGALG00000036043	5	+	1.02485127581851e-39	9.29807733457483
4	85648811	85814057	ENSGALG00000037525	5	-	1.0344560313656e-39	8.94107286828207
18	7515358	7521011	ENSGALG00000033376	4	+	1.45327256927505e-39	20.8360724824888
Z	65124988	65133725	ENSGALG00000015544	4	+	1.45812882957681e-39	17.1821897904611
Z	12937308	12956457	ENSGALG00000014835	7	+	1.75780358281481e-39	8.97970283553438
5	3484746	3518031	ENSGALG00000013297	5	+	1.99483657402928e-39	15.9209884554898
18	10736500	10743739	ENSGALG00000007955	5	+	3.96595907159878e-39	15.4166051691278
1	192940016	192941458	ENSGALG00000035803	4	+	3.96723629655229e-39	12.8166769806978
17	5326465	5328212	ENSGALG00000005099	4	+	3.98094428053456e-39	20.6595060107174
2	23875665	23895602	ENSGALG00000009689	5	-	3.98094428053456e-39	18.2973573960729
1	65220691	65238854	ENSGALG00000019277	4	+	4.01768363987014e-39	18.6210591132266
23	5643193	5645711	ENSGALG00000004141	4	-	4.23811027774457e-39	20.3582449263848
10	10898761	10911823	ENSGALG00000023435	5	+	4.95481641242182e-39	15.156163700942
3	45526013	45546436	ENSGALG00000004293	4	+	4.9667886717284e-39	20.5633942330272
5	45586816	45596493	ENSGALG00000020391	4	-	5.14139941985719e-39	17.2529517015117
4	20496741	20501963	ENSGALG00000009268	5	-	5.95273014516935e-39	16.4216058019445
2	55087643	55093886	ENSGALG00000043493	5	+	6.48237107554378e-39	9.73439072422123
Z	35893998	35945648	ENSGALG00000015147	4	-	6.82183854031148e-39	17.2307423922701
8	21313114	21324069	ENSGALG00000010293	4	-	7.01521713831354e-39	18.9133958920543
26	2579725	2590284	ENSGALG00000000919	4	-	7.48723475947051e-39	20.3970538306517
28	3552404	3555683	ENSGALG00000029015	4	+	8.58232661885762e-39	14.6759902940946
8	4264702	4268005	ENSGALG00000002988	4	-	8.71460706630056e-39	18.7612719392315
3	107891530	107894588	ENSGALG00000019845	4	+	8.78473086591113e-39	20.392969632217
AADN04001795.1	6825	10504	ENSGALG00000034964	7	-	1.11973295591958e-38	-6.22785745456426
14	10116341	10141526	ENSGALG00000007334	7	-	1.12092190849437e-38	7.99742815951237
AADN04000710.1	55201	72301	ENSGALG00000040351	7	-	1.15697635920697e-38	-5.6279337846314
12	3203800	3209305	ENSGALG00000028871	5	-	1.22830073402809e-38	8.84962587106916
8	25184325	25189194	ENSGALG00000010736	5	+	1.28437142937367e-38	8.95008784767286
14	7350387	7363147	ENSGALG00000006318	7	+	1.31969987400404e-38	-5.49840423036622
Z	16072648	16079246	ENSGALG00000014908	4	+	1.37604756070444e-38	9.53654248305437
14	3928051	3937393	ENSGALG00000004449	4	-	1.68624701074077e-38	18.8704429418591
12	815560	836748	ENSGALG00000001697	4	+	1.70330490405367e-38	20.4078471849308
4	2330649	2333141	ENSGALG00000005541	5	-	2.10145007802536e-38	8.92476637366507
12	11864372	11878164	ENSGALG00000007132	5	-	2.1118189648448e-38	8.47200822427376
1	144625391	144630634	ENSGALG00000022750	7	+	2.79816714239493e-38	-5.95441178273917
5	34263827	34280520	ENSGALG00000009920	5	+	2.96406994863816e-38	9.50163391609083
2	81330750	81479436	ENSGALG00000013102	5	-	4.21789585994214e-38	8.71360235274065
4	63439357	63479725	ENSGALG00000013627	5	-	4.39566280877729e-38	8.90557839577868
1	88509483	88552963	ENSGALG00000015377	5	+	5.44627923833954e-38	14.3448028732834
20	901712	904138	ENSGALG00000025948	7	+	6.51556746905996e-38	-5.98373800929188
27	1854434	1864610	ENSGALG00000000293	4	+	7.31337265749791e-38	20.1899813441327
3	109249182	109255105	ENSGALG00000016690	4	+	8.39465775178913e-38	19.8883529110784
15	5728348	5732108	ENSGALG00000004343	6	-	1.06093635366411e-37	19.6687509383938
1	177675862	177788671	ENSGALG00000017122	4	-	1.35222638112827e-37	15.0733388457675
1	78483488	78493943	ENSGALG00000014766	4	-	1.51463770738831e-37	14.3916411751376
KQ759573.1	3948	8264	ENSGALG00000044604	7	+	1.7749535268921e-37	-6.21711702235711
28	965934	973742	ENSGALG00000027961	7	-	1.77593750963056e-37	-5.91977938410837
7	7157220	7167744	ENSGALG00000007503	7	+	1.8641596962831e-37	7.96778567142953
11	20080988	20088163	ENSGALG00000000893	4	+	1.86837468832492e-37	17.723706709799
8	13463305	13555349	ENSGALG00000005610	5	-	2.20255749271163e-37	14.1212691587202
4	11976830	12094695	ENSGALG00000007646	5	+	2.21536937535444e-37	8.34137723804971
23	2440222	2486413	ENSGALG00000043372	7	+	2.22546035551404e-37	-5.84499763304164
Z	22436005	22451930	ENSGALG00000004518	4	-	2.36097868572885e-37	20.2351696078922
10	17654330	17675926	ENSGALG00000030076	5	-	2.40464913863984e-37	14.6084123994746
5	45639764	45645089	ENSGALG00000023070	4	-	2.62275662545708e-37	18.8302407078342
13	17126955	17144545	ENSGALG00000007080	5	-	3.05909795861912e-37	8.06308024102555
6	25995215	26003193	ENSGALG00000032618	7	+	3.15882439822664e-37	-7.50801253258574
1	4206623	4231854	ENSGALG00000006833	4	+	3.62658124564543e-37	19.776929666644
21	23091	65640	ENSGALG00000037479	4	-	3.65877287173599e-37	14.2935706580608
17	9333925	9335979	ENSGALG00000046223	7	+	3.78292059171998e-37	-6.62495754021521
20	5564387	5578996	ENSGALG00000004285	4	-	4.35409346000315e-37	14.7469031486238
26	3198470	3207046	ENSGALG00000028570	4	+	4.65690611788962e-37	14.4105420403358
2	106466186	106475058	ENSGALG00000015143	4	+	6.47652783713725e-37	19.6205570989414
Z	9445621	9446599	ENSGALG00000035325	7	+	6.98329623568664e-37	-6.03951543442232
26	1593032	1605920	ENSGALG00000000544	7	+	7.51342859981126e-37	-5.39457489082459
14	13058767	13060107	ENSGALG00000002688	6	+	9.21941038016255e-37	10.1978192888049
Z	68562095	68597536	ENSGALG00000001840	7	+	9.47170347605719e-37	8.21863309001505
1	80169357	80186176	ENSGALG00000014997	4	-	9.97797567066973e-37	14.2387654032648
4	40162295	40247894	ENSGALG00000010668	4	-	1.0882042268904e-36	14.1982640872189
13	11417544	11445164	ENSGALG00000003857	7	-	1.21696180447588e-36	-5.43197932892036
4	60372985	60387622	ENSGALG00000030614	4	-	1.25068538072318e-36	16.6867311769398
13	13471869	13507063	ENSGALG00000005924	7	+	1.2980026948053e-36	7.77184800831154
4	11397487	11418027	ENSGALG00000007546	7	-	1.68591425029215e-36	-5.4754000485071
4	37449943	37475301	ENSGALG00000010402	5	-	1.78314224858117e-36	16.8007698309975
4	86531503	86535234	ENSGALG00000015937	4	-	2.50185122508133e-36	17.9617713260097
22	2593801	2604692	ENSGALG00000003473	7	-	2.69171053254774e-36	7.60986224519944
5	50184537	50205051	ENSGALG00000011443	4	+	2.88417295995927e-36	14.3628039768539
8	4824821	4831264	ENSGALG00000040573	5	-	2.96784728295725e-36	13.485198771837
19	5406928	5413790	ENSGALG00000003015	4	+	3.10049664542291e-36	15.9221384151768
1	25908849	26098946	ENSGALG00000009424	4	-	3.15643522924324e-36	13.886979808406
3	48579164	48594232	ENSGALG00000012392	4	+	3.72313176644601e-36	14.4589027923796
Z	12966008	12990144	ENSGALG00000014840	4	-	4.15514744311395e-36	17.5247379817781
8	21699926	21708817	ENSGALG00000010433	7	-	4.65842481684153e-36	8.56066471280416
5	37394622	37395903	ENSGALG00000010139	4	+	6.2693711057319e-36	9.43110745745389
3	40594170	40606054	ENSGALG00000011117	4	-	6.58767615421829e-36	19.2990907525961
2	148950096	148965498	ENSGALG00000036085	4	+	7.79953220032106e-36	14.0329302358715
9	4558703	4581991	ENSGALG00000006471	6	+	8.47200375473183e-36	13.9051727242324
26	5088651	5092812	ENSGALG00000023760	4	-	9.24625920202061e-36	19.1533648751571
7	22543082	22545511	ENSGALG00000002470	7	+	1.00101963279377e-35	9.30542850798554
28	1198412	1202238	ENSGALG00000026834	4	+	1.07450589949169e-35	14.320249769235
3	6563214	7213964	ENSGALG00000009107	5	+	1.2219597263299e-35	7.79675390346906
9	16205260	16216585	ENSGALG00000008646	4	+	1.2219597263299e-35	18.7454328918645
27	1801385	1824248	ENSGALG00000034427	5	-	1.32712203057977e-35	16.0962231750184
8	25885357	25901235	ENSGALG00000010850	4	+	1.37357438772915e-35	19.0507270432941
5	1511992	1516792	ENSGALG00000004267	5	+	1.68623290343239e-35	8.09053192754232
6	30341216	30377844	ENSGALG00000009445	7	+	1.88737439932688e-35	-5.74811262753795
6	4737995	4762047	ENSGALG00000002525	7	+	1.96334660016881e-35	-5.28931344725049
5	183510	218679	ENSGALG00000041253	4	+	2.61070567341999e-35	14.3141313872912
1	153918343	153932319	ENSGALG00000016912	6	+	2.87027278783177e-35	8.58317686102787
1	57864324	57865725	ENSGALG00000012894	4	-	2.883975247806e-35	13.6429833248472
2	66654455	66724634	ENSGALG00000012830	7	+	3.01529546408971e-35	-7.42068803534548
25	1402696	1413677	ENSGALG00000013253	7	-	3.02148232018816e-35	-5.30088870565837
1	119900725	119932095	ENSGALG00000016415	4	+	3.36672952402987e-35	14.2208498839518
6	8665350	8710772	ENSGALG00000003073	6	+	3.74609772436756e-35	9.18007738158154
2	84680634	84765600	ENSGALG00000029935	4	-	4.11326283245264e-35	14.2234357012184
1	89665015	89695407	ENSGALG00000015409	7	-	5.01022464220794e-35	8.61044487912297
1	51508826	51526284	ENSGALG00000012483	5	+	6.02231019148866e-35	13.8713428002348
5	23437156	23447162	ENSGALG00000008332	5	-	6.74984260551332e-35	20.4257371972215
8	25905425	25921408	ENSGALG00000010853	4	-	7.1789200161754e-35	19.3070961183579
1	115909468	115911505	ENSGALG00000016287	4	+	7.24899258105987e-35	13.8965850706144
1	31101533	31122087	ENSGALG00000009730	4	-	1.07367541974901e-34	19.2542112842116
11	1199474	1217413	ENSGALG00000021442	7	+	1.0896070257283e-34	-5.06104375578875
6	4503080	4511262	ENSGALG00000002507	4	-	1.0995067725013e-34	18.7222691971522
15	113964	119974	ENSGALG00000039239	4	-	1.12089403642992e-34	18.8135807509349
4	50050412	50052876	ENSGALG00000042020	4	+	1.52146985344532e-34	10.0949306375055
2	28607677	28624513	ENSGALG00000027240	7	+	2.2858810669751e-34	6.91580200090322
3	49490883	49590938	ENSGALG00000042638	7	-	2.34896722061459e-34	-5.55054901251161
4	65598123	65625791	ENSGALG00000013907	4	+	2.38533725140293e-34	13.67621412294
9	14910363	14927972	ENSGALG00000007419	5	+	2.52910694923351e-34	15.6700087466764
4	453407	497573	ENSGALG00000030879	5	+	3.62651749637294e-34	8.48372657749835
28	3991325	3992297	ENSGALG00000043641	7	+	3.66406045817717e-34	-6.72327237867378
9	16218892	16235485	ENSGALG00000046159	4	+	3.66406045817717e-34	19.0805927065361
4	61766264	61782543	ENSGALG00000013571	4	+	3.85565567507961e-34	14.0461732754788
3	107634879	107643339	ENSGALG00000016651	7	+	3.94514790833309e-34	9.41642416730329
2	66508227	66526459	ENSGALG00000012821	7	+	3.94891479715218e-34	-5.71198933333344
LGE64	629106	636831	ENSGALG00000046217	5	+	4.70018968456053e-34	14.0941308006008
4	20472455	20478595	ENSGALG00000009262	6	+	4.76533656022971e-34	15.2681914143535
24	5107030	5108520	ENSGALG00000007109	4	-	5.4690814386328e-34	18.561341062023
4	63378447	63410322	ENSGALG00000013615	7	+	5.63390268479952e-34	8.09087531118641
6	27448802	27468649	ENSGALG00000008905	4	+	6.92399913382524e-34	18.8673045461258
AADN04001978.1	1958	6107	ENSGALG00000037253	6	-	8.04032568407788e-34	18.6145919149496
2	106477019	106482842	ENSGALG00000044733	4	+	9.97888093053689e-34	13.7730712557006
5	43385	48159	ENSGALG00000043089	4	-	1.32791788323542e-33	13.9296583134393
3	88190797	88234696	ENSGALG00000016300	4	-	1.36979785619463e-33	13.5613537361632
5	37211186	37215720	ENSGALG00000032713	4	-	1.44897772257208e-33	13.9609274386519
4	38153405	38207540	ENSGALG00000031960	7	+	1.52136359618384e-33	-5.51760680909951
3	16042157	16043828	ENSGALG00000043290	7	+	1.74049963341814e-33	6.93069648773928
33	1512095	1532004	ENSGALG00000041101	7	+	1.76626657309449e-33	-5.59838795783578
1	76230133	76257737	ENSGALG00000039764	5	+	2.05024065686284e-33	14.0279068824584
2	118162622	118187363	ENSGALG00000034346	7	+	2.19681241387745e-33	7.09388314386587
6	20385381	20390788	ENSGALG00000006629	5	+	2.22410100014887e-33	19.7255560911078
6	30907653	30979928	ENSGALG00000009495	5	-	2.29236201467096e-33	13.7331032809652
AADN04006988.1	2241	9259	ENSGALG00000036831	4	-	3.4749649939892e-33	13.9020986250541
6	17491500	17492581	ENSGALG00000043779	6	-	4.36875651350162e-33	7.59599838047747
9	13990202	14000682	ENSGALG00000026862	6	+	4.8755335496146e-33	12.9551533676737
4	83993010	84044572	ENSGALG00000015708	4	-	5.17494169630594e-33	9.92298237433771
6	17575971	17595441	ENSGALG00000005795	4	-	5.47901240405551e-33	18.3959052276133
5	58397291	58433351	ENSGALG00000012425	7	-	5.69072906249691e-33	6.85806442571185
5	47865610	47953976	ENSGALG00000031862	7	-	5.85927373683714e-33	-5.68763590481392
13	10108226	10113801	ENSGALG00000003113	7	+	5.89554455176748e-33	-4.967417084098
7	4266826	4314212	ENSGALG00000003553	6	-	6.29951351461444e-33	7.3399711910553
1	48125078	48125942	ENSGALG00000038343	7	-	7.15407795671193e-33	-5.76569056235268
2	108833159	108835660	ENSGALG00000039536	4	+	8.14842394721857e-33	17.1344596831815
18	1762821	1855756	ENSGALG00000001183	7	-	8.69354855685063e-33	7.60928779127442
26	1706579	1713414	ENSGALG00000000557	4	-	8.77776310323757e-33	14.2920524535203
4	1652750	1657463	ENSGALG00000025935	6	-	9.57904421767378e-33	9.33512376992841
8	13340306	13388696	ENSGALG00000005580	7	-	9.57904421767378e-33	7.69275757797045
33	1188813	1193158	ENSGALG00000044580	4	+	9.97645308040229e-33	13.7715424947762
1	137560702	137567368	ENSGALG00000016832	4	-	1.15343604191988e-32	13.6857037634462
11	2658955	2694119	ENSGALG00000003323	5	-	1.84426836321424e-32	8.02317574464164
24	5109260	5109973	ENSGALG00000030920	4	+	2.23685677120147e-32	12.3027527595554
1	154868241	154908783	ENSGALG00000016920	5	-	2.32623972751509e-32	7.64985622752313
4	58493682	58506491	ENSGALG00000012126	5	+	2.40069528930307e-32	12.842322401581
7	27324148	27507722	ENSGALG00000011708	6	-	2.40069528930307e-32	8.93276662302524
5	45685171	45688958	ENSGALG00000020388	4	-	2.67936221743002e-32	18.0896938479078
1	51491999	51505358	ENSGALG00000012472	7	+	2.92400031744859e-32	-5.30790001769192
5	22000	24367	ENSGALG00000043016	7	+	2.94155746699041e-32	-5.69483782482934
4	86469039	86474132	ENSGALG00000015902	7	-	3.53972630945131e-32	-6.21721758184663
9	22949725	22968865	ENSGALG00000010256	7	-	3.69318399059076e-32	-5.33845128458946
AADN04000990.1	22399	24817	ENSGALG00000040619	7	+	3.71126354687768e-32	7.48963867712211
3	48252751	48260674	ENSGALG00000038782	7	-	3.76365975381412e-32	-8.39005070682729
26	3747287	3759758	ENSGALG00000021656	7	-	5.12372262894084e-32	-4.82419435117492
5	53126300	53282964	ENSGALG00000011811	6	-	5.84299743205757e-32	15.2247399500489
2	102167926	102216560	ENSGALG00000014860	7	+	6.77992770595072e-32	7.56444321829589
24	5401363	5404954	ENSGALG00000032260	7	+	7.08722699829428e-32	-5.26357317210834
21	5721336	5736802	ENSGALG00000004662	7	-	8.57498664235382e-32	-5.27859480702421
6	11459152	11459905	ENSGALG00000041459	6	-	9.56251978747972e-32	-7.46800111237072
1	114486907	115483002	ENSGALG00000016281	4	+	1.01087794977658e-31	13.2404025662534
2	130564106	130592497	ENSGALG00000039011	7	-	1.01862077654475e-31	12.1968378216822
6	4436645	4453363	ENSGALG00000002479	5	+	1.39825587311573e-31	19.5961218557038
AADN04000849.1	34598	38345	ENSGALG00000032385	6	-	1.43134125070482e-31	7.75767137333251
17	1003901	1006332	ENSGALG00000040644	6	-	1.52393852352959e-31	7.9083692634535
3	61930600	61938188	ENSGALG00000014873	5	-	1.7495967416846e-31	7.34413584126475
1	109708830	109726598	ENSGALG00000016196	5	-	1.78735855954952e-31	14.8616144779386
1	36640690	36854570	ENSGALG00000010200	6	+	1.92991933672938e-31	14.1008163967412
9	1052565	1088975	ENSGALG00000036327	6	-	2.08173338049236e-31	9.65468863513769
2	59096906	59098672	ENSGALG00000036497	7	-	2.484458356891e-31	-7.78812291456363
8	5154110	5168109	ENSGALG00000040730	4	+	2.55020749222945e-31	13.5122854427662
1	74319820	74458552	ENSGALG00000017272	5	-	3.46218011015473e-31	10.7489946640222
Z	81647823	81653051	ENSGALG00000005423	7	-	3.47051863233369e-31	6.86448776282974
1	6275963	6292436	ENSGALG00000003674	7	+	3.74533708386567e-31	8.61990700422478
1	48146440	48147882	ENSGALG00000032933	7	-	4.72950624318618e-31	-5.72084190049965
3	88712830	88719837	ENSGALG00000016322	7	+	5.19096869019939e-31	10.5681810370005
1	6315848	6327450	ENSGALG00000013967	7	-	6.48927450955331e-31	6.83393356854705
21	4905598	4907952	ENSGALG00000031872	7	+	8.59075052114342e-31	7.64850703879768
19	9048009	9051562	ENSGALG00000039084	7	+	9.26433870352116e-31	-5.48924874367801
3	14662072	14688684	ENSGALG00000008845	7	+	9.37170197450949e-31	10.0395515717796
1	99317065	99348561	ENSGALG00000015701	5	+	1.45936202560142e-30	7.73524521396882
14	12811776	12820369	ENSGALG00000033278	7	+	1.54767734438877e-30	-4.84320760276058
1	130158052	130170776	ENSGALG00000016724	7	-	1.73804774057796e-30	9.69640780973589
28	3339735	3346314	ENSGALG00000033234	7	-	1.73804774057796e-30	-5.21093649658963
KQ759480.1	69961	81613	ENSGALG00000039156	7	-	2.01114463957479e-30	-4.9346076253344
11	2182304	2183341	ENSGALG00000014616	5	-	2.19854290823617e-30	12.9067195992373
10	19886092	20028017	ENSGALG00000027501	5	-	2.35655103357036e-30	10.6830085323898
7	31413136	31428256	ENSGALG00000012377	5	+	2.78643689248409e-30	18.3412684558156
11	10125791	10150390	ENSGALG00000004814	6	-	2.94089393596839e-30	7.46654391957218
2	34592365	34683688	ENSGALG00000011248	7	+	3.80496245568585e-30	-4.77116876902358
4	46742442	46743346	ENSGALG00000011190	7	-	4.15724246912797e-30	-6.21722654698921
6	22028325	22034788	ENSGALG00000007090	5	+	4.59626864508516e-30	6.8617757045932
2	102742274	102763289	ENSGALG00000014938	4	-	6.89055778776869e-30	13.3764880773934
4	2335564	2353557	ENSGALG00000005553	7	-	7.16356918398485e-30	7.71768064429793
28	4944767	4948239	ENSGALG00000004252	7	+	7.2951912334211e-30	-4.76281935506684
21	2563199	2570115	ENSGALG00000001894	7	-	7.60499218076993e-30	-5.98281341470853
3	49187154	49301908	ENSGALG00000012973	4	+	7.91896018488744e-30	13.633157573701
20	5046399	5076441	ENSGALG00000003750	7	+	8.56394325422053e-30	-4.98366152479196
1	91604243	91650623	ENSGALG00000015441	7	+	9.40693499202991e-30	-5.01030610314702
4	50231350	50232022	ENSGALG00000027872	6	-	1.27097395149086e-29	7.7823049645823
20	11763682	11771405	ENSGALG00000007636	5	-	1.36137652457703e-29	7.98088948478309
4	69722649	69738298	ENSGALG00000041663	5	-	1.36701714147751e-29	13.2757248321344
9	22249789	22281434	ENSGALG00000009553	7	-	1.54521889612668e-29	-4.52391711890083
2	55831577	55833903	ENSGALG00000038375	6	+	1.84859031558852e-29	6.91296511495681
Z	65006349	65073206	ENSGALG00000015551	7	+	1.97002367854671e-29	-6.74814913968048
25	1267433	1272776	ENSGALG00000006229	7	-	2.10798087853288e-29	-4.51591887348833
12	12750102	13123099	ENSGALG00000007177	6	+	2.19743351742327e-29	7.72554374187681
19	4836674	4867667	ENSGALG00000002397	7	-	2.32614085640093e-29	11.3256836449029
1	133908616	133921948	ENSGALG00000030526	6	+	2.36901628260622e-29	13.2583309964763
15	12646830	12649000	ENSGALG00000008317	5	-	2.38275659054986e-29	8.60664475376249
6	19866560	19867520	ENSGALG00000006670	4	-	2.65977757394128e-29	13.2668688494566
11	19110018	19123142	ENSGALG00000000608	6	+	3.07465957560429e-29	9.90295531402541
AADN04000931.1	9736	13063	ENSGALG00000037437	7	+	3.64985901431236e-29	-5.86885840696119
7	23382779	23435025	ENSGALG00000011469	5	-	3.83776078921338e-29	7.81385530575767
5	13150600	13199990	ENSGALG00000006454	4	-	4.76173233603721e-29	13.4970329157226
AADN04001138.1	18687	29209	ENSGALG00000034772	6	+	6.86465496703973e-29	9.28954152762785
1	49442474	49451655	ENSGALG00000011894	7	+	7.03679695589617e-29	11.6697180097758
26	2634609	2641479	ENSGALG00000023953	7	+	8.06700089265686e-29	12.4604628269138
19	9550888	9595390	ENSGALG00000033885	7	+	8.65112086604484e-29	-5.08202621284727
19	9057634	9058939	ENSGALG00000005594	6	+	1.12167637840587e-28	-7.71569794567526
2	134923026	135090061	ENSGALG00000031700	7	-	2.06526602689973e-28	-5.46237192460259
7	20231962	20298979	ENSGALG00000020703	4	+	2.09057853671498e-28	8.88441316833576
13	10554708	10564671	ENSGALG00000031496	6	+	2.14280655291745e-28	15.4793176775475
Z	8328608	8349153	ENSGALG00000005848	4	+	2.15206327369786e-28	13.7411488049869
5	56470544	56487623	ENSGALG00000012200	7	+	2.30435853607089e-28	6.32757151719179
12	2737320	2782930	ENSGALG00000003720	7	-	2.54051149315634e-28	-5.35562782354546
14	15017285	15034742	ENSGALG00000041298	7	+	2.72785748063514e-28	-5.35293781940533
28	874866	875414	ENSGALG00000024398	7	-	2.78919165261491e-28	-5.20682825666727
3	98314007	98334982	ENSGALG00000016457	7	+	2.78919165261491e-28	-4.60031452897362
11	3672298	3735390	ENSGALG00000003560	4	-	2.80728980237992e-28	13.8893282328435
6	4394066	4405386	ENSGALG00000002421	7	-	2.86093305295162e-28	6.08834241065045
12	1457144	1461369	ENSGALG00000038951	7	-	2.88708191615924e-28	-5.26903868830024
AADN04015486.1	3985	5511	ENSGALG00000038131	7	-	2.98777313122776e-28	-6.02358990162503
2	66518736	66541167	ENSGALG00000029659	7	-	3.57850204276157e-28	6.47992855107112
1	185798253	185812845	ENSGALG00000028629	4	+	3.59627074685146e-28	13.725346328955
12	16432432	16463366	ENSGALG00000033025	7	-	3.82100758180085e-28	-6.09949460465446
15	10972570	10982701	ENSGALG00000008040	6	+	4.11024423657821e-28	8.75468080467546
7	27566418	28008798	ENSGALG00000011744	7	+	4.16822792275222e-28	7.00004038999515
10	12822292	12826841	ENSGALG00000023395	7	+	4.4416523107592e-28	8.15631090249191
9	1263546	1272258	ENSGALG00000001780	7	+	4.58998029625976e-28	7.3569998304023
3	18335177	18357448	ENSGALG00000009450	7	+	4.59668907261976e-28	-5.50029155284093
26	228878	232398	ENSGALG00000038902	7	-	4.85505328732386e-28	-4.39775981883127
5	11572158	11662366	ENSGALG00000029679	5	-	5.25135792013802e-28	6.10452731481792
1	78077449	78225862	ENSGALG00000014754	7	-	5.47712491395057e-28	-4.98755896450966
3	105498871	105511445	ENSGALG00000016564	7	+	5.66983476138928e-28	-4.50530265947165
19	264593	266693	ENSGALG00000041927	7	-	6.99210896432658e-28	5.88196688537877
1	133879806	133899318	ENSGALG00000043044	7	+	7.13433294097644e-28	10.1452788623362
23	203465	205360	ENSGALG00000041611	7	-	7.21341064722424e-28	-5.54024081118059
2	106423070	106443930	ENSGALG00000015142	6	+	9.32991204168805e-28	7.61546153738386
6	17548026	17561317	ENSGALG00000030677	7	+	1.04871270847117e-27	6.17224565304914
12	7220509	7234050	ENSGALG00000005363	7	-	1.09276173701171e-27	7.00844294057799
13	2037708	2061000	ENSGALG00000002553	7	+	1.09670265737535e-27	6.23026444914248
25	1715511	1720796	ENSGALG00000036125	5	-	1.14487311499151e-27	8.30804497436312
21	2344812	2345856	ENSGALG00000001701	7	-	1.43933527609e-27	-4.93608036102872
7	17740116	17781565	ENSGALG00000042330	6	+	1.45934129953249e-27	7.21473905779839
10	13033322	13040620	ENSGALG00000006702	7	+	1.56171640036557e-27	8.26791720908903
3	54750135	54761225	ENSGALG00000013861	7	-	1.5796332472105e-27	-6.61385603917034
4	61746760	61759707	ENSGALG00000013535	7	+	1.64613880649337e-27	7.68385867383352
22	2886808	2893328	ENSGALG00000034344	7	+	1.68073201252716e-27	-4.65229169427426
3	80736606	80807004	ENSGALG00000015898	4	-	1.78844471459274e-27	13.6526842495226
AADN04001799.1	20	21602	ENSGALG00000030075	6	-	2.01260446254023e-27	9.02687617160126
19	5925696	5928564	ENSGALG00000026392	4	+	2.46124045027594e-27	13.6575108939446
18	4707607	4717561	ENSGALG00000002234	7	+	2.80419901969151e-27	-4.45422251094665
17	1973051	1997148	ENSGALG00000008844	7	-	2.85545145273016e-27	6.88701659457215
3	25286248	25301540	ENSGALG00000009955	4	-	3.0686098820894e-27	13.8011701574984
13	3949131	3951294	ENSGALG00000002105	7	-	3.10524644345095e-27	-6.7253262208333
9	22539911	22550592	ENSGALG00000009594	6	+	3.14263344243198e-27	7.54564583841615
5	26297610	26324557	ENSGALG00000009315	7	-	3.16012815131605e-27	6.28513320214697
33	1607019	1608482	ENSGALG00000041909	6	-	3.32621654781209e-27	7.54864139411452
1	172457843	172472421	ENSGALG00000032028	5	-	3.47693246222989e-27	6.85713623440501
Z	65959645	65980352	ENSGALG00000023083	7	-	3.52060742341889e-27	6.86832949011502
2	127477269	127534478	ENSGALG00000031424	7	+	3.58913241034561e-27	11.3074678012102
AADN04004930.1	10272	14202	ENSGALG00000034517	4	-	3.67564758405698e-27	13.4255118239256
17	6155899	6158531	ENSGALG00000023709	7	+	3.91692741594444e-27	-5.7981435238269
14	5132125	5136038	ENSGALG00000005046	7	-	4.09062850082281e-27	7.36737729153902
21	237399	240168	ENSGALG00000000535	7	+	4.16987517025791e-27	-4.48868147678573
3	105459700	105478146	ENSGALG00000016560	7	+	4.25708558044675e-27	5.5202255305394
7	32809166	32861788	ENSGALG00000012418	5	+	5.02509792021303e-27	6.92779802122874
19	169274	184322	ENSGALG00000034960	6	-	5.34229345144265e-27	6.78698554585854
15	9150581	9164971	ENSGALG00000006968	5	-	5.63558437399618e-27	13.7235086605601
3	15825415	15830701	ENSGALG00000008660	7	+	5.7498082924253e-27	-4.94965378916131
9	23545583	23550965	ENSGALG00000010364	7	-	6.19619481806123e-27	6.7633333457623
8	4260455	4264048	ENSGALG00000002960	7	+	7.52637446800447e-27	11.0641107811824
13	16006865	16064664	ENSGALG00000006480	7	-	7.80683545084221e-27	-5.41138886539182
8	21941122	21949791	ENSGALG00000020688	7	+	8.52382595219856e-27	6.32336785200208
3	24178578	24209441	ENSGALG00000009926	5	-	1.05614095162582e-26	7.55208504225152
5	52051669	52053242	ENSGALG00000027407	7	-	1.08915967186148e-26	-6.16581744336166
5	960108	967796	ENSGALG00000032239	7	+	1.36293335953631e-26	9.4225223950529
4	8780388	8946013	ENSGALG00000007028	7	-	1.55806745724826e-26	-4.47414094820219
22	4711546	4713024	ENSGALG00000042227	7	-	1.60920975602118e-26	-5.43381625561475
2	31211303	31318381	ENSGALG00000010961	7	-	1.89582605851104e-26	-5.24946977586008
3	21313969	21357168	ENSGALG00000009791	7	-	1.94530020648878e-26	5.84009982598816
1	145335207	145407071	ENSGALG00000016890	6	-	2.21061980816396e-26	8.0443226853582
11	6648794	6702833	ENSGALG00000003837	7	-	2.63368942004515e-26	-4.91189604647241
2	136894049	137014125	ENSGALG00000037675	5	+	2.8170125650448e-26	13.1493534036744
4	89251923	89258225	ENSGALG00000016001	4	-	2.94915041026155e-26	13.5487539189212
1	83995535	83999551	ENSGALG00000015235	7	+	3.10938350947322e-26	-4.75831918570156
5	1910716	1996488	ENSGALG00000003999	6	+	3.40225283374821e-26	8.29099030717574
12	13758521	13821336	ENSGALG00000041750	4	-	3.96030406180708e-26	13.6788550058201
AADN04009533.1	6351	9238	ENSGALG00000035571	4	+	4.30654886496111e-26	13.2041479327169
10	5449520	5483094	ENSGALG00000003802	7	+	4.68390065484468e-26	-5.83402839985481
1	111228640	111277522	ENSGALG00000032836	4	+	4.72689581785031e-26	13.8166528074286
7	13461799	13465952	ENSGALG00000008666	7	-	4.7572199778567e-26	-5.48878048536453
17	3107318	3120947	ENSGALG00000007121	7	-	4.89051301995108e-26	-6.27213079607985
3	52365942	52372134	ENSGALG00000013747	7	+	5.10016838809732e-26	-6.15521387932025
AADN04014078.1	60	4192	ENSGALG00000042162	3	-	5.21905063840588e-26	-10.5209051842935
15	1064141	1189296	ENSGALG00000043373	7	-	5.22299635169508e-26	5.37831224283049
7	28023105	28064027	ENSGALG00000029766	7	-	5.66267053345617e-26	6.97841853765614
8	16377600	16398255	ENSGALG00000038776	7	+	5.70835921399024e-26	7.92444673114957
14	5192893	5196760	ENSGALG00000005094	7	-	5.76533161320599e-26	-4.28202045997387
8	21558801	21562690	ENSGALG00000010343	4	+	5.81776164623358e-26	13.45712490632
23	1837227	1839682	ENSGALG00000000887	7	-	5.82995680339622e-26	5.78444834130636
1	109426132	109450584	ENSGALG00000016173	7	+	5.97477483433646e-26	-4.63252120885678
1	62436029	62495064	ENSGALG00000033471	7	+	6.3666053460944e-26	6.04551063366296
8	7408661	7414693	ENSGALG00000004591	7	+	6.4303981019949e-26	10.8817920603826
Z	18254056	18507779	ENSGALG00000014727	7	-	6.70212664373776e-26	-5.4175230385211
2	4075461	4084282	ENSGALG00000005644	7	+	6.84711580213691e-26	-4.77499626461562
15	7973415	7978033	ENSGALG00000021139	7	-	6.94925903908207e-26	-5.88693459598304
6	10545928	10560197	ENSGALG00000003935	7	-	7.11688183424149e-26	5.42155918514009
27	5271009	5279941	ENSGALG00000003354	3	-	8.31603070905992e-26	-7.63093999154377
1	185861461	185870861	ENSGALG00000017219	7	-	8.51798615812753e-26	5.95770325213538
3	88727099	88737893	ENSGALG00000016324	7	+	8.84532373624222e-26	5.78600953405802
2	50747739	50762675	ENSGALG00000034616	4	-	9.04712536839257e-26	13.3860419472941
27	1793525	1797961	ENSGALG00000000251	7	-	9.27972273900651e-26	-5.00070108308318
5	17729747	17800632	ENSGALG00000041808	5	+	9.27972273900651e-26	11.7316183982819
5	30675310	30714811	ENSGALG00000009740	7	+	9.52869495676765e-26	-4.37659446243211
Z	37963279	37978569	ENSGALG00000015180	7	+	9.87809265823604e-26	10.7979681317041
4	86242514	86353778	ENSGALG00000038559	7	-	1.00163704683134e-25	-5.08962590333369
33	1556562	1565854	ENSGALG00000037929	7	+	1.23726221138298e-25	-4.5193611197369
27	3628877	3630605	ENSGALG00000033683	7	+	1.4875380253449e-25	5.58298942328423
3	22293469	22309604	ENSGALG00000009864	7	-	1.49184174467697e-25	-4.86942132116003
1	128532173	128549286	ENSGALG00000016654	4	+	1.62088936571992e-25	13.3707470204538
26	357268	366141	ENSGALG00000036093	7	-	2.10305074424489e-25	-4.28050200297333
7	584128	896831	ENSGALG00000035584	6	-	2.39676499808331e-25	7.68967141389583
2	102935683	102951602	ENSGALG00000014976	4	+	2.59024129444335e-25	13.4337704610525
2	78594025	78601524	ENSGALG00000013033	4	+	3.63907613749203e-25	12.5174210616754
Z	27065747	27123410	ENSGALG00000010187	5	+	3.71046642539526e-25	7.29845385104803
12	10499368	10520263	ENSGALG00000034289	7	-	3.93760741194485e-25	7.48314131485544
3	28773126	28796654	ENSGALG00000010051	7	+	4.01675943986098e-25	7.7746818873343
22	1423300	1444213	ENSGALG00000032856	5	+	4.50514830199954e-25	13.323288181728
4	35356332	35477008	ENSGALG00000010371	7	-	4.80572714557877e-25	5.9777436309911
20	2376244	2489922	ENSGALG00000003106	7	-	5.20677994666479e-25	-5.60661841201863
7	6723052	6744124	ENSGALG00000005974	6	+	5.24027196453706e-25	7.89464023162851
Z	10584478	10596987	ENSGALG00000003432	4	-	5.28449993420385e-25	13.2669241743966
20	3793903	3799772	ENSGALG00000003537	4	-	5.50380846772485e-25	13.5628196041532
AADN04005097.1	20	8444	ENSGALG00000033898	7	+	5.78502533610582e-25	-4.80542846757071
4	74158333	74159793	ENSGALG00000018557	6	-	6.3449030620197e-25	7.11595700166335
5	16094707	16111802	ENSGALG00000039221	7	-	6.58725158400289e-25	-4.2984446910174
1	51010582	51013540	ENSGALG00000012277	7	-	7.32951561437117e-25	-4.26333133843923
4	11210630	11219813	ENSGALG00000007466	7	+	7.55214297515466e-25	6.50223286519527
6	5106028	5111216	ENSGALG00000021231	7	+	8.10390268267525e-25	5.72709743769658
2	42493147	42514529	ENSGALG00000034586	4	-	8.29069341822054e-25	13.085369097672
13	17116762	17118682	ENSGALG00000040802	7	+	9.49938592502098e-25	-7.39879510650685
5	40913515	40968803	ENSGALG00000010579	7	-	1.02931275605596e-24	7.0774536500602
11	15629427	15636795	ENSGALG00000032679	7	-	1.0296372441365e-24	5.18774212141365
7	20140770	20213740	ENSGALG00000011068	5	+	1.18505144205262e-24	5.75807515350927
3	24875244	24897060	ENSGALG00000042293	4	-	1.32690071892347e-24	13.3011269150622
3	96269601	96271725	ENSGALG00000035016	7	+	1.52208640067036e-24	-4.5178880079991
5	13774856	13783200	ENSGALG00000035282	5	+	1.53958698229863e-24	7.17290586214402
33	646831	664492	ENSGALG00000033510	7	+	1.56464319713403e-24	7.99136923287061
16	128569	133685	ENSGALG00000026396	6	+	1.82249176548248e-24	7.97665342899133
2	139845724	139849615	ENSGALG00000033631	7	+	1.86348824755942e-24	-5.94393677975315
17	1125508	1130778	ENSGALG00000030255	5	-	2.13258105632896e-24	20.5042507906952
2	49271078	49301464	ENSGALG00000031978	7	-	2.28250616787646e-24	-4.54719501127328
3	107785814	107811652	ENSGALG00000016662	4	+	2.67881193298705e-24	13.0358210428921
1	77392526	77399415	ENSGALG00000014659	7	-	2.80170026112222e-24	8.60515091550413
3	2035831	2069776	ENSGALG00000007845	7	+	3.0857016776835e-24	-4.54910671707464
9	23993438	24010099	ENSGALG00000030773	7	+	3.48833555128085e-24	9.58340854635835
5	45979329	45995515	ENSGALG00000030719	4	-	3.50630377633698e-24	13.0219420695587
3	25301970	25313889	ENSGALG00000009958	4	+	3.53591469020876e-24	13.561190911278
2	55779637	55828976	ENSGALG00000042784	7	+	3.86683419413036e-24	6.72214680563256
4	10991216	10993740	ENSGALG00000007311	4	+	3.98405479819679e-24	13.4409837793596
4	64904549	64998990	ENSGALG00000013715	6	+	4.04516246647465e-24	10.0314953632973
1	195208569	195215425	ENSGALG00000011214	6	+	4.45516773697923e-24	6.89992957474443
3	104943108	104952013	ENSGALG00000042543	5	-	4.77942289402371e-24	6.61737380518531
22	4604749	4606473	ENSGALG00000041161	4	+	5.91286435880634e-24	8.83690596705806
3	97207232	97215296	ENSGALG00000016444	7	-	6.3068203433735e-24	-5.06200304459673
1	15740824	15899595	ENSGALG00000043355	5	-	6.42525513471594e-24	6.96899652933927
5	1630026	1636724	ENSGALG00000004106	7	+	6.71235036323457e-24	5.31594760953198
27	4891170	4899901	ENSGALG00000035733	7	-	6.9237045309759e-24	-4.4361195397757
1	77379602	77388708	ENSGALG00000014603	7	+	7.63863445173316e-24	10.4853322965607
27	5538067	5543804	ENSGALG00000002818	7	-	7.7169436610634e-24	4.95438521530469
15	5458324	5469803	ENSGALG00000003863	7	+	7.97355251213565e-24	-4.37421298056515
8	25774674	25817343	ENSGALG00000010818	7	-	8.09526884552609e-24	7.22708086476321
1	138904302	139053712	ENSGALG00000016843	7	+	8.83739350252152e-24	5.62708125170392
27	181408	221892	ENSGALG00000036395	7	-	9.70943366957187e-24	-4.82779333272091
26	3140220	3141106	ENSGALG00000023933	6	+	9.97845583353967e-24	6.43982221263936
6	16201310	16215922	ENSGALG00000005299	7	-	1.03345196543654e-23	5.61372243240255
3	13514075	13530910	ENSGALG00000009020	6	+	1.03999433834627e-23	6.88115322965539
1	22867945	22895501	ENSGALG00000008953	5	+	1.06543822679411e-23	5.44391974491503
5	24438648	24440766	ENSGALG00000027874	7	+	1.29973400060139e-23	9.94106100194385
1	195016710	195176210	ENSGALG00000034967	7	-	1.54431772285159e-23	7.43164748060268
25	2806614	2815037	ENSGALG00000000920	7	+	1.6451358374214e-23	6.84545261267696
9	11508787	11558301	ENSGALG00000006783	7	-	1.74125139111831e-23	5.33533827956126
1	48193600	48194213	ENSGALG00000032645	7	-	1.83221698727234e-23	-4.84831186317972
2	43317610	43328122	ENSGALG00000033171	7	-	1.90164751034301e-23	-5.2056267561868
26	3166484	3173112	ENSGALG00000001405	7	-	1.90612469530087e-23	5.79344886974019
11	18614454	18616321	ENSGALG00000026945	5	-	2.04213535823063e-23	6.57320197714583
7	6764394	6790429	ENSGALG00000039216	6	+	2.33274195961005e-23	6.14621184483042
2	334257	354260	ENSGALG00000036190	4	-	2.36805465956116e-23	12.8277662364947
2	37403148	37554300	ENSGALG00000011294	4	-	2.38112508214396e-23	12.8060385029529
8	6631528	6642933	ENSGALG00000004424	6	+	2.77328992159026e-23	6.59873533733977
10	12641936	12663041	ENSGALG00000006516	7	+	2.89151809026149e-23	5.25922710417411
9	19651403	19784548	ENSGALG00000009298	7	+	3.33376403880799e-23	-4.21076397445858
3	106289858	106341933	ENSGALG00000042308	7	+	3.34385156659021e-23	7.29405508219081
1	51255995	51257906	ENSGALG00000038556	4	-	3.55204212300287e-23	13.1227096271874
3	50228501	50262908	ENSGALG00000013625	7	-	3.64299881474085e-23	-5.98096865167854
2	117864953	118036791	ENSGALG00000031693	5	+	3.72565227308623e-23	13.4529865689498
3	63018383	63155719	ENSGALG00000014892	7	+	4.03599561027629e-23	-4.33420536474895
4	2970092	3014550	ENSGALG00000005930	7	+	4.49384390833324e-23	6.06326528819611
21	1025569	1224055	ENSGALG00000036728	7	-	4.71406077182998e-23	-6.55048205142468
17	8222164	8229069	ENSGALG00000023517	7	+	4.75907012251727e-23	5.46732394422576
Z	28030126	28068146	ENSGALG00000015053	7	-	4.77855900662898e-23	8.37760561677836
2	112551163	112729160	ENSGALG00000039102	7	-	5.14532520704087e-23	-5.99429541420158
3	81841280	82100026	ENSGALG00000037249	7	-	5.16572804330114e-23	-6.0761034515689
11	3355581	3399130	ENSGALG00000003374	5	+	5.37889322358088e-23	9.88205278494964
8	26451074	26452782	ENSGALG00000010870	7	-	5.43194638557614e-23	-7.04256030397035
14	7732654	7756484	ENSGALG00000038152	7	-	5.46926234333375e-23	5.68760913384485
11	1224062	1227271	ENSGALG00000001824	7	+	7.01425848094071e-23	5.8404535210259
9	19337257	19352711	ENSGALG00000009170	7	+	7.16756334586103e-23	4.72223272464971
2	84891046	85044337	ENSGALG00000022909	6	-	7.22868888874041e-23	7.32182562879153
4	85646198	85718267	ENSGALG00000035496	4	-	7.43653138530487e-23	13.0165599781782
1	51220222	51226301	ENSGALG00000012422	7	-	7.86486550779597e-23	-4.53980729090177
4	2154808	2178532	ENSGALG00000005077	6	-	8.11690856530614e-23	8.36011465981798
AADN04001766.1	5880	7358	ENSGALG00000031694	7	+	8.57976963471301e-23	-4.55481790339256
27	254321	488075	ENSGALG00000043654	7	-	8.87617208411855e-23	-5.3883478065477
24	4340888	4341889	ENSGALG00000006812	7	-	8.95520830455209e-23	8.34829876193076
15	6586384	6588382	ENSGALG00000039609	7	-	9.28494426971854e-23	-3.95194232604141
AADN04001162.1	20357	24472	ENSGALG00000043610	6	-	9.62669284026842e-23	6.79301851565298
8	19730042	19741073	ENSGALG00000009957	4	+	1.05379365894032e-22	12.9139369621888
24	5110447	5112102	ENSGALG00000007114	7	-	1.06956270458424e-22	9.26281664287594
1	168798623	168800479	ENSGALG00000016998	7	-	1.11045414903194e-22	-4.21917189379762
28	3241766	3243886	ENSGALG00000015192	7	-	1.22649718780361e-22	-4.8212647125817
8	14182288	14191786	ENSGALG00000043650	7	+	1.22649718780361e-22	-5.68825512337247
4	61488305	61532397	ENSGALG00000013427	4	-	1.24802201174268e-22	13.0750312865102
21	604019	610916	ENSGALG00000000652	7	+	1.27160724424174e-22	-4.05591570053688
9	23665061	23668072	ENSGALG00000040561	7	+	1.5123290264853e-22	-4.58592604623057
2	56746641	56868269	ENSGALG00000042534	7	-	1.59985968136734e-22	-5.19809552428259
12	2456732	2460894	ENSGALG00000002722	7	+	1.59988552080655e-22	5.24860032560635
KQ759505.1	384197	464577	ENSGALG00000037088	6	-	1.66021830734089e-22	9.92460431139021
23	5140462	5158527	ENSGALG00000000466	7	-	1.69664895646645e-22	-4.39055348122345
1	45669440	45677498	ENSGALG00000011414	7	+	1.77404668167655e-22	5.17176704518569
5	16777262	16794363	ENSGALG00000007178	6	+	2.3213470402942e-22	12.2147579411596
2	19823099	19830837	ENSGALG00000008677	7	-	2.36196137956338e-22	-6.52094517453584
KQ759485.1	6320	10869	ENSGALG00000042386	4	-	2.47737990617818e-22	12.8143025151723
11	2033490	2038419	ENSGALG00000042895	7	-	2.74170005461584e-22	5.33897425438221
7	7944894	7982542	ENSGALG00000033087	7	-	2.83690315767691e-22	-4.01041688434646
18	10484776	10489406	ENSGALG00000019757	5	-	2.90649307507176e-22	13.6233320963474
7	14373276	14404802	ENSGALG00000041577	7	-	2.94997145355104e-22	-5.04496119283633
13	1027564	1056195	ENSGALG00000000884	4	+	2.95759612471211e-22	12.9855837516704
10	15840849	15846453	ENSGALG00000007000	4	+	3.11644430710863e-22	12.7721329158236
2	1115115	1133998	ENSGALG00000005209	6	+	3.20771266002361e-22	7.27363098785981
18	4204458	4249189	ENSGALG00000001740	7	-	3.47323966777861e-22	-4.10992330224421
25	1286061	1293307	ENSGALG00000040002	7	-	3.96446811747219e-22	-5.52441379269903
AADN04017002.1	20	4663	ENSGALG00000043742	6	+	3.99847705648569e-22	-6.04437363261834
5	8890832	8901438	ENSGALG00000005643	4	+	4.03413084053144e-22	12.6110570517291
25	1413153	1416803	ENSGALG00000026070	7	-	4.14110859353113e-22	-4.49805443678254
1	50333672	50345718	ENSGALG00000012056	7	-	4.56356401081073e-22	-4.25715527738636
3	3365541	3369041	ENSGALG00000030889	4	+	4.63771651978303e-22	12.8260751828311
1	99381866	99398599	ENSGALG00000028290	7	-	4.74576442225987e-22	-4.22012865020319
21	2702979	2766080	ENSGALG00000039193	5	-	5.70491012441233e-22	5.35084589800078
20	8211123	8221460	ENSGALG00000005352	4	-	5.98730176643761e-22	12.3456707068095
AADN04008983.1	1496	2072	ENSGALG00000038833	7	-	6.2638104459333e-22	-6.40010920021676
4	69427435	69428011	ENSGALG00000014277	7	-	6.27886768591186e-22	-6.40011034336124
1	115734785	115768467	ENSGALG00000016285	7	-	6.8070754986258e-22	5.35434632778481
1	170322065	170351964	ENSGALG00000017021	6	-	7.00259007721381e-22	5.56417783934877
KQ759405.1	132051	139053	ENSGALG00000035718	7	+	7.02215634527966e-22	-4.99370799864847
4	49592535	49595831	ENSGALG00000011404	7	-	7.24601592914403e-22	-3.9449341497513
3	55230297	55350427	ENSGALG00000013900	7	+	7.73812722381023e-22	5.08980927905762
AADN04008201.1	549	9531	ENSGALG00000041807	7	-	7.77226275172822e-22	5.7533741350864
7	5782839	5795353	ENSGALG00000004140	7	+	7.99730894966542e-22	6.51767356408562
1	86647125	86769237	ENSGALG00000015351	7	-	8.72643922789928e-22	-5.07438238984952
5	24921250	24960510	ENSGALG00000008631	7	+	9.05779529277807e-22	4.81163010083709
KQ759484.1	88282	90322	ENSGALG00000032130	4	-	1.05437946418365e-21	12.4541762350025
5	39221345	39230404	ENSGALG00000010432	7	+	1.06284262875319e-21	5.63166799135574
2	9667073	9717822	ENSGALG00000006575	4	-	1.07791232255204e-21	12.6446320672665
27	2950470	2960895	ENSGALG00000000529	7	-	1.09994985240971e-21	-3.9971315031254
20	13926766	13928100	ENSGALG00000008014	7	-	1.24658553349717e-21	4.86463308197863
1	23467909	23513135	ENSGALG00000009029	7	+	1.32676337869447e-21	5.82501597630361
15	6136098	6150323	ENSGALG00000004598	4	+	1.50526407951746e-21	12.7070165832053
2	34089579	34100249	ENSGALG00000011216	7	+	1.55465925608255e-21	5.02275849130879
26	3945332	3952283	ENSGALG00000002170	4	+	1.69177839472632e-21	8.54803988550153
KQ759549.1	31895	39419	ENSGALG00000039257	7	-	1.7803121833223e-21	5.21284736324343
5	3605921	3668629	ENSGALG00000040834	7	-	1.90003438495941e-21	4.86529297323264
26	20953	32029	ENSGALG00000032190	7	+	2.09268706730372e-21	-5.7375593461991
5	26295525	26296764	ENSGALG00000038025	5	-	2.42870919084785e-21	12.4678621475124
9	16350055	16354532	ENSGALG00000032526	7	-	2.42870919084785e-21	-4.44195273604595
13	1242063	1393985	ENSGALG00000033641	4	-	2.69910831636502e-21	12.4859269706149
28	3443527	3445707	ENSGALG00000045684	7	-	2.77324110752363e-21	4.83393690307508
1	50835751	50841816	ENSGALG00000034504	7	+	3.36595255386929e-21	9.7263335021289
Z	64052859	64068912	ENSGALG00000026757	7	+	3.66639947423925e-21	4.72535547512483
1	20490161	20663084	ENSGALG00000039861	7	-	3.76792511159986e-21	6.07858188314187
6	11616748	11620702	ENSGALG00000027835	7	-	3.8362254823834e-21	5.72732328837195
2	68075919	68093682	ENSGALG00000012882	7	+	3.85854257951437e-21	4.78075602223767
17	1407212	1416410	ENSGALG00000008932	7	-	4.49550408612397e-21	4.80432501555315
4	17864409	17939889	ENSGALG00000009098	7	-	4.77910771466547e-21	-4.04843097603158
4	46703046	46715192	ENSGALG00000011175	7	+	5.30023440886936e-21	5.70334924873942
22	4606605	4609137	ENSGALG00000042801	5	+	5.47891178151272e-21	7.49226241040349
10	9898755	9911145	ENSGALG00000030542	6	+	5.59031768411308e-21	7.7271953668796
19	6071444	6077958	ENSGALG00000032723	7	+	5.65542443435821e-21	-5.87731569933445
4	50544868	50705557	ENSGALG00000031105	6	+	5.66335409532178e-21	7.33871237210306
1	51158257	51162538	ENSGALG00000012312	6	-	5.68719268069336e-21	6.98482677226688
2	112384149	112391681	ENSGALG00000041222	5	-	5.97817617303685e-21	16.0308341530128
17	5959718	5970746	ENSGALG00000037443	7	-	6.15183560127885e-21	5.96055411332344
4	1232637	1238405	ENSGALG00000004367	7	+	6.40191423487836e-21	6.11879592930234
11	19057726	19063586	ENSGALG00000000521	4	+	6.46721309772865e-21	9.70825525440629
15	9165932	9168946	ENSGALG00000039342	7	+	6.50575860027513e-21	6.26984531335292
4	58526505	58553506	ENSGALG00000012196	7	-	6.64179041564715e-21	4.75428279022752
2	396848	398637	ENSGALG00000042642	6	+	6.78902663236979e-21	10.6269539892934
3	8095586	8106253	ENSGALG00000009052	7	-	6.93348803948537e-21	-6.14927635549701
1	76721271	76762823	ENSGALG00000038405	4	+	6.99291924176996e-21	12.8423108238199
3	28817331	29002390	ENSGALG00000010055	5	-	7.17929883643794e-21	6.99635523761905
22	3577507	3582835	ENSGALG00000013878	7	+	7.22504496562759e-21	5.10953493265692
10	17969755	17982264	ENSGALG00000007410	4	-	7.52004952734275e-21	12.6453537076891
17	7524632	7622902	ENSGALG00000002699	7	-	7.78485417507308e-21	4.80714022707441
2	136471844	136490798	ENSGALG00000033144	4	+	8.2071761054796e-21	12.6744452996682
3	29274505	29304143	ENSGALG00000034077	4	+	9.05839615622455e-21	12.9996593056197
8	25861604	25876875	ENSGALG00000044889	4	-	1.22707138970701e-20	12.6659461342321
3	31943329	31982582	ENSGALG00000010554	7	+	1.23654979441831e-20	5.4944928213648
20	8025227	8037317	ENSGALG00000005321	4	-	1.24518473240728e-20	12.186347461923
4	29472035	29493604	ENSGALG00000046580	5	-	1.41803928347729e-20	12.8078643727259
6	10819702	10821527	ENSGALG00000004167	7	+	1.46376383245102e-20	-6.72635350173016
3	18887189	18904622	ENSGALG00000026727	4	+	1.58714530141488e-20	12.6587787064937
13	9230033	9239581	ENSGALG00000002893	4	-	1.68560012427601e-20	12.8938977479135
3	39921767	39926303	ENSGALG00000025738	7	+	1.95572624427524e-20	5.44598247571453
4	11324986	11335529	ENSGALG00000007493	7	-	1.95572624427524e-20	4.6233971705234
4	78949519	79033938	ENSGALG00000014971	6	+	1.97703250956614e-20	7.1513908943326
Z	66024360	66036969	ENSGALG00000015663	7	+	2.03656568241581e-20	5.58194026311974
16	245787	249541	ENSGALG00000013101	2	-	2.03677687119245e-20	13.0976764706581
5	454588	479990	ENSGALG00000043025	7	-	2.1878194585306e-20	7.68038977097681
AADN04001110.1	722	11866	ENSGALG00000034566	7	-	2.23307168901016e-20	-6.12884982579469
Z	12839412	12850084	ENSGALG00000014824	7	+	2.23307168901016e-20	-5.96465387154421
1	48160102	48160539	ENSGALG00000042491	7	+	2.31097785736343e-20	-5.57861319043751
19	7210034	7215496	ENSGALG00000005093	7	+	2.39485513641278e-20	-3.83851276998333
11	11284090	11316649	ENSGALG00000034990	7	-	2.90634200655601e-20	8.10915992931924
4	70658677	70767342	ENSGALG00000041373	7	+	3.35744474703752e-20	-4.22042548247039
1	53427815	53497435	ENSGALG00000039595	7	-	3.37827278701717e-20	-4.88035882649928
AADN04000777.1	14110	16074	ENSGALG00000045156	7	+	3.47715186491617e-20	4.88485905431317
10	12816150	12818018	ENSGALG00000006534	6	+	3.508256001215e-20	12.662797244562
AADN04000990.1	9257	14113	ENSGALG00000031546	6	-	3.67692083287105e-20	6.29134783025088
24	5457625	5460103	ENSGALG00000007418	7	-	3.91800354626217e-20	-5.49924569258201
13	1458572	1480966	ENSGALG00000036310	7	+	4.24229614580288e-20	4.48222174166033
27	1556705	1562390	ENSGALG00000032658	7	+	4.25590082631638e-20	-4.28122078487229
12	588235	593708	ENSGALG00000001459	6	-	4.65836983598111e-20	7.8579906455047
4	14308086	14323430	ENSGALG00000008408	7	-	4.65836983598111e-20	-5.14405154398852
2	23601204	23640175	ENSGALG00000009641	7	+	4.75981527495511e-20	6.57231119920228
7	5854943	5863013	ENSGALG00000023761	4	-	4.97431553316851e-20	13.2975566126465
KQ759484.1	69693	77272	ENSGALG00000042422	4	-	5.05082270393159e-20	12.8172513881215
5	36783804	36884790	ENSGALG00000010117	4	-	5.32587288311657e-20	12.5562361718693
9	1549904	1715952	ENSGALG00000002155	7	-	5.43287163051955e-20	4.41053490624056
3	57349230	57352201	ENSGALG00000037402	5	+	5.49545212322372e-20	13.1252302491367
2	124898444	124909578	ENSGALG00000042840	7	+	5.50862624924945e-20	-4.13402051969471
Z	1846494	1875903	ENSGALG00000035927	7	+	5.72029000569262e-20	6.3722662285475
17	5421140	5429875	ENSGALG00000033039	6	+	5.93067605378823e-20	5.96102340769185
10	12108393	12149216	ENSGALG00000006388	7	-	6.27083375346728e-20	-4.17676379076257
26	2156418	2171476	ENSGALG00000000692	4	+	6.88382523644256e-20	13.0759177181703
AADN04008993.1	456	9108	ENSGALG00000037549	7	+	7.01764900113088e-20	-3.84721894114848
7	36495687	36500336	ENSGALG00000045427	4	+	7.39316651922883e-20	12.6587331632672
13	8649967	8651161	ENSGALG00000040035	7	-	8.43195115206061e-20	-4.42763111129271
1	38668217	38924294	ENSGALG00000010311	7	+	8.45554725168777e-20	-4.06603421929832
19	4142036	4148992	ENSGALG00000001876	4	-	1.06190805159654e-19	12.7006765295275
15	8488893	8502592	ENSGALG00000006627	7	-	1.1737029741908e-19	5.3546421277805
9	4590499	4601249	ENSGALG00000006453	7	-	1.24488144717932e-19	9.0113914771352
7	30913613	30916302	ENSGALG00000012357	7	-	1.24839942959795e-19	-6.42209192887473
5	52829867	52832920	ENSGALG00000033813	7	+	1.52231409103148e-19	-3.68157066616659
3	64213847	64259508	ENSGALG00000014979	4	+	1.56742637422153e-19	12.8988929491641
26	280211	292746	ENSGALG00000034347	7	+	1.60762135894144e-19	-5.00629480305289
10	14345760	14449031	ENSGALG00000006871	7	+	1.70547818706497e-19	-4.70503235332824
10	13862868	14132878	ENSGALG00000027704	7	-	1.82662234919354e-19	-3.72591469040519
1	16109135	16110123	ENSGALG00000046441	7	+	1.85649506176578e-19	-5.80153446640605
Z	18020073	18025386	ENSGALG00000014725	7	-	1.99966879970577e-19	-3.77232233147035
1	15350860	15434281	ENSGALG00000007098	7	+	2.01102926072073e-19	5.11728937515682
18	7794577	7821660	ENSGALG00000029610	7	-	2.07555827082751e-19	-3.99695856900211
5	54903804	54984749	ENSGALG00000012017	7	-	2.30917554404631e-19	5.18391606695268
2	445049	446477	ENSGALG00000045581	7	+	2.37962858435601e-19	-3.60995685783044
4	46380880	46407320	ENSGALG00000011124	7	-	3.1185498864907e-19	-3.79842801940211
1	48119793	48120174	ENSGALG00000036908	3	-	3.12348088247624e-19	-12.2932797734218
1	52686067	52693293	ENSGALG00000033632	4	-	3.40794427283299e-19	12.5178446873739
5	57721100	57721662	ENSGALG00000012229	7	-	3.43097670369218e-19	-4.18845513911758
1	183296517	183451526	ENSGALG00000017196	4	-	3.5372756437173e-19	12.5271461166409
1	83605464	83640498	ENSGALG00000029298	7	+	3.70639651632895e-19	6.97895044491024
4	1648207	1652365	ENSGALG00000032530	7	-	3.78990071043168e-19	-3.81498398408326
6	30062097	30218048	ENSGALG00000009403	6	+	4.12178784735509e-19	7.74012948962973
1	107802242	107815381	ENSGALG00000016059	7	+	4.25509160382576e-19	-4.74844247101895
1	98014808	98030786	ENSGALG00000015662	6	-	4.31160452667366e-19	7.64151442785876
1	6195949	6208354	ENSGALG00000006700	5	+	4.40813342847084e-19	6.85035520877039
5	32441310	32495180	ENSGALG00000009847	4	-	4.40813342847084e-19	12.5841521195437
27	1543194	1557476	ENSGALG00000032155	7	+	4.41052619854846e-19	-3.81326448733762
1	19165829	19169549	ENSGALG00000023576	7	-	5.23034454795693e-19	-3.7843992560113
7	32874819	33193628	ENSGALG00000012421	7	+	5.41532335449254e-19	-3.98780614636021
17	2952854	2958096	ENSGALG00000037031	7	-	5.43539986355264e-19	-4.73130571149734
1	133742879	133800008	ENSGALG00000016781	7	+	5.49076698780937e-19	4.42418288806897
33	296753	300101	ENSGALG00000034025	4	-	5.61287462252289e-19	12.7765661528858
18	3404609	3428181	ENSGALG00000001545	7	+	6.17416345368075e-19	6.32153712193942
4	86477614	86486827	ENSGALG00000027090	7	+	6.20428157918054e-19	-5.12074833244993
AADN04001659.1	7381	24051	ENSGALG00000033643	7	-	6.4357843287038e-19	6.01331225778119
3	99002477	99004421	ENSGALG00000016459	7	+	6.44890169796186e-19	5.35595098680505
11	15952490	15954761	ENSGALG00000005456	7	-	6.67001100722429e-19	5.14042156739638
8	29152908	29168321	ENSGALG00000011331	7	+	6.9404092643315e-19	4.94037394622877
5	37750947	37767273	ENSGALG00000010202	7	-	7.36774160826839e-19	4.66405308731634
2	118543323	118621765	ENSGALG00000035845	5	-	7.73655365062097e-19	5.79753247029854
1	137595068	137603553	ENSGALG00000016833	7	-	7.95039294215088e-19	7.36089065472698
11	11349972	11355598	ENSGALG00000005140	7	+	7.96460755841642e-19	-4.93455212021383
15	5643910	5656166	ENSGALG00000004254	7	+	7.96460755841642e-19	-4.76990517133585
33	514812	520397	ENSGALG00000037826	7	-	8.09905550156132e-19	-5.76287519445566
14	3530846	3889914	ENSGALG00000004420	7	+	8.38159154109395e-19	-4.09011484240809
2	46514677	46813840	ENSGALG00000035492	7	+	8.86597353688313e-19	-3.86953145527594
9	19373429	19382089	ENSGALG00000009179	7	+	9.76799755404366e-19	6.35559878345881
3	66133305	66170780	ENSGALG00000015022	7	+	1.0268792019141e-18	-3.67353701466355
7	26700263	26882259	ENSGALG00000011686	5	-	1.04756454859812e-18	11.9696369891
2	140681763	140794785	ENSGALG00000037618	7	-	1.06611559002096e-18	-3.50256053299384
5	16323166	16343974	ENSGALG00000020488	7	+	1.12220843407248e-18	5.52750751825877
1	143950956	143980171	ENSGALG00000022758	7	+	1.17412458827839e-18	4.91699357841526
1	35565046	35594362	ENSGALG00000009959	7	+	1.2069715894893e-18	8.34255373536137
27	5453197	5454993	ENSGALG00000024449	6	+	1.21342318413118e-18	6.12425076078543
14	4811825	4813672	ENSGALG00000004860	7	-	1.24622550693202e-18	5.36642733246183
7	10340587	10378955	ENSGALG00000008113	7	-	1.34744674538931e-18	-5.29295194753605
3	4482182	4522989	ENSGALG00000008701	7	+	1.36274445826344e-18	8.36170682375524
11	11293875	11304303	ENSGALG00000040558	6	-	1.42227221572582e-18	6.8531176262065
17	727124	730157	ENSGALG00000045916	7	+	1.51465006175197e-18	-5.31283218675694
8	27133820	27369637	ENSGALG00000010924	7	+	1.51822581363044e-18	4.46071731388823
3	104961748	104964410	ENSGALG00000040541	7	-	1.52794698387019e-18	4.1310014672593
27	4804725	4809720	ENSGALG00000035690	4	+	1.5342785076086e-18	12.4866190184741
7	5821820	5822738	ENSGALG00000030235	4	-	1.5419963464809e-18	11.2297401778928
23	4460809	4463692	ENSGALG00000002532	6	-	1.63885521615855e-18	12.3382350628622
4	77208279	77222604	ENSGALG00000014509	6	-	1.69229352602767e-18	8.12824999431227
2	11799037	11808009	ENSGALG00000033178	7	-	1.73784471736444e-18	-5.94646357665042
2	16798392	16935393	ENSGALG00000007721	7	+	1.87283408851652e-18	5.54224815097554
11	1103752	1106406	ENSGALG00000021451	7	-	1.90242342362776e-18	4.29719472440776
4	56457164	56560412	ENSGALG00000012015	7	+	2.03947274277652e-18	-4.07563835361967
15	11411292	11414048	ENSGALG00000008206	7	+	2.14228556389824e-18	-4.85726469225542
7	6580482	6603208	ENSGALG00000023742	4	+	2.16675062668577e-18	12.436283706149
AADN04001210.1	6887	29576	ENSGALG00000030038	7	+	2.18987815143632e-18	8.53823408581185
23	2765387	2809440	ENSGALG00000031440	6	+	2.24141367407421e-18	7.36660790324677
19	6084889	6123770	ENSGALG00000021572	7	-	2.25428223236294e-18	-4.61541649068235
27	4135526	4139811	ENSGALG00000027305	7	+	2.29347508509577e-18	-5.4089646763003
26	2475900	2484810	ENSGALG00000013356	7	+	2.41229478620586e-18	-4.03188630581799
17	8801958	8828360	ENSGALG00000001565	7	-	2.75195876123113e-18	7.85766999416635
1	49605384	49616465	ENSGALG00000011934	7	+	2.81828473523319e-18	4.07244068870334
12	11332372	11363615	ENSGALG00000006526	5	+	2.89972781020224e-18	6.71082090505879
3	109275575	109293110	ENSGALG00000016697	7	+	3.13445122915293e-18	4.50106401184855
1	144542278	144543954	ENSGALG00000022751	6	+	3.38366247998402e-18	-4.79315551500824
Z	66488488	66508364	ENSGALG00000015702	7	+	3.38776464289809e-18	5.6009759597302
5	9410535	9418217	ENSGALG00000005815	7	+	3.64473979648378e-18	4.91398795303947
14	6272206	6298019	ENSGALG00000005608	7	+	3.77119443451822e-18	7.04616940041366
3	52262287	52298460	ENSGALG00000013742	7	-	3.86602606099261e-18	-4.00530029577353
20	9221056	9223364	ENSGALG00000005849	7	-	4.10563035139742e-18	4.70285573631539
21	4668781	4672718	ENSGALG00000004005	7	-	4.17115086823646e-18	4.65406282535109
3	49318531	49488810	ENSGALG00000013505	7	-	4.35564721317031e-18	-4.27218643142198
3	52244484	52260999	ENSGALG00000013741	7	+	4.65583662968183e-18	-4.36582589432513
2	89674439	89694916	ENSGALG00000013568	7	-	4.71550390086366e-18	-5.94681866308692
14	1148770	1183417	ENSGALG00000003548	7	-	4.83116254632685e-18	5.37148504195266
3	17239078	17259481	ENSGALG00000009291	7	-	5.0149958597775e-18	4.63501899020787
24	3121833	3134300	ENSGALG00000006527	7	-	5.16497955357864e-18	-3.93073528156786
9	3538498	3564845	ENSGALG00000006680	6	-	5.52506542827306e-18	13.0877936798275
13	9052098	9054704	ENSGALG00000040360	7	-	5.53273384226161e-18	-5.60286156511516
1	56889137	56945866	ENSGALG00000012857	7	-	6.20402132594204e-18	6.43015571074078
24	3488614	3526611	ENSGALG00000006598	7	-	6.49511039576472e-18	6.14925888579017
11	589249	592073	ENSGALG00000001149	7	-	6.50451310759473e-18	-5.09168942015963
17	1938857	1947767	ENSGALG00000008865	7	+	6.86297477898892e-18	4.07997153145085
1	35053220	35057370	ENSGALG00000009903	6	-	6.93909951018597e-18	-7.69898818454303
14	12176495	12188297	ENSGALG00000026188	7	+	7.14044451490449e-18	4.37901438277217
5	37778731	37788095	ENSGALG00000010211	7	-	7.61121665091219e-18	4.76225458521386
24	5450665	5455569	ENSGALG00000007416	7	+	7.7483160406479e-18	-5.46992245865553
1	193148136	193175598	ENSGALG00000000681	7	+	7.80920929627515e-18	-3.78373628009479
17	5555049	5612657	ENSGALG00000004852	7	-	8.9188432387701e-18	6.92903891467906
4	18260154	18518991	ENSGALG00000009168	7	-	9.41496167401078e-18	-3.74532383670861
4	79926212	80010408	ENSGALG00000015528	7	-	9.65449947283575e-18	-4.91250695884074
8	14391622	14498728	ENSGALG00000006038	6	+	9.95606420433511e-18	12.5262732051754
23	5554872	5562608	ENSGALG00000003879	7	+	1.04754400422173e-17	4.59121561239109
26	1588452	1591609	ENSGALG00000028318	7	+	1.04754400422173e-17	-4.72772960838755
1	6734020	6745789	ENSGALG00000035636	7	-	1.10318090060094e-17	4.80044892961632
28	3195793	3199323	ENSGALG00000040182	7	-	1.13338817221929e-17	4.60809231646598
14	14657409	14659128	ENSGALG00000042810	6	+	1.1397958308247e-17	8.19245332693242
15	8155553	8165509	ENSGALG00000006344	7	+	1.17885088430886e-17	5.43210959344915
10	20127188	20157789	ENSGALG00000008341	7	-	1.21915657044084e-17	4.83055339654285
AADN04024479.1	20	2528	ENSGALG00000038170	4	-	1.23073125933139e-17	12.0469272222097
2	141942882	141963481	ENSGALG00000039264	7	-	1.23113177762557e-17	-5.43268236025254
1	48178032	48179113	ENSGALG00000027571	7	+	1.37608507215506e-17	-4.29361773666973
1	194570584	194572116	ENSGALG00000028273	7	+	1.49354924900008e-17	5.0374417455864
3	105527043	105535951	ENSGALG00000016567	7	+	1.63944221954697e-17	4.41970413053961
2	58140102	58147000	ENSGALG00000037811	4	-	1.70581742598564e-17	11.1555929984315
19	3659150	3670811	ENSGALG00000045366	5	+	1.74729010972062e-17	8.23386697314748
2	64734310	64763088	ENSGALG00000012790	7	-	1.74729010972062e-17	7.49812624511739
28	2945030	2960340	ENSGALG00000032469	7	+	1.76624792326902e-17	-4.2702162298179
2	1742702	1846900	ENSGALG00000005259	5	+	1.78411431920918e-17	12.0526042484743
8	2727673	2811111	ENSGALG00000041680	4	+	1.8275437104807e-17	12.2136573839074
4	46033810	46038931	ENSGALG00000010979	7	+	2.05911707155286e-17	5.88017034286072
4	55168617	55260528	ENSGALG00000011994	4	-	2.2505040388599e-17	12.2723907302397
AADN04005893.1	10385	12912	ENSGALG00000044669	4	-	2.27045965198671e-17	13.1593640635833
2	90550112	90554877	ENSGALG00000013632	7	-	2.42004845766298e-17	4.38734436107806
1	189111244	189150763	ENSGALG00000017248	7	-	2.66135944688547e-17	5.43506307979922
20	5758429	5766067	ENSGALG00000004498	4	+	2.70009104009279e-17	12.2676742346378
KQ759474.1	15341	20169	ENSGALG00000042095	4	+	2.87064537413759e-17	12.2310860886518
3	110271101	110291935	ENSGALG00000016710	7	-	2.94059880222982e-17	4.96898582966011
5	12644317	12649618	ENSGALG00000006358	5	+	3.061252342605e-17	6.31347804277015
5	16761006	16770528	ENSGALG00000007127	7	-	3.11362688532218e-17	9.35987342819469
7	27302563	27322244	ENSGALG00000011704	7	-	3.15835057120663e-17	4.58586270593995
26	4108744	4120177	ENSGALG00000002615	7	-	3.19390392061043e-17	-3.74905254815559
23	1796429	1803097	ENSGALG00000035721	7	-	3.2439331680211e-17	5.02625040184521
7	22427416	22435414	ENSGALG00000011347	5	+	3.29759236776607e-17	12.6231942091128
27	4678351	4696420	ENSGALG00000013481	7	-	3.58838637692056e-17	-4.25534029258059
3	7870259	7906818	ENSGALG00000020084	4	+	3.59516788001248e-17	13.5415202565199
1	122126013	122139309	ENSGALG00000016563	7	+	3.73274618129827e-17	4.28011024807098
1	14192966	14199186	ENSGALG00000029006	5	-	3.75224706681782e-17	6.82470240545526
9	5318652	5320744	ENSGALG00000020986	7	+	3.95193527941302e-17	-5.16567288149761
3	81742697	81768416	ENSGALG00000015916	7	+	4.02226970343066e-17	3.98041022346698
2	96775911	96776889	ENSGALG00000032087	7	-	4.36369321930465e-17	6.94230032717925
9	6763874	6794340	ENSGALG00000005283	7	-	4.46697924017749e-17	-3.75125198397129
3	88749074	88782026	ENSGALG00000016328	7	+	4.53008629174304e-17	6.16990545778706
18	4348910	4354952	ENSGALG00000001883	5	+	4.57308591992483e-17	11.9678808773468
15	5177207	5234249	ENSGALG00000003645	7	+	4.74015872930828e-17	-3.41528322639429
10	19160879	19163547	ENSGALG00000007979	7	-	4.81650862113161e-17	4.16569820708107
4	22123131	22155070	ENSGALG00000020251	7	+	5.08738700997008e-17	4.06960717503643
3	81088529	81188721	ENSGALG00000015908	5	+	5.11228371788229e-17	12.373866148881
4	22076848	22094248	ENSGALG00000009442	7	+	5.23774778531203e-17	5.39829474508264
11	18224586	18236644	ENSGALG00000005855	7	-	5.35720678240584e-17	4.64465580044306
AADN04007470.1	134	9448	ENSGALG00000033283	4	+	5.36870969512306e-17	10.5162858446447
Z	12151429	12180916	ENSGALG00000003747	5	+	5.51258959457396e-17	12.5776881747788
5	17890385	17910730	ENSGALG00000007700	7	+	5.96913072174926e-17	4.28888991741907
10	13979802	14002167	ENSGALG00000006840	7	-	6.46543186033711e-17	-4.73088006002043
1	48197195	48197722	ENSGALG00000040004	7	-	6.78217173014889e-17	-4.46616412808725
3	42235565	42347326	ENSGALG00000011329	7	-	6.84287399687895e-17	4.24867746271599
6	19364024	19372255	ENSGALG00000006421	5	-	7.04059011822977e-17	12.6023343904446
9	12490751	12507471	ENSGALG00000006855	7	-	7.24060835624883e-17	3.97901268731198
9	4375702	4380667	ENSGALG00000006543	7	+	7.25359830219271e-17	4.14583723251558
8	1190243	1208672	ENSGALG00000001938	7	-	7.30593624014584e-17	-3.79324018732301
28	4446786	4454984	ENSGALG00000002563	7	-	7.51489681273752e-17	-5.20945792823732
7	27099957	27295391	ENSGALG00000031244	5	-	7.7319405014956e-17	12.2792999918535
3	22909657	22981871	ENSGALG00000009896	7	-	8.46174162513579e-17	-3.413825215616
2	96850564	96865098	ENSGALG00000013886	7	-	9.04076940286064e-17	-4.05753707529805
4	2129526	2130582	ENSGALG00000027899	7	+	9.52370004617154e-17	-6.61797938479665
2	90472343	90506067	ENSGALG00000013624	7	+	9.78922040219518e-17	-3.81463639517858
14	7610018	7666669	ENSGALG00000006520	7	-	9.85623529707097e-17	8.39482805313223
20	8633022	8647973	ENSGALG00000028225	7	+	1.02273923962553e-16	4.92770283504296
19	7068140	7090477	ENSGALG00000005037	7	-	1.02996573769582e-16	-5.76488483640252
27	1738394	1740355	ENSGALG00000044230	7	-	1.08961691336093e-16	-3.60010682756988
14	3958383	4000740	ENSGALG00000004460	7	+	1.11192701449456e-16	-3.6374713080992
2	40330243	40335387	ENSGALG00000011474	7	-	1.12814828761697e-16	5.46603553053751
9	20620325	20625253	ENSGALG00000044933	7	+	1.13096391309216e-16	4.92214372110558
2	58072386	58131805	ENSGALG00000042454	5	+	1.2438563809344e-16	11.5858117977439
3	87685180	87738505	ENSGALG00000016293	4	+	1.25670984257477e-16	12.3517936223756
26	3155550	3164147	ENSGALG00000001373	7	+	1.29522708984057e-16	-3.61117192773584
Z	21646750	21656155	ENSGALG00000014786	7	+	1.3186420167655e-16	-3.42711711053938
1	51543104	51545997	ENSGALG00000040840	7	-	1.34869171150979e-16	3.96410373428344
3	104855588	104857946	ENSGALG00000016510	4	-	1.39532665000764e-16	12.5491521661462
2	6221208	6227096	ENSGALG00000023454	4	+	1.43401894873049e-16	12.0035504439556
7	28985283	28997158	ENSGALG00000028046	7	-	1.47680315396815e-16	5.38405388485186
6	32938445	33212336	ENSGALG00000042259	6	+	1.54591811421578e-16	6.45943126631366
22	284592	290447	ENSGALG00000000120	4	+	1.54932479623627e-16	12.4095151335021
Z	55703410	55706995	ENSGALG00000026928	6	-	1.56833365557727e-16	-5.92512871637466
7	5036415	5041363	ENSGALG00000021031	7	-	1.6540924562869e-16	-4.0607853267121
3	27650118	27715036	ENSGALG00000010043	7	+	1.65591478249123e-16	4.62070905789003
7	10227767	10237493	ENSGALG00000038440	7	+	1.67009339692709e-16	5.51687949410572
4	50344973	50350757	ENSGALG00000011551	7	-	1.7535372460575e-16	-3.94391937341264
Z	39184186	39254335	ENSGALG00000012575	7	-	1.76914318479142e-16	5.30511246806504
5	58190950	58203141	ENSGALG00000012374	5	+	1.78242958390069e-16	7.43436401525211
14	14424333	14439699	ENSGALG00000029827	4	-	1.90553824001711e-16	13.077734918173
1	88756398	88767807	ENSGALG00000015398	6	-	1.90553824001711e-16	-5.47125721565831
4	90146900	90170368	ENSGALG00000030602	7	-	1.91016349450609e-16	-3.40050088162352
24	6200314	6206582	ENSGALG00000032467	4	-	1.91910316295517e-16	12.495895481076
1	136964325	137134232	ENSGALG00000016817	7	+	2.1435911834916e-16	-4.28085367000493
4	35246045	35247365	ENSGALG00000045607	5	-	2.14371982253292e-16	-8.07794043458667
22	2490773	2496394	ENSGALG00000024085	4	+	2.37705869524427e-16	12.9330277449499
13	13057889	13059882	ENSGALG00000004521	7	-	2.56475848036481e-16	6.84589162984709
1	55806773	56041222	ENSGALG00000012791	7	-	2.56475848036481e-16	5.70353961089967
5	49931770	49957338	ENSGALG00000011389	7	+	2.81086152693283e-16	-4.01391043551476
11	1526056	1533303	ENSGALG00000002313	7	-	3.08970174471406e-16	4.44352906101077
17	7382515	7400151	ENSGALG00000033597	7	+	3.24488770524669e-16	3.9780004602074
14	4384126	4390002	ENSGALG00000032588	7	+	3.24663032135118e-16	-3.73519742844841
1	11182191	11218268	ENSGALG00000008439	7	-	3.30840387346265e-16	4.80626596894834
19	4765353	4766571	ENSGALG00000002329	7	+	3.67453450292132e-16	-4.83279134653801
18	3125374	3145730	ENSGALG00000028354	7	-	3.74482622444219e-16	-3.78916253202397
2	44531019	44534335	ENSGALG00000038069	7	+	3.76363562604066e-16	-3.54780273194058
15	11165284	11167328	ENSGALG00000038301	7	+	3.76463983663361e-16	4.08033828126929
5	23152838	23167347	ENSGALG00000008218	7	-	3.93172830533912e-16	-3.38485672690905
10	10168069	10300782	ENSGALG00000004960	7	-	4.14072080063569e-16	4.75200034024119
1	49252362	49262777	ENSGALG00000023193	7	+	4.27902819965894e-16	-4.38047974306332
1	3092444	3133147	ENSGALG00000006409	6	+	4.33385945549382e-16	5.97185280730921
8	20450922	20466358	ENSGALG00000010098	7	-	4.35703538626857e-16	-4.5389293408981
7	6633229	6662722	ENSGALG00000038311	5	+	4.88170690271798e-16	7.01891240372404
1	106016233	106164482	ENSGALG00000016022	7	-	4.96959001606487e-16	-4.36662547464517
2	23387590	23424059	ENSGALG00000035994	7	+	5.25580476966779e-16	4.5365213240794
6	19396776	19422683	ENSGALG00000006431	7	-	5.36142356464302e-16	5.47405993093968
3	52903163	52926196	ENSGALG00000013795	7	+	5.91122296028018e-16	-3.53344495506068
1	105102338	105103016	ENSGALG00000040059	4	-	6.10470444514506e-16	12.0215898563518
11	1404553	1419045	ENSGALG00000002198	7	+	6.19448932285015e-16	-3.32105770424829
1	71331991	71363344	ENSGALG00000041470	7	+	6.3059612779861e-16	3.99075618255403
10	1248939	1255264	ENSGALG00000002167	7	-	6.34721657397933e-16	-4.76554100437392
4	1237452	1241673	ENSGALG00000004346	6	-	6.36462250018392e-16	5.88604246269309
6	13203927	13296880	ENSGALG00000043018	7	+	6.47005059079226e-16	6.19316108408339
2	15968849	15995960	ENSGALG00000007519	7	-	6.5789470173041e-16	4.24441106028522
2	80928031	80986405	ENSGALG00000013086	7	+	6.96760298094203e-16	-3.76195896913043
23	4357814	4358727	ENSGALG00000021627	7	+	6.98768731874628e-16	7.04697473217851
AADN04001188.1	24390	29927	ENSGALG00000031325	7	-	7.19730393146691e-16	-3.19853178182005
1	48267768	48274299	ENSGALG00000011798	7	-	7.54821197784449e-16	4.9544588242741
27	5499721	5504356	ENSGALG00000033522	7	+	8.03247060113589e-16	7.43519154823449
9	1130715	1154017	ENSGALG00000035498	7	+	8.38507282133601e-16	-3.88647637658468
7	7169890	7181477	ENSGALG00000007511	7	-	9.08530201752854e-16	-4.65562256640197
10	806708	814538	ENSGALG00000030863	4	+	1.00754947481936e-15	12.728754627406
13	15826331	15838644	ENSGALG00000038753	7	+	1.06832807960818e-15	4.42920755941027
28	1808131	1829433	ENSGALG00000001486	7	+	1.10409522570558e-15	-3.48222232057032
8	24329210	24338456	ENSGALG00000010569	7	-	1.12863805514308e-15	4.05505425065448
28	3385426	3391125	ENSGALG00000043010	6	-	1.24182955151999e-15	5.07138737708291
9	20661325	20700365	ENSGALG00000009470	7	-	1.55412673238424e-15	-5.3308557594809
8	5491252	5498929	ENSGALG00000003495	7	-	1.61804744642642e-15	5.06679625301054
28	4053607	4057358	ENSGALG00000035825	7	+	1.63999532653839e-15	-4.8509921068256
2	32894745	32976993	ENSGALG00000033207	7	-	1.70501294312825e-15	4.62575827545055
3	30356758	30362595	ENSGALG00000010175	7	-	1.74184007282936e-15	-3.28555763824712
2	5304376	5311126	ENSGALG00000006033	7	+	1.75292353775602e-15	4.11755328222059
1	125013466	125134159	ENSGALG00000030802	7	-	2.00207221050245e-15	5.46196192668556
2	128074716	128082023	ENSGALG00000044554	7	-	2.03812304438784e-15	4.82063912188477
3	57378296	57417465	ENSGALG00000034397	4	-	2.07451622432997e-15	12.2363727523223
5	55080811	55090827	ENSGALG00000012021	4	+	2.13605961257472e-15	11.9429229794118
1	113283936	113314035	ENSGALG00000016266	7	-	2.14053529186143e-15	5.66535766191394
15	3240515	3345753	ENSGALG00000002579	5	+	2.15221522126842e-15	8.32675148431493
18	2602231	2623842	ENSGALG00000031058	6	-	2.20619930336962e-15	6.8392132053021
3	56971067	56984939	ENSGALG00000019961	5	+	2.26222782045146e-15	6.46863295145187
10	11242275	11269801	ENSGALG00000006036	7	-	2.26945061690124e-15	-4.32340646619235
24	124424	134392	ENSGALG00000038885	7	+	2.28894404873604e-15	-5.31189967974636
1	131727334	131837673	ENSGALG00000043118	7	+	2.35499610485649e-15	-3.43404835496786
11	1094449	1100820	ENSGALG00000028928	7	-	2.37006009128451e-15	4.94718742629015
2	136508342	136520068	ENSGALG00000040768	7	+	2.41404743654339e-15	3.7241371856586
Z	34585925	34650856	ENSGALG00000015109	7	+	2.64244139697671e-15	3.97464345777871
9	10392752	10431361	ENSGALG00000002729	7	-	2.65198405249463e-15	4.04893925318767
14	12295363	12314108	ENSGALG00000031303	7	-	2.71079112750286e-15	3.81191661950573
3	18636008	18645648	ENSGALG00000009453	7	-	2.76138312401476e-15	6.73029139771465
1	84851125	84858913	ENSGALG00000015275	7	+	2.8146297047658e-15	3.86673763497202
14	6193968	6197292	ENSGALG00000005572	4	-	2.88084933211727e-15	12.0768468224343
11	2554020	2560166	ENSGALG00000003273	7	+	2.90783172825034e-15	4.24816695192988
1	112766327	112855804	ENSGALG00000016251	5	-	2.9129118054822e-15	9.03648439680073
25	1283094	1284656	ENSGALG00000035856	7	-	2.91356536786969e-15	-3.18160568520491
9	12963816	12974386	ENSGALG00000028015	5	-	2.99478248587427e-15	-9.69260837346342
2	106483863	106507860	ENSGALG00000015151	7	-	3.07029949912709e-15	4.60937551758741
13	10261729	10269384	ENSGALG00000028543	7	-	3.13518073150836e-15	3.88428930001808
2	24156137	24250062	ENSGALG00000009728	7	-	3.17827157443051e-15	4.05784218306994
3	105421376	105432915	ENSGALG00000016555	7	+	3.47087371071708e-15	6.54408662513768
9	5376857	5378347	ENSGALG00000005543	7	+	3.60821884509295e-15	-5.39055743308347
1	174548151	174560323	ENSGALG00000017072	7	+	4.02332645853348e-15	5.08133343999302
4	69682063	69700584	ENSGALG00000041993	7	+	4.08243864372814e-15	5.12685055172052
8	28383368	28416042	ENSGALG00000011041	6	+	4.3147096547067e-15	6.00161632854925
4	84491101	84498492	ENSGALG00000015710	7	+	4.64644060015025e-15	4.8715935251262
Z	37785033	37901983	ENSGALG00000015177	7	-	4.67188986161225e-15	4.86588857295829
7	11129713	11221777	ENSGALG00000008152	7	+	4.71485636607414e-15	3.74686967005934
1	174213995	174233284	ENSGALG00000017065	4	+	4.77672199742014e-15	12.2199304691284
3	30929886	30940604	ENSGALG00000010303	7	+	4.8123636861706e-15	7.02749048647109
5	29066544	29333320	ENSGALG00000009587	7	-	4.83345600586544e-15	3.99754768323918
Z	40767153	40792722	ENSGALG00000012601	6	-	5.14618736196262e-15	6.9747525039071
1	51448384	51457486	ENSGALG00000012456	7	+	5.20943550168096e-15	-3.81054859515692
8	11654944	11656125	ENSGALG00000005208	7	-	5.21411718850257e-15	-3.91318402775581
1	87665837	87671223	ENSGALG00000015362	5	+	5.26381833604027e-15	-6.7753277653394
1	5528710	5974445	ENSGALG00000034590	7	+	5.30497796375315e-15	-3.7412278787781
1	172618671	172629426	ENSGALG00000017053	7	+	5.51295062299682e-15	3.80795854387358
28	4037998	4047856	ENSGALG00000003499	7	-	5.51861990455689e-15	-3.47877809256381
9	2544468	2562883	ENSGALG00000002263	7	-	5.83877437375643e-15	-3.20886643039119
1	177637906	177668206	ENSGALG00000017120	7	+	5.89708108502676e-15	-3.56828117869488
27	1532894	1536253	ENSGALG00000000824	4	+	6.30024615850258e-15	7.83949069044693
8	13570707	13597078	ENSGALG00000005647	7	-	6.77385806484497e-15	5.20124010940186
18	2837332	2861145	ENSGALG00000001371	3	+	7.23589328848985e-15	13.4656167731729
12	18440424	18591147	ENSGALG00000008294	7	+	7.91888553624429e-15	-3.27844900712926
1	63309030	63315665	ENSGALG00000013098	7	+	7.92026185794399e-15	5.08308131122572
3	88760376	88772621	ENSGALG00000038652	7	+	8.78953958126789e-15	3.71970112570428
6	13362770	13800472	ENSGALG00000004980	7	+	8.80093008373684e-15	4.02734760260321
4	52140110	52141780	ENSGALG00000011812	7	-	9.18194754208896e-15	4.06946009957481
6	11229213	11258833	ENSGALG00000004345	7	-	9.22975717243197e-15	3.73074814616347
5	7332224	7403892	ENSGALG00000005294	6	+	9.34985541530078e-15	5.46167750245584
8	7976894	8037147	ENSGALG00000004812	7	-	9.66265170138094e-15	-3.38301341841631
1	152670025	152675345	ENSGALG00000016906	7	+	1.01335545818855e-14	-4.19137072517238
3	94124716	94144085	ENSGALG00000037309	6	+	1.024144269266e-14	11.9431469996512
20	3468868	3492464	ENSGALG00000036290	3	+	1.11675108467784e-14	12.5456803941262
2	76506832	76530777	ENSGALG00000012965	7	-	1.18479998501459e-14	-3.74055672325933
AADN04021232.1	20	2552	ENSGALG00000037712	5	-	1.18558225726415e-14	-6.41120718963685
15	6661768	6666141	ENSGALG00000043053	5	+	1.21303020803023e-14	6.70944144098556
8	29730081	29735787	ENSGALG00000011361	7	-	1.23807175142736e-14	3.71054498413996
6	21623562	21878905	ENSGALG00000007045	4	-	1.26167621682436e-14	11.7239112246149
25	2758035	2768002	ENSGALG00000000866	7	-	1.3062505019619e-14	4.71615253062951
19	6246343	6269003	ENSGALG00000004295	7	+	1.31127153327917e-14	4.01191544332051
13	16951319	16954460	ENSGALG00000040503	7	+	1.31526851951144e-14	4.16466113441786
13	3962514	4122445	ENSGALG00000002080	7	-	1.35495224119448e-14	-3.43464855598653
2	4084785	4086964	ENSGALG00000029857	7	+	1.35495224119448e-14	-3.05819397118651
3	87201224	87461978	ENSGALG00000016289	6	+	1.36355580465663e-14	5.59399019664788
LGE64	638464	713910	ENSGALG00000044326	7	-	1.41867469837646e-14	6.33794128772414
5	56498665	56564359	ENSGALG00000041790	7	-	1.49700890368155e-14	3.87017874843534
18	10036406	10052209	ENSGALG00000007251	7	-	1.6848695469442e-14	4.17457545326609
13	15273852	15278709	ENSGALG00000006323	4	+	1.70101697834454e-14	13.1119082822774
2	68102901	68190463	ENSGALG00000012885	7	+	1.74663358640448e-14	-3.38291406015211
4	53714524	53715490	ENSGALG00000042067	7	-	1.91776464166128e-14	-3.23403263556178
1	48199090	48199471	ENSGALG00000027594	4	-	1.9375621621413e-14	-9.14770857799114
2	16147117	16204934	ENSGALG00000007579	7	-	1.95115979901147e-14	-3.04706761494451
19	4285695	4302064	ENSGALG00000002053	7	-	2.01077699980995e-14	4.76141291729
1	54826432	54835321	ENSGALG00000039245	4	-	2.07801423425335e-14	12.0372627001708
12	5275751	5383940	ENSGALG00000005042	7	-	2.07838731806041e-14	4.82285894203934
6	9643791	9663329	ENSGALG00000003689	7	-	2.09736935908087e-14	5.24438193479419
2	97484737	97493933	ENSGALG00000034500	6	-	2.11428289530952e-14	8.22058211779343
8	3695081	3700175	ENSGALG00000026572	5	-	2.13779359571236e-14	4.21982574269076
8	12096265	12113785	ENSGALG00000005418	7	+	2.15581314324419e-14	4.02133451511567
6	33027249	33056055	ENSGALG00000040836	4	-	2.16225220433921e-14	12.4550766125173
24	3531093	3534293	ENSGALG00000037065	7	-	2.19841409960582e-14	4.5574233093964
9	8269420	8285174	ENSGALG00000005171	7	-	2.25500206139694e-14	4.52003640568906
7	28504535	28518203	ENSGALG00000012106	4	+	2.30073289347597e-14	12.0023476167045
13	4752415	4816029	ENSGALG00000001826	6	-	2.43733653327411e-14	5.92361881648402
9	23850757	23855806	ENSGALG00000010410	7	+	2.4593838391107e-14	3.82253353160406
KQ759552.1	2483	5460	ENSGALG00000044453	7	-	2.59734191124146e-14	-3.19989758274762
2	458815	461126	ENSGALG00000029569	7	-	2.63116454527433e-14	-3.35309705764178
3	16844158	16908817	ENSGALG00000046616	7	+	2.70972166453642e-14	-5.09248083902745
24	878534	944202	ENSGALG00000001143	7	-	2.72288336658615e-14	-3.44936984613693
8	13438298	13460236	ENSGALG00000005597	7	+	2.77024019107779e-14	3.90841841646061
13	4816281	5110599	ENSGALG00000001768	5	-	2.77387763622873e-14	6.02752187623046
3	28800648	28801452	ENSGALG00000039801	6	+	2.97377689480404e-14	7.75900807992061
4	16673784	16679247	ENSGALG00000020260	7	-	3.06865747744401e-14	5.59705073957569
16	179586	183608	ENSGALG00000037170	7	+	3.2278575979755e-14	-4.95169370097695
6	15100447	15373532	ENSGALG00000005057	7	-	3.2737564556986e-14	5.58229096342911
7	21941749	21977517	ENSGALG00000011149	7	+	3.2737564556986e-14	4.42063887152111
1	11370426	11403687	ENSGALG00000008382	7	-	3.42458806218371e-14	-3.01437764133516
23	593368	596671	ENSGALG00000037050	6	-	3.53024428989024e-14	6.09617819542634
11	341167	368212	ENSGALG00000029324	7	-	3.55087966999411e-14	-3.02563808409406
4	1837444	1842295	ENSGALG00000029502	7	-	3.83193658950021e-14	-3.25149091605358
7	17433264	17496833	ENSGALG00000035237	5	-	3.84453871185981e-14	5.14548144311857
27	5282574	5292696	ENSGALG00000003345	7	-	3.90401990672663e-14	-3.08363026775801
6	9868123	10254176	ENSGALG00000003805	5	+	4.02320340553446e-14	5.79790321382429
4	1468240	1474098	ENSGALG00000004111	7	+	4.04002028891197e-14	-3.56344031621907
17	4502516	4580960	ENSGALG00000006997	4	-	4.04028957905892e-14	10.9931167479587
27	5335536	5350085	ENSGALG00000003261	7	-	4.15228097017601e-14	3.88982508873141
AADN04020008.1	856	2611	ENSGALG00000031114	4	-	4.39978205073802e-14	12.4410438600553
2	34070529	34089325	ENSGALG00000011211	7	-	4.54591267354492e-14	3.89015096835167
28	4073830	4075976	ENSGALG00000043756	7	+	4.94504487863821e-14	4.11520894750414
7	22717943	22722468	ENSGALG00000029718	7	-	5.23523600463847e-14	-5.00416734890289
20	6657388	6661949	ENSGALG00000037920	7	+	5.27676022108386e-14	-4.21991270096112
18	5041126	5044158	ENSGALG00000002849	7	+	5.49905327567033e-14	4.2174798412692
1	85395265	85411616	ENSGALG00000015346	7	+	5.50015218357687e-14	-3.94769463737189
4	1691892	1710105	ENSGALG00000028506	7	-	5.50015218357687e-14	-3.08277306777973
22	2410278	2423115	ENSGALG00000042739	7	+	5.53568576961857e-14	-3.36673439879687
4	86447992	86449875	ENSGALG00000045786	4	-	5.60475052938069e-14	-7.30561839933313
2	14127253	14169164	ENSGALG00000007169	7	+	5.65767650482161e-14	-3.39051493153784
28	3370411	3374414	ENSGALG00000031411	7	+	5.65767650482161e-14	5.03934179982959
2	39945694	40007802	ENSGALG00000011442	7	+	5.68197125376797e-14	-3.1128619847855
4	40106903	40107190	ENSGALG00000025557	3	-	5.99767641895292e-14	-10.6483278689222
13	13010725	13018170	ENSGALG00000027534	7	-	6.21531168759428e-14	3.94295686928912
13	3848536	3877852	ENSGALG00000002113	7	+	6.29013095109251e-14	-3.25785621811425
Z	59332838	59343581	ENSGALG00000025915	7	+	7.00439972535236e-14	-3.43559148892677
2	29836831	29840103	ENSGALG00000010863	7	-	7.19806715991812e-14	-3.73816042470668
4	3336056	3405347	ENSGALG00000006017	7	+	7.31887089370229e-14	-3.06897075637674
19	3247311	3281243	ENSGALG00000001564	7	+	7.368573456663e-14	-3.04598512013835
26	4361059	4364487	ENSGALG00000002802	3	-	7.45224218893653e-14	12.9530997765639
6	18011389	18014610	ENSGALG00000005981	4	-	7.50732365145243e-14	11.969637236686
2	110712405	110721506	ENSGALG00000040421	7	-	7.54601426465101e-14	3.69498223449255
23	3785582	3791308	ENSGALG00000002021	7	-	7.59105921903692e-14	-3.25611088741292
3	30739146	30759022	ENSGALG00000010290	4	-	7.88754570566686e-14	11.5835956495471
18	3381384	3388468	ENSGALG00000001531	7	-	8.21697785090765e-14	4.97269242927494
4	12223799	12239811	ENSGALG00000007703	7	-	8.21703736245616e-14	4.13254756676024
1	75168824	75220639	ENSGALG00000013272	6	+	8.29935403985126e-14	12.4464974411399
5	31240856	31409344	ENSGALG00000039118	4	+	8.3845250659191e-14	11.9564606905183
4	73560959	73619143	ENSGALG00000014355	7	-	8.47111806840811e-14	-3.08082388393685
1	113133104	113139987	ENSGALG00000016259	7	+	8.79391649406065e-14	3.64736598497716
7	15144368	15196130	ENSGALG00000020788	4	+	8.85368524250341e-14	11.706188417118
12	19825814	19912726	ENSGALG00000008546	5	-	8.87318494238131e-14	5.91692109049605
1	43987395	43999595	ENSGALG00000011271	7	-	8.91005776089482e-14	4.38356629726384
5	7416814	7431046	ENSGALG00000005318	6	-	9.16484107101431e-14	6.05119494448132
3	35580788	35747135	ENSGALG00000010737	4	+	9.38421124870796e-14	12.1001839008907
8	6001333	6008935	ENSGALG00000003933	7	-	9.60067632702693e-14	-3.09892087107347
23	4973977	4979571	ENSGALG00000017715	5	+	9.71133617724744e-14	6.61728546178122
7	11249380	11285636	ENSGALG00000008185	6	+	9.8013519014465e-14	5.84532180632727
8	4812461	4816755	ENSGALG00000040292	4	-	9.85630034440548e-14	12.3181653914748
10	6918379	6959074	ENSGALG00000004230	4	-	1.00814556350156e-13	11.8292172678595
2	136804159	136876540	ENSGALG00000043787	7	+	1.02677071224456e-13	3.50398314934963
6	26724691	26741477	ENSGALG00000008840	7	+	1.03201573456435e-13	3.97374630916009
1	4402131	4591692	ENSGALG00000029270	7	+	1.05124992632257e-13	-3.43378618498889
2	111662303	111676008	ENSGALG00000015416	7	-	1.05677330031226e-13	4.69055130978763
5	16999643	17004311	ENSGALG00000007381	7	-	1.07374638983921e-13	6.14620078053778
11	2019038	2026719	ENSGALG00000023828	7	-	1.09254202410789e-13	5.2280335087654
AADN04000612.1	25417	27297	ENSGALG00000040120	7	+	1.103849982094e-13	-4.59066274000115
3	16528298	16542798	ENSGALG00000013828	7	+	1.12635979924437e-13	3.42522719452554
1	44019259	44058954	ENSGALG00000011274	7	-	1.14126251347487e-13	5.7496834855753
5	38264803	38267713	ENSGALG00000028037	7	+	1.14880274841154e-13	-7.3579883921977
9	10620435	10621500	ENSGALG00000021180	4	-	1.15220418946711e-13	11.8317010787012
13	10124626	10141168	ENSGALG00000014054	7	+	1.16807396447999e-13	-3.03534722226654
1	184996597	185204663	ENSGALG00000017199	7	+	1.17388237618723e-13	-3.9863107049763
1	77422387	77430336	ENSGALG00000014680	7	-	1.1864000982242e-13	4.99083188800297
6	10643047	10718538	ENSGALG00000031604	7	+	1.21336953419373e-13	-3.24312392705145
5	25140025	25143076	ENSGALG00000008752	5	+	1.27708775294363e-13	12.2632810058015
3	30956404	30964870	ENSGALG00000010317	7	-	1.31133050881943e-13	-2.98530935068302
14	8539865	8565249	ENSGALG00000006911	7	+	1.32263675883773e-13	5.30533669451096
20	13306171	13320343	ENSGALG00000041365	6	+	1.32837539554305e-13	7.88829399257223
3	9637568	9655444	ENSGALG00000008837	7	-	1.3791197551428e-13	-4.26608352250783
10	992554	1009459	ENSGALG00000031408	7	-	1.39312304547297e-13	6.15732528515171
3	57019994	57020993	ENSGALG00000013994	5	+	1.45299262462943e-13	10.9134939530751
8	25308307	25318308	ENSGALG00000010785	7	+	1.46704221759354e-13	7.7040282411899
14	6157703	6160052	ENSGALG00000005414	7	-	1.50808688263018e-13	3.42839516609817
1	56075643	56198466	ENSGALG00000012792	7	+	1.51566160387871e-13	4.23090809187629
4	62100702	62194149	ENSGALG00000013579	4	-	1.55058774861714e-13	10.8998353104002
1	704037	711778	ENSGALG00000036114	7	+	1.58249382396123e-13	3.98987260874147
21	2221201	2229269	ENSGALG00000023936	7	+	1.65635395469625e-13	5.24592011813738
5	7394750	7414352	ENSGALG00000032372	7	-	1.68258075726562e-13	7.03026007394941
1	62965716	62988982	ENSGALG00000045870	5	-	1.68740044933845e-13	11.4805533705279
4	90347184	90421847	ENSGALG00000016094	7	+	1.72215831974593e-13	5.57534243549183
21	5313101	5342428	ENSGALG00000030376	7	+	1.85977456939191e-13	5.34980426069541
6	5238390	5248079	ENSGALG00000002705	7	+	1.91442984287298e-13	4.43620250177273
Z	46187203	46301052	ENSGALG00000000234	4	+	1.95454448020541e-13	12.2343120838164
4	39546410	39568882	ENSGALG00000010610	7	-	1.95655766031198e-13	-2.96764376713724
AADN04000990.1	18141	19717	ENSGALG00000044476	7	+	2.01656733794205e-13	3.98014588102338
13	2436040	2437104	ENSGALG00000044427	6	+	2.17272140397845e-13	-6.8109621199824
3	37985676	38021480	ENSGALG00000042079	6	+	2.21063537157696e-13	9.54851539412031
1	69135539	69146688	ENSGALG00000029308	7	+	2.22440129103652e-13	3.4224846729361
1	188780366	188784802	ENSGALG00000017242	7	+	2.27621152923716e-13	3.45319488071491
4	25181858	25200923	ENSGALG00000009639	7	-	2.32577292527045e-13	3.91226511197526
3	13955749	14046844	ENSGALG00000008907	6	-	2.41250486557903e-13	-5.44543497127583
17	1861275	1913128	ENSGALG00000008881	7	-	2.62373083291573e-13	-3.9224052237445
17	8230688	8245326	ENSGALG00000043499	4	-	2.7140121929719e-13	7.14027766211839
6	31483000	31496645	ENSGALG00000041417	7	+	2.80046147135334e-13	3.89546363653941
5	48489688	48555741	ENSGALG00000011209	7	+	2.82753563711018e-13	-2.96262151834049
9	6841665	6897692	ENSGALG00000029102	7	+	3.05158428603596e-13	3.41097544610184
Z	10347476	10368417	ENSGALG00000003326	7	-	3.08205360501624e-13	4.66997207887937
5	10532055	10544141	ENSGALG00000006054	7	+	3.12600882070036e-13	-3.95524023149162
2	58028310	58034848	ENSGALG00000029836	4	+	3.14912053257686e-13	11.5468111886779
28	2853994	2861721	ENSGALG00000040832	7	+	3.15658916068302e-13	3.75610192660849
15	10863850	10872814	ENSGALG00000007840	7	-	3.2128921823774e-13	3.67331789351022
Z	25783100	25805188	ENSGALG00000010156	7	+	3.21552527773867e-13	-2.9594607118766
28	790660	796192	ENSGALG00000000589	7	-	3.26232109246453e-13	-3.14090270947255
2	99160697	99619495	ENSGALG00000031284	5	-	3.2826727477338e-13	12.1632675384758
8	6464610	6585637	ENSGALG00000004323	7	-	3.32771637723432e-13	-3.12556129418071
1	56983386	57058584	ENSGALG00000012865	7	-	3.35717451927157e-13	-2.97151213948554
7	3645915	3763784	ENSGALG00000003136	7	-	3.35717451927157e-13	-5.40784185825229
LGE64	662216	664720	ENSGALG00000046170	4	-	3.36637675490717e-13	12.0181041694714
Z	10904843	10913020	ENSGALG00000013376	7	-	3.36972481323114e-13	7.27413632689267
1	56693092	56705912	ENSGALG00000012847	7	-	3.38556589609266e-13	5.53439648850874
5	18664582	18683297	ENSGALG00000030187	7	+	3.42069181238374e-13	6.41933305166241
4	54329225	54351750	ENSGALG00000011885	7	+	3.65083832376037e-13	5.21250201968056
18	6661441	6678625	ENSGALG00000003277	7	+	3.71703085081467e-13	-2.93579642070814
Z	23448237	23455214	ENSGALG00000014983	7	-	3.72131561607879e-13	-4.29003050678467
2	117176791	117190076	ENSGALG00000038745	7	-	3.72861507909695e-13	3.41891724084288
6	22530256	22534464	ENSGALG00000007645	6	+	3.77313656487289e-13	12.3693650501648
5	16941485	16967936	ENSGALG00000007330	7	-	3.77789175781095e-13	3.41130943590077
9	5153143	5158994	ENSGALG00000005675	7	+	3.8008026378947e-13	-2.89909815447385
3	25543675	25557697	ENSGALG00000009973	7	+	3.90287537803812e-13	4.53961289241717
24	5206470	5209283	ENSGALG00000011902	7	+	3.94042906748838e-13	6.24491916365273
8	24711435	24718455	ENSGALG00000010681	7	+	4.08242471122187e-13	4.33359599910424
1	62190359	62197559	ENSGALG00000019284	7	-	4.31186294154953e-13	3.41914549616902
2	97231208	97265121	ENSGALG00000013867	7	+	4.46426038256034e-13	-2.9722099324888
22	1049689	1067955	ENSGALG00000000357	5	-	4.52328002130883e-13	12.6304273537267
Z	71546996	71602452	ENSGALG00000002187	7	-	4.7077334824725e-13	5.02956634230657
33	251960	271518	ENSGALG00000034742	7	+	4.71105497097255e-13	7.64665705286468
1	12441528	12504054	ENSGALG00000008335	7	-	4.7264250147528e-13	-3.30181675533206
1	129127234	129153159	ENSGALG00000016687	7	+	4.82829322578674e-13	-2.93286829809646
5	53079223	53120964	ENSGALG00000011801	6	+	5.06066054912275e-13	5.55457821636821
Z	70482713	70527115	ENSGALG00000001933	4	-	5.2258029965324e-13	7.35682011187888
2	16938373	17272982	ENSGALG00000007766	6	-	5.37630176063069e-13	5.27525120586448
1	111996402	112002409	ENSGALG00000016228	7	-	5.59516680932059e-13	-6.29350615006233
8	6219968	6252678	ENSGALG00000030357	4	+	5.67651537395331e-13	12.1107520908394
Z	15932123	15940233	ENSGALG00000014906	7	-	5.73228449032611e-13	3.52434485351178
4	49474813	49502263	ENSGALG00000037332	7	+	5.96487069810046e-13	4.039799803073
3	38978660	39103295	ENSGALG00000011013	7	+	6.02816898238992e-13	-4.42867127597011
17	10786881	10804616	ENSGALG00000000927	7	-	6.05535708755754e-13	6.33354975608177
1	193483507	193498274	ENSGALG00000000761	4	-	6.06895590859682e-13	9.88782259613364
5	16375980	16504146	ENSGALG00000029533	7	+	6.11489053057904e-13	4.39934447655311
Z	852453	890244	ENSGALG00000041052	7	+	6.18852526919779e-13	4.37113277608287
Z	14874154	14906116	ENSGALG00000014880	7	+	6.25151412460928e-13	-3.87050791778044
21	3236366	3244019	ENSGALG00000002466	4	-	6.37732809351366e-13	11.3621328945752
20	10568679	10578655	ENSGALG00000006775	7	+	6.49105722374572e-13	3.61156529126887
5	24528082	24545033	ENSGALG00000008569	7	+	6.53855842732958e-13	3.38882110709217
10	10666580	10670187	ENSGALG00000046532	7	+	6.59512319037298e-13	-2.83880592974956
9	3580880	3638960	ENSGALG00000006655	7	+	7.02044712023038e-13	3.4471251425933
1	48095493	48095874	ENSGALG00000039722	7	-	7.16180446227759e-13	-6.52115898026817
1	166506010	166525895	ENSGALG00000026163	7	+	7.19029975073309e-13	-4.47464277857043
Z	7196649	7209336	ENSGALG00000002452	4	-	7.19029975073309e-13	11.8004552447977
1	48126212	48126593	ENSGALG00000037934	7	+	7.2298549902886e-13	-6.52116205690004
1	123420157	123444697	ENSGALG00000016592	6	-	7.24515450573763e-13	10.0644464900037
15	6264122	6272573	ENSGALG00000004725	7	+	7.31580814641763e-13	5.94931283058312
7	9799341	9818083	ENSGALG00000007924	7	-	7.43016282015701e-13	-3.60385520296033
7	25578778	25609136	ENSGALG00000011605	7	+	7.43793134158207e-13	5.15958143944345
4	25423918	25438950	ENSGALG00000009655	7	+	7.79727856521879e-13	3.71097562234577
2	40990422	41020031	ENSGALG00000040363	7	-	7.81197321787339e-13	4.15523477571931
10	12988139	13012103	ENSGALG00000006689	7	-	8.22060564154435e-13	3.59951338454912
11	17856624	17861146	ENSGALG00000044656	7	+	8.51617633397642e-13	-5.65281641421601
17	7910287	8039020	ENSGALG00000002546	5	+	8.52146054801578e-13	5.09900991315806
5	57904154	57917993	ENSGALG00000012282	7	-	8.75237924266902e-13	4.50234242561195
7	36400377	36402792	ENSGALG00000020575	7	-	8.9274354234609e-13	-5.40504829076635
8	28746655	28761878	ENSGALG00000011222	7	+	8.98640181039433e-13	-4.62790857301555
5	44306590	44389396	ENSGALG00000040156	7	-	9.35252927168633e-13	-3.1585619688461
5	18956775	19014765	ENSGALG00000039080	7	+	9.63631887954996e-13	-4.64408417343175
17	8765329	8771954	ENSGALG00000001620	4	+	1.04745049104197e-12	12.044353916493
3	9822327	9840651	ENSGALG00000026298	7	-	1.04959172676475e-12	-2.90170695519215
14	7595437	7607561	ENSGALG00000032590	7	+	1.07702034273816e-12	-3.40421675093141
25	2081231	2081985	ENSGALG00000037441	7	+	1.08224639197304e-12	-4.25295263307078
5	49969801	49986553	ENSGALG00000011391	5	+	1.12239392537768e-12	11.5879861609233
8	5649023	5655566	ENSGALG00000043754	6	+	1.17902649387464e-12	10.8503515363495
23	2508970	2526376	ENSGALG00000001262	6	-	1.18198558857178e-12	4.8090967440422
AADN04000990.1	26032	30431	ENSGALG00000031916	7	+	1.2289906708586e-12	6.23503146485505
5	44254118	44275768	ENSGALG00000010703	7	+	1.22909671559893e-12	4.01213389131937
5	12592896	12604861	ENSGALG00000006355	7	-	1.3456931797069e-12	-3.06722405894036
1	78071849	78073633	ENSGALG00000014750	7	+	1.38071134563252e-12	-3.54289528594175
3	30337508	30345041	ENSGALG00000044525	7	+	1.41356047930719e-12	-3.97190735539535
Z	15779059	15781904	ENSGALG00000034847	7	+	1.41356047930719e-12	-2.87554269188103
3	107272766	107275351	ENSGALG00000041296	6	-	1.47578359097824e-12	12.0798543662511
Z	58375164	58383467	ENSGALG00000027907	5	-	1.47578359097824e-12	7.34902574237286
1	71965308	71994175	ENSGALG00000028155	7	-	1.48136577493336e-12	4.82729080733285
17	1464875	1465673	ENSGALG00000008911	7	-	1.49759227829565e-12	-4.70147435295644
1	48200666	48201409	ENSGALG00000011783	4	-	1.55410206056413e-12	-7.49449317312337
4	25296671	25404089	ENSGALG00000009650	7	+	1.56582394975335e-12	5.79436283756429
3	45735279	45743220	ENSGALG00000011659	7	-	1.5725575019253e-12	3.58489544302552
1	110164242	110252690	ENSGALG00000031932	7	+	1.6014052013737e-12	3.42981766570662
1	130111877	130130047	ENSGALG00000016721	7	-	1.61775405701991e-12	4.90816325951335
AADN04000659.1	80259	98029	ENSGALG00000029354	7	+	1.63547585585118e-12	-2.83971658761003
2	66120350	66149874	ENSGALG00000012809	7	+	1.7438793579034e-12	5.25376111929332
3	79329299	79439703	ENSGALG00000040702	7	-	1.80141307684032e-12	3.57226756578629
AADN04004788.1	2104	14417	ENSGALG00000043107	7	+	1.82983138494469e-12	-3.0983046705819
5	21575863	21648822	ENSGALG00000036787	7	+	1.92287101475309e-12	4.46762728438527
5	58202940	58217888	ENSGALG00000027629	7	+	1.99340367991727e-12	-3.05949526608532
20	9816465	9817324	ENSGALG00000044229	6	-	2.00553526045028e-12	-5.95002690300712
9	15616450	15619313	ENSGALG00000007814	6	+	2.01274475502384e-12	11.3086848009828
2	115489637	115504619	ENSGALG00000031860	6	+	2.05586538467389e-12	4.51655227905341
3	66681776	66712311	ENSGALG00000015055	4	+	2.07109693923877e-12	11.9231723104209
Z	985789	998134	ENSGALG00000031142	7	+	2.15059414936909e-12	3.92320272275594
1	48196307	48197130	ENSGALG00000027064	7	+	2.15958220941992e-12	-5.04521909102944
1	96489992	96603886	ENSGALG00000015511	4	+	2.18866011308243e-12	12.0435102638118
AADN04000668.1	9452	80033	ENSGALG00000029514	7	+	2.21684263540893e-12	-2.94994839031257
1	194444273	194448722	ENSGALG00000046164	7	+	2.2896528661144e-12	-4.13382099894479
5	18864398	18900171	ENSGALG00000033753	7	+	2.29900738453434e-12	3.46489831539029
18	8243077	8244367	ENSGALG00000004373	4	+	2.33601682364027e-12	12.3495914674762
19	5648057	5653116	ENSGALG00000003595	4	+	2.38437648161048e-12	10.3710029606941
1	196123764	196155122	ENSGALG00000017302	7	-	2.4757191507208e-12	4.32052468097498
1	53145364	53177923	ENSGALG00000028627	7	-	2.4852759746961e-12	3.72816064655394
14	6068126	6077158	ENSGALG00000005398	7	-	2.57923620339872e-12	3.82416173407094
2	21877224	22125099	ENSGALG00000009062	7	+	2.57923620339872e-12	-4.77589438321701
5	14053798	14092907	ENSGALG00000006583	7	-	2.61621063899042e-12	-3.11991352447175
10	17119377	17280787	ENSGALG00000038688	4	-	2.69777040495175e-12	11.4909477288455
17	6713805	6714685	ENSGALG00000046322	6	+	2.71320060055778e-12	7.16081538599797
1	95109132	95290333	ENSGALG00000042771	7	+	2.71554211514847e-12	3.49809554151625
4	58295098	58362060	ENSGALG00000012131	7	+	2.73400467411793e-12	5.70330940039023
Z	66396988	66403494	ENSGALG00000015684	7	-	2.7618289860537e-12	4.20463477873149
4	9568113	9569430	ENSGALG00000007210	7	+	2.77914722796347e-12	-4.59074028709148
4	82790890	82821245	ENSGALG00000015645	7	-	2.7880988085225e-12	-2.87553076212251
1	4154033	4199469	ENSGALG00000006891	5	-	2.85707017262241e-12	6.18396101117061
7	22044195	22098483	ENSGALG00000011172	5	-	2.85707017262241e-12	6.0397246760082
3	105439099	105446401	ENSGALG00000016556	7	-	3.03958707570835e-12	5.14411848792113
Z	66404349	66462465	ENSGALG00000015689	7	+	3.03958707570835e-12	3.25534419400984
12	9551301	9559833	ENSGALG00000005966	7	-	3.16442195949898e-12	3.38117774493309
3	63310702	63356810	ENSGALG00000014907	7	+	3.16854251934909e-12	5.29336356346114
7	17998049	18044455	ENSGALG00000009545	7	+	3.29628335752638e-12	-3.14962990455986
8	6315602	6425139	ENSGALG00000004273	7	-	3.34815868401903e-12	3.89064427387068
3	21874341	21876244	ENSGALG00000025887	7	-	3.44316712555001e-12	-5.18819460681594
2	5277137	5282741	ENSGALG00000027905	7	+	3.4452752614486e-12	-3.83556976307452
19	5521561	5525889	ENSGALG00000042077	7	+	3.60602084001191e-12	-3.05172996741143
26	3611037	3625981	ENSGALG00000001717	7	-	3.7371140671168e-12	5.15021385004344
2	75715507	75869282	ENSGALG00000036466	7	+	3.80892567567153e-12	4.13747668456763
1	83174244	83183465	ENSGALG00000039538	7	-	3.86472017765384e-12	3.75738116401303
1	48250643	48251708	ENSGALG00000011796	6	+	3.9895883149448e-12	11.8446688000999
2	42452202	42481002	ENSGALG00000035949	7	-	4.02344335461055e-12	6.11880793154684
1	108944326	108958350	ENSGALG00000016144	4	-	4.31888149037478e-12	11.6076071909329
2	81012155	81057410	ENSGALG00000013094	4	-	4.32165775108162e-12	11.5021071465008
8	25334709	25342916	ENSGALG00000010798	7	-	4.33948890361621e-12	3.58372778114026
17	8976003	9095837	ENSGALG00000001419	7	+	4.40828476950174e-12	4.93053056683539
Z	46440141	46459626	ENSGALG00000027891	7	+	4.45208151037437e-12	4.21417301938576
AADN04000745.1	52093	62253	ENSGALG00000041923	7	-	4.64607487002341e-12	-3.74993457090721
1	50007128	50093845	ENSGALG00000012024	7	+	4.67272598417422e-12	-2.79867032786559
KQ759493.1	3619	28747	ENSGALG00000032104	5	+	4.93773677054217e-12	3.23182813497604
2	3879949	3903295	ENSGALG00000039120	7	+	4.96880485415797e-12	-3.41295293060311
15	8090379	8098461	ENSGALG00000030121	4	+	5.02414003994385e-12	11.7057049288836
1	132359813	132435082	ENSGALG00000030780	7	-	5.13197884250859e-12	-2.91592306341114
3	31210824	31393401	ENSGALG00000010448	5	-	5.28318417511648e-12	10.4658603300131
14	12356792	12361719	ENSGALG00000031563	7	+	5.40779366856245e-12	3.53917680594315
15	10038798	10047703	ENSGALG00000023266	7	+	5.611146615986e-12	5.57748886498464
8	28363876	28372378	ENSGALG00000011035	6	+	5.63383753937879e-12	5.2399032584763
1	109319984	109372658	ENSGALG00000016164	7	+	5.67693583762243e-12	-4.78827456384104
13	11353336	11360669	ENSGALG00000039687	7	-	5.76934244337208e-12	5.50275055426725
11	16006629	16011068	ENSGALG00000005472	7	+	5.78523799005549e-12	4.91434450643441
20	8125417	8130006	ENSGALG00000005338	7	-	5.81633751210707e-12	-3.3084117707764
21	4544395	4552069	ENSGALG00000042184	7	-	5.85906731862239e-12	3.65949666854175
4	81396417	81418574	ENSGALG00000015568	6	+	5.86315054733266e-12	7.45958300414866
10	4195420	4244976	ENSGALG00000030573	5	-	5.90984127565598e-12	6.68174764572535
5	622098	658176	ENSGALG00000042105	7	-	5.93706780162187e-12	-2.90509999136208
6	8083265	8085712	ENSGALG00000040971	6	+	5.94026899025743e-12	-7.14317136725057
7	21251159	21289953	ENSGALG00000042452	6	+	5.94026899025743e-12	6.03534963349222
17	5011714	5105974	ENSGALG00000041102	7	-	5.9418985675035e-12	-2.92748547780113
21	5954683	6063215	ENSGALG00000004741	7	-	5.98752342526098e-12	5.89594847565368
7	23692787	23705145	ENSGALG00000011497	7	+	6.04331653636463e-12	3.43665899973706
1	178883374	178933935	ENSGALG00000017135	7	+	6.07123492994145e-12	4.064314576162
19	9321947	9324664	ENSGALG00000005702	7	+	6.14647579976264e-12	3.34593379270012
5	53003518	53041100	ENSGALG00000011797	7	-	6.1863347002944e-12	5.60572998619991
19	6365262	6425046	ENSGALG00000004400	7	+	6.31924553458454e-12	-4.06699776058882
18	10609619	10618855	ENSGALG00000035816	7	-	6.36052730226772e-12	3.14449276488393
LGE64	622455	624948	ENSGALG00000045487	5	+	6.38208223469979e-12	6.44788853567682
11	10226273	10258509	ENSGALG00000004729	4	-	6.4139835547246e-12	11.64462690903
W	1442286	1466769	ENSGALG00000043758	5	+	6.43262967335373e-12	3.22777329565933
3	105396909	105421148	ENSGALG00000016536	7	-	6.87459947368288e-12	5.32141589597555
Z	8885736	8943793	ENSGALG00000002326	6	+	7.10617505914914e-12	5.80545054903895
18	9959992	9965098	ENSGALG00000038875	7	+	7.12545938042238e-12	-3.30629157689288
3	15530882	15552489	ENSGALG00000008676	7	+	7.33429401884888e-12	4.43461037367356
3	39857051	39884582	ENSGALG00000041422	7	+	7.4249562481538e-12	-2.73421168632769
4	46064418	46096688	ENSGALG00000043935	7	-	7.61279748885673e-12	3.41031692717652
Z	73005631	73011865	ENSGALG00000027140	5	+	7.78777387784076e-12	6.54011516472271
1	187658852	187720624	ENSGALG00000017234	5	-	7.96839900495681e-12	4.67443026105639
26	2605226	2608015	ENSGALG00000001091	6	-	7.97392203101379e-12	5.65013673994309
28	2564781	2570192	ENSGALG00000021972	7	-	8.21797261202136e-12	3.53763485336161
9	13174443	13177028	ENSGALG00000007193	6	-	8.22828131227933e-12	12.063674341494
2	54647529	54696892	ENSGALG00000037246	4	+	8.3126259945925e-12	11.4946641981617
16	81924	86753	ENSGALG00000035075	7	+	8.37195689186075e-12	-2.88642270778722
1	105352797	105389904	ENSGALG00000037076	7	-	8.81974398373042e-12	6.5255927322465
4	2403106	2407572	ENSGALG00000005638	7	+	9.02917557446818e-12	-3.71522870030559
Z	41447668	41457345	ENSGALG00000012613	7	-	9.29652248940652e-12	5.33384156485932
15	6576366	6579410	ENSGALG00000004869	7	+	9.4916169721311e-12	3.46694441798556
23	5676655	5684318	ENSGALG00000004221	4	-	9.60640713356677e-12	12.4891779268384
10	8640074	8652609	ENSGALG00000038618	5	+	9.61252195827407e-12	12.7053738944794
4	86543438	86551193	ENSGALG00000015939	7	+	9.68996789516065e-12	3.49001870481267
9	1274909	1280373	ENSGALG00000045622	7	+	9.68996789516065e-12	4.20320452235086
2	138605175	138721666	ENSGALG00000041969	7	-	1.07093797814559e-11	3.99422258860274
3	66719470	66724545	ENSGALG00000015057	4	+	1.09154799349212e-11	10.9947350713272
2	107909066	107990806	ENSGALG00000015215	7	+	1.13398151863609e-11	-2.96670891627599
1	50154485	50243306	ENSGALG00000012050	7	-	1.13943693845033e-11	-2.74890773101092
10	13974503	13979125	ENSGALG00000042101	7	-	1.14606208999964e-11	-3.85597848132933
8	20256268	20401765	ENSGALG00000010083	6	+	1.1576402545632e-11	3.71174215264221
5	58232296	58243505	ENSGALG00000012394	7	-	1.16419011071595e-11	6.34988025817933
6	24086008	24128061	ENSGALG00000008318	7	+	1.16816590573594e-11	-3.08692321913229
21	5452529	5465736	ENSGALG00000034213	7	-	1.19094820486283e-11	-3.40239054157676
5	9313713	9322206	ENSGALG00000005769	7	-	1.20192555945927e-11	-3.40168725449814
3	52413968	52438652	ENSGALG00000013754	7	+	1.24084135823396e-11	-3.0864621975553
17	5511455	5519318	ENSGALG00000004965	7	-	1.24920602942321e-11	3.19570219264541
3	18659506	18713332	ENSGALG00000009483	7	-	1.261853224997e-11	3.40953679172687
15	7100718	7141338	ENSGALG00000045218	7	+	1.26759556357478e-11	-4.18493683024299
4	33497815	33524132	ENSGALG00000010081	7	-	1.28014770061315e-11	4.60400324766739
14	4818941	4856344	ENSGALG00000004875	7	-	1.32587207307441e-11	4.69626852717511
8	4002527	4005892	ENSGALG00000002771	7	-	1.33463681498656e-11	-2.97492228826808
20	6385507	6529830	ENSGALG00000004621	7	-	1.39365935454216e-11	-2.97647250957775
10	9259221	9308178	ENSGALG00000039924	6	-	1.43189478098737e-11	5.82882721021354
3	37868801	37881792	ENSGALG00000014371	7	-	1.44945604961335e-11	3.20829835463084
1	48192443	48193121	ENSGALG00000011759	4	+	1.48482812071873e-11	-6.40876791266502
14	263759	303205	ENSGALG00000040854	7	-	1.49076038345931e-11	3.8527337281478
9	20002981	20011556	ENSGALG00000023616	7	+	1.49506295079842e-11	-2.7716233160815
4	55278883	55326569	ENSGALG00000011998	7	+	1.51448775909584e-11	4.14685831879896
10	7711099	7718638	ENSGALG00000041896	7	+	1.55559994721224e-11	-2.73169322056163
18	4027324	4099177	ENSGALG00000001725	7	+	1.5768410043616e-11	-3.02888547043597
14	2593225	2601741	ENSGALG00000039611	7	-	1.60245179181744e-11	3.85565073856475
28	838934	846067	ENSGALG00000000619	5	-	1.64124399957786e-11	5.67021434015789
5	58316697	58329806	ENSGALG00000012401	7	+	1.6469806917147e-11	-3.78420181718541
4	12939223	12953049	ENSGALG00000007861	7	-	1.72845904500266e-11	3.58443596826432
2	17560248	17660952	ENSGALG00000007877	7	+	1.73218244338334e-11	-2.98016992118089
4	9629282	9632212	ENSGALG00000007240	4	-	1.74293618118333e-11	11.7984498793157
AADN04002725.1	8178	17083	ENSGALG00000033989	7	+	1.7467784205383e-11	3.42598423198289
1	177419087	177424346	ENSGALG00000017117	3	+	1.75024978066724e-11	-7.54992949374759
3	94073548	94080731	ENSGALG00000025796	7	-	1.75966128371166e-11	3.60726197553785
2	92244235	92255610	ENSGALG00000013708	7	+	1.78039412656932e-11	5.07916254520614
4	4262143	4271933	ENSGALG00000041423	7	-	1.784940819844e-11	-2.63709873584011
28	4398875	4401204	ENSGALG00000003939	7	-	1.78977129934839e-11	-4.13020961810119
3	54137559	54139018	ENSGALG00000013818	7	+	1.79234355321918e-11	-3.77386984396352
1	30936730	30961242	ENSGALG00000009698	7	-	1.7952094704559e-11	-3.63764839073233
18	7826566	7849764	ENSGALG00000036028	7	+	1.82178892283932e-11	-2.73864138362097
14	12160596	12161521	ENSGALG00000031597	7	+	1.82623699995636e-11	3.71532534930623
14	8053242	8199119	ENSGALG00000006757	7	+	1.88463694048174e-11	-3.5616121267085
Z	59716930	59725179	ENSGALG00000014649	7	+	1.94381246005201e-11	3.81523689889198
3	27455226	27465411	ENSGALG00000010036	7	-	1.94579343960239e-11	-4.17483067739652
4	52137021	52139535	ENSGALG00000023120	7	-	2.07087397496531e-11	3.13630904167534
6	14982061	15068657	ENSGALG00000005035	7	-	2.09662130762966e-11	-2.70774396234938
27	4507018	4518037	ENSGALG00000023881	6	-	2.23113207288538e-11	8.08590525730683
1	75871015	75879214	ENSGALG00000014324	7	+	2.3364512713578e-11	-2.62410501452436
9	22337967	22359416	ENSGALG00000023546	7	+	2.41148836917885e-11	-3.35840194236618
5	44523931	44565644	ENSGALG00000010747	5	-	2.44002022916526e-11	8.82483329683813
25	2191536	2195058	ENSGALG00000028880	7	+	2.51665972601959e-11	3.24044197931399
1	175088271	175096275	ENSGALG00000026781	7	-	2.52668186480273e-11	-3.46086578515146
AADN04001865.1	884	11808	ENSGALG00000035386	7	-	2.53748283919408e-11	-2.72377280369921
9	19805322	19807348	ENSGALG00000009312	7	+	2.54668010471312e-11	-2.74486488385286
1	48153695	48154408	ENSGALG00000037167	7	-	2.60791481595733e-11	-5.70956785184401
1	48011197	48019515	ENSGALG00000011738	7	+	2.61079256457995e-11	-2.88763947250026
17	8830008	8862193	ENSGALG00000001513	7	+	2.71318715549803e-11	-2.75475674727577
13	16977370	16983282	ENSGALG00000006785	7	-	2.73191749639743e-11	-3.92057422633934
22	2212089	2214186	ENSGALG00000038826	7	+	2.73257284794067e-11	3.08723481224511
15	6711179	6730689	ENSGALG00000005043	4	+	2.76850506184781e-11	11.3995670162466
18	10645622	10650511	ENSGALG00000007791	4	+	2.7969988133817e-11	11.3805085925894
7	28341393	28353184	ENSGALG00000012061	6	+	2.82616000208383e-11	7.88935311875717
11	2178883	2180407	ENSGALG00000028451	7	-	2.82636985024174e-11	6.73438634615359
3	88598879	88636560	ENSGALG00000016314	7	+	2.87113382954095e-11	4.69041418579145
5	50385500	50386736	ENSGALG00000038808	7	+	3.04943549531451e-11	-4.49014775572647
3	33675542	33688162	ENSGALG00000032440	7	+	3.04990962414123e-11	4.9231498440905
4	69640263	69677019	ENSGALG00000014321	7	+	3.09960787321027e-11	3.96131317022519
26	2218162	2220788	ENSGALG00000046455	4	-	3.1081676820345e-11	11.7124438082566
Z	44651918	44684718	ENSGALG00000013493	7	-	3.14174103424896e-11	3.03928556114915
24	3833145	3843905	ENSGALG00000006715	7	-	3.18999507361161e-11	4.29398994705621
3	22114002	22169314	ENSGALG00000009848	7	+	3.19136015013262e-11	4.55053567367211
3	9067299	9084370	ENSGALG00000008930	7	+	3.20895727439755e-11	-3.53698424061221
1	3665778	3701334	ENSGALG00000034970	7	-	3.30194717156867e-11	-2.67974301118593
5	1582251	1586385	ENSGALG00000032496	7	+	3.31856739539315e-11	3.35796628953205
6	22131166	22134776	ENSGALG00000007484	7	+	3.39802894577616e-11	3.36368295274582
33	607458	612722	ENSGALG00000038110	7	+	3.42150371585782e-11	-3.05286389265767
5	54648191	54665832	ENSGALG00000011921	7	+	3.55826396997243e-11	5.09310845002944
3	38241566	38329305	ENSGALG00000034003	7	+	3.67961962872595e-11	-2.98752003454716
KQ759482.1	18169	21104	ENSGALG00000030164	7	-	3.68218311184745e-11	3.55178042526818
5	50326245	50384620	ENSGALG00000011505	7	+	3.70312580989055e-11	-2.7535457947251
23	5610014	5613638	ENSGALG00000004057	7	-	3.70714281576377e-11	5.3536821247517
1	10650556	10710329	ENSGALG00000033974	4	+	3.76822196456694e-11	11.5890950440414
8	25223274	25226916	ENSGALG00000010752	7	-	3.80078147403108e-11	-5.22603480895785
4	31390202	31414677	ENSGALG00000009977	7	+	3.87717673960156e-11	-3.30273745014281
6	23506829	23561965	ENSGALG00000008179	7	-	3.90733954378435e-11	3.40644144945394
1	108105289	108111733	ENSGALG00000016132	4	+	4.07798659757346e-11	11.5040423482258
6	27848490	28021075	ENSGALG00000009048	4	-	4.19688491827203e-11	11.0757187237363
AADN04004192.1	793	12959	ENSGALG00000035296	7	+	4.37613258317932e-11	-3.62801157914586
17	3545577	3713843	ENSGALG00000007079	4	+	4.47683892280873e-11	11.4529193391359
4	90447246	90450343	ENSGALG00000000067	7	-	4.51862697591072e-11	3.55261717416897
3	11512294	11607100	ENSGALG00000008734	7	-	4.56029610487286e-11	-3.84312294787201
Z	36834492	36843265	ENSGALG00000015156	7	-	4.71152702347026e-11	3.08106940394679
4	1454229	1455201	ENSGALG00000020331	7	+	4.79189604857845e-11	-3.88813888517655
2	20364200	20463104	ENSGALG00000008747	4	+	4.82351488472926e-11	11.3839610868987
19	4980961	5005598	ENSGALG00000002598	7	+	4.85555645603942e-11	3.40747846916609
33	1483258	1502332	ENSGALG00000031274	7	-	4.92822201465479e-11	-4.91484233891309
2	60723927	60732016	ENSGALG00000012696	7	-	4.938235335286e-11	-2.80763882775947
12	3500783	3501119	ENSGALG00000032910	4	-	5.08294373340771e-11	-7.45561431260636
23	3254353	3257700	ENSGALG00000009680	7	+	5.18706556199968e-11	3.95622583958476
1	105648427	105695763	ENSGALG00000027579	7	+	5.23291386565122e-11	3.35526652488493
13	16931564	16950572	ENSGALG00000036920	7	+	5.2447882509561e-11	4.18130786470364
8	16611055	16617553	ENSGALG00000008780	7	+	5.28816923504137e-11	4.11761295991938
8	16453749	16476405	ENSGALG00000008722	7	+	5.41508096483883e-11	3.97786688253645
11	661330	665530	ENSGALG00000001220	7	+	5.58259876296861e-11	-2.86114429336027
19	6626796	6639651	ENSGALG00000004613	7	+	5.65934807498459e-11	-2.68625529868172
1	20290346	20303283	ENSGALG00000038467	7	+	5.73117300828726e-11	3.09049406767186
Z	70963354	71000137	ENSGALG00000002162	7	+	5.82922750320236e-11	4.45318420427745
1	77760261	77770624	ENSGALG00000014708	7	-	5.99029886600587e-11	3.5469402783575
3	20757818	20782986	ENSGALG00000009678	6	-	6.02427340602048e-11	4.85215996100955
2	30981677	31019402	ENSGALG00000010925	7	-	6.2536744037727e-11	-2.678638702016
14	4101242	4145400	ENSGALG00000040770	7	-	6.30087252268753e-11	3.45663329275775
12	9911394	9995555	ENSGALG00000006097	7	+	6.444289338963e-11	2.94217791218318
1	48101740	48102151	ENSGALG00000040303	3	+	6.444289338963e-11	-10.6816325131409
5	19483883	19564179	ENSGALG00000007932	7	-	6.60427415808132e-11	-2.65735233784278
8	3792798	3798695	ENSGALG00000002667	6	-	6.69318382449162e-11	11.85984057068
7	29801111	29824842	ENSGALG00000012166	7	+	6.87286531190244e-11	3.76590839456484
14	13130171	13153006	ENSGALG00000002551	7	+	6.96473198172353e-11	-4.83965490731586
13	2417659	2430010	ENSGALG00000002528	7	+	7.03162387422466e-11	-2.5594667056905
1	6163730	6168880	ENSGALG00000006690	7	+	7.13184814811153e-11	4.28570055582733
33	1505769	1506733	ENSGALG00000037295	4	-	7.32270675586927e-11	-7.01835420795745
7	18965844	19008073	ENSGALG00000010891	6	+	7.42173122310029e-11	8.43856528261756
AADN04002558.1	20	10286	ENSGALG00000029276	7	-	7.47486119744321e-11	-2.65882138045009
8	16618437	16636096	ENSGALG00000008784	7	-	7.50802133815343e-11	5.45948874273863
27	4376158	4417746	ENSGALG00000034693	7	+	7.70254575275509e-11	-2.73382690839326
12	2986710	2993962	ENSGALG00000004018	7	+	7.76332327863743e-11	3.1385138437124
15	1060485	1061693	ENSGALG00000032542	5	-	7.80258577594611e-11	7.10924837866547
AADN04003940.1	12473	14857	ENSGALG00000035779	7	-	7.96698773282336e-11	2.9916977839043
25	1708519	1714083	ENSGALG00000030407	7	+	8.08234475969046e-11	2.9120833191872
Z	942946	962712	ENSGALG00000034821	7	-	8.23300300756651e-11	4.51451239932546
12	18314288	18331017	ENSGALG00000035099	7	+	8.72853400163697e-11	-4.22240856905225
9	3708137	3751383	ENSGALG00000006609	7	+	9.12429597219927e-11	3.62542730545267
22	439954	444495	ENSGALG00000000209	7	-	9.46440115785543e-11	3.14080516676799
3	26625939	26701895	ENSGALG00000010005	7	+	9.85901670316848e-11	4.96535537559997
12	8432701	8463996	ENSGALG00000005481	7	-	1.01466860533757e-10	-3.06776304552407
3	28814230	28817102	ENSGALG00000035284	4	-	1.01466860533757e-10	11.4091807441243
8	11025386	11032919	ENSGALG00000005147	7	-	1.01519351496117e-10	3.89202194276814
7	2740148	2746841	ENSGALG00000042974	7	-	1.03277071829395e-10	-3.6343461619417
9	23262166	23283365	ENSGALG00000010337	7	+	1.03919107143641e-10	-4.40034169500439
11	1951909	1959249	ENSGALG00000002775	5	-	1.04708021977629e-10	13.4475512874691
17	5923594	5935776	ENSGALG00000032342	7	+	1.06914791938038e-10	3.92891004426451
4	44051783	44077636	ENSGALG00000010769	7	-	1.07865344046533e-10	3.23766622211259
14	13060628	13066422	ENSGALG00000002683	7	+	1.08121702757456e-10	3.32237639456533
8	28789110	28790623	ENSGALG00000025977	7	+	1.08121702757456e-10	-3.37263088648248
5	7745138	7884786	ENSGALG00000005415	4	-	1.10145212928908e-10	11.4230588226356
1	105312336	105323530	ENSGALG00000034396	7	-	1.10632587693897e-10	3.01492882954166
KQ759573.1	21761	23865	ENSGALG00000043606	7	-	1.10632587693897e-10	-3.31761401529143
26	2323803	2335164	ENSGALG00000000745	2	-	1.11154766445262e-10	11.7831531070321
8	4537680	4538738	ENSGALG00000027608	7	+	1.13036659077665e-10	3.6934925286002
7	7863677	7916149	ENSGALG00000030419	7	+	1.15729901287366e-10	-2.90179609962113
33	719500	720408	ENSGALG00000046197	5	+	1.19682957854742e-10	6.68706393962552
1	175837245	175938674	ENSGALG00000017091	5	+	1.20029051364729e-10	11.2501701593396
2	94012285	94030148	ENSGALG00000013748	6	+	1.20782364787242e-10	-6.84138435738742
26	1727669	1742914	ENSGALG00000038399	6	-	1.21187205734419e-10	6.2198885889168
5	23048401	23104246	ENSGALG00000008181	7	-	1.21187205734419e-10	-2.50997349002335
1	165685514	165689031	ENSGALG00000036258	3	+	1.25507120453677e-10	-7.71943501916827
18	10931920	10957831	ENSGALG00000008034	7	-	1.31612906222364e-10	3.42765689588943
14	7680838	7728571	ENSGALG00000006646	7	+	1.31630531540524e-10	-2.82554296113581
4	83702034	83713880	ENSGALG00000024486	6	-	1.321784606524e-10	5.45304305824669
14	3435736	3475031	ENSGALG00000004398	7	-	1.35453793421862e-10	-2.62070896126712
AADN04005051.1	4124	13029	ENSGALG00000046533	4	+	1.43376314023768e-10	11.238893167984
33	384336	425001	ENSGALG00000039710	7	+	1.44217971016202e-10	-2.7075968395949
4	70252944	70270023	ENSGALG00000039394	7	-	1.50061439764461e-10	3.21487315056207
2	112729256	112780624	ENSGALG00000029552	7	+	1.50704456333753e-10	-4.95675962499444
5	58698104	58700937	ENSGALG00000012429	5	-	1.51442323725928e-10	5.22659060577909
9	5064657	5080960	ENSGALG00000037739	7	-	1.54875120525731e-10	3.12105610923636
3	95415554	95474483	ENSGALG00000028709	7	+	1.59411475149269e-10	-3.86026949527058
12	8943242	8953493	ENSGALG00000005696	7	+	1.6522643300918e-10	3.61505798662634
4	69357332	69363626	ENSGALG00000014267	7	+	1.66581259996381e-10	3.88074730340307
8	6089878	6099342	ENSGALG00000004017	7	+	1.67857396818457e-10	2.92726126907755
6	23090873	23099929	ENSGALG00000026957	7	-	1.6965392642328e-10	3.34442670607629
3	37942006	37967000	ENSGALG00000010843	7	-	1.7092225850211e-10	-3.02329016479007
19	6439744	6447982	ENSGALG00000014182	7	+	1.7276208765162e-10	-4.12702006752738
20	10542585	10549724	ENSGALG00000006756	7	-	1.7276208765162e-10	3.29038022975433
7	28522173	28525263	ENSGALG00000012111	7	-	1.73102617692799e-10	5.42718583237401
3	78742085	78743423	ENSGALG00000040804	7	+	1.74924470986639e-10	-3.19282402951169
8	2339756	2479306	ENSGALG00000002246	7	+	1.8247960276287e-10	-2.63098704103243
9	10574022	10593642	ENSGALG00000002623	5	-	1.85107797247245e-10	9.14753234827463
10	1506430	1523686	ENSGALG00000001992	7	-	1.85164058122554e-10	-2.7278497498117
19	6702365	6708308	ENSGALG00000004669	6	-	1.96748770450651e-10	4.58140697864856
28	662316	665141	ENSGALG00000000474	7	+	2.01605986301801e-10	-3.22987879460046
Z	55628874	55660698	ENSGALG00000015540	7	+	2.02885879667102e-10	2.85549736806303
18	4642266	4660259	ENSGALG00000002159	7	+	2.04178972896568e-10	5.23348409016306
19	680096	681122	ENSGALG00000026762	7	-	2.04752545442796e-10	4.15116968734627
1	87675053	87689414	ENSGALG00000015363	7	-	2.08058314092533e-10	-3.46598689729593
18	6825430	6828409	ENSGALG00000033377	6	+	2.09862294585497e-10	11.1656995575531
7	26975666	27065329	ENSGALG00000011689	7	+	2.10725802839786e-10	3.0902971070315
1	145287173	145317832	ENSGALG00000016889	7	-	2.11962290764207e-10	4.22339186139238
2	4735738	4743813	ENSGALG00000005860	7	-	2.15776872332446e-10	4.98253613667597
19	5189499	5240189	ENSGALG00000002709	7	-	2.19584887233599e-10	2.96461743390535
1	92066706	92234273	ENSGALG00000036738	7	+	2.20000036309483e-10	-3.48365741191164
1	73192229	73195635	ENSGALG00000027791	4	+	2.24270078736032e-10	11.9391342614927
3	15835497	15848546	ENSGALG00000008651	7	-	2.26029443478238e-10	3.22398156093342
1	135367140	135448935	ENSGALG00000016799	7	+	2.26384563366498e-10	-2.60167339809372
Z	27452948	27469378	ENSGALG00000014447	7	-	2.26384563366498e-10	2.90939393532263
2	40755633	40776952	ENSGALG00000011498	7	-	2.27058468288811e-10	2.80492310618612
2	68215578	68231778	ENSGALG00000012886	6	+	2.29011172646105e-10	11.4975062428608
4	21917220	21932142	ENSGALG00000042411	4	-	2.29974638427573e-10	11.5743445366154
4	39713690	39752253	ENSGALG00000010628	7	+	2.34011500606589e-10	7.22175496294309
Z	41408606	41414029	ENSGALG00000012610	7	+	2.44703355695395e-10	3.8207802011763
8	18585612	18659243	ENSGALG00000008890	4	+	2.44734906347004e-10	6.59303989896663
14	5793269	5946808	ENSGALG00000044187	7	+	2.4478225692387e-10	3.33505189861979
1	194845634	194873090	ENSGALG00000039054	7	+	2.4488893952986e-10	-3.96356091222207
1	87491685	87496064	ENSGALG00000022871	6	+	2.45272267026493e-10	5.96879982078207
1	30342084	30485295	ENSGALG00000009601	7	-	2.47354664452703e-10	4.58097931445887
AADN04000639.1	104168	124829	ENSGALG00000035466	7	-	2.48929513292849e-10	-4.90310782837195
Z	10611244	10678470	ENSGALG00000003446	6	-	2.53428784293312e-10	11.6842476568963
19	6202078	6214207	ENSGALG00000004246	5	-	2.62854363404164e-10	11.7047447545138
19	7640740	7649750	ENSGALG00000034297	7	-	2.71187550706883e-10	6.03050299464288
8	3842494	3871870	ENSGALG00000036871	7	-	2.82083124777801e-10	4.488716653642
3	55871890	55897055	ENSGALG00000013956	7	-	2.82704684084103e-10	-5.59622798906512
1	1137275	1148688	ENSGALG00000008437	7	-	2.91316017233702e-10	3.38845647270662
1	12516999	12559907	ENSGALG00000008328	7	-	2.9626757812346e-10	-2.5597655364336
8	5814757	5815465	ENSGALG00000023725	6	-	3.03649122599252e-10	-6.35791209004704
3	78736896	78741125	ENSGALG00000035903	7	+	3.04941310802257e-10	-3.27301962020567
14	13795142	13822074	ENSGALG00000029047	7	-	3.0914521252881e-10	5.04377891378697
3	42972099	42981391	ENSGALG00000011483	7	+	3.15829032146779e-10	4.38062279297167
3	43074401	43082303	ENSGALG00000011489	7	+	3.22317579755213e-10	-4.40120909656139
8	29712367	29724597	ENSGALG00000011356	7	-	3.22407829745328e-10	5.5520569902207
2	7860095	7868705	ENSGALG00000017394	7	+	3.23207027945095e-10	5.23300926754663
1	138793509	138903918	ENSGALG00000036798	7	-	3.23915528741279e-10	5.43178019797874
9	15969988	15979634	ENSGALG00000025804	4	-	3.41757763802765e-10	11.3197570983844
2	138793477	138807608	ENSGALG00000036915	7	+	3.45518877604702e-10	3.32200119853358
21	2113221	2135244	ENSGALG00000001489	7	+	3.46084280393037e-10	2.94220079169242
3	38511652	38513601	ENSGALG00000010996	7	+	3.46084280393037e-10	-3.66679875494627
9	18408659	18778560	ENSGALG00000023670	6	-	3.47085563145145e-10	4.97158392888722
12	14765178	14867145	ENSGALG00000007652	7	-	3.57385120986311e-10	3.32789207058085
1	182444412	182451714	ENSGALG00000017183	6	+	3.58342869210315e-10	-6.3734807772031
KQ759534.1	21368	22603	ENSGALG00000046200	7	+	3.61406751003728e-10	-4.38751243914007
2	119748595	119874210	ENSGALG00000037164	4	+	3.65910441475264e-10	11.2876539318415
10	4197277	4225106	ENSGALG00000003628	6	-	3.67252005766211e-10	4.17864702135784
Z	44758613	44850363	ENSGALG00000027258	7	-	3.71138399187783e-10	-2.50795753008679
8	18925867	18932140	ENSGALG00000008916	7	-	3.72140614713449e-10	-3.01453332922202
7	153720	190472	ENSGALG00000043307	7	+	3.72327658585213e-10	3.68696438354959
4	68881856	68944854	ENSGALG00000014258	4	-	3.76071887011135e-10	11.0477962279167
8	24613254	24625386	ENSGALG00000010652	7	+	3.7724294140278e-10	4.83435197827083
13	11469601	11484197	ENSGALG00000003876	7	+	3.96286123474803e-10	3.2896477664345
3	25206935	25258051	ENSGALG00000009947	4	+	4.12947751492393e-10	10.8975129265322
21	117332	138142	ENSGALG00000043128	7	-	4.31081869905896e-10	3.50363452355641
3	52197368	52221690	ENSGALG00000013737	7	+	4.42158283149763e-10	3.77925149048382
18	9191871	9194395	ENSGALG00000001465	7	+	4.44174554656456e-10	-2.73757804473364
5	22898626	22916960	ENSGALG00000008122	7	-	4.46196920327742e-10	3.12492589889662
2	23425446	23431596	ENSGALG00000024485	7	-	4.4670286054995e-10	3.41247539647417
9	22871186	22883043	ENSGALG00000009699	7	+	4.62867009573715e-10	-3.3572817820669
5	28356159	28358209	ENSGALG00000039228	7	+	4.62962704540213e-10	-3.89435609032181
5	30752049	30805661	ENSGALG00000028203	7	-	4.7362236082307e-10	3.0477851444377
3	87806025	87878825	ENSGALG00000016294	4	+	4.88528816610769e-10	11.3919177527039
AADN04001081.1	19305	26609	ENSGALG00000037467	7	-	4.9331104864932e-10	-3.50557343025365
3	59406314	59407373	ENSGALG00000026820	7	-	5.0736899882469e-10	-2.48453311269759
4	25162883	25180520	ENSGALG00000038140	7	-	5.11012511099917e-10	3.33450055691837
21	4926616	4929393	ENSGALG00000038313	7	-	5.29157476210714e-10	-3.440152295879
7	13851495	13864094	ENSGALG00000008818	7	-	5.33416844902565e-10	4.60543208357513
4	4159764	4191750	ENSGALG00000006157	7	+	5.64417861812805e-10	-2.73634383745894
8	27960952	27987648	ENSGALG00000011016	7	+	5.64524681906035e-10	3.00421841106338
1	92375564	92389300	ENSGALG00000037655	7	+	5.73116396110865e-10	3.28796615281548
9	14031238	14085279	ENSGALG00000040866	4	+	5.76378287861881e-10	7.5792573037543
2	97422839	97433227	ENSGALG00000013830	7	-	5.80972037564073e-10	-3.06845648058934
1	180368163	180380540	ENSGALG00000017163	7	-	5.96134603773093e-10	4.30650470352594
23	2022153	2027077	ENSGALG00000042916	7	-	5.98883641503381e-10	-3.18676977801659
11	1534042	1544632	ENSGALG00000002321	7	-	6.08737203205843e-10	3.88585515443265
25	1686533	1700288	ENSGALG00000037869	5	-	6.08737203205843e-10	4.86660105411666
25	2727343	2731219	ENSGALG00000000836	7	-	6.37942630661551e-10	-2.83892482719034
1	109155881	109161762	ENSGALG00000016147	7	-	6.41600664019893e-10	-2.51193807318736
5	1455083	1491017	ENSGALG00000004300	7	-	6.5285636099739e-10	3.26390120350127
8	28417185	28423038	ENSGALG00000011047	7	+	6.56993869130392e-10	2.98760950548304
4	81526789	81561931	ENSGALG00000015591	7	-	6.63709533241815e-10	3.66565927696904
12	8651304	8714581	ENSGALG00000005601	7	-	6.90990165999069e-10	-4.67823851652242
12	688256	712926	ENSGALG00000035596	7	-	6.93252292950666e-10	3.98920546584613
16	58542	72898	ENSGALG00000032231	7	-	6.94674315381196e-10	4.64842442387995
2	56354629	56357627	ENSGALG00000039326	7	-	6.97914382350715e-10	5.70998842673094
26	1001410	1010920	ENSGALG00000000164	6	-	7.02213692437544e-10	-6.41702025043565
14	14343965	14345123	ENSGALG00000037551	7	+	7.02708289171661e-10	-3.6792015448805
14	14117924	14203370	ENSGALG00000009205	7	-	7.09319152795976e-10	-4.44534976911812
14	2300789	2333438	ENSGALG00000004058	7	+	7.09759536602658e-10	3.01967626801502
2	20692999	20781828	ENSGALG00000008912	7	-	7.11124966050301e-10	3.16024556027994
14	2534245	2556248	ENSGALG00000004070	6	-	7.16829454268284e-10	5.59721736613835
1	77357091	77372767	ENSGALG00000014570	7	-	7.20668630684091e-10	2.84484901455359
5	13624271	13646533	ENSGALG00000006546	7	-	7.28498539198045e-10	4.01991674486902
2	115214833	115235527	ENSGALG00000038385	7	+	7.28824761722868e-10	3.1635288866128
24	4031765	4073048	ENSGALG00000039196	4	+	7.37144700157763e-10	11.2872544353628
20	1594059	1618071	ENSGALG00000033677	7	+	7.38422515292159e-10	4.68332720011252
28	2939716	2944158	ENSGALG00000027777	7	-	7.41783839975209e-10	-2.416060099021
6	11508771	11517038	ENSGALG00000004442	7	-	7.48344506164709e-10	3.12933949941974
2	58015697	58026256	ENSGALG00000032544	7	-	7.50995981639701e-10	3.2350604712404
1	134001611	134014941	ENSGALG00000016788	7	+	7.73812946272763e-10	-4.98612009540869
4	284343	322060	ENSGALG00000037410	7	+	7.74506353052932e-10	4.03029480866382
2	35988107	36027652	ENSGALG00000011278	7	+	7.86902900526614e-10	2.86298640674406
5	54309102	54341038	ENSGALG00000011893	7	-	8.11432845085112e-10	-2.49227238263324
9	20609866	20618283	ENSGALG00000009464	6	+	8.11435058801372e-10	11.4409530729553
4	40283692	40303693	ENSGALG00000010674	7	+	8.13928916490746e-10	5.36258302823214
2	13135662	13572700	ENSGALG00000007125	7	+	8.15327186067279e-10	3.78478634746086
4	69980271	70000045	ENSGALG00000041717	7	-	8.265771368966e-10	3.34649994522482
AADN04006267.1	3404	11159	ENSGALG00000039773	7	+	8.30384953052228e-10	-2.66376761186695
28	1096191	1134022	ENSGALG00000041643	7	-	8.43818521535368e-10	3.13106394374498
9	10338212	10382351	ENSGALG00000025759	7	-	8.45354225878647e-10	-2.77797061226469
10	17014585	17092303	ENSGALG00000032366	7	+	8.61451407313972e-10	-2.62327266824034
W	2000280	2003728	ENSGALG00000040263	5	+	8.72630775755125e-10	-3.01926755687667
12	2418787	2429944	ENSGALG00000037784	7	-	8.91866645545206e-10	2.77990717591055
1	179596039	179612517	ENSGALG00000026507	7	-	8.96664245027108e-10	3.9470788632897
Z	41661024	41748825	ENSGALG00000012618	7	-	9.14570789927648e-10	-3.37628169206348
27	4790086	4793845	ENSGALG00000030739	7	+	9.46957379477718e-10	-2.5452840566705
3	27005841	27009880	ENSGALG00000010017	7	-	9.57464096023034e-10	3.79659853456624
6	17420296	17452074	ENSGALG00000005722	7	+	9.57464096023034e-10	2.84985645117031
6	10852108	10868069	ENSGALG00000021039	5	+	9.65833631877123e-10	10.0445967466686
1	15507103	15601794	ENSGALG00000007025	7	+	9.85617718159149e-10	4.21839057535491
9	20588174	20608503	ENSGALG00000045246	7	+	1.05000251144518e-09	3.85119726827065
15	8104712	8113501	ENSGALG00000006320	4	+	1.05654777728104e-09	11.009185707875
1	48184356	48184737	ENSGALG00000042263	5	+	1.09497070687238e-09	-7.52187698259264
1	92426540	92445689	ENSGALG00000039452	4	-	1.09581392612447e-09	11.0724849512861
Z	37062724	37257739	ENSGALG00000033256	4	+	1.10383078820783e-09	10.6545998116725
4	5119564	5166894	ENSGALG00000006623	7	-	1.12342969018196e-09	3.64158693191807
9	23593757	23694770	ENSGALG00000010370	7	-	1.13108112825542e-09	-3.15535849811938
11	7501219	7540487	ENSGALG00000003942	7	-	1.16595330052244e-09	3.02593827818045
4	23934180	23936941	ENSGALG00000023444	4	+	1.17669616911792e-09	10.8721622370343
5	51578234	51595388	ENSGALG00000011608	7	+	1.1783418012451e-09	3.67773535658256
1	167406457	167484232	ENSGALG00000016971	7	-	1.17882589128053e-09	-2.60418742984837
25	1417905	1420032	ENSGALG00000044505	7	+	1.18886856838092e-09	-5.06849873596632
20	5082234	5112652	ENSGALG00000039155	7	-	1.19869391392577e-09	3.17735733355375
1	180254664	180261996	ENSGALG00000017158	6	+	1.21910209509522e-09	5.49883731932236
15	6827797	6838616	ENSGALG00000013848	7	+	1.24957898576329e-09	3.00138920427224
27	3015342	3020580	ENSGALG00000000585	5	+	1.25457315895364e-09	11.2081645689824
21	6616877	6622890	ENSGALG00000023542	6	-	1.25996217698322e-09	5.66474702267942
13	1936310	1938756	ENSGALG00000002570	7	+	1.26975385500223e-09	-4.90497443605399
13	10198635	10200864	ENSGALG00000002984	7	+	1.31361403883069e-09	-2.87248621841562
13	12919260	12927487	ENSGALG00000004184	7	+	1.31361403883069e-09	2.86751087214574
4	17438834	17470341	ENSGALG00000009040	7	+	1.31361403883069e-09	2.71931975071886
21	6472307	6486890	ENSGALG00000004889	7	-	1.3248106799962e-09	-2.59962945600101
8	12302902	12337677	ENSGALG00000005470	7	+	1.35452062968447e-09	-4.35432018946314
7	28532883	28536645	ENSGALG00000012112	7	-	1.38680654165662e-09	3.40155252044262
7	30817924	30831254	ENSGALG00000012348	7	-	1.38680654165662e-09	-3.12190854733172
7	30590624	30610062	ENSGALG00000012197	4	+	1.43659541598867e-09	11.1395219541954
4	86425886	86427721	ENSGALG00000045545	5	-	1.44041843026985e-09	-6.92785805814333
24	6106021	6108646	ENSGALG00000007848	7	-	1.47004058261288e-09	3.4644837172098
2	136612720	136668116	ENSGALG00000032746	7	-	1.47082805182719e-09	5.00702627527135
8	29804094	29815654	ENSGALG00000011369	5	+	1.47200096933311e-09	11.1787231473206
AADN04001130.1	6326	12637	ENSGALG00000033447	7	-	1.47389272846126e-09	-2.60336878257909
1	20405292	20435716	ENSGALG00000040023	7	-	1.48589293301535e-09	4.42586772341016
4	74019755	74043563	ENSGALG00000014386	7	+	1.5080304114245e-09	2.76732571940312
21	3417402	3489188	ENSGALG00000002583	7	+	1.51310888225013e-09	-2.63773972320561
1	10220630	10584619	ENSGALG00000008486	5	+	1.51805550423821e-09	11.0084809417105
8	18894851	18916774	ENSGALG00000008902	7	-	1.55413194386533e-09	4.13840626377224
20	6050773	6104515	ENSGALG00000004570	7	+	1.58695978308977e-09	-2.44214787060911
Z	25835704	25934004	ENSGALG00000010158	7	+	1.61205759597174e-09	3.55442732701303
7	34961028	35028577	ENSGALG00000012462	7	+	1.62264044184923e-09	-2.93524876363924
8	7861350	7942970	ENSGALG00000020922	6	+	1.62264044184923e-09	5.91660841065274
3	56992997	57019930	ENSGALG00000013993	7	+	1.63130651902508e-09	9.91410814947935
4	20040122	20078631	ENSGALG00000009212	7	+	1.66025477625818e-09	-3.81721330148335
1	137579844	137592401	ENSGALG00000026677	7	-	1.69642328625202e-09	5.01855086459815
5	56331547	56367647	ENSGALG00000032563	7	-	1.70501583314248e-09	-2.88564835516401
Z	32225858	32226846	ENSGALG00000045068	7	+	1.71343200115895e-09	-4.28061997181264
12	9132659	9134343	ENSGALG00000037991	7	-	1.72343081713882e-09	-3.41594710146752
5	35742880	35767270	ENSGALG00000010001	6	-	1.77991151724046e-09	5.96655500149
10	1328918	1463070	ENSGALG00000033618	7	-	1.78248954502147e-09	-2.55498935802818
18	10010614	10018970	ENSGALG00000038290	7	-	1.80631835811066e-09	4.61906308553868
3	12273167	12439182	ENSGALG00000009158	7	+	1.82142617132836e-09	6.11405775144215
4	61175390	61232967	ENSGALG00000012304	7	+	1.84169524401238e-09	-3.37908178986329
6	4483867	4489399	ENSGALG00000002503	4	-	1.85275911678986e-09	11.6183828310306
4	84557329	84624568	ENSGALG00000015713	7	+	1.85421095632602e-09	-2.64073985910962
1	71724525	71731735	ENSGALG00000011544	5	+	1.8587328218221e-09	7.72119158822877
8	3620500	3624059	ENSGALG00000002549	7	-	1.86915930525993e-09	-5.65390739084894
3	96902537	96910173	ENSGALG00000016440	7	+	1.89495475159362e-09	-2.98444630502682
Z	72903092	72932147	ENSGALG00000002341	7	-	1.9010669651821e-09	2.84358872122822
4	30318591	30557052	ENSGALG00000009880	7	-	1.93403121588066e-09	-3.90838685224679
11	20098882	20100019	ENSGALG00000000901	4	+	1.95544500818469e-09	10.8568670003427
6	30049290	30054581	ENSGALG00000009369	7	-	1.96538844839408e-09	2.86726559550857
14	12800887	12805826	ENSGALG00000029820	7	-	1.99414625356111e-09	-3.1635862755869
21	3735984	3808321	ENSGALG00000002836	7	+	2.00891676424588e-09	2.72347513752961
28	4298878	4305116	ENSGALG00000003778	7	-	2.05236295114651e-09	2.99953898467577
14	12040975	12061073	ENSGALG00000007434	7	-	2.05880043591111e-09	2.71521815824191
3	33936001	33945995	ENSGALG00000010641	7	-	2.08686523864968e-09	3.43111402331366
4	32158003	32187519	ENSGALG00000010013	6	+	2.09513309166638e-09	3.63984449280333
3	67291752	67293612	ENSGALG00000035431	4	-	2.12961428381815e-09	-8.43713506733921
21	624161	626856	ENSGALG00000000719	7	+	2.15181510671467e-09	-2.75681387996786
19	9493829	9524924	ENSGALG00000005854	7	-	2.18873761914579e-09	3.73373398772695
3	57434062	57467478	ENSGALG00000037587	6	-	2.20540079550137e-09	5.19657618918958
Z	41280441	41377445	ENSGALG00000012608	7	+	2.20540079550137e-09	-2.56039932074092
1	88234001	88277290	ENSGALG00000015367	6	+	2.23386892777545e-09	7.03909802359187
15	5010025	5020830	ENSGALG00000003314	7	+	2.25705722632118e-09	-3.05940187212232
9	19636901	19640222	ENSGALG00000033595	7	+	2.25818705874937e-09	2.97747574173201
18	6011513	6014226	ENSGALG00000039459	6	+	2.34222011842261e-09	11.129383834775
4	44787057	44855135	ENSGALG00000010847	6	-	2.34348229298643e-09	3.95061275369041
5	9710289	9729682	ENSGALG00000005927	7	+	2.36674462406844e-09	5.10584361708936
14	8832601	8844492	ENSGALG00000040793	7	+	2.37494048194522e-09	2.89851935213579
6	16449699	16486297	ENSGALG00000005422	7	+	2.39217649160928e-09	3.96955303437717
18	9950626	9953475	ENSGALG00000000109	7	-	2.42529124871661e-09	3.39151039793576
1	48161483	48161873	ENSGALG00000029941	3	-	2.42593418819282e-09	-10.147628700556
14	7756822	7779971	ENSGALG00000029360	7	+	2.48340298958183e-09	3.48369965424898
15	10048879	10051636	ENSGALG00000044649	4	+	2.52012268926299e-09	10.6442012672915
20	12236701	12241896	ENSGALG00000007771	7	-	2.53753337577879e-09	3.30914366848428
10	19957525	19975760	ENSGALG00000008262	7	-	2.62456295173566e-09	-5.85880813417518
13	13397471	13434489	ENSGALG00000005820	7	+	2.6275996533574e-09	-2.56041963342529
17	953349	971844	ENSGALG00000042635	7	-	2.66418076704492e-09	5.0099152045846
9	20762517	20774873	ENSGALG00000028207	2	+	2.68616964496483e-09	-8.89710568869401
17	5367396	5398325	ENSGALG00000005074	7	+	2.71407883966826e-09	-2.58631609245335
Z	17406002	17465113	ENSGALG00000014718	7	+	2.73546133338435e-09	-2.75726790738947
4	39636712	39639533	ENSGALG00000010614	7	-	2.7360151567216e-09	2.76619626253133
24	4467295	4538656	ENSGALG00000038540	7	-	2.740889935684e-09	3.20751340561259
1	48052893	48058138	ENSGALG00000011740	7	+	2.76356588736967e-09	4.30682536077399
1	98081908	98089517	ENSGALG00000019201	7	-	2.80858252606428e-09	3.17369806244414
1	42129041	42155671	ENSGALG00000027633	4	-	2.83663163872072e-09	11.4380540823217
4	66403276	66405539	ENSGALG00000034784	7	-	2.87543561003201e-09	-2.88555908645127
5	25708399	25723421	ENSGALG00000009097	7	+	2.88184484303287e-09	2.79292334932454
26	3550496	3556153	ENSGALG00000001569	7	-	2.91689085388719e-09	3.42202998946924
2	35245697	35334420	ENSGALG00000011254	7	-	2.93267053982896e-09	-2.73838209518573
7	29857697	29921974	ENSGALG00000012171	5	+	2.94832048853915e-09	4.77236657782408
13	18086719	18117522	ENSGALG00000007582	7	-	3.07046325230384e-09	4.54756083201431
17	3145479	3212084	ENSGALG00000039990	6	-	3.12264873494041e-09	4.44468530390068
4	13563341	13605339	ENSGALG00000008072	4	+	3.12799702886918e-09	10.6054339569294
1	78465926	78476335	ENSGALG00000037951	4	-	3.16471134293335e-09	11.3163559540238
12	9779134	9881729	ENSGALG00000006056	7	+	3.19122133750068e-09	2.6811276900395
Z	17028162	17060894	ENSGALG00000014716	7	-	3.21749435706139e-09	3.40201499852864
1	60973500	60989342	ENSGALG00000012998	4	+	3.24319145421153e-09	10.607854366306
5	27895239	27932979	ENSGALG00000009428	7	-	3.25870573854654e-09	-2.61248864094173
10	3302352	3329127	ENSGALG00000002925	7	+	3.27877527695292e-09	3.07067884085168
4	65154140	65196570	ENSGALG00000013728	7	+	3.33845061598683e-09	3.60378484637098
23	5162259	5165312	ENSGALG00000003313	7	+	3.35563457699191e-09	-2.5422871317095
3	15476486	15493476	ENSGALG00000008691	7	+	3.43126624669028e-09	2.70238411934168
8	17456471	17789217	ENSGALG00000036789	6	-	3.48368894682357e-09	5.68034973804875
4	30725095	30824645	ENSGALG00000009898	6	+	3.48738591673473e-09	5.38926536077904
3	88712182	88712511	ENSGALG00000017926	7	-	3.5091901912727e-09	-5.41115810543909
19	6846592	6852706	ENSGALG00000004763	7	+	3.52560940230684e-09	4.26529593502142
1	103067329	103106355	ENSGALG00000015795	4	-	3.60905293049208e-09	10.5822582322119
13	16678224	16736631	ENSGALG00000017462	7	-	3.65040420170091e-09	-2.74073381999502
3	58821364	59132416	ENSGALG00000037423	7	+	3.66223345875973e-09	3.04091819641039
5	47004883	47010833	ENSGALG00000046645	6	+	3.66223345875973e-09	-5.78021076053673
27	5123849	5147962	ENSGALG00000003475	7	-	3.74822896855521e-09	4.06801718349723
14	8741730	8754600	ENSGALG00000025743	7	-	3.83800756026911e-09	-2.97677681439353
15	8167612	8170047	ENSGALG00000006350	7	+	3.88566958916984e-09	2.90586275996534
9	8507494	8609908	ENSGALG00000005030	7	-	3.88566958916984e-09	-2.52302020615831
12	578801	582447	ENSGALG00000026978	7	+	3.90374862592402e-09	-3.1166968884126
1	139241470	139275735	ENSGALG00000030125	7	-	3.91626954950802e-09	-2.39063818370394
Z	13747363	13788623	ENSGALG00000014869	7	+	3.93041763565884e-09	3.4794148160848
4	29430979	29433345	ENSGALG00000032957	7	+	4.08665392553229e-09	-2.72704084118635
13	8524947	8541984	ENSGALG00000039628	4	-	4.12923562714314e-09	11.1796753099086
17	5430749	5434416	ENSGALG00000042460	7	-	4.16832794874013e-09	3.1236326214034
2	22521893	22531543	ENSGALG00000009365	7	-	4.24240722972088e-09	3.49053154538536
2	61679758	61693984	ENSGALG00000012704	7	+	4.29700586192306e-09	-2.5326642840238
1	57408099	57480365	ENSGALG00000012877	7	+	4.3184254631165e-09	2.97321019468615
1	105324803	105326122	ENSGALG00000037414	7	-	4.36832544283279e-09	5.04348728605088
9	12873043	12920564	ENSGALG00000007075	7	+	4.44785383759215e-09	2.71679834292789
10	2406128	2414549	ENSGALG00000001362	7	-	4.45171901939258e-09	-2.36389849302307
3	38083879	38144189	ENSGALG00000032840	7	+	4.51114684253587e-09	-2.5112585561176
25	2403158	2406448	ENSGALG00000040336	2	-	4.59739804404326e-09	-9.25321683679985
4	52866489	52987950	ENSGALG00000011823	4	-	4.61761449273137e-09	11.4283163526884
2	3260212	3285172	ENSGALG00000005430	7	-	4.83961799158946e-09	4.393591474701
5	26200816	26293922	ENSGALG00000009300	7	+	4.86996629874563e-09	2.7081985842021
11	16012438	16016952	ENSGALG00000005474	7	+	4.87189171185111e-09	3.8747941202619
13	13062941	13064550	ENSGALG00000038133	7	-	4.87780450823676e-09	4.37393723607813
17	8206722	8210939	ENSGALG00000033366	7	+	4.98505078186223e-09	-3.7387401243507
10	16640544	16676589	ENSGALG00000007016	7	-	5.00635927764868e-09	3.65918504846377
1	141441889	141442877	ENSGALG00000045075	4	-	5.09813788179402e-09	-5.22532443958079
5	32870787	32999065	ENSGALG00000009850	4	-	5.16395938884889e-09	11.0800909137117
24	3140327	3192134	ENSGALG00000006567	7	-	5.18446120198028e-09	-3.42578464479579
4	34621532	34631057	ENSGALG00000010199	7	-	5.27022750187107e-09	5.53501268160181
11	1394030	1397976	ENSGALG00000007867	7	-	5.31811458831158e-09	-3.25692177767422
5	48222138	48238688	ENSGALG00000036286	7	+	5.31811458831158e-09	4.2832992812791
3	25046737	25048946	ENSGALG00000033129	7	-	5.39346536034518e-09	-3.77889928501802
7	25369622	25404382	ENSGALG00000011592	7	+	5.51269595283006e-09	-2.78987524872377
3	15307335	15325041	ENSGALG00000008827	7	+	5.52321521779357e-09	2.6870497409151
11	10831456	10871308	ENSGALG00000004907	6	+	5.54580530058212e-09	11.4665435160544
27	5156867	5161795	ENSGALG00000003457	7	+	5.57911246410019e-09	-2.55124400478786
7	11350772	11354753	ENSGALG00000028438	7	-	5.60726860289561e-09	-2.47181991979541
4	69891818	69904924	ENSGALG00000024490	7	+	5.60883782097062e-09	-3.97040877546396
AADN04019329.1	21	3496	ENSGALG00000032138	7	+	5.7436067650974e-09	4.19677055555341
24	1440223	1481454	ENSGALG00000001250	7	-	5.93492207354387e-09	2.95771283828718
1	33715724	33766463	ENSGALG00000009842	7	+	5.99577944406255e-09	2.86954715464055
21	2171723	2181323	ENSGALG00000001527	4	-	6.02184000898996e-09	11.2133807692678
9	13905929	13926342	ENSGALG00000007253	7	-	6.09659641382357e-09	3.5528377497829
23	2698656	2739282	ENSGALG00000029653	7	-	6.22513601443396e-09	-3.34372873929596
Z	16989925	17012645	ENSGALG00000030800	7	+	6.27771532360842e-09	6.1208802102385
7	4369398	4387211	ENSGALG00000003570	7	+	6.33261415740969e-09	4.73978018404218
1	193938734	193964975	ENSGALG00000000839	4	+	6.58592270131562e-09	10.5385644934878
Z	25754907	25778734	ENSGALG00000035473	7	+	6.5981814483203e-09	-2.74673104108406
20	5956856	5997973	ENSGALG00000004542	7	-	6.6261260775064e-09	-2.35937304631166
1	77434365	77444965	ENSGALG00000014683	7	+	6.66952201779999e-09	2.63493759734586
1	108079421	108081075	ENSGALG00000016128	4	+	6.70090575510311e-09	11.1102498772258
6	31900239	31917647	ENSGALG00000009704	7	-	6.70090575510311e-09	2.99843283367487
25	2893164	2895926	ENSGALG00000007585	7	-	6.94281567429723e-09	2.8363253333309
13	6730839	6735374	ENSGALG00000001726	7	+	7.02889122554891e-09	2.63403679206418
15	8526760	8536246	ENSGALG00000006642	7	-	7.02889122554891e-09	-3.34908646403588
19	4907988	4918576	ENSGALG00000002542	7	-	7.10158294397601e-09	2.60465326789985
1	72191983	72195253	ENSGALG00000022980	7	+	7.11219505120065e-09	-2.50747174195335
12	5223964	5248483	ENSGALG00000005034	7	-	7.22450439513665e-09	3.80553879136277
19	808561	813588	ENSGALG00000027989	7	-	7.24295145445578e-09	2.65017843469869
4	75487238	75766552	ENSGALG00000041121	4	-	7.40551596687137e-09	11.0926973067196
1	107161474	107182204	ENSGALG00000016053	7	+	7.46765825647325e-09	-2.32038611168737
18	2084104	2131749	ENSGALG00000023626	3	+	7.86400328003703e-09	11.7047005430607
3	55446629	55524722	ENSGALG00000013941	7	-	8.03667253375611e-09	-3.53592257624
5	26068173	26082465	ENSGALG00000009269	7	-	8.04377144100431e-09	3.61067355944196
21	3324989	3343536	ENSGALG00000002506	7	+	8.05100310786516e-09	-3.21024610636055
1	121938420	121960170	ENSGALG00000016554	4	+	8.12959459580841e-09	10.8879642610077
5	1612139	1629782	ENSGALG00000004153	7	-	8.36129596541751e-09	2.84229164739762
12	15937308	16132890	ENSGALG00000007769	7	-	8.37024818221269e-09	-2.30337781351938
3	66496130	66511020	ENSGALG00000039575	7	-	8.49936572809476e-09	-2.38626319888734
15	25283	79659	ENSGALG00000041760	7	-	8.56012375798118e-09	3.98816669002122
24	4225267	4255878	ENSGALG00000029077	7	-	8.58500216093732e-09	-2.45163015694563
1	193072453	193085587	ENSGALG00000031734	4	-	8.82565797423463e-09	11.4076778669047
5	5325870	5333060	ENSGALG00000012121	5	+	9.02959247769415e-09	4.37037898931949
4	24031389	24037718	ENSGALG00000009560	7	+	9.33980421598174e-09	3.728937633757
3	102322245	102366030	ENSGALG00000016486	6	-	9.43941918162937e-09	4.8505853141001
8	1248822	1251304	ENSGALG00000041097	7	+	9.43941918162937e-09	-4.05675869287252
Z	63359021	63360866	ENSGALG00000015617	7	+	9.44408460191211e-09	-3.4030153414161
7	2252337	2303003	ENSGALG00000002750	7	+	9.46574709304661e-09	2.73698151433245
8	4162444	4171312	ENSGALG00000039704	7	+	9.48548069389596e-09	2.56124700098619
1	48120559	48121074	ENSGALG00000037322	7	-	9.56937530477819e-09	-2.56133270395054
15	6632196	6659208	ENSGALG00000004928	7	-	9.56937530477819e-09	-2.41597283854385
2	48651542	48669758	ENSGALG00000036390	4	-	9.6894692932596e-09	11.0438920833675
3	50716	61648	ENSGALG00000031265	7	-	9.7399114835009e-09	3.23290393149327
2	34392683	34486797	ENSGALG00000011241	7	-	9.77537710841699e-09	-2.48140759300895
13	16135900	16141737	ENSGALG00000006506	7	+	9.7933259304697e-09	2.82067329873065
4	58517322	58526130	ENSGALG00000012186	7	+	9.94448988657447e-09	2.59871141287038
3	38936959	38976102	ENSGALG00000011008	7	-	1.0053949017551e-08	-2.82707327338691
1	154478653	154500025	ENSGALG00000016919	6	-	1.0145213262783e-08	4.03828546535536
1	48111296	48111790	ENSGALG00000030567	7	+	1.01711127570624e-08	-3.66403039176596
5	23901375	23906282	ENSGALG00000008418	7	-	1.02809171257668e-08	2.86001243918393
13	1165385	1237099	ENSGALG00000030836	4	+	1.0332952046914e-08	11.2474120144686
Z	50044581	50117715	ENSGALG00000015256	7	-	1.06241065137373e-08	3.73352705732642
9	9846032	9924167	ENSGALG00000002963	6	-	1.06597061274627e-08	4.56187350692608
4	17755529	17769639	ENSGALG00000009075	7	+	1.0879291540118e-08	3.16949075634653
12	13569843	13629851	ENSGALG00000007302	7	+	1.08934862684653e-08	-2.48624031653393
7	5868379	5869357	ENSGALG00000044892	4	-	1.15168436566296e-08	9.20499560989196
5	17052979	17054092	ENSGALG00000004841	6	+	1.15283599805089e-08	10.6956974789805
1	48099162	48099621	ENSGALG00000032272	7	+	1.16221960030074e-08	-2.80378772509779
18	1996686	2009739	ENSGALG00000042351	7	-	1.18069994808568e-08	-3.7932019316264
5	50712093	50758331	ENSGALG00000011572	7	+	1.19176276908989e-08	2.74861321604242
21	4948041	4953951	ENSGALG00000035819	7	-	1.19277534921912e-08	3.78670930368691
20	12773673	12979150	ENSGALG00000007809	7	-	1.19426312380443e-08	-2.99503523241805
6	2748141	2756918	ENSGALG00000002066	7	+	1.20384747938552e-08	3.24569026224398
6	15791502	15813512	ENSGALG00000005107	7	+	1.26430557959349e-08	2.96165415638883
10	2548210	2551299	ENSGALG00000001470	7	+	1.26582677578918e-08	-3.52624482477624
1	109023685	109043492	ENSGALG00000040189	7	-	1.28713542442594e-08	6.50466490862288
8	11956438	11974835	ENSGALG00000005340	7	-	1.30064103261794e-08	2.83605158433325
1	133946556	133969773	ENSGALG00000016785	7	+	1.30624799287783e-08	5.38163137925245
11	16955000	16967358	ENSGALG00000005503	6	+	1.32004753639903e-08	6.65652056446691
23	218430	220318	ENSGALG00000038536	7	-	1.35904622985636e-08	-2.47015222361657
11	11444090	11445695	ENSGALG00000005146	7	-	1.37891290359784e-08	3.21047098144887
6	16410179	16445464	ENSGALG00000038722	7	+	1.39110120762487e-08	4.85232278076511
Z	7940962	7943942	ENSGALG00000028996	7	-	1.39790823741017e-08	2.54002799652654
4	38673143	38676022	ENSGALG00000010550	4	+	1.39884754102685e-08	11.2728628091605
12	9549144	9550207	ENSGALG00000037328	7	-	1.40973024134762e-08	2.61935921258686
1	129164013	129190488	ENSGALG00000016689	7	+	1.44143157734583e-08	2.75447630256216
3	3107191	3126953	ENSGALG00000008233	7	+	1.47985439617005e-08	3.53556597195113
7	10074591	10185212	ENSGALG00000007996	7	-	1.50243630870233e-08	-2.50760417275897
Z	8134643	8303354	ENSGALG00000028140	4	+	1.55687742772159e-08	11.3661308198803
5	23485164	23498897	ENSGALG00000008347	7	-	1.6227492536498e-08	2.49954939870229
24	293236	295905	ENSGALG00000032943	5	+	1.63126026505777e-08	5.7803846037473
21	3394675	3413643	ENSGALG00000002519	7	+	1.65400384368346e-08	2.74254071518276
4	29895486	29925015	ENSGALG00000009830	7	-	1.68269967221115e-08	-3.39223949020761
27	4653389	4662322	ENSGALG00000031529	6	+	1.76928939944834e-08	4.8368355104534
19	527580	580075	ENSGALG00000001028	7	-	1.79420320308436e-08	3.62438790523884
23	1766444	1795825	ENSGALG00000000862	7	-	1.80320401792764e-08	-2.46445749850757
5	50222276	50231944	ENSGALG00000011446	7	+	1.80942919646448e-08	2.95021059851737
1	77208502	77219967	ENSGALG00000014477	7	+	1.81633657664097e-08	3.03853523611097
1	91842334	91873904	ENSGALG00000015458	5	+	1.84371822345358e-08	3.00552669121299
5	7919890	7948685	ENSGALG00000005438	4	-	1.88110587340432e-08	10.5669063934099
10	10455006	10503936	ENSGALG00000036201	7	+	1.90081892576578e-08	2.58042616609673
5	29636379	29652013	ENSGALG00000009626	7	-	1.91043024582068e-08	3.42267022029196
3	41742518	41876553	ENSGALG00000011205	4	-	1.93164482125409e-08	10.8064771938008
3	27352064	27361903	ENSGALG00000029862	6	-	1.94948427610587e-08	-3.99577015134036
11	831859	836141	ENSGALG00000026663	4	+	2.01038570383412e-08	10.614340506162
4	22092472	22103048	ENSGALG00000009451	7	-	2.03874653923246e-08	2.52807884760358
Z	78926259	78944398	ENSGALG00000008229	7	+	2.04566551383449e-08	3.28864134560691
1	84257312	84344008	ENSGALG00000015253	4	-	2.07074631622869e-08	10.5107033578141
1	44838808	44840240	ENSGALG00000033904	7	+	2.07707662151965e-08	2.4789156125228
2	9958496	10244031	ENSGALG00000006652	7	-	2.07707662151965e-08	3.46289358363515
Z	808528	838934	ENSGALG00000030063	7	+	2.08144898102441e-08	-2.7504195403938
26	789838	794797	ENSGALG00000000309	4	+	2.08945827129332e-08	11.4135826462133
3	52657463	52777747	ENSGALG00000013780	7	-	2.10312243814261e-08	2.47476241851931
10	18070998	18080642	ENSGALG00000007481	7	+	2.11055086813688e-08	2.72410902730532
AADN04003152.1	14041	15189	ENSGALG00000038337	2	+	2.1395710909551e-08	-13.4520962228271
4	80528333	80534754	ENSGALG00000015549	7	-	2.15234935475676e-08	2.55047186370415
7	33280472	33450664	ENSGALG00000012424	7	-	2.15234935475676e-08	-2.67871265402186
KQ759486.1	65171	82484	ENSGALG00000035863	5	-	2.19959500515512e-08	-3.25766500540269
18	9107318	9133620	ENSGALG00000031895	4	-	2.23207272850544e-08	11.0294266414889
28	4883399	4886316	ENSGALG00000004168	7	-	2.23367826253722e-08	3.15152542568994
AADN04000659.1	56621	60029	ENSGALG00000030533	7	-	2.23377243514615e-08	-2.58696734711929
2	131784818	131949415	ENSGALG00000029983	5	-	2.27132872790456e-08	10.992259510436
1	70096	82102	ENSGALG00000039682	7	+	2.31096687705075e-08	-2.48064332855974
Z	3410767	3419104	ENSGALG00000042626	3	+	2.3189539958996e-08	-5.16454728636203
3	67883236	67992910	ENSGALG00000043047	7	-	2.41806686077109e-08	4.3782482297409
5	52952582	52954953	ENSGALG00000011715	7	-	2.42250497606924e-08	-3.02000025189276
8	2036932	2110380	ENSGALG00000002192	7	-	2.50356273755684e-08	-3.41445465246916
1	71750242	71874216	ENSGALG00000031503	7	-	2.5243789886019e-08	3.27985130681778
4	17270286	17365352	ENSGALG00000008970	7	+	2.60055560351259e-08	-2.53680519650338
2	140575890	140650481	ENSGALG00000036490	7	-	2.65016196081861e-08	-2.26970447926681
21	4892860	4896434	ENSGALG00000007382	7	+	2.65771526600455e-08	3.05229081678976
3	12526245	12572836	ENSGALG00000009068	7	+	2.68584307823807e-08	-2.40337217662389
1	39481006	39549218	ENSGALG00000010320	4	-	2.78406913250439e-08	11.0860454185512
5	37606809	37632575	ENSGALG00000010150	7	-	2.84535029251385e-08	2.8842664273555
9	19600700	19636193	ENSGALG00000009252	7	+	2.86932978895495e-08	3.19148652561091
1	77197102	77198831	ENSGALG00000044449	6	+	2.94600335738283e-08	-5.84703240568246
20	488106	494909	ENSGALG00000028567	5	-	2.97760333174689e-08	4.47822430451161
3	45776319	45784185	ENSGALG00000011661	7	+	3.0680839304996e-08	2.92403338416689
KQ759573.1	14195	18287	ENSGALG00000035850	7	+	3.13302844433798e-08	3.7030201840044
26	1020204	1027765	ENSGALG00000000154	7	+	3.17752178760316e-08	-2.61619028558507
2	94050943	94295278	ENSGALG00000013753	3	-	3.18240326593266e-08	-10.472327616937
Z	41422558	41442998	ENSGALG00000012612	5	-	3.2823213842997e-08	5.76926593388041
2	115238662	115308978	ENSGALG00000038395	7	-	3.3235536660144e-08	-2.98214141678042
9	12665619	12679204	ENSGALG00000006947	7	-	3.39484922086706e-08	-2.28275595695906
18	4266171	4280924	ENSGALG00000001777	7	-	3.39590044516734e-08	2.84525695427531
7	28553295	28554700	ENSGALG00000041317	4	-	3.3966385819068e-08	10.7361362262111
16	90601	93633	ENSGALG00000038393	7	-	3.4537973645337e-08	-2.59922575130996
3	3976025	4106027	ENSGALG00000008445	7	+	3.47379923794105e-08	-3.30429964730728
17	2936046	2951812	ENSGALG00000040003	7	+	3.48275384311319e-08	-2.20910615445297
[truncated: 5,233 more rows]
