# Supplementary material for: Multi-species annotation of transcriptome and chromatin structure in domesticated animals
Source: BMC Biol. 2019 Dec 30;17:108. doi: 10.1186/s12915-019-0726-5 (PMC6936065; doi:10.1186/s12915-019-0726-5)
Supplement: Supplementary file 4 — Additional file 4 Reference DE genes (all combinations): the archive contains four folders, one for each species (bos_taurus, capra_hircus, gallus_gallus, sus_scrofa). Each folder contains itself two subfolders, one for each model: diffcounts.nominsum (Model 1) and diffcounts.cdvsliver (Model 2). Results of Model 1 are given in: • refgenes.counts.min2tpm0.1.normcounts.diff.readme.idx • refgenes.counts.min2tpm0.1.normcounts.diff.cd4.cd8.bed • refgenes.counts.min2tpm0.1.normcounts.diff.cd4.liver.bed • refgenes.counts.min2tpm0.1.normcounts.diff.cd8.liver.bed Results of Model 2 are given in: • refgenes.counts.min2tpm0.1.normcounts.diff.readme.idx refgenes.counts.min2tpm0.1.normcounts.diff.cd.liver.bed All bed files contain the coordinates and id of the genes found to be differentially expressed between the two conditions. The file also contains the normalized read counts of those genes in the different samples as well as the adjusted pvalue, logFC and normLogFC (see readme.idx file for more details). [file 12915_2019_726_MOESM4_ESM.gz › de.refgn/gallus_gallus/diffcounts.nominsum/refgenes.counts.min2tpm0.1.normcounts.diff.cd4.liver.bed]

AADN04024662.1	1811	2757	ENSGALG00000044870	3	-	9.8675708920895e-113	16.8728899753836
8	16589821	16602426	ENSGALG00000030366	4	+	6.65155585243878e-112	17.3815707070488
2	63351464	63390250	ENSGALG00000012748	4	+	1.28525682750092e-109	17.1738959411949
8	27634247	27640770	ENSGALG00000010978	4	+	1.61125441402669e-109	17.1348295770907
17	999389	1001420	ENSGALG00000030886	4	-	8.43116540970365e-109	16.8500232643541
6	16567736	16581736	ENSGALG00000023925	4	+	1.83705845293909e-108	17.2450686100394
3	107884724	107887441	ENSGALG00000016667	4	+	8.13991559332505e-108	17.1994543823667
10	2370951	2373767	ENSGALG00000001320	4	-	4.12877590989788e-107	16.2733436710606
14	14439612	14455616	ENSGALG00000042446	4	-	2.0076157578526e-106	15.7979010756921
7	20140770	20213740	ENSGALG00000011068	5	+	2.06027778535142e-104	16.0699845996738
4	63439357	63479725	ENSGALG00000013627	5	-	2.67988661500227e-104	16.7488668165073
9	16195522	16202807	ENSGALG00000008608	4	+	2.79753125239769e-104	15.521249281835
24	5103947	5105599	ENSGALG00000014368	4	-	1.72502068773735e-103	16.6851062352204
18	7945549	7954990	ENSGALG00000040655	4	-	9.75581940347317e-103	16.4661086475609
Z	22463195	22497298	ENSGALG00000004491	4	+	1.41536305681285e-102	16.8220514568571
12	3203800	3209305	ENSGALG00000028871	5	-	1.99619812702298e-102	16.4532334971426
7	6805415	6812248	ENSGALG00000006131	4	-	3.55544609862489e-102	15.9531691049166
13	7992486	8008603	ENSGALG00000001416	4	-	1.08424550983546e-101	15.8895126792309
26	3151010	3153878	ENSGALG00000001369	4	+	1.72934687065566e-101	16.3772222045769
2	27894533	28076252	ENSGALG00000010792	4	-	3.05644210477293e-101	16.3330807017872
9	23946651	23950658	ENSGALG00000010427	4	-	3.60144356725941e-101	15.7508119216123
5	45652316	45656876	ENSGALG00000020390	4	-	4.53143126333513e-101	16.7469911775765
Z	13428435	13558478	ENSGALG00000014855	4	+	4.71640975564272e-101	16.6105432468191
8	12119138	12143256	ENSGALG00000005442	4	-	4.83767783717778e-101	16.5552723680352
14	13259079	13261144	ENSGALG00000002325	4	+	5.10609520483579e-101	15.9462820430959
KQ759485.1	15458	25539	ENSGALG00000030002	4	+	5.54180850227703e-101	15.6442969042364
18	10619735	10623524	ENSGALG00000029445	4	-	8.05829357785817e-101	15.8109639081196
8	1592875	1687096	ENSGALG00000002182	4	-	8.05829357785817e-101	15.7318429095505
1	79795006	79813272	ENSGALG00000014966	4	+	8.81272825123119e-101	14.1501344263768
7	15615078	15738071	ENSGALG00000042374	4	+	1.08193925681227e-100	13.3702439098097
10	17798992	17805421	ENSGALG00000044618	4	-	1.08412431177169e-100	16.4510260919695
4	2330649	2333141	ENSGALG00000005541	5	-	1.08412431177169e-100	16.3650400044134
6	9823719	9844029	ENSGALG00000003765	4	-	2.61071311639931e-100	16.2380909034841
3	109257269	109266201	ENSGALG00000046639	4	+	2.7287385787779e-100	16.286884246688
4	82506599	82546305	ENSGALG00000015623	4	-	2.7720516068869e-100	16.9426117694047
1	65283617	65301027	ENSGALG00000031293	4	-	2.83435689150041e-100	16.1443194253042
KQ759549.1	40469	46056	ENSGALG00000029971	4	+	7.46754326309086e-100	15.5769981711465
7	17506099	17667800	ENSGALG00000043694	4	-	1.63301198200185e-99	15.6785816094361
8	16539917	16600128	ENSGALG00000001863	4	+	1.77350565541209e-99	21.6999890222369
8	18694447	18737086	ENSGALG00000039354	4	+	1.81806076896697e-99	24.4341626105463
Z	72942622	72952484	ENSGALG00000002358	4	+	1.82868847372207e-99	17.3355916289145
3	107895576	107898246	ENSGALG00000019844	4	-	1.90106107606413e-99	16.1570627250389
1	128514144	128528599	ENSGALG00000016648	4	+	5.77980806859967e-99	15.2612599199704
11	11674122	11703375	ENSGALG00000032349	5	-	1.3704990914876e-98	14.1467976519805
3	101790654	101806609	ENSGALG00000016475	4	+	1.3704990914876e-98	17.5931606431204
7	5802514	5808368	ENSGALG00000004196	4	-	1.3704990914876e-98	15.6081649713681
5	45670984	45674779	ENSGALG00000046409	4	-	1.47812076932251e-98	16.3587454334505
2	51987049	52134485	ENSGALG00000038089	4	-	3.47594318301486e-98	17.1926068757667
1	24918556	25006337	ENSGALG00000036883	4	-	3.96259351606337e-98	15.6069426157095
3	102659049	102693303	ENSGALG00000016491	4	-	4.68725844745907e-98	24.0809493283029
3	8650455	8658251	ENSGALG00000008969	4	+	5.29978382883691e-98	12.722811222457
1	83204421	83207367	ENSGALG00000015134	4	-	6.08193043037198e-98	22.037955111789
11	2658955	2694119	ENSGALG00000003323	5	-	6.86500672399499e-98	13.640311805125
28	2632684	2637600	ENSGALG00000001252	5	-	7.51054801970065e-98	13.8592586259089
3	41952820	41958521	ENSGALG00000044026	4	-	9.13144759414165e-98	16.8808133758463
27	4865484	4870779	ENSGALG00000040672	5	+	1.07677634225811e-97	16.6618201149481
9	14968947	14971146	ENSGALG00000007478	4	-	1.24537498647195e-97	13.2819333162206
11	17222802	17243548	ENSGALG00000005708	4	+	1.35377429553542e-97	15.3148058490689
18	9997746	10000701	ENSGALG00000011219	4	+	1.35377429553542e-97	15.4422451600307
3	100515713	100591520	ENSGALG00000016464	4	+	1.35377429553542e-97	15.090010194445
9	4868930	4871756	ENSGALG00000020943	4	+	1.96707449523096e-97	15.1408567047392
12	11864372	11878164	ENSGALG00000007132	5	-	3.4410660295723e-97	13.2843522695548
11	7859580	7880632	ENSGALG00000033338	4	-	3.91464209744134e-97	15.3994842831733
2	114206087	114218909	ENSGALG00000030031	4	-	4.10010007474653e-97	15.4126749018207
15	12277733	12287707	ENSGALG00000036043	5	+	6.54127278766371e-97	12.1602721175401
1	70545572	70627591	ENSGALG00000014233	4	+	2.20926935109564e-96	16.2560319816778
11	1108933	1128649	ENSGALG00000021450	5	-	2.3159462744706e-96	18.2612406919653
8	2652339	2658594	ENSGALG00000002369	4	+	2.70266200980085e-96	15.4529548072279
9	2659472	2676603	ENSGALG00000038964	4	+	6.74163333358044e-96	15.2947732243478
2	85073410	85199421	ENSGALG00000013149	4	-	1.27780107474013e-95	11.573383726536
5	11572158	11662366	ENSGALG00000029679	5	-	1.4243441995836e-95	12.6954424730108
2	81330750	81479436	ENSGALG00000013102	5	-	2.25119107979829e-95	15.2965939475537
12	10692794	10718732	ENSGALG00000006306	4	-	3.84009175871219e-95	12.0743123481164
9	16183793	16229520	ENSGALG00000008601	4	+	4.04572469594239e-95	17.863302021517
1	22867945	22895501	ENSGALG00000008953	5	+	4.79108893298622e-95	12.1008376580216
21	2702979	2766080	ENSGALG00000039193	5	-	4.95373967291066e-95	13.1870717461346
13	17126955	17144545	ENSGALG00000007080	5	-	5.08479235548646e-95	12.1331195993038
6	22028325	22034788	ENSGALG00000007090	5	+	6.22303513669944e-95	12.4358699936272
1	67102123	67141501	ENSGALG00000013265	4	+	8.8202570142442e-95	15.1474807453384
AADN04004570.1	1171	10525	ENSGALG00000038694	5	-	8.95937012853971e-95	14.9455895910743
4	12362293	12382741	ENSGALG00000007748	4	+	1.03484866686863e-94	15.192823004538
3	6563214	7213964	ENSGALG00000009107	5	+	1.22186526674535e-94	14.8729507785821
21	4069605	4082988	ENSGALG00000003016	4	-	3.34248137548533e-94	15.0754539544897
8	21098126	21099524	ENSGALG00000041228	4	-	2.05756196065265e-93	17.1559141030669
2	114794325	114922700	ENSGALG00000029435	4	-	4.15198071605185e-93	12.9297138636813
8	25184325	25189194	ENSGALG00000010736	5	+	5.46579657163348e-93	11.6902487817379
4	85648811	85814057	ENSGALG00000037525	5	-	8.49756375343614e-93	11.8634657564531
2	2104463	2106136	ENSGALG00000033511	7	+	8.62465326796678e-93	9.37833618677853
1	76263941	76266014	ENSGALG00000035614	4	-	1.41996358797707e-92	14.8235387083349
5	1511992	1516792	ENSGALG00000004267	5	+	1.51845368330561e-92	14.7909372263002
13	12296422	12305351	ENSGALG00000004078	4	+	2.32644656623776e-92	14.7512542776934
AADN04015905.1	2408	5120	ENSGALG00000042672	2	-	2.43868672651369e-92	15.4223487650019
1	2317553	2737972	ENSGALG00000006473	4	+	3.05369524513868e-92	14.8033047118264
1	76146375	76177348	ENSGALG00000014252	4	+	4.71767631761894e-92	17.320350916759
5	34263827	34280520	ENSGALG00000009920	5	+	6.30912420895834e-92	12.839829220633
5	45611920	45622004	ENSGALG00000010969	4	-	1.07200620826798e-91	17.8605788702775
14	14827850	14838188	ENSGALG00000002200	4	+	1.10644214534607e-91	14.8577939944053
4	58197815	58231230	ENSGALG00000031410	4	-	3.19224309994453e-91	14.7835583394522
3	61930600	61938188	ENSGALG00000014873	5	-	7.85881446026803e-91	14.9324540164217
7	12182571	12186566	ENSGALG00000034101	6	+	2.66805651704201e-90	11.4976659374713
1	47358278	47391069	ENSGALG00000011594	4	+	3.40778164336086e-90	14.7835586118704
6	11216710	11225945	ENSGALG00000004332	4	+	5.34259728278636e-90	11.5380377232269
6	17491500	17492581	ENSGALG00000043779	6	-	5.85614992277659e-90	10.8722689346987
2	19601293	19649941	ENSGALG00000008629	5	-	6.87069144482387e-90	11.6237097976473
1	136254652	136260875	ENSGALG00000016805	4	+	7.77037551486209e-90	17.7606449065344
3	45498837	45519267	ENSGALG00000028886	4	+	1.07911994324927e-89	17.791826205939
20	12185921	12192543	ENSGALG00000007717	4	+	1.46037797858598e-89	12.7902198907483
LGE64	598982	613921	ENSGALG00000046331	4	+	3.52645783497193e-89	14.3126634489711
1	132569387	132572872	ENSGALG00000016761	4	-	8.9363559084292e-89	15.2049680384687
5	37394622	37395903	ENSGALG00000010139	4	+	1.00750475149542e-88	15.2357131579934
4	60416930	60444657	ENSGALG00000035619	4	+	1.04902998306943e-88	11.9277421405525
2	55087643	55093886	ENSGALG00000043493	5	+	1.19497167669962e-88	15.5795842141012
14	1727504	1778937	ENSGALG00000038768	4	+	1.63952998484557e-88	14.4651417782316
22	2593801	2604692	ENSGALG00000003473	7	-	1.64500753600278e-88	9.66376237131559
3	18652637	18656187	ENSGALG00000034303	5	-	3.06122148582543e-88	9.8409675170645
4	20496741	20501963	ENSGALG00000009268	5	-	4.57195397076238e-88	22.267771989413
4	11976830	12094695	ENSGALG00000007646	5	+	1.02601303043228e-87	11.6811172437751
4	20484770	20491761	ENSGALG00000009266	4	-	1.76992021111747e-87	22.1238936545563
4	51168577	51181602	ENSGALG00000035219	6	+	3.78651891989079e-87	21.3177071046732
1	55129803	55165880	ENSGALG00000012754	4	+	4.28430066762455e-87	17.8580959770861
4	3791473	3853513	ENSGALG00000006080	7	-	4.34710737675939e-87	9.35765474274299
1	167990705	168006288	ENSGALG00000016985	4	-	4.6257886690292e-87	17.236876075635
3	45550308	45573589	ENSGALG00000020002	7	-	7.32036724547665e-87	-9.27293106231949
KQ759573.1	3948	8264	ENSGALG00000044604	7	+	7.8183884867311e-87	-8.89982360104118
1	13046275	13318877	ENSGALG00000008193	4	-	1.33500712008283e-86	14.4359909747618
5	23347083	23385831	ENSGALG00000032181	4	+	1.34522644845427e-86	10.9216921775809
25	2504445	2506092	ENSGALG00000039887	4	+	1.63888706418823e-86	17.9102003755702
1	194439298	194442894	ENSGALG00000022586	4	+	2.05078906806614e-86	21.9816523297524
18	7977126	7997446	ENSGALG00000021399	4	-	3.486426210618e-86	12.7646069563973
8	6258253	6262709	ENSGALG00000004216	4	-	6.56763580242195e-86	12.0057581147417
4	60350735	60368587	ENSGALG00000020160	4	-	6.69175879416547e-86	18.1274478335554
27	5258117	5258992	ENSGALG00000023818	7	+	7.84317956042462e-86	-8.57404057945436
4	50732651	50738647	ENSGALG00000011612	4	-	1.15421095671241e-85	21.9113576766285
KQ759568.1	20442	25780	ENSGALG00000041280	3	-	1.43688475261017e-85	-10.7139853784195
8	19988820	20225336	ENSGALG00000010053	7	+	1.62869562995433e-85	9.04996040138283
Z	65124988	65133725	ENSGALG00000015544	4	+	1.78540812993998e-85	21.8798422714349
4	5049714	5062317	ENSGALG00000006513	4	+	2.89020795133657e-85	17.7221904073109
4	21042690	21053520	ENSGALG00000035207	4	+	4.04293573823281e-85	17.850004871533
5	26297610	26324557	ENSGALG00000009315	7	-	5.27876661008514e-85	9.441030446761
19	5397322	5403025	ENSGALG00000002987	4	+	6.78836205873695e-85	13.0761771376284
1	192940016	192941458	ENSGALG00000035803	4	+	8.1283488572243e-85	14.5647231816276
6	17825638	17830100	ENSGALG00000044811	4	+	8.34713527228411e-85	18.5306058301926
LGE64	629106	636831	ENSGALG00000046217	5	+	1.02098306349857e-84	21.6000519308942
4	453407	497573	ENSGALG00000030879	5	+	3.45274959701892e-84	14.6187891926525
11	6045878	6062292	ENSGALG00000039238	7	+	7.84373088852332e-84	9.8148075615776
5	37891329	37897542	ENSGALG00000010225	4	+	9.53605918929769e-84	14.4365538992236
Z	12937308	12956457	ENSGALG00000014835	7	+	3.62173376457163e-83	9.45550604926719
13	18211397	18219351	ENSGALG00000007620	4	-	4.45288351185742e-83	16.5644438338437
12	10637433	10650045	ENSGALG00000036133	4	-	9.55276304124561e-83	14.6399995086559
8	21313114	21324069	ENSGALG00000010293	4	-	1.24739555096244e-82	19.7098943310951
1	154868241	154908783	ENSGALG00000016920	5	-	1.37276084479833e-82	11.3373720075958
4	49948788	49949830	ENSGALG00000011455	4	-	2.52112529585008e-82	18.1430065009446
14	2263230	2268407	ENSGALG00000045037	7	-	5.40535700380425e-82	9.07846962326432
7	5611449	5619226	ENSGALG00000004129	4	+	5.58511516761234e-82	17.9715898565584
27	5507165	5509834	ENSGALG00000030034	4	+	5.86985045459722e-82	17.0567406369774
2	4957361	4963143	ENSGALG00000006018	4	+	8.28842280407355e-82	14.564332331957
5	45586816	45596493	ENSGALG00000020391	4	-	2.74437466721324e-81	17.598269137197
10	12567077	12577916	ENSGALG00000006482	5	-	4.65670892736608e-81	11.3304755312204
1	35522126	35529831	ENSGALG00000010018	4	+	5.49922955380561e-81	19.8458604681181
1	170322065	170351964	ENSGALG00000017021	6	-	5.87539505221534e-81	10.9571873564318
3	41961987	41970545	ENSGALG00000011287	4	-	1.13795572128396e-80	20.8333186225492
3	63962961	63969961	ENSGALG00000014950	4	+	1.34591084649017e-80	16.8733686273682
1	76283033	76285106	ENSGALG00000033736	4	+	1.53890951589406e-80	14.0181942841018
18	7515358	7521011	ENSGALG00000033376	4	+	1.61070025323596e-80	20.9622937910704
14	13058767	13060107	ENSGALG00000002688	6	+	1.66430461183687e-80	11.7284477946409
1	89665015	89695407	ENSGALG00000015409	7	-	1.73562415681147e-80	10.0072584541713
6	17493788	17509405	ENSGALG00000005739	7	-	2.5647119788306e-80	9.23096762955769
8	4824821	4831264	ENSGALG00000040573	5	-	2.64662494235812e-80	18.972425650977
Z	16072648	16079246	ENSGALG00000014908	4	+	3.28325095524148e-80	10.7893049099799
1	171268902	171314194	ENSGALG00000017040	4	-	8.8333828160108e-80	18.8378732977349
6	11616748	11620702	ENSGALG00000027835	7	-	8.8634506542884e-80	10.0105153583429
14	3928051	3937393	ENSGALG00000004449	4	-	1.11440743365428e-79	19.2168781225098
2	55831577	55833903	ENSGALG00000038375	6	+	1.23304640861815e-79	9.65423148528729
1	99317065	99348561	ENSGALG00000015701	5	+	1.78241469706117e-79	11.4461947885255
10	7007995	7035035	ENSGALG00000004261	4	-	2.50684840109577e-79	18.4835731110905
Z	35893998	35945648	ENSGALG00000015147	4	-	2.722532589749e-79	14.6667302375711
7	13461799	13465952	ENSGALG00000008666	7	-	3.54941989293416e-79	-10.0653294219508
1	76230133	76257737	ENSGALG00000039764	5	+	5.33925591009789e-79	20.5555042539863
1	144542278	144543954	ENSGALG00000022751	6	+	9.0827713612844e-79	-9.63020941564928
3	45526013	45546436	ENSGALG00000004293	4	+	9.69176923842894e-79	20.5517998892728
3	88727099	88737893	ENSGALG00000016324	7	+	1.18990244538248e-78	8.45690830473707
3	107891530	107894588	ENSGALG00000019845	4	+	1.42177331851504e-78	20.4492351115463
AADN04000849.1	34598	38345	ENSGALG00000032385	6	-	1.44812441035261e-78	10.0180115130927
1	40117327	40202440	ENSGALG00000010940	4	+	2.13246128309664e-78	10.4741874704766
7	2312659	2328060	ENSGALG00000002763	7	+	3.83174629490617e-78	8.36213910034889
4	60372985	60387622	ENSGALG00000030614	4	-	4.42497927786328e-78	20.2263947061855
7	28555697	28573430	ENSGALG00000012117	6	-	7.9572275763285e-78	9.72118446035985
23	5643193	5645711	ENSGALG00000004141	4	-	8.10320304898199e-78	20.1568785713722
19	5643261	5647788	ENSGALG00000003589	4	-	8.32457998657467e-78	18.0663409076397
18	10407916	10412683	ENSGALG00000023279	4	-	1.19374661560535e-77	10.7953058883966
26	2579725	2590284	ENSGALG00000000919	4	-	1.33947051285587e-77	18.2845182881975
27	5271009	5279941	ENSGALG00000003354	3	-	1.8683723888285e-77	-11.8264058279659
8	4264702	4268005	ENSGALG00000002988	4	-	1.8683723888285e-77	18.6122654539815
1	65220691	65238854	ENSGALG00000019277	4	+	2.0040823797685e-77	18.3682849482524
12	815560	836748	ENSGALG00000001697	4	+	3.12209980570695e-77	20.3239661422779
8	27133820	27369637	ENSGALG00000010924	7	+	3.37209581702804e-77	8.24734177102386
9	23545583	23550965	ENSGALG00000010364	7	-	4.41882282402628e-77	9.33238460395765
11	20080988	20088163	ENSGALG00000000893	4	+	1.16413397071849e-76	15.8935496065055
1	172457843	172472421	ENSGALG00000032028	5	-	1.27413673760985e-76	12.079200952886
8	21954419	21961495	ENSGALG00000010469	4	+	1.3761438633266e-76	18.2337021114892
3	56007247	56017201	ENSGALG00000013969	7	+	1.72429035008486e-76	8.10028591870624
7	32809166	32861788	ENSGALG00000012418	5	+	1.72429035008486e-76	10.6549187904121
20	11763682	11771405	ENSGALG00000007636	5	-	1.82774626694652e-76	12.1345369936534
12	14666620	14681719	ENSGALG00000007596	5	+	1.94366989972257e-76	8.77966482616347
21	23091	65640	ENSGALG00000037479	4	-	3.52571361843551e-76	14.34622999486
6	22069104	22082690	ENSGALG00000007395	7	-	4.55599104942851e-76	8.78901630384423
27	1854434	1864610	ENSGALG00000000293	4	+	7.95744480784371e-76	20.0823848376894
1	80169357	80186176	ENSGALG00000014997	4	-	8.31722102034238e-76	14.3438276140662
AADN04007470.1	134	9448	ENSGALG00000033283	4	+	9.17100938883449e-76	14.8332629493526
13	2037708	2061000	ENSGALG00000002553	7	+	1.0484689835042e-75	8.23597278714172
1	4206623	4231854	ENSGALG00000006833	4	+	1.22001319838756e-75	19.9041263230024
8	13463305	13555349	ENSGALG00000005610	5	-	1.71563812207119e-75	10.262090516316
10	19886092	20028017	ENSGALG00000027501	5	-	2.00840655678468e-75	14.2908965828891
4	58493682	58506491	ENSGALG00000012126	5	+	2.48160116323098e-75	18.6916764462648
17	5326465	5328212	ENSGALG00000005099	4	+	3.39001684342634e-75	20.0755383787607
3	49490883	49590938	ENSGALG00000042638	7	-	3.65605864121922e-75	-7.68848142980845
2	106466186	106475058	ENSGALG00000015143	4	+	4.50302597310086e-75	19.7346313175901
26	5088651	5092812	ENSGALG00000023760	4	-	5.17366513685137e-75	19.7700371060019
4	86531503	86535234	ENSGALG00000015937	4	-	5.87019814098908e-75	18.2352500582696
4	40162295	40247894	ENSGALG00000010668	4	-	6.2236395282201e-75	14.2222785799613
1	45669440	45677498	ENSGALG00000011414	7	+	7.40865271427791e-75	7.88376259329816
Z	22436005	22451930	ENSGALG00000004518	4	-	8.25005605432386e-75	20.130755891487
3	88190797	88234696	ENSGALG00000016300	4	-	9.36387417855986e-75	14.251726705322
2	102167926	102216560	ENSGALG00000014860	7	+	9.36837099571969e-75	8.96915460658873
5	45639764	45645089	ENSGALG00000023070	4	-	1.39714478861029e-74	18.7020007445046
3	104943108	104952013	ENSGALG00000042543	5	-	1.48908690649334e-74	14.2900915876356
1	25908849	26098946	ENSGALG00000009424	4	-	1.61420251648501e-74	13.9534107151626
23	1837227	1839682	ENSGALG00000000887	7	-	2.73010102226404e-74	8.2282403855167
11	10125791	10150390	ENSGALG00000004814	6	-	2.76610856175093e-74	10.6107427094784
6	11573230	11581841	ENSGALG00000045557	5	-	2.96050501068898e-74	13.4933326221299
1	88509483	88552963	ENSGALG00000015377	5	+	4.89119894266768e-74	10.2088901257944
4	50050412	50052876	ENSGALG00000042020	4	+	4.89211199149589e-74	10.9040439859904
2	108833159	108835660	ENSGALG00000039536	4	+	6.9786163680995e-74	18.8280950010248
1	33986860	34070695	ENSGALG00000026661	6	+	9.89724671608735e-74	8.59024642888445
1	57864324	57865725	ENSGALG00000012894	4	-	1.00189220801159e-73	13.8166951342336
10	19160879	19163547	ENSGALG00000007979	7	-	1.04599949272539e-73	7.85255278511619
3	40594170	40606054	ENSGALG00000011117	4	-	1.48193078255366e-73	19.5212104428853
1	48351488	48365693	ENSGALG00000011803	7	+	1.98788474739428e-73	-8.56287037841367
4	37934302	37947629	ENSGALG00000034741	4	+	2.62357054272016e-73	14.3119067803573
9	16205260	16216585	ENSGALG00000008646	4	+	2.62544732596738e-73	19.0126609667506
3	109249182	109255105	ENSGALG00000016690	4	+	2.64733067266299e-73	19.4127369634599
4	29873451	29888948	ENSGALG00000009826	7	-	3.60143380501972e-73	-7.8749478568981
28	3552404	3555683	ENSGALG00000029015	4	+	5.09824204414552e-73	10.9056838363251
26	3198470	3207046	ENSGALG00000028570	4	+	2.51917488407859e-72	14.1350516302821
1	78483488	78493943	ENSGALG00000014766	4	-	2.78260438553927e-72	14.0370093531079
8	3695081	3700175	ENSGALG00000026572	5	-	3.20760231725572e-72	10.6233338879593
5	50184537	50205051	ENSGALG00000011443	4	+	3.22336829318748e-72	14.2145568845458
3	16042157	16043828	ENSGALG00000043290	7	+	4.39341064118173e-72	7.52389116547421
2	23875665	23895602	ENSGALG00000009689	5	-	4.56845244472299e-72	13.4220962305576
2	31634808	31655793	ENSGALG00000010988	6	+	4.98914433148333e-72	9.15651202638169
2	148950096	148965498	ENSGALG00000036085	4	+	7.53049854589292e-72	13.9309079215406
4	20472455	20478595	ENSGALG00000009262	6	+	8.37176229406361e-72	16.3187344672923
24	5107030	5108520	ENSGALG00000007109	4	-	1.03793670064934e-71	19.2500268906749
1	177675862	177788671	ENSGALG00000017122	4	-	1.17106792656854e-71	14.6351552195568
3	45611994	45623882	ENSGALG00000011579	7	-	1.17106792656854e-71	7.74053747279301
4	52117095	52123995	ENSGALG00000011805	5	-	1.37200252126605e-71	9.85541890685931
24	5109260	5109973	ENSGALG00000030920	4	+	1.55587251878642e-71	17.2313905557722
17	1003901	1006332	ENSGALG00000040644	6	-	2.56635742556546e-71	10.5179232352501
Z	12966008	12990144	ENSGALG00000014840	4	-	2.59869464461298e-71	17.2813852384387
20	5564387	5578996	ENSGALG00000004285	4	-	2.99313271632276e-71	14.3685312966166
4	65598123	65625791	ENSGALG00000013907	4	+	3.53895926120983e-71	11.0213568606339
2	84680634	84765600	ENSGALG00000029935	4	-	4.16710260061901e-71	14.1936709107295
10	17654330	17675926	ENSGALG00000030076	5	-	1.36285600856557e-70	10.4209424414253
3	48579164	48594232	ENSGALG00000012392	4	+	1.59047066300807e-70	14.1801246995914
4	83993010	84044572	ENSGALG00000015708	4	-	2.07162387017944e-70	10.6871444005271
15	113964	119974	ENSGALG00000039239	4	-	2.15115046269391e-70	18.9008059376303
1	153918343	153932319	ENSGALG00000016912	6	+	2.83106305957243e-70	10.6818239964028
Z	81647823	81653051	ENSGALG00000005423	7	-	3.09331765374918e-70	7.74950009567992
1	31101533	31122087	ENSGALG00000009730	4	-	3.67199857208331e-70	19.2940093754299
28	1198412	1202238	ENSGALG00000026834	4	+	4.70449172076709e-70	14.0819421308193
AADN04001138.1	18687	29209	ENSGALG00000034772	6	+	4.97423231966402e-70	12.7388731412578
8	25885357	25901235	ENSGALG00000010850	4	+	1.32754896442389e-69	18.6896965198479
7	23382779	23435025	ENSGALG00000011469	5	-	2.12774085334649e-69	11.7634204336711
6	27448802	27468649	ENSGALG00000008905	4	+	2.33233349538304e-69	19.0805265508526
21	4905598	4907952	ENSGALG00000031872	7	+	2.47543012544837e-69	8.64994364165313
1	6315848	6327450	ENSGALG00000013967	7	-	2.74173916885059e-69	7.59137533234969
4	61766264	61782543	ENSGALG00000013571	4	+	3.30758558714679e-69	14.02347422078
33	1188813	1193158	ENSGALG00000044580	4	+	3.60816463884889e-69	14.0561874611114
7	17740116	17781565	ENSGALG00000042330	6	+	4.24952500552226e-69	9.75103631092194
5	13774856	13783200	ENSGALG00000035282	5	+	6.3760215587065e-69	11.6916528523553
10	12248441	12295841	ENSGALG00000006413	5	-	6.5422411746811e-69	8.62560728085054
9	11508787	11558301	ENSGALG00000006783	7	-	7.47132753622181e-69	7.26061573909848
17	7501368	7519642	ENSGALG00000002855	5	-	7.61152480733904e-69	10.0169431806594
8	5154110	5168109	ENSGALG00000040730	4	+	8.61928114500473e-69	14.1017821629748
5	37211186	37215720	ENSGALG00000032713	4	-	9.24924499524799e-69	14.0120520046259
9	16218892	16235485	ENSGALG00000046159	4	+	9.42516055634803e-69	19.0546243368938
1	137560702	137567368	ENSGALG00000016832	4	-	1.01979679998266e-68	13.9260900348778
1	115734785	115768467	ENSGALG00000016285	7	-	1.25679821104757e-68	7.83792040709637
5	26066	29496	ENSGALG00000031735	7	+	1.29282922597683e-68	-7.36542614243526
7	27324148	27507722	ENSGALG00000011708	6	-	1.41575507636563e-68	11.0071160072848
AADN04000923.1	10154	11488	ENSGALG00000031518	7	+	2.40299491732027e-68	-7.26815009789279
4	17396690	17432723	ENSGALG00000041977	5	+	2.40638195290362e-68	11.8079594788064
1	7556517	7647412	ENSGALG00000030324	5	+	3.22502396353347e-68	9.49521654876177
8	25905425	25921408	ENSGALG00000010853	4	-	6.24995017610205e-68	16.8979990331153
7	20231962	20298979	ENSGALG00000020703	4	+	7.24159148254579e-68	13.918876694473
Z	27065747	27123410	ENSGALG00000010187	5	+	8.3410388468053e-68	10.9103518267655
19	4836674	4867667	ENSGALG00000002397	7	-	9.38102759395356e-68	13.1196195997523
5	58397291	58433351	ENSGALG00000012425	7	-	1.02599477470652e-67	7.15613319681719
1	91842334	91873904	ENSGALG00000015458	5	+	1.12472666304849e-67	9.92389470338267
13	13471869	13507063	ENSGALG00000005924	7	+	1.27311909589439e-67	7.31891019463932
3	24178578	24209441	ENSGALG00000009926	5	-	1.29445972725738e-67	11.0729411605465
2	106477019	106482842	ENSGALG00000044733	4	+	1.54464754266135e-67	13.6672209824449
1	45679240	45691863	ENSGALG00000011421	6	-	2.05458443178174e-67	9.79666511802228
15	12646830	12649000	ENSGALG00000008317	5	-	2.125765944183e-67	11.7063324463949
14	10116341	10141526	ENSGALG00000007334	7	-	2.42771843187024e-67	6.98468876633506
1	62436029	62495064	ENSGALG00000033471	7	+	2.5626605661581e-67	7.80235440833194
7	7157220	7167744	ENSGALG00000007503	7	+	2.60344636885372e-67	7.2688394669482
1	119900725	119932095	ENSGALG00000016415	4	+	5.46894537162108e-67	11.6794462912622
5	43385	48159	ENSGALG00000043089	4	-	7.54372413106789e-67	13.7827802429376
19	5406928	5413790	ENSGALG00000003015	4	+	1.86471627877637e-66	11.9460356529896
26	1706579	1713414	ENSGALG00000000557	4	-	2.15226496630261e-66	14.2723443715606
33	135657	137592	ENSGALG00000030776	5	+	2.60509358635559e-66	11.0607828454459
6	17575971	17595441	ENSGALG00000005795	4	-	3.88854230317403e-66	15.2910443602029
5	23437156	23447162	ENSGALG00000008332	5	-	6.74528377498636e-66	16.2235387418995
8	13340306	13388696	ENSGALG00000005580	7	-	7.24506114940823e-66	7.76973930715761
4	1652750	1657463	ENSGALG00000025935	6	-	7.95111996756869e-66	10.9305156494859
2	102634398	102704531	ENSGALG00000014935	7	+	1.13803838077427e-65	6.77500071560972
7	28023105	28064027	ENSGALG00000029766	7	-	1.26590996579147e-65	8.69893566761985
28	3195793	3199323	ENSGALG00000040182	7	-	1.42287236764628e-65	7.659613532906
5	183510	218679	ENSGALG00000041253	4	+	1.63937434194237e-65	10.9117377707595
6	8746640	9091849	ENSGALG00000003135	5	+	2.75963974273203e-65	10.5366711501798
2	130564106	130592497	ENSGALG00000039011	7	-	2.85594799465757e-65	12.7551610498386
2	106423070	106443930	ENSGALG00000015142	6	+	3.42711409701485e-65	9.94443894673498
7	27566418	28008798	ENSGALG00000011744	7	+	4.09837411614556e-65	8.16448108347604
1	115909468	115911505	ENSGALG00000016287	4	+	5.9825342190143e-65	13.4113568501561
19	169274	184322	ENSGALG00000034960	6	-	8.94784730173443e-65	9.48932271407852
4	50231350	50232022	ENSGALG00000027872	6	-	9.15427774556059e-65	9.32048597039261
10	7259781	7303962	ENSGALG00000004294	5	-	9.56677927475348e-65	10.0025053333926
7	13431324	13441393	ENSGALG00000008656	7	-	9.9749152207352e-65	-6.48531767294265
18	7872472	7878562	ENSGALG00000004162	7	-	1.35185322875039e-64	-7.44491276164605
6	4503080	4511262	ENSGALG00000002507	4	-	1.46958585730543e-64	14.6190610159374
5	3605921	3668629	ENSGALG00000040834	7	-	1.62637348428297e-64	6.75163730751445
9	20002981	20011556	ENSGALG00000023616	7	+	3.48741779959209e-64	-6.2192229150961
4	38153405	38207540	ENSGALG00000031960	7	+	3.85154450772156e-64	-7.03766963039654
1	15350860	15434281	ENSGALG00000007098	7	+	4.53246452984183e-64	7.80331060043733
AADN04006422.1	8197	10073	ENSGALG00000039041	7	-	4.560176450886e-64	-8.72017054657666
12	12750102	13123099	ENSGALG00000007177	6	+	4.66940812054401e-64	10.1251017730871
AADN04006988.1	2241	9259	ENSGALG00000036831	4	-	4.9691406774796e-64	11.4603236951834
22	2509376	2510527	ENSGALG00000024083	6	+	7.54225335155444e-64	8.47417652060488
11	1103752	1106406	ENSGALG00000021451	7	-	8.23101059689819e-64	6.56964115089851
Z	28030126	28068146	ENSGALG00000015053	7	-	9.02806371221944e-64	11.356337591368
9	19787750	19795457	ENSGALG00000009306	7	+	1.98610369386687e-63	8.28968490307707
6	20385381	20390788	ENSGALG00000006629	5	+	3.67571331381634e-63	15.5158366404649
2	118543323	118621765	ENSGALG00000035845	5	-	7.34782991405872e-63	11.603423248825
6	19866560	19867520	ENSGALG00000006670	4	-	7.36592589196471e-63	13.6419898191045
5	56470544	56487623	ENSGALG00000012200	7	+	9.79246063497142e-63	6.92326473683371
1	15740824	15899595	ENSGALG00000043355	5	-	1.1133361078109e-62	10.6036154427787
11	18614454	18616321	ENSGALG00000026945	5	-	2.5157331032744e-62	9.96693831929089
3	96358527	96449224	ENSGALG00000016412	6	-	4.10649177853002e-62	7.4439476480253
Z	68562095	68597536	ENSGALG00000001840	7	+	1.10050041429904e-61	6.8703551924572
10	13033322	13040620	ENSGALG00000006702	7	+	2.22539842068977e-61	9.14424017766732
5	13150600	13199990	ENSGALG00000006454	4	-	2.83085430153779e-61	13.767241943672
5	3484746	3518031	ENSGALG00000013297	5	+	4.24766380101724e-61	10.5211461651794
3	49187154	49301908	ENSGALG00000012973	4	+	4.47389971769309e-61	13.686662145096
18	1762821	1855756	ENSGALG00000001183	7	-	5.13330190277683e-61	7.25045482024273
3	21313969	21357168	ENSGALG00000009791	7	-	5.39627418374796e-61	6.69346795183393
20	13926766	13928100	ENSGALG00000008014	7	-	7.25236610965554e-61	6.3893591627121
2	127544121	127708621	ENSGALG00000030866	6	+	1.02334029957832e-60	9.06870256784062
1	130158052	130170776	ENSGALG00000016724	7	-	1.42146252294643e-60	9.73468843385703
6	17548026	17561317	ENSGALG00000030677	7	+	1.42747041899505e-60	6.73877401755576
25	1715511	1720796	ENSGALG00000036125	5	-	2.92470403651819e-60	10.1104839346519
6	8665350	8710772	ENSGALG00000003073	6	+	3.54619011442222e-60	9.33344967729982
3	88712830	88719837	ENSGALG00000016322	7	+	3.55938634811094e-60	10.350435811078
4	63378447	63410322	ENSGALG00000013615	7	+	3.87429591969033e-60	7.15621860812245
28	3339735	3346314	ENSGALG00000033234	7	-	4.08934520173879e-60	-6.72299259162771
5	45685171	45688958	ENSGALG00000020388	4	-	6.09112155613463e-60	17.3734557359789
1	138904302	139053712	ENSGALG00000016843	7	+	6.34526726806146e-60	6.95252503754388
14	7732654	7756484	ENSGALG00000038152	7	-	6.63537419023657e-60	7.21255729243163
7	22543082	22545511	ENSGALG00000002470	7	+	1.23036260865261e-59	8.02956426904908
3	13514075	13530910	ENSGALG00000009020	6	+	1.35309237744566e-59	9.62179479446818
8	20256268	20401765	ENSGALG00000010083	6	+	1.54327368515481e-59	9.2809908704389
1	11182191	11218268	ENSGALG00000008439	7	-	1.64209161062362e-59	7.79452357394685
6	26635202	26660787	ENSGALG00000008795	7	-	1.92209611837995e-59	6.78856028672293
11	3672298	3735390	ENSGALG00000003560	4	-	1.93183447588756e-59	14.1694057984865
5	22000	24367	ENSGALG00000043016	7	+	2.10110724705845e-59	-6.89485585819059
1	114486907	115483002	ENSGALG00000016281	4	+	2.37288185747577e-59	9.26380741258131
3	105527043	105535951	ENSGALG00000016567	7	+	2.56783310344338e-59	6.5895967386202
4	11210630	11219813	ENSGALG00000007466	7	+	2.67561048880613e-59	7.75038419772745
4	56457164	56560412	ENSGALG00000012015	7	+	3.91098304512697e-59	-7.15869469632982
15	5728348	5732108	ENSGALG00000004343	6	-	6.03007062392656e-59	12.2876364038311
1	71331991	71363344	ENSGALG00000041470	7	+	7.76003582072329e-59	6.33658510241793
6	30907653	30979928	ENSGALG00000009495	5	-	9.05875343435661e-59	8.62478002248692
7	6764394	6790429	ENSGALG00000039216	6	+	9.08143401366077e-59	8.90205266953225
3	99002477	99004421	ENSGALG00000016459	7	+	9.51075220905933e-59	8.15797962068549
24	5110447	5112102	ENSGALG00000007114	7	-	9.78377080777487e-59	11.6938546402803
4	74158333	74159793	ENSGALG00000018557	6	-	1.74207450395628e-58	8.87326375881348
15	1064141	1189296	ENSGALG00000043373	7	-	2.83387182314971e-58	6.01243252901833
AADN04004930.1	10272	14202	ENSGALG00000034517	4	-	2.95634022398493e-58	13.8439044470796
6	4436645	4453363	ENSGALG00000002479	5	+	3.34741053186175e-58	15.1158329017793
1	4402131	4591692	ENSGALG00000029270	7	+	3.41660256290796e-58	-6.6235736124545
23	863800	918759	ENSGALG00000027365	7	+	4.46987099399682e-58	-5.98469371096893
4	61746760	61759707	ENSGALG00000013535	7	+	5.33267795959923e-58	8.122533258431
8	7408661	7414693	ENSGALG00000004591	7	+	5.45861043349335e-58	12.2771607246576
7	4266826	4314212	ENSGALG00000003553	6	-	5.76916125222218e-58	8.78315521545042
Z	65959645	65980352	ENSGALG00000023083	7	-	7.69860843542172e-58	7.36374792217362
11	19278733	19280589	ENSGALG00000023437	5	-	1.68138652748033e-57	10.9124596210789
1	77379602	77388708	ENSGALG00000014603	7	+	2.12645090302831e-57	12.6528515718672
7	5782839	5795353	ENSGALG00000004140	7	+	2.30892020400593e-57	8.48010485664713
11	2033490	2038419	ENSGALG00000042895	7	-	2.35654956669901e-57	6.75682494723542
2	111662303	111676008	ENSGALG00000015416	7	-	4.21826761046269e-57	8.47553100144095
9	1263546	1272258	ENSGALG00000001780	7	+	4.89854185960335e-57	7.6090226055803
4	37449943	37475301	ENSGALG00000010402	5	-	5.31732249274634e-57	11.5119037105573
9	23993438	24010099	ENSGALG00000030773	7	+	6.29774726970668e-57	11.215873859736
KQ759505.1	384197	464577	ENSGALG00000037088	6	-	7.50208415838821e-57	13.5741526942047
8	6631528	6642933	ENSGALG00000004424	6	+	7.88174393561939e-57	9.52686889582897
Z	8328608	8349153	ENSGALG00000005848	4	+	8.58500627625353e-57	13.6416763272304
2	55779637	55828976	ENSGALG00000042784	7	+	9.84088119864973e-57	7.8380237239958
4	39636712	39639533	ENSGALG00000010614	7	-	1.39029944744614e-56	6.09123304368268
8	16453749	16476405	ENSGALG00000008722	7	+	1.47652240375142e-56	8.18101231862106
13	10554708	10564671	ENSGALG00000031496	6	+	1.52524354911979e-56	16.843530148279
4	52137021	52139535	ENSGALG00000023120	7	-	1.58770791304646e-56	6.04487505895058
3	14662072	14688684	ENSGALG00000008845	7	+	2.5458782147822e-56	9.26244475287539
10	12641936	12663041	ENSGALG00000006516	7	+	3.15672587176767e-56	6.19262073335452
27	5538067	5543804	ENSGALG00000002818	7	-	4.81749719038399e-56	5.70935227809575
2	66518736	66541167	ENSGALG00000029659	7	-	7.70786310082355e-56	6.4925080878413
2	102742274	102763289	ENSGALG00000014938	4	-	1.21633765827722e-55	12.9146768597908
9	19337257	19352711	ENSGALG00000009170	7	+	2.26263665299762e-55	5.50927163256044
2	127477269	127534478	ENSGALG00000031424	7	+	3.29664510721296e-55	11.5978582695839
AADN04009533.1	6351	9238	ENSGALG00000035571	4	+	4.15399481979437e-55	13.4854575538582
1	51508826	51526284	ENSGALG00000012483	5	+	4.31764349505628e-55	11.6071544688364
3	28817331	29002390	ENSGALG00000010055	5	-	4.67267533025229e-55	13.2252981903463
20	8633022	8647973	ENSGALG00000028225	7	+	6.73776074127196e-55	7.67176377906644
3	107634879	107643339	ENSGALG00000016651	7	+	7.78002773016111e-55	7.95416282656263
3	48252751	48260674	ENSGALG00000038782	7	-	1.25356716499126e-54	-11.2206504696121
1	185798253	185812845	ENSGALG00000028629	4	+	1.25736020731636e-54	13.4421949135204
6	4394066	4405386	ENSGALG00000002421	7	-	1.52723679760223e-54	6.03401928397525
1	195208569	195215425	ENSGALG00000011214	6	+	1.62918851629671e-54	8.75147002640136
5	12644317	12649618	ENSGALG00000006358	5	+	1.69496125343552e-54	13.5293238220392
22	4604749	4606473	ENSGALG00000041161	4	+	1.82701470953911e-54	13.7171300371115
3	39921767	39926303	ENSGALG00000025738	7	+	1.96620849576282e-54	7.07831160377544
9	22539911	22550592	ENSGALG00000009594	6	+	2.11502297328731e-54	9.59760005251206
5	30675310	30714811	ENSGALG00000009740	7	+	3.02873340118797e-54	-5.72850596295446
27	5282574	5292696	ENSGALG00000003345	7	-	3.37127215912935e-54	-5.62998507648949
33	1607019	1608482	ENSGALG00000041909	6	-	5.21875116848555e-54	9.42299238175733
KQ759549.1	31895	39419	ENSGALG00000039257	7	-	6.07711655289288e-54	6.3151193227325
7	36220883	36228064	ENSGALG00000012538	7	-	8.71489024085096e-54	-10.7786525482729
7	6723052	6744124	ENSGALG00000005974	6	+	1.01065736381583e-53	9.07742058856037
2	121421932	121457302	ENSGALG00000040167	7	-	1.0402584684147e-53	5.77871315129828
5	47865610	47953976	ENSGALG00000031862	7	-	1.05608060919268e-53	-6.73281500226407
3	88749074	88782026	ENSGALG00000016328	7	+	1.19997330002886e-53	9.19258243379015
1	128532173	128549286	ENSGALG00000016654	4	+	1.88086187071758e-53	13.6122804182056
2	90472343	90506067	ENSGALG00000013624	7	+	2.41322664301688e-53	-6.59068644222822
13	1458572	1480966	ENSGALG00000036310	7	+	2.41413170520133e-53	5.62269446173833
19	5925696	5928564	ENSGALG00000026392	4	+	2.48748925204612e-53	13.4121647033223
22	3577507	3582835	ENSGALG00000013878	7	+	3.01441713989108e-53	6.28024565369496
8	21558801	21562690	ENSGALG00000010343	4	+	4.262242206408e-53	13.5199779549575
8	3712266	3717579	ENSGALG00000002643	7	+	4.36192002559617e-53	-5.93151148364726
2	118162622	118187363	ENSGALG00000034346	7	+	7.13386806545218e-53	6.01448656192175
4	2335564	2353557	ENSGALG00000005553	7	-	1.00446489262922e-52	7.04513785513782
22	4606605	4609137	ENSGALG00000042801	5	+	1.00479480442589e-52	11.4185802132736
1	6275963	6292436	ENSGALG00000003674	7	+	1.33828752684394e-52	7.47967589805741
4	46742442	46743346	ENSGALG00000011190	7	-	1.36277642940955e-52	-7.39181041407732
27	4891170	4899901	ENSGALG00000035733	7	-	1.45437569931638e-52	-5.8949983657598
2	396848	398637	ENSGALG00000042642	6	+	1.65913242474451e-52	14.2200931618828
4	69722649	69738298	ENSGALG00000041663	5	-	1.84100679418509e-52	8.07773681253091
26	3945332	3952283	ENSGALG00000002170	4	+	2.06964601238886e-52	13.2173496197669
2	50747739	50762675	ENSGALG00000034616	4	-	2.9709387040593e-52	11.3537315776747
2	48168110	48183969	ENSGALG00000037669	6	-	3.05720203532775e-52	7.96327762726921
12	7220509	7234050	ENSGALG00000005363	7	-	4.41110467874343e-52	6.73157766070618
AADN04001162.1	20357	24472	ENSGALG00000043610	6	-	4.94434333976561e-52	8.62498882886491
4	89251923	89258225	ENSGALG00000016001	4	-	5.74389662256323e-52	13.3933428007497
1	143950956	143980171	ENSGALG00000022758	7	+	5.78541059722689e-52	6.47988666050456
7	17433264	17496833	ENSGALG00000035237	5	-	6.23634650318675e-52	10.3655438606562
2	84891046	85044337	ENSGALG00000022909	6	-	8.84551372809365e-52	9.05154312365078
17	5421140	5429875	ENSGALG00000033039	6	+	1.61146953180451e-51	8.90439471287177
2	102935683	102951602	ENSGALG00000014976	4	+	1.61146953180451e-51	13.4667474779679
4	25423918	25438950	ENSGALG00000009655	7	+	1.93047658067714e-51	6.39929733222033
1	111228640	111277522	ENSGALG00000032836	4	+	2.29576472517322e-51	13.6357738885218
2	90550112	90554877	ENSGALG00000013632	7	-	2.6447861474748e-51	6.01651058686843
21	4668781	4672718	ENSGALG00000004005	7	-	4.63352204856621e-51	6.11146695704697
Z	9445621	9446599	ENSGALG00000035325	7	+	5.87581709165604e-51	-6.39225650053491
18	10736500	10743739	ENSGALG00000007955	5	+	6.129715435903e-51	8.88209273969503
8	4260455	4264048	ENSGALG00000002960	7	+	6.25466648937976e-51	10.6485112371537
3	25286248	25301540	ENSGALG00000009955	4	-	6.4558442943082e-51	11.2223154929907
12	2456732	2460894	ENSGALG00000002722	7	+	6.70070219098325e-51	5.87899876430135
10	10898761	10911823	ENSGALG00000023435	5	+	6.88651645063553e-51	10.2495999302047
5	45979329	45995515	ENSGALG00000030719	4	-	8.788308969504e-51	13.2649675815072
AADN04000710.1	55201	72301	ENSGALG00000040351	7	-	1.22541850628625e-50	-5.46428443142226
3	80736606	80807004	ENSGALG00000015898	4	-	1.33983167689573e-50	10.3089509388838
3	24875244	24897060	ENSGALG00000042293	4	-	1.49381590419791e-50	10.4059659514819
1	77392526	77399415	ENSGALG00000014659	7	-	1.5276216800062e-50	9.02618433435826
2	136894049	137014125	ENSGALG00000037675	5	+	2.66456930326691e-50	9.11205508866243
1	185861461	185870861	ENSGALG00000017219	7	-	2.91137214671507e-50	5.94610321503267
6	9643791	9663329	ENSGALG00000003689	7	-	3.12090868808795e-50	8.70162576639378
13	11417544	11445164	ENSGALG00000003857	7	-	3.61383807736456e-50	-5.44171330003274
1	129127234	129153159	ENSGALG00000016687	7	+	5.37190628168153e-50	-5.26268274549275
Z	10584478	10596987	ENSGALG00000003432	4	-	1.04618149476065e-49	13.1462550908279
5	39221345	39230404	ENSGALG00000010432	7	+	1.14905539003134e-49	6.3250603126769
4	90146900	90170368	ENSGALG00000030602	7	-	1.2373497649973e-49	-5.4539147935141
8	13438298	13460236	ENSGALG00000005597	7	+	1.58279654560501e-49	5.94769853170609
KQ759480.1	69961	81613	ENSGALG00000039156	7	-	1.59672640703899e-49	-5.64539110731492
17	8222164	8229069	ENSGALG00000023517	7	+	1.65344291850476e-49	5.87450554402925
3	107785814	107811652	ENSGALG00000016662	4	+	1.68037525936644e-49	13.0678490528999
1	60223645	60250104	ENSGALG00000019290	4	-	1.86352119991822e-49	13.3949721278266
3	88760376	88772621	ENSGALG00000038652	7	+	2.24339418010566e-49	5.44766511881714
2	32894745	32976993	ENSGALG00000033207	7	-	2.65577306010873e-49	6.78951272036464
19	6626796	6639651	ENSGALG00000004613	7	+	4.52231278850035e-49	-5.25225837536519
1	48267768	48274299	ENSGALG00000011798	7	-	5.0442461249604e-49	7.07972382472977
2	42493147	42514529	ENSGALG00000034586	4	-	6.69167804285245e-49	9.84010820456343
1	77208502	77219967	ENSGALG00000014477	7	+	1.15028023557287e-48	-5.41050428546782
3	110271101	110291935	ENSGALG00000016710	7	-	1.17049383181959e-48	6.71970245954384
9	19373429	19382089	ENSGALG00000009179	7	+	1.18659601977069e-48	7.90975836178444
1	187658852	187720624	ENSGALG00000017234	5	-	1.35276802252458e-48	10.8802273017004
3	31943329	31982582	ENSGALG00000010554	7	+	1.71641944341416e-48	6.35628301899137
4	1232637	1238405	ENSGALG00000004367	7	+	1.72227272678827e-48	6.9739980351505
2	136804159	136876540	ENSGALG00000043787	7	+	1.7775895136806e-48	5.37392681430686
4	1691892	1710105	ENSGALG00000028506	7	-	1.86064472987334e-48	-5.1820541786148
9	4590499	4601249	ENSGALG00000006453	7	-	2.07044296237299e-48	11.038772203473
2	78594025	78601524	ENSGALG00000013033	4	+	2.15910126086261e-48	10.1340193087687
1	109426132	109450584	ENSGALG00000016173	7	+	2.23700909107251e-48	-5.71411647666161
3	105459700	105478146	ENSGALG00000016560	7	+	2.6234708164189e-48	5.17068479197531
3	28773126	28796654	ENSGALG00000010051	7	+	3.09199278716145e-48	7.94761838286776
4	53714524	53715490	ENSGALG00000042067	7	-	3.31030113311562e-48	-5.53781948899555
13	3949131	3951294	ENSGALG00000002105	7	-	3.67761413966149e-48	-8.00635094955081
AADN04000990.1	18141	19717	ENSGALG00000044476	7	+	5.09427695993126e-48	6.31645468150596
5	37778731	37788095	ENSGALG00000010211	7	-	5.12687763359426e-48	6.01361379867343
Z	37963279	37978569	ENSGALG00000015180	7	+	5.51322107997571e-48	10.2954009973191
2	66654455	66724634	ENSGALG00000012830	7	+	5.79675932440843e-48	-7.65310322338168
27	5453197	5454993	ENSGALG00000024449	6	+	5.9155354315379e-48	7.84428956781079
20	8211123	8221460	ENSGALG00000005352	4	-	6.02320781530228e-48	12.8289352740761
2	66508227	66526459	ENSGALG00000012821	7	+	6.17779837881219e-48	-5.78036941232365
23	1796429	1803097	ENSGALG00000035721	7	-	6.45023205574518e-48	6.55103057368181
AADN04001978.1	1958	6107	ENSGALG00000037253	6	-	6.61372237252212e-48	10.5582135356573
2	75715507	75869282	ENSGALG00000036466	7	+	7.04893730115546e-48	6.93121744723887
1	6195949	6208354	ENSGALG00000006700	5	+	7.94641829989228e-48	10.3943059700643
17	1973051	1997148	ENSGALG00000008844	7	-	8.02501915018223e-48	6.38194391157821
2	123391946	123408736	ENSGALG00000030781	7	+	8.19876964320026e-48	5.56583990044745
11	19110018	19123142	ENSGALG00000000608	6	+	8.31275200334511e-48	11.0659220585971
3	18636008	18645648	ENSGALG00000009453	7	-	1.00500587127152e-47	9.93129812425429
Z	25835704	25934004	ENSGALG00000010158	7	+	1.00500587127152e-47	7.30566697065303
2	37403148	37554300	ENSGALG00000011294	4	-	1.19762079267648e-47	12.8464420298533
14	1148770	1183417	ENSGALG00000003548	7	-	1.48232334719211e-47	7.09566377602754
KQ759485.1	6320	10869	ENSGALG00000042386	4	-	1.81646936458307e-47	13.1501335113021
7	584128	896831	ENSGALG00000035584	6	-	1.9671469320577e-47	8.99239285654419
1	74319820	74458552	ENSGALG00000017272	5	-	2.30473662972974e-47	9.84881706426719
4	32158003	32187519	ENSGALG00000010013	6	+	3.8416257068621e-47	8.85972110523288
1	49442474	49451655	ENSGALG00000011894	7	+	3.96973096559852e-47	9.83543382098127
28	965934	973742	ENSGALG00000027961	7	-	4.67049720219048e-47	-5.61223608730396
1	704037	711778	ENSGALG00000036114	7	+	5.25416174036927e-47	6.21382338845911
28	3385426	3391125	ENSGALG00000043010	6	-	6.97658142519586e-47	8.66595429074985
3	106289858	106341933	ENSGALG00000042308	7	+	7.56522541837361e-47	7.57522466406744
27	1801385	1824248	ENSGALG00000034427	5	-	9.15008122092027e-47	9.7638723656305
14	5132125	5136038	ENSGALG00000005046	7	-	9.98735877755765e-47	6.77853856457441
AADN04000990.1	22399	24817	ENSGALG00000040619	7	+	1.05986739103333e-46	5.75699666450787
13	13010725	13018170	ENSGALG00000027534	7	-	1.07855851900634e-46	5.86267227829996
17	5959718	5970746	ENSGALG00000037443	7	-	1.17309136144395e-46	6.67249664880925
27	2950470	2960895	ENSGALG00000000529	7	-	1.27183035503609e-46	-5.26998350939666
5	40913515	40968803	ENSGALG00000010579	7	-	1.29972487971093e-46	6.78731762854833
4	85646198	85718267	ENSGALG00000035496	4	-	1.5547371763473e-46	13.0539645168479
12	13758521	13821336	ENSGALG00000041750	4	-	1.7147000810637e-46	10.1672283481813
Z	64052859	64068912	ENSGALG00000026757	7	+	1.8800719535619e-46	5.18952581689843
1	145335207	145407071	ENSGALG00000016890	6	-	1.91160976321214e-46	8.84344359654231
3	26625939	26701895	ENSGALG00000010005	7	+	2.14387760534127e-46	9.24327790603454
9	4558703	4581991	ENSGALG00000006471	6	+	2.38985550289672e-46	6.38196269894037
19	264593	266693	ENSGALG00000041927	7	-	3.17584288500031e-46	5.17503546043461
4	49474813	49502263	ENSGALG00000037332	7	+	3.37881424199768e-46	6.51485862050137
7	36407492	36416220	ENSGALG00000012545	7	-	4.02918341681288e-46	-5.71389991978706
33	646831	664492	ENSGALG00000033510	7	+	4.0417617056046e-46	7.7112183083752
KQ759484.1	88282	90322	ENSGALG00000032130	4	-	4.54012993282772e-46	12.7494568525541
2	9667073	9717822	ENSGALG00000006575	4	-	4.88756128546744e-46	12.959309568671
9	14910363	14927972	ENSGALG00000007419	5	+	5.17719546676423e-46	9.62359351297041
3	58821364	59132416	ENSGALG00000037423	7	+	5.19317095315894e-46	6.05161664933361
11	1094449	1100820	ENSGALG00000028928	7	-	5.44063961131165e-46	6.8596950300368
5	8890832	8901438	ENSGALG00000005643	4	+	6.83852125052755e-46	12.759320470508
6	13362770	13800472	ENSGALG00000004980	7	+	7.45685063907394e-46	5.68403512876179
1	78077449	78225862	ENSGALG00000014754	7	-	8.86887813936814e-46	-5.74462915104361
9	1052565	1088975	ENSGALG00000036327	6	-	1.14563840705001e-45	8.82096301276406
12	5275751	5383940	ENSGALG00000005042	7	-	1.27239283167055e-45	7.35047444750398
13	13057889	13059882	ENSGALG00000004521	7	-	1.39639097405525e-45	9.2506121701926
15	10972570	10982701	ENSGALG00000008040	6	+	1.70784160865499e-45	8.75270884670229
8	21699926	21708817	ENSGALG00000010433	7	-	1.8042222541418e-45	6.03083906434878
3	3365541	3369041	ENSGALG00000030889	4	+	1.8953565546739e-45	12.9413137644134
6	9868123	10254176	ENSGALG00000003805	5	+	2.0942978293152e-45	10.3432909473952
5	16777262	16794363	ENSGALG00000007178	6	+	2.22214265358949e-45	13.7621489720047
2	134923026	135090061	ENSGALG00000031700	7	-	2.54075949868765e-45	-6.05830530850861
17	7910287	8039020	ENSGALG00000002546	5	+	2.67565188974939e-45	10.5470533265197
7	5821820	5822738	ENSGALG00000030235	4	-	2.68881601582061e-45	12.3103309167855
1	50333672	50345718	ENSGALG00000012056	7	-	2.85542862946947e-45	-5.59861599465025
3	25301970	25313889	ENSGALG00000009958	4	+	3.64010936912877e-45	13.0988230734597
9	13990202	14000682	ENSGALG00000026862	6	+	3.67093437760825e-45	8.76755621024768
20	5046399	5076441	ENSGALG00000003750	7	+	4.01426371874264e-45	-5.35179724413615
13	10108226	10113801	ENSGALG00000003113	7	+	4.27290233921404e-45	-4.92697010609777
9	21061418	21088025	ENSGALG00000034860	7	+	4.29810890290157e-45	7.74627821013295
14	12811776	12820369	ENSGALG00000033278	7	+	4.58912911229324e-45	-5.04250018839411
3	4482182	4522989	ENSGALG00000008701	7	+	6.64945037625107e-45	10.1817979696415
5	1630026	1636724	ENSGALG00000004106	7	+	6.92098129045459e-45	5.19331134372911
2	115489637	115504619	ENSGALG00000031860	6	+	6.97556639360963e-45	9.02423620216436
7	36495687	36500336	ENSGALG00000045427	4	+	7.41817839746444e-45	13.5398806774346
2	106483863	106507860	ENSGALG00000015151	7	-	9.26053971039161e-45	6.35632141392376
23	203465	205360	ENSGALG00000041611	7	-	1.14132529466084e-44	-6.16682529741684
12	11332372	11363615	ENSGALG00000006526	5	+	1.16810774314026e-44	8.67539231808895
28	2853994	2861721	ENSGALG00000040832	7	+	1.42234675388076e-44	5.54992304418249
8	25861604	25876875	ENSGALG00000044889	4	-	1.43076415092391e-44	13.1334514125962
5	1910716	1996488	ENSGALG00000003999	6	+	1.81161919959654e-44	8.98662422211567
1	3665778	3701334	ENSGALG00000034970	7	-	1.83714054802947e-44	-4.82366375467202
2	334257	354260	ENSGALG00000036190	4	-	2.54022355609522e-44	12.475695822346
18	5041126	5044158	ENSGALG00000002849	7	+	2.7349748780291e-44	6.10860422925919
Z	31375077	31540795	ENSGALG00000005441	5	-	2.82613156219665e-44	12.4866567735988
14	4811825	4813672	ENSGALG00000004860	7	-	2.89605717044078e-44	6.25363344417748
1	23467909	23513135	ENSGALG00000009029	7	+	3.07136307481891e-44	6.09367971774538
13	16006865	16064664	ENSGALG00000006480	7	-	3.29839935896521e-44	-5.9871096277099
1	133879806	133899318	ENSGALG00000043044	7	+	3.5468738007239e-44	8.13816614694556
26	2634609	2641479	ENSGALG00000023953	7	+	3.55590880570255e-44	9.8565899603714
28	2564781	2570192	ENSGALG00000021972	7	-	4.02427876564178e-44	5.5477428706436
1	110164242	110252690	ENSGALG00000031932	7	+	4.81866466968267e-44	5.15929879761014
26	357268	366141	ENSGALG00000036093	7	-	5.36544394564164e-44	-4.91309876493979
20	3793903	3799772	ENSGALG00000003537	4	-	6.91037653464309e-44	12.8675114373816
1	51255995	51257906	ENSGALG00000038556	4	-	6.98458419984361e-44	10.0148620153045
14	13237588	13239497	ENSGALG00000021364	7	+	8.04325798055369e-44	4.86915920651264
4	8780388	8946013	ENSGALG00000007028	7	-	1.02777459116479e-43	-4.93635549275218
1	50835751	50841816	ENSGALG00000034504	7	+	1.07495638561237e-43	10.1560378213219
AADN04001799.1	20	21602	ENSGALG00000030075	6	-	1.14066923278858e-43	8.62963397703178
28	3991325	3992297	ENSGALG00000043641	7	+	1.65874322676955e-43	-6.90850604277424
21	4892860	4896434	ENSGALG00000007382	7	+	1.66331755796111e-43	6.42218706375357
19	9048009	9051562	ENSGALG00000039084	7	+	1.75786146319027e-43	-5.88978371582621
11	15629427	15636795	ENSGALG00000032679	7	-	2.09378271238127e-43	4.84194819954951
13	11469601	11484197	ENSGALG00000003876	7	+	2.72567865902028e-43	5.75685767959606
2	34089579	34100249	ENSGALG00000011216	7	+	2.76334341032842e-43	5.19579034854477
3	22293469	22309604	ENSGALG00000009864	7	-	2.91434317135496e-43	-5.52282917821376
17	1407212	1416410	ENSGALG00000008932	7	-	3.06163513778947e-43	5.01706015710586
5	26295525	26296764	ENSGALG00000038025	5	-	3.08331867223243e-43	9.06828308519292
10	15840849	15846453	ENSGALG00000007000	4	+	3.17808545824015e-43	9.84096921830143
1	33715724	33766463	ENSGALG00000009842	7	+	3.22422763855278e-43	5.31747692795216
4	86543438	86551193	ENSGALG00000015939	7	+	3.38014783295554e-43	5.56695287628257
1	53145364	53177923	ENSGALG00000028627	7	-	3.41763619930712e-43	5.82814980099471
4	61488305	61532397	ENSGALG00000013427	4	-	3.53183458277727e-43	12.7376433334392
1	99381866	99398599	ENSGALG00000028290	7	-	3.68245200172679e-43	-5.12285314764626
2	6129975	6212618	ENSGALG00000006173	7	-	4.13141542746963e-43	4.92797172628895
3	27352064	27361903	ENSGALG00000029862	6	-	4.23044982499062e-43	-8.41306214705557
1	69135539	69146688	ENSGALG00000029308	7	+	4.30983894248663e-43	4.84698018413601
13	1242063	1393985	ENSGALG00000033641	4	-	5.18872261671131e-43	12.4672995279145
2	124898444	124909578	ENSGALG00000042840	7	+	5.19968539926224e-43	-5.41405921852147
11	1224062	1227271	ENSGALG00000001824	7	+	5.21207173349478e-43	5.74735984283042
2	23387590	23424059	ENSGALG00000035994	7	+	5.85874451221838e-43	5.84372746642132
1	51158257	51162538	ENSGALG00000012312	6	-	7.33142491061603e-43	8.91968960314841
2	1115115	1133998	ENSGALG00000005209	6	+	9.04035478513615e-43	8.95134359510573
7	31413136	31428256	ENSGALG00000012377	5	+	9.04035478513615e-43	12.1829637789357
1	14192966	14199186	ENSGALG00000029006	5	-	1.01304544961199e-42	9.0210809828266
12	19825814	19912726	ENSGALG00000008546	5	-	1.18974524402656e-42	12.7093911967246
15	9150581	9164971	ENSGALG00000006968	5	-	1.33514673360265e-42	8.82031032083889
1	36640690	36854570	ENSGALG00000010200	6	+	1.89036023327906e-42	7.00652320996517
20	8025227	8037317	ENSGALG00000005321	4	-	2.08955378042063e-42	10.2430993971166
1	194205315	194206557	ENSGALG00000028988	7	+	2.29440167325471e-42	6.42842116992654
25	2758035	2768002	ENSGALG00000000866	7	-	2.35893344947709e-42	6.50922016028713
15	5458324	5469803	ENSGALG00000003863	7	+	2.62986627343307e-42	-5.14588748786428
Z	66488488	66508364	ENSGALG00000015702	7	+	2.66543265198268e-42	6.49815211805342
6	10545928	10560197	ENSGALG00000003935	7	-	3.08160504217573e-42	4.77612245755153
10	10168069	10300782	ENSGALG00000004960	7	-	3.91684938305317e-42	5.94020802046783
4	10991216	10993740	ENSGALG00000007311	4	+	4.07192201722557e-42	9.22927543673554
12	588235	593708	ENSGALG00000001459	6	-	4.1943662970152e-42	8.57595336529847
2	139845724	139849615	ENSGALG00000033631	7	+	4.24600120480418e-42	-7.02683836884959
17	7524632	7622902	ENSGALG00000002699	7	-	4.53556580781639e-42	4.9954780390296
25	2806614	2815037	ENSGALG00000000920	7	+	5.09014225415514e-42	6.33395271809569
3	52365942	52372134	ENSGALG00000013747	7	+	5.30034741274384e-42	-7.1861845717701
11	11284090	11316649	ENSGALG00000034990	7	-	5.36760398248942e-42	8.4902721778196
14	14994377	15001501	ENSGALG00000002484	7	-	6.17889245771948e-42	5.89579946273599
1	3092444	3133147	ENSGALG00000006409	6	+	7.10884542377168e-42	7.8557552280782
17	7382515	7400151	ENSGALG00000033597	7	+	7.23222843254689e-42	4.86920846853804
4	46703046	46715192	ENSGALG00000011175	7	+	7.74117274529845e-42	5.88701311288573
19	9052618	9055126	ENSGALG00000035589	7	+	9.6555317620586e-42	-4.90336382260348
20	10568679	10578655	ENSGALG00000006775	7	+	1.08647783151044e-41	5.23161438659172
15	6136098	6150323	ENSGALG00000004598	4	+	1.16781762838372e-41	12.4491235576976
5	960108	967796	ENSGALG00000032239	7	+	1.17471529087134e-41	8.25622814767727
AADN04001210.1	6887	29576	ENSGALG00000030038	7	+	1.19483200592833e-41	9.75522533242969
4	22123131	22155070	ENSGALG00000020251	7	+	1.33393315747348e-41	4.81018046192714
1	49605384	49616465	ENSGALG00000011934	7	+	1.76942524298088e-41	4.55500383451084
5	16761006	16770528	ENSGALG00000007127	7	-	1.80891926687841e-41	11.4578703282082
3	18887189	18904622	ENSGALG00000026727	4	+	1.94246771394579e-41	12.6463629395243
2	136471844	136490798	ENSGALG00000033144	4	+	2.15241954448806e-41	12.5725453559817
13	12919260	12927487	ENSGALG00000004184	7	+	2.5118853399283e-41	4.96509044790454
8	16377600	16398255	ENSGALG00000038776	7	+	2.64007256181804e-41	6.49081444517472
1	91604243	91650623	ENSGALG00000015441	7	+	4.32041938937813e-41	-4.99931115868023
2	68075919	68093682	ENSGALG00000012882	7	+	4.35208519331512e-41	4.82065832135508
19	6702365	6708308	ENSGALG00000004669	6	-	4.81407125373586e-41	8.9295186776284
23	2440222	2486413	ENSGALG00000043372	7	+	4.90346481314539e-41	-5.06437963545039
11	11293875	11304303	ENSGALG00000040558	6	-	5.90767306820172e-41	9.32223646842313
10	14345760	14449031	ENSGALG00000006871	7	+	6.03713757981362e-41	-6.17140422931813
23	2508970	2526376	ENSGALG00000001262	6	-	6.06925969446494e-41	8.25440780621766
1	76721271	76762823	ENSGALG00000038405	4	+	6.46983927567691e-41	12.6542451281913
7	11129713	11221777	ENSGALG00000008152	7	+	1.3168210598399e-40	4.71610276863963
2	58140102	58147000	ENSGALG00000037811	4	-	2.04954515321851e-40	8.89006857647136
11	1199474	1217413	ENSGALG00000021442	7	+	2.14873963022831e-40	-4.55423232854474
33	1512095	1532004	ENSGALG00000041101	7	+	2.20639460416647e-40	-5.20200581472551
1	44019259	44058954	ENSGALG00000011274	7	-	2.25931413311358e-40	8.21166868739228
15	6586384	6588382	ENSGALG00000039609	7	-	2.29689804954305e-40	-4.49779446404129
10	4197277	4225106	ENSGALG00000003628	6	-	2.48255930840877e-40	8.18157474985468
19	4142036	4148992	ENSGALG00000001876	4	-	2.55317959321501e-40	12.7852087499242
2	4075461	4084282	ENSGALG00000005644	7	+	2.61790604792997e-40	-5.11371646996665
Z	12007503	12048425	ENSGALG00000003733	5	-	2.71166510567335e-40	12.4625877416683
2	28607677	28624513	ENSGALG00000027240	7	+	2.94441944524348e-40	4.67157278786008
21	587392	587968	ENSGALG00000026499	7	+	3.04662762754041e-40	-6.53341048421218
14	5192893	5196760	ENSGALG00000005094	7	-	3.71397662410621e-40	-4.53927562700397
1	52686067	52693293	ENSGALG00000033632	4	-	3.82452571692882e-40	12.7446986816199
8	19730042	19741073	ENSGALG00000009957	4	+	4.68298758105485e-40	8.80973170075377
8	20853399	20862007	ENSGALG00000010129	7	+	4.80228276630558e-40	-5.10163759966996
5	53079223	53120964	ENSGALG00000011801	6	+	6.46221426696217e-40	8.83954096913208
15	11165284	11167328	ENSGALG00000038301	7	+	8.42196191082899e-40	4.88030692060862
27	181408	221892	ENSGALG00000036395	7	-	8.65079880125514e-40	-5.67718861074444
LGE64	638464	713910	ENSGALG00000044326	7	-	9.17959834017978e-40	8.30987448017882
27	1585858	1658806	ENSGALG00000000674	7	+	1.13614792746063e-39	5.17896033391089
AADN04000990.1	26032	30431	ENSGALG00000031916	7	+	1.2588910119102e-39	9.31042986930291
9	10392752	10431361	ENSGALG00000002729	7	-	1.27324322122464e-39	4.938525052661
24	3833145	3843905	ENSGALG00000006715	7	-	1.41245153840129e-39	6.88550052184572
2	103906762	104138860	ENSGALG00000015112	7	-	1.7423303083593e-39	-5.16581960743165
13	1027564	1056195	ENSGALG00000000884	4	+	2.60530214292921e-39	9.14487295894692
14	4092938	4098100	ENSGALG00000010497	7	+	2.83192161759486e-39	-6.61672382925621
KQ759484.1	69693	77272	ENSGALG00000042422	4	-	2.86848016010081e-39	12.6382916654636
13	9230033	9239581	ENSGALG00000002893	4	-	2.97142624116477e-39	12.5836996334385
4	11324986	11335529	ENSGALG00000007493	7	-	3.90896565335317e-39	4.59679441975988
1	63309030	63315665	ENSGALG00000013098	7	+	4.26891686129846e-39	6.51573496240713
3	56971067	56984939	ENSGALG00000019961	5	+	4.65299020691083e-39	9.08420800224884
1	48125078	48125942	ENSGALG00000038343	7	-	4.7122044041236e-39	-5.25608132125808
7	13495613	13507829	ENSGALG00000008669	7	-	5.70514270561754e-39	-4.99403964235349
4	44051783	44077636	ENSGALG00000010769	7	-	5.99600966442662e-39	5.04374193550351
1	54229628	54246246	ENSGALG00000026311	7	-	6.06142837787241e-39	-5.8418106410122
AADN04008201.1	549	9531	ENSGALG00000041807	7	-	6.30182707391967e-39	5.45290258703239
1	196123764	196155122	ENSGALG00000017302	7	-	6.74482565844091e-39	6.45982693974051
3	27650118	27715036	ENSGALG00000010043	7	+	7.33874357362651e-39	5.41943480024406
1	84851125	84858913	ENSGALG00000015275	7	+	8.14510934383524e-39	4.70704296556061
26	2156418	2171476	ENSGALG00000000692	4	+	9.31719064926063e-39	12.8571536560019
5	16323166	16343974	ENSGALG00000020488	7	+	9.61545263642889e-39	5.96193504963199
2	445049	446477	ENSGALG00000045581	7	+	1.01774754099244e-38	-4.41495143292958
2	66392887	66487217	ENSGALG00000012816	7	+	1.76477812828392e-38	7.2656854852043
5	54903804	54984749	ENSGALG00000012017	7	-	2.15383480341852e-38	5.39233240252881
17	8801958	8828360	ENSGALG00000001565	7	-	2.15832608198371e-38	8.45644244444073
28	4944767	4948239	ENSGALG00000004252	7	+	2.15970059358945e-38	-4.56280605961155
8	11025386	11032919	ENSGALG00000005147	7	-	2.4479585853224e-38	5.9964955119662
8	5491252	5498929	ENSGALG00000003495	7	-	2.47341546150413e-38	6.09196127564696
1	137606557	137750320	ENSGALG00000016834	7	-	2.51656214937523e-38	6.00477711875507
10	12822292	12826841	ENSGALG00000023395	7	+	2.9891605360197e-38	5.58592780576839
17	6155899	6158531	ENSGALG00000023709	7	+	3.00144333806593e-38	-6.07197908747275
1	48146440	48147882	ENSGALG00000032933	7	-	3.40268377406022e-38	-5.3049559656927
10	16640544	16676589	ENSGALG00000007016	7	-	3.62014288571173e-38	6.80522316510464
5	58698104	58700937	ENSGALG00000012429	5	-	3.68184378044563e-38	12.5828439440628
20	9221056	9223364	ENSGALG00000005849	7	-	3.79162908099168e-38	5.0328648496435
7	6580482	6603208	ENSGALG00000023742	4	+	4.01662522369686e-38	12.6084089033611
4	69640263	69677019	ENSGALG00000014321	7	+	4.31888754950023e-38	6.08972466050979
10	17969755	17982264	ENSGALG00000007410	4	-	4.37112721963417e-38	10.0517175673395
4	1237452	1241673	ENSGALG00000004346	6	-	4.55579011272466e-38	8.34162720452391
1	6163730	6168880	ENSGALG00000006690	7	+	4.56795294215528e-38	6.94209919577688
3	29274505	29304143	ENSGALG00000034077	4	+	4.6362214209514e-38	10.4067721740206
10	992554	1009459	ENSGALG00000031408	7	-	4.8811887763203e-38	8.4754713968131
7	7944894	7982542	ENSGALG00000033087	7	-	4.91666451894508e-38	-4.47644566277547
9	4375702	4380667	ENSGALG00000006543	7	+	4.94035110808987e-38	4.60608535158129
2	13135662	13572700	ENSGALG00000007125	7	+	5.07553319476854e-38	6.50527906415655
1	77760261	77770624	ENSGALG00000014708	7	-	5.20541111466389e-38	5.40655270729874
7	21941749	21977517	ENSGALG00000011149	7	+	5.27065099069934e-38	5.67140014032444
33	296753	300101	ENSGALG00000034025	4	-	5.7413659559762e-38	10.7467203668412
7	5854943	5863013	ENSGALG00000023761	4	-	5.78578879963536e-38	12.9190963358261
3	64213847	64259508	ENSGALG00000014979	4	+	5.81558819984121e-38	12.6682427552226
Z	50044581	50117715	ENSGALG00000015256	7	-	7.04222177178924e-38	7.05309254205543
Z	9259341	9283084	ENSGALG00000037611	7	-	7.37388545101567e-38	-5.15740705711401
1	193148136	193175598	ENSGALG00000000681	7	+	7.51568314331467e-38	-4.91523562077442
19	4907988	4918576	ENSGALG00000002542	7	-	8.25699610435069e-38	4.41858493362737
9	13905929	13926342	ENSGALG00000007253	7	-	8.58947171065149e-38	6.48944731569311
8	29152908	29168321	ENSGALG00000011331	7	+	1.06392521764818e-37	5.09656013868414
8	21941122	21949791	ENSGALG00000020688	7	+	1.15006814381409e-37	5.041758850812
6	5106028	5111216	ENSGALG00000021231	7	+	1.15456370393207e-37	4.82435618171097
1	189111244	189150763	ENSGALG00000017248	7	-	1.42542781126299e-37	5.94099975282298
5	56498665	56564359	ENSGALG00000041790	7	-	1.73346651187602e-37	4.73195024580896
1	12441528	12504054	ENSGALG00000008335	7	-	2.16194420162047e-37	-5.02290248957466
Z	1846494	1875903	ENSGALG00000035927	7	+	2.21109707601083e-37	6.17636842036422
8	28383368	28416042	ENSGALG00000011041	6	+	2.37004959549748e-37	8.04448687148897
28	3370411	3374414	ENSGALG00000031411	7	+	2.58766915038315e-37	6.69869258086414
4	52140110	52141780	ENSGALG00000011812	7	-	3.11266224604825e-37	4.89083795878569
18	3404609	3428181	ENSGALG00000001545	7	+	3.80594395632584e-37	6.43398177100663
2	138605175	138721666	ENSGALG00000041969	7	-	4.37538161149952e-37	5.85926337336817
7	6633229	6662722	ENSGALG00000038311	5	+	4.55320202707323e-37	9.07060924113697
2	40330243	40335387	ENSGALG00000011474	7	-	5.79716214368509e-37	6.19960807462339
1	183296517	183451526	ENSGALG00000017196	4	-	5.91441317027787e-37	10.2377934183129
28	838934	846067	ENSGALG00000000619	5	-	6.33957490638824e-37	9.71272769505791
2	80928031	80986405	ENSGALG00000013086	7	+	1.03274748400656e-36	-4.98327732493708
Z	41408606	41414029	ENSGALG00000012610	7	+	1.03995176190923e-36	5.91940808316539
22	2886808	2893328	ENSGALG00000034344	7	+	1.05847548461719e-36	-4.48454735849014
4	54329225	54351750	ENSGALG00000011885	7	+	1.1214501418294e-36	7.02006646482588
27	1556705	1562390	ENSGALG00000032658	7	+	1.19830034546711e-36	-5.02022935471161
19	9057634	9058939	ENSGALG00000005594	6	+	1.24083442663123e-36	-7.74665417650463
5	32441310	32495180	ENSGALG00000009847	4	-	1.24083442663123e-36	12.2990540794686
2	59096906	59098672	ENSGALG00000036497	7	-	1.29566830321152e-36	-7.22702104226167
6	11459152	11459905	ENSGALG00000041459	6	-	1.40115243772592e-36	-7.13223509254488
AADN04000931.1	9736	13063	ENSGALG00000037437	7	+	1.64689455751072e-36	-5.72445836281074
6	11229213	11258833	ENSGALG00000004345	7	-	1.74065735218343e-36	4.43451045046753
21	604019	610916	ENSGALG00000000652	7	+	2.20186592155167e-36	-4.439905180226
20	8371292	8396614	ENSGALG00000005460	7	+	2.35339028406616e-36	6.48955016072171
23	1422977	1425194	ENSGALG00000000678	7	+	2.38250543660967e-36	4.51513084892744
4	78949519	79033938	ENSGALG00000014971	6	+	2.86284936587776e-36	8.07673871980208
4	55168617	55260528	ENSGALG00000011994	4	-	3.32834476244102e-36	12.4823567307896
4	69682063	69700584	ENSGALG00000041993	7	+	4.14044019912174e-36	6.03202809752308
5	36783804	36884790	ENSGALG00000010117	4	-	4.15825618159845e-36	8.65858796366298
15	6661768	6666141	ENSGALG00000043053	5	+	4.45634177031975e-36	10.1439701827567
20	10542585	10549724	ENSGALG00000006756	7	-	4.52332979627405e-36	4.94795355809763
6	16201310	16215922	ENSGALG00000005299	7	-	4.62534362719562e-36	4.700606617035
6	19231809	19241381	ENSGALG00000006343	7	-	4.75988314330223e-36	4.22338359929623
1	125013466	125134159	ENSGALG00000030802	7	-	5.41443144058429e-36	6.41115817975482
5	50222276	50231944	ENSGALG00000011446	7	+	5.70198089593633e-36	5.19768492158985
1	85395265	85411616	ENSGALG00000015346	7	+	5.76570993953715e-36	-5.79696700552799
28	4073830	4075976	ENSGALG00000043756	7	+	6.99123369501918e-36	5.06632667071005
8	2727673	2811111	ENSGALG00000041680	4	+	7.45105412995767e-36	12.3198386108135
4	38259657	38285166	ENSGALG00000010535	7	-	8.81091051104724e-36	6.27636384478197
7	11249380	11285636	ENSGALG00000008185	6	+	9.32612175874674e-36	8.20340909526152
Z	852453	890244	ENSGALG00000041052	7	+	9.32941911668094e-36	5.73757029571467
11	18224586	18236644	ENSGALG00000005855	7	-	9.46078824057701e-36	4.89170146198857
14	8539865	8565249	ENSGALG00000006911	7	+	9.90804212530764e-36	6.98737863350751
1	188780366	188784802	ENSGALG00000017242	7	+	1.24535513763107e-35	4.32550948166668
5	5325870	5333060	ENSGALG00000012121	5	+	1.30053531497225e-35	9.01434712437249
3	109275575	109293110	ENSGALG00000016697	7	+	1.31739386175096e-35	4.57765910985062
Z	66024360	66036969	ENSGALG00000015663	7	+	1.47875830604603e-35	5.24013390970936
15	5643910	5656166	ENSGALG00000004254	7	+	1.65786716001274e-35	-5.74774483177053
Z	40767153	40792722	ENSGALG00000012601	6	-	1.70132908166286e-35	8.61135147082758
27	1532894	1536253	ENSGALG00000000824	4	+	1.79039939294921e-35	12.4739894342615
13	15826331	15838644	ENSGALG00000038753	7	+	1.86825906559823e-35	4.98494939515746
AADN04024479.1	20	2528	ENSGALG00000038170	4	-	1.87482305140431e-35	12.018996058448
5	58190950	58203141	ENSGALG00000012374	5	+	1.93347431237484e-35	7.7538541599221
5	7394750	7414352	ENSGALG00000032372	7	-	1.96178093532078e-35	9.25333341767674
25	1686533	1700288	ENSGALG00000037869	5	-	1.99405901947421e-35	10.0217939285147
10	12988139	13012103	ENSGALG00000006689	7	-	2.02271908334243e-35	4.67630493673774
3	87201224	87461978	ENSGALG00000016289	6	+	2.19945171698658e-35	7.00422178191041
5	51578234	51595388	ENSGALG00000011608	7	+	2.23974216725787e-35	5.99908755143951
17	1125508	1130778	ENSGALG00000030255	5	-	2.30420627301871e-35	13.9581018761364
21	6550442	6577788	ENSGALG00000035717	7	+	2.30420627301871e-35	5.124815406915
18	3125374	3145730	ENSGALG00000028354	7	-	2.76087727341572e-35	-4.79758988786979
5	37750947	37767273	ENSGALG00000010202	7	-	2.9010685431444e-35	4.61400583168983
13	4816281	5110599	ENSGALG00000001768	5	-	2.90123013195957e-35	7.09900862928594
2	90506055	90515226	ENSGALG00000041452	7	+	3.13331516532585e-35	-5.55984508891906
Z	57343842	57352236	ENSGALG00000027483	7	+	3.53427268160454e-35	5.25116616802947
4	44787057	44855135	ENSGALG00000010847	6	-	3.76536507111888e-35	6.70187624057434
7	26975666	27065329	ENSGALG00000011689	7	+	3.88033397859802e-35	4.49493715978152
KQ759474.1	15341	20169	ENSGALG00000042095	4	+	4.05951634950374e-35	12.2791101158666
9	8269420	8285174	ENSGALG00000005171	7	-	4.21503473878454e-35	5.39421243224421
5	16999643	17004311	ENSGALG00000007381	7	-	4.68382078496601e-35	7.669052838033
21	2221201	2229269	ENSGALG00000023936	7	+	5.76988524928372e-35	6.93253772930389
2	6221208	6227096	ENSGALG00000023454	4	+	5.93125687127876e-35	12.2871118013138
19	6071444	6077958	ENSGALG00000032723	7	+	6.10991241308948e-35	-6.66059634887659
3	54750135	54761225	ENSGALG00000013861	7	-	6.37499335927841e-35	-6.59193418405125
1	83174244	83183465	ENSGALG00000039538	7	-	6.50118627096817e-35	4.93237657704651
3	20757818	20782986	ENSGALG00000009678	6	-	6.51646140588176e-35	8.30326237101161
6	30062097	30218048	ENSGALG00000009403	6	+	9.50777903242439e-35	7.94135921369174
5	16094707	16111802	ENSGALG00000039221	7	-	9.61940358686875e-35	-4.25157202424502
AADN04001659.1	7381	24051	ENSGALG00000033643	7	-	9.89238627001074e-35	5.76609409597071
1	136964325	137134232	ENSGALG00000016817	7	+	1.00770995884112e-34	-5.71543920791579
3	15307335	15325041	ENSGALG00000008827	7	+	1.10937225882058e-34	4.30470027411041
20	5758429	5766067	ENSGALG00000004498	4	+	1.14986045480459e-34	12.2288404785751
1	133908616	133921948	ENSGALG00000030526	6	+	1.1751871359263e-34	5.4917720861749
1	109708830	109726598	ENSGALG00000016196	5	-	1.54936966715621e-34	8.34231602986968
5	53126300	53282964	ENSGALG00000011811	6	-	1.58289806933017e-34	6.48465648940997
1	111288194	111332024	ENSGALG00000016224	7	-	1.73473712976442e-34	4.53795525360651
1	130111877	130130047	ENSGALG00000016721	7	-	1.84765449140671e-34	6.58862439844409
25	1708519	1714083	ENSGALG00000030407	7	+	1.86811399625744e-34	4.10524231522421
5	24921250	24960510	ENSGALG00000008631	7	+	1.92361128177491e-34	4.22615563268756
3	104961748	104964410	ENSGALG00000040541	7	-	2.52480881680528e-34	4.04463941559496
1	51010582	51013540	ENSGALG00000012277	7	-	2.7297418265501e-34	-4.18211962661345
3	54137559	54139018	ENSGALG00000013818	7	+	3.26880777172651e-34	-6.17347064687985
4	16673784	16679247	ENSGALG00000020260	7	-	3.66441172948542e-34	6.5774302904149
3	81841280	82100026	ENSGALG00000037249	7	-	4.2081009980698e-34	-6.52565241283244
11	15952490	15954761	ENSGALG00000005456	7	-	4.38313021003345e-34	4.86677350815399
1	79864142	79907705	ENSGALG00000014970	7	+	4.50684901625479e-34	5.58320962372281
1	172618671	172629426	ENSGALG00000017053	7	+	5.54418333979929e-34	4.30716354357494
4	82790890	82821245	ENSGALG00000015645	7	-	6.03166690273602e-34	-4.16779047956368
10	9898755	9911145	ENSGALG00000030542	6	+	6.07949430940451e-34	7.44828414463143
23	4973977	4979571	ENSGALG00000017715	5	+	6.09177014039966e-34	9.18628823577418
2	42452202	42481002	ENSGALG00000035949	7	-	6.55590359087296e-34	8.51956508186452
15	6264122	6272573	ENSGALG00000004725	7	+	6.9489224710876e-34	7.60678671760656
1	75541938	75609141	ENSGALG00000014342	5	-	7.25631051896083e-34	12.2268481150308
AADN04001795.1	6825	10504	ENSGALG00000034964	7	-	9.02216826606154e-34	-4.62868188385372
1	24716502	24853831	ENSGALG00000037206	7	-	1.27111082043889e-33	6.02135292066884
AADN04005097.1	20	8444	ENSGALG00000033898	7	+	1.27287934300845e-33	-4.67108167048473
18	4348910	4354952	ENSGALG00000001883	5	+	1.36869275681081e-33	8.33231781000736
5	7332224	7403892	ENSGALG00000005294	6	+	1.39375868554645e-33	7.45188096852595
1	178883374	178933935	ENSGALG00000017135	7	+	1.47060574351959e-33	5.39148482359866
Z	3410767	3419104	ENSGALG00000042626	3	+	1.581851168379e-33	-9.59536881400496
23	5140462	5158527	ENSGALG00000000466	7	-	1.75041438715613e-33	-4.67749646127249
1	137595068	137603553	ENSGALG00000016833	7	-	1.75201845406347e-33	7.63519432024057
Z	9025069	9030400	ENSGALG00000027747	7	-	1.77988863272572e-33	-5.80747235622444
AADN04005893.1	10385	12912	ENSGALG00000044669	4	-	2.09788091560233e-33	12.8713175944766
6	23394645	23398836	ENSGALG00000008133	7	+	2.41708475456812e-33	4.16619613151681
1	6734020	6745789	ENSGALG00000035636	7	-	2.49627962571565e-33	4.76042195359748
1	174548151	174560323	ENSGALG00000017072	7	+	2.73878777009291e-33	5.72990752601469
24	6200314	6206582	ENSGALG00000032467	4	-	2.82194502318778e-33	12.5348959451232
4	66975728	66988120	ENSGALG00000014127	7	+	3.13934205476364e-33	-5.57086376793034
3	96269601	96271725	ENSGALG00000035016	7	+	3.90476509573057e-33	-4.40385361343322
1	16109135	16110123	ENSGALG00000046441	7	+	3.98618919216262e-33	-6.57509956319391
7	14373276	14404802	ENSGALG00000041577	7	-	4.38342029088944e-33	-5.33637205915196
7	22044195	22098483	ENSGALG00000011172	5	-	4.59329365459035e-33	8.69927896922764
3	87685180	87738505	ENSGALG00000016293	4	+	4.63207048996316e-33	12.2742387964783
2	110712405	110721506	ENSGALG00000040421	7	-	4.82379771675477e-33	4.2883426937885
5	7416814	7431046	ENSGALG00000005318	6	-	5.71165891348952e-33	8.41655574042775
1	30342084	30485295	ENSGALG00000009601	7	-	5.93744570721409e-33	6.99610844481688
5	21575863	21648822	ENSGALG00000036787	7	+	6.67081690823319e-33	5.63107643136014
1	106016233	106164482	ENSGALG00000016022	7	-	6.82792927979927e-33	-5.41674837256743
2	16938373	17272982	ENSGALG00000007766	6	-	7.23167201640363e-33	7.50940016370746
2	112551163	112729160	ENSGALG00000039102	7	-	7.45820036553498e-33	-6.36312677856595
17	5555049	5612657	ENSGALG00000004852	7	-	8.26975558641226e-33	6.61913094091715
2	43879328	43982435	ENSGALG00000038733	7	+	8.68673909729879e-33	5.99754044765045
Z	10347476	10368417	ENSGALG00000003326	7	-	8.81568827512153e-33	5.7766875984358
4	22076848	22094248	ENSGALG00000009442	7	+	9.06476161725478e-33	5.46097770847576
1	15507103	15601794	ENSGALG00000007025	7	+	9.15402322803676e-33	6.61970501933398
2	141942882	141963481	ENSGALG00000039264	7	-	9.34821758944322e-33	-6.71387816326773
7	28504535	28518203	ENSGALG00000012106	4	+	1.04310221585069e-32	12.9824549422848
1	92066706	92234273	ENSGALG00000036738	7	+	1.13367758961681e-32	-5.65999908238983
4	69357332	69363626	ENSGALG00000014267	7	+	1.20843222152758e-32	5.59496042705147
1	95109132	95290333	ENSGALG00000042771	7	+	1.34312082124707e-32	4.35872478057664
26	3155550	3164147	ENSGALG00000001373	7	+	1.36364701812937e-32	-4.48666493759161
7	28985283	28997158	ENSGALG00000028046	7	-	1.43370507584366e-32	5.48165219025076
2	46514677	46813840	ENSGALG00000035492	7	+	1.70965250462612e-32	-4.35893355364775
1	43987395	43999595	ENSGALG00000011271	7	-	1.9446587519669e-32	5.13242321893411
1	137579844	137592401	ENSGALG00000026677	7	-	1.96355590637436e-32	8.16533901751725
27	1543194	1557476	ENSGALG00000032155	7	+	2.03998459898201e-32	-4.35052064755537
21	5313101	5342428	ENSGALG00000030376	7	+	2.13799168571812e-32	6.30257857514447
27	4804725	4809720	ENSGALG00000035690	4	+	2.30833077612127e-32	9.05760595775187
3	49318531	49488810	ENSGALG00000013505	7	-	2.6754471524352e-32	-5.0179554914801
3	17239078	17259481	ENSGALG00000009291	7	-	2.77236777245178e-32	4.4113338106077
4	4393006	4397055	ENSGALG00000006415	7	+	2.78032104263957e-32	-5.14198541086864
1	88756398	88767807	ENSGALG00000015398	6	-	2.92674694630801e-32	-7.08390156849929
14	2593225	2601741	ENSGALG00000039611	7	-	2.9875296467855e-32	5.15798365712385
AADN04015486.1	3985	5511	ENSGALG00000038131	7	-	3.32637260409396e-32	-5.58429472009636
3	104855588	104857946	ENSGALG00000016510	4	-	3.44902049224429e-32	12.3334513227609
12	688256	712926	ENSGALG00000035596	7	-	3.76772430523795e-32	6.0743394953524
5	17729747	17800632	ENSGALG00000041808	5	+	3.94326176909747e-32	11.4052872450494
Z	41447668	41457345	ENSGALG00000012613	7	-	4.24199001763683e-32	6.95204852772058
2	31211303	31318381	ENSGALG00000010961	7	-	4.67706055817414e-32	-4.95454170764903
9	3538498	3564845	ENSGALG00000006680	6	-	4.93442250235521e-32	13.2301328478988
12	16432432	16463366	ENSGALG00000033025	7	-	4.97980787035351e-32	-5.48855214971258
5	52051669	52053242	ENSGALG00000027407	7	-	5.51594911376561e-32	-6.09064553602402
13	9052098	9054704	ENSGALG00000040360	7	-	6.37268278972309e-32	-6.92193023537329
1	83605464	83640498	ENSGALG00000029298	7	+	6.48450200476113e-32	6.22928737437544
10	12108393	12149216	ENSGALG00000006388	7	-	6.5804466192145e-32	-4.53489837949217
14	13160826	13181241	ENSGALG00000028172	7	+	6.6162291426734e-32	-4.01587548707912
2	35245697	35334420	ENSGALG00000011254	7	-	6.6513798309971e-32	-4.52043237206269
24	3488614	3526611	ENSGALG00000006598	7	-	6.90119998644082e-32	5.92368850314788
7	27302563	27322244	ENSGALG00000011704	7	-	6.94516051449573e-32	4.51156622984929
27	5335536	5350085	ENSGALG00000003261	7	-	7.00061964313247e-32	4.37174333626968
1	62190359	62197559	ENSGALG00000019284	7	-	7.04704103479017e-32	4.03678515996969
1	56889137	56945866	ENSGALG00000012857	7	-	7.10538438347774e-32	5.89414208100157
4	50544868	50705557	ENSGALG00000031105	6	+	7.11791227064625e-32	10.2757458022918
27	1738394	1740355	ENSGALG00000044230	7	-	7.68650724466124e-32	-4.21152495237942
3	15530882	15552489	ENSGALG00000008676	7	+	7.80811232609339e-32	5.60468466140634
6	32938445	33212336	ENSGALG00000042259	6	+	9.14623187968468e-32	7.70875039345543
2	23933442	23942823	ENSGALG00000009700	7	-	9.21035541089473e-32	6.52817885702767
23	5554872	5562608	ENSGALG00000003879	7	+	9.28999151016195e-32	4.38363590701554
AADN04000990.1	9257	14113	ENSGALG00000031546	6	-	1.03385704316711e-31	10.0385999033052
18	2023338	2072419	ENSGALG00000026167	7	-	1.10276065209587e-31	-4.26196447995027
4	58295098	58362060	ENSGALG00000012131	7	+	1.24134095421057e-31	7.0696647606342
14	6272206	6298019	ENSGALG00000005608	7	+	1.42494993169669e-31	6.9779892965727
18	10484776	10489406	ENSGALG00000019757	5	-	1.43652822708203e-31	7.91044068269547
14	6193968	6197292	ENSGALG00000005572	4	-	1.54888276198022e-31	12.2457375083379
1	98014808	98030786	ENSGALG00000015662	6	-	1.59986961049841e-31	8.23605742264279
8	28363876	28372378	ENSGALG00000011035	6	+	1.68460880694195e-31	6.96278403490581
5	55080811	55090827	ENSGALG00000012021	4	+	1.76608164050778e-31	12.0337516941101
21	117332	138142	ENSGALG00000043128	7	-	1.80235930677312e-31	4.99596501466577
4	29472035	29493604	ENSGALG00000046580	5	-	1.83215293661713e-31	7.9442062406623
8	6089878	6099342	ENSGALG00000004017	7	+	1.83908068239578e-31	3.92681480501158
6	25995215	26003193	ENSGALG00000032618	7	+	1.8704719885409e-31	-5.93519608650824
28	874866	875414	ENSGALG00000024398	7	-	1.97197896781937e-31	-4.47313972333435
19	9321947	9324664	ENSGALG00000005702	7	+	2.00966460565239e-31	4.14101334820076
1	105102338	105103016	ENSGALG00000040059	4	-	2.10763356914403e-31	9.33747127637328
24	4340888	4341889	ENSGALG00000006812	7	-	2.15457816850758e-31	6.14017879748545
9	20620325	20625253	ENSGALG00000044933	7	+	2.43365120039755e-31	4.87989251465223
1	4154033	4199469	ENSGALG00000006891	5	-	2.80967550395622e-31	8.91957258315784
18	7794577	7821660	ENSGALG00000029610	7	-	2.8712420631054e-31	-4.3679572861254
2	21877224	22125099	ENSGALG00000009062	7	+	2.91668982545449e-31	-6.97840556784719
1	14882570	14913134	ENSGALG00000007905	7	-	3.15507404754573e-31	5.63693376715375
Z	59332838	59343581	ENSGALG00000025915	7	+	3.16268406582521e-31	-4.40568612170426
3	78041070	78198472	ENSGALG00000015849	7	+	3.34484448082693e-31	4.36527833302837
10	4195420	4244976	ENSGALG00000030573	5	-	3.36711671859918e-31	9.46149976038368
9	20019430	20028727	ENSGALG00000009402	7	+	3.50017056471693e-31	-5.44307484072432
15	9165932	9168946	ENSGALG00000039342	7	+	3.55347641936133e-31	5.10463872707832
10	13862868	14132878	ENSGALG00000027704	7	-	3.55831233879301e-31	-3.91198734743396
11	3355581	3399130	ENSGALG00000003374	5	+	3.91084420576242e-31	8.41621763216054
26	20953	32029	ENSGALG00000032190	7	+	4.21690570391523e-31	-6.01213771861522
3	15835497	15848546	ENSGALG00000008651	7	-	4.22951094159465e-31	4.39099365583485
5	10532055	10544141	ENSGALG00000006054	7	+	4.26922054344184e-31	-5.28510464279008
9	18408659	18778560	ENSGALG00000023670	6	-	4.31536150984078e-31	8.07423633414428
4	39713690	39752253	ENSGALG00000010628	7	+	4.47593033779878e-31	10.9121791191367
23	2765387	2809440	ENSGALG00000031440	6	+	5.7714698491379e-31	7.93238107257007
11	1526056	1533303	ENSGALG00000002313	7	-	6.67488325738266e-31	4.50683803760376
3	30929886	30940604	ENSGALG00000010303	7	+	6.8003635412472e-31	7.59951468775399
22	284592	290447	ENSGALG00000000120	4	+	7.14344192381814e-31	12.0054723330771
11	1404553	1419045	ENSGALG00000002198	7	+	7.99168085379656e-31	-3.91844068322819
19	680096	681122	ENSGALG00000026762	7	-	8.68758961802626e-31	5.8131834047425
1	111894569	111895715	ENSGALG00000016227	7	-	9.18106238702208e-31	4.18783071233068
7	29857697	29921974	ENSGALG00000012171	5	+	9.35669091923874e-31	8.22177926198123
15	8488893	8502592	ENSGALG00000006627	7	-	1.10961704399026e-30	4.66894073986966
3	55230297	55350427	ENSGALG00000013900	7	+	1.20053150887378e-30	4.07762435975457
16	128569	133685	ENSGALG00000026396	6	+	1.20656481629223e-30	8.87748624566466
3	16528298	16542798	ENSGALG00000013828	7	+	1.26864984099066e-30	3.79370924590649
1	174213995	174233284	ENSGALG00000017065	4	+	1.61834264988169e-30	12.2775591680933
2	19823099	19830837	ENSGALG00000008677	7	-	1.68053506867453e-30	-6.73447723215628
4	50249538	50270243	ENSGALG00000011499	7	+	1.79056361553092e-30	3.93029933161466
Z	39967876	39976831	ENSGALG00000012583	6	+	1.82676266682244e-30	7.22695421539351
10	11214441	11233484	ENSGALG00000006027	7	+	1.87640152550295e-30	4.09481226781967
10	19632490	19663602	ENSGALG00000034100	7	-	1.9360417577394e-30	4.22411436014996
2	96775911	96776889	ENSGALG00000032087	7	-	2.07583682678213e-30	7.00748188942701
19	6084889	6123770	ENSGALG00000021572	7	-	2.18648102034201e-30	-5.01724643063431
14	2300789	2333438	ENSGALG00000004058	7	+	2.42034520495084e-30	4.13249660526055
2	58072386	58131805	ENSGALG00000042454	5	+	2.43840347345721e-30	7.25045864337845
14	14424333	14439699	ENSGALG00000029827	4	-	2.53573799799815e-30	12.5801472597863
KQ759405.1	132051	139053	ENSGALG00000035718	7	+	2.55655296622017e-30	-4.86233780730695
2	97484737	97493933	ENSGALG00000034500	6	-	2.82417364177603e-30	10.5299457595927
20	3468868	3492464	ENSGALG00000036290	3	+	2.93375495130703e-30	12.7420281293363
20	488106	494909	ENSGALG00000028567	5	-	2.93831578035236e-30	8.87667932351267
4	1648207	1652365	ENSGALG00000032530	7	-	3.11910707236732e-30	-4.06290919289381
3	81742697	81768416	ENSGALG00000015916	7	+	3.24089150551877e-30	3.79580177818916
7	28532883	28536645	ENSGALG00000012112	7	-	3.53423528026671e-30	4.77094558330091
Z	70482713	70527115	ENSGALG00000001933	4	-	3.65019211314452e-30	9.39718466330434
8	24711435	24718455	ENSGALG00000010681	7	+	3.89741039983773e-30	5.02990722466539
18	9854401	9861353	ENSGALG00000027070	7	+	3.92577428136107e-30	4.15269729894475
Z	59716930	59725179	ENSGALG00000014649	7	+	4.07736104610323e-30	4.85912751270903
11	2554020	2560166	ENSGALG00000003273	7	+	4.15946162853857e-30	4.36545724351069
9	12490751	12507471	ENSGALG00000006855	7	-	4.41046017597612e-30	3.78035304842663
5	622098	658176	ENSGALG00000042105	7	-	4.44125477983948e-30	-4.07778114737648
22	1423300	1444213	ENSGALG00000032856	5	+	4.63703733204043e-30	6.91026878381325
17	4502516	4580960	ENSGALG00000006997	4	-	4.97969960543654e-30	11.2614995001938
33	719500	720408	ENSGALG00000046197	5	+	5.0501784453197e-30	12.6172443504606
11	19057726	19063586	ENSGALG00000000521	4	+	5.05267839837338e-30	9.07533386144929
1	123420157	123444697	ENSGALG00000016592	6	-	5.31660280535079e-30	13.4701135354977
25	2191536	2195058	ENSGALG00000028880	7	+	5.4807558558849e-30	4.05198934021773
15	8155553	8165509	ENSGALG00000006344	7	+	5.67527421778383e-30	5.0767195272856
Z	70963354	71000137	ENSGALG00000002162	7	+	7.52872025695089e-30	5.75170861275137
13	4752415	4816029	ENSGALG00000001826	6	-	7.56563689166923e-30	7.39249297726815
8	29730081	29735787	ENSGALG00000011361	7	-	7.92772145287096e-30	3.89041262721616
1	92375564	92389300	ENSGALG00000037655	7	+	8.31186276997892e-30	4.54496801527429
3	57378296	57417465	ENSGALG00000034397	4	-	8.62349798609946e-30	12.0080253176193
7	32874819	33193628	ENSGALG00000012421	7	+	9.69175589222154e-30	-4.23647786754563
24	5401363	5404954	ENSGALG00000032260	7	+	1.06361324444479e-29	-4.24611034497733
7	28522173	28525263	ENSGALG00000012111	7	-	1.17058617700543e-29	7.29305733700621
4	79741041	79793379	ENSGALG00000015037	6	+	1.24425500896184e-29	8.20373913548553
14	7680838	7728571	ENSGALG00000006646	7	+	1.28918673178138e-29	-4.25272604060265
2	34592365	34683688	ENSGALG00000011248	7	+	1.36215073565874e-29	-3.84482970486002
26	4108744	4120177	ENSGALG00000002615	7	-	1.3666346618871e-29	-4.29142884388404
2	128074716	128082023	ENSGALG00000044554	7	-	1.40483534132684e-29	4.80389495037239
26	2605226	2608015	ENSGALG00000001091	6	-	1.41660540969274e-29	7.80266585909767
Z	66544052	66667293	ENSGALG00000015721	7	-	1.62857752362291e-29	6.00515483101212
1	77404112	77405744	ENSGALG00000014662	7	-	1.7605915079183e-29	4.89472860503313
5	9410535	9418217	ENSGALG00000005815	7	+	1.85288680458825e-29	4.37245476464805
3	8095586	8106253	ENSGALG00000009052	7	-	1.89184339969009e-29	-6.6566948245324
AADN04014647.1	2274	4577	ENSGALG00000044590	7	-	1.89184339969009e-29	5.89724252810361
8	7455260	7464528	ENSGALG00000004614	7	+	2.0981087223619e-29	4.46642253847961
7	15144368	15196130	ENSGALG00000020788	4	+	2.11916542054223e-29	12.0986588626874
AADN04004208.1	8263	12247	ENSGALG00000045115	7	-	2.21735391816658e-29	4.40049902611487
12	10499368	10520263	ENSGALG00000034289	7	-	2.48501896383565e-29	4.97337530415861
26	1588452	1591609	ENSGALG00000028318	7	+	2.73216841696472e-29	-5.10583561605955
28	2945030	2960340	ENSGALG00000032469	7	+	3.7681866191909e-29	-4.78412004399523
17	5511455	5519318	ENSGALG00000004965	7	-	3.99221021036355e-29	3.85231251829203
3	63018383	63155719	ENSGALG00000014892	7	+	4.01026512038336e-29	-4.10733658834871
Z	34585925	34650856	ENSGALG00000015109	7	+	4.3409398612306e-29	3.95906390731918
28	863497	872099	ENSGALG00000000621	5	+	4.37147773599807e-29	8.87372007298682
3	105421376	105432915	ENSGALG00000016555	7	+	4.37147773599807e-29	6.50296875966976
4	77208279	77222604	ENSGALG00000014509	6	-	4.69397347163246e-29	7.98853720121649
1	35565046	35594362	ENSGALG00000009959	7	+	4.79500925459289e-29	6.80364775774149
12	1457144	1461369	ENSGALG00000038951	7	-	4.9480883305592e-29	-4.30375875077908
6	26724691	26741477	ENSGALG00000008840	7	+	4.9480883305592e-29	4.31670942366719
3	7870259	7906818	ENSGALG00000020084	4	+	4.97458164062888e-29	12.7106752532299
15	8402896	8419021	ENSGALG00000040504	5	+	5.4654315853264e-29	9.60919815494953
11	2182304	2183341	ENSGALG00000014616	5	-	5.55969656728563e-29	8.49869231090103
2	44531019	44534335	ENSGALG00000038069	7	+	5.65576536050215e-29	-4.12004058410566
27	1793525	1797961	ENSGALG00000000251	7	-	5.81676936269732e-29	-4.43870245687514
6	23090873	23099929	ENSGALG00000026957	7	-	6.33850575778442e-29	4.31861481469915
4	18260154	18518991	ENSGALG00000009168	7	-	7.29880873014518e-29	-3.9413874780205
7	27099957	27295391	ENSGALG00000031244	5	-	7.43410350616888e-29	8.07623554657005
4	58526505	58553506	ENSGALG00000012196	7	-	7.6444379583396e-29	3.80582282597232
11	2178883	2180407	ENSGALG00000028451	7	-	7.79609224604804e-29	8.83621815501308
21	2344812	2345856	ENSGALG00000001701	7	-	7.84307881915105e-29	-4.04198032522715
6	22131166	22134776	ENSGALG00000007484	7	+	8.18763672435461e-29	4.14908595316492
26	3140220	3141106	ENSGALG00000023933	6	+	9.02282938446593e-29	8.92960570890592
6	21623562	21878905	ENSGALG00000007045	4	-	9.20264002107751e-29	9.6460487687262
26	3550496	3556153	ENSGALG00000001569	7	-	1.00643482776359e-28	4.84780767438527
3	33675542	33688162	ENSGALG00000032440	7	+	1.00643482776359e-28	6.27326636440827
12	9911394	9995555	ENSGALG00000006097	7	+	1.01212117538618e-28	3.6506267298586
9	2544468	2562883	ENSGALG00000002263	7	-	1.31942967483131e-28	-3.69798987437224
2	4635396	4683167	ENSGALG00000005805	7	-	1.33267161933354e-28	4.52235041669738
Z	37785033	37901983	ENSGALG00000015177	7	-	1.35143976932925e-28	4.86638765331642
1	168798623	168800479	ENSGALG00000016998	7	-	1.38561897968817e-28	-3.91852450843626
4	84491101	84498492	ENSGALG00000015710	7	+	1.39940391304116e-28	4.95796206286663
26	2475900	2484810	ENSGALG00000013356	7	+	1.52360982764643e-28	-4.31350678939554
3	35580788	35747135	ENSGALG00000010737	4	+	1.5860467101712e-28	12.3300611510378
8	16611055	16617553	ENSGALG00000008780	7	+	1.60758759067313e-28	5.28180764137831
14	12176495	12188297	ENSGALG00000026188	7	+	1.61645013121456e-28	3.91268463106045
5	18664582	18683297	ENSGALG00000030187	7	+	2.08450897273542e-28	6.96624653649394
3	97207232	97215296	ENSGALG00000016444	7	-	2.48188470663438e-28	-4.48734164522392
20	901712	904138	ENSGALG00000025948	7	+	2.64605224230136e-28	-4.13019233565374
4	74475026	74593998	ENSGALG00000042851	6	+	3.01549478307238e-28	6.78781355313524
18	6382935	6470026	ENSGALG00000003227	7	+	3.04865666194054e-28	4.8375093422243
15	5471235	5477313	ENSGALG00000003901	7	+	3.22638177690064e-28	5.29606714191654
4	17755529	17769639	ENSGALG00000009075	7	+	3.41396504876045e-28	4.62219623312541
27	4678351	4696420	ENSGALG00000013481	7	-	3.52135818978004e-28	-4.54853345083858
AADN04014078.1	60	4192	ENSGALG00000042162	3	-	3.55326251270668e-28	-9.83869765488726
19	5648057	5653116	ENSGALG00000003595	4	+	3.61478718782462e-28	10.9857029043582
1	154459229	154467752	ENSGALG00000016917	7	-	3.64352307010948e-28	4.27802865409902
5	24438648	24440766	ENSGALG00000027874	7	+	3.79001315596915e-28	8.98336615971625
1	54826432	54835321	ENSGALG00000039245	4	-	3.86678998107572e-28	11.8727545979712
4	90736409	90740599	ENSGALG00000016102	6	+	3.97123804700693e-28	-5.97644887867841
6	33027249	33056055	ENSGALG00000040836	4	-	4.29868772827346e-28	12.2845466720367
5	12592896	12604861	ENSGALG00000006355	7	-	4.33287591332781e-28	-3.92440525312365
22	2490773	2496394	ENSGALG00000024085	4	+	4.39902744870792e-28	12.1876930005481
6	18011389	18014610	ENSGALG00000005981	4	-	4.99640563398457e-28	12.0208259689948
23	593368	596671	ENSGALG00000037050	6	-	5.00400482906621e-28	7.41976899488826
27	3628877	3630605	ENSGALG00000033683	7	+	6.00693033816218e-28	3.6988841504893
4	83702034	83713880	ENSGALG00000024486	6	-	6.02765284986562e-28	7.63755393005807
Z	1515764	1555787	ENSGALG00000036001	7	+	6.52631488027287e-28	-3.59968985252883
2	66120350	66149874	ENSGALG00000012809	7	+	6.56842268636142e-28	5.88436446643964
14	14657409	14659128	ENSGALG00000042810	6	+	6.74489240885263e-28	6.4845592931999
1	87665837	87671223	ENSGALG00000015362	5	+	6.79463783848782e-28	-8.36383001614489
10	806708	814538	ENSGALG00000030863	4	+	8.29418636275769e-28	12.0882981833038
28	4037998	4047856	ENSGALG00000003499	7	-	8.68897690120033e-28	-3.99448714644711
12	7988953	8342818	ENSGALG00000005419	7	-	8.78411425244536e-28	-5.67730976961742
20	5541643	5549115	ENSGALG00000004220	7	+	9.07475514817512e-28	4.52897800822231
6	27778780	27799753	ENSGALG00000008999	5	-	9.55370256438353e-28	9.51132355044442
2	1742702	1846900	ENSGALG00000005259	5	+	9.70929559895652e-28	7.31962399029809
7	30913613	30916302	ENSGALG00000012357	7	-	9.83514536950794e-28	-7.22313179627746
2	96850564	96865098	ENSGALG00000013886	7	-	1.02322981165034e-27	-4.33742060857309
9	10620435	10621500	ENSGALG00000021180	4	-	1.38240718928732e-27	11.8684520379604
AADN04020008.1	856	2611	ENSGALG00000031114	4	-	1.4526548548923e-27	12.2898871384809
8	29831797	29884544	ENSGALG00000011379	7	-	1.53239432074612e-27	5.74528725816859
Z	27452948	27469378	ENSGALG00000014447	7	-	1.65643046481622e-27	3.62841540144031
10	4872252	4975286	ENSGALG00000003759	7	+	1.86900699138103e-27	-3.65094112373092
1	68136802	68179594	ENSGALG00000014094	7	+	1.88787609086404e-27	-3.68951628952423
1	48160102	48160539	ENSGALG00000042491	7	+	1.99097213982814e-27	-5.46708200316234
3	57349230	57352201	ENSGALG00000037402	5	+	2.0138807782455e-27	6.95789468807811
14	6157703	6160052	ENSGALG00000005414	7	-	2.06756275928886e-27	3.57910359467893
2	15317842	15321683	ENSGALG00000040993	7	-	2.22941647611262e-27	4.03507195225163
7	28341393	28353184	ENSGALG00000012061	6	+	2.33120314134571e-27	11.3514191478123
9	22949725	22968865	ENSGALG00000010256	7	-	2.52298807559438e-27	-3.93247872754325
Z	46187203	46301052	ENSGALG00000000234	4	+	2.66680135657419e-27	12.335804583966
5	48244147	48259476	ENSGALG00000011162	7	+	3.08394179295256e-27	4.71614023715975
6	19396776	19422683	ENSGALG00000006431	7	-	3.33827662273022e-27	5.10064422555334
14	7610018	7666669	ENSGALG00000006520	7	-	3.56858195529172e-27	8.16990230646933
3	3336991	3338641	ENSGALG00000044442	7	+	3.84729658472822e-27	5.9837945085814
5	31240856	31409344	ENSGALG00000039118	4	+	3.86584757510566e-27	11.837226904687
10	20127188	20157789	ENSGALG00000008341	7	-	3.92401184060563e-27	4.17208584681473
2	24156137	24250062	ENSGALG00000009728	7	-	4.28411726627299e-27	3.88348711499201
14	8053242	8199119	ENSGALG00000006757	7	+	4.49257365814982e-27	-4.87990456979392
14	3530846	3889914	ENSGALG00000004420	7	+	4.5737975941375e-27	-4.03189039375532
1	51543104	51545997	ENSGALG00000040840	7	-	5.10200412596508e-27	3.58248192648693
6	31900239	31917647	ENSGALG00000009704	7	-	5.40093780347851e-27	4.14108074693283
18	3381384	3388468	ENSGALG00000001531	7	-	5.44608822708225e-27	5.04694103401408
19	4285695	4302064	ENSGALG00000002053	7	-	5.50898020078563e-27	4.70573021823857
1	180368163	180380540	ENSGALG00000017163	7	-	5.64798629230633e-27	5.56219595952004
4	62100702	62194149	ENSGALG00000013579	4	-	5.89572994152452e-27	8.26866090150448
14	12356792	12361719	ENSGALG00000031563	7	+	5.90268183408272e-27	3.95044178480616
1	166506010	166525895	ENSGALG00000026163	7	+	6.07022318854971e-27	-6.11339874063746
21	237399	240168	ENSGALG00000000535	7	+	6.08990773103955e-27	-3.62985739353169
9	5318652	5320744	ENSGALG00000020986	7	+	6.20150644483263e-27	-5.8998189512752
2	23601204	23640175	ENSGALG00000009641	7	+	6.70362547366546e-27	4.70603809930173
6	15493643	15501817	ENSGALG00000005086	7	-	6.72201906096968e-27	3.69958068819257
3	94073548	94080731	ENSGALG00000025796	7	-	6.77408722629315e-27	4.21892169578308
1	133975525	133993302	ENSGALG00000040621	7	+	7.37680901441517e-27	-4.8843348052152
3	79329299	79439703	ENSGALG00000040702	7	-	7.63844620381395e-27	3.9433929937032
Z	71546996	71602452	ENSGALG00000002187	7	-	8.41726231366472e-27	5.29898006205881
1	75380489	75521578	ENSGALG00000014346	7	-	8.53861989737941e-27	6.01276823390286
11	1133507	1136396	ENSGALG00000001791	7	+	8.54368135704685e-27	4.21751891549458
AADN04001110.1	722	11866	ENSGALG00000034566	7	-	8.87313696942881e-27	-5.81900703521546
1	193483507	193498274	ENSGALG00000000761	4	-	9.22265367156625e-27	9.95240529926293
2	16147117	16204934	ENSGALG00000007579	7	-	1.02063576856343e-26	-3.50252305551679
Z	24273767	24275537	ENSGALG00000014930	7	+	1.2261734570876e-26	-4.57529831630403
4	29895486	29925015	ENSGALG00000009830	7	-	1.35287513072464e-26	-5.46198708753227
8	24329210	24338456	ENSGALG00000010569	7	-	1.46036684226669e-26	3.7598894103168
14	3249589	3315833	ENSGALG00000004310	7	-	1.47475036825253e-26	-3.62010702947177
4	46033810	46038931	ENSGALG00000010979	7	+	1.48876259255584e-26	4.98676009423695
12	9551301	9559833	ENSGALG00000005966	7	-	1.7870506126979e-26	3.68901164841852
26	1255372	1257407	ENSGALG00000032922	7	+	1.92965238716726e-26	3.79013712691196
8	25774674	25817343	ENSGALG00000010818	7	-	2.09631186031533e-26	4.79891090078945
1	75871015	75879214	ENSGALG00000014324	7	+	2.13594114180578e-26	-3.3844053794615
AADN04008993.1	456	9108	ENSGALG00000037549	7	+	2.21274252232144e-26	-3.61039051019709
18	2602231	2623842	ENSGALG00000031058	6	-	2.23274724809472e-26	7.60760732087245
13	16951319	16954460	ENSGALG00000040503	7	+	2.48342258510424e-26	4.0664481514015
18	7826566	7849764	ENSGALG00000036028	7	+	2.56493003719669e-26	-3.56180205780981
9	1274909	1280373	ENSGALG00000045622	7	+	2.61855288137886e-26	4.69972869340419
4	70658677	70767342	ENSGALG00000041373	7	+	2.6195647410674e-26	-4.15624135686769
2	51429078	51660281	ENSGALG00000037193	5	+	2.61986530052645e-26	12.1120291386032
19	3247311	3281243	ENSGALG00000001564	7	+	2.98598510114264e-26	-3.55350948414624
3	82962403	83039760	ENSGALG00000015969	6	-	3.22249790738968e-26	7.38766858136146
8	18894851	18916774	ENSGALG00000008902	7	-	3.60333029040487e-26	5.42849733052558
5	56397121	56400208	ENSGALG00000012173	7	-	3.88507696239255e-26	5.09019259450449
7	10227767	10237493	ENSGALG00000038440	7	+	4.12515718050923e-26	4.86168406107717
13	8853752	8918179	ENSGALG00000002831	7	+	4.14547970404298e-26	4.65846895969257
Z	73005631	73011865	ENSGALG00000027140	5	+	4.447356462896e-26	7.84525990498699
2	129501285	129543306	ENSGALG00000032518	6	-	4.54013825029533e-26	6.22467794611535
21	6083119	6085216	ENSGALG00000004771	7	-	4.81205009405278e-26	3.71798374289985
7	28102695	28133209	ENSGALG00000011813	7	-	5.50736986522853e-26	5.44176706904677
15	10863850	10872814	ENSGALG00000007840	7	-	5.55555622086977e-26	3.7583086577349
8	14182288	14191786	ENSGALG00000043650	7	+	5.59177985247882e-26	-5.0848824191998
9	23665061	23668072	ENSGALG00000040561	7	+	5.65214189807793e-26	-4.21605066184763
1	49462138	49466445	ENSGALG00000011900	7	+	5.76391141044351e-26	3.6366598306664
21	5954683	6063215	ENSGALG00000004741	7	-	5.8086384653018e-26	6.54323430089572
AADN04008983.1	1496	2072	ENSGALG00000038833	7	-	6.31907759910379e-26	-5.94484185796044
4	69427435	69428011	ENSGALG00000014277	7	-	6.3426672726353e-26	-5.94484165546937
2	56151865	56215550	ENSGALG00000036829	7	+	6.76153289244947e-26	5.16780945730158
2	68102901	68190463	ENSGALG00000012885	7	+	6.860466109832e-26	-3.82903383076071
1	86647125	86769237	ENSGALG00000015351	7	-	6.94366951037442e-26	-4.45915142236647
6	22045515	22066970	ENSGALG00000007304	6	+	6.9735133282489e-26	7.31689310144083
10	6918379	6959074	ENSGALG00000004230	4	-	7.04127905039542e-26	11.5031394272563
19	9550888	9595390	ENSGALG00000033885	7	+	7.45804324786848e-26	-3.89570473718614
Z	942946	962712	ENSGALG00000034821	7	-	7.80875451381309e-26	5.3055581622201
3	30739146	30759022	ENSGALG00000010290	4	-	7.87858250457592e-26	8.65173496929746
26	3166484	3173112	ENSGALG00000001405	7	-	9.03855679776981e-26	3.88058634515412
17	8230688	8245326	ENSGALG00000043499	4	-	9.21786030898563e-26	7.23362635905847
26	4361059	4364487	ENSGALG00000002802	3	-	9.73756864522068e-26	12.4997052064055
8	25334709	25342916	ENSGALG00000010798	7	-	9.95000829102431e-26	3.90751270570888
1	51268020	51286421	ENSGALG00000042365	6	+	9.97056264095483e-26	7.48825521021075
7	28634161	28643201	ENSGALG00000012119	7	-	9.99579915990298e-26	5.08623869926461
2	5304376	5311126	ENSGALG00000006033	7	+	1.01069589525745e-25	3.75914644279682
1	194570584	194572116	ENSGALG00000028273	7	+	1.01724924379168e-25	4.21681012444316
3	9554803	9577969	ENSGALG00000008855	7	+	1.14030860522867e-25	4.95919228538561
3	57434062	57467478	ENSGALG00000037587	6	-	1.18538995125467e-25	7.39554706386532
Z	58375164	58383467	ENSGALG00000027907	5	-	1.18775907732164e-25	7.82749152265906
16	205311	210738	ENSGALG00000000081	6	-	1.26550551534993e-25	6.69994093295823
13	17116762	17118682	ENSGALG00000040802	7	+	1.3227902651272e-25	-6.43216533859188
KQ759486.1	65171	82484	ENSGALG00000035863	5	-	1.34223677409175e-25	-5.1229875424738
6	5238390	5248079	ENSGALG00000002705	7	+	1.48759626426479e-25	4.42605112757937
1	1137275	1148688	ENSGALG00000008437	7	-	1.48986919707375e-25	4.1729255176124
3	69106	140717	ENSGALG00000043587	7	-	1.49368501080207e-25	-3.73773607965008
18	9950626	9953475	ENSGALG00000000109	7	-	1.59695693167866e-25	4.37449078774363
4	1276293	1278556	ENSGALG00000028681	6	+	1.6887324401769e-25	7.60129360555322
KQ759482.1	18169	21104	ENSGALG00000030164	7	-	1.69951943262433e-25	4.0090630664803
8	4812461	4816755	ENSGALG00000040292	4	-	1.99089872316496e-25	11.8844718628205
12	8651304	8714581	ENSGALG00000005601	7	-	2.07350129370942e-25	-6.73777868094197
Z	66396988	66403494	ENSGALG00000015684	7	-	2.14427621026116e-25	4.45287725570047
1	132359813	132435082	ENSGALG00000030780	7	-	2.16432121495142e-25	-3.69292065518226
4	2129526	2130582	ENSGALG00000027899	7	+	2.30509407805356e-25	-7.16672849216893
3	33936001	33945995	ENSGALG00000010641	7	-	2.41156675689374e-25	4.35306005851674
15	3240515	3345753	ENSGALG00000002579	5	+	2.51834791246294e-25	7.58468090613721
5	17890385	17910730	ENSGALG00000007700	7	+	2.66156412083715e-25	3.65341923572385
3	57019994	57020993	ENSGALG00000013994	5	+	2.74985651786397e-25	6.93776880062896
10	12816150	12818018	ENSGALG00000006534	6	+	2.78197173389111e-25	6.0190763226267
11	10226273	10258509	ENSGALG00000004729	4	-	2.99828201493349e-25	12.0465066049844
8	18585612	18659243	ENSGALG00000008890	4	+	2.99828201493349e-25	8.80113355293308
19	7068140	7090477	ENSGALG00000005037	7	-	3.14285380948555e-25	-6.11987393835996
2	92244235	92255610	ENSGALG00000013708	7	+	3.51362781307519e-25	5.66290381812948
6	4737995	4762047	ENSGALG00000002525	7	+	3.7068670038915e-25	-3.54536487599698
2	117864953	118036791	ENSGALG00000031693	5	+	3.72286794199923e-25	8.97389684945252
4	11436463	11437348	ENSGALG00000009628	7	+	3.95440668556906e-25	-5.37215775225361
6	14982061	15068657	ENSGALG00000005035	7	-	4.2439662985739e-25	-3.40999148617231
6	15791502	15813512	ENSGALG00000005107	7	+	4.39077321807875e-25	4.01206155302661
15	5177207	5234249	ENSGALG00000003645	7	+	4.40319661591642e-25	-3.39079957486388
3	14197436	14580122	ENSGALG00000008875	5	-	4.53412731971432e-25	9.21499593752566
10	13979802	14002167	ENSGALG00000006840	7	-	4.58616350954726e-25	-4.78182876659324
15	8090379	8098461	ENSGALG00000030121	4	+	4.78227687614802e-25	11.9830950041531
1	118350788	118359176	ENSGALG00000016357	7	-	4.7926598876488e-25	4.03065163739138
1	154478653	154500025	ENSGALG00000016919	6	-	4.83436920421591e-25	6.1751418154996
3	17305521	17391881	ENSGALG00000009303	7	+	4.99419148517946e-25	5.33696459133495
14	3435736	3475031	ENSGALG00000004398	7	-	6.1265298631481e-25	-3.4112716340044
19	3659150	3670811	ENSGALG00000045366	5	+	6.45992196242218e-25	9.46803168073174
21	6086544	6088226	ENSGALG00000029669	7	-	6.62898009514294e-25	3.71007012908842
4	5119564	5166894	ENSGALG00000006623	7	-	6.93839831125316e-25	4.59376419339277
17	8976003	9095837	ENSGALG00000001419	7	+	7.27208440649246e-25	5.19489630632603
24	1440223	1481454	ENSGALG00000001250	7	-	7.33781000514312e-25	3.83702183105298
18	8243077	8244367	ENSGALG00000004373	4	+	7.51222219226678e-25	12.4065215606369
Z	15932123	15940233	ENSGALG00000014906	7	-	8.03195292142959e-25	3.54814015135753
24	878534	944202	ENSGALG00000001143	7	-	8.11112617535266e-25	-3.96166779193404
2	114191666	114202829	ENSGALG00000031130	7	-	8.38762421303164e-25	3.94680707651542
KQ759530.1	7498	10913	ENSGALG00000029624	6	-	8.97217165573005e-25	8.58936476882066
10	9259221	9308178	ENSGALG00000039924	6	-	9.15161668632385e-25	7.00690540787529
28	4398875	4401204	ENSGALG00000003939	7	-	9.42722265370379e-25	-5.80402941661985
3	2035831	2069776	ENSGALG00000007845	7	+	9.95833285400613e-25	-3.68971991837922
12	8432701	8463996	ENSGALG00000005481	7	-	1.00534323803075e-24	-4.0353510522861
AADN04004878.1	3699	14270	ENSGALG00000032344	7	-	1.01525694108264e-24	6.13303449130687
13	3962514	4122445	ENSGALG00000002080	7	-	1.1473881067622e-24	-3.78844571835086
12	15372395	15437129	ENSGALG00000037791	6	-	1.20678965201878e-24	6.84370441027676
7	15097025	15134198	ENSGALG00000009031	7	+	1.3055386489362e-24	4.89180994179378
2	136612720	136668116	ENSGALG00000032746	7	-	1.32146719303624e-24	6.81093307888326
2	65108626	65132418	ENSGALG00000012801	7	-	1.38432141722618e-24	5.77202498924405
1	98116749	98151387	ENSGALG00000040926	7	-	1.45161064554305e-24	-3.46796192787934
21	5721336	5736802	ENSGALG00000004662	7	-	1.50882928710233e-24	-3.63013982553578
18	10036406	10052209	ENSGALG00000007251	7	-	1.52126226272676e-24	3.85864384490835
8	6219968	6252678	ENSGALG00000030357	4	+	1.53694731616186e-24	11.7923349548291
4	2154808	2178532	ENSGALG00000005077	6	-	1.57059444075087e-24	4.83277162275807
2	39945694	40007802	ENSGALG00000011442	7	+	1.61214945705888e-24	-3.38888771621857
20	6385507	6529830	ENSGALG00000004621	7	-	1.61468628729752e-24	-3.6649651078851
24	3531093	3534293	ENSGALG00000037065	7	-	1.67825636584007e-24	4.31905655170057
5	52829867	52832920	ENSGALG00000033813	7	+	1.74546871270429e-24	-3.32949836909535
9	20588174	20608503	ENSGALG00000045246	7	+	1.80567088101772e-24	4.87154944635631
9	5332308	5333256	ENSGALG00000037223	7	+	2.09543509878251e-24	-5.53663860140942
14	3958383	4000740	ENSGALG00000004460	7	+	2.21173496394002e-24	-3.5802543056692
4	49592535	49595831	ENSGALG00000011404	7	-	2.23209844850899e-24	-3.42158527300431
17	3145479	3212084	ENSGALG00000039990	6	-	2.26598377504361e-24	6.8915045848442
24	5457625	5460103	ENSGALG00000007418	7	-	2.34709629341263e-24	-5.08581529039463
9	6763874	6794340	ENSGALG00000005283	7	-	2.38168538877916e-24	-3.68070903850344
13	3848536	3877852	ENSGALG00000002113	7	+	2.44234748622674e-24	-3.62869329481144
2	64734310	64763088	ENSGALG00000012790	7	-	2.94164441490196e-24	5.6902492230399
1	112766327	112855804	ENSGALG00000016251	5	-	3.15480958639772e-24	6.87522126915965
2	89674439	89694916	ENSGALG00000013568	7	-	3.18300254943554e-24	-6.82197323766436
5	454588	479990	ENSGALG00000043025	7	-	3.44699719468584e-24	5.34805947401506
AADN04000745.1	52093	62253	ENSGALG00000041923	7	-	3.46743531046277e-24	-4.51046255520038
3	52903163	52926196	ENSGALG00000013795	7	+	3.53273046169308e-24	-3.60595135440385
1	11370426	11403687	ENSGALG00000008382	7	-	3.65666909078978e-24	-3.26113935676752
3	40973213	40979620	ENSGALG00000011182	7	+	3.6914861935953e-24	5.45902726130976
8	4537680	4538738	ENSGALG00000027608	7	+	3.76065661556931e-24	4.15944360111829
3	162950	180542	ENSGALG00000037504	6	+	3.95453073284808e-24	7.63212153404224
26	1593032	1605920	ENSGALG00000000544	7	+	4.0208610740424e-24	-3.44795549769424
2	58028310	58034848	ENSGALG00000029836	4	+	4.05251882351e-24	8.01182136337752
1	108844362	108894770	ENSGALG00000034932	6	+	4.67615224187639e-24	6.822646821307
2	29836831	29840103	ENSGALG00000010863	7	-	4.84444954939751e-24	-4.07107985438792
7	23692787	23705145	ENSGALG00000011497	7	+	5.03387043067695e-24	3.57646904211178
4	64033622	64145672	ENSGALG00000013674	7	-	5.41753567254874e-24	4.72365774679114
Z	985789	998134	ENSGALG00000031142	7	+	5.70930087350063e-24	4.01412374851508
1	108944326	108958350	ENSGALG00000016144	4	-	5.76659393285458e-24	11.5576341168572
14	263759	303205	ENSGALG00000040854	7	-	5.94147444523684e-24	4.21107134856426
1	48197195	48197722	ENSGALG00000040004	7	-	6.0602278591077e-24	-4.50375021596856
26	280211	292746	ENSGALG00000034347	7	+	6.23588663018777e-24	-4.65158453358161
AADN04004192.1	793	12959	ENSGALG00000035296	7	+	6.35234248582124e-24	-4.70138974536711
3	105439099	105446401	ENSGALG00000016556	7	-	6.82256519147647e-24	5.43641172848837
33	1556562	1565854	ENSGALG00000037929	7	+	7.15724426521961e-24	-3.48899345184594
7	22427416	22435414	ENSGALG00000011347	5	+	7.33682139243453e-24	6.66639188225174
2	34070529	34089325	ENSGALG00000011211	7	-	7.37613650526217e-24	3.5891064422758
8	11023065	11024692	ENSGALG00000031780	5	-	7.37613650526217e-24	7.56138383386072
4	3336056	3405347	ENSGALG00000006017	7	+	7.41568943396183e-24	-3.41098732430716
9	19651403	19784548	ENSGALG00000009298	7	+	8.17187952421666e-24	-3.5379957755115
6	13203927	13296880	ENSGALG00000043018	7	+	8.25841066108195e-24	4.93245087336168
4	17270286	17365352	ENSGALG00000008970	7	+	8.28352901799659e-24	-3.81140096190662
13	18086719	18117522	ENSGALG00000007582	7	-	9.24639913044053e-24	6.1493622753672
1	77422387	77430336	ENSGALG00000014680	7	-	9.53133242444459e-24	4.74015012284139
7	26700263	26882259	ENSGALG00000011686	5	-	9.85752046811719e-24	6.14293116949234
7	21251159	21289953	ENSGALG00000042452	6	+	9.98976022460158e-24	7.48520860411228
6	19364024	19372255	ENSGALG00000006421	5	-	1.06391685341096e-23	6.87017049813031
25	1267433	1272776	ENSGALG00000006229	7	-	1.25633635521816e-23	-3.18359460381202
5	8990149	9220219	ENSGALG00000005716	7	+	1.29613472745606e-23	3.95832652117069
18	4027324	4099177	ENSGALG00000001725	7	+	1.30757620735814e-23	-3.78465305828629
7	9799341	9818083	ENSGALG00000007924	7	-	1.31903181248789e-23	-4.23108696104078
1	113133104	113139987	ENSGALG00000016259	7	+	1.35818342932132e-23	3.45052975883159
9	9846032	9924167	ENSGALG00000002963	6	-	1.37580095094504e-23	7.12297032226233
4	17864409	17939889	ENSGALG00000009098	7	-	1.42003845583209e-23	-3.43249388504903
13	15273852	15278709	ENSGALG00000006323	4	+	1.42887448054309e-23	12.2101336978222
AADN04001715.1	1203	10801	ENSGALG00000039834	7	+	1.5015295787759e-23	4.76621059055293
3	18335177	18357448	ENSGALG00000009450	7	+	1.57856301552968e-23	-4.13018616788653
AADN04021232.1	20	2552	ENSGALG00000037712	5	-	1.59399008420255e-23	-7.18455170919761
3	30337508	30345041	ENSGALG00000044525	7	+	1.64679192053871e-23	-4.68072161217856
5	7058602	7066926	ENSGALG00000011681	6	-	1.64711356442317e-23	6.55031934619524
LGE64	662216	664720	ENSGALG00000046170	4	-	1.82920262036759e-23	11.4432505775624
17	2952854	2958096	ENSGALG00000037031	7	-	1.89273798564186e-23	-4.43602350855879
2	81012155	81057410	ENSGALG00000013094	4	-	1.89819374746052e-23	9.44403074777158
Z	1243317	1267959	ENSGALG00000037160	7	+	1.91921221424293e-23	-4.262228327899
Z	41280441	41377445	ENSGALG00000012608	7	+	1.93213692565212e-23	-3.43429186219071
3	27455226	27465411	ENSGALG00000010036	7	-	1.94641335851578e-23	-5.73971091460796
18	9959992	9965098	ENSGALG00000038875	7	+	2.04537711756647e-23	-3.87782638661737
14	12295363	12314108	ENSGALG00000031303	7	-	2.05735733691439e-23	3.33974766576123
W	1442286	1466769	ENSGALG00000043758	5	+	2.46128840311057e-23	3.34643332345525
3	81088529	81188721	ENSGALG00000015908	5	+	2.78078174487015e-23	6.97868380197782
9	3708137	3751383	ENSGALG00000006609	7	+	2.82251069878023e-23	4.03017771089928
Z	8885736	8943793	ENSGALG00000002326	6	+	2.86289668004145e-23	7.33217179601153
18	10645622	10650511	ENSGALG00000007791	4	+	2.98248850198604e-23	11.5841032042198
2	63461199	63464987	ENSGALG00000036713	7	-	2.99214984805257e-23	4.84426828487916
12	16533597	16551037	ENSGALG00000007804	5	+	3.83911576937679e-23	8.01408940803275
5	29636379	29652013	ENSGALG00000009626	7	-	3.83911576937679e-23	4.62814053329746
1	137458625	137486611	ENSGALG00000016828	5	+	4.02091915059789e-23	7.73795753514551
2	4084785	4086964	ENSGALG00000029857	7	+	4.04004192051273e-23	-3.2153401678199
2	14127253	14169164	ENSGALG00000007169	7	+	4.22259815232874e-23	-3.56823149118252
17	3107318	3120947	ENSGALG00000007121	7	-	4.54517014414449e-23	-5.00590772741292
8	20450922	20466358	ENSGALG00000010098	7	-	4.63103218621801e-23	-4.59595448160102
1	56693092	56705912	ENSGALG00000012847	7	-	5.92955816278841e-23	5.20021227464687
4	2970092	3014550	ENSGALG00000005930	7	+	6.21848661056361e-23	3.88079178719775
15	8167612	8170047	ENSGALG00000006350	7	+	6.35788098895845e-23	3.52881797561799
33	514812	520397	ENSGALG00000037826	7	-	6.44505388036147e-23	-5.60549593730486
1	48178032	48179113	ENSGALG00000027571	7	+	7.13335665909765e-23	-3.9688499175136
26	2323803	2335164	ENSGALG00000000745	2	-	7.19084940644008e-23	12.3551387198685
4	55278883	55326569	ENSGALG00000011998	7	+	7.23757429182711e-23	4.36522541266547
9	6841665	6897692	ENSGALG00000029102	7	+	7.31633454598978e-23	3.2604195450821
4	16487910	16504638	ENSGALG00000008572	7	+	7.32243400700059e-23	4.47080548776432
4	90447246	90450343	ENSGALG00000000067	7	-	7.38820611512288e-23	3.8506354064106
2	129979748	130006976	ENSGALG00000030626	7	+	7.55641212650599e-23	4.4422195970718
27	3491885	3498724	ENSGALG00000035369	7	+	7.64620991505524e-23	3.97389048705762
14	5793269	5946808	ENSGALG00000044187	7	+	8.08260163759809e-23	3.70026372594703
3	22114002	22169314	ENSGALG00000009848	7	+	8.32119414556838e-23	4.95493300723045
Z	8647603	8854766	ENSGALG00000002165	7	+	8.46342487880113e-23	3.99510289414696
1	56606802	56640860	ENSGALG00000012834	6	+	8.46551611733212e-23	3.46806140843429
28	3758226	3760332	ENSGALG00000003161	7	+	8.68684685514442e-23	-4.18054186791143
12	5255304	5257400	ENSGALG00000030439	7	-	9.39030886182179e-23	6.07398750837533
10	17119377	17280787	ENSGALG00000038688	4	-	9.66432682865804e-23	8.59018644281767
27	4653389	4662322	ENSGALG00000031529	6	+	1.01918980928525e-22	7.35521953716438
1	109155881	109161762	ENSGALG00000016147	7	-	1.04187065260825e-22	-3.20316498896504
11	1462838	1466041	ENSGALG00000026043	7	+	1.04187065260825e-22	-4.13106477920519
9	10338212	10382351	ENSGALG00000025759	7	-	1.21922258924678e-22	-3.53186182665042
13	16931564	16950572	ENSGALG00000036920	7	+	1.29592862604915e-22	4.59489499872863
2	40990422	41020031	ENSGALG00000040363	7	-	1.31928210197589e-22	3.95002467936109
3	59406314	59407373	ENSGALG00000026820	7	-	1.42375468126252e-22	-3.13222096463583
1	62965716	62988982	ENSGALG00000045870	5	-	1.45119336434383e-22	6.98098907474012
20	9536175	9549582	ENSGALG00000021079	7	+	1.63184205381156e-22	-4.0832372326483
24	5450665	5455569	ENSGALG00000007416	7	+	1.68177643027503e-22	-5.24978744275286
18	10231907	10275081	ENSGALG00000007522	7	-	1.71457644087484e-22	4.72831582922552
2	11417060	11458617	ENSGALG00000006939	7	+	1.78130449502004e-22	-3.14709109710093
Z	7940962	7943942	ENSGALG00000028996	7	-	1.78957111121816e-22	3.16245808306951
28	4626073	4748768	ENSGALG00000004048	7	+	1.81942581364672e-22	4.09516258266078
15	10038798	10047703	ENSGALG00000023266	7	+	1.88487757785877e-22	5.49501514663407
KQ759493.1	3619	28747	ENSGALG00000032104	5	+	1.91759852364569e-22	3.24781204756063
5	17525969	17539612	ENSGALG00000007555	7	+	1.98725136720184e-22	-3.35430858581771
3	27005841	27009880	ENSGALG00000010017	7	-	2.00395319950626e-22	4.3596075264673
1	138793509	138903918	ENSGALG00000036798	7	-	2.03160090599276e-22	6.9529847225738
1	170581723	170644995	ENSGALG00000017034	7	+	2.12513112288835e-22	-3.83632536192511
5	54123880	54228128	ENSGALG00000011889	7	-	2.23075433930263e-22	-3.33865095165163
1	48052893	48058138	ENSGALG00000011740	7	+	2.29144524398749e-22	5.10028005988711
11	2019038	2026719	ENSGALG00000023828	7	-	2.33551610000594e-22	4.57997002267329
5	53003518	53041100	ENSGALG00000011797	7	-	2.44900534689074e-22	5.63586727202697
14	6068126	6077158	ENSGALG00000005398	7	-	2.52049128925664e-22	3.81122492504368
1	177395490	177410045	ENSGALG00000034674	7	+	2.5620587004835e-22	6.88387258327832
26	3747287	3759758	ENSGALG00000021656	7	-	2.58043942336088e-22	-3.13490188629347
4	42504427	42516361	ENSGALG00000010716	7	+	2.65532530738468e-22	3.60212629141986
13	10261729	10269384	ENSGALG00000028543	7	-	2.74921183201033e-22	3.32404498048881
20	5082234	5112652	ENSGALG00000039155	7	-	2.95427090073705e-22	3.63587272842916
1	5528710	5974445	ENSGALG00000034590	7	+	3.14887159888827e-22	-3.77116203926798
2	15968849	15995960	ENSGALG00000007519	7	-	3.3367316135541e-22	3.48202220590627
14	4818941	4856344	ENSGALG00000004875	7	-	3.42598539589434e-22	4.7109221068853
23	4460809	4463692	ENSGALG00000002532	6	-	3.45729925944632e-22	5.52773810123381
4	81526789	81561931	ENSGALG00000015591	7	-	3.4732387314143e-22	4.18431869947305
8	7754197	7786741	ENSGALG00000038320	7	-	3.54142134852296e-22	4.8520335415528
Z	7196649	7209336	ENSGALG00000002452	4	-	3.99705384821377e-22	8.49497225022942
3	88741973	88748682	ENSGALG00000016325	7	+	4.02005090533613e-22	4.10427686607826
10	1248939	1255264	ENSGALG00000002167	7	-	4.11323294699933e-22	-4.64790348872966
15	6827797	6838616	ENSGALG00000013848	7	+	4.15485663082896e-22	3.42880231673419
19	6062310	6070062	ENSGALG00000023703	7	-	4.2953588014008e-22	-3.14959516003122
1	96489992	96603886	ENSGALG00000015511	4	+	4.33454106651815e-22	11.4772519521686
Z	78926259	78944398	ENSGALG00000008229	7	+	4.37533955809638e-22	4.10900845074029
12	9549144	9550207	ENSGALG00000037328	7	-	4.45617632303901e-22	3.20738189747988
7	2747213	2760913	ENSGALG00000002891	7	-	4.57205606640864e-22	4.79960997700216
6	30049290	30054581	ENSGALG00000009369	7	-	4.59289076041409e-22	3.31776279627883
3	66681776	66712311	ENSGALG00000015055	4	+	4.67002733226946e-22	9.37575204287003
8	13570707	13597078	ENSGALG00000005647	7	-	4.71550701660351e-22	4.39163829146202
1	87491685	87496064	ENSGALG00000022871	6	+	4.74009088699114e-22	6.86749619691955
21	6088914	6090874	ENSGALG00000021569	7	-	4.79358654215721e-22	3.42940775036102
Z	41422558	41442998	ENSGALG00000012612	5	-	4.80109502522613e-22	11.5528483161131
4	12939223	12953049	ENSGALG00000007861	7	-	5.08579788548623e-22	3.68643494292905
Z	12839412	12850084	ENSGALG00000014824	7	+	5.60917962796617e-22	-5.54249811007799
21	3236366	3244019	ENSGALG00000002466	4	-	5.65327203469658e-22	7.49304260794965
2	115214833	115235527	ENSGALG00000038385	7	+	5.68018608607637e-22	3.57639434025855
10	13974503	13979125	ENSGALG00000042101	7	-	5.69352324003716e-22	-4.39437506651866
11	11444090	11445695	ENSGALG00000005146	7	-	6.36465305079046e-22	4.06837445149607
28	4133023	4167171	ENSGALG00000040758	7	-	6.56634520011399e-22	3.42137605494281
6	31483000	31496645	ENSGALG00000041417	7	+	7.0090094748301e-22	3.5990916959629
10	11242275	11269801	ENSGALG00000006036	7	-	7.18966118488585e-22	-4.3935045900724
AADN04001081.1	19305	26609	ENSGALG00000037467	7	-	7.34232696805755e-22	-4.57430165425882
6	27067492	27239223	ENSGALG00000008883	6	+	7.52947301615515e-22	6.94353298900365
8	26451074	26452782	ENSGALG00000010870	7	-	7.57839488425666e-22	-5.87577775978256
19	6846592	6852706	ENSGALG00000004763	7	+	7.69907468152332e-22	5.07281549019175
3	52262287	52298460	ENSGALG00000013742	7	-	7.9972155323967e-22	-3.5053606150168
8	5649023	5655566	ENSGALG00000043754	6	+	8.08000771896236e-22	12.4287312443589
8	24613254	24625386	ENSGALG00000010652	7	+	8.19963704898631e-22	5.32787328265885
8	2661072	2693248	ENSGALG00000002431	7	-	8.43504344293081e-22	10.1403874197364
Z	10993358	11023191	ENSGALG00000003558	7	-	8.52063552566299e-22	3.2353531687197
3	45735279	45743220	ENSGALG00000011659	7	-	8.55369262349255e-22	3.39827705266462
24	4208869	4217491	ENSGALG00000030027	7	+	8.65583729808735e-22	5.80575022767884
28	2939716	2944158	ENSGALG00000027777	7	-	8.73642491326808e-22	-3.03477892397722
3	61364646	61379970	ENSGALG00000030275	7	-	8.92631299619763e-22	6.82880640928522
3	52413968	52438652	ENSGALG00000013754	7	+	9.1731532253942e-22	-3.47858860818009
2	124942869	124952036	ENSGALG00000036990	7	+	9.3454833239492e-22	3.98412879792352
1	48193600	48194213	ENSGALG00000032645	7	-	9.65981698982393e-22	-3.72178210421999
6	10852108	10868069	ENSGALG00000021039	5	+	1.03527239177617e-21	7.17883620630397
13	11353336	11360669	ENSGALG00000039687	7	-	1.05213258755461e-21	5.2942996211307
5	44254118	44275768	ENSGALG00000010703	7	+	1.08388805587921e-21	3.76656482400372
9	22249789	22281434	ENSGALG00000009553	7	-	1.13235290580586e-21	-3.05121660570319
2	20364200	20463104	ENSGALG00000008747	4	+	1.15837693878172e-21	11.2941133986672
4	20507064	20554534	ENSGALG00000009272	7	+	1.17311406188601e-21	3.35674233275244
4	9629282	9632212	ENSGALG00000007240	4	-	1.17745879127449e-21	11.488333908092
4	77172735	77193248	ENSGALG00000014508	7	-	1.20924475409005e-21	-3.23077390698078
5	7745138	7884786	ENSGALG00000005415	4	-	1.2305289955414e-21	11.531955452273
1	57408099	57480365	ENSGALG00000012877	7	+	1.24215078016868e-21	3.45550030425899
26	1276272	1282868	ENSGALG00000033854	7	+	1.24739841691809e-21	4.50291776470321
15	7015757	7039441	ENSGALG00000005512	7	+	1.258668000175e-21	3.64614303114075
3	3200894	3221901	ENSGALG00000008257	7	+	1.31010397503098e-21	3.58354087365964
11	661330	665530	ENSGALG00000001220	7	+	1.31093272795592e-21	-3.35185022608794
5	24528082	24545033	ENSGALG00000008569	7	+	1.31138048562852e-21	3.1622799132236
26	1727669	1742914	ENSGALG00000038399	6	-	1.34327026863096e-21	7.3817552885126
16	245787	249541	ENSGALG00000013101	2	-	1.3765767158421e-21	11.947809732299
25	2893164	2895926	ENSGALG00000007585	7	-	1.38728436837927e-21	3.36648238196346
1	171990656	172022731	ENSGALG00000017046	6	+	1.44512980048278e-21	6.80573995021784
1	107802242	107815381	ENSGALG00000016059	7	+	1.6732351793741e-21	-4.31838136083788
17	5011714	5105974	ENSGALG00000041102	7	-	1.69622985879467e-21	-3.29645754370207
2	112384149	112391681	ENSGALG00000041222	5	-	1.8470523314277e-21	8.89076044278187
7	16782765	16862730	ENSGALG00000009293	7	+	1.94021327649583e-21	4.00767873960422
AADN04006510.1	1053	12002	ENSGALG00000042171	7	+	2.03859060877182e-21	4.43743761398076
7	30590624	30610062	ENSGALG00000012197	4	+	2.14871285937422e-21	12.0281496865952
17	3545577	3713843	ENSGALG00000007079	4	+	2.19730175582721e-21	11.2773258112132
6	29009731	29063676	ENSGALG00000030276	7	-	2.28408064697478e-21	5.87391526998419
3	66719470	66724545	ENSGALG00000015057	4	+	2.3946415572518e-21	10.5916753912615
3	25206935	25258051	ENSGALG00000009947	4	+	2.42025541960992e-21	11.2528238153457
19	382461	383326	ENSGALG00000032717	7	-	2.47337026547789e-21	-4.70716099141308
2	20155344	20175175	ENSGALG00000008728	7	-	2.48081817333333e-21	3.0808641816797
4	40106903	40107190	ENSGALG00000025557	3	-	2.60152539163873e-21	-12.161508134924
5	25708399	25723421	ENSGALG00000009097	7	+	2.79367172560395e-21	3.22736015183525
9	23850757	23855806	ENSGALG00000010410	7	+	2.99342884344417e-21	3.28743005685274
1	87675053	87689414	ENSGALG00000015363	7	-	3.00750886730985e-21	-4.2124794917602
28	1741274	1754399	ENSGALG00000001571	7	-	3.03989536592325e-21	-3.23007643199138
23	4357814	4358727	ENSGALG00000021627	7	+	3.17949453259031e-21	4.91372039060092
3	102322245	102366030	ENSGALG00000016486	6	-	3.27693703790921e-21	7.11147752171645
1	108105289	108111733	ENSGALG00000016132	4	+	3.70991050679418e-21	11.2547046984233
3	37868801	37881792	ENSGALG00000014371	7	-	3.86268858489586e-21	3.17995704272776
16	58542	72898	ENSGALG00000032231	7	-	4.08837713298972e-21	5.04491412133254
6	10819702	10821527	ENSGALG00000004167	7	+	4.14745980702122e-21	-5.53098716135346
10	2113804	2160818	ENSGALG00000001741	7	-	4.16233438376947e-21	3.09288629055343
3	59149862	59178652	ENSGALG00000014821	7	+	4.45702224994992e-21	-4.72557255511991
1	10650556	10710329	ENSGALG00000033974	4	+	4.53708648387929e-21	11.301442249474
18	10010614	10018970	ENSGALG00000038290	7	-	4.55748925538432e-21	5.1662898801842
3	96902537	96910173	ENSGALG00000016440	7	+	4.6387355557105e-21	-3.71496218445355
5	35998919	36001763	ENSGALG00000010027	7	-	4.81077141117904e-21	3.00589225066688
5	23485164	23498897	ENSGALG00000008347	7	-	4.98972150454444e-21	2.99326547427084
4	73560959	73619143	ENSGALG00000014355	7	-	5.0100935879398e-21	-3.09621687443483
6	9258587	9260621	ENSGALG00000024288	5	+	5.05465887501107e-21	8.61092952066261
2	59766674	59825324	ENSGALG00000012681	7	+	5.14075893497786e-21	-4.55439490279997
6	24086008	24128061	ENSGALG00000008318	7	+	5.2930355746507e-21	-3.41068318484025
Z	13747363	13788623	ENSGALG00000014869	7	+	5.38659001328055e-21	4.02012567551203
4	23934180	23936941	ENSGALG00000023444	4	+	5.80847666835437e-21	11.4470907197856
KQ759536.1	653	69248	ENSGALG00000030904	7	+	6.0662567831642e-21	5.7228055244281
1	144596843	144597920	ENSGALG00000016881	7	+	6.0986025553124e-21	-4.57358302470378
4	25296671	25404089	ENSGALG00000009650	7	+	6.5356055437005e-21	5.06285532729137
15	6711179	6730689	ENSGALG00000005043	4	+	6.60484678312583e-21	9.11994231700267
Z	12151429	12180916	ENSGALG00000003747	5	+	6.65368325763039e-21	6.88665802294232
7	22291851	22295615	ENSGALG00000011306	6	-	7.19029876943408e-21	6.01359720257984
27	3309704	3336241	ENSGALG00000009943	7	+	7.28561375620771e-21	-3.57850044579255
3	9067299	9084370	ENSGALG00000008930	7	+	7.32075225937906e-21	-4.05561566014767
6	10643047	10718538	ENSGALG00000031604	7	+	7.38447178934047e-21	-3.33053315328374
3	28800648	28801452	ENSGALG00000039801	6	+	7.39926961239836e-21	7.42418973228981
24	5780706	5862536	ENSGALG00000007839	7	-	7.63173151578293e-21	4.48173111993599
4	5116595	5171239	ENSGALG00000039706	7	-	7.88160347648103e-21	3.38030146171598
4	45974554	45977750	ENSGALG00000010926	7	-	7.95776432912187e-21	5.79260416948047
6	27848490	28021075	ENSGALG00000009048	4	-	8.16244771833324e-21	8.02541159781549
1	103067329	103106355	ENSGALG00000015795	4	-	8.65870630481553e-21	11.458542291816
7	153720	190472	ENSGALG00000043307	7	+	9.54316544455092e-21	3.92730393647031
LGE64	622455	624948	ENSGALG00000045487	5	+	9.91447470826854e-21	8.52999161478214
2	458815	461126	ENSGALG00000029569	7	-	1.00129384538671e-20	-3.44138207675618
2	22521893	22531543	ENSGALG00000009365	7	-	1.00341030253859e-20	3.95663531908216
4	31390202	31414677	ENSGALG00000009977	7	+	1.07441064477103e-20	-3.70552458734236
5	54648191	54665832	ENSGALG00000011921	7	+	1.09878888047015e-20	4.99868629792984
20	4836750	4839401	ENSGALG00000003670	7	-	1.1083338999028e-20	3.4632371992092
3	3976025	4106027	ENSGALG00000008445	7	+	1.13386227472446e-20	-4.62743406702417
28	3825549	3857837	ENSGALG00000003304	7	-	1.16733216027596e-20	-3.4723545744727
2	20520406	20603030	ENSGALG00000008764	6	+	1.17483315965543e-20	7.08670754324302
14	13230597	13235706	ENSGALG00000035634	5	+	1.27019362913255e-20	8.46913078864162
2	43249989	43256640	ENSGALG00000030969	6	-	1.27407916285044e-20	6.42261370064732
4	67190625	67220017	ENSGALG00000014192	7	-	1.28150160235501e-20	4.09183614649555
3	105396909	105421148	ENSGALG00000016536	7	-	1.31900873492143e-20	4.98849365706089
5	49931770	49957338	ENSGALG00000011389	7	+	1.33366105814806e-20	-3.80778024474519
33	157494	161135	ENSGALG00000037234	7	-	1.4671437164046e-20	-2.96580075368584
AADN04001188.1	24390	29927	ENSGALG00000031325	7	-	1.4671437164046e-20	-2.95581511000898
2	119748595	119874210	ENSGALG00000037164	4	+	1.50064361065169e-20	11.3972567210815
2	118909174	118947095	ENSGALG00000033880	5	+	1.53818321713181e-20	11.2033491302972
Z	39184186	39254335	ENSGALG00000012575	7	-	1.58643142926689e-20	3.86896270019138
27	5123849	5147962	ENSGALG00000003475	7	-	1.62760474175941e-20	4.61114359983399
4	61121024	61141216	ENSGALG00000012298	7	-	1.65705554183174e-20	5.60551763200245
2	11799037	11808009	ENSGALG00000033178	7	-	1.67458009797273e-20	-5.49590658474049
3	28814230	28817102	ENSGALG00000035284	4	-	1.71156302565527e-20	11.18757191076
Z	66404349	66462465	ENSGALG00000015689	7	+	1.87530299581882e-20	3.04042879499948
Z	52040363	52055154	ENSGALG00000015326	7	+	2.0503698495927e-20	3.11417281668562
14	8832601	8844492	ENSGALG00000040793	7	+	2.06161465790857e-20	3.19907676107735
1	180254664	180261996	ENSGALG00000017158	6	+	2.10567408225299e-20	6.86793299875762
2	117176791	117190076	ENSGALG00000038745	7	-	2.22523342007771e-20	3.03816590880715
4	39546410	39568882	ENSGALG00000010610	7	-	2.37911190803435e-20	-3.00858592863702
Z	55703410	55706995	ENSGALG00000026928	6	-	2.41809443379724e-20	-6.05102809739579
33	607458	612722	ENSGALG00000038110	7	+	2.51052827408628e-20	-3.45524028818929
1	179596039	179612517	ENSGALG00000026507	7	-	2.60852169879521e-20	4.38220982833611
5	48222138	48238688	ENSGALG00000036286	7	+	2.68220838275363e-20	4.79988822858692
4	70252944	70270023	ENSGALG00000039394	7	-	2.71010267035584e-20	3.3200801850188
5	18956775	19014765	ENSGALG00000039080	7	+	2.94725759589712e-20	-4.99366512976694
24	293236	295905	ENSGALG00000032943	5	+	3.08275693239749e-20	7.35588921761658
12	8943242	8953493	ENSGALG00000005696	7	+	3.36102470710135e-20	3.77452239789913
23	2506189	2507966	ENSGALG00000033084	7	-	3.43415738333475e-20	4.65912637665451
8	2339756	2479306	ENSGALG00000002246	7	+	3.4624867555331e-20	-3.11740519640201
28	3760509	3761973	ENSGALG00000034155	7	+	3.52837742600889e-20	-3.85436536380446
1	48119793	48120174	ENSGALG00000036908	3	-	3.56407420877963e-20	-11.3681406085204
1	73192229	73195635	ENSGALG00000027791	4	+	3.59368626975632e-20	11.8113217965071
2	54647529	54696892	ENSGALG00000037246	4	+	3.71810725095611e-20	8.21760987850178
1	61679419	61699251	ENSGALG00000033887	7	+	3.80944287345127e-20	-2.97315596384111
1	14802882	14822828	ENSGALG00000007998	3	+	3.96466087047673e-20	-12.061229800261
AADN04010073.1	20	6440	ENSGALG00000040985	6	-	4.01902602046569e-20	7.8851831951752
2	75879661	75941356	ENSGALG00000042679	6	+	4.03993091670749e-20	7.0225287844685
3	63310702	63356810	ENSGALG00000014907	7	+	4.03993091670749e-20	4.72643985980676
5	29066544	29333320	ENSGALG00000009587	7	-	4.23479493939167e-20	3.18875117003394
Z	72903092	72932147	ENSGALG00000002341	7	-	4.89928954326672e-20	3.0790041194042
1	59494160	59590192	ENSGALG00000012944	7	+	5.09071586499091e-20	5.05948215096788
24	6106021	6108646	ENSGALG00000007848	7	-	5.26637369789343e-20	3.78726324499308
10	4082417	4086399	ENSGALG00000034177	7	+	5.4067700580488e-20	2.94918292543599
1	69763114	69848437	ENSGALG00000014213	7	+	5.65443741388265e-20	-4.85696229337828
2	76506832	76530777	ENSGALG00000012965	7	-	5.84558962130903e-20	-3.75704024486991
3	30356758	30362595	ENSGALG00000010175	7	-	6.14000357447666e-20	-2.98337514754741
25	1275246	1278074	ENSGALG00000046393	7	-	6.20820371156175e-20	-6.4211493055987
27	4135526	4139811	ENSGALG00000027305	7	+	6.41386995853108e-20	-4.70767748590935
4	35356332	35477008	ENSGALG00000010371	7	-	6.52268626820907e-20	3.22182126765437
6	31798031	31862477	ENSGALG00000009693	5	-	6.87487741915864e-20	7.7887324095525
20	2376244	2489922	ENSGALG00000003106	7	-	7.04176810582516e-20	-4.18628662844585
21	3292835	3298662	ENSGALG00000002492	7	+	7.11015384316123e-20	5.13336811297714
7	25578778	25609136	ENSGALG00000011605	7	+	7.16527195770656e-20	4.38910455309324
15	9222895	9230485	ENSGALG00000007072	7	-	7.3818886357075e-20	2.93492864836057
2	406764	442781	ENSGALG00000033417	6	+	7.53793568187232e-20	-7.14810237314213
6	16410179	16445464	ENSGALG00000038722	7	+	7.75274376419516e-20	6.41569559790256
17	9333925	9335979	ENSGALG00000046223	7	+	7.85246562357688e-20	-3.73328240086004
8	28789110	28790623	ENSGALG00000025977	7	+	8.50579523007547e-20	-3.91398052818713
15	8104712	8113501	ENSGALG00000006320	4	+	8.64758862099923e-20	11.1729106515266
5	9648955	9697194	ENSGALG00000030374	5	+	8.84532466602802e-20	11.3594339613292
4	89114206	89212205	ENSGALG00000015995	7	+	8.94633595380003e-20	-3.12478382010551
5	26068173	26082465	ENSGALG00000009269	7	-	9.3052368541107e-20	4.18544024047647
13	13093268	13097891	ENSGALG00000027330	5	-	9.7672940840674e-20	8.05952467543357
AADN04019329.1	21	3496	ENSGALG00000032138	7	+	9.85910223254692e-20	4.61406413465462
26	3611037	3625981	ENSGALG00000001717	7	-	1.03569378500656e-19	4.73469404030409
Z	17028162	17060894	ENSGALG00000014716	7	-	1.05577989925574e-19	3.81529716505797
5	57721100	57721662	ENSGALG00000012229	7	-	1.09022772644764e-19	-3.3449462679086
5	16941485	16967936	ENSGALG00000007330	7	-	1.10937871585341e-19	2.97813772078993
3	21874341	21876244	ENSGALG00000025887	7	-	1.11836132465583e-19	-5.94161484043055
4	84557329	84624568	ENSGALG00000015713	7	+	1.1695688489973e-19	-3.1400621678886
3	87806025	87878825	ENSGALG00000016294	4	+	1.20603994331519e-19	11.3107948668521
26	228878	232398	ENSGALG00000038902	7	-	1.31241602590426e-19	-2.84239549556757
1	84584802	84592547	ENSGALG00000015263	7	-	1.36340349282069e-19	5.38042802044289
Z	44651918	44684718	ENSGALG00000013493	7	-	1.39692819603705e-19	2.91907124044442
AADN04005051.1	4124	13029	ENSGALG00000046533	4	+	1.41475196958171e-19	8.46008537723293
2	97422839	97433227	ENSGALG00000013830	7	-	1.42451434031527e-19	-3.7599859955555
17	8765329	8771954	ENSGALG00000001620	4	+	1.47391159935214e-19	7.41585014208891
Z	25783100	25805188	ENSGALG00000010156	7	+	1.52953528597713e-19	-2.90978197327509
4	21917220	21932142	ENSGALG00000042411	4	-	1.63452263929383e-19	11.2779202911186
4	2403106	2407572	ENSGALG00000005638	7	+	1.65292653997477e-19	-3.98964365363998
14	2534245	2556248	ENSGALG00000004070	6	-	1.7642800195033e-19	7.48077345072055
15	10048879	10051636	ENSGALG00000044649	4	+	1.80525271872618e-19	10.9387768593456
3	45776319	45784185	ENSGALG00000011661	7	+	1.84042550172199e-19	3.46179954420537
12	14765178	14867145	ENSGALG00000007652	7	-	2.02338711235918e-19	3.42978019647756
1	121850196	121884181	ENSGALG00000016551	7	+	2.03067751546003e-19	3.27558230983563
13	13275946	13293798	ENSGALG00000005725	7	+	2.15190775622775e-19	4.00145898590354
17	6713805	6714685	ENSGALG00000046322	6	+	2.21562794666621e-19	6.77814376478529
2	56746641	56868269	ENSGALG00000042534	7	-	2.24183022038716e-19	-3.96938001019997
5	42943759	42944791	ENSGALG00000010595	7	+	2.41909272073063e-19	-3.59301533914396
5	26171454	26176330	ENSGALG00000009292	7	-	2.44208106749419e-19	3.6199740913144
3	2559418	2576540	ENSGALG00000008139	7	-	2.47882779121572e-19	5.55776298252049
2	41159959	41184079	ENSGALG00000039920	7	-	2.89679232811289e-19	-3.02167288855243
4	54275608	54290011	ENSGALG00000011880	7	+	3.03961772563426e-19	-3.30927887123807
8	16618437	16636096	ENSGALG00000008784	7	-	3.12257555282071e-19	5.18013284497136
AADN04000668.1	9452	80033	ENSGALG00000029514	7	+	3.16051485130188e-19	-2.99418548921619
1	61913393	61932331	ENSGALG00000013039	7	-	3.16524156737912e-19	3.44498260251362
1	84737374	84814326	ENSGALG00000015271	7	+	3.16524156737912e-19	3.94768354984484
6	31306159	31333188	ENSGALG00000041140	7	+	3.21194637413568e-19	3.31263117823846
4	81396417	81418574	ENSGALG00000015568	6	+	3.26792988393248e-19	7.03587663362554
19	3300491	3382167	ENSGALG00000001617	5	+	3.27221894653805e-19	8.26741988529636
4	35737240	35779227	ENSGALG00000010391	4	+	3.32787141645812e-19	12.2695877769754
13	16977370	16983282	ENSGALG00000006785	7	-	3.3397827697988e-19	-4.25434900854519
2	103216423	103248307	ENSGALG00000014998	6	+	3.41096460937039e-19	7.04382353974001
1	92426540	92445689	ENSGALG00000039452	4	-	3.59266119213823e-19	11.0600991256066
KQ759505.1	312949	331467	ENSGALG00000033435	7	-	3.672752693005e-19	-2.87102169405306
9	14031238	14085279	ENSGALG00000040866	4	+	3.71245931845043e-19	7.59716965298761
18	9226555	9229211	ENSGALG00000021362	6	+	3.8611734158907e-19	7.00128567199178
5	58232296	58243505	ENSGALG00000012394	7	-	3.99032549662243e-19	5.61339144675131
14	13060628	13066422	ENSGALG00000002683	7	+	4.00145117928647e-19	3.22918551861905
27	4376158	4417746	ENSGALG00000034693	7	+	4.04046943453564e-19	-2.97026002075263
4	79926212	80010408	ENSGALG00000015528	7	-	4.10142458912868e-19	-4.29102356911332
24	4031765	4073048	ENSGALG00000039196	4	+	4.38270706669853e-19	11.1496504165279
1	168710779	168736807	ENSGALG00000016996	7	+	4.38645763986606e-19	3.12107092312312
11	10457089	10578151	ENSGALG00000004899	7	-	4.471779917325e-19	3.09016333663743
28	790660	796192	ENSGALG00000000589	7	-	4.49081204536185e-19	-3.0485221602784
4	1837444	1842295	ENSGALG00000029502	7	-	4.55548786849153e-19	-3.09222260550545
1	50154485	50243306	ENSGALG00000012050	7	-	4.58836311805978e-19	-2.88770168271279
15	9936695	9938727	ENSGALG00000007403	7	-	4.82579674859306e-19	3.11702967346958
8	27960952	27987648	ENSGALG00000011016	7	+	4.91846590955479e-19	3.0641752791787
19	4767117	4768209	ENSGALG00000014585	7	+	5.05130869820147e-19	3.27833731054076
15	5838498	5843239	ENSGALG00000004412	7	-	5.17300025393201e-19	2.8772067700716
1	51546119	51553306	ENSGALG00000012488	7	+	5.49714956745182e-19	3.08231237256279
12	11573713	11594922	ENSGALG00000006802	7	+	5.63617268217692e-19	4.92544852304898
5	12815265	12882844	ENSGALG00000006382	7	+	5.74061738741469e-19	3.28498902999285
11	1143253	1161618	ENSGALG00000030055	7	+	5.82891534213779e-19	4.87645706187106
21	6616877	6622890	ENSGALG00000023542	6	-	5.83631624756834e-19	6.97188007583614
2	99160697	99619495	ENSGALG00000031284	5	-	6.67756831399441e-19	6.82772788702844
1	113222081	113251614	ENSGALG00000016265	4	-	7.4480101950813e-19	10.9232688028033
4	68881856	68944854	ENSGALG00000014258	4	-	7.6000069068688e-19	8.83609474928034
14	12160596	12161521	ENSGALG00000031597	7	+	8.08303802965853e-19	3.45939261104985
8	7861350	7942970	ENSGALG00000020922	6	+	8.67873108757166e-19	6.48640967554197
1	174603424	174767849	ENSGALG00000017075	7	-	9.56059277050773e-19	5.37447273077522
9	15969988	15979634	ENSGALG00000025804	4	-	1.04532932488689e-18	10.9216440081855
4	61175390	61232967	ENSGALG00000012304	7	+	1.04916685226689e-18	-4.00147980431727
19	5638402	5639026	ENSGALG00000032393	4	-	1.05279240065527e-18	9.78095920257654
21	4544395	4552069	ENSGALG00000042184	7	-	1.07852002901245e-18	3.30574257401082
5	57904154	57917993	ENSGALG00000012282	7	-	1.08671501248671e-18	3.77120831093367
17	822819	841427	ENSGALG00000037375	7	-	1.11053177408287e-18	3.70245466201697
23	5676655	5684318	ENSGALG00000004221	4	-	1.11210895737787e-18	8.82944315767368
15	1060485	1061693	ENSGALG00000032542	5	-	1.13614030194537e-18	6.28200550923834
4	40283692	40303693	ENSGALG00000010674	7	+	1.15082357568269e-18	5.71117526000144
4	11397487	11418027	ENSGALG00000007546	7	-	1.2006913565303e-18	-3.02283230936372
23	218430	220318	ENSGALG00000038536	7	-	1.20897102837684e-18	-3.06852208817442
1	76796936	76805651	ENSGALG00000007378	7	+	1.26309758240504e-18	3.51841007047344
4	89436575	89527283	ENSGALG00000016017	7	-	1.32762160449216e-18	-4.26161448498296
2	370777	372653	ENSGALG00000045021	7	-	1.34706288579595e-18	-4.96191894825985
20	5212144	5229299	ENSGALG00000003855	7	+	1.38023512799732e-18	4.13658828013505
1	14978513	15001585	ENSGALG00000007183	7	+	1.39774084443069e-18	2.99885777190225
8	6001333	6008935	ENSGALG00000003933	7	-	1.41849741087751e-18	-2.88890312163575
1	135515603	135570682	ENSGALG00000016801	7	-	1.44335423748885e-18	-2.80829237482623
4	30725095	30824645	ENSGALG00000009898	6	+	1.44582217908044e-18	6.81166219016788
14	12800887	12805826	ENSGALG00000029820	7	-	1.48775265123728e-18	-3.84860140130158
1	133434843	133489335	ENSGALG00000016776	7	-	1.5110096015961e-18	3.54680762057174
28	1808131	1829433	ENSGALG00000001486	7	+	1.5294397148274e-18	-3.1623793965266
11	20098882	20100019	ENSGALG00000000901	4	+	1.63742340270229e-18	10.8015403057551
28	2447967	2449864	ENSGALG00000001096	7	+	1.65558816133914e-18	2.87642747143248
1	42129041	42155671	ENSGALG00000027633	4	-	1.76236170915448e-18	11.4969465642326
22	2434909	2444309	ENSGALG00000003349	7	+	1.76712410996176e-18	-3.50552511734586
7	4369398	4387211	ENSGALG00000003570	7	+	1.81525170012065e-18	5.16516432192709
1	195016710	195176210	ENSGALG00000034967	7	-	2.11134735995448e-18	3.72125893698448
8	17456471	17789217	ENSGALG00000036789	6	-	2.32988789745383e-18	7.33321160127332
5	49969801	49986553	ENSGALG00000011391	5	+	2.35427207280921e-18	6.63157423561291
8	4011575	4021435	ENSGALG00000026471	7	-	2.37680496992933e-18	4.85520228820002
13	3783481	3790486	ENSGALG00000002118	6	+	2.44179477480563e-18	5.948503194588
1	130394929	130415821	ENSGALG00000016735	7	+	2.62879031487799e-18	-2.82437085563466
4	13563341	13605339	ENSGALG00000008072	4	+	2.64687396304321e-18	10.6069791569476
Z	21646750	21656155	ENSGALG00000014786	7	+	2.6618143586588e-18	-2.92157286626854
3	9637568	9655444	ENSGALG00000008837	7	-	2.69649701999104e-18	-4.28574999509211
1	105312336	105323530	ENSGALG00000034396	7	-	2.72061235929902e-18	2.85410540026994
10	3302352	3329127	ENSGALG00000002925	7	+	2.80702813759585e-18	3.1974516598053
14	7595437	7607561	ENSGALG00000032590	7	+	3.14386538772241e-18	-3.55035089070084
1	124868374	124964143	ENSGALG00000034834	6	-	3.33141756930977e-18	6.70438361270576
5	32870787	32999065	ENSGALG00000009850	4	-	3.80930403436632e-18	11.1997547477989
5	15892435	15899025	ENSGALG00000044251	6	-	3.83557293241776e-18	6.89917167649094
11	3807840	3842546	ENSGALG00000003580	7	-	3.93375236963945e-18	3.82722148144523
Z	54712940	54722162	ENSGALG00000027334	7	+	3.95641302542661e-18	3.23572179026533
18	9107318	9133620	ENSGALG00000031895	4	-	4.00201494921242e-18	11.7189289966426
10	5449520	5483094	ENSGALG00000003802	7	+	4.29062993542263e-18	-3.87262139044159
7	299865	305868	ENSGALG00000036257	7	+	4.42829608413183e-18	3.03553826730248
7	5036415	5041363	ENSGALG00000021031	7	-	4.42942500631534e-18	-3.52056388333159
8	16666748	16675946	ENSGALG00000028790	7	-	4.59052821148388e-18	2.86074669418118
3	25543675	25557697	ENSGALG00000009973	7	+	4.64355129502259e-18	3.63721847101304
2	30714421	30862920	ENSGALG00000034024	6	-	4.76150642609804e-18	6.13049972789217
11	831859	836141	ENSGALG00000026663	4	+	4.93978137135612e-18	11.1317226527139
8	4311448	4314449	ENSGALG00000003022	7	-	4.9544426293873e-18	5.77713866091567
7	5868379	5869357	ENSGALG00000044892	4	-	4.96909397823782e-18	9.35183840642427
Z	32225858	32226846	ENSGALG00000045068	7	+	5.21156690810099e-18	-5.01233847412117
1	139241470	139275735	ENSGALG00000030125	7	-	5.29905087123524e-18	-2.7696821990279
5	11811202	11836845	ENSGALG00000006147	7	+	5.66045040108503e-18	3.00832651349895
2	75579534	75626939	ENSGALG00000012952	7	-	5.86196579062908e-18	4.0702170604399
4	61363427	61376731	ENSGALG00000012338	7	-	6.01419240776205e-18	3.65991059260781
26	1032398	1055596	ENSGALG00000000142	7	-	6.02804630251196e-18	2.99257315274256
20	1594059	1618071	ENSGALG00000033677	7	+	6.14391541556737e-18	4.62147785046634
15	6316015	6320087	ENSGALG00000023510	7	-	7.12256544758759e-18	3.77621841081888
28	4446786	4454984	ENSGALG00000002563	7	-	7.27355405730712e-18	-4.45579310592483
Z	30957213	31049312	ENSGALG00000005846	6	-	7.31632234848501e-18	6.71359630437139
1	20290346	20303283	ENSGALG00000038467	7	+	7.38444189131461e-18	2.83684717923458
8	26763423	26794681	ENSGALG00000011394	7	-	7.543031902695e-18	3.29400299208014
33	251960	271518	ENSGALG00000034742	7	+	8.07254017790029e-18	5.97451224500765
2	23425446	23431596	ENSGALG00000024485	7	-	8.77939521724096e-18	3.265783851968
11	1534042	1544632	ENSGALG00000002321	7	-	9.03470395020707e-18	3.82557358162384
Z	37062724	37257739	ENSGALG00000033256	4	+	9.40534849280615e-18	7.86346309576512
1	78465926	78476335	ENSGALG00000037951	4	-	9.41052360851072e-18	11.1645609215348
2	76381966	76473528	ENSGALG00000012964	7	+	9.68630209524156e-18	3.33886757433164
3	51934948	51998398	ENSGALG00000013727	7	+	1.02200171868298e-17	4.99183836676497
8	15787882	15801555	ENSGALG00000006252	5	-	1.04775775927493e-17	7.62683690128996
4	28880216	28890136	ENSGALG00000009732	7	-	1.06785811719823e-17	4.75908301669118
11	589249	592073	ENSGALG00000001149	7	-	1.0854809522468e-17	-4.18119368793935
3	78742085	78743423	ENSGALG00000040804	7	+	1.09182189979745e-17	-3.39115237713881
3	56992997	57019930	ENSGALG00000013993	7	+	1.09322027744379e-17	10.4748313982269
5	24405625	24413310	ENSGALG00000008514	6	+	1.15633355967131e-17	6.85511844088956
5	9710289	9729682	ENSGALG00000005927	7	+	1.1648571616598e-17	5.06886770651543
6	11908376	11915118	ENSGALG00000030179	7	-	1.21733026112844e-17	-2.96988648801866
7	18965844	19008073	ENSGALG00000010891	6	+	1.22301796007157e-17	8.98359673146581
2	138793477	138807608	ENSGALG00000036915	7	+	1.23086902642852e-17	3.15877606738511
KQ759505.1	346087	354298	ENSGALG00000034408	7	+	1.34920049840094e-17	4.92075309933145
AADN04001674.1	4488	14094	ENSGALG00000040886	7	+	1.37904324304586e-17	-3.65377706330438
1	7293528	7352456	ENSGALG00000033226	7	-	1.39985876698975e-17	-2.70714338340569
1	111996402	112002409	ENSGALG00000016228	7	-	1.48554663340953e-17	-6.15806606683135
8	14391622	14498728	ENSGALG00000006038	6	+	1.55172960444695e-17	4.95082349851621
3	42235565	42347326	ENSGALG00000011329	7	-	1.65245211812014e-17	2.87584194214771
2	43317610	43328122	ENSGALG00000033171	7	-	1.65643616973741e-17	-3.68100118800851
19	9493829	9524924	ENSGALG00000005854	7	-	1.75763416236996e-17	3.86832002918695
18	2837332	2861145	ENSGALG00000001371	3	+	1.81019250320088e-17	12.3139539673643
7	14980080	15028066	ENSGALG00000009012	5	+	1.84888306157625e-17	7.6443667662277
10	1064289	1073991	ENSGALG00000036288	7	+	1.87148576866084e-17	2.77342059734606
5	40594964	40606615	ENSGALG00000026005	4	-	1.89328694767921e-17	10.5336752861846
15	4544979	4558143	ENSGALG00000046226	7	+	1.97657646193917e-17	5.43302576809595
7	36743534	36851144	ENSGALG00000012579	7	-	1.98449827414568e-17	4.34188990270059
4	29430979	29433345	ENSGALG00000032957	7	+	2.00780096542028e-17	-3.31375445395139
2	48651542	48669758	ENSGALG00000036390	4	-	2.018546578281e-17	11.1115809252322
5	35742880	35767270	ENSGALG00000010001	6	-	2.0347187356733e-17	6.76544011838407
2	135959508	136122463	ENSGALG00000039013	7	-	2.07223705361493e-17	2.75933453395189
2	106913657	106974273	ENSGALG00000036969	7	-	2.1175087318899e-17	5.17619383301141
1	60973500	60989342	ENSGALG00000012998	4	+	2.12788747147162e-17	10.3768218067033
22	1049689	1067955	ENSGALG00000000357	5	-	2.17350759906966e-17	7.30793786616388
19	7216117	7227744	ENSGALG00000005103	7	+	2.17382863368388e-17	3.09814810292695
5	25140025	25143076	ENSGALG00000008752	5	+	2.17783219080546e-17	6.68593002475094
7	2252337	2303003	ENSGALG00000002750	7	+	2.17823518286422e-17	2.88905493286457
3	42972099	42981391	ENSGALG00000011483	7	+	2.23098779704266e-17	4.14719212337643
23	1671070	1672207	ENSGALG00000000820	6	+	2.23330820698204e-17	7.27975058114542
14	13872558	13884307	ENSGALG00000045671	7	-	2.33709600524592e-17	4.02075173219416
6	23506829	23561965	ENSGALG00000008179	7	-	2.34627055643524e-17	3.06779934101299
18	2084104	2131749	ENSGALG00000023626	3	+	2.37635000033857e-17	11.6962927731918
9	5064657	5080960	ENSGALG00000037739	7	-	2.59382952810631e-17	2.92010519110096
12	1880036	1922149	ENSGALG00000002283	7	+	2.65057353236334e-17	3.00224388856268
17	8830008	8862193	ENSGALG00000001513	7	+	2.80199991808411e-17	-2.75532176463495
7	22734388	22773379	ENSGALG00000041013	7	+	2.87556378717016e-17	5.02845931755762
1	48199090	48199471	ENSGALG00000027594	4	-	2.98242159122058e-17	-9.01246486089335
12	640216	687795	ENSGALG00000043672	7	+	3.07023867145949e-17	3.11283890133269
20	11097472	11102231	ENSGALG00000007462	7	+	3.20456831106203e-17	3.81729857320047
6	15100447	15373532	ENSGALG00000005057	7	-	3.36283437343915e-17	4.07184000476917
21	4411148	4423378	ENSGALG00000003774	7	-	3.38087225502571e-17	-3.53170716457913
Z	55628874	55660698	ENSGALG00000015540	7	+	3.44806357111393e-17	2.65047258051447
12	3122758	3126465	ENSGALG00000042984	7	-	3.5677783061737e-17	2.68549005426914
3	22909657	22981871	ENSGALG00000009896	7	-	3.57092076487944e-17	-2.72730734933862
8	13620636	13671273	ENSGALG00000005683	7	+	3.61750109019904e-17	-3.17711790368105
1	121938420	121960170	ENSGALG00000016554	4	+	3.64850313319804e-17	9.0576809296003
7	13851495	13864094	ENSGALG00000008818	7	-	3.75236195317128e-17	4.30755080438301
5	2699424	2749644	ENSGALG00000003748	7	+	3.76633857327825e-17	-3.2832833990516
12	11726569	11737581	ENSGALG00000028227	7	+	4.01934576545857e-17	2.97469492005324
1	51448384	51457486	ENSGALG00000012456	7	+	4.1502303080558e-17	-3.32743470719464
7	11350772	11354753	ENSGALG00000028438	7	-	4.20261984880771e-17	-2.7779927468181
2	20672915	20691211	ENSGALG00000008813	7	+	4.21806385066502e-17	4.66489308959608
3	94124716	94144085	ENSGALG00000037309	6	+	4.29202775769547e-17	5.400877994173
4	49987230	50032070	ENSGALG00000011476	7	-	4.54502235525575e-17	4.62258269729826
21	4926616	4929393	ENSGALG00000038313	7	-	4.68330525135371e-17	-3.87205343572253
10	18070998	18080642	ENSGALG00000007481	7	+	4.8433260586159e-17	2.90209806505596
7	25629855	25643783	ENSGALG00000027645	7	-	4.99114932383443e-17	-5.04900309372499
4	1999394	2000495	ENSGALG00000031593	7	+	5.04809696168649e-17	2.90798276541805
4	20091760	20162392	ENSGALG00000009230	7	+	5.18630028926904e-17	-2.87215770947574
4	1468240	1474098	ENSGALG00000004111	7	+	5.19893266110576e-17	-3.12699138704232
1	193938734	193964975	ENSGALG00000000839	4	+	5.22950613597297e-17	10.3647244188142
1	48192443	48193121	ENSGALG00000011759	4	+	5.25992699628684e-17	-6.96974973424704
1	51220222	51226301	ENSGALG00000012422	7	-	5.64798929974949e-17	-3.09737054902535
25	2154550	2162948	ENSGALG00000034501	7	+	5.88062094776816e-17	-2.70219014750832
13	8592130	8600567	ENSGALG00000043688	7	+	6.10857320612344e-17	4.84765798904755
15	6303076	6315839	ENSGALG00000004760	7	-	6.23827160711512e-17	5.82255782499042
18	4642266	4660259	ENSGALG00000002159	7	+	6.2591896579749e-17	4.77762940388578
19	8467523	8567212	ENSGALG00000005439	7	-	6.40265962986552e-17	3.53850551420526
20	6657388	6661949	ENSGALG00000037920	7	+	6.48203488962298e-17	-3.67910947161152
2	7860095	7868705	ENSGALG00000017394	7	+	6.66213915986022e-17	4.8369606922235
27	5499721	5504356	ENSGALG00000033522	7	+	6.69466876386647e-17	4.63064518756937
16	81924	86753	ENSGALG00000035075	7	+	6.7709790312243e-17	-2.82518313869559
11	1394030	1397976	ENSGALG00000007867	7	-	7.13965097235166e-17	-3.79034079488206
2	40755633	40776952	ENSGALG00000011498	7	-	7.23838354286245e-17	2.58647553409714
23	5610014	5613638	ENSGALG00000004057	7	-	7.24025977252005e-17	4.60622184347724
2	104463653	104519187	ENSGALG00000015122	7	+	7.25463151520888e-17	-5.32543983163683
3	41742518	41876553	ENSGALG00000011205	4	-	7.38867227887463e-17	10.8859940753533
AADN04003940.1	12473	14857	ENSGALG00000035779	7	-	7.39983230419879e-17	2.68655959933798
13	8524947	8541984	ENSGALG00000039628	4	-	7.49558978032419e-17	10.8361837858243
1	131727334	131837673	ENSGALG00000043118	7	+	7.75363121510891e-17	-2.90623918580402
26	2218162	2220788	ENSGALG00000046455	4	-	7.76718223836333e-17	7.40005635795281
4	61727990	61741835	ENSGALG00000013503	7	+	7.92920018252183e-17	4.55452413869726
4	75487238	75766552	ENSGALG00000041121	4	-	7.9436398918581e-17	10.8854484716487
4	63627698	63673835	ENSGALG00000013661	6	-	8.00824698040547e-17	6.38868710529717
4	52866489	52987950	ENSGALG00000011823	4	-	8.09109690402279e-17	11.0898088067809
3	45927227	45991940	ENSGALG00000011663	4	-	8.13919797776499e-17	7.80464112236123
33	1600128	1601226	ENSGALG00000042177	4	-	8.13954496691108e-17	10.8366113314811
9	1130715	1154017	ENSGALG00000035498	7	+	8.17459476450244e-17	-3.15923934733332
6	11508771	11517038	ENSGALG00000004442	7	-	8.23332098377671e-17	2.95562466784898
10	11407194	11450747	ENSGALG00000006045	7	+	8.53480481610967e-17	-3.97528979373113
1	68381260	68385975	ENSGALG00000014126	4	+	8.94198558502592e-17	11.6202308497027
5	50712093	50758331	ENSGALG00000011572	7	+	9.10703113608049e-17	2.87910804278454
1	57724422	57794404	ENSGALG00000040493	5	+	9.36936462981186e-17	7.82181446950923
3	57945698	57947168	ENSGALG00000002282	4	-	9.57801859444853e-17	11.4369370556413
AADN04004788.1	2104	14417	ENSGALG00000043107	7	+	9.72928746860333e-17	-2.95823208687882
Z	7926357	7938550	ENSGALG00000005839	6	-	9.99896461157528e-17	7.71993365921986
1	194108534	194189490	ENSGALG00000000845	7	-	1.04873205081931e-16	2.66123125544419
5	17561214	17566152	ENSGALG00000028376	4	-	1.08784201511089e-16	11.9084068250433
2	4735738	4743813	ENSGALG00000005860	7	-	1.10295405221294e-16	4.52764921110546
18	4266171	4280924	ENSGALG00000001777	7	-	1.13270936984348e-16	3.02029751942306
1	44838808	44840240	ENSGALG00000033904	7	+	1.1641452877864e-16	2.61295609300838
1	108079421	108081075	ENSGALG00000016128	4	+	1.19292175091945e-16	10.8253547039088
1	175837245	175938674	ENSGALG00000017091	5	+	1.21323205867239e-16	7.05608127476153
10	2630789	2634200	ENSGALG00000033110	7	+	1.23383229690142e-16	3.47139905389263
21	6322862	6334599	ENSGALG00000041708	4	+	1.25553716641298e-16	9.61259404496865
AADN04005431.1	2101	9172	ENSGALG00000044372	7	+	1.28731720035242e-16	4.54383367653864
4	38830534	38858198	ENSGALG00000043555	7	-	1.30723891999785e-16	4.41479925660857
20	12463448	12497852	ENSGALG00000007786	7	-	1.309457233237e-16	-4.50341362158531
14	7756822	7779971	ENSGALG00000029360	7	+	1.36578733239504e-16	3.4865212205216
3	57683853	57783087	ENSGALG00000035769	7	+	1.41608018610377e-16	2.74543850475719
5	22898626	22916960	ENSGALG00000008122	7	-	1.45072089448003e-16	2.87625637822533
AADN04002509.1	1315	15609	ENSGALG00000029224	7	+	1.45599128195553e-16	-3.58621838345841
2	136508342	136520068	ENSGALG00000040768	7	+	1.47612492372945e-16	2.64662009332379
12	5223964	5248483	ENSGALG00000005034	7	-	1.52283482016845e-16	3.81170867705816
4	1454229	1455201	ENSGALG00000020331	7	+	1.52283482016845e-16	-3.97877456111598
10	16877249	16897766	ENSGALG00000007048	7	+	1.53988551305342e-16	4.05355131957391
Z	10904843	10913020	ENSGALG00000013376	7	-	1.55113657722487e-16	5.64639412163927
3	47006776	47025939	ENSGALG00000012300	7	+	1.60945577937763e-16	4.70078538775085
24	5639318	5645750	ENSGALG00000007716	6	-	1.72617368142336e-16	8.28889170526532
20	9816465	9817324	ENSGALG00000044229	6	-	1.83320020020322e-16	-6.07693547588548
2	78926049	79169210	ENSGALG00000028685	5	+	1.83639360698762e-16	7.51579616041786
3	95406460	95415464	ENSGALG00000016400	7	+	1.86845450457303e-16	-2.95847009693099
AADN04000843.1	16485	42350	ENSGALG00000035489	5	-	1.87955656101859e-16	-3.10123069667969
21	4948041	4953951	ENSGALG00000035819	7	-	1.89016772651503e-16	3.82142559090743
8	25308307	25318308	ENSGALG00000010785	7	+	2.01858653693039e-16	5.51237256523334
5	46145045	46151384	ENSGALG00000011079	7	+	2.0565016222539e-16	2.81142844583855
AADN04002725.1	8178	17083	ENSGALG00000033989	7	+	2.0700799669456e-16	2.9004308686224
4	38673143	38676022	ENSGALG00000010550	4	+	2.10174474931648e-16	11.1024388494798
2	19106289	19122391	ENSGALG00000008557	7	-	2.12777667512189e-16	2.82468544608276
1	72050788	72060671	ENSGALG00000037030	7	+	2.167352728971e-16	2.76792193128505
4	25181858	25200923	ENSGALG00000009639	7	-	2.26731468761893e-16	2.94872715363108
AADN04002558.1	20	10286	ENSGALG00000029276	7	-	2.37204571515481e-16	-2.7033861575967
1	122126013	122139309	ENSGALG00000016563	7	+	2.4299265084137e-16	2.7937575697754
1	18849406	18864906	ENSGALG00000008539	7	-	2.45686942879195e-16	3.06475663201745
AADN04000659.1	80259	98029	ENSGALG00000029354	7	+	2.49006597425475e-16	-2.66099894556894
AADN04000612.1	25417	27297	ENSGALG00000040120	7	+	2.69031132003703e-16	-4.14463933906738
Z	21917333	21924549	ENSGALG00000014789	7	+	2.75898470990888e-16	2.98889794651267
1	105352797	105389904	ENSGALG00000037076	7	-	2.8313572620969e-16	5.38035526690225
1	155623	364584	ENSGALG00000033919	5	+	2.90515944508605e-16	10.5951605675094
6	11020201	11048579	ENSGALG00000004286	5	+	2.91652936319071e-16	8.00463011719642
5	27443273	27450430	ENSGALG00000035537	7	+	3.08413623095723e-16	3.20244502545707
15	701149	702907	ENSGALG00000001621	6	-	3.10504606796535e-16	6.31332258254955
4	46759038	46763458	ENSGALG00000011203	7	-	3.13966642293869e-16	-2.89655108285527
21	2171723	2181323	ENSGALG00000001527	4	-	3.17321474915291e-16	10.783815211941
2	119132531	119162556	ENSGALG00000042621	4	+	3.19203161629909e-16	10.8815493652064
11	341167	368212	ENSGALG00000029324	7	-	3.26026005265683e-16	-2.60751670038618
5	1455083	1491017	ENSGALG00000004300	7	-	3.27369084171179e-16	3.01900945274087
12	11615209	11622824	ENSGALG00000041419	7	+	3.27793674156006e-16	3.41466586934479
1	91837579	91843448	ENSGALG00000030041	4	-	3.44171691775012e-16	10.8831605029484
Z	40014313	40030845	ENSGALG00000012586	7	-	3.48984154592369e-16	3.70590030821746
8	14172748	14174252	ENSGALG00000029582	7	+	3.55020419769747e-16	2.6121881361626
20	6050773	6104515	ENSGALG00000004570	7	+	3.56470195603867e-16	-2.61549417776037
1	141441889	141442877	ENSGALG00000045075	4	-	3.63209523419563e-16	-6.13303748323421
20	12773673	12979150	ENSGALG00000007809	7	-	3.68868579579065e-16	-3.42321849175918
8	11858181	11864932	ENSGALG00000005257	7	+	3.71659668621778e-16	3.84515054736309
12	2986710	2993962	ENSGALG00000004018	7	+	3.72106425282847e-16	2.76942985685431
2	103346604	103372094	ENSGALG00000015030	7	-	3.76851060821554e-16	2.70917495284148
19	5930013	5955909	ENSGALG00000003741	7	-	3.83806894860562e-16	2.75187762151274
1	48011197	48019515	ENSGALG00000011738	7	+	3.88938543940846e-16	-2.84604432170826
8	28417185	28423038	ENSGALG00000011047	7	+	4.05722048335156e-16	2.79110586601247
1	39481006	39549218	ENSGALG00000010320	4	-	4.16458908105982e-16	11.0211677954343
4	22092472	22103048	ENSGALG00000009451	7	-	4.21176861487812e-16	2.59838949872886
3	52657463	52777747	ENSGALG00000013780	7	-	4.38007867263402e-16	2.54176079696405
7	15499240	15581031	ENSGALG00000009172	5	-	4.41315529954268e-16	7.22578599884338
5	13624271	13646533	ENSGALG00000006546	7	-	4.58390100887961e-16	3.66721432927808
6	35358067	35369992	ENSGALG00000010517	7	+	4.89454995665338e-16	-2.60261751491491
3	66133305	66170780	ENSGALG00000015022	7	+	4.92237382773846e-16	-2.71029325429772
25	2525470	2528124	ENSGALG00000036086	7	+	4.99529682792548e-16	-3.19942518428511
2	35988107	36027652	ENSGALG00000011278	7	+	5.09734342858278e-16	2.64244704088865
5	38264803	38267713	ENSGALG00000028037	7	+	5.14579889540682e-16	-7.97114255938515
Z	8134643	8303354	ENSGALG00000028140	4	+	5.28239470929364e-16	11.0905658569651
AADN04006791.1	6	1785	ENSGALG00000042008	7	+	5.31125665583101e-16	2.71849118357334
8	4002527	4005892	ENSGALG00000002771	7	-	5.62972366209516e-16	-2.89826811959802
3	67626200	67645396	ENSGALG00000015304	7	+	5.74900342178619e-16	3.35830347164062
Z	12272091	12333739	ENSGALG00000003792	7	-	6.03737885925633e-16	-2.77208675302417
3	15476486	15493476	ENSGALG00000008691	7	+	6.08733278045895e-16	2.59801174443563
1	69178092	69234452	ENSGALG00000014201	7	+	6.14333442332018e-16	4.20603212366892
5	14053798	14092907	ENSGALG00000006583	7	-	6.45417053859835e-16	-2.94695387722528
1	84106231	84112786	ENSGALG00000019228	7	-	6.67718343885861e-16	4.41885539888791
8	29804094	29815654	ENSGALG00000011369	5	+	6.70943055517025e-16	7.30906492860197
2	81116136	81255419	ENSGALG00000013100	7	-	6.83951601463065e-16	3.55052231608867
1	59777129	59917023	ENSGALG00000012956	6	+	7.48459025184498e-16	6.81897991224552
Z	44207217	44317539	ENSGALG00000021843	7	-	7.93060336656788e-16	2.80650381674174
4	19996053	20033183	ENSGALG00000009207	6	+	8.14923865563095e-16	6.4445442126063
12	2418787	2429944	ENSGALG00000037784	7	-	8.42943665958462e-16	2.5582379785994
12	11523696	11525444	ENSGALG00000042387	7	+	8.44216156670998e-16	4.55396273791928
1	133370839	133430784	ENSGALG00000016774	6	+	8.51828465139354e-16	8.85148602420117
Z	27481272	27515186	ENSGALG00000015024	7	+	8.71112286727595e-16	2.67680101313175
3	47762380	47902170	ENSGALG00000012342	7	+	8.99056164278733e-16	3.5978279670378
1	143892181	143945330	ENSGALG00000016870	7	+	9.04319244976515e-16	3.52244170103199
1	193072453	193085587	ENSGALG00000031734	4	-	9.98278049706039e-16	10.9154887592665
1	75168824	75220639	ENSGALG00000013272	6	+	1.00289897070289e-15	5.68183134592079
5	37898508	37911272	ENSGALG00000010229	7	-	1.03688461054216e-15	3.44725884575511
6	22530256	22534464	ENSGALG00000007645	6	+	1.03955733414325e-15	5.91518671125694
Z	7905610	7907012	ENSGALG00000030845	7	-	1.04393248660604e-15	4.69828373511923
4	46064418	46096688	ENSGALG00000043935	7	-	1.05338365200322e-15	2.78041719684998
18	9394276	9423796	ENSGALG00000042538	7	-	1.06149613877504e-15	5.18668521045459
1	83995535	83999551	ENSGALG00000015235	7	+	1.0651293155213e-15	2.80673280600826
5	18864398	18900171	ENSGALG00000033753	7	+	1.06783669625055e-15	2.75013073629792
1	61860170	61869779	ENSGALG00000013036	7	-	1.0989705922279e-15	2.60424688287648
24	4670460	4826288	ENSGALG00000014582	7	-	1.0989705922279e-15	3.61558999739424
1	59589617	59600544	ENSGALG00000045990	7	+	1.10428944364376e-15	3.86439790063575
13	1165385	1237099	ENSGALG00000030836	4	+	1.1123457618285e-15	10.7863540274899
1	188867452	188868571	ENSGALG00000017244	4	-	1.178591411159e-15	10.603937284985
7	36400377	36402792	ENSGALG00000020575	7	-	1.18876067633751e-15	-5.21279531267506
5	28220247	28311746	ENSGALG00000042458	7	+	1.19345483724867e-15	-2.89920158975382
33	384336	425001	ENSGALG00000039710	7	+	1.24927208991984e-15	-2.74802587420106
23	2052998	2064456	ENSGALG00000032199	7	-	1.25060401843605e-15	3.56873968377066
2	77650256	78277058	ENSGALG00000013001	4	+	1.28813826563496e-15	11.1893039596603
Z	33603988	33617153	ENSGALG00000015090	7	-	1.31688372231925e-15	3.02062889445415
2	107909066	107990806	ENSGALG00000015215	7	+	1.36384697085859e-15	-2.72481026821666
1	105648427	105695763	ENSGALG00000027579	7	+	1.36984929607518e-15	2.82838008345217
11	16992846	17005149	ENSGALG00000033137	7	-	1.40390210620932e-15	3.63339803608994
5	23901375	23906282	ENSGALG00000008418	7	-	1.47143918226889e-15	2.82116325218245
1	20490161	20663084	ENSGALG00000039861	7	-	1.51976511010602e-15	3.19761630739983
Z	14874154	14906116	ENSGALG00000014880	7	+	1.53969299076479e-15	-3.42090129155031
3	18832289	18843109	ENSGALG00000009576	7	+	1.55257156683738e-15	2.88387723600917
17	799226	818934	ENSGALG00000038145	7	+	1.60981015752118e-15	2.49999722984892
9	9244126	9248424	ENSGALG00000004959	7	-	1.68529124227481e-15	4.99189178476715
5	33848549	33962481	ENSGALG00000009900	7	-	1.70635272606671e-15	-2.57169840853942
2	126538858	126565346	ENSGALG00000035094	4	-	1.70905136547893e-15	11.0459035592645
4	4433379	4437023	ENSGALG00000040852	7	-	1.79907616530877e-15	-2.72244503135002
11	19180204	19188036	ENSGALG00000000657	7	-	1.80048941050564e-15	-2.64144188316892
4	69151135	69235250	ENSGALG00000014262	5	+	1.81806773037779e-15	10.8376624723344
8	12568768	12891574	ENSGALG00000005509	7	+	1.84797443012044e-15	2.63272203471745
8	4162444	4171312	ENSGALG00000039704	7	+	1.8819975008331e-15	2.5015694571312
1	129164013	129190488	ENSGALG00000016689	7	+	1.90905801008098e-15	2.76896970064341
4	11347257	11351079	ENSGALG00000007526	5	-	1.99549830226442e-15	-5.81977033407257
8	7976894	8037147	ENSGALG00000004812	7	-	2.01000887102922e-15	-2.82498343821417
3	66378172	66439331	ENSGALG00000015040	7	-	2.01502745004113e-15	3.88573745537833
12	9132659	9134343	ENSGALG00000037991	7	-	2.02024995145521e-15	-3.57617112167681
17	5857677	5863488	ENSGALG00000042266	7	+	2.05776869529179e-15	3.69832150035768
22	2212089	2214186	ENSGALG00000038826	7	+	2.09782236745914e-15	2.54888833431334
Z	73104644	73137042	ENSGALG00000002529	7	+	2.1913206016569e-15	2.71686532921385
9	3580880	3638960	ENSGALG00000006655	7	+	2.30051694522016e-15	2.60286696307999
9	10685167	10685803	ENSGALG00000034507	7	+	2.3265747292404e-15	-4.48176776175615
5	26957855	27023611	ENSGALG00000009381	7	-	2.37107779200618e-15	-2.59710946038916
AADN04000744.1	51957	58058	ENSGALG00000042767	5	-	2.37845798281598e-15	7.78909022988358
2	189859	204380	ENSGALG00000043576	6	-	2.38948025370932e-15	5.45110381014446
4	51209467	51224086	ENSGALG00000011664	5	-	2.40544763059169e-15	10.9127316072601
23	3494005	3519669	ENSGALG00000035187	7	+	2.51233622529007e-15	-2.84333443482912
5	16375980	16504146	ENSGALG00000029533	7	+	2.52540231937867e-15	3.3380495599082
2	92294205	92299216	ENSGALG00000013709	7	-	2.59331336180415e-15	3.28116680599651
1	48196307	48197130	ENSGALG00000027064	7	+	2.76772675403373e-15	-4.53701008351408
3	12526245	12572836	ENSGALG00000009068	7	+	2.82803130918791e-15	-2.66439282538837
KQ759573.1	21761	23865	ENSGALG00000043606	7	-	2.86097322281006e-15	-3.27337647659241
25	2727343	2731219	ENSGALG00000000836	7	-	2.88497430230971e-15	-2.86537307821986
10	4985149	5009161	ENSGALG00000046000	7	+	2.89800596766706e-15	-2.83256663865924
9	12665619	12679204	ENSGALG00000006947	7	-	2.99356239545461e-15	-2.5354259062034
3	93289304	93363465	ENSGALG00000016377	5	-	2.99442643110902e-15	10.6412908977912
3	76633220	76649785	ENSGALG00000015791	7	+	3.02516397437505e-15	-2.72613853891947
1	130278754	130346592	ENSGALG00000016734	7	+	3.12613943486681e-15	-3.34680697053117
27	3706953	3709485	ENSGALG00000001330	7	-	3.18168350198129e-15	2.9264891287005
4	85899146	85919220	ENSGALG00000033083	4	+	3.19610165815274e-15	10.4237589260036
AADN04011666.1	104	5509	ENSGALG00000035527	4	-	3.22638606271671e-15	10.9623520695886
2	21036208	21042939	ENSGALG00000008997	4	-	3.2994199556601e-15	10.7980920884212
23	3785582	3791308	ENSGALG00000002021	7	-	3.30762574299446e-15	-2.71322993424771
27	1731538	1734406	ENSGALG00000031762	4	-	3.34794173850994e-15	10.9341422571735
28	3946509	3950202	ENSGALG00000030344	6	+	3.55392975193154e-15	6.97349137211803
1	10220630	10584619	ENSGALG00000008486	5	+	3.62623898126958e-15	6.74090763731359
19	2692299	2727020	ENSGALG00000001263	6	-	3.67239337681934e-15	7.4422780326405
4	53921478	53933273	ENSGALG00000011834	7	+	3.71095982696639e-15	4.85051450043231
3	25046737	25048946	ENSGALG00000033129	7	-	3.76540254253892e-15	-4.00633244510359
14	14343965	14345123	ENSGALG00000037551	7	+	3.85896888882294e-15	-3.7326284027681
[truncated: 6,463 more rows]
