# Supplementary material for: Multi-species annotation of transcriptome and chromatin structure in domesticated animals
Source: BMC Biol. 2019 Dec 30;17:108. doi: 10.1186/s12915-019-0726-5 (PMC6936065; doi:10.1186/s12915-019-0726-5)
Supplement: Supplementary file 4 — Additional file 4 Reference DE genes (all combinations): the archive contains four folders, one for each species (bos_taurus, capra_hircus, gallus_gallus, sus_scrofa). Each folder contains itself two subfolders, one for each model: diffcounts.nominsum (Model 1) and diffcounts.cdvsliver (Model 2). Results of Model 1 are given in: • refgenes.counts.min2tpm0.1.normcounts.diff.readme.idx • refgenes.counts.min2tpm0.1.normcounts.diff.cd4.cd8.bed • refgenes.counts.min2tpm0.1.normcounts.diff.cd4.liver.bed • refgenes.counts.min2tpm0.1.normcounts.diff.cd8.liver.bed Results of Model 2 are given in: • refgenes.counts.min2tpm0.1.normcounts.diff.readme.idx refgenes.counts.min2tpm0.1.normcounts.diff.cd.liver.bed All bed files contain the coordinates and id of the genes found to be differentially expressed between the two conditions. The file also contains the normalized read counts of those genes in the different samples as well as the adjusted pvalue, logFC and normLogFC (see readme.idx file for more details). [file 12915_2019_726_MOESM4_ESM.gz › de.refgn/gallus_gallus/diffcounts.nominsum/refgenes.counts.min2tpm0.1.normcounts.diff.cd4.cd8.bed]

7	2312659	2328060	ENSGALG00000002763	7	+	2.72044065363185e-61	8.44950998488933
1	83995535	83999551	ENSGALG00000015235	7	+	4.90553897255169e-57	7.56505199170982
2	123391946	123408736	ENSGALG00000030781	7	+	6.35173544611384e-54	7.35401876150972
8	19988820	20225336	ENSGALG00000010053	7	+	6.94190506290515e-53	7.87199014945435
4	86469039	86474132	ENSGALG00000015902	7	-	7.43009066043043e-48	8.9067249326156
2	38739415	38744142	ENSGALG00000027247	7	-	2.48271294948038e-45	6.28586852809994
22	4711546	4713024	ENSGALG00000042227	7	-	6.84066162570704e-44	7.35549196891228
2	48168110	48183969	ENSGALG00000037669	6	-	1.87029288952961e-43	8.3870941801346
AADN04001766.1	5880	7358	ENSGALG00000031694	7	+	9.03372192725784e-42	6.47636261607992
1	77208502	77219967	ENSGALG00000014477	7	+	5.55191756745693e-41	-8.44903952157878
24	3121833	3134300	ENSGALG00000006527	7	-	3.00089023200329e-40	6.634789230945
Z	65006349	65073206	ENSGALG00000015551	7	+	4.25714403921063e-40	8.61287583968253
2	121421932	121457302	ENSGALG00000040167	7	-	6.96722447407129e-39	5.79190329160907
2	31634808	31655793	ENSGALG00000010988	6	+	1.01000072542849e-38	7.55291283512742
17	1861275	1913128	ENSGALG00000008881	7	-	5.73555173662919e-36	6.86308220438851
14	15017285	15034742	ENSGALG00000041298	7	+	1.42312398112127e-34	6.56999049689201
28	3241766	3243886	ENSGALG00000015192	7	-	2.79497313333469e-34	6.14778585602911
9	16350055	16354532	ENSGALG00000032526	7	-	7.5618680829336e-33	6.07559213825655
7	13431324	13441393	ENSGALG00000008656	7	-	1.02135933187197e-32	-6.62760092336725
17	727124	730157	ENSGALG00000045916	7	+	3.69972995239225e-32	8.66854927971239
1	111894569	111895715	ENSGALG00000016227	7	-	8.62901679798582e-31	5.28100502788171
4	17396690	17432723	ENSGALG00000041977	5	+	1.44895499526724e-28	8.91166923842413
4	1242566	1251009	ENSGALG00000004336	7	-	2.89059616278677e-26	5.52357484952129
25	1286061	1293307	ENSGALG00000040002	7	-	4.72932167922355e-26	6.78492580379903
1	91842334	91873904	ENSGALG00000015458	5	+	5.2019691688978e-25	6.91836801216968
2	127544121	127708621	ENSGALG00000030866	6	+	6.73364203043881e-25	6.14911972985866
3	13955749	14046844	ENSGALG00000008907	6	-	6.73364203043881e-25	9.45754340935615
9	20661325	20700365	ENSGALG00000009470	7	-	1.44157369480022e-24	6.49045036894047
1	152670025	152675345	ENSGALG00000016906	7	+	1.75948387327371e-24	6.50945628059525
7	20140770	20213740	ENSGALG00000011068	5	+	2.06477893065124e-24	10.3119094461645
10	12181297	12187218	ENSGALG00000034021	7	+	2.60858201335309e-24	5.73762155862044
Z	18020073	18025386	ENSGALG00000014725	7	-	5.18530730803867e-24	4.23506815963542
9	21061418	21088025	ENSGALG00000034860	7	+	8.44777553635617e-23	5.84084040761234
2	49271078	49301464	ENSGALG00000031978	7	-	1.7286251907803e-22	4.62192761641045
14	13237588	13239497	ENSGALG00000021364	7	+	2.72986689003116e-22	4.12232022222703
1	56606802	56640860	ENSGALG00000012834	6	+	2.72986689003116e-22	-11.3520479525026
10	11214441	11233484	ENSGALG00000006027	7	+	5.4383086697496e-22	4.36978853086794
1	111288194	111332024	ENSGALG00000016224	7	-	1.26612427424798e-21	4.42975993105417
27	254321	488075	ENSGALG00000043654	7	-	1.30063361161499e-21	5.68507164997414
23	2052998	2064456	ENSGALG00000032199	7	-	2.06145622400713e-21	5.62811840418355
3	14197436	14580122	ENSGALG00000008875	5	-	2.31859772765309e-21	9.89140296637073
21	2702979	2766080	ENSGALG00000039193	5	-	1.19232559208002e-20	7.83622584813386
10	1328918	1463070	ENSGALG00000033618	7	-	3.82964212368833e-20	3.94424377148753
8	12302902	12337677	ENSGALG00000005470	7	+	1.0919164192514e-19	7.23734573812647
28	3443527	3445707	ENSGALG00000045684	7	-	1.75647710645985e-19	-4.72059839950739
1	144625391	144630634	ENSGALG00000022750	7	+	2.51247919457907e-19	4.1205753525066
12	11573713	11594922	ENSGALG00000006802	7	+	4.98113679848159e-19	6.34504585758363
6	30341216	30377844	ENSGALG00000009445	7	+	6.16969584690371e-19	3.99049018074234
1	137606557	137750320	ENSGALG00000016834	7	-	7.56501081450687e-19	5.00954259782718
19	6246343	6269003	ENSGALG00000004295	7	+	1.01418165179875e-18	-4.90732901891639
1	22867945	22895501	ENSGALG00000008953	5	+	1.49835009020989e-18	6.65691791310655
8	3695081	3700175	ENSGALG00000026572	5	-	1.60780611139249e-18	6.40350814526855
21	1025569	1224055	ENSGALG00000036728	7	-	2.00195757570035e-18	5.68311119032485
19	7210034	7215496	ENSGALG00000005093	7	+	5.55622243205271e-18	3.87788923915595
13	13929616	13940653	ENSGALG00000039705	7	+	5.85449565815713e-18	3.81536416255684
15	8402896	8419021	ENSGALG00000040504	5	+	9.0352205083164e-18	8.79028826292683
15	7015757	7039441	ENSGALG00000005512	7	+	1.29988061833499e-17	4.25667013058896
3	162950	180542	ENSGALG00000037504	6	+	2.22258917650091e-17	7.79441552851932
6	22045515	22066970	ENSGALG00000007304	6	+	2.79289377053778e-17	7.2588187984012
15	7973415	7978033	ENSGALG00000021139	7	-	4.52322945501602e-17	4.74639568082353
1	144542278	144543954	ENSGALG00000022751	6	+	4.80372851883518e-17	-4.83705390064104
6	27778780	27799753	ENSGALG00000008999	5	-	5.05173497245955e-17	8.71422162152811
1	61679419	61699251	ENSGALG00000033887	7	+	6.22880737447511e-17	-4.16210056924721
6	15493643	15501817	ENSGALG00000005086	7	-	6.4638663011889e-17	3.69502346060613
8	20256268	20401765	ENSGALG00000010083	6	+	1.00913240920795e-16	5.56924871779669
8	12096265	12113785	ENSGALG00000005418	7	+	1.11371314492784e-16	-4.59195755886958
4	64904549	64998990	ENSGALG00000013715	6	+	1.6729922937818e-16	-8.3634421472848
4	50344973	50350757	ENSGALG00000011551	7	-	1.87910172641723e-16	4.28760229125743
27	5081252	5088427	ENSGALG00000017414	7	-	2.72872910747413e-16	3.41879617747941
25	1402696	1413677	ENSGALG00000013253	7	-	4.87871958671987e-16	3.43188891802372
14	13230597	13235706	ENSGALG00000035634	5	+	1.63122705513813e-15	8.7018273149347
1	137458625	137486611	ENSGALG00000016828	5	+	2.22896760321109e-15	7.45054806367178
5	47004883	47010833	ENSGALG00000046645	6	+	2.38194850904396e-15	8.95051195959491
14	12040975	12061073	ENSGALG00000007434	7	-	3.26682932232303e-15	-3.85634394568846
15	239931	308559	ENSGALG00000033416	7	-	4.91967987417123e-15	5.66782186581481
21	2563199	2570115	ENSGALG00000001894	7	-	8.24840056827377e-15	4.0786310316798
1	177395490	177410045	ENSGALG00000034674	7	+	8.45139060127774e-15	6.97052241639172
8	3712266	3717579	ENSGALG00000002643	7	+	1.03597456247783e-14	-4.03849903216368
AADN04017002.1	20	4663	ENSGALG00000043742	6	+	1.81474013260305e-14	4.80009249018422
10	4872252	4975286	ENSGALG00000003759	7	+	2.31108543288662e-14	-3.83711542921432
1	53427815	53497435	ENSGALG00000039595	7	-	2.44032742532352e-14	4.26217816407133
10	20121673	20126721	ENSGALG00000008340	7	-	2.63477663183182e-14	4.20789284574799
2	4635396	4683167	ENSGALG00000005805	7	-	2.94985633025427e-14	3.88817339298898
4	69980271	70000045	ENSGALG00000041717	7	-	3.29543031753458e-14	-4.42730614878317
14	14117924	14203370	ENSGALG00000009205	7	-	3.31671709535995e-14	5.85293186249668
3	67883236	67992910	ENSGALG00000043047	7	-	3.44095286235993e-14	-6.56494244371057
1	170322065	170351964	ENSGALG00000017021	6	-	3.79904929612365e-14	5.39300951708298
Z	8647603	8854766	ENSGALG00000002165	7	+	3.89785381544325e-14	3.88802937599816
7	35631157	35735887	ENSGALG00000012525	7	+	4.44313292385816e-14	4.5220787418401
9	11576134	11588043	ENSGALG00000006805	7	-	5.21992454729547e-14	4.22317041065281
3	17305521	17391881	ENSGALG00000009303	7	+	5.72973367863379e-14	4.93149666960097
8	16453749	16476405	ENSGALG00000008722	7	+	5.72973367863379e-14	4.20314543608461
4	86242514	86353778	ENSGALG00000038559	7	-	1.34090859736792e-13	3.50932471958307
5	11572158	11662366	ENSGALG00000029679	5	-	1.34090859736792e-13	6.59091515819293
4	39636712	39639533	ENSGALG00000010614	7	-	1.4916288865736e-13	3.32503678115135
17	1550304	1694877	ENSGALG00000008886	7	-	1.56441219052312e-13	5.19923510123408
2	64565833	64586567	ENSGALG00000012784	7	+	1.72314381116303e-13	3.05885525116421
7	13461799	13465952	ENSGALG00000008666	7	-	1.92849569362433e-13	-4.57654893658626
6	11616748	11620702	ENSGALG00000027835	7	-	2.17648599344868e-13	4.28319206997098
4	46380880	46407320	ENSGALG00000011124	7	-	2.54202583267484e-13	3.11826811541033
2	81116136	81255419	ENSGALG00000013100	7	-	2.93607407029167e-13	4.11322196523575
9	20002981	20011556	ENSGALG00000023616	7	+	3.25224081316898e-13	-3.4475995990146
Z	24570222	24702341	ENSGALG00000014923	7	-	3.29044923090432e-13	6.7232450908904
4	86447992	86449875	ENSGALG00000045786	4	-	3.40510585050827e-13	8.75050234292049
12	2737320	2782930	ENSGALG00000003720	7	-	3.72659274310589e-13	3.51389121161448
14	4206720	4212949	ENSGALG00000021128	7	+	3.84152751633569e-13	6.31747930676954
5	23170346	23190317	ENSGALG00000008231	7	+	5.5057702321088e-13	3.70005620958708
12	7988953	8342818	ENSGALG00000005419	7	-	6.14932019600915e-13	-5.59639863826194
8	27133820	27369637	ENSGALG00000010924	7	+	6.52490530879316e-13	3.78662445713563
13	9433354	9465773	ENSGALG00000033512	7	+	8.13990963123644e-13	3.54362685031752
19	4765353	4766571	ENSGALG00000002329	7	+	8.13990963123644e-13	4.45336908977501
27	5271009	5279941	ENSGALG00000003354	3	-	1.08848342293695e-12	-4.19546583642215
4	32158003	32187519	ENSGALG00000010013	6	+	1.12672603138823e-12	5.21987661242955
Z	31375077	31540795	ENSGALG00000005441	5	-	1.21107200928626e-12	8.89690801288542
10	19160879	19163547	ENSGALG00000007979	7	-	1.40228917733508e-12	3.68685457803512
1	51491999	51505358	ENSGALG00000012472	7	+	1.64085160570124e-12	3.26274719619829
14	7350387	7363147	ENSGALG00000006318	7	+	1.78199550270928e-12	2.99187657721533
4	74475026	74593998	ENSGALG00000042851	6	+	1.99785067279249e-12	5.71203671647631
2	103906762	104138860	ENSGALG00000015112	7	-	3.85585664170982e-12	-3.81154466763652
Z	16662048	16666243	ENSGALG00000013548	6	+	5.2226796504569e-12	7.4988838620828
3	50228501	50262908	ENSGALG00000013625	7	-	5.86598972242445e-12	4.49658589140992
5	23152838	23167347	ENSGALG00000008218	7	-	7.20614006553127e-12	2.98347346813931
1	133742879	133800008	ENSGALG00000016781	7	+	7.54111246182226e-12	-3.41620951553597
Z	54725867	54817218	ENSGALG00000015433	7	-	7.73265087177766e-12	4.24569484953112
4	559644	600269	ENSGALG00000032419	7	+	8.81744298229638e-12	-3.61227252947274
1	194205315	194206557	ENSGALG00000028988	7	+	9.65761087731797e-12	3.94229745285292
21	587392	587968	ENSGALG00000026499	7	+	1.02753894255143e-11	-4.44325737127005
3	57683853	57783087	ENSGALG00000035769	7	+	1.07738643059053e-11	3.02407449727177
Z	12007503	12048425	ENSGALG00000003733	5	-	1.22805961558338e-11	8.78547607823991
1	194845634	194873090	ENSGALG00000039054	7	+	1.49179279182761e-11	4.12385201692929
AADN04000908.1	5322	6842	ENSGALG00000032407	5	+	1.54633547879194e-11	9.54721451408818
19	5521561	5525889	ENSGALG00000042077	7	+	2.58572083432543e-11	3.2727987695034
3	61382564	61385979	ENSGALG00000038933	7	-	3.49314641126235e-11	3.58836301170552
Z	54528387	54543657	ENSGALG00000015425	7	-	3.49314641126235e-11	4.5664016620106
1	75541938	75609141	ENSGALG00000014342	5	-	3.51847287976163e-11	8.96095576140163
3	38936959	38976102	ENSGALG00000011008	7	-	4.20161584573913e-11	3.68238110681187
4	86425886	86427721	ENSGALG00000045545	5	-	4.20161584573913e-11	9.13673940698457
7	16782765	16862730	ENSGALG00000009293	7	+	5.40081722963568e-11	3.55954434948193
Z	342537	365879	ENSGALG00000030834	5	+	5.53314907006533e-11	9.53948624786108
3	21125848	21184909	ENSGALG00000009784	6	+	5.60784538637415e-11	7.55713263938976
Z	81354025	81359622	ENSGALG00000005346	7	-	1.04798764305832e-10	4.97990494687204
15	6524247	6533384	ENSGALG00000004849	5	+	1.11895154191943e-10	9.14470555754831
5	9275433	9309382	ENSGALG00000005750	7	-	1.13980350454967e-10	3.7334709967078
9	23262166	23283365	ENSGALG00000010337	7	+	1.14637003320708e-10	4.73524886280856
19	382461	383326	ENSGALG00000032717	7	-	1.54902154140248e-10	3.7494260864711
2	111662303	111676008	ENSGALG00000015416	7	-	1.66525055829733e-10	3.78497969165332
4	1999394	2000495	ENSGALG00000031593	7	+	2.14233815729454e-10	2.9719125751881
4	52137021	52139535	ENSGALG00000023120	7	-	2.53933762696784e-10	2.90856601727524
4	12223799	12239811	ENSGALG00000007703	7	-	2.7314698670585e-10	-3.65902960985235
Z	26557584	26572292	ENSGALG00000010166	7	+	2.87261798882934e-10	4.0592755533052
3	98314007	98334982	ENSGALG00000016457	7	+	2.88250899847993e-10	2.76324012536232
3	26625939	26701895	ENSGALG00000010005	7	+	3.48643526478866e-10	4.27792253043457
2	60712566	60720029	ENSGALG00000012692	7	+	3.55326883239326e-10	2.81036397538531
11	15897073	15947034	ENSGALG00000033507	7	+	3.70477423991286e-10	3.04466206804223
3	27391198	27432650	ENSGALG00000010032	4	-	4.52928150013002e-10	-12.1521316229464
14	4092938	4098100	ENSGALG00000010497	7	+	4.58074594910186e-10	-4.09133804985652
5	57721817	57722117	ENSGALG00000029094	6	+	5.16733302937606e-10	-12.5501498425024
6	22028325	22034788	ENSGALG00000007090	5	+	5.29111551777047e-10	5.57409428903401
Z	25835704	25934004	ENSGALG00000010158	7	+	6.25588814108402e-10	3.75123964364
3	15825415	15830701	ENSGALG00000008660	7	+	6.47227604810058e-10	3.04491746179737
1	55806773	56041222	ENSGALG00000012791	7	-	7.3171251888309e-10	-4.39583819731768
1	4402131	4591692	ENSGALG00000029270	7	+	7.46736748432948e-10	-3.18978742746561
1	65938355	66226982	ENSGALG00000032768	7	+	7.99923109107401e-10	4.15157179389217
1	68136802	68179594	ENSGALG00000014094	7	+	8.09186813889916e-10	-3.05513886771232
4	79741041	79793379	ENSGALG00000015037	6	+	8.1385862744378e-10	5.58230042861277
4	14308086	14323430	ENSGALG00000008408	7	-	8.20155846320068e-10	3.77572476965505
3	27352064	27361903	ENSGALG00000029862	6	-	1.12320925954278e-09	-4.41729199571521
KQ759405.1	25255	78117	ENSGALG00000036547	7	+	1.19414435039187e-09	2.82172270851302
Z	66544052	66667293	ENSGALG00000015721	7	-	1.19414435039187e-09	3.88020090737282
4	86477614	86486827	ENSGALG00000027090	7	+	1.21269273449867e-09	3.81916108145924
5	50326245	50384620	ENSGALG00000011505	7	+	1.28048323974128e-09	2.73839779784055
13	3783481	3790486	ENSGALG00000002118	6	+	1.5409248590143e-09	5.34010898178356
AADN04000639.1	104168	124829	ENSGALG00000035466	7	-	1.61807941109144e-09	5.00553375556496
10	20112154	20120973	ENSGALG00000033790	7	-	2.16210905352405e-09	2.53353446578119
4	90736409	90740599	ENSGALG00000016102	6	+	2.19995386595151e-09	-4.58650415229437
3	69106	140717	ENSGALG00000043587	7	-	2.20282768090743e-09	-3.14170221379408
28	863497	872099	ENSGALG00000000621	5	+	2.26944597963586e-09	6.11557667528799
4	66975728	66988120	ENSGALG00000014127	7	+	2.67861475848548e-09	-3.82983905945415
18	4204458	4249189	ENSGALG00000001740	7	-	3.11915339318448e-09	2.61108305866438
Z	16649072	16655150	ENSGALG00000013546	7	-	3.25054595029208e-09	3.15856258640595
27	1585858	1658806	ENSGALG00000000674	7	+	3.40397512025837e-09	2.92352191318287
AADN04002859.1	5384	6528	ENSGALG00000038918	2	+	3.98582274885785e-09	11.5639973235807
9	1549904	1715952	ENSGALG00000002155	7	-	4.37489300542706e-09	-2.81899491481699
1	187658852	187720624	ENSGALG00000017234	5	-	4.55674787052452e-09	6.20579704064396
14	14994377	15001501	ENSGALG00000002484	7	-	4.79151962482494e-09	3.17963360407994
2	115489637	115504619	ENSGALG00000031860	6	+	4.86632307085469e-09	4.50768392311096
Z	70205472	70211427	ENSGALG00000045559	7	-	5.28490230541926e-09	6.3872919838862
3	88741973	88748682	ENSGALG00000016325	7	+	6.10917719378997e-09	3.28081903910465
1	54229628	54246246	ENSGALG00000026311	7	-	6.65606301933045e-09	-3.51540602935715
7	13495613	13507829	ENSGALG00000008669	7	-	6.76145840976472e-09	-3.03210776796884
2	129501285	129543306	ENSGALG00000032518	6	-	7.49406962932492e-09	3.75910275744165
5	54123880	54228128	ENSGALG00000011889	7	-	7.6775945217658e-09	2.55486988842299
17	10786881	10804616	ENSGALG00000000927	7	-	1.02247520734576e-08	-5.30156949773937
28	3195793	3199323	ENSGALG00000040182	7	-	1.03358740817803e-08	3.05152121644001
15	5010025	5020830	ENSGALG00000003314	7	+	1.1342609261538e-08	3.08883727755
2	129979748	130006976	ENSGALG00000030626	7	+	1.29824779518248e-08	3.20605016853078
19	7216117	7227744	ENSGALG00000005103	7	+	1.31572760370497e-08	2.77977518883684
21	1013085	1019368	ENSGALG00000001058	7	-	1.46089522835062e-08	2.74731134394992
10	19957525	19975760	ENSGALG00000008262	7	-	1.4675586832371e-08	5.99873916427971
8	11023065	11024692	ENSGALG00000031780	5	-	1.50397544376903e-08	5.45060040688492
1	44892183	44894286	ENSGALG00000011295	7	+	1.52162892220337e-08	-2.88173089340517
21	4892860	4896434	ENSGALG00000007382	7	+	1.55544275553769e-08	3.36989624696381
4	38259657	38285166	ENSGALG00000010535	7	-	1.67491740348947e-08	3.62322338432919
3	58821364	59132416	ENSGALG00000037423	7	+	1.73592351698603e-08	3.01069845292322
17	9333925	9335979	ENSGALG00000046223	7	+	2.69112465424695e-08	2.89167513935517
Z	18254056	18507779	ENSGALG00000014727	7	-	2.92074818375284e-08	3.08597419726732
20	8371292	8396614	ENSGALG00000005460	7	+	2.92539964912659e-08	3.505945501065
4	56457164	56560412	ENSGALG00000012015	7	+	2.92539964912659e-08	-3.08305634271015
8	16484641	16493031	ENSGALG00000008733	6	+	2.92539964912659e-08	5.92611753303288
2	118543323	118621765	ENSGALG00000035845	5	-	2.99548804614133e-08	5.80589077852647
2	75579534	75626939	ENSGALG00000012952	7	-	3.68664475105819e-08	3.50329814234045
12	3203800	3209305	ENSGALG00000028871	5	-	3.97483994941688e-08	7.60360762607343
4	63627698	63673835	ENSGALG00000013661	6	-	3.97483994941688e-08	5.45108281811528
2	15317842	15321683	ENSGALG00000040993	7	-	4.20655191346511e-08	2.64695397311842
4	63439357	63479725	ENSGALG00000013627	5	-	4.25649041394418e-08	7.84328842072861
4	11347257	11351079	ENSGALG00000007526	5	-	4.36247960137055e-08	-6.66493055452491
23	1422977	1425194	ENSGALG00000000678	7	+	4.84463368742009e-08	2.47782015215086
2	66392887	66487217	ENSGALG00000012816	7	+	5.04363523598105e-08	3.88356011387353
4	86267806	86268833	ENSGALG00000046410	2	-	5.12707359946994e-08	11.6617087579066
1	11182191	11218268	ENSGALG00000008439	7	-	5.16040278341508e-08	2.98825760499851
19	9192198	9230027	ENSGALG00000005685	7	+	5.3869782239865e-08	2.7417059327192
4	50307455	50316241	ENSGALG00000011529	7	-	5.3869782239865e-08	6.08111880564834
8	6182936	6205009	ENSGALG00000004205	7	-	5.77393341612321e-08	2.71308337262497
1	111881413	111882448	ENSGALG00000044763	6	-	5.82293670575944e-08	7.16302429894987
9	19636901	19640222	ENSGALG00000033595	7	+	5.92744933692528e-08	-2.85881280138314
KQ759573.1	3948	8264	ENSGALG00000044604	7	+	5.9357062413217e-08	-2.68270657868407
1	45669440	45677498	ENSGALG00000011414	7	+	5.9833558703774e-08	2.71199554811247
8	10119574	10228147	ENSGALG00000031129	5	-	6.27051907200553e-08	9.6848433825334
15	701149	702907	ENSGALG00000001621	6	-	6.64882093411614e-08	5.42694062416514
2	6129975	6212618	ENSGALG00000006173	7	-	7.04671709640068e-08	2.4183874589727
10	10720419	10725636	ENSGALG00000033654	7	+	7.32527393089537e-08	-2.73295948627872
4	86310222	86311848	ENSGALG00000045876	4	-	7.32527393089537e-08	7.63051049140051
2	3971606	3992312	ENSGALG00000005517	7	-	8.31159658693802e-08	4.6098383011704
21	6086544	6088226	ENSGALG00000029669	7	-	8.3352434115443e-08	2.55710235903629
25	124308	139874	ENSGALG00000037540	7	+	8.3352434115443e-08	3.96151298962149
19	6439744	6447982	ENSGALG00000014182	7	+	8.39242542611793e-08	4.04365604444473
25	1413153	1416803	ENSGALG00000026070	7	-	8.39242542611793e-08	2.58200903486338
4	86406417	86408174	ENSGALG00000044720	5	-	8.39242542611793e-08	7.36807766849973
1	120694800	120730607	ENSGALG00000016537	6	+	8.97522520439542e-08	7.78811880416951
19	6626796	6639651	ENSGALG00000004613	7	+	9.14054828379212e-08	-2.56600307668347
1	11044255	11159489	ENSGALG00000040444	6	+	9.84665583561887e-08	7.12727905892101
27	4507018	4518037	ENSGALG00000023881	6	-	1.01503847836502e-07	-6.68356177117307
3	107708020	107727966	ENSGALG00000016661	7	+	1.01503847836502e-07	3.34027011126651
4	11397487	11418027	ENSGALG00000007546	7	-	1.13365080623086e-07	2.45256773914338
27	5282574	5292696	ENSGALG00000003345	7	-	1.21555922403292e-07	-2.54635480873149
7	17433264	17496833	ENSGALG00000035237	5	-	1.22864161161137e-07	5.22006241753766
3	9554803	9577969	ENSGALG00000008855	7	+	1.26120722340224e-07	3.12031748093425
11	3565748	3573871	ENSGALG00000003433	7	+	1.28443484058021e-07	-4.7382511163422
3	16844158	16908817	ENSGALG00000046616	7	+	1.39259096907407e-07	4.02400335223651
2	43879328	43982435	ENSGALG00000038733	7	+	1.55241355890056e-07	3.37130074411388
Z	9259341	9283084	ENSGALG00000037611	7	-	1.55910332626535e-07	-2.8899513493025
13	11459252	11468309	ENSGALG00000017362	7	+	1.6415237130171e-07	2.55310375042986
1	68582341	68592207	ENSGALG00000014166	7	+	1.68556291363115e-07	2.5562213857446
AADN04001212.1	12362	15202	ENSGALG00000032854	7	+	1.68556291363115e-07	2.68754657025341
4	2330649	2333141	ENSGALG00000005541	5	-	1.79740378328222e-07	7.44027363074835
18	4707607	4717561	ENSGALG00000002234	7	+	1.81962462402064e-07	2.27009770429897
3	3200894	3221901	ENSGALG00000008257	7	+	1.81962462402064e-07	2.65889440140029
3	61930600	61938188	ENSGALG00000014873	5	-	1.81962462402064e-07	7.58831817515692
6	31306159	31333188	ENSGALG00000041140	7	+	1.81962462402064e-07	2.57901741909021
9	20019430	20028727	ENSGALG00000009402	7	+	1.9204558052113e-07	-3.36174029722091
3	3336991	3338641	ENSGALG00000044442	7	+	1.97286323780274e-07	3.4868103841319
2	75715507	75869282	ENSGALG00000036466	7	+	1.9863694642909e-07	2.79374076267124
3	104943108	104952013	ENSGALG00000042543	5	-	1.9863694642909e-07	7.67271778245027
2	90506055	90515226	ENSGALG00000041452	7	+	2.10192483834375e-07	-3.17656865612892
20	6110102	6166886	ENSGALG00000004593	7	-	2.1021153649813e-07	4.12439224963931
4	34621532	34631057	ENSGALG00000010199	7	-	2.11727116203781e-07	-5.12572911516033
5	26297610	26324557	ENSGALG00000009315	7	-	2.1251696344636e-07	3.15589724461403
1	33715724	33766463	ENSGALG00000009842	7	+	2.14041664457447e-07	2.44792977331161
6	24242947	24251760	ENSGALG00000008409	7	+	2.14041664457447e-07	2.27168069547385
Z	57343842	57352236	ENSGALG00000027483	7	+	2.65543721663245e-07	2.86689789730558
1	3482203	3498520	ENSGALG00000042471	7	-	2.86693417502208e-07	-3.67639480409647
Z	78755549	78774831	ENSGALG00000008188	5	-	2.86693417502208e-07	7.48446463789952
21	6083119	6085216	ENSGALG00000004771	7	-	3.15327830957272e-07	2.36390544476865
5	53126300	53282964	ENSGALG00000011811	6	-	3.29570526387614e-07	-8.74008346063893
16	205311	210738	ENSGALG00000000081	6	-	3.41228694310909e-07	4.40776445169091
25	2868267	2872192	ENSGALG00000033941	6	-	3.85921815249442e-07	-11.0700173613256
11	578266	583409	ENSGALG00000037939	7	-	4.05501555155752e-07	3.69073025574651
2	146364085	146370312	ENSGALG00000040969	7	-	4.08691246041414e-07	2.99013745216647
2	84076730	84150796	ENSGALG00000013135	7	-	4.11244088343174e-07	2.42478173625249
AADN04010924.1	1671	6852	ENSGALG00000032324	5	-	4.14856194225199e-07	9.19200349185837
21	6088914	6090874	ENSGALG00000021569	7	-	4.23624367896368e-07	2.3992139208729
7	13630694	13637673	ENSGALG00000031688	7	+	4.30830793839233e-07	-3.28441420297232
24	3140327	3192134	ENSGALG00000006567	7	-	4.33925379677936e-07	3.4814020381277
2	406764	442781	ENSGALG00000033417	6	+	4.46243074754213e-07	-5.42399432666482
Z	10993358	11023191	ENSGALG00000003558	7	-	4.71228947165043e-07	2.32073651952754
8	16666748	16675946	ENSGALG00000028790	7	-	4.98651851832521e-07	2.28807455529784
11	1133507	1136396	ENSGALG00000001791	7	+	5.92898908655157e-07	2.51144053904543
1	48140208	48140520	ENSGALG00000041398	2	+	6.07194191716646e-07	-11.8504582978629
2	90472343	90506067	ENSGALG00000013624	7	+	6.46848088112849e-07	-2.77605004704964
13	8649967	8651161	ENSGALG00000040035	7	-	6.50517900570102e-07	2.41081845147641
6	19231809	19241381	ENSGALG00000006343	7	-	6.50517900570102e-07	2.19237670735498
8	15787882	15801555	ENSGALG00000006252	5	-	6.61499295232864e-07	5.69549310688715
3	9738593	9744732	ENSGALG00000027096	7	+	6.97351323431291e-07	-2.58769931068984
4	25423918	25438950	ENSGALG00000009655	7	+	7.0580159117601e-07	2.68832170987456
4	4393006	4397055	ENSGALG00000006415	7	+	8.30381692215539e-07	-3.01015650949263
18	1996686	2009739	ENSGALG00000042351	7	-	8.36068004255864e-07	3.90105598716516
6	16723977	16765056	ENSGALG00000005547	7	-	8.44795291253141e-07	2.56199975379559
6	9643791	9663329	ENSGALG00000003689	7	-	8.44795291253141e-07	3.45724383159959
12	5149128	5193490	ENSGALG00000005024	7	-	8.61286746804543e-07	4.89017474269183
9	15318556	15320500	ENSGALG00000007701	5	+	8.83221453563574e-07	10.4279937434452
4	20227179	20230889	ENSGALG00000009241	7	-	8.94791428533548e-07	4.71477004739444
10	6672860	6750075	ENSGALG00000004150	7	+	9.07438373244608e-07	-2.74292199457651
2	72613464	72619037	ENSGALG00000044917	5	-	9.08064065606374e-07	8.60296163434041
1	24716502	24853831	ENSGALG00000037206	7	-	9.14909247955868e-07	3.16568391670423
3	13942839	13952475	ENSGALG00000008918	6	-	9.32487398055444e-07	7.1105431501039
1	195016710	195176210	ENSGALG00000034967	7	-	9.36364703885257e-07	-3.71038854361819
Z	3410767	3419104	ENSGALG00000042626	3	+	9.36364703885257e-07	-4.43082152764293
1	129127234	129153159	ENSGALG00000016687	7	+	9.36684125148985e-07	-2.32981444739628
AADN04001299.1	10451	11135	ENSGALG00000043865	5	+	9.69607927462583e-07	6.70944803183742
27	4266386	4277582	ENSGALG00000042628	7	+	9.69785462924569e-07	-5.06016411128954
3	88537100	88568136	ENSGALG00000016313	7	+	9.81719776493716e-07	-2.38510411180285
AADN04007379.1	3590	7682	ENSGALG00000032967	5	+	9.88795921728227e-07	7.07341088499827
9	20609866	20618283	ENSGALG00000009464	6	+	1.0040323746089e-06	-9.96500870275903
22	844643	915617	ENSGALG00000000311	7	-	1.0203577484021e-06	3.28209134769787
4	51209467	51224086	ENSGALG00000011664	5	-	1.04252494516065e-06	8.7430147455484
11	2658955	2694119	ENSGALG00000003323	5	-	1.04896323133317e-06	5.61713606048341
3	66187441	66205123	ENSGALG00000015026	7	+	1.0549517035894e-06	2.44799704335885
10	4197277	4225106	ENSGALG00000003628	6	-	1.05823825391079e-06	4.00292772849683
3	105498871	105511445	ENSGALG00000016564	7	+	1.08053466491473e-06	2.12047249573992
3	68143483	68151654	ENSGALG00000015314	7	+	1.18685920031771e-06	-2.39977050696757
Z	50044581	50117715	ENSGALG00000015256	7	-	1.22419995958662e-06	3.31956548472901
1	175088271	175096275	ENSGALG00000026781	7	-	1.23210513553294e-06	2.85416675660227
1	14882570	14913134	ENSGALG00000007905	7	-	1.24058583038225e-06	2.85818734675797
9	10205226	10208808	ENSGALG00000036543	7	+	1.25505779057814e-06	2.17964766205788
7	15097025	15134198	ENSGALG00000009031	7	+	1.30296178266427e-06	3.09394670921415
1	71331991	71363344	ENSGALG00000041470	7	+	1.38783521126805e-06	2.3458289198639
1	172457843	172472421	ENSGALG00000032028	5	-	1.44659169811498e-06	5.22206471848098
AADN04002613.1	4579	5208	ENSGALG00000032862	5	-	1.52847410388804e-06	9.69920653461981
1	20490161	20663084	ENSGALG00000039861	7	-	1.59055646110668e-06	-2.88096557574205
11	14732612	14895678	ENSGALG00000026258	7	-	1.59479903902452e-06	-3.67039862262408
6	5253420	5283874	ENSGALG00000002710	7	+	1.66352606980531e-06	2.55423703933804
5	57999533	58025515	ENSGALG00000012339	7	+	1.71786130361026e-06	3.95205101571301
25	2403158	2406448	ENSGALG00000040336	2	-	1.77593654999452e-06	8.75372669700356
3	88727099	88737893	ENSGALG00000016324	7	+	1.87686681173881e-06	2.67089877067904
3	27775386	27829171	ENSGALG00000042797	7	+	1.99449184620366e-06	-2.61515150454635
3	8504536	8527052	ENSGALG00000009024	7	-	2.0154789268422e-06	-2.86902746121242
1	167167415	167185684	ENSGALG00000016969	6	+	2.02364636193549e-06	7.55643275903762
2	16798392	16935393	ENSGALG00000007721	7	+	2.06659499094847e-06	-2.87379523469732
13	11469601	11484197	ENSGALG00000003876	7	+	2.19931629486884e-06	2.46720991316156
4	35356332	35477008	ENSGALG00000010371	7	-	2.25680476717311e-06	-2.75592236333673
1	14802882	14822828	ENSGALG00000007998	3	+	2.37296095853386e-06	-6.99902045600953
15	4544979	4558143	ENSGALG00000046226	7	+	2.41977851020974e-06	4.04118167161948
3	11512294	11607100	ENSGALG00000008734	7	-	2.46081047929961e-06	3.17473625319578
1	121281605	121375643	ENSGALG00000016545	7	-	2.56424700447206e-06	3.47956835091606
4	79678050	79740966	ENSGALG00000015029	5	-	2.56534758311501e-06	5.71649949502889
3	66378172	66439331	ENSGALG00000015040	7	-	2.66535021181805e-06	2.8999255720586
1	188917282	189035434	ENSGALG00000017246	7	+	2.6691220512766e-06	5.34404553858339
1	15350860	15434281	ENSGALG00000007098	7	+	2.68561233153697e-06	2.68602122528051
AADN04000777.1	14110	16074	ENSGALG00000045156	7	+	2.75700609448224e-06	-2.44329761811757
6	23394645	23398836	ENSGALG00000008133	7	+	2.76585851476255e-06	2.11176377339547
15	6490463	6504448	ENSGALG00000004840	4	+	2.86406554508647e-06	-11.1837614405095
7	21566138	21593731	ENSGALG00000011131	7	-	2.89624805914761e-06	2.06576846845873
22	439954	444495	ENSGALG00000000209	7	-	2.94328007139055e-06	-2.43992123952122
3	95406460	95415464	ENSGALG00000016400	7	+	3.11004694493164e-06	-2.53965142228616
17	7910287	8039020	ENSGALG00000002546	5	+	3.13575376154611e-06	5.44804341336163
3	6563214	7213964	ENSGALG00000009107	5	+	3.20794850310683e-06	7.07619687511304
Z	9025069	9030400	ENSGALG00000027747	7	-	3.23731422817574e-06	-3.03970953265751
3	45550308	45573589	ENSGALG00000020002	7	-	3.33409508911686e-06	-2.39834221866544
KQ759506.1	136930	233439	ENSGALG00000040994	7	-	3.37859060414005e-06	2.99834666827471
11	1103752	1106406	ENSGALG00000021451	7	-	3.47570114340184e-06	2.27244642649075
Z	31717647	31775857	ENSGALG00000005426	7	-	3.47570114340184e-06	4.55393622389366
3	66037667	66043648	ENSGALG00000038720	5	-	3.49511764800329e-06	7.04630645123579
LGE64	629106	636831	ENSGALG00000046217	5	+	3.53617553248293e-06	7.50592113029349
9	16420967	16432613	ENSGALG00000008759	7	+	3.64792218813473e-06	4.58408669000038
4	2042910	2053843	ENSGALG00000004958	7	+	3.78020917591635e-06	2.46568227994718
11	1143253	1161618	ENSGALG00000030055	7	+	4.00742086939699e-06	3.39188259315952
3	16622266	16663179	ENSGALG00000039450	7	-	4.02539820516817e-06	-2.52099585232775
15	10142444	10151367	ENSGALG00000034560	7	-	4.25802143540742e-06	4.12455250404842
16	18035	20776	ENSGALG00000043052	7	+	4.25831932096764e-06	2.78524384176284
16	90601	93633	ENSGALG00000038393	7	-	4.29044883449651e-06	2.45844613068127
3	51934948	51998398	ENSGALG00000013727	7	+	4.46293939711517e-06	3.49417136003531
1	38237619	38245641	ENSGALG00000029921	7	-	4.48581474005346e-06	3.47053142482238
LGE64	189622	217034	ENSGALG00000044592	4	+	4.48581474005346e-06	10.3154851189579
3	26793487	26809132	ENSGALG00000010010	6	+	4.68382820425423e-06	6.70131330756955
23	1679426	1712945	ENSGALG00000025858	7	+	4.78722112492401e-06	3.53530839083057
19	6702365	6708308	ENSGALG00000004669	6	-	4.7957887231096e-06	4.34811169897984
15	5083144	5097269	ENSGALG00000034919	7	+	4.94247805264556e-06	3.38914226800636
1	115734785	115768467	ENSGALG00000016285	7	-	4.98807311884002e-06	2.48357407931157
1	108844362	108894770	ENSGALG00000034932	6	+	5.03458313732444e-06	4.1404665260714
18	6382935	6470026	ENSGALG00000003227	7	+	5.04799295730877e-06	2.59065215687185
5	48398822	48416449	ENSGALG00000039735	6	+	5.04799295730877e-06	6.92994329709179
13	2436040	2437104	ENSGALG00000044427	6	+	5.16724682580813e-06	4.65390487797305
5	48297346	48396584	ENSGALG00000043661	4	+	5.18151791087503e-06	10.5494953258049
10	16640544	16676589	ENSGALG00000007016	7	-	5.19301215748442e-06	3.14603811664086
KQ759530.1	14680	29334	ENSGALG00000038527	6	+	5.29441276082402e-06	5.95353180451136
4	20960960	21000658	ENSGALG00000009361	6	+	5.30466353175514e-06	5.75781085547746
14	3231455	3241840	ENSGALG00000038515	7	+	5.3189284346929e-06	-2.45238449749055
AADN04014647.1	2274	4577	ENSGALG00000044590	7	-	5.57203265555428e-06	3.11795542921715
12	11759445	11808025	ENSGALG00000007023	7	+	5.6306580009373e-06	-2.18444163327188
7	28634161	28643201	ENSGALG00000012119	7	-	5.71833629140311e-06	2.79328362998941
13	13397471	13434489	ENSGALG00000005820	7	+	5.73957610791431e-06	2.15540198310544
4	3612122	3713509	ENSGALG00000034250	7	-	5.74124694248703e-06	-2.22774129312823
3	78041070	78198472	ENSGALG00000015849	7	+	5.76675688116059e-06	2.17657052586974
1	133946556	133969773	ENSGALG00000016785	7	+	6.01015662288322e-06	-4.31632639626063
1	3665778	3701334	ENSGALG00000034970	7	-	6.07222296677723e-06	-2.14392074348609
AADN04001299.1	21236	24369	ENSGALG00000030197	4	+	6.27760138500761e-06	11.0439952381151
2	118909174	118947095	ENSGALG00000033880	5	+	6.57858656403371e-06	7.80833108424923
28	3385426	3391125	ENSGALG00000043010	6	-	6.57858656403371e-06	3.59456691366694
Z	54574432	54695402	ENSGALG00000015428	7	-	6.57858656403371e-06	2.13162143581484
16	109676	111212	ENSGALG00000030940	7	-	6.72297215959664e-06	2.6059515768653
1	174603424	174767849	ENSGALG00000017075	7	-	6.74880068499454e-06	3.65328979997147
4	53714524	53715490	ENSGALG00000042067	7	-	7.02013672584824e-06	-2.30378685343377
9	13905929	13926342	ENSGALG00000007253	7	-	7.16843708355508e-06	2.93660956591021
1	66846830	66850139	ENSGALG00000013218	7	+	7.19574177545007e-06	2.66518175292405
18	8983742	9057605	ENSGALG00000004413	7	-	7.46693304588296e-06	1.96129751545377
3	105527043	105535951	ENSGALG00000016567	7	+	7.69578241878486e-06	2.16989260808059
6	17763902	17784063	ENSGALG00000005893	7	-	7.86782058600522e-06	2.54745931906871
5	16906935	16909098	ENSGALG00000028536	7	+	7.9449931206061e-06	2.59016854893186
8	28746655	28761878	ENSGALG00000011222	7	+	8.05484716155253e-06	3.20432003750009
19	4767117	4768209	ENSGALG00000014585	7	+	8.10061142945423e-06	2.29312716478426
4	50249538	50270243	ENSGALG00000011499	7	+	8.2749592121104e-06	2.04354525046051
23	2508970	2526376	ENSGALG00000001262	6	-	8.32351839096802e-06	3.44531106217546
20	10023246	10031218	ENSGALG00000027151	7	+	8.32687073645748e-06	2.05262588848128
2	102634398	102704531	ENSGALG00000014935	7	+	8.38067163595775e-06	-3.42887508903115
7	28102695	28133209	ENSGALG00000011813	7	-	8.58044152696173e-06	2.94543470717152
7	28438095	28465232	ENSGALG00000012092	6	-	8.71117320655637e-06	5.76915577279531
13	14504258	14709306	ENSGALG00000039124	7	+	9.17626347972717e-06	-2.2550826877748
18	230966	334718	ENSGALG00000032452	6	-	9.28895713638607e-06	5.55264413080065
AADN04002813.1	1980	16449	ENSGALG00000035998	5	-	9.92737915615111e-06	-2.51712670273731
9	5376857	5378347	ENSGALG00000005543	7	+	1.00212708708474e-05	3.38074858526516
Z	39967876	39976831	ENSGALG00000012583	6	+	1.02535366857945e-05	3.43375909624149
2	123600226	123660288	ENSGALG00000041795	7	+	1.02822061770868e-05	2.05079727039255
11	11349972	11355598	ENSGALG00000005140	7	+	1.02832174934412e-05	2.68405603327202
Z	1243317	1267959	ENSGALG00000037160	7	+	1.03546333289481e-05	-2.68459626880685
9	23545583	23550965	ENSGALG00000010364	7	-	1.06773501991766e-05	2.56905125819535
Z	46440141	46459626	ENSGALG00000027891	7	+	1.0690733777711e-05	-2.83584984426153
3	88749074	88782026	ENSGALG00000016328	7	+	1.07068788623399e-05	3.0226769760031
AADN04001422.1	12277	14226	ENSGALG00000043211	5	-	1.07669244993569e-05	8.26947770233214
6	21996180	22024524	ENSGALG00000007078	7	+	1.09916765081964e-05	3.67459353571954
8	11858181	11864932	ENSGALG00000005257	7	+	1.10293298184505e-05	2.89205704791064
2	98623616	98680013	ENSGALG00000022874	7	-	1.10983465499914e-05	3.24074174358259
2	115583963	115597291	ENSGALG00000042883	7	-	1.12645106493533e-05	2.12571493300035
2	56151865	56215550	ENSGALG00000036829	7	+	1.13069724544278e-05	2.87812211909816
15	5834813	5835917	ENSGALG00000028803	7	+	1.14469762313325e-05	3.09921907097308
4	1691892	1710105	ENSGALG00000028506	7	-	1.14469762313325e-05	-2.09928111083506
5	9648955	9697194	ENSGALG00000030374	5	+	1.14763354714258e-05	7.81761978223657
10	2987919	3016419	ENSGALG00000002759	7	+	1.21224747216011e-05	2.511184455806
27	4997790	5002403	ENSGALG00000034349	7	-	1.21224747216011e-05	5.03159985716565
2	111489590	111536777	ENSGALG00000042321	7	+	1.27367983286739e-05	2.93501529610873
2	30981677	31019402	ENSGALG00000010925	7	-	1.29257842409999e-05	2.01123253967331
1	53642387	53676704	ENSGALG00000012638	7	-	1.33023209983667e-05	-2.81101524725208
10	4235822	4242641	ENSGALG00000029816	5	-	1.34248078334424e-05	8.30580936968424
13	17988209	18050477	ENSGALG00000007565	7	-	1.34928560025795e-05	-4.43144818283567
1	133908616	133921948	ENSGALG00000030526	6	+	1.42612013111316e-05	-7.76655891030138
4	1276293	1278556	ENSGALG00000028681	6	+	1.42612013111316e-05	4.15705565665312
5	58698104	58700937	ENSGALG00000012429	5	-	1.45513281017587e-05	7.35625333828371
14	926663	933480	ENSGALG00000003217	7	+	1.46407771611651e-05	2.87176418215259
27	1723350	1729753	ENSGALG00000033530	7	-	1.48079993156035e-05	1.93191394761468
1	58878155	58920195	ENSGALG00000012913	5	+	1.50983460436657e-05	9.98606086595013
AADN04004903.1	3933	6696	ENSGALG00000040583	5	-	1.53808578922188e-05	-11.2966625888181
26	1276272	1282868	ENSGALG00000033854	7	+	1.56165792867982e-05	2.66291627800143
4	20040122	20078631	ENSGALG00000009212	7	+	1.59873573725712e-05	3.06296763894181
3	18636008	18645648	ENSGALG00000009453	7	-	1.60194877665745e-05	3.20100672653964
14	6697240	6768233	ENSGALG00000037943	7	+	1.623564153332e-05	3.22635804924587
10	6654749	6665773	ENSGALG00000004103	6	-	1.64130164726965e-05	-5.8805380100846
13	12919260	12927487	ENSGALG00000004184	7	+	1.64130164726965e-05	2.0975795757588
5	5325870	5333060	ENSGALG00000012121	5	+	1.67665554087249e-05	4.643968135053
12	8934102	8937705	ENSGALG00000005688	7	-	1.68448371227032e-05	3.06265999874772
1	77405764	77420676	ENSGALG00000014674	7	+	1.73701114987694e-05	-2.36253655633534
1	28438277	28446016	ENSGALG00000009492	7	-	1.80253658817744e-05	2.4399558628925
1	79864142	79907705	ENSGALG00000014970	7	+	1.84742136625191e-05	2.61232103075178
25	900489	920687	ENSGALG00000013348	7	+	1.88116364224605e-05	-2.41476443648071
1	59021803	59039816	ENSGALG00000012932	7	-	1.91067214675448e-05	4.49707207293747
3	49490883	49590938	ENSGALG00000042638	7	-	1.99122187120807e-05	-2.13793241729684
9	16272608	16420707	ENSGALG00000008744	7	+	1.99716464037281e-05	4.05257821212846
12	6660690	6684828	ENSGALG00000025886	7	-	2.04910632434593e-05	-2.5900199900179
9	22337967	22359416	ENSGALG00000023546	7	+	2.06226189447289e-05	2.34584648587631
5	22282852	22433771	ENSGALG00000008053	7	+	2.09130575525625e-05	2.12858042869586
AADN04001839.1	138	3875	ENSGALG00000046027	6	+	2.09130575525625e-05	6.81568720079097
2	23933442	23942823	ENSGALG00000009700	7	-	2.13509482174276e-05	2.87712553943686
1	52153747	52159902	ENSGALG00000012550	7	-	2.21351051801962e-05	2.56304263720627
3	61364646	61379970	ENSGALG00000030275	7	-	2.2201058224255e-05	3.98190263181524
Z	28030126	28068146	ENSGALG00000015053	7	-	2.2201058224255e-05	2.97873197458967
8	21118191	21176057	ENSGALG00000010230	7	-	2.28791967144631e-05	2.55170299725444
11	6648794	6702833	ENSGALG00000003837	7	-	2.29885853048347e-05	2.245076246047
1	113150988	113183645	ENSGALG00000016261	7	-	2.30942249097517e-05	4.37820041955078
4	77172735	77193248	ENSGALG00000014508	7	-	2.4262297038999e-05	-2.11854487572157
1	177369324	177371367	ENSGALG00000019077	7	+	2.44204909353625e-05	3.79541806741003
8	6620363	6624941	ENSGALG00000004341	7	+	2.4524383343922e-05	2.80911590258714
5	12644317	12649618	ENSGALG00000006358	5	+	2.48320847601741e-05	7.2158457792691
27	4924118	4929721	ENSGALG00000003859	2	-	2.50430834482446e-05	-10.6223476154741
27	4865484	4870779	ENSGALG00000040672	5	+	2.54319825279238e-05	6.72173828939789
20	8633022	8647973	ENSGALG00000028225	7	+	2.60637766649334e-05	2.74406094402349
8	828148	965393	ENSGALG00000031122	7	+	2.64019655356661e-05	-4.72804169430067
6	19598464	19620215	ENSGALG00000040549	7	-	2.65043119390092e-05	3.15043099553981
11	11619892	11657333	ENSGALG00000005266	7	-	2.79470326927613e-05	4.66378877286536
2	46830836	46896210	ENSGALG00000035505	7	+	2.79470326927613e-05	3.70396163077038
KQ759530.1	7498	10913	ENSGALG00000029624	6	-	2.93800279163677e-05	4.39804528915588
26	1593032	1605920	ENSGALG00000000544	7	+	2.95488278652671e-05	1.94661939313035
1	91524198	91543808	ENSGALG00000015438	7	-	3.01489888007727e-05	2.63054756971341
8	11654944	11656125	ENSGALG00000005208	7	-	3.01941401302404e-05	2.3914151852717
19	94034	139377	ENSGALG00000041722	6	-	3.04557795811721e-05	-9.85405168123648
2	121291568	121294409	ENSGALG00000035031	7	-	3.08413851506404e-05	4.05332402304175
AADN04001978.1	1958	6107	ENSGALG00000037253	6	-	3.1450219434644e-05	-8.05637837929224
Z	81276942	81353131	ENSGALG00000018874	7	+	3.1450219434644e-05	3.10664883266079
Z	10887180	10900142	ENSGALG00000013372	7	+	3.27115396923147e-05	-2.22409321682577
23	1671070	1672207	ENSGALG00000000820	6	+	3.28988767270537e-05	4.81571892628077
AADN04000990.1	18141	19717	ENSGALG00000044476	7	+	3.46417836224338e-05	2.33630880048258
1	77404112	77405744	ENSGALG00000014662	7	-	3.46848905583663e-05	2.34816487577791
12	11864372	11878164	ENSGALG00000007132	5	-	3.49745201892562e-05	4.81234404528102
2	13135662	13572700	ENSGALG00000007125	7	+	3.65536683935903e-05	2.7204927166957
2	13886400	13992667	ENSGALG00000007140	7	+	3.67987626134259e-05	-2.43576297482412
9	13705896	13741849	ENSGALG00000020813	7	-	3.70199113015921e-05	2.24537544199757
22	2509376	2510527	ENSGALG00000024083	6	+	3.75344759068405e-05	-7.61794718014811
9	4558703	4581991	ENSGALG00000006471	6	+	3.75344759068405e-05	-7.52321002529205
21	6550442	6577788	ENSGALG00000035717	7	+	3.75726972335166e-05	2.28731821660262
Z	1515764	1555787	ENSGALG00000036001	7	+	3.79595242551374e-05	-1.974573954031
AADN04005431.1	2101	9172	ENSGALG00000044372	7	+	3.90636366998144e-05	2.85599378675989
1	22343251	22397263	ENSGALG00000008836	7	+	3.90968195448467e-05	2.0749738237
4	90146900	90170368	ENSGALG00000030602	7	-	4.03585278700061e-05	-2.05341391189058
12	19563058	19628722	ENSGALG00000008473	7	-	4.1502539482858e-05	-2.12248626835926
20	9709222	9711144	ENSGALG00000043487	5	+	4.15189956233955e-05	7.17147955757395
Z	34684201	34697214	ENSGALG00000015110	5	+	4.25542025381638e-05	5.92400004713226
11	1462838	1466041	ENSGALG00000026043	7	+	4.27898764720058e-05	-2.49807848651783
2	28607677	28624513	ENSGALG00000027240	7	+	4.61464943489596e-05	-2.24422921304314
1	154459229	154467752	ENSGALG00000016917	7	-	4.70975337730812e-05	2.15013692803137
5	30752049	30805661	ENSGALG00000028203	7	-	4.72356371924815e-05	-2.12728100951291
25	1686533	1700288	ENSGALG00000037869	5	-	4.82676104287288e-05	5.15519287439809
5	23115969	23143954	ENSGALG00000038059	7	-	4.89552116797275e-05	2.33248938061117
1	51268020	51286421	ENSGALG00000042365	6	+	5.04646358911139e-05	4.16596427811567
8	7455260	7464528	ENSGALG00000004614	7	+	5.04646358911139e-05	2.19898199916374
28	2564781	2570192	ENSGALG00000021972	7	-	5.08018622967719e-05	2.01010801728198
5	42943759	42944791	ENSGALG00000010595	7	+	5.42236876530512e-05	-2.41781113441505
15	5022262	5023214	ENSGALG00000030645	7	+	5.53169438643227e-05	2.6174640866517
10	19701316	19719362	ENSGALG00000008164	5	+	5.78052769088009e-05	8.19930621537108
2	51764994	51794492	ENSGALG00000031786	7	+	5.82903377538348e-05	4.08869288838739
6	9868123	10254176	ENSGALG00000003805	5	+	5.86098285899262e-05	4.54538773357087
3	2559418	2576540	ENSGALG00000008139	7	-	6.22103799478997e-05	3.20160831267861
9	19600700	19636193	ENSGALG00000009252	7	+	6.22719189012631e-05	-2.49677969013923
4	11436463	11437348	ENSGALG00000009628	7	+	6.2398458756828e-05	-2.93038739566641
8	7754197	7786741	ENSGALG00000038320	7	-	6.2398458756828e-05	2.65654304716657
8	11447670	11502314	ENSGALG00000005203	5	+	6.28767456631691e-05	7.65874900622624
3	35081759	35226507	ENSGALG00000034081	5	+	6.30459640272486e-05	6.60429579252744
5	50222276	50231944	ENSGALG00000011446	7	+	6.39697161523371e-05	2.24747432307248
26	1230159	1242790	ENSGALG00000041700	7	+	6.42987479554084e-05	1.95274429379658
23	2698656	2739282	ENSGALG00000029653	7	-	6.63185946832675e-05	2.5586571265768
18	9721861	9729512	ENSGALG00000023338	5	-	6.73415601978678e-05	8.55631265523432
1	19165829	19169549	ENSGALG00000023576	7	-	6.75407331488719e-05	1.89863069843164
AADN04000910.1	11478	14128	ENSGALG00000029472	6	+	6.79630476239503e-05	5.76962545325518
28	1848645	1850120	ENSGALG00000033094	7	+	7.09185211542436e-05	4.67173186307379
9	20762517	20774873	ENSGALG00000028207	2	+	7.12161061861129e-05	6.77027622086345
3	99002477	99004421	ENSGALG00000016459	7	+	7.13456839300969e-05	2.80202863388043
16	96321	99142	ENSGALG00000000158	7	-	7.1632512663916e-05	2.8746916364939
8	6464610	6585637	ENSGALG00000004323	7	-	7.22275324897615e-05	1.86559407271437
18	6367936	6381362	ENSGALG00000003185	7	+	7.30190450456208e-05	2.11730739546603
KQ759419.1	4375	36433	ENSGALG00000031246	5	+	7.4071555170553e-05	6.23662144084491
4	49474813	49502263	ENSGALG00000037332	7	+	7.44813580618665e-05	2.47505881742837
15	11411292	11414048	ENSGALG00000008206	7	+	7.75300031475047e-05	2.32975844518373
2	125284298	125307712	ENSGALG00000029571	7	-	7.75300031475047e-05	2.00014477144176
Z	9095087	9106955	ENSGALG00000027630	7	-	8.04755930421506e-05	3.0793370773741
10	11407194	11450747	ENSGALG00000006045	7	+	8.17844339236427e-05	-2.81450728159854
12	19825814	19912726	ENSGALG00000008546	5	-	8.83499505779159e-05	6.79247010622857
19	4907988	4918576	ENSGALG00000002542	7	-	8.89880366238205e-05	1.81393166572752
24	3833145	3843905	ENSGALG00000006715	7	-	8.96299508371879e-05	2.5915105747895
8	21699926	21708817	ENSGALG00000010433	7	-	8.96299508371879e-05	-2.52982564845538
17	5677491	5723340	ENSGALG00000004719	7	+	8.97835034942635e-05	-2.06799412200762
2	123234492	123247030	ENSGALG00000038915	7	+	8.97835034942635e-05	1.987143805102
5	1511992	1516792	ENSGALG00000004267	5	+	8.97835034942635e-05	6.70040529875786
18	4406095	4412650	ENSGALG00000001943	7	+	9.13567647422586e-05	2.53510738090697
AADN04000923.1	18054	24200	ENSGALG00000031996	6	+	9.49264245923653e-05	5.86360409671718
10	18175412	18191577	ENSGALG00000007615	7	+	9.56614144480609e-05	1.89858318599421
9	13990202	14000682	ENSGALG00000026862	6	+	9.56614144480609e-05	-4.18759715742597
18	10931920	10957831	ENSGALG00000008034	7	-	9.59415229685532e-05	-2.22762860887757
7	22674384	22678942	ENSGALG00000011434	7	-	9.59415229685532e-05	2.73932432645647
8	13438298	13460236	ENSGALG00000005597	7	+	9.71016357081438e-05	2.03928011524547
2	51429078	51660281	ENSGALG00000037193	5	+	9.82296331758689e-05	6.99741776205477
13	13565094	13570421	ENSGALG00000011450	6	+	9.9354660263287e-05	-9.01648557594061
1	84531129	84573579	ENSGALG00000015258	7	+	0.000100286141312495	1.74288486625096
2	31704353	31771000	ENSGALG00000011007	7	-	0.000101898915757142	2.74056119563622
Z	43553944	43584879	ENSGALG00000010694	7	+	0.000102507812511456	1.95406809556254
9	5128749	5142738	ENSGALG00000005721	6	-	0.000102765489378854	6.90336660721117
10	3406349	3428169	ENSGALG00000002952	7	+	0.000102922196194265	-3.22203424352731
2	81330750	81479436	ENSGALG00000013102	5	-	0.000104114502889722	6.58299159481302
5	30599799	30627842	ENSGALG00000009725	7	-	0.000105842248929488	3.1331943405292
1	83045333	83052578	ENSGALG00000015123	7	-	0.000111660107384207	-2.46404267741023
1	6033345	6143773	ENSGALG00000035563	7	-	0.000112905815066809	-1.95551014138518
13	17126955	17144545	ENSGALG00000007080	5	-	0.000113415238341754	4.07003935827822
1	704037	711778	ENSGALG00000036114	7	+	0.000113640518201338	2.22395077971764
4	86543438	86551193	ENSGALG00000015939	7	+	0.000118548611154302	2.0769341714699
2	46965661	47025197	ENSGALG00000039983	7	-	0.000120026200998398	-2.20401685949673
4	86438444	86440146	ENSGALG00000045855	1	-	0.000120348904849432	9.3237895279763
5	17927361	18137943	ENSGALG00000035916	5	-	0.000120373307108114	5.97581013723005
3	88967351	88991324	ENSGALG00000036189	5	+	0.000123524813147484	5.17486792539235
20	12463448	12497852	ENSGALG00000007786	7	-	0.000124695508857748	-2.99471433448892
5	29410987	29430989	ENSGALG00000014537	7	+	0.000124984344942182	2.41989415109577
2	24920115	24972037	ENSGALG00000035239	7	+	0.000126375381349393	2.24335849330079
19	3300491	3382167	ENSGALG00000001617	5	+	0.000130364636697642	4.86480387194131
6	26635202	26660787	ENSGALG00000008795	7	-	0.000130364636697642	-2.43896211935783
2	136804159	136876540	ENSGALG00000043787	7	+	0.000136989429938451	1.86994366495722
7	32809166	32861788	ENSGALG00000012418	5	+	0.000136989429938451	3.72712076918337
3	82962403	83039760	ENSGALG00000015969	6	-	0.00013922550137353	3.55064258749572
2	126688685	126700337	ENSGALG00000034803	7	+	0.00014567096100667	2.37427205587737
1	133434843	133489335	ENSGALG00000016776	7	-	0.000146168987393048	2.15729141898039
KQ759558.1	22000	27787	ENSGALG00000042326	7	+	0.000146168987393048	2.06524787679009
9	13174443	13177028	ENSGALG00000007193	6	-	0.000146251228944081	-8.33937973834805
27	403594	404323	ENSGALG00000045508	1	-	0.000147964241879372	10.8632515042326
2	32646344	32661363	ENSGALG00000027925	5	-	0.000150042685914868	8.25024064470053
1	12373230	12420711	ENSGALG00000008353	5	+	0.000151913841768883	8.01554785076627
AADN04000990.1	26032	30431	ENSGALG00000031916	7	+	0.00015205485503622	3.07539840444786
1	77339323	77348760	ENSGALG00000014561	7	+	0.000154585505729125	1.94504644427057
10	4273089	4285753	ENSGALG00000038078	5	-	0.000154618657440337	7.78691987811934
11	1466696	1470782	ENSGALG00000002247	7	+	0.000154618657440337	-2.0253782696566
26	3747287	3759758	ENSGALG00000021656	7	-	0.000154618657440337	1.68929246488145
1	83535297	83558902	ENSGALG00000015193	5	+	0.000156412729236601	5.58147844154036
23	5135540	5137290	ENSGALG00000032335	7	+	0.000156884082857701	2.49856057146016
19	6365262	6425046	ENSGALG00000004400	7	+	0.000160153399377839	2.58257696256867
5	17525969	17539612	ENSGALG00000007555	7	+	0.000160153399377839	-1.9250471257582
Z	37362435	37363716	ENSGALG00000015166	6	+	0.000160153399377839	4.78106278780772
11	10125791	10150390	ENSGALG00000004814	6	-	0.000170098461992363	3.14419878990623
2	43249989	43256640	ENSGALG00000030969	6	-	0.000187441513501827	3.56861650982312
7	36743534	36851144	ENSGALG00000012579	7	-	0.000192770866586705	2.70311824922573
2	124817880	124838867	ENSGALG00000043535	7	+	0.000193704059335155	-2.28845915583077
28	2684353	2687041	ENSGALG00000028341	7	+	0.000193704059335155	-2.17648955769335
9	11508787	11558301	ENSGALG00000006783	7	-	0.000194498500332856	1.92527745953722
4	2154808	2178532	ENSGALG00000005077	6	-	0.00019453901812572	-3.52734303705992
20	901712	904138	ENSGALG00000025948	7	+	0.000203785866144761	1.85354567363814
1	6163730	6168880	ENSGALG00000006690	7	+	0.000208093558909093	2.65639863994956
8	11025386	11032919	ENSGALG00000005147	7	-	0.000214033542646195	2.10447356919806
5	3605921	3668629	ENSGALG00000040834	7	-	0.000214935966085876	1.88634433428181
9	5332308	5333256	ENSGALG00000037223	7	+	0.000219953428341486	-2.78642720238692
4	86419918	86421150	ENSGALG00000045767	1	-	0.000227813200089824	10.6458944151404
2	20155344	20175175	ENSGALG00000008728	7	-	0.000228444646998161	1.68782752469565
20	10729766	10733859	ENSGALG00000006876	7	+	0.00022977472877538	1.93693122423525
2	32666500	32690449	ENSGALG00000022622	5	-	0.00022977472877538	6.51297368445796
4	56620971	56646024	ENSGALG00000012018	7	-	0.000233992300095369	-1.78095884238446
1	53145364	53177923	ENSGALG00000028627	7	-	0.000235610453797559	2.09998915444076
19	5047787	5052718	ENSGALG00000033954	7	+	0.000235752791190827	2.03673269287898
3	96512107	96596917	ENSGALG00000016419	6	+	0.000236229327632876	4.91362391359821
13	15233048	15253728	ENSGALG00000029429	7	-	0.000236510728005206	2.22832084185246
3	105564500	105573559	ENSGALG00000045940	7	+	0.000236510728005206	-2.67002604586287
AADN04002509.1	1315	15609	ENSGALG00000029224	7	+	0.000238598795729271	-2.40244081811331
5	48196131	48197500	ENSGALG00000011139	5	-	0.000255619868377251	6.44399414637026
23	1837227	1839682	ENSGALG00000000887	7	-	0.000257452748335318	2.44379204421034
20	488106	494909	ENSGALG00000028567	5	-	0.000258000392455238	4.39845501900106
4	89114206	89212205	ENSGALG00000015995	7	+	0.00025878039683079	-1.91270876102162
2	43780744	43830141	ENSGALG00000033698	5	-	0.000264070995552323	8.56284648905869
33	157494	161135	ENSGALG00000037234	7	-	0.000265030009979028	-1.76955538789505
6	4737995	4762047	ENSGALG00000002525	7	+	0.000265047396781699	1.74394857125351
6	17491500	17492581	ENSGALG00000043779	6	-	0.000266286444675154	3.27627055422125
1	137579844	137592401	ENSGALG00000026677	7	-	0.000268785633952676	3.1467881529191
1	194460895	194463263	ENSGALG00000022704	5	-	0.00027088232140742	7.84931659702249
8	20853399	20862007	ENSGALG00000010129	7	+	0.000278893109950805	1.81992553754361
1	167206592	167209497	ENSGALG00000043791	6	+	0.000279299757810086	6.88979627884203
13	13010725	13018170	ENSGALG00000027534	7	-	0.000283463349397549	1.91971540901084
Z	2160925	2175063	ENSGALG00000040136	7	+	0.000296870678591192	3.39518417221105
8	14391622	14498728	ENSGALG00000006038	6	+	0.000298214464443446	-7.57544970665916
AADN04001138.1	18687	29209	ENSGALG00000034772	6	+	0.000303694604116611	3.44933161362997
6	12266617	12412519	ENSGALG00000004850	7	-	0.000304873793575773	2.73878918205167
14	13872558	13884307	ENSGALG00000045671	7	-	0.000308958739854031	2.44316109871588
20	8921321	8968931	ENSGALG00000005774	5	-	0.0003111395424884	7.68907799863405
7	25369622	25404382	ENSGALG00000011592	7	+	0.00031169667540522	1.99626263947813
12	640216	687795	ENSGALG00000043672	7	+	0.000315969621778037	1.92423979533851
20	4836750	4839401	ENSGALG00000003670	7	-	0.000318050686567806	1.92256133318744
3	20757818	20782986	ENSGALG00000009678	6	-	0.000319849158796315	3.45110241000207
10	3728159	3760952	ENSGALG00000026674	7	+	0.000323177059347559	4.02527241187727
5	51578234	51595388	ENSGALG00000011608	7	+	0.000323697005938635	2.32135219485695
17	6346894	6367468	ENSGALG00000023689	7	+	0.000323929090063693	1.98052270989406
11	6364519	6468658	ENSGALG00000003767	6	-	0.000324127609014485	6.706032625445
18	2023338	2072419	ENSGALG00000026167	7	-	0.00033000266860532	-1.89368233210783
AADN04006867.1	6852	9324	ENSGALG00000031048	3	+	0.000330053720777426	8.78117587961377
8	6631528	6642933	ENSGALG00000004424	6	+	0.000331423068250128	2.9281335584892
14	1112493	1131672	ENSGALG00000003507	7	-	0.000332375823880378	2.67091978722495
26	3667657	3718886	ENSGALG00000001816	7	+	0.000337021239760862	-1.77869438577821
7	35736561	35737769	ENSGALG00000039428	6	+	0.000337021239760862	5.76282363638779
8	3792798	3798695	ENSGALG00000002667	6	-	0.000337994099388761	-7.98561451192841
17	910976	933990	ENSGALG00000036894	7	-	0.000340645804474032	-1.79828399364994
14	14038404	14057508	ENSGALG00000029072	6	-	0.00034347593548275	-9.31912785744363
8	27554765	27561948	ENSGALG00000010953	7	-	0.000350552785704702	1.9136511665204
10	16697771	16838212	ENSGALG00000040651	7	-	0.000354107954498859	-2.30921900842094
4	2970092	3014550	ENSGALG00000005930	7	+	0.000356458274582625	-2.18247350099836
8	5007661	5070379	ENSGALG00000021047	7	+	0.000359669537147296	-3.13389780159264
Z	24273767	24275537	ENSGALG00000014930	7	+	0.000359832202734777	-2.22820121709782
1	66641627	66757539	ENSGALG00000013211	7	+	0.00036111780692457	-5.67588792126749
2	9958496	10244031	ENSGALG00000006652	7	-	0.00036111780692457	-2.38971749465464
3	30956404	30964870	ENSGALG00000010317	7	-	0.00036111780692457	1.61457511333711
11	668619	674247	ENSGALG00000001234	7	+	0.000367718605546806	-2.00423064605222
2	42068942	42280951	ENSGALG00000029235	4	-	0.000367718605546806	6.65660681605466
Z	14736700	14761276	ENSGALG00000014877	7	-	0.000367718605546806	-2.28254272982762
1	62239535	62258379	ENSGALG00000013069	7	+	0.000368511101312735	2.04938290321299
AADN04014913.1	1397	5303	ENSGALG00000034249	6	+	0.000368524038492286	-10.1939358553179
14	5264612	5339317	ENSGALG00000005215	5	-	0.000369096422435985	5.62733667332089
1	110164242	110252690	ENSGALG00000031932	7	+	0.000377256870971922	1.72948113190352
1	108164029	108196164	ENSGALG00000022819	6	+	0.000378032370674307	5.0146464421128
21	6540858	6542774	ENSGALG00000025800	5	-	0.000382156087641998	9.02834262313538
27	493144	493991	ENSGALG00000045960	2	-	0.000385973282050195	7.5236380963672
4	1118721	1134255	ENSGALG00000041437	2	+	0.000386324906292081	9.08821121669448
4	33497815	33524132	ENSGALG00000010081	7	-	0.000391601977755106	-2.50897300093437
5	7058602	7066926	ENSGALG00000011681	6	-	0.000392983682209639	2.74455029701371
KQ759505.1	384197	464577	ENSGALG00000037088	6	-	0.000393159214668523	3.64954838281448
3	88760376	88772621	ENSGALG00000038652	7	+	0.000395286372172434	1.72796399311287
6	762211	857639	ENSGALG00000036095	5	-	0.000395286372172434	5.67629532720368
AADN04003691.1	2834	7718	ENSGALG00000032574	3	-	0.000395286372172434	8.14044853794853
14	13160826	13181241	ENSGALG00000028172	7	+	0.000395940184714047	1.65480839475107
10	19632490	19663602	ENSGALG00000034100	7	-	0.000399311015946291	1.828876400396
1	184996597	185204663	ENSGALG00000017199	7	+	0.000407867334327501	2.10691468349236
13	8853752	8918179	ENSGALG00000002831	7	+	0.000407867334327501	1.9973493461533
2	103216423	103248307	ENSGALG00000014998	6	+	0.000412820590781582	3.91064583039142
15	8003120	8003715	ENSGALG00000021136	1	-	0.000423534734714848	9.06018188888908
27	3632535	3636187	ENSGALG00000044071	7	-	0.000423534734714848	2.41299298841667
2	92127901	92139467	ENSGALG00000013697	5	-	0.000423534734714848	6.9500071643155
1	48267768	48274299	ENSGALG00000011798	7	-	0.000427668184768032	2.12526500045568
1	144596843	144597920	ENSGALG00000016881	7	+	0.000433900432046578	-2.55736944969399
AADN04000908.1	19674	21253	ENSGALG00000044586	6	+	0.000437253374073768	4.53412261113236
22	2190067	2192240	ENSGALG00000034229	7	+	0.000439835895670603	4.79596345365497
1	76230133	76257737	ENSGALG00000039764	5	+	0.000444560817781406	6.52759737152794
4	78830974	78834214	ENSGALG00000014954	7	-	0.000444560817781406	2.61564465386006
5	23048401	23104246	ENSGALG00000008181	7	-	0.000444560817781406	1.57845996922963
4	25668583	25740316	ENSGALG00000009692	7	+	0.000445660941412109	2.54234818464686
Z	41408606	41414029	ENSGALG00000012610	7	+	0.000446741018915041	2.09862788198909
12	1481229	1608215	ENSGALG00000038242	7	-	0.000450212479086275	3.75875108115494
AADN04004208.1	8263	12247	ENSGALG00000045115	7	-	0.000452338020490201	1.91246800499183
1	56075643	56198466	ENSGALG00000012792	7	+	0.000454475103877749	-2.08465496978397
1	168186411	168307865	ENSGALG00000016990	7	+	0.000465001732288682	2.23956097282494
19	6860108	6868039	ENSGALG00000037828	7	-	0.000465863807645536	3.38684327491399
2	32894745	32976993	ENSGALG00000033207	7	-	0.000470447188657348	2.16375444491409
3	54137559	54139018	ENSGALG00000013818	7	+	0.000471825155597343	-2.39960080291633
26	228878	232398	ENSGALG00000038902	7	-	0.000477731351344334	1.5553643232637
2	20613974	20640410	ENSGALG00000008791	7	+	0.000482069909765564	1.80802181579275
12	7906343	7917765	ENSGALG00000034168	6	-	0.000482991268706392	-8.69201328678993
4	44787057	44855135	ENSGALG00000010847	6	-	0.000485167151921781	2.75126348688393
1	36640690	36854570	ENSGALG00000010200	6	+	0.000491086464358061	-7.09429318677604
5	35998919	36001763	ENSGALG00000010027	7	-	0.000491412008724957	1.60104456548175
AADN04004062.1	20	10597	ENSGALG00000029845	7	-	0.000491412008724957	4.10035994915544
1	49462138	49466445	ENSGALG00000011900	7	+	0.000494803294132393	1.71337627424035
2	569649	582544	ENSGALG00000038469	7	+	0.000498407591032482	-2.89397457841977
17	1938857	1947767	ENSGALG00000008865	7	+	0.000500128328938079	-1.73607366265507
AADN04000990.1	9257	14113	ENSGALG00000031546	6	-	0.000513145028167332	3.74725207305436
5	8307995	8518626	ENSGALG00000005584	6	+	0.000516754407459834	5.32720212831354
12	5275751	5383940	ENSGALG00000005042	7	-	0.000517705362937802	2.52761550546464
1	54262170	54293903	ENSGALG00000027122	7	+	0.000525515659635984	-1.8536357183277
6	9299462	9300672	ENSGALG00000027165	7	-	0.000525515659635984	2.86621620451397
19	371613	377550	ENSGALG00000038146	7	+	0.000540345785175879	1.94384868201908
2	59931745	59933580	ENSGALG00000039474	5	-	0.000541500596135304	6.90408392406408
4	44051783	44077636	ENSGALG00000010769	7	-	0.000543588286173479	1.80607571339092
4	86257886	86259512	ENSGALG00000043881	1	-	0.000548733195198806	9.77299403896406
2	375287	376557	ENSGALG00000045347	5	-	0.000548833743659224	-9.77585083489903
1	190435634	190483701	ENSGALG00000039037	7	-	0.000558075046099376	2.39599460911426
20	1754821	1773193	ENSGALG00000033696	3	-	0.000558075046099376	8.50875712128507
2	82245740	82251690	ENSGALG00000044807	2	+	0.000572745578243653	10.1798937398034
1	168099690	168119251	ENSGALG00000016988	7	-	0.000575886985403983	3.91037439811247
24	5406557	5407708	ENSGALG00000039419	5	-	0.00057749198589012	5.23377592789017
21	5721336	5736802	ENSGALG00000004662	7	-	0.000578104264443669	1.64845498148842
2	121898099	121903161	ENSGALG00000041344	7	+	0.000585905379637239	2.1747288463676
27	3648587	4003342	ENSGALG00000041204	3	-	0.000585905379637239	8.53642483864828
Z	52040363	52055154	ENSGALG00000015326	7	+	0.000585905379637239	1.63557097795272
15	5728348	5732108	ENSGALG00000004343	6	-	0.000586084059117236	-7.38111453456272
1	133975525	133993302	ENSGALG00000040621	7	+	0.000594399881187469	-2.2862788683298
7	3645915	3763784	ENSGALG00000003136	7	-	0.000596038417476114	3.12780637225084
28	2853994	2861721	ENSGALG00000040832	7	+	0.000602216989953543	1.793821117574
7	353850	368636	ENSGALG00000043618	7	+	0.000603796765824907	2.54913089236078
12	15372395	15437129	ENSGALG00000037791	6	-	0.000604016155450225	3.25891623964921
1	91283927	91330740	ENSGALG00000024077	7	+	0.000604016155450225	1.59708484849395
24	4670460	4826288	ENSGALG00000014582	7	-	0.000604016155450225	2.23198799894906
14	921026	922877	ENSGALG00000037559	3	-	0.000605257076985938	8.52179839258576
10	1546319	1555575	ENSGALG00000043828	7	-	0.00060759279259331	1.65147863543773
1	130147537	130154046	ENSGALG00000016722	3	-	0.000612060744819238	9.58154521635565
5	14123782	14134951	ENSGALG00000006613	7	+	0.000636126082378007	2.00854191887183
18	6825430	6828409	ENSGALG00000033377	6	+	0.000642027471966273	-7.6732777728498
3	28817331	29002390	ENSGALG00000010055	5	-	0.000644023628278857	6.2289429527272
8	29831797	29884544	ENSGALG00000011379	7	-	0.000654655909410412	2.53291378523624
3	2413209	2421973	ENSGALG00000038549	6	+	0.000659059931447231	-8.47313796276413
1	15008473	15072568	ENSGALG00000007161	7	-	0.000679238072018486	2.79113726466543
3	107272766	107275351	ENSGALG00000041296	6	-	0.000681277566668347	-7.63581028331652
5	30629270	30640824	ENSGALG00000009731	7	-	0.000687733201919296	-2.13735957882942
2	78926049	79169210	ENSGALG00000028685	5	+	0.000691850560775807	4.45911944735838
10	1742726	1938673	ENSGALG00000001774	7	+	0.000695440215257353	2.50265935694568
18	5104161	5110492	ENSGALG00000002900	5	+	0.000695440215257353	7.77894052378363
7	33480905	33588820	ENSGALG00000040465	7	-	0.000708585944357546	2.69324126638032
2	128058549	128068123	ENSGALG00000042715	3	+	0.000709534560732831	8.44587350033289
4	32240430	32368307	ENSGALG00000010031	7	+	0.000712753315339775	-2.23116069034626
Z	65115045	65116233	ENSGALG00000015545	6	+	0.000725485278836885	-7.98526749397824
5	14108058	14112076	ENSGALG00000006602	5	-	0.00072847570157604	7.84748040522866
18	10231907	10275081	ENSGALG00000007522	7	-	0.000730033130988739	2.29861734934094
4	86477983	86483344	ENSGALG00000037561	7	+	0.000737521580136618	4.26179141173253
10	12248441	12295841	ENSGALG00000006413	5	-	0.000753370547064211	-6.90567744381461
13	13275946	13293798	ENSGALG00000005725	7	+	0.000753920275912951	2.14198367690142
3	48252751	48260674	ENSGALG00000038782	7	-	0.000760466570404853	-2.83059976278477
KQ759533.1	2572	3177	ENSGALG00000042285	3	-	0.000765004364251884	5.77102137004572
Z	9459676	9469737	ENSGALG00000002854	6	-	0.000769104717172926	-8.61233784856422
2	50875913	51069730	ENSGALG00000040266	5	-	0.000777199690435003	6.3429249183017
5	10172602	10184824	ENSGALG00000005971	7	+	0.000794245054748905	3.50149566156009
2	42869122	42870256	ENSGALG00000011734	5	-	0.000795833989340173	6.42720315280154
1	36146150	36163273	ENSGALG00000010152	5	-	0.000802952557503246	7.42785208295934
8	16057747	16074923	ENSGALG00000006804	7	+	0.000805306649007274	4.04967353412807
KQ759368.1	13124	18016	ENSGALG00000041524	2	-	0.000808688269670095	8.26192048390848
3	42650862	42672063	ENSGALG00000011426	7	+	0.000813764551012747	2.02862915245814
AADN04004927.1	896	4339	ENSGALG00000039545	2	+	0.000830287156366044	-9.7645095342576
4	39713690	39752253	ENSGALG00000010628	7	+	0.000836616059059187	3.69042415619363
1	32086286	32120482	ENSGALG00000009759	6	+	0.000836656848192732	4.39801080070254
1	92066706	92234273	ENSGALG00000036738	7	+	0.000837149951395591	-2.17634167047819
AADN04003152.1	14041	15189	ENSGALG00000038337	2	+	0.000837149951395591	8.92655877978627
1	84737374	84814326	ENSGALG00000015271	7	+	0.000843154600969301	2.03649751278341
10	19886092	20028017	ENSGALG00000027501	5	-	0.000844564258373153	3.60788805049926
4	69151135	69235250	ENSGALG00000014262	5	+	0.000857791199419511	6.93424169606706
1	130394929	130415821	ENSGALG00000016735	7	+	0.000860287490054661	-1.66181958875173
4	69640263	69677019	ENSGALG00000014321	7	+	0.000860287490054661	2.1284114902846
23	5548133	5550962	ENSGALG00000024047	7	-	0.000860702500485199	2.56919985696245
4	29561960	29564502	ENSGALG00000037541	7	-	0.000869942852184436	-2.7470023766181
8	25774674	25817343	ENSGALG00000010818	7	-	0.000874340398684988	-2.42816996397376
17	5421140	5429875	ENSGALG00000033039	6	+	0.000880758206150466	2.94337130517992
4	34420154	34424198	ENSGALG00000026210	7	+	0.000882515448290621	1.75442511500542
14	6433324	6452644	ENSGALG00000032418	5	+	0.000886117398725764	7.3642603361423
3	92246029	92274846	ENSGALG00000016362	5	-	0.000893341828853575	6.96859079704451
5	54309102	54341038	ENSGALG00000011893	7	-	0.000893341828853575	1.53415477713529
4	89413989	89421936	ENSGALG00000035081	3	-	0.000893659951804239	-4.62409398256086
15	5736957	5749931	ENSGALG00000004365	6	+	0.000910757994957754	-8.16646653922793
AADN04002995.1	12887	17383	ENSGALG00000045097	7	-	0.000919270098950803	3.4094509617534
9	8083880	8108400	ENSGALG00000005206	7	+	0.000927279519418454	-1.69091438309942
23	2297999	2325825	ENSGALG00000001038	7	-	0.000946662797143769	-1.75520878632505
Z	63521715	63687448	ENSGALG00000023089	7	+	0.000952076641992483	-3.42542347656581
7	29857697	29921974	ENSGALG00000012171	5	+	0.000953704096029029	3.44941268415714
12	16642418	16762419	ENSGALG00000007819	5	-	0.000954795759397665	7.1663541883028
9	642324	683983	ENSGALG00000034512	7	+	0.000957367088596536	1.71704975412182
5	12815265	12882844	ENSGALG00000006382	7	+	0.000964401634987266	1.79015671715271
14	7521314	7561630	ENSGALG00000006456	3	+	0.000964781791692198	7.50974935971473
AADN04010073.1	20	6440	ENSGALG00000040985	6	-	0.000985621445189094	4.03985011224583
24	5110447	5112102	ENSGALG00000007114	7	-	0.000999388145818885	2.43103799740438
3	96358527	96449224	ENSGALG00000016412	6	-	0.000999388145818885	-3.49615389431575
8	1308936	1333215	ENSGALG00000002090	7	+	0.00101105666173578	-1.89758551492303
1	77760261	77770624	ENSGALG00000014708	7	-	0.00102131660308337	1.85961242894123
1	165953710	165963304	ENSGALG00000016954	1	+	0.00102469369170418	7.54668541418157
2	97461400	97469405	ENSGALG00000031275	7	-	0.00102469369170418	2.65784388033842
3	104992761	105001428	ENSGALG00000034137	7	-	0.00102469369170418	2.79343251309923
AADN04007026.1	3031	5301	ENSGALG00000036127	1	+	0.00102469369170418	8.04573259348924
Z	27065747	27123410	ENSGALG00000010187	5	+	0.00102572535379374	3.61189797571742
14	3249589	3315833	ENSGALG00000004310	7	-	0.0010432515486346	-1.68528858655552
12	8989762	9025973	ENSGALG00000005713	7	+	0.00105125872656657	1.66773283835721
4	453407	497573	ENSGALG00000030879	5	+	0.00107477838780845	6.13506261515416
14	9241263	9262130	ENSGALG00000027058	6	+	0.00108092162842809	3.57446758221165
4	16487910	16504638	ENSGALG00000008572	7	+	0.00109195784215847	2.12759549544567
1	177419087	177424346	ENSGALG00000017117	3	+	0.00109546606271934	3.76329507364036
1	172991190	173318310	ENSGALG00000017062	5	-	0.0011050535049305	7.59408905970972
7	6764394	6790429	ENSGALG00000039216	6	+	0.0011085882170445	2.75584082470183
3	93289304	93363465	ENSGALG00000016377	5	-	0.00112438721011138	6.76108675890541
27	3628877	3630605	ENSGALG00000033683	7	+	0.00113679907748081	-1.88410527279493
12	10499368	10520263	ENSGALG00000034289	7	-	0.00113789587277544	-2.50976601069683
AADN04004883.1	424	14262	ENSGALG00000037557	7	-	0.00114556584303361	4.04158787871015
8	25223274	25226916	ENSGALG00000010752	7	-	0.00115928296216347	2.674453813986
11	20040535	20066522	ENSGALG00000000875	7	+	0.00117463217833494	1.48597875786583
AADN04005230.1	7523	8462	ENSGALG00000044295	5	+	0.00118474265380083	8.0605182297923
11	1108933	1128649	ENSGALG00000021450	5	-	0.00119260954231323	6.23156879830369
3	15307335	15325041	ENSGALG00000008827	7	+	0.00119388214957343	1.61765053319531
1	31248895	31258419	ENSGALG00000009739	7	-	0.00119489423645673	3.21574154601078
Z	9453129	9455087	ENSGALG00000044830	6	-	0.00119792908954469	-8.27359155321293
4	45520826	45620890	ENSGALG00000043675	7	-	0.00120035065074702	-1.71008166671055
20	9536175	9549582	ENSGALG00000021079	7	+	0.00120923956928693	-2.04559557297379
1	189067271	189093580	ENSGALG00000037521	7	-	0.0012177824464	2.6386155677825
5	51775450	51776842	ENSGALG00000023025	7	+	0.00124046973873733	2.5805024261979
18	6439360	6445132	ENSGALG00000038436	4	+	0.00125767000836532	8.26757133526767
1	48929923	48958286	ENSGALG00000029583	7	-	0.00126465198913645	2.46624306510239
AADN04002906.1	2198	3893	ENSGALG00000043855	3	-	0.00126728587651454	5.3067901774592
15	5471235	5477313	ENSGALG00000003901	7	+	0.00126855172153699	2.16031188427957
9	13702441	13704529	ENSGALG00000036440	7	-	0.00127797389986072	1.69851384062714
25	1357718	1378793	ENSGALG00000039163	7	+	0.00128284308667072	1.48674924927652
1	133370839	133430784	ENSGALG00000016774	6	+	0.0012876512851955	4.63527051124417
18	5041126	5044158	ENSGALG00000002849	7	+	0.0012876512851955	1.89112438798999
Z	66386556	66392556	ENSGALG00000015683	7	-	0.0012876512851955	2.94727008233962
AADN04012249.1	4195	7313	ENSGALG00000042516	6	-	0.00130069871068516	5.00452432518166
20	9451586	9464080	ENSGALG00000027965	4	-	0.00133894389537227	-9.59713697368197
2	396848	398637	ENSGALG00000042642	6	+	0.0013397651074274	3.59313917258941
26	3166484	3173112	ENSGALG00000001405	7	-	0.00135251139580013	-1.91286252458607
1	190535897	190551879	ENSGALG00000014060	7	+	0.00137641328905027	2.19198014437953
1	188310797	188327047	ENSGALG00000017239	7	+	0.00137678107181625	1.82483651926829
7	19795081	19807861	ENSGALG00000010960	6	+	0.00137678107181625	5.11315018233787
AADN04001795.1	6825	10504	ENSGALG00000034964	7	-	0.00137678107181625	1.59917557071053
19	395343	396508	ENSGALG00000043603	2	-	0.00138908250411502	7.48213520124797
2	35245697	35334420	ENSGALG00000011254	7	-	0.00138908250411502	-1.78205027687696
10	11480808	11655680	ENSGALG00000006104	7	+	0.00139777550822124	-3.46833942470108
5	19446689	19474414	ENSGALG00000007920	7	+	0.00140690684384372	3.17798938834068
11	18614454	18616321	ENSGALG00000026945	5	-	0.00140752270466931	3.39373634214506
2	25704097	25710046	ENSGALG00000046086	5	-	0.00141208687137183	6.24865170113044
3	2655799	2679973	ENSGALG00000040535	2	-	0.00142470952709021	7.83351621227068
2	49313941	49418881	ENSGALG00000032958	3	-	0.00143089107518624	7.55196499606212
10	6291472	6524226	ENSGALG00000004087	5	+	0.00145440224983666	5.27030818683598
AADN04006510.1	1053	12002	ENSGALG00000042171	7	+	0.00145922016527162	2.13569894237963
1	63944333	63952948	ENSGALG00000013112	6	-	0.00146117243553241	3.42424660502554
5	23204928	23293797	ENSGALG00000008255	6	-	0.00147135610874247	-8.43034878552644
12	5255304	5257400	ENSGALG00000030439	7	-	0.00147769238354103	2.8126188586301
Z	23413420	23422623	ENSGALG00000014984	7	-	0.0014799045215557	1.65996532634284
9	22249789	22281434	ENSGALG00000009553	7	-	0.00148741777757684	1.47270051319764
25	2406369	2409679	ENSGALG00000018702	7	+	0.00150360688970924	2.52720429003256
17	1003901	1006332	ENSGALG00000040644	6	-	0.00150670530311221	2.60955397179657
6	34344072	34346881	ENSGALG00000033282	7	-	0.00150670530311221	1.57092910920751
3	48269617	48288496	ENSGALG00000012364	7	-	0.00151919422931511	-1.64524176581394
28	1758750	1779652	ENSGALG00000033157	7	-	0.00154060929872752	3.47815592547033
24	2887642	2893626	ENSGALG00000006490	2	+	0.001549458646965	7.39807146581902
12	18642876	18655919	ENSGALG00000008314	7	+	0.00159599776590935	1.4976240225704
18	6866077	6879693	ENSGALG00000003496	7	-	0.00159599776590935	1.93935254793329
20	65205	68264	ENSGALG00000030005	7	+	0.00160252244053953	2.83106688042987
AADN04006810.1	130	8525	ENSGALG00000044698	5	-	0.00162203389515143	7.92880182542453
10	5449520	5483094	ENSGALG00000003802	7	+	0.00165271919779133	1.96140700941321
3	13895066	13938400	ENSGALG00000008947	4	+	0.00165515136486559	6.86309356765697
1	181945829	182085856	ENSGALG00000017179	5	+	0.0016588536113782	5.11527776334781
1	120395078	120415594	ENSGALG00000016511	6	+	0.00166027777441654	3.95520158958123
5	50385500	50386736	ENSGALG00000038808	7	+	0.00167760851612577	2.3878911703467
2	33692849	33852823	ENSGALG00000011164	7	+	0.0016780229353161	3.96621934270944
3	4194614	4208846	ENSGALG00000008508	7	+	0.0016780229353161	1.85713943979063
1	169147468	169208168	ENSGALG00000017005	7	-	0.00168210188475291	-2.08816847600287
5	7560410	7605351	ENSGALG00000005378	7	-	0.00168600231449216	-2.14576428552064
1	133535933	133553586	ENSGALG00000016779	7	-	0.00169028824544115	-2.25753181272378
14	2188396	2214314	ENSGALG00000003819	6	-	0.00169028824544115	4.60469308006493
9	15004027	15017912	ENSGALG00000027983	7	+	0.00169368356047593	-1.8457685310798
23	1855767	1858613	ENSGALG00000000902	7	-	0.00169603279992227	-3.45110316008239
Z	16989925	17012645	ENSGALG00000030800	7	+	0.00169603279992227	-3.48868986578172
Z	24972529	25022418	ENSGALG00000015019	7	-	0.0017039210282085	1.83461864078816
KQ759568.1	20442	25780	ENSGALG00000041280	3	-	0.00173223112448804	1.7177590158208
18	6011513	6014226	ENSGALG00000039459	6	+	0.00174533235054898	-7.49214129723249
13	13057889	13059882	ENSGALG00000004521	7	-	0.00177488278111442	2.4047205403455
2	61726454	61761538	ENSGALG00000012705	6	+	0.0017983499788049	4.98361854700582
19	9826520	9828897	ENSGALG00000027950	7	-	0.00186679893762316	1.67390838489855
11	1094449	1100820	ENSGALG00000028928	7	-	0.00187076236300706	1.91250760374665
1	44019259	44058954	ENSGALG00000011274	7	-	0.0018990438018472	2.46198520181698
17	5941467	5954497	ENSGALG00000039791	7	+	0.00192364663804844	1.65466300822946
Z	24225311	24240840	ENSGALG00000014933	7	-	0.00192932685367941	1.49098638176223
2	55087643	55093886	ENSGALG00000043493	5	+	0.00193545633213694	5.84519348987993
27	4226295	4229044	ENSGALG00000046384	3	-	0.00193545633213694	7.8558592890534
26	1556063	1564278	ENSGALG00000000523	7	-	0.00194590211302128	-2.21887239965848
1	154868241	154908783	ENSGALG00000016920	5	-	0.00194938599183959	3.68751578007268
1	64608863	64635734	ENSGALG00000038026	7	+	0.00195395620367843	-2.21106846242334
1	196123764	196155122	ENSGALG00000017302	7	-	0.00197021536643142	2.13930225876553
5	56397121	56400208	ENSGALG00000012173	7	-	0.00198121078517991	2.05145742016846
23	270343	284774	ENSGALG00000038636	7	-	0.00199327849434712	1.83288151762557
1	179310483	179327166	ENSGALG00000017148	6	+	0.00199793725312234	-5.72204575554822
16	116645	118450	ENSGALG00000000141	7	+	0.00199793725312234	2.36908673722149
19	169274	184322	ENSGALG00000034960	6	-	0.00200194845077497	2.70233716821997
AADN04008661.1	2527	8997	ENSGALG00000046210	2	-	0.0020085693787383	-9.53328323006775
2	34723998	35027284	ENSGALG00000011251	7	-	0.00201219044280865	1.50151440231738
28	3128200	3159679	ENSGALG00000038629	2	+	0.00201219044280865	7.82678348198869
8	13404330	13425456	ENSGALG00000005583	7	+	0.00201219044280865	3.49008675308869
AADN04003908.1	2282	5563	ENSGALG00000039296	5	+	0.00204614409774412	1.86024772188585
14	13900350	13902366	ENSGALG00000036786	6	-	0.00208647552039975	-9.02767066371213
4	66369834	66373520	ENSGALG00000013948	7	-	0.00208904438153895	-3.35302974808232
4	89786494	89895044	ENSGALG00000016034	7	+	0.00209886586443063	1.61137865266898
AADN04002388.1	8627	11363	ENSGALG00000045316	3	+	0.00209886586443063	8.66826500745094
5	34263827	34280520	ENSGALG00000009920	5	+	0.00211683439759175	3.33819530454217
20	2258877	2283007	ENSGALG00000003065	7	+	0.0021207321145499	-2.15540163398283
12	1870817	1875257	ENSGALG00000002260	7	-	0.00213485654464617	1.65152728858276
9	5223113	5225251	ENSGALG00000005554	6	-	0.00216087605322938	5.92389457975076
10	3814180	3850001	ENSGALG00000003336	7	+	0.00217528095042658	2.66624865908111
18	1725864	1763503	ENSGALG00000001163	7	+	0.00218495870059003	-1.56988009056891
AADN04008345.1	6458	9828	ENSGALG00000041530	6	+	0.00220090215824098	-8.81467348079654
AADN04000849.1	34598	38345	ENSGALG00000032385	6	-	0.00220558263764475	2.26034013976014
10	2464701	2487049	ENSGALG00000001412	7	+	0.00220862041271848	1.59323051860637
3	23653115	23805917	ENSGALG00000009915	7	+	0.00220862041271848	1.40366978259689
20	10002608	10005509	ENSGALG00000029485	7	-	0.00221773743100336	2.04783499186169
6	24194193	24197694	ENSGALG00000008383	5	+	0.00223660251391411	4.82160718771476
23	1915796	1916952	ENSGALG00000036006	5	-	0.00223756722174859	7.73866094900742
17	5410996	5412607	ENSGALG00000005298	7	+	0.00228182011842825	3.80666882552603
1	12441528	12504054	ENSGALG00000008335	7	-	0.0023132208227672	-1.7210857342426
4	82871400	82928604	ENSGALG00000015664	7	-	0.00231854714155703	-1.62216723371658
3	87086227	87093754	ENSGALG00000026605	6	-	0.00232558784745509	5.83547407524583
1	118350788	118359176	ENSGALG00000016357	7	-	0.00232751734535635	1.62353595453314
7	17740116	17781565	ENSGALG00000042330	6	+	0.00232751734535635	2.53629725312355
11	11595601	11598282	ENSGALG00000005254	7	-	0.00234594472774885	1.77899601400937
1	20872800	20886900	ENSGALG00000033997	7	+	0.00234594472774885	-1.65490867942412
5	44854616	44879390	ENSGALG00000010811	7	-	0.00236746982584322	1.73652462651531
2	112384149	112391681	ENSGALG00000041222	5	-	0.00237195394383594	-7.1400737102309
1	30342084	30485295	ENSGALG00000009601	7	-	0.0024272670477468	2.41512913035801
3	31854445	31855207	ENSGALG00000010551	6	-	0.00247491305265072	5.17986961847888
5	17052979	17054092	ENSGALG00000004841	6	+	0.00247491305265072	-7.42498147152939
11	1036238	1037901	ENSGALG00000035368	2	-	0.00249272864614535	8.70013173218371
9	15616450	15619313	ENSGALG00000007814	6	+	0.00249272864614535	-7.02602395381479
4	54073439	54076485	ENSGALG00000011849	2	+	0.00249392128094115	-9.21572915471906
AADN04003073.1	11555	13706	ENSGALG00000046556	4	+	0.0025122039688061	7.7937754321235
Z	30957213	31049312	ENSGALG00000005846	6	-	0.0025122039688061	3.37734316129424
3	104988817	104992131	ENSGALG00000033203	5	-	0.00251302982091196	7.27961715773877
4	86384106	86386776	ENSGALG00000022939	1	-	0.00251757827311959	9.74538625408507
AADN04001038.1	4536	6633	ENSGALG00000045562	2	+	0.00252888869192197	5.90517719544469
26	67523	84823	ENSGALG00000042148	7	-	0.00253029599052604	1.91133842301792
23	4460809	4463692	ENSGALG00000002532	6	-	0.00253353599705125	-6.81049696162839
1	15740824	15899595	ENSGALG00000043355	5	-	0.00259589852136605	3.63461891343947
2	67921869	67928264	ENSGALG00000019553	6	-	0.00259822224074114	-7.81712032365249
2	5312694	5336291	ENSGALG00000006052	7	-	0.00259856262176787	-1.47844769483687
13	13146840	13150694	ENSGALG00000004594	7	+	0.00261317016191637	2.48256374550283
21	588401	595422	ENSGALG00000000645	7	-	0.00262209965773735	-4.44249294268907
Z	13589416	13595463	ENSGALG00000014857	2	-	0.00271525156454275	9.38209769799352
14	13795142	13822074	ENSGALG00000029047	7	-	0.00273519112954834	-2.71212175212003
4	186347	201190	ENSGALG00000036566	5	-	0.00273571001340256	5.78667048831347
5	53079223	53120964	ENSGALG00000011801	6	+	0.00278358734441205	3.28496275276386
AADN04018564.1	20	3878	ENSGALG00000037021	6	-	0.00278511281289211	-7.75335420076374
AADN04016182.1	2847	5006	ENSGALG00000033633	6	-	0.00278707733219816	4.10677961782962
20	10542585	10549724	ENSGALG00000006756	7	-	0.00281350972117089	1.65757332834331
14	1992074	2013552	ENSGALG00000003642	5	-	0.00282977857847249	5.50787453140539
AADN04012763.1	561	3501	ENSGALG00000039158	6	+	0.00284343651623371	-7.81410910877661
Z	35677317	35702153	ENSGALG00000015141	6	+	0.00284416820053663	4.01066325539816
AADN04000790.1	33390	34819	ENSGALG00000029209	5	-	0.00290195319016989	7.55033960632338
13	2037708	2061000	ENSGALG00000002553	7	+	0.0029183787100337	2.00570833799924
5	13774856	13783200	ENSGALG00000035282	5	+	0.00292368685724318	4.51874699021126
2	80750429	80808108	ENSGALG00000013081	2	+	0.0029280418029298	7.47164096756387
6	11945565	11961894	ENSGALG00000004769	7	-	0.00294226313031048	2.10270328042182
7	17799836	17838429	ENSGALG00000034007	7	-	0.00294934446581182	1.77948068017294
8	15145066	15151080	ENSGALG00000006167	7	-	0.00295523246559718	-1.53947785235001
25	920723	921947	ENSGALG00000043651	7	+	0.00295603240995857	-2.90348594814178
11	713259	752424	ENSGALG00000001316	7	+	0.00296339407254891	2.32323641948324
7	10267650	10296410	ENSGALG00000036471	7	-	0.00296765544802401	2.45754488873885
1	110346976	110376641	ENSGALG00000045925	6	-	0.00297125140602545	6.17543351275698
8	24275905	24323053	ENSGALG00000010567	6	-	0.00303159771758186	-8.33488714117917
AADN04002495.1	10780	12209	ENSGALG00000032371	3	+	0.00305445140716501	7.40821503539014
Z	2868	138270	ENSGALG00000033770	3	-	0.00310688066565869	7.62031816031784
3	2696496	2786404	ENSGALG00000029512	7	-	0.00312910070889803	-2.02107368584075
1	15507103	15601794	ENSGALG00000007025	7	+	0.00314208918654055	2.40131444397908
AADN04022969.1	20	1122	ENSGALG00000042734	1	-	0.00314718114734202	6.52081872961593
14	7562876	7564655	ENSGALG00000039441	3	+	0.00318658260294957	7.43310772149175
11	2493392	2494640	ENSGALG00000021345	6	-	0.00323947603918848	4.96265209794635
4	23589758	23673573	ENSGALG00000009520	7	-	0.00324490372898075	1.81341337368173
11	11034187	11075126	ENSGALG00000004949	7	-	0.00327036359326349	-1.79697912014642
1	99317065	99348561	ENSGALG00000015701	5	+	0.00328373076892531	3.71094957455669
5	58447416	58509253	ENSGALG00000012426	7	-	0.00331747075089129	1.82696630684091
9	23593757	23694770	ENSGALG00000010370	7	-	0.003329269305151	1.80136849729252
11	1951909	1959249	ENSGALG00000002775	5	-	0.00336633847767651	-7.47639032351152
1	136570138	136778500	ENSGALG00000016810	7	+	0.00336633847767651	-3.82546177936546
AADN04013030.1	112	5370	ENSGALG00000040635	6	-	0.00338788216233226	-5.51825381306257
27	491251	492048	ENSGALG00000043945	1	-	0.00339017453860863	7.59555761789514
7	22259563	22269563	ENSGALG00000043198	5	-	0.00340999280762813	6.50880309982663
3	54973931	54992674	ENSGALG00000013865	7	+	0.0034166408652629	1.46731158217967
3	13514075	13530910	ENSGALG00000009020	6	+	0.00344486185566838	2.74064156481278
AADN04000623.1	11067	18667	ENSGALG00000040291	7	+	0.00344486185566838	1.91060990336896
1	148027202	148029069	ENSGALG00000038284	1	+	0.00346332249548503	8.85606700694917
1	175340868	175397791	ENSGALG00000017084	7	+	0.00346332249548503	1.53248281684551
2	60723927	60732016	ENSGALG00000012696	7	-	0.00348222274938498	1.45205133288137
5	12999677	13056336	ENSGALG00000006401	6	+	0.00348886519838431	4.43718375098873
5	48265286	48268809	ENSGALG00000011166	1	+	0.00348886519838431	8.74899645389976
3	57047011	57078983	ENSGALG00000034374	7	+	0.00349996275562408	2.203690212418
AADN04002987.1	5754	12676	ENSGALG00000044913	7	-	0.00353742633190473	-3.71510390569976
7	10340587	10378955	ENSGALG00000008113	7	-	0.0035415973439134	1.98196704584119
1	33986860	34070695	ENSGALG00000026661	6	+	0.00356405599639455	-6.48627517947491
AADN04003746.1	8670	8982	ENSGALG00000037722	2	+	0.0035712400869212	-9.30877437718157
20	10568679	10578655	ENSGALG00000006775	7	+	0.00359729599806508	1.62004909532285
28	3946509	3950202	ENSGALG00000030344	6	+	0.0036283319853038	3.90795793255746
3	16841574	16843284	ENSGALG00000037547	1	+	0.00364707487332233	7.53119665252533
5	22949193	22970222	ENSGALG00000008127	7	+	0.00364707487332233	2.74164063844341
18	9854401	9861353	ENSGALG00000027070	7	+	0.00365645741748681	1.48441054847337
15	7743014	7750172	ENSGALG00000005778	7	-	0.0036689007528412	2.28381212675446
4	54275608	54290011	ENSGALG00000011880	7	+	0.00367239017793711	-1.65326414943223
26	1001410	1010920	ENSGALG00000000164	6	-	0.00368961370935266	3.82425213621713
21	4764630	4774109	ENSGALG00000040297	7	+	0.00370560469793525	2.12516988502561
4	39895977	39909859	ENSGALG00000010646	3	-	0.00372864690553202	8.85194635001198
1	98116749	98151387	ENSGALG00000040926	7	-	0.00377072129300783	-1.52809618343132
AADN04003092.1	486	8559	ENSGALG00000037708	5	+	0.00377249752535353	-10.960451253288
12	11584207	11585352	ENSGALG00000043143	5	+	0.00378361041889073	7.42578784447468
7	23382779	23435025	ENSGALG00000011469	5	-	0.00383073180724671	3.94956512791347
24	1149630	1160969	ENSGALG00000043511	6	-	0.00383219011341595	4.22240984748729
27	5499721	5504356	ENSGALG00000033522	7	+	0.00383219011341595	-2.80454636066513
AADN04002178.1	6668	19905	ENSGALG00000032441	2	-	0.00383219011341595	7.36964442340698
19	4980961	5005598	ENSGALG00000002598	7	+	0.00383691297339242	-1.68418126597452
2	138605175	138721666	ENSGALG00000041969	7	-	0.00383954930662585	1.86504078476543
3	107829339	107838487	ENSGALG00000030016	7	-	0.00383954930662585	1.82556159353434
AADN04000908.1	10492	11068	ENSGALG00000041240	2	+	0.00387036310816701	8.17498046560239
1	140176222	140179854	ENSGALG00000016854	7	+	0.00389416128621912	-1.64515498794386
4	67190625	67220017	ENSGALG00000014192	7	-	0.00394518706403236	1.8860542319329
3	107944017	107955985	ENSGALG00000016673	6	+	0.00395756114435614	4.23238588905623
15	7991895	7992603	ENSGALG00000034721	1	+	0.00395919225687532	7.4013635070359
4	14366403	14393478	ENSGALG00000008431	7	+	0.00398346903438259	1.41492998373789
8	3658170	3666375	ENSGALG00000021143	7	-	0.00401656873366936	1.99756891155572
2	83340743	83708432	ENSGALG00000013124	5	+	0.0040264523569379	6.71572295704209
2	89281164	89346954	ENSGALG00000013402	2	-	0.00408092376410672	-9.38363230249542
14	10077020	10104332	ENSGALG00000042981	7	+	0.00409751661216647	1.56751531562551
4	46759038	46763458	ENSGALG00000011203	7	-	0.00412970930576543	-1.60752199189906
18	10736500	10743739	ENSGALG00000007955	5	+	0.00413676909839219	-6.53451242943276
28	3608216	3609544	ENSGALG00000037558	3	+	0.00415662089751813	6.21530185129162
15	8076002	8077255	ENSGALG00000034818	6	+	0.0041848150631427	-9.05157093835916
2	127896685	127957080	ENSGALG00000045196	3	+	0.0042151127047637	7.30409311942911
2	90550112	90554877	ENSGALG00000013632	7	-	0.00425364206470893	1.62916622579037
25	1267433	1272776	ENSGALG00000006229	7	-	0.00425910204522791	1.33232426967632
3	88598879	88636560	ENSGALG00000016314	7	+	0.00426642105591848	-2.14043625589179
Z	53534357	53581435	ENSGALG00000015376	7	-	0.00426642105591848	1.78599028999893
9	18408659	18778560	ENSGALG00000023670	6	-	0.00429413656883959	3.10265240525707
AADN04002358.1	20	18590	ENSGALG00000038177	6	-	0.00429589070048812	-8.30497551079481
4	45974554	45977750	ENSGALG00000010926	7	-	0.00430208847146395	2.58479159465681
2	138238170	138261577	ENSGALG00000036418	5	-	0.00431764730998856	5.28306945516456
2	24981100	25043143	ENSGALG00000010708	6	-	0.00432855918224436	5.16342464388556
2	61772077	61780828	ENSGALG00000012709	7	-	0.00432855918224436	2.38001521340123
AADN04000990.1	1141	4270	ENSGALG00000035153	5	+	0.00433120974822981	7.36402836075983
6	13362770	13800472	ENSGALG00000004980	7	+	0.00434475072513719	1.65668752615858
4	40334423	40645412	ENSGALG00000030065	7	-	0.00434871859241577	3.77342821100848
7	22734388	22773379	ENSGALG00000041013	7	+	0.0043533522194729	2.49462583298719
5	26488836	26646463	ENSGALG00000009352	7	+	0.00435629297949683	2.66336843060842
4	5181501	5184771	ENSGALG00000006637	7	+	0.0043578570481017	2.12153817924191
24	3365894	3367384	ENSGALG00000006584	2	+	0.00436357804061874	8.55433409807467
Z	53483750	53485647	ENSGALG00000015372	7	+	0.00437342482894083	1.48212728058274
26	3114634	3124587	ENSGALG00000001343	6	-	0.00440819370682496	-7.80402436786339
9	9550992	9568072	ENSGALG00000002992	6	+	0.00440819370682496	-5.89626068617085
10	4228697	4234932	ENSGALG00000046155	5	-	0.00440882381026326	4.42396701285386
11	3807840	3842546	ENSGALG00000003580	7	-	0.00445299127106375	1.80563388816577
AADN04006344.1	574	1945	ENSGALG00000034129	2	+	0.00445299127106375	6.34633069093341
AADN04013559.1	20	4936	ENSGALG00000032697	7	-	0.00445299127106375	-3.85841806677498
9	10189097	10190468	ENSGALG00000034946	2	+	0.00445333771357985	6.34641259973917
28	1741274	1754399	ENSGALG00000001571	7	-	0.00445742739565446	-1.52039033765091
3	24178578	24209441	ENSGALG00000009926	5	-	0.00446558373836127	3.52085611829498
15	7538256	7568420	ENSGALG00000026119	5	-	0.00447436649600952	5.19161379272596
15	6537156	6542732	ENSGALG00000035182	7	-	0.00447936387933389	1.95884811433771
1	69135539	69146688	ENSGALG00000029308	7	+	0.00447936387933389	1.42449551119991
5	19185022	19186177	ENSGALG00000039032	2	+	0.00447936387933389	7.41469822374289
9	5214753	5217385	ENSGALG00000041744	2	+	0.00447936387933389	7.2604717853047
1	68397253	68409951	ENSGALG00000014128	6	-	0.0044799146479222	4.24948722793211
20	13926766	13928100	ENSGALG00000008014	7	-	0.00448320092601544	1.52472608073347
10	12816150	12818018	ENSGALG00000006534	6	+	0.0044923336106784	-6.64372092193525
4	29895486	29925015	ENSGALG00000009830	7	-	0.0045110419303993	-2.06974759732465
20	5541643	5549115	ENSGALG00000004220	7	+	0.00453075924320955	1.68691226544144
2	106747798	106844648	ENSGALG00000015181	7	-	0.0045480968055436	2.33369400544172
Z	23461598	23577675	ENSGALG00000014978	7	-	0.00455258827874611	-1.89359510894587
12	688256	712926	ENSGALG00000035596	7	-	0.00457515290200842	2.08513402950627
19	3177599	3181452	ENSGALG00000001479	7	-	0.004629956555349	1.65301697757611
3	21979872	22019527	ENSGALG00000009828	7	-	0.00463121184666095	1.48902317470011
1	45679240	45691863	ENSGALG00000011421	6	-	0.00463401187550253	-6.49960708967811
7	22717943	22722468	ENSGALG00000029718	7	-	0.00464685998921523	2.09168035520819
6	2373202	2444042	ENSGALG00000001977	5	+	0.00465115208847846	6.76516394178465
4	1852109	1863604	ENSGALG00000003841	7	-	0.00466625032773371	4.16913422779058
Z	79624487	79706477	ENSGALG00000005016	7	+	0.00468769523189169	-2.11773023561061
1	85395265	85411616	ENSGALG00000015346	7	+	0.00469432570133618	-1.8492723681561
1	48140148	48140520	ENSGALG00000034321	2	-	0.00469969174583735	-9.13543068890112
AADN04002668.1	1716	2587	ENSGALG00000038006	1	+	0.00470444208308191	7.21263336322383
4	19996053	20033183	ENSGALG00000009207	6	+	0.00472498960681319	3.35452150580247
9	19787750	19795457	ENSGALG00000009306	7	+	0.00480687234285747	-2.43526145425867
1	79266798	79305988	ENSGALG00000014812	5	-	0.00481960272728185	6.50209207191783
3	35230990	35233702	ENSGALG00000034893	4	+	0.00484286830836664	7.8678797547184
18	7389078	7502399	ENSGALG00000025950	7	-	0.00487579939458631	-1.48341376804062
8	18925867	18932140	ENSGALG00000008916	7	-	0.00487579939458631	1.68749528061708
4	25476876	25481127	ENSGALG00000009667	4	+	0.00489441602216165	7.8650872432398
8	1372711	1431564	ENSGALG00000002145	7	-	0.00493970670749211	-1.4180513596529
2	65108626	65132418	ENSGALG00000012801	7	-	0.00495451835050954	2.23089291251036
AADN04002495.1	14323	17609	ENSGALG00000046405	5	+	0.00497392521391926	4.81810421606919
AADN04016394.1	872	1983	ENSGALG00000044276	1	+	0.00498928248592645	8.10386056615161
Z	66811338	66876495	ENSGALG00000015729	5	-	0.00499064892924433	6.54808672665943
4	11976830	12094695	ENSGALG00000007646	5	+	0.00499167624139148	3.33974000572541
Z	65747455	65839631	ENSGALG00000015656	7	+	0.00499167624139148	1.6510704737447
AADN04004878.1	3699	14270	ENSGALG00000032344	7	-	0.00499179765476063	2.36916556561405
3	110408256	110440867	ENSGALG00000016719	7	-	0.00499838378443749	-1.51105373813156
8	11667152	11694432	ENSGALG00000020884	2	-	0.00507718547365485	7.24196310345991
2	121738029	121812585	ENSGALG00000034188	7	-	0.00509873644234786	-1.87657244085714
AADN04000744.1	51957	58058	ENSGALG00000042767	5	-	0.00511577631044877	4.43484873874337
5	48244147	48259476	ENSGALG00000011162	7	+	0.00512088307260549	1.63729514210198
2	21877224	22125099	ENSGALG00000009062	7	+	0.00512629603710294	-2.20251118463019
4	70289237	70310292	ENSGALG00000014336	7	+	0.00514987932653065	-1.49582513240983
10	3686192	3715339	ENSGALG00000003286	4	+	0.00520560583893482	7.42803618571823
4	38153405	38207540	ENSGALG00000031960	7	+	0.00520560583893482	-1.52006282129703
19	6593484	6601322	ENSGALG00000004519	7	+	0.00521042557583252	-1.93386786707867
12	14666620	14681719	ENSGALG00000007596	5	+	0.00521248889043502	-6.36315973708075
4	33261651	33262873	ENSGALG00000044235	5	+	0.00523490708311161	6.58518265995706
20	13306171	13320343	ENSGALG00000041365	6	+	0.00526506091501932	-3.62985236462438
1	15117534	15247833	ENSGALG00000035940	7	+	0.00528227747328618	1.95477062463927
19	7163174	7171399	ENSGALG00000005061	7	+	0.00528227747328618	3.91216265960361
2	121535430	121544344	ENSGALG00000034376	7	+	0.00528360489059436	2.0003981005022
5	44037409	44157552	ENSGALG00000010680	7	-	0.00528360489059436	2.00353002099283
11	1307476	1370931	ENSGALG00000023898	6	-	0.0053585724739573	4.06695193149185
7	28555697	28573430	ENSGALG00000012117	6	-	0.00538630917513536	-6.36308968885536
23	3254353	3257700	ENSGALG00000009680	7	+	0.00540145447109328	-1.77656429092823
11	7850346	7856535	ENSGALG00000021225	7	-	0.00542050702065482	1.83103833510918
14	1108456	1108957	ENSGALG00000031306	4	+	0.00543126726470072	6.22408091044459
3	75635313	75677776	ENSGALG00000015605	7	+	0.0054617197709554	-1.74258710165339
3	110271101	110291935	ENSGALG00000016710	7	-	0.00546410845215421	1.75071662988373
Z	41422558	41442998	ENSGALG00000012612	5	-	0.00546410845215421	5.78358238223272
27	5156867	5161795	ENSGALG00000003457	7	+	0.00547680523777084	1.50675864545821
1	109708830	109726598	ENSGALG00000016196	5	-	0.00553127899303174	-6.51929844806893
1	75380489	75521578	ENSGALG00000014346	7	-	0.00553127899303174	2.32115530691223
4	75453930	75467961	ENSGALG00000014406	5	-	0.00553127899303174	7.28415978516754
24	5780706	5862536	ENSGALG00000007839	7	-	0.00559983986417699	2.04077804462716
1	75168824	75220639	ENSGALG00000013272	6	+	0.00560237557798055	-6.76466609521909
28	838934	846067	ENSGALG00000000619	5	-	0.00560734579874052	4.04251335490002
2	89212618	89230656	ENSGALG00000013397	7	+	0.00560734579874052	-1.42749606230714
AADN04013357.1	2095	4176	ENSGALG00000030873	6	+	0.00570916984931428	-8.1287789720382
13	16330505	16516432	ENSGALG00000031487	7	+	0.00574357599858216	2.64000588492944
Z	20869141	20889727	ENSGALG00000014775	7	+	0.00578188697643965	-1.77085322180862
13	12905906	12910066	ENSGALG00000004176	7	+	0.00580199406081208	1.33967336965989
5	15892435	15899025	ENSGALG00000044251	6	-	0.00589746612905262	3.23053130344553
9	22196073	22196658	ENSGALG00000043623	3	+	0.005899016812413	6.98653419651508
10	12822292	12826841	ENSGALG00000023395	7	+	0.00602169952510458	-2.57038309672352
2	114191666	114202829	ENSGALG00000031130	7	-	0.00607962393745418	1.58032400602546
33	719500	720408	ENSGALG00000046197	5	+	0.00610271256642265	5.93018041083511
1	38668217	38924294	ENSGALG00000010311	7	+	0.00611003855572144	1.51254241131145
7	5782839	5795353	ENSGALG00000004140	7	+	0.00615426809974597	1.96243129256151
12	11500176	11502890	ENSGALG00000029912	6	-	0.0061708015671121	4.37825817790643
17	846116	861414	ENSGALG00000034948	7	-	0.00618738173439391	3.41305579874895
20	11097472	11102231	ENSGALG00000007462	7	+	0.00618738173439391	1.85036046653087
1	62199782	62231384	ENSGALG00000003466	7	-	0.00620127047902985	1.57451650791004
4	57543610	57548315	ENSGALG00000012076	6	+	0.00620251147980821	4.57870569010382
2	55831577	55833903	ENSGALG00000038375	6	+	0.00622506608886803	2.74126637033048
6	14824429	14830844	ENSGALG00000005000	6	+	0.0062477745790059	3.16484643849644
3	40973213	40979620	ENSGALG00000011182	7	+	0.00628702455964799	2.16933800408315
4	61240738	61287959	ENSGALG00000012308	7	-	0.00628702455964799	1.43998682906331
7	26975666	27065329	ENSGALG00000011689	7	+	0.006299783796203	1.40464005275002
5	8982539	8983767	ENSGALG00000046593	5	-	0.0063528638757599	5.65312021363435
7	14980080	15028066	ENSGALG00000009012	5	+	0.00640490785180694	3.83740772811385
10	992554	1009459	ENSGALG00000031408	7	-	0.00644846468026661	2.31814611166139
4	81124237	81182713	ENSGALG00000015556	6	-	0.00644846468026661	4.23991816598031
14	6216939	6236474	ENSGALG00000005589	7	+	0.00645829618696651	1.76630246562047
10	13962156	13963926	ENSGALG00000006826	7	+	0.00648738023868251	1.62166813005887
28	3339735	3346314	ENSGALG00000033234	7	-	0.00648738023868251	-1.51205609503807
4	11861714	11920370	ENSGALG00000007608	6	+	0.00648738023868251	4.79353215492839
9	13300317	13348379	ENSGALG00000007218	7	+	0.00648738023868251	3.8538727412771
2	90869312	90887287	ENSGALG00000013640	7	+	0.00649096900283559	-1.41863404275407
27	4891170	4899901	ENSGALG00000035733	7	-	0.00655985622176404	-1.45887882598411
LGE64	778865	781827	ENSGALG00000045706	7	-	0.00655985622176404	2.2791497286734
27	5615995	5621784	ENSGALG00000035580	6	-	0.00660768384123619	4.59472405423246
1	195550880	195552596	ENSGALG00000044739	6	+	0.00663905483857235	5.98950441810947
AADN04004570.1	1171	10525	ENSGALG00000038694	5	-	0.00667977284626552	5.5973883407423
AADN04003071.1	1359	2297	ENSGALG00000032340	4	-	0.00675752531545853	7.11977115752058
4	58493682	58506491	ENSGALG00000012126	5	+	0.00683081795767804	5.84935404468385
19	1327381	1987436	ENSGALG00000001153	6	-	0.00684208390075737	3.9697939731317
7	26189843	26218128	ENSGALG00000011635	6	-	0.00684208390075737	3.02541922811626
1	35053220	35057370	ENSGALG00000009903	6	-	0.00686705827824	2.45817363330778
20	11763682	11771405	ENSGALG00000007636	5	-	0.00689008751623059	4.15364750887029
18	2875637	2877925	ENSGALG00000042083	3	-	0.00692113018218309	6.93723798693552
8	11922462	11934893	ENSGALG00000005302	7	+	0.00693800999257096	-1.4002405004453
21	1663099	1753291	ENSGALG00000001229	7	-	0.0069778030357076	-1.84293681953761
27	2774900	2778975	ENSGALG00000045805	3	+	0.0069778030357076	-8.61905503950352
1	145564573	145566571	ENSGALG00000042216	5	-	0.00700306364351245	-8.75145500465457
22	1423300	1444213	ENSGALG00000032856	5	+	0.00711737396771967	-6.41301939791476
AADN04006046.1	7242	9931	ENSGALG00000031574	5	-	0.00712521347070462	6.80655016146666
15	7994662	7995025	ENSGALG00000039268	1	+	0.0071493323670633	8.69885707618834
4	30233253	30265397	ENSGALG00000009870	6	+	0.00715457581781136	3.65081839329699
Z	20525163	20533435	ENSGALG00000046087	5	+	0.00715457581781136	7.09116481113847
17	8697925	8724149	ENSGALG00000001645	5	-	0.0071840594189354	-8.95569358078627
26	2634609	2641479	ENSGALG00000023953	7	+	0.00723851583770956	-2.60387286654238
17	6614743	6624037	ENSGALG00000018700	7	+	0.00727788387017636	2.28939589253942
2	68215578	68231778	ENSGALG00000012886	6	+	0.00728973911917944	-6.86874198814728
2	138969887	138972814	ENSGALG00000036456	7	+	0.00735762591882833	-1.83559366170613
3	105332242	105343030	ENSGALG00000026973	7	-	0.00738575680981761	2.86305955132028
Z	10838849	10841240	ENSGALG00000031393	6	+	0.00743027931033944	-7.89318039546382
23	4160724	4165099	ENSGALG00000002319	4	-	0.00747016769616884	4.7805990865876
5	36396569	36415543	ENSGALG00000010093	7	+	0.00751947599998325	1.48602452849436
4	30318591	30557052	ENSGALG00000009880	7	-	0.00752312836152093	2.24913621209194
AADN04007027.1	3713	11084	ENSGALG00000043769	4	+	0.00752312836152093	7.00746286119545
1	83652331	83662208	ENSGALG00000015218	6	+	0.00764456543191473	-7.4908529228431
11	7889805	7903422	ENSGALG00000017363	7	+	0.00764580656925242	1.62760453893234
4	20496741	20501963	ENSGALG00000009268	5	-	0.0076672386986556	5.84616618746851
4	44650489	44657234	ENSGALG00000010822	5	-	0.0076672386986556	6.71997032889208
9	22949725	22968865	ENSGALG00000010256	7	-	0.0077066403344733	1.40597255704621
AADN04011509.1	5104	7372	ENSGALG00000042902	4	-	0.00775781975582673	7.23426814104492
AADN04006688.1	20	10143	ENSGALG00000045509	5	-	0.00781493642453154	6.79995392323317
25	1264088	1266424	ENSGALG00000037026	7	-	0.00781508569445228	3.14444830753371
10	20010059	20011992	ENSGALG00000008272	7	+	0.00782000761594996	1.76855129355172
AADN04004242.1	4935	6315	ENSGALG00000045970	1	+	0.00783812484160334	7.0508765149317
15	7983152	7983467	ENSGALG00000030653	1	+	0.00785767082064698	6.92611065286409
18	3398981	3400577	ENSGALG00000030619	6	+	0.0079266768677045	-8.02772001151945
AADN04004934.1	432	3134	ENSGALG00000046222	7	-	0.0079266768677045	4.25979471809063
2	45605959	45704939	ENSGALG00000043240	5	+	0.00793668418981226	7.02253315008281
4	86105020	86142977	ENSGALG00000015786	5	-	0.00793891204812384	5.84216578513835
5	35937964	35942248	ENSGALG00000025755	7	-	0.00793891204812384	1.28509568092157
Z	18878164	18908770	ENSGALG00000014730	5	-	0.00794602673786925	6.27544241435688
KQ759486.1	65171	82484	ENSGALG00000035863	5	-	0.0079575385085581	-1.86532253707111
AADN04011114.1	3589	8096	ENSGALG00000033458	2	+	0.00796874984440161	-8.62994160040745
9	8477930	8492454	ENSGALG00000005076	7	+	0.00798665344134009	3.32519145945272
1	78146303	78149635	ENSGALG00000027291	2	+	0.00799062029956344	-8.64165006755688
22	4606605	4609137	ENSGALG00000042801	5	+	0.00799062029956344	3.92631780287007
11	11674122	11703375	ENSGALG00000032349	5	-	0.00800182504971777	3.97032795833957
1	77325962	77327101	ENSGALG00000014555	7	+	0.00800182504971777	1.38401125795716
1	67641435	67643827	ENSGALG00000041414	6	-	0.00802527434508687	5.74773461658091
3	94124716	94144085	ENSGALG00000037309	6	+	0.0080497721275017	-6.54226900547822
5	52195851	52255454	ENSGALG00000011696	6	-	0.00805109287700924	4.13381194403488
14	6029102	6043043	ENSGALG00000005349	5	-	0.00811403714907025	5.23246451740105
7	25931113	26109391	ENSGALG00000011630	5	+	0.00812235470032983	6.93990978396871
3	88656611	88663923	ENSGALG00000016316	2	+	0.00814236749588711	-8.20676798576832
18	4622400	4640882	ENSGALG00000002116	7	-	0.00814918007672093	-3.06237554135002
6	35336652	35342219	ENSGALG00000010513	3	+	0.00814918007672093	7.38627714690107
2	148993939	149006191	ENSGALG00000040098	7	-	0.00817455123186461	1.28743217185201
26	1462203	1465332	ENSGALG00000040036	2	+	0.00817455123186461	-8.7874425578376
AADN04011533.1	66	3226	ENSGALG00000046211	5	+	0.00817455123186461	-8.43094837202204
27	5427311	5436287	ENSGALG00000003123	6	+	0.00821893364870199	3.55552093027771
AADN04001895.1	1271	2200	ENSGALG00000029973	3	-	0.00825167285787025	6.94441609273145
22	1629876	1635315	ENSGALG00000001640	7	-	0.00825625517044314	2.97750531240775
19	4089037	4097513	ENSGALG00000001828	6	+	0.00828656640398949	5.39599256769798
21	4668781	4672718	ENSGALG00000004005	7	-	0.00828676118107972	1.45740413169588
3	67450299	67533242	ENSGALG00000015297	7	-	0.00831617655278008	1.49150698296041
1	135570851	135577119	ENSGALG00000042472	3	+	0.0084172479152927	-8.43814957518857
12	3838565	4001595	ENSGALG00000030908	6	+	0.0084283178024031	4.46880657563511
22	2593801	2604692	ENSGALG00000003473	7	-	0.00842877608916706	2.05390012611615
4	63414981	63434513	ENSGALG00000013617	5	-	0.00842877608916706	5.94553614565883
12	12750102	13123099	ENSGALG00000007177	6	+	0.00844434223677672	2.39955803121031
5	54055990	54086580	ENSGALG00000011870	7	-	0.00844505481749357	-1.58720913966707
6	8090032	8090500	ENSGALG00000038593	5	-	0.00844505481749357	5.94406308881495
1	168311302	168320863	ENSGALG00000016991	7	-	0.0084514442729701	1.38521168016101
5	37970537	37972712	ENSGALG00000010237	7	+	0.00847667367026083	1.35611480406494
20	5248042	5254471	ENSGALG00000003921	6	-	0.00853299063149133	4.89296550601601
27	4028267	4029306	ENSGALG00000034529	5	-	0.00859906684786832	6.76024128082206
1	142734629	142752303	ENSGALG00000016859	1	-	0.00864803515807523	-8.34289778657462
1	47393194	47407557	ENSGALG00000028373	7	+	0.00864803515807523	-4.46197620583612
15	7988409	7988999	ENSGALG00000005937	1	+	0.00883537485448416	7.52052075790261
2	106483863	106507860	ENSGALG00000015151	7	-	0.00883537485448416	1.74694589633635
27	1801385	1824248	ENSGALG00000034427	5	-	0.00883537485448416	-6.33235080938789
Z	36834492	36843265	ENSGALG00000015156	7	-	0.00883797479751085	-1.38252206582789
KQ759335.1	51082	53866	ENSGALG00000031682	2	-	0.00893074755117545	6.82305059741256
1	122126013	122139309	ENSGALG00000016563	7	+	0.00894522826227006	-1.48635267829558
10	8734574	8826134	ENSGALG00000031987	7	+	0.00894561298509235	-1.53447356556655
4	89436575	89527283	ENSGALG00000016017	7	-	0.00898073761126229	-1.95136263252961
KQ759634.1	20	3240	ENSGALG00000044018	7	-	0.00898073761126229	2.12826292815623
14	13195527	13199784	ENSGALG00000028345	3	+	0.00909927255615472	6.78101472350696
AADN04004393.1	6855	9158	ENSGALG00000029213	2	+	0.00910441388599893	-8.66466057951659
7	11734618	11737069	ENSGALG00000034973	7	+	0.00914410571089095	2.70769913355311
18	1994942	1996402	ENSGALG00000029520	7	-	0.00914938821635251	3.53254508941199
1	75669553	75686134	ENSGALG00000032183	5	+	0.0091693907293818	6.93112350103552
2	138224990	138229794	ENSGALG00000038946	3	-	0.00926387926354893	6.97198946440374
4	35246045	35247365	ENSGALG00000045607	5	-	0.00931774789446778	2.49335639832113
6	19343209	19348438	ENSGALG00000006378	7	-	0.00935545735275515	1.68349257355931
4	47124907	47149837	ENSGALG00000011227	5	+	0.00940641207759146	6.06203702923646
1	193661420	193663418	ENSGALG00000000818	6	+	0.00940725937081053	-7.61615002813007
28	3964524	3964815	ENSGALG00000046278	2	-	0.00944069139603886	6.77783774898567
26	1255372	1257407	ENSGALG00000032922	7	+	0.00944649081321324	1.37129144403493
AADN04000744.1	6672	10452	ENSGALG00000040811	2	+	0.00945366143560698	7.2903231622836
15	9230597	9232153	ENSGALG00000040198	7	-	0.00958482310719934	-2.16748293582842
7	28341393	28353184	ENSGALG00000012061	6	+	0.00958482310719934	3.46206602905512
1	60007869	60009501	ENSGALG00000039636	2	+	0.00959134675631012	6.87489748848113
2	46064048	46088568	ENSGALG00000034493	7	-	0.00965166113328877	2.24127242401868
6	11908376	11915118	ENSGALG00000030179	7	-	0.00965166113328877	-1.44029234562534
8	21292763	21295821	ENSGALG00000010279	7	+	0.00965166113328877	-1.45044880723936
1	51220222	51226301	ENSGALG00000012422	7	-	0.00967965801730018	1.44243674187643
5	51675983	51745443	ENSGALG00000011620	7	-	0.00969745859801532	1.40209079720946
10	5726010	5731939	ENSGALG00000003906	7	-	0.00970363610710102	-1.38442286374059
3	58213347	58270372	ENSGALG00000031843	7	+	0.00971702530185968	2.16632468249806
2	26070095	26073822	ENSGALG00000025999	7	-	0.00973320866913645	1.32109966089452
1	113283936	113314035	ENSGALG00000016266	7	-	0.00975015620481957	-2.08099423502925
2	41589409	41631997	ENSGALG00000039337	7	+	0.00975015620481957	-1.58911705329724
2	42452202	42481002	ENSGALG00000035949	7	-	0.00978961242715447	2.40075715031768
1	155623	364584	ENSGALG00000033919	5	+	0.0098017410024606	5.73392870365821
AADN04001053.1	11329	14276	ENSGALG00000045929	2	-	0.0098854790968466	6.65236392926125
3	45598071	45610154	ENSGALG00000011615	2	+	0.00991637311728145	-8.63760734979472
25	2758035	2768002	ENSGALG00000000866	7	-	0.0099298935543621	1.79306762965762
8	4824821	4831264	ENSGALG00000040573	5	-	0.00993689933295706	5.48722687913997
1	165990946	166168763	ENSGALG00000016955	7	-	0.00998839544052306	1.69803176726026
AADN04000732.1	34156	36591	ENSGALG00000045226	1	+	0.0100783303441259	8.29572184376472
28	4053607	4057358	ENSGALG00000035825	7	+	0.0100807471400809	1.77569378744281
AADN04000612.1	20948	22737	ENSGALG00000030371	1	+	0.0101501117120774	6.60988094922089
2	62121909	62132528	ENSGALG00000012712	7	+	0.0101533259982941	2.59856226942371
28	4914644	4922849	ENSGALG00000038462	4	-	0.0101533259982941	6.66003097359207
18	10524514	10529085	ENSGALG00000027789	7	+	0.0101806561772265	2.6910879359959
1	126182586	126200182	ENSGALG00000016618	6	+	0.0101862558510318	-7.758174676483
5	30675310	30714811	ENSGALG00000009740	7	+	0.0101952284435315	-1.35191150052235
7	12719088	12797247	ENSGALG00000008621	7	-	0.0102142543257837	1.74521134231352
AADN04022860.1	291	1749	ENSGALG00000033404	7	-	0.0102142543257837	-1.92075024029031
6	35358067	35369992	ENSGALG00000010517	7	+	0.0102414224299375	-1.33489242848484
7	8205752	8213176	ENSGALG00000028174	7	-	0.0102548416648608	2.44645438613105
26	534490	563446	ENSGALG00000038948	7	+	0.0102953740122949	1.30233188369608
AADN04008016.1	4610	8788	ENSGALG00000036362	7	-	0.0103046646611951	-1.60786476223514
1	57724422	57794404	ENSGALG00000040493	5	+	0.0103367646975758	3.85183236568175
23	1796429	1803097	ENSGALG00000035721	7	-	0.0104278322350023	1.5247801718366
27	3172859	3177285	ENSGALG00000026518	3	-	0.0104278322350023	7.40507395597036
5	44965410	45115958	ENSGALG00000034898	7	-	0.0104740588452163	1.35804139697524
1	6790344	6838577	ENSGALG00000006682	7	-	0.0105431539192667	1.25815602454161
7	1088698	1148350	ENSGALG00000002632	6	+	0.0105590708041599	2.90281689095613
17	5857677	5863488	ENSGALG00000042266	7	+	0.0105816917577951	1.80871129236485
2	23851284	23854232	ENSGALG00000045286	5	+	0.0105816917577951	6.69547001346759
Z	81241323	81277097	ENSGALG00000005337	7	+	0.0105816917577951	1.39159848275563
1	59777129	59917023	ENSGALG00000012956	6	+	0.0105902948558509	3.30962716202707
4	8317079	8581041	ENSGALG00000006886	7	-	0.0106235831244417	3.24146298705478
27	5549485	5564038	ENSGALG00000002804	5	+	0.010749774359983	6.0456942243404
5	37394622	37395903	ENSGALG00000010139	4	+	0.010749774359983	5.80460570053949
2	16017851	16098074	ENSGALG00000007547	7	+	0.0107756711965195	-1.50849841494333
1	194206705	194208212	ENSGALG00000045341	6	+	0.0107993389148895	3.56315620439814
AADN04002278.1	16229	17673	ENSGALG00000040789	3	-	0.0110139654640336	6.59521604464307
17	9303955	9363121	ENSGALG00000001225	7	+	0.0110443920873661	1.23000669864324
27	4421747	4422654	ENSGALG00000045738	7	+	0.0110507205062636	1.99162225512648
3	67310246	67367181	ENSGALG00000015289	6	-	0.011059616351488	4.17457296064983
28	87665	118213	ENSGALG00000043352	5	-	0.0110702056048688	6.56257569102696
18	3747580	3750269	ENSGALG00000044175	7	+	0.0111090395192524	4.29516107013869
2	11417060	11458617	ENSGALG00000006939	7	+	0.0111090395192524	-1.30586904804985
2	146276981	146300578	ENSGALG00000041730	5	-	0.0111090395192524	6.78106411668715
24	124424	134392	ENSGALG00000038885	7	+	0.0111090395192524	2.05319906315222
Z	43730713	43732242	ENSGALG00000028005	7	+	0.0112251235237168	1.35990580183962
11	1247094	1250884	ENSGALG00000039096	4	-	0.0112388087854246	6.79923931312822
5	454588	479990	ENSGALG00000043025	7	-	0.011246244274069	-2.33233029696175
12	3424658	3435067	ENSGALG00000026736	6	+	0.0113714764106125	-7.0781717267237
7	6127471	6157943	ENSGALG00000004274	6	+	0.0113714764106125	5.32904532769714
3	39308417	39412374	ENSGALG00000037506	7	+	0.011511312482705	2.00997898708026
LGE64	638464	713910	ENSGALG00000044326	7	-	0.0115298294843612	1.97193319245468
27	4451018	4455696	ENSGALG00000001624	7	-	0.0115641052187937	-1.54930725292307
7	28273615	28297845	ENSGALG00000012055	5	+	0.0115641052187937	6.55294601430809
33	161164	219490	ENSGALG00000034965	7	-	0.0115732165502309	-1.43560374317517
1	103028116	103033674	ENSGALG00000040342	7	-	0.0115926647768826	2.75652196677389
7	35364059	35367292	ENSGALG00000031552	1	-	0.0116425718591376	6.78403655204514
KQ759460.1	18944	22171	ENSGALG00000038287	5	+	0.0116425718591376	-8.22105432545443
28	2711393	2723081	ENSGALG00000001342	4	+	0.0116855034197684	-8.48801443203273
KQ759336.1	20469	26929	ENSGALG00000039902	7	-	0.0117483809400345	-2.41039204375182
4	29615757	29825230	ENSGALG00000009809	7	-	0.0117745121789781	1.77742628043465
5	11270586	11273530	ENSGALG00000035271	1	-	0.0117745121789781	6.47758597807262
15	505902	529524	ENSGALG00000001501	7	+	0.0119047057474944	1.38404603681897
2	40502113	40538476	ENSGALG00000011484	5	+	0.0119400004576137	6.42538265014729
14	4680385	4683518	ENSGALG00000024122	3	-	0.0119878981011234	4.94723102097656
AADN04017201.1	20	4564	ENSGALG00000042568	5	+	0.0120230229199426	6.7103643118747
AADN04017561.1	44	4383	ENSGALG00000045094	7	-	0.0120858929590887	-3.4755695991101
8	27880431	27881903	ENSGALG00000042686	2	+	0.0121270299323388	-8.12529680991106
28	3654404	3655613	ENSGALG00000040623	7	-	0.0121356786046586	-2.93788634984177
33	25755	32131	ENSGALG00000035635	7	-	0.0121356786046586	1.78037240716426
2	56354629	56357627	ENSGALG00000039326	7	-	0.0121976932268895	-2.68559000539901
8	12372306	12399758	ENSGALG00000005478	7	-	0.0122339446407978	1.62178231780605
1	84985336	85117095	ENSGALG00000015307	5	-	0.0122488538295409	5.37418340800705
11	11293875	11304303	ENSGALG00000040558	6	-	0.0122844202190925	2.46911884221663
1	129222917	129238398	ENSGALG00000016693	7	-	0.0122844202190925	1.55153792901685
12	3131563	3134816	ENSGALG00000027695	5	+	0.0122844202190925	5.41555354188299
19	6644760	6652458	ENSGALG00000004628	7	-	0.0122844202190925	2.08947550047315
26	4677807	4730058	ENSGALG00000031493	7	+	0.0122844202190925	1.23972633179365
6	11988591	11993397	ENSGALG00000004777	6	+	0.0122844202190925	3.6087125188938
6	31525647	31526757	ENSGALG00000023415	2	+	0.0122844202190925	6.86874375430872
3	52469545	52589211	ENSGALG00000013768	7	-	0.0122850173457292	1.51906622200875
5	50400208	50407920	ENSGALG00000011511	7	-	0.0122972244343318	1.46549581431471
1	33794055	33841926	ENSGALG00000009859	7	+	0.0123877876589604	1.6608058338005
3	17234284	17235894	ENSGALG00000033547	6	-	0.0123877876589604	-7.0494788571368
19	7640740	7649750	ENSGALG00000034297	7	-	0.0124209085321732	-2.60440194555626
2	122037632	122051680	ENSGALG00000043573	6	+	0.0124454967425209	-7.46878471184845
2	60720135	60723532	ENSGALG00000012695	7	+	0.0124772997601966	1.27299555582288
4	255369	259277	ENSGALG00000044799	5	-	0.0125808385836663	4.44591311015855
28	3960633	3962594	ENSGALG00000034556	7	+	0.0125954250152995	3.3622079257777
1	67216257	67232162	ENSGALG00000014030	6	-	0.0125985813698483	-8.0903972781857
1	56807018	56827366	ENSGALG00000012849	7	-	0.0126582972072549	-1.35407836315769
25	1872861	1873615	ENSGALG00000026613	1	+	0.0126582972072549	6.53217372766212
11	15750287	15870668	ENSGALG00000038494	7	+	0.0126777098277871	1.45563119498292
1	113199117	113214148	ENSGALG00000016262	5	-	0.0126865323713905	5.48417080685627
18	7999196	8020520	ENSGALG00000021395	7	-	0.0127842420468082	1.95489177852966
12	18141431	18145067	ENSGALG00000017368	7	+	0.0127953508200482	-1.35670863263683
1	144902424	145084130	ENSGALG00000016886	6	-	0.0128175093602409	3.37983759231711
4	284343	322060	ENSGALG00000037410	7	+	0.0128175093602409	-1.79123684751852
6	16449699	16486297	ENSGALG00000005422	7	+	0.0128531862608635	-1.91722229349208
7	36394038	36397558	ENSGALG00000012544	1	+	0.0128597070432874	7.97414842379071
AADN04011595.1	2029	5127	ENSGALG00000038889	5	+	0.0128597070432874	5.67032949774695
25	1487085	1489777	ENSGALG00000013234	7	-	0.0129323454031052	3.31350147489138
2	97513653	97531725	ENSGALG00000013814	7	-	0.0129743389396324	1.88745997583978
1	68062514	68077545	ENSGALG00000014085	7	-	0.0130329889334417	1.71802223278561
6	22530256	22534464	ENSGALG00000007645	6	+	0.0130467167219264	-6.45417833890789
24	1562613	1582952	ENSGALG00000001331	7	+	0.0132170984531153	-1.30586597606537
1	62659917	62765595	ENSGALG00000028186	3	-	0.0132328187537766	7.33202701745814
18	4688726	4692190	ENSGALG00000028301	7	+	0.0132668818304766	2.45684741083922
23	5225562	5237226	ENSGALG00000038896	7	+	0.0132781009474663	2.44608204440672
Z	21298860	21305055	ENSGALG00000023411	6	-	0.0133309707053707	3.87484709148068
14	6182946	6193181	ENSGALG00000005558	7	+	0.0133808606326491	-1.29017231838937
1	51155784	51156504	ENSGALG00000019312	1	+	0.0133994925391605	-7.84701003945901
2	103346604	103372094	ENSGALG00000015030	7	-	0.0135182909949571	1.28721694061138
6	9405269	9406436	ENSGALG00000045809	5	+	0.0135182909949571	6.51577082901325
24	5430186	5431568	ENSGALG00000044339	7	-	0.0135283022952146	3.911783888127
12	18660230	18670239	ENSGALG00000008320	7	+	0.0135328064924974	1.24770144294178
3	42235565	42347326	ENSGALG00000011329	7	-	0.0135464563571826	-1.37283552056829
4	58569545	58695921	ENSGALG00000012211	7	+	0.0135464563571826	-1.28849500297541
8	1190243	1208672	ENSGALG00000001938	7	-	0.0135638692475342	1.35697137291098
AADN04007215.1	6956	10488	ENSGALG00000030167	3	+	0.0135932059201718	-8.38307907753968
8	2661072	2693248	ENSGALG00000002431	7	-	0.0136031924425671	3.39061271097456
AADN04000646.1	34079	35360	ENSGALG00000043708	1	+	0.0137280739992861	5.54069198414776
AADN04001494.1	3953	14726	ENSGALG00000033081	2	-	0.0137300570077166	8.0228667626562
1	80152052	80153980	ENSGALG00000014981	7	+	0.0137305797196168	1.17444172700467
1	182479609	182486231	ENSGALG00000019063	5	+	0.0137995110891116	3.36505327480537
2	115238662	115308978	ENSGALG00000038395	7	-	0.013863769340026	1.58460089511443
1	84210320	84252641	ENSGALG00000015252	7	+	0.0138976604059222	-2.03000783264133
20	10037555	10047327	ENSGALG00000037274	5	-	0.0138976604059222	6.66448399709253
23	3742634	3744539	ENSGALG00000001946	4	+	0.0139177375704342	7.27911870034556
18	9195995	9201692	ENSGALG00000026940	7	+	0.0139809729733944	2.43427548259803
6	29782679	29783785	ENSGALG00000020656	2	-	0.0139809729733944	-7.62636033818958
Z	8363764	8366761	ENSGALG00000028256	7	-	0.0139809729733944	2.28769053765177
22	2221233	2236659	ENSGALG00000003118	7	+	0.0139824841583609	-2.42201869465529
21	1455333	1457055	ENSGALG00000032471	6	-	0.014007288359534	3.31021522181763
1	35315780	35347339	ENSGALG00000009945	7	-	0.0140075968214915	2.93205772954825
W	4454111	4455392	ENSGALG00000044960	1	+	0.0140116230538203	5.54194614729047
1	61050760	61052686	ENSGALG00000013008	2	+	0.0142343968245673	6.74650547874436
AADN04009392.1	20	8574	ENSGALG00000031273	2	+	0.0142670064121897	6.36675050379555
AADN04008373.1	139	8482	ENSGALG00000030578	6	+	0.0142712341011809	-7.53951532156016
6	28169762	28585657	ENSGALG00000009152	6	+	0.0142919636622856	4.16964284261641
3	31210824	31393401	ENSGALG00000010448	5	-	0.0143221582357495	-4.20599095867068
3	39921767	39926303	ENSGALG00000025738	7	+	0.014381072800352	1.63232912806091
4	82790890	82821245	ENSGALG00000015645	7	-	0.0144376948092852	-1.29225971744116
AADN04007726.1	3762	10142	ENSGALG00000036784	4	-	0.0145557745477661	6.84113303414833
17	1125508	1130778	ENSGALG00000030255	5	-	0.0146116252641893	-6.54614891455873
AADN04000639.1	84394	91343	ENSGALG00000041099	7	-	0.0146116252641893	1.39367545434759
Z	1766268	1782227	ENSGALG00000041882	5	-	0.0146116252641893	6.53728285616549
21	245685	252851	ENSGALG00000036214	7	-	0.0146571141100386	1.29402920188962
25	2491924	2496892	ENSGALG00000036925	7	+	0.0146571141100386	2.48957512453178
12	5623598	5682682	ENSGALG00000005078	7	-	0.014688136273852	1.37958949659994
AADN04013961.1	58	2242	ENSGALG00000043519	4	-	0.0146891709168372	5.55972333899178
2	109912485	109989962	ENSGALG00000015254	2	-	0.0147009423056273	-8.14429500929892
3	106452747	106479037	ENSGALG00000016630	7	+	0.0147460206756059	-1.28961391651897
AADN04012213.1	33	1725	ENSGALG00000037205	2	-	0.0147631519218566	-7.82752413703223
28	2153657	2154974	ENSGALG00000045954	1	-	0.0147739958949782	6.75805546984616
3	55408938	55413383	ENSGALG00000033865	2	-	0.01488855708479	6.30058379288498
AADN04006513.1	10533	12039	ENSGALG00000038051	4	-	0.0149560501378876	-7.79154294495104
22	4713264	4717090	ENSGALG00000037932	6	+	0.0150452838504065	6.08272321376464
23	2068553	2070983	ENSGALG00000029833	7	+	0.0150507270352957	2.71037319147084
2	111579150	111580200	ENSGALG00000042082	1	-	0.0150784039281352	-7.76653964423132
10	4082417	4086399	ENSGALG00000034177	7	+	0.0151062065036688	1.20457215547613
14	7680838	7728571	ENSGALG00000006646	7	+	0.0151062065036688	-1.42718307946684
3	67626200	67645396	ENSGALG00000015304	7	+	0.015137424651449	1.58029083565608
3	242963	294071	ENSGALG00000037901	7	-	0.0152097173926975	3.2557930177712
1	62436029	62495064	ENSGALG00000033471	7	+	0.015225165365205	1.75684377466898
3	64018363	64020812	ENSGALG00000014962	7	-	0.0152673343323445	3.03640282102646
AADN04013160.1	992	4828	ENSGALG00000030413	1	-	0.0153682358578867	-7.74437425046068
1	170581723	170644995	ENSGALG00000017034	7	+	0.0154172269511257	-1.48564153375249
12	8379725	8395484	ENSGALG00000005450	7	+	0.0154365444213136	-1.81540499929837
1	124868374	124964143	ENSGALG00000034834	6	-	0.015501681594514	2.81397796619313
8	7638600	7645618	ENSGALG00000004700	7	-	0.0155951731075229	2.3320047713705
1	48351488	48365693	ENSGALG00000011803	7	+	0.0156241361202136	-1.46127334533188
5	22292018	22294749	ENSGALG00000033100	7	+	0.015761164735431	1.95811109140588
3	11329417	11335309	ENSGALG00000008757	7	-	0.0158062881016192	2.14373612441611
3	41483184	41514674	ENSGALG00000011200	6	+	0.0158062881016192	-7.01877766160645
5	311492	328512	ENSGALG00000036805	6	+	0.0158062881016192	3.99464813775829
19	2834403	2838938	ENSGALG00000043302	6	-	0.0158573909771735	3.46511752301393
6	23723778	23800324	ENSGALG00000008281	7	+	0.0158817802849837	3.26070408777557
9	23629502	23631209	ENSGALG00000039432	6	+	0.0159056230664216	3.0664464421802
5	11115669	11366088	ENSGALG00000006074	6	-	0.0159799317527831	3.70601197387748
4	1237452	1241673	ENSGALG00000004346	6	-	0.0160280124685967	2.45558474183082
1	77379602	77388708	ENSGALG00000014603	7	+	0.0160288588901285	2.16751927530654
7	28522173	28525263	ENSGALG00000012111	7	-	0.0160871031325259	1.8658715046322
8	21871549	21892367	ENSGALG00000010440	7	-	0.0160871031325259	-2.56058928487013
3	52244484	52260999	ENSGALG00000013741	7	+	0.0161175883290004	1.4850343831439
23	1853198	1855513	ENSGALG00000033047	2	+	0.0161429704784085	6.31313592200596
5	34864305	35050252	ENSGALG00000009995	6	+	0.0161920416167253	3.77749853502985
13	13114616	13132620	ENSGALG00000004581	7	-	0.0162100131870641	-1.47861426559209
3	57349230	57352201	ENSGALG00000037402	5	+	0.0162667359075675	-6.16733556105862
14	5617809	5620433	ENSGALG00000005253	5	+	0.0162757325454167	5.92280949827161
1	84962540	84981080	ENSGALG00000015299	7	+	0.016277746124695	1.21284454390568
24	988811	1059723	ENSGALG00000001161	7	+	0.016277746124695	-1.43623264859309
KQ759389.1	4240	7112	ENSGALG00000044691	2	-	0.016277746124695	-8.14431988465683
13	7837677	7845187	ENSGALG00000027232	6	+	0.0163068411711883	-7.80935467951751
7	28023105	28064027	ENSGALG00000029766	7	-	0.0163206222303546	1.72051712996371
18	10588862	10597650	ENSGALG00000027415	5	-	0.0165156000234532	5.88676476547882
26	5209969	5248800	ENSGALG00000003601	7	+	0.0165156000234532	-1.26684474758814
6	31367044	31374063	ENSGALG00000038396	5	+	0.0165156000234532	-6.95421080372558
AADN04001126.1	3398	18319	ENSGALG00000043602	2	-	0.016565911589335	-7.89615974104272
27	5097553	5101820	ENSGALG00000027462	7	-	0.0166150142270422	2.14587667582354
5	15271750	15336034	ENSGALG00000006837	7	-	0.0166291938680146	1.6630357073327
Z	40014313	40030845	ENSGALG00000012586	7	-	0.0166308689969863	1.636603477861
1	22528297	22829235	ENSGALG00000008926	6	+	0.0167338074338411	4.21174678569392
19	8767107	8771927	ENSGALG00000005549	5	+	0.0167338074338411	4.75067991587146
15	6581614	6582322	ENSGALG00000004893	7	-	0.0167661046639701	-1.61310628684489
2	106851536	106876449	ENSGALG00000015183	7	-	0.0167719290019681	2.18240728400181
AADN04000790.1	8266	11166	ENSGALG00000038888	5	-	0.0167719290019681	4.81849025269944
6	31798031	31862477	ENSGALG00000009693	5	-	0.0168844780159627	3.4578448313334
3	47762380	47902170	ENSGALG00000012342	7	+	0.0169524963710925	1.65414310776832
14	8783762	8789240	ENSGALG00000007059	7	-	0.0169921511665393	3.14205926586635
23	5228888	5229344	ENSGALG00000036215	2	+	0.0170696295332824	6.95212303286128
4	70141758	70246807	ENSGALG00000039380	7	-	0.0170901228202617	-1.29381497846437
AADN04003409.1	4856	6624	ENSGALG00000039298	5	-	0.0171080471339206	6.47436524082931
20	10715181	10716883	ENSGALG00000006836	6	+	0.0171104350110877	2.85718942482876
2	49216003	49256499	ENSGALG00000033102	7	+	0.0171104350110877	-1.3507585320231
3	16578264	16582576	ENSGALG00000040307	3	+	0.0171234016142304	6.33599072071314
10	19950724	19956592	ENSGALG00000033557	7	-	0.0172241207446386	1.25948883382436
24	4340888	4341889	ENSGALG00000006812	7	-	0.0172420329075522	-2.20811996444531
11	1761865	1771769	ENSGALG00000002467	7	+	0.0172490202824123	-3.26474361795812
16	456101	477542	ENSGALG00000034495	4	+	0.0172490202824123	-7.78664075752484
19	8143929	8144898	ENSGALG00000005362	5	+	0.0172959098744586	6.60542290927575
5	33848549	33962481	ENSGALG00000009900	7	-	0.017314675997365	-1.25444150329308
4	29873451	29888948	ENSGALG00000009826	7	-	0.017538611021435	-1.34549735768298
17	3145479	3212084	ENSGALG00000039990	6	-	0.017631907217499	2.44681928094352
8	3843469	3844574	ENSGALG00000029245	1	+	0.017631907217499	-7.46168519193212
AADN04010928.1	1195	4222	ENSGALG00000039641	7	-	0.0176950641010456	2.07405765057647
1	67203134	67215800	ENSGALG00000014011	7	+	0.017737633805127	1.90468343149042
17	3014713	3023049	ENSGALG00000007186	7	+	0.0177776101961835	1.63084690121508
24	3098291	3100225	ENSGALG00000006515	2	+	0.0177776101961835	-7.67166040655456
28	1276861	1278055	ENSGALG00000013371	7	+	0.0178113023982941	-2.48669512136849
AADN04000990.1	22399	24817	ENSGALG00000040619	7	+	0.0178679311135109	-1.73264201261424
AADN04014569.1	272	2429	ENSGALG00000030518	2	+	0.0178756205115484	-7.60983600736447
13	13093268	13097891	ENSGALG00000027330	5	-	0.0179490077590956	3.72639452565015
14	7732654	7756484	ENSGALG00000038152	7	-	0.0179490077590956	1.52494815858678
3	59313818	59318563	ENSGALG00000030211	7	+	0.0179490077590956	-4.07949142556261
2	43016449	43038420	ENSGALG00000035623	7	-	0.0181399527457577	1.39232234915476
16	238279	239931	ENSGALG00000031092	1	+	0.0181539776577577	7.64122607712907
3	105036047	105043469	ENSGALG00000041028	2	-	0.0181627448851594	-5.34116040342954
7	3803641	4064465	ENSGALG00000003148	5	+	0.0181695327112963	5.64441615467796
24	5206470	5209283	ENSGALG00000011902	7	+	0.018236576273397	-2.44794506485409
1	195242083	195356830	ENSGALG00000017329	7	-	0.0182921050456218	-1.5143301628684
4	69357332	69363626	ENSGALG00000014267	7	+	0.0182921050456218	1.7142131236484
25	2570296	2576451	ENSGALG00000044440	7	-	0.0183447905279252	2.26507031334967
14	6339856	6422473	ENSGALG00000005714	7	-	0.0183768638044402	1.33395604014214
8	4011575	4021435	ENSGALG00000026471	7	-	0.0184200481535432	1.99201543547421
1	167406457	167484232	ENSGALG00000016971	7	-	0.018457817350735	1.2448522670118
21	3292835	3298662	ENSGALG00000002492	7	+	0.018457817350735	2.08491934977798
20	3748627	3753374	ENSGALG00000037393	2	-	0.0184781925487834	-7.60483012113187
1	54437823	54592561	ENSGALG00000030607	5	-	0.0184835510219354	5.38915630940629
20	10207841	10209004	ENSGALG00000034661	7	+	0.0185134266358185	3.35653205032974
25	2576795	2580231	ENSGALG00000000764	7	+	0.0185134266358185	1.24017470308777
1	48250643	48251708	ENSGALG00000011796	6	+	0.0185884244856953	-6.36381295544652
8	2303803	2307668	ENSGALG00000029696	7	-	0.0185884244856953	2.57655121948515
AADN04005984.1	4021	5214	ENSGALG00000044192	5	+	0.0185884244856953	6.25580401481905
6	20052964	20087739	ENSGALG00000034044	7	+	0.0189790951586483	-1.56768902431623
AADN04002701.1	10508	12276	ENSGALG00000043157	2	+	0.0189790951586483	5.61725615041407
27	4457094	4459425	ENSGALG00000029248	4	-	0.0190090819183984	5.3790202588822
4	2034275	2039395	ENSGALG00000004948	7	+	0.019088212757425	1.65217595035366
4	85212798	85346817	ENSGALG00000039942	7	+	0.019088212757425	1.30586447960943
23	1481937	1483948	ENSGALG00000000731	7	+	0.0191126336363945	1.93408276319702
4	54329225	54351750	ENSGALG00000011885	7	+	0.0191264098998992	1.80756444514533
KQ759634.1	6235	12291	ENSGALG00000046472	7	-	0.0192222801948002	1.88459494252579
17	6552308	6554624	ENSGALG00000029834	5	+	0.0192549380512485	4.57476916684414
1	166583857	166589058	ENSGALG00000045967	1	-	0.0192789094186733	6.15898060150263
6	25742151	25829646	ENSGALG00000008542	7	+	0.0193989223783006	-1.54602222004501
1	59494160	59590192	ENSGALG00000012944	7	+	0.0194325126207199	1.98611655487737
AADN04002509.1	20	1216	ENSGALG00000033127	2	+	0.0194604977308029	-8.26468074989813
23	5575817	5580472	ENSGALG00000003936	7	-	0.0194714597957687	1.26988091660609
1	15993227	16013772	ENSGALG00000034274	7	+	0.0195097871169943	2.27836437960617
10	10695133	10700906	ENSGALG00000040735	7	+	0.0195181444772738	-1.27136469940062
11	11584763	11595248	ENSGALG00000000424	7	-	0.0195749349341539	1.26827405680962
1	123420157	123444697	ENSGALG00000016592	6	-	0.0196159204676047	3.40566704549392
8	26763423	26794681	ENSGALG00000011394	7	-	0.0196282337824291	1.37686503100569
12	9622176	9678239	ENSGALG00000032736	7	+	0.0196390845038254	-1.33987230909352
10	8987513	9001587	ENSGALG00000004696	7	-	0.0197024544807492	-1.20981587525928
7	28071746	28077677	ENSGALG00000011806	5	-	0.0197024544807492	6.33577404674089
7	31413136	31428256	ENSGALG00000012377	5	+	0.0197920007934337	-6.15830467687993
18	4776920	4798548	ENSGALG00000002389	6	-	0.0198340910762717	-6.83649679962398
8	4545553	4654131	ENSGALG00000033244	6	-	0.0198773771085567	4.75337931422248
AADN04002433.1	5011	5904	ENSGALG00000039866	5	-	0.0198773771085567	6.54356834502539
1	111777484	111982403	ENSGALG00000042400	7	+	0.0198969912153558	1.17147215527376
12	11689438	11692795	ENSGALG00000006944	4	+	0.0198969912153558	-5.62345083783202
13	8425823	8435377	ENSGALG00000039652	5	-	0.0198969912153558	4.52944792448489
31	5981	37245	ENSGALG00000044709	2	+	0.0198969912153558	6.49522953406111
1	77425323	77426985	ENSGALG00000030052	3	+	0.0199170095499081	-7.73625954996856
5	31454002	31569444	ENSGALG00000009801	7	-	0.0199396963735343	1.47429384243442
12	8651304	8714581	ENSGALG00000005601	7	-	0.0199452135252654	-2.05954016441955
1	194108534	194189490	ENSGALG00000000845	7	-	0.019972640522744	1.18761941761428
AADN04017652.1	1067	4304	ENSGALG00000041290	5	+	0.0199856059276746	5.3912755162701
13	12146903	12152729	ENSGALG00000028994	7	-	0.0199950425189321	2.055955369255
2	120829373	120835622	ENSGALG00000037413	5	-	0.0200397935902231	-7.7782031630032
27	2950470	2960895	ENSGALG00000000529	7	-	0.0200454238283878	-1.27285200627125
25	1708519	1714083	ENSGALG00000030407	7	+	0.0201028624370463	1.19315899603701
9	9846032	9924167	ENSGALG00000002963	6	-	0.0201028624370463	2.56109681533625
1	153499602	153525605	ENSGALG00000016911	7	+	0.0201457089076247	1.52696431763123
KQ759484.1	21579	31193	ENSGALG00000036806	6	+	0.0202192075443594	-6.52829841826051
25	2338088	2339003	ENSGALG00000045917	2	-	0.0202322349685782	-7.34258779177237
3	32004824	32007321	ENSGALG00000025822	5	-	0.0202322349685782	6.23263259768932
3	11341789	11356873	ENSGALG00000008756	7	+	0.0202579372618369	1.45356781454162
3	43074401	43082303	ENSGALG00000011489	7	+	0.0202579372618369	2.00981624135456
9	4590499	4601249	ENSGALG00000006453	7	-	0.0203951869310808	2.02738072633784
3	111258009	111264567	ENSGALG00000045667	6	-	0.0204035404590226	-7.39332547811629
11	630124	631840	ENSGALG00000044241	2	+	0.0205165754042942	6.66924252101676
18	7181894	7192219	ENSGALG00000036788	2	+	0.0205687454180688	-7.3693016018954
7	30391777	30481854	ENSGALG00000012187	7	+	0.0205687454180688	-1.46569510071511
Z	16555608	16594096	ENSGALG00000020561	6	-	0.0206293465669455	4.1809733800565
AADN04004889.1	6005	7439	ENSGALG00000040577	5	+	0.0210086130581305	5.10378025443986
7	18741665	18754456	ENSGALG00000009841	7	+	0.0210472542242556	2.55439376701392
2	43317610	43328122	ENSGALG00000033171	7	-	0.0210697234094376	1.52462556817829
1	143950956	143980171	ENSGALG00000022758	7	+	0.0211352872897445	1.56289308208931
14	6919382	6928668	ENSGALG00000006078	7	-	0.0211352872897445	-1.66712396051639
19	4083843	4098651	ENSGALG00000030792	7	+	0.0211352872897445	3.29148454734693
3	38329242	38336666	ENSGALG00000029915	7	+	0.0211634516815596	1.16050718263077
23	3220328	3225445	ENSGALG00000034107	6	+	0.0211775609154394	-7.37749530891632
2	105084272	105197912	ENSGALG00000015132	7	-	0.0211895504535409	2.46278969331384
17	9999212	10004942	ENSGALG00000001048	7	+	0.0212168316486339	-1.4230226984128
8	25184325	25189194	ENSGALG00000010736	5	+	0.0212168316486339	2.74016093406501
24	4208869	4217491	ENSGALG00000030027	7	+	0.0212443803743546	2.21514172515041
1	121850196	121884181	ENSGALG00000016551	7	+	0.0213691086792282	1.32325073203974
1	139058850	139081908	ENSGALG00000016844	7	-	0.0213691086792282	1.71318002106928
22	2434909	2444309	ENSGALG00000003349	7	+	0.021615523472573	-1.44593879564193
4	86320059	86321651	ENSGALG00000044755	3	-	0.021615523472573	4.18803467618847
AADN04002399.1	10284	18098	ENSGALG00000030092	6	+	0.021615523472573	4.2698885628705
14	1148770	1183417	ENSGALG00000003548	7	-	0.0216469932152957	1.72417873407487
2	123562670	123580456	ENSGALG00000034294	6	+	0.0217736581452131	3.68370695572977
Z	7770968	7905092	ENSGALG00000005831	5	+	0.0217797008222011	5.11683966622658
11	19278733	19280589	ENSGALG00000023437	5	-	0.0218334343059354	-5.96215708243339
11	2033490	2038419	ENSGALG00000042895	7	-	0.0218409516185554	1.41785069285322
15	9239050	9248313	ENSGALG00000007102	7	-	0.0218539407892254	-1.23826490566071
23	4330958	4351341	ENSGALG00000002445	7	+	0.0218539407892254	1.175508678056
28	2571687	2572773	ENSGALG00000027587	6	-	0.0218539407892254	4.41384680935407
AADN04001226.1	12423	14329	ENSGALG00000045871	3	+	0.022017707890242	-7.31507767528501
5	11938572	11982935	ENSGALG00000006192	5	-	0.022050926697176	4.79343669243195
Z	78627024	78636973	ENSGALG00000034505	7	-	0.0220574355373112	2.0187093785973
27	276777	277417	ENSGALG00000045538	1	-	0.0220589543208444	7.160726499727
19	4780023	4781242	ENSGALG00000043065	3	-	0.0220894416086335	6.58233488757579
5	7394750	7414352	ENSGALG00000032372	7	-	0.0220894416086335	2.22307334372733
9	2684715	2847256	ENSGALG00000040316	7	-	0.0220894416086335	2.43737667903154
AADN04004945.1	4087	4885	ENSGALG00000046236	1	-	0.0221354555690124	6.17467579744786
2	75879661	75941356	ENSGALG00000042679	6	+	0.0222262079293506	2.63613562420017
5	44523931	44565644	ENSGALG00000010747	5	-	0.0222262079293506	-3.42767634866822
8	16125705	16215909	ENSGALG00000006864	5	+	0.0222262079293506	5.97824813331624
AADN04008132.1	52	7773	ENSGALG00000033661	7	-	0.0222262079293506	1.44027939066827
11	16185638	16626612	ENSGALG00000005483	7	+	0.0222268328245696	2.82625786853254
17	2054777	2057986	ENSGALG00000037079	7	-	0.0223235164022186	3.14961589966195
9	14910363	14927972	ENSGALG00000007419	5	+	0.0223632438948012	-6.04641523370599
AADN04003464.1	13459	15561	ENSGALG00000045071	3	-	0.0223632438948012	6.99792348677429
6	23638884	23639922	ENSGALG00000008270	6	-	0.0224390830271002	-7.47988507545734
19	9052618	9055126	ENSGALG00000035589	7	+	0.0224626849598285	1.18871357233146
1	50333672	50345718	ENSGALG00000012056	7	-	0.0224676174191423	-1.34146071726388
2	56443564	56469064	ENSGALG00000031754	5	-	0.0227124718947937	4.26393883501939
AADN04002904.1	8881	10837	ENSGALG00000040649	5	+	0.0227229319751711	5.89500383152764
7	28532883	28536645	ENSGALG00000012112	7	-	0.0227251880973797	1.36939306285829
20	9988018	9990550	ENSGALG00000006152	6	-	0.0227302394571806	3.98335028744734
28	3758226	3760332	ENSGALG00000003161	7	+	0.0227365672152398	-1.52425606274353
6	10257157	10258080	ENSGALG00000038293	4	+	0.0227839266507772	5.75232484395315
AADN04001255.1	15325	24162	ENSGALG00000043879	5	-	0.0229107976360762	-6.70179222306384
AADN04001661.1	5241	6678	ENSGALG00000031241	1	+	0.0229107976360762	-7.80635940334023
20	9006928	9021141	ENSGALG00000005790	5	+	0.0229230496824499	-8.07399420955197
AADN04001032.1	929	3151	ENSGALG00000035236	7	+	0.0229398056692638	1.17089413289458
1	104463377	104576084	ENSGALG00000015842	7	-	0.0230335355774457	-1.63971480056702
2	3910766	3914755	ENSGALG00000044874	6	+	0.0230795470954432	-7.37054162388926
AADN04001715.1	1203	10801	ENSGALG00000039834	7	+	0.023095908331665	1.64492831921516
3	37942006	37967000	ENSGALG00000010843	7	-	0.0231439223294121	1.29084817505703
4	22207133	22378393	ENSGALG00000020249	7	+	0.0231706638576994	-1.45212020736637
9	19373429	19382089	ENSGALG00000009179	7	+	0.0231706638576994	1.55415957832563
19	7009556	7026631	ENSGALG00000037314	6	+	0.0232322756351217	-6.66166586033874
Z	23905365	23975796	ENSGALG00000014952	7	+	0.0232795451989501	1.30522900285992
4	47198236	47232926	ENSGALG00000043669	5	+	0.0234266418546625	4.19493532134747
9	13472884	13557972	ENSGALG00000036971	6	+	0.0234608866160447	-2.80469504866238
19	6062310	6070062	ENSGALG00000023703	7	-	0.0235233007620005	-1.19081073678935
1	130278754	130346592	ENSGALG00000016734	7	+	0.0235287895755014	-1.51676000417089
6	11594181	11615973	ENSGALG00000004553	7	+	0.0235287895755014	-1.43061809189791
10	18113900	18150025	ENSGALG00000041403	7	-	0.0235784334129568	1.16016035862141
1	180427570	180437150	ENSGALG00000017166	2	-	0.0236070014587649	6.23472003690467
1	176357321	176388427	ENSGALG00000034708	7	+	0.0236149060195949	2.60730141618117
6	22300952	22301240	ENSGALG00000030319	1	+	0.0236149060195949	-7.32173930818529
2	18064333	18066838	ENSGALG00000017395	5	+	0.0238627911108538	6.29676319762985
1	30541108	30560003	ENSGALG00000009604	2	-	0.0239341462654345	6.19744223582432
1	83053389	83104742	ENSGALG00000035629	7	-	0.0239341462654345	-1.51231489471979
28	2041019	2095545	ENSGALG00000000843	7	-	0.0239341462654345	1.13331043854812
AADN04001299.1	3873	5090	ENSGALG00000045265	4	+	0.0239341462654345	5.35164030912865
1	68626420	68825405	ENSGALG00000014178	5	-	0.0239674860959211	6.05728235308958
21	117332	138142	ENSGALG00000043128	7	-	0.0239681469656742	1.49233049110936
1	185245429	185284458	ENSGALG00000017200	7	+	0.0241111865268396	-1.2423797462684
26	3284913	3291217	ENSGALG00000001504	7	+	0.0242355570484458	-1.24998563042369
21	3630054	3710113	ENSGALG00000002726	7	+	0.024397636172209	1.12725518322978
4	367531	376480	ENSGALG00000031094	5	-	0.0244703456454929	-6.98746383540556
4	17755529	17769639	ENSGALG00000009075	7	+	0.0244888350845516	1.45270547677888
25	1283094	1284656	ENSGALG00000035856	7	-	0.0245039170560671	1.15403730691365
MT	11195	11492	ENSGALG00000042478	7	+	0.0246848893792036	1.37844316020164
Z	23387605	23392488	ENSGALG00000014989	5	-	0.0246895789367479	4.53916916295839
8	4359055	4373143	ENSGALG00000044557	2	+	0.0247432521110658	6.21953473167771
24	5460917	5470400	ENSGALG00000040155	7	+	0.0247905751500853	-1.1834714556926
4	61727990	61741835	ENSGALG00000013503	7	+	0.0247905751500853	1.90428758878754
5	18540732	18648374	ENSGALG00000011609	5	-	0.0247950330660101	3.46778576372507
10	14345760	14449031	ENSGALG00000006871	7	+	0.0249318043290604	-1.46637187598989
1	109577830	109599269	ENSGALG00000016187	7	-	0.0249318043290604	-1.30939675384102
19	4919233	4928185	ENSGALG00000002576	7	-	0.0249318043290604	2.31771363302085
25	1275246	1278074	ENSGALG00000046393	7	-	0.0249318043290604	-2.24373188655488
3	2442756	2444569	ENSGALG00000037957	5	-	0.0250848286416305	-7.44803378840921
5	49376781	49378262	ENSGALG00000033433	4	+	0.0250861265197157	5.49076858054662
AADN04023593.1	20	1065	ENSGALG00000035741	2	-	0.0252083048226723	5.34543764356188
6	11177486	11185566	ENSGALG00000004319	6	-	0.0254824795539091	3.7479051086294
9	22283867	22328871	ENSGALG00000009559	7	+	0.0254824795539091	1.2253354581115
4	63535035	63542276	ENSGALG00000013641	4	+	0.0258367913823672	5.97164585673925
11	4979230	5000529	ENSGALG00000003602	6	+	0.0260956405546611	-7.04243139024498
1	71965308	71994175	ENSGALG00000028155	7	-	0.0262166944643342	-1.78069271522919
Z	57266067	57319138	ENSGALG00000014678	7	+	0.0262621285182231	2.00568002287426
KQ759548.1	21606	25552	ENSGALG00000045885	4	+	0.0263108341341542	-5.06930230984095
13	3197464	3240375	ENSGALG00000002203	1	-	0.0263282669418069	6.0665754784589
13	17301772	17302769	ENSGALG00000033012	5	-	0.0263711419784387	5.62586749282257
7	22427416	22435414	ENSGALG00000011347	5	+	0.026415230295648	-5.95680232686105
9	1175884	1176146	ENSGALG00000035412	1	+	0.026415230295648	-7.06548107781226
19	2919588	3039102	ENSGALG00000001387	5	-	0.0265035556109864	3.86606851998414
2	89312334	89313670	ENSGALG00000036984	2	+	0.0265661596264048	5.72830955567338
AADN04012435.1	20	4611	ENSGALG00000032268	2	+	0.0265661596264048	5.94191382094627
15	11109162	11113245	ENSGALG00000040463	1	-	0.026571227524472	6.20610853716585
5	9313713	9322206	ENSGALG00000005769	7	-	0.0266594352627334	1.36561729483702
28	2848506	2852387	ENSGALG00000038529	6	-	0.0266624400358	-6.94892997969272
4	29946554	29988757	ENSGALG00000009855	7	-	0.0266819627093831	1.60169576759537
Z	39808981	39809938	ENSGALG00000044832	3	-	0.0269340592556558	6.19720892918443
19	8732286	8737518	ENSGALG00000037477	1	+	0.0272887088664465	7.028403034913
4	65682457	65734704	ENSGALG00000038634	6	-	0.0275031074247861	5.0183539121975
6	27067492	27239223	ENSGALG00000008883	6	+	0.0275048419344487	2.5862135884755
Z	46509913	46518374	ENSGALG00000000241	7	+	0.0275811953995066	-1.69832296968794
8	1260010	1269939	ENSGALG00000001983	6	-	0.0277987284705897	-7.18433779866127
2	124898444	124909578	ENSGALG00000042840	7	+	0.0278335633602017	-1.28003869882676
14	4213302	4270728	ENSGALG00000004629	7	-	0.0280226911460353	1.11318452006178
13	7850952	7868929	ENSGALG00000040152	7	+	0.0280906811926554	-3.33954060824823
27	3486933	3491821	ENSGALG00000040434	5	-	0.0282432471298172	3.67877276660068
3	97609903	97617533	ENSGALG00000016449	6	+	0.0282432471298172	4.30376187795776
6	11573230	11581841	ENSGALG00000045557	5	-	0.0282432471298172	-5.87600764838787
10	9141565	9143935	ENSGALG00000034098	2	-	0.0283281798116889	6.19099635349695
24	2491131	2515882	ENSGALG00000001472	5	+	0.0284151871737269	4.14900152123424
16	455227	455914	ENSGALG00000040592	1	+	0.0284612084550279	6.14619906107923
2	19710073	19721844	ENSGALG00000008659	5	+	0.0284686536356363	6.072342432396
2	62437753	62509972	ENSGALG00000012732	5	-	0.0285215027521884	5.05022248392055
AADN04013730.1	1218	2602	ENSGALG00000037125	3	-	0.0285293228954726	-7.34449612399354
2	108248343	108249313	ENSGALG00000040180	7	-	0.0287484993990254	2.36472008003163
1	104102311	104115468	ENSGALG00000015828	7	+	0.0288241135605956	1.17396224027667
10	10039454	10047425	ENSGALG00000004885	5	+	0.0289464726348235	6.06648278085754
2	16938373	17272982	ENSGALG00000007766	6	-	0.0291508509976356	2.23414895784298
1	196180432	196199227	ENSGALG00000045145	3	+	0.0293437154855349	-7.39649538765196
6	22819214	22823045	ENSGALG00000007803	4	-	0.0293437154855349	5.07806033815943
5	52288388	52339693	ENSGALG00000028940	7	-	0.0293708769052128	1.13065088445332
1	22062048	22089625	ENSGALG00000031527	5	-	0.0293862868078008	4.70356592671279
3	38336891	38343955	ENSGALG00000035299	7	+	0.0293862868078008	1.29341937017143
18	6661441	6678625	ENSGALG00000003277	7	+	0.0293889169499267	1.14321826525409
9	23467257	23468933	ENSGALG00000010357	6	-	0.0294343865149106	3.67459567815949
5	53941819	53998744	ENSGALG00000011861	5	-	0.0294457001316338	5.86033821683839
1	14409031	14442571	ENSGALG00000008081	7	+	0.0294591477360646	-1.21087667928421
Z	43599370	43624509	ENSGALG00000010697	7	-	0.0295245494969894	1.0809799019758
21	3250803	3257577	ENSGALG00000002473	6	-	0.0295986309344726	4.35637899562773
AADN04001798.1	1517	4893	ENSGALG00000037225	2	-	0.0296295047218783	-5.71150271752284
2	34017928	34018855	ENSGALG00000036649	2	+	0.0296696743967159	-7.51986942836838
1	189045538	189046500	ENSGALG00000046082	2	-	0.0297223105291477	6.12488620685791
28	4012344	4014330	ENSGALG00000033694	7	-	0.0297563735190854	1.17166144153746
2	97231208	97265121	ENSGALG00000013867	7	+	0.0297645378683014	1.13357647683319
23	5526397	5528643	ENSGALG00000003838	5	+	0.0297906253923227	6.02357893953115
27	3491885	3498724	ENSGALG00000035369	7	+	0.0298757024816629	1.38573374716232
3	110468637	110535055	ENSGALG00000016720	7	+	0.0299341918262133	-1.28766743076008
AADN04000677.1	2996	9197	ENSGALG00000039863	3	-	0.0299341918262133	-7.40119590770484
1	184977118	184990266	ENSGALG00000013489	7	+	0.0299876788764715	-1.37513967896227
4	66928049	66969828	ENSGALG00000014124	7	+	0.0299876788764715	1.45074172959666
AADN04005384.1	4490	13488	ENSGALG00000043777	2	+	0.0299876788764715	6.05657278270949
1	51688914	51735455	ENSGALG00000031977	3	+	0.0301835140325336	-6.90738927634292
3	108016315	108018868	ENSGALG00000016677	3	+	0.0301835140325336	-7.21163221335441
4	64033622	64145672	ENSGALG00000013674	7	-	0.0301835140325336	1.59255405033738
1	6195949	6208354	ENSGALG00000006700	5	+	0.0303129081662995	3.54395076129393
26	3223602	3225944	ENSGALG00000001462	7	-	0.030356160510303	2.6300533853099
1	166202222	166363689	ENSGALG00000016959	7	+	0.0303787363644327	2.99294582421133
11	100103	101048	ENSGALG00000038136	6	-	0.0305116051132797	4.01901536495604
2	43624021	43765801	ENSGALG00000036110	4	-	0.0305116051132797	5.91271583975958
2	76055775	76062199	ENSGALG00000031947	5	-	0.0305780085517914	4.64122442831436
3	104621982	104668401	ENSGALG00000016500	5	+	0.0305780085517914	5.69273066862325
AADN04013574.1	5576	6347	ENSGALG00000041889	2	-	0.0306176503289484	6.03079179707873
23	4263285	4263851	ENSGALG00000034489	1	+	0.0307168125630443	-6.88035038148158
1	181100632	181102726	ENSGALG00000036822	6	-	0.0308259547457821	4.75410757754311
3	18335177	18357448	ENSGALG00000009450	7	+	0.0308509197017026	1.3701053849544
AADN04006913.1	4712	10724	ENSGALG00000035793	6	+	0.0309004517489834	3.57144488114416
AADN04006789.1	4004	11798	ENSGALG00000044147	6	+	0.0309091518890517	-7.00801859068234
18	7687436	7708690	ENSGALG00000039200	7	+	0.030909346156829	-1.86370833126679
5	37778731	37788095	ENSGALG00000010211	7	-	0.0309160009774892	1.25135921345957
1	20405292	20435716	ENSGALG00000040023	7	-	0.0309813601588791	-1.90422811829186
10	8640074	8652609	ENSGALG00000038618	5	+	0.0310647466309059	-6.11617676179283
12	3167397	3189955	ENSGALG00000029621	5	+	0.0312847641629696	4.14801295970983
18	2352299	2365897	ENSGALG00000031425	7	+	0.0312847641629696	1.83569559801062
19	680096	681122	ENSGALG00000026762	7	-	0.0312847641629696	1.66201371739623
Z	27010498	27014260	ENSGALG00000044150	2	+	0.0312965170221321	5.77421945155038
1	182444412	182451714	ENSGALG00000017183	6	+	0.0313497386917721	2.79311771388016
20	842763	901639	ENSGALG00000001492	7	+	0.0317024770444597	1.13355264628417
1	130111877	130130047	ENSGALG00000016721	7	-	0.0317574344967366	1.68046113893074
20	7933333	7946233	ENSGALG00000005145	2	+	0.0318370884394984	-7.07114994315598
5	26200816	26293922	ENSGALG00000009300	7	+	0.0318370884394984	-1.17625413371546
AADN04012687.1	2934	6904	ENSGALG00000030476	1	+	0.0318370884394984	4.93229210209513
3	95415554	95474483	ENSGALG00000028709	7	+	0.0319684871463671	1.65630989585959
14	6773362	6775208	ENSGALG00000037400	7	+	0.0320223572337788	3.90892188922485
14	14116351	14143854	ENSGALG00000031721	2	-	0.0320727285620282	5.98283902676773
MT	16183	16705	ENSGALG00000037838	7	-	0.0321396571895221	1.18786212264018
11	10831456	10871308	ENSGALG00000004907	6	+	0.0321508349390968	-6.20572568294626
12	13166418	13167630	ENSGALG00000046569	2	+	0.0321508349390968	-7.21561265772568
7	25629855	25643783	ENSGALG00000027645	7	-	0.0322514854612129	-1.97231408495512
1	176034739	176060887	ENSGALG00000035726	6	+	0.0323265080275196	4.94499263748619
12	8640634	8644705	ENSGALG00000005537	2	-	0.0323265080275196	-5.15659186273996
21	2813832	2826561	ENSGALG00000043067	4	-	0.0323265080275196	5.8555333631809
27	4653389	4662322	ENSGALG00000031529	6	+	0.0323265080275196	2.51838402671097
6	25995215	26003193	ENSGALG00000032618	7	+	0.0323265080275196	1.57281644607749
8	24983592	25156087	ENSGALG00000010721	5	-	0.0323265080275196	-6.78912015728602
AADN04006181.1	5283	10215	ENSGALG00000037595	4	-	0.0323265080275196	-7.92238457618839
Z	57807566	57809183	ENSGALG00000046154	4	-	0.0323265080275196	-7.23454243648513
1	50662883	50679863	ENSGALG00000036743	7	-	0.0324637533180257	-1.15945126517714
AADN04010973.1	3899	5774	ENSGALG00000046395	2	-	0.0326409104532503	-6.94122663125188
3	108025082	108027181	ENSGALG00000016678	2	-	0.0326656444249192	-7.4877800495453
8	1515053	1517678	ENSGALG00000017376	7	+	0.0327493830615518	1.44325276492376
12	3221465	3225875	ENSGALG00000013722	6	+	0.0327776887143457	3.08224015055045
18	3737834	3740420	ENSGALG00000046130	6	+	0.0327776887143457	3.02637957796249
4	35963802	36231200	ENSGALG00000039674	5	+	0.0328357047536017	4.72462284729142
3	105644981	105652231	ENSGALG00000043051	7	+	0.0328577463783856	1.18167178493008
20	2349511	2357585	ENSGALG00000029694	7	+	0.0329624803602419	2.96390077625788
2	90220684	90394975	ENSGALG00000013605	6	-	0.0329624803602419	2.62406487132643
14	13113262	13120464	ENSGALG00000029027	7	+	0.0329783081006059	1.63352699189558
5	7041133	7057680	ENSGALG00000011688	7	-	0.0329783081006059	1.27071147539254
4	33015813	33091642	ENSGALG00000032386	5	+	0.0330074700261632	3.80023226973537
13	17046795	17065754	ENSGALG00000006860	7	-	0.0333576908317973	-1.4462684012533
13	10124626	10141168	ENSGALG00000014054	7	+	0.0333822250705152	1.08034240617061
7	19601130	19639038	ENSGALG00000027793	6	+	0.0333822250705152	3.79677769838592
10	8721260	8730500	ENSGALG00000017370	7	+	0.033409500295954	-1.15651021357354
7	26700263	26882259	ENSGALG00000011686	5	-	0.0334951410462685	-5.82670581960766
1	37945236	37973521	ENSGALG00000010238	7	-	0.0335175238129961	1.48474302601758
8	27391829	27405022	ENSGALG00000020614	7	-	0.03363461503432	1.86257423439022
1	49895081	49906115	ENSGALG00000011993	7	-	0.0337323039483995	1.31973779507992
AADN04003885.1	6521	12767	ENSGALG00000046240	2	-	0.0337453049043088	-7.21421221085991
28	3704907	3725461	ENSGALG00000003074	7	+	0.0338501059989651	1.81596578520935
AADN04024582.1	20	1209	ENSGALG00000045109	2	+	0.0338523034710439	5.95786788175474
1	54743479	54753986	ENSGALG00000031457	7	-	0.0338882049095328	-1.29661634049666
15	7206075	7216063	ENSGALG00000005623	7	-	0.0340201233257676	-1.18987593947686
3	68510621	68531230	ENSGALG00000015388	7	-	0.0340508114453153	2.21279475409027
13	3488059	3498167	ENSGALG00000002152	1	-	0.0344729140798291	-6.89766338746977
1	137167179	137204808	ENSGALG00000016820	6	+	0.0346719073909431	3.31797555064794
19	9550888	9595390	ENSGALG00000033885	7	+	0.0349120472514459	1.18632147566114
26	3550496	3556153	ENSGALG00000001569	7	-	0.0350995485150785	1.42577768491603
11	1776706	1780905	ENSGALG00000028466	7	-	0.0352385213733022	3.03454640196022
2	140681763	140794785	ENSGALG00000037618	7	-	0.0352550610473147	1.06410420812392
2	23601204	23640175	ENSGALG00000009641	7	+	0.0353054387574976	-1.86627309990055
5	48083435	48096133	ENSGALG00000011138	7	+	0.0353054387574976	-1.1215522913531
19	389571	391141	ENSGALG00000034478	5	+	0.0354017697841069	-7.30353203865535
1	50843548	50848761	ENSGALG00000028230	7	+	0.0355146284023529	-1.17605613567692
1	69178092	69234452	ENSGALG00000014201	7	+	0.0355455831960504	1.75264222122065
3	4123711	4127363	ENSGALG00000042483	3	+	0.0355849802224406	-7.23215979358806
4	67078879	67183662	ENSGALG00000014144	5	+	0.0355851673767353	-6.77061324166747
28	26110	29964	ENSGALG00000030849	7	-	0.0356182399998426	1.54120488345135
5	12576071	12587450	ENSGALG00000006342	7	-	0.0356565562492941	-1.5605451538737
AADN04001167.1	1691	3081	ENSGALG00000043425	2	+	0.0356565562492941	5.77185616084625
1	154478653	154500025	ENSGALG00000016919	6	-	0.0356631294872596	2.13685635014425
1	155608715	155863461	ENSGALG00000016926	7	+	0.03594714120844	1.50458468635908
4	86624886	86627842	ENSGALG00000037457	3	-	0.0359935213104608	7.0284029355765
1	103950359	103953450	ENSGALG00000015802	7	+	0.0360131903514689	1.16931545935727
26	2287190	2302856	ENSGALG00000000721	7	-	0.0360131903514689	-1.20175912740527
AADN04002388.1	13337	15950	ENSGALG00000042500	6	-	0.0360131903514689	3.26792253491253
KQ759509.1	92447	118211	ENSGALG00000042999	6	-	0.0360131903514689	4.45595022173292
Z	10611244	10678470	ENSGALG00000003446	6	-	0.0360131903514689	-6.05856023870705
1	183242906	183281319	ENSGALG00000017195	7	+	0.036029987400528	-3.10109438703254
2	126406455	126412952	ENSGALG00000035129	7	-	0.0361667207588073	-1.19754521817779
13	1458572	1480966	ENSGALG00000036310	7	+	0.0362602447441783	1.140472720078
6	6666080	6675111	ENSGALG00000002769	7	+	0.0363153257442103	1.13193886564552
3	66737242	66780171	ENSGALG00000041120	6	+	0.0363289726065456	4.16021846094814
2	3260212	3285172	ENSGALG00000005430	7	-	0.0363697065166572	-1.88777755960969
5	54891245	54895311	ENSGALG00000012009	7	-	0.036399811789755	-1.50593963469669
4	61121024	61141216	ENSGALG00000012298	7	-	0.0364221386247496	1.82083854929987
14	5953226	5954077	ENSGALG00000035558	6	+	0.0365628974261606	-7.14563567699537
15	5321667	5326598	ENSGALG00000003820	7	+	0.036583562057859	1.16472366806942
12	5812605	5860849	ENSGALG00000005120	5	+	0.0366583132304159	4.72732646110751
11	1263534	1277515	ENSGALG00000002091	6	+	0.0367153849658916	-6.94891339984244
1	20929340	21246163	ENSGALG00000039403	3	+	0.0367153849658916	-3.60342586252964
3	19144885	19169739	ENSGALG00000026385	6	-	0.0367153849658916	2.9721278847232
2	112260277	112261390	ENSGALG00000035065	6	+	0.0367378407766251	3.51804508547846
3	105513852	105518435	ENSGALG00000016565	3	-	0.0368573035659067	5.71364567682421
9	8128106	8128598	ENSGALG00000031350	4	+	0.0368573035659067	-7.38642974192443
3	11268803	11302254	ENSGALG00000023648	7	-	0.0369339574565111	1.19182326603874
4	16479445	16482772	ENSGALG00000031591	7	+	0.0369544961775447	-1.43867900907124
4	90347184	90421847	ENSGALG00000016094	7	+	0.0370415176722914	-1.85585733626883
9	23655711	23662862	ENSGALG00000040367	6	+	0.0370453137352763	4.11745660458288
27	432295	433410	ENSGALG00000045195	1	-	0.0370939874424039	5.87435390834079
3	18652637	18656187	ENSGALG00000034303	5	-	0.0371487986343839	-5.59610617166777
AADN04000790.1	24768	25585	ENSGALG00000044984	3	+	0.0371487986343839	6.0753027751868
AADN04005536.1	3693	5875	ENSGALG00000043818	2	+	0.0371487986343839	-7.34851843677428
5	5440928	5471308	ENSGALG00000012115	5	-	0.0372270678318129	4.82667451826276
AADN04004633.1	11125	14242	ENSGALG00000036132	6	-	0.0372270678318129	-6.93238512811892
11	16006629	16011068	ENSGALG00000005472	7	+	0.0373245913564649	-1.74148446950514
21	4917507	4923271	ENSGALG00000001366	7	+	0.0373725651699304	1.53639806719886
AADN04007835.1	2760	4403	ENSGALG00000033163	5	+	0.0373784180600368	4.7888625170103
3	31145551	31183812	ENSGALG00000010435	7	-	0.0374569693891142	2.58060048113023
3	53020300	53127121	ENSGALG00000013803	6	-	0.0374569693891142	2.94370946965745
5	24614994	24616997	ENSGALG00000035766	7	+	0.0374569693891142	-1.57396998709889
27	5280329	5281387	ENSGALG00000011485	2	-	0.0375550360754647	-7.40111993347094
4	79798865	79841297	ENSGALG00000041203	7	-	0.0375960242937417	2.96486224902367
20	2222382	2241992	ENSGALG00000002968	7	-	0.0376850288021026	-1.43302911667552
16	337636	378917	ENSGALG00000024357	2	-	0.0377100529685086	-6.99101142266822
19	421076	424857	ENSGALG00000044527	2	-	0.0377100529685086	5.71797347906432
AADN04009981.1	7168	9021	ENSGALG00000045014	3	+	0.0377100529685086	7.09540859498749
20	5212144	5229299	ENSGALG00000003855	7	+	0.0377412623414485	1.55436896912904
26	1661082	1667786	ENSGALG00000000186	6	-	0.037833356180616	-3.83212572601384
11	645589	647068	ENSGALG00000031647	4	-	0.0379040096205134	5.77827727232153
1	78318609	78343166	ENSGALG00000031890	7	+	0.0380216704737605	1.17493006158132
12	19487355	19490057	ENSGALG00000008411	6	-	0.0380351334500648	-3.88456328936704
1	51553939	51558937	ENSGALG00000012490	6	+	0.0380785247157418	-6.97653479150647
4	3217044	3285341	ENSGALG00000005982	7	-	0.0381635266625887	-1.15660328466202
2	26317032	26546888	ENSGALG00000010718	7	-	0.0385013546012455	1.97545437200255
26	1080121	1086604	ENSGALG00000000104	7	-	0.0385109452957151	2.80882110669884
5	22000	24367	ENSGALG00000043016	7	+	0.0386370253887319	-1.20001803336125
1	55757635	55763936	ENSGALG00000027209	2	-	0.0386417852116483	4.38260089508537
1	194197428	194198714	ENSGALG00000006443	3	-	0.0386940875522103	5.79173288532837
1	190342869	190372815	ENSGALG00000032681	6	-	0.0387437180039984	-4.45635703735441
1	98081908	98089517	ENSGALG00000019201	7	-	0.0387719348017805	-1.35789242383344
6	16932609	16935386	ENSGALG00000005649	6	+	0.0390065058676298	-6.75225475498978
15	6661768	6666141	ENSGALG00000043053	5	+	0.039044567200585	3.43452874177117
8	6099443	6113592	ENSGALG00000031119	7	+	0.039044567200585	2.86096694538012
AADN04001795.1	1438	6345	ENSGALG00000039176	5	+	0.039044567200585	4.79823570655142
27	546684	638371	ENSGALG00000037614	2	-	0.0390465563098454	5.74622157095764
5	57934323	57991948	ENSGALG00000012321	7	-	0.0390465563098454	1.61884647707784
7	4658309	4663695	ENSGALG00000003836	2	-	0.039080431061477	-6.92963913785054
2	85916369	85925033	ENSGALG00000013160	7	-	0.0392268172825155	-1.1242848525857
4	54036327	54041083	ENSGALG00000011844	2	+	0.0392268172825155	-7.01571996431411
28	18410	21330	ENSGALG00000044818	6	-	0.0392938248969967	4.58369010038654
AADN04001643.1	18675	20953	ENSGALG00000043196	3	-	0.0393378460987625	-7.02254011789645
5	26199696	26200631	ENSGALG00000034752	4	-	0.0395517715407246	4.73405408970991
1	83118685	83141202	ENSGALG00000019233	4	-	0.039619099748675	-7.00069273837415
27	172243	175051	ENSGALG00000035626	7	+	0.0397103667103238	1.21782736643147
Z	7926357	7938550	ENSGALG00000005839	6	-	0.0397103667103238	3.01908209916815
AADN04013143.1	3565	6798	ENSGALG00000042844	2	+	0.0398054898292216	-6.9743694672524
5	45252099	45254363	ENSGALG00000045221	2	+	0.0400291719088472	5.77656065691472
4	17270286	17365352	ENSGALG00000008970	7	+	0.0402258207903868	-1.27459576540324
AADN04000908.1	38410	39943	ENSGALG00000040883	2	+	0.0402258207903868	3.69158919178241
2	96801925	96816614	ENSGALG00000013889	7	-	0.0402538308456545	-1.23557425581514
15	10154962	10165658	ENSGALG00000007728	7	-	0.0404962089786867	2.45334252343148
12	1772018	1778134	ENSGALG00000002240	1	-	0.0405905394237066	4.66239503626395
2	47460369	47506605	ENSGALG00000038978	7	+	0.0405905394237066	1.534805322818
AADN04011880.1	129	4537	ENSGALG00000034706	5	-	0.0407036371943278	-4.01360164752177
9	22539911	22550592	ENSGALG00000009594	6	+	0.0407281537549218	2.05195421409591
3	47035042	47108957	ENSGALG00000012317	6	+	0.0407443148211058	-6.70122186590192
2	99859992	99924312	ENSGALG00000014758	5	-	0.0407946440571743	-6.3642592292965
9	22895277	22903708	ENSGALG00000010218	7	-	0.0408179928973846	2.89085602949273
12	18767764	18775607	ENSGALG00000037596	1	+	0.0410621606460953	5.74988017033347
1	8310339	8452139	ENSGALG00000006563	6	+	0.0410621606460953	4.04299557201745
AADN04003759.1	11272	12420	ENSGALG00000046249	4	+	0.0410621606460953	5.86805521172319
9	5007339	5061641	ENSGALG00000005788	7	+	0.0411440209985535	1.91044585925367
4	73633628	73678785	ENSGALG00000029673	7	-	0.0412502799744622	-2.38053991872764
10	6841148	6872083	ENSGALG00000004204	7	-	0.041273495067191	-1.10516039859576
1	12120385	12302861	ENSGALG00000038834	5	+	0.0413570133271868	5.67679751477614
5	7416814	7431046	ENSGALG00000005318	6	-	0.0413570133271868	2.36536079594643
27	4726201	4730926	ENSGALG00000013495	7	+	0.0413975704636053	2.66556828533418
AADN04003084.1	4416	5684	ENSGALG00000045401	3	+	0.0413975704636053	5.79548571376394
25	1331122	1334664	ENSGALG00000027712	7	+	0.0413990598579759	3.10290272117649
AADN04015857.1	1075	2342	ENSGALG00000044297	3	+	0.0414398456241663	5.85500372314785
9	6212444	6380395	ENSGALG00000037387	5	+	0.0414835166611893	5.53394457362748
1	62121850	62125401	ENSGALG00000013045	3	+	0.0415215542730041	-6.90493212855189
1	30744667	30750140	ENSGALG00000039562	4	-	0.0415252809704702	4.29601554744737
3	47006776	47025939	ENSGALG00000012300	7	+	0.0415252809704702	1.87688723631233
Z	33559836	33565237	ENSGALG00000027314	2	-	0.0415252809704702	5.71458621897917
16	179586	183608	ENSGALG00000037170	7	+	0.041684060376899	1.65463825970027
3	18659506	18713332	ENSGALG00000009483	7	-	0.041684060376899	-1.20274708102671
AADN04021452.1	538	2427	ENSGALG00000033809	2	-	0.0416985427664482	-6.68729606819057
2	80928031	80986405	ENSGALG00000013086	7	+	0.0417739396130942	-1.22131835580664
1	136964325	137134232	ENSGALG00000016817	7	+	0.041784607908175	-1.43458553791086
13	1845713	1876670	ENSGALG00000028565	7	+	0.041784607908175	-1.24753421742554
28	4279730	4291081	ENSGALG00000003771	7	-	0.0418708993667234	-1.23232217307826
27	5258117	5258992	ENSGALG00000023818	7	+	0.0418714550572221	-1.15633915835865
AADN04011183.1	2538	4625	ENSGALG00000040285	1	+	0.0418714550572221	-6.58379881776704
11	8512209	8515232	ENSGALG00000032428	7	-	0.0419921611808825	-1.76444863364142
7	33280472	33450664	ENSGALG00000012424	7	-	0.0419978260136023	1.2928456798772
8	16296874	16342908	ENSGALG00000008663	6	+	0.0419978260136023	4.20693846046553
19	7197772	7205313	ENSGALG00000005090	7	-	0.0420085255365453	1.14047749940838
AADN04014747.1	697	2658	ENSGALG00000036348	2	-	0.0420085255365453	-6.84145430604757
19	4772389	4773608	ENSGALG00000041079	6	-	0.0420578935956225	3.83588004288924
KQ759536.1	653	69248	ENSGALG00000030904	7	+	0.0421064020579637	1.8420243009496
Z	36708003	36718708	ENSGALG00000034846	5	-	0.0421643214023325	4.89410045108242
11	20072042	20072932	ENSGALG00000045621	7	-	0.0422378350186217	1.62077551245361
AADN04000623.1	20353	25293	ENSGALG00000031570	7	-	0.0422378350186217	2.61982274610944
KQ759505.1	346087	354298	ENSGALG00000034408	7	+	0.0422378350186217	1.76344077261977
2	44262333	44346921	ENSGALG00000030855	1	-	0.0422404690966241	5.89306865611984
1	68427143	68530323	ENSGALG00000014140	7	-	0.0422557558047192	1.08934096901901
12	5210084	5219869	ENSGALG00000044299	7	+	0.0423424847144395	3.27689510302213
2	20520406	20603030	ENSGALG00000008764	6	+	0.0423424847144395	2.49559765950611
1	50759959	50771537	ENSGALG00000012178	6	+	0.0423865956600885	4.41452262886972
AADN04000662.1	51484	60326	ENSGALG00000040899	7	-	0.0424386167137601	3.21980049562148
AADN04002895.1	14590	17683	ENSGALG00000046114	3	-	0.0425459707008757	5.60990458822619
5	36128750	36143443	ENSGALG00000010046	7	+	0.0426190329464546	1.09923581312614
[truncated: 96 more rows]
