# Supplementary material for: Multi-species annotation of transcriptome and chromatin structure in domesticated animals
Source: BMC Biol. 2019 Dec 30;17:108. doi: 10.1186/s12915-019-0726-5 (PMC6936065; doi:10.1186/s12915-019-0726-5)
Supplement: Supplementary file 4 — Additional file 4 Reference DE genes (all combinations): the archive contains four folders, one for each species (bos_taurus, capra_hircus, gallus_gallus, sus_scrofa). Each folder contains itself two subfolders, one for each model: diffcounts.nominsum (Model 1) and diffcounts.cdvsliver (Model 2). Results of Model 1 are given in: • refgenes.counts.min2tpm0.1.normcounts.diff.readme.idx • refgenes.counts.min2tpm0.1.normcounts.diff.cd4.cd8.bed • refgenes.counts.min2tpm0.1.normcounts.diff.cd4.liver.bed • refgenes.counts.min2tpm0.1.normcounts.diff.cd8.liver.bed Results of Model 2 are given in: • refgenes.counts.min2tpm0.1.normcounts.diff.readme.idx refgenes.counts.min2tpm0.1.normcounts.diff.cd.liver.bed All bed files contain the coordinates and id of the genes found to be differentially expressed between the two conditions. The file also contains the normalized read counts of those genes in the different samples as well as the adjusted pvalue, logFC and normLogFC (see readme.idx file for more details). [file 12915_2019_726_MOESM4_ESM.gz › de.refgn/gallus_gallus/diffcounts.cdvsliver/refgenes.counts.min2tpm0.1.normcounts.diff.cd.liver.bed]

8	18694447	18737086	ENSGALG00000039354	4	+	5.37921621573224e-86	24.3180531973244
3	102659049	102693303	ENSGALG00000016491	4	-	2.02099071283089e-85	24.0663145496606
1	83204421	83207367	ENSGALG00000015134	4	-	8.53497472081405e-85	22.364778026064
8	16539917	16600128	ENSGALG00000001863	4	+	1.51693371861045e-83	22.1176693091422
8	16589821	16602426	ENSGALG00000030366	4	+	7.37507707159055e-80	17.3029495058576
8	27634247	27640770	ENSGALG00000010978	4	+	3.4577877510291e-79	17.1498472693055
AADN04024662.1	1811	2757	ENSGALG00000044870	3	-	8.93960466981566e-79	16.8256943185706
3	107884724	107887441	ENSGALG00000016667	4	+	1.67657101698391e-78	17.2052313499747
2	63351464	63390250	ENSGALG00000012748	4	+	2.54167254999313e-78	17.1564504602349
6	16567736	16581736	ENSGALG00000023925	4	+	9.01894324843765e-78	17.196407482071
1	194439298	194442894	ENSGALG00000022586	4	+	1.99285343029136e-76	22.1295651443101
4	20484770	20491761	ENSGALG00000009266	4	-	2.44258187178598e-76	22.1177981092577
9	16183793	16229520	ENSGALG00000008601	4	+	5.99964795552954e-76	18.0131227888167
24	5103947	5105599	ENSGALG00000014368	4	-	2.56471333173653e-75	16.7705442035025
5	45652316	45656876	ENSGALG00000020390	4	-	3.37171807888642e-75	16.7468510031858
Z	22463195	22497298	ENSGALG00000004491	4	+	4.19097545489256e-75	16.8323289238246
2	51987049	52134485	ENSGALG00000038089	4	-	4.668348634593e-75	17.2710448057353
4	50732651	50738647	ENSGALG00000011612	4	-	6.62450846210843e-75	21.9265849198339
Z	72942622	72952484	ENSGALG00000002358	4	+	7.49838107367042e-75	17.2717582755785
4	82506599	82546305	ENSGALG00000015623	4	-	9.36767362082369e-75	16.9289786805297
3	101790654	101806609	ENSGALG00000016475	4	+	1.68382869735275e-74	17.5198773178948
18	7945549	7954990	ENSGALG00000040655	4	-	2.2955674966085e-74	16.5226060055663
26	3151010	3153878	ENSGALG00000001369	4	+	3.08187801464718e-74	16.4802506679858
Z	13428435	13558478	ENSGALG00000014855	4	+	6.66051449805092e-74	16.6004981825027
3	109257269	109266201	ENSGALG00000046639	4	+	8.19796868586906e-74	16.3890223455821
3	41952820	41958521	ENSGALG00000044026	4	-	8.19796868586906e-74	16.8861381602828
1	76146375	76177348	ENSGALG00000014252	4	+	4.68379506186489e-73	17.4129631796507
5	45611920	45622004	ENSGALG00000010969	4	-	6.81699333927835e-73	17.8017679082086
8	12119138	12143256	ENSGALG00000005442	4	-	8.49751320090794e-73	16.48096905239
10	17798992	17805421	ENSGALG00000044618	4	-	8.99061216406751e-73	16.4301101950862
8	21098126	21099524	ENSGALG00000041228	4	-	1.22636285764779e-72	17.1844082839397
2	27894533	28076252	ENSGALG00000010792	4	-	1.70466187180964e-72	16.2781749520745
1	79795006	79813272	ENSGALG00000014966	4	+	1.76261464718402e-72	14.5825786118946
3	45498837	45519267	ENSGALG00000028886	4	+	1.88781115536704e-72	17.8654585991966
3	107895576	107898246	ENSGALG00000019844	4	-	2.21078554760323e-72	16.2161188154527
1	65283617	65301027	ENSGALG00000031293	4	-	2.53629589043004e-72	16.1446439907556
1	136254652	136260875	ENSGALG00000016805	4	+	3.22859613769475e-72	17.7693961647717
5	45670984	45674779	ENSGALG00000046409	4	-	4.49236392357217e-72	16.3093160189419
14	13259079	13261144	ENSGALG00000002325	4	+	5.07338252322635e-72	15.9642649647853
6	17825638	17830100	ENSGALG00000044811	4	+	5.07611005445279e-72	18.563351473617
7	6805415	6812248	ENSGALG00000006131	4	-	6.11128200275247e-72	15.8917534921438
10	2370951	2373767	ENSGALG00000001320	4	-	6.48410054656587e-72	16.2230713861103
6	9823719	9844029	ENSGALG00000003765	4	-	6.63069802199039e-72	16.2077882332312
1	70545572	70627591	ENSGALG00000014233	4	+	1.97623853285284e-71	16.1834323615224
1	35522126	35529831	ENSGALG00000010018	4	+	2.56130549973432e-71	19.8352282686296
1	55129803	55165880	ENSGALG00000012754	4	+	2.96884739162214e-71	17.8958248195047
4	60350735	60368587	ENSGALG00000020160	4	-	3.85845767514345e-71	18.1446686704025
25	2504445	2506092	ENSGALG00000039887	4	+	1.17024741963124e-70	17.9362465450715
8	1592875	1687096	ENSGALG00000002182	4	-	1.17397897478145e-70	15.7859745844262
18	7515358	7521011	ENSGALG00000033376	4	+	1.92305845508264e-70	20.9239154596151
4	49948788	49949830	ENSGALG00000011455	4	-	2.29857344624771e-70	18.2418225397544
3	41961987	41970545	ENSGALG00000011287	4	-	2.32521788818629e-70	20.8396237490415
9	23946651	23950658	ENSGALG00000010427	4	-	3.18627977614131e-70	15.7474884393187
7	5802514	5808368	ENSGALG00000004196	4	-	3.28027970470214e-70	15.636580184743
1	167990705	168006288	ENSGALG00000016985	4	-	3.42778324968557e-70	17.2614867031076
18	10619735	10623524	ENSGALG00000029445	4	-	4.85351251833432e-70	15.8465109268004
7	5611449	5619226	ENSGALG00000004129	4	+	6.74809306868772e-70	18.0693003524775
4	5049714	5062317	ENSGALG00000006513	4	+	6.81089515176008e-70	17.7634479638022
13	7992486	8008603	ENSGALG00000001416	4	-	1.07532895199383e-69	15.8760260318732
1	171268902	171314194	ENSGALG00000017040	4	-	1.20176231604544e-69	19.1972447792285
8	21313114	21324069	ENSGALG00000010293	4	-	1.48935474763583e-69	19.4972293893939
17	999389	1001420	ENSGALG00000030886	4	-	1.86296046524053e-69	14.4662381862859
4	21042690	21053520	ENSGALG00000035207	4	+	2.63562872539956e-69	17.8017148492174
3	45526013	45546436	ENSGALG00000004293	4	+	2.91924224156882e-69	20.5554177445856
KQ759549.1	40469	46056	ENSGALG00000029971	4	+	6.75170614102935e-69	15.6063690257243
10	7007995	7035035	ENSGALG00000004261	4	-	1.17338760921156e-68	18.5677548419901
3	107891530	107894588	ENSGALG00000019845	4	+	1.53716169756724e-68	20.4319012368964
14	3928051	3937393	ENSGALG00000004449	4	-	2.3480699774471e-68	19.1158915549639
12	815560	836748	ENSGALG00000001697	4	+	4.5993929220567e-68	20.3504952970242
23	5643193	5645711	ENSGALG00000004141	4	-	6.92623230513011e-68	20.221971408073
18	9997746	10000701	ENSGALG00000011219	4	+	7.68490053377965e-68	15.5656673891972
2	114206087	114218909	ENSGALG00000030031	4	-	1.43681272821243e-67	15.3822156772305
KQ759485.1	15458	25539	ENSGALG00000030002	4	+	1.73506542521588e-67	15.6044382819837
17	5326465	5328212	ENSGALG00000005099	4	+	2.58307468855719e-67	20.2782979983563
26	2579725	2590284	ENSGALG00000000919	4	-	2.6171494852289e-67	18.6529634891239
13	18211397	18219351	ENSGALG00000007620	4	-	3.03495351858002e-67	16.6533831020216
8	4264702	4268005	ENSGALG00000002988	4	-	3.46103370356634e-67	18.6600485762549
8	21954419	21961495	ENSGALG00000010469	4	+	3.65585571151728e-67	18.4318579952
1	65220691	65238854	ENSGALG00000019277	4	+	3.8091020922135e-67	18.4509900108501
5	45586816	45596493	ENSGALG00000020391	4	-	4.32018538780942e-67	17.4976486083389
27	1854434	1864610	ENSGALG00000000293	4	+	5.92282229930223e-67	20.1165653604815
27	5507165	5509834	ENSGALG00000030034	4	+	6.99598448118661e-67	17.1155784123118
7	17506099	17667800	ENSGALG00000043694	4	-	7.29373525609246e-67	15.5703591581187
1	24918556	25006337	ENSGALG00000036883	4	-	7.91723846113374e-67	15.5436260665073
19	5643261	5647788	ENSGALG00000003589	4	-	9.68912222754346e-67	18.5547235208282
4	12362293	12382741	ENSGALG00000007748	4	+	1.11366927891478e-66	15.2897431279308
3	63962961	63969961	ENSGALG00000014950	4	+	1.23551013116599e-66	17.0058427255279
Z	22436005	22451930	ENSGALG00000004518	4	-	4.35030703139364e-66	20.1638969319978
14	14439612	14455616	ENSGALG00000042446	4	-	4.5512337674536e-66	15.9269535435896
1	4206623	4231854	ENSGALG00000006833	4	+	6.01425069325441e-66	19.8654584033218
1	192940016	192941458	ENSGALG00000035803	4	+	8.11105530556697e-66	13.8390716798324
8	2652339	2658594	ENSGALG00000002369	4	+	1.46335077949205e-65	15.4375139317395
4	60372985	60387622	ENSGALG00000030614	4	-	1.51124373773745e-65	18.2577531730035
2	106466186	106475058	ENSGALG00000015143	4	+	1.53785850834294e-65	19.6998661376822
5	45639764	45645089	ENSGALG00000023070	4	-	2.42728037500384e-65	18.7429433719893
11	20080988	20088163	ENSGALG00000000893	4	+	7.86436175620005e-65	16.1956560006716
3	109249182	109255105	ENSGALG00000016690	4	+	1.06003263749814e-64	19.5745389711664
9	16205260	16216585	ENSGALG00000008646	4	+	1.62998656194996e-64	18.933551764015
4	86531503	86535234	ENSGALG00000015937	4	-	1.82668211861473e-64	18.1544011491459
9	16195522	16202807	ENSGALG00000008608	4	+	2.29029474843439e-64	15.6138087724701
Z	35893998	35945648	ENSGALG00000015147	4	-	2.93632547085373e-64	15.027128596375
9	2659472	2676603	ENSGALG00000038964	4	+	3.31674662740364e-64	15.3409489009048
26	5088651	5092812	ENSGALG00000023760	4	-	3.60047926389129e-64	19.5991511169419
3	40594170	40606054	ENSGALG00000011117	4	-	4.73764000951484e-64	19.4548809073548
1	67102123	67141501	ENSGALG00000013265	4	+	5.1660709815658e-64	15.1580540645947
4	20472455	20478595	ENSGALG00000009262	6	+	8.65446399613022e-64	15.9290512808119
3	8650455	8658251	ENSGALG00000008969	4	+	1.15012015576315e-63	13.3767677162569
21	4069605	4082988	ENSGALG00000003016	4	-	1.57499037056836e-63	15.0866216259452
15	113964	119974	ENSGALG00000039239	4	-	7.522330668221e-63	18.8740832979345
8	25885357	25901235	ENSGALG00000010850	4	+	8.27774133885271e-63	18.8100845923713
1	31101533	31122087	ENSGALG00000009730	4	-	9.3213542536438e-63	19.2817098629111
11	17222802	17243548	ENSGALG00000005708	4	+	2.29575371852351e-62	15.2890128593466
6	27448802	27468649	ENSGALG00000008905	4	+	2.47050797333708e-62	19.016748986178
2	108833159	108835660	ENSGALG00000039536	4	+	3.57276987460456e-62	18.4502464065399
9	14968947	14971146	ENSGALG00000007478	4	-	5.57762185841525e-62	14.0557450859693
Z	12966008	12990144	ENSGALG00000014840	4	-	5.57762185841525e-62	17.3608814499142
24	5107030	5108520	ENSGALG00000007109	4	-	7.2105361007217e-62	19.061852842887
4	51168577	51181602	ENSGALG00000035219	6	+	1.55997188273085e-61	20.2972872413098
12	10692794	10718732	ENSGALG00000006306	4	-	1.71144891306908e-61	12.5183214596064
8	25905425	25921408	ENSGALG00000010853	4	-	2.39913450909743e-61	17.336808618107
7	15615078	15738071	ENSGALG00000042374	4	+	2.98985225863747e-61	13.6459784768543
2	114794325	114922700	ENSGALG00000029435	4	-	3.12602016309302e-61	13.308155366084
9	16218892	16235485	ENSGALG00000046159	4	+	4.80591374001293e-61	19.0627476130354
3	100515713	100591520	ENSGALG00000016464	4	+	6.05942355551613e-61	15.197053212902
20	12185921	12192543	ENSGALG00000007717	4	+	1.30106375714809e-60	13.0827054737887
11	6045878	6062292	ENSGALG00000039238	7	+	2.0552655111358e-60	9.70442754206026
6	17493788	17509405	ENSGALG00000005739	7	-	2.13161223436861e-60	9.28688866432124
1	128514144	128528599	ENSGALG00000016648	4	+	2.50962277895785e-60	15.250001980207
AADN04015905.1	2408	5120	ENSGALG00000042672	2	-	2.8903145731531e-60	15.2959190688588
9	4868930	4871756	ENSGALG00000020943	4	+	2.91961155953427e-60	15.2160382149807
11	7859580	7880632	ENSGALG00000033338	4	-	6.00511634710546e-60	15.1912279943609
5	37891329	37897542	ENSGALG00000010225	4	+	1.80125377364633e-59	14.6826446234788
4	60416930	60444657	ENSGALG00000035619	4	+	2.08385363613864e-59	12.4882697383282
1	132569387	132572872	ENSGALG00000016761	4	-	3.92271782556428e-59	15.1694803420705
7	12182571	12186566	ENSGALG00000034101	6	+	5.5407769955852e-59	10.8572235448824
14	14827850	14838188	ENSGALG00000002200	4	+	1.12960874542832e-58	14.8638706277969
Z	65124988	65133725	ENSGALG00000015544	4	+	1.99155578210536e-58	19.4439846791379
14	2263230	2268407	ENSGALG00000045037	7	-	4.27088578116664e-58	9.21888319479705
19	5397322	5403025	ENSGALG00000002987	4	+	8.69925523098822e-58	13.7690628863822
12	10637433	10650045	ENSGALG00000036133	4	-	1.82454594535292e-57	14.8451856279012
13	12296422	12305351	ENSGALG00000004078	4	+	2.74430693208374e-57	14.7978915774433
1	76263941	76266014	ENSGALG00000035614	4	-	3.58259040625193e-57	14.7794077087612
1	2317553	2737972	ENSGALG00000006473	4	+	4.24272370623909e-57	14.7103001335622
2	85073410	85199421	ENSGALG00000013149	4	-	5.13621691936068e-57	11.2453115714099
4	3791473	3853513	ENSGALG00000006080	7	-	5.43226287523284e-57	9.13970056801409
2	23875665	23895602	ENSGALG00000009689	5	-	1.82227385119059e-56	13.9746797117485
1	47358278	47391069	ENSGALG00000011594	4	+	1.89800348427692e-56	14.6446074568729
1	13046275	13318877	ENSGALG00000008193	4	-	1.972066599479e-56	14.5932929900343
2	4957361	4963143	ENSGALG00000006018	4	+	2.02297377799959e-56	14.7259563553102
2	130564106	130592497	ENSGALG00000039011	7	-	2.0750490388911e-56	12.6060171062981
6	17575971	17595441	ENSGALG00000005795	4	-	2.84357172878164e-56	15.7003352215497
8	6258253	6262709	ENSGALG00000004216	4	-	3.63239303497957e-56	11.6510687200827
4	58197815	58231230	ENSGALG00000031410	4	-	1.33584815418016e-55	14.6521624239838
LGE64	598982	613921	ENSGALG00000046331	4	+	4.08525799640411e-55	14.3558426108259
Z	12937308	12956457	ENSGALG00000014835	7	+	5.94834837468659e-55	9.303804450243
5	45685171	45688958	ENSGALG00000020388	4	-	1.46084021920654e-54	17.62835898307
2	2104463	2106136	ENSGALG00000033511	7	+	1.66343675106828e-54	9.48056893976883
21	23091	65640	ENSGALG00000037479	4	-	2.17699817733064e-54	14.3299722872689
1	80169357	80186176	ENSGALG00000014997	4	-	2.71585677993434e-54	14.3117239397751
19	5406928	5413790	ENSGALG00000003015	4	+	7.48413256282566e-54	12.5009265222126
4	40162295	40247894	ENSGALG00000010668	4	-	1.34632495992257e-53	14.2148226737578
4	37934302	37947629	ENSGALG00000034741	4	+	1.56127526633125e-53	14.6576849723423
1	177675862	177788671	ENSGALG00000017122	4	-	1.60696701036611e-53	14.7836971492526
1	76283033	76285106	ENSGALG00000033736	4	+	2.38451333934635e-53	14.2493177180544
3	88712830	88719837	ENSGALG00000016322	7	+	2.90609397287989e-53	10.4163496649088
1	78483488	78493943	ENSGALG00000014766	4	-	4.46351765802526e-53	14.1555208330593
28	2632684	2637600	ENSGALG00000001252	5	-	1.17316938252739e-52	12.6844340614941
18	7977126	7997446	ENSGALG00000021399	4	-	1.56246070555634e-52	14.0185835351869
20	5564387	5578996	ENSGALG00000004285	4	-	1.86622610177112e-52	14.4953722264564
26	3198470	3207046	ENSGALG00000028570	4	+	2.3592862397735e-52	14.2256626054963
4	20496741	20501963	ENSGALG00000009268	5	-	2.9023968701052e-52	19.8303980440884
1	130158052	130170776	ENSGALG00000016724	7	-	2.97933255530383e-52	9.72767437200783
5	50184537	50205051	ENSGALG00000011443	4	+	3.20832041353545e-52	14.2621334931974
2	19601293	19649941	ENSGALG00000008629	5	-	7.09338874452708e-52	10.6007784958351
3	88190797	88234696	ENSGALG00000016300	4	-	8.64814723350468e-52	14.0641278438711
2	148950096	148965498	ENSGALG00000036085	4	+	1.09967140621279e-51	13.9633710093673
5	23437156	23447162	ENSGALG00000008332	5	-	1.26410850050392e-51	16.8702246771596
18	10407916	10412683	ENSGALG00000023279	4	-	1.6711073882038e-51	11.3083101083849
3	48579164	48594232	ENSGALG00000012392	4	+	3.00646264479607e-51	14.2718199863414
2	84680634	84765600	ENSGALG00000029935	4	-	3.41418103807837e-51	14.2030055073688
13	10554708	10564671	ENSGALG00000031496	6	+	4.46666002851045e-51	16.2308041219578
28	1198412	1202238	ENSGALG00000026834	4	+	7.67488672603636e-51	14.1597332599209
4	61766264	61782543	ENSGALG00000013571	4	+	1.22852063812291e-50	14.0305846569216
1	25908849	26098946	ENSGALG00000009424	4	-	1.27220889734399e-50	13.9329626295937
4	50050412	50052876	ENSGALG00000042020	4	+	1.42878734987504e-50	10.6405867779389
14	13058767	13060107	ENSGALG00000002688	6	+	1.93307719387743e-50	11.2133380157147
1	57864324	57865725	ENSGALG00000012894	4	-	6.64151004014349e-50	13.7643324193057
2	127477269	127534478	ENSGALG00000031424	7	+	7.97240860318271e-50	11.5230764407611
5	37211186	37215720	ENSGALG00000032713	4	-	1.52538417238206e-49	13.9962689034313
26	1706579	1713414	ENSGALG00000000557	4	-	1.5479762252905e-49	14.2785113982825
6	11216710	11225945	ENSGALG00000004332	4	+	2.03726224906684e-49	12.8125420080094
1	137560702	137567368	ENSGALG00000016832	4	-	3.2881437335528e-49	13.8545746945111
33	1188813	1193158	ENSGALG00000044580	4	+	3.87613598977164e-49	13.972234959078
10	12567077	12577916	ENSGALG00000006482	5	-	4.713896749948e-49	12.1969878075665
4	83993010	84044572	ENSGALG00000015708	4	-	4.713896749948e-49	10.4361654297073
5	23347083	23385831	ENSGALG00000032181	4	+	5.69751672477367e-49	11.450762656833
2	106477019	106482842	ENSGALG00000044733	4	+	6.31411503242997e-49	13.7009180490294
1	115909468	115911505	ENSGALG00000016287	4	+	6.67157118412984e-49	13.5776374235328
6	20385381	20390788	ENSGALG00000006629	5	+	6.73198141970994e-49	16.1655737813537
4	65598123	65625791	ENSGALG00000013907	4	+	1.04369886758142e-48	11.3966873856986
11	1108933	1128649	ENSGALG00000021450	5	-	1.21799237331899e-48	15.8532264834131
6	22069104	22082690	ENSGALG00000007395	7	-	1.55025322163265e-48	9.09400813954815
11	11674122	11703375	ENSGALG00000032349	5	-	1.86747134078619e-48	12.9272649720139
Z	16072648	16079246	ENSGALG00000014908	4	+	2.08717615948786e-48	10.2190992770551
5	43385	48159	ENSGALG00000043089	4	-	5.38951553255284e-48	13.8298761784838
6	4503080	4511262	ENSGALG00000002507	4	-	7.26730130695486e-48	15.5172120651359
1	119900725	119932095	ENSGALG00000016415	4	+	8.44863114035866e-48	12.1484234010019
8	4260455	4264048	ENSGALG00000002960	7	+	3.25187096185898e-47	10.7525441989315
15	12277733	12287707	ENSGALG00000036043	5	+	3.84355920809501e-47	11.4453163903021
8	13340306	13388696	ENSGALG00000005580	7	-	3.95281590728274e-47	7.75420933417922
6	11573230	11581841	ENSGALG00000045557	5	-	5.32822672784513e-47	14.2719439427448
AADN04007470.1	134	9448	ENSGALG00000033283	4	+	1.11959626431538e-46	14.6565634847725
13	13471869	13507063	ENSGALG00000005924	7	+	2.59189689745493e-46	7.43903237728998
AADN04006988.1	2241	9259	ENSGALG00000036831	4	-	3.75948165462753e-46	11.9045079060995
3	49187154	49301908	ENSGALG00000012973	4	+	6.89574412599484e-46	13.6701537742124
8	5154110	5168109	ENSGALG00000040730	4	+	6.92423605286529e-46	13.9378650390832
11	19278733	19280589	ENSGALG00000023437	5	-	9.51771900501435e-46	14.030617379209
5	13150600	13199990	ENSGALG00000006454	4	-	1.0242534994748e-45	13.6873175510763
6	19866560	19867520	ENSGALG00000006670	4	-	1.44628218097758e-45	13.5333063994203
4	63439357	63479725	ENSGALG00000013627	5	-	1.54637193367089e-45	14.2662609264967
8	13463305	13555349	ENSGALG00000005610	5	-	2.50643188389091e-45	10.769243462451
8	4824821	4831264	ENSGALG00000040573	5	-	2.51796368763391e-45	16.188595307225
1	40117327	40202440	ENSGALG00000010940	4	+	4.7031300866105e-45	11.0986787977977
11	2658955	2694119	ENSGALG00000003323	5	-	5.38430858807402e-45	13.0166439713594
1	89665015	89695407	ENSGALG00000015409	7	-	7.16070478548135e-45	9.52913504908184
28	3552404	3555683	ENSGALG00000029015	4	+	7.77050068923346e-45	11.6840389947747
24	5109260	5109973	ENSGALG00000030920	4	+	8.57160284011849e-45	14.6901425723253
3	16042157	16043828	ENSGALG00000043290	7	+	8.81087015327184e-45	7.32699145284294
3	18652637	18656187	ENSGALG00000034303	5	-	9.24150727934239e-45	10.3880470689311
14	1727504	1778937	ENSGALG00000038768	4	+	1.01375419022751e-44	11.9605257589914
Z	37963279	37978569	ENSGALG00000015180	7	+	1.23834862725132e-44	10.4183905949619
6	4436645	4453363	ENSGALG00000002479	5	+	2.03765757461005e-44	15.8644956407637
18	1762821	1855756	ENSGALG00000001183	7	-	2.29596001987266e-44	7.34320920884731
1	88509483	88552963	ENSGALG00000015377	5	+	6.72171641021557e-44	10.7733933826104
5	183510	218679	ENSGALG00000041253	4	+	8.55222943496551e-44	11.7112514273624
4	61746760	61759707	ENSGALG00000013535	7	+	1.08573730222811e-43	7.9973637877938
4	58493682	58506491	ENSGALG00000012126	5	+	1.83917993130135e-43	16.2888272013335
AADN04004930.1	10272	14202	ENSGALG00000034517	4	-	2.26738660800527e-43	13.7236311651739
27	1801385	1824248	ENSGALG00000034427	5	-	2.38588109883311e-43	13.2594625864746
9	1263546	1272258	ENSGALG00000001780	7	+	2.57069268485129e-43	7.5293079953706
7	31413136	31428256	ENSGALG00000012377	5	+	3.7188475366512e-43	15.4549687369146
11	3672298	3735390	ENSGALG00000003560	4	-	4.25621148882184e-43	14.0866743377617
8	25184325	25189194	ENSGALG00000010736	5	+	4.41497193559241e-43	10.9042429241578
4	1652750	1657463	ENSGALG00000025935	6	-	6.87307604584091e-43	10.2415815188123
10	17654330	17675926	ENSGALG00000030076	5	-	8.07764328156139e-43	11.0808653936767
3	14662072	14688684	ENSGALG00000008845	7	+	8.54536581509943e-43	9.52772361524399
2	102742274	102763289	ENSGALG00000014938	4	-	1.0245500730419e-42	13.0719327553922
2	81330750	81479436	ENSGALG00000013102	5	-	1.42324842131354e-42	12.8239126962727
10	13033322	13040620	ENSGALG00000006702	7	+	1.52405329304431e-42	8.87547856292188
5	37394622	37395903	ENSGALG00000010139	4	+	1.56356542560929e-42	13.3076436481151
27	4865484	4870779	ENSGALG00000040672	5	+	2.2901637683694e-42	13.7891652785481
1	77392526	77399415	ENSGALG00000014659	7	-	2.51511041719294e-42	8.9028252009471
2	55087643	55093886	ENSGALG00000043493	5	+	3.13300310072675e-42	12.8223521327022
Z	8328608	8349153	ENSGALG00000005848	4	+	3.39673617182358e-42	13.67323668439
8	7408661	7414693	ENSGALG00000004591	7	+	3.58979863443412e-42	11.74114747103
7	7157220	7167744	ENSGALG00000007503	7	+	4.21217731531363e-42	7.44495020122917
1	51508826	51526284	ENSGALG00000012483	5	+	6.91503951767583e-42	12.9389526366869
1	6315848	6327450	ENSGALG00000013967	7	-	9.03015624714742e-42	7.34304251218958
AADN04009533.1	6351	9238	ENSGALG00000035571	4	+	2.57082729428413e-41	13.4024082943937
4	2330649	2333141	ENSGALG00000005541	5	-	2.61515945450283e-41	13.4849096504652
1	76230133	76257737	ENSGALG00000039764	5	+	2.93184587527655e-41	17.759838787318
1	185798253	185812845	ENSGALG00000028629	4	+	3.69198875997467e-41	13.5351396377403
3	45611994	45623882	ENSGALG00000011579	7	-	4.30415720828718e-41	7.99341957888772
4	85648811	85814057	ENSGALG00000037525	5	-	4.30415720828718e-41	10.8961820695878
AADN04004570.1	1171	10525	ENSGALG00000038694	5	-	4.89260950357745e-41	12.4700227550442
10	10898761	10911823	ENSGALG00000023435	5	+	5.89485002142588e-41	11.4754018981032
4	52117095	52123995	ENSGALG00000011805	5	-	7.7739348555506e-41	10.6626630689373
7	22543082	22545511	ENSGALG00000002470	7	+	8.17627308502371e-41	8.37282358212191
3	56007247	56017201	ENSGALG00000013969	7	+	8.50662082890754e-41	8.48728909108745
Z	81647823	81653051	ENSGALG00000005423	7	-	8.80404169287678e-41	7.4769636393898
1	50835751	50841816	ENSGALG00000034504	7	+	1.02349359666599e-40	10.0509272593341
11	19110018	19123142	ENSGALG00000000608	6	+	1.14772563277678e-40	10.4770951825453
12	3203800	3209305	ENSGALG00000028871	5	-	1.44729982903468e-40	13.4827059809782
21	4905598	4907952	ENSGALG00000031872	7	+	1.61049390547877e-40	8.37142641181394
33	135657	137592	ENSGALG00000030776	5	+	3.19090000406613e-40	12.5152282360673
19	5925696	5928564	ENSGALG00000026392	4	+	4.64947656645946e-40	13.4920914020447
5	16777262	16794363	ENSGALG00000007178	6	+	6.26030196511058e-40	13.1036567774613
1	60223645	60250104	ENSGALG00000019290	4	-	6.56534792688655e-40	14.457940937184
12	11864372	11878164	ENSGALG00000007132	5	-	1.15031087075637e-39	11.8576816297968
19	4836674	4867667	ENSGALG00000002397	7	-	1.82354818828057e-39	12.5081624270461
5	58397291	58433351	ENSGALG00000012425	7	-	2.77727590253505e-39	7.0736026892255
1	153918343	153932319	ENSGALG00000016912	6	+	3.16282485165819e-39	9.50946889458361
6	30907653	30979928	ENSGALG00000009495	5	-	1.23675181214296e-38	9.12931777345216
3	61930600	61938188	ENSGALG00000014873	5	-	1.73201212409422e-38	12.4724629260159
6	8665350	8710772	ENSGALG00000003073	6	+	2.10127236461733e-38	9.40505135739244
7	20231962	20298979	ENSGALG00000020703	4	+	2.55625024727354e-38	11.7675011550504
25	1715511	1720796	ENSGALG00000036125	5	-	3.28289005975672e-38	9.17817726451928
1	74319820	74458552	ENSGALG00000017272	5	-	3.55714042858009e-38	10.4051065811526
20	11763682	11771405	ENSGALG00000007636	5	-	3.61861472457618e-38	11.0305228828
5	1511992	1516792	ENSGALG00000004267	5	+	6.05419003043274e-38	12.480292140914
2	102935683	102951602	ENSGALG00000014976	4	+	6.23439550020672e-38	13.4565493209039
Z	10584478	10596987	ENSGALG00000003432	4	-	6.48274363856393e-38	13.1846704109169
8	21558801	21562690	ENSGALG00000010343	4	+	7.03502196487062e-38	13.5006504664085
1	128532173	128549286	ENSGALG00000016654	4	+	7.8278685147286e-38	13.5403998512094
18	10736500	10743739	ENSGALG00000007955	5	+	7.8278685147286e-38	12.0906444953061
7	28555697	28573430	ENSGALG00000012117	6	-	7.90639953465116e-38	10.6080229577703
4	453407	497573	ENSGALG00000030879	5	+	9.90687537215185e-38	12.1918254175039
4	89251923	89258225	ENSGALG00000016001	4	-	1.52528816307612e-37	13.443054804703
17	7501368	7519642	ENSGALG00000002855	5	-	1.82855328484883e-37	11.5196556856165
3	25286248	25301540	ENSGALG00000009955	4	-	1.90646570764915e-37	11.6986269993475
6	17548026	17561317	ENSGALG00000030677	7	+	2.59257766964277e-37	6.56988637009619
LGE64	629106	636831	ENSGALG00000046217	5	+	2.73226694264752e-37	18.4144803448276
4	63378447	63410322	ENSGALG00000013615	7	+	3.62103882769305e-37	7.38100358066107
15	12646830	12649000	ENSGALG00000008317	5	-	3.62171294798474e-37	10.4219135689999
6	8746640	9091849	ENSGALG00000003135	5	+	4.40412920769872e-37	11.8725026913703
2	78594025	78601524	ENSGALG00000013033	4	+	8.87273734097397e-37	10.5639362453291
14	5132125	5136038	ENSGALG00000005046	7	-	9.2745903529433e-37	6.95675248154975
14	10116341	10141526	ENSGALG00000007334	7	-	1.033090037356e-36	7.22197363775196
1	114486907	115483002	ENSGALG00000016281	4	+	1.09755343974295e-36	9.90357755790617
6	4394066	4405386	ENSGALG00000002421	7	-	1.09755343974295e-36	6.05163930794171
2	50747739	50762675	ENSGALG00000034616	4	-	1.11953511497433e-36	11.7046193832134
5	3484746	3518031	ENSGALG00000013297	5	+	1.37169421493543e-36	11.6839601467416
3	80736606	80807004	ENSGALG00000015898	4	-	1.4221009050279e-36	10.8511318643597
5	34263827	34280520	ENSGALG00000009920	5	+	1.57133604039576e-36	11.6799285029216
4	37449943	37475301	ENSGALG00000010402	5	-	1.70883024654812e-36	12.7249607396065
1	111228640	111277522	ENSGALG00000032836	4	+	2.0557377767701e-36	13.693789563581
2	112384149	112391681	ENSGALG00000041222	5	-	2.24841789485716e-36	12.980883208969
1	7556517	7647412	ENSGALG00000030324	5	+	2.42572930803693e-36	10.4304262434558
4	50231350	50232022	ENSGALG00000027872	6	-	2.6953755927532e-36	8.65900993254847
5	45979329	45995515	ENSGALG00000030719	4	-	2.75362195832943e-36	13.1926646559173
17	1125508	1130778	ENSGALG00000030255	5	-	2.77035856251337e-36	16.8845882182805
2	102167926	102216560	ENSGALG00000014860	7	+	3.10292798087462e-36	8.53295664540011
Z	65959645	65980352	ENSGALG00000023083	7	-	4.1121443933078e-36	7.20273155762353
12	7220509	7234050	ENSGALG00000005363	7	-	4.49969126618201e-36	6.80845570934153
3	107785814	107811652	ENSGALG00000016662	4	+	5.05930542131419e-36	13.0579433053756
7	6723052	6744124	ENSGALG00000005974	6	+	5.22870428254374e-36	8.62134038838779
1	45679240	45691863	ENSGALG00000011421	6	-	6.20187983765341e-36	10.4917646461814
17	1973051	1997148	ENSGALG00000008844	7	-	6.66968993163385e-36	6.52701897588456
3	28773126	28796654	ENSGALG00000010051	7	+	8.92835591540397e-36	7.9251223239218
3	6563214	7213964	ENSGALG00000009107	5	+	9.87855305507872e-36	12.2400210734252
1	33986860	34070695	ENSGALG00000026661	6	+	1.30348074907414e-35	9.05197303976156
20	8211123	8221460	ENSGALG00000005352	4	-	1.30348074907414e-35	12.6916457922625
10	7259781	7303962	ENSGALG00000004294	5	-	1.60004222193182e-35	11.2316574138264
11	11284090	11316649	ENSGALG00000034990	7	-	1.82339993167372e-35	8.37923379570444
3	107634879	107643339	ENSGALG00000016651	7	+	1.96566445043225e-35	8.30117936880181
2	66518736	66541167	ENSGALG00000029659	7	-	6.27628406923127e-35	6.48852200425958
1	99317065	99348561	ENSGALG00000015701	5	+	6.66049430679172e-35	10.5243247554647
2	37403148	37554300	ENSGALG00000011294	4	-	7.73654997471567e-35	12.8339650442392
KQ759484.1	88282	90322	ENSGALG00000032130	4	-	8.22243130069741e-35	12.6624861574899
1	6275963	6292436	ENSGALG00000003674	7	+	1.00799725316827e-34	7.80171416789103
1	109708830	109726598	ENSGALG00000016196	5	-	1.04461845816258e-34	12.0698960172531
9	3538498	3564845	ENSGALG00000006680	6	-	1.21780440785674e-34	13.2816350092278
5	17729747	17800632	ENSGALG00000041808	5	+	1.28222465412198e-34	11.7869943253661
5	56470544	56487623	ENSGALG00000012200	7	+	1.29815004888056e-34	6.74939152686669
4	11976830	12094695	ENSGALG00000007646	5	+	1.40118490870997e-34	10.3502884694178
1	185861461	185870861	ENSGALG00000017219	7	-	1.51185401650481e-34	5.95218956647144
2	42493147	42514529	ENSGALG00000034586	4	-	1.72177485919312e-34	10.2971705709518
6	22028325	22034788	ENSGALG00000007090	5	+	2.14145429814055e-34	11.3245545402082
AADN04000923.1	10154	11488	ENSGALG00000031518	7	+	2.72200360952097e-34	-7.27591890876194
Z	68562095	68597536	ENSGALG00000001840	7	+	2.73635736988108e-34	7.17339204539801
9	23993438	24010099	ENSGALG00000030773	7	+	2.8726146702432e-34	10.6695230535685
AADN04001799.1	20	21602	ENSGALG00000030075	6	-	4.11317591018567e-34	8.98157854912302
17	8801958	8828360	ENSGALG00000001565	7	-	4.48948595980867e-34	8.24040274804589
3	24875244	24897060	ENSGALG00000042293	4	-	4.67222919120727e-34	10.810463153831
33	646831	664492	ENSGALG00000033510	7	+	4.67222919120727e-34	7.84585394052037
5	8890832	8901438	ENSGALG00000005643	4	+	5.38668553413898e-34	12.7144328147794
3	106289858	106341933	ENSGALG00000042308	7	+	5.87502692147759e-34	7.49061413061379
7	5821820	5822738	ENSGALG00000030235	4	-	7.42387199361038e-34	12.0385415528183
4	11210630	11219813	ENSGALG00000007466	7	+	8.51807619480892e-34	7.29962702696302
2	136894049	137014125	ENSGALG00000037675	5	+	8.60966472476929e-34	9.67171655938538
7	27324148	27507722	ENSGALG00000011708	6	-	9.4485831374313e-34	10.2239356468027
1	154868241	154908783	ENSGALG00000016920	5	-	1.11273737086521e-33	10.3340382345703
4	2335564	2353557	ENSGALG00000005553	7	-	1.11273737086521e-33	7.23410985430145
18	7872472	7878562	ENSGALG00000004162	7	-	1.18971567838843e-33	-7.39007046508054
KQ759485.1	6320	10869	ENSGALG00000042386	4	-	1.27565734994059e-33	13.0518716249882
15	10972570	10982701	ENSGALG00000008040	6	+	1.47001120259018e-33	8.89931147758917
2	334257	354260	ENSGALG00000036190	4	-	1.4969614582335e-33	12.5924266607392
13	17126955	17144545	ENSGALG00000007080	5	-	2.0348566216659e-33	10.9681270726392
4	69722649	69738298	ENSGALG00000041663	5	-	2.77486593120967e-33	8.67287517902121
5	40913515	40968803	ENSGALG00000010579	7	-	3.60039231608379e-33	6.88027521337234
1	145335207	145407071	ENSGALG00000016890	6	-	4.32100107988215e-33	8.56865555249689
2	55779637	55828976	ENSGALG00000042784	7	+	4.58059028207471e-33	7.47198798520876
5	13774856	13783200	ENSGALG00000035282	5	+	5.18910536781253e-33	10.6710030065291
2	9667073	9717822	ENSGALG00000006575	4	-	9.18710252645191e-33	12.8668832218015
4	85646198	85718267	ENSGALG00000035496	4	-	1.04850683228967e-32	13.0424217274769
1	23467909	23513135	ENSGALG00000009029	7	+	1.06478535558871e-32	6.00806117258265
7	4266826	4314212	ENSGALG00000003553	6	-	1.20019974205655e-32	7.84945690918749
7	27566418	28008798	ENSGALG00000011744	7	+	1.22849271218687e-32	7.84804897114896
3	104943108	104952013	ENSGALG00000042543	5	-	1.51557222910901e-32	11.8278452748378
20	3793903	3799772	ENSGALG00000003537	4	-	1.74614999858178e-32	13.1108238690306
26	3945332	3952283	ENSGALG00000002170	4	+	2.19848563659514e-32	11.1792249060404
22	2593801	2604692	ENSGALG00000003473	7	-	2.75403583680496e-32	9.08188708098035
1	133879806	133899318	ENSGALG00000043044	7	+	3.32465461486606e-32	8.69564182609944
3	3365541	3369041	ENSGALG00000030889	4	+	4.36074179320474e-32	12.906234064731
1	49442474	49451655	ENSGALG00000011894	7	+	4.7231611099443e-32	10.2074977941249
AADN04001210.1	6887	29576	ENSGALG00000030038	7	+	4.76354366692e-32	9.28554624414629
17	5959718	5970746	ENSGALG00000037443	7	-	5.19424539703324e-32	6.42251583791153
12	14666620	14681719	ENSGALG00000007596	5	+	6.10488772167454e-32	9.66007709292776
5	960108	967796	ENSGALG00000032239	7	+	7.98285856699701e-32	8.87964728352594
3	25301970	25313889	ENSGALG00000009958	4	+	8.61954457704467e-32	13.2538287330544
13	1242063	1393985	ENSGALG00000033641	4	-	1.04310337202698e-31	12.4731105838575
7	23382779	23435025	ENSGALG00000011469	5	-	1.94842770324543e-31	10.2035116126001
12	13758521	13821336	ENSGALG00000041750	4	-	2.33846153769165e-31	11.1793708225318
2	118162622	118187363	ENSGALG00000034346	7	+	2.69124359866995e-31	6.27751013893082
15	9150581	9164971	ENSGALG00000006968	5	-	3.24840542420285e-31	11.1742402889614
10	19886092	20028017	ENSGALG00000027501	5	-	3.27795874623732e-31	13.1621350931423
2	55831577	55833903	ENSGALG00000038375	6	+	3.56912994979278e-31	9.0277115950175
3	24178578	24209441	ENSGALG00000009926	5	-	3.85713618538185e-31	9.99038370674887
27	5258117	5258992	ENSGALG00000023818	7	+	3.86391823527733e-31	-8.3033726294249
4	61488305	61532397	ENSGALG00000013427	4	-	4.33734150329249e-31	12.8486316519148
22	4604749	4606473	ENSGALG00000041161	4	+	5.07811450450102e-31	11.1318451238325
5	39221345	39230404	ENSGALG00000010432	7	+	8.86655040769955e-31	6.12212913734787
8	25861604	25876875	ENSGALG00000044889	4	-	1.1154876655149e-30	12.999683639665
4	74158333	74159793	ENSGALG00000018557	6	-	1.34361311782226e-30	8.01806178747299
AADN04006422.1	8197	10073	ENSGALG00000039041	7	-	1.74828399393411e-30	-8.56298100531575
3	21313969	21357168	ENSGALG00000009791	7	-	2.17437857225239e-30	6.39302529152264
4	1232637	1238405	ENSGALG00000004367	7	+	2.174738506614e-30	6.72960567293376
12	2456732	2460894	ENSGALG00000002722	7	+	2.48415342209271e-30	5.67502112610787
25	2806614	2815037	ENSGALG00000000920	7	+	2.54444922413466e-30	6.50316166785434
20	8025227	8037317	ENSGALG00000005321	4	-	2.608112210395e-30	10.5749511125876
12	588235	593708	ENSGALG00000001459	6	-	2.82191567949826e-30	8.31339984649796
2	84891046	85044337	ENSGALG00000022909	6	-	2.82191567949826e-30	8.31140431229477
7	36220883	36228064	ENSGALG00000012538	7	-	3.6686423853441e-30	-10.4838845329724
15	6136098	6150323	ENSGALG00000004598	4	+	3.96896052764837e-30	12.5328667839149
1	51255995	51257906	ENSGALG00000038556	4	-	5.44887478506708e-30	10.4995650604904
5	1630026	1636724	ENSGALG00000004106	7	+	5.6887598000351e-30	5.22761939379366
10	15840849	15846453	ENSGALG00000007000	4	+	6.44479540342436e-30	10.2907881856374
7	36495687	36500336	ENSGALG00000045427	4	+	9.19950664795398e-30	13.3050850019253
6	17491500	17492581	ENSGALG00000043779	6	-	9.52233342592735e-30	10.1383052137057
7	32809166	32861788	ENSGALG00000012418	5	+	1.1913540524094e-29	9.85436006418409
9	19787750	19795457	ENSGALG00000009306	7	+	1.44615016371937e-29	8.95127592356836
2	106423070	106443930	ENSGALG00000015142	6	+	1.54259621210916e-29	8.94939869810777
7	28023105	28064027	ENSGALG00000029766	7	-	1.5933994993458e-29	8.08583891750904
2	58140102	58147000	ENSGALG00000037811	4	-	1.73604420955175e-29	9.16323094948613
1	77379602	77388708	ENSGALG00000014603	7	+	1.7509286495002e-29	12.0858341890157
10	12641936	12663041	ENSGALG00000006516	7	+	1.79835408889057e-29	5.87064839089217
5	26295525	26296764	ENSGALG00000038025	5	-	2.04026606710022e-29	9.53354556880071
7	584128	896831	ENSGALG00000035584	6	-	2.05927748326408e-29	8.46164815641064
15	5728348	5732108	ENSGALG00000004343	6	-	2.19283706293521e-29	12.889403699897
5	1910716	1996488	ENSGALG00000003999	6	+	2.34025707443653e-29	8.79213317888619
3	4482182	4522989	ENSGALG00000008701	7	+	2.36318892123307e-29	9.38566598455862
AADN04008201.1	549	9531	ENSGALG00000041807	7	-	2.42650989710046e-29	5.54005507771411
Z	27065747	27123410	ENSGALG00000010187	5	+	3.06204611579844e-29	9.99176374405715
1	15740824	15899595	ENSGALG00000043355	5	-	3.18162803277038e-29	9.51340942574405
15	1064141	1189296	ENSGALG00000043373	7	-	5.0291830014654e-29	5.80360874172576
3	30929886	30940604	ENSGALG00000010303	7	+	5.9873872325138e-29	7.37311563543049
17	8222164	8229069	ENSGALG00000023517	7	+	7.23649038263405e-29	5.74675838781318
2	136471844	136490798	ENSGALG00000033144	4	+	7.38141891196298e-29	12.6047074118078
KQ759568.1	20442	25780	ENSGALG00000041280	3	-	8.06192112095538e-29	-11.2876775808881
3	18887189	18904622	ENSGALG00000026727	4	+	8.50612602469432e-29	12.6502226517687
9	1052565	1088975	ENSGALG00000036327	6	-	1.0363587555892e-28	9.75821190853302
AADN04000849.1	34598	38345	ENSGALG00000032385	6	-	1.2669555112113e-28	9.55788802646043
2	1115115	1133998	ENSGALG00000005209	6	+	1.29604284738123e-28	8.0407358284828
1	76721271	76762823	ENSGALG00000038405	4	+	1.34571340715725e-28	12.7144164895545
11	1224062	1227271	ENSGALG00000001824	7	+	1.46853999917277e-28	5.78032714024717
10	12248441	12295841	ENSGALG00000006413	5	-	1.67932296321772e-28	9.6247119281439
24	3488614	3526611	ENSGALG00000006598	7	-	1.88223086108737e-28	5.99868151149688
2	66654455	66724634	ENSGALG00000012830	7	+	2.66524925364947e-28	-7.5955000688503
5	12644317	12649618	ENSGALG00000006358	5	+	3.11377830153655e-28	11.3327015170664
5	16761006	16770528	ENSGALG00000007127	7	-	4.68428528042437e-28	10.4845342321942
Z	66488488	66508364	ENSGALG00000015702	7	+	5.30401107626236e-28	6.1692478054189
4	46703046	46715192	ENSGALG00000011175	7	+	5.59804115526169e-28	5.82446327450164
3	28817331	29002390	ENSGALG00000010055	5	-	5.74735401229355e-28	10.5717099238233
14	7610018	7666669	ENSGALG00000006520	7	-	6.42944304637209e-28	8.53252016354393
1	195208569	195215425	ENSGALG00000011214	6	+	8.92894556773573e-28	8.00419706323771
19	4142036	4148992	ENSGALG00000001876	4	-	9.92119059939944e-28	12.7593701839608
1	137595068	137603553	ENSGALG00000016833	7	-	1.24303363155548e-27	7.82422752421793
1	172457843	172472421	ENSGALG00000032028	5	-	1.25294938520172e-27	10.4227133025907
13	9230033	9239581	ENSGALG00000002893	4	-	1.25294938520172e-27	12.6848250548295
3	31943329	31982582	ENSGALG00000010554	7	+	1.29580391416756e-27	6.06963755060147
Z	66024360	66036969	ENSGALG00000015663	7	+	1.3642983977423e-27	5.34589029698593
13	2037708	2061000	ENSGALG00000002553	7	+	1.40796519784732e-27	7.72088303540405
6	30062097	30218048	ENSGALG00000009403	6	+	1.46669962838107e-27	7.98985991967411
1	52686067	52693293	ENSGALG00000033632	4	-	1.89857582759607e-27	12.6769773303613
16	128569	133685	ENSGALG00000026396	6	+	2.23674535352177e-27	8.10369217480302
1	138904302	139053712	ENSGALG00000016843	7	+	2.88237961730502e-27	6.48002174345585
8	16377600	16398255	ENSGALG00000038776	7	+	3.11088485239635e-27	6.89421819175847
5	24438648	24440766	ENSGALG00000027874	7	+	3.29542663014098e-27	9.08207805187015
KQ759549.1	31895	39419	ENSGALG00000039257	7	-	3.29542663014098e-27	5.92884554468956
10	17969755	17982264	ENSGALG00000007410	4	-	3.60346796851888e-27	10.5288198622212
9	4590499	4601249	ENSGALG00000006453	7	-	4.21087727336753e-27	10.2654937299063
Z	1846494	1875903	ENSGALG00000035927	7	+	4.71134577386988e-27	6.25623070516166
14	4811825	4813672	ENSGALG00000004860	7	-	5.2222478688536e-27	5.95290498517493
8	29152908	29168321	ENSGALG00000011331	7	+	5.92757788738175e-27	5.04778949011877
AADN04001162.1	20357	24472	ENSGALG00000043610	6	-	6.77394210488606e-27	7.90505630007677
3	105459700	105478146	ENSGALG00000016560	7	+	9.08883470366259e-27	5.26502582079514
22	4606605	4609137	ENSGALG00000042801	5	+	9.31186268842881e-27	9.98013890074436
7	5854943	5863013	ENSGALG00000023761	4	-	1.02222606076134e-26	13.043326071261
26	2156418	2171476	ENSGALG00000000692	4	+	1.0810500897213e-26	12.9272341616036
KQ759484.1	69693	77272	ENSGALG00000042422	4	-	1.15297879122341e-26	12.6953117990101
4	22076848	22094248	ENSGALG00000009442	7	+	1.21083677021166e-26	5.44115444504915
5	26066	29496	ENSGALG00000031735	7	+	1.84871692755409e-26	-7.13333587863407
3	64213847	64259508	ENSGALG00000014979	4	+	1.87041852156865e-26	12.7423255221788
1	6195949	6208354	ENSGALG00000006700	5	+	1.88941485095923e-26	9.06448168292728
4	10991216	10993740	ENSGALG00000007311	4	+	2.14457403100673e-26	10.2167419046012
18	3404609	3428181	ENSGALG00000001545	7	+	2.14741156275964e-26	6.39452683830233
9	14910363	14927972	ENSGALG00000007419	5	+	2.2719130884033e-26	11.3043231418431
3	29274505	29304143	ENSGALG00000034077	4	+	3.05956866720046e-26	10.8828591217956
1	83605464	83640498	ENSGALG00000029298	7	+	3.65750106581245e-26	6.42155687243634
28	3991325	3992297	ENSGALG00000043641	7	+	3.91715603392046e-26	-6.85215285847353
7	6580482	6603208	ENSGALG00000023742	4	+	4.95346252294483e-26	12.5565594781928
17	7524632	7622902	ENSGALG00000002699	7	-	4.9648528666513e-26	4.93595049831306
13	1027564	1056195	ENSGALG00000000884	4	+	4.97238897983781e-26	9.83949426758943
14	6272206	6298019	ENSGALG00000005608	7	+	5.11673727850542e-26	7.18596635124429
AADN04001659.1	7381	24051	ENSGALG00000033643	7	-	5.52272336591955e-26	5.84267577579016
2	68075919	68093682	ENSGALG00000012882	7	+	5.69982576636776e-26	4.80860545714014
22	3577507	3582835	ENSGALG00000013878	7	+	6.63778346060275e-26	5.86270865796999
3	105421376	105432915	ENSGALG00000016555	7	+	6.97613266122457e-26	6.5146110654237
22	1423300	1444213	ENSGALG00000032856	5	+	7.28790854274641e-26	9.9554493632426
2	34089579	34100249	ENSGALG00000011216	7	+	7.50100516284792e-26	5.14088940275443
8	19730042	19741073	ENSGALG00000009957	4	+	7.73967578844128e-26	9.53880970997319
10	9898755	9911145	ENSGALG00000030542	6	+	8.04905778057889e-26	7.75735125087232
7	28985283	28997158	ENSGALG00000028046	7	-	8.56232195856681e-26	5.45239237719391
11	3355581	3399130	ENSGALG00000003374	5	+	9.384221470228e-26	9.33655118421374
14	7732654	7756484	ENSGALG00000038152	7	-	9.62926637454528e-26	6.67171732603104
20	9221056	9223364	ENSGALG00000005849	7	-	9.84416201611813e-26	4.92869220413791
5	16323166	16343974	ENSGALG00000020488	7	+	1.05084808033575e-25	5.80497417105762
5	32441310	32495180	ENSGALG00000009847	4	-	1.10861478143117e-25	12.3914789932753
27	5538067	5543804	ENSGALG00000002818	7	-	1.29961056975965e-25	5.45975745701726
17	1407212	1416410	ENSGALG00000008932	7	-	1.42471789777764e-25	4.95849981207136
33	296753	300101	ENSGALG00000034025	4	-	1.4669483180702e-25	11.1065325911562
17	1003901	1006332	ENSGALG00000040644	6	-	1.89069628230404e-25	10.128264353399
4	29873451	29888948	ENSGALG00000009826	7	-	2.13874855734248e-25	-7.60201734537934
11	2182304	2183341	ENSGALG00000014616	5	-	2.73481501296802e-25	9.84033341174054
1	62436029	62495064	ENSGALG00000033471	7	+	3.03078215691683e-25	7.22814236080931
5	54903804	54984749	ENSGALG00000012017	7	-	3.13180850523629e-25	5.31761835581031
1	48351488	48365693	ENSGALG00000011803	7	+	3.55003893382401e-25	-8.20427262932217
AADN04024479.1	20	2528	ENSGALG00000038170	4	-	3.62942948349976e-25	12.0276951663864
22	2509376	2510527	ENSGALG00000024083	6	+	4.60494584971083e-25	9.07744751222123
27	5453197	5454993	ENSGALG00000024449	6	+	4.60682523486095e-25	7.23847270957507
19	264593	266693	ENSGALG00000041927	7	-	4.65714879996425e-25	5.3471227507494
4	11324986	11335529	ENSGALG00000007493	7	-	4.65714879996425e-25	4.60415689029737
15	8155553	8165509	ENSGALG00000006344	7	+	6.70346181492404e-25	5.18975170054444
7	17740116	17781565	ENSGALG00000042330	6	+	6.70346181492404e-25	8.97654150702995
1	189111244	189150763	ENSGALG00000017248	7	-	7.34913667239234e-25	5.81515474436969
2	40330243	40335387	ENSGALG00000011474	7	-	8.42852136305847e-25	5.92550113739781
26	2634609	2641479	ENSGALG00000023953	7	+	8.78663975214553e-25	10.3640894875771
8	2727673	2811111	ENSGALG00000041680	4	+	8.88456698607029e-25	12.2875116638847
11	15629427	15636795	ENSGALG00000032679	7	-	9.19016901431531e-25	4.93412241914044
4	77208279	77222604	ENSGALG00000014509	6	-	9.65451853685013e-25	8.20807840969334
4	55168617	55260528	ENSGALG00000011994	4	-	9.96961229219799e-25	12.4194979462461
1	183296517	183451526	ENSGALG00000017196	4	-	1.08318132096249e-24	10.6510048466049
13	4816281	5110599	ENSGALG00000001768	5	-	1.11670442675501e-24	6.77559311661663
12	12750102	13123099	ENSGALG00000007177	6	+	1.19978370253984e-24	9.31402141877325
24	5110447	5112102	ENSGALG00000007114	7	-	1.29292362376764e-24	11.0912277132352
5	26297610	26324557	ENSGALG00000009315	7	-	1.46249969380439e-24	8.83216289401479
11	19057726	19063586	ENSGALG00000000521	4	+	1.54306197226658e-24	8.90443413731709
1	174548151	174560323	ENSGALG00000017072	7	+	1.57309476726361e-24	5.48999445551201
33	1607019	1608482	ENSGALG00000041909	6	-	1.67040603205941e-24	8.5991953751526
2	66508227	66526459	ENSGALG00000012821	7	+	1.81129410123544e-24	-5.76262195325373
7	5782839	5795353	ENSGALG00000004140	7	+	2.32306398395219e-24	7.71495541023051
23	2765387	2809440	ENSGALG00000031440	6	+	2.46173217875625e-24	7.77383210554725
KQ759474.1	15341	20169	ENSGALG00000042095	4	+	2.57171855773806e-24	12.2643553049282
1	6734020	6745789	ENSGALG00000035636	7	-	2.69339765408198e-24	4.77231504810872
9	22539911	22550592	ENSGALG00000009594	6	+	2.80216974501621e-24	8.68738776585222
2	96775911	96776889	ENSGALG00000032087	7	-	3.18182373435085e-24	6.8635685046411
23	863800	918759	ENSGALG00000027365	7	+	3.34010132534878e-24	-5.96538126353661
Z	64052859	64068912	ENSGALG00000026757	7	+	3.39785835076001e-24	5.04073715655869
20	5758429	5766067	ENSGALG00000004498	4	+	3.60893855429753e-24	12.2409361170006
12	11332372	11363615	ENSGALG00000006526	5	+	4.75276278255673e-24	7.93616074215606
4	78949519	79033938	ENSGALG00000014971	6	+	4.93374103747667e-24	7.75759618492381
9	19373429	19382089	ENSGALG00000009179	7	+	5.06903478300502e-24	7.47793291099573
AADN04005893.1	10385	12912	ENSGALG00000044669	4	-	5.43518855945572e-24	12.9641907420257
5	58190950	58203141	ENSGALG00000012374	5	+	5.5230353193078e-24	7.68890867651443
9	19337257	19352711	ENSGALG00000009170	7	+	5.54702918583154e-24	5.25860609756417
9	20620325	20625253	ENSGALG00000044933	7	+	6.08116990919402e-24	4.89262091704817
28	965934	973742	ENSGALG00000027961	7	-	6.7329541211002e-24	-5.7009640542604
5	18664582	18683297	ENSGALG00000030187	7	+	6.90465658638697e-24	6.81423580854233
11	10125791	10150390	ENSGALG00000004814	6	-	6.97080355339164e-24	9.7058088434834
11	18614454	18616321	ENSGALG00000026945	5	-	7.00667648359462e-24	8.77005835251622
3	87685180	87738505	ENSGALG00000016293	4	+	7.55897657857938e-24	12.2985387239928
2	6221208	6227096	ENSGALG00000023454	4	+	7.58997112341457e-24	12.2032215291581
1	14192966	14199186	ENSGALG00000029006	5	-	9.60684930593328e-24	8.17706704001398
11	2033490	2038419	ENSGALG00000042895	7	-	1.06646445331648e-23	6.19741174195258
Z	9445621	9446599	ENSGALG00000035325	7	+	1.19241237924715e-23	-6.28980273468937
1	35565046	35594362	ENSGALG00000009959	7	+	1.40243169674667e-23	7.28173484071716
9	23545583	23550965	ENSGALG00000010364	7	-	1.42809642843156e-23	8.71959604886881
5	36783804	36884790	ENSGALG00000010117	4	-	1.47796854301448e-23	9.25906687798429
6	26635202	26660787	ENSGALG00000008795	7	-	1.49776002608478e-23	7.19130505424685
24	6200314	6206582	ENSGALG00000032467	4	-	1.53500837458502e-23	12.522907161836
6	5106028	5111216	ENSGALG00000021231	7	+	1.6132688641363e-23	5.04659394832512
4	69682063	69700584	ENSGALG00000041993	7	+	1.75180598068791e-23	5.71562538653494
AADN04001138.1	18687	29209	ENSGALG00000034772	6	+	1.85300276950894e-23	11.5222317028878
6	19396776	19422683	ENSGALG00000006431	7	-	2.00876428578998e-23	5.21619780566149
1	98014808	98030786	ENSGALG00000015662	6	-	2.15269509494016e-23	8.09320960644754
7	36407492	36416220	ENSGALG00000012545	7	-	2.53492682054412e-23	-5.92463507064078
8	5649023	5655566	ENSGALG00000043754	6	+	2.56454554461048e-23	11.5552020108066
13	11417544	11445164	ENSGALG00000003857	7	-	2.74561189347844e-23	-5.43914046062111
3	104855588	104857946	ENSGALG00000016510	4	-	3.27997251115884e-23	12.4023818129189
6	10545928	10560197	ENSGALG00000003935	7	-	3.35158726295792e-23	4.94623731117139
8	5491252	5498929	ENSGALG00000003495	7	-	4.34320306748249e-23	5.7328187969798
22	284592	290447	ENSGALG00000000120	4	+	5.31856131554163e-23	12.1385969161043
4	16673784	16679247	ENSGALG00000020260	7	-	5.60585930093222e-23	6.25384766520614
AADN04000990.1	22399	24817	ENSGALG00000040619	7	+	6.63876993797211e-23	6.10354453438087
19	9048009	9051562	ENSGALG00000039084	7	+	7.0685442865919e-23	-5.76772542785045
3	109275575	109293110	ENSGALG00000016697	7	+	7.27228132743131e-23	4.55468253329289
7	27302563	27322244	ENSGALG00000011704	7	-	9.03378184365703e-23	4.53405201541693
5	55080811	55090827	ENSGALG00000012021	4	+	1.07434912117189e-22	12.0060393345298
17	5555049	5612657	ENSGALG00000004852	7	-	1.11736118007158e-22	6.72928605199798
23	1837227	1839682	ENSGALG00000000887	7	-	1.11958482915963e-22	7.63067203490547
1	193483507	193498274	ENSGALG00000000761	4	-	1.14939262044175e-22	9.93252512752214
1	56889137	56945866	ENSGALG00000012857	7	-	1.16143113736039e-22	6.04133704872363
13	15826331	15838644	ENSGALG00000038753	7	+	1.16265929807557e-22	4.80268835777354
15	8488893	8502592	ENSGALG00000006627	7	-	1.24074424633389e-22	4.86674984309694
Z	28030126	28068146	ENSGALG00000015053	7	-	1.33274105391173e-22	10.8410310586517
18	10484776	10489406	ENSGALG00000019757	5	-	1.48100059442207e-22	10.2206867020511
11	15952490	15954761	ENSGALG00000005456	7	-	1.70221182016223e-22	4.94096637080153
3	13514075	13530910	ENSGALG00000009020	6	+	1.81527359243093e-22	8.81152064835548
3	96358527	96449224	ENSGALG00000016412	6	-	2.02032719184114e-22	7.93517670012286
7	28504535	28518203	ENSGALG00000012106	4	+	2.06653083672348e-22	12.7226651243294
1	125013466	125134159	ENSGALG00000030802	7	-	2.14490003670568e-22	6.06558320884727
5	11572158	11662366	ENSGALG00000029679	5	-	2.22353712782948e-22	10.6399193599703
11	18224586	18236644	ENSGALG00000005855	7	-	2.59034401659582e-22	4.82048999353712
2	118543323	118621765	ENSGALG00000035845	5	-	3.03622416344093e-22	9.86728509693324
2	128074716	128082023	ENSGALG00000044554	7	-	3.06498864867321e-22	4.80828442635416
8	21941122	21949791	ENSGALG00000020688	7	+	3.10776134071039e-22	5.371586266941
14	14424333	14439699	ENSGALG00000029827	4	-	3.55714927464736e-22	12.744994247084
14	6193968	6197292	ENSGALG00000005572	4	-	3.55714927464736e-22	12.1948539745875
3	17239078	17259481	ENSGALG00000009291	7	-	3.82654769957997e-22	4.46930750507159
20	13926766	13928100	ENSGALG00000008014	7	-	4.48871496373325e-22	5.93164957627236
4	84491101	84498492	ENSGALG00000015710	7	+	4.54002834738382e-22	4.93024477022953
3	54750135	54761225	ENSGALG00000013861	7	-	4.62007722795981e-22	-6.59856025473387
5	37750947	37767273	ENSGALG00000010202	7	-	5.09872990217357e-22	4.62985596019454
3	88727099	88737893	ENSGALG00000016324	7	+	5.23565921634161e-22	7.83041442337321
3	7870259	7906818	ENSGALG00000020084	4	+	5.62520218582031e-22	12.9985706145425
23	203465	205360	ENSGALG00000041611	7	-	6.61013017386719e-22	-6.01505673440237
3	45550308	45573589	ENSGALG00000020002	7	-	7.42990001001113e-22	-8.8562646739353
1	174213995	174233284	ENSGALG00000017065	4	+	8.56351307666031e-22	12.2599043156209
9	11508787	11558301	ENSGALG00000006783	7	-	8.75679525260317e-22	6.75189378995294
3	39921767	39926303	ENSGALG00000025738	7	+	1.06884063377081e-21	6.62388172782124
27	4804725	4809720	ENSGALG00000035690	4	+	1.11487100582297e-21	9.60941272129285
20	5046399	5076441	ENSGALG00000003750	7	+	1.21100312964465e-21	-5.25045061273648
3	27650118	27715036	ENSGALG00000010043	7	+	1.21100312964465e-21	5.13273855819106
5	24921250	24960510	ENSGALG00000008631	7	+	1.28330159854807e-21	4.37962321967867
3	87201224	87461978	ENSGALG00000016289	6	+	1.29093160616329e-21	6.41746319245325
3	57378296	57417465	ENSGALG00000034397	4	-	1.29172247824321e-21	12.0810561157116
4	50544868	50705557	ENSGALG00000031105	6	+	1.34377765690932e-21	7.73601048752987
2	66120350	66149874	ENSGALG00000012809	7	+	1.39119059879278e-21	5.68284562589022
5	37778731	37788095	ENSGALG00000010211	7	-	1.42473412197703e-21	5.62173902669221
Z	71546996	71602452	ENSGALG00000002187	7	-	1.43253249164995e-21	5.21690231472942
AADN04000710.1	55201	72301	ENSGALG00000040351	7	-	1.48888350018935e-21	-5.51052615261067
21	5313101	5342428	ENSGALG00000030376	7	+	1.70269823621008e-21	6.04039888574094
1	105102338	105103016	ENSGALG00000040059	4	-	1.88549022076045e-21	9.76496269328444
5	16999643	17004311	ENSGALG00000007381	7	-	2.08632566012994e-21	7.10221968015344
23	5554872	5562608	ENSGALG00000003879	7	+	2.17838460501606e-21	4.43824234474168
20	3468868	3492464	ENSGALG00000036290	3	+	2.22183684205267e-21	12.6831282079176
3	56992997	57019930	ENSGALG00000013993	7	+	2.27235961093447e-21	10.1862899408853
17	4502516	4580960	ENSGALG00000006997	4	-	2.32395856651407e-21	11.1819375774238
1	63309030	63315665	ENSGALG00000013098	7	+	2.35917488826336e-21	5.94074337069877
9	4375702	4380667	ENSGALG00000006543	7	+	2.4784014721428e-21	4.47042091664428
6	32938445	33212336	ENSGALG00000042259	6	+	3.12968158112256e-21	7.20957518665314
2	396848	398637	ENSGALG00000042642	6	+	3.40754480069963e-21	12.9438607980246
18	4348910	4354952	ENSGALG00000001883	5	+	3.51257496510795e-21	8.8974506908543
22	2490773	2496394	ENSGALG00000024085	4	+	3.59246519861895e-21	12.4435198250936
15	11165284	11167328	ENSGALG00000038301	7	+	3.6212311328699e-21	4.60616792734952
5	53003518	53041100	ENSGALG00000011797	7	-	3.78933366542529e-21	5.62582329636546
4	29472035	29493604	ENSGALG00000046580	5	-	3.92668017475979e-21	8.99330128028516
4	46742442	46743346	ENSGALG00000011190	7	-	3.92668017475979e-21	-7.14544662895062
6	16201310	16215922	ENSGALG00000005299	7	-	3.92668017475979e-21	4.93611976032269
19	4285695	4302064	ENSGALG00000002053	7	-	5.47986429813889e-21	4.72196359057028
14	12811776	12820369	ENSGALG00000033278	7	+	5.7972332474746e-21	-4.98792789129705
1	3092444	3133147	ENSGALG00000006409	6	+	5.88757130805952e-21	7.29553343442575
3	52365942	52372134	ENSGALG00000013747	7	+	6.07084459236285e-21	-6.93509868336134
3	105439099	105446401	ENSGALG00000016556	7	-	6.13318799980167e-21	5.32984618561035
7	15144368	15196130	ENSGALG00000020788	4	+	6.41244337644762e-21	11.9844373087745
7	6633229	6662722	ENSGALG00000038311	5	+	6.96263239266643e-21	8.0348654504568
Z	40767153	40792722	ENSGALG00000012601	6	-	6.96477847104661e-21	7.91810584590887
5	7394750	7414352	ENSGALG00000032372	7	-	6.99120771808354e-21	8.21651517405604
KQ759505.1	384197	464577	ENSGALG00000037088	6	-	7.33738104281897e-21	12.384030779964
1	91604243	91650623	ENSGALG00000015441	7	+	7.87029460468461e-21	-5.00242789527541
10	10168069	10300782	ENSGALG00000004960	7	-	9.21671176241635e-21	5.5448920630054
2	117864953	118036791	ENSGALG00000031693	5	+	1.0233795748862e-20	10.0027733245368
Z	37785033	37901983	ENSGALG00000015177	7	-	1.05787054756552e-20	4.86545330905905
1	78077449	78225862	ENSGALG00000014754	7	-	1.10404143957162e-20	-5.53794131864116
5	9410535	9418217	ENSGALG00000005815	7	+	1.11376879973977e-20	4.5066960316716
10	806708	814538	ENSGALG00000030863	4	+	1.13754038793102e-20	12.3045878294283
14	1148770	1183417	ENSGALG00000003548	7	-	1.32324773882172e-20	6.38107806311607
19	169274	184322	ENSGALG00000034960	6	-	1.3440867068507e-20	8.65332138199729
2	102634398	102704531	ENSGALG00000014935	7	+	1.46572766729047e-20	7.16000715438076
6	11459152	11459905	ENSGALG00000041459	6	-	1.59500055941572e-20	-7.27203261849956
6	33027249	33056055	ENSGALG00000040836	4	-	1.62954123875619e-20	12.338448876547
13	1458572	1480966	ENSGALG00000036310	7	+	1.71450088489717e-20	5.25217953585671
2	23387590	23424059	ENSGALG00000035994	7	+	1.71450088489717e-20	5.34435307329318
5	47865610	47953976	ENSGALG00000031862	7	-	1.73828832181772e-20	-6.44344833417297
8	24711435	24718455	ENSGALG00000010681	7	+	1.91918634520094e-20	4.77686052820124
21	4668781	4672718	ENSGALG00000004005	7	-	1.98346199724091e-20	5.6364427670063
1	54826432	54835321	ENSGALG00000039245	4	-	2.01973254744068e-20	11.9248044891898
4	46033810	46038931	ENSGALG00000010979	7	+	2.03588275921391e-20	5.20724487965469
19	3659150	3670811	ENSGALG00000045366	5	+	2.11422233600959e-20	8.82302045724002
7	10227767	10237493	ENSGALG00000038440	7	+	2.20289796381348e-20	5.06445155661171
5	22000	24367	ENSGALG00000043016	7	+	2.27423052722323e-20	-6.65982563567948
23	1796429	1803097	ENSGALG00000035721	7	-	2.51254595253374e-20	6.07157693570243
3	99002477	99004421	ENSGALG00000016459	7	+	2.58932117305291e-20	7.51894084815671
3	28800648	28801452	ENSGALG00000039801	6	+	2.68687080912121e-20	7.75892211358134
Z	10347476	10368417	ENSGALG00000003326	7	-	2.70389387049895e-20	5.33384572746802
3	35580788	35747135	ENSGALG00000010737	4	+	2.76180095748202e-20	12.2614387101833
13	3949131	3951294	ENSGALG00000002105	7	-	2.99103106956007e-20	-7.73877802689029
6	21623562	21878905	ENSGALG00000007045	4	-	3.05994278793729e-20	10.0183983436013
AADN04020008.1	856	2611	ENSGALG00000031114	4	-	3.29326375022547e-20	12.3375130824573
2	134923026	135090061	ENSGALG00000031700	7	-	3.36537681932863e-20	-5.90975856450079
2	4075461	4084282	ENSGALG00000005644	7	+	3.5553076352137e-20	-5.02537438113082
9	13990202	14000682	ENSGALG00000026862	6	+	4.06105715490542e-20	9.35028499455463
3	22293469	22309604	ENSGALG00000009864	7	-	4.12144883490563e-20	-5.36389388289119
2	139845724	139849615	ENSGALG00000033631	7	+	4.20759832564103e-20	-6.79425132364259
2	92244235	92255610	ENSGALG00000013708	7	+	4.31908574791788e-20	5.46708574086913
17	6155899	6158531	ENSGALG00000023709	7	+	4.37141539523569e-20	-5.99512472612596
1	43987395	43999595	ENSGALG00000011271	7	-	4.86235258405806e-20	4.86845818501573
6	18011389	18014610	ENSGALG00000005981	4	-	5.00872775547326e-20	12.0051417100147
1	143950956	143980171	ENSGALG00000022758	7	+	5.05444654069976e-20	6.01340790402757
9	10392752	10431361	ENSGALG00000002729	7	-	5.31812819771821e-20	4.66303641027056
1	51158257	51162538	ENSGALG00000012312	6	-	5.42422512987334e-20	8.11505039178339
15	3240515	3345753	ENSGALG00000002579	5	+	5.5453946913369e-20	8.11407456763412
1	49605384	49616465	ENSGALG00000011934	7	+	5.6066363295186e-20	4.40628892467045
9	10620435	10621500	ENSGALG00000021180	4	-	5.61980834385243e-20	11.8571632006582
Z	46187203	46301052	ENSGALG00000000234	4	+	6.15490733239086e-20	12.3049449433417
5	3605921	3668629	ENSGALG00000040834	7	-	6.21934429558822e-20	6.26587446214968
AADN04000931.1	9736	13063	ENSGALG00000037437	7	+	6.53896799998877e-20	-5.76953120839654
9	8269420	8285174	ENSGALG00000005171	7	-	6.56888766073783e-20	5.10950027702174
2	59096906	59098672	ENSGALG00000036497	7	-	6.93530195477644e-20	-7.39652755177479
7	21941749	21977517	ENSGALG00000011149	7	+	7.06989108263133e-20	5.19508450218476
18	3381384	3388468	ENSGALG00000001531	7	-	8.10392519710268e-20	5.04076328373385
18	2602231	2623842	ENSGALG00000031058	6	-	8.45242587918258e-20	7.37376554806953
15	6264122	6272573	ENSGALG00000004725	7	+	9.37086823033719e-20	6.98123824139607
5	31240856	31409344	ENSGALG00000039118	4	+	1.05925765531927e-19	11.8746684221571
3	56971067	56984939	ENSGALG00000019961	5	+	1.10077017266322e-19	8.02665285078595
17	7382515	7400151	ENSGALG00000033597	7	+	1.11017797671376e-19	4.5804206116865
2	19823099	19830837	ENSGALG00000008677	7	-	1.13655969249959e-19	-6.67632585215829
5	52051669	52053242	ENSGALG00000027407	7	-	1.14788640603764e-19	-6.13131282567519
6	26724691	26741477	ENSGALG00000008840	7	+	1.15386890767666e-19	4.20410237335809
11	1526056	1533303	ENSGALG00000002313	7	-	1.25517561440037e-19	4.48572549598774
33	1512095	1532004	ENSGALG00000041101	7	+	1.26479663548755e-19	-5.32178990587104
1	115734785	115768467	ENSGALG00000016285	7	-	1.34025279974419e-19	7.20554743552347
AADN04001978.1	1958	6107	ENSGALG00000037253	6	-	1.50023211610757e-19	11.5228989861867
26	4361059	4364487	ENSGALG00000002802	3	-	1.53873342807022e-19	12.6479970493726
4	22123131	22155070	ENSGALG00000020251	7	+	1.5812524587627e-19	4.56546177122078
13	16006865	16064664	ENSGALG00000006480	7	-	1.68803386684849e-19	-5.86321389473284
1	45669440	45677498	ENSGALG00000011414	7	+	1.68803386684849e-19	7.3591062521796
2	58072386	58131805	ENSGALG00000042454	5	+	1.78669046262041e-19	7.96869797332428
4	58295098	58362060	ENSGALG00000012131	7	+	1.89808713669261e-19	6.64661703805113
6	5238390	5248079	ENSGALG00000002705	7	+	1.95069259328567e-19	4.42891838149793
19	5648057	5653116	ENSGALG00000003595	4	+	2.02239983015186e-19	10.813729031831
28	3339735	3346314	ENSGALG00000033234	7	-	2.07574978923346e-19	-6.39840386816081
10	6918379	6959074	ENSGALG00000004230	4	-	2.07616549833164e-19	11.6087801320277
24	4340888	4341889	ENSGALG00000006812	7	-	2.28365940405141e-19	6.88919369977814
8	21699926	21708817	ENSGALG00000010433	7	-	2.34244521795586e-19	6.48602913044108
3	110271101	110291935	ENSGALG00000016710	7	-	2.42154236755482e-19	6.05794581331991
27	1532894	1536253	ENSGALG00000000824	4	+	2.52798584317226e-19	9.91977957377068
3	22114002	22169314	ENSGALG00000009848	7	+	2.78678260183522e-19	4.80372362305044
11	2178883	2180407	ENSGALG00000028451	7	-	2.83779595555051e-19	7.8039738449015
13	13057889	13059882	ENSGALG00000004521	7	-	2.90057802993368e-19	8.49482563628107
8	4812461	4816755	ENSGALG00000040292	4	-	2.93153873443504e-19	12.0265725817273
16	245787	249541	ENSGALG00000013101	2	-	3.01420009849828e-19	12.3740614916304
13	16951319	16954460	ENSGALG00000040503	7	+	3.53202425230452e-19	4.09690896474372
KQ759480.1	69961	81613	ENSGALG00000039156	7	-	3.54905974983846e-19	-5.45106120817812
4	52140110	52141780	ENSGALG00000011812	7	-	3.61576732969725e-19	4.64619012928335
4	38153405	38207540	ENSGALG00000031960	7	+	3.77856918786434e-19	-6.69560184694677
1	36640690	36854570	ENSGALG00000010200	6	+	3.85388074335656e-19	7.66921546069882
23	2440222	2486413	ENSGALG00000043372	7	+	3.85850316062127e-19	-5.3068884014996
LGE64	638464	713910	ENSGALG00000044326	7	-	4.44516360246184e-19	7.6628433553818
11	2554020	2560166	ENSGALG00000003273	7	+	4.48369848280334e-19	4.32944428233381
13	15273852	15278709	ENSGALG00000006323	4	+	5.37088424222757e-19	12.5240857458472
26	20953	32029	ENSGALG00000032190	7	+	5.48417332483656e-19	-5.94087997236765
1	48146440	48147882	ENSGALG00000032933	7	-	5.5593489730747e-19	-5.42760579742891
21	5954683	6063215	ENSGALG00000004741	7	-	5.58478066612628e-19	6.41821674466828
3	48252751	48260674	ENSGALG00000038782	7	-	6.38850744165516e-19	-10.6597645954949
12	19825814	19912726	ENSGALG00000008546	5	-	6.81631534347933e-19	9.9283622454394
7	17433264	17496833	ENSGALG00000035237	5	-	6.81631534347933e-19	8.99269915067102
10	20127188	20157789	ENSGALG00000008341	7	-	7.08791031453095e-19	4.34021917327267
4	8780388	8946013	ENSGALG00000007028	7	-	7.90908077643724e-19	-4.81721155098599
1	48125078	48125942	ENSGALG00000038343	7	-	8.03905519632531e-19	-5.40822211759832
7	18965844	19008073	ENSGALG00000010891	6	+	8.65970288852044e-19	8.8024559194503
13	4752415	4816029	ENSGALG00000001826	6	-	9.15862069612323e-19	6.78732991344643
27	181408	221892	ENSGALG00000036395	7	-	1.05233820568531e-18	-5.44307562111785
28	3370411	3374414	ENSGALG00000031411	7	+	1.05472709748825e-18	6.02326667130336
10	12822292	12826841	ENSGALG00000023395	7	+	1.07604184414422e-18	6.0304989839938
1	172618671	172629426	ENSGALG00000017053	7	+	1.07842746482142e-18	4.14350955891055
2	97484737	97493933	ENSGALG00000034500	6	-	1.12252197974645e-18	9.43884094099792
8	6219968	6252678	ENSGALG00000030357	4	+	1.13660040185994e-18	11.8949748330467
Z	70482713	70527115	ENSGALG00000001933	4	-	1.14567789090909e-18	8.45128012956383
7	11129713	11221777	ENSGALG00000008152	7	+	1.3485022898907e-18	4.39266171136881
6	11229213	11258833	ENSGALG00000004345	7	-	1.39913048758215e-18	4.21650002778841
4	54329225	54351750	ENSGALG00000011885	7	+	1.40890035766412e-18	6.26185333575409
3	8095586	8106253	ENSGALG00000009052	7	-	1.40899688972893e-18	-6.50859774741734
7	14373276	14404802	ENSGALG00000041577	7	-	1.46559985007796e-18	-5.25695424604493
13	10108226	10113801	ENSGALG00000003113	7	+	1.4946298025427e-18	-4.93854969600479
11	10226273	10258509	ENSGALG00000004729	4	-	1.58109959644818e-18	11.929488037381
18	8243077	8244367	ENSGALG00000004373	4	+	1.59776108245846e-18	12.3891245134763
14	12176495	12188297	ENSGALG00000026188	7	+	1.59917270361068e-18	4.04420656384292
1	130111877	130130047	ENSGALG00000016721	7	-	1.62430571204946e-18	5.83358190057571
1	84851125	84858913	ENSGALG00000015275	7	+	1.69344524196591e-18	4.42189814642001
15	9165932	9168946	ENSGALG00000039342	7	+	1.69887024170631e-18	5.37894994432511
8	29730081	29735787	ENSGALG00000011361	7	-	1.70148815087017e-18	3.83626871025417
15	8090379	8098461	ENSGALG00000030121	4	+	1.72350800038878e-18	11.9008518812678
1	109426132	109450584	ENSGALG00000016173	7	+	1.76032039928488e-18	-5.44484669980532
4	62100702	62194149	ENSGALG00000013579	4	-	1.7954616874672e-18	8.68270025808784
5	21575863	21648822	ENSGALG00000036787	7	+	1.85558407265815e-18	5.22423831828151
26	3611037	3625981	ENSGALG00000001717	7	-	1.87214427801403e-18	4.87068964491151
10	992554	1009459	ENSGALG00000031408	7	-	1.9039294640587e-18	7.46031736815038
3	104961748	104964410	ENSGALG00000040541	7	-	2.14460997822067e-18	4.06919324787728
21	2221201	2229269	ENSGALG00000023936	7	+	2.14633591582239e-18	6.14488512969194
AADN04015486.1	3985	5511	ENSGALG00000038131	7	-	2.30188841938513e-18	-5.74660549054635
14	4818941	4856344	ENSGALG00000004875	7	-	2.43091927834139e-18	4.70688391707273
2	110712405	110721506	ENSGALG00000040421	7	-	2.63325173517108e-18	4.10382480757876
2	1742702	1846900	ENSGALG00000005259	5	+	2.73905473812543e-18	8.21521137805933
2	24156137	24250062	ENSGALG00000009728	7	-	2.74544681259676e-18	3.9313297770802
19	9057634	9058939	ENSGALG00000005594	6	+	3.17345566982888e-18	-7.73799012456475
22	2886808	2893328	ENSGALG00000034344	7	+	3.18123682356188e-18	-4.53255675119537
Z	34585925	34650856	ENSGALG00000015109	7	+	3.32413313293863e-18	3.96400632793857
15	5458324	5469803	ENSGALG00000003863	7	+	3.79844612567506e-18	-4.94546629297864
3	30739146	30759022	ENSGALG00000010290	4	-	3.8526972916897e-18	9.13201984471913
1	15350860	15434281	ENSGALG00000007098	7	+	3.94955420247625e-18	7.11379099259243
KQ759573.1	3948	8264	ENSGALG00000044604	7	+	4.10995187850571e-18	-8.51420784756718
LGE64	662216	664720	ENSGALG00000046170	4	-	4.13091296430052e-18	11.6352558279833
7	27099957	27295391	ENSGALG00000031244	5	-	4.22163498148912e-18	8.79486866357533
14	8539865	8565249	ENSGALG00000006911	7	+	4.45405403143908e-18	6.29355581564798
3	57349230	57352201	ENSGALG00000037402	5	+	4.99458934552211e-18	8.62744809611911
3	105396909	105421148	ENSGALG00000016536	7	-	5.08907363646302e-18	5.08062922367014
8	24613254	24625386	ENSGALG00000010652	7	+	5.10567906770232e-18	5.16503968780798
1	108944326	108958350	ENSGALG00000016144	4	-	5.3368426877335e-18	11.573158911946
17	8230688	8245326	ENSGALG00000043499	4	-	5.64153345526309e-18	7.1937233908793
28	4073830	4075976	ENSGALG00000043756	7	+	5.64153345526309e-18	4.74401991860407
9	4558703	4581991	ENSGALG00000006471	6	+	5.98071270566318e-18	6.8238960134123
23	4973977	4979571	ENSGALG00000017715	5	+	6.25436667224324e-18	8.02802737322633
AADN04005097.1	20	8444	ENSGALG00000033898	7	+	6.58067513517005e-18	-4.70899137634747
7	6764394	6790429	ENSGALG00000039216	6	+	7.27817386726927e-18	8.10052891219265
Z	942946	962712	ENSGALG00000034821	7	-	7.31063043277594e-18	5.04958149848556
8	28383368	28416042	ENSGALG00000011041	6	+	7.42205475235949e-18	7.50273641283069
2	42452202	42481002	ENSGALG00000035949	7	-	7.90814916169768e-18	7.37450158327457
3	49490883	49590938	ENSGALG00000042638	7	-	7.94789934404189e-18	-7.30210035416882
6	9868123	10254176	ENSGALG00000003805	5	+	8.02420131624541e-18	9.0989277562675
24	3531093	3534293	ENSGALG00000037065	7	-	8.06307296957259e-18	4.39994483164811
7	30913613	30916302	ENSGALG00000012357	7	-	8.65734259381384e-18	-6.97428835294888
8	24329210	24338456	ENSGALG00000010569	7	-	9.30478373249007e-18	3.83834109524853
5	54648191	54665832	ENSGALG00000011921	7	+	9.76368036329012e-18	5.02495188981667
17	7910287	8039020	ENSGALG00000002546	5	+	9.76823338139928e-18	8.96116677561344
2	106483863	106507860	ENSGALG00000015151	7	-	9.96874976122525e-18	5.79366206122552
27	5335536	5350085	ENSGALG00000003261	7	-	1.12730174365176e-17	4.2169163157462
4	40283692	40303693	ENSGALG00000010674	7	+	1.15166519215173e-17	5.57429097669613
2	64734310	64763088	ENSGALG00000012790	7	-	1.31019169113037e-17	6.37023639098635
8	28363876	28372378	ENSGALG00000011035	6	+	1.39750928364778e-17	6.19581779177823
Z	985789	998134	ENSGALG00000031142	7	+	1.39883869986113e-17	3.98602570241749
23	593368	596671	ENSGALG00000037050	6	-	1.44394585844327e-17	6.92353757921362
3	15530882	15552489	ENSGALG00000008676	7	+	1.44394585844327e-17	5.24544294842976
Z	41447668	41457345	ENSGALG00000012613	7	-	1.4649569697238e-17	6.37705976171134
23	5140462	5158527	ENSGALG00000000466	7	-	1.48392169378569e-17	-4.59177843999821
28	838934	846067	ENSGALG00000000619	5	-	1.68535296703651e-17	8.75368647880964
1	16109135	16110123	ENSGALG00000046441	7	+	1.79593144125865e-17	-6.44936817312047
15	10038798	10047703	ENSGALG00000023266	7	+	1.82385477090358e-17	5.54263937170329
2	90550112	90554877	ENSGALG00000013632	7	-	1.90099560261508e-17	5.47303811720768
Z	58375164	58383467	ENSGALG00000027907	5	-	1.96279306965844e-17	7.6895362195405
18	10645622	10650511	ENSGALG00000007791	4	+	2.0117976596067e-17	11.5230988425204
8	13570707	13597078	ENSGALG00000005647	7	-	2.02397677853202e-17	4.60730620584247
18	10036406	10052209	ENSGALG00000007251	7	-	2.11470292265271e-17	3.93938212850976
11	1094449	1100820	ENSGALG00000028928	7	-	2.12693369187793e-17	6.29157689453375
1	96489992	96603886	ENSGALG00000015511	4	+	2.31643420128772e-17	11.6656073082314
14	14657409	14659128	ENSGALG00000042810	6	+	2.50521232888302e-17	6.84345393523143
1	48267768	48274299	ENSGALG00000011798	7	-	2.59099349261232e-17	6.44725980900893
KQ759405.1	132051	139053	ENSGALG00000035718	7	+	2.62449831497337e-17	-4.89639622782778
2	5304376	5311126	ENSGALG00000006033	7	+	2.91932978041702e-17	3.85102044941981
10	9259221	9308178	ENSGALG00000039924	6	-	2.94049432056284e-17	6.59826223690936
20	8633022	8647973	ENSGALG00000028225	7	+	3.28165137835999e-17	7.1080275190494
26	2323803	2335164	ENSGALG00000000745	2	-	3.38187085853249e-17	12.1921564975421
3	96269601	96271725	ENSGALG00000035016	7	+	3.59850489723351e-17	-4.43690039593252
16	58542	72898	ENSGALG00000032231	7	-	3.6147866188362e-17	4.93397446825966
10	4195420	4244976	ENSGALG00000030573	5	-	3.66712714781609e-17	8.37882478221704
5	56498665	56564359	ENSGALG00000041790	7	-	3.9766953699558e-17	4.46902683964339
8	16611055	16617553	ENSGALG00000008780	7	+	3.9766953699558e-17	4.80364083562066
3	88749074	88782026	ENSGALG00000016328	7	+	4.40908324700693e-17	8.28616477578503
1	178883374	178933935	ENSGALG00000017135	7	+	4.58545291477494e-17	4.88964479272053
5	30675310	30714811	ENSGALG00000009740	7	+	5.17231837408405e-17	-5.42191640850134
2	31211303	31318381	ENSGALG00000010961	7	-	5.20278372635201e-17	-5.04773450203856
15	6661768	6666141	ENSGALG00000043053	5	+	5.32566194296531e-17	8.5365462298004
1	138793509	138903918	ENSGALG00000036798	7	-	5.32593185142902e-17	6.23031023243439
2	81012155	81057410	ENSGALG00000013094	4	-	5.45361040601624e-17	9.81894909549402
28	4944767	4948239	ENSGALG00000004252	7	+	5.52568451678877e-17	-4.62315275467069
25	2758035	2768002	ENSGALG00000000866	7	-	5.62818802811641e-17	5.78088439425562
3	94073548	94080731	ENSGALG00000025796	7	-	5.94779471091522e-17	4.00766890255427
11	1199474	1217413	ENSGALG00000021442	7	+	6.10266620128109e-17	-4.71132131176961
1	194570584	194572116	ENSGALG00000028273	7	+	6.69182317303675e-17	4.46029916961447
8	25334709	25342916	ENSGALG00000010798	7	-	7.13292604474475e-17	3.80382997599097
7	7944894	7982542	ENSGALG00000033087	7	-	7.86893902682322e-17	-4.35473552094915
3	105527043	105535951	ENSGALG00000016567	7	+	8.08668476242627e-17	6.09043739456284
3	81742697	81768416	ENSGALG00000015916	7	+	8.51502204733635e-17	3.84837087221139
2	40990422	41020031	ENSGALG00000040363	7	-	8.69986334119791e-17	4.00358085542795
19	6084889	6123770	ENSGALG00000021572	7	-	8.71692510735787e-17	-4.92219614599577
Z	852453	890244	ENSGALG00000041052	7	+	9.15923746773582e-17	5.30663520574392
Z	70963354	71000137	ENSGALG00000002162	7	+	9.1702862461418e-17	5.29253779564667
7	11249380	11285636	ENSGALG00000008185	6	+	9.17642354270453e-17	7.24542852163197
17	5421140	5429875	ENSGALG00000033039	6	+	9.26095668224341e-17	7.94507920857495
4	9629282	9632212	ENSGALG00000007240	4	-	9.30187726266318e-17	11.5878446544798
8	6631528	6642933	ENSGALG00000004424	6	+	9.38415219746319e-17	8.686475875312
26	357268	366141	ENSGALG00000036093	7	-	1.04734044505955e-16	-4.745928630019
27	1556705	1562390	ENSGALG00000032658	7	+	1.05459937712076e-16	-4.84064692040476
1	44019259	44058954	ENSGALG00000011274	7	-	1.0678617887235e-16	7.22295772580017
12	5275751	5383940	ENSGALG00000005042	7	-	1.10754437042353e-16	6.74875774714193
27	4891170	4899901	ENSGALG00000035733	7	-	1.20361590240518e-16	-5.5957380956116
1	188780366	188784802	ENSGALG00000017242	7	+	1.28157867019712e-16	4.03393476388272
2	20364200	20463104	ENSGALG00000008747	4	+	1.34920148261399e-16	11.3221478460478
3	66681776	66712311	ENSGALG00000015055	4	+	1.38641227909896e-16	9.84886644900864
1	99381866	99398599	ENSGALG00000028290	7	-	1.44173222993731e-16	-4.91716879798916
17	6713805	6714685	ENSGALG00000046322	6	+	1.46255499697548e-16	7.16629609967308
3	66719470	66724545	ENSGALG00000015057	4	+	1.52371649485791e-16	10.7235957562598
26	3140220	3141106	ENSGALG00000023933	6	+	1.62795159240582e-16	6.48017258395447
Z	73005631	73011865	ENSGALG00000027140	5	+	1.78255849425591e-16	7.28078112328366
1	62190359	62197559	ENSGALG00000019284	7	-	1.79056966324842e-16	3.83727918550353
2	32894745	32976993	ENSGALG00000033207	7	-	1.81420918026263e-16	6.11352317236168
17	8976003	9095837	ENSGALG00000001419	7	+	1.82715624200465e-16	5.13483446617276
17	3545577	3713843	ENSGALG00000007079	4	+	1.86915534662817e-16	11.3327290026018
5	53079223	53120964	ENSGALG00000011801	6	+	1.96727442398837e-16	7.88024396876945
1	112766327	112855804	ENSGALG00000016251	5	-	2.01940871013729e-16	7.41549901321191
14	12356792	12361719	ENSGALG00000031563	7	+	2.01940871013729e-16	3.83015272794283
1	95109132	95290333	ENSGALG00000042771	7	+	2.01940871013729e-16	4.0791809946625
1	179596039	179612517	ENSGALG00000026507	7	-	2.07240720802729e-16	4.22050378780247
1	105352797	105389904	ENSGALG00000037076	7	-	2.261295006442e-16	5.75682510481262
5	7745138	7884786	ENSGALG00000005415	4	-	2.261295006442e-16	11.4989079055675
7	22044195	22098483	ENSGALG00000011172	5	-	2.29196955294464e-16	7.73383432086289
1	108105289	108111733	ENSGALG00000016132	4	+	2.30019320157279e-16	11.3341313619949
4	55278883	55326569	ENSGALG00000011998	7	+	2.30019320157279e-16	4.29756748203041
9	12490751	12507471	ENSGALG00000006855	7	-	2.32317556307216e-16	3.83261646550601
Z	66396988	66403494	ENSGALG00000015684	7	-	2.3417775537136e-16	4.38000200238478
18	2837332	2861145	ENSGALG00000001371	3	+	2.45831020829632e-16	12.7290434862382
1	10650556	10710329	ENSGALG00000033974	4	+	2.48176709603497e-16	11.3934845940798
1	87491685	87496064	ENSGALG00000022871	6	+	2.54035485780655e-16	6.55603566514283
7	22427416	22435414	ENSGALG00000011347	5	+	2.60919680940157e-16	8.06973948052973
14	2593225	2601741	ENSGALG00000039611	7	-	2.6574006264387e-16	4.63949130657512
13	16931564	16950572	ENSGALG00000036920	7	+	2.67873647974937e-16	4.44197716221878
6	25995215	26003193	ENSGALG00000032618	7	+	2.75991519137715e-16	-6.62474431746877
5	16094707	16111802	ENSGALG00000039221	7	-	2.76683349679028e-16	-4.26493787527023
4	81396417	81418574	ENSGALG00000015568	6	+	2.78091135572335e-16	7.49958748062634
10	12108393	12149216	ENSGALG00000006388	7	-	2.84265589469012e-16	-4.43713128923745
2	7860095	7868705	ENSGALG00000017394	7	+	2.85522410124041e-16	4.9585273750621
9	1274909	1280373	ENSGALG00000045622	7	+	3.00666193230367e-16	4.54615063376435
19	6071444	6077958	ENSGALG00000032723	7	+	3.01576626422563e-16	-6.51340343207953
2	58028310	58034848	ENSGALG00000029836	4	+	3.06344983077616e-16	8.60162926883021
12	16432432	16463366	ENSGALG00000033025	7	-	3.1585139263245e-16	-5.67608618558545
18	10010614	10018970	ENSGALG00000038290	7	-	3.16676424552638e-16	5.00570032592895
Z	59716930	59725179	ENSGALG00000014649	7	+	3.24681230795553e-16	4.47793025621689
3	57019994	57020993	ENSGALG00000013994	5	+	3.29523049595677e-16	7.5930073672082
14	5192893	5196760	ENSGALG00000005094	7	-	3.36650837061234e-16	-4.46835814090548
3	18636008	18645648	ENSGALG00000009453	7	-	3.42862083431841e-16	9.05347361271918
20	1594059	1618071	ENSGALG00000033677	7	+	3.44179300845002e-16	4.64071958827261
7	21251159	21289953	ENSGALG00000042452	6	+	3.45683051532783e-16	6.86892085820081
6	31483000	31496645	ENSGALG00000041417	7	+	3.470339237385e-16	3.68633234935381
18	4642266	4660259	ENSGALG00000002159	7	+	3.58091280975032e-16	4.91638367206626
6	11616748	11620702	ENSGALG00000027835	7	-	3.58584454371528e-16	9.03027894621868
7	4369398	4387211	ENSGALG00000003570	7	+	3.6431757656233e-16	5.01685167732035
3	55230297	55350427	ENSGALG00000013900	7	+	3.90243400442213e-16	4.301005305497
10	17119377	17280787	ENSGALG00000038688	4	-	3.98886112950158e-16	9.07842081853314
2	136612720	136668116	ENSGALG00000032746	7	-	4.21524964794769e-16	5.88985758635495
3	25206935	25258051	ENSGALG00000009947	4	+	4.49806051703127e-16	11.1486328503561
7	30590624	30610062	ENSGALG00000012197	4	+	4.50046669544592e-16	11.786181501051
3	81841280	82100026	ENSGALG00000037249	7	-	4.62359747631829e-16	-6.40852136144676
28	3195793	3199323	ENSGALG00000040182	7	-	4.67231565144425e-16	6.92662768413372
11	1103752	1106406	ENSGALG00000021451	7	-	4.70186735376909e-16	6.04524726126602
2	141942882	141963481	ENSGALG00000039264	7	-	4.78413579805368e-16	-6.44413877786871
1	51010582	51013540	ENSGALG00000012277	7	-	4.97309628180421e-16	-4.20546773173344
11	11293875	11304303	ENSGALG00000040558	6	-	4.98430505451743e-16	8.36013344823694
2	89674439	89694916	ENSGALG00000013568	7	-	5.3391155451092e-16	-6.55709469807384
7	26700263	26882259	ENSGALG00000011686	5	-	5.64905083891855e-16	7.57912877883884
Z	10904843	10913020	ENSGALG00000013376	7	-	5.95981803240853e-16	6.46123697077625
10	12988139	13012103	ENSGALG00000006689	7	-	5.96789108274253e-16	4.28633457870647
18	5041126	5044158	ENSGALG00000002849	7	+	6.07119985420702e-16	5.49049851372163
3	81088529	81188721	ENSGALG00000015908	5	+	6.13343744738734e-16	8.24597298269678
4	58526505	58553506	ENSGALG00000012196	7	-	6.17162996635123e-16	4.02340881602837
1	77422387	77430336	ENSGALG00000014680	7	-	6.30036149954744e-16	4.80905597580761
19	9052618	9055126	ENSGALG00000035589	7	+	6.38505899971849e-16	-5.32489741132329
19	6846592	6852706	ENSGALG00000004763	7	+	6.46678246689451e-16	4.79131036443752
4	90447246	90450343	ENSGALG00000000067	7	-	6.60373927471721e-16	3.75009752746547
6	13362770	13800472	ENSGALG00000004980	7	+	6.87016279205163e-16	5.18868175806172
1	123420157	123444697	ENSGALG00000016592	6	-	6.91570507177141e-16	11.8341796012123
1	83174244	83183465	ENSGALG00000039538	7	-	6.91570507177141e-16	4.55510099745073
28	874866	875414	ENSGALG00000024398	7	-	7.35989952688916e-16	-4.69541792203099
12	9551301	9559833	ENSGALG00000005966	7	-	7.40067515417312e-16	3.59748568667583
KQ759482.1	18169	21104	ENSGALG00000030164	7	-	7.45634170527044e-16	3.88079068294649
3	28814230	28817102	ENSGALG00000035284	4	-	7.75354931335455e-16	11.2578230984504
4	12939223	12953049	ENSGALG00000007861	7	-	7.89476209686106e-16	3.6538779228077
14	263759	303205	ENSGALG00000040854	7	-	7.89906281321392e-16	4.08530188863448
1	51543104	51545997	ENSGALG00000040840	7	-	8.32375441346437e-16	3.68356723343557
33	251960	271518	ENSGALG00000034742	7	+	8.34644101827052e-16	6.7222240183812
1	180368163	180380540	ENSGALG00000017163	7	-	8.35798296991254e-16	5.11650663179921
2	4735738	4743813	ENSGALG00000005860	7	-	8.4230218315037e-16	4.66627359501633
1	4154033	4199469	ENSGALG00000006891	5	-	8.46585443926331e-16	7.71450115689148
2	119748595	119874210	ENSGALG00000037164	4	+	8.46699622681058e-16	11.3640023214958
5	58698104	58700937	ENSGALG00000012429	5	-	8.57102187963843e-16	9.83886684107434
Z	7196649	7209336	ENSGALG00000002452	4	-	8.57102187963843e-16	9.05582643426274
3	49318531	49488810	ENSGALG00000013505	7	-	9.05186868829949e-16	-4.82686101811762
2	112551163	112729160	ENSGALG00000039102	7	-	9.17817894940889e-16	-6.25845729539053
1	73192229	73195635	ENSGALG00000027791	4	+	9.2332453364447e-16	11.8512220089202
15	5643910	5656166	ENSGALG00000004254	7	+	9.53517685968753e-16	-5.53238646830751
19	9321947	9324664	ENSGALG00000005702	7	+	9.72647039680323e-16	3.88764482231911
AADN04001110.1	722	11866	ENSGALG00000034566	7	-	1.01807824475027e-15	-5.89474600907109
3	31210824	31393401	ENSGALG00000010448	5	-	1.0187434516079e-15	8.98894233068584
15	6711179	6730689	ENSGALG00000005043	4	+	1.05583256034392e-15	9.54117935197098
4	1237452	1241673	ENSGALG00000004346	6	-	1.08050462120954e-15	7.34939554525972
6	13203927	13296880	ENSGALG00000043018	7	+	1.15253816049331e-15	5.25191633366777
2	23601204	23640175	ENSGALG00000009641	7	+	1.16657130207945e-15	5.053955655248
4	23934180	23936941	ENSGALG00000023444	4	+	1.24441537232774e-15	11.2835100292324
27	2950470	2960895	ENSGALG00000000529	7	-	1.33114039190067e-15	-4.96616299460258
13	9052098	9054704	ENSGALG00000040360	7	-	1.33819088469453e-15	-6.61709497794128
3	27005841	27009880	ENSGALG00000010017	7	-	1.37216125026755e-15	4.17997645966023
4	21917220	21932142	ENSGALG00000042411	4	-	1.42813549076675e-15	11.3727214167763
5	454588	479990	ENSGALG00000043025	7	-	1.43927355010453e-15	5.96858377607731
6	22131166	22134776	ENSGALG00000007484	7	+	1.71203880097685e-15	3.88299065232344
8	18585612	18659243	ENSGALG00000008890	4	+	1.83653952102132e-15	7.7955219265283
1	11182191	11218268	ENSGALG00000008439	7	-	1.85840483056328e-15	7.09100390538654
12	8943242	8953493	ENSGALG00000005696	7	+	1.85981643860566e-15	3.71980122669731
28	2945030	2960340	ENSGALG00000032469	7	+	1.87201204198463e-15	-4.6475759480505
9	20588174	20608503	ENSGALG00000045246	7	+	1.89519417504004e-15	4.46654000549956
3	87806025	87878825	ENSGALG00000016294	4	+	2.02019289434027e-15	11.3360221649118
27	5123849	5147962	ENSGALG00000003475	7	-	2.20491463070521e-15	4.43605873269955
24	5457625	5460103	ENSGALG00000007418	7	-	2.30527642137185e-15	-5.21028819761941
3	42972099	42981391	ENSGALG00000011483	7	+	2.36487367428403e-15	4.2185389226372
7	153720	190472	ENSGALG00000043307	7	+	2.3866579418987e-15	3.85199392495551
7	32874819	33193628	ENSGALG00000012421	7	+	2.42616241195284e-15	-4.16745170579412
10	13979802	14002167	ENSGALG00000006840	7	-	2.45895908811124e-15	-4.76940013546795
4	5119564	5166894	ENSGALG00000006623	7	-	2.46331353671077e-15	4.23810822453168
7	23692787	23705145	ENSGALG00000011497	7	+	2.50772134673911e-15	3.53719972644617
3	79329299	79439703	ENSGALG00000040702	7	-	2.51955090714331e-15	3.81985482879299
3	97207232	97215296	ENSGALG00000016444	7	-	2.531893226861e-15	-4.65371157822694
2	46514677	46813840	ENSGALG00000035492	7	+	2.62968599055717e-15	-4.22968202239251
5	17890385	17910730	ENSGALG00000007700	7	+	2.62968599055717e-15	3.82658980601489
AADN04014078.1	60	4192	ENSGALG00000042162	3	-	2.64762778184869e-15	-10.0936116360162
1	103067329	103106355	ENSGALG00000015795	4	-	2.77386905767044e-15	11.2198796925928
23	5610014	5613638	ENSGALG00000004057	7	-	2.81995076288133e-15	4.81202044079358
1	71331991	71363344	ENSGALG00000041470	7	+	2.86808272593238e-15	5.83087649381648
1	56693092	56705912	ENSGALG00000012847	7	-	2.98378657820014e-15	5.29216538047046
26	1588452	1591609	ENSGALG00000028318	7	+	3.4090418068914e-15	-5.02831266223425
14	6068126	6077158	ENSGALG00000005398	7	-	3.43119880083683e-15	3.8153278036431
7	28522173	28525263	ENSGALG00000012111	7	-	3.50280731040827e-15	6.88490755099422
1	187658852	187720624	ENSGALG00000017234	5	-	3.51064531573124e-15	8.93834377788397
15	8104712	8113501	ENSGALG00000006320	4	+	3.56369234570683e-15	11.1235957471458
18	9107318	9133620	ENSGALG00000031895	4	-	3.58626667247425e-15	11.5260268352551
2	28607677	28624513	ENSGALG00000027240	7	+	3.58786306144224e-15	5.02542175552514
5	7416814	7431046	ENSGALG00000005318	6	-	3.60965050076021e-15	7.34008204949271
15	10863850	10872814	ENSGALG00000007840	7	-	3.62253315264407e-15	3.73783070896816
1	50333672	50345718	ENSGALG00000012056	7	-	3.66597168075111e-15	-5.26144316634082
25	2191536	2195058	ENSGALG00000028880	7	+	3.79833395569619e-15	3.78055048142719
14	12295363	12314108	ENSGALG00000031303	7	-	3.97511239340339e-15	3.46851465010889
21	604019	610916	ENSGALG00000000652	7	+	4.01188176958798e-15	-4.3326449399123
24	4031765	4073048	ENSGALG00000039196	4	+	4.20029379144629e-15	11.1927571277031
10	14345760	14449031	ENSGALG00000006871	7	+	4.22256006953924e-15	-5.84712760533609
8	13438298	13460236	ENSGALG00000005597	7	+	4.22256006953924e-15	5.39056855432476
13	13010725	13018170	ENSGALG00000027534	7	-	4.2778326738022e-15	5.30211372426613
3	88760376	88772621	ENSGALG00000038652	7	+	4.5058591175178e-15	4.96778383366381
8	27133820	27369637	ENSGALG00000010924	7	+	4.68713601314088e-15	7.45459191220014
AADN04000990.1	26032	30431	ENSGALG00000031916	7	+	4.81314479048411e-15	8.32573375534455
9	15969988	15979634	ENSGALG00000025804	4	-	4.96824174368891e-15	11.050724341408
15	6586384	6588382	ENSGALG00000039609	7	-	5.24943246889534e-15	-4.35850349726324
3	37985676	38021480	ENSGALG00000042079	6	+	5.50905955904137e-15	9.15621341560991
5	44254118	44275768	ENSGALG00000010703	7	+	5.55445562822536e-15	3.84157014733925
4	1648207	1652365	ENSGALG00000032530	7	-	5.75026796408043e-15	-3.99339866647802
1	92426540	92445689	ENSGALG00000039452	4	-	5.8570009230846e-15	11.0639173810777
27	5271009	5279941	ENSGALG00000003354	3	-	6.09758756967572e-15	-11.2818967840706
6	19364024	19372255	ENSGALG00000006421	5	-	6.36966122927484e-15	8.25063173415943
24	5450665	5455569	ENSGALG00000007416	7	+	6.37931813106661e-15	-5.31602068283807
Z	12839412	12850084	ENSGALG00000014824	7	+	6.56510874928683e-15	-5.7172958806663
3	16528298	16542798	ENSGALG00000013828	7	+	6.64664985798797e-15	3.68559187829179
Z	12151429	12180916	ENSGALG00000003747	5	+	6.69532380080555e-15	8.37823873421877
7	13851495	13864094	ENSGALG00000008818	7	-	6.71248081633601e-15	4.38262690717545
1	168798623	168800479	ENSGALG00000016998	7	-	6.76167062501843e-15	-4.00909075662898
2	96850564	96865098	ENSGALG00000013886	7	-	6.82063092947979e-15	-4.26859717245
4	49474813	49502263	ENSGALG00000037332	7	+	7.165348459803e-15	5.9393559973749
2	11799037	11808009	ENSGALG00000033178	7	-	7.38390232146148e-15	-5.65644964501201
15	10048879	10051636	ENSGALG00000044649	4	+	7.64547540707864e-15	10.8516194249779
26	2605226	2608015	ENSGALG00000001091	6	-	7.70569827849794e-15	6.87194854342765
21	2702979	2766080	ENSGALG00000039193	5	-	8.17669651944886e-15	10.5741161077274
2	15968849	15995960	ENSGALG00000007519	7	-	8.65902550063839e-15	3.67551161802698
8	4537680	4538738	ENSGALG00000027608	7	+	8.68956785114758e-15	4.0240869934214
28	2853994	2861721	ENSGALG00000040832	7	+	9.26247523241559e-15	5.04049716973254
1	704037	711778	ENSGALG00000036114	7	+	9.30009523500012e-15	5.64234449533347
21	3236366	3244019	ENSGALG00000002466	4	-	9.57845449284794e-15	8.15625058537728
27	1793525	1797961	ENSGALG00000000251	7	-	9.76370838485093e-15	-4.62067513762649
11	1534042	1544632	ENSGALG00000002321	7	-	1.01097284904295e-14	3.84451400609609
2	124898444	124909578	ENSGALG00000042840	7	+	1.0270057751938e-14	-5.12055492490284
2	34070529	34089325	ENSGALG00000011211	7	-	1.0270057751938e-14	3.66912624805833
1	42129041	42155671	ENSGALG00000027633	4	-	1.06997815164193e-14	11.4789818138104
2	54647529	54696892	ENSGALG00000037246	4	+	1.08686757828726e-14	8.7774492042997
18	7794577	7821660	ENSGALG00000029610	7	-	1.09878002405592e-14	-4.26389694274942
6	27848490	28021075	ENSGALG00000009048	4	-	1.15312848278695e-14	8.53396717214176
17	5511455	5519318	ENSGALG00000004965	7	-	1.16278013868563e-14	3.6382301330859
3	45735279	45743220	ENSGALG00000011659	7	-	1.20608556496969e-14	3.44737929170575
14	6157703	6160052	ENSGALG00000005414	7	-	1.30217568145392e-14	3.53458914361223
19	9493829	9524924	ENSGALG00000005854	7	-	1.38325658138942e-14	3.82047883726921
4	70658677	70767342	ENSGALG00000041373	7	+	1.437899223656e-14	-4.17713142305345
4	81526789	81561931	ENSGALG00000015591	7	-	1.44375316020216e-14	4.00705143448018
11	20098882	20100019	ENSGALG00000000901	4	+	1.55339131890268e-14	10.8186969393367
10	19160879	19163547	ENSGALG00000007979	7	-	1.59241440031585e-14	7.10050945822515
8	25308307	25318308	ENSGALG00000010785	7	+	1.73397573238563e-14	6.20795952316753
8	16618437	16636096	ENSGALG00000008784	7	-	1.73471285065374e-14	5.25735466375428
13	18086719	18117522	ENSGALG00000007582	7	-	1.81169485116945e-14	5.58138482006821
26	4108744	4120177	ENSGALG00000002615	7	-	1.81418677642392e-14	-4.13711823059191
8	20853399	20862007	ENSGALG00000010129	7	+	1.93186157642508e-14	-5.60286696667673
12	10499368	10520263	ENSGALG00000034289	7	-	1.98282131049078e-14	5.43354316885429
2	16938373	17272982	ENSGALG00000007766	6	-	2.14391258634108e-14	6.71615401241721
1	62965716	62988982	ENSGALG00000045870	5	-	2.14906470982676e-14	7.86405833605899
1	86647125	86769237	ENSGALG00000015351	7	-	2.21014654807021e-14	-4.62976768496644
Z	13747363	13788623	ENSGALG00000014869	7	+	2.25154568918737e-14	3.84219360867622
9	3708137	3751383	ENSGALG00000006609	7	+	2.32611594503925e-14	3.91359670174116
AADN04005051.1	4124	13029	ENSGALG00000046533	4	+	2.39136656706343e-14	8.93705775817268
11	2019038	2026719	ENSGALG00000023828	7	-	2.59012419166073e-14	4.74441057640439
1	106016233	106164482	ENSGALG00000016022	7	-	2.67899114064518e-14	-5.2058010134525
Z	17028162	17060894	ENSGALG00000014716	7	-	2.69296071025967e-14	3.67010388219773
4	68881856	68944854	ENSGALG00000014258	4	-	2.73675789596927e-14	9.24608490565361
9	23850757	23855806	ENSGALG00000010410	7	+	2.96766856897797e-14	3.43257972244371
Z	15932123	15940233	ENSGALG00000014906	7	-	3.0560051359038e-14	3.54155380931937
5	32870787	32999065	ENSGALG00000009850	4	-	3.09843439119033e-14	11.1635248875578
33	719500	720408	ENSGALG00000046197	5	+	3.09976706011915e-14	9.84996292806692
4	13563341	13605339	ENSGALG00000008072	4	+	3.09976706011915e-14	10.6065034678021
19	5638402	5639026	ENSGALG00000032393	4	-	3.13900828925724e-14	9.59631972449096
1	78465926	78476335	ENSGALG00000037951	4	-	3.22868694888297e-14	11.212076774483
2	138605175	138721666	ENSGALG00000041969	7	-	3.32428333342133e-14	5.12605465158223
3	63018383	63155719	ENSGALG00000014892	7	+	3.49420084007756e-14	-4.17787236955377
8	26451074	26452782	ENSGALG00000010870	7	-	3.58887487524238e-14	-6.31798023540001
8	25774674	25817343	ENSGALG00000010818	7	-	3.63927757400149e-14	5.31402110004447
26	1727669	1742914	ENSGALG00000038399	6	-	3.64622986519761e-14	6.92399149567762
6	10852108	10868069	ENSGALG00000021039	5	+	3.79455642944371e-14	7.60836388170998
Z	8885736	8943793	ENSGALG00000002326	6	+	3.8503691888489e-14	6.68431121599531
1	48160102	48160539	ENSGALG00000042491	7	+	4.01695055660747e-14	-5.50665200721632
3	33936001	33945995	ENSGALG00000010641	7	-	4.05629215196597e-14	4.05262344275065
15	1060485	1061693	ENSGALG00000032542	5	-	4.0647857767607e-14	6.59308240983305
7	5868379	5869357	ENSGALG00000044892	4	-	4.17974435387959e-14	9.3074360238667
2	115214833	115235527	ENSGALG00000038385	7	+	4.2047579973135e-14	3.44219733428693
27	4678351	4696420	ENSGALG00000013481	7	-	4.2047579973135e-14	-4.47803576802971
19	6702365	6708308	ENSGALG00000004669	6	-	4.40716073618097e-14	7.89923428606916
12	14765178	14867145	ENSGALG00000007652	7	-	4.47946659434219e-14	3.39721777778591
LGE64	622455	624948	ENSGALG00000045487	5	+	4.64706710089549e-14	7.05509436450281
6	16410179	16445464	ENSGALG00000038722	7	+	4.65162216830907e-14	5.67064138672063
17	8765329	8771954	ENSGALG00000001620	4	+	4.65871938004165e-14	7.96166591438273
1	107802242	107815381	ENSGALG00000016059	7	+	4.74546142440097e-14	-4.46799206029239
2	75715507	75869282	ENSGALG00000036466	7	+	4.95173627081008e-14	6.46980222858576
2	22521893	22531543	ENSGALG00000009365	7	-	5.02530846095758e-14	3.82307073743771
4	83702034	83713880	ENSGALG00000024486	6	-	5.25225371227231e-14	6.65863305231205
9	23665061	23668072	ENSGALG00000040561	7	+	5.39702273342561e-14	-4.34483635919406
9	14031238	14085279	ENSGALG00000040866	4	+	5.47797696616533e-14	7.59286798686522
1	69135539	69146688	ENSGALG00000029308	7	+	5.60548635796283e-14	4.38270852350766
3	33675542	33688162	ENSGALG00000032440	7	+	5.64885158535781e-14	5.76478596889475
1	136964325	137134232	ENSGALG00000016817	7	+	5.81499849537901e-14	-5.38206170221001
3	15835497	15848546	ENSGALG00000008651	7	-	5.82050567804692e-14	3.98011150981324
5	58232296	58243505	ENSGALG00000012394	7	-	5.8935971224665e-14	5.834818237042
11	831859	836141	ENSGALG00000026663	4	+	5.98499593309535e-14	10.98302691731
1	196123764	196155122	ENSGALG00000017302	7	-	6.00563230909974e-14	5.61402443471029
5	7332224	7403892	ENSGALG00000005294	6	+	6.76838908265815e-14	6.69312277737957
1	22867945	22895501	ENSGALG00000008953	5	+	6.77030733705299e-14	9.94372378725189
1	30342084	30485295	ENSGALG00000009601	7	-	6.79560205126815e-14	5.90292015603575
21	4544395	4552069	ENSGALG00000042184	7	-	6.85070517367744e-14	3.41256215329124
26	2475900	2484810	ENSGALG00000013356	7	+	6.95531224693626e-14	-4.23412673271377
23	5676655	5684318	ENSGALG00000004221	4	-	7.10947740902069e-14	9.59043342116064
4	69357332	69363626	ENSGALG00000014267	7	+	7.17613730493231e-14	5.00448506200445
4	35737240	35779227	ENSGALG00000010391	4	+	7.17979151974026e-14	11.7384655188625
1	60973500	60989342	ENSGALG00000012998	4	+	7.44924055168925e-14	10.4501561714141
13	11353336	11360669	ENSGALG00000039687	7	-	7.83108889604878e-14	5.37114290553298
2	80928031	80986405	ENSGALG00000013086	7	+	7.84180462784352e-14	-4.72934577647889
1	113133104	113139987	ENSGALG00000016259	7	+	8.16067827646974e-14	3.50997690989597
20	10568679	10578655	ENSGALG00000006775	7	+	8.21846827999647e-14	4.67796404507981
6	23090873	23099929	ENSGALG00000026957	7	-	8.29249351280757e-14	3.98758019282688
2	48651542	48669758	ENSGALG00000036390	4	-	8.29910447865309e-14	11.0909601036165
1	1137275	1148688	ENSGALG00000008437	7	-	8.6747283942243e-14	3.88598284753968
13	8524947	8541984	ENSGALG00000039628	4	-	9.18661734691274e-14	10.9463035106178
4	52866489	52987950	ENSGALG00000011823	4	-	9.25672737939804e-14	11.1980060069986
8	7861350	7942970	ENSGALG00000020922	6	+	9.57268920295477e-14	6.41180803160822
2	20672915	20691211	ENSGALG00000008813	7	+	9.99041751201478e-14	4.31467394687741
5	24528082	24545033	ENSGALG00000008569	7	+	1.03198621041698e-13	3.22660136990835
5	26068173	26082465	ENSGALG00000009269	7	-	1.13195513167583e-13	3.97919026842738
3	37868801	37881792	ENSGALG00000014371	7	-	1.16792266018218e-13	3.18822479315675
5	5325870	5333060	ENSGALG00000012121	5	+	1.18526531907507e-13	7.91895001379596
27	1543194	1557476	ENSGALG00000032155	7	+	1.21105587141885e-13	-4.19631587718339
18	2084104	2131749	ENSGALG00000023626	3	+	1.30544663380053e-13	11.6988699148234
1	193938734	193964975	ENSGALG00000000839	4	+	1.36985349051862e-13	10.419468196618
1	108079421	108081075	ENSGALG00000016128	4	+	1.46184631955008e-13	10.9159814060646
4	75487238	75766552	ENSGALG00000041121	4	-	1.46184631955008e-13	10.9507267283862
14	5793269	5946808	ENSGALG00000044187	7	+	1.47442065181709e-13	3.59290965062571
1	110164242	110252690	ENSGALG00000031932	7	+	1.54054478137832e-13	4.6950091182668
4	30725095	30824645	ENSGALG00000009898	6	+	1.58247185594471e-13	6.20681914024801
21	6616877	6622890	ENSGALG00000023542	6	-	1.65876336015523e-13	6.41607567262784
6	9643791	9663329	ENSGALG00000003689	7	-	1.72431502529814e-13	7.50003485688
4	69640263	69677019	ENSGALG00000014321	7	+	1.72705579687055e-13	5.32243803286535
14	7756822	7779971	ENSGALG00000029360	7	+	1.7328875825924e-13	3.48622796591675
21	2171723	2181323	ENSGALG00000001527	4	-	1.74347982346496e-13	10.9228975352417
4	25296671	25404089	ENSGALG00000009650	7	+	1.84221723152508e-13	5.25158875436538
4	25423918	25438950	ENSGALG00000009655	7	+	1.9200849440655e-13	5.80702952185966
3	41742518	41876553	ENSGALG00000011205	4	-	2.02533489610539e-13	10.8618019830565
5	35742880	35767270	ENSGALG00000010001	6	-	2.11971192508946e-13	7.00713109811605
4	39713690	39752253	ENSGALG00000010628	7	+	2.12297624500395e-13	9.35977117073871
AADN04000990.1	18141	19717	ENSGALG00000044476	7	+	2.12566417613317e-13	5.61623082807789
28	2564781	2570192	ENSGALG00000021972	7	-	2.12909909559546e-13	5.10523315629113
24	6106021	6108646	ENSGALG00000007848	7	-	2.17118598417213e-13	3.68029145113557
6	29009731	29063676	ENSGALG00000030276	7	-	2.17277386260988e-13	5.14274967210619
12	5223964	5248483	ENSGALG00000005034	7	-	2.17536796037784e-13	3.80993803275804
2	445049	446477	ENSGALG00000045581	7	+	2.18020887592563e-13	-4.21264516968899
24	5401363	5404954	ENSGALG00000032260	7	+	2.23922516098286e-13	-4.6193845517934
2	111662303	111676008	ENSGALG00000015416	7	-	2.42224939682464e-13	7.54638496525101
4	38673143	38676022	ENSGALG00000010550	4	+	2.57225392135638e-13	11.1557720916356
1	193148136	193175598	ENSGALG00000000681	7	+	2.74826922303217e-13	-4.63204522829692
2	136804159	136876540	ENSGALG00000043787	7	+	2.85874226036453e-13	4.84141114181925
1	77760261	77770624	ENSGALG00000014708	7	-	2.9882984400255e-13	4.83320333465162
1	121938420	121960170	ENSGALG00000016554	4	+	3.12308904957452e-13	9.39594048987799
11	1404553	1419045	ENSGALG00000002198	7	+	3.20172385455004e-13	-3.76599590325844
Z	37062724	37257739	ENSGALG00000033256	4	+	3.20565400620111e-13	8.33905082514624
4	70252944	70270023	ENSGALG00000039394	7	-	3.27072836013281e-13	3.28696754000925
1	170322065	170351964	ENSGALG00000017021	6	-	3.29327780469672e-13	9.30880339283037
5	13624271	13646533	ENSGALG00000006546	7	-	3.5160055711604e-13	3.76162753791169
1	133908616	133921948	ENSGALG00000030526	6	+	3.64687036295802e-13	5.99652655037905
24	3833145	3843905	ENSGALG00000006715	7	-	3.72077241895988e-13	5.97262048375585
1	180254664	180261996	ENSGALG00000017158	6	+	3.84564266346531e-13	6.29690327423318
AADN04000990.1	9257	14113	ENSGALG00000031546	6	-	3.89166122212731e-13	9.00449452455161
15	1049964	1057055	ENSGALG00000002024	7	+	4.00092741579325e-13	3.91659274795269
2	99160697	99619495	ENSGALG00000031284	5	-	4.068977076789e-13	7.76836531305619
21	117332	138142	ENSGALG00000043128	7	-	4.1683898549179e-13	4.44833562515908
5	38264803	38267713	ENSGALG00000028037	7	+	4.19363224754652e-13	-7.70109501164458
18	9950626	9953475	ENSGALG00000000109	7	-	4.2349999766573e-13	4.0432759148314
8	4311448	4314449	ENSGALG00000003022	7	-	4.31060200618384e-13	5.01678449340208
14	3530846	3889914	ENSGALG00000004420	7	+	4.50876787014328e-13	-4.04827541436564
13	10261729	10269384	ENSGALG00000028543	7	-	4.51420789390538e-13	3.48259754280386
Z	8134643	8303354	ENSGALG00000028140	4	+	4.63619596945376e-13	11.17771347295
1	92375564	92389300	ENSGALG00000037655	7	+	4.71385665125891e-13	4.07797303714781
1	53145364	53177923	ENSGALG00000028627	7	-	4.87267454002692e-13	5.17370501059133
1	193072453	193085587	ENSGALG00000031734	4	-	4.89584409757661e-13	11.0751565907811
1	39481006	39549218	ENSGALG00000010320	4	-	4.90203926313495e-13	11.0412224241447
13	1165385	1237099	ENSGALG00000030836	4	+	5.10800983197582e-13	10.9356721224887
2	34592365	34683688	ENSGALG00000011248	7	+	5.13488349923823e-13	-4.15367634823706
14	13060628	13066422	ENSGALG00000002683	7	+	5.32977027573472e-13	3.25487412255475
8	2661072	2693248	ENSGALG00000002431	7	-	5.35329530714863e-13	8.36816292807994
25	1686533	1700288	ENSGALG00000037869	5	-	5.49070830923022e-13	8.33542905145373
9	6841665	6897692	ENSGALG00000029102	7	+	5.49070830923022e-13	3.3043932985593
5	57904154	57917993	ENSGALG00000012282	7	-	5.55719646290228e-13	3.96983393200602
9	6763874	6794340	ENSGALG00000005283	7	-	5.57650061515262e-13	-3.70047280251354
10	13862868	14132878	ENSGALG00000027704	7	-	5.60484415195077e-13	-3.8644599040086
Z	27452948	27469378	ENSGALG00000014447	7	-	5.62423428497893e-13	3.39840417501949
19	680096	681122	ENSGALG00000026762	7	-	5.636828680605e-13	5.2451769944044
18	3125374	3145730	ENSGALG00000028354	7	-	5.79134453122419e-13	-4.58625583153632
10	12816150	12818018	ENSGALG00000006534	6	+	5.81472351090121e-13	6.62254621225888
7	28532883	28536645	ENSGALG00000012112	7	-	5.81472351090121e-13	4.32967755050365
9	5318652	5320744	ENSGALG00000020986	7	+	6.1316433078928e-13	-5.69033995810319
4	44787057	44855135	ENSGALG00000010847	6	-	6.15236274795485e-13	6.00268304426335
1	84106231	84112786	ENSGALG00000019228	7	-	6.35493387514312e-13	4.16987664706145
Z	78926259	78944398	ENSGALG00000008229	7	+	6.39781898824518e-13	3.84788776842129
8	14182288	14191786	ENSGALG00000043650	7	+	6.78646740663529e-13	-5.26617166820272
7	13461799	13465952	ENSGALG00000008666	7	-	6.87664541802813e-13	-9.49945372007971
2	117176791	117190076	ENSGALG00000038745	7	-	6.90699376756357e-13	3.14265589182597
5	18956775	19014765	ENSGALG00000039080	7	+	6.92159959363888e-13	-4.90640578891649
14	2534245	2556248	ENSGALG00000004070	6	-	7.12739360840373e-13	6.51819664355146
AADN04008993.1	456	9108	ENSGALG00000037549	7	+	7.16903840363074e-13	-3.67755151395351
14	12160596	12161521	ENSGALG00000031597	7	+	7.22686673657256e-13	3.53197578732939
20	10542585	10549724	ENSGALG00000006756	7	-	7.31868167794365e-13	4.41331651398626
27	1738394	1740355	ENSGALG00000044230	7	-	7.78123744432292e-13	-4.0624276178883
2	63461199	63464987	ENSGALG00000036713	7	-	8.10592867580026e-13	4.30280531668568
12	1457144	1461369	ENSGALG00000038951	7	-	8.12043358356133e-13	-4.60012574559677
1	88234001	88277290	ENSGALG00000015367	6	+	8.32616179082474e-13	6.87213055222088
1	68381260	68385975	ENSGALG00000014126	4	+	8.34472818469861e-13	11.4186998305069
8	11025386	11032919	ENSGALG00000005147	7	-	8.3526214856617e-13	5.49767255824592
Z	59332838	59343581	ENSGALG00000025915	7	+	8.45257025229814e-13	-4.19322696027679
24	293236	295905	ENSGALG00000032943	5	+	8.6152825762276e-13	6.69589140705871
3	52903163	52926196	ENSGALG00000013795	7	+	8.6152825762276e-13	-3.58565812511174
14	2300789	2333438	ENSGALG00000004058	7	+	8.93425580202189e-13	3.77039159790644
21	6322862	6334599	ENSGALG00000041708	4	+	9.12543399419135e-13	9.49023069902169
1	15507103	15601794	ENSGALG00000007025	7	+	9.23381305749394e-13	5.86483460388731
W	1442286	1466769	ENSGALG00000043758	5	+	9.26649037504532e-13	3.30962536769882
14	12163616	12164434	ENSGALG00000043234	7	+	9.46718052987171e-13	4.43405081342651
2	119132531	119162556	ENSGALG00000042621	4	+	9.647884882299e-13	10.7225602803119
Z	39184186	39254335	ENSGALG00000012575	7	-	9.90731292284592e-13	4.20119769057606
15	8167612	8170047	ENSGALG00000006350	7	+	1.02703230319219e-12	3.32713602236256
20	5082234	5112652	ENSGALG00000039155	7	-	1.04264460621133e-12	3.493116093587
8	18894851	18916774	ENSGALG00000008902	7	-	1.04377302322043e-12	4.99571578306013
17	2952854	2958096	ENSGALG00000037031	7	-	1.09448035279149e-12	-4.52677190608954
26	3155550	3164147	ENSGALG00000001373	7	+	1.13114053573481e-12	-4.24678637904269
1	71724525	71731735	ENSGALG00000011544	5	+	1.16916425393457e-12	7.35330421571271
4	2129526	2130582	ENSGALG00000027899	7	+	1.17633900805608e-12	-7.03931056626014
24	878534	944202	ENSGALG00000001143	7	-	1.20337088609798e-12	-3.81215270720562
6	23506829	23561965	ENSGALG00000008179	7	-	1.21955758260797e-12	3.16565455212048
24	1440223	1481454	ENSGALG00000001250	7	-	1.22933645900217e-12	3.54052544556072
Z	66404349	66462465	ENSGALG00000015689	7	+	1.27435124415427e-12	3.10127149819803
12	688256	712926	ENSGALG00000035596	7	-	1.27790409380672e-12	5.16555515727785
1	188867452	188868571	ENSGALG00000017244	4	-	1.28413354030056e-12	10.5746697370991
22	1049689	1067955	ENSGALG00000000357	5	-	1.29919567992228e-12	8.68203463674419
3	57945698	57947168	ENSGALG00000002282	4	-	1.31406867838237e-12	11.0087991854725
13	3962514	4122445	ENSGALG00000002080	7	-	1.3169037564939e-12	-3.68998478995974
17	3107318	3120947	ENSGALG00000007121	7	-	1.32054078885344e-12	-5.52064511918346
6	10819702	10821527	ENSGALG00000004167	7	+	1.35809955569793e-12	-5.89975572391952
6	4483867	4489399	ENSGALG00000002503	4	-	1.36399342815197e-12	11.0149863652518
4	69427435	69428011	ENSGALG00000014277	7	-	1.38515032625633e-12	-6.08121560519605
AADN04008983.1	1496	2072	ENSGALG00000038833	7	-	1.39282408988931e-12	-6.08121605062583
7	25578778	25609136	ENSGALG00000011605	7	+	1.40585422276701e-12	4.58802597739436
4	85899146	85919220	ENSGALG00000033083	4	+	1.43671352871211e-12	10.4751670539775
3	63310702	63356810	ENSGALG00000014907	7	+	1.44721807570966e-12	4.87438342690634
3	57434062	57467478	ENSGALG00000037587	6	-	1.50351218240086e-12	6.42367143000838
Z	41408606	41414029	ENSGALG00000012610	7	+	1.50481175527727e-12	5.32776337569072
13	17116762	17118682	ENSGALG00000040802	7	+	1.55268091982257e-12	-6.750175106585
1	91837579	91843448	ENSGALG00000030041	4	-	1.55268091982257e-12	10.6562629935311
6	30049290	30054581	ENSGALG00000009369	7	-	1.5786654645259e-12	3.17810342688344
5	29636379	29652013	ENSGALG00000009626	7	-	1.63752991621889e-12	4.12805731145914
8	17456471	17789217	ENSGALG00000036789	6	-	1.65855732074465e-12	6.58454273429245
5	49969801	49986553	ENSGALG00000011391	5	+	1.67123456758537e-12	7.39706108125824
KQ759493.1	3619	28747	ENSGALG00000032104	5	+	1.71455237375311e-12	3.24297342629815
2	44531019	44534335	ENSGALG00000038069	7	+	1.72093627310836e-12	-3.96138320679637
11	11444090	11445695	ENSGALG00000005146	7	-	1.74820028771946e-12	3.74480083536139
4	44051783	44077636	ENSGALG00000010769	7	-	1.76637488592139e-12	4.51172048692336
26	3550496	3556153	ENSGALG00000001569	7	-	1.79269949722506e-12	4.33458724196717
17	822819	841427	ENSGALG00000037375	7	-	1.79640414867352e-12	3.54501908757706
7	26975666	27065329	ENSGALG00000011689	7	+	1.84222853087253e-12	4.08337571576079
18	9394276	9423796	ENSGALG00000042538	7	-	1.92750621592593e-12	4.67265850883789
5	25140025	25143076	ENSGALG00000008752	5	+	1.9276840025598e-12	8.18654136537903
2	106913657	106974273	ENSGALG00000036969	7	-	1.93076487581284e-12	4.71739829118252
4	18260154	18518991	ENSGALG00000009168	7	-	1.94254572172277e-12	-3.8934133905897
14	3958383	4000740	ENSGALG00000004460	7	+	1.98440943842747e-12	-3.59586329992329
1	48178032	48179113	ENSGALG00000027571	7	+	1.9856324070257e-12	-4.05909145477587
2	21036208	21042939	ENSGALG00000008997	4	-	1.9856324070257e-12	10.8502479712393
5	10532055	10544141	ENSGALG00000006054	7	+	2.08860476988925e-12	-4.9590439862603
10	1248939	1255264	ENSGALG00000002167	7	-	2.23937747299384e-12	-4.68274060240421
3	9637568	9655444	ENSGALG00000008837	7	-	2.27685380980138e-12	-4.27955005070292
2	138793477	138807608	ENSGALG00000036915	7	+	2.37723743426592e-12	3.20042168261022
5	53126300	53282964	ENSGALG00000011811	6	-	2.38450794009412e-12	7.25741561773548
4	90146900	90170368	ENSGALG00000030602	7	-	2.42426148258231e-12	-5.07981762315281
2	90472343	90506067	ENSGALG00000013624	7	+	2.47199688982022e-12	-6.16282812564934
7	9799341	9818083	ENSGALG00000007924	7	-	2.4747509454802e-12	-4.06474254913328
8	27960952	27987648	ENSGALG00000011016	7	+	2.73446700437887e-12	3.04649830867684
1	85395265	85411616	ENSGALG00000015346	7	+	2.76619483299142e-12	-5.4406708728301
28	4037998	4047856	ENSGALG00000003499	7	-	2.81457560619509e-12	-3.8648709797824
21	2344812	2345856	ENSGALG00000001701	7	-	2.83248741970816e-12	-4.31325862504971
5	17561214	17566152	ENSGALG00000028376	4	-	2.86769928977207e-12	11.3635654243453
3	45776319	45784185	ENSGALG00000011661	7	+	2.93524707761236e-12	3.28102738399741
7	28341393	28353184	ENSGALG00000012061	6	+	3.00433974328637e-12	9.78903900196744
4	86543438	86551193	ENSGALG00000015939	7	+	3.1565559992296e-12	4.94270270193105
1	48119793	48120174	ENSGALG00000036908	3	-	3.19871835312614e-12	-11.6764598872322
21	237399	240168	ENSGALG00000000535	7	+	3.20821649323666e-12	-3.91363966125178
2	77650256	78277058	ENSGALG00000013001	4	+	3.22706927920806e-12	11.1416501985601
AADN04000662.1	70533	80545	ENSGALG00000034358	7	+	3.29382719450755e-12	3.84574666201804
1	48052893	48058138	ENSGALG00000011740	7	+	3.39392897529164e-12	4.85493926032338
12	9911394	9995555	ENSGALG00000006097	7	+	3.42201068886199e-12	3.42776781702418
27	1731538	1734406	ENSGALG00000031762	4	-	3.4222646717313e-12	10.9430681970546
1	137579844	137592401	ENSGALG00000026677	7	-	3.50035470737158e-12	6.87514529169464
2	126538858	126565346	ENSGALG00000035094	4	-	3.52518691955801e-12	10.921988919179
15	6827797	6838616	ENSGALG00000013848	7	+	3.62411974749895e-12	3.29714832198643
3	12273167	12439182	ENSGALG00000009158	7	+	3.66531374813775e-12	5.29089854447659
5	40594964	40606615	ENSGALG00000026005	4	-	3.68066350190562e-12	10.0494859059678
Z	55703410	55706995	ENSGALG00000026928	6	-	3.69202574310487e-12	-6.06080288216725
5	29066544	29333320	ENSGALG00000009587	7	-	3.82135910173121e-12	3.37503658101714
14	8832601	8844492	ENSGALG00000040793	7	+	3.94085941065462e-12	3.11189659723878
15	25283	79659	ENSGALG00000041760	7	-	4.00914630124897e-12	3.72003779427338
7	2747213	2760913	ENSGALG00000002891	7	-	4.01857705795308e-12	4.34606064105214
10	3302352	3329127	ENSGALG00000002925	7	+	4.1098595040085e-12	3.16173782785652
19	7068140	7090477	ENSGALG00000005037	7	-	4.23994188206003e-12	-6.05719913903616
AADN04011666.1	104	5509	ENSGALG00000035527	4	-	4.34930322729537e-12	10.9091482402469
1	6163730	6168880	ENSGALG00000006690	7	+	4.50257200920574e-12	5.9099653888445
3	2035831	2069776	ENSGALG00000007845	7	+	4.51659965494749e-12	-3.96273526037925
33	514812	520397	ENSGALG00000037826	7	-	4.64180475121475e-12	-5.66413747625168
26	2218162	2220788	ENSGALG00000046455	4	-	4.69850949349032e-12	8.22426942790891
3	25543675	25557697	ENSGALG00000009973	7	+	4.77130667605353e-12	3.84452105539272
23	599140	606391	ENSGALG00000021686	4	-	4.86185372000026e-12	10.9142166139454
4	52137021	52139535	ENSGALG00000023120	7	-	4.89634938647679e-12	5.43090280248202
6	15100447	15373532	ENSGALG00000005057	7	-	5.01005299914187e-12	4.39406734035492
26	789838	794797	ENSGALG00000000309	4	+	5.0683181546779e-12	10.9890832638173
26	280211	292746	ENSGALG00000034347	7	+	5.23692897456929e-12	-4.75794998654339
13	3848536	3877852	ENSGALG00000002113	7	+	5.38814031756337e-12	-3.52764117247324
14	14452052	14476592	ENSGALG00000002006	4	+	5.41179081809207e-12	11.2614325042681
6	31900239	31917647	ENSGALG00000009704	7	-	5.5289749196874e-12	3.73645854374144
2	14127253	14169164	ENSGALG00000007169	7	+	5.65139562482818e-12	-3.52337093041431
1	88756398	88767807	ENSGALG00000015398	6	-	5.92643625601616e-12	-6.70920941131388
4	56457164	56560412	ENSGALG00000012015	7	+	6.01940549172284e-12	-6.66021449701712
5	51578234	51595388	ENSGALG00000011608	7	+	6.17219658423098e-12	5.15779340966586
3	18335177	18357448	ENSGALG00000009450	7	+	6.2437942283513e-12	-4.64513404855789
27	3628877	3630605	ENSGALG00000033683	7	+	6.38062404600491e-12	4.07761004495296
13	11469601	11484197	ENSGALG00000003876	7	+	6.63765936047209e-12	5.1350826504947
2	124942869	124952036	ENSGALG00000036990	7	+	6.93474817404599e-12	3.65002054721862
2	29836831	29840103	ENSGALG00000010863	7	-	6.93474817404599e-12	-3.99259143055916
1	87665837	87671223	ENSGALG00000015362	5	+	6.9824242490787e-12	-8.07674951595472
9	5064657	5080960	ENSGALG00000037739	7	-	7.33490360803108e-12	2.9797841560384
Z	72903092	72932147	ENSGALG00000002341	7	-	7.38182675330126e-12	3.0121503267796
23	4357814	4358727	ENSGALG00000021627	7	+	7.42197170762963e-12	5.28579738137768
1	48197195	48197722	ENSGALG00000040004	7	-	7.87425253925344e-12	-4.49306547737193
AADN04001795.1	6825	10504	ENSGALG00000034964	7	-	8.29057173491578e-12	-5.05100590464755
5	16375980	16504146	ENSGALG00000029533	7	+	8.41397612429234e-12	3.65159613789026
3	20757818	20782986	ENSGALG00000009678	6	-	8.6488010386669e-12	7.14876520369172
25	1708519	1714083	ENSGALG00000030407	7	+	8.76774256957608e-12	3.68712699187647
1	175837245	175938674	ENSGALG00000017091	5	+	9.0772656570566e-12	7.85777197670407
5	27380945	27407784	ENSGALG00000017652	4	-	9.32982482936309e-12	11.1627255803573
24	302776	303791	ENSGALG00000046369	4	-	9.34500814342574e-12	10.629389197385
21	4219039	4220527	ENSGALG00000033034	4	+	9.86950040600163e-12	10.6894169833341
KQ759536.1	653	69248	ENSGALG00000030904	7	+	1.0289535007006e-11	4.92309007773382
2	68102901	68190463	ENSGALG00000012885	7	+	1.03513036135644e-11	-3.70951357017763
26	3166484	3173112	ENSGALG00000001405	7	-	1.03869787591503e-11	4.22354677636916
13	16977370	16983282	ENSGALG00000006785	7	-	1.05371519204783e-11	-4.17499724033883
24	1676277	1685806	ENSGALG00000001407	4	+	1.09647293397877e-11	10.6660269459444
2	23425446	23431596	ENSGALG00000024485	7	-	1.14199507349208e-11	3.30380738759912
6	15791502	15813512	ENSGALG00000005107	7	+	1.18268457609066e-11	3.63066363138454
AADN04000745.1	52093	62253	ENSGALG00000041923	7	-	1.19022131106332e-11	-4.34358142113905
10	8640074	8652609	ENSGALG00000038618	5	+	1.19193096639943e-11	8.31879699907232
33	1600128	1601226	ENSGALG00000042177	4	-	1.19736275362209e-11	8.44845696974084
9	23309858	23353078	ENSGALG00000010352	6	-	1.2046311546483e-11	6.47675786717748
26	1889289	1965785	ENSGALG00000031776	4	+	1.24328096059374e-11	10.6178928918843
8	6089878	6099342	ENSGALG00000004017	7	+	1.24328096059374e-11	3.6126541432543
5	9710289	9729682	ENSGALG00000005927	7	+	1.25814455764806e-11	5.08488637498515
Z	57359527	57387760	ENSGALG00000014675	4	-	1.27388290639142e-11	10.2580397859461
5	49931770	49957338	ENSGALG00000011389	7	+	1.31550733044794e-11	-3.87446447039982
9	18408659	18778560	ENSGALG00000023670	6	-	1.34818004800117e-11	6.8887499666903
AADN04004860.1	2661	4476	ENSGALG00000034466	4	+	1.3985681225811e-11	10.5183023779905
24	245052	250144	ENSGALG00000043088	4	+	1.40477813251441e-11	10.5992414870506
4	17755529	17769639	ENSGALG00000009075	7	+	1.42280411663848e-11	4.10380672644286
9	10574022	10593642	ENSGALG00000002623	5	-	1.46893255246437e-11	7.87208965279171
2	76506832	76530777	ENSGALG00000012965	7	-	1.56161426422858e-11	-3.75038959089899
1	5528710	5974445	ENSGALG00000034590	7	+	1.59765778524171e-11	-3.76334880671742
1	69904873	69982240	ENSGALG00000019261	4	+	1.62647270704934e-11	10.8143098926998
5	12592896	12604861	ENSGALG00000006355	7	-	1.63576087949808e-11	-3.71693644739434
8	29804094	29815654	ENSGALG00000011369	5	+	1.65746528698393e-11	8.05303877055698
5	16941485	16967936	ENSGALG00000007330	7	-	1.66061029674118e-11	3.09816183480772
1	12441528	12504054	ENSGALG00000008335	7	-	1.69518306129673e-11	-4.68614766542285
4	2403106	2407572	ENSGALG00000005638	7	+	1.69518306129673e-11	-3.91970394814994
3	9067299	9084370	ENSGALG00000008930	7	+	1.73304042077656e-11	-3.93070908815931
22	1213670	1249445	ENSGALG00000000402	4	+	1.75270472066716e-11	10.7679458462243
4	34329675	34340802	ENSGALG00000010122	4	+	1.76237973860804e-11	10.5625109989145
19	8467523	8567212	ENSGALG00000005439	7	-	1.80251494220766e-11	3.41640370758814
12	9572852	9601410	ENSGALG00000005972	4	-	1.81556820771808e-11	8.53437523193718
28	3385426	3391125	ENSGALG00000043010	6	-	2.0668677832304e-11	7.58907130075362
7	28553295	28554700	ENSGALG00000041317	4	-	2.08375486374044e-11	8.47171472719461
AADN04021232.1	20	2552	ENSGALG00000037712	5	-	2.11024098492742e-11	-7.03553692855748
1	57408099	57480365	ENSGALG00000012877	7	+	2.19407715571964e-11	3.31710256511043
8	16453749	16476405	ENSGALG00000008722	7	+	2.19848979316803e-11	7.28725292304053
4	2970092	3014550	ENSGALG00000005930	7	+	2.2049598956408e-11	4.32047999364279
4	65154140	65196570	ENSGALG00000013728	7	+	2.22898903515884e-11	3.32227955516505
4	53714524	53715490	ENSGALG00000042067	7	-	2.24489490730722e-11	-5.13431940584409
9	22949725	22968865	ENSGALG00000010256	7	-	2.30821988862439e-11	-4.37962021985088
9	19651403	19784548	ENSGALG00000009298	7	+	2.32548056794882e-11	-3.7699707628301
19	9550888	9595390	ENSGALG00000033885	7	+	2.34393203524498e-11	-4.30251456665379
10	4197277	4225106	ENSGALG00000003628	6	-	2.34508166236007e-11	7.17990114037577
AADN04002725.1	8178	17083	ENSGALG00000033989	7	+	2.39048872894204e-11	3.03854844360505
3	26625939	26701895	ENSGALG00000010005	7	+	2.45432296609995e-11	8.24340803673492
4	39636712	39639533	ENSGALG00000010614	7	-	2.4554366787915e-11	5.48306947195108
5	48222138	48238688	ENSGALG00000036286	7	+	2.4775140848465e-11	4.64385179295009
28	4398875	4401204	ENSGALG00000003939	7	-	2.48192642603089e-11	-5.37718552079303
19	3247311	3281243	ENSGALG00000001564	7	+	2.50426905603121e-11	-3.41627876430318
25	2893164	2895926	ENSGALG00000007585	7	-	2.51364267611958e-11	3.20050750261142
4	17864409	17939889	ENSGALG00000009098	7	-	2.53928794739755e-11	-3.61673478324529
8	20450922	20466358	ENSGALG00000010098	7	-	2.77849151011527e-11	-4.58045248544156
20	2376244	2489922	ENSGALG00000003106	7	-	2.7943918518371e-11	-4.76380861249758
10	13974503	13979125	ENSGALG00000042101	7	-	2.80371964589099e-11	-4.28065578138198
6	11508771	11517038	ENSGALG00000004442	7	-	2.80397144858154e-11	3.0005971400376
3	45927227	45991940	ENSGALG00000011663	4	-	2.80654660687935e-11	7.07732272743408
3	23383273	23414870	ENSGALG00000042511	4	+	2.89143558933389e-11	11.0046679806224
3	52262287	52298460	ENSGALG00000013742	7	-	2.90505302839341e-11	-3.6470222864343
20	488106	494909	ENSGALG00000028567	5	-	3.09050629100754e-11	7.48618107910688
12	16533597	16551037	ENSGALG00000007804	5	+	3.09904901291694e-11	7.02556684458164
23	2508970	2526376	ENSGALG00000001262	6	-	3.20110410524464e-11	7.11170416044792
1	144542278	144543954	ENSGALG00000022751	6	+	3.20311689203976e-11	-9.10601122587828
6	8546458	8560943	ENSGALG00000025862	4	+	3.25130183196238e-11	10.6217821556785
5	8990149	9220219	ENSGALG00000005716	7	+	3.42264682182747e-11	3.58878869418331
21	4892860	4896434	ENSGALG00000007382	7	+	3.57989430980387e-11	5.70749548712147
AADN04019329.1	21	3496	ENSGALG00000032138	7	+	3.84917285775575e-11	4.48766346685814
7	15499240	15581031	ENSGALG00000009172	5	-	3.85912453031225e-11	6.76154502989068
3	58821364	59132416	ENSGALG00000037423	7	+	3.9218096040671e-11	5.38962014924468
4	49592535	49595831	ENSGALG00000011404	7	-	4.17839229691251e-11	-3.59035636262724
2	458815	461126	ENSGALG00000029569	7	-	4.23644540163589e-11	-3.41323060410846
9	2544468	2562883	ENSGALG00000002263	7	-	4.27386852901621e-11	-3.57664508035777
20	6385507	6529830	ENSGALG00000004621	7	-	4.31222144512619e-11	-3.4951249124545
5	26171454	26176330	ENSGALG00000009292	7	-	4.40441670823452e-11	3.38506183977226
18	4027324	4099177	ENSGALG00000001725	7	+	4.65595545195537e-11	-3.57759848753564
6	9258587	9260621	ENSGALG00000024288	5	+	4.67757689567772e-11	7.3134472496586
6	22156759	22234116	ENSGALG00000007508	4	+	4.79284017178782e-11	11.130280491207
4	31390202	31414677	ENSGALG00000009977	7	+	4.98330671083916e-11	-3.61179028415542
33	1556562	1565854	ENSGALG00000037929	7	+	5.21083049430082e-11	-3.83128212460815
13	12919260	12927487	ENSGALG00000004184	7	+	5.49994354743306e-11	4.41798525720026
20	7546068	7840288	ENSGALG00000005102	4	+	5.58275464946698e-11	10.6022347715907
2	13135662	13572700	ENSGALG00000007125	7	+	5.64197735336408e-11	5.54750536225964
7	20140770	20213740	ENSGALG00000011068	5	+	5.78410136294878e-11	11.2651906103159
1	166506010	166525895	ENSGALG00000026163	7	+	6.03283383919906e-11	-5.67791906428515
18	9959992	9965098	ENSGALG00000038875	7	+	6.13586036206594e-11	-3.74568911189525
10	11242275	11269801	ENSGALG00000006036	7	-	6.14711102073057e-11	-4.37163712725975
12	9549144	9550207	ENSGALG00000037328	7	-	6.32218081807167e-11	3.0277554437769
5	25708399	25723421	ENSGALG00000009097	7	+	6.35504924652848e-11	3.08519717471454
1	113222081	113251614	ENSGALG00000016265	4	-	6.48578259204409e-11	8.29066150838967
5	7919890	7948685	ENSGALG00000005438	4	-	6.59171335446656e-11	7.78368331448532
7	2252337	2303003	ENSGALG00000002750	7	+	6.7044381370044e-11	2.84250427982338
4	64033622	64145672	ENSGALG00000013674	7	-	7.0635073710904e-11	4.06051092742706
1	105312336	105323530	ENSGALG00000034396	7	-	7.12650102240011e-11	2.89704938440347
4	21259150	21318232	ENSGALG00000042099	4	-	7.2309135539676e-11	10.7966592984896
1	10220630	10584619	ENSGALG00000008486	5	+	7.55810594505029e-11	7.61013804335839
3	52413968	52438652	ENSGALG00000013754	7	+	7.64363323534983e-11	-3.38284504080725
Z	33603988	33617153	ENSGALG00000015090	7	-	7.7160742818037e-11	2.99080320501598
1	4402131	4591692	ENSGALG00000029270	7	+	7.76615312331013e-11	-6.20918951477511
1	154478653	154500025	ENSGALG00000016919	6	-	7.99980753426127e-11	5.45100693179664
10	16640544	16676589	ENSGALG00000007016	7	-	8.08669552452476e-11	5.86758881718485
2	65108626	65132418	ENSGALG00000012801	7	-	8.20328247568921e-11	4.75616781675622
14	4101242	4145400	ENSGALG00000040770	7	-	8.20487419959406e-11	3.02233068695562
5	50712093	50758331	ENSGALG00000011572	7	+	9.02895309102263e-11	2.83773600490328
14	13160826	13181241	ENSGALG00000028172	7	+	9.1411414136356e-11	-4.50802713228456
Z	44651918	44684718	ENSGALG00000013493	7	-	9.14735713536821e-11	2.95378996347261
6	24086008	24128061	ENSGALG00000008318	7	+	9.16597239463235e-11	-3.32939532389014
27	5282574	5292696	ENSGALG00000003345	7	-	9.17752289462345e-11	-5.23142869582419
12	8432701	8463996	ENSGALG00000005481	7	-	9.25642153695185e-11	-3.80462339699673
15	5177207	5234249	ENSGALG00000003645	7	+	9.29215582398506e-11	-3.39767799908196
1	168710779	168736807	ENSGALG00000016996	7	+	9.78848014268126e-11	2.9554063085686
4	3062273	3075508	ENSGALG00000005957	4	+	9.78848014268126e-11	9.46514282677186
1	105648427	105695763	ENSGALG00000027579	7	+	1.0085059327691e-10	2.96576527768743
10	18070998	18080642	ENSGALG00000007481	7	+	1.01031837687645e-10	2.84904051793378
1	20290346	20303283	ENSGALG00000038467	7	+	1.01597179718101e-10	2.9036380876218
1	33715724	33766463	ENSGALG00000009842	7	+	1.0222002732666e-10	4.78501152019729
20	10928555	10933857	ENSGALG00000020939	7	-	1.05118797684123e-10	2.8680127709206
Z	25835704	25934004	ENSGALG00000010158	7	+	1.09794452840344e-10	6.28772261714294
4	86507488	86529540	ENSGALG00000015935	4	+	1.1105465550539e-10	10.4403679604594
9	15993559	15995728	ENSGALG00000025876	4	+	1.14568261587995e-10	10.1729011443925
6	2633618	2663716	ENSGALG00000034735	7	-	1.1793845342264e-10	3.48627551462434
10	5733314	5743137	ENSGALG00000003913	7	+	1.18835197526003e-10	4.23825466931023
7	31593373	31624071	ENSGALG00000029083	4	-	1.18835197526003e-10	10.6571514715114
7	22291851	22295615	ENSGALG00000011306	6	-	1.19809696005651e-10	5.61683838338692
7	23359549	23376226	ENSGALG00000011468	4	+	1.20247034847471e-10	10.3348860782054
5	52829867	52832920	ENSGALG00000033813	7	+	1.22165655986998e-10	-3.43190928578424
4	82790890	82821245	ENSGALG00000015645	7	-	1.23094232610185e-10	-3.88000550557197
Z	23491743	23494829	ENSGALG00000023379	4	+	1.27032602638084e-10	9.99495709355513
1	84257312	84344008	ENSGALG00000015253	4	-	1.27174590183172e-10	7.67524106172571
5	1455083	1491017	ENSGALG00000004300	7	-	1.30166999680483e-10	3.08943982617453
2	189859	204380	ENSGALG00000043576	6	-	1.34949269918386e-10	5.45173831762964
Z	66717394	66761771	ENSGALG00000015728	4	+	1.38846247322046e-10	10.9411957002995
4	1691892	1710105	ENSGALG00000028506	7	-	1.41690427832399e-10	-4.82561445506708
21	4948041	4953951	ENSGALG00000035819	7	-	1.42685493928668e-10	3.81640728450571
3	27455226	27465411	ENSGALG00000010036	7	-	1.45180018802736e-10	-5.31279219863386
2	16147117	16204934	ENSGALG00000007579	7	-	1.50243448515131e-10	-3.37730492144916
8	28417185	28423038	ENSGALG00000011047	7	+	1.50390345815344e-10	2.85047909789284
Z	7905610	7907012	ENSGALG00000030845	7	-	1.51638372711843e-10	4.61318269837946
14	14994377	15001501	ENSGALG00000002484	7	-	1.52861085545836e-10	5.26312834899003
3	102322245	102366030	ENSGALG00000016486	6	-	1.53906524103467e-10	6.08647762618241
2	56746641	56868269	ENSGALG00000042534	7	-	1.60627422398965e-10	-4.42257155070678
17	5011714	5105974	ENSGALG00000041102	7	-	1.62274432949925e-10	-3.19469117870334
2	139401610	139404620	ENSGALG00000041233	4	-	1.6401357403104e-10	10.583661053465
23	2506189	2507966	ENSGALG00000033084	7	-	1.65906168546216e-10	4.38627210016219
20	3848252	3884004	ENSGALG00000003550	4	-	1.68890543662445e-10	10.145264638247
23	4460809	4463692	ENSGALG00000002532	6	-	1.70394505484409e-10	6.03898363156052
3	87551100	87625448	ENSGALG00000016292	4	+	1.73591115205e-10	10.4286273927947
AADN04009922.1	2955	7017	ENSGALG00000033210	4	+	1.76572356772298e-10	10.2513974992073
19	8668216	8683224	ENSGALG00000005504	4	-	1.80024982721778e-10	10.446455428562
1	104038744	104064217	ENSGALG00000015822	4	+	1.82363592328263e-10	10.4272719070112
1	132359813	132435082	ENSGALG00000030780	7	-	1.86593679748978e-10	-3.47988744931047
4	2154808	2178532	ENSGALG00000005077	6	-	1.86987325288496e-10	5.26600547945853
1	104968386	104988771	ENSGALG00000032882	4	+	1.90537768824367e-10	9.98321356774997
Z	50044581	50117715	ENSGALG00000015256	7	-	1.91168977994413e-10	5.93535429277859
Z	10042176	10086792	ENSGALG00000017405	4	-	1.93426060864716e-10	10.719507426598
1	18849406	18864906	ENSGALG00000008539	7	-	1.94873913568792e-10	2.99437881541876
6	10643047	10718538	ENSGALG00000031604	7	+	2.06020511396427e-10	-3.30524768690665
1	75380489	75521578	ENSGALG00000014346	7	-	2.09647667931388e-10	5.22572899687921
1	48199090	48199471	ENSGALG00000027594	4	-	2.11802953990738e-10	-9.07144585943122
1	56862363	56885474	ENSGALG00000037671	4	+	2.18376039144081e-10	10.4038356649845
2	66392887	66487217	ENSGALG00000012816	7	+	2.22176277154276e-10	6.40102401046236
10	4256505	4263913	ENSGALG00000046618	4	-	2.22652239792129e-10	10.316313720202
15	9936695	9938727	ENSGALG00000007403	7	-	2.23098046796817e-10	2.93942168749171
17	5472410	5483170	ENSGALG00000004986	4	-	2.25229108244776e-10	10.6357520071302
19	6202078	6214207	ENSGALG00000004246	5	-	2.27550686882827e-10	7.96942477423844
4	61175390	61232967	ENSGALG00000012304	7	+	2.27550686882827e-10	-3.8575382351655
5	48244147	48259476	ENSGALG00000011162	7	+	2.29870077179687e-10	4.31458927176885
4	65146508	65153878	ENSGALG00000013726	7	-	2.29931007787067e-10	3.3397138418115
1	51448384	51457486	ENSGALG00000012456	7	+	2.32822300913819e-10	-3.48187955462167
24	1863779	2108022	ENSGALG00000001437	4	+	2.39938780159515e-10	8.74626193351498
7	5036415	5041363	ENSGALG00000021031	7	-	2.40838268309849e-10	-3.69851785416734
7	29857697	29921974	ENSGALG00000012171	5	+	2.42223513616208e-10	6.98879525272052
20	5541643	5549115	ENSGALG00000004220	7	+	2.47711221435421e-10	3.96024647060734
4	25181858	25200923	ENSGALG00000009639	7	-	2.49942254670135e-10	3.19660708706796
4	3336056	3405347	ENSGALG00000006017	7	+	2.51417323203096e-10	-3.3123652757586
4	42504427	42516361	ENSGALG00000010716	7	+	2.54411842209819e-10	3.22761115828096
3	30337508	30345041	ENSGALG00000044525	7	+	2.56834133965747e-10	-4.50934584709056
8	4327093	4334049	ENSGALG00000003053	7	-	2.59451364446158e-10	3.05267273424011
Z	54712940	54722162	ENSGALG00000027334	7	+	2.6288456229052e-10	3.02505443413072
1	79864142	79907705	ENSGALG00000014970	7	+	2.70006342742957e-10	4.96804252158355
4	1837444	1842295	ENSGALG00000029502	7	-	2.72493764532847e-10	-3.13989014894042
24	4193219	4195607	ENSGALG00000006758	4	+	2.73960781636911e-10	8.5971962871784
20	12236701	12241896	ENSGALG00000007771	7	-	2.80025278850748e-10	3.04092692761319
4	45060435	45066903	ENSGALG00000010866	4	+	2.8426610620127e-10	10.0265559257057
1	54838906	54845451	ENSGALG00000041360	4	-	2.85988646492732e-10	10.2647154743694
5	22898626	22916960	ENSGALG00000008122	7	-	2.86372643761453e-10	2.94248406192108
2	39945694	40007802	ENSGALG00000011442	7	+	3.093730122594e-10	-3.31828982862565
9	13905929	13926342	ENSGALG00000007253	7	-	3.12849688053531e-10	5.50146041515154
20	10094791	10101201	ENSGALG00000040755	4	+	3.13608136540512e-10	10.0668506697997
1	56415233	56432260	ENSGALG00000012812	2	+	3.15308695003475e-10	10.8657029527952
5	27443273	27450430	ENSGALG00000035537	7	+	3.16711419066683e-10	3.0965916923551
14	8053242	8199119	ENSGALG00000006757	7	+	3.21480376971169e-10	-4.57839573645235
1	129127234	129153159	ENSGALG00000016687	7	+	3.28694321289578e-10	-4.88447576186876
5	44480200	44495004	ENSGALG00000010738	4	-	3.3100813099215e-10	9.86876312327118
2	132644384	132674117	ENSGALG00000036527	4	-	3.41790325399735e-10	8.69887288817644
3	18832289	18843109	ENSGALG00000009576	7	+	3.41790325399735e-10	2.82791211690296
4	79926212	80010408	ENSGALG00000015528	7	-	3.42682594492957e-10	-4.49784984711379
14	7595437	7607561	ENSGALG00000032590	7	+	3.56640712841009e-10	-3.50312425060797
2	23933442	23942823	ENSGALG00000009700	7	-	3.56640712841009e-10	5.77204879414227
4	73560959	73619143	ENSGALG00000014355	7	-	3.57546567061979e-10	-3.09201530304526
9	22816705	22822292	ENSGALG00000028284	4	-	3.57771305874373e-10	10.390449525934
Z	9226412	9236490	ENSGALG00000021340	4	-	3.58981867836985e-10	10.5733970673619
11	661330	665530	ENSGALG00000001220	7	+	3.59784751437293e-10	-3.22660119166819
18	9854401	9861353	ENSGALG00000027070	7	+	3.59784751437293e-10	3.72935850526723
24	5639318	5645750	ENSGALG00000007716	6	-	3.59784751437293e-10	6.98561430974886
12	1880036	1922149	ENSGALG00000002283	7	+	3.61239553377997e-10	2.91671438437898
2	35988107	36027652	ENSGALG00000011278	7	+	3.66599278622358e-10	2.70147526934962
4	28880216	28890136	ENSGALG00000009732	7	-	3.73584212360885e-10	4.46532761108089
2	5277137	5282741	ENSGALG00000027905	7	+	3.77500549453104e-10	-3.73850700217812
4	40106903	40107190	ENSGALG00000025557	3	-	3.86368995067655e-10	-11.5857939353429
5	18864398	18900171	ENSGALG00000033753	7	+	3.86368995067655e-10	2.94831811590759
1	23342830	23412785	ENSGALG00000009002	4	-	4.06785277466393e-10	8.11876409095733
12	19267851	19288256	ENSGALG00000008349	4	+	4.17503731878158e-10	10.2298467194701
14	7680838	7728571	ENSGALG00000006646	7	+	4.19167858229393e-10	-3.90769715529685
5	57721100	57721662	ENSGALG00000012229	7	-	4.22459291208848e-10	-3.59915031245541
1	110801924	110817459	ENSGALG00000016215	4	+	4.22733261238587e-10	10.2046084706949
28	4133023	4167171	ENSGALG00000040758	7	-	4.30688024458928e-10	3.13775701116686
KQ759573.1	14195	18287	ENSGALG00000035850	7	+	4.30870789637662e-10	3.45514464796032
2	6129975	6212618	ENSGALG00000006173	7	-	4.52186609912866e-10	4.3944883163561
1	48193600	48194213	ENSGALG00000032645	7	-	4.71737277284558e-10	-4.08768507082663
5	50222276	50231944	ENSGALG00000011446	7	+	4.73318868531474e-10	4.52716093095932
1	71750242	71874216	ENSGALG00000031503	7	-	4.82824373036867e-10	3.12470629005558
27	5499721	5504356	ENSGALG00000033522	7	+	4.90467382954447e-10	5.38886178232306
13	8366751	8370140	ENSGALG00000001206	4	-	4.97381754797495e-10	8.27584668251112
1	104652928	104660240	ENSGALG00000015844	7	+	5.07001889841994e-10	3.25740521273416
3	15307335	15325041	ENSGALG00000008827	7	+	5.18705020911204e-10	3.80767630933286
5	23901375	23906282	ENSGALG00000008418	7	-	5.24664610935453e-10	2.83283132184974
15	5471235	5477313	ENSGALG00000003901	7	+	5.25559513800067e-10	4.43322170557224
1	69763114	69848437	ENSGALG00000014213	7	+	5.3364479138562e-10	-4.41576854593694
9	9846032	9924167	ENSGALG00000002963	6	-	5.42316497992814e-10	6.04684962802341
Z	7940962	7943942	ENSGALG00000028996	7	-	5.44296114301374e-10	2.96370179048812
27	4653389	4662322	ENSGALG00000031529	6	+	5.44868545838996e-10	6.2715831057778
3	54137559	54139018	ENSGALG00000013818	7	+	5.47724070453851e-10	-5.6997937601028
5	622098	658176	ENSGALG00000042105	7	-	5.50382518043406e-10	-3.78094557196896
2	21877224	22125099	ENSGALG00000009062	7	+	5.55227371067298e-10	-6.58419397480601
2	51429078	51660281	ENSGALG00000037193	5	+	5.60846857539823e-10	8.71655556314367
8	6315602	6425139	ENSGALG00000004273	7	-	5.60846857539823e-10	3.19749866466469
3	59438706	59496891	ENSGALG00000042607	4	-	5.6733731762183e-10	10.1469497165544
1	23274408	23341146	ENSGALG00000032262	4	-	5.76863712593912e-10	10.0710704694928
18	9226555	9229211	ENSGALG00000021362	6	+	5.84772149475135e-10	5.96258602599648
2	30714421	30862920	ENSGALG00000034024	6	-	5.87412645675142e-10	5.4849065892376
3	25046737	25048946	ENSGALG00000033129	7	-	5.95918773097339e-10	-3.95546725137132
1	84584802	84592547	ENSGALG00000015263	7	-	6.14041564132945e-10	4.92694555626639
20	901712	904138	ENSGALG00000025948	7	+	6.21351681770961e-10	-4.65876979970877
1	102609865	102809834	ENSGALG00000015770	7	-	6.26080486718829e-10	3.00091777881493
18	4266171	4280924	ENSGALG00000001777	7	-	6.26166769008974e-10	2.96871175237582
4	2329022	2329910	ENSGALG00000045036	4	-	6.33635631564923e-10	10.0678209240517
3	96902537	96910173	ENSGALG00000016440	7	+	6.3948003915342e-10	-3.55652875027067
4	46064418	46096688	ENSGALG00000043935	7	-	6.39680263169081e-10	2.95850425795977
1	193221561	193279711	ENSGALG00000031450	4	-	6.40433345364159e-10	10.2123771817115
28	4626073	4748768	ENSGALG00000004048	7	+	6.43918846599455e-10	3.67206674155377
1	65247689	65266821	ENSGALG00000019276	4	-	6.52174625309744e-10	10.4245784097862
3	110355184	110358878	ENSGALG00000039320	4	-	6.55706199454905e-10	10.1415191870541
6	19020438	19033686	ENSGALG00000041346	7	-	6.61962111638318e-10	4.47012611682226
1	11370426	11403687	ENSGALG00000008382	7	-	6.70291694969181e-10	-3.19343095173623
14	3435736	3475031	ENSGALG00000004398	7	-	6.7033234309352e-10	-3.21549150361556
15	6576366	6579410	ENSGALG00000004869	7	+	6.99378220059773e-10	2.89480589481348
18	7826566	7849764	ENSGALG00000036028	7	+	7.05400377403164e-10	-3.35183264852002
19	8119354	8136085	ENSGALG00000005360	4	-	7.1866944010106e-10	7.87370263530434
11	18990706	18992936	ENSGALG00000023472	4	-	7.27657773269771e-10	7.55304155276387
3	42160884	42186326	ENSGALG00000011296	4	+	7.53282373119945e-10	10.4462382084685
19	4907988	4918576	ENSGALG00000002542	7	-	7.68531062640691e-10	3.92486089553899
4	9941191	9943705	ENSGALG00000007242	2	+	7.7754963268115e-10	10.714598102672
2	4084785	4086964	ENSGALG00000029857	7	+	7.91372059709377e-10	-3.16906277812682
1	113283936	113314035	ENSGALG00000016266	7	-	8.10021954505595e-10	4.13706827110917
28	1808131	1829433	ENSGALG00000001486	7	+	8.19556105722237e-10	-3.26948647324227
11	16992846	17005149	ENSGALG00000033137	7	-	8.22651280740942e-10	3.34200683300102
6	14982061	15068657	ENSGALG00000005035	7	-	8.29310463088218e-10	-3.22936321506574
1	14978513	15001585	ENSGALG00000007183	7	+	8.37402016748594e-10	2.80753855100687
2	58015697	58026256	ENSGALG00000032544	7	-	8.77132648097759e-10	2.83629689136238
27	4199229	4201502	ENSGALG00000036683	7	-	8.98238813093062e-10	3.37629779334729
27	2399394	2423289	ENSGALG00000000371	4	+	9.0713986322165e-10	10.1175488416235
Z	31375077	31540795	ENSGALG00000005441	5	-	9.10301236682694e-10	8.30524815121538
1	143892181	143945330	ENSGALG00000016870	7	+	9.1377118791008e-10	3.48150139817407
10	17094943	17099572	ENSGALG00000007092	7	-	9.20198763959846e-10	5.00542475912194
12	2986710	2993962	ENSGALG00000004018	7	+	9.46526087563265e-10	2.87828848305112
5	28356159	28358209	ENSGALG00000039228	7	+	9.770451899789e-10	-3.94428986330114
1	193324497	193358592	ENSGALG00000040478	4	-	9.8333423764784e-10	7.78271780321071
4	25162883	25180520	ENSGALG00000038140	7	-	9.89554032684613e-10	2.98167673994656
2	135959508	136122463	ENSGALG00000039013	7	-	1.00453052863212e-09	2.65856095577319
4	39546410	39568882	ENSGALG00000010610	7	-	1.0209065837556e-09	-2.99658377847117
19	668451	670167	ENSGALG00000022557	4	-	1.0228907045149e-09	10.2391241089911
1	92066706	92234273	ENSGALG00000036738	7	+	1.02755293586813e-09	-5.26709906125179
8	3620500	3624059	ENSGALG00000002549	7	-	1.02755293586813e-09	-6.81381206393747
4	49987230	50032070	ENSGALG00000011476	7	-	1.03078273726528e-09	4.45815687151395
20	6657388	6661949	ENSGALG00000037920	7	+	1.03975518964229e-09	-3.82841143899473
5	44523931	44565644	ENSGALG00000010747	5	-	1.04298005876215e-09	6.56709727991131
4	82422259	82431505	ENSGALG00000015612	7	+	1.04594297280147e-09	2.78699959449387
4	5116595	5171239	ENSGALG00000039706	7	-	1.05601929277965e-09	3.03834779212652
1	107579586	107643742	ENSGALG00000016058	4	-	1.05724915129975e-09	8.20569941594592
1	13005188	13038545	ENSGALG00000008222	7	-	1.08562243917187e-09	4.15733825897392
4	69068032	69072673	ENSGALG00000014261	4	-	1.09005152289446e-09	8.10540890556163
Z	41422558	41442998	ENSGALG00000012612	5	-	1.1101999775632e-09	8.00153283669377
21	6550442	6577788	ENSGALG00000035717	7	+	1.13206105285361e-09	4.43105881054098
Z	39967876	39976831	ENSGALG00000012583	6	+	1.13206105285361e-09	6.63553399912308
28	4298878	4305116	ENSGALG00000003778	7	-	1.13738319452087e-09	2.80186715321674
9	10338212	10382351	ENSGALG00000025759	7	-	1.13871734591707e-09	-3.36126351122506
AADN04006119.1	9832	12465	ENSGALG00000040117	4	-	1.13947529867284e-09	9.95133036278856
2	35245697	35334420	ENSGALG00000011254	7	-	1.14384320586647e-09	-4.19842190301533
11	7501219	7540487	ENSGALG00000003942	7	-	1.15320109095779e-09	2.7195259472818
1	71466682	71492236	ENSGALG00000013911	7	-	1.17466952427001e-09	2.64834447600456
9	20002981	20011556	ENSGALG00000023616	7	+	1.17676995116732e-09	-5.79785662256246
1	111996402	112002409	ENSGALG00000016228	7	-	1.20680606759175e-09	-6.24451230960178
AADN04003280.1	14115	15751	ENSGALG00000045291	4	+	1.20722867295912e-09	10.1205019089034
27	4135526	4139811	ENSGALG00000027305	7	+	1.24180096395621e-09	-4.93228714250662
AADN04003940.1	12473	14857	ENSGALG00000035779	7	-	1.25698842449396e-09	2.77047895908189
27	3015342	3020580	ENSGALG00000000585	5	+	1.32830328506713e-09	7.47773118783002
11	17983471	17988943	ENSGALG00000025938	4	-	1.34917462212866e-09	8.43646949131462
33	607458	612722	ENSGALG00000038110	7	+	1.34917462212866e-09	-3.34757741249759
1	3665778	3701334	ENSGALG00000034970	7	-	1.4413592167189e-09	-4.46355141475878
19	6626796	6639651	ENSGALG00000004613	7	+	1.4413592167189e-09	-4.85217969517317
7	4390374	4439458	ENSGALG00000003578	7	-	1.4413592167189e-09	7.43299700729425
Z	21646750	21656155	ENSGALG00000014786	7	+	1.45703559742748e-09	-3.0848650750593
20	9580876	9584407	ENSGALG00000034118	4	+	1.46023484439875e-09	9.927317227284
1	171990656	172022731	ENSGALG00000017046	6	+	1.4644458005945e-09	5.8552600105539
27	4223292	4226250	ENSGALG00000035853	7	+	1.46796512258072e-09	3.18926347791889
17	3145479	3212084	ENSGALG00000039990	6	-	1.50753652034597e-09	5.92125074368105
26	1113765	1123749	ENSGALG00000028721	4	+	1.56735099325737e-09	9.96184717582916
2	97422839	97433227	ENSGALG00000013830	7	-	1.62043087120729e-09	-3.56740338613221
6	32619953	32790667	ENSGALG00000041255	4	-	1.70866207797745e-09	9.57430925392599
5	23485164	23498897	ENSGALG00000008347	7	-	1.76772931608488e-09	2.84022506548166
4	24031389	24037718	ENSGALG00000009560	7	+	1.78120151287619e-09	3.18561594526634
AADN04004878.1	3699	14270	ENSGALG00000032344	7	-	1.78120151287619e-09	5.55751567527751
AADN04011948.1	1727	3091	ENSGALG00000033852	4	+	1.79687975256742e-09	10.5835923604531
Z	41280441	41377445	ENSGALG00000012608	7	+	1.80110539819605e-09	-3.22769112686494
3	38511652	38513601	ENSGALG00000010996	7	+	1.82010541116522e-09	-3.57547910695423
9	3580880	3638960	ENSGALG00000006655	7	+	1.8432925001014e-09	2.80414548526791
1	87675053	87689414	ENSGALG00000015363	7	-	1.90687860681845e-09	-4.04189440198799
1	83273630	83292347	ENSGALG00000015152	4	-	1.90766595457123e-09	10.1176655671204
1	79909272	79920291	ENSGALG00000033186	6	+	1.95382676779341e-09	6.43738795438896
19	5167611	5187555	ENSGALG00000002661	7	+	2.11720804383736e-09	2.715733428806
2	38358593	38359373	ENSGALG00000011314	4	+	2.11967950724943e-09	9.87730120170075
AADN04004192.1	793	12959	ENSGALG00000035296	7	+	2.13563907887896e-09	-4.4433502420109
1	25079043	25090122	ENSGALG00000033295	4	-	2.1434835902388e-09	8.54099802632989
20	10677566	10679829	ENSGALG00000044735	3	-	2.25299754765345e-09	10.5384435557377
3	78742085	78743423	ENSGALG00000040804	7	+	2.26547280785417e-09	-3.34233193041903
12	11523696	11525444	ENSGALG00000042387	7	+	2.27196166282592e-09	4.37848809398306
22	2922443	2957221	ENSGALG00000013528	6	-	2.32906734021123e-09	6.27584032762223
2	43317610	43328122	ENSGALG00000033171	7	-	2.37243446938786e-09	-4.28149439697868
7	5851212	5852220	ENSGALG00000044780	4	-	2.37243446938786e-09	9.39737944119666
21	1463926	1522836	ENSGALG00000001207	6	-	2.38834867724051e-09	5.92517308844612
12	11726569	11737581	ENSGALG00000028227	7	+	2.44735996483651e-09	2.79159858730742
3	21874341	21876244	ENSGALG00000025887	7	-	2.45420154751552e-09	-5.74092535270203
5	14053798	14092907	ENSGALG00000006583	7	-	2.45420154751552e-09	-3.00206238903118
4	61363427	61376731	ENSGALG00000012338	7	-	2.45747537489827e-09	3.25385974782603
27	3491885	3498724	ENSGALG00000035369	7	+	2.51871646917891e-09	3.43059129610786
7	20674535	20676779	ENSGALG00000011069	4	+	2.52044981440279e-09	10.1168422531236
1	129164013	129190488	ENSGALG00000016689	7	+	2.57886763008148e-09	2.76456111853485
8	28789110	28790623	ENSGALG00000025977	7	+	2.65072238830228e-09	-3.77303424839577
1	48192443	48193121	ENSGALG00000011759	4	+	2.7293445619377e-09	-6.82093692298155
2	19106289	19122391	ENSGALG00000008557	7	-	2.90385104697462e-09	2.75755197808603
9	1130715	1154017	ENSGALG00000035498	7	+	2.91687154655304e-09	-3.37674287226999
3	94124716	94144085	ENSGALG00000037309	6	+	2.96741541213155e-09	5.96057200050553
13	13093268	13097891	ENSGALG00000027330	5	-	3.04528811011213e-09	6.82725634822022
15	9222895	9230485	ENSGALG00000007072	7	-	3.12360116792971e-09	2.7754976466757
8	4002527	4005892	ENSGALG00000002771	7	-	3.18264094239375e-09	-2.92211422009181
1	14882570	14913134	ENSGALG00000007905	7	-	3.20694374091697e-09	5.15134370788166
5	56397121	56400208	ENSGALG00000012173	7	-	3.26320403217257e-09	4.54891888147001
22	2212089	2214186	ENSGALG00000038826	7	+	3.35108975466444e-09	2.68564008495906
AADN04013822.1	51	1824	ENSGALG00000044514	3	-	3.41822622498306e-09	10.5650688761634
5	7058602	7066926	ENSGALG00000011681	6	-	3.53508462666223e-09	6.24137333114737
17	5923594	5935776	ENSGALG00000032342	7	+	3.5585325906633e-09	3.1989048029431
2	20692999	20781828	ENSGALG00000008912	7	-	3.56470875358288e-09	2.72018290477264
2	20520406	20603030	ENSGALG00000008764	6	+	3.6170843346381e-09	5.9539851860255
12	8651304	8714581	ENSGALG00000005601	7	-	3.64059915554863e-09	-6.44884411947559
1	71890195	71896378	ENSGALG00000038710	5	-	3.75239579338778e-09	6.5260811662005
20	8371292	8396614	ENSGALG00000005460	7	+	3.75239579338778e-09	5.46278145816479
6	27067492	27239223	ENSGALG00000008883	6	+	3.78805537765729e-09	5.99406248424158
2	102313604	102405919	ENSGALG00000014910	6	+	3.81614812679961e-09	5.93706573508503
2	92294205	92299216	ENSGALG00000013709	7	-	3.86254681374383e-09	3.04871125255185
15	6303076	6315839	ENSGALG00000004760	7	-	3.86522589884279e-09	5.40876323827658
15	5838498	5843239	ENSGALG00000004412	7	-	3.90931247295722e-09	2.7283548726325
4	22092472	22103048	ENSGALG00000009451	7	-	3.93640351759112e-09	2.57793159214876
Z	55628874	55660698	ENSGALG00000015540	7	+	4.02932484989862e-09	2.70485807328933
18	4968054	5004091	ENSGALG00000040896	7	+	4.0592573435445e-09	3.63970755392198
21	2113221	2135244	ENSGALG00000001489	7	+	4.07189606743774e-09	2.62135362788772
13	16135900	16141737	ENSGALG00000006506	7	+	4.0993204433576e-09	2.61871409430448
27	5102760	5107413	ENSGALG00000025764	7	+	4.31450961844877e-09	4.92168998634954
4	48307261	48698041	ENSGALG00000011319	4	+	4.44027577359782e-09	10.3352986215108
1	75871015	75879214	ENSGALG00000014324	7	+	4.46242931432534e-09	-3.19469977400378
4	84557329	84624568	ENSGALG00000015713	7	+	4.46242931432534e-09	-3.01965545318329
8	29831797	29884544	ENSGALG00000011379	7	-	4.52646962985115e-09	4.95425676152953
26	1608778	1626550	ENSGALG00000000551	7	+	4.56828535608551e-09	2.50507874255231
12	11615209	11622824	ENSGALG00000041419	7	+	4.57188753115314e-09	3.22126435532858
4	1409331	1423642	ENSGALG00000004121	6	+	4.63404595188148e-09	5.61509247912186
6	22530256	22534464	ENSGALG00000007645	6	+	4.67268713823869e-09	6.58271631924997
13	8592130	8600567	ENSGALG00000043688	7	+	4.68133625591476e-09	4.44568325968903
1	50154485	50243306	ENSGALG00000012050	7	-	4.76424667012089e-09	-2.84861464169979
1	24716502	24853831	ENSGALG00000037206	7	-	4.8790346267286e-09	5.26295140965833
13	8148377	8157639	ENSGALG00000001409	4	+	4.96587173640493e-09	10.2563787787176
12	4723484	4746527	ENSGALG00000004969	4	-	4.97329167939886e-09	9.80336869077439
2	148983002	148988533	ENSGALG00000038175	7	-	5.03814892071249e-09	2.54920854807394
9	12873043	12920564	ENSGALG00000007075	7	+	5.03814892071249e-09	2.55760027224504
20	9816465	9817324	ENSGALG00000044229	6	-	5.07722807229644e-09	-6.04935795472875
2	126954064	126965025	ENSGALG00000041353	7	-	5.10642245123106e-09	2.65127610765011
1	40829222	41086008	ENSGALG00000010975	7	+	5.1238844784186e-09	4.99989200774107
28	790660	796192	ENSGALG00000000589	7	-	5.14632979069942e-09	-3.07435662455146
1	106570973	106577329	ENSGALG00000016027	7	+	5.15312342146268e-09	2.52610101700012
16	81924	86753	ENSGALG00000035075	7	+	5.1933173687915e-09	-2.84319817755503
28	1295655	1324530	ENSGALG00000026716	4	+	5.23292950089947e-09	10.1691022375428
5	11811202	11836845	ENSGALG00000006147	7	+	5.27923892416889e-09	2.79063380290921
AADN04001188.1	24390	29927	ENSGALG00000031325	7	-	5.28932233675026e-09	-3.02840598116359
AADN04010127.1	3433	6096	ENSGALG00000030503	4	-	5.35012613480643e-09	9.92782578367672
4	13361208	13366274	ENSGALG00000045426	5	+	5.35626713867547e-09	7.96065261228054
1	76796936	76805651	ENSGALG00000007378	7	+	5.46270511463779e-09	3.15958619428329
3	27352064	27361903	ENSGALG00000029862	6	-	5.52811125763011e-09	-7.92672617175201
13	13256918	13269462	ENSGALG00000030613	6	+	5.58370545030485e-09	5.63417165354161
7	6604478	6617381	ENSGALG00000004322	4	+	5.60892634215669e-09	9.78754206812291
5	1612139	1629782	ENSGALG00000004153	7	-	5.62348823015932e-09	2.67602656291846
3	52197368	52221690	ENSGALG00000013737	7	+	5.70678442309328e-09	3.17187809388585
8	3695081	3700175	ENSGALG00000026572	5	-	5.75267810263234e-09	8.30201955997798
1	48250643	48251708	ENSGALG00000011796	6	+	5.80228043314796e-09	6.23114613885179
5	46145045	46151384	ENSGALG00000011079	7	+	5.80228043314796e-09	2.66046447426883
2	40755633	40776952	ENSGALG00000011498	7	-	5.8293504256235e-09	2.64627923856622
10	16877249	16897766	ENSGALG00000007048	7	+	6.09847942530551e-09	3.86211304778468
KQ759505.1	346087	354298	ENSGALG00000034408	7	+	6.14797539374727e-09	4.22521724073329
4	29430979	29433345	ENSGALG00000032957	7	+	6.17039695819907e-09	-3.13723656739486
21	4411148	4423378	ENSGALG00000003774	7	-	6.1732551518407e-09	-3.38025773032646
27	4376158	4417746	ENSGALG00000034693	7	+	6.20158990784181e-09	-2.90816309978252
5	24405625	24413310	ENSGALG00000008514	6	+	6.27567340856015e-09	5.89170245177776
5	44306590	44389396	ENSGALG00000040156	7	-	6.40137296446382e-09	-2.92881371746483
8	12568768	12891574	ENSGALG00000005509	7	+	6.49296494070675e-09	2.55579032089817
AADN04004788.1	2104	14417	ENSGALG00000043107	7	+	6.56766097917859e-09	-3.0010217064888
6	17836545	17840466	ENSGALG00000043909	4	+	6.61207001124179e-09	10.0039952709288
4	17270286	17365352	ENSGALG00000008970	7	+	6.62924054682381e-09	-3.50515002429921
1	48011197	48019515	ENSGALG00000011738	7	+	6.64958977604632e-09	-2.85859060350324
9	12963816	12974386	ENSGALG00000028015	5	-	6.78164319916244e-09	-9.03643636394152
6	31798031	31862477	ENSGALG00000009693	5	-	6.84425841473174e-09	6.70813540607054
1	109155881	109161762	ENSGALG00000016147	7	-	6.89933666432616e-09	-3.0288024756787
11	16012438	16016952	ENSGALG00000005474	7	+	6.9758709970308e-09	3.25931629565083
10	2113804	2160818	ENSGALG00000001741	7	-	7.02301038351472e-09	2.83600600501804
2	118074518	118085414	ENSGALG00000043532	4	-	7.02573654587177e-09	7.87583455067208
6	4737995	4762047	ENSGALG00000002525	7	+	7.02573654587177e-09	-4.0806197672013
2	136508342	136520068	ENSGALG00000040768	7	+	7.10939253883376e-09	2.9134240051714
4	1468240	1474098	ENSGALG00000004111	7	+	7.17370299324631e-09	-3.25425498161243
2	138265440	138289137	ENSGALG00000035478	7	+	7.26935007845588e-09	2.80927099555081
1	48200666	48201409	ENSGALG00000011783	4	-	7.41372138329199e-09	-7.33767520272626
2	4024912	4026402	ENSGALG00000027973	4	-	7.41372138329199e-09	10.4441862851735
10	2630789	2634200	ENSGALG00000033110	7	+	7.4294979020257e-09	3.10756497077624
7	2740148	2746841	ENSGALG00000042974	7	-	7.44590986574658e-09	-3.50391558413977
3	30356758	30362595	ENSGALG00000010175	7	-	7.54020093350189e-09	-3.07003786487546
8	2036932	2110380	ENSGALG00000002192	7	-	7.54780641101247e-09	-3.67766843082681
18	2023338	2072419	ENSGALG00000026167	7	-	8.09533360097039e-09	-3.93022347321561
AADN04001715.1	1203	10801	ENSGALG00000039834	7	+	8.13572516235117e-09	4.20435196461277
6	27679146	27680421	ENSGALG00000008949	4	+	8.33315351291796e-09	7.91072967746175
Z	32225858	32226846	ENSGALG00000045068	7	+	8.35512148168726e-09	-4.88114942769581
5	48638644	48642763	ENSGALG00000011225	6	+	8.39701669689157e-09	6.06551029181391
AADN04000668.1	9452	80033	ENSGALG00000029514	7	+	8.39701669689157e-09	-2.98211620284746
9	22871186	22883043	ENSGALG00000009699	7	+	8.42580223352985e-09	-3.22329491418109
12	2418787	2429944	ENSGALG00000037784	7	-	8.44277525535864e-09	2.61774702096603
8	29200001	29207887	ENSGALG00000023142	4	-	8.44277525535864e-09	8.27106458505782
AADN04004208.1	8263	12247	ENSGALG00000045115	7	-	8.46226850297097e-09	3.8746764275003
3	15476486	15493476	ENSGALG00000008691	7	+	8.71626107740391e-09	2.62659180408704
4	38240516	38250340	ENSGALG00000027908	7	-	9.01303298431155e-09	3.41884130664131
11	589249	592073	ENSGALG00000001149	7	-	9.03225064131331e-09	-4.49056614756247
17	8830008	8862193	ENSGALG00000001513	7	+	9.13846690200256e-09	-2.75541871455014
1	131727334	131837673	ENSGALG00000043118	7	+	9.16190169332837e-09	-3.07448614967478
1	75168824	75220639	ENSGALG00000013272	6	+	9.36348245521454e-09	6.52696143055706
1	77404112	77405744	ENSGALG00000014662	7	-	9.400843903318e-09	4.37278127198103
26	1255372	1257407	ENSGALG00000032922	7	+	9.69237633760846e-09	3.35743716323156
1	67009472	67016833	ENSGALG00000026373	6	+	9.69722360218107e-09	6.00338261888906
2	43879328	43982435	ENSGALG00000038733	7	+	9.80001510268851e-09	5.14939532777276
9	4759612	4802966	ENSGALG00000039535	7	-	9.8122496983177e-09	2.96187210714249
10	19632490	19663602	ENSGALG00000034100	7	-	9.9448550241314e-09	3.70999344112898
3	58293668	58629545	ENSGALG00000042388	4	-	1.01817628515419e-08	9.91550391687655
10	20053600	20056916	ENSGALG00000034434	7	-	1.02138563326413e-08	3.0097513738065
27	1585858	1658806	ENSGALG00000000674	7	+	1.05216892129309e-08	4.5034819903481
Z	16805049	16861087	ENSGALG00000014711	7	-	1.06605652206331e-08	2.48857706854725
5	1582251	1586385	ENSGALG00000032496	7	+	1.06713133931777e-08	2.78493501407106
1	194205315	194206557	ENSGALG00000028988	7	+	1.08695919227841e-08	5.46291069853727
4	8119361	8151110	ENSGALG00000006877	4	-	1.11892248444121e-08	8.19121602092009
28	4446786	4454984	ENSGALG00000002563	7	-	1.1618835995467e-08	-4.70006322487236
6	2748141	2756918	ENSGALG00000002066	7	+	1.17439215666475e-08	2.77929811696848
21	3394675	3413643	ENSGALG00000002519	7	+	1.17619374681949e-08	2.66507029534465
21	5721336	5736802	ENSGALG00000004662	7	-	1.18055615427797e-08	-4.0678932605293
8	29712367	29724597	ENSGALG00000011356	7	-	1.18265281243201e-08	4.49579870180015
21	3292835	3298662	ENSGALG00000002492	7	+	1.1891772670248e-08	4.29912994082876
1	122126013	122139309	ENSGALG00000016563	7	+	1.22792670103772e-08	3.15635838329314
7	29801111	29824842	ENSGALG00000012166	7	+	1.23596129837741e-08	3.02623760801731
3	42235565	42347326	ENSGALG00000011329	7	-	1.23740780939282e-08	3.15536024663752
4	38259657	38285166	ENSGALG00000010535	7	-	1.24623252724492e-08	5.29339605342764
8	3842494	3871870	ENSGALG00000036871	7	-	1.28538283174195e-08	3.75064111300513
12	3122758	3126465	ENSGALG00000042984	7	-	1.30856617546513e-08	2.57099148187618
3	108086834	108304491	ENSGALG00000042136	5	+	1.3091087505126e-08	7.02808565595052
11	10049104	10053013	ENSGALG00000029498	7	+	1.32623578608087e-08	3.44293126766541
AADN04014647.1	2274	4577	ENSGALG00000044590	7	-	1.33862208635015e-08	4.99198785313985
14	12800887	12805826	ENSGALG00000029820	7	-	1.39566129855899e-08	-3.66601916814841
11	17856624	17861146	ENSGALG00000044656	7	+	1.43215775685465e-08	-5.46967004808218
28	2447967	2449864	ENSGALG00000001096	7	+	1.43660587414433e-08	2.66547826854474
3	78736896	78741125	ENSGALG00000035903	7	+	1.43699816060525e-08	-3.11585428134966
8	6001333	6008935	ENSGALG00000003933	7	-	1.43850270140487e-08	-2.94793880113256
24	4208869	4217491	ENSGALG00000030027	7	+	1.45119577661998e-08	4.95295505726243
2	48876021	49109764	ENSGALG00000029378	5	-	1.49302308857433e-08	7.03950328261183
Z	25783100	25805188	ENSGALG00000010156	7	+	1.4946821693917e-08	-2.92395853910665
1	91842334	91873904	ENSGALG00000015458	5	+	1.5003848542898e-08	8.18252019064036
23	218430	220318	ENSGALG00000038536	7	-	1.5003848542898e-08	-2.91328432175114
11	1951909	1959249	ENSGALG00000002775	5	-	1.51512849402498e-08	8.4193004751721
Z	12349470	12359241	ENSGALG00000003803	6	-	1.52490697750487e-08	5.53613217349725
AADN04002756.1	10224	18817	ENSGALG00000040822	4	+	1.53209761007543e-08	7.80240133851831
21	6624801	6634043	ENSGALG00000031343	7	+	1.54415511562436e-08	2.55605488889391
5	12555479	12561388	ENSGALG00000006300	7	+	1.55245413342614e-08	3.1268368484151
1	44838808	44840240	ENSGALG00000033904	7	+	1.57686039194575e-08	2.57244269558412
KQ759486.1	65171	82484	ENSGALG00000035863	5	-	1.58925409625238e-08	-4.77536050912745
23	5625581	5629689	ENSGALG00000004122	7	+	1.59298657638412e-08	3.31551874517647
5	10434604	10509846	ENSGALG00000006035	7	+	1.59371183789035e-08	-3.26965628486933
5	59626098	59629021	ENSGALG00000012505	4	-	1.60148556638089e-08	9.74410087485617
1	118350788	118359176	ENSGALG00000016357	7	-	1.61407266137908e-08	3.62338511492639
Z	27481272	27515186	ENSGALG00000015024	7	+	1.61452153627085e-08	2.61501556342778
1	48101740	48102151	ENSGALG00000040303	3	+	1.61992375484246e-08	-10.6857985962159
33	1505769	1506733	ENSGALG00000037295	4	-	1.63660501102263e-08	-7.10203526013964
6	18562591	18595001	ENSGALG00000006174	4	-	1.65602156828645e-08	9.668903708481
13	8853752	8918179	ENSGALG00000002831	7	+	1.66262800156796e-08	4.23105309955623
6	2582107	2586354	ENSGALG00000002012	5	-	1.66515662803551e-08	7.05105727956044
25	1267433	1272776	ENSGALG00000006229	7	-	1.6669719815481e-08	-3.62040307076106
2	131784818	131949415	ENSGALG00000029983	5	-	1.69096965722104e-08	7.27007174046543
8	4162444	4171312	ENSGALG00000039704	7	+	1.71408835914601e-08	2.51838067889717
AADN04001081.1	19305	26609	ENSGALG00000037467	7	-	1.73097536539168e-08	-4.31570097057488
5	58098188	58107161	ENSGALG00000012365	7	-	1.73526386413225e-08	2.56233563580938
Z	12007503	12048425	ENSGALG00000003733	5	-	1.74867901291376e-08	8.14673397626298
Z	57343842	57352236	ENSGALG00000027483	7	+	1.78845245171942e-08	4.45061960366055
10	17754043	17773794	ENSGALG00000007289	7	+	1.79283537119457e-08	2.54009810628583
4	61121024	61141216	ENSGALG00000012298	7	-	1.83848209901288e-08	5.06484245882973
7	36400377	36402792	ENSGALG00000020575	7	-	1.83956548397974e-08	-5.28213720234634
8	2339756	2479306	ENSGALG00000002246	7	+	1.85376469713721e-08	-2.97773883816702
2	22731403	22863502	ENSGALG00000009476	7	-	1.94066203657921e-08	2.51944637839139
7	470716	578692	ENSGALG00000031112	7	+	1.95292118671555e-08	2.68026256574098
3	78000085	78001876	ENSGALG00000015847	4	-	1.9951060328427e-08	9.77647912220048
2	127374775	127380155	ENSGALG00000029319	7	-	2.01670643629923e-08	2.48325018220584
28	4229271	4253848	ENSGALG00000003742	5	+	2.05536020860671e-08	7.62513383639916
21	5514104	5531231	ENSGALG00000004531	7	-	2.06614893857442e-08	2.77051709479468
2	75879661	75941356	ENSGALG00000042679	6	+	2.09385170473834e-08	5.86576226230797
2	127544121	127708621	ENSGALG00000030866	6	+	2.10373679347638e-08	8.01808593922206
3	22909657	22981871	ENSGALG00000009896	7	-	2.10979719615497e-08	-2.94104847505904
27	3309704	3336241	ENSGALG00000009943	7	+	2.12677600445004e-08	-3.3600116551057
1	118434844	118464479	ENSGALG00000016358	4	-	2.13211398212349e-08	9.69502438414901
2	107909066	107990806	ENSGALG00000015215	7	+	2.13211398212349e-08	-2.79187017813537
Z	68630254	68662403	ENSGALG00000001856	4	-	2.13325622573909e-08	9.51549874835009
4	90347184	90421847	ENSGALG00000016094	7	+	2.26639088871808e-08	4.1204841590225
1	61913393	61932331	ENSGALG00000013039	7	-	2.29082351345993e-08	3.05317894803013
2	114191666	114202829	ENSGALG00000031130	7	-	2.41629433026439e-08	3.3679851442751
2	94976375	94980026	ENSGALG00000042505	4	+	2.45625331530491e-08	9.48632400927182
6	17911571	17947490	ENSGALG00000005969	4	-	2.49572462801378e-08	9.57724513516695
Z	45600339	45620745	ENSGALG00000000161	7	-	2.50087743087385e-08	2.74554066444517
3	52657463	52777747	ENSGALG00000013780	7	-	2.54337782670154e-08	2.52250928552026
23	3785582	3791308	ENSGALG00000002021	7	-	2.55361124705257e-08	-2.8804715620458
Z	14874154	14906116	ENSGALG00000014880	7	+	2.57735035753382e-08	-3.55356968083258
2	68475471	68498582	ENSGALG00000045642	7	-	2.58002450232036e-08	3.49958070023894
3	40973213	40979620	ENSGALG00000011182	7	+	2.62502936915744e-08	4.79926692825278
Z	3410767	3419104	ENSGALG00000042626	3	+	2.63518605024659e-08	-8.98491611584163
19	4228615	4230508	ENSGALG00000001926	4	-	2.66299653464387e-08	9.42952232128785
23	1422977	1425194	ENSGALG00000000678	7	+	2.66299653464387e-08	3.97318181901899
27	3706953	3709485	ENSGALG00000001330	7	-	2.67816230196215e-08	2.65676790738128
2	129686125	129700944	ENSGALG00000040921	7	-	2.71891019575849e-08	3.5283832941384
1	167851111	167853754	ENSGALG00000016981	4	+	2.791492333435e-08	9.59844313507803
W	2254955	2281523	ENSGALG00000029545	2	+	2.86825932238786e-08	10.2217566787451
26	1593032	1605920	ENSGALG00000000544	7	+	2.89190157786872e-08	-4.00493668568267
1	40204800	40505268	ENSGALG00000010958	4	-	2.90759619648499e-08	9.53879327519489
3	92151997	92153098	ENSGALG00000016361	4	-	2.92793454491318e-08	9.31179867231687
3	59406314	59407373	ENSGALG00000026820	7	-	2.93203220779258e-08	-2.96769256058984
8	14391622	14498728	ENSGALG00000006038	6	+	2.95537127775971e-08	5.69653872768647
17	8076098	8103052	ENSGALG00000002515	4	+	2.99485922733544e-08	9.8960963595168
Z	13655404	13665325	ENSGALG00000014862	7	-	2.99677398390295e-08	3.65297108490202
7	299865	305868	ENSGALG00000036257	7	+	3.00308546010285e-08	2.81761696692507
33	627629	629030	ENSGALG00000035993	7	+	3.03714309575764e-08	2.6892126225963
Z	9025069	9030400	ENSGALG00000027747	7	-	3.04804856032553e-08	-5.33300504260892
4	38830534	38858198	ENSGALG00000043555	7	-	3.10579681584567e-08	4.07120888710639
4	43676568	43677709	ENSGALG00000030530	4	-	3.1696883599694e-08	9.56931714146407
11	10457089	10578151	ENSGALG00000004899	7	-	3.20537775067747e-08	2.74054939895726
KQ759573.1	21761	23865	ENSGALG00000043606	7	-	3.21048962240995e-08	-3.28607659198224
12	15372395	15437129	ENSGALG00000037791	6	-	3.21639680713684e-08	5.78083026912266
2	76381966	76473528	ENSGALG00000012964	7	+	3.25140534438917e-08	2.96037591036596
20	6557910	6589620	ENSGALG00000004663	7	+	3.25699367395501e-08	2.53586651779577
8	7976894	8037147	ENSGALG00000004812	7	-	3.25781857616733e-08	-3.01173866314252
4	20507064	20554534	ENSGALG00000009272	7	+	3.27237883108072e-08	2.94919518723324
5	25132337	25138831	ENSGALG00000026846	7	+	3.28223684314337e-08	4.00336287928688
Z	73104644	73137042	ENSGALG00000002529	7	+	3.30851176830316e-08	2.59933470031444
Z	9259341	9283084	ENSGALG00000037611	7	-	3.33099519339658e-08	-4.73068564243201
4	47293203	47302803	ENSGALG00000041593	6	+	3.37999652590409e-08	5.37084706972766
3	44419135	44611621	ENSGALG00000011560	4	-	3.53875246649918e-08	9.87080276984291
4	74000217	74017087	ENSGALG00000031538	7	-	3.57143851833164e-08	2.40598892319024
2	116026797	116131725	ENSGALG00000042354	4	+	3.57373416852922e-08	9.525477383706
1	33641817	33664801	ENSGALG00000009840	7	+	3.67477385225212e-08	-3.19563916704978
2	37655933	37978166	ENSGALG00000011298	4	+	3.71419780345363e-08	9.50657811947566
3	9522513	9533431	ENSGALG00000008858	7	+	3.75206843096707e-08	2.67178894639354
12	11881510	11895605	ENSGALG00000007139	4	-	3.7748776134505e-08	9.76314020118048
8	7455260	7464528	ENSGALG00000004614	7	+	3.80255300983175e-08	3.9073027060008
1	177637906	177668206	ENSGALG00000017120	7	+	3.8971526715764e-08	-3.12566997562141
3	3336991	3338641	ENSGALG00000044442	7	+	3.95270704090673e-08	5.39649234242425
19	6224235	6239656	ENSGALG00000004259	7	-	3.97887761142636e-08	2.39815348149621
2	44630412	44651795	ENSGALG00000034163	7	+	3.98228413013497e-08	4.26485035220648
14	4384126	4390002	ENSGALG00000032588	7	+	4.07125952168222e-08	-3.1232368165559
3	88712182	88712511	ENSGALG00000017926	7	-	4.16998944519848e-08	-5.07316071207023
4	29895486	29925015	ENSGALG00000009830	7	-	4.20973350800448e-08	-5.07419353020282
1	141441889	141442877	ENSGALG00000045075	4	-	4.28087838702224e-08	-5.98379158687669
3	50716	61648	ENSGALG00000031265	7	-	4.28087838702224e-08	2.75363559400616
Z	72560782	72672912	ENSGALG00000002294	5	+	4.31491931996902e-08	6.91667435972956
23	5607020	5609856	ENSGALG00000004047	7	-	4.32457746222903e-08	2.56930300073388
1	118163052	118171318	ENSGALG00000016326	4	-	4.33170025343319e-08	8.99875091311929
1	48196307	48197130	ENSGALG00000027064	7	+	4.34116318751685e-08	-4.6939631889157
20	6838033	6848252	ENSGALG00000004804	4	+	4.35717372426993e-08	10.0910083630355
12	9132659	9134343	ENSGALG00000037991	7	-	4.37251607412728e-08	-3.53755965082845
3	78041070	78198472	ENSGALG00000015849	7	+	4.37358986591586e-08	3.90233672253162
4	61707201	61720669	ENSGALG00000013468	7	+	4.37924494868724e-08	3.42456767594707
1	59589617	59600544	ENSGALG00000045990	7	+	4.47750933003643e-08	3.62103986657497
18	10723444	10730542	ENSGALG00000007934	7	+	4.52224772420554e-08	2.5394358989896
4	13283139	13356242	ENSGALG00000007993	4	+	4.55838147809405e-08	9.87912999968151
19	2692299	2727020	ENSGALG00000001263	6	-	4.59811223961605e-08	6.25679427412493
1	133975525	133993302	ENSGALG00000040621	7	+	4.66787413676533e-08	-4.37450472663111
2	130901435	131209122	ENSGALG00000040079	4	+	4.7212145789778e-08	9.44860933901476
1	55116727	55118741	ENSGALG00000037082	4	-	4.77424926094235e-08	9.17869712561483
3	66133305	66170780	ENSGALG00000015022	7	+	4.77926770647756e-08	-3.04262623893391
4	2848847	2864846	ENSGALG00000020316	6	-	4.77926770647756e-08	5.1813017426284
1	51268020	51286421	ENSGALG00000042365	6	+	4.79133646870471e-08	6.32380969133555
17	8336016	8357973	ENSGALG00000002364	7	+	4.79915318380514e-08	2.36917559771534
1	192907825	192908608	ENSGALG00000017268	4	+	4.88335210498651e-08	7.5508540885073
8	5596971	5606409	ENSGALG00000026263	4	+	4.88706442924205e-08	9.73283077327123
4	21350185	21465992	ENSGALG00000009378	4	+	4.95503187832974e-08	9.43182081110308
6	16538880	16556264	ENSGALG00000020899	4	+	4.99223007442605e-08	7.26356925756092
1	170581723	170644995	ENSGALG00000017034	7	+	4.99961026970239e-08	-3.54031343892054
19	527580	580075	ENSGALG00000001028	7	-	4.99961026970239e-08	3.21815578910736
7	4808258	4861524	ENSGALG00000003923	6	+	5.00990340278544e-08	5.56681096504646
Z	44207217	44317539	ENSGALG00000021843	7	-	5.18009444033552e-08	2.62367479957936
1	3465886	3476005	ENSGALG00000041978	7	+	5.21889350436646e-08	3.03496410295545
33	384336	425001	ENSGALG00000039710	7	+	5.25523714697139e-08	-2.73522403775673
8	22009349	22021841	ENSGALG00000010481	7	+	5.26830239118299e-08	2.42711454609282
AADN04000612.1	25417	27297	ENSGALG00000040120	7	+	5.2833294206103e-08	-4.27682203516251
4	20091760	20162392	ENSGALG00000009230	7	+	5.32466872770483e-08	-2.7387454304966
4	61536298	61629758	ENSGALG00000030769	4	-	5.36666241216668e-08	9.45476367001338
24	4179195	4187152	ENSGALG00000006755	4	+	5.44966905462351e-08	9.39038594250779
15	383037	388395	ENSGALG00000031982	7	+	5.45478576360533e-08	2.57591716139264
1	54229628	54246246	ENSGALG00000026311	7	-	5.45478576360533e-08	-5.33372298912254
28	2939716	2944158	ENSGALG00000027777	7	-	5.5033834547859e-08	-2.87007808589505
[truncated: 4,947 more rows]
