# Supplementary material for: Multi-species annotation of transcriptome and chromatin structure in domesticated animals
Source: BMC Biol. 2019 Dec 30;17:108. doi: 10.1186/s12915-019-0726-5 (PMC6936065; doi:10.1186/s12915-019-0726-5)
Supplement: Supplementary file 4 — Additional file 4 Reference DE genes (all combinations): the archive contains four folders, one for each species (bos_taurus, capra_hircus, gallus_gallus, sus_scrofa). Each folder contains itself two subfolders, one for each model: diffcounts.nominsum (Model 1) and diffcounts.cdvsliver (Model 2). Results of Model 1 are given in: • refgenes.counts.min2tpm0.1.normcounts.diff.readme.idx • refgenes.counts.min2tpm0.1.normcounts.diff.cd4.cd8.bed • refgenes.counts.min2tpm0.1.normcounts.diff.cd4.liver.bed • refgenes.counts.min2tpm0.1.normcounts.diff.cd8.liver.bed Results of Model 2 are given in: • refgenes.counts.min2tpm0.1.normcounts.diff.readme.idx refgenes.counts.min2tpm0.1.normcounts.diff.cd.liver.bed All bed files contain the coordinates and id of the genes found to be differentially expressed between the two conditions. The file also contains the normalized read counts of those genes in the different samples as well as the adjusted pvalue, logFC and normLogFC (see readme.idx file for more details). [file 12915_2019_726_MOESM4_ESM.gz › de.refgn/capra_hircus/diffcounts.nominsum/refgenes.counts.min2tpm0.1.normcounts.diff.cd8.liver.bed]

1	64059369	64086557	gene309	10	+	0	13.8427855004457
1	72915072	72924191	gene424	4	+	0	17.3746144877599
1	79705787	79770724	gene465	4	+	0	17.6300851834715
1	80226558	80241470	gene476	5	-	0	18.5851847827997
1	115725078	115746451	gene726	4	-	0	16.8725864620308
1	118231127	118259629	gene754	4	-	0	17.850263149151
1	119056841	119109590	gene766	4	-	0	12.9124898254667
1	135138132	135177945	gene872	5	-	0	23.042082012339
1	145809670	145824726	gene999	4	-	0	15.3312637801284
10	21586622	21610279	gene10337	4	+	0	17.4953559763123
10	37584018	37656783	gene10489	4	+	0	16.8626369294411
10	80567351	80573419	gene11127	5	-	0	13.4504280413861
10	91135230	91207924	gene11264	4	+	0	17.65807968616
11	14029411	14097708	gene11528	4	-	0	17.9566136347682
11	25943455	25962051	gene11616	4	+	0	16.6998627194723
12	62423931	62458253	gene12799	4	-	0	18.2132637814519
12	65192399	65268970	gene12823	12	+	0	10.3505904902885
13	42673561	42687254	gene13254	4	+	0	16.6184329560038
13	42787417	42802802	gene13259	4	+	0	16.9818225767116
13	43102171	43126962	gene13269	4	+	0	18.1741372582146
13	50024600	50086221	gene13318	4	-	0	18.3432935589572
13	61992830	62003061	gene13567	4	+	0	24.0232450114762
14	5125571	5136572	gene13884	4	+	0	18.4580718925398
14	14508815	14632179	gene13958	4	+	0	19.7127594221569
14	37054285	37083765	gene14090	5	+	0	17.5477400558435
15	1289090	1311961	gene14547	4	+	0	17.9636272346572
15	1289316	1332677	gene14548	4	+	0	18.415296062598
15	1351439	1379034	gene14549	4	+	0	16.8347791463183
15	35728163	35737497	gene15280	4	-	0	21.852974476179
15	54852594	54855244	gene15536	4	-	0	19.735870416522
15	54896267	54898964	gene15539	4	+	0	19.1452036118454
16	4281336	4294246	gene15824	4	+	0	16.6792659661015
16	5042781	5116632	gene15836	4	-	0	18.9129497054216
16	5145334	5208059	gene15837	4	+	0	19.8707143237702
16	65997802	66013015	gene16386	4	+	0	17.5666541958637
16	74530072	74536340	gene16461	4	+	0	18.8173822265113
16	74551760	74569395	gene16462	4	+	0	17.4073431111973
16	74581542	74609413	gene16463	4	+	0	17.3678239694703
17	35285	42880	gene16530	5	-	0	16.9668584655764
17	1781226	1792194	gene16590	4	+	0	18.4391417528703
17	27730936	27749036	gene16943	4	+	0	18.5369598680073
17	57400025	57516475	gene17074	6	+	0	17.4964305345685
17	64150537	64358561	gene17106	4	-	0	15.8422622448289
17	67999799	68008159	gene17129	4	-	0	23.5174870670305
18	17763540	17779150	gene17361	4	+	0	16.6450387897296
18	35924647	35937282	gene17530	4	+	0	19.5182016376049
18	35944949	35959868	gene17531	4	+	0	16.8653385123186
18	37316617	37388739	gene17597	12	+	0	11.6006502522131
18	40681147	40691181	gene17637	4	+	0	18.6280503607777
18	51538950	51555270	gene17944	4	+	0	17.2481543313216
18	53708653	53711322	gene18052	4	+	0	19.02318111867
18	53711446	53713960	gene18053	4	+	0	19.678319398875
18	55787262	55806183	gene18147	4	-	0	18.833073878131
19	14113298	14118179	gene18827	4	+	0	18.2213769412487
19	26661009	26671789	gene19143	4	-	0	19.1301395960643
19	33996851	34012237	gene19333	10	+	0	13.6363905565982
19	42593455	42605537	gene19676	4	+	0	19.1423379572752
19	42622247	42632787	gene19677	4	+	0	18.8177486469615
19	50434320	50442860	gene19894	4	-	0	16.0494042315759
2	31149535	31178739	gene1556	4	-	0	15.3326758917371
2	41393992	41416192	gene1619	4	+	0	17.2953014863755
2	56002716	56194949	gene1707	6	-	0	18.5951867142802
2	109073131	109174389	gene1949	4	-	0	16.3526356737455
20	33303971	33381412	gene20371	4	+	0	18.3519586087362
21	33373493	33379035	gene20877	4	-	0	18.3908680079313
21	58371157	58383993	gene21088	4	-	0	18.147575017292
21	58532368	58545398	gene21092	4	-	0	17.447205981148
21	58690886	58698734	gene21098	4	+	0	22.1422096919229
21	58764756	58773690	gene21100	4	-	0	18.6765107655616
21	58807362	58815833	gene21102	4	-	0	22.064961628943
21	64504497	64512295	gene21147	4	+	0	19.6339376270907
22	14776808	14780466	gene21438	4	-	0	18.6365533237074
22	54851758	54975671	gene21860	4	+	0	18.5043878367203
23	22553423	22559438	gene22575	4	+	0	21.9769390095922
23	24021329	24036383	gene22619	4	+	0	17.9974906016709
25	14342002	14407612	gene23665	4	-	0	16.7523491114168
25	17917303	17949281	gene23694	4	+	0	18.6236383178358
25	17998498	18044476	gene23695	4	+	0	18.5243485545677
25	18353140	18414542	gene23702	4	+	0	17.136591877272
25	22728207	22738298	gene23770	4	+	0	17.1123194858089
25	37325926	37330449	gene24111	4	-	0	18.9892521547546
25	37453690	37512864	gene24118	4	-	0	18.6978924814204
26	41899	52649	gene24227	4	-	0	22.6922596249138
26	17935248	17970574	gene24400	4	-	0	18.5809264848938
26	30664669	30693243	gene24513	5	+	0	16.8825880864444
26	34928453	34978404	gene24573	4	+	0	17.3690210711632
26	35028327	35092751	gene24574	4	+	0	19.2553400428929
26	35114997	35168795	gene24576	4	+	0	18.5769113156109
26	35336593	35381608	gene24579	4	-	0	19.2739994637403
26	35404570	35434650	gene24582	4	-	0	16.7890375676549
26	35493174	35526855	gene24584	4	-	0	18.0602622056652
26	42910649	43002015	gene24667	4	-	0	19.0606605202093
26	45038444	45045199	gene24673	4	-	0	18.8273911634215
29	41859711	41884198	gene25874	4	+	0	17.6384510456691
29	41974471	42000410	gene25878	4	+	0	17.4029184958843
29	48233396	48409558	gene26139	10	+	0	12.2920865002713
3	941611	960699	gene2201	4	-	0	18.0190720406568
3	7052997	7080042	gene2267	4	-	0	19.3850399348455
3	31494844	31567711	gene2661	4	+	0	19.0276412982819
3	31578625	31623813	gene2662	4	-	0	18.6896221920319
3	37914412	37922493	gene2698	4	+	0	18.7912048121778
3	41023999	41180997	gene2726	4	+	0	17.6780073956618
3	61505422	61523555	gene2818	4	+	0	17.2834691723282
3	88497604	88520816	gene3063	4	+	0	16.7970531664559
3	96792485	96828594	gene3159	4	+	0	16.8719053689345
3	107458053	107512475	gene3552	4	-	0	19.0920983633703
3	109936341	109940341	gene3630	4	-	0	22.6023738072682
4	18584392	18636149	gene4119	4	-	0	18.5929190365035
4	54819354	54832768	gene4413	5	+	0	16.6166199699707
5	26598560	26608650	gene4952	4	-	0	17.3793446404731
5	26768167	26775646	gene4959	4	+	0	18.0124935894547
5	55330713	55333049	gene5298	4	-	0	17.5345768280057
5	55335160	55348072	gene5299	4	-	0	17.7195609747362
5	56351407	56352829	gene5340	5	+	0	16.3399061149939
5	56369001	56370982	gene5341	4	+	0	19.5792340555791
5	58958335	58981040	gene5479	4	-	0	16.1502856361048
5	70369855	70372947	gene5581	4	+	0	18.6521509332595
5	70377735	70384446	gene5582	4	+	0	17.2839792793655
5	70395753	70400178	gene5583	4	-	0	18.4632646146981
5	87172761	87230373	gene5736	4	+	0	17.4280740488002
5	100551964	100606060	gene5922	4	-	0	18.4236659652401
6	25631975	25672687	gene6446	4	+	0	18.5672000549769
6	25720054	25760484	gene6448	4	+	0	18.4547049250952
6	25945726	25985445	gene6452	4	+	0	18.744286720127
6	42683958	42812160	gene6523	4	+	0	17.5768963738456
6	84887485	84909017	gene6751	4	-	0	18.4091252071916
6	85029806	85052189	gene6755	4	-	0	19.1232653422299
6	85137433	85152951	gene6757	4	-	0	17.2491550118792
6	85181312	85204348	gene6758	4	-	0	16.6934454541806
6	85246764	85270440	gene6760	4	-	0	16.8493293991814
6	85319849	85353942	gene6762	4	-	0	18.4635899275945
6	85372780	85417336	gene6763	4	-	0	17.4984454888833
6	85556242	85588921	gene6767	4	-	0	18.1101125002909
6	85677861	85703898	gene6770	4	-	0	18.5160587889142
6	85878002	85901026	gene6775	4	-	0	18.0760727577066
6	87493716	87536317	gene6799	4	-	0	22.2555015233165
6	89058532	89081033	gene6811	4	+	0	17.883546892609
6	117170831	117174410	gene7052	5	+	0	17.7048126145923
7	49765130	49897901	gene7341	4	-	0	16.744548165427
7	63124730	63133432	gene7520	4	+	0	18.8678442862765
7	101173283	101189553	gene8413	4	-	0	18.1744850137891
8	73747396	73862840	gene9205	4	-	0	16.5998641539001
8	74466217	74490532	gene9211	6	+	0	13.1652859427953
8	103011560	103024341	gene9478	9	-	0	16.873410205934
9	21219412	21225251	gene9661	4	-	0	19.4332743499914
9	56815374	56830671	gene9864	4	+	0	19.8186082390343
9	83879696	83927836	gene10105	4	-	0	21.9787223611573
NW017189516.1	21655547	21685901	gene26429	4	-	0	18.3226524649617
NW017189517.1	7645942	7682272	gene26831	4	-	0	19.7350674518058
NW017189517.1	26286481	26386922	gene26984	4	+	0	17.0355649649733
NW017189517.1	36566223	36568972	gene27059	4	-	0	16.8690999405665
NW017189517.1	39838265	39843646	gene27103	4	-	0	16.7420755443059
NW017189647.1	30400	42115	gene27442	4	+	0	17.5950661746567
NW017189896.1	3461	20622	gene27733	4	-	0	17.4115689339768
NW017189962.1	51045	58882	gene27782	4	+	0	16.8423302331053
NW017189962.1	60850	74154	gene27783	4	+	0	18.2271455026283
NW017191913.1	174	2330	gene28063	4	+	0	17.9178245374769
NW017195605.1	1771	4334	gene28169	4	-	0	15.4660152470093
NW017212973.1	9	25417	gene28546	4	-	0	17.0834663865311
NW017213955.1	4170	12892	gene28627	4	+	0	17.3353733558443
NW017214815.1	1492	6645	gene28676	4	+	0	16.6071462524908
NW017216232.1	1830	12552	gene28773	4	-	0	16.8905859096037
21	58155814	58166865	gene21083	4	-	1.05730048210027e-321	19.8339949761346
29	25850239	25859964	gene25537	4	+	1.05730048210027e-321	19.7349682457505
5	108544427	108551149	gene6084	4	+	2.30876876301615e-320	13.607483635563
15	54860359	54863296	gene15537	4	+	1.5803677813524e-319	19.986868483538
6	25498845	25517758	gene6444	4	+	4.47415967560916e-319	19.9477838551997
19	42587425	42591520	gene19675	4	+	4.63305118731171e-319	20.0558604052783
19	26264025	26268551	gene19115	5	-	1.04306151018712e-318	17.4381449812655
5	56935390	56937889	gene5385	4	-	1.99796194653033e-318	20.0659571934997
18	53620333	53630822	gene18046	4	+	4.35381022493869e-318	16.9680111594636
21	58661453	58674311	gene21096	4	+	9.68438329104907e-318	20.1181885341739
7	29214629	29257213	gene7193	4	+	4.44686205461079e-317	16.4255153518053
19	55732501	55747838	gene20057	5	+	6.69632120123756e-317	13.7868215988743
6	84921472	84937626	gene6752	4	-	1.29237321089919e-316	16.957924796849
23	31943762	31950245	gene22716	4	-	1.53851296075839e-316	16.4949380084785
18	55770655	55783906	gene18146	4	-	1.55017444160375e-316	20.1171964591872
11	77590207	77630122	gene12051	4	+	1.08133003177438e-315	21.4776347402755
17	67973449	67981196	gene17128	4	+	1.15281321075872e-314	20.4681604475557
1	80273478	80280715	gene477	4	-	1.21627755362103e-314	21.4844909724832
22	11837244	11940676	gene21385	6	-	1.47604036624235e-314	16.6492361052186
8	103262234	103265627	gene9482	4	+	1.50593828388466e-314	19.2684392969395
19	61754611	61767273	gene20117	4	-	2.05031748332325e-313	21.3604296352897
18	46689984	46695902	gene17721	7	+	2.30027231437538e-313	12.9793147142076
11	47528944	47534568	gene11783	4	+	2.39838251095432e-313	16.4162463020317
17	68020619	68028594	gene17130	4	-	1.46342494111108e-312	21.3092953260119
19	22644650	22656868	gene19005	5	+	4.47235258185391e-312	16.0008652911698
14	54022006	54055140	gene14206	4	+	1.96602553700486e-311	17.317944769592
21	58838732	58843792	gene21103	4	-	1.09600865696478e-310	20.2618201929329
7	101302993	101328456	gene8417	4	+	1.23144489654082e-310	16.4301965656152
13	12139696	12171339	gene13001	4	+	2.4895673515403e-310	19.8733996208245
21	58782610	58791065	gene21101	4	-	6.77192345077338e-310	21.2284850219802
3	111838235	111839503	gene3702	4	-	7.0271375509182e-310	20.2611974650914
8	103912120	104013665	gene9491	4	-	7.72173388845172e-310	16.3598945530149
1	135201754	135247066	gene873	4	-	9.70120711482128e-310	18.3690706817399
1	80206860	80214843	gene475	4	-	1.44244035233022e-309	20.2780395856016
3	96993772	97024594	gene3163	4	-	1.54324655924168e-309	21.2266007394553
25	18069977	18134069	gene23697	4	+	6.59832355372694e-309	21.1046365118104
NW017189516.1	32417561	32460355	gene26523	4	-	7.22694036992585e-309	16.3511692721566
16	37175416	37203730	gene16022	4	+	8.25831782115808e-309	18.8282804741327
NW017189770.1	5013	9273	gene27591	4	-	1.82004500513623e-307	20.368949839311
1	96002982	96037965	gene596	5	+	1.86397883341857e-307	14.341282946675
28	16674185	16700549	gene25160	7	-	3.95760163723937e-307	12.3068495626693
27	29272617	29294807	gene24904	4	-	4.82958738506066e-307	14.4083064714387
24	25850575	25859280	gene23061	4	-	7.3454221985529e-307	21.0852304562806
NW017189516.1	10544081	10551178	gene26302	5	-	1.78553896492154e-306	15.1936616262625
19	13884720	13923149	gene18816	4	+	2.60333675619264e-306	20.4350612935539
20	35063923	35129329	gene20383	4	+	2.96494629655309e-306	20.431603187141
15	26735277	26749038	gene14920	6	-	4.20132771036874e-306	12.0213302722087
10	91059328	91082204	gene11262	4	-	1.68839487182981e-305	20.1927793600691
8	38074649	38160199	gene8883	5	+	3.09887445673652e-305	15.1965352578886
18	25320318	25348147	gene17430	5	+	4.99611275171043e-305	15.8993276268248
1	118544081	118604614	gene759	4	+	6.11934800956229e-305	20.974458648111
28	84114	95813	gene25000	4	-	2.01033423855425e-304	20.4970746792326
22	48008920	48023347	gene21630	4	-	1.21683060208408e-303	20.948982932469
16	5219440	5340468	gene15838	4	-	1.98351177217627e-303	20.9784462796735
7	42224855	42236073	gene7267	4	-	2.51639984079807e-303	20.1862500281672
22	47987805	48001713	gene21629	4	-	3.74477818208534e-303	20.4845943160086
15	28591417	28643923	gene14958	8	-	3.76775712160416e-303	13.5172686069464
23	24067264	24081070	gene22621	4	+	9.67520828996095e-303	20.8743352785326
16	50439059	50449007	gene16238	11	+	9.82439858895797e-303	11.8794467758312
24	56886494	56945623	gene23271	5	+	1.10339164268418e-302	15.0026989386092
21	58716433	58726294	gene21099	4	+	1.27704602058942e-302	20.922288197733
6	25862098	25890450	gene6450	4	+	6.39775576600248e-302	20.8039976999847
5	102333533	102344868	gene5953	4	-	1.8437681300936e-301	20.8366036033143
7	93866991	93870457	gene8094	4	+	3.27353823747039e-301	16.260875616673
5	64862982	64943172	gene5531	5	-	3.94440283624358e-301	16.8044726231981
25	37526620	37574098	gene24119	4	-	4.9517160926332e-301	20.8111918179623
19	27084202	27089008	gene19185	7	+	5.17900970747638e-301	11.0903078243021
15	6307215	6321787	gene14791	4	-	5.26018295377904e-301	20.7688897778461
18	46606384	46626150	gene17718	4	+	7.15351266060709e-301	16.841342656357
1	80175446	80201003	gene474	4	-	4.25946403977744e-300	20.6214376140507
3	80732411	80757937	gene2982	4	+	1.59637623733968e-299	15.935108952633
15	54838322	54840368	gene15534	10	+	2.17513538703243e-299	15.5117414921946
5	65286582	65371807	gene5532	4	-	5.59422677735153e-299	20.7991358730473
17	17758091	17770055	gene16823	4	-	5.99941095919262e-299	20.6390336971072
5	87475900	87551619	gene5743	4	-	7.52413349029396e-299	20.6674516198922
19	20234064	20247732	gene18946	6	+	1.14980494189862e-298	12.7646864180393
15	25115371	25179424	gene14906	4	-	1.20784493711622e-298	16.240845084417
29	25833426	25838421	gene25536	4	+	4.6487219477742e-298	19.9165224048757
9	21241606	21273706	gene9662	4	-	1.05059452352641e-297	20.919731073748
16	41080216	41096199	gene16070	5	+	1.41325240119611e-297	15.6656298050994
20	35849693	35928343	gene20390	4	+	1.41325240119611e-297	16.2939593899739
1	144338206	144343402	gene967	4	+	1.70103141400651e-297	14.8119163299105
8	83837250	83862639	gene9314	4	-	3.49982443974093e-297	15.9938840014258
27	26159588	26184160	gene24885	5	-	3.68583257180244e-297	20.9531280095038
6	84987170	85005562	gene6753	4	-	8.77763021993817e-297	15.2308515989347
4	79948194	79988091	gene4567	5	+	9.11238354543269e-296	15.7319765859793
NW017218351.1	5842	7869	gene28868	4	-	1.74474347998991e-295	16.3119157808589
26	36491825	36498459	gene24598	4	+	4.45869352981231e-295	20.643905367639
10	16221759	16231689	gene10255	5	+	5.65306261007549e-295	16.6292340479086
29	25821380	25824602	gene25535	4	-	3.15381957863815e-292	18.7820302984364
2	127548716	127633504	gene2086	4	-	1.23012162418322e-291	16.2261751466868
5	63066521	63146573	gene5510	4	+	7.78367291867998e-291	16.02056118384
12	1145088	1301982	gene12505	4	-	1.81453935161016e-290	16.14362472249
5	65957944	66134680	gene5535	4	+	1.89543205246794e-289	15.1225225413509
26	38161977	38166837	gene24620	5	+	1.74682954104256e-288	14.0101626406982
11	100768043	100793788	gene12341	4	+	1.78160316177451e-288	16.149848536893
4	44045832	44050112	gene4325	4	+	5.49174442636862e-288	16.1791809601082
14	52641382	52816767	gene14200	4	+	2.76778337613432e-287	15.7742801561226
NW017189517.1	36718190	36781591	gene27062	5	-	7.40765530903705e-287	16.3285198325638
3	27364695	27390625	gene2611	7	-	8.94714504862498e-287	13.0538473123159
5	26727659	26731409	gene4957	4	-	1.89466413858965e-286	15.6821973157593
7	66016700	66017784	gene7556	6	-	2.29177639171981e-284	15.1154898037641
2	37394562	37534852	gene1579	4	-	1.62937588272941e-283	18.3902572876236
22	52949842	52956280	gene21827	4	-	8.01848125983349e-283	16.0760611438175
NW017210515.1	8820	15307	gene28416	4	-	1.6594569347563e-280	16.0726643196583
7	85486013	85558024	gene7878	4	+	1.97760224394831e-280	16.0554184526025
1	134894845	134988952	gene868	4	+	3.28905579419115e-279	16.0861001311074
18	36875228	36882025	gene17584	12	-	2.25769748749757e-278	7.79696763837436
28	29455996	29834417	gene25266	11	+	5.4419014352302e-277	10.9551168830459
5	56038724	56062438	gene5327	5	-	2.60756876981145e-276	17.6612211400272
8	29734275	29997456	gene8852	4	+	3.20813506907113e-276	15.9944922406079
25	36805616	36818508	gene24073	12	+	9.6851455552289e-276	8.93783371443147
1	64299752	64332434	gene313	4	+	1.35946706326047e-275	16.0180266519161
3	21600742	21613122	gene2551	4	-	1.47156329795133e-275	16.0130625495219
6	91710469	91715383	gene6855	5	+	2.93977069202916e-275	15.6824568563343
25	36685690	36702321	gene24064	4	+	6.31297093979276e-275	14.747425961251
27	25769699	25839079	gene24881	7	+	8.36259742268862e-275	14.1684206844987
3	21775977	21782827	gene2554	10	-	1.18620292635076e-273	9.93198127230663
23	17867474	17905822	gene22094	4	+	8.16190650912757e-273	14.9248665382819
6	15922308	15965996	gene6377	5	+	8.90865739511109e-273	17.2962109524869
22	35374292	36024006	gene21555	8	+	1.19703431154055e-271	15.7214347000443
3	7485478	7486421	gene2280	4	-	2.58180323606473e-271	15.9362537552975
18	53922193	53934643	gene18063	4	+	3.13827577102936e-271	17.7443461408495
18	53638687	53671675	gene18047	10	+	6.08599996065136e-271	10.4401121745794
NW017189530.1	506351	513046	gene27220	5	+	1.26656969317251e-270	19.7644337035308
19	43503300	43509058	gene19707	6	+	1.1042840192209e-269	11.5502696751881
3	61470771	61504910	gene2816	5	-	2.75507608333862e-269	13.2683219304802
7	94514582	94544354	gene8118	5	+	8.43065778852391e-269	17.7721373574169
22	59644863	59732736	gene21932	12	+	9.00101237409923e-269	9.8035906579785
25	37408519	37441236	gene24117	5	-	5.65917231570325e-268	18.2547933219262
28	10194993	10200526	gene25095	6	+	6.08158943686755e-267	14.7531591834974
12	1302092	1432028	gene12506	5	+	6.61828581198539e-267	15.7929925449666
19	22629866	22637599	gene19004	12	+	1.90160758493998e-265	11.9153452474892
NW017189962.1	76410	86463	gene27784	5	+	4.82313145999534e-265	12.8372662092681
15	41976734	42144961	gene15391	6	+	1.77190559689619e-263	14.8377271048956
5	112046092	112073327	gene6176	4	-	2.43639806380831e-259	15.8369201070193
4	68576572	68691069	gene4482	4	+	5.89506643081907e-259	15.8205903801153
16	1366622	1510192	gene15766	12	-	6.32555212426635e-259	7.36263111225491
27	29247710	29267716	gene24903	5	-	6.58861430519581e-258	15.0907996318521
3	93327086	93356301	gene3131	12	+	3.15873272027083e-257	9.30138610208063
11	97376776	97412714	gene12249	4	-	7.66404145716911e-257	15.8304453080467
5	56293236	56306201	gene5336	8	+	9.09148472727403e-257	11.6212309388674
18	25393217	25395225	gene17432	5	-	9.82350621234859e-257	15.6360106025866
8	62137902	62179238	gene9084	4	+	3.22947714514537e-256	15.794928924839
18	35908259	35919654	gene17529	7	+	1.03286797837145e-255	14.9463571609804
25	37593208	37637329	gene24120	4	-	2.53561421434003e-255	20.8609931743466
7	90675699	90687529	gene7979	5	+	6.90301801602621e-255	14.6328292281318
2	24926185	24957091	gene1471	4	-	9.5013262124187e-255	15.8001973043958
25	33416737	33435494	gene23965	4	+	1.95904580406637e-254	14.3375377935507
18	25403997	25405407	gene17434	6	-	2.38843083146358e-254	11.1284564844414
29	45366066	45367568	gene26036	4	+	3.78189676070888e-254	15.829620141525
18	57738580	57741079	gene18263	4	-	6.93357287370806e-254	15.7744210393175
19	19683368	19686305	gene18917	5	-	1.16415565342359e-253	20.9753796806239
4	96549660	96944711	gene4654	4	+	4.88452934061621e-253	15.7826468912083
12	70354729	70425337	gene12875	7	+	9.51264955260021e-253	16.2692699238251
14	14668586	15236122	gene13961	4	+	1.36301735354075e-252	15.7273712081188
15	47860141	47897105	gene15435	6	-	3.96988429018269e-252	12.4779166049104
NW017190169.1	56782	70690	gene28001	4	-	4.53460830108476e-251	15.3141206804477
20	35473503	35538457	gene20386	4	-	1.61631555250351e-250	15.7274702733504
26	48375832	48393171	gene24677	4	-	1.78580900384528e-250	15.7943652365775
20	39103351	39147557	gene20412	4	+	2.54196457842997e-248	15.7386485473627
11	15324387	15780520	gene11542	12	+	1.69601027258551e-247	9.37683530720584
NW017189517.1	23906511	23974267	gene26949	12	-	1.88815400503159e-247	10.0203554531611
15	40252429	40268023	gene15378	4	-	4.06504434283231e-247	15.7337433966938
4	75101579	75645878	gene4538	7	+	1.57958708840726e-245	10.5088091864582
18	51019094	51029047	gene17922	5	-	3.96821857954589e-244	19.2596498279195
2	16874290	16884102	gene1419	7	-	1.66124855950207e-243	12.7837609606753
28	10391346	10402482	gene25100	4	+	2.06505793755625e-243	15.6877368039022
8	7814660	7832563	gene8672	8	-	4.64001886932712e-243	13.3713979240367
14	43256971	43393984	gene14129	4	-	5.35968695996056e-243	15.6852505700934
6	115685287	115693478	gene7020	7	+	8.98797942430337e-243	13.3838320073528
2	55525561	55541725	gene1704	4	+	1.12896356303645e-242	15.6910059123162
2	63092530	63161914	gene1738	5	+	1.68095701672818e-242	12.1350038790605
2	37842578	37887024	gene1583	7	+	7.22047565676711e-242	15.9976842540978
17	16134233	16369778	gene16791	4	-	4.0218768985879e-241	16.0156801004003
29	42005779	42054303	gene25879	4	+	2.43339571229949e-239	15.6477871598356
23	22587456	22602196	gene22580	12	+	8.55408224499984e-239	9.94985653385713
23	22541322	22553013	gene22574	5	+	6.67488592705547e-237	18.6694627054788
2	31117837	31140752	gene1555	5	+	1.48608045837711e-236	15.6858932216625
17	10140731	10152881	gene16749	10	+	5.40230440450307e-236	9.09008036972343
16	4555934	4563357	gene15829	8	+	7.24567936757476e-236	10.1843820890728
2	107931958	107981973	gene1939	4	+	3.72331867335677e-234	15.6331409311419
5	56467917	56473279	gene5350	12	-	1.46297772681464e-233	7.5490697341476
2	97918653	97959126	gene1885	4	+	1.72298436223232e-233	15.6524188270472
2	129111215	129151444	gene2091	9	+	2.18132665654316e-233	11.0365137249708
4	44058186	44065021	gene4326	6	-	2.20507164349689e-232	12.2168211122934
5	110183099	110253731	gene6131	12	+	3.88543569016051e-232	-6.31933903840581
24	25907867	25958369	gene23062	4	-	1.54571324706445e-231	14.2158129945742
6	102638799	102655913	gene6927	12	-	1.42082403280503e-230	11.1881752409578
16	4301888	4360765	gene15825	7	+	1.49371904208478e-230	15.3317136053833
4	7917257	7921040	gene3916	5	+	2.03953303597286e-230	18.0781490500295
21	28576036	28747158	gene20803	9	+	2.91186672649343e-229	10.7355134461095
19	26382114	26388520	gene19124	5	-	4.64077697749672e-229	13.0769773164803
22	50212954	50227828	gene21708	5	-	7.68465523088306e-229	15.6488896737692
29	12046831	12150662	gene25459	12	+	2.08037565828015e-228	7.30272845059194
NW017193961.1	17	7546	gene28121	9	-	1.73528543690399e-227	10.4844548209984
2	29697383	29896787	gene1550	10	+	4.26462410776498e-227	9.99819048964438
18	57425131	57503481	gene18248	12	+	1.45811672416853e-226	7.18531036883155
20	40867992	40946851	gene20424	4	-	1.89516194679916e-226	15.4828804955426
19	29391407	29407828	gene19272	12	-	1.02007091183893e-225	7.54093127894572
5	102229255	102234663	gene5948	4	+	1.39482170051118e-222	15.4949043511417
13	66781048	66817791	gene13675	7	+	1.53390365479303e-222	17.1523311659578
9	60065143	60092892	gene9908	7	-	7.35832473770512e-222	12.902257491112
12	54645640	54654720	gene12736	4	-	1.59810970196397e-221	15.4688242471357
29	45249868	45351468	gene26033	12	-	3.11431444876284e-220	8.71114629653178
28	18704016	18716963	gene25183	4	+	6.23046789692146e-220	15.4486901341002
16	53789276	53799979	gene16291	12	-	6.43986609479214e-220	12.4783550578855
7	66051444	66060347	gene7559	4	+	9.30478463616452e-220	13.4328350759495
18	9934141	10033607	gene17256	4	+	4.93529966837737e-217	15.4687817785521
28	20891640	20927805	gene25223	12	+	9.06638757404727e-216	6.10782284153199
7	89915135	89919050	gene7949	12	+	3.4491013128235e-215	-6.61289409997451
9	83613392	83650192	gene10102	5	+	9.8498603140595e-215	18.79749030302
16	1298179	1316104	gene15761	12	-	2.57265082758279e-214	9.74208950966364
NW017199488.1	14771	16628	gene28252	4	+	5.79969908968343e-214	15.7858060017972
17	19731168	19746398	gene16871	4	+	7.96653898383591e-214	15.3472560968893
13	24433590	24783385	gene13076	4	+	6.30499248829548e-213	14.0224380696237
11	72259123	72272045	gene11993	12	-	6.34258800895804e-213	5.97236556867203
7	101252367	101278768	gene8416	4	+	8.52706477329266e-213	15.3346576495742
16	628886	642843	gene15750	5	+	9.51289025429979e-213	14.343907561817
18	53692834	53697848	gene18050	8	+	2.03279964786159e-212	17.5157477765756
24	50316630	50490273	gene23241	4	+	2.08333420801399e-211	15.5861652553938
16	45755419	45851736	gene16140	12	-	4.70331560854862e-211	-6.37013757389032
17	1825658	1835321	gene16592	4	+	1.08390758078078e-210	15.3127955289149
10	14545928	14565784	gene10234	12	-	4.16769454332392e-210	6.31892619745753
3	99162060	99166453	gene3205	4	-	1.25729728367644e-209	15.3566365299787
21	30150677	30219597	gene20820	4	-	1.18861506991511e-208	20.4553155047231
29	554710	582685	gene25382	12	-	2.0651605772519e-208	5.87343198636889
4	13004142	13034080	gene3963	4	-	3.14710226254636e-208	15.2920703212954
4	108819724	108857001	gene4711	4	-	7.2640910203705e-208	15.282103686015
3	58458808	58770853	gene2811	4	+	1.2213221559604e-206	12.9648938094522
16	1347190	1358963	gene15765	4	-	1.48845372150409e-206	13.8630697256619
24	7405488	7496146	gene22993	12	+	4.92897232352761e-206	-6.94835996087854
16	22751973	22789857	gene15896	12	+	4.90163087619859e-205	8.33336280233868
3	7354004	7516433	gene2272	6	-	1.17398412913663e-204	18.6414329805322
10	18071473	18074863	gene10298	4	-	1.71929725817988e-204	15.8324249456762
16	27403144	27441537	gene15937	12	+	5.48208271905859e-202	8.8475410709385
1	18049028	18115289	gene92	5	-	5.73446144594709e-202	13.3602864869468
8	43599192	43810582	gene8933	12	-	2.13003999490783e-200	8.0008087577846
18	56068010	56072408	gene18157	12	+	1.32791734035615e-198	-6.48501329167187
19	38147902	38156848	gene19455	12	-	2.1601101960559e-198	4.8548501328499
2	239762	265301	gene1089	8	-	2.81796657251294e-198	10.2925022868872
4	68411737	68448772	gene4480	5	+	5.86822160974859e-197	15.3329379437897
3	86770648	86839605	gene3029	12	+	8.77855375289186e-197	9.45131427224021
24	49397174	49422345	gene23231	8	+	8.10197961265902e-196	15.2926356512457
8	83875095	83915595	gene9315	4	-	1.10964673904158e-195	15.1932195993225
4	54660427	54664591	gene4409	4	-	1.50279120673209e-195	15.8153542064532
4	81665817	82201273	gene4572	5	-	7.49788348526143e-194	15.113564934579
7	101206160	101233963	gene8415	7	-	7.55707800032815e-194	13.6105675219874
23	2528372	2572189	gene21970	5	+	8.31505405211357e-194	12.9723072997321
8	110053516	110149034	gene9511	10	-	2.70942921896049e-193	14.5738490601838
13	42652179	42665382	gene13253	4	+	1.16618174510564e-192	15.1282747337187
3	55408880	55550005	gene2807	4	-	1.98893764951688e-192	15.1492254553372
11	100242195	100293546	gene12333	11	+	4.24027073555088e-192	13.3250904626064
18	67059814	67064482	gene18648	12	-	6.42001029306697e-192	10.665372557888
10	79553444	79562899	gene11072	12	-	2.0076079784628e-191	8.10203507402148
18	62441926	62459855	gene18426	12	-	3.0077133387325e-191	-5.86428808201112
25	26474940	26478970	gene23847	12	-	5.02416737792804e-191	-6.30354263697382
13	65278406	65306935	gene13644	12	-	4.38248306575188e-190	-4.86483820683739
1	136538735	136652495	gene883	12	+	8.32490723593757e-190	5.94055995660417
8	69335235	69386159	gene9161	12	+	1.63117664301201e-189	6.03681835090823
5	92720567	92928881	gene5774	12	+	2.12676480849383e-189	5.81548682917768
NW017215514.1	2027	15057	gene28726	4	+	1.12202839698286e-187	15.2407603276496
2	9670133	9672256	gene1259	4	-	1.40439149067992e-187	15.1204557268389
1	134526830	134544877	gene864	4	+	2.69389901343502e-187	14.6933955950269
10	21197398	21359267	gene10335	4	+	1.2105268189219e-186	15.1050688883857
22	50585421	50590395	gene21727	12	+	1.36517028291441e-186	7.31745868473592
15	75816545	75953978	gene15673	6	+	2.33342382191166e-186	11.4278736970321
3	43638065	43640533	gene2744	4	-	1.80420716286293e-185	15.1551687553299
7	72535108	72580771	gene7813	8	-	1.20112827864232e-184	11.0784780888745
26	40710847	40728541	gene24644	5	+	1.2793776811684e-184	13.6179038308382
4	6255220	6261030	gene3860	12	+	7.64384514617706e-184	-5.56235390604565
8	24993361	25008062	gene8827	12	+	1.17227544283112e-183	6.15214247577556
7	66666942	66669986	gene7588	12	+	2.0460307972201e-183	6.45255083408738
20	8519673	8530511	gene20209	4	-	2.09481026612554e-183	15.06548095459
18	49261936	49278680	gene17835	12	-	2.32935499269392e-183	-5.417320389773
NW017204634.1	9207	15157	gene28344	4	-	3.01061818242676e-183	15.0515042391631
15	17920346	17956671	gene14860	12	-	3.78113397546918e-183	6.69336038539666
11	24994156	25009468	gene11603	12	-	2.33422566380466e-182	11.3593357340445
5	108349339	108357148	gene6072	4	+	3.65528151623762e-182	13.6205862257105
NW017189555.1	55796	57356	gene27269	12	-	6.45258359849126e-182	-5.98825735795956
9	56201420	56209116	gene9860	4	+	6.94060531898144e-182	15.0399944374727
19	55864989	55873368	gene20064	12	-	1.05659714656717e-181	-6.59754776353908
2	56318686	56423435	gene1708	12	+	1.19134128516851e-181	-5.56463565877236
22	25872311	26101849	gene21522	4	-	1.46535588930515e-181	15.0307460050139
NW017189517.1	11394896	11602965	gene26868	12	+	4.92924659121718e-180	9.17207341420601
22	47969322	47984330	gene21628	12	+	9.67059144990089e-180	12.344136886825
10	38061731	38077668	gene10502	12	-	1.25458217180817e-179	11.6249758345559
7	104746994	104753782	gene8547	4	-	1.40781005899057e-179	13.966967717808
5	75562424	75654587	gene5655	12	+	1.90340028832812e-179	7.45883125178295
2	112949405	112962667	gene1992	12	+	8.94182509514416e-179	-6.29931545762891
3	66963367	67046195	gene2882	12	+	1.66868521698033e-178	-5.78638641139499
4	7254428	7280358	gene3894	12	-	1.42654322544619e-177	-5.63274755894879
6	25248623	25303477	gene6439	11	-	3.18873467334189e-177	11.3741054866747
8	83341706	83347322	gene9306	12	-	6.6716864878602e-177	11.7717484431643
2	31690891	31741319	gene1562	12	+	7.08935453015762e-177	7.89428427990882
15	17054389	17161239	gene14851	4	+	4.14490609809008e-176	14.9749573660549
8	90940709	90954107	gene9374	6	-	5.11916490228955e-176	17.4815999014
9	74809112	74838038	gene10027	4	+	6.61313511753191e-176	14.9983272375855
11	10053734	10081659	gene11474	5	+	7.49405570127833e-176	11.1434482507394
6	22728535	22811009	gene6427	12	+	2.03053700861867e-175	8.98341387100854
28	12259539	13028177	gene25113	4	+	2.72885015361808e-175	14.9976392266851
21	56042302	56134890	gene21054	4	-	4.61776680410469e-175	14.9390526294149
23	39418623	39441780	gene22837	12	-	4.87200303876312e-175	-5.64137433269563
NW017218873.1	8140	20856	gene28891	4	-	6.5654367178814e-175	13.484609810353
NW017189516.1	20046462	20100384	gene26392	12	-	8.86298855409817e-175	-7.53855815461478
5	89912797	90383644	gene5760	4	-	3.2698927566401e-174	14.9559663029575
NW017189516.1	19599941	19615317	gene26380	12	+	3.4759610919158e-174	10.1232991197444
19	50247435	50250109	gene19874	12	+	5.18684525073224e-174	6.70227820285648
7	70097741	70111876	gene7735	12	+	7.7949572037432e-174	-6.51186095658593
28	44479820	44489919	gene25375	7	-	8.58076671768178e-174	10.6701757827191
21	25734648	25767258	gene20766	12	+	1.14013987649167e-173	6.87609507302946
14	79349606	79400527	gene14361	12	+	1.49686916981642e-173	-5.08045117170479
NW017189516.1	20056637	20060292	gene26393	12	+	1.77752951324098e-173	-4.79971996239823
26	39998937	40110517	gene24631	12	+	2.88755367342967e-173	5.3973891625369
15	2420351	2435086	gene14601	6	-	5.28310319968904e-173	16.1693744244377
7	90935316	90947172	gene7994	4	-	5.36357602617858e-173	15.0028860010259
18	9228652	9258511	gene17249	4	+	1.34201335464789e-172	13.4277350113315
2	131423693	131434165	gene2121	12	+	1.66929449589029e-172	11.1446880328182
14	57406191	57416203	gene14222	4	+	2.23746375879168e-172	14.9661352334726
13	78118186	78191610	gene13831	6	-	3.17636020104598e-172	13.4832107332924
10	18051482	18061163	gene10297	6	-	4.42430440367584e-172	13.2957943967799
8	48163889	48299507	gene8966	9	+	1.16513576957412e-171	10.0567284770579
28	10155772	10172863	gene25093	8	+	1.369406324682e-171	12.6561127054849
19	52565629	52589842	gene19939	10	-	6.09908820370784e-171	11.5682639244611
13	42912089	42931881	gene13263	4	+	5.2425125873716e-170	14.9319037885422
1	71144172	71175164	gene403	4	-	5.63068241880481e-170	12.5610316037746
13	77118139	77179918	gene13815	4	-	2.71325958922556e-169	13.705570499352
10	17730096	17762477	gene10289	12	+	8.27893013955408e-169	7.43918543437208
6	89001768	89019686	gene6809	9	+	8.39288928952951e-169	18.3375202590571
16	72150100	72173649	gene16442	12	-	1.13567557760796e-168	-5.64393510522505
25	13981843	14109280	gene23660	12	-	2.72852696425167e-168	8.97442708669824
19	37692404	37993812	gene19447	12	+	5.12990969626788e-168	-6.5180557147193
1	83625793	83658751	gene542	12	+	1.62056820773784e-167	-5.90409140634654
11	106208646	106224792	gene12493	12	+	1.94781685702644e-167	-6.06051717123262
7	95611541	95614019	gene8166	12	-	6.91439211763203e-167	6.8517289627678
NW017189516.1	28171418	28262421	gene26490	4	+	9.56796485490086e-167	14.8786003462164
26	387349	399001	gene24246	12	+	1.25722698544353e-166	-5.99845520692011
26	30827773	30901131	gene24517	8	-	1.49407890560507e-166	13.567930483983
28	36587880	36687276	gene25310	10	+	3.11466409381737e-166	10.3817015524024
4	7042447	7043875	gene3890	12	+	3.30720735358148e-166	-6.13612222917331
2	14417073	14437371	gene1352	12	+	3.43565262794797e-166	-6.73946755805092
29	42231160	42248960	gene25885	12	+	7.31728027757461e-166	-5.33373111300007
3	34869786	34904545	gene2679	9	-	9.36431927514751e-166	16.2722511009593
15	19394944	19413738	gene14878	11	-	2.18890953606994e-165	8.20030043187968
20	23233086	23301937	gene20300	12	+	2.34210938680934e-165	4.78616527575121
20	34992173	35049436	gene20382	8	+	3.59196982124725e-165	9.14575326250743
13	11199835	11293176	gene12997	12	-	4.79868394479932e-164	-6.49443333399471
13	74893177	74908473	gene13795	8	+	6.36523949171366e-164	13.2626108973293
7	95511688	95513627	gene8163	4	+	4.00311776999583e-163	14.8385034738451
18	121317	178404	gene17154	8	+	4.9253462064008e-163	11.1642030020363
24	57074081	57184730	gene23274	5	-	4.9465287899512e-163	14.0947386967093
NW017189516.1	32214916	32232742	gene26520	4	+	7.92738634372564e-163	14.8457503810928
6	15225285	15307493	gene6369	4	-	8.24966499850122e-163	14.8351217550013
26	26946172	26958921	gene24430	12	-	6.20560506627224e-162	7.57413250131317
3	104777768	104786765	gene3483	12	-	6.49348993066096e-162	6.35923448392719
13	73145625	73167091	gene13741	12	-	1.07140265169364e-161	8.09060132958017
16	22700668	22719403	gene15894	12	+	3.39695419311158e-161	7.35993483559237
18	47434036	47435869	gene17768	12	+	3.92493967728242e-161	-7.38865478467248
2	17380517	17405017	gene1427	12	-	4.42704617780382e-161	-6.27746291050162
7	71709463	71717808	gene7791	12	+	5.53851805234881e-161	9.38644505513796
29	49716204	49736574	gene26155	4	-	7.88605361101185e-161	14.7722824632972
27	10480761	10549731	gene24756	11	-	8.31058620693969e-161	9.76138496896131
1	65028491	65071699	gene321	12	-	8.84978736707334e-161	11.7903847067302
8	17196429	17211657	gene8741	4	+	1.87292115318056e-160	14.5471531058784
2	46767520	46837516	gene1668	7	-	2.17949888639501e-160	18.6086071930597
27	8543858	8567749	gene24742	9	+	2.80375924483931e-160	14.0614766895816
4	14526447	14534863	gene4023	12	-	4.65179926730296e-160	-6.73841684491001
14	27379298	27468676	gene14055	4	-	1.53171288365209e-159	14.7980448964447
6	72998455	73079471	gene6715	8	-	2.05540321536318e-159	10.254305903448
25	27702563	27757391	gene23916	12	+	2.26781661227299e-159	4.71354839814703
7	96313853	96330233	gene8195	7	+	9.21735161568093e-159	13.6760617899857
13	27294403	27311332	gene13097	12	-	1.08657944018696e-158	6.84033426005306
10	80388955	80397146	gene11106	12	+	7.1315909527776e-158	5.11562871399882
4	14535741	14548193	gene4024	12	-	1.15418455573475e-157	-6.96761181164041
2	8881784	8899399	gene1230	4	+	1.87353606732877e-157	14.8175548021041
NW017193961.1	12158	20442	gene28123	12	+	1.87353606732877e-157	12.2495460661428
19	38072722	38083010	gene19452	10	+	4.4925062195947e-157	9.38793154969493
3	110751764	110774578	gene3655	12	-	8.51127478020737e-157	-5.16777665452267
13	12379322	12399872	gene13006	12	+	9.11624405282517e-157	-5.84822094921663
10	37808487	37840295	gene10491	12	+	1.16239971076104e-156	9.29373021304843
25	38530653	38607511	gene24143	9	+	1.25568270816723e-156	11.3492194749193
28	18558840	18563796	gene25181	12	+	1.54093184795997e-156	8.95200133242239
18	47353848	47370351	gene17763	5	-	2.67412256451738e-156	14.6607742867547
7	103654937	103672497	gene8499	12	-	3.91624328427382e-156	-7.37363423964021
4	57300219	57556899	gene4432	4	+	4.74868531508208e-156	14.8131744791016
14	73395344	73423003	gene14338	12	-	7.33892106112571e-156	-6.52745139642029
10	21381094	21524601	gene10336	6	-	1.53848029554392e-155	10.7451357013685
6	36987764	37119019	gene6498	7	+	1.56322325144316e-155	10.89698221971
7	41497113	41632678	gene7254	12	-	4.64736555114144e-155	-6.14324604369751
21	20395680	20402526	gene20679	5	-	4.9275177654137e-155	10.3339375147451
2	9167029	9168841	gene1242	12	+	1.44401757117105e-154	-7.49331166241559
3	118818337	118903659	gene3789	12	-	2.98600833454267e-153	-7.30730697589671
15	53312514	53317687	gene15507	12	+	3.6899513369741e-153	-7.03128959199428
6	102815658	102866983	gene6930	4	-	4.08361501423694e-153	14.7303838718899
16	72192174	72232663	gene16443	12	-	4.8310446164647e-153	13.1207195447285
2	73805813	73869003	gene1792	4	+	1.14693809812533e-152	14.7157930637053
NW017205676.1	2672	16904	gene28353	12	-	5.64435320763504e-152	-5.79174570012525
4	6592947	6601342	gene3871	12	+	1.29396375211024e-151	-5.54627080668783
4	71228917	71305310	gene4505	12	+	1.6394680278742e-151	7.32013098438041
29	50549543	50556029	gene26170	12	-	2.54063328713724e-151	4.31195078015891
NW017189516.1	34984545	35048392	gene26546	5	-	2.97019375602332e-151	12.3542287696511
1	145631194	145652325	gene997	6	+	3.99255725155187e-151	11.3488700882306
25	3427644	3481707	gene23552	12	-	9.81858533063629e-151	-4.3315778660716
3	62427268	62581565	gene2839	9	-	1.10553072070828e-150	8.97241230076112
18	14745214	14771479	gene17312	4	-	1.26262424749217e-150	14.7311259672257
22	60149957	60174419	gene21942	6	-	3.04778678026973e-150	15.6200261681716
NW017189852.1	183756	195938	gene27715	12	+	3.2618309970075e-150	-4.41223248611995
11	18670766	18881417	gene11549	12	+	3.74796636868974e-150	7.12566314963522
6	91370299	91510560	gene6845	5	+	5.78169285770751e-150	12.5266026805005
26	34804078	34840878	gene24571	7	+	6.255922973643e-150	10.2141093592819
11	78349820	78374106	gene12061	12	+	1.36617286919518e-149	7.98288483485869
1	82810849	82893600	gene527	12	+	9.57932936870794e-149	8.02518185245141
22	43934367	44245706	gene21602	12	+	1.91499908470595e-148	-5.21796350323381
1	36960806	37029535	gene135	9	-	3.75122406375541e-148	15.6660309197967
18	36456262	36468493	gene17559	12	+	6.1853236130685e-148	-5.07808955404426
2	2649553	2657927	gene1125	12	+	1.04447578742178e-147	4.80449513978797
18	21939857	21972642	gene17394	12	-	2.13255344496264e-147	6.1425722810524
5	74557702	74573385	gene5648	12	-	2.98189754191495e-147	-4.80213227069444
8	101459457	101519117	gene9453	12	+	4.37125535963703e-147	5.48626900611297
11	43700749	43781436	gene11722	12	+	1.39731547379199e-146	5.06095661393314
17	6987292	7004648	gene16670	4	+	1.42517152571726e-146	14.0578541449093
21	3030758	3318713	gene20562	4	-	3.05733288769274e-146	14.7007444138284
18	35631787	35710882	gene17520	12	-	3.30450153846139e-146	6.58830885518562
20	39726942	39742410	gene20419	12	+	3.60666535777659e-146	5.28059867616576
NW017189516.1	39220114	39270881	gene26568	12	-	4.21528717602903e-146	6.16766699611191
16	78900063	78909263	gene16511	12	+	5.52065585821034e-146	-5.37156207486356
17	7937959	7955151	gene16692	4	-	1.51591590276466e-145	14.669131659993
23	41812012	41833032	gene22906	11	-	3.53712693613079e-145	10.2946834545179
20	38121964	38148978	gene20406	12	+	4.26280536454651e-145	9.63378768140834
3	100705646	100714441	gene3292	11	-	4.3398797204105e-145	10.8641642406748
25	25769302	25774359	gene23792	12	-	6.64739933546144e-145	-6.58081036308002
5	55908032	55914982	gene5322	12	+	9.42236630578162e-145	11.1831788499077
NW017189541.1	25338	81538	gene27242	12	-	4.94241169085516e-144	-6.53634532848416
4	13524775	13575784	gene3989	12	+	1.00995922998721e-143	5.89983620937672
6	59219951	59282467	gene6596	12	-	1.79158067443821e-143	5.69623049543408
5	108405322	108418449	gene6076	12	+	1.95159697566502e-143	-4.72720185644156
22	11650109	11691296	gene21382	12	+	2.26633318563564e-143	5.71883342274043
5	74111449	74118959	gene5635	12	-	3.29392392308302e-143	6.72408288491841
18	16190304	16193169	gene17356	12	-	3.38928203757178e-143	5.19486659968612
29	42784120	42785245	gene25904	12	-	4.44150195719357e-143	-5.89524732610225
11	44441598	44450667	gene11732	12	-	4.628282333138e-143	7.63080382555419
7	92488349	92498025	gene8045	12	-	4.85416472003986e-143	-5.13024387483692
NW017189684.1	13088	25890	gene27502	12	+	2.47602403005979e-142	8.59016003273204
13	59204146	59213351	gene13495	4	-	2.95777712796571e-142	14.6062048504333
1	139440800	139496962	gene904	4	+	3.73153990038791e-142	13.2148201561872
NW017190073.1	415842	426208	gene27870	7	+	7.81645457953133e-142	10.1176395628371
29	48608421	49172550	gene26144	4	-	1.06937909429135e-141	13.579518498918
7	8051645	8066099	gene7100	12	+	1.52786740623054e-141	5.10547633499606
27	30062116	30066524	gene24918	12	-	1.79625456905144e-141	4.88717350886794
5	74168457	74208125	gene5638	11	-	5.11729058788418e-141	10.6328887373687
9	25894430	26111694	gene9689	12	+	5.21992823342453e-141	-4.43181452114407
9	82361998	82455712	gene10083	12	+	5.38446078173098e-141	-6.06585613963167
19	19838816	19844461	gene18922	12	-	5.76059309159977e-141	-4.81470374703517
3	22812037	22837231	gene2569	4	+	6.22553964426488e-141	14.5662179271082
16	45440213	45445298	gene16127	12	+	2.21237555353589e-140	-7.15147928665357
7	66939448	66947814	gene7605	12	-	2.49043218622943e-140	-5.33772171890806
29	43393265	43407966	gene25928	12	-	2.61163749288082e-140	-5.20367957240017
14	12819963	12875789	gene13946	4	+	6.5168385923062e-140	12.6358513122257
23	33678717	33687769	gene22764	12	+	1.40055417421298e-139	-7.23523059668306
8	103096709	103248243	gene9480	12	+	1.50663103871336e-139	8.19894284343803
25	1486784	1498196	gene23428	9	+	3.98042186771368e-139	10.1781061461567
15	53298090	53310972	gene15506	12	-	4.24743563463273e-139	-6.28554838085747
11	31856142	33065988	gene11663	5	-	4.39939725988724e-139	13.1204228805356
1	81548092	81615584	gene492	12	+	4.62897525118362e-139	8.03666049470862
24	49627956	49660853	gene23233	12	-	5.65601978743777e-139	5.53490022386112
18	58469395	58471068	gene18299	12	-	7.00916926134145e-139	-5.67199242714172
1	152427022	152470636	gene1058	12	-	7.34940155742889e-139	4.50120987023115
8	60179127	60236330	gene9062	12	-	1.49649641098389e-138	4.13546380360111
3	111004693	111041859	gene3659	12	-	2.05047627111057e-138	-4.82837286572417
5	55063062	55080580	gene5281	12	+	2.81804458220326e-138	-5.75971548373996
7	64703280	64735552	gene7547	12	-	3.00457452496867e-138	-5.25432034851535
3	87803016	87825725	gene3053	12	-	4.09387079543121e-138	-5.12100753751229
NW017189516.1	50124020	50361644	gene26655	12	+	5.0274186057513e-138	-4.54540842720473
13	71706415	71733264	gene13709	4	+	6.3867318472356e-138	12.525169805856
14	8498741	8541843	gene13909	12	+	6.68828948888168e-138	6.68429098728261
16	37622375	37636537	gene16028	4	-	1.07919120177012e-137	14.527484484689
3	3694960	3718718	gene2252	4	+	1.32679410469433e-137	14.5011729915273
15	52747320	52753867	gene15486	12	+	1.92227627423634e-137	5.2067087170108
NW017190166.1	12542	19752	gene27989	12	+	3.66174278511129e-137	6.75258355403454
25	18868685	18920615	gene23712	12	+	7.43499253412003e-137	11.0339481226791
24	40689883	41344869	gene23150	10	+	1.81026778155309e-136	8.79696536684522
5	102851179	102856790	gene5991	12	-	7.12170658177034e-136	-6.46232477327996
23	5672207	5741184	gene21997	10	-	1.09242106284192e-135	13.158838273935
25	26422497	26426820	gene23842	12	-	1.24843586815912e-135	-6.97999759403502
18	18238277	18246727	gene17365	12	+	2.54228607982683e-135	-5.18563063032336
10	78732932	79219515	gene11051	12	+	4.20645759725114e-135	-4.97983680144718
7	70168851	70187279	gene7737	12	+	5.33366617958621e-135	-4.17161465163855
2	7884246	7949392	gene1213	12	-	6.56179255806734e-135	-7.25114663930477
6	30440594	30679976	gene6468	12	-	2.63410629866274e-134	7.47564227847807
5	30122714	30126139	gene5058	4	-	2.8353258150866e-134	14.5038279295362
10	43090037	43141592	gene10536	9	+	7.09591821795628e-134	13.5946238150102
10	30832108	30855245	gene10431	12	+	1.0549424373372e-133	6.701400241261
3	98008686	98048330	gene3178	12	-	1.12537883444991e-133	5.66442079018803
10	83609251	83699173	gene11168	11	+	2.18788800545707e-133	10.3104220671455
13	17303380	17383721	gene13036	12	-	2.63160475857459e-133	-4.50853229014574
4	114913453	115011797	gene4756	12	+	3.50911390808302e-133	-5.4077280204122
3	100016524	100027439	gene3257	12	+	3.53635094986742e-133	-5.4589916235565
7	48527502	48611608	gene7315	12	-	3.68812175499517e-133	4.61790754502002
17	68210862	68217884	gene17132	4	+	3.81862401527852e-133	14.4574765704463
2	9362647	9400749	gene1251	12	+	5.61635924305406e-133	-4.66371776201771
21	68844402	68853448	gene21276	12	-	6.58603632629609e-133	-5.43317903744226
25	27832737	27841776	gene23919	12	-	6.69693599169562e-133	5.14931697200115
19	60784591	60853047	gene20104	5	-	8.5607874801573e-133	12.3649651748605
4	6864728	6871784	gene3884	12	+	1.22740405407731e-132	-5.09422308207519
19	40320360	40330549	gene19541	12	+	1.82017676647432e-132	8.45496929262921
8	59642801	59645281	gene9028	12	-	3.36060053465735e-132	-7.11753107770214
8	103267781	103326180	gene9483	12	-	4.50741178631962e-132	-4.93902976930342
18	56832738	56837840	gene18205	12	+	5.19055095505413e-132	-5.45313227572808
13	29009023	29066525	gene13115	12	-	7.70838738468592e-132	4.94113087990044
19	24175225	24191058	gene19059	12	-	1.14117981316282e-131	-6.41205128797107
16	877533	889945	gene15755	12	+	1.43125476937346e-131	-5.86979439160973
8	84192453	84216022	gene9320	12	+	1.44868853251516e-131	-5.77564448288689
23	18225051	18225525	gene22121	11	-	3.58272503336295e-131	-8.24396088095181
11	2972278	3004306	gene11391	12	+	4.27922780455076e-131	-6.1497701179334
23	29926105	30269961	gene22678	12	-	5.92653561985601e-131	-4.9667628313285
12	10851631	11157619	gene12552	12	-	1.00136052089554e-130	6.42210779824307
NW017189517.1	12919343	12991879	gene26878	12	-	1.5845871353463e-130	-4.03032233668886
5	58599863	58633953	gene5473	12	+	1.69890891915539e-130	-5.49856836733355
4	14517032	14522758	gene4022	12	-	3.84380002529966e-130	-6.7480134104724
9	63313908	63580562	gene9931	12	-	4.69260891783936e-130	7.18864204276535
1	42603290	42606012	gene185	12	+	5.11354443455583e-130	-6.8135207167422
5	20825972	20862672	gene4867	7	-	9.24327452234876e-130	14.9176736284942
1	68784947	68909551	gene361	12	+	1.20716134409123e-129	6.52118227264656
2	51277335	51304286	gene1697	12	+	1.3018162580105e-129	-4.20580742067116
3	1073343	1096435	gene2204	12	-	1.58154457850335e-129	-5.69369634890804
19	50355983	50363184	gene19885	12	+	2.16862631514652e-129	4.0098786755005
4	87389240	87463691	gene4591	12	-	3.56796120884585e-129	9.33483722503084
19	47590887	47593303	gene19796	12	-	4.04076303848598e-129	-6.26399039791072
19	28098485	28172689	gene19248	12	-	4.12233515514965e-129	-5.53879340193525
25	1291897	1303806	gene23412	12	-	7.31594855784319e-129	4.08966396762761
NW017198602.1	4981	16996	gene28231	4	+	7.37033615309455e-129	14.6738601084818
NW017189785.1	164221	240787	gene27612	12	-	7.57940900476865e-129	-4.5436615366962
18	49915042	49920072	gene17870	12	-	1.26936505132672e-128	-4.87341363873582
16	43893435	43907526	gene16110	12	+	1.27622850255381e-128	5.77274545268882
4	70199914	70225014	gene4494	12	+	1.32559336447882e-128	-6.66176307532596
5	113795399	113820671	gene6205	12	+	1.78881576960553e-128	-4.19630961483367
7	80526	352060	gene7070	12	-	2.93821283794714e-128	-6.60857548083053
4	6238191	6249283	gene3859	12	-	6.28414542393387e-128	-5.69770023537358
11	67083767	67344176	gene11917	4	+	3.12121969954464e-127	14.4121415073086
21	63473425	63575320	gene21131	12	-	3.52594130994247e-127	-6.28110023628468
6	67271235	67294478	gene6647	12	+	5.34434237561963e-127	-5.78364137248346
6	15978599	15992995	gene6379	12	+	1.65013655336239e-126	3.9581362010848
6	59118762	59150279	gene6592	4	+	1.73213925752688e-126	14.3830754081983
8	30916792	31096781	gene8855	12	+	1.73937477060743e-126	7.44890705469867
18	36686592	36690104	gene17576	12	-	2.44726138402557e-126	6.69515306059664
3	110805676	110847157	gene3656	12	-	3.59370717799769e-126	-5.10578086853012
9	90578864	90608205	gene10151	4	-	4.58628573924336e-126	12.2980569195593
16	5903956	5953386	gene15840	12	+	5.23376216552907e-126	-4.59339883168554
2	82654445	83365942	gene1820	12	+	7.53462477309552e-126	-4.11693732266713
13	18968915	19118045	gene13046	11	+	7.99404698147336e-126	9.63942615867817
NW017189517.1	26649875	26862859	gene26986	12	+	8.0590094041315e-126	-4.03179429148156
17	22904871	23021703	gene16895	6	+	1.10789383835586e-125	9.14553372633255
7	49434450	49493265	gene7333	6	-	1.20543032458171e-125	11.9804377044678
11	13451331	13463640	gene11520	5	+	3.5426548988303e-125	11.9546514546703
3	51815249	51855201	gene2779	12	+	3.9113311480108e-125	5.59897658843173
13	53118289	53124458	gene13384	12	+	6.78935234958141e-125	-4.7027035436868
4	109419404	109424320	gene4715	4	+	1.05978958249058e-124	13.5606619989252
26	4972914	4985436	gene24283	4	-	1.18611433980263e-124	14.3654084143574
15	18622598	18931056	gene14869	8	-	2.67308164209403e-124	9.83909313065724
NW017190157.1	105739	108844	gene27965	12	-	2.86418665316812e-124	-5.06296008613901
26	9179478	9214221	gene24318	12	-	3.268702428538e-124	4.93869872636229
22	42725144	42761426	gene21577	11	+	3.65713098387567e-124	8.75119636057555
5	56727950	56750497	gene5372	12	-	5.07221007336585e-124	-4.0804038092974
18	35395279	35436633	gene17513	12	+	5.4661586953789e-124	6.3097578530033
1	142279669	142319559	gene933	12	+	5.82315454247485e-124	-6.15814741257391
16	2992662	3015602	gene15797	12	-	9.30177326711569e-124	5.69794677787615
1	8274968	8392476	gene71	4	+	1.09484828433916e-123	14.3347451937617
15	27720878	27753736	gene14935	12	-	1.13042202355733e-123	7.81655743990626
5	32948460	33027312	gene5142	12	+	1.25754027319559e-123	11.5352533862087
13	34389358	34427170	gene13141	12	-	1.35897952360011e-123	7.82114647311258
2	6482504	6529371	gene1185	4	-	1.95942019447028e-123	14.3884468263659
18	46678818	46689434	gene17720	4	-	2.68263602491377e-123	14.3616755787408
25	26404069	26418981	gene23841	12	-	4.44929193869129e-123	9.57099911044757
5	10442046	10607108	gene4831	12	+	4.8614635725293e-123	6.58050990950681
16	68179002	68234777	gene16399	12	-	5.82950570297666e-123	9.12264530731602
7	76164450	76264055	gene7830	12	+	6.18656388280611e-123	5.29594895943384
5	53854405	53905944	gene5270	5	+	6.25147958580063e-123	11.0404456342991
29	9164003	9285768	gene25444	12	+	8.2268252256354e-123	-4.27775834911081
14	36889324	36966427	gene14089	4	+	9.81584544487767e-123	14.3261718882532
19	56418554	56454124	gene20080	11	-	1.17974894450572e-122	8.2471808520377
19	54992345	55007213	gene20012	12	+	2.68482678782007e-122	-4.51828619361483
26	32824911	32847627	gene24539	6	-	2.89794992662874e-122	12.4481585925163
7	92506507	92512320	gene8047	12	-	4.33042311998297e-122	6.28375358273899
22	53430971	53446714	gene21841	12	-	4.51808102870629e-122	-8.62401128682937
8	110664882	110687307	gene9520	12	-	4.84902548778005e-122	5.89472313774302
23	38654276	38662683	gene22821	12	-	8.38443748923817e-122	8.35893298716424
10	80553018	80561411	gene11125	12	-	8.94795822859073e-122	3.91214762665572
20	38262886	38298648	gene20409	12	-	9.60746716122095e-122	-5.6673255891177
23	15610913	15628578	gene22069	12	-	1.32265107774026e-121	5.52963676676411
NW017189517.1	23993720	24041583	gene26950	12	+	1.38984241275723e-121	4.99387198479887
26	48505648	48550257	gene24679	4	-	1.41293979659592e-121	14.3462886309706
6	37126195	37193152	gene6499	5	-	5.76716971349047e-121	10.5026015284102
5	28159067	28196851	gene5013	12	+	5.81965503043694e-121	-4.72485410136227
3	106072893	106082753	gene3532	12	-	8.24820267479406e-121	-6.52230579730379
8	43850488	44085537	gene8934	12	-	8.33900773151493e-121	-3.92776723083248
9	28007620	28019243	gene9715	12	+	8.69565316690441e-121	-4.15281500410117
6	43798768	43919972	gene6526	4	-	1.52657225056643e-120	14.2994515207405
5	74466558	74518362	gene5647	12	-	1.774806630075e-120	-6.48101163030944
NW017215189.1	1605	10292	gene28704	4	-	2.18648436465711e-120	14.4113690606006
4	60611790	60617558	gene4449	12	+	4.09519350335153e-120	5.37239146521572
6	67307621	67370561	gene6648	12	-	4.2185883168302e-120	-5.09045968671418
13	50751015	50761010	gene13327	12	-	4.49515214509578e-120	-6.6054027222277
5	66739309	67003889	gene5552	12	+	4.67951172260939e-120	-4.11258580884274
29	46841558	46964044	gene26119	12	+	4.83205080647693e-120	4.31461949242649
15	50438197	50451958	gene15454	12	-	6.96918593473827e-120	4.79109829257421
21	67890023	67912933	gene21250	4	+	7.81973669682448e-120	14.2920541742891
11	66825346	66918552	gene11912	12	+	1.14445642893939e-119	-3.89437273814366
3	8073917	8201580	gene2290	12	+	1.1457691162086e-119	7.41806772387236
17	58158991	58241150	gene17078	7	+	3.45729418838811e-119	9.61323811990713
9	63879529	63894355	gene9935	12	+	4.98169613740461e-119	-4.53993503370973
5	93543745	93563482	gene5778	12	+	5.31403430278963e-119	-5.57828517865175
6	103268288	103299905	gene6936	12	-	5.59025334681649e-119	4.73817231551786
18	62616013	62639287	gene18434	12	-	6.11463125123502e-119	-5.37716215492053
21	34248212	34251368	gene20903	12	-	6.30499927784469e-119	-6.75659830723206
19	44499928	44525616	gene19750	12	+	7.08705860696582e-119	-5.32428574024279
NW017189517.1	24902242	24910669	gene26974	12	-	8.55199316437285e-119	5.56502574908255
15	5903409	5912688	gene14784	12	+	1.10665455858395e-118	7.18294852458388
2	44165838	44269635	gene1630	12	+	1.24873973492772e-118	7.75788447337998
14	54919150	55109204	gene14210	12	+	1.51950033931205e-118	5.77987442276241
3	94052093	94067193	gene3140	12	+	1.57282507365791e-118	-5.65107753316186
8	102349297	102360309	gene9471	12	-	4.29487950002661e-118	6.65137440414792
15	53321074	53331727	gene15508	12	-	5.64284629129477e-118	-6.90984270258296
3	103453175	103467036	gene3424	5	+	7.14124067076247e-118	10.1327299822448
5	92093669	92115554	gene5769	12	-	7.88485121180976e-118	4.65155350018189
10	58255640	58387568	gene10659	12	-	1.78734794340266e-117	-4.24078367663644
22	46974938	47077249	gene21613	12	+	2.62578269741906e-117	6.02374642291705
29	43446208	43464755	gene25931	12	-	2.85145295586428e-117	-4.04989617077884
24	35930049	35993895	gene23123	11	-	3.19098692710743e-117	8.93532381926419
7	67494407	67504534	gene7640	12	+	5.59911368352557e-117	5.7381432044434
18	57277310	57282017	gene18241	12	+	6.36687944716497e-117	4.64680389418494
14	47769534	47803951	gene14158	12	+	8.19891244170257e-117	5.15134880967253
8	61662606	61800317	gene9080	12	-	9.03027718731675e-117	5.77613177532245
NW017189516.1	2445641	2450303	gene26215	12	+	1.14314064910931e-116	-4.95861275501486
1	113019115	113161303	gene717	6	-	1.15389103881648e-116	13.6118499431968
10	96551560	96562831	gene11310	10	+	1.18599471335624e-116	13.0715881147968
4	37599716	37626836	gene4267	12	-	1.51895580200378e-116	-6.86981593682586
29	28956527	28964465	gene25681	12	+	1.75307847088324e-116	3.60039386750106
23	26932064	26972929	gene22654	12	+	2.26673568906873e-116	4.21684171025738
7	71677049	71692103	gene7790	12	-	3.3140594138467e-116	-3.99734019434102
8	69147769	69193502	gene9156	12	+	4.08406437362071e-116	6.23417128868911
NW017189516.1	2184805	2204285	gene26211	12	+	5.2180209712045e-116	-5.04573634856655
1	41174289	41298068	gene147	12	+	7.46357924581694e-116	5.91233384028364
11	98324681	98329266	gene12276	8	+	7.9070880241661e-116	8.71234410802193
3	31225505	31309357	gene2659	12	+	8.78907402077643e-116	7.1922585858981
26	40149559	40250113	gene24634	12	+	1.0373122847782e-115	8.47259733094741
7	93268495	93304617	gene8067	12	+	1.50544099562688e-115	-5.17331896924934
18	7047698	7053341	gene17232	4	-	1.52488214548441e-115	14.1837278251967
13	72428869	72445012	gene13723	12	+	1.55621844268711e-115	4.61931911057689
3	66295143	66399229	gene2868	12	-	1.66922439553379e-115	-3.77143238099425
12	32999352	33027308	gene12628	4	+	1.8995910664724e-115	14.1717634668392
4	87336465	87387038	gene4590	12	+	2.07064577358235e-115	6.23748568214824
1	53437029	53483404	gene243	12	+	2.15277951342286e-115	-5.23715253768058
29	43987365	43993350	gene25964	4	-	2.29267747070081e-115	14.1867945535954
15	53385771	53396436	gene15509	4	+	2.43610420609419e-115	13.2971014105998
28	3482207	3486651	gene25045	4	+	2.63666579978191e-115	14.1739445943065
1	112101477	112210172	gene710	4	-	3.06325201175109e-115	14.0738038189754
14	45459169	45488179	gene14142	12	-	3.17489513544596e-115	3.82741978043002
24	26328025	26366009	gene23071	4	+	3.44950277964182e-115	14.1606733621619
18	3694392	3698425	gene17202	12	-	3.58825814913388e-115	7.29555952801672
25	325873	334150	gene23349	12	+	3.68703726541193e-115	3.83854302318395
7	89102713	89121739	gene7916	12	-	4.32760791026681e-115	-3.58492670205934
11	25910381	25943331	gene11615	4	-	4.54149594599237e-115	14.1505809972718
25	26032586	26036820	gene23809	12	-	4.8732258010544e-115	5.54364807222157
9	81733068	81824556	gene10070	12	+	5.44337948756203e-115	3.90545995581964
NW017189770.1	27953	31215	gene27594	6	-	6.08744156034627e-115	12.6494931310856
3	107533544	107548435	gene3554	6	-	8.43254650273076e-115	12.0278420787738
8	29151020	29330365	gene8846	4	+	1.06164897255001e-114	13.5327858100602
2	8769308	8797830	gene1228	12	-	1.65601185351913e-114	-5.92488382417802
6	58766658	58806310	gene6587	12	-	1.88198984801372e-114	-6.10719948098436
13	602999	1466925	gene12951	9	+	2.0498545012326e-114	8.24387279118621
14	1150722	1242654	gene13863	12	+	3.39366180069486e-114	7.73074131258753
NW017210437.1	19593	24296	gene28413	12	-	3.6917341855891e-114	-5.4099615301585
5	56591845	56613191	gene5363	11	-	5.13485247560971e-114	9.61108441525962
21	14137600	14512305	gene20614	12	-	5.68726537341915e-114	-4.17294391314714
8	7682865	7735420	gene8670	12	-	6.08245403375334e-114	-6.83975559246758
18	26375695	26467171	gene17451	12	+	7.02270370767278e-114	-5.15792549234913
4	6713115	6719380	gene3877	12	-	7.34132052913435e-114	-5.97877569655556
1	132490735	132586813	gene853	12	-	7.77116946175908e-114	4.21515180789909
NW017190170.1	32522	34340	gene28003	4	+	1.07751461518263e-113	14.1770094686639
1	153722828	153936148	gene1069	12	+	3.55833985720672e-113	-4.36220439524035
10	16378341	16400934	gene10259	12	-	4.69824256494044e-113	-5.43199513514105
4	7010020	7017227	gene3889	12	+	5.61717348117801e-113	-5.95569682696371
NW017189516.1	23050418	23052807	gene26443	12	-	6.05666407377444e-113	5.35737794022426
29	7693161	7963195	gene25429	12	-	1.03913020079331e-112	3.80296044540483
NW017190133.1	93061	109008	gene27896	12	-	1.47893974819753e-112	-4.77662107253809
10	29784966	29788468	gene10418	12	+	1.57160696589602e-112	5.13310178727417
22	52820958	52844971	gene21823	9	+	2.13373654987468e-112	9.58841187398401
14	62059523	62065318	gene14261	4	-	2.79934811594122e-112	14.3411658379514
7	96217325	96227406	gene8190	12	-	4.27260521318989e-112	5.30288969538933
27	29558061	29762402	gene24908	12	+	6.32947963408422e-112	7.45239113611714
2	29014704	29055252	gene1524	12	-	8.46385078135098e-112	10.0197582665675
23	22383574	22389001	gene22559	12	-	1.1573242151657e-111	-4.37104139793044
7	66906328	66920433	gene7603	12	-	1.20586321481882e-111	-4.95263969615102
18	51203356	51215485	gene17927	4	+	1.2221671526248e-111	14.3061106766862
19	26849551	26862374	gene19161	12	+	1.30152566352197e-111	-3.82038529714707
6	57425005	57502552	gene6572	7	+	1.33432159893841e-111	13.4639503711753
11	99015409	99024811	gene12309	12	+	1.43077029716719e-111	4.03817853492896
6	71115092	71162022	gene6682	9	-	2.08502088316755e-111	10.552503968483
9	82661001	82670532	gene10087	12	-	2.12807377059503e-111	-7.17014459423431
4	54643826	54648155	gene4408	4	-	2.95683574176667e-111	14.2238494960763
6	111976957	112438346	gene6988	4	-	3.02700957160052e-111	14.1233277792066
10	17680015	17698499	gene10287	12	+	3.69389878520733e-111	3.9781328043685
22	11460322	11484652	gene21377	12	-	5.51656342984736e-111	4.52185878955889
25	13683852	13690408	gene23656	7	+	5.54339764194083e-111	9.9001697964002
19	60706722	60762581	gene20103	4	+	1.0412281724216e-110	11.2161845173973
10	68872397	68949867	gene10785	12	+	1.04646273426014e-110	-5.12929764751927
10	51022716	51074079	gene10598	12	+	2.36385124085687e-110	8.62063533452457
5	26634194	26652655	gene4955	12	-	2.51666654305764e-110	4.73754637470287
19	23437608	23652991	gene19023	12	+	4.09562142290079e-110	-4.08760078426866
11	14166234	14215772	gene11530	4	-	4.61985714232429e-110	14.0811856703985
17	55121282	55857508	gene17063	12	-	6.86525074056809e-110	-3.68972042654115
4	13938704	13943568	gene4003	12	-	7.46505766876291e-110	4.00445560282829
NW017189590.1	12095	52829	gene27350	12	+	1.01759161882507e-109	-5.64809838065431
6	117251802	117259744	gene7055	4	+	1.77360004678988e-109	14.080942567974
4	6924555	7005122	gene3887	12	+	2.04236562254278e-109	-4.81290085219767
2	70886574	70924502	gene1779	12	+	2.07052721725841e-109	3.38307004678606
14	93673712	94300983	gene14489	12	+	3.06004823274656e-109	-6.15572956731994
22	49051872	49055932	gene21664	12	+	3.2944914534768e-109	4.05409088832517
19	32892922	32910413	gene19304	12	-	5.2849950083404e-109	-4.03586168825574
10	84264018	84313907	gene11171	12	+	5.30407318104147e-109	-3.77182839253206
7	41642014	41708827	gene7257	12	-	5.97989914322575e-109	-5.66281363074979
22	43036498	43056926	gene21585	5	+	6.47676575358041e-109	10.0125981739041
4	6959434	6975507	gene3888	12	-	6.59795705725219e-109	-5.88637860070471
28	17454884	17480365	gene25171	12	+	1.01751027181523e-108	-5.37339523743638
NW017189516.1	13729622	13934065	gene26335	11	-	1.43977550964503e-108	10.1160514514413
29	36550491	36595385	gene25732	12	+	2.15817589626617e-108	-7.13221800397442
4	15114631	15202156	gene4071	12	-	2.35016937201086e-108	6.81111042459922
17	65803187	65854762	gene17112	12	-	3.33012494455811e-108	-4.6098469559246
7	103471828	103490767	gene8492	12	-	3.33012494455811e-108	-3.90048463960006
25	26389706	26392579	gene23840	12	+	4.73246981937142e-108	-7.12665227655104
5	96158190	96328472	gene5818	12	+	4.98962425601973e-108	4.71313473134301
25	41252484	41357328	gene24194	12	+	6.13871078384899e-108	-4.71836078991416
9	82455136	82500665	gene10084	12	-	6.25674084680413e-108	-4.33840936367798
16	42276029	42337774	gene16089	12	-	6.72345201665736e-108	-5.28446996714226
4	6755841	6766087	gene3879	12	-	8.42065091199067e-108	-5.22354523101865
29	42933573	42951483	gene25907	12	+	9.91065956447306e-108	-4.14370296384392
5	64162442	64190773	gene5520	12	+	1.52274413422079e-107	5.75736586070176
22	60058620	60065769	gene21938	5	-	1.59108368476398e-107	10.2572202737545
25	2828388	2857253	gene23539	12	-	1.59108368476398e-107	-6.21308610688766
23	32660712	32865504	gene22742	12	+	1.82391794139969e-107	-4.09505182397616
4	6791156	6797113	gene3881	12	-	2.05957846686605e-107	-5.72890729491038
25	29611385	30810036	gene23934	12	-	2.42583109675908e-107	8.41869628863712
25	26338699	26342235	gene23836	12	-	2.54349334037074e-107	-5.30612407801017
21	19746183	19765509	gene20667	12	-	2.79976974702212e-107	8.055055437512
16	77417307	77542677	gene16478	4	+	4.23754575028504e-107	14.0088434335684
4	37524012	37543112	gene4264	12	-	5.75254480805113e-107	-6.2761976866441
15	74109817	74441451	gene15667	4	+	5.99491855766329e-107	13.1643969796028
23	18013148	18032897	gene22097	4	-	2.11358880990104e-106	14.0219039709782
22	36978504	37330819	gene21561	4	+	2.13991107346062e-106	13.0077573325508
15	19247308	19273002	gene14876	11	-	2.16346050800623e-106	9.11460025310142
25	24879004	24915060	gene23780	12	+	2.19317516509648e-106	-5.62796522141161
16	21954668	21968086	gene15884	4	-	2.30230142710878e-106	14.0031879473872
NW017189669.1	7031	18394	gene27484	12	+	2.59264084606656e-106	-3.90072389282941
29	42758729	42761015	gene25901	12	+	2.8306924020466e-106	-6.18268989065132
8	74383517	74458562	gene9210	12	+	3.15271345779975e-106	7.14035246712198
29	46459186	46461902	gene26104	12	+	3.40753734328916e-106	-5.65011869938525
8	60112399	60131873	gene9059	12	+	3.85236304679823e-106	-5.01868581365197
18	36905145	36936096	gene17587	12	+	4.75162892881155e-106	-5.883949524917
25	1672289	1685556	gene23443	12	-	7.12066037646167e-106	5.08919877770599
21	25605526	25614883	gene20763	12	-	1.34353873604544e-105	-4.2689184029479
19	50014998	50026351	gene19865	12	-	1.48488968795409e-105	-5.03118001423108
4	37490414	37504043	gene4263	12	-	1.55789334618852e-105	-6.67615075745365
1	56082081	56181745	gene253	12	+	2.16196028815546e-105	-8.65121576189052
7	101018783	101024859	gene8409	4	-	2.19093427835262e-105	13.9835242889342
26	269302	279836	gene24237	12	+	2.78507697856412e-105	4.55541620852001
10	24055824	24607616	gene10374	12	-	3.46077259404269e-105	6.2547073655505
3	28465194	28485022	gene2628	11	+	3.62494589262754e-105	9.69512344200888
3	3863523	3955497	gene2255	4	+	5.51424258925727e-105	13.9937760601129
13	42626943	42644132	gene13252	6	+	9.627994169471e-105	10.8370736601272
2	28460303	28467506	gene1494	4	-	1.06506318160129e-104	13.9804646436493
2	22584023	22892381	gene1456	12	+	1.18570320467077e-104	-4.28046827688591
25	21447935	21823615	gene23756	12	+	1.22075554884591e-104	-4.72431380927824
23	16972799	17082345	gene22084	12	-	1.73105702345907e-104	-5.57453556452658
7	92670733	92674778	gene8051	12	-	1.98071604692529e-104	-5.79307740363026
14	15788487	15854656	gene13971	12	+	2.71176953839898e-104	6.86302961209937
7	103614534	103622848	gene8497	12	+	2.77191452830416e-104	-3.58076011793203
2	6604852	6627118	gene1187	12	-	2.91048548172828e-104	-5.40231065266295
15	62001033	62105025	gene15604	12	+	2.98613440147214e-104	5.01387464254885
3	101825754	101830579	gene3369	12	-	3.27290983678337e-104	-4.77733076379113
8	11439512	11507285	gene8712	12	-	6.25849838947885e-104	4.26657376982319
15	26874957	26888805	gene14922	12	+	6.98354992286715e-104	7.13401193702145
13	67193868	67303174	gene13685	12	+	7.07811652311124e-104	-6.44952343421046
NW017189832.1	23	1090	gene27649	10	+	1.25664051813821e-103	-6.77265733418558
16	63416371	63587678	gene16367	12	+	1.48910241859841e-103	7.87172804038198
18	25631731	25810789	gene17443	12	-	1.6133167845705e-103	-6.64019599940482
NW017189643.1	6251	8677	gene27434	12	+	2.46654846364264e-103	-6.07970172128607
1	95581208	95978163	gene595	12	+	2.54294765792686e-103	-3.74901978085531
29	36660385	36682597	gene25733	12	+	2.67445503453478e-103	-7.08793948013802
1	65788736	65821820	gene329	12	-	2.79976410379257e-103	-3.85736682746371
26	29805090	29812297	gene24492	12	-	2.82615297719855e-103	-5.4252255307999
28	41544619	41564840	gene25350	12	+	3.57897311584859e-103	4.99084345940842
15	30691495	30715033	gene15001	12	+	4.10021478391262e-103	8.46013627814311
3	111694272	111708748	gene3687	12	-	6.01392339072802e-103	-5.40392547483113
29	45749513	45768402	gene26059	12	-	8.45338159109504e-103	4.81767972030446
NW017189516.1	10648683	10652340	gene26306	12	+	8.8570032769676e-103	-5.16595824673559
13	53356592	53359342	gene13398	12	-	1.00973849456024e-102	-4.77062928213702
16	76103208	76232274	gene16474	12	+	1.17362854225583e-102	-5.23930517197337
1	96121288	96125042	gene599	12	+	1.37878853184614e-102	-3.6291736638947
5	73144791	73157478	gene5611	12	-	1.63555467923323e-102	-4.98673196223228
11	48970437	48983617	gene11813	12	+	1.70862979569703e-102	4.93236617255066
19	42147658	42161695	gene19643	5	-	2.1424123501226e-102	13.0047233310591
7	44665722	44897352	gene7281	12	-	2.19562602253181e-102	-3.83475069732412
19	53133992	53140351	gene19951	12	-	3.97812340005482e-102	-6.45645061709838
2	23610070	23678888	gene1460	12	+	3.97812340005482e-102	-5.78029095196254
8	38337406	38408297	gene8887	7	-	4.13506117034808e-102	14.0294175636597
15	64069372	64162164	gene15613	5	+	4.15684422453328e-102	11.3966433412093
21	9814489	9828084	gene20593	5	-	5.97067542906833e-102	9.76272446186127
27	21679680	22113392	gene24859	12	-	8.69712359784775e-102	5.59282914938383
29	27560241	27568890	gene25652	8	-	8.70327701282109e-102	11.040382549532
3	6672189	6676211	gene2266	12	+	1.24016025441869e-101	-4.55332990214396
7	72026536	72037272	gene7801	11	-	1.63354117356187e-101	7.91296963494106
1	8642301	8955624	gene74	12	+	2.62507892307012e-101	4.38346864387414
6	86966131	87335508	gene6797	12	+	2.73768850710148e-101	7.35846431133881
18	12167283	12211547	gene17278	12	-	2.83731213088048e-101	-4.59996370722096
4	34805789	34872373	gene4251	6	+	3.73479542083411e-101	9.76606950958363
4	43547200	43563484	gene4316	12	-	3.98758890266492e-101	-5.69816534577625
21	20486006	20510912	gene20684	12	-	4.41735956974751e-101	7.11165137512263
19	47812894	47834070	gene19808	12	-	4.94106055144981e-101	-4.13534344818286
19	42581617	42585910	gene19674	4	-	5.31492496043154e-101	13.9155851405631
27	20430942	20439821	gene24846	12	+	6.30522002712502e-101	6.46291813975874
1	151055374	151075411	gene1044	12	+	1.04910506094131e-100	7.37703879033877
15	2744008	2768386	gene14617	12	+	1.05133576478164e-100	4.5294044988109
18	52223183	52243434	gene17971	12	-	1.45509175708087e-100	-4.28103903918225
5	95590388	95610787	gene5805	6	-	2.30518272532472e-100	10.1380484372575
11	20863081	20917080	gene11570	12	+	2.52141122839467e-100	6.16880272802909
8	75514874	75522929	gene9234	12	-	2.70421126445521e-100	7.68119916190486
25	25707121	25733671	gene23789	12	+	3.05455335703977e-100	-5.75367964251415
13	66571939	66606824	gene13672	12	-	3.41025514690862e-100	8.77675295105662
27	10355023	10356351	gene24755	4	-	4.20037446691838e-100	13.917995787998
21	22406796	22532973	gene20729	12	-	4.61469323668614e-100	6.43412070721992
NW017189516.1	463021	534861	gene26192	12	+	7.25020826185802e-100	4.29935582728193
20	10235092	10282831	gene20228	12	-	7.4563196177371e-100	4.72816154303548
25	18049079	18051890	gene23696	4	+	8.40742548603258e-100	13.8432960759973
NW017194238.1	1983	9391	gene28131	4	-	8.88433952958887e-100	13.9003184469503
8	102339163	102342312	gene9470	12	-	1.05829868951782e-99	5.15748595161159
26	29853718	29867663	gene24497	12	-	1.18077647095837e-99	5.30747007995639
5	112591790	112642935	gene6187	12	-	1.23950181114966e-99	3.46588424833777
11	20520591	20588591	gene11567	12	-	1.25746354838646e-99	3.40158403936285
21	64516542	64544214	gene21148	12	-	2.77203022275494e-99	-4.6784620456863
9	29598902	29656925	gene9732	12	+	4.98211626720618e-99	-6.36628649756321
7	103385426	103414265	gene8489	12	+	5.37213928702248e-99	-4.8988963739353
10	29384009	29745599	gene10416	12	-	7.97714401197176e-99	-4.72047252391387
NW017215134.1	2003	7195	gene28702	12	+	1.38642013077622e-98	-4.69493757776175
12	11728218	11897309	gene12557	12	-	1.93079731894458e-98	3.82493785701209
3	88059099	88093406	gene3056	12	+	1.97888284100682e-98	-4.2767304568519
6	60794266	61154327	gene6614	6	+	2.71906221355861e-98	10.0845814031566
3	31314214	31393335	gene2660	4	-	2.86724887177199e-98	13.9019641952506
17	1219140	1229796	gene16570	12	+	3.26165060466645e-98	-3.56062251765007
3	103329571	103331981	gene3413	12	-	5.10014736963274e-98	-6.15546326900872
5	73035556	73050426	gene5605	12	-	7.09913279630115e-98	-3.98667008495036
26	28205372	28232976	gene24452	12	-	7.15104218864753e-98	6.60699037799789
19	50309002	50316329	gene19880	4	+	7.82855587320014e-98	13.8808050367662
25	321352	324633	gene23348	12	+	8.93360658546647e-98	4.64269725384808
7	102915821	102926180	gene8464	12	-	1.01889082563409e-97	4.9047451684567
29	31376453	31509058	gene25690	12	+	1.09511049237773e-97	-3.23489244384806
3	90139350	90158727	gene3090	4	+	1.13695270767096e-97	13.9639390886968
11	19946738	19973749	gene11562	12	-	1.32474577280078e-97	-4.51214823495193
8	75895976	75897160	gene9249	4	-	1.32590357000673e-97	13.8513030398567
13	40903349	40907711	gene13214	4	-	1.74723793048275e-97	13.8763769790684
13	73092477	73094817	gene13738	12	-	1.97405597767671e-97	-6.63951552457345
19	50239932	50245524	gene19873	12	-	2.01936080347498e-97	7.2946169836734
16	70526358	70534097	gene16427	12	+	2.19645324545435e-97	4.12797964560403
28	10599599	10665513	gene25105	12	+	2.22575887448744e-97	5.20391540104005
3	106152025	106172883	gene3535	4	+	3.54574560008953e-97	12.9210365128269
20	1615350	2078325	gene20139	12	+	4.35753696070758e-97	-4.01909111192235
18	18597019	18644819	gene17368	12	-	5.11260307844673e-97	-4.26626940830607
22	48751705	48760850	gene21655	12	+	6.03090696276741e-97	-4.14028084618798
18	57096554	57098571	gene18228	12	+	6.25470839878971e-97	-4.73241298461997
6	91373088	91380037	gene6846	4	-	7.51148332351202e-97	11.5027842092097
2	64220848	64386977	gene1746	12	-	7.96421777765652e-97	4.65177373650476
21	64994966	65029989	gene21153	6	+	1.00194996952626e-96	13.3461325497761
4	6611098	6620273	gene3872	12	-	1.20124338682581e-96	-5.3966714266083
15	51557937	51578721	gene15463	12	-	1.36477808408863e-96	5.50957779864278
22	36749216	36911613	gene21559	4	+	1.41280172734966e-96	13.8687785598692
2	39885195	39892037	gene1604	12	+	1.69982080845529e-96	8.68233836812025
20	35938957	36128066	gene20391	4	-	3.76540112786039e-96	13.853920884358
15	34673777	34693652	gene15217	12	+	3.87978239352708e-96	-4.81160781096884
13	16073121	16110602	gene13016	12	+	3.92322958400494e-96	4.98532597943046
25	26044221	26049696	gene23812	12	-	4.59541513181629e-96	-5.73127341053056
NW017189872.1	138	15416	gene27722	4	-	5.4656204864326e-96	13.860315048411
21	69374236	69377734	gene21299	10	-	6.21466206948757e-96	-9.83886831875929
2	13267523	13306164	gene1321	12	-	6.32285836317463e-96	4.39355984979597
15	2274644	2318975	gene14591	12	-	9.04085660442232e-96	4.48092356963167
10	97815108	98344311	gene11323	4	-	1.23507241910991e-95	13.8392159632071
23	22752455	22754580	gene22594	12	-	1.97651911720927e-95	-4.44069926980314
15	64571850	64602890	gene15621	12	-	2.65507637190908e-95	4.01812353458554
19	39764154	39855583	gene19518	12	-	3.34400509320149e-95	-5.81002474462921
11	98897965	98912188	gene12304	11	+	3.93822056622036e-95	9.71807418441296
23	41496923	41505887	gene22896	12	+	4.04643447374712e-95	-4.37087408405116
NW017195490.1	1282	4814	gene28168	11	+	6.05268693558054e-95	-9.84410072204829
4	6630484	6635139	gene3873	12	-	7.1507806837253e-95	-6.19352314552649
7	98031137	98038032	gene8260	12	-	8.28902797419416e-95	3.28389989213297
3	103905767	103927302	gene3447	12	+	9.4438046376399e-95	-4.03850860862831
2	7093068	7145200	gene1200	4	-	9.60665123644599e-95	13.8178478213964
4	34352148	34676913	gene4249	12	-	1.22937595014021e-94	6.00744822420935
6	89601747	89604000	gene6825	12	+	1.4697679698624e-94	-9.00379648439227
1	71801593	71815214	gene411	5	+	1.52672189687912e-94	12.132835515557
11	104466834	104470058	gene12426	12	+	1.6381407766717e-94	-5.49182010533784
23	15216564	15344160	gene22062	12	-	1.76037696133681e-94	5.12346280828388
10	80334689	80346531	gene11102	12	+	2.52331474259836e-94	5.10311753471337
NW017189517.1	36596053	36600420	gene27060	4	+	2.80673181919971e-94	13.9391790963444
27	29810875	29839762	gene24910	4	+	2.84332668697338e-94	13.8091856575894
13	63732341	63756692	gene13609	12	-	3.5030636792454e-94	-5.55480035111022
29	50430374	50438275	gene26167	8	+	3.70615959017054e-94	13.1527744547074
29	50605876	50647114	gene26173	12	-	4.08141339353452e-94	-4.69417443198329
2	28800429	28806624	gene1514	6	+	4.22350716553378e-94	9.38522797253561
2	65085746	65137613	gene1759	12	-	4.47699496929678e-94	4.10129180075758
5	99838970	99849221	gene5905	12	+	4.69860795485136e-94	-5.78076068485927
5	68166556	68240209	gene5559	6	-	4.77841120722573e-94	9.35801459094937
4	42676228	42714148	gene4296	12	+	4.86083929248279e-94	-3.94876790412371
2	39392048	39412164	gene1595	12	+	5.20345318008328e-94	3.87938007130618
29	46057924	46059007	gene26086	12	-	5.62265461545717e-94	5.79622482123545
5	74375597	74406368	gene5646	12	+	5.84627033064845e-94	-4.05720510619337
8	102170615	102205739	gene9462	12	+	6.02731589811338e-94	3.34245368487897
2	34655034	34834715	gene1570	12	+	6.37344098700909e-94	-4.51216118505796
18	52416154	52432011	gene17983	12	+	6.74264877100398e-94	-5.82497977627645
18	40292297	40374394	gene17628	6	+	9.53489944588814e-94	11.8954820522888
21	31684942	31729653	gene20844	12	+	1.03734883306e-93	-6.4380187654255
12	53728240	53804734	gene12721	12	+	1.59713067815594e-93	9.2035987570932
12	9127885	9506572	gene12536	12	-	2.03084432446548e-93	3.2031488273553
8	90987331	91007369	gene9375	4	-	2.55315034637684e-93	13.7955342135452
25	33973370	35136850	gene23984	12	+	2.6402318976246e-93	3.53739550472601
16	39603085	39653380	gene16043	12	+	4.2372554699945e-93	5.56502996673612
26	32763342	32771538	gene24536	12	+	5.33821436640095e-93	8.41249398552712
14	51341151	51367396	gene14181	12	-	5.74977004747079e-93	-6.50217936082105
19	52598411	52614831	gene19940	12	+	6.30304152520351e-93	3.12816267323153
21	63917976	63945464	gene21136	5	+	6.51971299292849e-93	13.9078326117526
NW017189962.1	158817	177128	gene27789	12	-	6.55026554480452e-93	8.52370353716982
1	142805986	142828548	gene940	12	-	7.74252995560014e-93	4.76302509865695
9	53018390	53225409	gene9845	12	-	7.80753020459981e-93	-5.9474670029429
4	72257536	72291605	gene4517	12	-	8.30341456893553e-93	-4.30293210617731
6	59177927	59209967	gene6595	12	-	8.92802022999494e-93	4.57116802986497
15	24755829	24860789	gene14904	12	+	1.66097858191656e-92	7.39875161453339
9	1858100	1977318	gene9546	5	-	2.13968059996312e-92	12.8378455912204
2	101703134	101784160	gene1912	12	-	2.30318841787386e-92	4.80204170762516
17	41262531	41281767	gene17006	12	-	2.40646199343155e-92	3.4210838848679
2	90526561	90548148	gene1845	7	-	3.7786988463374e-92	10.5992226566876
23	17902612	17954768	gene22095	4	-	4.10178392535165e-92	13.8521492228553
13	57903297	57909440	gene13473	11	-	5.01903616938344e-92	14.0943552455236
21	44515590	44519912	gene20959	12	-	6.45731223813904e-92	4.81466321708389
NW017189962.1	357151	388774	gene27798	8	-	9.99112888959209e-92	13.2821462505103
3	71217517	71297323	gene2925	11	-	1.31975908774512e-91	9.93539477417822
13	56455671	56528528	gene13453	12	-	1.34960886082075e-91	-5.63167819419633
3	21025904	21047728	gene2535	12	+	1.5206275645673e-91	6.33140814018161
5	29293700	29384145	gene5037	10	+	1.97188545983793e-91	8.87782668364133
1	67429731	67587603	gene353	4	-	2.65742104128517e-91	13.7518273729269
2	122718394	122829290	gene2065	12	-	2.76908680742648e-91	6.70751177501168
8	69497384	69525587	gene9163	11	+	2.9059010120757e-91	7.58075013265285
1	56263818	56500694	gene257	8	+	2.95696702710045e-91	8.83378411429283
14	35605109	35920622	gene14083	12	-	3.26313677521403e-91	3.94791555088762
21	68297903	68309591	gene21254	12	-	3.44294978207334e-91	-6.38280647835719
13	42956963	42966767	gene13265	12	+	1.05279183094503e-90	7.25482351841054
5	25286392	25330669	gene4904	12	-	1.3451506720329e-90	-3.8750935002468
8	46365132	46393471	gene8956	12	-	1.45525165149691e-90	5.37923265933234
3	31079309	31167434	gene2658	11	-	1.60323491676527e-90	10.8598589579099
7	105057954	105067485	gene8557	12	-	1.87881487205654e-90	-4.08568507524577
22	60068877	60095342	gene21939	11	+	2.08328235356854e-90	9.17738789019278
19	24357900	24392210	gene19065	12	-	2.85084854477839e-90	-4.63466991650466
19	17764152	17805530	gene18878	12	+	3.30315333927003e-90	-3.56762102554869
19	43377285	43388294	gene19701	4	+	3.42061320779153e-90	13.7103005789361
26	30568324	30606628	gene24510	12	+	4.68967226793976e-90	3.70866738324122
3	50879863	50908396	gene2772	12	-	5.70771413597483e-90	5.26754421941116
3	69632433	69642936	gene2907	12	-	5.75956618043277e-90	-6.01924633548327
3	66708954	66717363	gene2878	12	-	6.40164893301116e-90	-3.70197291105091
1	79880645	80020253	gene468	12	-	8.28492449061106e-90	3.83983520770279
25	13125539	13136483	gene23643	4	+	1.05297329798504e-89	13.6864653285932
7	52356153	52676282	gene7369	12	+	1.60378306860767e-89	7.6096926877665
5	55311202	55318421	gene5296	12	+	2.19207212544551e-89	-5.3601729955741
23	22174641	22178682	gene22532	11	-	2.55852193844838e-89	-7.36717490878138
3	62275564	62318236	gene2834	7	-	2.64129820112028e-89	12.6622669356288
4	51633819	51746218	gene4382	12	-	2.70994102544942e-89	3.01696949278675
12	52462239	52469963	gene12709	11	-	3.01972371454744e-89	7.91579531982589
22	51118423	51157393	gene21759	12	+	3.05153141105233e-89	3.19324058661859
3	71441176	71521988	gene2927	12	+	3.36669737211155e-89	3.58874738369183
3	46110114	46133493	gene2757	12	+	5.50011865408232e-89	4.38661004046912
9	19628784	19641427	gene9642	4	-	5.54795203290099e-89	13.6898278577617
11	72272412	72280424	gene11994	12	-	5.56081445150329e-89	9.46881552934311
9	61470611	61651960	gene9916	12	-	6.96409385694142e-89	5.13566604261037
18	47378040	47397617	gene17764	12	-	8.54661212823141e-89	-6.03320167177015
9	6562546	6640390	gene9567	12	+	1.03994308480992e-88	7.47857250448274
NW017189579.1	37	1638	gene27322	12	-	1.0606442478235e-88	6.22180635640438
22	53155213	53195394	gene21833	12	-	1.07315654433374e-88	6.5427406086233
21	65622879	65650910	gene21205	4	-	1.24226579127423e-88	13.6845224933866
NW017215735.1	22446	30832	gene28743	12	+	1.37612924378965e-88	5.03824251331277
3	7424890	7425883	gene2275	4	-	1.51400671401706e-88	13.691304356688
23	5090296	5138452	gene21992	4	-	1.74989911882853e-88	13.7170037925398
7	59837142	59862223	gene7481	11	+	1.80644091359688e-88	9.18220346062441
17	7009166	7077304	gene16671	5	-	1.89167653277596e-88	12.789450387236
11	104530928	104533792	gene12431	12	-	1.94482205278344e-88	7.5426763922233
7	89825490	89833731	gene7945	12	-	2.23129142228531e-88	-3.76358224043469
11	48683975	48725280	gene11801	4	-	2.44650628205376e-88	12.213198012588
29	43054333	43069758	gene25922	12	+	4.93773710365034e-88	-4.73255219584438
18	46821826	46823366	gene17728	7	+	5.60364130830563e-88	10.1722877654092
23	32939214	32974554	gene22747	12	+	5.65779376796176e-88	5.24693121131408
3	18702086	18733702	gene2473	12	-	6.00286168959472e-88	-3.56894256148256
26	32257056	32278923	gene24528	4	+	7.64588982460668e-88	13.6948131530174
6	102674393	102721460	gene6928	12	-	7.7891038525212e-88	4.74897438408038
26	35237725	35284502	gene24578	4	-	8.24597139255727e-88	13.8166294031732
23	5024874	5081052	gene21991	4	+	8.63963297669396e-88	13.6390914719957
18	52244524	52248387	gene17972	12	-	9.04324849332013e-88	-6.03975099881064
19	50233363	50238366	gene19872	12	+	1.00679442859265e-87	5.22157502659724
17	6784582	6800641	gene16666	12	-	1.0531537221675e-87	-4.32687754002631
4	79847998	79909365	gene4566	10	+	1.17636072955595e-87	7.83052596281101
2	121173322	121272504	gene2054	12	+	1.45583292370384e-87	-5.30196182836414
29	42709655	42904423	gene25898	12	-	1.68888164588189e-87	6.34036685135823
20	56157144	56418354	gene20466	12	+	2.92031033132974e-87	8.68335274818038
16	17346851	17414813	gene15869	12	+	3.42806833072622e-87	3.01652369885661
15	2513740	2545558	gene14607	11	+	4.15749434578102e-87	8.39640888458613
NW017191023.1	537	20763	gene28038	12	+	5.12082309813627e-87	-2.99020893797508
11	70416783	70482466	gene11948	12	-	5.95676463807064e-87	-4.69885321862393
5	73172910	73176470	gene5612	12	-	7.55781056375589e-87	-5.23460997199418
2	128363865	128694308	gene2088	4	+	9.20933298513982e-87	13.6532244940606
17	17663092	17707127	gene16820	12	+	9.7228008631393e-87	4.37710454019669
29	41725525	41753360	gene25872	4	-	1.1632814349227e-86	13.6193200169653
7	101895624	101904206	gene8441	12	+	1.18591207574961e-86	-5.80933915092892
7	102795856	102903172	gene8461	12	+	1.31897111439023e-86	-3.42620157287718
8	88382017	88511803	gene9350	12	+	1.41476009992536e-86	-3.77159298345632
28	10331682	10342221	gene25099	4	-	1.81135583691016e-86	13.6124800036693
17	15798441	15847396	gene16785	12	-	1.81895777473639e-86	3.93715929437722
23	22132056	22159716	gene22527	12	-	1.85641643113515e-86	-4.28961948725408
1	144694366	144725092	gene989	12	-	2.04218069343149e-86	-5.06253775179643
NW017189516.1	36672905	38789932	gene26560	10	+	2.10635381745634e-86	10.7175234599639
26	4545184	4724742	gene24280	12	-	2.45357801816228e-86	-4.91125844286838
16	28515345	28819898	gene15957	12	-	2.61471162831732e-86	6.30119937356011
4	51907477	52239310	gene4386	12	-	3.33342856060758e-86	-3.77801166532102
11	92097696	92281879	gene12148	5	+	3.40395231829821e-86	10.9576061892215
6	89087684	89137105	gene6812	4	+	5.23404799446643e-86	13.6343971086144
3	77223794	77266245	gene2953	12	+	5.38253773327395e-86	3.6039791757037
NW017189797.1	23166	24669	gene27623	4	-	5.60506509125332e-86	14.7606562569918
5	30627608	30647530	gene5083	11	+	8.48731019505331e-86	8.2276109634551
5	74326887	74344936	gene5645	12	-	8.52228756141902e-86	-4.7551177240744
8	110743217	110751612	gene9523	12	+	9.29287527741184e-86	5.36019022117685
7	92782080	92848006	gene8056	12	+	9.97714865955079e-86	-4.02281531893855
18	26875360	26902254	gene17467	12	+	1.18773656168963e-85	-5.23847407862447
18	56403256	56405520	gene18181	4	+	1.58525238225958e-85	13.6644247007875
20	4656478	4772974	gene20169	12	+	3.91274209092932e-85	3.01514487944232
NW017189568.1	59964	62632	gene27290	12	-	5.65336197168747e-85	-4.86330553871425
1	155262592	155364610	gene1072	12	-	6.24056758470231e-85	-4.72384568495734
5	58938407	58952910	gene5478	12	+	6.25415735476917e-85	7.73436730212415
2	97216182	97246728	gene1882	12	-	9.77223113309224e-85	-3.74404263208282
1	74790972	75041829	gene433	4	+	1.05945030371945e-84	13.6304385344807
29	48563661	48589912	gene26143	12	+	1.56842416946521e-84	7.20007478607863
29	40137988	40168909	gene25809	12	-	1.90229930163928e-84	7.65993717659432
8	84134127	84175695	gene9319	12	+	2.99471471425318e-84	-3.15059105167244
13	78762346	78918637	gene13839	12	-	3.60476965596019e-84	-4.268226533253
17	8792816	8817830	gene16718	12	+	3.94444406555229e-84	4.75445291555491
7	94950142	94953359	gene8142	12	-	4.24595325950896e-84	-4.87176174368913
5	74223411	74240548	gene5640	12	-	4.26660229551747e-84	-4.57205771365765
15	36040432	36047986	gene15293	12	-	4.44789017173587e-84	-3.90269121272578
11	4572766	5148766	gene11411	12	-	5.40151354757525e-84	-4.40460965498173
6	103387665	103518773	gene6938	10	+	5.85450924751863e-84	-7.08268509287318
19	23373645	23395027	gene19021	12	-	6.25070820137444e-84	3.34907921832216
NW017189516.1	65518960	65534820	gene26790	12	+	7.72255334654693e-84	3.71693554943659
10	51281673	51468043	gene10599	12	+	1.07337300378472e-83	7.30683109738351
29	45572942	45591993	gene26043	12	+	1.21183086041002e-83	-3.76893879257666
7	96968876	96980285	gene8220	12	+	1.27473288235789e-83	-4.49625801337773
13	14934979	15489576	gene13010	12	+	1.4654554468685e-83	-3.36810887596874
26	40261900	40272045	gene24635	12	-	1.54815130139432e-83	3.8018112012395
NW017189589.1	5925	19927	gene27345	12	-	2.4135392579824e-83	3.65307576568573
8	61208288	61217284	gene9070	12	+	2.55672880112532e-83	3.36095308878797
3	62039798	62103316	gene2829	12	-	2.72989572785797e-83	-5.94626161884786
14	66471631	66634544	gene14303	12	-	3.43509741238992e-83	4.08706658545653
19	40424753	40435825	gene19543	12	-	3.48984785660332e-83	-5.1862233672953
19	55523667	55537930	gene20037	12	+	3.88444961115982e-83	-3.19714193281694
11	46515296	46559618	gene11769	12	+	3.9728066481005e-83	-3.86774724798754
5	56556736	56570987	gene5358	12	-	5.06338986731315e-83	-3.9756264370851
27	7322919	7378131	gene24721	10	+	6.83229031734835e-83	8.82420428426401
13	66023768	66026960	gene13664	4	+	7.30214336159874e-83	13.6445973912261
15	45807864	46523256	gene15419	4	-	7.48346588721793e-83	13.5406236896289
19	39903445	39909838	gene19522	12	-	8.39920343304563e-83	3.59889536610726
10	43152034	43174053	gene10537	4	-	1.06094453469878e-82	13.5518492267078
27	31384816	31533040	gene24938	12	-	1.14726842273205e-82	5.98447346580899
18	38048623	38061853	gene17613	12	-	1.16393776252295e-82	5.94814932853725
3	98851354	98903444	gene3190	12	-	1.1824128556343e-82	7.42189956979617
19	50475939	50483447	gene19896	12	-	1.43454902171653e-82	3.84478597968811
7	64275442	64352760	gene7537	12	-	1.54580472172001e-82	3.49143719839264
7	47508620	47530930	gene7296	12	+	1.96458312246899e-82	9.69451737242876
17	4821790	4832234	gene16641	12	+	2.24045164471726e-82	-6.99769400038389
3	27453065	27549785	gene2614	12	+	2.77521396963139e-82	4.07584820617151
29	31132057	31274474	gene25689	12	-	3.16107760199247e-82	-4.09856948853987
1	151475672	151649851	gene1049	4	-	3.38142952773255e-82	11.6059453076783
7	90358236	90366369	gene7968	12	-	3.46724973956418e-82	-4.23493542196379
1	63469950	63610067	gene298	4	-	3.63861667837077e-82	13.601119164139
7	60240856	60414279	gene7486	12	-	3.68511219510962e-82	3.18013276817658
8	99107090	99477897	gene9429	12	+	4.14320526719538e-82	6.36535284053709
5	73082372	73096307	gene5607	12	-	4.42389750936857e-82	-5.2245973322612
21	66884871	66989765	gene21226	12	-	4.44813566638987e-82	3.94593996209039
NW017189962.1	439371	443400	gene27800	4	-	4.92094634227565e-82	13.5343161862577
19	36515203	36557656	gene19413	12	+	6.18929124580674e-82	-3.63685934519919
23	20986850	20989250	gene22463	12	-	6.24372639160096e-82	-5.76151044932155
20	35147652	35320020	gene20384	12	+	7.79200194921217e-82	-4.11008112115429
NW017208127.1	2896	12927	gene28389	12	+	7.81394610987161e-82	-3.96078505175403
24	58485117	58507561	gene23290	12	-	8.79410810017301e-82	3.24950881517543
5	55765143	55767260	gene5315	4	-	1.15502231349661e-81	13.5466972654829
7	48914999	48952725	gene7324	8	+	1.77460055763512e-81	9.21140833233208
14	42038881	42249487	gene14125	4	-	2.24372078118642e-81	13.5205867842524
19	33567659	33589099	gene19318	4	+	2.49456108939275e-81	13.5185161083187
11	69351086	69376540	gene11944	12	-	2.65211901690476e-81	-3.72814410052165
23	22250704	22253634	gene22540	12	-	2.85865744174455e-81	-5.93896869100326
16	34819944	34856737	gene15998	4	-	2.96767371440609e-81	12.2912185553861
1	41052571	41113309	gene146	4	-	3.46655064936364e-81	14.2082661806046
23	22318570	22323497	gene22546	12	+	3.70257524727878e-81	4.39861357575503
1	114205076	114214900	gene720	12	-	4.35482995436715e-81	-2.99159040898051
18	54127702	54134640	gene18076	12	+	5.07307618058303e-81	-8.08318810125488
7	94560078	94568920	gene8120	8	-	5.89735894806609e-81	9.42674595239642
16	50304714	50309173	gene16234	7	-	6.96022281412065e-81	10.0486033975775
27	8249272	8359513	gene24734	12	+	7.13224595587555e-81	4.00353982349814
5	102304271	102315322	gene5951	12	+	7.18964290436121e-81	9.12842370716813
8	39520370	39583801	gene8903	12	-	8.06161165320699e-81	4.57675489662542
2	73043035	73445741	gene1786	12	+	8.44286930425118e-81	-3.14046519742318
24	37309292	37433239	gene23130	12	+	1.22246441352685e-80	-3.04293834873518
9	89718012	89829702	gene10146	12	+	1.22246441352685e-80	3.2330694175782
21	33395926	33401946	gene20878	12	+	1.41039606982905e-80	7.59529844027338
5	67513056	67558418	gene5558	12	+	2.16754743139579e-80	-5.1970095854063
19	42516593	42523757	gene19668	11	+	2.60041411686714e-80	11.9745565741165
5	72314912	72333035	gene5591	12	+	2.79700944803446e-80	-3.58826286297034
19	34427347	34463596	gene19349	12	+	3.15182603119986e-80	4.75088204567787
26	4510842	4540461	gene24279	12	+	3.27353829820834e-80	-5.33635447606357
25	26989560	26993306	gene23878	12	+	3.47298681668994e-80	7.92145669434394
17	30740342	30780017	gene16957	12	+	3.67923677363281e-80	3.52657705470248
17	1844891	1868841	gene16594	12	-	4.2676169949427e-80	4.27732770496697
3	116897629	116920312	gene3771	12	+	4.71522850196241e-80	3.47288258615823
7	89660350	89674802	gene7938	12	+	4.73159711347786e-80	3.00092953375315
16	35626965	35661761	gene16007	12	-	5.60089283422085e-80	3.46206202649602
4	6503143	6507854	gene3869	4	-	6.12446598920885e-80	13.5889295442041
10	45152709	45349804	gene10567	12	-	6.83204593709098e-80	-3.79111909776936
2	47494301	47569814	gene1677	12	+	7.0227418368181e-80	4.22664603721954
18	49474410	49483742	gene17845	12	-	9.16067049145187e-80	-5.01300397114446
3	43264338	43402211	gene2743	12	-	1.06480505537981e-79	4.16137545246617
21	47183329	47190045	gene20985	8	-	1.22575320846307e-79	9.05053178597194
21	55530524	55676092	gene21048	12	-	1.22854920181359e-79	-4.07219486611755
1	111384458	111406717	gene704	12	+	1.548134631622e-79	3.50070837151311
19	26442452	26451060	gene19130	12	-	1.57618374440544e-79	-4.03986063860011
21	67153630	67155290	gene21234	12	-	3.97403361078028e-79	4.15423318070651
21	69318730	69321683	gene21294	11	+	7.03321174822487e-79	-5.38633003040211
11	43871665	43923217	gene11724	11	+	7.49753712432565e-79	8.6093741332285
12	70260840	70354604	gene12873	12	+	7.49753712432565e-79	-4.72227616572457
8	75695437	75782519	gene9239	4	-	7.73742394548607e-79	13.4582398955384
5	114188716	114242187	gene6208	12	+	1.03552953577022e-78	-4.0367185069131
7	98095025	98102085	gene8266	12	-	1.09421729187328e-78	-3.72591991334695
11	28318779	28411296	gene11630	12	+	1.14817108309741e-78	3.08448733750028
NW017190151.1	9847	35022	gene27943	12	+	1.53883071064767e-78	-4.4481148301321
4	6449966	6466415	gene3868	6	-	1.67140018265516e-78	13.0790208158829
28	10181127	10191318	gene25094	12	+	1.85578637491888e-78	8.75224360257883
8	6700225	6735454	gene8658	4	-	2.41503701840648e-78	13.4365171533745
19	25054082	25116666	gene19085	12	+	3.23267213969398e-78	3.2197819092314
22	42777114	42806994	gene21578	10	+	3.82834336409604e-78	11.1530424316569
23	22440674	22442600	gene22566	12	+	3.90921996164164e-78	4.85574025206832
7	96144576	96193844	gene8188	12	+	5.30611519455406e-78	-5.61960715978878
24	654003	742157	gene22958	12	-	7.26950950769108e-78	-3.70292370937322
5	102267516	102275184	gene5950	8	+	8.59839894078986e-78	9.26628952309981
1	43908026	43937817	gene194	10	-	8.96897428567271e-78	8.31654206341329
3	111749927	111753252	gene3693	12	+	9.06279813045456e-78	3.6555738755528
14	14509771	14518277	gene13959	4	+	1.11995284076205e-77	13.4061674979335
2	99597113	99716646	gene1899	12	-	1.38057817201995e-77	3.31134740630986
7	47445830	47471434	gene7295	12	+	1.39436002814271e-77	3.36040973532162
11	62012639	62070249	gene11875	12	+	1.53666529552923e-77	3.9255209697606
12	64859325	64891086	gene12814	12	+	1.68945319394911e-77	4.08949994159979
11	24352344	24362175	gene11594	8	+	1.78992082668779e-77	10.8828462995468
NW017189517.1	2581737	2597458	gene26808	10	+	1.8331843630794e-77	-5.99822682439533
21	34270457	34272564	gene20906	12	-	2.11134389128621e-77	-6.97254399660891
23	22451630	22454106	gene22567	12	+	2.44377825710024e-77	4.66620532309807
8	48842633	48898290	gene8971	12	-	2.57378254599824e-77	10.8765019619715
7	92485335	92488361	gene8044	4	+	2.6085082055081e-77	12.615868925387
4	54945056	55007018	gene4415	12	+	3.18004015088838e-77	-7.232023674929
2	57063316	57110275	gene1713	12	-	4.12532248227693e-77	-3.00939589778508
10	56099378	56129730	gene10627	12	+	4.41134669290138e-77	3.42789850377222
18	46705804	46717312	gene17723	12	+	4.57449880235588e-77	-3.06184924799953
23	40875237	40943246	gene22865	12	-	5.59520864803837e-77	-4.13835507402267
15	60127474	60130784	gene15585	5	+	7.99120682568743e-77	12.5564033389052
21	1943844	2127161	gene20558	12	-	1.0408553384671e-76	-5.83175616705757
19	38346936	38359094	gene19465	12	-	1.19783921156061e-76	-6.31386618186099
29	35286194	35311097	gene25707	4	+	1.52507160319119e-76	13.5185795955896
5	73064086	73077336	gene5606	12	-	1.71746008213588e-76	-4.99573211362178
7	93244825	93266710	gene8066	12	+	1.94711174481995e-76	-4.38686911259816
NW017189517.1	17202278	17223239	gene26908	12	+	2.05883472452303e-76	-6.13829321312014
3	107007809	107027403	gene3546	12	+	3.19675995010208e-76	3.03726220219716
2	11648279	11734645	gene1317	4	+	5.15802116134437e-76	13.3829379456228
20	31767489	31777035	gene20361	12	+	5.18699477905612e-76	8.22284167762073
11	100919767	100934416	gene12344	12	-	5.81953938810131e-76	-3.82876274508544
3	74140747	75067664	gene2938	12	-	6.03228085404331e-76	5.87207431026652
18	51330310	51366310	gene17933	12	+	7.10567771497553e-76	5.74903502998656
23	20902668	20908544	gene22458	12	-	7.37469408861901e-76	-3.63802671051431
17	26687502	26697725	gene16923	12	+	8.97373048582366e-76	4.89088017788353
17	20181992	20275515	gene16876	12	-	1.18100866549811e-75	5.05547390117917
6	85418697	85462330	gene6764	4	-	1.28090795676006e-75	13.4020551052847
10	89277856	89288048	gene11238	4	-	1.30288126838973e-75	13.4136304325866
24	28983263	29226875	gene23075	12	+	1.42012399730002e-75	8.35425251332213
25	27925428	28016645	gene23924	12	+	1.4595752725758e-75	3.44634753421753
22	49038665	49043724	gene21662	12	-	1.77614329427528e-75	4.30703107112907
22	58441972	58535547	gene21907	12	+	1.85346767837235e-75	-3.02638693535828
12	54310860	54399991	gene12729	12	-	2.10835881639528e-75	4.85129342495413
18	49434159	49443510	gene17842	12	-	2.31422783379362e-75	4.35129955282101
14	36208537	36218039	gene14086	4	+	2.94172837521773e-75	13.3626260136564
13	41932207	41942140	gene13233	12	+	3.18455078240527e-75	-6.1404514779496
NW017189516.1	4625910	4651826	gene26237	12	+	3.37159567153599e-75	-3.89965074554141
11	98104165	98117224	gene12267	12	-	3.61431695236908e-75	5.53382210351307
3	443588	455535	gene2188	12	-	3.81558868869384e-75	7.14887467676819
3	91017437	91076182	gene3100	12	-	4.13088093144837e-75	-5.24528333986796
12	14193901	14298435	gene12573	12	+	4.45600566092054e-75	-4.81709533887184
5	65399412	65402195	gene5533	4	+	4.89219496563833e-75	13.435196702295
20	32671620	32826154	gene20367	12	+	5.05372042186773e-75	-3.31409473300423
9	76397901	76890238	gene10038	12	-	7.13916878255594e-75	-5.84569757598845
6	98745864	98810285	gene6910	12	+	1.30357540438262e-74	6.08570338895703
25	37061863	37063610	gene24091	12	-	1.56389130465463e-74	-5.67720702922365
5	72951081	72962273	gene5599	12	+	1.78601269760319e-74	-3.95118532225539
14	56824098	57133493	gene14218	12	+	1.95182013825558e-74	-4.81138638666916
20	24057671	24066864	gene20316	12	-	1.97366812183443e-74	-7.22920336941103
9	26490490	26607967	gene9697	12	-	2.31374049610704e-74	5.73966497054838
5	118716306	118729836	gene6264	12	-	2.38936103120091e-74	-3.16759109453449
25	41916	53213	gene23325	12	-	2.47829343063996e-74	-5.33933938968768
21	48461087	48519232	gene20990	12	-	3.66426561731985e-74	2.74477114063666
1	67744852	67890964	gene356	11	-	3.83680587671246e-74	9.67221110819336
3	40679002	40775167	gene2721	12	+	4.54134563830139e-74	6.27347721873395
7	42410524	42852054	gene7269	4	-	6.05394871444728e-74	13.3198735437043
23	37556435	37611569	gene22797	12	-	6.99569996883602e-74	-3.85679491430477
8	111777936	111843714	gene9528	4	+	7.52947267814727e-74	13.3065891810196
29	40951152	40979936	gene25832	12	+	7.7619238346712e-74	-3.64358276403783
13	37433645	37481144	gene13172	12	-	7.84542425223171e-74	3.19074147355541
15	25241629	25243742	gene14907	4	-	8.91976303187908e-74	13.306785468333
25	26573627	26617187	gene23855	12	+	9.26226944677933e-74	-4.65969603845297
5	107862098	107979374	gene6064	12	+	1.04821914823261e-73	6.24908691257873
6	42406954	42536697	gene6521	12	-	1.08084581785527e-73	4.50390842984685
6	59796792	59838899	gene6606	12	+	1.08373397717348e-73	-4.92671097058362
23	41514224	41522937	gene22899	12	+	1.1661269755288e-73	-3.50628195465714
14	37722834	37882011	gene14100	12	+	1.37258044986294e-73	-5.30014267378186
10	85102405	85223212	gene11178	12	-	1.39304602196257e-73	4.78238482494388
3	1099277	1110046	gene2205	12	-	1.96548437284518e-73	-3.83892848839832
2	13132048	13159070	gene1320	12	-	2.6543903163818e-73	-4.30777516332884
3	92290630	92330433	gene3120	12	-	2.80866733389696e-73	-3.53576740805651
5	55557515	55638052	gene5306	12	-	3.00059248601544e-73	4.37397228908798
3	34946176	34984573	gene2681	12	-	3.29560008263678e-73	6.22655475351185
19	60997454	61100217	gene20110	12	-	3.45243662885507e-73	5.02979642197684
10	67037208	67049297	gene10764	12	-	3.70337254323094e-73	2.720386056172
14	21931917	22031866	gene14028	12	-	3.76827149176435e-73	8.6444000023592
11	103927035	103987689	gene12418	9	-	3.90611438696428e-73	7.43957891983189
28	21326362	21369731	gene25232	12	+	3.97781105979773e-73	5.04996990740124
5	73130931	73132847	gene5610	12	-	4.05582686125073e-73	-4.8927404223016
12	10300843	10589442	gene12548	12	+	4.34192368010009e-73	-2.73466201062568
6	92227769	92231607	gene6861	10	-	5.49848725071766e-73	9.03308854635337
29	42786768	42788025	gene25905	12	+	5.74850918021984e-73	-5.57229099992872
21	55971035	56016551	gene21053	4	-	6.34360461614044e-73	13.2879190118018
28	18870678	18875355	gene25185	12	+	6.5806106061656e-73	-6.37937470170169
13	51321934	51331433	gene13340	12	+	1.01464632090215e-72	-6.06956887870262
5	108541728	108542908	gene6083	12	+	1.06015890984395e-72	5.51669545575073
2	44895150	45051641	gene1639	12	-	1.12773374035396e-72	4.47104968128145
19	32435858	32461189	gene19293	4	-	1.30084092248023e-72	13.2313264568276
23	41490122	41496734	gene22895	12	-	1.36187101311883e-72	-4.41393967428093
28	4150878	4166015	gene25063	7	+	1.41191233511384e-72	8.64493028167979
25	36844110	36854944	gene24078	12	+	1.50093569335931e-72	-3.25866875253485
24	4163133	4197074	gene22980	12	+	1.52064782840995e-72	5.75995357375985
9	51191505	51257425	gene9836	12	-	1.52064782840995e-72	7.04267160585391
4	72019338	72129472	gene4515	12	-	1.56459109427505e-72	-3.78375411462703
20	62956288	62981205	gene20490	12	+	1.80677021222803e-72	6.66414239741322
10	76609081	76610715	gene10945	4	-	2.08330805154419e-72	13.5347618500521
22	10780756	11147531	gene21367	12	+	2.09695671342684e-72	5.61610939374092
5	98550051	98563763	gene5876	12	+	2.10220905362985e-72	-3.09867615343566
26	36499605	36521618	gene24599	12	-	2.37703463949669e-72	6.50484876438928
19	60875460	60918456	gene20106	12	+	2.96590637264991e-72	5.31265046735586
NW017189962.1	460403	542450	gene27802	12	-	3.41434995157637e-72	-4.7139616549207
14	1111134	1114919	gene13862	11	-	4.21546745744118e-72	7.8109920825409
26	9524084	9586938	gene24332	12	-	4.5200566833743e-72	8.04603531564989
28	37309847	37310409	gene25318	12	-	4.66472933249181e-72	-3.58274764575273
19	34060164	34075010	gene19338	12	-	6.53731852279559e-72	-3.29196530022632
8	29730586	29734180	gene8851	4	-	6.75207203346636e-72	13.2679901061828
4	54853085	54870204	gene4414	4	+	6.80729133406539e-72	13.7716385799207
13	10789324	10832864	gene12993	12	-	6.87937825604062e-72	-5.08336929754224
19	53216201	53226152	gene19958	12	-	7.9465993957588e-72	-3.37448440210359
5	95864305	95971714	gene5813	12	+	8.3954342113431e-72	2.81195409020121
12	67178166	67196600	gene12845	12	+	8.54758103956477e-72	3.02244613551837
20	2207950	2256091	gene20143	12	-	8.99383388700643e-72	-3.69580183098937
3	69664263	69888993	gene2908	12	-	9.23512050075961e-72	4.0532109109862
3	7877942	8015888	gene2287	12	-	9.28384552655112e-72	-3.70765257644706
23	33012418	33107462	gene22749	12	+	9.98027787053591e-72	-3.0945503790814
3	77943372	77964201	gene2966	5	+	1.01899704211153e-71	12.0716869673462
29	44561666	44705941	gene26002	12	+	1.39955687629566e-71	-4.55551279202473
3	7489973	7490891	gene2281	4	-	1.43393206654972e-71	13.3013596937187
7	93411795	93418870	gene8073	12	-	1.59096536014158e-71	3.62762734393122
13	50842090	50860436	gene13332	12	+	1.89944985449214e-71	5.76779071213304
7	87384773	87502602	gene7888	12	+	2.58121807398381e-71	-3.05844642599161
2	14986408	15009043	gene1373	12	-	2.70957826186605e-71	-2.75856440222671
19	33782294	33835695	gene19328	12	-	3.32228089059008e-71	4.14281839136467
7	97852797	97950973	gene8253	12	-	3.47892695840963e-71	6.38063523671125
8	98688507	98846849	gene9428	8	-	4.21319419748367e-71	13.3780085036816
10	76836348	76845110	gene10956	12	-	4.70408836600489e-71	5.88347854103122
23	18317902	18332106	gene22147	12	+	4.82746103602873e-71	8.35619355723463
9	57953386	57974132	gene9891	12	-	5.32630914497743e-71	6.75832149276137
3	77094585	77177869	gene2952	12	+	6.743792844774e-71	3.95978614154986
4	19413243	19519527	gene4123	4	+	7.1880820264415e-71	13.21883928559
29	43821209	43848956	gene25957	12	+	7.34006654149588e-71	-3.00468747450632
26	7680360	7807311	gene24303	12	+	7.44464497826112e-71	-3.73633216272033
3	103059858	103062650	gene3404	12	+	8.30604406424767e-71	-5.3662633632239
8	8616253	8996096	gene8682	12	-	8.98543736821955e-71	4.14486274060869
10	74759538	74767326	gene10815	12	-	9.32672305247079e-71	-3.65742483059021
16	49921746	49960858	gene16219	12	-	9.85797518318506e-71	4.85343624330209
16	57927976	57991312	gene16311	9	-	1.04114186066924e-70	9.41277534233693
25	27072061	27074331	gene23884	12	-	1.14730365213415e-70	3.5706359969104
4	106963021	107189721	gene4695	12	+	1.25692402257387e-70	5.0155884169676
16	4048464	4069925	gene15818	12	-	1.36482716105524e-70	-4.43004391788381
16	3615331	3637675	gene15807	12	+	1.41587354207572e-70	-4.35900658423545
16	47895768	47943813	gene16152	11	-	1.53000019503564e-70	-6.65375793050902
24	54416222	54486293	gene23263	12	+	1.80605620871995e-70	-3.80411220203521
11	77535429	77561189	gene12050	4	-	1.97038757494348e-70	13.1806526224205
9	67568421	67826378	gene9951	12	+	1.99814468919241e-70	4.07313583021788
11	49163286	49178905	gene11819	12	+	2.1784589573199e-70	2.79282157242959
4	43471280	43484029	gene4314	12	-	2.192129125245e-70	-3.3387030648391
18	50775185	50787650	gene17910	12	+	2.21003314204701e-70	-2.92354338945161
3	21416335	21436716	gene2544	4	+	2.23843799943368e-70	13.1963597419167
18	25127060	25154299	gene17424	4	+	3.05892870317327e-70	13.1906574688065
9	11363730	11457462	gene9598	4	-	3.19932914709855e-70	13.2206663996438
NW017189517.1	37413942	37426081	gene27079	12	-	3.32184372471631e-70	3.20287479671791
3	62713846	62716757	gene2842	4	+	4.28936605141276e-70	13.1941010182728
19	18330152	18339764	gene18892	12	+	4.99355787428211e-70	-3.14627118697852
16	27000413	27029381	gene15931	12	-	5.44114693496461e-70	-2.84273347288928
13	50894659	51079673	gene13335	12	-	5.58633820099833e-70	2.80934208099543
19	54896225	54919975	gene20004	12	+	5.99499338521264e-70	4.67455163537271
10	79446179	79454624	gene11065	4	+	6.38290214174865e-70	13.1883691797553
8	74925840	74942812	gene9224	4	-	7.21706346607484e-70	13.2023537974529
4	6315626	6334075	gene3866	4	-	7.48451505018288e-70	13.1255690943572
8	110209703	110299325	gene9513	12	+	8.63303749394981e-70	-3.22537101045305
14	12791765	12807726	gene13945	12	-	9.87168327490315e-70	4.32587060666549
6	89520310	89547024	gene6823	4	-	1.05451668837175e-69	13.2004900696875
12	61016104	61366763	gene12788	4	-	1.07955242984283e-69	10.368440976472
4	104500776	104610086	gene4678	12	-	1.13328909822044e-69	-3.35931612933234
19	49480970	49490141	gene19840	4	-	1.14471447748347e-69	13.1396961266672
11	47654538	47673514	gene11788	12	+	1.39056870901318e-69	-7.62314671388309
7	57771762	57784020	gene7404	12	+	1.40933661754131e-69	-3.70483587880905
4	16438023	16536257	gene4095	6	+	1.6148421836514e-69	10.5845576332156
3	105488127	105512485	gene3505	12	+	1.81028778301793e-69	-5.31310887717597
21	34289180	34299328	gene20908	10	-	1.82177419864038e-69	-9.10816555056682
5	67055047	67201792	gene5553	12	-	1.84855996699845e-69	4.14756993554801
2	10027231	10036201	gene1270	12	+	1.97442648568514e-69	-4.7598955244828
19	60576496	60627984	gene20101	12	+	2.07761425497603e-69	6.10570160968973
5	74118937	74129443	gene5636	12	+	2.25273795881531e-69	2.7044226284539
8	102398216	102536633	gene9474	12	+	2.59709489960806e-69	-3.61875572228832
19	42034047	42055987	gene19640	12	+	2.81171495483021e-69	-2.89374709091033
11	72948228	72977245	gene12015	12	-	2.98602906134791e-69	3.04459444500387
22	11187225	11311455	gene21370	12	+	3.18494900265898e-69	6.20935556639196
8	571945	953942	gene8632	12	+	3.80829212587201e-69	5.7969875413843
1	76761491	76779219	gene447	9	+	3.98772224359164e-69	11.5613699970625
23	1620929	1631093	gene21961	12	-	4.57823727152349e-69	-2.98667671815846
3	36250158	36651292	gene2685	12	+	4.66164490285424e-69	5.56920366964304
5	82459044	82593303	gene5710	8	-	4.92926633953257e-69	10.4949667762775
23	41632442	41677555	gene22905	12	-	4.96949559940307e-69	3.0535712361491
7	64352786	64377647	gene7539	12	+	5.46042889294122e-69	3.5532072778572
4	37649887	37650739	gene4269	11	-	5.48708220347339e-69	-6.53961506716474
23	28199164	28287167	gene22661	12	-	7.73972672841074e-69	2.69746244881465
12	1636946	1667327	gene12507	12	+	8.55106625170715e-69	3.49177999382558
1	70890386	70916589	gene396	12	+	8.63104904663279e-69	-3.2553085577472
4	110143909	110168067	gene4721	12	+	8.78367538435718e-69	-3.10928655391824
14	71221332	71364437	gene14327	12	-	8.92969069086527e-69	-2.88811289019864
1	55700391	55822057	gene252	10	+	1.08769912821136e-68	8.48411603520393
5	105109928	105229097	gene6023	12	+	1.19358439756369e-68	-5.54413523143575
29	44231594	44243179	gene25977	12	+	1.46010581169966e-68	-3.46010681367854
5	27576271	27610423	gene5001	12	-	1.67196201274968e-68	3.15276961887681
19	57224835	57245563	gene20084	12	+	1.87919675423986e-68	5.009464551454
5	112076057	112171316	gene6178	12	-	3.00793092435446e-68	-2.84154943299066
11	7031920	7065577	gene11430	12	+	3.11117887952159e-68	-5.01806091257739
21	25199200	25213021	gene20757	4	+	3.84282474272967e-68	13.1384489471764
7	79672111	79847429	gene7847	12	+	4.39095094691562e-68	4.92300430276749
6	90214952	90262925	gene6831	4	-	4.44726477371651e-68	13.0988633265371
15	16635793	16748224	gene14847	12	-	4.9009388794603e-68	7.20820823799951
NW017190166.1	1	8323	gene27988	11	+	5.31930726280683e-68	9.3543936510886
10	48093189	48174864	gene10577	12	-	5.67910732647368e-68	-3.08809529682489
8	76203334	76554906	gene9252	4	-	6.0591002644358e-68	13.101999096229
22	57729665	57811463	gene21899	12	-	6.52587474706864e-68	-3.24056694198384
4	115637597	115934177	gene4760	8	-	1.10838389147589e-67	9.11084880919586
12	53382644	53388308	gene12716	12	-	1.13640413555833e-67	-3.74609641071809
2	18423985	18695839	gene1437	12	+	1.36670374485251e-67	6.9316683541008
15	53138405	53147577	gene15501	12	-	1.81351898350189e-67	4.57216728439394
3	107069363	107113573	gene3547	12	+	2.21788872859289e-67	-2.72232017350241
3	113948303	114006022	gene3756	4	-	2.41566183954838e-67	13.0969038655437
6	17398505	17521097	gene6391	12	+	2.62527919169072e-67	-5.5402985854199
4	13807205	13815920	gene3998	12	-	2.66966507553989e-67	-3.60446579997208
1	118380924	118389379	gene755	4	+	2.7365648644083e-67	13.0671773969001
5	26528285	26544856	gene4949	12	+	2.85706490060366e-67	-4.64247277766457
NW017210437.1	2740	11971	gene28412	12	-	4.31498093433645e-67	-6.37782637058422
NW017189519.1	224953	405777	gene27177	12	-	4.70769900351259e-67	-3.44580616985761
3	70513105	70623138	gene2916	12	+	4.86772356729042e-67	6.09240535104654
23	32235037	32238639	gene22731	4	-	5.2284277864276e-67	13.1078824884887
29	46423852	46437448	gene26101	12	-	5.63679640551794e-67	-2.72744627759827
6	35198176	35296620	gene6483	4	-	7.29715705886326e-67	11.7033713501368
3	77431678	77476046	gene2959	12	-	7.46586415638867e-67	3.09808424580558
3	111845096	111850245	gene3704	4	-	8.24797572686632e-67	13.0601424374515
23	36279340	36308861	gene22789	12	+	9.38005923658756e-67	3.34608195915391
18	47301749	47304066	gene17756	12	-	1.10981696060238e-66	-2.90987508104273
1	145768041	145799845	gene998	12	+	1.23347566411202e-66	7.52086519166839
23	39265892	39283652	gene22833	12	+	1.36786650170872e-66	5.69050364857915
10	76920128	76935238	gene10963	12	-	1.54861146323919e-66	4.27803449625128
13	69534893	69553728	gene13700	12	+	1.71436557745584e-66	3.74666875300957
3	53607123	53762852	gene2788	12	-	1.72846195157852e-66	2.60673142579095
22	50689262	50738318	gene21730	12	-	1.81629667073574e-66	2.78528168260928
9	83335352	83345254	gene10096	12	+	1.81629667073574e-66	5.11361110582698
8	98307628	98366946	gene9423	12	-	2.29304188937072e-66	5.62209309936568
26	19247023	19317263	gene24407	12	+	2.52705316616654e-66	4.53245072063575
4	68384848	68392321	gene4478	8	+	2.69112210173205e-66	10.156791078592
1	7974429	7983899	gene70	6	+	3.14622717716775e-66	12.6495282723151
10	74652067	74742815	gene10812	12	-	3.2685273100279e-66	-2.86385703577502
14	49824610	50130241	gene14167	4	-	3.46218993603385e-66	13.042594704466
8	109952343	109972706	gene9509	12	-	4.44144940837754e-66	-4.28165711360447
17	28055	33456	gene16529	12	-	4.76770054926153e-66	5.91108053280688
26	27278931	27316025	gene24436	12	+	6.30717705495755e-66	-2.66827354951376
28	18625656	18678978	gene25182	12	-	7.86066014608249e-66	3.98214857548823
5	109483281	109498314	gene6117	12	+	8.07864640161149e-66	-3.18606039712729
10	79692545	79745185	gene11081	8	-	1.06869425314183e-65	10.3267036113175
3	100378165	100388277	gene3270	4	+	1.08316065454049e-65	13.0124116719539
7	59064020	59134162	gene7459	12	-	1.26011747369445e-65	3.32090965901879
9	78186320	78265299	gene10050	12	-	1.47096152903035e-65	-4.17362290838408
15	60114971	60122136	gene15583	4	-	1.6180821640179e-65	12.9929165533519
27	29318888	29357562	gene24906	12	-	1.8220641140585e-65	5.39277578916521
4	21384586	21398909	gene4141	12	-	1.99132110247162e-65	3.1146195731029
13	42508095	42543833	gene13249	12	-	2.09947023730386e-65	2.76792914735353
8	100704390	100733755	gene9443	12	-	2.69970901161659e-65	2.99275926412186
5	108357566	108369529	gene6073	4	-	3.17007031533268e-65	13.0285511114465
7	84179841	84226087	gene7872	12	+	3.18179822901782e-65	3.41785091400838
13	23029109	23211045	gene13068	12	-	3.75784951363559e-65	-2.65666313971661
3	103073862	103075388	gene3405	12	-	5.00516235224581e-65	-5.63948521442935
13	65484163	65551011	gene13649	12	-	6.11021375031301e-65	-3.51169466302713
13	17803931	18377838	gene13043	12	+	6.35635499779387e-65	6.42209374682269
26	31202431	31225839	gene24523	12	+	6.73627612917247e-65	4.613965368235
1	82496373	82503155	gene507	4	+	7.44156739054338e-65	12.9576333389271
20	23674030	23791333	gene20305	12	+	9.06887559193145e-65	3.20822075124046
15	54458906	54475157	gene15530	12	-	9.08027615928823e-65	-3.27163165705633
7	70488969	70511794	gene7760	4	-	9.10322405472296e-65	13.0397764933167
14	51260613	51298753	gene14180	12	+	1.01697448989466e-64	-4.76203730205493
16	73724197	73956525	gene16450	10	+	1.12109912643275e-64	9.01853267091101
2	17012405	17013648	gene1422	10	+	1.12379022756274e-64	-7.42388790179203
15	28270996	28281500	gene14950	12	-	1.33547011913639e-64	5.58615021867854
14	81428247	81439404	gene14432	12	-	1.45796866659326e-64	-3.60986253763125
5	67236589	67300555	gene5555	4	-	1.51028764506591e-64	13.0152984764739
3	37805994	37997408	gene2697	12	-	1.68655560275678e-64	6.38213311537524
5	56306169	56308267	gene5337	12	-	1.70576469877943e-64	2.9868050980639
21	23559612	23931138	gene20741	4	-	1.84174083149344e-64	12.9702539878894
9	61657167	61885558	gene9917	12	-	2.01857055463867e-64	-3.62346654489519
15	42301833	42571328	gene15393	12	+	2.05157139294019e-64	7.81634569744319
11	28943550	28953070	gene11639	12	-	2.11115025011741e-64	3.21125918240424
15	2455780	2469358	gene14602	12	+	2.27928902332074e-64	2.90934477707431
8	69035146	69066483	gene9149	6	+	2.78198460656128e-64	9.72855497838106
20	3901276	4031641	gene20159	12	-	2.83797125242876e-64	-3.01556004836782
23	31954052	31995615	gene22717	12	-	2.92935039823722e-64	6.79941204492882
2	168061	194899	gene1087	8	-	3.59716734670662e-64	8.33127169617853
21	58459065	58471068	gene21090	12	-	4.40499215304674e-64	8.45639125200588
22	32127778	32327835	gene21542	12	+	4.69628081315861e-64	4.77311116729748
8	59176898	59396050	gene9020	12	+	5.13220314779508e-64	3.85661339551484
7	97017380	97053439	gene8226	12	-	5.1624744032702e-64	-4.44046806986848
19	53179644	53192931	gene19955	12	+	6.16046114647157e-64	-5.56974596492149
3	72144102	72208008	gene2933	7	+	6.29415260162062e-64	10.7732869771646
16	45445497	45479198	gene16128	12	-	6.49445959891048e-64	6.65776644833795
25	36864028	36884787	gene24081	12	-	7.41412512197631e-64	3.36072294024999
8	68896446	68901072	gene9145	12	-	7.73971065573782e-64	-3.27604759096789
3	86865209	86879288	gene3033	12	+	8.19742050794357e-64	4.16668635894253
1	21224063	21282091	gene103	12	+	8.8728793238109e-64	-3.98766189242601
2	131638383	131677905	gene2124	12	-	9.40490151144229e-64	7.66329333470489
21	30490451	30516927	gene20826	12	+	9.58721879246698e-64	3.90846310635404
29	43743073	43747562	gene25951	12	+	9.69655346378201e-64	4.0395910039767
22	60211118	60280020	gene21944	9	+	1.08352818450139e-63	9.71911186467653
19	22536623	22548607	gene18998	12	-	1.1561931179585e-63	4.41471136599701
7	90786650	90798263	gene7987	12	-	1.26010742940625e-63	7.3787192752721
7	48112333	48120522	gene7306	12	-	1.35417839920218e-63	6.29939279303229
17	69190105	69207149	gene17144	12	+	1.49537528926834e-63	4.29300486637955
19	39713160	39737414	gene19515	6	+	1.54075506143417e-63	14.0955983072615
22	52541882	52576179	gene21807	12	-	1.56547488446896e-63	-2.93231310412506
7	94977011	95008322	gene8145	12	+	1.98012365999439e-63	-3.24647612257275
18	27790051	27812456	gene17497	12	-	2.06948613784979e-63	3.19277063011024
21	48594423	48691239	gene20995	12	+	2.17189975362648e-63	2.78014232114266
NW017189516.1	50632953	50635027	gene26657	12	-	2.3706278975868e-63	-3.60410613116873
22	48686846	48692872	gene21651	12	-	2.50113451955874e-63	4.57219542913698
3	76916228	76974832	gene2948	8	+	2.54772763544892e-63	13.716082060057
1	118591598	118633980	gene760	12	-	2.57613970255981e-63	-2.6777670648596
1	64629336	64713234	gene315	5	-	2.88951227044831e-63	11.8852343289652
9	63950905	63995227	gene9936	12	+	2.88951227044831e-63	-2.87945818361337
1	141279259	141329174	gene916	4	-	2.90690345869578e-63	11.5834479734431
NW017193250.1	481	9945	gene28102	4	+	2.92149743114975e-63	13.063149037964
21	15509420	15831062	gene20619	12	+	3.22623919647448e-63	-3.41033041421012
8	83789288	83805337	gene9312	6	-	3.44163041555171e-63	11.4957480083192
3	9932578	9935266	gene2302	4	+	3.53503046221374e-63	12.9399758024548
5	86999915	87007617	gene5734	4	+	3.68915986688619e-63	12.9482428863987
29	32281388	32313757	gene25699	6	-	4.1007767766839e-63	11.9929458401855
13	46544094	46569158	gene13296	12	-	4.28196809589672e-63	-3.8944138854216
12	10126009	10140626	gene12546	12	+	4.84070099510633e-63	-3.82645366957448
15	57528311	57533889	gene15553	9	-	5.09662692447493e-63	13.3884206936802
10	16950778	16967341	gene10272	12	+	5.15922557890478e-63	-2.70520399242494
29	46079125	46080203	gene26088	12	+	5.4110875144019e-63	4.25645671798718
21	24354206	24384764	gene20745	12	-	5.63374739564403e-63	3.10097950035381
7	96161004	96215634	gene8189	12	+	6.66501997672187e-63	-2.96011792541961
1	42886442	42968414	gene189	12	-	6.72524806086033e-63	6.11270612818622
10	2746830	2901239	gene10187	12	+	7.10822267895043e-63	5.8257847830338
2	14810638	14839162	gene1366	12	+	7.20673419122184e-63	7.68525407760249
16	72127835	72144263	gene16440	9	+	7.41968755889451e-63	10.6237757374436
4	107746582	107760649	gene4700	12	+	7.50548453339369e-63	7.27132216767731
16	35874529	35900000	gene16010	12	-	9.1236541178934e-63	-3.41650754758789
3	100429664	100437323	gene3275	12	-	9.22600379503621e-63	-2.969451994402
NW017189517.1	37209869	37212077	gene27071	12	+	9.86917206889559e-63	3.20077283524662
23	10217970	10240453	gene22024	4	+	1.13904198730564e-62	12.9051560618961
13	80110698	80604713	gene13843	12	+	1.20072383192041e-62	6.16475118722501
13	72897007	72993095	gene13733	12	+	1.20175270192352e-62	-2.86330427201793
1	148614700	148633337	gene1027	4	-	1.28117551725472e-62	12.911715640272
13	42852779	42917705	gene13262	5	+	1.61823441711527e-62	13.7961908824024
10	35907657	36136138	gene10478	12	-	1.71830250887762e-62	6.65741619437179
11	68032880	68034496	gene11928	12	-	1.74806898107731e-62	-7.66486521749845
13	37403918	37429846	gene13171	12	+	1.79705721053726e-62	5.14773220110495
10	66763107	66778182	gene10756	12	+	2.09226487362277e-62	3.08028758702193
8	17003552	17103247	gene8739	12	-	2.26464540779248e-62	7.17139582576417
15	76313452	76321493	gene15682	4	-	2.36633054398804e-62	12.9308789187059
21	27256366	27299458	gene20789	12	+	2.61082751255497e-62	-3.45055836966717
15	54352204	54373787	gene15524	12	+	2.88778767697075e-62	6.36082189352416
19	33590780	33606216	gene19319	12	-	3.6102501831816e-62	3.60044740410441
7	57920013	58091650	gene7408	12	-	3.62155641244148e-62	4.48168505926626
15	37176458	37208308	gene15323	4	+	4.39337289717582e-62	12.8968830085817
7	67953298	67963718	gene7660	4	+	4.44064752774508e-62	13.5352827174266
5	112064705	112073351	gene6177	12	-	4.99074005434296e-62	10.4728667330168
23	12524517	12639592	gene22041	12	-	5.93996974244173e-62	-3.53774774524405
8	54062256	54090106	gene8999	12	+	6.92594628810413e-62	4.18437561911087
9	25512852	25661234	gene9685	12	+	6.92594628810413e-62	5.4389444404619
10	58487989	58572772	gene10661	12	-	7.02922187097452e-62	5.85899817655133
17	58396236	58588050	gene17081	12	-	8.59118910148027e-62	-4.51106265064382
NW017190073.1	95912	101687	gene27862	11	-	8.71999444615959e-62	-6.20697278680494
7	89884033	89904169	gene7947	12	+	8.76898766441149e-62	-3.63272381805328
5	93767008	93839422	gene5787	12	+	1.12632727776723e-61	4.47042951035975
7	14126804	14233081	gene7126	12	-	1.18781446210646e-61	-2.84585505330497
7	73164014	73295384	gene7823	4	-	2.02169622902988e-61	12.8563213387374
3	103377676	103384240	gene3416	4	-	2.19941139486428e-61	12.8730580507909
13	78433473	78450188	gene13837	4	-	2.58806985109732e-61	12.9188539718081
3	34083445	34586343	gene2673	12	+	3.5498366220046e-61	3.63480510088252
19	50405061	50415000	gene19891	12	+	3.86709399911344e-61	3.54433297256568
NW017190143.1	52346	55441	gene27924	12	+	3.89066482730088e-61	-3.13308664513484
9	57534765	57632301	gene9872	12	-	3.91630654533996e-61	7.08463650204719
10	89859407	89873185	gene11251	12	-	4.0018473723293e-61	4.00995038143486
7	90948163	90951434	gene7995	12	-	4.03033686527569e-61	6.39537369864687
4	42988004	42997363	gene4301	12	+	4.52667721878344e-61	5.95087225498573
13	18964571	18967644	gene13045	4	-	4.80464895723094e-61	12.8880702209301
9	56897817	56987489	gene9866	4	+	4.82042630937706e-61	12.8736736632887
NW017205676.1	24225	38918	gene28354	12	-	5.11954268408866e-61	6.08969820132435
23	41092132	41107261	gene22874	12	-	5.34250705218473e-61	-4.22022050665853
8	75828159	75830978	gene9243	12	-	5.92579414986816e-61	2.86831763695749
16	79153827	79159272	gene16520	10	+	7.20230522976999e-61	7.77493912184114
21	21390367	21499383	gene20708	12	-	7.51981760797592e-61	-3.1167473686096
13	43146089	43176740	gene13271	4	-	8.90647331813532e-61	12.9063043418563
1	145152445	145246309	gene993	10	+	1.23977373791701e-60	14.4944434856757
16	33714086	33781937	gene15991	11	-	1.61411824507228e-60	9.90374897648418
12	50674332	50679416	gene12685	5	-	1.66072070576904e-60	10.0172240421491
NW017189517.1	20504849	20560643	gene26938	12	-	1.81141140299272e-60	-3.72704338839271
15	74970778	75130408	gene15669	7	-	1.83020783323837e-60	8.68979317453203
18	40244373	40250852	gene17626	12	-	1.84918627914746e-60	14.0937524020634
19	22067121	22075659	gene18985	12	+	1.85734395582377e-60	-3.72410840283914
9	27105171	27123081	gene9704	4	+	1.97107370326452e-60	12.8643252075907
3	100501078	100503933	gene3279	12	+	2.14488919711473e-60	-3.26061325006517
18	57098978	57120552	gene18229	12	+	2.40862529704135e-60	-4.34238359654872
18	56556476	56558091	gene18191	12	+	2.52252786661893e-60	3.49714602389934
8	69405225	69493654	gene9162	12	+	2.93164401571692e-60	-2.80471478467154
7	100289617	100294456	gene8378	4	+	3.09178736254051e-60	12.8198916915645
8	5681460	5683931	gene8650	12	-	3.53976068908996e-60	-4.01856870019583
24	4012381	4026780	gene22977	12	-	4.08252525236003e-60	2.47740045808043
29	25683920	25695935	gene25531	12	-	4.52950863102031e-60	-3.21257123457081
NW017189652.1	102882	196350	gene27447	12	-	4.54871577142346e-60	-3.98121857897104
2	130422687	130535003	gene2107	12	-	4.61969482932884e-60	2.85016007393304
7	90366312	90372779	gene7969	12	+	4.9504015711826e-60	-5.59312046422739
4	21518473	21751193	gene4142	12	-	5.61260528875613e-60	10.5205484595853
10	80051422	80059940	gene11099	12	-	5.71716226711053e-60	-3.3368309682655
7	15465964	15527868	gene7138	12	-	5.94569391434495e-60	4.16998212153698
NW017189516.1	54501389	54532255	gene26713	12	-	6.00209595734569e-60	-4.16771578569202
18	62887763	62914954	gene18443	12	+	6.11735021862708e-60	-3.34853044910912
4	90246142	90325361	gene4621	12	-	6.31753053660433e-60	-2.66017662161939
18	11677729	11688697	gene17264	12	+	7.08769862480687e-60	9.30521116791801
18	54158368	54171283	gene18079	12	+	7.55026313629735e-60	-2.76195495303556
29	50557054	50571932	gene26171	4	+	7.55806800120317e-60	12.8136154931359
14	51897796	52004751	gene14193	12	+	7.56764245846211e-60	-3.67759076738176
25	26523813	26526188	gene23851	12	-	7.91515356436394e-60	3.33548396070958
18	46861141	46875074	gene17730	12	+	9.18038466406931e-60	-4.98961610575327
18	53303126	53326262	gene18030	7	-	9.2402634867875e-60	11.8034181821099
5	105479437	105669891	gene6027	12	-	9.83845301254979e-60	5.46886789117809
27	3763977	4201001	gene24705	8	-	1.15158316322778e-59	9.58816944652975
11	105353466	105362314	gene12453	12	-	1.4227867470788e-59	3.51190564158498
13	16953651	17025383	gene13025	12	-	1.59680444139192e-59	-3.4131343035543
5	73022952	73032098	gene5604	12	-	1.83568985513022e-59	-5.21116849260441
23	21398620	21402408	gene22483	12	+	1.84771378908664e-59	-3.53687604025657
10	92964487	92984444	gene11274	4	+	1.87943689322002e-59	12.7918534135711
15	76056090	76074265	gene15679	12	+	2.43923213455823e-59	-3.40088980806604
6	37214500	37221482	gene6500	4	-	2.49704929528857e-59	9.67154572751497
11	104490596	104493703	gene12430	4	-	2.96106361252827e-59	12.7964684136169
10	66752049	66756622	gene10755	12	-	3.08389423529447e-59	3.84036897399405
24	32640887	32861112	gene23089	12	+	3.09340108263468e-59	2.66618264410989
21	26956157	26963276	gene20782	12	-	3.29252648081099e-59	3.21200408627194
18	12373882	12443698	gene17282	11	+	3.40915938797292e-59	7.33714888180776
3	8043798	8057992	gene2288	4	-	3.94144131595024e-59	12.8077244207465
7	98102168	98105258	gene8267	12	+	4.26227650331917e-59	-2.90966551856822
7	101003829	101015620	gene8408	12	-	4.38729321800781e-59	-3.37908567916624
10	72959244	72980733	gene10801	12	+	4.54022335559194e-59	-4.02963669560323
4	69617141	69789671	gene4489	12	-	4.87173951141434e-59	6.26681974713734
11	103819749	103854512	gene12415	8	+	5.53831060145186e-59	10.1723777344484
4	59458371	59656794	gene4444	12	-	5.75552455491641e-59	-3.28760688930267
21	34253493	34263588	gene20904	12	-	5.79111672864203e-59	-6.357064203976
18	11635453	11648756	gene17263	12	+	5.86768809087267e-59	2.63957558436677
26	295982	300695	gene24239	4	-	6.01779448998777e-59	12.7824294906223
5	56689630	56694246	gene5368	12	-	6.10952123710484e-59	2.75198861108019
3	3132902	3173164	gene2237	12	+	6.56443280335962e-59	5.39591181996864
3	99440689	99443026	gene3232	12	-	6.9293164354434e-59	3.3908542279046
25	21348424	21352692	gene23754	4	+	7.11307271649801e-59	12.763645470183
25	2406085	2409144	gene23484	12	+	7.42340056632187e-59	-5.80340496968531
3	70260068	70280309	gene2912	12	-	9.0619518810297e-59	3.08892850105746
13	15820330	15854189	gene13012	12	+	9.83832557543864e-59	7.18666197096173
5	56793295	56799158	gene5375	12	+	1.01623862423557e-58	5.00287516610694
18	53807047	53813073	gene18057	12	-	1.01893018457378e-58	-5.65819957879611
11	2096276	2106727	gene11364	12	+	1.04760958158989e-58	2.99014867119522
6	45120222	45158642	gene6533	12	-	1.05998848828545e-58	3.63748795535233
13	40846913	40875878	gene13212	4	-	1.17301272348466e-58	12.7656015203276
2	13889800	13945765	gene1334	4	-	1.18752230328395e-58	12.7803991179021
16	37336302	37376884	gene16025	8	+	1.31357297028699e-58	15.451935807338
NW017213165.1	12645	15002	gene28565	12	+	1.31419085021867e-58	-4.73560936717234
11	97964799	97997347	gene12262	12	-	1.49472310978791e-58	-3.14479907058749
23	10536124	10547215	gene22028	12	+	1.88643721166757e-58	2.56883449401468
28	10677754	10684820	gene25106	12	-	1.93947211148267e-58	3.9738125517496
3	119003920	119075265	gene3792	12	+	1.95019776632691e-58	-2.64557509270215
NW017189516.1	12400559	12415129	gene26332	12	+	2.07079649536581e-58	7.17023984032355
11	74678509	74685183	gene12039	12	+	2.10932180866196e-58	-3.90221464739873
5	28093755	28133303	gene5010	12	+	2.25284689996636e-58	-3.89403501773439
8	965973	986804	gene8633	12	-	2.25296981473779e-58	2.29462022705986
10	95558682	95614443	gene11298	12	+	2.51176320621004e-58	2.5097227130711
27	29373588	29384965	gene24907	12	-	2.55561821646835e-58	3.19995215782594
23	31167306	31193629	gene22696	12	-	2.57679570710169e-58	4.11279493777459
24	41908006	41927834	gene23157	12	+	2.63454599343718e-58	3.11588053779226
18	27283794	27304473	gene17483	11	+	2.65995126622676e-58	7.95598755729356
19	42564345	42570034	gene19672	4	+	2.65995126622676e-58	12.7596140774612
13	62065915	62067270	gene13568	4	+	2.97612479057214e-58	12.7681785774386
10	79474838	79482329	gene11067	12	+	3.28794152050436e-58	-4.58280644409806
10	59820874	59831656	gene10674	12	-	3.57082398568226e-58	3.16183886484408
1	43701732	43869295	gene192	4	+	3.63878402771816e-58	12.8046816619022
24	382322	409447	gene22951	12	-	3.80884665215174e-58	6.71785662606025
8	112609446	112618134	gene9536	12	+	3.85661160275637e-58	6.95258941038313
28	15875395	15930501	gene25134	12	+	4.49330181611763e-58	-2.7518296101331
21	20588304	20596733	gene20686	12	-	4.78961908608385e-58	5.18148192776739
12	35494060	35715474	gene12639	12	-	4.99772439674435e-58	5.39483920318705
28	19903732	19975931	gene25204	12	-	5.80671330821819e-58	-2.64856640726438
19	21485582	21674117	gene18972	12	+	6.33039893441012e-58	-3.12164744001332
1	74237472	74367073	gene432	12	+	6.57265212601681e-58	5.0175792970579
17	24421	27296	gene16528	12	-	8.07193158886464e-58	3.87526900197636
2	9125066	9126732	gene1240	12	+	8.10955051966413e-58	-2.84964827975139
10	69076144	69199172	gene10787	12	-	8.18794787491421e-58	5.49484881830563
22	12418483	12432701	gene21397	12	-	8.64487325763782e-58	-5.24382451794721
NW017189851.1	255219	258186	gene27686	12	-	8.97602872113973e-58	2.38346012464345
7	14394790	14432460	gene7129	12	+	9.25263419647959e-58	-2.96662120805241
19	38241033	38247018	gene19459	12	+	9.92074492491951e-58	-5.38851566433808
4	89423189	89656296	gene4617	12	+	1.22898966302524e-57	5.8176986624636
10	33402086	33432976	gene10455	4	+	1.39575934374288e-57	12.7021138769062
3	70941491	70962552	gene2921	12	-	1.4037715153397e-57	3.12854053769318
8	76002647	76091226	gene9251	5	-	1.48428758652759e-57	11.6232236743156
8	1827456	1849884	gene8642	12	-	1.6847231631642e-57	4.63559986449549
7	102951173	102956644	gene8467	12	+	2.01478618122489e-57	-5.29430756291298
29	4640858	4690936	gene25399	4	-	2.28803448302223e-57	12.7267754386698
11	13218946	13262652	gene11513	12	+	2.53737047750271e-57	5.15576743731872
1	71702242	71739306	gene408	11	-	3.21038781991388e-57	-6.23980150973411
NW017189516.1	46265172	46295513	gene26629	12	+	3.3758911847867e-57	-3.2309786826572
22	769418	982124	gene21313	12	-	3.38717125759931e-57	4.23261236600054
18	63967821	63989241	gene18500	12	+	3.58282448405327e-57	-2.46580623261476
15	2821799	2825564	gene14618	4	+	3.82938701347975e-57	12.7324533416756
11	105729006	105736643	gene12456	12	-	3.95485505238159e-57	-2.95961515842887
4	24867699	24939426	gene4158	12	+	4.08297224134335e-57	7.83745662335179
22	50087645	50096636	gene21697	12	+	4.8736951716876e-57	-3.03263908388206
1	115795805	115830521	gene729	4	-	5.49649773183698e-57	12.6786005428379
26	32128363	32153080	gene24527	5	+	5.66392180220068e-57	11.4425310149365
3	3503208	3662640	gene2250	12	-	5.7233068427565e-57	-2.41442776981521
10	66138461	66146811	gene10733	12	-	5.84312074691782e-57	6.946470201705
1	125689260	125774063	gene789	4	+	5.9409491489707e-57	12.6810652333938
11	67830189	67905016	gene11924	12	+	5.9409491489707e-57	4.91301184605739
3	118923939	118938641	gene3790	12	-	6.64373995591932e-57	2.92882465524471
10	35592161	35610850	gene10471	12	-	6.96024584964978e-57	-2.70129118450029
2	9170185	9200248	gene1243	12	-	7.05729675458246e-57	4.56032787761143
3	94459430	94460953	gene3146	12	-	7.85430286014069e-57	-3.09911464746302
23	4801737	4902610	gene21983	12	+	8.04072272380117e-57	4.8376862331099
18	47345563	47353768	gene17762	4	-	9.5112420762172e-57	12.7918359981795
14	1327220	1334972	gene13866	12	-	9.65237885432074e-57	4.13191843798392
5	29518368	29543879	gene5043	12	+	9.75711645263582e-57	-3.14803775415302
29	45717847	45724798	gene26056	12	+	9.9499087582583e-57	3.53685352798967
19	16958496	16971515	gene18864	6	-	1.03489450881349e-56	9.20004186300272
24	21193231	21250873	gene23020	12	-	1.10262501353558e-56	6.35395159472774
10	96741304	96751562	gene11311	12	+	1.14337196715531e-56	2.41627378267697
6	72358993	72422535	gene6695	12	+	1.3083395093856e-56	3.89814155404036
20	70963368	71000848	gene20524	12	+	1.41502701078489e-56	-2.41234969181201
6	89467767	89469881	gene6821	10	+	1.64342449218001e-56	-7.78088834797022
16	35692983	35767992	gene16008	12	-	1.7031279548673e-56	5.3987104474288
19	36193698	36209992	gene19405	12	-	1.74434483362676e-56	2.57409726589769
3	66940167	66963271	gene2881	12	-	1.75821652328486e-56	-5.16399701845987
11	43357511	43391701	gene11714	12	+	1.8363953476474e-56	2.56148476820212
8	103789401	103817290	gene9489	12	-	1.90835540934725e-56	-3.08172265212402
20	33737445	33750583	gene20379	12	-	2.13378235309627e-56	-2.84116724269196
11	28579690	28620996	gene11634	12	+	2.1532910374842e-56	-3.79604645885118
7	94592971	94637289	gene8123	12	-	2.15666504325082e-56	-2.31356519429037
15	61870159	61903223	gene15603	12	-	2.18343968692814e-56	3.04888120571072
27	8803869	9045163	gene24745	12	+	2.19033951927913e-56	6.30627562926729
22	7547343	7611464	gene21352	12	-	2.2063555801421e-56	-2.62940017680785
13	60834689	60852363	gene13543	10	+	2.28324401486439e-56	6.71792327366016
7	64392389	64443039	gene7541	12	-	2.33253370237713e-56	-3.16539175410404
11	103722207	103755062	gene12411	10	+	2.48782450639839e-56	8.79765698092384
8	63444731	63496239	gene9104	12	-	2.67982609451525e-56	6.12840478960597
6	97733737	97847229	gene6894	5	-	2.97085360654011e-56	9.44289176603246
26	10428012	10533232	gene24340	12	+	3.1126648709157e-56	4.23190953028035
16	42698677	42738708	gene16095	12	-	3.58873865666624e-56	3.08692329861586
10	20776492	20811838	gene10323	4	-	3.60527237841418e-56	11.7840225413346
22	50559093	50586854	gene21725	12	-	3.89279427134616e-56	4.31276563244547
4	47803525	47827748	gene4339	12	+	4.66639641146671e-56	6.54950756546619
8	11018420	11036104	gene8706	12	+	4.87586285651297e-56	11.9518562981175
23	42159732	42466111	gene22909	4	+	4.97594027897108e-56	12.618217039986
22	16788963	16804596	gene21486	12	-	5.76843917537213e-56	-2.43635311714572
2	91553019	91756992	gene1852	12	-	5.77125943653613e-56	-3.18828403669859
8	69529129	69542725	gene9165	12	+	6.29270730067483e-56	-2.95503015807548
7	63440967	63449395	gene7524	4	+	7.09956020938068e-56	12.6213080493544
10	82238789	82265545	gene11159	12	+	7.25675106864803e-56	-3.77994837730714
23	21656791	21666385	gene22497	12	-	7.36792172093106e-56	-2.63970818722121
18	63818074	63823648	gene18485	12	+	8.61659596439421e-56	2.90569506841378
22	60178179	60180550	gene21943	4	-	8.90072405163831e-56	12.6397720073739
6	115775075	115781410	gene7022	12	-	1.00471982546733e-55	-3.43915436723078
28	17703220	17734426	gene25176	12	+	1.13925566661126e-55	-3.40413102223863
29	45595260	45606503	gene26044	12	+	1.24783568414861e-55	-3.84432851645008
18	50930172	50939373	gene17918	12	+	1.2721746892162e-55	-2.59100168763179
19	53227090	53244708	gene19959	12	+	1.32125985063368e-55	-2.40651951102953
3	104598564	104603034	gene3467	12	+	1.37305953853262e-55	6.0977983160756
22	3764018	4583126	gene21327	9	+	1.56678790941853e-55	9.28697631956083
10	76562161	76581061	gene10941	12	+	1.73493199534064e-55	4.81368378152109
4	7228148	7237383	gene3893	10	-	1.80221491435727e-55	-6.35703544417862
1	129094904	129120967	gene817	4	+	2.05957578049527e-55	12.7457779622372
5	41270945	41455362	gene5183	10	+	2.18816414812009e-55	8.15181697896109
3	54522668	54533277	gene2797	12	+	2.7866597999844e-55	3.29882892873279
20	22391648	22466135	gene20296	12	-	2.81147826839175e-55	-2.73635613961337
7	26285194	26763992	gene7180	4	+	3.19983169576399e-55	12.616727052274
26	26858464	26883944	gene24427	12	+	3.30487565940072e-55	-2.9642895691187
2	64819087	64890198	gene1753	4	+	3.30714530175796e-55	12.6584067923201
16	70651052	70696978	gene16429	12	-	3.31931576701113e-55	-3.26928880857306
5	108789864	108819501	gene6096	6	-	3.35803188857215e-55	8.16850681868759
15	52480879	52569335	gene15474	12	-	3.53078836442664e-55	-2.83334602712476
NW017189516.1	21335459	21416711	gene26422	12	-	3.75653495283515e-55	-3.23822372637325
23	22495069	22508244	gene22572	12	-	3.92634269935229e-55	-2.79189249456623
11	98337858	98356188	gene12278	12	-	4.61107027158345e-55	-2.50706525038862
21	47802581	47805392	gene20989	8	-	5.06983064016781e-55	7.20426838597641
17	13191929	13254819	gene16763	12	-	5.65828583524605e-55	-4.63863960463745
8	5539534	5673361	gene8649	12	+	5.6638007630349e-55	-2.90171769902409
13	16287342	16680963	gene13021	12	+	6.24237844668304e-55	-2.74757632247734
29	27674889	27689553	gene25655	5	-	6.69111487408475e-55	12.5641998046374
28	39070709	39131003	gene25333	12	-	7.03448912348954e-55	6.33609627327263
1	35895719	36304841	gene134	4	+	7.75355702505523e-55	12.5914134182434
15	47220628	47301790	gene15429	12	-	8.58563490769958e-55	-6.27391076397566
3	7450573	7451661	gene2278	4	-	9.54342123622459e-55	12.5968120209228
NW017189517.1	10210613	10224367	gene26845	12	-	9.78509175788109e-55	-4.6148862590453
13	74606199	74644906	gene13790	12	-	9.90729096593715e-55	-2.45105123095017
3	71901493	71931675	gene2930	12	-	1.01758369022084e-54	7.03184940469358
2	108948942	109015024	gene1946	5	+	1.03392758225666e-54	10.0967258010337
6	65127652	65214852	gene6632	4	-	1.07265575105553e-54	12.5671285963858
4	112797528	112811393	gene4747	12	-	1.10619887053861e-54	5.6033793394388
11	38093731	38165206	gene11695	4	-	1.13069418513977e-54	12.6461115099728
3	91200645	91203714	gene3106	12	+	1.1880536701521e-54	3.94691905775526
14	65469267	65492684	gene14286	12	-	1.20497823225521e-54	2.22452479400594
8	110009980	110032977	gene9510	12	-	1.31345550149264e-54	-2.59714768227032
21	65021742	65027928	gene21154	4	+	1.40237201360869e-54	10.371965362131
11	101119530	101149210	gene12350	5	+	1.55756069486519e-54	11.4678365194892
9	66811622	66964471	gene9947	11	+	1.64849507540423e-54	6.92637088844967
1	96913065	96946841	gene609	12	-	1.65834563678538e-54	2.84238423967564
17	7824805	7859596	gene16688	12	+	1.89730098245249e-54	-2.35602364418521
10	90222317	90276144	gene11255	4	-	2.32510061833107e-54	12.9273112534297
19	52774421	52852086	gene19945	12	+	2.54349030192723e-54	-2.88160649847567
21	60576099	60596422	gene21123	12	+	2.89947638539252e-54	3.29520107570471
2	7751304	7832883	gene1212	12	+	2.99411028020902e-54	3.79642269905017
19	38958613	38981053	gene19480	12	+	3.65031644795962e-54	-3.38675386198526
19	55249890	55265863	gene20025	12	+	3.65855873333845e-54	4.93006386117804
5	30356879	30369453	gene5069	12	+	3.6896066122446e-54	-3.06091509880497
1	89962	333854	gene2	12	-	3.69690300186227e-54	3.23529517613795
2	5669359	5673531	gene1169	4	-	4.06803492788243e-54	11.2159590289763
17	8138921	8159082	gene16694	12	-	4.0983357583856e-54	2.3481039822892
NW017189516.1	50701228	50719365	gene26660	12	-	4.14954194882252e-54	5.24820201751614
19	56186829	56203964	gene20074	12	-	5.10023090321986e-54	5.04359280044097
7	103997978	104013675	gene8516	12	+	5.13733569309519e-54	-3.19582938003973
16	60788826	60791024	gene16340	12	+	5.6778879570496e-54	-4.84205312710917
8	100780822	100801400	gene9445	12	+	6.31304162021469e-54	2.87672613435437
29	32321561	32336968	gene25700	4	-	7.65062270841986e-54	12.4909582186545
11	98016883	98044211	gene12264	12	+	9.46895119159106e-54	3.17218029054818
16	67570566	67635127	gene16395	12	-	9.56412655601127e-54	-4.43148097822115
18	56970693	56976950	gene18218	12	+	1.12175819247162e-53	3.5401738709976
25	26457571	26468681	gene23845	12	-	1.13190228724607e-53	-2.43139296698782
4	7194479	7201531	gene3892	10	+	1.41471866499855e-53	-5.64646791278437
7	72267294	72331914	gene7808	5	-	1.54774733272232e-53	9.55682806817707
5	98347168	98358363	gene5867	6	-	1.56925930669422e-53	10.1418360495227
22	16453966	16476805	gene21466	12	-	1.64012625572107e-53	-2.31315634501296
15	60317690	60450499	gene15590	12	-	1.83588759600245e-53	3.51182355474402
NW017189517.1	24183248	24190554	gene26952	4	+	2.10645715150165e-53	12.5135917235453
25	37885412	37898070	gene24135	12	-	2.14832614634297e-53	-2.99427874110752
5	100471097	100542189	gene5921	12	-	2.16262249201705e-53	5.84208415303682
20	28700354	28759375	gene20339	12	+	2.30864770583835e-53	-5.31503462547384
13	51139648	51312804	gene13338	12	+	2.31066026120894e-53	4.10557477816855
4	25897165	25910016	gene4171	12	-	2.45566022318909e-53	4.7830944261042
4	84751671	84951511	gene4579	4	-	2.53011456183007e-53	12.4685072731858
4	37552530	37569210	gene4265	9	-	2.6083949294794e-53	-7.9251783914505
8	7489072	7560435	gene8668	12	-	2.61572225739699e-53	5.48190868940649
10	57403364	57411804	gene10645	12	-	2.91552146065378e-53	-4.74307774286192
5	30209387	30219666	gene5064	12	-	2.94451384221648e-53	3.63671471782262
5	114834770	114917102	gene6219	4	+	3.03305002566514e-53	12.4965374882511
21	20374401	20389135	gene20678	4	-	3.24706750291284e-53	12.5090124227546
10	81303394	81537827	gene11146	6	-	3.2995549532067e-53	8.50948038268093
19	33748865	33751675	gene19325	4	+	3.34524578114141e-53	11.9888731806553
10	90503814	90602388	gene11257	12	-	3.39289068975803e-53	6.05025440484917
13	41975279	42019317	gene13235	12	-	3.50411296747874e-53	-3.06755843537828
NW017189530.1	109379	138243	gene27198	4	-	4.04352865763282e-53	12.116100929562
24	57796095	57918761	gene23279	12	-	4.9562035466765e-53	-5.5703917930366
4	27392724	27415749	gene4204	12	-	5.49546646916689e-53	3.17434332680763
25	2262349	2265824	gene23469	12	+	5.53471829104816e-53	-3.61631545319767
8	80853263	80884498	gene9284	12	-	5.72342753201475e-53	8.43477893321311
11	66949185	66958276	gene11913	4	-	6.16908807990523e-53	11.7648601697743
NW017189858.1	7106	18924	gene27718	4	-	8.84861346338572e-53	12.4661019530678
22	15408532	15447153	gene21449	12	+	8.88369038727525e-53	3.65089791641161
4	14983650	14984436	gene4068	10	-	1.01502962953765e-52	-6.30292239863685
NW017189851.1	743054	761471	gene27706	12	+	1.01634558687542e-52	-3.82905204627144
16	27514730	27518937	gene15941	12	-	1.04989184886994e-52	-2.56011242574821
3	33528871	33531564	gene2670	12	-	1.09097183399782e-52	-5.11791267816293
25	16787509	16841536	gene23679	4	-	1.20067834168018e-52	12.4570847713368
5	103110418	103260848	gene5999	12	+	1.31247340839033e-52	4.96870800465249
13	26147158	26150735	gene13093	9	-	1.31987446669317e-52	6.506008551514
1	23020294	23681132	gene110	6	+	1.44877985426629e-52	12.5242039483483
19	54442749	54452606	gene19980	4	+	1.62480095024955e-52	12.4784963537729
3	111318932	111336700	gene3667	12	-	1.66647481781857e-52	-4.61610381309593
3	20203754	20209102	gene2511	12	+	1.87046213688732e-52	3.60731029961312
22	50242488	50266718	gene21710	8	-	1.99059986435318e-52	9.73188417313277
13	45737807	45742197	gene13287	12	+	2.01319675896081e-52	3.55405918985417
8	53294761	53492576	gene8995	4	-	2.23788875537241e-52	12.3202498025217
14	16063488	16086802	gene13975	4	+	2.36102525271983e-52	12.4363320025763
23	38276537	38320707	gene22815	12	+	2.52392684118662e-52	-2.65497136685012
11	72868854	72913421	gene12012	12	-	2.72571555362987e-52	2.84320444542546
21	26623233	26737321	gene20776	12	+	2.95714538100199e-52	-3.35411214937923
8	74212073	74350048	gene9208	12	+	3.02622944433068e-52	-2.99063905028757
25	39608544	39618024	gene24180	12	-	3.07904089266697e-52	-2.90761608717733
19	61139881	61173100	gene20113	12	-	3.28347404053165e-52	-2.44781481834029
4	6507995	6516119	gene3870	4	+	3.48999528568177e-52	10.2440229928951
3	111639292	111663064	gene3683	12	-	3.56614066184603e-52	6.31345402037959
1	151692839	151856776	gene1050	4	-	3.98762916717257e-52	12.4654930484458
6	377031	401000	gene6290	4	-	4.26433141436116e-52	12.3954053166752
27	43184349	43205940	gene24988	12	-	4.39016502623022e-52	4.20239876395132
19	33858367	33879666	gene19329	12	+	4.41916371187232e-52	-3.07008467078406
29	40597486	40611143	gene25825	12	-	4.45526091262027e-52	3.10747565950207
14	73660240	73699638	gene14341	12	-	5.42402045704249e-52	-3.69271178062439
17	132728	136177	gene16538	12	+	5.58695696770959e-52	6.34373609228887
8	90845021	90861305	gene9371	10	-	5.59128845351452e-52	9.3631587557263
14	47821760	47854030	gene14159	12	+	5.92756994910627e-52	3.12917154806264
[truncated: 8,531 more rows]
