# Supplementary material for: Multi-species annotation of transcriptome and chromatin structure in domesticated animals
Source: BMC Biol. 2019 Dec 30;17:108. doi: 10.1186/s12915-019-0726-5 (PMC6936065; doi:10.1186/s12915-019-0726-5)
Supplement: Supplementary file 4 — Additional file 4 Reference DE genes (all combinations): the archive contains four folders, one for each species (bos_taurus, capra_hircus, gallus_gallus, sus_scrofa). Each folder contains itself two subfolders, one for each model: diffcounts.nominsum (Model 1) and diffcounts.cdvsliver (Model 2). Results of Model 1 are given in: • refgenes.counts.min2tpm0.1.normcounts.diff.readme.idx • refgenes.counts.min2tpm0.1.normcounts.diff.cd4.cd8.bed • refgenes.counts.min2tpm0.1.normcounts.diff.cd4.liver.bed • refgenes.counts.min2tpm0.1.normcounts.diff.cd8.liver.bed Results of Model 2 are given in: • refgenes.counts.min2tpm0.1.normcounts.diff.readme.idx refgenes.counts.min2tpm0.1.normcounts.diff.cd.liver.bed All bed files contain the coordinates and id of the genes found to be differentially expressed between the two conditions. The file also contains the normalized read counts of those genes in the different samples as well as the adjusted pvalue, logFC and normLogFC (see readme.idx file for more details). [file 12915_2019_726_MOESM4_ESM.gz › de.refgn/capra_hircus/diffcounts.nominsum/refgenes.counts.min2tpm0.1.normcounts.diff.cd4.liver.bed]

1	64059369	64086557	gene309	10	+	0	12.2634335779936
1	72915072	72924191	gene424	4	+	0	17.3765724992069
1	79705787	79770724	gene465	4	+	0	17.6285264512209
1	96002982	96037965	gene596	5	+	0	18.3213516426032
1	115725078	115746451	gene726	4	-	0	16.8762450886728
1	118231127	118259629	gene754	4	-	0	17.849486425406
1	135201754	135247066	gene873	4	-	0	19.6220179527409
1	144338206	144343402	gene967	4	+	0	16.861915301721
1	145809670	145824726	gene999	4	-	0	17.9465570154668
10	21586622	21610279	gene10337	4	+	0	18.8759568739016
10	37584018	37656783	gene10489	4	+	0	16.8612553172973
10	91135230	91207924	gene11264	4	+	0	17.6538817981189
11	14029411	14097708	gene11528	4	-	0	17.958238173714
11	25943455	25962051	gene11616	4	+	0	16.7019030024458
12	62423931	62458253	gene12799	4	-	0	18.211063489376
12	65192399	65268970	gene12823	12	+	0	9.18643620698431
13	42673561	42687254	gene13254	4	+	0	16.6205588584009
13	42787417	42802802	gene13259	4	+	0	16.9887078794775
13	43102171	43126962	gene13269	4	+	0	18.1673473322726
13	50024600	50086221	gene13318	4	-	0	18.3420913616535
13	61992830	62003061	gene13567	4	+	0	24.0196660870986
14	5125571	5136572	gene13884	4	+	0	18.4520087178742
14	14508815	14632179	gene13958	4	+	0	19.7117818635501
14	54022006	54055140	gene14206	4	+	0	18.7397910076234
15	1289090	1311961	gene14547	4	+	0	17.9602944239224
15	1289316	1332677	gene14548	4	+	0	18.4120302301401
15	1351439	1379034	gene14549	4	+	0	16.8344473956932
15	26735277	26749038	gene14920	6	-	0	17.8444303141812
15	35728163	35737497	gene15280	4	-	0	21.855707504111
15	54852594	54855244	gene15536	4	-	0	19.7330857525322
15	54896267	54898964	gene15539	4	+	0	19.1430272328125
16	5042781	5116632	gene15836	4	-	0	18.9118558854628
16	5145334	5208059	gene15837	4	+	0	19.8705697284176
16	41080216	41096199	gene16070	5	+	0	16.827246060805
16	65997802	66013015	gene16386	4	+	0	17.5686051436249
16	74530072	74536340	gene16461	4	+	0	18.8175006845729
16	74551760	74569395	gene16462	4	+	0	17.40582697933
16	74581542	74609413	gene16463	4	+	0	17.3789676144766
17	1781226	1792194	gene16590	4	+	0	18.4385667318569
17	27730936	27749036	gene16943	4	+	0	18.5357372679263
17	57400025	57516475	gene17074	6	+	0	13.1102792003349
17	64150537	64358561	gene17106	4	-	0	14.632769721151
17	67999799	68008159	gene17129	4	-	0	23.5177361594438
17	68020619	68028594	gene17130	4	-	0	23.7954150439314
18	17763540	17779150	gene17361	4	+	0	16.6448658215606
18	25393217	25395225	gene17432	5	-	0	18.2260057069798
18	35924647	35937282	gene17530	4	+	0	19.5168850750027
18	35944949	35959868	gene17531	4	+	0	16.8614566844503
18	37316617	37388739	gene17597	12	+	0	10.9754027273171
18	40681147	40691181	gene17637	4	+	0	18.627664308634
18	46606384	46626150	gene17718	4	+	0	18.2363133717066
18	51538950	51555270	gene17944	4	+	0	17.2515766083039
18	53620333	53630822	gene18046	4	+	0	17.5337794930984
18	53708653	53711322	gene18052	4	+	0	19.0213274394427
18	53711446	53713960	gene18053	4	+	0	19.6764008579049
18	53922193	53934643	gene18063	4	+	0	19.2114136372709
18	55787262	55806183	gene18147	4	-	0	18.8409716720895
19	14113298	14118179	gene18827	4	+	0	18.2179972902486
19	26661009	26671789	gene19143	4	-	0	19.1293626162953
19	42593455	42605537	gene19676	4	+	0	19.1447659754618
19	42622247	42632787	gene19677	4	+	0	18.8188473851711
19	50434320	50442860	gene19894	4	-	0	17.2156545611553
2	31149535	31178739	gene1556	4	-	0	17.6238479707011
2	41393992	41416192	gene1619	4	+	0	17.2945503785056
2	109073131	109174389	gene1949	4	-	0	18.7346318358003
20	33303971	33381412	gene20371	4	+	0	18.35486560851
20	35849693	35928343	gene20390	4	+	0	17.2446357665866
21	33373493	33379035	gene20877	4	-	0	18.3867320751851
21	58371157	58383993	gene21088	4	-	0	18.1501746683345
21	58532368	58545398	gene21092	4	-	0	17.4499174658951
21	58690886	58698734	gene21098	4	+	0	22.1468354092485
21	58764756	58773690	gene21100	4	-	0	18.6809236482613
21	58807362	58815833	gene21102	4	-	0	22.0668232554039
22	14776808	14780466	gene21438	4	-	0	18.6358019188708
22	54851758	54975671	gene21860	4	+	0	18.5024300246815
23	22553423	22559438	gene22575	4	+	0	21.9766584394449
23	24021329	24036383	gene22619	4	+	0	17.9958171830872
25	14342002	14407612	gene23665	4	-	0	16.75205656853
25	17917303	17949281	gene23694	4	+	0	18.6269755455331
25	17998498	18044476	gene23695	4	+	0	18.5258635518169
25	18353140	18414542	gene23702	4	+	0	17.1355332306285
25	22728207	22738298	gene23770	4	+	0	17.1084000637148
25	37325926	37330449	gene24111	4	-	0	18.9879838505179
25	37453690	37512864	gene24118	4	-	0	18.6948352707506
26	41899	52649	gene24227	4	-	0	22.6911906752689
26	17935248	17970574	gene24400	4	-	0	18.5800815655655
26	34928453	34978404	gene24573	4	+	0	17.3708401233164
26	35028327	35092751	gene24574	4	+	0	19.2521137163092
26	35114997	35168795	gene24576	4	+	0	18.5804588835002
26	35336593	35381608	gene24579	4	-	0	19.2739669736751
26	35404570	35434650	gene24582	4	-	0	16.7881439522491
26	42910649	43002015	gene24667	4	-	0	19.0614410038247
26	45038444	45045199	gene24673	4	-	0	18.8246178785898
27	29247710	29267716	gene24903	5	-	0	16.6216434756428
29	41859711	41884198	gene25874	4	+	0	17.638532118713
29	41974471	42000410	gene25878	4	+	0	18.8398713913128
3	941611	960699	gene2201	4	-	0	18.0162624026533
3	7052997	7080042	gene2267	4	-	0	19.3831845027323
3	31494844	31567711	gene2661	4	+	0	19.0260502744923
3	31578625	31623813	gene2662	4	-	0	18.6867160918276
3	37914412	37922493	gene2698	4	+	0	18.7889810261352
3	41023999	41180997	gene2726	4	+	0	15.7162870950775
3	61470771	61504910	gene2816	5	-	0	18.0681802356731
3	61505422	61523555	gene2818	4	+	0	17.2848421531638
3	80732411	80757937	gene2982	4	+	0	15.9707758802907
3	88497604	88520816	gene3063	4	+	0	16.7941309320498
3	96792485	96828594	gene3159	4	+	0	16.8752811073642
3	107458053	107512475	gene3552	4	-	0	19.0901039993099
3	109936341	109940341	gene3630	4	-	0	22.6046138601179
4	18584392	18636149	gene4119	4	-	0	18.5951489384209
4	75101579	75645878	gene4538	7	+	0	16.9910031022744
5	26598560	26608650	gene4952	4	-	0	17.3793165195759
5	26727659	26731409	gene4957	4	-	0	16.8154737142646
5	26768167	26775646	gene4959	4	+	0	18.0101968620664
5	55330713	55333049	gene5298	4	-	0	17.5316973730606
5	55335160	55348072	gene5299	4	-	0	17.7186093791912
5	56038724	56062438	gene5327	5	-	0	18.9552084009981
5	56369001	56370982	gene5341	4	+	0	19.5788250071417
5	58958335	58981040	gene5479	4	-	0	17.5380783499211
5	70369855	70372947	gene5581	4	+	0	18.650524889561
5	70377735	70384446	gene5582	4	+	0	17.2825245293228
5	70395753	70400178	gene5583	4	-	0	18.4627100829364
5	87172761	87230373	gene5736	4	+	0	17.4277551219071
5	100551964	100606060	gene5922	4	-	0	18.4257862148532
6	25631975	25672687	gene6446	4	+	0	18.568424206502
6	25720054	25760484	gene6448	4	+	0	18.4531209044946
6	25945726	25985445	gene6452	4	+	0	18.739328070396
6	42683958	42812160	gene6523	4	+	0	17.5760624424103
6	84887485	84909017	gene6751	4	-	0	18.4172995249914
6	84987170	85005562	gene6753	4	-	0	16.9807618770222
6	85029806	85052189	gene6755	4	-	0	19.1333751095732
6	85137433	85152951	gene6757	4	-	0	17.2540642584854
6	85181312	85204348	gene6758	4	-	0	16.6952300083878
6	85246764	85270440	gene6760	4	-	0	16.8485566910393
6	85319849	85353942	gene6762	4	-	0	18.4635995912602
6	85372780	85417336	gene6763	4	-	0	17.4974548009574
6	85556242	85588921	gene6767	4	-	0	18.1084386205684
6	85677861	85703898	gene6770	4	-	0	18.5121088820845
6	85878002	85901026	gene6775	4	-	0	18.0679146321514
6	87493716	87536317	gene6799	4	-	0	22.2556942093598
6	89058532	89081033	gene6811	4	+	0	17.8831816743126
7	49765130	49897901	gene7341	4	-	0	16.7453083672055
7	63124730	63133432	gene7520	4	+	0	18.8649685502654
7	90675699	90687529	gene7979	5	+	0	18.7334337060568
7	101173283	101189553	gene8413	4	-	0	18.1709377903132
8	73747396	73862840	gene9205	4	-	0	16.5996272161113
8	83837250	83862639	gene9314	4	-	0	14.6876226824452
9	21219412	21225251	gene9661	4	-	0	19.4258677920155
9	56815374	56830671	gene9864	4	+	0	19.8197629323583
9	83879696	83927836	gene10105	4	-	0	21.9775756455965
NW017189516.1	10544081	10551178	gene26302	5	-	0	17.8748514706847
NW017189516.1	21655547	21685901	gene26429	4	-	0	18.3219941558888
NW017189517.1	7645942	7682272	gene26831	4	-	0	19.7339352065287
NW017189517.1	26286481	26386922	gene26984	4	+	0	17.0336894736952
NW017189517.1	36566223	36568972	gene27059	4	-	0	16.870676239833
NW017189517.1	36718190	36781591	gene27062	5	-	0	17.3330353718825
NW017189517.1	39838265	39843646	gene27103	4	-	0	16.7444462230557
NW017189647.1	30400	42115	gene27442	4	+	0	17.5994734271695
NW017189896.1	3461	20622	gene27733	4	-	0	17.4087691252461
NW017189962.1	51045	58882	gene27782	4	+	0	16.8406223771769
NW017189962.1	60850	74154	gene27783	4	+	0	18.2243740187842
NW017191913.1	174	2330	gene28063	4	+	0	17.917647833885
NW017195605.1	1771	4334	gene28169	4	-	0	17.2920332259089
NW017212973.1	9	25417	gene28546	4	-	0	14.5033607175942
NW017213955.1	4170	12892	gene28627	4	+	0	17.3475930069433
NW017214815.1	1492	6645	gene28676	4	+	0	17.5562532775053
NW017216232.1	1830	12552	gene28773	4	-	0	16.8933139964937
10	80567351	80573419	gene11127	5	-	5.08887615216484e-322	16.9845922557656
21	58155814	58166865	gene21083	4	-	5.08887615216484e-322	19.8377215526474
29	25850239	25859964	gene25537	4	+	5.08887615216484e-322	19.7380601554345
10	16221759	16231689	gene10255	5	+	4.81022312791038e-320	15.9101280838096
15	54860359	54863296	gene15537	4	+	6.69508356679473e-320	19.9848804304669
8	74466217	74490532	gene9211	6	+	1.5514155345061e-319	17.1070598746123
6	25498845	25517758	gene6444	4	+	1.88085850715304e-319	19.9518599590697
19	42587425	42591520	gene19675	4	+	1.98886125733394e-319	20.0570433105481
5	56935390	56937889	gene5385	4	-	8.63834256501752e-319	20.0643015599856
21	58661453	58674311	gene21096	4	+	4.24535787502008e-318	20.1190252320883
7	29214629	29257213	gene7193	4	+	1.28235775915952e-317	16.4276463276911
6	84921472	84937626	gene6752	4	-	3.3629823229612e-317	16.968295739823
18	55770655	55783906	gene18146	4	-	6.85954616271978e-317	20.1160029082925
11	77590207	77630122	gene12051	4	+	5.26216409450186e-316	21.4780854555321
1	80273478	80280715	gene477	4	-	5.95448299268746e-315	21.4853136289068
11	47528944	47534568	gene11783	4	+	7.24853942941261e-314	16.4122966619909
19	61754611	61767273	gene20117	4	-	1.00749908999474e-313	21.3593054476115
13	12139696	12171339	gene13001	4	+	7.96680515108553e-313	21.3055605997748
16	37175416	37203730	gene16022	4	+	2.25466941805048e-311	20.2664826077595
7	101302993	101328456	gene8417	4	+	3.71431796792524e-311	16.4261499183418
21	58838732	58843792	gene21103	4	-	5.11029989351478e-311	20.2634108632449
8	103912120	104013665	gene9491	4	-	2.35035435254113e-310	16.3676844668457
21	58782610	58791065	gene21101	4	-	3.37576766637015e-310	21.2290510230499
1	80206860	80214843	gene475	4	-	6.84711518850321e-310	20.2756632368621
3	96993772	97024594	gene3163	4	-	7.80352809873279e-310	21.2224100286722
NW017189516.1	32417561	32460355	gene26523	4	-	2.2576734431504e-309	16.3478132552687
2	37394562	37534852	gene1579	4	-	5.62141992340375e-308	21.7634833724709
NW017189770.1	5013	9273	gene27591	4	-	8.84590943528579e-308	20.3720943911967
24	25850575	25859280	gene23061	4	-	3.79692314057767e-307	21.0837461185919
19	13884720	13923149	gene18816	4	+	1.30213273151929e-306	20.4347669429821
20	35063923	35129329	gene20383	4	+	1.48059154682469e-306	20.4309849649927
29	48233396	48409558	gene26139	10	+	3.41538659659345e-306	11.9112899834398
5	108544427	108551149	gene6084	4	+	6.73969832200211e-306	15.3871091035664
10	91059328	91082204	gene11262	4	-	8.01429650339041e-306	20.1834732915873
1	118544081	118604614	gene759	4	+	3.18639954191952e-305	20.9750133824314
26	38161977	38166837	gene24620	5	+	5.47257257929852e-305	16.4775735313527
28	84114	95813	gene25000	4	-	1.01321744805711e-304	20.4974990556539
2	16874290	16884102	gene1419	7	-	1.02632212659393e-304	12.9772445972103
22	48008920	48023347	gene21630	4	-	6.28319518011248e-304	20.949707194649
16	5219440	5340468	gene15838	4	-	1.02232606990286e-303	20.9795729876293
7	42224855	42236073	gene7267	4	-	1.20884811310186e-303	20.1932477412005
22	47987805	48001713	gene21629	4	-	1.8699396122742e-303	20.4812464115334
18	25320318	25348147	gene17430	5	+	3.49206782225677e-303	16.8269676520775
23	24067264	24081070	gene22621	4	+	4.98037250496322e-303	20.8734744819876
21	58716433	58726294	gene21099	4	+	6.64078767101792e-303	20.9231664073356
6	25862098	25890450	gene6450	4	+	3.31608146157454e-302	20.8036782599415
4	7917257	7921040	gene3916	5	+	5.62533309601504e-302	19.7864436991622
25	37526620	37574098	gene24119	4	-	2.58791168650841e-301	20.812866747873
15	6307215	6321787	gene14791	4	-	2.75845893893523e-301	20.7675941928458
1	80175446	80201003	gene474	4	-	2.23021519103465e-300	20.6208452646996
26	35493174	35526855	gene24584	4	-	4.07794767183121e-300	16.6803627689582
16	4555934	4563357	gene15829	8	+	1.66480163698033e-299	15.5424511275813
5	65286582	65371807	gene5532	4	-	2.94387924964945e-299	20.7939358781215
17	17758091	17770055	gene16823	4	-	3.13939452425588e-299	20.635559704102
5	87475900	87551619	gene5743	4	-	3.95907823285243e-299	20.6670219958842
15	25115371	25179424	gene14906	4	-	4.04643438393682e-299	16.2382511407313
29	25833426	25838421	gene25536	4	+	2.19066448412406e-298	19.928933422946
9	21241606	21273706	gene9662	4	-	5.56150493386511e-298	20.9124982278873
14	37054285	37083765	gene14090	5	+	5.55323396708245e-297	15.8671658280418
NW017218351.1	5842	7869	gene28868	4	-	5.75920477648534e-296	16.3182411946464
1	119056841	119109590	gene766	4	-	8.28088171033912e-296	15.8703164113758
15	54838322	54840368	gene15534	10	+	2.95685483183008e-295	15.1998634428956
6	91710469	91715383	gene6855	5	+	3.20602200638425e-295	15.7197244405439
24	56886494	56945623	gene23271	5	+	3.05305727211957e-294	16.8133819683727
19	26264025	26268551	gene19115	5	-	7.56430478054791e-293	16.6525467423203
27	29272617	29294807	gene24904	4	-	1.17570251262772e-292	16.6140582380998
29	25821380	25824602	gene25535	4	-	1.17570251262772e-292	18.8053551967429
23	17867474	17905822	gene22094	4	+	2.43681027855052e-292	16.1677716050639
2	127548716	127633504	gene2086	4	-	4.1210752617527e-292	16.2272953570695
18	25403997	25405407	gene17434	6	-	4.77265187328134e-292	16.3189331101996
25	36805616	36818508	gene24073	12	+	1.60927117355238e-291	9.39127957074382
5	63066521	63146573	gene5510	4	+	2.58459483745671e-291	16.0206015761794
5	65957944	66134680	gene5535	4	+	8.42074827656233e-290	15.1357019637039
8	38074649	38160199	gene8883	5	+	3.14638235174133e-289	16.3636993124333
11	100768043	100793788	gene12341	4	+	6.16218332144205e-289	16.149237294433
7	94514582	94544354	gene8118	5	+	7.02813197538892e-289	17.7032169628478
4	44045832	44050112	gene4325	4	+	1.88764539131078e-288	16.1786469432817
14	52641382	52816767	gene14200	4	+	3.36546782269368e-288	15.7044193785006
23	22541322	22553013	gene22574	5	+	8.17325506462269e-288	18.7666816027764
17	35285	42880	gene16530	5	-	1.71105053893848e-286	16.6331799948169
25	36685690	36702321	gene24064	4	+	2.5637916530931e-286	16.1000455245777
5	64862982	64943172	gene5531	5	-	6.29745597704524e-286	16.780574462703
21	64504497	64512295	gene21147	4	+	7.4745358929351e-284	18.8050357969225
7	93866991	93870457	gene8094	4	+	1.11500447365297e-283	14.9962996778911
3	111838235	111839503	gene3702	4	-	1.29224981510017e-283	19.1108270781189
22	52949842	52956280	gene21827	4	-	2.73492792373969e-283	16.0824623367483
19	22644650	22656868	gene19005	5	+	4.28554641280854e-283	17.6199413182651
1	80226558	80241470	gene476	5	-	1.40584336276948e-282	16.7552508976252
6	117170831	117174410	gene7052	5	+	1.01533897463178e-281	16.2898886902295
1	135138132	135177945	gene872	5	-	1.135295753531e-281	19.3438978679275
NW017210515.1	8820	15307	gene28416	4	-	5.66933802290786e-281	16.0731417929958
7	85486013	85558024	gene7878	4	+	6.78363105575914e-281	16.0553524593627
5	102333533	102344868	gene5953	4	-	6.27691306570065e-280	19.6208306343607
1	134894845	134988952	gene868	4	+	1.1096993661359e-279	16.0883287941619
NW017190169.1	56782	70690	gene28001	4	-	1.90266070414977e-279	12.9843732031853
19	27084202	27089008	gene19185	7	+	2.09889239892498e-279	13.1784366402144
19	33996851	34012237	gene19333	10	+	3.20915594169466e-279	12.8582871712261
25	18069977	18134069	gene23697	4	+	3.11114595146262e-278	20.0221683568986
19	20234064	20247732	gene18946	6	+	1.56482138934002e-277	15.7833484670587
8	29734275	29997456	gene8852	4	+	1.09793498891379e-276	15.9944457503736
NW017193961.1	17	7546	gene28121	9	-	1.96880458817441e-276	11.4974851067063
1	64299752	64332434	gene313	4	+	4.65334736874121e-276	16.0168308930555
3	21600742	21613122	gene2551	4	-	4.98126379677654e-276	16.0161444894724
26	30664669	30693243	gene24513	5	+	4.65367147583345e-274	16.4684651927053
2	129111215	129151444	gene2091	9	+	8.77261462417168e-274	11.3919970568454
5	56351407	56352829	gene5340	5	+	2.09430866767765e-272	14.7202206082845
3	7485478	7486421	gene2280	4	-	9.0516023501548e-272	15.9391903537851
17	67973449	67981196	gene17128	4	+	3.76888636946366e-271	21.5521528496535
28	16674185	16700549	gene25160	7	-	2.2209333528445e-270	14.5312229487212
21	69318730	69321683	gene21294	11	+	4.71594928322385e-268	-10.6563094843055
15	28591417	28643923	gene14958	8	-	6.48009659365999e-267	18.8288267507646
7	66016700	66017784	gene7556	6	-	1.24239664620107e-266	15.0061250601582
16	4281336	4294246	gene15824	4	+	2.31184172394939e-266	15.4570123162171
8	103011560	103024341	gene9478	9	-	1.31129648001726e-265	19.5850746912818
28	10194993	10200526	gene25095	6	+	6.88879490104462e-265	15.2206029818621
18	46689984	46695902	gene17721	7	+	3.79498802949037e-264	11.5812332616635
5	56293236	56306201	gene5336	8	+	1.07517020337927e-262	11.5918243281925
12	1302092	1432028	gene12506	5	+	5.74374871587402e-262	13.4024421180013
18	53638687	53671675	gene18047	10	+	8.34663382414833e-260	11.6472938096794
5	112046092	112073327	gene6176	4	-	8.75202399119129e-260	15.8417344839191
4	68576572	68691069	gene4482	4	+	2.16949333476471e-259	15.8221438791402
2	56002716	56194949	gene1707	6	-	9.47408719347334e-259	13.8302364818551
11	97376776	97412714	gene12249	4	-	2.85695263441401e-257	15.8275832935351
8	62137902	62179238	gene9084	4	+	1.21229622303831e-256	15.7940000044441
2	24926185	24957091	gene1471	4	-	3.62175049338421e-255	15.7975533720694
8	43599192	43810582	gene8933	12	-	4.99433457274778e-255	9.13209671695849
16	50439059	50449007	gene16238	11	+	9.23599490048694e-255	12.2434910137719
29	45366066	45367568	gene26036	4	+	1.43502955441584e-254	15.8267634021087
18	57738580	57741079	gene18263	4	-	2.64974508070743e-254	15.7727906843842
12	70354729	70425337	gene12875	7	+	3.0728585120391e-254	14.3719505586269
23	31943762	31950245	gene22716	4	-	6.79784888783056e-254	14.7754246834522
12	1145088	1301982	gene12505	4	-	6.81498387731873e-254	14.5071570687285
4	96549660	96944711	gene4654	4	+	1.85394595271658e-253	15.7817518081675
25	37408519	37441236	gene24117	5	-	3.71127621339192e-252	18.2378286751461
4	54819354	54832768	gene4413	5	+	1.21114385073102e-251	15.773859986633
20	35473503	35538457	gene20386	4	-	6.21427550751659e-251	15.7307647809283
26	48375832	48393171	gene24677	4	-	6.84936469105837e-251	15.7896116819475
21	30150677	30219597	gene20820	4	-	1.01657528308321e-250	20.0626378915843
8	103262234	103265627	gene9482	4	+	1.49250075294652e-250	19.3391069848857
25	37593208	37637329	gene24120	4	-	5.21561972808521e-250	20.3623391401288
15	41976734	42144961	gene15391	6	+	2.07101383366812e-249	11.3626421004627
20	39103351	39147557	gene20412	4	+	9.59742658128844e-249	15.7401004092255
19	55732501	55747838	gene20057	5	+	2.11636739134073e-248	12.9703638819306
3	27364695	27390625	gene2611	7	-	1.30216872934089e-247	13.6108413127518
27	25769699	25839079	gene24881	7	+	1.37621087290839e-247	13.6694377250501
15	40252429	40268023	gene15378	4	-	1.56874593392031e-247	15.7323642692417
18	57425131	57503481	gene18248	12	+	1.12249844223181e-246	7.67912914579111
22	59644863	59732736	gene21932	12	+	1.1606986399931e-246	11.522855534357
13	66781048	66817791	gene13675	7	+	1.4800329800486e-246	14.6229632833092
28	29455996	29834417	gene25266	11	+	2.08764451149796e-246	10.0612387919236
4	79948194	79988091	gene4567	5	+	1.97080581263677e-245	18.2860775414494
8	7814660	7832563	gene8672	8	-	3.69988753126581e-244	12.5415711188424
28	10391346	10402482	gene25100	4	+	7.9902714954218e-244	15.6873887012604
14	43256971	43393984	gene14129	4	-	2.08066121092476e-243	15.6854590303833
2	55525561	55541725	gene1704	4	+	4.3902587454813e-243	15.6896096537663
23	22587456	22602196	gene22580	12	+	2.67907719797384e-242	10.0718251056644
17	16134233	16369778	gene16791	4	-	1.44417757923532e-241	16.003311848709
9	60065143	60092892	gene9908	7	-	7.34798307221974e-241	14.190135905736
26	36491825	36498459	gene24598	4	+	3.6798580755827e-240	19.1862910168476
29	42005779	42054303	gene25879	4	+	9.41814549750631e-240	15.652079674004
28	10155772	10172863	gene25093	8	+	5.69930114464038e-239	17.7676716322966
3	93327086	93356301	gene3131	12	+	2.27035162878415e-238	9.90171763353053
21	28576036	28747158	gene20803	9	+	1.64151613992549e-237	14.4498277024839
18	51019094	51029047	gene17922	5	-	3.8354627831741e-237	20.8985681841514
15	75816545	75953978	gene15673	6	+	6.0714309339701e-237	15.8584907632464
22	35374292	36024006	gene21555	8	+	5.32160504636812e-235	9.72212050478576
NW017189517.1	23906511	23974267	gene26949	12	-	5.61351029712655e-235	10.9454841596918
NW017189962.1	76410	86463	gene27784	5	+	6.57458325790733e-235	13.1266908401481
2	107931958	107981973	gene1939	4	+	1.4816823673953e-234	15.6322520426165
18	36875228	36882025	gene17584	12	-	5.34932638508209e-234	6.7686796852563
22	11837244	11940676	gene21385	6	-	5.98408153355921e-234	12.4719946497996
2	97918653	97959126	gene1885	4	+	6.83145448857068e-234	15.6484512305732
6	25248623	25303477	gene6439	11	-	6.19068974308725e-233	10.361981709913
2	37842578	37887024	gene1583	7	+	1.27939977373853e-231	14.2837529709004
16	45755419	45851736	gene16140	12	-	1.48259045450542e-230	-6.7700695954122
6	102638799	102655913	gene6927	12	-	1.82960802379464e-230	11.1704589027739
19	19683368	19686305	gene18917	5	-	3.02866686097794e-229	20.3012945693156
27	26159588	26184160	gene24885	5	-	1.37945588546098e-228	19.886408948654
1	18049028	18115289	gene92	5	-	8.8635455855561e-228	12.3674893598637
19	43503300	43509058	gene19707	6	+	3.09062738698831e-227	15.3230800197436
14	14668586	15236122	gene13961	4	+	5.04263735208585e-227	14.6667322051278
15	47860141	47897105	gene15435	6	-	5.95719541108565e-225	14.6377589385292
7	66051444	66060347	gene7559	4	+	5.98817136358486e-224	15.5592657069517
3	21775977	21782827	gene2554	10	-	1.79911353285208e-223	12.0066480899514
5	102229255	102234663	gene5948	4	+	5.79068632693188e-223	15.492342071813
18	62441926	62459855	gene18426	12	-	9.22785304898066e-223	-6.48532739212369
12	54645640	54654720	gene12736	4	-	6.68228251448385e-222	15.4671081087351
6	15922308	15965996	gene6377	5	+	7.22000773477181e-222	18.8593548459754
28	18704016	18716963	gene25183	4	+	2.60032396666392e-220	15.4497509314097
28	20891640	20927805	gene25223	12	+	5.52520380287198e-220	6.19485091706038
13	24433590	24783385	gene13076	4	+	1.48633175911975e-219	15.4110886780241
19	38147902	38156848	gene19455	12	-	1.49339295826331e-218	5.18034435499507
18	9934141	10033607	gene17256	4	+	2.07098251388667e-217	15.4626734192024
NW017189530.1	506351	513046	gene27220	5	+	3.72188242821759e-216	15.0727103164255
19	29391407	29407828	gene19272	12	-	1.462511698856e-215	7.25094068984098
18	35908259	35919654	gene17529	7	+	2.16647811114425e-215	17.7673452183401
NW017199488.1	14771	16628	gene28252	4	+	1.97685649092947e-214	15.7944949482281
17	19731168	19746398	gene16871	4	+	3.40257443317264e-214	15.3470986001769
19	22629866	22637599	gene19004	12	+	3.79270807761186e-214	9.80579621114873
16	1298179	1316104	gene15761	12	-	9.86807195144952e-214	9.04033429058237
4	44058186	44065021	gene4326	6	-	1.03879759883722e-213	14.1540072818555
13	77118139	77179918	gene13815	4	-	2.83871023306646e-213	15.3378487620992
7	101252367	101278768	gene8416	4	+	3.62838136127358e-213	15.3347516242534
17	10140731	10152881	gene16749	10	+	9.06959378415563e-213	11.204286173659
29	12046831	12150662	gene25459	12	+	1.15527314601621e-212	6.86504031907622
24	50316630	50490273	gene23241	4	+	8.20027518648684e-212	15.5897060621135
17	1825658	1835321	gene16592	4	+	4.64212715010168e-211	15.3162339692228
16	53789276	53799979	gene16291	12	-	1.56354807851795e-210	11.9860028083655
NW017218873.1	8140	20856	gene28891	4	-	1.71820476201184e-210	15.3295926918357
3	99162060	99166453	gene3205	4	-	5.38438300782639e-210	15.3508054372862
NW017189517.1	2581737	2597458	gene26808	10	+	1.14849785691738e-209	-10.8575600904449
24	57074081	57184730	gene23274	5	-	2.79348590345132e-209	15.2348171768793
29	45249868	45351468	gene26033	12	-	2.79348590345132e-209	8.3575528099092
29	554710	582685	gene25382	12	-	2.86811993254888e-209	5.89698981656083
16	1347190	1358963	gene15765	4	-	2.90992155973327e-209	15.2990654377663
5	56467917	56473279	gene5350	12	-	4.92051337239321e-209	6.92648634263183
4	13004142	13034080	gene3963	4	-	1.33519323103326e-208	15.2935983425158
7	101206160	101233963	gene8415	7	-	2.45644248969879e-208	11.731689686263
13	12379322	12399872	gene13006	12	+	3.74120577213524e-208	-7.03298373335324
18	9228652	9258511	gene17249	4	+	1.59741715070407e-207	15.2720327747364
7	89915135	89919050	gene7949	12	+	1.64590644019439e-207	-6.44348781783678
1	134526830	134544877	gene864	4	+	6.84856058861773e-207	14.6733729139277
23	2528372	2572189	gene21970	5	+	1.99753214494631e-206	13.2334376992129
5	75562424	75654587	gene5655	12	+	7.97329366761085e-206	8.63616784302258
11	10053734	10081659	gene11474	5	+	1.17772727739911e-205	13.4234651451919
25	33416737	33435494	gene23965	4	+	2.44835309315384e-205	14.3160503805316
10	18071473	18074863	gene10298	4	-	6.55606474129516e-205	15.8166934515428
11	15324387	15780520	gene11542	12	+	6.87483645997898e-205	7.57885394054748
16	1366622	1510192	gene15766	12	-	2.12256959219853e-204	6.11325724829387
3	7354004	7516433	gene2272	6	-	3.34997502160215e-204	17.7798382775747
16	27403144	27441537	gene15937	12	+	3.71572314046673e-204	8.9240204911831
19	26382114	26388520	gene19124	5	-	3.71735538071033e-204	14.1714923321575
16	22700668	22719403	gene15894	12	+	1.12485329689497e-203	9.84102882145173
9	83613392	83650192	gene10102	5	+	8.04484599540915e-203	15.8655614820118
10	14545928	14565784	gene10234	12	-	3.97989424768105e-202	6.14022322314852
18	53692834	53697848	gene18050	8	+	6.2057447418451e-202	16.7225671660529
NW017189516.1	34984545	35048392	gene26546	5	-	3.14364188526205e-201	15.45091416594
2	63092530	63161914	gene1738	5	+	4.85270851921158e-201	13.4403735113219
18	47353848	47370351	gene17763	5	-	8.83808435252036e-201	15.2489295440206
5	110183099	110253731	gene6131	12	+	2.85248938749244e-199	-5.70700135685047
5	92720567	92928881	gene5774	12	+	2.93067662322636e-199	6.04048907780994
8	69335235	69386159	gene9161	12	+	5.62823976009918e-198	6.22529665666515
25	26474940	26478970	gene23847	12	-	5.75250932328201e-198	-6.46431700041857
2	131423693	131434165	gene2121	12	+	8.27943258468764e-198	10.8783564546656
1	71144172	71175164	gene403	4	-	4.90531124899504e-197	15.1780815028274
11	72259123	72272045	gene11993	12	-	1.89272225184102e-196	5.64216934952498
7	104746994	104753782	gene8547	4	-	4.08134707324393e-196	15.1449875947578
4	6255220	6261030	gene3860	12	+	9.21854063192215e-196	-5.79389948041799
4	54660427	54664591	gene4409	4	-	9.47112767798844e-196	15.8010961833208
1	136538735	136652495	gene883	12	+	8.61783748966436e-195	6.05654689144038
3	86770648	86839605	gene3029	12	+	1.61361911106242e-194	9.33640006757785
13	42652179	42665382	gene13253	4	+	5.11240013662872e-193	15.132305653343
6	115685287	115693478	gene7020	7	+	5.82115969992451e-193	12.4005912703005
3	55408880	55550005	gene2807	4	-	8.77344850901593e-193	15.1488545795482
18	67059814	67064482	gene18648	12	-	9.52916937039569e-193	10.7044422213682
NW017189517.1	11394896	11602965	gene26868	12	+	1.48389583916355e-192	9.04429651884559
2	56318686	56423435	gene1708	12	+	6.39316574482518e-192	-5.76508798536682
8	83875095	83915595	gene9315	4	-	1.25236398256697e-191	13.0453838269634
15	17920346	17956671	gene14860	12	-	1.58825166422667e-191	6.9142431807741
8	17196429	17211657	gene8741	4	+	5.17795638740001e-191	15.0651961737648
16	22751973	22789857	gene15896	12	+	1.18531858290557e-190	8.64159400659985
16	4301888	4360765	gene15825	7	+	7.74299451750438e-190	16.6382525793553
22	47969322	47984330	gene21628	12	+	3.4711661892314e-189	12.0877629888109
24	25907867	25958369	gene23062	4	-	3.96863698432231e-189	14.3493059615352
6	89001768	89019686	gene6809	9	+	8.36514574694031e-189	21.363531642291
11	106208646	106224792	gene12493	12	+	2.8551436099357e-188	-6.52735259638341
NW017215514.1	2027	15057	gene28726	4	+	4.52812313494868e-188	15.2536830226179
2	9670133	9672256	gene1259	4	-	6.27900986975534e-188	15.1173348122174
10	21197398	21359267	gene10335	4	+	5.41739289822434e-187	15.1036500961217
NW017189541.1	25338	81538	gene27242	12	-	1.46060664345829e-186	-7.70064724576604
NW017189516.1	19599941	19615317	gene26380	12	+	4.32928605473629e-186	10.1411935615039
4	7254428	7280358	gene3894	12	-	6.79664542693877e-186	-5.80100847466593
3	43638065	43640533	gene2744	4	-	7.99549155287557e-186	15.1502024806951
10	18051482	18061163	gene10297	6	-	1.53766440115257e-185	11.729668188617
18	49261936	49278680	gene17835	12	-	2.83025818398529e-185	-5.45457534508645
18	35395279	35436633	gene17513	12	+	4.40373794847172e-185	8.99797640416113
5	108349339	108357148	gene6072	4	+	8.58441253721306e-185	15.0583379034294
3	58458808	58770853	gene2811	4	+	1.49703708074156e-184	13.7382118452986
26	387349	399001	gene24246	12	+	3.41380041633218e-184	-6.40137595784867
20	40867992	40946851	gene20424	4	-	5.86499907790014e-184	14.0124420560594
20	8519673	8530511	gene20209	4	-	9.48320303287853e-184	15.0635116394889
NW017204634.1	9207	15157	gene28344	4	-	1.35315559273433e-183	15.0541168420535
8	90940709	90954107	gene9374	6	-	2.34599537181254e-183	19.9588660211117
18	56068010	56072408	gene18157	12	+	2.52416476154207e-183	-6.1424239270512
10	38061731	38077668	gene10502	12	-	2.75870614257758e-183	12.4347406614819
22	50212954	50227828	gene21708	5	-	1.21540133730529e-182	13.1714501714016
3	110751764	110774578	gene3655	12	-	1.57243976861756e-182	-5.6987764430991
2	46767520	46837516	gene1668	7	-	2.12430861298159e-182	14.6251153152333
9	56201420	56209116	gene9860	4	+	3.14436524213263e-182	15.0419391575175
22	25872311	26101849	gene21522	4	-	6.69189420747565e-182	15.0314746663554
14	79349606	79400527	gene14361	12	+	1.05535917299703e-181	-5.23695723014404
15	2420351	2435086	gene14601	6	-	1.13556106058098e-181	17.7543653827146
11	24994156	25009468	gene11603	12	-	2.28693581151394e-181	11.2872626177417
26	39998937	40110517	gene24631	12	+	1.16486721396234e-180	5.56010884832432
18	121317	178404	gene17154	8	+	4.89586935187483e-180	10.7301540158225
NW017189555.1	55796	57356	gene27269	12	-	5.63814986913865e-180	-5.94054910060676
15	19394944	19413738	gene14878	11	-	5.86151570520421e-180	9.89673484205299
10	21381094	21524601	gene10336	6	-	8.3882068882923e-180	11.9498543438787
5	56727950	56750497	gene5372	12	-	9.18814292371434e-180	-5.16588452789669
2	9167029	9168841	gene1242	12	+	1.03438296758992e-179	-8.39651274053129
23	39418623	39441780	gene22837	12	-	1.41676886083632e-179	-5.73250971688938
3	66963367	67046195	gene2882	12	+	1.68097013581296e-179	-5.80182665088693
25	38530653	38607511	gene24143	9	+	1.72223803697781e-179	8.79710366505808
19	37692404	37993812	gene19447	12	+	2.59940331128702e-179	-6.82352759088196
19	50247435	50250109	gene19874	12	+	5.06437218723129e-179	6.83962568865456
3	104777768	104786765	gene3483	12	-	1.78720132296265e-178	7.13896556130143
7	72535108	72580771	gene7813	8	-	9.80635210305468e-177	13.5212478469589
15	17054389	17161239	gene14851	4	+	1.91081622301304e-176	14.9764937406284
9	74809112	74838038	gene10027	4	+	3.06090200214269e-176	14.9956885131661
16	628886	642843	gene15750	5	+	3.23899244561527e-176	14.1876958569889
4	14526447	14534863	gene4023	12	-	8.72389525955936e-176	-7.21448127169353
28	12259539	13028177	gene25113	4	+	1.26716041320572e-175	14.9951627895952
11	100242195	100293546	gene12333	11	+	1.61027909964854e-175	13.3890025271462
8	110053516	110149034	gene9511	10	-	3.05352639444348e-175	14.4433748057229
8	24993361	25008062	gene8827	12	+	9.25521490997021e-175	5.93713046009511
5	89912797	90383644	gene5760	4	-	1.5266151279655e-174	14.956123833597
7	90935316	90947172	gene7994	4	-	2.54616873288232e-173	14.9976298894348
14	57406191	57416203	gene14222	4	+	1.07513887968236e-172	14.9629955397679
19	55864989	55873368	gene20064	12	-	2.07864851679993e-172	-6.37287601656045
25	13683852	13690408	gene23656	7	+	6.38998647571886e-172	13.8687983174071
16	72150100	72173649	gene16442	12	-	9.18511922409951e-172	-5.71661692945242
7	66666942	66669986	gene7588	12	+	1.05755858018958e-171	6.16047588180344
26	40710847	40728541	gene24644	5	+	1.36465967991967e-171	13.7084636315061
3	87803016	87825725	gene3053	12	-	2.78213983495335e-171	-5.92347567025856
2	29697383	29896787	gene1550	10	+	5.20312183633268e-171	11.1766276624059
2	239762	265301	gene1089	8	-	6.42671217871127e-171	12.9833417786192
13	42912089	42931881	gene13263	4	+	2.4935438083867e-170	14.9329304619106
29	43393265	43407966	gene25928	12	-	4.04112792283562e-170	-5.91632000855161
17	6987292	7004648	gene16670	4	+	5.33687036856853e-170	14.8808842872387
11	18670766	18881417	gene11549	12	+	5.37162652244081e-170	8.04208805409687
14	73395344	73423003	gene14338	12	-	1.02813624388887e-169	-6.92739988857065
13	11199835	11293176	gene12997	12	-	2.21553698175904e-169	-6.63968467357761
4	14535741	14548193	gene4024	12	-	4.46980165811517e-169	-7.28965420723133
14	12819963	12875789	gene13946	4	+	2.32278474116801e-168	14.9228173013451
7	80526	352060	gene7070	12	-	3.99881069030125e-168	-7.97337808783414
13	18968915	19118045	gene13046	11	+	9.38659552421751e-168	11.7667640695589
10	37808487	37840295	gene10491	12	+	1.85123347852195e-167	9.82902545937991
28	44479820	44489919	gene25375	7	-	2.12097464378325e-167	11.4152341725884
4	108819724	108857001	gene4711	4	-	3.85652076929698e-167	15.0130837506314
NW017189516.1	28171418	28262421	gene26490	4	+	4.66923650751021e-167	14.8782638146419
13	71706415	71733264	gene13709	4	+	7.65924517437421e-167	14.8655895719702
2	31117837	31140752	gene1555	5	+	9.64321421437639e-167	12.6441518989173
18	21939857	21972642	gene17394	12	-	1.1378779082914e-166	6.78152534674466
6	22728535	22811009	gene6427	12	+	1.18355767800012e-166	8.50236699934639
25	3427644	3481707	gene23552	12	-	2.31104005169572e-166	-4.60599816085185
2	31690891	31741319	gene1562	12	+	5.27183477779532e-166	8.09428550097778
14	54919150	55109204	gene14210	12	+	1.09357261354741e-165	7.44383901977295
10	79553444	79562899	gene11072	12	-	1.25313255172137e-165	7.0475481694482
22	60149957	60174419	gene21942	6	-	2.46996674532415e-165	18.1947790514045
1	65028491	65071699	gene321	12	-	8.16456494666837e-165	12.6409076673272
7	64703280	64735552	gene7547	12	-	1.51934018362538e-164	-5.91197975043269
8	101459457	101519117	gene9453	12	+	2.86110748652448e-164	5.91662055074047
14	8498741	8541843	gene13909	12	+	3.3859488598866e-164	7.62014268112381
10	80388955	80397146	gene11106	12	+	5.43653400992442e-164	5.25266921444409
4	7042447	7043875	gene3890	12	+	1.54932640769177e-163	-6.06926381553873
7	95511688	95513627	gene8163	4	+	1.9686357386551e-163	14.8374460008876
NW017189516.1	32214916	32232742	gene26520	4	+	3.9202774526117e-163	14.8429949555458
6	15225285	15307493	gene6369	4	-	4.00976580150613e-163	14.8408925603915
25	13981843	14109280	gene23660	12	-	5.8477452709111e-163	9.49991437210036
21	68844402	68853448	gene21276	12	-	7.00274087498244e-163	-6.20804085588182
NW017190073.1	415842	426208	gene27870	7	+	1.89856490587364e-161	13.56275414813
5	58599863	58633953	gene5473	12	+	2.61244404971404e-161	-6.29107886522132
25	26404069	26418981	gene23841	12	-	8.84639977741149e-161	11.1332939213113
1	83625793	83658751	gene542	12	+	2.16843462449602e-160	-5.72236027143099
14	27379298	27468676	gene14055	4	-	7.80126331186759e-160	14.7981247223077
20	39726942	39742410	gene20419	12	+	1.44327503724904e-159	5.60964936580307
5	53854405	53905944	gene5270	5	+	2.13852765662512e-159	15.0105668596318
22	50585421	50590395	gene21727	12	+	3.71084443962609e-159	6.4753827951483
19	38072722	38083010	gene19452	10	+	2.45662302103238e-158	10.8764116982974
7	41497113	41632678	gene7254	12	-	2.80723916408534e-158	-6.22597849570387
2	8881784	8899399	gene1230	4	+	9.60966267932915e-158	14.8131337315365
18	36456262	36468493	gene17559	12	+	1.81800894494046e-157	-5.27723366191288
13	27294403	27311332	gene13097	12	-	1.82930378051157e-157	6.80517905931262
15	2274644	2318975	gene14591	12	-	2.10489694279557e-157	6.93458374719145
11	78349820	78374106	gene12061	12	+	3.37631632013531e-157	10.2962711763758
25	27702563	27757391	gene23916	12	+	4.43301527303965e-157	4.66740281707486
13	74893177	74908473	gene13795	8	+	5.38084301520562e-157	9.70821800842321
15	53312514	53317687	gene15507	12	+	6.17277256920252e-157	-7.15527785076308
17	55121282	55857508	gene17063	12	-	1.14243044898391e-156	-4.59231954238147
24	7405488	7496146	gene22993	12	+	1.35393012328144e-156	-5.85381972246501
4	57300219	57556899	gene4432	4	+	2.44829612768551e-156	14.8090592872267
6	91370299	91510560	gene6845	5	+	1.09104165038534e-155	13.8990625057102
3	107533544	107548435	gene3554	6	-	2.31621501388977e-155	16.7379140500445
8	69147769	69193502	gene9156	12	+	2.82533431700862e-155	7.93984541210295
2	14417073	14437371	gene1352	12	+	5.1782535773603e-155	-6.41557127710881
11	13451331	13463640	gene11520	5	+	8.41300735022406e-155	14.7657257345787
25	25769302	25774359	gene23792	12	-	1.40014426035537e-154	-6.89995393821681
NW017193961.1	12158	20442	gene28123	12	+	1.48927736542244e-154	12.5744727387264
5	74557702	74573385	gene5648	12	-	1.81167188691412e-154	-4.95295579657917
20	34992173	35049436	gene20382	8	+	3.63500583652518e-154	10.3963513475476
13	78118186	78191610	gene13831	6	-	7.46540699725475e-154	9.85588180229687
2	82654445	83365942	gene1820	12	+	7.5794561097775e-154	-4.65248142825282
3	34869786	34904545	gene2679	9	-	1.56612998167802e-153	16.6525473009527
6	102815658	102866983	gene6930	4	-	2.11765327793393e-153	14.7327940138696
24	49627956	49660853	gene23233	12	-	2.16237307590268e-153	5.9230580584082
2	2649553	2657927	gene1125	12	+	2.75710398981324e-153	4.92614178382087
2	65085746	65137613	gene1759	12	-	5.08380376547522e-153	5.70052971816815
2	73805813	73869003	gene1792	4	+	5.9021612400723e-153	14.7211135083876
7	95611541	95614019	gene8166	12	-	1.71822825268048e-152	6.36634878737579
15	52747320	52753867	gene15486	12	+	3.45068529373869e-152	5.591682918552
26	26946172	26958921	gene24430	12	-	3.45068529373869e-152	7.23604030962663
10	17730096	17762477	gene10289	12	+	3.50903307295866e-152	7.00514640006991
25	24879004	24915060	gene23780	12	+	3.97420351202051e-152	-7.18498750509852
10	43090037	43141592	gene10536	9	+	6.26940766844262e-152	15.0915593271838
1	145631194	145652325	gene997	6	+	1.3117818847165e-150	13.2952815138744
2	17380517	17405017	gene1427	12	-	1.31472453028325e-150	-6.00715053179109
NW017189852.1	183756	195938	gene27715	12	+	3.41914707504283e-150	-4.41165584389323
26	34804078	34840878	gene24571	7	+	9.1436851923041e-150	14.2395340717528
4	68411737	68448772	gene4480	5	+	1.00577641744815e-149	11.8401080722417
17	22904871	23021703	gene16895	6	+	1.55038510195417e-149	14.6333949679194
4	114913453	115011797	gene4756	12	+	2.14574981077779e-149	-5.84629729203061
19	24175225	24191058	gene19059	12	-	3.9592988561182e-149	-6.97321479585716
7	96313853	96330233	gene8195	7	+	5.13882722540733e-149	9.49212987513646
16	45440213	45445298	gene16127	12	+	5.23894956817047e-149	-7.44182027451481
28	36587880	36687276	gene25310	10	+	6.98506352465653e-149	10.185657328068
3	98851354	98903444	gene3190	12	-	7.76422707885042e-149	11.121273879437
6	36987764	37119019	gene6498	7	+	1.10664830655679e-148	11.76233053148
21	25734648	25767258	gene20766	12	+	2.75866726802624e-148	6.60624454417495
4	81665817	82201273	gene4572	5	-	4.03824605248993e-148	13.7397074734228
23	33678717	33687769	gene22764	12	+	6.08727009599146e-148	-7.54428590038137
4	87389240	87463691	gene4591	12	-	8.80478513587251e-148	10.5267977588065
4	34805789	34872373	gene4251	6	+	1.26940092567477e-147	15.1281143147705
NW017189516.1	39220114	39270881	gene26568	12	-	1.71393355355709e-147	6.21761274520421
NW017205676.1	2672	16904	gene28353	12	-	3.21751605345779e-147	-5.66749250202661
19	47590887	47593303	gene19796	12	-	4.10680583793053e-147	-6.86192038405985
10	78732932	79219515	gene11051	12	+	8.92350577208162e-147	-5.25669808780816
21	3030758	3318713	gene20562	4	-	1.6198260868443e-146	14.6973379632062
18	47434036	47435869	gene17768	12	+	2.37769233469392e-146	-6.91818186984248
1	112101477	112210172	gene710	4	-	7.9233012408267e-146	14.5837346538698
4	6864728	6871784	gene3884	12	+	1.22096274118242e-145	-5.40865513608278
18	18238277	18246727	gene17365	12	+	2.3765650448104e-145	-5.42742063139789
8	48163889	48299507	gene8966	9	+	2.7073677615572e-145	10.648934924778
8	84192453	84216022	gene9320	12	+	2.7487930255414e-145	-6.18339428732388
25	1486784	1498196	gene23428	9	+	3.33947864523327e-145	11.3241349199543
25	1291897	1303806	gene23412	12	-	6.13483357191847e-145	4.40455870860321
5	32948460	33027312	gene5142	12	+	1.18109771936695e-144	12.1288732809813
1	139440800	139496962	gene904	4	+	1.37937453045245e-144	14.6492909960898
1	81548092	81615584	gene492	12	+	2.15965257127991e-144	8.27922588211563
7	48527502	48611608	gene7315	12	-	2.51640019155477e-144	4.86200779761101
18	14745214	14771479	gene17312	4	-	4.48118869175917e-144	11.7641218062076
21	20395680	20402526	gene20679	5	-	6.7198128646079e-144	13.4667597208579
27	29558061	29762402	gene24908	12	+	8.66717977248026e-144	8.18698777015132
13	73092477	73094817	gene13738	12	-	9.65193396637114e-144	-8.58877697161723
15	53298090	53310972	gene15506	12	-	2.03140843153221e-143	-6.4239685663042
24	49397174	49422345	gene23231	8	+	3.36041705100132e-143	8.63708150863309
8	30916792	31096781	gene8855	12	+	5.1728618257282e-143	9.19525018323249
29	43446208	43464755	gene25931	12	-	5.27606803803546e-143	-4.57528462282858
16	78900063	78909263	gene16511	12	+	9.76015612154129e-143	-5.28704225889664
27	30062116	30066524	gene24918	12	-	1.0658081442757e-142	4.91457851513989
13	59204146	59213351	gene13495	4	-	1.56606466080395e-142	14.6144498994262
1	82810849	82893600	gene527	12	+	1.75548226417847e-142	7.75273898271184
3	62427268	62581565	gene2839	9	-	2.12668288996761e-142	13.6274569703812
13	10789324	10832864	gene12993	12	-	2.79808041026938e-142	-8.03863122350142
21	56042302	56134890	gene21054	4	-	5.70505957944233e-142	14.2509186242491
5	102851179	102856790	gene5991	12	-	9.17986816025566e-142	-6.64550815211224
4	6592947	6601342	gene3871	12	+	1.12575950567513e-141	-5.30061206762112
3	103905767	103927302	gene3447	12	+	1.50839117834502e-141	-5.21927516557903
4	109419404	109424320	gene4715	4	+	1.80201430420349e-141	14.5562807504657
29	42784120	42785245	gene25904	12	-	1.88923471709367e-141	-5.85421103503967
21	63473425	63575320	gene21131	12	-	2.84488360149034e-141	-6.75422258374297
3	22812037	22837231	gene2569	4	+	3.35553395667309e-141	14.5689516101047
28	17454884	17480365	gene25171	12	+	8.79188223960571e-141	-6.40806993931878
28	18558840	18563796	gene25181	12	+	1.05973442948193e-140	7.50596901088356
NW017189517.1	26649875	26862859	gene26986	12	+	1.09745436255054e-140	-4.32274185977423
29	42231160	42248960	gene25885	12	+	1.35956421170685e-140	-4.81745873230585
7	66939448	66947814	gene7605	12	-	1.38566914013278e-140	-5.34421702663909
NW017190157.1	105739	108844	gene27965	12	-	2.34841244911521e-140	-5.48517463116435
29	48608421	49172550	gene26144	4	-	6.72369050239596e-140	13.678005205744
4	14517032	14522758	gene4022	12	-	2.42608051880407e-139	-7.08564207652954
7	71709463	71717808	gene7791	12	+	2.77153840821173e-139	9.54756798523419
6	59219951	59282467	gene6596	12	-	3.40731399800235e-139	5.58102918134171
9	28007620	28019243	gene9715	12	+	4.19588417616865e-139	-4.53206363390113
29	50549543	50556029	gene26170	12	-	5.59992216524817e-139	4.0871877087484
7	92488349	92498025	gene8045	12	-	8.02866901704322e-139	-5.02899479708705
12	10851631	11157619	gene12552	12	-	1.03603216363238e-138	6.3337633756483
NW017189516.1	50124020	50361644	gene26655	12	+	1.25670473436146e-138	-4.55418861343983
5	56591845	56613191	gene5363	11	-	1.76711804930335e-138	11.5424506102357
2	112949405	112962667	gene1992	12	+	2.67880792465929e-138	-5.32052272953881
1	42603290	42606012	gene185	12	+	4.30236796352777e-138	-7.0154009222952
23	29926105	30269961	gene22678	12	-	5.46927228365242e-138	-5.13914520800444
16	37622375	37636537	gene16028	4	-	5.92784143779551e-138	14.5273695749029
16	72192174	72232663	gene16443	12	-	6.38504095414791e-138	12.2227262889745
NW017189785.1	164221	240787	gene27612	12	-	8.93008854339713e-138	-4.73609300621845
5	102556626	102579742	gene5972	12	-	9.14382645749055e-138	-8.74345147584942
1	152427022	152470636	gene1058	12	-	1.32035202066347e-137	4.47301631325327
11	44441598	44450667	gene11732	12	-	2.70079489510011e-137	7.39951784528266
13	50751015	50761010	gene13327	12	-	3.4593798702044e-137	-7.25771930333848
3	98008686	98048330	gene3178	12	-	3.92786495884019e-137	5.76269920895828
16	68179002	68234777	gene16399	12	-	4.25789547381512e-137	9.25688951097534
10	83609251	83699173	gene11168	11	+	4.83500670594509e-137	8.98998869734152
5	55063062	55080580	gene5281	12	+	1.00069080880959e-136	-5.71232226277701
NW017189516.1	2184805	2204285	gene26211	12	+	1.91432954474554e-136	-5.58627661087161
14	66471631	66634544	gene14303	12	-	3.59645976353443e-136	5.4893171065701
5	55908032	55914982	gene5322	12	+	4.89265614443832e-136	12.4481354320421
2	8769308	8797830	gene1228	12	-	6.64037697325158e-136	-6.68355223326147
8	103267781	103326180	gene9483	12	-	8.61466810773661e-136	-5.02295534973537
16	877533	889945	gene15755	12	+	9.059917620959e-136	-5.97851889111853
8	59642801	59645281	gene9028	12	-	1.67460403770467e-135	-7.24553765172369
4	34352148	34676913	gene4249	12	-	2.12882787340332e-135	8.6634407263663
19	40424753	40435825	gene19543	12	-	3.23065715669124e-135	-7.09607298169195
19	42147658	42161695	gene19643	5	-	7.70631248245687e-135	14.4964085691556
26	30827773	30901131	gene24517	8	-	7.93295117582211e-135	13.5003450603022
5	30122714	30126139	gene5058	4	-	1.55872403485717e-134	14.5006324764886
4	6238191	6249283	gene3859	12	-	2.17327159547485e-134	-5.88438577983612
6	15978599	15992995	gene6379	12	+	2.94289100017303e-134	4.10975754288625
9	25894430	26111694	gene9689	12	+	4.64648277520939e-134	-4.29116909330237
3	118818337	118903659	gene3789	12	-	5.97264247168117e-134	-6.6183808710783
3	111004693	111041859	gene3659	12	-	1.15164784118729e-133	-4.71974911821748
17	68210862	68217884	gene17132	4	+	2.10374515123926e-133	14.4619821892472
3	103453175	103467036	gene3424	5	+	2.68338363862973e-133	14.6407403651956
18	35631787	35710882	gene17520	12	-	3.69172238693328e-133	6.15213994178429
21	14137600	14512305	gene20614	12	-	4.411505201914e-133	-4.59178066083309
3	100705646	100714441	gene3292	11	-	6.40277226022412e-133	10.4350127914864
8	60179127	60236330	gene9062	12	-	1.95295087879335e-132	4.01856713020633
22	43036498	43056926	gene21585	5	+	1.97102279945784e-132	14.6715386318978
18	49915042	49920072	gene17870	12	-	6.18026434916907e-132	-4.96351556154118
6	58766658	58806310	gene6587	12	-	7.11875229569439e-132	-6.67632983456484
9	82361998	82455712	gene10083	12	+	1.25563854875874e-131	-5.80616293736091
3	8073917	8201580	gene2290	12	+	1.48329572344248e-131	7.92248780603644
4	51907477	52239310	gene4386	12	-	1.84431130096284e-131	-4.87913179752515
8	29151020	29330365	gene8846	4	+	1.88218816307233e-131	14.480567201117
6	72998455	73079471	gene6715	8	-	2.23372232187637e-131	11.1323679258743
6	42406954	42536697	gene6521	12	-	3.68346443646223e-131	6.95049890951053
19	22067121	22075659	gene18985	12	+	4.50933593082501e-131	-6.09138804797594
3	51815249	51855201	gene2779	12	+	4.80622246221225e-131	5.77986203540038
5	26634194	26652655	gene4955	12	-	7.67679856503589e-131	5.30560919850392
16	2992662	3015602	gene15797	12	-	1.06203808223662e-130	5.48434053413651
13	17303380	17383721	gene13036	12	-	1.08431890994352e-130	-4.45092198208772
20	38262886	38298648	gene20409	12	-	1.63085889389134e-130	-5.93773710633362
10	68872397	68949867	gene10785	12	+	1.96062975906883e-130	-5.7251151686765
5	74111449	74118959	gene5635	12	-	4.54981608846558e-130	6.30875418398773
4	60611790	60617558	gene4449	12	+	6.05251634069841e-130	5.67260885839416
19	53133992	53140351	gene19951	12	-	1.04953347889045e-129	-7.44178270043184
2	51277335	51304286	gene1697	12	+	1.51007455894057e-129	-4.20716410375977
NW017198602.1	4981	16996	gene28231	4	+	3.68748245525579e-129	14.6818569221229
7	70097741	70111876	gene7735	12	+	8.56159075741582e-129	-5.30410647018872
13	53118289	53124458	gene13384	12	+	1.03866489504377e-128	-4.78999623577634
11	2972278	3004306	gene11391	12	+	1.39110678086387e-128	-6.06138115496919
1	142279669	142319559	gene933	12	+	2.98316701955364e-128	-6.29122950227702
4	87336465	87387038	gene4590	12	+	5.76233921161271e-128	6.70717960099255
26	9179478	9214221	gene24318	12	-	6.24244911851735e-128	5.03864148597578
NW017190133.1	93061	109008	gene27896	12	-	1.14304828734583e-127	-5.18651389315277
6	67271235	67294478	gene6647	12	+	1.29893436040803e-127	-5.79793620711451
11	67083767	67344176	gene11917	4	+	1.79064826164707e-127	14.4092759558398
29	49716204	49736574	gene26155	4	-	2.15524953744075e-127	13.2923531004923
5	108405322	108418449	gene6076	12	+	2.45725432207615e-127	-4.37860548079646
7	8051645	8066099	gene7100	12	+	2.80000960336961e-127	4.75029314516319
1	132490735	132586813	gene853	12	-	3.33421734333421e-127	4.51976889173692
NW017189684.1	13088	25890	gene27502	12	+	4.33695124225073e-127	8.18388690257063
26	40261900	40272045	gene24635	12	-	4.52809107578289e-127	4.8700501489217
8	61662606	61800317	gene9080	12	-	7.65021452572144e-127	6.16793257094487
6	59118762	59150279	gene6592	4	+	9.91258300286397e-127	14.3831483183669
19	50355983	50363184	gene19885	12	+	1.40532303432026e-126	3.95526231883854
7	101018783	101024859	gene8409	4	-	1.70753297457912e-126	14.3590367161471
7	71677049	71692103	gene7790	12	-	3.40023995806481e-126	-4.2082049165
18	36686592	36690104	gene17576	12	-	4.01798699962235e-126	6.64263665164468
23	15610913	15628578	gene22069	12	-	9.8190305123973e-126	5.65789697126481
25	27832737	27841776	gene23919	12	-	1.04548324360613e-125	4.96065356518081
6	30440594	30679976	gene6468	12	-	1.24012327787046e-125	6.38905142356433
24	40689883	41344869	gene23150	10	+	1.62285261292695e-125	9.70185905494767
19	28098485	28172689	gene19248	12	-	1.6811910102825e-125	-5.43036656316253
15	62001033	62105025	gene15604	12	+	2.16362534001657e-125	6.16558930349841
7	92506507	92512320	gene8047	12	-	2.47066687012366e-125	6.33078497980845
26	4972914	4985436	gene24283	4	-	6.83350225374873e-125	14.3629422592906
8	83341706	83347322	gene9306	12	-	1.35587441402815e-124	9.87939473304944
2	6604852	6627118	gene1187	12	-	2.1366443965654e-124	-6.02625156781679
15	19247308	19273002	gene14876	11	-	2.59143906239956e-124	9.59993795713848
17	7937959	7955151	gene16692	4	-	3.36356735792924e-124	12.6214988126765
22	11650109	11691296	gene21382	12	+	5.71436907100537e-124	5.16705975075627
1	8274968	8392476	gene71	4	+	6.33145718669911e-124	14.3393210890731
7	103654937	103672497	gene8499	12	-	7.10453256032371e-124	-6.30803147447516
7	76164450	76264055	gene7830	12	+	1.1960223543805e-123	5.31941836323881
2	23610070	23678888	gene1460	12	+	1.31577502444593e-123	-6.5995185338526
18	46678818	46689434	gene17720	4	-	1.56063971932814e-123	14.3599392962783
1	36960806	37029535	gene135	9	-	1.99605221274812e-123	10.8269258742357
9	63313908	63580562	gene9931	12	-	4.15957122908647e-123	6.88427258612345
NW017210437.1	19593	24296	gene28413	12	-	5.77865438927891e-123	-5.69408474452447
14	36889324	36966427	gene14089	4	+	5.78706267367706e-123	14.3246783159439
13	65278406	65306935	gene13644	12	-	8.12945990869665e-123	-3.7244201458243
10	24055824	24607616	gene10374	12	-	8.47737173809962e-123	7.07390782821918
17	65803187	65854762	gene17112	12	-	2.08044089819161e-122	-4.98165751583967
11	98897965	98912188	gene12304	11	+	2.65439126459299e-122	9.09912760231777
3	94052093	94067193	gene3140	12	+	2.83175563289025e-122	-5.77432550495264
7	15465964	15527868	gene7138	12	-	4.28310903504535e-122	6.56468945144131
7	66906328	66920433	gene7603	12	-	5.76432757923396e-122	-5.24770345069642
14	45459169	45488179	gene14142	12	-	7.29598841678711e-122	3.96362955146722
26	48505648	48550257	gene24679	4	-	8.05739802151771e-122	14.3575138187265
29	28956527	28964465	gene25681	12	+	1.39259496360022e-121	3.69639633540498
1	71801593	71815214	gene411	5	+	2.36144355439972e-121	14.3314013326517
18	56832738	56837840	gene18205	12	+	4.79906011631042e-121	-5.1400858105422
6	43798768	43919972	gene6526	4	-	9.14036332590727e-121	14.2971534010346
NW017215189.1	1605	10292	gene28704	4	-	1.22490192761897e-120	14.4190396847866
10	51022716	51074079	gene10598	12	+	3.1252550805531e-120	9.27605219790752
21	67890023	67912933	gene21250	4	+	4.7097737470634e-120	14.2933025115482
3	110805676	110847157	gene3656	12	-	5.58706537989882e-120	-4.94484263049878
NW017189517.1	23993720	24041583	gene26950	12	+	7.76197891148821e-120	4.93876050913534
18	62616013	62639287	gene18434	12	-	7.9784716144891e-120	-5.40715395764885
22	11460322	11484652	gene21377	12	-	8.52529440695175e-120	4.75256551959462
15	74109817	74441451	gene15667	4	+	1.18315566656708e-119	14.2388462435733
NW017189516.1	2445641	2450303	gene26215	12	+	1.22759833436983e-119	-5.05010095864363
19	26849551	26862374	gene19161	12	+	1.46075474521644e-119	-3.97997378509201
5	92093669	92115554	gene5769	12	-	1.48709511084039e-119	4.69497514408817
13	29009023	29066525	gene13115	12	-	1.75176458609224e-119	4.62365198035245
11	43700749	43781436	gene11722	12	+	2.33142475501738e-119	4.40858947532273
NW017189517.1	12919343	12991879	gene26878	12	-	2.36690794409778e-119	-3.81826133662796
13	56455671	56528528	gene13453	12	-	2.40485619331036e-119	-6.70818261430114
29	36660385	36682597	gene25733	12	+	2.65907878941722e-119	-7.89373093040361
25	26032586	26036820	gene23809	12	-	2.89140813475654e-119	5.67009051917017
22	36978504	37330819	gene21561	4	+	8.33923829123891e-119	14.0935622493636
8	43850488	44085537	gene8934	12	-	1.16900347800759e-118	-3.88476762606748
20	38121964	38148978	gene20406	12	+	6.32226658838631e-118	8.97186054107224
15	64069372	64162164	gene15613	5	+	7.09657783578239e-118	11.1420628479093
29	40597486	40611143	gene25825	12	-	7.51021478776249e-118	5.36484414274407
6	17398505	17521097	gene6391	12	+	1.3985390220372e-117	-8.19637538079441
4	13524775	13575784	gene3989	12	+	1.72923152022785e-117	5.1145382480464
7	103614534	103622848	gene8497	12	+	1.73685917389008e-117	-3.84170708655015
3	106152025	106172883	gene3535	4	+	2.32755074607935e-117	14.1727047333925
5	93543745	93563482	gene5778	12	+	2.47712589272258e-117	-5.52581953871687
19	19838816	19844461	gene18922	12	-	3.23548850549188e-117	-4.28982781861597
25	26338699	26342235	gene23836	12	-	6.39560693331414e-117	-5.59731882465814
4	6924555	7005122	gene3887	12	+	6.74820666089887e-117	-5.02521077905992
15	53321074	53331727	gene15508	12	-	7.29415754300698e-117	-6.86492689382961
20	31767489	31777035	gene20361	12	+	1.00675838255318e-116	12.2733753557558
7	103471828	103490767	gene8492	12	-	1.04153891824186e-116	-4.08614273833282
29	45749513	45768402	gene26059	12	-	1.81148884980941e-116	5.24194088276914
NW017189516.1	23050418	23052807	gene26443	12	-	4.18839343878358e-116	5.46309883457236
18	7047698	7053341	gene17232	4	-	9.41016244830636e-116	14.1852826141426
1	41174289	41298068	gene147	12	+	1.13122822412406e-115	5.88720406092296
12	32999352	33027308	gene12628	4	+	1.17936387353209e-115	14.1709702041585
23	26932064	26972929	gene22654	12	+	1.28607256500813e-115	4.1973078731812
29	43987365	43993350	gene25964	4	-	1.42322979695553e-115	14.1848584385727
11	99015409	99024811	gene12309	12	+	1.56545964332624e-115	4.12576418085333
28	3482207	3486651	gene25045	4	+	1.63967067561594e-115	14.1727915439793
24	26328025	26366009	gene23071	4	+	2.14606180706499e-115	14.1612227115873
18	25631731	25810789	gene17443	12	-	2.52093251702107e-115	-7.0853047058977
11	25910381	25943331	gene11615	4	-	2.82518798791103e-115	14.1535829862655
15	5903409	5912688	gene14784	12	+	3.54030397414216e-115	7.32633418864918
13	73145625	73167091	gene13741	12	-	4.03119629914611e-115	6.68241958564027
23	22250704	22253634	gene22540	12	-	4.38391388444535e-115	-7.52508143486266
8	102170615	102205739	gene9462	12	+	5.15019178736291e-115	3.77917702577531
7	89102713	89121739	gene7916	12	-	8.25649853036713e-115	-3.58177745333472
17	7009166	7077304	gene16671	5	-	8.62413436544495e-115	14.1510940485076
19	60706722	60762581	gene20103	4	+	9.70056153475334e-115	13.1193510430554
19	50014998	50026351	gene19865	12	-	1.13503528765973e-114	-5.29135563052928
16	5903956	5953386	gene15840	12	+	1.22479425698594e-114	-4.33496628265307
18	57277310	57282017	gene18241	12	+	1.76421899141767e-114	4.58645962711896
15	24755829	24860789	gene14904	12	+	2.4552164110252e-114	7.42636971449941
4	6713115	6719380	gene3877	12	-	2.88806479713047e-114	-5.97217245309237
9	82661001	82670532	gene10087	12	-	3.52902067496163e-114	-7.31498063740585
10	96551560	96562831	gene11310	10	+	4.47390407993731e-114	13.3335396173047
NW017190170.1	32522	34340	gene28003	4	+	6.75464376297586e-114	14.1726241554976
10	30832108	30855245	gene10431	12	+	6.7616670828547e-114	5.98810518769134
26	32824911	32847627	gene24539	6	-	7.51528865298295e-114	14.5950587110488
29	9164003	9285768	gene25444	12	+	8.0001075019661e-114	-4.08302096753956
NW017189579.1	37	1638	gene27322	12	-	9.2387411049975e-114	6.70154112575251
NW017189770.1	27953	31215	gene27594	6	-	1.04452873302867e-113	14.1422250684222
11	103927035	103987689	gene12418	9	-	1.04775098505485e-113	15.2019030529114
11	69351086	69376540	gene11944	12	-	1.12870916932045e-113	-4.58930681705101
7	70168851	70187279	gene7737	12	+	1.15737822556013e-113	-3.75163230859781
22	53430971	53446714	gene21841	12	-	1.48010260631273e-113	-8.1986026725633
27	10480761	10549731	gene24756	11	-	1.61245161512099e-113	8.09721408757625
13	602999	1466925	gene12951	9	+	1.72631619132323e-113	12.9908635603952
14	47769534	47803951	gene14158	12	+	2.85158665009118e-113	5.04590952235989
15	18622598	18931056	gene14869	8	-	3.41440848738022e-113	12.5215535870628
25	41252484	41357328	gene24194	12	+	3.73197773879198e-113	-4.85867256755466
2	29014704	29055252	gene1524	12	-	3.76859110991336e-113	10.1920002858259
1	96121288	96125042	gene599	12	+	3.95735620922386e-113	-3.85314462592644
1	142805986	142828548	gene940	12	-	6.83331500744254e-113	5.89987087763437
NW017189516.1	20056637	20060292	gene26393	12	+	1.0075036400772e-112	-3.67367945724504
16	42276029	42337774	gene16089	12	-	1.16155516487935e-112	-5.43270103118475
23	32939214	32974554	gene22747	12	+	1.59503493733985e-112	6.30361866100844
14	62059523	62065318	gene14261	4	-	1.69490333198014e-112	14.3308639067372
NW017189590.1	12095	52829	gene27350	12	+	2.0264152592451e-112	-5.72386609295324
4	6791156	6797113	gene3881	12	-	2.06267271837489e-112	-5.91173919036047
11	98324681	98329266	gene12276	8	+	2.07393478256623e-112	8.58295181735602
NW017189517.1	24902242	24910669	gene26974	12	-	2.68363455052195e-112	5.35004600950366
21	64994966	65029989	gene21153	6	+	2.77626159216043e-112	11.6575020724248
7	92670733	92674778	gene8051	12	-	4.78026262831071e-112	-6.04236314886982
18	51203356	51215485	gene17927	4	+	7.09563842108163e-112	14.3207767865722
14	51341151	51367396	gene14181	12	-	1.09210281740989e-111	-7.22363500970876
7	96217325	96227406	gene8190	12	-	1.22875467173176e-111	5.29190300663354
28	41544619	41564840	gene25350	12	+	1.37286165394245e-111	5.2764055111167
17	58158991	58241150	gene17078	7	+	1.7338727970947e-111	11.7418008712978
29	48563661	48589912	gene26143	12	+	1.73722410663721e-111	8.15007525297979
4	54643826	54648155	gene4408	4	-	1.79621409817868e-111	14.2292153262102
6	111976957	112438346	gene6988	4	-	1.89461235910248e-111	14.1219923485898
5	73144791	73157478	gene5611	12	-	2.44381179326602e-111	-5.25596295156075
1	43908026	43937817	gene194	10	-	2.8376821733388e-111	9.85769073213278
22	42777114	42806994	gene21578	10	+	2.94733375440334e-111	12.939829756193
23	5672207	5741184	gene21997	10	-	3.07624249995008e-111	8.46199488930514
17	1219140	1229796	gene16570	12	+	5.10569167332703e-111	-3.83072895240956
NW017189669.1	7031	18394	gene27484	12	+	6.17393370924173e-111	-4.00290346586475
8	84134127	84175695	gene9319	12	+	6.21556000803954e-111	-3.71348064214895
7	90358236	90366369	gene7968	12	-	9.31680399977256e-111	-5.11312005877793
15	50438197	50451958	gene15454	12	-	1.33377430995723e-110	4.54709344437389
11	14166234	14215772	gene11530	4	-	2.88842199414855e-110	14.0853906193828
5	28159067	28196851	gene5013	12	+	3.68442149824683e-110	-4.44690565490057
11	31856142	33065988	gene11663	5	-	3.7307753707729e-110	13.2049849047158
4	71228917	71305310	gene4505	12	+	6.16944825668492e-110	5.34901733252812
27	21679680	22113392	gene24859	12	-	6.22418763649447e-110	6.5881636878243
29	31376453	31509058	gene25690	12	+	6.22418763649447e-110	-3.46762707216503
9	63879529	63894355	gene9935	12	+	8.76110914215067e-110	-4.32314702971541
21	19746183	19765509	gene20667	12	-	8.7701741203116e-110	8.22359251476458
6	71115092	71162022	gene6682	9	-	1.02710040136879e-109	11.4684538823955
2	73043035	73445741	gene1786	12	+	1.04757068002638e-109	-3.76863496378015
6	37126195	37193152	gene6499	5	-	1.0716368414957e-109	10.2436475892126
6	117251802	117259744	gene7055	4	+	1.10815500186226e-109	14.0800029442253
16	39603085	39653380	gene16043	12	+	1.47858370465754e-109	6.38332176009057
2	7884246	7949392	gene1213	12	-	1.5696660604775e-109	-6.32096406509533
8	88382017	88511803	gene9350	12	+	2.4248622848602e-109	-4.34730993536252
8	11439512	11507285	gene8712	12	-	2.82052904514441e-109	4.40458940278272
25	325873	334150	gene23349	12	+	3.1754584511746e-109	3.71813050339715
29	36550491	36595385	gene25732	12	+	3.55491104096548e-109	-7.16547697719061
21	68297903	68309591	gene21254	12	-	3.92113250891081e-109	-7.12483658910204
6	91373088	91380037	gene6846	4	-	4.15885539837005e-109	12.1236575255903
11	104466834	104470058	gene12426	12	+	4.39151519400702e-109	-5.97882680294381
25	26422497	26426820	gene23842	12	-	6.57427744005893e-109	-5.97480400554905
18	36905145	36936096	gene17587	12	+	6.625959329896e-109	-5.98170040646152
8	110664882	110687307	gene9520	12	-	8.74303834219292e-109	5.36429796227891
10	17680015	17698499	gene10287	12	+	8.91470551322441e-109	3.9231296617404
3	3694960	3718718	gene2252	4	+	1.12476916428894e-108	13.1075898090089
19	42034047	42055987	gene19640	12	+	1.98306593531827e-108	-3.76537509340668
4	6755841	6766087	gene3879	12	-	2.15117517913199e-108	-5.23847592833383
2	64220848	64386977	gene1746	12	-	2.49722433478968e-108	5.03144730949009
4	6959434	6975507	gene3888	12	-	3.07809983562187e-108	-5.85786070687677
15	54458906	54475157	gene15530	12	-	3.13272055074826e-108	-4.48879143403755
28	10599599	10665513	gene25105	12	+	3.34750932993357e-108	5.60643256871136
27	8543858	8567749	gene24742	9	+	3.99503437215671e-108	5.97331872797853
2	6482504	6529371	gene1185	4	-	7.33965523070364e-108	11.6043119383706
10	84264018	84313907	gene11171	12	+	1.00383444301512e-107	-3.7420011724786
3	31225505	31309357	gene2659	12	+	1.23728234819677e-107	6.82807095613454
3	40679002	40775167	gene2721	12	+	1.86163530048741e-107	8.48615075127651
24	35930049	35993895	gene23123	11	-	1.9998117769677e-107	8.94713752828614
6	103268288	103299905	gene6936	12	-	2.22867547478231e-107	4.42939926347149
19	44499928	44525616	gene19750	12	+	2.43206794120516e-107	-4.97099040398166
15	53385771	53396436	gene15509	4	+	2.58119039953299e-107	13.1533530685293
16	43893435	43907526	gene16110	12	+	2.61651507770465e-107	5.10664348331528
16	77417307	77542677	gene16478	4	+	2.66860601859117e-107	14.0099628483673
1	153722828	153936148	gene1069	12	+	3.49997834986977e-107	-4.21419058195768
5	113795399	113820671	gene6205	12	+	4.47159578092379e-107	-3.76004768321612
19	32892922	32910413	gene19304	12	-	9.87052148027378e-107	-3.98757882592025
23	18013148	18032897	gene22097	4	-	1.33171714626373e-106	14.020696343375
16	21954668	21968086	gene15884	4	-	1.45482193534469e-106	14.0040600918732
19	40320360	40330549	gene19541	12	+	3.74789760464507e-106	6.75999651410929
21	9814489	9828084	gene20593	5	-	3.81293549892415e-106	13.1970644758402
NW017189832.1	23	1090	gene27649	10	+	4.26905344003605e-106	-6.86293321561108
18	12167283	12211547	gene17278	12	-	4.78825545697161e-106	-4.73917260481568
4	7010020	7017227	gene3889	12	+	4.9313911843989e-106	-5.72828349388638
22	60058620	60065769	gene21938	5	-	4.93538932395612e-106	11.1777967960762
3	50879863	50908396	gene2772	12	-	5.06228800246034e-106	5.95822407548389
20	35147652	35320020	gene20384	12	+	6.05007298633773e-106	-4.85263687307097
7	72026536	72037272	gene7801	11	-	6.05007298633773e-106	8.18443011707641
19	60784591	60853047	gene20104	5	-	7.08628732294539e-106	13.0492764338805
2	70886574	70924502	gene1779	12	+	1.50166751375322e-105	3.31200274277909
5	64162442	64190773	gene5520	12	+	1.51282896045184e-105	6.1288055866466
9	29598902	29656925	gene9732	12	+	1.63152314584573e-105	-6.61705122456286
NW017189517.1	10210613	10224367	gene26845	12	-	1.68967999510985e-105	-7.02019811775402
25	2828388	2857253	gene23539	12	-	1.97670951434812e-105	-6.12812106543759
8	74383517	74458562	gene9210	12	+	3.30791580236368e-105	7.11105299538759
22	769418	982124	gene21313	12	-	3.32569006533633e-105	5.96457240873263
3	46110114	46133493	gene2757	12	+	3.70256444418867e-105	4.87739695818264
3	101825754	101830579	gene3369	12	-	6.46686257241936e-105	-4.79569500254456
2	28460303	28467506	gene1494	4	-	6.77954822776639e-105	13.979607769863
29	46057924	46059007	gene26086	12	-	1.27001695523448e-104	6.23854065108936
25	29611385	30810036	gene23934	12	-	1.7027430446333e-104	7.35666531255783
29	42933573	42951483	gene25907	12	+	1.87565673893886e-104	-4.06844367058074
18	26375695	26467171	gene17451	12	+	1.90210760381005e-104	-4.88375788318865
1	56263818	56500694	gene257	8	+	3.39149825009448e-104	11.6370613528152
18	16190304	16193169	gene17356	12	-	4.10934896788642e-104	4.18099310804328
5	20825972	20862672	gene4867	7	-	4.63199546053208e-104	9.02838404675076
21	25605526	25614883	gene20763	12	-	6.45056779534282e-104	-4.23633095226751
7	102915821	102926180	gene8464	12	-	7.76865809790914e-104	5.10094985669179
8	102339163	102342312	gene9470	12	-	8.08613343132063e-104	5.31531045272102
5	74168457	74208125	gene5638	11	-	8.77645666359831e-104	7.76849205345919
23	16972799	17082345	gene22084	12	-	1.10813059107565e-103	-5.54288543876223
8	48842633	48898290	gene8971	12	-	1.54634277855463e-103	13.3282493502861
25	33973370	35136850	gene23984	12	+	2.26863740203986e-103	3.76174945858403
23	18225051	18225525	gene22121	11	-	2.32904301309973e-103	-7.16970574477946
9	90578864	90608205	gene10151	4	-	2.79123816991997e-103	12.2615767636671
3	111694272	111708748	gene3687	12	-	2.92047654423624e-103	-5.41158472338942
29	46459186	46461902	gene26104	12	+	3.33159267989744e-103	-5.52521882552312
NW017215134.1	2003	7195	gene28702	12	+	3.478442019634e-103	-4.83083018131155
3	3863523	3955497	gene2255	4	+	4.13767001447732e-103	12.5638592523905
8	103789401	103817290	gene9489	12	-	5.7858695696696e-103	-4.42109373843905
23	40875237	40943246	gene22865	12	-	6.91400808968351e-103	-4.9442708018268
26	269302	279836	gene24237	12	+	8.86529491276778e-103	4.48688989628639
3	43264338	43402211	gene2743	12	-	9.92753721498482e-103	4.91961299409133
2	13267523	13306164	gene1321	12	-	1.05957135075211e-102	4.58917349111081
6	59177927	59209967	gene6595	12	-	1.29523475999302e-102	4.86983940557859
7	41642014	41708827	gene7257	12	-	1.81914148279875e-102	-5.43793560580637
26	29853718	29867663	gene24497	12	-	2.31948775704643e-102	5.38132645727187
18	57096554	57098571	gene18228	12	+	2.34890061851705e-102	-4.89614841257461
20	62956288	62981205	gene20490	12	+	2.37176891647147e-102	8.73572415330721
3	1073343	1096435	gene2204	12	-	2.95100828448109e-102	-4.90739754267859
15	30691495	30715033	gene15001	12	+	3.63727373317452e-102	7.70812517418314
19	54992345	55007213	gene20012	12	+	4.43350975084411e-102	-4.04353356090077
19	56418554	56454124	gene20080	11	-	6.21162190826231e-102	7.97388941609012
4	79847998	79909365	gene4566	10	+	6.53778610730839e-102	9.79618198607962
14	93673712	94300983	gene14489	12	+	6.94678020831221e-102	-5.8790861696067
2	39392048	39412164	gene1595	12	+	9.05414502622686e-102	4.08790493361895
19	52565629	52589842	gene19939	10	-	1.45302308716633e-101	6.4755811256151
16	63416371	63587678	gene16367	12	+	1.49534434552954e-101	8.06460900554492
6	57425005	57502552	gene6572	7	+	2.03538588876391e-101	10.3063771369793
22	49051872	49055932	gene21664	12	+	2.94707435277571e-101	3.85958357452683
19	42581617	42585910	gene19674	4	-	3.43904657858506e-101	13.9185780361318
5	74466558	74518362	gene5647	12	-	4.07607843139191e-101	-5.77861013870434
22	42725144	42761426	gene21577	11	+	7.17951890454014e-101	9.39387166741617
22	60068877	60095342	gene21939	11	+	8.80802891042416e-101	10.2865443551513
7	103385426	103414265	gene8489	12	+	1.13787996645497e-100	-4.92524772419734
22	43934367	44245706	gene21602	12	+	1.32212737241443e-100	-4.06933185838245
7	48914999	48952725	gene7324	8	+	1.53239885911017e-100	12.2640075036167
NW017189516.1	10648683	10652340	gene26306	12	+	1.65116256443966e-100	-5.09162858823671
26	40149559	40250113	gene24634	12	+	1.84072246746252e-100	8.5200348411798
25	18868685	18920615	gene23712	12	+	2.10925470871295e-100	9.67157549974946
13	67193868	67303174	gene13685	12	+	2.37696809905638e-100	-6.28728183026562
20	23233086	23301937	gene20300	12	+	2.44450161322868e-100	3.4959749003539
21	20486006	20510912	gene20684	12	-	2.47111390544787e-100	7.08995004660709
15	60127474	60130784	gene15585	5	+	2.72671433735524e-100	13.854521605685
27	10355023	10356351	gene24755	4	-	2.73173552573531e-100	13.9162277791495
2	22584023	22892381	gene1456	12	+	2.79809834247124e-100	-4.17199967234423
11	20520591	20588591	gene11567	12	-	4.77562804091453e-100	3.40834780190851
NW017194238.1	1983	9391	gene28131	4	-	5.791048172942e-100	13.9016510603464
6	102674393	102721460	gene6928	12	-	5.79213160512963e-100	5.1760253764146
13	37403918	37429846	gene13171	12	+	5.79735007837151e-100	6.74739653956564
1	151055374	151075411	gene1044	12	+	6.49607699591486e-100	7.04131737757622
29	40137988	40168909	gene25809	12	-	7.36555093032571e-100	8.28583515571637
18	46821826	46823366	gene17728	7	+	1.24824228629807e-99	9.71860916320188
16	76103208	76232274	gene16474	12	+	1.46150336725572e-99	-5.13031930328036
2	9362647	9400749	gene1251	12	+	1.85221641241632e-99	-3.88474970600722
27	31384816	31533040	gene24938	12	-	2.88541167441114e-99	7.46506819396723
25	21447935	21823615	gene23756	12	+	3.64719082801353e-99	-4.56169303119004
2	7515020	7546907	gene1207	12	+	5.17374193197045e-99	-5.60677470722543
2	121173322	121272504	gene2054	12	+	9.92006355081805e-99	-5.74867224136771
10	58255640	58387568	gene10659	12	-	1.08617329569537e-98	-3.81130052205568
5	112076057	112171316	gene6178	12	-	1.16586324958776e-98	-3.52865614856556
1	151475672	151649851	gene1049	4	-	1.25741147777041e-98	13.9716795479642
10	16378341	16400934	gene10259	12	-	1.41245557059792e-98	-5.00073903160707
10	80553018	80561411	gene11125	12	-	1.41555371783216e-98	3.43973548230948
NW017191023.1	537	20763	gene28038	12	+	1.53242635198572e-98	-3.21424814956054
2	39885195	39892037	gene1604	12	+	1.65752811869446e-98	8.9414909070547
3	31314214	31393335	gene2660	4	-	1.86494282494104e-98	13.8981922869436
23	32660712	32865504	gene22742	12	+	3.59761453432136e-98	-3.88042815287848
7	93268495	93304617	gene8067	12	+	3.71728983582739e-98	-4.65362605816226
29	42758729	42761015	gene25901	12	+	3.83109190114321e-98	-5.88694180712468
11	66825346	66918552	gene11912	12	+	5.19375194699968e-98	-3.45180713342729
3	90139350	90158727	gene3090	4	+	7.34430419740638e-98	13.9540624666952
8	75895976	75897160	gene9249	4	-	8.67259546675338e-98	13.8561915327341
13	40903349	40907711	gene13214	4	-	1.14902186352863e-97	13.8742423449374
15	36040432	36047986	gene15293	12	-	1.17156395794531e-97	-4.27826165115703
4	43547200	43563484	gene4316	12	-	4.80632421357828e-97	-5.54130192266946
15	51557937	51578721	gene15463	12	-	5.0229839489262e-97	5.7114792918347
23	22174641	22178682	gene22532	11	-	5.33264137741257e-97	-7.75483837222411
25	1672289	1685556	gene23443	12	-	8.87612237751004e-97	4.79296912446162
23	38654276	38662683	gene22821	12	-	9.29158430136756e-97	5.79920448878909
22	36749216	36911613	gene21559	4	+	9.39503945816857e-97	13.8672552722676
7	49434450	49493265	gene7333	6	-	1.5718868714178e-96	9.93141467736599
17	41262531	41281767	gene17006	12	-	1.89984539138212e-96	3.50883348500714
20	35938957	36128066	gene20391	4	-	2.50758638759276e-96	13.8519267053926
23	22451630	22454106	gene22567	12	+	2.59734052066378e-96	5.39319367225782
12	10126009	10140626	gene12546	12	+	2.77564092662492e-96	-4.99457792126797
23	18317902	18332106	gene22147	12	+	2.83965351076555e-96	9.74476285234121
19	50239932	50245524	gene19873	12	-	3.03318155103356e-96	7.21687767557022
7	44665722	44897352	gene7281	12	-	3.1440735458784e-96	-3.69166045761865
NW017189872.1	138	15416	gene27722	4	-	3.52727118371967e-96	13.8700428225011
1	95581208	95978163	gene595	12	+	4.54384363392041e-96	-3.59200143979517
5	25286392	25330669	gene4904	12	-	5.65112881761442e-96	-4.00862179686884
9	26490490	26607967	gene9697	12	-	7.31082231364398e-96	6.74061482983102
10	97815108	98344311	gene11323	4	-	8.22267455499879e-96	13.8364746237603
13	34389358	34427170	gene13141	12	-	9.8166419244262e-96	6.40140022148169
7	59837142	59862223	gene7481	11	+	1.12411574817993e-95	8.5283120461599
11	48970437	48983617	gene11813	12	+	1.58214192681043e-95	4.70731386424048
3	100016524	100027439	gene3257	12	+	1.59771184226144e-95	-4.39121846191015
3	62275564	62318236	gene2834	7	-	1.90322865430903e-95	9.2490163350448
21	33395926	33401946	gene20878	12	+	2.57966715943613e-95	7.82845516998193
22	48751705	48760850	gene21655	12	+	2.76494194513427e-95	-4.09634764622423
8	75514874	75522929	gene9234	12	-	3.09037562942493e-95	7.32990932383413
NW017189643.1	6251	8677	gene27434	12	+	3.22085911458077e-95	-5.74801266532984
3	88059099	88093406	gene3056	12	+	3.3768560908527e-95	-4.18623610488819
23	22383574	22389001	gene22559	12	-	3.38022433374943e-95	-3.95274194974478
10	80334689	80346531	gene11102	12	+	3.78413777948909e-95	5.13389615714079
23	41496923	41505887	gene22896	12	+	4.02853715813504e-95	-4.37595113025728
2	7093068	7145200	gene1200	4	-	6.36878594003779e-95	13.8164063253873
15	64571850	64602890	gene15621	12	-	1.02804773163658e-94	4.00486215040796
25	26389706	26392579	gene23840	12	+	1.05276104693378e-94	-6.48857221276242
1	53437029	53483404	gene243	12	+	1.24224660291194e-94	-4.6163622548762
5	99838970	99849221	gene5905	12	+	1.45213193777846e-94	-5.80328632863426
1	155262592	155364610	gene1072	12	-	1.4717127838003e-94	-5.04815866622756
NW017189517.1	36596053	36600420	gene27060	4	+	1.83847400396694e-94	13.9283024954859
27	29810875	29839762	gene24910	4	+	1.90033792100648e-94	13.806994221462
16	4048464	4069925	gene15818	12	-	1.96265090693377e-94	-5.31434520022999
29	7693161	7963195	gene25429	12	-	1.98706951680616e-94	3.40984018794062
4	6630484	6635139	gene3873	12	-	2.4803987369868e-94	-6.19841123363594
1	113019115	113161303	gene717	6	-	2.69779687105582e-94	9.53976027166923
19	17764152	17805530	gene18878	12	+	4.24852404103842e-94	-3.65382543758952
8	60112399	60131873	gene9059	12	+	4.36886315472546e-94	-4.64472357730413
5	55557515	55638052	gene5306	12	-	4.74430712513778e-94	5.15898215206916
22	51118423	51157393	gene21759	12	+	4.90172022628198e-94	3.29652317872
NW017215735.1	22446	30832	gene28743	12	+	5.23368416986649e-94	5.24863206283891
NW017189516.1	463021	534861	gene26192	12	+	6.74707253530931e-94	4.28118425630707
19	23373645	23395027	gene19021	12	-	9.94069439310352e-94	3.57912050233287
11	19946738	19973749	gene11562	12	-	1.62575532276251e-93	-4.38887686535683
8	90987331	91007369	gene9375	4	-	1.71945513406954e-93	13.7947580527033
13	42956963	42966767	gene13265	12	+	2.10166321736029e-93	7.74767968898988
16	28515345	28819898	gene15957	12	-	2.52587356671951e-93	6.87710566410464
6	67307621	67370561	gene6648	12	-	3.07735178762134e-93	-4.33267724048892
12	67178166	67196600	gene12845	12	+	3.34285876506394e-93	3.53222435630228
2	34655034	34834715	gene1570	12	+	4.81548323165065e-93	-4.48942823811947
22	52820958	52844971	gene21823	9	+	5.8600272288617e-93	9.93869696584895
NW017189568.1	59964	62632	gene27290	12	-	7.34568803759441e-93	-5.13329265174699
7	98031137	98038032	gene8260	12	-	8.31654528262909e-93	3.24154727183695
5	42379252	42500726	gene5186	12	+	1.05667666421522e-92	5.85479851984075
13	16073121	16110602	gene13016	12	+	1.11068481615514e-92	4.65380935277649
29	50430374	50438275	gene26167	8	+	1.16603761793556e-92	12.9009007364603
8	69497384	69525587	gene9163	11	+	1.76717980009325e-92	8.72122325314053
23	22440674	22442600	gene22566	12	+	2.34091474300586e-92	5.44328131681915
23	17902612	17954768	gene22095	4	-	2.65727148623903e-92	13.8583283375889
26	32763342	32771538	gene24536	12	+	3.10352602933887e-92	8.37195760570435
8	39520370	39583801	gene8903	12	-	3.12611766998348e-92	4.98079648677338
3	71441176	71521988	gene2927	12	+	5.18180036980465e-92	3.66449835817173
7	89825490	89833731	gene7945	12	-	5.21449592368024e-92	-3.85406727179642
25	41916	53213	gene23325	12	-	6.11634652826912e-92	-6.11416823056486
9	61657167	61885558	gene9917	12	-	7.3101218034708e-92	-4.48766359198248
17	17663092	17707127	gene16820	12	+	7.70798038664105e-92	4.54748753028344
19	47812894	47834070	gene19808	12	-	8.54858411055635e-92	-3.90696857018244
3	28465194	28485022	gene2628	11	+	8.57008435229033e-92	9.6298278058767
22	50689262	50738318	gene21730	12	-	1.3099296763822e-91	3.36317800915031
25	26044221	26049696	gene23812	12	-	1.49714388059603e-91	-5.55232624632976
1	67429731	67587603	gene353	4	-	1.80375628801001e-91	13.7488348606816
16	70526358	70534097	gene16427	12	+	2.03840480797576e-91	3.97662411578444
1	70890386	70916589	gene396	12	+	2.42269044622446e-91	-3.8519633439873
2	57063316	57110275	gene1713	12	-	2.77745225920759e-91	-3.31833658945738
29	46841558	46964044	gene26119	12	+	4.34464643249395e-91	3.6309861019416
11	70416783	70482466	gene11948	12	-	5.01839241182988e-91	-4.8376617199547
24	37309292	37433239	gene23130	12	+	6.09755063016397e-91	-3.2661632092828
4	6611098	6620273	gene3872	12	-	6.62542732772105e-91	-5.18568380933353
5	95590388	95610787	gene5805	6	-	6.99514987278246e-91	12.5931776424618
18	52223183	52243434	gene17971	12	-	7.47141521771094e-91	-4.01429961741087
2	43742922	43767248	gene1626	12	-	7.99882996347224e-91	-6.65309104685437
4	42676228	42714148	gene4296	12	+	8.34485550122116e-91	-3.86621168358268
6	60794266	61154327	gene6614	6	+	9.25778759608492e-91	12.6035391050823
9	82455136	82500665	gene10084	12	-	1.08929899737739e-90	-3.89190936598213
26	29805090	29812297	gene24492	12	-	1.16284591603892e-90	-4.99158343378658
19	23437608	23652991	gene19023	12	+	1.23509676973564e-90	-3.62538414512353
18	47378040	47397617	gene17764	12	-	1.30741593957317e-90	-6.09619910068817
13	42626943	42644132	gene13252	6	+	1.36874411002121e-90	9.7991675620919
21	31684942	31729653	gene20844	12	+	1.72417694015298e-90	-6.29749356217428
19	43377285	43388294	gene19701	4	+	2.31475901152371e-90	13.7119209493608
18	3694392	3698425	gene17202	12	-	2.53994699658272e-90	5.78462820463244
2	44895150	45051641	gene1639	12	-	2.60832535611734e-90	4.87630469163601
23	22752455	22754580	gene22594	12	-	2.86726083731781e-90	-4.28633116802096
29	42709655	42904423	gene25898	12	-	2.99562009492826e-90	6.00314593500081
1	65788736	65821820	gene329	12	-	5.73325387555186e-90	-3.54808767493823
25	13125539	13136483	gene23643	4	+	7.15711501168044e-90	13.6871599135576
19	42516593	42523757	gene19668	11	+	9.47486780552129e-90	12.1584920373359
2	168061	194899	gene1087	8	-	1.00800081932988e-89	10.1619801240922
9	6562546	6640390	gene9567	12	+	1.14324496244477e-89	7.60321917387501
15	2513740	2545558	gene14607	11	+	1.49315390030405e-89	8.61593732688336
19	50475939	50483447	gene19896	12	-	1.68157619016742e-89	4.05000124663246
3	66708954	66717363	gene2878	12	-	2.55326900461761e-89	-3.69226306518881
13	65484163	65551011	gene13649	12	-	3.11445804732146e-89	-4.27310750806866
9	19628784	19641427	gene9642	4	-	3.78801777100261e-89	13.6871607111423
16	3615331	3637675	gene15807	12	+	3.85082837003679e-89	-5.06380656417957
12	64859325	64891086	gene12814	12	+	4.25923442557889e-89	4.47359335915029
7	94950142	94953359	gene8142	12	-	4.69282901725214e-89	-5.04315052579831
6	89601747	89604000	gene6825	12	+	6.4522493706663e-89	-8.59488300201711
21	65622879	65650910	gene21205	4	-	8.50924540203669e-89	13.6811520522685
13	51321934	51331433	gene13340	12	+	8.7684361724331e-89	-6.90029302567702
14	489695	717115	gene13858	12	-	8.89038839596009e-89	4.40211049969131
3	7424890	7425883	gene2275	4	-	1.03521258486038e-88	13.6883225252456
15	27720878	27753736	gene14935	12	-	1.03544153039739e-88	6.10461532188238
8	102349297	102360309	gene9471	12	-	1.17777551073931e-88	5.6369294179473
23	5090296	5138452	gene21992	4	-	1.19453306797937e-88	13.7136607077957
26	28205372	28232976	gene24452	12	-	1.62375137782988e-88	6.87809831598441
7	89660350	89674802	gene7938	12	+	1.82637492606268e-88	3.18346409736994
24	654003	742157	gene22958	12	-	2.34048495007331e-88	-3.98732194065242
10	45152709	45349804	gene10567	12	-	2.85274290226939e-88	-4.02152144944449
26	32257056	32278923	gene24528	4	+	5.25422654905754e-88	13.6899509597177
26	35237725	35284502	gene24578	4	-	5.3864803080599e-88	13.8242712092627
23	5024874	5081052	gene21991	4	+	5.94865562457726e-88	13.6400884342697
2	90526561	90548148	gene1845	7	-	8.35133252305379e-88	10.5512257803119
27	20430942	20439821	gene24846	12	+	9.99236015711813e-88	5.28174150202403
29	50605876	50647114	gene26173	12	-	1.05483121745633e-87	-4.49336167397516
4	6449966	6466415	gene3868	6	-	1.07352089667896e-87	14.9906570170992
29	31132057	31274474	gene25689	12	-	1.2319516073897e-87	-4.26680183618194
24	58485117	58507561	gene23290	12	-	2.65965735859122e-87	3.37830047568955
7	67494407	67504534	gene7640	12	+	3.851164646426e-87	4.69587879141863
3	62039798	62103316	gene2829	12	-	5.04428677979697e-87	-6.13457969205415
20	1615350	2078325	gene20139	12	+	5.34163859844807e-87	-3.75227045645477
2	128363865	128694308	gene2088	4	+	6.3938358371036e-87	13.6503902023844
23	41812012	41833032	gene22906	11	-	6.82988513035604e-87	6.25572040723173
29	41725525	41753360	gene25872	4	-	8.0099716709889e-87	13.6234866257486
9	53018390	53225409	gene9845	12	-	1.10107027879433e-86	-5.69301863708757
29	43054333	43069758	gene25922	12	+	1.38007751331693e-86	-4.6884662904653
2	28800429	28806624	gene1514	6	+	1.46646983317579e-86	13.0334679142288
21	22406796	22532973	gene20729	12	-	1.8522720183242e-86	5.73509093193378
5	68166556	68240209	gene5559	6	-	2.0253387579487e-86	13.5865425161738
12	52462239	52469963	gene12709	11	-	3.2159690689446e-86	8.0208555149267
18	51330310	51366310	gene17933	12	+	3.44806742893855e-86	6.35814226085862
NW017189797.1	23166	24669	gene27623	4	-	3.44806742893855e-86	14.7577924199607
8	46365132	46393471	gene8956	12	-	3.64596636877444e-86	5.20646390896238
6	89087684	89137105	gene6812	4	+	3.64982079633867e-86	13.6319683024834
7	105057954	105067485	gene8557	12	-	3.7660487106015e-86	-3.96172695496945
3	92290630	92330433	gene3120	12	-	3.76700673212636e-86	-3.88694949394647
21	47183329	47190045	gene20985	8	-	4.16859445962349e-86	13.0134325368039
19	50233363	50238366	gene19872	12	+	4.33813923965515e-86	5.11223228025195
10	51281673	51468043	gene10599	12	+	5.57327717757704e-86	7.45104863921673
3	77223794	77266245	gene2953	12	+	8.11103611964409e-86	3.59498130453382
18	56403256	56405520	gene18181	4	+	1.10115259785616e-85	13.6580149604497
3	103329571	103331981	gene3413	12	-	1.11452254495489e-85	-5.66525273118522
26	9524084	9586938	gene24332	12	-	1.11504498799585e-85	11.5533770148499
1	21224063	21282091	gene103	12	+	1.27397175991116e-85	-4.78717900795521
7	14126804	14233081	gene7126	12	-	1.36120303305453e-85	-3.45119288041996
1	111384458	111406717	gene704	12	+	1.5178397573805e-85	3.65898944727955
20	4656478	4772974	gene20169	12	+	1.7351914750131e-85	3.02383241471108
13	57903297	57909440	gene13473	11	-	1.93606537198137e-85	14.2087370754835
18	46705804	46717312	gene17723	12	+	3.73791525468864e-85	-3.24733395427038
9	72626751	72823182	gene9978	12	+	4.43020496257008e-85	7.95994781307779
3	69664263	69888993	gene2908	12	-	4.81747210333843e-85	4.63626972101915
4	16438023	16536257	gene4095	6	+	5.53461339747762e-85	13.103851779031
5	118716306	118729836	gene6264	12	-	6.61964705887245e-85	-3.43115628985469
1	74790972	75041829	gene433	4	+	7.3850113791719e-85	13.6251291575912
9	67568421	67826378	gene9951	12	+	1.05546449819882e-84	4.5241076496736
2	3828597	3832624	gene1144	11	-	1.33519777192343e-84	8.95732181637219
NW017190166.1	12542	19752	gene27989	12	+	1.36656387734025e-84	4.90822470608551
17	20181992	20275515	gene16876	12	-	1.59949273421762e-84	5.43648442633366
25	18049079	18051890	gene23696	4	+	3.64959440896823e-84	12.4257236705402
5	98550051	98563763	gene5876	12	+	4.41747797598083e-84	-3.37942340381144
11	72272412	72280424	gene11994	12	-	5.64073999219007e-84	10.7438249734711
8	99107090	99477897	gene9429	12	+	6.19738638672775e-84	6.50176971498277
NW017189516.1	36672905	38789932	gene26560	10	+	8.81009178915534e-84	8.77396256509136
6	92227769	92231607	gene6861	10	-	1.76483252691957e-83	8.64950132821555
18	54127702	54134640	gene18076	12	+	1.87044291242678e-83	-8.29838719270623
3	116897629	116920312	gene3771	12	+	2.29997194486858e-83	3.5543250175788
7	92782080	92848006	gene8056	12	+	2.37372990517549e-83	-3.95118811743838
6	103387665	103518773	gene6938	10	+	2.50814567176158e-83	-7.04843582601671
16	35626965	35661761	gene16007	12	-	3.04210804803608e-83	3.55437809565485
19	52598411	52614831	gene19940	12	+	3.71768364740186e-83	2.93198181371065
28	10677754	10684820	gene25106	12	-	3.77435492252836e-83	4.98480549221754
1	55700391	55822057	gene252	10	+	4.18720051147263e-83	10.8398317287065
11	62012639	62070249	gene11875	12	+	4.44607288949666e-83	4.09620032308654
5	66739309	67003889	gene5552	12	+	4.54289525152916e-83	-3.29965303969352
2	97216182	97246728	gene1882	12	-	4.5821297192177e-83	-3.70107550946298
10	67037208	67049297	gene10764	12	-	4.70492651225466e-83	2.92751112515715
15	45807864	46523256	gene15419	4	-	5.28366978687703e-83	13.540956193661
9	1858100	1977318	gene9546	5	-	5.80215795609061e-83	10.2514027795488
3	111749927	111753252	gene3693	12	+	6.22867109436073e-83	3.80304709036815
1	67744852	67890964	gene356	11	-	1.34380377115015e-82	11.8008959100643
7	79672111	79847429	gene7847	12	+	1.43870299330617e-82	5.6557104760754
7	94560078	94568920	gene8120	8	-	1.81834567208023e-82	10.1035474035091
25	26989560	26993306	gene23878	12	+	1.98883467339874e-82	8.08973205199361
5	56556736	56570987	gene5358	12	-	2.44185105621205e-82	-3.95465357667574
4	15114631	15202156	gene4071	12	-	3.1219554322334e-82	5.68784369571367
NW017189962.1	439371	443400	gene27800	4	-	3.50095401492356e-82	13.5357667548877
8	110743217	110751612	gene9523	12	+	4.28820572558513e-82	5.19314560836967
16	17346851	17414813	gene15869	12	+	5.21254771894997e-82	2.91046606190089
3	6672189	6676211	gene2266	12	+	5.49620148010084e-82	-4.01959034876289
3	27453065	27549785	gene2614	12	+	5.80411946700654e-82	4.06420634844304
9	57953386	57974132	gene9891	12	-	6.27275338742039e-82	7.56964982849272
11	4572766	5148766	gene11411	12	-	8.06597766940979e-82	-4.33516797326793
5	55765143	55767260	gene5315	4	-	8.24546276884409e-82	13.5457000481968
3	71217517	71297323	gene2925	11	-	1.02350018365653e-81	9.31894005607338
3	19552112	19557154	gene2489	12	+	1.20391404826199e-81	-4.64338636870444
8	38337406	38408297	gene8887	7	-	1.56716914111108e-81	9.12927510164488
14	42038881	42249487	gene14125	4	-	1.60336886784605e-81	13.5188454406101
11	100919767	100934416	gene12344	12	-	1.66834540200123e-81	-3.99492347386011
19	33567659	33589099	gene19318	4	+	1.77511520688517e-81	13.5211085685104
13	63732341	63756692	gene13609	12	-	2.54223439786577e-81	-5.07749384554471
1	41052571	41113309	gene146	4	-	2.8928860109645e-81	14.1957981773465
11	21404507	21592760	gene11580	12	-	2.94887005940935e-81	5.35127653574004
3	74140747	75067664	gene2938	12	-	3.37466894918536e-81	6.89546116061755
4	72257536	72291605	gene4517	12	-	3.83337055645561e-81	-3.96879945072322
10	76836348	76845110	gene10956	12	-	4.26272675670495e-81	6.53788102691043
23	31541136	31557206	gene22699	12	-	4.65429094214145e-81	6.2416135811067
12	11728218	11897309	gene12557	12	-	5.01293041691133e-81	3.39598891956019
21	55530524	55676092	gene21048	12	-	6.36206406623199e-81	-4.10833111608071
10	29384009	29745599	gene10416	12	-	7.04218921978929e-81	-4.15012593713522
26	30568324	30606628	gene24510	12	+	9.73586899743552e-81	3.46844411124079
12	9127885	9506572	gene12536	12	-	1.10263906994813e-80	2.94035619445591
5	74326887	74344936	gene5645	12	-	1.26291691110085e-80	-4.57137241510996
9	51191505	51257425	gene9836	12	-	1.36231356193887e-80	8.25484830305283
24	57969092	58032104	gene23281	12	+	1.38907847961261e-80	-3.68704223100832
7	47445830	47471434	gene7295	12	+	2.03144097623513e-80	3.43584248218769
27	7322919	7378131	gene24721	10	+	2.31008963932202e-80	9.48661631238094
7	87384773	87502602	gene7888	12	+	3.27355282829787e-80	-3.27716940167901
3	106072893	106082753	gene3532	12	-	3.3261352695379e-80	-4.9739589440468
3	77943372	77964201	gene2966	5	+	3.4461971732166e-80	11.7713602265427
4	6503143	6507854	gene3869	4	-	4.15011155618227e-80	13.6031633100547
23	12524517	12639592	gene22041	12	-	4.27809668800674e-80	-4.11336996042475
20	32671620	32826154	gene20367	12	+	5.80351619172392e-80	-3.43378927122147
5	30627608	30647530	gene5083	11	+	6.45849287767508e-80	8.44642627598717
10	74652067	74742815	gene10812	12	-	6.79051974228397e-80	-3.19433947371157
NW017189589.1	5925	19927	gene27345	12	-	7.83817392011222e-80	3.55452803967561
23	22132056	22159716	gene22527	12	-	1.05393141776492e-79	-4.0770561330552
15	2744008	2768386	gene14617	12	+	1.14035442892496e-79	3.90347377438111
29	45572942	45591993	gene26043	12	+	1.20112831178819e-79	-3.65615594708391
3	1099277	1110046	gene2205	12	-	1.29979015957936e-79	-4.02153484412594
27	8249272	8359513	gene24734	12	+	1.30292902947307e-79	3.96659227295392
4	14983650	14984436	gene4068	10	-	1.32611669311936e-79	-8.01195459657342
4	13938704	13943568	gene4003	12	-	1.81998087531722e-79	3.28739938116264
24	57796095	57918761	gene23279	12	-	2.21510931475964e-79	-7.15005786316218
18	49474410	49483742	gene17845	12	-	2.88516378686982e-79	-4.99202466700383
19	24357900	24392210	gene19065	12	-	2.90528194262696e-79	-4.25797983056294
16	34819944	34856737	gene15998	4	-	3.13985022002543e-79	11.1728269228695
7	92485335	92488361	gene8044	4	+	3.55829347367118e-79	12.3604302074663
14	21931917	22031866	gene14028	12	-	4.04936601594707e-79	9.30590064505452
18	18597019	18644819	gene17368	12	-	4.38578269462231e-79	-3.7503229281062
8	75695437	75782519	gene9239	4	-	5.57893565144691e-79	13.457546572647
11	24352344	24362175	gene11594	8	+	6.13837901631539e-79	8.44859076058008
3	18702086	18733702	gene2473	12	-	6.33625947233871e-79	-3.34490719230496
5	58938407	58952910	gene5478	12	+	6.79816999308299e-79	8.24763770348627
5	105479437	105669891	gene6027	12	-	7.35016380470292e-79	6.19537620109765
17	8792816	8817830	gene16718	12	+	7.45893092672238e-79	4.56601465958655
13	14934979	15489576	gene13010	12	+	7.8284107756633e-79	-3.25096864506233
14	56824098	57133493	gene14218	12	+	8.15817836209706e-79	-4.97882927500655
7	97017380	97053439	gene8226	12	-	8.97276235910138e-79	-5.09349706877863
6	59796792	59838899	gene6606	12	+	9.52669286202994e-79	-5.13414508230111
19	50309002	50316329	gene19880	4	+	1.15032989883435e-78	13.2359563511017
26	27278931	27316025	gene24436	12	+	1.29585352900712e-78	-2.94875781888668
7	47508620	47530930	gene7296	12	+	1.38816796943097e-78	9.49052601952761
14	51260613	51298753	gene14180	12	+	1.39069208622692e-78	-5.42453375036351
3	21025904	21047728	gene2535	12	+	1.39370738064871e-78	5.62844181824316
8	6700225	6735454	gene8658	4	-	1.7300777704145e-78	13.4382314678975
1	79880645	80020253	gene468	12	-	1.83460219230766e-78	3.53515669599979
19	57224835	57245563	gene20084	12	+	2.14929042628367e-78	5.50101082499682
3	119003920	119075265	gene3792	12	+	2.48571296751196e-78	-3.13395063751428
12	14193901	14298435	gene12573	12	+	3.00228722141985e-78	-4.92756044114699
19	36515203	36557656	gene19413	12	+	3.13892318785524e-78	-3.52942199289551
5	26528285	26544856	gene4949	12	+	3.34831542894578e-78	-5.11973962934542
2	47494301	47569814	gene1677	12	+	3.86089235584115e-78	4.16012984206674
20	23674030	23791333	gene20305	12	+	5.49878629648756e-78	3.58628871795587
10	16950778	16967341	gene10272	12	+	6.27932551276226e-78	-3.05211834943625
25	25707121	25733671	gene23789	12	+	6.28667254358519e-78	-4.89066311795265
8	109952343	109972706	gene9509	12	-	6.38610834113904e-78	-4.73369209093445
3	69632433	69642936	gene2907	12	-	7.20468985770706e-78	-5.51099015528881
14	14509771	14518277	gene13959	4	+	8.00871826069234e-78	13.4103338537966
23	22318570	22323497	gene22546	12	+	8.68899669891609e-78	4.28388339464119
27	8803869	9045163	gene24745	12	+	8.72292543426897e-78	8.01283502493121
11	104530928	104533792	gene12431	12	-	9.45124500652849e-78	7.25341192527992
4	51633819	51746218	gene4382	12	-	1.08557027043511e-77	2.78268681585181
25	36844110	36854944	gene24078	12	+	1.23630989972191e-77	-3.38930875340247
29	27560241	27568890	gene25652	8	-	1.90099774682476e-77	7.67203332908044
2	14986408	15009043	gene1373	12	-	2.54586884401121e-77	-2.88907036097471
5	73035556	73050426	gene5605	12	-	2.65623891139458e-77	-3.46269425758607
8	61208288	61217284	gene9070	12	+	3.03312651618421e-77	3.20901630733355
13	53356592	53359342	gene13398	12	-	3.12247165787976e-77	-4.0013567705238
17	26687502	26697725	gene16923	12	+	3.63248593034202e-77	4.92912157236403
15	26874957	26888805	gene14922	12	+	5.72162262744779e-77	5.35600361332897
18	54158368	54171283	gene18079	12	+	5.72162262744779e-77	-3.19631423932616
17	15798441	15847396	gene16785	12	-	6.97774861962778e-77	3.66102762989799
23	20986850	20989250	gene22463	12	-	9.0470576477274e-77	-5.50506628578226
14	15788487	15854656	gene13971	12	+	9.45537284286082e-77	5.47911592657234
29	35286194	35311097	gene25707	4	+	1.09306134352755e-76	13.5107154685514
21	47802581	47805392	gene20989	8	-	1.35888793074773e-76	12.0266933276755
9	83335352	83345254	gene10096	12	+	1.37032344103812e-76	5.45512759712203
17	6784582	6800641	gene16666	12	-	1.43104119645552e-76	-3.98525660234588
5	73130931	73132847	gene5610	12	-	1.65589977862534e-76	-5.03076945413194
12	61016104	61366763	gene12788	4	-	3.52609797457945e-76	13.3366249791822
26	4510842	4540461	gene24279	12	+	3.62414492301327e-76	-5.1212719144601
2	11648279	11734645	gene1317	4	+	3.70709978527119e-76	13.3868899596823
23	15216564	15344160	gene22062	12	-	3.70709978527119e-76	4.4452700008171
12	53728240	53804734	gene12721	12	+	4.7035661430708e-76	7.19159954990577
22	10780756	11147531	gene21367	12	+	6.32144897224823e-76	5.83621771861584
21	64516542	64544214	gene21148	12	-	6.86874548927778e-76	-3.94677408173195
8	110209703	110299325	gene9513	12	+	7.29836118006977e-76	-3.39119035289606
18	49434159	49443510	gene17842	12	-	7.50369985169532e-76	4.36664074637877
7	57771762	57784020	gene7404	12	+	7.73816738439717e-76	-3.8958399338369
13	37433645	37481144	gene13172	12	-	8.77462059726431e-76	3.23823494863357
17	30740342	30780017	gene16957	12	+	9.04844029404864e-76	3.40505933947295
6	85418697	85462330	gene6764	4	-	9.22904868683883e-76	13.4003545860136
10	89277856	89288048	gene11238	4	-	9.3836136727808e-76	13.4081382452969
7	98095025	98102085	gene8266	12	-	1.03345735999169e-75	-3.64179696136515
28	37309847	37310409	gene25318	12	-	1.12025442458759e-75	-3.69929213880657
21	29973463	30063108	gene20815	12	-	1.15576058466976e-75	-2.68951417160438
4	43080959	43171184	gene4306	8	-	1.28910410912977e-75	12.1153801160602
9	63950905	63995227	gene9936	12	+	2.12084361032948e-75	-3.19030233530515
14	36208537	36218039	gene14086	4	+	2.12744713847475e-75	13.3626240998151
13	78762346	78918637	gene13839	12	-	2.14812851926564e-75	-3.98114994397261
5	93767008	93839422	gene5787	12	+	2.68407062243487e-75	5.1334594836052
3	31079309	31167434	gene2658	11	-	2.88655976083039e-75	10.6638367222261
21	48461087	48519232	gene20990	12	-	3.09263081689046e-75	2.76669234024089
5	65399412	65402195	gene5533	4	+	3.47174061605816e-75	13.436288556589
19	33858367	33879666	gene19329	12	+	4.31343418369532e-75	-3.82525025799326
26	31202431	31225839	gene24523	12	+	6.37191751938362e-75	5.07657178341554
18	62887763	62914954	gene18443	12	+	8.10430448097641e-75	-3.82844480290452
NW017189517.1	37413942	37426081	gene27079	12	-	8.15656830964663e-75	3.32412179274068
6	111433167	111560028	gene6984	12	-	8.58199370405475e-75	-8.06972476762521
7	101895624	101904206	gene8441	12	+	9.15120449650089e-75	-5.30954375492828
8	49107633	49127511	gene8975	12	+	9.68355430623246e-75	-4.1194951735913
28	4150878	4166015	gene25063	7	+	9.91852074236731e-75	12.5290177624582
4	69617141	69789671	gene4489	12	-	1.21232594093323e-74	7.63297413713042
7	96144576	96193844	gene8188	12	+	1.65911238135069e-74	-5.47530222367633
13	66023768	66026960	gene13664	4	+	2.2578150371003e-74	12.4979378762917
11	43871665	43923217	gene11724	11	+	2.42247565680312e-74	9.97931075707144
18	52416154	52432011	gene17983	12	+	2.45307066121229e-74	-4.97478363048739
4	43471280	43484029	gene4314	12	-	3.20782967397976e-74	-3.44868674425414
7	42410524	42852054	gene7269	4	-	4.40599960006835e-74	13.3179285956037
26	4545184	4724742	gene24280	12	-	4.97682853073236e-74	-4.44162193733495
4	106963021	107189721	gene4695	12	+	5.36022625396255e-74	5.13716849389996
8	111777936	111843714	gene9528	4	+	5.46439782359503e-74	13.3081063642811
11	46515296	46559618	gene11769	12	+	6.15369214525757e-74	-3.59791087520475
15	25241629	25243742	gene14907	4	-	6.49084558985874e-74	13.30690778283
16	1553016	1624963	gene15770	12	-	6.79549525363032e-74	-3.27063880681776
13	72897007	72993095	gene13733	12	+	6.95796346906211e-74	-3.15284191256441
1	144612561	144622530	gene987	12	-	7.35847834753394e-74	3.66850394964432
7	64275442	64352760	gene7537	12	-	8.30994745808975e-74	3.26488586190103
13	26147158	26150735	gene13093	9	-	9.81909224282327e-74	10.3224640777529
13	72428869	72445012	gene13723	12	+	1.75428272725896e-73	3.46537605175448
1	2650184	2887657	gene30	12	+	1.78597078708293e-73	-5.22434469866162
16	47895768	47943813	gene16152	11	-	2.05373028393823e-73	-6.82594519422358
12	70260840	70354604	gene12873	12	+	2.34677029713342e-73	-4.49953425672015
2	13132048	13159070	gene1320	12	-	2.75218493389346e-73	-4.30694295714283
11	92097696	92281879	gene12148	5	+	2.93243619748405e-73	10.346725944562
2	10027231	10036201	gene1270	12	+	3.0153203145714e-73	-4.9110375256332
9	78186320	78265299	gene10050	12	-	3.41024439649464e-73	-4.47098046021376
5	29293700	29384145	gene5037	10	+	4.41656814693351e-73	7.94579991274571
1	118591598	118633980	gene760	12	-	4.48711176367486e-73	-2.9071926354964
29	43821209	43848956	gene25957	12	+	4.52030669366796e-73	-3.05669276598447
21	55971035	56016551	gene21053	4	-	4.63492822372196e-73	13.2904567369876
18	50775185	50787650	gene17910	12	+	4.96483833882028e-73	-2.98403135109398
4	107746582	107760649	gene4700	12	+	5.72934375313696e-73	8.47207486634841
29	42786768	42788025	gene25905	12	+	6.62498604159589e-73	-5.56159313238879
20	22391648	22466135	gene20296	12	-	7.78922932928182e-73	-3.21816920360502
2	43971112	44007195	gene1628	12	-	1.05120967922319e-72	-4.84321746608607
2	108948942	109015024	gene1946	5	+	1.21022505805154e-72	13.6554046006983
16	50304714	50309173	gene16234	7	-	1.28260528943151e-72	9.27061689210142
10	76609081	76610715	gene10945	4	-	1.37304615140162e-72	13.5388041471898
3	77094585	77177869	gene2952	12	+	1.38807951686733e-72	4.01876569407799
7	102795856	102903172	gene8461	12	+	1.46894627146906e-72	-3.08420344831171
11	28318779	28411296	gene11630	12	+	2.24810327327435e-72	2.93686754537314
3	107007809	107027403	gene3546	12	+	2.28745752559291e-72	2.94569147626684
2	82455731	82573836	gene1819	12	+	2.42836529718022e-72	4.2954082603266
15	76056090	76074265	gene15679	12	+	2.75574457998645e-72	-3.83872806624672
NW017189516.1	4625910	4651826	gene26237	12	+	2.80694888414873e-72	-3.81095906341127
5	109483281	109498314	gene6117	12	+	2.96468613622282e-72	-3.36073707777341
19	25054082	25116666	gene19085	12	+	3.45546844544601e-72	3.07028192721567
3	77431678	77476046	gene2959	12	-	3.94687442214318e-72	3.24661304206695
29	44561666	44705941	gene26002	12	+	4.05888574554535e-72	-4.55762091530363
19	26884045	26888915	gene19165	12	-	4.80966429510963e-72	-2.98853326744954
4	54853085	54870204	gene4414	4	+	4.86193078741799e-72	13.756401484923
8	29730586	29734180	gene8851	4	-	4.97138507507877e-72	13.2651228054256
5	6064030	6084407	gene4812	12	-	5.3603800319949e-72	7.17389733309271
19	53216201	53226152	gene19958	12	-	5.92482888445969e-72	-3.38425722460786
11	48683975	48725280	gene11801	4	-	6.32648579596585e-72	12.738194887702
21	44515590	44519912	gene20959	12	-	7.32360283144509e-72	4.07862052695176
19	34427347	34463596	gene19349	12	+	7.43694148184224e-72	4.44252626160507
3	7489973	7490891	gene2281	4	-	1.05447493278689e-71	13.2953838756732
18	40292297	40374394	gene17628	6	+	1.1475659638477e-71	9.87597368927205
3	66295143	66399229	gene2868	12	-	1.22706189973926e-71	-2.84476672855828
19	55523667	55537930	gene20037	12	+	1.31568030187777e-71	-2.93491284410553
23	35720759	35761239	gene22784	12	+	1.51753764845215e-71	6.66209562591674
11	98044939	98075548	gene12265	12	-	1.68527241844492e-71	5.35136290967915
5	67513056	67558418	gene5558	12	+	1.92976113211791e-71	-4.8340237144243
5	112591790	112642935	gene6187	12	-	2.0978145808389e-71	2.84933406547779
17	6377814	6494916	gene16660	6	+	2.18116931355909e-71	13.9684910943186
10	43152034	43174053	gene10537	4	-	4.87724313502773e-71	12.7380792817523
4	19413243	19519527	gene4123	4	+	5.32177340346847e-71	13.2205992999428
25	15397209	15747514	gene23667	12	+	5.37731472851725e-71	-3.29163153893963
22	58441972	58535547	gene21907	12	+	5.92436913316724e-71	-2.9209077076773
11	74678509	74685183	gene12039	12	+	7.2887327023442e-71	-4.38985577529668
26	7680360	7807311	gene24303	12	+	8.13184733497479e-71	-3.72067658632188
8	8616253	8996096	gene8682	12	-	8.61061401496616e-71	4.14147719165928
19	60576496	60627984	gene20101	12	+	8.99470951554871e-71	6.20052512185587
7	89884033	89904169	gene7947	12	+	9.55892461107185e-71	-3.94623496230175
21	1943844	2127161	gene20558	12	-	9.61448802873541e-71	-5.54920780500254
3	70513105	70623138	gene2916	12	+	1.06287938914514e-70	5.74329819689038
19	52774421	52852086	gene19945	12	+	1.23252659431515e-70	-3.36159214683739
NW017189516.1	65518960	65534820	gene26790	12	+	1.41435498939065e-70	3.34911111105502
11	77535429	77561189	gene12050	4	-	1.46705441034558e-70	13.1818339208109
3	21416335	21436716	gene2544	4	+	1.66094525181623e-70	13.2024204436059
21	63917976	63945464	gene21136	5	+	1.79363189346099e-70	11.7873066380169
5	74118937	74129443	gene5636	12	+	1.86153907744594e-70	2.73058343575039
10	81303394	81537827	gene11146	6	-	1.86853427137096e-70	13.831255324442
13	50842090	50860436	gene13332	12	+	2.09904356486445e-70	5.56857162845817
24	28983263	29226875	gene23075	12	+	2.32229650130343e-70	7.47048740456066
9	11363730	11457462	gene9598	4	-	2.38451132809662e-70	13.2164231280422
19	54896225	54919975	gene20004	12	+	2.64311297919725e-70	4.69136344078591
3	62713846	62716757	gene2842	4	+	3.1993450189887e-70	13.1920715083055
11	101119530	101149210	gene12350	5	+	3.57703860008798e-70	13.238923712465
NW017190166.1	1	8323	gene27988	11	+	4.49438998318739e-70	7.85167481392897
10	79446179	79454624	gene11065	4	+	4.76873723011049e-70	13.1870990866408
7	94977011	95008322	gene8145	12	+	5.14013917270019e-70	-3.43964626875269
8	74925840	74942812	gene9224	4	-	5.37800392133238e-70	13.1997850232914
NW017208127.1	2896	12927	gene28389	12	+	7.01051814774251e-70	-3.60656640117219
6	89520310	89547024	gene6823	4	-	7.83996653289137e-70	13.2010266710677
28	10181127	10191318	gene25094	12	+	7.95679813163434e-70	8.59104835850108
15	34673777	34693652	gene15217	12	+	8.05329385216036e-70	-3.97551788914413
21	26623233	26737321	gene20776	12	+	8.43643571732358e-70	-3.99954312374668
1	63469950	63610067	gene298	4	-	9.05239072477221e-70	9.38338613934819
23	36279340	36308861	gene22789	12	+	1.03404354704338e-69	3.42371394256721
3	103059858	103062650	gene3404	12	+	1.13916307196891e-69	-5.30886783209176
29	43743073	43747562	gene25951	12	+	1.14241374122165e-69	4.48423429829889
1	83232768	83289469	gene535	12	+	1.21544456257614e-69	-2.9632733100696
6	35198176	35296620	gene6483	4	-	1.51852595499939e-69	13.8310337831655
11	103819749	103854512	gene12415	8	+	1.74082913182045e-69	13.9521663843277
15	61870159	61903223	gene15603	12	-	2.19397321076783e-69	3.45262607801765
18	12373882	12443698	gene17282	11	+	2.61199702378059e-69	7.75441504545367
1	145152445	145246309	gene993	10	+	2.68789272540871e-69	14.4185519757812
21	48594423	48691239	gene20995	12	+	2.79389794769306e-69	2.92579366253007
5	95864305	95971714	gene5813	12	+	2.91036116841976e-69	2.75524467970606
18	8721056	8888018	gene17240	12	-	3.41296258949523e-69	-3.32056966475235
7	60240856	60414279	gene7486	12	-	3.85657617982847e-69	2.87728884644324
2	18423985	18695839	gene1437	12	+	3.89381969443637e-69	7.49224996583737
23	41490122	41496734	gene22895	12	-	4.7178834124019e-69	-4.28393983150951
23	33012418	33107462	gene22749	12	+	5.04341197946746e-69	-3.02913772245992
23	41514224	41522937	gene22899	12	+	6.83667278105904e-69	-3.37609308609943
22	48686846	48692872	gene21651	12	-	8.70742357656879e-69	4.82556757546597
7	64392389	64443039	gene7541	12	-	9.25701509780082e-69	-3.55750488811586
8	54062256	54090106	gene8999	12	+	9.55448069338642e-69	4.47910858822005
2	122718394	122829290	gene2065	12	-	1.02813233076027e-68	5.63567458466205
3	90193858	90227232	gene3091	12	-	1.05835649709558e-68	2.92931324395886
19	34060164	34075010	gene19338	12	-	1.13849825205262e-68	-3.20755943195909
3	34946176	34984573	gene2681	12	-	1.18947907767327e-68	6.27211949636184
5	108541728	108542908	gene6083	12	+	1.26963564433716e-68	5.29273938605291
3	20203754	20209102	gene2511	12	+	1.31527644443942e-68	4.27866114919664
7	59064020	59134162	gene7459	12	-	2.15937518452459e-68	3.40573349749149
13	66571939	66606824	gene13672	12	-	2.44633180402399e-68	6.19795170496453
2	44165838	44269635	gene1630	12	+	2.55358645676126e-68	5.02339474424767
19	50405061	50415000	gene19891	12	+	2.70132951936378e-68	3.79511533861239
4	110143909	110168067	gene4721	12	+	2.80610283991935e-68	-3.09233870612028
21	25199200	25213021	gene20757	4	+	2.85431423749286e-68	13.1461139507566
3	443588	455535	gene2188	12	-	2.85431423749286e-68	7.21885868320139
NW017189516.1	50632953	50635027	gene26657	12	-	2.89877306272734e-68	-3.77238796260129
6	90214952	90262925	gene6831	4	-	3.34447006055065e-68	13.0985641430318
10	80051422	80059940	gene11099	12	-	3.69091241017868e-68	-3.59267542781724
11	27679619	28226505	gene11628	12	+	3.80917670237544e-68	-3.2748526460679
21	15509420	15831062	gene20619	12	+	4.18473339425296e-68	-3.56642500271585
11	20863081	20917080	gene11570	12	+	4.91227010738491e-68	4.42317061906815
28	10331682	10342221	gene25099	4	-	5.20819695506697e-68	12.2090217549186
4	70199914	70225014	gene4494	12	+	6.73747534810799e-68	-4.46199575781745
23	34956433	34990416	gene22776	12	+	7.17275776621352e-68	3.53617416608737
1	68784947	68909551	gene361	12	+	7.81624257941432e-68	4.10376779953985
12	50674332	50679416	gene12685	5	-	8.77642359257724e-68	12.5109825433631
6	72358993	72422535	gene6695	12	+	9.32977889012321e-68	4.34144957170367
10	48093189	48174864	gene10577	12	-	9.33249168200232e-68	-3.08602619413294
10	85102405	85223212	gene11178	12	-	1.06138407177041e-67	4.50779865679433
21	65021742	65027928	gene21154	4	+	1.11974788322342e-67	13.1481741138103
14	35605109	35920622	gene14083	12	-	1.32327184776038e-67	3.29412692494424
13	46544094	46569158	gene13296	12	-	1.395711968021e-67	-4.05693530771461
25	27072061	27074331	gene23884	12	-	1.43375593021891e-67	3.47733512036977
11	105353466	105362314	gene12453	12	-	1.72442891753601e-67	3.7897269446225
13	35681594	35915475	gene13156	12	+	1.78857529072315e-67	-4.24859943857562
3	113948303	114006022	gene3756	4	-	1.79178779864762e-67	13.1063345815517
1	118380924	118389379	gene755	4	+	2.04979407250136e-67	13.0707976506131
7	90128779	90131715	gene7953	12	-	2.07851458600102e-67	-5.31048425125026
16	33714086	33781937	gene15991	11	-	2.36824177213424e-67	9.98771154633576
10	56099378	56129730	gene10627	12	+	2.55951118843204e-67	3.16352778722475
17	69190105	69207149	gene17144	12	+	2.59302336634253e-67	4.42009035965076
19	39764154	39855583	gene19518	12	-	2.64504079392366e-67	-4.60889195538533
4	6507995	6516119	gene3870	4	+	2.65502961375103e-67	13.4100146910027
10	100237860	100287490	gene11332	12	+	2.9715501637191e-67	-2.72796378885399
4	27392724	27415749	gene4204	12	-	3.02523288348802e-67	3.65993261863473
18	38048623	38061853	gene17613	12	-	3.10799490068135e-67	5.10653812264044
1	76761491	76779219	gene447	9	+	3.22827941636225e-67	13.2017548831824
13	42508095	42543833	gene13249	12	-	3.53109540722862e-67	2.80635675521638
19	22271682	22297744	gene18988	12	+	3.68127173000572e-67	7.26796374361868
21	20588304	20596733	gene20686	12	-	3.8867201527221e-67	5.75943724602101
20	2207950	2256091	gene20143	12	-	4.06902921056097e-67	-3.54097727669267
27	29373588	29384965	gene24907	12	-	4.33591342512242e-67	3.48190642654926
2	9125066	9126732	gene1240	12	+	4.38270524328023e-67	-3.10528472875092
19	33748865	33751675	gene19325	4	+	4.59036872087337e-67	13.0190603457043
19	18330152	18339764	gene18892	12	+	4.69538195059226e-67	-3.06931559468378
3	100501078	100503933	gene3279	12	+	4.9039641025751e-67	-3.47130462244851
3	7877942	8015888	gene2287	12	-	5.95867965619777e-67	-3.55714280671688
3	111845096	111850245	gene3704	4	-	6.15652258913685e-67	13.0617427269117
4	13807205	13815920	gene3998	12	-	6.9465322254592e-67	-3.58839400605746
10	26510058	26572160	gene10396	12	-	7.56150603984044e-67	5.24876036365712
6	97733737	97847229	gene6894	5	-	8.3895167747495e-67	13.5981967063171
18	11635453	11648756	gene17263	12	+	8.69645010842182e-67	2.83565086080538
29	45595260	45606503	gene26044	12	+	1.06772427808428e-66	-4.27895753546852
15	53138405	53147577	gene15501	12	-	1.10896671050726e-66	4.50477671786166
19	26442452	26451060	gene19130	12	-	1.21068941643498e-66	-3.63430806704649
14	37722834	37882011	gene14100	12	+	1.23655522183986e-66	-4.95232268056552
19	53227090	53244708	gene19959	12	+	1.43246913794086e-66	-2.66328518565542
18	52244524	52248387	gene17972	12	-	1.74203252733976e-66	-5.04934145513154
12	10300843	10589442	gene12548	12	+	1.95909277667366e-66	-2.5907572472041
11	7031920	7065577	gene11430	12	+	2.19961242681878e-66	-4.93380974678495
10	29784966	29788468	gene10418	12	+	2.20292831899223e-66	3.65085957666767
14	49824610	50130241	gene14167	4	-	2.58988117260234e-66	13.0429111053979
3	100429664	100437323	gene3275	12	-	3.25251793821274e-66	-3.06411318318678
11	72948228	72977245	gene12015	12	-	3.59981299641682e-66	2.96333134204121
4	48941077	49064958	gene4347	12	+	4.34309069938186e-66	3.41797426258641
NW017189517.1	37209869	37212077	gene27071	12	+	4.4575354638429e-66	3.29879417251248
1	64007335	64035353	gene307	12	-	4.76166319541471e-66	-3.21963234997769
22	60211118	60280020	gene21944	9	+	5.28884003758162e-66	10.4653364720016
8	53294761	53492576	gene8995	4	-	5.46163360800851e-66	13.0057300062424
NW017189517.1	20504849	20560643	gene26938	12	-	5.4882768604121e-66	-3.92832116254195
8	98307628	98366946	gene9423	12	-	5.85995606255325e-66	5.63456630039661
7	93244825	93266710	gene8066	12	+	5.87796881435392e-66	-3.9841296957886
27	25928394	26118656	gene24883	11	-	6.55996829512583e-66	10.6473061842001
11	103722207	103755062	gene12411	10	+	6.86858093319317e-66	8.8718332436916
21	58459065	58471068	gene21090	12	-	7.01507717524134e-66	8.63659849183224
24	4163133	4197074	gene22980	12	+	7.6025183597096e-66	5.38596660388637
3	100378165	100388277	gene3270	4	+	8.08697313828186e-66	13.012292030646
1	76910758	77089601	gene448	5	+	8.93740539330837e-66	13.1071041993317
6	37214500	37221482	gene6500	4	-	1.02026234931333e-65	13.1175499277514
19	39713160	39737414	gene19515	6	+	1.09416961269185e-65	14.7789803906461
15	60114971	60122136	gene15583	4	-	1.20670754607756e-65	12.9947262439016
9	81733068	81824556	gene10070	12	+	1.44363163525906e-65	2.78643297222418
14	81428247	81439404	gene14432	12	-	1.51228829535029e-65	-3.6389958840801
8	83789288	83805337	gene9312	6	-	1.75361359973672e-65	12.0916320812888
5	108357566	108369529	gene6073	4	-	2.35501259577794e-65	13.0328464599614
23	32235037	32238639	gene22731	4	-	2.84479157205717e-65	11.6803103975849
5	10442046	10607108	gene4831	12	+	3.38641272623995e-65	4.46608736492882
NW017190073.1	95912	101687	gene27862	11	-	3.49680455116277e-65	-6.40633749920945
1	141279259	141329174	gene916	4	-	4.23863551407643e-65	13.0088711939536
7	59759509	59765656	gene7475	12	+	4.43073405119517e-65	-4.24729860820283
26	40743208	40794110	gene24645	12	-	4.76160145642994e-65	-3.90696963549459
16	73724197	73956525	gene16450	10	+	4.81454391786223e-65	9.04383959845856
8	100704390	100733755	gene9443	12	-	6.15510202870497e-65	2.98355402672996
26	19247023	19317263	gene24407	12	+	6.16989814273044e-65	4.48322698375106
16	42698677	42738708	gene16095	12	-	6.30624379190455e-65	3.36016167326553
7	70488969	70511794	gene7760	4	-	6.79802579170063e-65	13.0349945926844
NW017189516.1	13729622	13934065	gene26335	11	-	6.98791633008666e-65	6.53979817016857
19	16958496	16971515	gene18864	6	-	7.1412416079362e-65	10.8387005574336
5	25253908	25281358	gene4903	12	-	7.95028014498734e-65	-3.81794266915384
2	66374211	66386544	gene1768	12	-	8.66980712681908e-65	3.80794828975977
17	1717046	1732701	gene16587	12	-	9.18734829379881e-65	4.97269658006676
3	86865209	86879288	gene3033	12	+	9.42245651556646e-65	4.17527493510988
8	965973	986804	gene8633	12	-	9.63610012504337e-65	2.43167851232576
18	57098978	57120552	gene18229	12	+	1.01292931084255e-64	-4.50792977009436
15	2455780	2469358	gene14602	12	+	1.07945268182423e-64	2.95579634695394
19	53112178	53116348	gene19949	5	+	1.16524758360842e-64	13.1676042813307
21	26956157	26963276	gene20782	12	-	1.17858280511609e-64	3.39236649845536
13	6397269	6538284	gene12973	4	+	1.24390173840983e-64	12.9303784815116
21	23559612	23931138	gene20741	4	-	1.37564112431381e-64	12.971671879407
7	90948163	90951434	gene7995	12	-	1.43386828981739e-64	6.72065438587222
NW017189962.1	460403	542450	gene27802	12	-	1.46339729619217e-64	-4.362184097723
7	90366312	90372779	gene7969	12	+	1.55869331275298e-64	-5.84441290256385
18	47301749	47304066	gene17756	12	-	1.58158456893534e-64	-2.85796333127417
10	35907657	36136138	gene10478	12	-	1.60902729335131e-64	7.60176135590848
29	40701148	40738900	gene25827	12	+	1.65953667174604e-64	10.0135523908769
10	35592161	35610850	gene10471	12	-	1.82380849613295e-64	-2.90403345254722
25	36864028	36884787	gene24081	12	-	1.8630607926417e-64	3.38047982362912
11	98337858	98356188	gene12278	12	-	2.13297853914017e-64	-2.73909598350005
3	37805994	37997408	gene2697	12	-	2.18538122771522e-64	6.79052710707161
8	59176898	59396050	gene9020	12	+	2.66558002179589e-64	3.87277940017481
11	98104165	98117224	gene12267	12	-	2.70162939172183e-64	5.08929325595298
7	108171448	108212626	gene8620	9	-	2.74391925354585e-64	10.8409175251147
12	11634349	11676035	gene12556	12	-	4.57082585811006e-64	-3.4639954639664
3	103073862	103075388	gene3405	12	-	4.65311058555636e-64	-5.57492924486241
5	68352805	68399140	gene5561	12	+	6.97138516192272e-64	-2.88462088682355
19	53705332	53886033	gene19962	12	-	7.54009151816281e-64	-3.0543314564485
22	48247856	48254402	gene21639	12	-	7.64930154733365e-64	3.9593185988681
11	28943550	28953070	gene11639	12	-	9.21162545799849e-64	3.19272566472078
NW017189517.1	32796790	32821641	gene27021	4	+	9.65358384752553e-64	12.9549559833257
NW017190143.1	52346	55441	gene27924	12	+	9.85218101512956e-64	-3.20626018856945
23	20902668	20908544	gene22458	12	-	1.09409228372815e-63	-3.27998966593286
15	20052091	20065095	gene14885	12	-	1.17959873804614e-63	4.65637056652297
26	36499605	36521618	gene24599	12	-	1.2651849578319e-63	5.84304469529837
21	24354206	24384764	gene20745	12	-	1.2742631677775e-63	3.12137043136634
21	46296856	46825312	gene20981	8	-	1.386121345058e-63	13.2786552102029
5	82459044	82593303	gene5710	8	-	1.53394646791776e-63	8.76281364014158
29	40951152	40979936	gene25832	12	+	1.69052457927286e-63	-3.33339959549932
7	107287736	107299914	gene8600	12	-	1.72985799397017e-63	-2.88321344959527
11	74037526	74125235	gene12030	12	+	1.80523287834903e-63	-5.21428898017846
16	49793701	49797012	gene16211	12	+	1.92747953597732e-63	-6.42029606597257
15	74970778	75130408	gene15669	7	-	1.9346554768363e-63	12.6994136313643
NW017193250.1	481	9945	gene28102	4	+	2.14685698993441e-63	13.0677810036877
19	27305582	27330729	gene19196	12	+	2.18191666013378e-63	-2.89181973818881
25	26523813	26526188	gene23851	12	-	2.29548417558973e-63	3.44835872369534
NW017189516.1	46265172	46295513	gene26629	12	+	2.36397923366773e-63	-3.43155450937285
13	72320120	72387011	gene13721	12	+	2.55333250613991e-63	9.36887859502797
3	9932578	9935266	gene2302	4	+	2.6639143307028e-63	12.9395923033156
5	86999915	87007617	gene5734	4	+	2.78386332566847e-63	12.9460916782425
NW017210437.1	2740	11971	gene28412	12	-	2.78559016292345e-63	-6.1633933390539
2	116657179	116689813	gene2027	12	-	3.17079595291584e-63	3.06702075335355
19	20638846	20645559	gene18954	12	-	3.33551417612587e-63	4.20802975221145
2	104447492	104573447	gene1922	6	-	3.37329434099248e-63	13.9922591243114
5	72314912	72333035	gene5591	12	+	4.12407232700287e-63	-3.11092308731675
9	67239080	67455737	gene9948	12	-	4.19497428871505e-63	-3.36209086957581
1	145768041	145799845	gene998	12	+	4.49343113516906e-63	7.44145044195139
13	16953651	17025383	gene13025	12	-	4.70058295002854e-63	-3.53646171491143
13	41932207	41942140	gene13233	12	+	4.98114939901074e-63	-5.51311334380079
27	8438655	8492699	gene24740	12	-	5.39179563343079e-63	-2.73723506609805
12	58608959	58648682	gene12776	5	+	6.37282402376777e-63	12.9608380992269
16	27000413	27029381	gene15931	12	-	6.75159476408506e-63	-2.67398901998297
9	25512852	25661234	gene9685	12	+	8.36552488742314e-63	5.16146332835101
23	10217970	10240453	gene22024	4	+	8.62169758999636e-63	12.9050258618992
8	571945	953942	gene8632	12	+	8.63373411652855e-63	4.84839764770648
1	148614700	148633337	gene1027	4	-	9.70257294050024e-63	12.9124750466428
NW017213165.1	12645	15002	gene28565	12	+	1.10094481880076e-62	-4.93014446256968
10	89859407	89873185	gene11251	12	-	1.1533947378889e-62	4.04303510402975
23	4801737	4902610	gene21983	12	+	1.19656563159962e-62	5.06080115873021
5	108789864	108819501	gene6096	6	-	1.32204138978664e-62	9.70390979224694
5	102304271	102315322	gene5951	12	+	1.65772487876271e-62	7.41364610760286
5	114188716	114242187	gene6208	12	+	1.67579430991833e-62	-3.51571809678213
15	76313452	76321493	gene15682	4	-	1.77008030450121e-62	12.9394293485937
9	66811622	66964471	gene9947	11	+	1.79616543654772e-62	9.4335639322155
29	42293613	42318571	gene25886	12	-	1.871223940665e-62	-4.91572360776987
26	27724505	27730580	gene24442	12	+	2.12745441807868e-62	-3.38640261552634
22	52541882	52576179	gene21807	12	-	2.27466357513446e-62	-2.89810265534553
12	52473036	52579821	gene12710	12	-	3.22725336461066e-62	-2.78552346572401
7	67953298	67963718	gene7660	4	+	3.25434388009671e-62	13.5187565804823
15	37176458	37208308	gene15323	4	+	3.32917218686642e-62	12.8948740167186
5	86823599	86984112	gene5733	10	+	3.59977327748708e-62	10.3354006229156
16	35874529	35900000	gene16010	12	-	3.94785779011743e-62	-3.39306268622567
1	144694366	144725092	gene989	12	-	4.08009737495692e-62	-4.09957811967554
13	75557024	75685095	gene13800	12	+	4.17378778488142e-62	-2.74111042741737
22	29979883	30604512	gene21536	12	+	4.25028643917252e-62	-2.54096584214369
NW017189517.1	40782694	40786840	gene27118	4	+	4.34989198470428e-62	12.859799808304
21	30490451	30516927	gene20826	12	+	4.75224767998721e-62	3.83303309850166
7	64352786	64377647	gene7539	12	+	5.89872568630839e-62	3.32650172918975
3	94459430	94460953	gene3146	12	-	6.56424638434319e-62	-3.25284698134151
8	75828159	75830978	gene9243	12	-	6.66246950733268e-62	2.89269787772994
18	27790051	27812456	gene17497	12	-	6.99615848505936e-62	3.14273045757151
17	1844891	1868841	gene16594	12	-	7.07147481244009e-62	3.63691613180662
15	37210930	37364720	gene15324	12	+	7.3714225781701e-62	7.57423580617384
25	39189389	39205766	gene24164	12	-	7.66177828463089e-62	2.77258231661065
8	69035146	69066483	gene9149	6	+	8.4593921474355e-62	9.20360161060783
1	42886442	42968414	gene189	12	-	9.86488050120181e-62	6.44520827805719
29	46423852	46437448	gene26101	12	-	1.15996217199174e-61	-2.60533092494321
6	86966131	87335508	gene6797	12	+	1.1646026145194e-61	5.40778772001809
16	35692983	35767992	gene16008	12	-	1.18903235280907e-61	5.85374803958322
5	29518368	29543879	gene5043	12	+	1.2529077727056e-61	-3.30781105444252
17	1012433	1091929	gene16565	12	-	1.46067488390447e-61	-4.28851703436515
7	73164014	73295384	gene7823	4	-	1.52656615625821e-61	12.8571996988585
18	11677729	11688697	gene17264	12	+	1.55761061884492e-61	9.41800754558314
3	103377676	103384240	gene3416	4	-	1.66125454631229e-61	12.870346821338
29	32281388	32313757	gene25699	6	-	1.72756068587741e-61	8.74323144995394
3	36250158	36651292	gene2685	12	+	1.74644978036851e-61	5.12323532506488
13	78433473	78450188	gene13837	4	-	1.94980605256032e-61	12.9154621149072
4	14503141	14505750	gene4021	9	+	2.45979709878785e-61	-8.68422268849397
10	79474838	79482329	gene11067	12	+	2.77625738817597e-61	-4.71753588831958
5	110652606	110757904	gene6136	12	-	2.86453281489983e-61	-2.60643471488178
4	6315626	6334075	gene3866	4	-	2.91132812027193e-61	12.1733675651996
16	49921746	49960858	gene16219	12	-	3.06332758120129e-61	4.40583969248934
23	38276537	38320707	gene22815	12	+	3.1859951473176e-61	-2.90878648247143
13	18964571	18967644	gene13045	4	-	3.6223581178893e-61	12.8833515843023
9	56897817	56987489	gene9866	4	+	3.63574467060342e-61	12.8722686407599
17	8649932	8729586	gene16715	12	-	3.70208605509087e-61	-3.44801610516054
21	27256366	27299458	gene20789	12	+	4.95057072171044e-61	-3.40410428836213
15	28270996	28281500	gene14950	12	-	4.97091915142259e-61	5.3776881274042
27	29318888	29357562	gene24906	12	-	5.15763093727764e-61	5.07921288990717
25	3866596	3914301	gene23573	12	-	5.16802462514737e-61	4.93520046857897
17	132728	136177	gene16538	12	+	5.18249496932657e-61	7.15967455009861
10	76562161	76581061	gene10941	12	+	5.29294932347027e-61	5.14001826581963
16	37336302	37376884	gene16025	8	+	5.38170482442527e-61	13.8648280253241
5	56306169	56308267	gene5337	12	-	5.90503089929599e-61	2.89012167749961
4	112797528	112811393	gene4747	12	-	6.15940354152396e-61	6.07730992982419
5	41270945	41455362	gene5183	10	+	6.56074865881386e-61	8.37159054984486
13	43146089	43176740	gene13271	4	-	6.63951365168608e-61	12.9095224936305
19	41959466	42023925	gene19639	12	-	6.95433354611146e-61	-2.58779590789154
18	40244373	40250852	gene17626	12	-	8.36787625363477e-61	14.1355360368072
11	67830189	67905016	gene11924	12	+	1.12167808589119e-60	5.15204216314576
4	7194479	7201531	gene3892	10	+	1.13405922129289e-60	-6.06020101718885
21	21390367	21499383	gene20708	12	-	1.16892487855756e-60	-3.10921482680592
17	58396236	58588050	gene17081	12	-	1.24308931008396e-60	-4.4393622139277
6	85775304	85812878	gene6771	12	-	1.26045663126893e-60	7.58942912922844
9	27105171	27123081	gene9704	4	+	1.48301703583255e-60	12.8594314739398
11	49163286	49178905	gene11819	12	+	1.5393239026516e-60	2.563346832163
17	7824805	7859596	gene16688	12	+	1.75405313518529e-60	-2.49862831596074
3	110924662	110963312	gene3658	12	-	1.76825936538921e-60	-6.26563912728596
25	20041538	20090328	gene23732	12	+	2.29418081744656e-60	-3.12851762021811
7	100289617	100294456	gene8378	4	+	2.32921999192557e-60	12.8233871435564
3	118923939	118938641	gene3790	12	-	2.3388698262411e-60	3.03102089284983
5	73172910	73176470	gene5612	12	-	2.52020870385297e-60	-4.14183232367518
11	66949185	66958276	gene11913	4	-	2.66527103811055e-60	12.7812996475932
4	110413188	110678573	gene4723	12	+	2.83743772448053e-60	-3.58164231102509
11	43357511	43391701	gene11714	12	+	2.88949448838692e-60	2.65838991683851
3	72144102	72208008	gene2933	7	+	2.96833648722827e-60	12.0816539269734
5	30356879	30369453	gene5069	12	+	3.23004933207639e-60	-3.25062141725981
11	87924311	87925524	gene12126	12	-	3.59019441755718e-60	3.60398781207476
2	56477157	56567302	gene1710	12	-	3.68546727012635e-60	-3.34919035069479
20	37964919	38011026	gene20403	12	+	4.11071836874825e-60	3.3846608557021
5	56793295	56799158	gene5375	12	+	5.03342354047441e-60	5.19359893525722
7	72267294	72331914	gene7808	5	-	5.1869867372292e-60	11.4353240692141
24	54416222	54486293	gene23263	12	+	5.26267252843134e-60	-3.46377303027815
29	50557054	50571932	gene26171	4	+	5.7214266458675e-60	12.8134157345407
28	18625656	18678978	gene25182	12	-	6.03246256912625e-60	3.75086557303823
16	58020870	58052036	gene16312	12	-	6.18309785566021e-60	5.89110283676183
25	9160142	9203793	gene23600	12	-	6.85005441015346e-60	6.80794198849097
7	57920013	58091650	gene7408	12	-	7.17667136578244e-60	4.43514185383904
14	47821760	47854030	gene14159	12	+	7.27458895868236e-60	3.40231272565234
6	7325731	7500179	gene6340	12	-	8.20506465017876e-60	-6.34333869995883
5	55311202	55318421	gene5296	12	+	8.67030554276715e-60	-4.12345785347696
7	98102168	98105258	gene8267	12	+	8.9145501040449e-60	-2.92728245091979
4	24867699	24939426	gene4158	12	+	9.6040284329988e-60	8.18133197046108
21	60576099	60596422	gene21123	12	+	1.0252697087611e-59	3.49187423959364
7	96968876	96980285	gene8220	12	+	1.19604817711856e-59	-3.67821534110741
20	70963368	71000848	gene20524	12	+	1.34264207677035e-59	-2.48558618445057
10	92964487	92984444	gene11274	4	+	1.4231406823044e-59	12.7925288162891
16	45445497	45479198	gene16128	12	-	1.49732252910538e-59	6.12171284738366
5	102267516	102275184	gene5950	8	+	2.13782082513234e-59	6.70914205246625
11	104490596	104493703	gene12430	4	-	2.23826442799378e-59	12.7961532447831
21	68586326	68597417	gene21264	12	+	2.40272933130871e-59	-3.36985551649449
11	46473067	46495381	gene11768	12	+	2.4628930988463e-59	3.55047843304116
8	80853263	80884498	gene9284	12	-	2.479289395048e-59	10.0497679394135
15	8807629	8828301	gene14822	12	-	2.53471230157139e-59	5.28605033447732
16	42070895	42099070	gene16085	12	-	2.59343818142389e-59	4.89038333811188
15	54352204	54373787	gene15524	12	+	2.70625316704566e-59	6.09927461666937
3	8043798	8057992	gene2288	4	-	2.98044000749248e-59	12.8040331731062
4	7730471	7737185	gene3909	6	+	4.03902587932495e-59	10.5409537444805
26	295982	300695	gene24239	4	-	4.58295449807722e-59	12.7807962805081
15	51277676	51441925	gene15460	12	-	4.69633335744268e-59	4.65903914323886
3	78456605	78461311	gene2972	12	+	4.98871750683306e-59	-3.06512279053866
25	21348424	21352692	gene23754	4	+	5.4158680678609e-59	12.7637212104285
8	76002647	76091226	gene9251	5	-	7.47670422257186e-59	12.3550885435831
5	100262971	100283198	gene5917	12	+	8.43384543584338e-59	-3.12483034047253
10	59263633	59316316	gene10667	12	+	8.84719531013149e-59	3.59316031004715
13	40846913	40875878	gene13212	4	-	8.95878566956623e-59	12.7654002348549
27	43184349	43205940	gene24988	12	-	1.00746430724184e-58	4.54235876102897
3	53607123	53762852	gene2788	12	-	1.1027733422082e-58	2.4255594926253
8	100780822	100801400	gene9445	12	+	1.19295238268997e-58	3.02799549999401
18	25127060	25154299	gene17424	4	+	1.35142468266351e-58	11.8037147571807
NW017212272.1	15323	25935	gene28505	12	+	1.36980719834187e-58	3.92726542947399
3	107069363	107113573	gene3547	12	+	1.3843956217371e-58	-2.51371614013052
22	57729665	57811463	gene21899	12	-	1.51812936847236e-58	-2.97213953935083
3	71901493	71931675	gene2930	12	-	1.51812936847236e-58	6.95534538334252
12	50765371	50829819	gene12689	12	-	1.54186786008332e-58	3.15026321346313
2	122504630	122550843	gene2062	12	+	1.60672914158127e-58	-2.63859609280769
5	112064705	112073351	gene6177	12	-	1.73141744576257e-58	10.9549540347347
7	93446883	93458588	gene8074	12	+	1.76130605165764e-58	6.60550883089591
19	42564345	42570034	gene19672	4	+	2.03980829061147e-58	12.75816870526
3	77383933	77405500	gene2957	4	-	2.06446421702762e-58	12.7269425840815
4	21518473	21751193	gene4142	12	-	2.18360027634733e-58	10.0778956815271
1	89962	333854	gene2	12	-	2.20635199988192e-58	3.38725964566169
13	62065915	62067270	gene13568	4	+	2.27815914847487e-58	12.7659451014713
14	12791765	12807726	gene13945	12	-	2.4804350327589e-58	3.85291769416307
1	43701732	43869295	gene192	4	+	2.78550913098493e-58	12.7984550566696
NW017189661.1	23343	30983	gene27463	12	+	2.83551262605458e-58	-4.24411836034475
24	4012381	4026780	gene22977	12	-	2.90054742038056e-58	2.43405378890987
23	41632442	41677555	gene22905	12	-	3.14965448624756e-58	2.76400498234094
5	50657262	51225542	gene5261	12	+	3.99898605197912e-58	-6.71039135156384
14	1150722	1242654	gene13863	12	+	4.47998185459139e-58	4.28100141914658
3	91200645	91203714	gene3106	12	+	4.5556646739864e-58	4.08382214127136
19	32435858	32461189	gene19293	4	-	5.38855319160045e-58	12.5573332452557
3	34083445	34586343	gene2673	12	+	5.97774119249947e-58	3.52681204871114
19	61139881	61173100	gene20113	12	-	6.50989640674292e-58	-2.59550046132639
3	66940167	66963271	gene2881	12	-	7.24503668174902e-58	-5.25221626543262
8	76203334	76554906	gene9252	4	-	7.79691133556186e-58	11.5393955660307
22	16453966	16476805	gene21466	12	-	8.39616231968893e-58	-2.413258503823
22	11187225	11311455	gene21370	12	+	8.61074448502885e-58	5.43498003339346
8	74212073	74350048	gene9208	12	+	9.05124491092746e-58	-3.16491336250615
27	25476972	25543245	gene24873	12	+	9.10429486604462e-58	4.26675215184722
13	45737807	45742197	gene13287	12	+	9.92898297873433e-58	3.67043156861571
10	33402086	33432976	gene10455	4	+	1.06899532172973e-57	12.7047199433773
2	4989001	5064285	gene1161	11	-	1.14492679084245e-57	8.17518524279487
2	130422687	130535003	gene2107	12	-	1.24238031203175e-57	2.78262151174679
18	27067337	27102354	gene17474	12	-	1.25138064327364e-57	6.32575991573581
10	59820874	59831656	gene10674	12	-	1.28517445370982e-57	3.14169403062488
3	70260068	70280309	gene2912	12	-	1.30532138095421e-57	3.04322313341916
19	18275845	18526690	gene18890	12	-	1.35215828884313e-57	5.409019171929
21	67153630	67155290	gene21234	12	-	1.52656054498414e-57	3.40592573917848
18	63967821	63989241	gene18500	12	+	1.55079928209385e-57	-2.47478571945477
20	71096460	71133473	gene20526	12	+	1.63286899367956e-57	5.36524051225593
29	4640858	4690936	gene25399	4	-	1.75165462156679e-57	12.7233718462211
NW017189962.1	357151	388774	gene27798	8	-	2.45012288707265e-57	7.42778702541973
24	21193231	21250873	gene23020	12	-	2.49505400418586e-57	7.32463325337171
2	11349191	11541330	gene1312	12	+	2.60016378947456e-57	-2.74612346009924
1	49834498	50068116	gene225	12	+	2.67399263356457e-57	2.73196390514301
20	3901276	4031641	gene20159	12	-	2.75054519527382e-57	-2.81704875011767
15	2821799	2825564	gene14618	4	+	2.8823804996996e-57	12.7371552402317
4	47803525	47827748	gene4339	12	+	3.16455554592291e-57	6.7156912508133
5	107862098	107979374	gene6064	12	+	3.20970185617608e-57	5.45460922017375
1	115795805	115830521	gene729	4	-	4.2012256839741e-57	12.6832367003354
7	50350004	50550336	gene7345	8	+	4.22016105473724e-57	11.8854983459083
7	96161004	96215634	gene8189	12	+	4.3307741310092e-57	-2.79840649191476
1	125689260	125774063	gene789	4	+	4.56985939574019e-57	12.6796591993428
20	10235092	10282831	gene20228	12	-	4.65385290149485e-57	3.30540159363962
16	78954088	79036455	gene16514	12	+	4.77414048083753e-57	-3.53037594712077
13	60834689	60852363	gene13543	10	+	5.11550656967592e-57	8.52090636963658
15	16635793	16748224	gene14847	12	-	5.18592026708031e-57	6.30547595143351
18	26875360	26902254	gene17467	12	+	5.32955993423667e-57	-4.03119726987804
5	30209387	30219666	gene5064	12	-	5.51210947209537e-57	3.77844705328348
16	60788826	60791024	gene16340	12	+	5.65602326754106e-57	-5.0335468052266
10	74759538	74767326	gene10815	12	-	6.67647418598522e-57	-3.20850646324721
18	47345563	47353768	gene17762	4	-	7.27347572188146e-57	12.7828222113109
10	51974445	52190950	gene10606	12	-	7.58822379686334e-57	4.75841621088393
11	105729006	105736643	gene12456	12	-	7.59113942328164e-57	-2.9555348651963
23	37556435	37611569	gene22797	12	-	9.51700420371258e-57	-3.28501076753045
19	53179644	53192931	gene19955	12	+	9.66982763987281e-57	-5.14484652660086
25	37885412	37898070	gene24135	12	-	1.06992487390393e-56	-3.10027260106302
17	4821790	4832234	gene16641	12	+	1.15908427679623e-56	-5.5830751680821
3	3413761	3455539	gene2248	5	-	1.4165818660771e-56	12.7668006986476
NW017205676.1	24225	38918	gene28354	12	-	1.45288284060034e-56	5.78184979577792
7	97001714	97004976	gene8223	12	+	1.57591651077595e-56	-2.80562944774995
8	11018420	11036104	gene8706	12	+	1.9079211607445e-56	12.0047713678442
5	118598370	118603453	gene6258	12	-	2.25786323185789e-56	4.46600565189298
20	56157144	56418354	gene20466	12	+	2.83059733847803e-56	5.87115892520039
8	103096709	103248243	gene9480	12	+	2.83403854500996e-56	4.27467417805303
10	20776492	20811838	gene10323	4	-	3.51871610427962e-56	9.47448585673622
16	67570566	67635127	gene16395	12	-	3.80258154414681e-56	-4.53188828737515
23	42159732	42466111	gene22909	4	+	3.86516130459486e-56	12.6174697297261
7	102951173	102956644	gene8467	12	+	4.2744503967894e-56	-5.22729630867128
5	100471097	100542189	gene5921	12	-	4.54941832233816e-56	6.06998061214171
18	50867353	50885361	gene17913	12	-	4.66176337928509e-56	-2.58769445527832
29	44231594	44243179	gene25977	12	+	4.67317211360417e-56	-3.06891558293486
18	56556476	56558091	gene18191	12	+	4.83631552744269e-56	3.34316459602419
2	5669359	5673531	gene1169	4	-	5.20400532806278e-56	12.6407741529463
7	63440967	63449395	gene7524	4	+	5.48651842665668e-56	12.6269704867121
22	53155213	53195394	gene21833	12	-	5.56843366200135e-56	4.75713520010913
4	7228148	7237383	gene3893	10	-	6.50963614049459e-56	-6.3854291139191
14	33149518	33430278	gene14073	12	-	6.8926091730463e-56	-4.05192262501691
22	60178179	60180550	gene21943	4	-	6.90260068252564e-56	12.6364617275654
NW017189516.1	12400559	12415129	gene26332	12	+	7.51017402330933e-56	6.86793332605362
2	28609592	28613385	gene1502	12	+	8.32995909398578e-56	-2.9898361959114
24	25294204	25328459	gene23054	5	-	8.55806220918922e-56	12.6805738916975
17	24421	27296	gene16528	12	-	9.04458759299294e-56	3.80114558502515
6	16875537	16894799	gene6388	8	+	9.5936006403071e-56	9.97470133932016
7	93411795	93418870	gene8073	12	-	1.02118003993454e-55	3.10953163973877
5	5375767	5413708	gene4806	12	-	1.07593871390489e-55	-3.12173801306919
23	41092132	41107261	gene22874	12	-	1.41364551787966e-55	-3.9785073121865
11	3776346	3896277	gene11398	12	-	1.45157781947208e-55	-2.99127592821444
1	64629336	64713234	gene315	5	-	1.48457024094137e-55	9.72067216644013
NW017189962.1	294906	300262	gene27795	8	-	1.49275783548294e-55	-9.49703846528574
29	45717847	45724798	gene26056	12	+	1.57617113425545e-55	3.4851190784039
22	15408532	15447153	gene21449	12	+	1.60385774849631e-55	3.64760480894587
7	59617411	59651710	gene7472	12	-	1.60910589733099e-55	4.26872254699047
18	50508895	50514800	gene17899	12	-	1.6950071110064e-55	-6.41734247921496
8	17003552	17103247	gene8739	12	-	1.84879381438734e-55	6.74380399973636
19	49480970	49490141	gene19840	4	-	1.90386288514087e-55	12.2372265323816
18	47299024	47300820	gene17755	12	-	2.41702846303095e-55	-3.27383818761836
7	26285194	26763992	gene7180	4	+	2.47546720601236e-55	12.613334362265
10	90503814	90602388	gene11257	12	-	2.48745787243012e-55	6.27842975834042
2	64819087	64890198	gene1753	4	+	2.53001266819278e-55	12.6695836999088
21	21946777	22090137	gene20721	12	+	2.61956334625768e-55	3.07265801893915
16	40203193	40232944	gene16050	12	-	2.63047920963113e-55	3.57897516164458
29	25683920	25695935	gene25531	12	-	2.95201499056545e-55	-3.06302700849933
27	3763977	4201001	gene24705	8	-	3.03231504514034e-55	11.4417429576816
10	10362617	10533279	gene10206	10	+	3.03267082009542e-55	7.92102848063327
22	50180962	50201171	gene21706	12	-	3.1324729494706e-55	-2.82736478222348
28	31203826	31553569	gene25277	7	-	3.24550898602616e-55	8.57025927710329
7	48112333	48120522	gene7306	12	-	3.87854692595677e-55	5.69327555227097
4	8465508	8483328	gene3952	12	+	4.69721935495904e-55	3.0923774958167
19	56186829	56203964	gene20074	12	-	5.4545062268855e-55	5.36452359172211
25	27925428	28016645	gene23924	12	+	6.68279094190075e-55	2.84870316897016
3	7450573	7451661	gene2278	4	-	7.36889692570563e-55	12.6028170968005
26	26858464	26883944	gene24427	12	+	7.85086367448281e-55	-2.96352508673863
18	46861141	46875074	gene17730	12	+	8.07196341759269e-55	-4.66612126824281
6	65127652	65214852	gene6632	4	-	8.35781399883701e-55	12.5659620923084
20	33737445	33750583	gene20379	12	-	8.97931851530876e-55	-2.8038833385767
8	1827456	1849884	gene8642	12	-	9.54710499066149e-55	4.51264409777699
22	7547343	7611464	gene21352	12	-	9.99406660105248e-55	-2.58359080335415
3	99440689	99443026	gene3232	12	-	1.00057294804822e-54	3.37760133069703
1	57991701	58098346	gene280	12	+	1.09768084011301e-54	-4.68345835380271
12	10754231	10848970	gene12551	12	+	1.23530162615653e-54	-2.3418534716169
4	37599716	37626836	gene4267	12	-	1.25380218733844e-54	-4.15080718732841
6	98745864	98810285	gene6910	12	+	1.4188256940462e-54	5.49868678905321
21	33323135	33342373	gene20876	12	-	1.49766481087538e-54	-2.40533695102853
3	70941491	70962552	gene2921	12	-	1.5488258327185e-54	3.0141321332536
16	79153827	79159272	gene16520	10	+	1.80838988637036e-54	7.33300371568103
19	18323095	18327530	gene18891	12	+	1.81284712556324e-54	-3.51153261152928
10	90222317	90276144	gene11255	4	-	1.83064022434875e-54	12.9214573391486
NW017189516.1	50701228	50719365	gene26660	12	-	1.99139030737338e-54	5.26887140384591
13	11751013	11929499	gene12999	12	-	2.02170014883741e-54	-3.15475607124241
10	66752049	66756622	gene10755	12	-	2.3955605183714e-54	3.65095365262271
22	21748227	21849197	gene21510	12	+	2.67206387447256e-54	2.44453502630694
28	20164509	20179571	gene25208	12	-	2.68114911216946e-54	-3.61594854059763
14	73660240	73699638	gene14341	12	-	2.77950202178775e-54	-3.79405209508042
4	81306672	81397853	gene4571	12	-	2.79897050743951e-54	5.54260135663956
19	38958613	38981053	gene19480	12	+	2.96149882561575e-54	-3.38094578664165
3	33528871	33531564	gene2670	12	-	3.38416488373896e-54	-5.22485760378887
2	71065419	71337156	gene1781	8	+	3.40508140930443e-54	12.5991109449392
4	23904039	24393122	gene4154	5	+	3.63484154136291e-54	13.9116357351524
5	67055047	67201792	gene5553	12	-	4.18755103832101e-54	3.53661794361179
5	56689630	56694246	gene5368	12	-	4.21994032452263e-54	2.6222592267623
18	57211780	57219434	gene18234	12	+	4.8266754075468e-54	2.67009285844366
NW017190151.1	9847	35022	gene27943	12	+	4.97130189802805e-54	-3.52279091852937
1	44940398	45232010	gene205	4	-	5.02807337585692e-54	12.5192161661087
23	10536124	10547215	gene22028	12	+	5.19925723320732e-54	2.45476927808266
4	104500776	104610086	gene4678	12	-	5.64175927891573e-54	-2.88911484833597
18	27283794	27304473	gene17483	11	+	5.8816442802322e-54	7.76289737634382
29	32321561	32336968	gene25700	4	-	5.949015806468e-54	12.492966503499
15	53663147	53677406	gene15515	12	-	5.99199311651864e-54	-2.68037426906642
20	71137227	71158931	gene20527	4	-	6.07969964994086e-54	12.5256163874
15	42301833	42571328	gene15393	12	+	8.8005582609777e-54	6.2987579904899
7	84179841	84226087	gene7872	12	+	9.18729987907674e-54	3.0535584584963
4	21384586	21398909	gene4141	12	-	9.3356529383794e-54	2.77457095753503
6	61387897	61407481	gene6617	12	+	1.06238426040331e-53	2.45376236174677
11	72868854	72913421	gene12012	12	-	1.45752395921931e-53	2.88107297518736
13	15820330	15854189	gene13012	12	+	1.57565133189179e-53	6.5138484526318
NW017189517.1	24183248	24190554	gene26952	4	+	1.63292074138141e-53	12.5189760752895
7	91234310	91255711	gene8003	12	-	1.65463638645881e-53	4.05522376072382
8	90845021	90861305	gene9371	10	-	1.65924926276797e-53	10.1102885116502
26	32128363	32153080	gene24527	5	+	1.87229082661308e-53	10.1272515835734
3	3503208	3662640	gene2250	12	-	1.8862354968175e-53	-2.32921835985518
4	84751671	84951511	gene4579	4	-	1.97088318874479e-53	12.4695451932437
6	102764125	102803151	gene6929	12	+	2.31737225982689e-53	2.26845704097137
5	114834770	114917102	gene6219	4	+	2.36123551064582e-53	12.4995031732748
NW017189851.1	255219	258186	gene27686	12	-	2.48659716220696e-53	2.27709690828778
10	96741304	96751562	gene11311	12	+	2.62510900738771e-53	2.33305418231154
1	35895719	36304841	gene134	4	+	2.85215872028454e-53	11.186645431463
2	131638383	131677905	gene2124	12	-	2.98634547491572e-53	6.59944218361122
22	16788963	16804596	gene21486	12	-	3.33727759901836e-53	-2.36810888619136
8	5681460	5683931	gene8650	12	-	3.51699667296705e-53	-3.70462583006358
18	50930172	50939373	gene17918	12	+	3.5855180697353e-53	-2.52826843247093
11	6403115	6552461	gene11425	12	+	3.64956417851206e-53	-2.64522536585059
28	19903732	19975931	gene25204	12	-	3.73193505874931e-53	-2.52047799683328
5	118735080	118739233	gene6265	12	+	4.29286930887248e-53	-6.92523191990242
5	118241288	118264698	gene6244	12	+	4.4388229873824e-53	-2.5641492207404
NW017212333.1	388	1536	gene28508	11	-	4.45781631015029e-53	-5.74593306069144
7	103418044	103437242	gene8490	12	+	4.52778782442006e-53	-4.09655612718259
7	90786650	90798263	gene7987	12	-	4.56638827378117e-53	6.89826670747221
10	66763107	66778182	gene10756	12	+	4.78403852556503e-53	2.79167852487917
1	96913065	96946841	gene609	12	-	4.78524499380396e-53	2.7970347956377
29	41143144	41238054	gene25837	12	-	4.95566075263881e-53	-3.64598774264229
4	37490414	37504043	gene4263	12	-	5.15016023601443e-53	-4.29755852773023
6	89467767	89469881	gene6821	10	+	5.23039765341859e-53	-7.46286286685726
1	44906843	44940085	gene204	12	+	5.23227366488544e-53	2.33734688194307
16	57927976	57991312	gene16311	9	-	5.86107793287951e-53	7.32237921571487
4	39242341	40020158	gene4282	7	+	6.26036781078444e-53	9.70653588267173
NW017189858.1	7106	18924	gene27718	4	-	6.87836040251398e-53	12.4638863474836
NW017189517.1	36627254	36702614	gene27061	12	-	6.94238930254171e-53	6.34800612326632
11	4283703	4296731	gene11406	7	-	7.52633515363545e-53	10.2055861712252
8	69529129	69542725	gene9165	12	+	7.86130447194109e-53	-2.86251337602181
4	14549605	14553633	gene4025	9	-	8.19091476282104e-53	-8.52115738940714
15	57528311	57533889	gene15553	9	-	8.69777303128161e-53	14.0555670296354
5	74375597	74406368	gene5646	12	+	9.2228335705267e-53	-2.8833346411945
25	16787509	16841536	gene23679	4	-	9.30927143567158e-53	12.4609494768325
3	18413947	18640686	gene2465	12	+	9.95447655162231e-53	2.54237144307781
24	382322	409447	gene22951	12	-	1.01765739597367e-52	6.17684137200312
25	2262349	2265824	gene23469	12	+	1.03513524671247e-52	-3.61038212166234
28	39070709	39131003	gene25333	12	-	1.06289070141707e-52	6.15154034822419
7	92699552	92735804	gene8052	12	-	1.24497547909461e-52	6.95103851707537
19	54442749	54452606	gene19980	4	+	1.26332691259841e-52	12.474454139971
5	76480976	76512535	gene5663	12	-	1.37193327239322e-52	-3.11436802248025
11	2096276	2106727	gene11364	12	+	1.50216715276647e-52	2.79632063430255
4	54945056	55007018	gene4415	12	+	1.59336639952281e-52	-5.70293213621236
14	16063488	16086802	gene13975	4	+	1.83865036147001e-52	12.4372778147909
28	35846239	35972111	gene25300	12	-	2.08491732158003e-52	2.53486546084418
15	6605146	6650144	gene14800	12	-	2.3456875428433e-52	-2.45861601485302
11	86216759	86228657	gene12098	12	-	2.42110757251945e-52	-2.57180514781095
19	20701454	20945167	gene18960	12	-	3.07535791953194e-52	-2.71588534630047
10	82238789	82265545	gene11159	12	+	3.22443761354662e-52	-3.6235895413944
6	377031	401000	gene6290	4	-	3.33100527918327e-52	12.3973656176545
6	19517103	19594712	gene6403	12	-	4.08899256915793e-52	7.06195881736196
1	146484583	146528594	gene1012	10	-	4.50676800791796e-52	9.09635364201847
18	51418422	51434470	gene17937	12	-	4.60098643204391e-52	-3.08739719458314
3	76916228	76974832	gene2948	8	+	4.61984982976309e-52	7.80675886202645
27	18729523	18748568	gene24822	12	-	5.06101034351211e-52	2.99235429235035
24	43436685	43502642	gene23181	12	-	5.57488493300373e-52	-2.12821055789638
15	30647255	30667217	gene14999	12	-	5.97087810561938e-52	-3.00848956566553
15	47220628	47301790	gene15429	12	-	6.05078213725526e-52	-6.02413715065885
[truncated: 8,607 more rows]
