# Supplementary material for: Multi-species annotation of transcriptome and chromatin structure in domesticated animals
Source: BMC Biol. 2019 Dec 30;17:108. doi: 10.1186/s12915-019-0726-5 (PMC6936065; doi:10.1186/s12915-019-0726-5)
Supplement: Supplementary file 4 — Additional file 4 Reference DE genes (all combinations): the archive contains four folders, one for each species (bos_taurus, capra_hircus, gallus_gallus, sus_scrofa). Each folder contains itself two subfolders, one for each model: diffcounts.nominsum (Model 1) and diffcounts.cdvsliver (Model 2). Results of Model 1 are given in: • refgenes.counts.min2tpm0.1.normcounts.diff.readme.idx • refgenes.counts.min2tpm0.1.normcounts.diff.cd4.cd8.bed • refgenes.counts.min2tpm0.1.normcounts.diff.cd4.liver.bed • refgenes.counts.min2tpm0.1.normcounts.diff.cd8.liver.bed Results of Model 2 are given in: • refgenes.counts.min2tpm0.1.normcounts.diff.readme.idx refgenes.counts.min2tpm0.1.normcounts.diff.cd.liver.bed All bed files contain the coordinates and id of the genes found to be differentially expressed between the two conditions. The file also contains the normalized read counts of those genes in the different samples as well as the adjusted pvalue, logFC and normLogFC (see readme.idx file for more details). [file 12915_2019_726_MOESM4_ESM.gz › de.refgn/capra_hircus/diffcounts.nominsum/refgenes.counts.min2tpm0.1.normcounts.diff.cd4.cd8.bed]

4	37524012	37543112	gene4264	12	-	8.12972396989713e-140	6.8273084485806
21	69318730	69321683	gene21294	11	+	1.00749202972019e-123	-5.26997945390339
NW017189516.1	20046462	20100384	gene26392	12	-	5.22457332482181e-89	4.39991511507148
NW017189517.1	2581737	2597458	gene26808	10	+	9.51847659915036e-86	-4.8593332660496
5	102556626	102579742	gene5972	12	-	1.73759677183783e-75	-6.43655800344328
5	42379252	42500726	gene5186	12	+	2.89207762825133e-71	5.16611421099992
18	58469395	58471068	gene18299	12	-	3.92420512194307e-70	3.70266353698393
4	37552530	37569210	gene4265	9	-	4.4101494653308e-70	8.67677403685344
4	72019338	72129472	gene4515	12	-	3.23925958115749e-68	3.62135455468374
3	111318932	111336700	gene3667	12	-	1.82882776947296e-67	5.74089739285804
22	46974938	47077249	gene21613	12	+	2.17359660572802e-67	-4.27654206421796
5	97811181	97818326	gene5850	11	-	5.14365486211786e-59	8.27022223421065
11	47727744	47735368	gene11789	12	+	8.40868550171804e-56	7.90256316811467
9	89718012	89829702	gene10146	12	+	2.98715224868514e-55	-2.64985187400168
8	7682865	7735420	gene8670	12	-	3.19936303570472e-54	3.7917998209565
5	98173432	98193990	gene5860	12	-	6.9508993073585e-54	6.84111753647665
25	35264988	35266715	gene24017	12	+	1.33906977431758e-52	3.52482435972048
5	80715134	80785581	gene5693	12	-	1.92678629985667e-50	-3.0728564189423
13	80110698	80604713	gene13843	12	+	5.46511657566125e-50	-5.39729178970121
21	69374236	69377734	gene21299	10	-	2.10697012651375e-48	5.19351661347653
26	17113417	17229239	gene24388	12	+	1.07423546471598e-47	5.025669010068
7	94901080	94908689	gene8138	12	-	1.81455797479136e-46	5.96952794357208
22	46959094	46974801	gene21611	12	-	4.18799035445198e-46	-5.63228940324737
4	37649887	37650739	gene4269	11	-	2.65968508359521e-45	4.59245352297013
8	103096709	103248243	gene9480	12	+	3.45027469117417e-44	-3.92426866538499
28	18870678	18875355	gene25185	12	+	8.39917496772214e-44	4.3385842645659
16	42853437	42872380	gene16100	6	+	7.96704461430034e-43	7.14358872646455
19	14157360	14164201	gene18828	12	+	1.30853390754685e-42	6.87161975964097
1	56082081	56181745	gene253	12	+	1.39148075539267e-42	3.81375863851986
5	97967228	97983441	gene5854	12	+	5.00670330619119e-40	7.35014105332779
27	8543858	8567749	gene24742	9	+	6.51676539659754e-40	-8.08815796160305
7	67378397	67380504	gene7634	10	-	5.77746402984836e-39	6.57683320091254
11	92825739	92850327	gene12156	12	+	9.93193448989718e-39	5.47559583717843
22	12418483	12432701	gene21397	12	-	7.76691307129451e-38	4.59339010390146
7	67290611	67296537	gene7628	12	-	5.08395359269664e-37	6.86659554290103
11	47654538	47673514	gene11788	12	+	1.13020414819791e-36	5.12508036341002
19	52565629	52589842	gene19939	10	-	1.00815521168689e-34	-5.09268279884595
18	64246530	64250692	gene18517	11	-	2.64751320737388e-34	6.25164504689
16	4474897	4482108	gene15827	12	+	8.32193168504363e-34	4.87451351447768
2	5782631	5785328	gene1173	12	+	8.32193168504363e-34	5.84465556493145
10	79124799	79131845	gene11054	12	+	6.02365527833716e-33	5.14036936579661
24	44577302	44983204	gene23190	12	+	1.276226244466e-32	3.18415099095736
4	37599716	37626836	gene4267	12	-	1.88785641105189e-32	2.71900874949745
7	59617411	59651710	gene7472	12	-	1.88785641105189e-32	3.28456083807136
2	43971112	44007195	gene1628	12	-	4.31300926406731e-32	-3.20246140892553
NW017195490.1	1282	4814	gene28168	11	+	4.31300926406731e-32	4.2174458657803
6	72565133	72596801	gene6703	12	-	5.19444075786317e-32	2.40035482097947
20	24057671	24066864	gene20316	12	-	5.55783518134503e-32	4.30084384728165
21	34248212	34251368	gene20903	12	-	5.55783518134503e-32	3.0083776225778
11	68032880	68034496	gene11928	12	-	9.56418264237742e-32	5.04001982159151
5	54998162	55017814	gene5273	12	+	1.09335689651113e-31	5.67820222542491
18	53949116	53963518	gene18066	11	-	1.90026918431269e-31	7.34079776441676
14	1150722	1242654	gene13863	12	+	2.30729067737521e-31	-3.44973989344095
16	63596113	63715051	gene16368	12	-	2.68709994610839e-29	3.65916374115456
27	8571033	8590180	gene24743	12	-	2.68709994610839e-29	-3.22366818635017
23	44921428	45451779	gene22919	12	-	7.71698468414015e-29	-2.29465191368434
13	38279381	38704266	gene13194	12	+	7.97077677443999e-29	3.48941198773256
16	49783682	49789263	gene16210	12	+	1.52921913861716e-28	-3.43377449193964
2	101703134	101784160	gene1912	12	-	3.30676567211715e-28	-2.41818047427385
15	16905059	16987353	gene14849	8	+	3.89599439865629e-28	9.897605985516
13	10789324	10832864	gene12993	12	-	7.87448087411446e-28	-2.95526192595918
5	96158190	96328472	gene5818	12	+	8.95095281668858e-28	-2.21423005488381
15	2274644	2318975	gene14591	12	-	9.94538196580538e-28	2.45366017755978
11	103927035	103987689	gene12418	9	-	1.24355953079271e-27	7.76232413307952
21	68586326	68597417	gene21264	12	+	3.69666689915105e-27	-2.20619864120988
21	67433573	67436769	gene21239	12	-	4.3608486466035e-27	3.85091282044526
5	97871565	97877056	gene5852	12	-	8.87465930266937e-27	7.4975078040621
23	41812012	41833032	gene22906	11	-	1.03017536705477e-26	-4.03896304728613
2	7515020	7546907	gene1207	12	+	1.15593272971858e-26	-2.437117633815
29	40597486	40611143	gene25825	12	-	1.19808410744097e-26	2.257368483242
19	22067121	22075659	gene18985	12	+	1.40563490049761e-26	-2.3672796451368
2	5789993	5797051	gene1174	12	+	1.69666584556521e-26	5.48333684258073
18	64330954	64340809	gene18521	8	-	1.84485851768392e-26	7.44524803978158
NW017190157.1	16308	35390	gene27959	12	+	6.95616221629356e-26	-2.67805355728492
22	2005808	2012331	gene21318	12	-	9.73476766146013e-26	4.19006098472461
21	34270457	34272564	gene20906	12	-	1.58786997486897e-25	3.61693568929267
26	33576038	33699210	gene24554	12	+	1.76906499859298e-25	2.11620291087979
24	25006850	25242838	gene23052	12	+	6.4172711280636e-25	-3.26235877934383
21	34289180	34299328	gene20908	10	-	2.24265867412447e-24	4.20596043055935
3	21802995	21819986	gene2555	12	-	2.43663233650166e-24	4.94232447673049
4	70199914	70225014	gene4494	12	+	2.43663233650166e-24	2.1997673175085
23	31541136	31557206	gene22699	12	-	2.6183671801709e-24	3.03547405426627
21	66884871	66989765	gene21226	12	-	3.39575958311248e-24	-1.98193502587045
20	31767489	31777035	gene20361	12	+	5.4363376376164e-24	4.05053367813511
NW017190147.1	527543	547685	gene27936	12	-	5.4363376376164e-24	-4.21753997105645
18	41462042	41471104	gene17648	12	+	1.23462239685998e-23	3.09332460662624
7	90726729	90732953	gene7982	12	+	2.53281010614076e-23	4.43802630817127
3	98851354	98903444	gene3190	12	-	3.85773233950931e-23	3.69937430964084
6	17398505	17521097	gene6391	12	+	6.80606271571566e-23	-2.65607679537451
10	94707550	94736446	gene11293	12	+	6.95543390740759e-23	-3.3190842924014
3	79996780	80226730	gene2978	10	-	1.31269148824773e-22	6.52652379171331
11	73021714	73037449	gene12017	12	-	1.3295731624821e-22	5.721363520894
1	68784947	68909551	gene361	12	+	1.4863792718643e-22	-2.41741447310672
7	15465964	15527868	gene7138	12	-	1.68650022848695e-22	2.39470732990433
19	38346936	38359094	gene19465	12	-	4.42773088870028e-22	2.70026754804571
NW017190607.1	492	3789	gene28023	6	+	6.76927711603845e-22	8.37054068627891
3	112127494	112138263	gene3735	12	-	9.10434984570702e-22	2.878860489297
2	45181994	45313937	gene1642	8	-	9.61610249227037e-22	7.85793849963354
25	10117496	10153247	gene23617	12	-	1.57862817298851e-21	1.72822137120309
15	52472786	52480511	gene15473	12	+	1.6701820606293e-21	6.1300043621318
9	68197947	68342027	gene9956	12	+	2.02163438154596e-21	-1.49794167575908
10	57001419	57133565	gene10639	12	-	2.11128049438649e-21	3.49013352789124
2	5770490	5773472	gene1171	12	+	2.48481019877385e-21	5.36986221073653
17	68504233	68514143	gene17138	12	-	2.77185008271112e-21	4.24745228989251
3	111164707	111202255	gene3663	12	+	2.81298729605376e-21	4.49193632472075
5	98102070	98108418	gene5858	12	-	3.32281818863138e-21	6.47243989167524
5	74223411	74240548	gene5640	12	-	3.44829359315505e-21	2.08495351386646
4	68071564	68135239	gene4477	12	+	4.03088400890831e-21	3.14769750523509
1	8642301	8955624	gene74	12	+	5.74190993313625e-21	-1.81961403417672
2	44165838	44269635	gene1630	12	+	1.0135111095672e-20	-2.73448972913232
23	5672207	5741184	gene21997	10	-	1.40545336544377e-20	-4.6968433846299
3	106642785	106658004	gene3542	12	+	2.05501403858887e-20	5.35903538506889
18	35395279	35436633	gene17513	12	+	2.43222094322846e-20	2.68821855115783
2	3828597	3832624	gene1144	11	-	2.43834038513731e-20	3.89057060635143
2	5777649	5782031	gene1172	12	+	2.99065155549633e-20	4.87759385253694
8	79871523	79875249	gene9276	8	-	3.72601798527395e-20	8.79946048303134
2	43834649	43898636	gene1627	12	-	4.50577842373283e-20	-3.8299434767988
25	321352	324633	gene23348	12	+	5.03550146461586e-20	-1.92928042140556
22	29979883	30604512	gene21536	12	+	5.90987437155332e-20	-1.40453412626257
6	42406954	42536697	gene6521	12	-	6.22102148131799e-20	2.44659047966368
NW017189516.1	13729622	13934065	gene26335	11	-	6.95944526791796e-20	-3.57625328127268
15	47135609	47176459	gene15426	12	+	7.01696114603296e-20	1.83439371391876
16	22700668	22719403	gene15894	12	+	9.09597120591832e-20	2.48109398585936
16	4555934	4563357	gene15829	8	+	1.5445476685195e-19	5.35806903850851
11	48786755	48789216	gene11803	12	-	1.77041453498288e-19	5.87421690875869
10	17220133	17331609	gene10279	12	+	1.84447987524751e-19	4.39396092837231
1	140945937	141050506	gene909	11	+	1.88837870798403e-19	4.81163874126537
19	53046048	53049424	gene19948	12	+	2.69899145474075e-19	-2.34109959995579
16	77930298	78026950	gene16484	12	+	2.78777120415355e-19	-1.48071500556273
21	56842608	56882563	gene21062	12	-	2.94185025108178e-19	-1.546962871477
19	33938684	33961376	gene19332	12	-	3.02227220651958e-19	-1.47890766523598
7	103001898	103018739	gene8474	12	-	3.02227220651958e-19	4.43250486002653
4	59458371	59656794	gene4444	12	-	3.06279960750115e-19	1.83439541547429
20	12426731	12655905	gene20244	12	-	3.20509951596273e-19	-1.98496096500454
26	20555540	20581788	gene24411	12	-	6.62271993903806e-19	-1.55157796938162
4	37490414	37504043	gene4263	12	-	6.62271993903806e-19	2.37859222972342
17	40899221	40954145	gene16996	12	+	6.92398667968384e-19	4.60908019733141
13	34659564	34685771	gene13144	12	+	7.97106350537049e-19	2.11889285410825
10	16245316	16252970	gene10258	12	-	1.02988295108889e-18	4.58384515659
7	52356153	52676282	gene7369	12	+	1.21709383986396e-18	-3.04768222546796
10	22375851	22471926	gene10349	12	+	1.30004757844263e-18	-2.05697723300153
3	20056152	20195032	gene2507	12	-	1.44836984951783e-18	2.04978094909505
7	50350004	50550336	gene7345	8	+	1.55119175647559e-18	7.78544000022873
NW017189517.1	10210613	10224367	gene26845	12	-	1.55119175647559e-18	-2.40531185870872
25	2412973	2417126	gene23485	11	+	1.70170327077701e-18	5.22066496243639
29	44404964	44408359	gene25988	12	+	1.79027871231691e-18	5.33817683061652
10	18705513	18994058	gene10316	12	+	2.97632578221483e-18	4.23302893910453
5	97662124	97676945	gene5847	8	+	3.97385242526848e-18	6.50668826801147
21	41925674	41999551	gene20941	12	+	4.47019788221195e-18	3.38311122022853
28	824119	851974	gene25008	12	-	5.03229630178589e-18	5.17532370496794
2	71065419	71337156	gene1781	8	+	6.68339765004294e-18	8.00959361583743
10	90056738	90163050	gene11254	12	+	6.81407770047743e-18	1.89828644599842
19	36993237	37002869	gene19422	12	-	6.83702418873365e-18	2.33409946406088
NW017189516.1	11557021	11895599	gene26327	8	-	7.18306155799502e-18	9.03795100601343
13	50264596	50293882	gene13319	10	+	1.08908350296901e-17	-6.41221677034365
NW017214458.1	3203	15961	gene28655	12	+	1.64615530712311e-17	4.38362001616942
15	38445386	38487567	gene15354	12	-	1.88407512498745e-17	2.39735589253428
5	10442046	10607108	gene4831	12	+	2.10246043018957e-17	-2.11442254457799
4	37581232	37582979	gene4266	9	-	2.34267590175493e-17	5.51256256415716
5	47675345	47862677	gene5238	12	-	2.73659672401671e-17	3.6085283609366
NW017189530.1	4840	77583	gene27195	12	-	3.15564233874319e-17	-2.33706809154409
9	72626751	72823182	gene9978	12	+	3.79918122763431e-17	3.01123597451845
11	27679619	28226505	gene11628	12	+	3.80281026884299e-17	-1.5433604208326
18	56837836	56852116	gene18206	10	-	6.34355515752143e-17	5.28642793617782
18	64193954	64214660	gene18515	12	-	7.53128244459113e-17	2.70316583012575
1	56846528	56887505	gene264	12	+	8.00092431000529e-17	-3.85276681952146
15	6660219	6698323	gene14802	12	-	8.46424136785032e-17	-2.20351414021273
5	114533066	114577294	gene6212	12	-	1.01262092826116e-16	1.60713252354352
1	144274647	144326008	gene966	12	+	1.23233461063757e-16	1.9533011453326
13	35681594	35915475	gene13156	12	+	1.34834253029146e-16	-1.92218856604597
22	6721309	6765504	gene21339	12	+	1.48071973500701e-16	2.09616236134321
16	42938817	42965740	gene16101	7	+	1.49566913983183e-16	7.10380940703587
21	67109931	67123614	gene21232	12	+	1.56077296951954e-16	2.41664694408023
26	36586970	36763980	gene24603	12	+	1.56077296951954e-16	2.44035406331271
28	27101724	27129660	gene25253	11	-	2.63693180003249e-16	-4.86433975147702
12	52252541	52348993	gene12707	12	+	3.10981790560902e-16	-3.70693305414042
NW017189896.1	180080	187126	gene27736	12	-	3.64866560513747e-16	-2.69855548605574
20	28700354	28759375	gene20339	12	+	5.1951076993095e-16	2.83530265122338
5	98657313	98667559	gene5879	11	-	5.20336531904624e-16	6.50131070192629
16	49793701	49797012	gene16211	12	+	5.55105669334832e-16	-2.56010920243027
25	15397209	15747514	gene23667	12	+	5.65166667161312e-16	-1.46972104721397
15	26315189	26419568	gene14914	9	-	5.85593134343227e-16	7.28729394188715
7	48387364	48420115	gene7313	12	-	6.61326663914369e-16	-3.15081651997784
17	6518212	6560008	gene16661	12	-	6.9766015461055e-16	3.70928026634217
19	60503995	60568658	gene20100	12	+	7.35367703649751e-16	-1.70850028156017
2	65085746	65137613	gene1759	12	-	7.40997680499489e-16	1.59923791741057
8	110386503	110448049	gene9515	12	+	8.32743733378734e-16	2.21001879928755
4	34352148	34676913	gene4249	12	-	9.85762080508211e-16	2.65599250215696
20	26024055	26133098	gene20333	12	-	1.01247645942121e-15	-3.78124796264173
19	21281964	21353741	gene18967	12	+	1.10081563579968e-15	1.63090195794134
18	26945414	26990225	gene17469	12	+	1.12332292118157e-15	5.18638444513856
7	93317011	93324792	gene8069	12	+	1.22720793697661e-15	2.85298081046165
19	22629866	22637599	gene19004	12	+	1.33024172299015e-15	-2.10954903634052
20	23233086	23301937	gene20300	12	+	1.47639796075503e-15	-1.29019037539731
22	7203144	7208221	gene21345	12	+	2.0758260945513e-15	-3.618650465809
12	30726115	30727907	gene12623	12	+	2.36472044175171e-15	3.8850224225171
16	66345154	66353195	gene16391	12	-	2.7317535278929e-15	2.56114634324974
11	66497901	66525467	gene11905	12	+	2.82499733552473e-15	2.44322428879584
13	73092477	73094817	gene13738	12	-	2.86440396279751e-15	-1.94926144704378
2	15564257	15571412	gene1386	7	-	3.9331020723252e-15	6.14604877584319
5	27576271	27610423	gene5001	12	-	4.84728828887255e-15	-1.41372688035556
4	43080959	43171184	gene4306	8	-	6.78893922116165e-15	6.3424502040158
5	73082372	73096307	gene5607	12	-	7.00379512065737e-15	1.85878872252655
1	105586363	105617122	gene648	9	+	7.41476061779308e-15	6.99824837112854
19	40424753	40435825	gene19543	12	-	8.32113969718352e-15	-1.90984961439664
7	88981803	89009199	gene7913	12	-	8.32113969718352e-15	-2.62583946352981
14	1111134	1114919	gene13862	11	-	8.50277093840956e-15	-3.20603427322257
26	1166897	1223544	gene24265	7	-	8.50277093840956e-15	-4.94290170594584
5	74168457	74208125	gene5638	11	-	8.50277093840956e-15	-2.86439668390948
8	47675206	47756816	gene8961	12	-	8.79688767739197e-15	1.36644971562426
28	10155772	10172863	gene25093	8	+	1.15137425285503e-14	5.11155892681171
13	57779070	57835942	gene13471	12	+	1.21157405305723e-14	-1.73758620085585
4	71228917	71305310	gene4505	12	+	1.27853496612244e-14	-1.97111365185229
5	99718482	99727992	gene5902	12	+	1.3760153359422e-14	4.38278649728168
2	84035436	84171483	gene1822	12	-	1.43309553786593e-14	2.31693062254689
3	89068171	89293461	gene3078	9	-	1.54857844442744e-14	5.89479303375098
4	70169814	70192021	gene4493	11	+	1.80916437318014e-14	3.39861045815274
5	98045604	98059043	gene5857	12	+	1.80916437318014e-14	4.19658499003207
13	65278406	65306935	gene13644	12	-	1.9460902798667e-14	1.14041806101308
25	37074393	37101846	gene24092	12	-	1.9740069854755e-14	-3.13114503451528
5	25402505	25423572	gene4906	12	+	2.26894111467482e-14	-1.22176405971139
3	34639705	34709934	gene2676	12	+	2.33510380406565e-14	-2.16227967365129
18	64360126	64362543	gene18523	5	-	2.6144623204481e-14	9.50151109841174
13	66571939	66606824	gene13672	12	-	3.05780762251825e-14	-2.57880124609209
17	2789472	2843831	gene16622	12	-	3.12278090959193e-14	-1.76812150724405
NW017190166.1	12542	19752	gene27989	12	+	3.22381281055517e-14	-1.84435884794903
12	33959348	33966931	gene12635	12	-	3.36530608000556e-14	3.22883915698099
23	35720759	35761239	gene22784	12	+	3.92326220632672e-14	2.55498380611386
26	9524084	9586938	gene24332	12	-	4.91172407119035e-14	3.50734169919997
18	64385519	64393074	gene18525	9	-	5.09988814957905e-14	5.80041586704884
26	18332417	18532785	gene24401	12	-	5.14306084537034e-14	2.90480497734052
NW017189962.1	357151	388774	gene27798	8	-	6.39007282749172e-14	-5.8543592250906
22	34955276	35071089	gene21553	12	+	6.80810753462775e-14	-1.66247922244835
29	26311899	26341479	gene25572	12	+	7.47925365704692e-14	-1.84140162374509
NW017189962.1	158817	177128	gene27789	12	-	9.37172032971145e-14	-2.90637670555939
19	61364766	61392807	gene20114	12	-	9.85148183665515e-14	-2.20359824187398
28	31895292	31935838	gene25281	12	+	1.05820529271455e-13	2.07634744796303
1	36960806	37029535	gene135	9	-	1.13492311685201e-13	-4.83910504556108
23	38654276	38662683	gene22821	12	-	1.29517689319995e-13	-2.55972849837514
10	78032288	78032917	gene11009	8	+	1.33302749060573e-13	4.64643628496853
6	61788264	61793027	gene6622	12	+	1.33302749060573e-13	2.93423169200389
26	9649291	9708623	gene24334	12	-	1.36054395122894e-13	4.38045077878408
19	37003001	37007843	gene19423	11	+	1.3933336406492e-13	5.12330531734622
20	71096460	71133473	gene20526	12	+	1.43505506199099e-13	2.29038780798034
29	36425356	36429161	gene25725	12	-	1.51530466775236e-13	-2.76539267100063
6	105822462	106026543	gene6960	11	-	1.87358889848274e-13	3.57780224543462
16	49008424	49062624	gene16172	12	-	2.03876295813492e-13	-1.20944036655605
4	95241852	95279454	gene4644	12	-	2.06825600258139e-13	-1.57335560476218
25	24879004	24915060	gene23780	12	+	2.08864658758961e-13	-1.55702228368691
24	49397174	49422345	gene23231	8	+	2.6367597788515e-13	-6.65555414261256
1	80808539	80865413	gene483	11	+	3.69785465245223e-13	4.00255737662656
4	75101579	75645878	gene4538	7	+	3.90829299462758e-13	6.48219391581617
13	73069050	73071890	gene13737	5	+	4.13658934669194e-13	6.58974365449564
16	1553016	1624963	gene15770	12	-	4.50931250051002e-13	-1.28642440117928
2	112214766	112262564	gene1987	12	+	4.5233592279345e-13	-1.97640008554359
2	14810638	14839162	gene1366	12	+	5.04448901694713e-13	-3.18970612550328
4	70114971	70133847	gene4491	10	+	5.63473197340313e-13	3.37659638782427
2	7751304	7832883	gene1212	12	+	6.27297346630593e-13	-1.72619516011385
NW017189516.1	20056637	20060292	gene26393	12	+	7.19252653158904e-13	1.1260405051532
29	29038139	29081190	gene25685	12	+	7.62581461238293e-13	1.3571602552045
17	27572516	27626014	gene16941	11	+	8.31688069169643e-13	4.39325619144673
18	64430722	64434631	gene18527	10	-	8.40536400888412e-13	4.07225917340924
1	144612561	144622530	gene987	12	-	8.80164315025683e-13	1.42439027825006
3	40813584	40984313	gene2724	11	+	9.20929301066107e-13	4.48262899739531
13	82836780	82844508	gene13853	11	-	9.27546593189879e-13	5.66919346060761
12	35857606	36074649	gene12644	12	+	9.35469890884372e-13	-1.77346565777329
15	48842420	48870950	gene15447	12	-	9.91889395296935e-13	2.11420345210909
19	33895435	33924274	gene19331	12	+	1.010697642695e-12	-2.3454476918517
9	76397901	76890238	gene10038	12	-	1.13972740651073e-12	2.04060849653497
10	79133865	79134898	gene11055	11	-	1.31982799440672e-12	4.6063424320738
2	43742922	43767248	gene1626	12	-	1.47862334735542e-12	-2.07821780269903
4	70143075	70160671	gene4492	8	+	1.54972453138581e-12	3.90692736066398
16	31676612	31685187	gene15979	12	-	1.71174145888401e-12	-1.28414751261303
19	45913345	45925961	gene19773	9	+	1.71698609055229e-12	-5.76466719982224
19	42387344	42402366	gene19657	12	+	1.73061299849049e-12	-2.84149994390816
NW017189672.1	24213	26711	gene27487	12	+	1.81055772693291e-12	-2.78693054771686
20	25617773	25624507	gene20329	12	-	1.92060122217345e-12	-3.75108985780319
5	56210542	56273526	gene5334	12	-	1.94422550358205e-12	-1.90952402772527
2	9202748	9209656	gene1244	12	-	1.98359487915851e-12	5.0396332579483
14	54919150	55109204	gene14210	12	+	2.10818571743398e-12	1.66396459701054
19	14030588	14032658	gene18822	10	-	2.10818571743398e-12	7.12138478225954
10	29784966	29788468	gene10418	12	+	2.37821660971593e-12	-1.4822422106065
3	100879829	100907253	gene3297	12	+	2.58225366480008e-12	3.47720843479805
29	40701148	40738900	gene25827	12	+	2.60395766544898e-12	3.42284873782735
11	85826491	85955421	gene12095	11	-	2.66547021965632e-12	5.2047953140059
18	41018017	41364695	gene17646	10	+	2.7588865628222e-12	-3.99140031264953
5	118320952	118332779	gene6247	12	-	3.04659959788325e-12	4.32586484414298
9	6911731	6952835	gene9569	12	-	3.09669368708084e-12	2.49733407661564
25	19947523	19975021	gene23729	12	-	3.12654471414063e-12	-2.16458485597474
8	103789401	103817290	gene9489	12	-	3.19169081868748e-12	-1.33937108631503
11	28579690	28620996	gene11634	12	+	3.19690417422872e-12	1.62893146223358
17	25941166	25965962	gene16910	4	+	3.19690417422872e-12	-5.14032707286181
9	55581704	55627678	gene9857	12	-	3.53891342037968e-12	4.02886058389189
22	32480842	32536608	gene21547	12	+	3.6945905093855e-12	-1.42885130253063
2	13706485	13725679	gene1329	12	+	4.00196442622815e-12	1.97300939470928
5	25253908	25281358	gene4903	12	-	4.00943053219183e-12	-1.48610592972944
15	41724249	41964084	gene15389	12	+	4.2560645410823e-12	1.36564396287298
3	89792692	89807801	gene3082	8	+	4.5982959244684e-12	7.74258176104693
5	98119464	98126801	gene5859	8	-	4.60576878618863e-12	7.98524602809262
14	66471631	66634544	gene14303	12	-	4.89498613619541e-12	1.40225052111358
6	36007339	36074005	gene6486	12	+	4.94642562795327e-12	-1.64629733892033
5	86823599	86984112	gene5733	10	+	4.9704420977499e-12	4.20647325572238
6	44826302	44943213	gene6530	12	-	5.16783389183192e-12	-1.34470327631951
15	8303249	8359569	gene14818	12	-	5.21836294252072e-12	1.16534809854875
19	26632285	26634661	gene19141	11	-	5.4387667659965e-12	5.05714117846457
10	78216326	78216954	gene11020	8	-	5.89895805352841e-12	3.95291120251229
NW017189516.1	15200583	15206531	gene26342	11	-	7.22602649441076e-12	3.75416847580766
13	53771552	53785372	gene13418	12	-	7.60265597798426e-12	1.99972771137241
7	57556728	57583603	gene7402	11	+	9.29264420982127e-12	3.90340990231419
21	34283807	34286828	gene20907	9	-	9.37275641682674e-12	4.13111528790818
21	46296856	46825312	gene20981	8	-	9.83167465221065e-12	6.82066138425422
6	111433167	111560028	gene6984	12	-	1.01667892329389e-11	-2.06551062760454
21	34253493	34263588	gene20904	12	-	1.03549137966445e-11	2.42448130354848
11	20863081	20917080	gene11570	12	+	1.04638638419975e-11	-1.74563210896094
13	52531895	52576700	gene13371	12	-	1.1140673879689e-11	2.2571625467747
1	64829656	64887546	gene318	12	-	1.12108250191163e-11	-1.72326889271098
27	8438655	8492699	gene24740	12	-	1.44589737345775e-11	-1.12119776705424
13	61110137	61199631	gene13549	12	+	1.489287310042e-11	-1.06750960285139
15	66699906	66823760	gene15638	12	+	1.52502024510808e-11	1.41725802977099
20	31878701	32175572	gene20364	11	-	1.61750089650963e-11	-5.10817600347962
27	20648689	20757838	gene24849	12	+	1.65351604922695e-11	-1.56332129531739
8	98688507	98846849	gene9428	8	-	1.67288849597858e-11	-5.80560637716278
16	79321603	79334435	gene16525	9	+	1.72475174864336e-11	-4.28241075902354
5	76480976	76512535	gene5663	12	-	1.80299912304392e-11	-1.3790365330561
7	92469247	92483054	gene8042	12	-	1.82211673830349e-11	-1.84371741103599
17	31169593	31432403	gene16964	12	+	1.87188801025617e-11	1.35291742481646
22	769418	982124	gene21313	12	-	1.89700382104229e-11	1.73196004273209
22	53048364	53052232	gene21831	12	-	2.06394168557347e-11	1.7756521258897
4	83720376	84277062	gene4577	10	-	2.07433634467485e-11	6.47873562518001
5	98248785	98260339	gene5863	12	+	2.46442492450097e-11	3.67380374062372
2	122504630	122550843	gene2062	12	+	2.46696583014131e-11	-1.11506994504337
20	10235092	10282831	gene20228	12	-	2.46696583014131e-11	-1.42275994939586
1	136614065	136620330	gene884	11	-	2.72994739205738e-11	3.3558695605893
10	78334037	78334656	gene11028	8	-	2.90632226886831e-11	3.84564256746332
10	14842644	14845856	gene10241	12	+	2.95777403813165e-11	-1.33408016353982
17	5995353	6070444	gene16656	12	-	2.95777403813165e-11	-2.74485636637313
1	2650184	2887657	gene30	12	+	3.02716910591533e-11	-1.72543456608655
13	12379322	12399872	gene13006	12	+	3.15639854131414e-11	-1.18476278413661
9	81733068	81824556	gene10070	12	+	3.21044280392088e-11	-1.11902698359546
5	56727950	56750497	gene5372	12	-	3.42725382544121e-11	-1.08548071859929
6	16875537	16894799	gene6388	8	+	3.44832084991891e-11	4.14332673177786
NW017189851.1	743054	761471	gene27706	12	+	3.45451824085597e-11	1.62974841538779
3	99976658	99982394	gene3254	12	+	3.55568373369368e-11	1.81044569339397
19	20638846	20645559	gene18954	12	-	3.58797539206504e-11	1.62653158064239
9	72976555	73293443	gene9980	12	+	3.8359233946801e-11	-1.52161841692625
19	56071403	56080297	gene20070	10	+	3.98139376112889e-11	4.08845244378093
23	28412699	28477049	gene22663	12	+	3.98139376112889e-11	2.09866396019141
19	39903445	39909838	gene19522	12	-	4.1307299172315e-11	-1.21830895624027
8	100107678	100272778	gene9437	12	-	4.50531738607033e-11	3.23258232487247
7	75824074	75958422	gene7828	12	+	4.72404259219986e-11	-1.20617170119581
NW017189652.1	102882	196350	gene27447	12	-	5.09412697427228e-11	1.47267608879689
25	26573627	26617187	gene23855	12	+	5.18085272249006e-11	1.59325851670794
1	79294474	79318484	gene460	12	+	5.50658811771759e-11	1.26974469650286
4	37658265	37871807	gene4270	8	-	6.24563304922811e-11	8.34261054673106
11	21346124	21400766	gene11579	10	-	6.95817115854692e-11	4.25345630133352
19	40547883	40552235	gene19546	6	-	7.11258701973631e-11	-5.74577954137551
3	106072893	106082753	gene3532	12	-	8.17702807253301e-11	1.54834685325699
16	38661711	38669321	gene16037	12	+	8.98954890323724e-11	2.75212132775048
3	111215617	111243671	gene3664	6	-	9.28748543403517e-11	4.72864702278397
15	322761	341763	gene14502	12	-	9.96141828404609e-11	3.71939371055537
7	90309334	90339632	gene7964	12	+	1.03188368170321e-10	-2.30526604554108
11	103505960	103518463	gene12396	12	-	1.07977800469138e-10	-1.05046528206012
13	53200863	53211439	gene13389	12	+	1.22106567988794e-10	-1.33180001034111
13	56693303	56703008	gene13457	12	+	1.24650828563864e-10	1.31126577727744
15	47195202	47208287	gene15427	12	+	1.30189105990336e-10	2.31630029068459
14	489695	717115	gene13858	12	-	1.39086969309766e-10	1.37075743493252
9	61470611	61651960	gene9916	12	-	1.48741976938948e-10	-1.57614595255321
10	78630023	78630654	gene11047	8	+	1.53997191767275e-10	4.35054155693586
3	3132902	3173164	gene2237	12	+	1.60340845917091e-10	-2.01376598770433
NW017189517.1	35478824	35511933	gene27047	5	-	1.7655913523903e-10	-5.82103120054653
3	103905767	103927302	gene3447	12	+	1.79786709467524e-10	-1.18076655695072
3	76987322	77048941	gene2949	9	-	1.80982301247789e-10	-4.22446915643333
19	22102328	22240377	gene18987	12	+	1.82901934243003e-10	-2.26023617842153
18	51711486	51726544	gene17953	12	+	1.86464459879047e-10	-1.19785529733996
13	54381701	54392203	gene13443	12	-	1.89437488893714e-10	1.07119752672599
15	53397123	53422686	gene15510	12	+	1.89437488893714e-10	-1.19837971628093
17	30222725	30294233	gene16949	12	-	1.96972118121844e-10	-2.41224989486394
16	1366622	1510192	gene15766	12	-	2.14019612598834e-10	-1.24937386396104
29	42095045	42113958	gene25881	9	-	2.19380606884444e-10	6.82642317744115
3	40679002	40775167	gene2721	12	+	2.21994038072938e-10	2.21267353254256
28	16653115	16672448	gene25159	7	+	2.37965310774406e-10	-7.36012930450355
15	54458906	54475157	gene15530	12	-	2.43677782538543e-10	-1.21715977698122
4	25966307	25970008	gene4173	12	-	2.7871634430049e-10	-3.66045572846971
20	56157144	56418354	gene20466	12	+	3.07251022489101e-10	-2.81219382298
9	73643883	73678440	gene9984	12	-	3.44191421088528e-10	-2.22685304561058
22	43934367	44245706	gene21602	12	+	3.84811985060325e-10	1.14863164485135
8	1042212	1205100	gene8634	12	-	4.08758753866505e-10	1.50533519381331
26	17808413	17850585	gene24397	12	-	4.10653425102741e-10	1.32691542679592
7	50177838	50179902	gene7344	12	-	4.35773810665182e-10	3.75803142599039
15	53734368	53767560	gene15516	12	+	4.47144294847788e-10	2.76898686443334
7	80526	352060	gene7070	12	-	4.49570584485801e-10	-1.36480260700361
26	17469054	17470723	gene24392	9	-	4.50921214278821e-10	5.04466547702303
NW017189896.1	65794	80888	gene27734	12	-	4.76012021176629e-10	-1.99004764400569
22	35374292	36024006	gene21555	8	+	5.02311110142185e-10	-5.99931419525854
13	26147158	26150735	gene13093	9	-	5.78155150354377e-10	3.8164555262389
5	74375597	74406368	gene5646	12	+	6.00474709696577e-10	1.17387046499887
22	48453788	48470182	gene21643	12	-	6.31418486946223e-10	1.79633097838504
16	74070941	74094168	gene16452	11	+	6.38876761365859e-10	-4.23113342704235
NW017189516.1	9845026	9866306	gene26287	12	-	6.38876761365859e-10	2.39263241262822
11	45493580	45612012	gene11747	12	-	6.6177347940384e-10	-1.4988651389709
14	80399932	80405878	gene14371	11	-	7.03595621178169e-10	2.95038459116307
25	20041538	20090328	gene23732	12	+	7.23073249218957e-10	-1.18330096799355
20	62956288	62981205	gene20490	12	+	7.30519997655322e-10	2.07158175589399
21	67044177	67056642	gene21230	12	+	7.58441372929773e-10	2.60608660491401
19	39933899	39936742	gene19524	12	+	7.80989890403826e-10	-2.14939000962836
19	33782294	33835695	gene19328	12	-	8.47913997242538e-10	-1.4170312259552
16	50270311	50295748	gene16233	12	-	8.67560280829659e-10	-3.28313467423419
NW017189541.1	25338	81538	gene27242	12	-	8.67560280829659e-10	-1.16430191728188
15	28461812	28540008	gene14955	12	+	8.92245196477302e-10	1.47411200528496
3	111265069	111274507	gene3665	12	+	8.93558329204384e-10	3.49311977147443
3	106187100	106300139	gene3537	12	-	9.65920627846931e-10	-1.51575799011943
14	118758	361920	gene13854	12	+	9.8707511479831e-10	2.22627687802673
3	110032682	110052848	gene3632	9	+	1.1750088505867e-09	4.57099110646782
9	53315014	53933095	gene9846	12	-	1.21569215934836e-09	-2.80086603148691
2	17046173	17060341	gene1423	12	-	1.21609082195505e-09	1.36183263831756
5	105109928	105229097	gene6023	12	+	1.22972688910086e-09	1.57967856527411
8	69147769	69193502	gene9156	12	+	1.22972688910086e-09	1.70567412341384
11	78349820	78374106	gene12061	12	+	1.27312470321982e-09	2.31338634151706
24	7405488	7496146	gene22993	12	+	1.3095228782465e-09	1.09454023841354
6	30819571	30845549	gene6469	5	+	1.36506271019355e-09	-5.49759139803532
20	6861905	6894141	gene20193	12	-	1.38595618559543e-09	1.0612272501449
7	70097741	70111876	gene7735	12	+	1.42222889983739e-09	1.20775448639721
19	36105882	36123687	gene19399	9	+	1.54679250960735e-09	-5.00476599766558
1	115626919	115636639	gene725	11	-	1.55356809224059e-09	4.26038837696834
4	51907477	52239310	gene4386	12	-	1.61297320641892e-09	-1.10112013220413
25	2406085	2409144	gene23484	12	+	1.64055613312729e-09	1.956510483967
19	13984238	13985957	gene18820	11	-	1.67400646265514e-09	5.48689744898088
21	47802581	47805392	gene20989	8	-	1.69462437433577e-09	4.82242494169905
5	44984284	44988400	gene5223	8	+	1.69818089734737e-09	2.48298625854743
9	83779372	83879119	gene10104	8	+	1.84072097559969e-09	-5.20778354308801
6	86966131	87335508	gene6797	12	+	1.86379087907997e-09	-1.95067659132072
19	53125059	53131124	gene19950	12	+	1.90770682400001e-09	-1.51289375186719
16	45409507	45440119	gene16126	12	+	1.94846343265692e-09	-2.85997370690261
25	28514296	28928430	gene23931	8	+	2.08066943209342e-09	-6.33098864863433
7	51746660	51861481	gene7366	12	+	2.11391067732515e-09	3.21056692172661
10	59620554	59737329	gene10672	12	+	2.32627406882244e-09	1.67014472094371
NW017189629.1	539016	544516	gene27414	12	+	2.32627406882244e-09	2.59375735693075
19	28772684	28976523	gene19261	12	-	2.55452789097258e-09	1.66185084077841
3	88777851	88797578	gene3074	12	-	2.55452789097258e-09	2.93877484299178
29	43632761	43639774	gene25941	11	-	2.57178208102465e-09	3.68784636423768
19	55249890	55265863	gene20025	12	+	2.78067767185087e-09	-1.85132868214579
26	10428012	10533232	gene24340	12	+	2.87928520704653e-09	-1.54765307438909
15	5849799	5856969	gene14781	12	-	2.90250119658941e-09	1.74074566728843
5	31909161	32015754	gene5131	12	+	2.95030666597595e-09	-2.109141483237
3	103968957	104023983	gene3448	12	+	3.09469301652847e-09	-1.71539531107553
13	72428869	72445012	gene13723	12	+	3.44335478702461e-09	-1.15394305882242
6	12616078	12622568	gene6357	12	+	3.45964348050863e-09	3.37536858868747
3	86432655	86499376	gene3017	12	-	3.54678316478983e-09	2.19716415552064
4	7849331	7854347	gene3912	12	-	3.54678316478983e-09	-1.66864906987153
2	13664759	13673332	gene1326	12	-	3.70112295742698e-09	2.13570964495854
4	66709090	66805748	gene4475	12	+	4.06486984130706e-09	-1.47634249724952
25	37010239	37026386	gene24090	12	-	4.08891913623073e-09	2.12031523145835
3	64510004	64527086	gene2860	12	+	4.11945446186305e-09	1.1774451554542
7	38705384	38770009	gene7235	12	+	4.25110255148718e-09	3.43455349449444
5	97777627	97784732	gene5849	5	-	4.28396792113558e-09	8.92452085922412
10	78559079	78559904	gene11043	8	+	4.63721093575046e-09	3.25882629393924
29	42345354	42381309	gene25888	12	-	5.15702439586699e-09	-1.10783817042324
10	87246218	87373326	gene11204	12	-	5.30938249439219e-09	-1.29255345437759
3	76916228	76974832	gene2948	8	+	5.50519441668658e-09	-5.9093231980305
3	19552112	19557154	gene2489	12	+	5.57840109462467e-09	-1.21877023196075
1	121922038	122040897	gene780	10	+	5.60304878797944e-09	-4.63890753897838
16	34676414	34680179	gene15996	9	+	5.72999083823931e-09	6.21582716277109
19	42196793	42255068	gene19644	12	+	6.31774765706021e-09	-1.2986030114107
27	25476972	25543245	gene24873	12	+	6.63529695050475e-09	1.48977520906923
1	624014	653064	gene11	12	-	6.85653823387987e-09	-1.02701297764804
15	28591417	28643923	gene14958	8	-	6.97233716656408e-09	5.31155814381816
22	53155213	53195394	gene21833	12	-	7.03390522750931e-09	-1.78560540851417
3	91017437	91076182	gene3100	12	-	7.03801827397586e-09	1.48691510997523
5	80617157	80640365	gene5689	12	-	7.74476277724514e-09	-2.23369001535688
15	26735277	26749038	gene14920	6	-	8.02003120560932e-09	5.82310004197252
17	8649932	8729586	gene16715	12	-	8.72103140212286e-09	-1.192084195036
19	14003568	14005609	gene18821	12	+	8.95769127669234e-09	3.70609241638589
15	27720878	27753736	gene14935	12	-	9.39136580205362e-09	-1.71194211802388
5	107035063	107037963	gene6052	12	-	9.79867940227165e-09	1.30626227984333
21	68393334	68407097	gene21256	12	+	9.84590216482904e-09	-1.99561080019752
1	65299422	65617155	gene324	12	+	1.06695515215431e-08	3.89778305305446
19	54115607	54183342	gene19968	9	-	1.10426421448746e-08	2.61145094051601
21	68581825	68586291	gene21263	12	+	1.1561875611755e-08	-1.93255702412448
10	52911717	52913705	gene10613	8	+	1.16017244895592e-08	-3.25532997247441
25	37061863	37063610	gene24091	12	-	1.18252727129572e-08	1.59105377861434
2	45350112	45354950	gene1643	11	-	1.19414313980059e-08	4.09129327725933
15	26874957	26888805	gene14922	12	+	1.20705333774983e-08	-1.77800832369248
5	98206312	98217002	gene5861	12	-	1.28795857207387e-08	1.08263305955191
23	1576820	1612708	gene21958	12	-	1.28839286330061e-08	1.5275664390621
15	30647255	30667217	gene14999	12	-	1.29381067943317e-08	-1.11740182200546
11	15324387	15780520	gene11542	12	+	1.30573765558194e-08	-1.79798136665835
26	17684402	17708544	gene24395	12	+	1.30939922778986e-08	1.15288517108631
20	6897088	6929222	gene20194	12	+	1.32874539624599e-08	1.90719739784312
13	16287342	16680963	gene13021	12	+	1.33191299907094e-08	1.02706150984704
26	38809731	38819375	gene24623	8	+	1.39202418311675e-08	-7.16183744945839
10	57881345	57887319	gene10655	10	-	1.44747284812822e-08	2.42606493177686
13	602999	1466925	gene12951	9	+	1.48150005815116e-08	4.74699076920894
2	111347662	111380487	gene1977	12	+	1.58948594530503e-08	-1.50442776517711
5	20825972	20862672	gene4867	7	-	1.63626842700186e-08	-5.88928958174343
8	112609446	112618134	gene9536	12	+	1.64814820729546e-08	-2.27807675976088
3	99115313	99119631	gene3202	9	-	1.68854637322172e-08	2.86796776514399
8	30916792	31096781	gene8855	12	+	2.05904264377758e-08	1.74634312853382
3	6149598	6249297	gene2265	12	-	2.11909760960635e-08	1.83697655583845
19	56017652	56024662	gene20068	12	+	2.13769663558422e-08	2.34169227779054
NW017189654.1	24592	25120	gene27458	8	+	2.16158919486252e-08	-3.56953607079423
22	17156765	17404110	gene21493	12	+	2.16832310507734e-08	1.64089671242257
18	58395387	58436361	gene18295	7	+	2.18802444143915e-08	-4.25890698349029
22	48247856	48254402	gene21639	12	-	2.24205814209469e-08	1.35206817937832
5	102548645	102554523	gene5971	5	-	2.26578032707809e-08	-6.19567333631244
19	22536623	22548607	gene18998	12	-	2.40610067283287e-08	-1.44656905988033
19	40320360	40330549	gene19541	12	+	2.41106329988393e-08	-1.69497277851993
14	36764977	36794513	gene14088	9	-	2.45826685984687e-08	-5.31126906300609
17	38584082	38772984	gene16992	12	+	2.45826685984687e-08	2.73338539958435
11	12777174	12989895	gene11508	12	-	2.92876896317017e-08	3.38620407362244
28	1383464	1430734	gene25017	12	+	3.07421686556775e-08	2.94645336909265
NW017189962.1	294906	300262	gene27795	8	-	3.13792847999837e-08	-2.40610370875635
12	10126009	10140626	gene12546	12	+	3.21133901663255e-08	-1.16812425169349
2	29357783	29381427	gene1534	9	-	3.29749804841364e-08	3.64218922156943
3	88362567	88382574	gene3060	12	-	3.41387505970204e-08	-1.20839237805475
23	22250704	22253634	gene22540	12	-	3.52683334209577e-08	-1.5861127438594
24	32591119	32619441	gene23088	12	-	3.68582047740174e-08	-1.0821509290463
2	131066636	131121869	gene2115	12	-	3.69069705519651e-08	1.33777088772154
13	65399279	65474555	gene13647	12	-	4.31859117075948e-08	1.67587566464419
6	114674261	114718075	gene7007	12	+	4.42907146115767e-08	1.32056971351602
4	14641292	14642215	gene4035	8	-	4.51746574621775e-08	-2.70192897938623
19	5155504	5208089	gene18686	12	+	4.66900920266762e-08	-1.75876317415285
24	57796095	57918761	gene23279	12	-	4.69074081661074e-08	-1.57966607012558
6	13456822	13570751	gene6361	11	-	4.77646887553706e-08	3.02313078839781
26	40261900	40272045	gene24635	12	-	4.87865485451482e-08	1.0682389476822
14	79405968	79476712	gene14362	12	-	4.92175825375087e-08	-1.40814335849138
6	89001768	89019686	gene6809	9	+	4.9661567791541e-08	3.02601138323393
11	103233279	103236379	gene12384	12	+	5.13718052591665e-08	-1.61125022966017
4	89827706	89875009	gene4618	12	+	5.22840335012068e-08	1.13165283193605
4	16953267	17122678	gene4102	12	-	5.47258686814564e-08	2.37323524934285
8	94415524	94547054	gene9397	12	-	5.7403043412724e-08	-1.39612172149081
11	86806316	86929500	gene12107	12	-	5.74448221897303e-08	-1.24545970535477
5	73064086	73077336	gene5606	12	-	5.82350458998442e-08	1.34699906413746
24	46648414	46718146	gene23205	7	-	5.82473781773821e-08	5.50864550496075
4	14983650	14984436	gene4068	10	-	6.23140332093794e-08	-1.70903219793657
5	97585508	97637331	gene5845	11	+	6.29722561862523e-08	4.78912625039104
5	35008187	35388504	gene5154	5	+	6.33345539935216e-08	-7.56120667495115
2	122621336	122655287	gene2063	12	-	6.51271532976622e-08	-1.94542633264022
10	78521240	78521879	gene11039	8	+	6.56755338755707e-08	3.02773516214785
13	73145625	73167091	gene13741	12	-	6.58821679191565e-08	-1.4081817439399
14	73523518	73754209	gene14340	11	+	6.70088279227106e-08	-2.71200664150543
2	17012405	17013648	gene1422	10	+	6.70088279227106e-08	1.817776800842
14	20959017	20995767	gene14021	10	+	6.72887564333222e-08	4.06391985046456
1	130284682	130352520	gene838	12	-	6.79334244521666e-08	1.89808559344984
5	43124716	43194366	gene5193	12	-	6.97360625091811e-08	-1.02985245605611
19	39241136	39304224	gene19497	9	-	7.12825364184434e-08	5.00824322341742
11	21404507	21592760	gene11580	12	-	7.4058930357267e-08	1.49787422949955
11	48852390	48866415	gene11806	3	+	7.43001962070066e-08	7.02346611172565
23	17412575	17720335	gene22088	12	+	8.07981792349278e-08	-2.42230632711674
22	56116494	56164864	gene21871	12	+	8.25843102908726e-08	1.96591044423395
23	8639883	8870040	gene22014	12	+	9.42211664794818e-08	1.0285425961387
NW017190051.1	76776	88455	gene27847	12	-	9.43901358497943e-08	-2.45201778737571
6	45223283	45258511	gene6534	12	+	9.59053273342117e-08	-1.03311812248475
4	8942913	11297756	gene3956	8	-	9.72925319255548e-08	-7.6240637182027
13	42372730	42388133	gene13246	12	+	1.01217019521096e-07	1.70489840116198
24	43647270	43808160	gene23185	12	+	1.02133250703769e-07	-1.19242638936622
10	76896473	76920257	gene10962	12	+	1.03291526971455e-07	2.42289024131738
1	51688541	51694240	gene230	12	+	1.04174735885365e-07	2.13101371567143
5	27637794	27652231	gene5002	12	-	1.0579936069248e-07	1.88521255945961
19	22549901	22553181	gene18999	12	-	1.0714379779699e-07	-2.1213026141083
21	21946777	22090137	gene20721	12	+	1.0714379779699e-07	1.08416465582976
8	83341706	83347322	gene9306	12	-	1.08394569413268e-07	-1.89235371011481
18	26875360	26902254	gene17467	12	+	1.12071590764905e-07	1.20727680874644
9	25699273	25714487	gene9688	8	-	1.14066142021782e-07	-7.33074163913098
NW017189516.1	57449808	57656768	gene26744	9	-	1.14638196870899e-07	2.93294103673556
9	67239080	67455737	gene9948	12	-	1.16404446737058e-07	-1.05705157077106
5	98006309	98010722	gene5855	6	+	1.20422369900845e-07	5.73930214604877
13	37403918	37429846	gene13171	12	+	1.26162942170296e-07	1.59966433846069
19	26087735	26108683	gene19102	12	+	1.34162515600199e-07	1.5899095656363
19	14066855	14072606	gene18824	11	+	1.42334041415179e-07	3.61694387648587
8	59770723	59789163	gene9038	12	+	1.4450812737772e-07	-1.61287883314106
25	41471002	41479284	gene24196	9	-	1.46687987126611e-07	4.70428015737612
29	35583011	35621546	gene25713	12	+	1.46687987126611e-07	-2.90819661944619
5	6064030	6084407	gene4812	12	-	1.57246238100565e-07	1.95862760118273
3	100016524	100027439	gene3257	12	+	1.58561967856165e-07	1.06777316164635
22	17740027	17796768	gene21498	11	-	1.64006992585423e-07	-3.03158373177085
7	15554155	15584327	gene7140	12	+	1.70142144732724e-07	2.46207724698663
29	27560241	27568890	gene25652	8	-	1.74666770764653e-07	-3.36834922045158
29	44459576	44468811	gene25994	6	+	1.79042850800113e-07	4.25099702218183
5	103036066	103071642	gene5997	12	-	1.80832770686397e-07	-1.18008679444674
8	52351784	52395793	gene8990	12	+	1.80832770686397e-07	-1.59542964468658
11	86081058	86215162	gene12097	12	+	1.82972060721173e-07	-1.25166596312699
2	118292854	118523492	gene2044	9	-	1.836217085368e-07	4.54940335975611
3	42898125	42970364	gene2738	12	+	1.91269059987675e-07	1.85441254709149
3	47048912	48062402	gene2763	8	-	1.98458131947792e-07	5.99245325612982
6	104583177	104587459	gene6948	9	-	1.99940944683243e-07	5.50047701803333
8	38979920	39046976	gene8896	12	-	2.05087222809033e-07	1.81760154366272
18	6232131	6402103	gene17228	11	+	2.06917854909697e-07	-4.36745409124575
16	50547277	50565265	gene16244	12	-	2.20996347227929e-07	1.05855524886753
8	48842633	48898290	gene8971	12	-	2.20996347227929e-07	2.45174738831467
15	52852100	52866460	gene15493	11	-	2.2287985271981e-07	-2.68246881320889
12	1636946	1667327	gene12507	12	+	2.27131255458087e-07	-1.06020423952116
17	8207447	8233218	gene16697	5	-	2.36927066741048e-07	-6.72785693987915
5	55311202	55318421	gene5296	12	+	2.37054131161762e-07	1.23671514209714
NW017189516.1	48556486	48840018	gene26648	11	-	2.40413142242555e-07	3.39232493971956
12	53728240	53804734	gene12721	12	+	2.42842532384507e-07	-2.01199920718743
NW017212272.1	15323	25935	gene28505	12	+	2.44277213470151e-07	1.29088152091832
7	90764905	90772249	gene7985	8	-	2.44546557062068e-07	4.71220920399498
16	44079716	44149387	gene16114	12	-	2.49572124335552e-07	-1.95198151688199
9	13360758	13479546	gene9611	12	-	2.49572124335552e-07	1.73183784847197
23	7143039	7242747	gene22004	12	-	2.56365544847517e-07	1.16750322323293
2	19889723	19914344	gene1443	7	+	2.60216915480111e-07	-6.45753146698585
17	1999634	2005933	gene16601	12	+	2.62292683695258e-07	-3.13331367352272
1	110657300	111104745	gene698	12	-	2.73374130628242e-07	-2.21255850688648
10	78589584	78590307	gene11045	7	+	2.77384227865674e-07	3.70289614391057
25	36473266	36481243	gene24051	12	-	2.88065796060572e-07	2.78792658129236
18	9641667	9799371	gene17253	12	+	2.9015115076049e-07	1.34603062438297
1	110675382	110678455	gene699	9	-	2.91335411033443e-07	-2.73971061131223
5	50657262	51225542	gene5261	12	+	2.95045447508897e-07	-1.75395590358188
8	57314142	57405760	gene9007	12	-	2.95045447508897e-07	-1.11567320020459
6	16022959	16123975	gene6381	12	-	2.99386599024883e-07	-1.38139365429993
10	67097620	67104020	gene10767	8	-	2.99796341883013e-07	3.18647414321901
13	68957926	68961227	gene13692	12	-	2.99796341883013e-07	2.05480548815542
18	16190304	16193169	gene17356	12	-	3.10526197293773e-07	-1.01387349164285
19	12439571	12447307	gene18789	12	-	3.11781359853356e-07	3.12571313181236
7	89858037	89875620	gene7946	12	+	3.16341366723926e-07	-1.1671151370332
23	35864107	35905556	gene22786	5	-	3.21427349330622e-07	-8.7582564949815
18	43019362	43087298	gene17655	12	-	3.33863455732808e-07	-1.37435699282565
18	52905455	52914576	gene18011	12	-	3.37332456317904e-07	1.34225041028514
2	51612009	51722855	gene1699	12	-	3.60461860666256e-07	-1.38666241783598
9	30661178	30733087	gene9742	12	-	3.60461860666256e-07	-1.0984514127451
NW017189688.1	13872	33179	gene27513	12	+	3.66871243453465e-07	-1.49319604584982
8	45135244	45231766	gene8945	12	+	3.66962081933955e-07	2.93017155860952
28	4172014	4318222	gene25064	7	-	3.70736377316286e-07	5.47112139269486
16	79337365	79348774	gene16526	5	+	3.96739741632108e-07	-6.48856120550621
18	36875228	36882025	gene17584	12	-	4.10080303525508e-07	-1.02828795311806
27	43213325	43276396	gene24989	9	-	4.16560971623774e-07	-4.91427106843682
24	33302632	33355333	gene23094	12	+	4.27442428552853e-07	3.29632489601982
7	103654937	103672497	gene8499	12	-	4.31111353941325e-07	1.06560276516505
8	24738362	24774287	gene8822	12	-	4.45535159085676e-07	1.87242744034356
22	14504348	14535578	gene21422	10	+	4.48418244144433e-07	3.62225826626324
11	25757653	25858840	gene11612	12	+	4.5708134903298e-07	-1.85959352204716
17	22904871	23021703	gene16895	6	+	5.04135993834062e-07	5.48786124158688
19	24333540	24352309	gene19064	12	-	5.09766742549442e-07	3.1464008235778
1	52836916	52984068	gene237	8	+	5.22061855264794e-07	-3.54650814815466
28	18558840	18563796	gene25181	12	+	5.24602245530491e-07	-1.44603232153883
20	24609383	24639758	gene20323	12	-	5.32808768433519e-07	1.09124849291153
9	62080819	62115387	gene9920	12	-	5.36394183718235e-07	-2.90039317252499
18	55346875	55360750	gene18130	12	+	5.40032368580697e-07	1.94167795794923
2	4989001	5064285	gene1161	11	-	5.48122840539009e-07	2.26908838974767
16	1746016	1809818	gene15774	12	-	5.49620176451794e-07	-2.01517231131486
3	68891051	69076937	gene2897	12	-	5.69288484147266e-07	-1.09846537901027
1	68208536	68721718	gene360	12	+	5.72747222637976e-07	-2.34734358177392
7	67064237	67066843	gene7613	12	-	5.72747222637976e-07	2.62835525416858
11	5695069	5899810	gene11417	12	+	5.73561918822932e-07	-2.81417818273219
29	45648226	45658056	gene26047	12	-	5.8453581656306e-07	1.24708402453413
1	124629178	125280384	gene783	12	+	5.85135549793559e-07	-1.07867923846267
7	97852797	97950973	gene8253	12	-	5.91929436761775e-07	-1.72745140518095
10	77691133	77691773	gene10998	8	+	6.12948215894956e-07	3.9873513027929
7	103977484	103982456	gene8515	12	-	6.23321594918539e-07	2.07441862098967
23	31167306	31193629	gene22696	12	-	6.34441955122844e-07	-1.28053394570819
18	64274921	64282481	gene18519	6	-	6.56201648642116e-07	4.77358342341017
5	69267172	69589324	gene5569	12	+	6.73389365161609e-07	-1.39034705468594
18	4056552	4074557	gene17212	8	-	6.87390253582587e-07	3.69319724626861
5	72951081	72962273	gene5599	12	+	7.0235676451484e-07	1.05257453877323
27	37929198	38177570	gene24956	12	+	7.23227805114133e-07	-2.45757261289596
17	6377814	6494916	gene16660	6	+	7.24131065203063e-07	5.72848323377432
4	50900783	51072547	gene4364	12	-	7.2623938352025e-07	1.47805742606027
3	77041633	77043228	gene2950	12	+	7.36520708854403e-07	-1.67098745010909
1	82511211	82526061	gene509	11	+	7.48945048390882e-07	2.97572473412977
9	2133406	2386513	gene9549	8	-	7.59476630763306e-07	5.51547769216695
14	43894711	43930816	gene14132	8	-	7.60618126333732e-07	7.29840016511087
3	84804388	85233850	gene2993	12	-	7.80601150641191e-07	1.27514502551265
3	62427268	62581565	gene2839	9	-	7.87082473216692e-07	4.65504466962005
5	29954999	30108720	gene5057	12	-	7.87888283504275e-07	2.02477230788343
5	75790759	76027336	gene5660	12	-	7.95172377584202e-07	1.57598813922014
25	33286954	33295942	gene23957	8	-	7.97204854100929e-07	7.7642159646867
11	103994370	104172220	gene12419	12	-	8.2489572149816e-07	1.21190935177171
5	118598370	118603453	gene6258	12	-	8.62922883750922e-07	1.38255765561723
18	47241028	47249159	gene17751	9	+	8.87776252670641e-07	-2.3533059894872
14	15788487	15854656	gene13971	12	+	8.94902977708143e-07	-1.38391368552703
10	79692545	79745185	gene11081	8	-	9.24486726969446e-07	-3.52535973860816
15	62001033	62105025	gene15604	12	+	9.24486726969446e-07	1.15171466094956
21	28576036	28747158	gene20803	9	+	9.79947189658517e-07	3.71431425637441
4	70113947	70114582	gene4490	4	+	1.00017444634641e-06	5.55150455465679
4	14549605	14553633	gene4025	9	-	1.00392089335262e-06	-1.8053517692305
7	59477093	59549870	gene7470	12	-	1.01071753762982e-06	2.71158489270048
24	32540810	32555142	gene23087	10	-	1.02260873665498e-06	-2.28283153900801
5	118735080	118739233	gene6265	12	+	1.02410936900225e-06	-1.74303302602098
3	107533544	107548435	gene3554	6	-	1.04672464074119e-06	4.71007197127066
17	52794211	52842848	gene17045	12	-	1.05740528584775e-06	-1.02396566852467
3	99037622	99056119	gene3196	12	-	1.1030929811513e-06	2.65098822844154
15	7667150	7710371	gene14813	6	+	1.15246768524117e-06	-7.26894598405557
5	118871893	118882173	gene6274	12	+	1.16604349915937e-06	-1.89091395206008
15	52381372	52387354	gene15468	12	+	1.24846162165168e-06	-2.61293762291776
3	109390123	109392704	gene3614	8	+	1.24882975341257e-06	5.34520693596748
8	49107633	49127511	gene8975	12	+	1.24956020265651e-06	-1.06086381826814
NW017190167.1	8366	9217	gene27996	8	-	1.30315826658209e-06	2.7788062014908
19	27082719	27084322	gene19184	12	-	1.3340443825608e-06	1.89767850945506
29	32732472	33776048	gene25705	5	+	1.34437755509927e-06	4.90518609149205
7	103723674	103736411	gene8501	12	+	1.36147479748517e-06	-1.19389507113484
4	45215070	45438843	gene4330	12	-	1.36457688383384e-06	1.27451751640126
16	60625915	60669842	gene16337	12	+	1.36772650125469e-06	3.25545757220279
16	41686942	41840886	gene16080	12	-	1.37139586586915e-06	-1.0803599378993
1	56674772	56692509	gene262	10	-	1.37483124237183e-06	-2.75469643055334
11	5909281	6047039	gene11420	12	-	1.37694161761203e-06	1.71020461405987
12	54114657	54117302	gene12725	12	+	1.40376452324664e-06	-2.49262254769353
19	27051047	27053487	gene19180	12	+	1.40709257686101e-06	1.74712803380104
14	33149518	33430278	gene14073	12	-	1.44281820714927e-06	-1.22621005261726
9	57534765	57632301	gene9872	12	-	1.44648338695754e-06	-1.86296734567871
18	3694392	3698425	gene17202	12	-	1.46790686429354e-06	-1.51093132338428
29	6804348	6847077	gene25424	12	+	1.46930566790822e-06	1.31162632779108
3	87063961	87084717	gene3038	12	+	1.46930566790822e-06	-1.19123202700083
5	78337528	78655742	gene5678	7	+	1.51464624258156e-06	5.83962528562518
15	26535961	26681749	gene14919	12	-	1.57099270069125e-06	1.31903230885154
21	64694096	64739803	gene21151	8	-	1.57099270069125e-06	-5.53629990307954
13	52142059	52186060	gene13366	11	-	1.6215930248226e-06	-3.92520910524022
19	39764154	39855583	gene19518	12	-	1.74583362369476e-06	1.20113278924388
NW017189516.1	53184133	53358215	gene26695	12	-	1.75993991224351e-06	-1.8108427256618
16	58020870	58052036	gene16312	12	-	1.8021076873314e-06	1.67209760435588
10	78664795	78665579	gene11048	7	+	1.81500694025195e-06	5.4042704013466
11	87924311	87925524	gene12126	12	-	1.81714229453306e-06	1.08708323425248
5	72304175	72311948	gene5590	12	+	1.81714229453306e-06	1.95081374956348
5	83576015	83613825	gene5716	8	-	1.81714229453306e-06	-2.52781805413385
4	108014479	108049593	gene4704	11	+	1.86806260538713e-06	2.79144612379453
13	18968915	19118045	gene13046	11	+	1.88517390134281e-06	2.12733791088075
19	54964426	54968929	gene20010	12	+	1.89764066517121e-06	1.62853418426062
22	57357008	57475207	gene21895	12	-	1.92124353093195e-06	2.0324285797464
NW017189517.1	17202278	17223239	gene26908	12	+	1.92391554705898e-06	1.42035933330018
11	98044939	98075548	gene12265	12	-	2.03876433424515e-06	1.32986377346128
4	54945056	55007018	gene4415	12	+	2.06933792600423e-06	1.52909153871664
12	10183266	10187093	gene12547	12	+	2.10057231025214e-06	1.34075509580135
29	36358472	36367447	gene25722	5	+	2.10057231025214e-06	7.05494623128522
3	86919976	86923279	gene3035	12	-	2.11885179138464e-06	-1.66207200984895
1	1439121	1545430	gene22	12	-	2.13574697363723e-06	-3.07109705778914
12	13258578	13307730	gene12562	12	+	2.19297343230228e-06	2.37292626842475
18	63082046	63088381	gene18450	4	+	2.22472507076462e-06	6.69957723152689
23	29324512	29424318	gene22674	9	+	2.22657111855068e-06	-5.02642060073265
15	39384636	39461047	gene15372	12	+	2.26447435811423e-06	1.26096661158207
12	13013897	13160204	gene12560	12	+	2.30043907398303e-06	2.64281345156461
2	5702097	5737725	gene1170	8	+	2.30043907398303e-06	6.70676156905232
1	142805986	142828548	gene940	12	-	2.31777498826729e-06	1.13684577897742
NW017189517.1	24755724	24756342	gene26971	9	-	2.32176333748198e-06	2.39856328612742
7	49005728	49037330	gene7325	12	+	2.32637873023104e-06	1.79110122054812
NW017190051.1	88409	105709	gene27848	12	-	2.35601721082474e-06	-1.11887156580363
22	59644863	59732736	gene21932	12	+	2.45162027470757e-06	1.71926487637849
17	1012433	1091929	gene16565	12	-	2.50045368220601e-06	-1.13961210676597
NW017189516.1	2639168	2709712	gene26216	12	-	2.52930257225662e-06	-1.26803980663158
19	33652812	33681875	gene19321	12	-	2.54434450876932e-06	2.44594015375922
22	17414358	17523990	gene21494	12	+	2.74514732473636e-06	-1.20979234036192
25	37178186	37189046	gene24098	11	+	2.74514732473636e-06	2.46619631915724
7	89283751	89289772	gene7926	9	-	2.75287306034363e-06	4.71084032343541
15	65571393	66033628	gene15630	5	-	2.75396872239541e-06	7.84663123008027
5	82278297	82322655	gene5707	12	-	2.75396872239541e-06	-2.22994907455784
7	91504041	91614947	gene8008	12	-	2.75396872239541e-06	1.74864336495975
14	92756488	93355995	gene14486	12	+	2.79244830718937e-06	2.50535920954476
16	69498879	69512095	gene16413	12	+	2.82890425437554e-06	-1.88455064068776
NW017189517.1	26912828	26914419	gene26987	7	+	2.87899926235712e-06	6.26491365963602
9	66811622	66964471	gene9947	11	+	2.95504733706536e-06	2.50719304376583
10	80365428	80372592	gene11104	8	+	3.34527939897367e-06	-2.65121000019677
2	6650386	6652141	gene1188	12	-	3.4191746805573e-06	-1.27086031281294
23	37180690	37240975	gene22793	9	+	3.50802649943831e-06	-3.20116742999411
5	56891818	56895668	gene5381	12	+	3.53660488214977e-06	1.35138710294543
4	79847998	79909365	gene4566	10	+	3.58837057696472e-06	1.96565602326861
17	4821790	4832234	gene16641	12	+	3.623522562103e-06	1.41461883230179
2	110577470	110649747	gene1966	7	+	3.63021175167488e-06	6.43730922179493
6	111268579	111322593	gene6982	12	+	3.66774629032157e-06	1.46824816391634
19	52668334	52723664	gene19942	12	+	3.67424235923034e-06	1.61289669953834
28	6523385	6546570	gene25076	6	-	3.69465218609619e-06	-3.38360849808312
4	115637597	115934177	gene4760	8	-	3.77444409826858e-06	-2.688713346913
29	50723503	50732855	gene26176	12	+	3.89172104724073e-06	1.17087545422148
NW017189516.1	56324084	56483903	gene26732	12	+	3.95494923834635e-06	3.05747859523617
1	57991701	58098346	gene280	12	+	3.96456731240523e-06	-1.27236905583234
15	56277080	56634778	gene15543	12	+	3.96738786540601e-06	1.45511180498524
19	38788327	38861493	gene19477	12	-	3.99906195786947e-06	-2.52392776558542
9	51895070	51925315	gene9839	8	+	4.02449354518236e-06	5.57906408463538
4	34805789	34872373	gene4251	6	+	4.23124718288344e-06	5.36204480518684
10	84978434	85068549	gene11177	12	-	4.36439334513474e-06	-1.78857856837602
18	48965365	48969605	gene17822	12	-	4.42085142892103e-06	2.32794617686467
NW017189517.1	37098271	37099983	gene27068	12	+	4.51761925163936e-06	1.34808063255363
12	52884245	53350170	gene12715	12	+	4.55107666392323e-06	1.40910068721744
NW017189517.1	28778888	28923854	gene27000	11	-	4.614619028994e-06	-2.63770047937065
6	22956937	23288193	gene6429	12	-	4.69916560738097e-06	1.43197618300306
20	24254520	24327140	gene20321	12	+	4.82428275663749e-06	1.82024365281393
13	54252972	54259586	gene13436	12	+	4.8802802908583e-06	-1.52565478020149
13	34389358	34427170	gene13141	12	-	4.89989996753347e-06	-1.41974625163089
3	101186386	101211745	gene3308	12	-	4.93589674115908e-06	1.47251326320459
15	53814648	53851175	gene15518	12	+	5.03704732449394e-06	-1.52496049377928
18	25403997	25405407	gene17434	6	-	5.10026523036646e-06	5.19047662575819
18	60226818	60243304	gene18359	12	-	5.17027835903743e-06	-2.13059736552339
8	10575481	10624562	gene8698	11	+	5.17027835903743e-06	2.63003452447896
5	73172910	73176470	gene5612	12	-	5.26619978990986e-06	1.092777648319
28	17454884	17480365	gene25171	12	+	5.47285119653489e-06	-1.0346747018824
7	95922065	96070755	gene8186	12	-	5.52193249598445e-06	1.52659682116571
15	66461818	66516698	gene15636	9	+	5.56010172582686e-06	5.6203022091688
27	31384816	31533040	gene24938	12	-	5.62782562356951e-06	1.48059472815824
15	51277676	51441925	gene15460	12	-	5.82133152874938e-06	1.31139827808899
15	39487237	39983123	gene15373	12	-	6.16268891625225e-06	-1.16177732144608
5	70075728	70134562	gene5580	12	+	6.25024871667907e-06	2.44457990007484
15	37210930	37364720	gene15324	12	+	6.26852024126904e-06	1.94571527625355
1	141904775	141986538	gene926	7	+	6.38695165571829e-06	-3.13003474332814
5	27704798	27734408	gene5004	9	+	6.61438743878508e-06	3.87848683142246
NW017189962.1	1674	49561	gene27781	12	+	6.61438743878508e-06	-1.17230641784205
13	60870317	60915478	gene13544	12	+	6.76610058308362e-06	1.86178115739192
5	97852019	97856917	gene5851	4	-	6.84922388629793e-06	7.72345321211373
29	46035920	46042088	gene26083	12	+	6.85814469154799e-06	-1.07606645742622
16	2813492	2832221	gene15792	12	-	6.91986902881201e-06	2.00626248005566
9	39862220	40078693	gene9775	12	-	7.02760201421951e-06	1.84472845458702
19	60875460	60918456	gene20106	12	+	7.35436050924955e-06	-1.30193163513857
21	34266799	34269269	gene20905	6	-	7.38349164895988e-06	5.16538965929028
15	60035198	60114615	gene15581	12	-	7.50005582425986e-06	1.03434037235719
6	105011372	105045042	gene6951	9	-	7.61019157449488e-06	-5.8517028311853
13	69534893	69553728	gene13700	12	+	7.62980576208658e-06	-1.01144233876633
3	105488127	105512485	gene3505	12	+	7.77960727877443e-06	1.21695932405798
29	44979963	44991800	gene26023	12	+	7.91559607804192e-06	-1.64579005238488
18	6179898	6191359	gene17227	12	+	8.03134544731503e-06	-1.33869132411449
10	80911807	80946803	gene11140	12	-	8.4159381452223e-06	1.63571130817919
2	28395198	28453658	gene1493	12	-	8.64322078629668e-06	-1.44437906953847
4	108067705	108100746	gene4705	10	+	9.24071206758216e-06	3.25266320924323
10	3439404	3448075	gene10193	12	-	9.29043961658866e-06	1.52774425560928
7	28868827	29177782	gene7192	12	+	9.50933173466976e-06	-1.29675014991023
16	50763810	50819829	gene16246	11	-	9.87364799363253e-06	2.46268810662491
23	24205458	24274053	gene22624	12	+	1.00415086881476e-05	1.10025754930512
13	56455671	56528528	gene13453	12	-	1.0065083303398e-05	-1.07650442010481
10	81303394	81537827	gene11146	6	-	1.05643879285305e-05	5.32177494176108
4	59132588	59255543	gene4441	12	+	1.0705472861136e-05	-1.27360869191413
10	32752736	32894605	gene10452	12	+	1.10320381615686e-05	2.00114247074905
14	58836232	58942558	gene14235	12	-	1.14196826128332e-05	1.16592246805257
24	57365271	57736867	gene23275	12	+	1.14683987478144e-05	1.14146067162198
1	56263818	56500694	gene257	8	+	1.19335695856998e-05	2.80327723852235
18	46911687	46912657	gene17734	4	+	1.19335695856998e-05	5.66079242151672
1	24804210	25920329	gene113	11	-	1.20582583760595e-05	-2.20808268918805
18	11951832	11978108	gene17274	10	+	1.22035813653563e-05	-3.18676455582671
2	49264010	49640328	gene1679	12	-	1.22944940308558e-05	-1.63716343594883
27	10480761	10549731	gene24756	11	-	1.22944940308558e-05	-1.66417088138506
16	10660971	10668874	gene15851	12	+	1.28715489630885e-05	-1.58800462715009
8	25203429	26308652	gene8833	11	-	1.38940149128893e-05	-2.55716685224044
1	41729809	41762981	gene155	12	-	1.42850533783394e-05	1.3729015855054
1	68975716	69087834	gene364	12	-	1.42850533783394e-05	1.50160040415398
5	101890838	101947189	gene5942	11	-	1.42850533783394e-05	2.09836634244412
7	67494407	67504534	gene7640	12	+	1.42850533783394e-05	-1.04226441302477
28	21326362	21369731	gene25232	12	+	1.45351206223561e-05	-1.21207429304751
14	81468632	81492134	gene14436	12	+	1.48016819873289e-05	1.65788422033933
25	38530653	38607511	gene24143	9	+	1.48630057422307e-05	-2.55211580986124
9	89699541	89718419	gene10145	11	-	1.48630057422307e-05	-2.63189729537926
25	9160142	9203793	gene23600	12	-	1.51973224961454e-05	1.68454420992985
26	1133591	1148685	gene24264	4	-	1.54241893609776e-05	6.39889812573836
15	16797315	16799753	gene14848	6	-	1.54919423380625e-05	6.05744250526033
10	94700428	94707316	gene11292	9	-	1.55900797051205e-05	-2.41453760763121
NW017189517.1	7997471	8465442	gene26833	7	+	1.64986072466522e-05	-6.14558241027935
5	102661923	102668461	gene5977	8	+	1.65624543357831e-05	-2.34531845319036
11	3967769	4093394	gene11400	12	-	1.66655405138367e-05	2.18436527011803
3	89975550	89981556	gene3087	10	-	1.69005429488163e-05	4.593605024846
26	27602404	27635019	gene24438	9	-	1.69893788919526e-05	3.99796014718835
13	80971241	81070261	gene13846	8	-	1.70058864411125e-05	3.3349777547473
7	47999314	48048237	gene7304	12	+	1.73063550162068e-05	-1.05946731139109
19	54278112	54309481	gene19973	12	+	1.73361993621722e-05	-1.08060279446601
9	21473902	21476550	gene9667	9	-	1.74788103752913e-05	2.17426007874393
12	68130993	68150636	gene12858	10	-	1.83903137769842e-05	-2.54910086304785
17	5331272	5570609	gene16649	9	-	1.85890663512468e-05	-4.21486108135465
19	22271682	22297744	gene18988	12	+	1.8640603201987e-05	1.78923163341911
11	96638915	96839685	gene12241	12	+	1.96098056034017e-05	1.28270103745585
23	18225051	18225525	gene22121	11	-	1.96138804388437e-05	1.07425513617235
16	45485177	45487751	gene16130	7	+	1.96676461448305e-05	-5.0625058756706
13	61202694	61335042	gene13551	12	-	1.98743342750642e-05	1.63877944203442
28	16431184	16447716	gene25155	12	-	2.04742898523083e-05	2.15353258713892
4	60542747	60551012	gene4447	8	+	2.05318407066408e-05	3.80009089371965
4	69233927	69303223	gene4486	7	-	2.0595581138671e-05	6.1382985465912
28	32003321	32057223	gene25284	9	-	2.06481903365116e-05	2.79401439037364
25	32974509	32990092	gene23949	12	-	2.11285983835416e-05	1.23866308782342
4	27048711	27069045	gene4192	11	-	2.15292959590373e-05	2.39251191190546
4	76296689	76300510	gene4550	12	-	2.18489046280863e-05	1.14528470919419
12	65192399	65268970	gene12823	12	+	2.19047180073942e-05	-1.16415428330417
17	10140731	10152881	gene16749	10	+	2.19738138802869e-05	2.11420580393553
18	52297527	52305332	gene17977	12	-	2.23865827119406e-05	3.18361587492909
22	21232778	21238483	gene21507	12	-	2.23865827119406e-05	1.74747755884473
18	5731467	5746250	gene17225	12	+	2.25418744449202e-05	-1.80131973914936
5	102304271	102315322	gene5951	12	+	2.25705915981275e-05	-1.71477759956527
11	72328455	72383817	gene12000	12	-	2.26538870361403e-05	-1.02539258237714
3	3177461	3180350	gene2238	9	+	2.30847540745302e-05	5.16090371572914
3	94206114	94290612	gene3142	12	+	2.30847540745302e-05	-1.34294608960273
5	109589603	109609693	gene6119	12	-	2.34132334343923e-05	2.23258423197321
5	56591845	56613191	gene5363	11	-	2.38318201028194e-05	1.93136619497607
11	37041571	37329384	gene11682	12	+	2.39428658529336e-05	1.64874490388022
29	42293613	42318571	gene25886	12	-	2.48352895296809e-05	-1.15392953953356
27	20430942	20439821	gene24846	12	+	2.55772699257728e-05	-1.18117663773471
28	19080967	19157294	gene25189	12	+	2.59478373578956e-05	1.43242093722353
1	152126638	152198013	gene1053	12	-	2.60298265229371e-05	1.77242960345687
2	82455731	82573836	gene1819	12	+	2.67141396551094e-05	1.01959507062967
21	18888182	18905433	gene20631	12	+	2.67141396551094e-05	2.35075780646309
27	12568465	12604985	gene24791	12	-	2.73797837245882e-05	1.94020250308704
22	43860533	43925955	gene21601	12	+	2.83794440077914e-05	1.87076169997238
19	39940696	39952305	gene19525	12	+	2.84642474492874e-05	-2.17434774536355
8	66597909	66623251	gene9132	10	+	2.95073851101828e-05	2.46633112974759
7	96313853	96330233	gene8195	7	+	2.96582179964073e-05	-4.18393191484921
15	66385621	66387813	gene15635	11	+	3.09378069994084e-05	2.49937191018776
13	71953371	72107882	gene13715	12	+	3.14910453615224e-05	1.12536447642967
20	14044903	14329750	gene20256	12	+	3.26004482824416e-05	2.27990261211055
19	42384973	42387261	gene19656	10	-	3.26129029184478e-05	-2.86276137376489
6	114298802	114449956	gene7005	12	-	3.3327793991713e-05	1.63725337621663
1	50156573	50378968	gene226	12	-	3.37097428322644e-05	1.03178384074025
1	41697454	41763055	gene154	12	-	3.45427357705769e-05	1.1761624096139
6	7303488	7304679	gene6339	7	+	3.45709198586053e-05	5.80703293925016
10	67081083	67095726	gene10766	8	-	3.48927385186246e-05	3.42140128246003
23	33727372	33731966	gene22766	8	+	3.52105935401181e-05	2.12140537717415
26	4741745	4759364	gene24281	7	+	3.56871247008296e-05	5.71615330104358
11	64523868	64669819	gene11896	12	+	3.62660029123544e-05	2.03438096817292
6	12588064	13162373	gene6356	12	-	3.81256510621268e-05	1.33582317925537
8	70791217	70806076	gene9186	12	-	3.85556278760847e-05	-2.64153257410868
5	99181485	99240651	gene5889	9	-	3.88185266517694e-05	1.57654827942914
5	72192908	72226690	gene5588	12	+	4.05489820241642e-05	-1.00725660330246
24	2566456	2667700	gene22970	12	+	4.15510102058352e-05	-1.25337517275347
19	18275845	18526690	gene18890	12	-	4.26922883515045e-05	1.32655695767522
20	4634587	4646409	gene20168	8	+	4.27577432160966e-05	5.91055234817742
2	46767520	46837516	gene1668	7	-	4.33875667614315e-05	-3.98349187782643
7	96746872	96764716	gene8216	12	-	4.37272442332978e-05	1.06631082982865
6	60715872	60727733	gene6613	12	+	4.40340034413453e-05	2.90276968716761
13	46991224	47003919	gene13302	8	-	4.44581196819278e-05	-3.77472371874885
9	81853495	81855441	gene10073	12	-	4.57933615481249e-05	-2.76601991724238
5	98299798	98320305	gene5865	12	+	4.58034381813648e-05	2.63510687349342
15	57556179	57759740	gene15554	12	-	4.61518270441838e-05	1.37230948170182
18	12653899	13048675	gene17286	12	+	4.61518270441838e-05	1.06076622033887
25	26422497	26426820	gene23842	12	-	4.62891534427819e-05	1.00519358848596
3	17924653	17992675	gene2450	12	+	4.77020129916121e-05	3.46472804427528
9	12796332	12808691	gene9607	6	-	4.81163105897735e-05	5.61680309706116
3	111831712	111835390	gene3701	12	+	4.86256059324996e-05	1.69959037793641
11	70526175	70571482	gene11950	8	-	5.10690031104884e-05	-1.83862884951461
21	34322810	34326342	gene20909	9	-	5.17196986431142e-05	3.78967623463634
21	55489314	55516700	gene21047	12	-	5.17196986431142e-05	1.9196643612068
26	17230084	17281547	gene24389	8	-	5.17196986431142e-05	3.97450935806829
13	74409831	74552737	gene13787	4	-	5.30352538300268e-05	6.28312036239234
1	116310276	116360096	gene736	12	+	5.37025199674862e-05	2.52533399455724
23	19507519	19518251	gene22316	12	+	5.41539875308533e-05	-1.69974802298133
28	19717909	19721038	gene25199	12	-	5.66433394859731e-05	-1.22631638543862
5	29713386	29744283	gene5049	12	+	5.66433394859731e-05	1.02975636439793
8	77712781	77884751	gene9267	7	+	5.71946339156324e-05	7.08082772688897
14	60102455	60129724	gene14246	9	-	5.72445861678652e-05	4.84865746184957
5	102267516	102275184	gene5950	8	+	5.74108095803323e-05	-2.55714747063355
27	37825315	37889817	gene24955	12	-	5.79577918624007e-05	-1.56312120488251
8	46489961	46803483	gene8957	7	-	5.94315500294393e-05	5.12112433469748
NW017189516.1	58473070	59005260	gene26748	12	+	5.94315500294393e-05	1.43837124942375
15	36647236	36669795	gene15316	12	+	5.96049453004136e-05	-1.02982000265403
13	74893177	74908473	gene13795	8	+	6.14761786695595e-05	-3.55439288890606
11	105353465	105355977	gene12452	9	-	6.23675838396237e-05	4.38240282054978
NW017189516.1	14864845	14870077	gene26340	8	+	6.23675838396237e-05	2.59663866589258
1	55700391	55822057	gene252	10	+	6.33371573701063e-05	2.35571569350256
1	130189978	130245320	gene837	10	-	6.74901711682953e-05	3.29852741190854
10	76920128	76935238	gene10963	12	-	6.74901711682953e-05	-1.02895151461674
28	10677754	10684820	gene25106	12	-	6.74901711682953e-05	1.01099294046795
3	21775977	21782827	gene2554	10	-	6.77832753569599e-05	2.07466681764477
11	7085202	7107760	gene11431	12	+	6.79168494781657e-05	2.53233163786384
19	24198190	24258647	gene19060	12	-	6.87443442327698e-05	1.82239343468808
11	75270989	75336810	gene12047	10	+	7.10832675070836e-05	-2.47703696793583
11	2186873	2190575	gene11366	9	-	7.30955996117645e-05	3.74870941894402
27	12072656	12124376	gene24774	12	+	7.38127111297968e-05	-1.55549075050025
18	48547168	48568657	gene17814	7	+	7.40608797517992e-05	5.28844864340447
NW017189517.1	32843959	32971791	gene27024	12	-	7.40659614213603e-05	-1.51826999989038
18	64409939	64421564	gene18526	5	-	7.41143194007847e-05	4.8812276442941
8	43599192	43810582	gene8933	12	-	7.54143328135405e-05	1.13128795917388
7	17491198	17503042	gene7154	7	-	8.05082457157598e-05	5.43605000282232
7	95396294	95430738	gene8158	12	+	8.22379112163048e-05	-1.03672680807485
6	7325731	7500179	gene6340	12	-	8.28588677422632e-05	-1.41287804244827
9	32115205	32136090	gene9748	12	+	8.31489024193556e-05	-2.64250469586611
9	74152595	74159727	gene10006	7	-	8.33541519335594e-05	2.92973007372514
9	84276198	85489623	gene10110	12	-	8.35883334657754e-05	2.1206009204863
25	13683852	13690408	gene23656	7	+	8.39483706577941e-05	3.96862852100689
23	34991041	35121771	gene22777	12	-	8.57204422001678e-05	3.18316324264208
27	18654420	18671830	gene24820	7	+	8.93063912395621e-05	-2.90188894184655
7	88166963	88168905	gene7896	11	+	8.93063912395621e-05	-2.28823836241105
3	110924662	110963312	gene3658	12	-	9.18662427947081e-05	-1.2945649341723
21	67070531	67101192	gene21231	8	+	9.32780747336895e-05	5.26355446845013
6	30440594	30679976	gene6468	12	-	9.80253980592751e-05	-1.08659085491374
23	22277460	22279848	gene22543	12	+	9.88936166100717e-05	1.59455965947223
17	35860710	35865216	gene16979	6	-	0.000100517887449168	-3.38055335568481
22	56918846	56930243	gene21888	7	+	0.000102505981290774	-4.42651868700434
4	14611908	14612387	gene4032	6	-	0.000102913754147573	-4.49983241469999
15	60497300	60521393	gene15592	12	-	0.000103351911212885	-1.63045182238346
25	36659024	36662847	gene24062	7	-	0.000103351911212885	4.37658937164382
17	1385238	1407860	gene16579	12	-	0.000104119606925506	1.49531117067259
8	38337406	38408297	gene8887	7	-	0.000104119606925506	-4.90014246201487
18	39463150	39628247	gene17621	12	+	0.000104200543270592	1.63269791595145
11	87631235	87786969	gene12124	12	-	0.000104781645137142	-1.42522969612107
10	32308152	32319071	gene10442	12	-	0.000106425439150745	-2.32873409812162
6	70711231	70793908	gene6677	12	+	0.000110830672701254	1.48575410416722
19	29317460	29338514	gene19268	11	-	0.000111096985183821	-2.14572264477051
10	66138461	66146811	gene10733	12	-	0.000117265639642159	-1.76868860519982
NW017189516.1	19048915	19126603	gene26370	12	+	0.00011742351294853	1.33974935088114
16	3107011	3135280	gene15799	12	-	0.000118280053017085	2.20523867628172
16	57927976	57991312	gene16311	9	-	0.000119564595040695	-2.09039612662206
22	50110567	50113767	gene21700	12	+	0.000119875507561834	1.02619387618358
12	54310860	54399991	gene12729	12	-	0.000122145790305126	-1.04928101675754
16	28114142	28172228	gene15953	6	+	0.000125367552678218	5.40071916043423
1	64158994	64243415	gene312	12	+	0.000127266706613948	-1.412375939932
2	71329416	71384963	gene1782	7	-	0.000127807348464468	5.34514894581198
27	8803869	9045163	gene24745	12	+	0.000129246904512807	1.70655939566392
3	106564855	106590427	gene3541	7	-	0.000131839560757072	4.37602815392729
4	68384848	68392321	gene4478	8	+	0.000131992830360108	-2.49177487792806
10	77648904	77649572	gene10994	8	+	0.000133301394787112	3.01580434708125
2	104447492	104573447	gene1922	6	-	0.000134958320904684	5.00987269347644
2	108578186	108927025	gene1945	12	+	0.000135188145857106	-1.22942472856499
28	3460304	3473327	gene25044	6	+	0.000136087705515773	-5.05136472212654
7	93891942	93902156	gene8095	12	+	0.000138976832619871	1.27557830929467
14	80615438	80619402	gene14380	12	+	0.000139337783904785	-1.77809092559252
4	15114631	15202156	gene4071	12	-	0.000143573895437783	-1.12326672888555
19	60997454	61100217	gene20110	12	-	0.000143995875650283	-1.09835202024697
16	3205885	3228952	gene15801	12	+	0.000144622438975271	2.27080711169521
7	90774021	90786104	gene7986	12	+	0.000145814443979921	2.52512628865075
10	41246197	41521360	gene10522	12	-	0.000147548386464	1.53473316776545
17	28055	33456	gene16529	12	-	0.00014773600831838	-1.22908898044931
2	10261504	10280679	gene1278	12	-	0.00014773600831838	1.33515501566448
3	15637456	15855355	gene2409	12	-	0.000151009691657515	1.10700720066827
3	61470771	61504910	gene2816	5	-	0.000153745075649973	4.7998583051929
11	87187115	87251983	gene12112	12	-	0.000155114766882547	-2.06378705315193
2	47887068	48086899	gene1678	11	+	0.000156841837611059	2.46889635335552
16	4811695	4861092	gene15831	12	+	0.000157044858876551	2.41345209120984
11	103179115	103224725	gene12383	12	-	0.000158088283071392	-1.27937265224951
6	85775304	85812878	gene6771	12	-	0.000160583912666864	1.6112519427422
13	50799839	50816831	gene13331	11	-	0.000162563228285639	3.41937268557818
19	54727045	54728422	gene19993	5	-	0.000162771715392056	4.65871596479891
16	62094532	62105099	gene16348	12	-	0.000167282302669494	1.46574543487947
3	107889082	107892938	gene3560	12	+	0.000169214351272489	1.36035733713982
4	62975815	63016453	gene4453	11	+	0.00017055437756612	1.91341378913535
10	44566232	44629915	gene10555	12	+	0.000173541357485003	1.67650452552551
15	19394944	19413738	gene14878	11	-	0.000173541357485003	1.69643441017331
15	31947900	31951735	gene15030	12	-	0.000173541357485003	-1.35307117866215
3	37307433	37320429	gene2692	12	+	0.000173797322894326	2.21231345319062
NW017189517.1	12552531	12689092	gene26875	12	+	0.000175523708239521	1.3065734889879
21	31183225	31188962	gene20840	4	+	0.000176821050813121	7.04770985074609
1	67744852	67890964	gene356	11	-	0.000182347427598329	2.12868480187098
4	86875895	87088769	gene4585	8	-	0.000183197494719764	-4.00082343089653
16	42602137	42672843	gene16093	12	-	0.000185839714796705	-1.39757919380861
13	62349059	62371128	gene13574	7	+	0.000186637211170905	5.47892615420976
1	56854403	56866889	gene265	7	-	0.000187624384701377	-4.04290361291997
25	33671226	33804764	gene23974	12	-	0.000190193871141304	1.18319397180468
8	102349297	102360309	gene9471	12	-	0.000190193871141304	-1.01444498620062
6	44812008	44818289	gene6529	10	+	0.000192551900984158	-3.10587204438741
2	56002716	56194949	gene1707	6	-	0.000201483891509441	-4.76495023242515
21	54902224	54906583	gene21037	12	-	0.000207223241860086	-1.23948661683513
25	33311506	33312973	gene23958	11	+	0.000207497550340147	2.75006983397855
10	2746830	2901239	gene10187	12	+	0.000207526591869286	-1.32194978980272
11	21826599	21885252	gene11582	5	+	0.000214510474749144	5.04950270393326
3	9995386	10057276	gene2304	8	-	0.000215580201196347	-2.65585734843499
13	72567740	72593662	gene13726	12	-	0.000217605610994326	-1.14459991237768
7	67069179	67071592	gene7614	9	-	0.000222274810304839	4.29198325723362
2	17954669	18337631	gene1436	4	+	0.000226090055169995	-4.36878143149071
24	33626264	33729131	gene23100	12	-	0.000234774370617897	1.46898914905919
5	100296983	100332817	gene5919	12	+	0.000234774370617897	3.36298250999214
4	8311712	8327487	gene3945	12	-	0.000235637434592216	1.24166458582369
7	88859198	88862094	gene7910	5	+	0.000235637434592216	-5.25239493407308
17	18662975	18821641	gene16848	12	-	0.000236337412095536	1.0905204874774
4	16438023	16536257	gene4095	6	+	0.000236593529492744	2.51929414581534
11	2738789	2748593	gene11387	12	-	0.000239282458559045	1.94329700390013
5	900870	1029472	gene4784	12	+	0.000239282458559045	-1.66401307195394
20	9118263	9182587	gene20214	12	+	0.000239968877297122	1.80241074607431
6	65342450	65518411	gene6633	5	-	0.000240854616657036	3.87693051650173
23	32939214	32974554	gene22747	12	+	0.000242657008734938	1.05668744969436
10	79553444	79562899	gene11072	12	-	0.000246336339679022	-1.05448690457328
28	16013490	16021552	gene25142	8	+	0.00024646154914605	4.56737001877827
NW017189516.1	57105227	57108383	gene26739	6	-	0.000247353690296839	5.38265680775215
5	31536934	31546322	gene5117	12	+	0.00025143665699372	1.66809093078046
13	72683376	72689005	gene13728	2	+	0.000251729839151235	7.27270987505104
11	44156592	44209372	gene11726	6	+	0.000255625047042127	-6.20464530375664
21	59403247	59518242	gene21109	9	-	0.000266164870655174	-2.87913324514297
1	142382949	142456016	gene935	12	+	0.000268803717144309	-1.21156163374122
3	94301749	94338500	gene3143	12	+	0.000272568039417797	1.7798866667061
25	26404069	26418981	gene23841	12	-	0.000272913290377376	1.56229481086377
8	10651947	10785995	gene8699	11	+	0.00027489367241012	3.25172582786517
16	126141	184212	gene15738	12	+	0.000276494418166048	-1.8834233648412
2	16429186	16437926	gene1408	7	+	0.000276578485955175	-3.08308692524293
29	27554019	27559252	gene25651	6	-	0.000278278325128073	-3.14392613603277
3	115685992	116022958	gene3763	12	+	0.000279191759467957	1.50783197784591
19	41489722	41497791	gene19613	7	-	0.000280934028103299	-2.38596550373012
4	26088322	26113550	gene4177	11	-	0.000299364661355391	-1.44974940134309
8	70600952	70606837	gene9183	11	-	0.000301684864149804	-2.00772584982914
NW017189575.1	31313	34737	gene27316	7	-	0.000306949271040421	-3.53564242731936
4	91410507	91505570	gene4626	6	-	0.000315584036560634	-5.59426322583504
24	34498573	34532808	gene23103	12	-	0.000324741501813581	2.08852972129805
29	36293306	36311427	gene25720	12	+	0.000327659402193168	1.39525231752648
19	36213759	36242431	gene19406	12	-	0.000330321263054545	-1.6012266237986
21	54539573	54561258	gene21025	6	-	0.000336605084655292	-5.52005005613192
19	36681331	36685922	gene19416	12	-	0.000342119595407821	-1.62794598705687
13	78118186	78191610	gene13831	6	-	0.000342524929353906	-3.62732893099553
22	7471139	7547916	gene21351	11	+	0.000343234173430484	2.46388337451511
5	95685983	95692006	gene5807	10	-	0.000348284874031273	2.62457124545619
28	28805355	28946895	gene25261	10	+	0.00034857515140396	2.47235119790523
5	56385268	56409938	gene5343	12	-	0.00034857515140396	-1.24596640883301
7	32082	37522	gene7067	12	-	0.000349080147298876	-2.01951561610724
17	1717046	1732701	gene16587	12	-	0.00035376665236273	1.05375555229119
15	20052091	20065095	gene14885	12	-	0.00035888525978229	1.0560807105708
NW017189530.1	506351	513046	gene27220	5	+	0.00036038651438711	-4.69172338710526
12	51337881	51367468	gene12703	6	+	0.000361435570022419	5.33294298290631
17	36014073	36021479	gene16980	3	-	0.000361435570022419	-6.75336183361088
18	51869614	51872602	gene17959	12	+	0.000364064176736279	-1.05023901236403
8	74466217	74490532	gene9211	6	+	0.000364461116708897	3.94177393181696
22	43036498	43056926	gene21585	5	+	0.000364988206062092	4.65894045799366
16	49971847	49975772	gene16222	12	+	0.000367465793475258	1.77235832398812
19	43327359	43355071	gene19700	12	-	0.000370911933864192	2.30494911984559
20	19407090	20381674	gene20282	12	+	0.000372198310112112	-1.24698498228025
1	113019115	113161303	gene717	6	-	0.000375489035628883	-4.07208967152753
10	65773521	65820646	gene10721	9	+	0.000375498454772837	3.01261372413529
15	35694809	35718053	gene15279	12	-	0.000375498454772837	-1.69993423037763
25	3866596	3914301	gene23573	12	-	0.000381002575043034	1.07365549123942
4	42988004	42997363	gene4301	12	+	0.000382526110319538	-1.30248243529529
1	9118653	9199088	gene78	7	-	0.000388651163609239	-3.81704254167413
3	19416580	19475118	gene2483	9	+	0.000392970132924325	-2.28766215022909
19	26926588	26933627	gene19171	12	+	0.000394002068555376	-1.51667054260219
18	52346548	52363003	gene17980	12	+	0.000404477088662266	1.37646866966115
5	112793918	112835018	gene6189	12	-	0.000411519716809356	1.19503441415218
1	87311866	87381576	gene567	12	+	0.000413172998343437	1.42869579640811
26	34804078	34840878	gene24571	7	+	0.000420392117310932	4.02542471247087
18	18193189	18219811	gene17364	12	-	0.000421836698927851	-1.61943282954079
4	37637467	37638023	gene4268	10	-	0.000426833059698781	1.48388855154245
28	19804048	19860640	gene25202	7	-	0.000429862236598958	4.44540076690192
NW017189516.1	31190997	31193417	gene26506	12	-	0.000439478310802252	1.26917660950223
8	81860323	81921746	gene9293	11	-	0.000443915008367019	2.43212427318212
16	43982773	44005411	gene16112	12	+	0.000446127964399871	1.90645794983052
4	99844375	99923085	gene4661	11	-	0.000446193474783589	2.50604466838867
19	28034709	28085743	gene19247	12	-	0.000449119955748531	1.04423293577853
20	23288552	23292478	gene20301	12	+	0.000453349766648656	-1.62574942597619
19	26619796	26625762	gene19139	5	+	0.00045430035726869	4.83536084339244
23	39265892	39283652	gene22833	12	+	0.000455861566802324	-1.18833181079704
NW017217408.1	3205	22487	gene28832	8	+	0.000463853344336221	4.03553483316056
16	27089576	27251336	gene15933	12	-	0.000464026329689062	-1.67420506348947
12	9572257	9577257	gene12538	5	-	0.000464873007347469	-5.06270840528875
13	54199068	54237112	gene13435	12	-	0.000473717179148959	-1.37422774304209
22	42777114	42806994	gene21578	10	+	0.00049775201110052	1.78678732453612
7	83928902	84113141	gene7871	11	+	0.000499769579226729	-2.82692257617113
1	99147761	99228274	gene629	12	-	0.000503008463029739	-1.5689924424556
1	95239339	95473621	gene593	12	+	0.000504879296548209	1.26679473450882
2	19751807	19755322	gene1441	8	-	0.000508992651790223	-3.80528169920755
27	29007831	29130738	gene24900	8	+	0.000521075873603723	-2.99031106604084
26	40821242	40851286	gene24646	11	+	0.000524607445252462	2.5348974408398
24	33824060	33901883	gene23102	12	-	0.00052677689682202	1.0889750164074
25	27221267	27265356	gene23894	12	+	0.000531721368675732	1.19615647434583
28	20598403	20735845	gene25216	12	-	0.000531721368675732	1.05300705389438
5	103110418	103260848	gene5999	12	+	0.000531886639229161	-1.1524295884137
18	49533371	49565201	gene17852	7	-	0.000536101174265739	3.77802906257884
19	26245124	26251044	gene19111	12	-	0.000537546703339481	1.28249018175491
7	93446883	93458588	gene8074	12	+	0.000537546703339481	1.41848766488243
7	30075375	30230859	gene7210	8	-	0.000539372637694115	3.48494543487339
18	46943134	46944138	gene17735	5	+	0.000550112087661094	4.6627938787564
NW017189735.1	6710	33190	gene27555	7	-	0.000550305875351956	3.06406661946059
19	40507275	40517017	gene19545	7	-	0.000560444053429559	-5.38576008818301
3	94067423	94070199	gene3141	9	-	0.000562171147648583	3.28159010215336
7	89468535	89608731	gene7934	12	-	0.000571154802661019	1.01777176031683
18	52308790	52313861	gene17978	10	-	0.000572860476571718	2.92055161296732
20	12401293	12416019	gene20243	12	+	0.00058218192185887	1.46198974685344
7	63212609	63258370	gene7523	6	-	0.000592027167648492	-4.91495016528774
13	72320120	72387011	gene13721	12	+	0.000592830580912695	1.69717495076346
21	67768970	67858287	gene21249	6	+	0.000596808782234627	-3.46000280328628
NW017189516.1	50662440	50678397	gene26659	12	-	0.000596808782234627	1.36418319616082
18	53303126	53326262	gene18030	7	-	0.000598334424446888	-3.67784665577457
21	19269666	19277860	gene20649	11	-	0.000599682763727104	1.3681019641448
24	25294204	25328459	gene23054	5	-	0.000599682763727104	4.65889816385375
6	15519414	15659184	gene6370	12	+	0.000605207745940247	1.30494288607676
17	52942009	52977706	gene17046	12	+	0.000606965703448877	-1.77272425477482
7	92527349	92531370	gene8048	12	+	0.000606965703448877	1.77551816053523
7	93063163	93111560	gene8059	12	+	0.000610261495814125	1.95738784705332
29	35789570	35813977	gene25716	12	+	0.000621497864710413	-1.25972392005222
23	22255484	22258144	gene22541	12	+	0.000627962802843225	2.0334097987035
NW017189516.1	23838121	24029672	gene26452	8	-	0.000629527454489679	2.49642180960529
NW017189518.1	929364	946675	gene27171	12	-	0.000631396011302445	-1.87611915661786
21	47183329	47190045	gene20985	8	-	0.000635527684324976	3.962900750832
3	103453175	103467036	gene3424	5	+	0.000643182949099584	4.5080103829508
NW017214165.1	9828	14148	gene28639	10	+	0.00064835223854015	2.39873076024965
4	51265801	51269909	gene4366	7	+	0.000649785266536666	5.24462723453259
15	37958883	38017634	gene15351	12	-	0.000654696135283151	-1.70229296341109
7	48914999	48952725	gene7324	8	+	0.000659374536652909	3.05259917128462
9	8817979	8824992	gene9574	12	-	0.000664430666494119	1.54465567090852
8	102309962	102337703	gene9469	12	+	0.000666601459693622	1.41134288684144
23	21801603	21818873	gene22503	12	+	0.000671980191768529	-2.42961717343236
5	101956815	102123135	gene5943	8	-	0.000672648688534769	1.92009738832784
19	17486199	17537985	gene18872	12	-	0.000687825433251126	2.2728008785199
20	71405219	71445196	gene20537	12	-	0.000724659956836725	1.07462150721695
19	310987	1145579	gene18665	8	-	0.000727094119999938	3.8697120760807
6	116301305	116337121	gene7036	8	+	0.000727094119999938	3.37747948225598
5	75562424	75654587	gene5655	12	+	0.000735296625563755	1.17733659123963
4	14442296	14459147	gene4020	12	-	0.000735840190813305	-1.15338934307067
11	9821962	9847065	gene11453	12	-	0.000753032899215479	1.61519353083528
17	1456718	1477780	gene16580	6	+	0.000753032899215479	-4.78089452774066
18	56463548	56487871	gene18185	9	-	0.00075550950135687	2.52471364725233
16	72301951	72344457	gene16445	12	+	0.00075613541934946	1.01217969821311
11	24766565	24983693	gene11600	11	+	0.000768427842081805	-2.37059240062172
19	26215914	26224049	gene19108	12	+	0.000770123035728987	2.38143836538476
17	27654597	27692924	gene16942	3	-	0.00077308923071924	6.64401777557211
3	42777641	42839433	gene2737	12	+	0.000789859253231237	1.4861734039975
11	97859305	97928951	gene12256	12	+	0.000806115487478165	1.96997410035563
5	98429569	98450031	gene5871	7	+	0.000810573480373488	3.12155118062576
11	74938479	75270624	gene12046	12	-	0.000815502079721864	-1.65480216208868
18	58492369	58499904	gene18302	12	-	0.000825379603466912	1.58534651185174
NW017189516.1	36672905	38789932	gene26560	10	+	0.000827596719590161	-1.94356089487252
19	42574658	42580445	gene19673	5	+	0.000838124297754494	4.6262824786294
6	69547544	69738030	gene6672	6	-	0.000844413939240675	-3.79712110693491
19	14032983	14047871	gene18823	6	+	0.000853392665633574	4.70682638981118
4	14884747	14885572	gene4063	8	-	0.000868117077008672	-1.88560103395331
10	78889379	78893067	gene11052	9	+	0.000879457961650708	1.96391386159516
5	72946504	72949487	gene5598	12	+	0.000879457961650708	1.13962618428321
3	96957378	96988400	gene3162	12	+	0.000889035559272324	-1.42511295508359
7	19871831	20414675	gene7160	5	-	0.000889163441177171	4.96916536614193
18	64296336	64312157	gene18520	3	-	0.000892823577997904	6.51032940731429
4	14783444	14785137	gene4045	8	-	0.000894771068527033	2.07274125348396
28	4150878	4166015	gene25063	7	+	0.00089572827108497	3.88408748077838
13	19983681	20581373	gene13054	8	+	0.000896383996248616	4.48345892749424
22	56681414	56726563	gene21886	12	-	0.000898420781173801	-1.90169342424125
11	103819749	103854512	gene12415	8	+	0.000905470483743902	3.77978864987933
11	38443505	38665182	gene11699	12	+	0.000919495387656512	-1.32491503620695
8	95283180	95349181	gene9406	12	+	0.000921269508669711	1.11986662876767
27	7387771	7720449	gene24722	12	-	0.000930911571789291	-1.09879412637809
27	18922976	19126561	gene24828	12	-	0.000947940627920228	1.59529362999973
16	2654706	2683473	gene15788	8	+	0.000957439174548853	-3.99794246689407
6	110913533	111043746	gene6977	6	+	0.000957539327545363	-5.10985872379213
NW017189517.1	36492532	36553810	gene27058	12	+	0.000962163770330418	-2.80158886247461
18	58595012	58610291	gene18308	12	-	0.000967173038761751	1.60321530825956
28	1972310	2021054	gene25027	9	-	0.000967173038761751	1.69847346315929
18	55369361	55374067	gene18131	12	+	0.000970029169063365	1.75320984956786
23	16108207	16114897	gene22073	12	+	0.00101527669344197	-2.22286256056025
27	12351925	12359643	gene24784	12	+	0.00101745336784643	1.47895029197173
5	102197910	102228159	gene5947	11	-	0.00103580072953513	2.15005454246409
25	7440572	7526423	gene23585	12	+	0.00104277272569229	-1.90767810656736
4	13595541	13611964	gene3990	12	+	0.00105089735386252	-1.78875978714651
2	7196848	7220689	gene1202	12	-	0.00106174814125284	1.48874159729878
25	33280866	33282595	gene23956	12	-	0.00107868788911054	1.89126314188256
5	107157647	107223003	gene6054	8	-	0.00108102347351839	1.90871568421378
17	57400025	57516475	gene17074	6	+	0.00109436820088587	-4.38615133423359
3	36900636	37286733	gene2690	12	+	0.0011207872314494	-1.07911323453128
19	50942539	51006581	gene19916	12	-	0.00113248381469173	-1.06027355912304
4	8088365	8110569	gene3925	12	-	0.00114101530894492	-1.31648117760707
13	53376786	53378322	gene13402	12	-	0.00114567674188248	1.33043779704381
15	75816545	75953978	gene15673	6	+	0.00114949372890365	4.43061706621428
10	38182898	38213974	gene10507	12	-	0.00115309492690265	-1.14987655053101
17	4773074	4782772	gene16638	12	-	0.00115955125953229	1.621357232745
22	14632641	14644906	gene21427	12	+	0.00116821243032592	1.78260590470381
27	12465760	12468438	gene24787	7	+	0.00117455545298867	5.58779067764251
24	45697830	45720409	gene23193	12	+	0.00117459339335736	2.23775691375622
11	66415849	66439721	gene11904	12	-	0.00120556383871599	1.8534273400253
1	146484583	146528594	gene1012	10	-	0.00123323613448541	2.06514367452392
28	38802450	38873035	gene25330	12	-	0.00123676256887992	2.8077324917721
5	73103612	73108527	gene5608	8	-	0.00123676256887992	2.76325078184757
19	26150056	26157602	gene19105	8	-	0.00123989880000421	2.63758159565385
17	10031104	10070156	gene16746	12	-	0.00125334060977549	-1.59322686953648
28	16004912	16010887	gene25141	7	+	0.0012693530602375	3.86466514687447
8	84310093	84457502	gene9324	12	+	0.0012693530602375	-1.45396906064497
4	87389240	87463691	gene4591	12	-	0.00126971680404947	1.19196053377568
29	44393650	44401054	gene25986	9	-	0.00127892063432373	2.97722370592322
NW017189516.1	51669123	51719568	gene26679	6	+	0.00128006884163437	-3.35964867249068
27	5262379	5444953	gene24706	6	+	0.00129465903717714	4.71472357862937
2	122718394	122829290	gene2065	12	-	0.00130152237381608	-1.07183719034963
2	9032244	9044338	gene1236	12	+	0.00130618172559787	-1.76018875980592
17	2855657	3000923	gene16624	12	-	0.00134475828950783	-1.06219223300416
18	53807047	53813073	gene18057	12	-	0.00137266018705552	1.06634507746418
20	63663076	64219026	gene20496	6	+	0.00138900367492338	-5.09127259946972
26	12749387	12751582	gene24358	12	-	0.00140795201418387	-1.74309695445332
16	45506327	45615709	gene16131	12	+	0.00142099520357657	-1.12661774152223
18	64463068	64470484	gene18528	2	-	0.00142099520357657	6.00304169409302
7	63136718	63145649	gene7521	6	-	0.00143027517215552	-5.10744056103991
7	72535108	72580771	gene7813	8	-	0.00144674074331255	2.44276975808438
23	19518924	19540137	gene22317	12	+	0.00144765223448895	-1.21344018455094
16	1994582	2196855	gene15776	7	+	0.00146378656988504	-2.66031524675028
6	114960639	114983093	gene7014	12	+	0.00146886477699187	-1.78190745696226
29	43850424	43871467	gene25959	5	+	0.00147929858876694	6.89046896345363
4	92852971	93920908	gene4634	12	-	0.00148006892186776	1.3936869708734
25	38992572	39061505	gene24159	12	-	0.00148326685491955	1.17787883333998
4	53813413	53877817	gene4397	12	-	0.00149179779378684	1.14635772242853
23	29468865	29480961	gene22675	12	+	0.00150780966198967	1.30553285107207
28	3784689	3801075	gene25052	12	+	0.00151065249976343	1.04082668719696
5	74287088	74294369	gene5643	12	-	0.0015134184504358	2.09408056869601
NW017189516.1	54689767	54736792	gene26716	11	+	0.00153681259650277	1.93706585536469
25	22748133	22765433	gene23771	12	-	0.00154083268897805	-1.32794612111521
22	21196328	21217213	gene21506	10	+	0.00157674192342972	2.50844424709505
15	42301833	42571328	gene15393	12	+	0.00158072906789631	-1.51758770695329
23	21052679	21053763	gene22468	5	+	0.00161276452751761	4.36178884081341
3	66332612	66361100	gene2869	12	-	0.00161570705305693	1.69789882121003
NW017190073.1	415842	426208	gene27870	7	+	0.00161570705305693	3.44511458529288
11	24352344	24362175	gene11594	8	+	0.00162081684434137	-2.43425553896668
2	89514618	89650434	gene1839	8	+	0.00162275367517877	4.10498330204464
8	80853263	80884498	gene9284	12	-	0.00166449678881201	1.61498900620036
17	27081230	27095980	gene16937	12	-	0.00168338683699281	1.07555090464952
2	92314581	92641179	gene1860	12	+	0.00168756711081195	1.67112252939711
7	57741257	57769308	gene7403	12	+	0.00169538532771233	1.07391481423668
20	66652429	66709023	gene20510	5	-	0.00171948883695601	-5.15130731716844
23	6784684	7073500	gene22001	12	+	0.00172307941884694	1.20368903700767
18	26993649	27018791	gene17471	12	+	0.00172582220144288	2.06486627160419
4	95600801	95969410	gene4650	12	+	0.00173485250099713	-1.38130467854246
NW017189516.1	56641203	56675672	gene26737	9	-	0.00173485250099713	-2.08835287716554
19	26532935	26541957	gene19132	3	+	0.0017442339773794	5.16464541197746
11	98085867	98098651	gene12266	12	-	0.00175039931400376	1.54162566152664
29	44902861	44913442	gene26018	12	+	0.00176241660624569	-1.24788017887116
26	17860330	17935987	gene24399	12	+	0.0017799736540699	1.89342219557162
5	102898492	102905386	gene5992	12	-	0.00185492052292592	1.14327272064625
19	26875850	26884053	gene19164	12	+	0.00185990021598928	-1.05385545121514
19	26628185	26631987	gene19140	12	+	0.00188633895361457	1.63736641902367
23	45451655	45512894	gene22920	11	+	0.0019016866088897	-2.03205692684159
19	56147089	56168373	gene20073	12	-	0.00190200981247601	1.37055678670616
22	16017410	16080362	gene21453	7	+	0.00191229889763465	3.50051870700208
11	10048633	10053166	gene11473	8	+	0.00191552632084127	2.28227931553268
5	59425231	59760956	gene5484	12	+	0.00192575744703774	-1.10692329431007
5	70481062	71091017	gene5584	12	-	0.0019422646613545	1.27273433174162
17	10164756	10174077	gene16750	7	-	0.00198699986036682	2.85908149725605
19	17002398	17361982	gene18865	12	+	0.00198699986036682	-1.13478674882222
16	2217110	2250079	gene15777	9	+	0.00204096561939067	-2.61966256619088
2	14376959	14381020	gene1344	12	+	0.00204236349386278	-1.12756398567465
10	44259811	44440758	gene10552	12	-	0.0020526243219496	1.35179243603307
5	68166556	68240209	gene5559	6	-	0.00206710331592934	4.22852792522446
13	43954804	43957366	gene13279	7	-	0.00207903760828793	3.81081539785324
18	51307383	51321228	gene17931	12	+	0.00208549750723266	-1.56873052455443
NW017212184.1	7396	34801	gene28494	10	+	0.00210651620111119	1.90214520978446
29	50737075	50748981	gene26177	5	+	0.00211333406477034	4.60163227288505
24	9591760	9603206	gene22997	12	+	0.0021185429712304	-1.87517501383224
15	38817820	38887973	gene15363	5	-	0.00212476391432222	4.41880004204447
25	27280516	27300394	gene23895	12	+	0.00213053956598365	1.0616048111402
4	25897165	25910016	gene4171	12	-	0.00214698319340478	-1.05067795384745
23	22379722	22383265	gene22558	12	-	0.00217844965220139	1.15256525352889
5	55908032	55914982	gene5322	12	+	0.00220341612016938	1.26495658213437
19	38379102	38396803	gene19466	12	-	0.00221789052746772	1.26272438463122
8	72201560	72475589	gene9194	12	+	0.00221789052746772	1.74555189012697
18	14385950	14433723	gene17306	12	-	0.00222213632921215	-1.72460374251599
23	29584212	29694620	gene22677	12	+	0.00223748503599452	-1.36575708209864
19	47412724	47433608	gene19790	12	+	0.00226660039890987	-1.98943453049822
3	74140747	75067664	gene2938	12	-	0.00226660039890987	1.02338685035103
29	49785210	50163657	gene26157	12	-	0.00227739277140477	1.64501994469828
3	62275564	62318236	gene2834	7	-	0.00229635222391684	-3.41325060058396
18	53598644	53614283	gene18045	6	+	0.00230524099031228	-5.30931956557352
8	16229242	16231399	gene8732	6	+	0.00231930236974507	6.29247368881294
5	102534203	102547666	gene5970	6	-	0.00232245974752452	-4.94414454993115
6	59655138	59656418	gene6602	3	+	0.00233866424042863	6.13903513850781
13	74111474	74117762	gene13773	12	+	0.00234756004727611	-1.49919130954254
10	83609251	83699173	gene11168	11	+	0.00237288927340761	-1.32043336980397
18	46961112	46966030	gene17736	7	+	0.00238306252927371	2.95347524986192
25	33335224	33337806	gene23959	12	+	0.00239706861519141	1.4048477109717
15	5771037	5787874	gene14777	12	+	0.00239787393856036	1.11307818339967
NW017195931.1	418	21883	gene28174	6	-	0.00240045174585538	5.63003939123467
3	7101605	7208432	gene2268	12	-	0.00242112322647262	-1.71012115666571
10	824407	1097124	gene10175	11	+	0.0024408683130433	1.97891072257275
18	44703200	44719125	gene17675	5	-	0.00246329621143917	-4.31516914265606
4	69617141	69789671	gene4489	12	-	0.00250096895069688	1.36615438999308
11	103242043	103250512	gene12386	12	-	0.00250323438583115	1.31803271139593
2	10748806	10776161	gene1292	12	-	0.00251570049163915	1.33228340327362
15	41976734	42144961	gene15391	6	+	0.00254917662304505	-3.47508500443285
26	9880454	10065989	gene24337	12	-	0.00264282276515363	-1.72054524290493
8	103331581	103422842	gene9484	12	-	0.0026482164597657	-1.47826907711168
NW017189707.1	205942	310960	gene27537	12	+	0.002667127535573	1.02305388800332
NW017189851.1	553118	584436	gene27699	12	-	0.002667127535573	-1.52541145337509
7	104013933	104017198	gene8517	12	-	0.00267506851453765	1.42384638371417
3	16110937	16116874	gene2411	5	-	0.00271491261886461	3.33646258283154
18	63877129	63880642	gene18491	12	+	0.00272086530994331	-1.53829676999889
NW017189516.1	15407675	15624793	gene26344	6	+	0.00273377190890908	-5.00295814924827
3	88414258	88429955	gene3061	6	+	0.00275429400413773	-3.3975695449328
10	65024611	65148342	gene10708	12	-	0.00275750391495011	-1.27647711640968
8	26770648	27126378	gene8837	12	-	0.00276028429573358	1.61626239019782
29	50402133	50409520	gene26165	11	+	0.00277259106393761	2.31168567654844
28	4137132	4139437	gene25061	6	-	0.00279107178174134	5.58864930426648
2	239762	265301	gene1089	8	-	0.0027917202575111	2.690839491732
27	10561813	10574554	gene24757	12	-	0.00282184609389188	1.33291719822338
29	28986353	28988031	gene25683	3	-	0.00282998742014555	4.92731041024155
5	102912616	102938590	gene5993	9	+	0.00288344493849606	-2.62863531322615
26	33769011	33912087	gene24557	7	+	0.00289592457157617	4.32207106779103
26	26730384	26843179	gene24426	10	-	0.0029147776040228	-1.65001530667808
17	13325538	13516698	gene16766	9	-	0.00292966403374099	4.13948565104352
18	53068559	53073021	gene18021	9	-	0.00295928854503218	3.81701657963682
8	103011560	103024341	gene9478	9	-	0.00300497807626146	2.71166448534783
5	73374614	73407914	gene5621	12	+	0.00301589580601941	-1.03892406065845
19	43503300	43509058	gene19707	6	+	0.00302426519426224	3.77281034455552
20	33532827	33590116	gene20373	12	-	0.00302561968388214	-1.11586155343718
2	168061	194899	gene1087	8	-	0.00304694403377776	1.83070842791368
NW017189580.1	16850	22857	gene27332	12	-	0.00308196831755465	-1.43833118773775
9	26490490	26607967	gene9697	12	-	0.00310612118403135	1.00094985928265
5	100944608	101017438	gene5928	8	+	0.00310627459110416	2.24793477285966
18	7392905	7745824	gene17233	12	-	0.00313443688896486	-1.11981068034627
11	259232	380579	gene11342	12	-	0.00315325859238558	1.54769818430544
9	57175949	57179282	gene9868	12	-	0.00323387669630766	1.30578378753263
18	40949	84986	gene17152	6	+	0.00323775421459839	4.17006201088231
29	40768564	40787050	gene25829	4	-	0.00324842491419406	4.28065664363673
5	109346353	109368576	gene6113	12	-	0.00324925692327113	-2.18599095614989
22	3111787	3113061	gene21325	5	+	0.0032730512986837	-5.75789878695648
15	62113530	62189952	gene15606	12	-	0.00328155228040499	1.11810226319288
9	21506258	21508832	gene9668	12	-	0.00332321944382681	2.51976628337846
3	5160328	5732131	gene2263	11	-	0.0033278843151767	-1.97062053588496
15	16220105	16489635	gene14846	12	-	0.00334618807010968	1.08221838910901
16	47851110	47857057	gene16150	12	-	0.00336731378567756	-1.7328165345346
15	37866330	37957937	gene15350	12	+	0.0033762331674295	1.22107251509219
19	17670827	17699989	gene18875	12	-	0.00339447953184913	1.37070006442545
28	2312334	2343429	gene25033	12	+	0.00341876561806476	1.22714991488495
1	143100098	143111722	gene943	12	-	0.00341921171598162	1.55059722065838
1	63469950	63610067	gene298	4	-	0.003446510927949	-4.21773302479081
22	11837244	11940676	gene21385	6	-	0.00345425763763722	-4.17724145541898
18	25160693	25225187	gene17425	12	+	0.00348980195053409	1.39461216276062
19	51422701	51432391	gene19919	12	+	0.00348980195053409	-1.6249531438148
15	26495166	26503523	gene14917	8	-	0.00355859935621804	4.11738994365591
9	48056602	48094585	gene9809	8	+	0.00356336876720462	-3.57307476257976
9	51191505	51257425	gene9836	12	-	0.00356336876720462	1.21217669719891
16	1251080	1294827	gene15760	12	+	0.00356900306686625	2.15309929395912
27	25928394	26118656	gene24883	11	-	0.00357565792164808	1.81002837881817
2	8725900	8737575	gene1227	12	-	0.00358253410829106	1.86263623521968
NW017190166.1	1	8323	gene27988	11	+	0.00358253410829106	-1.50271883715963
9	91362073	91371421	gene10158	12	-	0.00358818499751768	1.71325147159381
10	74512879	74515009	gene10808	5	+	0.00363572903635245	-4.71188410087398
26	38277217	38348965	gene24621	12	-	0.00364120920928248	2.70621868839287
19	27799561	27921178	gene19244	12	-	0.00367471551137995	-1.11526958749201
19	26923992	26926480	gene19170	12	+	0.00370641248739877	-1.56318745359335
10	79862678	79870554	gene11088	12	-	0.00373440007411549	-1.52107929100815
7	107865582	107909989	gene8615	12	-	0.00374060399036723	2.06085236346112
5	114568524	114577154	gene6214	12	-	0.0037472655361359	1.58691149779217
15	74970778	75130408	gene15669	7	-	0.00375639360953893	4.0096204568323
1	7974429	7983899	gene70	6	+	0.00381209964183589	-3.39863691387125
21	68751256	68759023	gene21270	12	+	0.00381881322414221	1.14495170719002
13	52772532	52804449	gene13375	2	+	0.00384146413275611	5.45243022453936
15	38772731	38801866	gene15362	12	-	0.00384146413275611	-1.81004885329221
5	118570898	118577187	gene6255	12	-	0.00391153442793998	-1.01244761399048
10	26053402	26056892	gene10386	6	+	0.00393232872422457	-4.4493941464263
19	40634037	40642140	gene19550	7	-	0.00394026218553662	-2.38352230176995
16	35770838	35817688	gene16009	9	-	0.00394775753343144	2.96215678498529
2	14931532	14940116	gene1371	11	+	0.00398729112146276	1.79811974848921
13	17803931	18377838	gene13043	12	+	0.00401901749825158	-1.09844179479016
13	60834689	60852363	gene13543	10	+	0.00406647243621687	1.80298309597642
12	53662662	53667918	gene12720	7	-	0.00419326437379228	-2.48354252364221
4	14587269	14587847	gene4028	8	-	0.00421578889009471	-1.27829695458751
4	14593228	14596195	gene4030	8	-	0.00429098483558335	-1.53327124124101
14	776322	934705	gene13859	12	-	0.00429534309643905	1.42719616377759
5	74154536	74165312	gene5637	12	+	0.0043017840379193	-1.60116677580077
11	105087852	105150699	gene12450	7	-	0.00431010919297684	3.07951220824219
29	5342262	5414691	gene25416	12	-	0.00434210025614974	1.26306836415393
4	14844769	14845361	gene4053	8	-	0.00435606903685585	-1.75511447936416
1	82484973	82495089	gene506	8	-	0.00441069971653948	-2.79522425317421
23	28957069	28968464	gene22671	10	-	0.00441069971653948	-1.69667480645181
15	31602383	31605922	gene15016	5	-	0.0044243529401348	4.29963629453011
16	3168571	3191675	gene15800	11	+	0.00443877632196895	2.52072310381276
11	776160	781605	gene11347	8	+	0.00449473819949341	-1.43927816839428
3	105225495	105244747	gene3494	12	+	0.00450164034963695	1.49369952694027
10	100292908	100603377	gene11333	11	-	0.00450243787084134	2.82089240110968
4	14672025	14672639	gene4038	9	-	0.00450243787084134	-1.65821971491012
26	30404779	30415917	gene24505	12	-	0.00455962254616589	-1.45050369694396
26	35600389	35696027	gene24586	12	-	0.00457079068758162	1.38799130377012
28	2380015	2459503	gene25035	12	+	0.00457079068758162	-1.52697712023488
6	87962763	88255003	gene6802	6	-	0.00457177065949546	3.90234440578628
19	51621308	51639074	gene19923	12	-	0.00467485078951188	-1.45217962239234
6	97733737	97847229	gene6894	5	-	0.00468289211423553	4.15530494028464
23	15185201	15188366	gene22060	12	-	0.00470911559097284	1.12722155990268
1	57122372	57157441	gene270	11	-	0.00476018772830054	1.69696157520925
5	97716806	97740716	gene5848	8	+	0.00477280388765356	3.84880427650042
3	4718365	4730864	gene2259	12	-	0.00489031375272123	-1.071650514291
25	29611385	30810036	gene23934	12	-	0.0049143788176714	-1.06203097607929
5	25794591	25797910	gene4924	2	-	0.00496848721237587	6.12759346916561
29	44817009	44825879	gene26015	12	-	0.00497370247856336	1.39568823496754
20	4151425	4273866	gene20165	12	-	0.00498106691616933	-1.01128396939408
21	9814489	9828084	gene20593	5	-	0.00498106691616933	3.4343400139789
23	18317902	18332106	gene22147	12	+	0.00503277572543828	1.38856929510657
4	107746582	107760649	gene4700	12	+	0.00510870908643578	1.2007526986711
4	58363439	58411030	gene4437	6	-	0.00521523943685935	-5.12704745414312
NW017189516.1	21109230	21154375	gene26419	8	+	0.00526570030498757	2.44703964834754
5	5355733	5361929	gene4805	12	-	0.00535907826069559	-1.30168383945014
2	28800429	28806624	gene1514	6	+	0.00538071394669699	3.64823994169324
3	12835145	12842774	gene2354	12	-	0.00539849750075515	1.12233245289322
NW017189581.1	2172	55239	gene27335	5	-	0.00543132947547302	-4.48168248290793
5	29463848	29488648	gene5042	12	-	0.00544916418882185	-1.50697749338907
7	90675699	90687529	gene7979	5	+	0.00546020148091335	4.10060447792499
16	42828375	42910835	gene16099	7	+	0.00552299621638393	3.90455824694069
29	32281388	32313757	gene25699	6	-	0.00554203531145801	-3.24971439023154
14	80101120	80104483	gene14367	7	+	0.00555924550921827	-2.74858113462821
3	106967126	106985522	gene3545	12	+	0.00565827882149151	1.09838182502292
8	79898517	79957324	gene9277	6	+	0.0056723634085296	4.39749304062147
25	887641	909414	gene23385	12	+	0.00571314490124013	-1.52747335417045
25	2396840	2400310	gene23483	12	+	0.00571314490124013	1.00637678386421
18	35470411	35509583	gene17514	12	+	0.00572760777803698	-2.09792303399961
21	28377838	28422641	gene20800	12	+	0.00572760777803698	-1.18400604645668
1	60222775	60934014	gene293	6	-	0.00574214655752142	4.09383530669936
2	19675823	19703469	gene1440	10	-	0.00574214655752142	-2.65809184415707
13	27451016	27536061	gene13100	10	-	0.0057723804186726	2.61216063629065
13	74164931	74175895	gene13780	12	-	0.00586651678394004	1.08657310420557
26	220916	224733	gene24234	12	+	0.00591289224819382	1.18967576960677
7	57782217	57786366	gene7405	12	-	0.00592616045005976	-1.51406768909568
19	41815347	41833926	gene19630	12	-	0.00595015562182412	1.6531863831807
18	58465960	58468157	gene18298	7	-	0.00604469416962049	3.70204654052119
18	52076513	52139653	gene17967	6	+	0.00611123358933994	-5.05705592696993
19	27084202	27089008	gene19185	7	+	0.0061413629743808	2.08812881591228
5	80446210	80458624	gene5688	3	+	0.00622203387576039	-6.60969020742638
NW017217884.1	1822	12785	gene28843	4	+	0.00622635410888102	4.76454655449625
20	13851918	13898494	gene20249	11	+	0.00624324855190361	-1.94522239027541
1	45707832	45715510	gene210	12	+	0.00628897999356983	-1.07380354865894
16	49674759	49680176	gene16198	12	+	0.00634608974351595	-1.60863708223046
17	18779531	18787785	gene16849	3	+	0.00648963801094262	5.40753383445751
19	38072722	38083010	gene19452	10	+	0.00651065109942423	1.48848014860251
6	99848096	99924548	gene6912	12	+	0.00652584740011389	-1.08628167768828
9	21862968	21963214	gene9674	6	+	0.00652883894644292	-4.50675027721545
4	26041063	26060644	gene4176	12	-	0.00678432923626191	-1.53513991003913
17	2666273	2669245	gene16616	6	+	0.00692499882206901	4.28989485576788
25	2073025	2078126	gene23457	10	+	0.00692499882206901	2.7730681371335
24	60477825	60556741	gene23299	10	-	0.00698892275910857	-1.66683213549492
26	1057854	1132240	gene24263	10	+	0.00700725605075121	-2.10541749668066
18	25398868	25400950	gene17433	10	-	0.00709236171011113	2.94562404978907
NW017197600.1	3101	5828	gene28212	6	+	0.00712392245410943	-3.07749721310724
2	109703472	109725235	gene1959	10	+	0.00722126145466838	1.79384414255582
NW017189517.1	40733511	40736571	gene27116	5	+	0.00723402004358246	3.44432091914769
5	108297876	108316633	gene6071	12	+	0.00727448664943408	-1.33578848526561
1	43908026	43937817	gene194	10	-	0.00734037845896227	1.5411486687195
13	74268179	74304797	gene13784	9	+	0.00753064823517759	2.02223629367843
10	19041905	19655293	gene10318	11	-	0.00754525379447813	2.51670310367329
12	17135448	18361227	gene12598	6	-	0.00755660435304133	3.92964543643683
3	1190859	1218517	gene2210	12	-	0.00756246472615072	-1.01229492165756
25	33275707	33279978	gene23955	8	+	0.00757531536140367	-2.01376852791682
10	80567351	80573419	gene11127	5	-	0.00757921811456108	3.53416421437952
1	64059369	64086557	gene309	10	+	0.00758119812846096	-1.5793519224521
16	48140017	48482616	gene16158	10	-	0.00758951407408168	3.23315720812692
13	59230536	59243636	gene13496	8	-	0.00760942415237942	1.52731948887365
21	39573235	39919997	gene20921	6	-	0.00763934513781935	-5.80181845218673
19	20955079	21050052	gene18961	11	+	0.0076652963634874	-2.47936841380465
15	59867468	59875591	gene15572	12	-	0.00778806908779047	1.52764412249292
21	69335823	69338835	gene21296	2	+	0.00782713524334083	5.06894973280736
15	7048228	7067616	gene14807	12	-	0.00793937103358517	-1.44516479476808
25	518295	521352	gene23362	7	+	0.00797008770968161	-2.83301200600637
15	58542750	58908140	gene15567	5	-	0.00806843658064632	5.79630735806067
1	96002982	96037965	gene596	5	+	0.00815392260887811	3.98006869592818
16	11018201	11021973	gene15855	12	-	0.00819842054203734	1.22018883701642
19	11318408	11329244	gene18779	5	-	0.008285499261211	4.22470267613244
28	36234281	36298350	gene25305	12	-	0.00832387246839283	-1.30324691901489
16	62275492	62281296	gene16353	12	-	0.00838839211512089	-2.06915203062161
4	69349723	69530890	gene4488	10	+	0.00849678107263008	2.40223537476397
10	78434643	78435224	gene11035	7	+	0.00856572021402367	-2.72773831910239
15	46663713	46884933	gene15421	11	-	0.0085816581151207	-1.57330439932564
NW017189951.1	120608	129455	gene27775	12	+	0.00860369991495554	1.26648321210745
5	99555152	99556539	gene5895	12	-	0.00862405945077943	-1.21881331280119
21	20395680	20402526	gene20679	5	-	0.00865350279632847	3.13282220611282
1	81664024	81788108	gene494	12	+	0.00866582435770375	1.54349046173552
10	50839608	50957248	gene10597	11	-	0.00868855252525677	-1.82613592242086
3	104700392	104705235	gene3475	4	-	0.00875000745572101	4.03132872891336
11	104593214	104596872	gene12439	5	-	0.00879437089296957	4.51363252548711
15	52079829	52152192	gene15466	12	+	0.00879437089296957	-1.14880887995764
1	130372690	130395986	gene839	8	+	0.00899373378143204	3.23234692420614
16	40049634	40096376	gene16047	10	-	0.00906093933991826	1.31629825030633
28	40466587	40913319	gene25341	12	-	0.00906093933991826	1.58967548423398
8	103038484	103047008	gene9479	12	-	0.0091520622408361	-1.80003471672139
3	100908595	100956249	gene3298	12	+	0.00915932630117856	1.00159129031088
5	53854405	53905944	gene5270	5	+	0.00920868021393939	3.97012122533268
20	9411350	9438007	gene20217	10	-	0.00922813775458346	-2.39140881351681
13	66781048	66817791	gene13675	7	+	0.0092526086107101	-2.52936788264853
25	18868685	18920615	gene23712	12	+	0.00930570919165021	-1.36237262292964
19	30931751	31049078	gene19285	10	+	0.00934916144993694	-2.011708617843
29	42643114	42648323	gene25894	11	-	0.00934926821927986	1.84581462245743
NW017189711.1	9494	20469	gene27540	9	-	0.00935444726831317	3.2048776091396
23	33846141	33860900	gene22772	12	+	0.0093597978136261	-1.10785637653517
11	14669556	14716302	gene11536	12	-	0.00936859900253558	1.05318644162072
26	20425697	20428640	gene24408	11	-	0.00937788528528342	-2.16853467050943
16	49444719	49455309	gene16182	12	-	0.00959976218674977	1.10405533311791
17	2711257	2752271	gene16620	12	-	0.00965620024958373	1.23534820209128
13	78946446	79075527	gene13840	12	-	0.00967287064518755	-1.72259333736105
6	96670671	96709316	gene6888	12	-	0.0096833031527528	1.01527477001892
5	107780248	107802738	gene6063	12	-	0.00977775959171035	1.0048892756016
4	80006699	80082285	gene4568	12	+	0.00982677333360567	1.13527987874641
22	58337058	58351723	gene21906	12	-	0.00985325992507883	-1.09915353584178
13	78266464	78326014	gene13833	12	+	0.00989359631813467	-1.00062956562936
18	56784415	56808306	gene18203	3	-	0.00994138521621178	7.32207602527941
4	63614212	64087048	gene4455	12	-	0.0100697058321249	1.25315939595806
7	93498429	93532000	gene8078	12	-	0.010318824946608	1.69238125003198
18	7919491	7932337	gene17236	12	-	0.0103599124273008	-1.37452486178937
25	2373200	2374710	gene23481	12	-	0.0109720595879884	1.34204124802133
7	95621868	95630157	gene8168	12	+	0.0110308294756942	1.48346609009513
5	42989595	43082564	gene5192	10	-	0.0112319734538779	-2.12064415891138
18	53479490	53496982	gene18038	12	+	0.0113506443231569	-1.33365526524502
25	587112	591546	gene23373	7	+	0.0113995435295913	2.83272010433445
NW017216484.1	10706	11287	gene28781	8	+	0.0114301792752288	-1.80159228058468
18	36306114	36311845	gene17554	6	+	0.0114403964860699	-3.40659243045019
18	40866519	40894788	gene17643	5	-	0.0114882546470591	4.18400323677462
12	9967101	9969408	gene12543	12	-	0.0115587168534999	1.33637455036882
10	23621869	23661807	gene10362	12	-	0.0115732448275967	1.01066826073545
25	35204036	35257583	gene24016	4	+	0.0116076918469072	4.23552942971243
3	101180760	101186010	gene3307	11	-	0.0116334291211451	2.0103941145644
18	47411110	47420926	gene17766	12	+	0.0117799788089014	-1.0468915668471
1	21413973	21514132	gene106	12	-	0.0118265648980448	1.10654819163977
2	122864464	122882136	gene2067	12	+	0.0118265648980448	1.01249862082255
21	25892110	26082636	gene20768	11	+	0.0118426529651925	2.04773417956899
NW017190073.1	155744	181080	gene27866	12	-	0.012067648211883	-1.30390161345286
12	1104600	1137141	gene12504	12	+	0.012135688673323	1.17639026093407
29	43409468	43421580	gene25929	12	-	0.0121454189367737	1.29622688765254
6	91399173	91401532	gene6847	12	-	0.0122179872249625	1.20776582060627
18	57595748	57621844	gene18255	12	+	0.0122944843246262	1.16983975926055
17	11055330	11071045	gene16754	7	-	0.0125008504601382	3.12789520100646
11	22261812	22643130	gene11586	12	-	0.0126167944545469	1.28861079444336
29	36383632	36391447	gene25723	6	+	0.0126299636876516	5.11549904400745
2	29401518	29412318	gene1537	12	-	0.0126312871413156	1.07706928436904
21	32626629	32662146	gene20852	12	+	0.0126507696344117	2.21571347407947
4	26751961	26799129	gene4188	12	-	0.0127020544463191	1.58802568141751
7	9264960	9355377	gene7112	12	+	0.0127878584012293	-1.83868824019886
13	29110578	29240992	gene13116	10	-	0.0128287017348806	-1.94507844580556
4	8050251	8059293	gene3924	12	+	0.0128703115367143	-1.36909195334722
18	59443785	59446814	gene18338	12	-	0.0129720919254406	-2.02935155788004
1	66082498	66131751	gene335	12	+	0.0130167508859548	1.25209045755485
20	71256519	71274686	gene20530	11	+	0.0131371760237542	-1.24844366229785
25	40308631	41044374	gene24193	11	-	0.0133278530861138	-1.90415336307211
28	10092930	10112943	gene25092	3	+	0.0133693972664226	5.24739039221286
NW017189516.1	54738900	54785177	gene26717	6	-	0.0134809112877541	-3.07965718862454
1	116180917	116185772	gene733	12	-	0.0137159412104975	1.26511762673114
3	113070995	113098602	gene3747	12	-	0.0137920407062121	1.25970503973082
5	87234889	87243810	gene5737	5	-	0.0139175670285077	4.02539800510722
22	50929045	50934194	gene21741	12	-	0.0139292105489403	-1.21979998738065
10	14839686	14842681	gene10240	12	-	0.0139477999615097	-1.25708160607495
6	13580946	13589288	gene6363	12	+	0.0139770985675137	1.60556966869065
9	89523306	89526014	gene10144	12	+	0.0143569191945353	-1.87261677190734
4	54571850	54616940	gene4407	12	-	0.0146728104839847	2.01253464363526
8	25069773	25184922	gene8832	8	+	0.0146728104839847	-2.07834164962878
25	2106675	2109262	gene23458	10	-	0.0148694824641026	-2.17074469335949
11	9139038	9186345	gene11446	12	-	0.0151576547277952	1.10399787822038
6	89027049	89048856	gene6810	5	+	0.0152168385014686	4.36309279495469
6	57425005	57502552	gene6572	7	+	0.0152744482660404	-3.157573234196
19	34466189	34468560	gene19350	12	+	0.0153387776473613	1.45165910144872
15	18622598	18931056	gene14869	8	-	0.0153975104028183	2.68246045640557
3	990416	1045907	gene2202	11	+	0.0154917549818595	2.54539475006663
11	102622946	102625843	gene12371	5	+	0.0157884435300711	-4.07917924635401
25	2435632	2447718	gene23487	11	+	0.0158855102389841	1.53501692175688
8	82499386	82507993	gene9296	5	-	0.0159497306271666	4.0408107421534
5	82410143	82414938	gene5708	12	+	0.0160285384471801	-1.03358537915501
13	5186961	5220719	gene12969	12	+	0.0162985256711398	-1.04630582432109
18	58526503	58535481	gene18305	12	-	0.0163070239322518	1.28057470857607
19	42368454	42374236	gene19654	12	+	0.0163246554199018	1.36446832325665
20	10406493	10443354	gene20234	12	+	0.0164175986381399	-1.23846467228797
NW017189614.1	45425	47043	gene27379	12	-	0.0165165881117457	-1.27694859920294
6	93235653	93749614	gene6871	5	+	0.0165283160974975	-4.10856669635333
2	109545971	109560117	gene1953	6	+	0.0165394156806623	-4.00231170109128
19	56048719	56055624	gene20069	5	+	0.0169071918654155	3.72979361330121
6	50391429	50861108	gene6556	8	+	0.0171664710096621	-3.1994752823839
5	115591859	115750789	gene6236	12	-	0.0172291734905858	-1.3586753277051
11	99965815	100022354	gene12331	9	+	0.0172445001791029	-3.13279084502695
10	78386631	78387340	gene11031	9	-	0.0173541788926486	-1.58733222658849
6	89622228	89625654	gene6826	12	+	0.0173541788926486	1.73269138908035
7	104166837	104172298	gene8524	11	+	0.0175488366821063	-1.89832979187448
18	62601017	62607846	gene18433	5	-	0.0177328079064827	3.10394033550642
22	50888344	50915986	gene21739	6	-	0.0177687439234384	3.40060479756146
21	30926006	31053060	gene20836	7	+	0.0178142586647461	3.18438569130586
18	64150659	64179904	gene18514	7	-	0.0178703358818718	2.98306599763223
11	99099024	99100609	gene12312	12	-	0.0178733835144177	1.40727411304182
2	71387839	72425738	gene1783	8	-	0.0178733835144177	2.06284932965643
NW017189516.1	9130028	9133292	gene26274	12	-	0.017965210637838	-1.48809581656504
21	6841200	6868261	gene20583	12	-	0.0180035296357224	-1.29547395385821
5	101321472	101619979	gene5935	9	+	0.0180945391008064	2.44872848164955
25	35361749	35369513	gene24021	8	+	0.018111763057387	1.55216384263697
8	10969359	11003778	gene8705	9	-	0.0181664398616144	2.04276041169747
7	101206160	101233963	gene8415	7	-	0.0181845292938159	-1.87887783572447
8	62899882	62968514	gene9100	12	-	0.0182565678890617	-1.51680259514914
2	16544471	16549098	gene1414	12	-	0.0182690744983409	1.48604613105894
9	40196474	40264361	gene9777	6	+	0.0183073851062705	3.33971790002696
18	53638687	53671675	gene18047	10	+	0.0183987660270646	1.20718163510001
29	50867787	50870426	gene26178	4	-	0.0184324145325543	-5.1058823589407
26	30704535	30708098	gene24514	9	-	0.0184763278334279	2.82534822066452
28	27203929	27336490	gene25254	9	+	0.0184763278334279	-2.87888420194399
21	32672855	32685787	gene20853	11	-	0.0184771808289982	1.69508578392993
26	27345321	27601262	gene24437	12	+	0.0184914405167601	2.19298987967997
2	3506978	3512958	gene1142	5	+	0.0185199190623769	4.8493264330833
3	39115241	39572757	gene2711	5	+	0.0185426856402226	3.85861070863984
1	107084445	107234796	gene671	5	-	0.0185798058646263	3.54974438242332
11	72272412	72280424	gene11994	12	-	0.0186226031913142	1.27500944412804
8	69497384	69525587	gene9163	11	+	0.0187544799011101	1.14047312048769
2	93471984	93473507	gene1866	5	-	0.0191619159963393	-4.08620265382447
10	43090037	43141592	gene10536	9	+	0.0193901630125003	1.49693551217357
18	37010346	37021289	gene17593	10	+	0.0195919309323411	-1.10668172759402
17	66112636	66155841	gene17116	12	+	0.0196713760191737	1.46084120592582
23	21018218	21019256	gene22465	2	+	0.0197385125747323	5.13817110798818
5	35539346	36129398	gene5156	6	-	0.0197438918288334	-3.02298847571025
18	35908259	35919654	gene17529	7	+	0.0200484878106657	2.82098805735962
3	89027033	89039578	gene3076	12	-	0.0201107289646646	1.41218407407648
3	11105737	11121943	gene2328	12	-	0.0201745357781665	1.76777822065478
10	38167090	38200648	gene10506	8	+	0.0202117265528556	1.60303788690192
26	1027192	1052200	gene24262	12	-	0.0202234622090143	-1.63594420057865
4	110850279	110869326	gene4730	9	+	0.0202725449157464	2.72148879089257
13	50936941	50941454	gene13337	12	-	0.0203137590791607	-1.40805899708262
18	57987773	57993291	gene18274	6	-	0.0203648465758649	1.41335430206098
5	56719017	56727879	gene5371	10	+	0.0204090888367189	1.91402833816574
25	3398757	3419028	gene23550	12	+	0.0204991090005224	-1.20667419056326
2	9044338	9061777	gene1237	12	+	0.0205760457325796	-1.98765810110458
29	44509694	44511164	gene25998	8	+	0.0206063291713185	2.50828293962151
10	62228711	63156911	gene10694	5	+	0.0206863529490379	4.18410449978754
6	4694701	4743133	gene6316	12	+	0.0206966822752006	1.40164870322051
16	72127835	72144263	gene16440	9	+	0.0208250356426013	-1.72686614953585
1	135138132	135177945	gene872	5	-	0.0209069511097525	-3.69818414441152
12	60719988	60722696	gene12785	7	-	0.021119039510736	1.94909083749055
11	91886062	91904488	gene12145	10	-	0.0211755520452693	-1.82567961019067
5	118610434	118611076	gene6259	4	+	0.0213893928488672	4.51186727996894
18	18277075	18372570	gene17366	8	-	0.0214774803285898	-3.75165508755314
NW017189516.1	31920824	32074382	gene26515	12	-	0.0215570435995937	1.62294668912141
16	56967842	57112277	gene16308	10	+	0.0216041957434154	-2.24415645459387
28	1253480	1288098	gene25011	12	+	0.0216829848130061	1.19139818632185
NW017189540.1	45704	73750	gene27239	12	-	0.0219790753556551	1.15005930814294
14	24886974	25192742	gene14039	5	-	0.0222176651760682	4.05640533803134
18	55659353	55677990	gene18141	6	+	0.0222815027212591	3.1037697304383
22	14897570	14916649	gene21442	12	+	0.0222867671804437	1.3279055556166
5	102473921	102481384	gene5964	8	-	0.0224704678369193	-2.74214091564334
28	18897188	18985778	gene25186	12	-	0.0226483041089125	-1.35725579284828
22	50242488	50266718	gene21710	8	-	0.02269855393587	-2.00135992151307
21	46845382	47145183	gene20984	11	+	0.0228004367667712	-1.65897280231946
26	7328099	7495953	gene24299	12	+	0.023067357652806	1.00997150263245
11	43871665	43923217	gene11724	11	+	0.0231104949752532	1.36993662384293
3	23103702	23221735	gene2571	2	-	0.0233252605884898	-4.6259685495414
7	89777456	89789932	gene7943	7	+	0.0233806034005625	-2.49716521449771
NW017214436.1	15216	20656	gene28654	11	-	0.0233806034005625	1.78745607174624
28	3087916	3155034	gene25041	12	+	0.0238176378333146	2.73712914070152
3	3195965	3205795	gene2240	12	-	0.0239812464621071	1.30489791577673
16	2503353	2509822	gene15785	7	-	0.0240110839365857	-3.09296855383307
7	72523596	72535080	gene7812	12	+	0.0240241595776745	-1.15225135821297
NW017189516.1	31375413	31426800	gene26509	12	+	0.0240241595776745	1.33249038579838
14	40223220	40320887	gene14115	12	-	0.024475329716186	1.22157876669771
10	80622724	80624426	gene11132	5	-	0.0246548325024723	-3.80053697372122
12	68052283	68055814	gene12857	5	-	0.024736959485372	-3.80713555504261
10	26444976	26447403	gene10393	8	+	0.0247389747529006	-2.11576377990634
1	126668121	126709854	gene803	8	-	0.024751730214276	3.04847320368894
7	92585991	92590910	gene8049	7	-	0.0248379977039651	2.54448748780925
29	21416448	21556322	gene25500	6	-	0.025246934284691	3.49986774877017
11	78339005	78349701	gene12060	5	-	0.0255023805728465	3.83813599717855
10	76288947	76298408	gene10910	12	-	0.0256423952643644	1.54467418878704
2	112446016	112685515	gene1989	6	+	0.025705453663508	-3.49336886934543
3	2614869	2668354	gene2233	11	-	0.0259811003746454	-1.33591053847702
3	94428383	94438615	gene3145	12	-	0.0261517039463841	-1.05880973745861
19	15555132	15557299	gene18859	5	-	0.0262346724817331	3.81472455853501
7	48859669	48880389	gene7322	8	-	0.0262637699122343	3.17852984829388
18	64569907	64580219	gene18534	12	-	0.0262963297181179	1.30457113671931
16	78030636	78033893	gene16486	7	-	0.0263691912185907	-1.84012054236955
10	59302333	59325260	gene10668	7	-	0.0264231269901837	-2.95226714110593
18	58675282	58679126	gene18311	12	-	0.026520445480293	1.19367178536695
9	59393470	59506385	gene9903	12	-	0.0265292298570097	1.23289476111329
3	93832648	93964092	gene3139	12	-	0.0266842466454812	-1.04027461267005
NW017189641.1	310143	430797	gene27430	12	+	0.0266878647073429	-1.24605048288023
17	58158991	58241150	gene17078	7	+	0.0268814017717163	2.12856275139071
7	93782183	93787176	gene8090	12	+	0.0271087454962932	-1.24551389400283
19	20234064	20247732	gene18946	6	+	0.0271479416817571	3.0186620490194
NW017189516.1	24408302	24410241	gene26459	12	-	0.0271604924764437	-1.22545042488263
7	98042975	98047057	gene8261	9	+	0.0275217823745077	1.53068646912932
5	99253099	99304179	gene5890	9	-	0.0276602694135686	1.44937257197651
19	44712863	44728616	gene19755	8	+	0.0277117385392094	1.90620596841226
13	37875440	37926215	gene13185	12	-	0.0278607200063244	1.13213458513849
22	12481567	12486361	gene21399	12	+	0.0279804348816487	-1.65804202488685
8	59613973	59622459	gene9027	12	-	0.0282783321871906	1.95654037784506
5	43606906	43613287	gene5202	11	-	0.0283103796642989	1.32326688936715
13	51758165	51824195	gene13357	12	-	0.0283464963153836	-1.47292589825832
29	24190237	24616550	gene25514	12	-	0.0283500437518386	-1.28095997825843
18	60642307	60660572	gene18369	9	-	0.028381562742811	-2.73593779221386
13	34744762	34750306	gene13147	4	+	0.0284337642903664	4.06723688910235
5	31720939	31745331	gene5126	12	-	0.0287807806154351	1.22317347256509
1	57707835	57782191	gene277	5	+	0.028868817958787	-3.90070987308864
1	108977757	108987010	gene687	6	+	0.0289826657185935	4.36503088453096
13	58980391	58991467	gene13489	12	+	0.029202770507349	1.26132529859409
1	132675124	132917966	gene855	12	-	0.0299227813632559	1.00130165626279
26	32824911	32847627	gene24539	6	-	0.0300531122519973	2.14690011853249
24	62123660	62141440	gene23320	8	+	0.0301975438743968	-1.46140877696901
17	3122633	3697004	gene16630	12	+	0.0302169251392748	1.0061166467196
16	33938682	34410674	gene15993	7	+	0.030278561604424	2.73749845338981
18	57225385	57226161	gene18236	12	+	0.0303132503068216	1.25752679920826
21	63989954	64184752	gene21138	6	+	0.0303456342454791	3.2946395312964
2	131638383	131677905	gene2124	12	-	0.0304261243395883	-1.06385115109368
5	110778888	110855788	gene6137	12	-	0.0306667877105806	-1.12557222249537
19	24299516	24329180	gene19063	12	-	0.0307095367358108	1.03821292289141
1	96537062	96551940	gene601	5	-	0.0307176068498359	-4.55196668771352
NW017216334.1	1639	6088	gene28775	12	-	0.0308462412552612	-1.25156122963016
NW017189516.1	19461509	19574871	gene26377	12	+	0.0310284334099769	1.23417436207247
1	144353865	144460758	gene968	3	-	0.0310807091098774	4.30668004142684
14	80416399	80436238	gene14372	9	+	0.0312599154289827	-2.32389667594329
17	7167510	7266377	gene16676	12	+	0.0313527452696893	-1.04256843216049
5	33259355	33330112	gene5144	4	+	0.0314360741217411	3.60023347893521
2	28944026	28957603	gene1520	9	-	0.0316828647151632	-1.9407878706908
5	63980396	63993619	gene5518	9	+	0.0317359489605935	3.87234261012713
3	108412814	108417100	gene3581	12	+	0.0318803801247081	1.3941001431126
9	47853075	48036501	gene9806	8	-	0.0318842244978219	2.12972135222322
24	42487256	42519895	gene23164	12	+	0.0320694752453273	1.19262844628847
7	70245134	70260889	gene7746	11	+	0.0320897242206715	1.45198271867717
18	5638800	5650847	gene17224	9	+	0.0321184875348074	-1.69892611079352
NW017212394.1	2005	5947	gene28509	12	+	0.0322928230062026	1.1057424257847
NW017189516.1	11336934	11338033	gene26321	2	+	0.0323309706610254	4.74943268913958
18	63064861	63072448	gene18449	3	+	0.0328019622983296	4.05777610657511
NW017189989.1	4785	5673	gene27820	8	+	0.0328662526555886	-1.72718859286427
13	74056898	74068944	gene13769	5	-	0.0329070714646885	4.19493034622741
10	77506432	77519991	gene10987	8	+	0.0333261235546608	-1.64667461975459
4	112872498	112894453	gene4750	11	+	0.0333528114125737	2.02316018367664
1	157040472	157057317	gene1076	7	-	0.0337553080722199	3.04541252363096
25	39300660	39308242	gene24168	12	+	0.0339485552655742	1.0650008019107
11	2219090	2222727	gene11368	12	-	0.0340559219618097	1.13097180329195
NW017190133.1	42626	66036	gene27894	12	-	0.0342432967828852	-1.23373892821688
NW017190161.1	2515	21372	gene27973	12	-	0.034328503166408	1.15277159716669
18	54793327	54799774	gene18111	9	-	0.0344820121573455	1.6469457387623
25	33347639	33365339	gene23961	12	+	0.0346004169462681	1.62364722748435
5	76054529	76298661	gene5661	5	-	0.0346846822137108	3.69189088411687
10	78109777	78110312	gene11015	7	+	0.0348898706502445	-2.5605757340158
18	2761436	2822119	gene17179	6	-	0.0351635557704342	4.26765656610301
22	44472681	45468972	gene21605	11	+	0.0354504623822588	1.58009679403698
7	39674854	39684949	gene7241	3	+	0.0355352991884286	4.75995293709425
10	66086216	66103878	gene10730	12	-	0.0359335242208924	-1.20597236055224
28	18732384	18830024	gene25184	12	-	0.036126724847906	1.54608533723462
4	6449966	6466415	gene3868	6	-	0.0365271288810318	1.91163620121626
18	63164214	63193915	gene18453	2	+	0.0367952758981866	5.17303431938642
1	80614151	80773626	gene482	12	+	0.0368659993862614	1.31276874448067
17	4782825	4789955	gene16639	12	-	0.0369616710873789	1.6354772259763
3	42689957	42739898	gene2736	3	-	0.0370358318512285	3.58346870185881
10	55378558	55876947	gene10623	12	+	0.0371037894331037	1.31361708720292
11	99485582	99492220	gene12316	8	-	0.0376912028842491	3.3070242327236
19	54850576	54868743	gene20000	8	+	0.0376912028842491	2.93894906646092
10	78692465	78693116	gene11049	1	+	0.038134266969787	4.7998539386358
24	35576146	35754904	gene23118	6	-	0.038134266969787	3.22609804998665
16	49228658	49314556	gene16176	8	+	0.0381688616628706	3.07019788242822
3	62107717	62143931	gene2831	5	-	0.0382225418101458	-3.79840660826768
8	11622708	11629327	gene8716	4	+	0.0382561221879434	3.89892432192105
19	56091302	56101085	gene20072	12	+	0.0383514375321248	1.5802668458646
NW017218117.1	2771	14872	gene28861	12	+	0.0385344013494784	-1.0367648877478
7	100673872	100680583	gene8398	12	+	0.038653463755803	-1.01871866326234
2	9065592	9078503	gene1238	6	+	0.0389504697509905	-4.27853844167273
3	77418660	77421652	gene2958	5	+	0.0389824784897973	3.78895671310725
2	6533314	6583406	gene1186	12	-	0.0392803079419229	-1.07890358143284
2	108948942	109015024	gene1946	5	+	0.0394396191579138	3.55867879966465
NW017189516.1	27714968	27850310	gene26487	11	+	0.0395387760404958	-1.49641154991143
18	66174751	66182479	gene18611	12	-	0.0395508656321207	1.256253175424
4	68411737	68448772	gene4480	5	+	0.0395705804759385	-3.49282987154802
20	14861000	14970451	gene20262	5	-	0.0396982556048155	-4.01763537604862
17	3973657	3982005	gene16635	2	+	0.0400852328971281	-4.84548794892941
13	63851002	63875038	gene13612	11	+	0.0401271829190568	-1.34693927555023
NW017189576.1	4886	21034	gene27318	11	-	0.0403930356166997	1.34303565149899
10	70267134	70489714	gene10789	4	+	0.0406070210357735	3.47010219396551
19	35824373	35835114	gene19386	4	-	0.040657257489805	4.14614586490153
NW017189851.1	428100	436075	gene27693	11	+	0.0414017230583678	1.96335020005717
6	37214500	37221482	gene6500	4	-	0.0415990795133747	3.44600420023639
23	22083402	22087891	gene22525	8	-	0.041894201633146	-1.45062397103648
8	45387892	45621142	gene8949	12	-	0.0420449800286975	1.42911122032954
7	49434450	49493265	gene7333	6	-	0.0422357089128684	-2.04902302710178
7	106431240	106447747	gene8587	12	+	0.0422357089128684	-1.040687557794
1	119056841	119109590	gene766	4	-	0.0423587643832604	2.95782658590917
22	29979737	29981333	gene21535	12	-	0.0424939607913918	-1.28880340250173
19	33879677	33935296	gene19330	7	-	0.0426104246104472	-3.45206862292608
11	7000071	7027610	gene11429	12	+	0.0427184913140466	-1.42073534947137
27	37794061	37805875	gene24953	5	+	0.042762252403814	3.37244102423658
23	31940304	31943815	gene22715	10	+	0.0427917515210153	2.60878220589651
8	100271806	100278550	gene9439	1	+	0.0432956438067451	4.43300319911292
19	39744708	39753442	gene19517	11	+	0.0433249399227005	-1.71856953613341
6	114462228	114600767	gene7006	12	-	0.0434950223529403	-1.25563762637796
NW017215336.1	6226	14070	gene28717	5	-	0.0435673822279862	3.87267548390162
22	60068877	60095342	gene21939	11	+	0.0435823832220455	1.10915646495852
2	29697383	29896787	gene1550	10	+	0.0439824666502013	1.1784371727615
3	27629083	27652457	gene2617	6	+	0.0439824666502013	-3.01333306284904
7	71648915	71663226	gene7788	11	+	0.0442929416463585	1.89842329026778
7	108171448	108212626	gene8620	9	-	0.0443253827518429	1.66753213043162
1	148833939	148856302	gene1029	3	-	0.0445784113547678	-4.3841235534691
3	8371629	8415649	gene2294	8	-	0.0445958156811994	2.05710384484562
NW017189923.1	10452	13637	gene27752	12	-	0.0454778362386289	1.49113730215034
28	16674185	16700549	gene25160	7	-	0.0454928697698549	2.22437338605191
17	40776293	40855658	gene16993	12	+	0.0455803635956533	1.07480211644744
17	60218130	60292066	gene17089	10	+	0.0457292491822496	1.82879019507386
14	20461650	20466563	gene14012	4	-	0.0457743560632861	4.28277602147377
19	51970734	51980117	gene19934	12	-	0.0459748402065636	1.13968252848001
11	2276681	2288306	gene11370	6	+	0.0461865062135692	3.44855657144608
18	33974773	34127191	gene17510	4	-	0.0461865062135692	-3.4270431528055
2	37394562	37534852	gene1579	4	-	0.0463331023633202	3.3732260848473
4	53620855	53624213	gene4395	10	+	0.0465702116894942	1.58987837078883
NW017199277.1	153	10017	gene28250	12	+	0.0466277181353037	-1.63732797409932
16	49731422	49737246	gene16205	8	-	0.0467232846314822	-1.32324609316484
23	41511258	41512053	gene22898	2	+	0.0467465417098592	-4.29779687800509
NW017189516.1	22942327	22943126	gene26439	2	-	0.0481140409991396	3.58496749931753
15	2389481	2394189	gene14599	11	+	0.0482630407181314	-1.06638634802673
13	50865504	50879346	gene13333	9	+	0.0483457866817605	-2.32591068418099
7	88878435	88886254	gene7911	2	+	0.0483850549412704	-5.00036682186142
10	37873075	37876902	gene10493	2	+	0.0486881495429486	-4.59058709350272
3	109357130	109389496	gene3613	7	+	0.0486881495429486	2.39915451301386
6	25248623	25303477	gene6439	11	-	0.0487992093103609	-1.01212377676171
18	56444479	56463254	gene18184	9	-	0.0488127318772585	2.11559833808506
22	23099272	23715904	gene21518	12	-	0.0488711767751657	1.2631578347324
NW017189516.1	51064220	51185987	gene26665	5	+	0.0489175359435127	3.52819780560649
23	38751281	38832534	gene22823	12	+	0.0489278109992287	1.03233996338668
