# Supplementary material for: Multi-species annotation of transcriptome and chromatin structure in domesticated animals
Source: BMC Biol. 2019 Dec 30;17:108. doi: 10.1186/s12915-019-0726-5 (PMC6936065; doi:10.1186/s12915-019-0726-5)
Supplement: Supplementary file 4 — Additional file 4 Reference DE genes (all combinations): the archive contains four folders, one for each species (bos_taurus, capra_hircus, gallus_gallus, sus_scrofa). Each folder contains itself two subfolders, one for each model: diffcounts.nominsum (Model 1) and diffcounts.cdvsliver (Model 2). Results of Model 1 are given in: • refgenes.counts.min2tpm0.1.normcounts.diff.readme.idx • refgenes.counts.min2tpm0.1.normcounts.diff.cd4.cd8.bed • refgenes.counts.min2tpm0.1.normcounts.diff.cd4.liver.bed • refgenes.counts.min2tpm0.1.normcounts.diff.cd8.liver.bed Results of Model 2 are given in: • refgenes.counts.min2tpm0.1.normcounts.diff.readme.idx refgenes.counts.min2tpm0.1.normcounts.diff.cd.liver.bed All bed files contain the coordinates and id of the genes found to be differentially expressed between the two conditions. The file also contains the normalized read counts of those genes in the different samples as well as the adjusted pvalue, logFC and normLogFC (see readme.idx file for more details). [file 12915_2019_726_MOESM4_ESM.gz › de.refgn/capra_hircus/diffcounts.cdvsliver/refgenes.counts.min2tpm0.1.normcounts.diff.cd.liver.bed]

1	72915072	72924191	gene424	4	+	0	17.3749225492023
1	79705787	79770724	gene465	4	+	0	17.6288462646199
1	118231127	118259629	gene754	4	-	0	17.849385043401
10	91135230	91207924	gene11264	4	+	0	17.6499770449159
11	14029411	14097708	gene11528	4	-	0	17.9571608999385
12	62423931	62458253	gene12799	4	-	0	18.2108833929473
13	42673561	42687254	gene13254	4	+	0	16.6171759480432
13	42787417	42802802	gene13259	4	+	0	16.9787404068692
13	43102171	43126962	gene13269	4	+	0	18.1637443420642
13	50024600	50086221	gene13318	4	-	0	18.3422513376761
13	61992830	62003061	gene13567	4	+	0	24.0177239816019
14	5125571	5136572	gene13884	4	+	0	18.4459059217159
15	1289090	1311961	gene14547	4	+	0	17.9604039833111
15	1289316	1332677	gene14548	4	+	0	18.4121449011865
15	54896267	54898964	gene15539	4	+	0	19.1433662268501
16	5042781	5116632	gene15836	4	-	0	18.911987811817
16	65997802	66013015	gene16386	4	+	0	17.5670012092463
16	74530072	74536340	gene16461	4	+	0	18.8172733221482
16	74551760	74569395	gene16462	4	+	0	17.4055983091953
16	74581542	74609413	gene16463	4	+	0	17.3625154301871
17	1781226	1792194	gene16590	4	+	0	18.4386429534685
17	27730936	27749036	gene16943	4	+	0	18.5357034857672
17	64150537	64358561	gene17106	4	-	0	15.2670993131109
17	67999799	68008159	gene17129	4	-	0	23.5169425230737
18	17763540	17779150	gene17361	4	+	0	16.6446310573406
18	40681147	40691181	gene17637	4	+	0	18.6259497151797
18	51538950	51555270	gene17944	4	+	0	17.2442368785603
18	53708653	53711322	gene18052	4	+	0	19.0216239268973
18	55787262	55806183	gene18147	4	-	0	18.8277849293365
19	14113298	14118179	gene18827	4	+	0	18.2175785890901
19	26661009	26671789	gene19143	4	-	0	19.1294965612324
19	42593455	42605537	gene19676	4	+	0	19.1425139658376
19	42622247	42632787	gene19677	4	+	0	18.815796622779
2	41393992	41416192	gene1619	4	+	0	17.2947829183332
20	33303971	33381412	gene20371	4	+	0	18.3524203713981
21	33373493	33379035	gene20877	4	-	0	18.3859749537572
21	58371157	58383993	gene21088	4	-	0	18.1477908988835
21	58532368	58545398	gene21092	4	-	0	17.4480533254628
21	58764756	58773690	gene21100	4	-	0	18.6721279487199
22	14776808	14780466	gene21438	4	-	0	18.6359313481555
22	54851758	54975671	gene21860	4	+	0	18.5024576687156
23	24021329	24036383	gene22619	4	+	0	17.9948473235518
25	17917303	17949281	gene23694	4	+	0	18.6239608667686
25	17998498	18044476	gene23695	4	+	0	18.5249570034375
25	18353140	18414542	gene23702	4	+	0	17.135672164147
25	22728207	22738298	gene23770	4	+	0	17.1078108043198
25	37325926	37330449	gene24111	4	-	0	18.9881195010581
25	37453690	37512864	gene24118	4	-	0	18.6848859975638
26	41899	52649	gene24227	4	-	0	22.6910729855369
26	17935248	17970574	gene24400	4	-	0	18.5799165036771
26	34928453	34978404	gene24573	4	+	0	17.3657305871826
26	35028327	35092751	gene24574	4	+	0	19.2507047025014
26	35336593	35381608	gene24579	4	-	0	19.2737532335573
26	42910649	43002015	gene24667	4	-	0	19.0609459336183
26	45038444	45045199	gene24673	4	-	0	18.8226097459679
29	41859711	41884198	gene25874	4	+	0	17.638375648289
3	941611	960699	gene2201	4	-	0	18.0160171766127
3	7052997	7080042	gene2267	4	-	0	19.3834201445613
3	31494844	31567711	gene2661	4	+	0	19.025624061988
3	31578625	31623813	gene2662	4	-	0	18.68530814791
3	37914412	37922493	gene2698	4	+	0	18.7891510175496
3	61505422	61523555	gene2818	4	+	0	17.2813875107937
3	107458053	107512475	gene3552	4	-	0	19.0899929146043
3	109936341	109940341	gene3630	4	-	0	22.6022430243988
4	18584392	18636149	gene4119	4	-	0	18.5929751091569
5	26598560	26608650	gene4952	4	-	0	17.378896946592
5	26768167	26775646	gene4959	4	+	0	18.0103648632705
5	55330713	55333049	gene5298	4	-	0	17.5318789938102
5	55335160	55348072	gene5299	4	-	0	17.7182043660994
5	70369855	70372947	gene5581	4	+	0	18.6507830726139
5	70377735	70384446	gene5582	4	+	0	17.2619912569392
5	70395753	70400178	gene5583	4	-	0	18.4628707626566
5	87172761	87230373	gene5736	4	+	0	17.4270945057989
5	100551964	100606060	gene5922	4	-	0	18.4239428630601
6	25631975	25672687	gene6446	4	+	0	18.5592679366373
6	25720054	25760484	gene6448	4	+	0	18.4528710401527
6	25945726	25985445	gene6452	4	+	0	18.7381101747146
6	42683958	42812160	gene6523	4	+	0	17.5753934870074
6	84887485	84909017	gene6751	4	-	0	18.4037767203637
6	85029806	85052189	gene6755	4	-	0	19.115186851138
6	85319849	85353942	gene6762	4	-	0	18.4632715383126
6	85372780	85417336	gene6763	4	-	0	17.4977910678446
6	85556242	85588921	gene6767	4	-	0	18.1082112507817
6	85677861	85703898	gene6770	4	-	0	18.5095673535962
6	85878002	85901026	gene6775	4	-	0	18.0554651385467
6	89058532	89081033	gene6811	4	+	0	17.8831512925575
7	49765130	49897901	gene7341	4	-	0	16.7448853431657
7	63124730	63133432	gene7520	4	+	0	18.8645391784981
7	101173283	101189553	gene8413	4	-	0	18.1705415997786
NW017189516.1	21655547	21685901	gene26429	4	-	0	18.3219847543373
NW017189517.1	26286481	26386922	gene26984	4	+	0	17.0339450521356
NW017189517.1	39838265	39843646	gene27103	4	-	0	16.7424659348991
NW017189647.1	30400	42115	gene27442	4	+	0	17.5866103781485
NW017189896.1	3461	20622	gene27733	4	-	0	17.4090007449943
NW017189962.1	60850	74154	gene27783	4	+	0	18.2242429729269
NW017191913.1	174	2330	gene28063	4	+	0	17.9147777840897
NW017213955.1	4170	12892	gene28627	4	+	0	17.3264923304891
18	53620333	53630822	gene18046	4	+	8.84377506055831e-322	17.4319804257165
25	14342002	14407612	gene23665	4	-	1.74899238627801e-321	16.7506857811272
19	50434320	50442860	gene19894	4	-	2.59878529712496e-321	16.9181108157355
NW017189517.1	36566223	36568972	gene27059	4	-	1.62893443433859e-320	16.869676887356
3	96792485	96828594	gene3159	4	+	3.1407753106128e-320	16.8723030712744
5	56369001	56370982	gene5341	4	+	1.00868442254949e-319	19.577802523039
1	115725078	115746451	gene726	4	-	3.90440317282503e-319	16.8728625178724
18	35924647	35937282	gene17530	4	+	5.36797383550056e-319	19.5163656629594
6	85246764	85270440	gene6760	4	-	5.65220980155303e-319	16.8473872401917
10	37584018	37656783	gene10489	4	+	7.2905314831626e-319	16.8615222050087
3	88497604	88520816	gene3063	4	+	2.79862002889837e-318	16.7932656698453
6	87493716	87536317	gene6799	4	-	3.74359468641663e-318	22.2554856481722
6	85181312	85204348	gene6758	4	-	4.52498914925331e-318	16.6876937292677
11	25943455	25962051	gene11616	4	+	8.6689252284951e-318	16.6999604844033
18	35944949	35959868	gene17531	4	+	1.40166917790807e-317	16.8592785225689
NW017189517.1	36718190	36781591	gene27062	5	-	2.62628746130071e-317	17.0763071264507
8	73747396	73862840	gene9205	4	-	2.74192994856325e-317	16.5992013904301
NW017214815.1	1492	6645	gene28676	4	+	5.70178632471932e-317	17.3329265952723
9	21219412	21225251	gene9661	4	-	6.46461972937304e-317	19.4189272131941
15	1351439	1379034	gene14549	4	+	8.34846436928955e-317	16.8331566534657
NW017189962.1	51045	58882	gene27782	4	+	1.44056019750581e-316	16.8408623803489
NW017216232.1	1830	12552	gene28773	4	-	5.03092012742538e-316	16.8861881453053
18	53711446	53713960	gene18053	4	+	5.09213863066599e-315	19.6755779565641
21	58807362	58815833	gene21102	4	-	1.57128018440155e-314	22.0653048245681
21	58690886	58698734	gene21098	4	+	3.0310158082506e-314	22.1391420475592
14	14508815	14632179	gene13958	4	+	5.56235450585933e-313	19.7118280339123
20	35849693	35928343	gene20390	4	+	5.64547707057927e-313	17.0118887970642
23	22553423	22559438	gene22575	4	+	5.99026548379937e-313	21.97656757364
NW017195605.1	1771	4334	gene28169	4	-	6.27634068189554e-313	16.7759998597766
9	83879696	83927836	gene10105	4	-	1.96751083811979e-312	21.9769049909149
NW017189517.1	7645942	7682272	gene26831	4	-	2.80584352576221e-312	19.7333657347788
3	41023999	41180997	gene2726	4	+	4.82707395066689e-312	17.1092177069987
15	54838322	54840368	gene15534	10	+	1.34075035317603e-311	15.3770971401633
15	54852594	54855244	gene15536	4	-	3.11113100553489e-311	19.7325005558148
2	31149535	31178739	gene1556	4	-	4.98307793395041e-311	16.9525845514673
3	80732411	80757937	gene2982	4	+	6.27266088025436e-311	15.8769880455936
29	48233396	48409558	gene26139	10	+	7.73501607290334e-311	12.1584071668935
14	37054285	37083765	gene14090	5	+	1.15703569400441e-310	17.0792661420627
15	35728163	35737497	gene15280	4	-	1.66464083708756e-310	21.85299211076
6	85137433	85152951	gene6757	4	-	1.7592451099802e-310	17.2276551481855
17	68020619	68028594	gene17130	4	-	5.51244731647966e-310	22.454900982464
29	41974471	42000410	gene25878	4	+	2.70479346325915e-308	18.4286364549661
11	47528944	47534568	gene11783	4	+	5.43938487772682e-308	16.4119902890854
9	56815374	56830671	gene9864	4	+	1.1424385933351e-307	19.8158435202498
26	35404570	35434650	gene24582	4	-	4.74167179311127e-307	16.7735180876314
16	5145334	5208059	gene15837	4	+	9.16307401204017e-307	19.8680779980282
7	29214629	29257213	gene7193	4	+	1.47416612098111e-306	16.4261111169319
29	25850239	25859964	gene25537	4	+	1.98352540717733e-305	19.7266186209411
21	58155814	58166865	gene21083	4	-	7.43758338927801e-305	19.8310619522208
8	103912120	104013665	gene9491	4	-	8.10235768386984e-305	16.3582262347439
10	21586622	21610279	gene10337	4	+	1.17272975299601e-304	18.509713880527
NW017189516.1	32417561	32460355	gene26523	4	-	1.45056398765194e-304	16.3478978166862
11	77590207	77630122	gene12051	4	+	1.64430982734569e-303	21.4777966821094
NW017189516.1	10544081	10551178	gene26302	5	-	1.9720968843547e-303	16.4890283730437
14	54022006	54055140	gene14206	4	+	7.88177149521017e-303	18.3583484206952
26	35493174	35526855	gene24584	4	-	9.19459733454277e-303	17.6848201021065
15	25115371	25179424	gene14906	4	-	1.28769716885925e-302	16.2383755194333
1	80273478	80280715	gene477	4	-	2.19408734911641e-302	21.4825716915809
1	145809670	145824726	gene999	4	-	3.00705546813448e-302	16.6027643618949
19	61754611	61767273	gene20117	4	-	1.39358613575909e-301	21.359510395912
6	117170831	117174410	gene7052	5	+	2.10919797748985e-300	17.399520229555
7	101302993	101328456	gene8417	4	+	7.79880286246603e-300	16.4225087210412
15	54860359	54863296	gene15537	4	+	1.22083956297831e-299	19.9797776351824
21	58661453	58674311	gene21096	4	+	1.74420108705222e-299	20.1185176410632
6	25498845	25517758	gene6444	4	+	2.1948270608034e-299	19.9448393649631
5	56935390	56937889	gene5385	4	-	9.5826495641293e-299	20.0643058500927
19	42587425	42591520	gene19675	4	+	1.91122530692519e-298	20.0558555042038
18	55770655	55783906	gene18146	4	-	2.21701566555432e-298	20.1131416547726
21	58782610	58791065	gene21101	4	-	1.29242439762508e-297	21.2259329200147
3	96993772	97024594	gene3163	4	-	1.96566677849428e-297	21.2210937280228
18	46606384	46626150	gene17718	4	+	7.18083270370914e-297	17.8635289872919
24	25850575	25859280	gene23061	4	-	9.19222899060488e-297	21.083766288822
6	84921472	84937626	gene6752	4	-	9.19222899060488e-297	16.9469667146535
5	58958335	58981040	gene5479	4	-	9.48696311879485e-296	16.6118211553524
1	118544081	118604614	gene759	4	+	1.46572091468554e-295	20.9742156325024
26	35114997	35168795	gene24576	4	+	1.58673258060754e-295	18.5387480519451
22	48008920	48023347	gene21630	4	-	7.022344087046e-295	20.9488511054654
NW017218351.1	5842	7869	gene28868	4	-	7.05531866893147e-295	16.307207803832
2	127548716	127633504	gene2086	4	-	1.58324924147559e-294	16.2220203797376
16	5219440	5340468	gene15838	4	-	2.285068726261e-294	20.9753853777445
1	80175446	80201003	gene474	4	-	2.32723751468379e-294	20.6208195441709
6	25862098	25890450	gene6450	4	+	7.70315401600611e-294	20.8036838677681
23	24067264	24081070	gene22621	4	+	1.10915299856125e-293	20.8733840449361
21	58716433	58726294	gene21099	4	+	1.13586994562743e-293	20.9206627100137
5	87475900	87551619	gene5743	4	-	2.73329565396141e-293	20.667142080939
15	6307215	6321787	gene14791	4	-	3.13626663643117e-293	20.7673294421187
17	17758091	17770055	gene16823	4	-	3.94554018366401e-293	20.6343878287826
16	41080216	41096199	gene16070	5	+	6.21897931963392e-293	16.2656053400913
25	37526620	37574098	gene24119	4	-	1.34858206811331e-292	20.809486551936
21	58838732	58843792	gene21103	4	-	3.50444520576583e-292	20.2609574192575
NW017189770.1	5013	9273	gene27591	4	-	9.8126462275797e-292	20.3689161030237
1	80206860	80214843	gene475	4	-	1.44075582899432e-291	20.2712573007176
11	100768043	100793788	gene12341	4	+	2.13304977940208e-291	16.14936296188
5	65286582	65371807	gene5532	4	-	5.30076959339003e-291	20.7900857624262
19	13884720	13923149	gene18816	4	+	1.09232491768568e-290	20.4347754050648
4	44045832	44050112	gene4325	4	+	1.27023749875558e-290	16.1768201929705
20	35063923	35129329	gene20383	4	+	1.34586128193863e-290	20.4302687408503
26	30664669	30693243	gene24513	5	+	2.1827173927205e-290	16.8252296361967
10	16221759	16231689	gene10255	5	+	4.42527463941119e-290	16.2278142239589
5	108544427	108551149	gene6084	4	+	1.68242680969449e-289	14.4134616784255
5	56038724	56062438	gene5327	5	-	4.50578313317669e-289	18.6227977813193
9	21241606	21273706	gene9662	4	-	5.5547674094515e-289	20.9035349547809
28	84114	95813	gene25000	4	-	1.70245484177719e-288	20.4972051018807
22	47987805	48001713	gene21629	4	-	2.613762551046e-288	20.4787417386773
1	80226558	80241470	gene476	5	-	3.08339688128173e-288	18.0488200813525
10	91059328	91082204	gene11262	4	-	7.46132774446865e-288	20.1688335674525
6	84987170	85005562	gene6753	4	-	2.04038878688048e-286	16.4698240587722
7	85486013	85558024	gene7878	4	+	3.89559315444101e-286	16.0550105642142
7	42224855	42236073	gene7267	4	-	4.30508569313217e-286	20.174642895533
5	26727659	26731409	gene4957	4	-	6.04862913906365e-285	16.5220688541284
18	37316617	37388739	gene17597	12	+	7.92781217542659e-285	11.2863476792539
18	53922193	53934643	gene18063	4	+	2.09685253356515e-284	18.8156074089252
27	29272617	29294807	gene24904	4	-	2.59621003989289e-284	15.0474526171789
1	144338206	144343402	gene967	4	+	4.35013638486296e-284	16.2681507678514
NW017210515.1	8820	15307	gene28416	4	-	4.88788648114679e-284	16.0711657593355
8	83837250	83862639	gene9314	4	-	1.32468719140053e-283	15.0231715374567
22	52949842	52956280	gene21827	4	-	5.42106706285441e-283	16.0755861634
17	35285	42880	gene16530	5	-	1.18667354185506e-282	16.7463756012263
5	63066521	63146573	gene5510	4	+	1.58422291915149e-282	16.0197164124743
3	21600742	21613122	gene2551	4	-	1.85241004604286e-282	16.0106795951155
NW017212973.1	9	25417	gene28546	4	-	2.71818992797258e-282	16.0949888263574
1	135201754	135247066	gene873	4	-	1.20081075821723e-281	19.2923348626057
16	4281336	4294246	gene15824	4	+	2.76838318727836e-281	16.3587662182416
1	64299752	64332434	gene313	4	+	7.81496185402369e-281	16.0158215660606
29	25833426	25838421	gene25536	4	+	8.00318692562321e-281	19.8971633323961
1	119056841	119109590	gene766	4	-	8.92646134551574e-281	13.7043048049561
8	29734275	29997456	gene8852	4	+	1.50825674214701e-280	15.9939955057193
26	38161977	38166837	gene24620	5	+	4.48233272526979e-280	15.1291579968612
1	134894845	134988952	gene868	4	+	7.28322873158567e-280	16.082787321039
8	38074649	38160199	gene8883	5	+	5.39663056215246e-279	15.7581844283944
21	64504497	64512295	gene21147	4	+	7.49623508910666e-279	19.43670535835
23	31943762	31950245	gene22716	4	-	5.84909168205926e-278	16.0133959589599
27	29247710	29267716	gene24903	5	-	8.31795029459884e-278	16.2093249134948
6	102638799	102655913	gene6927	12	-	1.599202779122e-277	11.1879345762646
10	80567351	80573419	gene11127	5	-	1.96453493126654e-277	14.7952748729587
13	12139696	12171339	gene13001	4	+	2.83369539032991e-277	20.8116496884546
5	56351407	56352829	gene5340	5	+	1.31999999684158e-276	15.4493837473397
7	93866991	93870457	gene8094	4	+	1.24928441345835e-275	15.9228843727263
4	54819354	54832768	gene4413	5	+	6.28892757477926e-274	16.4139646779478
19	26264025	26268551	gene19115	5	-	7.61433957321576e-274	17.0071306002036
3	7485478	7486421	gene2280	4	-	1.30867847401816e-273	15.9365526267671
23	17867474	17905822	gene22094	4	+	2.53481843497177e-273	15.8513195517476
2	109073131	109174389	gene1949	4	-	5.66458297691971e-271	18.0032971202691
29	25821380	25824602	gene25535	4	-	1.08450184152046e-270	18.7208515333415
14	52641382	52816767	gene14200	4	+	2.38026804286619e-270	15.6970948849693
25	36685690	36702321	gene24064	4	+	6.50787893258568e-270	15.7299813879883
25	18069977	18134069	gene23697	4	+	1.68277157630914e-269	20.8249433082719
6	91710469	91715383	gene6855	5	+	4.38848636014974e-269	15.6463732744581
12	1145088	1301982	gene12505	4	-	2.72720035801868e-268	15.6899208450151
16	37175416	37203730	gene16022	4	+	3.17740247743864e-268	19.804316920073
8	103262234	103265627	gene9482	4	+	1.18503415454522e-267	19.3429271740817
19	33996851	34012237	gene19333	10	+	1.77002891527052e-267	13.272535221323
8	62137902	62179238	gene9084	4	+	1.99417955343346e-267	15.7936127932458
4	68576572	68691069	gene4482	4	+	6.75330692008953e-267	15.82114025923
5	102333533	102344868	gene5953	4	-	4.47974151626147e-266	20.5108901438205
18	25320318	25348147	gene17430	5	+	4.51462872554377e-266	16.5206011822012
11	97376776	97412714	gene12249	4	-	4.53622166162315e-266	15.8275443159632
5	112046092	112073327	gene6176	4	-	8.84434145648967e-266	15.8355744041142
29	45366066	45367568	gene26036	4	+	2.22102015869638e-265	15.8243501359958
20	35473503	35538457	gene20386	4	-	3.30048127631933e-265	15.7282982267252
3	111838235	111839503	gene3702	4	-	7.30082287409264e-265	19.9644827703523
5	64862982	64943172	gene5531	5	-	1.16575583695715e-263	16.6590067410028
2	24926185	24957091	gene1471	4	-	1.49389912131471e-263	15.797613653655
18	57738580	57741079	gene18263	4	-	3.60295533259106e-263	15.7728999803033
4	96549660	96944711	gene4654	4	+	2.39302076748457e-262	15.7805673575055
7	94514582	94544354	gene8118	5	+	4.00685335106344e-261	17.6703536676012
5	65957944	66134680	gene5535	4	+	7.4597740545069e-261	14.7710299124892
17	57400025	57516475	gene17074	6	+	2.03882606127877e-260	15.7969829380444
4	7917257	7921040	gene3916	5	+	2.35196818134674e-260	19.3934876919722
15	40252429	40268023	gene15378	4	-	2.85277565256186e-260	15.7327184269712
26	48375832	48393171	gene24677	4	-	5.36529451696983e-259	15.7883604064207
19	20234064	20247732	gene18946	6	+	8.25084327276217e-258	14.0628940526973
26	36491825	36498459	gene24598	4	+	3.63561879801358e-257	20.2551892978042
20	39103351	39147557	gene20412	4	+	6.92445016837099e-257	15.7338107926969
27	26159588	26184160	gene24885	5	-	7.67752730357309e-256	20.6708123714223
19	22644650	22656868	gene19005	5	+	2.98232153708606e-255	16.5451297839824
28	10391346	10402482	gene25100	4	+	6.4306397015509e-255	15.6875235911104
24	56886494	56945623	gene23271	5	+	7.93703625841988e-255	15.3619525236634
14	43256971	43393984	gene14129	4	-	1.16299984791333e-253	15.6850654309695
1	135138132	135177945	gene872	5	-	3.91622475933937e-253	21.3382131892017
2	55525561	55541725	gene1704	4	+	2.32545044752697e-252	15.6891863454441
29	42005779	42054303	gene25879	4	+	1.18998461234416e-251	15.646520569472
16	50439059	50449007	gene16238	11	+	2.22375935292047e-250	11.9850948233388
5	56293236	56306201	gene5336	8	+	2.70544945540614e-250	11.6647125005004
17	67973449	67981196	gene17128	4	+	1.04405446129677e-249	20.8724099109765
23	22587456	22602196	gene22580	12	+	2.93704640186962e-249	10.0095604403838
23	22541322	22553013	gene22574	5	+	4.86568718601289e-249	18.670934715781
25	36805616	36818508	gene24073	12	+	4.13805650265577e-248	9.17071748720123
NW017190169.1	56782	70690	gene28001	4	-	4.4118288797632e-248	13.7032933613314
7	90675699	90687529	gene7979	5	+	2.49106830704115e-247	16.25356734874
1	96002982	96037965	gene596	5	+	7.98324959464791e-247	17.20469313268
18	25393217	25395225	gene17432	5	-	1.37614255364305e-246	17.4500493709093
17	16134233	16369778	gene16791	4	-	1.52593945176848e-245	15.9832427273737
2	37394562	37534852	gene1579	4	-	3.20807690378355e-245	20.3531526117853
NW017189962.1	76410	86463	gene27784	5	+	2.49668052572011e-244	12.9388661828551
2	16874290	16884102	gene1419	7	-	2.56540248929727e-243	12.9386361975421
12	1302092	1432028	gene12506	5	+	2.98398268048808e-243	14.1753713804655
2	97918653	97959126	gene1885	4	+	1.91889871266349e-242	15.6475687348638
19	55732501	55747838	gene20057	5	+	2.72947139764109e-242	13.6133733306682
25	37593208	37637329	gene24120	4	-	2.11339419996555e-241	20.5415995342551
2	107931958	107981973	gene1939	4	+	7.61629608835862e-241	15.6320993487733
25	37408519	37441236	gene24117	5	-	1.8365523051472e-240	17.9765854023115
3	61470771	61504910	gene2816	5	-	1.80773496163658e-239	15.3837241635705
14	14668586	15236122	gene13961	4	+	5.18797709117571e-239	15.4551866443795
19	19683368	19686305	gene18917	5	-	8.34783017882671e-235	20.5138562832697
25	33416737	33435494	gene23965	4	+	1.13452963556839e-234	14.319456334149
18	67059814	67064482	gene18648	12	-	1.34850872509539e-234	10.6866217250558
2	129111215	129151444	gene2091	9	+	3.06922121999696e-233	11.3268390927319
22	47969322	47984330	gene21628	12	+	6.78608351887057e-232	12.1904977860806
8	74466217	74490532	gene9211	6	+	8.67941695705891e-231	14.3370757238572
2	56002716	56194949	gene1707	6	-	4.25354644482075e-230	15.614685927443
11	24994156	25009468	gene11603	12	-	7.67539570985825e-230	11.3314104663378
28	29455996	29834417	gene25266	11	+	9.17900926378199e-230	10.5462471308402
16	53789276	53799979	gene16291	12	-	2.83077712301229e-229	12.2073798916911
5	102229255	102234663	gene5948	4	+	5.32054217276176e-229	15.4921703452536
3	27364695	27390625	gene2611	7	-	2.03111958930119e-228	13.2570145846085
18	46689984	46695902	gene17721	7	+	2.39998336520944e-228	12.4442970968045
12	54645640	54654720	gene12736	4	-	3.05536269821451e-226	15.4673784030838
2	63092530	63161914	gene1738	5	+	1.03282084917009e-225	12.430365491735
3	86770648	86839605	gene3029	12	+	2.43714671613163e-225	9.39283199986231
2	131423693	131434165	gene2121	12	+	9.18498295500537e-225	10.9614368413271
19	27084202	27089008	gene19185	7	+	1.05376761214531e-224	11.7121605970986
28	18704016	18716963	gene25183	4	+	1.39531760821907e-224	15.4463559396497
7	66016700	66017784	gene7556	6	-	8.76312449094844e-224	15.0339441386307
NW017189516.1	19599941	19615317	gene26380	12	+	1.76105274105684e-222	10.1598621308812
18	9934141	10033607	gene17256	4	+	2.87872263113868e-221	15.4608185883472
2	37842578	37887024	gene1583	7	+	4.33401392974884e-221	14.8026678410396
24	50316630	50490273	gene23241	4	+	8.03528080788974e-221	15.5608254510509
NW017199488.1	14771	16628	gene28252	4	+	1.36398658993678e-220	15.7677292583203
24	25907867	25958369	gene23062	4	-	2.61408016692492e-220	14.2545702338319
27	25769699	25839079	gene24881	7	+	1.06774563252471e-219	13.970181160368
19	29391407	29407828	gene19272	12	-	6.71522225201341e-219	7.38866647850317
21	30150677	30219597	gene20820	4	-	3.28641000741895e-218	20.2021627644188
22	50212954	50227828	gene21708	5	-	1.14026227523401e-217	14.9189290233685
22	11837244	11940676	gene21385	6	-	1.76426980146633e-217	14.0207514077802
3	93327086	93356301	gene3131	12	+	1.82422503340191e-217	9.50066546411606
17	19731168	19746398	gene16871	4	+	1.86275843048406e-217	15.3467061085485
NW017189517.1	11394896	11602965	gene26868	12	+	1.72749654362434e-216	9.0859571472693
11	100242195	100293546	gene12333	11	+	4.07554142898003e-216	13.3890814839155
7	101252367	101278768	gene8416	4	+	1.16694927559472e-215	15.3337188766486
6	15922308	15965996	gene6377	5	+	6.87047097430242e-215	17.6309353513777
10	18071473	18074863	gene10298	4	-	1.29078005222242e-214	15.7772534543503
29	45249868	45351468	gene26033	12	-	6.09372142385437e-214	8.52318064715475
16	27403144	27441537	gene15937	12	+	6.26947098457224e-214	8.88543507496616
4	79948194	79988091	gene4567	5	+	7.5421220212124e-214	16.7441686558763
17	1825658	1835321	gene16592	4	+	4.19724037943116e-213	15.3128434403332
7	66051444	66060347	gene7559	4	+	6.36151554109798e-213	14.8572483240997
3	99162060	99166453	gene3205	4	-	1.18191739945946e-211	15.3487046009926
13	24433590	24783385	gene13076	4	+	5.81108837351083e-211	15.0289164056649
15	41976734	42144961	gene15391	6	+	3.81937506037267e-210	12.8677252351773
4	13004142	13034080	gene3963	4	-	5.07185428053753e-210	15.2887139736347
28	16674185	16700549	gene25160	7	-	1.45332107746335e-209	12.8924302170863
2	31690891	31741319	gene1562	12	+	1.76635369315971e-209	7.96679861472491
20	40867992	40946851	gene20424	4	-	2.49751151869436e-209	15.0814741005483
8	110053516	110149034	gene9511	10	-	7.97727107602321e-209	14.5976781386824
1	64059369	64086557	gene309	10	+	1.18013550039249e-208	12.8275470287612
9	83613392	83650192	gene10102	5	+	1.47691122919597e-208	17.0336490479644
NW017189530.1	506351	513046	gene27220	5	+	2.5114376472873e-208	17.1581779010136
15	75816545	75953978	gene15673	6	+	3.70781779774572e-206	14.4351485224993
1	134526830	134544877	gene864	4	+	5.31292061478842e-206	14.6012578369397
12	70354729	70425337	gene12875	7	+	9.10965638975187e-206	15.4331833923642
4	54660427	54664591	gene4409	4	-	2.33702882355465e-205	15.7785036292841
2	31117837	31140752	gene1555	5	+	1.76070178092243e-204	14.8120321928516
16	628886	642843	gene15750	5	+	1.48139335515328e-203	14.2195039856291
28	10194993	10200526	gene25095	6	+	5.33474205540214e-203	14.9272896132948
18	53692834	53697848	gene18050	8	+	2.12039041785551e-202	17.2059821356593
18	53638687	53671675	gene18047	10	+	9.96581092325634e-202	10.900783633362
3	34869786	34904545	gene2679	9	-	1.75180235860406e-201	16.5112680497374
28	20891640	20927805	gene25223	12	+	5.07846954429798e-201	6.15126745692463
16	1347190	1358963	gene15765	4	-	5.26820531337509e-201	14.8886288776735
3	58458808	58770853	gene2811	4	+	2.72783661461695e-199	13.2001646848643
16	22751973	22789857	gene15896	12	+	2.34517202696191e-198	8.48170918562468
NW017193961.1	17	7546	gene28121	9	-	9.2379736480613e-198	11.1409931091272
23	2528372	2572189	gene21970	5	+	1.14337788589236e-197	13.0541095045446
16	1298179	1316104	gene15761	12	-	4.50365176663993e-196	9.36149539055573
NW017215514.1	2027	15057	gene28726	4	+	4.5450349683609e-196	15.225761396725
8	7814660	7832563	gene8672	8	-	2.08497239162778e-194	12.9920568368026
NW017193961.1	12158	20442	gene28123	12	+	7.10173388869933e-194	12.3813279219357
13	77118139	77179918	gene13815	4	-	9.87275409411953e-194	14.8959599732068
18	57425131	57503481	gene18248	12	+	4.06126599213426e-193	7.43023929078317
NW017218873.1	8140	20856	gene28891	4	-	6.74693198519585e-193	14.8162463617133
4	108819724	108857001	gene4711	4	-	1.13051444557913e-192	15.2694015131273
29	554710	582685	gene25382	12	-	2.10130010671314e-192	5.88517906852824
13	42652179	42665382	gene13253	4	+	2.31273622634289e-191	15.1279161105391
3	55408880	55550005	gene2807	4	-	1.34688495103355e-190	15.1480764107343
1	18049028	18115289	gene92	5	-	5.61093717675439e-190	12.6978197320431
6	22728535	22811009	gene6427	12	+	5.998314158882e-190	8.74643671030074
9	60065143	60092892	gene9908	7	-	1.36738311339292e-189	13.6882565654661
18	9228652	9258511	gene17249	4	+	2.30164380954419e-189	14.7595485549972
10	14545928	14565784	gene10234	12	-	4.08292896044443e-189	6.22649009428825
24	57074081	57184730	gene23274	5	-	5.75305310082615e-189	14.9481070746897
7	104746994	104753782	gene8547	4	-	8.87089862083303e-189	14.8454571962617
19	43503300	43509058	gene19707	6	+	9.04216199010857e-189	12.3052122381218
NW017189516.1	34984545	35048392	gene26546	5	-	1.89828151868492e-188	14.4260519905256
29	12046831	12150662	gene25459	12	+	2.48574698431596e-188	7.05953245617285
2	9670133	9672256	gene1259	4	-	3.5736460427178e-188	15.1169290815337
8	103011560	103024341	gene9478	9	-	3.97583566240172e-188	17.3444380013456
10	21197398	21359267	gene10335	4	+	2.15662324645395e-187	15.1007283758895
NW017189517.1	23906511	23974267	gene26949	12	-	2.39830677033972e-186	10.3723704869384
3	43638065	43640533	gene2744	4	-	6.90866207906681e-186	15.1434637417361
19	26382114	26388520	gene19124	5	-	4.53367961873435e-185	13.081867149311
18	25403997	25405407	gene17434	6	-	9.26625319606688e-185	12.8599486404981
20	8519673	8530511	gene20209	4	-	2.130974468423e-183	15.063295133798
11	10053734	10081659	gene11474	5	+	3.64617556199152e-183	12.8987244611868
NW017204634.1	9207	15157	gene28344	4	-	4.0170239035698e-183	15.0489314453588
18	47353848	47370351	gene17763	5	-	5.372225572577e-183	15.1292844831913
8	83875095	83915595	gene9315	4	-	5.68432938760037e-183	14.2562583791465
7	71709463	71717808	gene7791	12	+	7.05372667092496e-183	9.44337002191805
9	56201420	56209116	gene9860	4	+	4.2578103785518e-182	15.0394642486364
22	25872311	26101849	gene21522	4	-	1.01871183911686e-181	15.030366137693
6	115685287	115693478	gene7020	7	+	1.49743252641882e-181	13.1623611354107
1	65028491	65071699	gene321	12	-	1.38449042467458e-180	12.2052182461895
5	92720567	92928881	gene5774	12	+	2.95671592416384e-180	5.92464532080293
10	38061731	38077668	gene10502	12	-	4.27117143838663e-180	11.9646724430766
13	66781048	66817791	gene13675	7	+	1.56168181783898e-179	15.3478849372741
4	81665817	82201273	gene4572	5	-	2.1230111133031e-179	14.7427701235162
8	17196429	17211657	gene8741	4	+	1.86421777139103e-178	14.9817736561874
4	44058186	44065021	gene4326	6	-	2.25188904005703e-178	12.8521572340472
26	40710847	40728541	gene24644	5	+	4.29951740539467e-177	13.5952377006048
21	25734648	25767258	gene20766	12	+	1.33540616842531e-176	6.74668502796531
1	71144172	71175164	gene403	4	-	1.73893992408151e-176	14.1120933516385
19	50247435	50250109	gene19874	12	+	6.16726910619285e-176	6.8281703073416
25	13981843	14109280	gene23660	12	-	7.95598797925711e-175	9.20808533739664
1	136538735	136652495	gene883	12	+	8.68236082138706e-175	5.99724357684498
8	48163889	48299507	gene8966	9	+	1.22582742585982e-174	10.3146091789895
15	17054389	17161239	gene14851	4	+	3.48793671434598e-174	14.974990857495
9	74809112	74838038	gene10027	4	+	3.73264666853388e-174	14.994819283769
28	12259539	13028177	gene25113	4	+	3.90050517519351e-174	14.9945059131792
16	68179002	68234777	gene16399	12	-	2.97831502067234e-173	9.20871401228305
5	108349339	108357148	gene6072	4	+	4.07024369753325e-173	14.6388631911971
1	82810849	82893600	gene527	12	+	6.4219652081286e-173	7.89832301409743
5	89912797	90383644	gene5760	4	-	2.63768846738269e-172	14.9553844757972
26	30827773	30901131	gene24517	8	-	5.34043288143774e-172	13.5917086021833
18	121317	178404	gene17154	8	+	7.39958763267007e-172	10.949576524826
3	100705646	100714441	gene3292	11	-	1.61578014934655e-171	10.6332548907484
4	68411737	68448772	gene4480	5	+	2.12300299742745e-171	13.8986982291334
12	65192399	65268970	gene12823	12	+	3.70890395586891e-171	9.69430040820029
5	32948460	33027312	gene5142	12	+	5.44215061222275e-171	11.9426792376586
14	57406191	57416203	gene14222	4	+	5.92019541794408e-171	14.961566259163
7	90935316	90947172	gene7994	4	-	7.66254242168376e-171	14.9931525817031
10	18051482	18061163	gene10297	6	-	2.67813502032971e-170	12.485668863154
10	37808487	37840295	gene10491	12	+	4.94011857730213e-170	9.58418298219909
18	51019094	51029047	gene17922	5	-	3.2261480273475e-169	19.6150421470656
13	42912089	42931881	gene13263	4	+	1.11039710507422e-168	14.9249561752822
NW017189516.1	28171418	28262421	gene26490	4	+	6.43458140873195e-168	14.8781010889227
7	66666942	66669986	gene7588	12	+	4.97267003019793e-167	6.29997653472308
8	90940709	90954107	gene9374	6	-	2.99625768355489e-166	18.4301484449333
3	7354004	7516433	gene2272	6	-	7.12505432597432e-166	17.9184958529474
8	69335235	69386159	gene9161	12	+	1.46026344846173e-165	6.12802635451227
11	44441598	44450667	gene11732	12	-	3.18311975700396e-165	7.51151526912326
6	15225285	15307493	gene6369	4	-	2.65844402029124e-164	14.8316777032439
18	36686592	36690104	gene17576	12	-	5.9361627121156e-164	6.64314628780114
7	95511688	95513627	gene8163	4	+	1.12993379963599e-163	14.8367108970567
6	25248623	25303477	gene6439	11	-	1.62455966869173e-163	10.6678761201517
NW017189516.1	39220114	39270881	gene26568	12	-	1.86903976227068e-163	6.17588457795436
25	1486784	1498196	gene23428	9	+	1.91284592822718e-163	10.7107404290724
NW017189516.1	32214916	32232742	gene26520	4	+	2.8496563907106e-163	14.8425298736496
15	2420351	2435086	gene14601	6	-	3.18386638357184e-163	16.6533694400612
11	72259123	72272045	gene11993	12	-	1.02462406786358e-162	5.79828363167246
NW017189684.1	13088	25890	gene27502	12	+	1.34454009022704e-162	8.42781841631771
28	36587880	36687276	gene25310	10	+	1.43222657835662e-162	10.3519001327902
26	39998937	40110517	gene24631	12	+	1.96397662806171e-162	5.47638061233803
2	29014704	29055252	gene1524	12	-	2.29955519308974e-162	10.0886372377298
26	26946172	26958921	gene24430	12	-	4.66227639373698e-162	7.3784331927964
1	81548092	81615584	gene492	12	+	1.65309759103995e-161	8.16936887831714
8	24993361	25008062	gene8827	12	+	9.23583238943448e-161	6.04065433024403
28	44479820	44489919	gene25375	7	-	1.25791814727411e-159	10.9964141047062
14	27379298	27468676	gene14055	4	-	3.46238455376455e-159	14.7976629298764
21	56042302	56134890	gene21054	4	-	4.22696379366034e-159	14.7850093126554
15	17920346	17956671	gene14860	12	-	6.54710232952651e-159	6.79958989051634
15	26735277	26749038	gene14920	6	-	6.66833788797603e-159	13.9090996943538
2	8881784	8899399	gene1230	4	+	1.32634739694588e-157	14.8097832411957
5	56467917	56473279	gene5350	12	-	1.88271568159534e-157	7.19987648470784
10	17730096	17762477	gene10289	12	+	7.48130919818913e-157	7.21647582214889
18	54442691	54449342	gene18094	5	+	8.79338649910716e-157	13.3799181993803
20	14861000	14970451	gene20262	5	-	1.55677269631793e-156	14.5894737079115
4	57300219	57556899	gene4432	4	+	1.95969423683417e-155	14.8058447237264
13	27294403	27311332	gene13097	12	-	4.91098143605277e-155	6.82271797089853
16	72192174	72232663	gene16443	12	-	3.50352681459585e-154	12.6708000305408
17	6987292	7004648	gene16670	4	+	8.34186135583298e-154	14.6945831762465
26	40149559	40250113	gene24634	12	+	1.04903428429852e-153	8.51326188693077
9	63313908	63580562	gene9931	12	-	4.37180841314954e-153	7.03567127517841
20	38121964	38148978	gene20406	12	+	7.00368200920411e-152	9.41434204148074
10	96551560	96562831	gene11310	10	+	1.19465789306583e-151	13.2246215119074
12	10851631	11157619	gene12552	12	-	5.73719567682029e-151	6.39181741995898
3	107533544	107548435	gene3554	6	-	7.71254767834146e-151	14.5145475098687
2	73805813	73869003	gene1792	4	+	9.11667718977468e-151	14.7129772064787
6	102815658	102866983	gene6930	4	-	9.24910524133672e-151	14.7298251729051
14	12819963	12875789	gene13946	4	+	9.58722466062108e-151	14.2645225770071
6	91370299	91510560	gene6845	5	+	1.36789184706272e-150	13.0339357321888
7	95611541	95614019	gene8166	12	-	1.62506758591622e-150	6.59148152939632
5	53854405	53905944	gene5270	5	+	8.25602951002576e-149	13.609779507404
20	34992173	35049436	gene20382	8	+	1.69302220483628e-148	9.68442191442604
13	71706415	71733264	gene13709	4	+	3.18623793691004e-148	13.5877868497668
21	3030758	3318713	gene20562	4	-	1.999655650908e-147	14.6940851355457
3	8073917	8201580	gene2290	12	+	5.3477957796957e-147	7.66591606936985
16	4301888	4360765	gene15825	7	+	1.59299071229604e-146	15.6681400764236
19	38147902	38156848	gene19455	12	-	1.69007300122826e-145	5.00854292240771
6	72998455	73079471	gene6715	8	-	3.26765909302404e-145	10.4859765392182
29	49716204	49736574	gene26155	4	-	3.60122856298296e-145	14.3729166890296
2	2649553	2657927	gene1125	12	+	8.9279061627456e-145	4.86433792037447
6	36987764	37119019	gene6498	7	+	1.44646207905895e-143	11.3414262804785
7	92506507	92512320	gene8047	12	-	1.86058411977582e-143	6.35210432583796
18	35631787	35710882	gene17520	12	-	7.71164437741662e-143	6.3684262978383
10	21381094	21524601	gene10336	6	-	9.55815046967908e-143	11.5222034223471
13	59204146	59213351	gene13495	4	-	1.11710552457456e-142	14.5991640179648
26	32824911	32847627	gene24539	6	-	7.3475684493736e-142	13.1943919078084
NW017190073.1	415842	426208	gene27870	7	+	5.7637757419349e-141	11.0524906272425
15	5903409	5912688	gene14784	12	+	7.40176016066193e-141	7.20092001574429
29	48608421	49172550	gene26144	4	-	1.12206184137315e-140	13.5683848360912
8	74383517	74458562	gene9210	12	+	1.07959049272159e-139	7.13151183507183
3	22812037	22837231	gene2569	4	+	1.35647963623676e-138	14.5663825474789
21	28576036	28747158	gene20803	9	+	3.51482339126742e-138	11.6785788331643
10	80388955	80397146	gene11106	12	+	4.94261319310129e-138	5.18244646245209
2	39885195	39892037	gene1604	12	+	5.01771795234092e-138	8.83237704197375
1	139440800	139496962	gene904	4	+	6.04907255740383e-137	14.2024904220538
25	27702563	27757391	gene23916	12	+	6.96668505548363e-137	4.69050640504968
21	20395680	20402526	gene20679	5	-	4.62035357651181e-136	11.5485580584288
5	74111449	74118959	gene5635	12	-	6.60882020647985e-136	6.5833912253694
27	30062116	30066524	gene24918	12	-	2.0353909939072e-135	4.9007194296216
11	13451331	13463640	gene11520	5	+	2.53416846379854e-135	13.5096991292207
16	37622375	37636537	gene16028	4	-	2.76165071519677e-135	14.5270687001958
18	14745214	14771479	gene17312	4	-	3.2974152254957e-135	13.4860746996824
26	34804078	34840878	gene24571	7	+	3.43751657390563e-135	11.3890336530878
25	18868685	18920615	gene23712	12	+	3.96199833920853e-135	10.5984956481938
1	145631194	145652325	gene997	6	+	1.66965600486731e-134	11.9726037968531
3	98008686	98048330	gene3178	12	-	1.86849982587313e-134	5.67572688880673
15	19247308	19273002	gene14876	11	-	2.31055411770094e-134	9.40572448411382
15	47860141	47897105	gene15435	6	-	2.51317054590599e-134	13.0971035308144
8	43599192	43810582	gene8933	12	-	7.02306571541517e-134	8.54567640914348
3	31225505	31309357	gene2659	12	+	2.35289507246548e-133	6.9557310832682
23	15610913	15628578	gene22069	12	-	5.36041305578342e-133	5.64868953770918
10	43090037	43141592	gene10536	9	+	7.97888617962315e-133	14.4640830073359
17	7937959	7955151	gene16692	4	-	1.55236178450849e-132	14.0793940558495
24	35930049	35993895	gene23123	11	-	3.9349964986613e-132	8.99637503164518
22	60149957	60174419	gene21942	6	-	1.63297554775327e-131	16.812865981483
16	2992662	3015602	gene15797	12	-	3.86576821774772e-131	5.59238542602394
15	24755829	24860789	gene14904	12	+	5.79469750202019e-131	7.40419693170297
5	30122714	30126139	gene5058	4	-	7.5822396777062e-131	14.4988789475007
21	20486006	20510912	gene20684	12	-	2.12980599987242e-130	7.11076222877141
17	68210862	68217884	gene17132	4	+	6.88811856606456e-130	14.4539715176378
4	109419404	109424320	gene4715	4	+	7.83832979143853e-130	14.306831641007
NW017198602.1	4981	16996	gene28231	4	+	8.98004886517591e-130	14.6402991096254
13	57903297	57909440	gene13473	11	-	1.08182024211084e-129	14.2181963924074
1	112101477	112210172	gene710	4	-	1.81940532526214e-129	14.4956182933094
1	151055374	151075411	gene1044	12	+	3.60695464512821e-129	7.23194466919974
6	59219951	59282467	gene6596	12	-	3.83933733941592e-129	5.63765795057416
15	52747320	52753867	gene15486	12	+	4.48030080762741e-129	5.38272817188437
27	29558061	29762402	gene24908	12	+	5.29447538128227e-129	7.83665683394843
1	152427022	152470636	gene1058	12	-	9.93532569438474e-129	4.48735327080488
NW017189517.1	23993720	24041583	gene26950	12	+	5.77288640296538e-128	4.96640619074362
4	60611790	60617558	gene4449	12	+	6.5894480374123e-128	5.53996213963226
18	21939857	21972642	gene17394	12	-	1.48299452886951e-127	6.42476648938779
11	67083767	67344176	gene11917	4	+	2.30682101493367e-127	14.4077915078009
1	41174289	41298068	gene147	12	+	2.69984803514975e-127	5.85144648358794
6	59118762	59150279	gene6592	4	+	2.73592478763475e-127	14.3823100052717
20	39726942	39742410	gene20419	12	+	2.89357860339206e-127	5.43537997424115
21	19746183	19765509	gene20667	12	-	3.07991941668292e-127	8.19475563102672
26	32763342	32771538	gene24536	12	+	3.86298614884873e-127	8.4411503610772
3	104777768	104786765	gene3483	12	-	5.22489542892063e-127	6.68124116185942
26	4972914	4985436	gene24283	4	-	2.20864379051717e-126	14.3583421933786
1	8274968	8392476	gene71	4	+	3.18425836019399e-126	14.3320028812314
14	36889324	36966427	gene14089	4	+	7.2759376766782e-126	14.3247431904349
18	46678818	46689434	gene17720	4	-	7.54462616661043e-126	14.3544092574071
19	50239932	50245524	gene19873	12	-	3.2514434241256e-125	7.21606591661151
13	78118186	78191610	gene13831	6	-	8.86723847290286e-125	11.088979406517
25	13683852	13690408	gene23656	7	+	1.34871479396079e-124	12.073267413722
3	21775977	21782827	gene2554	10	-	2.61857944957954e-124	10.5285666280733
3	28465194	28485022	gene2628	11	+	2.88040870471628e-124	9.62801541929423
6	43798768	43919972	gene6526	4	-	2.92788952570094e-124	14.2969776175871
5	55908032	55914982	gene5322	12	+	3.70631253606964e-124	11.6297951712434
21	67890023	67912933	gene21250	4	+	1.02881730926521e-123	14.2883819325856
11	98324681	98329266	gene12276	8	+	1.41125060186067e-123	8.62040212838471
19	42516593	42523757	gene19668	11	+	2.00238314483179e-123	12.0966695692652
11	31856142	33065988	gene11663	5	-	2.62301576160877e-123	13.1540481259791
26	29853718	29867663	gene24497	12	-	1.41336775991688e-122	5.34549955502199
26	9179478	9214221	gene24318	12	-	3.41532872366195e-122	4.98786883757249
8	101459457	101519117	gene9453	12	+	3.84227975231247e-122	5.68666120258775
3	31079309	31167434	gene2658	11	-	4.00949269215789e-122	10.7609454571148
3	51815249	51855201	gene2779	12	+	6.45610048209502e-122	5.68656034162641
19	38072722	38083010	gene19452	10	+	7.12617254096582e-122	9.98904229625804
21	33395926	33401946	gene20878	12	+	8.65134347016305e-122	7.68313979514542
3	3694960	3718718	gene2252	4	+	1.01602046736693e-121	14.1327897407465
5	64162442	64190773	gene5520	12	+	1.54353934228666e-121	5.90186029165311
2	29697383	29896787	gene1550	10	+	2.11468321495513e-121	10.2735887824744
14	47769534	47803951	gene14158	12	+	3.29264759786655e-121	5.15618674149874
7	48527502	48611608	gene7315	12	-	3.42909694969035e-121	4.73550970661362
25	26032586	26036820	gene23809	12	-	5.09444894846531e-121	5.60620765835677
18	35908259	35919654	gene17529	7	+	6.80655511757789e-121	15.6802175490681
19	42147658	42161695	gene19643	5	-	1.40959599691345e-120	14.1142696370757
4	34805789	34872373	gene4251	6	+	1.95107131367351e-120	12.1235383039874
5	75562424	75654587	gene5655	12	+	4.5608482088436e-120	7.93984730193008
10	51022716	51074079	gene10598	12	+	5.30007530758165e-120	8.85351374891666
26	48505648	48550257	gene24679	4	-	6.08155568275873e-120	14.3225804521477
18	7047698	7053341	gene17232	4	-	6.78826144651494e-120	14.1801789135045
22	50585421	50590395	gene21727	12	+	1.60288329232955e-119	6.88726345373553
7	76164450	76264055	gene7830	12	+	1.65313841195324e-119	5.30770357921909
8	29151020	29330365	gene8846	4	+	4.92917878745653e-119	14.2484631939361
26	28205372	28232976	gene24452	12	-	5.97369645746327e-119	6.70199761821002
19	56418554	56454124	gene20080	11	-	9.88429084984325e-119	8.17465163736178
7	47508620	47530930	gene7296	12	+	2.05267136818859e-118	9.57147852923486
4	23904039	24393122	gene4154	5	+	2.57083820571794e-118	12.5067094995943
4	54643826	54648155	gene4408	4	-	2.90663927182292e-118	14.2115649469404
10	51281673	51468043	gene10599	12	+	3.70733636096775e-118	7.415273271396
25	27832737	27841776	gene23919	12	-	4.04303228362554e-118	5.07225780688746
29	43987365	43993350	gene25964	4	-	5.81758549495348e-118	14.1830630510055
12	32999352	33027308	gene12628	4	+	6.23503354094968e-118	14.1710910921334
NW017215189.1	1605	10292	gene28704	4	-	6.83175915935918e-118	14.3842119447327
11	25910381	25943331	gene11615	4	-	8.35053620956624e-118	14.1487003747277
24	26328025	26366009	gene23071	4	+	9.68031340127096e-118	14.1591465767911
28	3482207	3486651	gene25045	4	+	1.33164261524718e-117	14.1726770764109
9	6562546	6640390	gene9567	12	+	1.43925818288418e-117	7.50127146186643
2	239762	265301	gene1089	8	-	1.96954480387156e-117	10.9734283011509
22	59644863	59732736	gene21932	12	+	2.87204661851188e-117	10.2384869622091
25	26989560	26993306	gene23878	12	+	4.17751208963657e-117	8.01082523222668
7	8051645	8066099	gene7100	12	+	4.1859609794934e-117	4.91859750148099
11	18670766	18881417	gene11549	12	+	1.53324701740035e-116	7.51677795113377
15	30691495	30715033	gene15001	12	+	1.53324701740035e-116	8.0230260368284
4	87336465	87387038	gene4590	12	+	1.94876158862639e-116	6.4874592183297
NW017190170.1	32522	34340	gene28003	4	+	2.23422015314232e-116	14.165974103036
29	50549543	50556029	gene26170	12	-	2.39591859309867e-116	4.19552778310402
7	96217325	96227406	gene8190	12	-	3.17825136314637e-116	5.29773582846259
14	62059523	62065318	gene14261	4	-	3.79452423520645e-116	14.2999255560814
18	36875228	36882025	gene17584	12	-	4.26527592580629e-116	7.21977784402127
15	51557937	51578721	gene15463	12	-	6.95935400648244e-116	5.58861583630515
2	90526561	90548148	gene1845	7	-	8.70880034598608e-116	10.624612311692
24	40689883	41344869	gene23150	10	+	1.52384332251629e-115	9.22521358378665
18	57277310	57282017	gene18241	12	+	2.31003875162596e-115	4.61689053239988
NW017189579.1	37	1638	gene27322	12	-	3.80914671068891e-115	6.47911332640034
24	49627956	49660853	gene23233	12	-	4.60866865398903e-115	5.71645466285115
13	29009023	29066525	gene13115	12	-	6.43282974648393e-115	4.77410789128093
29	50430374	50438275	gene26167	8	+	7.29151286543112e-115	13.0632587186078
13	18968915	19118045	gene13046	11	+	1.70176563706575e-114	11.1059346229809
10	83609251	83699173	gene11168	11	+	2.92090196047085e-114	9.4925513244535
15	74109817	74441451	gene15667	4	+	3.7605331490007e-114	13.9757161186613
10	79553444	79562899	gene11072	12	-	3.86353273798154e-114	7.54903504697807
6	111976957	112438346	gene6988	4	-	5.22837789039046e-114	14.1202534074493
4	6449966	6466415	gene3868	6	-	7.64501253649289e-114	13.792053731466
7	101018783	101024859	gene8409	4	-	7.91975672606326e-114	14.3049671335526
19	60784591	60853047	gene20104	5	-	1.98625751513827e-113	12.5011077503654
7	89915135	89919050	gene7949	12	+	7.58345457670296e-113	-6.53322269240812
8	75514874	75522929	gene9234	12	-	8.23545708018436e-113	7.43929211665759
18	51203356	51215485	gene17927	4	+	1.11470188894734e-112	14.2706108271156
11	14166234	14215772	gene11530	4	-	1.30345053346776e-112	14.0798779025709
6	117251802	117259744	gene7055	4	+	4.62593891863417e-112	14.0793540243954
7	102915821	102926180	gene8464	12	-	9.70561003978891e-112	5.00123967827411
6	37126195	37193152	gene6499	5	-	1.06006295791377e-111	10.4354863975995
2	46767520	46837516	gene1668	7	-	1.09070899752046e-111	15.8601424252412
6	71115092	71162022	gene6682	9	-	1.23610721271108e-111	11.0644106207961
22	11650109	11691296	gene21382	12	+	4.285023824558e-111	5.42500359252668
22	43036498	43056926	gene21585	5	+	6.49191821428048e-111	12.188966049019
3	71217517	71297323	gene2925	11	-	9.31846645679126e-111	9.6080689459588
28	41544619	41564840	gene25350	12	+	1.90468708562234e-110	5.13122021459025
9	90578864	90608205	gene10151	4	-	2.33069870157017e-110	12.2733555026829
28	10181127	10191318	gene25094	12	+	2.51456439178573e-110	8.68307605172526
16	77417307	77542677	gene16478	4	+	2.62242814570376e-110	14.0091779080074
15	2513740	2545558	gene14607	11	+	6.75098816104051e-110	8.56254838820835
3	90075559	90114402	gene3089	5	-	6.80542984728306e-110	14.3567391314042
NW017189516.1	23050418	23052807	gene26443	12	-	7.51966031224255e-110	5.40916455673849
15	53385771	53396436	gene15509	4	+	8.18859692375219e-110	13.1462427401636
23	18013148	18032897	gene22097	4	-	1.21607690734829e-109	14.0182324085191
5	92093669	92115554	gene5769	12	-	1.41359110622008e-109	4.67327585432121
16	21954668	21968086	gene15884	4	-	1.51533512132194e-109	14.0011188738943
5	56591845	56613191	gene5363	11	-	1.75283032079077e-109	10.8250357702815
5	58938407	58952910	gene5478	12	+	3.09341388349907e-109	7.94378459439743
16	63416371	63587678	gene16367	12	+	3.73374310207811e-109	7.99246314720761
13	42956963	42966767	gene13265	12	+	3.84017151946927e-109	7.5002304562956
3	103453175	103467036	gene3424	5	+	4.20896364737793e-109	11.8789951096489
19	50355983	50363184	gene19885	12	+	4.21731170626323e-109	3.98239168643752
8	61662606	61800317	gene9080	12	-	7.44986436219682e-109	5.95977751186426
3	106152025	106172883	gene3535	4	+	8.83778688083457e-109	13.8528401385456
1	71801593	71815214	gene411	5	+	1.29595166706962e-108	13.6965220505135
2	28460303	28467506	gene1494	4	-	1.35936662303003e-108	13.9795006829029
4	87389240	87463691	gene4591	12	-	1.36463597592737e-108	9.88961896666744
29	42709655	42904423	gene25898	12	-	2.03821398240161e-108	6.13979607591646
NW017189517.1	24902242	24910669	gene26974	12	-	2.27122665331145e-108	5.45313515517151
8	110664882	110687307	gene9520	12	-	2.37284805739521e-108	5.59770718702206
17	10140731	10152881	gene16749	10	+	2.43568165838916e-108	9.71718811725044
19	60706722	60762581	gene20103	4	+	3.14061497145467e-108	12.0618303453687
22	36978504	37330819	gene21561	4	+	5.57282797080882e-108	13.8268701094625
2	6482504	6529371	gene1185	4	-	2.47965587837856e-107	13.3687124070619
6	15978599	15992995	gene6379	12	+	3.47175261376176e-107	4.03183480173614
7	59837142	59862223	gene7481	11	+	4.06107718935192e-107	8.82912254436142
18	49261936	49278680	gene17835	12	-	5.13248063833747e-107	-5.43747499013806
5	30627608	30647530	gene5083	11	+	8.00947866913699e-107	8.35819728848856
17	7009166	7077304	gene16671	5	-	1.33772923551313e-106	13.7953418809317
7	72026536	72037272	gene7801	11	-	1.46663053261343e-106	8.06711479267566
7	96313853	96330233	gene8195	7	+	1.62018857831338e-106	10.7975030115459
20	63655513	63662874	gene20495	5	-	2.03007674047121e-106	13.9864602930871
6	103268288	103299905	gene6936	12	-	2.61739893411742e-106	4.57891308462905
19	42581617	42585910	gene19674	4	-	8.53863276957784e-106	13.9121208270032
8	46365132	46393471	gene8956	12	-	1.46649355903126e-105	5.33107817555083
6	91373088	91380037	gene6846	4	-	1.75496328982814e-105	11.8803478676325
22	60058620	60065769	gene21938	5	-	1.79949099651713e-105	10.7172507189859
8	102339163	102342312	gene9470	12	-	1.93028435945113e-105	5.23610375929723
8	99107090	99477897	gene9429	12	+	2.06585353423466e-105	6.39169687051252
29	45749513	45768402	gene26059	12	-	2.41628105234546e-105	5.03689102548724
1	132490735	132586813	gene853	12	-	2.57569936183013e-105	4.36120159249686
27	10355023	10356351	gene24755	4	-	3.03283426856423e-105	13.9146131189643
NW017194238.1	1983	9391	gene28131	4	-	4.3014913666812e-105	13.8990056081395
25	26474940	26478970	gene23847	12	-	6.7556875095633e-105	-6.38867979696606
22	42725144	42761426	gene21577	11	+	1.02653621433002e-104	8.91786054287658
23	39418623	39441780	gene22837	12	-	1.5115493770908e-104	-5.6899012387813
1	145152445	145246309	gene993	10	+	1.5360324743989e-104	14.4813226037412
NW017189516.1	463021	534861	gene26192	12	+	1.99036475051374e-104	4.27619738153945
4	16438023	16536257	gene4095	6	+	2.20268292633967e-104	12.1784031254961
8	11439512	11507285	gene8712	12	-	1.49044892656248e-103	4.33446168096548
19	55864989	55873368	gene20064	12	-	2.18817348925152e-103	-6.4632748819707
1	43908026	43937817	gene194	10	-	2.27229730508515e-103	9.06719002367472
3	31314214	31393335	gene2660	4	-	3.15027298782233e-103	13.8915231560367
25	26404069	26418981	gene23841	12	-	5.27372950867509e-103	10.469477655248
15	50438197	50451958	gene15454	12	-	5.41065944195924e-103	4.66421786728278
4	6255220	6261030	gene3860	12	+	1.09095072404229e-102	-5.68479036833253
8	75895976	75897160	gene9249	4	-	1.2695822677171e-102	13.8477538788309
14	45459169	45488179	gene14142	12	-	1.41532296505612e-102	3.89410230961665
13	40903349	40907711	gene13214	4	-	1.59860640071481e-102	13.871538134956
18	40244373	40250852	gene17626	12	-	1.59860640071481e-102	14.1519057168149
16	45755419	45851736	gene16140	12	-	1.60122870499466e-102	-6.58687914531229
2	13267523	13306164	gene1321	12	-	1.63036409691128e-102	4.52051445726548
3	90139350	90158727	gene3090	4	+	2.46777192607928e-102	13.9255286957487
2	56318686	56423435	gene1708	12	+	2.50220473012078e-102	-5.66830700576154
28	10599599	10665513	gene25105	12	+	2.61567457292308e-102	5.39869818373531
16	72150100	72173649	gene16442	12	-	4.23916875485432e-102	-5.67823991521642
3	14351374	14367154	gene2376	5	-	4.2972077720074e-102	14.07635060577
11	98897965	98912188	gene12304	11	+	6.77560760546381e-102	9.25055838119614
22	36749216	36911613	gene21559	4	+	2.43803507083074e-101	13.8628598793914
20	35938957	36128066	gene20391	4	-	2.79168597271413e-101	13.8495560298446
8	60179127	60236330	gene9062	12	-	2.85226426895423e-101	4.07575815015497
NW017189872.1	138	15416	gene27722	4	-	5.05169568679899e-101	13.8463688975834
11	99015409	99024811	gene12309	12	+	6.29312046429042e-101	4.0813409410287
10	80334689	80346531	gene11102	12	+	6.64603896508183e-101	5.18046572794082
3	3863523	3955497	gene2255	4	+	8.68779238062131e-101	13.5630383320803
21	9814489	9828084	gene20593	5	-	1.16805533203454e-100	11.1993240761756
4	7042447	7043875	gene3890	12	+	1.97736663919146e-100	-6.12726904446446
3	66963367	67046195	gene2882	12	+	2.05854129016429e-100	-5.79778021840308
10	97815108	98344311	gene11323	4	-	4.32176845261506e-100	13.8341020699021
13	74893177	74908473	gene13795	8	+	1.39422044801832e-99	11.3187393813517
NW017189517.1	36596053	36600420	gene27060	4	+	1.82606329517779e-99	13.8951171538674
NW017189797.1	23166	24669	gene27623	4	-	1.98856929934231e-99	14.6633804636973
1	113019115	113161303	gene717	6	-	2.46809120267356e-99	11.0333052171334
14	21931917	22031866	gene14028	12	-	2.63379605604958e-99	9.05607514105576
6	89001768	89019686	gene6809	9	+	3.30887637231464e-99	19.321497189482
23	26932064	26972929	gene22654	12	+	3.60637608183571e-99	4.20707127192892
2	7093068	7145200	gene1200	4	-	4.92719210914867e-99	13.8099328651946
19	39713160	39737414	gene19515	6	+	5.14310544984793e-99	14.4798746090865
29	46057924	46059007	gene26086	12	-	5.66055132415625e-99	6.08771393886505
14	8498741	8541843	gene13909	12	+	7.85689162897411e-99	7.1683292012581
10	24055824	24607616	gene10374	12	-	9.71429491397544e-99	6.65376865048381
10	17680015	17698499	gene10287	12	+	1.29231027880562e-98	3.95035553787556
27	29810875	29839762	gene24910	4	+	1.65153681150495e-98	13.8060386696983
25	1672289	1685556	gene23443	12	-	2.43675577166099e-98	4.91650849473166
16	28515345	28819898	gene15957	12	-	6.20567373095649e-98	6.55407166415688
16	33714086	33781937	gene15991	11	-	6.34909213083556e-98	9.99623225682617
3	34946176	34984573	gene2681	12	-	8.68603329247512e-98	6.28638502957503
8	110743217	110751612	gene9523	12	+	9.48731589021401e-98	5.27409798728081
NW017189555.1	55796	57356	gene27269	12	-	9.48731589021401e-98	-5.96461007262073
8	90987331	91007369	gene9375	4	-	1.73617558375594e-97	13.7907686570033
16	45440213	45445298	gene16127	12	+	2.023597851872e-97	-7.29136260621402
22	52820958	52844971	gene21823	9	+	2.40388176525935e-97	9.69169456897845
13	16073121	16110602	gene13016	12	+	2.54798746040155e-97	4.79619444505906
18	56068010	56072408	gene18157	12	+	2.77251302247006e-97	-6.3308003703557
13	11199835	11293176	gene12997	12	-	3.67295663815997e-97	-6.50334190939371
25	1291897	1303806	gene23412	12	-	3.89294850764328e-97	4.2387690093298
15	19394944	19413738	gene14878	11	-	4.85572932921123e-97	8.90629313063592
23	17902612	17954768	gene22095	4	-	5.35522118774874e-97	13.8208839470626
7	94560078	94568920	gene8120	8	-	5.96866909956543e-97	9.81917610001766
5	26634194	26652655	gene4955	12	-	1.55500483231859e-96	5.01807352479334
19	50233363	50238366	gene19872	12	+	2.72371657205995e-96	5.11653789836292
1	67429731	67587603	gene353	4	-	2.9563379986133e-96	13.7467342557514
11	48970437	48983617	gene11813	12	+	5.06122924143374e-96	4.88244343960029
7	49434450	49493265	gene7333	6	-	5.28648809415801e-96	11.2064412408675
29	40137988	40168909	gene25809	12	-	5.84890831312754e-96	8.09893015084305
4	14535741	14548193	gene4024	12	-	1.0467306990977e-95	-7.14304344362955
19	43377285	43388294	gene19701	4	+	1.4435296594069e-95	13.7065800479005
15	53312514	53317687	gene15507	12	+	1.59883582446458e-95	-7.09747598201115
5	112064705	112073351	gene6177	12	-	2.22155462180364e-95	10.6490460362708
4	7254428	7280358	gene3894	12	-	5.11961435056437e-95	-5.72383904977892
25	13125539	13136483	gene23643	4	+	6.2799435351609e-95	13.6857700244999
4	21518473	21751193	gene4142	12	-	7.35874268278731e-95	10.2540244021528
29	42784120	42785245	gene25904	12	-	7.45111618869304e-95	-5.87457612887308
7	72535108	72580771	gene7813	8	-	1.1662777988348e-94	11.7069387715576
25	18049079	18051890	gene23696	4	+	1.40425666318883e-94	13.4719707161187
11	72272412	72280424	gene11994	12	-	1.61674336067943e-94	9.96001501978365
22	60068877	60095342	gene21939	11	+	2.1258551488002e-94	9.75647380403795
19	60576496	60627984	gene20101	12	+	2.85789396657942e-94	6.13804149454297
26	269302	279836	gene24237	12	+	2.90702085681227e-94	4.52084184350614
22	10780756	11147531	gene21367	12	+	3.00554100843317e-94	5.72727679744348
1	151475672	151649851	gene1049	4	-	3.4504067194671e-94	13.2975446867646
10	30832108	30855245	gene10431	12	+	3.50893988792026e-94	6.3341572622404
18	11677729	11688697	gene17264	12	+	4.35765732652001e-94	9.36346743222348
9	19628784	19641427	gene9642	4	-	4.37006728424526e-94	13.6847436254867
12	52462239	52469963	gene12709	11	-	4.59481876628412e-94	7.98293215731188
3	7424890	7425883	gene2275	4	-	5.28794337292287e-94	13.6835926365053
13	50842090	50860436	gene13332	12	+	5.4532063633482e-94	5.71070586128554
23	18317902	18332106	gene22147	12	+	7.62990153827963e-94	9.18400592906095
22	11460322	11484652	gene21377	12	-	7.78235395285997e-94	4.63263204044413
21	65622879	65650910	gene21205	4	-	8.29511554521588e-94	13.6787869334966
23	5090296	5138452	gene21992	4	-	9.25516874718357e-94	13.7069677400508
14	73395344	73423003	gene14338	12	-	1.22510970408623e-93	-6.69936597779064
8	59642801	59645281	gene9028	12	-	1.87481463615519e-93	-7.18492111787496
8	11018420	11036104	gene8706	12	+	2.21122516922033e-93	11.9782654345447
1	42603290	42606012	gene185	12	+	2.27431514828562e-93	-6.91862004949935
7	101206160	101233963	gene8415	7	-	2.5984406169644e-93	12.4665591222419
19	37692404	37993812	gene19447	12	+	4.0186834645483e-93	-6.69773419352232
15	64069372	64162164	gene15613	5	+	5.03459742608799e-93	11.1279800117278
21	63917976	63945464	gene21136	5	+	7.1708966667312e-93	13.4933376933944
26	32257056	32278923	gene24528	4	+	7.44972326057778e-93	13.6845301727469
29	28956527	28964465	gene25681	12	+	8.72871980145887e-93	3.64759666956637
15	60127474	60130784	gene15585	5	+	8.75594188649437e-93	13.5237605910085
4	106963021	107189721	gene4695	12	+	1.05179968981414e-92	5.09840765303202
13	42626943	42644132	gene13252	6	+	1.10470218837359e-92	10.2539748267816
23	5024874	5081052	gene21991	4	+	1.20485290966387e-92	13.6379643257975
26	35237725	35284502	gene24578	4	-	1.33595592344242e-92	13.8008863047652
25	29611385	30810036	gene23934	12	-	1.56092770672042e-92	7.72059155552967
21	58459065	58471068	gene21090	12	-	1.63208525318236e-92	8.54363822700563
29	48563661	48589912	gene26143	12	+	2.88099140940148e-92	7.80853189567699
2	128363865	128694308	gene2088	4	+	5.72604223484692e-92	13.6485859468271
22	49051872	49055932	gene21664	12	+	1.59301008077195e-91	3.95348651067465
29	41725525	41753360	gene25872	4	-	1.71593273732261e-91	13.6123649709304
6	89087684	89137105	gene6812	4	+	1.87678340203633e-91	13.6289781512115
19	50309002	50316329	gene19880	4	+	2.90312072870203e-91	13.7375956724011
2	17380517	17405017	gene1427	12	-	5.04497611719316e-91	-6.10869434194673
6	59177927	59209967	gene6595	12	-	5.50234905516914e-91	4.71445653388598
5	108541728	108542908	gene6083	12	+	7.86454668898104e-91	5.44136086245617
1	145768041	145799845	gene998	12	+	8.88174052090929e-91	7.52504894245004
8	83789288	83805337	gene9312	6	-	9.33671543865916e-91	11.820512945185
6	30440594	30679976	gene6468	12	-	1.16459256299942e-90	6.82713261674768
23	33678717	33687769	gene22764	12	+	1.35292147474985e-90	-7.40167347494592
3	37805994	37997408	gene2697	12	-	1.43327842242009e-90	6.5369632059741
8	69497384	69525587	gene9163	11	+	1.46386247616821e-90	7.98197351034811
26	387349	399001	gene24246	12	+	1.53036297258358e-90	-6.26124332975603
7	41497113	41632678	gene7254	12	-	1.56798820442513e-90	-6.18629982780052
18	56403256	56405520	gene18181	4	+	1.78600040018375e-90	13.6424637844017
11	104530928	104533792	gene12431	12	-	2.06872601554859e-90	7.44637288347788
1	83625793	83658751	gene542	12	+	2.23412222799589e-90	-5.8169108488443
1	74790972	75041829	gene433	4	+	4.16979893073888e-90	13.6201754591557
NW017189516.1	36672905	38789932	gene26560	10	+	5.2125404373356e-90	9.47405642425311
5	55063062	55080580	gene5281	12	+	7.21518840408554e-90	-5.75705555099819
14	79349606	79400527	gene14361	12	+	1.50543663925822e-89	-5.16237791052198
25	325873	334150	gene23349	12	+	2.04146423659299e-89	3.77725608182931
17	20181992	20275515	gene16876	12	-	2.19114764584994e-89	5.2252039376982
NW017215735.1	22446	30832	gene28743	12	+	2.47248918654406e-89	5.14176722579293
9	1858100	1977318	gene9546	5	-	2.79904307791602e-89	11.1401041656968
15	45807864	46523256	gene15419	4	-	2.21735368830578e-88	13.5399361141271
18	46821826	46823366	gene17728	7	+	2.55703288406963e-88	9.93192084811181
3	50879863	50908396	gene2772	12	-	4.13042278598412e-88	5.57376206999755
8	98307628	98366946	gene9423	12	-	4.14034087124106e-88	5.62784846416575
16	78900063	78909263	gene16511	12	+	4.36812248862342e-88	-5.33161749936578
12	68052283	68055814	gene12857	5	-	1.12877584917277e-87	13.1859237166141
3	443588	455535	gene2188	12	-	1.14404743373079e-87	7.14877030420889
18	36456262	36468493	gene17559	12	+	1.54172173101207e-87	-5.18089639438077
7	92488349	92498025	gene8045	12	-	1.98116217247061e-87	-5.08182090476926
8	39520370	39583801	gene8903	12	-	2.31525033071441e-87	4.83282736952131
2	14417073	14437371	gene1352	12	+	2.80747333949705e-87	-6.58838900880972
3	46110114	46133493	gene2757	12	+	3.29869774392536e-87	4.62091672967825
14	42038881	42249487	gene14125	4	-	3.88847648075259e-87	13.5179235557794
NW017189962.1	439371	443400	gene27800	4	-	4.75650442829382e-87	13.5282834909814
5	55765143	55767260	gene5315	4	-	5.63025206155724e-87	13.5408957579923
3	71901493	71931675	gene2930	12	-	6.08223308359415e-87	6.97231271344155
5	102851179	102856790	gene5991	12	-	7.7985434646308e-87	-6.48845862586006
2	39392048	39412164	gene1595	12	+	8.07763404784708e-87	3.97902618321692
25	25769302	25774359	gene23792	12	-	9.84528792730761e-87	-6.73304464680342
19	33567659	33589099	gene19318	4	+	1.55441662219608e-86	13.5148009860078
2	44895150	45051641	gene1639	12	-	1.71612504827395e-86	4.68421314895589
4	13524775	13575784	gene3989	12	+	2.04004909881532e-86	5.43709316304561
3	70513105	70623138	gene2916	12	+	2.60623899192366e-86	5.88542078822905
27	10480761	10549731	gene24756	11	-	3.37564257844731e-86	8.82898435791233
8	75695437	75782519	gene9239	4	-	3.4289814617715e-86	13.4568902435348
NW017205676.1	2672	16904	gene28353	12	-	3.49073770309932e-86	-5.73205153423151
16	877533	889945	gene15755	12	+	3.75548029613435e-86	-5.93068406486976
22	42777114	42806994	gene21578	10	+	3.80788798993385e-86	12.1676793594188
4	14526447	14534863	gene4023	12	-	5.17776201240258e-86	-6.99161955824562
15	53298090	53310972	gene15506	12	-	5.60049249248669e-86	-6.36780887501033
27	8249272	8359513	gene24734	12	+	7.70586058612927e-86	3.98565626140694
16	70526358	70534097	gene16427	12	+	7.79448240234049e-86	4.05098096452144
11	20520591	20588591	gene11567	12	-	8.47150334557401e-86	3.40497137136979
18	47434036	47435869	gene17768	12	+	8.77802220373079e-86	-7.12617582388428
8	6700225	6735454	gene8658	4	-	1.56068497164822e-85	13.4348726218054
22	60211118	60280020	gene21944	9	+	1.63135148239518e-85	10.0107189546373
11	106208646	106224792	gene12493	12	+	2.43330483212826e-85	-6.32541967174956
11	43700749	43781436	gene11722	12	+	3.01322325655547e-85	4.69979756070137
5	20825972	20862672	gene4867	7	-	3.29086215943444e-85	10.969638046339
16	43893435	43907526	gene16110	12	+	3.617356142808e-85	5.47987484324311
4	6592947	6601342	gene3871	12	+	4.11153462712283e-85	-5.47020480931215
7	90786650	90798263	gene7987	12	-	4.71739958453142e-85	7.17448021975355
14	14509771	14518277	gene13959	4	+	6.8887065076206e-85	13.4049587080031
9	83335352	83345254	gene10096	12	+	7.45200505507011e-85	5.30189239722845
3	94052093	94067193	gene3140	12	+	1.20655113888638e-84	-5.69376500845666
3	77223794	77266245	gene2953	12	+	1.219770703096e-84	3.59961746172067
15	28591417	28643923	gene14958	8	-	7.37791515125744e-84	14.6126464321433
16	39603085	39653380	gene16043	12	+	7.59118914254245e-84	5.9514075087844
1	41052571	41113309	gene146	4	-	8.99505206518717e-84	14.1497709215905
11	48683975	48725280	gene11801	4	-	1.04384740380932e-83	12.354638484032
2	70886574	70924502	gene1779	12	+	1.13411824441206e-83	3.34717173483882
1	76761491	76779219	gene447	9	+	1.50044668611622e-83	12.211322548514
16	73724197	73956525	gene16450	10	+	1.52749065356315e-83	9.00146181628505
27	30770665	30850376	gene24927	5	+	2.28602420943629e-83	13.5640944170803
19	50475939	50483447	gene19896	12	-	2.90300887174433e-83	3.944222091002
27	7322919	7378131	gene24721	10	+	4.46187491819198e-83	9.05674254165642
17	26687502	26697725	gene16923	12	+	4.46987973211674e-83	4.91127902187305
16	72127835	72144263	gene16440	9	+	4.74292241483197e-83	9.71240847017528
18	18238277	18246727	gene17365	12	+	4.95879922517708e-83	-5.3039930071568
5	29293700	29384145	gene5037	10	+	5.12948421071265e-83	8.41687291422734
9	82361998	82455712	gene10083	12	+	6.33483393967476e-83	-6.0051309121833
19	34427347	34463596	gene19349	12	+	6.69521064520461e-83	4.57044674360722
24	28983263	29226875	gene23075	12	+	1.04959290061583e-82	7.88499210392159
28	10331682	10342221	gene25099	4	-	1.12207940830799e-82	13.2416644824261
6	92227769	92231607	gene6861	10	-	1.37240752401401e-82	8.83507534306451
2	11648279	11734645	gene1317	4	+	1.68463368827723e-82	13.3798705635872
NW017189852.1	183756	195938	gene27715	12	+	2.21830511842676e-82	-4.41265691067802
23	29926105	30269961	gene22678	12	-	2.37698558824161e-82	-5.05734118567065
8	17003552	17103247	gene8739	12	-	2.46258540158821e-82	6.96555507757806
11	92097696	92281879	gene12148	5	+	2.75215346726637e-82	10.7604157727569
6	85418697	85462330	gene6764	4	-	2.9709860410085e-82	13.3927626903967
16	1366622	1510192	gene15766	12	-	3.6071341402041e-82	6.65170446220351
15	57528311	57533889	gene15553	9	-	4.54099376073749e-82	13.655871897938
10	89277856	89288048	gene11238	4	-	6.54130096429019e-82	13.3994805203502
29	35286194	35311097	gene25707	4	+	7.1615857473175e-82	13.4925158022952
2	47494301	47569814	gene1677	12	+	1.22542405125166e-81	4.19282536530262
14	36208537	36218039	gene14086	4	+	1.3189197234332e-81	13.3605516078907
16	34819944	34856737	gene15998	4	-	1.36175864608893e-81	11.9004713327786
2	64220848	64386977	gene1746	12	-	1.54281101555213e-81	4.82951244796394
9	57953386	57974132	gene9891	12	-	2.02205446458961e-81	7.17876541668431
11	98104165	98117224	gene12267	12	-	2.14527102084587e-81	5.32386330303836
3	111004693	111041859	gene3659	12	-	2.14759687359175e-81	-4.77518670557975
8	8616253	8996096	gene8682	12	-	3.02571433997883e-81	4.19099099061012
6	102674393	102721460	gene6928	12	-	3.92138101019755e-81	4.94654631902898
15	64571850	64602890	gene15621	12	-	4.55131029852963e-81	4.01146823050219
6	60794266	61154327	gene6614	6	+	6.039169450519e-81	10.8896349897176
5	65399412	65402195	gene5533	4	+	6.64915163762685e-81	13.3914527928763
4	14517032	14522758	gene4022	12	-	7.3259968856532e-81	-6.92899486515813
19	28098485	28172689	gene19248	12	-	7.59964797927737e-81	-5.44809993857322
19	57224835	57245563	gene20084	12	+	8.76835628577304e-81	5.33562185195809
6	67271235	67294478	gene6647	12	+	8.94105117824146e-81	-5.79783693873606
2	18423985	18695839	gene1437	12	+	1.09975868771501e-80	7.22583376301743
10	43152034	43174053	gene10537	4	-	1.15162636910936e-80	13.3610180952067
13	66023768	66026960	gene13664	4	+	1.37421042657057e-80	13.328987138045
18	62441926	62459855	gene18426	12	-	1.59682921675925e-80	-6.21277396371398
12	64859325	64891086	gene12814	12	+	1.68590948230577e-80	4.33315542161503
4	6238191	6249283	gene3859	12	-	1.90964131188851e-80	-5.85949815844811
17	22904871	23021703	gene16895	6	+	2.1684152563847e-80	10.6508212276624
15	53138405	53147577	gene15501	12	-	2.36903506758017e-80	4.53213694180835
17	41262531	41281767	gene17006	12	-	3.02578940033903e-80	3.46443118899611
1	42886442	42968414	gene189	12	-	4.76781923837202e-80	6.32983355618211
7	92485335	92488361	gene8044	4	+	5.03686580764287e-80	12.3646000784321
18	40292297	40374394	gene17628	6	+	5.88737404780602e-80	11.2353557648994
22	48686846	48692872	gene21651	12	-	7.11149542385649e-80	4.69857648094248
6	98745864	98810285	gene6910	12	+	1.27039563502835e-79	5.83662878660127
8	111777936	111843714	gene9528	4	+	1.44576091667851e-79	13.3040982863654
25	38530653	38607511	gene24143	9	+	1.48125920462204e-79	9.34783264967909
27	21679680	22113392	gene24859	12	-	1.58449390981361e-79	5.97209767378169
7	42410524	42852054	gene7269	4	-	1.93013364258764e-79	13.3172720099933
3	62427268	62581565	gene2839	9	-	2.07445023681998e-79	9.98001460384826
4	47803525	47827748	gene4339	12	+	2.1203609013709e-79	6.62386470563082
15	25241629	25243742	gene14907	4	-	2.63494824195398e-79	13.3053992254617
13	42852779	42917705	gene13262	5	+	3.35173332847099e-79	12.9831636253235
7	66939448	66947814	gene7605	12	-	3.53376108743839e-79	-5.34150503107736
3	110805676	110847157	gene3656	12	-	4.26323263286515e-79	-5.07751636391652
10	76836348	76845110	gene10956	12	-	4.53191614020834e-79	6.18767300676128
18	49434159	49443510	gene17842	12	-	4.91341119522349e-79	4.42090232269504
18	49915042	49920072	gene17870	12	-	5.55993673856238e-79	-4.91935555368989
29	36550491	36595385	gene25732	12	+	6.11036026678875e-79	-7.15110204048913
11	15324387	15780520	gene11542	12	+	7.15944751056929e-79	8.20886309637566
17	8792816	8817830	gene16718	12	+	7.95399139552956e-79	4.65777006879807
24	4163133	4197074	gene22980	12	+	8.97896370316447e-79	5.5685133674783
7	90948163	90951434	gene7995	12	-	1.03115197620959e-78	6.54069658989188
2	104447492	104573447	gene1922	6	-	1.05883561726229e-78	11.6902063688673
3	72144102	72208008	gene2933	7	+	1.08108798403706e-78	11.2991679092145
7	98031137	98038032	gene8260	12	-	1.21396350922765e-78	3.26258975652694
NW017189516.1	2445641	2450303	gene26215	12	+	1.56969643716807e-78	-5.04169841604699
21	55971035	56016551	gene21053	4	-	1.71136877117539e-78	13.2841106633548
11	2972278	3004306	gene11391	12	+	2.32933286297953e-78	-6.10378846938616
NW017189516.1	50124020	50361644	gene26655	12	+	2.36506092739059e-78	-4.5516978505477
1	142279669	142319559	gene933	12	+	2.89542082899886e-78	-6.1659036852625
3	77094585	77177869	gene2952	12	+	2.93188146453643e-78	3.97163892524867
8	84192453	84216022	gene9320	12	+	6.19132428931096e-78	-5.98718816635643
26	19247023	19317263	gene24407	12	+	7.16099291239888e-78	4.50742299796034
26	30568324	30606628	gene24510	12	+	7.53595085074831e-78	3.58339192353873
17	17663092	17707127	gene16820	12	+	7.88097060274478e-78	4.46016515372541
21	22406796	22532973	gene20729	12	-	8.30453010622334e-78	6.04563685341507
5	110183099	110253731	gene6131	12	+	1.57127935348082e-77	-6.04755140248906
16	35626965	35661761	gene16007	12	-	1.72405966399716e-77	3.5040829300418
8	29730586	29734180	gene8851	4	-	2.29864961773022e-77	13.2630910375102
9	25512852	25661234	gene9685	12	+	2.59257742942634e-77	5.26884152292086
13	53118289	53124458	gene13384	12	+	3.06004632701363e-77	-4.74722851216764
25	2828388	2857253	gene23539	12	-	3.10372890583555e-77	-6.17796825814493
5	74557702	74573385	gene5648	12	-	3.58882392904401e-77	-4.87961639163329
23	22318570	22323497	gene22546	12	+	4.29130443323472e-77	4.341068582133
3	36250158	36651292	gene2685	12	+	4.62138499249053e-77	5.32752355177677
3	7489973	7490891	gene2281	4	-	4.82203931225423e-77	13.2785415156273
25	33973370	35136850	gene23984	12	+	6.49771145897772e-77	3.6455568710564
18	12373882	12443698	gene17282	11	+	8.6471844930344e-77	7.61943279016891
1	111384458	111406717	gene704	12	+	1.23604431078716e-76	3.57777369652765
4	54853085	54870204	gene4414	4	+	1.25003480229715e-76	13.6729675112415
NW017205676.1	24225	38918	gene28354	12	-	1.54441872042554e-76	5.93762786154887
16	50304714	50309173	gene16234	7	-	1.65428992584886e-76	9.83858237551039
NW017189589.1	5925	19927	gene27345	12	-	1.80971879226455e-76	3.60318955587962
12	61016104	61366763	gene12788	4	-	2.63137649278069e-76	11.5283140540037
3	77943372	77964201	gene2966	5	+	3.08062826012564e-76	11.787276829961
21	63473425	63575320	gene21131	12	-	3.57788702073738e-76	-6.55136513515046
18	56832738	56837840	gene18205	12	+	3.59973318210426e-76	-5.31466581527004
11	43871665	43923217	gene11724	11	+	4.30212391809774e-76	9.10077650414445
15	53321074	53331727	gene15508	12	-	4.34750612793038e-76	-6.89819706697869
18	36905145	36936096	gene17587	12	+	6.17210062120542e-76	-5.88236541718363
4	19413243	19519527	gene4123	4	+	7.2080986355699e-76	13.213840852651
19	26707547	26710922	gene19145	10	-	8.79930641246759e-76	11.9470411585008
7	48914999	48952725	gene7324	8	+	1.37311648316811e-75	10.6832051830212
4	6713115	6719380	gene3877	12	-	1.39680327560103e-75	-6.03157021121309
9	67568421	67826378	gene9951	12	+	1.48271758612051e-75	4.30786011913185
9	11363730	11457462	gene9598	4	-	1.50217059151486e-75	13.2121705530255
3	21416335	21436716	gene2544	4	+	1.94582819681939e-75	13.1903015656098
8	83341706	83347322	gene9306	12	-	2.15567640914678e-75	10.6855667418483
2	51277335	51304286	gene1697	12	+	2.30517892739277e-75	-4.20711203570129
11	77535429	77561189	gene12050	4	-	2.36850277360702e-75	13.1807203038093
27	25928394	26118656	gene24883	11	-	2.40101384240832e-75	9.70882301583842
4	6864728	6871784	gene3884	12	+	2.40465692186516e-75	-5.26236216248264
8	74925840	74942812	gene9224	4	-	3.67472917677614e-75	13.1913824044478
2	122718394	122829290	gene2065	12	-	5.14419992820875e-75	6.29786906451882
3	62713846	62716757	gene2842	4	+	5.33722034952437e-75	13.1903772901899
10	79446179	79454624	gene11065	4	+	7.18007889859324e-75	13.1846109360367
6	89520310	89547024	gene6823	4	-	8.08285922945699e-75	13.1826706968568
7	57920013	58091650	gene7408	12	-	9.15278576481597e-75	4.46121379072743
8	103267781	103326180	gene9483	12	-	1.0983226204808e-74	-4.98193622041124
5	95590388	95610787	gene5805	6	-	1.62161500164842e-74	10.8739387350909
3	71441176	71521988	gene2927	12	+	1.73406237812318e-74	3.62591243799992
23	22440674	22442600	gene22566	12	+	1.80356014105782e-74	5.08055341121428
25	3427644	3481707	gene23552	12	-	2.23444843697692e-74	-4.47518525641916
29	46459186	46461902	gene26104	12	+	2.28149554588938e-74	-5.54830909841755
NW017189590.1	12095	52829	gene27350	12	+	2.72100953076232e-74	-5.687104989862
23	28709524	28822671	gene22667	11	+	2.80946075906591e-74	7.70456357124766
19	54896225	54919975	gene20004	12	+	2.98671070152972e-74	4.6829322647223
17	69190105	69207149	gene17144	12	+	2.99966830878909e-74	4.36590053376741
4	6503143	6507854	gene3869	4	-	3.57172349405217e-74	13.5234254612857
17	15798441	15847396	gene16785	12	-	4.0879858804263e-74	3.8172932915294
10	85102405	85223212	gene11178	12	-	4.19628097539963e-74	4.58304938840055
4	24867699	24939426	gene4158	12	+	4.27078775135115e-74	8.0141120489618
23	4801737	4902610	gene21983	12	+	7.38655047048057e-74	4.95766837915274
8	54062256	54090106	gene8999	12	+	8.42461281971806e-74	4.32551536813674
5	56793295	56799158	gene5375	12	+	9.22063281585977e-74	5.08788919925511
11	67830189	67905016	gene11924	12	+	9.92690206119747e-74	4.99186620611003
3	21025904	21047728	gene2535	12	+	1.01648905413416e-73	5.93186701700964
6	90214952	90262925	gene6831	4	-	1.63604362082083e-73	13.0974549331424
21	25199200	25213021	gene20757	4	+	1.71194447062587e-73	13.1216213159375
10	90503814	90602388	gene11257	12	-	2.39839377967866e-73	6.13658841405208
4	6791156	6797113	gene3881	12	-	3.09955907880017e-73	-5.87620730216253
10	78732932	79219515	gene11051	12	+	3.27355714941933e-73	-5.12561071216345
13	67193868	67303174	gene13685	12	+	3.54450842942642e-73	-6.32618415517415
10	76609081	76610715	gene10945	4	-	4.55259107315563e-73	13.4601889171132
3	116897629	116920312	gene3771	12	+	5.5124840218709e-73	3.51328925793725
22	53430971	53446714	gene21841	12	-	5.55857456185548e-73	-8.34459012841866
18	25631731	25810789	gene17443	12	-	6.11878000135513e-73	-6.94482334241545
3	110751764	110774578	gene3655	12	-	6.94780590901687e-73	-5.45783682444061
29	7693161	7963195	gene25429	12	-	8.05081275216326e-73	3.59312978386025
11	62012639	62070249	gene11875	12	+	8.49260575677731e-73	4.0085452118177
9	82661001	82670532	gene10087	12	-	8.62321850512109e-73	-7.16796420710495
2	108948942	109015024	gene1946	5	+	8.63482953245425e-73	12.1925481865118
NW017190157.1	105739	108844	gene27965	12	-	9.27432980491599e-73	-5.28797868520901
23	22608560	22621528	gene22581	6	-	9.6955637537692e-73	13.8782432429334
1	118380924	118389379	gene755	4	+	1.09736644766223e-72	13.0637050895264
15	18622598	18931056	gene14869	8	-	1.77822704868241e-72	10.3507638125123
3	113948303	114006022	gene3756	4	-	1.81539816200294e-72	13.0765682781885
8	59176898	59396050	gene9020	12	+	3.15868285384919e-72	3.86497284297671
18	62616013	62639287	gene18434	12	-	3.22414893536402e-72	-5.32886995418313
3	62275564	62318236	gene2834	7	-	4.06281153695858e-72	10.1485893485961
3	111845096	111850245	gene3704	4	-	4.8444122122492e-72	13.059527259349
22	51118423	51157393	gene21759	12	+	7.1199971084481e-72	3.24391584678167
17	58158991	58241150	gene17078	7	+	7.81064907760086e-72	10.2929399522731
2	28800429	28806624	gene1514	6	+	7.81064907760086e-72	10.1419483499195
13	73145625	73167091	gene13741	12	-	8.8961941010819e-72	7.40364616644647
5	107862098	107979374	gene6064	12	+	1.26371420961944e-71	5.89761184524309
2	168061	194899	gene1087	8	-	1.41065263380443e-71	9.36466563966568
21	30490451	30516927	gene20826	12	+	1.477006497027e-71	3.92003974098037
6	35198176	35296620	gene6483	4	-	1.53618876064553e-71	12.2963735332633
23	16972799	17082345	gene22084	12	-	1.54340891926975e-71	-5.51250542902845
8	1827456	1849884	gene8642	12	-	1.82435563088041e-71	4.58344360970288
12	50674332	50679416	gene12685	5	-	2.26957258341527e-71	10.8415421920676
14	49824610	50130241	gene14167	4	-	2.64715902088204e-71	13.0394355739527
17	30740342	30780017	gene16957	12	+	2.92811110383877e-71	3.46454626780967
3	27453065	27549785	gene2614	12	+	2.94481016914472e-71	4.07001211992022
22	35374292	36024006	gene21555	8	+	3.74453454752591e-71	10.7535356339427
26	31202431	31225839	gene24523	12	+	5.43160946264e-71	4.90300294641355
9	26490490	26607967	gene9697	12	-	5.4754571791514e-71	6.18220646571862
16	42276029	42337774	gene16089	12	-	5.952122278687e-71	-5.37859099722662
15	54352204	54373787	gene15524	12	+	6.25278653955974e-71	6.23109205677223
19	32435858	32461189	gene19293	4	-	6.53986522928158e-71	13.0871165378199
3	111749927	111753252	gene3693	12	+	6.56628841340206e-71	3.72814229432617
25	41252484	41357328	gene24194	12	+	1.88720102615429e-70	-4.80263471925298
5	108357566	108369529	gene6073	4	-	2.46375587041862e-70	13.0185044462216
3	100378165	100388277	gene3270	4	+	2.52205222288916e-70	13.0119396324175
5	99838970	99849221	gene5905	12	+	2.73191230024203e-70	-5.79023846736234
13	17303380	17383721	gene13036	12	-	2.77835012583405e-70	-4.48074921089885
18	51330310	51366310	gene17933	12	+	3.11020421365672e-70	6.02295300414478
4	6755841	6766087	gene3879	12	-	3.21018456962065e-70	-5.26584002129469
8	69035146	69066483	gene9149	6	+	3.48257126367684e-70	9.52693725552283
14	93673712	94300983	gene14489	12	+	3.63857917181469e-70	-5.95969429240027
15	60114971	60122136	gene15583	4	-	4.46099274293149e-70	12.9930112044094
7	41642014	41708827	gene7257	12	-	4.59296705509276e-70	-5.55118393234164
4	81306672	81397853	gene4571	12	-	6.43777172729934e-70	5.54689190646426
7	103385426	103414265	gene8489	12	+	8.40984728132221e-70	-4.96063750933716
19	24175225	24191058	gene19059	12	-	9.5725988438845e-70	-6.63985612842437
10	89859407	89873185	gene11251	12	-	1.06662250402848e-69	3.98888966264645
NW017189516.1	50701228	50719365	gene26660	12	-	1.5382842306529e-69	5.21694914020014
5	105479437	105669891	gene6027	12	-	1.80590260987171e-69	5.85339370213204
8	90845021	90861305	gene9371	10	-	1.88754055435369e-69	9.70577091135032
10	80553018	80561411	gene11125	12	-	1.90143397821671e-69	3.65713852359666
15	28270996	28281500	gene14950	12	-	1.91348572538742e-69	5.49793430079859
11	101119530	101149210	gene12350	5	+	2.12471943538819e-69	12.7721483728837
8	102349297	102360309	gene9471	12	-	2.25988681853416e-69	6.09900627524306
3	74140747	75067664	gene2938	12	-	2.34101666741728e-69	6.28430382430133
7	70488969	70511794	gene7760	4	-	2.39821525167489e-69	13.0240444013625
4	15114631	15202156	gene4071	12	-	2.42510524687568e-69	6.2693159167292
19	23373645	23395027	gene19021	12	-	3.38042438093987e-69	3.45962437791816
9	25894430	26111694	gene9689	12	+	4.39961209542044e-69	-4.36314072782189
19	47590887	47593303	gene19796	12	-	4.48233096435407e-69	-6.63503942076334
27	29318888	29357562	gene24906	12	-	4.62365497368266e-69	5.22797814329869
21	23559612	23931138	gene20741	4	-	4.63258047865635e-69	12.9687720134161
8	102170615	102205739	gene9462	12	+	5.14746246857682e-69	3.54464468393607
28	18558840	18563796	gene25181	12	+	6.05554478025591e-69	8.07608123119919
13	15820330	15854189	gene13012	12	+	6.14396692084423e-69	6.78570446353828
15	2744008	2768386	gene14617	12	+	6.67105444479401e-69	4.21464315300106
7	47445830	47471434	gene7295	12	+	7.34987366526663e-69	3.39764313790026
20	4656478	4772974	gene20169	12	+	7.59966529257151e-69	3.01948388221213
NW017193250.1	481	9945	gene28102	4	+	8.78570970767106e-69	13.0312340992664
4	6315626	6334075	gene3866	4	-	1.13411983003681e-68	12.9045394839178
1	67744852	67890964	gene356	11	-	1.14952086982354e-68	10.5538210838066
18	25127060	25154299	gene17424	4	+	1.36618374953651e-68	12.8172982480271
4	114913453	115011797	gene4756	12	+	1.40230470023323e-68	-5.64470125542576
6	58766658	58806310	gene6587	12	-	1.51454872579587e-68	-6.48175226465902
29	42758729	42761015	gene25901	12	+	1.93013676406679e-68	-6.07123780467083
23	22451630	22454106	gene22567	12	+	2.28654350703443e-68	4.99469576821076
10	35907657	36136138	gene10478	12	-	2.37646071676432e-68	7.06027357494311
NW017210437.1	19593	24296	gene28413	12	-	2.63306578106257e-68	-5.62604078286577
10	50250052	50423027	gene10594	10	+	3.52573495261808e-68	10.4815932930152
4	6959434	6975507	gene3888	12	-	3.72200076437157e-68	-5.87445858537374
8	61208288	61217284	gene9070	12	+	3.7379365133705e-68	3.28268615851819
4	43547200	43563484	gene4316	12	-	3.74389223555645e-68	-5.58198621361954
1	81373582	81533252	gene491	12	-	4.41996528885678e-68	6.63485769193158
16	5903956	5953386	gene15840	12	+	4.60055499692403e-68	-4.47173264046167
4	6630484	6635139	gene3873	12	-	4.76139150660883e-68	-6.24467476621556
5	73144791	73157478	gene5611	12	-	5.23823801466937e-68	-5.14168694918611
5	86999915	87007617	gene5734	4	+	5.65092230767308e-68	12.944927071202
20	38891737	39090307	gene20411	11	+	6.3657840499464e-68	13.6970372178191
NW017189785.1	164221	240787	gene27612	12	-	6.72856545559696e-68	-4.64411399558536
3	9932578	9935266	gene2302	4	+	8.59929603249625e-68	12.9370689046435
23	32235037	32238639	gene22731	4	-	1.03998578738785e-67	12.6278236537802
5	68166556	68240209	gene5559	6	-	1.1785958605629e-67	10.1830149731727
1	64629336	64713234	gene315	5	-	1.46245515321112e-67	11.0103899522809
7	67953298	67963718	gene7660	4	+	1.48312311754708e-67	13.40555398079
6	19517103	19594712	gene6403	12	-	1.54738287464892e-67	7.01614040208722
19	49480970	49490141	gene19840	4	-	2.34846068475672e-67	12.9233899792854
5	100471097	100542189	gene5921	12	-	2.41829331957623e-67	5.95804876526196
5	93543745	93563482	gene5778	12	+	2.47508740234253e-67	-5.55244315478345
1	148614700	148633337	gene1027	4	-	2.59195633838889e-67	12.9111057558823
24	21193231	21250873	gene23020	12	-	2.90782974905354e-67	6.73396830734896
21	47183329	47190045	gene20985	8	-	3.30609538839388e-67	10.0842667314749
23	31954052	31995615	gene22717	12	-	3.55432486346306e-67	6.52705519432783
23	10217970	10240453	gene22024	4	+	3.72566880001399e-67	12.9049515421834
5	108405322	108418449	gene6076	12	+	3.86888473383493e-67	-4.56307949817362
19	52598411	52614831	gene19940	12	+	4.21678113293282e-67	3.02674949050397
20	38262886	38298648	gene20409	12	-	4.779147926168e-67	-5.81013526153946
29	42231160	42248960	gene25885	12	+	5.4789107043155e-67	-5.10051195477311
15	76313452	76321493	gene15682	4	-	5.90447244843934e-67	12.9091646406426
23	15216564	15344160	gene22062	12	-	7.62928276026195e-67	4.86173818234251
1	141279259	141329174	gene916	4	-	8.27754166216878e-67	12.2795822564207
25	26338699	26342235	gene23836	12	-	9.68038506240942e-67	-5.45764617765976
16	42070895	42099070	gene16085	12	-	9.7512601206212e-67	4.71281398095088
19	56186829	56203964	gene20074	12	-	1.03048400363013e-66	5.19401858416228
4	6507995	6516119	gene3870	4	+	1.03760210953622e-66	12.7024698649368
3	69664263	69888993	gene2908	12	-	1.10367429876194e-66	4.30853699510229
8	38337406	38408297	gene8887	7	-	1.20365080436182e-66	11.0586784640038
1	23020294	23681132	gene110	6	+	1.21878073427898e-66	11.7037441473112
3	91200645	91203714	gene3106	12	+	1.21878073427898e-66	4.01555933711659
15	37176458	37208308	gene15323	4	+	1.25378756544336e-66	12.8921371931934
7	92670733	92674778	gene8051	12	-	1.29201405815016e-66	-5.9374746254961
25	27072061	27074331	gene23884	12	-	1.47726445762064e-66	3.52342418804427
8	76203334	76554906	gene9252	4	-	1.81239507461043e-66	12.6752107516198
7	59064020	59134162	gene7459	12	-	1.91552336467706e-66	3.38635446677837
7	89660350	89674802	gene7938	12	+	2.23820751463786e-66	3.08937202730495
16	45445497	45479198	gene16128	12	-	2.60644120476234e-66	6.35921187570438
7	73164014	73295384	gene7823	4	-	2.73163038777593e-66	12.8560327931704
29	43743073	43747562	gene25951	12	+	2.77015932716708e-66	4.2249502948803
16	17346851	17414813	gene15869	12	+	2.9291825108015e-66	2.9625681916143
12	11728218	11897309	gene12557	12	-	3.38742037282272e-66	3.60838767520335
3	103377676	103384240	gene3416	4	-	3.67537750044542e-66	12.8687332447571
13	34389358	34427170	gene13141	12	-	3.69206902330323e-66	6.9329178877419
9	63879529	63894355	gene9935	12	+	3.89138572261179e-66	-4.43622239881805
4	6924555	7005122	gene3887	12	+	4.76812856771451e-66	-4.90919967767648
23	36279340	36308861	gene22789	12	+	5.19607339771575e-66	3.38490064270912
17	24421	27296	gene16528	12	-	6.24207333817749e-66	3.8643853961223
1	7974429	7983899	gene70	6	+	6.92425531650073e-66	11.4663712461245
1	63469950	63610067	gene298	4	-	7.38703346847684e-66	10.8815523452148
10	90222317	90276144	gene11255	4	-	7.63514299684931e-66	12.9095894971432
13	78433473	78450188	gene13837	4	-	7.96961366887385e-66	12.9055812623857
NW017189516.1	65518960	65534820	gene26790	12	+	8.02844958921076e-66	3.5219158803382
3	118818337	118903659	gene3789	12	-	8.2080158388702e-66	-6.99492070421278
9	56897817	56987489	gene9866	4	+	8.65154507227512e-66	12.8646218193702
21	31684942	31729653	gene20844	12	+	9.08307646517981e-66	-6.33828321312593
4	7010020	7017227	gene3889	12	+	9.55117905306091e-66	-5.8472222222017
16	35692983	35767992	gene16008	12	-	1.00204154851345e-65	5.53034358800994
13	18964571	18967644	gene13045	4	-	1.22649855459456e-65	12.8721123454092
19	22629866	22637599	gene19004	12	+	1.90058797735452e-65	10.5116992129921
24	58485117	58507561	gene23290	12	-	1.93367036843824e-65	3.3125032600373
1	79880645	80020253	gene468	12	-	2.63816201094227e-65	3.67945286438701
2	9167029	9168841	gene1242	12	+	3.03860796261156e-65	-8.01700811763807
9	27105171	27123081	gene9704	4	+	3.06149471534359e-65	12.8455448082456
19	32892922	32910413	gene19304	12	-	3.1791598000498e-65	-4.01234456334903
7	100289617	100294456	gene8378	4	+	3.29232978277898e-65	12.8165751174994
11	105353466	105362314	gene12453	12	-	3.79745039510015e-65	3.65125514924189
19	33748865	33751675	gene19325	4	+	4.15826788413582e-65	12.7763721720397
13	43146089	43176740	gene13271	4	-	4.17447107873636e-65	12.8823315768484
11	103722207	103755062	gene12411	10	+	4.56410933951929e-65	8.91378216413151
1	76910758	77089601	gene448	5	+	4.76646260916024e-65	12.7846549808005
21	25605526	25614883	gene20763	12	-	6.14974655026671e-65	-4.25389295913939
18	26375695	26467171	gene17451	12	+	7.61955814034443e-65	-5.02604759764824
2	34655034	34834715	gene1570	12	+	8.07691560691708e-65	-4.50143751125626
3	101825754	101830579	gene3369	12	-	8.29936908260007e-65	-4.78689440321532
10	92964487	92984444	gene11274	4	+	8.85589626720905e-65	12.7906583031589
19	50014998	50026351	gene19865	12	-	9.4961411841785e-65	-5.1676647861675
10	69076144	69199172	gene10787	12	-	9.85813799662742e-65	5.56620457793594
29	50557054	50571932	gene26171	4	+	1.04382773152844e-64	12.8113870213716
5	52967561	53161674	gene5267	9	-	1.1038487205697e-64	9.06099464843297
13	50751015	50761010	gene13327	12	-	1.35850173357524e-64	-6.99853472223289
NW017189516.1	12400559	12415129	gene26332	12	+	1.77467302360709e-64	7.02763915415929
6	97733737	97847229	gene6894	5	-	1.83501329766991e-64	11.6616548953968
10	66752049	66756622	gene10755	12	-	1.92543641106553e-64	3.74372524639022
10	84264018	84313907	gene11171	12	+	2.47932227355932e-64	-3.75686103701752
8	53294761	53492576	gene8995	4	-	2.60147687128214e-64	12.8549542315297
15	62001033	62105025	gene15604	12	+	2.72488950107486e-64	5.46412839753861
25	36864028	36884787	gene24081	12	-	2.90634182856306e-64	3.42744296529326
26	295982	300695	gene24239	4	-	2.91468302081995e-64	12.7795149792473
3	107007809	107027403	gene3546	12	+	2.9701544480552e-64	2.99079892982733
3	86865209	86879288	gene3033	12	+	4.18700287980352e-64	4.11555830151462
25	21348424	21352692	gene23754	4	+	4.24085304501448e-64	12.76169035874
11	104490596	104493703	gene12430	4	-	4.30122530814357e-64	12.7872256649106
5	41270945	41455362	gene5183	10	+	5.49896369499482e-64	8.31441829443442
7	64352786	64377647	gene7539	12	+	5.87924601067335e-64	3.45764682544484
17	65803187	65854762	gene17112	12	-	6.23028705513267e-64	-4.80829577319134
22	48751705	48760850	gene21655	12	+	6.51271735634704e-64	-4.12022903871957
3	8043798	8057992	gene2288	4	-	6.80702395798452e-64	12.7945209071643
10	76562161	76581061	gene10941	12	+	7.37120502085844e-64	5.04468114949246
13	40846913	40875878	gene13212	4	-	7.87381656143157e-64	12.762453691699
16	79153827	79159272	gene16520	10	+	8.55053910646319e-64	7.59112573717534
7	48112333	48120522	gene7306	12	-	8.63606663949582e-64	6.06581532608996
9	28007620	28019243	gene9715	12	+	1.2187233577003e-63	-4.35568650043982
18	3809750	3843150	gene17207	10	-	1.43269551565408e-63	8.83743735372329
NW017189517.1	12919343	12991879	gene26878	12	-	1.50564443341454e-63	-3.92912925612285
9	51191505	51257425	gene9836	12	-	1.6069362076553e-63	7.69351560251102
7	71677049	71692103	gene7790	12	-	1.61685830688854e-63	-4.10714304133914
NW017189516.1	2184805	2204285	gene26211	12	+	1.76973935241287e-63	-5.35663434654681
19	42564345	42570034	gene19672	4	+	1.85315138472276e-63	12.7558255026943
1	43701732	43869295	gene192	4	+	1.886720367531e-63	12.7859313667561
3	77431678	77476046	gene2959	12	-	2.0874638819813e-63	3.1703026157554
13	62065915	62067270	gene13568	4	+	2.47656940759936e-63	12.7607074523683
19	25054082	25116666	gene19085	12	+	2.87273655540705e-63	3.14325696118568
NW017189669.1	7031	18394	gene27484	12	+	2.98247151566925e-63	-3.95403069270772
NW017215134.1	2003	7195	gene28702	12	+	3.09687932484852e-63	-4.77289237256283
5	30209387	30219666	gene5064	12	-	3.3232412154131e-63	3.74429937403599
5	67236589	67300555	gene5555	4	-	3.51480124890277e-63	12.8307380023192
4	89423189	89656296	gene4617	12	+	3.53841260723941e-63	5.77195950993386
4	107746582	107760649	gene4700	12	+	3.8251049128821e-63	7.90750684241495
1	82496373	82503155	gene507	4	+	4.09875570584706e-63	12.6414917535191
12	35494060	35715474	gene12639	12	-	4.09875570584706e-63	5.30444623699887
19	44499928	44525616	gene19750	12	+	4.4636194409405e-63	-5.15870536569238
13	45737807	45742197	gene13287	12	+	4.67596296683072e-63	3.60947228582504
28	18625656	18678978	gene25182	12	-	5.37233072962992e-63	3.86749058407176
13	6397269	6538284	gene12973	4	+	6.2462076184969e-63	12.745799348362
29	46841558	46964044	gene26119	12	+	6.62866614745237e-63	3.950647923199
3	43264338	43402211	gene2743	12	-	6.86260419707853e-63	4.53072215246018
18	27283794	27304473	gene17483	11	+	7.20506312578674e-63	7.88017658268289
16	49921746	49960858	gene16219	12	-	9.35775870710524e-63	4.65216224109107
7	79672111	79847429	gene7847	12	+	1.03796644119256e-62	5.25307217632187
10	33402086	33432976	gene10455	4	+	1.04954929046006e-62	12.6971897804876
29	4640858	4690936	gene25399	4	-	1.08154754064722e-62	12.7160249797361
19	53112178	53116348	gene19949	5	+	1.21656566981899e-62	11.9401284122787
12	9127885	9506572	gene12536	12	-	1.46708596449608e-62	3.06599549850958
28	39070709	39131003	gene25333	12	-	1.46708596449608e-62	6.2528236180887
17	132728	136177	gene16538	12	+	1.57111957233381e-62	6.79483903432079
16	37336302	37376884	gene16025	8	+	1.57204896391184e-62	14.4338413605515
NW017189517.1	37209869	37212077	gene27071	12	+	1.98682781370287e-62	3.24950830255247
10	56099378	56129730	gene10627	12	+	2.04151410206153e-62	3.29012013007184
1	125689260	125774063	gene789	4	+	2.48890060665655e-62	12.679081925035
29	9164003	9285768	gene25444	12	+	2.48890060665655e-62	-4.18297926525397
1	115795805	115830521	gene729	4	-	2.91570048615229e-62	12.6723287055591
6	57425005	57502552	gene6572	7	+	2.94280215518873e-62	11.3230312031636
11	104466834	104470058	gene12426	12	+	2.96006622194443e-62	-5.80578131230258
7	64275442	64352760	gene7537	12	-	3.21936048335855e-62	3.37372843596309
9	10400507	10605347	gene9587	11	-	3.23613461329299e-62	8.25199973378753
29	43054333	43069758	gene25922	12	+	3.2910576716394e-62	-4.66038539986863
7	92699552	92735804	gene8052	12	-	3.65495699027918e-62	6.71806881895576
4	39242341	40020158	gene4282	7	+	3.83550583533455e-62	9.69333967348501
NW017189516.1	10648683	10652340	gene26306	12	+	4.59228881958409e-62	-5.12971647239537
12	58608959	58648682	gene12776	5	+	4.98861609615826e-62	12.7039685759307
21	65021742	65027928	gene21154	4	+	5.02193209496645e-62	11.6373217656152
4	7730471	7737185	gene3909	6	+	5.0475337057481e-62	10.0084773042253
18	54127702	54134640	gene18076	12	+	5.12580365854758e-62	-8.12066028867931
23	42159732	42466111	gene22909	4	+	5.50144479286911e-62	12.6171271646771
29	45717847	45724798	gene26056	12	+	6.12733333902505e-62	3.55978327337703
NW017189517.1	32796790	32821641	gene27021	4	+	7.17494808592703e-62	12.7291264594031
NW017189832.1	23	1090	gene27649	10	+	7.94723965137547e-62	-6.84599672594466
18	47345563	47353768	gene17762	4	-	8.6301549782373e-62	12.7529566621269
6	72358993	72422535	gene6695	12	+	8.93975328721767e-62	4.11219552530812
22	15408532	15447153	gene21449	12	+	9.78423056064717e-62	3.63815430329244
22	60178179	60180550	gene21943	4	-	1.00292945067785e-61	12.630174514193
3	111694272	111708748	gene3687	12	-	1.33945744343734e-61	-5.40798924920507
4	112797528	112811393	gene4747	12	-	1.37496224208667e-61	5.82658432365717
4	6611098	6620273	gene3872	12	-	1.54165590603617e-61	-5.35287865308298
NW017189643.1	6251	8677	gene27434	12	+	1.54962794471487e-61	-5.91738125331496
7	63440967	63449395	gene7524	4	+	2.52211891984662e-61	12.6150387884707
NW017189518.1	674382	684266	gene27167	11	+	2.52211891984662e-61	8.03040695734522
21	26956157	26963276	gene20782	12	-	2.52962087844303e-61	3.29959296061843
NW017189770.1	27953	31215	gene27594	6	-	2.80270727050842e-61	13.2383472560968
18	12167283	12211547	gene17278	12	-	3.54407668756358e-61	-4.67150577482928
13	37433645	37481144	gene13172	12	-	3.5988904881175e-61	3.21436325684328
11	28318779	28411296	gene11630	12	+	3.61147715635339e-61	3.0088156210837
2	129168137	129316641	gene2092	11	-	3.80671722929046e-61	7.3118138331231
7	26285194	26763992	gene7180	4	+	4.06733050536697e-61	12.602658611142
18	57096554	57098571	gene18228	12	+	4.09832575246829e-61	-4.82126206829349
3	34083445	34586343	gene2673	12	+	5.10103303848073e-61	3.58024925330667
19	26849551	26862374	gene19161	12	+	5.48440676701231e-61	-3.90247394611213
5	28159067	28196851	gene5013	12	+	5.61105531404954e-61	-4.59273310926751
5	93767008	93839422	gene5787	12	+	5.76679278566406e-61	4.76237830380297
29	42933573	42951483	gene25907	12	+	5.92199219932346e-61	-4.10745172589454
3	104598564	104603034	gene3467	12	+	6.95859166853168e-61	6.03671294848833
9	53018390	53225409	gene9845	12	-	7.66395216952818e-61	-5.80080050108104
11	78349820	78374106	gene12061	12	+	8.26072624210392e-61	8.63548181024976
23	32939214	32974554	gene22747	12	+	8.3861601955194e-61	5.71423441820629
25	21447935	21823615	gene23756	12	+	8.84203390744757e-61	-4.59998031857663
2	6604852	6627118	gene1187	12	-	9.09220349936088e-61	-5.76170974243256
NW017190133.1	93061	109008	gene27896	12	-	9.85492805769562e-61	-4.9968193286257
3	105666658	105679316	gene3515	12	+	1.12531567849761e-60	6.61965950667147
26	36499605	36521618	gene24599	12	-	1.25034783489117e-60	6.14051944507831
2	64819087	64890198	gene1753	4	+	1.27930193147458e-60	12.6206171440361
NW017189517.1	40782694	40786840	gene27118	4	+	1.31754940434126e-60	12.5939649513668
7	89102713	89121739	gene7916	12	-	1.53384290341898e-60	-3.58374898275271
1	153722828	153936148	gene1069	12	+	1.65840858536328e-60	-4.29049157395047
9	10721217	10739116	gene9588	5	+	1.75433884719298e-60	12.8746530083218
NW017189517.1	37413942	37426081	gene27079	12	-	1.779412259061e-60	3.26239274148197
15	16635793	16748224	gene14847	12	-	1.9380389210363e-60	6.78099798323164
25	26044221	26049696	gene23812	12	-	2.3055023072416e-60	-5.65187232337135
6	65127652	65214852	gene6632	4	-	2.34964894406973e-60	12.563858252829
9	29598902	29656925	gene9732	12	+	3.1744123271084e-60	-6.49608628638919
1	142805986	142828548	gene940	12	-	3.3883982809773e-60	5.25216432937236
26	32128363	32153080	gene24527	5	+	3.52646702832783e-60	10.4609864967957
7	66906328	66920433	gene7603	12	-	4.15934126783188e-60	-5.10812414876868
28	31203826	31553569	gene25277	7	-	4.19486057553738e-60	8.47070740341046
19	16958496	16971515	gene18864	6	-	4.54733040383629e-60	10.0982184223764
3	7450573	7451661	gene2278	4	-	4.86917983245645e-60	12.5814388129822
2	129717866	129740162	gene2097	12	-	4.96269158992509e-60	5.95512369377503
19	4697339	4759673	gene18683	12	+	5.34952053491971e-60	6.45202670085709
27	31384816	31533040	gene24938	12	-	5.55228221234655e-60	6.66473937175721
8	76002647	76091226	gene9251	5	-	6.28720031047747e-60	11.8132586184173
NW017189517.1	26649875	26862859	gene26986	12	+	6.47785706885084e-60	-4.18448738691027
8	43850488	44085537	gene8934	12	-	7.54863219993673e-60	-3.90646689910579
21	68844402	68853448	gene21276	12	-	1.1730612053381e-59	-5.89599975821017
21	14137600	14512305	gene20614	12	-	1.42909936326064e-59	-4.39659155562089
11	66949185	66958276	gene11913	4	-	1.45981773505686e-59	12.5347002539653
6	37214500	37221482	gene6500	4	-	1.80208046202465e-59	10.9819539643328
11	19946738	19973749	gene11562	12	-	1.91373967576883e-59	-4.45103917815496
20	39295117	39456652	gene20417	10	-	2.09142067070366e-59	9.89821650333854
13	60490421	60491573	gene13531	11	+	2.26427115120054e-59	7.60469752348496
3	62039798	62103316	gene2829	12	-	2.46255909712596e-59	-6.03136589918982
NW017189516.1	60772404	60920522	gene26759	9	+	2.77673807653235e-59	8.20624947556688
3	103329571	103331981	gene3413	12	-	3.04266087090101e-59	-6.01252925067396
20	23674030	23791333	gene20305	12	+	3.35160417298366e-59	3.3857102863085
27	43184349	43205940	gene24988	12	-	3.53923509131711e-59	4.37137907598065
22	11187225	11311455	gene21370	12	+	3.90748379131192e-59	5.87764402698346
NW017189517.1	24183248	24190554	gene26952	4	+	4.17598021166794e-59	12.5011163917416
8	60112399	60131873	gene9059	12	+	5.17990691258935e-59	-4.81347064667463
29	32321561	32336968	gene25700	4	-	5.23500775238324e-59	12.491042750756
7	67494407	67504534	gene7640	12	+	5.30115529306805e-59	5.12946649150567
1	89962	333854	gene2	12	-	5.48894999643714e-59	3.32914556597918
16	76103208	76232274	gene16474	12	+	5.69054658360434e-59	-5.18582253512998
4	40862121	40876836	gene4284	11	-	5.79099329179037e-59	7.75150727070921
10	51974445	52190950	gene10606	12	-	8.01878993681633e-59	4.60860851261974
27	29373588	29384965	gene24907	12	-	1.00160035472958e-58	3.3637155263549
26	42077487	42179191	gene24659	12	-	1.20320156705747e-58	8.40522684152019
27	9355633	9398794	gene24750	10	+	1.22372592983634e-58	8.31044958083315
4	51633819	51746218	gene4382	12	-	1.51275754923459e-58	2.89512334330675
4	84751671	84951511	gene4579	4	-	1.51275754923459e-58	12.4643135875281
7	64703280	64735552	gene7547	12	-	1.51943467615094e-58	-5.61993067928632
2	32406989	32476380	gene1565	12	+	1.67129789463232e-58	12.5982659051078
23	29001361	29086787	gene22673	12	+	1.73664802593138e-58	6.32409790732132
15	2455780	2469358	gene14602	12	+	1.77794833082972e-58	2.92872663711523
5	114834770	114917102	gene6219	4	+	1.95068387240356e-58	12.4876421581492
2	22584023	22892381	gene1456	12	+	1.97698153716864e-58	-4.22753516108334
11	28943550	28953070	gene11639	12	-	3.16309923498644e-58	3.2019749943272
23	22752455	22754580	gene22594	12	-	3.31291651834837e-58	-4.30382103948667
1	155262592	155364610	gene1072	12	-	4.02073856869046e-58	-4.89979260738334
5	55557515	55638052	gene5306	12	-	4.23395034730837e-58	4.71281530275222
NW017189858.1	7106	18924	gene27718	4	-	4.92999064462533e-58	12.4554676615907
21	64994966	65029989	gene21153	6	+	5.72042893709167e-58	12.6086835504857
25	16787509	16841536	gene23679	4	-	6.49503650312791e-58	12.4495893547092
21	20588304	20596733	gene20686	12	-	6.60420266998188e-58	5.45648720913089
19	54442749	54452606	gene19980	4	+	6.99408466360086e-58	12.4652691233286
2	13889800	13945765	gene1334	4	-	8.13319857394676e-58	12.3331741457859
23	32660712	32865504	gene22742	12	+	1.06174979412119e-57	-3.99301254341747
19	47812894	47834070	gene19808	12	-	1.07005266095408e-57	-4.02949872600089
25	26523813	26526188	gene23851	12	-	1.16684691815112e-57	3.41975838209507
7	60240856	60414279	gene7486	12	-	1.22849565765513e-57	3.02140389850661
12	61492579	61526034	gene12791	12	-	1.46718249653636e-57	5.72796952057224
14	1327220	1334972	gene13866	12	-	1.50025076485095e-57	4.0309544600701
14	16063488	16086802	gene13975	4	+	1.61508400149713e-57	12.4323751439744
6	6446681	6503943	gene6328	12	-	1.70538222507516e-57	5.83282679522531
21	24354206	24384764	gene20745	12	-	2.19819536435889e-57	3.11116163768208
6	377031	401000	gene6290	4	-	2.35663243014673e-57	12.3952237881789
1	95581208	95978163	gene595	12	+	2.43729698877476e-57	-3.67300423604287
8	80853263	80884498	gene9284	12	-	2.53786435510067e-57	9.03530463029331
26	29805090	29812297	gene24492	12	-	2.59807930696945e-57	-5.15563440558167
16	29136061	29165322	gene15961	12	-	3.21497485616998e-57	3.88391546608664
4	13791388	13806905	gene3997	12	+	3.6545145946939e-57	7.95124297916528
13	42508095	42543833	gene13249	12	-	3.83624589760511e-57	2.78718094913387
11	70416783	70482466	gene11948	12	-	4.00100890608867e-57	-4.70231903833422
7	108171448	108212626	gene8620	9	-	4.06019763791957e-57	10.1671947057631
11	4283703	4296731	gene11406	7	-	4.14992078285207e-57	10.0330003147433
2	5669359	5673531	gene1169	4	-	4.38987651130145e-57	12.1466190957632
26	36970042	36973716	gene24606	4	-	4.4472772891896e-57	12.3893615653088
8	5848761	5851861	gene8654	4	-	4.44971561014827e-57	12.4033317441561
21	60576099	60596422	gene21123	12	+	4.56551111978802e-57	3.37640980021523
3	77383933	77405500	gene2957	4	-	4.63541593063255e-57	12.5321590225212
7	92782080	92848006	gene8056	12	+	4.83513342166312e-57	-3.98849493375562
7	29816044	29831001	gene7202	12	+	5.56022291621251e-57	3.34396937057338
12	9645149	9878794	gene12540	12	-	5.84819746111518e-57	3.90888956829926
29	43393265	43407966	gene25928	12	-	6.05844689481733e-57	-5.60545205016893
7	91234310	91255711	gene8003	12	-	6.55197553076457e-57	3.87572845133636
3	118923939	118938641	gene3790	12	-	7.24750346474044e-57	3.02235358808034
5	82459044	82593303	gene5710	8	-	8.05082583441384e-57	9.67791364486665
10	68872397	68949867	gene10785	12	+	8.51227453447781e-57	-5.45961527740295
14	47564733	47568442	gene14155	4	-	9.39467663258403e-57	12.8667436157688
15	31602383	31605922	gene15016	5	-	1.0748338988486e-56	11.3614203871683
3	99440689	99443026	gene3232	12	-	1.07889931723532e-56	3.36532394210103
23	41496923	41505887	gene22896	12	+	1.10670893984857e-56	-4.37369584049946
29	36660385	36682597	gene25733	12	+	1.11828778680937e-56	-7.53784099447083
15	26421547	26478072	gene14915	11	-	1.29190877848114e-56	7.92929144909099
5	118739535	118742312	gene6266	12	+	1.51383943511038e-56	5.88467458455321
1	35895719	36304841	gene134	4	+	1.53123638208115e-56	11.9025039559723
5	58599863	58633953	gene5473	12	+	1.56503120298939e-56	-5.95720842492279
10	26510058	26572160	gene10396	12	-	1.85010452496481e-56	4.94845382462489
24	382322	409447	gene22951	12	-	1.8786938393579e-56	6.42866474042828
2	20731946	20796443	gene1454	12	+	1.88383477267713e-56	6.11630048033937
15	49571664	49585386	gene15452	4	+	1.91430132008595e-56	12.3708018683116
18	38048623	38061853	gene17613	12	-	2.05707578843513e-56	5.47552881595516
16	49754611	49760176	gene16207	12	+	2.2795047193262e-56	6.82334733536675
19	19838816	19844461	gene18922	12	-	2.47814984474986e-56	-4.57747403429443
8	571945	953942	gene8632	12	+	2.48179781912082e-56	5.15599319185065
18	27790051	27812456	gene17497	12	-	2.62432695821967e-56	3.16748395813906
18	49474410	49483742	gene17845	12	-	2.83316932742057e-56	-5.04055605948146
7	103471828	103490767	gene8492	12	-	2.88981272371217e-56	-3.99627345193287
2	82654445	83365942	gene1820	12	+	2.91509118032584e-56	-4.41119643917715
3	3413761	3455539	gene2248	5	-	2.9977936952958e-56	12.3369302095396
8	30916792	31096781	gene8855	12	+	3.05422376376221e-56	8.07523279517848
21	48461087	48519232	gene20990	12	-	3.12075035424187e-56	2.75574086225709
27	3763977	4201001	gene24705	8	-	3.14176863141489e-56	10.1438165302255
18	47378040	47397617	gene17764	12	-	3.36476925020761e-56	-6.06989680759027
18	16190304	16193169	gene17356	12	-	3.42175340282024e-56	4.59587356259844
8	75828159	75830978	gene9243	12	-	3.53407982609162e-56	2.88049220754123
NW017189516.1	35247713	35276591	gene26552	12	+	3.56205487552325e-56	5.03554835394613
5	108789864	108819501	gene6096	6	-	3.91006464175448e-56	8.94441256939538
7	103614534	103622848	gene8497	12	+	4.25057778744828e-56	-3.71714015428057
9	59157638	59160660	gene9900	4	+	4.41022369568702e-56	12.3332726946272
7	44665722	44897352	gene7281	12	-	4.42886556992319e-56	-3.76487838811198
1	96121288	96125042	gene599	12	+	4.7526163893541e-56	-3.74477497112996
23	22174641	22178682	gene22532	11	-	5.4155436515117e-56	-7.60328143924713
7	72267294	72331914	gene7808	5	-	5.89265365838785e-56	10.7506317997818
3	70941491	70962552	gene2921	12	-	5.90508163118415e-56	3.06948106250952
5	74466558	74518362	gene5647	12	-	6.92283607517782e-56	-6.14090985039032
5	95864305	95971714	gene5813	12	+	7.93301518698203e-56	2.78343723349345
8	63444731	63496239	gene9104	12	-	7.96095744460903e-56	5.84037976322985
29	43446208	43464755	gene25931	12	-	8.40178546875222e-56	-4.33659162389402
2	14635792	14696950	gene1359	4	+	1.01034586244531e-55	12.2979961536552
10	20776492	20811838	gene10323	4	-	1.05464167565364e-55	10.3708290618796
26	4510842	4540461	gene24279	12	+	1.09972066594946e-55	-5.22282959564735
3	88059099	88093406	gene3056	12	+	1.15165130662875e-55	-4.23250831661756
6	59796792	59838899	gene6606	12	+	1.16152283765138e-55	-5.08493595612357
23	22132056	22159716	gene22527	12	-	1.21447346565916e-55	-4.18853625489963
23	24645294	25095419	gene22634	4	+	1.26984729427365e-55	12.3188394106836
10	16378341	16400934	gene10259	12	-	1.27588316093898e-55	-5.2333304279837
19	27662574	27674394	gene19237	4	+	1.34922257661751e-55	12.3093755736945
4	53029116	53034303	gene4388	4	-	1.39735332018112e-55	12.294223721394
22	14804390	14880557	gene21441	5	+	1.74245090385457e-55	10.6523573568524
13	16764022	16851325	gene13023	4	-	1.84160109027228e-55	12.3272172133518
11	24352344	24362175	gene11594	8	+	1.88439768252632e-55	9.19408771917043
16	4079228	4097210	gene15819	12	-	2.05893589943775e-55	10.1577244278831
NW017189517.1	36627254	36702614	gene27061	12	-	2.20237538562618e-55	6.06337460735101
5	56306169	56308267	gene5337	12	-	2.81462914452723e-55	2.93784811221038
19	53157231	53179393	gene19953	11	-	3.49889862981893e-55	6.89547680898333
25	32505659	32554124	gene23943	12	+	3.58212058735905e-55	6.20859463384726
3	66708954	66717363	gene2878	12	-	4.09530225287176e-55	-3.69752107313432
13	17803931	18377838	gene13043	12	+	5.07512487690735e-55	5.82110548581864
19	54992345	55007213	gene20012	12	+	6.2186331897105e-55	-4.30529705803667
2	121173322	121272504	gene2054	12	+	6.41982622356541e-55	-5.54438818051665
22	3764018	4583126	gene21327	9	+	6.64117819568372e-55	8.66148950177087
29	8038855	8048168	gene25431	12	+	6.82814143874625e-55	4.84462197581637
2	8769308	8797830	gene1228	12	-	7.34190775940059e-55	-6.34777904421398
21	65117593	65147641	gene21163	4	+	7.66919870611066e-55	12.277189983861
11	13329551	13357321	gene11517	4	-	7.82817338266514e-55	12.3043483263361
20	71137227	71158931	gene20527	4	-	8.23301907220443e-55	12.2182849655555
5	74118937	74129443	gene5636	12	+	9.40682432786802e-55	2.71748662830868
10	16234389	16236327	gene10257	4	+	1.27526492535944e-54	12.2574221444209
20	33010352	33209620	gene20370	4	+	1.3260734324992e-54	12.2451948741057
18	27067337	27102354	gene17474	12	-	1.32608761511368e-54	6.01390101770433
16	30168544	30687016	gene15969	4	-	1.42516549762299e-54	12.2669984835695
11	38093731	38165206	gene11695	4	-	1.4598132802222e-54	12.1523453288182
19	50405061	50415000	gene19891	12	+	1.54318455744495e-54	3.66413386676384
14	12791765	12807726	gene13945	12	-	1.99953540634462e-54	4.06775744018996
10	81303394	81537827	gene11146	6	-	2.16194707961573e-54	10.7753090455829
15	60317690	60450499	gene15590	12	-	2.25137634851618e-54	3.46255383908171
5	73130931	73132847	gene5610	12	-	2.3385970947243e-54	-5.0059831376953
25	26389706	26392579	gene23840	12	+	2.75194427257174e-54	-6.73598465667829
15	27720878	27753736	gene14935	12	-	2.95664537971391e-54	7.0118059345625
29	27674889	27689553	gene25655	5	-	3.24072688631646e-54	12.3744282167182
5	113795399	113820671	gene6205	12	+	3.82332482661711e-54	-3.99582210170591
21	55530524	55676092	gene21048	12	-	4.07204237023285e-54	-4.06253391346247
19	28207944	28381902	gene19250	4	+	4.10137602179745e-54	12.1827128333797
22	52909288	52948396	gene21826	4	+	4.12803032566804e-54	12.2309202864767
2	131638383	131677905	gene2124	12	-	4.3527330397906e-54	6.92359553640177
5	93283974	93409763	gene5776	4	+	4.46676917412359e-54	12.1906427805336
6	44942757	44949625	gene6531	4	+	4.75286538845055e-54	12.2848182456069
11	46473067	46495381	gene11768	12	+	4.88948549526669e-54	3.42475922217217
17	15082188	15095211	gene16779	12	+	4.8979261169577e-54	7.18521781174096
12	14193901	14298435	gene12573	12	+	4.99178251451564e-54	-4.91812445460533
15	39992957	39995310	gene15374	8	+	5.1952358325379e-54	9.75873710988078
29	50605876	50647114	gene26173	12	-	6.46810227956305e-54	-4.59803606034018
11	103493920	103505661	gene12394	11	+	7.25536792634861e-54	7.15958827360638
7	105057954	105067485	gene8557	12	-	7.44800357515217e-54	-4.02521457243868
11	72948228	72977245	gene12015	12	-	7.67473898533291e-54	3.00335098721933
4	13938704	13943568	gene4003	12	-	8.22383856600427e-54	3.63437732334984
21	20374401	20389135	gene20678	4	-	9.14036648903781e-54	12.0796294546645
21	58675422	58679465	gene21097	4	+	9.14036648903781e-54	12.1988770662503
19	40320360	40330549	gene19541	12	+	1.00387700589591e-53	7.45170335916571
3	111639292	111663064	gene3683	12	-	1.12037259518448e-53	5.94569858363062
5	102304271	102315322	gene5951	12	+	1.18137709944308e-53	8.32124084521505
1	44940398	45232010	gene205	4	-	1.36192917321325e-53	12.2711068026369
15	2821799	2825564	gene14618	4	+	1.4085262088559e-53	12.6948866294208
2	130422687	130535003	gene2107	12	-	1.40874441299108e-53	2.81605341496237
12	67178166	67196600	gene12845	12	+	1.48485528011796e-53	3.25582228860773
15	8961311	8962704	gene14825	10	-	1.60634154299645e-53	7.7624324608551
13	78762346	78918637	gene13839	12	-	1.63334653863829e-53	-4.14110579524907
17	2669416	2674869	gene16617	12	-	1.67646931008331e-53	3.89623707729894
17	1219140	1229796	gene16570	12	+	1.73031075934248e-53	-3.70184574565921
19	17764152	17805530	gene18878	12	+	1.83663277844748e-53	-3.61196827044089
10	45027341	45144898	gene10566	4	-	1.88176396232818e-53	10.9502453019633
NW017189517.1	34841051	35095681	gene27042	4	-	2.15083745019373e-53	12.1467151950288
14	90925806	91014323	gene14475	4	-	2.76931517165231e-53	12.2701079711931
7	70168851	70187279	gene7737	12	+	2.97242950623058e-53	-3.97674639316456
29	42768728	42777625	gene25903	12	-	2.97277694169351e-53	5.7292541554943
8	69147769	69193502	gene9156	12	+	3.0425524715282e-53	6.86437533596796
23	20986850	20989250	gene22463	12	-	3.0813394822121e-53	-5.58059682818361
8	100704390	100733755	gene9443	12	-	3.68261573733499e-53	2.98818591135958
28	4150878	4166015	gene25063	7	+	3.68900056169033e-53	9.6752424242663
23	41490122	41496734	gene22895	12	-	3.89388209113619e-53	-4.3288507117379
1	151692839	151856776	gene1050	4	-	3.90411579744881e-53	11.9341377713907
13	35971966	36143096	gene13159	4	+	4.06139491058941e-53	12.1338992306073
16	50309455	50315162	gene16235	12	-	4.71034914069513e-53	4.42923750077917
15	43573568	43884641	gene15404	4	+	6.01661080365137e-53	12.1560318041752
NW017216461.1	6158	12140	gene28780	9	-	6.60706580549382e-53	9.26610177110553
NW017189516.1	54621946	54671372	gene26715	12	+	6.66242130406191e-53	3.44014017153151
10	58487989	58572772	gene10661	12	-	7.56758098599487e-53	5.512285364876
7	93268495	93304617	gene8067	12	+	7.69701556788065e-53	-4.93840965448374
18	231699	369311	gene17156	7	+	8.41016474314728e-53	10.1772601227914
9	27168156	27288075	gene9705	4	+	9.5772435836541e-53	12.1162836667649
21	1943844	2127161	gene20558	12	-	1.23802115888638e-52	-5.74839068161555
NW017189517.1	25697808	25718067	gene26982	4	-	1.23802115888638e-52	12.1385925318653
18	55874532	55886770	gene18149	4	+	1.30856115081283e-52	12.0915273242645
NW017189577.1	29869	58837	gene27320	10	-	1.34191296575997e-52	8.30556114744534
3	99784576	99791756	gene3244	4	+	1.38014591760694e-52	12.0697769637995
NW017189530.1	109379	138243	gene27198	4	-	1.55905851310346e-52	10.9986826584569
5	98347168	98358363	gene5867	6	-	1.69012617906228e-52	10.4655833729125
NW017189516.1	52707593	52983543	gene26692	5	-	1.73845858051669e-52	11.3606747720377
4	42676228	42714148	gene4296	12	+	1.76064007208626e-52	-3.9083896880864
8	75843231	75852734	gene9245	12	+	1.79755652806685e-52	5.33909202266896
3	70260068	70280309	gene2912	12	-	1.9144204939471e-52	3.0656963797155
5	25286392	25330669	gene4904	12	-	1.97064146475518e-52	-3.9441506155475
2	97216182	97246728	gene1882	12	-	1.9748877713714e-52	-3.72379012300174
10	45152709	45349804	gene10567	12	-	1.99046127924242e-52	-3.91393586699881
6	103387665	103518773	gene6938	10	+	2.27372047197198e-52	-7.08176798231556
24	49674116	50014782	gene23235	10	-	2.47245193749867e-52	7.94639746886793
3	87803016	87825725	gene3053	12	-	2.50316244401719e-52	-5.55727084546168
11	4572766	5148766	gene11411	12	-	3.09676429518811e-52	-4.36933826894027
16	42698677	42738708	gene16095	12	-	3.09826794529048e-52	3.21598719499176
22	32127778	32327835	gene21542	12	+	3.52243099688974e-52	4.48154631206917
NW017189516.1	50367726	50473657	gene26656	6	-	3.87382133423324e-52	11.3694623888042
15	61870159	61903223	gene15603	12	-	4.22700244150344e-52	3.2375843094519
13	15874844	15919140	gene13014	8	+	4.71540181591158e-52	8.66846320533774
6	45011104	45039749	gene6532	4	-	4.7207289167503e-52	12.1207343262836
15	36040432	36047986	gene15293	12	-	5.37375327883267e-52	-4.12400235701316
3	1099277	1110046	gene2205	12	-	5.46435048544935e-52	-3.95534892944873
29	44561666	44705941	gene26002	12	+	6.22162077991487e-52	-4.54102700909752
17	1844891	1868841	gene16594	12	-	6.29718303714908e-52	3.92136626449317
5	67055047	67201792	gene5553	12	-	6.45581376719293e-52	3.80163696446465
7	84179841	84226087	gene7872	12	+	8.1744897888064e-52	3.22573732059068
5	18044631	18151924	gene4853	4	-	8.27612069431952e-52	11.7301782942277
10	59820874	59831656	gene10674	12	-	8.76696097913452e-52	3.15199133627544
5	89147677	89407921	gene5751	12	-	9.84489823355976e-52	5.83938680269267
11	72868854	72913421	gene12012	12	-	1.04137974614169e-51	2.86215203032608
11	98016883	98044211	gene12264	12	+	1.1803797543374e-51	3.09817708915147
4	95221711	95234988	gene4643	4	+	1.30805851171055e-51	12.2168926528784
2	20407278	20553616	gene1451	4	+	1.38964185283002e-51	12.0295457990528
23	41632442	41677555	gene22905	12	-	1.45512563636634e-51	2.90162207523289
2	65378578	65409171	gene1762	12	-	1.47365317318258e-51	8.06425562857759
17	6784582	6800641	gene16666	12	-	1.56508722123006e-51	-4.21002829492233
27	20430942	20439821	gene24846	12	+	1.73077522912637e-51	5.73816641116424
19	40759724	40776569	gene19554	4	-	2.09828285885669e-51	12.1983189079546
8	48842633	48898290	gene8971	12	-	2.32025899629364e-51	11.7968991099981
6	89601747	89604000	gene6825	12	+	2.53353267513055e-51	-8.4381085489083
7	89825490	89833731	gene7945	12	-	2.82533800569445e-51	-3.80985608946961
10	21972281	22082043	gene10345	5	-	3.24758449399211e-51	11.4175176258272
21	44515590	44519912	gene20959	12	-	3.54165393849082e-51	4.40015140080513
3	18021855	18027904	gene2453	12	+	3.63021694429435e-51	6.10877925606473
17	7494744	7513403	gene16682	12	+	4.12981718706475e-51	3.44320705571884
1	53437029	53483404	gene243	12	+	4.52202576182879e-51	-4.96910174858716
9	87733347	88196047	gene10117	4	-	5.03892937324184e-51	11.9952317627458
19	41378664	41382544	gene19607	5	-	5.49642199989999e-51	10.6429459895697
10	58255640	58387568	gene10659	12	-	5.57093834659821e-51	-4.04315618287534
8	100780822	100801400	gene9445	12	+	5.58949784355216e-51	2.95003255172607
11	100919767	100934416	gene12344	12	-	5.66570163145124e-51	-3.91612372361287
18	3694392	3698425	gene17202	12	-	5.73702485986579e-51	6.35429361733566
29	32281388	32313757	gene25699	6	-	6.19037414806512e-51	9.95514729853498
7	96144576	96193844	gene8188	12	+	6.20873769773507e-51	-5.55456562713547
14	62099119	62102753	gene14262	4	+	6.35198884389352e-51	11.9886726101332
2	7884246	7949392	gene1213	12	-	8.30803719889196e-51	-6.85797252138123
14	35605109	35920622	gene14083	12	-	8.49000583079845e-51	3.60185763570501
19	55166470	55197252	gene20022	4	-	8.56233343741546e-51	11.9994670243402
5	56556736	56570987	gene5358	12	-	9.22175608655025e-51	-3.96523881591273
NW017189568.1	59964	62632	gene27290	12	-	9.38275971040641e-51	-5.00532165433174
4	72257536	72291605	gene4517	12	-	9.97745610481655e-51	-4.14759112049591
2	23610070	23678888	gene1460	12	+	1.07849196794054e-50	-6.26083897687566
29	31376453	31509058	gene25690	12	+	1.10501366502419e-50	-3.35613427414415
18	56556476	56558091	gene18191	12	+	1.12154502806046e-50	3.41801836226736
3	103059858	103062650	gene3404	12	+	1.12824333333415e-50	-5.27216850501177
5	93666510	93681491	gene5781	4	+	1.1563326494476e-50	11.9973294154403
4	18679175	18808858	gene4120	12	+	1.20522798465701e-50	4.19037255679215
21	64899150	64907338	gene21152	4	+	1.28158271599299e-50	12.1454470951249
4	50549548	50616271	gene4362	12	+	1.3601628441804e-50	3.47255492392829
17	11055330	11071045	gene16754	7	-	1.38549274222352e-50	12.7175870949684
10	67037208	67049297	gene10764	12	-	1.44485189082006e-50	2.82019977632807
1	129094904	129120967	gene817	4	+	1.60382837428712e-50	11.2234810824482
2	3457264	3470023	gene1140	4	+	1.66501373627803e-50	11.9729972162687
9	15669323	15686702	gene9619	12	-	2.1858241779214e-50	4.0072903688348
18	52223183	52243434	gene17971	12	-	2.27939833104667e-50	-4.15349393241303
2	3386672	3397746	gene1138	4	-	2.29365967702333e-50	11.9923411123788
19	36515203	36557656	gene19413	12	+	2.56817475695833e-50	-3.583315078667
28	4070613	4109970	gene25059	12	+	2.98966288212646e-50	3.63866558180776
1	153021183	153065265	gene1063	4	+	3.36260406993374e-50	11.9390776879022
21	25780520	25825469	gene20767	4	-	3.97672600278867e-50	11.9505587149813
2	121893408	122280220	gene2061	4	-	4.12972087386607e-50	11.9522719663204
11	2096276	2106727	gene11364	12	+	4.1781704640835e-50	2.88954687641911
3	69632433	69642936	gene2907	12	-	4.28917480096032e-50	-5.85233500066079
23	38156009	38164325	gene22810	12	-	4.37054444421659e-50	5.37279868037809
24	654003	742157	gene22958	12	-	4.89662484034188e-50	-3.85295975854478
5	115383840	115454756	gene6227	12	+	6.42031613864891e-50	4.32805205157372
19	58090619	58096193	gene20092	4	-	6.50171968427783e-50	11.9510728443712
10	10362617	10533279	gene10206	10	+	6.76089034990873e-50	7.36322619015292
10	18785385	18793443	gene10317	4	-	6.88130553764919e-50	11.9389896993118
6	45120222	45158642	gene6533	12	-	7.98119335643141e-50	3.40600859161416
7	94950142	94953359	gene8142	12	-	9.19991350994153e-50	-4.96070026488843
24	41908006	41927834	gene23157	12	+	1.04743157115172e-49	2.98608429198647
7	57771762	57784020	gene7404	12	+	1.06021020451558e-49	-3.82861761294651
7	103654937	103672497	gene8499	12	-	1.08930097127732e-49	-6.74621462934076
16	62168697	62235170	gene16350	4	+	1.14709016638228e-49	12.31866704031
24	26274996	26310640	gene23070	4	+	1.19904842357761e-49	11.9319068428527
10	24606879	24609030	gene10375	9	+	1.22285243324032e-49	7.62419604475823
5	74326887	74344936	gene5645	12	-	1.25123583753101e-49	-4.67006102956308
23	22383574	22389001	gene22559	12	-	1.29748015091772e-49	-4.17663338065726
26	4545184	4724742	gene24280	12	-	2.02241853718345e-49	-4.66536541999841
18	11635453	11648756	gene17263	12	+	2.05672815811919e-49	2.73440111318012
4	69617141	69789671	gene4489	12	-	2.11122462137228e-49	6.88031541157726
1	94683412	95040111	gene591	12	-	2.28449730207467e-49	4.82300998914292
14	47821760	47854030	gene14159	12	+	2.43628018552795e-49	3.30507818743183
10	82620550	83285979	gene11164	4	-	2.69845271721019e-49	10.0949183939761
23	44034029	44174429	gene22917	4	-	2.74217443837943e-49	11.9124035762134
11	66825346	66918552	gene11912	12	+	3.01780343768532e-49	-3.68920515187831
2	112949405	112962667	gene1992	12	+	3.2885038385112e-49	-5.84791468692975
28	37309847	37310409	gene25318	12	-	3.31999514464638e-49	-3.64030496914016
21	48594423	48691239	gene20995	12	+	3.57005233140072e-49	2.8512684503224
21	66872758	66883197	gene21225	6	+	4.20838825963804e-49	8.61093533153073
9	69975815	70097860	gene9969	12	-	4.58585585377951e-49	5.47899530609884
5	25245763	25253820	gene4902	10	+	4.62504557966028e-49	7.97710971716705
13	72320120	72387011	gene13721	12	+	4.78051078363136e-49	8.47136177445968
26	30614628	30644256	gene24512	11	+	4.90723245911236e-49	9.25784050380571
10	45555072	45586757	gene10571	4	-	5.89782132082163e-49	11.9234544900018
2	9170185	9200248	gene1243	12	-	6.18773487055377e-49	4.21549434075787
1	81306264	81358801	gene489	4	+	7.46919187333073e-49	11.8829431527664
3	6672189	6676211	gene2266	12	+	7.49674215861114e-49	-4.3247795492776
11	43357511	43391701	gene11714	12	+	7.65266800948845e-49	2.60926111754772
10	66763107	66778182	gene10756	12	+	7.65683451327742e-49	2.92799354924056
20	1615350	2078325	gene20139	12	+	9.45329446464514e-49	-3.89196945153289
1	134880758	134885901	gene867	4	-	9.45914411517398e-49	11.8809413862394
18	47035019	47047857	gene17743	5	-	1.05829035440262e-48	11.7865868307917
13	51321934	51331433	gene13340	12	+	1.10508038628204e-48	-6.44803594928627
4	27392724	27415749	gene4204	12	-	1.124811402104e-48	3.43721251447592
19	23437608	23652991	gene19023	12	+	1.13312962983636e-48	-3.86613304019104
14	15788487	15854656	gene13971	12	+	1.16216742804469e-48	6.22290005266295
20	37964919	38011026	gene20403	12	+	1.37256456676626e-48	3.20633180908368
14	54919150	55109204	gene14210	12	+	1.52190434392909e-48	6.41322736074813
1	142144335	142147673	gene929	4	-	1.74903636846228e-48	12.0178803102325
18	50677047	50694794	gene17908	12	-	1.98903954537511e-48	3.29803993766014
10	59243321	59263639	gene10666	12	-	2.64933688186849e-48	4.50986901842237
27	30312403	30377968	gene24921	12	+	3.14337989597592e-48	3.20914874584267
19	24357900	24392210	gene19065	12	-	3.20258178754894e-48	-4.45799904051111
24	7405488	7496146	gene22993	12	+	3.57513915443956e-48	-6.48588191293898
2	15175118	15183459	gene1377	4	-	3.74588045898992e-48	12.0627112820513
7	93411795	93418870	gene8073	12	-	3.74588045898992e-48	3.34419889644795
7	85603463	85624411	gene7879	12	+	3.97922653781884e-48	3.10107631010042
5	56689630	56694246	gene5368	12	-	4.21670293280716e-48	2.68595526021078
8	7451907	7479982	gene8667	12	-	4.23984974800666e-48	2.96343388063045
5	27373967	27387573	gene4993	4	-	4.54723356330929e-48	11.8605635039934
19	43299368	43312707	gene19698	12	-	4.73616121376614e-48	2.94777208311036
2	20247990	20407244	gene1450	4	-	4.79438245972621e-48	11.8365261276804
19	55062984	55095442	gene20016	9	-	4.85954842654718e-48	8.14175390174749
29	45572942	45591993	gene26043	12	+	4.88081647827246e-48	-3.71363908383637
7	56787496	56900206	gene7391	4	+	5.01707350346906e-48	11.9777779317766
3	103073862	103075388	gene3405	12	-	5.47763836923992e-48	-5.55509321518452
8	88889938	88902912	gene9356	7	-	6.14191023887274e-48	9.32044489407142
3	18260299	18344672	gene2463	12	+	6.26854715199334e-48	3.95082930411579
5	1717141	2170631	gene4791	4	+	6.44204294841187e-48	11.8435070015753
21	68297903	68309591	gene21254	12	-	6.72404415806868e-48	-6.78567979909499
2	66374211	66386544	gene1768	12	-	7.00499516427765e-48	3.52212471797944
7	15639568	15694637	gene7144	9	-	7.25593489088824e-48	8.16232258572452
5	98330611	98342920	gene5866	9	-	7.35855100978464e-48	7.69250316961381
5	23448410	23463625	gene4883	4	-	7.95186083283719e-48	11.973758380511
26	40261900	40272045	gene24635	12	-	8.04756706564292e-48	4.30434507338214
13	59165670	59201265	gene13494	4	-	8.47530896277446e-48	11.753851003847
NW017217005.1	1736	10564	gene28809	4	+	9.83752136794692e-48	11.8269812686716
2	10027231	10036201	gene1270	12	+	1.10017752861288e-47	-4.89940933383554
3	20203754	20209102	gene2511	12	+	1.1069143141509e-47	3.92015727300997
29	40551539	40584188	gene25822	4	+	1.27899668233381e-47	11.8100428877284
22	51352253	51382793	gene21769	12	+	1.34093043585791e-47	6.42677936000872
17	56643580	56743041	gene17070	4	-	1.42220425087585e-47	12.6708980810211
3	37593396	37666945	gene2694	4	-	1.43188352424734e-47	9.54966767950576
16	69244431	69286961	gene16406	10	-	1.47549153599851e-47	9.15630456712465
3	109910597	109918251	gene3629	4	-	1.691904641909e-47	11.8721079962033
9	60058420	60061347	gene9907	4	-	1.90612835154408e-47	10.7317239416227
8	63497032	63502643	gene9105	4	+	2.08046472833213e-47	11.7872675735086
24	4012381	4026780	gene22977	12	-	2.15102870188812e-47	2.45562588757975
18	57098978	57120552	gene18229	12	+	2.19800233120467e-47	-4.44064762324383
15	42301833	42571328	gene15393	12	+	2.94264794869321e-47	7.02175650815005
24	25974882	26008470	gene23065	4	-	3.04222259607674e-47	12.3242546686762
3	98651892	98670391	gene3186	5	-	3.05216967060131e-47	11.7447804949318
13	14934979	15489576	gene13010	12	+	3.61149874893167e-47	-3.31053759309738
2	13806905	13817913	gene1331	8	+	3.80830476915561e-47	9.63757730612406
11	46515296	46559618	gene11769	12	+	3.95358867761801e-47	-3.72140123654629
28	1271554	1273867	gene25012	4	-	4.20731947422659e-47	11.7630050966036
1	121826937	121869228	gene779	5	+	4.66946290731189e-47	11.9870759487945
19	53216201	53226152	gene19958	12	-	5.35843283037344e-47	-3.38055150438113
26	7680360	7807311	gene24303	12	+	5.38993296112375e-47	-3.72854472673604
18	88432	114487	gene17153	12	-	5.95298851293871e-47	2.90411670996373
15	38519955	38687321	gene15356	11	-	6.11582346004687e-47	8.18651432742691
13	46544094	46569158	gene13296	12	-	6.57957130768325e-47	-3.933611155591
2	45907954	45941901	gene1649	12	-	6.76274081080564e-47	2.94185157718944
18	56439215	56451688	gene18183	4	+	6.89588416619878e-47	11.7772517441875
21	7437749	7516867	gene20586	6	+	7.60077924191518e-47	10.7252404458121
NW017189516.1	25540849	25667021	gene26469	9	+	9.21124115821104e-47	8.90289459726422
3	18702086	18733702	gene2473	12	-	1.04208760321269e-46	-3.46199943590153
1	65788736	65821820	gene329	12	-	1.32339437366878e-46	-3.71151543721535
6	36233895	36551226	gene6488	12	+	1.36682913701989e-46	5.62383438657434
3	1073343	1096435	gene2204	12	-	1.56721409795178e-46	-5.31124401269573
5	29442323	29450292	gene5040	12	-	1.8937522835854e-46	4.00619773193055
12	67360682	67392416	gene12847	12	+	2.87709822166007e-46	5.36759169560571
6	72367589	72404461	gene6696	12	-	2.90742219753592e-46	4.092640616521
NW017215086.1	6671	8343	gene28695	4	-	3.1161514273564e-46	11.8427926117723
7	57495635	57508625	gene7400	9	+	3.20976906559643e-46	7.5152110550923
10	59263633	59316316	gene10667	12	+	3.27860638823016e-46	3.37748834106589
12	70260840	70354604	gene12873	12	+	3.44666543415843e-46	-4.61474523627807
1	125854984	125980569	gene792	5	-	3.82549879180574e-46	11.5399039183982
25	41916	53213	gene23325	12	-	3.85529298736768e-46	-5.79916623296038
26	34564063	34767759	gene24568	12	+	3.88337206930468e-46	3.41845991718642
20	32671620	32826154	gene20367	12	+	3.90972480340015e-46	-3.3755153799171
29	42786768	42788025	gene25905	12	+	3.91570554815962e-46	-5.5627962562192
7	57178369	57192785	gene7395	12	+	4.24453347597107e-46	5.8002780543039
7	93244825	93266710	gene8066	12	+	4.27702996766936e-46	-4.17269636132933
NW017189541.1	25338	81538	gene27242	12	-	4.88947925607015e-46	-7.13431917984036
9	78186320	78265299	gene10050	12	-	4.99157030091189e-46	-4.25731059625658
3	53607123	53762852	gene2788	12	-	5.1249148621178e-46	2.51311036418288
29	28373442	28392620	gene25665	12	+	5.20940292889041e-46	3.46834841504781
7	92880428	92975383	gene8057	12	+	5.58402130412698e-46	4.78594740811122
5	26528285	26544856	gene4949	12	+	5.66195318952475e-46	-4.97012162018586
5	112591790	112642935	gene6187	12	-	5.72861344377001e-46	3.12936439264172
29	31132057	31274474	gene25689	12	-	6.41466878104278e-46	-4.1851407709629
26	28275066	28281034	gene24454	4	+	7.22929706188756e-46	11.7872377572862
1	90886861	92518065	gene580	4	-	7.25142291763299e-46	11.6562768421289
13	63732341	63756692	gene13609	12	-	7.79092292786724e-46	-5.33031529743695
3	92290630	92330433	gene3120	12	-	8.17792170230198e-46	-3.72584457997
11	49163286	49178905	gene11819	12	+	8.66029842288096e-46	2.67372948888485
18	46861141	46875074	gene17730	12	+	9.29263921476602e-46	-4.8539556611958
15	40909502	41266784	gene15384	5	-	9.6795715983304e-46	11.7429223495835
NW017189516.1	4625910	4651826	gene26237	12	+	1.0125934583325e-45	-3.85884046177709
4	21384586	21398909	gene4141	12	-	1.11842145753515e-45	2.93482914391739
1	96913065	96946841	gene609	12	-	1.21726830713151e-45	2.81954388523859
18	26740198	26752246	gene17460	4	+	1.27216914925271e-45	10.5310637263827
11	43866308	43870759	gene11723	6	-	1.27727469032163e-45	9.72910748912272
18	44781867	44784490	gene17676	12	-	1.28629127056444e-45	4.72262035106495
27	37426925	37513917	gene24950	12	+	1.67945309715747e-45	6.31365962158321
11	92670772	92696649	gene12153	5	-	1.70037260340818e-45	10.4718593295128
15	8899297	8903692	gene14824	11	-	2.08051247045684e-45	7.47793192204169
16	67570566	67635127	gene16395	12	-	2.40703402212582e-45	-4.52275438367629
2	28318014	28340647	gene1487	12	+	2.45924957452811e-45	5.67158160542555
NW017189517.1	37170707	37172343	gene27070	12	+	2.97366511041747e-45	2.95015315131379
NW017208127.1	2896	12927	gene28389	12	+	3.40820787143335e-45	-3.79046446537945
25	26422497	26426820	gene23842	12	-	3.51564483295315e-45	-6.56700988767287
10	70267134	70489714	gene10789	4	+	3.54257902347905e-45	10.9096355926794
17	58396236	58588050	gene17081	12	-	3.75363048225611e-45	-4.52591910116459
1	65766950	65787076	gene328	5	+	4.06988618458569e-45	11.2873778987313
5	67513056	67558418	gene5558	12	+	4.38101109900814e-45	-5.02967173823609
7	98095025	98102085	gene8266	12	-	4.47408509924103e-45	-3.68328096323493
6	67307621	67370561	gene6648	12	-	5.16885137500895e-45	-4.7549760063794
21	58391677	58416760	gene21089	4	-	5.5129810071218e-45	11.6009979009272
7	66584898	66590312	gene7581	11	-	5.78889243784328e-45	7.06003869835022
5	55188834	55195901	gene5286	4	-	6.19425546003735e-45	11.7179201632689
9	82455136	82500665	gene10084	12	-	6.92770735557694e-45	-4.1327103990717
24	25294204	25328459	gene23054	5	-	7.08571339931587e-45	9.3659065981384
NW017189962.1	460403	542450	gene27802	12	-	7.10798579864417e-45	-4.54521326499014
NW017189516.1	29924040	29925527	gene26496	12	+	7.90545619819171e-45	3.06726833767135
18	46705804	46717312	gene17723	12	+	8.06501317975796e-45	-3.15745636860089
19	24995040	25025130	gene19081	12	+	8.34340669885703e-45	5.32324890587551
13	47778573	47837681	gene13311	4	-	8.91028394474303e-45	11.5712115790191
13	12379322	12399872	gene13006	12	+	9.50219172824047e-45	-6.53577638080844
8	7489072	7560435	gene8668	12	-	1.02308945263204e-44	4.99226474688339
14	51341151	51367396	gene14181	12	-	1.06529891459903e-44	-6.86966174511813
5	58904567	58932334	gene5477	4	-	1.12331313895134e-44	12.1748698995082
11	77798690	77896694	gene12052	12	+	1.16021357291615e-44	2.62039993821779
NW017191023.1	537	20763	gene28038	12	+	1.16688761755208e-44	-3.10655440251777
9	63014312	63028659	gene9928	12	-	1.33221362300764e-44	5.56332221451162
10	76843520	76851135	gene10957	11	+	1.3352865075754e-44	7.14608535693828
2	13132048	13159070	gene1320	12	-	1.36849221451283e-44	-4.30741582345354
15	17702722	17755151	gene14858	5	-	1.58577840288434e-44	8.50245489681017
2	103449957	103585326	gene1921	4	-	1.64489908487112e-44	11.5479803272852
19	57085227	57203844	gene20082	4	+	1.76995451235052e-44	11.5492285583022
28	10677754	10684820	gene25106	12	-	1.79947624811894e-44	4.35730565570358
22	54356620	54735433	gene21858	6	-	1.81174893204941e-44	12.0810660087611
19	41651375	41659397	gene19621	4	+	1.83878895730878e-44	10.3013041352153
4	79847998	79909365	gene4566	10	+	1.91364802007689e-44	8.4792673789535
13	34718814	34724055	gene13146	4	+	1.91483432875376e-44	11.5710402561698
15	54451506	54457041	gene15528	9	-	2.0380581207633e-44	8.33229988626987
14	56824098	57133493	gene14218	12	+	2.58722033680752e-44	-4.89910311031161
8	70222327	70337511	gene9177	4	-	2.68223350376066e-44	11.4098146874889
4	53725611	53809373	gene4396	4	+	2.70926937295572e-44	11.7090773157258
22	50689262	50738318	gene21730	12	-	2.72761613129718e-44	3.04598673133241
12	50765371	50829819	gene12689	12	-	2.92665852518017e-44	2.95475955147911
13	29389710	29586199	gene13117	4	-	2.94189545866857e-44	10.4335538553012
27	8803869	9045163	gene24745	12	+	2.97702497693931e-44	7.15269868002875
6	86733037	86825968	gene6795	12	+	3.23899257679634e-44	3.26636198732634
15	57418983	57419821	gene15550	12	+	3.28037085366035e-44	3.70729437671673
23	18225051	18225525	gene22121	11	-	3.31035889972252e-44	-7.79739871424047
15	52445353	52447394	gene15471	4	+	3.32454913449608e-44	11.576535012198
12	53728240	53804734	gene12721	12	+	3.34370713731119e-44	7.74711095692812
11	7031920	7065577	gene11430	12	+	3.45707484977449e-44	-4.98102358297744
15	15839297	15908951	gene14839	12	-	4.23843150059394e-44	5.00851490889253
10	87654528	87731086	gene11206	11	-	4.25194790523839e-44	7.0639041806064
10	29384009	29745599	gene10416	12	-	4.95412653013253e-44	-4.43614112583627
12	63633794	63869083	gene12807	5	-	5.08250549424133e-44	10.9680119810093
8	965973	986804	gene8633	12	-	5.08250549424133e-44	2.36157632743217
5	64055552	64151319	gene5519	4	+	5.92564722473649e-44	10.5698244116143
5	109483281	109498314	gene6117	12	+	6.25274349648351e-44	-3.29151669112221
14	37722834	37882011	gene14100	12	+	6.73536666461751e-44	-5.06286082480378
25	25707121	25733671	gene23789	12	+	8.28555230913903e-44	-5.33736681537896
7	101895624	101904206	gene8441	12	+	8.72368143734582e-44	-5.62176495604554
3	7877942	8015888	gene2287	12	-	9.24238135682986e-44	-3.64968200056126
6	71112344	71114702	gene6681	4	-	9.84567887933252e-44	11.5221040231483
NW017210437.1	2740	11971	gene28412	12	-	1.00323618007434e-43	-6.26111287836262
3	770384	851283	gene2197	4	-	1.02234540237872e-43	10.5998625464438
1	56263818	56500694	gene257	8	+	1.02451580454956e-43	10.3669275809231
3	75863031	76042554	gene2944	7	+	1.16317170485949e-43	8.78552014107884
29	17430131	17435304	gene25478	4	-	1.20788817734025e-43	10.6395995632157
NW017190166.1	1	8323	gene27988	11	+	1.44831704776896e-43	8.42653933887357
3	18413947	18640686	gene2465	12	+	1.48774326184871e-43	2.50585070878895
8	88382017	88511803	gene9350	12	+	1.60951155727749e-43	-4.09884935399645
16	47895768	47943813	gene16152	11	-	1.70359580079016e-43	-6.7959320180942
21	67153630	67155290	gene21234	12	-	1.87132602510162e-43	3.74360990677086
6	24463077	24590540	gene6431	4	+	1.91862331142131e-43	10.5016715139003
NW017214958.1	358	23377	gene28686	4	+	2.1698815663199e-43	11.5056286333046
16	48061078	48094254	gene16156	5	+	2.2426859823465e-43	11.4634641588702
23	10536124	10547215	gene22028	12	+	2.48394064177435e-43	2.51075246526833
19	18330152	18339764	gene18892	12	+	2.52884126563926e-43	-3.10897724708116
19	19770498	19797027	gene18920	4	+	2.94692787657588e-43	11.6137841674863
19	34060164	34075010	gene19338	12	-	3.1113426419303e-43	-3.25085507515251
16	35874529	35900000	gene16010	12	-	3.22629444115306e-43	-3.38447948614721
13	56455671	56528528	gene13453	12	-	3.31880716296153e-43	-6.35254029967752
10	48093189	48174864	gene10577	12	-	3.50663079934136e-43	-3.08816154165755
6	85775304	85812878	gene6771	12	-	3.58883167540251e-43	6.74331626316224
6	85100989	85116854	gene6756	4	-	3.94416170915446e-43	11.6715465837204
14	81410935	81415646	gene14430	4	-	4.16468058936234e-43	11.4600643096849
5	118716306	118729836	gene6264	12	-	4.60291584135527e-43	-3.30608616542102
23	26881760	26897864	gene22652	9	-	5.55362260457097e-43	8.98813024027574
14	51260613	51298753	gene14180	12	+	5.805666373707e-43	-5.08476342837392
3	54522668	54533277	gene2797	12	+	6.62521193025263e-43	3.08506913600446
5	98550051	98563763	gene5876	12	+	7.53951441672725e-43	-3.24680993696582
19	55523667	55537930	gene20037	12	+	7.70185762115167e-43	-3.07250116420041
8	99657121	99867382	gene9435	5	-	8.50797367638866e-43	11.5069131967438
7	89884033	89904169	gene7947	12	+	9.42365287004227e-43	-3.76993568027079
19	26442452	26451060	gene19130	12	-	1.2633359853614e-42	-3.85342066230804
19	53133992	53140351	gene19951	12	-	1.39216283838413e-42	-7.03997969893284
26	12647735	12656856	gene24354	12	+	1.40076385247138e-42	2.82555486104952
8	109952343	109972706	gene9509	12	-	1.41599187707426e-42	-4.55120522947317
20	2207950	2256091	gene20143	12	-	1.42231596395177e-42	-3.61994382394933
19	44158980	44190821	gene19735	5	-	1.49988158391368e-42	11.3532642811392
NW017212991.1	2500	9315	gene28548	4	+	1.77643826487419e-42	12.1591729752067
10	30370266	30374982	gene10425	4	+	1.82550821536787e-42	11.6830981939413
25	36844110	36854944	gene24078	12	+	1.94446013858279e-42	-3.32556431495414
20	62956288	62981205	gene20490	12	+	2.11910966813164e-42	7.43665506537147
10	2746830	2901239	gene10187	12	+	2.13807526643898e-42	5.27843947804156
NW017190073.1	95912	101687	gene27862	11	-	2.17904164933176e-42	-6.36783588869547
13	37403918	37429846	gene13171	12	+	2.40665991813128e-42	5.8378461147507
22	39010885	39783533	gene21570	9	-	2.45114165726287e-42	9.11263631746834
3	100501078	100503933	gene3279	12	+	2.56856247668383e-42	-3.38487300725329
17	1717046	1732701	gene16587	12	-	2.70364069549138e-42	4.45929714624223
17	8138921	8159082	gene16694	12	-	2.78295095271252e-42	2.31768419430388
19	13825768	13875345	gene18815	4	-	3.04409967883967e-42	11.4006558462572
14	73660240	73699638	gene14341	12	-	3.0931564243306e-42	-3.74727938513954
13	16953651	17025383	gene13025	12	-	3.18831470403729e-42	-3.47415996950776
23	41514224	41522937	gene22899	12	+	3.30507040739275e-42	-3.44341414603386
5	4290411	4531032	gene4796	4	-	3.50883434394353e-42	12.0661410100472
2	89704272	89721540	gene1841	12	-	3.67831943892808e-42	2.55488444007523
15	38817820	38887973	gene15363	5	-	3.69764962249429e-42	9.76653776282736
18	33974773	34127191	gene17510	4	-	3.78502141618957e-42	10.4833946754325
5	30562428	30569388	gene5080	12	+	4.19510826077304e-42	6.19630357313458
5	28488256	28520379	gene5025	12	+	4.43097641348716e-42	5.49771435849966
22	50242488	50266718	gene21710	8	-	4.68884339411963e-42	8.46423502216813
13	7705092	7718744	gene12981	4	-	4.80179237621893e-42	11.3927504360344
15	8807629	8828301	gene14822	12	-	5.38179656410613e-42	4.83167014806397
7	80526	352060	gene7070	12	-	5.44987289918858e-42	-7.42111712120539
26	14715099	14743342	gene24371	4	-	5.50277267406707e-42	10.2862459781489
4	43471280	43484029	gene4314	12	-	6.47947608634422e-42	-3.39446571833056
18	52416154	52432011	gene17983	12	+	7.01490527547091e-42	-5.47352863481198
19	55667052	55687995	gene20053	6	+	7.32661640872328e-42	9.37901659908715
6	103763465	103856797	gene6943	4	-	8.13603589695075e-42	11.3789056375652
11	103819749	103854512	gene12415	8	+	1.01329955159023e-41	11.2333288774631
8	98488787	98631603	gene9427	6	-	1.08535360157348e-41	8.90828344506238
3	90193858	90227232	gene3091	12	-	1.11864210578623e-41	2.69319513540782
24	37309292	37433239	gene23130	12	+	1.194234262212e-41	-3.1587300724194
4	13807205	13815920	gene3998	12	-	1.28550867448102e-41	-3.59645418049093
19	31916466	31959437	gene19292	12	+	1.37464155181892e-41	4.19940935822573
18	18597019	18644819	gene17368	12	-	1.43604048274082e-41	-4.02974001912128
22	33808507	34098836	gene21550	12	+	1.48469384343249e-41	2.76725835103005
26	35749802	36126653	gene24588	4	-	1.65315337417068e-41	10.4641129615943
NW017189851.1	255219	258186	gene27686	12	-	1.75869665352718e-41	2.32921981707988
10	57403364	57411804	gene10645	12	-	1.86778060118259e-41	-4.65726545146992
11	13737384	13849537	gene11523	5	+	1.90947833571274e-41	9.38943335393339
1	42654290	42669722	gene186	12	-	1.95017650932515e-41	2.71526463580741
2	38057218	38272802	gene1587	4	-	2.08902671613296e-41	11.3914098350281
11	13218946	13262652	gene11513	12	+	2.34792310401747e-41	4.72399619381157
24	54416222	54486293	gene23263	12	+	2.50950660030875e-41	-3.67343684945173
18	46594818	46605076	gene17717	12	+	2.57389898834957e-41	5.29811661021518
2	57063316	57110275	gene1713	12	-	2.57389898834957e-41	-3.17266472623806
1	125598402	125600801	gene788	4	+	2.84010613780557e-41	10.8551415465011
8	110209703	110299325	gene9513	12	+	2.95996359395137e-41	-3.30560536531148
29	46079125	46080203	gene26088	12	+	3.04647633498404e-41	3.79253288987961
3	88290971	88321674	gene3058	12	-	3.08032006690937e-41	2.45805203480976
6	70285927	70334333	gene6675	10	+	3.23407365581027e-41	7.354141585936
14	52012313	52073658	gene14197	12	-	3.28920725216684e-41	2.57239879288993
10	79598324	79603890	gene11074	12	-	3.39242647431504e-41	3.20165985446876
23	41092132	41107261	gene22874	12	-	3.58640174627277e-41	-4.12306319668773
18	15295907	15302596	gene17323	12	-	3.66746303921445e-41	2.83678134005283
6	61387897	61407481	gene6617	12	+	3.66746303921445e-41	2.41724653291482
9	63299080	63305775	gene9930	5	+	3.69583164495871e-41	9.65048851168194
9	55746065	55835361	gene9858	4	+	4.30875757446868e-41	11.3519555110604
28	17454884	17480365	gene25171	12	+	4.37795171175643e-41	-5.98941709354246
28	35846239	35972111	gene25300	12	-	4.59669463534476e-41	2.48326422355452
18	63818074	63823648	gene18485	12	+	5.09941508899585e-41	2.75097205076213
25	27925428	28016645	gene23924	12	+	5.71857237128497e-41	3.11795624891555
5	73035556	73050426	gene5605	12	-	5.84841132495826e-41	-3.75281320397667
24	35901395	35924598	gene23122	12	-	6.19949716400429e-41	4.44979049202635
NW017189555.1	64032	69483	gene27270	12	-	7.27799315188695e-41	3.20889928750503
12	54897720	55105201	gene12740	9	-	7.56122880639126e-41	7.86000254362566
10	96741304	96751562	gene11311	12	+	7.774123425413e-41	2.37402058497676
2	10036355	10050210	gene1271	12	-	8.54238816960907e-41	5.51882280632646
26	14599572	14712824	gene24370	12	+	8.95229711301572e-41	3.54173836226765
11	98302695	98308565	gene12275	12	-	9.81196136975929e-41	3.1034354211709
10	31112308	31365032	gene10434	6	+	9.96875352028014e-41	8.59876329637176
13	60382233	60391332	gene13529	4	+	9.96905822688216e-41	11.3146918266157
25	39189389	39205766	gene24164	12	-	1.07049131288793e-40	2.60650896676282
14	81428247	81439404	gene14432	12	-	1.21968292376067e-40	-3.62512741925535
13	66033539	66036272	gene13665	12	-	1.26831150751962e-40	5.66281329043049
19	53179644	53192931	gene19955	12	+	1.31312047525547e-40	-5.2663219471939
12	54310860	54399991	gene12729	12	-	1.34720471276834e-40	4.28428351857508
2	3922700	3945962	gene1147	12	+	1.37830687085817e-40	5.02625146390809
10	80051422	80059940	gene11099	12	-	1.46492494218753e-40	-3.47355108102895
18	44690213	44702235	gene17674	8	+	1.73094536233285e-40	9.19789938318529
13	53747814	53750108	gene13417	4	+	1.82208519714795e-40	11.6823696078753
NW017189517.1	20504849	20560643	gene26938	12	-	2.1146544933655e-40	-3.83649717813084
7	30075375	30230859	gene7210	8	-	2.17499492032993e-40	10.6093323242448
15	20052091	20065095	gene14885	12	-	2.23498066176698e-40	4.21723877615345
11	77503855	77510131	gene12049	4	-	2.3441771472371e-40	11.2738495673523
19	36193698	36209992	gene19405	12	-	2.34802883885845e-40	2.44621420787984
6	86966131	87335508	gene6797	12	+	2.42246059263923e-40	6.43042214556321
18	50775185	50787650	gene17910	12	+	2.42840589200737e-40	-2.95418077804104
20	23993605	23998452	gene20315	4	-	2.62912975359267e-40	11.2733686751635
5	70075728	70134562	gene5580	12	+	2.76456880999823e-40	8.00863381450032
13	63264058	63279821	gene13598	12	-	3.32244843898313e-40	2.62163683800548
NW017189516.1	51064220	51185987	gene26665	5	+	3.3766726711505e-40	10.4177679804619
22	49038665	49043724	gene21662	12	-	3.50918863200306e-40	3.78596655818328
7	5533737	5542269	gene7092	4	+	3.51525070745413e-40	11.2484338687053
19	38267464	38279270	gene19463	12	+	4.01537510323072e-40	-3.787642627901
25	1413497	1418141	gene23416	12	-	4.0739669051659e-40	2.77681967646357
20	9930595	10011105	gene20219	12	-	4.50678947616079e-40	2.71157165035241
9	75595810	75706630	gene10032	12	+	4.69103046933457e-40	4.90474390345911
23	20902668	20908544	gene22458	12	-	5.21226773430673e-40	-3.47139304065621
25	3866596	3914301	gene23573	12	-	5.2386859887693e-40	4.50207258095463
7	90366312	90372779	gene7969	12	+	5.26334241063603e-40	-5.73815711404809
27	8236328	8249309	gene24733	12	-	5.34733901527644e-40	2.43356678265032
4	115179297	115360459	gene4759	12	-	5.77695479683805e-40	3.50113561747611
NW017213165.1	12645	15002	gene28565	12	+	6.01310231446386e-40	-4.75719240710417
2	14986408	15009043	gene1373	12	-	7.22691938110809e-40	-2.82589556032025
3	104659684	104666678	gene3470	12	+	7.29165717073732e-40	3.56005488399431
[truncated: 8,572 more rows]
