# Supplementary material for: Multi-species annotation of transcriptome and chromatin structure in domesticated animals
Source: BMC Biol. 2019 Dec 30;17:108. doi: 10.1186/s12915-019-0726-5 (PMC6936065; doi:10.1186/s12915-019-0726-5)
Supplement: Supplementary file 5 — Additional file 5 FR-AgENCODE genes and transcripts (structure, expression, positional and coding classes). • bos_taurus_cuff_tpm0.1_2sample_complete.gff • bos_taurus_cuff_tpm0.1_2sample_trid_4posclasses_3codingclasses_booleans.tsv • bos_taurus.frag.gnid.posclasslist.codclasslist.tsv • bos_taurus.fraggn.tpm.tsv • capra_hircus_cuff_tpm0.1_2sample_complete.gff • capra_hircus_cuff_tpm0.1_2sample_trid_4posclasses_3codingclasses_booleans.tsv • capra_hircus.frag.gnid.posclasslist.codclasslist.tsv • capra_hircus.fraggn.tpm.tsv • gallus_gallus_cuff_tpm0.1_2sample_complete.gff • gallus_gallus_cuff_tpm0.1_2sample_trid_4posclasses_3codingclasses_booleans.tsv • gallus_gallus.frag.gnid.posclasslist.codclasslist.tsv • gallus_gallus.fraggn.tpm.tsv • sus_scrofa_cuff_tpm0.1_2sample_complete.gff • sus_scrofa_cuff_tpm0.1_2sample_trid_4posclasses_3codingclasses_booleans.tsv • sus_scrofa.frag.gnid.posclasslist.codclasslist.tsv • sus_scrofa.fraggn.tpm.tsv [file 12915_2019_726_MOESM5_ESM.gz]

Archive with 16 entries (16 files):
- home/sfoissac/fragencode/papers/first/suppl.files/fraggn/bos_taurus_cuff_tpm0.1_2sample_trid_4posclasses_3codingclasses_booleans.tsv
- home/sfoissac/fragencode/papers/first/suppl.files/fraggn/bos_taurus.frag.gnid.posclasslist.codclasslist.tsv
- home/sfoissac/fragencode/papers/first/suppl.files/fraggn/bos_taurus.fraggn.tpm.tsv
- home/sfoissac/fragencode/papers/first/suppl.files/fraggn/capra_hircus_cuff_tpm0.1_2sample_trid_4posclasses_3codingclasses_booleans.tsv
- home/sfoissac/fragencode/papers/first/suppl.files/fraggn/capra_hircus.frag.gnid.posclasslist.codclasslist.tsv
- home/sfoissac/fragencode/papers/first/suppl.files/fraggn/capra_hircus.fraggn.tpm.tsv
- home/sfoissac/fragencode/papers/first/suppl.files/fraggn/gallus_gallus_cuff_tpm0.1_2sample_trid_4posclasses_3codingclasses_booleans.tsv
- home/sfoissac/fragencode/papers/first/suppl.files/fraggn/gallus_gallus.frag.gnid.posclasslist.codclasslist.tsv
- home/sfoissac/fragencode/papers/first/suppl.files/fraggn/gallus_gallus.fraggn.tpm.tsv
- home/sfoissac/fragencode/papers/first/suppl.files/fraggn/sus_scrofa_cuff_tpm0.1_2sample_trid_4posclasses_3codingclasses_booleans.tsv
- home/sfoissac/fragencode/papers/first/suppl.files/fraggn/sus_scrofa.frag.gnid.posclasslist.codclasslist.tsv
- home/sfoissac/fragencode/papers/first/suppl.files/fraggn/sus_scrofa.fraggn.tpm.tsv
- home/sfoissac/fragencode/papers/first/suppl.files/fraggn/bos_taurus_cuff_tpm0.1_2sample_complete.gff
- home/sfoissac/fragencode/papers/first/suppl.files/fraggn/capra_hircus_cuff_tpm0.1_2sample_complete.gff
- home/sfoissac/fragencode/papers/first/suppl.files/fraggn/gallus_gallus_cuff_tpm0.1_2sample_complete.gff
- home/sfoissac/fragencode/papers/first/suppl.files/fraggn/sus_scrofa_cuff_tpm0.1_2sample_complete.gff
