# Supplementary material for: Multi-species annotation of transcriptome and chromatin structure in domesticated animals
Source: BMC Biol. 2019 Dec 30;17:108. doi: 10.1186/s12915-019-0726-5 (PMC6936065; doi:10.1186/s12915-019-0726-5)
Supplement: Supplementary file 5 — Additional file 5 FR-AgENCODE genes and transcripts (structure, expression, positional and coding classes). • bos_taurus_cuff_tpm0.1_2sample_complete.gff • bos_taurus_cuff_tpm0.1_2sample_trid_4posclasses_3codingclasses_booleans.tsv • bos_taurus.frag.gnid.posclasslist.codclasslist.tsv • bos_taurus.fraggn.tpm.tsv • capra_hircus_cuff_tpm0.1_2sample_complete.gff • capra_hircus_cuff_tpm0.1_2sample_trid_4posclasses_3codingclasses_booleans.tsv • capra_hircus.frag.gnid.posclasslist.codclasslist.tsv • capra_hircus.fraggn.tpm.tsv • gallus_gallus_cuff_tpm0.1_2sample_complete.gff • gallus_gallus_cuff_tpm0.1_2sample_trid_4posclasses_3codingclasses_booleans.tsv • gallus_gallus.frag.gnid.posclasslist.codclasslist.tsv • gallus_gallus.fraggn.tpm.tsv • sus_scrofa_cuff_tpm0.1_2sample_complete.gff • sus_scrofa_cuff_tpm0.1_2sample_trid_4posclasses_3codingclasses_booleans.tsv • sus_scrofa.frag.gnid.posclasslist.codclasslist.tsv • sus_scrofa.fraggn.tpm.tsv [file 12915_2019_726_MOESM5_ESM.gz › home/sfoissac/fragencode/papers/first/suppl.files/fraggn/bos_taurus_cuff_tpm0.1_2sample_trid_4posclasses_3codingclasses_booleans.tsv]

trid	known	extension	alternative	novel	mRNA	lncRNA	otherRNA
TCONS_00000002	0	0	0	1	0	1	0
TCONS_00000003	0	0	1	0	1	0	0
TCONS_00000004	0	0	0	1	0	1	0
TCONS_00000005	0	0	0	1	0	1	0
TCONS_00000006	0	0	0	1	0	1	0
TCONS_00000007	0	0	0	1	0	1	0
TCONS_00000008	0	0	0	1	0	1	0
TCONS_00000009	0	0	1	0	1	0	0
TCONS_00000010	0	0	0	1	0	1	0
TCONS_00000011	0	0	1	0	1	0	0
TCONS_00000012	1	0	0	0	1	0	0
TCONS_00000017	0	0	0	1	0	1	0
TCONS_00000018	0	0	1	0	1	0	0
TCONS_00000019	1	0	0	0	1	0	0
TCONS_00000020	0	0	1	0	1	0	0
TCONS_00000021	1	0	0	0	1	0	0
TCONS_00000022	1	0	0	0	1	0	0
TCONS_00000024	0	0	1	0	1	0	0
TCONS_00000027	0	0	1	0	1	0	0
TCONS_00000025	1	0	0	0	1	0	0
TCONS_00000028	0	0	1	0	1	0	0
TCONS_00000029	0	0	0	1	1	0	0
TCONS_00000032	1	0	0	0	1	0	0
TCONS_00000033	0	0	1	0	1	0	0
TCONS_00000034	1	0	0	0	1	0	0
TCONS_00000036	0	0	0	1	0	1	0
TCONS_00000037	0	0	0	1	0	1	0
TCONS_00000038	0	0	0	1	0	1	0
TCONS_00000041	0	0	1	0	1	0	0
TCONS_00000040	1	0	0	0	1	0	0
TCONS_00000042	0	0	1	0	1	0	0
TCONS_00000043	0	0	1	0	1	0	0
TCONS_00000044	0	0	1	0	1	0	0
TCONS_00000045	0	0	1	0	1	0	0
TCONS_00000048	1	0	0	0	1	0	0
TCONS_00000047	0	0	1	0	1	0	0
TCONS_00000046	0	0	1	0	1	0	0
TCONS_00000049	0	0	1	0	1	0	0
TCONS_00000052	0	0	1	0	1	0	0
TCONS_00000051	0	0	1	0	1	0	0
TCONS_00000054	0	0	1	0	1	0	0
TCONS_00000055	0	0	1	0	1	0	0
TCONS_00000056	0	0	1	0	1	0	0
TCONS_00000057	0	0	1	0	1	0	0
TCONS_00000059	0	0	1	0	1	0	0
TCONS_00000060	0	0	1	0	1	0	0
TCONS_00000063	0	0	1	0	1	0	0
TCONS_00000064	0	0	0	1	0	1	0
TCONS_00000066	0	0	1	0	1	0	0
TCONS_00000065	0	0	1	0	1	0	0
TCONS_00000067	0	0	1	0	1	0	0
TCONS_00000068	0	0	1	0	1	0	0
TCONS_00000069	0	0	1	0	1	0	0
TCONS_00000070	1	0	0	0	1	0	0
TCONS_00000071	0	0	1	0	1	0	0
TCONS_00000073	0	0	1	0	1	0	0
TCONS_00000072	0	0	1	0	1	0	0
TCONS_00000075	0	0	1	0	1	0	0
TCONS_00000076	0	0	1	0	1	0	0
TCONS_00000080	0	0	1	0	1	0	0
TCONS_00000081	0	0	1	0	1	0	0
TCONS_00000082	0	0	1	0	1	0	0
TCONS_00000083	0	0	0	1	0	1	0
TCONS_00000087	0	1	0	0	1	0	0
TCONS_00000086	0	0	1	0	1	0	0
TCONS_00000085	0	0	1	0	1	0	0
TCONS_00000084	1	0	0	0	1	0	0
TCONS_00000089	0	0	0	1	1	0	0
TCONS_00000090	0	0	0	1	0	1	0
TCONS_00000091	0	0	1	0	1	0	0
TCONS_00000092	0	0	1	0	1	0	0
TCONS_00000095	0	0	1	0	1	0	0
TCONS_00000094	0	0	1	0	1	0	0
TCONS_00000096	0	0	1	0	1	0	0
TCONS_00000097	0	0	1	0	1	0	0
TCONS_00000098	0	0	0	1	0	1	0
TCONS_00000099	0	0	0	1	0	1	0
TCONS_00000100	1	0	0	0	1	0	0
TCONS_00000103	0	0	1	0	1	0	0
TCONS_00000102	0	0	1	0	1	0	0
TCONS_00000107	0	0	1	0	1	0	0
TCONS_00000108	0	0	1	0	1	0	0
TCONS_00000110	0	0	1	0	1	0	0
TCONS_00000111	0	0	1	0	1	0	0
TCONS_00000112	0	0	1	0	1	0	0
TCONS_00000117	0	0	0	1	1	0	0
TCONS_00000130	0	0	0	1	0	1	0
TCONS_00000131	1	0	0	0	1	0	0
TCONS_00000133	0	0	0	1	0	1	0
TCONS_00000132	0	0	0	1	0	1	0
TCONS_00000134	0	0	1	0	1	0	0
TCONS_00000135	0	0	1	0	1	0	0
TCONS_00000136	1	0	0	0	1	0	0
TCONS_00000137	1	0	0	0	1	0	0
TCONS_00000150	0	1	0	0	1	0	0
TCONS_00000149	0	0	1	0	1	0	0
TCONS_00000148	0	0	1	0	1	0	0
TCONS_00000147	0	0	1	0	1	0	0
TCONS_00000146	0	0	1	0	1	0	0
TCONS_00000145	0	0	1	0	1	0	0
TCONS_00000143	0	0	1	0	1	0	0
TCONS_00000142	0	0	1	0	1	0	0
TCONS_00000139	0	0	1	0	1	0	0
TCONS_00000151	0	0	1	0	1	0	0
TCONS_00000152	1	0	0	0	1	0	0
TCONS_00000155	0	0	0	1	0	1	0
TCONS_00000157	0	0	1	0	1	0	0
TCONS_00000156	1	0	0	0	1	0	0
TCONS_00000158	0	0	0	1	0	1	0
TCONS_00000160	0	1	0	0	1	0	0
TCONS_00000161	0	0	1	0	1	0	0
TCONS_00000162	1	0	0	0	1	0	0
TCONS_00000163	0	0	0	1	0	1	0
TCONS_00000167	0	0	1	0	1	0	0
TCONS_00000166	0	0	1	0	1	0	0
TCONS_00000165	0	0	1	0	1	0	0
TCONS_00000168	0	0	1	0	1	0	0
TCONS_00000169	0	0	1	0	1	0	0
TCONS_00000171	1	0	0	0	1	0	0
TCONS_00000173	1	0	0	0	1	0	0
TCONS_00000174	1	0	0	0	1	0	0
TCONS_00000175	0	0	1	0	1	0	0
TCONS_00000177	0	0	1	0	1	0	0
TCONS_00000178	0	0	1	0	1	0	0
TCONS_00000179	0	0	1	0	1	0	0
TCONS_00000181	1	0	0	0	1	0	0
TCONS_00000182	0	0	0	1	0	0	1
TCONS_00000187	0	0	0	1	0	1	0
TCONS_00000190	0	0	0	1	0	0	1
TCONS_00000195	0	0	1	0	1	0	0
TCONS_00000196	0	1	0	0	1	0	0
TCONS_00000198	0	0	1	0	1	0	0
TCONS_00000199	0	0	0	1	1	0	0
TCONS_00000201	1	0	0	0	1	0	0
TCONS_00000202	0	0	0	1	0	1	0
TCONS_00000204	0	0	0	1	1	0	0
TCONS_00000206	0	0	0	1	0	1	0
TCONS_00000208	0	0	0	1	1	0	0
TCONS_00000207	0	0	0	1	1	0	0
TCONS_00000209	0	0	0	1	1	0	0
TCONS_00000211	0	0	0	1	1	0	0
TCONS_00000212	0	0	0	1	1	0	0
TCONS_00000213	0	0	0	1	1	0	0
TCONS_00000214	0	0	0	1	1	0	0
TCONS_00000215	0	0	0	1	1	0	0
TCONS_00000216	0	0	0	1	1	0	0
TCONS_00000217	0	0	0	1	1	0	0
TCONS_00000219	0	0	0	1	0	1	0
TCONS_00000220	0	0	0	1	0	1	0
TCONS_00000221	0	0	0	1	0	1	0
TCONS_00000222	0	0	0	1	0	1	0
TCONS_00000224	0	0	0	1	0	1	0
TCONS_00000225	0	0	0	1	0	1	0
TCONS_00000226	0	0	0	1	0	1	0
TCONS_00000227	0	0	0	1	0	1	0
TCONS_00000230	0	0	0	1	0	1	0
TCONS_00000231	0	0	0	1	0	1	0
TCONS_00000232	0	0	1	0	1	0	0
TCONS_00000233	1	0	0	0	1	0	0
TCONS_00000234	0	1	0	0	1	0	0
TCONS_00000235	0	0	1	0	1	0	0
TCONS_00000236	0	0	1	0	1	0	0
TCONS_00000238	0	0	1	0	1	0	0
TCONS_00000237	1	0	0	0	1	0	0
TCONS_00000239	0	0	0	1	0	1	0
TCONS_00000241	0	0	0	1	0	0	1
TCONS_00000242	0	0	0	1	0	1	0
TCONS_00000246	0	0	0	1	1	0	0
TCONS_00000251	0	0	1	0	1	0	0
TCONS_00000250	0	0	1	0	1	0	0
TCONS_00000249	0	0	1	0	1	0	0
TCONS_00000248	0	0	1	0	1	0	0
TCONS_00000255	0	0	1	0	1	0	0
TCONS_00000254	0	0	1	0	1	0	0
TCONS_00000253	0	0	1	0	1	0	0
TCONS_00000256	0	0	0	1	0	1	0
TCONS_00000260	0	0	0	1	0	1	0
TCONS_00000262	0	0	0	1	0	1	0
TCONS_00000269	0	0	0	1	0	1	0
TCONS_00000270	0	0	0	1	0	1	0
TCONS_00000271	0	0	0	1	0	1	0
TCONS_00000272	0	0	0	1	0	1	0
TCONS_00000276	0	0	0	1	0	1	0
TCONS_00000277	0	0	1	0	1	0	0
TCONS_00000278	0	0	1	0	1	0	0
TCONS_00000280	0	0	1	0	1	0	0
TCONS_00000282	0	0	1	0	1	0	0
TCONS_00000281	0	0	1	0	1	0	0
TCONS_00000283	0	0	1	0	1	0	0
TCONS_00000284	0	0	1	0	1	0	0
TCONS_00000285	0	0	0	1	1	0	0
TCONS_00000291	0	0	0	1	0	1	0
TCONS_00000292	0	0	1	0	1	0	0
TCONS_00000293	0	0	1	0	1	0	0
TCONS_00000294	0	0	1	0	1	0	0
TCONS_00000295	1	0	0	0	1	0	0
TCONS_00000297	0	0	1	0	1	0	0
TCONS_00000299	0	0	1	0	1	0	0
TCONS_00000301	0	0	0	1	1	0	0
TCONS_00000302	0	1	0	0	1	0	0
TCONS_00000303	0	0	1	0	1	0	0
TCONS_00000304	1	0	0	0	1	0	0
TCONS_00000305	0	0	0	1	1	0	0
TCONS_00000306	0	0	0	1	0	1	0
TCONS_00000307	0	0	0	1	0	1	0
TCONS_00000308	0	0	0	1	0	1	0
TCONS_00000309	0	0	0	1	0	1	0
TCONS_00000310	0	0	0	1	0	1	0
TCONS_00000311	0	0	0	1	0	1	0
TCONS_00000312	0	0	0	1	0	1	0
TCONS_00000313	0	0	0	1	0	1	0
TCONS_00000314	0	0	0	1	0	1	0
TCONS_00000315	0	0	0	1	0	1	0
TCONS_00000316	0	0	0	1	0	1	0
TCONS_00000318	0	0	1	0	1	0	0
TCONS_00000319	0	0	1	0	1	0	0
TCONS_00000321	0	0	0	1	1	0	0
TCONS_00000322	0	0	0	1	0	1	0
TCONS_00000323	0	0	1	0	1	0	0
TCONS_00000325	0	0	1	0	1	0	0
TCONS_00000324	0	0	1	0	1	0	0
TCONS_00000327	0	0	1	0	1	0	0
TCONS_00000330	0	0	1	0	1	0	0
TCONS_00000329	1	0	0	0	1	0	0
TCONS_00000331	0	0	1	0	1	0	0
TCONS_00000332	0	0	1	0	1	0	0
TCONS_00000333	0	0	1	0	1	0	0
TCONS_00000334	0	0	1	0	1	0	0
TCONS_00000335	0	0	1	0	1	0	0
TCONS_00000336	0	1	0	0	1	0	0
TCONS_00000338	1	0	0	0	1	0	0
TCONS_00000339	0	0	0	1	0	1	0
TCONS_00000340	0	0	0	1	0	1	0
TCONS_00000341	0	0	0	1	0	1	0
TCONS_00000349	0	0	1	0	1	0	0
TCONS_00000350	0	0	1	0	1	0	0
TCONS_00000352	0	0	1	0	1	0	0
TCONS_00000353	1	0	0	0	1	0	0
TCONS_00000354	0	0	1	0	1	0	0
TCONS_00000355	0	0	1	0	1	0	0
TCONS_00000357	1	0	0	0	1	0	0
TCONS_00000363	0	0	0	1	0	0	1
TCONS_00000368	0	0	0	1	1	0	0
TCONS_00000369	1	0	0	0	1	0	0
TCONS_00000370	0	0	0	1	0	1	0
TCONS_00000372	0	0	0	1	0	0	1
TCONS_00000373	0	0	0	1	0	1	0
TCONS_00000374	0	0	1	0	1	0	0
TCONS_00000376	0	0	1	0	1	0	0
TCONS_00000375	0	0	0	1	0	0	1
TCONS_00000378	0	0	1	0	1	0	0
TCONS_00000377	0	0	1	0	1	0	0
TCONS_00000379	0	0	0	1	0	1	0
TCONS_00000380	0	0	0	1	0	1	0
TCONS_00000381	0	0	0	1	0	1	0
TCONS_00000382	0	0	1	0	1	0	0
TCONS_00000385	1	0	0	0	1	0	0
TCONS_00000386	0	0	0	1	0	1	0
TCONS_00000387	0	0	1	0	1	0	0
TCONS_00000389	0	0	1	0	1	0	0
TCONS_00000388	0	0	1	0	1	0	0
TCONS_00000392	0	0	1	0	1	0	0
TCONS_00000391	0	0	1	0	1	0	0
TCONS_00000390	0	0	1	0	1	0	0
TCONS_00000394	0	0	1	0	1	0	0
TCONS_00000395	1	0	0	0	1	0	0
TCONS_00000396	0	0	1	0	1	0	0
TCONS_00000398	0	0	0	1	0	1	0
TCONS_00000399	0	0	0	1	0	1	0
TCONS_00000400	0	0	0	1	0	1	0
TCONS_00000404	1	0	0	0	1	0	0
TCONS_00000406	1	0	0	0	1	0	0
TCONS_00000407	0	0	1	0	1	0	0
TCONS_00000409	0	0	1	0	1	0	0
TCONS_00000408	0	0	1	0	1	0	0
TCONS_00000412	0	0	1	0	1	0	0
TCONS_00000413	1	0	0	0	1	0	0
TCONS_00000414	0	0	0	1	0	1	0
TCONS_00000415	0	1	0	0	1	0	0
TCONS_00000416	0	0	1	0	1	0	0
TCONS_00000417	0	0	1	0	1	0	0
TCONS_00000418	0	0	1	0	1	0	0
TCONS_00000419	1	0	0	0	1	0	0
TCONS_00000420	0	0	1	0	1	0	0
TCONS_00000421	0	0	1	0	1	0	0
TCONS_00000422	0	0	1	0	1	0	0
TCONS_00000423	0	0	1	0	1	0	0
TCONS_00000424	0	0	1	0	1	0	0
TCONS_00000425	0	0	1	0	1	0	0
TCONS_00000426	1	0	0	0	1	0	0
TCONS_00000427	0	0	0	1	0	1	0
TCONS_00000428	0	0	1	0	1	0	0
TCONS_00000429	1	0	0	0	1	0	0
TCONS_00000432	0	0	0	1	0	1	0
TCONS_00000433	0	0	1	0	1	0	0
TCONS_00000436	0	0	1	0	1	0	0
TCONS_00000435	0	0	1	0	1	0	0
TCONS_00000437	1	0	0	0	1	0	0
TCONS_00000438	0	0	0	1	1	0	0
TCONS_00000441	0	0	1	0	1	0	0
TCONS_00000440	0	0	1	0	1	0	0
TCONS_00000439	0	0	1	0	1	0	0
TCONS_00000445	0	0	1	0	1	0	0
TCONS_00000443	0	0	1	0	1	0	0
TCONS_00000442	1	0	0	0	1	0	0
TCONS_00000446	0	0	1	0	1	0	0
TCONS_00000448	0	0	0	1	1	0	0
TCONS_00000449	0	0	0	1	0	1	0
TCONS_00000451	0	0	1	0	1	0	0
TCONS_00000454	0	0	1	0	1	0	0
TCONS_00000453	0	0	1	0	1	0	0
TCONS_00000452	0	0	1	0	1	0	0
TCONS_00000455	0	0	1	0	1	0	0
TCONS_00000461	0	0	1	0	1	0	0
TCONS_00000459	0	0	1	0	1	0	0
TCONS_00000457	0	0	1	0	1	0	0
TCONS_00000456	0	0	1	0	1	0	0
TCONS_00000462	0	0	1	0	1	0	0
TCONS_00000465	0	1	0	0	1	0	0
TCONS_00000467	1	0	0	0	1	0	0
TCONS_00000470	0	0	1	0	1	0	0
TCONS_00000469	0	0	1	0	1	0	0
TCONS_00000471	0	0	1	0	1	0	0
TCONS_00000472	0	0	0	1	0	1	0
TCONS_00000473	0	0	0	1	1	0	0
TCONS_00000474	0	0	0	1	1	0	0
TCONS_00000475	0	0	0	1	1	0	0
TCONS_00000476	1	0	0	0	1	0	0
TCONS_00000477	1	0	0	0	1	0	0
TCONS_00000478	0	0	0	1	0	1	0
TCONS_00000479	0	0	0	1	0	1	0
TCONS_00000480	0	1	0	0	1	0	0
TCONS_00000482	0	0	1	0	1	0	0
TCONS_00000483	0	0	1	0	1	0	0
TCONS_00000484	0	1	0	0	1	0	0
TCONS_00000486	0	0	1	0	1	0	0
TCONS_00000485	0	0	1	0	1	0	0
TCONS_00000487	0	0	1	0	1	0	0
TCONS_00000489	1	0	0	0	1	0	0
TCONS_00000490	0	0	1	0	1	0	0
TCONS_00000491	0	0	1	0	1	0	0
TCONS_00000493	0	0	1	0	1	0	0
TCONS_00000494	0	0	1	0	1	0	0
TCONS_00000495	0	0	1	0	1	0	0
TCONS_00000496	1	0	0	0	1	0	0
TCONS_00000497	1	0	0	0	1	0	0
TCONS_00000499	0	0	0	1	0	1	0
TCONS_00000502	0	0	0	1	1	0	0
TCONS_00000504	0	0	1	0	1	0	0
TCONS_00000503	0	0	0	1	1	0	0
TCONS_00000505	0	0	1	0	1	0	0
TCONS_00000506	1	0	0	0	1	0	0
TCONS_00000507	0	0	1	0	1	0	0
TCONS_00000508	1	0	0	0	0	0	1
TCONS_00000510	0	0	0	1	0	1	0
TCONS_00000512	0	1	0	0	1	0	0
TCONS_00000515	0	0	1	0	1	0	0
TCONS_00000514	0	0	1	0	1	0	0
TCONS_00000513	1	0	0	0	1	0	0
TCONS_00000516	0	0	1	0	1	0	0
TCONS_00000517	0	0	1	0	1	0	0
TCONS_00000518	0	0	1	0	1	0	0
TCONS_00000520	0	0	1	0	1	0	0
TCONS_00000521	0	0	1	0	1	0	0
TCONS_00000522	0	0	1	0	1	0	0
TCONS_00000523	0	0	0	1	1	0	0
TCONS_00000524	0	0	0	1	0	1	0
TCONS_00000526	0	0	0	1	0	1	0
TCONS_00000527	0	0	0	1	0	1	0
TCONS_00000528	0	0	0	1	0	1	0
TCONS_00000529	0	0	0	1	1	0	0
TCONS_00000530	0	0	0	1	0	1	0
TCONS_00000531	1	0	0	0	1	0	0
TCONS_00000533	0	0	1	0	1	0	0
TCONS_00000536	0	0	1	0	1	0	0
TCONS_00000535	0	0	1	0	1	0	0
TCONS_00000537	0	0	1	0	1	0	0
TCONS_00000539	0	0	1	0	1	0	0
TCONS_00000538	0	0	1	0	1	0	0
TCONS_00000540	0	0	1	0	1	0	0
TCONS_00000543	0	0	0	1	1	0	0
TCONS_00000545	0	0	1	0	1	0	0
TCONS_00000547	0	0	1	0	1	0	0
TCONS_00000548	0	0	1	0	1	0	0
TCONS_00000550	0	0	0	1	0	1	0
TCONS_00000551	0	0	1	0	1	0	0
TCONS_00000552	0	0	1	0	1	0	0
TCONS_00000553	0	0	1	0	1	0	0
TCONS_00000554	0	1	0	0	1	0	0
TCONS_00000555	0	0	1	0	1	0	0
TCONS_00000556	0	0	1	0	1	0	0
TCONS_00000557	1	0	0	0	1	0	0
TCONS_00000558	0	0	1	0	1	0	0
TCONS_00000559	0	0	1	0	1	0	0
TCONS_00000560	0	0	0	1	0	1	0
TCONS_00000561	0	0	0	1	0	1	0
TCONS_00000562	0	0	0	1	0	1	0
TCONS_00000563	0	0	0	1	0	1	0
TCONS_00000565	0	0	0	1	0	1	0
TCONS_00000567	0	0	0	1	1	0	0
TCONS_00000568	0	0	0	1	0	1	0
TCONS_00000570	1	0	0	0	0	0	1
TCONS_00000571	0	0	1	0	1	0	0
TCONS_00000573	0	0	1	0	1	0	0
TCONS_00000572	0	0	1	0	1	0	0
TCONS_00000576	0	0	1	0	1	0	0
TCONS_00000575	1	0	0	0	1	0	0
TCONS_00000577	0	0	0	1	0	1	0
TCONS_00000578	0	0	0	1	0	1	0
TCONS_00000579	0	0	0	1	0	1	0
TCONS_00000580	0	0	0	1	0	1	0
TCONS_00000581	0	0	0	1	0	1	0
TCONS_00000585	0	0	0	1	0	1	0
TCONS_00000586	0	0	0	1	0	1	0
TCONS_00000587	0	0	0	1	0	1	0
TCONS_00000588	0	0	0	1	0	1	0
TCONS_00000589	0	0	1	0	1	0	0
TCONS_00000590	0	0	1	0	1	0	0
TCONS_00000591	0	0	1	0	1	0	0
TCONS_00000592	1	0	0	0	1	0	0
TCONS_00000593	0	0	1	0	1	0	0
TCONS_00000594	0	0	1	0	1	0	0
TCONS_00000596	0	0	1	0	1	0	0
TCONS_00000595	0	0	1	0	1	0	0
TCONS_00000598	0	0	1	0	1	0	0
TCONS_00000597	0	0	1	0	1	0	0
TCONS_00000600	0	0	1	0	1	0	0
TCONS_00000599	0	0	1	0	1	0	0
TCONS_00000601	1	0	0	0	1	0	0
TCONS_00000602	0	0	0	1	0	1	0
TCONS_00000603	0	0	1	0	1	0	0
TCONS_00000604	0	0	1	0	1	0	0
TCONS_00000605	0	0	0	1	0	1	0
TCONS_00000606	0	0	0	1	0	1	0
TCONS_00000607	0	0	0	1	0	1	0
TCONS_00000609	0	0	0	1	0	1	0
TCONS_00000610	0	0	0	1	0	1	0
TCONS_00000611	0	0	0	1	0	1	0
TCONS_00000613	0	0	1	0	1	0	0
TCONS_00000615	0	0	1	0	1	0	0
TCONS_00000614	0	0	1	0	1	0	0
TCONS_00000617	0	0	1	0	1	0	0
TCONS_00000618	0	0	1	0	1	0	0
TCONS_00000619	1	0	0	0	1	0	0
TCONS_00000620	0	0	0	1	0	0	1
TCONS_00000623	1	0	0	0	1	0	0
TCONS_00000625	0	0	1	0	1	0	0
TCONS_00000626	1	0	0	0	1	0	0
TCONS_00000628	0	0	0	1	1	0	0
TCONS_00000629	0	0	1	0	1	0	0
TCONS_00000630	0	0	0	1	0	1	0
TCONS_00000631	0	0	0	1	0	1	0
TCONS_00000632	0	0	0	1	0	1	0
TCONS_00000633	0	0	0	1	0	1	0
TCONS_00000634	0	0	0	1	0	1	0
TCONS_00000637	0	0	1	0	1	0	0
TCONS_00000639	0	0	0	1	1	0	0
TCONS_00000638	1	0	0	0	1	0	0
TCONS_00000640	0	0	1	0	1	0	0
TCONS_00000641	0	0	1	0	1	0	0
TCONS_00000642	0	0	1	0	1	0	0
TCONS_00000643	0	0	1	0	1	0	0
TCONS_00000644	1	0	0	0	1	0	0
TCONS_00000645	0	0	1	0	1	0	0
TCONS_00000646	0	0	0	1	0	1	0
TCONS_00000647	0	0	0	1	0	1	0
TCONS_00000648	0	0	0	1	0	1	0
TCONS_00000649	0	0	0	1	0	1	0
TCONS_00000650	0	0	0	1	0	1	0
TCONS_00000652	0	0	1	0	1	0	0
TCONS_00000651	0	1	0	0	1	0	0
TCONS_00000653	0	0	1	0	1	0	0
TCONS_00000654	1	0	0	0	1	0	0
TCONS_00000655	0	0	0	1	0	1	0
TCONS_00000656	0	0	0	1	0	1	0
TCONS_00000657	0	0	0	1	0	1	0
TCONS_00000658	0	0	0	1	0	0	1
TCONS_00000659	0	0	1	0	1	0	0
TCONS_00000661	0	0	1	0	1	0	0
TCONS_00000663	0	0	1	0	1	0	0
TCONS_00000664	0	0	1	0	1	0	0
TCONS_00000665	0	0	1	0	1	0	0
TCONS_00000666	0	0	1	0	1	0	0
TCONS_00000667	0	0	0	1	0	1	0
TCONS_00000669	0	0	1	0	1	0	0
TCONS_00000668	1	0	0	0	1	0	0
TCONS_00000671	0	0	1	0	1	0	0
TCONS_00000674	0	0	1	0	1	0	0
TCONS_00000677	0	0	0	1	0	1	0
TCONS_00000676	0	0	0	1	0	1	0
TCONS_00000675	0	0	0	1	0	1	0
TCONS_00000678	0	0	0	1	0	1	0
TCONS_00000679	0	0	0	1	0	1	0
TCONS_00000680	0	1	0	0	1	0	0
TCONS_00000681	1	0	0	0	1	0	0
TCONS_00000682	0	0	1	0	1	0	0
TCONS_00000683	0	0	1	0	1	0	0
TCONS_00000684	1	0	0	0	1	0	0
TCONS_00000687	0	0	1	0	1	0	0
TCONS_00000689	0	0	0	1	1	0	0
TCONS_00000692	0	1	0	0	1	0	0
TCONS_00000691	0	0	1	0	1	0	0
TCONS_00000690	0	0	1	0	1	0	0
TCONS_00000693	0	0	1	0	1	0	0
TCONS_00000694	0	0	1	0	1	0	0
TCONS_00000696	0	0	1	0	1	0	0
TCONS_00000695	0	0	1	0	1	0	0
TCONS_00000698	0	0	0	1	0	1	0
TCONS_00000699	0	0	1	0	1	0	0
TCONS_00000700	0	0	1	0	1	0	0
TCONS_00000701	1	0	0	0	1	0	0
TCONS_00000702	0	0	1	0	1	0	0
TCONS_00000704	0	0	0	1	0	1	0
TCONS_00000705	0	0	0	1	0	1	0
TCONS_00000706	0	0	1	0	1	0	0
TCONS_00000707	0	0	1	0	1	0	0
TCONS_00000708	0	0	1	0	1	0	0
TCONS_00000710	0	0	0	1	1	0	0
TCONS_00000711	0	1	0	0	1	0	0
TCONS_00000713	0	0	0	1	1	0	0
TCONS_00000714	0	0	0	1	0	1	0
TCONS_00000717	0	0	0	1	0	1	0
TCONS_00000716	0	0	0	1	0	1	0
TCONS_00000718	0	0	0	1	0	1	0
TCONS_00000720	0	0	0	1	0	1	0
TCONS_00000722	0	0	0	1	1	0	0
TCONS_00000723	0	0	0	1	0	1	0
TCONS_00000724	0	0	0	1	0	1	0
TCONS_00000725	0	0	0	1	0	1	0
TCONS_00000726	0	0	0	1	1	0	0
TCONS_00000727	0	0	0	1	0	1	0
TCONS_00000728	0	0	0	1	0	1	0
TCONS_00000729	0	0	0	1	1	0	0
TCONS_00000730	0	0	0	1	0	1	0
TCONS_00000733	0	0	0	1	0	1	0
TCONS_00000734	0	0	0	1	0	1	0
TCONS_00000736	0	0	0	1	0	1	0
TCONS_00000737	0	0	0	1	0	1	0
TCONS_00000738	0	0	0	1	0	1	0
TCONS_00000739	0	0	0	1	0	1	0
TCONS_00000742	0	0	1	0	1	0	0
TCONS_00000744	1	0	0	0	1	0	0
TCONS_00000745	0	0	1	0	1	0	0
TCONS_00000746	0	0	1	0	1	0	0
TCONS_00000747	0	1	0	0	1	0	0
TCONS_00000750	0	0	1	0	1	0	0
TCONS_00000749	0	1	0	0	1	0	0
TCONS_00000751	1	0	0	0	1	0	0
TCONS_00000752	0	0	1	0	1	0	0
TCONS_00000753	0	0	1	0	1	0	0
TCONS_00000755	0	0	1	0	1	0	0
TCONS_00000758	0	0	1	0	1	0	0
TCONS_00000757	0	0	1	0	1	0	0
TCONS_00000756	0	0	1	0	1	0	0
TCONS_00000759	1	0	0	0	1	0	0
TCONS_00000760	1	0	0	0	1	0	0
TCONS_00000763	0	0	1	0	1	0	0
TCONS_00000762	0	0	1	0	1	0	0
TCONS_00000761	0	0	1	0	1	0	0
TCONS_00000769	0	0	1	0	1	0	0
TCONS_00000772	0	0	1	0	1	0	0
TCONS_00000773	1	0	0	0	1	0	0
TCONS_00000774	0	0	0	1	0	1	0
TCONS_00000776	1	0	0	0	1	0	0
TCONS_00000775	0	0	1	0	1	0	0
TCONS_00000777	0	0	0	1	0	1	0
TCONS_00000778	0	0	0	1	0	1	0
TCONS_00000779	0	0	0	1	0	1	0
TCONS_00000780	0	0	0	1	0	1	0
TCONS_00000781	1	0	0	0	1	0	0
TCONS_00000782	0	0	1	0	1	0	0
TCONS_00000783	0	0	1	0	1	0	0
TCONS_00000785	0	0	1	0	1	0	0
TCONS_00000789	0	0	0	1	1	0	0
TCONS_00000790	0	0	1	0	1	0	0
TCONS_00000791	1	0	0	0	1	0	0
TCONS_00000792	0	0	0	1	0	1	0
TCONS_00000793	0	0	0	1	0	1	0
TCONS_00000795	0	0	1	0	1	0	0
TCONS_00000794	0	0	1	0	1	0	0
TCONS_00000796	0	0	1	0	1	0	0
TCONS_00000797	0	0	1	0	1	0	0
TCONS_00000798	0	0	1	0	1	0	0
TCONS_00000799	1	0	0	0	1	0	0
TCONS_00000801	0	0	1	0	1	0	0
TCONS_00000800	0	0	1	0	1	0	0
TCONS_00000803	0	0	1	0	1	0	0
TCONS_00000805	0	0	0	1	0	1	0
TCONS_00000806	1	0	0	0	1	0	0
TCONS_00000807	0	0	0	1	1	0	0
TCONS_00000808	0	0	0	1	0	1	0
TCONS_00000809	0	0	0	1	0	0	1
TCONS_00000810	0	0	0	1	0	1	0
TCONS_00000812	0	0	1	0	1	0	0
TCONS_00000811	0	0	1	0	1	0	0
TCONS_00000813	1	0	0	0	1	0	0
TCONS_00000814	0	0	0	1	0	1	0
TCONS_00000819	1	0	0	0	1	0	0
TCONS_00000820	0	0	0	1	1	0	0
TCONS_00000821	0	0	1	0	1	0	0
TCONS_00000822	0	0	0	1	0	1	0
TCONS_00000823	0	1	0	0	1	0	0
TCONS_00000825	0	0	0	1	0	1	0
TCONS_00000826	0	0	0	1	0	1	0
TCONS_00000827	0	0	1	0	1	0	0
TCONS_00000829	0	0	1	0	1	0	0
TCONS_00000830	0	0	1	0	1	0	0
TCONS_00000833	0	0	1	0	1	0	0
TCONS_00000834	1	0	0	0	1	0	0
TCONS_00000835	0	0	1	0	1	0	0
TCONS_00000836	0	0	0	1	0	1	0
TCONS_00000838	0	0	1	0	1	0	0
TCONS_00000839	0	0	1	0	1	0	0
TCONS_00000841	0	0	1	0	1	0	0
TCONS_00000840	0	0	1	0	1	0	0
TCONS_00000842	1	0	0	0	1	0	0
TCONS_00000843	0	0	1	0	1	0	0
TCONS_00000844	0	0	0	1	0	1	0
TCONS_00000845	1	0	0	0	1	0	0
TCONS_00000846	0	0	1	0	1	0	0
TCONS_00000848	0	0	1	0	1	0	0
TCONS_00000849	0	0	1	0	1	0	0
TCONS_00000850	0	0	1	0	1	0	0
TCONS_00000851	0	0	1	0	1	0	0
TCONS_00000853	0	0	0	1	0	1	0
TCONS_00000854	0	0	0	1	0	1	0
TCONS_00000855	0	0	0	1	0	1	0
TCONS_00000856	0	0	0	1	0	1	0
TCONS_00000857	0	0	0	1	0	1	0
TCONS_00000858	0	0	0	1	0	1	0
TCONS_00000859	0	0	0	1	0	1	0
TCONS_00000865	0	0	0	1	0	0	1
TCONS_00000873	0	0	0	1	0	1	0
TCONS_00000877	1	0	0	0	1	0	0
TCONS_00000882	0	0	1	0	1	0	0
TCONS_00000881	0	0	1	0	1	0	0
TCONS_00000880	0	0	1	0	1	0	0
TCONS_00000883	0	0	1	0	1	0	0
TCONS_00000884	0	0	1	0	1	0	0
TCONS_00000886	0	1	0	0	1	0	0
TCONS_00000885	0	0	1	0	1	0	0
TCONS_00000887	1	0	0	0	1	0	0
TCONS_00000888	0	0	0	1	0	1	0
TCONS_00000889	0	0	1	0	1	0	0
TCONS_00000890	0	0	1	0	1	0	0
TCONS_00000891	0	0	1	0	1	0	0
TCONS_00000896	1	0	0	0	1	0	0
TCONS_00000897	0	1	0	0	1	0	0
TCONS_00000899	0	0	1	0	1	0	0
TCONS_00000898	0	0	1	0	1	0	0
TCONS_00000900	0	0	1	0	1	0	0
TCONS_00000901	0	0	1	0	1	0	0
TCONS_00000902	0	0	1	0	1	0	0
TCONS_00000903	0	0	1	0	1	0	0
TCONS_00000906	0	0	1	0	1	0	0
TCONS_00000909	0	0	1	0	1	0	0
TCONS_00000911	0	0	1	0	1	0	0
TCONS_00000910	1	0	0	0	1	0	0
TCONS_00000915	0	0	1	0	1	0	0
TCONS_00000914	0	0	1	0	1	0	0
TCONS_00000913	0	0	1	0	1	0	0
TCONS_00000917	0	0	1	0	1	0	0
TCONS_00000918	0	0	1	0	1	0	0
TCONS_00000919	0	0	0	1	0	1	0
TCONS_00000920	0	0	0	1	0	1	0
TCONS_00000921	0	0	0	1	0	1	0
TCONS_00000922	0	0	0	1	0	1	0
TCONS_00000923	0	0	0	1	0	1	0
TCONS_00000924	0	0	0	1	0	1	0
TCONS_00000926	0	0	0	1	0	1	0
TCONS_00000927	0	0	1	0	1	0	0
TCONS_00000929	0	1	0	0	1	0	0
TCONS_00000930	0	0	0	1	0	1	0
TCONS_00000931	0	0	0	1	0	1	0
TCONS_00000933	0	0	1	0	1	0	0
TCONS_00000934	0	0	1	0	1	0	0
TCONS_00000935	0	0	0	1	1	0	0
TCONS_00000936	0	0	0	1	1	0	0
TCONS_00000937	0	0	1	0	1	0	0
TCONS_00000938	0	0	1	0	1	0	0
TCONS_00000939	1	0	0	0	1	0	0
TCONS_00000940	0	0	0	1	0	1	0
TCONS_00000941	0	1	0	0	1	0	0
TCONS_00000942	0	0	1	0	1	0	0
TCONS_00000943	0	0	1	0	1	0	0
TCONS_00000944	1	0	0	0	1	0	0
TCONS_00000945	0	0	1	0	1	0	0
TCONS_00000946	0	0	1	0	1	0	0
TCONS_00000948	0	0	1	0	1	0	0
TCONS_00000947	0	0	1	0	1	0	0
TCONS_00000949	0	0	1	0	1	0	0
TCONS_00000951	0	0	1	0	1	0	0
TCONS_00000952	0	0	1	0	1	0	0
TCONS_00000953	0	0	0	1	0	1	0
TCONS_00000955	1	0	0	0	1	0	0
TCONS_00000957	0	1	0	0	1	0	0
TCONS_00000958	1	0	0	0	1	0	0
TCONS_00000959	0	1	0	0	1	0	0
TCONS_00000961	0	0	1	0	1	0	0
TCONS_00000960	0	0	1	0	1	0	0
TCONS_00000962	0	0	1	0	1	0	0
TCONS_00000963	1	0	0	0	1	0	0
TCONS_00000964	0	0	0	1	0	1	0
TCONS_00000965	0	0	0	1	0	1	0
TCONS_00000966	0	0	1	0	1	0	0
TCONS_00000968	0	0	1	0	1	0	0
TCONS_00000967	0	0	1	0	1	0	0
TCONS_00000971	0	0	1	0	1	0	0
TCONS_00000970	1	0	0	0	1	0	0
TCONS_00000973	0	0	1	0	1	0	0
TCONS_00000974	0	1	0	0	1	0	0
TCONS_00000975	1	0	0	0	1	0	0
TCONS_00000976	0	0	0	1	1	0	0
TCONS_00000977	0	0	0	1	1	0	0
TCONS_00000980	0	0	1	0	1	0	0
TCONS_00000979	0	0	1	0	1	0	0
TCONS_00000981	0	0	1	0	1	0	0
TCONS_00000982	1	0	0	0	1	0	0
TCONS_00000983	0	0	1	0	1	0	0
TCONS_00000986	0	0	1	0	1	0	0
TCONS_00000987	0	0	1	0	1	0	0
TCONS_00000989	0	0	1	0	1	0	0
TCONS_00000991	0	0	1	0	1	0	0
TCONS_00000992	1	0	0	0	1	0	0
TCONS_00000994	1	0	0	0	1	0	0
TCONS_00000995	0	0	0	1	0	1	0
TCONS_00000996	0	0	0	1	0	1	0
TCONS_00000997	0	0	0	1	0	1	0
TCONS_00000998	0	0	0	1	0	1	0
TCONS_00001004	0	0	0	1	0	1	0
TCONS_00001002	0	0	0	1	0	1	0
TCONS_00001001	0	0	0	1	0	1	0
TCONS_00001000	0	0	0	1	0	1	0
TCONS_00001009	0	0	0	1	0	1	0
TCONS_00001005	0	0	0	1	0	1	0
TCONS_00001012	0	0	0	1	0	1	0
TCONS_00001010	0	0	0	1	0	1	0
TCONS_00001013	0	0	0	1	0	1	0
TCONS_00001014	0	0	0	1	0	1	0
TCONS_00001015	0	0	0	1	0	1	0
TCONS_00001016	0	0	0	1	0	0	1
TCONS_00001017	0	0	0	1	0	1	0
TCONS_00001021	1	0	0	0	1	0	0
TCONS_00001022	0	0	0	1	1	0	0
TCONS_00001024	0	0	0	1	1	0	0
TCONS_00001025	0	0	0	1	0	1	0
TCONS_00001027	0	0	0	1	0	1	0
TCONS_00001029	0	0	0	1	0	1	0
TCONS_00001031	0	1	0	0	1	0	0
TCONS_00001032	0	1	0	0	1	0	0
TCONS_00001033	1	0	0	0	1	0	0
TCONS_00001034	0	0	1	0	1	0	0
TCONS_00001036	0	0	1	0	1	0	0
TCONS_00001038	0	1	0	0	1	0	0
TCONS_00001039	0	0	1	0	1	0	0
TCONS_00001042	0	0	0	1	0	1	0
TCONS_00001043	0	0	0	1	0	1	0
TCONS_00001044	0	0	0	1	0	1	0
TCONS_00001049	0	0	1	0	1	0	0
TCONS_00001053	1	0	0	0	1	0	0
TCONS_00001052	0	0	1	0	1	0	0
TCONS_00001055	0	0	0	1	0	1	0
TCONS_00001056	0	0	0	1	0	1	0
TCONS_00001057	0	0	0	1	0	1	0
TCONS_00001058	0	0	0	1	0	1	0
TCONS_00001059	0	0	0	1	0	1	0
TCONS_00001060	0	0	0	1	1	0	0
TCONS_00001061	0	0	0	1	0	1	0
TCONS_00001062	0	0	0	1	0	1	0
TCONS_00001063	0	0	0	1	0	1	0
TCONS_00001064	0	0	0	1	0	1	0
TCONS_00001065	0	0	1	0	1	0	0
TCONS_00001066	0	1	0	0	1	0	0
TCONS_00001070	0	0	1	0	1	0	0
TCONS_00001069	0	0	1	0	1	0	0
TCONS_00001068	0	0	1	0	1	0	0
TCONS_00001067	1	0	0	0	1	0	0
TCONS_00001071	0	0	1	0	1	0	0
TCONS_00001072	0	0	1	0	1	0	0
TCONS_00001073	0	0	1	0	1	0	0
TCONS_00001077	0	0	1	0	1	0	0
TCONS_00001076	0	0	1	0	1	0	0
TCONS_00001078	1	0	0	0	1	0	0
TCONS_00001079	0	0	1	0	1	0	0
TCONS_00001080	0	0	1	0	1	0	0
TCONS_00001081	0	0	0	1	0	1	0
TCONS_00001084	0	0	1	0	1	0	0
TCONS_00001085	1	0	0	0	1	0	0
TCONS_00001086	0	0	0	1	0	1	0
TCONS_00001087	0	0	0	1	0	1	0
TCONS_00001088	0	0	0	1	0	1	0
TCONS_00001089	0	0	0	1	0	1	0
TCONS_00001090	0	0	1	0	1	0	0
TCONS_00001091	0	0	1	0	1	0	0
TCONS_00001092	0	0	1	0	1	0	0
TCONS_00001093	1	0	0	0	1	0	0
TCONS_00001094	0	0	1	0	1	0	0
TCONS_00001097	1	0	0	0	1	0	0
TCONS_00001096	0	0	1	0	1	0	0
TCONS_00001095	0	0	1	0	1	0	0
TCONS_00001098	0	0	0	1	0	1	0
TCONS_00001099	0	0	1	0	1	0	0
TCONS_00001107	0	0	1	0	1	0	0
TCONS_00001106	0	0	1	0	1	0	0
TCONS_00001108	0	0	1	0	1	0	0
TCONS_00001109	0	0	1	0	1	0	0
TCONS_00001112	1	0	0	0	1	0	0
TCONS_00001115	0	0	1	0	1	0	0
TCONS_00001117	0	0	1	0	1	0	0
TCONS_00001120	0	0	1	0	1	0	0
TCONS_00001119	0	0	1	0	1	0	0
TCONS_00001118	0	0	1	0	1	0	0
TCONS_00001121	0	0	1	0	1	0	0
TCONS_00001122	0	0	1	0	1	0	0
TCONS_00001123	0	1	0	0	1	0	0
TCONS_00001124	1	0	0	0	1	0	0
TCONS_00001125	0	0	0	1	0	1	0
TCONS_00001126	0	0	0	1	0	1	0
TCONS_00001129	0	0	1	0	1	0	0
TCONS_00001128	0	0	1	0	1	0	0
TCONS_00001130	1	0	0	0	1	0	0
TCONS_00001132	0	1	0	0	1	0	0
TCONS_00001133	0	0	1	0	1	0	0
TCONS_00001134	0	0	1	0	1	0	0
TCONS_00001135	1	0	0	0	1	0	0
TCONS_00001136	0	1	0	0	1	0	0
TCONS_00001137	0	0	1	0	1	0	0
TCONS_00001139	0	0	1	0	1	0	0
TCONS_00001138	1	0	0	0	1	0	0
TCONS_00001141	0	0	0	1	0	1	0
TCONS_00001142	0	0	0	1	0	1	0
TCONS_00001143	0	0	0	1	0	1	0
TCONS_00001144	0	0	0	1	0	1	0
TCONS_00001145	0	0	0	1	0	1	0
TCONS_00001146	0	0	0	1	0	1	0
TCONS_00001147	0	0	0	1	0	1	0
TCONS_00001148	0	0	0	1	0	0	1
TCONS_00001150	0	0	1	0	1	0	0
TCONS_00001151	1	0	0	0	1	0	0
TCONS_00001152	0	0	0	1	1	0	0
TCONS_00001154	0	0	0	1	0	1	0
TCONS_00001155	0	0	0	1	1	0	0
TCONS_00001156	0	0	0	1	1	0	0
TCONS_00001157	1	0	0	0	1	0	0
TCONS_00001159	0	0	1	0	1	0	0
TCONS_00001160	0	0	1	0	1	0	0
TCONS_00001161	0	0	1	0	1	0	0
TCONS_00001162	1	0	0	0	1	0	0
TCONS_00001163	0	0	1	0	1	0	0
TCONS_00001164	1	0	0	0	1	0	0
TCONS_00001165	0	0	0	1	0	1	0
TCONS_00001171	0	0	1	0	1	0	0
TCONS_00001170	0	0	1	0	1	0	0
TCONS_00001169	0	0	1	0	1	0	0
TCONS_00001168	0	0	1	0	1	0	0
TCONS_00001167	0	0	1	0	1	0	0
TCONS_00001173	0	0	1	0	1	0	0
TCONS_00001172	0	0	1	0	1	0	0
TCONS_00001176	0	0	1	0	1	0	0
TCONS_00001175	0	0	1	0	1	0	0
TCONS_00001174	1	0	0	0	1	0	0
TCONS_00001177	0	0	0	1	0	1	0
TCONS_00001179	0	0	0	1	0	1	0
TCONS_00001178	0	0	0	1	0	1	0
TCONS_00001181	0	0	0	1	0	1	0
TCONS_00001182	0	0	0	1	0	1	0
TCONS_00001184	0	0	0	1	0	1	0
TCONS_00001183	0	0	0	1	0	1	0
TCONS_00001185	0	0	0	1	0	1	0
TCONS_00001186	0	0	0	1	0	1	0
TCONS_00001187	0	0	1	0	1	0	0
TCONS_00001188	0	0	1	0	1	0	0
TCONS_00001192	0	0	1	0	1	0	0
TCONS_00001191	0	0	1	0	1	0	0
TCONS_00001190	0	0	1	0	1	0	0
TCONS_00001189	0	0	1	0	1	0	0
TCONS_00001194	0	0	1	0	1	0	0
TCONS_00001193	0	0	1	0	1	0	0
TCONS_00001195	0	0	1	0	1	0	0
TCONS_00001196	1	0	0	0	1	0	0
TCONS_00001197	0	0	1	0	1	0	0
TCONS_00001198	0	0	1	0	1	0	0
TCONS_00001199	0	0	1	0	1	0	0
TCONS_00001200	0	0	1	0	1	0	0
TCONS_00001201	0	0	1	0	1	0	0
TCONS_00001204	0	0	1	0	1	0	0
TCONS_00001206	0	0	1	0	1	0	0
TCONS_00001207	0	0	0	1	0	1	0
TCONS_00001208	0	0	1	0	1	0	0
TCONS_00001209	1	0	0	0	1	0	0
TCONS_00001210	1	0	0	0	1	0	0
TCONS_00001211	1	0	0	0	1	0	0
TCONS_00001212	0	0	0	1	0	1	0
TCONS_00001216	0	0	1	0	1	0	0
TCONS_00001217	0	0	1	0	1	0	0
TCONS_00001218	0	0	1	0	1	0	0
TCONS_00001219	1	0	0	0	1	0	0
TCONS_00001220	0	0	0	1	0	1	0
TCONS_00001221	1	0	0	0	1	0	0
TCONS_00001222	0	0	0	1	0	1	0
TCONS_00001223	0	0	0	1	0	1	0
TCONS_00001224	0	0	1	0	1	0	0
TCONS_00001226	0	0	1	0	1	0	0
TCONS_00001227	0	0	1	0	1	0	0
TCONS_00001229	0	0	1	0	1	0	0
TCONS_00001228	1	0	0	0	1	0	0
TCONS_00001230	0	0	0	1	0	0	1
TCONS_00001232	0	0	1	0	1	0	0
TCONS_00001231	0	0	1	0	1	0	0
TCONS_00001233	1	0	0	0	1	0	0
TCONS_00001234	0	0	0	1	0	1	0
TCONS_00001235	1	0	0	0	1	0	0
TCONS_00001238	0	0	1	0	1	0	0
TCONS_00001239	0	0	1	0	1	0	0
TCONS_00001241	0	0	1	0	1	0	0
TCONS_00001242	0	0	0	1	0	1	0
TCONS_00001243	0	0	0	1	0	1	0
TCONS_00001244	0	0	1	0	1	0	0
TCONS_00001245	1	0	0	0	1	0	0
TCONS_00001249	0	0	1	0	1	0	0
TCONS_00001250	0	0	0	1	0	1	0
TCONS_00001251	0	0	0	1	0	1	0
TCONS_00001253	1	0	0	0	1	0	0
TCONS_00001254	0	1	0	0	1	0	0
TCONS_00001256	0	0	0	1	0	1	0
TCONS_00001257	0	0	0	1	0	1	0
TCONS_00001258	0	0	0	1	0	1	0
TCONS_00001259	1	0	0	0	1	0	0
TCONS_00001260	0	0	1	0	1	0	0
TCONS_00001261	0	1	0	0	1	0	0
TCONS_00001262	0	0	1	0	1	0	0
TCONS_00001264	0	0	1	0	1	0	0
TCONS_00001265	0	0	1	0	1	0	0
TCONS_00001266	0	0	1	0	1	0	0
TCONS_00001267	0	0	0	1	0	1	0
TCONS_00001268	0	0	0	1	0	1	0
TCONS_00001269	0	0	0	1	0	1	0
TCONS_00001273	0	0	0	1	0	1	0
TCONS_00001272	0	0	0	1	0	1	0
TCONS_00001271	0	0	0	1	0	1	0
TCONS_00001274	0	0	0	1	0	1	0
TCONS_00001275	0	0	0	1	0	1	0
TCONS_00001276	0	0	0	1	0	1	0
TCONS_00001277	0	0	1	0	1	0	0
TCONS_00001278	0	0	1	0	1	0	0
TCONS_00001279	0	0	1	0	1	0	0
TCONS_00001281	0	0	1	0	1	0	0
TCONS_00001280	0	0	1	0	1	0	0
TCONS_00001282	0	0	0	1	0	1	0
TCONS_00001283	0	0	0	1	0	1	0
TCONS_00001284	0	0	0	1	0	1	0
TCONS_00001285	0	0	0	1	0	1	0
TCONS_00001286	0	0	0	1	0	1	0
TCONS_00001287	0	0	0	1	0	1	0
TCONS_00001288	0	0	0	1	0	1	0
TCONS_00001289	0	0	0	1	0	1	0
TCONS_00001290	0	0	0	1	0	1	0
TCONS_00001292	0	0	1	0	1	0	0
TCONS_00001291	0	0	1	0	1	0	0
TCONS_00001293	0	0	0	1	0	1	0
TCONS_00001294	0	0	0	1	0	1	0
TCONS_00001295	0	0	0	1	0	1	0
TCONS_00001296	0	0	0	1	0	1	0
TCONS_00001297	0	0	1	0	1	0	0
TCONS_00001298	0	0	1	0	1	0	0
TCONS_00001299	1	0	0	0	1	0	0
TCONS_00001300	0	0	0	1	0	1	0
TCONS_00001302	0	0	0	1	0	1	0
TCONS_00001303	0	0	0	1	0	1	0
TCONS_00001305	0	0	0	1	0	1	0
TCONS_00001306	0	0	0	1	0	1	0
TCONS_00001309	0	0	0	1	1	0	0
TCONS_00001318	0	0	0	1	1	0	0
TCONS_00001324	1	0	0	0	1	0	0
TCONS_00001326	0	1	0	0	1	0	0
TCONS_00001327	0	0	1	0	1	0	0
TCONS_00001328	0	0	1	0	1	0	0
TCONS_00001329	0	0	1	0	1	0	0
TCONS_00001331	0	0	1	0	1	0	0
TCONS_00001330	1	0	0	0	1	0	0
TCONS_00001332	0	0	1	0	1	0	0
TCONS_00001333	0	0	1	0	1	0	0
TCONS_00001335	0	0	0	1	0	1	0
TCONS_00001336	0	0	0	1	0	1	0
TCONS_00001338	0	0	1	0	1	0	0
TCONS_00001337	0	0	1	0	1	0	0
TCONS_00001339	0	0	0	1	1	0	0
TCONS_00001342	0	0	1	0	1	0	0
TCONS_00001341	0	0	1	0	1	0	0
TCONS_00001340	0	0	1	0	1	0	0
TCONS_00001344	0	0	1	0	1	0	0
TCONS_00001345	1	0	0	0	1	0	0
TCONS_00001346	0	0	0	1	0	1	0
TCONS_00001347	0	0	0	1	0	1	0
TCONS_00001348	0	0	0	1	1	0	0
TCONS_00001349	0	0	0	1	0	1	0
TCONS_00001350	0	0	0	1	0	1	0
TCONS_00001351	0	0	1	0	1	0	0
TCONS_00001352	0	0	1	0	1	0	0
TCONS_00001355	0	0	0	1	1	0	0
TCONS_00001356	0	0	0	1	0	1	0
TCONS_00001357	0	0	1	0	1	0	0
TCONS_00001363	0	0	1	0	1	0	0
TCONS_00001367	0	0	1	0	1	0	0
TCONS_00001369	0	0	1	0	1	0	0
TCONS_00001373	0	0	1	0	1	0	0
TCONS_00001372	0	0	1	0	1	0	0
TCONS_00001371	0	0	1	0	1	0	0
TCONS_00001375	0	0	1	0	1	0	0
TCONS_00001379	0	0	1	0	1	0	0
TCONS_00001377	0	0	1	0	1	0	0
TCONS_00001381	0	0	1	0	1	0	0
TCONS_00001382	1	0	0	0	1	0	0
TCONS_00001383	0	0	1	0	1	0	0
TCONS_00001384	0	0	1	0	1	0	0
TCONS_00001386	0	0	0	1	0	1	0
TCONS_00001387	0	0	1	0	1	0	0
TCONS_00001388	0	0	1	0	1	0	0
TCONS_00001389	0	0	1	0	1	0	0
TCONS_00001390	0	0	0	1	0	0	1
TCONS_00001391	0	0	0	1	0	1	0
TCONS_00001392	0	1	0	0	1	0	0
TCONS_00001395	0	0	1	0	1	0	0
TCONS_00001396	0	0	0	1	1	0	0
TCONS_00001398	0	0	1	0	1	0	0
TCONS_00001397	0	0	1	0	1	0	0
TCONS_00001399	1	0	0	0	1	0	0
TCONS_00001401	0	0	1	0	1	0	0
TCONS_00001403	0	0	0	1	0	1	0
TCONS_00001405	0	1	0	0	1	0	0
TCONS_00001406	0	0	1	0	1	0	0
TCONS_00001407	0	0	1	0	1	0	0
TCONS_00001408	0	0	1	0	1	0	0
TCONS_00001410	0	0	1	0	1	0	0
TCONS_00001412	0	0	0	1	0	0	1
TCONS_00001413	0	0	0	1	1	0	0
TCONS_00001418	0	0	1	0	1	0	0
TCONS_00001419	0	0	1	0	1	0	0
TCONS_00001422	0	0	1	0	1	0	0
TCONS_00001423	0	0	1	0	1	0	0
TCONS_00001424	0	0	0	1	0	1	0
TCONS_00001425	1	0	0	0	1	0	0
TCONS_00001426	1	0	0	0	0	1	0
TCONS_00001430	0	0	1	0	1	0	0
TCONS_00001432	0	0	1	0	1	0	0
TCONS_00001433	0	0	1	0	1	0	0
TCONS_00001434	0	0	1	0	1	0	0
TCONS_00001435	0	0	1	0	1	0	0
TCONS_00001438	0	0	1	0	1	0	0
TCONS_00001439	0	0	1	0	1	0	0
TCONS_00001441	0	0	1	0	1	0	0
TCONS_00001440	0	0	1	0	1	0	0
TCONS_00001442	0	0	1	0	1	0	0
TCONS_00001446	0	0	1	0	1	0	0
TCONS_00001443	1	0	0	0	1	0	0
TCONS_00001447	0	0	1	0	1	0	0
TCONS_00001448	1	0	0	0	1	0	0
TCONS_00001449	0	0	0	1	1	0	0
TCONS_00001450	0	0	0	1	0	1	0
TCONS_00001451	0	0	0	1	1	0	0
TCONS_00001456	0	0	0	1	1	0	0
TCONS_00001457	0	0	0	1	0	1	0
TCONS_00001459	0	0	1	0	1	0	0
TCONS_00001460	1	0	0	0	1	0	0
TCONS_00001466	0	0	0	1	0	1	0
TCONS_00001467	1	0	0	0	1	0	0
TCONS_00001470	0	0	0	1	1	0	0
TCONS_00001469	1	0	0	0	1	0	0
TCONS_00001472	0	0	0	1	0	1	0
TCONS_00001475	0	0	0	1	1	0	0
TCONS_00001476	0	0	0	1	1	0	0
TCONS_00001477	0	0	0	1	1	0	0
TCONS_00001478	0	0	0	1	1	0	0
TCONS_00001483	0	0	0	1	0	1	0
TCONS_00001484	0	0	0	1	0	1	0
TCONS_00001486	0	0	1	0	1	0	0
TCONS_00001485	0	1	0	0	1	0	0
TCONS_00001487	1	0	0	0	1	0	0
TCONS_00001488	1	0	0	0	0	0	1
TCONS_00001489	0	0	0	1	0	1	0
TCONS_00001490	0	0	0	1	0	1	0
TCONS_00001491	0	0	0	1	0	1	0
TCONS_00001492	0	0	0	1	0	1	0
TCONS_00001494	0	0	1	0	1	0	0
TCONS_00001493	0	0	0	1	1	0	0
TCONS_00001497	0	0	1	0	1	0	0
TCONS_00001496	0	0	1	0	1	0	0
TCONS_00001499	0	0	1	0	1	0	0
TCONS_00001498	0	0	1	0	1	0	0
TCONS_00001502	1	0	0	0	1	0	0
TCONS_00001503	0	0	1	0	1	0	0
TCONS_00001506	0	0	0	1	1	0	0
TCONS_00001505	0	0	0	1	1	0	0
TCONS_00001504	0	0	0	1	0	1	0
TCONS_00001508	0	0	0	1	1	0	0
TCONS_00001512	0	0	0	1	1	0	0
TCONS_00001511	0	0	0	1	1	0	0
TCONS_00001510	0	0	0	1	1	0	0
TCONS_00001509	0	0	0	1	1	0	0
TCONS_00001513	0	0	0	1	0	0	1
TCONS_00001514	0	0	0	1	1	0	0
TCONS_00001515	0	0	0	1	0	1	0
TCONS_00001517	0	0	0	1	1	0	0
TCONS_00001516	0	0	0	1	1	0	0
TCONS_00001518	0	0	0	1	0	0	1
TCONS_00001520	0	0	0	1	1	0	0
TCONS_00001521	0	0	0	1	0	1	0
TCONS_00001523	1	0	0	0	1	0	0
TCONS_00001524	1	0	0	0	1	0	0
TCONS_00001526	0	0	1	0	1	0	0
TCONS_00001528	0	0	0	1	0	1	0
TCONS_00001530	0	0	1	0	1	0	0
TCONS_00001531	0	0	1	0	1	0	0
TCONS_00001532	0	0	1	0	1	0	0
TCONS_00001533	0	0	1	0	1	0	0
TCONS_00001538	0	0	0	1	0	0	1
TCONS_00001542	0	0	1	0	1	0	0
TCONS_00001541	0	0	1	0	1	0	0
TCONS_00001543	0	0	1	0	1	0	0
TCONS_00001546	0	0	1	0	1	0	0
TCONS_00001545	0	0	1	0	1	0	0
TCONS_00001544	0	0	1	0	1	0	0
TCONS_00001547	1	0	0	0	1	0	0
TCONS_00001549	0	0	1	0	1	0	0
TCONS_00001548	0	0	1	0	1	0	0
TCONS_00001550	0	0	1	0	1	0	0
TCONS_00001554	0	0	1	0	1	0	0
TCONS_00001553	0	0	1	0	1	0	0
TCONS_00001552	0	0	1	0	1	0	0
TCONS_00001555	0	0	1	0	1	0	0
TCONS_00001556	0	0	0	1	0	1	0
TCONS_00001557	0	0	0	1	0	1	0
TCONS_00001558	0	0	0	1	0	1	0
TCONS_00001559	0	1	0	0	1	0	0
TCONS_00001560	1	0	0	0	1	0	0
TCONS_00001561	0	0	0	1	0	1	0
TCONS_00001563	0	0	0	1	0	1	0
TCONS_00001564	0	0	0	1	1	0	0
TCONS_00001565	0	0	0	1	0	1	0
TCONS_00001566	0	0	1	0	1	0	0
TCONS_00001568	0	0	1	0	1	0	0
TCONS_00001569	0	0	1	0	1	0	0
TCONS_00001570	0	0	1	0	1	0	0
TCONS_00001571	1	0	0	0	1	0	0
TCONS_00001572	0	0	0	1	0	1	0
TCONS_00001573	0	0	0	1	0	1	0
TCONS_00001574	0	0	1	0	1	0	0
TCONS_00001575	0	1	0	0	1	0	0
TCONS_00001577	0	0	1	0	1	0	0
TCONS_00001578	0	0	1	0	1	0	0
TCONS_00001580	0	0	0	1	0	1	0
TCONS_00001581	0	0	1	0	1	0	0
TCONS_00001587	0	0	1	0	1	0	0
TCONS_00001588	0	1	0	0	1	0	0
TCONS_00001590	0	0	1	0	1	0	0
TCONS_00001589	1	0	0	0	1	0	0
TCONS_00001591	0	0	1	0	1	0	0
TCONS_00001592	0	0	1	0	1	0	0
TCONS_00001593	0	0	0	1	0	1	0
TCONS_00001594	0	0	0	1	0	1	0
TCONS_00001595	0	0	0	1	0	1	0
TCONS_00001597	0	0	0	1	0	1	0
TCONS_00001598	0	0	0	1	0	1	0
TCONS_00001599	0	0	0	1	0	1	0
TCONS_00001600	0	0	0	1	0	1	0
TCONS_00001602	0	0	0	1	0	1	0
TCONS_00001603	0	0	0	1	0	1	0
TCONS_00001604	0	0	0	1	0	1	0
TCONS_00001606	0	0	0	1	0	1	0
TCONS_00001610	1	0	0	0	1	0	0
TCONS_00001611	0	0	1	0	1	0	0
TCONS_00001614	0	0	0	1	1	0	0
TCONS_00001615	0	0	0	1	1	0	0
TCONS_00001618	0	0	1	0	1	0	0
TCONS_00001621	0	0	0	1	1	0	0
TCONS_00001619	0	0	1	0	1	0	0
TCONS_00001622	1	0	0	0	1	0	0
TCONS_00001623	0	0	0	1	1	0	0
TCONS_00001624	0	0	0	1	1	0	0
TCONS_00001626	1	0	0	0	1	0	0
TCONS_00001629	0	1	0	0	1	0	0
TCONS_00001630	1	0	0	0	1	0	0
TCONS_00001631	0	0	0	1	1	0	0
TCONS_00001632	0	0	0	1	1	0	0
TCONS_00001633	0	0	0	1	0	0	1
TCONS_00001636	0	1	0	0	1	0	0
TCONS_00001637	1	0	0	0	1	0	0
TCONS_00001638	0	0	1	0	1	0	0
TCONS_00001639	0	0	0	1	0	1	0
TCONS_00001640	0	0	0	1	0	1	0
TCONS_00001641	0	0	0	1	0	1	0
TCONS_00001642	0	0	0	1	0	1	0
TCONS_00001643	0	0	0	1	0	1	0
TCONS_00001644	0	0	1	0	1	0	0
TCONS_00001645	1	0	0	0	1	0	0
TCONS_00001646	0	0	0	1	0	1	0
TCONS_00001648	0	0	1	0	1	0	0
TCONS_00001647	0	0	1	0	1	0	0
TCONS_00001650	0	0	1	0	1	0	0
TCONS_00001652	0	1	0	0	1	0	0
TCONS_00001653	0	0	0	1	0	1	0
TCONS_00001654	0	0	0	1	0	1	0
TCONS_00001655	0	1	0	0	1	0	0
TCONS_00001656	1	0	0	0	1	0	0
TCONS_00001657	0	0	0	1	0	0	1
TCONS_00001660	0	0	1	0	1	0	0
TCONS_00001661	0	0	1	0	1	0	0
TCONS_00001663	0	0	1	0	1	0	0
TCONS_00001664	0	0	0	1	0	1	0
TCONS_00001665	0	0	0	1	0	1	0
TCONS_00001666	0	0	0	1	0	1	0
TCONS_00001667	0	0	0	1	0	1	0
TCONS_00001669	1	0	0	0	1	0	0
TCONS_00001671	0	0	1	0	1	0	0
TCONS_00001675	1	0	0	0	1	0	0
TCONS_00001676	0	0	0	1	0	1	0
TCONS_00001678	0	0	1	0	1	0	0
TCONS_00001677	0	0	1	0	1	0	0
TCONS_00001680	0	0	1	0	1	0	0
TCONS_00001681	1	0	0	0	1	0	0
TCONS_00001683	0	0	1	0	1	0	0
TCONS_00001684	0	0	1	0	1	0	0
TCONS_00001686	0	0	0	1	0	1	0
TCONS_00001687	0	0	0	1	0	1	0
TCONS_00001688	0	0	0	1	0	1	0
TCONS_00001689	0	0	0	1	0	1	0
TCONS_00001690	0	0	0	1	0	1	0
TCONS_00001691	0	0	0	1	0	1	0
TCONS_00001692	0	0	0	1	0	1	0
TCONS_00001698	0	0	1	0	1	0	0
TCONS_00001697	0	0	1	0	1	0	0
TCONS_00001699	0	1	0	0	1	0	0
TCONS_00001700	1	0	0	0	1	0	0
TCONS_00001701	0	0	1	0	1	0	0
TCONS_00001702	0	0	1	0	1	0	0
TCONS_00001703	0	0	0	1	0	1	0
TCONS_00001704	0	0	0	1	0	1	0
TCONS_00001706	0	0	0	1	0	1	0
TCONS_00001707	0	0	1	0	1	0	0
TCONS_00001708	1	0	0	0	1	0	0
TCONS_00001709	1	0	0	0	1	0	0
TCONS_00001710	0	0	1	0	1	0	0
TCONS_00001713	0	0	0	1	0	0	1
TCONS_00001714	0	0	0	1	0	1	0
TCONS_00001715	0	0	0	1	0	1	0
TCONS_00001716	0	0	0	1	0	1	0
TCONS_00001717	0	0	0	1	0	1	0
TCONS_00001718	0	0	1	0	1	0	0
TCONS_00001719	0	0	1	0	1	0	0
TCONS_00001720	0	0	1	0	1	0	0
TCONS_00001721	0	0	1	0	1	0	0
TCONS_00001722	0	0	1	0	1	0	0
TCONS_00001723	1	0	0	0	1	0	0
TCONS_00001724	0	0	1	0	1	0	0
TCONS_00001725	0	0	1	0	1	0	0
TCONS_00001726	0	0	1	0	1	0	0
TCONS_00001727	0	0	0	1	0	1	0
TCONS_00001729	0	1	0	0	1	0	0
TCONS_00001730	0	0	0	1	0	1	0
TCONS_00001731	0	0	0	1	0	1	0
TCONS_00001732	1	0	0	0	1	0	0
TCONS_00001733	0	0	1	0	1	0	0
TCONS_00001734	0	0	1	0	1	0	0
TCONS_00001735	0	0	1	0	1	0	0
TCONS_00001738	0	0	1	0	1	0	0
TCONS_00001737	0	0	1	0	1	0	0
TCONS_00001739	0	0	1	0	1	0	0
TCONS_00001740	0	0	1	0	1	0	0
TCONS_00001741	0	0	1	0	1	0	0
TCONS_00001744	0	0	1	0	1	0	0
TCONS_00001743	0	0	1	0	1	0	0
TCONS_00001745	0	0	1	0	1	0	0
TCONS_00001746	0	0	1	0	1	0	0
TCONS_00001747	0	0	1	0	1	0	0
TCONS_00001750	0	0	1	0	1	0	0
TCONS_00001751	0	0	0	1	0	1	0
TCONS_00001752	0	0	0	1	0	1	0
TCONS_00001754	0	0	0	1	0	1	0
TCONS_00001753	0	0	0	1	0	1	0
TCONS_00001755	0	0	0	1	0	1	0
TCONS_00001756	0	0	0	1	0	1	0
TCONS_00001757	0	0	1	0	1	0	0
TCONS_00001758	0	0	1	0	1	0	0
TCONS_00001760	0	0	1	0	1	0	0
TCONS_00001761	0	0	1	0	1	0	0
TCONS_00001763	0	0	1	0	1	0	0
TCONS_00001762	0	0	1	0	1	0	0
TCONS_00001765	0	0	1	0	1	0	0
TCONS_00001764	0	1	0	0	1	0	0
TCONS_00001766	0	0	1	0	1	0	0
TCONS_00001767	0	0	1	0	1	0	0
TCONS_00001769	0	0	1	0	1	0	0
TCONS_00001768	0	0	1	0	1	0	0
TCONS_00001771	1	0	0	0	1	0	0
TCONS_00001772	0	0	1	0	1	0	0
TCONS_00001773	0	0	1	0	1	0	0
TCONS_00001774	0	0	1	0	1	0	0
TCONS_00001775	0	0	1	0	1	0	0
TCONS_00001776	0	0	1	0	1	0	0
TCONS_00001777	0	0	1	0	1	0	0
TCONS_00001778	0	0	0	1	0	1	0
TCONS_00001779	0	0	0	1	0	1	0
TCONS_00001780	0	0	0	1	0	1	0
TCONS_00001783	0	0	1	0	1	0	0
TCONS_00001782	0	0	1	0	1	0	0
TCONS_00001781	1	0	0	0	1	0	0
TCONS_00001785	0	0	1	0	1	0	0
TCONS_00001786	0	0	0	1	1	0	0
TCONS_00001788	0	0	0	1	0	1	0
TCONS_00001789	0	0	0	1	0	0	1
TCONS_00001791	0	0	0	1	0	1	0
TCONS_00001792	0	0	0	1	0	1	0
TCONS_00001794	0	0	0	1	1	0	0
TCONS_00001795	0	0	0	1	1	0	0
TCONS_00001798	0	0	1	0	1	0	0
TCONS_00001799	0	0	0	1	1	0	0
TCONS_00001800	0	0	0	1	1	0	0
TCONS_00001802	0	0	1	0	1	0	0
TCONS_00001803	0	0	1	0	1	0	0
TCONS_00001807	0	0	1	0	1	0	0
TCONS_00001812	0	0	1	0	1	0	0
TCONS_00001811	0	0	1	0	1	0	0
TCONS_00001809	1	0	0	0	1	0	0
TCONS_00001814	0	0	1	0	1	0	0
TCONS_00001813	0	0	1	0	1	0	0
TCONS_00001815	0	0	1	0	1	0	0
TCONS_00001816	0	0	1	0	1	0	0
TCONS_00001817	1	0	0	0	1	0	0
TCONS_00001818	0	0	0	1	0	1	0
TCONS_00001819	0	1	0	0	1	0	0
TCONS_00001820	0	0	1	0	1	0	0
TCONS_00001821	0	0	1	0	1	0	0
TCONS_00001823	0	0	1	0	1	0	0
TCONS_00001824	0	0	0	1	0	1	0
TCONS_00001825	0	0	0	1	0	1	0
TCONS_00001826	1	0	0	0	1	0	0
TCONS_00001827	0	0	1	0	1	0	0
TCONS_00001828	0	0	1	0	1	0	0
TCONS_00001830	0	0	1	0	1	0	0
TCONS_00001829	0	0	1	0	1	0	0
TCONS_00001831	1	0	0	0	1	0	0
TCONS_00001833	0	0	0	1	1	0	0
TCONS_00001832	0	0	0	1	1	0	0
TCONS_00001834	0	0	0	1	1	0	0
TCONS_00001839	0	0	1	0	1	0	0
TCONS_00001840	0	0	1	0	1	0	0
TCONS_00001841	1	0	0	0	1	0	0
TCONS_00001843	1	0	0	0	1	0	0
TCONS_00001844	0	0	1	0	1	0	0
TCONS_00001845	0	0	0	1	0	1	0
TCONS_00001846	0	0	0	1	0	1	0
TCONS_00001848	0	0	1	0	1	0	0
TCONS_00001847	0	0	1	0	1	0	0
TCONS_00001849	0	0	1	0	1	0	0
TCONS_00001850	0	0	1	0	1	0	0
TCONS_00001851	0	0	1	0	1	0	0
TCONS_00001852	0	0	1	0	1	0	0
TCONS_00001854	0	0	1	0	1	0	0
TCONS_00001855	0	0	1	0	1	0	0
TCONS_00001856	1	0	0	0	1	0	0
TCONS_00001857	0	0	0	1	0	1	0
TCONS_00001859	1	0	0	0	1	0	0
TCONS_00001860	0	0	1	0	1	0	0
TCONS_00001861	0	0	1	0	1	0	0
TCONS_00001862	1	0	0	0	1	0	0
TCONS_00001863	1	0	0	0	1	0	0
TCONS_00001866	0	0	0	1	0	1	0
TCONS_00001867	0	0	0	1	0	1	0
TCONS_00001868	0	0	1	0	1	0	0
TCONS_00001869	0	0	1	0	1	0	0
TCONS_00001872	1	0	0	0	1	0	0
TCONS_00001875	0	0	0	1	0	0	1
TCONS_00001874	0	0	0	1	0	1	0
TCONS_00001876	0	0	0	1	0	0	1
TCONS_00001879	0	0	0	1	0	0	1
TCONS_00001877	0	0	0	1	0	0	1
TCONS_00001880	0	0	0	1	0	0	1
TCONS_00001881	0	0	0	1	0	1	0
TCONS_00001882	0	0	0	1	0	0	1
TCONS_00001885	0	0	1	0	1	0	0
TCONS_00001886	0	0	0	1	0	1	0
TCONS_00001887	0	0	0	1	0	1	0
TCONS_00001888	0	0	0	1	0	1	0
TCONS_00001889	0	0	0	1	0	1	0
TCONS_00001890	0	0	0	1	0	1	0
TCONS_00001891	0	0	0	1	0	1	0
TCONS_00001892	0	0	0	1	0	1	0
TCONS_00001893	0	0	0	1	0	1	0
TCONS_00001894	0	0	0	1	0	1	0
TCONS_00001895	0	0	0	1	0	1	0
TCONS_00001896	0	0	0	1	1	0	0
TCONS_00001897	0	0	0	1	0	1	0
TCONS_00001898	0	0	0	1	0	1	0
TCONS_00001899	0	0	0	1	0	1	0
TCONS_00001900	0	0	1	0	1	0	0
TCONS_00001901	1	0	0	0	1	0	0
TCONS_00001902	0	0	1	0	1	0	0
TCONS_00001903	0	0	1	0	1	0	0
TCONS_00001904	0	0	1	0	1	0	0
TCONS_00001906	0	1	0	0	1	0	0
TCONS_00001907	1	0	0	0	1	0	0
TCONS_00001908	0	0	0	1	1	0	0
TCONS_00001910	0	0	0	1	0	1	0
TCONS_00001912	1	0	0	0	1	0	0
TCONS_00001915	0	0	1	0	1	0	0
TCONS_00001914	0	0	1	0	1	0	0
TCONS_00001916	0	0	1	0	1	0	0
TCONS_00001917	0	0	1	0	1	0	0
TCONS_00001918	0	0	1	0	1	0	0
TCONS_00001919	0	0	1	0	1	0	0
TCONS_00001920	0	0	1	0	1	0	0
TCONS_00001921	0	0	1	0	1	0	0
TCONS_00001922	0	0	1	0	1	0	0
TCONS_00001923	0	0	1	0	1	0	0
TCONS_00001926	0	0	1	0	1	0	0
TCONS_00001925	1	0	0	0	1	0	0
TCONS_00001931	0	0	1	0	1	0	0
TCONS_00001932	0	1	0	0	1	0	0
TCONS_00001934	0	0	0	1	1	0	0
TCONS_00001936	0	0	0	1	0	1	0
TCONS_00001938	0	0	1	0	1	0	0
TCONS_00001941	0	0	1	0	1	0	0
TCONS_00001939	0	0	1	0	1	0	0
TCONS_00001942	0	0	1	0	1	0	0
TCONS_00001943	0	0	1	0	1	0	0
TCONS_00001944	0	0	1	0	1	0	0
TCONS_00001946	0	0	1	0	1	0	0
TCONS_00001948	0	0	1	0	1	0	0
TCONS_00001950	0	0	1	0	1	0	0
TCONS_00001951	0	0	1	0	1	0	0
TCONS_00001953	1	0	0	0	1	0	0
TCONS_00001955	0	0	1	0	1	0	0
TCONS_00001957	0	0	1	0	1	0	0
TCONS_00001956	0	1	0	0	1	0	0
TCONS_00001958	0	0	1	0	1	0	0
TCONS_00001960	0	0	1	0	1	0	0
TCONS_00001961	0	0	0	1	0	0	1
TCONS_00001962	0	1	0	0	1	0	0
TCONS_00001963	0	0	1	0	1	0	0
TCONS_00001964	1	0	0	0	1	0	0
TCONS_00001965	0	0	1	0	1	0	0
TCONS_00001966	0	0	1	0	1	0	0
TCONS_00001968	0	0	0	1	0	1	0
TCONS_00001969	0	0	0	1	0	1	0
TCONS_00001970	0	0	0	1	0	1	0
TCONS_00001971	0	0	0	1	0	1	0
TCONS_00001972	0	0	0	1	0	1	0
TCONS_00001973	0	0	0	1	0	0	1
TCONS_00001974	0	0	0	1	0	1	0
TCONS_00001975	0	0	0	1	0	1	0
TCONS_00001976	0	0	0	1	0	1	0
TCONS_00001978	0	0	0	1	0	1	0
TCONS_00001979	1	0	0	0	1	0	0
TCONS_00001981	0	0	1	0	1	0	0
TCONS_00001982	0	0	1	0	1	0	0
TCONS_00001983	0	0	1	0	1	0	0
TCONS_00001984	1	0	0	0	1	0	0
TCONS_00001985	0	0	0	1	0	1	0
TCONS_00001986	0	0	0	1	0	1	0
TCONS_00001988	0	0	1	0	1	0	0
TCONS_00001989	0	0	1	0	1	0	0
TCONS_00001991	0	0	1	0	1	0	0
TCONS_00001993	0	0	1	0	1	0	0
TCONS_00001994	0	0	1	0	1	0	0
TCONS_00001996	0	0	1	0	1	0	0
TCONS_00001997	0	0	1	0	1	0	0
TCONS_00001998	1	0	0	0	1	0	0
TCONS_00001999	0	0	0	1	0	1	0
TCONS_00002000	0	0	0	1	0	1	0
TCONS_00002003	0	0	0	1	0	1	0
TCONS_00002004	0	0	0	1	0	1	0
TCONS_00002005	0	0	0	1	0	1	0
TCONS_00002006	0	0	1	0	1	0	0
TCONS_00002008	0	0	1	0	1	0	0
TCONS_00002007	0	0	1	0	1	0	0
TCONS_00002009	0	0	1	0	1	0	0
TCONS_00002010	1	0	0	0	1	0	0
TCONS_00002011	0	0	1	0	1	0	0
TCONS_00002012	0	0	1	0	1	0	0
TCONS_00002013	1	0	0	0	1	0	0
TCONS_00002015	0	0	0	1	1	0	0
TCONS_00002016	0	0	0	1	1	0	0
TCONS_00002017	0	0	0	1	1	0	0
TCONS_00002021	0	0	1	0	1	0	0
TCONS_00002020	0	1	0	0	1	0	0
TCONS_00002019	0	0	1	0	1	0	0
TCONS_00002022	0	0	1	0	1	0	0
TCONS_00002023	1	0	0	0	1	0	0
TCONS_00002027	0	0	0	1	0	1	0
TCONS_00002030	0	0	0	1	0	1	0
TCONS_00002029	0	0	0	1	0	1	0
TCONS_00002032	0	0	1	0	1	0	0
TCONS_00002031	0	0	1	0	1	0	0
TCONS_00002033	0	1	0	0	1	0	0
TCONS_00002039	0	0	1	0	1	0	0
TCONS_00002038	0	0	1	0	1	0	0
TCONS_00002037	1	0	0	0	1	0	0
TCONS_00002036	0	0	1	0	1	0	0
TCONS_00002040	0	1	0	0	1	0	0
TCONS_00002041	1	0	0	0	1	0	0
TCONS_00002042	0	1	0	0	1	0	0
TCONS_00002044	0	0	1	0	1	0	0
TCONS_00002043	1	0	0	0	1	0	0
TCONS_00002045	0	0	1	0	1	0	0
TCONS_00002046	0	0	0	1	0	1	0
TCONS_00002047	0	0	1	0	1	0	0
TCONS_00002048	0	0	1	0	1	0	0
TCONS_00002049	0	0	1	0	1	0	0
TCONS_00002050	1	0	0	0	1	0	0
TCONS_00002051	1	0	0	0	1	0	0
TCONS_00002052	0	0	0	1	0	1	0
TCONS_00002054	0	0	0	1	0	1	0
TCONS_00002055	0	0	0	1	1	0	0
TCONS_00002056	0	0	0	1	0	1	0
TCONS_00002057	0	0	0	1	0	1	0
TCONS_00002058	1	0	0	0	1	0	0
TCONS_00002061	0	0	1	0	1	0	0
TCONS_00002060	0	1	0	0	1	0	0
TCONS_00002063	0	0	1	0	1	0	0
TCONS_00002065	0	0	1	0	1	0	0
TCONS_00002064	0	0	1	0	1	0	0
TCONS_00002067	0	0	1	0	1	0	0
TCONS_00002068	0	0	1	0	1	0	0
TCONS_00002069	0	0	1	0	1	0	0
TCONS_00002070	1	0	0	0	1	0	0
TCONS_00002072	0	0	1	0	1	0	0
TCONS_00002071	0	0	1	0	1	0	0
TCONS_00002073	1	0	0	0	1	0	0
TCONS_00002075	0	0	0	1	0	1	0
TCONS_00002076	0	0	0	1	0	1	0
TCONS_00002078	0	0	0	1	0	1	0
TCONS_00002079	0	0	0	1	0	1	0
TCONS_00002080	0	0	0	1	0	1	0
TCONS_00002081	0	0	0	1	0	1	0
TCONS_00002082	0	0	1	0	1	0	0
TCONS_00002083	0	0	0	1	1	0	0
TCONS_00002085	1	0	0	0	1	0	0
TCONS_00002084	1	0	0	0	1	0	0
TCONS_00002086	0	0	0	1	1	0	0
TCONS_00002091	0	0	1	0	1	0	0
TCONS_00002090	0	0	1	0	1	0	0
TCONS_00002089	0	0	1	0	1	0	0
TCONS_00002088	0	0	1	0	1	0	0
TCONS_00002087	0	0	1	0	1	0	0
TCONS_00002092	0	0	1	0	1	0	0
TCONS_00002094	0	0	1	0	1	0	0
TCONS_00002093	1	0	0	0	1	0	0
TCONS_00002096	0	0	1	0	1	0	0
TCONS_00002098	0	0	0	1	0	1	0
TCONS_00002099	0	0	0	1	0	1	0
TCONS_00002100	0	0	0	1	0	1	0
TCONS_00002101	0	0	0	1	0	1	0
TCONS_00002104	0	0	0	1	0	1	0
TCONS_00002105	0	0	0	1	0	1	0
TCONS_00002108	0	0	1	0	1	0	0
TCONS_00002107	0	0	1	0	1	0	0
TCONS_00002106	0	0	1	0	1	0	0
TCONS_00002110	0	0	1	0	1	0	0
TCONS_00002109	0	0	1	0	1	0	0
TCONS_00002111	0	0	1	0	1	0	0
TCONS_00002112	1	0	0	0	1	0	0
TCONS_00002115	0	0	1	0	1	0	0
TCONS_00002114	0	0	1	0	1	0	0
TCONS_00002121	0	0	1	0	1	0	0
TCONS_00002119	0	0	1	0	1	0	0
TCONS_00002118	0	0	1	0	1	0	0
TCONS_00002117	0	0	1	0	1	0	0
TCONS_00002126	0	0	1	0	1	0	0
TCONS_00002125	0	0	1	0	1	0	0
TCONS_00002130	0	0	1	0	1	0	0
TCONS_00002129	0	0	1	0	1	0	0
TCONS_00002128	0	0	1	0	1	0	0
TCONS_00002127	0	0	1	0	1	0	0
TCONS_00002131	1	0	0	0	1	0	0
TCONS_00002133	0	0	1	0	1	0	0
TCONS_00002132	0	0	1	0	1	0	0
TCONS_00002134	0	0	0	1	0	1	0
TCONS_00002135	1	0	0	0	1	0	0
TCONS_00002138	0	0	1	0	1	0	0
TCONS_00002137	0	0	1	0	1	0	0
TCONS_00002140	0	0	0	1	0	0	1
TCONS_00002144	0	0	0	1	0	1	0
TCONS_00002145	0	0	0	1	0	1	0
TCONS_00002146	0	0	0	1	0	1	0
TCONS_00002147	0	0	0	1	0	1	0
TCONS_00002148	0	0	0	1	0	1	0
TCONS_00002150	0	0	0	1	0	1	0
TCONS_00002151	0	0	0	1	0	1	0
TCONS_00002153	0	0	0	1	0	1	0
TCONS_00002152	0	0	0	1	0	1	0
TCONS_00002155	0	0	0	1	0	1	0
TCONS_00002157	0	0	0	1	0	1	0
TCONS_00002159	0	0	0	1	0	1	0
TCONS_00002158	0	0	0	1	0	1	0
TCONS_00002160	0	0	0	1	0	1	0
TCONS_00002162	0	0	0	1	0	1	0
TCONS_00002163	0	0	1	0	1	0	0
TCONS_00002164	0	0	1	0	1	0	0
TCONS_00002165	0	0	1	0	1	0	0
TCONS_00002166	0	0	1	0	1	0	0
TCONS_00002168	0	0	1	0	1	0	0
TCONS_00002167	0	0	1	0	1	0	0
TCONS_00002170	1	0	0	0	1	0	0
TCONS_00002173	0	0	1	0	1	0	0
TCONS_00002174	0	0	1	0	1	0	0
TCONS_00002175	0	0	1	0	1	0	0
TCONS_00002176	0	1	0	0	1	0	0
TCONS_00002179	0	0	1	0	1	0	0
TCONS_00002178	0	0	1	0	1	0	0
TCONS_00002177	1	0	0	0	1	0	0
TCONS_00002181	0	0	1	0	1	0	0
TCONS_00002183	0	0	1	0	1	0	0
TCONS_00002184	0	0	1	0	1	0	0
TCONS_00002185	0	0	1	0	1	0	0
TCONS_00002186	0	0	1	0	1	0	0
TCONS_00002187	0	0	1	0	1	0	0
TCONS_00002188	0	0	1	0	1	0	0
TCONS_00002189	1	0	0	0	1	0	0
TCONS_00002190	0	0	0	1	0	1	0
TCONS_00002191	0	0	0	1	0	1	0
TCONS_00002192	0	0	0	1	0	1	0
TCONS_00002193	0	0	1	0	1	0	0
TCONS_00002194	0	0	1	0	1	0	0
TCONS_00002195	1	0	0	0	1	0	0
TCONS_00002199	0	0	1	0	1	0	0
TCONS_00002198	0	0	1	0	1	0	0
TCONS_00002197	0	0	1	0	1	0	0
TCONS_00002203	0	0	1	0	1	0	0
TCONS_00002205	0	0	1	0	1	0	0
TCONS_00002204	0	0	1	0	1	0	0
TCONS_00002207	0	0	1	0	1	0	0
TCONS_00002210	0	0	1	0	1	0	0
TCONS_00002211	0	0	1	0	1	0	0
TCONS_00002212	0	0	1	0	1	0	0
TCONS_00002213	0	0	1	0	1	0	0
TCONS_00002214	0	0	1	0	1	0	0
TCONS_00002215	1	0	0	0	1	0	0
TCONS_00002217	0	0	1	0	1	0	0
TCONS_00002216	0	0	1	0	1	0	0
TCONS_00002219	0	0	1	0	1	0	0
TCONS_00002218	0	0	1	0	1	0	0
TCONS_00002226	0	0	1	0	1	0	0
TCONS_00002225	0	0	1	0	1	0	0
TCONS_00002224	0	0	1	0	1	0	0
TCONS_00002223	0	0	1	0	1	0	0
TCONS_00002222	0	0	1	0	1	0	0
TCONS_00002221	0	0	1	0	1	0	0
TCONS_00002220	1	0	0	0	1	0	0
TCONS_00002227	0	0	1	0	1	0	0
TCONS_00002228	0	0	1	0	1	0	0
TCONS_00002229	0	0	1	0	1	0	0
TCONS_00002231	1	0	0	0	1	0	0
TCONS_00002230	0	0	1	0	1	0	0
TCONS_00002232	0	0	1	0	1	0	0
TCONS_00002233	0	0	1	0	1	0	0
TCONS_00002234	0	0	1	0	1	0	0
TCONS_00002235	0	0	1	0	1	0	0
TCONS_00002236	0	0	1	0	1	0	0
TCONS_00002237	0	0	0	1	0	1	0
TCONS_00002239	0	0	0	1	0	1	0
TCONS_00002238	0	0	0	1	0	1	0
TCONS_00002240	0	0	0	1	0	1	0
TCONS_00002241	0	0	0	1	0	1	0
TCONS_00002242	0	0	0	1	0	1	0
TCONS_00002243	0	0	0	1	0	1	0
TCONS_00002244	0	0	0	1	0	1	0
TCONS_00002245	0	0	0	1	0	1	0
TCONS_00002250	0	0	1	0	1	0	0
TCONS_00002249	0	0	1	0	1	0	0
TCONS_00002247	0	0	1	0	1	0	0
TCONS_00002251	0	0	1	0	1	0	0
TCONS_00002254	0	0	1	0	1	0	0
TCONS_00002253	0	0	1	0	1	0	0
TCONS_00002259	0	0	1	0	1	0	0
TCONS_00002260	0	0	1	0	1	0	0
TCONS_00002261	1	0	0	0	1	0	0
TCONS_00002262	0	0	1	0	1	0	0
TCONS_00002263	0	0	1	0	1	0	0
TCONS_00002266	0	0	1	0	1	0	0
TCONS_00002265	1	0	0	0	1	0	0
TCONS_00002264	1	0	0	0	1	0	0
TCONS_00002267	1	0	0	0	1	0	0
TCONS_00002268	0	1	0	0	1	0	0
TCONS_00002269	1	0	0	0	1	0	0
TCONS_00002270	0	0	0	1	0	1	0
TCONS_00002272	0	0	1	0	1	0	0
TCONS_00002274	0	0	1	0	1	0	0
TCONS_00002276	0	0	1	0	1	0	0
TCONS_00002280	0	0	1	0	1	0	0
TCONS_00002283	0	0	1	0	1	0	0
TCONS_00002284	0	0	1	0	1	0	0
TCONS_00002285	0	0	1	0	1	0	0
TCONS_00002286	0	0	1	0	1	0	0
TCONS_00002290	0	0	1	0	1	0	0
TCONS_00002292	0	0	1	0	1	0	0
TCONS_00002293	0	0	1	0	1	0	0
TCONS_00002294	0	0	1	0	1	0	0
TCONS_00002296	0	0	1	0	1	0	0
TCONS_00002295	0	0	1	0	1	0	0
TCONS_00002297	0	0	1	0	1	0	0
TCONS_00002298	0	0	1	0	1	0	0
TCONS_00002299	0	0	1	0	1	0	0
TCONS_00002300	0	0	1	0	1	0	0
TCONS_00002301	0	0	1	0	1	0	0
TCONS_00002302	0	0	1	0	1	0	0
TCONS_00002303	1	0	0	0	1	0	0
TCONS_00002304	1	0	0	0	1	0	0
TCONS_00002305	0	0	1	0	1	0	0
TCONS_00002309	0	0	1	0	1	0	0
TCONS_00002307	0	0	1	0	1	0	0
TCONS_00002311	0	0	1	0	1	0	0
TCONS_00002310	0	0	1	0	1	0	0
TCONS_00002312	1	0	0	0	1	0	0
TCONS_00002313	0	0	0	1	1	0	0
TCONS_00002314	0	0	0	1	0	1	0
TCONS_00002317	0	0	0	1	0	0	1
TCONS_00002318	0	0	0	1	0	1	0
TCONS_00002319	0	0	0	1	1	0	0
TCONS_00002320	1	0	0	0	1	0	0
TCONS_00002321	1	0	0	0	1	0	0
TCONS_00002323	0	0	1	0	1	0	0
TCONS_00002324	1	0	0	0	1	0	0
TCONS_00002325	0	0	1	0	1	0	0
TCONS_00002326	0	0	1	0	1	0	0
TCONS_00002327	0	0	1	0	1	0	0
TCONS_00002332	0	0	1	0	1	0	0
TCONS_00002331	0	0	1	0	1	0	0
TCONS_00002333	0	0	1	0	1	0	0
TCONS_00002334	0	0	1	0	1	0	0
TCONS_00002335	0	0	0	1	0	1	0
TCONS_00002336	0	0	1	0	1	0	0
TCONS_00002339	0	0	1	0	1	0	0
TCONS_00002354	0	0	1	0	1	0	0
TCONS_00002353	0	0	1	0	1	0	0
TCONS_00002352	0	0	1	0	1	0	0
TCONS_00002349	0	0	1	0	1	0	0
TCONS_00002347	0	0	1	0	1	0	0
TCONS_00002345	0	0	1	0	1	0	0
TCONS_00002344	0	0	1	0	1	0	0
TCONS_00002343	0	0	1	0	1	0	0
TCONS_00002341	0	0	1	0	1	0	0
TCONS_00002340	1	0	0	0	1	0	0
TCONS_00002356	0	0	1	0	1	0	0
TCONS_00002355	0	0	1	0	1	0	0
TCONS_00002357	0	0	1	0	1	0	0
TCONS_00002358	0	0	1	0	1	0	0
TCONS_00002359	0	0	1	0	1	0	0
TCONS_00002360	0	0	1	0	1	0	0
TCONS_00002361	1	0	0	0	1	0	0
TCONS_00002362	0	0	0	1	0	1	0
TCONS_00002363	0	0	0	1	0	1	0
TCONS_00002367	0	0	0	1	0	1	0
TCONS_00002366	0	0	0	1	0	1	0
TCONS_00002365	0	0	0	1	0	1	0
TCONS_00002368	0	0	0	1	0	1	0
TCONS_00002369	0	0	0	1	0	1	0
TCONS_00002372	0	0	0	1	0	1	0
TCONS_00002373	0	0	0	1	0	1	0
TCONS_00002374	0	1	0	0	1	0	0
TCONS_00002377	0	0	1	0	1	0	0
TCONS_00002379	0	0	1	0	1	0	0
TCONS_00002378	0	0	1	0	1	0	0
TCONS_00002380	0	0	1	0	1	0	0
TCONS_00002381	0	0	1	0	1	0	0
TCONS_00002382	0	0	1	0	1	0	0
TCONS_00002383	0	0	1	0	1	0	0
TCONS_00002384	0	0	0	1	0	1	0
TCONS_00002385	0	0	0	1	0	1	0
TCONS_00002386	0	0	0	1	0	1	0
TCONS_00002387	0	0	0	1	0	1	0
TCONS_00002388	0	0	0	1	0	1	0
TCONS_00002390	0	0	1	0	1	0	0
TCONS_00002391	0	0	0	1	0	1	0
TCONS_00002394	0	0	0	1	0	1	0
TCONS_00002396	0	0	1	0	1	0	0
TCONS_00002395	0	0	1	0	1	0	0
TCONS_00002397	0	0	1	0	1	0	0
TCONS_00002398	0	0	1	0	1	0	0
TCONS_00002400	1	0	0	0	1	0	0
TCONS_00002401	0	0	0	1	0	1	0
TCONS_00002402	0	0	0	1	0	1	0
TCONS_00002403	0	0	0	1	0	1	0
TCONS_00002404	0	0	0	1	0	1	0
TCONS_00002405	0	0	0	1	0	1	0
TCONS_00002406	0	0	0	1	0	1	0
TCONS_00002407	0	0	0	1	0	1	0
TCONS_00002409	0	1	0	0	1	0	0
TCONS_00002408	1	0	0	0	1	0	0
TCONS_00002411	0	0	0	1	0	1	0
TCONS_00002412	0	0	0	1	0	1	0
TCONS_00002413	0	0	0	1	0	1	0
TCONS_00002414	0	1	0	0	1	0	0
TCONS_00002415	1	0	0	0	1	0	0
TCONS_00002416	0	0	1	0	1	0	0
TCONS_00002417	0	0	0	1	0	1	0
TCONS_00002418	0	0	0	1	0	1	0
TCONS_00002419	0	0	0	1	0	1	0
TCONS_00002420	1	0	0	0	1	0	0
TCONS_00002421	0	0	1	0	1	0	0
TCONS_00002422	0	0	1	0	1	0	0
TCONS_00002423	0	0	1	0	1	0	0
TCONS_00002424	1	0	0	0	1	0	0
TCONS_00002426	0	1	0	0	1	0	0
TCONS_00002428	0	0	1	0	1	0	0
TCONS_00002429	0	0	1	0	1	0	0
TCONS_00002430	0	0	1	0	1	0	0
TCONS_00002431	0	0	1	0	1	0	0
TCONS_00002432	0	0	0	1	0	1	0
TCONS_00002433	0	0	0	1	0	1	0
TCONS_00002434	0	0	0	1	0	1	0
TCONS_00002435	0	0	0	1	0	1	0
TCONS_00002436	1	0	0	0	1	0	0
TCONS_00002437	0	0	0	1	0	1	0
TCONS_00002438	0	0	0	1	0	1	0
TCONS_00002439	0	0	0	1	0	1	0
TCONS_00002440	0	0	0	1	0	1	0
TCONS_00002441	0	0	0	1	0	0	1
TCONS_00002442	0	0	0	1	0	1	0
TCONS_00002443	0	0	0	1	0	1	0
TCONS_00002444	0	0	0	1	0	1	0
TCONS_00002446	0	0	0	1	0	1	0
TCONS_00002448	0	0	1	0	1	0	0
TCONS_00002451	0	0	1	0	1	0	0
TCONS_00002450	0	0	1	0	1	0	0
TCONS_00002449	0	0	1	0	1	0	0
TCONS_00002452	0	0	1	0	1	0	0
TCONS_00002453	0	0	1	0	1	0	0
TCONS_00002454	1	0	0	0	1	0	0
TCONS_00002456	0	0	1	0	1	0	0
TCONS_00002455	0	0	1	0	1	0	0
TCONS_00002457	0	0	0	1	0	1	0
TCONS_00002459	0	0	0	1	0	1	0
TCONS_00002458	0	0	0	1	0	1	0
TCONS_00002460	0	0	0	1	0	1	0
TCONS_00002461	0	0	0	1	0	1	0
TCONS_00002462	0	0	0	1	0	1	0
TCONS_00002468	0	0	0	1	0	1	0
TCONS_00002466	0	0	0	1	0	1	0
TCONS_00002465	0	0	0	1	0	1	0
TCONS_00002469	0	0	0	1	0	1	0
TCONS_00002470	0	0	0	1	0	1	0
TCONS_00002471	0	0	0	1	0	1	0
TCONS_00002473	0	0	0	1	0	1	0
TCONS_00002472	0	0	0	1	0	1	0
TCONS_00002476	0	0	0	1	0	1	0
TCONS_00002477	0	0	0	1	0	1	0
TCONS_00002478	0	0	0	1	0	1	0
TCONS_00002479	0	0	0	1	0	1	0
TCONS_00002480	0	0	0	1	0	1	0
TCONS_00002484	0	0	1	0	1	0	0
TCONS_00002483	0	0	1	0	1	0	0
TCONS_00002482	0	0	1	0	1	0	0
TCONS_00002481	0	0	1	0	1	0	0
TCONS_00002488	0	0	1	0	1	0	0
TCONS_00002493	0	0	0	1	0	1	0
TCONS_00002492	0	0	0	1	0	1	0
TCONS_00002491	0	0	0	1	0	1	0
TCONS_00002496	0	0	0	1	0	1	0
TCONS_00002497	0	0	0	1	0	1	0
TCONS_00002500	0	0	0	1	0	1	0
TCONS_00002499	0	0	0	1	0	1	0
TCONS_00002502	0	0	0	1	0	1	0
TCONS_00002501	0	0	0	1	0	1	0
TCONS_00002503	0	0	0	1	0	1	0
TCONS_00002504	0	0	0	1	0	1	0
TCONS_00002505	0	0	0	1	0	1	0
TCONS_00002506	0	0	0	1	0	1	0
TCONS_00002507	0	0	0	1	0	1	0
TCONS_00002509	0	0	0	1	0	1	0
TCONS_00002508	0	0	0	1	0	1	0
TCONS_00002512	0	0	0	1	0	1	0
TCONS_00002513	0	0	0	1	0	1	0
TCONS_00002514	0	0	0	1	0	1	0
TCONS_00002515	0	0	0	1	0	1	0
TCONS_00002516	0	0	0	1	0	1	0
TCONS_00002517	0	0	0	1	0	1	0
TCONS_00002518	0	0	0	1	0	1	0
TCONS_00002519	0	0	0	1	1	0	0
TCONS_00002520	0	0	0	1	0	1	0
TCONS_00002521	0	0	0	1	0	1	0
TCONS_00002522	0	0	0	1	0	1	0
TCONS_00002523	0	0	0	1	0	0	1
TCONS_00004939	0	1	0	0	1	0	0
TCONS_00004941	0	0	1	0	1	0	0
TCONS_00004942	0	0	0	1	0	1	0
TCONS_00004943	1	0	0	0	1	0	0
TCONS_00004944	0	0	0	1	0	1	0
TCONS_00004945	0	0	0	1	0	1	0
TCONS_00004946	0	0	0	1	0	1	0
TCONS_00004947	0	0	0	1	0	1	0
TCONS_00004949	0	0	1	0	1	0	0
TCONS_00004952	0	0	1	0	1	0	0
TCONS_00004953	0	0	1	0	1	0	0
TCONS_00004956	0	0	1	0	1	0	0
TCONS_00004955	0	0	1	0	1	0	0
TCONS_00004958	0	0	1	0	1	0	0
TCONS_00004957	1	0	0	0	1	0	0
TCONS_00004959	0	0	0	1	1	0	0
TCONS_00004961	1	0	0	0	1	0	0
TCONS_00004962	0	0	1	0	1	0	0
TCONS_00004963	1	0	0	0	1	0	0
TCONS_00004964	1	0	0	0	1	0	0
TCONS_00004965	0	0	0	1	0	1	0
TCONS_00004966	0	0	0	1	1	0	0
TCONS_00004968	0	0	0	1	0	1	0
TCONS_00004970	0	0	0	1	0	1	0
TCONS_00004971	0	0	0	1	0	1	0
TCONS_00004972	0	0	0	1	1	0	0
TCONS_00004973	1	0	0	0	1	0	0
TCONS_00004975	0	0	0	1	0	0	1
TCONS_00004974	0	0	0	1	0	0	1
TCONS_00004978	0	0	0	1	0	0	1
TCONS_00004981	0	0	1	0	1	0	0
TCONS_00004980	0	0	1	0	1	0	0
TCONS_00004983	0	0	1	0	1	0	0
TCONS_00004982	0	0	1	0	1	0	0
TCONS_00004984	0	0	1	0	1	0	0
TCONS_00004985	0	0	1	0	1	0	0
TCONS_00004986	0	0	1	0	1	0	0
TCONS_00004987	1	0	0	0	1	0	0
TCONS_00004989	0	0	1	0	1	0	0
TCONS_00004990	0	0	0	1	0	1	0
TCONS_00004992	0	0	1	0	1	0	0
TCONS_00004991	0	0	1	0	1	0	0
TCONS_00004993	0	0	1	0	1	0	0
TCONS_00004994	1	0	0	0	1	0	0
TCONS_00004995	0	0	0	1	0	1	0
TCONS_00004996	0	0	0	1	0	1	0
TCONS_00004998	0	0	0	1	0	1	0
TCONS_00004999	0	0	0	1	0	1	0
TCONS_00005000	0	0	0	1	0	1	0
TCONS_00005004	0	0	0	1	0	1	0
TCONS_00005007	0	0	0	1	0	1	0
TCONS_00005009	0	0	1	0	1	0	0
TCONS_00005011	0	0	1	0	1	0	0
TCONS_00005010	1	0	0	0	1	0	0
TCONS_00005012	0	0	1	0	1	0	0
TCONS_00005014	1	0	0	0	1	0	0
TCONS_00005015	0	0	1	0	1	0	0
TCONS_00005018	1	0	0	0	1	0	0
TCONS_00005019	0	0	0	1	0	1	0
TCONS_00005020	0	0	0	1	0	1	0
TCONS_00005021	0	0	0	1	0	1	0
TCONS_00005022	0	0	0	1	0	1	0
TCONS_00005023	0	0	0	1	0	1	0
TCONS_00005025	0	0	0	1	0	1	0
TCONS_00005026	0	1	0	0	1	0	0
TCONS_00005028	0	0	1	0	1	0	0
TCONS_00005027	1	0	0	0	1	0	0
TCONS_00005029	0	0	1	0	1	0	0
TCONS_00005030	0	0	1	0	1	0	0
TCONS_00005031	0	0	1	0	1	0	0
TCONS_00005032	0	0	1	0	1	0	0
TCONS_00005033	0	0	1	0	1	0	0
TCONS_00005034	0	0	1	0	1	0	0
TCONS_00005035	0	0	1	0	1	0	0
TCONS_00005036	0	0	1	0	1	0	0
TCONS_00005037	0	0	0	1	1	0	0
TCONS_00005038	1	0	0	0	1	0	0
TCONS_00005039	0	0	0	1	1	0	0
TCONS_00005040	0	0	0	1	0	1	0
TCONS_00005041	0	0	0	1	1	0	0
TCONS_00005042	0	0	0	1	1	0	0
TCONS_00005043	0	1	0	0	1	0	0
TCONS_00005047	0	1	0	0	1	0	0
TCONS_00005048	0	0	1	0	1	0	0
TCONS_00005050	0	0	1	0	1	0	0
TCONS_00005049	1	0	0	0	1	0	0
TCONS_00005051	0	0	1	0	1	0	0
TCONS_00005054	0	0	1	0	1	0	0
TCONS_00005053	0	0	1	0	1	0	0
TCONS_00005052	0	0	1	0	1	0	0
TCONS_00005055	0	0	0	1	0	1	0
TCONS_00005056	0	0	0	1	0	1	0
TCONS_00005057	0	0	0	1	0	0	1
TCONS_00005058	0	0	0	1	1	0	0
TCONS_00005059	0	0	0	1	0	1	0
TCONS_00005062	0	1	0	0	1	0	0
TCONS_00005063	0	0	0	1	1	0	0
TCONS_00005064	0	0	1	0	1	0	0
TCONS_00005065	1	0	0	0	1	0	0
TCONS_00005066	0	0	0	1	0	1	0
TCONS_00005067	0	0	0	1	0	1	0
TCONS_00005068	0	0	0	1	0	1	0
TCONS_00005069	0	0	0	1	0	1	0
TCONS_00005070	0	0	0	1	1	0	0
TCONS_00005072	0	0	0	1	1	0	0
TCONS_00005071	0	0	0	1	1	0	0
TCONS_00005073	0	0	0	1	0	1	0
TCONS_00005074	0	0	0	1	0	1	0
TCONS_00005075	0	0	0	1	0	1	0
TCONS_00005076	1	0	0	0	1	0	0
TCONS_00005077	0	0	1	0	1	0	0
TCONS_00005078	1	0	0	0	1	0	0
TCONS_00005079	0	0	0	1	0	1	0
TCONS_00005080	0	0	1	0	1	0	0
TCONS_00005082	0	0	1	0	1	0	0
TCONS_00005081	0	0	1	0	1	0	0
TCONS_00005083	1	0	0	0	1	0	0
[truncated: 82,972 more rows]
