# Supplementary material for: Multi-species annotation of transcriptome and chromatin structure in domesticated animals
Source: BMC Biol. 2019 Dec 30;17:108. doi: 10.1186/s12915-019-0726-5 (PMC6936065; doi:10.1186/s12915-019-0726-5)
Supplement: Supplementary file 5 — Additional file 5 FR-AgENCODE genes and transcripts (structure, expression, positional and coding classes). • bos_taurus_cuff_tpm0.1_2sample_complete.gff • bos_taurus_cuff_tpm0.1_2sample_trid_4posclasses_3codingclasses_booleans.tsv • bos_taurus.frag.gnid.posclasslist.codclasslist.tsv • bos_taurus.fraggn.tpm.tsv • capra_hircus_cuff_tpm0.1_2sample_complete.gff • capra_hircus_cuff_tpm0.1_2sample_trid_4posclasses_3codingclasses_booleans.tsv • capra_hircus.frag.gnid.posclasslist.codclasslist.tsv • capra_hircus.fraggn.tpm.tsv • gallus_gallus_cuff_tpm0.1_2sample_complete.gff • gallus_gallus_cuff_tpm0.1_2sample_trid_4posclasses_3codingclasses_booleans.tsv • gallus_gallus.frag.gnid.posclasslist.codclasslist.tsv • gallus_gallus.fraggn.tpm.tsv • sus_scrofa_cuff_tpm0.1_2sample_complete.gff • sus_scrofa_cuff_tpm0.1_2sample_trid_4posclasses_3codingclasses_booleans.tsv • sus_scrofa.frag.gnid.posclasslist.codclasslist.tsv • sus_scrofa.fraggn.tpm.tsv [file 12915_2019_726_MOESM5_ESM.gz › home/sfoissac/fragencode/papers/first/suppl.files/fraggn/bos_taurus.frag.gnid.posclasslist.codclasslist.tsv]

gnid	trlist	posclasslist	codclasslist
XLOC_039637	TCONS_00099858,	novel,	lncRNA,
XLOC_018197	TCONS_00046772,	novel,	otherRNA,
XLOC_039638	TCONS_00099859,	novel,	lncRNA,
XLOC_018198	TCONS_00046774,TCONS_00046775,	novel,novel,	lncRNA,lncRNA,
XLOC_039639	TCONS_00099860,	alternative,	mRNA,
XLOC_024970	TCONS_00063710,	novel,	lncRNA,
XLOC_018199	TCONS_00046776,	novel,	lncRNA,
XLOC_007730	TCONS_00019177,	novel,	lncRNA,
XLOC_024971	TCONS_00063711,TCONS_00063712,TCONS_00063714,	extension,novel,alternative,	mRNA,mRNA,mRNA,
XLOC_029128	TCONS_00074306,	novel,	mRNA,
XLOC_024972	TCONS_00063716,	novel,	lncRNA,
XLOC_029129	TCONS_00074309,	known,	mRNA,
XLOC_007732	TCONS_00019180,TCONS_00019181,TCONS_00019185,TCONS_00019186,TCONS_00019187,TCONS_00019188,TCONS_00019189,TCONS_00019190,TCONS_00019191,TCONS_00019192,TCONS_00019193,TCONS_00019194,TCONS_00019195,TCONS_00019196,TCONS_00019198,TCONS_00019200,TCONS_00019201,	extension,alternative,alternative,alternative,alternative,alternative,alternative,alternative,alternative,alternative,alternative,alternative,alternative,alternative,known,alternative,known,	mRNA,mRNA,mRNA,mRNA,mRNA,mRNA,mRNA,mRNA,mRNA,mRNA,mRNA,mRNA,mRNA,mRNA,mRNA,mRNA,mRNA,
XLOC_014460	TCONS_00035855,TCONS_00035856,	alternative,known,	mRNA,mRNA,
XLOC_024973	TCONS_00063717,	novel,	lncRNA,
XLOC_007733	TCONS_00019183,	novel,	lncRNA,
XLOC_014461	TCONS_00035857,TCONS_00035858,TCONS_00035859,TCONS_00035860,TCONS_00035861,TCONS_00035862,TCONS_00035863,	alternative,alternative,alternative,alternative,alternative,known,alternative,	mRNA,mRNA,mRNA,mRNA,mRNA,mRNA,mRNA,
XLOC_024974	TCONS_00063718,	novel,	lncRNA,
XLOC_042630	TCONS_00107028,TCONS_00107029,TCONS_00107030,TCONS_00107031,TCONS_00107032,	alternative,extension,alternative,alternative,known,	mRNA,mRNA,mRNA,mRNA,mRNA,
XLOC_007734	TCONS_00019184,	novel,	lncRNA,
XLOC_021190	TCONS_00054084,	novel,	mRNA,
XLOC_024975	TCONS_00063719,	novel,	lncRNA,
XLOC_042631	TCONS_00107033,	novel,	lncRNA,
XLOC_007735	TCONS_00019202,	novel,	lncRNA,
XLOC_021191	TCONS_00054085,	novel,	otherRNA,
XLOC_042632	TCONS_00107034,TCONS_00107035,TCONS_00107041,	novel,novel,novel,	lncRNA,lncRNA,lncRNA,
XLOC_007736	TCONS_00019203,	novel,	mRNA,
XLOC_021192	TCONS_00054086,	novel,	mRNA,
XLOC_024977	TCONS_00063721,	novel,	lncRNA,
XLOC_042633	TCONS_00107036,	novel,	lncRNA,
XLOC_032120	TCONS_00081688,	novel,	lncRNA,
XLOC_014465	TCONS_00035868,TCONS_00035869,TCONS_00035871,TCONS_00035877,	alternative,novel,alternative,known,	mRNA,mRNA,mRNA,mRNA,
XLOC_021193	TCONS_00054087,TCONS_00054088,TCONS_00054089,	novel,novel,novel,	otherRNA,otherRNA,otherRNA,
XLOC_024978	TCONS_00063722,TCONS_00063723,TCONS_00063724,TCONS_00063725,TCONS_00063726,TCONS_00063727,TCONS_00063729,TCONS_00063730,TCONS_00063731,	novel,novel,novel,novel,novel,novel,novel,novel,novel,	lncRNA,lncRNA,lncRNA,lncRNA,lncRNA,lncRNA,lncRNA,lncRNA,lncRNA,
XLOC_042634	TCONS_00107037,	novel,	lncRNA,
XLOC_035906	TCONS_00090946,	novel,	lncRNA,
XLOC_032121	TCONS_00081689,TCONS_00081691,TCONS_00081692,TCONS_00081693,TCONS_00081694,	alternative,alternative,alternative,alternative,known,	mRNA,mRNA,mRNA,mRNA,mRNA,
XLOC_014466	TCONS_00035870,	novel,	lncRNA,
XLOC_024979	TCONS_00063733,	novel,	lncRNA,
XLOC_042635	TCONS_00107038,	novel,	lncRNA,
XLOC_035907	TCONS_00090948,TCONS_00090949,TCONS_00090950,TCONS_00090951,TCONS_00090952,	novel,novel,novel,novel,novel,	lncRNA,lncRNA,lncRNA,lncRNA,lncRNA,
XLOC_014467	TCONS_00035872,	novel,	lncRNA,
XLOC_042636	TCONS_00107039,	novel,	lncRNA,
XLOC_035908	TCONS_00090953,	novel,	lncRNA,
XLOC_032123	TCONS_00081696,	novel,	lncRNA,
XLOC_014468	TCONS_00035873,	novel,	lncRNA,
XLOC_021196	TCONS_00054093,TCONS_00054095,TCONS_00054096,TCONS_00054097,TCONS_00054098,TCONS_00054099,TCONS_00054100,TCONS_00054101,TCONS_00054102,	alternative,alternative,alternative,alternative,alternative,alternative,alternative,alternative,known,	mRNA,mRNA,mRNA,mRNA,mRNA,mRNA,mRNA,mRNA,mRNA,
XLOC_042637	TCONS_00107040,	novel,	lncRNA,
XLOC_035909	TCONS_00090954,	novel,	lncRNA,
XLOC_032124	TCONS_00081697,	novel,	lncRNA,
XLOC_014469	TCONS_00035874,	novel,	lncRNA,
XLOC_021197	TCONS_00054103,	novel,	lncRNA,
XLOC_042638	TCONS_00107042,	novel,	lncRNA,
XLOC_032125	TCONS_00081698,TCONS_00081699,TCONS_00081700,TCONS_00081701,TCONS_00081702,TCONS_00081703,TCONS_00081704,TCONS_00081705,TCONS_00081706,TCONS_00081707,	novel,alternative,alternative,alternative,alternative,alternative,alternative,alternative,alternative,known,	mRNA,mRNA,mRNA,mRNA,mRNA,mRNA,mRNA,mRNA,mRNA,mRNA,
XLOC_021198	TCONS_00054104,	novel,	lncRNA,
XLOC_042639	TCONS_00107043,TCONS_00107044,TCONS_00107045,TCONS_00107046,TCONS_00107047,TCONS_00107051,	alternative,alternative,alternative,alternative,known,alternative,	mRNA,mRNA,mRNA,mRNA,mRNA,mRNA,
XLOC_032126	TCONS_00081709,	alternative,	mRNA,
XLOC_032127	TCONS_00081710,	known,	mRNA,
XLOC_010730	TCONS_00026385,	novel,	lncRNA,
XLOC_032128	TCONS_00081711,TCONS_00081712,	novel,novel,	lncRNA,lncRNA,
XLOC_032129	TCONS_00081713,TCONS_00081714,	novel,novel,	lncRNA,lncRNA,
XLOC_010732	TCONS_00026387,	novel,	lncRNA,
XLOC_000220	TCONS_00000510,	novel,	lncRNA,
XLOC_010733	TCONS_00026388,TCONS_00026389,TCONS_00026390,TCONS_00026391,TCONS_00026392,TCONS_00026393,	alternative,alternative,extension,alternative,alternative,known,	mRNA,mRNA,mRNA,mRNA,mRNA,mRNA,
XLOC_010734	TCONS_00026394,TCONS_00026395,TCONS_00026396,TCONS_00026397,TCONS_00026398,TCONS_00026399,TCONS_00026401,TCONS_00026402,TCONS_00026403,TCONS_00026404,TCONS_00026405,TCONS_00026406,TCONS_00026407,TCONS_00026408,TCONS_00026409,TCONS_00026410,	extension,alternative,alternative,alternative,alternative,alternative,alternative,alternative,alternative,alternative,known,alternative,alternative,alternative,alternative,alternative,	mRNA,mRNA,mRNA,mRNA,mRNA,mRNA,mRNA,mRNA,mRNA,mRNA,mRNA,mRNA,mRNA,mRNA,mRNA,mRNA,
XLOC_000222	TCONS_00000512,TCONS_00000513,TCONS_00000514,TCONS_00000515,TCONS_00000516,TCONS_00000517,TCONS_00000518,TCONS_00000520,TCONS_00000521,TCONS_00000522,TCONS_00000523,	extension,known,alternative,alternative,alternative,alternative,alternative,alternative,alternative,alternative,novel,	mRNA,mRNA,mRNA,mRNA,mRNA,mRNA,mRNA,mRNA,mRNA,mRNA,mRNA,
XLOC_000223	TCONS_00000524,	novel,	lncRNA,
XLOC_000224	TCONS_00000526,TCONS_00000527,	novel,novel,	lncRNA,lncRNA,
XLOC_010737	TCONS_00026413,	novel,	lncRNA,
XLOC_000225	TCONS_00000528,	novel,	lncRNA,
XLOC_010738	TCONS_00026415,	novel,	lncRNA,
XLOC_000226	TCONS_00000529,	novel,	mRNA,
XLOC_010739	TCONS_00026416,TCONS_00026417,	extension,known,	mRNA,mRNA,
XLOC_000227	TCONS_00000530,	novel,	lncRNA,
XLOC_000228	TCONS_00000531,	known,	mRNA,
XLOC_000229	TCONS_00000533,TCONS_00000535,TCONS_00000536,TCONS_00000537,TCONS_00000538,TCONS_00000539,TCONS_00000540,TCONS_00000545,TCONS_00000547,TCONS_00000548,	alternative,alternative,alternative,alternative,alternative,alternative,alternative,alternative,alternative,alternative,	mRNA,mRNA,mRNA,mRNA,mRNA,mRNA,mRNA,mRNA,mRNA,mRNA,
XLOC_028940	TCONS_00073788,	novel,	lncRNA,
XLOC_028941	TCONS_00073789,	novel,	lncRNA,
XLOC_035670	TCONS_00090422,TCONS_00090424,	novel,novel,	lncRNA,lncRNA,
XLOC_028942	TCONS_00073790,	novel,	lncRNA,
XLOC_018430	TCONS_00047355,	novel,	lncRNA,
XLOC_028943	TCONS_00073791,	novel,	lncRNA,
XLOC_035672	TCONS_00090426,TCONS_00090427,TCONS_00090428,TCONS_00090431,TCONS_00090432,	alternative,alternative,alternative,alternative,alternative,	mRNA,mRNA,mRNA,mRNA,mRNA,
XLOC_018431	TCONS_00047356,	novel,	lncRNA,
XLOC_028944	TCONS_00073792,	novel,	lncRNA,
XLOC_018432	TCONS_00047357,	novel,	lncRNA,
XLOC_028945	TCONS_00073793,	novel,	lncRNA,
XLOC_035674	TCONS_00090435,	novel,	mRNA,
XLOC_018433	TCONS_00047360,TCONS_00047362,TCONS_00047365,TCONS_00047367,TCONS_00047368,TCONS_00047369,TCONS_00047370,	known,alternative,alternative,alternative,alternative,alternative,alternative,	mRNA,mRNA,mRNA,mRNA,mRNA,mRNA,mRNA,
XLOC_028946	TCONS_00073794,	novel,	lncRNA,
XLOC_018434	TCONS_00047371,	novel,	lncRNA,
XLOC_028947	TCONS_00073795,TCONS_00073796,TCONS_00073797,TCONS_00073800,TCONS_00073801,	alternative,alternative,alternative,extension,known,	mRNA,mRNA,mRNA,mRNA,mRNA,
XLOC_018435	TCONS_00047372,TCONS_00047373,	novel,novel,	lncRNA,lncRNA,
XLOC_028948	TCONS_00073802,TCONS_00073804,TCONS_00073806,	alternative,alternative,alternative,	mRNA,mRNA,mRNA,
XLOC_035677	TCONS_00090438,	novel,	lncRNA,
XLOC_018436	TCONS_00047374,TCONS_00047375,TCONS_00047376,TCONS_00047377,TCONS_00047378,TCONS_00047379,TCONS_00047380,TCONS_00047381,TCONS_00047382,	alternative,alternative,alternative,alternative,alternative,known,alternative,novel,known,	mRNA,mRNA,mRNA,mRNA,mRNA,mRNA,mRNA,mRNA,mRNA,
XLOC_028949	TCONS_00073808,TCONS_00073809,TCONS_00073810,TCONS_00073813,	alternative,alternative,alternative,known,	mRNA,mRNA,mRNA,mRNA,
XLOC_035678	TCONS_00090439,TCONS_00090440,TCONS_00090441,	alternative,alternative,known,	mRNA,mRNA,mRNA,
XLOC_018437	TCONS_00047383,	novel,	lncRNA,
XLOC_025165	TCONS_00064152,TCONS_00064153,TCONS_00064154,TCONS_00064155,TCONS_00064156,	alternative,known,alternative,alternative,alternative,	mRNA,mRNA,mRNA,mRNA,mRNA,
XLOC_018438	TCONS_00047384,TCONS_00047385,TCONS_00047386,TCONS_00047387,TCONS_00047388,TCONS_00047389,	alternative,alternative,alternative,alternative,known,alternative,	mRNA,mRNA,mRNA,mRNA,mRNA,mRNA,
XLOC_025166	TCONS_00064157,TCONS_00064158,	alternative,extension,	mRNA,mRNA,
XLOC_003770	TCONS_00009169,TCONS_00009171,TCONS_00009172,	alternative,alternative,known,	mRNA,mRNA,mRNA,
XLOC_018439	TCONS_00047390,TCONS_00047391,	novel,novel,	lncRNA,lncRNA,
XLOC_025167	TCONS_00064160,TCONS_00064161,TCONS_00064162,TCONS_00064164,TCONS_00064165,TCONS_00064166,TCONS_00064167,	alternative,alternative,alternative,alternative,known,alternative,alternative,	mRNA,mRNA,mRNA,mRNA,mRNA,mRNA,mRNA,
XLOC_025168	TCONS_00064168,	novel,	lncRNA,
XLOC_031940	TCONS_00081203,	novel,	lncRNA,
XLOC_025169	TCONS_00064169,TCONS_00064170,TCONS_00064172,TCONS_00064173,TCONS_00064175,TCONS_00064176,TCONS_00064177,TCONS_00064178,TCONS_00064180,	alternative,extension,alternative,alternative,alternative,alternative,alternative,alternative,alternative,	mRNA,mRNA,mRNA,mRNA,mRNA,mRNA,mRNA,mRNA,mRNA,
XLOC_003773	TCONS_00009175,TCONS_00009176,TCONS_00009178,TCONS_00009179,	alternative,alternative,alternative,known,	mRNA,mRNA,mRNA,mRNA,
XLOC_014700	TCONS_00036534,	novel,	lncRNA,
XLOC_031941	TCONS_00081204,TCONS_00081205,TCONS_00081206,TCONS_00081207,	alternative,extension,known,alternative,	mRNA,mRNA,mRNA,mRNA,
XLOC_003774	TCONS_00009180,	novel,	lncRNA,
XLOC_014701	TCONS_00036535,TCONS_00036536,TCONS_00036538,TCONS_00036539,TCONS_00036540,	alternative,alternative,alternative,alternative,known,	mRNA,mRNA,mRNA,mRNA,mRNA,
XLOC_031942	TCONS_00081209,TCONS_00081210,	alternative,alternative,	mRNA,mRNA,
XLOC_003775	TCONS_00009181,	known,	mRNA,
XLOC_014702	TCONS_00036541,TCONS_00036542,TCONS_00036543,TCONS_00036544,TCONS_00036545,TCONS_00036546,TCONS_00036547,	alternative,alternative,alternative,alternative,known,novel,novel,	mRNA,mRNA,mRNA,mRNA,mRNA,mRNA,otherRNA,
XLOC_021430	TCONS_00054599,TCONS_00054600,TCONS_00054601,TCONS_00054603,	novel,novel,novel,novel,	lncRNA,lncRNA,lncRNA,lncRNA,
XLOC_031943	TCONS_00081212,TCONS_00081213,TCONS_00081214,	extension,alternative,alternative,	mRNA,mRNA,mRNA,
XLOC_003776	TCONS_00009182,TCONS_00009183,TCONS_00009184,TCONS_00009185,	alternative,alternative,known,known,	mRNA,mRNA,mRNA,mRNA,
XLOC_014703	TCONS_00036548,TCONS_00036549,	known,extension,	mRNA,mRNA,
XLOC_021431	TCONS_00054602,	novel,	lncRNA,
XLOC_031944	TCONS_00081218,TCONS_00081219,TCONS_00081222,TCONS_00081223,TCONS_00081224,TCONS_00081225,TCONS_00081226,	alternative,alternative,novel,alternative,known,alternative,alternative,	mRNA,mRNA,mRNA,mRNA,mRNA,mRNA,mRNA,
XLOC_014704	TCONS_00036550,TCONS_00036552,TCONS_00036553,TCONS_00036554,TCONS_00036555,TCONS_00036556,TCONS_00036557,	known,extension,alternative,alternative,alternative,alternative,alternative,	mRNA,mRNA,mRNA,mRNA,mRNA,mRNA,mRNA,
XLOC_021432	TCONS_00054604,TCONS_00054605,TCONS_00054606,TCONS_00054608,TCONS_00054609,TCONS_00054610,TCONS_00054611,	alternative,alternative,alternative,alternative,alternative,alternative,alternative,	mRNA,mRNA,mRNA,mRNA,mRNA,mRNA,mRNA,
XLOC_031945	TCONS_00081220,	novel,	lncRNA,
XLOC_014705	TCONS_00036558,TCONS_00036559,TCONS_00036560,	alternative,extension,known,	mRNA,mRNA,mRNA,
XLOC_021433	TCONS_00054612,TCONS_00054613,TCONS_00054614,	alternative,known,alternative,	mRNA,mRNA,mRNA,
XLOC_031946	TCONS_00081221,	novel,	lncRNA,
XLOC_003779	TCONS_00009189,	novel,	lncRNA,
XLOC_021434	TCONS_00054615,	novel,	lncRNA,
XLOC_031947	TCONS_00081227,TCONS_00081228,TCONS_00081229,TCONS_00081230,TCONS_00081231,TCONS_00081232,TCONS_00081233,TCONS_00081234,TCONS_00081237,TCONS_00081238,	alternative,alternative,alternative,alternative,alternative,alternative,alternative,alternative,novel,novel,	mRNA,mRNA,mRNA,mRNA,mRNA,mRNA,mRNA,mRNA,lncRNA,lncRNA,
XLOC_014707	TCONS_00036562,	novel,	lncRNA,
XLOC_031948	TCONS_00081239,	novel,	lncRNA,
XLOC_014708	TCONS_00036563,TCONS_00036564,TCONS_00036566,TCONS_00036567,	known,alternative,alternative,novel,	mRNA,mRNA,mRNA,lncRNA,
XLOC_031949	TCONS_00081241,	novel,	lncRNA,
XLOC_014709	TCONS_00036568,	novel,	mRNA,
XLOC_021437	TCONS_00054618,	known,	mRNA,
XLOC_021439	TCONS_00054621,TCONS_00054622,	extension,known,	mRNA,mRNA,
XLOC_039641	TCONS_00099863,	novel,	lncRNA,
XLOC_039642	TCONS_00099864,	novel,	lncRNA,
XLOC_039643	TCONS_00099865,	novel,	lncRNA,
XLOC_029130	TCONS_00074310,	novel,	lncRNA,
XLOC_039644	TCONS_00099866,TCONS_00099867,	novel,novel,	mRNA,otherRNA,
XLOC_029131	TCONS_00074311,	novel,	lncRNA,
XLOC_039646	TCONS_00099869,	known,	mRNA,
XLOC_029133	TCONS_00074313,	novel,	mRNA,
XLOC_039647	TCONS_00099870,TCONS_00099871,	known,alternative,	mRNA,mRNA,
XLOC_039648	TCONS_00099872,	novel,	lncRNA,
XLOC_029135	TCONS_00074315,	novel,	lncRNA,
XLOC_039649	TCONS_00099873,TCONS_00099874,TCONS_00099875,TCONS_00099876,TCONS_00099877,	alternative,alternative,alternative,known,known,	mRNA,mRNA,mRNA,mRNA,mRNA,
XLOC_029136	TCONS_00074316,	novel,	lncRNA,
XLOC_024980	TCONS_00063734,	novel,	lncRNA,
XLOC_029137	TCONS_00074317,	novel,	lncRNA,
XLOC_024981	TCONS_00063735,TCONS_00063736,	novel,known,	mRNA,mRNA,
XLOC_029138	TCONS_00074318,	novel,	lncRNA,
XLOC_035910	TCONS_00090955,	known,	mRNA,
XLOC_029139	TCONS_00074319,TCONS_00074320,	novel,novel,	lncRNA,lncRNA,
XLOC_007742	TCONS_00019209,TCONS_00019210,	novel,known,	mRNA,mRNA,
XLOC_014470	TCONS_00035875,	novel,	lncRNA,
XLOC_035911	TCONS_00090956,TCONS_00090957,TCONS_00090958,	extension,alternative,known,	mRNA,mRNA,mRNA,
XLOC_014471	TCONS_00035876,	novel,	lncRNA,
XLOC_035912	TCONS_00090959,TCONS_00090960,TCONS_00090961,TCONS_00090962,TCONS_00090963,	alternative,alternative,alternative,alternative,known,	mRNA,mRNA,mRNA,mRNA,mRNA,
XLOC_007744	TCONS_00019212,	alternative,	mRNA,
XLOC_014472	TCONS_00035878,TCONS_00035879,TCONS_00035880,TCONS_00035881,TCONS_00035882,	alternative,alternative,alternative,alternative,alternative,	mRNA,mRNA,mRNA,mRNA,mRNA,
XLOC_024985	TCONS_00063740,	novel,	lncRNA,
XLOC_042641	TCONS_00107054,TCONS_00107055,TCONS_00107059,TCONS_00107060,TCONS_00107061,TCONS_00107063,TCONS_00107064,TCONS_00107065,	alternative,alternative,alternative,alternative,alternative,alternative,alternative,alternative,	mRNA,mRNA,mRNA,mRNA,mRNA,mRNA,mRNA,mRNA,
XLOC_035913	TCONS_00090964,	known,	mRNA,
XLOC_025400	TCONS_00064723,TCONS_00064729,	novel,novel,	lncRNA,lncRNA,
XLOC_014473	TCONS_00035883,TCONS_00035884,	alternative,known,	mRNA,mRNA,
XLOC_024986	TCONS_00063741,TCONS_00063742,TCONS_00063743,TCONS_00063744,TCONS_00063745,TCONS_00063746,	alternative,alternative,alternative,alternative,known,alternative,	mRNA,mRNA,mRNA,mRNA,mRNA,mRNA,
XLOC_042642	TCONS_00107066,	novel,	lncRNA,
XLOC_025401	TCONS_00064726,	novel,	lncRNA,
XLOC_007746	TCONS_00019215,TCONS_00019216,TCONS_00019217,TCONS_00019219,	alternative,alternative,alternative,alternative,	mRNA,mRNA,mRNA,mRNA,
XLOC_014474	TCONS_00035885,	novel,	lncRNA,
XLOC_024987	TCONS_00063747,TCONS_00063748,TCONS_00063749,TCONS_00063750,	extension,alternative,alternative,known,	mRNA,mRNA,mRNA,mRNA,
XLOC_042643	TCONS_00107067,TCONS_00107068,	known,alternative,	mRNA,mRNA,
XLOC_035915	TCONS_00090966,TCONS_00090967,TCONS_00090968,TCONS_00090969,	novel,novel,novel,novel,	lncRNA,lncRNA,lncRNA,lncRNA,
XLOC_025402	TCONS_00064727,	novel,	otherRNA,
XLOC_007747	TCONS_00019221,	novel,	lncRNA,
XLOC_014475	TCONS_00035886,TCONS_00035888,	known,alternative,	mRNA,mRNA,
XLOC_024988	TCONS_00063751,	novel,	lncRNA,
XLOC_025403	TCONS_00064730,	novel,	lncRNA,
XLOC_007748	TCONS_00019222,TCONS_00019223,TCONS_00019224,	alternative,alternative,known,	mRNA,mRNA,mRNA,
XLOC_014476	TCONS_00035889,TCONS_00035890,TCONS_00035891,	novel,novel,novel,	lncRNA,lncRNA,lncRNA,
XLOC_024989	TCONS_00063752,TCONS_00063753,TCONS_00063754,TCONS_00063755,TCONS_00063756,TCONS_00063757,	extension,alternative,alternative,alternative,known,known,	mRNA,mRNA,mRNA,mRNA,mRNA,mRNA,
XLOC_042645	TCONS_00107070,TCONS_00107071,	extension,known,	mRNA,mRNA,
XLOC_035917	TCONS_00090971,	novel,	lncRNA,
XLOC_025404	TCONS_00064732,TCONS_00064733,TCONS_00064736,TCONS_00064737,TCONS_00064738,TCONS_00064739,TCONS_00064741,TCONS_00064742,TCONS_00064744,TCONS_00064745,	alternative,alternative,alternative,alternative,alternative,alternative,alternative,alternative,alternative,alternative,	mRNA,mRNA,mRNA,mRNA,mRNA,mRNA,mRNA,mRNA,mRNA,mRNA,
XLOC_007749	TCONS_00019225,TCONS_00019226,	alternative,known,	mRNA,mRNA,
XLOC_014477	TCONS_00035892,TCONS_00035895,TCONS_00035897,	alternative,extension,alternative,	mRNA,mRNA,mRNA,
XLOC_042646	TCONS_00107074,	extension,	mRNA,
XLOC_035918	TCONS_00090972,	novel,	lncRNA,
XLOC_025405	TCONS_00064746,	novel,	lncRNA,
XLOC_032133	TCONS_00081718,	known,	mRNA,
XLOC_014478	TCONS_00035898,	novel,	mRNA,
XLOC_042647	TCONS_00107075,TCONS_00107077,TCONS_00107078,TCONS_00107081,	alternative,alternative,alternative,known,	mRNA,mRNA,mRNA,mRNA,
XLOC_035919	TCONS_00090973,	novel,	lncRNA,
XLOC_025406	TCONS_00064748,TCONS_00064749,	alternative,alternative,	mRNA,mRNA,
XLOC_032134	TCONS_00081719,	novel,	lncRNA,
XLOC_014479	TCONS_00035899,TCONS_00035900,TCONS_00035901,TCONS_00035902,	novel,novel,novel,novel,	lncRNA,lncRNA,lncRNA,lncRNA,
XLOC_032136	TCONS_00081721,	novel,	lncRNA,
XLOC_025409	TCONS_00064753,	known,	mRNA,
XLOC_032137	TCONS_00081722,	novel,	mRNA,
XLOC_032138	TCONS_00081723,TCONS_00081726,TCONS_00081727,TCONS_00081728,TCONS_00081729,TCONS_00081730,TCONS_00081731,TCONS_00081732,TCONS_00081733,TCONS_00081734,	novel,novel,novel,novel,novel,novel,novel,novel,novel,novel,	lncRNA,lncRNA,lncRNA,lncRNA,lncRNA,lncRNA,lncRNA,lncRNA,lncRNA,lncRNA,
XLOC_010741	TCONS_00026419,TCONS_00026420,TCONS_00026421,TCONS_00026423,TCONS_00026424,TCONS_00026425,	alternative,alternative,alternative,alternative,alternative,known,	mRNA,mRNA,mRNA,mRNA,mRNA,mRNA,
XLOC_010742	TCONS_00026427,	novel,	otherRNA,
XLOC_000230	TCONS_00000543,	novel,	mRNA,
XLOC_010743	TCONS_00026428,TCONS_00026430,TCONS_00026431,TCONS_00026432,	novel,novel,novel,novel,	lncRNA,lncRNA,lncRNA,lncRNA,
XLOC_010744	TCONS_00026433,	novel,	lncRNA,
XLOC_000232	TCONS_00000550,	novel,	lncRNA,
XLOC_010745	TCONS_00026434,	novel,	lncRNA,
XLOC_000233	TCONS_00000551,TCONS_00000552,TCONS_00000553,TCONS_00000554,TCONS_00000555,TCONS_00000556,TCONS_00000557,TCONS_00000558,TCONS_00000559,	alternative,alternative,alternative,extension,alternative,alternative,known,alternative,alternative,	mRNA,mRNA,mRNA,mRNA,mRNA,mRNA,mRNA,mRNA,mRNA,
XLOC_010746	TCONS_00026435,	novel,	lncRNA,
XLOC_000234	TCONS_00000560,	novel,	lncRNA,
XLOC_010747	TCONS_00026436,	novel,	lncRNA,
XLOC_000235	TCONS_00000561,TCONS_00000562,	novel,novel,	lncRNA,lncRNA,
XLOC_000236	TCONS_00000563,	novel,	lncRNA,
XLOC_010749	TCONS_00026438,TCONS_00026439,TCONS_00026440,TCONS_00026441,TCONS_00026442,	alternative,alternative,known,alternative,alternative,	mRNA,mRNA,mRNA,mRNA,mRNA,
XLOC_000238	TCONS_00000565,	novel,	lncRNA,
XLOC_035680	TCONS_00090445,TCONS_00090447,TCONS_00090451,TCONS_00090452,TCONS_00090453,TCONS_00090454,TCONS_00090456,TCONS_00090457,	alternative,alternative,alternative,alternative,alternative,alternative,known,alternative,	mRNA,mRNA,mRNA,mRNA,mRNA,mRNA,mRNA,mRNA,
XLOC_035681	TCONS_00090444,	novel,	lncRNA,
XLOC_018440	TCONS_00047392,TCONS_00047393,TCONS_00047394,TCONS_00047395,TCONS_00047396,	known,alternative,alternative,alternative,alternative,	mRNA,mRNA,mRNA,mRNA,mRNA,
XLOC_035682	TCONS_00090446,	novel,	mRNA,
XLOC_018441	TCONS_00047397,TCONS_00047398,TCONS_00047399,TCONS_00047400,TCONS_00047401,TCONS_00047402,TCONS_00047404,TCONS_00047405,TCONS_00047407,TCONS_00047408,TCONS_00047410,	alternative,alternative,alternative,alternative,alternative,alternative,alternative,alternative,alternative,alternative,known,	mRNA,mRNA,mRNA,mRNA,mRNA,mRNA,mRNA,mRNA,mRNA,mRNA,mRNA,
XLOC_035683	TCONS_00090460,	novel,	otherRNA,
XLOC_018442	TCONS_00047412,	novel,	lncRNA,
XLOC_025170	TCONS_00064181,	novel,	lncRNA,
XLOC_018443	TCONS_00047413,	novel,	lncRNA,
XLOC_025171	TCONS_00064182,	novel,	lncRNA,
XLOC_018444	TCONS_00047414,	novel,	lncRNA,
XLOC_025172	TCONS_00064183,	novel,	lncRNA,
XLOC_028957	TCONS_00073822,	known,	mRNA,
XLOC_036100	TCONS_00091426,TCONS_00091427,	known,known,	mRNA,mRNA,
XLOC_025173	TCONS_00064185,TCONS_00064186,	novel,novel,	otherRNA,otherRNA,
XLOC_028958	TCONS_00073824,	alternative,	mRNA,
XLOC_036101	TCONS_00091428,TCONS_00091429,	alternative,known,	mRNA,mRNA,
XLOC_035687	TCONS_00090465,TCONS_00090466,	alternative,extension,	mRNA,mRNA,
XLOC_018446	TCONS_00047416,TCONS_00047418,TCONS_00047419,TCONS_00047420,	alternative,alternative,alternative,alternative,	mRNA,mRNA,mRNA,mRNA,
XLOC_025174	TCONS_00064187,	novel,	lncRNA,
XLOC_028959	TCONS_00073826,	novel,	lncRNA,
XLOC_036102	TCONS_00091430,TCONS_00091431,TCONS_00091432,	alternative,known,known,	mRNA,mRNA,mRNA,
XLOC_018447	TCONS_00047422,	novel,	lncRNA,
XLOC_025175	TCONS_00064188,	novel,	lncRNA,
XLOC_036103	TCONS_00091433,TCONS_00091434,	novel,novel,	lncRNA,lncRNA,
XLOC_035689	TCONS_00090469,	known,	mRNA,
XLOC_018448	TCONS_00047423,	novel,	lncRNA,
XLOC_025176	TCONS_00064190,	novel,	lncRNA,
XLOC_036104	TCONS_00091436,TCONS_00091437,TCONS_00091438,	alternative,extension,known,	mRNA,mRNA,mRNA,
XLOC_003780	TCONS_00009190,	novel,	lncRNA,
XLOC_018449	TCONS_00047424,	novel,	lncRNA,
XLOC_025177	TCONS_00064191,	novel,	lncRNA,
XLOC_036105	TCONS_00091439,	known,	mRNA,
XLOC_003781	TCONS_00009191,TCONS_00009192,TCONS_00009193,TCONS_00009195,	alternative,known,alternative,alternative,	mRNA,mRNA,mRNA,mRNA,
XLOC_025178	TCONS_00064192,	novel,	lncRNA,
XLOC_003782	TCONS_00009196,	novel,	lncRNA,
XLOC_031950	TCONS_00081242,TCONS_00081243,TCONS_00081244,TCONS_00081245,TCONS_00081246,	alternative,alternative,alternative,alternative,alternative,	mRNA,mRNA,mRNA,mRNA,mRNA,
XLOC_025179	TCONS_00064193,	novel,	lncRNA,
XLOC_036107	TCONS_00091442,TCONS_00091443,TCONS_00091444,TCONS_00091445,TCONS_00091446,TCONS_00091447,	alternative,alternative,known,alternative,alternative,alternative,	mRNA,mRNA,mRNA,mRNA,mRNA,mRNA,
XLOC_014710	TCONS_00036569,	novel,	lncRNA,
XLOC_031951	TCONS_00081248,	novel,	lncRNA,
XLOC_036108	TCONS_00091448,TCONS_00091450,TCONS_00091451,TCONS_00091453,TCONS_00091454,	alternative,alternative,extension,alternative,alternative,	mRNA,mRNA,mRNA,mRNA,mRNA,
XLOC_003784	TCONS_00009198,TCONS_00009199,TCONS_00009201,	novel,novel,known,	mRNA,mRNA,mRNA,
XLOC_014711	TCONS_00036571,	alternative,	mRNA,
XLOC_031952	TCONS_00081253,TCONS_00081254,TCONS_00081255,TCONS_00081256,TCONS_00081261,TCONS_00081264,	alternative,alternative,alternative,alternative,alternative,known,	mRNA,mRNA,mRNA,mRNA,mRNA,otherRNA,
XLOC_036109	TCONS_00091456,TCONS_00091457,TCONS_00091458,TCONS_00091459,TCONS_00091460,TCONS_00091461,TCONS_00091462,TCONS_00091463,TCONS_00091464,TCONS_00091466,TCONS_00091467,	alternative,alternative,alternative,alternative,known,alternative,alternative,alternative,alternative,alternative,known,	mRNA,mRNA,mRNA,mRNA,mRNA,mRNA,mRNA,mRNA,mRNA,mRNA,mRNA,
XLOC_014712	TCONS_00036572,	novel,	lncRNA,
XLOC_021440	TCONS_00054623,	novel,	lncRNA,
XLOC_031953	TCONS_00081265,TCONS_00081267,TCONS_00081268,	novel,alternative,alternative,	lncRNA,mRNA,mRNA,
XLOC_004200	TCONS_00010179,TCONS_00010180,TCONS_00010181,TCONS_00010182,TCONS_00010183,TCONS_00010184,TCONS_00010188,TCONS_00010189,	novel,novel,novel,novel,novel,novel,novel,novel,	lncRNA,lncRNA,lncRNA,lncRNA,lncRNA,lncRNA,lncRNA,lncRNA,
XLOC_014713	TCONS_00036573,	novel,	lncRNA,
XLOC_021441	TCONS_00054624,TCONS_00054625,TCONS_00054626,TCONS_00054627,	novel,novel,novel,novel,	lncRNA,lncRNA,lncRNA,lncRNA,
XLOC_003787	TCONS_00009205,TCONS_00009206,TCONS_00009207,TCONS_00009208,	alternative,alternative,alternative,known,	mRNA,mRNA,mRNA,mRNA,
XLOC_004201	TCONS_00010185,	novel,	lncRNA,
XLOC_021442	TCONS_00054628,	novel,	lncRNA,
XLOC_004202	TCONS_00010186,	novel,	lncRNA,
XLOC_014715	TCONS_00036575,	extension,	mRNA,
XLOC_021443	TCONS_00054629,	novel,	lncRNA,
XLOC_003789	TCONS_00009210,	known,	mRNA,
XLOC_004203	TCONS_00010187,	novel,	lncRNA,
XLOC_014716	TCONS_00036577,TCONS_00036579,TCONS_00036580,TCONS_00036581,TCONS_00036582,TCONS_00036583,TCONS_00036586,TCONS_00036587,TCONS_00036589,TCONS_00036591,TCONS_00036593,	alternative,alternative,alternative,alternative,alternative,alternative,alternative,alternative,alternative,alternative,known,	mRNA,mRNA,mRNA,mRNA,mRNA,mRNA,mRNA,mRNA,mRNA,mRNA,mRNA,
XLOC_021444	TCONS_00054630,	novel,	lncRNA,
XLOC_014717	TCONS_00036592,	known,	mRNA,
XLOC_021445	TCONS_00054631,	novel,	lncRNA,
XLOC_014718	TCONS_00036594,TCONS_00036595,TCONS_00036597,TCONS_00036598,	alternative,alternative,alternative,known,	mRNA,mRNA,mRNA,mRNA,
XLOC_021446	TCONS_00054632,	novel,	lncRNA,
XLOC_031959	TCONS_00081276,TCONS_00081277,	novel,known,	mRNA,mRNA,
XLOC_004206	TCONS_00010192,	novel,	lncRNA,
XLOC_014719	TCONS_00036599,	novel,	lncRNA,
XLOC_021447	TCONS_00054633,TCONS_00054634,TCONS_00054635,TCONS_00054636,	alternative,alternative,known,alternative,	mRNA,mRNA,mRNA,mRNA,
XLOC_021448	TCONS_00054637,TCONS_00054638,TCONS_00054639,TCONS_00054640,TCONS_00054641,TCONS_00054642,TCONS_00054643,	alternative,alternative,alternative,alternative,known,alternative,alternative,	mRNA,mRNA,mRNA,mRNA,mRNA,mRNA,mRNA,
XLOC_004208	TCONS_00010194,	novel,	lncRNA,
XLOC_004209	TCONS_00010195,TCONS_00010196,TCONS_00010197,	alternative,extension,known,	mRNA,mRNA,mRNA,
XLOC_039650	TCONS_00099878,TCONS_00099879,	alternative,known,	mRNA,mRNA,
XLOC_039651	TCONS_00099880,TCONS_00099881,TCONS_00099882,	alternative,alternative,known,	mRNA,mRNA,mRNA,
XLOC_029140	TCONS_00074321,TCONS_00074322,TCONS_00074323,TCONS_00074324,TCONS_00074325,TCONS_00074326,TCONS_00074327,TCONS_00074329,	alternative,alternative,alternative,alternative,alternative,alternative,alternative,known,	mRNA,mRNA,mRNA,mRNA,mRNA,mRNA,mRNA,mRNA,
XLOC_029141	TCONS_00074330,	extension,	mRNA,
XLOC_029142	TCONS_00074332,TCONS_00074333,TCONS_00074334,TCONS_00074335,TCONS_00074336,TCONS_00074337,TCONS_00074338,	alternative,alternative,alternative,alternative,alternative,alternative,known,	mRNA,mRNA,mRNA,mRNA,mRNA,mRNA,mRNA,
XLOC_029143	TCONS_00074339,TCONS_00074340,TCONS_00074341,	novel,novel,novel,	lncRNA,lncRNA,lncRNA,
XLOC_029144	TCONS_00074342,TCONS_00074343,	alternative,alternative,	mRNA,mRNA,
XLOC_029145	TCONS_00074346,TCONS_00074347,TCONS_00074348,TCONS_00074349,TCONS_00074351,	alternative,alternative,alternative,alternative,known,	mRNA,mRNA,mRNA,mRNA,mRNA,
XLOC_024990	TCONS_00063758,TCONS_00063760,	novel,novel,	mRNA,mRNA,
XLOC_029147	TCONS_00074357,TCONS_00074359,TCONS_00074360,	novel,novel,novel,	lncRNA,lncRNA,lncRNA,
XLOC_007750	TCONS_00019227,	novel,	lncRNA,
XLOC_024991	TCONS_00063759,	novel,	lncRNA,
XLOC_007751	TCONS_00019228,	novel,	lncRNA,
XLOC_024992	TCONS_00063761,TCONS_00063762,TCONS_00063763,TCONS_00063764,TCONS_00063765,TCONS_00063766,	alternative,alternative,alternative,alternative,known,alternative,	mRNA,mRNA,mRNA,mRNA,mRNA,mRNA,
XLOC_035920	TCONS_00090974,TCONS_00090975,TCONS_00090976,TCONS_00090977,TCONS_00090978,	novel,alternative,alternative,alternative,known,	mRNA,mRNA,mRNA,mRNA,mRNA,
XLOC_029149	TCONS_00074363,TCONS_00074364,	extension,known,	mRNA,mRNA,
XLOC_007752	TCONS_00019229,	alternative,	mRNA,
XLOC_014480	TCONS_00035903,TCONS_00035904,TCONS_00035906,TCONS_00035907,TCONS_00035908,TCONS_00035909,TCONS_00035911,	alternative,alternative,alternative,alternative,alternative,alternative,alternative,	mRNA,mRNA,mRNA,mRNA,mRNA,mRNA,mRNA,
XLOC_024993	TCONS_00063767,TCONS_00063768,	alternative,known,	mRNA,mRNA,
XLOC_035921	TCONS_00090979,TCONS_00090981,	novel,novel,	lncRNA,lncRNA,
XLOC_007753	TCONS_00019231,	known,	mRNA,
XLOC_014481	TCONS_00035912,TCONS_00035913,	known,known,	mRNA,mRNA,
XLOC_024994	TCONS_00063769,TCONS_00063770,TCONS_00063771,TCONS_00063772,TCONS_00063773,TCONS_00063774,	alternative,alternative,extension,alternative,known,alternative,	mRNA,mRNA,mRNA,mRNA,mRNA,mRNA,
XLOC_042650	TCONS_00107084,TCONS_00107085,TCONS_00107086,TCONS_00107087,TCONS_00107088,	alternative,alternative,alternative,alternative,known,	mRNA,mRNA,mRNA,mRNA,mRNA,
XLOC_035922	TCONS_00090980,	novel,	lncRNA,
XLOC_007754	TCONS_00019232,	known,	mRNA,
XLOC_014482	TCONS_00035914,TCONS_00035915,TCONS_00035916,	novel,novel,novel,	lncRNA,lncRNA,lncRNA,
XLOC_024995	TCONS_00063775,TCONS_00063776,TCONS_00063777,TCONS_00063778,	alternative,alternative,alternative,known,	mRNA,mRNA,mRNA,mRNA,
XLOC_042651	TCONS_00107089,TCONS_00107090,TCONS_00107091,TCONS_00107092,TCONS_00107093,TCONS_00107094,TCONS_00107095,	extension,known,alternative,alternative,alternative,alternative,alternative,	mRNA,mRNA,mRNA,mRNA,mRNA,mRNA,mRNA,
XLOC_025410	TCONS_00064754,	known,	mRNA,
XLOC_007755	TCONS_00019233,TCONS_00019235,	known,alternative,	mRNA,mRNA,
XLOC_014483	TCONS_00035917,TCONS_00035919,TCONS_00035920,	alternative,alternative,known,	mRNA,mRNA,mRNA,
XLOC_042652	TCONS_00107096,	novel,	lncRNA,
XLOC_035924	TCONS_00090985,	novel,	lncRNA,
XLOC_007756	TCONS_00019236,	novel,	lncRNA,
XLOC_024997	TCONS_00063780,TCONS_00063781,TCONS_00063782,TCONS_00063783,TCONS_00063785,	alternative,alternative,alternative,alternative,known,	mRNA,mRNA,mRNA,mRNA,mRNA,
XLOC_035925	TCONS_00090986,	novel,	lncRNA,
XLOC_025412	TCONS_00064756,	novel,	lncRNA,
XLOC_007757	TCONS_00019237,	alternative,	mRNA,
XLOC_014485	TCONS_00035921,	novel,	lncRNA,
XLOC_024998	TCONS_00063786,TCONS_00063787,TCONS_00063790,TCONS_00063791,TCONS_00063792,TCONS_00063793,TCONS_00063795,	alternative,alternative,alternative,alternative,alternative,alternative,alternative,	mRNA,mRNA,mRNA,mRNA,mRNA,mRNA,mRNA,
XLOC_042654	TCONS_00107098,TCONS_00107099,TCONS_00107100,	alternative,known,alternative,	mRNA,mRNA,mRNA,
XLOC_035926	TCONS_00090987,	novel,	lncRNA,
XLOC_025413	TCONS_00064757,	novel,	lncRNA,
XLOC_032141	TCONS_00081739,	novel,	mRNA,
XLOC_007758	TCONS_00019239,TCONS_00019240,	novel,extension,	mRNA,mRNA,
XLOC_014486	TCONS_00035923,	extension,	mRNA,
XLOC_024999	TCONS_00063797,	novel,	lncRNA,
XLOC_042655	TCONS_00107101,TCONS_00107102,	alternative,known,	mRNA,mRNA,
XLOC_035927	TCONS_00090988,TCONS_00090989,TCONS_00090990,	alternative,alternative,alternative,	mRNA,mRNA,mRNA,
XLOC_025414	TCONS_00064758,TCONS_00064759,TCONS_00064760,	novel,novel,novel,	lncRNA,lncRNA,lncRNA,
XLOC_032142	TCONS_00081740,	novel,	lncRNA,
XLOC_035928	TCONS_00090992,	novel,	lncRNA,
XLOC_032143	TCONS_00081741,TCONS_00081742,TCONS_00081743,TCONS_00081744,TCONS_00081745,TCONS_00081746,TCONS_00081747,TCONS_00081749,	novel,novel,novel,novel,novel,novel,novel,novel,	otherRNA,otherRNA,lncRNA,lncRNA,lncRNA,lncRNA,lncRNA,mRNA,
XLOC_014488	TCONS_00035925,	novel,	mRNA,
XLOC_042657	TCONS_00107104,	known,	mRNA,
XLOC_035929	TCONS_00090993,	novel,	lncRNA,
XLOC_032144	TCONS_00081750,	novel,	lncRNA,
XLOC_014489	TCONS_00035927,	novel,	lncRNA,
XLOC_025417	TCONS_00064763,TCONS_00064764,	alternative,alternative,	mRNA,mRNA,
XLOC_032145	TCONS_00081751,TCONS_00081752,TCONS_00081754,TCONS_00081755,	alternative,alternative,extension,known,	mRNA,mRNA,mRNA,mRNA,
XLOC_025418	TCONS_00064766,TCONS_00064767,TCONS_00064768,	novel,novel,novel,	lncRNA,lncRNA,lncRNA,
XLOC_032146	TCONS_00081756,TCONS_00081757,TCONS_00081758,TCONS_00081759,TCONS_00081760,TCONS_00081761,TCONS_00081762,TCONS_00081763,	alternative,alternative,alternative,alternative,alternative,known,alternative,alternative,	mRNA,mRNA,mRNA,mRNA,mRNA,mRNA,mRNA,mRNA,
XLOC_025419	TCONS_00064769,	known,	mRNA,
XLOC_032147	TCONS_00081764,TCONS_00081765,	alternative,alternative,	mRNA,mRNA,
XLOC_010750	TCONS_00026444,	known,	mRNA,
XLOC_032148	TCONS_00081770,	novel,	mRNA,
XLOC_010751	TCONS_00026445,	novel,	lncRNA,
XLOC_010752	TCONS_00026446,TCONS_00026447,TCONS_00026448,	alternative,known,alternative,	mRNA,mRNA,mRNA,
XLOC_000240	TCONS_00000567,	novel,	mRNA,
XLOC_010753	TCONS_00026449,	novel,	lncRNA,
XLOC_000241	TCONS_00000568,	novel,	lncRNA,
XLOC_010754	TCONS_00026450,	alternative,	mRNA,
XLOC_010755	TCONS_00026452,TCONS_00026453,	novel,novel,	lncRNA,lncRNA,
XLOC_000243	TCONS_00000570,	known,	otherRNA,
XLOC_010756	TCONS_00026455,TCONS_00026456,TCONS_00026457,TCONS_00026460,TCONS_00026461,TCONS_00026462,TCONS_00026463,TCONS_00026465,TCONS_00026466,TCONS_00026467,TCONS_00026468,	alternative,alternative,alternative,alternative,alternative,alternative,known,alternative,alternative,alternative,novel,	mRNA,mRNA,mRNA,mRNA,mRNA,mRNA,mRNA,mRNA,mRNA,mRNA,mRNA,
XLOC_000244	TCONS_00000571,TCONS_00000572,TCONS_00000573,TCONS_00000575,TCONS_00000576,TCONS_00000579,	alternative,alternative,alternative,known,alternative,novel,	mRNA,mRNA,mRNA,mRNA,mRNA,lncRNA,
XLOC_010757	TCONS_00026470,	novel,	lncRNA,
XLOC_000245	TCONS_00000577,	novel,	lncRNA,
XLOC_010758	TCONS_00026471,TCONS_00026472,TCONS_00026473,TCONS_00026474,TCONS_00026476,	alternative,novel,alternative,alternative,novel,	mRNA,mRNA,mRNA,mRNA,mRNA,
XLOC_000246	TCONS_00000578,	novel,	lncRNA,
XLOC_010759	TCONS_00026477,TCONS_00026479,TCONS_00026480,TCONS_00026481,TCONS_00026482,	alternative,alternative,extension,alternative,alternative,	mRNA,mRNA,mRNA,mRNA,mRNA,
XLOC_000247	TCONS_00000580,	novel,	lncRNA,
XLOC_000248	TCONS_00000581,	novel,	lncRNA,
XLOC_000249	TCONS_00000585,	novel,	lncRNA,
XLOC_028960	TCONS_00073827,	novel,	lncRNA,
XLOC_035690	TCONS_00090470,	novel,	lncRNA,
XLOC_035691	TCONS_00090471,	novel,	mRNA,
XLOC_018450	TCONS_00047425,TCONS_00047426,	alternative,known,	mRNA,mRNA,
XLOC_018451	TCONS_00047427,	novel,	lncRNA,
XLOC_028964	TCONS_00073831,TCONS_00073832,	alternative,alternative,	mRNA,mRNA,
XLOC_028965	TCONS_00073834,	novel,	lncRNA,
XLOC_035694	TCONS_00090474,	known,	mRNA,
XLOC_025181	TCONS_00064196,	novel,	lncRNA,
XLOC_028966	TCONS_00073835,	novel,	lncRNA,
XLOC_035695	TCONS_00090475,	extension,	mRNA,
XLOC_018454	TCONS_00047430,TCONS_00047431,TCONS_00047432,TCONS_00047433,TCONS_00047434,TCONS_00047435,TCONS_00047436,TCONS_00047437,	alternative,alternative,known,known,alternative,alternative,alternative,alternative,	mRNA,mRNA,mRNA,mRNA,mRNA,mRNA,mRNA,mRNA,
XLOC_025182	TCONS_00064197,	novel,	lncRNA,
XLOC_028967	TCONS_00073836,	novel,	lncRNA,
XLOC_036110	TCONS_00091468,TCONS_00091469,TCONS_00091470,TCONS_00091471,TCONS_00091472,TCONS_00091473,TCONS_00091474,TCONS_00091475,TCONS_00091476,TCONS_00091477,TCONS_00091478,TCONS_00091479,TCONS_00091480,TCONS_00091481,TCONS_00091482,TCONS_00091483,	alternative,alternative,alternative,extension,alternative,known,alternative,alternative,alternative,alternative,alternative,alternative,alternative,alternative,alternative,known,	mRNA,mRNA,mRNA,mRNA,mRNA,mRNA,mRNA,mRNA,mRNA,mRNA,mRNA,mRNA,mRNA,mRNA,mRNA,mRNA,
XLOC_025183	TCONS_00064198,	novel,	lncRNA,
XLOC_028968	TCONS_00073837,TCONS_00073838,TCONS_00073839,TCONS_00073840,TCONS_00073841,TCONS_00073842,	novel,alternative,alternative,alternative,alternative,known,	mRNA,mRNA,mRNA,mRNA,mRNA,mRNA,
XLOC_036111	TCONS_00091484,TCONS_00091485,TCONS_00091486,TCONS_00091487,TCONS_00091488,TCONS_00091489,TCONS_00091490,TCONS_00091491,TCONS_00091492,	alternative,alternative,alternative,alternative,alternative,alternative,alternative,alternative,known,	mRNA,mRNA,mRNA,mRNA,mRNA,mRNA,mRNA,mRNA,mRNA,
XLOC_018456	TCONS_00047439,	novel,	lncRNA,
XLOC_025184	TCONS_00064199,TCONS_00064201,	extension,known,	mRNA,mRNA,
XLOC_028969	TCONS_00073843,	novel,	mRNA,
XLOC_036112	TCONS_00091493,	known,	mRNA,
XLOC_018457	TCONS_00047440,	novel,	lncRNA,
XLOC_025185	TCONS_00064202,TCONS_00064203,TCONS_00064204,	extension,alternative,known,	mRNA,mRNA,mRNA,
XLOC_036113	TCONS_00091494,TCONS_00091496,TCONS_00091498,TCONS_00091499,	novel,alternative,alternative,alternative,	otherRNA,mRNA,mRNA,mRNA,
XLOC_018458	TCONS_00047441,	novel,	lncRNA,
XLOC_036114	TCONS_00091497,	novel,	lncRNA,
XLOC_018459	TCONS_00047442,	novel,	mRNA,
XLOC_025187	TCONS_00064208,	novel,	otherRNA,
XLOC_036115	TCONS_00091501,	known,	mRNA,
XLOC_003791	TCONS_00009212,TCONS_00009213,	novel,known,	mRNA,mRNA,
XLOC_025188	TCONS_00064210,	novel,	otherRNA,
XLOC_036116	TCONS_00091502,TCONS_00091503,	alternative,known,	mRNA,mRNA,
XLOC_025189	TCONS_00064211,	novel,	otherRNA,
XLOC_036117	TCONS_00091504,TCONS_00091505,	extension,known,	mRNA,mRNA,
XLOC_014720	TCONS_00036600,TCONS_00036601,TCONS_00036602,TCONS_00036603,TCONS_00036610,TCONS_00036612,	novel,alternative,alternative,alternative,alternative,alternative,	otherRNA,mRNA,mRNA,mRNA,mRNA,mRNA,
XLOC_031961	TCONS_00081279,	novel,	lncRNA,
XLOC_014721	TCONS_00036613,TCONS_00036614,TCONS_00036615,TCONS_00036616,	alternative,alternative,known,known,	mRNA,mRNA,mRNA,mRNA,
XLOC_014722	TCONS_00036617,TCONS_00036618,	extension,known,	mRNA,mRNA,
XLOC_031963	TCONS_00081281,	novel,	lncRNA,
XLOC_004210	TCONS_00010198,	novel,	lncRNA,
XLOC_014723	TCONS_00036619,	novel,	otherRNA,
XLOC_021451	TCONS_00054646,	known,	mRNA,
XLOC_031964	TCONS_00081282,	novel,	lncRNA,
XLOC_003797	TCONS_00009219,	novel,	lncRNA,
XLOC_004211	TCONS_00010199,	known,	mRNA,
XLOC_014724	TCONS_00036620,	novel,	lncRNA,
XLOC_031965	TCONS_00081283,	novel,	lncRNA,
XLOC_003798	TCONS_00009220,TCONS_00009221,TCONS_00009222,	alternative,extension,known,	mRNA,mRNA,mRNA,
XLOC_004212	TCONS_00010200,	known,	mRNA,
XLOC_014725	TCONS_00036621,TCONS_00036623,TCONS_00036624,TCONS_00036625,TCONS_00036626,TCONS_00036627,	alternative,alternative,alternative,known,alternative,novel,	mRNA,mRNA,mRNA,mRNA,mRNA,lncRNA,
XLOC_003799	TCONS_00009223,	novel,	lncRNA,
XLOC_004213	TCONS_00010201,TCONS_00010203,TCONS_00010204,	alternative,alternative,alternative,	mRNA,mRNA,mRNA,
XLOC_014726	TCONS_00036628,	novel,	lncRNA,
XLOC_031967	TCONS_00081285,	novel,	lncRNA,
XLOC_004214	TCONS_00010205,TCONS_00010206,	known,alternative,	mRNA,mRNA,
XLOC_014727	TCONS_00036629,	novel,	lncRNA,
XLOC_021455	TCONS_00054650,	novel,	lncRNA,
XLOC_031968	TCONS_00081286,	novel,	lncRNA,
XLOC_014728	TCONS_00036633,TCONS_00036635,TCONS_00036636,TCONS_00036637,TCONS_00036639,TCONS_00036641,TCONS_00036643,TCONS_00036644,TCONS_00036645,TCONS_00036648,TCONS_00036649,TCONS_00036650,TCONS_00036651,	novel,alternative,alternative,alternative,alternative,alternative,alternative,alternative,alternative,alternative,alternative,alternative,alternative,	mRNA,mRNA,mRNA,mRNA,mRNA,mRNA,mRNA,mRNA,mRNA,mRNA,mRNA,mRNA,mRNA,
XLOC_031969	TCONS_00081287,	novel,	lncRNA,
XLOC_004216	TCONS_00010208,TCONS_00010209,TCONS_00010210,TCONS_00010211,TCONS_00010212,TCONS_00010215,TCONS_00010216,	alternative,alternative,alternative,alternative,alternative,known,known,	mRNA,mRNA,mRNA,mRNA,mRNA,mRNA,mRNA,
XLOC_014729	TCONS_00036646,	novel,	lncRNA,
XLOC_021457	TCONS_00054652,	novel,	lncRNA,
XLOC_004217	TCONS_00010217,TCONS_00010218,TCONS_00010219,	alternative,alternative,known,	mRNA,mRNA,mRNA,
XLOC_021458	TCONS_00054653,TCONS_00054654,TCONS_00054655,TCONS_00054656,	extension,alternative,known,alternative,	mRNA,mRNA,mRNA,mRNA,
XLOC_021459	TCONS_00054657,	novel,	lncRNA,
XLOC_004219	TCONS_00010222,	known,	mRNA,
XLOC_039663	TCONS_00099894,TCONS_00099895,TCONS_00099896,	known,alternative,alternative,	mRNA,mRNA,mRNA,
XLOC_029150	TCONS_00074365,	known,	mRNA,
XLOC_039664	TCONS_00099897,	novel,	otherRNA,
XLOC_039665	TCONS_00099898,TCONS_00099899,TCONS_00099900,	alternative,alternative,known,	mRNA,mRNA,mRNA,
XLOC_029153	TCONS_00074368,	novel,	lncRNA,
XLOC_039667	TCONS_00099902,TCONS_00099903,TCONS_00099905,TCONS_00099906,	alternative,alternative,extension,known,	mRNA,mRNA,mRNA,mRNA,
XLOC_029154	TCONS_00074369,TCONS_00074370,TCONS_00074371,TCONS_00074373,TCONS_00074374,TCONS_00074376,TCONS_00074377,TCONS_00074378,	alternative,alternative,alternative,alternative,alternative,alternative,alternative,known,	mRNA,mRNA,mRNA,mRNA,mRNA,mRNA,mRNA,mRNA,
XLOC_039669	TCONS_00099908,	novel,	lncRNA,
XLOC_029156	TCONS_00074381,TCONS_00074382,	alternative,known,	mRNA,mRNA,
XLOC_029157	TCONS_00074383,TCONS_00074387,TCONS_00074388,TCONS_00074390,TCONS_00074392,TCONS_00074393,TCONS_00074394,TCONS_00074395,TCONS_00074396,TCONS_00074397,	alternative,known,alternative,alternative,alternative,alternative,alternative,alternative,alternative,alternative,	mRNA,mRNA,mRNA,mRNA,mRNA,mRNA,mRNA,mRNA,mRNA,mRNA,
XLOC_007760	TCONS_00019243,TCONS_00019244,	alternative,known,	mRNA,mRNA,
XLOC_029158	TCONS_00074385,	novel,	lncRNA,
XLOC_007761	TCONS_00019245,	novel,	lncRNA,
XLOC_035930	TCONS_00090994,	novel,	lncRNA,
XLOC_029159	TCONS_00074386,	novel,	lncRNA,
XLOC_007762	TCONS_00019246,TCONS_00019247,TCONS_00019248,TCONS_00019249,TCONS_00019250,	alternative,alternative,alternative,alternative,known,	mRNA,mRNA,mRNA,mRNA,mRNA,
XLOC_014490	TCONS_00035928,	novel,	lncRNA,
XLOC_035931	TCONS_00090995,	novel,	lncRNA,
XLOC_007763	TCONS_00019251,	novel,	lncRNA,
XLOC_014491	TCONS_00035929,TCONS_00035930,	alternative,known,	mRNA,mRNA,
XLOC_035932	TCONS_00090996,TCONS_00090997,	novel,novel,	lncRNA,lncRNA,
XLOC_007764	TCONS_00019252,	novel,	lncRNA,
XLOC_035933	TCONS_00090998,	novel,	lncRNA,
XLOC_007765	TCONS_00019253,	known,	mRNA,
XLOC_014493	TCONS_00035932,	novel,	mRNA,
XLOC_035934	TCONS_00090999,	novel,	lncRNA,
XLOC_025421	TCONS_00064771,TCONS_00064776,	alternative,alternative,	mRNA,mRNA,
XLOC_014494	TCONS_00035934,TCONS_00035936,TCONS_00035937,TCONS_00035938,	alternative,alternative,known,alternative,	mRNA,mRNA,mRNA,mRNA,
XLOC_042663	TCONS_00107110,TCONS_00107111,TCONS_00107112,TCONS_00107113,	novel,novel,novel,novel,	otherRNA,otherRNA,otherRNA,otherRNA,
XLOC_035935	TCONS_00091000,TCONS_00091001,TCONS_00091002,TCONS_00091007,TCONS_00091010,	novel,novel,novel,novel,novel,	lncRNA,otherRNA,lncRNA,mRNA,lncRNA,
XLOC_032150	TCONS_00081772,	novel,	lncRNA,
XLOC_014495	TCONS_00035940,	novel,	lncRNA,
XLOC_042664	TCONS_00107116,	novel,	lncRNA,
XLOC_035936	TCONS_00091004,	novel,	lncRNA,
XLOC_025423	TCONS_00064778,	novel,	lncRNA,
XLOC_032151	TCONS_00081773,	novel,	lncRNA,
XLOC_007768	TCONS_00019256,TCONS_00019257,TCONS_00019258,TCONS_00019259,	alternative,alternative,alternative,known,	mRNA,mRNA,mRNA,mRNA,
XLOC_014496	TCONS_00035941,TCONS_00035944,	alternative,alternative,	mRNA,mRNA,
XLOC_042665	TCONS_00107117,TCONS_00107118,TCONS_00107120,TCONS_00107121,TCONS_00107122,TCONS_00107123,	alternative,alternative,alternative,alternative,alternative,known,	mRNA,mRNA,mRNA,mRNA,mRNA,mRNA,
XLOC_035937	TCONS_00091005,	novel,	lncRNA,
XLOC_025424	TCONS_00064779,	novel,	lncRNA,
XLOC_032152	TCONS_00081774,	novel,	lncRNA,
XLOC_007769	TCONS_00019260,	novel,	lncRNA,
XLOC_014497	TCONS_00035946,TCONS_00035948,TCONS_00035950,TCONS_00035951,TCONS_00035952,	alternative,known,known,alternative,alternative,	mRNA,mRNA,mRNA,mRNA,mRNA,
XLOC_042666	TCONS_00107124,TCONS_00107125,TCONS_00107126,TCONS_00107128,TCONS_00107129,TCONS_00107130,TCONS_00107131,	alternative,alternative,alternative,alternative,alternative,alternative,alternative,	mRNA,mRNA,mRNA,mRNA,mRNA,mRNA,mRNA,
XLOC_035938	TCONS_00091006,	novel,	lncRNA,
XLOC_025425	TCONS_00064780,TCONS_00064781,TCONS_00064786,TCONS_00064788,TCONS_00064789,TCONS_00064790,	novel,novel,novel,novel,novel,novel,	mRNA,mRNA,mRNA,mRNA,mRNA,mRNA,
XLOC_032153	TCONS_00081775,TCONS_00081776,	novel,novel,	lncRNA,lncRNA,
XLOC_014498	TCONS_00035954,TCONS_00035955,TCONS_00035956,TCONS_00035960,TCONS_00035961,TCONS_00035962,	alternative,alternative,alternative,known,known,alternative,	mRNA,mRNA,mRNA,mRNA,mRNA,mRNA,
XLOC_042667	TCONS_00107132,TCONS_00107133,TCONS_00107134,	extension,known,alternative,	mRNA,mRNA,mRNA,
XLOC_035939	TCONS_00091008,	novel,	lncRNA,
XLOC_025426	TCONS_00064782,	novel,	lncRNA,
XLOC_032154	TCONS_00081777,	novel,	lncRNA,
XLOC_042668	TCONS_00107135,TCONS_00107136,TCONS_00107137,TCONS_00107142,	novel,novel,novel,novel,	lncRNA,lncRNA,lncRNA,lncRNA,
XLOC_025427	TCONS_00064783,	novel,	lncRNA,
XLOC_032155	TCONS_00081778,TCONS_00081779,TCONS_00081780,TCONS_00081781,	alternative,alternative,known,alternative,	mRNA,mRNA,mRNA,mRNA,
XLOC_042669	TCONS_00107139,	novel,	lncRNA,
XLOC_025428	TCONS_00064784,	novel,	lncRNA,
XLOC_032156	TCONS_00081782,TCONS_00081783,TCONS_00081785,TCONS_00081786,TCONS_00081787,	novel,novel,novel,novel,novel,	lncRNA,otherRNA,otherRNA,otherRNA,lncRNA,
XLOC_025429	TCONS_00064785,	novel,	lncRNA,
XLOC_032157	TCONS_00081784,	novel,	lncRNA,
XLOC_010760	TCONS_00026483,	novel,	lncRNA,
XLOC_032158	TCONS_00081788,	novel,	lncRNA,
XLOC_010761	TCONS_00026484,	known,	mRNA,
XLOC_032159	TCONS_00081789,TCONS_00081790,TCONS_00081791,	alternative,known,alternative,	mRNA,mRNA,mRNA,
XLOC_010762	TCONS_00026485,TCONS_00026486,TCONS_00026487,TCONS_00026488,TCONS_00026489,	alternative,alternative,novel,alternative,alternative,	mRNA,mRNA,mRNA,mRNA,mRNA,
XLOC_010763	TCONS_00026491,TCONS_00026493,TCONS_00026494,	novel,novel,novel,	lncRNA,lncRNA,lncRNA,
XLOC_000251	TCONS_00000586,	novel,	lncRNA,
XLOC_010764	TCONS_00026496,TCONS_00026497,TCONS_00026498,TCONS_00026499,TCONS_00026500,TCONS_00026501,	alternative,alternative,alternative,alternative,known,alternative,	mRNA,mRNA,mRNA,mRNA,mRNA,mRNA,
XLOC_000252	TCONS_00000587,	novel,	lncRNA,
XLOC_010765	TCONS_00026502,TCONS_00026503,TCONS_00026504,TCONS_00026505,TCONS_00026506,TCONS_00026507,TCONS_00026508,TCONS_00026509,TCONS_00026510,TCONS_00026511,TCONS_00026512,TCONS_00026514,TCONS_00026516,	alternative,alternative,alternative,alternative,alternative,alternative,alternative,alternative,alternative,alternative,alternative,known,known,	mRNA,mRNA,mRNA,mRNA,mRNA,mRNA,mRNA,mRNA,mRNA,mRNA,mRNA,mRNA,mRNA,
XLOC_000253	TCONS_00000588,	novel,	lncRNA,
XLOC_010766	TCONS_00026513,	novel,	lncRNA,
XLOC_000254	TCONS_00000589,TCONS_00000590,TCONS_00000591,TCONS_00000592,	alternative,alternative,alternative,known,	mRNA,mRNA,mRNA,mRNA,
XLOC_010767	TCONS_00026517,TCONS_00026518,TCONS_00026519,	alternative,alternative,known,	mRNA,mRNA,mRNA,
XLOC_000255	TCONS_00000593,TCONS_00000594,TCONS_00000595,TCONS_00000596,TCONS_00000597,TCONS_00000598,TCONS_00000599,TCONS_00000600,TCONS_00000601,TCONS_00000602,	alternative,alternative,alternative,alternative,alternative,alternative,alternative,alternative,known,novel,	mRNA,mRNA,mRNA,mRNA,mRNA,mRNA,mRNA,mRNA,mRNA,lncRNA,
XLOC_010768	TCONS_00026520,TCONS_00026521,TCONS_00026522,TCONS_00026523,	alternative,alternative,alternative,known,	mRNA,mRNA,mRNA,mRNA,
XLOC_000256	TCONS_00000603,TCONS_00000604,TCONS_00000613,	alternative,alternative,alternative,	mRNA,mRNA,mRNA,
XLOC_010769	TCONS_00026524,TCONS_00026525,TCONS_00026526,TCONS_00026527,	novel,alternative,alternative,known,	lncRNA,mRNA,mRNA,mRNA,
XLOC_000257	TCONS_00000605,	novel,	lncRNA,
XLOC_000258	TCONS_00000606,	novel,	lncRNA,
XLOC_000259	TCONS_00000607,	novel,	lncRNA,
XLOC_028970	TCONS_00073844,	novel,	lncRNA,
XLOC_028971	TCONS_00073845,	novel,	lncRNA,
XLOC_039900	TCONS_00100476,TCONS_00100477,TCONS_00100478,TCONS_00100479,TCONS_00100480,TCONS_00100481,TCONS_00100482,TCONS_00100483,	known,alternative,alternative,alternative,known,alternative,alternative,alternative,	mRNA,mRNA,mRNA,mRNA,mRNA,mRNA,mRNA,mRNA,
XLOC_018460	TCONS_00047443,	novel,	mRNA,
XLOC_028973	TCONS_00073847,TCONS_00073849,TCONS_00073850,TCONS_00073851,TCONS_00073852,TCONS_00073853,TCONS_00073854,	alternative,alternative,alternative,alternative,alternative,alternative,alternative,	mRNA,mRNA,mRNA,mRNA,mRNA,mRNA,mRNA,
XLOC_039901	TCONS_00100484,	alternative,	mRNA,
XLOC_028974	TCONS_00073856,TCONS_00073857,TCONS_00073858,TCONS_00073859,TCONS_00073861,TCONS_00073862,TCONS_00073863,TCONS_00073864,	alternative,alternative,alternative,alternative,novel,alternative,alternative,known,	mRNA,mRNA,mRNA,mRNA,mRNA,mRNA,mRNA,mRNA,
XLOC_039902	TCONS_00100485,	novel,	otherRNA,
XLOC_018462	TCONS_00047445,	novel,	otherRNA,
XLOC_025190	TCONS_00064212,	novel,	lncRNA,
XLOC_028975	TCONS_00073865,TCONS_00073866,TCONS_00073868,TCONS_00073872,	alternative,alternative,alternative,alternative,	mRNA,mRNA,mRNA,mRNA,
XLOC_039903	TCONS_00100486,	novel,	otherRNA,
XLOC_018463	TCONS_00047446,TCONS_00047447,	novel,novel,	mRNA,lncRNA,
XLOC_028976	TCONS_00073874,	novel,	lncRNA,
XLOC_039904	TCONS_00100487,	known,	mRNA,
XLOC_018464	TCONS_00047450,	novel,	lncRNA,
XLOC_025192	TCONS_00064215,TCONS_00064219,	known,alternative,	mRNA,mRNA,
XLOC_028977	TCONS_00073875,	novel,	mRNA,
XLOC_039905	TCONS_00100488,TCONS_00100489,TCONS_00100490,TCONS_00100492,TCONS_00100493,TCONS_00100495,	alternative,alternative,alternative,alternative,alternative,known,	mRNA,mRNA,mRNA,mRNA,mRNA,mRNA,
XLOC_018465	TCONS_00047451,	novel,	lncRNA,
XLOC_025193	TCONS_00064220,	novel,	lncRNA,
XLOC_028978	TCONS_00073879,TCONS_00073880,TCONS_00073881,TCONS_00073882,TCONS_00073883,TCONS_00073885,	alternative,alternative,alternative,alternative,alternative,known,	mRNA,mRNA,mRNA,mRNA,mRNA,mRNA,
XLOC_039906	TCONS_00100496,	novel,	lncRNA,
XLOC_018466	TCONS_00047452,	alternative,	mRNA,
XLOC_025194	TCONS_00064221,	novel,	lncRNA,
XLOC_039907	TCONS_00100497,TCONS_00100498,	known,alternative,	mRNA,mRNA,
XLOC_018467	TCONS_00047454,	novel,	lncRNA,
XLOC_039908	TCONS_00100499,TCONS_00100500,TCONS_00100501,TCONS_00100502,TCONS_00100503,	novel,novel,novel,novel,known,	mRNA,mRNA,mRNA,mRNA,mRNA,
XLOC_018468	TCONS_00047455,	novel,	lncRNA,
XLOC_018469	TCONS_00047456,	novel,	lncRNA,
XLOC_031970	TCONS_00081291,TCONS_00081292,	novel,novel,	lncRNA,lncRNA,
XLOC_025199	TCONS_00064227,TCONS_00064228,TCONS_00064229,TCONS_00064230,TCONS_00064231,	alternative,alternative,alternative,alternative,known,	mRNA,mRNA,mRNA,mRNA,mRNA,
XLOC_014730	TCONS_00036652,	novel,	lncRNA,
XLOC_031971	TCONS_00081289,	novel,	lncRNA,
XLOC_014731	TCONS_00036654,TCONS_00036655,TCONS_00036656,TCONS_00036657,TCONS_00036658,TCONS_00036659,TCONS_00036660,TCONS_00036661,	alternative,alternative,alternative,alternative,alternative,alternative,known,alternative,	mRNA,mRNA,mRNA,mRNA,mRNA,mRNA,mRNA,mRNA,
XLOC_042900	TCONS_00107644,	extension,	mRNA,
XLOC_021460	TCONS_00054658,TCONS_00054659,TCONS_00054660,	known,alternative,alternative,	mRNA,mRNA,mRNA,
XLOC_042901	TCONS_00107646,TCONS_00107647,TCONS_00107648,TCONS_00107649,TCONS_00107650,TCONS_00107651,TCONS_00107652,TCONS_00107653,TCONS_00107654,TCONS_00107655,	alternative,alternative,extension,alternative,alternative,alternative,alternative,alternative,alternative,novel,	mRNA,mRNA,mRNA,mRNA,mRNA,mRNA,mRNA,mRNA,mRNA,mRNA,
XLOC_004220	TCONS_00010223,TCONS_00010224,TCONS_00010225,	novel,novel,novel,	lncRNA,lncRNA,lncRNA,
XLOC_014733	TCONS_00036663,	novel,	lncRNA,
XLOC_021461	TCONS_00054661,	novel,	lncRNA,
XLOC_031974	TCONS_00081294,TCONS_00081295,TCONS_00081296,TCONS_00081297,TCONS_00081298,TCONS_00081299,TCONS_00081300,TCONS_00081301,TCONS_00081302,	novel,alternative,alternative,alternative,alternative,alternative,extension,alternative,known,	mRNA,mRNA,mRNA,mRNA,mRNA,mRNA,mRNA,mRNA,mRNA,
XLOC_042902	TCONS_00107656,TCONS_00107657,TCONS_00107658,	extension,known,novel,	mRNA,mRNA,otherRNA,
XLOC_004221	TCONS_00010226,	novel,	lncRNA,
XLOC_014734	TCONS_00036665,TCONS_00036666,	alternative,alternative,	mRNA,mRNA,
XLOC_021462	TCONS_00054662,TCONS_00054666,TCONS_00054668,	alternative,alternative,alternative,	mRNA,mRNA,mRNA,
XLOC_031975	TCONS_00081303,TCONS_00081304,TCONS_00081305,	alternative,alternative,alternative,	mRNA,mRNA,mRNA,
XLOC_042903	TCONS_00107660,	novel,	lncRNA,
XLOC_004222	TCONS_00010227,	known,	mRNA,
XLOC_014735	TCONS_00036669,	novel,	otherRNA,
XLOC_042904	TCONS_00107661,TCONS_00107663,TCONS_00107664,TCONS_00107666,TCONS_00107667,TCONS_00107668,	novel,alternative,alternative,alternative,alternative,alternative,	mRNA,mRNA,mRNA,mRNA,mRNA,mRNA,
XLOC_021464	TCONS_00054672,	novel,	lncRNA,
XLOC_031977	TCONS_00081308,	novel,	lncRNA,
XLOC_042905	TCONS_00107669,	novel,	lncRNA,
XLOC_004224	TCONS_00010229,TCONS_00010231,	extension,alternative,	mRNA,mRNA,
XLOC_021465	TCONS_00054673,TCONS_00054674,	known,alternative,	mRNA,mRNA,
XLOC_031978	TCONS_00081309,	novel,	lncRNA,
XLOC_042906	TCONS_00107672,TCONS_00107673,TCONS_00107674,TCONS_00107675,TCONS_00107677,TCONS_00107678,TCONS_00107679,TCONS_00107680,	alternative,alternative,alternative,alternative,alternative,alternative,alternative,alternative,	mRNA,mRNA,mRNA,mRNA,mRNA,mRNA,mRNA,mRNA,
XLOC_004225	TCONS_00010232,	novel,	lncRNA,
XLOC_014738	TCONS_00036672,TCONS_00036673,TCONS_00036674,TCONS_00036675,	novel,alternative,known,alternative,	mRNA,mRNA,mRNA,mRNA,
XLOC_021466	TCONS_00054676,	novel,	lncRNA,
XLOC_031979	TCONS_00081310,	novel,	lncRNA,
XLOC_042907	TCONS_00107676,	alternative,	otherRNA,
XLOC_004226	TCONS_00010233,TCONS_00010234,TCONS_00010235,TCONS_00010236,	alternative,alternative,alternative,known,	mRNA,mRNA,mRNA,mRNA,
XLOC_014739	TCONS_00036676,TCONS_00036677,TCONS_00036678,TCONS_00036679,	novel,alternative,novel,known,	otherRNA,mRNA,mRNA,mRNA,
XLOC_021467	TCONS_00054677,	alternative,	mRNA,
XLOC_042908	TCONS_00107681,TCONS_00107682,TCONS_00107683,TCONS_00107684,TCONS_00107685,TCONS_00107687,	alternative,alternative,alternative,alternative,alternative,alternative,	mRNA,mRNA,mRNA,mRNA,mRNA,mRNA,
XLOC_004227	TCONS_00010237,	novel,	lncRNA,
XLOC_021468	TCONS_00054680,TCONS_00054681,	novel,known,	mRNA,mRNA,
XLOC_042909	TCONS_00107688,TCONS_00107689,TCONS_00107690,TCONS_00107691,TCONS_00107692,TCONS_00107693,TCONS_00107694,TCONS_00107696,	novel,novel,novel,novel,novel,novel,novel,novel,	otherRNA,otherRNA,otherRNA,otherRNA,otherRNA,otherRNA,otherRNA,otherRNA,
XLOC_004228	TCONS_00010238,TCONS_00010239,TCONS_00010240,TCONS_00010241,TCONS_00010242,TCONS_00010243,TCONS_00010244,	alternative,alternative,alternative,alternative,alternative,alternative,known,	mRNA,mRNA,mRNA,mRNA,mRNA,mRNA,mRNA,
XLOC_021469	TCONS_00054683,TCONS_00054684,	known,alternative,	mRNA,mRNA,
XLOC_004229	TCONS_00010245,TCONS_00010249,TCONS_00010250,TCONS_00010251,TCONS_00010252,	alternative,alternative,alternative,known,known,	mRNA,mRNA,mRNA,mRNA,mRNA,
XLOC_039672	TCONS_00099911,TCONS_00099912,TCONS_00099913,	novel,novel,novel,	lncRNA,lncRNA,lncRNA,
XLOC_029160	TCONS_00074389,	novel,	lncRNA,
XLOC_039674	TCONS_00099915,	novel,	lncRNA,
XLOC_029161	TCONS_00074398,	novel,	lncRNA,
XLOC_039675	TCONS_00099916,TCONS_00099917,TCONS_00099918,	novel,novel,novel,	lncRNA,lncRNA,lncRNA,
XLOC_029162	TCONS_00074400,	novel,	mRNA,
XLOC_039676	TCONS_00099921,TCONS_00099922,TCONS_00099923,TCONS_00099925,	alternative,alternative,alternative,known,	mRNA,mRNA,mRNA,mRNA,
XLOC_029163	TCONS_00074402,	novel,	lncRNA,
XLOC_029164	TCONS_00074403,TCONS_00074404,TCONS_00074405,	alternative,alternative,extension,	mRNA,mRNA,mRNA,
XLOC_029165	TCONS_00074407,	novel,	lncRNA,
XLOC_029167	TCONS_00074409,TCONS_00074410,	known,alternative,	mRNA,mRNA,
XLOC_007770	TCONS_00019261,	known,	mRNA,
XLOC_029168	TCONS_00074411,TCONS_00074412,TCONS_00074413,TCONS_00074414,TCONS_00074415,	alternative,alternative,alternative,alternative,known,	mRNA,mRNA,mRNA,mRNA,mRNA,
XLOC_007771	TCONS_00019262,TCONS_00019263,TCONS_00019264,TCONS_00019265,TCONS_00019266,	novel,novel,novel,novel,novel,	lncRNA,lncRNA,lncRNA,lncRNA,lncRNA,
XLOC_035940	TCONS_00091009,	novel,	lncRNA,
XLOC_029169	TCONS_00074416,TCONS_00074418,	known,alternative,	mRNA,mRNA,
XLOC_007772	TCONS_00019267,	novel,	lncRNA,
XLOC_018700	TCONS_00048005,TCONS_00048006,TCONS_00048007,	alternative,alternative,alternative,	mRNA,mRNA,mRNA,
XLOC_007773	TCONS_00019268,	novel,	lncRNA,
XLOC_042670	TCONS_00107140,	novel,	lncRNA,
XLOC_035942	TCONS_00091012,	novel,	lncRNA,
XLOC_018701	TCONS_00048008,	novel,	mRNA,
XLOC_007774	TCONS_00019269,	novel,	lncRNA,
XLOC_042671	TCONS_00107141,	novel,	lncRNA,
XLOC_035943	TCONS_00091013,TCONS_00091014,TCONS_00091016,TCONS_00091018,TCONS_00091019,TCONS_00091020,TCONS_00091021,TCONS_00091022,TCONS_00091023,	alternative,alternative,alternative,alternative,alternative,alternative,alternative,alternative,known,	mRNA,mRNA,mRNA,mRNA,mRNA,mRNA,mRNA,mRNA,mRNA,
XLOC_018702	TCONS_00048009,TCONS_00048010,TCONS_00048011,TCONS_00048012,TCONS_00048013,	alternative,alternative,known,known,alternative,	mRNA,mRNA,mRNA,mRNA,mRNA,
XLOC_025430	TCONS_00064787,	novel,	lncRNA,
XLOC_007775	TCONS_00019270,	known,	mRNA,
XLOC_035944	TCONS_00091024,	alternative,	mRNA,
XLOC_018703	TCONS_00048014,TCONS_00048015,TCONS_00048016,TCONS_00048017,	alternative,alternative,alternative,known,	mRNA,mRNA,mRNA,mRNA,
XLOC_025431	TCONS_00064791,TCONS_00064792,	novel,novel,	lncRNA,lncRNA,
XLOC_007776	TCONS_00019271,TCONS_00019272,	novel,novel,	lncRNA,lncRNA,
XLOC_035945	TCONS_00091025,	known,	otherRNA,
XLOC_018704	TCONS_00048018,	novel,	lncRNA,
XLOC_025432	TCONS_00064793,TCONS_00064794,TCONS_00064795,	novel,novel,novel,	lncRNA,lncRNA,lncRNA,
XLOC_032160	TCONS_00081792,	novel,	lncRNA,
XLOC_007777	TCONS_00019273,	known,	mRNA,
XLOC_035946	TCONS_00091026,TCONS_00091028,TCONS_00091029,TCONS_00091030,TCONS_00091031,	novel,alternative,alternative,known,alternative,	mRNA,mRNA,mRNA,mRNA,mRNA,
XLOC_018705	TCONS_00048019,	known,	mRNA,
XLOC_007778	TCONS_00019274,TCONS_00019275,TCONS_00019279,TCONS_00019280,TCONS_00019281,TCONS_00019282,TCONS_00019283,TCONS_00019285,TCONS_00019287,	alternative,alternative,alternative,alternative,alternative,alternative,alternative,known,alternative,	mRNA,mRNA,mRNA,mRNA,mRNA,mRNA,mRNA,mRNA,mRNA,
XLOC_035947	TCONS_00091032,	novel,	lncRNA,
XLOC_025434	TCONS_00064798,TCONS_00064799,TCONS_00064800,TCONS_00064804,TCONS_00064805,	alternative,alternative,alternative,known,alternative,	mRNA,mRNA,mRNA,mRNA,mRNA,
XLOC_032162	TCONS_00081795,	novel,	lncRNA,
XLOC_042676	TCONS_00107147,	novel,	lncRNA,
XLOC_035948	TCONS_00091033,TCONS_00091034,TCONS_00091035,	novel,novel,novel,	lncRNA,lncRNA,lncRNA,
XLOC_025435	TCONS_00064806,	novel,	lncRNA,
XLOC_032163	TCONS_00081796,	novel,	lncRNA,
XLOC_042677	TCONS_00107148,	novel,	lncRNA,
XLOC_035949	TCONS_00091036,	novel,	otherRNA,
XLOC_032164	TCONS_00081797,	novel,	lncRNA,
XLOC_042678	TCONS_00107150,	extension,	mRNA,
XLOC_018709	TCONS_00048023,TCONS_00048024,TCONS_00048025,	extension,alternative,known,	mRNA,mRNA,mRNA,
XLOC_032165	TCONS_00081798,	novel,	lncRNA,
XLOC_025438	TCONS_00064809,TCONS_00064810,	novel,novel,	lncRNA,lncRNA,
XLOC_032167	TCONS_00081801,TCONS_00081804,TCONS_00081805,TCONS_00081806,TCONS_00081807,	alternative,alternative,alternative,alternative,known,	mRNA,mRNA,mRNA,mRNA,mRNA,
XLOC_032169	TCONS_00081809,	novel,	lncRNA,
XLOC_010772	TCONS_00026530,	known,	mRNA,
XLOC_021700	TCONS_00055260,TCONS_00055261,	alternative,known,	mRNA,mRNA,
XLOC_010773	TCONS_00026531,	novel,	lncRNA,
XLOC_021701	TCONS_00055262,TCONS_00055263,TCONS_00055264,TCONS_00055265,TCONS_00055266,TCONS_00055267,TCONS_00055268,TCONS_00055269,TCONS_00055270,TCONS_00055271,TCONS_00055272,TCONS_00055273,	alternative,alternative,alternative,alternative,alternative,alternative,alternative,alternative,alternative,known,alternative,known,	mRNA,mRNA,mRNA,mRNA,mRNA,mRNA,mRNA,mRNA,mRNA,mRNA,mRNA,mRNA,
XLOC_000261	TCONS_00000609,	novel,	lncRNA,
XLOC_010774	TCONS_00026532,	novel,	lncRNA,
XLOC_021702	TCONS_00055274,	known,	mRNA,
XLOC_000262	TCONS_00000610,	novel,	lncRNA,
XLOC_010775	TCONS_00026533,TCONS_00026534,TCONS_00026535,	alternative,alternative,known,	mRNA,mRNA,mRNA,
XLOC_021703	TCONS_00055275,TCONS_00055276,	novel,novel,	lncRNA,lncRNA,
XLOC_000263	TCONS_00000611,	novel,	lncRNA,
XLOC_010776	TCONS_00026536,	novel,	lncRNA,
XLOC_021704	TCONS_00055277,	novel,	otherRNA,
XLOC_000264	TCONS_00000614,TCONS_00000615,TCONS_00000617,TCONS_00000618,TCONS_00000619,	alternative,alternative,alternative,alternative,known,	mRNA,mRNA,mRNA,mRNA,mRNA,
XLOC_010777	TCONS_00026537,	known,	mRNA,
XLOC_021705	TCONS_00055278,	novel,	lncRNA,
XLOC_000265	TCONS_00000620,	novel,	otherRNA,
XLOC_010778	TCONS_00026538,TCONS_00026539,TCONS_00026540,TCONS_00026541,TCONS_00026542,TCONS_00026543,TCONS_00026544,TCONS_00026545,TCONS_00026546,TCONS_00026547,TCONS_00026548,TCONS_00026549,	alternative,alternative,alternative,alternative,alternative,alternative,alternative,alternative,alternative,alternative,known,alternative,	mRNA,mRNA,mRNA,mRNA,mRNA,mRNA,mRNA,mRNA,mRNA,mRNA,mRNA,mRNA,
XLOC_010779	TCONS_00026550,TCONS_00026551,	novel,novel,	lncRNA,lncRNA,
XLOC_000267	TCONS_00000623,	known,	mRNA,
XLOC_021708	TCONS_00055281,	novel,	lncRNA,
XLOC_000269	TCONS_00000625,TCONS_00000626,TCONS_00000628,	alternative,known,novel,	mRNA,mRNA,mRNA,
XLOC_028980	TCONS_00073888,	novel,	lncRNA,
XLOC_028982	TCONS_00073890,	novel,	lncRNA,
XLOC_039910	TCONS_00100505,TCONS_00100506,TCONS_00100507,	alternative,alternative,known,	mRNA,mRNA,mRNA,
XLOC_018470	TCONS_00047457,TCONS_00047458,TCONS_00047461,TCONS_00047462,TCONS_00047463,TCONS_00047465,TCONS_00047466,	alternative,alternative,alternative,alternative,alternative,alternative,alternative,	mRNA,mRNA,mRNA,mRNA,mRNA,mRNA,mRNA,
XLOC_039911	TCONS_00100508,	novel,	lncRNA,
XLOC_018471	TCONS_00047467,TCONS_00047468,TCONS_00047469,TCONS_00047470,	alternative,alternative,alternative,known,	mRNA,mRNA,mRNA,mRNA,
XLOC_028984	TCONS_00073892,TCONS_00073893,TCONS_00073896,TCONS_00073897,TCONS_00073898,TCONS_00073899,TCONS_00073900,TCONS_00073901,TCONS_00073902,	alternative,alternative,alternative,extension,alternative,alternative,alternative,alternative,known,	mRNA,mRNA,mRNA,mRNA,mRNA,mRNA,mRNA,mRNA,mRNA,
XLOC_039912	TCONS_00100509,	novel,	lncRNA,
XLOC_018472	TCONS_00047472,	novel,	lncRNA,
XLOC_028985	TCONS_00073903,	novel,	lncRNA,
XLOC_039913	TCONS_00100510,TCONS_00100511,	novel,novel,	lncRNA,lncRNA,
XLOC_029400	TCONS_00074894,TCONS_00074895,	known,alternative,	mRNA,mRNA,
XLOC_039914	TCONS_00100512,TCONS_00100513,TCONS_00100514,TCONS_00100515,	alternative,alternative,alternative,known,	mRNA,mRNA,mRNA,mRNA,
XLOC_018474	TCONS_00047474,TCONS_00047475,	alternative,known,	mRNA,mRNA,
XLOC_028987	TCONS_00073905,	extension,	mRNA,
XLOC_039915	TCONS_00100516,	novel,	lncRNA,
XLOC_029402	TCONS_00074899,TCONS_00074900,TCONS_00074901,	alternative,alternative,known,	mRNA,mRNA,mRNA,
XLOC_018475	TCONS_00047476,TCONS_00047477,TCONS_00047478,TCONS_00047479,TCONS_00047480,TCONS_00047481,	extension,alternative,alternative,alternative,alternative,known,	mRNA,mRNA,mRNA,mRNA,mRNA,mRNA,
XLOC_028988	TCONS_00073907,TCONS_00073908,	novel,novel,	lncRNA,lncRNA,
XLOC_039916	TCONS_00100517,TCONS_00100518,TCONS_00100519,TCONS_00100520,TCONS_00100521,	alternative,alternative,known,alternative,alternative,	mRNA,mRNA,mRNA,mRNA,mRNA,
XLOC_029403	TCONS_00074902,TCONS_00074903,TCONS_00074904,TCONS_00074905,	alternative,known,alternative,alternative,	mRNA,mRNA,mRNA,mRNA,
XLOC_018476	TCONS_00047483,TCONS_00047484,TCONS_00047485,	known,alternative,alternative,	mRNA,mRNA,mRNA,
XLOC_028989	TCONS_00073909,	novel,	lncRNA,
XLOC_039917	TCONS_00100522,TCONS_00100523,TCONS_00100524,	alternative,alternative,known,	mRNA,mRNA,mRNA,
XLOC_029404	TCONS_00074906,TCONS_00074907,	known,extension,	mRNA,mRNA,
XLOC_018477	TCONS_00047486,TCONS_00047487,TCONS_00047488,TCONS_00047489,	novel,novel,novel,novel,	lncRNA,lncRNA,lncRNA,lncRNA,
XLOC_039918	TCONS_00100526,TCONS_00100527,TCONS_00100528,TCONS_00100529,	alternative,alternative,known,alternative,	mRNA,mRNA,mRNA,mRNA,
XLOC_029405	TCONS_00074908,	novel,	lncRNA,
XLOC_039919	TCONS_00100530,TCONS_00100531,TCONS_00100534,TCONS_00100537,TCONS_00100538,TCONS_00100539,	alternative,alternative,alternative,alternative,extension,known,	mRNA,mRNA,mRNA,mRNA,mRNA,mRNA,
XLOC_029406	TCONS_00074909,	novel,	lncRNA,
XLOC_018479	TCONS_00047491,	novel,	lncRNA,
XLOC_029407	TCONS_00074911,TCONS_00074912,TCONS_00074913,TCONS_00074914,TCONS_00074915,	known,alternative,alternative,alternative,alternative,	mRNA,mRNA,mRNA,mRNA,mRNA,
XLOC_029408	TCONS_00074916,TCONS_00074917,TCONS_00074919,	alternative,novel,known,	mRNA,mRNA,mRNA,
XLOC_031980	TCONS_00081311,TCONS_00081312,TCONS_00081313,TCONS_00081314,TCONS_00081315,TCONS_00081316,TCONS_00081317,	novel,alternative,alternative,alternative,alternative,known,alternative,	mRNA,mRNA,mRNA,mRNA,mRNA,mRNA,mRNA,
XLOC_029409	TCONS_00074918,	novel,	lncRNA,
XLOC_014740	TCONS_00036680,	novel,	lncRNA,
XLOC_031981	TCONS_00081318,TCONS_00081319,TCONS_00081320,TCONS_00081321,TCONS_00081323,TCONS_00081324,TCONS_00081325,TCONS_00081327,TCONS_00081328,TCONS_00081330,TCONS_00081331,	alternative,alternative,alternative,alternative,alternative,alternative,alternative,alternative,alternative,novel,novel,	mRNA,mRNA,mRNA,mRNA,mRNA,mRNA,mRNA,mRNA,mRNA,mRNA,mRNA,
XLOC_014741	TCONS_00036681,	alternative,	mRNA,
XLOC_031982	TCONS_00081332,TCONS_00081336,TCONS_00081337,TCONS_00081338,TCONS_00081339,	novel,novel,novel,novel,novel,	otherRNA,lncRNA,otherRNA,lncRNA,otherRNA,
XLOC_042910	TCONS_00107695,	novel,	lncRNA,
XLOC_014742	TCONS_00036682,	novel,	lncRNA,
XLOC_021470	TCONS_00054685,TCONS_00054686,TCONS_00054687,TCONS_00054690,TCONS_00054692,TCONS_00054693,	alternative,alternative,alternative,alternative,alternative,alternative,	mRNA,mRNA,mRNA,mRNA,mRNA,mRNA,
XLOC_031983	TCONS_00081333,	novel,	lncRNA,
XLOC_042911	TCONS_00107697,	novel,	lncRNA,
XLOC_004230	TCONS_00010246,	novel,	lncRNA,
XLOC_014743	TCONS_00036683,TCONS_00036684,TCONS_00036685,TCONS_00036686,TCONS_00036687,TCONS_00036688,TCONS_00036690,TCONS_00036691,	alternative,alternative,alternative,alternative,known,alternative,alternative,alternative,	mRNA,mRNA,mRNA,mRNA,mRNA,mRNA,mRNA,mRNA,
XLOC_021471	TCONS_00054695,	novel,	lncRNA,
XLOC_031984	TCONS_00081334,	novel,	lncRNA,
XLOC_042912	TCONS_00107698,	novel,	lncRNA,
XLOC_004231	TCONS_00010247,	novel,	lncRNA,
XLOC_021472	TCONS_00054696,TCONS_00054697,TCONS_00054698,	alternative,alternative,known,	mRNA,mRNA,mRNA,
XLOC_042913	TCONS_00107699,	novel,	lncRNA,
XLOC_032400	TCONS_00082381,TCONS_00082382,TCONS_00082383,	alternative,alternative,alternative,	mRNA,mRNA,mRNA,
XLOC_004232	TCONS_00010248,	novel,	lncRNA,
XLOC_014745	TCONS_00036692,	novel,	lncRNA,
XLOC_021473	TCONS_00054699,TCONS_00054700,TCONS_00054701,	known,alternative,alternative,	mRNA,mRNA,mRNA,
XLOC_031986	TCONS_00081340,	novel,	lncRNA,
XLOC_042914	TCONS_00107700,	novel,	lncRNA,
XLOC_014746	TCONS_00036693,	novel,	lncRNA,
XLOC_021474	TCONS_00054702,	novel,	lncRNA,
XLOC_031987	TCONS_00081341,	novel,	lncRNA,
XLOC_042915	TCONS_00107701,	novel,	lncRNA,
XLOC_032402	TCONS_00082388,TCONS_00082389,TCONS_00082390,TCONS_00082392,TCONS_00082393,TCONS_00082394,TCONS_00082395,TCONS_00082396,TCONS_00082397,	alternative,alternative,alternative,alternative,known,alternative,alternative,alternative,alternative,	mRNA,mRNA,mRNA,mRNA,mRNA,mRNA,mRNA,mRNA,mRNA,
XLOC_014747	TCONS_00036694,TCONS_00036695,	extension,known,	mRNA,mRNA,
XLOC_021475	TCONS_00054703,	novel,	lncRNA,
XLOC_031988	TCONS_00081342,	novel,	lncRNA,
XLOC_042916	TCONS_00107702,	novel,	lncRNA,
XLOC_032403	TCONS_00082391,	novel,	lncRNA,
XLOC_004235	TCONS_00010255,TCONS_00010256,	alternative,known,	mRNA,mRNA,
XLOC_021476	TCONS_00054704,TCONS_00054705,	novel,novel,	lncRNA,lncRNA,
XLOC_031989	TCONS_00081343,	novel,	lncRNA,
XLOC_042917	TCONS_00107703,	novel,	lncRNA,
XLOC_032404	TCONS_00082400,TCONS_00082402,TCONS_00082403,	novel,novel,novel,	lncRNA,lncRNA,lncRNA,
XLOC_014749	TCONS_00036698,TCONS_00036699,TCONS_00036700,TCONS_00036702,TCONS_00036706,	alternative,alternative,alternative,alternative,alternative,	mRNA,mRNA,mRNA,mRNA,mRNA,
XLOC_021477	TCONS_00054706,	novel,	lncRNA,
XLOC_042918	TCONS_00107705,TCONS_00107707,TCONS_00107710,TCONS_00107712,TCONS_00107715,TCONS_00107716,TCONS_00107718,TCONS_00107719,	novel,novel,novel,novel,novel,novel,novel,novel,	lncRNA,lncRNA,lncRNA,lncRNA,lncRNA,lncRNA,lncRNA,lncRNA,
XLOC_032405	TCONS_00082404,TCONS_00082406,TCONS_00082408,TCONS_00082409,TCONS_00082411,	novel,novel,novel,novel,novel,	lncRNA,lncRNA,lncRNA,lncRNA,lncRNA,
XLOC_004237	TCONS_00010258,TCONS_00010259,TCONS_00010260,	extension,alternative,alternative,	mRNA,mRNA,mRNA,
XLOC_021478	TCONS_00054707,TCONS_00054708,TCONS_00054709,TCONS_00054711,TCONS_00054715,TCONS_00054716,	novel,novel,novel,novel,novel,novel,	lncRNA,lncRNA,lncRNA,lncRNA,lncRNA,lncRNA,
XLOC_042919	TCONS_00107721,	novel,	lncRNA,
XLOC_032406	TCONS_00082405,	novel,	lncRNA,
XLOC_021479	TCONS_00054717,TCONS_00054719,TCONS_00054721,	novel,novel,novel,	lncRNA,lncRNA,lncRNA,
XLOC_004239	TCONS_00010264,TCONS_00010265,TCONS_00010267,	alternative,alternative,alternative,	mRNA,mRNA,mRNA,
XLOC_000501	TCONS_00001159,TCONS_00001160,TCONS_00001161,TCONS_00001162,	alternative,alternative,alternative,known,	mRNA,mRNA,mRNA,mRNA,
XLOC_000502	TCONS_00001163,TCONS_00001164,	alternative,known,	mRNA,mRNA,
XLOC_000503	TCONS_00001165,	novel,	lncRNA,
XLOC_000505	TCONS_00001167,TCONS_00001168,TCONS_00001169,TCONS_00001170,TCONS_00001171,TCONS_00001172,TCONS_00001173,TCONS_00001174,TCONS_00001175,TCONS_00001176,	alternative,alternative,alternative,alternative,alternative,alternative,alternative,known,alternative,alternative,	mRNA,mRNA,mRNA,mRNA,mRNA,mRNA,mRNA,mRNA,mRNA,mRNA,
XLOC_000506	TCONS_00001177,	novel,	lncRNA,
XLOC_029170	TCONS_00074419,	novel,	lncRNA,
XLOC_000507	TCONS_00001178,TCONS_00001179,TCONS_00001181,TCONS_00001182,TCONS_00001183,TCONS_00001184,TCONS_00001185,	novel,novel,novel,novel,novel,novel,novel,	lncRNA,lncRNA,lncRNA,lncRNA,lncRNA,lncRNA,lncRNA,
XLOC_029171	TCONS_00074420,	novel,	lncRNA,
XLOC_000508	TCONS_00001186,	novel,	lncRNA,
XLOC_029172	TCONS_00074421,TCONS_00074422,TCONS_00074423,	alternative,alternative,known,	mRNA,mRNA,mRNA,
XLOC_000509	TCONS_00001187,TCONS_00001188,TCONS_00001189,TCONS_00001190,TCONS_00001191,TCONS_00001192,TCONS_00001193,TCONS_00001194,TCONS_00001195,TCONS_00001196,TCONS_00001197,TCONS_00001198,TCONS_00001199,TCONS_00001200,TCONS_00001201,TCONS_00001204,TCONS_00001206,	alternative,alternative,alternative,alternative,alternative,alternative,alternative,alternative,alternative,known,alternative,alternative,alternative,alternative,alternative,alternative,alternative,	mRNA,mRNA,mRNA,mRNA,mRNA,mRNA,mRNA,mRNA,mRNA,mRNA,mRNA,mRNA,mRNA,mRNA,mRNA,mRNA,mRNA,
XLOC_029173	TCONS_00074424,TCONS_00074425,TCONS_00074426,	novel,novel,novel,	otherRNA,otherRNA,otherRNA,
XLOC_029174	TCONS_00074427,TCONS_00074429,TCONS_00074430,TCONS_00074431,TCONS_00074432,	alternative,alternative,alternative,alternative,known,	mRNA,mRNA,mRNA,mRNA,mRNA,
XLOC_039689	TCONS_00099938,	novel,	mRNA,
XLOC_029177	TCONS_00074435,	extension,	mRNA,
XLOC_029178	TCONS_00074437,TCONS_00074438,	novel,novel,	lncRNA,lncRNA,
XLOC_035950	TCONS_00091037,	known,	mRNA,
XLOC_007782	TCONS_00019294,TCONS_00019295,TCONS_00019297,	extension,alternative,alternative,	mRNA,mRNA,mRNA,
XLOC_018710	TCONS_00048026,	novel,	lncRNA,
XLOC_007783	TCONS_00019298,TCONS_00019299,TCONS_00019300,	extension,known,known,	mRNA,mRNA,mRNA,
XLOC_042680	TCONS_00107153,TCONS_00107154,TCONS_00107155,TCONS_00107156,TCONS_00107158,TCONS_00107159,	alternative,alternative,alternative,alternative,alternative,novel,	mRNA,mRNA,mRNA,mRNA,mRNA,mRNA,
XLOC_035952	TCONS_00091040,TCONS_00091041,TCONS_00091042,TCONS_00091043,TCONS_00091045,TCONS_00091046,TCONS_00091047,TCONS_00091048,TCONS_00091049,	alternative,alternative,alternative,alternative,alternative,alternative,alternative,alternative,known,	mRNA,mRNA,mRNA,mRNA,mRNA,mRNA,mRNA,mRNA,mRNA,
XLOC_018711	TCONS_00048027,	novel,	lncRNA,
XLOC_007784	TCONS_00019302,	novel,	lncRNA,
XLOC_018712	TCONS_00048028,TCONS_00048029,	novel,novel,	lncRNA,lncRNA,
XLOC_007785	TCONS_00019303,	novel,	lncRNA,
XLOC_035954	TCONS_00091051,	novel,	lncRNA,
XLOC_018713	TCONS_00048030,	novel,	lncRNA,
XLOC_007786	TCONS_00019304,	novel,	lncRNA,
XLOC_035955	TCONS_00091052,	novel,	lncRNA,
XLOC_008201	TCONS_00020275,	novel,	lncRNA,
XLOC_018714	TCONS_00048031,	novel,	lncRNA,
XLOC_032170	TCONS_00081810,	novel,	lncRNA,
XLOC_007787	TCONS_00019305,	novel,	lncRNA,
XLOC_042684	TCONS_00107165,TCONS_00107166,TCONS_00107167,	alternative,known,alternative,	mRNA,mRNA,mRNA,
XLOC_035956	TCONS_00091053,	novel,	otherRNA,
XLOC_018715	TCONS_00048033,TCONS_00048034,TCONS_00048036,	novel,novel,known,	mRNA,mRNA,mRNA,
XLOC_032171	TCONS_00081814,TCONS_00081815,TCONS_00081817,TCONS_00081818,TCONS_00081819,TCONS_00081820,TCONS_00081821,	alternative,novel,alternative,alternative,known,novel,alternative,	mRNA,mRNA,mRNA,mRNA,mRNA,mRNA,mRNA,
XLOC_007788	TCONS_00019306,	known,	mRNA,
XLOC_008203	TCONS_00020278,TCONS_00020279,TCONS_00020280,TCONS_00020281,TCONS_00020283,	novel,novel,novel,novel,novel,	lncRNA,lncRNA,lncRNA,lncRNA,lncRNA,
XLOC_018716	TCONS_00048037,	alternative,	mRNA,
XLOC_032172	TCONS_00081822,TCONS_00081823,TCONS_00081824,TCONS_00081825,TCONS_00081827,TCONS_00081828,TCONS_00081829,TCONS_00081830,TCONS_00081831,	alternative,alternative,alternative,alternative,alternative,alternative,alternative,alternative,alternative,	mRNA,mRNA,mRNA,mRNA,mRNA,mRNA,mRNA,mRNA,mRNA,
XLOC_007789	TCONS_00019307,TCONS_00019310,TCONS_00019311,TCONS_00019312,TCONS_00019313,	extension,known,known,alternative,novel,	mRNA,mRNA,mRNA,mRNA,mRNA,
XLOC_043100	TCONS_00108122,TCONS_00108123,TCONS_00108124,	novel,novel,novel,	lncRNA,otherRNA,otherRNA,
XLOC_042686	TCONS_00107170,TCONS_00107171,	novel,novel,	lncRNA,lncRNA,
XLOC_018717	TCONS_00048039,TCONS_00048040,TCONS_00048041,TCONS_00048042,	novel,novel,novel,novel,	lncRNA,lncRNA,lncRNA,lncRNA,
XLOC_032173	TCONS_00081835,	novel,	lncRNA,
XLOC_043101	TCONS_00108125,	novel,	lncRNA,
XLOC_042687	TCONS_00107173,	novel,	lncRNA,
XLOC_035959	TCONS_00091056,	known,	mRNA,
XLOC_008205	TCONS_00020285,TCONS_00020286,TCONS_00020287,TCONS_00020288,TCONS_00020290,TCONS_00020291,	alternative,alternative,alternative,known,alternative,alternative,	mRNA,mRNA,mRNA,mRNA,mRNA,mRNA,
XLOC_018718	TCONS_00048043,	novel,	lncRNA,
XLOC_032174	TCONS_00081836,	novel,	lncRNA,
XLOC_043102	TCONS_00108126,	novel,	lncRNA,
XLOC_042688	TCONS_00107174,	novel,	lncRNA,
XLOC_032175	TCONS_00081837,	novel,	lncRNA,
XLOC_043103	TCONS_00108127,TCONS_00108128,	extension,known,	mRNA,mRNA,
XLOC_042689	TCONS_00107175,	novel,	lncRNA,
XLOC_008207	TCONS_00020294,	novel,	otherRNA,
XLOC_032176	TCONS_00081838,	novel,	lncRNA,
XLOC_043104	TCONS_00108129,	novel,	lncRNA,
XLOC_032177	TCONS_00081839,	novel,	lncRNA,
XLOC_010780	TCONS_00026552,TCONS_00026553,TCONS_00026554,	alternative,alternative,known,	mRNA,mRNA,mRNA,
XLOC_043105	TCONS_00108130,TCONS_00108131,TCONS_00108133,TCONS_00108134,	alternative,alternative,alternative,known,	mRNA,mRNA,mRNA,mRNA,
XLOC_032178	TCONS_00081840,TCONS_00081842,TCONS_00081843,TCONS_00081844,TCONS_00081845,TCONS_00081846,	alternative,alternative,alternative,alternative,alternative,known,	mRNA,mRNA,mRNA,mRNA,mRNA,mRNA,
XLOC_010781	TCONS_00026555,	novel,	lncRNA,
XLOC_043106	TCONS_00108135,TCONS_00108136,TCONS_00108137,	alternative,extension,known,	mRNA,mRNA,mRNA,
XLOC_032179	TCONS_00081847,TCONS_00081848,TCONS_00081849,	alternative,known,alternative,	mRNA,mRNA,mRNA,
XLOC_010782	TCONS_00026556,	known,	mRNA,
XLOC_043107	TCONS_00108138,TCONS_00108139,TCONS_00108140,TCONS_00108141,TCONS_00108142,TCONS_00108143,TCONS_00108144,TCONS_00108145,TCONS_00108146,	alternative,alternative,alternative,alternative,alternative,alternative,alternative,known,alternative,	mRNA,mRNA,mRNA,mRNA,mRNA,mRNA,mRNA,mRNA,mRNA,
XLOC_021710	TCONS_00055284,	novel,	lncRNA,
XLOC_000270	TCONS_00000629,TCONS_00000637,TCONS_00000638,TCONS_00000639,TCONS_00000640,	alternative,alternative,known,novel,alternative,	mRNA,mRNA,mRNA,mRNA,mRNA,
XLOC_010783	TCONS_00026557,TCONS_00026558,TCONS_00026559,TCONS_00026561,TCONS_00026562,TCONS_00026563,	alternative,alternative,alternative,alternative,alternative,known,	mRNA,mRNA,mRNA,mRNA,mRNA,mRNA,
XLOC_043108	TCONS_00108148,	novel,	lncRNA,
XLOC_021711	TCONS_00055285,	known,	mRNA,
XLOC_000271	TCONS_00000630,	novel,	lncRNA,
XLOC_010784	TCONS_00026564,	novel,	lncRNA,
XLOC_043109	TCONS_00108149,TCONS_00108151,TCONS_00108152,	alternative,extension,known,	mRNA,mRNA,mRNA,
XLOC_000272	TCONS_00000631,	novel,	lncRNA,
XLOC_010785	TCONS_00026566,TCONS_00026567,	novel,novel,	lncRNA,lncRNA,
XLOC_011200	TCONS_00027443,	novel,	lncRNA,
XLOC_021713	TCONS_00055287,TCONS_00055288,TCONS_00055289,TCONS_00055290,TCONS_00055291,	alternative,alternative,alternative,known,known,	mRNA,mRNA,mRNA,mRNA,mRNA,
XLOC_000273	TCONS_00000632,	novel,	lncRNA,
XLOC_010786	TCONS_00026568,	novel,	lncRNA,
XLOC_011201	TCONS_00027444,	novel,	lncRNA,
XLOC_021714	TCONS_00055292,	novel,	lncRNA,
XLOC_000274	TCONS_00000633,	novel,	lncRNA,
XLOC_010787	TCONS_00026569,TCONS_00026570,	novel,novel,	lncRNA,lncRNA,
XLOC_011202	TCONS_00027445,TCONS_00027446,TCONS_00027449,TCONS_00027450,TCONS_00027452,TCONS_00027453,TCONS_00027454,TCONS_00027455,TCONS_00027456,TCONS_00027458,	alternative,alternative,alternative,alternative,alternative,alternative,alternative,alternative,alternative,alternative,	mRNA,mRNA,mRNA,mRNA,mRNA,mRNA,mRNA,mRNA,mRNA,mRNA,
XLOC_021715	TCONS_00055293,	novel,	lncRNA,
XLOC_000275	TCONS_00000634,	novel,	lncRNA,
XLOC_010788	TCONS_00026571,TCONS_00026572,TCONS_00026573,	novel,novel,novel,	lncRNA,lncRNA,lncRNA,
XLOC_011203	TCONS_00027447,	novel,	lncRNA,
XLOC_021716	TCONS_00055294,	novel,	lncRNA,
XLOC_000276	TCONS_00000641,TCONS_00000642,TCONS_00000643,TCONS_00000644,TCONS_00000645,	alternative,alternative,alternative,known,alternative,	mRNA,mRNA,mRNA,mRNA,mRNA,
XLOC_010789	TCONS_00026574,TCONS_00026575,	novel,novel,	lncRNA,lncRNA,
XLOC_011204	TCONS_00027448,	novel,	lncRNA,
XLOC_021717	TCONS_00055295,TCONS_00055298,TCONS_00055299,	novel,novel,novel,	lncRNA,lncRNA,lncRNA,
XLOC_000277	TCONS_00000646,	novel,	lncRNA,
XLOC_011205	TCONS_00027461,	novel,	lncRNA,
XLOC_021718	TCONS_00055300,TCONS_00055301,	alternative,known,	mRNA,mRNA,
XLOC_000278	TCONS_00000647,	novel,	lncRNA,
XLOC_011206	TCONS_00027462,TCONS_00027463,TCONS_00027464,	novel,novel,known,	otherRNA,otherRNA,otherRNA,
XLOC_021719	TCONS_00055302,	novel,	lncRNA,
XLOC_000279	TCONS_00000648,	novel,	lncRNA,
XLOC_011207	TCONS_00027465,	extension,	mRNA,
XLOC_011209	TCONS_00027468,	novel,	lncRNA,
XLOC_028991	TCONS_00073911,	novel,	lncRNA,
XLOC_028992	TCONS_00073912,TCONS_00073913,	alternative,known,	mRNA,mRNA,
XLOC_039920	TCONS_00100540,TCONS_00100541,TCONS_00100542,TCONS_00100543,TCONS_00100544,TCONS_00100545,	alternative,alternative,alternative,alternative,alternative,known,	mRNA,mRNA,mRNA,mRNA,mRNA,mRNA,
XLOC_018480	TCONS_00047492,	alternative,	mRNA,
XLOC_028993	TCONS_00073914,	novel,	lncRNA,
XLOC_039921	TCONS_00100548,TCONS_00100549,	alternative,known,	mRNA,mRNA,
XLOC_028994	TCONS_00073915,	novel,	lncRNA,
XLOC_039922	TCONS_00100550,	novel,	lncRNA,
XLOC_018482	TCONS_00047497,TCONS_00047498,TCONS_00047499,	novel,novel,novel,	lncRNA,lncRNA,lncRNA,
XLOC_028995	TCONS_00073916,	novel,	mRNA,
XLOC_039923	TCONS_00100551,TCONS_00100552,TCONS_00100553,TCONS_00100554,TCONS_00100555,TCONS_00100556,TCONS_00100557,TCONS_00100558,TCONS_00100559,	novel,alternative,alternative,alternative,alternative,alternative,extension,alternative,known,	mRNA,mRNA,mRNA,mRNA,mRNA,mRNA,mRNA,mRNA,mRNA,
XLOC_029410	TCONS_00074920,	known,	mRNA,
XLOC_028996	TCONS_00073917,	novel,	lncRNA,
XLOC_039924	TCONS_00100560,	known,	mRNA,
XLOC_029411	TCONS_00074921,TCONS_00074922,TCONS_00074923,TCONS_00074925,TCONS_00074926,	alternative,alternative,known,novel,novel,	mRNA,mRNA,mRNA,lncRNA,lncRNA,
XLOC_028997	TCONS_00073918,	extension,	mRNA,
XLOC_039925	TCONS_00100561,	known,	mRNA,
XLOC_018485	TCONS_00047503,TCONS_00047504,	novel,novel,	otherRNA,otherRNA,
XLOC_028998	TCONS_00073920,TCONS_00073921,TCONS_00073922,TCONS_00073923,TCONS_00073924,TCONS_00073925,TCONS_00073928,TCONS_00073929,TCONS_00073930,TCONS_00073932,TCONS_00073933,TCONS_00073935,TCONS_00073936,TCONS_00073937,TCONS_00073939,TCONS_00073940,TCONS_00073941,TCONS_00073942,	alternative,alternative,alternative,alternative,alternative,alternative,alternative,alternative,alternative,alternative,alternative,alternative,alternative,alternative,alternative,alternative,alternative,alternative,	mRNA,mRNA,mRNA,mRNA,mRNA,mRNA,mRNA,mRNA,mRNA,mRNA,mRNA,mRNA,mRNA,mRNA,mRNA,mRNA,mRNA,mRNA,
XLOC_029413	TCONS_00074927,TCONS_00074928,	novel,novel,	lncRNA,lncRNA,
XLOC_018486	TCONS_00047505,TCONS_00047506,TCONS_00047507,TCONS_00047508,TCONS_00047509,TCONS_00047510,	alternative,alternative,alternative,alternative,alternative,known,	mRNA,mRNA,mRNA,mRNA,mRNA,mRNA,
XLOC_039927	TCONS_00100563,TCONS_00100564,TCONS_00100565,TCONS_00100566,	novel,novel,novel,novel,	lncRNA,lncRNA,lncRNA,lncRNA,
XLOC_029414	TCONS_00074929,	novel,	lncRNA,
XLOC_018487	TCONS_00047511,	novel,	lncRNA,
XLOC_039928	TCONS_00100567,TCONS_00100568,	alternative,known,	mRNA,mRNA,
XLOC_029415	TCONS_00074930,	novel,	lncRNA,
XLOC_039929	TCONS_00100569,TCONS_00100571,TCONS_00100572,TCONS_00100573,	alternative,alternative,alternative,known,	mRNA,mRNA,mRNA,mRNA,
XLOC_029416	TCONS_00074931,	novel,	lncRNA,
XLOC_029418	TCONS_00074934,TCONS_00074946,TCONS_00074947,TCONS_00074948,	alternative,extension,alternative,alternative,	mRNA,mRNA,mRNA,mRNA,
XLOC_031990	TCONS_00081344,	novel,	lncRNA,
XLOC_029419	TCONS_00074935,	novel,	lncRNA,
XLOC_014750	TCONS_00036708,TCONS_00036709,TCONS_00036710,TCONS_00036711,TCONS_00036712,TCONS_00036713,	known,alternative,alternative,alternative,alternative,known,	mRNA,mRNA,mRNA,mRNA,mRNA,mRNA,
XLOC_031991	TCONS_00081345,	novel,	lncRNA,
XLOC_014751	TCONS_00036714,TCONS_00036715,TCONS_00036716,TCONS_00036718,TCONS_00036719,TCONS_00036720,TCONS_00036721,TCONS_00036722,TCONS_00036723,TCONS_00036724,TCONS_00036725,TCONS_00036726,	alternative,alternative,known,novel,novel,novel,novel,novel,novel,novel,novel,novel,	mRNA,mRNA,mRNA,mRNA,mRNA,mRNA,mRNA,mRNA,mRNA,mRNA,mRNA,mRNA,
XLOC_031992	TCONS_00081346,TCONS_00081347,TCONS_00081348,TCONS_00081349,TCONS_00081350,TCONS_00081351,TCONS_00081352,	alternative,alternative,alternative,alternative,alternative,alternative,known,	mRNA,mRNA,mRNA,mRNA,mRNA,mRNA,mRNA,
XLOC_042920	TCONS_00107722,TCONS_00107726,	alternative,alternative,	mRNA,mRNA,
XLOC_021480	TCONS_00054722,	novel,	mRNA,
XLOC_031993	TCONS_00081353,TCONS_00081354,TCONS_00081355,	alternative,novel,known,	mRNA,mRNA,mRNA,
XLOC_042921	TCONS_00107730,TCONS_00107741,TCONS_00107742,TCONS_00107743,TCONS_00107744,TCONS_00107745,TCONS_00107746,TCONS_00107747,TCONS_00107748,TCONS_00107749,TCONS_00107750,	alternative,alternative,alternative,alternative,known,alternative,alternative,alternative,alternative,alternative,alternative,	mRNA,mRNA,mRNA,mRNA,mRNA,mRNA,mRNA,mRNA,mRNA,mRNA,mRNA,
XLOC_004240	TCONS_00010269,	novel,	lncRNA,
XLOC_014753	TCONS_00036729,TCONS_00036730,	novel,novel,	mRNA,mRNA,
XLOC_021481	TCONS_00054723,TCONS_00054724,TCONS_00054725,TCONS_00054726,TCONS_00054728,	novel,novel,novel,novel,novel,	lncRNA,lncRNA,lncRNA,lncRNA,lncRNA,
XLOC_042922	TCONS_00107731,	novel,	lncRNA,
XLOC_004241	TCONS_00010270,TCONS_00010272,TCONS_00010273,TCONS_00010274,TCONS_00010278,TCONS_00010279,	extension,alternative,alternative,known,alternative,alternative,	mRNA,mRNA,mRNA,mRNA,mRNA,mRNA,
XLOC_031995	TCONS_00081359,TCONS_00081360,TCONS_00081361,	alternative,alternative,alternative,	mRNA,mRNA,mRNA,
XLOC_042923	TCONS_00107732,TCONS_00107733,	alternative,known,	mRNA,mRNA,
XLOC_032410	TCONS_00082415,	novel,	lncRNA,
XLOC_021483	TCONS_00054731,	novel,	lncRNA,
XLOC_031996	TCONS_00081363,TCONS_00081364,TCONS_00081365,	novel,alternative,known,	mRNA,mRNA,mRNA,
XLOC_042924	TCONS_00107734,	novel,	lncRNA,
XLOC_032411	TCONS_00082416,	known,	mRNA,
XLOC_021484	TCONS_00054733,TCONS_00054734,TCONS_00054735,TCONS_00054736,TCONS_00054737,TCONS_00054738,	alternative,alternative,known,alternative,alternative,alternative,	mRNA,mRNA,mRNA,mRNA,mRNA,mRNA,
XLOC_031997	TCONS_00081366,	novel,	lncRNA,
XLOC_042925	TCONS_00107735,TCONS_00107736,	novel,novel,	lncRNA,lncRNA,
XLOC_032412	TCONS_00082417,TCONS_00082418,	novel,novel,	lncRNA,lncRNA,
XLOC_004244	TCONS_00010280,	novel,	lncRNA,
XLOC_014757	TCONS_00036738,TCONS_00036739,TCONS_00036740,TCONS_00036741,	alternative,alternative,alternative,known,	mRNA,mRNA,mRNA,mRNA,
XLOC_021485	TCONS_00054739,TCONS_00054740,TCONS_00054741,TCONS_00054742,TCONS_00054743,TCONS_00054744,TCONS_00054745,TCONS_00054746,TCONS_00054747,TCONS_00054748,TCONS_00054749,	alternative,alternative,alternative,alternative,alternative,alternative,alternative,alternative,alternative,alternative,known,	mRNA,mRNA,mRNA,mRNA,mRNA,mRNA,mRNA,mRNA,mRNA,mRNA,mRNA,
XLOC_031998	TCONS_00081367,TCONS_00081370,TCONS_00081371,TCONS_00081372,TCONS_00081373,	alternative,alternative,alternative,alternative,known,	mRNA,mRNA,mRNA,mRNA,mRNA,
XLOC_042926	TCONS_00107737,	novel,	lncRNA,
XLOC_032413	TCONS_00082419,TCONS_00082421,TCONS_00082422,	novel,alternative,alternative,	mRNA,mRNA,mRNA,
XLOC_014758	TCONS_00036742,TCONS_00036743,	known,novel,	mRNA,mRNA,
XLOC_021486	TCONS_00054750,	novel,	lncRNA,
XLOC_031999	TCONS_00081368,	novel,	mRNA,
XLOC_042927	TCONS_00107738,	novel,	lncRNA,
XLOC_032414	TCONS_00082424,	novel,	lncRNA,
XLOC_004246	TCONS_00010282,	novel,	mRNA,
XLOC_014759	TCONS_00036745,	novel,	lncRNA,
XLOC_021487	TCONS_00054751,	novel,	lncRNA,
XLOC_042928	TCONS_00107739,	novel,	lncRNA,
XLOC_032415	TCONS_00082425,	novel,	lncRNA,
XLOC_004247	TCONS_00010283,	extension,	mRNA,
XLOC_021488	TCONS_00054752,	novel,	lncRNA,
XLOC_042929	TCONS_00107740,	novel,	lncRNA,
XLOC_032416	TCONS_00082426,	novel,	lncRNA,
XLOC_021489	TCONS_00054753,	novel,	lncRNA,
XLOC_004249	TCONS_00010286,	novel,	otherRNA,
XLOC_000510	TCONS_00001207,	novel,	lncRNA,
XLOC_000511	TCONS_00001208,TCONS_00001209,TCONS_00001210,	alternative,known,known,	mRNA,mRNA,mRNA,
XLOC_000512	TCONS_00001211,	known,	mRNA,
XLOC_000513	TCONS_00001212,	novel,	lncRNA,
XLOC_000514	TCONS_00001216,TCONS_00001217,TCONS_00001218,TCONS_00001219,	alternative,alternative,alternative,known,	mRNA,mRNA,mRNA,mRNA,
XLOC_000515	TCONS_00001220,	novel,	lncRNA,
XLOC_000516	TCONS_00001221,	known,	mRNA,
XLOC_029180	TCONS_00074440,	novel,	lncRNA,
XLOC_000517	TCONS_00001222,TCONS_00001223,	novel,novel,	lncRNA,lncRNA,
XLOC_039694	TCONS_00099943,	novel,	lncRNA,
XLOC_000518	TCONS_00001224,TCONS_00001226,TCONS_00001227,TCONS_00001228,TCONS_00001229,TCONS_00001230,	alternative,alternative,alternative,known,alternative,novel,	mRNA,mRNA,mRNA,mRNA,mRNA,otherRNA,
XLOC_029182	TCONS_00074442,TCONS_00074443,TCONS_00074444,TCONS_00074445,TCONS_00074446,TCONS_00074447,	alternative,alternative,alternative,alternative,alternative,alternative,	mRNA,mRNA,mRNA,mRNA,mRNA,mRNA,
XLOC_000519	TCONS_00001231,TCONS_00001232,TCONS_00001233,	alternative,alternative,known,	mRNA,mRNA,mRNA,
XLOC_029183	TCONS_00074449,TCONS_00074450,TCONS_00074451,TCONS_00074452,TCONS_00074453,	alternative,alternative,alternative,alternative,known,	mRNA,mRNA,mRNA,mRNA,mRNA,
XLOC_029184	TCONS_00074454,	novel,	lncRNA,
XLOC_039698	TCONS_00099947,	novel,	mRNA,
XLOC_029185	TCONS_00074455,	novel,	lncRNA,
XLOC_029186	TCONS_00074456,	novel,	lncRNA,
XLOC_029187	TCONS_00074457,	novel,	lncRNA,
XLOC_007790	TCONS_00019314,TCONS_00019315,TCONS_00019316,TCONS_00019317,TCONS_00019321,TCONS_00019322,TCONS_00019323,TCONS_00019324,TCONS_00019325,TCONS_00019326,TCONS_00019327,TCONS_00019328,	alternative,alternative,known,alternative,alternative,alternative,extension,alternative,alternative,alternative,alternative,alternative,	mRNA,mRNA,mRNA,mRNA,mRNA,mRNA,mRNA,mRNA,mRNA,mRNA,mRNA,mRNA,
XLOC_029188	TCONS_00074458,	novel,	lncRNA,
XLOC_007791	TCONS_00019318,	novel,	lncRNA,
XLOC_029189	TCONS_00074459,TCONS_00074460,TCONS_00074461,	novel,novel,novel,	otherRNA,otherRNA,otherRNA,
XLOC_007792	TCONS_00019329,	novel,	lncRNA,
XLOC_007793	TCONS_00019330,	novel,	lncRNA,
XLOC_042690	TCONS_00107176,	novel,	lncRNA,
XLOC_035962	TCONS_00091059,TCONS_00091060,TCONS_00091061,TCONS_00091062,TCONS_00091063,TCONS_00091065,TCONS_00091066,TCONS_00091067,	alternative,alternative,alternative,alternative,alternative,alternative,extension,known,	mRNA,mRNA,mRNA,mRNA,mRNA,mRNA,mRNA,mRNA,
XLOC_018721	TCONS_00048046,TCONS_00048047,TCONS_00048048,TCONS_00048049,TCONS_00048050,	alternative,alternative,known,alternative,alternative,	mRNA,mRNA,mRNA,mRNA,mRNA,
XLOC_007794	TCONS_00019331,TCONS_00019332,TCONS_00019333,TCONS_00019334,TCONS_00019335,TCONS_00019336,TCONS_00019337,TCONS_00019338,TCONS_00019340,	alternative,alternative,alternative,alternative,alternative,alternative,alternative,alternative,alternative,	mRNA,mRNA,mRNA,mRNA,mRNA,mRNA,mRNA,mRNA,mRNA,
XLOC_042691	TCONS_00107177,TCONS_00107178,TCONS_00107179,TCONS_00107180,TCONS_00107181,TCONS_00107182,	alternative,alternative,extension,extension,known,known,	mRNA,mRNA,mRNA,mRNA,mRNA,mRNA,
XLOC_018722	TCONS_00048051,	novel,	lncRNA,
XLOC_007795	TCONS_00019341,TCONS_00019342,TCONS_00019343,TCONS_00019344,TCONS_00019345,TCONS_00019346,TCONS_00019347,TCONS_00019348,	alternative,alternative,alternative,extension,alternative,alternative,known,alternative,	mRNA,mRNA,mRNA,mRNA,mRNA,mRNA,mRNA,mRNA,
XLOC_042692	TCONS_00107183,	novel,	lncRNA,
XLOC_008210	TCONS_00020298,TCONS_00020299,TCONS_00020300,TCONS_00020301,	novel,novel,novel,novel,	lncRNA,lncRNA,lncRNA,lncRNA,
XLOC_018723	TCONS_00048052,	novel,	lncRNA,
XLOC_042693	TCONS_00107184,TCONS_00107185,	novel,novel,	mRNA,mRNA,
XLOC_035965	TCONS_00091070,	novel,	lncRNA,
XLOC_008211	TCONS_00020302,	novel,	lncRNA,
XLOC_018724	TCONS_00048055,TCONS_00048056,TCONS_00048057,TCONS_00048059,TCONS_00048060,TCONS_00048061,TCONS_00048069,TCONS_00048070,TCONS_00048071,TCONS_00048072,TCONS_00048073,TCONS_00048074,	novel,novel,alternative,novel,novel,novel,alternative,novel,alternative,alternative,alternative,alternative,	lncRNA,lncRNA,mRNA,lncRNA,lncRNA,lncRNA,mRNA,lncRNA,mRNA,mRNA,mRNA,mRNA,
XLOC_042694	TCONS_00107187,TCONS_00107188,TCONS_00107189,	novel,novel,novel,	lncRNA,lncRNA,lncRNA,
XLOC_018725	TCONS_00048062,	novel,	lncRNA,
XLOC_035967	TCONS_00091072,TCONS_00091073,TCONS_00091074,	novel,extension,known,	mRNA,mRNA,mRNA,
XLOC_008213	TCONS_00020304,	novel,	lncRNA,
XLOC_018726	TCONS_00048063,	novel,	lncRNA,
XLOC_035968	TCONS_00091075,TCONS_00091076,TCONS_00091077,TCONS_00091078,TCONS_00091079,TCONS_00091080,TCONS_00091081,TCONS_00091082,TCONS_00091083,	alternative,alternative,alternative,alternative,alternative,alternative,alternative,known,known,	mRNA,mRNA,mRNA,mRNA,mRNA,mRNA,mRNA,mRNA,mRNA,
XLOC_008214	TCONS_00020305,	novel,	mRNA,
XLOC_018727	TCONS_00048064,	novel,	lncRNA,
XLOC_025455	TCONS_00064829,	novel,	lncRNA,
XLOC_043111	TCONS_00108155,TCONS_00108156,TCONS_00108157,TCONS_00108158,	alternative,alternative,alternative,alternative,	mRNA,mRNA,mRNA,mRNA,
XLOC_042697	TCONS_00107192,TCONS_00107193,TCONS_00107194,TCONS_00107195,TCONS_00107196,	alternative,alternative,known,alternative,alternative,	mRNA,mRNA,mRNA,mRNA,mRNA,
XLOC_008215	TCONS_00020306,	novel,	lncRNA,
XLOC_018728	TCONS_00048065,	novel,	lncRNA,
XLOC_025456	TCONS_00064830,TCONS_00064831,TCONS_00064834,TCONS_00064835,	extension,alternative,alternative,alternative,	mRNA,mRNA,mRNA,mRNA,
XLOC_032184	TCONS_00081855,TCONS_00081861,TCONS_00081862,TCONS_00081863,TCONS_00081864,	alternative,alternative,alternative,extension,known,	mRNA,mRNA,mRNA,mRNA,mRNA,
XLOC_043112	TCONS_00108160,TCONS_00108161,TCONS_00108162,TCONS_00108163,	alternative,alternative,known,novel,	mRNA,mRNA,mRNA,mRNA,
XLOC_042698	TCONS_00107197,TCONS_00107198,TCONS_00107199,	alternative,alternative,known,	mRNA,mRNA,mRNA,
XLOC_008216	TCONS_00020307,	novel,	lncRNA,
XLOC_018729	TCONS_00048066,	novel,	lncRNA,
XLOC_025457	TCONS_00064837,	novel,	lncRNA,
XLOC_032185	TCONS_00081856,	novel,	lncRNA,
XLOC_042699	TCONS_00107200,TCONS_00107202,	known,extension,	mRNA,mRNA,
XLOC_008217	TCONS_00020308,TCONS_00020309,TCONS_00020310,TCONS_00020311,TCONS_00020313,TCONS_00020314,	alternative,alternative,alternative,alternative,extension,known,	mRNA,mRNA,mRNA,mRNA,mRNA,mRNA,
XLOC_025458	TCONS_00064838,	novel,	lncRNA,
XLOC_032186	TCONS_00081857,	novel,	lncRNA,
XLOC_025459	TCONS_00064839,TCONS_00064840,TCONS_00064841,TCONS_00064842,TCONS_00064843,TCONS_00064844,TCONS_00064845,TCONS_00064847,	alternative,extension,alternative,alternative,known,alternative,known,known,	mRNA,mRNA,mRNA,mRNA,mRNA,mRNA,mRNA,mRNA,
XLOC_032187	TCONS_00081858,	novel,	lncRNA,
XLOC_010790	TCONS_00026577,	novel,	lncRNA,
XLOC_043115	TCONS_00108166,	novel,	mRNA,
XLOC_032188	TCONS_00081859,	novel,	lncRNA,
XLOC_010791	TCONS_00026578,	novel,	lncRNA,
XLOC_032189	TCONS_00081860,	novel,	lncRNA,
XLOC_010792	TCONS_00026579,	novel,	lncRNA,
XLOC_000280	TCONS_00000649,	novel,	lncRNA,
XLOC_010793	TCONS_00026580,TCONS_00026581,TCONS_00026586,TCONS_00026587,TCONS_00026588,TCONS_00026590,TCONS_00026593,TCONS_00026594,	novel,novel,novel,novel,novel,novel,novel,novel,	mRNA,mRNA,mRNA,mRNA,mRNA,mRNA,mRNA,mRNA,
XLOC_000281	TCONS_00000650,	novel,	lncRNA,
XLOC_010794	TCONS_00026584,	novel,	lncRNA,
XLOC_000282	TCONS_00000651,TCONS_00000652,TCONS_00000653,TCONS_00000654,	extension,alternative,alternative,known,	mRNA,mRNA,mRNA,mRNA,
XLOC_010795	TCONS_00026585,	novel,	lncRNA,
XLOC_011210	TCONS_00027469,	novel,	lncRNA,
XLOC_021723	TCONS_00055306,TCONS_00055307,TCONS_00055309,TCONS_00055310,	alternative,known,known,known,	mRNA,mRNA,mRNA,mRNA,
XLOC_000283	TCONS_00000655,	novel,	lncRNA,
XLOC_010796	TCONS_00026589,	novel,	lncRNA,
XLOC_011211	TCONS_00027470,	novel,	lncRNA,
XLOC_021724	TCONS_00055311,	novel,	lncRNA,
XLOC_000284	TCONS_00000656,	novel,	lncRNA,
XLOC_010797	TCONS_00026591,	novel,	lncRNA,
XLOC_011212	TCONS_00027471,	novel,	lncRNA,
XLOC_021725	TCONS_00055312,	known,	mRNA,
XLOC_000285	TCONS_00000657,	novel,	lncRNA,
XLOC_010798	TCONS_00026592,	novel,	lncRNA,
XLOC_011213	TCONS_00027472,TCONS_00027473,TCONS_00027474,TCONS_00027475,TCONS_00027476,TCONS_00027477,TCONS_00027478,	alternative,alternative,alternative,extension,alternative,alternative,known,	mRNA,mRNA,mRNA,mRNA,mRNA,mRNA,mRNA,
XLOC_021726	TCONS_00055313,	novel,	lncRNA,
XLOC_000286	TCONS_00000658,	novel,	otherRNA,
XLOC_010799	TCONS_00026595,TCONS_00026596,TCONS_00026597,TCONS_00026598,	alternative,alternative,known,alternative,	mRNA,mRNA,mRNA,mRNA,
XLOC_021727	TCONS_00055314,	novel,	lncRNA,
XLOC_000287	TCONS_00000659,TCONS_00000661,TCONS_00000663,	alternative,alternative,alternative,	mRNA,mRNA,mRNA,
XLOC_011215	TCONS_00027480,TCONS_00027482,TCONS_00027483,TCONS_00027484,TCONS_00027485,TCONS_00027486,TCONS_00027487,	alternative,alternative,alternative,alternative,alternative,alternative,alternative,	mRNA,mRNA,mRNA,mRNA,mRNA,mRNA,mRNA,
XLOC_000288	TCONS_00000664,TCONS_00000665,TCONS_00000666,TCONS_00000668,TCONS_00000669,TCONS_00000671,TCONS_00000674,	alternative,alternative,alternative,known,alternative,alternative,alternative,	mRNA,mRNA,mRNA,mRNA,mRNA,mRNA,mRNA,
XLOC_000289	TCONS_00000667,	novel,	lncRNA,
XLOC_011218	TCONS_00027491,TCONS_00027492,TCONS_00027493,TCONS_00027494,	alternative,alternative,alternative,alternative,	mRNA,mRNA,mRNA,mRNA,
XLOC_039930	TCONS_00100574,TCONS_00100575,TCONS_00100576,	novel,novel,novel,	mRNA,mRNA,mRNA,
XLOC_039931	TCONS_00100577,	novel,	lncRNA,
XLOC_018491	TCONS_00047515,	novel,	mRNA,
XLOC_039932	TCONS_00100578,TCONS_00100579,TCONS_00100580,	alternative,alternative,known,	mRNA,mRNA,mRNA,
XLOC_039933	TCONS_00100581,TCONS_00100582,TCONS_00100583,	alternative,alternative,alternative,	mRNA,mRNA,mRNA,
XLOC_029420	TCONS_00074936,	novel,	lncRNA,
XLOC_039934	TCONS_00100585,TCONS_00100587,TCONS_00100588,TCONS_00100589,TCONS_00100590,	alternative,known,alternative,alternative,known,	mRNA,mRNA,mRNA,mRNA,mRNA,
XLOC_029421	TCONS_00074937,	novel,	lncRNA,
XLOC_039935	TCONS_00100591,	novel,	lncRNA,
XLOC_029422	TCONS_00074938,	novel,	lncRNA,
XLOC_018495	TCONS_00047519,	novel,	lncRNA,
XLOC_039936	TCONS_00100592,	novel,	lncRNA,
XLOC_029423	TCONS_00074939,	novel,	lncRNA,
XLOC_039937	TCONS_00100593,TCONS_00100594,TCONS_00100595,TCONS_00100596,TCONS_00100597,TCONS_00100598,	alternative,alternative,extension,extension,known,known,	mRNA,mRNA,mRNA,mRNA,mRNA,mRNA,
XLOC_029424	TCONS_00074940,	novel,	lncRNA,
XLOC_018497	TCONS_00047521,	novel,	otherRNA,
XLOC_039938	TCONS_00100599,	novel,	lncRNA,
XLOC_029425	TCONS_00074941,	novel,	lncRNA,
XLOC_039939	TCONS_00100600,	novel,	lncRNA,
XLOC_029426	TCONS_00074942,	novel,	lncRNA,
XLOC_018499	TCONS_00047523,TCONS_00047524,	alternative,known,	mRNA,mRNA,
XLOC_029427	TCONS_00074943,	novel,	lncRNA,
XLOC_029428	TCONS_00074944,	novel,	lncRNA,
XLOC_029429	TCONS_00074949,	novel,	lncRNA,
XLOC_014760	TCONS_00036746,	novel,	lncRNA,
XLOC_014761	TCONS_00036747,	novel,	lncRNA,
XLOC_042930	TCONS_00107751,TCONS_00107753,	extension,known,	mRNA,mRNA,
XLOC_014762	TCONS_00036750,TCONS_00036751,TCONS_00036752,TCONS_00036753,TCONS_00036754,TCONS_00036755,TCONS_00036756,	extension,alternative,known,alternative,alternative,alternative,alternative,	mRNA,mRNA,mRNA,mRNA,mRNA,mRNA,mRNA,
XLOC_042931	TCONS_00107754,	known,	mRNA,
XLOC_004250	TCONS_00010287,	novel,	lncRNA,
XLOC_014763	TCONS_00036757,TCONS_00036758,TCONS_00036759,	known,alternative,alternative,	mRNA,mRNA,mRNA,
XLOC_021491	TCONS_00054755,	novel,	lncRNA,
XLOC_042932	TCONS_00107755,TCONS_00107757,TCONS_00107758,TCONS_00107759,	alternative,extension,alternative,alternative,	mRNA,mRNA,mRNA,mRNA,
XLOC_004251	TCONS_00010288,	alternative,	mRNA,
XLOC_014764	TCONS_00036760,	novel,	lncRNA,
XLOC_021492	TCONS_00054756,	novel,	lncRNA,
XLOC_004252	TCONS_00010290,TCONS_00010291,TCONS_00010292,TCONS_00010293,TCONS_00010296,TCONS_00010298,TCONS_00010299,	alternative,alternative,alternative,alternative,known,alternative,novel,	mRNA,mRNA,mRNA,mRNA,mRNA,mRNA,otherRNA,
XLOC_014765	TCONS_00036761,	novel,	lncRNA,
XLOC_021493	TCONS_00054757,	novel,	lncRNA,
XLOC_042934	TCONS_00107761,TCONS_00107762,TCONS_00107764,TCONS_00107765,TCONS_00107768,TCONS_00107769,TCONS_00107770,	known,alternative,alternative,alternative,alternative,alternative,alternative,	mRNA,mRNA,mRNA,mRNA,mRNA,mRNA,mRNA,
XLOC_032421	TCONS_00082432,TCONS_00082433,TCONS_00082434,TCONS_00082435,TCONS_00082437,TCONS_00082438,	alternative,alternative,alternative,alternative,alternative,known,	mRNA,mRNA,mRNA,mRNA,mRNA,mRNA,
XLOC_004253	TCONS_00010294,	novel,	lncRNA,
XLOC_021494	TCONS_00054758,TCONS_00054762,	novel,novel,	lncRNA,lncRNA,
XLOC_042935	TCONS_00107771,TCONS_00107772,	extension,known,	mRNA,mRNA,
XLOC_004254	TCONS_00010295,	novel,	otherRNA,
XLOC_014767	TCONS_00036763,	novel,	lncRNA,
XLOC_021495	TCONS_00054759,	novel,	lncRNA,
XLOC_004255	TCONS_00010300,	novel,	lncRNA,
XLOC_042937	TCONS_00107776,TCONS_00107777,TCONS_00107778,	novel,novel,novel,	lncRNA,lncRNA,lncRNA,
XLOC_032424	TCONS_00082442,TCONS_00082443,	alternative,alternative,	mRNA,mRNA,
XLOC_042938	TCONS_00107779,	novel,	lncRNA,
XLOC_032425	TCONS_00082446,TCONS_00082447,TCONS_00082449,TCONS_00082450,TCONS_00082451,TCONS_00082452,TCONS_00082453,	alternative,alternative,alternative,alternative,known,alternative,alternative,	mRNA,mRNA,mRNA,mRNA,mRNA,mRNA,mRNA,
XLOC_042939	TCONS_00107780,	novel,	lncRNA,
XLOC_032426	TCONS_00082455,TCONS_00082456,	alternative,known,	mRNA,mRNA,
XLOC_004258	TCONS_00010303,TCONS_00010304,	known,alternative,	mRNA,mRNA,
XLOC_021499	TCONS_00054767,TCONS_00054770,TCONS_00054771,TCONS_00054772,TCONS_00054773,	alternative,alternative,known,alternative,alternative,	mRNA,mRNA,mRNA,mRNA,mRNA,
XLOC_032428	TCONS_00082458,TCONS_00082460,TCONS_00082461,TCONS_00082462,	alternative,alternative,known,alternative,	mRNA,mRNA,mRNA,mRNA,
XLOC_032429	TCONS_00082459,	novel,	lncRNA,
XLOC_000520	TCONS_00001234,	novel,	lncRNA,
XLOC_000521	TCONS_00001235,TCONS_00001238,TCONS_00001239,TCONS_00001241,	known,alternative,alternative,alternative,	mRNA,mRNA,mRNA,mRNA,
XLOC_000522	TCONS_00001242,	novel,	lncRNA,
XLOC_000523	TCONS_00001243,	novel,	lncRNA,
XLOC_000524	TCONS_00001244,TCONS_00001245,	alternative,known,	mRNA,mRNA,
XLOC_000525	TCONS_00001249,	alternative,	mRNA,
XLOC_000526	TCONS_00001250,	novel,	lncRNA,
XLOC_029190	TCONS_00074462,	novel,	lncRNA,
XLOC_000527	TCONS_00001251,	novel,	lncRNA,
XLOC_029191	TCONS_00074463,	novel,	lncRNA,
XLOC_000529	TCONS_00001253,	known,	mRNA,
XLOC_029193	TCONS_00074466,TCONS_00074467,TCONS_00074470,TCONS_00074471,	novel,novel,novel,novel,	lncRNA,lncRNA,lncRNA,lncRNA,
XLOC_035970	TCONS_00091087,	novel,	lncRNA,
XLOC_029199	TCONS_00074477,TCONS_00074478,	novel,known,	otherRNA,otherRNA,
XLOC_035971	TCONS_00091088,TCONS_00091089,TCONS_00091090,TCONS_00091091,TCONS_00091092,TCONS_00091093,TCONS_00091094,TCONS_00091095,TCONS_00091096,	alternative,alternative,alternative,alternative,alternative,alternative,alternative,alternative,known,	mRNA,mRNA,mRNA,mRNA,mRNA,mRNA,mRNA,mRNA,mRNA,
XLOC_018730	TCONS_00048067,	novel,	lncRNA,
XLOC_035972	TCONS_00091097,	novel,	lncRNA,
XLOC_018731	TCONS_00048068,	novel,	lncRNA,
XLOC_035973	TCONS_00091098,	novel,	lncRNA,
XLOC_018732	TCONS_00048076,	novel,	lncRNA,
XLOC_025460	TCONS_00064848,TCONS_00064849,TCONS_00064850,TCONS_00064851,	novel,novel,novel,novel,	lncRNA,lncRNA,lncRNA,lncRNA,
XLOC_035974	TCONS_00091099,	novel,	lncRNA,
XLOC_008220	TCONS_00020319,TCONS_00020320,TCONS_00020321,TCONS_00020323,TCONS_00020324,TCONS_00020327,TCONS_00020335,TCONS_00020336,TCONS_00020338,	alternative,alternative,alternative,alternative,alternative,alternative,alternative,alternative,alternative,	mRNA,mRNA,mRNA,mRNA,mRNA,mRNA,mRNA,mRNA,mRNA,
XLOC_018733	TCONS_00048077,	novel,	lncRNA,
XLOC_025461	TCONS_00064852,	novel,	lncRNA,
XLOC_035975	TCONS_00091100,TCONS_00091101,	known,alternative,	mRNA,mRNA,
XLOC_018734	TCONS_00048078,	novel,	lncRNA,
XLOC_025462	TCONS_00064853,	novel,	mRNA,
XLOC_035976	TCONS_00091102,TCONS_00091103,TCONS_00091104,	alternative,alternative,alternative,	mRNA,mRNA,mRNA,
XLOC_018735	TCONS_00048079,TCONS_00048080,	novel,novel,	lncRNA,lncRNA,
XLOC_032191	TCONS_00081866,	novel,	lncRNA,
XLOC_035977	TCONS_00091106,	novel,	lncRNA,
XLOC_008223	TCONS_00020342,	known,	mRNA,
XLOC_018736	TCONS_00048081,	novel,	lncRNA,
XLOC_025464	TCONS_00064855,TCONS_00064856,TCONS_00064857,TCONS_00064859,TCONS_00064860,TCONS_00064862,TCONS_00064863,TCONS_00064864,TCONS_00064865,	novel,novel,novel,novel,novel,novel,novel,novel,novel,	lncRNA,lncRNA,lncRNA,lncRNA,mRNA,mRNA,mRNA,mRNA,lncRNA,
XLOC_032192	TCONS_00081867,TCONS_00081869,TCONS_00081870,TCONS_00081872,TCONS_00081873,TCONS_00081875,TCONS_00081876,	alternative,alternative,alternative,alternative,known,alternative,extension,	mRNA,mRNA,mRNA,mRNA,mRNA,mRNA,mRNA,
XLOC_043120	TCONS_00108171,	novel,	lncRNA,
XLOC_035978	TCONS_00091107,	novel,	lncRNA,
XLOC_008224	TCONS_00020343,TCONS_00020344,	extension,known,	mRNA,mRNA,
XLOC_018737	TCONS_00048082,	novel,	lncRNA,
XLOC_025465	TCONS_00064866,	novel,	lncRNA,
XLOC_043121	TCONS_00108172,	novel,	lncRNA,
XLOC_035979	TCONS_00091108,	novel,	mRNA,
XLOC_018738	TCONS_00048083,	novel,	mRNA,
XLOC_025466	TCONS_00064867,	novel,	lncRNA,
XLOC_032194	TCONS_00081880,TCONS_00081881,TCONS_00081882,	alternative,known,known,	mRNA,mRNA,mRNA,
XLOC_043122	TCONS_00108173,	known,	mRNA,
XLOC_025467	TCONS_00064868,	novel,	lncRNA,
XLOC_008227	TCONS_00020348,	novel,	lncRNA,
XLOC_025468	TCONS_00064869,	novel,	lncRNA,
XLOC_043124	TCONS_00108175,TCONS_00108176,TCONS_00108177,TCONS_00108178,TCONS_00108179,	alternative,alternative,alternative,alternative,known,	mRNA,mRNA,mRNA,mRNA,mRNA,
XLOC_008228	TCONS_00020349,	known,	mRNA,
XLOC_025469	TCONS_00064870,TCONS_00064871,TCONS_00064872,TCONS_00064873,TCONS_00064874,TCONS_00064877,	novel,alternative,alternative,alternative,extension,alternative,	mRNA,mRNA,mRNA,mRNA,mRNA,mRNA,
XLOC_043125	TCONS_00108180,	novel,	mRNA,
XLOC_008229	TCONS_00020351,TCONS_00020352,TCONS_00020353,TCONS_00020354,	alternative,alternative,extension,known,	mRNA,mRNA,mRNA,mRNA,
XLOC_032198	TCONS_00081888,	novel,	lncRNA,
XLOC_043126	TCONS_00108181,	novel,	lncRNA,
XLOC_032199	TCONS_00081889,	novel,	lncRNA,
XLOC_043127	TCONS_00108182,TCONS_00108183,TCONS_00108184,	alternative,alternative,known,	mRNA,mRNA,mRNA,
XLOC_043128	TCONS_00108185,TCONS_00108186,	alternative,alternative,	otherRNA,otherRNA,
XLOC_021731	TCONS_00055318,TCONS_00055319,TCONS_00055320,TCONS_00055321,	alternative,alternative,alternative,known,	mRNA,mRNA,mRNA,mRNA,
XLOC_000291	TCONS_00000675,TCONS_00000676,TCONS_00000677,	novel,novel,novel,	lncRNA,lncRNA,lncRNA,
XLOC_043129	TCONS_00108187,	novel,	mRNA,
XLOC_021732	TCONS_00055322,	novel,	lncRNA,
XLOC_000292	TCONS_00000678,	novel,	lncRNA,
XLOC_021733	TCONS_00055323,	novel,	lncRNA,
XLOC_000293	TCONS_00000679,	novel,	lncRNA,
XLOC_000294	TCONS_00000680,TCONS_00000681,TCONS_00000682,	extension,known,alternative,	mRNA,mRNA,mRNA,
XLOC_011222	TCONS_00027499,	novel,	lncRNA,
XLOC_021735	TCONS_00055326,TCONS_00055327,TCONS_00055328,TCONS_00055329,TCONS_00055331,	novel,novel,novel,novel,novel,	lncRNA,lncRNA,lncRNA,lncRNA,lncRNA,
XLOC_000295	TCONS_00000683,TCONS_00000684,TCONS_00000687,TCONS_00000689,	alternative,known,alternative,novel,	mRNA,mRNA,mRNA,mRNA,
XLOC_011223	TCONS_00027500,	novel,	lncRNA,
XLOC_021736	TCONS_00055332,	known,	mRNA,
XLOC_011224	TCONS_00027501,TCONS_00027502,TCONS_00027503,	alternative,alternative,known,	mRNA,mRNA,mRNA,
XLOC_011225	TCONS_00027508,TCONS_00027509,	known,alternative,	mRNA,mRNA,
XLOC_021738	TCONS_00055336,TCONS_00055337,TCONS_00055339,	novel,novel,novel,	mRNA,mRNA,lncRNA,
XLOC_000298	TCONS_00000690,TCONS_00000691,TCONS_00000692,TCONS_00000693,TCONS_00000694,TCONS_00000695,TCONS_00000696,	alternative,alternative,extension,alternative,alternative,alternative,alternative,	mRNA,mRNA,mRNA,mRNA,mRNA,mRNA,mRNA,
XLOC_011226	TCONS_00027511,TCONS_00027513,TCONS_00027516,	alternative,alternative,alternative,	mRNA,mRNA,mRNA,
XLOC_000299	TCONS_00000698,	novel,	lncRNA,
XLOC_011227	TCONS_00027517,TCONS_00027518,	novel,novel,	lncRNA,lncRNA,
XLOC_011228	TCONS_00027519,TCONS_00027520,TCONS_00027521,TCONS_00027522,	alternative,alternative,alternative,known,	mRNA,mRNA,mRNA,mRNA,
XLOC_011229	TCONS_00027523,	known,	lncRNA,
XLOC_039940	TCONS_00100601,	alternative,	mRNA,
XLOC_039941	TCONS_00100603,TCONS_00100606,TCONS_00100607,TCONS_00100608,TCONS_00100609,TCONS_00100610,TCONS_00100611,	alternative,alternative,alternative,alternative,alternative,extension,alternative,	mRNA,mRNA,mRNA,mRNA,mRNA,mRNA,mRNA,
XLOC_039942	TCONS_00100605,	novel,	otherRNA,
XLOC_039943	TCONS_00100613,	novel,	mRNA,
XLOC_029430	TCONS_00074950,	novel,	lncRNA,
XLOC_039944	TCONS_00100615,TCONS_00100616,TCONS_00100618,TCONS_00100619,TCONS_00100620,TCONS_00100621,TCONS_00100622,TCONS_00100623,TCONS_00100624,	novel,alternative,alternative,alternative,alternative,alternative,alternative,alternative,known,	lncRNA,mRNA,mRNA,mRNA,mRNA,mRNA,mRNA,mRNA,mRNA,
XLOC_029431	TCONS_00074951,	novel,	lncRNA,
XLOC_039945	TCONS_00100617,	novel,	lncRNA,
XLOC_039946	TCONS_00100625,TCONS_00100626,	extension,known,	mRNA,mRNA,
XLOC_039947	TCONS_00100628,TCONS_00100629,TCONS_00100630,TCONS_00100631,	alternative,alternative,alternative,alternative,	mRNA,mRNA,mRNA,mRNA,
XLOC_036162	TCONS_00091551,	known,	mRNA,
XLOC_039948	TCONS_00100632,TCONS_00100633,TCONS_00100635,TCONS_00100636,TCONS_00100638,TCONS_00100639,TCONS_00100640,TCONS_00100641,TCONS_00100642,TCONS_00100643,	novel,novel,novel,novel,alternative,alternative,alternative,alternative,alternative,known,	mRNA,mRNA,mRNA,mRNA,mRNA,mRNA,mRNA,mRNA,mRNA,mRNA,
XLOC_036163	TCONS_00091552,TCONS_00091553,TCONS_00091554,TCONS_00091555,	novel,novel,novel,novel,	lncRNA,lncRNA,lncRNA,lncRNA,
XLOC_039949	TCONS_00100644,TCONS_00100645,TCONS_00100646,TCONS_00100647,	extension,alternative,alternative,known,	mRNA,mRNA,mRNA,mRNA,
XLOC_036164	TCONS_00091556,TCONS_00091557,	novel,novel,	lncRNA,lncRNA,
XLOC_029436	TCONS_00074956,	alternative,	mRNA,
XLOC_036165	TCONS_00091558,TCONS_00091560,	alternative,known,	mRNA,mRNA,
XLOC_036166	TCONS_00091561,	novel,	lncRNA,
XLOC_029438	TCONS_00074959,	novel,	lncRNA,
XLOC_029439	TCONS_00074960,	novel,	lncRNA,
XLOC_036168	TCONS_00091567,	known,	mRNA,
XLOC_036169	TCONS_00091568,TCONS_00091569,	alternative,known,	mRNA,mRNA,
XLOC_014772	TCONS_00036768,	novel,	lncRNA,
XLOC_025700	TCONS_00065401,	novel,	lncRNA,
XLOC_014773	TCONS_00036769,	novel,	lncRNA,
XLOC_042942	TCONS_00107783,	novel,	lncRNA,
XLOC_025701	TCONS_00065402,TCONS_00065403,TCONS_00065404,TCONS_00065406,TCONS_00065408,TCONS_00065409,TCONS_00065410,	alternative,alternative,alternative,alternative,alternative,alternative,alternative,	mRNA,mRNA,mRNA,mRNA,mRNA,mRNA,mRNA,
XLOC_014774	TCONS_00036770,TCONS_00036771,TCONS_00036772,TCONS_00036773,TCONS_00036774,TCONS_00036776,TCONS_00036777,TCONS_00036778,	alternative,alternative,alternative,alternative,alternative,alternative,alternative,alternative,	mRNA,mRNA,mRNA,mRNA,mRNA,mRNA,mRNA,mRNA,
XLOC_042943	TCONS_00107784,TCONS_00107785,TCONS_00107786,TCONS_00107788,TCONS_00107789,TCONS_00107790,TCONS_00107791,	alternative,alternative,alternative,alternative,alternative,alternative,known,	mRNA,mRNA,mRNA,mRNA,mRNA,mRNA,mRNA,
XLOC_025702	TCONS_00065412,TCONS_00065413,TCONS_00065414,	alternative,alternative,known,	mRNA,mRNA,mRNA,
XLOC_032430	TCONS_00082463,TCONS_00082464,TCONS_00082465,TCONS_00082466,TCONS_00082467,TCONS_00082468,TCONS_00082469,	novel,novel,novel,novel,novel,novel,known,	mRNA,mRNA,mRNA,mRNA,mRNA,mRNA,mRNA,
XLOC_004262	TCONS_00010308,TCONS_00010309,	alternative,alternative,	mRNA,mRNA,
XLOC_014775	TCONS_00036779,	novel,	lncRNA,
XLOC_025703	TCONS_00065415,	novel,	lncRNA,
XLOC_032431	TCONS_00082470,TCONS_00082472,TCONS_00082473,	novel,novel,novel,	lncRNA,lncRNA,lncRNA,
XLOC_004263	TCONS_00010311,	novel,	lncRNA,
XLOC_014776	TCONS_00036781,TCONS_00036782,TCONS_00036785,TCONS_00036787,TCONS_00036788,	alternative,alternative,known,alternative,alternative,	mRNA,mRNA,mRNA,mRNA,mRNA,
XLOC_025704	TCONS_00065416,	novel,	lncRNA,
XLOC_004264	TCONS_00010312,	novel,	mRNA,
XLOC_014777	TCONS_00036789,TCONS_00036790,TCONS_00036792,TCONS_00036793,TCONS_00036794,	alternative,alternative,alternative,alternative,known,	mRNA,mRNA,mRNA,mRNA,mRNA,
XLOC_042946	TCONS_00107795,	novel,	lncRNA,
XLOC_025705	TCONS_00065418,TCONS_00065420,TCONS_00065421,	alternative,alternative,alternative,	mRNA,mRNA,mRNA,
XLOC_004265	TCONS_00010313,	known,	mRNA,
XLOC_014778	TCONS_00036795,	novel,	mRNA,
XLOC_042947	TCONS_00107796,	novel,	lncRNA,
XLOC_032434	TCONS_00082477,TCONS_00082482,	alternative,known,	mRNA,mRNA,
XLOC_004266	TCONS_00010314,	novel,	lncRNA,
XLOC_014779	TCONS_00036797,TCONS_00036798,TCONS_00036799,	alternative,extension,known,	mRNA,mRNA,mRNA,
XLOC_042948	TCONS_00107797,TCONS_00107799,TCONS_00107800,TCONS_00107801,TCONS_00107805,TCONS_00107806,	alternative,alternative,alternative,alternative,known,extension,	mRNA,mRNA,mRNA,mRNA,mRNA,mRNA,
XLOC_025707	TCONS_00065424,	novel,	lncRNA,
XLOC_032435	TCONS_00082478,	novel,	lncRNA,
XLOC_004267	TCONS_00010315,	novel,	mRNA,
XLOC_042949	TCONS_00107802,TCONS_00107803,	novel,novel,	lncRNA,lncRNA,
XLOC_032436	TCONS_00082479,	novel,	lncRNA,
XLOC_025709	TCONS_00065426,TCONS_00065427,TCONS_00065428,TCONS_00065429,TCONS_00065430,TCONS_00065431,TCONS_00065433,TCONS_00065435,TCONS_00065436,TCONS_00065437,	alternative,alternative,alternative,alternative,alternative,alternative,alternative,known,alternative,alternative,	mRNA,mRNA,mRNA,mRNA,mRNA,mRNA,mRNA,mRNA,mRNA,mRNA,
XLOC_032437	TCONS_00082480,	novel,	lncRNA,
XLOC_004269	TCONS_00010317,	novel,	lncRNA,
XLOC_032438	TCONS_00082481,	novel,	lncRNA,
XLOC_032439	TCONS_00082484,	alternative,	mRNA,
XLOC_000530	TCONS_00001254,	extension,	mRNA,
XLOC_000531	TCONS_00001256,TCONS_00001257,TCONS_00001258,	novel,novel,novel,	lncRNA,lncRNA,lncRNA,
XLOC_000532	TCONS_00001259,	known,	mRNA,
XLOC_000533	TCONS_00001260,TCONS_00001261,TCONS_00001262,TCONS_00001264,TCONS_00001265,TCONS_00001266,	alternative,extension,alternative,alternative,alternative,alternative,	mRNA,mRNA,mRNA,mRNA,mRNA,mRNA,
XLOC_000534	TCONS_00001267,	novel,	lncRNA,
XLOC_000535	TCONS_00001268,	novel,	lncRNA,
XLOC_000536	TCONS_00001269,	novel,	lncRNA,
XLOC_000538	TCONS_00001271,TCONS_00001272,TCONS_00001273,TCONS_00001274,	novel,novel,novel,novel,	lncRNA,lncRNA,lncRNA,lncRNA,
XLOC_000539	TCONS_00001275,TCONS_00001276,	novel,novel,	lncRNA,lncRNA,
XLOC_035980	TCONS_00091109,	novel,	otherRNA,
XLOC_035981	TCONS_00091110,	known,	mRNA,
XLOC_018740	TCONS_00048085,	novel,	lncRNA,
XLOC_025470	TCONS_00064878,TCONS_00064881,TCONS_00064882,TCONS_00064883,TCONS_00064884,TCONS_00064885,TCONS_00064886,TCONS_00064887,TCONS_00064888,TCONS_00064889,	alternative,alternative,alternative,alternative,alternative,alternative,alternative,alternative,known,alternative,	mRNA,mRNA,mRNA,mRNA,mRNA,mRNA,mRNA,mRNA,mRNA,mRNA,
XLOC_035984	TCONS_00091113,	known,	mRNA,
XLOC_008230	TCONS_00020356,TCONS_00020357,TCONS_00020359,TCONS_00020360,TCONS_00020361,TCONS_00020363,TCONS_00020364,TCONS_00020365,TCONS_00020366,	alternative,alternative,alternative,alternative,alternative,alternative,alternative,alternative,alternative,	mRNA,mRNA,mRNA,mRNA,mRNA,mRNA,mRNA,mRNA,mRNA,
XLOC_008231	TCONS_00020369,TCONS_00020370,	alternative,extension,	mRNA,mRNA,
XLOC_025472	TCONS_00064892,TCONS_00064894,TCONS_00064895,TCONS_00064896,	novel,extension,alternative,known,	mRNA,mRNA,mRNA,mRNA,
XLOC_025473	TCONS_00064897,	novel,	lncRNA,
XLOC_008233	TCONS_00020373,	novel,	lncRNA,
XLOC_025474	TCONS_00064898,	novel,	lncRNA,
XLOC_043130	TCONS_00108188,	known,	mRNA,
XLOC_035988	TCONS_00091117,	novel,	otherRNA,
XLOC_008234	TCONS_00020374,TCONS_00020375,TCONS_00020376,TCONS_00020377,	alternative,alternative,extension,known,	mRNA,mRNA,mRNA,mRNA,
XLOC_018747	TCONS_00048094,	novel,	lncRNA,
XLOC_025475	TCONS_00064899,	novel,	lncRNA,
XLOC_036403	TCONS_00092115,	novel,	lncRNA,
XLOC_035989	TCONS_00091118,TCONS_00091119,	extension,known,	mRNA,mRNA,
XLOC_025476	TCONS_00064900,	novel,	lncRNA,
XLOC_036404	TCONS_00092116,	novel,	lncRNA,
XLOC_018749	TCONS_00048096,TCONS_00048100,	novel,known,	otherRNA,otherRNA,
XLOC_025477	TCONS_00064901,	novel,	lncRNA,
XLOC_008237	TCONS_00020380,	novel,	lncRNA,
XLOC_025478	TCONS_00064902,TCONS_00064903,TCONS_00064907,TCONS_00064908,	novel,novel,novel,novel,	lncRNA,lncRNA,lncRNA,lncRNA,
XLOC_043134	TCONS_00108192,	novel,	lncRNA,
XLOC_036406	TCONS_00092118,TCONS_00092120,	novel,novel,	lncRNA,lncRNA,
XLOC_025479	TCONS_00064910,TCONS_00064911,TCONS_00064912,TCONS_00064913,TCONS_00064914,TCONS_00064915,TCONS_00064916,TCONS_00064917,TCONS_00064918,TCONS_00064919,TCONS_00064920,TCONS_00064923,	alternative,alternative,alternative,alternative,alternative,alternative,alternative,extension,alternative,alternative,alternative,alternative,	mRNA,mRNA,mRNA,mRNA,mRNA,mRNA,mRNA,mRNA,mRNA,mRNA,mRNA,mRNA,
XLOC_043135	TCONS_00108193,TCONS_00108194,	extension,known,	mRNA,mRNA,
XLOC_036407	TCONS_00092121,	novel,	lncRNA,
XLOC_008239	TCONS_00020382,	novel,	lncRNA,
XLOC_043136	TCONS_00108195,TCONS_00108196,	alternative,known,	mRNA,mRNA,
XLOC_036408	TCONS_00092122,	novel,	lncRNA,
XLOC_036409	TCONS_00092123,TCONS_00092124,TCONS_00092125,	alternative,alternative,known,	mRNA,mRNA,mRNA,
XLOC_021740	TCONS_00055341,TCONS_00055342,	extension,known,	mRNA,mRNA,
XLOC_004500	TCONS_00010869,	novel,	lncRNA,
XLOC_021742	TCONS_00055344,TCONS_00055345,	alternative,known,	mRNA,mRNA,
XLOC_004502	TCONS_00010871,TCONS_00010872,TCONS_00010873,TCONS_00010874,TCONS_00010875,TCONS_00010876,TCONS_00010877,	alternative,known,alternative,alternative,alternative,alternative,alternative,	mRNA,mRNA,mRNA,mRNA,mRNA,mRNA,mRNA,
XLOC_011231	TCONS_00027525,	known,	mRNA,
XLOC_004503	TCONS_00010878,TCONS_00010879,TCONS_00010880,TCONS_00010881,	extension,known,alternative,alternative,	mRNA,mRNA,mRNA,mRNA,
XLOC_011232	TCONS_00027526,TCONS_00027527,TCONS_00027528,	alternative,alternative,alternative,	mRNA,mRNA,mRNA,
XLOC_021745	TCONS_00055349,TCONS_00055350,TCONS_00055351,	known,alternative,alternative,	mRNA,mRNA,mRNA,
XLOC_004504	TCONS_00010882,TCONS_00010883,TCONS_00010884,	extension,alternative,known,	mRNA,mRNA,mRNA,
XLOC_021746	TCONS_00055352,TCONS_00055353,TCONS_00055354,TCONS_00055355,TCONS_00055356,	alternative,extension,extension,alternative,known,	mRNA,mRNA,mRNA,mRNA,mRNA,
XLOC_004505	TCONS_00010885,	novel,	lncRNA,
XLOC_011234	TCONS_00027531,TCONS_00027532,TCONS_00027533,TCONS_00027536,TCONS_00027537,	alternative,alternative,alternative,alternative,alternative,	mRNA,mRNA,mRNA,mRNA,mRNA,
XLOC_021747	TCONS_00055359,	novel,	lncRNA,
XLOC_004506	TCONS_00010886,	novel,	lncRNA,
XLOC_011235	TCONS_00027539,TCONS_00027540,TCONS_00027541,TCONS_00027542,	extension,alternative,known,known,	mRNA,mRNA,mRNA,mRNA,
XLOC_021748	TCONS_00055360,	novel,	lncRNA,
XLOC_011236	TCONS_00027543,TCONS_00027544,TCONS_00027545,TCONS_00027546,TCONS_00027547,TCONS_00027549,	alternative,alternative,known,alternative,alternative,novel,	mRNA,mRNA,mRNA,mRNA,mRNA,otherRNA,
XLOC_021749	TCONS_00055361,TCONS_00055362,TCONS_00055363,TCONS_00055364,TCONS_00055366,TCONS_00055369,	alternative,alternative,alternative,alternative,alternative,known,	mRNA,mRNA,mRNA,mRNA,mRNA,mRNA,
XLOC_004508	TCONS_00010888,	novel,	lncRNA,
XLOC_004509	TCONS_00010889,TCONS_00010891,	extension,known,	mRNA,mRNA,
XLOC_011238	TCONS_00027550,	novel,	lncRNA,
XLOC_011239	TCONS_00027551,	novel,	lncRNA,
XLOC_039950	TCONS_00100648,	novel,	lncRNA,
XLOC_039951	TCONS_00100649,TCONS_00100650,TCONS_00100651,	alternative,alternative,known,	mRNA,mRNA,mRNA,
XLOC_039952	TCONS_00100652,	novel,	mRNA,
XLOC_039953	TCONS_00100654,	novel,	lncRNA,
XLOC_029440	TCONS_00074961,	novel,	otherRNA,
XLOC_039954	TCONS_00100655,	novel,	lncRNA,
XLOC_036170	TCONS_00091570,TCONS_00091571,TCONS_00091572,TCONS_00091575,	alternative,alternative,alternative,alternative,	mRNA,mRNA,mRNA,mRNA,
XLOC_029442	TCONS_00074965,	novel,	lncRNA,
XLOC_036171	TCONS_00091573,	novel,	lncRNA,
XLOC_029443	TCONS_00074966,	novel,	lncRNA,
XLOC_039957	TCONS_00100658,	novel,	lncRNA,
XLOC_036172	TCONS_00091574,	novel,	lncRNA,
XLOC_029444	TCONS_00074967,	novel,	lncRNA,
XLOC_039958	TCONS_00100659,	novel,	lncRNA,
XLOC_036173	TCONS_00091578,	novel,	lncRNA,
XLOC_039959	TCONS_00100660,TCONS_00100661,TCONS_00100662,	novel,novel,novel,	mRNA,mRNA,mRNA,
XLOC_036175	TCONS_00091581,	novel,	lncRNA,
XLOC_029447	TCONS_00074972,TCONS_00074973,	alternative,known,	mRNA,mRNA,
XLOC_036176	TCONS_00091582,	novel,	lncRNA,
XLOC_029448	TCONS_00074975,	novel,	lncRNA,
XLOC_036177	TCONS_00091583,TCONS_00091584,TCONS_00091585,TCONS_00091586,TCONS_00091587,	known,alternative,alternative,alternative,alternative,	mRNA,mRNA,mRNA,mRNA,mRNA,
XLOC_029449	TCONS_00074976,TCONS_00074977,TCONS_00074978,TCONS_00074979,TCONS_00074980,TCONS_00074981,TCONS_00074982,	alternative,alternative,alternative,novel,novel,known,novel,	mRNA,mRNA,mRNA,mRNA,mRNA,mRNA,mRNA,
XLOC_014781	TCONS_00036805,TCONS_00036806,TCONS_00036807,TCONS_00036809,	known,known,alternative,alternative,	mRNA,mRNA,mRNA,mRNA,
XLOC_042950	TCONS_00107804,	novel,	lncRNA,
XLOC_014782	TCONS_00036810,TCONS_00036811,TCONS_00036814,	alternative,alternative,novel,	mRNA,mRNA,mRNA,
XLOC_042951	TCONS_00107807,	novel,	lncRNA,
XLOC_025710	TCONS_00065438,	novel,	otherRNA,
XLOC_042952	TCONS_00107808,	novel,	lncRNA,
XLOC_025711	TCONS_00065439,	novel,	mRNA,
XLOC_004271	TCONS_00010319,	novel,	lncRNA,
XLOC_014784	TCONS_00036817,	known,	mRNA,
XLOC_042953	TCONS_00107809,	novel,	lncRNA,
XLOC_025712	TCONS_00065440,	novel,	lncRNA,
XLOC_032440	TCONS_00082486,	novel,	lncRNA,
XLOC_004272	TCONS_00010320,	known,	mRNA,
XLOC_014785	TCONS_00036818,	novel,	lncRNA,
XLOC_042954	TCONS_00107810,	novel,	lncRNA,
XLOC_015200	TCONS_00038185,	novel,	mRNA,
XLOC_025713	TCONS_00065441,	novel,	lncRNA,
XLOC_032441	TCONS_00082488,TCONS_00082489,	novel,novel,	lncRNA,lncRNA,
XLOC_004273	TCONS_00010322,TCONS_00010323,TCONS_00010324,	alternative,known,alternative,	mRNA,mRNA,mRNA,
XLOC_014786	TCONS_00036819,TCONS_00036820,TCONS_00036821,	extension,known,novel,	mRNA,mRNA,mRNA,
XLOC_042955	TCONS_00107811,TCONS_00107812,TCONS_00107813,TCONS_00107814,TCONS_00107815,	novel,novel,novel,novel,novel,	lncRNA,lncRNA,lncRNA,lncRNA,lncRNA,
XLOC_015201	TCONS_00038186,TCONS_00038187,TCONS_00038188,TCONS_00038191,TCONS_00038192,TCONS_00038193,TCONS_00038195,TCONS_00038196,TCONS_00038197,TCONS_00038199,TCONS_00038200,	known,alternative,alternative,alternative,alternative,alternative,alternative,known,alternative,alternative,alternative,	mRNA,mRNA,mRNA,mRNA,mRNA,mRNA,mRNA,mRNA,mRNA,mRNA,mRNA,
XLOC_032442	TCONS_00082490,	novel,	lncRNA,
XLOC_004274	TCONS_00010325,TCONS_00010326,TCONS_00010327,TCONS_00010328,TCONS_00010329,TCONS_00010330,TCONS_00010331,	known,alternative,alternative,alternative,alternative,alternative,alternative,	mRNA,mRNA,mRNA,mRNA,mRNA,mRNA,mRNA,
XLOC_015202	TCONS_00038201,	novel,	lncRNA,
XLOC_025715	TCONS_00065443,TCONS_00065444,	novel,novel,	lncRNA,mRNA,
XLOC_032443	TCONS_00082491,	novel,	lncRNA,
XLOC_004275	TCONS_00010332,	novel,	lncRNA,
XLOC_014788	TCONS_00036823,TCONS_00036824,TCONS_00036825,	alternative,known,alternative,	mRNA,mRNA,mRNA,
XLOC_042957	TCONS_00107821,	novel,	lncRNA,
XLOC_015203	TCONS_00038202,	novel,	lncRNA,
XLOC_025716	TCONS_00065445,TCONS_00065446,TCONS_00065447,	alternative,alternative,known,	mRNA,mRNA,mRNA,
XLOC_032444	TCONS_00082492,TCONS_00082493,	known,alternative,	mRNA,mRNA,
XLOC_004276	TCONS_00010333,TCONS_00010334,	alternative,known,	mRNA,mRNA,
XLOC_014789	TCONS_00036826,	novel,	lncRNA,
XLOC_015204	TCONS_00038203,TCONS_00038204,TCONS_00038207,TCONS_00038208,TCONS_00038209,TCONS_00038210,TCONS_00038211,TCONS_00038212,	alternative,novel,novel,novel,novel,novel,novel,novel,	mRNA,mRNA,mRNA,mRNA,mRNA,mRNA,mRNA,mRNA,
XLOC_025717	TCONS_00065448,TCONS_00065449,	alternative,known,	mRNA,mRNA,
XLOC_032445	TCONS_00082494,	novel,	lncRNA,
XLOC_004277	TCONS_00010337,TCONS_00010339,TCONS_00010340,TCONS_00010341,TCONS_00010343,TCONS_00010348,TCONS_00010349,TCONS_00010350,TCONS_00010351,	alternative,alternative,alternative,alternative,alternative,alternative,alternative,alternative,alternative,	mRNA,mRNA,mRNA,mRNA,mRNA,mRNA,mRNA,mRNA,mRNA,
XLOC_015205	TCONS_00038213,TCONS_00038216,TCONS_00038218,TCONS_00038220,	known,alternative,alternative,alternative,	mRNA,mRNA,mRNA,mRNA,
XLOC_032446	TCONS_00082495,TCONS_00082496,	novel,novel,	lncRNA,otherRNA,
XLOC_004278	TCONS_00010352,TCONS_00010353,TCONS_00010355,TCONS_00010356,TCONS_00010357,TCONS_00010358,	alternative,alternative,alternative,alternative,alternative,known,	mRNA,mRNA,mRNA,mRNA,mRNA,mRNA,
XLOC_015206	TCONS_00038223,TCONS_00038225,TCONS_00038226,TCONS_00038229,TCONS_00038231,TCONS_00038233,TCONS_00038234,TCONS_00038235,TCONS_00038236,	alternative,alternative,alternative,alternative,alternative,alternative,alternative,alternative,alternative,	mRNA,mRNA,mRNA,mRNA,mRNA,mRNA,mRNA,mRNA,mRNA,
XLOC_025719	TCONS_00065451,	novel,	lncRNA,
XLOC_032447	TCONS_00082497,	novel,	mRNA,
XLOC_004279	TCONS_00010354,	novel,	lncRNA,
XLOC_015207	TCONS_00038230,	novel,	lncRNA,
XLOC_032448	TCONS_00082498,	novel,	lncRNA,
XLOC_015208	TCONS_00038237,TCONS_00038238,TCONS_00038242,TCONS_00038244,	alternative,alternative,alternative,alternative,	mRNA,mRNA,mRNA,mRNA,
XLOC_015209	TCONS_00038246,TCONS_00038247,TCONS_00038249,TCONS_00038251,	novel,novel,novel,novel,	lncRNA,lncRNA,lncRNA,lncRNA,
XLOC_000540	TCONS_00001277,TCONS_00001278,TCONS_00001279,TCONS_00001280,TCONS_00001281,TCONS_00001291,TCONS_00001292,TCONS_00001297,TCONS_00001298,TCONS_00001299,	alternative,alternative,alternative,alternative,alternative,alternative,alternative,alternative,alternative,known,	mRNA,mRNA,mRNA,mRNA,mRNA,mRNA,mRNA,mRNA,mRNA,mRNA,
XLOC_000541	TCONS_00001282,	novel,	lncRNA,
XLOC_000542	TCONS_00001283,	novel,	lncRNA,
XLOC_000543	TCONS_00001284,TCONS_00001289,	novel,novel,	lncRNA,lncRNA,
XLOC_000544	TCONS_00001285,	novel,	lncRNA,
XLOC_000545	TCONS_00001286,	novel,	lncRNA,
XLOC_000546	TCONS_00001287,	novel,	lncRNA,
XLOC_000547	TCONS_00001288,	novel,	lncRNA,
XLOC_000548	TCONS_00001290,	novel,	lncRNA,
XLOC_000549	TCONS_00001293,	novel,	lncRNA,
XLOC_035990	TCONS_00091120,	novel,	lncRNA,
XLOC_035991	TCONS_00091121,TCONS_00091123,TCONS_00091125,TCONS_00091126,TCONS_00091127,TCONS_00091128,TCONS_00091129,	alternative,alternative,alternative,extension,alternative,alternative,known,	mRNA,mRNA,mRNA,mRNA,mRNA,mRNA,mRNA,
XLOC_018750	TCONS_00048101,	known,	mRNA,
XLOC_018751	TCONS_00048102,TCONS_00048103,	alternative,known,	mRNA,mRNA,
XLOC_035993	TCONS_00091131,	novel,	lncRNA,
XLOC_018752	TCONS_00048104,TCONS_00048105,TCONS_00048106,	alternative,alternative,known,	mRNA,mRNA,mRNA,
XLOC_025480	TCONS_00064927,	novel,	lncRNA,
XLOC_035994	TCONS_00091132,TCONS_00091133,TCONS_00091134,TCONS_00091135,TCONS_00091136,TCONS_00091138,TCONS_00091139,	alternative,alternative,alternative,alternative,alternative,alternative,known,	mRNA,mRNA,mRNA,mRNA,mRNA,mRNA,mRNA,
XLOC_018753	TCONS_00048107,	novel,	lncRNA,
XLOC_025481	TCONS_00064929,	novel,	lncRNA,
XLOC_035995	TCONS_00091140,TCONS_00091141,TCONS_00091142,	alternative,alternative,known,	mRNA,mRNA,mRNA,
XLOC_025482	TCONS_00064931,TCONS_00064932,TCONS_00064935,TCONS_00064936,TCONS_00064938,TCONS_00064944,TCONS_00064945,	novel,novel,novel,novel,known,novel,novel,	mRNA,mRNA,mRNA,mRNA,mRNA,lncRNA,lncRNA,
XLOC_036410	TCONS_00092126,	novel,	lncRNA,
XLOC_035996	TCONS_00091143,TCONS_00091144,TCONS_00091145,TCONS_00091146,TCONS_00091147,TCONS_00091148,	alternative,alternative,alternative,alternative,alternative,known,	mRNA,mRNA,mRNA,mRNA,mRNA,mRNA,
XLOC_008242	TCONS_00020385,TCONS_00020387,TCONS_00020388,TCONS_00020389,TCONS_00020390,TCONS_00020391,TCONS_00020392,TCONS_00020393,	alternative,alternative,alternative,alternative,extension,alternative,alternative,known,	mRNA,mRNA,mRNA,mRNA,mRNA,mRNA,mRNA,mRNA,
XLOC_018755	TCONS_00048110,TCONS_00048111,TCONS_00048112,TCONS_00048113,TCONS_00048114,	alternative,alternative,alternative,alternative,alternative,	mRNA,mRNA,mRNA,mRNA,mRNA,
XLOC_025483	TCONS_00064939,	novel,	lncRNA,
XLOC_036411	TCONS_00092127,	novel,	lncRNA,
XLOC_008243	TCONS_00020394,	alternative,	mRNA,
XLOC_025484	TCONS_00064940,	novel,	lncRNA,
XLOC_043140	TCONS_00108200,	novel,	lncRNA,
XLOC_036412	TCONS_00092128,TCONS_00092129,TCONS_00092130,TCONS_00092131,	alternative,alternative,extension,known,	mRNA,mRNA,mRNA,mRNA,
XLOC_035998	TCONS_00091150,	novel,	lncRNA,
XLOC_008244	TCONS_00020396,TCONS_00020397,TCONS_00020398,	alternative,known,known,	mRNA,mRNA,mRNA,
XLOC_025485	TCONS_00064941,	novel,	lncRNA,
XLOC_043141	TCONS_00108201,TCONS_00108202,	extension,known,	mRNA,mRNA,
XLOC_036413	TCONS_00092133,TCONS_00092134,TCONS_00092135,TCONS_00092137,	known,alternative,alternative,alternative,	mRNA,mRNA,mRNA,mRNA,
XLOC_035999	TCONS_00091151,TCONS_00091152,	novel,novel,	lncRNA,lncRNA,
XLOC_008245	TCONS_00020399,TCONS_00020400,	alternative,alternative,	mRNA,mRNA,
XLOC_018758	TCONS_00048119,TCONS_00048120,TCONS_00048121,	extension,alternative,known,	mRNA,mRNA,mRNA,
XLOC_025486	TCONS_00064942,	novel,	lncRNA,
XLOC_043142	TCONS_00108203,	novel,	lncRNA,
XLOC_036414	TCONS_00092139,	alternative,	mRNA,
XLOC_025487	TCONS_00064943,	novel,	lncRNA,
XLOC_036415	TCONS_00092142,	novel,	lncRNA,
XLOC_008247	TCONS_00020403,TCONS_00020407,	alternative,extension,	mRNA,mRNA,
XLOC_025488	TCONS_00064946,TCONS_00064947,TCONS_00064948,TCONS_00064949,TCONS_00064950,	alternative,alternative,alternative,known,alternative,	mRNA,mRNA,mRNA,mRNA,mRNA,
XLOC_043144	TCONS_00108206,TCONS_00108207,TCONS_00108208,	alternative,alternative,alternative,	mRNA,mRNA,mRNA,
XLOC_008248	TCONS_00020410,TCONS_00020412,TCONS_00020413,TCONS_00020414,TCONS_00020415,TCONS_00020416,TCONS_00020417,	alternative,alternative,alternative,alternative,alternative,alternative,known,	mRNA,mRNA,mRNA,mRNA,mRNA,mRNA,mRNA,
XLOC_008249	TCONS_00020411,	novel,	otherRNA,
XLOC_036418	TCONS_00092145,	known,	mRNA,
XLOC_043147	TCONS_00108212,TCONS_00108213,TCONS_00108216,TCONS_00108217,	alternative,alternative,alternative,known,	mRNA,mRNA,mRNA,mRNA,
XLOC_036419	TCONS_00092146,	novel,	lncRNA,
XLOC_021750	TCONS_00055367,	novel,	lncRNA,
XLOC_021751	TCONS_00055368,	novel,	lncRNA,
XLOC_004510	TCONS_00010892,	known,	mRNA,
XLOC_021752	TCONS_00055370,	novel,	lncRNA,
XLOC_004511	TCONS_00010894,TCONS_00010895,TCONS_00010896,TCONS_00010897,TCONS_00010898,TCONS_00010899,TCONS_00010900,TCONS_00010902,	alternative,alternative,alternative,alternative,alternative,alternative,known,alternative,	mRNA,mRNA,mRNA,mRNA,mRNA,mRNA,mRNA,mRNA,
XLOC_021753	TCONS_00055371,	novel,	lncRNA,
XLOC_004512	TCONS_00010903,	novel,	lncRNA,
XLOC_011240	TCONS_00027552,TCONS_00027553,TCONS_00027554,TCONS_00027555,	alternative,alternative,alternative,known,	mRNA,mRNA,mRNA,mRNA,
XLOC_021754	TCONS_00055372,	novel,	mRNA,
XLOC_004513	TCONS_00010904,TCONS_00010905,TCONS_00010906,	alternative,alternative,known,	mRNA,mRNA,mRNA,
XLOC_004514	TCONS_00010907,TCONS_00010908,TCONS_00010909,TCONS_00010910,TCONS_00010911,TCONS_00010912,	alternative,alternative,known,alternative,alternative,alternative,	mRNA,mRNA,mRNA,mRNA,mRNA,mRNA,
XLOC_011242	TCONS_00027557,TCONS_00027559,TCONS_00027560,TCONS_00027561,	alternative,alternative,alternative,alternative,	mRNA,mRNA,mRNA,mRNA,
XLOC_021756	TCONS_00055374,TCONS_00055377,	novel,novel,	otherRNA,otherRNA,
XLOC_004515	TCONS_00010913,TCONS_00010914,	novel,novel,	otherRNA,otherRNA,
XLOC_011243	TCONS_00027563,	novel,	otherRNA,
XLOC_004516	TCONS_00010916,	novel,	lncRNA,
XLOC_011244	TCONS_00027564,	novel,	lncRNA,
XLOC_004517	TCONS_00010917,	novel,	lncRNA,
XLOC_011245	TCONS_00027565,	novel,	lncRNA,
XLOC_021759	TCONS_00055378,	novel,	otherRNA,
XLOC_004518	TCONS_00010918,	novel,	lncRNA,
XLOC_011246	TCONS_00027566,TCONS_00027567,TCONS_00027568,TCONS_00027569,TCONS_00027570,	alternative,alternative,alternative,extension,known,	mRNA,mRNA,mRNA,mRNA,mRNA,
XLOC_004519	TCONS_00010919,	novel,	lncRNA,
XLOC_039960	TCONS_00100663,TCONS_00100664,	alternative,known,	mRNA,mRNA,
XLOC_039962	TCONS_00100666,TCONS_00100667,TCONS_00100668,TCONS_00100669,TCONS_00100670,TCONS_00100671,TCONS_00100672,TCONS_00100674,	alternative,alternative,alternative,alternative,alternative,extension,alternative,alternative,	mRNA,mRNA,mRNA,mRNA,mRNA,mRNA,mRNA,mRNA,
XLOC_039963	TCONS_00100675,TCONS_00100676,TCONS_00100677,TCONS_00100678,	novel,novel,novel,novel,	lncRNA,otherRNA,otherRNA,otherRNA,
XLOC_029450	TCONS_00074983,TCONS_00074984,TCONS_00074985,TCONS_00074986,	alternative,alternative,alternative,known,	mRNA,mRNA,mRNA,mRNA,
XLOC_039964	TCONS_00100679,	alternative,	mRNA,
XLOC_029451	TCONS_00074987,TCONS_00074988,TCONS_00074989,TCONS_00074990,	alternative,alternative,alternative,alternative,	mRNA,mRNA,mRNA,mRNA,
XLOC_039965	TCONS_00100680,TCONS_00100681,TCONS_00100682,TCONS_00100683,TCONS_00100684,TCONS_00100685,TCONS_00100686,	alternative,alternative,alternative,alternative,alternative,extension,known,	mRNA,mRNA,mRNA,mRNA,mRNA,mRNA,mRNA,
XLOC_029452	TCONS_00074991,	novel,	lncRNA,
XLOC_029453	TCONS_00074992,	novel,	lncRNA,
XLOC_039967	TCONS_00100688,TCONS_00100689,TCONS_00100690,	alternative,alternative,known,	mRNA,mRNA,mRNA,
XLOC_036182	TCONS_00091593,	novel,	lncRNA,
XLOC_029454	TCONS_00074993,	novel,	lncRNA,
XLOC_039968	TCONS_00100691,TCONS_00100692,	novel,known,	otherRNA,otherRNA,
XLOC_036183	TCONS_00091594,	novel,	lncRNA,
XLOC_029455	TCONS_00074994,TCONS_00074996,TCONS_00074997,	extension,alternative,alternative,	mRNA,mRNA,mRNA,
XLOC_036184	TCONS_00091595,TCONS_00091597,TCONS_00091598,TCONS_00091599,TCONS_00091600,TCONS_00091601,TCONS_00091603,	novel,alternative,extension,alternative,alternative,alternative,alternative,	lncRNA,mRNA,mRNA,mRNA,mRNA,mRNA,mRNA,
XLOC_036185	TCONS_00091604,	novel,	lncRNA,
XLOC_036186	TCONS_00091605,TCONS_00091606,TCONS_00091607,TCONS_00091608,TCONS_00091609,	novel,novel,novel,novel,novel,	lncRNA,lncRNA,lncRNA,lncRNA,lncRNA,
XLOC_029458	TCONS_00075000,	novel,	lncRNA,
XLOC_036187	TCONS_00091610,	novel,	lncRNA,
XLOC_029459	TCONS_00075001,	known,	otherRNA,
XLOC_014790	TCONS_00036828,TCONS_00036829,TCONS_00036830,TCONS_00036831,TCONS_00036832,	alternative,alternative,alternative,known,alternative,	mRNA,mRNA,mRNA,mRNA,mRNA,
XLOC_036189	TCONS_00091612,TCONS_00091613,	extension,alternative,	mRNA,mRNA,
XLOC_014792	TCONS_00036834,	novel,	lncRNA,
XLOC_025720	TCONS_00065452,TCONS_00065453,TCONS_00065454,TCONS_00065455,TCONS_00065456,TCONS_00065457,TCONS_00065458,	alternative,novel,alternative,extension,alternative,known,known,	mRNA,mRNA,mRNA,mRNA,mRNA,mRNA,mRNA,
XLOC_004280	TCONS_00010359,	novel,	mRNA,
XLOC_014793	TCONS_00036835,TCONS_00036836,TCONS_00036837,	alternative,known,novel,	mRNA,mRNA,mRNA,
XLOC_025721	TCONS_00065459,	novel,	lncRNA,
XLOC_014794	TCONS_00036838,	known,	mRNA,
XLOC_042963	TCONS_00107829,TCONS_00107830,TCONS_00107831,TCONS_00107832,	novel,novel,novel,novel,	lncRNA,lncRNA,lncRNA,lncRNA,
XLOC_025722	TCONS_00065460,	novel,	lncRNA,
XLOC_032450	TCONS_00082500,TCONS_00082503,TCONS_00082504,	alternative,alternative,alternative,	mRNA,mRNA,mRNA,
XLOC_004282	TCONS_00010361,TCONS_00010362,TCONS_00010364,TCONS_00010365,TCONS_00010366,TCONS_00010368,TCONS_00010369,	alternative,alternative,alternative,alternative,alternative,alternative,known,	mRNA,mRNA,mRNA,mRNA,mRNA,mRNA,mRNA,
XLOC_014795	TCONS_00036839,	known,	mRNA,
XLOC_042964	TCONS_00107833,TCONS_00107834,	novel,novel,	lncRNA,lncRNA,
XLOC_015210	TCONS_00038253,	novel,	lncRNA,
XLOC_025723	TCONS_00065461,	novel,	lncRNA,
XLOC_014796	TCONS_00036840,TCONS_00036841,TCONS_00036842,TCONS_00036843,TCONS_00036844,TCONS_00036845,	alternative,extension,alternative,known,alternative,alternative,	mRNA,mRNA,mRNA,mRNA,mRNA,mRNA,
XLOC_042965	TCONS_00107835,TCONS_00107836,	novel,novel,	lncRNA,lncRNA,
XLOC_015211	TCONS_00038254,	known,	mRNA,
XLOC_025724	TCONS_00065462,	novel,	lncRNA,
XLOC_032452	TCONS_00082506,	known,	mRNA,
XLOC_004284	TCONS_00010371,	novel,	lncRNA,
XLOC_014797	TCONS_00036846,TCONS_00036849,	known,alternative,	mRNA,mRNA,
XLOC_042966	TCONS_00107837,TCONS_00107838,	novel,novel,	lncRNA,otherRNA,
XLOC_015212	TCONS_00038255,	novel,	mRNA,
XLOC_025725	TCONS_00065463,	novel,	lncRNA,
XLOC_032453	TCONS_00082507,	known,	mRNA,
XLOC_004285	TCONS_00010372,TCONS_00010373,TCONS_00010374,TCONS_00010375,TCONS_00010376,	alternative,alternative,alternative,alternative,alternative,	mRNA,mRNA,mRNA,mRNA,mRNA,
XLOC_014798	TCONS_00036851,	novel,	lncRNA,
XLOC_042967	TCONS_00107839,TCONS_00107840,	novel,novel,	lncRNA,lncRNA,
XLOC_032454	TCONS_00082508,TCONS_00082509,	novel,novel,	lncRNA,lncRNA,
XLOC_004286	TCONS_00010378,	novel,	lncRNA,
XLOC_042968	TCONS_00107841,TCONS_00107842,	novel,novel,	lncRNA,lncRNA,
XLOC_015214	TCONS_00038257,TCONS_00038258,TCONS_00038259,TCONS_00038260,TCONS_00038262,TCONS_00038266,TCONS_00038267,	alternative,alternative,alternative,alternative,known,alternative,alternative,	mRNA,mRNA,mRNA,mRNA,mRNA,mRNA,mRNA,
XLOC_032455	TCONS_00082510,TCONS_00082511,TCONS_00082513,TCONS_00082514,TCONS_00082515,TCONS_00082517,	alternative,alternative,alternative,alternative,alternative,known,	mRNA,mRNA,mRNA,mRNA,mRNA,mRNA,
XLOC_004287	TCONS_00010379,	novel,	mRNA,
XLOC_042969	TCONS_00107843,TCONS_00107844,TCONS_00107845,TCONS_00107846,TCONS_00107847,TCONS_00107848,	alternative,known,extension,alternative,alternative,alternative,	mRNA,mRNA,mRNA,mRNA,mRNA,mRNA,
XLOC_015215	TCONS_00038261,	novel,	otherRNA,
XLOC_032456	TCONS_00082518,	novel,	lncRNA,
XLOC_004288	TCONS_00010380,	novel,	lncRNA,
XLOC_015216	TCONS_00038263,	novel,	mRNA,
XLOC_025729	TCONS_00065467,	novel,	lncRNA,
XLOC_032457	TCONS_00082519,TCONS_00082520,TCONS_00082521,TCONS_00082522,	alternative,alternative,alternative,known,	mRNA,mRNA,mRNA,mRNA,
XLOC_004289	TCONS_00010381,	novel,	mRNA,
XLOC_015217	TCONS_00038264,	novel,	otherRNA,
XLOC_032458	TCONS_00082524,TCONS_00082525,TCONS_00082526,TCONS_00082527,TCONS_00082528,TCONS_00082529,	alternative,alternative,alternative,alternative,alternative,known,	mRNA,mRNA,mRNA,mRNA,mRNA,mRNA,
XLOC_015218	TCONS_00038265,	novel,	otherRNA,
XLOC_000550	TCONS_00001294,	novel,	lncRNA,
XLOC_000551	TCONS_00001295,	novel,	lncRNA,
XLOC_000552	TCONS_00001296,	novel,	lncRNA,
XLOC_000553	TCONS_00001300,	novel,	lncRNA,
XLOC_000554	TCONS_00001302,	novel,	lncRNA,
XLOC_000555	TCONS_00001303,	novel,	lncRNA,
XLOC_000557	TCONS_00001305,	novel,	lncRNA,
XLOC_000558	TCONS_00001306,	novel,	lncRNA,
XLOC_018761	TCONS_00048124,	novel,	lncRNA,
XLOC_018762	TCONS_00048125,	novel,	lncRNA,
XLOC_025490	TCONS_00064954,TCONS_00064956,TCONS_00064957,TCONS_00064959,TCONS_00064960,TCONS_00064961,TCONS_00064962,TCONS_00064963,	alternative,alternative,alternative,alternative,alternative,alternative,alternative,known,	mRNA,mRNA,mRNA,mRNA,mRNA,mRNA,mRNA,mRNA,
XLOC_018763	TCONS_00048126,TCONS_00048127,TCONS_00048131,TCONS_00048132,TCONS_00048133,	alternative,alternative,known,alternative,novel,	mRNA,mRNA,mRNA,mRNA,lncRNA,
XLOC_025491	TCONS_00064964,	novel,	lncRNA,
XLOC_008251	TCONS_00020419,	known,	mRNA,
XLOC_018764	TCONS_00048129,	novel,	lncRNA,
XLOC_025492	TCONS_00064965,	novel,	lncRNA,
XLOC_036420	TCONS_00092147,	novel,	lncRNA,
XLOC_008252	TCONS_00020420,TCONS_00020424,TCONS_00020425,TCONS_00020434,	alternative,alternative,alternative,alternative,	mRNA,mRNA,mRNA,mRNA,
XLOC_018765	TCONS_00048130,	novel,	lncRNA,
XLOC_025493	TCONS_00064967,	novel,	lncRNA,
XLOC_036421	TCONS_00092148,	novel,	lncRNA,
XLOC_008253	TCONS_00020435,	novel,	lncRNA,
XLOC_018766	TCONS_00048134,	novel,	lncRNA,
XLOC_036422	TCONS_00092149,	known,	mRNA,
XLOC_008254	TCONS_00020436,	novel,	lncRNA,
XLOC_018767	TCONS_00048135,	known,	mRNA,
XLOC_043151	TCONS_00108225,TCONS_00108226,TCONS_00108227,TCONS_00108228,TCONS_00108229,	known,alternative,alternative,alternative,alternative,	mRNA,mRNA,mRNA,mRNA,mRNA,
XLOC_036423	TCONS_00092150,TCONS_00092151,TCONS_00092152,TCONS_00092153,	alternative,alternative,alternative,known,	mRNA,mRNA,mRNA,mRNA,
XLOC_008255	TCONS_00020437,TCONS_00020438,	extension,known,	mRNA,mRNA,
XLOC_018768	TCONS_00048137,	known,	mRNA,
XLOC_025496	TCONS_00064970,	novel,	lncRNA,
XLOC_008256	TCONS_00020439,	novel,	lncRNA,
XLOC_018769	TCONS_00048138,	novel,	lncRNA,
XLOC_043153	TCONS_00108231,TCONS_00108232,	alternative,known,	mRNA,mRNA,
XLOC_036425	TCONS_00092155,	novel,	lncRNA,
XLOC_008257	TCONS_00020440,TCONS_00020441,	novel,novel,	lncRNA,lncRNA,
XLOC_025498	TCONS_00064972,	novel,	lncRNA,
XLOC_043154	TCONS_00108233,TCONS_00108234,	novel,known,	mRNA,mRNA,
XLOC_036426	TCONS_00092156,TCONS_00092157,	extension,known,	mRNA,mRNA,
XLOC_008258	TCONS_00020442,	novel,	lncRNA,
XLOC_025499	TCONS_00064973,TCONS_00064974,	alternative,known,	mRNA,mRNA,
XLOC_043155	TCONS_00108235,TCONS_00108236,TCONS_00108237,TCONS_00108238,TCONS_00108239,TCONS_00108240,	novel,known,alternative,alternative,alternative,alternative,	mRNA,mRNA,mRNA,mRNA,mRNA,mRNA,
XLOC_036427	TCONS_00092158,	novel,	lncRNA,
XLOC_008259	TCONS_00020443,	novel,	lncRNA,
XLOC_043156	TCONS_00108241,	novel,	lncRNA,
XLOC_036428	TCONS_00092159,TCONS_00092160,TCONS_00092161,	alternative,known,alternative,	mRNA,mRNA,mRNA,
XLOC_043157	TCONS_00108242,	novel,	lncRNA,
XLOC_036429	TCONS_00092162,	known,	mRNA,
XLOC_043158	TCONS_00108243,TCONS_00108244,TCONS_00108245,TCONS_00108246,TCONS_00108247,	alternative,alternative,extension,alternative,known,	mRNA,mRNA,mRNA,mRNA,mRNA,
XLOC_021761	TCONS_00055380,	novel,	lncRNA,
XLOC_004520	TCONS_00010920,	novel,	lncRNA,
XLOC_043159	TCONS_00108248,TCONS_00108249,	novel,novel,	lncRNA,lncRNA,
XLOC_021762	TCONS_00055381,TCONS_00055382,TCONS_00055383,TCONS_00055384,TCONS_00055387,TCONS_00055389,TCONS_00055390,	alternative,alternative,alternative,alternative,alternative,alternative,alternative,	mRNA,mRNA,mRNA,mRNA,mRNA,mRNA,mRNA,
XLOC_004521	TCONS_00010921,TCONS_00010922,TCONS_00010930,TCONS_00010931,	novel,novel,novel,novel,	lncRNA,lncRNA,lncRNA,lncRNA,
XLOC_021763	TCONS_00055393,TCONS_00055394,	novel,novel,	lncRNA,lncRNA,
XLOC_004522	TCONS_00010923,	novel,	lncRNA,
XLOC_011250	TCONS_00027574,	novel,	lncRNA,
XLOC_021764	TCONS_00055397,	novel,	lncRNA,
XLOC_004523	TCONS_00010924,	novel,	lncRNA,
XLOC_011251	TCONS_00027575,TCONS_00027576,TCONS_00027577,	alternative,alternative,known,	mRNA,mRNA,mRNA,
XLOC_021765	TCONS_00055398,	novel,	lncRNA,
XLOC_004524	TCONS_00010925,	novel,	lncRNA,
XLOC_011252	TCONS_00027578,TCONS_00027579,	known,known,	mRNA,mRNA,
XLOC_021766	TCONS_00055399,TCONS_00055400,TCONS_00055401,	alternative,known,extension,	mRNA,mRNA,mRNA,
XLOC_004525	TCONS_00010926,	novel,	lncRNA,
XLOC_021767	TCONS_00055402,	novel,	lncRNA,
XLOC_004526	TCONS_00010927,	novel,	lncRNA,
XLOC_004527	TCONS_00010928,	novel,	lncRNA,
XLOC_011255	TCONS_00027582,TCONS_00027583,TCONS_00027587,TCONS_00027588,TCONS_00027589,TCONS_00027590,	novel,alternative,alternative,extension,alternative,known,	lncRNA,mRNA,mRNA,mRNA,mRNA,mRNA,
XLOC_021769	TCONS_00055404,	alternative,	mRNA,
XLOC_004528	TCONS_00010929,	novel,	lncRNA,
XLOC_011256	TCONS_00027591,TCONS_00027592,TCONS_00027593,TCONS_00027594,TCONS_00027595,	novel,alternative,extension,alternative,known,	lncRNA,mRNA,mRNA,mRNA,mRNA,
XLOC_039970	TCONS_00100695,TCONS_00100696,	alternative,known,	mRNA,mRNA,
XLOC_039971	TCONS_00100697,TCONS_00100699,TCONS_00100700,	novel,novel,novel,	lncRNA,lncRNA,lncRNA,
XLOC_039972	TCONS_00100698,	novel,	lncRNA,
XLOC_039973	TCONS_00100701,	known,	mRNA,
XLOC_029460	TCONS_00075002,TCONS_00075003,TCONS_00075004,TCONS_00075005,TCONS_00075006,TCONS_00075007,	alternative,alternative,alternative,alternative,alternative,known,	mRNA,mRNA,mRNA,mRNA,mRNA,mRNA,
XLOC_039974	TCONS_00100702,TCONS_00100703,TCONS_00100704,TCONS_00100705,TCONS_00100706,TCONS_00100707,TCONS_00100709,	alternative,alternative,alternative,alternative,alternative,known,alternative,	mRNA,mRNA,mRNA,mRNA,mRNA,mRNA,mRNA,
XLOC_036190	TCONS_00091615,	novel,	lncRNA,
XLOC_039976	TCONS_00100711,	novel,	lncRNA,
XLOC_036191	TCONS_00091616,TCONS_00091617,TCONS_00091620,	novel,novel,novel,	lncRNA,lncRNA,lncRNA,
XLOC_039977	TCONS_00100712,	novel,	lncRNA,
XLOC_036192	TCONS_00091618,	novel,	mRNA,
XLOC_029464	TCONS_00075013,TCONS_00075014,TCONS_00075015,	novel,known,alternative,	mRNA,mRNA,mRNA,
XLOC_039978	TCONS_00100713,TCONS_00100714,TCONS_00100716,TCONS_00100718,TCONS_00100719,TCONS_00100720,TCONS_00100721,TCONS_00100722,	alternative,alternative,alternative,alternative,alternative,known,alternative,alternative,	mRNA,mRNA,mRNA,mRNA,mRNA,mRNA,mRNA,mRNA,
XLOC_036193	TCONS_00091619,	novel,	lncRNA,
XLOC_029465	TCONS_00075016,TCONS_00075017,TCONS_00075018,	alternative,alternative,known,	mRNA,mRNA,mRNA,
XLOC_039979	TCONS_00100723,TCONS_00100724,TCONS_00100725,TCONS_00100726,TCONS_00100727,TCONS_00100728,TCONS_00100729,TCONS_00100730,TCONS_00100731,	alternative,alternative,alternative,alternative,alternative,alternative,alternative,known,novel,	mRNA,mRNA,mRNA,mRNA,mRNA,mRNA,mRNA,mRNA,otherRNA,
XLOC_036194	TCONS_00091621,TCONS_00091622,TCONS_00091623,TCONS_00091624,TCONS_00091625,TCONS_00091627,	alternative,alternative,alternative,alternative,extension,known,	mRNA,mRNA,mRNA,mRNA,mRNA,mRNA,
XLOC_029466	TCONS_00075019,TCONS_00075020,TCONS_00075021,	alternative,alternative,known,	mRNA,mRNA,mRNA,
XLOC_036195	TCONS_00091628,	novel,	lncRNA,
XLOC_029467	TCONS_00075022,TCONS_00075024,TCONS_00075025,TCONS_00075026,TCONS_00075027,TCONS_00075028,TCONS_00075029,TCONS_00075030,	alternative,alternative,alternative,alternative,alternative,alternative,alternative,known,	mRNA,mRNA,mRNA,mRNA,mRNA,mRNA,mRNA,mRNA,
XLOC_036196	TCONS_00091629,	known,	mRNA,
XLOC_029468	TCONS_00075031,	novel,	lncRNA,
XLOC_036197	TCONS_00091630,TCONS_00091631,TCONS_00091632,TCONS_00091633,TCONS_00091634,TCONS_00091635,	alternative,alternative,alternative,extension,alternative,alternative,	mRNA,mRNA,mRNA,mRNA,mRNA,mRNA,
XLOC_029469	TCONS_00075032,	novel,	lncRNA,
XLOC_036198	TCONS_00091637,TCONS_00091638,TCONS_00091639,TCONS_00091640,	novel,novel,novel,novel,	lncRNA,lncRNA,lncRNA,lncRNA,
XLOC_042970	TCONS_00107849,TCONS_00107850,TCONS_00107851,TCONS_00107852,TCONS_00107853,	novel,novel,novel,novel,novel,	lncRNA,lncRNA,lncRNA,lncRNA,lncRNA,
XLOC_036199	TCONS_00091641,TCONS_00091642,TCONS_00091643,TCONS_00091644,TCONS_00091645,TCONS_00091646,TCONS_00091647,	alternative,alternative,alternative,known,alternative,alternative,alternative,	mRNA,mRNA,mRNA,mRNA,mRNA,mRNA,mRNA,
XLOC_042971	TCONS_00107854,TCONS_00107855,TCONS_00107856,TCONS_00107858,TCONS_00107859,	novel,novel,novel,novel,novel,	mRNA,mRNA,mRNA,mRNA,mRNA,
XLOC_004290	TCONS_00010382,	novel,	otherRNA,
XLOC_042972	TCONS_00107857,	novel,	lncRNA,
XLOC_025731	TCONS_00065469,TCONS_00065470,TCONS_00065472,TCONS_00065473,TCONS_00065474,TCONS_00065475,	alternative,alternative,alternative,alternative,novel,known,	mRNA,mRNA,mRNA,mRNA,mRNA,mRNA,
XLOC_004291	TCONS_00010383,	novel,	otherRNA,
XLOC_042973	TCONS_00107861,	novel,	lncRNA,
XLOC_032460	TCONS_00082531,TCONS_00082532,	alternative,known,	mRNA,mRNA,
XLOC_015220	TCONS_00038273,TCONS_00038274,TCONS_00038278,	alternative,alternative,known,	mRNA,mRNA,mRNA,
XLOC_032461	TCONS_00082533,	novel,	lncRNA,
XLOC_042975	TCONS_00107866,	novel,	lncRNA,
XLOC_025734	TCONS_00065478,	novel,	lncRNA,
XLOC_004294	TCONS_00010386,TCONS_00010387,TCONS_00010389,	extension,alternative,alternative,	mRNA,mRNA,mRNA,
XLOC_042976	TCONS_00107867,	novel,	lncRNA,
XLOC_015222	TCONS_00038276,	novel,	lncRNA,
XLOC_025735	TCONS_00065481,TCONS_00065482,TCONS_00065483,TCONS_00065484,TCONS_00065485,TCONS_00065486,	extension,alternative,alternative,known,alternative,alternative,	mRNA,mRNA,mRNA,mRNA,mRNA,mRNA,
XLOC_032463	TCONS_00082535,	novel,	lncRNA,
XLOC_042977	TCONS_00107868,	novel,	lncRNA,
XLOC_015223	TCONS_00038277,	novel,	lncRNA,
XLOC_025736	TCONS_00065487,TCONS_00065488,TCONS_00065489,TCONS_00065490,	alternative,alternative,alternative,known,	mRNA,mRNA,mRNA,mRNA,
XLOC_032464	TCONS_00082537,	novel,	lncRNA,
XLOC_004296	TCONS_00010391,TCONS_00010392,	extension,known,	mRNA,mRNA,
XLOC_015224	TCONS_00038279,	novel,	mRNA,
XLOC_025737	TCONS_00065491,	known,	mRNA,
XLOC_032465	TCONS_00082538,	novel,	lncRNA,
XLOC_004297	TCONS_00010393,TCONS_00010394,TCONS_00010396,	novel,novel,novel,	lncRNA,lncRNA,lncRNA,
XLOC_042979	TCONS_00107872,	novel,	lncRNA,
XLOC_015225	TCONS_00038281,	novel,	lncRNA,
XLOC_032466	TCONS_00082539,TCONS_00082540,TCONS_00082541,	known,novel,alternative,	mRNA,mRNA,mRNA,
XLOC_004298	TCONS_00010401,	novel,	mRNA,
XLOC_032467	TCONS_00082542,	novel,	lncRNA,
XLOC_004299	TCONS_00010402,	novel,	lncRNA,
XLOC_032469	TCONS_00082544,	novel,	lncRNA,
XLOC_000561	TCONS_00001309,	novel,	mRNA,
XLOC_000569	TCONS_00001318,	novel,	mRNA,
XLOC_018770	TCONS_00048139,	novel,	lncRNA,
XLOC_018771	TCONS_00048140,	novel,	lncRNA,
XLOC_018772	TCONS_00048141,TCONS_00048142,TCONS_00048144,TCONS_00048145,	alternative,alternative,known,alternative,	mRNA,mRNA,mRNA,mRNA,
XLOC_018773	TCONS_00048143,	novel,	lncRNA,
XLOC_029700	TCONS_00075636,TCONS_00075637,TCONS_00075638,TCONS_00075640,TCONS_00075642,	novel,novel,novel,novel,novel,	otherRNA,otherRNA,otherRNA,otherRNA,lncRNA,
XLOC_018774	TCONS_00048146,	novel,	lncRNA,
XLOC_029701	TCONS_00075643,	novel,	lncRNA,
XLOC_036430	TCONS_00092163,TCONS_00092164,TCONS_00092166,TCONS_00092167,TCONS_00092168,TCONS_00092169,TCONS_00092170,TCONS_00092171,TCONS_00092172,	alternative,alternative,alternative,alternative,alternative,alternative,alternative,alternative,known,	mRNA,mRNA,mRNA,mRNA,mRNA,mRNA,mRNA,mRNA,mRNA,
XLOC_008262	TCONS_00020446,	novel,	lncRNA,
XLOC_018775	TCONS_00048147,	novel,	lncRNA,
XLOC_036431	TCONS_00092173,TCONS_00092174,	novel,known,	mRNA,mRNA,
XLOC_029703	TCONS_00075645,	novel,	lncRNA,
XLOC_008263	TCONS_00020447,	novel,	lncRNA,
XLOC_043160	TCONS_00108250,TCONS_00108251,	alternative,known,	mRNA,mRNA,
XLOC_036432	TCONS_00092175,	novel,	lncRNA,
XLOC_008264	TCONS_00020448,TCONS_00020449,TCONS_00020450,	alternative,alternative,known,	mRNA,mRNA,mRNA,
XLOC_043161	TCONS_00108253,TCONS_00108254,TCONS_00108255,	alternative,alternative,known,	mRNA,mRNA,mRNA,
XLOC_036433	TCONS_00092176,TCONS_00092177,TCONS_00092179,	novel,novel,novel,	lncRNA,lncRNA,lncRNA,
XLOC_029705	TCONS_00075647,	novel,	lncRNA,
XLOC_008265	TCONS_00020452,TCONS_00020453,TCONS_00020454,TCONS_00020455,TCONS_00020456,TCONS_00020457,TCONS_00020458,TCONS_00020459,TCONS_00020462,TCONS_00020463,TCONS_00020464,TCONS_00020465,TCONS_00020466,	alternative,alternative,alternative,alternative,alternative,alternative,alternative,alternative,alternative,alternative,alternative,alternative,known,	mRNA,mRNA,mRNA,mRNA,mRNA,mRNA,mRNA,mRNA,mRNA,mRNA,mRNA,mRNA,mRNA,
XLOC_043162	TCONS_00108256,	alternative,	mRNA,
XLOC_036434	TCONS_00092178,	novel,	lncRNA,
XLOC_029706	TCONS_00075648,TCONS_00075650,	novel,novel,	lncRNA,lncRNA,
XLOC_008266	TCONS_00020467,	novel,	lncRNA,
XLOC_043163	TCONS_00108258,	novel,	lncRNA,
XLOC_036435	TCONS_00092180,TCONS_00092181,TCONS_00092182,	alternative,alternative,known,	mRNA,mRNA,mRNA,
XLOC_029707	TCONS_00075651,TCONS_00075654,TCONS_00075655,TCONS_00075657,TCONS_00075658,	alternative,alternative,known,alternative,alternative,	mRNA,mRNA,mRNA,mRNA,mRNA,
XLOC_008267	TCONS_00020468,	novel,	lncRNA,
XLOC_043164	TCONS_00108259,	novel,	lncRNA,
XLOC_036436	TCONS_00092183,	novel,	lncRNA,
XLOC_029708	TCONS_00075652,	novel,	mRNA,
XLOC_008268	TCONS_00020469,	novel,	lncRNA,
XLOC_043165	TCONS_00108260,	novel,	lncRNA,
XLOC_036437	TCONS_00092184,TCONS_00092185,	extension,known,	mRNA,mRNA,
XLOC_029709	TCONS_00075653,	novel,	lncRNA,
XLOC_008269	TCONS_00020470,TCONS_00020471,TCONS_00020475,TCONS_00020478,TCONS_00020479,TCONS_00020481,	alternative,alternative,alternative,alternative,alternative,alternative,	mRNA,mRNA,mRNA,mRNA,mRNA,mRNA,
XLOC_043166	TCONS_00108261,TCONS_00108262,TCONS_00108263,TCONS_00108268,TCONS_00108269,TCONS_00108270,TCONS_00108271,	novel,novel,novel,novel,novel,novel,novel,	lncRNA,lncRNA,otherRNA,lncRNA,otherRNA,otherRNA,otherRNA,
XLOC_036438	TCONS_00092186,	novel,	lncRNA,
XLOC_043167	TCONS_00108264,	novel,	lncRNA,
XLOC_036439	TCONS_00092187,TCONS_00092188,TCONS_00092189,TCONS_00092190,	known,alternative,alternative,alternative,	mRNA,mRNA,mRNA,mRNA,
XLOC_043168	TCONS_00108265,	novel,	lncRNA,
XLOC_021771	TCONS_00055407,TCONS_00055408,TCONS_00055409,	alternative,alternative,known,	mRNA,mRNA,mRNA,
XLOC_004530	TCONS_00010933,	novel,	lncRNA,
XLOC_043169	TCONS_00108266,	novel,	lncRNA,
XLOC_021773	TCONS_00055411,TCONS_00055412,	novel,novel,	lncRNA,lncRNA,
XLOC_021774	TCONS_00055413,	known,	mRNA,
XLOC_004533	TCONS_00010936,TCONS_00010937,	alternative,known,	mRNA,mRNA,
XLOC_032702	TCONS_00083258,	novel,	lncRNA,
XLOC_021775	TCONS_00055414,TCONS_00055416,TCONS_00055417,TCONS_00055418,TCONS_00055419,TCONS_00055420,TCONS_00055421,	known,alternative,alternative,alternative,alternative,alternative,alternative,	mRNA,mRNA,mRNA,mRNA,mRNA,mRNA,mRNA,
XLOC_004534	TCONS_00010938,	novel,	lncRNA,
XLOC_011262	TCONS_00027601,	novel,	lncRNA,
XLOC_032703	TCONS_00083259,	novel,	lncRNA,
XLOC_021776	TCONS_00055423,	novel,	otherRNA,
XLOC_011263	TCONS_00027602,TCONS_00027603,TCONS_00027604,TCONS_00027607,TCONS_00027608,TCONS_00027616,TCONS_00027617,TCONS_00027619,TCONS_00027620,TCONS_00027621,TCONS_00027622,	extension,alternative,known,alternative,alternative,alternative,alternative,alternative,alternative,alternative,alternative,	mRNA,mRNA,mRNA,mRNA,mRNA,mRNA,mRNA,mRNA,mRNA,mRNA,mRNA,
XLOC_032704	TCONS_00083260,	novel,	lncRNA,
XLOC_021777	TCONS_00055424,TCONS_00055425,TCONS_00055426,TCONS_00055427,TCONS_00055428,	alternative,novel,alternative,alternative,known,	mRNA,lncRNA,mRNA,mRNA,mRNA,
XLOC_011264	TCONS_00027605,	novel,	lncRNA,
XLOC_032705	TCONS_00083261,	known,	mRNA,
XLOC_021778	TCONS_00055429,	novel,	otherRNA,
XLOC_011265	TCONS_00027606,	novel,	lncRNA,
XLOC_011266	TCONS_00027610,	novel,	lncRNA,
XLOC_004539	TCONS_00010943,	novel,	otherRNA,
XLOC_011267	TCONS_00027611,	novel,	otherRNA,
XLOC_032708	TCONS_00083264,	novel,	lncRNA,
XLOC_011268	TCONS_00027613,	novel,	lncRNA,
XLOC_032709	TCONS_00083265,	novel,	lncRNA,
XLOC_011269	TCONS_00027614,	novel,	lncRNA,
XLOC_000800	TCONS_00001866,	novel,	lncRNA,
XLOC_000801	TCONS_00001867,	novel,	lncRNA,
XLOC_000802	TCONS_00001868,TCONS_00001869,TCONS_00001872,	alternative,alternative,known,	mRNA,mRNA,mRNA,
XLOC_039980	TCONS_00100733,	known,	mRNA,
XLOC_000804	TCONS_00001874,TCONS_00001875,TCONS_00001876,TCONS_00001877,TCONS_00001879,TCONS_00001880,	novel,novel,novel,novel,novel,novel,	lncRNA,otherRNA,otherRNA,otherRNA,otherRNA,otherRNA,
XLOC_039981	TCONS_00100735,	known,	mRNA,
XLOC_000805	TCONS_00001881,	novel,	lncRNA,
XLOC_000806	TCONS_00001882,	novel,	otherRNA,
XLOC_039983	TCONS_00100737,	novel,	mRNA,
XLOC_029470	TCONS_00075033,	novel,	lncRNA,
XLOC_000807	TCONS_00001885,TCONS_00001886,TCONS_00001900,TCONS_00001901,TCONS_00001902,TCONS_00001903,TCONS_00001904,	alternative,novel,alternative,known,alternative,alternative,alternative,	mRNA,lncRNA,mRNA,mRNA,mRNA,mRNA,mRNA,
XLOC_029471	TCONS_00075034,TCONS_00075035,TCONS_00075036,TCONS_00075037,TCONS_00075038,	alternative,alternative,alternative,known,alternative,	mRNA,mRNA,mRNA,mRNA,mRNA,
XLOC_000808	TCONS_00001887,	novel,	lncRNA,
XLOC_029472	TCONS_00075039,	novel,	lncRNA,
XLOC_000809	TCONS_00001888,	novel,	lncRNA,
XLOC_039986	TCONS_00100740,	novel,	lncRNA,
XLOC_039989	TCONS_00100743,TCONS_00100744,TCONS_00100745,	alternative,alternative,known,	mRNA,mRNA,mRNA,
XLOC_029477	TCONS_00075049,TCONS_00075050,	novel,novel,	mRNA,lncRNA,
XLOC_029478	TCONS_00075051,	novel,	lncRNA,
XLOC_029479	TCONS_00075052,	novel,	lncRNA,
XLOC_042981	TCONS_00107874,	novel,	lncRNA,
XLOC_042982	TCONS_00107875,	novel,	lncRNA,
XLOC_042983	TCONS_00107878,TCONS_00107879,TCONS_00107880,TCONS_00107881,TCONS_00107884,TCONS_00107885,TCONS_00107886,TCONS_00107888,TCONS_00107890,TCONS_00107891,TCONS_00107892,TCONS_00107893,	alternative,alternative,alternative,alternative,alternative,alternative,alternative,alternative,alternative,alternative,alternative,alternative,	mRNA,mRNA,mRNA,mRNA,mRNA,mRNA,mRNA,mRNA,mRNA,mRNA,mRNA,mRNA,
XLOC_008501	TCONS_00021124,	alternative,	mRNA,
XLOC_032470	TCONS_00082545,TCONS_00082547,TCONS_00082548,TCONS_00082549,TCONS_00082550,TCONS_00082551,	alternative,alternative,alternative,alternative,alternative,known,	mRNA,mRNA,mRNA,mRNA,mRNA,mRNA,
XLOC_042984	TCONS_00107894,	alternative,	mRNA,
XLOC_008502	TCONS_00021129,TCONS_00021130,TCONS_00021131,TCONS_00021132,TCONS_00021133,TCONS_00021134,TCONS_00021135,TCONS_00021136,TCONS_00021137,TCONS_00021139,	alternative,alternative,alternative,alternative,alternative,alternative,alternative,alternative,alternative,known,	mRNA,mRNA,mRNA,mRNA,mRNA,mRNA,mRNA,mRNA,mRNA,mRNA,
XLOC_015230	TCONS_00038286,TCONS_00038287,TCONS_00038289,TCONS_00038290,TCONS_00038291,TCONS_00038292,	alternative,novel,alternative,extension,known,alternative,	mRNA,mRNA,mRNA,mRNA,mRNA,mRNA,
XLOC_025743	TCONS_00065497,	novel,	mRNA,
XLOC_042985	TCONS_00107896,	novel,	lncRNA,
XLOC_015231	TCONS_00038295,TCONS_00038297,	alternative,alternative,	mRNA,mRNA,
XLOC_032472	TCONS_00082555,TCONS_00082556,	alternative,extension,	mRNA,mRNA,
XLOC_043400	TCONS_00108784,	known,	mRNA,
XLOC_042986	TCONS_00107899,TCONS_00107900,	alternative,alternative,	mRNA,mRNA,
XLOC_025745	TCONS_00065499,	novel,	lncRNA,
XLOC_032473	TCONS_00082558,	novel,	lncRNA,
XLOC_043401	TCONS_00108785,TCONS_00108787,TCONS_00108788,TCONS_00108789,TCONS_00108790,TCONS_00108791,	novel,alternative,alternative,alternative,alternative,known,	mRNA,mRNA,mRNA,mRNA,mRNA,mRNA,
XLOC_042987	TCONS_00107901,	known,	mRNA,
XLOC_025746	TCONS_00065500,TCONS_00065501,	alternative,known,	mRNA,mRNA,
XLOC_032474	TCONS_00082559,TCONS_00082560,TCONS_00082561,	alternative,alternative,known,	mRNA,mRNA,mRNA,
XLOC_042988	TCONS_00107902,	novel,	lncRNA,
XLOC_008506	TCONS_00021144,	novel,	lncRNA,
XLOC_025747	TCONS_00065502,TCONS_00065504,	alternative,known,	mRNA,mRNA,
XLOC_043403	TCONS_00108793,TCONS_00108794,TCONS_00108795,TCONS_00108796,	alternative,alternative,alternative,known,	mRNA,mRNA,mRNA,mRNA,
XLOC_042989	TCONS_00107903,TCONS_00107904,TCONS_00107905,TCONS_00107906,TCONS_00107907,TCONS_00107909,TCONS_00107910,TCONS_00107912,TCONS_00107913,TCONS_00107914,TCONS_00107915,	alternative,alternative,alternative,alternative,alternative,alternative,alternative,alternative,alternative,known,alternative,	mRNA,mRNA,mRNA,mRNA,mRNA,mRNA,mRNA,mRNA,mRNA,mRNA,mRNA,
XLOC_008507	TCONS_00021145,TCONS_00021146,TCONS_00021147,TCONS_00021148,	alternative,alternative,alternative,known,	mRNA,mRNA,mRNA,mRNA,
XLOC_025748	TCONS_00065505,	novel,	otherRNA,
XLOC_032476	TCONS_00082563,	alternative,	otherRNA,
XLOC_043404	TCONS_00108797,	novel,	lncRNA,
XLOC_008508	TCONS_00021149,TCONS_00021150,TCONS_00021151,	alternative,extension,known,	mRNA,mRNA,mRNA,
XLOC_015236	TCONS_00038303,	novel,	lncRNA,
XLOC_032477	TCONS_00082565,	novel,	lncRNA,
XLOC_008509	TCONS_00021152,	novel,	lncRNA,
XLOC_015237	TCONS_00038304,	novel,	lncRNA,
XLOC_032478	TCONS_00082567,TCONS_00082568,	alternative,known,	mRNA,mRNA,
XLOC_043406	TCONS_00108799,	novel,	lncRNA,
XLOC_015238	TCONS_00038305,	known,	mRNA,
XLOC_032479	TCONS_00082569,	novel,	lncRNA,
XLOC_043407	TCONS_00108800,	known,	mRNA,
XLOC_015239	TCONS_00038306,TCONS_00038307,TCONS_00038309,TCONS_00038310,TCONS_00038311,	alternative,alternative,alternative,alternative,known,	mRNA,mRNA,mRNA,mRNA,mRNA,
XLOC_043408	TCONS_00108801,	novel,	lncRNA,
XLOC_011500	TCONS_00028055,	novel,	lncRNA,
XLOC_011501	TCONS_00028056,TCONS_00028057,TCONS_00028059,TCONS_00028060,	novel,novel,novel,novel,	mRNA,lncRNA,lncRNA,lncRNA,
XLOC_011502	TCONS_00028058,	novel,	lncRNA,
XLOC_000575	TCONS_00001324,	known,	mRNA,
XLOC_000577	TCONS_00001326,TCONS_00001327,TCONS_00001328,TCONS_00001329,TCONS_00001330,TCONS_00001331,TCONS_00001332,TCONS_00001333,	extension,alternative,alternative,alternative,known,alternative,alternative,alternative,	mRNA,mRNA,mRNA,mRNA,mRNA,mRNA,mRNA,mRNA,
XLOC_011505	TCONS_00028063,	novel,	otherRNA,
XLOC_011506	TCONS_00028064,	novel,	lncRNA,
XLOC_000579	TCONS_00001335,	novel,	lncRNA,
XLOC_011507	TCONS_00028065,	novel,	lncRNA,
XLOC_011508	TCONS_00028066,	alternative,	mRNA,
XLOC_018783	TCONS_00048155,TCONS_00048160,	known,alternative,	mRNA,mRNA,
XLOC_029710	TCONS_00075656,TCONS_00075662,TCONS_00075663,	novel,novel,novel,	otherRNA,lncRNA,lncRNA,
XLOC_018784	TCONS_00048161,	novel,	lncRNA,
XLOC_029711	TCONS_00075659,TCONS_00075660,	alternative,alternative,	mRNA,mRNA,
XLOC_008271	TCONS_00020485,	novel,	lncRNA,
XLOC_029712	TCONS_00075661,	novel,	lncRNA,
XLOC_008272	TCONS_00020486,TCONS_00020487,TCONS_00020491,TCONS_00020492,TCONS_00020493,TCONS_00020494,TCONS_00020495,TCONS_00020496,TCONS_00020498,TCONS_00020499,TCONS_00020500,TCONS_00020501,TCONS_00020502,	known,known,alternative,alternative,alternative,alternative,alternative,alternative,alternative,alternative,alternative,alternative,alternative,	mRNA,mRNA,mRNA,mRNA,mRNA,mRNA,mRNA,mRNA,mRNA,mRNA,mRNA,mRNA,mRNA,
XLOC_036441	TCONS_00092192,	novel,	lncRNA,
XLOC_019200	TCONS_00049230,TCONS_00049231,TCONS_00049232,TCONS_00049233,TCONS_00049234,TCONS_00049235,TCONS_00049237,TCONS_00049238,TCONS_00049239,	alternative,alternative,alternative,alternative,known,novel,alternative,alternative,known,	mRNA,mRNA,mRNA,mRNA,mRNA,otherRNA,mRNA,mRNA,mRNA,
XLOC_029713	TCONS_00075664,	novel,	lncRNA,
XLOC_008273	TCONS_00020505,	known,	mRNA,
XLOC_043170	TCONS_00108267,	novel,	lncRNA,
XLOC_036442	TCONS_00092194,	novel,	lncRNA,
XLOC_018787	TCONS_00048164,TCONS_00048165,	alternative,alternative,	mRNA,mRNA,
XLOC_029714	TCONS_00075665,TCONS_00075666,TCONS_00075667,TCONS_00075668,TCONS_00075669,TCONS_00075670,TCONS_00075671,TCONS_00075673,TCONS_00075674,	alternative,alternative,alternative,alternative,alternative,known,alternative,alternative,alternative,	mRNA,mRNA,mRNA,mRNA,mRNA,mRNA,mRNA,mRNA,mRNA,
XLOC_008274	TCONS_00020507,TCONS_00020510,TCONS_00020511,TCONS_00020512,TCONS_00020513,TCONS_00020514,TCONS_00020515,TCONS_00020516,	alternative,alternative,novel,alternative,alternative,alternative,alternative,alternative,	mRNA,mRNA,mRNA,mRNA,mRNA,mRNA,mRNA,mRNA,
XLOC_043171	TCONS_00108272,	novel,	lncRNA,
XLOC_036443	TCONS_00092195,	novel,	lncRNA,
XLOC_029715	TCONS_00075675,TCONS_00075676,	alternative,known,	mRNA,mRNA,
XLOC_008275	TCONS_00020517,TCONS_00020518,TCONS_00020519,TCONS_00020520,TCONS_00020521,TCONS_00020522,TCONS_00020523,TCONS_00020524,TCONS_00020525,	novel,novel,novel,alternative,alternative,extension,alternative,alternative,known,	lncRNA,lncRNA,lncRNA,mRNA,mRNA,mRNA,mRNA,mRNA,mRNA,
XLOC_043172	TCONS_00108273,	novel,	lncRNA,
XLOC_036444	TCONS_00092196,	novel,	lncRNA,
XLOC_018789	TCONS_00048168,	novel,	lncRNA,
XLOC_029716	TCONS_00075677,	novel,	lncRNA,
XLOC_008276	TCONS_00020526,TCONS_00020527,	novel,novel,	lncRNA,lncRNA,
XLOC_043173	TCONS_00108274,	novel,	lncRNA,
XLOC_036445	TCONS_00092197,	novel,	lncRNA,
XLOC_029717	TCONS_00075678,	known,	mRNA,
XLOC_043174	TCONS_00108275,	known,	mRNA,
XLOC_036446	TCONS_00092198,TCONS_00092199,	extension,known,	mRNA,mRNA,
XLOC_019205	TCONS_00049248,	novel,	lncRNA,
XLOC_029718	TCONS_00075679,TCONS_00075681,	alternative,alternative,	mRNA,mRNA,
XLOC_043175	TCONS_00108276,	novel,	lncRNA,
XLOC_036447	TCONS_00092201,TCONS_00092202,TCONS_00092203,TCONS_00092204,TCONS_00092206,TCONS_00092207,TCONS_00092208,TCONS_00092210,TCONS_00092211,	alternative,alternative,alternative,alternative,alternative,alternative,alternative,alternative,known,	mRNA,mRNA,mRNA,mRNA,mRNA,mRNA,mRNA,mRNA,mRNA,
XLOC_019206	TCONS_00049249,	novel,	lncRNA,
XLOC_029719	TCONS_00075682,TCONS_00075683,	alternative,known,	mRNA,mRNA,
XLOC_008279	TCONS_00020530,TCONS_00020531,TCONS_00020532,	alternative,known,novel,	mRNA,mRNA,mRNA,
XLOC_043176	TCONS_00108277,	novel,	lncRNA,
XLOC_036448	TCONS_00092212,	novel,	lncRNA,
XLOC_019207	TCONS_00049250,	novel,	lncRNA,
XLOC_043177	TCONS_00108278,	extension,	mRNA,
XLOC_036449	TCONS_00092213,	novel,	lncRNA,
XLOC_019208	TCONS_00049251,	known,	mRNA,
XLOC_021780	TCONS_00055431,TCONS_00055432,TCONS_00055433,	alternative,known,alternative,	mRNA,mRNA,mRNA,
XLOC_043178	TCONS_00108280,TCONS_00108281,TCONS_00108282,TCONS_00108283,TCONS_00108284,TCONS_00108285,TCONS_00108286,TCONS_00108288,	alternative,alternative,alternative,alternative,alternative,alternative,alternative,extension,	mRNA,mRNA,mRNA,mRNA,mRNA,mRNA,mRNA,mRNA,
XLOC_019209	TCONS_00049252,TCONS_00049253,TCONS_00049254,	novel,known,novel,	mRNA,mRNA,mRNA,
XLOC_021781	TCONS_00055434,TCONS_00055440,TCONS_00055444,	novel,novel,novel,	lncRNA,lncRNA,lncRNA,
XLOC_043179	TCONS_00108290,	novel,	otherRNA,
XLOC_021782	TCONS_00055435,	novel,	lncRNA,
XLOC_032710	TCONS_00083266,TCONS_00083267,TCONS_00083269,TCONS_00083270,TCONS_00083271,TCONS_00083272,TCONS_00083273,	novel,novel,novel,novel,novel,novel,novel,	lncRNA,lncRNA,lncRNA,lncRNA,lncRNA,lncRNA,lncRNA,
XLOC_011270	TCONS_00027623,TCONS_00027626,	novel,known,	mRNA,mRNA,
XLOC_021783	TCONS_00055436,TCONS_00055437,	novel,novel,	lncRNA,lncRNA,
XLOC_032711	TCONS_00083274,	novel,	lncRNA,
XLOC_011271	TCONS_00027629,	novel,	lncRNA,
XLOC_021784	TCONS_00055438,	novel,	lncRNA,
XLOC_032712	TCONS_00083275,TCONS_00083276,TCONS_00083277,TCONS_00083278,TCONS_00083279,TCONS_00083280,	alternative,alternative,alternative,alternative,alternative,known,	mRNA,mRNA,mRNA,mRNA,mRNA,mRNA,
XLOC_011272	TCONS_00027630,	known,	mRNA,
XLOC_021785	TCONS_00055439,	novel,	lncRNA,
XLOC_032713	TCONS_00083281,	known,	mRNA,
XLOC_022200	TCONS_00056454,	novel,	lncRNA,
XLOC_004545	TCONS_00010949,	novel,	lncRNA,
XLOC_021786	TCONS_00055441,	novel,	lncRNA,
XLOC_032714	TCONS_00083282,	novel,	lncRNA,
XLOC_022201	TCONS_00056455,	novel,	lncRNA,
XLOC_004546	TCONS_00010950,TCONS_00010951,TCONS_00010952,	novel,novel,novel,	lncRNA,lncRNA,lncRNA,
XLOC_021787	TCONS_00055442,TCONS_00055443,	novel,novel,	lncRNA,lncRNA,
XLOC_022202	TCONS_00056456,	novel,	mRNA,
XLOC_004547	TCONS_00010953,	novel,	lncRNA,
XLOC_021788	TCONS_00055445,TCONS_00055446,	alternative,known,	mRNA,mRNA,
XLOC_022203	TCONS_00056457,	novel,	lncRNA,
XLOC_004548	TCONS_00010954,	novel,	lncRNA,
XLOC_021789	TCONS_00055448,TCONS_00055449,TCONS_00055450,TCONS_00055451,	novel,novel,novel,novel,	lncRNA,lncRNA,lncRNA,lncRNA,
XLOC_032717	TCONS_00083290,TCONS_00083291,	novel,novel,	lncRNA,lncRNA,
XLOC_022204	TCONS_00056458,	novel,	lncRNA,
XLOC_004549	TCONS_00010955,	novel,	lncRNA,
XLOC_032718	TCONS_00083292,	novel,	lncRNA,
XLOC_022205	TCONS_00056459,	novel,	lncRNA,
XLOC_032719	TCONS_00083294,TCONS_00083295,TCONS_00083296,TCONS_00083297,TCONS_00083298,	alternative,alternative,alternative,known,known,	mRNA,mRNA,mRNA,mRNA,mRNA,
XLOC_022206	TCONS_00056460,	novel,	lncRNA,
XLOC_022207	TCONS_00056461,TCONS_00056464,TCONS_00056465,TCONS_00056466,	novel,novel,novel,known,	mRNA,mRNA,mRNA,mRNA,
XLOC_000810	TCONS_00001889,	novel,	lncRNA,
XLOC_000811	TCONS_00001890,	novel,	lncRNA,
XLOC_022209	TCONS_00056468,	novel,	lncRNA,
XLOC_000812	TCONS_00001891,	novel,	lncRNA,
XLOC_000813	TCONS_00001892,	novel,	lncRNA,
XLOC_039990	TCONS_00100746,TCONS_00100748,TCONS_00100749,TCONS_00100750,TCONS_00100751,	alternative,alternative,alternative,extension,known,	mRNA,mRNA,mRNA,mRNA,mRNA,
XLOC_000814	TCONS_00001893,	novel,	lncRNA,
XLOC_039991	TCONS_00100752,	novel,	lncRNA,
XLOC_000815	TCONS_00001894,	novel,	lncRNA,
XLOC_039992	TCONS_00100753,	novel,	lncRNA,
XLOC_000816	TCONS_00001895,	novel,	lncRNA,
XLOC_039993	TCONS_00100754,	extension,	mRNA,
XLOC_029480	TCONS_00075053,	novel,	lncRNA,
XLOC_000817	TCONS_00001896,	novel,	mRNA,
XLOC_029481	TCONS_00075054,	novel,	lncRNA,
XLOC_000818	TCONS_00001897,	novel,	lncRNA,
XLOC_029482	TCONS_00075055,	novel,	lncRNA,
XLOC_000819	TCONS_00001898,	novel,	lncRNA,
XLOC_029483	TCONS_00075056,TCONS_00075057,	known,alternative,	mRNA,mRNA,
XLOC_039997	TCONS_00100759,	novel,	lncRNA,
XLOC_039998	TCONS_00100760,	novel,	lncRNA,
XLOC_039999	TCONS_00100761,	novel,	lncRNA,
XLOC_029487	TCONS_00075061,TCONS_00075062,	alternative,known,	mRNA,mRNA,
XLOC_029488	TCONS_00075063,	novel,	lncRNA,
XLOC_029489	TCONS_00075064,	novel,	lncRNA,
XLOC_042990	TCONS_00107916,	novel,	lncRNA,
XLOC_042991	TCONS_00107917,	novel,	lncRNA,
XLOC_025750	TCONS_00065507,	known,	mRNA,
XLOC_042992	TCONS_00107918,TCONS_00107919,TCONS_00107920,TCONS_00107921,TCONS_00107922,TCONS_00107923,TCONS_00107924,	novel,novel,novel,novel,novel,novel,novel,	lncRNA,lncRNA,lncRNA,lncRNA,lncRNA,lncRNA,lncRNA,
XLOC_008510	TCONS_00021153,	novel,	lncRNA,
XLOC_025751	TCONS_00065508,TCONS_00065510,TCONS_00065511,TCONS_00065514,TCONS_00065515,TCONS_00065517,TCONS_00065518,TCONS_00065519,TCONS_00065520,TCONS_00065522,	alternative,alternative,alternative,alternative,alternative,alternative,alternative,alternative,alternative,known,	mRNA,mRNA,mRNA,mRNA,mRNA,mRNA,mRNA,mRNA,mRNA,mRNA,
XLOC_008511	TCONS_00021154,	alternative,	mRNA,
XLOC_025752	TCONS_00065523,TCONS_00065524,TCONS_00065525,TCONS_00065526,TCONS_00065527,	alternative,alternative,alternative,alternative,known,	mRNA,mRNA,mRNA,mRNA,mRNA,
XLOC_032480	TCONS_00082570,	known,	mRNA,
XLOC_008512	TCONS_00021156,TCONS_00021158,TCONS_00021159,TCONS_00021160,	alternative,alternative,alternative,known,	mRNA,mRNA,mRNA,mRNA,
XLOC_015240	TCONS_00038314,	alternative,	mRNA,
XLOC_025753	TCONS_00065528,TCONS_00065529,	novel,novel,	lncRNA,lncRNA,
XLOC_032481	TCONS_00082571,	novel,	lncRNA,
XLOC_042995	TCONS_00107927,	novel,	lncRNA,
XLOC_008513	TCONS_00021161,TCONS_00021162,	extension,known,	mRNA,mRNA,
XLOC_015241	TCONS_00038316,TCONS_00038317,	alternative,known,	mRNA,mRNA,
XLOC_025754	TCONS_00065530,TCONS_00065531,	alternative,known,	mRNA,mRNA,
XLOC_043410	TCONS_00108803,	novel,	lncRNA,
XLOC_042996	TCONS_00107928,	novel,	lncRNA,
XLOC_025755	TCONS_00065532,TCONS_00065534,TCONS_00065535,	novel,novel,novel,	lncRNA,lncRNA,lncRNA,
XLOC_008515	TCONS_00021164,TCONS_00021165,TCONS_00021166,TCONS_00021167,TCONS_00021168,TCONS_00021169,TCONS_00021170,TCONS_00021172,	alternative,alternative,alternative,alternative,alternative,extension,alternative,alternative,	mRNA,mRNA,mRNA,mRNA,mRNA,mRNA,mRNA,mRNA,
XLOC_015243	TCONS_00038319,TCONS_00038320,TCONS_00038321,	alternative,alternative,known,	mRNA,mRNA,mRNA,
XLOC_025756	TCONS_00065536,	novel,	lncRNA,
XLOC_032484	TCONS_00082574,TCONS_00082575,TCONS_00082576,TCONS_00082577,TCONS_00082578,TCONS_00082579,TCONS_00082580,TCONS_00082581,	alternative,known,alternative,extension,alternative,alternative,known,alternative,	mRNA,mRNA,mRNA,mRNA,mRNA,mRNA,mRNA,mRNA,
XLOC_043412	TCONS_00108805,	novel,	lncRNA,
XLOC_042998	TCONS_00107930,	novel,	lncRNA,
XLOC_008516	TCONS_00021173,TCONS_00021174,TCONS_00021175,TCONS_00021176,TCONS_00021177,TCONS_00021178,	novel,novel,novel,novel,novel,novel,	lncRNA,lncRNA,lncRNA,lncRNA,lncRNA,lncRNA,
XLOC_015244	TCONS_00038322,	novel,	lncRNA,
XLOC_025757	TCONS_00065537,	novel,	lncRNA,
XLOC_032485	TCONS_00082582,	known,	mRNA,
XLOC_043413	TCONS_00108806,TCONS_00108808,TCONS_00108809,TCONS_00108810,	alternative,alternative,alternative,alternative,	mRNA,mRNA,mRNA,mRNA,
XLOC_042999	TCONS_00107931,	novel,	lncRNA,
XLOC_008517	TCONS_00021179,TCONS_00021180,	novel,novel,	lncRNA,lncRNA,
XLOC_032486	TCONS_00082583,	known,	mRNA,
XLOC_043414	TCONS_00108813,	novel,	lncRNA,
XLOC_025759	TCONS_00065539,	novel,	lncRNA,
XLOC_032487	TCONS_00082584,TCONS_00082585,TCONS_00082586,	alternative,alternative,known,	mRNA,mRNA,mRNA,
XLOC_043415	TCONS_00108814,	novel,	lncRNA,
XLOC_015247	TCONS_00038328,	known,	mRNA,
XLOC_032488	TCONS_00082587,	extension,	mRNA,
XLOC_043416	TCONS_00108815,	novel,	mRNA,
XLOC_015248	TCONS_00038329,TCONS_00038330,TCONS_00038331,TCONS_00038332,TCONS_00038333,TCONS_00038334,TCONS_00038335,TCONS_00038336,TCONS_00038337,TCONS_00038338,	alternative,alternative,alternative,alternative,alternative,alternative,alternative,alternative,alternative,known,	mRNA,mRNA,mRNA,mRNA,mRNA,mRNA,mRNA,mRNA,mRNA,mRNA,
XLOC_032489	TCONS_00082589,	known,	mRNA,
XLOC_043417	TCONS_00108816,TCONS_00108817,TCONS_00108818,TCONS_00108819,	alternative,known,alternative,known,	mRNA,mRNA,mRNA,mRNA,
XLOC_015249	TCONS_00038339,	novel,	lncRNA,
XLOC_000580	TCONS_00001336,	novel,	lncRNA,
XLOC_043418	TCONS_00108820,	novel,	lncRNA,
XLOC_000581	TCONS_00001337,TCONS_00001338,TCONS_00001339,TCONS_00001340,TCONS_00001341,TCONS_00001342,TCONS_00001344,TCONS_00001345,TCONS_00001348,TCONS_00001351,TCONS_00001352,	alternative,alternative,novel,alternative,alternative,alternative,alternative,known,novel,alternative,alternative,	mRNA,mRNA,mRNA,mRNA,mRNA,mRNA,mRNA,mRNA,mRNA,mRNA,mRNA,
XLOC_000582	TCONS_00001346,	novel,	lncRNA,
XLOC_011510	TCONS_00028069,	novel,	lncRNA,
XLOC_000583	TCONS_00001347,	novel,	lncRNA,
XLOC_011511	TCONS_00028070,	novel,	lncRNA,
XLOC_000584	TCONS_00001349,	novel,	lncRNA,
XLOC_000585	TCONS_00001350,	novel,	lncRNA,
XLOC_001000	TCONS_00002460,	novel,	lncRNA,
XLOC_011513	TCONS_00028072,TCONS_00028073,	novel,novel,	lncRNA,lncRNA,
XLOC_001001	TCONS_00002461,	novel,	lncRNA,
XLOC_011514	TCONS_00028074,TCONS_00028075,TCONS_00028077,TCONS_00028078,TCONS_00028081,	alternative,alternative,alternative,alternative,known,	mRNA,mRNA,mRNA,mRNA,mRNA,
XLOC_000587	TCONS_00001355,	novel,	mRNA,
XLOC_001002	TCONS_00002462,TCONS_00002465,TCONS_00002466,TCONS_00002468,TCONS_00002469,TCONS_00002470,TCONS_00002471,TCONS_00002472,TCONS_00002473,	novel,novel,novel,novel,novel,novel,novel,novel,novel,	lncRNA,lncRNA,lncRNA,lncRNA,lncRNA,lncRNA,lncRNA,lncRNA,lncRNA,
XLOC_011515	TCONS_00028080,	novel,	otherRNA,
XLOC_000588	TCONS_00001356,	novel,	lncRNA,
XLOC_001003	TCONS_00002476,	novel,	lncRNA,
XLOC_011516	TCONS_00028082,TCONS_00028083,TCONS_00028084,TCONS_00028085,TCONS_00028086,	alternative,alternative,alternative,alternative,known,	mRNA,mRNA,mRNA,mRNA,mRNA,
XLOC_000589	TCONS_00001357,TCONS_00001363,TCONS_00001367,	alternative,alternative,alternative,	mRNA,mRNA,mRNA,
XLOC_001004	TCONS_00002477,	novel,	lncRNA,
XLOC_011517	TCONS_00028087,	novel,	lncRNA,
XLOC_001005	TCONS_00002478,	novel,	lncRNA,
XLOC_011518	TCONS_00028088,	novel,	lncRNA,
XLOC_001006	TCONS_00002479,	novel,	lncRNA,
XLOC_011519	TCONS_00028089,	novel,	lncRNA,
XLOC_001007	TCONS_00002480,	novel,	lncRNA,
XLOC_001008	TCONS_00002481,TCONS_00002482,TCONS_00002483,TCONS_00002484,TCONS_00002488,	alternative,alternative,alternative,alternative,alternative,	mRNA,mRNA,mRNA,mRNA,mRNA,
XLOC_018790	TCONS_00048169,	novel,	lncRNA,
XLOC_018791	TCONS_00048170,	novel,	lncRNA,
XLOC_018792	TCONS_00048171,	novel,	lncRNA,
XLOC_018793	TCONS_00048172,TCONS_00048173,TCONS_00048174,TCONS_00048175,	extension,known,alternative,alternative,	mRNA,mRNA,mRNA,mRNA,
XLOC_008280	TCONS_00020533,TCONS_00020534,TCONS_00020535,TCONS_00020536,TCONS_00020537,TCONS_00020538,TCONS_00020542,TCONS_00020543,TCONS_00020544,TCONS_00020545,	alternative,alternative,alternative,alternative,alternative,alternative,alternative,alternative,alternative,known,	mRNA,mRNA,mRNA,mRNA,mRNA,mRNA,mRNA,mRNA,mRNA,mRNA,
XLOC_018794	TCONS_00048177,	novel,	lncRNA,
XLOC_029721	TCONS_00075685,	novel,	lncRNA,
XLOC_008281	TCONS_00020546,TCONS_00020547,TCONS_00020548,TCONS_00020549,TCONS_00020551,TCONS_00020558,	novel,novel,novel,novel,novel,novel,	otherRNA,mRNA,otherRNA,otherRNA,otherRNA,lncRNA,
XLOC_036450	TCONS_00092214,	novel,	lncRNA,
XLOC_018795	TCONS_00048178,	novel,	lncRNA,
XLOC_029722	TCONS_00075687,TCONS_00075688,TCONS_00075690,TCONS_00075691,TCONS_00075692,	alternative,alternative,alternative,known,alternative,	mRNA,mRNA,mRNA,mRNA,mRNA,
XLOC_008282	TCONS_00020553,	novel,	mRNA,
XLOC_018796	TCONS_00048179,	novel,	lncRNA,
XLOC_029723	TCONS_00075694,TCONS_00075695,TCONS_00075696,TCONS_00075697,TCONS_00075698,	alternative,alternative,alternative,known,alternative,	mRNA,mRNA,mRNA,mRNA,mRNA,
XLOC_008283	TCONS_00020554,	novel,	lncRNA,
XLOC_043180	TCONS_00108292,TCONS_00108293,TCONS_00108294,TCONS_00108295,TCONS_00108296,TCONS_00108297,TCONS_00108298,	alternative,extension,alternative,known,alternative,alternative,known,	mRNA,mRNA,mRNA,mRNA,mRNA,mRNA,mRNA,
XLOC_036452	TCONS_00092216,	novel,	lncRNA,
XLOC_019211	TCONS_00049258,TCONS_00049259,	novel,novel,	lncRNA,lncRNA,
XLOC_029724	TCONS_00075699,	novel,	lncRNA,
XLOC_008284	TCONS_00020555,	novel,	lncRNA,
XLOC_043181	TCONS_00108299,	novel,	lncRNA,
XLOC_018798	TCONS_00048182,TCONS_00048183,	alternative,known,	mRNA,mRNA,
XLOC_019212	TCONS_00049260,TCONS_00049261,TCONS_00049262,	alternative,alternative,alternative,	mRNA,mRNA,mRNA,
XLOC_029725	TCONS_00075700,	known,	mRNA,
XLOC_008285	TCONS_00020556,	novel,	lncRNA,
XLOC_043182	TCONS_00108300,TCONS_00108301,TCONS_00108302,	alternative,alternative,known,	mRNA,mRNA,mRNA,
[truncated: 32,297 more rows]
