# Supplementary material for: Multi-species annotation of transcriptome and chromatin structure in domesticated animals
Source: BMC Biol. 2019 Dec 30;17:108. doi: 10.1186/s12915-019-0726-5 (PMC6936065; doi:10.1186/s12915-019-0726-5)
Supplement: Supplementary file 5 — Additional file 5 FR-AgENCODE genes and transcripts (structure, expression, positional and coding classes). • bos_taurus_cuff_tpm0.1_2sample_complete.gff • bos_taurus_cuff_tpm0.1_2sample_trid_4posclasses_3codingclasses_booleans.tsv • bos_taurus.frag.gnid.posclasslist.codclasslist.tsv • bos_taurus.fraggn.tpm.tsv • capra_hircus_cuff_tpm0.1_2sample_complete.gff • capra_hircus_cuff_tpm0.1_2sample_trid_4posclasses_3codingclasses_booleans.tsv • capra_hircus.frag.gnid.posclasslist.codclasslist.tsv • capra_hircus.fraggn.tpm.tsv • gallus_gallus_cuff_tpm0.1_2sample_complete.gff • gallus_gallus_cuff_tpm0.1_2sample_trid_4posclasses_3codingclasses_booleans.tsv • gallus_gallus.frag.gnid.posclasslist.codclasslist.tsv • gallus_gallus.fraggn.tpm.tsv • sus_scrofa_cuff_tpm0.1_2sample_complete.gff • sus_scrofa_cuff_tpm0.1_2sample_trid_4posclasses_3codingclasses_booleans.tsv • sus_scrofa.frag.gnid.posclasslist.codclasslist.tsv • sus_scrofa.fraggn.tpm.tsv [file 12915_2019_726_MOESM5_ESM.gz › home/sfoissac/fragencode/papers/first/suppl.files/fraggn/bos_taurus.fraggn.tpm.tsv]

	cattle1-cd4	cattle1-liver	cattle2-cd4	cattle2-cd8	cattle2-liver	cattle3-cd4	cattle3-cd8	cattle3-liver	cattle4-cd4	cattle4-cd8	cattle4-liver
XLOC_000001	0.00	0.03	0.00	0.00	0.00	0.00	0.00	0.00	0.00	0.00	0.00
XLOC_000002	8.24	6.44	7.87	8.52	10.52	8.39	6.31	11.34	9.09	15.91	15.19
XLOC_000003	0.32	0.08	0.32	0.53	0.14	0.24	0.21	0.09	0.63	0.61	0.07
XLOC_000004	0.12	0.05	0.10	0.12	0.03	0.06	0.07	0.06	0.52	0.29	0.05
XLOC_000005	0.10	0.00	0.07	0.22	0.03	0.01	0.22	0.00	0.07	0.35	0.00
XLOC_000006	0.17	0.00	0.05	0.23	0.09	0.15	0.10	0.05	0.21	0.23	0.05
XLOC_000007	0.00	0.01	0.11	0.09	0.01	0.08	0.01	0.01	0.45	0.27	0.01
XLOC_000008	0.13	0.01	0.17	0.15	0.08	0.11	0.08	0.01	0.36	0.23	0.03
XLOC_000009	0.00	0.00	0.00	0.00	0.00	0.00	0.00	0.00	0.00	0.00	0.00
XLOC_000010	0.00	0.00	0.00	0.00	0.00	0.00	0.00	0.00	0.00	0.00	0.00
XLOC_000011	0.00	0.00	0.00	0.00	0.00	0.00	0.00	0.00	0.00	0.00	0.00
XLOC_000012	0.00	0.00	0.00	0.00	0.00	0.00	0.00	0.00	0.00	0.00	0.00
XLOC_000013	0.00	0.00	0.00	0.21	0.00	1.59	0.32	0.00	0.00	3.18	0.00
XLOC_000014	236.88	178.24	266.00	272.19	191.77	220.95	224.75	209.88	195.02	234.32	175.58
XLOC_000015	32.44	10.41	35.50	35.86	8.01	36.80	31.21	7.81	40.40	33.32	7.40
XLOC_000016	8.10	8.90	9.73	9.53	10.91	6.36	5.92	13.13	6.58	8.60	9.73
XLOC_000017	12.96	11.32	13.21	16.26	13.31	11.93	10.16	23.95	13.41	14.38	24.26
XLOC_000018	2.73	6.79	3.40	4.56	10.05	3.40	2.09	11.46	2.16	2.68	9.43
XLOC_000019	46.26	6.58	48.38	40.48	16.48	45.65	30.48	21.94	41.37	54.62	13.13
XLOC_000020	0.00	0.05	0.00	0.02	0.20	0.02	0.00	0.02	0.00	0.03	0.00
XLOC_000021	14.26	3.79	11.71	10.13	7.44	11.90	6.02	4.11	16.08	21.88	9.30
XLOC_000022	0.35	0.04	0.11	0.17	0.08	0.23	0.09	0.02	0.54	0.30	0.04
XLOC_000023	0.00	0.24	0.00	0.06	0.14	0.00	0.00	0.00	0.00	0.98	0.00
XLOC_000024	0.00	0.00	0.00	0.00	0.00	0.00	0.00	0.00	0.00	0.00	0.00
XLOC_000025	34.67	20.26	30.60	41.85	32.10	31.37	29.75	25.04	51.55	53.11	22.04
XLOC_000026	87.97	25.86	87.00	94.21	24.98	76.98	64.71	22.20	98.87	87.45	24.39
XLOC_000027	1.36	0.31	0.74	0.94	0.23	0.74	0.59	0.23	2.44	2.89	0.14
XLOC_000028	12.27	2.43	11.43	11.69	2.90	9.84	9.26	3.82	11.57	9.94	3.76
XLOC_000029	0.85	0.22	0.89	0.73	0.18	0.67	0.89	0.38	0.97	0.71	0.32
XLOC_000030	4.89	0.38	9.46	8.44	0.30	3.53	3.28	0.31	2.63	1.25	0.28
XLOC_000031	0.13	0.03	0.00	0.09	0.00	0.06	0.00	0.00	0.08	0.03	0.00
XLOC_000032	0.35	0.00	0.33	0.10	0.00	0.06	0.05	0.00	0.30	0.05	0.00
XLOC_000033	0.05	0.00	0.29	0.10	0.00	0.00	0.10	0.00	0.16	0.08	0.00
XLOC_000034	21.60	5.58	21.99	23.81	8.12	16.97	15.56	8.77	25.20	19.70	5.88
XLOC_000035	3.50	0.00	3.35	3.56	0.15	2.27	1.87	0.00	6.34	5.13	0.00
XLOC_000036	3.77	0.04	4.13	3.32	0.14	2.53	2.30	0.00	5.21	6.18	0.00
XLOC_000037	8.61	0.11	7.29	5.32	0.19	6.91	4.44	0.08	10.78	4.21	0.11
XLOC_000038	0.00	0.00	0.00	0.00	0.00	0.00	0.00	0.00	0.00	0.00	0.00
XLOC_000039	0.00	0.00	0.00	0.00	0.00	0.00	0.00	0.00	0.00	0.00	0.00
XLOC_000040	0.00	0.00	0.00	0.00	0.00	0.00	0.00	0.00	0.00	0.00	0.00
XLOC_000041	0.00	0.00	0.00	0.00	0.00	0.00	0.00	0.00	0.00	0.00	0.00
XLOC_000042	0.00	0.00	0.00	0.00	0.00	0.00	0.00	0.00	0.00	0.00	0.00
XLOC_000043	0.00	0.00	0.00	0.00	0.00	0.00	0.00	0.00	1.46	1.74	0.00
XLOC_000044	0.00	0.00	0.00	0.00	0.00	0.00	0.00	0.00	0.00	0.00	0.00
XLOC_000045	0.00	0.00	0.00	0.00	0.00	0.00	0.00	0.00	0.00	0.00	0.00
XLOC_000046	0.00	0.00	0.00	0.00	0.00	0.00	0.00	0.00	0.00	0.00	0.00
XLOC_000047	0.00	0.00	0.00	0.00	0.00	0.00	0.00	0.00	0.00	0.00	0.00
XLOC_000048	0.00	0.00	0.00	0.00	0.00	0.00	0.00	0.00	0.00	0.00	0.00
XLOC_000049	0.00	0.00	0.00	0.00	0.00	0.00	0.00	0.00	0.00	0.00	0.00
XLOC_000050	0.00	0.00	0.00	0.00	0.00	0.00	0.00	0.00	0.00	0.00	0.00
XLOC_000051	0.00	0.00	0.00	0.00	0.00	0.00	0.00	0.00	0.00	0.00	0.00
XLOC_000052	0.00	1.35	0.00	0.05	1.39	0.04	0.00	1.52	0.24	0.35	2.76
XLOC_000053	81.84	36.99	93.46	103.70	53.33	74.58	71.80	85.87	72.70	89.58	70.31
XLOC_000054	0.11	0.09	0.15	0.11	0.34	0.13	0.26	0.13	0.14	0.19	0.21
XLOC_000055	10.64	14.12	9.90	10.53	14.71	9.96	8.70	15.94	8.34	10.51	19.21
XLOC_000056	8.71	4.43	8.69	9.05	5.22	9.19	9.60	6.94	13.66	13.56	6.99
XLOC_000057	0.00	0.00	0.00	0.00	0.00	0.00	0.00	0.00	0.00	0.00	0.00
XLOC_000058	0.00	0.00	0.00	0.00	0.00	0.00	0.00	0.00	0.00	0.00	0.00
XLOC_000059	0.00	0.00	0.00	0.00	0.98	0.00	0.00	0.49	0.00	0.00	1.24
XLOC_000060	0.00	0.31	0.00	0.00	1.35	0.00	0.00	1.44	0.00	0.00	1.33
XLOC_000061	0.00	0.59	0.00	0.00	2.39	0.00	0.00	2.23	0.00	0.00	1.67
XLOC_000062	0.00	6.08	0.00	0.02	12.87	0.01	0.00	7.41	0.00	0.00	6.79
XLOC_000063	0.00	0.48	0.00	0.00	1.69	0.00	0.00	0.56	0.00	0.00	0.84
XLOC_000064	0.00	1.43	0.00	0.00	2.67	0.00	0.00	2.39	0.00	0.00	1.92
XLOC_000065	0.00	0.00	0.00	0.00	0.00	0.00	0.00	0.00	0.00	0.00	0.00
XLOC_000066	3.92	35.76	7.24	10.82	57.38	3.94	2.95	44.22	5.31	9.74	34.30
XLOC_000067	0.00	0.00	0.00	0.00	0.00	0.00	0.00	0.00	0.00	0.00	0.00
XLOC_000068	244.68	288.73	257.94	270.85	298.78	213.85	199.83	367.31	195.84	212.60	311.51
XLOC_000069	29.02	24.81	30.63	30.06	24.57	24.88	27.28	29.41	23.57	24.70	27.79
XLOC_000070	0.00	0.14	0.03	0.09	0.04	0.00	0.05	0.04	0.03	0.04	0.14
XLOC_000071	0.00	0.00	0.00	0.00	0.00	0.00	0.00	0.00	0.00	0.00	0.00
XLOC_000072	0.00	0.00	0.00	0.00	0.00	0.00	0.00	0.00	0.00	0.00	0.00
XLOC_000073	0.00	0.00	0.00	0.00	0.00	0.00	0.00	0.00	0.00	0.00	0.00
XLOC_000074	0.00	0.00	0.00	0.00	0.00	6.45	0.00	0.00	0.00	0.00	0.00
XLOC_000075	1.09	0.26	0.52	0.44	0.00	0.56	1.53	0.39	1.04	0.46	0.12
XLOC_000076	0.00	0.00	0.00	0.00	0.00	0.00	0.00	0.00	0.00	0.00	0.00
XLOC_000077	0.00	0.00	0.00	0.00	0.00	0.00	0.00	0.00	0.00	0.00	0.00
XLOC_000078	0.00	0.35	0.00	0.11	0.96	0.00	0.19	0.77	0.12	0.03	0.69
XLOC_000079	0.00	0.00	0.00	0.00	0.00	0.00	0.00	0.00	0.00	0.00	0.00
XLOC_000080	0.00	0.00	0.00	0.00	0.00	0.00	0.00	0.00	0.00	0.00	0.00
XLOC_000081	0.00	0.00	0.00	0.00	0.00	0.00	0.00	0.00	0.00	0.00	0.00
XLOC_000082	16.29	5.91	15.92	18.03	8.24	13.91	12.06	5.92	16.75	11.03	9.63
XLOC_000083	0.18	0.04	0.11	0.20	0.04	0.16	0.35	0.30	0.12	0.25	0.16
XLOC_000084	0.00	0.00	0.00	0.00	0.00	0.00	0.00	0.00	0.00	0.00	0.00
XLOC_000085	7.60	5.44	8.72	19.23	5.63	7.49	7.55	4.07	5.18	21.59	4.18
XLOC_000086	0.11	0.12	0.09	0.12	0.06	0.02	0.09	0.06	0.05	0.08	0.01
XLOC_000087	0.00	0.00	0.00	0.00	0.00	0.00	0.00	0.00	0.00	0.00	0.00
XLOC_000088	0.00	0.00	0.00	0.00	37.34	0.00	0.00	0.00	0.00	0.00	8.15
XLOC_000089	0.00	0.00	0.00	0.00	0.00	0.00	0.00	0.00	0.00	0.00	0.00
XLOC_000090	0.00	0.48	0.00	0.06	0.92	0.19	0.08	0.25	0.00	0.04	0.38
XLOC_000091	2.86	4.18	3.56	3.84	8.16	2.46	2.10	7.22	3.92	5.22	4.69
XLOC_000092	0.08	0.00	0.03	0.21	0.00	0.08	0.03	0.00	0.17	0.24	0.00
XLOC_000093	0.14	0.02	0.13	0.17	0.07	0.12	0.06	0.05	0.29	0.38	0.03
XLOC_000094	4.28	1.08	4.07	0.22	2.47	2.96	0.08	1.24	4.87	0.19	0.55
XLOC_000095	0.28	0.03	0.04	0.02	0.02	0.00	0.03	0.00	0.02	0.00	0.00
XLOC_000096	0.49	0.00	0.38	0.03	0.00	0.13	0.00	0.00	0.03	0.00	0.00
XLOC_000097	1.67	0.00	0.60	0.77	0.03	1.24	0.89	0.00	1.42	0.33	0.10
XLOC_000098	60.05	1.59	74.48	49.43	2.35	72.80	39.40	3.39	112.16	69.53	2.45
XLOC_000099	15.45	15.66	18.89	21.82	25.04	16.83	14.55	51.04	25.58	20.85	44.72
XLOC_000100	0.08	0.00	0.00	0.10	0.01	0.03	0.04	0.09	0.19	0.30	0.06
XLOC_000101	0.00	0.02	0.00	0.00	0.02	0.00	0.00	0.00	0.00	0.00	0.00
XLOC_000102	0.09	0.56	0.06	0.14	0.40	0.08	0.03	0.55	0.04	0.13	0.91
XLOC_000103	0.41	0.00	0.26	0.00	0.00	0.12	0.00	0.00	0.14	0.00	0.00
XLOC_000104	0.00	0.00	0.00	0.00	0.00	0.00	0.00	0.00	0.00	0.00	0.00
XLOC_000105	0.00	0.00	0.00	0.00	0.00	0.00	0.00	0.00	0.00	0.00	0.00
XLOC_000106	0.00	0.00	0.00	0.00	0.00	0.00	0.00	0.00	0.00	0.00	0.00
XLOC_000107	0.00	0.49	0.00	0.03	1.13	0.00	0.00	0.80	0.00	0.00	0.75
XLOC_000108	0.00	1.69	0.00	0.02	1.86	0.00	0.00	1.43	0.02	0.00	2.49
XLOC_000109	0.00	0.00	0.00	0.00	0.00	6.34	5.77	0.33	0.00	0.00	0.00
XLOC_000110	0.00	0.00	0.00	0.00	0.00	0.00	0.00	0.00	0.00	0.00	0.00
XLOC_000111	0.00	0.00	0.00	0.00	0.00	0.00	0.00	0.00	0.00	0.00	0.00
XLOC_000112	0.00	0.00	0.00	0.00	0.00	0.00	0.00	0.00	0.00	0.00	0.00
XLOC_000113	19.49	4.23	12.17	21.17	4.89	34.71	13.48	3.34	12.40	46.46	2.19
XLOC_000114	0.00	0.00	0.00	0.00	0.00	0.00	0.00	0.00	0.00	0.00	0.00
XLOC_000115	0.00	0.00	0.00	0.23	1.06	0.00	0.00	0.11	0.00	0.00	2.09
XLOC_000116	0.00	0.00	0.00	0.00	0.00	0.00	0.00	0.00	0.00	0.00	0.00
XLOC_000117	0.00	0.66	0.00	0.00	0.92	0.00	0.00	3.87	0.00	0.00	0.21
XLOC_000118	0.00	0.00	0.00	0.00	0.05	0.00	0.00	0.19	0.00	0.00	0.00
XLOC_000119	0.00	0.06	0.00	0.00	0.01	0.00	0.00	0.20	0.00	0.00	0.00
XLOC_000120	0.00	0.02	0.00	0.00	0.04	0.00	0.00	0.30	0.00	0.00	0.00
XLOC_000121	0.00	0.00	0.00	0.00	0.00	0.33	0.11	0.00	0.00	0.00	0.00
XLOC_000122	0.43	0.03	5.91	19.40	0.84	7.64	19.87	0.84	3.39	41.36	0.79
XLOC_000123	0.00	0.00	0.00	0.00	0.00	0.00	0.00	0.00	0.00	0.00	0.00
XLOC_000124	0.00	0.00	0.00	0.00	0.00	0.00	0.00	0.00	0.00	0.00	0.00
XLOC_000125	0.00	0.00	0.00	0.00	0.00	0.00	0.00	0.00	0.00	0.00	0.00
XLOC_000126	0.00	0.00	0.05	0.01	0.00	0.00	0.00	0.00	0.00	0.00	0.00
XLOC_000127	3.51	0.42	2.69	2.15	1.55	2.79	1.86	1.84	2.58	4.50	1.96
XLOC_000128	8.82	13.61	8.58	10.74	16.10	10.97	8.23	19.34	11.14	13.01	17.78
XLOC_000129	0.00	0.00	0.00	0.00	0.00	0.00	0.00	0.02	0.00	0.00	0.00
XLOC_000130	3.74	2.98	4.10	4.63	3.68	3.87	3.53	4.60	5.02	4.11	3.60
XLOC_000131	0.06	0.02	0.00	0.17	0.02	0.03	0.05	0.00	0.04	0.06	0.00
XLOC_000132	0.15	0.01	0.25	0.58	0.01	0.21	0.08	0.00	0.03	0.24	0.00
XLOC_000133	10.71	6.28	13.56	17.71	9.81	8.31	6.42	11.80	5.89	16.93	10.09
XLOC_000134	0.33	0.13	0.08	0.14	0.09	0.27	0.12	0.12	0.20	0.17	0.14
XLOC_000135	0.18	0.01	0.13	0.11	0.08	0.08	0.01	0.03	0.09	0.16	0.09
XLOC_000136	0.45	0.26	0.18	0.22	0.21	0.32	0.28	0.29	0.50	0.46	0.27
XLOC_000137	0.14	0.10	0.05	0.08	0.08	0.31	0.13	0.17	0.20	0.23	0.15
XLOC_000138	0.10	0.12	0.10	0.17	0.00	0.21	0.04	0.00	0.03	0.50	0.12
XLOC_000139	0.04	0.12	0.14	0.05	0.05	0.07	0.12	0.03	0.22	0.09	0.11
XLOC_000140	0.15	0.09	0.08	0.11	0.05	0.14	0.06	0.07	0.23	0.24	0.08
XLOC_000141	0.24	0.23	0.08	0.11	0.16	0.17	0.21	0.08	0.30	0.22	0.16
XLOC_000142	0.16	0.13	0.08	0.07	0.04	0.33	0.03	0.04	0.28	0.36	0.11
XLOC_000143	0.52	0.13	0.31	0.63	0.19	0.77	0.72	0.05	1.03	1.17	0.12
XLOC_000144	0.08	0.00	0.00	0.00	0.00	0.00	0.00	0.00	0.00	0.00	0.00
XLOC_000145	0.00	2.68	0.00	0.00	5.40	0.00	0.00	1.96	0.00	0.00	0.96
XLOC_000146	0.09	0.03	0.08	0.10	0.16	0.08	0.24	0.02	0.31	0.48	0.00
XLOC_000147	0.00	0.74	0.00	0.00	1.57	0.00	0.00	0.49	0.00	0.00	1.39
XLOC_000148	2.69	3.46	2.69	3.22	5.34	1.76	1.75	3.95	3.30	2.86	3.27
XLOC_000149	4.90	9.02	6.35	5.49	9.45	5.00	5.26	6.89	6.15	4.85	5.33
XLOC_000150	0.29	0.16	0.22	0.23	0.22	0.20	0.25	0.14	0.51	0.31	0.11
XLOC_000151	0.07	0.17	0.06	0.09	0.09	0.14	0.05	0.01	0.21	0.00	0.11
XLOC_000152	0.17	0.03	0.15	0.10	0.03	0.13	0.07	0.06	0.32	0.14	0.01
XLOC_000153	0.00	0.00	0.00	0.00	0.00	0.00	0.00	0.00	0.00	0.00	0.00
XLOC_000154	0.00	0.00	0.00	0.00	0.00	0.00	0.00	0.00	0.00	0.00	0.00
XLOC_000155	0.08	0.00	0.05	0.09	0.01	0.02	0.05	0.02	0.03	0.04	0.03
XLOC_000156	0.00	0.48	0.00	0.00	0.00	0.00	0.00	0.01	0.00	0.01	0.01
XLOC_000157	0.00	0.00	0.00	0.00	0.00	0.00	0.00	0.00	0.00	0.00	0.00
XLOC_000158	0.00	0.40	0.00	0.00	0.00	0.00	0.00	0.00	0.00	0.01	0.00
XLOC_000159	0.98	4.18	0.78	0.92	3.85	0.98	0.87	2.02	2.39	0.82	2.42
XLOC_000160	0.07	1.38	0.10	0.48	1.64	0.17	0.12	1.18	0.14	0.83	1.37
XLOC_000161	0.00	0.00	0.00	0.00	0.00	0.00	0.00	0.00	0.00	0.00	0.00
XLOC_000162	0.00	0.00	0.00	0.00	0.00	0.00	0.00	0.00	0.00	0.00	0.00
XLOC_000163	0.00	0.00	0.00	0.00	0.00	0.00	0.00	0.00	0.00	0.00	0.00
XLOC_000164	0.00	0.00	0.00	0.00	0.00	0.00	0.00	0.00	0.00	0.00	0.00
XLOC_000165	0.00	0.00	0.00	0.00	0.00	0.00	0.00	0.00	0.00	0.00	0.00
XLOC_000166	0.21	0.00	0.00	0.11	0.00	0.09	0.00	0.12	1.28	3.77	0.00
XLOC_000167	0.00	0.00	0.00	0.00	0.00	0.00	0.00	0.00	0.00	0.00	0.00
XLOC_000168	0.00	0.00	0.00	0.00	0.00	0.00	0.00	0.00	0.00	0.00	0.00
XLOC_000169	0.00	0.00	0.00	0.00	0.00	0.00	0.00	0.00	0.00	0.00	0.00
XLOC_000170	0.00	0.00	0.00	0.00	0.00	0.00	0.00	0.00	0.00	0.00	0.00
XLOC_000171	23.28	0.10	24.47	8.17	0.10	32.03	13.17	0.11	22.13	4.27	0.09
XLOC_000172	0.35	0.01	0.35	0.12	0.00	0.48	0.27	0.00	0.61	0.09	0.00
XLOC_000173	0.09	0.00	0.07	0.04	0.00	0.08	0.04	0.00	0.58	0.04	0.00
XLOC_000174	0.19	0.00	0.13	0.06	0.00	0.16	0.09	0.01	0.45	0.07	0.00
XLOC_000175	0.56	0.01	0.28	0.06	0.00	0.48	0.32	0.00	0.91	0.15	0.00
XLOC_000176	0.00	13.63	0.00	0.00	21.92	0.00	0.00	13.29	0.00	0.00	24.33
XLOC_000177	0.00	1.87	0.00	0.00	1.88	0.00	0.00	1.21	0.00	0.00	2.23
XLOC_000178	0.00	2.00	0.00	0.00	1.94	0.00	0.00	1.74	0.00	0.00	3.71
XLOC_000179	0.00	0.23	0.00	0.00	0.28	0.00	0.00	0.12	0.00	0.00	0.34
XLOC_000180	34.93	15.07	32.77	29.64	13.36	31.08	25.49	15.37	55.56	35.78	14.74
XLOC_000181	0.00	0.65	0.00	0.00	0.27	0.00	0.00	0.05	0.00	0.00	0.32
XLOC_000182	0.00	0.30	0.00	0.00	0.14	0.00	0.00	0.00	0.00	0.00	0.14
XLOC_000183	0.00	0.51	0.00	0.00	0.10	0.00	0.00	0.00	0.00	0.00	0.15
XLOC_000184	0.00	0.13	0.00	0.00	0.06	0.00	0.00	0.00	0.00	0.00	0.03
XLOC_000185	0.00	3.44	0.00	0.00	5.90	0.00	0.00	2.70	0.00	0.00	2.77
XLOC_000186	2.28	1.37	2.13	4.01	2.24	3.53	3.44	2.85	2.42	1.62	1.79
XLOC_000187	0.08	0.00	0.13	0.03	0.03	0.14	0.03	0.00	0.04	0.00	0.02
XLOC_000188	0.03	0.05	0.09	0.16	0.05	0.10	0.04	0.07	0.33	0.09	0.09
XLOC_000189	20.61	22.52	17.32	24.72	24.65	18.87	16.72	35.20	25.98	33.22	31.32
XLOC_000190	13.80	26.48	15.08	14.66	24.48	14.04	14.35	39.99	13.22	13.60	30.47
XLOC_000191	0.37	0.22	0.25	0.39	0.20	0.15	0.12	0.13	0.55	0.31	0.18
XLOC_000192	0.63	4.04	1.34	0.75	3.22	0.43	0.42	3.46	0.51	0.25	5.52
XLOC_000193	0.00	0.00	0.00	0.00	0.00	0.00	0.00	0.00	0.00	0.02	0.00
XLOC_000194	0.48	0.09	0.27	0.82	0.14	0.12	0.46	0.05	0.13	0.15	0.05
XLOC_000195	36.54	19.99	34.66	44.35	27.06	33.39	28.74	44.39	34.34	52.67	39.02
XLOC_000196	1.44	0.66	2.35	1.87	1.43	1.76	1.29	1.51	2.54	1.48	1.34
XLOC_000197	22.81	32.95	20.08	25.85	30.40	17.71	12.47	22.42	29.74	36.64	23.52
XLOC_000198	0.20	0.03	0.10	0.32	0.00	0.27	0.08	0.00	0.18	0.39	0.00
XLOC_000199	1.73	1.84	1.23	1.62	1.92	1.10	1.03	1.08	1.93	1.95	1.86
XLOC_000200	0.00	0.00	0.00	0.00	0.00	0.00	0.00	0.00	0.00	0.00	0.00
XLOC_000201	0.00	0.80	0.03	0.00	1.20	0.00	0.00	1.49	0.00	0.00	1.19
XLOC_000202	0.00	0.06	0.00	0.00	0.03	0.00	0.00	0.00	0.00	0.00	0.03
XLOC_000203	18.46	22.71	19.60	23.74	33.57	15.00	12.18	55.73	16.01	31.03	54.34
XLOC_000204	0.17	0.28	0.13	0.10	0.22	0.06	0.08	0.46	0.25	0.19	0.27
XLOC_000205	2.89	1.98	2.87	1.76	1.89	3.53	2.52	2.06	3.91	1.06	1.75
XLOC_000206	51.86	41.27	51.80	52.94	49.32	49.27	40.31	65.44	50.61	48.38	50.99
XLOC_000207	1.65	1.02	2.50	1.49	1.13	1.22	1.38	0.84	0.91	1.74	0.85
XLOC_000208	2.32	1.35	2.10	1.68	0.79	1.31	0.82	0.33	1.97	2.01	0.58
XLOC_000209	3.73	2.60	3.52	5.03	3.68	3.29	3.81	3.33	5.99	4.18	3.33
XLOC_000210	17.25	0.63	15.29	12.81	1.34	18.97	8.51	1.17	16.80	15.49	0.68
XLOC_000211	20.80	8.59	25.13	99.22	15.64	14.86	13.86	10.48	44.33	80.95	8.99
XLOC_000212	0.00	0.00	0.00	0.00	0.00	0.00	0.00	0.00	0.00	0.00	0.00
XLOC_000213	0.00	0.00	0.19	1.96	0.00	0.08	1.42	0.00	0.00	0.00	0.00
XLOC_000214	0.08	0.00	0.05	0.00	0.00	0.00	0.00	0.00	0.03	0.00	0.00
XLOC_000215	0.00	0.00	0.00	0.00	0.00	0.00	0.00	0.00	0.00	0.00	0.00
XLOC_000216	0.10	0.04	0.00	0.00	0.08	0.00	0.03	0.03	1.62	3.13	0.00
XLOC_000217	3.21	22.66	4.21	8.51	20.52	4.25	4.99	25.66	3.95	12.18	24.21
XLOC_000218	29.97	1.88	32.76	27.79	1.84	32.15	27.90	2.12	34.47	23.19	1.15
XLOC_000219	0.00	0.00	0.00	0.00	0.00	0.00	0.00	0.00	0.00	0.00	0.00
XLOC_000220	0.74	0.13	0.53	0.45	0.09	0.76	0.74	0.15	0.31	0.43	0.06
XLOC_000221	0.00	0.00	0.00	0.00	0.00	0.00	0.00	0.00	0.00	0.00	0.00
XLOC_000222	18.72	7.80	17.33	19.87	10.47	18.30	17.31	7.78	23.91	18.80	10.09
XLOC_000223	0.18	0.06	0.13	0.16	0.05	0.17	0.10	0.02	0.25	0.26	0.05
XLOC_000224	0.44	0.00	0.24	0.87	0.01	0.66	0.24	0.01	0.14	2.20	0.00
XLOC_000225	0.17	0.00	0.07	0.68	0.01	0.12	0.11	0.00	0.11	0.52	0.00
XLOC_000226	0.16	0.00	0.28	0.17	0.00	0.06	0.05	0.00	0.11	0.09	0.03
XLOC_000227	0.58	0.00	0.24	0.23	0.00	0.11	0.08	0.00	0.24	0.11	0.00
XLOC_000228	0.02	0.00	0.14	0.02	0.00	0.06	0.00	0.02	0.10	0.04	0.02
XLOC_000229	1.75	1.52	1.58	1.83	1.50	1.44	1.49	1.35	1.90	1.51	1.23
XLOC_000230	0.34	0.16	0.19	0.24	0.07	0.12	0.16	0.08	0.58	0.18	0.11
XLOC_000231	0.00	0.00	0.00	0.00	0.00	0.00	0.00	0.00	0.00	0.00	0.00
XLOC_000232	37.16	24.60	34.22	31.85	30.24	39.83	27.24	35.10	33.12	33.19	35.55
XLOC_000233	19.41	0.58	22.30	47.83	0.46	20.34	40.30	0.51	36.53	36.29	0.79
XLOC_000234	0.23	0.02	0.16	0.56	0.01	0.23	0.25	0.03	0.54	0.41	0.01
XLOC_000235	0.00	3.08	0.00	0.00	1.14	0.00	0.00	1.08	0.00	0.00	0.70
XLOC_000236	0.00	0.27	0.00	0.00	0.06	0.00	0.00	0.05	0.00	0.00	0.15
XLOC_000237	0.00	0.00	0.00	0.00	0.00	0.00	0.00	0.00	0.00	0.00	0.00
XLOC_000238	0.00	0.08	0.10	0.07	0.00	0.21	0.00	0.00	0.41	0.18	0.00
XLOC_000239	0.00	0.00	0.00	0.00	0.19	0.00	0.00	0.01	0.00	0.00	0.00
XLOC_000240	0.43	0.33	0.90	0.57	0.36	0.55	0.65	0.25	0.53	0.50	0.27
XLOC_000241	4.20	3.74	3.79	7.18	4.97	5.34	5.00	3.96	5.26	5.96	2.52
XLOC_000242	0.00	0.00	0.00	0.00	0.00	0.00	0.00	0.00	0.00	0.00	0.00
XLOC_000243	0.34	0.22	0.63	0.25	0.14	0.06	0.24	0.00	0.19	0.20	0.43
XLOC_000244	0.13	21.67	0.32	0.23	21.88	0.28	0.12	18.24	0.23	0.35	20.72
XLOC_000245	0.00	0.85	0.00	0.00	0.57	0.00	0.00	0.54	0.00	0.00	0.39
XLOC_000246	0.00	0.63	0.00	0.00	0.21	0.00	0.00	0.31	0.00	0.00	0.38
XLOC_000247	0.00	0.16	0.00	0.00	0.12	0.00	0.00	0.06	0.00	0.00	0.09
XLOC_000248	0.00	0.57	0.00	0.00	0.73	0.00	0.00	0.03	0.00	0.00	0.62
XLOC_000249	0.00	0.13	0.00	0.00	0.21	0.00	0.00	0.07	0.00	0.00	0.38
XLOC_000250	0.00	0.00	0.00	0.00	0.13	0.00	0.00	0.01	0.00	0.00	0.05
XLOC_000251	0.00	0.03	0.00	0.00	0.26	0.00	0.00	0.13	0.00	0.00	0.08
XLOC_000252	0.00	0.00	0.00	0.00	0.29	0.00	0.00	0.21	0.00	0.00	0.07
XLOC_000253	0.00	0.00	0.00	0.00	0.37	0.00	0.00	0.10	0.00	0.00	0.19
XLOC_000254	30.52	0.64	53.02	194.85	1.19	38.68	157.39	1.47	37.61	126.49	0.86
XLOC_000255	0.22	0.32	0.65	2.71	0.66	1.10	3.14	0.74	2.68	3.96	1.19
XLOC_000256	0.00	33.04	0.00	0.00	26.17	0.00	0.00	18.04	0.01	0.00	18.50
XLOC_000257	0.00	0.12	0.00	0.00	0.34	0.00	0.00	0.27	0.00	0.00	0.08
XLOC_000258	0.00	0.28	0.00	0.00	0.56	0.00	0.00	0.57	0.00	0.00	0.16
XLOC_000259	0.00	0.00	0.00	0.00	0.33	0.00	0.00	0.45	0.00	0.00	0.14
XLOC_000260	0.00	0.03	0.00	0.00	0.06	0.00	0.00	0.40	0.00	0.00	0.03
XLOC_000261	0.00	0.05	0.00	0.00	0.53	0.00	0.00	0.32	0.00	0.00	0.60
XLOC_000262	0.00	0.03	0.00	0.00	0.08	0.00	0.00	0.31	0.00	0.00	0.21
XLOC_000263	0.00	0.44	0.00	0.00	0.33	0.00	0.00	0.32	0.00	0.00	0.59
XLOC_000264	13.90	28.26	11.46	13.15	23.86	12.78	10.43	18.93	13.45	13.92	24.40
XLOC_000265	1.26	1.10	1.41	1.37	0.88	1.20	1.16	0.95	2.08	0.41	0.50
XLOC_000266	0.00	0.00	0.00	0.00	0.00	0.00	0.00	0.00	0.00	0.00	0.00
XLOC_000267	0.07	0.25	0.00	0.00	0.53	0.00	0.02	0.12	0.00	0.10	0.50
XLOC_000268	0.00	0.02	0.00	0.00	0.09	0.00	0.00	0.02	0.00	0.00	0.02
XLOC_000269	0.52	0.13	0.44	0.15	0.14	0.59	0.27	0.13	0.42	0.37	0.61
XLOC_000270	2.50	0.83	2.84	1.07	0.78	3.16	0.71	0.36	3.56	0.90	0.34
XLOC_000271	0.22	0.00	0.17	0.00	0.00	0.56	0.00	0.00	0.24	0.00	0.00
XLOC_000272	0.17	0.00	0.00	0.00	0.00	0.21	0.00	0.00	1.15	0.00	0.00
XLOC_000273	0.75	0.00	0.90	0.06	0.00	0.40	0.06	0.00	0.53	0.00	0.00
XLOC_000274	0.35	0.01	0.35	0.02	0.00	0.19	0.02	0.00	0.65	0.03	0.01
XLOC_000275	0.94	0.00	1.15	0.18	0.00	0.87	0.02	0.00	1.74	0.07	0.00
XLOC_000276	22.90	32.65	24.99	32.94	39.38	22.40	17.50	25.86	34.56	48.11	32.28
XLOC_000277	0.41	0.00	0.00	0.16	0.02	0.04	0.15	0.00	0.08	0.16	0.00
XLOC_000278	9.25	0.00	1.50	0.00	0.00	0.00	3.94	0.00	2.86	0.44	0.00
XLOC_000279	1.03	0.00	0.57	0.20	0.00	0.51	0.33	0.00	0.51	0.13	0.00
XLOC_000280	0.58	0.00	0.07	0.02	0.00	0.44	0.07	0.00	0.15	0.05	0.00
XLOC_000281	1.48	0.01	1.34	0.55	0.00	1.72	0.79	0.04	0.87	0.62	0.02
XLOC_000282	2.84	1.23	2.36	1.79	2.12	2.75	2.30	3.59	4.41	1.26	3.28
XLOC_000283	0.43	0.04	0.17	0.13	0.23	0.19	0.42	0.13	0.44	0.21	0.10
XLOC_000284	0.30	0.09	0.17	0.16	0.14	0.26	0.08	0.20	0.16	0.05	0.03
XLOC_000285	0.20	0.10	0.20	0.11	0.08	0.17	0.08	0.10	0.25	0.01	0.10
XLOC_000286	0.47	0.06	0.30	0.26	0.24	0.41	0.18	0.37	0.40	0.11	0.16
XLOC_000287	0.08	0.67	0.10	0.13	0.39	0.09	0.03	0.55	0.08	0.01	0.46
XLOC_000288	15.72	0.11	13.94	3.20	0.15	15.50	4.44	0.09	37.58	3.67	0.05
XLOC_000289	2.11	0.00	2.43	0.34	0.00	2.53	0.88	0.00	3.21	0.62	0.00
XLOC_000290	0.00	0.00	0.00	0.00	0.00	0.00	0.00	0.00	0.00	0.00	0.00
XLOC_000291	8.20	2.15	8.88	6.67	1.86	6.21	6.20	1.10	9.72	5.59	1.77
XLOC_000292	1.04	1.01	0.62	0.88	0.88	1.40	0.88	0.46	3.01	1.21	0.45
XLOC_000293	1.11	0.35	0.77	0.80	0.33	0.66	0.69	0.15	2.00	0.59	0.46
XLOC_000294	16.99	16.22	17.63	25.97	22.88	15.63	13.37	24.47	16.64	32.56	26.49
XLOC_000295	9.83	10.36	9.90	15.12	10.68	9.49	12.38	6.02	9.43	24.95	10.22
XLOC_000296	0.04	0.00	0.00	0.00	0.00	0.00	0.00	0.00	0.10	0.00	0.00
XLOC_000297	0.00	0.00	0.00	0.00	0.00	0.00	0.00	0.00	0.00	0.00	0.00
XLOC_000298	6.62	0.36	7.02	5.55	0.46	7.93	7.90	1.55	9.91	6.21	0.98
XLOC_000299	0.24	0.05	0.16	0.15	0.03	0.37	0.28	0.06	0.45	0.33	0.04
XLOC_000300	4.02	1.65	2.61	2.63	1.55	2.67	1.75	2.28	3.12	1.79	1.94
XLOC_000301	0.13	0.00	0.02	0.05	0.00	0.06	0.10	0.03	0.37	0.14	0.00
XLOC_000302	0.35	0.01	0.11	0.13	0.01	0.15	0.15	0.07	0.44	0.36	0.07
XLOC_000303	20.24	0.32	22.29	21.30	0.29	17.74	15.15	0.19	15.45	18.65	0.27
XLOC_000304	0.27	0.00	0.33	0.35	0.00	0.23	0.41	0.00	0.66	0.67	0.00
XLOC_000305	0.23	0.12	0.48	0.43	0.00	0.51	1.15	0.06	1.56	0.34	0.04
XLOC_000306	0.00	0.00	0.00	0.00	0.00	0.00	0.05	0.00	0.51	0.02	0.00
XLOC_000307	0.00	0.00	0.05	0.01	0.09	0.16	0.05	0.04	0.33	0.03	0.00
XLOC_000308	0.00	0.00	0.07	0.00	0.00	0.05	0.03	0.00	0.50	0.02	0.00
XLOC_000309	0.15	0.00	0.03	0.06	0.00	0.06	0.05	0.00	0.37	0.13	0.00
XLOC_000310	0.08	0.00	0.11	0.08	0.04	0.06	0.01	0.00	0.37	0.14	0.00
XLOC_000311	0.18	0.04	0.09	0.14	0.02	0.20	0.09	0.00	0.41	0.26	0.01
XLOC_000312	0.15	0.02	0.19	0.11	0.03	0.21	0.35	0.01	0.56	0.25	0.01
XLOC_000313	0.05	0.07	0.00	0.05	0.40	0.00	0.00	0.10	0.00	0.00	0.00
XLOC_000314	0.05	0.02	0.15	0.07	0.00	0.02	0.04	0.04	0.26	0.11	0.05
XLOC_000315	0.25	0.03	0.13	0.23	0.05	0.09	0.15	0.04	0.63	0.20	0.09
XLOC_000316	0.21	0.09	0.35	0.32	0.09	0.09	0.26	0.02	0.28	0.31	0.04
XLOC_000317	0.13	0.07	0.07	0.06	0.01	0.11	0.04	0.00	0.00	0.40	0.00
XLOC_000318	0.00	0.00	0.00	0.00	0.00	0.00	0.00	0.00	0.00	0.00	0.00
XLOC_000319	0.00	0.00	0.19	0.00	0.00	0.00	0.00	0.00	0.00	0.00	0.00
XLOC_000320	0.00	0.43	0.00	0.00	0.23	0.00	0.00	0.07	0.00	0.00	0.03
XLOC_000321	0.00	0.43	0.00	0.00	0.29	0.00	0.00	0.33	0.00	0.00	0.32
XLOC_000322	0.00	0.06	0.00	0.00	0.08	0.00	0.00	0.31	0.00	0.00	0.06
XLOC_000323	0.00	0.16	0.00	0.00	0.22	0.00	0.00	0.29	0.00	0.00	0.08
XLOC_000324	0.00	0.02	0.00	0.00	0.32	0.00	0.00	0.24	0.00	0.00	0.02
XLOC_000325	0.00	0.09	0.00	0.00	0.21	0.00	0.00	0.25	0.00	0.00	0.03
XLOC_000326	0.00	0.18	0.00	0.00	0.30	0.00	0.00	0.36	0.00	0.00	0.05
XLOC_000327	0.00	0.00	0.00	0.00	0.00	0.00	0.00	0.00	0.00	0.00	0.00
XLOC_000328	0.02	0.00	0.01	0.00	0.00	0.00	0.00	0.07	0.09	0.04	0.00
XLOC_000329	7.56	0.93	9.11	9.40	2.16	4.98	7.90	2.47	6.24	7.33	1.95
XLOC_000330	5.10	2.84	5.18	10.06	3.06	4.93	6.57	2.53	7.18	7.74	2.95
XLOC_000331	5.40	5.19	5.05	7.85	5.67	4.07	4.80	5.89	8.17	7.27	5.59
XLOC_000332	10.24	60.50	9.30	10.10	66.63	8.13	6.94	41.10	11.64	8.29	57.57
XLOC_000333	0.58	0.04	0.62	0.57	0.15	0.77	1.26	0.08	0.89	0.60	0.07
XLOC_000334	0.00	0.00	0.00	0.00	0.00	0.00	0.00	0.00	0.00	0.00	0.00
XLOC_000335	0.01	62.57	0.00	0.00	50.60	0.00	0.00	31.50	0.03	0.03	35.39
XLOC_000336	0.05	0.03	0.05	0.17	0.06	0.01	0.07	0.01	0.26	0.18	0.01
XLOC_000337	20.81	8.99	20.08	26.10	6.26	11.45	11.79	7.69	23.07	37.94	6.94
XLOC_000338	0.08	0.21	0.09	0.11	0.16	0.13	0.10	0.09	0.15	0.05	0.19
XLOC_000339	0.12	0.14	0.12	0.05	0.15	0.06	0.04	0.10	0.12	0.08	0.20
XLOC_000340	0.27	0.09	0.10	0.16	0.11	0.19	0.09	0.24	0.38	0.39	0.16
XLOC_000341	0.00	0.14	0.00	0.00	0.53	0.00	0.00	0.36	0.00	0.00	0.81
XLOC_000342	155.21	153.48	173.68	163.30	185.34	157.41	141.72	249.23	158.67	156.27	224.26
XLOC_000343	2.79	1.27	2.30	3.03	1.91	2.41	2.36	2.02	4.08	2.87	1.33
XLOC_000344	0.00	0.02	0.00	0.00	0.02	0.00	0.00	0.01	0.00	0.00	0.00
XLOC_000345	0.00	0.00	0.00	0.00	0.00	0.00	0.00	0.00	0.00	0.00	0.00
XLOC_000346	0.00	0.31	0.01	0.01	0.40	0.00	0.02	0.58	0.00	0.00	0.79
XLOC_000347	0.00	0.10	0.00	0.00	0.13	0.00	0.00	0.05	0.00	0.00	0.42
XLOC_000348	0.04	0.05	0.08	0.17	0.30	0.00	0.00	0.21	0.13	0.00	0.37
XLOC_000349	10.04	0.34	8.87	3.67	0.48	7.37	6.66	0.33	4.45	2.75	0.34
XLOC_000350	0.06	15.08	0.04	0.03	10.77	0.07	0.02	5.56	0.14	0.04	6.48
XLOC_000351	0.01	0.36	0.00	0.00	0.16	0.00	0.00	0.28	0.00	0.00	0.37
XLOC_000352	0.00	0.49	0.00	0.00	0.17	0.00	0.00	0.08	0.00	0.00	0.03
XLOC_000353	0.03	2.69	0.00	0.03	0.37	0.00	0.00	0.07	0.00	0.00	0.27
XLOC_000354	0.05	3.98	0.00	0.00	0.56	0.00	0.00	0.05	0.00	0.00	0.27
XLOC_000355	0.02	1.93	0.02	0.00	0.86	0.00	0.01	0.22	0.01	0.00	0.29
XLOC_000356	0.00	2.05	0.00	0.00	0.67	0.02	0.00	0.38	0.00	0.00	0.11
XLOC_000357	10.74	0.45	12.29	19.92	1.38	9.21	7.84	0.99	6.28	36.04	1.68
XLOC_000358	0.09	0.00	0.11	0.25	0.02	0.08	0.09	0.01	0.08	0.37	0.01
XLOC_000359	0.00	0.00	0.00	0.04	0.03	0.00	0.00	0.00	0.03	0.19	0.00
XLOC_000360	0.01	0.00	0.00	0.04	0.00	0.00	0.00	0.00	0.00	0.05	0.00
XLOC_000361	0.00	0.00	0.00	0.00	0.00	0.00	0.00	0.00	0.00	0.00	0.00
XLOC_000362	0.00	0.00	0.00	0.00	0.00	0.00	0.00	0.00	0.00	0.00	0.00
XLOC_000363	38.04	84.94	46.87	54.66	97.51	39.87	35.62	63.29	24.09	57.34	47.61
XLOC_000364	22.07	6.36	47.05	25.89	25.14	44.80	37.86	17.64	31.51	14.40	10.02
XLOC_000365	0.04	0.22	0.02	0.04	0.21	0.03	0.02	0.11	0.06	0.04	0.19
XLOC_000366	16.16	4.89	18.61	21.44	11.72	16.42	13.60	11.49	14.55	21.85	12.40
XLOC_000367	0.58	0.01	0.32	0.40	0.04	0.36	0.49	0.00	0.71	0.66	0.00
XLOC_000368	0.11	0.00	0.03	0.43	0.00	0.06	0.19	0.00	0.25	0.12	0.00
XLOC_000369	18.01	3.67	22.15	25.21	8.47	16.33	13.00	8.89	18.88	17.86	7.96
XLOC_000370	0.45	0.00	0.17	0.72	0.03	0.15	0.66	0.00	1.73	0.69	0.00
XLOC_000371	1.65	4.13	2.09	2.49	3.96	2.45	1.77	4.61	1.60	4.89	5.36
XLOC_000372	0.28	0.28	0.24	0.53	0.38	0.36	0.31	0.37	0.46	1.06	0.30
XLOC_000373	13.61	36.72	11.76	16.44	23.89	11.01	8.01	13.29	5.48	41.91	22.37
XLOC_000374	0.01	0.04	0.00	0.17	0.02	0.00	0.00	0.01	0.02	0.00	0.00
XLOC_000375	2.22	4.02	2.09	1.99	4.88	1.54	1.45	5.25	1.97	1.89	4.26
XLOC_000376	0.05	0.02	0.12	0.22	0.05	0.10	0.08	0.01	0.17	0.09	0.04
XLOC_000377	0.03	0.01	0.06	0.26	0.06	0.02	0.03	0.02	0.20	0.09	0.06
XLOC_000378	0.14	0.03	0.05	0.42	0.02	0.06	0.02	0.09	0.17	0.05	0.03
XLOC_000379	0.09	0.06	0.04	0.14	0.05	0.07	0.15	0.07	0.19	0.10	0.04
XLOC_000380	0.29	0.15	0.26	0.18	0.13	0.17	0.13	0.15	0.38	0.19	0.13
XLOC_000381	0.13	0.09	0.18	0.11	0.16	0.13	0.06	0.08	0.25	0.15	0.06
XLOC_000382	0.08	0.05	0.04	0.14	0.14	0.19	0.13	0.12	0.24	0.11	0.04
XLOC_000383	0.00	0.00	0.00	0.00	0.00	0.00	0.00	0.00	0.00	0.00	0.00
XLOC_000384	0.00	0.41	0.00	0.00	0.60	0.00	0.00	0.36	0.00	0.01	0.36
XLOC_000385	0.00	0.00	0.00	0.00	0.00	0.00	0.00	0.00	0.00	0.00	0.00
XLOC_000386	0.00	0.00	0.00	0.00	0.00	0.00	0.00	0.00	0.00	0.00	0.00
XLOC_000387	0.00	0.03	0.00	0.00	0.08	0.03	0.01	0.30	0.00	0.00	0.13
XLOC_000388	0.83	25.10	0.54	0.21	20.98	0.82	0.25	4.66	0.87	0.19	8.71
XLOC_000389	0.00	0.00	0.00	0.00	0.00	0.00	0.00	0.00	0.00	0.00	0.00
XLOC_000390	0.00	0.00	0.00	0.00	0.00	0.00	0.00	0.00	0.00	0.00	0.01
XLOC_000391	10.98	7.63	13.72	14.50	9.47	10.66	9.72	16.64	11.29	12.78	13.16
XLOC_000392	1.81	1.39	1.71	2.43	1.76	1.99	1.57	1.74	3.10	2.14	1.37
XLOC_000393	0.74	0.68	1.67	2.61	0.75	1.37	1.52	0.53	0.85	0.85	0.84
XLOC_000394	0.00	0.00	0.00	0.00	0.00	0.00	0.00	0.00	0.00	0.00	0.00
XLOC_000395	7.92	1.73	7.21	9.98	2.38	8.12	6.39	1.48	7.61	9.43	1.61
XLOC_000396	0.00	5.89	0.00	0.01	3.69	0.00	0.04	2.51	0.01	0.01	5.34
XLOC_000397	0.00	0.27	0.00	0.00	0.15	0.00	0.00	0.10	0.00	0.00	0.15
XLOC_000398	0.00	0.45	0.00	0.00	0.09	0.00	0.00	0.15	0.00	0.00	0.14
XLOC_000399	0.00	33.92	0.00	0.00	6.59	0.00	0.00	17.88	0.00	0.00	2.58
XLOC_000400	0.00	5.08	0.00	0.00	1.36	0.00	0.00	1.74	0.00	0.00	1.65
XLOC_000401	0.04	0.26	0.04	0.09	0.42	0.03	0.02	0.11	0.10	0.04	0.18
XLOC_000402	0.00	0.01	0.00	0.00	0.09	0.02	0.00	0.01	0.00	0.00	0.19
XLOC_000403	0.00	0.00	8.12	20.37	0.00	0.00	0.00	0.00	0.00	0.00	0.00
XLOC_000404	3.37	1.80	3.54	4.14	1.94	3.04	2.68	1.76	2.90	2.76	1.69
XLOC_000405	0.20	0.00	0.74	0.71	0.00	0.31	0.51	0.00	0.37	0.22	0.00
XLOC_000406	74.76	1.22	62.84	61.55	2.02	54.60	47.00	2.23	62.76	55.10	2.13
XLOC_000407	45.65	17.12	48.58	52.08	22.49	37.45	25.51	25.48	35.33	47.06	26.33
XLOC_000408	0.04	0.00	0.00	0.10	0.00	0.04	0.19	0.02	0.61	0.17	0.07
XLOC_000409	11.19	3.19	9.60	10.25	3.83	10.45	8.85	4.68	13.08	10.59	4.50
XLOC_000410	0.03	0.09	0.15	0.16	0.09	0.10	0.14	0.11	0.16	0.16	0.12
XLOC_000411	0.00	0.00	0.00	0.00	0.00	0.00	0.00	0.00	0.00	0.00	0.00
XLOC_000412	0.65	0.70	0.86	0.28	0.40	0.91	0.79	0.41	0.66	0.37	0.34
XLOC_000413	0.00	0.00	0.00	0.00	0.00	0.00	0.00	0.00	0.00	0.00	0.00
XLOC_000414	0.01	1.35	0.00	0.00	2.50	0.00	0.00	6.66	0.00	0.00	2.08
XLOC_000415	36.89	9.14	38.86	42.39	12.75	29.54	27.03	17.02	40.78	34.43	14.10
XLOC_000416	0.06	0.00	0.00	0.10	0.00	0.00	0.01	0.00	0.41	0.11	0.02
XLOC_000417	0.73	0.02	0.27	0.28	0.11	0.05	0.13	0.05	0.34	0.33	0.08
XLOC_000418	22.87	6.11	21.54	27.07	7.30	21.30	19.75	7.41	34.47	27.33	8.11
XLOC_000419	0.00	0.00	0.00	0.00	0.00	0.00	0.00	0.00	0.00	0.00	0.00
XLOC_000420	2.79	6.87	3.42	2.80	6.19	3.11	2.78	5.36	3.00	2.81	6.42
XLOC_000421	0.00	0.00	0.00	0.00	0.00	0.00	0.00	0.00	0.00	0.00	0.00
XLOC_000422	17.23	9.80	15.08	20.16	13.44	14.85	13.44	16.84	23.57	23.93	13.13
XLOC_000423	0.08	0.42	0.02	0.02	0.39	0.00	0.02	0.26	0.08	0.00	0.29
XLOC_000424	8.53	18.97	10.07	15.17	18.85	10.64	7.31	18.95	11.47	29.04	23.44
XLOC_000425	0.03	0.15	0.03	0.00	0.36	0.02	0.02	0.13	0.00	0.02	0.35
XLOC_000426	0.00	0.00	0.00	0.00	0.00	0.00	0.00	0.00	0.00	0.00	0.03
XLOC_000427	0.00	203.52	0.00	0.00	227.21	0.00	0.00	220.78	0.00	0.00	267.33
XLOC_000428	0.00	0.06	0.00	0.00	0.11	0.00	0.00	0.05	0.00	0.00	0.51
XLOC_000429	0.00	0.15	0.00	0.00	0.18	0.00	0.00	0.02	0.00	0.00	0.17
XLOC_000430	0.00	0.22	0.00	0.00	0.12	0.00	0.00	0.04	0.00	0.00	0.32
XLOC_000431	0.25	0.00	0.47	0.46	0.00	0.27	0.07	0.00	0.03	0.00	0.00
XLOC_000432	2.06	0.10	1.45	1.95	0.05	1.19	1.17	0.04	1.51	1.73	0.12
XLOC_000433	0.25	0.00	0.15	0.38	0.00	0.07	0.09	0.02	0.31	0.27	0.02
XLOC_000434	0.24	0.11	0.23	0.23	0.21	0.26	0.13	0.33	0.33	0.29	0.31
XLOC_000435	0.00	0.00	0.00	0.00	0.00	0.00	0.00	0.00	0.00	0.00	0.00
XLOC_000436	0.11	0.13	0.04	0.00	0.10	0.14	0.00	0.06	0.04	0.00	0.11
XLOC_000437	0.17	0.15	0.11	0.31	0.13	0.00	0.05	0.11	0.14	0.06	0.14
XLOC_000438	0.15	0.00	0.08	0.02	0.00	0.00	0.00	0.00	0.00	0.00	0.00
XLOC_000439	0.41	0.39	0.32	0.77	0.70	0.39	0.15	1.00	0.46	0.28	0.84
XLOC_000440	0.06	0.03	0.06	0.32	0.02	0.10	0.02	0.00	0.02	0.13	0.02
XLOC_000441	0.03	0.00	0.00	0.07	0.01	0.00	0.03	0.00	0.08	0.20	0.01
XLOC_000442	0.12	0.00	0.00	0.13	0.00	0.03	0.00	0.00	0.02	0.62	0.00
XLOC_000443	0.55	2.97	0.93	0.73	3.34	0.31	0.27	4.00	0.33	1.57	3.84
XLOC_000444	0.00	0.08	0.06	0.05	0.17	0.06	0.00	0.18	0.05	0.06	0.09
XLOC_000445	0.00	17.67	0.00	0.00	8.66	0.00	0.00	5.62	0.06	0.00	5.21
XLOC_000446	0.00	0.00	0.00	0.00	0.00	0.00	0.00	0.00	0.00	0.00	0.00
XLOC_000447	0.00	0.00	0.00	0.00	0.00	0.00	0.00	0.00	0.00	0.00	0.00
XLOC_000448	25.56	0.41	22.83	29.31	0.06	13.30	6.65	0.10	32.21	17.37	0.34
XLOC_000449	0.77	0.01	0.54	1.18	0.01	0.24	0.16	0.00	0.90	0.65	0.01
XLOC_000450	0.08	0.00	0.07	0.00	0.00	0.06	0.00	0.00	0.23	0.12	0.00
XLOC_000451	0.00	0.00	0.00	0.00	0.00	0.00	0.00	0.00	0.00	0.00	0.00
XLOC_000452	0.00	0.00	0.00	0.00	0.00	0.00	0.00	0.00	0.00	0.00	0.00
XLOC_000453	0.13	73.42	0.13	0.06	72.83	0.02	0.07	77.74	0.03	0.03	61.54
XLOC_000454	0.06	3.42	0.15	0.47	6.00	0.06	0.17	4.96	0.15	0.21	3.71
XLOC_000455	0.00	0.00	0.00	0.00	0.00	0.01	0.00	0.00	0.00	0.40	0.00
XLOC_000456	3.20	1.67	1.73	1.64	1.31	2.30	2.06	0.63	3.05	3.12	1.02
XLOC_000457	0.00	0.76	0.00	0.00	0.43	0.00	0.00	0.20	0.00	0.00	0.22
XLOC_000458	0.00	0.43	0.00	0.00	0.26	0.00	0.00	0.14	0.00	0.00	0.20
XLOC_000459	0.26	7.21	0.94	0.57	8.03	0.77	2.24	8.57	0.66	0.45	8.35
XLOC_000460	0.04	1.14	0.07	0.06	0.45	0.06	0.16	0.46	0.12	0.05	0.77
XLOC_000461	0.13	2.70	0.00	0.00	0.40	0.00	0.28	1.59	0.00	0.00	3.47
XLOC_000462	0.03	1.26	0.00	0.03	0.61	0.01	0.02	1.27	0.00	0.01	0.52
XLOC_000463	0.00	0.16	0.00	0.01	0.08	0.00	0.00	0.06	0.00	0.00	0.13
XLOC_000464	7.24	3.96	7.45	40.84	9.19	9.61	9.05	4.34	5.47	71.22	4.66
XLOC_000465	0.00	0.00	0.00	0.00	0.00	0.00	0.00	0.00	0.00	0.00	0.00
XLOC_000466	0.00	0.00	0.00	0.00	0.00	0.00	0.00	0.00	0.00	0.00	0.00
XLOC_000467	0.02	85.87	0.03	0.00	101.06	0.00	0.00	62.61	0.01	0.00	93.76
XLOC_000468	0.00	6.66	0.00	0.00	4.71	0.00	0.00	1.39	0.00	0.00	6.30
XLOC_000469	0.00	0.00	0.00	0.00	0.00	0.00	0.00	0.00	0.00	0.00	0.00
XLOC_000470	0.07	0.00	0.00	0.08	0.00	0.06	0.00	0.03	0.04	0.00	0.04
XLOC_000471	17.56	5.14	22.12	22.35	4.70	12.85	13.61	4.49	12.08	12.25	4.77
XLOC_000472	0.13	0.59	0.16	0.12	0.51	0.09	0.03	0.18	0.08	0.11	0.22
XLOC_000473	0.00	1.53	0.00	0.00	2.11	0.00	0.00	0.63	0.00	0.00	1.00
XLOC_000474	0.00	0.08	0.00	0.00	0.16	0.00	0.00	0.06	0.00	0.00	0.15
XLOC_000475	0.00	0.18	0.00	0.00	0.47	0.00	0.00	0.01	0.00	0.00	0.26
XLOC_000476	7.28	1.74	9.71	8.92	1.91	6.69	6.19	2.84	11.42	9.54	3.14
XLOC_000477	0.00	0.56	0.13	0.93	0.00	76.94	81.32	33.96	0.21	0.18	0.07
XLOC_000478	0.36	0.33	0.62	0.45	0.18	0.50	0.38	0.20	0.45	0.85	0.29
XLOC_000479	0.08	0.66	0.12	1.09	0.98	0.46	0.31	1.37	0.10	2.77	1.77
XLOC_000480	0.00	0.00	0.00	0.00	0.00	0.00	0.00	0.00	0.00	0.00	0.00
XLOC_000481	181.87	65.10	210.10	313.23	82.88	151.44	146.45	90.45	179.77	203.58	70.01
XLOC_000482	0.28	0.00	0.28	0.43	0.01	0.18	0.11	0.00	0.22	0.30	0.00
XLOC_000483	0.21	0.01	0.42	0.42	0.00	0.02	0.06	0.01	0.04	0.03	0.00
XLOC_000484	0.00	0.02	0.01	0.02	0.03	0.00	0.05	0.04	0.00	0.01	0.06
XLOC_000485	0.00	1.56	0.01	0.00	3.02	0.00	0.00	4.52	0.00	0.00	3.85
XLOC_000486	0.00	0.00	0.00	0.00	0.00	0.00	0.00	0.00	0.00	0.00	0.00
XLOC_000487	9.57	2.72	10.93	10.92	5.30	9.92	7.79	11.56	14.54	16.70	9.59
XLOC_000488	3.05	148.65	2.54	1.83	130.25	4.33	2.03	187.73	4.11	2.14	106.03
XLOC_000489	0.04	1.14	0.05	0.05	1.23	0.15	0.03	0.62	0.08	0.02	1.06
XLOC_000490	0.06	1.65	0.09	0.03	1.06	0.05	0.03	0.90	0.01	0.04	1.25
XLOC_000491	0.01	0.22	0.00	0.02	0.16	0.01	0.02	0.06	0.01	0.01	0.23
XLOC_000492	0.05	0.80	0.01	0.03	0.47	0.04	0.00	0.18	0.10	0.01	0.49
XLOC_000493	0.00	0.29	0.00	0.00	0.05	0.00	0.00	0.07	0.00	0.00	0.24
XLOC_000494	0.01	0.40	0.00	0.01	0.26	0.01	0.01	0.16	0.07	0.01	0.33
XLOC_000495	0.27	0.83	0.27	0.38	0.59	0.30	0.31	0.37	0.28	0.26	0.61
XLOC_000496	2.05	0.36	2.29	3.21	0.43	3.94	2.97	0.87	4.33	5.10	0.71
XLOC_000497	0.00	0.00	0.00	0.00	0.00	0.00	0.00	0.00	0.00	0.00	0.00
XLOC_000498	0.03	0.25	0.06	0.05	0.19	0.00	0.07	0.07	0.02	0.02	0.03
XLOC_000499	9.44	3.60	12.93	7.43	5.38	12.97	7.79	4.22	12.96	8.66	8.77
XLOC_000500	0.00	0.00	0.00	0.00	0.00	0.00	0.00	0.00	0.00	0.00	0.00
XLOC_000501	0.00	8.29	0.00	0.00	12.19	0.00	0.00	7.28	0.00	0.00	8.93
XLOC_000502	0.07	2.65	0.06	0.15	1.12	0.04	0.11	1.55	0.06	0.15	2.07
XLOC_000503	0.24	0.11	0.22	0.15	0.14	0.16	0.08	0.06	0.31	0.09	0.23
XLOC_000504	0.01	0.00	0.00	0.00	0.03	0.00	0.00	0.01	0.00	0.00	0.00
XLOC_000505	8.20	9.16	8.39	8.05	11.12	7.19	7.05	16.81	8.35	8.88	15.13
XLOC_000506	0.00	2.12	0.20	0.00	0.59	0.00	0.00	0.12	0.00	0.00	0.70
XLOC_000507	4.56	4.82	2.36	2.81	3.27	4.23	3.86	2.04	8.11	4.64	3.34
XLOC_000508	0.16	0.13	0.00	0.06	0.15	0.12	0.03	0.02	0.05	0.00	0.04
XLOC_000509	1.50	45.75	0.98	1.18	36.74	1.37	0.81	17.39	1.95	1.96	8.80
XLOC_000510	0.01	0.23	0.01	0.00	0.12	0.00	0.00	0.03	0.00	0.00	0.16
XLOC_000511	25.50	15.01	26.57	33.16	19.39	27.04	22.56	21.33	22.17	43.18	17.74
XLOC_000512	4.64	1.97	4.97	4.05	1.60	4.04	5.58	1.81	5.41	2.80	2.18
XLOC_000513	0.00	0.10	0.00	0.00	0.30	0.00	0.00	0.06	0.00	0.00	0.05
XLOC_000514	5.43	0.07	4.24	4.27	0.17	3.44	2.80	0.12	3.94	2.87	0.10
XLOC_000515	0.01	0.12	0.03	0.00	0.20	0.02	0.02	0.05	0.15	0.00	0.18
XLOC_000516	0.00	0.06	0.03	0.00	0.12	0.00	0.00	0.05	0.05	0.00	0.10
XLOC_000517	0.37	0.22	0.11	0.21	0.21	0.09	0.13	0.14	0.08	0.12	0.12
XLOC_000518	130.37	1.00	141.14	203.40	2.10	124.07	161.09	1.51	129.43	145.21	1.48
XLOC_000519	9.44	19.17	8.90	9.28	18.74	8.37	7.72	20.58	11.20	6.92	21.92
XLOC_000520	0.35	0.02	0.13	0.15	0.01	0.18	0.15	0.00	0.45	0.24	0.00
XLOC_000521	10.22	9.85	13.27	10.48	16.13	12.67	9.26	12.75	14.26	11.24	10.68
XLOC_000522	0.25	0.02	0.20	0.18	0.09	0.11	0.16	0.05	0.30	0.16	0.03
XLOC_000523	0.14	0.00	0.10	0.04	0.03	0.02	0.19	0.01	0.14	0.27	0.00
XLOC_000524	14.23	31.23	14.19	15.61	25.98	15.91	10.71	32.14	14.72	9.70	28.76
XLOC_000525	0.00	0.14	0.00	0.00	0.11	0.00	0.00	0.13	0.00	0.00	0.13
XLOC_000526	0.01	0.24	0.00	0.05	0.20	0.01	0.01	0.14	0.07	0.02	0.20
XLOC_000527	0.00	0.18	0.00	0.00	0.13	0.00	0.01	0.01	0.00	0.00	0.10
XLOC_000528	0.00	0.00	0.00	0.00	0.00	0.00	0.00	0.01	0.08	0.00	0.00
XLOC_000529	26.07	18.65	31.93	33.00	20.08	28.69	24.44	24.46	21.82	33.09	20.90
XLOC_000530	3.14	2.75	3.20	14.43	3.69	4.19	3.19	3.01	1.88	31.26	3.67
XLOC_000531	0.24	1.34	0.21	0.07	1.14	0.12	0.11	1.37	0.11	0.06	0.99
XLOC_000532	0.38	0.27	0.34	0.08	0.17	0.27	0.17	0.34	0.27	0.22	0.46
XLOC_000533	5.70	3.59	5.07	5.94	4.39	6.06	5.27	5.43	9.76	5.59	5.46
XLOC_000534	0.01	0.02	0.00	0.09	0.00	0.06	0.05	0.01	0.11	0.14	0.09
XLOC_000535	0.15	0.01	0.07	0.19	0.07	0.04	0.17	0.02	0.14	0.18	0.00
XLOC_000536	0.38	0.02	0.15	0.18	0.00	0.12	0.06	0.01	0.30	0.39	0.02
XLOC_000537	0.00	0.00	0.00	0.00	0.00	0.00	0.00	0.00	0.00	0.00	0.00
XLOC_000538	1.97	0.01	4.04	0.17	0.01	4.21	0.23	0.02	4.16	0.12	0.01
XLOC_000539	7.46	0.00	6.64	0.27	0.00	1.41	0.86	0.00	1.30	1.50	0.05
XLOC_000540	17.53	8.21	17.50	20.09	9.18	13.73	12.57	9.05	20.53	15.04	9.28
XLOC_000541	0.08	0.00	0.10	0.00	0.02	0.02	0.12	0.00	0.47	0.16	0.00
XLOC_000542	0.10	0.01	0.19	0.08	0.00	0.13	0.03	0.00	0.44	0.07	0.00
XLOC_000543	3.14	0.06	2.12	3.19	0.02	1.44	1.88	0.05	5.54	4.03	0.03
XLOC_000544	0.11	0.03	0.09	0.41	0.01	0.20	0.15	0.02	0.44	0.10	0.00
XLOC_000545	0.17	0.04	0.08	0.18	0.01	0.22	0.17	0.02	0.32	0.24	0.02
XLOC_000546	0.23	0.02	0.18	0.29	0.01	0.18	0.17	0.01	0.51	0.36	0.01
XLOC_000547	0.51	0.00	0.24	0.67	0.01	0.37	0.19	0.05	0.81	0.64	0.01
XLOC_000548	0.22	0.00	0.17	0.25	0.01	0.16	0.11	0.00	0.35	0.34	0.01
XLOC_000549	0.52	0.04	0.26	0.56	0.02	0.15	0.37	0.03	0.69	0.74	0.03
XLOC_000550	0.29	0.00	0.51	0.53	0.00	0.18	0.17	0.02	0.72	0.47	0.00
XLOC_000551	0.53	0.04	0.41	0.66	0.00	0.43	0.45	0.03	1.00	0.63	0.03
XLOC_000552	0.78	0.00	0.35	0.54	0.03	0.35	0.36	0.02	0.83	0.92	0.08
XLOC_000553	0.34	0.06	0.26	0.24	0.08	0.18	0.14	0.07	0.29	0.15	0.06
XLOC_000554	0.15	0.03	0.19	0.30	0.00	0.13	0.18	0.01	0.33	0.36	0.03
XLOC_000555	0.36	0.03	0.19	0.18	0.03	0.14	0.15	0.07	0.32	0.24	0.01
XLOC_000556	0.06	0.00	0.07	0.03	0.02	0.01	0.09	0.01	0.28	0.09	0.01
XLOC_000557	0.14	0.01	0.09	0.12	0.01	0.19	0.20	0.02	0.36	0.12	0.01
XLOC_000558	0.00	0.30	0.00	0.05	0.00	0.00	0.06	0.05	0.00	0.11	0.35
XLOC_000559	0.00	0.00	0.00	0.00	0.00	0.00	0.00	0.00	0.00	0.00	0.00
XLOC_000560	0.00	0.00	0.00	0.00	0.00	0.00	0.00	0.00	0.00	0.00	0.00
XLOC_000561	43.77	56.09	39.60	45.63	46.37	43.57	34.23	48.28	37.13	45.40	38.71
XLOC_000562	0.00	0.00	0.00	0.00	0.00	0.00	0.00	0.00	0.00	0.00	0.00
XLOC_000563	0.00	0.00	0.00	0.00	0.00	0.00	0.00	0.00	0.00	0.00	0.00
XLOC_000564	0.18	0.00	0.00	0.00	0.00	0.00	0.00	0.00	0.00	0.00	0.00
XLOC_000565	22.27	0.00	0.00	0.00	0.00	0.00	0.00	0.00	0.00	0.00	0.00
XLOC_000566	5.85	0.00	0.00	0.00	0.00	0.00	0.00	0.00	0.00	0.00	0.00
XLOC_000567	0.41	0.00	0.00	0.00	0.00	0.00	0.00	0.00	0.00	0.00	0.00
XLOC_000568	0.19	0.00	0.00	0.00	0.00	0.00	0.00	0.00	0.00	0.00	0.00
XLOC_000569	23.55	0.52	0.07	0.00	0.00	0.00	0.00	0.00	0.00	0.00	0.00
XLOC_000570	0.00	0.00	0.00	0.00	0.00	0.00	0.00	0.00	0.00	0.00	0.00
XLOC_000571	0.00	0.00	0.00	0.00	0.00	0.00	0.00	0.00	0.00	0.00	0.00
XLOC_000572	0.00	0.00	0.00	0.00	0.00	0.00	0.00	0.00	0.00	0.00	0.00
XLOC_000573	0.00	0.01	0.00	0.02	0.02	0.05	0.04	0.02	0.03	0.00	0.00
XLOC_000574	0.00	0.00	0.00	0.00	0.00	0.00	0.00	0.00	0.54	0.00	0.00
XLOC_000575	0.03	0.00	0.01	0.06	0.01	0.08	0.15	0.00	0.16	0.13	0.00
XLOC_000576	0.00	0.00	0.00	0.00	0.00	0.00	0.00	0.00	0.00	0.00	0.00
XLOC_000577	3.03	0.44	3.25	10.24	0.83	4.05	3.43	0.69	4.39	18.83	0.80
XLOC_000578	0.03	0.00	0.00	0.08	0.00	0.06	0.01	0.00	0.04	0.41	0.00
XLOC_000579	0.00	0.00	0.00	0.10	0.00	0.00	0.00	0.00	0.02	0.31	0.00
XLOC_000580	0.07	0.00	0.00	0.00	0.00	0.00	0.00	0.00	0.39	0.65	0.00
XLOC_000581	62.75	7.70	76.58	51.42	10.70	90.28	61.14	7.13	99.22	76.73	16.90
XLOC_000582	0.07	0.00	0.23	0.29	0.00	0.28	0.21	0.08	0.60	0.13	0.00
XLOC_000583	0.44	0.00	0.31	0.37	0.00	0.24	0.29	0.00	1.39	0.76	0.00
XLOC_000584	0.94	0.02	1.75	2.13	0.03	1.21	0.94	0.01	5.75	1.48	0.03
XLOC_000585	1.77	0.01	2.11	1.78	0.06	1.41	1.52	0.02	5.87	1.88	0.04
XLOC_000586	0.00	0.00	0.00	0.00	0.00	0.00	0.00	0.00	0.00	0.00	0.00
XLOC_000587	0.00	3.02	0.00	0.00	1.04	0.00	0.00	0.78	0.00	0.00	0.14
XLOC_000588	0.00	0.11	0.00	0.00	0.40	0.00	0.00	0.12	0.00	0.17	0.23
XLOC_000589	0.28	4.58	0.24	1.39	5.54	0.36	0.24	9.03	0.21	2.54	4.83
XLOC_000590	10.63	0.45	9.55	12.63	0.69	7.98	7.11	0.63	15.58	6.89	0.66
XLOC_000591	0.48	0.00	0.30	0.19	0.00	0.07	0.11	0.00	0.66	0.23	0.03
XLOC_000592	0.00	70.76	0.00	0.00	89.52	0.00	0.00	142.50	0.00	0.00	67.50
XLOC_000593	0.00	0.00	0.00	0.00	0.25	0.00	0.00	0.15	0.00	0.00	0.04
XLOC_000594	0.00	0.02	0.01	0.01	0.35	0.01	0.01	0.47	0.01	0.02	0.23
XLOC_000595	3.10	0.70	2.79	3.18	0.82	2.93	2.70	0.89	3.44	2.87	0.60
XLOC_000596	238.04	25.19	240.28	184.29	32.04	203.02	173.82	48.69	199.67	143.51	44.52
XLOC_000597	0.01	0.01	0.04	0.37	0.00	0.00	0.10	0.00	0.00	0.26	0.01
XLOC_000598	0.00	0.00	0.00	0.45	0.00	0.00	0.05	0.00	0.00	0.09	0.00
XLOC_000599	0.00	0.00	0.00	0.29	0.00	0.00	0.11	0.00	0.01	0.29	0.00
XLOC_000600	0.00	0.00	0.00	0.00	0.00	0.00	0.00	0.00	0.00	0.00	0.00
XLOC_000601	28.79	10.91	23.66	31.03	11.89	21.83	21.93	9.56	41.93	28.51	11.25
XLOC_000602	0.00	0.00	0.00	0.00	0.00	0.00	0.00	0.00	0.00	0.00	0.00
XLOC_000603	0.00	0.00	0.00	0.00	0.00	0.00	0.00	0.00	0.00	0.00	0.00
XLOC_000604	0.00	0.00	0.00	0.00	0.00	0.00	0.00	0.74	0.00	0.00	0.00
XLOC_000605	0.00	0.00	0.00	0.00	0.00	0.00	0.00	0.00	0.00	0.00	0.00
XLOC_000606	0.00	0.44	0.00	0.00	0.75	0.00	0.00	0.59	0.00	0.00	0.43
XLOC_000607	1.46	0.92	1.17	1.32	0.78	1.15	1.36	0.68	1.32	2.42	1.14
XLOC_000608	0.34	0.23	0.09	0.20	0.35	0.09	0.08	0.11	0.52	0.19	0.22
XLOC_000609	5.88	2.01	4.60	4.18	3.15	5.69	5.40	1.21	4.07	6.58	3.45
XLOC_000610	0.00	0.00	0.00	0.00	0.00	0.00	0.00	0.00	0.00	0.00	0.00
XLOC_000611	0.00	1.26	0.00	0.00	2.56	0.00	0.00	1.25	0.00	0.02	1.70
XLOC_000612	0.00	0.20	0.00	0.00	0.00	0.00	0.00	0.00	0.00	0.00	0.00
XLOC_000613	2.80	107.73	2.76	4.56	78.89	2.65	2.01	49.84	1.77	8.84	61.71
XLOC_000614	57.60	19.96	57.94	51.45	20.51	58.70	47.41	34.04	56.59	63.89	32.12
XLOC_000615	0.18	0.01	0.14	0.25	0.01	0.08	0.04	0.01	0.20	0.08	0.01
XLOC_000616	0.42	0.03	0.26	0.43	0.02	0.23	0.25	0.02	0.19	0.20	0.02
XLOC_000617	0.25	0.00	0.17	0.12	0.01	0.41	0.19	0.01	0.04	0.04	0.00
XLOC_000618	0.00	0.00	0.00	0.00	0.00	0.00	0.00	0.00	0.00	0.00	0.00
XLOC_000619	0.00	0.01	0.00	0.00	0.03	0.00	0.00	0.00	0.00	0.00	0.00
XLOC_000620	0.00	0.02	0.00	0.04	0.01	0.00	0.00	0.02	0.00	0.00	0.00
XLOC_000621	0.00	0.00	0.52	0.62	0.02	0.00	0.00	0.02	0.00	0.00	0.00
XLOC_000622	0.00	0.00	4.58	7.26	0.00	0.00	0.00	0.92	0.00	0.00	0.00
XLOC_000623	0.02	1.03	0.00	0.00	1.39	0.01	0.00	1.33	0.00	0.04	0.92
XLOC_000624	0.00	0.00	0.00	0.00	0.00	0.00	0.00	0.00	0.00	0.00	0.00
XLOC_000625	0.00	0.00	0.00	0.00	0.00	0.00	0.00	0.00	0.00	0.00	0.00
XLOC_000626	0.00	0.00	0.00	0.00	0.00	0.00	0.00	0.00	0.00	0.00	0.00
XLOC_000627	0.00	0.00	0.00	0.00	0.00	0.00	0.00	0.00	0.00	0.00	0.00
XLOC_000628	0.00	0.00	0.00	0.00	0.00	0.00	0.00	0.00	0.00	0.00	0.00
XLOC_000629	3.21	2.68	7.30	4.66	6.59	4.40	4.87	5.35	6.98	2.17	6.56
XLOC_000630	18.64	2.32	21.23	30.40	2.73	12.20	16.64	2.94	12.07	32.92	3.01
XLOC_000631	0.00	0.00	0.00	0.00	0.00	0.00	0.00	0.00	0.00	0.00	0.00
XLOC_000632	4.00	0.85	3.81	2.83	0.68	3.44	4.82	0.92	4.59	2.39	0.74
XLOC_000633	0.00	0.00	0.00	0.00	0.00	0.00	0.00	0.00	0.00	0.00	0.00
XLOC_000634	4.22	4.18	4.00	3.18	7.01	3.55	3.81	13.46	1.38	2.93	6.03
XLOC_000635	0.00	0.00	0.00	0.00	0.00	0.02	0.00	0.00	0.00	0.00	0.00
XLOC_000636	0.00	0.00	0.00	0.00	0.00	0.00	0.00	0.00	0.00	0.00	0.00
XLOC_000637	0.00	12.55	0.00	0.00	6.30	0.00	0.00	3.36	0.02	0.00	4.76
XLOC_000638	0.00	0.24	0.00	0.00	0.09	0.00	0.00	0.04	0.00	0.00	0.05
XLOC_000639	0.00	0.00	0.00	0.00	0.00	0.00	0.00	0.00	0.00	0.00	0.00
XLOC_000640	0.00	0.02	0.00	0.00	0.02	0.00	0.00	0.02	0.00	0.00	0.04
XLOC_000641	0.08	0.73	0.06	0.22	0.47	0.05	0.08	0.18	0.08	0.08	0.34
XLOC_000642	0.00	0.27	0.00	0.01	0.12	0.01	0.00	0.04	0.00	0.03	0.06
XLOC_000643	21.00	10.73	24.47	38.03	18.12	21.04	16.77	23.25	22.39	31.60	18.25
XLOC_000644	2.43	1.15	3.49	7.25	0.76	26.43	14.17	0.00	10.02	5.28	0.00
XLOC_000645	0.11	0.00	0.01	0.25	0.02	0.13	0.13	0.01	0.15	0.00	0.02
XLOC_000646	0.16	0.00	0.20	0.27	0.02	0.11	0.07	0.01	0.09	0.13	0.02
XLOC_000647	0.24	0.02	0.26	0.03	0.05	0.12	0.05	0.01	0.32	0.16	0.00
XLOC_000648	0.11	0.01	0.08	0.29	0.00	0.17	0.09	0.02	0.25	0.16	0.03
XLOC_000649	9.69	1.22	9.92	9.27	1.64	8.61	10.06	0.68	11.69	6.16	1.05
XLOC_000650	5.51	2.36	4.55	4.31	2.79	4.10	3.33	1.86	6.00	4.19	2.63
XLOC_000651	61.72	5.19	57.99	49.31	4.52	57.38	39.78	2.75	101.21	46.35	3.09
XLOC_000652	0.25	0.02	0.06	0.10	0.00	0.01	0.03	0.00	0.24	0.05	0.00
XLOC_000653	0.00	0.00	0.00	0.00	0.00	0.00	0.00	0.00	0.00	0.00	0.00
XLOC_000654	0.09	66.61	0.47	0.33	31.27	0.33	0.45	44.35	0.24	0.54	61.43
XLOC_000655	18.80	1.10	30.14	30.11	2.51	18.55	16.02	1.90	12.66	15.82	1.11
XLOC_000656	0.00	0.04	0.00	0.00	0.00	0.00	0.00	0.00	0.00	0.00	0.00
XLOC_000657	0.05	0.40	0.00	0.19	0.58	0.05	0.07	0.39	0.00	0.44	0.53
XLOC_000658	0.00	0.54	0.00	0.00	0.40	0.00	0.00	0.34	0.00	0.00	0.41
XLOC_000659	0.00	0.00	0.00	0.00	0.00	0.00	0.00	0.00	0.00	0.00	0.00
XLOC_000660	0.00	1.72	0.00	0.00	3.47	0.00	0.00	2.99	0.00	0.00	4.19
XLOC_000661	0.00	0.00	0.00	0.00	0.00	0.00	0.00	0.00	0.00	0.00	0.00
XLOC_000662	0.00	0.17	0.00	0.00	0.09	0.00	0.00	0.08	0.00	0.00	0.02
XLOC_000663	0.00	0.06	0.00	0.00	0.04	0.00	0.00	0.02	0.00	0.00	0.08
XLOC_000664	0.00	0.09	0.00	0.00	0.11	0.00	0.00	0.09	0.00	0.00	0.10
XLOC_000665	0.00	0.06	0.00	0.00	0.06	0.00	0.00	0.09	0.00	0.00	0.29
XLOC_000666	135.52	26.07	136.17	201.64	34.03	88.81	86.45	37.86	184.11	193.46	25.55
XLOC_000667	0.15	0.00	0.12	0.27	0.00	0.00	0.00	0.00	0.05	0.03	0.00
XLOC_000668	0.17	0.01	0.34	0.63	0.05	0.00	0.04	0.01	0.15	0.24	0.01
XLOC_000669	0.35	0.46	0.03	0.56	0.04	0.65	0.13	0.03	0.04	0.58	0.11
XLOC_000670	92.86	96.22	93.68	78.04	108.55	91.08	69.83	165.76	72.60	77.38	203.04
XLOC_000671	0.23	0.04	0.16	0.21	0.03	0.24	0.14	0.02	0.55	0.25	0.05
XLOC_000672	0.00	0.00	0.00	0.00	0.00	0.00	0.00	0.00	0.00	0.00	0.00
XLOC_000673	0.04	0.04	0.10	0.06	0.04	0.05	0.14	0.08	0.04	0.06	0.36
XLOC_000674	0.32	0.12	0.05	0.15	0.15	0.08	0.08	0.07	0.06	0.13	0.10
XLOC_000675	0.15	0.12	0.02	0.07	0.00	0.20	0.14	0.05	0.06	0.26	0.04
XLOC_000676	12.50	19.90	13.29	15.01	35.38	12.12	9.82	60.67	17.84	15.91	57.27
XLOC_000677	0.03	0.04	0.00	0.04	0.18	0.01	0.01	0.23	0.01	0.08	0.15
XLOC_000678	0.11	0.33	0.12	0.10	0.49	0.02	0.11	0.68	0.07	0.08	0.63
XLOC_000679	1.57	1.91	1.60	1.51	1.98	1.06	1.60	1.56	1.35	3.35	2.00
XLOC_000680	0.20	0.17	0.00	0.12	0.08	0.09	0.00	0.03	0.10	0.34	0.06
XLOC_000681	0.00	0.27	0.00	0.00	0.23	0.00	0.00	0.12	0.01	0.01	0.14
XLOC_000682	0.00	0.00	0.00	0.00	0.00	0.00	0.00	0.00	0.00	0.00	0.00
XLOC_000683	0.00	0.00	0.00	0.00	0.00	0.00	0.00	0.00	0.00	0.00	0.00
XLOC_000684	12.15	6.95	8.25	9.66	6.59	9.10	7.47	10.73	14.24	11.37	7.37
XLOC_000685	0.15	0.07	0.03	0.01	0.02	0.11	0.03	0.05	0.23	0.08	0.08
XLOC_000686	0.34	0.12	0.00	0.03	0.01	0.20	0.06	0.04	0.17	0.04	0.07
XLOC_000687	0.34	0.06	0.16	0.16	0.08	0.19	0.15	0.15	0.37	0.31	0.14
XLOC_000688	0.00	0.00	0.00	0.00	0.00	0.00	0.00	0.00	0.00	0.00	0.00
XLOC_000689	1.36	0.00	1.48	3.99	0.00	1.75	2.93	0.00	0.59	3.20	0.00
XLOC_000690	0.65	0.26	0.53	0.64	0.35	0.64	0.40	0.17	0.80	0.91	0.15
XLOC_000691	0.31	0.47	0.23	0.29	0.70	0.48	0.20	0.38	0.50	0.61	0.36
XLOC_000692	0.00	0.00	0.00	0.00	0.00	0.00	0.00	0.00	0.00	0.00	0.00
XLOC_000693	0.00	1.18	0.00	0.00	0.80	0.00	0.00	0.86	0.00	0.00	0.44
XLOC_000694	0.00	0.00	0.00	0.00	0.00	0.00	0.00	0.00	0.00	0.00	0.00
XLOC_000695	0.00	0.00	0.00	0.00	0.01	0.00	0.00	0.01	0.00	0.00	0.00
XLOC_000696	0.04	0.12	0.02	0.23	0.57	0.00	0.01	0.17	0.00	0.24	0.09
XLOC_000697	0.00	0.00	0.00	0.00	0.00	0.00	0.00	0.00	0.00	0.00	0.00
XLOC_000698	0.21	0.25	0.73	2.96	0.53	0.27	0.23	0.38	0.34	5.64	1.02
XLOC_000699	0.00	0.00	0.00	0.03	0.00	0.01	0.00	0.03	0.00	0.21	0.06
XLOC_000700	0.91	0.80	1.36	1.06	0.29	1.18	1.16	3.21	0.15	0.43	2.02
XLOC_000701	51.46	0.43	57.79	33.51	0.29	61.15	32.42	0.30	74.79	22.83	0.43
XLOC_000702	0.00	0.00	0.00	0.00	0.00	0.00	0.00	0.00	0.00	0.00	0.00
XLOC_000703	0.00	0.00	0.00	0.00	0.00	0.00	0.00	0.00	0.00	0.00	0.00
XLOC_000704	20.22	23.07	23.61	23.15	23.85	17.58	11.76	26.16	18.42	19.13	26.57
XLOC_000705	0.13	0.00	0.29	0.06	0.00	0.14	0.07	0.00	0.16	0.13	0.00
XLOC_000706	0.00	0.00	0.01	0.00	0.00	0.00	0.00	0.00	0.00	0.00	0.00
XLOC_000707	99.49	64.62	108.38	121.68	90.72	97.41	77.26	160.43	80.86	133.03	182.15
XLOC_000708	0.07	0.02	0.20	0.11	0.06	0.05	0.11	0.00	0.21	0.16	0.05
XLOC_000709	0.18	0.05	0.24	0.26	0.07	0.10	0.10	0.06	0.44	0.32	0.07
XLOC_000710	0.10	0.20	0.02	0.05	0.13	0.01	0.00	0.31	0.07	0.07	0.15
XLOC_000711	0.04	0.20	0.16	0.10	0.13	0.04	0.01	0.22	0.23	0.10	0.29
XLOC_000712	0.05	0.10	0.02	0.02	0.10	0.10	0.14	0.25	0.28	0.08	0.14
XLOC_000713	0.05	2.60	0.04	0.08	3.16	0.28	0.14	3.66	0.34	0.10	1.93
XLOC_000714	1.43	1.97	1.05	2.34	2.47	1.51	1.79	1.08	1.18	2.52	1.51
XLOC_000715	0.05	0.00	0.17	1.34	0.02	0.49	0.37	0.01	0.24	2.96	0.00
XLOC_000716	0.00	0.00	0.03	0.33	0.00	0.07	0.01	0.00	0.02	0.60	0.00
XLOC_000717	9.28	6.33	9.47	10.65	6.06	9.94	8.47	5.43	10.56	8.93	5.71
XLOC_000718	0.28	0.07	0.17	0.18	0.07	0.23	0.26	0.05	0.45	0.25	0.11
XLOC_000719	0.11	4.10	0.04	0.01	4.89	0.05	0.02	3.59	0.18	0.14	2.77
XLOC_000720	0.00	0.66	0.00	0.00	0.37	0.00	0.00	0.41	0.00	0.00	0.09
XLOC_000721	0.00	0.23	0.00	0.00	0.03	0.00	0.00	0.19	0.00	0.00	0.00
XLOC_000722	0.00	15.06	0.00	0.00	21.95	0.00	0.00	11.64	0.00	0.00	10.41
XLOC_000723	0.00	0.73	0.01	0.00	3.36	0.00	0.00	1.86	0.00	0.02	3.01
XLOC_000724	0.02	0.60	0.06	0.10	1.16	0.00	0.00	1.14	0.00	0.03	0.51
XLOC_000725	0.00	211.66	0.00	0.00	554.66	0.01	0.00	669.42	0.01	0.01	869.96
XLOC_000726	0.00	0.00	0.00	0.00	0.00	0.00	0.00	0.00	0.00	0.00	0.00
XLOC_000727	11.47	8.96	13.35	15.32	9.00	10.48	9.26	6.86	12.96	12.57	8.76
XLOC_000728	0.10	0.00	0.29	0.00	0.00	0.00	0.12	0.00	0.12	0.00	0.06
XLOC_000729	0.06	0.05	0.26	0.13	0.03	0.11	0.19	0.00	0.31	0.21	0.00
XLOC_000730	0.18	0.02	0.22	0.27	0.02	0.26	0.13	0.04	0.21	0.35	0.04
XLOC_000731	0.00	0.23	0.00	0.00	0.67	0.00	0.00	0.22	0.00	0.00	0.29
XLOC_000732	0.00	0.10	0.00	0.00	0.12	0.01	0.00	0.15	0.00	0.00	0.13
XLOC_000733	0.00	0.53	0.00	0.00	0.37	0.00	0.00	0.55	0.00	0.03	0.40
XLOC_000734	0.00	0.00	0.00	0.05	0.00	0.04	0.17	0.04	0.05	0.04	0.00
XLOC_000735	0.00	0.00	0.00	0.00	0.00	0.00	0.00	0.00	0.00	0.00	0.00
XLOC_000736	0.00	0.00	0.00	0.00	0.00	0.00	0.00	0.00	0.00	0.00	0.00
XLOC_000737	0.00	0.00	0.00	0.00	0.00	0.00	0.00	0.00	0.00	0.00	0.00
XLOC_000738	20.55	1.98	22.18	41.01	3.94	18.29	15.90	5.92	15.28	63.26	4.84
XLOC_000739	0.55	0.00	0.16	0.92	0.00	0.35	0.36	0.02	0.36	0.92	0.01
XLOC_000740	0.13	0.01	0.16	0.24	0.09	0.10	0.06	0.01	0.11	0.42	0.04
XLOC_000741	0.00	0.00	0.00	0.00	0.00	0.00	0.00	0.00	0.00	0.00	0.00
XLOC_000742	5.26	0.00	4.62	4.06	0.29	2.04	1.03	0.26	1.73	6.03	0.66
XLOC_000743	0.04	6.03	0.02	0.00	9.34	0.04	0.00	8.72	0.01	0.06	7.43
XLOC_000744	0.07	6.68	0.11	0.25	8.85	0.01	0.02	7.55	0.16	0.14	4.53
XLOC_000745	0.00	0.00	0.00	0.00	0.00	0.00	0.00	0.00	0.00	0.00	0.00
XLOC_000746	0.00	0.00	0.00	0.00	0.00	0.00	0.00	0.00	0.00	0.00	0.00
XLOC_000747	2.35	7.29	2.69	1.87	7.17	3.74	2.47	6.75	3.27	2.04	5.98
XLOC_000748	0.02	0.15	0.00	0.00	0.04	0.07	0.06	0.05	0.13	0.04	0.20
XLOC_000749	0.12	0.14	0.04	0.03	0.05	0.02	0.00	0.03	0.04	0.02	0.12
XLOC_000750	8.31	1.92	8.77	5.88	1.88	7.32	3.41	2.19	9.98	3.79	3.33
XLOC_000751	0.06	0.02	0.03	0.07	0.03	0.10	0.09	0.01	0.33	0.03	0.01
XLOC_000752	0.00	1.14	0.00	0.00	1.14	0.00	0.03	1.71	0.00	0.00	1.52
XLOC_000753	0.00	0.72	0.00	0.00	1.36	0.00	0.00	0.19	0.00	0.00	0.30
XLOC_000754	0.00	23.86	0.00	0.00	21.23	0.03	0.00	11.62	0.00	0.02	12.57
XLOC_000755	13.57	8.21	11.70	12.44	6.74	10.87	10.24	7.34	14.99	16.90	6.52
XLOC_000756	4.56	2.06	4.71	5.46	2.32	4.79	3.68	2.84	7.04	4.79	2.68
XLOC_000757	0.04	0.00	0.15	0.10	0.06	0.03	0.00	0.10	0.15	0.28	0.02
XLOC_000758	0.84	0.59	0.72	1.22	0.82	0.42	0.39	1.03	0.78	0.95	1.02
XLOC_000759	11.10	118.69	13.38	13.73	160.82	12.22	9.25	182.36	9.15	10.54	140.30
XLOC_000760	0.08	0.04	0.09	0.12	0.23	0.04	0.06	0.47	0.20	0.15	0.53
XLOC_000761	0.00	0.03	0.00	0.00	0.09	0.00	0.00	0.21	0.00	0.09	0.30
XLOC_000762	0.01	0.01	0.01	0.00	0.10	0.04	0.00	0.18	0.02	0.01	0.28
XLOC_000763	0.00	0.00	0.00	0.00	0.00	0.00	0.00	0.00	0.00	0.00	0.00
XLOC_000764	0.26	0.06	0.08	0.24	0.06	0.24	0.22	0.05	0.17	0.41	0.06
XLOC_000765	4.68	0.00	0.00	0.00	0.00	0.00	0.00	0.00	0.00	125.71	0.00
XLOC_000766	0.00	0.00	0.00	0.00	0.00	0.00	0.00	0.00	0.00	0.00	0.00
XLOC_000767	0.06	0.07	0.13	0.03	0.00	0.08	0.09	0.00	0.31	0.07	0.00
XLOC_000768	0.20	0.00	0.17	0.05	0.00	0.09	0.09	0.01	0.32	0.09	0.00
XLOC_000769	0.00	0.00	0.00	0.00	0.00	0.00	0.00	0.00	0.00	0.00	0.00
XLOC_000770	0.00	0.00	1.74	2.46	0.22	0.35	0.13	0.73	0.00	0.00	0.00
XLOC_000771	0.00	0.00	0.19	0.00	0.14	0.55	0.06	0.61	0.00	0.00	0.00
XLOC_000772	0.00	0.00	0.00	0.00	0.00	4.16	0.00	0.00	0.00	0.00	0.00
XLOC_000773	0.00	0.00	0.00	0.00	0.00	0.00	0.00	0.00	0.00	0.00	0.00
XLOC_000774	14.50	2.09	7.53	5.17	2.32	9.91	8.39	1.04	6.20	3.63	1.31
XLOC_000775	0.00	0.00	0.00	0.00	0.00	0.00	0.00	0.00	0.00	0.00	0.00
XLOC_000776	13.42	7.16	12.77	16.93	10.23	12.55	11.47	14.07	15.03	16.37	8.92
XLOC_000777	0.00	0.00	0.00	0.00	0.00	0.00	0.00	0.00	0.00	0.00	0.00
XLOC_000778	0.68	51.00	0.64	0.25	55.78	0.06	0.27	56.65	0.42	0.22	66.02
XLOC_000779	0.17	0.00	0.11	0.31	0.02	0.01	0.01	0.01	0.18	0.21	0.00
XLOC_000780	25.40	10.86	24.25	28.32	12.71	20.04	19.07	16.75	27.48	23.99	15.95
XLOC_000781	0.40	0.15	0.36	0.49	0.08	0.26	0.20	0.03	0.37	0.52	0.04
XLOC_000782	0.28	0.19	0.27	0.52	0.26	0.08	0.37	0.13	0.45	0.82	0.16
XLOC_000783	0.00	0.76	0.00	0.00	0.31	0.00	0.00	2.85	0.00	0.00	1.56
XLOC_000784	33.38	28.14	39.84	49.03	36.38	30.66	25.49	45.66	31.96	33.50	48.60
XLOC_000785	26.15	27.83	27.87	28.26	33.82	22.57	20.10	46.47	20.45	33.22	41.71
XLOC_000786	0.00	0.00	0.00	0.00	0.00	0.00	0.00	0.00	0.00	0.00	0.00
XLOC_000787	0.00	0.00	0.00	0.00	0.00	0.00	0.00	0.00	0.00	0.00	0.00
XLOC_000788	0.00	0.00	0.00	0.00	0.00	0.00	0.00	0.00	0.00	0.00	0.00
XLOC_000789	0.00	0.00	0.00	0.00	0.00	0.00	0.00	0.00	0.00	0.00	0.00
XLOC_000790	4.70	1.57	6.31	8.50	3.62	5.53	3.39	2.22	4.66	10.79	3.51
XLOC_000791	0.30	0.09	0.17	0.04	0.00	0.23	0.10	0.04	0.49	0.13	0.07
XLOC_000792	0.19	0.05	0.14	0.07	0.08	0.22	0.11	0.08	0.49	0.09	0.07
XLOC_000793	12.15	5.26	9.92	9.25	4.98	12.17	9.10	3.91	15.03	8.50	4.51
XLOC_000794	0.00	1.19	0.00	0.00	0.71	0.00	0.00	0.95	0.00	0.01	0.31
XLOC_000795	0.00	0.14	0.00	0.00	0.09	0.00	0.00	0.05	0.00	0.00	0.01
XLOC_000796	0.00	0.13	0.00	0.02	0.06	0.00	0.00	0.01	0.02	0.19	0.00
XLOC_000797	16.90	6.50	17.94	20.70	7.33	16.86	13.71	8.94	18.59	19.91	7.72
XLOC_000798	0.00	0.00	0.00	0.00	0.00	0.00	0.00	0.00	0.00	0.00	0.00
XLOC_000799	0.00	0.04	0.00	0.00	0.05	0.00	0.00	0.04	0.00	0.00	0.10
XLOC_000800	0.00	0.04	0.00	0.00	0.11	0.00	0.00	0.18	0.00	0.00	0.16
XLOC_000801	0.00	0.05	0.00	0.00	0.26	0.00	0.00	0.11	0.00	0.00	0.16
XLOC_000802	0.00	1.05	0.00	0.00	1.80	0.00	0.00	1.66	0.00	0.00	1.48
XLOC_000803	0.00	0.00	0.00	0.00	0.00	0.00	0.00	0.00	0.00	0.00	0.00
XLOC_000804	1.17	0.34	0.61	0.91	0.21	0.75	0.94	0.08	2.13	0.98	0.15
XLOC_000805	0.19	0.10	0.02	0.21	0.03	0.08	0.06	0.03	0.65	0.40	0.02
XLOC_000806	0.21	0.03	0.08	0.11	0.02	0.12	0.07	0.02	0.31	0.16	0.02
XLOC_000807	15.02	6.48	14.76	17.58	7.06	13.54	12.30	7.02	16.34	14.65	8.18
XLOC_000808	0.25	0.02	0.06	0.24	0.02	0.16	0.14	0.03	0.26	0.44	0.06
XLOC_000809	0.07	0.06	0.16	0.33	0.02	0.18	0.15	0.00	0.14	0.62	0.02
XLOC_000810	0.21	0.00	0.01	0.32	0.01	0.03	0.13	0.01	0.21	0.37	0.00
XLOC_000811	0.13	0.00	0.22	0.16	0.00	0.13	0.21	0.01	0.20	0.57	0.02
XLOC_000812	0.12	0.05	0.05	0.24	0.07	0.22	0.15	0.00	0.25	0.58	0.06
XLOC_000813	0.04	0.02	0.00	0.12	0.00	0.00	0.09	0.00	0.10	0.35	0.10
XLOC_000814	0.04	0.00	0.25	0.23	0.03	0.02	0.04	0.01	0.22	0.30	0.03
XLOC_000815	0.00	0.00	0.03	0.16	0.00	0.08	0.07	0.00	0.14	0.31	0.00
XLOC_000816	0.35	0.02	0.25	0.39	0.03	0.15	0.12	0.02	0.46	0.56	0.03
XLOC_000817	0.10	0.03	0.02	0.00	0.00	0.00	0.00	0.02	0.17	0.49	0.00
XLOC_000818	0.17	0.02	0.13	0.22	0.00	0.12	0.04	0.00	0.20	0.39	0.00
XLOC_000819	0.12	0.01	0.03	0.12	0.01	0.02	0.00	0.00	0.19	0.26	0.03
XLOC_000820	0.02	0.00	0.11	0.02	0.00	0.00	0.13	0.00	0.18	0.17	0.00
XLOC_000821	0.00	0.14	0.00	0.00	0.03	0.00	0.00	0.02	0.00	0.00	0.01
XLOC_000822	20.55	5.03	21.34	28.73	5.42	15.87	12.38	5.23	17.12	20.29	5.21
XLOC_000823	0.00	1.56	0.00	0.00	1.61	0.00	0.00	0.15	0.00	0.00	1.00
XLOC_000824	0.00	0.00	0.00	0.00	0.00	0.00	0.00	0.00	0.00	0.00	0.00
XLOC_000825	16.84	22.25	15.83	16.63	22.19	13.32	13.61	16.57	11.10	16.63	15.37
XLOC_000826	0.00	14.94	0.00	0.00	11.07	0.00	0.00	12.29	0.00	0.01	13.99
XLOC_000827	4.74	10.71	4.90	3.42	12.40	5.14	3.75	14.92	5.77	3.48	14.35
XLOC_000828	0.07	1.17	0.04	0.00	1.25	0.01	0.00	1.43	0.02	0.03	0.43
XLOC_000829	0.00	0.04	0.00	0.01	0.06	0.00	0.00	0.09	0.00	0.00	0.01
XLOC_000830	0.00	0.20	0.00	0.00	0.07	0.00	0.00	0.10	0.00	0.00	0.04
XLOC_000831	16.51	7.10	18.92	21.57	7.77	12.33	12.59	9.91	15.36	12.60	8.35
XLOC_000832	0.00	0.00	0.00	0.00	0.00	0.00	0.00	0.00	0.00	0.00	0.00
XLOC_000833	0.03	0.12	0.10	0.00	0.04	0.00	0.03	0.00	0.04	0.07	0.00
XLOC_000834	0.00	0.00	0.00	0.00	0.00	0.00	0.00	0.00	0.00	0.00	0.00
XLOC_000835	6.11	13.87	4.35	4.85	11.68	5.40	4.31	10.84	8.48	8.90	11.06
XLOC_000836	2.50	22.69	4.54	4.06	31.10	3.56	2.47	35.20	3.00	2.04	35.93
XLOC_000837	0.00	0.06	0.00	0.04	0.07	0.00	0.03	0.08	0.09	0.00	0.24
XLOC_000838	0.01	0.14	0.07	0.10	0.09	0.01	0.05	0.09	0.04	0.01	0.34
XLOC_000839	0.13	0.16	0.19	0.15	0.19	0.06	0.09	0.30	0.38	0.09	0.39
XLOC_000840	0.40	0.06	0.21	0.59	0.36	0.23	0.15	0.70	0.22	0.42	0.59
XLOC_000841	0.04	0.10	0.07	0.04	0.17	0.01	0.01	0.18	0.06	0.05	0.35
XLOC_000842	0.04	0.60	0.11	0.10	0.44	0.09	0.05	0.52	0.18	0.07	0.78
XLOC_000843	0.51	1.93	0.27	0.11	1.01	0.26	0.17	0.91	0.43	0.43	1.50
XLOC_000844	0.00	0.68	0.18	0.00	0.21	0.14	0.18	0.18	0.11	0.27	0.68
XLOC_000845	0.04	0.02	0.00	0.01	0.01	0.00	0.00	0.00	0.90	0.36	0.03
XLOC_000846	0.03	0.00	0.07	0.00	0.06	0.02	0.00	0.00	0.04	0.00	0.00
XLOC_000847	76.20	47.30	80.18	81.99	49.37	73.48	71.38	52.89	61.17	66.32	47.65
XLOC_000848	0.20	0.20	0.09	0.15	0.17	0.16	0.15	0.17	0.20	0.15	0.12
XLOC_000849	0.13	0.27	0.06	0.10	0.18	0.18	0.07	0.13	0.18	0.16	0.10
XLOC_000850	0.00	0.00	0.00	0.00	0.00	0.00	0.00	0.00	0.00	0.00	0.00
XLOC_000851	4.67	2.75	4.91	4.82	3.88	3.30	2.87	2.19	3.84	3.50	3.05
XLOC_000852	0.92	1.14	0.70	0.82	0.68	0.61	0.51	0.42	0.90	0.72	0.48
XLOC_000853	1.17	0.43	0.54	0.28	0.23	0.92	0.50	0.26	1.09	0.85	0.28
XLOC_000854	0.00	0.00	0.00	0.00	0.00	0.00	0.00	0.00	0.00	0.00	0.00
XLOC_000855	0.29	0.92	0.17	0.30	0.74	0.25	0.29	0.31	0.16	0.15	0.24
XLOC_000856	0.09	0.04	0.00	0.10	0.17	0.00	0.00	0.09	0.07	0.01	0.03
XLOC_000857	0.10	0.30	0.06	0.09	0.33	0.04	0.15	0.28	0.00	0.07	0.21
XLOC_000858	2.88	7.73	3.53	3.20	9.16	3.85	3.36	6.82	3.49	2.93	6.49
XLOC_000859	0.09	6.93	0.07	0.26	9.79	0.00	0.20	6.40	0.05	0.00	3.59
XLOC_000860	0.52	6.61	0.69	0.59	4.33	0.55	0.44	2.13	0.49	0.35	3.14
XLOC_000861	0.00	16.68	0.00	0.00	17.31	0.00	0.00	23.34	0.02	0.00	29.48
XLOC_000862	0.00	0.01	0.00	0.00	0.24	0.00	0.00	0.00	0.00	0.00	0.00
XLOC_000863	0.00	0.03	0.00	0.00	0.19	0.00	0.00	0.00	0.00	0.00	0.01
XLOC_000864	0.00	0.01	0.00	0.00	0.55	0.00	0.00	0.02	0.00	0.00	0.03
XLOC_000865	1.87	0.05	1.28	0.73	0.41	1.08	0.45	0.02	0.71	1.02	0.42
XLOC_000866	0.00	0.00	0.00	0.00	0.00	0.00	0.00	0.00	0.00	0.00	0.00
XLOC_000867	0.00	0.52	0.00	0.00	0.00	0.00	0.00	0.54	0.00	0.00	0.53
XLOC_000868	0.86	9.56	2.36	2.18	2.57	2.24	3.31	24.27	1.72	1.82	11.69
XLOC_000869	0.05	1.03	0.10	0.05	0.15	0.05	0.05	0.40	0.31	0.25	0.27
XLOC_000870	2.31	0.30	5.16	6.96	0.57	3.48	2.46	0.47	2.88	7.60	0.78
XLOC_000871	0.10	0.24	0.12	0.09	0.20	0.03	0.02	0.07	0.10	0.05	0.16
XLOC_000872	61.30	18.79	57.26	50.83	32.40	40.11	28.92	25.01	21.23	33.47	27.10
XLOC_000873	1.50	0.58	0.99	1.03	0.87	0.63	0.67	0.63	0.79	0.79	0.71
XLOC_000874	0.00	0.00	0.00	0.00	0.00	0.00	0.00	0.00	0.00	0.00	0.00
XLOC_000875	0.00	0.53	0.00	0.00	0.19	0.00	0.00	0.23	0.00	0.00	0.10
XLOC_000876	0.00	4.17	0.00	0.00	1.90	0.00	0.00	1.58	0.00	0.01	2.47
XLOC_000877	0.00	2.22	0.00	0.12	2.21	0.00	0.00	1.43	0.28	0.00	0.90
XLOC_000878	0.09	0.25	0.03	0.07	0.47	0.06	0.06	0.34	0.12	0.12	0.52
XLOC_000879	0.11	0.00	0.04	0.02	0.00	0.10	0.02	0.00	0.04	0.05	0.00
XLOC_000880	3.55	0.07	3.34	2.86	0.19	2.74	3.03	0.17	4.76	2.11	0.20
XLOC_000881	16.57	0.12	13.55	15.61	0.13	14.80	10.97	0.15	21.39	11.69	0.19
XLOC_000882	14.25	0.29	12.57	13.12	0.82	11.19	10.36	0.29	19.37	12.09	0.53
XLOC_000883	0.77	3.83	0.43	6.83	4.42	0.49	2.63	5.70	0.74	1.75	4.19
XLOC_000884	0.00	0.00	0.00	0.00	0.00	0.00	0.00	0.00	0.00	0.00	0.00
XLOC_000885	0.00	0.09	0.00	0.00	0.54	0.00	0.00	1.54	0.00	0.00	1.09
XLOC_000886	0.00	0.01	0.00	0.00	0.11	0.00	0.00	0.15	0.00	0.00	0.19
XLOC_000887	0.00	0.03	0.00	0.01	0.07	0.00	0.00	0.25	0.01	0.01	0.15
XLOC_000888	0.00	0.02	0.00	0.00	0.17	0.00	0.00	0.21	0.00	0.00	0.15
XLOC_000889	75.48	27.90	59.12	57.62	31.47	62.64	53.33	40.49	46.18	55.53	31.14
XLOC_000890	6.65	2.29	6.30	7.31	2.86	6.11	4.81	2.72	5.87	7.25	2.80
XLOC_000891	0.00	0.00	0.01	0.05	0.00	0.03	0.01	0.00	0.54	0.08	0.07
XLOC_000892	0.02	0.00	0.01	0.12	0.01	0.07	0.03	0.01	0.11	0.15	0.01
XLOC_000893	0.12	0.01	0.10	0.42	0.03	0.06	0.22	0.01	0.18	0.25	0.03
XLOC_000894	0.00	0.59	0.00	0.00	0.14	0.00	0.00	0.00	0.00	0.00	0.00
XLOC_000895	0.00	0.22	0.00	0.00	0.39	0.00	0.00	0.11	0.00	0.00	0.03
XLOC_000896	0.00	0.00	0.00	0.00	0.00	0.00	0.12	0.00	0.00	0.00	0.00
XLOC_000897	0.00	0.00	0.00	0.19	0.00	0.16	0.01	0.00	0.00	0.80	0.00
XLOC_000898	0.01	0.00	0.00	0.24	0.00	0.16	0.11	0.00	0.01	1.28	0.00
XLOC_000899	37.02	5.18	39.01	59.99	10.77	22.75	30.93	10.40	30.41	52.44	10.48
XLOC_000900	0.00	0.00	0.00	0.00	0.01	0.00	0.00	0.11	0.00	0.00	0.00
XLOC_000901	0.43	1.53	0.33	0.31	2.31	0.36	0.48	2.81	0.88	1.14	2.31
XLOC_000902	0.00	0.00	0.00	0.00	0.00	0.00	0.00	0.00	0.00	0.00	0.00
XLOC_000903	27.90	12.55	35.55	36.03	16.52	27.31	22.55	17.97	31.97	27.46	20.35
XLOC_000904	36.03	1.74	27.35	62.35	1.94	21.36	61.82	3.41	35.25	52.43	1.98
XLOC_000905	4.29	0.26	3.94	9.75	0.19	2.31	7.49	0.73	9.74	5.48	0.27
XLOC_000906	0.01	69.40	0.01	0.01	45.63	0.03	0.00	59.17	0.02	0.02	35.60
XLOC_000907	0.00	0.54	0.00	0.00	0.24	0.00	0.00	0.07	0.00	0.00	0.22
XLOC_000908	0.00	0.00	0.00	0.00	0.00	0.00	0.00	0.00	0.00	0.00	0.00
XLOC_000909	0.00	0.00	0.00	0.00	0.00	0.00	0.00	0.00	0.00	0.00	0.00
XLOC_000910	0.00	0.00	0.00	0.00	0.00	0.00	0.00	0.00	0.00	0.00	0.00
XLOC_000911	5.67	2.11	6.93	16.99	1.46	5.05	4.95	1.81	3.45	38.80	4.19
XLOC_000912	0.00	1.19	0.00	0.00	1.06	0.00	0.00	0.48	0.00	0.00	1.52
XLOC_000913	1.38	0.01	1.59	0.86	0.00	1.17	0.95	0.02	0.70	0.43	0.02
XLOC_000914	0.44	0.01	0.36	0.29	0.00	0.36	0.29	0.00	0.22	0.16	0.00
XLOC_000915	0.06	7.81	0.04	0.04	3.93	0.02	0.05	4.53	0.04	0.04	4.30
XLOC_000916	17.08	3.92	20.51	22.24	5.12	18.12	17.75	5.80	31.45	21.59	4.49
XLOC_000917	6.86	2.94	8.08	11.90	5.03	5.58	4.84	6.72	8.26	20.56	4.89
XLOC_000918	0.00	0.00	0.00	0.00	0.00	0.00	0.00	0.00	0.00	0.00	0.00
XLOC_000919	23.82	6.90	22.48	25.59	8.15	21.29	20.43	13.31	22.91	20.25	8.30
XLOC_000920	0.04	0.00	0.10	0.07	0.00	0.00	0.05	0.00	0.41	0.11	0.00
XLOC_000921	0.60	0.01	0.44	0.41	0.02	0.14	0.25	0.02	0.93	0.69	0.02
XLOC_000922	14.34	13.83	14.87	17.63	15.26	11.26	12.22	14.47	9.53	18.91	16.45
XLOC_000923	9.96	4.42	9.99	13.79	4.97	8.38	9.14	4.28	13.44	10.84	4.23
XLOC_000924	6.03	3.03	6.09	6.30	4.44	5.12	4.81	7.86	5.67	5.19	5.25
XLOC_000925	33.44	68.15	33.85	36.74	65.62	24.73	25.77	65.27	34.11	44.33	62.64
XLOC_000926	1.29	353.92	0.64	6.49	296.13	0.60	7.22	276.60	0.85	3.78	261.05
XLOC_000927	0.09	0.15	0.04	0.15	0.05	0.11	0.12	0.02	0.02	0.06	0.00
XLOC_000928	0.36	0.02	0.13	1.50	0.04	0.00	1.86	0.00	0.03	1.16	0.00
XLOC_000929	0.01	0.00	0.01	0.25	0.00	0.00	0.20	0.00	0.06	0.47	0.00
XLOC_000930	0.00	0.00	0.38	0.12	0.00	0.00	0.09	0.00	0.00	0.73	0.00
XLOC_000931	0.10	0.01	0.01	0.35	0.01	0.03	0.45	0.00	0.03	0.65	0.00
XLOC_000932	1.67	0.25	1.81	3.49	0.25	1.38	2.66	0.42	1.46	1.70	0.33
XLOC_000933	0.07	10.03	0.10	0.04	20.92	0.22	0.15	8.30	0.15	0.02	6.32
XLOC_000934	0.38	20.52	0.54	0.05	36.94	0.24	0.02	14.89	0.46	0.04	10.32
XLOC_000935	5.87	6.18	4.47	5.76	4.03	5.35	6.45	7.09	3.95	8.21	9.11
XLOC_000936	0.74	0.02	0.17	0.19	0.04	0.32	0.22	0.01	0.17	0.15	0.02
XLOC_000937	6.38	1.42	6.34	8.52	1.52	5.13	4.99	1.70	7.94	7.38	1.80
XLOC_000938	6.90	3.85	6.45	3.35	3.82	5.23	2.48	3.45	7.63	3.30	3.12
XLOC_000939	34.74	2.52	28.43	28.69	1.89	26.73	24.40	2.08	37.64	29.66	1.68
XLOC_000940	13.51	13.40	12.04	18.75	12.83	12.57	12.34	9.60	13.86	23.33	10.08
XLOC_000941	0.33	0.09	0.17	0.32	0.08	0.19	0.23	0.04	0.51	0.39	0.05
XLOC_000942	0.00	0.00	0.00	0.00	0.00	0.00	0.00	0.00	0.00	0.00	0.00
XLOC_000943	0.00	1.43	0.00	0.00	1.36	0.00	0.00	0.24	0.00	0.00	0.53
XLOC_000944	1.97	403.74	1.76	1.45	317.29	1.11	1.93	126.09	0.78	0.60	200.64
XLOC_000945	0.00	0.67	0.00	0.00	1.12	0.00	0.00	1.49	0.00	0.00	1.51
XLOC_000946	0.00	0.00	0.00	0.00	0.00	0.00	0.00	0.00	0.00	0.00	0.00
XLOC_000947	25.73	1.47	21.86	22.46	2.26	24.49	15.65	1.95	20.53	31.48	1.77
XLOC_000948	12.82	0.44	10.72	24.57	0.50	10.11	15.08	0.35	9.99	12.86	1.47
XLOC_000949	0.25	0.00	0.34	0.52	0.00	0.20	0.28	0.01	0.27	0.31	0.01
XLOC_000950	22.18	4.48	25.69	35.04	6.29	17.46	15.79	7.18	27.10	23.17	5.59
XLOC_000951	0.12	0.01	0.24	0.24	0.03	0.15	0.10	0.01	0.11	0.26	0.00
XLOC_000952	0.00	3.92	0.00	0.00	2.51	0.00	0.00	0.61	0.00	0.00	2.00
XLOC_000953	0.01	0.00	0.00	0.00	0.00	0.00	0.00	0.00	0.01	0.00	0.00
XLOC_000954	0.09	0.04	0.23	0.17	0.15	0.05	0.07	0.07	0.25	0.14	0.05
XLOC_000955	0.10	0.00	0.39	0.03	0.11	0.00	0.08	0.00	0.46	0.03	0.00
XLOC_000956	0.01	0.49	0.00	0.00	0.66	0.00	0.00	0.68	0.00	0.00	0.51
XLOC_000957	10.97	6.83	10.12	9.75	6.49	9.57	9.32	6.17	12.91	9.32	7.29
XLOC_000958	0.21	0.00	0.26	0.41	0.00	0.22	0.32	0.07	0.57	0.13	0.02
XLOC_000959	0.85	0.00	1.82	0.46	0.19	0.94	0.00	0.00	3.78	0.42	0.00
XLOC_000960	0.64	0.08	0.77	1.44	0.06	0.76	0.35	0.37	1.50	0.34	0.21
XLOC_000961	0.30	0.09	0.36	0.45	0.14	0.13	0.18	0.15	0.33	0.18	0.16
XLOC_000962	0.20	0.38	0.14	0.06	0.43	0.21	0.15	0.11	0.59	0.31	0.07
XLOC_000963	0.10	0.01	0.08	0.13	0.07	0.23	0.22	0.06	0.23	0.16	0.02
XLOC_000964	0.06	0.05	0.00	0.00	0.24	0.00	0.01	0.01	0.06	0.00	0.07
XLOC_000965	31.77	8.69	30.29	39.16	11.47	30.36	27.72	12.51	37.21	36.92	11.32
XLOC_000966	3.14	0.00	1.31	2.24	0.56	2.07	1.64	0.58	1.27	4.08	0.24
XLOC_000967	0.30	0.03	0.25	0.52	0.01	0.33	0.39	0.02	0.71	0.28	0.09
XLOC_000968	0.19	0.02	0.28	0.19	0.02	0.10	0.16	0.00	0.66	0.26	0.02
XLOC_000969	0.71	0.03	0.59	0.59	0.09	0.35	0.72	0.08	0.85	0.51	0.11
XLOC_000970	0.03	0.18	0.04	0.06	0.21	0.01	0.05	0.12	0.08	0.05	0.05
XLOC_000971	0.00	0.25	0.00	0.01	0.27	0.00	0.01	0.72	0.00	0.01	0.93
XLOC_000972	0.00	0.00	0.00	0.00	0.00	0.00	0.00	0.00	0.00	0.00	0.00
XLOC_000973	0.03	0.05	0.00	0.02	0.21	0.00	0.00	0.13	0.02	0.05	0.06
XLOC_000974	0.00	0.43	0.03	0.00	0.52	0.00	0.00	0.27	0.00	0.00	0.15
XLOC_000975	0.01	0.18	0.00	0.00	0.34	0.00	0.00	0.18	0.00	0.11	0.05
XLOC_000976	0.60	19.19	1.30	3.62	45.30	0.89	0.50	36.65	0.50	4.44	21.31
XLOC_000977	0.00	0.00	0.00	0.00	0.55	0.00	0.00	0.07	0.00	0.00	0.20
XLOC_000978	0.00	0.02	0.00	0.00	0.26	0.00	0.00	0.00	0.00	0.00	0.17
XLOC_000979	0.00	0.25	0.00	0.00	0.45	0.00	0.00	0.33	0.00	0.00	0.27
XLOC_000980	27.94	7.57	27.39	29.10	9.80	21.31	20.26	10.72	31.63	28.70	11.79
XLOC_000981	17.52	6.87	17.00	19.58	7.30	14.12	12.32	6.40	18.57	16.20	8.35
XLOC_000982	0.00	0.00	0.00	0.00	0.00	0.00	0.00	0.00	0.00	0.00	0.00
XLOC_000983	41.78	15.29	38.92	56.37	20.65	36.36	39.75	28.42	53.11	66.15	27.24
XLOC_000984	0.33	0.07	0.24	0.49	0.06	0.16	0.32	0.02	0.37	0.29	0.09
XLOC_000985	0.19	0.06	0.11	0.21	0.04	0.04	0.03	0.00	0.00	0.00	0.00
XLOC_000986	0.17	0.05	0.03	0.26	0.01	0.07	0.05	0.01	0.00	0.00	0.00
XLOC_000987	0.47	0.05	0.28	0.31	0.04	0.09	0.12	0.01	0.01	0.08	0.00
XLOC_000988	2.35	30.10	2.22	1.49	29.49	2.64	2.29	22.20	2.70	1.31	24.72
XLOC_000989	0.11	0.48	0.02	0.03	0.33	0.07	0.07	0.29	0.33	0.06	0.36
XLOC_000990	0.18	1.30	0.14	0.13	0.98	0.19	0.22	0.68	0.50	0.13	0.82
XLOC_000991	0.88	4.67	1.22	2.30	1.97	4.81	3.60	2.44	0.79	1.62	4.31
XLOC_000992	0.05	0.08	0.07	0.05	0.16	0.08	0.02	0.16	0.08	0.26	0.32
XLOC_000993	0.05	0.09	0.00	0.03	0.28	0.07	0.10	0.07	0.36	0.05	0.62
XLOC_000994	0.15	0.29	0.11	0.10	0.41	0.20	0.07	0.21	0.13	0.10	0.30
XLOC_000995	0.00	0.00	0.00	0.00	0.00	0.00	0.00	0.00	0.00	0.00	0.00
XLOC_000996	0.18	0.06	0.00	0.03	0.03	0.14	0.09	0.27	0.19	0.08	0.12
XLOC_000997	0.00	0.04	0.00	0.00	0.11	0.00	0.00	0.41	0.00	0.00	0.04
XLOC_000998	8.61	6.20	7.32	8.40	7.89	6.33	6.11	11.46	8.57	9.84	8.90
XLOC_000999	0.55	0.02	0.49	0.53	0.03	0.29	0.28	0.02	0.60	0.60	0.03
XLOC_001000	0.18	0.00	0.19	0.11	0.02	0.02	0.15	0.00	0.05	0.42	0.00
XLOC_001001	0.00	0.23	0.00	0.00	0.25	0.00	0.00	0.03	0.00	0.00	0.03
XLOC_001002	1.14	0.00	1.40	1.42	0.01	1.25	1.23	0.00	2.00	1.17	0.03
XLOC_001003	0.29	0.00	0.33	0.43	0.01	0.35	0.18	0.00	0.58	0.29	0.02
XLOC_001004	0.26	0.00	0.17	0.37	0.00	0.14	0.14	0.00	0.26	0.30	0.00
XLOC_001005	0.30	0.00	0.17	0.28	0.00	0.30	0.25	0.00	0.39	0.37	0.02
XLOC_001006	0.22	0.00	0.09	0.25	0.00	0.00	0.06	0.00	0.57	0.03	0.00
XLOC_001007	0.43	0.01	0.35	0.35	0.00	0.22	0.15	0.00	0.68	0.45	0.01
XLOC_001008	55.61	8.12	51.34	58.69	9.19	48.48	47.09	4.55	69.79	53.21	10.17
XLOC_001009	0.00	0.00	0.00	0.00	0.00	0.00	0.00	0.00	0.00	0.00	0.00
XLOC_001010	0.05	0.00	0.09	0.07	0.00	0.05	0.04	0.00	0.15	0.08	0.00
XLOC_001011	12.20	0.12	10.29	8.82	0.15	10.23	10.38	0.07	20.98	7.88	0.10
XLOC_001012	0.45	0.00	0.43	0.26	0.00	0.23	0.54	0.00	0.64	0.17	0.00
XLOC_001013	0.42	0.01	0.25	0.35	0.00	0.38	0.44	0.00	0.97	0.17	0.00
XLOC_001014	0.69	0.00	0.04	0.26	0.00	0.42	0.36	0.07	0.70	0.26	0.00
XLOC_001015	0.16	0.00	0.00	0.00	0.00	0.14	0.41	0.00	1.35	0.62	0.00
XLOC_001016	0.66	0.01	0.67	0.44	0.00	0.82	0.65	0.01	0.96	0.25	0.00
XLOC_001017	0.24	0.00	0.15	0.15	0.00	0.08	0.15	0.00	0.35	0.08	0.00
XLOC_001018	0.10	0.00	0.02	0.04	0.04	0.08	0.09	0.00	0.28	0.06	0.04
XLOC_001019	0.51	0.00	0.40	0.23	0.00	0.29	0.18	0.00	0.46	0.25	0.00
XLOC_001020	0.05	0.00	0.00	0.04	0.00	0.00	0.13	0.00	0.33	0.07	0.00
XLOC_001021	0.10	0.01	0.10	0.04	0.00	0.03	0.06	0.00	0.28	0.03	0.02
XLOC_001022	0.00	0.00	0.03	0.33	0.00	0.16	0.30	0.00	0.95	0.26	0.00
XLOC_001023	0.01	0.00	0.13	0.08	0.00	0.15	0.10	0.00	0.37	0.08	0.00
XLOC_001024	0.07	0.00	0.38	0.23	0.00	0.29	0.16	0.01	0.40	0.04	0.00
XLOC_001025	0.07	0.00	0.09	0.02	0.00	0.02	0.26	0.00	0.52	0.04	0.00
XLOC_001026	0.55	0.00	0.03	0.18	0.00	0.19	0.31	0.00	0.13	0.34	0.01
XLOC_001027	0.05	0.00	0.27	0.23	0.00	0.09	0.27	0.00	0.38	0.11	0.00
XLOC_001028	0.01	0.00	0.13	0.20	0.01	0.02	0.11	0.00	0.08	0.40	0.01
XLOC_001029	0.00	0.00	0.00	0.00	0.00	0.00	0.00	0.00	0.00	0.00	0.00
XLOC_001030	0.00	0.00	0.00	0.00	0.02	0.00	0.00	0.00	0.00	0.00	0.00
XLOC_001031	0.00	0.00	0.00	0.00	0.00	0.00	0.00	0.00	0.00	0.00	0.00
XLOC_001032	0.00	0.00	0.00	0.00	0.00	0.00	0.00	0.00	0.00	0.00	0.01
XLOC_001033	0.00	0.00	0.00	0.00	0.00	0.00	0.00	0.00	0.00	0.00	0.00
XLOC_001034	0.39	0.03	0.05	0.02	0.02	0.36	0.18	0.05	0.75	0.41	0.07
XLOC_001035	0.00	0.00	0.02	0.00	0.04	0.08	0.06	0.00	0.18	0.19	0.04
XLOC_001036	44.38	23.43	21.82	17.58	9.81	52.14	30.79	17.92	46.91	27.07	19.88
XLOC_001037	0.00	0.00	0.00	0.00	0.00	0.00	0.00	0.00	0.00	0.00	0.00
XLOC_001038	19.28	12.50	17.35	27.24	12.92	18.73	15.06	12.76	17.57	43.96	10.17
XLOC_001039	0.47	0.00	0.15	0.56	0.11	0.51	0.33	0.06	0.41	0.42	0.02
XLOC_001040	2.83	0.76	2.57	4.81	0.74	3.18	2.20	0.90	5.59	6.78	0.65
XLOC_001041	2.85	15.76	2.92	5.34	19.32	2.46	1.52	16.84	1.48	14.25	20.31
XLOC_001042	75.92	24.22	73.18	95.35	30.54	69.72	62.46	35.63	101.14	82.59	33.97
XLOC_001043	0.14	0.34	0.66	0.70	0.56	0.12	0.10	0.24	0.60	0.26	0.33
XLOC_001044	57.42	226.32	55.13	85.38	185.57	48.49	28.29	198.50	42.08	156.97	204.98
XLOC_001045	2.72	0.04	1.51	1.10	0.08	1.47	1.09	0.02	2.04	1.17	0.02
XLOC_001046	0.23	0.00	0.24	0.03	0.10	0.04	0.08	0.00	0.14	0.42	0.05
XLOC_001047	0.11	0.00	0.08	0.19	0.00	0.05	0.07	0.00	0.03	0.13	0.03
XLOC_001048	0.12	0.01	0.05	0.26	0.01	0.04	0.01	0.01	0.16	0.16	0.01
XLOC_001049	0.18	0.00	0.20	0.09	0.00	0.00	0.00	0.05	0.00	0.74	0.03
XLOC_001050	50.97	19.54	56.29	49.93	61.50	40.40	26.27	37.21	56.29	50.61	47.47
XLOC_001051	0.27	0.06	0.08	0.03	0.00	0.10	0.05	0.01	0.47	0.20	0.01
XLOC_001052	0.22	0.00	0.09	0.11	0.00	0.09	0.02	0.00	0.59	0.13	0.01
XLOC_001053	0.15	0.01	0.08	0.03	0.02	0.03	0.07	0.00	0.39	0.15	0.00
XLOC_001054	0.62	0.13	0.29	0.21	0.08	0.34	0.14	0.02	1.20	0.48	0.13
XLOC_001055	0.25	0.08	0.05	0.04	0.02	0.07	0.06	0.03	0.46	0.26	0.04
XLOC_001056	0.76	0.11	0.42	0.30	0.07	0.37	0.08	0.04	1.06	0.41	0.08
XLOC_001057	0.75	0.14	0.54	0.60	0.20	0.35	0.23	0.10	1.28	0.57	0.17
XLOC_001058	58.40	21.39	44.92	46.41	17.26	60.46	40.78	23.82	51.75	79.93	22.71
XLOC_001059	49.98	20.98	43.18	36.44	35.90	43.62	23.87	28.41	51.05	64.48	18.47
XLOC_001060	0.03	0.00	0.00	0.00	0.00	0.00	0.00	0.00	0.00	0.00	0.00
XLOC_001061	1.36	0.03	1.21	1.22	0.03	0.77	0.78	0.01	0.82	0.85	0.18
XLOC_001062	0.31	0.14	0.14	0.34	0.20	0.06	0.12	0.10	0.20	0.07	0.10
XLOC_001063	0.31	0.20	0.12	0.16	0.20	0.37	0.07	0.22	0.80	0.19	0.20
XLOC_001064	2.62	1.42	2.65	2.61	1.53	4.32	1.47	1.74	2.68	2.78	1.28
XLOC_001065	0.10	0.00	0.00	0.05	0.02	0.06	0.05	0.00	0.53	0.02	0.07
XLOC_001066	0.53	0.74	0.47	0.15	0.32	0.63	0.61	0.51	0.95	0.69	0.36
XLOC_001067	0.00	0.91	0.00	0.00	0.38	0.00	0.00	1.34	0.00	0.00	2.09
XLOC_001068	0.52	0.17	0.91	0.20	0.26	0.84	0.46	0.23	1.16	0.38	0.21
XLOC_001069	417.04	2680.52	457.78	492.91	2246.32	448.23	340.19	1935.98	534.80	416.88	1650.70
XLOC_001070	0.00	1.54	0.00	0.00	5.43	0.00	0.00	0.98	0.03	0.00	1.40
XLOC_001071	0.01	0.37	0.00	0.00	0.78	0.00	0.00	0.18	0.00	0.00	0.55
XLOC_001072	0.00	0.11	0.00	0.00	0.63	0.00	0.00	0.07	0.00	0.00	0.00
XLOC_001073	0.00	0.00	0.00	0.00	0.00	0.00	0.00	0.00	0.00	0.00	0.00
XLOC_001074	0.00	0.00	0.00	0.00	0.00	0.00	0.00	0.00	0.00	0.00	0.00
XLOC_001075	0.00	0.00	0.00	0.00	0.00	0.00	0.00	0.00	0.00	0.00	0.00
XLOC_001076	0.00	0.01	0.00	0.00	0.24	0.00	0.00	0.00	0.00	0.00	0.00
XLOC_001077	0.00	0.00	0.00	0.00	0.00	0.00	0.00	0.00	0.00	0.00	0.00
XLOC_001078	0.00	0.00	0.00	0.00	0.00	0.00	0.00	0.00	0.00	0.00	0.00
XLOC_001079	0.10	0.15	0.10	0.15	0.25	0.13	0.16	0.25	0.25	0.27	0.21
XLOC_001080	0.03	0.07	0.07	0.17	0.10	0.19	0.09	0.07	0.01	0.12	0.16
XLOC_001081	5.17	9.41	5.91	7.43	11.89	5.22	4.14	13.74	6.68	9.83	10.43
XLOC_001082	0.35	0.00	2.50	1.91	0.00	0.30	0.37	0.00	0.57	2.80	0.00
XLOC_001083	0.14	0.00	0.01	0.15	0.00	0.01	0.01	0.01	0.00	0.22	0.00
XLOC_001084	0.00	0.07	0.00	0.00	0.06	0.00	0.00	0.10	0.03	0.00	0.00
XLOC_001085	0.71	1.66	1.22	0.36	1.85	0.86	0.23	2.89	0.39	0.63	3.48
XLOC_001086	25.60	14.29	25.59	28.47	15.60	22.54	20.45	22.27	26.94	25.23	20.71
XLOC_001087	1.75	0.63	1.12	1.44	0.93	1.94	1.62	0.67	2.58	2.52	1.49
XLOC_001088	0.30	0.83	0.48	0.16	0.26	0.06	0.21	0.55	0.10	0.21	0.49
XLOC_001089	4.71	2.24	4.96	5.65	2.85	3.52	4.14	2.77	6.61	4.27	2.87
XLOC_001090	0.00	0.24	0.24	0.02	0.12	0.01	0.04	0.10	0.05	0.10	0.05
XLOC_001091	0.00	0.00	0.00	0.00	0.00	0.00	0.00	0.00	0.00	0.00	0.00
XLOC_001092	0.00	0.16	0.00	0.00	0.08	0.00	0.00	0.00	0.00	0.00	0.08
XLOC_001093	0.00	0.26	0.00	0.00	0.06	0.00	0.00	0.10	0.00	0.00	0.13
XLOC_001094	0.00	0.34	0.00	0.00	0.18	0.00	0.00	0.41	0.00	0.00	0.47
XLOC_001095	0.00	0.00	0.00	0.00	0.00	0.00	0.00	0.00	0.00	0.00	0.00
XLOC_001096	0.07	0.01	0.16	0.17	0.02	0.05	0.03	0.03	0.42	0.24	0.01
XLOC_001097	15.08	10.78	20.35	20.78	12.59	12.74	11.17	11.95	14.92	13.50	11.60
XLOC_001098	0.39	7.53	0.06	0.01	6.25	0.01	0.01	8.82	0.30	0.15	13.07
XLOC_001099	1.07	0.18	1.37	1.47	0.18	1.34	1.51	0.10	2.46	1.76	0.14
XLOC_001100	0.05	0.00	0.08	0.07	0.00	0.00	0.03	0.00	0.25	0.19	0.00
XLOC_001101	0.00	0.00	0.00	0.00	0.00	0.00	0.00	0.00	0.00	0.00	0.00
XLOC_001102	0.00	0.00	0.00	0.00	0.00	0.00	0.00	0.00	0.00	0.00	0.00
XLOC_001103	0.18	17.32	0.00	0.00	22.46	0.16	0.08	9.26	0.00	0.56	0.12
XLOC_001104	0.01	13.01	0.00	0.00	0.73	0.00	0.05	0.06	0.16	0.13	0.04
XLOC_001105	0.46	0.00	3.31	8.86	0.00	0.00	0.00	0.00	4.74	0.00	0.00
XLOC_001106	0.00	0.00	0.00	0.00	0.00	0.00	0.00	0.00	0.00	0.00	0.00
XLOC_001107	2.51	0.14	1.58	2.89	0.17	0.67	1.05	0.05	1.67	1.14	0.00
XLOC_001108	0.00	0.00	0.00	0.00	0.00	0.00	0.00	0.00	0.00	0.00	0.00
XLOC_001109	0.07	0.01	0.16	0.12	0.00	0.00	0.00	0.00	0.01	0.00	0.00
XLOC_001110	0.00	0.00	0.00	0.00	0.00	0.00	0.00	0.00	0.00	0.00	0.00
XLOC_001111	0.00	0.00	0.00	0.00	0.00	0.00	0.00	0.00	0.00	0.00	0.00
XLOC_001112	0.00	0.00	0.00	0.00	0.00	0.00	0.00	0.00	0.00	0.00	0.00
XLOC_001113	0.00	0.14	0.00	0.00	0.18	0.00	0.00	0.16	0.00	0.00	0.11
XLOC_001114	0.00	0.04	0.59	0.65	0.60	0.00	0.00	0.00	0.00	0.00	0.00
XLOC_001115	0.00	0.00	0.00	0.00	0.00	0.00	0.00	0.00	0.00	0.00	0.00
XLOC_001116	0.01	0.62	0.00	0.00	0.32	0.00	0.00	0.35	0.00	0.00	0.41
XLOC_001117	0.18	19.00	0.05	0.10	16.53	0.12	0.05	24.48	0.12	0.11	15.76
XLOC_001118	0.15	0.58	0.15	0.17	0.68	0.13	0.04	0.27	0.28	0.14	0.43
XLOC_001119	0.00	0.28	0.01	0.02	0.29	0.01	0.01	0.03	0.03	0.00	0.23
XLOC_001120	0.00	0.14	0.00	0.00	0.15	0.00	0.00	0.06	0.00	0.00	0.05
XLOC_001121	0.00	0.30	0.10	0.00	0.03	0.05	0.02	0.02	0.00	0.04	0.08
XLOC_001122	0.00	0.00	0.00	0.00	0.00	0.00	0.00	0.00	0.02	0.00	0.00
XLOC_001123	0.00	0.00	0.00	0.00	0.00	0.00	0.00	0.00	0.00	0.00	0.00
XLOC_001124	0.00	0.00	0.00	0.00	0.00	0.00	0.00	0.00	0.00	0.00	0.00
XLOC_001125	0.00	0.16	0.00	0.01	0.13	0.00	0.00	0.08	0.00	0.00	0.07
XLOC_001126	0.00	0.08	0.00	0.00	0.31	0.00	0.00	0.05	0.00	0.02	0.19
XLOC_001127	0.00	0.20	0.00	0.02	0.21	0.00	0.00	0.01	0.06	0.03	0.00
XLOC_001128	0.00	0.00	0.00	0.00	0.00	0.00	0.00	0.00	0.00	0.00	0.00
XLOC_001129	0.11	0.00	0.19	0.02	0.00	0.02	0.02	0.00	0.06	0.19	0.00
XLOC_001130	0.03	0.00	0.08	0.60	0.00	0.08	0.00	0.02	0.33	0.36	0.00
XLOC_001131	16.23	3.64	20.01	25.19	4.82	17.20	15.35	5.98	21.14	23.48	5.91
XLOC_001132	0.07	0.46	0.06	0.04	0.24	0.02	0.02	0.18	0.08	0.13	0.19
XLOC_001133	2.65	0.04	2.04	3.24	0.05	2.01	1.27	0.13	0.41	1.75	0.06
XLOC_001134	0.21	0.55	0.16	0.18	0.70	0.09	0.17	0.45	0.04	0.14	0.75
XLOC_001135	0.00	0.25	0.00	0.00	0.08	0.00	0.00	0.03	0.00	0.02	0.00
XLOC_001136	0.00	0.32	0.00	0.00	0.00	0.00	0.00	0.00	0.00	0.00	0.02
XLOC_001137	0.00	0.62	0.00	0.00	0.08	0.00	0.00	0.16	0.00	0.00	0.24
XLOC_001138	0.00	0.18	0.00	0.00	0.00	0.00	0.00	0.02	0.00	0.00	0.04
XLOC_001139	0.00	0.20	0.00	0.00	0.05	0.00	0.00	0.04	0.00	0.00	0.13
XLOC_001140	0.00	2.42	0.00	0.00	4.31	0.00	0.00	3.25	0.00	0.00	1.65
XLOC_001141	0.00	0.00	1.26	0.21	0.44	2.64	0.62	2.24	0.00	0.00	0.00
XLOC_001142	11.24	26.35	10.32	12.15	23.75	10.75	7.69	36.95	7.10	12.34	22.28
XLOC_001143	3.37	0.00	32.49	20.71	11.07	2.03	31.79	13.80	47.42	19.03	6.60
XLOC_001144	0.31	0.00	0.18	0.08	0.00	0.56	0.47	0.00	0.44	0.17	0.00
XLOC_001145	0.00	0.00	0.00	0.00	0.00	0.00	0.00	0.00	0.00	0.00	0.00
XLOC_001146	0.00	0.24	0.00	0.01	0.25	0.02	0.00	0.34	0.00	0.02	0.09
XLOC_001147	0.00	0.02	0.00	0.00	0.02	0.02	0.00	0.20	0.00	0.00	0.00
XLOC_001148	0.00	0.00	0.00	0.00	0.00	0.00	0.00	0.00	0.00	0.00	0.00
XLOC_001149	0.00	0.00	0.00	0.00	0.00	0.00	0.00	0.00	0.00	0.00	0.00
XLOC_001150	57.62	23.51	58.57	61.52	27.02	55.57	45.21	27.89	64.36	63.21	26.43
XLOC_001151	0.00	0.28	0.00	0.00	0.21	0.00	0.00	0.14	0.00	0.00	0.20
XLOC_001152	0.00	557.99	0.00	0.01	598.52	0.00	0.00	287.09	0.01	0.04	432.71
XLOC_001153	0.09	0.21	0.00	0.02	0.14	0.02	0.00	0.10	0.00	0.02	0.22
XLOC_001154	0.05	0.71	0.16	0.09	0.85	0.13	0.21	0.40	0.07	0.21	0.41
XLOC_001155	0.00	0.00	0.00	0.00	0.00	0.00	0.00	0.00	0.00	0.00	0.00
XLOC_001156	0.40	0.17	0.29	0.37	0.27	0.22	0.13	0.29	0.36	0.29	0.35
XLOC_001157	0.00	0.00	0.00	0.00	0.00	0.00	0.00	0.00	0.00	0.00	0.00
XLOC_001158	7.93	9.40	9.01	7.08	9.86	5.93	5.47	15.08	8.26	5.27	14.00
XLOC_001159	0.00	0.00	0.00	0.00	0.00	0.00	0.00	0.00	0.00	0.00	0.00
XLOC_001160	0.00	0.00	0.00	0.00	0.00	0.00	0.00	0.00	0.00	0.00	0.00
XLOC_001161	0.01	0.00	0.07	0.16	0.00	0.08	0.03	0.00	0.43	0.13	0.00
XLOC_001162	0.39	0.01	0.19	0.21	0.01	0.23	0.15	0.00	0.60	0.54	0.03
XLOC_001163	0.29	0.01	0.19	0.19	0.02	0.19	0.15	0.01	0.47	0.24	0.00
XLOC_001164	0.48	0.00	0.50	0.40	0.01	0.40	0.20	0.00	1.85	1.01	0.00
XLOC_001165	0.20	0.00	0.26	0.18	0.01	0.18	0.21	0.01	0.86	0.40	0.00
XLOC_001166	103.74	25.53	105.70	75.17	30.61	95.65	56.61	33.73	117.88	73.20	29.82
XLOC_001167	0.00	0.00	0.00	0.00	0.00	0.00	0.00	0.00	0.00	0.00	0.00
XLOC_001168	4.22	0.00	1.95	0.52	0.00	4.78	0.60	0.00	4.24	0.81	0.00
XLOC_001169	6.60	30.54	8.59	13.19	41.20	5.83	5.18	50.38	5.85	12.03	55.09
XLOC_001170	0.00	0.00	0.00	0.00	0.00	0.00	0.00	0.00	0.00	0.00	0.00
XLOC_001171	0.91	0.00	0.79	0.17	0.00	0.19	0.24	0.00	0.84	0.44	0.02
XLOC_001172	0.11	0.10	0.00	0.19	0.02	0.12	0.22	0.00	0.87	0.05	0.02
XLOC_001173	0.22	13.95	0.22	0.23	10.81	0.14	0.07	4.75	0.14	0.59	6.94
XLOC_001174	1.79	1.90	0.53	0.92	1.33	1.09	0.77	2.36	1.14	0.56	0.78
XLOC_001175	0.05	6.78	0.10	0.21	6.48	0.05	0.05	4.15	0.08	0.19	2.81
XLOC_001176	0.01	0.08	0.01	0.00	0.17	0.00	0.01	0.12	0.00	0.00	0.21
XLOC_001177	37.38	26.92	43.04	39.88	26.79	32.97	32.59	48.20	33.51	32.46	43.45
XLOC_001178	0.00	0.00	0.00	0.00	0.00	0.00	0.00	0.00	0.00	0.00	0.00
XLOC_001179	0.00	2.10	0.00	0.00	2.54	0.00	0.00	0.63	0.00	0.02	0.74
XLOC_001180	5.75	16.15	4.86	8.04	15.93	5.58	5.50	13.20	7.64	11.97	20.70
XLOC_001181	1.19	2.88	0.53	0.94	1.26	0.88	0.56	0.83	0.83	1.58	1.31
XLOC_001182	1.81	0.28	1.36	2.47	0.15	1.14	1.33	0.65	3.74	1.74	0.59
XLOC_001183	0.00	0.00	0.00	0.00	0.00	0.00	0.00	0.00	0.00	0.00	0.00
XLOC_001184	2.10	0.02	2.96	2.81	0.05	1.60	1.19	0.05	1.00	1.13	0.05
XLOC_001185	0.00	0.16	0.03	0.15	0.03	0.00	0.16	0.08	0.03	0.52	0.06
XLOC_001186	0.00	0.11	0.01	0.01	0.23	0.04	0.00	0.19	0.00	0.00	0.06
XLOC_001187	0.00	0.01	0.00	0.00	0.13	0.00	0.00	0.02	0.00	0.01	0.03
XLOC_001188	16.48	5.77	15.51	15.71	6.63	14.18	12.05	5.59	23.56	13.53	6.51
XLOC_001189	0.20	0.22	0.13	0.11	0.31	0.10	0.14	0.21	0.31	0.07	0.22
XLOC_001190	0.12	0.22	0.01	0.20	0.09	0.16	0.03	0.23	0.09	0.12	0.14
XLOC_001191	0.16	0.08	0.04	0.04	0.14	0.04	0.01	0.03	0.05	0.06	0.09
XLOC_001192	0.06	0.12	0.07	0.01	0.10	0.04	0.03	0.09	0.13	0.05	0.17
XLOC_001193	7.87	14.46	9.12	8.95	18.18	10.88	8.97	26.41	9.49	9.81	21.95
XLOC_001194	0.04	0.18	0.05	0.05	0.21	0.15	0.09	0.29	0.07	0.03	0.16
XLOC_001195	28.56	5.80	25.73	31.53	6.68	24.08	21.77	8.12	42.40	28.84	4.89
XLOC_001196	1909.08	923.95	1954.16	1857.43	904.54	1653.07	2044.20	1004.22	1700.83	1657.24	976.68
XLOC_001197	0.11	0.00	0.00	0.04	0.00	0.10	0.02	0.00	0.11	0.50	0.00
XLOC_001198	0.00	0.00	0.00	0.00	0.00	0.00	0.00	0.00	0.00	0.00	0.00
XLOC_001199	0.00	0.00	0.00	0.00	0.00	0.00	0.00	0.00	0.00	0.00	0.00
XLOC_001200	0.00	0.00	0.00	0.00	0.00	0.00	0.00	0.00	0.00	0.00	0.00
XLOC_001201	0.89	0.41	1.82	3.27	0.93	1.01	0.99	2.63	0.72	0.83	1.96
XLOC_001202	0.00	0.28	0.02	0.02	0.15	0.02	0.00	0.34	0.01	0.04	0.27
XLOC_001203	14.64	3.40	13.46	18.49	4.92	14.42	35.57	2.56	16.91	19.49	2.74
XLOC_001204	0.00	0.00	0.00	0.00	0.00	0.00	0.00	0.00	0.00	0.00	0.00
XLOC_001205	0.04	0.31	0.19	0.20	0.58	0.05	0.22	0.93	0.06	0.20	0.93
XLOC_001206	0.00	0.00	0.00	0.00	0.00	0.00	0.00	0.00	0.00	0.00	0.00
XLOC_001207	0.00	0.00	0.00	0.00	0.00	0.00	0.00	0.00	0.00	0.00	0.00
XLOC_001208	0.26	0.21	0.00	0.00	0.65	0.05	0.07	0.33	0.00	0.06	0.23
XLOC_001209	0.07	0.00	0.03	0.23	0.00	0.05	0.16	0.00	0.04	0.43	0.00
XLOC_001210	0.83	0.01	0.67	2.01	0.06	0.81	0.46	0.02	0.37	3.95	0.02
XLOC_001211	0.11	0.02	0.11	0.22	0.02	0.14	0.19	0.01	0.48	0.61	0.02
XLOC_001212	0.47	0.00	0.36	0.84	0.01	0.19	0.17	0.00	0.19	0.41	0.01
XLOC_001213	0.00	0.00	0.00	0.31	0.00	0.11	0.02	0.00	0.10	0.14	0.00
XLOC_001214	0.17	0.00	0.05	0.44	0.01	0.10	0.08	0.00	0.04	0.13	0.00
XLOC_001215	0.27	0.04	0.17	0.50	0.04	0.26	0.33	0.04	0.67	0.76	0.03
XLOC_001216	0.13	0.00	0.08	0.16	0.00	0.18	0.19	0.00	0.33	0.05	0.00
XLOC_001217	0.26	0.06	0.36	0.95	0.12	0.75	0.84	0.12	1.22	1.12	0.08
XLOC_001218	0.01	0.00	0.09	0.22	0.00	0.13	0.11	0.00	0.19	0.23	0.01
XLOC_001219	0.10	0.02	0.22	0.33	0.02	0.22	0.21	0.05	0.29	0.25	0.02
XLOC_001220	73.73	43.89	78.13	110.12	52.47	81.55	64.61	47.47	86.44	151.09	50.57
XLOC_001221	0.00	0.00	0.00	0.34	0.00	0.00	0.04	0.00	0.00	0.00	0.00
XLOC_001222	0.16	0.00	0.15	1.11	0.01	0.11	0.30	0.01	0.25	2.16	0.01
XLOC_001223	7.86	7.17	6.68	7.86	6.65	7.55	9.02	5.98	7.44	7.86	6.14
XLOC_001224	0.23	0.00	0.36	0.12	0.00	0.53	0.14	0.05	0.29	0.09	0.00
XLOC_001225	0.33	0.02	0.19	0.41	0.05	0.08	0.25	0.03	0.62	0.80	0.02
XLOC_001226	0.30	0.02	0.16	0.26	0.01	0.12	0.19	0.02	0.27	0.32	0.00
XLOC_001227	6.16	0.54	7.79	8.35	0.58	4.59	4.60	0.56	4.14	3.37	0.54
XLOC_001228	0.06	0.00	0.06	0.08	0.00	0.11	0.35	0.00	0.00	0.08	0.00
XLOC_001229	0.00	0.80	0.00	0.00	0.73	0.00	0.00	0.13	0.00	0.00	0.30
XLOC_001230	0.00	0.14	0.00	0.00	0.35	0.00	0.00	0.05	0.00	0.00	0.10
XLOC_001231	0.00	0.00	0.00	0.00	0.00	0.00	0.00	0.00	0.00	0.00	0.07
XLOC_001232	0.00	0.00	0.00	0.00	0.00	0.00	0.00	0.00	0.00	0.00	0.00
XLOC_001233	0.00	0.00	0.00	0.00	0.00	0.00	0.00	0.00	0.00	0.00	0.00
XLOC_001234	32.01	13.05	42.75	34.56	12.64	46.05	53.81	9.93	35.82	26.91	10.57
XLOC_001235	0.00	0.00	0.00	0.00	0.00	0.00	0.00	0.00	0.00	0.00	0.25
XLOC_001236	0.00	0.00	0.00	0.00	0.00	0.00	0.00	0.00	0.00	0.00	0.00
XLOC_001237	0.00	0.00	0.00	0.00	0.00	0.00	0.00	0.00	0.00	0.00	0.00
XLOC_001238	0.00	0.00	0.00	0.00	0.00	0.00	0.00	0.00	0.00	0.00	0.00
XLOC_001239	0.00	0.26	0.00	0.00	0.18	0.00	0.00	0.06	0.00	0.00	0.07
XLOC_001240	0.00	0.00	0.00	0.00	0.00	0.00	0.00	0.00	0.00	0.00	0.00
XLOC_001241	2.41	0.17	3.39	9.69	0.39	2.84	20.66	0.18	1.76	4.60	0.07
XLOC_001242	0.00	0.00	0.01	0.00	0.01	0.00	0.01	0.00	0.00	0.00	0.00
XLOC_001243	0.00	0.00	0.00	0.00	0.00	0.00	0.00	0.00	0.00	0.00	0.00
XLOC_001244	2.41	0.03	3.17	2.21	0.05	4.07	3.94	0.02	3.94	2.66	0.04
XLOC_001245	0.00	0.26	0.00	0.00	0.00	0.00	0.25	0.00	0.20	0.44	0.00
XLOC_001246	69.21	23.02	56.25	76.97	24.82	57.70	49.03	27.18	35.12	115.04	27.97
XLOC_001247	0.03	1.57	0.00	0.01	2.08	0.01	0.01	1.10	0.01	0.01	0.77
XLOC_001248	0.27	0.00	0.15	0.00	0.00	1.67	0.22	0.00	0.00	0.11	0.00
XLOC_001249	0.00	0.00	0.00	0.00	0.00	0.00	0.00	0.00	0.33	0.00	0.00
XLOC_001250	21.63	0.19	6.13	3.87	0.12	3.56	1.39	0.10	4.00	2.65	0.07
XLOC_001251	0.54	0.00	0.36	0.19	0.02	0.62	0.11	0.00	0.08	0.04	0.02
XLOC_001252	0.74	0.00	0.02	0.09	0.00	0.11	0.09	0.00	0.07	0.13	0.00
XLOC_001253	40.22	0.18	38.40	22.68	0.34	32.19	17.20	0.40	26.33	19.11	0.26
XLOC_001254	1.97	0.00	1.31	0.84	0.00	1.28	1.49	0.00	0.57	1.18	0.00
XLOC_001255	1.52	0.00	1.47	1.16	0.00	1.34	1.00	0.00	1.41	1.11	0.00
XLOC_001256	0.60	0.00	0.34	0.46	0.00	0.38	0.45	0.00	0.72	0.55	0.00
XLOC_001257	0.60	0.00	0.26	0.31	0.00	0.26	0.25	0.01	0.52	0.16	0.00
XLOC_001258	0.46	0.00	0.35	0.17	0.00	0.07	0.13	0.00	0.79	0.15	0.00
XLOC_001259	0.23	0.00	0.33	0.03	0.03	0.06	0.16	0.00	0.52	0.28	0.00
XLOC_001260	5.92	2.25	6.13	6.01	2.61	4.41	4.88	6.11	8.22	6.21	4.13
XLOC_001261	0.54	0.40	0.79	0.36	0.62	1.17	0.81	1.67	0.78	1.36	1.47
XLOC_001262	14.15	4.21	11.13	9.92	3.68	11.85	10.04	1.98	17.30	12.94	2.47
XLOC_001263	0.16	0.03	0.15	0.07	0.05	0.16	0.18	0.03	0.36	0.14	0.02
XLOC_001264	6.75	6.92	6.21	8.83	6.53	5.66	5.94	5.62	8.26	6.60	5.32
XLOC_001265	32.98	29.60	35.12	35.51	32.46	31.78	25.68	49.41	27.69	30.02	33.32
XLOC_001266	1.93	1.12	1.55	1.58	0.88	1.93	1.46	0.68	1.81	2.77	1.08
XLOC_001267	0.00	0.00	0.00	0.00	0.00	0.00	0.00	0.00	0.00	0.00	0.00
XLOC_001268	0.00	0.00	0.00	0.00	0.00	0.00	0.00	0.00	0.00	0.00	0.00
XLOC_001269	2.06	15.42	1.49	1.67	20.27	2.53	2.11	17.96	2.59	1.36	17.95
XLOC_001270	0.08	0.16	0.18	0.05	0.09	0.06	0.02	0.04	0.06	0.08	0.16
XLOC_001271	0.00	0.07	0.00	0.01	0.05	0.00	0.00	0.02	0.00	0.09	0.21
XLOC_001272	0.02	0.04	0.06	0.00	0.01	0.00	0.00	0.04	0.03	0.02	0.17
XLOC_001273	0.42	0.05	0.07	0.07	0.17	0.04	0.00	0.03	0.06	0.10	0.05
XLOC_001274	1.42	0.15	1.45	1.27	0.20	1.12	1.03	0.02	2.33	1.74	0.06
XLOC_001275	0.13	0.00	0.13	0.13	0.00	0.12	0.09	0.01	0.42	0.07	0.01
XLOC_001276	0.02	0.00	0.00	0.20	0.00	0.05	0.03	0.00	0.59	0.06	0.00
XLOC_001277	0.20	0.02	0.10	0.09	0.03	0.13	0.16	0.00	0.36	0.27	0.01
XLOC_001278	0.10	0.02	0.06	0.09	0.06	0.04	0.07	0.01	0.48	0.29	0.05
XLOC_001279	0.06	0.03	0.05	0.06	0.00	0.00	0.10	0.00	0.45	0.39	0.01
XLOC_001280	0.00	0.00	0.11	0.19	0.00	0.00	0.10	0.00	0.55	0.34	0.05
XLOC_001281	0.00	0.02	0.03	0.21	0.00	0.06	0.03	0.00	0.52	0.10	0.04
XLOC_001282	0.01	0.01	0.18	0.14	0.05	0.09	0.02	0.04	0.38	0.24	0.03
XLOC_001283	0.24	0.10	0.23	0.19	0.12	0.14	0.20	0.03	0.56	0.35	0.09
XLOC_001284	0.12	0.06	0.13	0.06	0.00	0.00	0.01	0.02	0.46	0.02	0.00
XLOC_001285	0.00	0.02	0.02	0.10	0.01	0.00	0.08	0.00	0.04	0.01	0.00
XLOC_001286	0.21	0.00	0.09	0.16	0.00	0.04	0.12	0.00	0.27	0.19	0.01
XLOC_001287	0.29	0.22	0.16	0.13	0.16	0.18	0.18	0.06	0.42	0.33	0.05
XLOC_001288	0.19	0.15	0.04	0.31	0.09	0.20	0.10	0.04	0.46	0.05	0.06
XLOC_001289	0.12	0.07	0.07	0.10	0.05	0.10	0.14	0.00	0.27	0.13	0.06
XLOC_001290	0.15	0.03	0.03	0.11	0.00	0.13	0.12	0.01	0.43	0.12	0.04
XLOC_001291	0.43	0.24	0.27	0.23	0.22	0.34	0.27	0.11	0.57	0.43	0.15
XLOC_001292	0.00	0.00	0.00	0.00	0.00	0.00	0.00	0.00	0.00	0.00	0.00
XLOC_001293	0.00	0.10	0.00	0.00	0.02	0.00	0.00	0.00	0.00	0.02	0.00
XLOC_001294	0.36	0.08	0.00	0.20	0.29	0.22	0.16	0.06	0.74	0.06	0.07
XLOC_001295	0.00	0.28	0.00	0.00	0.05	0.00	0.00	0.42	0.00	0.00	0.03
XLOC_001296	0.00	0.19	0.00	0.00	0.18	0.00	0.00	0.66	0.00	0.00	0.10
XLOC_001297	0.00	0.10	0.00	0.00	0.12	0.00	0.00	0.47	0.00	0.00	0.07
XLOC_001298	0.00	0.07	0.00	0.00	0.07	0.00	0.00	0.28	0.00	0.00	0.06
XLOC_001299	0.00	11.96	0.06	0.00	14.07	0.00	0.00	36.24	0.00	0.03	9.26
XLOC_001300	20.16	3.47	19.05	20.95	4.31	17.03	14.24	3.71	20.69	33.29	3.54
XLOC_001301	16.25	8.56	17.56	30.22	12.90	13.38	14.31	15.58	17.76	19.00	16.82
XLOC_001302	40.84	3.93	40.80	28.25	5.03	35.25	18.52	2.96	52.64	29.79	9.14
XLOC_001303	0.19	0.04	0.13	0.22	0.03	0.13	0.11	0.03	0.18	0.37	0.03
XLOC_001304	0.49	0.38	0.28	0.63	0.72	0.41	0.34	0.62	1.12	0.55	0.87
XLOC_001305	0.00	0.00	0.00	0.00	0.00	0.00	0.00	0.00	0.00	0.00	0.00
XLOC_001306	150.70	85.27	185.60	182.48	80.22	254.11	187.57	152.44	273.41	261.49	177.31
XLOC_001307	7.44	4.20	7.22	8.17	4.87	8.27	5.98	5.54	9.62	9.83	5.86
XLOC_001308	21.13	6.74	26.86	36.28	8.73	18.84	18.35	9.68	23.03	29.70	8.64
XLOC_001309	0.00	0.75	0.00	0.00	1.60	0.00	0.00	1.78	0.00	0.01	3.43
XLOC_001310	0.00	0.03	0.01	0.01	0.07	0.01	0.00	0.04	0.02	0.03	0.18
XLOC_001311	6.70	8.35	6.47	7.89	10.31	6.18	5.61	12.66	9.34	7.44	12.59
XLOC_001312	0.70	16.75	1.17	0.98	24.73	1.64	1.14	19.88	1.49	0.50	51.62
XLOC_001313	0.00	2.84	0.00	0.00	2.13	0.00	0.00	1.72	0.00	0.00	0.50
XLOC_001314	0.05	534.04	0.02	0.02	454.80	0.00	0.01	401.18	0.04	0.19	365.37
XLOC_001315	12.40	15.62	12.56	10.60	14.29	9.55	8.39	16.81	9.56	13.66	14.72
XLOC_001316	0.00	0.00	0.00	0.00	0.00	0.00	0.00	0.00	0.00	0.00	0.00
XLOC_001317	1.51	0.14	1.99	2.19	0.11	1.27	1.23	0.07	1.60	1.41	0.17
XLOC_001318	105.76	1.74	102.99	124.52	3.24	81.46	79.91	3.74	74.56	106.44	3.51
XLOC_001319	3.96	0.00	4.94	4.19	0.00	0.57	6.35	0.00	13.21	18.71	0.00
XLOC_001320	12.10	8.35	11.79	12.65	9.12	12.05	10.70	11.79	14.98	10.78	14.92
XLOC_001321	6.29	1.77	5.83	4.21	2.16	6.51	5.86	2.31	3.03	2.19	0.71
XLOC_001322	0.00	1.66	0.00	0.00	0.98	0.00	0.00	0.56	0.00	0.00	0.69
XLOC_001323	0.00	0.36	0.00	0.00	0.03	0.00	0.00	0.30	0.00	0.01	0.31
XLOC_001324	0.00	0.29	0.00	0.00	0.10	0.01	0.00	0.09	0.02	0.00	0.10
XLOC_001325	0.00	0.00	0.00	0.00	0.00	0.00	0.00	0.00	0.00	0.00	0.00
XLOC_001326	13.72	18.06	13.71	15.54	28.40	12.89	12.50	36.17	12.23	12.37	31.29
XLOC_001327	12.71	6.24	14.17	16.15	8.88	13.19	10.43	12.78	15.15	12.70	10.81
XLOC_001328	0.00	0.00	0.00	0.00	0.00	0.00	0.00	0.00	0.00	0.00	0.00
XLOC_001329	0.06	0.00	0.03	0.20	0.00	0.04	0.00	0.00	0.07	0.07	0.00
XLOC_001330	0.24	0.01	0.17	0.18	0.00	0.09	0.06	0.01	0.14	0.11	0.00
XLOC_001331	26.58	4.85	27.59	27.46	9.97	25.49	21.49	10.08	32.07	33.16	11.71
XLOC_001332	0.86	0.10	0.64	0.99	0.13	0.50	0.82	0.05	1.19	0.56	0.11
XLOC_001333	4.16	1.62	3.90	4.75	1.90	4.01	3.84	2.06	3.84	6.51	2.02
XLOC_001334	0.21	1.25	0.18	0.68	0.38	0.07	0.06	0.18	0.21	1.03	0.05
XLOC_001335	0.23	0.21	0.21	0.24	0.20	0.25	0.14	0.14	0.37	0.17	0.13
XLOC_001336	0.00	2.65	0.00	0.00	3.14	0.00	0.00	2.79	0.00	0.00	2.65
XLOC_001337	8.77	39.58	11.55	11.15	55.46	11.49	7.14	76.93	10.06	16.62	60.39
XLOC_001338	0.03	124.58	0.00	0.01	106.86	0.00	0.00	115.57	0.00	0.00	95.94
XLOC_001339	2.49	1.94	2.39	2.71	1.84	1.81	2.27	0.86	3.42	1.80	1.51
XLOC_001340	0.00	0.00	0.00	0.00	0.00	0.00	0.00	0.05	0.00	0.00	0.00
XLOC_001341	0.16	0.00	0.23	0.04	0.00	0.10	0.03	0.00	1.10	0.04	0.00
XLOC_001342	2.43	4.36	2.69	2.23	3.45	1.82	2.14	3.25	2.40	0.93	3.76
XLOC_001343	0.00	4.96	0.00	0.00	9.25	0.00	0.00	7.65	0.00	0.00	2.33
XLOC_001344	2.20	54.53	2.01	9.72	50.45	7.58	5.13	36.51	0.78	20.29	37.48
XLOC_001345	0.29	0.00	0.18	0.16	0.00	1.28	0.86	0.01	0.89	1.03	0.00
XLOC_001346	0.15	0.00	0.03	0.01	0.03	0.09	0.07	0.01	0.11	0.28	0.05
XLOC_001347	34.87	4.01	29.80	34.10	7.66	32.48	15.68	7.82	37.57	32.12	7.00
XLOC_001348	0.08	0.99	0.16	0.14	0.67	0.11	0.13	1.41	0.06	0.08	0.72
XLOC_001349	6.83	6.55	7.42	8.87	6.41	5.72	5.10	5.97	8.94	7.27	5.49
XLOC_001350	0.09	0.00	0.00	0.00	0.00	0.11	0.12	0.00	0.35	0.07	0.02
XLOC_001351	0.11	0.00	0.03	0.07	0.01	0.06	0.03	0.00	0.40	0.05	0.00
XLOC_001352	0.00	0.00	0.00	0.11	0.00	0.00	0.00	0.00	0.50	0.02	0.00
XLOC_001353	0.01	0.03	0.00	0.07	0.01	0.08	0.10	0.00	0.19	0.01	0.00
XLOC_001354	0.31	0.04	0.20	0.14	0.05	0.14	0.14	0.04	0.71	0.28	0.01
XLOC_001355	21.12	17.38	21.52	19.47	19.75	23.90	18.14	18.87	31.78	20.61	18.20
XLOC_001356	5.81	8.67	6.24	7.44	11.24	6.02	4.82	27.60	8.21	6.99	6.83
XLOC_001357	0.10	0.00	0.00	0.00	0.00	0.00	0.00	0.00	0.00	0.00	0.00
XLOC_001358	0.18	0.03	0.07	0.20	0.03	0.00	0.28	0.00	0.25	0.19	0.03
XLOC_001359	1.10	0.70	1.66	1.88	1.07	1.00	1.03	1.02	1.18	1.30	0.92
XLOC_001360	7490.80	1571.89	5454.85	4267.54	991.91	5696.29	5860.89	1000.84	8514.42	5894.83	1404.39
XLOC_001361	12.05	6.20	12.19	14.88	9.12	11.55	10.42	7.32	16.08	15.77	6.00
XLOC_001362	0.00	0.00	0.00	0.00	0.00	0.00	0.00	0.00	0.00	0.00	0.00
XLOC_001363	0.00	0.00	0.00	0.00	0.00	0.00	0.00	0.00	0.00	0.00	0.00
XLOC_001364	0.27	0.13	0.19	0.32	0.14	0.28	0.33	0.14	0.36	0.28	0.10
XLOC_001365	13.41	18.23	14.00	15.82	23.26	15.69	14.00	28.08	17.46	14.32	24.76
XLOC_001366	0.00	0.00	0.00	0.01	0.00	0.00	0.00	0.00	0.00	0.00	0.00
XLOC_001367	28.49	3.01	27.59	30.36	2.90	23.86	19.93	2.51	24.16	35.58	2.53
XLOC_001368	0.69	0.05	0.37	0.16	0.16	0.52	0.29	0.03	0.66	0.22	0.05
XLOC_001369	11.91	22.69	19.61	20.44	49.99	11.89	11.22	50.01	20.43	11.12	15.12
XLOC_001370	0.58	0.13	0.41	0.48	0.35	0.38	0.41	0.17	0.92	0.62	0.19
XLOC_001371	0.16	0.03	0.06	0.18	0.09	0.07	0.13	0.05	0.33	0.26	0.06
XLOC_001372	0.37	0.02	0.19	0.27	0.03	0.26	0.19	0.04	0.38	0.17	0.05
XLOC_001373	0.15	0.00	0.22	0.15	0.05	0.11	0.08	0.02	0.31	0.15	0.01
XLOC_001374	0.10	0.01	0.03	0.09	0.02	0.05	0.12	0.01	0.17	0.14	0.03
XLOC_001375	0.17	0.02	0.13	0.22	0.13	0.12	0.06	0.06	0.27	0.09	0.05
XLOC_001376	0.75	0.06	0.63	0.71	0.14	0.37	0.45	0.16	1.10	0.76	0.10
XLOC_001377	0.34	0.02	0.27	0.34	0.10	0.19	0.19	0.09	0.47	0.36	0.10
XLOC_001378	0.21	0.04	0.27	0.22	0.13	0.18	0.16	0.04	0.41	0.52	0.12
XLOC_001379	0.22	0.01	0.23	0.38	0.13	0.22	0.10	0.07	0.37	0.33	0.20
XLOC_001380	1.41	0.48	1.84	1.78	1.24	1.07	1.92	1.20	1.40	1.66	1.47
XLOC_001381	7.80	13.29	7.66	10.51	17.27	6.73	5.23	24.55	8.31	10.46	19.66
XLOC_001382	11.94	3.77	14.26	11.98	4.44	10.66	10.47	3.93	11.52	9.92	3.29
XLOC_001383	25.66	12.48	18.92	25.56	12.00	24.70	22.66	11.81	36.77	37.98	11.09
XLOC_001384	1.55	0.00	1.35	1.19	0.07	0.59	0.46	0.01	2.02	1.38	0.02
XLOC_001385	30.19	8.76	30.45	51.68	7.79	24.76	25.10	5.17	28.48	22.63	8.44
XLOC_001386	13.89	4.44	13.01	19.26	5.15	11.75	12.17	5.40	16.61	16.82	5.70
XLOC_001387	0.10	0.15	0.01	0.03	0.05	0.15	0.07	0.07	0.19	0.26	0.06
XLOC_001388	0.12	0.24	0.02	0.03	0.27	0.16	0.11	0.02	0.18	0.34	0.34
XLOC_001389	0.08	0.09	0.06	0.05	0.10	0.07	0.07	0.03	0.24	0.08	0.16
XLOC_001390	0.07	0.08	0.01	0.05	0.05	0.01	0.05	0.03	0.32	0.08	0.14
XLOC_001391	13.07	4.42	12.47	12.47	6.70	14.33	10.59	7.77	11.53	11.90	7.37
XLOC_001392	6.79	4.18	4.65	4.21	3.80	5.91	3.25	2.07	4.14	4.61	3.73
XLOC_001393	0.00	0.00	0.00	0.00	0.00	0.00	0.00	0.00	0.00	0.00	0.00
XLOC_001394	58.71	29.09	66.86	66.28	28.37	61.67	62.78	41.29	46.28	51.18	32.60
XLOC_001395	0.01	5.28	0.01	0.01	4.14	0.07	0.01	3.99	0.00	0.01	3.67
XLOC_001396	0.00	1.55	0.00	0.13	1.44	0.00	0.00	0.49	0.00	0.00	1.73
XLOC_001397	0.00	1.14	0.00	0.00	1.11	0.00	0.00	0.98	0.00	0.00	0.89
XLOC_001398	0.00	1.08	0.00	0.00	0.45	0.00	0.00	0.90	0.00	0.00	0.45
XLOC_001399	0.00	0.07	0.00	0.23	0.04	0.00	0.24	0.06	0.05	0.07	0.09
XLOC_001400	6.63	10.45	6.72	5.09	10.71	6.33	3.84	10.38	8.33	6.68	11.34
XLOC_001401	0.00	0.00	0.00	0.00	0.00	0.00	0.00	0.00	0.00	0.00	0.00
XLOC_001402	2.74	0.03	3.03	4.03	0.03	1.74	1.20	0.01	2.13	1.44	0.00
XLOC_001403	5.09	0.65	5.25	4.28	3.18	3.49	3.89	1.15	2.74	4.58	1.19
XLOC_001404	0.00	0.00	0.00	0.00	0.00	0.00	0.00	0.00	0.00	0.00	0.00
XLOC_001405	0.18	0.16	0.04	0.07	0.30	0.00	0.02	0.13	0.11	0.05	0.30
XLOC_001406	0.06	0.84	0.02	0.03	2.24	0.02	0.01	0.61	0.07	0.08	3.24
XLOC_001407	3.58	3.51	4.99	30.18	6.64	2.32	1.45	4.83	0.58	16.48	3.25
XLOC_001408	0.29	0.92	0.12	0.15	0.20	0.21	0.12	0.12	0.16	0.12	0.70
XLOC_001409	0.26	0.05	0.51	0.00	0.06	0.06	0.00	0.04	0.03	0.03	0.09
XLOC_001410	0.27	0.12	0.10	0.52	0.25	0.26	0.15	0.16	0.26	0.95	0.13
XLOC_001411	13.50	7.44	13.51	14.43	9.58	10.26	9.80	9.82	12.35	14.11	10.00
XLOC_001412	0.38	0.02	0.42	0.07	0.05	0.11	0.01	0.00	0.24	0.04	0.01
XLOC_001413	0.00	0.05	0.00	0.00	0.17	0.00	0.00	0.50	0.00	0.00	0.26
XLOC_001414	0.00	0.30	0.00	0.01	0.15	0.05	0.00	0.19	0.00	0.03	0.19
XLOC_001415	0.01	0.42	0.06	0.06	0.24	0.01	0.00	0.34	0.00	0.04	0.43
XLOC_001416	0.00	0.00	0.00	0.00	0.00	0.00	0.54	0.00	0.00	0.00	0.00
XLOC_001417	36.22	8.45	33.86	32.29	9.39	20.18	17.12	6.66	25.01	15.32	6.79
XLOC_001418	4.05	0.00	2.41	0.72	0.00	2.82	0.08	0.00	4.96	1.01	0.01
XLOC_001419	15.17	7.03	9.44	13.67	14.16	14.09	18.23	11.14	16.83	9.46	8.71
XLOC_001420	2.86	60.68	3.00	2.21	46.43	1.84	1.25	39.59	2.43	2.24	32.87
XLOC_001421	0.00	0.08	0.00	0.00	0.02	0.00	0.00	0.03	0.00	0.00	0.04
XLOC_001422	0.11	0.02	0.18	0.10	0.03	0.13	0.08	0.00	0.07	0.07	0.01
XLOC_001423	0.00	0.04	0.00	0.00	0.08	0.00	0.00	0.06	0.00	0.00	0.11
XLOC_001424	0.00	0.07	0.00	0.00	0.06	0.00	0.00	0.12	0.00	0.00	0.04
XLOC_001425	0.00	0.09	0.00	0.00	0.19	0.00	0.00	0.20	0.00	0.00	0.09
XLOC_001426	0.00	0.00	0.00	0.00	0.04	0.00	0.00	0.11	0.00	0.00	0.07
XLOC_001427	0.00	0.00	0.00	0.00	0.03	0.00	0.00	0.38	0.00	0.00	0.08
XLOC_001428	0.00	0.14	0.00	0.00	0.17	0.00	0.00	0.50	0.00	0.00	0.11
XLOC_001429	0.00	0.03	0.00	0.00	0.00	0.00	0.00	0.33	0.00	0.00	0.00
XLOC_001430	7.54	13.34	5.27	6.94	16.18	6.27	5.60	12.21	9.96	8.27	12.12
XLOC_001431	0.00	0.00	0.00	0.00	0.00	0.00	0.00	0.00	0.00	0.00	0.00
XLOC_001432	0.21	1.86	0.10	0.14	1.57	0.14	0.29	0.88	0.27	0.30	1.01
XLOC_001433	7.67	3.40	10.26	12.07	7.33	7.40	5.22	2.53	9.47	9.88	4.50
XLOC_001434	0.00	0.05	0.00	0.00	0.29	0.00	0.00	0.01	0.00	0.00	0.00
XLOC_001435	0.00	0.01	0.00	0.00	0.14	0.00	0.00	0.15	0.00	0.00	0.07
XLOC_001436	0.00	0.00	0.00	0.03	0.00	0.00	0.00	0.00	0.00	0.00	0.00
XLOC_001437	0.42	0.06	0.25	0.31	0.08	0.25	0.19	0.07	0.39	0.21	0.09
XLOC_001438	0.21	0.11	0.17	0.18	0.15	0.07	0.07	0.04	0.39	0.24	0.06
XLOC_001439	57.70	86.95	47.39	41.71	154.04	40.65	38.93	153.86	51.02	37.46	330.54
XLOC_001440	0.02	0.00	0.00	0.00	0.00	0.00	0.00	0.01	0.03	0.01	0.02
XLOC_001441	0.90	0.53	0.79	0.88	0.21	1.16	0.69	0.10	1.44	0.94	0.31
XLOC_001442	417.96	252.57	435.37	509.99	235.48	380.90	389.35	231.02	463.14	501.73	212.68
XLOC_001443	0.00	0.00	0.00	0.00	0.00	0.00	0.00	0.00	0.00	0.00	0.00
XLOC_001444	0.00	0.00	0.00	0.00	0.00	0.00	0.00	0.00	0.00	0.00	0.00
XLOC_001445	0.00	0.00	0.00	0.00	0.00	0.00	0.00	0.00	0.00	0.00	0.00
XLOC_001446	0.00	1.19	0.00	0.00	2.31	0.00	0.00	0.90	0.00	0.00	0.70
XLOC_001447	0.00	0.38	0.00	0.00	0.07	0.00	0.00	0.21	0.00	0.00	0.18
XLOC_001448	0.00	0.15	0.00	0.00	0.03	0.00	0.00	0.01	0.00	0.00	0.03
XLOC_001449	0.00	0.90	0.00	0.00	0.97	0.00	0.00	0.22	0.00	0.00	0.26
XLOC_001450	0.00	2122.78	0.00	0.00	1959.12	0.00	0.00	1609.26	0.00	0.00	1684.41
XLOC_001451	0.00	3.41	0.00	0.00	6.02	0.00	0.00	1.12	0.00	0.00	2.16
XLOC_001452	0.00	38.15	0.00	0.00	11.52	0.00	0.00	9.45	0.00	0.00	5.97
XLOC_001453	0.00	1785.59	0.00	0.00	1137.52	0.00	0.00	482.93	0.00	0.00	322.81
XLOC_001454	0.00	66.35	0.00	0.00	98.59	0.00	0.00	94.92	0.00	0.00	133.10
XLOC_001455	0.00	6202.29	0.00	0.00	2638.78	0.00	0.00	1635.13	0.00	0.00	1290.88
XLOC_001456	0.00	0.61	0.00	0.00	1.11	0.00	0.00	0.24	0.00	0.00	0.47
XLOC_001457	0.00	0.81	0.00	0.00	0.84	0.00	0.00	0.07	0.00	0.00	0.24
XLOC_001458	30.89	16.48	28.99	32.63	30.29	22.30	20.68	60.92	16.34	29.74	47.00
XLOC_001459	0.00	0.00	0.00	0.00	0.00	0.00	0.00	0.00	0.00	0.00	0.00
XLOC_001460	0.00	0.00	0.00	0.00	0.00	0.00	0.00	0.00	0.00	0.00	0.00
XLOC_001461	0.22	0.01	0.08	0.16	0.03	0.12	0.03	0.02	0.29	0.12	0.09
XLOC_001462	26.59	13.52	23.68	28.98	19.11	24.50	20.23	24.86	34.18	32.97	19.47
XLOC_001463	0.47	11.04	0.56	0.49	6.34	0.54	0.48	6.86	1.03	0.72	12.74
XLOC_001464	0.26	0.00	0.21	0.16	0.01	0.23	0.23	0.00	0.56	0.35	0.02
XLOC_001465	0.36	0.05	0.14	0.14	0.04	0.30	0.18	0.02	0.59	0.31	0.02
XLOC_001466	10.35	3.16	9.85	11.84	4.29	8.86	8.29	3.68	12.36	11.23	4.30
XLOC_001467	0.01	0.14	0.01	0.04	0.22	0.00	0.00	0.06	0.01	0.01	0.17
XLOC_001468	0.00	0.00	0.00	0.00	0.00	0.00	0.00	0.00	0.00	0.00	0.00
XLOC_001469	0.13	65.73	0.07	0.08	63.35	0.02	0.06	33.55	0.07	0.02	63.18
XLOC_001470	0.00	30.57	0.00	0.00	37.41	0.00	0.00	16.43	0.02	0.00	28.44
XLOC_001471	30.76	18.44	28.18	31.96	14.48	24.91	23.06	14.49	27.08	29.40	17.89
XLOC_001472	7.71	6.13	1.30	6.36	3.31	3.92	1.49	3.27	9.06	6.37	5.39
XLOC_001473	56.56	37.96	56.91	62.66	53.40	45.72	42.26	88.20	52.97	51.31	84.06
XLOC_001474	0.00	0.00	0.00	0.00	0.00	0.00	0.00	0.00	0.00	0.00	0.00
XLOC_001475	53.59	27.55	59.88	68.67	34.09	44.54	42.96	45.69	46.01	58.27	42.65
XLOC_001476	2.84	13.36	3.03	3.47	13.26	2.14	3.97	43.19	2.62	3.92	37.83
XLOC_001477	0.50	0.01	0.45	0.38	0.00	0.35	0.53	0.01	0.55	0.52	0.00
XLOC_001478	0.00	0.00	0.00	0.00	0.00	0.00	0.00	0.00	0.00	0.00	0.00
XLOC_001479	12.06	8.69	12.37	15.04	12.27	12.28	10.36	19.10	11.61	15.64	14.42
XLOC_001480	116.61	77.10	120.58	137.22	87.34	94.32	90.68	109.04	92.02	143.28	103.10
XLOC_001481	14.06	16.18	13.05	18.74	17.54	11.62	10.87	13.23	15.76	20.17	14.96
XLOC_001482	0.00	0.19	0.00	0.08	0.16	0.06	0.04	0.26	0.17	0.00	0.08
XLOC_001483	0.11	0.16	0.12	0.10	0.21	0.21	0.11	0.21	0.17	0.13	0.18
XLOC_001484	39.61	11.44	39.04	43.80	14.18	32.65	33.49	22.04	44.16	43.37	19.68
XLOC_001485	0.00	0.00	0.00	0.00	0.00	0.00	0.00	0.00	0.00	0.00	0.00
XLOC_001486	0.00	0.00	0.00	0.00	0.00	0.00	0.00	0.00	0.00	0.00	0.00
XLOC_001487	0.00	0.00	0.00	0.00	0.00	0.00	0.00	0.00	0.00	0.00	0.03
XLOC_001488	9.73	1.52	9.85	10.83	1.99	8.00	7.03	2.63	10.08	8.01	2.29
XLOC_001489	2.84	0.17	1.34	2.83	0.31	2.19	0.73	0.26	5.03	3.64	0.10
XLOC_001490	7.52	8.38	6.29	10.15	7.78	7.97	6.94	6.88	11.93	13.00	7.98
XLOC_001491	0.13	0.39	0.00	0.02	0.11	0.03	0.02	0.01	0.05	0.02	0.00
XLOC_001492	0.03	0.17	0.00	0.00	0.02	0.01	0.00	0.00	0.02	0.00	0.01
XLOC_001493	2.15	10.45	1.86	1.02	10.06	1.62	1.21	8.65	1.73	1.00	8.71
XLOC_001494	0.00	0.00	0.00	0.00	0.00	0.00	0.00	0.00	0.00	0.00	0.00
XLOC_001495	0.00	0.00	0.00	0.00	0.00	0.00	0.00	0.00	0.00	0.00	0.00
XLOC_001496	0.00	0.00	0.00	0.00	0.00	0.00	0.00	0.00	0.00	0.00	0.00
XLOC_001497	3.81	3.57	5.34	3.85	4.88	3.05	3.12	3.67	6.10	5.78	7.61
XLOC_001498	20.47	0.32	17.76	12.76	0.56	15.20	9.62	0.32	19.16	10.91	0.35
XLOC_001499	3.09	0.07	1.91	1.50	0.03	1.57	1.14	0.01	2.78	1.27	0.00
XLOC_001500	2.13	0.01	1.35	1.14	0.04	1.63	0.64	0.00	2.61	1.25	0.01
XLOC_001501	25.09	6.18	28.58	30.91	7.08	23.48	19.26	8.43	32.41	17.83	8.80
XLOC_001502	0.00	0.00	0.00	0.00	0.00	0.00	0.00	0.00	0.00	0.00	0.00
XLOC_001503	0.00	0.00	0.00	0.00	0.00	6.47	5.45	0.00	6.39	5.81	2.75
XLOC_001504	0.00	0.00	0.00	0.00	0.00	0.13	0.00	0.00	0.40	0.01	0.00
XLOC_001505	0.00	0.00	0.00	0.00	0.00	0.07	0.00	0.00	0.23	0.01	0.00
XLOC_001506	0.00	0.00	0.00	0.00	0.00	0.17	0.00	0.00	0.23	0.02	0.00
XLOC_001507	0.00	0.00	0.00	0.03	0.00	0.08	0.00	0.00	0.08	0.01	0.00
XLOC_001508	0.00	0.00	0.00	0.00	0.00	0.13	0.00	0.00	0.40	0.00	0.00
XLOC_001509	0.00	0.00	0.00	0.00	0.00	0.00	0.00	0.00	0.00	0.00	0.00
XLOC_001510	0.00	0.00	0.00	0.00	0.00	0.02	0.00	0.00	0.21	0.00	0.00
XLOC_001511	0.00	0.00	0.00	0.00	0.00	0.07	0.00	0.00	0.33	0.02	0.00
XLOC_001512	0.00	0.00	0.00	0.00	0.00	0.00	0.00	0.00	0.00	0.00	0.00
XLOC_001513	1.98	1.41	1.19	1.08	0.87	1.68	1.39	1.08	3.41	3.53	1.22
XLOC_001514	46.75	26.38	52.30	60.68	29.81	44.31	39.57	33.14	44.93	53.60	26.23
XLOC_001515	31.86	19.86	29.67	27.41	18.07	28.75	25.02	19.04	48.56	33.21	19.26
XLOC_001516	0.39	0.19	0.00	0.05	0.03	0.04	0.14	0.10	0.25	0.27	0.10
XLOC_001517	3.93	0.83	3.44	2.84	0.85	3.66	2.46	1.18	4.93	2.12	1.04
XLOC_001518	83.94	53.16	85.45	81.12	58.12	77.88	71.48	82.22	61.21	65.75	69.27
XLOC_001519	12.36	10.89	14.26	17.28	11.38	11.43	9.68	12.05	9.24	12.25	12.06
XLOC_001520	17.86	22.80	16.86	15.57	23.61	14.38	11.28	24.40	23.25	17.87	21.04
XLOC_001521	13.66	7.15	13.87	12.08	9.14	11.28	9.12	8.24	18.18	23.85	11.03
XLOC_001522	0.86	1.24	3.25	3.15	1.40	0.00	1.98	1.83	3.03	1.67	0.78
XLOC_001523	0.00	0.00	0.18	0.38	0.72	0.00	0.00	0.00	0.72	0.00	0.00
XLOC_001524	9.03	2.58	8.99	9.36	3.30	8.67	6.78	4.20	13.34	9.19	3.43
XLOC_001525	0.00	0.00	0.00	0.00	0.00	0.00	0.00	0.00	0.00	0.00	0.00
XLOC_001526	0.00	0.00	0.00	0.00	0.00	0.00	0.00	0.00	0.00	0.00	0.00
XLOC_001527	0.03	0.00	0.00	0.00	0.06	0.05	0.00	0.03	0.00	0.03	0.06
XLOC_001528	0.00	0.00	0.00	0.00	0.00	0.00	0.00	0.00	0.00	0.00	0.00
XLOC_001529	0.00	2.65	0.00	0.00	1.78	0.00	0.00	1.56	0.00	0.00	1.71
XLOC_001530	0.00	0.79	0.00	0.00	0.77	0.00	0.00	0.52	0.00	0.00	0.33
XLOC_001531	0.00	0.80	0.00	0.00	1.00	0.00	0.00	0.77	0.00	0.00	0.85
XLOC_001532	0.00	0.45	0.00	0.00	1.26	0.00	0.00	0.61	0.00	0.00	0.71
XLOC_001533	0.00	0.04	0.00	0.00	0.18	0.00	0.00	0.02	0.00	0.00	0.07
XLOC_001534	0.00	0.40	0.00	0.00	0.00	0.00	0.00	0.00	0.00	0.00	0.00
XLOC_001535	0.00	0.00	0.00	0.00	0.00	0.00	0.00	0.00	0.00	0.00	0.00
XLOC_001536	0.00	0.36	0.00	0.00	0.08	0.00	0.00	0.01	0.00	0.00	0.26
XLOC_001537	2.89	0.04	0.00	0.00	0.00	0.00	0.00	0.00	0.00	0.00	0.00
XLOC_001538	2.70	0.05	0.00	0.00	0.00	0.00	0.00	0.00	0.00	0.00	0.00
XLOC_001539	0.00	0.26	0.00	0.00	0.00	0.00	0.00	0.00	0.00	0.00	0.19
XLOC_001540	0.21	0.00	0.08	0.02	0.00	0.07	0.07	0.00	0.07	0.01	0.00
XLOC_001541	0.25	0.00	0.19	0.12	0.01	0.32	0.14	0.00	0.27	0.22	0.00
XLOC_001542	0.10	0.00	0.39	0.15	0.00	0.03	0.09	0.00	0.12	0.08	0.00
XLOC_001543	4.79	0.24	6.34	4.86	0.50	3.12	2.92	0.40	3.03	2.78	0.33
XLOC_001544	0.10	0.00	1.13	1.18	0.06	0.49	1.97	0.00	0.00	0.27	0.00
XLOC_001545	1.04	8.04	1.30	1.89	18.42	1.29	1.58	8.77	1.46	2.92	26.29
XLOC_001546	0.33	0.05	0.26	0.42	0.27	0.24	0.11	0.03	0.23	0.14	0.11
XLOC_001547	0.24	0.54	0.35	0.69	1.27	0.24	0.17	0.61	0.29	0.82	0.50
XLOC_001548	0.00	0.00	0.00	0.00	0.00	0.00	0.00	0.00	0.00	0.00	0.00
XLOC_001549	0.50	0.00	0.73	0.92	0.04	0.60	0.61	0.08	1.27	0.64	0.13
XLOC_001550	0.04	0.00	0.04	0.00	0.00	0.00	0.03	0.00	0.91	0.00	0.00
XLOC_001551	0.94	0.00	0.72	1.11	0.06	1.89	0.41	0.17	0.55	0.61	0.15
XLOC_001552	0.04	0.31	0.02	0.04	0.19	0.02	0.03	0.03	0.01	0.01	0.02
XLOC_001553	0.02	0.00	0.00	0.05	0.00	0.04	0.23	0.00	0.00	0.12	0.00
XLOC_001554	0.00	0.90	0.00	0.00	1.07	0.00	0.00	0.78	0.00	0.05	0.23
XLOC_001555	3.93	4.92	3.35	8.64	5.94	3.10	5.85	9.86	4.02	10.25	3.65
XLOC_001556	9.32	3.34	6.16	3.24	4.31	4.82	1.57	5.09	3.88	4.59	3.50
XLOC_001557	2.19	0.51	2.88	1.23	0.55	1.76	1.83	0.87	4.11	1.23	0.91
XLOC_001558	0.90	0.10	0.63	0.27	0.07	0.53	0.55	0.08	2.93	0.55	0.15
XLOC_001559	20.65	95.87	19.49	23.52	92.49	20.86	17.17	103.70	24.11	29.31	93.08
XLOC_001560	0.00	0.00	0.00	0.00	0.00	0.00	0.00	0.00	0.00	0.00	0.00
XLOC_001561	0.00	0.00	0.00	0.00	0.00	0.00	0.00	0.00	0.00	0.00	0.00
XLOC_001562	9.89	4.82	9.98	11.77	6.02	9.61	9.02	6.80	13.35	11.37	5.97
XLOC_001563	0.00	0.00	0.00	0.00	0.00	0.00	0.00	0.00	0.00	0.00	0.00
XLOC_001564	0.00	0.00	0.00	0.00	0.00	0.00	0.00	0.00	0.00	0.00	0.00
XLOC_001565	0.35	0.55	0.09	0.72	0.12	0.24	1.58	0.21	1.83	3.92	0.00
XLOC_001566	0.00	0.00	0.00	0.00	0.00	0.00	0.00	0.00	0.00	0.00	0.00
XLOC_001567	6.75	0.19	10.43	4.25	0.45	7.12	5.42	0.36	5.53	2.41	0.31
XLOC_001568	0.00	0.00	0.00	0.00	0.00	0.00	0.00	0.00	0.00	0.00	0.00
XLOC_001569	0.00	0.00	0.00	0.00	0.00	0.00	0.00	0.00	0.00	0.00	0.00
XLOC_001570	0.00	0.00	0.03	0.00	0.01	0.04	0.05	0.01	0.00	0.02	0.00
XLOC_001571	0.06	0.00	0.13	0.12	0.01	0.26	0.21	0.00	0.08	0.12	0.01
XLOC_001572	13.00	12.46	15.38	16.63	15.42	12.90	12.16	17.41	18.57	15.34	17.24
XLOC_001573	0.13	0.02	0.06	0.14	0.00	0.11	0.22	0.03	0.10	0.06	0.01
XLOC_001574	0.21	0.00	0.04	0.35	0.05	0.23	0.07	0.04	0.10	0.07	0.00
XLOC_001575	0.00	0.18	0.00	0.00	0.32	0.00	0.01	0.13	0.00	0.06	0.13
XLOC_001576	0.00	0.18	0.00	0.01	0.20	0.03	0.00	0.10	0.03	0.01	0.07
XLOC_001577	0.04	0.95	0.05	0.05	0.74	0.06	0.04	0.43	0.07	0.06	0.33
XLOC_001578	0.20	6.47	0.13	0.14	4.42	0.32	0.26	2.27	0.29	0.52	2.12
XLOC_001579	0.91	13.26	0.75	0.88	11.66	0.70	0.61	7.90	0.67	1.06	6.60
XLOC_001580	1.00	0.19	0.95	0.68	0.28	0.39	0.25	0.04	0.19	0.32	0.13
XLOC_001581	0.00	0.00	0.00	0.00	0.00	0.00	0.00	0.00	0.00	0.00	0.00
XLOC_001582	0.04	0.55	0.05	0.10	0.54	0.10	0.04	0.18	0.06	0.18	0.19
XLOC_001583	0.26	0.27	0.44	1.55	0.39	0.62	0.97	1.06	0.81	1.73	0.65
XLOC_001584	0.29	0.04	0.37	0.19	0.07	0.17	0.23	0.01	0.35	0.10	0.07
XLOC_001585	34.94	4.15	35.57	35.65	4.33	26.84	24.35	4.38	39.58	22.44	3.94
XLOC_001586	0.00	0.00	0.00	0.00	0.00	0.00	0.00	0.00	0.00	0.00	0.00
XLOC_001587	0.00	0.00	0.00	0.00	0.00	0.00	0.00	0.00	0.00	0.00	0.00
XLOC_001588	0.00	0.00	0.00	0.00	0.00	0.00	0.04	0.00	0.00	0.00	0.00
XLOC_001589	0.00	0.00	2.18	3.29	0.00	0.00	11.63	0.00	0.00	26.86	0.00
XLOC_001590	0.53	0.00	0.39	0.45	0.00	0.07	0.25	0.07	0.00	0.04	0.00
XLOC_001591	0.01	0.50	0.03	0.00	0.96	0.00	0.00	1.05	0.00	0.00	0.78
XLOC_001592	0.00	0.00	0.00	0.00	0.00	0.00	0.00	0.00	0.00	0.00	0.00
XLOC_001593	0.00	0.00	0.00	0.00	0.00	0.28	0.00	0.00	0.00	0.00	0.00
XLOC_001594	0.00	0.00	0.00	0.00	0.00	0.00	0.00	0.00	0.00	0.00	0.00
XLOC_001595	11.27	63.04	13.36	16.93	55.81	13.20	9.82	49.69	9.64	28.76	66.75
XLOC_001596	0.00	0.83	0.00	0.00	0.09	0.00	0.00	0.02	0.00	0.00	0.07
XLOC_001597	6.38	8.67	7.83	6.52	13.27	5.97	5.06	17.70	5.05	4.65	14.98
XLOC_001598	0.17	0.58	0.37	0.64	0.62	0.31	0.58	0.46	0.18	0.32	0.39
XLOC_001599	0.25	0.01	0.15	0.19	0.05	0.11	0.12	0.04	0.32	0.20	0.02
XLOC_001600	0.14	0.00	0.08	0.12	0.04	0.00	0.04	0.08	0.36	0.16	0.04
XLOC_001601	0.53	0.66	0.49	0.75	0.53	0.61	0.78	0.70	0.63	0.57	0.56
XLOC_001602	10.43	18.64	14.08	18.04	18.57	11.15	10.28	24.97	13.04	13.99	23.14
XLOC_001603	0.15	0.01	1.06	5.23	0.10	0.74	3.89	0.15	0.53	9.28	0.17
XLOC_001604	0.00	0.00	0.00	0.00	0.00	0.00	0.00	0.00	0.00	0.00	0.00
XLOC_001605	0.04	0.28	0.03	0.48	0.66	0.00	0.00	2.82	0.00	0.01	0.61
XLOC_001606	0.05	0.09	0.10	0.04	0.13	0.05	0.03	0.24	0.07	0.03	0.16
XLOC_001607	0.00	0.00	0.00	0.00	0.00	0.00	0.00	0.00	0.00	0.00	0.00
XLOC_001608	0.29	0.49	0.24	0.21	0.59	0.12	0.09	0.24	0.56	0.34	0.47
XLOC_001609	0.47	0.60	0.07	0.29	0.88	0.22	0.13	0.26	0.56	0.35	0.69
XLOC_001610	0.21	0.48	0.16	0.25	0.40	0.19	0.10	0.15	0.46	0.36	0.34
XLOC_001611	0.11	0.75	0.95	0.18	0.57	0.17	0.20	0.45	0.16	0.34	0.48
XLOC_001612	0.02	0.24	0.00	0.00	0.25	0.00	0.00	0.31	0.05	0.00	0.13
XLOC_001613	0.08	0.18	0.00	0.00	0.18	0.05	0.00	0.24	0.00	0.00	0.06
XLOC_001614	0.04	0.09	0.00	0.00	0.33	0.01	0.00	0.20	0.04	0.00	0.03
XLOC_001615	0.40	0.00	0.13	0.00	0.00	0.00	0.00	0.00	0.08	0.02	0.00
XLOC_001616	0.12	0.01	0.05	0.16	0.01	0.04	0.30	0.01	0.11	0.25	0.02
XLOC_001617	0.51	0.16	0.30	1.26	0.15	0.34	2.15	0.18	0.60	2.04	0.22
XLOC_001618	0.20	0.00	0.00	0.21	0.00	0.00	0.27	0.00	0.25	1.49	0.00
XLOC_001619	0.27	0.00	0.00	0.15	0.05	0.00	0.15	0.00	0.71	0.89	0.05
XLOC_001620	0.21	0.01	0.04	0.21	0.00	0.12	0.17	0.00	0.28	0.63	0.03
XLOC_001621	0.30	0.01	0.23	0.28	0.02	0.10	0.21	0.00	0.50	0.37	0.01
XLOC_001622	0.38	0.03	0.30	0.18	0.02	0.24	0.31	0.01	0.34	0.40	0.00
XLOC_001623	0.38	0.51	0.96	0.23	0.44	0.56	0.41	0.20	0.59	0.52	0.41
XLOC_001624	0.25	0.04	0.09	0.13	0.03	0.18	0.10	0.00	0.40	0.19	0.00
XLOC_001625	0.19	0.17	0.37	0.35	0.02	0.13	0.12	0.07	0.15	0.08	0.10
XLOC_001626	0.05	0.00	0.05	0.33	0.00	0.00	0.06	0.00	0.06	0.04	0.00
XLOC_001627	51.18	22.12	60.38	87.37	20.73	38.17	40.98	25.77	59.64	67.58	21.14
XLOC_001628	0.10	0.25	0.09	0.00	0.37	0.08	0.07	0.37	0.04	0.00	0.18
XLOC_001629	0.00	0.00	0.00	0.00	0.00	0.00	0.00	0.00	0.00	0.00	0.00
XLOC_001630	0.00	0.00	0.00	0.00	0.00	0.04	0.01	0.00	0.00	0.00	0.00
XLOC_001631	0.26	0.07	0.23	0.35	0.12	0.19	0.24	0.08	0.47	0.31	0.09
XLOC_001632	37.46	11.04	40.74	41.89	14.45	34.46	29.22	14.69	26.31	37.64	14.26
XLOC_001633	0.11	0.03	0.11	0.47	0.03	0.03	0.00	0.00	0.30	0.06	0.03
XLOC_001634	0.19	0.00	0.06	0.14	0.00	0.10	0.05	0.02	0.05	0.28	0.00
XLOC_001635	0.00	0.00	0.00	0.04	0.00	0.00	0.00	0.00	0.00	0.03	0.00
XLOC_001636	0.12	0.05	0.13	0.30	0.06	0.06	0.05	0.06	0.34	0.21	0.09
XLOC_001637	0.05	0.01	0.05	0.09	0.02	0.13	0.06	0.01	0.22	0.15	0.04
XLOC_001638	0.15	0.00	0.00	0.23	0.00	0.06	0.05	0.02	0.00	0.24	0.00
XLOC_001639	0.69	0.00	0.46	0.83	0.01	0.30	0.19	0.02	0.71	0.89	0.00
XLOC_001640	0.00	0.00	0.00	3.94	0.00	0.00	0.00	0.00	0.00	0.00	0.00
XLOC_001641	0.13	0.34	0.05	0.07	0.49	0.13	0.10	0.40	0.16	0.09	0.76
XLOC_001642	0.12	0.30	0.09	0.10	0.39	0.22	0.13	0.35	0.24	0.12	0.62
XLOC_001643	0.00	1.51	0.00	0.00	0.43	0.00	0.00	0.08	0.00	0.00	0.14
XLOC_001644	0.00	0.00	0.00	0.00	0.00	0.00	0.00	0.00	0.00	0.00	0.00
XLOC_001645	0.00	0.00	0.00	0.00	0.00	0.00	0.00	0.00	0.00	0.00	0.00
XLOC_001646	0.32	0.00	0.11	0.08	0.00	0.13	0.11	0.01	0.03	0.03	0.00
XLOC_001647	0.00	0.00	0.00	0.00	0.00	0.00	0.00	0.00	0.00	0.00	0.00
XLOC_001648	0.00	0.35	0.00	0.00	0.00	0.00	0.00	0.00	0.00	0.00	0.04
XLOC_001649	0.05	12.14	0.04	0.03	5.77	0.04	0.01	2.11	0.07	0.04	4.93
XLOC_001650	0.00	0.00	0.00	0.00	0.00	0.00	0.00	0.00	0.00	0.00	0.00
XLOC_001651	0.01	0.00	0.02	0.02	0.01	0.02	0.01	0.01	0.02	0.01	0.00
XLOC_001652	22.54	3.00	31.51	53.26	4.09	33.32	33.12	4.46	21.27	41.47	4.34
XLOC_001653	0.00	0.00	0.00	0.00	0.00	0.00	0.00	0.00	0.00	0.00	0.00
XLOC_001654	2.27	4.55	2.18	4.87	3.90	1.84	1.38	5.10	1.63	12.82	4.15
XLOC_001655	0.26	0.00	0.00	0.00	0.00	0.00	0.00	0.00	0.00	0.00	0.00
XLOC_001656	105.49	27.52	101.55	125.03	34.27	97.15	86.68	19.34	133.59	116.11	22.38
XLOC_001657	0.00	0.00	0.00	0.00	0.00	0.00	0.00	0.00	0.00	0.00	0.00
XLOC_001658	0.14	0.76	0.29	0.36	1.00	0.19	0.15	1.21	0.20	0.94	1.54
XLOC_001659	0.00	0.00	0.00	0.00	0.00	0.00	0.00	0.00	0.00	0.00	0.00
XLOC_001660	0.00	289.32	0.00	0.00	268.36	0.00	0.00	187.29	0.00	0.00	174.83
XLOC_001661	0.00	3.66	0.00	0.00	3.02	0.00	0.00	2.67	0.00	0.00	2.36
XLOC_001662	0.00	0.47	0.00	0.00	0.32	0.00	0.00	0.00	0.00	0.00	0.00
XLOC_001663	0.00	0.31	0.00	0.00	0.05	0.00	0.00	0.00	0.00	0.00	0.02
XLOC_001664	0.00	0.26	0.00	0.00	0.08	0.00	0.00	0.02	0.00	0.00	0.08
XLOC_001665	0.00	0.41	0.00	0.00	0.11	0.00	0.00	0.00	0.00	0.00	0.01
XLOC_001666	0.00	0.32	0.00	0.00	0.03	0.00	0.00	0.00	0.00	0.00	0.00
XLOC_001667	0.00	0.24	0.00	0.00	0.05	0.00	0.00	0.01	0.00	0.00	0.00
XLOC_001668	0.00	17.40	0.00	0.00	5.63	0.00	0.00	0.86	0.00	0.00	0.83
XLOC_001669	0.00	0.00	0.00	0.00	0.00	0.00	0.00	0.00	0.00	0.00	0.00
XLOC_001670	0.00	0.00	0.00	0.00	0.00	0.00	0.00	0.00	0.00	0.00	0.00
XLOC_001671	0.00	0.00	0.00	0.00	0.00	0.00	0.00	0.00	0.00	0.00	0.00
XLOC_001672	0.77	0.18	0.48	0.26	0.29	0.66	0.30	0.33	0.49	0.20	0.23
XLOC_001673	0.10	0.33	0.04	0.06	0.28	0.09	0.05	0.11	0.12	0.06	0.21
XLOC_001674	0.13	0.33	0.14	0.13	0.30	0.22	0.33	0.31	0.23	0.09	0.35
XLOC_001675	0.19	0.01	0.08	0.11	0.04	0.00	0.04	0.01	0.36	0.28	0.02
XLOC_001676	1.66	0.64	1.38	1.55	0.50	1.20	0.93	0.45	3.02	2.32	0.67
XLOC_001677	28.49	13.76	30.77	31.89	19.23	23.69	18.45	22.71	23.26	37.48	18.68
XLOC_001678	39.94	27.35	41.90	42.52	29.73	37.00	35.21	38.39	42.84	40.21	35.33
XLOC_001679	0.00	0.00	0.00	0.00	0.00	0.00	0.00	0.00	0.00	0.00	0.00
XLOC_001680	5.61	3.38	6.80	10.06	5.67	3.72	3.19	6.07	6.41	7.82	3.60
XLOC_001681	0.05	0.00	0.03	0.14	0.00	0.10	0.00	0.00	0.05	0.06	0.00
XLOC_001682	18.92	40.22	22.97	38.17	30.11	19.89	18.21	24.16	17.60	60.23	30.61
XLOC_001683	0.81	0.47	0.99	1.24	0.79	0.62	0.49	0.29	1.02	1.42	0.18
XLOC_001684	0.58	0.39	0.68	1.35	0.48	0.44	0.49	0.16	0.69	0.93	0.20
XLOC_001685	0.00	297.52	0.00	0.00	274.66	0.00	0.00	361.84	0.00	0.00	288.29
XLOC_001686	0.01	2.57	0.00	0.02	2.32	0.00	0.00	2.32	0.00	0.05	0.52
XLOC_001687	0.00	0.83	0.00	0.00	0.36	0.00	0.00	0.94	0.00	0.00	0.10
XLOC_001688	0.00	0.26	0.00	0.00	0.22	0.00	0.00	0.25	0.00	0.00	0.03
XLOC_001689	0.00	0.10	0.00	0.00	0.20	0.00	0.00	0.18	0.00	0.00	0.04
XLOC_001690	0.00	0.00	0.00	0.00	0.00	0.00	0.00	0.00	0.00	0.00	0.00
XLOC_001691	29.10	3.12	27.01	26.28	2.72	21.58	19.73	2.48	27.48	23.85	2.64
XLOC_001692	0.55	0.01	0.34	0.76	0.01	0.16	0.20	0.01	0.69	0.61	0.01
XLOC_001693	26.04	3.26	31.92	47.61	4.39	28.96	22.83	5.19	20.18	41.99	4.30
XLOC_001694	0.03	0.18	0.05	1.09	0.54	0.15	0.14	0.28	0.10	3.17	0.14
XLOC_001695	0.00	0.01	0.00	0.00	0.00	0.00	0.00	0.00	0.00	0.00	0.00
XLOC_001696	0.00	41.51	0.00	0.00	60.07	0.00	0.00	51.67	0.00	0.00	65.78
XLOC_001697	0.00	0.06	0.00	0.00	0.36	0.00	0.00	0.08	0.00	0.00	0.04
XLOC_001698	0.00	0.07	0.00	0.00	0.26	0.00	0.00	0.00	0.00	0.00	0.07
XLOC_001699	0.00	0.00	0.00	0.00	0.00	0.00	0.00	0.00	0.00	0.00	0.00
XLOC_001700	0.00	0.00	0.00	0.00	0.00	0.00	0.00	0.00	0.00	0.00	0.00
XLOC_001701	0.00	0.00	0.00	0.00	0.00	0.00	0.00	0.00	0.00	0.00	0.00
XLOC_001702	1.27	1.85	0.89	1.22	1.91	0.93	1.57	1.87	1.91	0.79	2.25
XLOC_001703	0.00	0.00	0.00	0.00	0.00	0.00	0.00	0.00	0.00	0.00	0.00
XLOC_001704	0.11	0.01	0.17	0.26	0.06	0.28	0.28	0.04	0.21	0.25	0.07
XLOC_001705	0.00	0.28	0.00	0.00	0.03	0.00	0.00	0.00	0.00	0.00	0.00
XLOC_001706	0.00	0.32	0.00	0.00	0.36	0.00	0.00	0.06	0.00	0.00	0.05
XLOC_001707	7.86	18.73	7.10	6.56	15.44	6.67	4.16	10.78	6.44	5.48	13.23
XLOC_001708	29.33	10.72	27.06	33.25	12.63	25.01	21.29	12.19	39.56	29.73	10.42
XLOC_001709	0.23	0.02	0.03	0.03	0.06	0.22	0.06	0.02	0.31	0.35	0.01
XLOC_001710	2.75	1.61	2.49	3.05	2.57	4.42	2.47	3.23	3.68	9.35	1.57
XLOC_001711	0.00	0.21	0.00	0.01	0.01	0.04	0.08	0.01	0.00	0.00	0.10
XLOC_001712	0.00	0.16	0.00	0.05	0.02	0.00	0.02	0.02	0.00	0.05	0.06
XLOC_001713	0.00	0.18	0.00	0.11	0.17	0.00	0.01	0.01	0.00	0.00	0.33
XLOC_001714	0.00	0.20	0.00	0.00	0.01	0.00	0.00	0.00	0.00	0.00	0.03
XLOC_001715	0.00	0.27	0.00	0.00	0.04	0.00	0.00	0.04	0.00	0.00	0.13
XLOC_001716	0.14	1.05	0.21	0.51	1.32	0.35	0.48	0.99	0.54	0.85	0.79
XLOC_001717	0.01	16.20	0.05	0.00	10.14	0.05	0.06	2.82	0.08	0.00	3.55
XLOC_001718	0.44	0.43	0.37	0.33	0.52	0.32	0.38	0.22	0.52	0.52	0.37
XLOC_001719	0.00	0.37	0.00	0.00	0.88	0.00	0.00	0.42	0.03	0.01	0.21
XLOC_001720	43.69	56.91	49.10	60.75	77.20	42.39	37.04	73.03	32.72	75.18	106.36
XLOC_001721	0.00	0.01	0.00	0.00	0.00	0.00	0.00	0.00	0.00	0.00	0.00
XLOC_001722	0.00	0.00	0.00	0.00	0.00	0.00	0.00	0.00	0.00	0.00	0.00
XLOC_001723	18.56	19.37	18.39	17.17	19.83	18.21	16.46	24.81	18.07	13.62	26.11
XLOC_001724	12.71	1.98	11.62	9.58	2.41	12.86	11.27	2.96	22.57	8.08	2.21
XLOC_001725	0.30	0.03	0.19	0.30	0.06	0.39	0.56	0.04	0.61	0.26	0.03
XLOC_001726	29.43	9.88	27.71	39.09	11.69	27.07	27.09	10.24	39.17	29.22	12.08
XLOC_001727	1.48	0.03	1.30	2.07	0.33	0.83	0.95	0.21	2.73	1.52	0.06
XLOC_001728	0.54	0.01	0.14	0.86	0.03	0.46	0.36	0.03	0.76	0.10	0.01
XLOC_001729	0.92	0.03	0.63	1.59	0.08	0.65	0.73	0.02	0.93	0.37	0.08
XLOC_001730	0.67	0.08	0.70	1.11	0.08	0.11	0.83	0.05	1.12	0.62	0.03
XLOC_001731	0.72	0.02	0.40	1.56	0.07	0.32	0.69	0.10	1.24	0.56	0.09
XLOC_001732	0.42	0.22	0.46	1.17	0.29	0.51	0.38	0.19	0.96	0.22	0.11
XLOC_001733	0.70	0.16	0.57	1.68	0.17	0.56	0.54	0.21	1.14	0.37	0.14
XLOC_001734	2.14	0.06	2.02	2.81	0.11	1.29	0.63	0.11	2.63	0.93	0.09
XLOC_001735	1.08	0.00	1.25	2.16	0.04	0.66	0.25	0.04	1.32	0.21	0.06
XLOC_001736	0.80	0.00	3.13	0.87	0.00	0.69	0.89	0.00	4.93	0.90	0.12
XLOC_001737	0.71	0.00	0.42	0.88	0.00	0.12	0.00	0.00	0.49	0.14	0.05
XLOC_001738	0.35	0.00	0.24	0.59	0.06	0.23	0.04	0.00	0.78	0.16	0.00
XLOC_001739	0.62	1.51	1.32	6.92	1.35	0.75	2.47	1.62	0.77	3.13	1.47
XLOC_001740	0.00	0.07	0.00	0.00	0.01	0.00	0.00	0.02	0.00	0.00	0.01
XLOC_001741	49.96	12.55	45.02	69.95	13.74	39.44	42.83	9.61	69.35	81.99	7.70
XLOC_001742	0.00	0.00	0.00	0.00	0.00	0.00	0.00	0.00	0.00	0.00	0.00
XLOC_001743	0.00	0.11	0.00	0.00	0.09	0.00	0.02	0.04	0.01	0.02	0.06
XLOC_001744	0.00	0.00	0.00	0.00	0.00	0.00	0.00	0.00	0.00	0.00	0.00
XLOC_001745	27.35	24.99	26.19	27.82	30.64	27.01	27.58	34.27	27.71	27.13	35.35
XLOC_001746	1.12	0.02	1.10	1.33	0.23	0.92	1.01	0.05	0.93	0.51	0.08
XLOC_001747	0.00	0.00	0.00	0.00	0.00	0.00	0.00	0.00	0.00	0.00	0.00
XLOC_001748	1.82	0.51	0.98	0.83	0.39	2.24	2.12	0.95	1.79	0.67	0.58
XLOC_001749	0.01	0.02	0.01	0.02	0.00	0.00	0.01	0.00	0.00	0.00	0.01
XLOC_001750	0.86	4.45	0.71	3.64	5.74	1.02	0.80	8.24	0.37	10.02	6.72
XLOC_001751	0.13	0.07	0.10	0.28	0.06	0.13	0.04	0.16	0.14	0.28	0.06
XLOC_001752	0.18	0.01	0.28	0.38	0.04	0.08	0.11	0.01	0.23	0.09	0.03
XLOC_001753	0.04	0.00	0.12	0.21	0.00	0.00	0.02	0.00	0.09	0.02	0.03
XLOC_001754	18.82	5.63	19.06	18.71	7.32	16.85	17.00	7.13	26.71	17.25	6.39
XLOC_001755	0.00	0.27	0.00	0.00	0.36	0.00	0.00	0.44	0.00	0.00	0.36
XLOC_001756	0.00	0.00	0.00	0.00	0.00	0.00	0.00	0.00	0.00	0.00	0.00
XLOC_001757	0.00	0.00	0.00	0.00	0.00	0.00	0.00	0.00	0.00	0.00	0.00
XLOC_001758	2.32	0.21	1.88	0.98	0.10	1.78	1.07	0.14	4.24	1.17	0.09
XLOC_001759	52.11	13.70	46.24	58.40	21.42	44.44	37.60	32.76	56.84	65.65	24.00
XLOC_001760	0.07	0.06	0.00	0.03	0.03	0.08	0.18	0.02	0.04	0.09	0.03
XLOC_001761	0.00	0.00	0.00	0.00	0.00	0.00	0.00	0.00	0.00	0.00	0.00
XLOC_001762	4.91	99.92	6.77	5.66	105.41	4.73	5.35	87.60	4.90	4.72	84.96
XLOC_001763	0.11	1.19	0.01	0.08	0.56	0.11	0.09	0.98	0.18	0.12	1.21
XLOC_001764	0.80	5.99	0.87	1.09	5.62	0.64	0.72	3.91	0.82	1.30	4.53
XLOC_001765	0.00	0.03	0.06	0.01	0.15	0.02	0.00	0.13	0.09	0.13	0.14
XLOC_001766	0.00	0.00	0.00	0.00	0.00	0.00	0.00	0.00	0.00	0.00	0.00
XLOC_001767	0.45	0.01	0.38	0.07	0.10	0.05	0.02	0.06	0.30	0.08	0.01
XLOC_001768	3.39	1.61	4.22	5.24	1.65	3.03	3.18	1.25	3.05	4.84	1.35
XLOC_001769	0.00	0.09	0.00	0.00	0.44	0.00	0.00	0.14	0.00	0.00	0.14
XLOC_001770	0.00	0.54	0.00	0.00	0.60	0.00	0.00	0.44	0.00	0.00	0.59
XLOC_001771	0.95	0.16	0.49	0.38	0.12	0.40	0.42	0.13	0.37	0.14	0.07
XLOC_001772	27.21	21.17	28.69	30.39	28.22	27.21	22.72	38.27	20.45	27.27	43.40
XLOC_001773	0.00	11587.73	0.00	0.00	8419.28	0.00	0.00	6493.64	0.00	0.00	5714.50
XLOC_001774	0.00	1.16	0.00	0.00	0.94	0.00	0.00	0.53	0.00	0.00	0.64
XLOC_001775	0.00	0.53	0.00	0.00	0.50	0.00	0.00	0.32	0.00	0.00	0.41
XLOC_001776	0.00	0.27	0.00	0.00	0.21	0.00	0.00	0.14	0.00	0.00	0.13
XLOC_001777	0.00	171.26	0.00	0.00	128.00	0.00	0.00	89.19	0.00	0.00	110.68
XLOC_001778	99.76	44.47	93.75	95.42	52.19	90.62	74.62	79.60	105.73	98.26	94.32
XLOC_001779	19.31	0.22	15.93	27.23	0.49	11.60	11.34	0.25	8.80	26.84	0.46
XLOC_001780	0.00	0.07	0.00	0.00	0.06	0.06	0.02	0.10	0.11	0.00	0.21
XLOC_001781	0.00	0.00	0.00	0.00	0.00	0.00	0.00	0.00	0.00	0.00	0.00
XLOC_001782	14.70	4.94	15.78	15.03	8.81	11.60	14.14	7.84	8.62	18.85	6.93
XLOC_001783	23.72	19.19	20.14	19.37	20.54	19.14	16.96	25.31	25.22	21.69	26.30
XLOC_001784	0.08	1.31	0.01	0.04	1.31	0.00	0.05	0.68	0.13	0.07	3.44
XLOC_001785	30.29	12.17	27.01	28.61	12.22	27.25	22.50	12.96	33.93	31.68	13.65
XLOC_001786	0.00	0.00	0.00	0.00	0.00	0.00	0.00	0.00	0.00	0.00	0.00
XLOC_001787	0.00	3.01	0.00	0.01	2.93	0.00	0.00	2.41	0.02	0.01	7.28
XLOC_001788	6.30	7.82	3.37	8.49	0.00	0.00	0.00	0.00	0.00	0.00	0.00
XLOC_001789	34.18	6.87	21.71	23.01	5.63	23.09	20.30	6.44	27.41	24.29	8.96
XLOC_001790	0.48	1.04	1.45	0.68	0.40	0.63	1.12	0.39	0.89	0.89	0.13
XLOC_001791	31.39	15.15	29.45	31.67	18.56	28.68	26.37	16.83	34.02	35.95	17.01
XLOC_001792	0.00	0.00	0.00	0.00	0.00	0.00	0.00	0.00	0.00	0.00	0.00
XLOC_001793	0.36	0.12	0.34	0.29	0.05	0.32	0.24	0.17	0.36	0.20	0.03
XLOC_001794	38.60	28.19	36.43	37.27	31.14	37.20	30.77	38.60	27.56	21.76	33.77
XLOC_001795	20.11	10.44	18.09	18.19	12.67	16.50	18.04	19.40	25.00	16.80	14.97
XLOC_001796	0.81	0.43	1.14	0.50	0.21	0.91	0.53	0.55	0.83	0.48	0.28
XLOC_001797	177.66	122.02	181.65	204.33	139.21	139.35	154.89	116.81	122.66	128.52	101.80
XLOC_001798	5.36	7.33	4.76	6.04	7.71	4.30	6.52	5.26	3.19	2.50	6.32
XLOC_001799	0.00	0.00	0.00	0.03	0.00	0.00	0.00	0.00	0.00	0.00	0.00
XLOC_001800	0.00	0.00	0.00	0.00	0.00	0.00	0.00	0.00	0.00	0.00	0.00
XLOC_001801	0.00	0.00	0.00	0.00	0.00	0.00	0.00	0.00	0.00	0.00	0.00
XLOC_001802	0.00	0.00	0.00	0.00	0.00	0.00	0.00	0.00	0.00	0.00	0.00
XLOC_001803	0.00	0.05	0.00	0.00	0.24	0.00	0.01	0.34	0.01	0.00	0.29
XLOC_001804	0.00	0.00	0.00	0.00	0.00	0.00	0.00	0.00	0.00	0.00	0.00
XLOC_001805	0.00	0.13	0.13	0.16	0.25	0.02	0.11	0.02	0.00	0.02	0.00
XLOC_001806	0.00	0.00	0.00	0.00	0.26	0.00	0.00	0.44	0.00	0.00	0.00
XLOC_001807	0.00	0.00	0.00	0.00	0.00	0.00	0.00	0.00	0.00	0.00	0.00
XLOC_001808	0.03	0.00	0.00	0.00	0.00	0.03	0.00	0.00	0.26	0.11	0.00
XLOC_001809	6.99	0.12	7.21	10.19	0.50	6.96	5.42	0.23	6.37	13.61	0.37
XLOC_001810	0.00	2.43	0.00	0.00	3.65	0.00	0.00	1.64	0.00	0.00	3.10
XLOC_001811	0.00	0.00	0.00	0.00	0.00	0.00	0.00	0.00	0.00	0.00	0.00
XLOC_001812	0.00	4.08	0.00	0.00	2.76	0.00	0.00	2.84	0.00	0.00	3.51
XLOC_001813	1.78	0.96	1.86	2.29	2.19	1.52	1.31	1.43	2.10	2.06	1.83
XLOC_001814	0.03	0.06	0.08	0.18	0.26	0.03	0.17	0.09	0.47	0.09	0.15
XLOC_001815	0.48	2.90	0.53	2.05	3.42	0.70	1.52	3.27	0.83	2.06	3.03
XLOC_001816	1.90	2.71	2.02	3.53	4.09	1.76	1.77	3.46	2.57	2.92	3.49
XLOC_001817	0.00	0.00	0.00	0.00	0.09	0.00	0.00	0.20	0.00	0.00	0.09
XLOC_001818	0.00	0.00	0.00	0.00	0.00	0.00	0.00	0.00	0.13	0.05	0.00
XLOC_001819	0.00	0.00	0.00	0.00	0.00	0.00	0.00	0.00	0.00	0.00	0.00
XLOC_001820	0.00	0.00	0.00	0.00	0.00	0.00	0.03	0.00	0.00	0.00	0.00
XLOC_001821	0.02	0.00	0.09	0.00	0.00	0.00	0.05	0.00	0.00	0.31	0.00
XLOC_001822	6.69	1.11	7.98	8.70	2.03	5.44	6.13	4.60	7.64	9.20	2.95
XLOC_001823	0.83	0.80	1.22	1.05	0.52	0.50	0.57	0.11	0.33	0.81	0.24
XLOC_001824	0.03	0.02	0.03	0.21	0.01	0.01	0.21	0.22	0.04	0.02	0.02
XLOC_001825	1.60	45.38	1.58	9.35	44.15	1.18	6.35	26.06	2.35	6.90	39.97
XLOC_001826	0.12	0.00	0.21	0.23	0.01	0.08	0.11	0.01	0.11	0.16	0.03
XLOC_001827	0.06	0.02	0.08	0.28	0.06	0.00	0.08	0.02	0.15	0.13	0.02
XLOC_001828	88.78	62.20	88.85	127.37	70.12	73.47	83.78	91.06	85.11	102.53	87.81
XLOC_001829	0.09	0.02	0.00	0.13	0.00	0.00	0.09	0.00	0.00	0.16	0.00
XLOC_001830	0.00	0.00	0.01	0.21	0.01	0.01	0.00	0.02	0.00	0.37	0.00
XLOC_001831	0.00	0.00	0.00	0.02	0.00	0.00	0.04	0.00	0.00	0.84	0.00
XLOC_001832	3.63	2.11	3.05	6.57	0.27	6.15	2.03	1.83	0.80	2.48	2.71
XLOC_001833	48.69	57.53	42.95	58.37	45.77	46.10	38.14	54.98	42.99	70.39	52.74
XLOC_001834	87.81	73.45	88.79	137.31	62.71	84.82	85.23	69.02	82.21	159.04	65.21
XLOC_001835	0.22	0.00	0.12	0.61	0.02	0.05	0.28	0.00	0.39	0.82	0.00
XLOC_001836	0.12	0.00	0.11	0.10	0.00	0.09	0.12	0.00	0.73	0.36	0.01
XLOC_001837	0.05	0.00	0.05	0.44	0.00	0.07	0.08	0.05	0.36	0.27	0.00
XLOC_001838	1.48	0.01	1.18	3.97	0.02	0.67	1.24	0.02	2.39	4.25	0.03
XLOC_001839	251.32	1.81	263.27	694.29	3.60	212.17	252.26	2.77	238.17	1023.63	4.16
XLOC_001840	0.29	0.01	0.09	0.66	0.01	0.25	0.32	0.01	0.33	0.75	0.01
XLOC_001841	0.36	0.00	0.77	2.68	0.02	0.10	0.73	0.00	1.21	4.49	0.00
XLOC_001842	0.18	0.02	0.17	0.33	0.01	0.08	0.09	0.00	0.33	0.33	0.01
XLOC_001843	0.22	0.00	0.25	0.30	0.00	0.08	0.10	0.00	0.49	0.33	0.00
XLOC_001844	0.00	0.23	0.00	0.00	0.15	0.00	0.00	0.60	0.00	0.00	0.27
XLOC_001845	0.00	0.00	0.00	0.00	0.10	0.00	0.00	0.08	0.16	0.64	0.00
XLOC_001846	0.20	0.30	0.28	0.23	0.30	0.26	0.11	0.15	0.41	0.28	0.28
XLOC_001847	26.70	14.98	23.25	28.81	16.14	22.15	25.71	22.12	25.71	29.90	19.00
XLOC_001848	3.77	1.33	3.77	7.03	1.36	3.14	3.00	1.32	2.78	10.12	0.96
XLOC_001849	0.00	0.00	0.00	0.00	0.00	0.00	0.00	0.00	0.00	0.00	0.00
XLOC_001850	5.41	4.78	6.12	6.46	4.18	4.33	5.03	4.24	5.50	6.29	6.27
XLOC_001851	0.00	7.23	0.00	0.00	0.85	0.00	0.00	2.90	0.06	0.00	0.83
XLOC_001852	0.00	0.48	0.00	0.00	0.05	0.00	0.00	0.12	0.00	0.00	0.18
XLOC_001853	0.01	0.55	0.00	0.00	0.06	0.00	0.00	0.19	0.00	0.02	0.02
XLOC_001854	0.00	0.00	0.00	0.00	0.00	0.00	0.00	0.00	0.00	0.00	0.00
XLOC_001855	0.00	0.18	0.00	0.01	0.18	0.00	0.00	0.04	0.00	0.01	0.00
XLOC_001856	0.00	0.00	0.00	0.00	0.00	0.00	0.00	0.00	0.00	0.00	0.00
XLOC_001857	0.00	0.04	0.00	0.00	0.00	0.00	0.00	0.00	0.00	0.00	0.00
XLOC_001858	0.30	0.01	0.20	0.38	0.00	0.15	0.12	0.00	0.07	0.18	0.00
XLOC_001859	45.95	15.75	46.80	47.87	19.44	40.45	43.64	31.81	43.87	45.62	32.24
XLOC_001860	0.03	0.13	0.06	0.09	0.27	0.04	0.03	0.17	0.12	0.12	0.11
XLOC_001861	6.06	2.20	10.51	23.30	1.81	5.98	6.68	2.83	5.15	39.23	5.95
XLOC_001862	0.01	0.24	0.00	0.00	0.22	0.00	0.00	0.07	0.00	0.00	0.29
XLOC_001863	0.02	0.42	0.00	0.00	0.14	0.00	0.00	0.04	0.00	0.00	0.13
XLOC_001864	1.54	2.13	3.03	3.08	1.70	2.15	3.36	1.56	4.93	3.96	2.29
XLOC_001865	0.16	0.22	0.31	1.67	0.39	0.38	0.27	3.13	0.00	4.49	2.68
XLOC_001866	90.33	15.59	147.61	178.10	49.52	91.52	83.11	41.26	113.77	275.63	47.55
XLOC_001867	0.14	0.52	0.29	0.06	0.36	0.11	0.17	0.33	0.08	0.28	0.45
XLOC_001868	0.00	0.00	0.00	0.00	0.00	0.00	0.00	0.00	0.00	0.00	0.00
XLOC_001869	0.00	0.05	0.00	0.00	0.15	0.00	0.00	0.42	0.00	0.00	0.37
XLOC_001870	4.73	1.92	3.72	3.70	1.96	3.99	3.75	0.79	3.98	4.05	1.74
XLOC_001871	0.00	0.00	0.00	0.00	0.00	0.00	0.00	0.00	0.00	0.00	0.00
XLOC_001872	0.00	454.53	0.00	0.00	393.15	0.00	0.00	269.72	0.00	0.00	223.22
XLOC_001873	0.00	0.15	0.00	0.00	0.30	0.00	0.00	0.45	0.00	0.00	0.13
XLOC_001874	0.00	0.12	0.00	0.00	0.16	0.00	0.00	0.21	0.00	0.00	0.09
XLOC_001875	0.15	0.19	0.06	0.03	0.06	0.00	0.23	0.02	0.06	0.07	0.06
XLOC_001876	6.86	24.98	6.89	8.84	34.20	4.61	3.76	19.67	6.36	5.64	12.31
XLOC_001877	32.40	4.61	33.53	38.27	5.90	27.92	23.81	6.17	37.68	34.73	6.50
XLOC_001878	1.77	0.54	1.57	2.37	0.73	0.97	1.28	0.50	2.01	1.25	0.74
XLOC_001879	0.12	0.00	0.04	0.03	0.00	0.10	0.04	0.00	0.00	0.00	0.00
XLOC_001880	0.38	0.19	0.23	0.22	0.07	0.16	0.32	0.02	0.17	0.41	0.18
XLOC_001881	5.89	2.03	3.20	2.72	0.95	3.61	2.10	0.78	6.92	2.87	0.67
XLOC_001882	0.84	3.02	1.92	1.56	5.17	1.31	0.61	4.70	0.94	0.50	2.52
XLOC_001883	0.00	0.00	0.00	0.00	0.00	0.00	0.00	0.00	0.00	0.00	0.00
XLOC_001884	0.15	0.37	0.13	0.16	0.20	0.08	0.13	0.11	0.08	0.12	0.26
XLOC_001885	0.00	1.37	0.00	0.00	1.67	0.00	0.00	2.40	0.00	0.00	2.34
XLOC_001886	0.19	0.00	0.12	0.17	0.02	0.19	0.02	0.04	0.14	0.33	0.00
XLOC_001887	8.29	0.19	7.48	11.28	0.63	5.95	4.32	0.68	7.60	10.65	1.01
XLOC_001888	0.46	0.00	0.06	0.26	0.00	0.15	0.04	0.00	0.51	0.25	0.00
XLOC_001889	0.27	0.00	0.26	0.35	0.01	0.09	0.07	0.00	0.38	0.46	0.00
XLOC_001890	0.08	0.00	0.09	0.28	0.00	0.03	0.04	0.00	0.12	0.15	0.00
XLOC_001891	0.03	0.02	0.03	0.31	0.00	0.11	0.00	0.01	0.15	0.23	0.00
XLOC_001892	0.06	0.00	0.02	0.43	0.00	0.00	0.00	0.00	0.05	0.08	0.00
XLOC_001893	0.06	0.00	0.03	0.02	0.00	0.28	0.02	0.00	0.17	0.19	0.00
XLOC_001894	0.50	0.00	0.17	0.23	0.00	0.14	0.03	0.00	0.18	0.24	0.00
XLOC_001895	0.10	0.01	0.05	0.21	0.00	0.13	0.00	0.00	0.05	0.13	0.01
XLOC_001896	0.15	0.00	0.02	0.09	0.00	0.08	0.06	0.00	0.04	0.28	0.00
XLOC_001897	0.19	0.00	0.15	0.21	0.00	0.07	0.05	0.00	0.18	0.35	0.00
XLOC_001898	1.72	0.02	1.50	3.09	0.05	1.64	0.84	0.03	2.87	2.62	0.03
XLOC_001899	0.19	0.00	0.04	0.22	0.00	0.05	0.02	0.00	0.17	0.13	0.00
XLOC_001900	0.16	0.01	0.09	0.36	0.00	0.10	0.03	0.00	0.35	0.34	0.00
XLOC_001901	0.24	0.00	0.28	0.29	0.01	0.20	0.09	0.00	0.34	0.30	0.00
XLOC_001902	0.18	0.00	0.06	0.46	0.00	0.02	0.02	0.00	0.10	0.00	0.00
XLOC_001903	0.30	0.00	0.04	0.34	0.00	0.06	0.09	0.00	0.24	0.23	0.01
XLOC_001904	0.13	0.00	0.12	0.30	0.03	0.09	0.11	0.01	0.25	0.39	0.01
XLOC_001905	0.07	0.00	0.09	0.48	0.00	0.07	0.04	0.01	0.15	0.33	0.00
XLOC_001906	0.21	0.00	0.16	0.46	0.00	0.13	0.03	0.00	0.27	0.20	0.00
XLOC_001907	0.32	0.00	0.05	0.02	0.00	0.23	0.02	0.00	0.24	0.06	0.00
XLOC_001908	0.64	0.00	0.24	0.10	0.00	0.19	0.12	0.00	10.49	0.11	0.00
XLOC_001909	0.46	0.00	0.28	0.13	0.00	0.21	0.01	0.00	0.71	0.11	0.00
XLOC_001910	0.55	0.03	0.26	0.24	0.01	0.62	0.51	0.04	0.33	0.25	0.19
XLOC_001911	0.12	0.00	0.09	0.03	0.01	0.04	0.06	0.02	0.00	0.04	0.24
XLOC_001912	0.00	0.01	0.01	0.01	0.01	0.01	0.00	0.09	0.02	0.02	0.38
XLOC_001913	0.00	0.01	0.00	0.00	0.01	0.01	0.00	0.03	0.00	0.00	0.13
XLOC_001914	0.00	0.00	0.00	0.00	0.02	0.00	0.02	0.12	0.00	0.00	0.44
XLOC_001915	0.00	0.01	0.00	0.00	0.00	0.00	0.01	0.02	0.00	0.00	0.25
XLOC_001916	0.03	0.01	0.02	0.02	0.01	0.00	0.01	0.06	0.01	0.07	0.16
XLOC_001917	4.64	5.68	3.98	4.53	5.63	3.89	4.91	5.25	4.27	5.31	6.78
XLOC_001918	0.01	2.17	0.06	0.15	1.16	0.02	0.03	0.63	0.08	0.04	1.02
XLOC_001919	0.87	0.03	0.25	0.54	0.05	0.31	0.29	0.04	0.09	0.23	0.01
XLOC_001920	0.30	0.01	0.19	0.46	0.02	0.16	0.11	0.04	0.06	0.15	0.00
XLOC_001921	0.17	0.00	0.03	0.28	0.00	0.08	0.00	0.00	0.02	0.05	0.00
XLOC_001922	0.70	0.07	0.20	0.34	0.02	0.18	0.15	0.03	0.13	0.35	0.11
XLOC_001923	0.07	0.00	0.08	0.25	0.00	0.00	0.07	0.00	0.13	0.00	0.00
XLOC_001924	0.58	0.01	0.16	0.43	0.00	0.10	0.19	0.00	0.12	0.21	0.01
XLOC_001925	0.45	0.01	0.17	0.17	0.02	0.10	0.11	0.02	0.10	0.11	0.01
XLOC_001926	0.00	8.18	0.00	0.00	6.43	0.00	0.00	2.96	0.00	0.00	6.59
XLOC_001927	0.00	3.61	0.00	0.00	1.73	0.00	0.00	0.82	0.00	0.00	3.34
XLOC_001928	0.00	2.21	0.00	0.00	1.27	0.00	0.00	0.51	0.00	0.00	2.71
XLOC_001929	0.00	2.62	0.00	0.00	0.58	0.00	0.00	0.42	0.00	0.00	1.87
XLOC_001930	0.00	4.80	0.00	0.00	1.43	0.00	0.00	0.62	0.00	0.00	3.71
XLOC_001931	0.00	2.37	0.00	0.00	1.48	0.00	0.00	0.72	0.00	0.00	2.79
XLOC_001932	0.00	3.26	0.00	0.00	1.87	0.00	0.00	0.90	0.00	0.00	2.06
XLOC_001933	0.00	0.00	0.00	0.00	0.00	0.00	0.00	0.00	0.00	0.00	0.00
XLOC_001934	5.24	5.91	4.85	5.76	5.73	5.01	5.41	4.55	6.72	6.46	4.11
XLOC_001935	0.00	0.04	0.00	0.00	0.04	0.00	0.00	0.10	0.00	0.00	0.03
XLOC_001936	0.00	0.00	0.00	0.00	0.00	0.00	0.00	0.00	0.00	0.00	0.00
XLOC_001937	16.20	47.31	17.00	13.90	38.91	18.72	22.25	28.30	17.83	18.15	39.72
XLOC_001938	0.54	0.50	0.29	0.48	0.20	0.27	0.39	0.12	0.89	0.57	0.25
XLOC_001939	0.39	0.36	0.09	0.12	0.10	0.08	0.33	0.02	0.47	0.40	0.10
XLOC_001940	0.25	0.19	0.03	0.10	0.35	0.05	0.23	0.09	0.63	0.13	0.00
XLOC_001941	0.04	0.00	0.11	0.24	0.12	0.12	0.01	0.05	0.00	0.00	0.00
XLOC_001942	0.28	0.08	0.44	0.70	0.04	0.20	0.28	0.02	0.12	0.17	0.06
XLOC_001943	16.68	4.09	17.74	19.20	4.74	13.50	11.94	3.99	13.24	18.87	5.55
XLOC_001944	0.01	0.13	0.01	0.02	0.09	0.02	0.00	0.12	0.02	0.02	0.20
XLOC_001945	0.10	0.22	0.02	0.17	0.13	0.04	0.05	0.15	0.04	0.14	0.25
XLOC_001946	0.11	0.10	0.09	0.03	0.20	0.07	0.02	0.19	0.20	0.09	0.25
XLOC_001947	0.38	0.89	0.17	0.26	0.35	0.17	0.14	0.51	0.17	0.33	0.81
XLOC_001948	0.00	0.00	0.02	0.00	0.00	0.00	0.00	0.00	0.00	0.00	0.00
XLOC_001949	0.00	0.00	0.00	0.00	0.00	0.00	0.00	0.00	0.00	0.00	0.00
XLOC_001950	0.00	0.00	0.00	0.00	0.00	0.00	0.00	0.00	0.00	0.00	0.00
XLOC_001951	0.11	4.65	0.20	0.07	6.29	0.14	0.05	6.15	0.55	0.31	6.02
XLOC_001952	0.00	1.59	0.00	0.00	0.97	0.00	0.00	0.70	0.00	0.05	2.08
XLOC_001953	0.44	0.00	0.14	0.28	0.00	0.17	0.17	0.00	0.17	0.21	0.00
XLOC_001954	0.11	0.00	0.19	0.19	0.00	0.08	0.12	0.00	0.03	0.08	0.00
XLOC_001955	0.00	0.37	0.00	0.00	0.48	0.00	0.00	0.38	0.00	0.00	0.13
XLOC_001956	0.00	0.30	0.00	0.00	0.72	0.00	0.00	0.47	0.00	0.00	0.20
XLOC_001957	0.00	0.25	0.00	0.00	0.49	0.00	0.00	0.12	0.00	0.00	0.17
XLOC_001958	0.00	6.67	0.00	0.00	7.91	0.00	0.00	2.24	0.00	0.00	3.36
XLOC_001959	0.00	6.83	0.00	0.00	9.66	0.00	0.00	7.08	0.00	0.00	9.60
XLOC_001960	0.00	1.67	0.00	0.00	3.08	0.00	0.00	2.55	0.00	0.00	3.90
XLOC_001961	0.00	0.00	0.00	0.00	0.00	0.00	0.00	0.00	0.00	0.00	0.00
XLOC_001962	0.00	0.00	0.00	0.00	0.00	0.00	0.00	0.00	0.00	0.00	0.00
XLOC_001963	0.84	0.51	0.66	0.62	0.85	0.48	0.55	0.44	0.40	0.45	0.80
XLOC_001964	8.03	3.81	6.67	7.19	2.72	5.85	3.44	2.01	2.43	8.32	2.38
XLOC_001965	0.50	0.54	0.39	0.33	0.46	0.26	0.59	0.40	0.62	0.54	0.28
XLOC_001966	0.07	0.21	0.12	0.05	0.09	0.04	0.13	0.05	0.35	0.12	0.12
XLOC_001967	0.15	0.15	0.09	0.10	0.11	0.16	0.14	0.09	0.41	0.28	0.11
XLOC_001968	0.08	0.04	0.04	0.24	0.09	0.23	0.23	0.09	0.62	0.53	0.11
XLOC_001969	0.30	0.03	0.01	0.00	0.11	0.30	0.05	0.10	0.61	0.20	0.12
XLOC_001970	16.78	4.62	15.90	15.35	5.19	14.14	13.61	5.63	17.33	17.07	5.53
XLOC_001971	0.03	0.95	0.26	0.09	1.20	0.02	0.05	0.86	0.04	0.11	0.37
XLOC_001972	0.18	0.12	0.00	0.00	0.12	0.00	0.00	0.04	0.08	0.06	0.14
XLOC_001973	11.83	127.10	10.19	10.88	120.09	10.20	8.41	130.91	15.60	12.57	89.17
XLOC_001974	6.13	2.73	6.23	8.00	4.16	4.55	5.84	4.25	7.45	5.50	4.80
XLOC_001975	0.35	0.03	0.19	0.44	0.04	0.10	0.10	0.02	0.47	0.62	0.04
XLOC_001976	0.20	0.04	0.02	0.14	0.02	0.00	0.03	0.05	0.48	0.22	0.02
XLOC_001977	0.03	0.00	0.00	0.19	0.00	0.00	0.01	0.00	0.20	0.24	0.00
XLOC_001978	0.08	0.00	0.09	0.22	0.02	0.04	0.00	0.00	0.11	0.07	0.05
XLOC_001979	0.10	0.00	0.16	0.46	0.00	0.00	0.14	0.00	0.27	0.05	0.02
XLOC_001980	0.21	0.01	0.05	0.29	0.04	0.04	0.04	0.02	0.27	0.13	0.01
XLOC_001981	0.00	0.00	0.00	0.00	0.03	0.00	0.00	0.01	0.00	0.00	0.20
XLOC_001982	0.11	0.74	0.03	0.08	1.50	0.04	0.05	0.57	0.15	0.09	1.20
XLOC_001983	0.00	0.00	0.07	0.00	0.00	0.00	0.01	0.07	0.02	0.01	0.24
XLOC_001984	14.86	11.72	15.14	18.82	13.16	7.32	7.90	22.51	11.84	13.38	17.03
XLOC_001985	47.85	0.87	44.74	46.86	1.96	34.09	36.14	1.67	38.56	31.07	0.83
XLOC_001986	73.82	1.52	67.31	59.29	2.70	51.14	52.10	2.33	55.46	58.16	1.88
XLOC_001987	0.00	0.02	0.00	0.00	0.02	0.00	0.00	0.02	0.00	0.00	0.09
XLOC_001988	0.36	0.04	0.28	1.20	0.09	0.10	0.14	0.00	0.18	0.20	0.06
XLOC_001989	0.05	0.01	0.02	0.19	0.01	0.00	0.03	0.03	0.04	0.00	0.03
XLOC_001990	0.06	0.00	0.07	0.33	0.01	0.00	0.00	0.00	0.00	0.01	0.00
XLOC_001991	0.04	0.00	0.01	0.22	0.02	0.02	0.03	0.00	0.04	0.04	0.01
XLOC_001992	0.10	0.00	0.03	0.09	0.02	0.01	0.10	0.00	0.30	0.15	0.01
XLOC_001993	0.13	0.16	0.13	0.03	0.09	0.23	0.04	0.03	0.15	0.02	0.11
XLOC_001994	13.82	1.83	15.31	12.08	2.18	13.49	10.33	2.04	13.86	12.97	2.33
XLOC_001995	1.00	0.00	0.85	0.91	0.00	0.19	0.16	0.00	1.55	1.55	0.02
XLOC_001996	0.24	0.00	0.06	0.11	0.00	0.00	0.08	0.00	0.19	0.37	0.00
XLOC_001997	0.84	0.00	0.66	0.57	0.01	0.57	0.31	0.03	1.68	2.00	0.01
XLOC_001998	0.32	0.00	0.22	0.32	0.02	0.16	0.13	0.00	0.56	0.79	0.00
XLOC_001999	0.26	0.00	0.06	0.24	0.02	0.29	0.00	0.02	0.98	0.68	0.05
[truncated: 43,785 more rows]
