# Supplementary material for: Multi-species annotation of transcriptome and chromatin structure in domesticated animals
Source: BMC Biol. 2019 Dec 30;17:108. doi: 10.1186/s12915-019-0726-5 (PMC6936065; doi:10.1186/s12915-019-0726-5)
Supplement: Supplementary file 5 — Additional file 5 FR-AgENCODE genes and transcripts (structure, expression, positional and coding classes). • bos_taurus_cuff_tpm0.1_2sample_complete.gff • bos_taurus_cuff_tpm0.1_2sample_trid_4posclasses_3codingclasses_booleans.tsv • bos_taurus.frag.gnid.posclasslist.codclasslist.tsv • bos_taurus.fraggn.tpm.tsv • capra_hircus_cuff_tpm0.1_2sample_complete.gff • capra_hircus_cuff_tpm0.1_2sample_trid_4posclasses_3codingclasses_booleans.tsv • capra_hircus.frag.gnid.posclasslist.codclasslist.tsv • capra_hircus.fraggn.tpm.tsv • gallus_gallus_cuff_tpm0.1_2sample_complete.gff • gallus_gallus_cuff_tpm0.1_2sample_trid_4posclasses_3codingclasses_booleans.tsv • gallus_gallus.frag.gnid.posclasslist.codclasslist.tsv • gallus_gallus.fraggn.tpm.tsv • sus_scrofa_cuff_tpm0.1_2sample_complete.gff • sus_scrofa_cuff_tpm0.1_2sample_trid_4posclasses_3codingclasses_booleans.tsv • sus_scrofa.frag.gnid.posclasslist.codclasslist.tsv • sus_scrofa.fraggn.tpm.tsv [file 12915_2019_726_MOESM5_ESM.gz › home/sfoissac/fragencode/papers/first/suppl.files/fraggn/capra_hircus_cuff_tpm0.1_2sample_trid_4posclasses_3codingclasses_booleans.tsv]

trid	known	extension	alternative	novel	mRNA	lncRNA	otherRNA
TCONS_00000003	1	0	0	0	1	0	0
TCONS_00000004	1	0	0	0	1	0	0
TCONS_00000005	1	0	0	0	1	0	0
TCONS_00000006	0	0	1	0	1	0	0
TCONS_00000007	1	0	0	0	1	0	0
TCONS_00000008	1	0	0	0	1	0	0
TCONS_00000009	1	0	0	0	1	0	0
TCONS_00000010	1	0	0	0	1	0	0
TCONS_00000013	0	0	1	0	1	0	0
TCONS_00000012	1	0	0	0	1	0	0
TCONS_00000011	1	0	0	0	1	0	0
TCONS_00000014	1	0	0	0	1	0	0
TCONS_00000015	1	0	0	0	1	0	0
TCONS_00000017	0	1	0	0	1	0	0
TCONS_00000016	1	0	0	0	1	0	0
TCONS_00000018	1	0	0	0	1	0	0
TCONS_00000019	0	0	0	1	0	1	0
TCONS_00000020	0	0	0	1	0	1	0
TCONS_00000023	0	0	0	1	0	1	0
TCONS_00000022	0	0	0	1	0	1	0
TCONS_00000021	0	0	0	1	0	1	0
TCONS_00000024	0	0	0	1	0	1	0
TCONS_00000025	0	0	0	1	1	0	0
TCONS_00000026	0	0	0	1	0	1	0
TCONS_00000027	0	0	0	1	0	1	0
TCONS_00000030	0	0	0	1	1	0	0
TCONS_00000028	1	0	0	0	1	0	0
TCONS_00000031	1	0	0	0	1	0	0
TCONS_00000034	0	0	1	0	1	0	0
TCONS_00000033	0	0	1	0	1	0	0
TCONS_00000036	0	0	1	0	1	0	0
TCONS_00000035	0	0	1	0	1	0	0
TCONS_00000037	0	0	1	0	1	0	0
TCONS_00000041	1	0	0	0	1	0	0
TCONS_00000040	0	0	1	0	1	0	0
TCONS_00000039	0	0	1	0	1	0	0
TCONS_00000038	0	0	1	0	1	0	0
TCONS_00000042	0	0	1	0	1	0	0
TCONS_00000043	0	0	1	0	1	0	0
TCONS_00000045	1	0	0	0	1	0	0
TCONS_00000059	1	0	0	0	1	0	0
TCONS_00000057	1	0	0	0	1	0	0
TCONS_00000055	1	0	0	0	1	0	0
TCONS_00000054	1	0	0	0	1	0	0
TCONS_00000061	0	0	1	0	1	0	0
TCONS_00000062	0	0	0	1	0	1	0
TCONS_00000063	0	0	0	1	0	1	0
TCONS_00000064	1	0	0	0	1	0	0
TCONS_00000065	0	0	1	0	1	0	0
TCONS_00000066	0	0	1	0	1	0	0
TCONS_00000067	0	0	1	0	1	0	0
TCONS_00000068	0	0	0	1	0	1	0
TCONS_00000069	0	0	0	1	0	1	0
TCONS_00000070	0	0	0	1	0	1	0
TCONS_00000071	0	0	0	1	0	1	0
TCONS_00000072	0	0	0	1	0	1	0
TCONS_00000075	1	0	0	0	1	0	0
TCONS_00000074	1	0	0	0	1	0	0
TCONS_00000073	0	0	1	0	1	0	0
TCONS_00000076	0	1	0	0	1	0	0
TCONS_00000077	0	0	1	0	1	0	0
TCONS_00000079	1	0	0	0	1	0	0
TCONS_00000078	1	0	0	0	1	0	0
TCONS_00000080	0	0	1	0	1	0	0
TCONS_00000081	0	0	0	1	0	1	0
TCONS_00000083	0	0	0	1	0	1	0
TCONS_00000085	0	0	0	1	0	1	0
TCONS_00000086	0	0	0	1	1	0	0
TCONS_00000087	0	0	1	0	1	0	0
TCONS_00000089	1	0	0	0	1	0	0
TCONS_00000088	1	0	0	0	1	0	0
TCONS_00000090	0	0	0	1	0	1	0
TCONS_00000099	1	0	0	0	0	0	1
TCONS_00000097	0	0	1	0	1	0	0
TCONS_00000104	0	0	1	0	1	0	0
TCONS_00000106	0	0	1	0	1	0	0
TCONS_00000107	0	0	1	0	1	0	0
TCONS_00000108	0	0	1	0	1	0	0
TCONS_00000109	0	0	1	0	1	0	0
TCONS_00000110	0	0	1	0	1	0	0
TCONS_00000111	0	0	1	0	1	0	0
TCONS_00000117	0	0	0	1	1	0	0
TCONS_00000138	0	0	0	1	0	1	0
TCONS_00000135	0	0	0	1	0	1	0
TCONS_00000134	0	0	0	1	0	1	0
TCONS_00000139	0	0	0	1	0	1	0
TCONS_00000140	0	0	0	1	0	1	0
TCONS_00000141	0	0	0	1	0	1	0
TCONS_00000145	1	0	0	0	1	0	0
TCONS_00000149	0	1	0	0	1	0	0
TCONS_00000148	1	0	0	0	1	0	0
TCONS_00000150	1	0	0	0	1	0	0
TCONS_00000151	0	0	1	0	1	0	0
TCONS_00000153	1	0	0	0	1	0	0
TCONS_00000156	0	1	0	0	1	0	0
TCONS_00000157	1	0	0	0	1	0	0
TCONS_00000160	1	0	0	0	1	0	0
TCONS_00000167	1	0	0	0	1	0	0
TCONS_00000166	1	0	0	0	1	0	0
TCONS_00000165	1	0	0	0	1	0	0
TCONS_00000164	1	0	0	0	1	0	0
TCONS_00000163	1	0	0	0	1	0	0
TCONS_00000162	1	0	0	0	1	0	0
TCONS_00000169	1	0	0	0	1	0	0
TCONS_00000170	1	0	0	0	1	0	0
TCONS_00000171	1	0	0	0	1	0	0
TCONS_00000172	0	0	0	1	0	0	1
TCONS_00000175	0	0	0	1	0	0	1
TCONS_00000178	1	0	0	0	1	0	0
TCONS_00000179	1	0	0	0	1	0	0
TCONS_00000180	1	0	0	0	1	0	0
TCONS_00000181	0	1	0	0	1	0	0
TCONS_00000182	1	0	0	0	1	0	0
TCONS_00000186	0	0	1	0	1	0	0
TCONS_00000188	0	0	0	1	1	0	0
TCONS_00000191	0	0	1	0	1	0	0
TCONS_00000195	0	0	0	1	0	1	0
TCONS_00000194	0	0	0	1	0	1	0
TCONS_00000196	0	0	0	1	0	1	0
TCONS_00000203	0	0	1	0	1	0	0
TCONS_00000205	0	0	1	0	1	0	0
TCONS_00000204	1	0	0	0	1	0	0
TCONS_00000206	0	0	0	1	0	1	0
TCONS_00000211	0	1	0	0	1	0	0
TCONS_00000210	0	0	1	0	1	0	0
TCONS_00000209	0	0	1	0	1	0	0
TCONS_00000208	1	0	0	0	1	0	0
TCONS_00000215	1	0	0	0	1	0	0
TCONS_00000213	0	0	1	0	1	0	0
TCONS_00000218	1	0	0	0	1	0	0
TCONS_00000217	1	0	0	0	1	0	0
TCONS_00000216	1	0	0	0	1	0	0
TCONS_00000219	1	0	0	0	1	0	0
TCONS_00000220	0	0	0	1	0	1	0
TCONS_00000221	0	0	0	1	0	1	0
TCONS_00000222	0	0	0	1	1	0	0
TCONS_00000224	0	0	0	1	1	0	0
TCONS_00000223	1	0	0	0	1	0	0
TCONS_00000227	0	0	0	1	0	1	0
TCONS_00000235	0	0	0	1	0	1	0
TCONS_00000236	1	0	0	0	1	0	0
TCONS_00000238	1	0	0	0	0	1	0
TCONS_00000239	1	0	0	0	1	0	0
TCONS_00000240	1	0	0	0	1	0	0
TCONS_00000241	0	0	1	0	1	0	0
TCONS_00000242	1	0	0	0	1	0	0
TCONS_00000243	1	0	0	0	1	0	0
TCONS_00000244	0	0	1	0	1	0	0
TCONS_00000245	0	0	0	1	0	1	0
TCONS_00000246	0	0	0	1	0	1	0
TCONS_00000247	0	0	0	1	1	0	0
TCONS_00000248	0	0	0	1	0	1	0
TCONS_00000252	0	0	1	0	1	0	0
TCONS_00000251	1	0	0	0	1	0	0
TCONS_00000254	0	0	1	0	1	0	0
TCONS_00000256	0	0	1	0	1	0	0
TCONS_00000255	1	0	0	0	1	0	0
TCONS_00000257	0	0	1	0	1	0	0
TCONS_00000258	0	0	1	0	1	0	0
TCONS_00000262	1	0	0	0	1	0	0
TCONS_00000260	0	0	1	0	1	0	0
TCONS_00000259	0	0	1	0	1	0	0
TCONS_00000264	0	0	0	1	0	1	0
TCONS_00000267	1	0	0	0	0	0	1
TCONS_00000269	1	0	0	0	1	0	0
TCONS_00000270	0	0	1	0	1	0	0
TCONS_00000275	1	0	0	0	1	0	0
TCONS_00000276	0	0	1	0	1	0	0
TCONS_00000277	0	0	1	0	1	0	0
TCONS_00000278	1	0	0	0	1	0	0
TCONS_00000285	1	0	0	0	1	0	0
TCONS_00000311	0	0	0	1	1	0	0
TCONS_00000312	1	0	0	0	1	0	0
TCONS_00000313	0	0	0	1	0	1	0
TCONS_00000314	0	0	0	1	0	1	0
TCONS_00000315	0	0	0	1	0	1	0
TCONS_00000316	0	0	0	1	1	0	0
TCONS_00000317	0	0	0	1	0	1	0
TCONS_00000320	0	0	1	0	1	0	0
TCONS_00000319	0	0	1	0	0	0	1
TCONS_00000318	0	0	0	1	0	1	0
TCONS_00000323	0	0	0	1	0	1	0
TCONS_00000324	0	0	0	1	0	1	0
TCONS_00000326	1	0	0	0	1	0	0
TCONS_00000327	1	0	0	0	1	0	0
TCONS_00000330	1	0	0	0	1	0	0
TCONS_00000329	1	0	0	0	1	0	0
TCONS_00000328	1	0	0	0	1	0	0
TCONS_00000331	0	0	1	0	1	0	0
TCONS_00000332	0	0	1	0	1	0	0
TCONS_00000333	0	0	1	0	1	0	0
TCONS_00000334	0	0	1	0	1	0	0
TCONS_00000335	0	0	1	0	1	0	0
TCONS_00000336	0	0	1	0	1	0	0
TCONS_00000338	0	0	1	0	1	0	0
TCONS_00000340	1	0	0	0	1	0	0
TCONS_00000341	0	0	1	0	1	0	0
TCONS_00000342	1	0	0	0	1	0	0
TCONS_00000343	1	0	0	0	1	0	0
TCONS_00000344	0	0	1	0	1	0	0
TCONS_00000346	1	0	0	0	1	0	0
TCONS_00000347	1	0	0	0	1	0	0
TCONS_00000348	0	0	1	0	1	0	0
TCONS_00000350	0	0	1	0	1	0	0
TCONS_00000349	1	0	0	0	1	0	0
TCONS_00000351	1	0	0	0	1	0	0
TCONS_00000352	1	0	0	0	1	0	0
TCONS_00000353	0	0	0	1	0	1	0
TCONS_00000354	0	0	0	1	0	1	0
TCONS_00000356	1	0	0	0	1	0	0
TCONS_00000358	1	0	0	0	1	0	0
TCONS_00000357	1	0	0	0	1	0	0
TCONS_00000364	1	0	0	0	1	0	0
TCONS_00000362	1	0	0	0	1	0	0
TCONS_00000367	0	1	0	0	1	0	0
TCONS_00000369	1	0	0	0	1	0	0
TCONS_00000373	0	0	1	0	1	0	0
TCONS_00000372	0	0	1	0	1	0	0
TCONS_00000376	0	0	1	0	1	0	0
TCONS_00000379	1	0	0	0	1	0	0
TCONS_00000382	1	0	0	0	1	0	0
TCONS_00000381	1	0	0	0	1	0	0
TCONS_00000380	1	0	0	0	1	0	0
TCONS_00000384	1	0	0	0	1	0	0
TCONS_00000385	1	0	0	0	1	0	0
TCONS_00000386	1	0	0	0	1	0	0
TCONS_00000387	1	0	0	0	1	0	0
TCONS_00000389	1	0	0	0	1	0	0
TCONS_00000388	1	0	0	0	1	0	0
TCONS_00000391	0	0	1	0	1	0	0
TCONS_00000390	1	0	0	0	1	0	0
TCONS_00000392	0	0	1	0	1	0	0
TCONS_00000393	1	0	0	0	0	1	0
TCONS_00000394	0	0	0	1	0	1	0
TCONS_00000396	0	0	1	0	1	0	0
TCONS_00000402	1	0	0	0	1	0	0
TCONS_00000401	0	0	1	0	1	0	0
TCONS_00000400	0	0	1	0	1	0	0
TCONS_00000399	0	0	1	0	1	0	0
TCONS_00000398	0	0	1	0	1	0	0
TCONS_00000397	0	0	1	0	1	0	0
TCONS_00000403	0	0	1	0	1	0	0
TCONS_00000405	0	0	0	1	0	1	0
TCONS_00000407	0	0	1	0	1	0	0
TCONS_00000406	1	0	0	0	1	0	0
TCONS_00000408	1	0	0	0	1	0	0
TCONS_00000409	0	0	1	0	1	0	0
TCONS_00000410	0	0	0	1	0	1	0
TCONS_00000411	0	0	1	0	1	0	0
TCONS_00000412	0	0	0	1	0	1	0
TCONS_00000413	0	0	0	1	0	1	0
TCONS_00000414	0	0	1	0	1	0	0
TCONS_00000415	1	0	0	0	1	0	0
TCONS_00000416	0	0	1	0	1	0	0
TCONS_00000421	0	0	0	1	0	1	0
TCONS_00000420	0	0	0	1	0	1	0
TCONS_00000423	0	0	0	1	0	1	0
TCONS_00000428	0	0	1	0	1	0	0
TCONS_00000427	1	0	0	0	1	0	0
TCONS_00000429	1	0	0	0	1	0	0
TCONS_00000430	0	0	1	0	1	0	0
TCONS_00000431	0	0	1	0	1	0	0
TCONS_00000432	0	0	1	0	1	0	0
TCONS_00000436	1	0	0	0	0	1	0
TCONS_00000435	0	0	0	1	0	1	0
TCONS_00000439	0	0	0	1	1	0	0
TCONS_00000443	1	0	0	0	1	0	0
TCONS_00000442	1	0	0	0	1	0	0
TCONS_00000441	1	0	0	0	1	0	0
TCONS_00000440	1	0	0	0	1	0	0
TCONS_00000446	1	0	0	0	1	0	0
TCONS_00000445	1	0	0	0	1	0	0
TCONS_00000447	1	0	0	0	1	0	0
TCONS_00000448	1	0	0	0	1	0	0
TCONS_00000449	0	0	1	0	1	0	0
TCONS_00000450	0	0	1	0	1	0	0
TCONS_00000451	0	0	0	1	0	1	0
TCONS_00000452	1	0	0	0	0	1	0
TCONS_00000453	0	0	1	0	1	0	0
TCONS_00000454	0	0	0	1	0	1	0
TCONS_00000455	0	0	0	1	0	1	0
TCONS_00000456	0	0	0	1	1	0	0
TCONS_00000458	0	0	1	0	1	0	0
TCONS_00000459	0	0	1	0	1	0	0
TCONS_00000460	0	0	1	0	1	0	0
TCONS_00000462	0	0	1	0	1	0	0
TCONS_00000464	0	0	1	0	1	0	0
TCONS_00000466	0	0	1	0	1	0	0
TCONS_00000465	0	0	1	0	1	0	0
TCONS_00000470	0	1	0	0	1	0	0
TCONS_00000469	0	1	0	0	1	0	0
TCONS_00000468	0	0	1	0	1	0	0
TCONS_00000474	0	0	1	0	1	0	0
TCONS_00000475	0	0	0	1	0	1	0
TCONS_00000476	0	0	0	1	0	1	0
TCONS_00000477	0	0	1	0	0	0	1
TCONS_00000479	0	0	1	0	0	0	1
TCONS_00000480	1	0	0	0	1	0	0
TCONS_00000481	0	0	0	1	0	1	0
TCONS_00000482	0	0	0	1	0	1	0
TCONS_00000483	0	0	0	1	0	1	0
TCONS_00000486	0	0	1	0	1	0	0
TCONS_00000487	0	1	0	0	1	0	0
TCONS_00000488	0	0	1	0	1	0	0
TCONS_00000489	1	0	0	0	1	0	0
TCONS_00000491	0	0	0	1	0	1	0
TCONS_00000492	1	0	0	0	1	0	0
TCONS_00000493	1	0	0	0	0	1	0
TCONS_00000494	0	0	1	0	1	0	0
TCONS_00000495	0	0	1	0	1	0	0
TCONS_00000497	0	0	1	0	1	0	0
TCONS_00000496	0	0	1	0	1	0	0
TCONS_00000498	1	0	0	0	1	0	0
TCONS_00000502	1	0	0	0	1	0	0
TCONS_00000501	1	0	0	0	1	0	0
TCONS_00000500	1	0	0	0	1	0	0
TCONS_00000504	1	0	0	0	1	0	0
TCONS_00000505	0	0	1	0	1	0	0
TCONS_00000506	0	0	1	0	1	0	0
TCONS_00000510	0	0	1	0	1	0	0
TCONS_00000509	0	0	1	0	1	0	0
TCONS_00000508	0	0	1	0	1	0	0
TCONS_00000507	0	0	1	0	1	0	0
TCONS_00000512	0	1	0	0	1	0	0
TCONS_00000515	0	0	1	0	1	0	0
TCONS_00000514	1	0	0	0	1	0	0
TCONS_00000513	1	0	0	0	1	0	0
TCONS_00000516	0	0	0	1	1	0	0
TCONS_00000517	0	0	0	1	1	0	0
TCONS_00000518	0	0	1	0	1	0	0
TCONS_00000519	0	0	0	1	0	1	0
TCONS_00000520	0	0	1	0	1	0	0
TCONS_00000522	0	0	1	0	1	0	0
TCONS_00000521	0	0	1	0	1	0	0
TCONS_00000524	0	0	1	0	1	0	0
TCONS_00000523	1	0	0	0	1	0	0
TCONS_00000530	0	0	1	0	1	0	0
TCONS_00000529	0	0	1	0	1	0	0
TCONS_00000528	0	0	1	0	1	0	0
TCONS_00000527	1	0	0	0	1	0	0
TCONS_00000526	1	0	0	0	0	0	1
TCONS_00000525	0	0	1	0	1	0	0
TCONS_00000531	1	0	0	0	1	0	0
TCONS_00000532	0	0	1	0	1	0	0
TCONS_00000533	1	0	0	0	1	0	0
TCONS_00000534	0	0	0	1	1	0	0
TCONS_00000535	0	0	0	1	0	1	0
TCONS_00000536	0	0	0	1	0	1	0
TCONS_00000537	0	0	0	1	1	0	0
TCONS_00000538	0	0	1	0	1	0	0
TCONS_00000539	0	0	0	1	0	1	0
TCONS_00000540	1	0	0	0	1	0	0
TCONS_00000541	1	0	0	0	1	0	0
TCONS_00000542	0	0	1	0	1	0	0
TCONS_00000543	1	0	0	0	1	0	0
TCONS_00000544	1	0	0	0	1	0	0
TCONS_00000545	0	0	0	1	0	1	0
TCONS_00000546	0	0	0	1	0	1	0
TCONS_00000548	0	1	0	0	1	0	0
TCONS_00000549	1	0	0	0	1	0	0
TCONS_00000550	1	0	0	0	1	0	0
TCONS_00000551	0	0	0	1	0	1	0
TCONS_00000555	1	0	0	0	1	0	0
TCONS_00000557	1	0	0	0	1	0	0
TCONS_00000560	1	0	0	0	1	0	0
TCONS_00000559	0	0	1	0	1	0	0
TCONS_00000561	1	0	0	0	1	0	0
TCONS_00000562	0	0	0	1	0	1	0
TCONS_00000563	0	0	0	1	0	0	1
TCONS_00000564	0	0	0	1	1	0	0
TCONS_00000565	0	0	0	1	1	0	0
TCONS_00000567	0	0	0	1	1	0	0
TCONS_00000566	0	0	0	1	0	1	0
TCONS_00000568	0	0	0	1	0	1	0
TCONS_00000569	0	0	0	1	0	1	0
TCONS_00000570	0	0	0	1	0	1	0
TCONS_00000571	0	0	0	1	0	1	0
TCONS_00000572	0	0	0	1	1	0	0
TCONS_00000573	1	0	0	0	1	0	0
TCONS_00000575	0	1	0	0	1	0	0
TCONS_00000578	1	0	0	0	1	0	0
TCONS_00000577	1	0	0	0	1	0	0
TCONS_00000576	1	0	0	0	1	0	0
TCONS_00000579	1	0	0	0	1	0	0
TCONS_00000580	1	0	0	0	1	0	0
TCONS_00000581	1	0	0	0	1	0	0
TCONS_00000582	0	1	0	0	1	0	0
TCONS_00000583	0	1	0	0	1	0	0
TCONS_00000587	0	0	1	0	1	0	0
TCONS_00000586	0	0	1	0	1	0	0
TCONS_00000585	0	0	1	0	1	0	0
TCONS_00000590	0	0	1	0	1	0	0
TCONS_00000593	0	0	1	0	1	0	0
TCONS_00000592	0	0	1	0	1	0	0
TCONS_00000591	1	0	0	0	1	0	0
TCONS_00000594	0	0	1	0	1	0	0
TCONS_00000595	0	0	1	0	1	0	0
TCONS_00000597	0	0	1	0	1	0	0
TCONS_00000598	0	0	0	1	0	1	0
TCONS_00000599	0	0	0	1	0	1	0
TCONS_00000601	0	0	0	1	0	1	0
TCONS_00000604	0	0	0	1	1	0	0
TCONS_00000608	1	0	0	0	1	0	0
TCONS_00000609	1	0	0	0	1	0	0
TCONS_00000610	0	0	1	0	1	0	0
TCONS_00000611	0	0	0	1	0	1	0
TCONS_00000612	0	1	0	0	1	0	0
TCONS_00000614	0	0	1	0	1	0	0
TCONS_00000615	0	0	1	0	1	0	0
TCONS_00000616	1	0	0	0	1	0	0
TCONS_00000617	0	0	1	0	1	0	0
TCONS_00000618	0	0	1	0	1	0	0
TCONS_00000621	0	0	1	0	1	0	0
TCONS_00000620	0	0	1	0	1	0	0
TCONS_00000622	1	0	0	0	1	0	0
TCONS_00000623	0	0	1	0	1	0	0
TCONS_00000624	0	0	1	0	1	0	0
TCONS_00000626	0	0	1	0	1	0	0
TCONS_00000629	1	0	0	0	1	0	0
TCONS_00000628	1	0	0	0	1	0	0
TCONS_00000631	0	0	1	0	1	0	0
TCONS_00000630	0	0	1	0	1	0	0
TCONS_00000632	0	0	1	0	1	0	0
TCONS_00000638	0	0	1	0	1	0	0
TCONS_00000637	0	0	1	0	1	0	0
TCONS_00000636	0	0	1	0	1	0	0
TCONS_00000635	0	0	1	0	1	0	0
TCONS_00000633	0	0	0	1	1	0	0
TCONS_00000640	0	0	1	0	1	0	0
TCONS_00000641	0	0	1	0	1	0	0
TCONS_00000642	0	0	1	0	1	0	0
TCONS_00000643	1	0	0	0	1	0	0
TCONS_00000644	0	0	0	1	0	1	0
TCONS_00000645	0	0	0	1	0	1	0
TCONS_00000646	0	0	0	1	0	1	0
TCONS_00000647	0	0	0	1	0	1	0
TCONS_00000648	0	0	0	1	0	1	0
TCONS_00000649	0	0	0	1	1	0	0
TCONS_00000650	0	0	0	1	1	0	0
TCONS_00000652	1	0	0	0	1	0	0
TCONS_00000654	0	0	1	0	1	0	0
TCONS_00000653	1	0	0	0	1	0	0
TCONS_00000655	1	0	0	0	1	0	0
TCONS_00000657	1	0	0	0	1	0	0
TCONS_00000656	1	0	0	0	1	0	0
TCONS_00000658	0	0	0	1	1	0	0
TCONS_00000659	0	0	0	1	1	0	0
TCONS_00000660	0	0	1	0	1	0	0
TCONS_00000662	0	0	1	0	1	0	0
TCONS_00000663	0	0	1	0	1	0	0
TCONS_00000677	0	1	0	0	1	0	0
TCONS_00000679	1	0	0	0	1	0	0
TCONS_00000680	0	0	0	1	0	1	0
TCONS_00000681	0	0	0	1	0	1	0
TCONS_00000684	0	0	1	0	1	0	0
TCONS_00000683	1	0	0	0	1	0	0
TCONS_00000682	0	0	1	0	1	0	0
TCONS_00000686	0	0	1	0	1	0	0
TCONS_00000687	0	0	1	0	1	0	0
TCONS_00000688	0	0	0	1	1	0	0
TCONS_00000689	0	0	0	1	0	1	0
TCONS_00000692	1	0	0	0	1	0	0
TCONS_00000691	1	0	0	0	1	0	0
TCONS_00000690	1	0	0	0	1	0	0
TCONS_00000693	0	0	1	0	1	0	0
TCONS_00000695	0	0	1	0	1	0	0
TCONS_00000694	0	0	1	0	1	0	0
TCONS_00000697	0	0	1	0	1	0	0
TCONS_00000699	0	0	1	0	1	0	0
TCONS_00000698	1	0	0	0	1	0	0
TCONS_00000700	0	0	1	0	1	0	0
TCONS_00000701	0	0	1	0	1	0	0
TCONS_00000702	0	0	1	0	1	0	0
TCONS_00000704	0	0	1	0	1	0	0
TCONS_00000703	0	1	0	0	1	0	0
TCONS_00000707	0	0	1	0	1	0	0
TCONS_00000706	0	1	0	0	1	0	0
TCONS_00000705	0	0	1	0	1	0	0
TCONS_00000714	1	0	0	0	1	0	0
TCONS_00000713	1	0	0	0	1	0	0
TCONS_00000712	1	0	0	0	1	0	0
TCONS_00000719	1	0	0	0	1	0	0
TCONS_00000720	1	0	0	0	1	0	0
TCONS_00000722	1	0	0	0	1	0	0
TCONS_00000723	1	0	0	0	1	0	0
TCONS_00000724	0	0	1	0	1	0	0
TCONS_00000725	0	0	1	0	1	0	0
TCONS_00000733	0	0	1	0	1	0	0
TCONS_00000731	0	0	1	0	1	0	0
TCONS_00000730	0	1	0	0	1	0	0
TCONS_00000728	1	0	0	0	1	0	0
TCONS_00000727	0	0	1	0	1	0	0
TCONS_00000735	0	0	1	0	1	0	0
TCONS_00000736	1	0	0	0	1	0	0
TCONS_00000739	1	0	0	0	1	0	0
TCONS_00000738	0	0	1	0	1	0	0
TCONS_00000737	0	0	1	0	1	0	0
TCONS_00000740	1	0	0	0	1	0	0
TCONS_00000742	0	0	0	1	0	1	0
TCONS_00000743	1	0	0	0	0	1	0
TCONS_00000744	0	0	0	1	0	1	0
TCONS_00000745	0	0	0	1	0	1	0
TCONS_00000746	0	0	0	1	0	1	0
TCONS_00000757	0	0	1	0	1	0	0
TCONS_00000756	0	0	1	0	1	0	0
TCONS_00000755	0	0	1	0	1	0	0
TCONS_00000754	0	0	1	0	1	0	0
TCONS_00000749	0	0	1	0	1	0	0
TCONS_00000762	1	0	0	0	1	0	0
TCONS_00000763	1	0	0	0	1	0	0
TCONS_00000764	1	0	0	0	1	0	0
TCONS_00000765	0	0	1	0	1	0	0
TCONS_00000767	1	0	0	0	1	0	0
TCONS_00000772	1	0	0	0	1	0	0
TCONS_00000771	1	0	0	0	1	0	0
TCONS_00000773	0	0	0	1	1	0	0
TCONS_00000777	1	0	0	0	1	0	0
TCONS_00000776	0	0	1	0	1	0	0
TCONS_00000775	0	0	1	0	1	0	0
TCONS_00000779	1	0	0	0	1	0	0
TCONS_00000780	1	0	0	0	1	0	0
TCONS_00000783	1	0	0	0	0	0	1
TCONS_00000782	1	0	0	0	1	0	0
TCONS_00000784	0	0	0	1	0	1	0
TCONS_00000785	0	0	0	1	0	0	1
TCONS_00000786	0	0	0	1	0	0	1
TCONS_00000788	0	0	0	1	0	0	1
TCONS_00000789	0	0	0	1	0	0	1
TCONS_00000791	0	0	1	0	0	1	0
TCONS_00000790	0	0	1	0	0	1	0
TCONS_00000792	1	0	0	0	0	1	0
TCONS_00000793	0	1	0	0	1	0	0
TCONS_00000794	1	0	0	0	1	0	0
TCONS_00000795	0	0	0	1	1	0	0
TCONS_00000796	0	0	1	0	1	0	0
TCONS_00000797	1	0	0	0	1	0	0
TCONS_00000798	1	0	0	0	1	0	0
TCONS_00000799	1	0	0	0	1	0	0
TCONS_00000800	0	0	1	0	1	0	0
TCONS_00000801	1	0	0	0	1	0	0
TCONS_00000802	0	1	0	0	1	0	0
TCONS_00000805	1	0	0	0	1	0	0
TCONS_00000804	1	0	0	0	1	0	0
TCONS_00000806	0	0	1	0	1	0	0
TCONS_00000807	0	0	0	1	1	0	0
TCONS_00000808	0	0	0	1	0	1	0
TCONS_00000809	1	0	0	0	0	1	0
TCONS_00000810	1	0	0	0	1	0	0
TCONS_00000812	1	0	0	0	1	0	0
TCONS_00000811	1	0	0	0	1	0	0
TCONS_00000814	0	1	0	0	1	0	0
TCONS_00000815	0	1	0	0	1	0	0
TCONS_00000816	0	0	1	0	1	0	0
TCONS_00000825	0	1	0	0	0	0	1
TCONS_00000824	0	0	1	0	1	0	0
TCONS_00000826	0	0	1	0	1	0	0
TCONS_00000827	0	0	1	0	1	0	0
TCONS_00000828	0	0	1	0	1	0	0
TCONS_00000829	0	0	1	0	1	0	0
TCONS_00000831	0	0	1	0	1	0	0
TCONS_00000830	1	0	0	0	1	0	0
TCONS_00000832	0	0	1	0	1	0	0
TCONS_00000833	0	0	0	1	1	0	0
TCONS_00000835	0	0	1	0	1	0	0
TCONS_00000834	0	0	1	0	1	0	0
TCONS_00000836	0	0	1	0	1	0	0
TCONS_00000838	1	0	0	0	1	0	0
TCONS_00000837	0	0	1	0	1	0	0
TCONS_00000840	1	0	0	0	1	0	0
TCONS_00000851	1	0	0	0	1	0	0
TCONS_00000850	1	0	0	0	1	0	0
TCONS_00000849	0	0	1	0	1	0	0
TCONS_00000848	0	0	1	0	1	0	0
TCONS_00000847	0	1	0	0	1	0	0
TCONS_00000845	0	0	1	0	1	0	0
TCONS_00000853	0	0	1	0	1	0	0
TCONS_00000854	0	0	1	0	1	0	0
TCONS_00000856	0	0	0	1	1	0	0
TCONS_00000860	1	0	0	0	1	0	0
TCONS_00000862	0	0	0	1	0	1	0
TCONS_00000861	0	0	0	1	0	1	0
TCONS_00000863	0	0	0	1	0	1	0
TCONS_00000864	0	0	0	1	0	1	0
TCONS_00000875	0	0	0	1	1	0	0
TCONS_00000876	1	0	0	0	1	0	0
TCONS_00000877	0	0	0	1	1	0	0
TCONS_00000880	0	0	1	0	1	0	0
TCONS_00000883	0	0	1	0	1	0	0
TCONS_00000884	1	0	0	0	1	0	0
TCONS_00000892	1	0	0	0	1	0	0
TCONS_00000893	0	0	0	1	1	0	0
TCONS_00000895	1	0	0	0	1	0	0
TCONS_00000899	0	1	0	0	1	0	0
TCONS_00000901	1	0	0	0	0	1	0
TCONS_00000902	1	0	0	0	0	1	0
TCONS_00000904	1	0	0	0	1	0	0
TCONS_00000905	0	0	1	0	1	0	0
TCONS_00000906	1	0	0	0	1	0	0
TCONS_00000908	1	0	0	0	1	0	0
TCONS_00000907	0	0	1	0	1	0	0
TCONS_00000911	0	1	0	0	1	0	0
TCONS_00000913	0	0	1	0	1	0	0
TCONS_00000912	1	0	0	0	1	0	0
TCONS_00000914	1	0	0	0	1	0	0
TCONS_00000915	1	0	0	0	1	0	0
TCONS_00000916	0	0	1	0	1	0	0
TCONS_00000919	0	0	0	1	0	0	1
TCONS_00000917	0	0	0	1	0	0	1
TCONS_00000920	0	0	0	1	0	0	1
TCONS_00000921	0	0	0	1	0	0	1
TCONS_00000924	0	0	0	1	0	0	1
TCONS_00000923	0	0	0	1	0	0	1
TCONS_00000922	0	0	0	1	0	0	1
TCONS_00000926	0	0	0	1	1	0	0
TCONS_00000928	1	0	0	0	1	0	0
TCONS_00000929	0	0	0	1	0	1	0
TCONS_00000930	1	0	0	0	0	1	0
TCONS_00000931	0	0	0	1	0	1	0
TCONS_00000932	0	0	0	1	0	1	0
TCONS_00000933	0	0	0	1	0	1	0
TCONS_00000934	1	0	0	0	1	0	0
TCONS_00000935	0	0	1	0	1	0	0
TCONS_00000936	0	0	1	0	1	0	0
TCONS_00000938	0	0	1	0	1	0	0
TCONS_00000937	1	0	0	0	1	0	0
TCONS_00000939	1	0	0	0	1	0	0
TCONS_00000940	1	0	0	0	1	0	0
TCONS_00000941	1	0	0	0	1	0	0
TCONS_00000942	0	0	0	1	0	1	0
TCONS_00000948	0	0	1	0	1	0	0
TCONS_00000946	0	0	1	0	1	0	0
TCONS_00000945	1	0	0	0	1	0	0
TCONS_00000953	0	0	1	0	1	0	0
TCONS_00000956	0	1	0	0	1	0	0
TCONS_00000958	0	0	1	0	1	0	0
TCONS_00000959	0	0	1	0	1	0	0
TCONS_00000962	0	0	1	0	0	0	1
TCONS_00000961	0	0	1	0	0	0	1
TCONS_00000960	0	0	1	0	0	0	1
TCONS_00000963	0	0	1	0	0	0	1
TCONS_00000969	0	0	1	0	1	0	0
TCONS_00000968	0	0	1	0	0	0	1
TCONS_00000967	0	0	1	0	0	0	1
TCONS_00000966	0	0	1	0	0	0	1
TCONS_00000965	0	0	1	0	0	0	1
TCONS_00000964	1	0	0	0	0	1	0
TCONS_00000970	1	0	0	0	0	0	1
TCONS_00000971	0	0	0	1	0	1	0
TCONS_00000972	0	0	0	1	0	1	0
TCONS_00000974	1	0	0	0	1	0	0
TCONS_00000979	1	0	0	0	1	0	0
TCONS_00000984	0	0	1	0	1	0	0
TCONS_00000983	1	0	0	0	1	0	0
TCONS_00000982	0	0	1	0	1	0	0
TCONS_00000981	0	1	0	0	1	0	0
TCONS_00000985	1	0	0	0	1	0	0
TCONS_00000986	0	0	1	0	1	0	0
TCONS_00000987	1	0	0	0	1	0	0
TCONS_00000988	0	0	1	0	1	0	0
TCONS_00000989	0	0	0	1	0	1	0
TCONS_00000990	0	0	0	1	0	1	0
TCONS_00000991	0	0	0	1	0	1	0
TCONS_00000993	1	0	0	0	0	0	1
TCONS_00000992	1	0	0	0	1	0	0
TCONS_00000994	0	0	0	1	0	0	1
TCONS_00000996	1	0	0	0	0	0	1
TCONS_00000995	1	0	0	0	0	0	1
TCONS_00001001	1	0	0	0	1	0	0
TCONS_00001006	1	0	0	0	1	0	0
TCONS_00001008	1	0	0	0	1	0	0
TCONS_00001012	1	0	0	0	1	0	0
TCONS_00001010	1	0	0	0	0	0	1
TCONS_00001013	1	0	0	0	1	0	0
TCONS_00001014	0	0	0	1	0	1	0
TCONS_00001024	0	0	1	0	1	0	0
TCONS_00001023	0	0	1	0	1	0	0
TCONS_00001022	0	0	1	0	1	0	0
TCONS_00001021	0	0	1	0	1	0	0
TCONS_00001020	0	0	1	0	1	0	0
TCONS_00001019	0	0	1	0	1	0	0
TCONS_00001018	0	0	1	0	1	0	0
TCONS_00001017	0	0	1	0	1	0	0
TCONS_00001016	1	0	0	0	1	0	0
TCONS_00001025	0	0	0	1	0	0	1
TCONS_00001026	0	0	1	0	1	0	0
TCONS_00001028	0	0	1	0	1	0	0
TCONS_00001027	1	0	0	0	1	0	0
TCONS_00001030	1	0	0	0	1	0	0
TCONS_00001031	1	0	0	0	1	0	0
TCONS_00001032	0	0	1	0	1	0	0
TCONS_00001033	0	0	1	0	1	0	0
TCONS_00001035	1	0	0	0	1	0	0
TCONS_00001034	0	0	1	0	1	0	0
TCONS_00001036	1	0	0	0	1	0	0
TCONS_00001037	1	0	0	0	1	0	0
TCONS_00001039	1	0	0	0	1	0	0
TCONS_00001040	0	0	1	0	1	0	0
TCONS_00001041	0	0	1	0	1	0	0
TCONS_00001042	1	0	0	0	1	0	0
TCONS_00001044	0	0	1	0	1	0	0
TCONS_00001045	1	0	0	0	1	0	0
TCONS_00001047	0	0	1	0	1	0	0
TCONS_00001049	0	0	1	0	1	0	0
TCONS_00001050	0	0	0	1	0	1	0
TCONS_00001051	0	0	0	1	0	1	0
TCONS_00001052	0	0	0	1	0	1	0
TCONS_00001053	0	1	0	0	1	0	0
TCONS_00001054	1	0	0	0	1	0	0
TCONS_00001060	1	0	0	0	1	0	0
TCONS_00001059	0	1	0	0	1	0	0
TCONS_00001058	1	0	0	0	1	0	0
TCONS_00001057	1	0	0	0	1	0	0
TCONS_00001061	0	0	0	1	0	0	1
TCONS_00001064	1	0	0	0	1	0	0
TCONS_00001063	0	0	1	0	1	0	0
TCONS_00001062	1	0	0	0	1	0	0
TCONS_00001065	0	0	1	0	1	0	0
TCONS_00001066	0	0	0	1	1	0	0
TCONS_00001067	1	0	0	0	1	0	0
TCONS_00001068	1	0	0	0	1	0	0
TCONS_00001069	0	0	0	1	0	1	0
TCONS_00001070	0	0	0	1	0	1	0
TCONS_00001078	1	0	0	0	1	0	0
TCONS_00001079	1	0	0	0	1	0	0
TCONS_00001080	1	0	0	0	1	0	0
TCONS_00001089	1	0	0	0	1	0	0
TCONS_00001090	1	0	0	0	1	0	0
TCONS_00001092	1	0	0	0	1	0	0
TCONS_00001091	0	0	1	0	1	0	0
TCONS_00001094	1	0	0	0	1	0	0
TCONS_00001093	0	0	1	0	1	0	0
TCONS_00001095	1	0	0	0	1	0	0
TCONS_00001099	1	0	0	0	1	0	0
TCONS_00001098	0	0	1	0	1	0	0
TCONS_00001097	0	0	1	0	1	0	0
TCONS_00001100	1	0	0	0	1	0	0
TCONS_00001101	1	0	0	0	1	0	0
TCONS_00001102	0	0	0	1	1	0	0
TCONS_00001103	1	0	0	0	1	0	0
TCONS_00001105	1	0	0	0	1	0	0
TCONS_00001104	1	0	0	0	1	0	0
TCONS_00001107	1	0	0	0	1	0	0
TCONS_00001111	0	0	1	0	1	0	0
TCONS_00001110	0	0	1	0	1	0	0
TCONS_00001113	0	0	1	0	1	0	0
TCONS_00001114	0	0	0	1	1	0	0
TCONS_00001115	0	0	1	0	1	0	0
TCONS_00001116	0	0	1	0	1	0	0
TCONS_00001118	0	0	1	0	1	0	0
TCONS_00001120	1	0	0	0	1	0	0
TCONS_00001121	0	0	0	1	1	0	0
TCONS_00001122	0	0	0	1	0	1	0
TCONS_00001126	0	0	1	0	1	0	0
TCONS_00001125	0	0	1	0	1	0	0
TCONS_00001128	0	0	0	1	1	0	0
TCONS_00001129	1	0	0	0	1	0	0
TCONS_00001130	1	0	0	0	1	0	0
TCONS_00001131	0	0	0	1	0	1	0
TCONS_00001132	0	0	0	1	0	1	0
TCONS_00001133	0	0	0	1	0	1	0
TCONS_00001140	1	0	0	0	1	0	0
TCONS_00001141	0	0	1	0	1	0	0
TCONS_00001142	1	0	0	0	1	0	0
TCONS_00001151	0	0	1	0	1	0	0
TCONS_00001150	0	0	1	0	1	0	0
TCONS_00001149	0	0	1	0	1	0	0
TCONS_00001147	0	0	1	0	1	0	0
TCONS_00001145	1	0	0	0	1	0	0
TCONS_00001154	1	0	0	0	1	0	0
TCONS_00001153	1	0	0	0	1	0	0
TCONS_00001152	1	0	0	0	1	0	0
TCONS_00001155	0	0	1	0	1	0	0
TCONS_00001156	0	0	1	0	1	0	0
TCONS_00001157	0	0	1	0	1	0	0
TCONS_00001158	0	0	1	0	1	0	0
TCONS_00001161	0	0	1	0	1	0	0
TCONS_00001160	0	0	1	0	1	0	0
TCONS_00001159	1	0	0	0	1	0	0
TCONS_00001162	0	0	0	1	0	1	0
TCONS_00001164	0	0	1	0	1	0	0
TCONS_00001166	0	0	1	0	1	0	0
TCONS_00001165	1	0	0	0	1	0	0
TCONS_00001167	0	0	0	1	1	0	0
TCONS_00001171	0	0	1	0	1	0	0
TCONS_00001170	0	0	1	0	1	0	0
TCONS_00001169	0	0	1	0	1	0	0
TCONS_00001168	1	0	0	0	1	0	0
TCONS_00001173	0	0	0	1	0	1	0
TCONS_00001172	0	0	0	1	0	1	0
TCONS_00001175	0	0	1	0	0	0	1
TCONS_00001192	0	1	0	0	0	0	1
TCONS_00001191	0	0	1	0	0	0	1
TCONS_00001189	0	0	1	0	0	0	1
TCONS_00001188	0	0	1	0	0	0	1
TCONS_00001187	0	0	1	0	0	0	1
TCONS_00001186	0	1	0	0	1	0	0
TCONS_00001184	0	0	1	0	0	0	1
TCONS_00001183	0	0	1	0	0	0	1
TCONS_00001178	1	0	0	0	0	0	1
TCONS_00001177	1	0	0	0	1	0	0
TCONS_00001194	1	0	0	0	1	0	0
TCONS_00001195	0	0	1	0	0	0	1
TCONS_00001196	0	0	1	0	0	0	1
TCONS_00001197	0	0	0	1	0	0	1
TCONS_00001198	1	0	0	0	0	1	0
TCONS_00001200	1	0	0	0	1	0	0
TCONS_00001201	1	0	0	0	1	0	0
TCONS_00001202	0	0	0	1	0	1	0
TCONS_00001210	0	0	1	0	1	0	0
TCONS_00001217	0	0	1	0	1	0	0
TCONS_00001219	1	0	0	0	1	0	0
TCONS_00001220	1	0	0	0	1	0	0
TCONS_00001221	1	0	0	0	1	0	0
TCONS_00001222	1	0	0	0	1	0	0
TCONS_00001223	0	1	0	0	1	0	0
TCONS_00001224	1	0	0	0	1	0	0
TCONS_00001225	1	0	0	0	1	0	0
TCONS_00001227	0	0	0	1	0	1	0
TCONS_00001226	0	0	0	1	0	1	0
TCONS_00001229	1	0	0	0	1	0	0
TCONS_00001246	1	0	0	0	1	0	0
TCONS_00001247	0	0	1	0	1	0	0
TCONS_00001252	1	0	0	0	1	0	0
TCONS_00001251	1	0	0	0	1	0	0
TCONS_00001258	1	0	0	0	1	0	0
TCONS_00001259	1	0	0	0	1	0	0
TCONS_00001261	0	0	0	1	0	1	0
TCONS_00001262	0	0	1	0	1	0	0
TCONS_00001263	0	0	1	0	1	0	0
TCONS_00001265	0	1	0	0	1	0	0
TCONS_00001264	1	0	0	0	1	0	0
TCONS_00001267	1	0	0	0	1	0	0
TCONS_00001266	1	0	0	0	1	0	0
TCONS_00001269	0	1	0	0	1	0	0
TCONS_00001268	1	0	0	0	1	0	0
TCONS_00001279	1	0	0	0	1	0	0
TCONS_00001278	1	0	0	0	1	0	0
TCONS_00001276	1	0	0	0	1	0	0
TCONS_00001275	1	0	0	0	1	0	0
TCONS_00001274	0	0	1	0	1	0	0
TCONS_00001273	0	0	1	0	1	0	0
TCONS_00001271	0	0	1	0	1	0	0
TCONS_00001270	0	0	1	0	1	0	0
TCONS_00001281	1	0	0	0	1	0	0
TCONS_00001282	0	0	1	0	1	0	0
TCONS_00001286	1	0	0	0	1	0	0
TCONS_00001287	0	0	1	0	1	0	0
TCONS_00001288	0	0	1	0	1	0	0
TCONS_00001289	0	0	1	0	1	0	0
TCONS_00001290	1	0	0	0	1	0	0
TCONS_00001295	1	0	0	0	1	0	0
TCONS_00001297	0	0	1	0	1	0	0
TCONS_00001298	0	0	1	0	1	0	0
TCONS_00001300	1	0	0	0	1	0	0
TCONS_00001302	0	0	0	1	1	0	0
TCONS_00001303	0	0	0	1	0	1	0
TCONS_00001304	0	0	0	1	0	1	0
TCONS_00001305	0	0	0	1	1	0	0
TCONS_00001306	0	0	0	1	1	0	0
TCONS_00001315	0	0	1	0	0	0	1
TCONS_00001314	1	0	0	0	1	0	0
TCONS_00001313	0	0	1	0	0	0	1
TCONS_00001312	0	0	1	0	0	0	1
TCONS_00001311	1	0	0	0	0	0	1
TCONS_00001307	1	0	0	0	1	0	0
TCONS_00001318	0	0	1	0	0	0	1
TCONS_00001319	0	0	0	1	1	0	0
TCONS_00001320	0	0	0	1	0	1	0
TCONS_00001321	0	0	0	1	0	1	0
TCONS_00001322	0	0	0	1	1	0	0
TCONS_00001323	0	0	0	1	0	1	0
TCONS_00001324	0	0	0	1	0	1	0
TCONS_00001326	1	0	0	0	1	0	0
TCONS_00001328	0	0	0	1	0	1	0
TCONS_00001329	0	0	1	0	1	0	0
TCONS_00001330	1	0	0	0	1	0	0
TCONS_00001331	0	0	0	1	0	1	0
TCONS_00001332	0	0	0	1	0	1	0
TCONS_00001333	0	0	0	1	0	1	0
TCONS_00001334	0	0	0	1	0	1	0
TCONS_00001335	0	0	0	1	0	1	0
TCONS_00001336	0	0	0	1	0	1	0
TCONS_00001337	0	0	0	1	0	1	0
TCONS_00001338	0	0	0	1	0	1	0
TCONS_00001341	0	0	1	0	1	0	0
TCONS_00001340	0	0	1	0	1	0	0
TCONS_00001339	1	0	0	0	1	0	0
TCONS_00001347	0	0	1	0	1	0	0
TCONS_00001353	0	0	1	0	1	0	0
TCONS_00001356	0	0	1	0	1	0	0
TCONS_00001355	0	0	1	0	1	0	0
TCONS_00001354	1	0	0	0	1	0	0
TCONS_00001357	0	0	0	1	0	1	0
TCONS_00001358	0	0	0	1	0	0	1
TCONS_00001372	1	0	0	0	1	0	0
TCONS_00001373	1	0	0	0	1	0	0
TCONS_00001374	1	0	0	0	1	0	0
TCONS_00001375	1	0	0	0	1	0	0
TCONS_00001378	0	0	1	0	1	0	0
TCONS_00001379	1	0	0	0	1	0	0
TCONS_00001384	0	1	0	0	1	0	0
TCONS_00001385	1	0	0	0	1	0	0
TCONS_00001390	1	0	0	0	1	0	0
TCONS_00001391	0	0	0	1	0	1	0
TCONS_00001394	1	0	0	0	1	0	0
TCONS_00001393	0	0	1	0	1	0	0
TCONS_00001392	0	0	1	0	1	0	0
TCONS_00001395	0	0	1	0	1	0	0
TCONS_00001396	0	0	1	0	1	0	0
TCONS_00001397	1	0	0	0	1	0	0
TCONS_00001399	0	0	0	1	0	1	0
TCONS_00001398	0	0	0	1	0	1	0
TCONS_00001400	0	0	0	1	0	1	0
TCONS_00001401	1	0	0	0	1	0	0
TCONS_00001402	1	0	0	0	1	0	0
TCONS_00001403	0	0	0	1	0	1	0
TCONS_00001405	0	1	0	0	1	0	0
TCONS_00001406	0	0	1	0	1	0	0
TCONS_00001408	0	1	0	0	1	0	0
TCONS_00001407	1	0	0	0	1	0	0
TCONS_00001409	1	0	0	0	1	0	0
TCONS_00001410	0	0	1	0	1	0	0
TCONS_00001411	0	0	1	0	1	0	0
TCONS_00001412	1	0	0	0	1	0	0
TCONS_00001413	1	0	0	0	1	0	0
TCONS_00001414	0	0	1	0	1	0	0
TCONS_00001415	0	0	1	0	1	0	0
TCONS_00001416	0	0	1	0	1	0	0
TCONS_00001419	0	0	0	1	0	1	0
TCONS_00001418	0	0	0	1	0	1	0
TCONS_00001417	0	0	0	1	0	1	0
TCONS_00001420	0	0	0	1	0	1	0
TCONS_00001421	0	0	0	1	0	1	0
TCONS_00001423	1	0	0	0	1	0	0
TCONS_00001427	0	0	1	0	1	0	0
TCONS_00001426	0	0	1	0	1	0	0
TCONS_00001424	1	0	0	0	1	0	0
TCONS_00001433	0	0	1	0	1	0	0
TCONS_00001432	1	0	0	0	1	0	0
TCONS_00001435	1	0	0	0	1	0	0
TCONS_00001436	1	0	0	0	1	0	0
TCONS_00001438	0	0	1	0	0	0	1
TCONS_00001439	1	0	0	0	1	0	0
TCONS_00001441	1	0	0	0	1	0	0
TCONS_00001440	1	0	0	0	0	0	1
TCONS_00001442	0	0	1	0	0	0	1
TCONS_00001443	0	0	0	1	0	1	0
TCONS_00001444	0	0	0	1	1	0	0
TCONS_00001445	1	0	0	0	0	0	1
TCONS_00001450	0	0	0	1	0	1	0
TCONS_00001456	0	0	1	0	1	0	0
TCONS_00001457	0	0	1	0	1	0	0
TCONS_00001458	1	0	0	0	1	0	0
TCONS_00001459	1	0	0	0	1	0	0
TCONS_00001460	1	0	0	0	1	0	0
TCONS_00001461	0	0	1	0	1	0	0
TCONS_00001462	0	0	1	0	1	0	0
TCONS_00001463	0	0	1	0	1	0	0
TCONS_00001466	1	0	0	0	1	0	0
TCONS_00001468	1	0	0	0	1	0	0
TCONS_00001467	1	0	0	0	1	0	0
TCONS_00001469	0	0	1	0	1	0	0
TCONS_00001470	0	0	0	1	0	0	1
TCONS_00001471	0	0	0	1	0	0	1
TCONS_00001472	0	0	0	1	1	0	0
TCONS_00001473	0	0	0	1	0	1	0
TCONS_00001474	0	0	0	1	0	1	0
TCONS_00001476	0	0	1	0	1	0	0
TCONS_00001478	0	0	1	0	1	0	0
TCONS_00001482	1	0	0	0	1	0	0
TCONS_00001483	1	0	0	0	1	0	0
TCONS_00001484	0	0	1	0	1	0	0
TCONS_00001485	0	0	1	0	1	0	0
TCONS_00001486	0	0	0	1	0	1	0
TCONS_00001487	0	0	0	1	1	0	0
TCONS_00001488	0	0	0	1	0	1	0
TCONS_00001489	0	0	0	1	0	1	0
TCONS_00001490	0	0	0	1	0	1	0
TCONS_00001493	0	0	0	1	1	0	0
TCONS_00001494	1	0	0	0	1	0	0
TCONS_00001497	0	0	1	0	1	0	0
TCONS_00001500	0	0	1	0	1	0	0
TCONS_00001499	0	0	1	0	1	0	0
TCONS_00001498	1	0	0	0	1	0	0
TCONS_00001501	0	0	1	0	1	0	0
TCONS_00001502	0	0	1	0	1	0	0
TCONS_00001503	0	0	1	0	1	0	0
TCONS_00001504	0	0	1	0	1	0	0
TCONS_00001508	0	0	1	0	1	0	0
TCONS_00001506	0	0	1	0	1	0	0
TCONS_00001512	1	0	0	0	1	0	0
TCONS_00001511	1	0	0	0	1	0	0
TCONS_00001513	0	0	1	0	1	0	0
TCONS_00001514	0	0	1	0	1	0	0
TCONS_00001515	0	0	1	0	1	0	0
TCONS_00001517	0	1	0	0	1	0	0
TCONS_00001518	0	1	0	0	1	0	0
TCONS_00001521	0	0	1	0	1	0	0
TCONS_00001520	1	0	0	0	1	0	0
TCONS_00001519	1	0	0	0	1	0	0
TCONS_00001522	0	0	1	0	1	0	0
TCONS_00001524	0	1	0	0	1	0	0
TCONS_00001526	1	0	0	0	1	0	0
TCONS_00001528	0	0	1	0	1	0	0
TCONS_00001529	1	0	0	0	1	0	0
TCONS_00001530	0	0	1	0	1	0	0
TCONS_00001533	0	0	1	0	1	0	0
TCONS_00001532	0	1	0	0	1	0	0
TCONS_00001535	0	0	0	1	0	1	0
TCONS_00001541	0	0	1	0	1	0	0
TCONS_00001540	0	0	1	0	1	0	0
TCONS_00001539	0	0	1	0	1	0	0
TCONS_00001538	1	0	0	0	1	0	0
TCONS_00001543	0	0	0	1	0	1	0
TCONS_00001544	0	0	0	1	1	0	0
TCONS_00001545	0	0	0	1	0	1	0
TCONS_00001546	0	0	0	1	0	1	0
TCONS_00001547	0	0	1	0	1	0	0
TCONS_00001548	0	1	0	0	0	1	0
TCONS_00001550	1	0	0	0	1	0	0
TCONS_00001551	1	0	0	0	1	0	0
TCONS_00001553	0	0	0	1	1	0	0
TCONS_00001559	1	0	0	0	0	1	0
TCONS_00001561	1	0	0	0	1	0	0
TCONS_00001562	0	0	1	0	1	0	0
TCONS_00001563	0	0	1	0	1	0	0
TCONS_00001564	0	0	0	1	0	1	0
TCONS_00001565	0	0	0	1	0	1	0
TCONS_00001566	0	0	0	1	0	1	0
TCONS_00001568	0	0	1	0	1	0	0
TCONS_00001573	0	0	1	0	1	0	0
TCONS_00001572	0	0	1	0	1	0	0
TCONS_00001571	0	0	1	0	1	0	0
TCONS_00001576	1	0	0	0	1	0	0
TCONS_00001575	1	0	0	0	1	0	0
TCONS_00001574	1	0	0	0	1	0	0
TCONS_00001577	0	0	1	0	1	0	0
TCONS_00001578	0	0	0	1	0	0	1
TCONS_00001580	0	0	1	0	1	0	0
TCONS_00001581	0	0	1	0	1	0	0
TCONS_00001583	0	0	1	0	1	0	0
TCONS_00001582	1	0	0	0	1	0	0
TCONS_00001584	0	0	1	0	1	0	0
TCONS_00001585	0	0	0	1	0	1	0
TCONS_00001591	0	0	1	0	1	0	0
TCONS_00001592	0	0	1	0	1	0	0
TCONS_00001593	0	0	1	0	1	0	0
TCONS_00001596	0	0	1	0	1	0	0
TCONS_00001594	1	0	0	0	1	0	0
TCONS_00001597	0	0	1	0	1	0	0
TCONS_00001601	1	0	0	0	1	0	0
TCONS_00001603	0	0	1	0	1	0	0
TCONS_00001606	0	0	0	1	0	1	0
TCONS_00001607	1	0	0	0	0	0	1
TCONS_00001608	1	0	0	0	1	0	0
TCONS_00001609	0	0	0	1	1	0	0
TCONS_00001610	1	0	0	0	1	0	0
TCONS_00001611	0	0	0	1	0	0	1
TCONS_00001612	0	0	0	1	0	1	0
TCONS_00001616	1	0	0	0	1	0	0
TCONS_00001617	1	0	0	0	1	0	0
TCONS_00001620	1	0	0	0	1	0	0
TCONS_00001619	1	0	0	0	1	0	0
TCONS_00001621	1	0	0	0	1	0	0
TCONS_00001623	0	0	0	1	0	1	0
TCONS_00001624	1	0	0	0	1	0	0
TCONS_00001625	1	0	0	0	1	0	0
TCONS_00001627	1	0	0	0	1	0	0
TCONS_00001628	1	0	0	0	1	0	0
TCONS_00001632	0	0	1	0	1	0	0
TCONS_00001631	0	0	1	0	1	0	0
TCONS_00001630	1	0	0	0	1	0	0
TCONS_00001633	1	0	0	0	1	0	0
TCONS_00001635	0	0	1	0	1	0	0
TCONS_00001637	0	0	1	0	1	0	0
TCONS_00001640	1	0	0	0	1	0	0
TCONS_00001642	0	0	1	0	1	0	0
TCONS_00001643	0	0	1	0	1	0	0
TCONS_00001644	0	0	0	1	0	1	0
TCONS_00001645	1	0	0	0	1	0	0
TCONS_00001646	0	0	0	1	0	1	0
TCONS_00001648	0	0	0	1	0	1	0
TCONS_00001649	0	0	0	1	1	0	0
TCONS_00001650	0	0	0	1	1	0	0
TCONS_00001651	0	0	0	1	0	1	0
TCONS_00001652	0	0	0	1	0	1	0
TCONS_00001653	0	0	0	1	0	1	0
TCONS_00001654	0	0	1	0	1	0	0
TCONS_00001655	1	0	0	0	1	0	0
TCONS_00001656	1	0	0	0	1	0	0
TCONS_00001657	1	0	0	0	1	0	0
TCONS_00001658	0	0	1	0	1	0	0
TCONS_00001660	0	0	1	0	1	0	0
TCONS_00001664	0	0	1	0	1	0	0
TCONS_00001663	0	0	1	0	1	0	0
TCONS_00001666	0	0	0	1	0	0	1
TCONS_00001668	0	0	1	0	1	0	0
TCONS_00001667	0	0	1	0	1	0	0
TCONS_00001670	0	0	1	0	1	0	0
TCONS_00001669	0	0	1	0	1	0	0
TCONS_00001672	0	0	1	0	1	0	0
TCONS_00001671	0	0	1	0	1	0	0
TCONS_00001674	0	0	1	0	1	0	0
TCONS_00001673	0	0	1	0	1	0	0
TCONS_00001675	1	0	0	0	1	0	0
TCONS_00001677	1	0	0	0	1	0	0
TCONS_00001678	1	0	0	0	1	0	0
TCONS_00001679	0	0	0	1	0	1	0
TCONS_00001680	0	0	0	1	0	1	0
TCONS_00001681	0	0	0	1	0	1	0
TCONS_00001682	0	0	1	0	0	0	1
TCONS_00001683	0	0	1	0	0	0	1
TCONS_00001684	1	0	0	0	1	0	0
TCONS_00001687	1	0	0	0	0	0	1
TCONS_00001686	1	0	0	0	0	0	1
TCONS_00001685	1	0	0	0	1	0	0
TCONS_00001690	1	0	0	0	1	0	0
TCONS_00001689	1	0	0	0	1	0	0
TCONS_00001691	0	0	0	1	0	1	0
TCONS_00001693	0	0	1	0	1	0	0
TCONS_00001692	0	1	0	0	1	0	0
TCONS_00001694	1	0	0	0	1	0	0
TCONS_00001696	0	0	0	1	0	1	0
TCONS_00001697	0	0	0	1	0	1	0
TCONS_00001698	1	0	0	0	1	0	0
TCONS_00001699	0	0	1	0	1	0	0
TCONS_00001700	0	0	1	0	1	0	0
TCONS_00001701	0	0	1	0	1	0	0
TCONS_00001702	0	0	1	0	1	0	0
TCONS_00001705	0	0	1	0	1	0	0
TCONS_00001706	0	0	1	0	1	0	0
TCONS_00001709	0	0	1	0	1	0	0
TCONS_00001711	1	0	0	0	1	0	0
TCONS_00001710	0	0	1	0	1	0	0
TCONS_00001712	1	0	0	0	1	0	0
TCONS_00001720	0	0	1	0	1	0	0
TCONS_00001719	1	0	0	0	1	0	0
TCONS_00001721	0	0	0	1	1	0	0
TCONS_00001722	1	0	0	0	1	0	0
TCONS_00001724	1	0	0	0	1	0	0
TCONS_00001723	0	0	1	0	1	0	0
TCONS_00001725	1	0	0	0	1	0	0
TCONS_00001726	0	0	1	0	1	0	0
TCONS_00001727	0	0	1	0	1	0	0
TCONS_00001728	0	0	1	0	1	0	0
TCONS_00001729	1	0	0	0	1	0	0
TCONS_00001730	1	0	0	0	1	0	0
TCONS_00001731	0	0	0	1	0	0	1
TCONS_00001732	0	0	0	1	0	0	1
TCONS_00001733	0	0	0	1	0	0	1
TCONS_00001734	0	0	0	1	1	0	0
TCONS_00001737	0	0	0	1	0	1	0
TCONS_00001739	0	0	0	1	0	0	1
TCONS_00001740	0	0	0	1	0	1	0
TCONS_00001742	0	0	0	1	0	1	0
TCONS_00001745	0	0	1	0	1	0	0
TCONS_00001751	0	1	0	0	1	0	0
TCONS_00001750	0	1	0	0	1	0	0
TCONS_00001749	0	0	1	0	1	0	0
TCONS_00001752	0	0	1	0	1	0	0
TCONS_00001753	0	0	1	0	1	0	0
TCONS_00001754	0	0	1	0	1	0	0
TCONS_00001755	1	0	0	0	1	0	0
TCONS_00001756	0	0	0	1	0	1	0
TCONS_00001757	0	0	0	1	0	1	0
TCONS_00001758	0	0	0	1	0	1	0
TCONS_00001759	0	0	0	1	0	1	0
TCONS_00001761	0	0	0	1	0	1	0
TCONS_00001762	0	0	0	1	0	1	0
TCONS_00001763	0	0	1	0	1	0	0
TCONS_00001768	0	0	1	0	1	0	0
TCONS_00001767	0	0	1	0	1	0	0
TCONS_00001766	1	0	0	0	1	0	0
TCONS_00001765	1	0	0	0	1	0	0
TCONS_00001769	1	0	0	0	1	0	0
TCONS_00001770	0	0	1	0	1	0	0
TCONS_00001771	0	0	1	0	1	0	0
TCONS_00001773	1	0	0	0	1	0	0
TCONS_00001772	1	0	0	0	1	0	0
TCONS_00001774	1	0	0	0	1	0	0
TCONS_00001775	1	0	0	0	1	0	0
TCONS_00001776	1	0	0	0	1	0	0
TCONS_00001778	1	0	0	0	1	0	0
TCONS_00001777	0	0	1	0	1	0	0
TCONS_00001779	1	0	0	0	1	0	0
TCONS_00001780	0	0	0	1	0	1	0
TCONS_00001781	0	0	0	1	0	1	0
TCONS_00001782	0	0	0	1	0	1	0
TCONS_00001786	0	0	0	1	1	0	0
TCONS_00001789	0	0	0	1	0	1	0
TCONS_00001791	0	0	0	1	0	1	0
TCONS_00001790	0	0	0	1	0	1	0
TCONS_00001793	0	0	0	1	0	1	0
TCONS_00001794	0	0	0	1	0	1	0
TCONS_00001797	0	1	0	0	1	0	0
TCONS_00001796	0	1	0	0	1	0	0
TCONS_00001795	0	0	1	0	1	0	0
TCONS_00001798	0	0	1	0	1	0	0
TCONS_00001801	1	0	0	0	1	0	0
TCONS_00001800	1	0	0	0	1	0	0
TCONS_00001799	0	0	1	0	1	0	0
TCONS_00001802	1	0	0	0	1	0	0
TCONS_00001803	0	0	1	0	1	0	0
TCONS_00001807	1	0	0	0	1	0	0
TCONS_00001806	0	0	1	0	1	0	0
TCONS_00001808	0	0	0	1	0	1	0
TCONS_00001809	0	0	0	1	0	1	0
TCONS_00001813	1	0	0	0	1	0	0
TCONS_00001812	1	0	0	0	1	0	0
TCONS_00001811	0	0	1	0	1	0	0
TCONS_00001810	0	0	1	0	1	0	0
TCONS_00001814	0	0	1	0	1	0	0
TCONS_00001817	0	0	1	0	1	0	0
TCONS_00001818	1	0	0	0	0	1	0
TCONS_00001819	0	0	1	0	1	0	0
TCONS_00001824	0	1	0	0	1	0	0
TCONS_00001823	0	0	1	0	1	0	0
TCONS_00001822	0	0	1	0	1	0	0
TCONS_00001821	0	0	1	0	1	0	0
TCONS_00001820	1	0	0	0	1	0	0
TCONS_00001825	1	0	0	0	1	0	0
TCONS_00001827	0	1	0	0	1	0	0
TCONS_00001828	0	0	1	0	1	0	0
TCONS_00001829	1	0	0	0	1	0	0
TCONS_00001830	0	0	1	0	1	0	0
TCONS_00001832	0	0	1	0	1	0	0
TCONS_00001831	1	0	0	0	1	0	0
TCONS_00001833	0	0	0	1	0	1	0
TCONS_00001834	0	0	0	1	0	1	0
TCONS_00001835	0	0	0	1	0	1	0
TCONS_00001838	1	0	0	0	1	0	0
TCONS_00001839	0	0	1	0	1	0	0
TCONS_00001840	0	0	0	1	1	0	0
TCONS_00001843	0	1	0	0	1	0	0
TCONS_00001842	1	0	0	0	1	0	0
TCONS_00001844	1	0	0	0	1	0	0
TCONS_00001854	0	0	0	1	0	1	0
TCONS_00001855	0	0	1	0	1	0	0
TCONS_00001856	0	0	1	0	1	0	0
TCONS_00001857	1	0	0	0	1	0	0
TCONS_00001858	1	0	0	0	1	0	0
TCONS_00001859	0	0	1	0	1	0	0
TCONS_00001860	0	0	0	1	0	1	0
TCONS_00001861	0	0	0	1	0	1	0
TCONS_00001863	0	0	1	0	1	0	0
TCONS_00001864	0	0	1	0	1	0	0
TCONS_00001867	0	0	1	0	1	0	0
TCONS_00001868	0	0	1	0	1	0	0
TCONS_00001871	0	0	1	0	1	0	0
TCONS_00001877	1	0	0	0	1	0	0
TCONS_00001876	0	0	1	0	1	0	0
TCONS_00001879	1	0	0	0	1	0	0
TCONS_00001878	1	0	0	0	1	0	0
TCONS_00001880	1	0	0	0	1	0	0
TCONS_00001882	0	0	1	0	1	0	0
TCONS_00001884	0	0	1	0	1	0	0
TCONS_00001885	0	0	1	0	1	0	0
TCONS_00001893	1	0	0	0	1	0	0
TCONS_00001897	1	0	0	0	1	0	0
TCONS_00001899	1	0	0	0	1	0	0
TCONS_00001898	1	0	0	0	1	0	0
TCONS_00001900	0	0	0	1	0	1	0
TCONS_00001901	0	0	1	0	1	0	0
TCONS_00001905	1	0	0	0	1	0	0
TCONS_00001904	1	0	0	0	1	0	0
TCONS_00001903	1	0	0	0	1	0	0
TCONS_00001902	1	0	0	0	1	0	0
TCONS_00001923	0	0	1	0	1	0	0
TCONS_00001921	0	0	1	0	1	0	0
TCONS_00001918	0	0	1	0	1	0	0
TCONS_00001917	0	0	1	0	1	0	0
TCONS_00001916	0	0	1	0	1	0	0
TCONS_00001915	0	0	1	0	1	0	0
TCONS_00001914	0	0	1	0	1	0	0
TCONS_00001912	1	0	0	0	1	0	0
TCONS_00001910	1	0	0	0	1	0	0
TCONS_00001909	1	0	0	0	1	0	0
TCONS_00001924	1	0	0	0	1	0	0
TCONS_00001925	0	0	1	0	1	0	0
TCONS_00001927	0	0	1	0	1	0	0
TCONS_00001928	0	0	1	0	1	0	0
TCONS_00001929	0	0	1	0	1	0	0
TCONS_00001930	0	0	1	0	1	0	0
TCONS_00001932	0	0	1	0	1	0	0
TCONS_00001938	0	0	1	0	1	0	0
TCONS_00001937	0	0	1	0	1	0	0
TCONS_00001936	0	0	1	0	1	0	0
TCONS_00001935	1	0	0	0	1	0	0
TCONS_00001934	1	0	0	0	1	0	0
TCONS_00001933	1	0	0	0	1	0	0
TCONS_00001939	0	0	1	0	1	0	0
TCONS_00001940	0	0	1	0	1	0	0
TCONS_00001942	1	0	0	0	1	0	0
TCONS_00001943	1	0	0	0	1	0	0
TCONS_00001945	1	0	0	0	1	0	0
TCONS_00001951	0	0	1	0	1	0	0
TCONS_00001950	1	0	0	0	1	0	0
TCONS_00001949	1	0	0	0	1	0	0
TCONS_00001948	1	0	0	0	1	0	0
TCONS_00001947	0	0	1	0	1	0	0
TCONS_00001946	0	0	1	0	1	0	0
TCONS_00001953	1	0	0	0	1	0	0
TCONS_00001952	1	0	0	0	1	0	0
TCONS_00001954	1	0	0	0	1	0	0
TCONS_00001958	0	0	0	1	0	1	0
TCONS_00001961	0	0	0	1	0	1	0
TCONS_00001963	0	0	0	1	0	1	0
TCONS_00001964	0	0	0	1	0	1	0
TCONS_00001967	0	0	1	0	1	0	0
TCONS_00001965	1	0	0	0	1	0	0
TCONS_00001968	0	0	0	1	1	0	0
TCONS_00001970	1	0	0	0	1	0	0
TCONS_00001972	1	0	0	0	1	0	0
TCONS_00001973	1	0	0	0	1	0	0
TCONS_00001974	0	0	1	0	1	0	0
TCONS_00001975	0	0	0	1	0	1	0
TCONS_00001978	0	0	1	0	1	0	0
TCONS_00001977	0	0	1	0	1	0	0
TCONS_00001982	1	0	0	0	1	0	0
TCONS_00001981	1	0	0	0	1	0	0
TCONS_00001980	1	0	0	0	1	0	0
TCONS_00001979	1	0	0	0	1	0	0
TCONS_00001985	1	0	0	0	1	0	0
TCONS_00001984	1	0	0	0	1	0	0
TCONS_00001983	0	0	1	0	1	0	0
TCONS_00001986	1	0	0	0	1	0	0
TCONS_00001987	0	0	0	1	0	1	0
TCONS_00001991	0	0	1	0	1	0	0
TCONS_00001990	0	0	1	0	1	0	0
TCONS_00001989	0	0	1	0	1	0	0
TCONS_00001988	1	0	0	0	1	0	0
TCONS_00001992	0	0	1	0	1	0	0
TCONS_00001993	0	0	1	0	1	0	0
TCONS_00001994	0	0	0	1	0	1	0
TCONS_00001999	0	0	1	0	1	0	0
TCONS_00001998	0	0	1	0	1	0	0
TCONS_00001997	0	0	1	0	1	0	0
TCONS_00001996	1	0	0	0	1	0	0
TCONS_00002000	0	0	0	1	1	0	0
TCONS_00002001	0	0	0	1	0	0	1
TCONS_00002002	0	0	0	1	0	1	0
TCONS_00002003	0	0	0	1	0	1	0
TCONS_00002008	0	0	0	1	0	0	1
TCONS_00002009	0	0	0	1	0	1	0
TCONS_00002011	0	0	1	0	1	0	0
TCONS_00002016	1	0	0	0	1	0	0
TCONS_00002015	1	0	0	0	1	0	0
TCONS_00002014	1	0	0	0	1	0	0
TCONS_00002013	1	0	0	0	1	0	0
TCONS_00002012	0	0	1	0	1	0	0
TCONS_00002019	1	0	0	0	1	0	0
TCONS_00002018	0	0	1	0	1	0	0
TCONS_00002021	1	0	0	0	1	0	0
TCONS_00002020	1	0	0	0	1	0	0
TCONS_00002022	1	0	0	0	1	0	0
TCONS_00002023	1	0	0	0	1	0	0
TCONS_00002024	1	0	0	0	1	0	0
TCONS_00002026	0	0	0	1	0	1	0
TCONS_00002027	0	1	0	0	1	0	0
TCONS_00002029	0	1	0	0	1	0	0
TCONS_00002028	1	0	0	0	1	0	0
TCONS_00002033	1	0	0	0	1	0	0
TCONS_00002031	1	0	0	0	1	0	0
TCONS_00002034	1	0	0	0	1	0	0
TCONS_00002035	1	0	0	0	1	0	0
TCONS_00002036	0	0	1	0	1	0	0
TCONS_00002037	0	0	0	1	0	1	0
TCONS_00002038	0	0	0	1	1	0	0
TCONS_00002039	0	0	0	1	0	1	0
TCONS_00002040	0	0	0	1	0	1	0
TCONS_00002042	0	0	0	1	0	1	0
TCONS_00002043	0	0	0	1	0	1	0
TCONS_00002044	1	0	0	0	1	0	0
TCONS_00002045	0	0	0	1	0	1	0
TCONS_00002046	0	0	0	1	0	1	0
TCONS_00002049	1	0	0	0	1	0	0
TCONS_00002048	0	0	1	0	1	0	0
TCONS_00002050	0	0	1	0	1	0	0
TCONS_00002051	0	0	1	0	1	0	0
TCONS_00002053	0	0	1	0	1	0	0
TCONS_00002052	0	0	1	0	1	0	0
TCONS_00002054	1	0	0	0	1	0	0
TCONS_00002057	0	0	1	0	1	0	0
TCONS_00002055	1	0	0	0	1	0	0
TCONS_00002063	1	0	0	0	1	0	0
TCONS_00002064	1	0	0	0	1	0	0
TCONS_00002066	0	0	1	0	1	0	0
TCONS_00002065	1	0	0	0	1	0	0
TCONS_00002067	0	0	1	0	1	0	0
TCONS_00002069	0	0	1	0	1	0	0
TCONS_00002070	0	0	0	1	0	1	0
TCONS_00002072	1	0	0	0	1	0	0
TCONS_00002071	1	0	0	0	1	0	0
TCONS_00002073	1	0	0	0	1	0	0
TCONS_00002074	1	0	0	0	0	1	0
TCONS_00002076	0	0	0	1	0	1	0
TCONS_00002075	0	0	0	1	0	1	0
TCONS_00002077	0	0	0	1	0	1	0
TCONS_00002078	0	0	0	1	0	1	0
TCONS_00002079	0	0	0	1	0	1	0
TCONS_00002081	0	0	0	1	0	1	0
TCONS_00002082	0	0	0	1	0	1	0
TCONS_00002084	1	0	0	0	1	0	0
TCONS_00002085	0	0	0	1	0	1	0
TCONS_00002087	1	0	0	0	0	1	0
TCONS_00002086	1	0	0	0	0	1	0
TCONS_00002090	1	0	0	0	1	0	0
TCONS_00002089	1	0	0	0	1	0	0
TCONS_00002088	1	0	0	0	1	0	0
TCONS_00002094	1	0	0	0	1	0	0
TCONS_00002093	1	0	0	0	1	0	0
TCONS_00002092	1	0	0	0	1	0	0
TCONS_00002091	1	0	0	0	1	0	0
TCONS_00002095	1	0	0	0	1	0	0
TCONS_00002096	0	0	0	1	0	1	0
TCONS_00002097	0	0	0	1	0	1	0
TCONS_00002098	0	0	0	1	0	1	0
TCONS_00002099	0	0	0	1	0	1	0
TCONS_00002101	0	0	0	1	0	1	0
TCONS_00002102	0	0	0	1	0	1	0
TCONS_00002104	0	0	0	1	0	1	0
TCONS_00002103	0	0	0	1	0	1	0
TCONS_00002106	0	0	0	1	0	1	0
TCONS_00002105	0	0	0	1	0	1	0
TCONS_00002107	0	0	0	1	0	1	0
TCONS_00002108	0	0	0	1	0	1	0
TCONS_00002110	0	0	1	0	1	0	0
TCONS_00002118	1	0	0	0	1	0	0
TCONS_00002117	1	0	0	0	1	0	0
TCONS_00002116	1	0	0	0	1	0	0
TCONS_00002115	1	0	0	0	0	0	1
TCONS_00002119	0	0	0	1	0	1	0
TCONS_00002124	0	0	0	1	0	1	0
TCONS_00002123	0	0	0	1	0	1	0
TCONS_00002121	0	0	0	1	0	1	0
TCONS_00002120	0	0	0	1	0	1	0
TCONS_00002125	0	0	0	1	0	1	0
TCONS_00002126	0	0	0	1	0	1	0
TCONS_00002127	0	0	0	1	0	1	0
TCONS_00002128	0	0	0	1	0	1	0
TCONS_00002129	0	0	0	1	0	1	0
TCONS_00002130	0	0	0	1	0	1	0
TCONS_00002131	0	0	0	1	0	1	0
TCONS_00002132	0	0	0	1	0	1	0
TCONS_00002133	0	0	0	1	0	1	0
TCONS_00002134	0	0	0	1	0	1	0
TCONS_00002135	0	0	0	1	0	1	0
TCONS_00002136	0	0	0	1	0	0	1
TCONS_00002137	0	0	0	1	0	1	0
TCONS_00002138	0	0	0	1	0	0	1
TCONS_00002139	0	0	0	1	0	1	0
TCONS_00002140	0	0	0	1	0	1	0
TCONS_00002144	0	0	0	1	0	1	0
TCONS_00002143	0	0	0	1	0	1	0
TCONS_00002146	0	0	0	1	0	1	0
TCONS_00002149	0	0	0	1	0	1	0
TCONS_00002151	0	0	0	1	0	1	0
TCONS_00002152	0	0	0	1	0	1	0
TCONS_00002153	0	0	0	1	0	1	0
TCONS_00002154	0	0	0	1	0	1	0
TCONS_00002156	0	0	0	1	0	1	0
TCONS_00002157	0	0	0	1	0	1	0
TCONS_00002158	0	0	0	1	1	0	0
TCONS_00002159	0	0	0	1	1	0	0
TCONS_00002160	1	0	0	0	1	0	0
TCONS_00002161	0	0	0	1	0	1	0
TCONS_00002162	0	0	0	1	0	1	0
TCONS_00002163	0	0	1	0	1	0	0
TCONS_00002164	0	0	1	0	1	0	0
TCONS_00002165	0	0	1	0	1	0	0
TCONS_00002166	0	0	0	1	0	1	0
TCONS_00004525	0	0	0	1	0	1	0
TCONS_00004526	0	0	0	1	0	1	0
TCONS_00004531	1	0	0	0	1	0	0
TCONS_00004530	1	0	0	0	1	0	0
TCONS_00004532	0	0	0	1	0	1	0
TCONS_00004533	1	0	0	0	0	1	0
TCONS_00004534	1	0	0	0	0	1	0
TCONS_00004535	1	0	0	0	0	1	0
TCONS_00004536	0	0	0	1	0	1	0
TCONS_00004538	0	0	0	1	1	0	0
TCONS_00004537	0	0	0	1	1	0	0
TCONS_00004539	0	0	0	1	1	0	0
TCONS_00004540	0	0	0	1	1	0	0
TCONS_00004541	0	0	0	1	0	1	0
TCONS_00004542	0	0	0	1	0	1	0
TCONS_00004544	0	0	0	1	0	1	0
TCONS_00004546	0	0	0	1	0	1	0
TCONS_00004545	0	0	0	1	0	1	0
TCONS_00004547	0	0	0	1	0	1	0
TCONS_00004548	0	0	0	1	0	1	0
TCONS_00004552	0	0	1	0	1	0	0
TCONS_00004551	0	0	1	0	1	0	0
TCONS_00004550	0	0	1	0	1	0	0
TCONS_00004549	1	0	0	0	1	0	0
TCONS_00004554	1	0	0	0	1	0	0
TCONS_00004553	1	0	0	0	1	0	0
TCONS_00004555	1	0	0	0	1	0	0
TCONS_00004557	1	0	0	0	1	0	0
TCONS_00004558	1	0	0	0	1	0	0
TCONS_00004559	1	0	0	0	1	0	0
TCONS_00004560	0	0	0	1	0	1	0
TCONS_00004561	0	0	0	1	0	1	0
TCONS_00004562	0	0	0	1	0	1	0
TCONS_00004563	0	0	0	1	0	1	0
TCONS_00004564	0	1	0	0	1	0	0
TCONS_00004575	0	1	0	0	1	0	0
TCONS_00004565	0	0	1	0	1	0	0
TCONS_00004579	0	0	1	0	1	0	0
TCONS_00004580	0	0	0	1	0	1	0
TCONS_00004581	0	0	0	1	0	1	0
TCONS_00004582	0	0	0	1	0	1	0
TCONS_00004583	0	0	0	1	0	1	0
TCONS_00004584	0	0	0	1	0	1	0
TCONS_00004585	0	0	0	1	0	1	0
TCONS_00004586	0	0	0	1	0	1	0
TCONS_00004587	0	0	0	1	0	1	0
TCONS_00004588	0	0	0	1	0	1	0
TCONS_00004589	0	0	0	1	0	1	0
TCONS_00004590	0	0	0	1	0	1	0
TCONS_00004591	0	0	0	1	0	1	0
TCONS_00004592	0	0	1	0	1	0	0
TCONS_00004593	1	0	0	0	1	0	0
TCONS_00004597	0	1	0	0	1	0	0
TCONS_00004596	0	1	0	0	0	0	1
TCONS_00004595	0	1	0	0	1	0	0
TCONS_00004594	1	0	0	0	1	0	0
TCONS_00004598	1	0	0	0	1	0	0
TCONS_00004599	1	0	0	0	0	0	1
TCONS_00004601	1	0	0	0	1	0	0
TCONS_00004600	1	0	0	0	1	0	0
TCONS_00004603	0	0	0	1	0	1	0
TCONS_00004605	0	0	0	1	0	1	0
TCONS_00004604	0	0	0	1	0	1	0
TCONS_00004607	0	0	0	1	1	0	0
TCONS_00004608	0	0	0	1	0	0	1
TCONS_00004612	0	0	1	0	1	0	0
TCONS_00004611	0	0	1	0	1	0	0
TCONS_00004610	1	0	0	0	1	0	0
TCONS_00004609	0	0	1	0	1	0	0
TCONS_00004613	1	0	0	0	1	0	0
TCONS_00004615	0	0	1	0	1	0	0
TCONS_00004616	0	0	1	0	1	0	0
TCONS_00004618	0	0	1	0	1	0	0
TCONS_00004620	1	0	0	0	1	0	0
TCONS_00004619	1	0	0	0	1	0	0
TCONS_00004621	0	0	1	0	1	0	0
TCONS_00004622	0	0	1	0	1	0	0
TCONS_00004624	0	0	0	1	1	0	0
TCONS_00004625	0	0	0	1	0	1	0
TCONS_00004626	0	0	1	0	1	0	0
TCONS_00004638	1	0	0	0	1	0	0
TCONS_00004637	1	0	0	0	1	0	0
TCONS_00004632	1	0	0	0	1	0	0
TCONS_00004631	1	0	0	0	1	0	0
TCONS_00004639	1	0	0	0	1	0	0
TCONS_00004640	0	0	1	0	1	0	0
TCONS_00004643	0	0	1	0	1	0	0
TCONS_00004646	0	0	1	0	1	0	0
TCONS_00004649	0	0	0	1	0	1	0
TCONS_00004651	0	0	0	1	0	1	0
TCONS_00004650	0	0	1	0	0	1	0
TCONS_00004654	0	0	1	0	0	1	0
TCONS_00004653	0	0	0	1	0	1	0
TCONS_00004655	1	0	0	0	0	1	0
TCONS_00004656	0	0	0	1	0	1	0
TCONS_00004657	1	0	0	0	1	0	0
TCONS_00004659	0	0	1	0	1	0	0
TCONS_00004661	0	0	1	0	1	0	0
TCONS_00004660	1	0	0	0	1	0	0
TCONS_00004662	0	0	1	0	1	0	0
TCONS_00004663	0	0	0	1	0	1	0
TCONS_00004669	0	0	0	1	0	1	0
TCONS_00004670	0	0	0	1	0	1	0
TCONS_00004672	0	0	0	1	0	1	0
TCONS_00004671	0	0	0	1	0	1	0
TCONS_00004673	0	0	0	1	0	1	0
TCONS_00004674	0	0	0	1	0	1	0
TCONS_00004675	0	0	0	1	0	1	0
TCONS_00004680	0	0	1	0	1	0	0
TCONS_00004679	0	0	1	0	1	0	0
TCONS_00004681	0	1	0	0	1	0	0
TCONS_00004683	0	0	1	0	1	0	0
TCONS_00004682	1	0	0	0	1	0	0
TCONS_00004684	0	0	1	0	1	0	0
TCONS_00004685	0	0	0	1	0	1	0
TCONS_00004686	0	0	0	1	0	1	0
TCONS_00004691	0	1	0	0	1	0	0
TCONS_00004690	0	0	1	0	1	0	0
TCONS_00004689	0	1	0	0	1	0	0
TCONS_00004692	0	0	1	0	1	0	0
TCONS_00004693	1	0	0	0	1	0	0
TCONS_00004694	0	0	0	1	0	1	0
TCONS_00004695	0	0	0	1	0	1	0
TCONS_00004696	0	0	1	0	1	0	0
TCONS_00004697	0	0	1	0	1	0	0
TCONS_00004705	0	0	1	0	1	0	0
TCONS_00004704	0	0	1	0	1	0	0
TCONS_00004703	0	0	1	0	1	0	0
TCONS_00004702	0	0	1	0	1	0	0
TCONS_00004701	0	0	1	0	1	0	0
TCONS_00004700	0	0	1	0	1	0	0
TCONS_00004699	0	0	1	0	1	0	0
TCONS_00004698	0	0	1	0	1	0	0
TCONS_00004708	0	0	1	0	1	0	0
TCONS_00004715	1	0	0	0	1	0	0
TCONS_00004718	0	0	1	0	1	0	0
TCONS_00004717	0	0	1	0	1	0	0
TCONS_00004716	1	0	0	0	1	0	0
TCONS_00004719	1	0	0	0	1	0	0
TCONS_00004720	0	0	1	0	1	0	0
TCONS_00004721	0	0	0	1	0	0	1
TCONS_00004723	1	0	0	0	1	0	0
TCONS_00004722	0	0	1	0	1	0	0
TCONS_00004724	1	0	0	0	1	0	0
TCONS_00004727	1	0	0	0	1	0	0
TCONS_00004726	0	0	1	0	1	0	0
TCONS_00004728	0	0	0	1	0	1	0
TCONS_00004735	0	0	1	0	1	0	0
TCONS_00004732	0	0	1	0	1	0	0
TCONS_00004736	0	0	1	0	1	0	0
TCONS_00004738	1	0	0	0	1	0	0
TCONS_00004737	1	0	0	0	1	0	0
TCONS_00004742	1	0	0	0	1	0	0
TCONS_00004746	0	0	1	0	1	0	0
TCONS_00004745	0	0	1	0	1	0	0
TCONS_00004744	0	0	1	0	1	0	0
TCONS_00004743	1	0	0	0	1	0	0
TCONS_00004747	0	0	1	0	0	1	0
TCONS_00004748	1	0	0	0	0	0	1
TCONS_00004749	0	0	0	1	0	1	0
TCONS_00004750	0	0	0	1	0	1	0
TCONS_00004751	0	0	1	0	1	0	0
TCONS_00004753	1	0	0	0	1	0	0
TCONS_00004754	0	0	1	0	1	0	0
TCONS_00004757	0	1	0	0	1	0	0
TCONS_00004759	1	0	0	0	1	0	0
TCONS_00004760	0	0	1	0	1	0	0
TCONS_00004761	1	0	0	0	1	0	0
TCONS_00004762	0	0	1	0	1	0	0
TCONS_00004766	0	0	1	0	0	0	1
TCONS_00004765	0	0	1	0	0	0	1
TCONS_00004764	1	0	0	0	1	0	0
TCONS_00004763	1	0	0	0	1	0	0
TCONS_00004767	0	0	0	1	0	0	1
TCONS_00004768	1	0	0	0	0	0	1
TCONS_00004770	0	0	0	1	0	1	0
TCONS_00004771	0	0	0	1	0	1	0
TCONS_00004772	1	0	0	0	1	0	0
TCONS_00004773	0	0	1	0	1	0	0
TCONS_00004774	0	0	1	0	1	0	0
TCONS_00004775	0	0	0	1	1	0	0
TCONS_00004776	0	0	1	0	1	0	0
TCONS_00004777	1	0	0	0	1	0	0
TCONS_00004778	0	0	1	0	1	0	0
TCONS_00004779	0	0	0	1	1	0	0
TCONS_00004780	1	0	0	0	1	0	0
TCONS_00004782	1	0	0	0	1	0	0
TCONS_00004781	1	0	0	0	1	0	0
TCONS_00004788	0	0	1	0	1	0	0
TCONS_00004785	0	0	1	0	1	0	0
TCONS_00004784	0	0	1	0	1	0	0
TCONS_00004790	1	0	0	0	1	0	0
TCONS_00004792	1	0	0	0	1	0	0
TCONS_00004791	1	0	0	0	1	0	0
TCONS_00004793	1	0	0	0	1	0	0
TCONS_00004794	1	0	0	0	1	0	0
TCONS_00004795	1	0	0	0	1	0	0
TCONS_00004804	0	0	1	0	1	0	0
TCONS_00004803	0	1	0	0	0	0	1
TCONS_00004802	0	0	1	0	1	0	0
TCONS_00004800	0	0	1	0	1	0	0
TCONS_00004799	0	0	1	0	1	0	0
TCONS_00004798	0	0	1	0	1	0	0
TCONS_00004796	1	0	0	0	1	0	0
TCONS_00004810	1	0	0	0	1	0	0
TCONS_00004809	1	0	0	0	1	0	0
TCONS_00004808	1	0	0	0	1	0	0
TCONS_00004807	1	0	0	0	1	0	0
TCONS_00004806	1	0	0	0	1	0	0
TCONS_00004811	0	0	1	0	1	0	0
TCONS_00004812	0	0	0	1	0	1	0
TCONS_00004813	0	0	0	1	0	1	0
TCONS_00004816	0	0	1	0	1	0	0
TCONS_00004817	0	0	1	0	1	0	0
TCONS_00004821	0	0	1	0	1	0	0
TCONS_00004820	0	1	0	0	1	0	0
TCONS_00004819	0	1	0	0	1	0	0
TCONS_00004818	1	0	0	0	1	0	0
TCONS_00004826	1	0	0	0	1	0	0
TCONS_00004825	1	0	0	0	1	0	0
TCONS_00004824	1	0	0	0	1	0	0
TCONS_00004823	1	0	0	0	1	0	0
TCONS_00004822	1	0	0	0	1	0	0
TCONS_00004827	0	0	0	1	0	1	0
TCONS_00004836	0	0	1	0	1	0	0
TCONS_00004835	0	1	0	0	1	0	0
TCONS_00004834	0	0	1	0	1	0	0
TCONS_00004832	0	1	0	0	1	0	0
TCONS_00004829	1	0	0	0	1	0	0
TCONS_00004838	1	0	0	0	1	0	0
TCONS_00004840	1	0	0	0	1	0	0
TCONS_00004839	1	0	0	0	1	0	0
TCONS_00004842	0	0	1	0	1	0	0
TCONS_00004843	0	0	1	0	1	0	0
TCONS_00004846	0	0	1	0	1	0	0
TCONS_00004845	1	0	0	0	1	0	0
TCONS_00004844	1	0	0	0	1	0	0
TCONS_00004847	0	0	0	1	0	1	0
TCONS_00004848	0	1	0	0	1	0	0
TCONS_00004850	0	0	1	0	1	0	0
TCONS_00004849	1	0	0	0	1	0	0
TCONS_00004851	0	0	0	1	1	0	0
TCONS_00004852	0	1	0	0	1	0	0
TCONS_00004853	0	1	0	0	1	0	0
TCONS_00004857	0	0	1	0	1	0	0
TCONS_00004856	1	0	0	0	1	0	0
TCONS_00004854	1	0	0	0	1	0	0
TCONS_00004865	0	1	0	0	1	0	0
TCONS_00004864	0	1	0	0	1	0	0
TCONS_00004863	0	1	0	0	1	0	0
TCONS_00004861	1	0	0	0	1	0	0
TCONS_00004868	1	0	0	0	1	0	0
TCONS_00004867	1	0	0	0	1	0	0
TCONS_00004866	1	0	0	0	1	0	0
TCONS_00004869	0	0	1	0	1	0	0
TCONS_00004877	0	0	1	0	1	0	0
TCONS_00004876	0	1	0	0	1	0	0
TCONS_00004875	0	0	1	0	1	0	0
TCONS_00004870	1	0	0	0	1	0	0
TCONS_00004879	0	0	1	0	1	0	0
TCONS_00004880	0	0	1	0	1	0	0
TCONS_00004881	0	0	1	0	1	0	0
TCONS_00004883	1	0	0	0	1	0	0
TCONS_00004885	1	0	0	0	1	0	0
TCONS_00004886	1	0	0	0	1	0	0
TCONS_00004887	0	0	1	0	1	0	0
TCONS_00004888	1	0	0	0	1	0	0
TCONS_00004889	0	0	0	1	0	1	0
TCONS_00004890	0	0	0	1	0	1	0
TCONS_00004891	0	0	0	1	0	1	0
TCONS_00004892	0	0	0	1	0	1	0
TCONS_00004893	0	0	0	1	0	1	0
TCONS_00004894	0	0	0	1	0	1	0
TCONS_00004895	0	0	0	1	0	1	0
TCONS_00004896	0	0	0	1	1	0	0
TCONS_00004897	0	0	0	1	0	1	0
TCONS_00004899	1	0	0	0	1	0	0
TCONS_00004900	1	0	0	0	1	0	0
TCONS_00004901	0	0	1	0	1	0	0
TCONS_00004908	0	0	1	0	1	0	0
TCONS_00004907	1	0	0	0	1	0	0
TCONS_00004906	1	0	0	0	1	0	0
TCONS_00004905	1	0	0	0	1	0	0
TCONS_00004904	1	0	0	0	1	0	0
TCONS_00004909	1	0	0	0	1	0	0
TCONS_00004912	1	0	0	0	1	0	0
TCONS_00004911	1	0	0	0	1	0	0
TCONS_00004919	1	0	0	0	1	0	0
TCONS_00004918	0	0	1	0	1	0	0
TCONS_00004917	0	0	1	0	1	0	0
TCONS_00004916	0	0	1	0	1	0	0
TCONS_00004915	0	0	1	0	1	0	0
TCONS_00004914	0	0	1	0	1	0	0
TCONS_00004920	1	0	0	0	1	0	0
TCONS_00004925	0	0	1	0	1	0	0
TCONS_00004923	1	0	0	0	1	0	0
TCONS_00004922	0	0	1	0	1	0	0
TCONS_00004932	1	0	0	0	1	0	0
TCONS_00004930	1	0	0	0	1	0	0
TCONS_00004928	0	0	1	0	1	0	0
TCONS_00004933	0	0	0	1	0	1	0
TCONS_00004934	0	0	1	0	0	0	1
TCONS_00004936	1	0	0	0	1	0	0
TCONS_00004935	1	0	0	0	0	0	1
TCONS_00004939	0	0	1	0	0	0	1
TCONS_00004938	0	0	1	0	0	0	1
TCONS_00004937	1	0	0	0	1	0	0
TCONS_00004940	0	0	0	1	0	1	0
TCONS_00004941	0	0	0	1	1	0	0
TCONS_00004943	0	0	0	1	0	1	0
TCONS_00004947	0	0	1	0	1	0	0
TCONS_00004948	1	0	0	0	1	0	0
TCONS_00004949	0	0	1	0	1	0	0
TCONS_00004950	1	0	0	0	1	0	0
TCONS_00004953	0	0	0	1	0	1	0
TCONS_00004954	0	0	0	1	0	1	0
TCONS_00004955	0	0	0	1	0	1	0
TCONS_00004956	0	0	0	1	0	1	0
TCONS_00004957	0	0	0	1	0	1	0
TCONS_00004959	0	0	1	0	1	0	0
TCONS_00004958	0	0	1	0	1	0	0
TCONS_00004960	0	0	1	0	1	0	0
TCONS_00004961	1	0	0	0	1	0	0
TCONS_00004962	0	0	0	1	0	1	0
TCONS_00004964	1	0	0	0	1	0	0
TCONS_00004965	1	0	0	0	1	0	0
TCONS_00004966	1	0	0	0	1	0	0
TCONS_00004967	1	0	0	0	1	0	0
TCONS_00004968	0	0	0	1	0	1	0
TCONS_00004969	0	0	0	1	0	1	0
TCONS_00004970	0	0	1	0	1	0	0
TCONS_00004971	0	0	1	0	1	0	0
TCONS_00004972	1	0	0	0	1	0	0
TCONS_00004975	1	0	0	0	1	0	0
TCONS_00004976	1	0	0	0	1	0	0
TCONS_00004978	0	0	1	0	1	0	0
TCONS_00004979	0	0	0	1	0	1	0
TCONS_00004980	0	0	0	1	0	1	0
TCONS_00004981	0	0	1	0	1	0	0
TCONS_00004982	0	0	1	0	1	0	0
TCONS_00004983	1	0	0	0	1	0	0
TCONS_00004985	0	0	0	1	0	1	0
TCONS_00004984	0	0	0	1	0	1	0
TCONS_00004987	0	0	0	1	0	1	0
TCONS_00004988	0	0	0	1	0	1	0
TCONS_00004989	0	0	0	1	0	1	0
TCONS_00004990	0	0	0	1	0	1	0
TCONS_00004995	0	0	1	0	1	0	0
TCONS_00004994	0	0	1	0	1	0	0
TCONS_00004993	1	0	0	0	1	0	0
TCONS_00004997	0	0	0	1	0	1	0
TCONS_00004999	1	0	0	0	1	0	0
TCONS_00005000	1	0	0	0	1	0	0
TCONS_00005001	1	0	0	0	1	0	0
TCONS_00005004	0	0	1	0	1	0	0
TCONS_00005003	0	0	1	0	1	0	0
TCONS_00005002	1	0	0	0	1	0	0
TCONS_00005005	1	0	0	0	1	0	0
TCONS_00005006	1	0	0	0	1	0	0
TCONS_00005013	0	0	0	1	1	0	0
TCONS_00005012	0	0	0	1	1	0	0
TCONS_00005017	0	0	1	0	1	0	0
TCONS_00005018	1	0	0	0	1	0	0
TCONS_00005019	0	0	1	0	1	0	0
TCONS_00005021	0	0	1	0	1	0	0
TCONS_00005020	1	0	0	0	1	0	0
TCONS_00005022	0	0	0	1	0	0	1
TCONS_00005023	1	0	0	0	0	1	0
TCONS_00005025	0	1	0	0	0	0	1
TCONS_00005024	1	0	0	0	0	0	1
TCONS_00005031	0	0	1	0	0	0	1
TCONS_00005032	1	0	0	0	0	0	1
TCONS_00005034	1	0	0	0	1	0	0
TCONS_00005033	1	0	0	0	1	0	0
TCONS_00005035	0	0	0	1	0	0	1
TCONS_00005036	0	0	0	1	0	0	1
TCONS_00005041	1	0	0	0	1	0	0
TCONS_00005042	0	0	1	0	1	0	0
TCONS_00005043	0	0	0	1	0	1	0
TCONS_00005044	1	0	0	0	0	0	1
TCONS_00005045	1	0	0	0	1	0	0
TCONS_00005049	1	0	0	0	1	0	0
TCONS_00005048	0	0	1	0	1	0	0
TCONS_00005047	1	0	0	0	1	0	0
TCONS_00005050	0	0	0	1	0	1	0
TCONS_00005051	0	0	0	1	0	1	0
TCONS_00005052	0	0	0	1	0	1	0
TCONS_00005053	1	0	0	0	1	0	0
TCONS_00005054	0	0	1	0	1	0	0
TCONS_00005056	0	0	0	1	0	1	0
TCONS_00005066	0	0	1	0	1	0	0
TCONS_00005068	0	1	0	0	1	0	0
TCONS_00005067	1	0	0	0	1	0	0
TCONS_00005073	0	1	0	0	1	0	0
TCONS_00005072	0	0	1	0	1	0	0
TCONS_00005071	0	0	1	0	1	0	0
TCONS_00005070	1	0	0	0	1	0	0
TCONS_00005069	1	0	0	0	1	0	0
TCONS_00005075	0	0	0	1	1	0	0
TCONS_00005076	0	0	0	1	0	1	0
TCONS_00005079	1	0	0	0	1	0	0
TCONS_00005078	1	0	0	0	1	0	0
TCONS_00005077	0	0	1	0	1	0	0
TCONS_00005080	0	0	0	1	0	1	0
TCONS_00005084	1	0	0	0	1	0	0
TCONS_00005085	0	0	0	1	0	1	0
TCONS_00005086	1	0	0	0	1	0	0
TCONS_00005090	1	0	0	0	1	0	0
TCONS_00005091	0	0	1	0	1	0	0
TCONS_00005092	0	0	0	1	1	0	0
TCONS_00005094	1	0	0	0	1	0	0
TCONS_00005096	0	0	0	1	1	0	0
TCONS_00005097	0	0	0	1	1	0	0
TCONS_00005099	0	0	0	1	0	1	0
TCONS_00005101	1	0	0	0	1	0	0
TCONS_00005102	0	0	0	1	0	1	0
TCONS_00005103	1	0	0	0	1	0	0
TCONS_00005104	1	0	0	0	1	0	0
TCONS_00005105	1	0	0	0	1	0	0
TCONS_00005106	0	0	1	0	1	0	0
TCONS_00005107	0	1	0	0	1	0	0
TCONS_00005110	1	0	0	0	1	0	0
TCONS_00005109	0	0	1	0	1	0	0
TCONS_00005108	1	0	0	0	1	0	0
TCONS_00005114	0	0	1	0	1	0	0
TCONS_00005113	0	1	0	0	1	0	0
TCONS_00005112	1	0	0	0	1	0	0
TCONS_00005115	0	0	1	0	0	1	0
TCONS_00005117	0	0	1	0	0	1	0
TCONS_00005116	1	0	0	0	0	1	0
TCONS_00005118	1	0	0	0	0	1	0
TCONS_00005119	0	0	0	1	0	1	0
TCONS_00005123	1	0	0	0	1	0	0
TCONS_00005122	0	0	1	0	1	0	0
TCONS_00005124	1	0	0	0	1	0	0
TCONS_00005128	0	0	1	0	1	0	0
TCONS_00005127	0	0	1	0	1	0	0
TCONS_00005130	0	1	0	0	1	0	0
TCONS_00005129	0	0	1	0	1	0	0
TCONS_00005132	0	1	0	0	1	0	0
TCONS_00005131	0	0	1	0	1	0	0
TCONS_00005133	1	0	0	0	1	0	0
TCONS_00005139	0	0	1	0	1	0	0
TCONS_00005138	0	1	0	0	1	0	0
TCONS_00005137	0	1	0	0	1	0	0
TCONS_00005135	1	0	0	0	1	0	0
TCONS_00005141	0	0	1	0	1	0	0
TCONS_00005142	0	0	1	0	1	0	0
TCONS_00005143	1	0	0	0	0	1	0
TCONS_00005149	1	0	0	0	1	0	0
TCONS_00005151	1	0	0	0	1	0	0
TCONS_00005150	1	0	0	0	1	0	0
TCONS_00005153	1	0	0	0	0	1	0
TCONS_00005154	0	0	0	1	0	1	0
TCONS_00005156	0	0	1	0	1	0	0
TCONS_00005157	1	0	0	0	1	0	0
TCONS_00005158	1	0	0	0	1	0	0
TCONS_00005160	0	0	0	1	0	1	0
TCONS_00005161	0	0	0	1	0	1	0
TCONS_00005162	0	0	0	1	0	1	0
TCONS_00005164	0	0	0	1	0	0	1
TCONS_00005163	0	0	0	1	1	0	0
TCONS_00005165	0	0	0	1	0	1	0
TCONS_00005166	0	0	0	1	0	1	0
TCONS_00005168	1	0	0	0	1	0	0
TCONS_00005167	1	0	0	0	1	0	0
TCONS_00005169	0	0	0	1	0	1	0
TCONS_00005170	0	0	0	1	0	1	0
TCONS_00005172	0	0	1	0	1	0	0
TCONS_00005171	0	0	1	0	1	0	0
TCONS_00005174	0	0	1	0	1	0	0
TCONS_00005173	1	0	0	0	1	0	0
TCONS_00005176	0	0	0	1	0	1	0
TCONS_00005177	0	0	0	1	0	1	0
TCONS_00005178	0	0	0	1	0	1	0
TCONS_00005179	1	0	0	0	1	0	0
TCONS_00005183	1	0	0	0	1	0	0
TCONS_00005182	0	0	1	0	1	0	0
TCONS_00005181	0	0	1	0	1	0	0
TCONS_00005180	0	0	1	0	1	0	0
TCONS_00005184	1	0	0	0	1	0	0
TCONS_00005185	1	0	0	0	1	0	0
TCONS_00005186	1	0	0	0	1	0	0
TCONS_00005188	1	0	0	0	1	0	0
TCONS_00005189	1	0	0	0	1	0	0
TCONS_00005192	1	0	0	0	1	0	0
TCONS_00005191	1	0	0	0	1	0	0
TCONS_00005190	1	0	0	0	1	0	0
TCONS_00005194	0	1	0	0	1	0	0
TCONS_00005198	0	1	0	0	1	0	0
TCONS_00005197	0	1	0	0	1	0	0
TCONS_00005200	1	0	0	0	1	0	0
TCONS_00005202	1	0	0	0	1	0	0
TCONS_00005201	1	0	0	0	1	0	0
TCONS_00005203	0	0	1	0	1	0	0
TCONS_00005204	0	0	1	0	1	0	0
TCONS_00005205	1	0	0	0	1	0	0
TCONS_00005206	0	0	0	1	0	1	0
TCONS_00005207	0	0	0	1	0	1	0
TCONS_00005209	1	0	0	0	1	0	0
TCONS_00005213	0	0	0	1	0	1	0
TCONS_00005216	0	0	1	0	1	0	0
TCONS_00005223	0	0	1	0	1	0	0
TCONS_00005222	0	0	1	0	1	0	0
TCONS_00005221	0	0	1	0	1	0	0
TCONS_00005220	1	0	0	0	1	0	0
TCONS_00005219	0	0	1	0	1	0	0
TCONS_00005218	0	0	1	0	1	0	0
TCONS_00005217	0	0	1	0	1	0	0
TCONS_00005224	0	0	0	1	0	0	1
TCONS_00005226	0	0	0	1	0	1	0
TCONS_00005227	0	0	1	0	0	1	0
TCONS_00005229	0	0	0	1	0	1	0
TCONS_00005230	0	0	0	1	0	1	0
TCONS_00005233	0	0	1	0	1	0	0
TCONS_00005232	1	0	0	0	1	0	0
TCONS_00005234	0	0	0	1	1	0	0
TCONS_00005235	0	0	0	1	0	1	0
TCONS_00005236	0	0	0	1	0	1	0
TCONS_00005237	0	0	0	1	0	1	0
TCONS_00005238	0	0	0	1	0	1	0
TCONS_00005239	0	0	0	1	0	1	0
TCONS_00005240	1	0	0	0	1	0	0
TCONS_00005242	1	0	0	0	1	0	0
TCONS_00005245	1	0	0	0	1	0	0
TCONS_00005244	0	0	1	0	1	0	0
TCONS_00005246	1	0	0	0	1	0	0
TCONS_00005254	1	0	0	0	1	0	0
[truncated: 76,092 more rows]
