# Supplementary material for: Multi-species annotation of transcriptome and chromatin structure in domesticated animals
Source: BMC Biol. 2019 Dec 30;17:108. doi: 10.1186/s12915-019-0726-5 (PMC6936065; doi:10.1186/s12915-019-0726-5)
Supplement: Supplementary file 5 — Additional file 5 FR-AgENCODE genes and transcripts (structure, expression, positional and coding classes). • bos_taurus_cuff_tpm0.1_2sample_complete.gff • bos_taurus_cuff_tpm0.1_2sample_trid_4posclasses_3codingclasses_booleans.tsv • bos_taurus.frag.gnid.posclasslist.codclasslist.tsv • bos_taurus.fraggn.tpm.tsv • capra_hircus_cuff_tpm0.1_2sample_complete.gff • capra_hircus_cuff_tpm0.1_2sample_trid_4posclasses_3codingclasses_booleans.tsv • capra_hircus.frag.gnid.posclasslist.codclasslist.tsv • capra_hircus.fraggn.tpm.tsv • gallus_gallus_cuff_tpm0.1_2sample_complete.gff • gallus_gallus_cuff_tpm0.1_2sample_trid_4posclasses_3codingclasses_booleans.tsv • gallus_gallus.frag.gnid.posclasslist.codclasslist.tsv • gallus_gallus.fraggn.tpm.tsv • sus_scrofa_cuff_tpm0.1_2sample_complete.gff • sus_scrofa_cuff_tpm0.1_2sample_trid_4posclasses_3codingclasses_booleans.tsv • sus_scrofa.frag.gnid.posclasslist.codclasslist.tsv • sus_scrofa.fraggn.tpm.tsv [file 12915_2019_726_MOESM5_ESM.gz › home/sfoissac/fragencode/papers/first/suppl.files/fraggn/capra_hircus.frag.gnid.posclasslist.codclasslist.tsv]

gnid	trlist	posclasslist	codclasslist
XLOC_039637	TCONS_00109806,TCONS_00109808,TCONS_00109809,TCONS_00109810,	known,alternative,alternative,alternative,	mRNA,otherRNA,otherRNA,otherRNA,
XLOC_029124	TCONS_00082150,	novel,	lncRNA,
XLOC_018197	TCONS_00051705,	novel,	mRNA,
XLOC_039638	TCONS_00109811,TCONS_00109812,TCONS_00109814,	novel,novel,novel,	otherRNA,otherRNA,otherRNA,
XLOC_029125	TCONS_00082151,	known,	otherRNA,
XLOC_029126	TCONS_00082152,	known,	mRNA,
XLOC_024970	TCONS_00070978,	novel,	lncRNA,
XLOC_029127	TCONS_00082153,	known,	mRNA,
XLOC_007730	TCONS_00021994,	known,	mRNA,
XLOC_024971	TCONS_00070979,	novel,	otherRNA,
XLOC_029128	TCONS_00082163,	known,	mRNA,
XLOC_007731	TCONS_00021995,	novel,	lncRNA,
XLOC_024972	TCONS_00070980,TCONS_00070981,	known,known,	mRNA,mRNA,
XLOC_007732	TCONS_00021996,	novel,	lncRNA,
XLOC_014460	TCONS_00041187,	known,	mRNA,
XLOC_035901	TCONS_00100465,TCONS_00100468,TCONS_00100474,TCONS_00100475,TCONS_00100476,TCONS_00100477,TCONS_00100478,TCONS_00100479,TCONS_00100481,	novel,alternative,alternative,alternative,alternative,alternative,alternative,alternative,alternative,	mRNA,mRNA,mRNA,mRNA,mRNA,mRNA,mRNA,mRNA,mRNA,
XLOC_007733	TCONS_00021997,TCONS_00021998,TCONS_00021999,TCONS_00022000,TCONS_00022001,	alternative,alternative,alternative,known,alternative,	mRNA,mRNA,mRNA,mRNA,mRNA,
XLOC_014461	TCONS_00041188,TCONS_00041189,TCONS_00041190,TCONS_00041191,TCONS_00041193,	alternative,known,known,alternative,alternative,	mRNA,mRNA,mRNA,mRNA,mRNA,
XLOC_035902	TCONS_00100483,TCONS_00100484,TCONS_00100485,	alternative,known,known,	mRNA,mRNA,mRNA,
XLOC_035903	TCONS_00100487,	novel,	lncRNA,
XLOC_007735	TCONS_00022003,	novel,	lncRNA,
XLOC_014463	TCONS_00041195,	known,	mRNA,
XLOC_021191	TCONS_00060175,	known,	mRNA,
XLOC_024976	TCONS_00070985,TCONS_00070986,TCONS_00070987,	known,known,known,	mRNA,mRNA,mRNA,
XLOC_035904	TCONS_00100491,	alternative,	lncRNA,
XLOC_007736	TCONS_00022004,	novel,	lncRNA,
XLOC_014464	TCONS_00041196,TCONS_00041197,TCONS_00041198,TCONS_00041199,	known,known,known,known,	mRNA,mRNA,mRNA,mRNA,
XLOC_021192	TCONS_00060176,	novel,	lncRNA,
XLOC_024977	TCONS_00070989,TCONS_00070990,	known,alternative,	mRNA,mRNA,
XLOC_035905	TCONS_00100493,	known,	lncRNA,
XLOC_032120	TCONS_00090161,TCONS_00090162,TCONS_00090163,TCONS_00090164,TCONS_00090165,	alternative,alternative,alternative,alternative,alternative,	lncRNA,lncRNA,lncRNA,lncRNA,lncRNA,
XLOC_007737	TCONS_00022005,	novel,	lncRNA,
XLOC_014465	TCONS_00041200,	novel,	lncRNA,
XLOC_024978	TCONS_00070991,TCONS_00070992,	known,known,	mRNA,mRNA,
XLOC_032121	TCONS_00090167,	novel,	lncRNA,
XLOC_014466	TCONS_00041202,TCONS_00041204,	extension,extension,	lncRNA,lncRNA,
XLOC_021194	TCONS_00060179,TCONS_00060180,	novel,known,	mRNA,mRNA,
XLOC_024979	TCONS_00070993,TCONS_00070994,TCONS_00070995,	alternative,alternative,known,	mRNA,mRNA,mRNA,
XLOC_035907	TCONS_00100495,TCONS_00100496,	extension,known,	mRNA,mRNA,
XLOC_032122	TCONS_00090168,	novel,	lncRNA,
XLOC_014467	TCONS_00041205,TCONS_00041207,	novel,novel,	lncRNA,lncRNA,
XLOC_021195	TCONS_00060181,TCONS_00060182,TCONS_00060183,	known,alternative,known,	mRNA,mRNA,mRNA,
XLOC_014468	TCONS_00041208,	novel,	lncRNA,
XLOC_021196	TCONS_00060184,	novel,	mRNA,
XLOC_021197	TCONS_00060185,TCONS_00060186,TCONS_00060187,TCONS_00060188,TCONS_00060189,TCONS_00060190,TCONS_00060191,TCONS_00060192,TCONS_00060193,TCONS_00060194,TCONS_00060195,TCONS_00060196,TCONS_00060201,TCONS_00060202,TCONS_00060203,TCONS_00060205,TCONS_00060207,TCONS_00060223,TCONS_00060228,	alternative,alternative,alternative,alternative,alternative,alternative,alternative,alternative,alternative,alternative,alternative,alternative,alternative,alternative,alternative,alternative,known,known,alternative,	mRNA,mRNA,mRNA,mRNA,mRNA,mRNA,mRNA,mRNA,mRNA,mRNA,mRNA,mRNA,mRNA,mRNA,mRNA,mRNA,mRNA,mRNA,mRNA,
XLOC_021198	TCONS_00060230,TCONS_00060231,TCONS_00060232,TCONS_00060233,	alternative,known,known,known,	mRNA,mRNA,mRNA,mRNA,
XLOC_032127	TCONS_00090173,	known,	mRNA,
XLOC_010730	TCONS_00029911,	novel,	lncRNA,
XLOC_032128	TCONS_00090174,	novel,	lncRNA,
XLOC_010731	TCONS_00029912,	novel,	lncRNA,
XLOC_032129	TCONS_00090175,	novel,	lncRNA,
XLOC_010732	TCONS_00029913,TCONS_00029916,TCONS_00029917,TCONS_00029918,TCONS_00029919,	alternative,alternative,alternative,known,known,	mRNA,mRNA,mRNA,mRNA,mRNA,
XLOC_000220	TCONS_00000486,TCONS_00000487,TCONS_00000488,TCONS_00000489,	alternative,extension,alternative,known,	mRNA,mRNA,mRNA,mRNA,
XLOC_010733	TCONS_00029920,TCONS_00029921,TCONS_00029922,TCONS_00029923,TCONS_00029924,TCONS_00029925,TCONS_00029926,TCONS_00029927,TCONS_00029928,TCONS_00029929,TCONS_00029930,TCONS_00029932,TCONS_00029933,TCONS_00029934,	alternative,alternative,alternative,alternative,alternative,alternative,alternative,alternative,alternative,alternative,known,known,known,known,	mRNA,mRNA,mRNA,mRNA,mRNA,mRNA,mRNA,mRNA,mRNA,mRNA,mRNA,mRNA,mRNA,mRNA,
XLOC_000221	TCONS_00000491,	novel,	lncRNA,
XLOC_010734	TCONS_00029936,TCONS_00029937,TCONS_00029938,TCONS_00029939,TCONS_00029940,TCONS_00029941,TCONS_00029942,	alternative,alternative,alternative,alternative,alternative,alternative,known,	lncRNA,lncRNA,lncRNA,lncRNA,lncRNA,lncRNA,lncRNA,
XLOC_000222	TCONS_00000492,	known,	mRNA,
XLOC_010735	TCONS_00029943,	known,	lncRNA,
XLOC_000223	TCONS_00000493,	known,	lncRNA,
XLOC_010736	TCONS_00029944,	novel,	lncRNA,
XLOC_000224	TCONS_00000494,TCONS_00000495,TCONS_00000496,TCONS_00000497,TCONS_00000498,	alternative,alternative,alternative,alternative,known,	mRNA,mRNA,mRNA,mRNA,mRNA,
XLOC_010737	TCONS_00029945,TCONS_00029946,TCONS_00029947,	novel,novel,novel,	lncRNA,lncRNA,lncRNA,
XLOC_000225	TCONS_00000500,TCONS_00000501,TCONS_00000502,TCONS_00000504,TCONS_00000505,	known,known,known,known,alternative,	mRNA,mRNA,mRNA,mRNA,mRNA,
XLOC_010738	TCONS_00029948,	novel,	otherRNA,
XLOC_000226	TCONS_00000506,TCONS_00000507,TCONS_00000508,TCONS_00000509,TCONS_00000510,	alternative,alternative,alternative,alternative,alternative,	mRNA,mRNA,mRNA,mRNA,mRNA,
XLOC_010739	TCONS_00029949,	novel,	otherRNA,
XLOC_000228	TCONS_00000512,TCONS_00000513,TCONS_00000514,TCONS_00000515,TCONS_00000516,TCONS_00000517,	extension,known,known,alternative,novel,novel,	mRNA,mRNA,mRNA,mRNA,mRNA,mRNA,
XLOC_000229	TCONS_00000518,TCONS_00000520,TCONS_00000521,TCONS_00000522,TCONS_00000523,TCONS_00000524,TCONS_00000525,TCONS_00000526,TCONS_00000527,TCONS_00000528,TCONS_00000529,TCONS_00000530,TCONS_00000531,TCONS_00000532,TCONS_00000533,TCONS_00000534,	alternative,alternative,alternative,alternative,known,alternative,alternative,known,known,alternative,alternative,alternative,known,alternative,known,novel,	mRNA,mRNA,mRNA,mRNA,mRNA,mRNA,mRNA,otherRNA,mRNA,mRNA,mRNA,mRNA,mRNA,mRNA,mRNA,mRNA,
XLOC_018430	TCONS_00052350,	novel,	lncRNA,
XLOC_025160	TCONS_00071479,TCONS_00071480,TCONS_00071481,TCONS_00071482,TCONS_00071483,	known,known,known,known,alternative,	mRNA,mRNA,mRNA,mRNA,mRNA,
XLOC_035674	TCONS_00099837,TCONS_00099838,TCONS_00099839,	alternative,known,known,	otherRNA,otherRNA,mRNA,
XLOC_018433	TCONS_00052357,TCONS_00052358,	alternative,alternative,	mRNA,mRNA,
XLOC_025161	TCONS_00071484,	novel,	lncRNA,
XLOC_035675	TCONS_00099840,TCONS_00099841,	known,alternative,	lncRNA,lncRNA,
XLOC_018434	TCONS_00052359,TCONS_00052360,	known,alternative,	mRNA,mRNA,
XLOC_035676	TCONS_00099842,	novel,	lncRNA,
XLOC_018435	TCONS_00052361,TCONS_00052362,TCONS_00052363,	alternative,known,known,	mRNA,mRNA,mRNA,
XLOC_028948	TCONS_00081722,	novel,	lncRNA,
XLOC_035677	TCONS_00099844,TCONS_00099847,TCONS_00099849,TCONS_00099850,TCONS_00099851,	known,known,alternative,known,alternative,	mRNA,mRNA,mRNA,mRNA,mRNA,
XLOC_018436	TCONS_00052364,TCONS_00052366,	novel,novel,	mRNA,mRNA,
XLOC_025164	TCONS_00071489,TCONS_00071490,TCONS_00071491,	known,known,known,	mRNA,mRNA,mRNA,
XLOC_035678	TCONS_00099852,	known,	lncRNA,
XLOC_018437	TCONS_00052367,TCONS_00052368,TCONS_00052369,TCONS_00052370,	novel,novel,novel,novel,	mRNA,mRNA,mRNA,mRNA,
XLOC_025165	TCONS_00071492,	novel,	otherRNA,
XLOC_018438	TCONS_00052371,	novel,	lncRNA,
XLOC_025166	TCONS_00071494,TCONS_00071495,	alternative,known,	mRNA,mRNA,
XLOC_003770	TCONS_00010458,	novel,	lncRNA,
XLOC_018439	TCONS_00052372,TCONS_00052373,TCONS_00052374,TCONS_00052375,	alternative,known,known,known,	mRNA,mRNA,mRNA,mRNA,
XLOC_025167	TCONS_00071496,	known,	mRNA,
XLOC_003771	TCONS_00010459,	novel,	lncRNA,
XLOC_025168	TCONS_00071497,	known,	mRNA,
XLOC_003772	TCONS_00010460,TCONS_00010461,	known,known,	mRNA,mRNA,
XLOC_031940	TCONS_00089693,	known,	lncRNA,
XLOC_025169	TCONS_00071498,TCONS_00071500,	alternative,alternative,	mRNA,mRNA,
XLOC_003773	TCONS_00010462,TCONS_00010463,TCONS_00010464,	novel,novel,novel,	lncRNA,lncRNA,lncRNA,
XLOC_014700	TCONS_00041927,TCONS_00041928,TCONS_00041929,TCONS_00041930,TCONS_00041931,TCONS_00041932,TCONS_00041933,TCONS_00041934,TCONS_00041935,TCONS_00041936,TCONS_00041937,TCONS_00041939,TCONS_00041941,TCONS_00041942,TCONS_00041943,TCONS_00041945,TCONS_00041947,TCONS_00041948,TCONS_00041950,	alternative,alternative,alternative,alternative,alternative,alternative,alternative,alternative,alternative,alternative,alternative,alternative,alternative,known,known,known,known,known,known,	mRNA,mRNA,mRNA,mRNA,mRNA,mRNA,mRNA,mRNA,mRNA,mRNA,mRNA,mRNA,mRNA,mRNA,mRNA,mRNA,mRNA,mRNA,mRNA,
XLOC_031941	TCONS_00089694,	novel,	lncRNA,
XLOC_003774	TCONS_00010465,	novel,	lncRNA,
XLOC_014701	TCONS_00041952,TCONS_00041953,TCONS_00041954,TCONS_00041955,	known,alternative,alternative,alternative,	mRNA,mRNA,mRNA,mRNA,
XLOC_031942	TCONS_00089695,TCONS_00089696,TCONS_00089697,TCONS_00089698,TCONS_00089699,TCONS_00089700,TCONS_00089701,	known,alternative,known,known,alternative,alternative,alternative,	mRNA,otherRNA,mRNA,otherRNA,otherRNA,otherRNA,otherRNA,
XLOC_014702	TCONS_00041956,TCONS_00041957,	alternative,extension,	mRNA,mRNA,
XLOC_031943	TCONS_00089702,TCONS_00089703,TCONS_00089704,TCONS_00089705,TCONS_00089706,TCONS_00089707,TCONS_00089708,	known,known,known,known,known,known,known,	mRNA,mRNA,mRNA,mRNA,mRNA,mRNA,mRNA,
XLOC_003776	TCONS_00010468,	known,	mRNA,
XLOC_014703	TCONS_00041959,TCONS_00041960,TCONS_00041961,	known,alternative,known,	mRNA,mRNA,mRNA,
XLOC_031944	TCONS_00089710,	known,	mRNA,
XLOC_003777	TCONS_00010469,	novel,	lncRNA,
XLOC_014704	TCONS_00041963,	known,	otherRNA,
XLOC_021432	TCONS_00060827,TCONS_00060828,	alternative,known,	lncRNA,lncRNA,
XLOC_031945	TCONS_00089711,TCONS_00089712,TCONS_00089713,TCONS_00089714,	alternative,extension,known,alternative,	mRNA,mRNA,mRNA,mRNA,
XLOC_014705	TCONS_00041964,TCONS_00041970,TCONS_00041971,TCONS_00041972,TCONS_00041973,TCONS_00041974,TCONS_00041975,TCONS_00041977,	alternative,alternative,alternative,alternative,alternative,alternative,alternative,known,	mRNA,mRNA,mRNA,mRNA,mRNA,mRNA,mRNA,mRNA,
XLOC_021433	TCONS_00060830,TCONS_00060831,TCONS_00060832,TCONS_00060836,TCONS_00060837,TCONS_00060839,TCONS_00060840,	alternative,alternative,alternative,alternative,alternative,alternative,novel,	mRNA,mRNA,mRNA,mRNA,mRNA,mRNA,mRNA,
XLOC_003779	TCONS_00010471,TCONS_00010472,TCONS_00010473,TCONS_00010474,TCONS_00010475,TCONS_00010476,TCONS_00010477,TCONS_00010478,	alternative,alternative,alternative,known,alternative,known,known,alternative,	mRNA,mRNA,mRNA,mRNA,mRNA,mRNA,mRNA,mRNA,
XLOC_014706	TCONS_00041978,TCONS_00041979,TCONS_00041980,TCONS_00041982,TCONS_00041983,TCONS_00041984,	alternative,alternative,alternative,known,known,known,	mRNA,mRNA,mRNA,mRNA,mRNA,mRNA,
XLOC_031947	TCONS_00089716,TCONS_00089717,	known,known,	mRNA,mRNA,
XLOC_014707	TCONS_00041985,	novel,	lncRNA,
XLOC_021435	TCONS_00060842,	novel,	lncRNA,
XLOC_014708	TCONS_00041986,	known,	mRNA,
XLOC_014709	TCONS_00041987,	known,	mRNA,
XLOC_021437	TCONS_00060844,TCONS_00060846,	extension,alternative,	mRNA,mRNA,
XLOC_021438	TCONS_00060847,TCONS_00060848,	novel,novel,	lncRNA,lncRNA,
XLOC_039641	TCONS_00109817,	novel,	lncRNA,
XLOC_039642	TCONS_00109818,	novel,	lncRNA,
XLOC_039643	TCONS_00109820,	known,	mRNA,
XLOC_029130	TCONS_00082172,	novel,	otherRNA,
XLOC_029131	TCONS_00082173,TCONS_00082174,TCONS_00082175,TCONS_00082176,	known,alternative,alternative,known,	mRNA,mRNA,mRNA,mRNA,
XLOC_039645	TCONS_00109822,TCONS_00109824,	novel,novel,	lncRNA,lncRNA,
XLOC_029132	TCONS_00082178,TCONS_00082179,TCONS_00082180,	alternative,alternative,alternative,	mRNA,mRNA,mRNA,
XLOC_039646	TCONS_00109823,	novel,	lncRNA,
XLOC_029133	TCONS_00082181,	novel,	lncRNA,
XLOC_039647	TCONS_00109825,	novel,	lncRNA,
XLOC_039648	TCONS_00109826,TCONS_00109827,TCONS_00109828,TCONS_00109829,TCONS_00109830,TCONS_00109831,TCONS_00109832,TCONS_00109833,	alternative,alternative,alternative,alternative,extension,extension,alternative,known,	mRNA,mRNA,mRNA,mRNA,mRNA,mRNA,mRNA,mRNA,
XLOC_029135	TCONS_00082183,	novel,	lncRNA,
XLOC_039649	TCONS_00109836,	novel,	lncRNA,
XLOC_029136	TCONS_00082184,	novel,	lncRNA,
XLOC_024980	TCONS_00070996,TCONS_00070997,TCONS_00071000,TCONS_00071001,TCONS_00071002,TCONS_00071003,TCONS_00071004,TCONS_00071005,TCONS_00071006,TCONS_00071007,TCONS_00071008,	extension,known,known,known,alternative,extension,alternative,alternative,extension,known,novel,	mRNA,mRNA,mRNA,otherRNA,otherRNA,mRNA,otherRNA,otherRNA,mRNA,mRNA,otherRNA,
XLOC_029137	TCONS_00082185,	alternative,	mRNA,
XLOC_024981	TCONS_00071010,TCONS_00071012,	known,known,	mRNA,mRNA,
XLOC_029138	TCONS_00082186,	novel,	otherRNA,
XLOC_007741	TCONS_00022009,TCONS_00022010,TCONS_00022012,TCONS_00022013,	alternative,alternative,extension,known,	lncRNA,lncRNA,lncRNA,lncRNA,
XLOC_024982	TCONS_00071013,TCONS_00071014,TCONS_00071015,TCONS_00071016,TCONS_00071018,TCONS_00071019,TCONS_00071020,TCONS_00071021,	known,alternative,alternative,known,alternative,alternative,alternative,novel,	mRNA,mRNA,mRNA,mRNA,mRNA,mRNA,mRNA,mRNA,
XLOC_029139	TCONS_00082187,	novel,	lncRNA,
XLOC_007742	TCONS_00022015,	novel,	otherRNA,
XLOC_014470	TCONS_00041211,TCONS_00041212,	alternative,known,	lncRNA,lncRNA,
XLOC_024983	TCONS_00071022,	novel,	lncRNA,
XLOC_007743	TCONS_00022016,TCONS_00022017,	novel,novel,	otherRNA,lncRNA,
XLOC_014471	TCONS_00041213,	novel,	lncRNA,
XLOC_024984	TCONS_00071023,	novel,	otherRNA,
XLOC_035912	TCONS_00100501,	novel,	lncRNA,
XLOC_007744	TCONS_00022018,TCONS_00022019,TCONS_00022022,	alternative,alternative,known,	mRNA,mRNA,mRNA,
XLOC_024985	TCONS_00071024,	novel,	lncRNA,
XLOC_035913	TCONS_00100502,	novel,	lncRNA,
XLOC_025400	TCONS_00072205,	novel,	lncRNA,
XLOC_007745	TCONS_00022024,TCONS_00022025,TCONS_00022026,	known,known,known,	mRNA,mRNA,mRNA,
XLOC_014473	TCONS_00041215,TCONS_00041216,	novel,novel,	lncRNA,lncRNA,
XLOC_024986	TCONS_00071025,	novel,	lncRNA,
XLOC_007746	TCONS_00022027,	novel,	mRNA,
XLOC_014474	TCONS_00041217,	novel,	mRNA,
XLOC_024987	TCONS_00071026,TCONS_00071027,TCONS_00071028,TCONS_00071029,TCONS_00071030,TCONS_00071031,TCONS_00071032,TCONS_00071034,TCONS_00071035,TCONS_00071036,TCONS_00071037,	novel,novel,novel,novel,novel,novel,novel,novel,novel,novel,novel,	lncRNA,lncRNA,lncRNA,lncRNA,lncRNA,lncRNA,lncRNA,lncRNA,lncRNA,lncRNA,lncRNA,
XLOC_032130	TCONS_00090176,	novel,	lncRNA,
XLOC_024988	TCONS_00071038,TCONS_00071040,TCONS_00071041,	novel,novel,novel,	lncRNA,lncRNA,lncRNA,
XLOC_032131	TCONS_00090177,	novel,	otherRNA,
XLOC_014476	TCONS_00041219,	novel,	lncRNA,
XLOC_014477	TCONS_00041220,TCONS_00041221,TCONS_00041222,TCONS_00041224,TCONS_00041225,TCONS_00041227,	alternative,known,known,alternative,alternative,alternative,	mRNA,mRNA,mRNA,mRNA,mRNA,mRNA,
XLOC_032133	TCONS_00090179,TCONS_00090180,TCONS_00090181,TCONS_00090184,TCONS_00090185,TCONS_00090186,TCONS_00090187,TCONS_00090189,TCONS_00090190,TCONS_00090191,TCONS_00090192,	alternative,alternative,alternative,alternative,alternative,alternative,known,alternative,known,known,known,	mRNA,mRNA,mRNA,mRNA,mRNA,mRNA,mRNA,mRNA,mRNA,mRNA,mRNA,
XLOC_014478	TCONS_00041223,	novel,	mRNA,
XLOC_025406	TCONS_00072216,TCONS_00072217,TCONS_00072218,TCONS_00072219,TCONS_00072220,TCONS_00072222,TCONS_00072224,TCONS_00072225,TCONS_00072226,TCONS_00072227,	alternative,alternative,alternative,alternative,alternative,alternative,known,alternative,alternative,known,	mRNA,mRNA,mRNA,mRNA,mRNA,mRNA,mRNA,mRNA,mRNA,mRNA,
XLOC_032134	TCONS_00090193,	novel,	lncRNA,
XLOC_014479	TCONS_00041228,TCONS_00041229,TCONS_00041230,TCONS_00041231,TCONS_00041232,TCONS_00041233,	alternative,known,known,known,alternative,alternative,	mRNA,mRNA,mRNA,mRNA,mRNA,mRNA,
XLOC_025407	TCONS_00072228,	known,	mRNA,
XLOC_032135	TCONS_00090194,TCONS_00090196,	novel,novel,	mRNA,mRNA,
XLOC_032136	TCONS_00090197,	novel,	otherRNA,
XLOC_032137	TCONS_00090198,TCONS_00090199,	novel,known,	mRNA,mRNA,
XLOC_010740	TCONS_00029950,TCONS_00029951,	novel,novel,	lncRNA,mRNA,
XLOC_032138	TCONS_00090200,	novel,	lncRNA,
XLOC_032139	TCONS_00090201,	novel,	lncRNA,
XLOC_000230	TCONS_00000519,	novel,	lncRNA,
XLOC_010743	TCONS_00029954,TCONS_00029955,TCONS_00029956,TCONS_00029957,TCONS_00029958,	novel,novel,alternative,known,known,	lncRNA,lncRNA,mRNA,mRNA,mRNA,
XLOC_000231	TCONS_00000535,TCONS_00000536,	novel,novel,	lncRNA,lncRNA,
XLOC_000232	TCONS_00000537,	novel,	mRNA,
XLOC_010745	TCONS_00029960,	alternative,	mRNA,
XLOC_000233	TCONS_00000538,TCONS_00000540,TCONS_00000541,	alternative,known,known,	mRNA,mRNA,mRNA,
XLOC_010746	TCONS_00029962,	novel,	lncRNA,
XLOC_000234	TCONS_00000539,	novel,	lncRNA,
XLOC_010747	TCONS_00029963,TCONS_00029964,TCONS_00029965,TCONS_00029966,TCONS_00029968,TCONS_00029971,TCONS_00029972,TCONS_00029973,TCONS_00029974,TCONS_00029975,TCONS_00029976,TCONS_00029977,TCONS_00029982,TCONS_00029984,TCONS_00029985,	alternative,alternative,alternative,alternative,alternative,extension,alternative,alternative,alternative,alternative,alternative,known,known,known,known,	mRNA,mRNA,mRNA,mRNA,mRNA,mRNA,mRNA,mRNA,mRNA,mRNA,mRNA,mRNA,otherRNA,otherRNA,otherRNA,
XLOC_000235	TCONS_00000542,TCONS_00000543,TCONS_00000544,	alternative,known,known,	mRNA,mRNA,mRNA,
XLOC_010748	TCONS_00029988,TCONS_00029991,TCONS_00029992,TCONS_00029993,TCONS_00029994,TCONS_00029995,TCONS_00029996,TCONS_00029998,	known,alternative,alternative,alternative,alternative,novel,alternative,known,	mRNA,mRNA,mRNA,mRNA,lncRNA,lncRNA,lncRNA,lncRNA,
XLOC_000236	TCONS_00000545,	novel,	lncRNA,
XLOC_010749	TCONS_00030000,	alternative,	mRNA,
XLOC_000237	TCONS_00000546,	novel,	lncRNA,
XLOC_000239	TCONS_00000548,TCONS_00000549,TCONS_00000550,	extension,known,known,	mRNA,mRNA,mRNA,
XLOC_035680	TCONS_00099854,	known,	lncRNA,
XLOC_028952	TCONS_00081726,	known,	mRNA,
XLOC_035681	TCONS_00099855,	novel,	lncRNA,
XLOC_018440	TCONS_00052379,TCONS_00052380,TCONS_00052381,TCONS_00052383,TCONS_00052384,TCONS_00052385,TCONS_00052386,TCONS_00052387,TCONS_00052388,TCONS_00052389,TCONS_00052390,TCONS_00052391,TCONS_00052393,TCONS_00052394,TCONS_00052395,TCONS_00052396,TCONS_00052398,TCONS_00052399,	alternative,alternative,alternative,alternative,alternative,alternative,alternative,alternative,alternative,alternative,alternative,known,alternative,alternative,known,known,known,known,	otherRNA,otherRNA,otherRNA,otherRNA,otherRNA,mRNA,otherRNA,otherRNA,otherRNA,otherRNA,otherRNA,mRNA,otherRNA,otherRNA,otherRNA,mRNA,mRNA,mRNA,
XLOC_028953	TCONS_00081728,TCONS_00081730,TCONS_00081731,TCONS_00081732,TCONS_00081733,TCONS_00081734,	novel,novel,novel,novel,novel,novel,	lncRNA,mRNA,mRNA,mRNA,mRNA,mRNA,
XLOC_018441	TCONS_00052400,TCONS_00052401,TCONS_00052402,TCONS_00052403,	alternative,known,alternative,known,	mRNA,mRNA,mRNA,mRNA,
XLOC_028954	TCONS_00081735,	novel,	lncRNA,
XLOC_035683	TCONS_00099857,	novel,	lncRNA,
XLOC_018442	TCONS_00052404,TCONS_00052405,TCONS_00052406,TCONS_00052407,	known,extension,extension,known,	mRNA,mRNA,mRNA,mRNA,
XLOC_025170	TCONS_00071503,TCONS_00071504,TCONS_00071505,TCONS_00071507,TCONS_00071508,TCONS_00071509,TCONS_00071510,TCONS_00071511,	alternative,alternative,alternative,alternative,alternative,known,alternative,known,	mRNA,mRNA,mRNA,mRNA,mRNA,mRNA,mRNA,mRNA,
XLOC_035684	TCONS_00099858,TCONS_00099859,TCONS_00099860,TCONS_00099861,TCONS_00099862,TCONS_00099863,	known,alternative,alternative,alternative,alternative,alternative,	mRNA,mRNA,mRNA,mRNA,otherRNA,otherRNA,
XLOC_018443	TCONS_00052408,TCONS_00052409,TCONS_00052410,	novel,known,novel,	mRNA,mRNA,mRNA,
XLOC_025171	TCONS_00071512,TCONS_00071513,	known,known,	mRNA,mRNA,
XLOC_028956	TCONS_00081739,TCONS_00081740,TCONS_00081741,	alternative,known,known,	mRNA,mRNA,mRNA,
XLOC_035685	TCONS_00099864,TCONS_00099865,	known,known,	mRNA,mRNA,
XLOC_018444	TCONS_00052411,TCONS_00052412,TCONS_00052413,TCONS_00052414,TCONS_00052415,TCONS_00052416,	alternative,known,alternative,alternative,alternative,alternative,	mRNA,mRNA,mRNA,mRNA,mRNA,mRNA,
XLOC_025172	TCONS_00071514,	novel,	lncRNA,
XLOC_028957	TCONS_00081742,TCONS_00081744,	novel,known,	mRNA,mRNA,
XLOC_036100	TCONS_00101021,TCONS_00101022,TCONS_00101023,TCONS_00101024,TCONS_00101025,TCONS_00101026,	alternative,alternative,known,known,known,alternative,	mRNA,mRNA,mRNA,mRNA,mRNA,mRNA,
XLOC_035686	TCONS_00099866,	novel,	lncRNA,
XLOC_018445	TCONS_00052417,	novel,	lncRNA,
XLOC_025173	TCONS_00071515,	known,	mRNA,
XLOC_028958	TCONS_00081746,TCONS_00081747,TCONS_00081748,	alternative,known,alternative,	mRNA,mRNA,mRNA,
XLOC_036101	TCONS_00101027,TCONS_00101028,TCONS_00101029,	alternative,known,known,	mRNA,mRNA,mRNA,
XLOC_035687	TCONS_00099867,TCONS_00099868,	novel,novel,	otherRNA,mRNA,
XLOC_018446	TCONS_00052418,	novel,	lncRNA,
XLOC_025174	TCONS_00071516,TCONS_00071517,TCONS_00071518,	novel,novel,novel,	otherRNA,otherRNA,otherRNA,
XLOC_036102	TCONS_00101030,TCONS_00101031,TCONS_00101034,TCONS_00101035,TCONS_00101036,TCONS_00101037,TCONS_00101038,	alternative,alternative,alternative,alternative,known,known,known,	mRNA,mRNA,mRNA,mRNA,mRNA,mRNA,mRNA,
XLOC_035688	TCONS_00099869,TCONS_00099870,TCONS_00099871,TCONS_00099872,TCONS_00099873,TCONS_00099874,TCONS_00099875,TCONS_00099876,	alternative,alternative,known,alternative,alternative,alternative,alternative,alternative,	mRNA,mRNA,mRNA,mRNA,mRNA,mRNA,mRNA,mRNA,
XLOC_018447	TCONS_00052419,TCONS_00052420,TCONS_00052421,	known,known,alternative,	mRNA,mRNA,mRNA,
XLOC_025175	TCONS_00071519,TCONS_00071520,TCONS_00071521,TCONS_00071522,TCONS_00071523,	alternative,known,known,known,alternative,	mRNA,mRNA,mRNA,mRNA,mRNA,
XLOC_035689	TCONS_00099877,	novel,	lncRNA,
XLOC_018448	TCONS_00052422,TCONS_00052423,TCONS_00052425,	known,known,alternative,	mRNA,mRNA,mRNA,
XLOC_025176	TCONS_00071524,TCONS_00071525,TCONS_00071527,TCONS_00071528,	alternative,alternative,alternative,alternative,	mRNA,mRNA,mRNA,mRNA,
XLOC_036104	TCONS_00101040,	novel,	lncRNA,
XLOC_003780	TCONS_00010479,TCONS_00010481,TCONS_00010482,	alternative,alternative,known,	mRNA,mRNA,mRNA,
XLOC_018449	TCONS_00052427,	novel,	otherRNA,
XLOC_025177	TCONS_00071529,TCONS_00071530,	alternative,known,	mRNA,mRNA,
XLOC_036105	TCONS_00101041,	novel,	lncRNA,
XLOC_003781	TCONS_00010483,TCONS_00010484,TCONS_00010485,TCONS_00010486,	known,known,known,novel,	mRNA,mRNA,mRNA,mRNA,
XLOC_025178	TCONS_00071531,	known,	mRNA,
XLOC_036106	TCONS_00101042,	novel,	lncRNA,
XLOC_003782	TCONS_00010487,	novel,	lncRNA,
XLOC_036107	TCONS_00101043,	novel,	lncRNA,
XLOC_014710	TCONS_00041988,	known,	mRNA,
XLOC_036108	TCONS_00101044,TCONS_00101045,TCONS_00101046,	novel,novel,known,	mRNA,mRNA,mRNA,
XLOC_031952	TCONS_00089724,	alternative,	mRNA,
XLOC_003785	TCONS_00010491,	known,	mRNA,
XLOC_031953	TCONS_00089725,TCONS_00089726,TCONS_00089727,TCONS_00089729,TCONS_00089730,TCONS_00089731,TCONS_00089732,TCONS_00089734,TCONS_00089735,TCONS_00089736,	known,known,known,known,alternative,alternative,alternative,alternative,alternative,alternative,	mRNA,mRNA,mRNA,mRNA,mRNA,mRNA,mRNA,mRNA,mRNA,mRNA,
XLOC_003786	TCONS_00010492,	novel,	lncRNA,
XLOC_004200	TCONS_00011814,TCONS_00011815,TCONS_00011818,TCONS_00011821,	alternative,known,alternative,known,	mRNA,mRNA,mRNA,mRNA,
XLOC_014713	TCONS_00041991,	known,	mRNA,
XLOC_021441	TCONS_00060852,	novel,	lncRNA,
XLOC_004201	TCONS_00011823,TCONS_00011824,TCONS_00011826,TCONS_00011827,TCONS_00011829,TCONS_00011830,TCONS_00011831,TCONS_00011833,TCONS_00011834,TCONS_00011835,TCONS_00011836,TCONS_00011837,	alternative,alternative,alternative,alternative,alternative,alternative,alternative,alternative,alternative,alternative,alternative,alternative,	mRNA,mRNA,mRNA,mRNA,mRNA,mRNA,mRNA,mRNA,mRNA,mRNA,mRNA,mRNA,
XLOC_014714	TCONS_00041992,TCONS_00041993,	known,alternative,	mRNA,mRNA,
XLOC_021442	TCONS_00060853,	novel,	lncRNA,
XLOC_003788	TCONS_00010494,TCONS_00010495,	known,known,	mRNA,mRNA,
XLOC_004202	TCONS_00011838,TCONS_00011839,TCONS_00011840,TCONS_00011841,	known,known,alternative,known,	mRNA,mRNA,mRNA,mRNA,
XLOC_014715	TCONS_00041994,	known,	mRNA,
XLOC_021443	TCONS_00060854,TCONS_00060855,	novel,novel,	otherRNA,otherRNA,
XLOC_003789	TCONS_00010496,TCONS_00010497,TCONS_00010498,TCONS_00010499,	alternative,alternative,alternative,known,	mRNA,mRNA,mRNA,mRNA,
XLOC_004203	TCONS_00011843,TCONS_00011844,TCONS_00011845,TCONS_00011846,	alternative,known,alternative,known,	mRNA,mRNA,mRNA,mRNA,
XLOC_014716	TCONS_00041995,	novel,	otherRNA,
XLOC_021444	TCONS_00060856,	known,	lncRNA,
XLOC_031957	TCONS_00089740,	known,	mRNA,
XLOC_014717	TCONS_00041996,TCONS_00041997,TCONS_00041998,TCONS_00041999,TCONS_00042000,	alternative,alternative,alternative,known,known,	mRNA,mRNA,mRNA,mRNA,mRNA,
XLOC_021445	TCONS_00060857,TCONS_00060859,TCONS_00060860,	alternative,known,alternative,	mRNA,mRNA,mRNA,
XLOC_031958	TCONS_00089741,	novel,	lncRNA,
XLOC_004205	TCONS_00011848,	novel,	lncRNA,
XLOC_014718	TCONS_00042003,	known,	lncRNA,
XLOC_031959	TCONS_00089742,	novel,	lncRNA,
XLOC_004206	TCONS_00011849,TCONS_00011850,TCONS_00011851,	novel,novel,novel,	lncRNA,lncRNA,lncRNA,
XLOC_021447	TCONS_00060862,	known,	mRNA,
XLOC_004207	TCONS_00011852,	novel,	lncRNA,
XLOC_004208	TCONS_00011853,TCONS_00011854,TCONS_00011855,TCONS_00011856,	known,known,known,known,	mRNA,mRNA,mRNA,mRNA,
XLOC_021449	TCONS_00060864,TCONS_00060865,TCONS_00060866,TCONS_00060867,TCONS_00060868,TCONS_00060869,	extension,alternative,alternative,known,alternative,alternative,	mRNA,mRNA,mRNA,mRNA,mRNA,mRNA,
XLOC_004209	TCONS_00011857,	novel,	otherRNA,
XLOC_039650	TCONS_00109837,	novel,	lncRNA,
XLOC_039651	TCONS_00109838,TCONS_00109839,TCONS_00109840,TCONS_00109841,TCONS_00109842,	alternative,alternative,known,known,known,	otherRNA,mRNA,mRNA,mRNA,mRNA,
XLOC_039652	TCONS_00109843,TCONS_00109844,TCONS_00109845,TCONS_00109846,TCONS_00109847,	known,known,known,known,alternative,	mRNA,mRNA,mRNA,mRNA,mRNA,
XLOC_039653	TCONS_00109849,TCONS_00109850,TCONS_00109851,TCONS_00109852,	alternative,alternative,alternative,known,	mRNA,mRNA,mRNA,mRNA,
XLOC_029140	TCONS_00082188,TCONS_00082189,	novel,novel,	lncRNA,lncRNA,
XLOC_039654	TCONS_00109853,TCONS_00109854,TCONS_00109855,TCONS_00109856,	novel,novel,novel,novel,	mRNA,mRNA,mRNA,otherRNA,
XLOC_039655	TCONS_00109857,	novel,	otherRNA,
XLOC_029142	TCONS_00082191,	novel,	lncRNA,
XLOC_039656	TCONS_00109858,	known,	mRNA,
XLOC_029143	TCONS_00082192,TCONS_00082193,TCONS_00082194,TCONS_00082196,	alternative,known,alternative,alternative,	mRNA,mRNA,mRNA,mRNA,
XLOC_039657	TCONS_00109859,	novel,	lncRNA,
XLOC_039658	TCONS_00109860,	novel,	lncRNA,
XLOC_029145	TCONS_00082198,TCONS_00082199,	alternative,known,	mRNA,mRNA,
XLOC_039659	TCONS_00109861,TCONS_00109862,	novel,novel,	otherRNA,otherRNA,
XLOC_029146	TCONS_00082200,	novel,	lncRNA,
XLOC_024990	TCONS_00071046,TCONS_00071047,TCONS_00071048,TCONS_00071049,	known,known,known,alternative,	otherRNA,mRNA,mRNA,mRNA,
XLOC_029147	TCONS_00082201,	novel,	lncRNA,
XLOC_024991	TCONS_00071050,	novel,	lncRNA,
XLOC_029148	TCONS_00082202,	novel,	lncRNA,
XLOC_007751	TCONS_00022033,TCONS_00022036,TCONS_00022037,	alternative,known,known,	mRNA,mRNA,mRNA,
XLOC_024992	TCONS_00071051,TCONS_00071053,	extension,alternative,	mRNA,mRNA,
XLOC_035920	TCONS_00100510,TCONS_00100511,TCONS_00100512,TCONS_00100513,	alternative,alternative,known,known,	mRNA,mRNA,mRNA,mRNA,
XLOC_014480	TCONS_00041234,	novel,	otherRNA,
XLOC_007753	TCONS_00022039,TCONS_00022040,TCONS_00022041,TCONS_00022042,	novel,novel,known,known,	mRNA,mRNA,mRNA,mRNA,
XLOC_014481	TCONS_00041235,TCONS_00041236,TCONS_00041238,TCONS_00041239,TCONS_00041241,TCONS_00041242,	known,alternative,alternative,alternative,known,known,	mRNA,mRNA,mRNA,mRNA,mRNA,mRNA,
XLOC_024994	TCONS_00071055,	novel,	otherRNA,
XLOC_035922	TCONS_00100515,TCONS_00100516,TCONS_00100517,TCONS_00100518,TCONS_00100519,	novel,novel,novel,novel,novel,	lncRNA,lncRNA,lncRNA,lncRNA,lncRNA,
XLOC_007754	TCONS_00022044,	known,	mRNA,
XLOC_014482	TCONS_00041244,TCONS_00041245,TCONS_00041247,TCONS_00041248,TCONS_00041250,	known,known,alternative,known,novel,	mRNA,mRNA,mRNA,mRNA,mRNA,
XLOC_035923	TCONS_00100520,TCONS_00100521,TCONS_00100522,TCONS_00100523,TCONS_00100525,TCONS_00100527,	alternative,alternative,alternative,alternative,alternative,known,	mRNA,mRNA,mRNA,mRNA,mRNA,mRNA,
XLOC_025410	TCONS_00072231,TCONS_00072234,TCONS_00072235,	alternative,alternative,alternative,	mRNA,mRNA,mRNA,
XLOC_007755	TCONS_00022046,	known,	mRNA,
XLOC_024996	TCONS_00071057,	novel,	lncRNA,
XLOC_007756	TCONS_00022048,	alternative,	mRNA,
XLOC_014484	TCONS_00041252,TCONS_00041254,TCONS_00041255,TCONS_00041258,TCONS_00041259,	alternative,known,known,alternative,alternative,	otherRNA,mRNA,otherRNA,otherRNA,otherRNA,
XLOC_035925	TCONS_00100529,	novel,	lncRNA,
XLOC_025412	TCONS_00072252,	novel,	lncRNA,
XLOC_014485	TCONS_00041260,	known,	mRNA,
XLOC_035926	TCONS_00100530,	novel,	lncRNA,
XLOC_025413	TCONS_00072253,	novel,	lncRNA,
XLOC_007758	TCONS_00022052,	novel,	lncRNA,
XLOC_014486	TCONS_00041261,TCONS_00041262,TCONS_00041263,TCONS_00041264,TCONS_00041265,TCONS_00041267,TCONS_00041268,	alternative,alternative,alternative,extension,known,alternative,alternative,	mRNA,mRNA,mRNA,mRNA,mRNA,mRNA,mRNA,
XLOC_035927	TCONS_00100531,TCONS_00100532,TCONS_00100533,TCONS_00100534,TCONS_00100537,TCONS_00100538,	alternative,alternative,extension,extension,known,known,	mRNA,mRNA,mRNA,mRNA,mRNA,mRNA,
XLOC_025414	TCONS_00072254,TCONS_00072255,TCONS_00072257,TCONS_00072258,TCONS_00072259,	alternative,known,known,alternative,alternative,	mRNA,mRNA,mRNA,mRNA,mRNA,
XLOC_007759	TCONS_00022053,	novel,	lncRNA,
XLOC_014487	TCONS_00041270,	novel,	lncRNA,
XLOC_035928	TCONS_00100540,	known,	mRNA,
XLOC_014488	TCONS_00041271,	novel,	lncRNA,
XLOC_035929	TCONS_00100541,TCONS_00100542,TCONS_00100543,	alternative,known,known,	mRNA,mRNA,mRNA,
XLOC_025416	TCONS_00072261,	novel,	otherRNA,
XLOC_014489	TCONS_00041272,TCONS_00041273,	novel,novel,	mRNA,lncRNA,
XLOC_025417	TCONS_00072262,TCONS_00072264,TCONS_00072265,	alternative,novel,known,	mRNA,mRNA,mRNA,
XLOC_025418	TCONS_00072266,TCONS_00072267,TCONS_00072269,TCONS_00072270,	novel,extension,novel,known,	lncRNA,lncRNA,lncRNA,lncRNA,
XLOC_025419	TCONS_00072271,	novel,	lncRNA,
XLOC_010751	TCONS_00030003,TCONS_00030004,TCONS_00030005,TCONS_00030006,	novel,novel,novel,known,	otherRNA,otherRNA,otherRNA,otherRNA,
XLOC_010752	TCONS_00030007,	novel,	lncRNA,
XLOC_000240	TCONS_00000551,	novel,	lncRNA,
XLOC_010753	TCONS_00030008,TCONS_00030009,	alternative,known,	mRNA,mRNA,
XLOC_000241	TCONS_00000555,TCONS_00000557,	known,known,	mRNA,mRNA,
XLOC_010754	TCONS_00030010,TCONS_00030011,	novel,novel,	lncRNA,lncRNA,
XLOC_000242	TCONS_00000559,TCONS_00000560,TCONS_00000561,	alternative,known,known,	mRNA,mRNA,mRNA,
XLOC_010755	TCONS_00030013,TCONS_00030014,TCONS_00030016,	alternative,alternative,novel,	mRNA,mRNA,lncRNA,
XLOC_000243	TCONS_00000562,	novel,	lncRNA,
XLOC_010756	TCONS_00030017,	novel,	lncRNA,
XLOC_000244	TCONS_00000563,TCONS_00000564,TCONS_00000565,TCONS_00000566,TCONS_00000567,TCONS_00000568,TCONS_00000569,TCONS_00000571,TCONS_00000572,	novel,novel,novel,novel,novel,novel,novel,novel,novel,	otherRNA,mRNA,mRNA,lncRNA,mRNA,lncRNA,lncRNA,lncRNA,mRNA,
XLOC_000245	TCONS_00000570,	novel,	lncRNA,
XLOC_000246	TCONS_00000573,TCONS_00000575,	known,extension,	mRNA,mRNA,
XLOC_010759	TCONS_00030020,	novel,	otherRNA,
XLOC_000247	TCONS_00000576,TCONS_00000577,TCONS_00000578,TCONS_00000579,TCONS_00000581,	known,known,known,known,known,	mRNA,mRNA,mRNA,mRNA,mRNA,
XLOC_000248	TCONS_00000580,	known,	mRNA,
XLOC_000249	TCONS_00000582,TCONS_00000583,TCONS_00000585,TCONS_00000586,TCONS_00000587,	extension,extension,alternative,alternative,alternative,	mRNA,mRNA,mRNA,mRNA,mRNA,
XLOC_035691	TCONS_00099879,TCONS_00099880,	known,known,	mRNA,mRNA,
XLOC_018450	TCONS_00052428,TCONS_00052429,	novel,novel,	mRNA,lncRNA,
XLOC_035692	TCONS_00099881,	novel,	lncRNA,
XLOC_018451	TCONS_00052430,	known,	mRNA,
XLOC_035693	TCONS_00099882,TCONS_00099883,TCONS_00099884,TCONS_00099885,TCONS_00099886,TCONS_00099888,	alternative,alternative,alternative,alternative,alternative,known,	mRNA,mRNA,mRNA,mRNA,mRNA,mRNA,
XLOC_018452	TCONS_00052432,TCONS_00052433,	known,alternative,	mRNA,mRNA,
XLOC_025180	TCONS_00071533,	novel,	lncRNA,
XLOC_035694	TCONS_00099890,TCONS_00099891,TCONS_00099893,TCONS_00099894,TCONS_00099895,TCONS_00099896,	alternative,known,alternative,alternative,alternative,novel,	mRNA,mRNA,mRNA,mRNA,mRNA,mRNA,
XLOC_018453	TCONS_00052435,	novel,	lncRNA,
XLOC_025181	TCONS_00071534,TCONS_00071535,TCONS_00071536,	novel,known,novel,	mRNA,mRNA,mRNA,
XLOC_035695	TCONS_00099897,	novel,	otherRNA,
XLOC_018454	TCONS_00052437,TCONS_00052441,TCONS_00052442,TCONS_00052443,TCONS_00052444,	known,alternative,alternative,alternative,alternative,	mRNA,mRNA,mRNA,mRNA,mRNA,
XLOC_028967	TCONS_00081757,	known,	mRNA,
XLOC_035696	TCONS_00099898,TCONS_00099899,	alternative,known,	mRNA,mRNA,
XLOC_018455	TCONS_00052438,TCONS_00052439,TCONS_00052440,TCONS_00052445,TCONS_00052446,TCONS_00052448,TCONS_00052450,	novel,alternative,known,known,alternative,alternative,alternative,	mRNA,mRNA,mRNA,mRNA,mRNA,mRNA,mRNA,
XLOC_035697	TCONS_00099901,	known,	mRNA,
XLOC_018456	TCONS_00052447,	known,	lncRNA,
XLOC_025184	TCONS_00071539,TCONS_00071540,TCONS_00071541,	known,alternative,known,	mRNA,mRNA,mRNA,
XLOC_028969	TCONS_00081759,TCONS_00081760,TCONS_00081761,TCONS_00081763,TCONS_00081764,TCONS_00081765,TCONS_00081767,TCONS_00081768,	alternative,alternative,alternative,alternative,alternative,extension,alternative,known,	mRNA,mRNA,mRNA,mRNA,mRNA,mRNA,mRNA,mRNA,
XLOC_035698	TCONS_00099902,TCONS_00099903,TCONS_00099904,	alternative,known,known,	mRNA,mRNA,mRNA,
XLOC_018457	TCONS_00052449,	known,	lncRNA,
XLOC_025185	TCONS_00071542,TCONS_00071543,	known,known,	mRNA,mRNA,
XLOC_036113	TCONS_00101051,TCONS_00101052,TCONS_00101053,TCONS_00101055,TCONS_00101056,TCONS_00101057,TCONS_00101059,TCONS_00101060,TCONS_00101061,TCONS_00101062,TCONS_00101063,	alternative,known,alternative,alternative,alternative,alternative,alternative,alternative,alternative,alternative,alternative,	mRNA,mRNA,mRNA,mRNA,mRNA,mRNA,mRNA,mRNA,mRNA,mRNA,mRNA,
XLOC_035699	TCONS_00099905,	known,	lncRNA,
XLOC_018458	TCONS_00052451,	known,	lncRNA,
XLOC_025186	TCONS_00071545,TCONS_00071547,TCONS_00071548,TCONS_00071549,TCONS_00071552,TCONS_00071555,TCONS_00071557,	alternative,alternative,alternative,alternative,known,alternative,alternative,	mRNA,mRNA,mRNA,mRNA,mRNA,mRNA,mRNA,
XLOC_036114	TCONS_00101064,TCONS_00101065,	known,known,	mRNA,mRNA,
XLOC_003790	TCONS_00010500,	known,	mRNA,
XLOC_018459	TCONS_00052452,TCONS_00052453,	known,known,	mRNA,mRNA,
XLOC_025187	TCONS_00071558,TCONS_00071559,TCONS_00071560,	alternative,known,known,	mRNA,mRNA,mRNA,
XLOC_036115	TCONS_00101066,	known,	otherRNA,
XLOC_003791	TCONS_00010501,	novel,	lncRNA,
XLOC_025188	TCONS_00071561,	known,	mRNA,
XLOC_003792	TCONS_00010502,	novel,	lncRNA,
XLOC_031960	TCONS_00089743,TCONS_00089744,TCONS_00089745,TCONS_00089746,TCONS_00089749,	novel,novel,novel,novel,novel,	lncRNA,lncRNA,mRNA,mRNA,lncRNA,
XLOC_025189	TCONS_00071562,TCONS_00071563,TCONS_00071564,TCONS_00071565,TCONS_00071566,TCONS_00071567,TCONS_00071568,TCONS_00071570,TCONS_00071571,TCONS_00071572,TCONS_00071573,TCONS_00071574,TCONS_00071575,TCONS_00071576,TCONS_00071577,TCONS_00071578,TCONS_00071579,	alternative,extension,extension,known,alternative,alternative,alternative,alternative,alternative,known,known,alternative,known,known,known,known,known,	otherRNA,mRNA,mRNA,otherRNA,otherRNA,otherRNA,otherRNA,otherRNA,otherRNA,mRNA,mRNA,otherRNA,mRNA,otherRNA,otherRNA,mRNA,mRNA,
XLOC_003793	TCONS_00010503,TCONS_00010504,TCONS_00010505,TCONS_00010507,TCONS_00010508,	alternative,alternative,alternative,known,alternative,	mRNA,mRNA,mRNA,mRNA,mRNA,
XLOC_014720	TCONS_00042005,	known,	mRNA,
XLOC_003794	TCONS_00010509,	known,	mRNA,
XLOC_014721	TCONS_00042006,TCONS_00042007,TCONS_00042008,TCONS_00042009,TCONS_00042013,TCONS_00042014,	known,alternative,known,novel,known,known,	mRNA,mRNA,mRNA,lncRNA,mRNA,mRNA,
XLOC_031962	TCONS_00089748,	novel,	lncRNA,
XLOC_036119	TCONS_00101070,	known,	otherRNA,
XLOC_003795	TCONS_00010510,	novel,	lncRNA,
XLOC_014722	TCONS_00042010,TCONS_00042011,	novel,novel,	lncRNA,lncRNA,
XLOC_021450	TCONS_00060871,TCONS_00060872,	extension,known,	mRNA,mRNA,
XLOC_031963	TCONS_00089750,	novel,	lncRNA,
XLOC_003796	TCONS_00010511,TCONS_00010512,TCONS_00010513,TCONS_00010515,TCONS_00010516,	novel,novel,novel,novel,novel,	lncRNA,lncRNA,lncRNA,lncRNA,lncRNA,
XLOC_004210	TCONS_00011858,TCONS_00011859,TCONS_00011860,TCONS_00011861,TCONS_00011862,TCONS_00011863,TCONS_00011864,TCONS_00011865,	alternative,alternative,alternative,alternative,alternative,alternative,alternative,known,	mRNA,mRNA,mRNA,mRNA,mRNA,mRNA,mRNA,mRNA,
XLOC_014723	TCONS_00042012,	novel,	lncRNA,
XLOC_031964	TCONS_00089751,	novel,	otherRNA,
XLOC_003797	TCONS_00010517,	novel,	lncRNA,
XLOC_004211	TCONS_00011870,TCONS_00011876,TCONS_00011880,TCONS_00011881,TCONS_00011882,	alternative,alternative,alternative,alternative,alternative,	mRNA,mRNA,mRNA,mRNA,mRNA,
XLOC_014724	TCONS_00042015,	known,	lncRNA,
XLOC_021452	TCONS_00060874,TCONS_00060875,TCONS_00060876,TCONS_00060877,TCONS_00060878,TCONS_00060879,	alternative,alternative,alternative,known,extension,known,	mRNA,mRNA,mRNA,mRNA,mRNA,mRNA,
XLOC_031965	TCONS_00089752,	novel,	mRNA,
XLOC_003798	TCONS_00010520,TCONS_00010521,	alternative,known,	mRNA,mRNA,
XLOC_014725	TCONS_00042016,TCONS_00042017,TCONS_00042018,TCONS_00042019,	known,known,known,known,	mRNA,mRNA,mRNA,mRNA,
XLOC_004213	TCONS_00011886,	novel,	lncRNA,
XLOC_014726	TCONS_00042020,TCONS_00042021,TCONS_00042022,	known,known,alternative,	mRNA,mRNA,mRNA,
XLOC_031967	TCONS_00089763,	novel,	mRNA,
XLOC_004214	TCONS_00011887,	novel,	lncRNA,
XLOC_014727	TCONS_00042023,TCONS_00042024,TCONS_00042025,	alternative,known,alternative,	mRNA,mRNA,mRNA,
XLOC_031968	TCONS_00089764,TCONS_00089765,TCONS_00089766,	known,known,known,	mRNA,mRNA,mRNA,
XLOC_004215	TCONS_00011888,	novel,	lncRNA,
XLOC_014728	TCONS_00042026,TCONS_00042027,TCONS_00042028,TCONS_00042029,TCONS_00042031,TCONS_00042032,	alternative,alternative,alternative,extension,known,known,	mRNA,mRNA,mRNA,mRNA,mRNA,mRNA,
XLOC_031969	TCONS_00089767,	known,	lncRNA,
XLOC_004216	TCONS_00011889,	alternative,	mRNA,
XLOC_014729	TCONS_00042033,TCONS_00042034,TCONS_00042035,TCONS_00042038,TCONS_00042039,TCONS_00042040,TCONS_00042041,	known,alternative,alternative,alternative,alternative,alternative,alternative,	mRNA,mRNA,mRNA,mRNA,mRNA,mRNA,mRNA,
XLOC_004217	TCONS_00011891,TCONS_00011892,TCONS_00011893,TCONS_00011894,	alternative,known,alternative,alternative,	mRNA,mRNA,mRNA,mRNA,
XLOC_004218	TCONS_00011895,	novel,	lncRNA,
XLOC_004219	TCONS_00011896,	novel,	mRNA,
XLOC_039660	TCONS_00109863,TCONS_00109864,	known,alternative,	mRNA,mRNA,
XLOC_039661	TCONS_00109865,	novel,	lncRNA,
XLOC_039662	TCONS_00109866,	novel,	lncRNA,
XLOC_039663	TCONS_00109867,	novel,	lncRNA,
XLOC_029150	TCONS_00082204,	novel,	lncRNA,
XLOC_039664	TCONS_00109868,	novel,	lncRNA,
XLOC_039665	TCONS_00109869,TCONS_00109870,TCONS_00109871,TCONS_00109872,TCONS_00109873,	extension,alternative,known,known,known,	mRNA,mRNA,mRNA,mRNA,mRNA,
XLOC_039666	TCONS_00109874,TCONS_00109877,TCONS_00109878,TCONS_00109879,TCONS_00109880,	alternative,alternative,known,known,known,	mRNA,mRNA,mRNA,mRNA,mRNA,
XLOC_029153	TCONS_00082207,	novel,	lncRNA,
XLOC_039667	TCONS_00109881,	novel,	lncRNA,
XLOC_029154	TCONS_00082208,	novel,	lncRNA,
XLOC_039668	TCONS_00109882,	novel,	lncRNA,
XLOC_039669	TCONS_00109883,TCONS_00109884,TCONS_00109885,	extension,alternative,known,	mRNA,mRNA,mRNA,
XLOC_029156	TCONS_00082210,TCONS_00082211,	novel,novel,	mRNA,lncRNA,
XLOC_007760	TCONS_00022054,	known,	mRNA,
XLOC_029158	TCONS_00082213,TCONS_00082214,TCONS_00082215,	novel,novel,novel,	lncRNA,lncRNA,lncRNA,
XLOC_007761	TCONS_00022055,	novel,	lncRNA,
XLOC_035930	TCONS_00100544,	novel,	lncRNA,
XLOC_007762	TCONS_00022056,TCONS_00022057,TCONS_00022058,TCONS_00022059,	known,novel,known,alternative,	mRNA,mRNA,mRNA,mRNA,
XLOC_014490	TCONS_00041275,TCONS_00041276,	novel,novel,	lncRNA,lncRNA,
XLOC_035931	TCONS_00100545,TCONS_00100546,TCONS_00100547,	alternative,alternative,known,	mRNA,mRNA,mRNA,
XLOC_007763	TCONS_00022060,	novel,	lncRNA,
XLOC_035932	TCONS_00100549,TCONS_00100550,TCONS_00100551,TCONS_00100552,	extension,alternative,alternative,known,	mRNA,mRNA,mRNA,mRNA,
XLOC_007764	TCONS_00022061,	novel,	lncRNA,
XLOC_014492	TCONS_00041278,TCONS_00041281,	known,alternative,	mRNA,mRNA,
XLOC_035933	TCONS_00100553,TCONS_00100556,TCONS_00100558,TCONS_00100559,TCONS_00100560,	alternative,alternative,alternative,alternative,known,	mRNA,mRNA,mRNA,mRNA,mRNA,
XLOC_025420	TCONS_00072272,	known,	mRNA,
XLOC_007765	TCONS_00022062,	novel,	mRNA,
XLOC_035934	TCONS_00100554,	novel,	otherRNA,
XLOC_025421	TCONS_00072274,	novel,	otherRNA,
XLOC_007766	TCONS_00022063,TCONS_00022064,TCONS_00022065,TCONS_00022066,	alternative,extension,alternative,known,	mRNA,mRNA,mRNA,mRNA,
XLOC_035935	TCONS_00100555,	novel,	lncRNA,
XLOC_025422	TCONS_00072275,TCONS_00072276,TCONS_00072277,	known,known,known,	mRNA,mRNA,mRNA,
XLOC_007767	TCONS_00022067,TCONS_00022068,TCONS_00022069,TCONS_00022070,TCONS_00022071,TCONS_00022072,TCONS_00022073,TCONS_00022074,TCONS_00022075,	alternative,alternative,alternative,known,known,alternative,alternative,alternative,alternative,	mRNA,mRNA,mRNA,mRNA,mRNA,mRNA,mRNA,mRNA,mRNA,
XLOC_035936	TCONS_00100557,	novel,	lncRNA,
XLOC_025423	TCONS_00072278,	known,	mRNA,
XLOC_032151	TCONS_00090236,	known,	mRNA,
XLOC_014496	TCONS_00041286,	novel,	lncRNA,
XLOC_035937	TCONS_00100561,	novel,	lncRNA,
XLOC_025424	TCONS_00072279,	known,	mRNA,
XLOC_032152	TCONS_00090237,TCONS_00090239,TCONS_00090240,TCONS_00090244,TCONS_00090247,	alternative,alternative,known,known,known,	mRNA,mRNA,mRNA,mRNA,mRNA,
XLOC_014497	TCONS_00041287,	novel,	lncRNA,
XLOC_035938	TCONS_00100562,	novel,	lncRNA,
XLOC_025425	TCONS_00072280,	novel,	lncRNA,
XLOC_032153	TCONS_00090248,TCONS_00090249,TCONS_00090251,TCONS_00090252,TCONS_00090253,TCONS_00090254,TCONS_00090255,TCONS_00090256,TCONS_00090257,	alternative,alternative,alternative,alternative,known,known,known,known,known,	mRNA,mRNA,mRNA,mRNA,mRNA,mRNA,mRNA,mRNA,mRNA,
XLOC_014498	TCONS_00041288,	novel,	lncRNA,
XLOC_035939	TCONS_00100563,	novel,	lncRNA,
XLOC_025426	TCONS_00072281,TCONS_00072282,TCONS_00072283,	alternative,known,known,	mRNA,mRNA,mRNA,
XLOC_032154	TCONS_00090258,TCONS_00090259,TCONS_00090260,	alternative,known,known,	mRNA,mRNA,mRNA,
XLOC_014499	TCONS_00041289,	novel,	lncRNA,
XLOC_025427	TCONS_00072284,	novel,	lncRNA,
XLOC_032155	TCONS_00090261,	novel,	lncRNA,
XLOC_032156	TCONS_00090262,TCONS_00090269,	alternative,alternative,	mRNA,mRNA,
XLOC_032158	TCONS_00090271,TCONS_00090272,TCONS_00090273,TCONS_00090274,	extension,alternative,alternative,known,	mRNA,mRNA,mRNA,mRNA,
XLOC_010761	TCONS_00030022,	novel,	mRNA,
XLOC_010762	TCONS_00030023,TCONS_00030024,	novel,known,	lncRNA,lncRNA,
XLOC_000250	TCONS_00000590,TCONS_00000591,TCONS_00000592,TCONS_00000593,TCONS_00000594,	alternative,known,alternative,alternative,alternative,	mRNA,mRNA,mRNA,mRNA,mRNA,
XLOC_010763	TCONS_00030025,TCONS_00030026,TCONS_00030027,TCONS_00030028,TCONS_00030029,	known,known,alternative,extension,known,	mRNA,mRNA,mRNA,mRNA,mRNA,
XLOC_000251	TCONS_00000595,TCONS_00000597,	alternative,alternative,	mRNA,mRNA,
XLOC_010764	TCONS_00030030,	known,	mRNA,
XLOC_000252	TCONS_00000598,	novel,	lncRNA,
XLOC_010765	TCONS_00030031,	known,	mRNA,
XLOC_000253	TCONS_00000599,	novel,	lncRNA,
XLOC_010766	TCONS_00030032,TCONS_00030033,TCONS_00030034,TCONS_00030035,TCONS_00030036,TCONS_00030038,	alternative,known,alternative,known,known,known,	mRNA,mRNA,mRNA,otherRNA,mRNA,mRNA,
XLOC_000254	TCONS_00000601,	novel,	lncRNA,
XLOC_010769	TCONS_00030042,TCONS_00030043,TCONS_00030044,	alternative,known,extension,	mRNA,mRNA,mRNA,
XLOC_000257	TCONS_00000604,	novel,	mRNA,
XLOC_028970	TCONS_00081769,TCONS_00081798,TCONS_00081802,	novel,novel,known,	mRNA,otherRNA,mRNA,
XLOC_028971	TCONS_00081770,	novel,	lncRNA,
XLOC_028972	TCONS_00081771,TCONS_00081772,TCONS_00081773,TCONS_00081774,TCONS_00081777,	alternative,known,alternative,alternative,known,	lncRNA,mRNA,lncRNA,lncRNA,mRNA,
XLOC_039900	TCONS_00110362,	novel,	lncRNA,
XLOC_018460	TCONS_00052454,TCONS_00052455,TCONS_00052456,	known,alternative,alternative,	mRNA,mRNA,mRNA,
XLOC_028973	TCONS_00081776,	novel,	lncRNA,
XLOC_018461	TCONS_00052457,	known,	mRNA,
XLOC_028974	TCONS_00081779,	known,	mRNA,
XLOC_025190	TCONS_00071580,	novel,	lncRNA,
XLOC_028975	TCONS_00081781,TCONS_00081782,TCONS_00081783,TCONS_00081784,	known,alternative,alternative,alternative,	mRNA,mRNA,mRNA,mRNA,
XLOC_018463	TCONS_00052459,	known,	mRNA,
XLOC_025191	TCONS_00071583,TCONS_00071600,TCONS_00071601,TCONS_00071602,TCONS_00071603,	alternative,known,alternative,alternative,known,	mRNA,mRNA,mRNA,mRNA,mRNA,
XLOC_028976	TCONS_00081785,	known,	lncRNA,
XLOC_018464	TCONS_00052465,	known,	mRNA,
XLOC_025192	TCONS_00071604,TCONS_00071605,TCONS_00071606,	alternative,known,known,	mRNA,mRNA,mRNA,
XLOC_028977	TCONS_00081788,	known,	mRNA,
XLOC_039905	TCONS_00110367,TCONS_00110369,TCONS_00110370,TCONS_00110371,	alternative,known,known,known,	mRNA,mRNA,mRNA,mRNA,
XLOC_025193	TCONS_00071607,	novel,	otherRNA,
XLOC_028978	TCONS_00081789,	novel,	mRNA,
XLOC_018466	TCONS_00052462,TCONS_00052463,	known,known,	mRNA,mRNA,
XLOC_025194	TCONS_00071608,TCONS_00071609,	known,known,	mRNA,mRNA,
XLOC_028979	TCONS_00081791,	known,	mRNA,
XLOC_039907	TCONS_00110373,	known,	otherRNA,
XLOC_025195	TCONS_00071610,TCONS_00071611,TCONS_00071612,	known,known,alternative,	mRNA,mRNA,mRNA,
XLOC_018468	TCONS_00052467,	alternative,	mRNA,
XLOC_025196	TCONS_00071613,	known,	mRNA,
XLOC_039909	TCONS_00110375,	novel,	otherRNA,
XLOC_036124	TCONS_00101079,	known,	mRNA,
XLOC_018469	TCONS_00052469,TCONS_00052470,TCONS_00052471,	novel,novel,known,	mRNA,mRNA,mRNA,
XLOC_025197	TCONS_00071614,	novel,	otherRNA,
XLOC_025198	TCONS_00071615,TCONS_00071616,TCONS_00071617,TCONS_00071618,TCONS_00071619,TCONS_00071620,TCONS_00071621,TCONS_00071622,TCONS_00071623,TCONS_00071625,TCONS_00071626,TCONS_00071627,	alternative,alternative,alternative,alternative,known,known,known,alternative,alternative,alternative,alternative,alternative,	mRNA,mRNA,mRNA,mRNA,mRNA,mRNA,mRNA,mRNA,mRNA,mRNA,mRNA,mRNA,
XLOC_031970	TCONS_00089768,	novel,	lncRNA,
XLOC_014730	TCONS_00042045,TCONS_00042046,TCONS_00042047,TCONS_00042048,TCONS_00042049,	alternative,alternative,alternative,alternative,known,	mRNA,mRNA,mRNA,mRNA,mRNA,
XLOC_031971	TCONS_00089769,	known,	mRNA,
XLOC_014731	TCONS_00042050,	novel,	mRNA,
XLOC_031972	TCONS_00089770,TCONS_00089771,TCONS_00089772,TCONS_00089773,TCONS_00089774,TCONS_00089775,TCONS_00089776,TCONS_00089777,TCONS_00089778,TCONS_00089779,TCONS_00089780,TCONS_00089781,	alternative,known,alternative,known,known,extension,alternative,alternative,alternative,known,known,alternative,	mRNA,mRNA,mRNA,mRNA,mRNA,mRNA,mRNA,mRNA,mRNA,mRNA,mRNA,mRNA,
XLOC_036129	TCONS_00101085,TCONS_00101086,	known,alternative,	mRNA,mRNA,
XLOC_014732	TCONS_00042051,TCONS_00042052,TCONS_00042054,TCONS_00042055,TCONS_00042057,TCONS_00042058,TCONS_00042059,	alternative,extension,alternative,alternative,novel,novel,novel,	mRNA,mRNA,mRNA,mRNA,otherRNA,otherRNA,otherRNA,
XLOC_031973	TCONS_00089782,TCONS_00089783,TCONS_00089784,TCONS_00089785,TCONS_00089786,	alternative,alternative,alternative,alternative,known,	mRNA,mRNA,mRNA,mRNA,mRNA,
XLOC_004220	TCONS_00011897,	novel,	lncRNA,
XLOC_014733	TCONS_00042061,TCONS_00042062,TCONS_00042063,TCONS_00042064,TCONS_00042065,TCONS_00042066,TCONS_00042068,TCONS_00042069,TCONS_00042070,	alternative,alternative,alternative,alternative,alternative,alternative,alternative,known,alternative,	mRNA,mRNA,mRNA,mRNA,mRNA,mRNA,mRNA,mRNA,mRNA,
XLOC_031974	TCONS_00089787,	novel,	otherRNA,
XLOC_004221	TCONS_00011898,	novel,	lncRNA,
XLOC_014734	TCONS_00042071,TCONS_00042072,	novel,known,	mRNA,mRNA,
XLOC_021462	TCONS_00060890,TCONS_00060891,TCONS_00060892,TCONS_00060893,TCONS_00060894,TCONS_00060895,TCONS_00060896,TCONS_00060897,	known,alternative,alternative,known,alternative,alternative,alternative,known,	mRNA,mRNA,mRNA,mRNA,mRNA,mRNA,mRNA,mRNA,
XLOC_014735	TCONS_00042073,TCONS_00042074,TCONS_00042075,	alternative,known,known,	mRNA,mRNA,mRNA,
XLOC_021463	TCONS_00060898,TCONS_00060899,TCONS_00060900,	novel,novel,novel,	otherRNA,otherRNA,otherRNA,
XLOC_031976	TCONS_00089790,	known,	mRNA,
XLOC_004223	TCONS_00011900,TCONS_00011901,TCONS_00011902,TCONS_00011903,TCONS_00011904,	alternative,alternative,alternative,known,known,	mRNA,mRNA,mRNA,mRNA,mRNA,
XLOC_014736	TCONS_00042076,TCONS_00042077,TCONS_00042078,	extension,known,known,	mRNA,mRNA,mRNA,
XLOC_021464	TCONS_00060902,TCONS_00060903,TCONS_00060904,TCONS_00060906,TCONS_00060907,	alternative,alternative,alternative,alternative,alternative,	mRNA,mRNA,mRNA,mRNA,mRNA,
XLOC_031977	TCONS_00089791,TCONS_00089792,	alternative,known,	mRNA,mRNA,
XLOC_004224	TCONS_00011905,TCONS_00011906,TCONS_00011907,TCONS_00011908,	alternative,alternative,alternative,known,	mRNA,mRNA,mRNA,mRNA,
XLOC_021465	TCONS_00060908,	novel,	lncRNA,
XLOC_031978	TCONS_00089793,	novel,	lncRNA,
XLOC_004225	TCONS_00011909,	known,	mRNA,
XLOC_014738	TCONS_00042080,TCONS_00042081,TCONS_00042082,TCONS_00042083,	alternative,alternative,alternative,known,	mRNA,mRNA,mRNA,mRNA,
XLOC_014739	TCONS_00042084,TCONS_00042085,TCONS_00042086,	extension,alternative,known,	mRNA,mRNA,mRNA,
XLOC_021467	TCONS_00060911,TCONS_00060912,TCONS_00060913,	alternative,known,known,	mRNA,mRNA,mRNA,
XLOC_004227	TCONS_00011911,	novel,	lncRNA,
XLOC_021468	TCONS_00060914,	novel,	lncRNA,
XLOC_004228	TCONS_00011912,TCONS_00011913,TCONS_00011914,TCONS_00011916,TCONS_00011917,	alternative,alternative,alternative,alternative,known,	mRNA,mRNA,mRNA,mRNA,mRNA,
XLOC_021469	TCONS_00060915,	novel,	mRNA,
XLOC_004229	TCONS_00011918,	novel,	lncRNA,
XLOC_039671	TCONS_00109887,TCONS_00109888,	novel,novel,	mRNA,mRNA,
XLOC_039672	TCONS_00109889,	novel,	otherRNA,
XLOC_039673	TCONS_00109890,	novel,	otherRNA,
XLOC_039674	TCONS_00109891,	novel,	otherRNA,
XLOC_029162	TCONS_00082219,	novel,	lncRNA,
XLOC_029165	TCONS_00082222,	novel,	lncRNA,
XLOC_039679	TCONS_00109896,	novel,	otherRNA,
XLOC_029168	TCONS_00082225,	novel,	lncRNA,
XLOC_007771	TCONS_00022080,	novel,	lncRNA,
XLOC_035940	TCONS_00100564,	novel,	lncRNA,
XLOC_007772	TCONS_00022081,	novel,	mRNA,
XLOC_035941	TCONS_00100565,	novel,	lncRNA,
XLOC_018700	TCONS_00053153,TCONS_00053154,	alternative,known,	mRNA,mRNA,
XLOC_007773	TCONS_00022082,TCONS_00022083,TCONS_00022084,TCONS_00022085,TCONS_00022087,TCONS_00022088,TCONS_00022089,TCONS_00022090,	novel,novel,novel,novel,alternative,known,known,known,	lncRNA,lncRNA,lncRNA,lncRNA,lncRNA,lncRNA,lncRNA,lncRNA,
XLOC_035942	TCONS_00100566,	novel,	lncRNA,
XLOC_018701	TCONS_00053155,TCONS_00053156,TCONS_00053157,TCONS_00053159,	extension,alternative,alternative,known,	mRNA,mRNA,mRNA,mRNA,
XLOC_035943	TCONS_00100567,	novel,	lncRNA,
XLOC_035944	TCONS_00100568,TCONS_00100569,TCONS_00100571,TCONS_00100572,TCONS_00100573,TCONS_00100574,TCONS_00100575,	alternative,alternative,alternative,alternative,alternative,extension,known,	mRNA,mRNA,mRNA,mRNA,mRNA,mRNA,mRNA,
XLOC_018703	TCONS_00053161,TCONS_00053162,TCONS_00053163,TCONS_00053165,TCONS_00053166,	alternative,alternative,alternative,alternative,alternative,	mRNA,mRNA,mRNA,mRNA,mRNA,
XLOC_007776	TCONS_00022093,	novel,	lncRNA,
XLOC_018704	TCONS_00053167,TCONS_00053168,TCONS_00053169,TCONS_00053170,TCONS_00053171,TCONS_00053172,TCONS_00053173,	known,alternative,alternative,alternative,known,alternative,alternative,	mRNA,mRNA,mRNA,mRNA,mRNA,mRNA,mRNA,
XLOC_032160	TCONS_00090276,TCONS_00090277,TCONS_00090278,	novel,novel,novel,	lncRNA,lncRNA,lncRNA,
XLOC_007777	TCONS_00022094,TCONS_00022098,TCONS_00022101,	alternative,alternative,novel,	lncRNA,lncRNA,lncRNA,
XLOC_035946	TCONS_00100577,TCONS_00100578,TCONS_00100579,TCONS_00100580,TCONS_00100581,	alternative,alternative,extension,alternative,known,	mRNA,mRNA,mRNA,mRNA,mRNA,
XLOC_018705	TCONS_00053174,TCONS_00053176,	alternative,known,	mRNA,mRNA,
XLOC_032161	TCONS_00090279,	novel,	lncRNA,
XLOC_007778	TCONS_00022095,	novel,	lncRNA,
XLOC_018706	TCONS_00053175,	novel,	lncRNA,
XLOC_032162	TCONS_00090280,	novel,	lncRNA,
XLOC_007779	TCONS_00022096,	novel,	lncRNA,
XLOC_035948	TCONS_00100583,TCONS_00100584,	novel,known,	mRNA,mRNA,
XLOC_018707	TCONS_00053177,TCONS_00053178,TCONS_00053179,TCONS_00053180,TCONS_00053181,TCONS_00053182,	alternative,alternative,known,known,known,known,	mRNA,mRNA,mRNA,mRNA,mRNA,mRNA,
XLOC_035949	TCONS_00100585,	known,	mRNA,
XLOC_018708	TCONS_00053183,TCONS_00053184,TCONS_00053185,TCONS_00053186,TCONS_00053187,TCONS_00053188,TCONS_00053189,TCONS_00053190,TCONS_00053191,TCONS_00053192,	alternative,alternative,alternative,alternative,alternative,alternative,alternative,alternative,known,known,	mRNA,mRNA,mRNA,mRNA,mRNA,mRNA,mRNA,mRNA,mRNA,mRNA,
XLOC_032165	TCONS_00090283,	known,	otherRNA,
XLOC_032166	TCONS_00090284,TCONS_00090285,	known,alternative,	mRNA,mRNA,
XLOC_032167	TCONS_00090286,	known,	mRNA,
XLOC_032168	TCONS_00090287,TCONS_00090288,TCONS_00090289,	alternative,known,alternative,	mRNA,mRNA,mRNA,
XLOC_010771	TCONS_00030047,TCONS_00030048,	known,novel,	mRNA,mRNA,
XLOC_032169	TCONS_00090290,	novel,	otherRNA,
XLOC_021700	TCONS_00061586,TCONS_00061587,TCONS_00061588,	alternative,known,known,	otherRNA,otherRNA,mRNA,
XLOC_000260	TCONS_00000608,	known,	mRNA,
XLOC_021701	TCONS_00061589,	novel,	mRNA,
XLOC_000261	TCONS_00000609,TCONS_00000610,	known,alternative,	mRNA,mRNA,
XLOC_010774	TCONS_00030052,TCONS_00030053,TCONS_00030054,TCONS_00030056,TCONS_00030058,TCONS_00030059,TCONS_00030060,TCONS_00030061,TCONS_00030062,TCONS_00030064,	alternative,alternative,alternative,alternative,alternative,alternative,alternative,alternative,alternative,alternative,	mRNA,mRNA,mRNA,mRNA,mRNA,mRNA,mRNA,mRNA,mRNA,mRNA,
XLOC_000262	TCONS_00000611,	novel,	lncRNA,
XLOC_010775	TCONS_00030065,TCONS_00030066,TCONS_00030067,TCONS_00030070,	known,known,known,known,	mRNA,mRNA,mRNA,mRNA,
XLOC_021703	TCONS_00061591,	novel,	lncRNA,
XLOC_000263	TCONS_00000612,TCONS_00000614,TCONS_00000615,	extension,alternative,alternative,	mRNA,mRNA,mRNA,
XLOC_010776	TCONS_00030071,TCONS_00030072,TCONS_00030074,TCONS_00030075,TCONS_00030076,TCONS_00030077,TCONS_00030078,TCONS_00030079,TCONS_00030080,TCONS_00030081,TCONS_00030083,	known,alternative,known,known,known,alternative,known,alternative,alternative,known,known,	mRNA,mRNA,mRNA,mRNA,mRNA,mRNA,mRNA,mRNA,mRNA,mRNA,mRNA,
XLOC_021704	TCONS_00061592,TCONS_00061593,TCONS_00061594,TCONS_00061595,TCONS_00061596,TCONS_00061598,TCONS_00061600,TCONS_00061601,TCONS_00061603,TCONS_00061604,TCONS_00061605,	alternative,alternative,alternative,alternative,alternative,alternative,alternative,alternative,alternative,known,known,	mRNA,mRNA,mRNA,mRNA,mRNA,mRNA,mRNA,mRNA,mRNA,mRNA,mRNA,
XLOC_000264	TCONS_00000616,	known,	mRNA,
XLOC_010777	TCONS_00030084,TCONS_00030085,TCONS_00030086,TCONS_00030088,	alternative,alternative,known,known,	mRNA,mRNA,mRNA,mRNA,
XLOC_021705	TCONS_00061606,TCONS_00061607,TCONS_00061608,TCONS_00061609,	alternative,alternative,alternative,known,	mRNA,mRNA,mRNA,mRNA,
XLOC_000265	TCONS_00000617,TCONS_00000618,TCONS_00000620,TCONS_00000621,TCONS_00000622,	alternative,alternative,alternative,alternative,known,	mRNA,mRNA,mRNA,mRNA,mRNA,
XLOC_010778	TCONS_00030090,TCONS_00030091,TCONS_00030092,	alternative,known,alternative,	mRNA,mRNA,mRNA,
XLOC_021706	TCONS_00061610,	novel,	lncRNA,
XLOC_000266	TCONS_00000623,TCONS_00000624,TCONS_00000626,TCONS_00000628,TCONS_00000629,	alternative,alternative,alternative,known,known,	mRNA,mRNA,mRNA,mRNA,mRNA,
XLOC_010779	TCONS_00030093,	known,	lncRNA,
XLOC_021707	TCONS_00061611,TCONS_00061612,	alternative,known,	mRNA,mRNA,
XLOC_000267	TCONS_00000630,TCONS_00000631,TCONS_00000632,TCONS_00000633,TCONS_00000635,TCONS_00000636,TCONS_00000637,TCONS_00000638,TCONS_00000640,TCONS_00000641,	alternative,alternative,alternative,novel,alternative,alternative,alternative,alternative,alternative,alternative,	mRNA,mRNA,mRNA,mRNA,mRNA,mRNA,mRNA,mRNA,mRNA,mRNA,
XLOC_000268	TCONS_00000642,TCONS_00000643,	alternative,known,	mRNA,mRNA,
XLOC_021709	TCONS_00061615,	alternative,	mRNA,
XLOC_000269	TCONS_00000644,TCONS_00000645,TCONS_00000646,TCONS_00000647,TCONS_00000648,	novel,novel,novel,novel,novel,	lncRNA,lncRNA,lncRNA,lncRNA,lncRNA,
XLOC_028980	TCONS_00081792,TCONS_00081793,	known,known,	mRNA,mRNA,
XLOC_028981	TCONS_00081795,	known,	mRNA,
XLOC_018470	TCONS_00052472,	known,	mRNA,
XLOC_028983	TCONS_00081799,	known,	mRNA,
XLOC_039911	TCONS_00110377,	novel,	lncRNA,
XLOC_018471	TCONS_00052473,TCONS_00052474,	novel,known,	otherRNA,otherRNA,
XLOC_039912	TCONS_00110379,TCONS_00110381,	known,alternative,	otherRNA,otherRNA,
XLOC_018472	TCONS_00052475,	novel,	lncRNA,
XLOC_028985	TCONS_00081803,TCONS_00081804,	known,known,	mRNA,mRNA,
XLOC_039913	TCONS_00110382,TCONS_00110383,	known,alternative,	mRNA,mRNA,
XLOC_029400	TCONS_00082915,TCONS_00082916,TCONS_00082917,TCONS_00082918,TCONS_00082919,TCONS_00082920,TCONS_00082921,TCONS_00082922,	alternative,alternative,alternative,alternative,alternative,alternative,known,known,	mRNA,mRNA,mRNA,mRNA,mRNA,mRNA,mRNA,mRNA,
XLOC_018473	TCONS_00052476,	novel,	lncRNA,
XLOC_028986	TCONS_00081805,	novel,	mRNA,
XLOC_039914	TCONS_00110384,	novel,	lncRNA,
XLOC_018474	TCONS_00052477,	novel,	lncRNA,
XLOC_028987	TCONS_00081807,	known,	mRNA,
XLOC_039915	TCONS_00110385,	novel,	lncRNA,
XLOC_036130	TCONS_00101091,TCONS_00101096,TCONS_00101098,	alternative,alternative,known,	mRNA,mRNA,mRNA,
XLOC_018475	TCONS_00052478,TCONS_00052479,TCONS_00052480,TCONS_00052481,TCONS_00052482,TCONS_00052483,TCONS_00052484,TCONS_00052485,TCONS_00052486,	alternative,alternative,known,extension,extension,known,known,known,known,	mRNA,mRNA,mRNA,mRNA,mRNA,mRNA,mRNA,mRNA,mRNA,
XLOC_028988	TCONS_00081809,	known,	mRNA,
XLOC_039916	TCONS_00110386,	novel,	lncRNA,
XLOC_036131	TCONS_00101088,TCONS_00101090,	novel,novel,	lncRNA,mRNA,
XLOC_029403	TCONS_00082930,	known,	mRNA,
XLOC_028989	TCONS_00081811,TCONS_00081812,TCONS_00081813,TCONS_00081814,	novel,alternative,known,known,	mRNA,mRNA,mRNA,mRNA,
XLOC_039917	TCONS_00110387,TCONS_00110388,TCONS_00110389,TCONS_00110390,TCONS_00110391,TCONS_00110396,TCONS_00110397,	alternative,known,known,known,known,alternative,known,	mRNA,mRNA,mRNA,mRNA,mRNA,mRNA,mRNA,
XLOC_036132	TCONS_00101092,	novel,	lncRNA,
XLOC_039918	TCONS_00110398,TCONS_00110399,TCONS_00110400,TCONS_00110401,TCONS_00110402,TCONS_00110403,TCONS_00110404,	alternative,alternative,alternative,known,known,known,known,	mRNA,mRNA,mRNA,mRNA,mRNA,mRNA,mRNA,
XLOC_036133	TCONS_00101093,	novel,	lncRNA,
XLOC_029405	TCONS_00082932,	novel,	lncRNA,
XLOC_018478	TCONS_00052490,TCONS_00052491,	alternative,known,	mRNA,mRNA,
XLOC_039919	TCONS_00110405,TCONS_00110406,TCONS_00110407,TCONS_00110408,	alternative,alternative,known,alternative,	mRNA,mRNA,mRNA,mRNA,
XLOC_036134	TCONS_00101094,	novel,	lncRNA,
XLOC_029406	TCONS_00082933,TCONS_00082934,	alternative,extension,	mRNA,mRNA,
XLOC_036135	TCONS_00101095,	novel,	lncRNA,
XLOC_029407	TCONS_00082937,	novel,	lncRNA,
XLOC_036136	TCONS_00101097,	novel,	lncRNA,
XLOC_029408	TCONS_00082938,TCONS_00082941,	alternative,known,	mRNA,mRNA,
XLOC_036137	TCONS_00101099,	novel,	lncRNA,
XLOC_014740	TCONS_00042087,	novel,	lncRNA,
XLOC_031981	TCONS_00089796,	novel,	lncRNA,
XLOC_036138	TCONS_00101100,TCONS_00101101,TCONS_00101102,	alternative,novel,known,	mRNA,mRNA,mRNA,
XLOC_014741	TCONS_00042088,TCONS_00042089,TCONS_00042090,TCONS_00042091,	alternative,extension,known,known,	mRNA,mRNA,mRNA,mRNA,
XLOC_031982	TCONS_00089797,	novel,	lncRNA,
XLOC_036139	TCONS_00101104,TCONS_00101106,	alternative,alternative,	mRNA,mRNA,
XLOC_014742	TCONS_00042093,	known,	mRNA,
XLOC_021470	TCONS_00060916,TCONS_00060917,TCONS_00060918,	alternative,known,known,	lncRNA,lncRNA,lncRNA,
XLOC_031983	TCONS_00089798,TCONS_00089799,TCONS_00089800,TCONS_00089801,TCONS_00089802,TCONS_00089804,TCONS_00089805,	known,extension,extension,known,known,known,extension,	mRNA,mRNA,mRNA,mRNA,mRNA,mRNA,mRNA,
XLOC_021471	TCONS_00060920,TCONS_00060921,TCONS_00060922,TCONS_00060923,TCONS_00060926,	alternative,alternative,alternative,alternative,known,	mRNA,mRNA,mRNA,mRNA,mRNA,
XLOC_031984	TCONS_00089803,	known,	mRNA,
XLOC_004231	TCONS_00011920,	known,	mRNA,
XLOC_031985	TCONS_00089806,TCONS_00089807,TCONS_00089808,TCONS_00089809,TCONS_00089810,	alternative,alternative,known,alternative,alternative,	mRNA,mRNA,mRNA,mRNA,mRNA,
XLOC_004232	TCONS_00011921,TCONS_00011922,TCONS_00011923,TCONS_00011924,TCONS_00011925,TCONS_00011926,TCONS_00011927,TCONS_00011928,TCONS_00011929,	novel,alternative,alternative,alternative,alternative,alternative,alternative,alternative,known,	mRNA,mRNA,mRNA,mRNA,mRNA,mRNA,mRNA,mRNA,mRNA,
XLOC_021473	TCONS_00060929,TCONS_00060930,	known,extension,	otherRNA,mRNA,
XLOC_031986	TCONS_00089816,TCONS_00089817,TCONS_00089818,TCONS_00089819,	alternative,known,alternative,alternative,	mRNA,mRNA,mRNA,mRNA,
XLOC_032401	TCONS_00090941,	novel,	mRNA,
XLOC_004233	TCONS_00011930,TCONS_00011931,TCONS_00011932,	known,known,novel,	lncRNA,lncRNA,lncRNA,
XLOC_021474	TCONS_00060931,	novel,	lncRNA,
XLOC_031987	TCONS_00089820,	novel,	mRNA,
XLOC_032402	TCONS_00090942,	novel,	mRNA,
XLOC_004234	TCONS_00011934,TCONS_00011935,TCONS_00011936,	known,known,known,	mRNA,mRNA,mRNA,
XLOC_021475	TCONS_00060932,	novel,	lncRNA,
XLOC_032403	TCONS_00090943,	novel,	mRNA,
XLOC_004235	TCONS_00011937,	known,	mRNA,
XLOC_021476	TCONS_00060933,TCONS_00060935,	novel,novel,	otherRNA,otherRNA,
XLOC_032404	TCONS_00090944,TCONS_00090945,TCONS_00090949,	alternative,alternative,known,	mRNA,mRNA,mRNA,
XLOC_004236	TCONS_00011938,TCONS_00011939,TCONS_00011941,TCONS_00011942,	alternative,extension,alternative,alternative,	mRNA,mRNA,mRNA,mRNA,
XLOC_021477	TCONS_00060936,	novel,	lncRNA,
XLOC_021478	TCONS_00060937,TCONS_00060939,TCONS_00060941,TCONS_00060943,TCONS_00060944,TCONS_00060945,	alternative,alternative,alternative,alternative,alternative,alternative,	mRNA,mRNA,mRNA,mRNA,mRNA,mRNA,
XLOC_032406	TCONS_00090951,	novel,	mRNA,
XLOC_021479	TCONS_00060950,TCONS_00060951,TCONS_00060952,TCONS_00060953,TCONS_00060954,	novel,novel,novel,novel,novel,	otherRNA,otherRNA,otherRNA,otherRNA,otherRNA,
XLOC_004239	TCONS_00011948,TCONS_00011949,TCONS_00011950,TCONS_00011951,	alternative,known,known,known,	mRNA,mRNA,mRNA,mRNA,
XLOC_032408	TCONS_00090953,TCONS_00090955,TCONS_00090961,	known,alternative,alternative,	mRNA,mRNA,mRNA,
XLOC_032409	TCONS_00090963,TCONS_00090965,	known,known,	mRNA,mRNA,
XLOC_000500	TCONS_00001334,	novel,	lncRNA,
XLOC_000501	TCONS_00001336,	novel,	lncRNA,
XLOC_000502	TCONS_00001337,	novel,	lncRNA,
XLOC_000503	TCONS_00001338,	novel,	lncRNA,
XLOC_039680	TCONS_00109897,	novel,	otherRNA,
XLOC_000504	TCONS_00001339,TCONS_00001340,TCONS_00001341,	known,alternative,alternative,	mRNA,mRNA,mRNA,
XLOC_000506	TCONS_00001347,	alternative,	mRNA,
XLOC_039684	TCONS_00109901,	novel,	otherRNA,
XLOC_039685	TCONS_00109902,TCONS_00109903,TCONS_00109905,	novel,novel,novel,	otherRNA,otherRNA,otherRNA,
XLOC_039686	TCONS_00109904,	novel,	otherRNA,
XLOC_029173	TCONS_00082233,	novel,	lncRNA,
XLOC_029174	TCONS_00082235,TCONS_00082236,TCONS_00082237,TCONS_00082239,	alternative,alternative,known,known,	mRNA,mRNA,mRNA,mRNA,
XLOC_029175	TCONS_00082243,TCONS_00082244,TCONS_00082245,	extension,known,alternative,	mRNA,mRNA,mRNA,
XLOC_007780	TCONS_00022097,	novel,	lncRNA,
XLOC_029178	TCONS_00082248,	novel,	mRNA,
XLOC_007781	TCONS_00022099,	novel,	lncRNA,
XLOC_035950	TCONS_00100586,	novel,	lncRNA,
XLOC_007782	TCONS_00022100,	novel,	lncRNA,
XLOC_035951	TCONS_00100587,TCONS_00100588,TCONS_00100590,	alternative,alternative,known,	lncRNA,lncRNA,lncRNA,
XLOC_018710	TCONS_00053194,TCONS_00053195,	alternative,known,	otherRNA,mRNA,
XLOC_007783	TCONS_00022103,	novel,	lncRNA,
XLOC_018711	TCONS_00053196,	novel,	lncRNA,
XLOC_035953	TCONS_00100594,	known,	mRNA,
XLOC_007785	TCONS_00022105,TCONS_00022106,	known,alternative,	mRNA,mRNA,
XLOC_008200	TCONS_00023232,	novel,	lncRNA,
XLOC_018713	TCONS_00053199,	alternative,	mRNA,
XLOC_007786	TCONS_00022109,	novel,	mRNA,
XLOC_035955	TCONS_00100596,	novel,	lncRNA,
XLOC_008201	TCONS_00023233,TCONS_00023234,TCONS_00023235,	alternative,alternative,known,	mRNA,mRNA,mRNA,
XLOC_032170	TCONS_00090291,TCONS_00090292,TCONS_00090293,TCONS_00090294,TCONS_00090295,	alternative,alternative,alternative,alternative,known,	mRNA,mRNA,mRNA,mRNA,mRNA,
XLOC_007787	TCONS_00022110,TCONS_00022111,	novel,novel,	lncRNA,lncRNA,
XLOC_035956	TCONS_00100597,TCONS_00100598,TCONS_00100599,TCONS_00100600,TCONS_00100601,TCONS_00100602,TCONS_00100603,TCONS_00100605,TCONS_00100607,TCONS_00100608,	known,alternative,alternative,alternative,alternative,known,known,known,known,alternative,	mRNA,mRNA,mRNA,mRNA,mRNA,mRNA,mRNA,mRNA,mRNA,mRNA,
XLOC_018715	TCONS_00053209,TCONS_00053210,TCONS_00053211,TCONS_00053213,TCONS_00053214,TCONS_00053215,TCONS_00053216,TCONS_00053217,TCONS_00053218,	alternative,extension,known,known,alternative,alternative,alternative,known,known,	mRNA,mRNA,mRNA,mRNA,mRNA,mRNA,mRNA,mRNA,mRNA,
XLOC_032171	TCONS_00090296,TCONS_00090297,	alternative,known,	mRNA,mRNA,
XLOC_008203	TCONS_00023237,	novel,	lncRNA,
XLOC_018716	TCONS_00053220,TCONS_00053222,	alternative,known,	mRNA,mRNA,
XLOC_032172	TCONS_00090298,	known,	mRNA,
XLOC_008204	TCONS_00023238,	novel,	lncRNA,
XLOC_032173	TCONS_00090299,TCONS_00090300,TCONS_00090301,	extension,known,alternative,	mRNA,mRNA,mRNA,
XLOC_008205	TCONS_00023239,TCONS_00023240,TCONS_00023241,	alternative,known,known,	mRNA,mRNA,mRNA,
XLOC_032174	TCONS_00090302,TCONS_00090303,TCONS_00090304,TCONS_00090306,	known,novel,alternative,alternative,	mRNA,otherRNA,mRNA,otherRNA,
XLOC_008206	TCONS_00023242,	novel,	lncRNA,
XLOC_018719	TCONS_00053226,	known,	mRNA,
XLOC_032175	TCONS_00090307,	known,	otherRNA,
XLOC_008208	TCONS_00023244,	novel,	lncRNA,
XLOC_032177	TCONS_00090309,TCONS_00090310,TCONS_00090311,	known,alternative,known,	mRNA,mRNA,mRNA,
XLOC_010780	TCONS_00030094,TCONS_00030095,	known,alternative,	mRNA,mRNA,
XLOC_008209	TCONS_00023246,TCONS_00023247,TCONS_00023248,	known,known,known,	mRNA,mRNA,mRNA,
XLOC_032178	TCONS_00090312,TCONS_00090313,	known,extension,	otherRNA,otherRNA,
XLOC_032179	TCONS_00090314,TCONS_00090315,TCONS_00090316,TCONS_00090317,TCONS_00090318,TCONS_00090319,	known,alternative,alternative,alternative,alternative,known,	otherRNA,otherRNA,otherRNA,otherRNA,mRNA,mRNA,
XLOC_021710	TCONS_00061618,	novel,	lncRNA,
XLOC_000270	TCONS_00000649,	novel,	mRNA,
XLOC_010783	TCONS_00030102,	known,	otherRNA,
XLOC_021711	TCONS_00061619,TCONS_00061622,TCONS_00061624,TCONS_00061625,TCONS_00061626,TCONS_00061627,TCONS_00061630,	alternative,known,known,known,known,known,extension,	mRNA,mRNA,mRNA,mRNA,mRNA,mRNA,mRNA,
XLOC_000271	TCONS_00000650,	novel,	mRNA,
XLOC_010784	TCONS_00030103,	known,	lncRNA,
XLOC_010785	TCONS_00030104,TCONS_00030105,TCONS_00030106,TCONS_00030107,TCONS_00030108,TCONS_00030109,TCONS_00030110,TCONS_00030113,TCONS_00030114,TCONS_00030127,TCONS_00030128,TCONS_00030129,TCONS_00030130,TCONS_00030131,TCONS_00030132,TCONS_00030133,TCONS_00030134,	alternative,alternative,extension,alternative,known,known,known,known,known,known,known,known,known,known,known,known,known,	mRNA,mRNA,otherRNA,mRNA,otherRNA,mRNA,mRNA,otherRNA,otherRNA,mRNA,otherRNA,mRNA,mRNA,mRNA,mRNA,mRNA,mRNA,
XLOC_011200	TCONS_00031270,TCONS_00031271,TCONS_00031272,TCONS_00031273,	novel,novel,novel,novel,	lncRNA,lncRNA,lncRNA,lncRNA,
XLOC_021713	TCONS_00061634,TCONS_00061635,TCONS_00061636,TCONS_00061638,TCONS_00061639,TCONS_00061640,	alternative,known,known,alternative,alternative,known,	mRNA,mRNA,mRNA,mRNA,mRNA,mRNA,
XLOC_000273	TCONS_00000652,	known,	mRNA,
XLOC_010786	TCONS_00030135,TCONS_00030136,TCONS_00030138,	alternative,known,extension,	mRNA,mRNA,mRNA,
XLOC_011201	TCONS_00031274,TCONS_00031275,TCONS_00031276,TCONS_00031277,TCONS_00031278,TCONS_00031279,TCONS_00031280,TCONS_00031282,TCONS_00031283,TCONS_00031284,TCONS_00031285,TCONS_00031286,	known,known,known,known,known,known,known,known,known,known,known,alternative,	mRNA,mRNA,mRNA,mRNA,mRNA,mRNA,mRNA,mRNA,mRNA,mRNA,mRNA,mRNA,
XLOC_021714	TCONS_00061641,	known,	mRNA,
XLOC_000274	TCONS_00000653,TCONS_00000654,TCONS_00000655,TCONS_00000656,TCONS_00000657,TCONS_00000658,TCONS_00000659,	known,alternative,known,known,known,novel,novel,	mRNA,mRNA,mRNA,mRNA,mRNA,mRNA,mRNA,
XLOC_010787	TCONS_00030139,TCONS_00030140,	alternative,known,	mRNA,mRNA,
XLOC_011202	TCONS_00031287,	known,	lncRNA,
XLOC_000275	TCONS_00000660,TCONS_00000662,TCONS_00000663,TCONS_00000677,	alternative,alternative,alternative,extension,	mRNA,mRNA,mRNA,mRNA,
XLOC_010788	TCONS_00030141,TCONS_00030142,	known,known,	mRNA,mRNA,
XLOC_011203	TCONS_00031288,	novel,	lncRNA,
XLOC_021716	TCONS_00061643,TCONS_00061644,TCONS_00061645,TCONS_00061646,TCONS_00061647,TCONS_00061648,TCONS_00061649,TCONS_00061650,	alternative,alternative,extension,extension,alternative,known,known,known,	mRNA,mRNA,mRNA,mRNA,mRNA,mRNA,mRNA,mRNA,
XLOC_000276	TCONS_00000679,	known,	mRNA,
XLOC_010789	TCONS_00030143,TCONS_00030144,TCONS_00030145,TCONS_00030146,	alternative,alternative,alternative,known,	mRNA,mRNA,mRNA,mRNA,
XLOC_011204	TCONS_00031289,	known,	mRNA,
XLOC_000277	TCONS_00000680,	novel,	lncRNA,
XLOC_011205	TCONS_00031301,	alternative,	mRNA,
XLOC_000278	TCONS_00000681,	novel,	lncRNA,
XLOC_011206	TCONS_00031302,TCONS_00031303,TCONS_00031304,	alternative,alternative,known,	mRNA,mRNA,mRNA,
XLOC_000279	TCONS_00000682,TCONS_00000683,TCONS_00000684,TCONS_00000686,TCONS_00000687,TCONS_00000690,TCONS_00000691,TCONS_00000692,TCONS_00000693,TCONS_00000694,TCONS_00000695,TCONS_00000697,TCONS_00000698,TCONS_00000699,TCONS_00000700,	alternative,known,alternative,alternative,alternative,known,known,known,alternative,alternative,alternative,alternative,known,alternative,alternative,	mRNA,mRNA,mRNA,mRNA,mRNA,mRNA,mRNA,mRNA,mRNA,mRNA,mRNA,mRNA,mRNA,mRNA,mRNA,
XLOC_011207	TCONS_00031305,TCONS_00031306,TCONS_00031307,TCONS_00031308,TCONS_00031309,TCONS_00031310,TCONS_00031311,TCONS_00031312,TCONS_00031313,TCONS_00031314,	alternative,alternative,alternative,alternative,alternative,alternative,alternative,alternative,alternative,known,	mRNA,mRNA,mRNA,mRNA,mRNA,mRNA,mRNA,mRNA,mRNA,mRNA,
XLOC_011208	TCONS_00031315,	novel,	lncRNA,
XLOC_011209	TCONS_00031316,	novel,	lncRNA,
XLOC_028990	TCONS_00081815,TCONS_00081816,	known,known,	mRNA,mRNA,
XLOC_028991	TCONS_00081817,	novel,	lncRNA,
XLOC_028992	TCONS_00081818,TCONS_00081819,	novel,novel,	mRNA,mRNA,
XLOC_039920	TCONS_00110409,	novel,	lncRNA,
XLOC_028993	TCONS_00081820,TCONS_00081822,	novel,novel,	mRNA,lncRNA,
XLOC_039921	TCONS_00110410,	novel,	lncRNA,
XLOC_018481	TCONS_00052494,	known,	mRNA,
XLOC_028994	TCONS_00081821,	novel,	lncRNA,
XLOC_018482	TCONS_00052495,	novel,	lncRNA,
XLOC_028995	TCONS_00081824,	novel,	mRNA,
XLOC_039923	TCONS_00110413,TCONS_00110414,TCONS_00110415,TCONS_00110416,TCONS_00110417,TCONS_00110419,TCONS_00110420,TCONS_00110421,TCONS_00110422,TCONS_00110423,TCONS_00110425,TCONS_00110426,	alternative,alternative,alternative,alternative,alternative,alternative,alternative,known,known,known,known,known,	mRNA,mRNA,mRNA,mRNA,mRNA,mRNA,mRNA,mRNA,mRNA,mRNA,mRNA,mRNA,
XLOC_018483	TCONS_00052496,TCONS_00052497,TCONS_00052502,TCONS_00052505,TCONS_00052507,TCONS_00052509,	alternative,alternative,alternative,alternative,alternative,alternative,	mRNA,mRNA,mRNA,mRNA,mRNA,mRNA,
XLOC_028996	TCONS_00081825,	novel,	lncRNA,
XLOC_018484	TCONS_00052515,	known,	mRNA,
XLOC_028997	TCONS_00081826,	novel,	mRNA,
XLOC_036140	TCONS_00101115,TCONS_00101116,TCONS_00101117,TCONS_00101118,TCONS_00101119,TCONS_00101120,TCONS_00101121,	alternative,alternative,alternative,known,known,known,known,	mRNA,mRNA,mRNA,mRNA,mRNA,mRNA,mRNA,
XLOC_029412	TCONS_00082945,TCONS_00082946,TCONS_00082947,	alternative,extension,alternative,	mRNA,mRNA,mRNA,
XLOC_018485	TCONS_00052516,TCONS_00052517,TCONS_00052518,TCONS_00052519,TCONS_00052520,TCONS_00052521,TCONS_00052522,	novel,novel,novel,alternative,known,alternative,known,	lncRNA,lncRNA,lncRNA,mRNA,mRNA,mRNA,mRNA,
XLOC_028998	TCONS_00081827,	novel,	mRNA,
XLOC_029413	TCONS_00082951,	novel,	lncRNA,
XLOC_018486	TCONS_00052523,TCONS_00052524,TCONS_00052525,TCONS_00052526,TCONS_00052527,TCONS_00052528,TCONS_00052529,	novel,known,alternative,novel,novel,alternative,known,	mRNA,mRNA,mRNA,mRNA,mRNA,mRNA,mRNA,
XLOC_028999	TCONS_00081828,	known,	mRNA,
XLOC_036142	TCONS_00101123,TCONS_00101125,	known,alternative,	mRNA,mRNA,
XLOC_029414	TCONS_00082952,	novel,	lncRNA,
XLOC_018487	TCONS_00052530,TCONS_00052532,TCONS_00052533,TCONS_00052534,TCONS_00052535,TCONS_00052536,TCONS_00052538,TCONS_00052539,	alternative,known,known,known,known,known,known,known,	mRNA,mRNA,mRNA,mRNA,mRNA,mRNA,mRNA,mRNA,
XLOC_039928	TCONS_00110432,	known,	otherRNA,
XLOC_029415	TCONS_00082953,	novel,	lncRNA,
XLOC_039929	TCONS_00110433,	novel,	lncRNA,
XLOC_036144	TCONS_00101129,TCONS_00101130,TCONS_00101131,	known,known,known,	mRNA,mRNA,mRNA,
XLOC_029416	TCONS_00082954,	novel,	lncRNA,
XLOC_018489	TCONS_00052542,	novel,	lncRNA,
XLOC_036145	TCONS_00101133,TCONS_00101134,	known,known,	mRNA,mRNA,
XLOC_029417	TCONS_00082955,	novel,	lncRNA,
XLOC_029418	TCONS_00082956,	novel,	lncRNA,
XLOC_036147	TCONS_00101137,TCONS_00101138,TCONS_00101139,	novel,novel,novel,	lncRNA,mRNA,mRNA,
XLOC_029419	TCONS_00082957,	novel,	lncRNA,
XLOC_036148	TCONS_00101140,	novel,	mRNA,
XLOC_031992	TCONS_00089825,	novel,	mRNA,
XLOC_036149	TCONS_00101141,TCONS_00101142,TCONS_00101143,TCONS_00101144,TCONS_00101145,TCONS_00101146,TCONS_00101147,TCONS_00101149,	known,known,known,extension,alternative,alternative,known,known,	mRNA,mRNA,mRNA,mRNA,mRNA,mRNA,mRNA,mRNA,
XLOC_021480	TCONS_00060956,	known,	mRNA,
XLOC_031993	TCONS_00089833,TCONS_00089834,	alternative,alternative,	mRNA,mRNA,
XLOC_004240	TCONS_00011952,	novel,	otherRNA,
XLOC_014753	TCONS_00042104,	novel,	mRNA,
XLOC_031994	TCONS_00089839,	novel,	otherRNA,
XLOC_004241	TCONS_00011953,TCONS_00011954,TCONS_00011955,	known,alternative,known,	mRNA,mRNA,mRNA,
XLOC_014754	TCONS_00042106,	novel,	lncRNA,
XLOC_021482	TCONS_00060958,TCONS_00060959,	known,known,	mRNA,mRNA,
XLOC_032410	TCONS_00090966,TCONS_00090967,TCONS_00090968,TCONS_00090971,	alternative,alternative,alternative,known,	mRNA,mRNA,mRNA,mRNA,
XLOC_004242	TCONS_00011956,	known,	mRNA,
XLOC_021483	TCONS_00060960,	novel,	lncRNA,
XLOC_004243	TCONS_00011957,	known,	mRNA,
XLOC_021484	TCONS_00060961,TCONS_00060962,TCONS_00060964,TCONS_00060965,TCONS_00060966,TCONS_00060970,TCONS_00060972,	alternative,known,known,known,known,known,alternative,	mRNA,mRNA,mRNA,mRNA,otherRNA,mRNA,mRNA,
XLOC_032412	TCONS_00090979,TCONS_00090980,TCONS_00090981,TCONS_00090982,TCONS_00090983,	alternative,known,alternative,alternative,alternative,	mRNA,mRNA,mRNA,mRNA,mRNA,
XLOC_021485	TCONS_00060973,	novel,	lncRNA,
XLOC_032413	TCONS_00090984,	novel,	lncRNA,
XLOC_004245	TCONS_00011959,	alternative,	mRNA,
XLOC_021486	TCONS_00060974,TCONS_00060975,	known,alternative,	mRNA,mRNA,
XLOC_032414	TCONS_00090985,	known,	mRNA,
XLOC_004246	TCONS_00011960,TCONS_00011961,TCONS_00011963,TCONS_00011964,TCONS_00011965,TCONS_00011966,	known,alternative,alternative,alternative,known,known,	mRNA,mRNA,mRNA,mRNA,mRNA,mRNA,
XLOC_021487	TCONS_00060976,	novel,	lncRNA,
XLOC_004247	TCONS_00011967,TCONS_00011968,TCONS_00011969,TCONS_00011970,TCONS_00011971,TCONS_00011972,TCONS_00011973,	known,alternative,alternative,alternative,known,known,known,	mRNA,mRNA,mRNA,mRNA,mRNA,mRNA,mRNA,
XLOC_021488	TCONS_00060977,	known,	mRNA,
XLOC_032417	TCONS_00090988,TCONS_00090990,	alternative,known,	mRNA,mRNA,
XLOC_004249	TCONS_00011975,	novel,	lncRNA,
XLOC_000511	TCONS_00001353,TCONS_00001354,TCONS_00001355,TCONS_00001356,	alternative,known,alternative,alternative,	mRNA,mRNA,mRNA,mRNA,
XLOC_000512	TCONS_00001357,	novel,	lncRNA,
XLOC_000513	TCONS_00001358,	novel,	otherRNA,
XLOC_039694	TCONS_00109913,	novel,	lncRNA,
XLOC_029181	TCONS_00082251,	alternative,	mRNA,
XLOC_039695	TCONS_00109914,TCONS_00109915,TCONS_00109916,TCONS_00109917,TCONS_00109919,	alternative,alternative,alternative,alternative,alternative,	mRNA,mRNA,mRNA,mRNA,mRNA,
XLOC_029182	TCONS_00082252,TCONS_00082253,	extension,known,	mRNA,mRNA,
XLOC_000519	TCONS_00001372,TCONS_00001373,TCONS_00001374,	known,known,known,	mRNA,mRNA,mRNA,
XLOC_029183	TCONS_00082254,TCONS_00082255,TCONS_00082256,TCONS_00082257,	alternative,alternative,alternative,known,	mRNA,mRNA,mRNA,mRNA,
XLOC_029184	TCONS_00082259,TCONS_00082260,TCONS_00082261,TCONS_00082262,TCONS_00082264,TCONS_00082265,TCONS_00082266,TCONS_00082267,TCONS_00082269,TCONS_00082270,TCONS_00082274,TCONS_00082275,TCONS_00082276,	alternative,alternative,alternative,alternative,alternative,alternative,alternative,known,known,alternative,alternative,known,known,	mRNA,mRNA,mRNA,mRNA,mRNA,mRNA,mRNA,mRNA,otherRNA,mRNA,mRNA,mRNA,mRNA,
XLOC_029185	TCONS_00082271,	novel,	lncRNA,
XLOC_029186	TCONS_00082273,	novel,	lncRNA,
XLOC_029187	TCONS_00082277,	novel,	lncRNA,
XLOC_029188	TCONS_00082278,TCONS_00082280,TCONS_00082281,TCONS_00082282,TCONS_00082284,TCONS_00082285,TCONS_00082286,TCONS_00082288,TCONS_00082291,	alternative,alternative,alternative,alternative,alternative,alternative,known,alternative,known,	mRNA,mRNA,mRNA,mRNA,mRNA,mRNA,mRNA,mRNA,lncRNA,
XLOC_007791	TCONS_00022118,	alternative,	mRNA,
XLOC_029189	TCONS_00082290,	known,	mRNA,
XLOC_007792	TCONS_00022120,TCONS_00022122,	novel,known,	otherRNA,otherRNA,
XLOC_035961	TCONS_00100614,TCONS_00100615,TCONS_00100616,	alternative,alternative,known,	mRNA,mRNA,mRNA,
XLOC_018720	TCONS_00053227,	novel,	lncRNA,
XLOC_007793	TCONS_00022123,	novel,	lncRNA,
XLOC_035962	TCONS_00100617,	novel,	lncRNA,
XLOC_018721	TCONS_00053228,TCONS_00053229,	novel,novel,	lncRNA,lncRNA,
XLOC_007794	TCONS_00022124,	novel,	lncRNA,
XLOC_035963	TCONS_00100618,TCONS_00100619,TCONS_00100620,TCONS_00100622,TCONS_00100623,TCONS_00100624,	alternative,alternative,alternative,alternative,known,known,	mRNA,mRNA,mRNA,mRNA,mRNA,mRNA,
XLOC_018722	TCONS_00053230,	novel,	lncRNA,
XLOC_007795	TCONS_00022125,TCONS_00022126,TCONS_00022127,TCONS_00022128,TCONS_00022129,TCONS_00022130,TCONS_00022131,TCONS_00022132,TCONS_00022133,TCONS_00022134,TCONS_00022135,TCONS_00022141,TCONS_00022143,	alternative,alternative,alternative,alternative,alternative,alternative,alternative,alternative,alternative,alternative,alternative,known,known,	mRNA,mRNA,mRNA,mRNA,mRNA,mRNA,mRNA,mRNA,mRNA,mRNA,mRNA,mRNA,mRNA,
XLOC_035964	TCONS_00100627,	novel,	lncRNA,
XLOC_018723	TCONS_00053231,TCONS_00053232,	alternative,known,	mRNA,mRNA,
XLOC_035965	TCONS_00100628,	novel,	lncRNA,
XLOC_008211	TCONS_00023250,TCONS_00023252,	alternative,known,	lncRNA,lncRNA,
XLOC_018724	TCONS_00053233,	novel,	lncRNA,
XLOC_007797	TCONS_00022146,TCONS_00022147,TCONS_00022148,TCONS_00022149,	known,known,alternative,known,	mRNA,mRNA,otherRNA,mRNA,
XLOC_035966	TCONS_00100629,TCONS_00100631,	novel,novel,	lncRNA,lncRNA,
XLOC_008212	TCONS_00023251,	novel,	lncRNA,
XLOC_018725	TCONS_00053234,	known,	mRNA,
XLOC_032181	TCONS_00090321,TCONS_00090323,	known,known,	mRNA,mRNA,
XLOC_035967	TCONS_00100630,	novel,	lncRNA,
XLOC_008213	TCONS_00023253,TCONS_00023254,TCONS_00023255,	novel,novel,novel,	lncRNA,lncRNA,lncRNA,
XLOC_018726	TCONS_00053235,	novel,	lncRNA,
XLOC_032182	TCONS_00090324,TCONS_00090325,TCONS_00090326,	known,known,known,	mRNA,mRNA,mRNA,
XLOC_007799	TCONS_00022151,	novel,	lncRNA,
XLOC_035968	TCONS_00100632,	novel,	lncRNA,
XLOC_018727	TCONS_00053236,	novel,	lncRNA,
XLOC_032183	TCONS_00090329,TCONS_00090331,TCONS_00090332,	known,alternative,alternative,	mRNA,mRNA,mRNA,
XLOC_035969	TCONS_00100633,TCONS_00100634,TCONS_00100635,	known,alternative,known,	mRNA,mRNA,mRNA,
XLOC_018728	TCONS_00053237,	known,	lncRNA,
XLOC_008216	TCONS_00023258,	novel,	mRNA,
XLOC_018729	TCONS_00053238,	known,	mRNA,
XLOC_032185	TCONS_00090335,TCONS_00090336,TCONS_00090337,TCONS_00090338,TCONS_00090339,TCONS_00090340,	known,known,extension,extension,extension,known,	mRNA,mRNA,mRNA,mRNA,mRNA,mRNA,
XLOC_008217	TCONS_00023259,	novel,	mRNA,
XLOC_032187	TCONS_00090343,TCONS_00090344,	known,known,	otherRNA,otherRNA,
XLOC_010790	TCONS_00030147,	known,	mRNA,
XLOC_032188	TCONS_00090345,TCONS_00090347,TCONS_00090348,	known,known,known,	mRNA,mRNA,mRNA,
XLOC_010791	TCONS_00030148,	known,	mRNA,
XLOC_032189	TCONS_00090349,TCONS_00090351,TCONS_00090352,	novel,novel,novel,	lncRNA,lncRNA,lncRNA,
XLOC_010792	TCONS_00030150,	novel,	mRNA,
XLOC_021720	TCONS_00061657,	novel,	lncRNA,
XLOC_000280	TCONS_00000688,	novel,	mRNA,
XLOC_010793	TCONS_00030151,	novel,	lncRNA,
XLOC_021721	TCONS_00061658,	novel,	lncRNA,
XLOC_000281	TCONS_00000689,	novel,	lncRNA,
XLOC_010794	TCONS_00030152,TCONS_00030153,TCONS_00030154,	alternative,known,known,	mRNA,mRNA,mRNA,
XLOC_021722	TCONS_00061659,TCONS_00061660,	novel,novel,	lncRNA,lncRNA,
XLOC_000282	TCONS_00000701,TCONS_00000702,TCONS_00000703,TCONS_00000704,TCONS_00000705,TCONS_00000706,TCONS_00000707,TCONS_00000712,TCONS_00000713,TCONS_00000714,	alternative,alternative,extension,alternative,alternative,extension,alternative,known,known,known,	mRNA,mRNA,mRNA,mRNA,mRNA,mRNA,mRNA,mRNA,mRNA,mRNA,
XLOC_010795	TCONS_00030155,	known,	mRNA,
XLOC_011210	TCONS_00031317,TCONS_00031318,TCONS_00031319,TCONS_00031320,TCONS_00031321,TCONS_00031322,TCONS_00031323,TCONS_00031324,TCONS_00031325,TCONS_00031326,	known,novel,known,novel,alternative,extension,novel,novel,novel,known,	mRNA,mRNA,mRNA,mRNA,mRNA,mRNA,mRNA,mRNA,mRNA,mRNA,
XLOC_010796	TCONS_00030156,TCONS_00030157,TCONS_00030158,TCONS_00030159,	alternative,alternative,alternative,known,	mRNA,mRNA,mRNA,mRNA,
XLOC_011211	TCONS_00031327,TCONS_00031329,	novel,novel,	mRNA,mRNA,
XLOC_021724	TCONS_00061662,	known,	lncRNA,
XLOC_010797	TCONS_00030160,	known,	mRNA,
XLOC_011212	TCONS_00031330,	known,	mRNA,
XLOC_000285	TCONS_00000719,TCONS_00000720,	known,known,	mRNA,mRNA,
XLOC_010798	TCONS_00030162,	known,	mRNA,
XLOC_011213	TCONS_00031331,	novel,	lncRNA,
XLOC_021726	TCONS_00061664,TCONS_00061665,TCONS_00061666,TCONS_00061667,TCONS_00061668,TCONS_00061669,	novel,novel,alternative,alternative,known,known,	mRNA,mRNA,mRNA,mRNA,mRNA,mRNA,
XLOC_010799	TCONS_00030164,TCONS_00030167,TCONS_00030168,	known,novel,novel,	mRNA,mRNA,mRNA,
XLOC_011214	TCONS_00031332,	novel,	lncRNA,
XLOC_000287	TCONS_00000722,	known,	mRNA,
XLOC_011215	TCONS_00031333,	novel,	lncRNA,
XLOC_021728	TCONS_00061671,TCONS_00061672,TCONS_00061673,TCONS_00061674,	known,known,alternative,known,	mRNA,mRNA,mRNA,mRNA,
XLOC_000288	TCONS_00000723,TCONS_00000724,	known,alternative,	mRNA,mRNA,
XLOC_011216	TCONS_00031334,	novel,	lncRNA,
XLOC_021729	TCONS_00061675,TCONS_00061676,TCONS_00061677,TCONS_00061678,	known,known,known,known,	mRNA,mRNA,mRNA,mRNA,
XLOC_000289	TCONS_00000725,TCONS_00000727,TCONS_00000728,TCONS_00000730,TCONS_00000731,TCONS_00000733,TCONS_00000735,	alternative,alternative,known,extension,alternative,alternative,alternative,	mRNA,mRNA,mRNA,mRNA,mRNA,mRNA,mRNA,
XLOC_011217	TCONS_00031335,	novel,	lncRNA,
XLOC_011218	TCONS_00031336,	novel,	mRNA,
XLOC_011219	TCONS_00031337,	novel,	lncRNA,
XLOC_018490	TCONS_00052543,TCONS_00052544,TCONS_00052545,TCONS_00052546,TCONS_00052547,TCONS_00052548,TCONS_00052549,TCONS_00052550,TCONS_00052551,TCONS_00052552,TCONS_00052553,TCONS_00052554,TCONS_00052555,TCONS_00052556,	alternative,alternative,alternative,known,alternative,known,known,known,known,known,alternative,alternative,alternative,alternative,	otherRNA,otherRNA,otherRNA,otherRNA,otherRNA,otherRNA,otherRNA,otherRNA,otherRNA,otherRNA,otherRNA,otherRNA,otherRNA,otherRNA,
XLOC_039931	TCONS_00110435,TCONS_00110436,TCONS_00110438,TCONS_00110439,TCONS_00110440,TCONS_00110441,TCONS_00110442,TCONS_00110443,TCONS_00110444,TCONS_00110446,TCONS_00110447,TCONS_00110448,TCONS_00110449,TCONS_00110450,TCONS_00110452,TCONS_00110453,	alternative,known,alternative,alternative,known,known,known,known,alternative,alternative,alternative,known,known,known,known,known,	mRNA,otherRNA,mRNA,mRNA,mRNA,mRNA,mRNA,mRNA,mRNA,mRNA,mRNA,mRNA,mRNA,mRNA,mRNA,mRNA,
XLOC_018491	TCONS_00052557,	novel,	mRNA,
XLOC_039932	TCONS_00110454,TCONS_00110455,TCONS_00110456,TCONS_00110457,TCONS_00110458,	alternative,novel,alternative,known,novel,	otherRNA,otherRNA,otherRNA,otherRNA,otherRNA,
XLOC_018492	TCONS_00052558,	novel,	otherRNA,
XLOC_029420	TCONS_00082958,	known,	mRNA,
XLOC_018493	TCONS_00052559,TCONS_00052560,	known,known,	mRNA,mRNA,
XLOC_039934	TCONS_00110460,TCONS_00110461,TCONS_00110462,TCONS_00110463,TCONS_00110464,	alternative,alternative,alternative,alternative,known,	mRNA,mRNA,mRNA,mRNA,mRNA,
XLOC_018494	TCONS_00052561,	novel,	lncRNA,
XLOC_039935	TCONS_00110465,	novel,	lncRNA,
XLOC_036150	TCONS_00101150,	known,	mRNA,
XLOC_029422	TCONS_00082960,	novel,	lncRNA,
XLOC_018495	TCONS_00052564,	known,	otherRNA,
XLOC_039936	TCONS_00110466,TCONS_00110467,TCONS_00110468,TCONS_00110469,TCONS_00110470,TCONS_00110471,	known,known,known,known,known,known,	mRNA,mRNA,mRNA,mRNA,mRNA,mRNA,
XLOC_036151	TCONS_00101151,TCONS_00101152,TCONS_00101153,TCONS_00101154,TCONS_00101155,	alternative,alternative,known,known,known,	mRNA,mRNA,mRNA,mRNA,mRNA,
XLOC_029423	TCONS_00082961,	novel,	lncRNA,
XLOC_018496	TCONS_00052565,	novel,	lncRNA,
XLOC_039937	TCONS_00110472,	novel,	lncRNA,
XLOC_036152	TCONS_00101156,TCONS_00101159,TCONS_00101160,	extension,alternative,known,	lncRNA,lncRNA,lncRNA,
XLOC_018497	TCONS_00052566,	novel,	lncRNA,
XLOC_039938	TCONS_00110473,	novel,	lncRNA,
XLOC_036153	TCONS_00101161,	known,	lncRNA,
XLOC_029425	TCONS_00082963,TCONS_00082964,TCONS_00082965,TCONS_00082966,TCONS_00082967,TCONS_00082968,TCONS_00082969,TCONS_00082970,TCONS_00082971,TCONS_00082972,	alternative,alternative,alternative,alternative,alternative,alternative,known,known,known,known,	mRNA,mRNA,mRNA,mRNA,mRNA,mRNA,mRNA,mRNA,mRNA,mRNA,
XLOC_018498	TCONS_00052567,	novel,	lncRNA,
XLOC_039939	TCONS_00110474,	novel,	lncRNA,
XLOC_036154	TCONS_00101162,	known,	mRNA,
XLOC_029426	TCONS_00082973,	novel,	mRNA,
XLOC_018499	TCONS_00052568,	known,	mRNA,
XLOC_029427	TCONS_00082974,TCONS_00082975,TCONS_00082976,TCONS_00082977,TCONS_00082978,	alternative,alternative,alternative,known,known,	mRNA,mRNA,mRNA,mRNA,mRNA,
XLOC_029428	TCONS_00082979,TCONS_00082982,	alternative,known,	otherRNA,mRNA,
XLOC_036157	TCONS_00101165,TCONS_00101166,	alternative,known,	mRNA,mRNA,
XLOC_036159	TCONS_00101168,TCONS_00101169,	known,novel,	mRNA,mRNA,
XLOC_021490	TCONS_00060979,	novel,	lncRNA,
XLOC_004250	TCONS_00011976,TCONS_00011977,	known,known,	mRNA,mRNA,
XLOC_021491	TCONS_00060980,TCONS_00060981,TCONS_00060982,TCONS_00060983,	novel,novel,novel,novel,	lncRNA,lncRNA,lncRNA,lncRNA,
XLOC_004251	TCONS_00011978,TCONS_00011979,TCONS_00011980,TCONS_00011981,TCONS_00011984,TCONS_00011985,TCONS_00011986,TCONS_00011987,	alternative,alternative,alternative,alternative,extension,known,alternative,alternative,	mRNA,mRNA,mRNA,mRNA,mRNA,mRNA,mRNA,mRNA,
XLOC_021492	TCONS_00060984,	novel,	lncRNA,
XLOC_032420	TCONS_00090993,	extension,	mRNA,
XLOC_004252	TCONS_00011990,TCONS_00011991,TCONS_00011992,TCONS_00011993,TCONS_00011994,TCONS_00011996,TCONS_00011997,TCONS_00011998,TCONS_00011999,TCONS_00012000,TCONS_00012001,TCONS_00012002,TCONS_00012003,TCONS_00012004,	alternative,novel,alternative,alternative,alternative,alternative,alternative,alternative,alternative,known,known,known,known,known,	mRNA,mRNA,mRNA,mRNA,mRNA,mRNA,mRNA,mRNA,mRNA,mRNA,mRNA,mRNA,mRNA,mRNA,
XLOC_032421	TCONS_00090995,TCONS_00090996,	known,known,	mRNA,mRNA,
XLOC_004253	TCONS_00012006,	known,	mRNA,
XLOC_014766	TCONS_00042133,TCONS_00042134,TCONS_00042135,	alternative,alternative,known,	mRNA,mRNA,mRNA,
XLOC_021494	TCONS_00060986,	novel,	lncRNA,
XLOC_014767	TCONS_00042136,TCONS_00042137,	known,known,	mRNA,mRNA,
XLOC_021495	TCONS_00060987,	novel,	lncRNA,
XLOC_032423	TCONS_00090998,TCONS_00091000,TCONS_00091001,TCONS_00091002,TCONS_00091003,TCONS_00091004,TCONS_00091005,TCONS_00091006,TCONS_00091007,	alternative,alternative,alternative,known,known,alternative,alternative,alternative,novel,	mRNA,mRNA,mRNA,mRNA,mRNA,mRNA,mRNA,mRNA,mRNA,
XLOC_004255	TCONS_00012008,TCONS_00012010,TCONS_00012011,TCONS_00012012,TCONS_00012013,TCONS_00012014,	alternative,novel,known,known,alternative,known,	mRNA,otherRNA,mRNA,mRNA,mRNA,mRNA,
XLOC_014768	TCONS_00042138,TCONS_00042139,TCONS_00042140,	alternative,known,known,	mRNA,mRNA,mRNA,
XLOC_021496	TCONS_00060988,	novel,	lncRNA,
XLOC_032424	TCONS_00091008,TCONS_00091009,TCONS_00091010,	alternative,known,known,	mRNA,mRNA,mRNA,
XLOC_014769	TCONS_00042141,	novel,	lncRNA,
XLOC_021497	TCONS_00060989,TCONS_00060990,	extension,known,	mRNA,mRNA,
XLOC_004257	TCONS_00012016,TCONS_00012017,	novel,novel,	otherRNA,otherRNA,
XLOC_032426	TCONS_00091012,	novel,	lncRNA,
XLOC_004258	TCONS_00012018,TCONS_00012019,TCONS_00012021,TCONS_00012022,	alternative,known,known,known,	mRNA,mRNA,mRNA,mRNA,
XLOC_032427	TCONS_00091013,TCONS_00091014,TCONS_00091015,	alternative,alternative,known,	mRNA,mRNA,mRNA,
XLOC_004259	TCONS_00012025,	known,	mRNA,
XLOC_032428	TCONS_00091016,	known,	mRNA,
XLOC_032429	TCONS_00091017,TCONS_00091018,TCONS_00091019,TCONS_00091020,	novel,novel,novel,novel,	lncRNA,lncRNA,lncRNA,lncRNA,
XLOC_000520	TCONS_00001375,	known,	mRNA,
XLOC_000522	TCONS_00001378,TCONS_00001379,	alternative,known,	mRNA,mRNA,
XLOC_000523	TCONS_00001384,TCONS_00001385,	extension,known,	mRNA,mRNA,
XLOC_000526	TCONS_00001390,	known,	mRNA,
XLOC_029190	TCONS_00082293,	known,	mRNA,
XLOC_000527	TCONS_00001391,	novel,	lncRNA,
XLOC_029191	TCONS_00082294,	novel,	lncRNA,
XLOC_000528	TCONS_00001392,TCONS_00001393,TCONS_00001394,	alternative,alternative,known,	mRNA,mRNA,mRNA,
XLOC_029192	TCONS_00082295,TCONS_00082296,	novel,novel,	lncRNA,otherRNA,
XLOC_000529	TCONS_00001395,TCONS_00001396,TCONS_00001397,	alternative,alternative,known,	mRNA,mRNA,mRNA,
XLOC_029193	TCONS_00082297,TCONS_00082298,TCONS_00082299,TCONS_00082300,TCONS_00082301,	extension,extension,known,known,alternative,	mRNA,mRNA,mRNA,mRNA,mRNA,
XLOC_029197	TCONS_00082305,TCONS_00082306,TCONS_00082308,	novel,extension,known,	mRNA,mRNA,mRNA,
XLOC_029198	TCONS_00082312,	novel,	lncRNA,
XLOC_018730	TCONS_00053239,	known,	mRNA,
XLOC_035972	TCONS_00100638,TCONS_00100639,TCONS_00100640,TCONS_00100641,	alternative,alternative,known,known,	lncRNA,lncRNA,lncRNA,lncRNA,
XLOC_018731	TCONS_00053240,TCONS_00053241,	known,known,	mRNA,mRNA,
XLOC_018732	TCONS_00053242,	known,	mRNA,
XLOC_018733	TCONS_00053243,TCONS_00053246,	known,known,	mRNA,mRNA,
XLOC_035975	TCONS_00100644,TCONS_00100645,	known,alternative,	mRNA,mRNA,
XLOC_032190	TCONS_00090353,TCONS_00090354,TCONS_00090355,TCONS_00090356,TCONS_00090358,TCONS_00090359,TCONS_00090360,TCONS_00090363,TCONS_00090364,	novel,novel,novel,novel,novel,novel,novel,novel,novel,	otherRNA,otherRNA,otherRNA,otherRNA,otherRNA,otherRNA,otherRNA,otherRNA,otherRNA,
XLOC_035976	TCONS_00100647,	novel,	lncRNA,
XLOC_018735	TCONS_00053250,	known,	mRNA,
XLOC_032191	TCONS_00090365,	novel,	lncRNA,
XLOC_035977	TCONS_00100648,	novel,	lncRNA,
XLOC_008223	TCONS_00023265,TCONS_00023266,TCONS_00023267,TCONS_00023268,TCONS_00023270,TCONS_00023271,TCONS_00023272,TCONS_00023273,	alternative,extension,alternative,alternative,known,known,alternative,novel,	mRNA,mRNA,mRNA,mRNA,mRNA,mRNA,mRNA,lncRNA,
XLOC_018736	TCONS_00053251,	novel,	lncRNA,
XLOC_032192	TCONS_00090366,	novel,	mRNA,
XLOC_035978	TCONS_00100649,TCONS_00100650,TCONS_00100651,TCONS_00100652,TCONS_00100653,TCONS_00100654,TCONS_00100655,TCONS_00100656,	alternative,alternative,alternative,alternative,known,alternative,alternative,alternative,	mRNA,mRNA,mRNA,mRNA,mRNA,mRNA,mRNA,mRNA,
XLOC_008224	TCONS_00023274,TCONS_00023275,TCONS_00023276,TCONS_00023277,TCONS_00023279,	alternative,alternative,alternative,known,alternative,	mRNA,mRNA,mRNA,mRNA,mRNA,
XLOC_018737	TCONS_00053252,	novel,	lncRNA,
XLOC_032193	TCONS_00090367,	known,	mRNA,
XLOC_035979	TCONS_00100657,TCONS_00100658,	known,known,	lncRNA,lncRNA,
XLOC_018738	TCONS_00053253,TCONS_00053260,	novel,novel,	lncRNA,lncRNA,
XLOC_032194	TCONS_00090368,TCONS_00090370,TCONS_00090372,TCONS_00090376,TCONS_00090378,	known,alternative,known,known,known,	mRNA,mRNA,mRNA,mRNA,mRNA,
XLOC_008226	TCONS_00023281,	novel,	lncRNA,
XLOC_018739	TCONS_00053254,	novel,	lncRNA,
XLOC_008227	TCONS_00023282,TCONS_00023285,	known,alternative,	mRNA,mRNA,
XLOC_032196	TCONS_00090380,TCONS_00090381,TCONS_00090383,	alternative,alternative,known,	mRNA,mRNA,mRNA,
XLOC_008228	TCONS_00023289,TCONS_00023290,TCONS_00023291,TCONS_00023292,	alternative,alternative,known,novel,	mRNA,mRNA,mRNA,mRNA,
XLOC_008229	TCONS_00023293,	known,	mRNA,
XLOC_032198	TCONS_00090385,TCONS_00090386,TCONS_00090387,	alternative,known,extension,	mRNA,mRNA,mRNA,
XLOC_032199	TCONS_00090389,TCONS_00090391,TCONS_00090392,	known,known,alternative,	mRNA,mRNA,mRNA,
XLOC_021730	TCONS_00061680,TCONS_00061681,	alternative,known,	mRNA,mRNA,
XLOC_000290	TCONS_00000736,	known,	mRNA,
XLOC_000291	TCONS_00000737,TCONS_00000738,TCONS_00000739,TCONS_00000740,	alternative,alternative,known,known,	mRNA,mRNA,mRNA,mRNA,
XLOC_021732	TCONS_00061683,	novel,	lncRNA,
XLOC_000292	TCONS_00000742,	novel,	lncRNA,
XLOC_011220	TCONS_00031338,	novel,	lncRNA,
XLOC_021733	TCONS_00061684,	known,	mRNA,
XLOC_000293	TCONS_00000743,	known,	lncRNA,
XLOC_011221	TCONS_00031339,TCONS_00031340,TCONS_00031341,TCONS_00031343,	known,alternative,extension,known,	mRNA,mRNA,mRNA,mRNA,
XLOC_021734	TCONS_00061685,	novel,	lncRNA,
XLOC_000294	TCONS_00000744,TCONS_00000745,	novel,novel,	lncRNA,lncRNA,
XLOC_011222	TCONS_00031344,TCONS_00031345,TCONS_00031346,TCONS_00031348,	alternative,alternative,alternative,known,	mRNA,mRNA,mRNA,mRNA,
XLOC_021735	TCONS_00061686,TCONS_00061687,	alternative,known,	mRNA,mRNA,
XLOC_000295	TCONS_00000746,	novel,	lncRNA,
XLOC_011223	TCONS_00031349,TCONS_00031350,TCONS_00031351,TCONS_00031352,TCONS_00031353,TCONS_00031354,TCONS_00031355,TCONS_00031356,	alternative,alternative,known,known,alternative,alternative,alternative,alternative,	mRNA,mRNA,mRNA,mRNA,mRNA,mRNA,mRNA,mRNA,
XLOC_021736	TCONS_00061688,TCONS_00061690,	known,known,	mRNA,mRNA,
XLOC_011224	TCONS_00031357,TCONS_00031358,TCONS_00031359,TCONS_00031360,TCONS_00031361,TCONS_00031362,TCONS_00031363,TCONS_00031364,TCONS_00031365,	known,known,known,known,known,known,known,known,known,	mRNA,mRNA,mRNA,mRNA,mRNA,mRNA,mRNA,mRNA,mRNA,
XLOC_021737	TCONS_00061692,TCONS_00061693,TCONS_00061694,TCONS_00061695,TCONS_00061696,TCONS_00061697,TCONS_00061698,TCONS_00061699,TCONS_00061700,TCONS_00061701,TCONS_00061703,TCONS_00061704,TCONS_00061705,TCONS_00061706,TCONS_00061707,	alternative,known,known,known,known,known,known,known,known,known,known,known,known,known,known,	mRNA,mRNA,mRNA,mRNA,mRNA,mRNA,mRNA,mRNA,mRNA,mRNA,mRNA,mRNA,mRNA,mRNA,mRNA,
XLOC_000297	TCONS_00000749,TCONS_00000754,TCONS_00000755,TCONS_00000756,TCONS_00000757,TCONS_00000762,TCONS_00000763,TCONS_00000764,TCONS_00000765,	alternative,alternative,alternative,alternative,alternative,known,known,known,alternative,	mRNA,mRNA,mRNA,mRNA,mRNA,mRNA,mRNA,mRNA,mRNA,
XLOC_011225	TCONS_00031366,	known,	mRNA,
XLOC_021738	TCONS_00061708,TCONS_00061709,TCONS_00061710,TCONS_00061711,TCONS_00061712,TCONS_00061713,TCONS_00061714,	alternative,alternative,alternative,alternative,alternative,known,known,	mRNA,mRNA,mRNA,mRNA,mRNA,mRNA,mRNA,
XLOC_000298	TCONS_00000767,	known,	mRNA,
XLOC_021739	TCONS_00061715,TCONS_00061716,TCONS_00061717,TCONS_00061719,TCONS_00061722,	alternative,extension,extension,known,known,	mRNA,mRNA,mRNA,mRNA,mRNA,
XLOC_011227	TCONS_00031370,	extension,	mRNA,
XLOC_011228	TCONS_00031372,TCONS_00031373,TCONS_00031374,TCONS_00031375,TCONS_00031377,TCONS_00031378,TCONS_00031379,TCONS_00031386,TCONS_00031387,	extension,alternative,alternative,alternative,alternative,alternative,alternative,known,known,	mRNA,mRNA,mRNA,mRNA,mRNA,mRNA,mRNA,mRNA,mRNA,
XLOC_011229	TCONS_00031388,TCONS_00031389,TCONS_00031390,TCONS_00031391,TCONS_00031392,	alternative,alternative,alternative,alternative,alternative,	mRNA,mRNA,mRNA,mRNA,mRNA,
XLOC_039940	TCONS_00110475,	novel,	mRNA,
XLOC_039943	TCONS_00110478,TCONS_00110479,TCONS_00110480,TCONS_00110483,TCONS_00110484,	alternative,alternative,alternative,known,known,	mRNA,mRNA,mRNA,mRNA,mRNA,
XLOC_029430	TCONS_00082986,TCONS_00082987,TCONS_00082988,	novel,novel,novel,	otherRNA,otherRNA,otherRNA,
XLOC_029431	TCONS_00082989,	novel,	lncRNA,
XLOC_039945	TCONS_00110486,	known,	mRNA,
XLOC_036160	TCONS_00101170,TCONS_00101171,TCONS_00101172,TCONS_00101173,	alternative,alternative,alternative,known,	mRNA,mRNA,mRNA,mRNA,
XLOC_029432	TCONS_00082990,	known,	lncRNA,
XLOC_039946	TCONS_00110487,	novel,	lncRNA,
XLOC_029433	TCONS_00082991,TCONS_00082992,TCONS_00082993,TCONS_00082994,TCONS_00082995,	known,alternative,alternative,known,known,	mRNA,otherRNA,otherRNA,mRNA,mRNA,
XLOC_039947	TCONS_00110488,TCONS_00110489,TCONS_00110490,TCONS_00110491,TCONS_00110492,TCONS_00110493,TCONS_00110494,TCONS_00110495,TCONS_00110496,TCONS_00110497,TCONS_00110498,	novel,novel,novel,novel,novel,novel,novel,novel,novel,novel,novel,	lncRNA,lncRNA,lncRNA,lncRNA,lncRNA,lncRNA,lncRNA,lncRNA,lncRNA,lncRNA,lncRNA,
XLOC_036162	TCONS_00101175,	alternative,	mRNA,
XLOC_029434	TCONS_00082996,	novel,	lncRNA,
XLOC_036163	TCONS_00101178,TCONS_00101179,TCONS_00101180,TCONS_00101181,TCONS_00101183,TCONS_00101184,TCONS_00101185,	novel,novel,novel,alternative,known,known,known,	mRNA,mRNA,mRNA,mRNA,mRNA,mRNA,mRNA,
XLOC_029435	TCONS_00082997,	novel,	lncRNA,
XLOC_036164	TCONS_00101187,	known,	mRNA,
XLOC_029436	TCONS_00082998,TCONS_00082999,TCONS_00083000,TCONS_00083001,	alternative,extension,known,known,	mRNA,mRNA,mRNA,mRNA,
XLOC_036165	TCONS_00101191,TCONS_00101192,TCONS_00101193,	extension,alternative,known,	mRNA,mRNA,mRNA,
XLOC_029437	TCONS_00083002,	known,	mRNA,
XLOC_029438	TCONS_00083003,	known,	mRNA,
XLOC_029439	TCONS_00083004,TCONS_00083006,	known,known,	mRNA,mRNA,
XLOC_014770	TCONS_00042142,TCONS_00042143,	known,known,	mRNA,mRNA,
XLOC_036168	TCONS_00101199,TCONS_00101200,	known,known,	mRNA,mRNA,
XLOC_014771	TCONS_00042144,TCONS_00042145,	extension,known,	mRNA,mRNA,
XLOC_036169	TCONS_00101201,TCONS_00101202,	known,alternative,	mRNA,mRNA,
XLOC_014772	TCONS_00042146,TCONS_00042147,TCONS_00042149,TCONS_00042150,	alternative,known,known,alternative,	mRNA,mRNA,mRNA,mRNA,
XLOC_025700	TCONS_00072984,	known,	mRNA,
XLOC_004260	TCONS_00012026,TCONS_00012027,TCONS_00012028,TCONS_00012029,TCONS_00012030,	alternative,alternative,known,alternative,alternative,	mRNA,mRNA,mRNA,mRNA,mRNA,
XLOC_014773	TCONS_00042151,TCONS_00042154,TCONS_00042155,TCONS_00042156,	alternative,alternative,known,alternative,	mRNA,mRNA,mRNA,mRNA,
XLOC_025701	TCONS_00072985,TCONS_00072986,TCONS_00072987,	extension,alternative,alternative,	mRNA,mRNA,mRNA,
XLOC_014774	TCONS_00042157,TCONS_00042158,TCONS_00042160,	known,known,known,	mRNA,mRNA,mRNA,
XLOC_025702	TCONS_00072990,TCONS_00072991,TCONS_00072992,TCONS_00072993,TCONS_00072994,TCONS_00072995,	known,alternative,alternative,alternative,known,known,	mRNA,mRNA,mRNA,mRNA,mRNA,mRNA,
XLOC_032430	TCONS_00091022,	novel,	lncRNA,
XLOC_014775	TCONS_00042161,TCONS_00042162,TCONS_00042163,TCONS_00042164,TCONS_00042165,TCONS_00042166,TCONS_00042167,TCONS_00042168,TCONS_00042169,TCONS_00042171,TCONS_00042172,	alternative,alternative,alternative,alternative,alternative,alternative,alternative,alternative,alternative,alternative,known,	mRNA,mRNA,mRNA,mRNA,mRNA,mRNA,mRNA,mRNA,mRNA,mRNA,mRNA,
XLOC_025703	TCONS_00072996,	known,	mRNA,
XLOC_032431	TCONS_00091023,	known,	mRNA,
XLOC_025704	TCONS_00072997,	novel,	mRNA,
XLOC_032432	TCONS_00091024,TCONS_00091025,TCONS_00091026,TCONS_00091027,TCONS_00091028,TCONS_00091029,TCONS_00091030,	alternative,novel,alternative,alternative,alternative,alternative,known,	otherRNA,otherRNA,otherRNA,otherRNA,otherRNA,mRNA,mRNA,
XLOC_004264	TCONS_00012034,TCONS_00012035,TCONS_00012036,	alternative,novel,known,	mRNA,mRNA,mRNA,
XLOC_014777	TCONS_00042174,TCONS_00042175,TCONS_00042176,TCONS_00042177,TCONS_00042178,	alternative,alternative,alternative,known,known,	mRNA,mRNA,mRNA,mRNA,mRNA,
XLOC_025705	TCONS_00072998,TCONS_00072999,	novel,novel,	mRNA,mRNA,
XLOC_032433	TCONS_00091031,TCONS_00091032,TCONS_00091033,	alternative,known,known,	mRNA,mRNA,mRNA,
XLOC_014778	TCONS_00042179,TCONS_00042180,TCONS_00042181,	known,alternative,alternative,	mRNA,mRNA,mRNA,
XLOC_025706	TCONS_00073001,TCONS_00073002,TCONS_00073004,TCONS_00073005,TCONS_00073006,TCONS_00073007,TCONS_00073008,TCONS_00073009,	alternative,alternative,alternative,alternative,alternative,alternative,alternative,known,	mRNA,mRNA,mRNA,mRNA,mRNA,mRNA,mRNA,mRNA,
XLOC_004266	TCONS_00012038,TCONS_00012039,TCONS_00012044,TCONS_00012046,TCONS_00012050,TCONS_00012052,	alternative,alternative,known,known,known,known,	mRNA,mRNA,mRNA,mRNA,mRNA,mRNA,
XLOC_025707	TCONS_00073010,TCONS_00073011,	known,known,	mRNA,mRNA,
XLOC_004268	TCONS_00012066,	novel,	mRNA,
XLOC_025709	TCONS_00073013,TCONS_00073014,TCONS_00073015,TCONS_00073016,TCONS_00073017,	alternative,alternative,alternative,alternative,known,	mRNA,mRNA,mRNA,mRNA,mRNA,
XLOC_032437	TCONS_00091037,TCONS_00091039,TCONS_00091040,	alternative,alternative,known,	mRNA,mRNA,mRNA,
XLOC_004269	TCONS_00012067,	known,	mRNA,
XLOC_032438	TCONS_00091038,	novel,	otherRNA,
XLOC_032439	TCONS_00091041,TCONS_00091042,TCONS_00091044,TCONS_00091045,TCONS_00091046,TCONS_00091047,TCONS_00091049,	alternative,alternative,alternative,alternative,known,known,known,	mRNA,mRNA,mRNA,mRNA,mRNA,mRNA,mRNA,
XLOC_000530	TCONS_00001398,TCONS_00001399,TCONS_00001400,	novel,novel,novel,	lncRNA,lncRNA,lncRNA,
XLOC_000531	TCONS_00001401,TCONS_00001402,	known,known,	mRNA,mRNA,
XLOC_000532	TCONS_00001403,	novel,	lncRNA,
XLOC_000534	TCONS_00001405,TCONS_00001406,TCONS_00001407,TCONS_00001408,TCONS_00001409,	extension,alternative,known,extension,known,	mRNA,mRNA,mRNA,mRNA,mRNA,
XLOC_000535	TCONS_00001410,TCONS_00001411,TCONS_00001412,TCONS_00001413,TCONS_00001414,TCONS_00001415,TCONS_00001416,	alternative,alternative,known,known,alternative,alternative,alternative,	mRNA,mRNA,mRNA,mRNA,mRNA,mRNA,mRNA,
XLOC_000536	TCONS_00001417,TCONS_00001418,TCONS_00001419,	novel,novel,novel,	lncRNA,lncRNA,lncRNA,
XLOC_000537	TCONS_00001420,	novel,	lncRNA,
XLOC_000538	TCONS_00001421,	novel,	lncRNA,
XLOC_000539	TCONS_00001423,	known,	mRNA,
XLOC_035980	TCONS_00100659,	novel,	lncRNA,
XLOC_035981	TCONS_00100660,	novel,	lncRNA,
XLOC_018740	TCONS_00053255,	novel,	lncRNA,
XLOC_035982	TCONS_00100661,	novel,	lncRNA,
XLOC_018741	TCONS_00053256,	novel,	mRNA,
XLOC_035983	TCONS_00100662,	novel,	lncRNA,
XLOC_018742	TCONS_00053257,	novel,	lncRNA,
XLOC_035984	TCONS_00100663,	novel,	lncRNA,
XLOC_008230	TCONS_00023294,	novel,	lncRNA,
XLOC_018743	TCONS_00053258,	novel,	lncRNA,
XLOC_035985	TCONS_00100664,TCONS_00100665,TCONS_00100666,	alternative,novel,known,	mRNA,mRNA,mRNA,
XLOC_018744	TCONS_00053259,	novel,	lncRNA,
XLOC_035986	TCONS_00100669,TCONS_00100680,TCONS_00100683,TCONS_00100684,	extension,known,known,known,	mRNA,mRNA,mRNA,mRNA,
XLOC_008232	TCONS_00023298,TCONS_00023299,	known,extension,	mRNA,mRNA,
XLOC_008233	TCONS_00023300,	novel,	lncRNA,
XLOC_025474	TCONS_00072331,	novel,	mRNA,
XLOC_008234	TCONS_00023301,TCONS_00023302,TCONS_00023303,TCONS_00023305,	novel,novel,novel,novel,	lncRNA,lncRNA,lncRNA,lncRNA,
XLOC_018747	TCONS_00053263,TCONS_00053265,	alternative,known,	mRNA,mRNA,
XLOC_035989	TCONS_00100687,TCONS_00100688,TCONS_00100689,TCONS_00100690,TCONS_00100691,TCONS_00100692,TCONS_00100693,TCONS_00100694,TCONS_00100696,TCONS_00100697,TCONS_00100698,TCONS_00100699,	alternative,alternative,alternative,alternative,alternative,known,alternative,alternative,alternative,alternative,alternative,alternative,	mRNA,mRNA,mRNA,mRNA,mRNA,mRNA,mRNA,mRNA,mRNA,mRNA,mRNA,mRNA,
XLOC_008235	TCONS_00023304,	novel,	lncRNA,
XLOC_008236	TCONS_00023308,TCONS_00023309,TCONS_00023310,TCONS_00023311,TCONS_00023312,	alternative,extension,known,alternative,alternative,	mRNA,mRNA,mRNA,mRNA,mRNA,
XLOC_008237	TCONS_00023313,	novel,	lncRNA,
XLOC_036406	TCONS_00101857,	novel,	lncRNA,
XLOC_036407	TCONS_00101858,TCONS_00101860,TCONS_00101861,TCONS_00101862,TCONS_00101864,TCONS_00101866,TCONS_00101869,	alternative,known,known,alternative,known,known,known,	mRNA,mRNA,mRNA,mRNA,mRNA,mRNA,mRNA,
XLOC_036408	TCONS_00101859,	novel,	lncRNA,
XLOC_036409	TCONS_00101870,TCONS_00101871,	alternative,known,	mRNA,mRNA,
XLOC_021740	TCONS_00061723,	novel,	otherRNA,
XLOC_021741	TCONS_00061724,	novel,	otherRNA,
XLOC_021742	TCONS_00061725,	novel,	otherRNA,
XLOC_004501	TCONS_00012700,	novel,	mRNA,
XLOC_011230	TCONS_00031393,TCONS_00031394,TCONS_00031395,TCONS_00031396,TCONS_00031397,	alternative,alternative,known,known,known,	mRNA,mRNA,mRNA,mRNA,mRNA,
XLOC_021743	TCONS_00061726,	novel,	lncRNA,
XLOC_004502	TCONS_00012701,	known,	otherRNA,
XLOC_011231	TCONS_00031398,	known,	mRNA,
XLOC_021744	TCONS_00061727,	novel,	lncRNA,
XLOC_011232	TCONS_00031400,	known,	mRNA,
XLOC_021745	TCONS_00061728,	novel,	lncRNA,
XLOC_011233	TCONS_00031401,	novel,	lncRNA,
XLOC_021746	TCONS_00061729,TCONS_00061731,TCONS_00061732,TCONS_00061734,TCONS_00061735,	novel,novel,novel,novel,known,	mRNA,mRNA,mRNA,mRNA,mRNA,
XLOC_011234	TCONS_00031402,	known,	mRNA,
XLOC_011235	TCONS_00031404,TCONS_00031411,	known,known,	mRNA,mRNA,
XLOC_011236	TCONS_00031414,TCONS_00031415,TCONS_00031416,	alternative,known,known,	mRNA,mRNA,mRNA,
XLOC_021749	TCONS_00061738,	novel,	mRNA,
XLOC_004508	TCONS_00012707,TCONS_00012708,TCONS_00012709,TCONS_00012710,	alternative,extension,extension,alternative,	mRNA,mRNA,mRNA,mRNA,
XLOC_011237	TCONS_00031418,TCONS_00031419,TCONS_00031421,	alternative,alternative,known,	mRNA,mRNA,mRNA,
XLOC_004509	TCONS_00012715,TCONS_00012716,TCONS_00012717,TCONS_00012718,TCONS_00012719,TCONS_00012720,TCONS_00012721,	alternative,known,alternative,alternative,known,known,alternative,	mRNA,mRNA,mRNA,mRNA,mRNA,mRNA,mRNA,
XLOC_011238	TCONS_00031422,TCONS_00031423,TCONS_00031424,TCONS_00031425,TCONS_00031426,TCONS_00031427,TCONS_00031429,	known,alternative,known,alternative,alternative,alternative,alternative,	mRNA,mRNA,mRNA,mRNA,mRNA,mRNA,mRNA,
XLOC_011239	TCONS_00031430,TCONS_00031431,TCONS_00031432,TCONS_00031434,TCONS_00031435,	novel,novel,novel,novel,novel,	lncRNA,lncRNA,lncRNA,lncRNA,lncRNA,
XLOC_029440	TCONS_00083007,	novel,	lncRNA,
XLOC_029441	TCONS_00083008,	novel,	lncRNA,
XLOC_036170	TCONS_00101203,	novel,	lncRNA,
XLOC_029442	TCONS_00083009,	novel,	lncRNA,
XLOC_039956	TCONS_00110508,	novel,	lncRNA,
XLOC_036171	TCONS_00101204,	novel,	lncRNA,
XLOC_029443	TCONS_00083010,TCONS_00083011,TCONS_00083012,TCONS_00083014,TCONS_00083015,TCONS_00083016,	alternative,alternative,alternative,known,extension,known,	mRNA,mRNA,mRNA,mRNA,mRNA,mRNA,
XLOC_036172	TCONS_00101205,TCONS_00101206,TCONS_00101208,TCONS_00101209,TCONS_00101210,TCONS_00101211,	alternative,alternative,alternative,alternative,extension,known,	mRNA,mRNA,mRNA,mRNA,mRNA,mRNA,
XLOC_029444	TCONS_00083013,	novel,	lncRNA,
XLOC_036173	TCONS_00101212,	novel,	lncRNA,
XLOC_029445	TCONS_00083018,TCONS_00083020,TCONS_00083021,	known,known,known,	mRNA,mRNA,mRNA,
XLOC_036174	TCONS_00101213,	novel,	lncRNA,
XLOC_036175	TCONS_00101214,TCONS_00101215,TCONS_00101216,TCONS_00101217,	alternative,alternative,alternative,known,	mRNA,mRNA,mRNA,mRNA,
XLOC_029447	TCONS_00083023,TCONS_00083024,TCONS_00083025,	known,known,alternative,	lncRNA,lncRNA,lncRNA,
XLOC_036176	TCONS_00101218,	novel,	lncRNA,
XLOC_036177	TCONS_00101219,	novel,	lncRNA,
XLOC_029449	TCONS_00083028,	novel,	otherRNA,
XLOC_014780	TCONS_00042183,TCONS_00042184,	novel,novel,	lncRNA,lncRNA,
XLOC_036178	TCONS_00101220,TCONS_00101221,TCONS_00101225,	known,alternative,alternative,	mRNA,mRNA,mRNA,
XLOC_036179	TCONS_00101226,	novel,	lncRNA,
XLOC_014782	TCONS_00042186,TCONS_00042187,	alternative,known,	mRNA,mRNA,
XLOC_025710	TCONS_00073018,TCONS_00073020,TCONS_00073021,TCONS_00073022,TCONS_00073023,TCONS_00073024,TCONS_00073025,TCONS_00073026,TCONS_00073027,TCONS_00073029,TCONS_00073030,TCONS_00073031,TCONS_00073032,TCONS_00073033,TCONS_00073034,TCONS_00073035,TCONS_00073036,TCONS_00073037,TCONS_00073039,TCONS_00073040,TCONS_00073041,	alternative,alternative,alternative,alternative,alternative,alternative,alternative,alternative,alternative,known,alternative,alternative,alternative,extension,alternative,alternative,alternative,alternative,alternative,alternative,known,	mRNA,mRNA,mRNA,mRNA,mRNA,mRNA,mRNA,mRNA,mRNA,mRNA,lncRNA,lncRNA,lncRNA,lncRNA,lncRNA,lncRNA,lncRNA,lncRNA,lncRNA,lncRNA,lncRNA,
XLOC_004270	TCONS_00012069,TCONS_00012070,TCONS_00012072,TCONS_00012073,TCONS_00012074,	alternative,alternative,known,known,known,	mRNA,mRNA,mRNA,mRNA,mRNA,
XLOC_014783	TCONS_00042188,	known,	mRNA,
XLOC_014784	TCONS_00042191,	known,	mRNA,
XLOC_025712	TCONS_00073043,TCONS_00073044,TCONS_00073045,TCONS_00073046,TCONS_00073047,TCONS_00073048,TCONS_00073049,TCONS_00073050,TCONS_00073051,TCONS_00073052,TCONS_00073053,	known,known,known,known,known,known,alternative,alternative,known,known,known,	mRNA,otherRNA,mRNA,otherRNA,otherRNA,mRNA,otherRNA,otherRNA,mRNA,mRNA,mRNA,
XLOC_032440	TCONS_00091051,TCONS_00091052,TCONS_00091053,TCONS_00091054,TCONS_00091055,TCONS_00091056,	alternative,alternative,alternative,alternative,extension,known,	mRNA,mRNA,mRNA,mRNA,mRNA,mRNA,
XLOC_004272	TCONS_00012076,TCONS_00012077,TCONS_00012078,TCONS_00012079,	alternative,alternative,alternative,known,	mRNA,mRNA,mRNA,mRNA,
XLOC_014785	TCONS_00042192,	known,	mRNA,
XLOC_015200	TCONS_00043407,TCONS_00043408,TCONS_00043409,TCONS_00043410,TCONS_00043411,TCONS_00043412,	alternative,alternative,alternative,alternative,alternative,known,	mRNA,mRNA,mRNA,mRNA,mRNA,mRNA,
XLOC_025713	TCONS_00073055,	known,	mRNA,
XLOC_015201	TCONS_00043415,TCONS_00043417,TCONS_00043418,TCONS_00043419,	alternative,known,known,known,	mRNA,mRNA,mRNA,mRNA,
XLOC_025714	TCONS_00073057,TCONS_00073058,	novel,novel,	otherRNA,otherRNA,
XLOC_004274	TCONS_00012081,	known,	mRNA,
XLOC_014787	TCONS_00042194,TCONS_00042195,TCONS_00042196,TCONS_00042197,TCONS_00042198,	alternative,known,known,alternative,alternative,	mRNA,mRNA,mRNA,mRNA,mRNA,
XLOC_025715	TCONS_00073059,TCONS_00073060,TCONS_00073061,TCONS_00073062,TCONS_00073063,TCONS_00073064,TCONS_00073065,TCONS_00073066,TCONS_00073067,TCONS_00073068,TCONS_00073072,TCONS_00073073,TCONS_00073074,	alternative,alternative,alternative,known,known,alternative,alternative,alternative,known,known,known,known,known,	mRNA,mRNA,mRNA,mRNA,mRNA,mRNA,mRNA,mRNA,mRNA,mRNA,mRNA,mRNA,mRNA,
XLOC_032443	TCONS_00091060,TCONS_00091061,TCONS_00091062,TCONS_00091063,TCONS_00091064,TCONS_00091065,TCONS_00091066,TCONS_00091067,	alternative,alternative,alternative,alternative,alternative,alternative,alternative,known,	mRNA,mRNA,mRNA,mRNA,mRNA,mRNA,mRNA,mRNA,
XLOC_004275	TCONS_00012082,	alternative,	mRNA,
XLOC_014788	TCONS_00042199,	novel,	lncRNA,
XLOC_015203	TCONS_00043421,TCONS_00043423,TCONS_00043426,TCONS_00043427,	known,alternative,known,known,	mRNA,mRNA,mRNA,mRNA,
XLOC_004276	TCONS_00012084,TCONS_00012086,	alternative,known,	mRNA,mRNA,
XLOC_014789	TCONS_00042200,TCONS_00042201,	known,known,	mRNA,mRNA,
XLOC_015204	TCONS_00043424,	known,	otherRNA,
XLOC_025717	TCONS_00073076,	novel,	otherRNA,
XLOC_004277	TCONS_00012088,TCONS_00012089,TCONS_00012090,TCONS_00012091,TCONS_00012092,	alternative,extension,extension,known,known,	mRNA,mRNA,mRNA,mRNA,mRNA,
XLOC_015205	TCONS_00043425,	novel,	otherRNA,
XLOC_032446	TCONS_00091072,	novel,	lncRNA,
XLOC_004278	TCONS_00012095,	novel,	lncRNA,
XLOC_015206	TCONS_00043428,TCONS_00043429,TCONS_00043430,TCONS_00043431,	alternative,alternative,extension,known,	mRNA,mRNA,mRNA,mRNA,
XLOC_025719	TCONS_00073079,TCONS_00073080,	alternative,known,	mRNA,mRNA,
XLOC_032447	TCONS_00091073,	known,	mRNA,
XLOC_004279	TCONS_00012096,TCONS_00012097,TCONS_00012098,TCONS_00012099,	alternative,alternative,known,known,	mRNA,mRNA,mRNA,mRNA,
XLOC_015207	TCONS_00043432,TCONS_00043436,TCONS_00043437,TCONS_00043438,TCONS_00043440,TCONS_00043442,TCONS_00043443,TCONS_00043444,TCONS_00043445,TCONS_00043446,TCONS_00043447,TCONS_00043448,TCONS_00043450,TCONS_00043451,TCONS_00043452,TCONS_00043453,TCONS_00043454,	alternative,extension,alternative,alternative,alternative,alternative,alternative,alternative,known,known,known,known,known,known,known,known,known,	mRNA,mRNA,mRNA,mRNA,mRNA,mRNA,mRNA,mRNA,mRNA,mRNA,mRNA,mRNA,mRNA,mRNA,mRNA,mRNA,mRNA,
XLOC_032448	TCONS_00091074,	novel,	lncRNA,
XLOC_015208	TCONS_00043455,	novel,	lncRNA,
XLOC_032449	TCONS_00091075,	novel,	lncRNA,
XLOC_015209	TCONS_00043456,TCONS_00043457,TCONS_00043458,TCONS_00043459,TCONS_00043461,TCONS_00043463,TCONS_00043464,	alternative,alternative,known,alternative,known,known,known,	mRNA,mRNA,mRNA,mRNA,mRNA,mRNA,mRNA,
XLOC_000540	TCONS_00001424,TCONS_00001426,TCONS_00001427,	known,alternative,alternative,	mRNA,mRNA,mRNA,
XLOC_000543	TCONS_00001432,TCONS_00001433,TCONS_00001435,TCONS_00001436,	known,alternative,known,known,	mRNA,mRNA,mRNA,mRNA,
XLOC_000545	TCONS_00001438,TCONS_00001439,TCONS_00001440,TCONS_00001441,TCONS_00001442,	alternative,known,known,known,alternative,	otherRNA,mRNA,otherRNA,mRNA,otherRNA,
XLOC_000546	TCONS_00001443,	novel,	lncRNA,
XLOC_000547	TCONS_00001444,	novel,	mRNA,
XLOC_000548	TCONS_00001445,	known,	otherRNA,
XLOC_035991	TCONS_00100703,	novel,	lncRNA,
XLOC_018750	TCONS_00053268,	novel,	lncRNA,
XLOC_035992	TCONS_00100704,TCONS_00100706,TCONS_00100707,TCONS_00100708,TCONS_00100709,TCONS_00100710,TCONS_00100711,	alternative,alternative,known,alternative,known,known,known,	mRNA,mRNA,mRNA,mRNA,mRNA,mRNA,mRNA,
XLOC_035993	TCONS_00100713,TCONS_00100718,	extension,known,	otherRNA,lncRNA,
XLOC_018752	TCONS_00053270,TCONS_00053273,TCONS_00053274,TCONS_00053275,TCONS_00053276,TCONS_00053277,	alternative,known,known,alternative,known,known,	mRNA,mRNA,mRNA,mRNA,mRNA,mRNA,
XLOC_035994	TCONS_00100720,	novel,	lncRNA,
XLOC_008240	TCONS_00023316,TCONS_00023317,TCONS_00023318,	extension,known,alternative,	lncRNA,lncRNA,lncRNA,
XLOC_018753	TCONS_00053278,TCONS_00053279,TCONS_00053280,TCONS_00053281,TCONS_00053284,TCONS_00053286,TCONS_00053287,	alternative,alternative,alternative,alternative,known,known,known,	mRNA,mRNA,mRNA,mRNA,mRNA,mRNA,mRNA,
XLOC_035995	TCONS_00100721,	novel,	lncRNA,
XLOC_008241	TCONS_00023319,TCONS_00023321,TCONS_00023322,TCONS_00023323,	known,alternative,alternative,alternative,	mRNA,mRNA,mRNA,mRNA,
XLOC_018754	TCONS_00053288,TCONS_00053289,TCONS_00053290,	known,known,known,	mRNA,mRNA,mRNA,
XLOC_036410	TCONS_00101872,	novel,	lncRNA,
XLOC_035996	TCONS_00100722,TCONS_00100723,TCONS_00100724,TCONS_00100726,TCONS_00100727,TCONS_00100728,TCONS_00100730,TCONS_00100731,	alternative,alternative,alternative,alternative,alternative,alternative,known,known,	mRNA,mRNA,mRNA,mRNA,mRNA,mRNA,mRNA,mRNA,
XLOC_008242	TCONS_00023324,TCONS_00023325,TCONS_00023326,TCONS_00023327,	alternative,alternative,alternative,known,	mRNA,mRNA,mRNA,mRNA,
XLOC_018755	TCONS_00053292,	novel,	mRNA,
XLOC_036411	TCONS_00101873,	novel,	lncRNA,
XLOC_008243	TCONS_00023328,	known,	mRNA,
XLOC_036412	TCONS_00101874,	novel,	lncRNA,
XLOC_035998	TCONS_00100733,TCONS_00100734,TCONS_00100735,	novel,novel,novel,	lncRNA,lncRNA,lncRNA,
XLOC_008244	TCONS_00023329,	known,	mRNA,
XLOC_018757	TCONS_00053294,	novel,	lncRNA,
XLOC_036413	TCONS_00101875,TCONS_00101876,TCONS_00101877,TCONS_00101878,TCONS_00101879,TCONS_00101880,	alternative,alternative,alternative,extension,novel,known,	mRNA,mRNA,mRNA,mRNA,mRNA,mRNA,
XLOC_035999	TCONS_00100736,	novel,	lncRNA,
XLOC_018758	TCONS_00053295,	novel,	lncRNA,
XLOC_025486	TCONS_00072346,	novel,	otherRNA,
XLOC_036414	TCONS_00101881,TCONS_00101882,TCONS_00101883,TCONS_00101884,	alternative,alternative,alternative,known,	mRNA,mRNA,mRNA,mRNA,
XLOC_018759	TCONS_00053296,	novel,	lncRNA,
XLOC_025487	TCONS_00072347,TCONS_00072348,TCONS_00072351,TCONS_00072352,TCONS_00072353,	alternative,alternative,known,known,known,	mRNA,mRNA,mRNA,mRNA,mRNA,
XLOC_036415	TCONS_00101885,TCONS_00101886,TCONS_00101887,TCONS_00101888,TCONS_00101889,TCONS_00101890,TCONS_00101891,TCONS_00101892,	alternative,alternative,alternative,alternative,alternative,alternative,alternative,alternative,	mRNA,mRNA,mRNA,mRNA,mRNA,mRNA,mRNA,mRNA,
XLOC_008247	TCONS_00023334,	novel,	lncRNA,
XLOC_025488	TCONS_00072356,TCONS_00072357,	known,alternative,	mRNA,mRNA,
XLOC_036416	TCONS_00101897,	novel,	lncRNA,
XLOC_008248	TCONS_00023335,	novel,	lncRNA,
XLOC_025489	TCONS_00072358,TCONS_00072359,	known,alternative,	mRNA,mRNA,
XLOC_036417	TCONS_00101898,	novel,	lncRNA,
XLOC_008249	TCONS_00023336,TCONS_00023337,	known,known,	mRNA,mRNA,
XLOC_036418	TCONS_00101899,TCONS_00101901,TCONS_00101902,TCONS_00101903,TCONS_00101904,TCONS_00101905,TCONS_00101906,TCONS_00101908,	alternative,alternative,alternative,alternative,alternative,alternative,extension,known,	mRNA,mRNA,mRNA,mRNA,mRNA,mRNA,mRNA,mRNA,
XLOC_036419	TCONS_00101909,TCONS_00101910,	novel,novel,	lncRNA,lncRNA,
XLOC_004510	TCONS_00012722,	novel,	lncRNA,
XLOC_021752	TCONS_00061741,	novel,	mRNA,
XLOC_004511	TCONS_00012723,	novel,	lncRNA,
XLOC_021753	TCONS_00061742,	known,	mRNA,
XLOC_004512	TCONS_00012724,	known,	lncRNA,
XLOC_011240	TCONS_00031433,	novel,	lncRNA,
XLOC_021754	TCONS_00061743,	novel,	lncRNA,
XLOC_011241	TCONS_00031436,TCONS_00031437,TCONS_00031441,	alternative,known,known,	mRNA,mRNA,mRNA,
XLOC_021755	TCONS_00061744,	novel,	otherRNA,
XLOC_004514	TCONS_00012726,TCONS_00012727,TCONS_00012728,TCONS_00012729,TCONS_00012730,TCONS_00012731,TCONS_00012733,TCONS_00012734,TCONS_00012735,TCONS_00012738,TCONS_00012742,	novel,alternative,alternative,alternative,alternative,alternative,alternative,alternative,alternative,alternative,novel,	mRNA,mRNA,mRNA,mRNA,mRNA,mRNA,mRNA,mRNA,mRNA,mRNA,mRNA,
XLOC_011242	TCONS_00031439,TCONS_00031440,	novel,known,	otherRNA,otherRNA,
XLOC_021756	TCONS_00061745,	known,	mRNA,
XLOC_004515	TCONS_00012743,	known,	mRNA,
XLOC_011243	TCONS_00031443,TCONS_00031444,	alternative,known,	mRNA,mRNA,
XLOC_021757	TCONS_00061747,	known,	mRNA,
XLOC_004516	TCONS_00012744,TCONS_00012746,	novel,novel,	mRNA,lncRNA,
XLOC_011244	TCONS_00031446,TCONS_00031447,	novel,known,	mRNA,lncRNA,
XLOC_021758	TCONS_00061748,TCONS_00061750,TCONS_00061752,TCONS_00061753,TCONS_00061756,TCONS_00061757,TCONS_00061769,	alternative,extension,alternative,alternative,known,known,known,	mRNA,mRNA,mRNA,mRNA,mRNA,mRNA,mRNA,
XLOC_011245	TCONS_00031449,	known,	mRNA,
XLOC_021759	TCONS_00061778,TCONS_00061779,TCONS_00061780,	known,known,known,	mRNA,mRNA,mRNA,
XLOC_004518	TCONS_00012748,TCONS_00012749,TCONS_00012751,TCONS_00012752,	alternative,known,novel,novel,	mRNA,mRNA,lncRNA,lncRNA,
XLOC_011246	TCONS_00031451,	known,	mRNA,
XLOC_004519	TCONS_00012750,	novel,	lncRNA,
XLOC_011247	TCONS_00031453,	known,	mRNA,
XLOC_011249	TCONS_00031456,TCONS_00031457,TCONS_00031458,	extension,novel,known,	mRNA,otherRNA,mRNA,
XLOC_039962	TCONS_00110514,TCONS_00110515,	known,alternative,	mRNA,mRNA,
XLOC_039963	TCONS_00110517,TCONS_00110518,TCONS_00110519,TCONS_00110520,TCONS_00110521,TCONS_00110522,TCONS_00110523,TCONS_00110524,TCONS_00110525,	alternative,alternative,known,alternative,known,known,known,alternative,alternative,	mRNA,mRNA,mRNA,mRNA,mRNA,mRNA,mRNA,mRNA,mRNA,
XLOC_039965	TCONS_00110535,TCONS_00110536,	known,novel,	mRNA,mRNA,
XLOC_036180	TCONS_00101227,	known,	mRNA,
XLOC_029452	TCONS_00083032,TCONS_00083033,TCONS_00083035,TCONS_00083036,TCONS_00083037,	alternative,alternative,alternative,known,known,	mRNA,mRNA,mRNA,mRNA,mRNA,
XLOC_039966	TCONS_00110537,TCONS_00110538,	alternative,known,	mRNA,mRNA,
XLOC_036181	TCONS_00101229,TCONS_00101231,TCONS_00101233,TCONS_00101234,	alternative,alternative,known,alternative,	mRNA,mRNA,mRNA,mRNA,
XLOC_029453	TCONS_00083038,	novel,	lncRNA,
XLOC_039967	TCONS_00110539,TCONS_00110540,TCONS_00110541,	known,known,known,	mRNA,mRNA,mRNA,
XLOC_036182	TCONS_00101236,	novel,	lncRNA,
XLOC_029454	TCONS_00083039,	novel,	lncRNA,
XLOC_039968	TCONS_00110542,	known,	mRNA,
XLOC_036183	TCONS_00101237,TCONS_00101238,TCONS_00101239,TCONS_00101240,TCONS_00101241,TCONS_00101242,TCONS_00101243,	known,alternative,known,alternative,known,alternative,alternative,	mRNA,mRNA,mRNA,mRNA,mRNA,mRNA,mRNA,
XLOC_039969	TCONS_00110543,	known,	otherRNA,
XLOC_036184	TCONS_00101244,TCONS_00101245,TCONS_00101246,	alternative,alternative,known,	mRNA,mRNA,mRNA,
XLOC_036185	TCONS_00101247,	known,	mRNA,
XLOC_029457	TCONS_00083043,TCONS_00083044,TCONS_00083046,	known,known,known,	mRNA,mRNA,mRNA,
XLOC_036186	TCONS_00101249,TCONS_00101250,TCONS_00101251,TCONS_00101252,TCONS_00101253,	alternative,alternative,known,known,known,	mRNA,mRNA,mRNA,mRNA,mRNA,
XLOC_029458	TCONS_00083047,	novel,	lncRNA,
XLOC_036187	TCONS_00101261,TCONS_00101262,TCONS_00101263,TCONS_00101264,TCONS_00101265,TCONS_00101266,TCONS_00101267,	alternative,known,known,known,known,known,known,	mRNA,mRNA,mRNA,mRNA,mRNA,mRNA,mRNA,
XLOC_014790	TCONS_00042202,	known,	mRNA,
XLOC_036188	TCONS_00101268,	known,	mRNA,
XLOC_036189	TCONS_00101269,TCONS_00101271,TCONS_00101273,TCONS_00101274,TCONS_00101275,	known,known,known,known,known,	mRNA,mRNA,mRNA,mRNA,mRNA,
XLOC_014792	TCONS_00042204,	known,	mRNA,
XLOC_025720	TCONS_00073082,TCONS_00073083,TCONS_00073084,TCONS_00073085,TCONS_00073086,TCONS_00073087,TCONS_00073088,TCONS_00073089,TCONS_00073090,	alternative,known,known,known,alternative,known,alternative,alternative,novel,	mRNA,mRNA,mRNA,mRNA,mRNA,mRNA,mRNA,mRNA,mRNA,
XLOC_004280	TCONS_00012100,	novel,	mRNA,
XLOC_014793	TCONS_00042205,	novel,	lncRNA,
XLOC_025721	TCONS_00073091,TCONS_00073093,	novel,novel,	lncRNA,lncRNA,
XLOC_004281	TCONS_00012101,TCONS_00012102,	known,known,	mRNA,mRNA,
XLOC_014794	TCONS_00042207,	extension,	mRNA,
XLOC_025722	TCONS_00073094,TCONS_00073095,	alternative,known,	mRNA,mRNA,
XLOC_032450	TCONS_00091076,	novel,	lncRNA,
XLOC_004282	TCONS_00012103,	novel,	lncRNA,
XLOC_014795	TCONS_00042212,TCONS_00042213,TCONS_00042214,	novel,known,known,	mRNA,mRNA,mRNA,
XLOC_015210	TCONS_00043466,TCONS_00043468,TCONS_00043470,TCONS_00043472,TCONS_00043473,TCONS_00043474,	known,known,alternative,known,known,known,	mRNA,mRNA,mRNA,mRNA,mRNA,mRNA,
XLOC_025723	TCONS_00073096,	novel,	mRNA,
XLOC_032451	TCONS_00091077,	novel,	lncRNA,
XLOC_004283	TCONS_00012104,TCONS_00012105,TCONS_00012106,TCONS_00012107,TCONS_00012108,TCONS_00012109,	alternative,alternative,alternative,alternative,alternative,known,	mRNA,mRNA,mRNA,mRNA,mRNA,mRNA,
XLOC_014796	TCONS_00042217,TCONS_00042218,TCONS_00042219,	known,known,known,	mRNA,mRNA,mRNA,
XLOC_025724	TCONS_00073097,TCONS_00073098,TCONS_00073099,TCONS_00073100,	alternative,known,known,known,	mRNA,mRNA,mRNA,mRNA,
XLOC_032452	TCONS_00091078,	novel,	lncRNA,
XLOC_014797	TCONS_00042220,TCONS_00042221,TCONS_00042222,TCONS_00042223,	known,known,extension,known,	mRNA,mRNA,mRNA,mRNA,
XLOC_015212	TCONS_00043478,TCONS_00043479,TCONS_00043480,TCONS_00043481,	known,known,known,known,	mRNA,mRNA,mRNA,mRNA,
XLOC_025725	TCONS_00073101,TCONS_00073102,TCONS_00073103,TCONS_00073105,TCONS_00073106,TCONS_00073107,	alternative,alternative,known,known,known,known,	mRNA,mRNA,mRNA,mRNA,mRNA,mRNA,
XLOC_032453	TCONS_00091079,	novel,	lncRNA,
XLOC_014798	TCONS_00042225,TCONS_00042226,	extension,known,	mRNA,mRNA,
XLOC_015213	TCONS_00043482,	known,	mRNA,
XLOC_025726	TCONS_00073108,TCONS_00073109,TCONS_00073110,TCONS_00073111,TCONS_00073112,TCONS_00073113,TCONS_00073114,	alternative,alternative,alternative,alternative,known,known,known,	mRNA,mRNA,mRNA,mRNA,mRNA,mRNA,mRNA,
XLOC_032454	TCONS_00091080,	novel,	lncRNA,
XLOC_014799	TCONS_00042227,TCONS_00042228,TCONS_00042229,TCONS_00042230,TCONS_00042232,TCONS_00042233,TCONS_00042234,TCONS_00042235,	alternative,alternative,known,alternative,alternative,known,alternative,alternative,	mRNA,mRNA,mRNA,mRNA,mRNA,mRNA,mRNA,mRNA,
XLOC_015214	TCONS_00043484,TCONS_00043485,TCONS_00043486,TCONS_00043487,TCONS_00043488,TCONS_00043489,TCONS_00043491,TCONS_00043492,TCONS_00043493,	alternative,alternative,known,known,known,known,alternative,known,known,	mRNA,mRNA,mRNA,mRNA,mRNA,mRNA,mRNA,mRNA,mRNA,
XLOC_025727	TCONS_00073115,	known,	mRNA,
XLOC_032455	TCONS_00091081,TCONS_00091082,TCONS_00091083,TCONS_00091084,TCONS_00091085,	alternative,known,known,alternative,alternative,	mRNA,mRNA,mRNA,mRNA,mRNA,
XLOC_004287	TCONS_00012113,TCONS_00012114,	alternative,known,	mRNA,mRNA,
XLOC_025728	TCONS_00073116,	novel,	lncRNA,
XLOC_025729	TCONS_00073117,TCONS_00073118,TCONS_00073119,TCONS_00073120,TCONS_00073122,TCONS_00073123,TCONS_00073124,TCONS_00073125,TCONS_00073126,TCONS_00073127,TCONS_00073128,	alternative,alternative,alternative,alternative,known,known,alternative,known,known,known,known,	mRNA,mRNA,mRNA,mRNA,mRNA,mRNA,mRNA,mRNA,mRNA,mRNA,mRNA,
XLOC_032457	TCONS_00091087,	novel,	lncRNA,
XLOC_015217	TCONS_00043496,TCONS_00043497,	novel,known,	otherRNA,otherRNA,
XLOC_032458	TCONS_00091088,	novel,	lncRNA,
XLOC_015218	TCONS_00043498,TCONS_00043499,	alternative,known,	mRNA,mRNA,
XLOC_032459	TCONS_00091089,TCONS_00091090,TCONS_00091091,TCONS_00091092,	alternative,known,known,alternative,	mRNA,mRNA,mRNA,mRNA,
XLOC_015219	TCONS_00043500,TCONS_00043501,	alternative,known,	mRNA,mRNA,
XLOC_000552	TCONS_00001450,	novel,	lncRNA,
XLOC_000557	TCONS_00001456,TCONS_00001457,TCONS_00001458,TCONS_00001459,TCONS_00001460,TCONS_00001461,TCONS_00001462,TCONS_00001463,	alternative,alternative,known,known,known,alternative,alternative,alternative,	mRNA,mRNA,mRNA,mRNA,mRNA,mRNA,mRNA,mRNA,
XLOC_018760	TCONS_00053297,TCONS_00053298,TCONS_00053299,	alternative,alternative,known,	mRNA,mRNA,mRNA,
XLOC_025490	TCONS_00072360,TCONS_00072361,TCONS_00072362,TCONS_00072363,TCONS_00072364,TCONS_00072365,TCONS_00072366,TCONS_00072367,TCONS_00072368,TCONS_00072369,TCONS_00072370,	alternative,alternative,alternative,alternative,known,known,known,known,known,known,known,	mRNA,mRNA,mRNA,mRNA,mRNA,mRNA,mRNA,otherRNA,mRNA,mRNA,mRNA,
XLOC_018763	TCONS_00053302,	novel,	lncRNA,
XLOC_025491	TCONS_00072371,TCONS_00072372,TCONS_00072373,	alternative,alternative,known,	mRNA,mRNA,mRNA,
XLOC_008251	TCONS_00023339,	novel,	lncRNA,
XLOC_018764	TCONS_00053303,	novel,	lncRNA,
XLOC_036420	TCONS_00101911,TCONS_00101912,	known,alternative,	mRNA,mRNA,
XLOC_008252	TCONS_00023340,	novel,	lncRNA,
XLOC_018765	TCONS_00053304,TCONS_00053305,TCONS_00053306,	alternative,extension,known,	mRNA,mRNA,mRNA,
XLOC_025493	TCONS_00072376,TCONS_00072377,TCONS_00072378,TCONS_00072379,	extension,extension,known,known,	mRNA,mRNA,mRNA,mRNA,
XLOC_036421	TCONS_00101913,	novel,	lncRNA,
XLOC_008253	TCONS_00023341,	novel,	lncRNA,
XLOC_025494	TCONS_00072380,	novel,	lncRNA,
XLOC_036422	TCONS_00101914,TCONS_00101916,	novel,novel,	lncRNA,lncRNA,
XLOC_008254	TCONS_00023342,	novel,	lncRNA,
XLOC_018767	TCONS_00053308,	known,	mRNA,
XLOC_025495	TCONS_00072384,	known,	mRNA,
XLOC_036423	TCONS_00101915,	novel,	lncRNA,
XLOC_008255	TCONS_00023343,	known,	mRNA,
XLOC_018768	TCONS_00053309,TCONS_00053310,TCONS_00053311,TCONS_00053312,	known,alternative,known,known,	otherRNA,mRNA,mRNA,mRNA,
XLOC_025496	TCONS_00072386,	novel,	lncRNA,
XLOC_036424	TCONS_00101917,TCONS_00101919,TCONS_00101920,TCONS_00101921,TCONS_00101922,TCONS_00101923,TCONS_00101924,TCONS_00101925,	alternative,alternative,alternative,alternative,known,alternative,alternative,novel,	lncRNA,lncRNA,lncRNA,lncRNA,lncRNA,lncRNA,lncRNA,otherRNA,
XLOC_008256	TCONS_00023345,	known,	mRNA,
XLOC_018769	TCONS_00053313,	novel,	lncRNA,
XLOC_036425	TCONS_00101926,TCONS_00101927,TCONS_00101928,TCONS_00101929,TCONS_00101930,	novel,novel,known,known,known,	mRNA,mRNA,mRNA,mRNA,mRNA,
XLOC_008257	TCONS_00023347,TCONS_00023348,TCONS_00023350,	known,known,novel,	mRNA,mRNA,otherRNA,
XLOC_036426	TCONS_00101932,	known,	mRNA,
XLOC_025499	TCONS_00072392,	known,	lncRNA,
XLOC_008259	TCONS_00023351,	novel,	lncRNA,
XLOC_036428	TCONS_00101934,TCONS_00101935,TCONS_00101936,TCONS_00101937,	alternative,alternative,alternative,alternative,	mRNA,mRNA,mRNA,mRNA,
XLOC_036429	TCONS_00101939,TCONS_00101940,TCONS_00101941,	known,known,known,	mRNA,mRNA,mRNA,
XLOC_021760	TCONS_00061781,	novel,	lncRNA,
XLOC_021762	TCONS_00061784,	novel,	lncRNA,
XLOC_004521	TCONS_00012754,	novel,	lncRNA,
XLOC_004522	TCONS_00012755,	known,	mRNA,
XLOC_011250	TCONS_00031459,	novel,	mRNA,
XLOC_004523	TCONS_00012756,	novel,	lncRNA,
XLOC_004524	TCONS_00012757,TCONS_00012760,TCONS_00012762,	novel,novel,novel,	lncRNA,lncRNA,lncRNA,
XLOC_011252	TCONS_00031461,TCONS_00031463,TCONS_00031464,	alternative,alternative,alternative,	mRNA,mRNA,mRNA,
XLOC_021766	TCONS_00061788,	novel,	lncRNA,
XLOC_004525	TCONS_00012763,	novel,	lncRNA,
XLOC_011253	TCONS_00031468,TCONS_00031469,TCONS_00031470,	novel,novel,known,	mRNA,mRNA,mRNA,
XLOC_021767	TCONS_00061789,	novel,	mRNA,
XLOC_004526	TCONS_00012764,	novel,	lncRNA,
XLOC_011254	TCONS_00031471,TCONS_00031472,TCONS_00031473,TCONS_00031475,TCONS_00031477,	alternative,alternative,known,known,alternative,	mRNA,mRNA,mRNA,mRNA,mRNA,
XLOC_021768	TCONS_00061790,	novel,	lncRNA,
XLOC_004527	TCONS_00012765,TCONS_00012767,	known,known,	mRNA,mRNA,
XLOC_011255	TCONS_00031478,TCONS_00031480,TCONS_00031481,TCONS_00031482,TCONS_00031483,	alternative,alternative,alternative,alternative,alternative,	mRNA,mRNA,mRNA,mRNA,mRNA,
XLOC_021769	TCONS_00061791,	novel,	lncRNA,
XLOC_004528	TCONS_00012768,	novel,	otherRNA,
XLOC_011256	TCONS_00031484,	known,	mRNA,
XLOC_004529	TCONS_00012769,	known,	otherRNA,
XLOC_011257	TCONS_00031485,	novel,	otherRNA,
XLOC_011258	TCONS_00031486,	known,	mRNA,
XLOC_011259	TCONS_00031487,	novel,	lncRNA,
XLOC_039970	TCONS_00110544,	known,	mRNA,
XLOC_039971	TCONS_00110545,TCONS_00110546,	known,known,	mRNA,mRNA,
XLOC_029460	TCONS_00083049,TCONS_00083053,TCONS_00083057,TCONS_00083061,	alternative,alternative,known,known,	mRNA,mRNA,mRNA,mRNA,
XLOC_029461	TCONS_00083063,	novel,	lncRNA,
XLOC_039975	TCONS_00110550,	novel,	lncRNA,
XLOC_036190	TCONS_00101276,TCONS_00101277,TCONS_00101278,TCONS_00101279,	known,known,known,known,	mRNA,mRNA,mRNA,mRNA,
XLOC_029462	TCONS_00083064,	novel,	lncRNA,
XLOC_039976	TCONS_00110551,TCONS_00110555,TCONS_00110556,TCONS_00110557,	known,alternative,alternative,alternative,	mRNA,mRNA,mRNA,mRNA,
XLOC_036191	TCONS_00101280,TCONS_00101281,TCONS_00101282,	alternative,alternative,known,	mRNA,mRNA,mRNA,
XLOC_029463	TCONS_00083065,	novel,	lncRNA,
XLOC_039977	TCONS_00110558,	novel,	lncRNA,
XLOC_029464	TCONS_00083066,TCONS_00083067,	novel,known,	mRNA,mRNA,
XLOC_036193	TCONS_00101284,	known,	mRNA,
XLOC_029465	TCONS_00083068,	novel,	lncRNA,
XLOC_036194	TCONS_00101285,TCONS_00101286,TCONS_00101287,	known,alternative,alternative,	mRNA,mRNA,mRNA,
XLOC_029466	TCONS_00083069,	novel,	lncRNA,
XLOC_036195	TCONS_00101289,TCONS_00101290,	known,known,	mRNA,mRNA,
XLOC_029467	TCONS_00083070,	novel,	lncRNA,
XLOC_036196	TCONS_00101291,	known,	mRNA,
XLOC_029468	TCONS_00083071,	known,	mRNA,
XLOC_029469	TCONS_00083072,	novel,	lncRNA,
XLOC_036198	TCONS_00101293,TCONS_00101295,	novel,known,	mRNA,mRNA,
XLOC_036199	TCONS_00101298,TCONS_00101299,	alternative,known,	mRNA,mRNA,
XLOC_025730	TCONS_00073130,TCONS_00073131,	alternative,known,	lncRNA,lncRNA,
XLOC_004290	TCONS_00012117,TCONS_00012118,TCONS_00012119,TCONS_00012120,TCONS_00012121,TCONS_00012122,TCONS_00012123,TCONS_00012124,	alternative,alternative,alternative,alternative,alternative,known,known,known,	mRNA,mRNA,mRNA,mRNA,mRNA,mRNA,mRNA,mRNA,
XLOC_025731	TCONS_00073132,TCONS_00073134,	extension,alternative,	mRNA,mRNA,
XLOC_004291	TCONS_00012125,TCONS_00012127,TCONS_00012128,TCONS_00012129,	alternative,extension,known,known,	mRNA,mRNA,mRNA,mRNA,
XLOC_025732	TCONS_00073137,TCONS_00073138,TCONS_00073139,TCONS_00073140,TCONS_00073141,TCONS_00073142,	alternative,alternative,alternative,known,known,known,	mRNA,mRNA,mRNA,mRNA,mRNA,mRNA,
XLOC_032460	TCONS_00091094,	novel,	lncRNA,
XLOC_004292	TCONS_00012130,	novel,	mRNA,
XLOC_015220	TCONS_00043502,	known,	mRNA,
XLOC_025733	TCONS_00073143,TCONS_00073144,TCONS_00073145,TCONS_00073146,	alternative,alternative,alternative,known,	mRNA,mRNA,mRNA,mRNA,
XLOC_032461	TCONS_00091095,	novel,	lncRNA,
XLOC_004293	TCONS_00012131,	novel,	lncRNA,
XLOC_032462	TCONS_00091096,	novel,	mRNA,
XLOC_004294	TCONS_00012132,TCONS_00012133,TCONS_00012134,TCONS_00012135,TCONS_00012136,TCONS_00012137,	alternative,alternative,alternative,alternative,known,known,	mRNA,mRNA,mRNA,mRNA,mRNA,mRNA,
XLOC_015222	TCONS_00043507,TCONS_00043509,TCONS_00043510,TCONS_00043511,	known,alternative,alternative,alternative,	mRNA,mRNA,mRNA,mRNA,
XLOC_004295	TCONS_00012138,TCONS_00012139,TCONS_00012140,TCONS_00012141,TCONS_00012142,TCONS_00012143,	extension,alternative,alternative,extension,alternative,extension,	mRNA,mRNA,mRNA,mRNA,mRNA,mRNA,
XLOC_015223	TCONS_00043512,	known,	mRNA,
XLOC_025736	TCONS_00073149,	novel,	lncRNA,
XLOC_032464	TCONS_00091098,TCONS_00091099,	known,known,	mRNA,mRNA,
XLOC_015224	TCONS_00043513,	known,	mRNA,
XLOC_025737	TCONS_00073150,TCONS_00073152,TCONS_00073153,TCONS_00073154,	known,novel,novel,novel,	otherRNA,otherRNA,lncRNA,lncRNA,
XLOC_032465	TCONS_00091100,TCONS_00091101,TCONS_00091102,TCONS_00091103,	alternative,alternative,extension,known,	mRNA,mRNA,mRNA,mRNA,
XLOC_004297	TCONS_00012148,TCONS_00012149,TCONS_00012150,TCONS_00012151,	alternative,alternative,known,known,	mRNA,mRNA,mRNA,mRNA,
XLOC_015225	TCONS_00043514,	known,	lncRNA,
XLOC_025738	TCONS_00073155,TCONS_00073157,TCONS_00073158,TCONS_00073159,TCONS_00073160,TCONS_00073161,	alternative,alternative,alternative,alternative,alternative,known,	mRNA,mRNA,mRNA,mRNA,mRNA,mRNA,
XLOC_004298	TCONS_00012152,TCONS_00012153,TCONS_00012154,TCONS_00012155,TCONS_00012156,	alternative,known,alternative,alternative,alternative,	mRNA,mRNA,mRNA,mRNA,mRNA,
XLOC_015226	TCONS_00043515,TCONS_00043517,	known,known,	mRNA,mRNA,
XLOC_025739	TCONS_00073163,	known,	mRNA,
XLOC_032467	TCONS_00091110,	novel,	mRNA,
XLOC_004299	TCONS_00012157,	novel,	lncRNA,
XLOC_015227	TCONS_00043518,	novel,	otherRNA,
XLOC_015228	TCONS_00043519,	novel,	lncRNA,
XLOC_032469	TCONS_00091112,	novel,	lncRNA,
XLOC_015229	TCONS_00043520,	novel,	lncRNA,
XLOC_000560	TCONS_00001466,	known,	mRNA,
XLOC_000561	TCONS_00001467,TCONS_00001468,TCONS_00001469,	known,known,alternative,	mRNA,mRNA,mRNA,
XLOC_000562	TCONS_00001470,TCONS_00001471,	novel,novel,	otherRNA,otherRNA,
XLOC_000563	TCONS_00001472,	novel,	mRNA,
XLOC_000564	TCONS_00001473,	novel,	lncRNA,
XLOC_000565	TCONS_00001474,	novel,	lncRNA,
XLOC_000566	TCONS_00001476,TCONS_00001478,TCONS_00001482,TCONS_00001484,TCONS_00001485,	alternative,alternative,known,alternative,alternative,	mRNA,mRNA,mRNA,mRNA,mRNA,
XLOC_000567	TCONS_00001483,	known,	mRNA,
XLOC_000568	TCONS_00001486,	novel,	lncRNA,
XLOC_000569	TCONS_00001487,	novel,	mRNA,
XLOC_018771	TCONS_00053315,	novel,	lncRNA,
XLOC_018772	TCONS_00053316,TCONS_00053317,TCONS_00053318,TCONS_00053319,	known,known,alternative,alternative,	mRNA,mRNA,mRNA,mRNA,
XLOC_008260	TCONS_00023352,	novel,	lncRNA,
XLOC_018773	TCONS_00053320,	known,	mRNA,
XLOC_029700	TCONS_00083604,	novel,	lncRNA,
XLOC_008261	TCONS_00023353,	novel,	lncRNA,
XLOC_018774	TCONS_00053321,TCONS_00053322,TCONS_00053323,TCONS_00053324,	alternative,alternative,alternative,known,	mRNA,mRNA,mRNA,mRNA,
XLOC_036430	TCONS_00101942,	known,	mRNA,
XLOC_008262	TCONS_00023354,	novel,	lncRNA,
XLOC_018775	TCONS_00053325,TCONS_00053326,TCONS_00053327,TCONS_00053328,TCONS_00053329,	alternative,alternative,known,alternative,known,	mRNA,mRNA,mRNA,mRNA,mRNA,
XLOC_029702	TCONS_00083607,	known,	mRNA,
XLOC_036431	TCONS_00101943,	novel,	lncRNA,
XLOC_018776	TCONS_00053330,TCONS_00053331,TCONS_00053332,TCONS_00053333,	known,known,alternative,alternative,	mRNA,mRNA,mRNA,mRNA,
XLOC_018777	TCONS_00053335,	known,	mRNA,
XLOC_008264	TCONS_00023363,TCONS_00023364,TCONS_00023365,TCONS_00023366,TCONS_00023367,TCONS_00023368,TCONS_00023369,TCONS_00023370,	alternative,known,known,known,known,known,known,known,	mRNA,mRNA,mRNA,mRNA,mRNA,mRNA,mRNA,mRNA,
XLOC_036433	TCONS_00101945,	novel,	otherRNA,
XLOC_018778	TCONS_00053336,	novel,	mRNA,
XLOC_029705	TCONS_00083610,TCONS_00083611,	known,known,	mRNA,mRNA,
XLOC_008265	TCONS_00023371,	known,	mRNA,
XLOC_036434	TCONS_00101946,	novel,	lncRNA,
XLOC_018779	TCONS_00053337,TCONS_00053338,TCONS_00053339,	novel,alternative,known,	lncRNA,lncRNA,lncRNA,
XLOC_029706	TCONS_00083612,TCONS_00083613,	alternative,alternative,	mRNA,mRNA,
XLOC_036435	TCONS_00101947,TCONS_00101948,TCONS_00101949,TCONS_00101950,	known,known,known,alternative,	mRNA,mRNA,mRNA,mRNA,
XLOC_029707	TCONS_00083615,	known,	mRNA,
XLOC_036436	TCONS_00101951,	novel,	lncRNA,
XLOC_029708	TCONS_00083616,TCONS_00083617,TCONS_00083618,TCONS_00083619,	known,known,known,known,	mRNA,mRNA,mRNA,mRNA,
XLOC_036437	TCONS_00101952,TCONS_00101953,TCONS_00101954,TCONS_00101955,TCONS_00101956,TCONS_00101958,TCONS_00101959,	novel,novel,novel,novel,novel,novel,novel,	lncRNA,lncRNA,lncRNA,lncRNA,lncRNA,lncRNA,lncRNA,
XLOC_029709	TCONS_00083620,	known,	mRNA,
XLOC_036438	TCONS_00101960,	novel,	lncRNA,
XLOC_036439	TCONS_00101961,TCONS_00101962,	novel,novel,	lncRNA,otherRNA,
XLOC_021770	TCONS_00061792,	novel,	lncRNA,
XLOC_021771	TCONS_00061793,	novel,	lncRNA,
XLOC_004530	TCONS_00012770,	novel,	lncRNA,
XLOC_021772	TCONS_00061794,	novel,	lncRNA,
XLOC_004531	TCONS_00012773,TCONS_00012774,TCONS_00012776,	known,known,known,	mRNA,mRNA,mRNA,
XLOC_021773	TCONS_00061795,TCONS_00061796,	known,alternative,	mRNA,mRNA,
XLOC_004532	TCONS_00012777,	novel,	lncRNA,
XLOC_011260	TCONS_00031488,TCONS_00031489,	known,known,	mRNA,mRNA,
XLOC_021774	TCONS_00061797,TCONS_00061798,TCONS_00061799,	extension,known,known,	mRNA,mRNA,mRNA,
XLOC_032701	TCONS_00091729,	novel,	mRNA,
XLOC_004533	TCONS_00012778,	novel,	lncRNA,
XLOC_011261	TCONS_00031490,TCONS_00031491,TCONS_00031492,	known,known,known,	mRNA,mRNA,mRNA,
XLOC_021775	TCONS_00061800,TCONS_00061801,	alternative,known,	mRNA,mRNA,
XLOC_032702	TCONS_00091730,	novel,	lncRNA,
XLOC_004534	TCONS_00012779,TCONS_00012781,TCONS_00012783,	novel,novel,novel,	otherRNA,lncRNA,otherRNA,
XLOC_004535	TCONS_00012785,	novel,	lncRNA,
XLOC_011263	TCONS_00031494,TCONS_00031495,TCONS_00031496,TCONS_00031497,TCONS_00031500,TCONS_00031501,	alternative,alternative,known,alternative,known,known,	mRNA,mRNA,mRNA,mRNA,mRNA,mRNA,
XLOC_021777	TCONS_00061803,TCONS_00061804,TCONS_00061805,TCONS_00061806,TCONS_00061807,TCONS_00061808,TCONS_00061809,TCONS_00061810,TCONS_00061811,TCONS_00061812,	novel,novel,novel,novel,novel,novel,novel,novel,novel,novel,	otherRNA,otherRNA,otherRNA,otherRNA,otherRNA,otherRNA,otherRNA,otherRNA,otherRNA,otherRNA,
XLOC_004536	TCONS_00012786,	novel,	lncRNA,
XLOC_011264	TCONS_00031502,TCONS_00031503,TCONS_00031504,	known,alternative,known,	lncRNA,lncRNA,lncRNA,
XLOC_021778	TCONS_00061813,TCONS_00061815,TCONS_00061816,TCONS_00061817,TCONS_00061818,	alternative,alternative,known,alternative,alternative,	mRNA,mRNA,mRNA,mRNA,mRNA,
XLOC_032705	TCONS_00091733,TCONS_00091734,TCONS_00091735,TCONS_00091736,	novel,known,known,known,	mRNA,mRNA,mRNA,mRNA,
XLOC_004537	TCONS_00012787,TCONS_00012788,TCONS_00012789,TCONS_00012790,	known,novel,known,alternative,	mRNA,mRNA,mRNA,mRNA,
XLOC_011265	TCONS_00031505,	known,	mRNA,
XLOC_021779	TCONS_00061819,	alternative,	lncRNA,
XLOC_032706	TCONS_00091737,	novel,	lncRNA,
XLOC_004538	TCONS_00012791,	alternative,	lncRNA,
XLOC_011266	TCONS_00031506,	alternative,	mRNA,
XLOC_032707	TCONS_00091738,	known,	mRNA,
XLOC_011267	TCONS_00031508,	known,	mRNA,
XLOC_032708	TCONS_00091739,	novel,	mRNA,
XLOC_011268	TCONS_00031509,	known,	mRNA,
XLOC_032709	TCONS_00091740,TCONS_00091741,TCONS_00091743,	known,alternative,known,	mRNA,mRNA,mRNA,
XLOC_011269	TCONS_00031510,TCONS_00031511,TCONS_00031512,TCONS_00031513,	alternative,known,known,alternative,	mRNA,mRNA,mRNA,mRNA,
XLOC_000800	TCONS_00002139,	novel,	lncRNA,
XLOC_000801	TCONS_00002140,	novel,	lncRNA,
XLOC_000802	TCONS_00002143,TCONS_00002144,TCONS_00002146,TCONS_00002149,	novel,novel,novel,novel,	lncRNA,lncRNA,lncRNA,lncRNA,
XLOC_000803	TCONS_00002151,	novel,	lncRNA,
XLOC_039980	TCONS_00110561,TCONS_00110562,TCONS_00110563,TCONS_00110564,	known,known,known,known,	mRNA,mRNA,mRNA,mRNA,
XLOC_000804	TCONS_00002152,TCONS_00002153,	novel,novel,	lncRNA,lncRNA,
XLOC_039981	TCONS_00110565,TCONS_00110566,TCONS_00110567,	alternative,alternative,known,	lncRNA,lncRNA,lncRNA,
XLOC_000805	TCONS_00002154,	novel,	lncRNA,
XLOC_039982	TCONS_00110570,TCONS_00110571,TCONS_00110572,	alternative,alternative,known,	mRNA,mRNA,mRNA,
XLOC_039983	TCONS_00110574,TCONS_00110576,TCONS_00110577,TCONS_00110578,TCONS_00110579,TCONS_00110580,TCONS_00110581,TCONS_00110582,	alternative,alternative,alternative,alternative,alternative,alternative,alternative,alternative,	mRNA,mRNA,mRNA,mRNA,mRNA,mRNA,mRNA,mRNA,
XLOC_029470	TCONS_00083073,	novel,	lncRNA,
XLOC_000807	TCONS_00002156,	novel,	lncRNA,
XLOC_039984	TCONS_00110586,	known,	mRNA,
XLOC_029471	TCONS_00083074,TCONS_00083075,	known,known,	mRNA,mRNA,
XLOC_000808	TCONS_00002157,	novel,	lncRNA,
XLOC_039985	TCONS_00110589,TCONS_00110590,TCONS_00110591,TCONS_00110592,	alternative,alternative,known,known,	mRNA,mRNA,mRNA,mRNA,
XLOC_000809	TCONS_00002158,	novel,	mRNA,
XLOC_039987	TCONS_00110594,	novel,	mRNA,
XLOC_029474	TCONS_00083078,	novel,	lncRNA,
XLOC_029475	TCONS_00083079,TCONS_00083080,TCONS_00083081,TCONS_00083082,	novel,known,known,known,	mRNA,mRNA,mRNA,mRNA,
XLOC_039989	TCONS_00110596,	novel,	lncRNA,
XLOC_029476	TCONS_00083083,	known,	mRNA,
XLOC_029478	TCONS_00083085,TCONS_00083086,	alternative,known,	mRNA,mRNA,
XLOC_025741	TCONS_00073165,	known,	mRNA,
XLOC_025742	TCONS_00073166,TCONS_00073167,	known,known,	otherRNA,otherRNA,
XLOC_032470	TCONS_00091113,	novel,	lncRNA,
XLOC_015230	TCONS_00043521,	novel,	lncRNA,
XLOC_025743	TCONS_00073169,TCONS_00073170,TCONS_00073171,TCONS_00073172,TCONS_00073173,	alternative,alternative,alternative,alternative,known,	mRNA,otherRNA,mRNA,mRNA,mRNA,
XLOC_032471	TCONS_00091114,	novel,	mRNA,
XLOC_015231	TCONS_00043522,	known,	mRNA,
XLOC_032472	TCONS_00091115,TCONS_00091116,	novel,novel,	lncRNA,lncRNA,
XLOC_015232	TCONS_00043523,TCONS_00043524,TCONS_00043525,	novel,novel,novel,	mRNA,mRNA,mRNA,
XLOC_025745	TCONS_00073175,TCONS_00073176,TCONS_00073177,TCONS_00073178,TCONS_00073179,TCONS_00073180,TCONS_00073181,	alternative,alternative,alternative,alternative,alternative,known,alternative,	mRNA,mRNA,mRNA,mRNA,mRNA,mRNA,otherRNA,
XLOC_015233	TCONS_00043526,TCONS_00043527,TCONS_00043528,TCONS_00043529,TCONS_00043530,TCONS_00043531,TCONS_00043532,TCONS_00043533,TCONS_00043534,	alternative,alternative,alternative,alternative,alternative,alternative,alternative,alternative,known,	mRNA,mRNA,mRNA,mRNA,mRNA,mRNA,mRNA,mRNA,mRNA,
XLOC_032474	TCONS_00091119,	novel,	lncRNA,
XLOC_015234	TCONS_00043535,TCONS_00043536,TCONS_00043538,TCONS_00043539,	known,known,known,alternative,	mRNA,mRNA,mRNA,mRNA,
XLOC_025747	TCONS_00073183,TCONS_00073184,TCONS_00073185,TCONS_00073186,	alternative,alternative,known,known,	mRNA,mRNA,mRNA,mRNA,
XLOC_032475	TCONS_00091120,TCONS_00091121,TCONS_00091122,TCONS_00091123,TCONS_00091124,	alternative,alternative,extension,alternative,known,	mRNA,mRNA,mRNA,mRNA,mRNA,
XLOC_008507	TCONS_00023839,	novel,	lncRNA,
XLOC_015235	TCONS_00043540,	novel,	otherRNA,
XLOC_025748	TCONS_00073187,	novel,	mRNA,
XLOC_008508	TCONS_00023840,TCONS_00023841,TCONS_00023842,TCONS_00023843,	known,alternative,alternative,extension,	mRNA,mRNA,mRNA,mRNA,
XLOC_015236	TCONS_00043541,TCONS_00043542,TCONS_00043544,TCONS_00043545,TCONS_00043546,	alternative,alternative,alternative,known,known,	mRNA,mRNA,mRNA,mRNA,mRNA,
XLOC_025749	TCONS_00073188,TCONS_00073189,TCONS_00073190,TCONS_00073191,	alternative,known,known,known,	mRNA,mRNA,mRNA,mRNA,
XLOC_008509	TCONS_00023844,TCONS_00023845,TCONS_00023846,TCONS_00023847,TCONS_00023850,	alternative,known,known,known,known,	mRNA,mRNA,mRNA,mRNA,mRNA,
XLOC_032478	TCONS_00091127,TCONS_00091128,TCONS_00091129,	novel,novel,novel,	lncRNA,lncRNA,lncRNA,
XLOC_015238	TCONS_00043549,TCONS_00043551,TCONS_00043552,TCONS_00043553,TCONS_00043554,TCONS_00043555,TCONS_00043556,TCONS_00043557,	alternative,alternative,alternative,known,known,alternative,alternative,alternative,	mRNA,mRNA,mRNA,mRNA,mRNA,mRNA,mRNA,mRNA,
XLOC_032479	TCONS_00091130,	novel,	lncRNA,
XLOC_000570	TCONS_00001488,TCONS_00001489,	novel,novel,	lncRNA,lncRNA,
XLOC_000571	TCONS_00001490,	novel,	lncRNA,
XLOC_000572	TCONS_00001493,	novel,	mRNA,
XLOC_011500	TCONS_00032360,TCONS_00032362,TCONS_00032363,	alternative,extension,known,	mRNA,mRNA,mRNA,
XLOC_000573	TCONS_00001494,	known,	mRNA,
XLOC_011501	TCONS_00032364,TCONS_00032365,TCONS_00032366,TCONS_00032367,	alternative,alternative,known,alternative,	mRNA,mRNA,mRNA,mRNA,
XLOC_011502	TCONS_00032368,TCONS_00032369,TCONS_00032370,	alternative,alternative,known,	mRNA,mRNA,mRNA,
XLOC_011503	TCONS_00032371,TCONS_00032373,TCONS_00032374,TCONS_00032375,TCONS_00032376,TCONS_00032377,TCONS_00032378,TCONS_00032380,	alternative,known,alternative,alternative,alternative,known,known,known,	mRNA,mRNA,mRNA,mRNA,mRNA,mRNA,mRNA,mRNA,
XLOC_000576	TCONS_00001497,TCONS_00001498,TCONS_00001499,TCONS_00001500,TCONS_00001501,TCONS_00001502,TCONS_00001503,TCONS_00001504,	alternative,known,alternative,alternative,alternative,alternative,alternative,alternative,	mRNA,mRNA,mRNA,mRNA,mRNA,mRNA,mRNA,mRNA,
XLOC_011504	TCONS_00032381,TCONS_00032382,TCONS_00032383,TCONS_00032384,TCONS_00032385,TCONS_00032386,	alternative,known,alternative,known,alternative,alternative,	mRNA,mRNA,mRNA,mRNA,mRNA,mRNA,
XLOC_000577	TCONS_00001506,TCONS_00001508,TCONS_00001511,TCONS_00001512,TCONS_00001513,TCONS_00001514,TCONS_00001515,	alternative,alternative,known,known,alternative,alternative,alternative,	mRNA,mRNA,mRNA,mRNA,mRNA,mRNA,mRNA,
XLOC_011506	TCONS_00032388,TCONS_00032389,TCONS_00032390,TCONS_00032391,TCONS_00032393,TCONS_00032394,TCONS_00032395,TCONS_00032396,	alternative,alternative,alternative,alternative,alternative,alternative,alternative,alternative,	mRNA,mRNA,mRNA,mRNA,mRNA,mRNA,mRNA,mRNA,
XLOC_000579	TCONS_00001517,TCONS_00001518,TCONS_00001519,TCONS_00001520,TCONS_00001521,TCONS_00001522,	extension,extension,known,known,alternative,alternative,	mRNA,mRNA,mRNA,mRNA,mRNA,mRNA,
XLOC_011507	TCONS_00032397,TCONS_00032398,TCONS_00032399,TCONS_00032400,TCONS_00032401,TCONS_00032402,TCONS_00032403,TCONS_00032404,	novel,known,alternative,alternative,alternative,known,known,alternative,	mRNA,mRNA,mRNA,mRNA,mRNA,mRNA,mRNA,mRNA,
XLOC_011508	TCONS_00032405,	known,	mRNA,
XLOC_011509	TCONS_00032406,TCONS_00032407,TCONS_00032408,TCONS_00032409,TCONS_00032410,TCONS_00032411,	alternative,novel,alternative,alternative,known,known,	mRNA,mRNA,mRNA,mRNA,mRNA,mRNA,
XLOC_018781	TCONS_00053341,	novel,	mRNA,
XLOC_018782	TCONS_00053342,	novel,	lncRNA,
XLOC_018783	TCONS_00053343,	novel,	mRNA,
XLOC_029710	TCONS_00083621,TCONS_00083622,	known,alternative,	mRNA,mRNA,
XLOC_008270	TCONS_00023378,TCONS_00023379,TCONS_00023380,TCONS_00023381,	known,known,alternative,alternative,	mRNA,mRNA,mRNA,mRNA,
XLOC_018784	TCONS_00053344,	known,	mRNA,
XLOC_029711	TCONS_00083623,TCONS_00083624,TCONS_00083625,TCONS_00083627,TCONS_00083629,TCONS_00083630,	known,extension,known,extension,extension,extension,	mRNA,mRNA,mRNA,mRNA,mRNA,mRNA,
XLOC_018785	TCONS_00053345,TCONS_00053346,TCONS_00053347,TCONS_00053348,TCONS_00053350,TCONS_00053351,TCONS_00053357,TCONS_00053358,TCONS_00053359,	alternative,alternative,alternative,alternative,alternative,known,known,known,known,	mRNA,mRNA,mRNA,mRNA,mRNA,mRNA,mRNA,mRNA,mRNA,
XLOC_029712	TCONS_00083632,TCONS_00083634,TCONS_00083635,TCONS_00083636,TCONS_00083637,TCONS_00083638,TCONS_00083639,	known,alternative,alternative,alternative,alternative,alternative,known,	mRNA,mRNA,mRNA,mRNA,mRNA,mRNA,mRNA,
XLOC_008272	TCONS_00023387,	known,	mRNA,
XLOC_019200	TCONS_00054613,TCONS_00054614,TCONS_00054615,TCONS_00054616,TCONS_00054617,	known,known,known,alternative,known,	mRNA,mRNA,mRNA,mRNA,mRNA,
XLOC_029713	TCONS_00083640,	novel,	lncRNA,
XLOC_008273	TCONS_00023388,	novel,	lncRNA,
XLOC_036442	TCONS_00101966,TCONS_00101967,	novel,alternative,	lncRNA,lncRNA,
XLOC_018787	TCONS_00053363,	known,	otherRNA,
XLOC_008274	TCONS_00023389,TCONS_00023390,TCONS_00023391,	alternative,known,alternative,	mRNA,mRNA,mRNA,
XLOC_036443	TCONS_00101969,TCONS_00101970,TCONS_00101971,TCONS_00101972,TCONS_00101973,TCONS_00101974,TCONS_00101975,	alternative,extension,alternative,known,known,known,known,	mRNA,otherRNA,mRNA,mRNA,mRNA,mRNA,otherRNA,
XLOC_018788	TCONS_00053364,TCONS_00053365,TCONS_00053366,TCONS_00053367,TCONS_00053368,	known,known,alternative,alternative,known,	mRNA,mRNA,mRNA,mRNA,mRNA,
XLOC_008275	TCONS_00023392,	novel,	mRNA,
XLOC_036444	TCONS_00101976,	novel,	lncRNA,
XLOC_008276	TCONS_00023393,TCONS_00023394,TCONS_00023395,TCONS_00023396,	alternative,known,alternative,alternative,	mRNA,mRNA,mRNA,mRNA,
XLOC_036445	TCONS_00101977,	novel,	lncRNA,
XLOC_019204	TCONS_00054645,TCONS_00054646,TCONS_00054649,TCONS_00054650,TCONS_00054651,TCONS_00054652,TCONS_00054653,TCONS_00054654,TCONS_00054655,	alternative,alternative,known,known,known,known,novel,alternative,known,	mRNA,mRNA,mRNA,mRNA,mRNA,mRNA,mRNA,mRNA,mRNA,
XLOC_029717	TCONS_00083647,TCONS_00083648,TCONS_00083649,TCONS_00083653,TCONS_00083654,TCONS_00083655,	known,alternative,alternative,alternative,known,known,	mRNA,mRNA,mRNA,mRNA,mRNA,mRNA,
XLOC_008277	TCONS_00023397,TCONS_00023398,	known,known,	mRNA,otherRNA,
XLOC_029718	TCONS_00083656,TCONS_00083657,	known,known,	mRNA,mRNA,
XLOC_019206	TCONS_00054657,TCONS_00054658,TCONS_00054659,TCONS_00054662,TCONS_00054663,TCONS_00054671,TCONS_00054673,TCONS_00054677,TCONS_00054678,TCONS_00054679,	alternative,alternative,alternative,alternative,alternative,known,known,alternative,alternative,alternative,	mRNA,mRNA,mRNA,mRNA,mRNA,mRNA,mRNA,mRNA,mRNA,mRNA,
XLOC_029719	TCONS_00083658,TCONS_00083660,TCONS_00083661,TCONS_00083665,TCONS_00083668,	alternative,alternative,known,alternative,known,	mRNA,mRNA,mRNA,mRNA,mRNA,
XLOC_008279	TCONS_00023401,	novel,	lncRNA,
XLOC_019208	TCONS_00054683,TCONS_00054685,TCONS_00054686,TCONS_00054687,TCONS_00054688,TCONS_00054690,TCONS_00054691,	known,known,known,known,known,known,known,	mRNA,mRNA,mRNA,mRNA,mRNA,mRNA,mRNA,
XLOC_021780	TCONS_00061821,	known,	mRNA,
XLOC_019209	TCONS_00054692,TCONS_00054693,TCONS_00054694,TCONS_00054695,TCONS_00054696,TCONS_00054697,TCONS_00054698,	alternative,known,known,known,known,alternative,known,	mRNA,mRNA,mRNA,mRNA,mRNA,mRNA,mRNA,
XLOC_021781	TCONS_00061822,TCONS_00061823,	alternative,known,	mRNA,mRNA,
XLOC_004541	TCONS_00012795,TCONS_00012796,TCONS_00012797,	alternative,extension,known,	mRNA,mRNA,mRNA,
XLOC_004542	TCONS_00012798,	novel,	otherRNA,
XLOC_011270	TCONS_00031514,	known,	mRNA,
XLOC_021783	TCONS_00061825,TCONS_00061826,TCONS_00061827,TCONS_00061828,	alternative,alternative,known,known,	mRNA,mRNA,mRNA,mRNA,
XLOC_032711	TCONS_00091744,TCONS_00091745,	known,known,	mRNA,mRNA,
XLOC_004543	TCONS_00012799,	known,	lncRNA,
XLOC_011271	TCONS_00031515,TCONS_00031516,TCONS_00031517,TCONS_00031518,TCONS_00031519,	alternative,alternative,known,known,known,	mRNA,mRNA,mRNA,mRNA,mRNA,
XLOC_021784	TCONS_00061829,	novel,	lncRNA,
XLOC_032712	TCONS_00091746,	novel,	lncRNA,
XLOC_004544	TCONS_00012800,	novel,	lncRNA,
XLOC_011272	TCONS_00031521,	novel,	lncRNA,
XLOC_021785	TCONS_00061830,	novel,	lncRNA,
XLOC_022200	TCONS_00063104,TCONS_00063105,TCONS_00063106,TCONS_00063107,TCONS_00063108,	alternative,alternative,alternative,known,known,	mRNA,mRNA,mRNA,mRNA,mRNA,
XLOC_032713	TCONS_00091747,	known,	mRNA,
XLOC_004545	TCONS_00012801,TCONS_00012802,TCONS_00012805,TCONS_00012806,TCONS_00012807,TCONS_00012808,TCONS_00012809,TCONS_00012810,	novel,alternative,alternative,alternative,alternative,known,alternative,alternative,	mRNA,mRNA,mRNA,mRNA,mRNA,mRNA,mRNA,mRNA,
XLOC_011273	TCONS_00031522,	known,	mRNA,
XLOC_021786	TCONS_00061831,	extension,	mRNA,
XLOC_022201	TCONS_00063109,	known,	mRNA,
XLOC_032714	TCONS_00091748,	novel,	lncRNA,
XLOC_011274	TCONS_00031523,	novel,	lncRNA,
XLOC_022202	TCONS_00063110,	alternative,	mRNA,
XLOC_032715	TCONS_00091749,	novel,	lncRNA,
XLOC_004547	TCONS_00012812,	novel,	lncRNA,
XLOC_011275	TCONS_00031524,TCONS_00031525,TCONS_00031526,TCONS_00031534,TCONS_00031535,TCONS_00031538,TCONS_00031539,TCONS_00031540,TCONS_00031541,TCONS_00031542,TCONS_00031543,TCONS_00031544,	alternative,alternative,alternative,alternative,alternative,alternative,alternative,known,known,known,known,known,	mRNA,mRNA,mRNA,mRNA,mRNA,mRNA,mRNA,mRNA,mRNA,mRNA,mRNA,mRNA,
XLOC_022203	TCONS_00063111,TCONS_00063112,TCONS_00063113,TCONS_00063114,	alternative,alternative,known,known,	mRNA,mRNA,mRNA,mRNA,
XLOC_032716	TCONS_00091750,	novel,	mRNA,
XLOC_004548	TCONS_00012813,TCONS_00012814,TCONS_00012817,TCONS_00012818,TCONS_00012819,	novel,alternative,alternative,alternative,known,	lncRNA,mRNA,mRNA,mRNA,mRNA,
XLOC_021789	TCONS_00061836,	novel,	otherRNA,
XLOC_032717	TCONS_00091751,	known,	mRNA,
XLOC_004549	TCONS_00012815,	novel,	lncRNA,
XLOC_011277	TCONS_00031549,	known,	otherRNA,
XLOC_022205	TCONS_00063116,TCONS_00063117,	alternative,known,	mRNA,mRNA,
XLOC_022206	TCONS_00063118,TCONS_00063119,TCONS_00063120,	known,alternative,alternative,	mRNA,mRNA,mRNA,
XLOC_032719	TCONS_00091753,	known,	mRNA,
XLOC_011279	TCONS_00031552,TCONS_00031553,TCONS_00031554,TCONS_00031555,TCONS_00031557,TCONS_00031558,TCONS_00031559,TCONS_00031561,	known,known,alternative,alternative,known,extension,alternative,alternative,	mRNA,mRNA,mRNA,mRNA,mRNA,mRNA,mRNA,mRNA,
XLOC_022207	TCONS_00063121,	novel,	lncRNA,
XLOC_000810	TCONS_00002159,	novel,	mRNA,
XLOC_022208	TCONS_00063122,	novel,	lncRNA,
XLOC_000811	TCONS_00002160,	known,	mRNA,
XLOC_022209	TCONS_00063123,TCONS_00063124,TCONS_00063125,TCONS_00063126,TCONS_00063127,TCONS_00063128,TCONS_00063129,TCONS_00063130,TCONS_00063132,TCONS_00063133,	known,known,alternative,alternative,alternative,alternative,alternative,known,known,known,	mRNA,mRNA,mRNA,mRNA,mRNA,mRNA,mRNA,mRNA,mRNA,mRNA,
XLOC_000812	TCONS_00002161,	novel,	lncRNA,
XLOC_000813	TCONS_00002162,	novel,	lncRNA,
XLOC_039990	TCONS_00110597,	novel,	lncRNA,
XLOC_000814	TCONS_00002163,TCONS_00002164,TCONS_00002165,	alternative,alternative,alternative,	mRNA,mRNA,mRNA,
XLOC_000815	TCONS_00002166,	novel,	lncRNA,
XLOC_039992	TCONS_00110599,	novel,	lncRNA,
XLOC_000816	TCONS_00002167,	novel,	lncRNA,
XLOC_039993	TCONS_00110600,	novel,	lncRNA,
XLOC_029480	TCONS_00083088,	known,	mRNA,
XLOC_000817	TCONS_00002168,TCONS_00002170,TCONS_00002174,TCONS_00002175,TCONS_00002176,TCONS_00002177,TCONS_00002178,	known,alternative,alternative,alternative,alternative,alternative,known,	mRNA,mRNA,mRNA,mRNA,mRNA,mRNA,mRNA,
XLOC_039994	TCONS_00110601,	novel,	lncRNA,
XLOC_000818	TCONS_00002179,TCONS_00002180,TCONS_00002181,TCONS_00002182,TCONS_00002183,	known,known,known,known,known,	mRNA,mRNA,otherRNA,mRNA,mRNA,
XLOC_029482	TCONS_00083093,TCONS_00083094,TCONS_00083095,TCONS_00083096,TCONS_00083097,TCONS_00083098,TCONS_00083099,TCONS_00083100,TCONS_00083101,TCONS_00083102,TCONS_00083103,TCONS_00083104,	alternative,alternative,alternative,alternative,alternative,alternative,alternative,alternative,alternative,known,known,known,	mRNA,mRNA,mRNA,mRNA,mRNA,mRNA,mRNA,mRNA,mRNA,mRNA,mRNA,mRNA,
XLOC_039996	TCONS_00110603,TCONS_00110605,TCONS_00110606,TCONS_00110607,	extension,alternative,alternative,alternative,	mRNA,mRNA,mRNA,mRNA,
XLOC_029483	TCONS_00083091,	novel,	lncRNA,
XLOC_039997	TCONS_00110612,TCONS_00110613,	known,known,	mRNA,mRNA,
XLOC_029484	TCONS_00083092,	novel,	lncRNA,
XLOC_039998	TCONS_00110615,TCONS_00110616,	known,known,	mRNA,mRNA,
XLOC_029485	TCONS_00083105,	novel,	lncRNA,
XLOC_025750	TCONS_00073192,TCONS_00073193,TCONS_00073194,	known,known,known,	mRNA,mRNA,mRNA,
XLOC_008510	TCONS_00023851,	known,	mRNA,
XLOC_025751	TCONS_00073195,TCONS_00073196,	known,known,	mRNA,mRNA,
XLOC_008511	TCONS_00023852,TCONS_00023853,	known,alternative,	mRNA,mRNA,
XLOC_025752	TCONS_00073198,	known,	mRNA,
XLOC_032480	TCONS_00091131,TCONS_00091132,TCONS_00091133,TCONS_00091134,TCONS_00091135,TCONS_00091136,	alternative,known,known,known,known,known,	mRNA,mRNA,mRNA,mRNA,mRNA,mRNA,
XLOC_008512	TCONS_00023854,	novel,	lncRNA,
XLOC_025753	TCONS_00073199,TCONS_00073200,TCONS_00073201,	alternative,alternative,known,	mRNA,mRNA,mRNA,
XLOC_015241	TCONS_00043560,	novel,	lncRNA,
XLOC_032482	TCONS_00091138,	novel,	lncRNA,
XLOC_015242	TCONS_00043561,	novel,	lncRNA,
XLOC_025755	TCONS_00073205,TCONS_00073206,	extension,extension,	mRNA,mRNA,
XLOC_008515	TCONS_00023858,TCONS_00023859,TCONS_00023860,TCONS_00023861,	alternative,known,alternative,alternative,	mRNA,mRNA,mRNA,mRNA,
XLOC_015243	TCONS_00043562,TCONS_00043563,TCONS_00043564,	alternative,known,known,	mRNA,mRNA,mRNA,
XLOC_025756	TCONS_00073214,TCONS_00073215,	known,known,	mRNA,mRNA,
XLOC_008516	TCONS_00023862,TCONS_00023863,TCONS_00023864,TCONS_00023865,	known,known,known,known,	mRNA,mRNA,mRNA,mRNA,
XLOC_015244	TCONS_00043565,TCONS_00043566,TCONS_00043567,TCONS_00043568,	novel,alternative,alternative,alternative,	mRNA,mRNA,mRNA,mRNA,
XLOC_025757	TCONS_00073216,	novel,	otherRNA,
XLOC_008517	TCONS_00023866,TCONS_00023867,TCONS_00023868,TCONS_00023869,	known,alternative,alternative,alternative,	mRNA,mRNA,mRNA,mRNA,
XLOC_015245	TCONS_00043572,TCONS_00043573,TCONS_00043576,TCONS_00043577,TCONS_00043578,	alternative,alternative,extension,known,known,	mRNA,mRNA,mRNA,mRNA,mRNA,
XLOC_025758	TCONS_00073217,	novel,	lncRNA,
XLOC_008518	TCONS_00023870,TCONS_00023871,TCONS_00023872,TCONS_00023873,TCONS_00023874,	alternative,alternative,alternative,known,alternative,	mRNA,mRNA,mRNA,mRNA,mRNA,
XLOC_015246	TCONS_00043574,	novel,	mRNA,
XLOC_025759	TCONS_00073218,TCONS_00073219,TCONS_00073223,TCONS_00073224,TCONS_00073225,TCONS_00073226,TCONS_00073228,TCONS_00073229,TCONS_00073230,TCONS_00073231,TCONS_00073232,	alternative,alternative,alternative,alternative,alternative,alternative,alternative,alternative,alternative,known,known,	mRNA,mRNA,mRNA,mRNA,mRNA,mRNA,mRNA,mRNA,mRNA,mRNA,mRNA,
XLOC_032487	TCONS_00091154,TCONS_00091155,TCONS_00091156,TCONS_00091158,TCONS_00091160,TCONS_00091162,TCONS_00091163,TCONS_00091164,	alternative,alternative,known,known,known,alternative,known,known,	mRNA,mRNA,mRNA,mRNA,mRNA,mRNA,mRNA,mRNA,
XLOC_008519	TCONS_00023875,TCONS_00023876,TCONS_00023877,TCONS_00023878,	known,known,known,known,	mRNA,mRNA,mRNA,mRNA,
XLOC_032488	TCONS_00091165,TCONS_00091166,TCONS_00091167,TCONS_00091168,TCONS_00091169,TCONS_00091170,TCONS_00091171,TCONS_00091172,TCONS_00091173,TCONS_00091175,	alternative,alternative,alternative,alternative,known,known,alternative,known,known,known,	mRNA,mRNA,mRNA,mRNA,mRNA,mRNA,mRNA,mRNA,mRNA,mRNA,
XLOC_015248	TCONS_00043580,	novel,	otherRNA,
XLOC_015249	TCONS_00043581,TCONS_00043582,TCONS_00043583,TCONS_00043584,TCONS_00043586,TCONS_00043587,	extension,extension,alternative,known,known,known,	mRNA,mRNA,mRNA,mRNA,mRNA,mRNA,
XLOC_000580	TCONS_00001524,TCONS_00001526,TCONS_00001528,TCONS_00001529,TCONS_00001530,TCONS_00001532,TCONS_00001533,	extension,known,alternative,known,alternative,extension,alternative,	mRNA,mRNA,mRNA,mRNA,mRNA,mRNA,mRNA,
XLOC_000582	TCONS_00001535,	novel,	lncRNA,
XLOC_011510	TCONS_00032412,TCONS_00032413,TCONS_00032415,TCONS_00032416,TCONS_00032417,TCONS_00032419,TCONS_00032420,TCONS_00032422,TCONS_00032423,TCONS_00032424,	alternative,alternative,alternative,alternative,alternative,alternative,alternative,alternative,alternative,known,	mRNA,mRNA,mRNA,mRNA,mRNA,mRNA,mRNA,mRNA,mRNA,mRNA,
XLOC_011511	TCONS_00032425,TCONS_00032426,TCONS_00032427,TCONS_00032428,TCONS_00032429,TCONS_00032430,TCONS_00032431,TCONS_00032432,	alternative,novel,known,known,alternative,alternative,alternative,alternative,	mRNA,mRNA,mRNA,mRNA,mRNA,mRNA,mRNA,mRNA,
XLOC_011512	TCONS_00032433,	novel,	lncRNA,
XLOC_000585	TCONS_00001538,TCONS_00001539,TCONS_00001540,TCONS_00001541,	known,alternative,alternative,alternative,	mRNA,mRNA,mRNA,mRNA,
XLOC_011513	TCONS_00032434,	known,	mRNA,
XLOC_000586	TCONS_00001543,	novel,	lncRNA,
XLOC_011514	TCONS_00032435,	known,	mRNA,
XLOC_000587	TCONS_00001544,	novel,	mRNA,
XLOC_011515	TCONS_00032436,TCONS_00032437,TCONS_00032438,	alternative,alternative,known,	mRNA,mRNA,mRNA,
XLOC_000588	TCONS_00001545,	novel,	lncRNA,
XLOC_011516	TCONS_00032440,	novel,	lncRNA,
XLOC_000589	TCONS_00001546,	novel,	lncRNA,
XLOC_001004	TCONS_00002597,TCONS_00002598,TCONS_00002599,TCONS_00002600,TCONS_00002601,TCONS_00002602,	novel,extension,extension,known,known,novel,	mRNA,mRNA,mRNA,mRNA,mRNA,mRNA,
XLOC_011518	TCONS_00032442,TCONS_00032443,TCONS_00032444,TCONS_00032445,TCONS_00032446,	alternative,alternative,known,known,known,	mRNA,mRNA,mRNA,mRNA,mRNA,
XLOC_001006	TCONS_00002604,	known,	otherRNA,
XLOC_001007	TCONS_00002609,TCONS_00002610,TCONS_00002611,TCONS_00002612,TCONS_00002613,TCONS_00002614,	alternative,alternative,alternative,alternative,known,known,	mRNA,mRNA,mRNA,mRNA,mRNA,mRNA,
XLOC_001008	TCONS_00002615,	novel,	lncRNA,
XLOC_001009	TCONS_00002616,	novel,	lncRNA,
XLOC_018790	TCONS_00053372,	novel,	lncRNA,
XLOC_018792	TCONS_00053374,TCONS_00053375,	alternative,known,	mRNA,mRNA,
XLOC_029720	TCONS_00083669,TCONS_00083670,TCONS_00083672,TCONS_00083674,	alternative,known,known,known,	otherRNA,mRNA,mRNA,mRNA,
XLOC_029721	TCONS_00083675,TCONS_00083676,TCONS_00083677,	novel,novel,novel,	lncRNA,lncRNA,lncRNA,
XLOC_036450	TCONS_00101982,TCONS_00101983,TCONS_00101984,TCONS_00101985,	known,alternative,alternative,alternative,	mRNA,mRNA,mRNA,mRNA,
XLOC_018795	TCONS_00053378,	known,	mRNA,
XLOC_036451	TCONS_00101986,	novel,	otherRNA,
XLOC_019210	TCONS_00054699,	known,	mRNA,
XLOC_029723	TCONS_00083680,	novel,	lncRNA,
XLOC_036452	TCONS_00101988,TCONS_00101992,	alternative,known,	mRNA,mRNA,
XLOC_018797	TCONS_00053381,TCONS_00053382,TCONS_00053383,TCONS_00053384,	novel,novel,novel,novel,	lncRNA,lncRNA,lncRNA,lncRNA,
XLOC_029724	TCONS_00083681,	novel,	lncRNA,
XLOC_008284	TCONS_00023406,	novel,	lncRNA,
XLOC_036453	TCONS_00101990,	novel,	lncRNA,
XLOC_018798	TCONS_00053386,	novel,	lncRNA,
XLOC_019212	TCONS_00054702,TCONS_00054703,	alternative,known,	mRNA,mRNA,
XLOC_029725	TCONS_00083682,	novel,	lncRNA,
XLOC_018799	TCONS_00053387,TCONS_00053388,	known,novel,	mRNA,mRNA,
XLOC_019213	TCONS_00054704,	novel,	lncRNA,
XLOC_008286	TCONS_00023408,TCONS_00023411,TCONS_00023412,TCONS_00023413,	novel,known,known,known,	mRNA,mRNA,mRNA,mRNA,
XLOC_036455	TCONS_00101994,	novel,	lncRNA,
XLOC_019214	TCONS_00054705,	known,	otherRNA,
XLOC_029727	TCONS_00083684,	known,	mRNA,
XLOC_036456	TCONS_00101995,TCONS_00101996,TCONS_00101997,TCONS_00101998,TCONS_00101999,TCONS_00102000,TCONS_00102001,TCONS_00102002,TCONS_00102003,TCONS_00102004,TCONS_00102005,	alternative,alternative,known,known,known,known,known,alternative,alternative,alternative,alternative,	mRNA,mRNA,mRNA,mRNA,mRNA,mRNA,mRNA,mRNA,mRNA,mRNA,mRNA,
XLOC_019215	TCONS_00054706,	known,	mRNA,
XLOC_029728	TCONS_00083685,TCONS_00083686,TCONS_00083687,TCONS_00083690,TCONS_00083691,TCONS_00083692,TCONS_00083693,TCONS_00083694,TCONS_00083695,TCONS_00083696,TCONS_00083697,TCONS_00083698,	alternative,alternative,known,alternative,known,known,alternative,known,alternative,known,known,alternative,	mRNA,mRNA,mRNA,mRNA,mRNA,mRNA,mRNA,mRNA,mRNA,mRNA,mRNA,mRNA,
XLOC_008288	TCONS_00023416,	novel,	lncRNA,
XLOC_036457	TCONS_00102006,	novel,	lncRNA,
XLOC_019216	TCONS_00054707,	novel,	lncRNA,
XLOC_029729	TCONS_00083699,TCONS_00083700,TCONS_00083701,TCONS_00083702,	known,known,known,known,	mRNA,mRNA,mRNA,mRNA,
XLOC_008289	TCONS_00023417,TCONS_00023418,	novel,known,	otherRNA,otherRNA,
XLOC_036458	TCONS_00102007,TCONS_00102008,TCONS_00102009,	known,known,known,	mRNA,mRNA,mRNA,
XLOC_019217	TCONS_00054708,TCONS_00054709,TCONS_00054710,TCONS_00054712,TCONS_00054713,TCONS_00054715,TCONS_00054716,TCONS_00054717,TCONS_00054719,	novel,novel,novel,novel,novel,novel,novel,novel,novel,	lncRNA,lncRNA,mRNA,mRNA,lncRNA,lncRNA,lncRNA,lncRNA,mRNA,
XLOC_019218	TCONS_00054720,TCONS_00054721,TCONS_00054723,TCONS_00054724,TCONS_00054725,	alternative,alternative,alternative,alternative,known,	mRNA,mRNA,mRNA,mRNA,mRNA,
XLOC_019219	TCONS_00054734,TCONS_00054735,TCONS_00054736,TCONS_00054737,	alternative,alternative,alternative,alternative,	mRNA,mRNA,mRNA,mRNA,
XLOC_004550	TCONS_00012820,TCONS_00012821,	alternative,known,	mRNA,mRNA,
XLOC_004551	TCONS_00012822,TCONS_00012823,TCONS_00012824,TCONS_00012825,TCONS_00012826,	novel,alternative,known,alternative,known,	mRNA,mRNA,mRNA,mRNA,mRNA,
XLOC_021792	TCONS_00061839,	novel,	lncRNA,
XLOC_004552	TCONS_00012827,	known,	mRNA,
XLOC_011280	TCONS_00031563,	novel,	lncRNA,
XLOC_021793	TCONS_00061840,	novel,	lncRNA,
XLOC_004553	TCONS_00012828,TCONS_00012829,TCONS_00012830,TCONS_00012831,	known,alternative,alternative,known,	mRNA,mRNA,mRNA,mRNA,
XLOC_011281	TCONS_00031564,	novel,	lncRNA,
XLOC_021794	TCONS_00061841,TCONS_00061843,	novel,novel,	lncRNA,lncRNA,
XLOC_032722	TCONS_00091756,	novel,	lncRNA,
XLOC_021795	TCONS_00061842,	novel,	lncRNA,
XLOC_022210	TCONS_00063134,TCONS_00063135,TCONS_00063136,TCONS_00063137,	alternative,known,known,alternative,	mRNA,mRNA,mRNA,mRNA,
XLOC_032723	TCONS_00091757,	novel,	lncRNA,
XLOC_011283	TCONS_00031566,TCONS_00031567,TCONS_00031568,TCONS_00031569,TCONS_00031570,	alternative,alternative,alternative,known,alternative,	mRNA,mRNA,mRNA,mRNA,mRNA,
XLOC_021796	TCONS_00061844,TCONS_00061845,TCONS_00061846,TCONS_00061847,	novel,novel,novel,novel,	lncRNA,lncRNA,lncRNA,lncRNA,
XLOC_022211	TCONS_00063138,	novel,	lncRNA,
XLOC_032724	TCONS_00091758,	known,	mRNA,
XLOC_004556	TCONS_00012834,	extension,	mRNA,
XLOC_011284	TCONS_00031571,TCONS_00031572,TCONS_00031574,TCONS_00031575,TCONS_00031576,TCONS_00031579,TCONS_00031580,TCONS_00031581,	alternative,alternative,alternative,alternative,alternative,known,known,known,	mRNA,mRNA,mRNA,mRNA,mRNA,mRNA,mRNA,mRNA,
XLOC_021797	TCONS_00061851,TCONS_00061853,TCONS_00061854,TCONS_00061855,	known,known,known,known,	mRNA,mRNA,mRNA,mRNA,
XLOC_022212	TCONS_00063139,TCONS_00063141,TCONS_00063142,TCONS_00063143,TCONS_00063144,	extension,known,alternative,alternative,alternative,	mRNA,mRNA,mRNA,mRNA,mRNA,
XLOC_032725	TCONS_00091759,	novel,	lncRNA,
XLOC_011285	TCONS_00031582,TCONS_00031583,TCONS_00031584,TCONS_00031585,TCONS_00031586,TCONS_00031587,TCONS_00031588,TCONS_00031594,	alternative,alternative,known,known,known,known,known,known,	mRNA,mRNA,mRNA,mRNA,mRNA,mRNA,mRNA,otherRNA,
XLOC_021798	TCONS_00061856,	novel,	lncRNA,
XLOC_022213	TCONS_00063145,	alternative,	mRNA,
XLOC_032726	TCONS_00091760,	novel,	lncRNA,
XLOC_004558	TCONS_00012837,TCONS_00012838,	novel,novel,	otherRNA,otherRNA,
XLOC_011286	TCONS_00031595,TCONS_00031596,TCONS_00031597,TCONS_00031598,	alternative,alternative,known,alternative,	mRNA,mRNA,mRNA,mRNA,
XLOC_021799	TCONS_00061857,TCONS_00061858,TCONS_00061859,TCONS_00061860,TCONS_00061861,TCONS_00061862,	alternative,alternative,alternative,alternative,known,known,	mRNA,mRNA,mRNA,mRNA,mRNA,mRNA,
XLOC_032727	TCONS_00091761,	novel,	lncRNA,
XLOC_004559	TCONS_00012839,	known,	lncRNA,
XLOC_011287	TCONS_00031599,TCONS_00031602,TCONS_00031603,TCONS_00031604,TCONS_00031605,	alternative,alternative,alternative,alternative,known,	mRNA,mRNA,mRNA,mRNA,mRNA,
XLOC_022215	TCONS_00063148,	novel,	mRNA,
XLOC_032728	TCONS_00091762,	novel,	mRNA,
XLOC_011288	TCONS_00031601,	novel,	otherRNA,
XLOC_032729	TCONS_00091763,TCONS_00091764,	known,known,	mRNA,mRNA,
XLOC_022217	TCONS_00063151,TCONS_00063152,	alternative,known,	mRNA,mRNA,
XLOC_000820	TCONS_00002185,	novel,	otherRNA,
XLOC_022218	TCONS_00063153,	known,	otherRNA,
XLOC_000821	TCONS_00002186,	novel,	lncRNA,
XLOC_022219	TCONS_00063156,TCONS_00063157,TCONS_00063158,TCONS_00063159,	alternative,known,known,known,	mRNA,mRNA,mRNA,mRNA,
XLOC_000822	TCONS_00002187,	novel,	mRNA,
XLOC_000823	TCONS_00002188,TCONS_00002189,TCONS_00002191,TCONS_00002192,TCONS_00002193,	alternative,extension,known,known,known,	mRNA,mRNA,mRNA,mRNA,mRNA,
XLOC_000824	TCONS_00002194,	novel,	lncRNA,
XLOC_000825	TCONS_00002195,	novel,	lncRNA,
XLOC_000826	TCONS_00002196,TCONS_00002197,TCONS_00002198,TCONS_00002199,TCONS_00002200,	novel,alternative,known,alternative,alternative,	mRNA,mRNA,mRNA,mRNA,mRNA,
XLOC_029490	TCONS_00083110,	novel,	otherRNA,
XLOC_000827	TCONS_00002201,	known,	mRNA,
XLOC_000828	TCONS_00002202,TCONS_00002203,TCONS_00002204,TCONS_00002205,TCONS_00002206,TCONS_00002207,TCONS_00002208,	alternative,alternative,alternative,alternative,extension,alternative,known,	mRNA,mRNA,mRNA,mRNA,mRNA,mRNA,mRNA,
XLOC_029495	TCONS_00083115,	novel,	otherRNA,
XLOC_029496	TCONS_00083116,	novel,	lncRNA,
XLOC_029497	TCONS_00083117,	novel,	mRNA,
XLOC_029498	TCONS_00083118,TCONS_00083119,TCONS_00083120,TCONS_00083121,TCONS_00083122,TCONS_00083123,TCONS_00083124,TCONS_00083125,TCONS_00083126,TCONS_00083127,TCONS_00083128,	alternative,alternative,alternative,alternative,alternative,alternative,alternative,alternative,known,alternative,alternative,	mRNA,mRNA,mRNA,mRNA,mRNA,mRNA,mRNA,mRNA,mRNA,mRNA,mRNA,
XLOC_029499	TCONS_00083129,	novel,	lncRNA,
XLOC_025760	TCONS_00073233,TCONS_00073234,TCONS_00073235,TCONS_00073236,TCONS_00073237,	alternative,alternative,extension,known,known,	mRNA,mRNA,mRNA,mRNA,mRNA,
XLOC_008520	TCONS_00023879,TCONS_00023880,	known,novel,	mRNA,mRNA,
XLOC_025761	TCONS_00073238,TCONS_00073239,TCONS_00073240,	known,known,alternative,	mRNA,mRNA,mRNA,
XLOC_008521	TCONS_00023882,TCONS_00023884,TCONS_00023885,TCONS_00023887,TCONS_00023890,TCONS_00023891,TCONS_00023892,	alternative,alternative,known,alternative,alternative,known,known,	mRNA,mRNA,mRNA,mRNA,mRNA,mRNA,mRNA,
XLOC_015250	TCONS_00043588,	novel,	mRNA,
XLOC_025763	TCONS_00073242,TCONS_00073243,	known,alternative,	mRNA,mRNA,
XLOC_008523	TCONS_00023894,	known,	mRNA,
XLOC_015251	TCONS_00043589,TCONS_00043590,TCONS_00043591,TCONS_00043594,TCONS_00043595,TCONS_00043596,TCONS_00043598,	alternative,known,known,alternative,known,known,alternative,	mRNA,mRNA,mRNA,mRNA,mRNA,mRNA,mRNA,
XLOC_025764	TCONS_00073244,TCONS_00073245,TCONS_00073246,TCONS_00073247,	novel,alternative,alternative,known,	mRNA,mRNA,mRNA,mRNA,
XLOC_015252	TCONS_00043600,TCONS_00043601,	novel,known,	lncRNA,lncRNA,
XLOC_025765	TCONS_00073248,	novel,	lncRNA,
XLOC_032493	TCONS_00091184,TCONS_00091185,TCONS_00091187,	alternative,known,alternative,	mRNA,otherRNA,mRNA,
XLOC_015253	TCONS_00043602,	known,	mRNA,
XLOC_025766	TCONS_00073249,TCONS_00073250,	alternative,known,	mRNA,mRNA,
XLOC_008526	TCONS_00023897,TCONS_00023898,TCONS_00023899,TCONS_00023900,TCONS_00023901,TCONS_00023902,	known,known,known,known,known,alternative,	mRNA,mRNA,mRNA,mRNA,mRNA,mRNA,
XLOC_025767	TCONS_00073251,	known,	mRNA,
XLOC_008527	TCONS_00023903,	novel,	otherRNA,
XLOC_015255	TCONS_00043604,	known,	mRNA,
XLOC_032496	TCONS_00091186,	known,	otherRNA,
XLOC_008528	TCONS_00023904,TCONS_00023911,TCONS_00023912,TCONS_00023914,TCONS_00023915,TCONS_00023916,TCONS_00023919,TCONS_00023920,	alternative,known,known,alternative,alternative,alternative,known,known,	mRNA,mRNA,mRNA,mRNA,mRNA,mRNA,mRNA,mRNA,
XLOC_015256	TCONS_00043607,	known,	mRNA,
XLOC_025769	TCONS_00073253,	known,	mRNA,
XLOC_008529	TCONS_00023922,TCONS_00023923,TCONS_00023925,	alternative,known,known,	mRNA,mRNA,mRNA,
XLOC_015257	TCONS_00043608,TCONS_00043609,TCONS_00043613,TCONS_00043614,TCONS_00043615,TCONS_00043616,TCONS_00043618,TCONS_00043619,TCONS_00043620,TCONS_00043621,TCONS_00043622,	known,alternative,known,known,known,known,known,known,known,known,known,	mRNA,mRNA,mRNA,mRNA,mRNA,mRNA,mRNA,mRNA,mRNA,mRNA,mRNA,
XLOC_032498	TCONS_00091189,	known,	mRNA,
XLOC_015258	TCONS_00043624,TCONS_00043625,	extension,known,	mRNA,mRNA,
XLOC_032499	TCONS_00091190,	known,	otherRNA,
XLOC_015259	TCONS_00043626,	known,	mRNA,
XLOC_000590	TCONS_00001547,	alternative,	mRNA,
XLOC_000591	TCONS_00001548,	extension,	lncRNA,
XLOC_000592	TCONS_00001550,	known,	mRNA,
XLOC_011520	TCONS_00032449,	novel,	otherRNA,
XLOC_000593	TCONS_00001551,	known,	mRNA,
XLOC_011521	TCONS_00032450,TCONS_00032451,	novel,known,	mRNA,mRNA,
XLOC_000595	TCONS_00001553,	novel,	mRNA,
XLOC_001010	TCONS_00002617,TCONS_00002618,TCONS_00002619,	alternative,known,alternative,	mRNA,mRNA,mRNA,
XLOC_011523	TCONS_00032453,TCONS_00032454,	known,alternative,	mRNA,mRNA,
XLOC_001011	TCONS_00002620,	known,	mRNA,
XLOC_001014	TCONS_00002623,	novel,	lncRNA,
XLOC_001015	TCONS_00002624,TCONS_00002625,TCONS_00002626,	known,alternative,alternative,	mRNA,mRNA,mRNA,
XLOC_011528	TCONS_00032459,	novel,	mRNA,
XLOC_001016	TCONS_00002627,	novel,	lncRNA,
XLOC_001017	TCONS_00002628,	novel,	lncRNA,
XLOC_001018	TCONS_00002629,	novel,	lncRNA,
XLOC_001019	TCONS_00002631,TCONS_00002633,TCONS_00002635,TCONS_00002639,TCONS_00002640,	extension,extension,extension,known,known,	mRNA,mRNA,mRNA,mRNA,mRNA,
XLOC_029730	TCONS_00083703,	novel,	lncRNA,
XLOC_029731	TCONS_00083704,	novel,	lncRNA,
XLOC_008291	TCONS_00023421,TCONS_00023422,TCONS_00023423,TCONS_00023424,TCONS_00023425,TCONS_00023426,	extension,known,known,alternative,alternative,known,	mRNA,mRNA,mRNA,mRNA,mRNA,mRNA,
XLOC_036460	TCONS_00102011,	known,	otherRNA,
XLOC_029732	TCONS_00083705,	novel,	lncRNA,
XLOC_008292	TCONS_00023427,	novel,	lncRNA,
XLOC_019220	TCONS_00054733,	known,	otherRNA,
XLOC_029733	TCONS_00083706,	known,	mRNA,
XLOC_008293	TCONS_00023428,	known,	lncRNA,
XLOC_029734	TCONS_00083707,	known,	lncRNA,
XLOC_008294	TCONS_00023429,	novel,	otherRNA,
XLOC_019222	TCONS_00054739,TCONS_00054740,TCONS_00054741,TCONS_00054742,TCONS_00054743,TCONS_00054744,TCONS_00054745,TCONS_00054746,	known,alternative,alternative,alternative,alternative,known,known,known,	mRNA,mRNA,mRNA,mRNA,mRNA,mRNA,mRNA,mRNA,
XLOC_029735	TCONS_00083708,	known,	mRNA,
XLOC_036464	TCONS_00102015,TCONS_00102016,	extension,known,	mRNA,mRNA,
XLOC_019223	TCONS_00054747,TCONS_00054748,TCONS_00054749,TCONS_00054750,	alternative,alternative,known,alternative,	mRNA,mRNA,mRNA,mRNA,
XLOC_008296	TCONS_00023431,	novel,	lncRNA,
XLOC_036465	TCONS_00102017,	novel,	lncRNA,
XLOC_019224	TCONS_00054751,TCONS_00054752,TCONS_00054753,TCONS_00054754,TCONS_00054755,TCONS_00054757,	known,known,known,known,known,alternative,	mRNA,mRNA,mRNA,mRNA,mRNA,mRNA,
XLOC_008297	TCONS_00023434,	known,	mRNA,
XLOC_019225	TCONS_00054760,TCONS_00054761,TCONS_00054762,	known,known,alternative,	mRNA,mRNA,mRNA,
XLOC_008299	TCONS_00023436,	novel,	lncRNA,
XLOC_036468	TCONS_00102020,	novel,	lncRNA,
XLOC_019227	TCONS_00054772,TCONS_00054773,TCONS_00054775,TCONS_00054777,	alternative,alternative,known,alternative,	mRNA,mRNA,mRNA,mRNA,
XLOC_036469	TCONS_00102021,TCONS_00102022,TCONS_00102023,	novel,novel,novel,	lncRNA,lncRNA,lncRNA,
XLOC_019228	TCONS_00054779,	novel,	mRNA,
XLOC_004560	TCONS_00012840,TCONS_00012841,	alternative,known,	mRNA,mRNA,
XLOC_004561	TCONS_00012843,TCONS_00012844,TCONS_00012845,	alternative,alternative,known,	mRNA,mRNA,mRNA,
XLOC_032730	TCONS_00091765,	known,	mRNA,
XLOC_004562	TCONS_00012846,TCONS_00012847,TCONS_00012848,TCONS_00012849,TCONS_00012850,TCONS_00012852,TCONS_00012853,TCONS_00012861,TCONS_00012863,	novel,alternative,alternative,alternative,alternative,alternative,extension,known,known,	mRNA,mRNA,mRNA,mRNA,mRNA,mRNA,mRNA,mRNA,mRNA,
XLOC_011290	TCONS_00031609,	novel,	lncRNA,
XLOC_032731	TCONS_00091767,	known,	mRNA,
XLOC_011291	TCONS_00031610,TCONS_00031612,TCONS_00031613,	alternative,alternative,known,	mRNA,mRNA,mRNA,
XLOC_004564	TCONS_00012865,	novel,	mRNA,
XLOC_011292	TCONS_00031614,TCONS_00031615,TCONS_00031616,TCONS_00031617,	known,alternative,known,known,	mRNA,mRNA,mRNA,mRNA,
XLOC_022220	TCONS_00063160,TCONS_00063161,TCONS_00063162,TCONS_00063164,	alternative,alternative,alternative,known,	mRNA,mRNA,mRNA,mRNA,
XLOC_032733	TCONS_00091769,TCONS_00091770,TCONS_00091771,TCONS_00091772,	known,known,known,alternative,	mRNA,mRNA,mRNA,mRNA,
XLOC_004565	TCONS_00012866,TCONS_00012867,	novel,known,	mRNA,mRNA,
XLOC_011293	TCONS_00031618,	novel,	lncRNA,
XLOC_022221	TCONS_00063165,	novel,	lncRNA,
XLOC_004566	TCONS_00012868,	novel,	lncRNA,
XLOC_022222	TCONS_00063166,	novel,	mRNA,
XLOC_032735	TCONS_00091775,	novel,	mRNA,
XLOC_004567	TCONS_00012869,TCONS_00012870,TCONS_00012871,TCONS_00012873,TCONS_00012874,TCONS_00012875,TCONS_00012876,TCONS_00012877,TCONS_00012878,	known,known,known,known,known,known,alternative,alternative,known,	lncRNA,lncRNA,lncRNA,lncRNA,lncRNA,lncRNA,lncRNA,lncRNA,lncRNA,
XLOC_011295	TCONS_00031620,TCONS_00031621,	novel,novel,	otherRNA,otherRNA,
XLOC_032736	TCONS_00091776,TCONS_00091777,	known,alternative,	mRNA,mRNA,
XLOC_004568	TCONS_00012879,	novel,	lncRNA,
XLOC_022224	TCONS_00063168,	novel,	mRNA,
XLOC_032737	TCONS_00091786,TCONS_00091787,TCONS_00091788,	known,known,known,	mRNA,mRNA,mRNA,
XLOC_004569	TCONS_00012880,	novel,	lncRNA,
XLOC_011297	TCONS_00031624,TCONS_00031625,TCONS_00031626,TCONS_00031627,TCONS_00031628,TCONS_00031629,TCONS_00031630,TCONS_00031631,TCONS_00031633,TCONS_00031634,TCONS_00031635,TCONS_00031636,TCONS_00031637,TCONS_00031642,	alternative,alternative,alternative,alternative,alternative,alternative,alternative,alternative,alternative,alternative,alternative,alternative,alternative,known,	lncRNA,lncRNA,lncRNA,lncRNA,lncRNA,lncRNA,lncRNA,lncRNA,lncRNA,lncRNA,lncRNA,lncRNA,lncRNA,lncRNA,
XLOC_022225	TCONS_00063169,TCONS_00063170,	alternative,alternative,	mRNA,mRNA,
XLOC_022226	TCONS_00063171,	known,	mRNA,
XLOC_032739	TCONS_00091794,	known,	mRNA,
XLOC_011299	TCONS_00031645,TCONS_00031646,TCONS_00031647,	alternative,alternative,extension,	mRNA,mRNA,mRNA,
XLOC_022227	TCONS_00063172,TCONS_00063173,	known,known,	mRNA,mRNA,
XLOC_000830	TCONS_00002211,	known,	mRNA,
XLOC_022228	TCONS_00063174,TCONS_00063175,	alternative,known,	mRNA,otherRNA,
XLOC_022229	TCONS_00063178,TCONS_00063179,	novel,known,	mRNA,mRNA,
XLOC_000833	TCONS_00002215,	novel,	lncRNA,
XLOC_000834	TCONS_00002216,	novel,	lncRNA,
XLOC_000835	TCONS_00002217,	novel,	mRNA,
XLOC_000836	TCONS_00002218,	novel,	lncRNA,
XLOC_000837	TCONS_00002219,TCONS_00002220,TCONS_00002221,TCONS_00002222,TCONS_00002223,TCONS_00002224,	alternative,alternative,alternative,known,known,alternative,	mRNA,mRNA,mRNA,mRNA,mRNA,mRNA,
XLOC_000838	TCONS_00002225,	novel,	lncRNA,
XLOC_000839	TCONS_00002226,	alternative,	mRNA,
XLOC_008530	TCONS_00023927,TCONS_00023928,TCONS_00023929,TCONS_00023937,TCONS_00023938,TCONS_00023939,TCONS_00023940,	alternative,alternative,known,alternative,alternative,alternative,alternative,	mRNA,mRNA,mRNA,mRNA,mRNA,mRNA,mRNA,
XLOC_025771	TCONS_00073255,TCONS_00073256,TCONS_00073257,TCONS_00073258,	novel,novel,novel,novel,	lncRNA,lncRNA,lncRNA,lncRNA,
XLOC_025772	TCONS_00073259,	novel,	lncRNA,
XLOC_015260	TCONS_00043627,TCONS_00043628,TCONS_00043629,	alternative,alternative,known,	mRNA,mRNA,mRNA,
XLOC_025773	TCONS_00073260,	novel,	lncRNA,
XLOC_008533	TCONS_00023942,TCONS_00023943,TCONS_00023944,	known,known,known,	mRNA,mRNA,mRNA,
XLOC_025774	TCONS_00073261,	novel,	lncRNA,
XLOC_036702	TCONS_00102766,TCONS_00102767,TCONS_00102768,TCONS_00102769,TCONS_00102772,TCONS_00102774,	alternative,alternative,known,alternative,alternative,alternative,	mRNA,mRNA,mRNA,mRNA,mRNA,mRNA,
XLOC_008534	TCONS_00023947,TCONS_00023949,TCONS_00023950,TCONS_00023951,TCONS_00023952,TCONS_00023953,TCONS_00023955,	extension,extension,alternative,alternative,alternative,known,alternative,	mRNA,mRNA,mRNA,mRNA,mRNA,mRNA,mRNA,
XLOC_025775	TCONS_00073262,TCONS_00073263,TCONS_00073264,TCONS_00073265,TCONS_00073266,	alternative,alternative,known,known,known,	mRNA,mRNA,mRNA,mRNA,mRNA,
XLOC_015263	TCONS_00043632,TCONS_00043634,TCONS_00043635,	known,alternative,known,	mRNA,mRNA,mRNA,
XLOC_008536	TCONS_00023956,	known,	mRNA,
XLOC_036705	TCONS_00102779,TCONS_00102780,TCONS_00102781,	known,known,known,	mRNA,mRNA,mRNA,
XLOC_015265	TCONS_00043639,	novel,	otherRNA,
XLOC_036706	TCONS_00102782,	novel,	lncRNA,
XLOC_008538	TCONS_00023958,	known,	mRNA,
XLOC_015266	TCONS_00043640,TCONS_00043641,TCONS_00043642,TCONS_00043643,TCONS_00043644,TCONS_00043652,TCONS_00043653,TCONS_00043654,TCONS_00043656,	known,known,known,alternative,alternative,extension,extension,novel,known,	mRNA,mRNA,mRNA,mRNA,mRNA,mRNA,mRNA,otherRNA,mRNA,
XLOC_025779	TCONS_00073270,	novel,	lncRNA,
XLOC_036707	TCONS_00102783,	known,	lncRNA,
XLOC_008539	TCONS_00023959,	novel,	lncRNA,
XLOC_015267	TCONS_00043645,	novel,	otherRNA,
XLOC_036708	TCONS_00102784,TCONS_00102785,TCONS_00102786,TCONS_00102787,	alternative,alternative,known,alternative,	mRNA,mRNA,mRNA,mRNA,
XLOC_015268	TCONS_00043646,	novel,	mRNA,
XLOC_036709	TCONS_00102789,	novel,	lncRNA,
XLOC_015269	TCONS_00043647,	novel,	otherRNA,
XLOC_004800	TCONS_00013515,TCONS_00013516,TCONS_00013517,TCONS_00013518,TCONS_00013519,TCONS_00013520,TCONS_00013521,TCONS_00013522,	alternative,alternative,alternative,alternative,alternative,alternative,known,known,	lncRNA,lncRNA,mRNA,mRNA,mRNA,mRNA,lncRNA,mRNA,
XLOC_004801	TCONS_00013523,TCONS_00013525,	known,known,	mRNA,mRNA,
XLOC_004802	TCONS_00013527,TCONS_00013528,TCONS_00013529,	known,known,known,	mRNA,mRNA,mRNA,
XLOC_004803	TCONS_00013530,	novel,	lncRNA,
XLOC_011531	TCONS_00032463,TCONS_00032464,TCONS_00032465,TCONS_00032466,TCONS_00032467,TCONS_00032468,TCONS_00032471,TCONS_00032472,	alternative,alternative,extension,alternative,alternative,known,known,alternative,	mRNA,mRNA,mRNA,mRNA,mRNA,mRNA,mRNA,mRNA,
XLOC_004804	TCONS_00013532,	known,	mRNA,
XLOC_001020	TCONS_00002641,	known,	mRNA,
XLOC_004805	TCONS_00013533,TCONS_00013534,TCONS_00013535,	alternative,extension,known,	mRNA,mRNA,mRNA,
XLOC_011533	TCONS_00032475,TCONS_00032476,	alternative,known,	mRNA,mRNA,
XLOC_001021	TCONS_00002642,	novel,	lncRNA,
XLOC_004806	TCONS_00013536,TCONS_00013537,TCONS_00013538,TCONS_00013539,TCONS_00013540,TCONS_00013541,TCONS_00013542,TCONS_00013543,TCONS_00013544,TCONS_00013546,	known,known,known,known,known,known,alternative,alternative,alternative,alternative,	mRNA,mRNA,mRNA,mRNA,mRNA,mRNA,mRNA,mRNA,mRNA,mRNA,
XLOC_011534	TCONS_00032477,	known,	mRNA,
XLOC_001022	TCONS_00002643,TCONS_00002644,TCONS_00002645,TCONS_00002646,TCONS_00002647,TCONS_00002648,TCONS_00002649,TCONS_00002650,TCONS_00002651,TCONS_00002652,TCONS_00002654,TCONS_00002655,	alternative,alternative,alternative,alternative,alternative,known,known,known,known,known,known,known,	mRNA,mRNA,mRNA,mRNA,mRNA,mRNA,mRNA,mRNA,mRNA,mRNA,mRNA,mRNA,
XLOC_004807	TCONS_00013547,TCONS_00013548,TCONS_00013549,TCONS_00013550,TCONS_00013551,TCONS_00013552,	known,known,known,known,known,alternative,	mRNA,mRNA,mRNA,mRNA,mRNA,mRNA,
XLOC_011535	TCONS_00032478,TCONS_00032479,TCONS_00032480,	alternative,known,alternative,	mRNA,mRNA,mRNA,
XLOC_001023	TCONS_00002656,TCONS_00002657,TCONS_00002658,	extension,extension,extension,	mRNA,mRNA,mRNA,
XLOC_004808	TCONS_00013553,	known,	mRNA,
XLOC_011536	TCONS_00032481,	novel,	otherRNA,
XLOC_001024	TCONS_00002662,TCONS_00002663,TCONS_00002664,TCONS_00002665,TCONS_00002666,TCONS_00002667,	known,known,known,known,alternative,alternative,	mRNA,mRNA,mRNA,mRNA,mRNA,mRNA,
XLOC_004809	TCONS_00013554,TCONS_00013555,TCONS_00013556,TCONS_00013557,TCONS_00013558,TCONS_00013559,TCONS_00013560,TCONS_00013561,	alternative,alternative,known,alternative,alternative,alternative,known,known,	mRNA,mRNA,mRNA,mRNA,mRNA,mRNA,mRNA,mRNA,
XLOC_011537	TCONS_00032482,TCONS_00032483,TCONS_00032484,TCONS_00032485,TCONS_00032486,	alternative,known,known,known,known,	mRNA,mRNA,mRNA,mRNA,mRNA,
XLOC_001025	TCONS_00002668,	known,	mRNA,
XLOC_011538	TCONS_00032487,	known,	lncRNA,
XLOC_011539	TCONS_00032488,	novel,	lncRNA,
XLOC_001027	TCONS_00002673,TCONS_00002674,TCONS_00002675,TCONS_00002683,TCONS_00002699,TCONS_00002700,TCONS_00002701,TCONS_00002702,	alternative,extension,extension,extension,alternative,novel,alternative,alternative,	mRNA,mRNA,mRNA,mRNA,mRNA,mRNA,mRNA,mRNA,
XLOC_001028	TCONS_00002703,	known,	mRNA,
XLOC_036471	TCONS_00102025,	known,	mRNA,
XLOC_019230	TCONS_00054781,TCONS_00054782,TCONS_00054783,TCONS_00054784,	known,known,known,alternative,	mRNA,otherRNA,otherRNA,otherRNA,
XLOC_019231	TCONS_00054785,TCONS_00054786,TCONS_00054787,TCONS_00054788,	known,alternative,alternative,known,	mRNA,mRNA,mRNA,lncRNA,
XLOC_029744	TCONS_00083718,	known,	mRNA,
XLOC_019232	TCONS_00054789,TCONS_00054790,TCONS_00054791,TCONS_00054792,TCONS_00054793,	known,known,alternative,alternative,alternative,	mRNA,mRNA,mRNA,mRNA,mRNA,
XLOC_036474	TCONS_00102028,TCONS_00102029,TCONS_00102030,TCONS_00102031,TCONS_00102032,TCONS_00102034,TCONS_00102035,TCONS_00102036,	alternative,alternative,alternative,known,known,known,known,alternative,	mRNA,mRNA,mRNA,mRNA,mRNA,mRNA,mRNA,mRNA,
XLOC_019233	TCONS_00054794,	novel,	otherRNA,
XLOC_029746	TCONS_00083721,	alternative,	mRNA,
XLOC_036475	TCONS_00102038,	novel,	lncRNA,
XLOC_019234	TCONS_00054795,	known,	mRNA,
XLOC_036476	TCONS_00102039,TCONS_00102040,TCONS_00102043,	alternative,known,novel,	mRNA,mRNA,mRNA,
XLOC_019235	TCONS_00054796,	known,	mRNA,
XLOC_036477	TCONS_00102044,	novel,	lncRNA,
XLOC_019236	TCONS_00054797,TCONS_00054798,TCONS_00054799,TCONS_00054801,TCONS_00054803,TCONS_00054804,TCONS_00054805,TCONS_00054806,	known,known,known,known,extension,extension,known,novel,	mRNA,otherRNA,otherRNA,otherRNA,otherRNA,otherRNA,otherRNA,otherRNA,
XLOC_029749	TCONS_00083728,	alternative,	mRNA,
XLOC_019237	TCONS_00054807,TCONS_00054808,TCONS_00054810,TCONS_00054811,TCONS_00054812,TCONS_00054813,TCONS_00054814,TCONS_00054815,TCONS_00054816,TCONS_00054817,TCONS_00054818,TCONS_00054819,TCONS_00054820,TCONS_00054821,TCONS_00054822,	known,alternative,alternative,known,extension,alternative,known,extension,known,extension,known,known,alternative,alternative,alternative,	mRNA,mRNA,mRNA,mRNA,mRNA,mRNA,mRNA,mRNA,mRNA,mRNA,mRNA,otherRNA,mRNA,mRNA,mRNA,
XLOC_036479	TCONS_00102046,	novel,	lncRNA,
XLOC_019238	TCONS_00054823,TCONS_00054824,TCONS_00054826,TCONS_00054829,	known,alternative,alternative,alternative,	mRNA,otherRNA,mRNA,otherRNA,
XLOC_019239	TCONS_00054830,	known,	mRNA,
XLOC_004570	TCONS_00012881,	novel,	lncRNA,
XLOC_004571	TCONS_00012882,	novel,	lncRNA,
XLOC_004572	TCONS_00012885,TCONS_00012886,TCONS_00012887,TCONS_00012889,TCONS_00012890,TCONS_00012891,TCONS_00012892,TCONS_00012893,TCONS_00012894,TCONS_00012895,TCONS_00012896,TCONS_00012897,TCONS_00012898,TCONS_00012899,TCONS_00012900,TCONS_00012901,	extension,alternative,known,known,extension,alternative,alternative,alternative,alternative,alternative,alternative,alternative,alternative,known,known,known,	mRNA,mRNA,mRNA,mRNA,mRNA,mRNA,mRNA,mRNA,mRNA,mRNA,mRNA,mRNA,mRNA,mRNA,mRNA,mRNA,
XLOC_015500	TCONS_00044433,TCONS_00044434,	known,known,	mRNA,mRNA,
XLOC_004574	TCONS_00012903,	known,	mRNA,
XLOC_015502	TCONS_00044448,	known,	mRNA,
[truncated: 26,538 more rows]
