# Supplementary material for: Multi-species annotation of transcriptome and chromatin structure in domesticated animals
Source: BMC Biol. 2019 Dec 30;17:108. doi: 10.1186/s12915-019-0726-5 (PMC6936065; doi:10.1186/s12915-019-0726-5)
Supplement: Supplementary file 5 — Additional file 5 FR-AgENCODE genes and transcripts (structure, expression, positional and coding classes). • bos_taurus_cuff_tpm0.1_2sample_complete.gff • bos_taurus_cuff_tpm0.1_2sample_trid_4posclasses_3codingclasses_booleans.tsv • bos_taurus.frag.gnid.posclasslist.codclasslist.tsv • bos_taurus.fraggn.tpm.tsv • capra_hircus_cuff_tpm0.1_2sample_complete.gff • capra_hircus_cuff_tpm0.1_2sample_trid_4posclasses_3codingclasses_booleans.tsv • capra_hircus.frag.gnid.posclasslist.codclasslist.tsv • capra_hircus.fraggn.tpm.tsv • gallus_gallus_cuff_tpm0.1_2sample_complete.gff • gallus_gallus_cuff_tpm0.1_2sample_trid_4posclasses_3codingclasses_booleans.tsv • gallus_gallus.frag.gnid.posclasslist.codclasslist.tsv • gallus_gallus.fraggn.tpm.tsv • sus_scrofa_cuff_tpm0.1_2sample_complete.gff • sus_scrofa_cuff_tpm0.1_2sample_trid_4posclasses_3codingclasses_booleans.tsv • sus_scrofa.frag.gnid.posclasslist.codclasslist.tsv • sus_scrofa.fraggn.tpm.tsv [file 12915_2019_726_MOESM5_ESM.gz › home/sfoissac/fragencode/papers/first/suppl.files/fraggn/capra_hircus.fraggn.tpm.tsv]

	goat1-cd4	goat1-cd8	goat1-liver	goat2-cd4	goat2-cd8	goat2-liver	goat3-cd4	goat3-cd8	goat3-liver	goat4-cd4	goat4-cd8	goat4-liver
XLOC_000001	0.00	0.00	0.27	0.00	0.00	0.09	0.00	0.00	0.00	0.00	0.00	0.00
XLOC_000002	0.00	0.00	0.00	0.00	0.00	0.00	0.00	0.00	0.00	0.00	0.00	0.00
XLOC_000003	319.85	396.70	330.07	412.88	386.48	347.03	235.45	223.84	344.67	298.79	250.50	279.09
XLOC_000004	35.01	32.79	15.67	26.30	29.73	17.78	37.08	33.39	14.21	36.06	33.76	12.69
XLOC_000005	7.05	8.58	8.86	6.11	8.08	5.60	4.66	5.21	9.04	5.07	5.08	6.13
XLOC_000006	9.47	10.52	21.41	6.09	8.37	18.76	6.54	7.19	22.09	7.54	7.26	18.99
XLOC_000007	0.93	0.76	5.46	0.51	0.38	3.84	0.68	0.57	7.06	0.46	0.42	4.04
XLOC_000008	22.74	23.82	27.27	21.68	20.32	14.57	24.43	19.32	23.87	27.37	25.03	23.21
XLOC_000009	0.02	0.00	0.39	0.00	0.01	0.41	0.12	0.00	0.11	0.02	0.03	0.40
XLOC_000010	4.44	3.13	1.64	4.25	2.82	2.07	4.89	2.19	2.25	4.41	2.27	2.82
XLOC_000011	0.03	0.03	22.32	0.01	0.01	19.72	0.04	0.01	10.37	0.03	0.02	23.46
XLOC_000012	0.00	0.00	0.03	0.00	0.00	0.21	0.00	0.00	0.04	0.01	0.00	0.20
XLOC_000013	0.03	0.02	0.13	0.00	0.02	0.38	0.00	0.07	0.03	0.05	0.05	0.28
XLOC_000014	0.00	0.11	0.47	0.00	0.00	0.40	0.00	0.16	0.11	0.00	0.05	0.00
XLOC_000015	0.14	0.05	0.53	0.14	0.02	0.45	0.04	0.06	0.04	0.29	0.10	0.27
XLOC_000016	0.04	0.00	1.16	0.11	0.09	2.13	0.00	0.09	1.98	0.08	0.03	3.50
XLOC_000017	37.21	29.36	21.79	24.97	25.30	18.54	42.47	37.76	36.03	54.87	50.96	32.23
XLOC_000018	22.73	10.92	5.59	14.01	10.27	3.77	24.68	17.50	7.50	31.96	19.97	7.10
XLOC_000019	0.17	0.08	0.00	0.42	0.06	0.00	0.45	0.26	0.00	1.03	0.61	0.02
XLOC_000020	0.35	0.21	0.03	0.34	0.17	0.00	0.38	0.34	0.00	1.11	0.33	0.02
XLOC_000021	27.96	32.82	14.07	23.07	32.09	10.77	17.08	21.59	13.00	25.48	25.25	14.10
XLOC_000022	0.00	0.00	0.37	0.00	0.00	0.62	0.05	0.00	0.17	0.10	0.03	0.78
XLOC_000023	0.00	0.00	0.07	0.00	0.00	0.32	0.00	0.00	0.07	0.00	0.00	0.14
XLOC_000024	0.00	0.00	0.20	0.00	0.00	0.18	0.00	0.00	0.03	0.02	0.00	0.35
XLOC_000025	0.00	0.00	0.21	0.00	0.00	0.13	0.00	0.00	0.09	0.03	0.00	0.22
XLOC_000026	8.90	7.05	4.96	5.96	5.45	3.49	6.46	7.00	6.67	6.92	5.36	4.50
XLOC_000027	10.49	12.86	0.24	12.76	16.65	0.29	5.29	4.15	0.23	5.50	3.68	0.38
XLOC_000028	0.52	0.16	0.02	0.18	0.07	0.00	0.11	0.06	0.00	0.00	0.00	0.00
XLOC_000029	0.45	0.40	0.01	0.13	0.14	0.02	0.00	0.04	0.00	0.14	0.04	0.00
XLOC_000030	0.00	0.00	0.00	0.00	0.00	0.00	0.00	0.00	0.00	0.00	0.00	0.00
XLOC_000031	0.00	0.00	0.03	0.00	0.05	0.23	0.00	0.00	0.05	0.00	0.00	0.31
XLOC_000032	35.15	34.42	11.37	50.43	47.93	9.91	49.85	54.74	14.81	51.22	61.96	11.83
XLOC_000033	0.00	0.00	0.12	0.00	0.01	0.15	0.00	0.02	0.11	0.00	0.00	0.15
XLOC_000034	0.00	0.00	0.00	0.00	0.00	0.05	0.00	0.00	0.00	0.00	0.00	0.44
XLOC_000035	0.00	0.00	0.07	0.00	0.00	0.04	0.00	0.00	0.00	0.00	0.00	0.06
XLOC_000036	14.92	4.40	0.29	10.58	3.85	0.25	16.40	4.70	0.22	14.62	2.04	0.15
XLOC_000037	0.00	0.00	0.00	0.00	0.00	0.00	0.00	0.12	0.00	0.00	0.00	0.00
XLOC_000038	0.00	0.00	0.00	0.00	0.00	0.00	0.00	0.00	0.00	0.00	0.00	0.00
XLOC_000039	0.00	0.00	0.00	0.00	0.00	0.00	0.00	0.00	0.00	0.00	0.00	0.00
XLOC_000040	0.00	0.00	0.00	0.00	0.00	0.00	0.00	0.00	0.00	0.00	0.00	0.00
XLOC_000041	0.00	0.00	0.00	0.00	0.00	0.00	0.00	0.00	0.00	0.00	0.00	0.00
XLOC_000042	0.00	0.00	0.03	0.00	0.00	0.03	0.00	0.00	0.20	0.00	0.00	0.26
XLOC_000043	0.00	0.00	0.08	0.00	0.00	0.00	0.00	0.00	0.07	0.00	0.00	0.15
XLOC_000044	0.00	0.00	0.11	0.00	0.00	0.04	0.00	0.00	0.06	0.00	0.00	0.04
XLOC_000045	0.00	0.00	0.00	0.00	0.00	0.00	0.00	0.00	0.00	0.00	0.00	0.00
XLOC_000046	0.00	0.00	0.00	0.00	0.00	0.00	0.00	0.00	0.00	0.00	0.00	0.00
XLOC_000047	0.00	0.00	0.00	0.00	0.00	0.00	0.00	0.00	0.00	0.00	0.00	0.00
XLOC_000048	0.00	0.00	0.00	0.00	0.00	0.00	0.00	0.00	0.00	0.00	0.00	0.00
XLOC_000049	0.00	0.00	0.00	0.00	0.00	0.00	0.00	0.00	0.00	0.00	0.00	0.03
XLOC_000050	0.00	0.00	0.00	0.00	0.00	0.00	0.00	0.00	0.00	0.00	0.00	0.00
XLOC_000051	0.00	0.00	0.00	0.00	0.00	0.00	0.00	0.00	0.00	0.00	0.00	0.00
XLOC_000052	0.67	0.51	0.51	0.62	0.66	0.76	1.06	1.19	0.56	0.97	1.24	0.83
XLOC_000053	0.00	0.00	0.27	0.00	0.00	1.01	0.00	0.00	0.05	0.00	0.00	0.09
XLOC_000054	0.00	0.00	0.05	0.00	0.00	0.29	0.00	0.00	0.06	0.00	0.00	0.00
XLOC_000055	0.00	0.00	0.09	0.00	0.00	0.92	0.00	0.00	0.00	0.00	0.00	0.09
XLOC_000056	0.00	0.00	0.00	0.00	0.00	0.00	0.00	0.00	0.00	0.00	0.00	0.00
XLOC_000057	120.04	160.46	96.62	103.62	152.67	84.29	61.96	76.64	163.47	80.74	81.41	105.80
XLOC_000058	0.00	0.00	0.00	0.00	0.00	0.00	0.00	0.00	0.00	0.00	0.00	0.00
XLOC_000059	7.62	7.54	10.92	6.03	7.95	11.12	5.65	5.49	11.94	7.95	5.55	10.89
XLOC_000060	12.39	10.00	10.06	8.29	8.81	8.18	13.46	9.56	12.55	16.20	13.07	10.63
XLOC_000061	0.58	0.54	0.03	0.39	0.32	0.05	0.36	0.26	0.05	0.36	0.60	0.11
XLOC_000062	0.00	0.00	0.00	0.00	0.00	0.00	0.00	0.00	0.00	0.00	0.00	0.00
XLOC_000063	0.00	0.00	0.32	0.00	0.00	0.19	0.00	0.00	0.13	0.00	0.00	0.37
XLOC_000064	0.00	0.00	4.68	0.02	0.00	3.71	0.00	0.00	3.18	0.02	0.00	5.72
XLOC_000065	0.00	0.00	10.25	0.00	0.00	3.74	0.00	0.00	9.20	0.00	0.00	13.27
XLOC_000066	19.68	5.69	63.39	9.96	3.28	55.35	14.63	4.52	57.64	17.03	3.24	71.49
XLOC_000067	0.00	0.00	0.00	0.00	0.00	0.00	0.00	0.00	0.00	0.00	0.00	0.00
XLOC_000068	449.13	551.04	402.74	564.01	553.98	387.86	369.06	330.33	500.43	397.37	350.79	363.39
XLOC_000069	99.40	89.36	47.24	98.43	86.01	48.94	65.13	53.17	49.61	71.09	52.33	42.92
XLOC_000070	0.52	0.32	0.02	0.51	0.37	0.09	0.86	0.70	0.05	1.07	0.85	0.09
XLOC_000071	0.00	0.00	0.00	0.00	0.00	0.00	0.00	0.00	0.00	0.00	0.00	0.00
XLOC_000072	0.00	0.00	0.00	0.00	0.00	0.00	0.00	0.00	0.00	0.00	0.00	0.00
XLOC_000073	0.00	0.00	0.13	0.00	0.00	0.44	0.00	0.00	0.01	0.00	0.00	0.16
XLOC_000074	0.00	0.00	0.00	0.00	0.00	0.00	0.00	0.00	0.00	0.00	0.00	0.00
XLOC_000075	17.78	18.27	9.73	15.49	18.30	8.76	15.80	14.97	16.49	16.93	19.27	9.96
XLOC_000076	4.06	10.33	4.80	8.09	11.92	6.21	6.24	11.50	4.68	6.45	14.61	4.44
XLOC_000077	0.00	0.00	0.00	0.00	0.00	0.00	0.00	0.00	0.00	0.00	0.00	0.00
XLOC_000078	0.00	0.00	0.00	0.00	0.00	0.00	0.00	0.00	0.00	0.00	0.00	0.00
XLOC_000079	5.22	4.12	5.40	3.17	4.87	5.00	4.28	5.02	6.17	4.71	6.65	8.68
XLOC_000080	0.14	0.05	0.17	0.08	0.12	0.25	0.33	0.17	0.19	0.16	0.15	0.44
XLOC_000081	0.05	0.08	0.28	0.05	0.18	0.25	0.13	0.13	0.11	0.43	0.24	0.18
XLOC_000082	0.00	0.00	0.01	0.00	0.00	0.44	0.00	0.00	0.00	0.00	0.00	0.01
XLOC_000083	0.00	0.00	0.04	0.00	0.00	1.32	0.00	0.00	0.01	0.00	0.00	0.03
XLOC_000084	0.00	0.00	0.01	0.00	0.00	0.37	0.00	0.00	0.01	0.00	0.00	0.03
XLOC_000085	0.00	0.00	0.00	0.00	0.00	0.65	0.00	0.00	0.00	0.00	0.00	0.00
XLOC_000086	0.00	0.00	0.00	0.00	0.00	0.00	0.00	0.00	0.00	0.00	0.00	0.00
XLOC_000087	63.81	37.16	1.81	57.38	45.69	1.20	70.10	31.07	1.48	57.15	27.51	2.13
XLOC_000088	0.07	0.05	0.00	0.06	0.06	0.00	0.09	0.11	0.00	0.30	0.03	0.00
XLOC_000089	6.96	5.71	27.10	9.70	10.75	25.96	13.51	10.43	24.07	11.58	11.28	24.29
XLOC_000090	0.00	0.00	0.07	0.00	0.00	0.00	0.00	0.00	0.00	0.00	0.00	0.02
XLOC_000091	0.00	0.00	4.15	0.00	0.00	3.08	0.01	0.00	2.67	0.02	0.00	2.34
XLOC_000092	192.55	197.83	35.90	182.92	200.02	27.85	227.88	246.31	30.71	175.24	215.72	46.92
XLOC_000093	2049.49	2024.41	945.02	1308.98	1814.37	1603.57	2244.77	1905.25	557.85	2560.50	2277.81	446.34
XLOC_000094	0.00	9.06	0.00	0.00	0.00	0.00	0.00	15.02	0.00	0.00	20.33	0.00
XLOC_000095	1.98	1.34	1.07	1.42	1.24	0.76	1.32	2.17	0.83	2.37	1.82	0.77
XLOC_000096	0.00	0.00	0.00	0.00	0.00	0.00	0.00	0.00	0.00	0.00	0.00	0.00
XLOC_000097	0.00	0.00	0.00	0.00	0.00	0.00	0.00	0.00	0.00	0.00	0.00	0.00
XLOC_000098	0.00	0.00	0.02	0.00	0.11	0.29	0.00	0.00	0.18	0.00	0.06	0.05
XLOC_000099	0.00	0.00	0.00	0.00	0.00	0.00	0.00	0.00	0.00	0.00	0.00	0.00
XLOC_000100	0.00	0.00	0.00	0.00	0.00	0.00	0.00	0.00	0.00	0.00	0.00	0.00
XLOC_000101	0.00	0.00	0.00	0.00	0.00	0.00	0.00	0.00	0.00	0.00	0.00	0.00
XLOC_000102	0.00	0.00	0.00	0.00	0.00	0.00	0.00	0.00	0.00	0.00	0.00	0.00
XLOC_000103	0.49	1.41	0.10	0.35	0.40	0.00	0.00	0.83	0.00	0.66	4.30	0.00
XLOC_000104	14.58	15.59	14.83	13.46	15.09	14.32	15.98	12.55	19.35	15.27	16.43	19.97
XLOC_000105	0.00	0.00	0.00	0.00	0.00	0.00	0.00	0.00	0.00	0.00	0.00	0.00
XLOC_000106	0.41	0.29	0.00	0.38	0.92	0.13	0.00	0.38	0.00	0.16	0.05	0.19
XLOC_000107	5.85	4.66	6.26	3.86	3.70	4.55	5.32	4.40	8.23	6.81	6.30	6.85
XLOC_000108	6.98	5.39	6.29	6.14	6.17	4.86	8.33	7.61	7.03	11.88	11.01	6.79
XLOC_000109	0.05	0.10	0.03	0.00	0.28	0.00	0.06	0.15	0.05	0.24	0.04	0.05
XLOC_000110	0.24	0.00	0.04	0.08	0.05	0.00	0.13	0.01	0.00	0.18	0.34	0.04
XLOC_000111	0.10	0.05	0.04	0.05	0.06	0.03	0.15	0.20	0.05	0.27	0.35	0.00
XLOC_000112	0.13	0.12	0.02	0.32	0.05	0.02	0.15	0.23	0.04	0.00	0.64	0.00
XLOC_000113	0.10	0.01	0.03	0.00	0.02	0.01	0.00	0.07	0.01	0.00	0.03	0.00
XLOC_000114	0.00	0.00	0.00	0.00	0.00	0.00	0.00	0.00	0.00	0.00	0.00	0.00
XLOC_000115	0.00	0.00	1.40	0.00	0.00	1.97	0.00	0.00	0.95	0.00	0.00	3.37
XLOC_000116	3.93	2.31	4.35	2.38	2.20	4.90	3.38	2.56	5.39	4.78	2.70	6.09
XLOC_000117	4.02	2.89	3.15	2.61	2.52	3.71	2.69	2.99	1.91	2.84	2.53	2.54
XLOC_000118	0.00	0.00	0.00	0.00	0.00	0.00	0.00	0.00	0.00	0.00	0.00	0.00
XLOC_000119	0.15	0.09	0.14	0.11	0.12	0.00	0.10	0.00	0.00	2.12	2.98	0.69
XLOC_000120	0.00	0.00	0.00	0.00	0.00	0.00	0.00	0.00	0.00	0.00	0.00	0.00
XLOC_000121	0.00	0.00	0.00	0.00	0.00	0.00	0.00	0.00	0.00	0.00	0.00	0.00
XLOC_000122	0.03	0.00	0.07	0.20	0.02	0.23	0.02	0.02	0.28	0.07	0.02	0.18
XLOC_000123	0.86	0.94	1.87	0.43	0.56	1.87	0.91	0.89	1.77	1.39	1.29	2.93
XLOC_000124	0.00	0.00	0.05	0.00	0.00	0.21	0.00	0.00	0.01	0.00	0.00	0.00
XLOC_000125	0.00	0.00	0.00	0.00	0.00	0.00	0.00	0.00	0.00	0.00	0.00	0.00
XLOC_000126	6.59	5.72	340.90	4.12	4.85	97.93	7.24	6.20	295.28	6.77	6.94	259.85
XLOC_000127	0.00	0.00	0.00	0.00	0.00	0.00	0.00	0.00	0.00	0.00	0.00	0.00
XLOC_000128	0.01	0.06	0.48	0.02	0.07	0.39	0.10	0.05	0.73	0.06	0.13	0.67
XLOC_000129	0.00	0.00	0.00	0.00	0.00	0.00	0.00	0.00	0.00	0.00	0.00	0.00
XLOC_000130	0.00	0.00	0.00	0.00	0.00	0.00	0.00	0.00	0.00	0.00	0.00	0.00
XLOC_000131	0.00	0.00	0.00	0.00	0.00	0.00	0.00	0.00	0.00	0.00	0.00	0.00
XLOC_000132	0.00	0.00	0.00	0.00	0.00	0.00	0.00	0.00	0.00	0.00	0.00	0.00
XLOC_000133	0.00	0.00	0.00	0.00	0.00	0.00	0.00	0.00	0.00	0.00	0.00	0.00
XLOC_000134	0.00	0.00	0.00	0.00	0.00	0.00	0.00	0.00	0.00	0.00	0.00	0.00
XLOC_000135	0.00	0.00	0.00	0.00	0.00	0.00	0.00	0.00	0.00	0.00	0.00	0.00
XLOC_000136	0.00	0.00	0.00	0.00	0.00	0.00	0.00	0.00	0.00	0.00	0.00	0.00
XLOC_000137	0.00	0.00	0.00	0.00	0.00	0.00	0.00	0.00	0.00	0.00	0.00	0.00
XLOC_000138	0.00	0.00	0.00	0.00	0.00	0.00	0.00	0.00	0.00	0.00	0.00	0.00
XLOC_000139	0.00	0.00	0.00	0.00	0.00	0.00	0.00	0.00	0.00	0.00	0.00	0.00
XLOC_000140	0.00	0.00	0.00	0.00	0.00	0.00	0.00	0.00	0.00	0.00	0.00	0.00
XLOC_000141	0.00	0.00	0.00	0.00	0.00	0.00	0.00	0.00	0.00	0.00	0.00	0.00
XLOC_000142	0.00	0.00	0.00	0.00	0.00	0.00	0.00	0.00	0.00	0.00	0.00	0.00
XLOC_000143	0.00	0.00	0.00	0.00	0.00	0.00	0.00	0.00	0.00	0.00	0.00	0.00
XLOC_000144	0.00	0.00	0.00	0.00	0.00	0.00	0.00	0.00	0.00	0.00	0.00	0.00
XLOC_000145	0.00	0.00	0.00	0.00	0.00	0.00	0.00	0.00	0.00	0.00	0.00	0.00
XLOC_000146	0.00	0.00	0.00	0.00	0.00	0.00	0.00	0.00	0.00	0.00	0.00	0.00
XLOC_000147	0.00	0.00	0.00	0.00	0.00	0.00	0.00	0.00	0.00	0.00	0.00	0.00
XLOC_000148	0.00	0.00	0.00	0.00	0.00	0.00	0.00	0.00	0.00	0.00	0.00	0.00
XLOC_000149	0.00	0.00	0.00	0.00	0.00	0.00	0.00	0.00	0.00	0.00	0.00	0.00
XLOC_000150	0.00	0.00	0.00	0.00	0.00	0.00	0.00	0.00	0.00	0.00	0.00	0.00
XLOC_000151	0.00	0.00	0.00	0.00	0.00	0.00	0.00	0.00	0.00	0.00	0.00	0.00
XLOC_000152	0.00	0.00	0.00	0.00	0.00	0.00	0.00	0.00	0.00	0.00	0.00	0.00
XLOC_000153	0.00	0.00	0.00	0.00	0.00	0.00	0.00	0.00	0.00	0.00	0.00	0.00
XLOC_000154	47.24	39.52	0.29	30.98	37.68	0.19	27.99	28.31	0.15	43.09	18.10	0.21
XLOC_000155	0.84	0.22	0.00	0.30	0.05	0.00	0.36	0.34	0.00	1.52	0.54	0.00
XLOC_000156	0.14	0.01	0.00	0.00	0.01	0.00	0.08	0.12	0.00	0.57	0.03	0.00
XLOC_000157	0.17	0.15	0.00	0.64	0.05	0.00	0.20	0.45	0.00	1.52	0.52	0.02
XLOC_000158	1.02	0.60	0.00	0.52	0.36	0.00	1.87	0.75	0.01	4.07	1.04	0.02
XLOC_000159	0.86	0.50	0.01	0.64	0.43	0.03	1.90	1.10	0.02	3.89	1.02	0.05
XLOC_000160	0.00	0.00	4.63	0.00	0.00	6.05	0.00	0.00	9.01	0.00	0.00	15.00
XLOC_000161	0.00	0.00	0.03	0.00	0.00	0.00	0.00	0.00	0.01	0.00	0.00	0.11
XLOC_000162	0.00	0.00	0.04	0.00	0.00	0.16	0.00	0.00	0.07	0.00	0.00	0.33
XLOC_000163	0.00	0.00	0.11	0.00	0.00	0.38	0.00	0.00	0.08	0.00	0.00	0.43
XLOC_000164	75.70	42.86	27.62	50.47	33.05	23.46	78.94	39.69	15.40	72.23	34.98	18.13
XLOC_000165	0.00	0.00	0.00	0.00	0.00	0.00	0.00	0.00	0.00	0.00	0.00	0.00
XLOC_000166	0.00	0.00	1.29	0.00	0.00	3.01	0.00	0.00	2.02	0.00	0.00	0.98
XLOC_000167	3.57	5.45	4.50	3.47	5.25	4.56	2.79	2.55	2.93	3.38	2.54	4.17
XLOC_000168	0.05	0.00	0.01	0.00	0.00	0.04	0.00	0.05	0.00	0.02	0.12	0.05
XLOC_000169	22.26	20.62	39.32	15.80	18.69	34.14	21.84	23.08	47.26	24.32	29.95	47.28
XLOC_000170	27.86	26.96	30.71	28.99	25.97	30.00	24.49	22.73	38.26	24.93	22.22	32.50
XLOC_000171	3.48	1.86	1.64	1.44	3.00	1.48	3.30	3.93	3.05	4.59	4.17	1.88
XLOC_000172	0.08	0.01	0.07	0.14	0.04	0.09	0.00	0.12	0.05	0.43	0.13	0.05
XLOC_000173	1.01	2.59	4.35	1.60	1.95	5.02	1.38	1.29	3.06	0.85	0.99	2.27
XLOC_000174	0.12	0.00	0.07	0.00	0.00	0.02	0.00	0.00	0.17	0.05	0.00	0.00
XLOC_000175	0.00	0.00	0.00	0.00	0.00	0.28	0.00	0.00	0.00	0.00	0.00	0.00
XLOC_000176	0.00	0.01	1.82	0.17	0.11	1.05	0.00	0.04	1.48	0.01	0.12	8.84
XLOC_000177	1.00	0.84	0.57	0.71	0.59	0.41	0.40	0.34	0.41	1.14	0.66	1.29
XLOC_000178	20.58	20.69	75.13	14.54	18.70	51.11	17.41	19.86	76.12	21.54	23.24	69.04
XLOC_000179	0.00	0.00	0.00	0.00	0.00	0.00	0.00	0.00	0.00	0.00	0.00	0.00
XLOC_000180	2.31	0.79	1.83	1.58	0.97	1.77	1.85	0.95	2.01	2.02	0.91	2.55
XLOC_000181	10.91	11.71	30.97	8.50	10.15	32.45	7.89	6.18	40.55	8.52	8.20	34.17
XLOC_000182	43.64	46.45	34.94	36.39	40.36	30.12	38.52	33.22	41.58	47.22	45.54	37.64
XLOC_000183	3.88	2.97	1.44	1.81	3.08	1.90	2.10	3.36	2.50	2.67	1.10	1.84
XLOC_000184	0.06	0.00	0.22	0.00	0.08	0.38	0.10	0.27	0.24	0.00	0.00	0.26
XLOC_000185	3.29	3.39	2.44	2.54	2.99	2.46	3.22	3.65	2.55	4.75	5.05	2.99
XLOC_000186	0.00	0.00	0.00	1.15	3.04	0.00	15.98	8.55	0.00	10.71	7.42	0.00
XLOC_000187	7.64	7.47	0.93	7.64	8.83	6.08	9.32	9.43	5.38	7.38	7.17	1.97
XLOC_000188	0.05	0.11	0.07	0.00	0.08	0.58	0.12	0.12	0.75	0.10	0.10	0.12
XLOC_000189	14.13	10.95	16.91	42.05	38.38	16.77	65.00	54.62	21.20	35.49	48.79	27.64
XLOC_000190	0.06	0.06	0.05	0.07	0.08	0.23	0.00	0.10	0.11	0.07	0.00	0.04
XLOC_000191	0.04	0.04	0.02	0.03	0.03	0.38	0.02	0.07	0.14	0.05	0.10	0.04
XLOC_000192	0.00	0.00	0.00	0.00	0.00	0.00	0.00	0.00	0.00	0.00	0.00	0.00
XLOC_000193	0.00	0.00	0.00	0.00	0.01	0.00	0.00	0.00	0.00	0.00	0.00	0.00
XLOC_000194	0.00	0.00	0.00	0.00	0.00	0.00	0.00	0.00	0.00	0.00	0.00	0.00
XLOC_000195	0.00	0.00	0.59	0.00	0.00	0.73	0.00	0.00	0.26	0.00	0.00	0.21
XLOC_000196	0.00	0.00	0.07	0.00	0.00	0.24	0.00	0.00	0.02	0.00	0.00	0.03
XLOC_000197	0.00	0.00	0.13	0.00	0.00	0.19	0.00	0.00	0.00	0.00	0.00	0.00
XLOC_000198	0.00	0.00	0.06	0.00	0.00	0.30	0.00	0.00	0.06	0.00	0.00	0.04
XLOC_000199	0.00	0.00	0.00	0.00	0.00	0.00	0.00	0.00	0.00	0.00	0.00	0.00
XLOC_000200	4.46	5.97	27.61	5.42	7.90	28.29	5.65	5.53	28.92	6.26	10.50	34.20
XLOC_000201	0.00	0.00	0.00	0.00	0.00	0.00	0.00	0.00	0.00	0.00	0.00	0.00
XLOC_000202	0.00	0.00	0.00	0.00	0.00	0.00	0.00	0.00	0.00	0.00	0.00	0.00
XLOC_000203	1.76	6.38	0.53	0.92	4.13	0.76	0.42	2.82	0.29	1.29	4.13	0.59
XLOC_000204	0.00	0.00	0.00	0.00	0.00	0.07	0.00	0.00	0.00	0.00	0.00	0.00
XLOC_000205	0.00	0.00	0.83	0.00	0.00	0.00	0.00	0.00	0.00	0.00	0.00	2.57
XLOC_000206	14.28	11.30	4.35	7.83	9.20	4.04	12.83	12.06	5.39	15.10	16.43	6.14
XLOC_000207	0.22	0.17	0.05	0.21	0.27	0.00	0.69	0.44	0.00	1.04	0.65	0.01
XLOC_000208	0.22	0.14	0.00	0.12	0.09	0.00	0.49	0.20	0.00	0.29	0.13	0.05
XLOC_000209	0.09	0.13	0.06	0.09	0.26	0.00	0.37	0.27	0.00	0.35	0.13	0.00
XLOC_000210	0.82	0.13	0.00	0.02	0.07	0.00	0.09	0.08	0.00	0.13	0.33	0.00
XLOC_000211	0.93	0.07	0.01	0.94	0.11	0.01	0.14	0.03	0.02	2.80	0.09	0.01
XLOC_000212	1.45	1.43	3.05	0.96	1.15	6.33	1.31	1.40	3.53	1.67	1.64	3.84
XLOC_000213	0.02	0.00	0.10	0.00	0.00	0.08	0.00	0.02	0.08	0.03	0.03	0.23
XLOC_000214	0.02	0.02	0.04	0.00	0.03	0.19	0.02	0.01	0.08	0.09	0.00	0.19
XLOC_000215	28.57	33.62	0.99	17.47	27.27	0.35	37.28	49.31	1.00	34.07	74.51	1.29
XLOC_000216	0.00	0.00	1.24	0.00	0.00	7.35	0.00	0.00	0.89	0.00	0.00	0.42
XLOC_000217	0.00	0.00	0.50	0.00	0.00	2.76	0.00	0.00	0.25	0.00	0.00	0.12
XLOC_000218	0.00	0.00	0.03	0.00	0.00	0.19	0.00	0.00	0.01	0.00	0.00	0.00
XLOC_000219	0.00	0.00	0.00	0.00	0.00	0.00	0.00	0.00	0.00	0.00	0.00	0.00
XLOC_000220	0.06	0.16	34.40	0.00	0.12	36.72	0.00	0.32	28.44	0.04	0.05	30.26
XLOC_000221	0.00	0.00	0.11	0.00	0.00	0.14	0.00	0.00	0.08	0.00	0.00	0.24
XLOC_000222	7.54	73.27	0.16	2.48	63.22	0.08	4.30	62.42	0.07	2.75	27.27	0.35
XLOC_000223	0.17	0.35	0.00	0.00	0.77	0.00	0.00	0.59	0.00	0.24	0.54	0.00
XLOC_000224	0.91	0.78	1.33	0.63	0.67	2.17	1.37	1.02	2.57	1.99	1.24	3.84
XLOC_000225	0.02	0.04	15.59	0.00	0.06	17.88	0.02	0.02	12.55	0.00	0.00	21.40
XLOC_000226	26.04	23.70	29.21	19.16	20.59	40.38	19.24	21.63	34.12	18.76	22.83	36.17
XLOC_000227	0.00	0.00	0.00	0.00	0.00	0.00	0.00	0.00	0.00	0.00	0.00	0.00
XLOC_000228	101.83	61.50	6.30	64.35	55.09	11.39	52.27	62.80	6.88	74.69	70.42	9.85
XLOC_000229	54.76	2.01	0.73	20.02	1.16	0.94	4.45	0.92	0.49	6.49	0.48	0.48
XLOC_000230	1.94	0.00	0.00	0.47	0.00	0.00	0.18	0.00	0.00	0.00	0.00	0.00
XLOC_000231	3.56	0.14	0.04	0.83	0.06	0.04	0.43	0.02	0.01	0.48	0.03	0.04
XLOC_000232	1.19	0.00	0.00	0.07	0.00	0.00	0.00	0.00	0.00	0.23	0.00	0.00
XLOC_000233	1.03	0.61	0.23	0.51	0.50	0.33	0.46	0.92	0.28	1.45	1.26	0.65
XLOC_000234	0.45	0.03	0.00	0.15	0.01	0.00	0.11	0.00	0.01	0.07	0.02	0.00
XLOC_000235	17.31	15.26	25.22	11.97	14.67	27.07	15.73	14.84	29.56	17.61	20.83	28.06
XLOC_000236	0.22	0.02	0.05	0.00	0.00	0.02	0.32	0.05	0.04	0.37	0.50	0.05
XLOC_000237	0.30	0.07	0.04	0.00	0.13	0.07	0.09	0.14	0.00	0.25	0.18	0.03
XLOC_000238	0.00	0.00	0.00	0.00	0.00	0.00	0.00	0.00	0.00	0.00	0.00	0.00
XLOC_000239	8.23	8.96	10.46	6.54	8.61	9.61	5.89	8.48	12.18	7.14	8.90	12.55
XLOC_000240	0.21	0.12	0.15	0.00	0.04	0.18	0.24	0.19	0.15	0.15	0.16	0.20
XLOC_000241	0.00	0.00	0.61	0.00	0.00	0.42	0.03	0.00	0.34	0.01	0.00	0.67
XLOC_000242	44.66	17.66	1.16	25.09	12.12	0.49	42.27	19.76	1.21	49.28	12.67	2.81
XLOC_000243	2.90	1.22	0.16	1.79	0.95	0.10	4.94	1.39	0.04	4.70	1.13	0.47
XLOC_000244	2.79	3.26	1.67	2.12	3.07	1.24	1.26	2.53	0.99	3.38	2.89	1.53
XLOC_000245	0.70	0.63	0.83	0.27	0.45	0.43	0.22	0.23	0.22	0.37	0.46	0.37
XLOC_000246	15.15	18.64	13.24	11.33	18.97	11.33	13.06	14.41	14.00	14.29	17.01	16.90
XLOC_000247	10.07	10.21	11.03	7.94	8.84	11.22	7.64	8.99	9.10	10.60	13.82	19.99
XLOC_000248	0.15	0.07	0.00	0.04	0.07	0.02	0.00	0.08	0.00	0.24	0.11	0.06
XLOC_000249	17.96	10.33	0.90	12.92	10.99	1.02	18.41	15.24	1.65	25.64	18.29	1.43
XLOC_000250	3.15	3.13	6.56	1.61	2.49	4.49	2.88	3.48	10.54	3.96	3.12	4.99
XLOC_000251	23.33	21.62	0.89	20.00	18.47	0.28	15.42	16.40	0.53	23.43	27.47	0.74
XLOC_000252	0.25	0.00	0.00	0.12	0.09	0.01	0.00	0.20	0.00	0.36	0.51	0.00
XLOC_000253	0.27	0.30	0.02	0.30	0.32	0.01	0.25	0.44	0.02	0.62	1.02	0.01
XLOC_000254	0.31	0.12	0.02	0.08	0.13	0.06	0.40	0.20	0.03	0.47	0.28	0.04
XLOC_000255	0.00	0.00	0.07	0.00	0.00	0.11	0.00	0.00	0.00	0.00	0.00	0.04
XLOC_000256	0.00	0.00	0.00	0.00	0.00	0.00	0.00	0.00	0.00	0.00	0.00	0.00
XLOC_000257	8.34	0.00	0.00	0.00	0.00	0.00	0.00	0.76	0.00	4.34	13.31	0.00
XLOC_000258	0.00	0.00	0.00	0.00	0.00	0.20	0.00	0.00	0.01	0.00	0.00	0.03
XLOC_000259	0.00	0.00	0.00	0.00	0.00	0.00	0.00	0.00	0.00	0.00	0.00	0.00
XLOC_000260	0.01	0.00	0.01	0.00	0.00	1.07	0.02	0.00	0.51	0.00	0.00	0.02
XLOC_000261	9.75	13.24	4.65	9.44	13.63	3.06	13.42	17.68	3.95	15.55	20.10	4.29
XLOC_000262	0.31	0.39	0.12	0.44	0.70	0.16	1.04	1.16	0.18	1.51	1.71	0.16
XLOC_000263	5.67	5.63	7.64	3.90	5.67	6.40	6.11	6.24	9.02	6.08	6.04	8.66
XLOC_000264	9.11	8.59	9.97	7.76	7.88	7.69	8.62	9.56	12.97	9.48	9.28	12.34
XLOC_000265	2.08	1.93	1.14	1.26	1.32	1.83	2.33	1.57	1.60	2.91	1.74	2.53
XLOC_000266	0.05	0.00	181.70	0.04	0.04	200.32	0.07	0.06	233.81	0.07	0.00	277.67
XLOC_000267	9.93	2.63	0.23	6.76	2.21	0.21	4.04	2.38	0.14	6.37	2.20	0.33
XLOC_000268	0.00	0.01	47.74	0.00	0.00	41.73	0.00	0.00	25.93	0.03	0.00	40.19
XLOC_000269	0.67	0.71	1.66	0.46	0.61	3.32	0.30	0.60	2.26	0.66	0.77	2.43
XLOC_000270	0.04	0.07	0.70	0.00	0.00	0.62	0.10	0.17	0.51	0.00	0.16	0.61
XLOC_000271	0.40	0.26	2.85	1.62	0.69	2.57	0.00	0.21	5.82	0.90	1.37	6.68
XLOC_000272	0.00	0.00	0.00	0.00	0.00	0.00	0.00	0.00	0.00	0.00	0.00	0.00
XLOC_000273	132.80	162.36	154.60	137.09	161.75	129.87	94.56	115.67	163.50	110.36	133.21	137.42
XLOC_000274	7.31	7.36	8.45	4.73	6.67	5.68	6.34	7.71	13.90	7.81	10.01	11.11
XLOC_000275	0.01	0.30	0.27	0.06	0.75	0.22	0.29	4.02	0.12	0.37	4.61	0.42
XLOC_000276	0.00	0.00	1.46	0.00	0.00	1.58	0.00	0.00	0.58	0.00	0.01	1.31
XLOC_000277	0.31	0.11	1.23	0.04	0.22	0.65	0.09	0.30	0.55	0.20	0.22	1.48
XLOC_000278	0.02	0.03	0.13	0.00	0.00	0.11	0.00	0.01	0.11	0.01	0.00	0.19
XLOC_000279	2.25	3.65	10.48	2.73	2.88	6.05	1.76	3.25	7.46	1.06	1.71	8.50
XLOC_000280	0.04	0.00	0.22	0.00	0.00	0.04	0.07	0.00	0.11	0.05	0.09	0.15
XLOC_000281	0.02	0.00	0.19	0.00	0.03	0.00	0.00	0.00	0.14	0.00	0.00	0.10
XLOC_000282	10.22	25.16	5.09	11.68	24.71	3.46	15.41	22.04	3.26	13.04	25.08	4.38
XLOC_000283	0.00	0.00	0.00	0.00	0.00	0.00	0.00	0.00	0.00	0.00	0.00	0.00
XLOC_000284	0.00	0.00	0.00	0.00	0.00	0.00	0.00	0.00	0.00	0.00	0.00	0.14
XLOC_000285	53.13	57.26	72.80	50.64	54.08	74.01	37.01	39.17	66.99	44.99	36.95	59.47
XLOC_000286	0.00	0.00	0.00	0.00	0.00	0.00	0.00	0.00	0.00	0.00	0.00	0.00
XLOC_000287	23.97	25.45	14.94	15.75	20.50	9.52	11.16	12.57	22.53	16.16	19.16	32.23
XLOC_000288	74.46	77.44	26.10	55.16	71.10	14.60	52.75	59.82	35.34	83.59	86.35	48.49
XLOC_000289	1.02	1.00	3.31	0.97	1.59	2.84	1.91	2.80	3.58	1.35	1.92	2.94
XLOC_000290	3.03	6.49	25.67	6.66	10.54	18.98	8.22	9.57	19.23	3.78	8.52	22.34
XLOC_000291	2.42	1.65	5.58	1.35	1.29	5.07	1.32	1.56	5.53	3.58	1.65	4.94
XLOC_000292	0.22	0.06	0.52	0.00	0.00	0.06	0.00	0.14	0.05	0.19	0.22	0.03
XLOC_000293	0.00	0.00	0.17	0.00	0.00	0.07	0.00	0.00	0.17	0.00	0.00	0.09
XLOC_000294	0.00	0.00	0.59	0.00	0.00	0.74	0.00	0.00	0.61	0.00	0.00	0.64
XLOC_000295	0.00	0.00	0.05	0.00	0.00	0.29	0.00	0.00	0.08	0.00	0.00	0.24
XLOC_000296	0.00	0.00	0.00	0.00	0.00	0.00	0.00	0.00	0.00	0.00	0.00	0.00
XLOC_000297	1.30	0.24	9.86	1.03	0.17	10.91	1.02	0.24	10.07	1.82	0.22	14.89
XLOC_000298	13.42	16.19	23.68	8.96	14.67	20.97	6.12	8.49	29.60	8.34	7.47	25.62
XLOC_000299	0.00	0.00	0.00	0.00	0.00	0.00	0.00	0.00	0.00	0.00	0.00	0.00
XLOC_000300	0.10	0.23	0.51	0.13	0.18	0.52	0.14	0.17	0.53	0.18	0.26	0.58
XLOC_000301	0.54	0.87	0.87	0.49	0.43	1.24	0.08	0.18	0.62	0.00	0.14	0.49
XLOC_000302	7.05	5.44	3.69	5.49	5.86	3.72	6.53	7.66	3.53	7.34	8.60	3.77
XLOC_000303	0.00	0.00	0.60	0.00	0.02	0.76	0.00	0.00	0.30	0.00	0.00	1.41
XLOC_000304	0.00	0.00	0.11	0.00	0.00	0.29	0.00	0.00	0.05	0.00	0.00	0.19
XLOC_000305	0.00	0.00	0.22	0.00	0.00	0.33	0.00	0.00	0.00	0.00	0.00	0.29
XLOC_000306	0.00	0.00	0.09	0.00	0.00	0.20	0.00	0.00	0.00	0.00	0.00	0.28
XLOC_000307	0.00	0.00	0.10	0.00	0.00	0.01	0.00	0.00	0.00	0.00	0.00	0.01
XLOC_000308	0.25	0.26	0.54	0.15	0.11	0.66	0.12	0.06	0.23	0.26	0.14	0.50
XLOC_000309	0.05	0.11	0.37	0.11	0.05	0.32	0.13	0.13	0.38	0.03	0.15	0.49
XLOC_000310	3.45	3.44	2.31	3.64	4.30	2.18	3.31	2.73	2.33	3.47	3.22	2.24
XLOC_000311	71.29	45.05	4.13	65.48	45.12	2.94	78.11	55.48	3.10	75.99	43.82	4.37
XLOC_000312	19.38	17.66	10.62	15.75	14.35	9.16	15.86	13.57	13.76	16.98	16.69	13.57
XLOC_000313	57.97	47.69	23.05	40.57	43.03	17.46	50.91	41.00	24.97	55.73	48.93	23.88
XLOC_000314	13.97	12.26	6.18	9.70	10.24	5.73	12.04	10.24	6.26	14.51	13.43	6.81
XLOC_000315	15.33	17.96	23.54	18.86	15.20	17.51	17.26	16.94	23.35	15.35	14.13	18.79
XLOC_000316	0.03	0.13	0.04	0.00	0.10	0.13	0.00	0.16	0.07	0.29	0.43	0.15
XLOC_000317	0.00	0.00	0.00	0.10	0.00	0.00	0.00	0.13	0.00	0.02	0.27	0.00
XLOC_000318	0.00	0.00	14.21	0.00	0.00	7.53	0.00	0.00	18.98	0.00	0.05	27.03
XLOC_000319	35.97	37.92	17.82	30.29	36.53	13.94	41.69	33.19	21.70	46.13	43.40	18.84
XLOC_000320	0.00	0.00	0.00	0.00	0.00	0.00	0.00	0.00	0.00	0.00	0.00	0.00
XLOC_000321	21.59	19.90	5.72	14.43	17.02	5.67	22.76	18.72	6.15	26.53	27.10	6.44
XLOC_000322	3.14	2.54	6.00	2.22	2.96	3.84	1.91	1.97	5.45	2.19	3.17	4.95
XLOC_000323	12.90	13.38	11.65	8.78	12.62	8.83	11.47	10.70	17.53	11.50	10.61	13.12
XLOC_000324	0.00	0.00	0.14	0.00	0.00	0.18	0.00	0.00	0.06	0.00	0.01	0.29
XLOC_000325	13.77	14.19	26.67	11.96	14.86	19.36	13.08	12.87	34.83	14.19	15.99	46.96
XLOC_000326	0.11	0.06	0.01	0.01	0.02	0.01	0.08	0.04	0.00	0.06	0.05	0.01
XLOC_000327	0.00	0.01	0.00	0.00	0.00	0.00	0.01	0.00	0.00	0.03	0.01	0.01
XLOC_000328	0.00	0.00	112.38	0.00	0.00	88.97	0.00	0.00	172.35	0.00	0.00	160.50
XLOC_000329	0.03	0.00	4.31	0.00	0.00	6.09	0.06	0.14	3.03	0.40	0.37	7.20
XLOC_000330	0.02	0.03	0.00	0.03	0.02	0.00	0.05	0.03	0.01	0.03	0.00	0.00
XLOC_000331	0.00	0.00	0.00	0.00	0.00	0.00	0.00	0.00	0.00	0.00	0.00	0.00
XLOC_000332	0.29	0.13	4.39	0.19	0.00	1.84	0.93	0.60	3.14	0.32	0.48	0.83
XLOC_000333	0.34	0.24	6.09	0.41	0.22	5.73	0.69	0.34	6.35	0.55	0.20	5.96
XLOC_000334	0.00	0.00	3.46	0.00	0.00	4.73	0.00	0.00	3.62	0.00	0.00	1.74
XLOC_000335	0.00	0.00	0.00	0.00	0.00	0.00	0.00	0.00	0.00	0.00	0.00	0.00
XLOC_000336	0.00	0.00	0.00	0.00	0.00	0.00	0.00	0.00	0.00	0.00	0.00	0.00
XLOC_000337	0.00	0.00	0.00	0.00	0.00	0.00	0.00	0.00	0.00	0.00	0.00	0.00
XLOC_000338	0.00	0.00	0.04	0.00	0.00	0.02	0.00	0.00	0.02	0.00	0.00	0.10
XLOC_000339	0.00	0.00	0.00	0.00	0.00	0.00	0.00	0.00	0.00	0.00	0.00	0.05
XLOC_000340	0.00	0.06	117.21	0.00	0.00	81.46	0.05	0.03	98.41	0.05	0.15	76.61
XLOC_000341	0.00	0.00	5.38	0.00	0.00	4.81	0.00	0.06	3.78	0.00	0.00	4.53
XLOC_000342	0.06	0.00	0.00	0.08	0.06	0.00	0.00	0.00	0.00	0.05	0.00	0.00
XLOC_000343	2.59	3.48	9.14	4.21	1.94	7.40	0.88	3.20	3.96	4.02	2.68	8.34
XLOC_000344	0.00	0.00	0.00	0.00	0.00	0.00	0.00	0.00	0.00	0.00	0.00	0.00
XLOC_000345	3.02	6.34	5.92	3.78	9.17	7.51	5.96	11.40	14.97	5.14	16.36	9.14
XLOC_000346	0.00	0.00	0.00	0.00	0.00	0.00	0.00	0.00	0.05	0.00	0.00	0.00
XLOC_000347	0.00	0.00	0.00	0.00	0.00	0.00	0.00	0.00	0.00	0.00	0.00	0.00
XLOC_000348	0.00	0.00	82.54	0.00	0.00	97.53	0.00	0.00	88.30	0.00	0.00	86.55
XLOC_000349	2.51	1.50	0.08	0.91	1.02	0.05	2.00	1.63	0.02	2.78	2.58	0.12
XLOC_000350	0.17	0.17	0.01	0.08	0.11	0.01	0.24	0.18	0.01	0.50	0.45	0.01
XLOC_000351	0.00	0.00	0.00	0.00	0.00	0.00	0.00	0.00	0.00	0.00	0.00	0.00
XLOC_000352	24.93	30.69	6.30	27.69	33.51	7.54	12.67	14.74	6.02	18.13	13.22	5.29
XLOC_000353	0.00	0.04	0.12	0.13	0.00	0.39	0.04	0.01	0.12	0.02	0.02	0.39
XLOC_000354	0.00	0.00	0.29	0.00	0.00	0.19	0.00	0.00	0.03	0.00	0.00	0.65
XLOC_000355	0.00	0.00	0.18	0.00	0.00	2.27	0.00	0.00	0.25	0.00	0.00	1.72
XLOC_000356	0.00	0.00	0.22	0.00	0.00	0.97	0.00	0.00	0.17	0.00	0.00	0.80
XLOC_000357	0.00	0.00	0.18	0.00	0.00	2.45	0.00	0.00	0.51	0.00	0.00	1.73
XLOC_000358	9.97	11.08	8.32	10.30	9.90	5.65	9.50	9.16	7.01	10.56	10.89	6.33
XLOC_000359	0.50	0.45	1.45	0.28	1.53	3.32	2.93	2.82	0.70	0.74	2.65	1.82
XLOC_000360	0.07	0.98	2.85	0.18	0.67	3.54	0.13	0.72	3.37	0.09	1.47	4.10
XLOC_000361	170.25	178.87	92.58	176.24	194.43	80.42	263.40	213.57	107.27	259.96	240.25	76.36
XLOC_000362	0.91	0.74	0.11	1.08	1.04	0.10	2.66	2.15	0.28	1.41	1.47	0.15
XLOC_000363	0.08	0.11	0.01	0.28	0.20	0.01	0.25	0.17	0.00	0.17	0.17	0.02
XLOC_000364	0.00	0.01	0.46	0.00	0.02	0.33	0.00	0.00	0.09	0.00	0.00	0.23
XLOC_000365	0.00	0.00	0.61	0.00	0.00	1.30	0.00	0.00	0.86	0.00	0.00	2.86
XLOC_000366	9.14	8.17	10.53	6.82	7.60	15.75	6.79	8.48	18.00	9.29	9.88	12.70
XLOC_000367	2.50	2.76	624.58	1.91	2.53	764.42	2.64	2.98	462.08	2.87	3.37	456.81
XLOC_000368	0.05	0.15	30.84	0.11	0.05	31.13	0.33	0.20	18.15	0.37	0.29	13.05
XLOC_000369	0.00	0.00	0.50	0.00	0.01	0.53	0.00	0.01	0.44	0.00	0.00	0.34
XLOC_000370	0.01	0.00	0.46	0.03	0.00	0.25	0.00	0.04	0.28	0.03	0.03	0.32
XLOC_000371	0.14	0.45	2.13	0.18	0.54	1.63	0.74	0.69	1.09	0.23	1.09	2.07
XLOC_000372	44.36	54.23	16.96	42.45	29.20	6.64	73.81	53.82	20.60	25.53	22.11	7.02
XLOC_000373	0.00	0.00	0.00	0.12	0.00	0.10	0.07	0.07	0.00	0.00	0.00	0.00
XLOC_000374	0.00	0.00	0.00	0.00	0.00	0.00	0.00	0.00	0.00	0.00	0.00	0.00
XLOC_000375	21.39	11.22	7.49	13.59	6.87	8.02	11.08	9.07	6.04	12.91	6.21	7.80
XLOC_000376	0.00	0.00	0.00	0.00	0.00	0.02	0.00	0.00	0.00	0.00	0.00	0.01
XLOC_000377	0.00	0.00	0.00	0.00	0.00	0.00	0.00	0.00	0.00	0.00	0.00	0.00
XLOC_000378	0.00	0.00	7.70	0.00	0.00	8.65	0.00	0.00	10.48	0.04	0.00	8.89
XLOC_000379	0.02	0.24	2.61	0.04	0.16	4.99	0.00	0.09	3.25	0.06	0.22	2.43
XLOC_000380	0.69	0.55	0.86	0.21	0.85	0.92	0.75	0.83	0.41	1.04	0.54	0.79
XLOC_000381	0.00	0.02	0.00	0.00	0.00	0.02	0.07	0.00	0.00	0.03	0.06	0.02
XLOC_000382	7.32	7.03	13.02	6.37	6.35	8.96	7.71	9.08	15.11	8.33	7.30	13.51
XLOC_000383	0.51	0.36	0.65	0.54	0.23	0.34	1.03	0.71	1.01	0.85	0.59	0.67
XLOC_000384	0.10	0.11	32.94	0.29	0.14	34.65	0.51	0.40	47.33	0.26	0.24	43.70
XLOC_000385	0.00	0.00	0.00	0.00	0.00	0.00	0.00	0.00	0.00	0.00	0.00	0.00
XLOC_000386	39.42	35.08	22.38	33.69	35.10	22.95	29.26	29.30	25.54	35.30	33.35	21.93
XLOC_000387	2.34	2.13	1.28	1.79	1.61	1.30	2.33	3.41	1.77	2.96	3.28	1.11
XLOC_000388	13.69	7.60	1.13	9.61	7.26	0.88	9.85	7.80	1.21	12.20	8.25	1.18
XLOC_000389	0.12	0.01	0.01	0.13	0.05	0.00	0.31	0.23	0.00	0.44	0.28	0.00
XLOC_000390	0.15	0.22	0.00	0.24	0.11	0.00	0.68	0.07	0.00	0.35	0.05	0.00
XLOC_000391	0.13	0.13	0.01	0.29	0.11	0.00	0.75	0.32	0.00	0.84	0.19	0.00
XLOC_000392	0.31	0.21	0.05	0.20	0.18	0.04	0.22	0.31	0.04	0.57	0.35	0.04
XLOC_000393	0.06	0.03	0.00	0.00	0.08	0.00	0.00	0.06	0.05	0.08	0.03	0.00
XLOC_000394	183.98	151.66	2.50	114.78	147.81	1.29	115.26	151.83	1.28	154.94	169.05	1.99
XLOC_000395	1.20	1.16	0.06	1.08	1.32	0.02	1.97	2.13	0.03	1.77	2.21	0.08
XLOC_000396	15.89	13.16	28.88	10.59	11.56	31.95	11.38	14.06	30.38	17.91	17.96	28.61
XLOC_000397	15.64	13.71	17.74	11.10	12.51	18.16	11.12	11.55	21.56	14.11	13.40	22.76
XLOC_000398	0.31	0.15	0.08	0.02	0.28	0.08	0.31	0.19	0.13	0.38	0.37	0.08
XLOC_000399	0.36	0.22	0.02	0.12	0.42	0.02	0.28	0.31	0.00	0.44	0.12	0.00
XLOC_000400	0.00	0.00	0.00	0.00	0.00	0.00	0.00	0.00	0.00	0.00	0.00	0.00
XLOC_000401	0.01	0.01	0.02	0.01	0.04	0.00	0.01	0.00	0.06	0.01	0.00	0.00
XLOC_000402	0.00	0.00	0.00	0.00	0.00	0.00	0.00	0.00	0.00	0.00	0.00	0.00
XLOC_000403	0.00	0.00	0.00	0.00	0.00	0.00	0.00	0.00	0.00	0.00	0.00	0.00
XLOC_000404	0.00	0.00	0.00	0.00	0.00	0.04	0.00	0.00	0.00	0.00	0.00	0.00
XLOC_000405	0.00	0.00	0.00	0.00	0.00	0.00	0.00	0.00	0.00	0.00	0.00	0.00
XLOC_000406	0.00	0.00	0.00	0.00	0.00	0.00	0.00	0.00	0.00	0.00	0.00	0.00
XLOC_000407	32.25	34.37	82.68	31.23	34.40	166.59	29.60	26.24	151.30	32.39	23.29	81.02
XLOC_000408	0.02	0.01	0.09	0.04	0.03	0.21	0.02	0.06	0.15	0.07	0.06	0.30
XLOC_000409	0.01	0.04	0.01	0.00	0.01	0.01	0.00	0.08	0.00	0.00	0.00	0.00
XLOC_000410	25.70	30.24	14.76	25.02	27.27	16.74	23.70	18.63	18.26	21.24	21.31	16.48
XLOC_000411	0.64	2.42	5.50	1.20	2.73	3.89	2.85	3.26	3.73	1.43	5.92	5.32
XLOC_000412	0.26	0.07	0.42	0.01	0.26	0.78	0.28	0.19	0.48	0.08	0.07	0.29
XLOC_000413	2.92	2.56	4.72	2.15	2.26	4.44	3.39	3.20	7.16	4.30	4.16	7.29
XLOC_000414	0.09	0.00	0.06	0.00	0.00	0.02	0.00	0.01	0.00	0.10	0.46	0.02
XLOC_000415	0.43	0.73	0.21	0.46	1.00	0.48	0.65	0.57	0.62	0.54	0.69	0.68
XLOC_000416	19.32	13.32	7.83	12.65	12.86	10.26	17.89	13.14	6.70	20.47	16.40	10.11
XLOC_000417	0.00	0.00	0.00	0.00	0.00	0.00	0.00	0.00	0.00	0.00	0.00	0.00
XLOC_000418	0.72	0.82	0.57	0.77	0.69	0.64	0.45	0.55	0.61	0.74	0.51	0.71
XLOC_000419	0.00	0.00	0.00	0.00	0.00	0.00	0.00	0.00	0.00	0.00	0.00	0.00
XLOC_000420	0.00	0.00	0.00	0.00	0.00	0.00	0.00	0.00	0.00	0.00	0.00	0.00
XLOC_000421	1.04	2.21	2.13	0.93	2.19	2.30	2.30	3.23	1.51	2.07	3.14	2.07
XLOC_000422	0.00	0.83	0.00	0.18	0.57	0.00	0.38	0.62	0.00	0.19	1.32	0.15
XLOC_000423	60.23	64.98	13.33	33.36	49.65	8.59	60.75	51.39	9.57	66.45	102.37	15.77
XLOC_000424	0.89	0.69	0.02	0.94	0.88	0.05	1.59	1.23	0.06	2.46	2.52	0.03
XLOC_000425	0.00	0.00	0.10	0.00	0.00	0.28	0.00	0.00	0.01	0.00	0.00	0.07
XLOC_000426	0.00	0.00	0.25	0.00	0.00	1.16	0.00	0.00	0.31	0.00	0.00	0.16
XLOC_000427	0.00	0.00	0.15	0.00	0.00	0.50	0.00	0.00	0.08	0.00	0.00	0.10
XLOC_000428	0.06	0.16	3.67	0.10	0.20	3.02	0.37	0.49	4.04	0.25	0.72	6.21
XLOC_000429	17.64	14.78	0.73	11.54	13.21	0.85	14.03	15.35	0.87	19.12	25.19	1.23
XLOC_000430	0.00	0.02	100.05	0.00	0.02	120.10	0.00	0.01	263.75	0.00	0.00	123.99
XLOC_000431	0.00	0.00	6.49	0.00	0.00	5.08	0.00	0.00	11.15	0.00	0.00	9.17
XLOC_000432	0.00	0.00	0.00	0.00	0.00	0.00	0.00	0.00	0.00	0.00	0.00	0.00
XLOC_000433	5.47	5.41	1.05	4.11	4.00	1.12	6.00	3.62	1.31	5.98	5.43	1.58
XLOC_000434	1071.80	1123.53	72.76	1428.51	1092.96	74.37	998.88	779.18	63.11	776.31	640.09	55.43
XLOC_000435	0.00	0.00	0.25	0.00	0.00	0.44	0.00	0.00	0.13	0.00	0.00	0.28
XLOC_000436	0.00	0.00	0.00	0.00	0.00	0.00	0.00	0.00	0.00	0.00	0.00	0.00
XLOC_000437	23.07	16.43	5.70	12.34	12.94	5.95	24.02	22.75	5.80	37.50	36.25	7.19
XLOC_000438	4.21	0.78	0.00	2.37	0.71	0.00	1.48	1.95	0.00	1.14	0.00	0.00
XLOC_000439	0.00	0.00	0.07	0.00	0.00	0.00	0.00	0.00	0.01	0.00	0.00	0.12
XLOC_000440	0.00	0.00	0.07	0.00	0.00	0.10	0.00	0.00	0.09	0.00	0.00	0.13
XLOC_000441	0.45	0.37	1.36	0.20	0.22	1.00	0.28	0.12	1.16	0.07	0.15	0.65
XLOC_000442	4.82	2.73	0.65	6.14	1.65	0.66	2.56	5.17	0.47	9.91	5.26	0.65
XLOC_000443	0.00	0.00	0.44	0.00	0.00	0.64	0.00	0.00	0.38	0.00	0.00	0.82
XLOC_000444	0.00	0.00	0.00	0.00	0.00	0.00	0.00	0.00	0.00	0.00	0.00	0.00
XLOC_000445	18.87	14.96	47.25	21.62	17.31	43.69	22.94	14.20	46.22	31.40	17.77	63.20
XLOC_000446	90.97	91.53	34.16	81.32	78.13	28.68	62.49	53.68	43.22	81.74	68.21	38.61
XLOC_000447	0.76	0.39	0.08	0.33	0.30	0.09	0.62	0.62	0.06	1.20	0.89	0.10
XLOC_000448	0.00	0.00	0.00	0.00	0.00	0.00	0.00	0.00	0.00	0.00	0.00	0.00
XLOC_000449	0.00	0.00	0.34	0.00	0.00	0.07	0.00	0.00	0.62	0.00	0.00	18.69
XLOC_000450	0.00	0.00	0.01	0.00	0.00	0.05	0.00	0.00	0.01	0.00	0.00	0.02
XLOC_000451	0.00	0.00	0.02	0.00	0.00	0.00	0.00	0.00	0.01	0.00	0.00	0.08
XLOC_000452	0.00	0.00	0.00	0.00	0.00	0.00	0.00	0.00	0.00	0.00	0.00	0.00
XLOC_000453	0.00	0.00	0.00	0.00	0.00	0.00	0.00	0.00	0.00	0.00	0.00	0.00
XLOC_000454	0.00	0.00	0.00	0.00	0.00	0.00	0.00	0.00	0.00	0.00	0.00	0.00
XLOC_000455	0.00	0.00	0.00	0.00	0.00	0.00	0.00	0.00	0.00	0.00	0.00	0.00
XLOC_000456	0.00	0.00	0.00	0.00	0.00	0.00	0.00	0.00	0.01	0.00	0.00	0.00
XLOC_000457	0.00	0.00	0.00	0.00	0.00	0.00	0.00	0.00	0.00	0.00	0.00	0.00
XLOC_000458	0.00	0.00	0.00	0.01	0.00	0.00	0.00	0.00	0.02	0.00	0.00	0.02
XLOC_000459	0.00	0.00	0.00	0.00	0.00	0.00	0.00	0.00	0.00	0.00	0.00	0.00
XLOC_000460	0.00	0.00	0.00	0.00	0.00	0.00	0.00	0.00	0.00	0.00	0.00	0.00
XLOC_000461	0.00	0.00	0.00	0.00	0.00	0.00	0.00	0.00	0.00	0.00	0.00	0.00
XLOC_000462	0.00	0.66	0.53	0.01	1.74	0.66	0.07	4.17	0.41	0.00	1.79	0.98
XLOC_000463	0.00	0.00	0.00	0.00	0.00	0.00	0.00	0.00	0.00	0.00	0.00	0.00
XLOC_000464	0.00	0.00	0.00	0.00	0.00	0.00	0.00	0.00	0.00	0.00	0.00	0.00
XLOC_000465	0.22	0.58	0.02	0.84	1.45	0.07	1.26	1.10	0.03	0.62	0.73	0.14
XLOC_000466	0.00	0.00	0.00	0.00	0.00	0.00	0.00	0.00	0.00	0.00	0.00	0.00
XLOC_000467	0.08	0.05	0.21	0.00	0.09	0.22	0.26	0.19	0.08	0.03	0.01	0.33
XLOC_000468	25.03	29.09	25.86	22.02	31.02	19.66	26.07	30.92	32.83	28.06	40.00	32.43
XLOC_000469	9.56	7.50	2.60	7.85	7.67	2.94	9.77	7.52	2.34	9.13	7.32	3.15
XLOC_000470	5.03	3.61	2.35	2.74	3.07	2.73	4.47	3.10	1.72	4.14	2.26	2.02
XLOC_000471	37.98	27.76	4.31	26.80	25.64	3.75	36.84	27.73	2.78	32.92	24.99	3.64
XLOC_000472	0.00	0.00	0.00	0.00	0.00	0.00	0.00	0.00	0.00	0.00	0.00	0.00
XLOC_000473	0.00	0.00	0.00	0.00	0.00	0.00	0.00	0.00	0.02	0.00	0.00	0.00
XLOC_000474	0.00	0.00	0.00	0.00	0.00	0.00	0.00	0.00	0.00	0.00	0.00	0.00
XLOC_000475	0.62	1.24	19.67	1.79	2.43	5.66	7.10	6.38	43.31	8.54	9.20	221.11
XLOC_000476	0.73	0.53	2.28	0.79	1.13	1.42	0.76	1.30	1.15	0.63	1.79	1.93
XLOC_000477	0.01	0.00	0.00	0.00	0.01	0.02	0.00	0.00	0.00	0.00	0.00	0.00
XLOC_000478	0.00	0.00	0.00	0.00	0.00	0.00	0.00	0.00	0.00	0.00	0.00	0.00
XLOC_000479	0.00	0.18	0.01	0.06	0.19	0.00	0.00	0.08	0.01	0.00	0.33	0.06
XLOC_000480	0.00	0.00	0.00	0.00	0.00	0.00	0.00	0.00	0.00	0.00	4.59	0.00
XLOC_000481	0.00	0.00	0.32	0.00	0.00	0.94	0.00	0.01	0.68	0.00	0.00	2.04
XLOC_000482	0.00	0.00	0.00	0.00	0.00	0.00	0.00	0.00	0.00	0.00	0.00	0.04
XLOC_000483	0.98	0.00	0.00	0.00	0.00	0.00	0.00	0.76	0.00	0.18	3.29	0.00
XLOC_000484	0.14	0.00	0.15	0.00	0.02	0.25	0.06	0.00	0.12	0.04	0.00	0.19
XLOC_000485	0.00	0.00	0.23	0.00	0.00	0.27	0.27	0.00	0.08	0.00	0.00	0.59
XLOC_000486	0.13	0.08	0.21	0.03	0.03	0.43	0.03	0.02	0.19	0.05	0.03	0.45
XLOC_000487	81.39	59.85	22.94	122.22	115.33	22.13	198.80	143.40	27.82	153.11	141.39	25.47
XLOC_000488	0.06	0.04	0.00	0.00	0.07	0.00	0.44	0.21	0.00	0.29	0.22	0.01
XLOC_000489	0.00	0.00	0.15	0.00	0.00	0.42	0.00	0.00	0.15	0.00	0.00	0.45
XLOC_000490	0.00	0.00	0.11	0.00	0.00	0.12	0.00	0.00	0.23	0.00	0.00	0.44
XLOC_000491	0.00	0.00	0.11	0.00	0.00	0.15	0.00	0.00	0.14	0.00	0.00	0.24
XLOC_000492	0.16	0.06	0.09	0.86	0.60	0.04	0.14	0.39	0.05	0.06	0.16	0.04
XLOC_000493	0.00	0.00	0.33	0.00	0.00	0.69	0.00	0.00	0.04	0.00	0.00	0.88
XLOC_000494	0.00	0.00	0.00	0.00	0.00	0.00	0.00	0.00	0.00	0.00	0.00	0.00
XLOC_000495	147.78	155.48	313.17	161.73	167.46	289.87	106.98	118.67	432.47	130.33	121.87	277.62
XLOC_000496	0.02	0.00	0.00	0.01	0.02	0.00	0.21	0.00	0.00	0.00	0.00	0.00
XLOC_000497	0.07	0.22	0.03	0.11	0.12	0.17	0.28	0.22	0.97	0.19	0.08	0.13
XLOC_000498	3.99	4.68	48.29	3.94	4.74	33.01	6.27	5.69	66.99	6.49	7.18	55.11
XLOC_000499	0.03	0.10	0.33	0.01	0.03	0.34	0.00	0.06	0.42	0.11	0.04	0.70
XLOC_000500	0.00	0.19	1.27	0.04	0.00	1.16	0.00	0.00	1.57	0.00	0.00	1.44
XLOC_000501	0.04	0.00	0.47	0.01	0.00	0.47	0.08	0.01	0.48	0.03	0.01	0.49
XLOC_000502	0.00	0.00	0.16	0.00	0.00	0.10	0.03	0.00	0.07	0.00	0.03	0.18
XLOC_000503	0.00	0.00	0.17	0.01	0.01	0.16	0.00	0.00	0.13	0.02	0.00	0.30
XLOC_000504	1.04	2.14	2.97	1.07	2.08	3.98	1.83	2.00	6.47	1.45	2.58	5.32
XLOC_000505	0.00	0.00	0.00	0.00	0.00	0.00	0.00	0.00	0.00	0.00	0.00	0.00
XLOC_000506	0.00	0.00	0.24	0.00	0.00	0.32	0.00	0.00	0.16	0.00	0.00	0.09
XLOC_000507	0.00	0.00	0.00	0.00	0.00	0.00	0.00	0.00	0.00	0.00	0.00	0.00
XLOC_000508	0.00	0.00	0.00	0.00	0.00	0.00	0.00	0.00	0.00	0.00	0.00	0.00
XLOC_000509	0.00	0.00	0.00	0.00	0.00	0.00	0.00	0.00	0.00	0.00	0.00	0.00
XLOC_000510	0.00	0.00	0.00	0.00	0.00	0.00	0.00	0.00	0.00	0.00	0.00	0.00
XLOC_000511	13.10	12.07	7.83	10.20	11.58	6.43	13.58	11.45	10.30	15.38	14.24	9.98
XLOC_000512	0.43	0.25	0.33	0.25	0.09	0.14	0.03	0.07	0.05	0.09	0.03	0.11
XLOC_000513	0.21	0.12	0.13	0.05	0.05	0.10	0.18	0.21	0.11	0.26	0.19	0.09
XLOC_000514	0.00	0.00	0.00	0.00	0.00	0.00	0.00	0.00	0.00	0.00	0.00	0.00
XLOC_000515	0.00	0.00	0.00	0.00	0.00	0.00	0.00	0.00	0.00	0.00	0.00	0.00
XLOC_000516	0.00	0.00	0.00	0.00	0.00	0.00	0.00	0.00	0.00	0.00	0.00	0.00
XLOC_000517	0.00	0.00	0.00	0.00	0.00	0.00	0.00	0.08	0.05	0.00	0.24	0.06
XLOC_000518	0.00	0.00	0.06	0.00	0.00	0.10	0.00	0.00	0.04	0.00	0.00	0.07
XLOC_000519	0.09	0.86	0.26	0.11	1.03	0.24	0.85	1.81	0.31	0.20	1.20	0.44
XLOC_000520	0.73	2.83	1.43	2.24	4.69	1.40	5.47	5.93	1.15	2.25	7.38	4.27
XLOC_000521	0.00	0.01	0.00	0.00	0.01	0.00	0.00	0.09	0.00	0.00	0.04	0.00
XLOC_000522	0.05	0.42	0.10	0.07	0.35	0.12	0.37	0.19	0.08	0.37	0.12	0.11
XLOC_000523	15.18	16.27	0.57	11.76	16.62	0.22	9.77	8.62	0.31	9.70	10.86	0.60
XLOC_000524	0.00	0.00	0.00	0.00	0.00	0.00	0.00	0.00	0.00	0.00	0.00	0.00
XLOC_000525	0.00	0.00	0.00	0.00	0.00	0.00	0.00	0.00	0.00	0.00	0.00	0.00
XLOC_000526	10.56	8.82	5.04	12.13	10.12	4.55	11.20	8.81	5.40	10.42	8.69	6.12
XLOC_000527	0.25	0.24	0.02	0.20	0.11	0.01	0.16	0.15	0.05	0.56	0.55	0.03
XLOC_000528	0.33	0.21	0.10	0.47	0.20	0.06	0.25	0.07	0.15	0.38	0.37	0.11
XLOC_000529	99.30	81.18	147.23	117.84	92.64	74.38	64.68	66.51	98.64	94.15	73.15	130.93
XLOC_000530	0.09	0.05	0.30	0.06	0.04	0.68	0.09	0.06	0.56	0.12	0.12	0.46
XLOC_000531	0.08	0.18	2.89	0.12	0.16	2.46	0.01	0.25	2.33	0.19	0.21	5.17
XLOC_000532	1.59	1.02	0.64	0.50	1.42	0.63	1.02	1.22	0.42	0.55	0.78	0.36
XLOC_000533	0.07	0.00	0.01	0.15	0.04	0.00	0.00	0.00	0.00	0.01	0.06	0.00
XLOC_000534	33.85	34.90	11.96	25.22	28.84	14.51	19.91	22.99	12.13	23.66	24.65	14.37
XLOC_000535	1.26	0.61	5.65	1.79	1.11	8.52	4.76	2.77	4.98	0.69	1.05	9.21
XLOC_000536	0.00	0.00	0.35	0.00	0.00	0.78	0.00	0.00	0.58	0.00	0.00	1.04
XLOC_000537	0.00	0.00	0.14	0.00	0.00	0.21	0.00	0.00	0.08	0.00	0.00	0.23
XLOC_000538	0.00	0.00	0.06	0.00	0.00	0.23	0.00	0.00	0.16	0.00	0.00	0.15
XLOC_000539	0.00	0.00	7.63	0.00	0.00	8.15	0.00	0.00	6.67	0.00	0.00	16.11
XLOC_000540	0.00	0.00	2.65	0.00	0.00	1.85	0.00	0.00	2.65	0.02	0.08	6.82
XLOC_000541	0.00	0.00	0.00	0.00	0.00	0.00	0.00	0.00	0.00	0.00	0.00	0.00
XLOC_000542	0.00	0.00	0.02	0.00	0.00	0.01	0.00	0.00	0.03	0.00	0.00	0.01
XLOC_000543	0.00	0.00	809.16	0.00	0.00	878.08	0.00	0.00	751.42	0.00	0.00	1102.38
XLOC_000544	0.00	0.00	0.00	0.00	0.00	0.00	0.00	0.00	0.00	0.00	0.00	0.00
XLOC_000545	9.76	9.57	21.23	6.63	9.10	23.10	11.61	8.25	22.70	10.26	9.93	20.48
XLOC_000546	0.00	0.00	0.03	0.00	0.00	0.03	0.00	0.03	0.19	0.07	0.05	0.11
XLOC_000547	0.27	0.05	0.22	0.04	0.00	0.13	0.09	0.06	0.12	0.01	0.12	0.18
XLOC_000548	0.14	0.15	0.04	0.08	0.28	0.19	0.13	0.25	0.11	0.07	0.17	0.04
XLOC_000549	0.00	0.00	0.02	0.00	0.00	0.20	0.00	0.00	0.00	0.00	0.00	0.00
XLOC_000550	0.00	0.00	0.06	0.00	0.00	0.59	0.00	0.00	0.05	0.00	0.00	0.06
XLOC_000551	0.00	0.00	0.03	0.00	0.00	0.20	0.00	0.00	0.01	0.00	0.00	0.04
XLOC_000552	0.00	0.00	0.18	0.00	0.00	0.20	0.00	0.00	0.04	0.00	0.00	0.09
XLOC_000553	0.00	0.00	0.00	0.00	0.00	0.00	0.00	0.00	0.00	0.00	0.00	0.00
XLOC_000554	0.00	0.00	0.00	0.00	0.00	0.00	0.00	0.00	0.00	0.00	0.00	0.00
XLOC_000555	0.00	0.00	0.00	0.00	0.00	0.00	0.00	0.00	0.00	0.00	0.00	0.00
XLOC_000556	0.03	0.00	0.00	0.03	0.00	0.00	0.00	0.00	0.00	0.00	0.00	0.00
XLOC_000557	18.69	17.60	19.15	19.44	19.67	13.69	17.62	11.56	46.31	22.28	20.75	65.17
XLOC_000558	0.00	0.00	0.00	0.00	0.00	0.00	0.00	0.00	0.00	0.00	0.00	0.00
XLOC_000559	0.00	0.00	0.00	0.00	0.00	0.02	0.00	0.00	0.00	0.00	0.00	0.04
XLOC_000560	0.00	0.00	9.66	0.00	0.00	8.93	0.09	0.02	8.58	0.01	0.00	17.28
XLOC_000561	0.05	0.00	2.35	0.09	0.00	2.23	0.94	0.03	3.96	0.58	0.03	2.59
XLOC_000562	0.23	0.36	1.95	0.35	0.33	3.22	0.51	0.39	2.48	0.35	0.35	1.63
XLOC_000563	0.19	0.05	0.42	0.00	0.00	0.44	0.00	0.17	0.46	0.00	0.03	0.51
XLOC_000564	0.00	0.00	0.19	0.00	0.00	3.45	0.00	0.11	0.37	0.00	0.56	0.95
XLOC_000565	0.01	0.03	0.29	0.05	0.05	0.74	0.16	0.11	0.32	0.09	0.17	0.35
XLOC_000566	24.07	12.70	2.58	23.09	14.10	2.07	18.85	9.44	1.74	29.22	14.07	2.60
XLOC_000567	0.55	0.25	0.18	0.73	0.60	0.13	1.04	0.03	0.00	1.16	0.87	0.04
XLOC_000568	0.49	0.09	0.00	0.00	0.06	0.00	0.06	0.22	0.03	0.00	0.00	0.00
XLOC_000569	0.42	0.09	0.01	0.08	0.12	0.05	0.27	0.10	0.00	0.06	0.11	0.03
XLOC_000570	0.19	0.07	0.23	0.06	0.11	0.77	0.23	0.12	0.10	0.38	0.12	0.36
XLOC_000571	0.05	0.00	0.05	0.00	0.00	0.24	0.03	0.02	0.11	0.02	0.00	0.21
XLOC_000572	0.00	0.00	3.51	0.00	0.01	5.22	0.00	0.01	1.47	0.00	0.00	1.68
XLOC_000573	0.00	0.00	5.15	0.00	0.00	5.63	0.00	0.00	4.95	0.00	0.00	5.05
XLOC_000574	0.00	0.00	0.00	0.00	0.00	0.00	0.00	0.00	0.00	0.00	0.00	0.00
XLOC_000575	0.00	0.00	0.00	0.00	0.00	0.00	0.00	0.00	0.00	0.00	0.00	0.00
XLOC_000576	8.57	7.70	3.51	6.26	6.07	4.03	8.50	8.33	3.78	12.34	12.41	3.95
XLOC_000577	19.69	14.65	8.37	11.55	13.19	7.28	18.77	17.10	9.03	24.38	24.22	10.03
XLOC_000578	0.00	0.00	0.00	0.00	0.00	0.00	0.00	0.00	0.00	0.00	0.00	0.00
XLOC_000579	5.48	5.80	15.67	4.44	4.74	11.42	6.88	10.80	13.97	8.54	14.61	19.65
XLOC_000580	7.77	4.53	2.08	5.43	4.74	2.93	10.04	6.87	2.29	7.47	5.84	3.44
XLOC_000581	0.00	0.00	0.00	0.19	0.00	0.00	0.00	0.00	0.00	0.00	0.00	0.00
XLOC_000582	0.08	0.18	0.22	0.85	0.52	0.18	0.32	0.69	0.13	0.44	0.41	0.15
XLOC_000583	0.00	0.00	0.00	0.00	0.00	0.00	0.00	0.00	0.00	0.00	0.00	0.00
XLOC_000584	0.00	0.00	0.00	0.00	0.00	0.00	0.00	0.00	0.00	0.00	0.00	0.00
XLOC_000585	15.08	10.46	6.18	11.35	9.66	6.87	12.81	11.96	5.72	13.56	12.30	6.17
XLOC_000586	0.12	0.07	0.00	0.00	0.17	0.00	0.19	0.04	0.03	0.35	0.13	0.08
XLOC_000587	0.27	0.12	0.07	0.08	0.06	0.04	0.21	0.19	0.03	0.50	0.33	0.07
XLOC_000588	0.23	0.09	0.05	0.10	0.11	0.02	0.20	0.35	0.02	0.52	0.35	0.07
XLOC_000589	0.09	0.08	0.06	0.14	0.02	0.01	0.09	0.12	0.00	0.18	0.35	0.03
XLOC_000590	0.00	0.00	29.11	0.05	0.00	14.70	0.00	0.00	21.76	0.10	0.00	32.95
XLOC_000591	0.00	0.00	0.45	0.02	0.00	0.48	0.00	0.01	0.49	0.03	0.02	0.65
XLOC_000592	0.00	0.00	0.00	0.11	0.00	0.00	0.00	0.03	0.20	0.09	0.00	0.04
XLOC_000593	49.96	46.84	62.67	37.72	43.37	50.47	28.51	29.22	64.30	34.76	32.36	61.98
XLOC_000594	0.00	0.00	0.00	0.00	0.00	0.00	0.00	0.00	0.00	0.00	0.00	0.00
XLOC_000595	0.00	0.00	1.42	0.00	0.00	3.02	0.00	0.00	1.36	0.00	0.00	2.16
XLOC_000596	0.00	0.00	0.00	0.00	0.00	0.00	0.00	0.00	0.00	0.00	0.00	0.00
XLOC_000597	0.00	0.00	0.00	0.00	0.00	0.00	0.00	0.00	0.00	0.00	0.00	0.00
XLOC_000598	0.00	0.00	0.00	0.00	0.00	0.00	0.00	0.00	0.00	0.00	0.00	0.00
XLOC_000599	0.00	0.00	0.00	0.00	0.00	0.00	0.00	0.00	0.00	0.00	0.00	0.00
XLOC_000600	0.00	0.00	0.00	0.00	0.00	0.00	0.00	0.00	0.00	0.00	0.00	0.00
XLOC_000601	0.49	0.02	0.04	0.05	0.12	0.07	0.19	0.01	0.00	0.33	0.11	0.07
XLOC_000602	0.00	0.00	0.00	0.00	0.00	0.00	0.00	0.00	0.00	0.00	0.00	0.00
XLOC_000603	5.75	5.20	2.82	4.14	4.88	2.35	5.42	4.94	2.80	5.70	6.83	3.23
XLOC_000604	0.12	0.08	0.11	0.01	0.06	0.03	0.15	0.22	0.10	0.19	0.37	0.04
XLOC_000605	0.12	0.10	0.12	0.16	0.09	0.06	0.22	0.16	0.03	0.34	0.42	0.09
XLOC_000606	0.31	0.33	0.06	0.33	0.28	0.08	0.42	0.51	0.08	0.67	0.58	0.10
XLOC_000607	3.44	3.83	2.00	2.66	3.25	2.92	3.21	2.88	2.71	4.35	3.86	2.82
XLOC_000608	0.06	0.11	0.00	0.20	0.04	0.01	0.26	0.18	0.01	0.21	0.11	0.01
XLOC_000609	0.00	0.43	0.09	0.00	0.40	0.11	0.10	0.47	0.12	0.14	1.00	0.16
XLOC_000610	16.35	13.47	9.93	12.54	13.01	8.83	15.79	14.62	13.45	15.07	14.93	10.30
XLOC_000611	0.06	0.13	0.27	0.12	0.09	0.35	0.20	0.08	0.33	0.09	0.09	0.39
XLOC_000612	0.00	0.00	0.67	0.00	0.00	1.47	0.00	0.01	0.12	0.01	0.02	0.33
XLOC_000613	0.02	0.00	2.58	0.00	0.02	0.79	0.06	0.05	2.11	0.05	0.06	3.98
XLOC_000614	0.03	0.54	0.00	0.16	1.52	0.00	0.10	0.27	0.00	0.00	0.37	0.00
XLOC_000615	0.02	0.04	0.05	0.06	0.03	0.06	0.23	0.01	0.03	0.10	0.11	0.05
XLOC_000616	13.14	12.67	6.65	8.96	12.06	6.30	11.19	11.58	6.40	14.63	15.20	7.35
XLOC_000617	28.68	24.94	9.22	24.77	24.26	7.16	42.26	32.74	9.38	36.34	36.62	8.96
XLOC_000618	0.11	0.13	0.05	0.05	0.12	0.04	0.22	0.14	0.04	0.32	0.39	0.05
XLOC_000619	0.00	0.00	0.11	0.00	0.00	0.43	0.00	0.00	0.07	0.00	0.00	0.45
XLOC_000620	0.00	0.00	0.00	0.00	0.00	0.00	0.00	0.00	0.00	0.00	0.00	0.00
XLOC_000621	0.00	0.00	0.00	0.00	0.00	0.00	0.00	0.00	0.00	0.00	0.00	0.00
XLOC_000622	0.00	0.00	0.04	0.00	0.00	0.03	0.00	0.00	0.00	0.00	0.00	0.09
XLOC_000623	11.40	9.64	13.42	16.91	16.29	31.69	17.58	17.78	50.23	13.61	11.94	25.72
XLOC_000624	0.00	0.00	0.51	0.00	0.00	1.19	0.00	0.00	0.14	0.00	0.00	0.04
XLOC_000625	0.00	0.00	14.47	0.00	0.00	17.50	0.00	0.00	17.41	0.00	0.02	12.56
XLOC_000626	6.22	4.67	16.13	5.93	4.42	12.77	6.37	4.52	20.11	7.29	4.71	16.51
XLOC_000627	0.00	0.00	0.00	0.00	0.00	0.00	0.09	0.00	0.00	0.00	0.00	0.00
XLOC_000628	0.00	0.00	54.03	0.00	0.00	14.44	0.00	0.00	35.83	0.00	0.00	36.18
XLOC_000629	0.00	0.00	0.00	0.00	0.00	0.00	0.00	0.00	0.11	0.00	0.00	0.04
XLOC_000630	0.00	0.00	0.58	0.00	0.00	0.13	0.00	0.00	0.33	0.00	0.00	0.26
XLOC_000631	0.03	0.01	0.29	0.02	0.01	0.30	0.19	0.17	0.38	0.38	0.35	0.47
XLOC_000632	0.02	0.00	7.87	0.00	0.00	15.82	0.00	0.00	4.31	0.00	0.00	11.05
XLOC_000633	0.05	0.01	1.25	0.00	0.00	2.46	0.00	0.01	1.19	0.01	0.00	1.88
XLOC_000634	0.17	0.00	1.13	0.00	0.00	2.88	0.00	0.00	1.01	0.00	0.00	2.41
XLOC_000635	0.00	0.00	1.05	0.00	0.00	3.34	0.00	0.00	0.69	0.00	0.00	0.94
XLOC_000636	34.13	34.22	9.52	27.96	36.20	13.49	26.16	26.78	11.50	31.22	30.06	12.77
XLOC_000637	0.00	0.00	0.00	0.00	0.00	0.00	0.00	0.00	0.00	0.00	0.00	0.00
XLOC_000638	3.07	2.04	5.15	1.51	1.60	6.72	3.82	3.07	5.22	5.05	3.53	5.83
XLOC_000639	0.05	0.05	0.55	0.05	0.06	0.50	0.14	0.12	0.62	0.21	0.18	0.67
XLOC_000640	3.26	3.07	124.44	2.43	3.00	140.88	2.80	3.18	116.41	3.72	3.54	111.57
XLOC_000641	0.00	0.00	0.00	0.00	0.00	0.00	0.00	0.00	0.00	0.00	0.00	0.00
XLOC_000642	0.00	0.02	0.15	0.05	0.00	0.07	0.06	0.01	0.19	0.02	0.00	0.24
XLOC_000643	46.32	44.50	59.78	51.70	52.83	49.52	42.49	35.82	46.71	42.32	33.54	54.19
XLOC_000644	0.32	0.06	0.17	0.17	0.07	0.17	0.26	0.12	0.12	0.59	0.30	0.22
XLOC_000645	0.34	0.14	0.31	0.11	0.14	0.29	0.33	0.13	0.31	0.57	0.31	0.40
XLOC_000646	0.94	0.43	0.92	0.55	0.42	0.50	1.13	0.78	0.85	1.60	0.90	0.91
XLOC_000647	4.42	2.90	2.04	2.87	3.32	1.77	4.14	3.78	2.41	4.37	4.73	2.39
XLOC_000648	0.00	0.03	0.11	0.00	0.00	0.21	0.00	0.00	0.10	0.00	0.00	0.18
XLOC_000649	1.36	1.33	5.96	1.61	1.97	4.92	1.17	0.81	5.36	1.67	1.19	4.49
XLOC_000650	0.10	0.08	0.04	0.15	0.06	0.00	0.29	0.09	0.02	0.40	0.10	0.02
XLOC_000651	0.00	0.01	0.80	0.03	0.01	0.62	0.00	0.01	0.68	0.00	0.03	1.29
XLOC_000652	0.13	0.10	2.21	0.14	0.14	4.39	0.07	0.17	0.88	0.06	0.11	2.63
XLOC_000653	0.00	0.03	0.08	0.00	0.00	0.31	0.00	0.02	0.03	0.01	0.00	0.09
XLOC_000654	0.00	0.00	66.95	0.00	0.00	50.82	0.00	0.00	61.86	0.00	0.00	43.66
XLOC_000655	0.00	0.00	0.00	0.00	0.00	0.00	0.00	0.00	0.00	0.00	0.00	0.08
XLOC_000656	0.00	0.00	0.00	0.00	0.00	0.00	0.00	0.00	0.00	0.00	0.00	0.00
XLOC_000657	0.00	0.00	0.00	0.00	0.00	0.00	0.00	0.00	0.00	0.00	0.00	0.00
XLOC_000658	0.00	0.00	0.05	0.00	0.00	0.58	0.00	0.00	0.02	0.00	0.00	0.08
XLOC_000659	0.00	0.00	0.00	0.00	0.00	0.56	0.00	0.00	0.07	0.00	0.00	0.08
XLOC_000660	0.00	0.00	0.02	0.00	0.00	0.57	0.00	0.00	0.06	0.00	0.00	0.05
XLOC_000661	0.03	1.39	12.11	0.07	2.22	10.49	0.04	0.73	13.64	0.08	0.98	14.38
XLOC_000662	0.00	0.00	0.46	0.00	0.01	0.05	0.00	0.00	0.02	0.00	0.00	0.29
XLOC_000663	2.43	3.75	6.41	6.09	9.12	4.80	5.89	5.75	21.33	9.23	16.04	41.19
XLOC_000664	45.26	43.77	49.63	60.54	65.58	31.09	35.44	35.65	97.68	59.44	50.50	160.36
XLOC_000665	0.67	0.49	0.65	0.75	0.67	0.55	1.09	1.06	1.04	2.03	1.58	1.77
XLOC_000666	0.74	0.48	0.20	0.81	0.81	0.19	1.50	1.36	0.24	2.54	1.70	0.45
XLOC_000667	0.68	0.53	0.23	1.28	0.96	0.11	1.42	1.63	0.15	2.29	2.19	0.37
XLOC_000668	0.00	0.00	0.77	0.00	0.00	1.55	0.00	0.00	0.00	0.00	0.00	0.90
XLOC_000669	0.00	0.00	0.00	0.00	0.00	0.00	0.00	0.00	0.00	0.00	0.00	0.00
XLOC_000670	0.00	0.00	0.00	0.00	0.00	0.00	0.00	0.00	0.00	0.00	0.00	0.00
XLOC_000671	0.00	0.00	0.00	0.00	0.00	0.10	0.00	0.00	0.11	0.00	0.00	0.28
XLOC_000672	0.01	0.04	1.29	0.03	0.04	1.60	0.01	0.01	1.08	0.00	0.01	1.71
XLOC_000673	0.12	0.16	0.93	0.00	0.04	0.37	0.20	0.07	0.74	0.14	0.00	0.54
XLOC_000674	0.08	0.00	0.01	0.03	0.00	0.06	0.00	0.03	0.19	0.00	0.00	0.07
XLOC_000675	0.10	0.00	0.12	0.20	0.07	0.12	0.00	0.04	0.09	0.01	0.00	0.16
XLOC_000676	0.61	0.14	0.00	0.16	0.02	0.00	0.25	0.02	0.00	0.19	0.01	0.00
XLOC_000677	0.00	0.00	0.00	0.00	0.00	0.00	0.00	0.00	0.00	0.00	0.00	0.00
XLOC_000678	5.17	2.06	5.62	2.56	1.63	1.36	4.22	2.01	1.82	7.29	5.01	2.27
XLOC_000679	28.42	22.14	0.23	17.55	15.92	0.13	32.04	30.25	0.23	34.11	33.62	0.62
XLOC_000680	0.73	0.57	0.02	0.54	0.45	0.00	1.06	1.01	0.01	1.30	1.39	0.01
XLOC_000681	0.27	0.13	0.00	0.19	0.12	0.00	0.16	0.14	0.00	0.29	0.03	0.00
XLOC_000682	10.83	4.35	1.22	6.49	2.88	0.83	7.93	2.92	1.22	7.05	3.36	2.57
XLOC_000683	4.45	10.11	1.72	3.94	8.25	2.19	2.93	4.43	2.95	6.14	4.61	3.32
XLOC_000684	53.87	67.66	29.52	57.05	76.70	25.84	47.39	49.52	42.82	44.08	44.10	30.67
XLOC_000685	3.58	3.43	2.78	2.57	3.31	2.19	3.79	4.13	3.14	4.78	3.99	2.90
XLOC_000686	0.25	0.15	0.00	0.39	0.16	0.05	0.48	0.43	0.10	0.03	0.41	0.06
XLOC_000687	0.06	0.09	0.02	0.10	0.20	0.04	0.46	0.46	0.07	0.46	0.44	0.02
XLOC_000688	0.03	0.04	0.10	0.00	0.00	0.26	0.00	0.00	0.09	0.00	0.00	0.24
XLOC_000689	0.01	0.00	0.02	0.00	0.00	0.20	0.00	0.00	0.03	0.00	0.00	0.05
XLOC_000690	0.00	0.00	0.05	0.00	0.09	0.65	0.00	0.01	0.10	0.03	0.04	0.14
XLOC_000691	0.00	0.00	0.00	0.00	0.00	0.00	0.00	0.00	0.00	0.00	0.00	0.00
XLOC_000692	0.16	0.46	0.00	0.15	0.74	0.00	0.00	0.25	0.00	0.02	0.13	0.00
XLOC_000693	0.00	0.00	0.21	0.00	0.00	2.77	0.00	0.00	0.47	0.00	0.00	0.00
XLOC_000694	0.00	0.00	0.12	0.00	0.00	0.81	0.00	0.00	0.19	0.00	0.00	0.00
XLOC_000695	0.00	0.00	0.11	0.00	0.00	0.49	0.00	0.00	0.08	0.00	0.00	0.00
XLOC_000696	19.68	21.87	6.01	15.41	18.67	5.45	15.97	16.24	8.63	17.24	17.47	5.69
XLOC_000697	10.21	13.84	17.89	15.44	21.79	15.91	28.16	30.09	15.06	19.01	25.07	15.24
XLOC_000698	0.00	0.00	0.00	0.00	0.00	0.00	0.00	0.00	0.00	0.00	0.00	0.00
XLOC_000699	28.83	30.13	15.47	26.61	31.60	13.40	26.84	29.13	23.57	28.24	31.27	17.57
XLOC_000700	0.21	0.20	0.27	0.16	0.16	0.17	0.65	0.47	0.10	0.28	0.36	0.23
XLOC_000701	0.35	0.25	0.00	0.30	0.24	0.00	0.12	0.36	0.00	0.22	0.10	0.00
XLOC_000702	29.34	24.83	27.58	27.69	26.80	20.27	23.35	21.71	23.89	30.20	29.81	31.13
XLOC_000703	0.15	0.14	0.41	0.24	0.17	0.23	0.15	0.15	0.59	0.10	0.19	0.11
XLOC_000704	20.49	13.93	5.52	15.99	12.58	5.41	21.54	18.75	6.48	28.45	23.10	7.41
XLOC_000705	7.26	8.16	7.83	5.55	8.20	4.89	5.37	6.55	9.98	5.42	6.08	6.73
XLOC_000706	62.07	55.23	77.42	64.82	69.24	79.74	55.15	75.26	105.92	59.29	67.73	85.83
XLOC_000707	1.56	1.13	0.97	0.80	0.80	0.75	1.68	1.90	0.36	2.15	2.39	0.55
XLOC_000708	0.27	0.03	0.05	0.00	0.19	0.04	0.41	0.24	0.06	0.74	0.68	0.00
XLOC_000709	0.00	0.00	0.00	0.00	0.00	0.00	0.00	0.00	0.00	0.00	0.00	0.00
XLOC_000710	76.91	52.36	9.10	68.22	49.92	9.12	54.90	56.10	7.07	64.84	47.07	12.32
XLOC_000711	0.00	0.00	0.72	0.00	0.02	0.39	0.05	0.04	0.01	0.00	0.00	0.59
XLOC_000712	0.04	0.00	0.00	0.00	0.00	0.00	0.00	0.00	0.00	0.00	0.00	0.00
XLOC_000713	5.30	16.29	4.52	6.33	23.06	2.95	16.13	59.69	5.81	20.55	96.20	6.83
XLOC_000714	0.00	0.00	30.86	0.00	0.00	25.64	0.00	0.01	55.92	0.00	0.00	34.49
XLOC_000715	0.00	0.00	0.00	0.00	0.00	0.00	0.00	0.00	0.00	0.00	0.00	0.00
XLOC_000716	0.00	0.00	0.00	0.00	0.00	0.00	0.00	0.00	0.00	0.00	0.00	0.00
XLOC_000717	0.00	0.00	0.00	0.00	0.00	0.00	0.00	0.00	0.00	0.00	0.00	0.00
XLOC_000718	0.00	0.00	0.00	0.00	0.00	0.00	0.00	0.00	0.00	0.00	0.00	0.00
XLOC_000719	0.00	0.00	0.00	0.00	0.00	0.00	0.00	0.00	0.00	0.00	0.00	0.00
XLOC_000720	0.00	0.00	0.00	0.00	0.00	0.00	0.00	0.00	0.00	0.00	0.00	0.00
XLOC_000721	0.00	0.00	0.00	0.00	0.00	0.00	0.00	0.00	0.00	0.00	0.00	0.00
XLOC_000722	0.00	0.00	0.00	0.00	0.00	0.00	0.00	0.00	0.00	0.00	0.04	0.00
XLOC_000723	0.16	0.13	0.25	0.13	0.01	0.20	0.00	0.03	0.18	0.03	0.06	0.47
XLOC_000724	15.36	18.73	9.67	14.35	14.25	7.26	9.44	9.80	10.97	11.73	11.37	8.22
XLOC_000725	0.03	0.94	0.00	0.00	0.32	0.00	0.00	0.06	0.01	0.00	0.00	0.00
XLOC_000726	4.99	3.28	3.38	1.95	1.58	2.66	2.46	1.30	2.82	2.46	1.07	3.12
XLOC_000727	0.04	0.04	563.48	0.06	0.02	512.78	0.05	0.12	347.98	0.00	0.00	455.33
XLOC_000728	0.57	0.45	0.06	0.79	0.39	0.04	0.42	0.24	0.07	0.58	0.19	0.40
XLOC_000729	0.00	0.02	12.62	0.01	0.01	15.64	0.00	0.00	9.02	0.00	0.00	16.17
XLOC_000730	0.16	0.14	12.15	0.06	0.13	14.20	0.03	0.03	12.11	0.38	0.19	23.03
XLOC_000731	0.04	0.00	0.12	0.03	0.00	0.06	0.02	0.02	0.11	0.10	0.04	0.29
XLOC_000732	24.11	20.23	11.52	20.78	16.08	10.65	19.17	17.02	8.24	22.05	21.10	11.12
XLOC_000733	17.35	13.02	4.26	14.21	12.46	3.96	17.12	16.84	4.98	22.11	23.88	6.03
XLOC_000734	0.00	0.00	0.00	0.00	0.00	0.00	0.00	0.00	0.00	0.00	0.00	0.00
XLOC_000735	14.02	8.93	5.12	11.46	8.46	5.16	14.64	12.93	6.09	19.44	18.02	6.35
XLOC_000736	28.17	20.44	3.31	28.91	24.43	5.38	28.78	26.60	4.78	37.45	27.18	4.67
XLOC_000737	27.80	24.53	6.48	19.32	20.54	7.07	21.16	17.41	8.46	21.86	24.15	9.45
XLOC_000738	0.00	0.00	3.82	0.00	0.03	0.00	0.00	0.00	0.00	0.00	0.00	0.00
XLOC_000739	0.00	0.00	0.58	0.00	0.00	0.61	0.00	0.00	2.05	0.00	0.00	0.59
XLOC_000740	0.00	0.00	0.00	0.00	0.07	0.02	0.00	0.13	0.00	0.00	0.00	0.01
XLOC_000741	0.00	0.00	0.27	0.01	0.00	0.16	0.00	0.01	0.09	0.00	0.00	0.35
XLOC_000742	0.00	0.00	0.20	0.00	0.00	0.72	0.00	0.00	0.22	0.00	0.00	0.37
XLOC_000743	0.00	0.00	0.06	0.00	0.00	0.03	0.00	0.00	0.36	0.00	0.00	0.18
XLOC_000744	15.61	20.92	2.70	15.25	17.79	2.18	8.86	8.74	2.35	8.53	8.40	2.47
XLOC_000745	0.00	0.00	0.04	0.00	0.00	0.00	0.00	0.00	0.07	0.00	0.00	0.61
XLOC_000746	0.47	0.69	21.34	0.62	0.79	1.50	0.69	0.18	27.36	0.06	0.08	95.91
XLOC_000747	0.00	0.00	0.00	0.00	0.00	0.00	0.00	0.00	0.00	0.00	0.00	0.00
XLOC_000748	0.00	0.00	0.92	0.00	0.00	0.49	0.00	0.00	1.47	0.00	0.00	3.07
XLOC_000749	41.96	30.82	3.73	43.88	26.46	4.89	25.51	17.73	10.02	18.66	7.47	10.01
XLOC_000750	0.83	0.34	0.14	0.61	0.11	0.14	1.51	0.12	0.16	0.68	0.21	0.20
XLOC_000751	10.90	8.45	0.71	7.53	7.70	0.56	9.85	11.32	0.86	9.19	9.42	1.77
XLOC_000752	8.30	7.34	2.20	5.55	5.00	0.91	2.79	4.26	1.09	3.65	3.78	1.57
XLOC_000753	0.39	0.22	0.03	0.19	0.19	0.00	0.50	0.28	0.00	0.43	0.28	0.03
XLOC_000754	27.44	14.25	8.51	14.78	10.98	7.70	22.23	15.02	9.51	29.20	19.42	10.92
XLOC_000755	0.23	0.17	0.00	0.12	0.15	0.00	0.53	0.40	0.00	0.44	0.27	0.00
XLOC_000756	10.89	12.62	0.55	9.91	13.98	0.84	6.15	7.40	0.54	7.61	10.73	0.41
XLOC_000757	0.00	0.00	1.21	0.00	0.00	1.57	0.00	0.00	1.38	0.00	0.00	1.16
XLOC_000758	0.00	0.00	0.36	0.00	0.00	0.19	0.00	0.00	0.30	0.00	0.00	0.20
XLOC_000759	0.00	0.00	0.00	0.00	0.00	0.00	0.00	0.00	0.00	0.00	0.00	0.00
XLOC_000760	0.10	0.01	0.01	0.05	0.00	0.00	0.09	0.01	0.00	0.01	0.02	0.00
XLOC_000761	0.46	0.02	0.00	0.00	0.02	0.07	0.08	0.00	0.00	0.00	0.03	0.04
XLOC_000762	0.12	0.05	0.23	0.13	0.11	0.45	0.25	0.20	0.29	0.47	0.35	0.35
XLOC_000763	0.00	0.00	0.50	0.00	0.00	0.18	0.00	0.00	0.15	0.00	0.00	0.67
XLOC_000764	21.59	14.83	7.50	10.85	11.29	7.95	19.91	16.35	7.01	24.96	17.32	7.64
XLOC_000765	0.00	0.02	0.00	0.00	0.08	0.24	0.00	0.02	0.00	0.00	0.03	0.07
XLOC_000766	0.00	0.00	0.10	0.00	0.00	0.24	0.00	0.00	0.04	0.00	0.03	0.07
XLOC_000767	57.13	41.18	14.67	42.59	39.63	14.33	56.92	46.10	14.87	59.18	58.74	16.59
XLOC_000768	0.12	0.07	0.04	0.17	0.00	0.04	0.08	0.03	0.00	0.43	0.43	0.32
XLOC_000769	0.26	0.19	0.30	0.15	0.12	0.25	0.08	0.06	0.05	0.63	0.77	0.49
XLOC_000770	0.19	0.08	0.47	0.14	0.14	0.67	0.09	0.04	0.21	0.05	0.01	0.51
XLOC_000771	0.00	0.00	0.73	0.00	0.00	0.72	0.00	0.00	0.68	0.00	0.00	0.43
XLOC_000772	4.65	2.66	9.69	0.00	5.43	0.00	0.00	7.63	4.04	0.00	0.00	0.00
XLOC_000773	0.00	0.00	0.27	0.00	0.00	0.21	0.04	0.01	0.19	0.00	0.00	0.09
XLOC_000774	0.00	0.00	0.11	0.00	0.00	0.20	0.00	0.00	0.29	0.00	0.00	0.29
XLOC_000775	0.00	0.00	0.16	0.00	0.00	0.14	0.00	0.00	0.11	0.00	0.00	0.22
XLOC_000776	0.40	0.34	84.27	0.65	0.77	50.26	1.23	0.95	87.31	0.71	0.38	69.51
XLOC_000777	45.72	39.43	24.27	35.60	34.77	17.13	31.71	34.43	19.90	43.38	42.43	23.51
XLOC_000778	0.00	0.00	0.00	0.00	0.00	0.00	0.00	0.00	0.00	0.00	0.00	0.00
XLOC_000779	21.93	19.66	9.29	18.94	19.13	9.66	24.56	22.32	10.32	19.58	22.31	7.77
XLOC_000780	26.17	25.48	18.22	25.28	29.42	13.09	31.04	36.47	20.23	30.48	42.79	16.01
XLOC_000781	0.18	0.14	0.01	0.12	0.14	0.03	0.20	0.26	0.01	0.42	0.49	0.00
XLOC_000782	10.04	7.03	41.03	7.58	8.24	45.52	10.49	10.95	41.18	13.20	12.38	39.87
XLOC_000783	0.00	0.09	0.04	0.00	0.00	0.13	0.08	0.00	0.26	0.00	0.00	0.04
XLOC_000784	0.00	0.00	0.95	0.00	0.00	1.07	0.04	0.00	1.03	0.00	0.00	0.19
XLOC_000785	0.01	0.01	0.27	0.02	0.00	1.72	0.00	0.00	0.46	0.02	0.00	0.17
XLOC_000786	0.00	0.00	0.05	0.00	0.00	0.26	0.00	0.00	0.05	0.00	0.00	0.12
XLOC_000787	0.00	0.00	0.66	0.00	0.00	0.74	0.00	0.00	1.06	0.00	0.00	2.73
XLOC_000788	0.00	0.00	0.05	0.00	0.00	0.36	0.00	0.00	0.14	0.00	0.00	0.21
XLOC_000789	0.00	0.00	1.00	0.00	0.00	1.00	0.00	0.00	0.44	0.00	0.00	0.34
XLOC_000790	8.59	8.15	6.25	6.29	7.61	6.05	5.26	6.45	9.27	6.22	5.63	6.92
XLOC_000791	94.56	85.95	3.23	73.20	82.53	2.69	88.78	102.69	3.04	96.70	109.37	5.18
XLOC_000792	0.56	0.20	0.00	0.16	0.11	0.00	0.19	0.09	0.00	0.54	0.00	0.00
XLOC_000793	0.28	0.04	0.00	0.00	0.06	0.00	0.46	0.01	0.00	0.14	0.02	0.00
XLOC_000794	0.45	0.17	0.00	0.26	0.00	0.00	0.19	0.00	0.00	0.06	0.00	0.00
XLOC_000795	0.09	0.00	0.00	0.91	0.00	0.00	0.00	0.00	0.00	0.00	0.00	0.00
XLOC_000796	0.69	0.36	0.00	0.22	0.02	0.00	0.05	0.03	0.00	0.00	0.00	0.00
XLOC_000797	7.24	2.79	0.10	7.04	4.12	0.10	7.68	6.28	0.12	8.94	6.56	0.17
XLOC_000798	0.40	0.10	0.00	0.04	0.00	0.00	0.09	0.30	0.01	0.43	0.29	0.00
XLOC_000799	1.80	0.59	0.01	1.90	0.91	0.01	3.79	0.95	0.03	4.24	1.39	0.00
XLOC_000800	0.34	0.09	0.08	0.24	0.08	0.01	0.26	0.12	0.04	0.24	0.20	0.32
XLOC_000801	0.27	0.11	0.07	0.15	0.08	0.02	0.26	0.25	0.01	0.29	0.26	0.14
XLOC_000802	0.53	0.53	0.00	0.24	0.21	0.00	0.38	0.75	0.01	0.67	0.82	0.00
XLOC_000803	0.09	0.00	0.00	0.40	0.14	0.00	0.16	0.41	0.00	0.07	0.21	0.00
XLOC_000804	1.45	1.81	0.03	0.87	1.61	0.01	0.96	2.21	0.00	0.83	1.70	0.00
XLOC_000805	0.52	0.42	0.00	0.02	0.49	0.00	0.30	0.31	0.00	0.31	0.44	0.04
XLOC_000806	0.00	0.00	0.01	0.00	0.00	0.02	0.00	0.00	0.02	0.00	0.00	0.02
XLOC_000807	0.00	0.00	0.08	0.00	0.00	0.39	0.00	0.00	0.14	0.00	0.00	0.10
XLOC_000808	0.00	0.00	0.05	0.00	0.00	0.13	0.00	0.00	0.11	0.00	0.00	0.20
XLOC_000809	0.00	0.00	0.15	0.00	0.00	0.13	0.00	0.00	0.24	0.00	0.00	0.29
XLOC_000810	0.00	0.00	0.27	0.01	0.00	0.26	0.05	0.01	0.63	0.01	0.03	0.30
XLOC_000811	54.94	47.00	46.98	45.10	44.60	40.33	50.32	42.08	59.38	58.02	52.34	47.89
XLOC_000812	0.29	0.72	0.83	0.00	0.57	0.72	0.23	0.42	0.88	0.17	0.44	0.51
XLOC_000813	0.04	0.04	0.17	0.00	0.07	0.20	0.00	0.00	0.16	0.00	0.02	0.31
XLOC_000814	31.84	21.81	45.86	25.54	20.29	48.04	34.69	27.42	30.46	43.33	36.86	28.58
XLOC_000815	0.59	0.18	0.61	0.28	0.26	0.84	0.51	0.62	0.33	0.91	0.65	0.33
XLOC_000816	0.04	0.11	4.35	0.18	0.25	3.79	0.35	0.40	3.46	0.33	0.26	3.21
XLOC_000817	1.40	1.57	15.24	1.75	2.33	13.06	3.60	3.68	20.16	2.79	2.52	18.86
XLOC_000818	85.73	65.23	36.80	59.80	59.16	31.83	88.53	85.40	46.78	105.76	108.75	45.54
XLOC_000819	0.00	0.00	0.00	0.00	0.00	0.00	0.00	0.00	0.00	0.00	0.00	0.00
XLOC_000820	0.71	0.32	0.68	0.72	0.39	0.66	0.62	0.20	0.30	1.57	0.45	0.51
XLOC_000821	1.05	0.24	0.65	0.70	0.27	1.27	0.65	0.44	0.25	1.15	0.49	0.67
XLOC_000822	0.38	0.24	0.56	0.52	0.24	0.27	0.59	0.11	0.08	0.75	0.18	0.36
XLOC_000823	49.02	29.65	184.78	57.37	38.03	174.48	56.02	35.70	132.60	51.92	37.63	141.55
XLOC_000824	0.04	0.00	0.16	0.06	0.00	0.16	0.16	0.08	0.04	0.01	0.02	0.26
XLOC_000825	0.38	0.09	0.00	0.19	0.12	0.00	0.05	0.00	0.00	0.22	0.02	0.01
XLOC_000826	114.97	58.82	26.00	75.79	42.73	22.69	93.42	44.93	26.68	124.75	48.61	33.57
XLOC_000827	60.05	57.39	24.93	51.36	51.44	25.74	50.60	49.30	19.30	51.58	49.51	22.06
XLOC_000828	68.65	45.47	14.76	44.79	35.88	15.18	50.01	34.02	15.64	63.68	40.07	20.97
XLOC_000829	0.00	0.00	0.00	0.00	0.00	0.00	0.00	0.00	0.00	0.00	0.00	0.00
XLOC_000830	1.90	1.16	0.02	1.42	1.35	0.01	1.44	0.71	0.00	0.77	0.17	0.02
XLOC_000831	0.00	0.00	0.01	0.00	0.00	0.00	0.00	0.00	0.00	0.00	0.00	0.00
XLOC_000832	0.00	0.00	0.00	0.00	0.00	0.00	0.00	0.00	0.00	0.00	0.00	0.00
XLOC_000833	0.00	0.00	0.29	0.03	0.03	0.51	0.14	0.00	0.30	0.00	0.02	0.40
XLOC_000834	0.00	0.00	0.29	0.00	0.36	1.44	0.00	0.00	0.45	0.32	0.31	0.96
XLOC_000835	0.05	0.01	0.19	0.09	0.05	0.31	0.17	0.07	0.11	0.03	0.05	0.49
XLOC_000836	0.03	0.01	0.16	0.01	0.01	0.25	0.19	0.04	0.14	0.49	0.02	0.06
XLOC_000837	0.63	0.11	2.75	0.36	0.05	1.15	2.01	0.53	1.57	4.43	1.44	1.80
XLOC_000838	1.34	1.29	2.62	1.07	1.05	3.84	1.47	1.50	1.84	0.64	0.70	2.46
XLOC_000839	0.00	0.00	0.04	0.00	0.00	0.00	0.00	0.00	0.97	0.00	0.00	2.19
XLOC_000840	0.26	0.42	0.68	0.19	0.34	0.95	0.17	0.23	0.80	0.14	0.11	1.20
XLOC_000841	446.99	558.90	1981.42	581.06	507.57	1872.03	339.34	355.72	2683.15	459.84	407.10	2447.23
XLOC_000842	0.00	0.00	0.00	0.00	0.00	0.00	0.00	0.00	0.00	0.00	0.00	0.00
XLOC_000843	0.00	0.00	0.00	0.00	0.00	0.00	0.00	0.00	0.00	0.00	0.00	0.00
XLOC_000844	0.00	0.00	0.00	0.00	0.00	0.00	0.00	0.00	0.00	0.00	0.00	0.00
XLOC_000845	0.00	0.00	0.00	0.00	0.00	0.00	0.00	0.00	0.00	0.00	0.00	0.00
XLOC_000846	0.00	0.00	0.00	0.00	0.00	0.00	0.00	0.00	0.00	0.00	0.00	0.00
XLOC_000847	0.00	0.00	0.00	0.00	0.00	0.00	0.00	0.00	0.00	0.00	0.00	0.00
XLOC_000848	0.00	0.00	0.00	0.00	0.00	0.00	0.00	0.00	0.00	0.00	0.00	0.00
XLOC_000849	0.00	0.00	0.00	0.00	0.00	0.00	0.00	0.00	0.00	0.00	0.00	0.00
XLOC_000850	0.00	0.00	0.00	0.00	0.00	0.00	0.00	0.00	0.00	0.00	0.00	0.00
XLOC_000851	0.00	0.00	0.00	0.00	0.00	0.00	0.00	0.00	0.00	0.00	0.00	0.00
XLOC_000852	1.14	1.53	0.52	0.56	1.32	0.67	1.64	0.93	0.86	1.59	1.46	0.86
XLOC_000853	0.07	0.00	0.05	0.21	0.00	0.05	0.00	0.00	0.05	0.09	0.05	0.34
XLOC_000854	9.30	8.41	15.04	7.15	8.16	14.28	12.73	10.84	16.88	11.94	13.99	17.46
XLOC_000855	0.00	0.00	0.12	0.00	0.00	0.12	0.00	0.00	0.02	0.00	0.00	0.14
XLOC_000856	0.02	0.00	0.05	0.05	0.03	0.07	0.02	0.09	0.02	0.02	0.00	0.05
XLOC_000857	0.00	0.00	0.00	0.00	0.00	0.36	0.00	0.00	0.03	0.00	0.00	0.00
XLOC_000858	0.00	0.00	0.01	0.00	0.00	0.13	0.00	0.00	0.08	0.00	0.00	0.14
XLOC_000859	0.16	0.03	0.34	0.00	0.00	0.40	0.00	0.00	0.18	0.00	0.00	0.38
XLOC_000860	26.88	27.70	17.51	21.19	25.97	15.12	21.38	20.63	19.64	27.97	25.53	18.75
XLOC_000861	0.58	0.31	0.61	0.37	0.32	0.77	0.16	0.09	0.36	0.38	0.26	0.38
XLOC_000862	0.02	0.03	0.09	0.06	0.04	0.39	0.11	0.09	0.15	0.14	0.36	0.23
XLOC_000863	0.04	0.08	0.06	0.00	0.00	0.18	0.03	0.14	0.24	0.17	0.14	0.17
XLOC_000864	2.42	3.27	7.40	2.74	2.64	9.07	3.72	3.84	10.62	3.88	3.87	9.64
XLOC_000865	0.00	0.00	0.00	0.00	0.00	0.00	0.00	0.00	0.00	0.00	0.00	0.00
XLOC_000866	0.00	0.00	0.25	0.00	0.00	0.36	0.00	0.00	0.04	0.00	0.00	0.08
XLOC_000867	0.00	0.00	0.18	0.00	0.00	0.36	0.00	0.00	0.22	0.00	0.00	0.02
XLOC_000868	0.00	0.00	0.07	0.00	0.00	0.23	0.00	0.00	0.12	0.00	0.00	0.08
XLOC_000869	0.00	0.00	0.11	0.00	0.00	0.23	0.00	0.00	0.04	0.00	0.00	0.06
XLOC_000870	0.03	0.00	0.04	0.00	0.00	0.03	0.00	0.00	0.01	0.00	0.00	0.00
XLOC_000871	0.05	0.00	0.00	0.00	0.11	0.00	0.00	0.05	0.19	0.00	0.00	0.03
XLOC_000872	0.29	0.07	0.10	0.09	0.09	0.12	0.29	0.28	0.03	0.25	0.28	0.04
XLOC_000873	21.19	17.41	10.23	14.41	15.54	8.47	14.31	12.09	10.41	15.30	14.13	10.74
XLOC_000874	0.18	0.03	9.25	0.12	0.04	5.34	0.05	0.00	4.20	0.06	0.00	5.04
XLOC_000875	0.00	0.00	0.14	0.03	0.00	0.26	0.04	0.01	0.13	0.00	0.01	0.20
XLOC_000876	0.00	0.00	0.12	0.00	0.00	0.31	0.07	0.00	0.04	0.01	0.04	0.07
XLOC_000877	0.36	0.96	0.17	0.53	1.04	0.15	1.47	1.16	0.24	0.60	0.76	0.23
XLOC_000878	0.88	0.15	0.00	0.00	0.00	0.00	0.00	0.00	0.00	0.00	0.00	0.00
XLOC_000879	0.00	0.00	0.00	0.00	0.00	0.00	0.00	0.00	0.00	0.00	0.00	0.00
XLOC_000880	0.00	0.00	0.10	0.00	0.00	0.32	0.00	0.00	0.04	0.00	0.00	0.40
XLOC_000881	0.00	0.00	0.10	0.00	0.00	0.74	0.00	0.00	0.17	0.00	0.00	0.75
XLOC_000882	0.00	0.04	0.00	0.00	0.00	0.00	0.00	0.18	0.00	0.00	0.00	0.00
XLOC_000883	0.00	0.00	0.00	0.00	0.00	0.00	0.00	0.00	0.00	0.00	0.00	0.00
XLOC_000884	0.00	0.00	0.00	0.00	0.00	0.00	0.00	0.00	0.00	0.00	0.00	0.00
XLOC_000885	0.00	0.00	0.03	0.00	0.00	0.03	0.00	0.00	0.03	0.00	0.00	0.04
XLOC_000886	0.17	0.27	0.40	0.15	0.19	0.47	0.18	0.22	0.46	0.36	0.45	0.63
XLOC_000887	0.09	0.08	0.15	0.07	0.11	0.11	0.02	0.06	0.14	0.08	0.08	0.18
XLOC_000888	0.32	0.23	0.14	0.18	0.16	0.20	0.16	0.02	0.24	0.16	0.21	0.25
XLOC_000889	0.00	0.21	1.28	0.00	0.00	0.70	0.00	0.00	0.72	0.00	0.00	0.64
XLOC_000890	0.01	0.01	12.71	0.00	0.00	19.13	0.01	0.00	15.89	0.00	0.00	13.64
XLOC_000891	0.00	0.00	0.00	0.00	0.00	0.00	0.00	0.00	0.00	0.00	0.00	0.00
XLOC_000892	0.00	0.00	0.12	0.00	0.00	0.24	0.00	0.00	0.10	0.03	0.00	0.13
XLOC_000893	0.00	0.01	0.24	0.00	0.02	0.31	0.01	0.02	0.13	0.01	0.00	0.22
XLOC_000894	0.00	0.05	0.17	0.02	0.00	0.17	0.00	0.00	0.13	0.03	0.00	0.33
XLOC_000895	0.10	0.05	0.39	0.02	0.02	0.77	0.01	0.00	0.34	0.03	0.00	0.64
XLOC_000896	0.21	0.26	0.74	0.13	0.06	1.12	0.12	0.02	0.78	0.07	0.02	1.60
XLOC_000897	0.00	0.00	0.00	0.00	0.00	0.00	0.00	0.00	0.00	0.00	0.00	0.00
XLOC_000898	0.00	0.00	0.00	0.00	0.00	0.00	0.00	0.00	0.00	0.00	0.00	0.00
XLOC_000899	0.00	0.00	0.00	0.00	0.00	0.00	0.00	0.00	0.00	0.00	0.00	0.00
XLOC_000900	15.61	14.92	5.90	14.44	14.21	5.21	14.70	13.54	5.89	18.67	19.44	7.81
XLOC_000901	0.00	0.00	0.06	0.00	0.00	0.02	0.00	0.00	0.02	0.00	0.00	0.20
XLOC_000902	0.00	0.00	0.38	0.00	0.00	0.51	0.00	0.00	1.83	0.00	0.00	0.89
XLOC_000903	0.65	2.29	1.76	1.06	1.88	2.20	4.05	3.16	2.93	2.09	5.37	3.76
XLOC_000904	0.04	0.05	0.12	0.02	0.05	0.04	0.00	0.02	0.01	0.13	0.09	0.13
XLOC_000905	1.53	1.85	0.89	0.59	0.93	0.71	0.45	0.48	0.66	1.53	2.05	1.27
XLOC_000906	0.00	0.00	0.00	0.00	0.00	0.00	0.00	0.00	0.00	0.00	0.00	0.00
XLOC_000907	49.38	43.71	70.92	27.63	41.60	132.96	30.15	50.38	84.25	32.62	31.47	57.55
XLOC_000908	0.00	0.01	0.02	0.07	0.16	0.04	0.16	0.09	0.02	0.01	0.14	0.03
XLOC_000909	0.16	0.02	2.80	0.16	0.07	3.90	0.13	0.04	2.84	0.35	0.01	3.32
XLOC_000910	0.00	0.00	0.00	0.00	0.00	0.00	0.00	0.00	0.00	0.00	0.00	0.00
XLOC_000911	19.12	17.88	47.69	14.46	18.10	47.68	19.77	19.12	54.08	16.85	15.48	44.46
XLOC_000912	16.92	8.30	0.00	0.00	0.00	0.00	0.00	0.00	0.00	1.28	0.92	0.00
XLOC_000913	0.00	0.00	0.00	0.00	0.00	0.00	0.00	0.00	0.00	0.00	0.00	0.00
XLOC_000914	0.00	0.00	0.00	0.00	0.00	0.00	0.00	0.00	0.00	0.00	0.00	0.00
XLOC_000915	0.00	0.00	0.00	0.00	0.00	0.00	0.00	0.00	0.00	0.00	0.00	0.00
XLOC_000916	0.00	0.00	0.15	0.00	0.00	0.16	0.00	0.00	0.08	0.00	0.00	0.27
XLOC_000917	0.00	0.00	0.08	0.00	0.00	0.17	0.00	0.00	0.07	0.00	0.00	0.35
XLOC_000918	0.00	0.00	0.03	0.00	0.00	0.07	0.00	0.00	0.04	0.00	0.00	0.16
XLOC_000919	0.00	0.00	0.00	0.00	0.00	0.00	0.00	0.00	0.00	0.00	0.00	0.00
XLOC_000920	61.41	49.22	40.28	41.92	43.00	36.46	54.54	46.81	38.71	63.44	61.21	43.70
XLOC_000921	0.00	0.00	0.17	0.00	0.00	0.08	0.00	0.00	0.08	0.00	0.00	0.22
XLOC_000922	0.00	0.00	0.03	0.00	0.00	0.03	0.00	0.00	0.07	0.00	0.00	0.31
XLOC_000923	0.00	0.00	0.11	0.00	0.00	0.11	0.00	0.00	0.20	0.00	0.00	0.41
XLOC_000924	0.00	0.00	0.09	0.00	0.00	0.11	0.00	0.00	0.02	0.00	0.00	0.24
XLOC_000925	0.29	0.00	238.00	0.24	0.03	218.25	0.12	0.00	202.09	0.03	0.01	290.78
XLOC_000926	0.07	0.00	0.05	0.00	0.00	0.14	0.00	0.00	0.05	0.00	0.00	0.21
XLOC_000927	0.00	0.00	0.36	0.00	0.00	0.36	0.00	0.00	0.30	0.00	0.00	0.24
XLOC_000928	0.00	0.00	0.25	0.00	0.01	0.45	0.00	0.00	0.21	0.00	0.03	0.35
XLOC_000929	0.01	0.00	0.05	0.01	0.00	0.25	0.00	0.01	0.11	0.00	0.00	0.28
XLOC_000930	0.00	0.00	0.00	0.00	0.21	0.00	0.00	0.00	0.00	0.00	3.12	0.00
XLOC_000931	0.00	0.00	10.97	0.00	0.00	16.83	0.00	0.00	0.28	0.00	0.00	0.03
XLOC_000932	0.00	0.00	0.00	0.00	0.00	0.00	0.00	0.00	0.00	0.00	0.00	0.00
XLOC_000933	0.03	0.17	0.00	0.00	0.00	0.00	0.00	0.00	0.08	0.00	0.04	0.00
XLOC_000934	0.19	0.00	0.00	0.00	0.04	0.03	0.25	0.19	0.00	0.00	0.23	0.00
XLOC_000935	74.03	72.66	27.72	85.70	48.89	28.68	63.60	53.10	28.80	80.71	55.13	24.63
XLOC_000936	0.00	0.00	0.00	0.00	0.00	0.00	0.00	0.00	0.00	0.00	0.00	0.00
XLOC_000937	0.00	0.21	0.18	0.00	0.18	0.51	0.00	0.07	0.22	0.03	0.45	0.14
XLOC_000938	0.00	0.08	0.03	0.00	0.05	0.02	0.00	0.00	0.00	0.02	0.29	0.05
XLOC_000939	19.62	39.25	53.13	18.80	39.16	53.48	13.57	35.89	29.26	18.45	43.03	20.43
XLOC_000940	11.29	12.12	11.81	8.87	10.32	9.36	10.76	9.65	20.88	11.84	9.56	11.42
XLOC_000941	0.00	0.00	0.00	0.00	0.00	0.00	0.00	0.00	0.00	0.00	0.00	0.00
XLOC_000942	0.02	0.03	0.03	0.07	0.13	0.01	0.07	0.18	0.02	0.49	0.31	0.04
XLOC_000943	0.07	0.03	0.00	0.12	0.04	0.07	0.39	0.29	0.00	0.36	0.21	0.00
XLOC_000944	0.08	0.02	0.00	0.29	0.34	0.21	0.62	0.64	0.08	0.74	0.72	0.11
XLOC_000945	0.05	0.00	0.00	0.00	0.02	0.00	0.09	0.27	0.00	0.03	0.05	0.00
XLOC_000946	0.18	0.07	0.01	0.25	0.15	0.08	0.30	0.33	0.00	0.55	0.21	0.00
XLOC_000947	0.00	0.09	0.00	0.09	0.19	0.00	0.58	0.05	0.05	0.42	0.09	0.00
XLOC_000948	1.00	0.42	0.02	0.94	0.62	0.00	1.80	1.22	0.02	2.19	1.01	0.14
XLOC_000949	1.35	0.87	0.00	0.75	0.33	0.00	4.13	0.98	0.00	1.77	3.32	0.00
XLOC_000950	0.14	0.28	0.00	0.38	0.30	0.00	1.97	0.97	0.00	0.54	0.97	0.04
XLOC_000951	0.32	0.21	0.01	0.20	0.23	0.02	1.12	0.40	0.01	1.08	0.77	0.02
XLOC_000952	0.23	0.11	0.00	0.36	0.12	0.00	0.82	0.36	0.00	0.87	0.27	0.00
XLOC_000953	0.20	0.28	0.00	0.16	0.04	0.09	0.07	0.53	0.02	0.68	0.64	0.00
XLOC_000954	59.31	44.17	15.68	47.28	42.71	13.49	36.47	23.93	14.53	45.44	25.20	11.86
XLOC_000955	0.61	0.64	0.00	0.40	0.65	0.00	0.88	0.80	0.01	1.15	0.47	0.00
XLOC_000956	31.46	33.16	159.41	25.97	28.84	119.78	23.94	16.96	133.31	24.01	16.35	89.14
XLOC_000957	0.21	0.22	10.86	0.24	0.18	9.21	0.14	0.23	9.32	0.04	0.19	16.75
XLOC_000958	0.00	0.00	0.00	0.00	0.00	0.00	0.00	0.00	0.00	0.00	0.00	0.00
XLOC_000959	0.00	0.05	11.94	0.01	0.03	7.46	0.07	0.08	44.51	0.02	0.20	13.46
XLOC_000960	0.00	0.05	0.18	0.00	0.00	0.24	0.03	0.00	0.10	0.00	0.00	0.24
XLOC_000961	34.87	32.52	46.68	30.36	32.46	39.65	28.15	25.41	55.64	29.57	29.49	48.73
XLOC_000962	0.00	0.00	0.02	0.00	0.00	0.00	0.00	0.00	0.01	0.00	0.00	0.35
XLOC_000963	0.00	0.01	1.30	0.00	0.00	1.63	0.00	0.00	1.21	0.00	0.00	3.59
XLOC_000964	0.00	0.00	0.00	0.00	0.00	0.00	0.00	0.00	0.00	0.00	0.00	0.00
XLOC_000965	2.80	1.99	1.09	2.15	2.11	1.29	4.28	3.10	0.96	3.97	3.68	1.23
XLOC_000966	31.64	20.07	9.85	20.54	18.41	8.70	40.96	32.89	9.05	39.95	34.59	10.36
XLOC_000967	2.01	0.72	0.37	0.71	0.62	0.47	1.32	1.10	0.47	3.22	2.40	0.44
XLOC_000968	0.00	0.02	0.03	0.00	0.00	0.11	0.00	0.01	0.05	0.00	0.00	0.06
XLOC_000969	0.00	0.00	0.27	0.02	0.04	0.23	0.14	0.03	0.58	0.03	0.21	0.31
XLOC_000970	27.50	22.21	11.54	16.89	18.96	8.86	34.67	31.79	12.70	40.79	41.38	10.50
XLOC_000971	1771.13	1933.33	821.26	2237.26	2091.01	826.41	1683.98	1638.61	829.40	1458.84	1401.78	690.28
XLOC_000972	0.00	0.00	0.00	0.00	0.00	0.00	0.00	0.00	0.00	0.00	0.00	0.00
XLOC_000973	0.11	0.01	0.16	0.06	0.00	0.15	0.00	0.14	0.04	0.00	0.00	0.40
XLOC_000974	0.00	0.00	0.00	0.00	0.00	0.00	0.00	0.00	0.00	0.00	0.00	0.00
XLOC_000975	0.00	0.00	0.09	0.00	0.01	0.28	0.00	0.00	0.05	0.00	0.00	0.06
XLOC_000976	13.78	19.76	4.95	12.09	26.36	5.22	18.40	39.02	3.69	19.92	43.84	4.32
XLOC_000977	0.00	0.00	0.03	0.00	0.00	0.00	0.00	0.00	0.18	0.00	0.00	0.45
XLOC_000978	0.00	0.00	0.00	0.00	0.00	0.00	0.00	0.00	0.00	0.00	0.00	0.00
XLOC_000979	0.00	0.35	0.00	0.00	0.10	0.00	0.00	0.25	0.00	0.00	1.18	0.00
XLOC_000980	0.00	0.00	0.00	0.00	0.00	0.00	0.00	0.10	0.00	0.00	0.00	0.00
XLOC_000981	0.00	0.00	0.17	0.00	0.00	0.07	0.20	0.00	0.21	0.00	0.00	0.05
XLOC_000982	0.12	0.04	0.20	0.00	0.00	0.17	0.00	0.00	0.25	0.00	0.00	0.61
XLOC_000983	0.04	0.17	0.00	0.00	0.11	0.00	0.22	0.09	0.00	0.00	0.40	0.00
XLOC_000984	0.00	0.00	0.61	0.00	0.00	0.16	0.00	0.03	0.00	0.00	0.01	0.33
XLOC_000985	0.06	0.05	0.00	0.03	0.11	0.00	0.16	0.23	0.01	0.27	0.29	0.00
XLOC_000986	107.02	93.22	43.86	73.05	84.79	39.32	84.10	86.92	34.75	109.81	132.85	46.69
XLOC_000987	0.03	0.19	0.00	0.00	0.03	0.00	0.00	0.00	0.00	0.04	0.43	0.13
XLOC_000988	13.21	11.80	5.14	11.41	11.26	4.33	15.68	11.95	5.58	19.91	15.44	5.97
XLOC_000989	0.07	0.11	0.00	0.09	0.16	0.00	0.02	0.12	0.00	0.05	0.01	0.00
XLOC_000990	0.00	0.00	0.00	0.00	0.00	0.00	0.00	0.00	0.00	0.00	0.00	0.00
XLOC_000991	6.29	7.12	1.00	4.70	7.05	0.98	4.13	4.34	0.74	5.58	5.09	1.03
XLOC_000992	0.99	0.80	0.04	0.39	0.40	0.00	0.33	0.78	0.01	0.24	0.29	0.06
XLOC_000993	0.00	0.00	0.00	0.00	0.00	0.00	0.00	0.00	0.00	0.00	0.00	0.00
XLOC_000994	0.00	0.27	0.00	0.03	0.16	0.00	0.00	0.16	0.00	0.01	1.51	0.04
XLOC_000995	0.00	0.00	0.00	0.00	0.00	0.00	0.00	0.00	0.00	0.00	0.00	0.00
XLOC_000996	0.01	0.00	0.15	0.01	0.00	0.17	0.00	0.00	0.11	0.00	0.00	0.10
XLOC_000997	0.00	0.00	0.00	0.00	0.00	0.00	0.00	0.00	0.00	0.00	0.00	0.02
XLOC_000998	0.00	0.00	0.00	0.00	0.00	0.00	0.00	0.00	0.00	0.00	0.00	0.00
XLOC_000999	0.00	0.00	0.00	0.00	0.00	0.00	0.00	0.00	0.00	0.00	0.00	0.00
XLOC_001000	0.00	0.00	0.00	0.00	0.00	0.00	0.00	0.00	0.00	0.00	0.00	0.00
XLOC_001001	0.00	0.00	0.00	0.00	0.00	0.00	0.00	0.00	0.00	0.00	0.00	0.00
XLOC_001002	0.00	0.02	0.00	0.00	0.00	0.00	0.00	0.00	0.00	0.00	0.00	0.00
XLOC_001003	0.00	0.00	0.13	0.00	0.00	0.00	0.00	0.00	0.00	0.00	0.00	0.00
XLOC_001004	146.32	14.55	0.47	45.27	6.37	0.32	4.60	1.67	0.29	2.11	0.48	0.41
XLOC_001005	0.01	0.00	0.00	0.00	0.00	0.00	0.00	0.00	0.00	0.00	0.00	0.00
XLOC_001006	2.34	0.12	0.06	1.14	0.06	0.00	0.22	0.04	0.16	0.25	0.00	0.04
XLOC_001007	7.74	5.69	0.67	4.66	5.27	0.47	1.58	1.94	0.87	1.20	0.57	0.52
XLOC_001008	0.19	0.07	0.07	0.15	0.17	0.13	0.29	0.27	0.06	0.37	0.24	0.12
XLOC_001009	0.49	0.21	0.17	0.25	0.30	0.16	0.37	0.33	0.06	0.76	0.75	0.15
XLOC_001010	70.47	63.71	32.34	56.44	66.74	33.84	56.40	61.61	39.36	55.37	55.85	40.88
XLOC_001011	0.00	0.12	13.33	0.02	0.09	16.89	0.09	0.24	8.91	0.05	0.07	8.42
XLOC_001012	0.00	0.00	0.07	0.00	0.00	0.02	0.00	0.03	0.02	0.00	0.10	0.02
XLOC_001013	0.00	0.00	0.00	0.06	0.06	0.00	0.00	0.00	0.00	0.00	0.08	0.00
XLOC_001014	0.19	6.91	0.00	0.12	8.34	0.00	0.00	1.23	0.00	0.11	0.80	0.00
XLOC_001015	7.42	7.18	0.85	11.29	10.12	0.96	13.42	6.67	1.07	8.98	5.86	0.85
XLOC_001016	0.01	0.06	0.00	0.12	0.01	0.00	0.17	0.26	0.00	0.26	0.13	0.03
XLOC_001017	0.01	0.21	0.00	0.20	0.03	0.00	0.53	0.45	0.00	0.55	0.25	0.02
XLOC_001018	0.17	0.10	0.00	0.13	0.04	0.01	0.11	0.38	0.04	0.34	0.36	0.01
XLOC_001019	4.35	4.69	1.72	3.80	4.81	1.68	4.77	5.83	2.48	4.81	6.11	1.89
XLOC_001020	0.32	0.23	0.45	0.25	0.22	0.42	0.40	0.30	0.26	0.50	0.35	0.35
XLOC_001021	0.03	0.02	0.11	0.02	0.03	0.16	0.00	0.07	0.05	0.11	0.08	0.10
XLOC_001022	13.92	11.09	8.32	8.30	9.07	9.04	13.69	15.97	5.57	14.54	14.87	8.25
XLOC_001023	5.45	4.13	5.23	3.05	3.84	5.34	5.11	5.16	4.66	7.21	7.84	4.67
XLOC_001024	32.48	36.93	46.36	24.82	33.00	35.37	21.78	20.28	50.27	28.37	26.25	42.43
XLOC_001025	0.72	0.62	0.25	0.29	0.60	0.40	0.37	0.50	0.38	0.88	0.57	0.41
XLOC_001026	0.00	0.00	0.00	0.00	0.00	0.00	0.00	0.00	0.03	0.00	0.00	0.00
XLOC_001027	1.98	2.28	4.56	0.86	0.90	5.17	5.11	1.56	6.10	2.37	4.44	5.81
XLOC_001028	0.00	0.02	0.07	0.00	0.00	0.06	0.00	0.00	0.12	0.00	0.01	0.14
XLOC_001029	0.00	0.00	0.00	0.00	0.00	0.00	0.00	0.00	0.00	0.00	0.00	0.00
XLOC_001030	0.00	0.03	0.00	0.03	0.01	0.06	0.00	0.01	0.00	0.00	0.00	0.02
XLOC_001031	2.15	2.61	0.00	0.00	0.00	0.00	0.00	0.00	0.00	4.30	6.33	0.00
XLOC_001032	0.00	0.00	0.00	0.00	0.00	0.00	0.00	0.00	0.00	0.00	0.00	0.00
XLOC_001033	0.00	0.00	0.03	0.00	0.00	0.06	0.00	0.00	0.12	0.00	0.00	0.26
XLOC_001034	0.00	0.00	0.49	0.00	0.00	0.49	0.00	0.00	0.35	0.00	0.00	0.44
XLOC_001035	0.00	0.00	0.39	0.00	0.00	0.49	0.00	0.00	0.30	0.00	0.00	0.30
XLOC_001036	0.00	0.00	0.22	0.00	0.00	0.17	0.00	0.00	0.17	0.00	0.00	0.20
XLOC_001037	0.00	0.00	0.00	0.00	0.00	0.31	0.00	0.00	0.00	0.00	0.00	0.22
XLOC_001038	0.01	0.00	4.59	0.01	0.00	5.52	0.00	0.00	6.67	0.01	0.00	3.42
XLOC_001039	0.00	0.00	0.41	0.00	0.00	0.40	0.00	0.00	0.31	0.00	0.00	0.31
XLOC_001040	0.23	0.10	0.07	0.10	0.07	0.06	0.28	0.21	0.07	0.43	0.36	0.09
XLOC_001041	0.20	0.00	0.00	0.06	0.02	0.02	0.33	0.09	0.00	0.77	0.28	0.02
XLOC_001042	16.91	12.01	4.57	15.48	10.25	3.32	12.58	10.02	3.61	15.57	13.14	4.98
XLOC_001043	22.87	20.38	20.44	16.55	19.95	15.56	24.45	23.05	17.01	24.45	23.88	17.97
XLOC_001044	0.52	0.38	1.72	0.43	0.44	1.95	0.47	0.49	1.90	0.62	0.90	1.76
XLOC_001045	39.70	22.20	2.75	34.67	23.68	1.82	40.78	28.32	3.14	60.97	33.59	4.66
XLOC_001046	0.09	2.67	0.00	0.04	2.73	0.02	0.15	1.72	0.00	0.10	0.98	0.00
XLOC_001047	0.00	0.00	0.04	0.06	0.00	0.00	0.00	0.02	0.02	0.00	0.00	0.07
XLOC_001048	377.81	325.67	227.57	356.83	296.47	117.54	184.95	199.25	204.32	265.68	215.45	226.50
XLOC_001049	0.05	0.00	0.02	0.05	0.00	0.13	0.00	0.00	0.02	0.00	0.00	0.04
XLOC_001050	0.19	0.01	2.66	0.06	0.00	7.75	0.06	0.00	1.03	0.14	0.00	1.15
XLOC_001051	21.58	15.69	9.62	15.94	13.64	8.89	18.76	15.01	8.19	21.33	20.68	10.73
XLOC_001052	0.01	0.00	0.20	0.00	0.01	0.07	0.00	0.00	0.06	0.00	0.00	0.19
XLOC_001053	0.00	0.00	9.58	0.04	0.01	7.19	0.00	0.00	6.35	0.02	0.00	6.32
XLOC_001054	8.60	6.46	23.95	5.89	5.50	21.81	9.81	8.19	16.99	14.77	10.85	18.20
XLOC_001055	0.00	0.00	0.00	0.00	0.00	0.00	0.00	0.00	0.00	0.00	0.00	0.00
XLOC_001056	13.09	5.57	37.09	9.95	4.74	26.87	18.70	3.30	45.57	30.21	6.14	84.09
XLOC_001057	0.00	0.01	0.99	0.00	0.00	1.14	0.01	0.00	1.16	0.00	0.01	1.51
XLOC_001058	0.30	0.21	609.07	0.06	0.08	514.26	0.21	0.39	801.23	0.11	0.52	666.98
XLOC_001059	19.90	18.91	16.20	14.27	15.04	18.30	16.33	15.29	25.52	18.19	17.96	26.67
XLOC_001060	0.09	0.08	0.04	0.00	0.07	0.04	0.35	0.14	0.02	0.27	0.22	0.03
XLOC_001061	2.72	2.61	0.31	1.49	2.22	0.57	1.72	2.21	0.31	2.12	2.26	0.46
XLOC_001062	0.00	0.00	0.00	0.00	0.00	0.04	0.00	0.00	0.00	0.00	0.00	0.28
XLOC_001063	0.00	0.00	0.00	0.00	0.00	0.00	0.00	0.00	0.00	0.00	0.00	0.00
XLOC_001064	196.81	213.77	12.34	155.61	201.04	8.04	136.32	165.95	8.14	168.56	215.45	13.28
XLOC_001065	33.26	26.17	40.79	25.50	21.84	31.18	28.75	28.49	54.19	33.38	28.56	48.60
XLOC_001066	1.44	1.89	12.91	1.32	1.55	3.07	1.43	1.09	14.82	1.10	0.68	15.07
XLOC_001067	0.04	0.00	0.27	0.00	0.00	0.00	0.00	0.00	0.24	0.00	0.00	0.32
XLOC_001068	0.00	0.01	0.55	0.01	0.00	0.80	0.00	0.02	0.43	0.01	0.04	0.57
XLOC_001069	10.71	17.02	26.05	9.75	16.96	23.40	6.35	11.94	35.78	11.93	7.09	27.21
XLOC_001070	4.61	4.16	2.19	2.04	2.84	2.88	3.84	3.40	2.13	3.38	4.14	2.66
XLOC_001071	16.08	13.30	15.85	11.01	12.19	11.40	14.62	12.65	17.39	18.05	16.61	18.20
XLOC_001072	21.56	25.16	11.13	16.28	19.38	7.11	9.39	10.61	15.12	16.10	15.95	22.05
XLOC_001073	0.00	0.00	0.02	0.03	0.00	0.02	0.01	0.07	0.07	0.03	0.01	0.29
XLOC_001074	6.86	5.66	4.04	5.10	5.52	4.59	5.96	7.40	6.19	7.21	8.98	5.73
XLOC_001075	0.00	0.01	0.12	0.00	0.01	0.06	0.03	0.01	0.03	0.00	0.00	0.09
XLOC_001076	0.00	0.00	4.64	0.00	0.00	4.80	0.00	0.00	3.40	0.00	0.00	2.89
XLOC_001077	20.61	18.92	16.50	14.82	9.70	17.24	11.58	14.16	22.48	15.19	10.94	17.88
XLOC_001078	0.00	0.12	0.57	0.00	0.00	0.49	0.00	0.00	0.13	0.00	0.00	0.06
XLOC_001079	0.02	0.39	75.53	0.05	0.11	83.16	0.00	0.04	65.93	0.11	0.09	78.18
XLOC_001080	1.56	1.82	0.77	1.20	1.48	1.14	1.85	2.34	0.64	2.98	3.34	1.00
XLOC_001081	0.00	0.00	0.00	0.00	0.00	0.10	0.00	0.00	0.00	0.00	0.00	0.12
XLOC_001082	0.10	0.16	0.19	0.41	0.08	0.45	0.08	0.08	0.20	0.06	0.08	0.22
XLOC_001083	1.14	4.87	31.59	1.42	6.19	34.97	3.57	6.38	29.82	5.45	11.97	35.61
XLOC_001084	0.01	0.04	4.03	0.03	0.00	2.88	0.03	0.00	3.39	0.12	0.07	2.45
XLOC_001085	0.05	0.03	0.07	0.00	0.00	0.12	0.01	0.01	0.00	0.00	0.05	0.03
XLOC_001086	11.72	10.36	12.41	10.86	10.93	8.86	15.70	9.54	8.29	17.66	24.34	12.89
XLOC_001087	0.12	0.13	0.39	0.04	0.06	0.19	0.05	0.08	0.36	0.09	0.09	0.23
XLOC_001088	0.65	0.74	0.09	0.27	0.74	0.10	0.46	1.19	0.13	1.10	1.27	0.10
XLOC_001089	0.51	0.32	0.08	0.08	0.23	0.07	0.53	0.34	0.03	0.66	0.68	0.09
XLOC_001090	7.27	6.23	5.67	4.86	5.65	4.85	7.57	6.64	5.72	8.18	8.81	7.16
XLOC_001091	31.81	26.69	13.52	20.00	20.21	12.91	18.41	13.03	13.51	21.04	18.40	12.88
XLOC_001092	0.14	0.13	0.01	0.03	0.09	0.00	0.38	0.35	0.00	0.44	0.35	0.00
XLOC_001093	0.18	0.05	0.00	0.17	0.09	0.00	0.27	0.32	0.00	0.18	0.10	0.00
XLOC_001094	5.96	6.58	4.34	3.65	5.34	3.64	4.12	4.56	4.73	4.77	5.72	4.41
XLOC_001095	0.22	0.04	0.02	0.00	0.12	0.00	0.02	0.16	0.01	0.52	0.24	0.03
XLOC_001096	0.84	0.75	0.87	0.32	0.53	0.88	1.03	1.14	0.85	1.36	1.65	0.98
XLOC_001097	7970.54	6621.37	1138.68	8475.71	6424.27	1057.69	8195.20	7393.57	815.57	7510.34	7015.98	1004.97
XLOC_001098	12.82	9.53	4.34	8.95	8.32	4.51	13.53	10.67	3.88	16.17	13.70	4.89
XLOC_001099	23.11	20.90	21.66	14.25	14.96	21.95	17.73	12.77	26.68	18.60	17.44	22.90
XLOC_001100	0.00	0.00	0.00	0.00	0.00	0.00	0.00	0.00	0.00	0.00	0.00	0.01
XLOC_001101	0.15	0.06	0.00	0.03	0.13	0.01	0.33	0.21	0.00	0.26	0.28	0.00
XLOC_001102	16.97	14.83	3.20	16.41	16.41	2.55	17.33	21.93	2.88	18.98	24.93	2.99
XLOC_001103	0.35	0.53	0.00	0.03	0.00	0.00	0.19	0.32	0.00	0.09	0.43	0.00
XLOC_001104	18.34	19.83	23.13	15.21	19.35	24.06	22.24	19.83	24.26	28.57	26.75	22.43
XLOC_001105	10.36	9.70	17.55	8.61	9.72	17.16	10.88	9.66	19.47	12.64	12.98	19.44
XLOC_001106	28.58	29.38	22.54	23.06	25.98	16.96	9.79	10.66	14.29	21.16	16.66	20.51
XLOC_001107	0.04	0.06	0.12	0.00	0.08	0.13	0.03	0.06	0.07	0.19	0.35	0.45
XLOC_001108	14.57	10.89	6.25	8.78	9.94	6.01	16.16	13.32	6.50	23.04	21.52	6.98
XLOC_001109	0.24	0.50	0.23	0.38	0.35	0.00	0.32	0.06	0.14	0.27	0.25	0.08
XLOC_001110	25.71	24.31	10.86	16.61	20.48	10.17	26.64	25.88	14.38	30.07	32.09	14.99
XLOC_001111	0.00	0.00	0.00	0.00	0.00	0.00	0.00	0.00	0.00	0.00	0.00	0.00
XLOC_001112	12.08	11.57	9.28	8.00	9.75	7.99	8.94	11.75	11.78	13.20	11.53	10.80
XLOC_001113	0.00	0.00	0.00	0.00	0.00	0.00	0.00	0.00	0.00	0.00	0.00	0.00
XLOC_001114	7.03	5.73	5.06	4.92	5.13	5.00	5.46	4.98	4.47	7.77	6.31	5.28
XLOC_001115	0.01	0.01	0.02	0.00	0.01	0.04	0.00	0.01	0.03	0.00	0.00	0.03
XLOC_001116	113.73	135.52	37.19	108.98	134.16	43.88	96.43	103.70	52.18	101.60	103.59	44.42
XLOC_001117	0.00	0.00	15.79	0.00	0.02	13.17	0.01	0.00	20.37	0.00	0.01	11.77
XLOC_001118	0.00	0.00	0.26	0.00	0.00	0.39	0.00	0.00	0.66	0.00	0.00	0.44
XLOC_001119	0.01	0.00	0.17	0.03	0.00	0.50	0.02	0.00	0.12	0.02	0.09	0.20
XLOC_001120	0.51	0.16	0.49	0.10	0.16	0.39	0.51	0.23	0.20	0.75	0.62	0.54
XLOC_001121	12.69	7.11	15.72	6.78	5.26	13.26	9.24	6.68	13.45	13.04	8.23	14.92
XLOC_001122	0.18	0.26	0.06	0.44	0.31	0.09	0.31	0.25	0.17	0.30	0.51	0.10
XLOC_001123	10.80	23.84	0.28	14.16	26.42	0.12	2.14	3.11	0.02	10.58	9.75	0.16
XLOC_001124	0.00	0.00	0.00	0.00	0.00	0.00	0.00	0.00	0.00	0.00	0.00	0.03
XLOC_001125	0.00	0.00	0.00	0.00	0.00	0.00	0.00	0.00	0.00	0.00	0.00	0.00
XLOC_001126	0.80	1.12	0.81	1.31	1.56	0.87	1.21	1.04	0.49	0.69	1.19	0.76
XLOC_001127	0.37	0.37	0.68	0.79	0.48	1.34	0.30	0.43	1.30	0.19	0.16	1.01
XLOC_001128	0.00	0.00	0.01	0.00	0.00	0.17	0.00	0.00	0.02	0.00	0.00	0.20
XLOC_001129	0.59	0.33	0.01	0.25	0.11	0.01	0.40	0.30	0.01	1.07	0.06	0.06
XLOC_001130	0.00	0.00	0.17	0.00	0.00	0.19	0.00	0.00	0.04	0.00	0.00	0.19
XLOC_001131	0.00	0.00	0.03	0.00	0.00	0.35	0.00	0.00	0.16	0.00	0.00	0.18
XLOC_001132	0.05	0.64	8.13	0.93	2.00	8.34	2.10	1.54	3.83	0.64	3.98	6.26
XLOC_001133	0.08	0.00	0.22	0.03	0.04	0.44	0.00	0.01	0.10	0.03	0.01	0.20
XLOC_001134	0.26	0.00	0.30	0.00	0.00	0.61	0.00	0.00	0.08	0.00	0.00	0.00
XLOC_001135	0.00	0.00	0.01	0.00	0.00	0.30	0.00	0.00	0.04	0.00	0.00	0.03
XLOC_001136	0.10	0.03	0.01	0.08	0.02	0.01	0.06	0.03	0.04	0.00	0.07	0.02
XLOC_001137	0.11	0.09	0.01	0.11	0.11	0.04	0.29	0.17	0.03	0.56	0.23	0.06
XLOC_001138	19.80	21.51	14.12	15.45	23.72	13.70	14.09	15.33	18.34	20.66	18.29	18.90
XLOC_001139	0.00	0.00	0.00	0.00	0.00	0.06	0.00	0.00	0.03	0.00	0.00	0.03
XLOC_001140	0.00	0.00	0.24	0.00	0.00	0.48	0.00	0.00	0.57	0.00	0.00	0.83
XLOC_001141	0.00	0.00	0.00	0.00	0.00	0.00	0.00	0.00	0.00	0.00	0.00	0.00
XLOC_001142	34.44	21.04	9.11	23.58	21.48	8.33	18.51	15.72	9.41	26.11	19.47	10.53
XLOC_001143	0.00	0.00	0.00	0.00	0.00	0.00	0.00	0.00	0.00	0.00	0.00	0.00
XLOC_001144	0.00	0.00	0.00	0.11	0.00	0.00	0.00	0.03	0.00	0.07	0.00	0.01
XLOC_001145	3.18	2.33	19.23	3.65	3.46	18.51	6.16	4.09	34.69	4.87	6.76	30.20
XLOC_001146	0.00	0.00	0.74	0.00	0.00	0.30	0.00	0.00	0.25	0.00	0.00	0.22
XLOC_001147	0.00	0.00	0.00	0.00	0.00	0.00	0.00	0.00	0.00	0.00	0.00	0.08
XLOC_001148	0.00	0.00	0.00	0.00	0.00	0.00	0.00	0.00	0.00	0.00	0.00	0.00
XLOC_001149	0.03	0.08	0.00	0.11	0.10	0.03	0.04	0.00	0.01	0.05	0.00	0.08
XLOC_001150	0.00	0.08	0.01	0.05	0.05	0.00	0.00	0.04	0.02	0.00	0.09	0.34
XLOC_001151	0.00	0.00	0.00	0.00	0.00	0.02	0.00	0.03	0.03	0.00	0.00	0.05
XLOC_001152	0.00	0.00	0.01	0.00	0.00	0.01	0.00	0.00	0.22	0.00	0.00	0.08
XLOC_001153	2.58	1.51	6.05	1.37	1.27	6.01	2.71	2.20	5.40	4.45	3.55	5.94
XLOC_001154	0.00	0.00	0.00	0.00	0.00	0.00	0.00	0.00	0.00	0.00	0.00	0.00
XLOC_001155	0.00	0.00	0.00	0.00	0.00	0.00	0.00	0.00	0.00	0.00	0.00	0.00
XLOC_001156	0.00	0.00	0.00	0.00	0.00	0.00	0.00	0.00	0.00	0.00	0.00	0.00
XLOC_001157	0.11	0.06	1.04	0.01	0.02	2.39	0.00	0.08	0.65	0.02	0.08	1.32
XLOC_001158	0.00	0.00	0.20	0.04	0.00	0.11	0.00	0.00	0.12	0.00	0.07	0.18
XLOC_001159	0.03	0.18	1.91	0.27	0.35	2.92	0.23	0.25	3.65	0.00	0.48	3.27
XLOC_001160	0.00	0.00	0.21	0.00	0.00	0.36	0.00	0.00	0.10	0.00	0.00	0.57
XLOC_001161	0.00	0.03	0.36	0.00	0.00	0.17	0.00	0.02	0.16	0.11	0.02	0.53
XLOC_001162	6.17	5.58	13.44	5.46	4.88	7.18	3.51	2.43	23.29	6.97	4.79	33.05
XLOC_001163	0.04	0.00	0.00	0.00	0.00	0.06	0.00	0.11	0.02	0.42	0.04	0.00
XLOC_001164	0.00	0.00	0.95	0.00	0.00	0.71	0.00	0.00	0.74	0.00	0.00	0.94
XLOC_001165	0.00	0.00	0.00	0.00	0.00	0.00	0.00	0.00	0.00	0.00	0.00	0.00
XLOC_001166	0.00	0.00	0.00	0.00	0.00	0.00	0.00	0.00	0.00	0.00	0.00	0.00
XLOC_001167	32.03	22.37	252.25	23.31	22.61	243.89	27.03	20.59	298.52	33.33	26.39	257.10
XLOC_001168	0.14	0.30	0.08	0.21	0.28	0.20	0.19	0.15	0.15	0.41	0.09	0.01
XLOC_001169	0.20	0.14	0.07	0.09	0.09	0.20	0.22	0.05	0.06	0.23	0.22	0.07
XLOC_001170	0.00	0.00	0.10	0.00	0.00	0.36	0.00	0.04	0.00	0.00	0.78	0.15
XLOC_001171	0.52	0.37	0.34	0.34	0.26	0.47	0.51	0.67	0.29	0.45	0.40	0.30
XLOC_001172	330.39	331.46	277.72	348.33	352.18	363.44	455.78	416.16	428.79	506.35	516.01	382.87
XLOC_001173	0.00	0.00	0.00	0.00	0.00	0.00	0.00	0.00	0.00	0.00	0.00	0.00
XLOC_001174	0.00	0.00	956.57	0.00	0.00	1071.36	0.00	0.00	972.31	0.00	0.00	1131.40
XLOC_001175	0.00	0.00	36.33	0.00	0.00	23.95	0.00	0.00	7.31	0.00	0.00	33.25
XLOC_001176	0.00	0.00	1738.40	0.00	0.00	1351.36	0.00	0.00	660.46	0.00	0.00	1041.22
XLOC_001177	0.00	0.00	258.14	0.00	0.00	236.02	0.00	0.00	666.69	0.07	0.00	649.95
XLOC_001178	0.00	0.00	3773.05	0.00	0.00	1829.79	0.00	0.00	3646.46	0.00	0.00	2996.57
XLOC_001179	23.11	32.10	72.12	21.44	32.41	29.76	21.14	21.70	57.77	18.90	22.42	46.13
XLOC_001180	0.00	0.00	0.07	0.00	0.00	0.26	0.02	0.08	0.00	0.01	0.05	0.04
XLOC_001181	0.61	0.05	0.00	0.33	0.30	0.00	0.09	0.17	0.00	0.28	0.02	0.00
XLOC_001182	33.20	25.40	22.10	22.81	24.27	18.84	42.74	41.98	25.76	49.27	57.87	25.10
XLOC_001183	0.05	0.14	8.77	0.09	0.09	14.46	0.33	0.32	9.06	0.22	0.14	9.88
XLOC_001184	0.06	0.07	1.59	0.38	0.91	0.83	0.12	0.14	2.69	0.23	0.41	1.50
XLOC_001185	15.57	11.91	5.72	10.77	10.53	5.55	14.84	13.03	6.44	16.67	16.16	7.81
XLOC_001186	0.07	0.00	0.06	0.00	0.00	0.17	0.00	0.00	0.00	0.03	0.00	0.15
XLOC_001187	0.03	0.00	0.00	0.00	0.00	0.27	0.00	0.00	0.00	0.06	0.00	0.14
XLOC_001188	0.00	0.00	0.00	0.00	0.00	0.00	0.00	0.00	0.00	0.00	0.00	0.00
XLOC_001189	0.05	0.04	0.30	0.00	0.03	0.24	0.11	0.00	0.16	0.05	0.01	0.41
XLOC_001190	0.00	0.00	0.00	0.00	0.00	0.00	0.00	0.00	0.00	0.00	0.00	0.00
XLOC_001191	0.00	0.00	0.00	0.00	0.00	0.00	0.00	0.00	0.00	0.00	0.00	0.00
XLOC_001192	0.05	0.04	29.02	0.25	0.01	28.99	0.00	0.01	29.95	0.22	0.00	32.45
XLOC_001193	134.52	129.50	103.77	124.94	128.51	90.40	99.83	102.95	131.52	115.22	102.34	125.33
XLOC_001194	3.03	2.00	0.00	3.69	0.00	0.00	5.23	2.32	0.00	7.43	0.62	0.00
XLOC_001195	77.32	79.04	42.84	65.86	80.30	37.40	52.16	58.44	64.03	60.37	53.29	54.63
XLOC_001196	2.46	2.85	19.97	1.40	3.23	13.21	2.02	1.53	21.62	1.45	1.38	15.39
XLOC_001197	0.51	0.43	0.01	0.45	0.51	0.00	0.33	0.33	0.00	0.39	0.27	0.00
XLOC_001198	0.62	0.40	0.00	0.41	0.38	0.03	1.14	0.84	0.01	1.01	1.45	0.00
XLOC_001199	21.30	20.37	20.54	16.01	18.57	16.77	18.62	18.39	25.53	18.98	18.78	21.75
XLOC_001200	197.64	173.44	117.39	172.48	179.26	100.06	161.94	171.06	130.92	185.52	176.77	126.34
XLOC_001201	12.18	8.30	13.38	9.35	8.50	12.09	13.43	14.27	13.66	14.49	17.78	16.45
XLOC_001202	32.39	30.60	18.76	23.59	28.21	14.81	27.80	27.50	23.82	32.73	30.15	22.56
XLOC_001203	0.00	0.00	0.00	0.00	0.00	0.00	0.00	0.00	0.00	0.00	0.00	0.00
XLOC_001204	0.00	0.00	0.00	0.00	0.00	0.00	0.00	0.00	0.00	0.00	0.00	0.00
XLOC_001205	0.00	0.00	0.00	0.00	0.00	0.00	0.00	0.00	0.00	0.00	0.00	0.00
XLOC_001206	0.00	0.00	0.00	0.00	0.00	0.00	0.00	0.00	0.00	0.00	0.00	0.00
XLOC_001207	0.00	0.00	0.00	0.00	0.00	0.00	0.00	0.00	0.00	0.00	0.00	0.00
XLOC_001208	21.95	19.31	5.53	17.26	17.77	5.04	22.85	24.38	5.76	28.22	22.37	5.21
XLOC_001209	0.00	0.00	0.00	0.00	0.11	0.00	0.00	0.00	0.00	0.00	0.00	0.00
XLOC_001210	9.29	6.32	13.71	6.61	5.94	13.63	10.34	8.77	14.38	13.68	12.71	17.89
XLOC_001211	0.00	0.00	0.00	0.00	0.00	0.00	0.00	0.00	0.00	0.00	0.00	0.00
XLOC_001212	15.51	9.79	31.48	11.99	9.53	37.11	20.38	18.09	24.22	18.78	15.59	24.58
XLOC_001213	1.32	1.06	0.07	1.96	1.31	0.00	1.05	2.46	0.05	2.25	2.08	0.05
XLOC_001214	0.56	0.24	0.00	0.42	0.40	0.01	0.45	0.78	0.00	0.81	0.81	0.02
XLOC_001215	0.22	0.12	0.00	0.24	0.26	0.01	0.25	0.35	0.00	0.30	0.37	0.00
XLOC_001216	0.85	0.57	0.00	1.55	0.73	0.11	0.92	1.77	0.00	2.06	1.35	0.02
XLOC_001217	12.35	7.05	0.55	8.04	8.63	0.73	6.62	10.88	0.44	15.06	11.99	0.98
XLOC_001218	0.16	0.09	0.02	0.08	0.09	0.03	0.08	0.01	0.00	0.11	0.24	0.01
XLOC_001219	0.08	0.07	0.04	0.05	0.08	0.03	0.14	0.26	0.01	0.40	0.20	0.01
XLOC_001220	0.09	0.11	0.00	0.07	0.14	0.08	0.38	0.18	0.06	0.14	0.35	0.12
XLOC_001221	26.20	24.59	8.53	17.18	21.83	9.16	21.63	21.23	8.94	27.20	28.64	10.83
XLOC_001222	0.00	0.00	0.00	0.00	0.00	0.00	0.00	0.00	0.00	0.00	0.00	0.00
XLOC_001223	0.00	0.04	0.00	0.00	0.02	0.00	0.00	0.03	0.00	0.00	0.04	0.00
XLOC_001224	0.00	0.00	0.00	0.00	0.02	0.00	0.00	0.00	0.00	0.00	0.00	0.00
XLOC_001225	0.00	0.00	0.00	0.00	0.00	0.00	0.00	0.00	0.00	0.00	0.00	0.00
XLOC_001226	0.00	0.00	0.00	0.00	0.00	0.00	0.00	0.00	0.00	0.00	0.00	0.00
XLOC_001227	0.15	0.39	0.03	0.19	0.19	0.03	0.36	0.28	0.03	0.30	0.33	0.02
XLOC_001228	43.25	43.08	46.68	37.49	44.62	40.29	41.23	40.03	56.92	46.65	44.02	51.70
XLOC_001229	0.00	0.00	0.02	0.04	0.00	0.00	0.01	0.01	0.02	0.03	0.01	0.00
XLOC_001230	93.05	117.45	64.17	90.89	102.86	66.70	54.36	38.16	63.12	111.21	90.44	81.63
XLOC_001231	23.36	19.76	23.18	17.09	16.63	22.11	24.94	23.75	26.35	33.49	32.30	31.59
XLOC_001232	0.12	0.04	0.03	0.07	0.10	0.05	0.09	0.09	0.02	0.29	0.26	0.03
XLOC_001233	0.96	0.42	0.33	0.71	0.38	0.51	1.31	0.92	0.41	1.93	1.70	0.59
XLOC_001234	82.95	106.43	97.31	91.72	100.22	93.08	68.44	63.43	113.86	74.43	74.82	101.17
XLOC_001235	17.18	21.91	13.05	14.62	19.74	11.96	13.11	11.69	13.14	15.07	14.15	12.09
XLOC_001236	15.78	14.70	30.65	12.24	13.98	30.96	15.94	12.44	35.37	19.34	14.46	31.87
XLOC_001237	19.30	15.77	8.32	18.02	18.51	6.34	19.12	17.69	9.43	21.28	21.57	9.46
XLOC_001238	0.22	0.32	0.33	0.12	0.42	0.12	0.33	0.00	0.11	0.58	0.41	0.00
XLOC_001239	11.80	7.42	4.96	7.63	7.64	3.82	11.85	8.61	5.46	14.50	11.54	5.74
XLOC_001240	0.00	0.00	0.00	0.00	0.00	0.00	0.00	0.00	0.00	0.00	0.00	0.00
XLOC_001241	0.00	0.00	0.00	0.00	0.00	0.00	0.00	0.00	0.00	0.00	0.00	0.00
XLOC_001242	0.00	0.00	0.00	0.00	0.00	0.00	0.00	0.00	0.00	0.00	0.00	0.00
XLOC_001243	0.00	0.00	0.00	0.00	0.00	0.04	0.00	0.00	0.00	0.20	0.00	0.00
XLOC_001244	1.20	0.22	0.06	0.03	0.32	0.06	0.17	0.69	0.00	1.01	0.71	0.00
XLOC_001245	0.03	0.05	0.00	0.03	0.09	0.00	0.11	0.23	0.00	0.16	0.13	0.00
XLOC_001246	0.13	0.06	0.00	0.06	0.04	0.00	0.04	0.29	0.00	0.32	0.40	0.00
XLOC_001247	0.10	0.10	0.00	0.00	0.06	0.00	0.00	0.13	0.00	0.12	0.74	0.00
XLOC_001248	0.08	0.11	0.01	0.07	0.11	0.00	0.16	0.36	0.00	0.45	0.52	0.00
XLOC_001249	0.14	0.12	0.01	0.07	0.11	0.00	0.15	0.29	0.00	0.49	0.64	0.00
XLOC_001250	0.00	0.00	0.00	0.00	0.00	0.00	0.00	0.00	0.00	0.00	0.00	0.00
XLOC_001251	0.52	0.50	0.03	0.15	0.19	0.01	0.20	0.25	0.02	0.29	0.69	0.08
XLOC_001252	0.16	0.06	0.21	0.16	0.19	0.12	0.05	0.75	0.13	0.91	1.35	0.14
XLOC_001253	0.00	0.00	2.22	0.00	0.00	1.69	0.00	0.00	1.14	0.00	0.00	1.35
XLOC_001254	0.00	0.00	0.20	0.00	0.00	0.54	0.00	0.01	0.08	0.00	0.00	0.06
XLOC_001255	0.11	0.03	0.04	0.15	0.10	0.11	0.44	0.63	0.10	0.02	0.07	0.02
XLOC_001256	3.43	4.58	0.41	3.39	5.05	0.89	1.66	1.69	0.33	2.72	2.63	0.21
XLOC_001257	0.29	0.93	25.61	0.74	0.94	30.84	1.23	1.54	18.50	0.71	1.47	26.47
XLOC_001258	0.00	0.00	0.00	0.00	0.00	0.00	0.00	0.00	0.00	0.00	0.00	0.00
XLOC_001259	0.00	0.00	0.16	0.00	0.00	0.57	0.00	0.00	0.00	0.00	0.00	0.08
XLOC_001260	2.88	1.63	0.13	1.79	1.22	0.05	0.95	2.10	0.03	1.59	1.26	0.03
XLOC_001261	0.00	0.00	8.66	0.00	0.00	8.84	0.00	0.00	16.99	0.00	0.00	6.28
XLOC_001262	0.00	0.00	2.69	0.00	0.00	2.07	0.00	0.00	3.32	0.00	0.00	0.91
XLOC_001263	0.00	0.00	1.21	0.00	0.00	7.06	0.00	0.00	0.43	0.00	0.00	0.37
XLOC_001264	0.00	0.00	0.32	0.00	0.00	1.04	0.00	0.00	0.11	0.00	0.00	0.19
XLOC_001265	0.01	0.00	0.67	0.14	0.00	0.15	0.00	0.00	0.33	0.00	0.00	0.76
XLOC_001266	4.71	4.71	3.67	2.80	3.41	3.36	4.72	3.94	3.34	3.93	6.47	3.00
XLOC_001267	2.08	0.95	3.64	1.10	1.17	3.04	1.21	1.84	3.31	2.04	2.57	4.02
XLOC_001268	0.00	0.00	0.00	0.00	0.00	0.00	0.00	0.00	0.00	0.00	0.00	0.00
XLOC_001269	0.19	0.14	0.04	0.21	0.11	0.02	0.32	0.54	0.01	0.75	0.61	0.05
XLOC_001270	0.42	0.21	0.05	0.24	0.16	0.18	0.72	0.32	0.03	0.97	0.75	0.09
XLOC_001271	18.89	13.26	4.08	12.52	9.36	3.31	10.00	6.95	3.78	15.30	10.24	5.26
XLOC_001272	32.73	28.98	119.71	19.91	21.90	106.22	22.54	20.68	153.98	30.27	27.46	126.54
XLOC_001273	0.00	0.00	0.00	0.00	0.00	0.00	0.00	0.00	0.00	0.00	0.00	0.00
XLOC_001274	0.00	0.00	0.00	0.00	0.00	0.00	0.00	0.00	0.00	0.00	0.00	0.00
XLOC_001275	0.02	0.00	0.01	0.15	0.00	0.00	0.00	0.00	0.00	0.06	0.01	0.01
XLOC_001276	0.00	0.00	0.00	0.00	0.00	0.00	0.00	0.00	0.00	0.00	0.00	0.00
XLOC_001277	8.13	7.43	8.60	5.58	6.80	7.07	8.11	7.85	10.97	10.66	10.92	9.33
XLOC_001278	0.18	0.14	0.25	0.04	0.12	0.40	0.27	0.26	0.32	0.51	0.63	0.32
XLOC_001279	0.28	0.08	0.30	0.29	0.16	0.52	0.09	0.19	0.32	0.13	0.68	0.32
XLOC_001280	0.00	0.00	0.00	0.00	0.00	0.00	0.00	0.00	0.00	0.00	0.00	0.00
XLOC_001281	0.00	0.00	0.00	0.00	0.00	0.00	0.00	0.00	0.00	0.00	0.00	0.00
XLOC_001282	0.00	0.00	0.00	0.00	0.00	0.00	0.00	0.00	0.00	0.00	0.00	0.00
XLOC_001283	0.00	0.00	0.06	0.00	0.00	0.00	0.00	0.00	0.16	0.00	0.00	0.06
XLOC_001284	0.00	0.00	0.00	0.00	0.00	0.00	0.00	0.00	0.00	0.00	0.00	0.00
XLOC_001285	0.00	0.00	0.00	0.00	0.00	0.00	0.00	0.00	0.00	0.00	0.00	0.00
XLOC_001286	0.00	0.00	0.01	0.00	0.00	0.00	0.00	0.00	0.00	0.00	0.01	0.00
XLOC_001287	0.00	0.00	0.00	0.00	0.00	0.00	0.00	0.00	0.00	0.00	0.00	0.00
XLOC_001288	0.02	0.00	0.07	0.00	0.00	0.26	0.00	0.02	0.18	0.34	0.03	0.03
XLOC_001289	0.08	0.02	0.27	0.05	0.00	0.10	0.00	0.00	0.10	0.08	0.08	0.31
XLOC_001290	0.00	0.00	0.00	0.00	0.00	0.00	0.00	0.00	0.00	0.00	0.00	0.00
XLOC_001291	7.28	3.09	0.17	5.91	2.78	0.22	5.53	1.53	0.36	8.22	1.49	0.22
XLOC_001292	0.00	0.00	0.37	0.00	0.00	0.46	0.00	0.00	0.58	0.00	0.00	0.43
XLOC_001293	3.51	0.63	0.00	1.67	0.38	0.00	3.36	3.49	1.65	2.90	3.18	0.67
XLOC_001294	0.00	0.00	0.00	0.00	0.00	0.00	0.00	0.00	0.00	0.00	0.00	0.00
XLOC_001295	0.00	0.00	0.00	0.00	0.00	0.00	0.00	0.00	0.00	0.00	0.00	0.00
XLOC_001296	0.00	0.00	0.06	0.00	0.00	0.09	0.00	0.03	0.04	0.00	0.00	0.12
XLOC_001297	0.00	0.00	0.00	0.00	0.00	0.00	0.00	0.00	0.00	0.00	0.00	0.00
XLOC_001298	0.00	0.22	0.10	0.04	0.03	0.05	0.07	0.19	0.03	0.43	0.20	0.02
XLOC_001299	0.00	0.06	0.20	0.00	0.09	0.19	0.00	0.06	0.02	0.02	0.00	0.03
XLOC_001300	26.10	20.96	50.88	18.50	21.43	39.72	24.29	19.14	68.69	22.55	21.28	43.45
XLOC_001301	0.00	0.01	0.00	0.01	0.02	0.02	0.01	0.05	0.00	0.01	0.00	0.01
XLOC_001302	0.00	0.00	0.00	0.00	0.00	0.00	0.00	0.00	0.00	0.00	0.00	0.00
XLOC_001303	0.47	0.71	2.75	0.32	0.76	2.43	0.55	0.91	2.21	0.46	0.86	2.81
XLOC_001304	0.88	1.28	1.29	0.68	0.99	0.55	0.30	0.25	0.54	0.73	0.68	0.74
XLOC_001305	0.00	0.00	0.00	0.00	0.00	0.00	0.00	0.00	0.00	0.00	0.00	0.00
XLOC_001306	0.00	0.00	0.00	0.00	0.00	0.05	0.00	0.00	0.00	0.00	0.00	0.00
XLOC_001307	0.00	0.00	0.18	0.03	0.07	0.14	0.00	0.07	0.27	0.03	0.03	0.30
XLOC_001308	59.92	53.62	6.08	45.59	49.36	8.52	36.46	24.12	6.21	47.56	32.98	5.67
XLOC_001309	0.00	0.00	0.00	0.00	0.00	0.00	0.00	0.00	0.00	0.00	0.00	0.00
XLOC_001310	0.00	0.00	0.00	0.00	0.00	0.00	0.00	0.00	0.00	0.00	0.00	0.00
XLOC_001311	0.00	0.00	0.00	0.00	0.00	0.00	0.00	0.00	0.00	0.00	0.00	0.00
XLOC_001312	0.06	0.06	0.00	0.00	0.00	0.00	0.00	0.00	0.00	0.00	0.00	0.00
XLOC_001313	0.00	0.00	0.00	0.00	0.00	0.00	0.00	0.00	0.00	0.00	0.00	0.00
XLOC_001314	0.00	0.00	0.00	0.00	0.00	0.00	0.00	0.00	0.00	0.00	0.00	0.00
XLOC_001315	0.00	0.02	0.96	0.00	0.06	1.21	0.00	0.01	0.47	0.02	0.00	1.35
XLOC_001316	0.00	0.00	0.00	0.00	0.00	0.00	0.00	0.00	0.00	0.00	0.00	0.00
XLOC_001317	0.00	0.00	0.00	0.00	0.00	0.00	0.00	0.00	0.00	0.00	0.00	0.00
XLOC_001318	0.00	0.00	0.00	0.00	0.00	0.00	0.00	0.00	0.00	0.00	0.00	0.00
XLOC_001319	15.81	15.32	34.01	14.53	15.54	27.79	16.33	15.12	37.68	16.84	19.11	46.37
XLOC_001320	0.00	0.00	0.00	0.00	0.00	0.00	0.30	0.09	0.00	0.00	0.00	0.00
XLOC_001321	11.05	14.09	22.11	7.32	12.79	17.67	5.75	6.43	25.68	7.21	7.57	22.21
XLOC_001322	1.37	2.40	0.85	1.73	3.06	1.57	3.16	3.66	1.07	2.26	2.53	1.55
XLOC_001323	0.25	0.22	0.02	0.16	0.21	0.01	0.41	0.48	0.01	0.64	0.55	0.02
XLOC_001324	0.74	0.54	0.36	0.38	0.50	0.43	0.80	0.81	0.34	1.61	1.11	0.53
XLOC_001325	14.76	17.43	14.73	10.35	15.29	16.92	10.56	13.88	20.79	16.64	18.48	18.75
XLOC_001326	0.45	0.76	0.67	7.17	9.43	0.25	0.60	0.82	0.60	2.36	2.06	0.74
XLOC_001327	0.00	0.00	0.23	0.00	0.00	0.98	0.00	0.00	0.42	0.00	0.00	1.11
XLOC_001328	0.00	0.02	0.08	0.02	0.00	0.13	0.08	0.04	0.07	0.00	0.00	0.34
XLOC_001329	1.14	0.19	2.81	0.73	0.36	3.94	0.12	0.31	2.08	0.17	0.65	3.57
XLOC_001330	0.00	0.00	0.00	0.00	0.00	0.00	0.00	0.00	0.00	0.04	0.00	0.00
XLOC_001331	0.00	0.04	0.07	0.00	0.06	0.21	0.00	0.00	0.07	0.21	0.04	0.07
XLOC_001332	2.66	3.69	1.94	4.44	3.53	2.85	3.03	3.59	1.57	3.67	5.16	2.03
XLOC_001333	0.00	0.00	0.06	0.00	0.00	0.22	0.00	0.03	0.09	0.05	0.00	0.08
XLOC_001334	0.59	0.62	0.42	0.67	0.71	0.96	0.79	0.80	0.52	0.76	0.75	0.61
XLOC_001335	54.08	45.33	12.74	61.23	60.16	14.81	70.14	56.60	13.90	65.51	57.69	15.18
XLOC_001336	0.21	0.27	0.16	0.60	0.89	0.08	2.17	1.62	0.10	0.86	0.49	0.15
XLOC_001337	0.00	0.03	0.06	0.06	0.12	0.01	0.30	0.25	0.03	0.02	0.23	0.01
XLOC_001338	0.00	0.00	0.00	0.00	0.00	0.02	0.00	0.31	0.02	0.00	0.29	0.05
XLOC_001339	17.32	3.51	0.18	7.62	2.41	0.15	7.25	1.68	0.04	9.88	1.17	0.32
XLOC_001340	3.42	0.58	0.02	1.76	0.46	0.04	1.07	0.17	0.00	1.20	0.07	0.01
XLOC_001341	0.07	0.04	0.04	0.05	0.06	0.03	0.06	0.04	0.09	0.07	0.04	0.03
XLOC_001342	0.00	0.00	0.00	0.00	0.00	0.00	0.00	0.00	0.00	0.00	0.00	0.00
XLOC_001343	0.09	0.10	0.07	0.08	0.09	0.16	0.16	0.21	0.43	0.11	0.11	0.13
XLOC_001344	0.01	0.04	0.04	0.00	0.05	0.04	0.12	0.15	0.25	0.07	0.07	0.10
XLOC_001345	47.83	53.11	13.56	41.57	53.60	10.97	40.10	37.53	40.47	39.47	40.88	20.69
XLOC_001346	0.00	0.00	0.18	0.00	0.00	0.15	0.00	0.00	0.33	0.00	0.00	0.27
XLOC_001347	0.04	0.00	0.00	0.00	0.00	0.00	0.00	0.00	0.00	0.00	0.00	0.00
XLOC_001348	0.00	0.00	0.00	0.00	0.00	0.00	0.00	0.00	0.28	0.00	0.00	0.00
XLOC_001349	0.00	0.00	0.00	0.00	0.00	0.73	0.00	0.00	2.56	0.00	0.00	0.02
XLOC_001350	0.00	0.00	0.00	0.00	0.00	0.09	0.00	0.00	0.91	0.00	0.00	0.04
XLOC_001351	0.00	0.00	0.00	0.00	0.00	0.09	0.00	0.00	0.36	0.00	0.00	0.00
XLOC_001352	0.00	0.00	0.00	0.00	0.00	0.16	0.00	0.00	0.27	0.00	0.00	0.02
XLOC_001353	0.00	0.00	0.00	0.00	0.00	0.07	0.00	0.00	0.23	0.00	0.00	0.01
XLOC_001354	0.00	0.00	0.00	0.00	0.00	0.07	0.00	0.00	0.30	0.00	0.00	0.00
XLOC_001355	0.00	0.00	0.01	0.00	0.00	0.09	0.00	0.00	0.57	0.00	0.00	0.06
XLOC_001356	0.02	0.02	7.27	0.00	0.00	10.43	0.00	0.00	30.49	0.00	0.00	11.74
XLOC_001357	0.00	0.00	0.00	0.00	0.00	0.00	0.00	0.00	0.00	0.00	0.00	0.00
XLOC_001358	0.00	0.00	0.00	0.00	0.00	0.00	0.00	0.00	0.00	0.00	0.00	0.00
XLOC_001359	0.01	0.00	7.21	0.01	0.00	5.30	0.02	0.00	10.12	0.05	0.00	9.70
XLOC_001360	0.00	0.00	0.00	0.00	0.00	0.00	0.00	0.00	0.00	0.00	0.00	0.00
XLOC_001361	0.02	0.03	0.01	0.02	0.02	0.01	0.05	0.02	0.01	0.02	0.03	0.00
XLOC_001362	0.00	0.54	0.00	0.29	0.15	0.00	1.36	0.42	0.00	0.07	1.00	0.00
XLOC_001363	12.93	19.23	1.94	10.90	19.44	1.75	11.25	17.18	1.59	12.31	26.67	1.99
XLOC_001364	1.14	1.58	1.89	1.21	1.79	1.54	2.01	2.01	2.21	2.51	3.67	2.90
XLOC_001365	0.35	0.21	0.03	0.13	0.12	0.02	0.11	0.20	0.02	0.35	0.52	0.00
XLOC_001366	107.44	100.70	28.05	86.06	91.67	40.90	112.62	92.43	18.37	124.99	122.84	31.01
XLOC_001367	0.00	0.00	0.00	0.00	0.00	0.00	0.00	0.00	0.00	0.00	0.00	0.00
XLOC_001368	0.00	0.37	1.86	0.04	0.62	1.04	0.03	0.22	1.02	0.04	1.41	1.30
XLOC_001369	0.00	0.00	0.42	0.00	0.00	0.22	0.00	0.00	0.26	0.00	0.00	0.21
XLOC_001370	0.00	0.00	163.54	0.00	0.00	81.26	0.00	0.00	179.38	0.00	0.00	216.22
XLOC_001371	0.00	0.00	10.80	0.00	0.00	2.90	0.00	0.00	7.41	0.00	0.00	9.24
XLOC_001372	0.00	0.00	3.64	0.00	0.00	1.31	0.00	0.00	1.80	0.00	0.00	3.01
XLOC_001373	0.00	0.00	0.00	0.00	0.00	0.00	0.00	0.00	0.00	0.00	0.00	0.00
XLOC_001374	0.00	0.00	0.00	0.00	0.00	0.00	0.00	0.00	0.00	0.00	0.00	0.00
XLOC_001375	0.00	0.00	3.80	0.01	0.00	2.39	0.00	0.00	6.52	0.00	0.00	7.31
XLOC_001376	0.00	0.00	0.04	0.00	0.00	0.03	0.00	0.01	0.03	0.00	0.00	0.04
XLOC_001377	0.00	0.00	0.00	0.00	0.00	0.00	0.00	0.00	0.00	0.00	0.00	0.00
XLOC_001378	0.00	0.00	0.00	0.00	0.00	0.06	0.00	0.00	0.00	0.00	0.00	0.00
XLOC_001379	1.21	4.40	22.17	1.94	4.57	9.26	5.24	5.61	13.38	2.10	8.14	19.87
XLOC_001380	0.19	0.28	0.09	0.23	0.36	0.08	0.21	0.35	0.14	0.14	0.26	0.17
XLOC_001381	0.00	0.00	0.06	0.02	0.00	0.27	0.00	0.00	0.08	0.00	0.02	0.32
XLOC_001382	0.02	0.01	0.16	0.00	0.01	0.07	0.03	0.04	0.11	0.04	0.07	0.24
XLOC_001383	0.01	0.02	0.00	0.15	0.20	0.00	0.53	0.56	0.06	0.25	0.25	0.00
XLOC_001384	39.43	39.50	24.94	36.82	41.26	19.11	29.21	27.51	26.33	41.09	36.39	30.95
XLOC_001385	58.01	57.36	33.64	50.77	58.66	30.64	60.64	55.60	38.59	63.53	56.44	37.31
XLOC_001386	5.07	3.75	5.03	3.93	3.84	3.21	7.41	5.66	6.19	6.30	6.56	4.82
XLOC_001387	0.29	0.20	0.19	0.19	0.17	0.18	0.35	0.09	0.13	0.34	0.27	0.24
XLOC_001388	43.92	40.54	42.98	35.66	36.45	40.70	36.05	34.28	42.09	37.87	45.25	44.60
XLOC_001389	0.00	0.00	239.84	0.00	0.00	263.52	0.00	0.00	374.04	0.00	0.00	271.97
XLOC_001390	36.27	30.15	3.05	29.50	27.05	3.19	39.37	31.57	3.12	38.73	31.37	4.10
XLOC_001391	25.98	29.95	4.35	25.52	30.83	5.62	26.86	28.96	9.27	19.63	25.77	9.28
XLOC_001392	0.00	0.00	0.41	0.00	0.00	0.15	0.00	0.00	1.01	0.00	0.01	2.39
XLOC_001393	0.00	0.00	0.00	0.00	0.00	0.00	0.00	0.00	0.00	0.00	0.00	0.00
XLOC_001394	0.00	0.00	71.66	0.00	0.02	83.09	0.00	0.02	85.00	0.01	0.01	80.89
XLOC_001395	0.11	0.16	0.06	0.05	0.12	0.06	0.00	0.04	0.03	0.08	0.08	0.06
XLOC_001396	0.00	0.00	0.00	0.00	0.00	0.00	0.00	0.00	0.00	0.00	0.00	0.00
XLOC_001397	0.00	0.00	0.00	0.00	0.00	0.00	0.00	0.00	0.00	0.00	0.00	0.00
XLOC_001398	0.00	0.00	0.00	0.00	0.00	0.00	0.00	0.00	0.04	0.00	0.00	0.24
XLOC_001399	0.00	0.00	0.00	0.00	0.00	0.00	0.00	0.00	0.00	0.00	0.00	0.00
XLOC_001400	0.00	0.00	0.31	0.00	0.00	0.33	0.00	0.00	0.19	0.00	0.00	0.60
XLOC_001401	1.13	1.07	0.14	0.26	0.33	0.00	0.00	0.00	0.00	0.00	0.00	0.03
XLOC_001402	0.00	0.00	0.00	0.00	0.00	0.00	0.00	0.00	0.00	0.00	0.00	0.00
XLOC_001403	1.20	1.25	11.38	1.86	1.70	11.93	2.98	1.81	11.93	2.48	2.34	12.40
XLOC_001404	0.00	0.00	0.00	0.00	0.00	0.00	0.00	0.00	0.00	0.00	0.00	0.00
XLOC_001405	13.44	8.59	0.92	10.16	8.37	0.89	9.35	4.72	1.11	7.82	6.51	1.22
XLOC_001406	27.69	20.35	13.17	18.86	17.39	13.52	28.01	22.32	14.75	37.34	31.70	14.36
XLOC_001407	0.00	0.00	0.06	0.00	0.00	0.28	0.00	0.00	0.01	0.00	0.00	0.09
XLOC_001408	0.00	0.00	0.00	0.00	0.00	0.23	0.00	0.00	0.05	0.00	0.00	0.03
XLOC_001409	0.00	0.00	0.37	0.00	0.00	0.09	0.00	0.00	0.07	0.00	0.00	0.17
XLOC_001410	0.59	0.72	2.00	0.44	0.43	2.11	1.05	0.72	1.66	0.81	1.47	2.28
XLOC_001411	0.00	0.00	1.78	0.00	0.00	2.72	0.00	0.00	1.63	0.00	0.03	3.88
XLOC_001412	0.03	0.01	0.17	0.02	0.01	0.45	0.03	0.03	0.22	0.00	0.03	0.14
XLOC_001413	0.00	0.00	0.00	0.00	0.00	0.00	0.00	0.00	0.00	0.00	0.00	0.00
XLOC_001414	0.14	0.31	0.07	0.20	0.19	0.13	0.12	0.07	0.06	0.20	0.23	0.33
XLOC_001415	0.62	0.43	0.12	0.72	0.91	0.10	1.10	0.97	0.22	1.11	1.35	0.18
XLOC_001416	29.26	42.70	49.95	28.97	45.48	47.63	20.41	25.96	59.46	26.49	38.12	63.58
XLOC_001417	0.00	0.04	0.13	0.00	0.12	0.44	0.16	0.33	0.84	0.00	0.21	0.23
XLOC_001418	38.26	41.83	24.77	40.10	44.68	30.40	37.07	36.55	35.57	40.84	38.88	26.34
XLOC_001419	13.42	8.89	3.01	11.63	8.75	2.34	20.22	14.41	3.45	21.30	14.36	3.32
XLOC_001420	19.43	23.91	10.96	20.43	23.35	11.04	31.23	34.68	12.15	30.15	44.06	13.24
XLOC_001421	0.39	0.45	0.51	0.19	0.06	0.03	0.00	0.01	0.01	0.00	0.00	0.01
XLOC_001422	0.99	0.56	0.86	0.81	0.85	0.68	1.54	1.80	0.74	1.36	3.07	1.15
XLOC_001423	0.00	0.00	0.04	0.00	0.02	0.00	0.00	0.05	0.00	0.00	0.01	0.00
XLOC_001424	51.62	37.75	8.25	40.08	40.10	6.53	61.40	41.63	5.25	72.23	56.80	8.75
XLOC_001425	0.00	0.00	0.00	0.00	0.00	0.00	0.00	0.00	0.00	0.00	0.00	0.00
XLOC_001426	0.00	0.00	0.00	0.00	0.00	0.00	0.00	0.00	0.00	0.00	0.00	0.00
XLOC_001427	0.29	0.66	0.00	0.00	0.34	0.00	1.85	1.00	0.00	3.76	6.22	0.00
XLOC_001428	0.00	0.00	0.10	0.00	0.00	0.06	0.00	0.00	0.15	0.00	0.00	0.15
XLOC_001429	0.00	0.00	0.00	0.00	0.00	0.00	0.00	0.00	0.00	0.00	0.00	0.00
XLOC_001430	0.00	0.00	0.04	0.00	0.00	0.14	0.00	0.00	0.07	0.00	0.00	0.31
XLOC_001431	32.89	36.51	40.14	27.56	32.90	38.28	19.54	21.18	48.87	37.89	37.96	47.52
XLOC_001432	0.00	0.00	0.00	0.00	0.00	0.00	0.00	0.00	0.00	0.00	0.00	0.00
XLOC_001433	0.00	0.00	0.00	0.00	0.00	0.00	0.00	0.00	0.00	0.00	0.00	0.00
XLOC_001434	0.08	0.00	0.00	0.00	0.02	0.00	0.00	0.00	0.00	0.01	0.03	0.00
XLOC_001435	0.00	0.00	0.00	0.00	0.00	0.00	0.00	0.01	0.00	0.03	0.00	0.01
XLOC_001436	3.00	2.07	3.38	2.10	1.54	4.87	3.56	1.44	5.97	4.15	1.46	5.90
XLOC_001437	0.02	0.17	0.08	0.05	0.19	0.07	0.00	0.07	0.07	0.01	0.33	0.11
XLOC_001438	0.91	4.45	4.93	1.08	3.14	8.42	3.37	5.55	7.41	1.76	8.33	6.70
XLOC_001439	17.14	13.91	6.57	10.95	11.53	7.11	17.78	17.05	6.53	19.31	18.27	6.89
XLOC_001440	0.00	0.00	0.00	0.00	0.00	0.00	0.00	0.00	0.00	0.00	0.00	0.00
XLOC_001441	0.00	0.00	2.41	0.00	0.00	13.30	0.00	0.00	2.49	0.00	0.00	2.51
XLOC_001442	0.00	0.00	0.00	0.00	0.00	0.00	0.00	0.00	0.00	0.00	0.00	0.00
XLOC_001443	0.00	0.00	0.00	0.02	0.00	0.00	0.00	0.00	0.00	0.00	0.00	0.00
XLOC_001444	0.00	0.00	0.00	0.00	0.00	0.00	0.00	0.00	0.00	0.00	0.00	0.00
XLOC_001445	0.00	0.00	0.00	0.00	0.00	0.00	0.00	0.00	0.00	0.00	0.00	0.00
XLOC_001446	3.72	10.47	0.20	4.61	5.84	0.22	6.77	6.65	0.17	6.77	6.62	0.22
XLOC_001447	43.71	36.90	22.62	41.26	37.30	22.14	47.55	36.15	25.09	49.88	43.73	27.27
XLOC_001448	0.00	0.00	0.67	0.00	0.00	0.63	0.04	0.00	1.09	0.01	0.00	0.90
XLOC_001449	0.02	0.07	0.33	0.00	0.09	0.42	0.00	0.02	0.30	0.02	0.07	0.42
XLOC_001450	8.45	9.25	113.58	6.57	10.51	111.57	5.73	7.84	105.98	5.03	4.64	94.03
XLOC_001451	0.08	0.10	0.40	0.24	0.03	0.41	0.10	0.04	0.39	0.16	0.06	0.52
XLOC_001452	0.05	0.10	2.57	0.07	0.13	3.51	0.14	0.10	2.47	0.11	0.21	4.10
XLOC_001453	0.00	0.00	0.00	0.00	0.00	0.00	0.00	0.00	0.00	0.00	0.00	0.00
XLOC_001454	0.17	0.09	0.05	0.21	0.29	0.07	0.08	0.24	0.05	0.40	0.72	0.12
XLOC_001455	0.00	0.00	0.00	0.00	0.00	0.00	0.00	7.53	0.00	0.00	1.71	0.00
XLOC_001456	0.00	0.00	0.12	0.00	0.00	0.06	0.00	0.00	0.17	0.00	0.00	0.26
XLOC_001457	4.38	4.41	2.14	3.63	4.44	2.50	6.30	5.51	2.62	5.18	7.02	2.54
XLOC_001458	0.00	0.00	0.26	0.00	0.00	0.84	0.00	0.00	0.36	0.00	0.00	0.33
XLOC_001459	0.00	0.00	0.09	0.00	0.00	0.33	0.00	0.00	0.12	0.00	0.00	0.20
XLOC_001460	0.00	0.00	11.06	0.00	0.00	5.10	0.00	0.00	15.75	0.00	0.00	11.73
XLOC_001461	24.40	28.77	36.19	23.52	27.35	27.62	17.17	18.10	38.22	21.53	22.66	40.59
XLOC_001462	0.02	0.00	5593.79	0.03	0.00	4698.82	0.00	0.00	4241.61	0.00	0.00	5075.39
XLOC_001463	0.00	0.00	16.45	0.00	0.00	14.18	0.00	0.00	11.28	0.00	0.00	14.82
XLOC_001464	0.00	0.00	0.00	0.00	0.00	0.00	0.00	0.00	0.00	0.00	0.00	0.67
XLOC_001465	0.00	0.00	0.74	0.00	0.00	4.52	0.00	0.00	1.37	0.00	0.00	2.20
XLOC_001466	0.00	0.00	0.53	0.00	0.00	1.39	0.00	0.00	0.29	0.00	0.00	0.57
XLOC_001467	0.00	0.00	0.20	0.00	0.00	4.36	0.00	0.00	0.50	0.00	0.00	0.81
XLOC_001468	0.00	0.00	0.84	0.00	0.00	4.36	0.00	0.00	0.44	0.00	0.00	1.72
XLOC_001469	0.00	0.00	0.63	0.00	0.00	5.37	0.00	0.00	0.96	0.00	0.00	1.76
XLOC_001470	0.00	0.00	0.19	0.00	0.00	0.61	0.00	0.00	0.34	0.00	0.00	0.28
XLOC_001471	0.00	0.00	276.68	0.00	0.00	552.60	0.00	0.00	415.97	0.00	0.00	345.61
XLOC_001472	0.06	0.07	0.08	0.10	0.04	0.14	0.09	0.11	0.06	0.14	0.04	0.07
XLOC_001473	74.61	70.88	81.11	67.77	71.35	68.11	81.46	69.89	86.73	72.86	66.52	67.01
XLOC_001474	9.65	7.14	0.07	14.17	8.47	0.04	4.11	4.86	0.17	5.31	1.28	0.32
XLOC_001475	0.00	0.01	0.09	0.00	0.02	0.08	0.03	0.07	0.10	0.00	0.03	0.09
XLOC_001476	13.91	13.40	22.16	11.00	11.20	20.68	11.33	11.10	20.03	14.29	13.91	23.19
XLOC_001477	0.07	0.49	1.62	0.09	0.54	1.84	0.04	0.28	1.11	0.03	0.94	2.15
XLOC_001478	25.00	23.67	14.68	17.78	19.22	12.67	22.91	20.25	21.05	26.07	25.58	22.51
XLOC_001479	0.00	0.00	0.02	0.00	0.00	0.24	0.00	0.00	0.12	0.00	0.00	0.36
XLOC_001480	0.00	0.00	0.00	0.00	0.00	0.00	0.00	0.00	0.00	0.00	0.00	0.00
XLOC_001481	8.89	6.05	28.53	6.83	6.22	40.05	5.28	3.40	21.65	6.29	4.46	24.06
XLOC_001482	0.34	0.35	0.70	0.32	0.40	0.87	0.35	0.62	0.50	0.64	0.64	0.82
XLOC_001483	29.01	26.83	15.86	19.97	23.85	14.03	23.90	24.24	17.28	30.22	29.81	17.61
XLOC_001484	62.12	59.18	53.72	40.00	49.02	53.07	46.89	47.22	69.30	59.70	56.48	59.61
XLOC_001485	191.06	184.31	112.32	179.09	168.55	140.77	127.56	100.85	122.26	128.24	92.44	102.70
XLOC_001486	1.58	1.83	0.43	0.66	1.09	0.44	0.63	0.90	0.35	1.40	0.27	0.44
XLOC_001487	96.13	72.88	5.73	94.34	68.44	3.40	78.67	65.73	4.34	40.34	25.67	2.49
XLOC_001488	0.02	0.00	0.01	0.00	0.01	0.17	0.00	0.00	0.01	0.00	0.00	0.01
XLOC_001489	0.00	0.00	0.00	0.00	0.00	0.00	0.00	0.00	0.00	0.00	0.00	0.00
XLOC_001490	0.01	0.01	2.52	0.02	0.02	1.91	0.01	0.05	7.10	0.05	0.03	9.16
XLOC_001491	0.00	0.95	0.00	0.37	0.85	0.00	3.99	2.96	1.13	1.79	4.82	0.00
XLOC_001492	0.26	0.18	0.08	0.21	0.26	0.15	0.30	0.23	0.21	0.13	0.08	0.19
XLOC_001493	0.00	0.00	0.02	0.00	0.00	0.01	0.00	0.00	0.03	0.00	0.00	0.04
XLOC_001494	0.00	0.00	0.00	0.00	0.00	0.00	0.00	0.00	0.00	0.00	0.00	0.00
XLOC_001495	0.00	0.00	0.00	0.00	0.00	0.00	0.00	0.00	0.00	0.00	0.00	0.00
XLOC_001496	0.00	0.00	0.44	0.00	0.00	0.93	0.00	0.00	0.72	0.00	0.00	1.17
XLOC_001497	0.00	0.00	0.01	0.00	0.00	0.05	0.00	0.00	0.00	0.00	0.00	0.01
XLOC_001498	0.03	0.02	0.23	0.00	0.08	0.01	0.00	0.00	0.00	0.00	0.01	0.17
XLOC_001499	0.04	0.12	0.10	0.22	0.11	0.14	0.00	0.01	0.48	0.10	0.07	0.76
XLOC_001500	0.12	0.12	0.04	0.00	0.09	0.04	0.00	0.20	0.03	0.00	0.00	0.39
XLOC_001501	0.00	0.00	2.35	0.00	0.00	1.12	0.00	0.00	2.57	0.00	0.00	5.76
XLOC_001502	0.00	0.00	0.00	0.00	0.00	0.00	0.00	0.00	0.00	0.00	0.00	0.00
XLOC_001503	0.00	0.00	0.00	0.00	0.00	0.00	0.00	0.00	0.00	0.00	0.00	0.00
XLOC_001504	0.00	0.00	0.00	0.00	0.00	0.00	0.00	0.00	0.00	0.00	0.00	0.00
XLOC_001505	0.03	0.03	2.78	0.16	0.00	4.00	0.00	0.01	4.52	0.12	0.02	4.02
XLOC_001506	4.26	3.39	2.34	3.78	3.99	1.42	5.15	4.74	2.00	5.59	5.31	2.03
XLOC_001507	1.35	0.90	3.93	1.00	1.01	3.21	1.49	0.89	5.28	2.28	1.14	3.55
XLOC_001508	0.00	0.00	0.00	0.00	0.00	0.10	0.00	0.04	0.19	0.05	0.03	0.02
XLOC_001509	2.28	1.73	7.13	3.13	2.79	7.40	4.99	3.60	12.40	3.84	4.13	8.74
XLOC_001510	0.00	0.00	79.77	0.00	0.00	13.64	0.00	0.00	8.88	0.00	0.00	81.87
XLOC_001511	0.00	0.00	6.82	0.00	0.00	0.92	0.00	0.00	0.06	0.00	0.00	0.46
XLOC_001512	0.00	0.00	0.00	0.00	0.00	0.00	0.00	0.00	0.00	0.00	0.00	0.00
XLOC_001513	0.04	0.05	0.03	0.00	0.02	0.01	0.08	0.08	0.00	0.06	0.00	0.00
XLOC_001514	3.52	1.94	0.19	2.38	1.50	0.23	2.62	2.42	0.07	4.41	1.85	0.42
XLOC_001515	8.54	9.16	7.78	7.19	8.61	5.87	8.27	9.52	11.42	7.68	6.73	6.13
XLOC_001516	0.12	0.06	0.17	0.00	0.04	0.14	0.02	0.07	0.17	0.09	0.07	0.30
XLOC_001517	0.16	0.07	0.18	0.03	0.07	0.18	0.02	0.09	0.11	0.18	0.09	0.25
XLOC_001518	0.05	0.34	0.08	0.17	0.75	0.25	0.11	0.16	0.11	0.11	0.10	0.05
XLOC_001519	2.11	5.66	84.03	1.54	4.41	77.76	1.66	3.14	93.92	3.20	3.93	78.94
XLOC_001520	102.86	113.40	63.10	94.34	113.31	67.52	62.87	66.13	102.90	64.30	66.42	73.23
XLOC_001521	0.35	1.08	0.10	0.17	0.55	0.01	0.00	0.01	0.00	0.73	2.85	0.07
XLOC_001522	1.20	4.50	2.14	10.98	17.63	1.96	11.43	18.30	2.31	2.76	23.47	2.32
XLOC_001523	0.00	0.00	0.03	0.00	0.00	0.15	0.00	0.00	0.08	0.00	0.08	0.54
XLOC_001524	0.00	0.00	0.00	0.00	0.00	0.00	0.00	0.00	0.00	0.00	0.00	0.00
XLOC_001525	0.53	0.37	0.70	0.44	0.32	0.78	0.37	0.29	0.33	0.26	0.37	0.32
XLOC_001526	0.00	0.00	1.28	0.00	0.00	1.66	0.00	0.00	0.81	0.00	0.13	0.47
XLOC_001527	237.75	339.11	83.26	268.71	335.45	96.07	249.22	283.25	101.89	210.33	270.57	73.15
XLOC_001528	0.00	0.01	2.12	0.00	0.02	2.92	0.00	0.00	1.94	0.00	0.00	2.03
XLOC_001529	0.60	0.35	2.93	0.74	0.68	3.23	0.55	0.82	2.35	0.39	0.31	2.72
XLOC_001530	14.51	11.58	2.48	13.10	12.77	2.46	14.41	12.42	3.37	14.26	20.80	4.60
XLOC_001531	3.20	2.46	0.00	3.02	1.81	0.03	3.06	1.72	0.08	2.65	3.46	0.00
XLOC_001532	0.48	0.71	0.06	0.26	0.60	0.17	0.49	0.54	0.09	0.56	0.63	0.12
XLOC_001533	0.33	0.00	0.00	0.68	0.00	0.16	0.00	0.09	0.00	0.00	0.47	0.00
XLOC_001534	0.00	2.29	0.00	0.00	0.00	0.00	5.63	0.00	7.05	12.70	1.00	3.52
XLOC_001535	0.00	0.00	1.47	0.00	0.00	1.20	0.00	0.00	0.04	0.10	0.00	1.62
XLOC_001536	0.00	0.00	0.00	0.00	0.00	0.00	0.00	0.00	0.00	0.00	0.00	0.00
XLOC_001537	0.00	0.00	28.91	0.00	0.00	10.58	0.02	0.01	1.09	0.07	0.06	0.91
XLOC_001538	0.00	0.00	23.61	0.00	0.00	7.67	0.00	0.00	0.18	0.00	0.00	1.01
XLOC_001539	0.08	0.10	1.79	0.00	0.05	1.45	0.00	0.27	0.14	0.26	0.39	0.15
XLOC_001540	0.00	0.00	18.42	0.00	0.00	35.33	0.00	0.00	0.02	0.00	0.00	0.16
XLOC_001541	0.71	0.71	1.48	0.97	1.99	0.89	2.45	2.18	0.46	5.78	3.09	2.41
XLOC_001542	0.16	0.18	0.74	0.21	0.40	1.21	0.46	0.50	0.24	1.98	0.92	0.43
XLOC_001543	0.00	0.00	0.00	0.00	2.16	1.06	3.92	0.00	0.00	3.17	7.79	0.00
XLOC_001544	5.08	0.63	1.21	2.69	1.70	4.00	4.98	3.78	1.69	6.87	2.97	2.96
XLOC_001545	3.35	2.54	2.19	4.56	4.45	5.94	15.34	14.82	9.48	6.86	4.85	4.71
XLOC_001546	5.64	4.76	1.29	3.69	2.37	0.81	0.65	0.42	0.00	10.82	10.05	3.19
XLOC_001547	0.00	0.00	0.00	0.00	0.00	0.00	0.00	0.00	0.00	0.00	0.00	0.00
XLOC_001548	12.61	10.11	6.68	10.79	8.24	7.31	13.17	13.69	6.88	15.76	17.11	7.19
XLOC_001549	0.00	0.12	0.00	0.00	0.09	0.01	0.00	0.01	0.00	0.03	0.09	0.01
XLOC_001550	0.00	0.00	0.00	0.00	0.00	0.00	0.00	0.00	0.00	0.00	0.00	0.00
XLOC_001551	0.00	0.00	0.00	0.00	0.00	0.00	0.00	0.00	0.00	0.00	0.00	0.00
XLOC_001552	0.00	0.00	0.00	0.00	0.00	0.00	0.00	0.00	0.00	0.00	0.00	0.00
XLOC_001553	0.00	0.00	0.00	0.00	0.00	0.00	0.00	0.00	0.00	0.00	0.00	0.00
XLOC_001554	0.00	0.00	0.00	0.00	0.00	0.00	0.00	0.00	0.00	0.00	0.00	0.00
XLOC_001555	0.00	0.00	0.00	0.00	0.00	0.00	0.00	0.00	0.00	0.00	0.00	0.00
XLOC_001556	0.00	0.00	0.00	0.00	0.00	0.00	0.00	0.00	0.00	0.00	0.00	0.00
XLOC_001557	0.00	0.00	0.00	0.00	0.00	0.00	0.00	0.00	0.00	0.00	0.00	0.00
XLOC_001558	0.00	0.00	0.00	0.00	0.00	0.00	0.00	0.00	0.00	0.00	0.00	0.00
XLOC_001559	0.16	0.13	0.01	0.09	0.10	0.01	0.20	0.42	0.01	0.18	0.06	0.00
XLOC_001560	0.07	0.06	0.01	0.00	0.03	0.00	0.21	0.35	0.07	0.30	0.32	0.02
XLOC_001561	23.63	25.71	39.12	23.65	24.60	30.52	24.25	24.05	44.77	28.94	28.99	46.17
XLOC_001562	6.91	14.08	53.93	8.22	20.75	54.38	3.83	14.28	53.13	5.63	15.04	58.05
XLOC_001563	0.66	0.97	0.42	0.50	0.53	0.53	0.54	0.98	0.33	0.89	1.31	0.24
XLOC_001564	85.63	86.10	85.29	78.90	84.98	75.44	89.20	91.57	78.61	99.31	115.44	82.63
XLOC_001565	281.18	439.15	13.02	226.13	424.84	6.63	285.36	486.00	9.47	292.78	758.41	17.90
XLOC_001566	0.07	0.09	0.48	0.00	0.00	0.28	0.00	0.02	0.30	0.12	0.19	0.35
XLOC_001567	24.87	19.52	17.40	24.79	19.15	16.73	26.24	23.36	18.96	28.05	25.80	13.20
XLOC_001568	32.87	22.74	7.83	32.76	22.34	6.89	35.62	22.97	4.64	22.76	16.11	6.55
XLOC_001569	0.12	0.00	0.00	0.00	0.00	0.04	0.00	0.00	0.00	0.09	0.00	0.00
XLOC_001570	0.00	0.00	0.13	0.00	0.00	0.22	0.00	0.00	0.10	0.00	0.00	0.28
XLOC_001571	0.00	0.24	0.64	0.35	0.00	0.99	0.43	0.11	1.46	0.40	0.40	1.05
XLOC_001572	0.00	0.00	0.29	0.00	0.00	0.31	0.00	0.00	0.13	0.00	0.00	0.07
XLOC_001573	0.00	0.02	270.06	0.00	0.00	352.47	0.00	0.01	206.42	0.00	0.00	108.26
XLOC_001574	0.51	0.52	1.81	1.77	0.54	2.09	1.36	1.49	3.83	0.64	0.23	0.88
XLOC_001575	13.15	12.80	27.11	8.38	8.39	16.56	10.21	10.60	40.31	11.56	7.88	35.69
XLOC_001576	44.14	30.08	6.64	32.42	29.44	7.21	43.19	36.53	8.77	45.36	38.81	8.41
XLOC_001577	0.00	0.00	0.00	0.00	0.00	0.02	0.00	0.00	0.01	0.02	0.00	0.00
XLOC_001578	0.32	0.44	0.36	0.31	0.39	0.21	0.00	0.16	0.19	0.08	0.37	0.31
XLOC_001579	3.12	2.15	0.26	1.90	1.71	1.17	2.46	2.96	0.83	3.17	2.39	0.81
XLOC_001580	2.64	0.86	0.89	1.83	0.90	23.59	6.65	1.21	0.14	9.90	3.84	0.55
XLOC_001581	0.00	0.05	8.65	0.00	0.11	9.34	0.03	0.07	6.45	0.07	0.20	9.99
XLOC_001582	6.72	4.23	1.08	4.12	4.72	0.56	7.11	4.90	0.55	6.95	7.33	1.16
XLOC_001583	0.04	0.08	0.00	0.13	0.08	0.00	0.12	0.11	0.00	0.36	0.23	0.00
XLOC_001584	0.01	0.06	0.00	0.00	0.00	0.00	0.08	0.00	0.03	0.33	0.13	0.00
XLOC_001585	0.05	0.22	0.01	0.18	0.13	0.00	0.18	0.23	0.02	0.10	0.07	0.00
XLOC_001586	0.14	0.06	0.00	0.12	0.10	0.00	0.22	0.20	0.00	0.35	0.29	0.02
XLOC_001587	0.13	0.07	0.00	0.05	0.15	0.00	0.12	0.16	0.00	0.49	0.08	0.00
XLOC_001588	1.64	1.09	0.12	1.77	1.18	0.03	2.80	1.76	0.05	4.17	3.59	0.04
XLOC_001589	0.22	0.05	0.00	0.07	0.10	0.01	0.31	0.15	0.00	0.72	0.41	0.00
XLOC_001590	0.18	0.06	0.00	0.07	0.07	0.00	0.23	0.15	0.00	0.38	0.44	0.02
XLOC_001591	0.04	0.00	0.00	0.00	0.03	0.00	0.05	0.16	0.00	0.42	0.48	0.00
XLOC_001592	0.14	0.01	0.00	0.07	0.07	0.00	0.00	0.15	0.00	0.36	0.05	0.00
XLOC_001593	0.00	0.00	0.19	0.00	0.00	0.06	0.00	0.00	0.34	0.00	0.00	0.10
XLOC_001594	0.00	0.00	0.15	0.00	0.00	0.05	0.00	0.00	0.30	0.00	0.00	0.17
XLOC_001595	0.02	0.00	0.35	0.00	0.00	0.64	0.09	0.00	1.25	0.00	0.00	1.22
XLOC_001596	7.42	6.73	4.93	6.26	7.76	4.58	7.65	9.10	4.87	10.87	10.51	6.17
XLOC_001597	0.03	0.02	10.57	0.00	0.00	17.13	0.00	0.00	6.18	0.01	0.01	19.01
XLOC_001598	0.00	0.00	8.87	0.01	0.00	14.00	0.00	0.02	5.50	0.00	0.00	13.02
XLOC_001599	0.00	0.00	2.51	0.31	0.00	3.37	0.00	0.17	0.53	0.00	0.00	3.92
XLOC_001600	0.00	0.00	0.62	0.00	0.00	0.53	0.00	0.00	0.28	0.00	0.00	1.91
XLOC_001601	0.00	0.00	0.34	0.00	0.03	0.42	0.08	0.04	0.39	0.00	0.00	0.59
XLOC_001602	0.00	0.00	0.24	0.00	0.00	0.43	0.00	0.00	1.07	0.00	0.00	0.23
XLOC_001603	0.00	0.00	0.16	0.00	0.00	0.20	0.00	0.00	0.62	0.00	0.00	0.20
XLOC_001604	0.00	0.00	34.10	0.00	0.00	28.39	0.00	0.00	37.03	0.00	0.00	32.96
XLOC_001605	0.43	0.05	0.00	0.23	0.00	0.05	0.09	0.00	0.06	0.12	0.06	0.00
XLOC_001606	0.00	0.00	0.00	0.25	0.00	0.00	0.54	0.00	0.00	0.53	0.04	0.00
XLOC_001607	1.53	0.21	0.21	0.92	0.39	0.04	1.80	0.57	0.22	1.68	0.40	0.10
XLOC_001608	0.02	0.00	0.02	0.34	0.00	0.02	0.18	0.24	0.00	0.15	0.51	0.00
XLOC_001609	0.05	0.26	0.08	0.38	0.13	0.15	0.31	0.39	0.00	0.30	0.94	0.01
XLOC_001610	14.25	12.18	4.90	10.35	11.62	4.93	16.77	14.52	4.73	18.40	18.67	5.49
XLOC_001611	0.10	0.12	0.30	0.09	0.17	0.54	0.00	0.10	0.50	0.16	0.03	1.20
XLOC_001612	5.51	6.54	14.72	2.53	3.56	13.53	3.50	4.22	12.52	5.31	5.35	13.17
XLOC_001613	25.05	22.86	8.25	21.05	23.03	7.64	17.79	22.81	9.33	19.31	21.42	9.66
XLOC_001614	0.01	0.11	2.05	0.00	0.02	2.28	0.03	0.09	3.03	0.07	0.02	2.21
XLOC_001615	0.00	0.00	0.00	0.00	0.00	0.00	0.00	0.00	0.00	0.00	0.00	0.00
XLOC_001616	0.14	0.05	0.27	0.15	0.11	0.24	0.10	0.01	0.20	0.02	0.15	0.25
XLOC_001617	0.00	0.00	0.77	0.00	0.00	1.93	0.00	0.00	0.37	0.00	0.00	0.33
XLOC_001618	0.03	0.00	0.29	0.06	0.09	0.14	0.12	0.10	0.11	0.00	0.03	0.16
XLOC_001619	0.00	0.00	0.00	0.00	0.00	0.00	0.00	0.00	0.00	0.00	0.00	0.00
XLOC_001620	0.00	0.00	0.00	0.00	0.00	0.00	0.00	0.00	0.00	0.00	0.00	0.00
XLOC_001621	0.00	0.00	0.00	0.51	0.00	0.00	0.00	0.00	0.00	0.00	0.00	0.00
XLOC_001622	0.00	0.00	15.16	0.00	0.00	0.39	0.00	0.00	0.60	0.00	0.00	0.44
XLOC_001623	1.24	0.56	0.32	1.52	1.17	0.22	0.76	0.29	0.20	1.42	1.61	1.72
XLOC_001624	0.25	0.05	0.13	0.13	0.19	0.04	0.09	0.17	0.08	0.46	0.71	0.29
XLOC_001625	0.21	0.15	0.05	0.00	0.23	0.05	1.19	0.58	0.09	0.54	0.81	0.20
XLOC_001626	0.17	0.10	0.10	0.11	0.00	0.18	0.13	0.21	0.08	0.19	0.41	0.23
XLOC_001627	0.00	0.00	14.48	0.00	0.00	11.76	0.00	0.00	7.34	0.00	0.00	24.63
XLOC_001628	0.00	0.00	1.28	0.00	0.00	0.79	0.00	0.00	1.12	0.00	0.00	1.87
XLOC_001629	0.00	0.00	1.39	0.00	0.00	0.25	0.00	0.00	0.39	0.00	0.00	0.76
XLOC_001630	0.00	0.03	7.54	0.03	0.04	7.36	0.14	0.16	5.53	0.11	0.01	6.13
XLOC_001631	0.00	0.00	0.00	0.00	0.00	0.00	0.00	0.00	0.00	0.00	0.00	0.00
XLOC_001632	0.00	0.00	0.00	0.00	0.00	0.00	0.00	0.00	0.00	0.00	0.00	0.00
XLOC_001633	0.00	0.01	7.49	0.00	0.00	5.43	0.00	0.00	4.58	0.00	0.00	3.39
XLOC_001634	0.00	0.00	2.47	0.00	0.00	2.65	0.00	0.00	2.15	0.00	0.00	1.03
XLOC_001635	0.00	0.00	0.00	0.00	0.00	0.00	0.00	0.00	0.00	0.00	0.00	0.00
XLOC_001636	1.02	2.41	6.28	1.52	3.03	5.56	0.96	4.41	5.99	0.53	4.62	9.93
XLOC_001637	0.13	0.12	0.09	0.00	0.17	0.06	0.05	0.10	0.06	0.07	0.06	0.11
XLOC_001638	20.62	24.26	6.42	22.11	26.03	5.90	20.30	19.92	7.75	21.39	23.95	8.20
XLOC_001639	0.00	0.00	0.37	0.00	0.01	0.40	0.02	0.01	0.42	0.04	0.10	0.20
XLOC_001640	0.04	0.00	0.44	0.00	0.00	0.26	0.00	0.00	0.03	0.00	0.00	0.03
XLOC_001641	0.00	0.02	0.17	0.01	0.01	0.25	0.04	0.01	0.10	0.00	0.00	0.01
XLOC_001642	7.33	7.03	92.00	5.15	5.74	101.37	5.54	5.34	81.91	5.33	4.30	80.05
XLOC_001643	0.00	0.00	0.00	0.00	0.00	0.00	0.00	0.00	0.00	0.00	0.00	0.00
XLOC_001644	8.01	5.62	6.72	6.81	6.04	8.49	8.90	6.61	9.24	8.16	6.43	6.84
XLOC_001645	0.00	0.00	0.11	0.00	0.00	0.30	0.00	0.00	0.05	0.00	0.00	0.26
XLOC_001646	0.00	0.00	0.06	0.00	0.00	0.13	0.00	0.00	0.05	0.00	0.00	0.14
XLOC_001647	0.00	0.00	0.00	0.00	0.00	0.48	0.00	0.00	0.12	0.00	0.00	0.10
XLOC_001648	7.87	8.01	9.33	14.17	14.26	7.52	15.44	11.94	11.59	14.27	12.39	8.60
XLOC_001649	0.77	0.41	0.07	0.63	0.53	0.09	1.39	0.85	0.04	1.29	0.78	0.04
XLOC_001650	0.33	0.13	0.02	0.15	0.13	0.01	0.18	0.18	0.02	0.57	0.30	0.02
XLOC_001651	44.46	29.51	5.31	31.10	25.24	5.57	33.10	23.97	3.35	33.05	22.74	5.69
XLOC_001652	0.00	0.00	0.52	0.00	0.00	0.29	0.00	0.00	0.50	0.00	0.00	0.01
XLOC_001653	0.00	0.00	0.00	0.00	0.00	0.01	0.00	0.02	0.00	0.05	0.08	0.00
XLOC_001654	0.00	0.00	0.73	0.00	0.00	0.10	0.00	0.00	0.00	0.00	0.00	0.52
XLOC_001655	9.61	6.58	2.20	6.46	4.82	1.98	6.71	6.11	2.36	9.96	7.93	2.78
XLOC_001656	0.00	0.00	0.00	0.00	0.00	0.00	0.00	0.00	0.00	0.00	0.00	0.00
XLOC_001657	104.47	46.62	1.86	59.71	51.93	0.75	75.54	85.80	1.20	98.03	82.61	2.37
XLOC_001658	7.39	4.16	0.29	3.59	2.98	0.24	11.48	11.37	0.26	16.77	13.56	0.43
XLOC_001659	0.86	0.55	0.76	0.57	1.00	1.55	0.48	0.72	0.43	0.79	1.85	0.60
XLOC_001660	0.59	0.00	0.57	0.73	0.14	0.66	0.25	0.64	0.36	0.66	0.75	0.72
XLOC_001661	0.00	0.02	0.10	0.00	0.03	0.06	0.00	0.03	0.15	0.02	0.02	0.23
XLOC_001662	2.72	3.79	0.09	2.79	5.06	0.24	0.81	0.89	0.15	1.28	0.42	0.18
XLOC_001663	0.00	0.00	0.00	0.00	0.00	0.00	0.00	0.00	0.00	0.00	0.00	0.00
XLOC_001664	0.25	0.26	0.10	0.47	0.27	0.04	0.15	0.10	0.13	0.24	0.36	0.04
XLOC_001665	5.73	4.90	7.18	3.70	4.34	6.75	5.36	3.87	9.01	4.97	5.09	6.57
XLOC_001666	0.00	0.00	0.22	0.00	0.00	0.46	0.00	0.01	0.03	0.00	0.00	0.46
XLOC_001667	7.65	2.48	0.20	6.78	2.34	0.11	13.94	5.54	0.14	15.84	3.84	0.36
XLOC_001668	0.12	0.04	0.00	0.32	0.06	0.00	0.21	0.04	0.00	0.29	0.13	0.00
XLOC_001669	0.00	0.00	0.48	0.00	0.00	1.49	0.00	0.05	0.19	0.00	0.00	1.08
XLOC_001670	3.68	3.67	0.76	3.13	2.95	1.44	2.88	2.92	0.70	3.43	3.48	1.73
XLOC_001671	0.52	0.92	0.22	0.50	0.95	0.17	0.26	0.71	0.12	0.71	0.88	0.40
XLOC_001672	0.00	0.02	0.04	0.00	0.00	0.08	0.00	0.00	0.01	0.01	0.02	0.08
XLOC_001673	27.91	20.52	6.71	17.45	16.13	6.39	20.32	21.64	6.75	27.82	26.94	8.23
XLOC_001674	0.21	0.17	0.22	0.08	0.15	0.37	0.10	0.12	0.20	0.26	0.11	0.22
XLOC_001675	6.39	6.03	2.51	4.61	4.90	2.98	5.48	5.59	2.51	6.96	4.33	2.04
XLOC_001676	1.62	1.42	0.92	1.37	1.30	1.15	2.52	2.68	0.79	2.77	2.89	0.94
XLOC_001677	0.11	0.05	0.04	0.10	0.07	0.04	0.12	0.41	0.03	0.20	0.35	0.11
XLOC_001678	1.32	0.74	1.87	3.58	3.29	3.10	8.50	8.91	1.52	1.73	1.18	2.04
XLOC_001679	0.00	0.00	0.03	0.03	0.00	0.27	0.00	0.01	0.11	0.00	0.00	0.02
XLOC_001680	0.00	0.00	0.18	0.00	0.04	0.32	0.05	0.01	0.14	0.00	0.00	0.16
XLOC_001681	22.11	18.40	6.27	18.58	19.82	6.01	19.94	29.67	4.81	22.44	33.35	4.58
XLOC_001682	0.54	0.34	0.13	0.46	0.72	0.15	0.68	0.87	0.11	0.64	1.11	0.10
XLOC_001683	0.17	0.12	0.06	0.17	0.17	0.04	0.24	0.46	0.05	0.21	0.48	0.04
XLOC_001684	0.07	0.01	0.01	0.06	0.02	0.06	0.04	0.15	0.04	0.19	0.45	0.02
XLOC_001685	0.14	0.11	0.05	0.09	0.12	0.08	0.29	0.47	0.09	0.38	0.72	0.08
XLOC_001686	0.37	0.53	3.98	0.15	0.75	3.50	0.03	0.14	4.18	0.34	2.28	4.78
XLOC_001687	0.00	0.00	0.00	0.00	0.00	0.00	0.00	0.00	0.03	0.00	0.00	0.01
XLOC_001688	0.31	0.37	1.01	0.13	0.11	1.15	0.35	0.20	0.68	0.44	0.43	1.13
XLOC_001689	0.63	4.29	0.17	0.64	3.61	0.09	0.30	3.69	0.03	0.17	4.67	0.01
XLOC_001690	0.02	0.72	0.00	0.13	0.82	0.02	0.00	1.21	0.00	0.02	1.56	0.02
XLOC_001691	0.22	1.03	0.06	0.11	0.94	0.02	0.08	1.21	0.02	0.11	2.61	0.04
XLOC_001692	0.33	2.18	0.13	0.11	1.63	0.05	0.04	2.10	0.02	0.13	3.01	0.15
XLOC_001693	0.14	0.67	0.00	0.00	1.04	0.00	0.11	1.55	0.00	0.02	0.99	0.00
XLOC_001694	13.09	13.24	3.05	9.84	12.62	3.12	14.27	21.57	4.47	15.42	29.25	3.88
XLOC_001695	14.79	12.72	14.80	14.49	14.25	12.97	13.21	14.51	10.37	15.80	15.84	12.32
XLOC_001696	0.10	0.06	0.07	0.04	0.05	0.11	0.13	0.14	0.02	0.43	0.36	0.04
XLOC_001697	0.03	0.01	0.32	0.05	0.04	1.25	0.08	0.21	1.15	0.07	0.05	0.17
XLOC_001698	0.00	0.00	0.06	0.00	0.00	0.09	0.00	0.00	0.44	0.01	0.01	0.04
XLOC_001699	1.39	1.40	0.15	2.41	1.74	0.11	1.57	1.60	0.02	2.03	2.89	0.06
XLOC_001700	7.89	5.89	6.45	6.99	7.93	7.18	10.58	11.35	5.71	9.72	13.98	5.85
XLOC_001701	0.10	0.05	0.00	0.21	0.12	0.01	0.18	0.28	0.05	0.32	0.64	0.04
XLOC_001702	0.52	0.15	5.21	0.26	0.17	5.61	0.14	0.11	6.09	0.73	0.15	6.53
XLOC_001703	1.01	0.91	3.56	0.40	0.59	4.84	0.72	0.85	4.70	0.47	0.72	4.97
XLOC_001704	0.04	0.03	0.01	0.17	0.06	0.00	0.26	0.26	0.00	0.01	0.04	0.00
XLOC_001705	0.00	0.07	0.00	0.00	0.00	0.00	0.00	0.33	0.00	0.09	0.00	0.00
XLOC_001706	0.17	1.33	2.03	0.95	1.75	3.83	4.03	4.13	4.36	0.15	1.86	2.70
XLOC_001707	3.47	2.43	6.81	2.60	2.44	7.06	4.51	2.72	5.79	5.29	5.23	9.39
XLOC_001708	0.10	0.00	0.05	0.00	0.13	0.26	0.19	0.25	0.24	1.51	0.92	0.83
XLOC_001709	0.00	0.00	0.00	0.00	0.00	0.00	0.00	0.00	0.00	0.00	0.00	0.00
XLOC_001710	0.00	0.00	0.00	0.00	0.00	0.00	0.00	0.00	0.00	0.00	0.00	0.00
XLOC_001711	0.00	0.00	0.00	0.00	0.00	0.00	0.00	0.00	0.12	0.00	0.00	0.07
XLOC_001712	0.00	0.00	0.00	0.00	0.00	0.00	0.00	0.00	0.00	0.00	0.00	0.00
XLOC_001713	0.00	0.00	0.00	0.00	0.00	0.00	0.00	0.00	0.00	0.00	0.00	0.00
XLOC_001714	0.00	0.00	1.64	0.00	0.00	2.96	0.00	0.00	1.78	0.00	0.00	1.24
XLOC_001715	0.00	0.00	0.23	0.00	0.00	0.39	0.00	0.00	0.06	0.00	0.00	0.10
XLOC_001716	0.00	0.00	0.00	0.00	0.00	0.00	0.00	0.00	0.00	0.00	0.00	0.00
XLOC_001717	0.00	0.00	0.00	0.00	0.00	0.00	0.00	0.00	0.00	0.00	0.00	0.00
XLOC_001718	10.73	8.11	20.56	8.55	9.28	14.78	12.67	11.67	16.24	16.05	19.19	23.57
XLOC_001719	0.04	0.10	0.00	0.55	0.12	0.06	0.37	0.06	0.10	0.26	0.08	0.00
XLOC_001720	0.17	0.04	0.01	0.25	0.15	0.08	0.77	0.34	0.11	0.52	0.31	0.06
XLOC_001721	0.00	0.05	6.52	0.02	0.04	8.29	0.03	0.05	6.67	0.05	0.04	6.99
XLOC_001722	6.63	7.46	10.57	4.65	6.05	10.46	6.14	6.17	14.24	7.34	9.86	15.16
XLOC_001723	0.23	0.00	0.00	0.00	0.00	0.00	0.00	0.00	0.00	0.03	0.42	0.03
XLOC_001724	0.39	0.18	0.05	0.15	0.06	0.00	0.16	0.28	0.05	0.38	0.46	0.08
XLOC_001725	1.70	1.54	0.40	1.52	1.84	0.50	2.29	2.17	0.46	2.40	2.20	0.35
XLOC_001726	0.00	0.00	0.00	0.00	0.00	0.00	0.00	0.00	0.00	0.00	0.00	0.00
XLOC_001727	0.02	0.05	0.00	0.02	0.02	0.00	0.00	0.05	0.01	0.00	0.21	0.00
XLOC_001728	0.00	0.00	0.00	0.00	0.00	0.09	0.00	0.00	0.89	0.00	0.00	0.00
XLOC_001729	0.00	0.00	0.00	0.00	0.00	0.00	0.00	0.00	0.00	0.06	0.00	0.00
XLOC_001730	0.00	0.00	0.00	0.00	0.00	0.00	0.00	0.00	0.00	0.00	0.00	0.00
XLOC_001731	64.74	62.65	29.69	47.62	59.49	25.86	42.22	39.88	35.31	47.77	45.28	30.92
XLOC_001732	8.92	9.52	7.37	7.88	8.46	6.14	9.67	11.53	9.65	11.76	11.52	7.88
XLOC_001733	2.11	1.63	1.33	1.06	1.22	1.33	1.86	2.89	1.68	4.04	4.04	1.45
XLOC_001734	25.72	26.65	10.15	21.79	27.58	10.99	21.91	23.75	8.01	22.30	30.57	11.19
XLOC_001735	0.00	0.00	0.01	0.00	0.00	0.01	0.00	0.00	0.00	0.00	0.00	0.00
XLOC_001736	9.14	7.91	6.20	7.17	8.06	5.85	7.55	8.19	7.36	9.98	8.49	6.44
XLOC_001737	0.92	0.57	0.88	0.44	0.33	0.69	0.60	1.00	1.07	1.20	0.74	1.12
XLOC_001738	0.05	0.00	0.06	0.00	0.00	0.00	0.00	0.00	0.00	0.00	0.02	0.02
XLOC_001739	12.14	10.23	5.60	8.67	10.76	5.91	10.50	12.33	4.87	14.24	13.86	5.83
XLOC_001740	4.45	4.74	5.62	4.94	5.01	4.42	4.84	5.49	6.60	5.68	6.00	6.65
XLOC_001741	0.02	0.06	0.00	0.00	0.03	0.00	0.11	0.05	0.00	0.06	0.06	0.00
XLOC_001742	0.00	0.02	0.00	0.00	0.01	0.00	0.00	0.00	0.00	0.00	0.00	0.00
XLOC_001743	15.19	4.55	8.91	9.62	4.35	6.48	13.20	5.39	6.22	10.93	4.59	7.68
XLOC_001744	4.79	2.63	5.94	3.08	1.64	6.37	4.03	3.10	8.46	5.25	2.93	7.34
XLOC_001745	0.44	3.69	5.78	2.06	1.54	4.19	0.28	0.45	0.72	0.59	0.83	1.09
XLOC_001746	0.27	0.09	0.11	0.08	0.03	0.17	0.13	0.02	0.06	0.08	0.27	0.31
XLOC_001747	0.20	0.07	0.25	0.05	0.05	0.41	0.18	0.15	0.22	0.03	0.28	0.34
XLOC_001748	1.03	0.39	0.41	1.25	0.56	0.47	1.16	0.96	0.52	1.34	0.75	0.71
XLOC_001749	0.00	0.00	0.00	0.00	0.00	0.03	0.00	0.00	0.00	0.00	0.00	0.00
XLOC_001750	0.00	0.00	0.00	0.00	0.00	0.00	0.00	0.66	0.00	0.00	0.00	0.00
XLOC_001751	9.90	11.33	20.65	7.00	11.20	19.86	8.46	8.65	41.98	11.26	9.36	31.27
XLOC_001752	0.00	0.01	271.83	0.00	0.09	142.05	0.00	0.24	293.71	0.03	0.31	324.41
XLOC_001753	0.00	0.00	0.00	0.00	0.00	0.00	0.00	0.00	0.00	0.00	0.00	0.00
XLOC_001754	0.04	0.31	0.06	0.94	1.09	0.11	1.61	0.80	0.05	0.62	0.56	0.02
XLOC_001755	0.89	0.85	0.15	1.58	0.73	0.14	2.25	2.20	0.13	0.89	1.13	0.24
XLOC_001756	62.40	54.97	114.00	49.10	59.97	106.35	56.99	59.51	114.24	63.95	70.94	115.24
XLOC_001757	26.84	18.62	24.09	17.31	16.73	18.69	20.06	22.30	27.04	25.44	28.76	27.71
XLOC_001758	35.82	50.24	3.73	31.16	42.94	3.69	22.94	27.26	3.85	31.66	38.90	3.04
XLOC_001759	10.75	6.74	4.52	7.22	5.43	4.12	7.42	8.75	6.23	10.57	9.48	5.40
XLOC_001760	0.29	0.26	0.06	0.48	0.49	0.11	0.22	0.23	0.02	0.70	0.77	0.11
XLOC_001761	65.31	40.62	5.19	50.15	38.72	5.02	68.07	66.51	6.11	90.85	70.92	7.41
XLOC_001762	0.34	0.46	0.35	0.27	0.32	0.68	0.32	0.27	0.43	0.30	0.28	0.36
XLOC_001763	0.17	0.11	0.37	0.04	0.05	0.12	0.00	0.00	0.61	0.05	0.11	0.31
XLOC_001764	0.00	0.00	0.00	0.00	0.00	0.00	0.00	0.00	0.00	0.00	0.00	0.00
XLOC_001765	12.63	9.63	20.13	9.46	9.31	20.10	10.68	10.95	22.66	12.17	11.42	23.58
XLOC_001766	0.17	0.17	0.00	0.05	0.14	0.01	0.22	0.35	0.00	0.30	0.33	0.00
XLOC_001767	0.07	1.34	1.29	0.02	0.88	2.98	0.14	1.43	1.48	0.11	2.79	1.28
XLOC_001768	120.83	139.40	180.30	147.40	158.58	143.36	205.67	194.11	167.71	155.97	185.41	159.35
XLOC_001769	0.03	0.00	0.00	0.00	0.00	0.02	0.04	0.01	0.02	0.03	0.00	0.00
XLOC_001770	5.92	4.76	9.33	5.26	4.49	12.75	7.78	7.16	13.79	8.64	6.94	16.55
XLOC_001771	0.24	0.21	0.36	0.00	0.17	0.27	0.38	0.01	0.14	0.47	0.17	0.19
XLOC_001772	17.25	15.13	266.16	11.35	12.81	197.48	11.55	10.07	170.83	13.32	11.43	211.02
XLOC_001773	1.84	0.99	181.09	1.04	1.12	187.02	1.98	1.33	186.49	2.47	1.71	166.00
XLOC_001774	1.49	1.23	2.12	0.66	1.08	2.11	1.30	1.26	4.21	1.81	1.26	2.54
XLOC_001775	13.99	10.21	4.88	9.34	10.00	4.51	15.84	15.89	5.07	15.16	17.38	5.67
XLOC_001776	1.41	1.24	0.28	3.28	2.10	0.35	8.42	4.44	0.29	4.64	3.10	0.31
XLOC_001777	0.00	0.00	0.65	0.00	0.00	0.59	0.00	0.00	0.45	0.00	0.00	0.35
XLOC_001778	0.00	0.00	1.27	0.00	0.00	1.63	0.00	0.00	0.75	0.00	0.00	0.92
XLOC_001779	0.00	0.00	0.25	0.00	0.00	0.77	0.00	0.00	0.17	0.00	0.00	0.25
XLOC_001780	0.00	0.00	0.16	0.00	0.00	1.28	0.00	0.00	0.28	0.00	0.00	0.11
XLOC_001781	0.00	0.00	0.26	0.00	0.00	1.02	0.00	0.00	0.25	0.00	0.00	0.41
XLOC_001782	0.00	0.00	0.27	0.00	0.00	0.93	0.00	0.00	0.10	0.00	0.00	0.23
XLOC_001783	0.04	0.01	0.22	0.00	0.00	1.32	0.00	0.00	0.13	0.07	0.06	0.29
XLOC_001784	0.00	0.00	0.21	0.00	0.00	1.48	0.00	0.00	0.16	0.00	0.00	0.34
XLOC_001785	0.00	0.00	0.47	0.00	0.00	2.11	0.00	0.00	0.09	0.00	0.00	0.52
XLOC_001786	0.01	0.01	0.70	0.03	0.00	5.10	0.02	0.05	0.40	0.04	0.00	0.41
XLOC_001787	17.07	14.99	29.23	14.52	15.12	28.62	18.18	19.86	29.53	20.90	23.56	34.62
XLOC_001788	0.07	0.00	0.00	0.00	0.00	0.00	0.00	0.00	0.11	0.00	0.00	0.00
XLOC_001789	9.68	8.28	4.50	8.21	7.12	3.89	12.31	10.78	5.14	12.51	11.73	5.85
XLOC_001790	0.00	0.00	0.00	0.00	0.00	0.00	0.00	0.00	0.00	0.00	0.00	0.00
XLOC_001791	0.11	1.96	3.02	0.18	2.18	2.89	0.17	2.14	2.32	0.65	6.64	2.52
XLOC_001792	0.94	0.65	0.23	0.94	0.70	0.22	2.24	1.56	0.33	2.60	1.78	0.37
XLOC_001793	0.00	0.00	0.03	0.00	0.00	0.01	0.00	0.00	0.19	0.00	0.00	0.13
XLOC_001794	23.13	19.78	20.51	19.64	19.16	25.98	21.20	21.51	31.60	26.22	27.79	28.65
XLOC_001795	0.95	0.85	0.87	0.36	0.21	0.35	0.20	0.05	0.32	0.04	0.00	0.41
XLOC_001796	0.07	0.03	0.02	0.07	0.05	0.14	0.15	0.23	0.16	0.12	0.09	0.16
XLOC_001797	0.05	0.05	0.18	0.08	0.06	0.22	0.17	0.15	0.44	0.12	0.11	0.35
XLOC_001798	0.00	0.00	0.00	0.00	0.00	0.00	0.00	0.00	0.00	0.00	0.00	0.00
XLOC_001799	0.00	0.00	0.00	0.00	0.00	0.00	0.00	0.00	0.00	0.00	0.00	0.00
XLOC_001800	0.00	0.00	0.00	0.00	0.00	0.00	0.00	0.00	0.00	0.00	0.00	0.00
XLOC_001801	14.79	15.54	9.83	10.86	12.83	8.01	12.38	11.07	9.96	16.37	15.04	11.30
XLOC_001802	0.00	0.00	6.12	0.00	0.00	14.14	0.00	0.00	8.92	0.00	0.00	12.32
XLOC_001803	0.00	0.00	0.29	0.00	0.00	0.72	0.00	0.00	2.55	0.00	0.00	3.47
XLOC_001804	0.00	0.00	0.26	0.00	0.00	0.42	0.00	0.00	0.18	0.00	0.00	0.45
XLOC_001805	0.11	0.17	319.98	0.14	0.13	355.19	0.19	0.17	364.41	0.15	0.19	273.54
XLOC_001806	1.09	0.73	0.01	0.88	0.63	0.18	2.97	1.76	0.09	1.09	0.76	0.07
XLOC_001807	0.00	0.00	0.00	0.00	0.00	0.00	0.00	0.00	0.00	0.00	0.00	0.00
XLOC_001808	133.57	151.19	68.36	138.66	166.69	57.70	82.18	91.91	86.92	94.33	97.30	71.26
XLOC_001809	25.59	18.91	11.30	17.58	15.93	9.94	27.49	25.68	13.84	26.19	28.55	12.57
XLOC_001810	0.36	0.28	0.07	0.30	0.29	0.10	0.89	0.54	0.18	0.94	0.79	0.13
XLOC_001811	0.27	0.30	0.07	0.32	0.42	0.08	0.79	0.58	0.09	0.60	0.45	0.08
XLOC_001812	164.09	36.91	13.05	78.10	18.13	10.09	84.24	25.85	8.05	99.07	18.22	16.50
XLOC_001813	0.41	0.08	0.02	0.19	0.05	0.00	0.36	0.08	0.00	1.07	0.05	0.00
XLOC_001814	43.15	27.14	69.60	52.89	48.26	65.79	82.94	59.00	71.09	64.68	65.14	74.23
XLOC_001815	0.00	0.00	0.88	0.01	0.00	1.29	0.01	0.00	0.72	0.00	0.00	1.11
XLOC_001816	0.00	0.00	0.16	0.00	0.00	0.37	0.00	0.00	0.08	0.00	0.00	0.23
XLOC_001817	0.00	0.00	0.00	0.00	0.00	0.00	0.00	0.00	0.00	0.00	0.00	0.00
XLOC_001818	0.00	0.00	0.00	0.00	0.00	0.00	0.00	0.00	0.00	0.00	0.00	0.00
XLOC_001819	5.78	3.88	2.56	3.71	3.72	2.80	5.26	5.97	2.61	6.08	6.71	3.56
XLOC_001820	0.00	0.00	0.00	0.00	0.00	0.00	0.00	0.00	0.00	0.00	0.00	0.00
XLOC_001821	0.04	0.09	0.00	0.03	0.01	0.00	0.06	0.40	0.00	0.17	0.20	0.00
XLOC_001822	0.00	0.00	0.00	0.03	0.00	0.00	0.00	0.00	0.00	0.04	0.00	0.00
XLOC_001823	26.04	23.16	6.29	19.25	18.16	3.24	23.21	19.64	8.96	29.43	21.09	9.54
XLOC_001824	94.63	87.98	40.01	89.42	88.50	37.50	104.32	93.03	44.90	100.19	86.35	41.32
XLOC_001825	5.59	5.88	14.56	3.79	4.47	14.78	4.70	4.59	13.89	5.04	5.64	13.76
XLOC_001826	0.00	0.00	0.02	0.00	0.00	0.57	0.00	0.00	0.00	0.00	0.00	0.00
XLOC_001827	0.00	0.00	0.07	0.00	0.00	0.32	0.00	0.00	0.04	0.00	0.00	0.08
XLOC_001828	5.19	4.76	0.47	3.95	3.69	0.18	2.50	3.63	0.29	4.12	6.96	0.33
XLOC_001829	0.10	0.02	3.27	0.31	0.13	3.76	0.03	0.10	5.02	0.23	0.02	2.82
XLOC_001830	108.18	77.42	57.16	77.43	68.79	60.78	67.22	58.25	94.87	87.68	67.09	65.89
XLOC_001831	2.24	1.56	0.49	1.24	0.88	0.55	2.51	2.05	0.53	3.98	2.65	0.59
XLOC_001832	0.62	0.30	0.83	0.37	0.25	0.42	1.27	0.63	0.45	1.32	0.89	0.90
XLOC_001833	0.01	0.04	3.48	0.06	0.04	4.39	0.06	0.02	5.07	0.05	0.01	7.95
XLOC_001834	0.00	0.00	0.00	0.00	0.00	0.00	0.00	0.00	0.00	0.00	0.00	0.00
XLOC_001835	0.00	0.00	0.04	0.00	0.00	0.24	0.00	0.00	0.01	0.00	0.00	0.07
XLOC_001836	0.00	0.00	0.00	0.00	0.00	0.00	0.00	0.00	0.00	0.00	0.00	0.00
XLOC_001837	0.00	0.00	0.00	0.00	0.00	0.00	0.00	0.00	0.00	0.00	0.00	0.00
XLOC_001838	0.00	0.00	0.00	0.00	0.00	0.00	0.00	0.00	0.00	0.00	0.00	0.00
XLOC_001839	28.82	16.68	20.61	21.49	15.50	12.25	22.03	21.00	22.85	27.41	22.23	18.54
XLOC_001840	0.24	0.11	0.11	0.13	0.10	0.07	0.38	0.33	0.07	0.58	0.48	0.07
XLOC_001841	0.13	0.17	0.45	0.11	0.17	0.62	0.31	0.16	0.41	0.16	0.18	0.63
XLOC_001842	0.02	0.00	0.02	0.00	0.00	0.13	0.00	0.00	0.05	0.00	0.00	0.05
XLOC_001843	0.09	0.00	6.45	0.11	0.00	2.07	0.00	0.00	4.22	0.02	0.00	2.29
XLOC_001844	0.06	0.05	0.22	0.03	0.03	0.00	0.00	0.03	0.01	0.00	0.03	0.74
XLOC_001845	0.29	0.23	0.14	0.07	0.25	0.33	0.00	0.20	0.08	1.01	0.08	0.20
XLOC_001846	0.71	0.12	0.02	0.57	0.03	0.12	0.58	0.26	0.07	0.46	0.15	0.06
XLOC_001847	1.35	1.14	0.29	0.80	0.97	0.41	1.33	1.52	0.21	2.40	1.99	0.37
XLOC_001848	0.00	0.03	0.05	0.00	0.00	0.25	0.00	0.00	0.02	0.00	0.03	0.15
XLOC_001849	0.02	0.07	0.30	0.00	0.00	0.54	0.00	0.00	0.10	0.00	0.03	0.12
XLOC_001850	0.00	0.00	0.00	0.00	0.00	0.75	0.00	0.00	0.00	0.00	0.00	0.12
XLOC_001851	0.01	0.07	0.90	0.00	0.08	4.28	0.00	0.00	0.92	0.11	0.12	0.31
XLOC_001852	0.00	0.00	0.08	0.11	0.01	0.23	0.00	0.03	0.07	0.07	0.05	0.10
XLOC_001853	0.00	0.03	0.13	0.02	0.00	0.23	0.00	0.01	0.15	0.02	0.02	0.24
XLOC_001854	0.00	0.00	0.00	0.00	0.00	0.00	0.00	0.00	0.06	0.00	0.00	0.00
XLOC_001855	0.00	0.00	0.00	0.00	0.00	0.00	0.00	0.00	0.00	0.00	0.00	0.00
XLOC_001856	18.46	15.49	5.08	20.62	16.67	4.30	22.25	14.29	7.12	19.82	16.75	6.50
XLOC_001857	8.88	9.80	4.63	5.69	6.38	3.68	7.94	6.65	7.37	7.51	7.62	5.19
XLOC_001858	0.32	0.11	0.13	0.12	0.05	0.05	0.14	0.16	0.11	0.23	0.23	0.14
XLOC_001859	17.58	14.07	6.41	12.47	12.28	5.61	15.61	11.65	6.66	18.15	15.82	8.27
XLOC_001860	0.14	0.17	0.00	0.05	0.12	0.00	0.17	0.09	0.00	0.37	0.16	0.02
XLOC_001861	0.00	0.00	0.00	0.00	0.00	0.00	0.00	0.00	0.00	0.00	0.00	0.00
XLOC_001862	0.00	0.00	0.02	0.00	0.00	0.00	0.00	0.00	0.00	0.00	0.00	0.00
XLOC_001863	0.00	0.00	0.00	0.00	0.00	0.00	0.00	0.00	0.00	0.00	0.00	0.00
XLOC_001864	3.71	1.18	37.70	2.53	0.94	32.57	6.74	2.19	50.47	7.21	2.88	45.82
XLOC_001865	0.00	0.00	0.27	0.00	0.00	0.30	0.00	0.04	0.27	0.11	0.00	0.22
XLOC_001866	6.22	5.16	5.50	4.61	3.56	5.36	4.04	3.28	9.21	4.48	3.07	5.93
XLOC_001867	0.00	0.00	0.04	0.00	0.00	0.00	0.00	0.00	0.00	0.00	0.00	0.00
XLOC_001868	0.00	0.00	0.06	0.00	0.00	0.53	0.00	0.00	0.64	0.00	0.00	0.23
XLOC_001869	0.00	0.00	0.09	0.00	0.00	2.87	0.00	0.00	1.15	0.00	0.00	0.26
XLOC_001870	0.00	0.00	0.00	0.00	0.00	0.00	0.00	0.00	0.00	0.00	0.00	0.00
XLOC_001871	0.00	0.00	0.31	0.00	0.00	4.78	0.00	0.00	3.05	0.00	0.00	1.19
XLOC_001872	0.00	0.00	0.00	0.00	0.00	0.00	0.00	0.00	0.00	0.00	0.00	0.00
XLOC_001873	0.04	0.02	0.24	0.03	0.03	0.37	0.02	0.04	0.26	0.09	0.04	0.39
XLOC_001874	0.00	0.00	0.00	0.00	0.00	0.00	0.00	0.00	0.00	0.00	0.00	0.02
XLOC_001875	31.10	21.65	1428.32	23.03	14.99	1496.81	27.10	16.50	1514.70	37.10	18.10	1004.73
XLOC_001876	0.04	0.03	0.51	0.03	0.00	0.50	0.05	0.00	0.75	0.07	0.03	0.64
XLOC_001877	0.00	0.01	4.04	0.06	0.04	2.48	0.01	0.01	3.06	0.01	0.00	4.11
XLOC_001878	0.00	0.00	0.17	0.00	0.00	0.12	0.00	0.00	0.08	0.00	0.00	0.18
XLOC_001879	0.80	0.61	2.76	0.12	0.42	3.09	0.25	0.77	2.37	0.72	1.67	4.40
XLOC_001880	21.15	20.72	31.33	26.65	21.48	29.91	20.26	12.96	46.19	20.98	15.59	36.47
XLOC_001881	14.53	13.10	10.28	17.07	17.76	11.51	23.34	22.65	10.08	25.74	25.34	11.42
XLOC_001882	0.00	0.01	0.04	0.00	0.00	0.19	0.00	0.00	0.03	0.00	0.00	0.10
XLOC_001883	0.00	0.00	0.00	0.00	0.00	0.00	0.00	0.00	0.00	0.00	0.00	0.00
XLOC_001884	0.00	0.00	0.00	0.00	0.00	0.00	0.00	0.00	0.00	0.00	0.00	0.00
XLOC_001885	0.22	0.88	0.15	0.19	0.80	0.26	0.41	1.12	0.33	0.21	1.31	0.39
XLOC_001886	0.00	0.00	0.00	0.00	0.00	0.00	0.00	0.00	0.00	0.00	0.00	0.00
XLOC_001887	0.00	0.00	0.00	0.00	0.00	0.00	0.00	0.00	0.00	0.00	0.00	0.00
XLOC_001888	0.00	0.00	4.24	0.00	0.00	6.24	0.00	0.00	4.35	0.00	0.00	10.02
XLOC_001889	22.46	20.77	10.88	16.28	17.20	9.35	18.66	15.52	12.78	21.26	19.68	11.19
XLOC_001890	0.00	0.00	0.00	0.00	0.00	0.00	0.00	0.00	0.00	0.00	0.00	0.00
XLOC_001891	0.00	0.00	0.00	0.00	0.00	0.00	0.00	0.00	0.00	0.00	0.00	0.00
XLOC_001892	0.00	0.00	0.00	0.00	0.00	0.00	0.00	0.00	0.00	0.00	0.00	0.00
XLOC_001893	3.37	2.14	4.29	2.06	1.95	3.78	4.16	3.78	3.83	5.10	5.34	4.99
XLOC_001894	15.99	22.08	0.35	16.69	22.99	1.02	4.73	3.67	0.22	7.65	3.10	0.21
XLOC_001895	0.20	0.13	0.00	0.01	0.02	0.01	0.17	0.01	0.01	0.26	0.18	0.03
XLOC_001896	0.10	0.08	0.01	0.00	0.00	0.18	0.13	0.12	0.00	0.66	0.29	0.11
XLOC_001897	7.02	9.44	0.50	5.12	7.72	0.51	3.85	3.78	0.59	5.51	4.85	0.59
XLOC_001898	12.88	18.20	15.87	13.48	18.94	13.20	14.31	21.81	26.08	13.20	23.13	16.03
XLOC_001899	0.02	0.02	0.00	0.00	0.00	0.00	0.00	0.00	0.02	0.00	0.49	0.00
XLOC_001900	0.05	0.09	0.04	0.00	0.08	0.02	0.13	0.11	0.07	0.19	0.54	0.14
XLOC_001901	0.03	0.17	0.05	0.00	0.04	0.03	0.17	0.40	0.16	0.15	0.79	0.06
XLOC_001902	0.00	0.00	0.07	0.00	0.00	0.06	0.00	0.04	0.11	0.06	0.00	0.20
XLOC_001903	0.16	0.26	0.26	0.09	0.17	0.33	0.22	0.29	0.18	0.32	0.33	0.46
XLOC_001904	0.00	0.00	0.04	0.00	0.06	0.21	0.00	0.00	0.02	0.09	0.13	0.30
XLOC_001905	17.09	21.54	17.41	16.10	18.90	16.80	13.78	13.51	14.50	17.79	20.43	18.66
XLOC_001906	1.04	0.80	0.08	0.63	0.58	0.09	1.29	1.62	0.09	2.18	2.26	0.10
XLOC_001907	0.04	0.14	0.00	0.00	0.00	0.00	0.00	0.30	0.07	0.50	0.11	0.00
XLOC_001908	17.15	17.32	24.03	14.91	17.20	25.04	13.57	13.20	21.69	17.47	15.82	24.64
XLOC_001909	0.06	0.28	0.04	0.05	0.26	0.01	0.35	0.41	0.05	0.06	0.45	0.05
XLOC_001910	0.04	0.04	0.01	0.04	0.24	0.02	0.47	0.39	0.01	0.32	0.29	0.06
XLOC_001911	0.12	0.06	0.00	0.07	0.24	0.03	0.29	0.68	0.03	0.24	0.06	0.03
XLOC_001912	2.43	3.44	14.33	2.00	4.27	10.42	8.07	10.53	6.08	6.57	8.00	13.47
XLOC_001913	0.00	0.00	0.00	0.00	0.00	0.00	0.00	0.00	0.00	0.00	0.00	0.00
XLOC_001914	1.39	1.45	0.79	1.27	1.28	1.04	1.58	1.11	1.15	1.00	1.08	0.91
XLOC_001915	5.70	3.89	2.25	3.70	3.63	1.88	6.01	5.45	2.13	7.29	6.25	3.18
XLOC_001916	0.00	0.00	56.54	0.00	0.00	52.94	0.00	0.00	53.17	0.00	0.00	47.98
XLOC_001917	0.42	0.70	515.84	1.10	1.58	520.67	1.52	1.90	660.47	0.70	1.07	568.97
XLOC_001918	0.00	0.00	0.08	0.00	0.00	0.29	0.00	0.00	0.09	0.00	0.00	0.17
XLOC_001919	0.00	0.04	0.24	0.00	0.00	0.14	0.00	0.02	0.07	0.00	0.01	0.14
XLOC_001920	0.05	0.00	1.21	0.00	0.00	0.04	0.00	0.00	0.01	0.15	0.00	0.06
XLOC_001921	0.00	0.00	0.08	0.01	0.00	0.01	0.00	0.00	0.00	0.00	0.00	0.03
XLOC_001922	0.00	0.00	0.00	0.00	0.00	0.00	0.00	0.00	0.00	0.00	0.00	0.00
XLOC_001923	0.00	0.00	0.22	0.00	0.00	0.00	0.00	0.00	0.00	0.00	0.00	0.07
XLOC_001924	0.00	0.00	0.23	0.00	0.00	1.82	0.00	0.00	0.03	0.00	0.00	0.21
XLOC_001925	0.00	0.00	0.00	0.00	0.00	0.10	0.00	0.00	0.00	0.00	0.00	0.00
XLOC_001926	0.00	0.00	0.09	0.00	0.00	0.42	0.00	0.00	0.00	0.00	0.00	0.05
XLOC_001927	6.49	6.10	5.37	4.94	6.03	4.95	6.20	6.02	5.33	8.72	7.75	4.89
XLOC_001928	10.06	15.73	1.42	20.15	23.45	1.30	22.44	20.30	1.70	13.16	23.54	5.80
XLOC_001929	0.18	0.06	0.28	0.25	0.26	0.05	0.40	0.57	0.25	0.58	1.47	0.18
XLOC_001930	0.19	1.04	0.00	0.12	0.39	0.02	0.21	0.32	0.00	0.41	0.78	0.01
XLOC_001931	0.06	0.61	0.00	0.00	0.00	0.00	0.00	0.02	0.00	0.00	0.10	0.02
XLOC_001932	0.16	0.23	0.01	0.00	0.08	0.01	0.15	0.19	0.00	0.06	0.20	0.07
XLOC_001933	0.01	0.25	0.00	0.00	0.00	0.00	0.00	0.00	0.00	0.02	0.09	0.00
XLOC_001934	7.96	8.45	14.50	6.51	7.65	20.14	9.88	9.37	22.62	8.36	10.39	18.58
XLOC_001935	0.49	0.25	0.16	0.35	0.31	0.25	0.55	0.70	0.21	1.10	1.19	0.31
XLOC_001936	0.12	0.17	0.03	0.00	0.11	0.11	0.00	0.15	0.03	0.52	1.01	0.17
XLOC_001937	0.00	0.00	0.00	0.00	0.06	0.13	0.32	0.21	0.12	0.85	1.00	0.13
XLOC_001938	0.03	0.18	0.02	0.02	0.03	0.05	0.00	0.07	0.03	0.30	0.21	0.17
XLOC_001939	0.38	0.09	0.06	0.00	0.01	0.08	0.33	0.21	0.03	0.48	0.41	0.21
XLOC_001940	0.00	0.00	0.05	0.00	0.02	0.00	0.00	0.19	0.00	0.10	0.36	0.07
XLOC_001941	52.09	35.40	56.87	36.82	27.40	57.89	55.91	42.66	83.02	47.49	34.91	71.87
XLOC_001942	0.00	0.00	0.00	0.00	0.00	0.00	0.00	0.00	0.00	0.00	0.00	0.00
XLOC_001943	0.00	0.01	1.71	0.00	0.00	1.76	0.03	0.00	1.01	0.03	0.01	1.35
XLOC_001944	0.00	0.00	0.00	0.00	0.00	0.00	0.00	0.00	0.00	0.00	0.00	0.00
XLOC_001945	0.00	0.00	0.00	0.00	0.00	0.00	0.00	0.00	0.00	0.00	0.00	0.00
XLOC_001946	0.00	0.00	0.00	0.00	0.00	0.00	0.00	0.00	0.00	0.00	0.00	0.00
XLOC_001947	0.00	0.00	0.48	0.00	0.00	0.37	0.00	0.00	0.51	0.00	0.00	0.54
XLOC_001948	109.49	131.57	18.48	168.71	203.72	37.52	73.81	87.77	30.59	97.60	64.35	23.69
XLOC_001949	0.33	0.41	0.06	0.34	0.54	0.11	0.26	0.38	0.07	0.44	0.32	0.10
XLOC_001950	31.89	52.50	9.63	30.15	47.00	10.42	21.00	31.20	9.39	19.37	32.93	14.54
XLOC_001951	23.57	23.11	12.27	17.25	20.76	8.17	14.77	18.86	11.49	19.08	18.95	11.33
XLOC_001952	0.04	0.05	0.69	0.00	0.01	0.58	0.00	0.00	0.33	0.00	0.00	1.59
XLOC_001953	6.33	8.83	5.69	7.35	9.65	8.16	10.98	10.17	9.05	7.35	7.01	9.05
XLOC_001954	0.09	0.15	0.28	0.07	0.09	0.39	0.10	0.14	0.57	0.15	0.18	0.56
XLOC_001955	0.01	0.01	0.04	0.15	0.01	0.09	0.03	0.07	0.20	0.11	0.04	0.20
XLOC_001956	0.00	0.00	0.02	0.00	0.02	0.13	0.00	0.00	0.09	0.00	0.00	0.24
XLOC_001957	0.00	0.01	0.22	0.00	0.00	0.00	0.00	0.00	0.06	0.00	0.00	0.19
XLOC_001958	0.04	0.06	765.09	0.05	0.20	660.96	0.00	0.06	597.70	0.01	0.00	475.05
XLOC_001959	0.00	0.00	0.63	0.00	0.00	0.63	0.00	0.00	1.20	0.03	0.00	1.29
XLOC_001960	0.00	0.00	0.00	0.00	0.00	0.00	0.00	0.00	0.00	0.00	0.00	0.00
XLOC_001961	0.03	0.00	0.09	0.00	0.02	0.15	0.02	0.00	0.17	0.00	0.02	0.09
XLOC_001962	0.07	0.05	0.28	0.04	0.01	0.42	0.07	0.03	0.25	0.09	0.03	0.22
XLOC_001963	18.32	17.72	22.76	13.86	16.73	20.56	19.57	18.11	28.25	20.73	21.87	26.00
XLOC_001964	0.03	0.00	0.06	0.06	0.05	0.20	0.06	0.00	0.14	0.03	0.08	0.19
XLOC_001965	22.71	19.73	9.24	15.31	17.82	8.52	20.52	18.80	9.95	26.47	27.25	10.43
XLOC_001966	0.28	0.23	0.02	0.12	0.10	0.03	0.25	0.23	0.03	0.41	0.42	0.13
XLOC_001967	0.00	0.08	0.15	0.07	0.04	0.07	0.14	0.13	0.14	0.12	0.14	0.08
XLOC_001968	0.00	0.00	0.39	0.00	0.00	0.39	0.00	0.00	0.46	0.02	0.00	0.84
XLOC_001969	0.00	0.00	0.00	0.00	0.00	0.00	0.00	0.00	0.00	0.00	0.00	0.00
XLOC_001970	0.00	0.00	0.04	0.00	0.00	0.01	0.00	0.00	0.02	0.00	0.00	0.15
XLOC_001971	0.09	0.23	0.09	0.06	0.21	0.14	0.14	0.26	0.22	0.09	0.48	0.21
XLOC_001972	39.26	28.12	9.33	23.49	24.05	11.17	26.00	18.60	9.60	35.04	25.32	10.31
XLOC_001973	0.00	0.00	0.10	0.00	0.00	0.30	0.00	0.06	0.09	0.00	0.02	0.02
XLOC_001974	0.00	0.10	0.10	0.01	0.00	0.19	0.00	0.08	0.19	0.13	0.04	0.08
XLOC_001975	14.78	16.61	51.99	13.90	17.77	31.23	14.03	12.87	100.44	14.68	15.83	92.48
XLOC_001976	0.00	0.00	0.00	0.00	0.00	0.00	0.00	0.00	0.00	0.00	0.00	0.00
XLOC_001977	0.00	0.00	0.21	0.00	0.00	0.46	0.00	0.00	0.13	0.00	0.00	0.31
XLOC_001978	0.00	0.00	0.47	0.00	0.00	0.41	0.00	0.00	0.30	0.00	0.00	0.09
XLOC_001979	0.00	0.00	0.02	0.00	0.00	0.20	0.00	0.00	0.02	0.00	0.00	0.07
XLOC_001980	0.00	0.00	0.02	0.00	0.00	0.05	0.00	0.00	0.00	0.00	0.00	0.04
XLOC_001981	0.00	0.00	0.36	0.00	0.00	0.24	0.00	0.00	0.00	0.00	0.00	0.12
XLOC_001982	0.00	0.00	0.09	0.00	0.00	0.27	0.00	0.00	0.03	0.00	0.00	0.02
XLOC_001983	0.00	0.00	0.07	0.00	0.00	0.20	0.00	0.00	0.00	0.05	0.05	0.01
XLOC_001984	0.00	0.00	0.01	0.00	0.00	0.00	0.00	0.00	0.01	0.00	0.00	0.01
XLOC_001985	2.85	3.78	6.55	3.01	3.38	9.28	1.82	3.02	9.64	2.67	3.19	6.80
XLOC_001986	0.41	0.79	0.24	0.34	0.52	0.00	0.39	0.92	0.04	0.78	1.09	0.08
XLOC_001987	1.28	1.47	4.67	1.39	0.76	7.95	1.47	1.22	4.63	1.73	1.18	5.75
XLOC_001988	0.00	0.08	0.37	0.00	0.09	0.33	0.30	0.00	0.21	0.10	0.06	0.28
XLOC_001989	21.67	17.67	13.34	14.82	16.04	11.80	17.62	15.14	13.46	20.83	21.31	14.58
XLOC_001990	0.99	0.29	0.00	0.52	0.77	0.05	0.58	0.41	0.02	0.51	0.58	0.03
XLOC_001991	0.09	0.12	31.39	0.07	0.15	37.89	0.01	0.03	39.62	0.02	0.00	47.82
XLOC_001992	0.11	0.20	1.72	0.10	0.20	1.14	0.07	0.04	0.97	0.18	0.05	1.81
XLOC_001993	14.45	13.49	11.61	12.14	13.28	11.89	15.24	14.99	14.12	17.30	16.06	12.88
XLOC_001994	0.00	0.00	0.06	0.00	0.00	0.26	0.00	0.00	0.03	0.00	0.00	0.03
XLOC_001995	0.96	1.52	738.70	1.86	3.17	796.21	3.53	4.28	631.91	1.40	3.01	827.21
XLOC_001996	0.02	0.02	1.13	0.03	0.01	1.81	0.13	0.08	0.77	0.04	0.07	1.36
XLOC_001997	0.00	0.00	0.26	0.00	0.00	0.52	0.02	0.00	0.14	0.00	0.00	0.28
XLOC_001998	0.00	0.01	0.45	0.01	0.02	0.96	0.02	0.04	0.54	0.01	0.00	0.60
XLOC_001999	0.00	0.00	0.13	0.00	0.00	0.21	0.00	0.00	0.07	0.00	0.00	0.06
[truncated: 39,368 more rows]
