# Supplementary material for: Multi-species annotation of transcriptome and chromatin structure in domesticated animals
Source: BMC Biol. 2019 Dec 30;17:108. doi: 10.1186/s12915-019-0726-5 (PMC6936065; doi:10.1186/s12915-019-0726-5)
Supplement: Supplementary file 5 — Additional file 5 FR-AgENCODE genes and transcripts (structure, expression, positional and coding classes). • bos_taurus_cuff_tpm0.1_2sample_complete.gff • bos_taurus_cuff_tpm0.1_2sample_trid_4posclasses_3codingclasses_booleans.tsv • bos_taurus.frag.gnid.posclasslist.codclasslist.tsv • bos_taurus.fraggn.tpm.tsv • capra_hircus_cuff_tpm0.1_2sample_complete.gff • capra_hircus_cuff_tpm0.1_2sample_trid_4posclasses_3codingclasses_booleans.tsv • capra_hircus.frag.gnid.posclasslist.codclasslist.tsv • capra_hircus.fraggn.tpm.tsv • gallus_gallus_cuff_tpm0.1_2sample_complete.gff • gallus_gallus_cuff_tpm0.1_2sample_trid_4posclasses_3codingclasses_booleans.tsv • gallus_gallus.frag.gnid.posclasslist.codclasslist.tsv • gallus_gallus.fraggn.tpm.tsv • sus_scrofa_cuff_tpm0.1_2sample_complete.gff • sus_scrofa_cuff_tpm0.1_2sample_trid_4posclasses_3codingclasses_booleans.tsv • sus_scrofa.frag.gnid.posclasslist.codclasslist.tsv • sus_scrofa.fraggn.tpm.tsv [file 12915_2019_726_MOESM5_ESM.gz › home/sfoissac/fragencode/papers/first/suppl.files/fraggn/gallus_gallus_cuff_tpm0.1_2sample_trid_4posclasses_3codingclasses_booleans.tsv]

trid	known	extension	alternative	novel	mRNA	lncRNA	otherRNA
TCONS_00000005	0	0	1	0	1	0	0
TCONS_00000004	0	0	1	0	1	0	0
TCONS_00000003	0	0	1	0	1	0	0
TCONS_00000002	0	0	1	0	1	0	0
TCONS_00000008	0	0	1	0	1	0	0
TCONS_00000007	0	0	1	0	1	0	0
TCONS_00000006	0	0	1	0	1	0	0
TCONS_00000009	0	0	1	0	1	0	0
TCONS_00000011	0	0	1	0	1	0	0
TCONS_00000010	0	0	1	0	1	0	0
TCONS_00000013	0	0	1	0	1	0	0
TCONS_00000014	1	0	0	0	1	0	0
TCONS_00000018	0	0	1	0	1	0	0
TCONS_00000016	0	0	1	0	1	0	0
TCONS_00000015	1	0	0	0	1	0	0
TCONS_00000019	0	0	1	0	1	0	0
TCONS_00000021	0	0	1	0	1	0	0
TCONS_00000023	1	0	0	0	1	0	0
TCONS_00000024	0	0	1	0	1	0	0
TCONS_00000030	0	0	0	1	0	0	1
TCONS_00000031	0	0	0	1	0	0	1
TCONS_00000032	0	0	0	1	0	1	0
TCONS_00000033	0	0	0	1	0	1	0
TCONS_00000034	0	0	0	1	0	0	1
TCONS_00000035	1	0	0	0	1	0	0
TCONS_00000037	0	0	1	0	1	0	0
TCONS_00000036	0	0	1	0	1	0	0
TCONS_00000038	0	0	1	0	1	0	0
TCONS_00000039	0	0	1	0	1	0	0
TCONS_00000043	0	0	1	0	1	0	0
TCONS_00000045	0	0	0	1	0	0	1
TCONS_00000047	0	0	0	1	0	1	0
TCONS_00000053	0	0	1	0	1	0	0
TCONS_00000052	0	0	1	0	1	0	0
TCONS_00000054	0	0	1	0	1	0	0
TCONS_00000055	1	0	0	0	1	0	0
TCONS_00000056	0	0	1	0	1	0	0
TCONS_00000058	0	0	1	0	1	0	0
TCONS_00000057	1	0	0	0	1	0	0
TCONS_00000059	0	0	0	1	0	1	0
TCONS_00000062	0	0	1	0	1	0	0
TCONS_00000061	0	1	0	0	1	0	0
TCONS_00000063	0	0	1	0	1	0	0
TCONS_00000066	0	0	1	0	1	0	0
TCONS_00000067	0	0	1	0	1	0	0
TCONS_00000074	0	0	1	0	1	0	0
TCONS_00000075	1	0	0	0	1	0	0
TCONS_00000076	0	0	1	0	1	0	0
TCONS_00000078	0	0	1	0	1	0	0
TCONS_00000077	0	0	1	0	1	0	0
TCONS_00000079	0	0	1	0	1	0	0
TCONS_00000080	1	0	0	0	1	0	0
TCONS_00000081	0	0	1	0	1	0	0
TCONS_00000082	0	0	1	0	1	0	0
TCONS_00000084	0	0	1	0	1	0	0
TCONS_00000083	0	0	1	0	1	0	0
TCONS_00000092	0	0	1	0	1	0	0
TCONS_00000093	1	0	0	0	1	0	0
TCONS_00000094	1	0	0	0	1	0	0
TCONS_00000095	1	0	0	0	1	0	0
TCONS_00000097	0	0	1	0	1	0	0
TCONS_00000096	0	0	1	0	1	0	0
TCONS_00000101	0	0	1	0	1	0	0
TCONS_00000100	0	0	1	0	1	0	0
TCONS_00000103	1	0	0	0	1	0	0
TCONS_00000104	0	0	1	0	1	0	0
TCONS_00000106	1	0	0	0	1	0	0
TCONS_00000105	0	0	1	0	1	0	0
TCONS_00000107	1	0	0	0	1	0	0
TCONS_00000108	1	0	0	0	1	0	0
TCONS_00000110	1	0	0	0	1	0	0
TCONS_00000111	1	0	0	0	1	0	0
TCONS_00000112	0	0	1	0	1	0	0
TCONS_00000113	0	0	1	0	1	0	0
TCONS_00000114	0	0	1	0	1	0	0
TCONS_00000115	1	0	0	0	1	0	0
TCONS_00000116	0	0	0	1	0	1	0
TCONS_00000117	0	0	0	1	0	1	0
TCONS_00000120	0	1	0	0	1	0	0
TCONS_00000122	0	0	1	0	1	0	0
TCONS_00000121	1	0	0	0	1	0	0
TCONS_00000131	0	0	1	0	1	0	0
TCONS_00000132	0	0	1	0	1	0	0
TCONS_00000133	1	0	0	0	1	0	0
TCONS_00000134	1	0	0	0	1	0	0
TCONS_00000135	1	0	0	0	1	0	0
TCONS_00000137	0	0	1	0	1	0	0
TCONS_00000138	0	0	1	0	1	0	0
TCONS_00000139	0	0	1	0	1	0	0
TCONS_00000140	0	0	1	0	1	0	0
TCONS_00000144	0	0	1	0	1	0	0
TCONS_00000146	0	0	1	0	1	0	0
TCONS_00000148	1	0	0	0	1	0	0
TCONS_00000147	0	0	1	0	1	0	0
TCONS_00000149	0	0	0	1	0	1	0
TCONS_00000150	0	0	0	1	0	1	0
TCONS_00000152	0	1	0	0	1	0	0
TCONS_00000154	0	0	0	1	0	1	0
TCONS_00000155	0	0	0	1	0	1	0
TCONS_00000157	0	0	0	1	0	1	0
TCONS_00000156	0	0	0	1	0	1	0
TCONS_00000159	0	0	0	1	0	1	0
TCONS_00000158	0	0	0	1	0	1	0
TCONS_00000160	0	0	0	1	0	1	0
TCONS_00000161	0	0	0	1	0	1	0
TCONS_00000162	0	0	0	1	0	1	0
TCONS_00000163	0	0	0	1	0	1	0
TCONS_00000164	0	0	0	1	0	1	0
TCONS_00000165	0	0	0	1	0	1	0
TCONS_00000166	0	0	0	1	0	1	0
TCONS_00000167	0	0	0	1	0	1	0
TCONS_00000168	0	0	0	1	0	1	0
TCONS_00000169	0	0	0	1	0	1	0
TCONS_00000170	0	0	0	1	0	1	0
TCONS_00000171	0	0	0	1	0	1	0
TCONS_00000172	0	0	0	1	0	1	0
TCONS_00000173	0	0	0	1	0	1	0
TCONS_00000174	0	0	0	1	0	1	0
TCONS_00000175	0	0	0	1	0	1	0
TCONS_00000176	0	0	0	1	0	1	0
TCONS_00000177	0	0	0	1	0	1	0
TCONS_00000178	0	0	0	1	0	1	0
TCONS_00000180	0	0	0	1	0	1	0
TCONS_00000179	0	0	0	1	0	1	0
TCONS_00000181	0	0	0	1	0	1	0
TCONS_00000182	0	0	0	1	0	1	0
TCONS_00000183	0	0	0	1	0	1	0
TCONS_00000184	0	0	0	1	0	1	0
TCONS_00000186	0	0	0	1	0	1	0
TCONS_00000185	0	0	0	1	0	1	0
TCONS_00000187	0	0	0	1	0	1	0
TCONS_00000188	0	0	0	1	0	1	0
TCONS_00000191	0	0	0	1	0	1	0
TCONS_00000192	1	0	0	0	1	0	0
TCONS_00000193	0	0	1	0	1	0	0
TCONS_00000194	0	0	1	0	1	0	0
TCONS_00000195	0	0	1	0	1	0	0
TCONS_00000196	0	0	1	0	1	0	0
TCONS_00000199	0	0	1	0	1	0	0
TCONS_00000198	0	0	1	0	1	0	0
TCONS_00000197	1	0	0	0	1	0	0
TCONS_00000200	0	0	1	0	1	0	0
TCONS_00000202	0	0	1	0	1	0	0
TCONS_00000201	0	0	1	0	1	0	0
TCONS_00000203	0	0	1	0	1	0	0
TCONS_00000204	1	0	0	0	1	0	0
TCONS_00000208	1	0	0	0	1	0	0
TCONS_00000207	1	0	0	0	1	0	0
TCONS_00000209	1	0	0	0	1	0	0
TCONS_00000210	0	0	0	1	0	1	0
TCONS_00000212	0	0	0	1	0	1	0
TCONS_00000213	0	0	0	1	0	1	0
TCONS_00000214	0	0	0	1	0	1	0
TCONS_00000215	0	0	0	1	0	1	0
TCONS_00000216	0	0	1	0	1	0	0
TCONS_00000217	1	0	0	0	1	0	0
TCONS_00000218	0	0	1	0	1	0	0
TCONS_00000219	1	0	0	0	1	0	0
TCONS_00000221	1	0	0	0	1	0	0
TCONS_00000220	0	0	1	0	1	0	0
TCONS_00000222	1	0	0	0	1	0	0
TCONS_00000224	1	0	0	0	1	0	0
TCONS_00000226	1	0	0	0	1	0	0
TCONS_00000227	1	0	0	0	1	0	0
TCONS_00000228	1	0	0	0	1	0	0
TCONS_00000230	0	1	0	0	1	0	0
TCONS_00000229	1	0	0	0	1	0	0
TCONS_00000231	0	0	1	0	1	0	0
TCONS_00000232	0	0	1	0	1	0	0
TCONS_00000234	0	0	1	0	1	0	0
TCONS_00000235	0	0	1	0	1	0	0
TCONS_00000237	1	0	0	0	1	0	0
TCONS_00000236	0	0	1	0	1	0	0
TCONS_00000238	0	0	0	1	1	0	0
TCONS_00000239	0	0	0	1	0	0	1
TCONS_00000240	0	0	0	1	0	0	1
TCONS_00000243	0	0	1	0	1	0	0
TCONS_00000247	0	0	1	0	1	0	0
TCONS_00000248	0	0	1	0	1	0	0
TCONS_00000250	0	1	0	0	1	0	0
TCONS_00000249	1	0	0	0	1	0	0
TCONS_00000254	1	0	0	0	1	0	0
TCONS_00000255	1	0	0	0	1	0	0
TCONS_00000256	0	0	1	0	1	0	0
TCONS_00000259	1	0	0	0	1	0	0
TCONS_00000261	0	0	0	1	0	1	0
TCONS_00000264	0	0	1	0	1	0	0
TCONS_00000263	1	0	0	0	1	0	0
TCONS_00000265	0	0	0	1	0	1	0
TCONS_00000267	0	0	1	0	1	0	0
TCONS_00000266	0	0	1	0	1	0	0
TCONS_00000268	0	0	1	0	1	0	0
TCONS_00000269	1	0	0	0	1	0	0
TCONS_00000270	0	0	1	0	1	0	0
TCONS_00000271	0	1	0	0	1	0	0
TCONS_00000274	0	0	1	0	1	0	0
TCONS_00000272	1	0	0	0	1	0	0
TCONS_00000276	1	0	0	0	1	0	0
TCONS_00000277	0	0	1	0	1	0	0
TCONS_00000279	0	0	1	0	1	0	0
TCONS_00000278	0	0	1	0	1	0	0
TCONS_00000280	1	0	0	0	1	0	0
TCONS_00000281	0	0	0	1	0	1	0
TCONS_00000282	0	0	1	0	1	0	0
TCONS_00000285	0	0	1	0	1	0	0
TCONS_00000284	0	0	1	0	1	0	0
TCONS_00000283	0	0	1	0	1	0	0
TCONS_00000286	1	0	0	0	1	0	0
TCONS_00000288	0	0	1	0	1	0	0
TCONS_00000287	0	0	1	0	1	0	0
TCONS_00000293	0	0	1	0	1	0	0
TCONS_00000292	0	0	1	0	1	0	0
TCONS_00000291	0	0	1	0	1	0	0
TCONS_00000290	1	0	0	0	1	0	0
TCONS_00000294	0	0	0	1	0	1	0
TCONS_00000295	0	0	0	1	0	1	0
TCONS_00000297	0	0	0	1	0	1	0
TCONS_00000298	0	0	1	0	1	0	0
TCONS_00000299	0	0	1	0	1	0	0
TCONS_00000303	0	0	1	0	1	0	0
TCONS_00000302	0	0	1	0	1	0	0
TCONS_00000301	0	0	1	0	1	0	0
TCONS_00000300	1	0	0	0	1	0	0
TCONS_00000304	0	0	1	0	1	0	0
TCONS_00000306	0	0	1	0	1	0	0
TCONS_00000305	1	0	0	0	1	0	0
TCONS_00000307	0	0	1	0	1	0	0
TCONS_00000308	0	0	1	0	1	0	0
TCONS_00000310	0	0	1	0	1	0	0
TCONS_00000311	0	0	1	0	1	0	0
TCONS_00000313	0	0	1	0	1	0	0
TCONS_00000315	0	1	0	0	1	0	0
TCONS_00000314	1	0	0	0	1	0	0
TCONS_00000316	0	0	1	0	1	0	0
TCONS_00000318	0	1	0	0	1	0	0
TCONS_00000319	0	0	1	0	1	0	0
TCONS_00000320	1	0	0	0	1	0	0
TCONS_00000324	0	1	0	0	1	0	0
TCONS_00000341	0	0	1	0	1	0	0
TCONS_00000342	0	0	1	0	1	0	0
TCONS_00000344	0	0	1	0	1	0	0
TCONS_00000343	0	1	0	0	1	0	0
TCONS_00000345	1	0	0	0	1	0	0
TCONS_00000346	0	0	0	1	1	0	0
TCONS_00000349	0	0	1	0	1	0	0
TCONS_00000350	0	0	1	0	1	0	0
TCONS_00000353	0	0	0	1	0	1	0
TCONS_00000354	0	0	0	1	0	1	0
TCONS_00000355	0	0	0	1	1	0	0
TCONS_00000358	0	0	0	1	1	0	0
TCONS_00000357	0	0	0	1	1	0	0
TCONS_00000356	0	0	0	1	1	0	0
TCONS_00000360	0	0	0	1	0	1	0
TCONS_00000361	0	0	0	1	0	1	0
TCONS_00000362	0	0	0	1	0	1	0
TCONS_00000365	0	0	0	1	0	1	0
TCONS_00000369	0	0	1	0	1	0	0
TCONS_00000370	1	0	0	0	1	0	0
TCONS_00000372	1	0	0	0	1	0	0
TCONS_00000371	0	0	1	0	1	0	0
TCONS_00000373	1	0	0	0	1	0	0
TCONS_00000374	1	0	0	0	0	1	0
TCONS_00000375	0	0	1	0	0	1	0
TCONS_00000376	0	0	0	1	0	1	0
TCONS_00000377	0	0	1	0	1	0	0
TCONS_00000378	0	0	1	0	1	0	0
TCONS_00000382	0	0	1	0	1	0	0
TCONS_00000381	0	0	1	0	1	0	0
TCONS_00000379	0	0	1	0	1	0	0
TCONS_00000383	0	0	1	0	1	0	0
TCONS_00000385	1	0	0	0	1	0	0
TCONS_00000386	0	0	1	0	1	0	0
TCONS_00000387	1	0	0	0	1	0	0
TCONS_00000389	0	1	0	0	1	0	0
TCONS_00000388	1	0	0	0	1	0	0
TCONS_00000390	0	0	1	0	1	0	0
TCONS_00000392	0	0	1	0	1	0	0
TCONS_00000395	0	1	0	0	1	0	0
TCONS_00000396	1	0	0	0	1	0	0
TCONS_00000398	0	0	1	0	1	0	0
TCONS_00000397	1	0	0	0	1	0	0
TCONS_00000400	1	0	0	0	1	0	0
TCONS_00000399	1	0	0	0	1	0	0
TCONS_00000401	0	0	1	0	1	0	0
TCONS_00000402	1	0	0	0	1	0	0
TCONS_00000403	1	0	0	0	1	0	0
TCONS_00000405	0	0	1	0	1	0	0
TCONS_00000409	0	0	1	0	1	0	0
TCONS_00000408	0	0	1	0	1	0	0
TCONS_00000407	0	0	1	0	1	0	0
TCONS_00000410	0	0	1	0	1	0	0
TCONS_00000413	0	0	1	0	1	0	0
TCONS_00000412	0	0	1	0	1	0	0
TCONS_00000411	0	0	1	0	1	0	0
TCONS_00000416	1	0	0	0	1	0	0
TCONS_00000417	1	0	0	0	1	0	0
TCONS_00000418	0	0	1	0	1	0	0
TCONS_00000419	0	0	1	0	1	0	0
TCONS_00000420	0	0	1	0	1	0	0
TCONS_00000421	1	0	0	0	1	0	0
TCONS_00000422	0	0	1	0	1	0	0
TCONS_00000423	0	0	1	0	1	0	0
TCONS_00000424	0	0	1	0	1	0	0
TCONS_00000426	0	0	1	0	1	0	0
TCONS_00000427	1	0	0	0	1	0	0
TCONS_00000428	0	0	1	0	1	0	0
TCONS_00000429	0	0	1	0	1	0	0
TCONS_00000431	0	0	0	1	0	1	0
TCONS_00000432	0	0	0	1	0	1	0
TCONS_00000434	0	0	1	0	1	0	0
TCONS_00000436	0	1	0	0	1	0	0
TCONS_00000439	0	0	0	1	0	1	0
TCONS_00000440	0	0	0	1	0	1	0
TCONS_00000441	0	0	0	1	0	1	0
TCONS_00000442	0	0	0	1	0	1	0
TCONS_00000443	0	0	0	1	0	1	0
TCONS_00000447	0	1	0	0	1	0	0
TCONS_00000446	0	0	1	0	1	0	0
TCONS_00000448	0	0	1	0	1	0	0
TCONS_00000449	0	0	1	0	1	0	0
TCONS_00000450	0	0	1	0	1	0	0
TCONS_00000451	0	0	0	1	0	1	0
TCONS_00000452	0	0	0	1	0	1	0
TCONS_00000453	0	0	1	0	1	0	0
TCONS_00000455	0	0	1	0	1	0	0
TCONS_00000456	0	0	1	0	1	0	0
TCONS_00000459	0	0	1	0	1	0	0
TCONS_00000461	0	0	1	0	1	0	0
TCONS_00000460	0	0	1	0	1	0	0
TCONS_00000462	0	1	0	0	1	0	0
TCONS_00000464	0	0	1	0	1	0	0
TCONS_00000466	1	0	0	0	1	0	0
TCONS_00000467	1	0	0	0	1	0	0
TCONS_00000469	0	1	0	0	1	0	0
TCONS_00000468	1	0	0	0	1	0	0
TCONS_00000470	0	0	0	1	0	1	0
TCONS_00000471	1	0	0	0	1	0	0
TCONS_00000473	1	0	0	0	1	0	0
TCONS_00000474	0	0	1	0	1	0	0
TCONS_00000475	0	0	1	0	1	0	0
TCONS_00000476	1	0	0	0	0	0	1
TCONS_00000477	0	0	1	0	1	0	0
TCONS_00000478	0	0	1	0	1	0	0
TCONS_00000481	1	0	0	0	1	0	0
TCONS_00000480	1	0	0	0	1	0	0
TCONS_00000479	1	0	0	0	1	0	0
TCONS_00000483	0	0	0	1	0	1	0
TCONS_00000482	0	0	0	1	0	1	0
TCONS_00000484	0	0	0	1	0	1	0
TCONS_00000485	1	0	0	0	1	0	0
TCONS_00000487	1	0	0	0	1	0	0
TCONS_00000489	0	1	0	0	1	0	0
TCONS_00000488	1	0	0	0	1	0	0
TCONS_00000491	0	0	0	1	0	1	0
TCONS_00000493	0	1	0	0	1	0	0
TCONS_00000495	0	0	1	0	1	0	0
TCONS_00000499	0	1	0	0	1	0	0
TCONS_00000500	1	0	0	0	0	1	0
TCONS_00000501	0	0	0	1	0	1	0
TCONS_00000502	0	0	1	0	1	0	0
TCONS_00000504	0	1	0	0	1	0	0
TCONS_00000503	0	0	1	0	1	0	0
TCONS_00000505	1	0	0	0	1	0	0
TCONS_00000506	0	0	1	0	1	0	0
TCONS_00000507	1	0	0	0	0	1	0
TCONS_00000513	0	0	1	0	1	0	0
TCONS_00000512	1	0	0	0	1	0	0
TCONS_00000518	1	0	0	0	1	0	0
TCONS_00000519	0	0	1	0	1	0	0
TCONS_00000520	0	0	1	0	1	0	0
TCONS_00000521	0	1	0	0	1	0	0
TCONS_00000522	1	0	0	0	1	0	0
TCONS_00000523	0	0	1	0	1	0	0
TCONS_00000524	1	0	0	0	1	0	0
TCONS_00000525	0	0	1	0	1	0	0
TCONS_00000526	1	0	0	0	1	0	0
TCONS_00000527	0	0	1	0	1	0	0
TCONS_00000528	0	0	0	1	0	1	0
TCONS_00000530	0	0	0	1	0	1	0
TCONS_00000533	0	0	0	1	0	1	0
TCONS_00000537	0	0	1	0	1	0	0
TCONS_00000534	1	0	0	0	1	0	0
TCONS_00000539	1	0	0	0	0	1	0
TCONS_00000540	0	0	1	0	1	0	0
TCONS_00000541	0	0	1	0	1	0	0
TCONS_00000543	1	0	0	0	1	0	0
TCONS_00000542	0	0	1	0	1	0	0
TCONS_00000550	0	0	0	1	1	0	0
TCONS_00000551	0	0	0	1	1	0	0
TCONS_00000552	0	0	0	1	1	0	0
TCONS_00000553	0	0	0	1	0	1	0
TCONS_00000554	0	0	0	1	0	1	0
TCONS_00000555	0	0	0	1	0	1	0
TCONS_00000556	0	0	0	1	1	0	0
TCONS_00000557	1	0	0	0	1	0	0
TCONS_00000559	0	0	1	0	1	0	0
TCONS_00000560	1	0	0	0	1	0	0
TCONS_00000561	1	0	0	0	1	0	0
TCONS_00000562	0	0	0	1	0	1	0
TCONS_00000563	0	0	0	1	0	1	0
TCONS_00000565	0	0	0	1	0	1	0
TCONS_00000566	0	0	0	1	0	1	0
TCONS_00000567	0	0	0	1	0	1	0
TCONS_00000571	0	0	1	0	1	0	0
TCONS_00000573	0	0	0	1	1	0	0
TCONS_00000574	0	0	0	1	0	1	0
TCONS_00000577	0	0	1	0	1	0	0
TCONS_00000580	0	0	1	0	1	0	0
TCONS_00000581	0	0	1	0	1	0	0
TCONS_00000582	1	0	0	0	1	0	0
TCONS_00000587	0	0	1	0	1	0	0
TCONS_00000589	0	0	1	0	1	0	0
TCONS_00000588	1	0	0	0	1	0	0
TCONS_00000590	0	0	1	0	1	0	0
TCONS_00000596	0	0	1	0	1	0	0
TCONS_00000595	0	0	1	0	1	0	0
TCONS_00000593	0	0	1	0	1	0	0
TCONS_00000592	1	0	0	0	1	0	0
TCONS_00000597	0	0	1	0	1	0	0
TCONS_00000598	0	0	1	0	1	0	0
TCONS_00000600	0	0	0	1	0	1	0
TCONS_00000599	0	0	0	1	0	1	0
TCONS_00000601	0	0	0	1	0	1	0
TCONS_00000604	0	0	0	1	0	1	0
TCONS_00000603	0	0	0	1	0	1	0
TCONS_00000602	0	0	0	1	0	1	0
TCONS_00000605	0	0	0	1	0	1	0
TCONS_00000606	0	0	0	1	0	1	0
TCONS_00000607	0	0	0	1	0	1	0
TCONS_00000609	0	0	0	1	0	1	0
TCONS_00000610	0	0	0	1	0	1	0
TCONS_00000613	0	0	1	0	1	0	0
TCONS_00000612	0	0	1	0	1	0	0
TCONS_00000611	1	0	0	0	1	0	0
TCONS_00000614	0	0	1	0	1	0	0
TCONS_00000616	0	0	1	0	1	0	0
TCONS_00000615	0	0	1	0	1	0	0
TCONS_00000618	1	0	0	0	1	0	0
TCONS_00000619	0	0	1	0	1	0	0
TCONS_00000620	0	0	1	0	1	0	0
TCONS_00000625	0	0	1	0	1	0	0
TCONS_00000630	0	0	1	0	1	0	0
TCONS_00000629	0	0	1	0	1	0	0
TCONS_00000628	0	0	1	0	1	0	0
TCONS_00000627	0	0	1	0	1	0	0
TCONS_00000626	1	0	0	0	1	0	0
TCONS_00000632	1	0	0	0	1	0	0
TCONS_00000637	0	0	1	0	1	0	0
TCONS_00000638	0	0	1	0	1	0	0
TCONS_00000641	1	0	0	0	1	0	0
TCONS_00000640	0	0	1	0	1	0	0
TCONS_00000639	0	1	0	0	1	0	0
TCONS_00000645	0	0	1	0	1	0	0
TCONS_00000644	1	0	0	0	1	0	0
TCONS_00000646	1	0	0	0	1	0	0
TCONS_00000648	1	0	0	0	1	0	0
TCONS_00000649	0	0	0	1	0	1	0
TCONS_00000650	1	0	0	0	1	0	0
TCONS_00000651	1	0	0	0	1	0	0
TCONS_00000652	0	0	0	1	0	1	0
TCONS_00000653	0	0	0	1	0	1	0
TCONS_00000655	0	0	1	0	1	0	0
TCONS_00000657	0	0	1	0	1	0	0
TCONS_00000664	0	0	1	0	1	0	0
TCONS_00000668	0	0	1	0	1	0	0
TCONS_00000669	0	0	1	0	1	0	0
TCONS_00000670	0	0	1	0	1	0	0
TCONS_00000671	1	0	0	0	1	0	0
TCONS_00000673	0	0	1	0	1	0	0
TCONS_00000675	0	1	0	0	1	0	0
TCONS_00000676	0	0	1	0	1	0	0
TCONS_00000679	0	0	1	0	1	0	0
TCONS_00000678	0	0	1	0	1	0	0
TCONS_00000677	1	0	0	0	1	0	0
TCONS_00000680	0	0	1	0	1	0	0
TCONS_00000681	0	0	1	0	1	0	0
TCONS_00000683	0	0	1	0	1	0	0
TCONS_00000682	0	0	1	0	1	0	0
TCONS_00000684	1	0	0	0	1	0	0
TCONS_00000685	1	0	0	0	1	0	0
TCONS_00000686	0	0	1	0	1	0	0
TCONS_00000687	0	0	1	0	1	0	0
TCONS_00000699	0	0	1	0	1	0	0
TCONS_00000695	0	0	1	0	1	0	0
TCONS_00000694	0	0	1	0	1	0	0
TCONS_00000691	0	0	1	0	1	0	0
TCONS_00000704	0	0	1	0	1	0	0
TCONS_00000707	0	1	0	0	1	0	0
TCONS_00000712	0	0	0	1	0	1	0
TCONS_00000714	0	0	1	0	1	0	0
TCONS_00000719	0	0	1	0	1	0	0
TCONS_00000718	0	0	1	0	1	0	0
TCONS_00000717	0	0	1	0	1	0	0
TCONS_00000722	0	0	1	0	1	0	0
TCONS_00000723	0	0	1	0	1	0	0
TCONS_00000729	0	0	0	1	0	1	0
TCONS_00000730	0	0	0	1	0	0	1
TCONS_00000731	0	0	0	1	0	1	0
TCONS_00000734	1	0	0	0	1	0	0
TCONS_00000736	0	0	1	0	1	0	0
TCONS_00000737	0	0	1	0	1	0	0
TCONS_00000738	0	0	1	0	1	0	0
TCONS_00000739	1	0	0	0	1	0	0
TCONS_00000740	0	0	1	0	1	0	0
TCONS_00000741	0	0	1	0	1	0	0
TCONS_00000743	0	0	1	0	1	0	0
TCONS_00000744	1	0	0	0	1	0	0
TCONS_00000746	0	0	0	1	0	1	0
TCONS_00000747	0	0	0	1	0	1	0
TCONS_00000749	0	0	0	1	1	0	0
TCONS_00000748	0	0	0	1	0	0	1
TCONS_00000751	0	0	1	0	1	0	0
TCONS_00000750	0	0	1	0	1	0	0
TCONS_00000754	0	0	1	0	1	0	0
TCONS_00000755	0	0	1	0	1	0	0
TCONS_00000757	0	0	1	0	1	0	0
TCONS_00000759	0	0	1	0	1	0	0
TCONS_00000760	0	0	1	0	1	0	0
TCONS_00000762	0	0	1	0	1	0	0
TCONS_00000764	0	0	0	1	0	1	0
TCONS_00000765	0	0	0	1	0	1	0
TCONS_00000766	0	0	0	1	0	1	0
TCONS_00000767	0	0	0	1	0	1	0
TCONS_00000768	0	0	0	1	0	1	0
TCONS_00000769	0	0	0	1	0	1	0
TCONS_00000770	0	0	0	1	0	1	0
TCONS_00000771	0	0	1	0	1	0	0
TCONS_00000772	1	0	0	0	1	0	0
TCONS_00000775	1	0	0	0	1	0	0
TCONS_00000776	1	0	0	0	1	0	0
TCONS_00000777	0	0	1	0	1	0	0
TCONS_00000778	0	0	1	0	1	0	0
TCONS_00000779	0	0	1	0	1	0	0
TCONS_00000781	0	0	1	0	1	0	0
TCONS_00000780	0	0	1	0	1	0	0
TCONS_00000782	0	0	1	0	1	0	0
TCONS_00000783	1	0	0	0	1	0	0
TCONS_00000784	1	0	0	0	1	0	0
TCONS_00000799	1	0	0	0	1	0	0
TCONS_00000801	0	0	1	0	1	0	0
TCONS_00000808	0	0	0	1	0	1	0
TCONS_00000809	0	0	1	0	1	0	0
TCONS_00000814	0	0	1	0	1	0	0
TCONS_00000813	0	0	1	0	1	0	0
TCONS_00000812	1	0	0	0	1	0	0
TCONS_00000811	0	0	1	0	1	0	0
TCONS_00000816	0	0	1	0	1	0	0
TCONS_00000817	0	1	0	0	1	0	0
TCONS_00000818	0	0	1	0	1	0	0
TCONS_00000822	0	0	1	0	1	0	0
TCONS_00000819	1	0	0	0	1	0	0
TCONS_00000823	1	0	0	0	1	0	0
TCONS_00000824	0	0	1	0	1	0	0
TCONS_00000827	0	0	1	0	1	0	0
TCONS_00000833	0	0	0	1	0	1	0
TCONS_00000834	0	0	0	1	0	1	0
TCONS_00000835	0	0	0	1	0	1	0
TCONS_00000836	0	0	1	0	1	0	0
TCONS_00000837	0	0	1	0	1	0	0
TCONS_00000838	0	1	0	0	1	0	0
TCONS_00000839	0	0	1	0	1	0	0
TCONS_00000842	0	0	1	0	1	0	0
TCONS_00000843	0	0	1	0	1	0	0
TCONS_00000844	0	0	1	0	1	0	0
TCONS_00000845	0	0	0	1	0	1	0
TCONS_00000846	0	0	0	1	0	1	0
TCONS_00000848	0	0	0	1	0	1	0
TCONS_00000851	0	0	0	1	0	1	0
TCONS_00000852	0	0	0	1	0	1	0
TCONS_00000853	0	0	0	1	0	1	0
TCONS_00000862	1	0	0	0	1	0	0
TCONS_00000861	1	0	0	0	1	0	0
TCONS_00000863	1	0	0	0	1	0	0
TCONS_00000864	0	0	1	0	1	0	0
TCONS_00000865	0	0	1	0	1	0	0
TCONS_00000867	0	1	0	0	1	0	0
TCONS_00000866	1	0	0	0	1	0	0
TCONS_00000868	0	0	0	1	0	0	1
TCONS_00000869	0	0	0	1	0	0	1
TCONS_00000870	0	0	0	1	1	0	0
TCONS_00000872	0	0	1	0	1	0	0
TCONS_00000874	0	0	1	0	1	0	0
TCONS_00000873	1	0	0	0	1	0	0
TCONS_00000875	0	0	1	0	1	0	0
TCONS_00000876	0	0	1	0	1	0	0
TCONS_00000879	1	0	0	0	1	0	0
TCONS_00000877	0	0	1	0	1	0	0
TCONS_00000883	1	0	0	0	1	0	0
TCONS_00000885	0	0	1	0	1	0	0
TCONS_00000887	0	0	0	1	0	0	1
TCONS_00000889	0	0	0	1	0	1	0
TCONS_00000890	0	0	0	1	0	1	0
TCONS_00000891	0	0	0	1	0	1	0
TCONS_00000892	0	0	0	1	0	1	0
TCONS_00000895	0	1	0	0	1	0	0
TCONS_00000894	1	0	0	0	1	0	0
TCONS_00000896	1	0	0	0	1	0	0
TCONS_00000897	0	0	1	0	1	0	0
TCONS_00000902	1	0	0	0	1	0	0
TCONS_00000900	0	0	1	0	1	0	0
TCONS_00000899	0	0	1	0	1	0	0
TCONS_00000904	1	0	0	0	1	0	0
TCONS_00000905	0	0	1	0	1	0	0
TCONS_00000906	0	0	1	0	1	0	0
TCONS_00000907	0	0	1	0	1	0	0
TCONS_00000908	0	0	1	0	1	0	0
TCONS_00000910	0	0	1	0	1	0	0
TCONS_00000909	1	0	0	0	1	0	0
TCONS_00000911	1	0	0	0	1	0	0
TCONS_00000912	0	0	1	0	1	0	0
TCONS_00000913	0	0	1	0	1	0	0
TCONS_00000914	0	0	0	1	0	1	0
TCONS_00000915	1	0	0	0	1	0	0
TCONS_00000916	1	0	0	0	1	0	0
TCONS_00000917	0	0	1	0	1	0	0
TCONS_00000918	0	0	1	0	1	0	0
TCONS_00000919	0	0	1	0	1	0	0
TCONS_00000920	0	0	1	0	1	0	0
TCONS_00000921	0	1	0	0	1	0	0
TCONS_00000922	0	1	0	0	1	0	0
TCONS_00000923	0	0	1	0	1	0	0
TCONS_00000928	0	0	1	0	1	0	0
TCONS_00000927	0	0	1	0	1	0	0
TCONS_00000929	0	0	1	0	1	0	0
TCONS_00000931	0	0	1	0	1	0	0
TCONS_00000930	0	0	1	0	1	0	0
TCONS_00000934	0	0	1	0	1	0	0
TCONS_00000935	0	0	0	1	0	1	0
TCONS_00000937	0	0	1	0	1	0	0
TCONS_00000936	0	0	1	0	1	0	0
TCONS_00000938	1	0	0	0	1	0	0
TCONS_00000939	1	0	0	0	1	0	0
TCONS_00000941	0	1	0	0	1	0	0
TCONS_00000942	1	0	0	0	1	0	0
TCONS_00000943	0	0	1	0	1	0	0
TCONS_00000944	0	0	1	0	1	0	0
TCONS_00000946	0	0	1	0	1	0	0
TCONS_00000945	0	0	1	0	1	0	0
TCONS_00000949	0	0	1	0	1	0	0
TCONS_00000948	0	0	1	0	1	0	0
TCONS_00000947	0	1	0	0	1	0	0
TCONS_00000950	0	0	1	0	1	0	0
TCONS_00000951	0	0	1	0	1	0	0
TCONS_00000955	0	0	1	0	1	0	0
TCONS_00000953	0	0	1	0	1	0	0
TCONS_00000956	0	0	0	1	0	1	0
TCONS_00000958	0	0	1	0	1	0	0
TCONS_00000957	0	0	1	0	1	0	0
TCONS_00000959	0	0	1	0	1	0	0
TCONS_00000961	0	0	1	0	1	0	0
TCONS_00000962	0	0	1	0	1	0	0
TCONS_00000963	1	0	0	0	1	0	0
TCONS_00000964	1	0	0	0	1	0	0
TCONS_00000966	0	0	0	1	1	0	0
TCONS_00000967	0	0	0	1	1	0	0
TCONS_00000968	0	0	0	1	1	0	0
TCONS_00000969	1	0	0	0	1	0	0
TCONS_00000971	0	0	0	1	1	0	0
TCONS_00000972	0	0	0	1	0	1	0
TCONS_00000973	0	0	0	1	0	1	0
TCONS_00000976	1	0	0	0	1	0	0
TCONS_00000977	1	0	0	0	1	0	0
TCONS_00000978	0	0	1	0	1	0	0
TCONS_00000981	1	0	0	0	1	0	0
TCONS_00000980	0	0	1	0	1	0	0
TCONS_00000979	0	0	1	0	1	0	0
TCONS_00000982	0	0	1	0	1	0	0
TCONS_00000984	1	0	0	0	1	0	0
TCONS_00000983	0	0	1	0	1	0	0
TCONS_00000985	0	0	0	1	0	1	0
TCONS_00000986	0	0	0	1	0	1	0
TCONS_00000988	0	0	1	0	1	0	0
TCONS_00000991	0	0	1	0	1	0	0
TCONS_00000990	0	0	1	0	1	0	0
TCONS_00000989	0	0	1	0	1	0	0
TCONS_00000992	0	0	1	0	1	0	0
TCONS_00000993	1	0	0	0	1	0	0
TCONS_00000994	1	0	0	0	0	1	0
TCONS_00000995	0	0	1	0	1	0	0
TCONS_00000998	0	0	1	0	1	0	0
TCONS_00000996	1	0	0	0	1	0	0
TCONS_00001001	1	0	0	0	1	0	0
TCONS_00001005	0	0	1	0	1	0	0
TCONS_00001004	0	0	1	0	1	0	0
TCONS_00001002	1	0	0	0	1	0	0
TCONS_00001006	0	0	1	0	1	0	0
TCONS_00001007	0	0	0	1	0	1	0
TCONS_00001008	0	0	1	0	1	0	0
TCONS_00001009	1	0	0	0	1	0	0
TCONS_00001011	0	1	0	0	1	0	0
TCONS_00001014	0	0	1	0	1	0	0
TCONS_00001015	1	0	0	0	1	0	0
TCONS_00001016	1	0	0	0	1	0	0
TCONS_00001020	0	1	0	0	1	0	0
TCONS_00001021	1	0	0	0	1	0	0
TCONS_00001026	0	0	1	0	1	0	0
TCONS_00001028	1	0	0	0	1	0	0
TCONS_00001029	0	0	1	0	1	0	0
TCONS_00001031	1	0	0	0	1	0	0
TCONS_00001032	1	0	0	0	1	0	0
TCONS_00001036	0	1	0	0	1	0	0
TCONS_00001037	0	0	1	0	1	0	0
TCONS_00001038	1	0	0	0	0	1	0
TCONS_00001039	0	0	1	0	1	0	0
TCONS_00001041	1	0	0	0	1	0	0
TCONS_00001042	0	0	1	0	1	0	0
TCONS_00001043	0	0	1	0	1	0	0
TCONS_00001044	0	0	1	0	1	0	0
TCONS_00001045	0	1	0	0	1	0	0
TCONS_00001046	1	0	0	0	1	0	0
TCONS_00001047	0	0	1	0	1	0	0
TCONS_00001049	1	0	0	0	1	0	0
TCONS_00001048	0	1	0	0	1	0	0
TCONS_00001055	0	1	0	0	1	0	0
TCONS_00001056	1	0	0	0	1	0	0
TCONS_00001057	0	0	1	0	1	0	0
TCONS_00001058	0	0	1	0	1	0	0
TCONS_00001059	0	0	1	0	1	0	0
TCONS_00001061	0	0	1	0	1	0	0
TCONS_00001063	0	0	1	0	1	0	0
TCONS_00001067	0	0	1	0	1	0	0
TCONS_00001066	0	0	1	0	1	0	0
TCONS_00001065	0	0	1	0	1	0	0
TCONS_00001064	1	0	0	0	1	0	0
TCONS_00001073	1	0	0	0	1	0	0
TCONS_00001072	0	0	1	0	1	0	0
TCONS_00001070	0	0	1	0	1	0	0
TCONS_00001069	0	0	1	0	1	0	0
TCONS_00001077	0	0	1	0	1	0	0
TCONS_00001081	0	0	1	0	1	0	0
TCONS_00001080	0	0	1	0	1	0	0
TCONS_00001079	0	0	1	0	1	0	0
TCONS_00001084	0	0	1	0	1	0	0
TCONS_00001083	0	0	1	0	1	0	0
TCONS_00001082	0	0	1	0	1	0	0
TCONS_00001091	0	0	1	0	1	0	0
TCONS_00001092	0	0	1	0	1	0	0
TCONS_00001093	0	0	1	0	1	0	0
TCONS_00001097	0	0	0	1	0	1	0
TCONS_00001098	1	0	0	0	1	0	0
TCONS_00001099	1	0	0	0	1	0	0
TCONS_00001101	0	0	1	0	1	0	0
TCONS_00001100	1	0	0	0	1	0	0
TCONS_00001102	1	0	0	0	1	0	0
TCONS_00001109	1	0	0	0	1	0	0
TCONS_00001110	0	0	1	0	1	0	0
TCONS_00001111	0	0	0	1	0	1	0
TCONS_00001112	0	0	1	0	1	0	0
TCONS_00001116	0	0	1	0	1	0	0
TCONS_00001114	0	0	1	0	1	0	0
TCONS_00001113	1	0	0	0	1	0	0
TCONS_00001117	1	0	0	0	1	0	0
TCONS_00001118	0	0	0	1	0	1	0
TCONS_00001119	0	0	0	1	0	1	0
TCONS_00001121	0	1	0	0	1	0	0
TCONS_00001124	0	0	1	0	1	0	0
TCONS_00001127	0	0	1	0	1	0	0
TCONS_00001128	0	0	1	0	1	0	0
TCONS_00001133	0	0	1	0	1	0	0
TCONS_00001132	0	1	0	0	1	0	0
TCONS_00001134	1	0	0	0	1	0	0
TCONS_00001135	1	0	0	0	1	0	0
TCONS_00001136	0	0	1	0	1	0	0
TCONS_00001137	0	0	1	0	1	0	0
TCONS_00001138	0	0	1	0	1	0	0
TCONS_00001142	1	0	0	0	1	0	0
TCONS_00001143	0	0	0	1	0	1	0
TCONS_00001144	0	0	0	1	0	1	0
TCONS_00001145	0	0	0	1	0	1	0
TCONS_00001146	0	0	0	1	0	1	0
TCONS_00001149	0	0	0	1	0	1	0
TCONS_00001150	0	0	0	1	0	1	0
TCONS_00001151	0	0	0	1	0	1	0
TCONS_00001152	0	0	0	1	0	1	0
TCONS_00001154	0	0	0	1	0	1	0
TCONS_00001155	0	0	0	1	0	1	0
TCONS_00001156	0	0	0	1	0	1	0
TCONS_00001157	0	0	0	1	0	1	0
TCONS_00001159	0	0	1	0	1	0	0
TCONS_00001160	0	0	1	0	1	0	0
TCONS_00001161	1	0	0	0	1	0	0
TCONS_00001162	0	0	1	0	1	0	0
TCONS_00001163	0	0	1	0	1	0	0
TCONS_00001164	0	0	1	0	1	0	0
TCONS_00001165	1	0	0	0	0	1	0
TCONS_00001167	1	0	0	0	1	0	0
TCONS_00001166	0	0	1	0	1	0	0
TCONS_00001168	0	0	0	1	1	0	0
TCONS_00001169	1	0	0	0	1	0	0
TCONS_00001170	0	0	0	1	0	1	0
TCONS_00001171	0	0	1	0	1	0	0
TCONS_00001172	0	0	1	0	1	0	0
TCONS_00001175	0	0	1	0	1	0	0
TCONS_00001173	1	0	0	0	1	0	0
TCONS_00001176	0	0	0	1	1	0	0
TCONS_00001177	0	0	0	1	1	0	0
TCONS_00001178	0	0	0	1	0	1	0
TCONS_00001181	0	0	0	1	0	1	0
TCONS_00001183	0	0	1	0	1	0	0
TCONS_00001182	0	1	0	0	1	0	0
TCONS_00001185	0	0	0	1	1	0	0
TCONS_00001186	0	0	0	1	0	1	0
TCONS_00001187	1	0	0	0	1	0	0
TCONS_00001188	0	0	0	1	0	1	0
TCONS_00001194	0	0	1	0	1	0	0
TCONS_00001193	0	0	1	0	1	0	0
TCONS_00001191	0	1	0	0	1	0	0
TCONS_00001189	1	0	0	0	1	0	0
TCONS_00001196	0	0	1	0	1	0	0
TCONS_00001197	0	0	0	1	0	1	0
TCONS_00001200	0	0	1	0	1	0	0
TCONS_00001199	0	0	1	0	1	0	0
TCONS_00001198	0	0	1	0	1	0	0
TCONS_00001201	1	0	0	0	1	0	0
TCONS_00001202	0	0	1	0	1	0	0
TCONS_00001203	1	0	0	0	1	0	0
TCONS_00001204	1	0	0	0	1	0	0
TCONS_00001205	0	0	1	0	1	0	0
TCONS_00001206	1	0	0	0	1	0	0
TCONS_00001208	1	0	0	0	1	0	0
TCONS_00001209	0	0	1	0	1	0	0
TCONS_00001210	0	0	1	0	1	0	0
TCONS_00001211	1	0	0	0	1	0	0
TCONS_00001214	1	0	0	0	0	0	1
TCONS_00001215	1	0	0	0	1	0	0
TCONS_00001216	0	0	1	0	1	0	0
TCONS_00001217	0	0	1	0	1	0	0
TCONS_00001218	0	0	1	0	1	0	0
TCONS_00001225	0	0	1	0	1	0	0
TCONS_00001226	0	0	1	0	1	0	0
TCONS_00001227	0	0	1	0	1	0	0
TCONS_00001228	1	0	0	0	1	0	0
TCONS_00001230	0	1	0	0	1	0	0
TCONS_00001233	1	0	0	0	1	0	0
TCONS_00001235	1	0	0	0	1	0	0
TCONS_00001236	1	0	0	0	1	0	0
TCONS_00001239	0	0	0	1	0	1	0
TCONS_00001241	0	0	1	0	1	0	0
TCONS_00001242	0	0	1	0	1	0	0
TCONS_00001243	0	0	1	0	1	0	0
TCONS_00001246	0	0	1	0	1	0	0
TCONS_00001247	0	0	1	0	1	0	0
TCONS_00001249	0	0	1	0	1	0	0
TCONS_00001248	1	0	0	0	1	0	0
TCONS_00001252	0	0	1	0	1	0	0
TCONS_00001251	0	0	1	0	1	0	0
TCONS_00001253	1	0	0	0	1	0	0
TCONS_00001256	1	0	0	0	1	0	0
TCONS_00001257	0	0	1	0	1	0	0
TCONS_00001259	0	0	1	0	1	0	0
TCONS_00001258	1	0	0	0	1	0	0
TCONS_00001260	0	0	1	0	1	0	0
TCONS_00001263	0	0	1	0	1	0	0
TCONS_00001264	0	0	1	0	1	0	0
TCONS_00001265	1	0	0	0	1	0	0
TCONS_00001266	0	0	1	0	1	0	0
TCONS_00001272	0	0	1	0	1	0	0
TCONS_00001273	1	0	0	0	1	0	0
TCONS_00001275	0	0	1	0	1	0	0
TCONS_00001274	0	0	1	0	1	0	0
TCONS_00001277	0	0	1	0	1	0	0
TCONS_00001276	0	0	1	0	1	0	0
TCONS_00001279	0	0	1	0	1	0	0
TCONS_00001278	0	0	1	0	1	0	0
TCONS_00001280	0	0	1	0	1	0	0
TCONS_00001281	1	0	0	0	1	0	0
TCONS_00001282	0	0	1	0	1	0	0
TCONS_00001283	0	0	1	0	1	0	0
TCONS_00001284	0	0	1	0	1	0	0
TCONS_00001285	0	0	1	0	1	0	0
TCONS_00001286	0	0	0	1	0	1	0
TCONS_00001287	1	0	0	0	1	0	0
TCONS_00001289	0	0	1	0	1	0	0
TCONS_00001288	0	0	1	0	1	0	0
TCONS_00001290	1	0	0	0	1	0	0
TCONS_00001292	0	1	0	0	1	0	0
TCONS_00001293	1	0	0	0	1	0	0
TCONS_00001294	0	0	0	1	1	0	0
TCONS_00001296	0	0	1	0	1	0	0
TCONS_00001295	1	0	0	0	1	0	0
TCONS_00001297	1	0	0	0	1	0	0
TCONS_00001298	0	1	0	0	1	0	0
TCONS_00001301	1	0	0	0	1	0	0
TCONS_00001302	1	0	0	0	1	0	0
TCONS_00001305	0	0	1	0	1	0	0
TCONS_00001306	1	0	0	0	1	0	0
TCONS_00001307	1	0	0	0	1	0	0
TCONS_00001308	1	0	0	0	1	0	0
TCONS_00001309	0	0	0	1	0	1	0
TCONS_00001310	1	0	0	0	1	0	0
TCONS_00001314	0	0	0	1	1	0	0
TCONS_00001313	1	0	0	0	1	0	0
TCONS_00001315	1	0	0	0	1	0	0
TCONS_00001316	0	0	0	1	0	1	0
TCONS_00001317	1	0	0	0	1	0	0
TCONS_00001319	0	0	0	1	0	1	0
TCONS_00001320	1	0	0	0	1	0	0
TCONS_00001321	0	0	0	1	1	0	0
TCONS_00001322	1	0	0	0	1	0	0
TCONS_00001323	1	0	0	0	1	0	0
TCONS_00001325	0	0	1	0	0	1	0
TCONS_00001327	0	0	1	0	0	1	0
TCONS_00001326	1	0	0	0	0	1	0
TCONS_00001329	1	0	0	0	0	0	1
TCONS_00001330	1	0	0	0	1	0	0
TCONS_00001333	0	0	0	1	0	1	0
TCONS_00001334	0	0	0	1	0	1	0
TCONS_00001335	0	0	0	1	1	0	0
TCONS_00001336	0	1	0	0	1	0	0
TCONS_00001338	0	0	0	1	1	0	0
TCONS_00001337	1	0	0	0	1	0	0
TCONS_00001340	1	0	0	0	1	0	0
TCONS_00001341	0	0	0	1	1	0	0
TCONS_00001342	1	0	0	0	1	0	0
TCONS_00001343	1	0	0	0	0	0	1
TCONS_00001344	1	0	0	0	1	0	0
TCONS_00001345	1	0	0	0	1	0	0
TCONS_00001347	0	0	0	1	1	0	0
TCONS_00001351	0	0	1	0	1	0	0
TCONS_00001350	0	0	1	0	1	0	0
TCONS_00001349	1	0	0	0	1	0	0
TCONS_00001352	0	0	1	0	1	0	0
TCONS_00001354	0	0	0	1	1	0	0
TCONS_00001353	0	0	0	1	1	0	0
TCONS_00001355	0	0	0	1	1	0	0
TCONS_00001356	1	0	0	0	1	0	0
TCONS_00001358	0	0	1	0	1	0	0
TCONS_00001362	1	0	0	0	1	0	0
TCONS_00001361	0	0	1	0	1	0	0
TCONS_00001360	0	0	1	0	1	0	0
TCONS_00001359	0	0	1	0	1	0	0
TCONS_00001365	0	0	1	0	1	0	0
TCONS_00001363	1	0	0	0	1	0	0
TCONS_00001366	0	0	0	1	1	0	0
TCONS_00001367	1	0	0	0	1	0	0
TCONS_00001368	0	0	1	0	1	0	0
TCONS_00001369	0	0	1	0	1	0	0
TCONS_00001370	0	0	1	0	1	0	0
TCONS_00001371	0	0	1	0	1	0	0
TCONS_00001372	0	0	1	0	1	0	0
TCONS_00001374	0	0	1	0	1	0	0
TCONS_00001375	0	0	1	0	1	0	0
TCONS_00001376	1	0	0	0	1	0	0
TCONS_00001380	0	1	0	0	1	0	0
TCONS_00001379	0	0	1	0	1	0	0
TCONS_00001378	0	0	1	0	1	0	0
TCONS_00001377	1	0	0	0	1	0	0
TCONS_00001381	0	0	1	0	1	0	0
TCONS_00001382	0	0	1	0	1	0	0
TCONS_00001383	0	0	1	0	1	0	0
TCONS_00001384	0	0	0	1	0	1	0
TCONS_00001385	0	0	1	0	1	0	0
TCONS_00001386	0	0	1	0	1	0	0
TCONS_00001387	0	0	1	0	1	0	0
TCONS_00001388	1	0	0	0	1	0	0
TCONS_00001389	0	0	1	0	1	0	0
TCONS_00001391	0	0	1	0	1	0	0
TCONS_00001390	1	0	0	0	1	0	0
TCONS_00001392	0	0	1	0	1	0	0
TCONS_00001395	0	0	1	0	1	0	0
TCONS_00001394	0	1	0	0	1	0	0
TCONS_00001396	0	0	1	0	1	0	0
TCONS_00001397	0	0	1	0	1	0	0
TCONS_00001400	0	0	1	0	1	0	0
TCONS_00001399	0	0	1	0	1	0	0
TCONS_00001398	0	0	1	0	1	0	0
TCONS_00001402	1	0	0	0	1	0	0
TCONS_00001404	0	0	1	0	1	0	0
TCONS_00001403	1	0	0	0	1	0	0
TCONS_00001405	1	0	0	0	1	0	0
TCONS_00001406	1	0	0	0	1	0	0
TCONS_00001408	0	0	1	0	1	0	0
TCONS_00001409	1	0	0	0	1	0	0
TCONS_00001410	0	0	1	0	1	0	0
TCONS_00001411	0	0	1	0	1	0	0
TCONS_00001412	1	0	0	0	1	0	0
TCONS_00001413	0	1	0	0	0	0	1
TCONS_00001414	0	0	1	0	0	1	0
TCONS_00001415	1	0	0	0	0	0	1
TCONS_00001418	0	0	1	0	1	0	0
TCONS_00001417	0	0	1	0	1	0	0
TCONS_00001419	0	0	1	0	1	0	0
TCONS_00001421	1	0	0	0	1	0	0
TCONS_00001424	0	0	1	0	1	0	0
TCONS_00001425	0	0	1	0	1	0	0
TCONS_00001426	1	0	0	0	1	0	0
TCONS_00001427	1	0	0	0	1	0	0
TCONS_00001428	1	0	0	0	1	0	0
TCONS_00001429	1	0	0	0	1	0	0
TCONS_00001430	1	0	0	0	1	0	0
TCONS_00001431	0	0	1	0	1	0	0
TCONS_00001434	0	0	1	0	1	0	0
TCONS_00001433	0	0	1	0	1	0	0
TCONS_00001432	0	1	0	0	1	0	0
TCONS_00001435	1	0	0	0	1	0	0
TCONS_00001436	0	0	0	1	0	0	1
TCONS_00001438	1	0	0	0	1	0	0
TCONS_00001439	0	1	0	0	1	0	0
TCONS_00001441	0	0	1	0	1	0	0
TCONS_00001440	1	0	0	0	1	0	0
TCONS_00001446	0	0	1	0	1	0	0
TCONS_00001444	0	0	1	0	1	0	0
TCONS_00001443	1	0	0	0	1	0	0
TCONS_00001442	0	0	1	0	1	0	0
TCONS_00001451	0	0	1	0	1	0	0
TCONS_00001450	0	0	1	0	1	0	0
TCONS_00001449	1	0	0	0	1	0	0
TCONS_00001452	0	0	1	0	1	0	0
TCONS_00001453	0	0	1	0	1	0	0
TCONS_00001454	1	0	0	0	1	0	0
TCONS_00001455	0	0	0	1	0	1	0
TCONS_00001456	1	0	0	0	1	0	0
TCONS_00001457	0	0	0	1	0	1	0
TCONS_00001459	0	0	0	1	0	1	0
TCONS_00001461	0	0	1	0	1	0	0
TCONS_00001460	0	0	1	0	1	0	0
TCONS_00001462	0	0	1	0	1	0	0
TCONS_00001463	0	0	1	0	1	0	0
TCONS_00001465	0	0	1	0	1	0	0
TCONS_00001464	1	0	0	0	1	0	0
TCONS_00001466	0	0	1	0	1	0	0
TCONS_00001467	1	0	0	0	1	0	0
TCONS_00001469	0	0	0	1	0	1	0
TCONS_00001470	0	0	0	1	0	1	0
TCONS_00001473	0	0	1	0	1	0	0
TCONS_00001472	0	1	0	0	1	0	0
TCONS_00001471	0	0	1	0	1	0	0
TCONS_00001474	1	0	0	0	1	0	0
TCONS_00001477	0	0	1	0	1	0	0
TCONS_00001478	0	0	1	0	1	0	0
TCONS_00001479	1	0	0	0	1	0	0
TCONS_00001481	0	0	1	0	1	0	0
TCONS_00001482	0	0	1	0	1	0	0
TCONS_00001485	0	0	1	0	1	0	0
TCONS_00001484	0	0	1	0	1	0	0
TCONS_00001486	0	0	1	0	1	0	0
TCONS_00001489	1	0	0	0	1	0	0
TCONS_00001491	0	0	0	1	0	1	0
TCONS_00001496	1	0	0	0	1	0	0
TCONS_00001495	1	0	0	0	1	0	0
TCONS_00001494	1	0	0	0	1	0	0
TCONS_00001493	1	0	0	0	1	0	0
TCONS_00001492	1	0	0	0	1	0	0
TCONS_00001499	0	0	1	0	1	0	0
TCONS_00001501	1	0	0	0	1	0	0
TCONS_00001504	1	0	0	0	1	0	0
TCONS_00001506	0	0	1	0	1	0	0
TCONS_00001505	0	0	1	0	1	0	0
TCONS_00001507	1	0	0	0	1	0	0
TCONS_00001509	0	0	1	0	1	0	0
TCONS_00001508	0	0	1	0	1	0	0
TCONS_00001512	0	0	0	1	0	0	1
TCONS_00001513	0	0	0	1	0	1	0
TCONS_00001514	0	0	1	0	1	0	0
TCONS_00001515	0	0	1	0	1	0	0
TCONS_00001516	0	0	1	0	1	0	0
TCONS_00001518	0	0	1	0	1	0	0
TCONS_00001520	1	0	0	0	0	1	0
TCONS_00001521	0	0	0	1	0	1	0
TCONS_00001523	0	0	1	0	1	0	0
TCONS_00001525	0	1	0	0	1	0	0
TCONS_00001526	0	0	1	0	1	0	0
TCONS_00001527	0	0	1	0	1	0	0
TCONS_00001528	1	0	0	0	1	0	0
TCONS_00001530	0	0	1	0	1	0	0
TCONS_00001529	1	0	0	0	1	0	0
TCONS_00001531	0	0	1	0	1	0	0
TCONS_00001532	0	0	1	0	1	0	0
TCONS_00001533	0	0	1	0	1	0	0
TCONS_00001534	0	0	1	0	1	0	0
TCONS_00001536	0	1	0	0	1	0	0
TCONS_00001537	0	0	1	0	1	0	0
TCONS_00001538	0	0	1	0	1	0	0
TCONS_00001539	0	0	1	0	1	0	0
TCONS_00001543	0	0	1	0	1	0	0
TCONS_00001542	0	0	1	0	1	0	0
TCONS_00001545	0	0	1	0	1	0	0
TCONS_00001544	0	1	0	0	1	0	0
TCONS_00001549	1	0	0	0	0	1	0
TCONS_00001550	0	0	0	1	0	1	0
TCONS_00001551	0	0	0	1	1	0	0
TCONS_00001552	1	0	0	0	1	0	0
TCONS_00001553	0	0	1	0	1	0	0
TCONS_00001554	0	0	1	0	1	0	0
TCONS_00001555	0	0	1	0	1	0	0
TCONS_00001556	1	0	0	0	1	0	0
TCONS_00001560	0	0	1	0	1	0	0
TCONS_00001559	0	0	1	0	1	0	0
TCONS_00001558	1	0	0	0	1	0	0
TCONS_00001561	0	0	1	0	1	0	0
TCONS_00001563	0	0	1	0	1	0	0
TCONS_00001565	0	1	0	0	1	0	0
TCONS_00001564	0	0	1	0	1	0	0
TCONS_00001566	0	0	1	0	1	0	0
TCONS_00001568	0	0	1	0	1	0	0
TCONS_00001567	0	0	1	0	1	0	0
TCONS_00001569	0	0	1	0	1	0	0
TCONS_00001571	0	0	1	0	1	0	0
TCONS_00001572	1	0	0	0	1	0	0
TCONS_00001574	1	0	0	0	1	0	0
TCONS_00001575	1	0	0	0	1	0	0
TCONS_00001576	1	0	0	0	0	1	0
TCONS_00001579	1	0	0	0	1	0	0
TCONS_00001580	0	0	1	0	1	0	0
TCONS_00001581	0	0	1	0	1	0	0
TCONS_00001582	0	0	1	0	1	0	0
TCONS_00001584	0	1	0	0	1	0	0
TCONS_00001585	1	0	0	0	1	0	0
TCONS_00001586	0	0	1	0	1	0	0
TCONS_00001587	0	0	1	0	1	0	0
TCONS_00001591	0	0	1	0	1	0	0
TCONS_00001592	0	0	1	0	1	0	0
TCONS_00001593	0	0	1	0	1	0	0
TCONS_00001594	1	0	0	0	1	0	0
TCONS_00001596	0	0	1	0	1	0	0
TCONS_00001598	0	0	1	0	1	0	0
TCONS_00001597	1	0	0	0	1	0	0
TCONS_00001600	0	1	0	0	1	0	0
TCONS_00001601	0	0	1	0	1	0	0
TCONS_00001602	1	0	0	0	1	0	0
TCONS_00001604	1	0	0	0	1	0	0
TCONS_00001605	1	0	0	0	1	0	0
TCONS_00001607	0	1	0	0	1	0	0
TCONS_00001606	1	0	0	0	1	0	0
TCONS_00001608	0	0	1	0	1	0	0
TCONS_00001609	0	0	1	0	1	0	0
TCONS_00001613	0	0	0	1	1	0	0
TCONS_00001614	0	0	1	0	1	0	0
TCONS_00001615	0	0	1	0	1	0	0
TCONS_00001616	0	0	1	0	1	0	0
TCONS_00001617	0	0	1	0	1	0	0
TCONS_00001618	1	0	0	0	1	0	0
TCONS_00001619	0	0	0	1	1	0	0
TCONS_00001621	0	0	1	0	1	0	0
TCONS_00001620	0	0	1	0	1	0	0
TCONS_00001622	0	0	1	0	1	0	0
TCONS_00001624	0	1	0	0	1	0	0
TCONS_00001626	0	0	0	1	1	0	0
TCONS_00001628	1	0	0	0	1	0	0
TCONS_00001629	1	0	0	0	1	0	0
TCONS_00001642	0	0	1	0	1	0	0
TCONS_00001641	0	0	1	0	1	0	0
TCONS_00001640	0	0	1	0	1	0	0
TCONS_00001639	0	0	1	0	1	0	0
TCONS_00001638	0	0	1	0	1	0	0
TCONS_00001637	0	0	1	0	1	0	0
TCONS_00001635	1	0	0	0	1	0	0
TCONS_00001645	0	0	1	0	1	0	0
TCONS_00001647	1	0	0	0	1	0	0
TCONS_00001648	0	0	1	0	1	0	0
TCONS_00001649	1	0	0	0	1	0	0
TCONS_00001650	1	0	0	0	1	0	0
TCONS_00001651	0	0	1	0	1	0	0
TCONS_00001656	0	0	1	0	1	0	0
TCONS_00001654	0	0	1	0	1	0	0
TCONS_00001653	0	0	1	0	1	0	0
TCONS_00001652	1	0	0	0	1	0	0
TCONS_00001658	1	0	0	0	1	0	0
TCONS_00001660	0	0	1	0	1	0	0
TCONS_00001661	0	0	1	0	1	0	0
TCONS_00001662	0	0	1	0	1	0	0
TCONS_00001663	0	0	1	0	1	0	0
TCONS_00001664	1	0	0	0	1	0	0
TCONS_00001665	0	0	0	1	0	1	0
TCONS_00001666	0	0	0	1	0	1	0
TCONS_00001667	0	0	1	0	1	0	0
TCONS_00001670	0	1	0	0	1	0	0
TCONS_00001669	0	0	1	0	1	0	0
TCONS_00001671	0	0	1	0	1	0	0
TCONS_00001672	0	0	1	0	1	0	0
TCONS_00001675	0	0	1	0	1	0	0
TCONS_00001676	1	0	0	0	1	0	0
TCONS_00001678	0	0	1	0	1	0	0
TCONS_00001684	0	1	0	0	1	0	0
TCONS_00001685	0	0	1	0	1	0	0
TCONS_00001686	1	0	0	0	1	0	0
TCONS_00001689	0	0	1	0	1	0	0
TCONS_00001688	0	0	1	0	1	0	0
TCONS_00001690	0	0	1	0	1	0	0
TCONS_00001691	0	1	0	0	1	0	0
TCONS_00001692	0	0	1	0	1	0	0
TCONS_00001694	0	0	1	0	1	0	0
TCONS_00001695	0	0	1	0	1	0	0
TCONS_00001696	1	0	0	0	1	0	0
TCONS_00001697	0	0	0	1	1	0	0
TCONS_00001698	0	1	0	0	1	0	0
TCONS_00001699	0	0	0	1	1	0	0
TCONS_00001700	1	0	0	0	1	0	0
TCONS_00001703	0	1	0	0	1	0	0
TCONS_00001702	0	0	1	0	1	0	0
TCONS_00001704	0	0	0	1	1	0	0
TCONS_00001706	0	0	1	0	1	0	0
TCONS_00001705	0	1	0	0	1	0	0
TCONS_00001707	1	0	0	0	1	0	0
TCONS_00001708	0	0	1	0	1	0	0
TCONS_00001709	0	0	0	1	1	0	0
TCONS_00001711	0	1	0	0	1	0	0
TCONS_00001712	0	0	1	0	1	0	0
TCONS_00001713	0	0	1	0	1	0	0
TCONS_00001714	1	0	0	0	1	0	0
TCONS_00001717	0	0	1	0	1	0	0
TCONS_00001718	0	1	0	0	1	0	0
TCONS_00001719	1	0	0	0	1	0	0
TCONS_00001722	0	0	1	0	1	0	0
TCONS_00001723	0	0	1	0	1	0	0
TCONS_00001726	0	0	1	0	1	0	0
TCONS_00001725	1	0	0	0	1	0	0
TCONS_00001724	1	0	0	0	1	0	0
TCONS_00001729	0	0	1	0	1	0	0
TCONS_00001730	1	0	0	0	1	0	0
TCONS_00001732	1	0	0	0	1	0	0
TCONS_00001733	0	0	1	0	1	0	0
TCONS_00001737	1	0	0	0	1	0	0
TCONS_00001739	0	1	0	0	1	0	0
TCONS_00001740	0	0	1	0	1	0	0
TCONS_00001741	0	0	0	1	0	1	0
TCONS_00001742	0	0	0	1	0	1	0
TCONS_00001743	0	1	0	0	1	0	0
TCONS_00001744	1	0	0	0	1	0	0
TCONS_00001746	0	0	1	0	1	0	0
TCONS_00001750	0	0	1	0	1	0	0
TCONS_00001749	0	1	0	0	1	0	0
TCONS_00001748	0	0	1	0	1	0	0
TCONS_00001752	1	0	0	0	1	0	0
TCONS_00001754	1	0	0	0	1	0	0
TCONS_00001755	1	0	0	0	1	0	0
TCONS_00001758	0	0	1	0	1	0	0
TCONS_00001757	0	1	0	0	1	0	0
TCONS_00001760	0	0	1	0	1	0	0
TCONS_00001759	1	0	0	0	1	0	0
TCONS_00001761	0	0	0	1	0	1	0
TCONS_00001762	0	0	0	1	0	1	0
TCONS_00001763	0	0	0	1	0	1	0
TCONS_00001764	0	0	0	1	0	1	0
TCONS_00001765	0	0	0	1	0	1	0
TCONS_00001766	0	0	0	1	0	1	0
TCONS_00001769	0	0	1	0	1	0	0
TCONS_00001768	0	0	1	0	1	0	0
TCONS_00001767	0	0	1	0	1	0	0
TCONS_00001770	0	0	1	0	1	0	0
TCONS_00001772	1	0	0	0	1	0	0
TCONS_00001771	1	0	0	0	1	0	0
TCONS_00001773	1	0	0	0	1	0	0
TCONS_00001774	0	0	0	1	0	1	0
TCONS_00001777	0	0	1	0	1	0	0
TCONS_00001776	0	0	1	0	1	0	0
TCONS_00001775	1	0	0	0	1	0	0
TCONS_00001778	0	0	1	0	1	0	0
TCONS_00001781	0	0	1	0	1	0	0
TCONS_00001780	0	0	1	0	1	0	0
TCONS_00001782	0	0	1	0	1	0	0
TCONS_00001783	1	0	0	0	1	0	0
TCONS_00001784	0	0	1	0	1	0	0
TCONS_00001785	0	0	1	0	1	0	0
TCONS_00001786	0	0	1	0	1	0	0
TCONS_00001787	0	0	1	0	1	0	0
TCONS_00001788	0	0	1	0	1	0	0
TCONS_00001789	0	0	1	0	1	0	0
TCONS_00001792	0	0	1	0	1	0	0
TCONS_00001795	1	0	0	0	1	0	0
TCONS_00001797	0	0	1	0	1	0	0
TCONS_00001798	0	0	1	0	1	0	0
TCONS_00001800	1	0	0	0	1	0	0
TCONS_00001801	1	0	0	0	1	0	0
TCONS_00001803	1	0	0	0	1	0	0
TCONS_00001805	1	0	0	0	1	0	0
TCONS_00001806	1	0	0	0	1	0	0
TCONS_00001809	0	0	1	0	1	0	0
TCONS_00001807	1	0	0	0	1	0	0
TCONS_00001810	0	0	1	0	1	0	0
TCONS_00001811	0	0	1	0	1	0	0
TCONS_00001812	0	0	1	0	1	0	0
TCONS_00001825	0	0	1	0	1	0	0
TCONS_00001824	0	0	1	0	1	0	0
TCONS_00001823	0	0	1	0	1	0	0
TCONS_00001822	0	0	1	0	1	0	0
TCONS_00001821	0	0	1	0	1	0	0
TCONS_00001820	0	0	1	0	1	0	0
TCONS_00001819	0	1	0	0	1	0	0
TCONS_00001826	0	0	1	0	1	0	0
TCONS_00001827	1	0	0	0	1	0	0
TCONS_00001829	1	0	0	0	1	0	0
TCONS_00001828	1	0	0	0	1	0	0
TCONS_00001831	0	0	0	1	0	1	0
TCONS_00001833	0	0	1	0	1	0	0
TCONS_00001832	1	0	0	0	1	0	0
TCONS_00001834	1	0	0	0	1	0	0
TCONS_00001835	1	0	0	0	1	0	0
TCONS_00001836	1	0	0	0	1	0	0
TCONS_00001837	0	0	1	0	1	0	0
TCONS_00001838	0	1	0	0	1	0	0
TCONS_00001839	1	0	0	0	1	0	0
TCONS_00001840	0	0	1	0	1	0	0
TCONS_00001843	0	0	1	0	1	0	0
TCONS_00001845	0	0	1	0	1	0	0
TCONS_00001847	1	0	0	0	1	0	0
TCONS_00001850	0	0	0	1	0	1	0
TCONS_00001849	0	0	0	1	0	1	0
TCONS_00001851	0	0	0	1	0	1	0
TCONS_00001853	1	0	0	0	1	0	0
TCONS_00001854	0	0	1	0	1	0	0
TCONS_00001855	0	0	1	0	1	0	0
TCONS_00001861	0	1	0	0	1	0	0
TCONS_00001862	0	0	1	0	1	0	0
TCONS_00001863	1	0	0	0	1	0	0
TCONS_00001871	0	1	0	0	1	0	0
TCONS_00001872	0	0	1	0	1	0	0
TCONS_00001873	0	0	1	0	1	0	0
TCONS_00001874	1	0	0	0	1	0	0
TCONS_00001878	0	0	1	0	1	0	0
TCONS_00001876	0	0	1	0	1	0	0
TCONS_00001879	0	0	1	0	1	0	0
TCONS_00001880	1	0	0	0	1	0	0
TCONS_00001883	0	0	1	0	1	0	0
TCONS_00001882	0	0	1	0	1	0	0
TCONS_00001881	1	0	0	0	1	0	0
TCONS_00001885	0	0	1	0	1	0	0
TCONS_00001887	0	0	1	0	1	0	0
TCONS_00001886	0	0	1	0	1	0	0
TCONS_00001888	0	0	1	0	1	0	0
TCONS_00001892	0	0	1	0	1	0	0
TCONS_00001893	1	0	0	0	1	0	0
TCONS_00001894	0	0	1	0	1	0	0
TCONS_00001895	0	0	1	0	1	0	0
TCONS_00001898	0	0	1	0	1	0	0
TCONS_00001899	0	0	1	0	1	0	0
TCONS_00001900	0	0	0	1	0	1	0
TCONS_00001901	0	0	1	0	1	0	0
TCONS_00001903	0	1	0	0	1	0	0
TCONS_00001904	0	0	1	0	1	0	0
TCONS_00001906	0	0	1	0	1	0	0
TCONS_00001907	0	0	1	0	1	0	0
TCONS_00001909	0	0	1	0	1	0	0
TCONS_00001911	1	0	0	0	1	0	0
TCONS_00001912	0	0	1	0	1	0	0
TCONS_00001913	1	0	0	0	1	0	0
TCONS_00001915	0	0	1	0	1	0	0
TCONS_00001919	1	0	0	0	1	0	0
TCONS_00001920	0	0	1	0	1	0	0
TCONS_00001921	0	0	1	0	1	0	0
TCONS_00001922	1	0	0	0	1	0	0
TCONS_00001925	0	0	1	0	1	0	0
TCONS_00001926	0	0	1	0	1	0	0
TCONS_00001927	0	0	1	0	1	0	0
TCONS_00001930	0	0	1	0	1	0	0
TCONS_00001932	0	0	1	0	1	0	0
TCONS_00001931	1	0	0	0	1	0	0
TCONS_00001933	0	0	1	0	1	0	0
TCONS_00001934	0	0	1	0	1	0	0
TCONS_00001935	0	0	0	1	0	1	0
TCONS_00001936	0	0	1	0	1	0	0
TCONS_00001937	0	0	1	0	1	0	0
TCONS_00001940	0	0	1	0	1	0	0
TCONS_00001941	0	0	1	0	1	0	0
TCONS_00001942	0	0	1	0	1	0	0
TCONS_00001943	0	0	1	0	1	0	0
TCONS_00001945	0	0	1	0	1	0	0
TCONS_00001948	0	0	0	1	0	1	0
TCONS_00001949	0	0	1	0	1	0	0
TCONS_00001951	0	0	0	1	0	1	0
TCONS_00001952	0	0	0	1	0	1	0
TCONS_00001953	0	0	0	1	0	1	0
TCONS_00001954	0	0	0	1	0	1	0
TCONS_00001956	0	1	0	0	1	0	0
TCONS_00001955	1	0	0	0	1	0	0
TCONS_00001959	0	1	0	0	1	0	0
TCONS_00001958	0	0	1	0	1	0	0
TCONS_00001957	1	0	0	0	1	0	0
TCONS_00001960	0	0	1	0	1	0	0
TCONS_00001961	1	0	0	0	1	0	0
TCONS_00001962	1	0	0	0	1	0	0
TCONS_00001969	0	0	0	1	0	1	0
TCONS_00001972	0	1	0	0	1	0	0
TCONS_00001970	1	0	0	0	1	0	0
TCONS_00001973	1	0	0	0	1	0	0
TCONS_00001974	0	0	1	0	1	0	0
TCONS_00001975	0	0	1	0	1	0	0
TCONS_00001978	0	0	1	0	1	0	0
TCONS_00001976	1	0	0	0	1	0	0
TCONS_00001980	0	0	1	0	1	0	0
TCONS_00001982	0	1	0	0	1	0	0
TCONS_00001983	0	0	1	0	1	0	0
TCONS_00001984	1	0	0	0	1	0	0
TCONS_00001985	0	0	0	1	0	1	0
TCONS_00001991	0	0	1	0	1	0	0
TCONS_00001990	0	0	1	0	1	0	0
TCONS_00001989	0	0	1	0	1	0	0
TCONS_00001988	0	0	1	0	1	0	0
TCONS_00001987	1	0	0	0	1	0	0
TCONS_00001994	1	0	0	0	1	0	0
TCONS_00001996	0	0	1	0	1	0	0
TCONS_00001997	0	0	1	0	1	0	0
TCONS_00001998	0	0	1	0	1	0	0
TCONS_00002001	0	0	1	0	1	0	0
TCONS_00002000	0	0	1	0	1	0	0
TCONS_00002002	0	0	0	1	0	1	0
TCONS_00002006	1	0	0	0	1	0	0
TCONS_00002004	0	0	1	0	1	0	0
TCONS_00002008	0	0	1	0	1	0	0
TCONS_00002009	0	0	1	0	1	0	0
TCONS_00002011	0	1	0	0	1	0	0
TCONS_00002010	1	0	0	0	1	0	0
TCONS_00002014	1	0	0	0	1	0	0
TCONS_00002015	1	0	0	0	1	0	0
TCONS_00002022	0	0	1	0	1	0	0
TCONS_00002020	0	0	1	0	1	0	0
TCONS_00002023	1	0	0	0	1	0	0
TCONS_00002025	1	0	0	0	1	0	0
TCONS_00002026	1	0	0	0	1	0	0
TCONS_00002028	1	0	0	0	1	0	0
TCONS_00002029	1	0	0	0	1	0	0
TCONS_00002031	1	0	0	0	1	0	0
TCONS_00002032	0	0	0	1	0	1	0
TCONS_00002036	0	0	1	0	1	0	0
TCONS_00002035	0	0	1	0	1	0	0
TCONS_00002034	1	0	0	0	1	0	0
TCONS_00002037	1	0	0	0	1	0	0
TCONS_00002038	1	0	0	0	1	0	0
TCONS_00002040	0	0	1	0	1	0	0
TCONS_00002043	1	0	0	0	1	0	0
TCONS_00002045	0	0	1	0	1	0	0
TCONS_00002047	0	0	1	0	1	0	0
TCONS_00002049	0	0	1	0	1	0	0
TCONS_00002050	0	0	1	0	1	0	0
TCONS_00002054	0	0	1	0	1	0	0
TCONS_00002055	0	0	1	0	1	0	0
TCONS_00002056	0	0	1	0	0	0	1
TCONS_00002057	0	0	1	0	0	0	1
TCONS_00002058	1	0	0	0	0	0	1
TCONS_00002063	0	0	1	0	1	0	0
TCONS_00002062	0	0	1	0	1	0	0
TCONS_00002065	0	0	1	0	1	0	0
TCONS_00002067	0	0	1	0	1	0	0
TCONS_00002066	0	0	1	0	1	0	0
TCONS_00002068	1	0	0	0	1	0	0
TCONS_00002069	0	0	1	0	1	0	0
TCONS_00002070	0	0	1	0	1	0	0
TCONS_00002071	0	0	1	0	1	0	0
TCONS_00002072	0	0	0	1	0	0	1
TCONS_00002076	0	0	1	0	1	0	0
TCONS_00002077	0	0	1	0	1	0	0
TCONS_00002079	0	0	1	0	1	0	0
TCONS_00002080	0	1	0	0	1	0	0
TCONS_00002081	1	0	0	0	1	0	0
TCONS_00002083	0	0	1	0	1	0	0
TCONS_00002084	0	0	1	0	1	0	0
TCONS_00002085	1	0	0	0	1	0	0
TCONS_00002089	0	1	0	0	1	0	0
TCONS_00002088	0	0	1	0	1	0	0
TCONS_00002087	0	0	1	0	1	0	0
TCONS_00002086	1	0	0	0	1	0	0
TCONS_00002090	1	0	0	0	1	0	0
TCONS_00002091	0	0	1	0	1	0	0
TCONS_00002092	0	0	1	0	1	0	0
TCONS_00002093	0	0	0	1	0	1	0
TCONS_00002094	0	0	0	1	0	1	0
TCONS_00002095	0	0	1	0	0	1	0
TCONS_00002097	0	0	1	0	1	0	0
TCONS_00002099	0	0	0	1	0	1	0
TCONS_00002101	0	0	0	1	0	1	0
TCONS_00002111	0	0	1	0	1	0	0
TCONS_00002115	0	0	1	0	1	0	0
TCONS_00002116	0	0	1	0	1	0	0
TCONS_00002117	0	0	1	0	1	0	0
TCONS_00002118	1	0	0	0	1	0	0
TCONS_00002120	0	0	1	0	1	0	0
TCONS_00002121	0	0	1	0	1	0	0
TCONS_00002122	0	0	0	1	0	1	0
TCONS_00002126	0	1	0	0	1	0	0
TCONS_00002125	0	0	1	0	1	0	0
TCONS_00002124	0	0	1	0	1	0	0
TCONS_00002127	0	0	1	0	1	0	0
TCONS_00002128	0	0	0	1	0	1	0
TCONS_00002132	0	0	1	0	1	0	0
TCONS_00002131	0	0	1	0	1	0	0
TCONS_00002130	0	0	1	0	1	0	0
TCONS_00002129	0	1	0	0	1	0	0
TCONS_00002133	1	0	0	0	1	0	0
TCONS_00002135	0	0	0	1	0	1	0
TCONS_00002136	0	0	1	0	1	0	0
TCONS_00002137	1	0	0	0	1	0	0
TCONS_00002140	0	0	1	0	1	0	0
TCONS_00002142	0	0	1	0	1	0	0
TCONS_00002141	0	0	1	0	1	0	0
TCONS_00002143	0	0	1	0	1	0	0
TCONS_00002149	0	0	1	0	1	0	0
TCONS_00002151	0	1	0	0	1	0	0
TCONS_00002152	1	0	0	0	1	0	0
TCONS_00002153	1	0	0	0	1	0	0
TCONS_00002154	1	0	0	0	1	0	0
TCONS_00002155	1	0	0	0	1	0	0
TCONS_00002156	1	0	0	0	1	0	0
TCONS_00002157	1	0	0	0	1	0	0
TCONS_00002158	1	0	0	0	1	0	0
TCONS_00002159	0	0	1	0	1	0	0
TCONS_00002160	0	0	1	0	1	0	0
TCONS_00002161	1	0	0	0	1	0	0
TCONS_00002162	0	0	1	0	1	0	0
TCONS_00002163	0	0	1	0	1	0	0
TCONS_00002164	0	0	1	0	1	0	0
TCONS_00002165	0	0	1	0	1	0	0
TCONS_00002166	1	0	0	0	1	0	0
TCONS_00002167	0	0	1	0	1	0	0
TCONS_00002168	0	0	1	0	1	0	0
TCONS_00002170	1	0	0	0	1	0	0
TCONS_00002171	1	0	0	0	1	0	0
TCONS_00002172	0	0	1	0	1	0	0
TCONS_00002173	0	0	1	0	1	0	0
TCONS_00002175	0	0	1	0	1	0	0
TCONS_00002177	0	0	0	1	1	0	0
TCONS_00002179	0	1	0	0	1	0	0
TCONS_00002183	0	0	1	0	1	0	0
TCONS_00002182	1	0	0	0	1	0	0
TCONS_00002184	1	0	0	0	1	0	0
TCONS_00002185	1	0	0	0	1	0	0
TCONS_00002186	0	0	1	0	1	0	0
TCONS_00002187	0	0	1	0	1	0	0
TCONS_00002190	0	0	1	0	1	0	0
TCONS_00002189	0	0	1	0	1	0	0
TCONS_00002188	1	0	0	0	1	0	0
TCONS_00002191	0	1	0	0	1	0	0
TCONS_00002193	0	0	1	0	1	0	0
TCONS_00002194	0	0	0	1	0	1	0
TCONS_00002195	0	0	1	0	1	0	0
TCONS_00002197	0	0	1	0	1	0	0
TCONS_00002198	1	0	0	0	1	0	0
TCONS_00002202	0	0	1	0	1	0	0
TCONS_00002201	0	1	0	0	1	0	0
TCONS_00002200	1	0	0	0	1	0	0
TCONS_00002199	0	0	0	1	1	0	0
TCONS_00002204	0	0	1	0	1	0	0
TCONS_00002208	0	0	1	0	1	0	0
TCONS_00002207	0	0	1	0	1	0	0
TCONS_00002206	0	0	1	0	1	0	0
TCONS_00002205	0	0	1	0	1	0	0
TCONS_00002211	0	0	1	0	1	0	0
TCONS_00002212	1	0	0	0	1	0	0
TCONS_00002213	1	0	0	0	1	0	0
TCONS_00002217	0	1	0	0	1	0	0
TCONS_00002216	0	1	0	0	1	0	0
TCONS_00002218	1	0	0	0	1	0	0
TCONS_00002220	0	0	1	0	1	0	0
TCONS_00002219	0	0	1	0	1	0	0
TCONS_00002221	0	0	1	0	1	0	0
TCONS_00002222	0	0	1	0	1	0	0
TCONS_00002225	0	0	1	0	1	0	0
TCONS_00002226	0	0	1	0	1	0	0
TCONS_00002227	0	0	0	1	0	1	0
TCONS_00002228	0	0	1	0	1	0	0
TCONS_00002229	0	0	1	0	1	0	0
TCONS_00002232	0	0	1	0	1	0	0
TCONS_00002231	0	0	1	0	1	0	0
TCONS_00002230	1	0	0	0	1	0	0
TCONS_00002233	0	0	1	0	1	0	0
TCONS_00002234	0	0	1	0	1	0	0
TCONS_00002236	1	0	0	0	1	0	0
TCONS_00002238	1	0	0	0	1	0	0
TCONS_00002239	0	1	0	0	1	0	0
TCONS_00002241	1	0	0	0	1	0	0
TCONS_00002242	0	1	0	0	1	0	0
TCONS_00002244	0	0	1	0	1	0	0
TCONS_00002245	0	0	1	0	1	0	0
TCONS_00002247	0	0	1	0	1	0	0
TCONS_00002246	0	0	1	0	1	0	0
TCONS_00002249	0	1	0	0	1	0	0
TCONS_00002251	0	0	1	0	1	0	0
TCONS_00002253	0	0	1	0	1	0	0
TCONS_00002252	1	0	0	0	1	0	0
TCONS_00002254	1	0	0	0	1	0	0
TCONS_00002255	1	0	0	0	1	0	0
TCONS_00002256	0	0	0	1	1	0	0
TCONS_00002257	0	0	0	1	0	1	0
TCONS_00002258	0	0	0	1	0	1	0
TCONS_00002259	0	0	0	1	0	1	0
TCONS_00002262	0	0	0	1	0	1	0
TCONS_00002261	0	0	0	1	0	1	0
TCONS_00002260	0	0	0	1	0	1	0
TCONS_00002263	0	0	0	1	0	1	0
TCONS_00002264	0	1	0	0	1	0	0
TCONS_00002266	1	0	0	0	1	0	0
TCONS_00002267	0	0	1	0	1	0	0
TCONS_00002269	1	0	0	0	1	0	0
TCONS_00002270	0	0	1	0	1	0	0
TCONS_00002271	1	0	0	0	1	0	0
TCONS_00002275	0	0	1	0	1	0	0
TCONS_00002276	0	0	1	0	1	0	0
TCONS_00002277	0	0	1	0	1	0	0
TCONS_00002279	1	0	0	0	1	0	0
TCONS_00002280	0	1	0	0	1	0	0
TCONS_00002286	0	0	1	0	1	0	0
TCONS_00002285	0	0	1	0	1	0	0
TCONS_00002284	1	0	0	0	1	0	0
TCONS_00002283	0	0	1	0	1	0	0
TCONS_00002282	0	0	1	0	1	0	0
TCONS_00002287	1	0	0	0	1	0	0
TCONS_00002289	0	0	0	1	0	1	0
TCONS_00002290	0	0	0	1	0	1	0
TCONS_00002291	0	0	0	1	0	1	0
TCONS_00002294	0	0	0	1	0	1	0
TCONS_00002297	0	0	1	0	1	0	0
TCONS_00002299	0	0	1	0	1	0	0
TCONS_00002298	0	0	1	0	1	0	0
TCONS_00002300	1	0	0	0	1	0	0
TCONS_00002301	0	0	1	0	1	0	0
TCONS_00002302	0	0	1	0	1	0	0
TCONS_00002304	0	0	1	0	1	0	0
TCONS_00002305	0	0	1	0	1	0	0
TCONS_00002306	0	0	1	0	1	0	0
TCONS_00002308	1	0	0	0	1	0	0
TCONS_00002307	1	0	0	0	1	0	0
TCONS_00002310	1	0	0	0	1	0	0
TCONS_00002312	0	0	0	1	0	1	0
TCONS_00002313	0	0	0	1	0	1	0
TCONS_00002314	0	0	1	0	1	0	0
TCONS_00002315	0	0	1	0	1	0	0
TCONS_00002316	0	0	1	0	1	0	0
TCONS_00002317	0	0	1	0	1	0	0
TCONS_00002318	1	0	0	0	1	0	0
TCONS_00002320	0	0	1	0	1	0	0
TCONS_00002322	0	0	1	0	1	0	0
TCONS_00002324	0	0	1	0	1	0	0
TCONS_00002326	0	1	0	0	1	0	0
TCONS_00002327	1	0	0	0	1	0	0
TCONS_00002328	1	0	0	0	1	0	0
TCONS_00002329	0	0	1	0	1	0	0
TCONS_00002331	0	1	0	0	1	0	0
TCONS_00002330	0	0	0	1	1	0	0
TCONS_00002334	1	0	0	0	1	0	0
TCONS_00002335	1	0	0	0	1	0	0
TCONS_00002336	1	0	0	0	0	1	0
TCONS_00002337	0	0	1	0	1	0	0
TCONS_00002338	1	0	0	0	1	0	0
TCONS_00002340	0	0	0	1	0	1	0
TCONS_00002341	0	1	0	0	0	1	0
TCONS_00002344	1	0	0	0	1	0	0
TCONS_00002345	0	0	1	0	1	0	0
TCONS_00002346	0	0	1	0	1	0	0
TCONS_00002348	0	0	1	0	1	0	0
TCONS_00002347	0	1	0	0	1	0	0
TCONS_00002349	0	0	0	1	1	0	0
TCONS_00002350	1	0	0	0	1	0	0
TCONS_00002356	0	0	1	0	1	0	0
TCONS_00002355	0	0	1	0	1	0	0
TCONS_00002354	0	0	1	0	1	0	0
TCONS_00002358	0	0	1	0	1	0	0
TCONS_00002359	0	0	1	0	1	0	0
TCONS_00002360	0	0	0	1	0	1	0
TCONS_00002361	0	0	1	0	1	0	0
TCONS_00002363	0	0	0	1	0	1	0
TCONS_00002364	0	0	0	1	0	1	0
TCONS_00002365	0	0	1	0	1	0	0
TCONS_00002366	0	0	1	0	1	0	0
TCONS_00002367	0	0	1	0	1	0	0
TCONS_00002369	0	0	1	0	1	0	0
TCONS_00002370	0	0	0	1	0	1	0
TCONS_00002371	0	0	1	0	1	0	0
TCONS_00002372	1	0	0	0	1	0	0
TCONS_00002374	0	1	0	0	1	0	0
TCONS_00002375	1	0	0	0	1	0	0
TCONS_00002376	0	0	1	0	1	0	0
TCONS_00002377	0	0	1	0	1	0	0
TCONS_00002378	0	0	0	1	0	1	0
TCONS_00002380	0	0	0	1	0	1	0
TCONS_00002382	0	1	0	0	1	0	0
TCONS_00002383	1	0	0	0	1	0	0
TCONS_00002384	1	0	0	0	1	0	0
TCONS_00002388	1	0	0	0	1	0	0
TCONS_00002391	0	1	0	0	1	0	0
TCONS_00002393	1	0	0	0	0	1	0
TCONS_00002394	0	0	0	1	1	0	0
TCONS_00002395	0	0	0	1	0	1	0
TCONS_00002396	0	0	0	1	0	1	0
TCONS_00002397	0	1	0	0	1	0	0
TCONS_00002398	1	0	0	0	1	0	0
TCONS_00002400	0	0	0	1	0	1	0
TCONS_00002402	0	0	1	0	1	0	0
TCONS_00002401	0	0	1	0	1	0	0
TCONS_00002403	0	0	0	1	1	0	0
TCONS_00002405	0	0	1	0	1	0	0
TCONS_00002404	1	0	0	0	1	0	0
TCONS_00002406	0	0	1	0	1	0	0
TCONS_00002408	1	0	0	0	1	0	0
TCONS_00002412	0	0	1	0	1	0	0
TCONS_00002411	0	0	1	0	1	0	0
TCONS_00002410	0	0	1	0	1	0	0
TCONS_00002414	1	0	0	0	1	0	0
TCONS_00002416	1	0	0	0	1	0	0
TCONS_00002418	0	0	1	0	0	1	0
TCONS_00002417	1	0	0	0	0	1	0
TCONS_00002419	0	0	0	1	0	1	0
TCONS_00002420	0	0	0	1	0	1	0
TCONS_00002421	0	0	0	1	0	1	0
TCONS_00002422	0	0	0	1	0	1	0
TCONS_00002423	0	0	0	1	0	1	0
TCONS_00002424	0	0	0	1	0	1	0
TCONS_00002425	0	0	0	1	0	1	0
TCONS_00002426	0	0	1	0	1	0	0
TCONS_00002427	0	1	0	0	1	0	0
TCONS_00002431	0	0	1	0	1	0	0
TCONS_00002430	0	0	1	0	1	0	0
TCONS_00002433	0	0	0	1	0	1	0
TCONS_00002435	0	0	1	0	1	0	0
TCONS_00002434	0	0	0	1	1	0	0
TCONS_00002439	0	0	1	0	1	0	0
TCONS_00002438	0	0	0	1	1	0	0
TCONS_00002440	0	0	0	1	1	0	0
TCONS_00002442	1	0	0	0	1	0	0
TCONS_00002443	0	0	1	0	1	0	0
TCONS_00002444	0	0	1	0	1	0	0
TCONS_00002445	0	0	1	0	1	0	0
TCONS_00002447	0	0	1	0	1	0	0
TCONS_00002446	0	0	1	0	1	0	0
TCONS_00002448	1	0	0	0	1	0	0
TCONS_00002449	1	0	0	0	1	0	0
TCONS_00002450	1	0	0	0	1	0	0
TCONS_00002454	0	0	1	0	1	0	0
TCONS_00002453	0	0	1	0	1	0	0
TCONS_00002457	0	0	1	0	1	0	0
TCONS_00002456	0	0	1	0	1	0	0
TCONS_00002455	0	0	1	0	1	0	0
TCONS_00002458	1	0	0	0	1	0	0
TCONS_00002459	1	0	0	0	1	0	0
TCONS_00002463	0	0	1	0	1	0	0
TCONS_00002465	1	0	0	0	1	0	0
TCONS_00002466	0	0	1	0	1	0	0
TCONS_00002467	0	0	1	0	1	0	0
TCONS_00002468	0	0	1	0	1	0	0
TCONS_00002470	0	0	0	1	1	0	0
TCONS_00002471	0	0	1	0	1	0	0
TCONS_00002472	0	0	1	0	1	0	0
TCONS_00002473	1	0	0	0	1	0	0
TCONS_00002474	0	0	1	0	1	0	0
TCONS_00002475	0	1	0	0	1	0	0
TCONS_00002476	1	0	0	0	1	0	0
TCONS_00002478	0	0	1	0	1	0	0
TCONS_00002479	1	0	0	0	1	0	0
TCONS_00002482	0	0	1	0	1	0	0
TCONS_00002483	0	0	1	0	1	0	0
TCONS_00002489	0	0	1	0	1	0	0
TCONS_00002487	0	0	1	0	1	0	0
TCONS_00002486	0	0	1	0	1	0	0
TCONS_00002485	1	0	0	0	1	0	0
TCONS_00002492	1	0	0	0	0	0	1
TCONS_00002494	0	0	1	0	1	0	0
TCONS_00002495	1	0	0	0	1	0	0
TCONS_00002499	1	0	0	0	1	0	0
TCONS_00002498	1	0	0	0	1	0	0
TCONS_00002497	1	0	0	0	1	0	0
TCONS_00002500	1	0	0	0	1	0	0
TCONS_00002503	1	0	0	0	1	0	0
TCONS_00002504	1	0	0	0	1	0	0
TCONS_00002505	0	0	0	1	0	1	0
TCONS_00002506	0	0	0	1	0	1	0
TCONS_00002507	0	0	0	1	0	1	0
TCONS_00002510	0	0	1	0	1	0	0
TCONS_00002509	0	0	1	0	1	0	0
TCONS_00002508	0	1	0	0	1	0	0
TCONS_00002511	1	0	0	0	1	0	0
TCONS_00002512	0	0	0	1	0	1	0
TCONS_00002514	0	0	0	1	0	1	0
TCONS_00002515	0	0	1	0	1	0	0
TCONS_00002516	0	0	1	0	1	0	0
TCONS_00002518	1	0	0	0	1	0	0
TCONS_00002519	0	0	1	0	1	0	0
TCONS_00002520	0	0	1	0	1	0	0
TCONS_00002521	1	0	0	0	1	0	0
TCONS_00002522	0	0	1	0	1	0	0
TCONS_00002523	0	0	1	0	1	0	0
TCONS_00002525	0	0	0	1	0	1	0
TCONS_00002526	0	0	1	0	1	0	0
TCONS_00002527	1	0	0	0	1	0	0
TCONS_00002529	0	0	1	0	1	0	0
TCONS_00002528	0	0	1	0	1	0	0
TCONS_00002530	0	0	1	0	1	0	0
TCONS_00002532	0	0	1	0	1	0	0
TCONS_00002533	0	0	1	0	1	0	0
TCONS_00002534	1	0	0	0	1	0	0
TCONS_00002536	0	0	1	0	1	0	0
TCONS_00002537	0	0	1	0	1	0	0
TCONS_00002538	1	0	0	0	1	0	0
TCONS_00002539	0	0	1	0	1	0	0
TCONS_00002540	1	0	0	0	1	0	0
TCONS_00002541	1	0	0	0	1	0	0
TCONS_00002542	1	0	0	0	1	0	0
TCONS_00002544	0	0	1	0	1	0	0
TCONS_00002543	0	0	1	0	1	0	0
TCONS_00002545	1	0	0	0	1	0	0
TCONS_00002546	0	0	1	0	1	0	0
TCONS_00002549	0	0	1	0	1	0	0
TCONS_00002552	0	0	1	0	1	0	0
TCONS_00002551	1	0	0	0	1	0	0
TCONS_00002553	1	0	0	0	1	0	0
TCONS_00002554	1	0	0	0	1	0	0
TCONS_00002555	1	0	0	0	1	0	0
TCONS_00002556	1	0	0	0	1	0	0
TCONS_00002557	0	0	1	0	1	0	0
TCONS_00002558	0	0	1	0	1	0	0
TCONS_00002559	1	0	0	0	1	0	0
TCONS_00002560	0	0	1	0	1	0	0
TCONS_00002561	0	0	1	0	1	0	0
TCONS_00002562	1	0	0	0	1	0	0
TCONS_00002564	1	0	0	0	1	0	0
TCONS_00002567	0	0	1	0	1	0	0
TCONS_00002566	0	0	1	0	1	0	0
TCONS_00002565	1	0	0	0	1	0	0
TCONS_00002569	0	0	1	0	1	0	0
TCONS_00002570	1	0	0	0	1	0	0
TCONS_00002571	1	0	0	0	0	1	0
TCONS_00002572	0	0	1	0	1	0	0
TCONS_00002573	0	0	1	0	1	0	0
TCONS_00002574	0	0	1	0	1	0	0
TCONS_00002575	0	1	0	0	1	0	0
TCONS_00002577	1	0	0	0	1	0	0
TCONS_00002580	0	0	1	0	1	0	0
TCONS_00002581	1	0	0	0	1	0	0
TCONS_00002582	0	0	0	1	0	1	0
TCONS_00002584	0	0	1	0	1	0	0
TCONS_00002583	0	0	1	0	1	0	0
TCONS_00002585	1	0	0	0	1	0	0
TCONS_00002586	0	0	1	0	1	0	0
TCONS_00002587	0	0	0	1	0	1	0
TCONS_00002588	0	0	0	1	0	1	0
TCONS_00002589	0	0	0	1	0	1	0
TCONS_00002590	0	0	0	1	0	1	0
TCONS_00002591	0	0	0	1	0	1	0
TCONS_00002592	0	0	1	0	1	0	0
TCONS_00002594	1	0	0	0	1	0	0
TCONS_00002593	0	0	1	0	1	0	0
TCONS_00002595	0	0	0	1	0	1	0
TCONS_00002596	0	0	0	1	0	1	0
TCONS_00002597	0	0	0	1	0	1	0
TCONS_00002598	0	0	1	0	1	0	0
TCONS_00002600	0	0	1	0	1	0	0
TCONS_00002609	1	0	0	0	1	0	0
TCONS_00002610	1	0	0	0	1	0	0
TCONS_00002613	0	0	0	1	0	0	1
TCONS_00002616	0	0	0	1	0	0	1
TCONS_00002618	0	0	1	0	1	0	0
TCONS_00002619	0	0	1	0	1	0	0
TCONS_00002620	0	0	0	1	0	1	0
TCONS_00002622	0	1	0	0	1	0	0
TCONS_00002621	0	0	1	0	1	0	0
TCONS_00002623	0	1	0	0	1	0	0
TCONS_00002624	1	0	0	0	1	0	0
TCONS_00002625	1	0	0	0	1	0	0
TCONS_00002626	0	0	0	1	0	1	0
TCONS_00002627	0	0	0	1	0	1	0
TCONS_00002628	0	0	1	0	1	0	0
TCONS_00002630	0	0	1	0	1	0	0
TCONS_00002631	0	0	1	0	1	0	0
TCONS_00002632	0	0	1	0	1	0	0
TCONS_00002634	0	0	0	1	0	1	0
TCONS_00002637	0	1	0	0	1	0	0
TCONS_00002639	0	0	1	0	1	0	0
TCONS_00002641	0	0	1	0	1	0	0
TCONS_00002644	0	0	0	1	0	1	0
TCONS_00002645	0	0	0	1	0	1	0
TCONS_00002653	0	0	1	0	1	0	0
TCONS_00002658	0	0	1	0	1	0	0
TCONS_00002657	0	0	1	0	1	0	0
TCONS_00002656	0	0	1	0	1	0	0
TCONS_00002660	0	0	1	0	1	0	0
TCONS_00002662	0	0	1	0	1	0	0
TCONS_00002661	1	0	0	0	1	0	0
TCONS_00002665	0	0	1	0	1	0	0
TCONS_00002664	0	0	1	0	1	0	0
TCONS_00002663	1	0	0	0	1	0	0
TCONS_00002669	0	0	1	0	1	0	0
TCONS_00002668	0	0	1	0	1	0	0
TCONS_00002667	0	0	0	1	1	0	0
TCONS_00002672	0	1	0	0	1	0	0
TCONS_00002671	0	0	1	0	1	0	0
TCONS_00002670	0	0	1	0	1	0	0
TCONS_00002679	0	0	1	0	1	0	0
TCONS_00002678	0	0	1	0	1	0	0
TCONS_00002676	0	1	0	0	1	0	0
TCONS_00002681	0	0	1	0	1	0	0
TCONS_00002683	0	0	1	0	1	0	0
TCONS_00002684	0	0	1	0	1	0	0
TCONS_00002685	1	0	0	0	1	0	0
TCONS_00002689	1	0	0	0	1	0	0
TCONS_00002687	0	0	1	0	1	0	0
TCONS_00002686	0	0	1	0	1	0	0
TCONS_00002690	0	0	1	0	1	0	0
TCONS_00002691	1	0	0	0	1	0	0
TCONS_00002697	0	0	1	0	1	0	0
TCONS_00002698	0	0	1	0	1	0	0
TCONS_00002700	0	1	0	0	1	0	0
TCONS_00002699	1	0	0	0	1	0	0
TCONS_00002703	1	0	0	0	1	0	0
TCONS_00002704	1	0	0	0	1	0	0
TCONS_00002706	0	0	1	0	1	0	0
TCONS_00002707	0	0	1	0	1	0	0
TCONS_00002708	1	0	0	0	1	0	0
TCONS_00002710	0	0	0	1	0	1	0
TCONS_00002711	0	0	0	1	0	1	0
TCONS_00002712	0	0	0	1	0	1	0
TCONS_00002713	0	0	1	0	1	0	0
TCONS_00002715	0	0	1	0	1	0	0
TCONS_00002717	1	0	0	0	1	0	0
TCONS_00002716	0	0	1	0	1	0	0
TCONS_00002718	0	0	1	0	1	0	0
TCONS_00002720	0	1	0	0	1	0	0
TCONS_00002723	0	0	1	0	1	0	0
TCONS_00002722	0	0	1	0	1	0	0
TCONS_00002725	0	0	0	1	0	1	0
TCONS_00002726	0	0	0	1	0	1	0
TCONS_00002727	0	0	0	1	0	0	1
TCONS_00002729	0	0	1	0	1	0	0
TCONS_00002731	0	0	1	0	1	0	0
TCONS_00002733	0	0	1	0	1	0	0
TCONS_00002736	0	0	1	0	1	0	0
TCONS_00002735	0	0	1	0	1	0	0
TCONS_00002734	0	0	0	1	1	0	0
TCONS_00002737	0	0	0	1	0	1	0
TCONS_00002738	1	0	0	0	1	0	0
TCONS_00002739	0	0	1	0	1	0	0
TCONS_00002740	1	0	0	0	1	0	0
TCONS_00002741	1	0	0	0	1	0	0
TCONS_00002748	0	1	0	0	1	0	0
TCONS_00002751	0	0	1	0	1	0	0
TCONS_00002750	1	0	0	0	1	0	0
TCONS_00002753	0	0	1	0	1	0	0
TCONS_00002754	0	0	1	0	1	0	0
TCONS_00002756	1	0	0	0	1	0	0
TCONS_00002755	0	0	1	0	1	0	0
TCONS_00002757	1	0	0	0	1	0	0
TCONS_00002760	0	1	0	0	0	1	0
TCONS_00002759	0	1	0	0	1	0	0
TCONS_00002762	1	0	0	0	1	0	0
TCONS_00002772	0	0	1	0	1	0	0
TCONS_00002774	0	0	0	1	0	1	0
TCONS_00002775	0	0	1	0	0	1	0
TCONS_00002777	0	0	0	1	0	1	0
TCONS_00002778	1	0	0	0	1	0	0
TCONS_00002780	0	0	1	0	1	0	0
TCONS_00002781	0	0	0	1	1	0	0
TCONS_00002782	0	0	0	1	0	1	0
TCONS_00002784	0	0	1	0	1	0	0
TCONS_00002785	0	0	1	0	1	0	0
TCONS_00002786	0	0	1	0	1	0	0
TCONS_00002792	0	1	0	0	1	0	0
TCONS_00002793	0	0	0	1	1	0	0
TCONS_00002794	0	0	0	1	1	0	0
TCONS_00002796	0	0	0	1	1	0	0
TCONS_00002795	0	0	0	1	1	0	0
TCONS_00002797	1	0	0	0	1	0	0
TCONS_00002798	0	0	0	1	1	0	0
TCONS_00002800	0	0	1	0	1	0	0
TCONS_00002802	0	0	1	0	1	0	0
TCONS_00002804	1	0	0	0	1	0	0
TCONS_00002806	0	0	1	0	1	0	0
TCONS_00002809	1	0	0	0	1	0	0
TCONS_00002811	0	0	1	0	1	0	0
TCONS_00002812	0	1	0	0	1	0	0
TCONS_00002813	0	1	0	0	1	0	0
TCONS_00002816	0	0	1	0	1	0	0
TCONS_00002817	0	1	0	0	1	0	0
TCONS_00002818	1	0	0	0	1	0	0
TCONS_00002825	0	0	1	0	1	0	0
TCONS_00002824	0	0	1	0	1	0	0
TCONS_00002822	0	0	1	0	1	0	0
TCONS_00002821	1	0	0	0	1	0	0
TCONS_00002820	0	0	1	0	1	0	0
TCONS_00002826	1	0	0	0	1	0	0
TCONS_00002827	0	0	0	1	0	1	0
TCONS_00002829	0	0	1	0	1	0	0
TCONS_00002828	0	0	1	0	1	0	0
TCONS_00002830	0	0	1	0	1	0	0
TCONS_00002832	0	0	1	0	1	0	0
TCONS_00002833	0	0	1	0	1	0	0
TCONS_00002835	0	1	0	0	1	0	0
TCONS_00002836	0	0	1	0	1	0	0
TCONS_00002837	0	0	0	1	0	1	0
TCONS_00002838	0	0	1	0	1	0	0
TCONS_00002839	0	0	1	0	1	0	0
TCONS_00002841	0	0	0	1	1	0	0
TCONS_00002842	1	0	0	0	1	0	0
TCONS_00002843	1	0	0	0	1	0	0
TCONS_00002846	0	1	0	0	1	0	0
TCONS_00002847	1	0	0	0	1	0	0
TCONS_00002848	0	0	1	0	1	0	0
TCONS_00002850	0	0	1	0	1	0	0
TCONS_00002849	1	0	0	0	1	0	0
TCONS_00002851	0	0	1	0	1	0	0
TCONS_00002852	0	0	0	1	1	0	0
TCONS_00002854	0	0	1	0	1	0	0
TCONS_00002855	0	0	1	0	1	0	0
TCONS_00002858	0	0	1	0	1	0	0
TCONS_00002861	0	0	1	0	1	0	0
TCONS_00002860	0	0	1	0	1	0	0
TCONS_00002864	0	0	0	1	0	1	0
TCONS_00002868	1	0	0	0	1	0	0
TCONS_00002869	1	0	0	0	1	0	0
TCONS_00002870	1	0	0	0	1	0	0
TCONS_00002871	0	0	1	0	1	0	0
TCONS_00002873	0	0	1	0	1	0	0
TCONS_00002874	0	0	1	0	1	0	0
TCONS_00002881	0	0	1	0	1	0	0
[truncated: 55,818 more rows]
