# Supplementary material for: Multi-species annotation of transcriptome and chromatin structure in domesticated animals
Source: BMC Biol. 2019 Dec 30;17:108. doi: 10.1186/s12915-019-0726-5 (PMC6936065; doi:10.1186/s12915-019-0726-5)
Supplement: Supplementary file 5 — Additional file 5 FR-AgENCODE genes and transcripts (structure, expression, positional and coding classes). • bos_taurus_cuff_tpm0.1_2sample_complete.gff • bos_taurus_cuff_tpm0.1_2sample_trid_4posclasses_3codingclasses_booleans.tsv • bos_taurus.frag.gnid.posclasslist.codclasslist.tsv • bos_taurus.fraggn.tpm.tsv • capra_hircus_cuff_tpm0.1_2sample_complete.gff • capra_hircus_cuff_tpm0.1_2sample_trid_4posclasses_3codingclasses_booleans.tsv • capra_hircus.frag.gnid.posclasslist.codclasslist.tsv • capra_hircus.fraggn.tpm.tsv • gallus_gallus_cuff_tpm0.1_2sample_complete.gff • gallus_gallus_cuff_tpm0.1_2sample_trid_4posclasses_3codingclasses_booleans.tsv • gallus_gallus.frag.gnid.posclasslist.codclasslist.tsv • gallus_gallus.fraggn.tpm.tsv • sus_scrofa_cuff_tpm0.1_2sample_complete.gff • sus_scrofa_cuff_tpm0.1_2sample_trid_4posclasses_3codingclasses_booleans.tsv • sus_scrofa.frag.gnid.posclasslist.codclasslist.tsv • sus_scrofa.fraggn.tpm.tsv [file 12915_2019_726_MOESM5_ESM.gz › home/sfoissac/fragencode/papers/first/suppl.files/fraggn/gallus_gallus.frag.gnid.posclasslist.codclasslist.tsv]

gnid	trlist	posclasslist	codclasslist
XLOC_022170	TCONS_00072744,TCONS_00072745,TCONS_00072746,TCONS_00072747,TCONS_00072748,	known,alternative,known,alternative,known,	mRNA,mRNA,mRNA,mRNA,mRNA,
XLOC_008263	TCONS_00027504,TCONS_00027505,TCONS_00027508,	alternative,extension,alternative,	mRNA,mRNA,mRNA,
XLOC_022171	TCONS_00072749,	novel,	mRNA,
XLOC_015426	TCONS_00050443,TCONS_00050444,TCONS_00050445,TCONS_00050446,	alternative,alternative,alternative,alternative,	mRNA,mRNA,mRNA,mRNA,
XLOC_022172	TCONS_00072750,TCONS_00072751,	novel,novel,	mRNA,mRNA,
XLOC_015427	TCONS_00050448,TCONS_00050449,	alternative,alternative,	mRNA,mRNA,
XLOC_010840	TCONS_00035268,TCONS_00035270,TCONS_00035271,	alternative,known,known,	mRNA,mRNA,mRNA,
XLOC_008265	TCONS_00027510,TCONS_00027512,TCONS_00027513,	alternative,alternative,alternative,	mRNA,mRNA,mRNA,
XLOC_022173	TCONS_00072752,TCONS_00072753,TCONS_00072754,TCONS_00072762,TCONS_00072763,TCONS_00072765,TCONS_00072767,	alternative,alternative,alternative,known,known,known,known,	mRNA,mRNA,mRNA,mRNA,mRNA,mRNA,mRNA,
XLOC_015428	TCONS_00050451,	novel,	otherRNA,
XLOC_010841	TCONS_00035273,	known,	mRNA,
XLOC_008266	TCONS_00027514,TCONS_00027515,	alternative,alternative,	mRNA,mRNA,
XLOC_015429	TCONS_00050453,	novel,	lncRNA,
XLOC_008267	TCONS_00027517,TCONS_00027519,	alternative,alternative,	mRNA,mRNA,
XLOC_010843	TCONS_00035276,TCONS_00035277,TCONS_00035280,TCONS_00035281,TCONS_00035282,	extension,alternative,alternative,known,known,	mRNA,mRNA,mRNA,mRNA,lncRNA,
XLOC_008268	TCONS_00027520,TCONS_00027522,TCONS_00027523,TCONS_00027524,TCONS_00027525,TCONS_00027527,	alternative,alternative,alternative,alternative,known,alternative,	mRNA,mRNA,mRNA,mRNA,mRNA,mRNA,
XLOC_008269	TCONS_00027521,	novel,	lncRNA,
XLOC_003682	TCONS_00011062,TCONS_00011063,TCONS_00011064,TCONS_00011065,TCONS_00011066,TCONS_00011068,	known,novel,novel,novel,alternative,alternative,	mRNA,mRNA,mRNA,mRNA,mRNA,mRNA,
XLOC_010845	TCONS_00035284,TCONS_00035285,	known,known,	mRNA,mRNA,
XLOC_003683	TCONS_00011069,TCONS_00011070,TCONS_00011071,TCONS_00011072,TCONS_00011073,TCONS_00011074,TCONS_00011076,	known,alternative,known,alternative,known,known,alternative,	mRNA,mRNA,mRNA,mRNA,mRNA,mRNA,mRNA,
XLOC_003684	TCONS_00011077,	known,	mRNA,
XLOC_022179	TCONS_00072774,	novel,	lncRNA,
XLOC_010847	TCONS_00035288,TCONS_00035289,	alternative,known,	mRNA,mRNA,
XLOC_003685	TCONS_00011080,TCONS_00011081,TCONS_00011082,TCONS_00011083,TCONS_00011084,	alternative,alternative,known,novel,novel,	mRNA,mRNA,mRNA,mRNA,mRNA,
XLOC_010848	TCONS_00035291,TCONS_00035292,TCONS_00035293,TCONS_00035294,TCONS_00035295,TCONS_00035296,TCONS_00035297,TCONS_00035298,TCONS_00035299,TCONS_00035300,TCONS_00035301,	alternative,alternative,alternative,alternative,alternative,alternative,alternative,alternative,known,known,known,	mRNA,mRNA,mRNA,mRNA,mRNA,mRNA,mRNA,mRNA,mRNA,mRNA,mRNA,
XLOC_013330	TCONS_00043807,TCONS_00043808,TCONS_00043809,TCONS_00043810,TCONS_00043811,TCONS_00043812,TCONS_00043813,TCONS_00043814,TCONS_00043818,TCONS_00043819,TCONS_00043820,TCONS_00043821,TCONS_00043822,TCONS_00043823,	alternative,alternative,alternative,alternative,alternative,alternative,alternative,known,alternative,alternative,alternative,alternative,known,alternative,	mRNA,mRNA,mRNA,mRNA,mRNA,mRNA,mRNA,mRNA,mRNA,mRNA,mRNA,mRNA,mRNA,mRNA,
XLOC_010849	TCONS_00035302,TCONS_00035304,TCONS_00035307,TCONS_00035308,	known,alternative,known,known,	mRNA,mRNA,mRNA,mRNA,
XLOC_003687	TCONS_00011088,TCONS_00011089,	novel,known,	mRNA,mRNA,
XLOC_013331	TCONS_00043824,TCONS_00043825,	alternative,known,	mRNA,mRNA,
XLOC_003688	TCONS_00011091,TCONS_00011092,TCONS_00011093,TCONS_00011094,TCONS_00011095,TCONS_00011096,TCONS_00011097,TCONS_00011098,	alternative,alternative,alternative,alternative,alternative,alternative,alternative,alternative,	mRNA,mRNA,mRNA,mRNA,mRNA,mRNA,mRNA,mRNA,
XLOC_013332	TCONS_00043828,TCONS_00043829,TCONS_00043830,TCONS_00043832,	alternative,known,alternative,known,	mRNA,mRNA,mRNA,mRNA,
XLOC_003689	TCONS_00011099,	known,	lncRNA,
XLOC_013333	TCONS_00043833,	alternative,	mRNA,
XLOC_006171	TCONS_00019637,TCONS_00019638,TCONS_00019639,TCONS_00019641,TCONS_00019643,TCONS_00019644,TCONS_00019646,	alternative,alternative,alternative,alternative,alternative,alternative,known,	mRNA,mRNA,mRNA,mRNA,mRNA,mRNA,mRNA,
XLOC_013334	TCONS_00043835,TCONS_00043836,TCONS_00043837,TCONS_00043838,	alternative,known,alternative,alternative,	mRNA,mRNA,mRNA,mRNA,
XLOC_006172	TCONS_00019648,TCONS_00019649,TCONS_00019651,TCONS_00019652,TCONS_00019660,	alternative,alternative,known,known,known,	mRNA,mRNA,mRNA,mRNA,mRNA,
XLOC_013335	TCONS_00043839,TCONS_00043840,TCONS_00043841,TCONS_00043842,	alternative,alternative,alternative,known,	mRNA,mRNA,mRNA,mRNA,
XLOC_006173	TCONS_00019662,TCONS_00019663,TCONS_00019664,TCONS_00019665,TCONS_00019666,TCONS_00019668,TCONS_00019669,	known,alternative,alternative,alternative,alternative,alternative,alternative,	mRNA,mRNA,mRNA,mRNA,mRNA,mRNA,mRNA,
XLOC_020081	TCONS_00065589,TCONS_00065590,TCONS_00065591,TCONS_00065592,TCONS_00065593,	alternative,alternative,known,alternative,alternative,	mRNA,mRNA,mRNA,mRNA,mRNA,
XLOC_013336	TCONS_00043843,	novel,	lncRNA,
XLOC_006174	TCONS_00019671,TCONS_00019673,	alternative,known,	mRNA,mRNA,
XLOC_020082	TCONS_00065594,	novel,	lncRNA,
XLOC_013337	TCONS_00043844,TCONS_00043847,TCONS_00043848,TCONS_00043849,TCONS_00043850,TCONS_00043851,	extension,alternative,known,known,known,known,	mRNA,mRNA,mRNA,mRNA,mRNA,mRNA,
XLOC_006175	TCONS_00019676,TCONS_00019677,TCONS_00019678,TCONS_00019679,TCONS_00019683,	novel,novel,novel,novel,novel,	lncRNA,lncRNA,lncRNA,lncRNA,lncRNA,
XLOC_025965	TCONS_00080004,	novel,	lncRNA,
XLOC_020083	TCONS_00065595,	novel,	lncRNA,
XLOC_013338	TCONS_00043852,TCONS_00043853,TCONS_00043854,	alternative,alternative,known,	mRNA,mRNA,mRNA,
XLOC_006176	TCONS_00019681,	novel,	lncRNA,
XLOC_025966	TCONS_00080005,TCONS_00080006,TCONS_00080008,	known,known,known,	mRNA,mRNA,mRNA,
XLOC_020084	TCONS_00065596,TCONS_00065597,TCONS_00065598,TCONS_00065599,	known,known,known,known,	mRNA,mRNA,mRNA,mRNA,
XLOC_013339	TCONS_00043856,TCONS_00043858,TCONS_00043859,TCONS_00043860,TCONS_00043861,TCONS_00043862,TCONS_00043863,TCONS_00043864,TCONS_00043865,TCONS_00043866,TCONS_00043867,TCONS_00043868,	extension,alternative,alternative,known,alternative,known,known,alternative,alternative,alternative,novel,known,	mRNA,mRNA,mRNA,mRNA,mRNA,mRNA,mRNA,mRNA,mRNA,mRNA,mRNA,mRNA,
XLOC_006177	TCONS_00019684,	novel,	lncRNA,
XLOC_001590	TCONS_00004745,TCONS_00004746,TCONS_00004747,	known,extension,alternative,	mRNA,mRNA,mRNA,
XLOC_020085	TCONS_00065600,TCONS_00065601,TCONS_00065602,	alternative,alternative,alternative,	mRNA,mRNA,mRNA,
XLOC_006178	TCONS_00019685,TCONS_00019686,	alternative,alternative,	mRNA,mRNA,
XLOC_001591	TCONS_00004748,TCONS_00004749,	known,known,	mRNA,mRNA,
XLOC_006179	TCONS_00019688,	known,	mRNA,
XLOC_001592	TCONS_00004750,TCONS_00004751,TCONS_00004752,TCONS_00004753,TCONS_00004754,	alternative,alternative,alternative,known,known,	mRNA,mRNA,mRNA,mRNA,mRNA,
XLOC_028450	TCONS_00084188,	novel,	otherRNA,
XLOC_025969	TCONS_00080014,TCONS_00080015,	alternative,alternative,	mRNA,mRNA,
XLOC_020087	TCONS_00065607,	novel,	lncRNA,
XLOC_001593	TCONS_00004755,	novel,	mRNA,
XLOC_020088	TCONS_00065608,	novel,	lncRNA,
XLOC_001594	TCONS_00004756,	novel,	lncRNA,
XLOC_001595	TCONS_00004757,TCONS_00004758,TCONS_00004759,TCONS_00004760,TCONS_00004761,TCONS_00004762,	alternative,known,known,alternative,alternative,alternative,	mRNA,mRNA,mRNA,mRNA,mRNA,mRNA,
XLOC_001596	TCONS_00004763,	known,	mRNA,
XLOC_028454	TCONS_00084192,	known,	otherRNA,
XLOC_011240	TCONS_00036710,	known,	mRNA,
XLOC_001597	TCONS_00004764,TCONS_00004765,	alternative,known,	mRNA,mRNA,
XLOC_028455	TCONS_00084193,TCONS_00084194,TCONS_00084195,	alternative,alternative,alternative,	lncRNA,lncRNA,otherRNA,
XLOC_011241	TCONS_00036711,TCONS_00036712,TCONS_00036713,TCONS_00036714,TCONS_00036718,	alternative,extension,alternative,alternative,alternative,	mRNA,mRNA,mRNA,mRNA,mRNA,
XLOC_009961	TCONS_00032538,TCONS_00032539,TCONS_00032541,TCONS_00032542,	alternative,alternative,extension,alternative,	mRNA,mRNA,mRNA,mRNA,
XLOC_001598	TCONS_00004766,TCONS_00004774,TCONS_00004775,TCONS_00004776,TCONS_00004778,TCONS_00004779,TCONS_00004780,TCONS_00004781,	alternative,alternative,alternative,alternative,alternative,alternative,alternative,alternative,	mRNA,mRNA,mRNA,mRNA,mRNA,mRNA,mRNA,mRNA,
XLOC_028456	TCONS_00084197,	novel,	otherRNA,
XLOC_011242	TCONS_00036719,TCONS_00036720,TCONS_00036721,TCONS_00036723,TCONS_00036726,TCONS_00036728,	alternative,alternative,alternative,alternative,alternative,alternative,	mRNA,mRNA,mRNA,mRNA,mRNA,mRNA,
XLOC_004080	TCONS_00012411,	novel,	lncRNA,
XLOC_001599	TCONS_00004767,TCONS_00004768,TCONS_00004769,TCONS_00004770,TCONS_00004771,TCONS_00004773,	alternative,alternative,alternative,alternative,known,alternative,	mRNA,mRNA,mRNA,mRNA,mRNA,mRNA,
XLOC_028457	TCONS_00084198,	alternative,	lncRNA,
XLOC_011243	TCONS_00036731,TCONS_00036732,TCONS_00036733,TCONS_00036735,	known,alternative,alternative,known,	mRNA,mRNA,mRNA,mRNA,
XLOC_009963	TCONS_00032545,	novel,	lncRNA,
XLOC_004081	TCONS_00012414,TCONS_00012415,TCONS_00012416,	alternative,alternative,known,	mRNA,mRNA,mRNA,
XLOC_028458	TCONS_00084201,	novel,	otherRNA,
XLOC_011244	TCONS_00036736,TCONS_00036738,	known,known,	mRNA,mRNA,
XLOC_009964	TCONS_00032546,TCONS_00032549,TCONS_00032550,TCONS_00032552,	novel,novel,novel,novel,	lncRNA,lncRNA,lncRNA,lncRNA,
XLOC_004082	TCONS_00012418,TCONS_00012419,TCONS_00012420,TCONS_00012421,TCONS_00012422,TCONS_00012423,TCONS_00012428,TCONS_00012429,TCONS_00012430,TCONS_00012431,	alternative,alternative,known,known,known,known,known,known,known,known,	mRNA,mRNA,mRNA,mRNA,mRNA,mRNA,mRNA,mRNA,mRNA,mRNA,
XLOC_011245	TCONS_00036739,TCONS_00036740,TCONS_00036741,TCONS_00036742,	alternative,known,alternative,known,	mRNA,mRNA,mRNA,mRNA,
XLOC_009965	TCONS_00032553,TCONS_00032554,TCONS_00032555,TCONS_00032556,	alternative,alternative,alternative,known,	mRNA,mRNA,mRNA,mRNA,
XLOC_004083	TCONS_00012433,	novel,	lncRNA,
XLOC_009966	TCONS_00032558,TCONS_00032559,TCONS_00032560,TCONS_00032561,TCONS_00032562,TCONS_00032563,TCONS_00032565,	alternative,alternative,alternative,novel,alternative,known,novel,	mRNA,mRNA,mRNA,mRNA,mRNA,mRNA,otherRNA,
XLOC_004084	TCONS_00012434,	novel,	lncRNA,
XLOC_019610	TCONS_00064050,	novel,	lncRNA,
XLOC_011247	TCONS_00036744,TCONS_00036745,TCONS_00036746,	alternative,alternative,known,	mRNA,mRNA,mRNA,
XLOC_004085	TCONS_00012437,TCONS_00012438,TCONS_00012439,TCONS_00012440,TCONS_00012441,TCONS_00012443,TCONS_00012444,TCONS_00012445,TCONS_00012446,	alternative,known,known,known,known,alternative,alternative,known,known,	mRNA,lncRNA,lncRNA,mRNA,mRNA,mRNA,mRNA,mRNA,mRNA,
XLOC_019611	TCONS_00064051,	novel,	lncRNA,
XLOC_011248	TCONS_00036747,	known,	mRNA,
XLOC_009968	TCONS_00032568,TCONS_00032569,	novel,novel,	lncRNA,lncRNA,
XLOC_019612	TCONS_00064052,	novel,	lncRNA,
XLOC_004087	TCONS_00012449,TCONS_00012452,	novel,novel,	otherRNA,lncRNA,
XLOC_019613	TCONS_00064053,TCONS_00064054,TCONS_00064055,TCONS_00064056,TCONS_00064057,TCONS_00064058,TCONS_00064061,	alternative,alternative,alternative,alternative,alternative,alternative,known,	mRNA,mRNA,mRNA,mRNA,mRNA,mRNA,mRNA,
XLOC_002400	TCONS_00007220,TCONS_00007222,TCONS_00007223,TCONS_00007224,TCONS_00007227,	alternative,extension,alternative,alternative,alternative,	mRNA,mRNA,mRNA,mRNA,mRNA,
XLOC_004089	TCONS_00012451,	novel,	lncRNA,
XLOC_026360	TCONS_00080670,	novel,	otherRNA,
XLOC_019615	TCONS_00064063,TCONS_00064064,	novel,novel,	otherRNA,otherRNA,
XLOC_019616	TCONS_00064065,	novel,	otherRNA,
XLOC_002402	TCONS_00007232,	novel,	lncRNA,
XLOC_019617	TCONS_00064067,	known,	mRNA,
XLOC_002403	TCONS_00007233,TCONS_00007234,TCONS_00007235,TCONS_00007237,	alternative,alternative,alternative,known,	mRNA,mRNA,mRNA,mRNA,
XLOC_019618	TCONS_00064069,TCONS_00064071,TCONS_00064072,TCONS_00064074,TCONS_00064075,TCONS_00064076,	alternative,alternative,alternative,known,alternative,known,	mRNA,mRNA,mRNA,mRNA,mRNA,mRNA,
XLOC_002404	TCONS_00007238,TCONS_00007240,TCONS_00007242,TCONS_00007243,TCONS_00007244,TCONS_00007245,TCONS_00007247,TCONS_00007248,TCONS_00007249,TCONS_00007250,TCONS_00007252,TCONS_00007253,	alternative,alternative,alternative,alternative,alternative,alternative,alternative,alternative,alternative,alternative,known,known,	mRNA,mRNA,mRNA,mRNA,mRNA,mRNA,mRNA,mRNA,mRNA,mRNA,mRNA,mRNA,
XLOC_026364	TCONS_00080674,	known,	mRNA,
XLOC_019619	TCONS_00064077,TCONS_00064078,TCONS_00064079,	alternative,alternative,alternative,	mRNA,mRNA,mRNA,
XLOC_007870	TCONS_00026027,TCONS_00026028,TCONS_00026029,TCONS_00026030,TCONS_00026031,	alternative,novel,alternative,extension,known,	mRNA,mRNA,mRNA,mRNA,mRNA,
XLOC_002405	TCONS_00007254,	novel,	lncRNA,
XLOC_026365	TCONS_00080675,	novel,	otherRNA,
XLOC_007871	TCONS_00026032,TCONS_00026034,TCONS_00026035,	known,extension,known,	mRNA,mRNA,mRNA,
XLOC_002406	TCONS_00007255,	novel,	lncRNA,
XLOC_002407	TCONS_00007256,TCONS_00007257,	alternative,known,	mRNA,mRNA,
XLOC_021780	TCONS_00071553,	novel,	lncRNA,
XLOC_002408	TCONS_00007258,TCONS_00007259,TCONS_00007260,	alternative,alternative,known,	mRNA,mRNA,mRNA,
XLOC_021781	TCONS_00071554,	novel,	lncRNA,
XLOC_007874	TCONS_00026041,	known,	mRNA,
XLOC_002409	TCONS_00007261,	novel,	lncRNA,
XLOC_026369	TCONS_00080680,TCONS_00080681,	novel,novel,	otherRNA,otherRNA,
XLOC_007875	TCONS_00026042,TCONS_00026044,	alternative,alternative,	mRNA,mRNA,
XLOC_007876	TCONS_00026046,TCONS_00026047,TCONS_00026048,TCONS_00026050,	known,known,known,alternative,	mRNA,mRNA,mRNA,mRNA,
XLOC_007877	TCONS_00026051,	known,	mRNA,
XLOC_017521	TCONS_00057362,	novel,	lncRNA,
XLOC_007878	TCONS_00026052,TCONS_00026053,	alternative,known,	lncRNA,lncRNA,
XLOC_021786	TCONS_00071562,	known,	otherRNA,
XLOC_017522	TCONS_00057363,	novel,	lncRNA,
XLOC_007879	TCONS_00026054,TCONS_00026055,	known,known,	mRNA,otherRNA,
XLOC_021787	TCONS_00071564,TCONS_00071566,TCONS_00071567,TCONS_00071568,TCONS_00071569,TCONS_00071570,TCONS_00071571,	alternative,alternative,alternative,extension,known,known,known,	mRNA,mRNA,mRNA,mRNA,mRNA,mRNA,mRNA,
XLOC_017523	TCONS_00057364,TCONS_00057365,TCONS_00057366,TCONS_00057367,TCONS_00057368,	alternative,alternative,alternative,alternative,alternative,	mRNA,mRNA,mRNA,mRNA,mRNA,
XLOC_021788	TCONS_00071572,TCONS_00071573,TCONS_00071575,TCONS_00071576,TCONS_00071577,	alternative,alternative,alternative,alternative,known,	mRNA,mRNA,mRNA,mRNA,mRNA,
XLOC_017524	TCONS_00057371,TCONS_00057372,TCONS_00057373,TCONS_00057374,TCONS_00057375,	alternative,alternative,alternative,alternative,known,	mRNA,mRNA,mRNA,mRNA,mRNA,
XLOC_000310	TCONS_00000899,TCONS_00000900,TCONS_00000902,TCONS_00000904,TCONS_00000905,	alternative,alternative,known,known,alternative,	mRNA,mRNA,mRNA,mRNA,mRNA,
XLOC_021789	TCONS_00071579,TCONS_00071580,TCONS_00071581,TCONS_00071582,TCONS_00071583,	novel,novel,novel,extension,novel,	mRNA,mRNA,mRNA,mRNA,mRNA,
XLOC_000311	TCONS_00000906,TCONS_00000907,TCONS_00000908,TCONS_00000909,TCONS_00000910,TCONS_00000911,	alternative,alternative,alternative,known,alternative,known,	mRNA,mRNA,mRNA,mRNA,mRNA,mRNA,
XLOC_017526	TCONS_00057377,	extension,	lncRNA,
XLOC_000312	TCONS_00000912,TCONS_00000913,TCONS_00000915,	alternative,alternative,known,	mRNA,mRNA,mRNA,
XLOC_024272	TCONS_00076934,	novel,	lncRNA,
XLOC_000313	TCONS_00000914,	novel,	lncRNA,
XLOC_024273	TCONS_00076935,TCONS_00076936,TCONS_00076937,	known,known,known,	mRNA,mRNA,mRNA,
XLOC_012941	TCONS_00042448,TCONS_00042449,	alternative,known,	mRNA,mRNA,
XLOC_000314	TCONS_00000916,TCONS_00000917,TCONS_00000918,TCONS_00000919,TCONS_00000920,	known,alternative,alternative,alternative,alternative,	mRNA,mRNA,mRNA,mRNA,mRNA,
XLOC_024274	TCONS_00076938,	novel,	lncRNA,
XLOC_017529	TCONS_00057382,TCONS_00057383,	extension,known,	mRNA,mRNA,
XLOC_012942	TCONS_00042452,TCONS_00042453,	alternative,extension,	mRNA,mRNA,
XLOC_005780	TCONS_00018210,	novel,	lncRNA,
XLOC_000315	TCONS_00000921,TCONS_00000922,TCONS_00000923,TCONS_00000927,TCONS_00000928,	extension,extension,alternative,alternative,alternative,	mRNA,mRNA,mRNA,mRNA,mRNA,
XLOC_024275	TCONS_00076939,TCONS_00076940,	novel,novel,	lncRNA,lncRNA,
XLOC_012943	TCONS_00042454,TCONS_00042455,TCONS_00042456,	known,alternative,alternative,	mRNA,mRNA,mRNA,
XLOC_005781	TCONS_00018214,TCONS_00018215,TCONS_00018216,TCONS_00018217,TCONS_00018218,TCONS_00018219,TCONS_00018220,	alternative,alternative,alternative,alternative,alternative,alternative,known,	mRNA,mRNA,mRNA,mRNA,mRNA,mRNA,mRNA,
XLOC_000316	TCONS_00000929,TCONS_00000930,TCONS_00000931,TCONS_00000934,TCONS_00000935,	alternative,alternative,alternative,alternative,novel,	mRNA,mRNA,mRNA,mRNA,lncRNA,
XLOC_012944	TCONS_00042457,TCONS_00042458,TCONS_00042459,TCONS_00042460,TCONS_00042461,TCONS_00042462,	alternative,alternative,alternative,alternative,known,known,	mRNA,mRNA,mRNA,mRNA,mRNA,mRNA,
XLOC_000317	TCONS_00000936,TCONS_00000937,TCONS_00000938,TCONS_00000939,	alternative,alternative,known,known,	mRNA,mRNA,mRNA,mRNA,
XLOC_024277	TCONS_00076942,	novel,	lncRNA,
XLOC_012945	TCONS_00042465,TCONS_00042466,TCONS_00042467,TCONS_00042468,	extension,known,known,known,	mRNA,mRNA,mRNA,mRNA,
XLOC_005783	TCONS_00018222,TCONS_00018223,TCONS_00018224,TCONS_00018225,TCONS_00018226,	alternative,alternative,alternative,alternative,known,	mRNA,mRNA,mRNA,mRNA,mRNA,
XLOC_012946	TCONS_00042469,TCONS_00042470,TCONS_00042472,TCONS_00042473,TCONS_00042474,TCONS_00042475,TCONS_00042476,	alternative,known,extension,alternative,alternative,alternative,alternative,	mRNA,mRNA,mRNA,mRNA,mRNA,mRNA,mRNA,
XLOC_005784	TCONS_00018228,	novel,	lncRNA,
XLOC_000319	TCONS_00000941,TCONS_00000942,TCONS_00000943,	extension,known,alternative,	mRNA,mRNA,mRNA,
XLOC_012947	TCONS_00042477,TCONS_00042479,TCONS_00042481,TCONS_00042482,TCONS_00042483,	alternative,known,alternative,known,alternative,	mRNA,mRNA,mRNA,mRNA,mRNA,
XLOC_005785	TCONS_00018229,	novel,	lncRNA,
XLOC_012948	TCONS_00042484,TCONS_00042485,TCONS_00042486,TCONS_00042487,TCONS_00042488,TCONS_00042489,	alternative,alternative,alternative,known,known,known,	mRNA,mRNA,mRNA,mRNA,mRNA,mRNA,
XLOC_005786	TCONS_00018230,	novel,	lncRNA,
XLOC_015430	TCONS_00050454,TCONS_00050455,TCONS_00050456,TCONS_00050457,	alternative,alternative,alternative,extension,	mRNA,mRNA,mRNA,mRNA,
XLOC_005787	TCONS_00018231,TCONS_00018232,TCONS_00018233,TCONS_00018234,TCONS_00018235,TCONS_00018236,	alternative,alternative,alternative,alternative,alternative,known,	mRNA,mRNA,mRNA,mRNA,mRNA,mRNA,
XLOC_015431	TCONS_00050459,	novel,	lncRNA,
XLOC_005788	TCONS_00018237,	novel,	lncRNA,
XLOC_015432	TCONS_00050460,	novel,	lncRNA,
XLOC_008270	TCONS_00027528,	alternative,	mRNA,
XLOC_005789	TCONS_00018238,	novel,	lncRNA,
XLOC_015433	TCONS_00050461,	known,	mRNA,
XLOC_008271	TCONS_00027529,	known,	mRNA,
XLOC_022180	TCONS_00072775,TCONS_00072776,TCONS_00072777,	novel,novel,novel,	mRNA,mRNA,mRNA,
XLOC_015435	TCONS_00050464,TCONS_00050467,	novel,novel,	lncRNA,lncRNA,
XLOC_022181	TCONS_00072778,TCONS_00072779,TCONS_00072780,TCONS_00072781,	alternative,alternative,extension,known,	mRNA,mRNA,mRNA,mRNA,
XLOC_015436	TCONS_00050468,TCONS_00050469,TCONS_00050471,TCONS_00050472,TCONS_00050473,	known,alternative,alternative,known,known,	mRNA,mRNA,mRNA,mRNA,mRNA,
XLOC_022182	TCONS_00072783,TCONS_00072784,	alternative,alternative,	mRNA,mRNA,
XLOC_015437	TCONS_00050474,TCONS_00050475,TCONS_00050476,TCONS_00050477,TCONS_00050478,	alternative,known,known,known,known,	mRNA,mRNA,mRNA,mRNA,mRNA,
XLOC_010850	TCONS_00035309,TCONS_00035310,TCONS_00035311,TCONS_00035312,TCONS_00035315,TCONS_00035317,	known,alternative,alternative,known,known,alternative,	mRNA,mRNA,mRNA,mRNA,mRNA,mRNA,
XLOC_022183	TCONS_00072787,TCONS_00072788,TCONS_00072789,TCONS_00072790,	alternative,known,known,known,	mRNA,mRNA,mRNA,mRNA,
XLOC_015438	TCONS_00050480,	known,	mRNA,
XLOC_010851	TCONS_00035318,TCONS_00035319,	novel,novel,	otherRNA,lncRNA,
XLOC_022184	TCONS_00072791,TCONS_00072792,TCONS_00072793,	alternative,known,alternative,	mRNA,mRNA,mRNA,
XLOC_015439	TCONS_00050481,	known,	mRNA,
XLOC_010852	TCONS_00035320,	novel,	lncRNA,
XLOC_008277	TCONS_00027535,TCONS_00027536,TCONS_00027537,TCONS_00027538,TCONS_00027539,	novel,novel,novel,novel,novel,	mRNA,mRNA,mRNA,mRNA,mRNA,
XLOC_003690	TCONS_00011100,TCONS_00011101,TCONS_00011102,	known,alternative,known,	mRNA,mRNA,mRNA,
XLOC_022185	TCONS_00072794,TCONS_00072795,TCONS_00072796,TCONS_00072799,	known,novel,novel,novel,	mRNA,mRNA,mRNA,mRNA,
XLOC_008278	TCONS_00027542,TCONS_00027543,TCONS_00027544,TCONS_00027545,TCONS_00027546,TCONS_00027547,TCONS_00027548,	alternative,alternative,alternative,known,alternative,alternative,known,	mRNA,mRNA,mRNA,mRNA,mRNA,mRNA,mRNA,
XLOC_003691	TCONS_00011104,TCONS_00011105,TCONS_00011106,TCONS_00011107,TCONS_00011108,TCONS_00011109,TCONS_00011110,	alternative,alternative,alternative,alternative,known,known,known,	mRNA,mRNA,mRNA,mRNA,mRNA,mRNA,mRNA,
XLOC_008279	TCONS_00027549,TCONS_00027550,TCONS_00027551,TCONS_00027552,TCONS_00027553,	alternative,alternative,alternative,alternative,known,	mRNA,mRNA,mRNA,mRNA,mRNA,
XLOC_003692	TCONS_00011113,TCONS_00011115,TCONS_00011117,TCONS_00011118,TCONS_00011119,	known,alternative,alternative,alternative,alternative,	mRNA,mRNA,mRNA,mRNA,mRNA,
XLOC_022187	TCONS_00072800,TCONS_00072802,	novel,novel,	lncRNA,mRNA,
XLOC_010855	TCONS_00035323,TCONS_00035324,TCONS_00035325,TCONS_00035326,TCONS_00035327,	extension,alternative,known,known,known,	mRNA,mRNA,mRNA,mRNA,mRNA,
XLOC_022188	TCONS_00072803,	known,	mRNA,
XLOC_010856	TCONS_00035329,	known,	mRNA,
XLOC_020500	TCONS_00067133,TCONS_00067134,TCONS_00067135,	novel,novel,known,	mRNA,mRNA,mRNA,
XLOC_003695	TCONS_00011122,TCONS_00011126,	alternative,known,	mRNA,mRNA,
XLOC_020501	TCONS_00067136,	novel,	lncRNA,
XLOC_020502	TCONS_00067137,TCONS_00067138,TCONS_00067139,TCONS_00067140,	alternative,alternative,alternative,known,	mRNA,mRNA,mRNA,mRNA,
XLOC_013340	TCONS_00043869,TCONS_00043870,	extension,known,	mRNA,mRNA,
XLOC_003697	TCONS_00011128,TCONS_00011129,	alternative,known,	mRNA,mRNA,
XLOC_020503	TCONS_00067141,	known,	mRNA,
XLOC_013341	TCONS_00043871,TCONS_00043872,	known,alternative,	mRNA,mRNA,
XLOC_020504	TCONS_00067142,TCONS_00067143,TCONS_00067144,	alternative,alternative,known,	mRNA,mRNA,mRNA,
XLOC_013342	TCONS_00043873,TCONS_00043875,TCONS_00043876,TCONS_00043877,	alternative,known,known,known,	mRNA,mRNA,mRNA,mRNA,
XLOC_006180	TCONS_00019689,TCONS_00019690,TCONS_00019691,	known,alternative,known,	mRNA,mRNA,mRNA,
XLOC_025970	TCONS_00080024,	known,	mRNA,
XLOC_013343	TCONS_00043878,	known,	mRNA,
XLOC_013344	TCONS_00043879,	known,	mRNA,
XLOC_025972	TCONS_00080029,TCONS_00080031,TCONS_00080037,	novel,novel,novel,	otherRNA,otherRNA,otherRNA,
XLOC_020090	TCONS_00065610,TCONS_00065613,TCONS_00065615,	known,extension,alternative,	mRNA,mRNA,mRNA,
XLOC_013345	TCONS_00043881,	extension,	mRNA,
XLOC_006183	TCONS_00019694,TCONS_00019695,TCONS_00019696,	known,alternative,alternative,	mRNA,mRNA,mRNA,
XLOC_020508	TCONS_00067148,TCONS_00067149,	novel,alternative,	otherRNA,mRNA,
XLOC_013346	TCONS_00043882,TCONS_00043886,	known,alternative,	mRNA,mRNA,
XLOC_020509	TCONS_00067151,TCONS_00067152,	alternative,extension,	mRNA,mRNA,
XLOC_013347	TCONS_00043887,TCONS_00043889,	alternative,known,	otherRNA,otherRNA,
XLOC_006185	TCONS_00019698,TCONS_00019699,	alternative,known,	mRNA,mRNA,
XLOC_013348	TCONS_00043890,TCONS_00043891,TCONS_00043892,	known,extension,extension,	mRNA,mRNA,mRNA,
XLOC_006186	TCONS_00019700,	alternative,	mRNA,
XLOC_025976	TCONS_00080041,TCONS_00080042,TCONS_00080043,	alternative,novel,novel,	mRNA,mRNA,mRNA,
XLOC_020094	TCONS_00065620,TCONS_00065621,	known,alternative,	mRNA,mRNA,
XLOC_013349	TCONS_00043897,TCONS_00043898,TCONS_00043899,	known,alternative,known,	mRNA,mRNA,mRNA,
XLOC_006187	TCONS_00019703,	novel,	lncRNA,
XLOC_025977	TCONS_00080045,TCONS_00080046,TCONS_00080047,TCONS_00080048,	alternative,known,known,known,	mRNA,mRNA,mRNA,mRNA,
XLOC_020095	TCONS_00065622,TCONS_00065623,TCONS_00065624,TCONS_00065625,TCONS_00065626,TCONS_00065627,TCONS_00065629,	alternative,alternative,alternative,alternative,known,alternative,alternative,	mRNA,mRNA,mRNA,mRNA,mRNA,mRNA,mRNA,
XLOC_006188	TCONS_00019705,TCONS_00019706,TCONS_00019709,TCONS_00019711,TCONS_00019712,TCONS_00019714,TCONS_00019716,	alternative,alternative,alternative,known,known,known,known,	mRNA,mRNA,mRNA,mRNA,mRNA,mRNA,mRNA,
XLOC_020096	TCONS_00065631,TCONS_00065632,TCONS_00065634,	known,extension,alternative,	mRNA,mRNA,mRNA,
XLOC_006189	TCONS_00019717,TCONS_00019718,TCONS_00019719,	known,novel,alternative,	mRNA,mRNA,mRNA,
XLOC_004500	TCONS_00013865,TCONS_00013866,	alternative,known,	mRNA,mRNA,
XLOC_028460	TCONS_00084203,TCONS_00084204,	novel,novel,	otherRNA,otherRNA,
XLOC_020097	TCONS_00065635,	novel,	lncRNA,
XLOC_028461	TCONS_00084205,	known,	mRNA,
XLOC_020098	TCONS_00065637,TCONS_00065638,TCONS_00065639,	alternative,known,known,	mRNA,mRNA,mRNA,
XLOC_004502	TCONS_00013870,TCONS_00013871,TCONS_00013873,	novel,novel,novel,	otherRNA,lncRNA,mRNA,
XLOC_028462	TCONS_00084206,	novel,	mRNA,
XLOC_020099	TCONS_00065643,TCONS_00065644,TCONS_00065645,TCONS_00065646,TCONS_00065647,TCONS_00065648,	alternative,alternative,alternative,known,alternative,alternative,	mRNA,mRNA,mRNA,mRNA,mRNA,mRNA,
XLOC_004503	TCONS_00013874,TCONS_00013876,TCONS_00013877,TCONS_00013878,TCONS_00013880,	alternative,known,alternative,known,novel,	mRNA,mRNA,mRNA,mRNA,mRNA,
XLOC_028463	TCONS_00084207,	novel,	otherRNA,
XLOC_028464	TCONS_00084208,	novel,	mRNA,
XLOC_011250	TCONS_00036749,	known,	mRNA,
XLOC_009970	TCONS_00032571,	novel,	lncRNA,
XLOC_004505	TCONS_00013882,	novel,	lncRNA,
XLOC_011251	TCONS_00036750,	known,	mRNA,
XLOC_009971	TCONS_00032572,TCONS_00032573,TCONS_00032574,TCONS_00032575,	alternative,alternative,alternative,alternative,	mRNA,mRNA,mRNA,mRNA,
XLOC_004506	TCONS_00013883,	novel,	lncRNA,
XLOC_011252	TCONS_00036751,TCONS_00036752,TCONS_00036753,TCONS_00036755,	alternative,alternative,alternative,novel,	mRNA,mRNA,mRNA,lncRNA,
XLOC_009972	TCONS_00032577,TCONS_00032578,TCONS_00032579,TCONS_00032581,TCONS_00032582,TCONS_00032583,TCONS_00032584,TCONS_00032585,TCONS_00032586,TCONS_00032587,	known,known,alternative,alternative,known,known,known,known,known,known,	mRNA,mRNA,mRNA,mRNA,mRNA,mRNA,mRNA,mRNA,mRNA,mRNA,
XLOC_004507	TCONS_00013884,	novel,	lncRNA,
XLOC_011253	TCONS_00036756,TCONS_00036757,TCONS_00036758,	alternative,alternative,known,	mRNA,mRNA,mRNA,
XLOC_009973	TCONS_00032588,	novel,	lncRNA,
XLOC_004508	TCONS_00013885,	novel,	lncRNA,
XLOC_028468	TCONS_00084212,TCONS_00084213,TCONS_00084215,	alternative,known,known,	mRNA,mRNA,mRNA,
XLOC_011254	TCONS_00036760,TCONS_00036761,TCONS_00036762,TCONS_00036764,TCONS_00036766,TCONS_00036767,	novel,novel,novel,novel,novel,novel,	lncRNA,lncRNA,lncRNA,lncRNA,lncRNA,lncRNA,
XLOC_009974	TCONS_00032589,	novel,	lncRNA,
XLOC_004509	TCONS_00013886,	novel,	mRNA,
XLOC_004092	TCONS_00012455,TCONS_00012456,TCONS_00012457,TCONS_00012458,TCONS_00012459,TCONS_00012460,TCONS_00012463,	novel,novel,novel,novel,novel,novel,known,	mRNA,mRNA,mRNA,mRNA,mRNA,mRNA,mRNA,
XLOC_028469	TCONS_00084217,	novel,	otherRNA,
XLOC_011255	TCONS_00036769,TCONS_00036773,TCONS_00036774,	alternative,alternative,alternative,	mRNA,mRNA,mRNA,
XLOC_009975	TCONS_00032590,TCONS_00032591,	alternative,alternative,	mRNA,mRNA,
XLOC_004093	TCONS_00012464,TCONS_00012465,TCONS_00012466,TCONS_00012467,	known,alternative,alternative,known,	otherRNA,otherRNA,otherRNA,otherRNA,
XLOC_023883	TCONS_00076287,	alternative,	mRNA,
XLOC_004094	TCONS_00012468,	novel,	lncRNA,
XLOC_019620	TCONS_00064081,TCONS_00064082,	alternative,alternative,	mRNA,mRNA,
XLOC_011257	TCONS_00036776,TCONS_00036777,TCONS_00036778,TCONS_00036779,TCONS_00036780,TCONS_00036781,TCONS_00036782,TCONS_00036783,TCONS_00036784,	known,alternative,alternative,alternative,alternative,alternative,alternative,alternative,alternative,	mRNA,mRNA,mRNA,mRNA,mRNA,mRNA,mRNA,mRNA,mRNA,
XLOC_004095	TCONS_00012469,TCONS_00012470,TCONS_00012471,TCONS_00012472,TCONS_00012473,	known,alternative,alternative,alternative,alternative,	mRNA,mRNA,mRNA,mRNA,mRNA,
XLOC_011258	TCONS_00036785,TCONS_00036786,	known,known,	mRNA,mRNA,
XLOC_009978	TCONS_00032599,	novel,	lncRNA,
XLOC_004096	TCONS_00012475,	alternative,	mRNA,
XLOC_023886	TCONS_00076291,TCONS_00076292,TCONS_00076293,TCONS_00076295,TCONS_00076296,TCONS_00076297,	alternative,alternative,alternative,alternative,alternative,known,	mRNA,mRNA,mRNA,mRNA,mRNA,lncRNA,
XLOC_011259	TCONS_00036787,TCONS_00036791,	alternative,alternative,	mRNA,mRNA,
XLOC_009979	TCONS_00032600,	extension,	mRNA,
XLOC_004097	TCONS_00012480,TCONS_00012482,TCONS_00012484,TCONS_00012486,TCONS_00012487,TCONS_00012490,TCONS_00012491,	alternative,alternative,alternative,alternative,alternative,alternative,alternative,	mRNA,mRNA,mRNA,mRNA,mRNA,mRNA,mRNA,
XLOC_004098	TCONS_00012497,TCONS_00012498,TCONS_00012499,TCONS_00012501,	extension,extension,alternative,known,	mRNA,mRNA,mRNA,mRNA,
XLOC_023888	TCONS_00076303,TCONS_00076304,	alternative,known,	mRNA,mRNA,
XLOC_002410	TCONS_00007263,TCONS_00007265,TCONS_00007267,	alternative,extension,known,	mRNA,mRNA,mRNA,
XLOC_023889	TCONS_00076305,	known,	lncRNA,
XLOC_002411	TCONS_00007268,	alternative,	mRNA,
XLOC_026371	TCONS_00080684,TCONS_00080685,	novel,novel,	otherRNA,mRNA,
XLOC_019626	TCONS_00064089,	known,	mRNA,
XLOC_002412	TCONS_00007272,TCONS_00007273,TCONS_00007274,TCONS_00007275,TCONS_00007276,TCONS_00007277,TCONS_00007278,TCONS_00007279,	alternative,alternative,alternative,extension,alternative,alternative,known,known,	mRNA,mRNA,mRNA,mRNA,mRNA,mRNA,mRNA,mRNA,
XLOC_019627	TCONS_00064090,TCONS_00064091,TCONS_00064092,TCONS_00064094,TCONS_00064095,TCONS_00064097,TCONS_00064098,	alternative,extension,alternative,alternative,alternative,alternative,known,	mRNA,mRNA,mRNA,mRNA,mRNA,mRNA,mRNA,
XLOC_002413	TCONS_00007281,TCONS_00007282,TCONS_00007283,TCONS_00007284,TCONS_00007285,	extension,alternative,alternative,extension,alternative,	mRNA,mRNA,mRNA,mRNA,mRNA,
XLOC_019628	TCONS_00064103,	alternative,	mRNA,
XLOC_002414	TCONS_00007288,TCONS_00007289,TCONS_00007290,	alternative,alternative,known,	mRNA,mRNA,mRNA,
XLOC_019629	TCONS_00064105,	known,	mRNA,
XLOC_007880	TCONS_00026056,	known,	lncRNA,
XLOC_002415	TCONS_00007291,	known,	mRNA,
XLOC_026375	TCONS_00080690,	novel,	otherRNA,
XLOC_002416	TCONS_00007293,TCONS_00007294,TCONS_00007296,TCONS_00007298,TCONS_00007299,TCONS_00007300,TCONS_00007301,	alternative,alternative,alternative,alternative,known,known,known,	mRNA,mRNA,mRNA,mRNA,mRNA,mRNA,mRNA,
XLOC_002417	TCONS_00007302,	known,	mRNA,
XLOC_021790	TCONS_00071585,	novel,	lncRNA,
XLOC_002418	TCONS_00007303,	novel,	lncRNA,
XLOC_021791	TCONS_00071586,TCONS_00071587,TCONS_00071589,TCONS_00071590,TCONS_00071591,	alternative,alternative,known,alternative,alternative,	mRNA,mRNA,mRNA,mRNA,mRNA,
XLOC_007884	TCONS_00026060,TCONS_00026061,TCONS_00026062,	novel,known,novel,	mRNA,mRNA,mRNA,
XLOC_002419	TCONS_00007304,	novel,	lncRNA,
XLOC_021793	TCONS_00071593,	known,	mRNA,
XLOC_007886	TCONS_00026065,TCONS_00026066,	known,alternative,	mRNA,mRNA,
XLOC_021794	TCONS_00071595,	novel,	lncRNA,
XLOC_017530	TCONS_00057384,TCONS_00057386,	extension,known,	mRNA,mRNA,
XLOC_007887	TCONS_00026067,TCONS_00026068,TCONS_00026069,	alternative,known,known,	mRNA,mRNA,mRNA,
XLOC_017531	TCONS_00057387,TCONS_00057390,TCONS_00057391,	alternative,alternative,alternative,	mRNA,mRNA,mRNA,
XLOC_007888	TCONS_00026070,TCONS_00026071,	novel,novel,	mRNA,lncRNA,
XLOC_007889	TCONS_00026072,TCONS_00026073,TCONS_00026074,	alternative,alternative,known,	mRNA,mRNA,mRNA,
XLOC_017534	TCONS_00057393,TCONS_00057394,TCONS_00057395,TCONS_00057396,TCONS_00057397,	alternative,alternative,alternative,alternative,alternative,	mRNA,mRNA,mRNA,mRNA,mRNA,
XLOC_000320	TCONS_00000944,TCONS_00000945,TCONS_00000946,TCONS_00000947,TCONS_00000948,TCONS_00000949,TCONS_00000950,TCONS_00000951,TCONS_00000953,TCONS_00000955,	alternative,alternative,alternative,extension,alternative,alternative,alternative,alternative,alternative,alternative,	mRNA,mRNA,mRNA,mRNA,mRNA,mRNA,mRNA,mRNA,mRNA,mRNA,
XLOC_000321	TCONS_00000956,	novel,	lncRNA,
XLOC_017536	TCONS_00057400,TCONS_00057403,TCONS_00057404,TCONS_00057405,TCONS_00057407,TCONS_00057408,	alternative,alternative,alternative,alternative,alternative,alternative,	mRNA,mRNA,mRNA,mRNA,mRNA,mRNA,
XLOC_000322	TCONS_00000957,TCONS_00000958,TCONS_00000959,TCONS_00000961,TCONS_00000962,TCONS_00000963,TCONS_00000964,	alternative,alternative,alternative,alternative,alternative,known,known,	mRNA,mRNA,mRNA,mRNA,mRNA,mRNA,mRNA,
XLOC_012950	TCONS_00042491,TCONS_00042492,TCONS_00042493,TCONS_00042494,TCONS_00042495,	alternative,alternative,known,known,alternative,	mRNA,mRNA,mRNA,mRNA,mRNA,
XLOC_000323	TCONS_00000966,TCONS_00000967,TCONS_00000968,TCONS_00000969,TCONS_00000971,	novel,novel,novel,known,novel,	mRNA,mRNA,mRNA,mRNA,mRNA,
XLOC_017538	TCONS_00057411,TCONS_00057412,TCONS_00057413,TCONS_00057414,TCONS_00057415,TCONS_00057416,TCONS_00057417,TCONS_00057418,	alternative,alternative,alternative,alternative,alternative,known,alternative,alternative,	mRNA,mRNA,mRNA,mRNA,mRNA,mRNA,mRNA,mRNA,
XLOC_012951	TCONS_00042496,TCONS_00042497,TCONS_00042498,TCONS_00042499,TCONS_00042500,TCONS_00042501,TCONS_00042502,	alternative,alternative,known,known,known,known,known,	mRNA,mRNA,mRNA,mRNA,mRNA,mRNA,mRNA,
XLOC_000324	TCONS_00000972,	novel,	lncRNA,
XLOC_024284	TCONS_00076949,TCONS_00076950,	known,novel,	lncRNA,lncRNA,
XLOC_017539	TCONS_00057419,TCONS_00057420,	known,extension,	mRNA,mRNA,
XLOC_012952	TCONS_00042503,	novel,	lncRNA,
XLOC_005790	TCONS_00018239,	novel,	lncRNA,
XLOC_000325	TCONS_00000973,	novel,	lncRNA,
XLOC_012953	TCONS_00042504,TCONS_00042505,TCONS_00042506,TCONS_00042508,	known,alternative,known,alternative,	mRNA,mRNA,mRNA,mRNA,
XLOC_005791	TCONS_00018240,	novel,	lncRNA,
XLOC_000326	TCONS_00000976,TCONS_00000977,	known,known,	mRNA,mRNA,
XLOC_024286	TCONS_00076952,	novel,	otherRNA,
XLOC_012954	TCONS_00042509,	novel,	lncRNA,
XLOC_005792	TCONS_00018241,TCONS_00018242,TCONS_00018243,TCONS_00018244,TCONS_00018245,TCONS_00018246,TCONS_00018247,TCONS_00018248,TCONS_00018249,TCONS_00018250,TCONS_00018251,TCONS_00018252,TCONS_00018255,	novel,alternative,alternative,alternative,alternative,alternative,alternative,alternative,alternative,extension,known,known,known,	otherRNA,mRNA,mRNA,mRNA,mRNA,mRNA,mRNA,mRNA,mRNA,mRNA,mRNA,mRNA,mRNA,
XLOC_000327	TCONS_00000978,TCONS_00000979,TCONS_00000980,TCONS_00000981,	alternative,alternative,alternative,known,	mRNA,mRNA,mRNA,mRNA,
XLOC_012955	TCONS_00042510,	novel,	lncRNA,
XLOC_005793	TCONS_00018257,	novel,	lncRNA,
XLOC_000328	TCONS_00000982,TCONS_00000983,TCONS_00000984,	alternative,alternative,known,	mRNA,mRNA,mRNA,
XLOC_024288	TCONS_00076954,TCONS_00076955,	novel,novel,	lncRNA,lncRNA,
XLOC_012956	TCONS_00042513,TCONS_00042515,	novel,novel,	lncRNA,lncRNA,
XLOC_005794	TCONS_00018259,TCONS_00018260,TCONS_00018262,TCONS_00018263,TCONS_00018264,TCONS_00018265,TCONS_00018266,TCONS_00018267,TCONS_00018268,TCONS_00018269,TCONS_00018270,TCONS_00018271,TCONS_00018272,	alternative,alternative,alternative,extension,alternative,alternative,alternative,alternative,known,known,known,known,known,	mRNA,mRNA,mRNA,mRNA,mRNA,mRNA,mRNA,mRNA,mRNA,mRNA,mRNA,mRNA,mRNA,
XLOC_000329	TCONS_00000985,TCONS_00000986,	novel,novel,	lncRNA,lncRNA,
XLOC_024289	TCONS_00076956,	novel,	mRNA,
XLOC_012957	TCONS_00042516,TCONS_00042517,TCONS_00042519,TCONS_00042520,TCONS_00042522,TCONS_00042523,TCONS_00042524,TCONS_00042525,	alternative,alternative,alternative,alternative,alternative,alternative,alternative,alternative,	mRNA,mRNA,mRNA,mRNA,mRNA,mRNA,mRNA,mRNA,
XLOC_005795	TCONS_00018274,	alternative,	mRNA,
XLOC_012958	TCONS_00042526,TCONS_00042527,TCONS_00042528,TCONS_00042529,TCONS_00042530,TCONS_00042532,TCONS_00042533,	alternative,alternative,known,known,alternative,alternative,alternative,	mRNA,mRNA,mRNA,mRNA,mRNA,mRNA,mRNA,
XLOC_005796	TCONS_00018275,TCONS_00018276,TCONS_00018278,TCONS_00018279,TCONS_00018280,TCONS_00018281,	alternative,alternative,alternative,alternative,alternative,known,	mRNA,mRNA,mRNA,mRNA,mRNA,mRNA,
XLOC_015440	TCONS_00050482,	known,	mRNA,
XLOC_012959	TCONS_00042534,	known,	mRNA,
XLOC_005797	TCONS_00018282,TCONS_00018283,TCONS_00018284,TCONS_00018285,	known,alternative,alternative,alternative,	mRNA,mRNA,mRNA,mRNA,
XLOC_022603	TCONS_00073828,TCONS_00073829,TCONS_00073830,TCONS_00073834,	alternative,alternative,alternative,alternative,	mRNA,mRNA,mRNA,mRNA,
XLOC_015441	TCONS_00050483,TCONS_00050484,	alternative,alternative,	mRNA,mRNA,
XLOC_022604	TCONS_00073835,TCONS_00073837,TCONS_00073838,TCONS_00073841,TCONS_00073843,TCONS_00073845,TCONS_00073846,TCONS_00073851,	alternative,alternative,alternative,alternative,alternative,alternative,known,known,	mRNA,mRNA,mRNA,mRNA,mRNA,mRNA,mRNA,mRNA,
XLOC_005799	TCONS_00018287,TCONS_00018289,TCONS_00018290,TCONS_00018291,	alternative,alternative,alternative,alternative,	mRNA,mRNA,mRNA,mRNA,
XLOC_022605	TCONS_00073852,TCONS_00073853,TCONS_00073854,TCONS_00073855,TCONS_00073857,	alternative,alternative,alternative,known,known,	mRNA,mRNA,mRNA,mRNA,mRNA,
XLOC_015443	TCONS_00050487,	extension,	mRNA,
XLOC_008281	TCONS_00027555,TCONS_00027556,	novel,novel,	lncRNA,lncRNA,
XLOC_022606	TCONS_00073859,TCONS_00073860,	alternative,known,	mRNA,mRNA,
XLOC_008282	TCONS_00027558,TCONS_00027560,TCONS_00027561,TCONS_00027562,TCONS_00027564,TCONS_00027565,TCONS_00027568,TCONS_00027569,	alternative,extension,known,known,known,alternative,alternative,alternative,	mRNA,mRNA,mRNA,mRNA,mRNA,mRNA,mRNA,mRNA,
XLOC_022191	TCONS_00072806,TCONS_00072808,	alternative,alternative,	mRNA,mRNA,
XLOC_015446	TCONS_00050491,TCONS_00050492,TCONS_00050493,TCONS_00050494,TCONS_00050495,TCONS_00050496,TCONS_00050497,TCONS_00050498,	alternative,alternative,alternative,alternative,alternative,alternative,alternative,alternative,	mRNA,mRNA,mRNA,mRNA,mRNA,mRNA,mRNA,mRNA,
XLOC_008284	TCONS_00027570,	novel,	lncRNA,
XLOC_008285	TCONS_00027571,TCONS_00027572,	alternative,alternative,	mRNA,mRNA,
XLOC_015448	TCONS_00050503,	novel,	mRNA,
XLOC_010861	TCONS_00035340,TCONS_00035343,	novel,novel,	mRNA,mRNA,
XLOC_008286	TCONS_00027574,	known,	mRNA,
XLOC_015449	TCONS_00050505,	known,	mRNA,
XLOC_010862	TCONS_00035344,	known,	mRNA,
XLOC_010863	TCONS_00035345,TCONS_00035346,TCONS_00035347,TCONS_00035348,TCONS_00035349,TCONS_00035350,	alternative,alternative,alternative,alternative,alternative,known,	mRNA,mRNA,mRNA,mRNA,mRNA,mRNA,
XLOC_008289	TCONS_00027577,TCONS_00027578,TCONS_00027579,TCONS_00027580,	extension,extension,known,novel,	mRNA,mRNA,mRNA,mRNA,
XLOC_010865	TCONS_00035352,TCONS_00035353,TCONS_00035354,TCONS_00035355,TCONS_00035356,	novel,novel,novel,novel,novel,	lncRNA,mRNA,mRNA,mRNA,otherRNA,
XLOC_010866	TCONS_00035357,TCONS_00035358,	novel,novel,	lncRNA,lncRNA,
XLOC_022199	TCONS_00072820,	known,	lncRNA,
XLOC_010867	TCONS_00035359,	novel,	lncRNA,
XLOC_006603	TCONS_00021238,TCONS_00021239,TCONS_00021240,TCONS_00021241,	alternative,extension,known,alternative,	mRNA,mRNA,mRNA,mRNA,
XLOC_010868	TCONS_00035360,TCONS_00035361,TCONS_00035362,TCONS_00035363,TCONS_00035364,TCONS_00035365,TCONS_00035366,TCONS_00035368,TCONS_00035370,TCONS_00035371,TCONS_00035372,TCONS_00035373,TCONS_00035374,	alternative,alternative,alternative,alternative,alternative,alternative,alternative,known,alternative,alternative,alternative,known,known,	mRNA,mRNA,mRNA,mRNA,mRNA,mRNA,mRNA,mRNA,mRNA,mRNA,mRNA,mRNA,mRNA,
XLOC_006604	TCONS_00021244,TCONS_00021245,	known,known,	mRNA,mRNA,
XLOC_010869	TCONS_00035375,TCONS_00035376,TCONS_00035377,TCONS_00035378,	known,alternative,alternative,novel,	mRNA,mRNA,mRNA,mRNA,
XLOC_006605	TCONS_00021247,TCONS_00021248,TCONS_00021251,TCONS_00021252,	novel,novel,novel,novel,	lncRNA,lncRNA,lncRNA,lncRNA,
XLOC_006606	TCONS_00021253,	known,	mRNA,
XLOC_013352	TCONS_00043902,TCONS_00043905,TCONS_00043906,TCONS_00043907,TCONS_00043908,	alternative,alternative,known,extension,known,	mRNA,mRNA,mRNA,mRNA,mRNA,
XLOC_006190	TCONS_00019720,TCONS_00019721,TCONS_00019722,TCONS_00019723,TCONS_00019724,TCONS_00019725,	alternative,alternative,alternative,alternative,alternative,known,	mRNA,mRNA,mRNA,mRNA,mRNA,mRNA,
XLOC_013353	TCONS_00043914,	alternative,	mRNA,
XLOC_006608	TCONS_00021255,	novel,	lncRNA,
XLOC_006609	TCONS_00021256,TCONS_00021257,TCONS_00021259,TCONS_00021260,	alternative,known,extension,alternative,	mRNA,mRNA,mRNA,mRNA,
XLOC_025982	TCONS_00080057,TCONS_00080058,	alternative,alternative,	mRNA,mRNA,
XLOC_020517	TCONS_00067165,	extension,	mRNA,
XLOC_013355	TCONS_00043916,TCONS_00043917,TCONS_00043918,	known,known,known,	mRNA,mRNA,mRNA,
XLOC_006193	TCONS_00019728,TCONS_00019729,TCONS_00019731,TCONS_00019732,TCONS_00019733,TCONS_00019734,	alternative,alternative,alternative,alternative,known,known,	mRNA,mRNA,mRNA,mRNA,mRNA,mRNA,
XLOC_025983	TCONS_00080060,	known,	mRNA,
XLOC_013356	TCONS_00043920,	known,	mRNA,
XLOC_025984	TCONS_00080061,	novel,	otherRNA,
XLOC_020519	TCONS_00067174,	known,	mRNA,
XLOC_013357	TCONS_00043921,TCONS_00043922,TCONS_00043923,TCONS_00043924,TCONS_00043925,TCONS_00043926,TCONS_00043927,TCONS_00043928,TCONS_00043929,TCONS_00043930,	alternative,alternative,alternative,alternative,alternative,alternative,alternative,known,alternative,alternative,	mRNA,mRNA,mRNA,mRNA,mRNA,mRNA,mRNA,mRNA,mRNA,mRNA,
XLOC_006195	TCONS_00019736,TCONS_00019737,TCONS_00019738,TCONS_00019739,	alternative,alternative,alternative,known,	mRNA,mRNA,mRNA,mRNA,
XLOC_013358	TCONS_00043931,TCONS_00043932,TCONS_00043933,	alternative,alternative,known,	mRNA,mRNA,mRNA,
XLOC_006196	TCONS_00019740,TCONS_00019741,TCONS_00019742,TCONS_00019743,TCONS_00019745,TCONS_00019746,	alternative,alternative,alternative,alternative,alternative,known,	mRNA,mRNA,mRNA,mRNA,mRNA,mRNA,
XLOC_013359	TCONS_00043934,TCONS_00043935,TCONS_00043936,	alternative,alternative,known,	mRNA,mRNA,mRNA,
XLOC_006197	TCONS_00019747,TCONS_00019748,TCONS_00019749,	alternative,alternative,known,	mRNA,mRNA,mRNA,
XLOC_023003	TCONS_00074600,	novel,	otherRNA,
XLOC_006198	TCONS_00019751,TCONS_00019752,TCONS_00019753,TCONS_00019755,	alternative,alternative,known,known,	mRNA,mRNA,mRNA,mRNA,
XLOC_023004	TCONS_00074601,	novel,	otherRNA,
XLOC_006199	TCONS_00019757,TCONS_00019758,TCONS_00019759,TCONS_00019760,TCONS_00019761,TCONS_00019762,TCONS_00019763,TCONS_00019764,TCONS_00019765,TCONS_00019766,	alternative,alternative,alternative,alternative,alternative,alternative,alternative,alternative,alternative,known,	mRNA,mRNA,mRNA,mRNA,mRNA,mRNA,mRNA,mRNA,mRNA,mRNA,
XLOC_004510	TCONS_00013887,	known,	mRNA,
XLOC_028470	TCONS_00084218,	novel,	otherRNA,
XLOC_025989	TCONS_00080066,	novel,	lncRNA,
XLOC_023005	TCONS_00074602,TCONS_00074603,	alternative,alternative,	otherRNA,otherRNA,
XLOC_004511	TCONS_00013888,TCONS_00013891,TCONS_00013892,TCONS_00013893,TCONS_00013894,TCONS_00013895,TCONS_00013896,TCONS_00013897,TCONS_00013899,	alternative,alternative,alternative,alternative,alternative,alternative,alternative,known,known,	mRNA,mRNA,mRNA,mRNA,mRNA,mRNA,mRNA,mRNA,mRNA,
XLOC_004514	TCONS_00013901,TCONS_00013902,TCONS_00013903,	alternative,alternative,known,	otherRNA,otherRNA,otherRNA,
XLOC_028474	TCONS_00084224,	novel,	mRNA,
XLOC_004515	TCONS_00013906,TCONS_00013907,TCONS_00013908,	alternative,alternative,alternative,	mRNA,mRNA,mRNA,
XLOC_009981	TCONS_00032604,TCONS_00032605,	alternative,alternative,	mRNA,mRNA,
XLOC_004516	TCONS_00013912,TCONS_00013913,	known,known,	mRNA,mRNA,
XLOC_028476	TCONS_00084226,	novel,	otherRNA,
XLOC_011262	TCONS_00036801,	known,	mRNA,
XLOC_009982	TCONS_00032607,TCONS_00032609,	alternative,alternative,	mRNA,mRNA,
XLOC_004517	TCONS_00013914,TCONS_00013915,TCONS_00013916,TCONS_00013917,TCONS_00013920,TCONS_00013922,	alternative,alternative,alternative,alternative,known,known,	mRNA,mRNA,mRNA,mRNA,mRNA,mRNA,
XLOC_011263	TCONS_00036803,TCONS_00036804,	alternative,known,	mRNA,mRNA,
XLOC_009983	TCONS_00032611,	novel,	lncRNA,
XLOC_011264	TCONS_00036805,TCONS_00036806,	known,alternative,	mRNA,mRNA,
XLOC_009984	TCONS_00032614,	alternative,	mRNA,
XLOC_007000	TCONS_00022632,TCONS_00022633,	known,known,	mRNA,mRNA,
XLOC_023892	TCONS_00076310,TCONS_00076312,	alternative,known,	otherRNA,otherRNA,
XLOC_011265	TCONS_00036807,TCONS_00036808,TCONS_00036810,	alternative,known,alternative,	mRNA,mRNA,mRNA,
XLOC_009985	TCONS_00032616,	known,	mRNA,
XLOC_007001	TCONS_00022634,TCONS_00022635,TCONS_00022636,	novel,novel,novel,	mRNA,lncRNA,lncRNA,
XLOC_009986	TCONS_00032617,	extension,	mRNA,
XLOC_007002	TCONS_00022637,TCONS_00022638,TCONS_00022639,TCONS_00022640,TCONS_00022641,	novel,novel,novel,novel,known,	mRNA,mRNA,mRNA,mRNA,mRNA,
XLOC_019630	TCONS_00064106,TCONS_00064107,TCONS_00064108,TCONS_00064109,	alternative,alternative,alternative,known,	mRNA,mRNA,mRNA,mRNA,
XLOC_011267	TCONS_00036812,TCONS_00036813,TCONS_00036814,	alternative,known,alternative,	mRNA,mRNA,mRNA,
XLOC_009987	TCONS_00032619,	novel,	mRNA,
XLOC_007003	TCONS_00022642,	novel,	lncRNA,
XLOC_019631	TCONS_00064110,TCONS_00064111,	alternative,known,	mRNA,mRNA,
XLOC_011268	TCONS_00036815,	known,	mRNA,
XLOC_009988	TCONS_00032620,	novel,	lncRNA,
XLOC_007004	TCONS_00022643,TCONS_00022644,TCONS_00022645,TCONS_00022646,	alternative,alternative,known,alternative,	mRNA,mRNA,mRNA,mRNA,
XLOC_023896	TCONS_00076317,	known,	lncRNA,
XLOC_019632	TCONS_00064112,	known,	mRNA,
XLOC_011269	TCONS_00036816,TCONS_00036818,TCONS_00036819,TCONS_00036820,	novel,novel,alternative,alternative,	mRNA,mRNA,mRNA,mRNA,
XLOC_007005	TCONS_00022647,	known,	mRNA,
XLOC_007006	TCONS_00022648,	novel,	lncRNA,
XLOC_023898	TCONS_00076319,TCONS_00076320,	alternative,known,	mRNA,mRNA,
XLOC_019634	TCONS_00064114,TCONS_00064115,TCONS_00064116,	extension,alternative,known,	mRNA,mRNA,mRNA,
XLOC_002420	TCONS_00007305,	known,	mRNA,
XLOC_023899	TCONS_00076321,TCONS_00076322,TCONS_00076323,	novel,known,alternative,	lncRNA,lncRNA,lncRNA,
XLOC_019635	TCONS_00064117,TCONS_00064118,TCONS_00064119,TCONS_00064120,TCONS_00064121,	alternative,alternative,alternative,alternative,known,	mRNA,mRNA,mRNA,mRNA,mRNA,
XLOC_007008	TCONS_00022650,TCONS_00022651,TCONS_00022652,TCONS_00022654,	alternative,extension,alternative,alternative,	mRNA,mRNA,mRNA,mRNA,
XLOC_002421	TCONS_00007307,TCONS_00007308,TCONS_00007309,TCONS_00007310,	alternative,alternative,extension,known,	mRNA,mRNA,mRNA,mRNA,
XLOC_019636	TCONS_00064123,	known,	mRNA,
XLOC_007009	TCONS_00022655,TCONS_00022656,TCONS_00022657,TCONS_00022658,TCONS_00022659,TCONS_00022660,TCONS_00022661,TCONS_00022662,	extension,alternative,alternative,alternative,alternative,alternative,alternative,known,	mRNA,mRNA,mRNA,mRNA,mRNA,mRNA,mRNA,mRNA,
XLOC_002422	TCONS_00007311,TCONS_00007312,TCONS_00007313,TCONS_00007314,TCONS_00007316,	alternative,alternative,alternative,known,known,	mRNA,mRNA,mRNA,mRNA,mRNA,
XLOC_019637	TCONS_00064125,TCONS_00064126,TCONS_00064127,TCONS_00064128,TCONS_00064129,	alternative,extension,alternative,alternative,known,	mRNA,mRNA,mRNA,mRNA,mRNA,
XLOC_019638	TCONS_00064131,TCONS_00064132,	alternative,alternative,	mRNA,mRNA,
XLOC_002424	TCONS_00007327,TCONS_00007328,TCONS_00007329,	alternative,alternative,alternative,	mRNA,mRNA,mRNA,
XLOC_019639	TCONS_00064134,TCONS_00064135,	alternative,known,	mRNA,mRNA,
XLOC_007890	TCONS_00026075,	alternative,	mRNA,
XLOC_002425	TCONS_00007331,TCONS_00007332,TCONS_00007333,TCONS_00007334,TCONS_00007335,TCONS_00007336,	alternative,alternative,alternative,alternative,alternative,known,	mRNA,mRNA,mRNA,mRNA,mRNA,mRNA,
XLOC_002426	TCONS_00007337,	novel,	lncRNA,
XLOC_007892	TCONS_00026078,TCONS_00026079,TCONS_00026080,TCONS_00026082,	alternative,alternative,alternative,alternative,	mRNA,mRNA,mRNA,mRNA,
XLOC_002427	TCONS_00007338,	novel,	lncRNA,
XLOC_002428	TCONS_00007339,	novel,	lncRNA,
XLOC_026388	TCONS_00080703,	novel,	otherRNA,
XLOC_007894	TCONS_00026085,TCONS_00026086,TCONS_00026088,TCONS_00026089,	known,known,known,known,	mRNA,mRNA,mRNA,mRNA,
XLOC_026389	TCONS_00080704,TCONS_00080705,TCONS_00080706,	novel,novel,novel,	mRNA,mRNA,mRNA,
XLOC_024700	TCONS_00077735,TCONS_00077736,TCONS_00077737,TCONS_00077738,	novel,novel,novel,novel,	otherRNA,otherRNA,otherRNA,otherRNA,
XLOC_007896	TCONS_00026092,TCONS_00026093,TCONS_00026095,TCONS_00026096,TCONS_00026097,TCONS_00026101,	alternative,alternative,alternative,known,known,alternative,	mRNA,mRNA,mRNA,mRNA,mRNA,mRNA,
XLOC_007897	TCONS_00026103,	extension,	mRNA,
XLOC_024703	TCONS_00077743,	novel,	otherRNA,
XLOC_017541	TCONS_00057423,TCONS_00057424,	novel,novel,	lncRNA,otherRNA,
XLOC_007898	TCONS_00026104,TCONS_00026105,	alternative,known,	mRNA,mRNA,
XLOC_024704	TCONS_00077744,	novel,	lncRNA,
XLOC_017542	TCONS_00057425,TCONS_00057426,TCONS_00057428,	known,alternative,alternative,	lncRNA,mRNA,mRNA,
XLOC_007899	TCONS_00026106,TCONS_00026108,TCONS_00026109,TCONS_00026110,TCONS_00026111,	alternative,known,extension,alternative,alternative,	mRNA,mRNA,mRNA,mRNA,mRNA,
XLOC_024706	TCONS_00077747,TCONS_00077748,TCONS_00077749,TCONS_00077750,TCONS_00077753,TCONS_00077754,TCONS_00077755,	novel,novel,novel,alternative,novel,novel,novel,	mRNA,mRNA,mRNA,mRNA,mRNA,otherRNA,otherRNA,
XLOC_017544	TCONS_00057432,	novel,	lncRNA,
XLOC_000330	TCONS_00000988,TCONS_00000989,TCONS_00000990,TCONS_00000991,TCONS_00000992,TCONS_00000993,TCONS_00000994,	alternative,alternative,alternative,alternative,alternative,known,known,	mRNA,mRNA,mRNA,mRNA,mRNA,mRNA,lncRNA,
XLOC_024290	TCONS_00076959,TCONS_00076960,TCONS_00076961,TCONS_00076962,TCONS_00076963,	known,alternative,alternative,alternative,known,	mRNA,mRNA,mRNA,mRNA,mRNA,
XLOC_017545	TCONS_00057445,TCONS_00057446,TCONS_00057447,TCONS_00057448,TCONS_00057449,TCONS_00057450,	alternative,alternative,alternative,alternative,alternative,extension,	mRNA,mRNA,mRNA,mRNA,mRNA,mRNA,
XLOC_000331	TCONS_00000995,TCONS_00000996,TCONS_00000998,TCONS_00001001,TCONS_00001002,TCONS_00001004,TCONS_00001005,TCONS_00001006,	alternative,known,alternative,known,known,alternative,alternative,alternative,	mRNA,mRNA,mRNA,mRNA,mRNA,mRNA,mRNA,mRNA,
XLOC_024708	TCONS_00077758,TCONS_00077759,TCONS_00077761,TCONS_00077762,TCONS_00077763,	alternative,alternative,alternative,alternative,alternative,	mRNA,mRNA,mRNA,mRNA,mRNA,
XLOC_024291	TCONS_00076964,	novel,	lncRNA,
XLOC_017546	TCONS_00057435,TCONS_00057436,TCONS_00057437,TCONS_00057438,TCONS_00057439,TCONS_00057440,TCONS_00057441,	alternative,alternative,alternative,alternative,alternative,extension,alternative,	mRNA,mRNA,mRNA,mRNA,mRNA,mRNA,mRNA,
XLOC_000332	TCONS_00001007,	novel,	lncRNA,
XLOC_017547	TCONS_00057452,TCONS_00057454,TCONS_00057455,TCONS_00057456,TCONS_00057457,	alternative,alternative,alternative,alternative,known,	mRNA,mRNA,mRNA,mRNA,mRNA,
XLOC_012960	TCONS_00042535,	known,	mRNA,
XLOC_000333	TCONS_00001008,TCONS_00001009,	alternative,known,	mRNA,mRNA,
XLOC_017548	TCONS_00057458,	novel,	lncRNA,
XLOC_012961	TCONS_00042537,TCONS_00042539,	alternative,alternative,	mRNA,mRNA,
XLOC_000334	TCONS_00001011,TCONS_00001014,	extension,alternative,	mRNA,mRNA,
XLOC_024294	TCONS_00076969,	novel,	otherRNA,
XLOC_017549	TCONS_00057459,	alternative,	mRNA,
XLOC_012962	TCONS_00042542,TCONS_00042543,TCONS_00042544,TCONS_00042545,TCONS_00042546,TCONS_00042547,	alternative,alternative,known,known,known,known,	mRNA,mRNA,mRNA,mRNA,mRNA,mRNA,
XLOC_000335	TCONS_00001015,TCONS_00001016,	known,known,	mRNA,mRNA,
XLOC_024295	TCONS_00076970,	known,	mRNA,
XLOC_012963	TCONS_00042550,TCONS_00042551,TCONS_00042552,TCONS_00042553,TCONS_00042554,TCONS_00042555,TCONS_00042556,TCONS_00042557,	alternative,alternative,alternative,alternative,alternative,alternative,known,alternative,	mRNA,mRNA,mRNA,mRNA,mRNA,mRNA,mRNA,mRNA,
XLOC_000336	TCONS_00001020,	extension,	mRNA,
XLOC_012964	TCONS_00042558,	novel,	lncRNA,
XLOC_008700	TCONS_00028826,	novel,	lncRNA,
XLOC_000337	TCONS_00001021,	known,	mRNA,
XLOC_012965	TCONS_00042559,TCONS_00042560,TCONS_00042561,TCONS_00042562,	alternative,alternative,novel,known,	mRNA,mRNA,mRNA,mRNA,
XLOC_008701	TCONS_00028827,TCONS_00028828,	known,known,	mRNA,mRNA,
XLOC_012966	TCONS_00042563,	known,	mRNA,
XLOC_008702	TCONS_00028830,	novel,	lncRNA,
XLOC_000339	TCONS_00001026,TCONS_00001028,TCONS_00001029,TCONS_00001031,	alternative,known,alternative,known,	mRNA,mRNA,mRNA,mRNA,
XLOC_022610	TCONS_00073865,TCONS_00073866,TCONS_00073867,TCONS_00073868,	alternative,alternative,known,known,	mRNA,mRNA,mRNA,mRNA,
XLOC_008703	TCONS_00028831,	novel,	lncRNA,
XLOC_022611	TCONS_00073869,TCONS_00073870,	alternative,alternative,	mRNA,mRNA,
XLOC_012968	TCONS_00042565,	known,	mRNA,
XLOC_008704	TCONS_00028832,TCONS_00028833,	known,known,	mRNA,mRNA,
XLOC_022612	TCONS_00073872,TCONS_00073873,	novel,novel,	lncRNA,mRNA,
XLOC_015450	TCONS_00050506,TCONS_00050508,TCONS_00050510,TCONS_00050512,TCONS_00050513,	alternative,alternative,alternative,alternative,alternative,	mRNA,mRNA,mRNA,mRNA,mRNA,
XLOC_022613	TCONS_00073874,TCONS_00073875,TCONS_00073876,TCONS_00073877,TCONS_00073878,	alternative,alternative,alternative,alternative,known,	mRNA,mRNA,mRNA,mRNA,mRNA,
XLOC_015451	TCONS_00050518,	known,	mRNA,
XLOC_008706	TCONS_00028835,	novel,	lncRNA,
XLOC_022614	TCONS_00073879,	alternative,	mRNA,
XLOC_015452	TCONS_00050519,TCONS_00050520,TCONS_00050521,TCONS_00050522,TCONS_00050523,	alternative,alternative,extension,alternative,known,	mRNA,mRNA,mRNA,mRNA,mRNA,
XLOC_008707	TCONS_00028836,	novel,	mRNA,
XLOC_008290	TCONS_00027581,TCONS_00027582,TCONS_00027583,	alternative,alternative,known,	mRNA,mRNA,mRNA,
XLOC_022615	TCONS_00073881,TCONS_00073882,TCONS_00073883,TCONS_00073884,TCONS_00073885,TCONS_00073886,	alternative,alternative,alternative,alternative,alternative,alternative,	mRNA,mRNA,mRNA,mRNA,mRNA,mRNA,
XLOC_015453	TCONS_00050525,TCONS_00050526,TCONS_00050527,TCONS_00050528,	alternative,alternative,alternative,known,	mRNA,mRNA,mRNA,mRNA,
XLOC_022616	TCONS_00073888,	known,	mRNA,
XLOC_008709	TCONS_00028839,TCONS_00028840,TCONS_00028841,TCONS_00028843,	extension,known,known,alternative,	lncRNA,lncRNA,lncRNA,lncRNA,
XLOC_008292	TCONS_00027585,TCONS_00027586,TCONS_00027587,TCONS_00027588,	alternative,extension,alternative,known,	mRNA,mRNA,mRNA,mRNA,
XLOC_022617	TCONS_00073889,TCONS_00073891,	alternative,alternative,	mRNA,mRNA,
XLOC_015455	TCONS_00050530,	alternative,	mRNA,
XLOC_008293	TCONS_00027589,	novel,	lncRNA,
XLOC_015456	TCONS_00050537,TCONS_00050538,	novel,novel,	lncRNA,lncRNA,
XLOC_008294	TCONS_00027590,	novel,	lncRNA,
XLOC_025100	TCONS_00078402,	alternative,	mRNA,
XLOC_010870	TCONS_00035379,	novel,	mRNA,
XLOC_008295	TCONS_00027591,	novel,	lncRNA,
XLOC_025101	TCONS_00078405,TCONS_00078406,TCONS_00078407,TCONS_00078409,	alternative,known,known,known,	mRNA,mRNA,mRNA,mRNA,
XLOC_015458	TCONS_00050540,TCONS_00050541,	alternative,known,	mRNA,mRNA,
XLOC_010871	TCONS_00035381,	novel,	mRNA,
XLOC_008296	TCONS_00027592,	novel,	lncRNA,
XLOC_025102	TCONS_00078410,TCONS_00078411,	novel,novel,	lncRNA,lncRNA,
XLOC_010872	TCONS_00035382,TCONS_00035383,TCONS_00035385,TCONS_00035386,TCONS_00035387,TCONS_00035389,	alternative,alternative,known,alternative,known,known,	mRNA,mRNA,mRNA,mRNA,mRNA,mRNA,
XLOC_008297	TCONS_00027593,	novel,	lncRNA,
XLOC_025103	TCONS_00078412,TCONS_00078413,	alternative,known,	mRNA,mRNA,
XLOC_010873	TCONS_00035390,TCONS_00035391,TCONS_00035392,	known,alternative,alternative,	mRNA,mRNA,mRNA,
XLOC_008298	TCONS_00027594,TCONS_00027595,	alternative,known,	mRNA,mRNA,
XLOC_025104	TCONS_00078414,	novel,	lncRNA,
XLOC_010874	TCONS_00035393,	novel,	lncRNA,
XLOC_008299	TCONS_00027596,TCONS_00027598,TCONS_00027599,TCONS_00027600,TCONS_00027601,	alternative,alternative,extension,known,alternative,	mRNA,mRNA,mRNA,mRNA,mRNA,
XLOC_006610	TCONS_00021261,TCONS_00021265,TCONS_00021267,TCONS_00021269,	novel,novel,novel,novel,	lncRNA,lncRNA,lncRNA,lncRNA,
XLOC_010875	TCONS_00035394,	known,	mRNA,
XLOC_006611	TCONS_00021270,	novel,	lncRNA,
XLOC_025106	TCONS_00078416,	known,	mRNA,
XLOC_006612	TCONS_00021272,	novel,	lncRNA,
XLOC_020520	TCONS_00067175,	novel,	lncRNA,
XLOC_010877	TCONS_00035402,TCONS_00035404,TCONS_00035405,	alternative,alternative,known,	mRNA,mRNA,mRNA,
XLOC_006613	TCONS_00021273,	novel,	lncRNA,
XLOC_020521	TCONS_00067176,TCONS_00067177,TCONS_00067178,TCONS_00067179,	alternative,alternative,alternative,known,	mRNA,mRNA,mRNA,mRNA,
XLOC_010878	TCONS_00035406,TCONS_00035407,	known,known,	mRNA,mRNA,
XLOC_006614	TCONS_00021275,	novel,	lncRNA,
XLOC_010879	TCONS_00035408,	novel,	lncRNA,
XLOC_006615	TCONS_00021276,	novel,	lncRNA,
XLOC_020523	TCONS_00067181,	novel,	lncRNA,
XLOC_013361	TCONS_00043939,TCONS_00043940,TCONS_00043941,TCONS_00043942,TCONS_00043943,	alternative,alternative,known,known,known,	mRNA,mRNA,mRNA,mRNA,mRNA,
XLOC_006616	TCONS_00021277,TCONS_00021278,TCONS_00021279,TCONS_00021280,TCONS_00021281,TCONS_00021282,	alternative,alternative,alternative,known,alternative,alternative,	mRNA,mRNA,mRNA,mRNA,mRNA,mRNA,
XLOC_020524	TCONS_00067182,	novel,	lncRNA,
XLOC_013362	TCONS_00043945,	known,	mRNA,
XLOC_006617	TCONS_00021283,	novel,	mRNA,
XLOC_025990	TCONS_00080068,	alternative,	mRNA,
XLOC_020525	TCONS_00067183,	novel,	lncRNA,
XLOC_013363	TCONS_00043946,	known,	mRNA,
XLOC_025991	TCONS_00080071,TCONS_00080072,	novel,novel,	otherRNA,otherRNA,
XLOC_020526	TCONS_00067184,TCONS_00067185,TCONS_00067187,	known,alternative,alternative,	lncRNA,mRNA,mRNA,
XLOC_009100	TCONS_00029903,	novel,	lncRNA,
XLOC_006619	TCONS_00021287,TCONS_00021290,TCONS_00021291,	alternative,known,known,	mRNA,mRNA,mRNA,
XLOC_020527	TCONS_00067189,TCONS_00067190,TCONS_00067191,TCONS_00067192,	alternative,alternative,alternative,alternative,	mRNA,mRNA,mRNA,mRNA,
XLOC_013365	TCONS_00043949,TCONS_00043950,TCONS_00043951,	alternative,alternative,known,	mRNA,mRNA,mRNA,
XLOC_009101	TCONS_00029905,TCONS_00029906,	novel,novel,	lncRNA,lncRNA,
XLOC_025993	TCONS_00080079,TCONS_00080080,TCONS_00080081,TCONS_00080082,	novel,novel,novel,novel,	otherRNA,otherRNA,otherRNA,otherRNA,
XLOC_013366	TCONS_00043952,TCONS_00043953,	known,known,	mRNA,mRNA,
XLOC_009102	TCONS_00029907,	alternative,	mRNA,
XLOC_025994	TCONS_00080083,	alternative,	mRNA,
XLOC_023010	TCONS_00074609,	novel,	otherRNA,
XLOC_013367	TCONS_00043954,TCONS_00043955,	extension,known,	mRNA,mRNA,
XLOC_009103	TCONS_00029914,TCONS_00029916,	alternative,extension,	mRNA,mRNA,
XLOC_025995	TCONS_00080085,	novel,	lncRNA,
XLOC_013368	TCONS_00043958,TCONS_00043959,TCONS_00043960,TCONS_00043961,TCONS_00043962,	known,known,alternative,known,known,	mRNA,mRNA,mRNA,mRNA,mRNA,
XLOC_009104	TCONS_00029923,TCONS_00029924,TCONS_00029926,TCONS_00029927,	alternative,known,extension,known,	mRNA,mRNA,mRNA,mRNA,
XLOC_025996	TCONS_00080086,	novel,	otherRNA,
XLOC_023012	TCONS_00074612,TCONS_00074613,	alternative,novel,	lncRNA,lncRNA,
XLOC_025997	TCONS_00080087,TCONS_00080089,TCONS_00080090,	alternative,alternative,known,	lncRNA,lncRNA,lncRNA,
XLOC_023013	TCONS_00074614,	novel,	otherRNA,
XLOC_025998	TCONS_00080092,TCONS_00080093,TCONS_00080096,TCONS_00080097,	alternative,alternative,alternative,known,	lncRNA,lncRNA,lncRNA,lncRNA,
XLOC_023014	TCONS_00074615,TCONS_00074616,	novel,novel,	lncRNA,lncRNA,
XLOC_009107	TCONS_00029932,TCONS_00029936,TCONS_00029940,TCONS_00029941,TCONS_00029944,	novel,alternative,novel,alternative,known,	mRNA,mRNA,lncRNA,mRNA,mRNA,
XLOC_004520	TCONS_00013926,TCONS_00013927,TCONS_00013928,TCONS_00013929,TCONS_00013930,	known,alternative,alternative,known,known,	mRNA,mRNA,mRNA,mRNA,mRNA,
XLOC_025999	TCONS_00080100,TCONS_00080101,TCONS_00080102,	alternative,alternative,known,	mRNA,mRNA,mRNA,
XLOC_023015	TCONS_00074617,TCONS_00074618,	novel,novel,	otherRNA,otherRNA,
XLOC_004521	TCONS_00013932,TCONS_00013933,TCONS_00013934,TCONS_00013935,TCONS_00013936,	known,known,known,alternative,known,	mRNA,mRNA,mRNA,mRNA,mRNA,
XLOC_009109	TCONS_00029934,	novel,	lncRNA,
XLOC_028483	TCONS_00084240,TCONS_00084241,	novel,novel,	mRNA,mRNA,
XLOC_028484	TCONS_00084242,	novel,	otherRNA,
XLOC_023019	TCONS_00074625,	novel,	otherRNA,
XLOC_011270	TCONS_00036822,TCONS_00036823,TCONS_00036824,TCONS_00036825,TCONS_00036826,	novel,alternative,alternative,alternative,known,	otherRNA,mRNA,mRNA,mRNA,mRNA,
XLOC_004525	TCONS_00013944,TCONS_00013945,TCONS_00013946,TCONS_00013947,	alternative,alternative,alternative,known,	mRNA,mRNA,mRNA,mRNA,
XLOC_011271	TCONS_00036827,TCONS_00036828,TCONS_00036829,TCONS_00036830,TCONS_00036831,	known,extension,alternative,alternative,novel,	mRNA,mRNA,mRNA,mRNA,mRNA,
XLOC_004526	TCONS_00013949,TCONS_00013950,	alternative,known,	mRNA,mRNA,
XLOC_011272	TCONS_00036832,	known,	mRNA,
XLOC_004527	TCONS_00013952,TCONS_00013953,TCONS_00013954,TCONS_00013955,TCONS_00013957,TCONS_00013958,TCONS_00013959,TCONS_00013961,	known,alternative,known,alternative,alternative,alternative,known,known,	mRNA,mRNA,mRNA,mRNA,mRNA,mRNA,mRNA,mRNA,
XLOC_011273	TCONS_00036833,TCONS_00036834,TCONS_00036835,TCONS_00036836,	alternative,alternative,alternative,known,	mRNA,mRNA,mRNA,mRNA,
XLOC_004528	TCONS_00013964,	known,	mRNA,
XLOC_028488	TCONS_00084246,	novel,	otherRNA,
XLOC_007010	TCONS_00022663,TCONS_00022664,TCONS_00022665,TCONS_00022666,TCONS_00022668,TCONS_00022669,TCONS_00022670,TCONS_00022671,TCONS_00022672,TCONS_00022673,	alternative,alternative,alternative,alternative,alternative,alternative,alternative,alternative,known,alternative,	mRNA,mRNA,mRNA,mRNA,mRNA,mRNA,mRNA,mRNA,mRNA,mRNA,
XLOC_004529	TCONS_00013966,TCONS_00013968,TCONS_00013969,TCONS_00013970,TCONS_00013973,TCONS_00013974,TCONS_00013975,TCONS_00013976,TCONS_00013978,	known,alternative,alternative,alternative,alternative,alternative,alternative,alternative,known,	mRNA,mRNA,mRNA,mRNA,mRNA,mRNA,mRNA,mRNA,mRNA,
XLOC_028489	TCONS_00084247,	novel,	otherRNA,
XLOC_026800	TCONS_00081350,	alternative,	lncRNA,
XLOC_011275	TCONS_00036838,TCONS_00036839,TCONS_00036840,	novel,novel,known,	mRNA,mRNA,mRNA,
XLOC_009995	TCONS_00032628,TCONS_00032629,	alternative,alternative,	mRNA,mRNA,
XLOC_007011	TCONS_00022675,	novel,	lncRNA,
XLOC_011276	TCONS_00036841,TCONS_00036843,TCONS_00036844,TCONS_00036846,	known,known,known,known,	mRNA,mRNA,mRNA,mRNA,
XLOC_009996	TCONS_00032631,TCONS_00032632,TCONS_00032635,TCONS_00032636,TCONS_00032637,	alternative,alternative,alternative,alternative,alternative,	mRNA,mRNA,mRNA,mRNA,mRNA,
XLOC_026802	TCONS_00081354,	known,	mRNA,
XLOC_019640	TCONS_00064139,TCONS_00064140,	known,known,	mRNA,mRNA,
XLOC_011277	TCONS_00036848,	novel,	lncRNA,
XLOC_009997	TCONS_00032640,TCONS_00032642,	novel,novel,	lncRNA,lncRNA,
XLOC_019641	TCONS_00064142,	known,	lncRNA,
XLOC_011278	TCONS_00036850,	extension,	mRNA,
XLOC_009998	TCONS_00032641,	novel,	lncRNA,
XLOC_019642	TCONS_00064143,	novel,	lncRNA,
XLOC_011279	TCONS_00036851,	known,	mRNA,
XLOC_009999	TCONS_00032643,TCONS_00032644,	alternative,known,	mRNA,mRNA,
XLOC_007015	TCONS_00022679,	known,	mRNA,
XLOC_026805	TCONS_00081358,	known,	lncRNA,
XLOC_019643	TCONS_00064144,	novel,	lncRNA,
XLOC_007016	TCONS_00022681,TCONS_00022682,	known,known,	mRNA,mRNA,
XLOC_019644	TCONS_00064145,TCONS_00064147,TCONS_00064148,TCONS_00064149,TCONS_00064150,TCONS_00064151,	alternative,alternative,alternative,known,known,known,	mRNA,mRNA,mRNA,mRNA,mRNA,mRNA,
XLOC_007017	TCONS_00022683,TCONS_00022684,TCONS_00022685,TCONS_00022687,	alternative,alternative,alternative,alternative,	mRNA,mRNA,mRNA,mRNA,
XLOC_002430	TCONS_00007341,	novel,	lncRNA,
XLOC_019645	TCONS_00064152,TCONS_00064153,TCONS_00064154,TCONS_00064155,TCONS_00064156,TCONS_00064157,TCONS_00064158,	known,alternative,alternative,alternative,alternative,alternative,alternative,	lncRNA,mRNA,mRNA,mRNA,mRNA,mRNA,mRNA,
XLOC_007018	TCONS_00022690,	known,	mRNA,
XLOC_002431	TCONS_00007342,	novel,	lncRNA,
XLOC_026391	TCONS_00080708,	known,	mRNA,
XLOC_007019	TCONS_00022691,TCONS_00022692,TCONS_00022693,TCONS_00022695,TCONS_00022698,	alternative,extension,alternative,alternative,alternative,	mRNA,mRNA,mRNA,mRNA,mRNA,
XLOC_002432	TCONS_00007343,	novel,	lncRNA,
XLOC_026392	TCONS_00080709,	known,	lncRNA,
XLOC_019647	TCONS_00064162,TCONS_00064163,TCONS_00064164,TCONS_00064166,TCONS_00064167,	known,known,alternative,known,known,	mRNA,mRNA,mRNA,mRNA,mRNA,
XLOC_002433	TCONS_00007344,TCONS_00007345,TCONS_00007346,TCONS_00007347,TCONS_00007348,TCONS_00007349,TCONS_00007350,TCONS_00007351,TCONS_00007352,	alternative,alternative,alternative,alternative,alternative,extension,alternative,alternative,known,	mRNA,mRNA,mRNA,mRNA,mRNA,mRNA,mRNA,mRNA,mRNA,
XLOC_026394	TCONS_00080712,	known,	mRNA,
XLOC_019649	TCONS_00064170,	novel,	lncRNA,
XLOC_002435	TCONS_00007355,	known,	lncRNA,
XLOC_026395	TCONS_00080713,	novel,	otherRNA,
XLOC_002436	TCONS_00007356,	novel,	lncRNA,
XLOC_002437	TCONS_00007357,	novel,	lncRNA,
XLOC_002438	TCONS_00007358,TCONS_00007359,TCONS_00007360,TCONS_00007361,TCONS_00007362,	alternative,alternative,alternative,alternative,known,	mRNA,mRNA,mRNA,mRNA,mRNA,
XLOC_002439	TCONS_00007363,TCONS_00007364,TCONS_00007365,TCONS_00007366,TCONS_00007367,TCONS_00007368,TCONS_00007369,	alternative,alternative,alternative,alternative,alternative,alternative,known,	mRNA,mRNA,mRNA,mRNA,mRNA,mRNA,mRNA,
XLOC_024711	TCONS_00077767,	alternative,	mRNA,
XLOC_017551	TCONS_00057462,	known,	mRNA,
XLOC_017552	TCONS_00057463,TCONS_00057464,TCONS_00057466,TCONS_00057467,TCONS_00057468,TCONS_00057469,TCONS_00057470,TCONS_00057471,	alternative,alternative,alternative,alternative,alternative,alternative,alternative,known,	mRNA,mRNA,mRNA,mRNA,mRNA,mRNA,mRNA,mRNA,
XLOC_017553	TCONS_00057472,TCONS_00057473,TCONS_00057474,TCONS_00057475,TCONS_00057476,TCONS_00057477,TCONS_00057479,	extension,alternative,alternative,alternative,alternative,alternative,known,	mRNA,mRNA,mRNA,mRNA,mRNA,mRNA,mRNA,
XLOC_017554	TCONS_00057481,	known,	mRNA,
XLOC_000340	TCONS_00001032,	known,	mRNA,
XLOC_024717	TCONS_00077774,	alternative,	mRNA,
XLOC_017555	TCONS_00057483,TCONS_00057484,	known,alternative,	mRNA,mRNA,
XLOC_024718	TCONS_00077777,TCONS_00077778,TCONS_00077779,	novel,novel,novel,	otherRNA,otherRNA,mRNA,
XLOC_000342	TCONS_00001036,TCONS_00001037,	extension,alternative,	mRNA,mRNA,
XLOC_027200	TCONS_00082118,	novel,	otherRNA,
XLOC_024719	TCONS_00077780,	novel,	otherRNA,
XLOC_012970	TCONS_00042567,TCONS_00042568,TCONS_00042569,TCONS_00042570,	alternative,known,alternative,alternative,	mRNA,mRNA,mRNA,mRNA,
XLOC_000343	TCONS_00001038,	known,	lncRNA,
XLOC_027201	TCONS_00082119,	novel,	otherRNA,
XLOC_000344	TCONS_00001039,TCONS_00001041,TCONS_00001042,TCONS_00001043,TCONS_00001044,	alternative,known,alternative,alternative,alternative,	mRNA,mRNA,mRNA,mRNA,mRNA,
XLOC_027202	TCONS_00082120,	novel,	otherRNA,
XLOC_017559	TCONS_00057489,TCONS_00057490,	known,known,	mRNA,mRNA,
XLOC_000345	TCONS_00001045,TCONS_00001046,TCONS_00001047,	extension,known,alternative,	mRNA,mRNA,mRNA,
XLOC_000346	TCONS_00001048,TCONS_00001049,	extension,known,	mRNA,mRNA,
XLOC_027204	TCONS_00082123,	novel,	otherRNA,
XLOC_027205	TCONS_00082124,TCONS_00082126,TCONS_00082127,TCONS_00082128,TCONS_00082129,TCONS_00082130,TCONS_00082131,	novel,novel,novel,novel,novel,novel,novel,	lncRNA,lncRNA,lncRNA,lncRNA,lncRNA,lncRNA,lncRNA,
XLOC_000348	TCONS_00001055,TCONS_00001056,TCONS_00001057,TCONS_00001058,	extension,known,alternative,alternative,	mRNA,mRNA,mRNA,mRNA,
XLOC_000349	TCONS_00001059,TCONS_00001063,TCONS_00001064,TCONS_00001065,TCONS_00001066,TCONS_00001067,	alternative,alternative,known,alternative,alternative,alternative,	mRNA,mRNA,mRNA,mRNA,mRNA,mRNA,
XLOC_022620	TCONS_00073898,	known,	otherRNA,
XLOC_012977	TCONS_00042577,TCONS_00042579,	known,novel,	mRNA,mRNA,
XLOC_008713	TCONS_00028847,TCONS_00028848,TCONS_00028849,	known,novel,novel,	otherRNA,lncRNA,lncRNA,
XLOC_022621	TCONS_00073899,	novel,	otherRNA,
XLOC_027209	TCONS_00082135,	known,	lncRNA,
XLOC_022622	TCONS_00073900,	novel,	lncRNA,
XLOC_012979	TCONS_00042581,TCONS_00042582,	alternative,known,	mRNA,mRNA,
XLOC_008715	TCONS_00028851,TCONS_00028852,	novel,novel,	lncRNA,lncRNA,
XLOC_022623	TCONS_00073901,	known,	mRNA,
XLOC_015461	TCONS_00050544,TCONS_00050547,TCONS_00050548,TCONS_00050549,	alternative,alternative,alternative,alternative,	mRNA,mRNA,mRNA,mRNA,
XLOC_008716	TCONS_00028853,	novel,	lncRNA,
XLOC_015462	TCONS_00050554,TCONS_00050555,TCONS_00050556,TCONS_00050558,TCONS_00050559,TCONS_00050560,TCONS_00050561,TCONS_00050562,TCONS_00050565,	alternative,alternative,extension,alternative,extension,alternative,alternative,known,alternative,	mRNA,mRNA,mRNA,mRNA,mRNA,mRNA,mRNA,mRNA,mRNA,
XLOC_008717	TCONS_00028854,	novel,	lncRNA,
XLOC_015463	TCONS_00050566,	novel,	lncRNA,
XLOC_015466	TCONS_00050569,TCONS_00050570,TCONS_00050571,TCONS_00050572,TCONS_00050573,TCONS_00050574,	alternative,alternative,alternative,alternative,known,known,	mRNA,mRNA,mRNA,mRNA,mRNA,mRNA,
XLOC_025110	TCONS_00078421,	novel,	lncRNA,
XLOC_022629	TCONS_00073908,	novel,	otherRNA,
XLOC_010880	TCONS_00035409,TCONS_00035410,TCONS_00035411,	alternative,known,novel,	mRNA,mRNA,mRNA,
XLOC_025111	TCONS_00078422,	novel,	lncRNA,
XLOC_015468	TCONS_00050576,TCONS_00050577,TCONS_00050578,TCONS_00050579,	alternative,alternative,alternative,extension,	mRNA,mRNA,mRNA,mRNA,
XLOC_010881	TCONS_00035412,	novel,	otherRNA,
XLOC_010882	TCONS_00035414,TCONS_00035415,	novel,novel,	lncRNA,otherRNA,
XLOC_025113	TCONS_00078425,	alternative,	mRNA,
XLOC_010883	TCONS_00035416,TCONS_00035417,TCONS_00035418,	known,known,known,	mRNA,mRNA,mRNA,
XLOC_006620	TCONS_00021292,	novel,	lncRNA,
XLOC_010885	TCONS_00035420,TCONS_00035421,	alternative,known,	mRNA,mRNA,
XLOC_010886	TCONS_00035423,	novel,	lncRNA,
XLOC_006622	TCONS_00021294,	known,	mRNA,
XLOC_025117	TCONS_00078432,TCONS_00078433,	known,known,	mRNA,mRNA,
XLOC_020530	TCONS_00067196,TCONS_00067197,TCONS_00067198,TCONS_00067199,	alternative,alternative,alternative,alternative,	mRNA,mRNA,mRNA,mRNA,
XLOC_010887	TCONS_00035424,	novel,	lncRNA,
XLOC_006623	TCONS_00021295,TCONS_00021296,TCONS_00021297,TCONS_00021298,TCONS_00021299,TCONS_00021300,	alternative,alternative,alternative,alternative,alternative,known,	mRNA,mRNA,mRNA,mRNA,mRNA,mRNA,
XLOC_020531	TCONS_00067201,	novel,	mRNA,
XLOC_010888	TCONS_00035425,	novel,	lncRNA,
XLOC_006624	TCONS_00021301,TCONS_00021302,TCONS_00021307,TCONS_00021309,TCONS_00021310,	known,alternative,extension,known,known,	mRNA,mRNA,mRNA,mRNA,mRNA,
XLOC_010889	TCONS_00035426,TCONS_00035427,TCONS_00035428,	alternative,alternative,alternative,	mRNA,mRNA,mRNA,
XLOC_013371	TCONS_00043969,	known,	mRNA,
XLOC_006626	TCONS_00021314,TCONS_00021315,TCONS_00021316,TCONS_00021317,	alternative,alternative,alternative,known,	mRNA,mRNA,mRNA,mRNA,
XLOC_020534	TCONS_00067204,TCONS_00067205,	alternative,extension,	mRNA,mRNA,
XLOC_013372	TCONS_00043972,TCONS_00043973,TCONS_00043974,TCONS_00043975,TCONS_00043976,	alternative,extension,alternative,known,alternative,	mRNA,mRNA,mRNA,mRNA,mRNA,
XLOC_006627	TCONS_00021318,TCONS_00021319,TCONS_00021320,	alternative,alternative,alternative,	mRNA,mRNA,mRNA,
XLOC_020535	TCONS_00067210,	alternative,	mRNA,
XLOC_013373	TCONS_00043977,TCONS_00043982,	alternative,known,	mRNA,mRNA,
XLOC_006628	TCONS_00021322,TCONS_00021323,TCONS_00021324,TCONS_00021325,TCONS_00021326,TCONS_00021327,	novel,novel,alternative,extension,alternative,known,	mRNA,mRNA,mRNA,mRNA,mRNA,mRNA,
XLOC_020536	TCONS_00067213,TCONS_00067214,TCONS_00067215,TCONS_00067216,	alternative,alternative,extension,known,	mRNA,mRNA,mRNA,mRNA,
XLOC_013374	TCONS_00043983,TCONS_00043984,TCONS_00043986,	alternative,alternative,known,	lncRNA,mRNA,lncRNA,
XLOC_009110	TCONS_00029935,	novel,	lncRNA,
XLOC_006629	TCONS_00021329,	novel,	lncRNA,
XLOC_020537	TCONS_00067217,TCONS_00067218,TCONS_00067219,TCONS_00067221,	alternative,alternative,alternative,known,	mRNA,mRNA,mRNA,mRNA,
XLOC_013375	TCONS_00043988,	known,	mRNA,
XLOC_009111	TCONS_00029937,	novel,	lncRNA,
XLOC_028901	TCONS_00084880,TCONS_00084881,	known,known,	mRNA,mRNA,
XLOC_020538	TCONS_00067222,TCONS_00067223,TCONS_00067226,TCONS_00067228,TCONS_00067229,TCONS_00067230,	known,alternative,alternative,known,known,alternative,	mRNA,mRNA,mRNA,mRNA,mRNA,mRNA,
XLOC_013376	TCONS_00043989,TCONS_00043990,	alternative,known,	mRNA,mRNA,
XLOC_009112	TCONS_00029938,	novel,	lncRNA,
XLOC_028902	TCONS_00084882,	novel,	otherRNA,
XLOC_020539	TCONS_00067231,TCONS_00067232,	alternative,alternative,	mRNA,mRNA,
XLOC_009113	TCONS_00029939,	novel,	lncRNA,
XLOC_028903	TCONS_00084883,TCONS_00084884,TCONS_00084885,	alternative,alternative,known,	mRNA,mRNA,mRNA,
XLOC_023021	TCONS_00074627,	known,	mRNA,
XLOC_013378	TCONS_00043992,TCONS_00043993,TCONS_00043994,	alternative,alternative,known,	mRNA,mRNA,mRNA,
XLOC_009114	TCONS_00029942,	novel,	lncRNA,
XLOC_028904	TCONS_00084886,TCONS_00084888,TCONS_00084889,TCONS_00084890,TCONS_00084891,TCONS_00084892,	alternative,alternative,alternative,alternative,alternative,known,	mRNA,mRNA,mRNA,mRNA,mRNA,mRNA,
XLOC_023022	TCONS_00074628,TCONS_00074629,	known,known,	mRNA,mRNA,
XLOC_013379	TCONS_00043995,TCONS_00043996,TCONS_00043999,TCONS_00044000,	alternative,alternative,alternative,known,	mRNA,mRNA,mRNA,mRNA,
XLOC_009115	TCONS_00029943,	novel,	lncRNA,
XLOC_009116	TCONS_00029945,	novel,	lncRNA,
XLOC_028906	TCONS_00084895,TCONS_00084896,TCONS_00084898,TCONS_00084899,TCONS_00084900,TCONS_00084901,TCONS_00084902,	known,known,alternative,alternative,alternative,alternative,alternative,	mRNA,mRNA,mRNA,mRNA,mRNA,mRNA,mRNA,
XLOC_009117	TCONS_00029946,TCONS_00029947,	alternative,known,	mRNA,mRNA,
XLOC_004530	TCONS_00013971,	novel,	lncRNA,
XLOC_009118	TCONS_00029949,TCONS_00029950,TCONS_00029951,TCONS_00029952,	known,known,known,known,	mRNA,mRNA,mRNA,mRNA,
XLOC_004531	TCONS_00013972,	novel,	lncRNA,
XLOC_023026	TCONS_00074633,TCONS_00074635,	alternative,known,	lncRNA,otherRNA,
XLOC_009119	TCONS_00029954,TCONS_00029957,	alternative,alternative,	mRNA,mRNA,
XLOC_004532	TCONS_00013980,TCONS_00013981,	extension,known,	mRNA,mRNA,
XLOC_028492	TCONS_00084251,	novel,	mRNA,
XLOC_004533	TCONS_00013982,TCONS_00013983,TCONS_00013984,TCONS_00013985,TCONS_00013986,	alternative,alternative,alternative,alternative,known,	mRNA,mRNA,mRNA,mRNA,mRNA,
XLOC_023028	TCONS_00074641,	known,	mRNA,
XLOC_023029	TCONS_00074643,	known,	mRNA,
XLOC_004535	TCONS_00013988,TCONS_00013989,TCONS_00013990,TCONS_00013992,TCONS_00013993,TCONS_00013994,TCONS_00013996,TCONS_00013998,	known,alternative,alternative,alternative,known,known,alternative,known,	mRNA,mRNA,mRNA,mRNA,mRNA,mRNA,mRNA,mRNA,
XLOC_004536	TCONS_00013999,TCONS_00014000,	known,known,	mRNA,mRNA,
XLOC_004537	TCONS_00014001,TCONS_00014003,TCONS_00014005,	known,extension,known,	mRNA,mRNA,mRNA,
XLOC_004538	TCONS_00014006,	novel,	mRNA,
XLOC_011284	TCONS_00036856,TCONS_00036859,	alternative,known,	mRNA,mRNA,
XLOC_007020	TCONS_00022699,TCONS_00022700,TCONS_00022701,TCONS_00022702,TCONS_00022704,TCONS_00022706,	known,known,known,known,alternative,known,	mRNA,mRNA,mRNA,mRNA,mRNA,mRNA,
XLOC_004539	TCONS_00014008,TCONS_00014010,TCONS_00014012,TCONS_00014014,TCONS_00014015,TCONS_00014016,	alternative,alternative,alternative,alternative,alternative,alternative,	mRNA,mRNA,mRNA,mRNA,mRNA,mRNA,
XLOC_011285	TCONS_00036858,	novel,	mRNA,
XLOC_026811	TCONS_00081370,TCONS_00081371,	alternative,known,	mRNA,mRNA,
XLOC_011286	TCONS_00036860,TCONS_00036863,TCONS_00036864,TCONS_00036865,	known,known,known,known,	mRNA,mRNA,mRNA,mRNA,
XLOC_007022	TCONS_00022707,TCONS_00022708,TCONS_00022709,	alternative,known,known,	mRNA,mRNA,mRNA,
XLOC_019650	TCONS_00064171,TCONS_00064175,TCONS_00064176,	novel,novel,novel,	lncRNA,otherRNA,otherRNA,
XLOC_011287	TCONS_00036866,TCONS_00036867,TCONS_00036868,TCONS_00036869,TCONS_00036870,	alternative,alternative,alternative,alternative,known,	mRNA,mRNA,mRNA,mRNA,mRNA,
XLOC_007023	TCONS_00022712,TCONS_00022714,TCONS_00022715,TCONS_00022716,	alternative,alternative,alternative,known,	mRNA,mRNA,mRNA,mRNA,
XLOC_019651	TCONS_00064177,	alternative,	mRNA,
XLOC_011288	TCONS_00036871,	novel,	lncRNA,
XLOC_007024	TCONS_00022719,TCONS_00022720,TCONS_00022726,TCONS_00022727,	alternative,alternative,extension,known,	mRNA,mRNA,mRNA,mRNA,
XLOC_019652	TCONS_00064179,	novel,	lncRNA,
XLOC_011289	TCONS_00036872,	known,	mRNA,
XLOC_007025	TCONS_00022728,TCONS_00022730,TCONS_00022731,TCONS_00022732,TCONS_00022733,	alternative,alternative,alternative,known,alternative,	mRNA,mRNA,mRNA,mRNA,mRNA,
XLOC_019654	TCONS_00064181,	novel,	lncRNA,
XLOC_007027	TCONS_00022735,TCONS_00022736,TCONS_00022737,TCONS_00022738,	alternative,alternative,alternative,alternative,	mRNA,mRNA,mRNA,mRNA,
XLOC_002440	TCONS_00007370,TCONS_00007371,	novel,novel,	lncRNA,lncRNA,
XLOC_026817	TCONS_00081381,	known,	lncRNA,
XLOC_019655	TCONS_00064182,TCONS_00064184,TCONS_00064185,	novel,novel,novel,	lncRNA,lncRNA,lncRNA,
XLOC_007028	TCONS_00022739,TCONS_00022740,TCONS_00022741,TCONS_00022742,TCONS_00022743,TCONS_00022744,	alternative,alternative,alternative,alternative,known,known,	mRNA,mRNA,mRNA,mRNA,mRNA,mRNA,
XLOC_002441	TCONS_00007372,	novel,	lncRNA,
XLOC_019656	TCONS_00064187,TCONS_00064188,TCONS_00064189,TCONS_00064191,TCONS_00064192,TCONS_00064193,TCONS_00064195,TCONS_00064196,	novel,novel,novel,novel,novel,novel,novel,novel,	otherRNA,otherRNA,lncRNA,lncRNA,lncRNA,lncRNA,lncRNA,lncRNA,
XLOC_007029	TCONS_00022745,TCONS_00022746,TCONS_00022747,TCONS_00022748,	novel,novel,novel,known,	mRNA,mRNA,mRNA,mRNA,
XLOC_002442	TCONS_00007373,TCONS_00007375,TCONS_00007376,TCONS_00007378,TCONS_00007379,TCONS_00007380,TCONS_00007381,TCONS_00007382,	alternative,alternative,alternative,alternative,alternative,alternative,alternative,alternative,	mRNA,mRNA,mRNA,mRNA,mRNA,mRNA,mRNA,mRNA,
XLOC_029300	TCONS_00085814,	alternative,	mRNA,
XLOC_002443	TCONS_00007384,TCONS_00007385,	known,known,	lncRNA,lncRNA,
XLOC_029301	TCONS_00085816,TCONS_00085818,	alternative,alternative,	mRNA,mRNA,
XLOC_002444	TCONS_00007386,TCONS_00007387,TCONS_00007388,TCONS_00007389,TCONS_00007390,	alternative,alternative,alternative,extension,known,	mRNA,mRNA,mRNA,mRNA,mRNA,
XLOC_029302	TCONS_00085820,	novel,	otherRNA,
XLOC_002445	TCONS_00007391,TCONS_00007392,TCONS_00007393,TCONS_00007394,	alternative,alternative,known,known,	mRNA,mRNA,lncRNA,mRNA,
XLOC_002446	TCONS_00007396,TCONS_00007397,	extension,alternative,	mRNA,mRNA,
XLOC_002447	TCONS_00007400,TCONS_00007401,TCONS_00007402,TCONS_00007405,TCONS_00007406,	alternative,alternative,extension,alternative,alternative,	mRNA,mRNA,mRNA,mRNA,mRNA,
XLOC_029305	TCONS_00085827,	novel,	mRNA,
XLOC_002448	TCONS_00007409,TCONS_00007410,	known,known,	mRNA,mRNA,
XLOC_024720	TCONS_00077781,	novel,	mRNA,
XLOC_029308	TCONS_00085832,TCONS_00085833,	known,known,	lncRNA,lncRNA,
XLOC_024721	TCONS_00077783,TCONS_00077784,TCONS_00077785,	novel,novel,novel,	otherRNA,otherRNA,otherRNA,
XLOC_029309	TCONS_00085834,	novel,	mRNA,
XLOC_017560	TCONS_00057492,	alternative,	mRNA,
XLOC_000351	TCONS_00001061,	alternative,	mRNA,
XLOC_017566	TCONS_00057502,	alternative,	mRNA,
XLOC_027210	TCONS_00082136,	known,	lncRNA,
XLOC_017567	TCONS_00057504,TCONS_00057505,	known,known,	mRNA,mRNA,
XLOC_012980	TCONS_00042585,TCONS_00042586,TCONS_00042587,TCONS_00042588,	alternative,alternative,novel,alternative,	mRNA,mRNA,mRNA,mRNA,
XLOC_000353	TCONS_00001069,TCONS_00001070,TCONS_00001072,TCONS_00001073,TCONS_00001077,	alternative,alternative,alternative,known,alternative,	mRNA,mRNA,mRNA,mRNA,mRNA,
XLOC_027211	TCONS_00082137,	novel,	mRNA,
XLOC_017568	TCONS_00057509,	known,	mRNA,
XLOC_012981	TCONS_00042590,	known,	mRNA,
XLOC_017569	TCONS_00057510,TCONS_00057511,TCONS_00057513,	known,known,known,	mRNA,mRNA,mRNA,
XLOC_000355	TCONS_00001079,TCONS_00001080,TCONS_00001081,TCONS_00001082,TCONS_00001083,TCONS_00001084,TCONS_00001091,TCONS_00001092,TCONS_00001093,	alternative,alternative,alternative,alternative,alternative,alternative,alternative,alternative,alternative,	mRNA,mRNA,mRNA,mRNA,mRNA,mRNA,mRNA,mRNA,mRNA,
XLOC_012983	TCONS_00042592,TCONS_00042593,	alternative,known,	mRNA,mRNA,
XLOC_027214	TCONS_00082142,TCONS_00082143,TCONS_00082145,	known,alternative,known,	lncRNA,otherRNA,lncRNA,
XLOC_012984	TCONS_00042594,TCONS_00042596,TCONS_00042597,	alternative,alternative,known,	mRNA,mRNA,mRNA,
XLOC_010000	TCONS_00032645,TCONS_00032647,TCONS_00032648,TCONS_00032649,TCONS_00032650,	alternative,alternative,alternative,alternative,alternative,	mRNA,mRNA,mRNA,mRNA,mRNA,
XLOC_008720	TCONS_00028857,TCONS_00028858,TCONS_00028859,TCONS_00028861,TCONS_00028863,	alternative,alternative,alternative,alternative,alternative,	mRNA,mRNA,mRNA,mRNA,mRNA,
XLOC_000357	TCONS_00001097,	novel,	lncRNA,
XLOC_012985	TCONS_00042598,TCONS_00042599,	alternative,known,	mRNA,mRNA,
XLOC_010001	TCONS_00032652,TCONS_00032653,	known,alternative,	mRNA,mRNA,
XLOC_000358	TCONS_00001098,TCONS_00001099,TCONS_00001100,TCONS_00001101,TCONS_00001102,	known,known,known,alternative,known,	mRNA,mRNA,mRNA,mRNA,mRNA,
XLOC_012986	TCONS_00042600,TCONS_00042601,TCONS_00042602,TCONS_00042603,TCONS_00042604,TCONS_00042606,TCONS_00042607,	alternative,alternative,alternative,alternative,extension,known,alternative,	mRNA,mRNA,mRNA,mRNA,mRNA,mRNA,mRNA,
XLOC_012987	TCONS_00042608,TCONS_00042609,	novel,known,	mRNA,mRNA,
XLOC_010003	TCONS_00032655,	novel,	lncRNA,
XLOC_012988	TCONS_00042610,TCONS_00042611,TCONS_00042612,	known,alternative,known,	mRNA,mRNA,mRNA,
XLOC_027219	TCONS_00082155,TCONS_00082158,	alternative,known,	lncRNA,lncRNA,
XLOC_015470	TCONS_00050585,	novel,	lncRNA,
XLOC_012989	TCONS_00042613,TCONS_00042614,TCONS_00042615,	alternative,known,alternative,	mRNA,mRNA,mRNA,
XLOC_010005	TCONS_00032657,	novel,	lncRNA,
XLOC_008725	TCONS_00028868,	novel,	mRNA,
XLOC_022633	TCONS_00073912,	known,	lncRNA,
XLOC_015471	TCONS_00050586,TCONS_00050587,TCONS_00050588,TCONS_00050589,TCONS_00050590,	alternative,alternative,alternative,alternative,known,	mRNA,mRNA,mRNA,mRNA,mRNA,
XLOC_010006	TCONS_00032658,TCONS_00032661,TCONS_00032662,TCONS_00032663,TCONS_00032664,TCONS_00032665,	known,alternative,alternative,known,known,known,	mRNA,mRNA,mRNA,mRNA,mRNA,mRNA,
XLOC_008726	TCONS_00028869,TCONS_00028870,TCONS_00028872,	extension,known,novel,	mRNA,mRNA,mRNA,
XLOC_015472	TCONS_00050592,TCONS_00050593,	alternative,known,	mRNA,mRNA,
XLOC_010007	TCONS_00032668,	novel,	lncRNA,
XLOC_008727	TCONS_00028875,TCONS_00028876,TCONS_00028878,TCONS_00028879,TCONS_00028881,TCONS_00028882,	alternative,known,alternative,alternative,alternative,known,	mRNA,mRNA,mRNA,mRNA,mRNA,mRNA,
XLOC_015473	TCONS_00050594,TCONS_00050597,TCONS_00050598,TCONS_00050599,TCONS_00050600,TCONS_00050601,	alternative,alternative,alternative,alternative,alternative,alternative,	mRNA,mRNA,mRNA,mRNA,mRNA,mRNA,
XLOC_010008	TCONS_00032669,	novel,	lncRNA,
XLOC_008728	TCONS_00028880,	novel,	lncRNA,
XLOC_022636	TCONS_00073916,	novel,	otherRNA,
XLOC_015474	TCONS_00050607,	alternative,	mRNA,
XLOC_010009	TCONS_00032670,TCONS_00032671,TCONS_00032672,TCONS_00032673,TCONS_00032674,TCONS_00032675,	alternative,alternative,extension,alternative,alternative,alternative,	mRNA,mRNA,mRNA,mRNA,mRNA,mRNA,
XLOC_008729	TCONS_00028883,	known,	mRNA,
XLOC_010890	TCONS_00035430,	novel,	lncRNA,
XLOC_015478	TCONS_00050615,	novel,	lncRNA,
XLOC_010891	TCONS_00035431,	novel,	lncRNA,
XLOC_010892	TCONS_00035433,	extension,	mRNA,
XLOC_025123	TCONS_00078448,TCONS_00078450,TCONS_00078451,	alternative,known,alternative,	mRNA,mRNA,mRNA,
XLOC_010893	TCONS_00035434,TCONS_00035435,TCONS_00035436,TCONS_00035437,	alternative,alternative,known,known,	mRNA,mRNA,mRNA,mRNA,
XLOC_010894	TCONS_00035439,TCONS_00035440,TCONS_00035441,	known,known,known,	mRNA,mRNA,mRNA,
XLOC_006630	TCONS_00021331,	known,	mRNA,
XLOC_006631	TCONS_00021332,	novel,	lncRNA,
XLOC_010896	TCONS_00035443,TCONS_00035444,TCONS_00035446,TCONS_00035448,	extension,alternative,known,alternative,	mRNA,mRNA,mRNA,mRNA,
XLOC_006632	TCONS_00021333,	novel,	lncRNA,
XLOC_025127	TCONS_00078455,	novel,	lncRNA,
XLOC_020540	TCONS_00067234,TCONS_00067235,TCONS_00067236,TCONS_00067237,TCONS_00067238,	alternative,alternative,alternative,known,known,	mRNA,mRNA,mRNA,mRNA,mRNA,
XLOC_006633	TCONS_00021334,TCONS_00021336,	novel,novel,	otherRNA,otherRNA,
XLOC_006634	TCONS_00021339,	novel,	otherRNA,
XLOC_013380	TCONS_00043997,	novel,	lncRNA,
XLOC_010899	TCONS_00035454,	alternative,	mRNA,
XLOC_006635	TCONS_00021342,	novel,	lncRNA,
XLOC_006636	TCONS_00021343,TCONS_00021344,	known,known,	lncRNA,lncRNA,
XLOC_013382	TCONS_00044005,TCONS_00044006,TCONS_00044007,TCONS_00044008,	alternative,alternative,alternative,known,	mRNA,mRNA,mRNA,mRNA,
XLOC_006637	TCONS_00021345,	novel,	lncRNA,
XLOC_020545	TCONS_00067244,TCONS_00067245,TCONS_00067247,TCONS_00067248,	alternative,alternative,alternative,known,	mRNA,mRNA,mRNA,mRNA,
XLOC_013383	TCONS_00044009,	novel,	lncRNA,
XLOC_006638	TCONS_00021346,TCONS_00021347,TCONS_00021348,	known,alternative,alternative,	mRNA,mRNA,mRNA,
XLOC_020546	TCONS_00067252,TCONS_00067253,TCONS_00067255,TCONS_00067256,	known,alternative,known,known,	mRNA,mRNA,mRNA,mRNA,
XLOC_013384	TCONS_00044010,	known,	otherRNA,
XLOC_006639	TCONS_00021349,TCONS_00021350,TCONS_00021351,TCONS_00021352,	alternative,alternative,alternative,known,	mRNA,mRNA,mRNA,mRNA,
XLOC_028910	TCONS_00084906,	known,	mRNA,
XLOC_020547	TCONS_00067258,TCONS_00067259,TCONS_00067261,	alternative,alternative,alternative,	mRNA,mRNA,mRNA,
XLOC_013385	TCONS_00044011,TCONS_00044012,TCONS_00044013,TCONS_00044018,TCONS_00044019,	alternative,alternative,known,known,known,	mRNA,mRNA,mRNA,mRNA,mRNA,
XLOC_009121	TCONS_00029960,	novel,	lncRNA,
XLOC_028911	TCONS_00084907,	known,	mRNA,
XLOC_020548	TCONS_00067264,TCONS_00067265,TCONS_00067268,TCONS_00067271,	extension,known,known,known,	mRNA,mRNA,mRNA,mRNA,
XLOC_013386	TCONS_00044020,	novel,	lncRNA,
XLOC_009122	TCONS_00029961,	novel,	lncRNA,
XLOC_028912	TCONS_00084908,TCONS_00084909,	novel,novel,	mRNA,mRNA,
XLOC_023030	TCONS_00074644,TCONS_00074645,TCONS_00074646,	novel,novel,novel,	otherRNA,otherRNA,otherRNA,
XLOC_020549	TCONS_00067272,TCONS_00067273,TCONS_00067274,TCONS_00067275,TCONS_00067276,TCONS_00067277,	alternative,alternative,known,alternative,extension,known,	mRNA,mRNA,mRNA,mRNA,mRNA,mRNA,
XLOC_013387	TCONS_00044021,	known,	mRNA,
XLOC_009123	TCONS_00029962,	novel,	lncRNA,
XLOC_028913	TCONS_00084910,TCONS_00084911,TCONS_00084912,TCONS_00084913,	alternative,alternative,known,novel,	mRNA,mRNA,mRNA,lncRNA,
XLOC_013388	TCONS_00044022,TCONS_00044023,TCONS_00044024,	extension,alternative,known,	mRNA,mRNA,mRNA,
XLOC_009124	TCONS_00029963,	novel,	lncRNA,
XLOC_028914	TCONS_00084914,TCONS_00084915,	novel,novel,	mRNA,mRNA,
XLOC_013389	TCONS_00044025,TCONS_00044026,	alternative,alternative,	mRNA,mRNA,
XLOC_011700	TCONS_00038304,	novel,	lncRNA,
XLOC_009125	TCONS_00029964,	novel,	lncRNA,
XLOC_023033	TCONS_00074649,	known,	mRNA,
XLOC_011701	TCONS_00038305,TCONS_00038307,TCONS_00038308,	extension,alternative,alternative,	mRNA,mRNA,mRNA,
XLOC_009126	TCONS_00029965,	known,	mRNA,
XLOC_028916	TCONS_00084917,	known,	mRNA,
XLOC_023034	TCONS_00074650,TCONS_00074651,	known,known,	lncRNA,lncRNA,
XLOC_004540	TCONS_00014017,TCONS_00014018,	alternative,known,	mRNA,mRNA,
XLOC_028917	TCONS_00084918,	novel,	lncRNA,
XLOC_023035	TCONS_00074652,	known,	mRNA,
XLOC_011703	TCONS_00038311,TCONS_00038312,TCONS_00038313,TCONS_00038315,TCONS_00038316,TCONS_00038317,	alternative,alternative,known,extension,known,known,	mRNA,mRNA,mRNA,mRNA,mRNA,mRNA,
XLOC_023036	TCONS_00074654,	known,	lncRNA,
XLOC_011704	TCONS_00038318,	known,	lncRNA,
XLOC_004542	TCONS_00014024,TCONS_00014027,TCONS_00014028,TCONS_00014030,	alternative,known,alternative,alternative,	mRNA,mRNA,mRNA,mRNA,
XLOC_011705	TCONS_00038319,	novel,	lncRNA,
XLOC_004543	TCONS_00014031,	novel,	lncRNA,
XLOC_011706	TCONS_00038320,TCONS_00038321,TCONS_00038322,TCONS_00038323,TCONS_00038324,	alternative,alternative,known,alternative,known,	mRNA,mRNA,mRNA,mRNA,lncRNA,
XLOC_004544	TCONS_00014032,TCONS_00014034,TCONS_00014035,TCONS_00014036,TCONS_00014037,TCONS_00014039,TCONS_00014041,TCONS_00014042,TCONS_00014043,	novel,novel,novel,novel,novel,novel,novel,alternative,novel,	lncRNA,lncRNA,lncRNA,lncRNA,lncRNA,lncRNA,lncRNA,mRNA,lncRNA,
XLOC_023039	TCONS_00074657,	novel,	otherRNA,
XLOC_011707	TCONS_00038325,TCONS_00038326,TCONS_00038327,TCONS_00038328,	known,extension,alternative,alternative,	mRNA,mRNA,mRNA,mRNA,
XLOC_011290	TCONS_00036873,	novel,	lncRNA,
XLOC_004545	TCONS_00014040,	novel,	lncRNA,
XLOC_011708	TCONS_00038329,	novel,	lncRNA,
XLOC_011291	TCONS_00036874,	known,	mRNA,
XLOC_004546	TCONS_00014044,	novel,	lncRNA,
XLOC_011709	TCONS_00038330,	novel,	lncRNA,
XLOC_011292	TCONS_00036876,TCONS_00036877,TCONS_00036878,TCONS_00036879,TCONS_00036880,TCONS_00036881,	alternative,alternative,alternative,alternative,known,alternative,	mRNA,mRNA,mRNA,mRNA,mRNA,mRNA,
XLOC_004547	TCONS_00014046,TCONS_00014047,TCONS_00014048,TCONS_00014049,TCONS_00014050,	novel,alternative,alternative,known,alternative,	mRNA,mRNA,mRNA,mRNA,mRNA,
XLOC_004548	TCONS_00014051,TCONS_00014052,TCONS_00014053,TCONS_00014054,TCONS_00014056,	extension,alternative,known,alternative,alternative,	mRNA,mRNA,mRNA,mRNA,mRNA,
XLOC_007030	TCONS_00022749,	novel,	lncRNA,
XLOC_011295	TCONS_00036884,	known,	mRNA,
XLOC_007031	TCONS_00022750,	novel,	lncRNA,
XLOC_011296	TCONS_00036885,TCONS_00036887,	known,alternative,	mRNA,mRNA,
XLOC_007032	TCONS_00022751,TCONS_00022753,TCONS_00022754,	alternative,alternative,known,	mRNA,mRNA,mRNA,
XLOC_019660	TCONS_00064204,TCONS_00064205,TCONS_00064206,TCONS_00064207,TCONS_00064208,TCONS_00064209,	alternative,known,known,known,known,known,	mRNA,mRNA,mRNA,mRNA,mRNA,mRNA,
XLOC_011297	TCONS_00036888,	alternative,	mRNA,
XLOC_026823	TCONS_00081394,	novel,	lncRNA,
XLOC_019661	TCONS_00064210,TCONS_00064211,TCONS_00064213,TCONS_00064214,TCONS_00064216,	extension,alternative,alternative,alternative,known,	mRNA,mRNA,mRNA,mRNA,mRNA,
XLOC_011298	TCONS_00036890,TCONS_00036891,TCONS_00036892,	alternative,alternative,known,	mRNA,mRNA,mRNA,
XLOC_026824	TCONS_00081395,	novel,	lncRNA,
XLOC_011299	TCONS_00036893,TCONS_00036894,	extension,known,	mRNA,mRNA,
XLOC_007035	TCONS_00022757,	known,	lncRNA,
XLOC_019663	TCONS_00064218,	novel,	lncRNA,
XLOC_007036	TCONS_00022758,TCONS_00022759,TCONS_00022760,TCONS_00022762,	alternative,known,known,alternative,	mRNA,mRNA,mRNA,mRNA,
XLOC_019664	TCONS_00064219,TCONS_00064220,TCONS_00064221,TCONS_00064222,TCONS_00064223,TCONS_00064226,	alternative,alternative,extension,alternative,alternative,alternative,	mRNA,mRNA,mRNA,mRNA,mRNA,mRNA,
XLOC_007037	TCONS_00022763,	known,	mRNA,
XLOC_019665	TCONS_00064229,	novel,	lncRNA,
XLOC_007038	TCONS_00022764,TCONS_00022765,TCONS_00022766,TCONS_00022767,	alternative,alternative,alternative,known,	mRNA,mRNA,mRNA,mRNA,
XLOC_019666	TCONS_00064230,	novel,	lncRNA,
XLOC_007039	TCONS_00022770,TCONS_00022771,TCONS_00022772,TCONS_00022773,TCONS_00022774,TCONS_00022775,TCONS_00022777,	alternative,alternative,alternative,alternative,known,alternative,extension,	mRNA,mRNA,mRNA,mRNA,mRNA,mRNA,mRNA,
XLOC_002452	TCONS_00007414,TCONS_00007415,TCONS_00007417,TCONS_00007418,	extension,alternative,alternative,known,	mRNA,mRNA,mRNA,mRNA,
XLOC_029310	TCONS_00085835,	known,	otherRNA,
XLOC_019667	TCONS_00064231,	novel,	lncRNA,
XLOC_002453	TCONS_00007419,	novel,	lncRNA,
XLOC_029311	TCONS_00085836,TCONS_00085840,	known,known,	mRNA,mRNA,
XLOC_019668	TCONS_00064232,	novel,	lncRNA,
XLOC_002454	TCONS_00007420,TCONS_00007421,TCONS_00007422,	novel,novel,known,	mRNA,mRNA,mRNA,
XLOC_029312	TCONS_00085842,	alternative,	lncRNA,
XLOC_019669	TCONS_00064233,	novel,	lncRNA,
XLOC_012100	TCONS_00039700,TCONS_00039702,TCONS_00039704,TCONS_00039705,TCONS_00039706,TCONS_00039707,	alternative,known,known,alternative,known,alternative,	mRNA,mRNA,mRNA,mRNA,mRNA,mRNA,
XLOC_002457	TCONS_00007425,TCONS_00007426,	novel,known,	mRNA,mRNA,
XLOC_029315	TCONS_00085848,	novel,	otherRNA,
XLOC_012101	TCONS_00039708,	known,	otherRNA,
XLOC_002458	TCONS_00007427,TCONS_00007428,TCONS_00007429,TCONS_00007430,	alternative,alternative,extension,known,	mRNA,mRNA,mRNA,mRNA,
XLOC_012102	TCONS_00039709,TCONS_00039710,TCONS_00039712,TCONS_00039713,TCONS_00039715,	extension,known,known,alternative,known,	mRNA,mRNA,mRNA,mRNA,mRNA,
XLOC_002459	TCONS_00007431,TCONS_00007432,TCONS_00007433,	alternative,alternative,alternative,	mRNA,mRNA,mRNA,
XLOC_024730	TCONS_00077797,TCONS_00077799,TCONS_00077800,	known,alternative,known,	lncRNA,lncRNA,lncRNA,
XLOC_012103	TCONS_00039717,TCONS_00039718,TCONS_00039720,TCONS_00039725,TCONS_00039726,TCONS_00039729,TCONS_00039730,TCONS_00039731,TCONS_00039732,TCONS_00039733,TCONS_00039734,TCONS_00039735,TCONS_00039736,	known,known,alternative,alternative,alternative,alternative,known,known,known,known,known,known,known,	mRNA,mRNA,mRNA,mRNA,mRNA,mRNA,mRNA,mRNA,mRNA,mRNA,mRNA,mRNA,mRNA,
XLOC_029318	TCONS_00085855,TCONS_00085856,TCONS_00085857,	novel,novel,novel,	mRNA,mRNA,mRNA,
XLOC_012104	TCONS_00039737,	novel,	lncRNA,
XLOC_029319	TCONS_00085858,	novel,	otherRNA,
XLOC_017570	TCONS_00057515,TCONS_00057517,	known,known,	mRNA,mRNA,
XLOC_012105	TCONS_00039738,TCONS_00039739,	alternative,alternative,	mRNA,mRNA,
XLOC_017571	TCONS_00057518,TCONS_00057519,TCONS_00057521,	known,known,known,	mRNA,mRNA,mRNA,
XLOC_012106	TCONS_00039742,	novel,	lncRNA,
XLOC_012107	TCONS_00039743,	novel,	lncRNA,
XLOC_017573	TCONS_00057523,TCONS_00057524,TCONS_00057525,	alternative,extension,known,	mRNA,mRNA,mRNA,
XLOC_012108	TCONS_00039744,TCONS_00039745,TCONS_00039746,TCONS_00039747,TCONS_00039749,TCONS_00039750,TCONS_00039752,TCONS_00039754,TCONS_00039755,	alternative,alternative,alternative,alternative,alternative,known,alternative,known,alternative,	mRNA,mRNA,mRNA,mRNA,mRNA,mRNA,mRNA,mRNA,mRNA,
XLOC_017574	TCONS_00057526,	known,	mRNA,
XLOC_017575	TCONS_00057527,	known,	mRNA,
XLOC_017576	TCONS_00057528,	known,	mRNA,
XLOC_024739	TCONS_00077815,TCONS_00077816,TCONS_00077818,	known,alternative,alternative,	mRNA,mRNA,mRNA,
XLOC_017577	TCONS_00057529,	novel,	lncRNA,
XLOC_012990	TCONS_00042616,TCONS_00042617,TCONS_00042618,TCONS_00042619,TCONS_00042620,	alternative,alternative,alternative,alternative,alternative,	mRNA,mRNA,mRNA,mRNA,mRNA,
XLOC_000363	TCONS_00001109,TCONS_00001110,	known,alternative,	mRNA,mRNA,
XLOC_017578	TCONS_00057530,TCONS_00057531,TCONS_00057532,TCONS_00057534,	alternative,alternative,alternative,novel,	mRNA,mRNA,mRNA,lncRNA,
XLOC_012991	TCONS_00042622,TCONS_00042623,TCONS_00042624,	alternative,alternative,known,	mRNA,mRNA,mRNA,
XLOC_000364	TCONS_00001111,	novel,	lncRNA,
XLOC_017579	TCONS_00057535,	novel,	lncRNA,
XLOC_012992	TCONS_00042626,	novel,	lncRNA,
XLOC_000365	TCONS_00001112,TCONS_00001113,TCONS_00001114,TCONS_00001116,TCONS_00001117,	alternative,known,alternative,alternative,known,	mRNA,mRNA,mRNA,mRNA,mRNA,
XLOC_012993	TCONS_00042627,	novel,	lncRNA,
XLOC_000366	TCONS_00001118,	novel,	lncRNA,
XLOC_027224	TCONS_00082166,	novel,	otherRNA,
XLOC_012994	TCONS_00042628,TCONS_00042629,TCONS_00042631,TCONS_00042632,TCONS_00042633,TCONS_00042634,TCONS_00042640,TCONS_00042641,TCONS_00042647,TCONS_00042649,	alternative,alternative,alternative,alternative,alternative,alternative,known,known,alternative,alternative,	mRNA,mRNA,mRNA,mRNA,mRNA,mRNA,mRNA,mRNA,mRNA,mRNA,
XLOC_010010	TCONS_00032677,TCONS_00032679,TCONS_00032680,TCONS_00032681,	novel,novel,novel,novel,	lncRNA,lncRNA,lncRNA,lncRNA,
XLOC_008730	TCONS_00028884,	novel,	mRNA,
XLOC_000367	TCONS_00001119,	novel,	lncRNA,
XLOC_010011	TCONS_00032678,	novel,	lncRNA,
XLOC_008731	TCONS_00028885,	novel,	lncRNA,
XLOC_000368	TCONS_00001121,TCONS_00001124,TCONS_00001127,TCONS_00001128,	extension,alternative,alternative,alternative,	mRNA,mRNA,mRNA,mRNA,
XLOC_012996	TCONS_00042650,TCONS_00042652,	known,known,	lncRNA,lncRNA,
XLOC_010012	TCONS_00032682,TCONS_00032685,TCONS_00032686,TCONS_00032687,	novel,novel,novel,novel,	lncRNA,lncRNA,lncRNA,lncRNA,
XLOC_008732	TCONS_00028886,	novel,	lncRNA,
XLOC_022640	TCONS_00073921,	known,	mRNA,
XLOC_012997	TCONS_00042653,	known,	mRNA,
XLOC_010013	TCONS_00032683,	novel,	lncRNA,
XLOC_027228	TCONS_00082170,	known,	mRNA,
XLOC_012998	TCONS_00042654,TCONS_00042655,	extension,alternative,	mRNA,mRNA,
XLOC_010014	TCONS_00032684,	novel,	lncRNA,
XLOC_008734	TCONS_00028888,	novel,	lncRNA,
XLOC_027229	TCONS_00082171,	novel,	otherRNA,
XLOC_012999	TCONS_00042657,	novel,	lncRNA,
XLOC_010015	TCONS_00032688,TCONS_00032689,TCONS_00032692,TCONS_00032694,TCONS_00032695,TCONS_00032696,TCONS_00032697,TCONS_00032698,TCONS_00032699,TCONS_00032700,TCONS_00032701,	known,alternative,extension,alternative,alternative,alternative,alternative,alternative,alternative,alternative,alternative,	mRNA,mRNA,mRNA,mRNA,mRNA,mRNA,mRNA,mRNA,mRNA,mRNA,mRNA,
XLOC_008735	TCONS_00028889,TCONS_00028890,TCONS_00028891,TCONS_00028892,TCONS_00028893,TCONS_00028894,	alternative,alternative,alternative,alternative,known,alternative,	mRNA,mRNA,mRNA,mRNA,mRNA,mRNA,
XLOC_010016	TCONS_00032706,	known,	mRNA,
XLOC_008736	TCONS_00028895,TCONS_00028897,TCONS_00028898,TCONS_00028899,	alternative,known,alternative,alternative,	mRNA,mRNA,mRNA,mRNA,
XLOC_015482	TCONS_00050619,TCONS_00050620,TCONS_00050621,TCONS_00050622,TCONS_00050623,TCONS_00050624,TCONS_00050625,TCONS_00050626,TCONS_00050627,TCONS_00050628,	alternative,alternative,alternative,alternative,alternative,alternative,known,known,known,alternative,	mRNA,mRNA,mRNA,mRNA,mRNA,mRNA,mRNA,mRNA,mRNA,mRNA,
XLOC_010017	TCONS_00032707,	known,	lncRNA,
XLOC_008737	TCONS_00028900,TCONS_00028903,TCONS_00028904,TCONS_00028905,TCONS_00028906,TCONS_00028907,TCONS_00028908,TCONS_00028910,TCONS_00028912,TCONS_00028913,TCONS_00028914,	alternative,alternative,alternative,alternative,extension,alternative,alternative,alternative,alternative,alternative,known,	mRNA,mRNA,mRNA,mRNA,mRNA,mRNA,mRNA,mRNA,mRNA,mRNA,mRNA,
XLOC_015483	TCONS_00050629,	known,	mRNA,
XLOC_010018	TCONS_00032708,	known,	mRNA,
XLOC_008738	TCONS_00028915,TCONS_00028917,TCONS_00028918,TCONS_00028920,	alternative,alternative,alternative,known,	mRNA,mRNA,mRNA,lncRNA,
XLOC_010019	TCONS_00032709,TCONS_00032710,TCONS_00032711,TCONS_00032712,TCONS_00032713,	alternative,alternative,alternative,alternative,known,	mRNA,mRNA,mRNA,mRNA,mRNA,
XLOC_022647	TCONS_00073928,	alternative,	lncRNA,
XLOC_015485	TCONS_00050631,TCONS_00050632,TCONS_00050634,TCONS_00050635,	known,known,known,alternative,	mRNA,mRNA,mRNA,mRNA,
XLOC_015486	TCONS_00050636,TCONS_00050637,	extension,extension,	mRNA,mRNA,
XLOC_015487	TCONS_00050638,TCONS_00050639,TCONS_00050640,TCONS_00050641,TCONS_00050642,	alternative,alternative,alternative,alternative,alternative,	mRNA,mRNA,mRNA,mRNA,mRNA,
XLOC_015488	TCONS_00050646,TCONS_00050647,TCONS_00050648,TCONS_00050649,TCONS_00050650,TCONS_00050651,	novel,alternative,alternative,alternative,alternative,known,	mRNA,mRNA,mRNA,mRNA,mRNA,mRNA,
XLOC_013800	TCONS_00045498,TCONS_00045499,TCONS_00045500,TCONS_00045501,TCONS_00045502,TCONS_00045504,TCONS_00045505,TCONS_00045506,	alternative,alternative,alternative,alternative,known,alternative,alternative,alternative,	mRNA,mRNA,mRNA,mRNA,mRNA,mRNA,mRNA,mRNA,
XLOC_013801	TCONS_00045507,TCONS_00045508,TCONS_00045509,	known,alternative,known,	mRNA,mRNA,mRNA,
XLOC_025134	TCONS_00078463,	alternative,	lncRNA,
XLOC_013802	TCONS_00045510,TCONS_00045511,TCONS_00045512,TCONS_00045513,	alternative,alternative,alternative,known,	mRNA,mRNA,mRNA,mRNA,
XLOC_006640	TCONS_00021354,TCONS_00021355,	alternative,known,	mRNA,mRNA,
XLOC_013803	TCONS_00045514,TCONS_00045516,TCONS_00045517,	alternative,known,known,	mRNA,mRNA,mRNA,
XLOC_006641	TCONS_00021356,TCONS_00021357,TCONS_00021358,TCONS_00021359,TCONS_00021360,TCONS_00021361,TCONS_00021362,TCONS_00021363,	alternative,known,alternative,known,known,known,known,known,	mRNA,mRNA,mRNA,mRNA,mRNA,mRNA,mRNA,mRNA,
XLOC_013804	TCONS_00045519,	known,	mRNA,
XLOC_006642	TCONS_00021364,TCONS_00021365,	novel,known,	otherRNA,lncRNA,
XLOC_020550	TCONS_00067280,TCONS_00067281,TCONS_00067282,	alternative,known,known,	mRNA,mRNA,mRNA,
XLOC_013805	TCONS_00045520,TCONS_00045522,TCONS_00045524,	alternative,alternative,alternative,	mRNA,mRNA,mRNA,
XLOC_006643	TCONS_00021367,TCONS_00021372,TCONS_00021373,TCONS_00021374,TCONS_00021375,TCONS_00021377,TCONS_00021378,TCONS_00021379,	known,extension,extension,known,known,known,known,known,	mRNA,mRNA,mRNA,mRNA,mRNA,mRNA,mRNA,mRNA,
XLOC_025138	TCONS_00078469,	novel,	mRNA,
XLOC_006644	TCONS_00021381,TCONS_00021382,TCONS_00021383,TCONS_00021384,	alternative,alternative,alternative,known,	lncRNA,lncRNA,lncRNA,lncRNA,
XLOC_020552	TCONS_00067284,TCONS_00067285,TCONS_00067286,	alternative,known,novel,	mRNA,mRNA,mRNA,
XLOC_013807	TCONS_00045528,TCONS_00045529,TCONS_00045530,TCONS_00045531,	known,alternative,known,known,	mRNA,mRNA,mRNA,mRNA,
XLOC_013390	TCONS_00044029,TCONS_00044031,TCONS_00044032,TCONS_00044033,TCONS_00044034,TCONS_00044035,	alternative,alternative,alternative,alternative,known,alternative,	mRNA,mRNA,mRNA,mRNA,mRNA,mRNA,
XLOC_006645	TCONS_00021386,TCONS_00021387,TCONS_00021388,TCONS_00021389,	extension,alternative,alternative,alternative,	mRNA,mRNA,mRNA,mRNA,
XLOC_020553	TCONS_00067287,TCONS_00067288,TCONS_00067289,TCONS_00067290,	known,known,alternative,known,	mRNA,mRNA,mRNA,mRNA,
XLOC_013808	TCONS_00045532,TCONS_00045533,TCONS_00045534,TCONS_00045535,TCONS_00045536,TCONS_00045537,TCONS_00045538,TCONS_00045539,	alternative,alternative,known,extension,known,extension,known,known,	mRNA,mRNA,mRNA,mRNA,mRNA,mRNA,mRNA,mRNA,
XLOC_013391	TCONS_00044036,TCONS_00044037,TCONS_00044038,TCONS_00044039,TCONS_00044040,	alternative,alternative,alternative,alternative,known,	mRNA,mRNA,mRNA,mRNA,mRNA,
XLOC_006646	TCONS_00021392,TCONS_00021393,TCONS_00021394,TCONS_00021396,TCONS_00021397,	alternative,alternative,alternative,alternative,known,	mRNA,mRNA,mRNA,mRNA,lncRNA,
XLOC_020554	TCONS_00067291,TCONS_00067292,TCONS_00067293,TCONS_00067294,TCONS_00067295,TCONS_00067296,TCONS_00067297,	alternative,alternative,alternative,alternative,alternative,alternative,known,	mRNA,mRNA,mRNA,mRNA,mRNA,mRNA,mRNA,
XLOC_013809	TCONS_00045540,TCONS_00045541,TCONS_00045543,TCONS_00045544,	known,known,known,known,	mRNA,mRNA,mRNA,mRNA,
XLOC_006647	TCONS_00021399,TCONS_00021400,TCONS_00021401,TCONS_00021402,	alternative,known,known,known,	mRNA,mRNA,mRNA,mRNA,
XLOC_013393	TCONS_00044043,TCONS_00044044,TCONS_00044045,	extension,known,known,	mRNA,mRNA,mRNA,
XLOC_006648	TCONS_00021404,TCONS_00021405,	alternative,alternative,	mRNA,mRNA,
XLOC_013394	TCONS_00044046,TCONS_00044047,TCONS_00044048,	alternative,known,known,	mRNA,mRNA,mRNA,
XLOC_009130	TCONS_00029974,	novel,	lncRNA,
XLOC_006649	TCONS_00021410,TCONS_00021412,TCONS_00021413,TCONS_00021414,TCONS_00021415,	alternative,alternative,alternative,alternative,known,	mRNA,mRNA,mRNA,mRNA,mRNA,
XLOC_028920	TCONS_00084922,TCONS_00084923,	alternative,known,	mRNA,mRNA,
XLOC_013395	TCONS_00044049,	alternative,	mRNA,
XLOC_009131	TCONS_00029975,	novel,	lncRNA,
XLOC_020558	TCONS_00067301,	known,	lncRNA,
XLOC_009132	TCONS_00029976,	novel,	lncRNA,
XLOC_028922	TCONS_00084925,TCONS_00084926,TCONS_00084927,TCONS_00084929,	alternative,alternative,alternative,known,	mRNA,mRNA,mRNA,mRNA,
XLOC_020559	TCONS_00067302,TCONS_00067303,	alternative,known,	mRNA,mRNA,
XLOC_009133	TCONS_00029977,	novel,	lncRNA,
XLOC_028923	TCONS_00084930,TCONS_00084931,TCONS_00084933,TCONS_00084934,	alternative,alternative,alternative,known,	mRNA,mRNA,mRNA,mRNA,
XLOC_009134	TCONS_00029978,	novel,	lncRNA,
XLOC_028924	TCONS_00084936,TCONS_00084937,TCONS_00084938,TCONS_00084939,	alternative,alternative,alternative,alternative,	mRNA,mRNA,mRNA,mRNA,
XLOC_023042	TCONS_00074660,	novel,	otherRNA,
XLOC_011710	TCONS_00038331,TCONS_00038332,TCONS_00038333,	alternative,alternative,known,	mRNA,mRNA,mRNA,
XLOC_009135	TCONS_00029980,TCONS_00029981,TCONS_00029982,	novel,novel,known,	mRNA,mRNA,mRNA,
XLOC_028925	TCONS_00084946,TCONS_00084947,	alternative,known,	mRNA,mRNA,
XLOC_011711	TCONS_00038335,TCONS_00038336,TCONS_00038337,TCONS_00038338,	alternative,known,alternative,alternative,	mRNA,mRNA,mRNA,mRNA,
XLOC_009136	TCONS_00029983,	alternative,	mRNA,
XLOC_028926	TCONS_00084948,	alternative,	mRNA,
XLOC_023044	TCONS_00074662,TCONS_00074665,TCONS_00074667,	known,known,known,	mRNA,mRNA,mRNA,
XLOC_011712	TCONS_00038339,	alternative,	mRNA,
XLOC_009137	TCONS_00029987,TCONS_00029988,TCONS_00029989,TCONS_00029990,TCONS_00029991,TCONS_00029992,TCONS_00029993,TCONS_00029994,TCONS_00029995,	alternative,alternative,alternative,alternative,alternative,alternative,known,known,alternative,	mRNA,mRNA,mRNA,mRNA,mRNA,mRNA,mRNA,mRNA,mRNA,
XLOC_004550	TCONS_00014057,TCONS_00014058,TCONS_00014059,TCONS_00014060,	alternative,known,alternative,novel,	mRNA,mRNA,mRNA,mRNA,
XLOC_028927	TCONS_00084952,TCONS_00084953,	alternative,known,	mRNA,mRNA,
XLOC_011713	TCONS_00038341,TCONS_00038342,TCONS_00038343,TCONS_00038344,	alternative,alternative,alternative,alternative,	mRNA,mRNA,mRNA,mRNA,
XLOC_004551	TCONS_00014061,TCONS_00014062,TCONS_00014063,TCONS_00014064,	alternative,alternative,alternative,known,	mRNA,mRNA,mRNA,mRNA,
XLOC_028928	TCONS_00084954,	novel,	mRNA,
XLOC_011714	TCONS_00038349,TCONS_00038350,TCONS_00038351,TCONS_00038353,TCONS_00038354,	alternative,alternative,known,alternative,known,	mRNA,mRNA,lncRNA,mRNA,mRNA,
XLOC_004552	TCONS_00014065,	novel,	otherRNA,
XLOC_004553	TCONS_00014066,	novel,	lncRNA,
XLOC_011716	TCONS_00038355,	novel,	lncRNA,
XLOC_004554	TCONS_00014068,TCONS_00014071,TCONS_00014072,TCONS_00014074,TCONS_00014075,TCONS_00014076,TCONS_00014077,TCONS_00014078,TCONS_00014079,	known,alternative,known,alternative,known,known,known,known,known,	mRNA,mRNA,mRNA,mRNA,mRNA,mRNA,mRNA,mRNA,mRNA,
XLOC_023049	TCONS_00074672,TCONS_00074673,TCONS_00074678,TCONS_00074679,TCONS_00074681,	alternative,alternative,known,alternative,alternative,	mRNA,mRNA,mRNA,mRNA,mRNA,
XLOC_004555	TCONS_00014080,TCONS_00014081,TCONS_00014082,TCONS_00014083,TCONS_00014085,TCONS_00014086,TCONS_00014088,TCONS_00014089,TCONS_00014090,TCONS_00014092,TCONS_00014093,	alternative,alternative,alternative,alternative,alternative,known,known,alternative,known,known,known,	mRNA,mRNA,mRNA,mRNA,mRNA,mRNA,mRNA,mRNA,mRNA,mRNA,mRNA,
XLOC_011718	TCONS_00038359,	alternative,	mRNA,
XLOC_004556	TCONS_00014094,TCONS_00014095,	novel,novel,	lncRNA,lncRNA,
XLOC_014200	TCONS_00046598,TCONS_00046600,TCONS_00046601,TCONS_00046602,TCONS_00046603,	known,extension,known,known,known,	mRNA,mRNA,mRNA,mRNA,mRNA,
XLOC_011719	TCONS_00038358,	novel,	lncRNA,
XLOC_014201	TCONS_00046605,TCONS_00046606,TCONS_00046607,TCONS_00046608,	alternative,alternative,alternative,novel,	mRNA,mRNA,mRNA,lncRNA,
XLOC_014202	TCONS_00046610,TCONS_00046612,TCONS_00046613,	alternative,extension,alternative,	mRNA,mRNA,mRNA,
XLOC_007040	TCONS_00022778,TCONS_00022779,TCONS_00022780,TCONS_00022781,TCONS_00022785,TCONS_00022786,TCONS_00022788,TCONS_00022790,TCONS_00022793,	alternative,alternative,alternative,known,extension,alternative,alternative,extension,extension,	mRNA,mRNA,mRNA,mRNA,mRNA,mRNA,mRNA,mRNA,mRNA,
XLOC_004559	TCONS_00014099,	extension,	mRNA,
XLOC_014203	TCONS_00046614,	novel,	lncRNA,
XLOC_014204	TCONS_00046615,TCONS_00046616,TCONS_00046618,	alternative,alternative,known,	mRNA,mRNA,mRNA,
XLOC_019670	TCONS_00064234,	novel,	lncRNA,
XLOC_014205	TCONS_00046617,	novel,	lncRNA,
XLOC_007043	TCONS_00022799,TCONS_00022800,	alternative,known,	mRNA,mRNA,
XLOC_026833	TCONS_00081410,	alternative,	mRNA,
XLOC_019671	TCONS_00064235,TCONS_00064236,TCONS_00064237,TCONS_00064238,	alternative,extension,known,known,	mRNA,mRNA,mRNA,mRNA,
XLOC_014206	TCONS_00046619,	novel,	lncRNA,
XLOC_007044	TCONS_00022802,TCONS_00022803,TCONS_00022804,TCONS_00022805,	known,known,known,extension,	mRNA,mRNA,mRNA,mRNA,
XLOC_026834	TCONS_00081414,	known,	mRNA,
XLOC_019672	TCONS_00064240,TCONS_00064241,TCONS_00064242,TCONS_00064243,TCONS_00064244,TCONS_00064245,TCONS_00064246,	alternative,alternative,alternative,alternative,extension,known,known,	mRNA,mRNA,mRNA,mRNA,mRNA,mRNA,mRNA,
XLOC_014207	TCONS_00046620,TCONS_00046621,TCONS_00046622,TCONS_00046623,	alternative,alternative,alternative,known,	mRNA,mRNA,mRNA,mRNA,
XLOC_007045	TCONS_00022807,TCONS_00022808,	known,alternative,	mRNA,mRNA,
XLOC_026835	TCONS_00081416,	novel,	mRNA,
XLOC_019673	TCONS_00064247,	known,	mRNA,
XLOC_014208	TCONS_00046625,	alternative,	mRNA,
XLOC_007046	TCONS_00022809,TCONS_00022810,TCONS_00022811,TCONS_00022812,TCONS_00022813,	alternative,alternative,alternative,known,known,	mRNA,mRNA,mRNA,mRNA,mRNA,
XLOC_019674	TCONS_00064248,TCONS_00064249,TCONS_00064251,TCONS_00064252,TCONS_00064253,TCONS_00064254,	alternative,alternative,alternative,alternative,known,known,	mRNA,mRNA,mRNA,mRNA,mRNA,mRNA,
XLOC_014209	TCONS_00046626,TCONS_00046628,TCONS_00046629,TCONS_00046630,TCONS_00046631,TCONS_00046632,TCONS_00046633,	alternative,alternative,alternative,alternative,known,alternative,alternative,	mRNA,mRNA,mRNA,mRNA,mRNA,mRNA,mRNA,
XLOC_007047	TCONS_00022814,	novel,	lncRNA,
XLOC_002460	TCONS_00007436,	novel,	lncRNA,
XLOC_026837	TCONS_00081418,	novel,	mRNA,
XLOC_019675	TCONS_00064255,	novel,	lncRNA,
XLOC_002461	TCONS_00007437,	novel,	lncRNA,
XLOC_019676	TCONS_00064256,TCONS_00064257,TCONS_00064258,TCONS_00064260,TCONS_00064261,TCONS_00064262,	alternative,alternative,alternative,alternative,alternative,known,	mRNA,mRNA,mRNA,mRNA,mRNA,mRNA,
XLOC_007049	TCONS_00022819,TCONS_00022820,TCONS_00022821,TCONS_00022823,	alternative,alternative,alternative,alternative,	mRNA,mRNA,mRNA,mRNA,
XLOC_002462	TCONS_00007439,	known,	mRNA,
XLOC_029320	TCONS_00085859,	novel,	lncRNA,
XLOC_002463	TCONS_00007440,	novel,	lncRNA,
XLOC_029321	TCONS_00085860,	known,	lncRNA,
XLOC_019678	TCONS_00064264,TCONS_00064265,TCONS_00064266,	alternative,alternative,alternative,	mRNA,mRNA,mRNA,
XLOC_002464	TCONS_00007441,	novel,	lncRNA,
XLOC_019679	TCONS_00064268,TCONS_00064269,TCONS_00064270,TCONS_00064271,TCONS_00064272,TCONS_00064273,	alternative,alternative,alternative,alternative,alternative,alternative,	mRNA,mRNA,mRNA,mRNA,mRNA,mRNA,
XLOC_002465	TCONS_00007442,TCONS_00007443,TCONS_00007444,	novel,novel,known,	lncRNA,mRNA,mRNA,
XLOC_002466	TCONS_00007445,TCONS_00007446,TCONS_00007447,TCONS_00007448,TCONS_00007449,TCONS_00007450,	extension,alternative,alternative,alternative,alternative,known,	mRNA,mRNA,mRNA,mRNA,mRNA,mRNA,
XLOC_012110	TCONS_00039757,	known,	mRNA,
XLOC_002467	TCONS_00007451,	novel,	lncRNA,
XLOC_012111	TCONS_00039758,	known,	otherRNA,
XLOC_002468	TCONS_00007452,	novel,	lncRNA,
XLOC_029326	TCONS_00085867,TCONS_00085868,TCONS_00085869,TCONS_00085871,TCONS_00085872,	alternative,alternative,known,known,known,	mRNA,mRNA,mRNA,mRNA,mRNA,
XLOC_012112	TCONS_00039760,TCONS_00039761,TCONS_00039762,TCONS_00039763,TCONS_00039764,TCONS_00039765,TCONS_00039769,	alternative,alternative,alternative,alternative,known,known,known,	mRNA,mRNA,mRNA,mRNA,mRNA,mRNA,mRNA,
XLOC_002469	TCONS_00007453,	novel,	lncRNA,
XLOC_012113	TCONS_00039770,TCONS_00039771,	known,alternative,	mRNA,mRNA,
XLOC_024741	TCONS_00077822,	known,	mRNA,
XLOC_012114	TCONS_00039773,TCONS_00039774,TCONS_00039775,	alternative,alternative,known,	mRNA,mRNA,mRNA,
XLOC_029329	TCONS_00085875,	known,	lncRNA,
XLOC_024742	TCONS_00077823,	known,	mRNA,
XLOC_017580	TCONS_00057536,	novel,	lncRNA,
XLOC_012115	TCONS_00039776,TCONS_00039777,	alternative,known,	mRNA,mRNA,
XLOC_017581	TCONS_00057537,	known,	mRNA,
XLOC_012116	TCONS_00039780,TCONS_00039781,	known,known,	mRNA,mRNA,
XLOC_012117	TCONS_00039783,TCONS_00039784,TCONS_00039785,TCONS_00039786,	alternative,alternative,alternative,known,	mRNA,mRNA,mRNA,mRNA,
XLOC_017583	TCONS_00057539,TCONS_00057540,	alternative,known,	mRNA,mRNA,
XLOC_012118	TCONS_00039790,TCONS_00039791,TCONS_00039792,	known,known,known,	mRNA,mRNA,mRNA,
XLOC_017584	TCONS_00057541,TCONS_00057543,TCONS_00057544,TCONS_00057545,TCONS_00057546,	alternative,extension,extension,known,known,	mRNA,mRNA,mRNA,mRNA,mRNA,
XLOC_012119	TCONS_00039794,	novel,	lncRNA,
XLOC_017586	TCONS_00057550,TCONS_00057551,TCONS_00057552,TCONS_00057553,TCONS_00057554,	alternative,alternative,alternative,alternative,known,	mRNA,mRNA,mRNA,mRNA,mRNA,
XLOC_000372	TCONS_00001132,TCONS_00001133,TCONS_00001134,TCONS_00001135,	extension,alternative,known,known,	mRNA,mRNA,mRNA,mRNA,
XLOC_024749	TCONS_00077833,	novel,	lncRNA,
XLOC_000373	TCONS_00001136,TCONS_00001137,TCONS_00001138,TCONS_00001142,	alternative,alternative,alternative,known,	mRNA,mRNA,mRNA,mRNA,
XLOC_000374	TCONS_00001143,	novel,	lncRNA,
XLOC_017589	TCONS_00057557,TCONS_00057558,TCONS_00057559,TCONS_00057561,	alternative,alternative,alternative,novel,	mRNA,mRNA,mRNA,mRNA,
XLOC_015900	TCONS_00051949,	known,	lncRNA,
XLOC_000375	TCONS_00001144,	novel,	lncRNA,
XLOC_000376	TCONS_00001145,TCONS_00001146,TCONS_00001149,	novel,novel,novel,	lncRNA,lncRNA,lncRNA,
XLOC_015902	TCONS_00051951,	alternative,	mRNA,
XLOC_010020	TCONS_00032714,TCONS_00032715,TCONS_00032716,TCONS_00032717,	alternative,alternative,known,known,	mRNA,mRNA,mRNA,mRNA,
XLOC_000377	TCONS_00001150,	novel,	lncRNA,
XLOC_027235	TCONS_00082180,	novel,	mRNA,
XLOC_015903	TCONS_00051953,TCONS_00051956,TCONS_00051957,TCONS_00051959,TCONS_00051960,	alternative,alternative,alternative,known,known,	mRNA,mRNA,mRNA,mRNA,mRNA,
XLOC_010021	TCONS_00032718,TCONS_00032719,TCONS_00032720,TCONS_00032721,TCONS_00032722,TCONS_00032723,TCONS_00032725,TCONS_00032726,TCONS_00032729,	alternative,alternative,extension,alternative,alternative,known,novel,novel,novel,	mRNA,mRNA,mRNA,mRNA,mRNA,mRNA,lncRNA,lncRNA,lncRNA,
XLOC_000378	TCONS_00001151,	novel,	lncRNA,
XLOC_015904	TCONS_00051961,TCONS_00051962,TCONS_00051963,TCONS_00051965,	novel,alternative,extension,known,	mRNA,mRNA,mRNA,mRNA,
XLOC_010022	TCONS_00032727,	novel,	lncRNA,
XLOC_008742	TCONS_00028929,	alternative,	mRNA,
XLOC_000379	TCONS_00001152,	novel,	lncRNA,
XLOC_010023	TCONS_00032728,	novel,	lncRNA,
XLOC_008743	TCONS_00028930,TCONS_00028931,TCONS_00028932,TCONS_00028933,TCONS_00028934,	alternative,alternative,known,alternative,alternative,	mRNA,mRNA,mRNA,mRNA,mRNA,
XLOC_022651	TCONS_00073936,TCONS_00073937,TCONS_00073939,TCONS_00073940,TCONS_00073941,	novel,novel,novel,novel,novel,	otherRNA,otherRNA,otherRNA,otherRNA,otherRNA,
XLOC_015906	TCONS_00051967,TCONS_00051968,TCONS_00051969,TCONS_00051970,TCONS_00051973,	alternative,alternative,alternative,alternative,known,	mRNA,mRNA,mRNA,mRNA,mRNA,
XLOC_010024	TCONS_00032730,TCONS_00032731,TCONS_00032732,TCONS_00032734,TCONS_00032735,TCONS_00032736,TCONS_00032738,	alternative,alternative,alternative,alternative,alternative,extension,alternative,	mRNA,mRNA,mRNA,mRNA,mRNA,mRNA,mRNA,
XLOC_008744	TCONS_00028935,	novel,	lncRNA,
XLOC_022652	TCONS_00073942,	novel,	otherRNA,
XLOC_015907	TCONS_00051974,TCONS_00051975,TCONS_00051976,	alternative,alternative,known,	lncRNA,otherRNA,lncRNA,
XLOC_008745	TCONS_00028936,	novel,	lncRNA,
XLOC_022653	TCONS_00073943,	novel,	otherRNA,
XLOC_015908	TCONS_00051977,	novel,	lncRNA,
XLOC_010026	TCONS_00032740,TCONS_00032741,TCONS_00032742,TCONS_00032746,TCONS_00032748,TCONS_00032750,	alternative,alternative,known,alternative,known,alternative,	mRNA,mRNA,mRNA,mRNA,mRNA,mRNA,
XLOC_008746	TCONS_00028937,TCONS_00028938,TCONS_00028939,TCONS_00028942,TCONS_00028944,TCONS_00028945,	extension,alternative,alternative,alternative,alternative,alternative,	mRNA,mRNA,mRNA,mRNA,mRNA,mRNA,
XLOC_022654	TCONS_00073944,	novel,	otherRNA,
XLOC_015909	TCONS_00051978,	novel,	lncRNA,
XLOC_010027	TCONS_00032743,	novel,	otherRNA,
XLOC_022655	TCONS_00073945,	novel,	otherRNA,
XLOC_015493	TCONS_00050660,TCONS_00050661,	known,alternative,	mRNA,mRNA,
XLOC_010028	TCONS_00032744,	novel,	lncRNA,
XLOC_022656	TCONS_00073946,	novel,	otherRNA,
XLOC_010029	TCONS_00032745,	novel,	lncRNA,
XLOC_015495	TCONS_00050665,	novel,	lncRNA,
XLOC_022658	TCONS_00073948,TCONS_00073950,TCONS_00073951,	known,alternative,known,	mRNA,mRNA,mRNA,
XLOC_015496	TCONS_00050666,TCONS_00050669,TCONS_00050670,TCONS_00050671,	alternative,extension,alternative,known,	mRNA,mRNA,mRNA,lncRNA,
XLOC_025140	TCONS_00078471,	novel,	otherRNA,
XLOC_022659	TCONS_00073952,	known,	mRNA,
XLOC_025141	TCONS_00078472,	novel,	mRNA,
XLOC_025142	TCONS_00078475,	novel,	otherRNA,
XLOC_015499	TCONS_00050675,	novel,	lncRNA,
XLOC_013810	TCONS_00045545,	novel,	lncRNA,
XLOC_013811	TCONS_00045546,	known,	mRNA,
XLOC_013812	TCONS_00045547,TCONS_00045548,TCONS_00045549,TCONS_00045550,TCONS_00045551,TCONS_00045552,	known,alternative,alternative,known,known,known,	mRNA,mRNA,mRNA,mRNA,mRNA,mRNA,
XLOC_006650	TCONS_00021416,TCONS_00021418,	novel,novel,	lncRNA,lncRNA,
XLOC_025145	TCONS_00078478,	novel,	lncRNA,
XLOC_013813	TCONS_00045553,	novel,	lncRNA,
XLOC_006651	TCONS_00021421,TCONS_00021422,TCONS_00021424,	alternative,alternative,known,	mRNA,mRNA,mRNA,
XLOC_013814	TCONS_00045554,TCONS_00045555,	alternative,known,	mRNA,mRNA,
XLOC_006652	TCONS_00021425,	novel,	lncRNA,
XLOC_025147	TCONS_00078483,	alternative,	mRNA,
XLOC_020560	TCONS_00067304,TCONS_00067305,TCONS_00067306,TCONS_00067307,	known,known,known,known,	mRNA,mRNA,mRNA,mRNA,
XLOC_006653	TCONS_00021426,TCONS_00021427,TCONS_00021428,TCONS_00021430,TCONS_00021431,TCONS_00021432,TCONS_00021433,TCONS_00021434,TCONS_00021435,TCONS_00021436,TCONS_00021437,TCONS_00021438,TCONS_00021439,TCONS_00021440,	alternative,alternative,alternative,alternative,alternative,alternative,alternative,alternative,alternative,alternative,alternative,alternative,alternative,known,	mRNA,mRNA,mRNA,mRNA,mRNA,mRNA,mRNA,mRNA,mRNA,mRNA,mRNA,mRNA,mRNA,mRNA,
XLOC_025148	TCONS_00078486,	alternative,	otherRNA,
XLOC_020561	TCONS_00067308,TCONS_00067309,TCONS_00067310,TCONS_00067311,TCONS_00067312,TCONS_00067313,TCONS_00067315,	alternative,alternative,alternative,known,known,alternative,alternative,	mRNA,mRNA,mRNA,lncRNA,mRNA,mRNA,mRNA,
XLOC_013816	TCONS_00045562,	novel,	lncRNA,
XLOC_025149	TCONS_00078488,TCONS_00078490,	known,known,	mRNA,mRNA,
XLOC_020562	TCONS_00067316,TCONS_00067318,TCONS_00067319,TCONS_00067320,TCONS_00067321,TCONS_00067322,	alternative,alternative,alternative,alternative,alternative,alternative,	mRNA,mRNA,mRNA,mRNA,mRNA,mRNA,
XLOC_013817	TCONS_00045563,	novel,	lncRNA,
XLOC_006655	TCONS_00021442,	novel,	lncRNA,
XLOC_020563	TCONS_00067317,	novel,	lncRNA,
XLOC_013818	TCONS_00045564,TCONS_00045565,TCONS_00045569,TCONS_00045572,TCONS_00045573,	alternative,novel,alternative,alternative,alternative,	mRNA,mRNA,mRNA,mRNA,mRNA,
XLOC_020564	TCONS_00067324,TCONS_00067325,TCONS_00067327,TCONS_00067328,TCONS_00067329,TCONS_00067330,	alternative,alternative,alternative,alternative,known,known,	mRNA,mRNA,mRNA,mRNA,lncRNA,mRNA,
XLOC_016300	TCONS_00053228,TCONS_00053229,TCONS_00053230,TCONS_00053232,	alternative,known,alternative,alternative,	mRNA,mRNA,mRNA,mRNA,
XLOC_006657	TCONS_00021444,	novel,	lncRNA,
XLOC_020565	TCONS_00067331,	novel,	lncRNA,
XLOC_006658	TCONS_00021445,	known,	mRNA,
XLOC_020566	TCONS_00067332,	extension,	mRNA,
XLOC_016302	TCONS_00053234,TCONS_00053235,	alternative,extension,	mRNA,mRNA,
XLOC_006659	TCONS_00021446,TCONS_00021449,TCONS_00021451,TCONS_00021452,TCONS_00021453,TCONS_00021454,TCONS_00021455,TCONS_00021456,TCONS_00021457,	alternative,alternative,alternative,alternative,alternative,alternative,alternative,alternative,alternative,	mRNA,mRNA,mRNA,mRNA,mRNA,mRNA,mRNA,mRNA,mRNA,
XLOC_028930	TCONS_00084956,	novel,	mRNA,
XLOC_016303	TCONS_00053237,TCONS_00053239,TCONS_00053241,	alternative,alternative,known,	mRNA,mRNA,mRNA,
XLOC_030211	TCONS_00088289,TCONS_00088290,TCONS_00088291,TCONS_00088292,	alternative,alternative,known,alternative,	mRNA,mRNA,mRNA,mRNA,
XLOC_028931	TCONS_00084957,TCONS_00084958,TCONS_00084962,	known,alternative,known,	mRNA,mRNA,mRNA,
XLOC_020568	TCONS_00067336,TCONS_00067337,TCONS_00067340,TCONS_00067342,TCONS_00067343,	alternative,alternative,alternative,alternative,known,	mRNA,mRNA,mRNA,mRNA,mRNA,
XLOC_016304	TCONS_00053242,	novel,	lncRNA,
XLOC_009142	TCONS_00030001,TCONS_00030004,	alternative,alternative,	mRNA,mRNA,
XLOC_028932	TCONS_00084964,TCONS_00084965,	known,alternative,	mRNA,mRNA,
XLOC_020569	TCONS_00067345,TCONS_00067346,TCONS_00067347,TCONS_00067349,	alternative,alternative,alternative,known,	mRNA,mRNA,mRNA,mRNA,
XLOC_016305	TCONS_00053243,	novel,	lncRNA,
XLOC_009143	TCONS_00030005,TCONS_00030006,TCONS_00030007,	extension,alternative,known,	mRNA,mRNA,mRNA,
XLOC_030213	TCONS_00088295,TCONS_00088296,TCONS_00088297,TCONS_00088298,TCONS_00088299,TCONS_00088301,	alternative,alternative,alternative,alternative,known,known,	mRNA,mRNA,mRNA,mRNA,mRNA,mRNA,
XLOC_028933	TCONS_00084966,TCONS_00084967,	alternative,known,	mRNA,mRNA,
XLOC_023051	TCONS_00074683,TCONS_00074685,TCONS_00074686,TCONS_00074690,	alternative,alternative,alternative,known,	mRNA,mRNA,mRNA,mRNA,
XLOC_009144	TCONS_00030008,TCONS_00030009,TCONS_00030010,	alternative,known,alternative,	mRNA,mRNA,mRNA,
XLOC_030214	TCONS_00088302,	novel,	lncRNA,
XLOC_023052	TCONS_00074691,TCONS_00074692,TCONS_00074693,	novel,novel,novel,	lncRNA,lncRNA,lncRNA,
XLOC_016307	TCONS_00053248,	extension,	mRNA,
XLOC_011720	TCONS_00038360,	known,	mRNA,
XLOC_009145	TCONS_00030011,TCONS_00030012,TCONS_00030013,TCONS_00030014,TCONS_00030015,TCONS_00030017,	alternative,alternative,alternative,alternative,known,known,	mRNA,mRNA,mRNA,mRNA,mRNA,mRNA,
XLOC_016308	TCONS_00053249,TCONS_00053250,TCONS_00053251,TCONS_00053252,TCONS_00053253,TCONS_00053255,	alternative,alternative,alternative,alternative,alternative,alternative,	mRNA,mRNA,mRNA,mRNA,mRNA,mRNA,
XLOC_011721	TCONS_00038361,TCONS_00038362,TCONS_00038363,TCONS_00038364,TCONS_00038366,TCONS_00038368,TCONS_00038369,	alternative,alternative,alternative,alternative,alternative,known,alternative,	mRNA,mRNA,mRNA,mRNA,mRNA,mRNA,mRNA,
XLOC_009146	TCONS_00030018,	novel,	lncRNA,
XLOC_030216	TCONS_00088304,TCONS_00088305,TCONS_00088306,TCONS_00088308,TCONS_00088309,TCONS_00088310,	alternative,known,alternative,alternative,alternative,alternative,	mRNA,mRNA,mRNA,mRNA,mRNA,mRNA,
XLOC_011722	TCONS_00038371,TCONS_00038372,TCONS_00038373,TCONS_00038374,TCONS_00038376,TCONS_00038377,TCONS_00038379,TCONS_00038380,TCONS_00038381,	alternative,alternative,alternative,alternative,known,alternative,alternative,alternative,alternative,	mRNA,mRNA,mRNA,mRNA,mRNA,mRNA,mRNA,mRNA,mRNA,
XLOC_009147	TCONS_00030019,	novel,	lncRNA,
XLOC_004560	TCONS_00014101,TCONS_00014102,TCONS_00014103,TCONS_00014106,TCONS_00014107,TCONS_00014108,	novel,alternative,alternative,alternative,alternative,known,	lncRNA,mRNA,mRNA,mRNA,mRNA,mRNA,
XLOC_023055	TCONS_00074697,TCONS_00074698,TCONS_00074699,	known,alternative,alternative,	mRNA,mRNA,mRNA,
XLOC_011723	TCONS_00038382,	novel,	lncRNA,
XLOC_009148	TCONS_00030020,TCONS_00030021,	novel,known,	mRNA,mRNA,
XLOC_004561	TCONS_00014110,TCONS_00014111,TCONS_00014112,TCONS_00014113,TCONS_00014114,TCONS_00014115,TCONS_00014116,TCONS_00014117,	alternative,alternative,alternative,extension,alternative,known,known,alternative,	mRNA,mRNA,mRNA,mRNA,mRNA,mRNA,mRNA,mRNA,
XLOC_030218	TCONS_00088312,	known,	lncRNA,
XLOC_023056	TCONS_00074700,TCONS_00074701,TCONS_00074702,TCONS_00074703,TCONS_00074704,	alternative,alternative,alternative,known,known,	mRNA,mRNA,mRNA,mRNA,mRNA,
XLOC_011724	TCONS_00038385,TCONS_00038386,TCONS_00038388,TCONS_00038389,	known,alternative,novel,novel,	mRNA,mRNA,mRNA,mRNA,
XLOC_009149	TCONS_00030022,TCONS_00030023,TCONS_00030024,	alternative,alternative,known,	mRNA,mRNA,mRNA,
XLOC_004562	TCONS_00014119,TCONS_00014121,	alternative,extension,	mRNA,mRNA,
XLOC_023057	TCONS_00074708,TCONS_00074709,TCONS_00074710,TCONS_00074711,TCONS_00074712,	alternative,alternative,alternative,alternative,alternative,	lncRNA,otherRNA,otherRNA,lncRNA,otherRNA,
XLOC_011725	TCONS_00038390,	novel,	lncRNA,
XLOC_004563	TCONS_00014128,TCONS_00014129,	known,alternative,	mRNA,mRNA,
XLOC_023058	TCONS_00074715,TCONS_00074717,TCONS_00074718,	alternative,alternative,alternative,	mRNA,mRNA,mRNA,
XLOC_011726	TCONS_00038391,	novel,	lncRNA,
XLOC_011727	TCONS_00038392,	novel,	lncRNA,
XLOC_004565	TCONS_00014131,	novel,	lncRNA,
XLOC_011728	TCONS_00038393,	novel,	lncRNA,
XLOC_004566	TCONS_00014132,TCONS_00014133,TCONS_00014134,	alternative,extension,known,	mRNA,mRNA,mRNA,
XLOC_014210	TCONS_00046634,TCONS_00046635,TCONS_00046636,TCONS_00046637,	alternative,extension,alternative,known,	mRNA,mRNA,mRNA,mRNA,
XLOC_011729	TCONS_00038395,TCONS_00038396,	alternative,extension,	mRNA,mRNA,
XLOC_004567	TCONS_00014135,TCONS_00014138,TCONS_00014139,	known,known,known,	mRNA,mRNA,mRNA,
XLOC_014211	TCONS_00046639,TCONS_00046641,TCONS_00046642,TCONS_00046643,	alternative,alternative,alternative,known,	mRNA,mRNA,mRNA,mRNA,
XLOC_004568	TCONS_00014140,TCONS_00014142,TCONS_00014143,TCONS_00014145,TCONS_00014146,TCONS_00014147,	alternative,alternative,alternative,known,alternative,known,	mRNA,mRNA,mRNA,mRNA,mRNA,mRNA,
XLOC_014212	TCONS_00046644,TCONS_00046652,TCONS_00046653,TCONS_00046654,TCONS_00046657,	alternative,alternative,alternative,alternative,alternative,	mRNA,mRNA,mRNA,mRNA,mRNA,
XLOC_007050	TCONS_00022824,TCONS_00022825,TCONS_00022826,	novel,novel,known,	mRNA,mRNA,mRNA,
XLOC_004569	TCONS_00014148,TCONS_00014149,	alternative,known,	mRNA,mRNA,
XLOC_014213	TCONS_00046645,	novel,	lncRNA,
XLOC_007051	TCONS_00022829,	alternative,	mRNA,
XLOC_014214	TCONS_00046646,	novel,	lncRNA,
XLOC_007052	TCONS_00022830,	known,	mRNA,
XLOC_019680	TCONS_00064275,	novel,	lncRNA,
XLOC_014215	TCONS_00046647,	novel,	lncRNA,
XLOC_019681	TCONS_00064276,	known,	mRNA,
XLOC_019682	TCONS_00064277,TCONS_00064278,TCONS_00064279,	alternative,known,known,	mRNA,mRNA,mRNA,
XLOC_014217	TCONS_00046649,	novel,	lncRNA,
XLOC_026845	TCONS_00081426,TCONS_00081427,TCONS_00081428,	alternative,known,known,	lncRNA,otherRNA,otherRNA,
XLOC_019683	TCONS_00064280,TCONS_00064281,TCONS_00064282,TCONS_00064283,TCONS_00064284,TCONS_00064285,TCONS_00064286,TCONS_00064287,	alternative,alternative,alternative,alternative,alternative,alternative,alternative,known,	mRNA,mRNA,mRNA,mRNA,mRNA,mRNA,mRNA,mRNA,
XLOC_014218	TCONS_00046650,	novel,	lncRNA,
XLOC_007056	TCONS_00022835,TCONS_00022840,	alternative,alternative,	mRNA,mRNA,
XLOC_026846	TCONS_00081429,TCONS_00081430,TCONS_00081431,	alternative,known,known,	mRNA,mRNA,mRNA,
XLOC_019684	TCONS_00064288,TCONS_00064291,	alternative,known,	mRNA,mRNA,
XLOC_014219	TCONS_00046651,	novel,	lncRNA,
XLOC_002470	TCONS_00007454,	novel,	lncRNA,
XLOC_019685	TCONS_00064289,	novel,	lncRNA,
XLOC_002471	TCONS_00007455,	novel,	lncRNA,
XLOC_007059	TCONS_00022843,	novel,	otherRNA,
XLOC_029330	TCONS_00085878,TCONS_00085879,TCONS_00085880,	alternative,known,alternative,	mRNA,mRNA,mRNA,
XLOC_019687	TCONS_00064292,TCONS_00064293,TCONS_00064294,TCONS_00064297,TCONS_00064298,TCONS_00064299,	alternative,novel,novel,alternative,alternative,alternative,	mRNA,mRNA,mRNA,mRNA,mRNA,mRNA,
XLOC_002473	TCONS_00007457,TCONS_00007458,	novel,known,	mRNA,mRNA,
XLOC_019688	TCONS_00064295,	novel,	lncRNA,
XLOC_002474	TCONS_00007459,	novel,	lncRNA,
XLOC_029332	TCONS_00085882,TCONS_00085884,	known,alternative,	mRNA,mRNA,
XLOC_019689	TCONS_00064302,	novel,	lncRNA,
XLOC_002475	TCONS_00007460,	novel,	lncRNA,
XLOC_002477	TCONS_00007462,TCONS_00007463,TCONS_00007464,TCONS_00007465,	alternative,alternative,extension,known,	mRNA,mRNA,mRNA,mRNA,
XLOC_029335	TCONS_00085894,	novel,	lncRNA,
XLOC_002478	TCONS_00007466,TCONS_00007467,	novel,novel,	lncRNA,lncRNA,
XLOC_029336	TCONS_00085895,TCONS_00085899,TCONS_00085901,	alternative,alternative,alternative,	mRNA,mRNA,mRNA,
XLOC_012122	TCONS_00039802,	novel,	lncRNA,
XLOC_029337	TCONS_00085896,	novel,	lncRNA,
XLOC_029338	TCONS_00085897,	novel,	lncRNA,
XLOC_012124	TCONS_00039804,	novel,	lncRNA,
XLOC_029339	TCONS_00085898,	novel,	mRNA,
XLOC_024752	TCONS_00077836,	novel,	mRNA,
XLOC_017590	TCONS_00057564,TCONS_00057565,TCONS_00057566,TCONS_00057567,	alternative,alternative,alternative,known,	mRNA,mRNA,mRNA,mRNA,
XLOC_012125	TCONS_00039805,	novel,	lncRNA,
XLOC_012126	TCONS_00039806,	novel,	lncRNA,
XLOC_024754	TCONS_00077840,TCONS_00077841,	alternative,known,	mRNA,mRNA,
XLOC_017592	TCONS_00057570,	novel,	lncRNA,
XLOC_012127	TCONS_00039807,TCONS_00039808,TCONS_00039809,TCONS_00039810,TCONS_00039812,TCONS_00039813,TCONS_00039814,	alternative,alternative,alternative,alternative,extension,alternative,known,	mRNA,mRNA,mRNA,mRNA,mRNA,mRNA,mRNA,
XLOC_017593	TCONS_00057571,TCONS_00057572,TCONS_00057573,	alternative,extension,known,	mRNA,mRNA,mRNA,
XLOC_024757	TCONS_00077845,TCONS_00077848,	alternative,known,	mRNA,mRNA,
XLOC_017595	TCONS_00057575,	novel,	mRNA,
XLOC_000381	TCONS_00001154,	novel,	lncRNA,
XLOC_017596	TCONS_00057576,TCONS_00057577,TCONS_00057578,	novel,extension,known,	mRNA,mRNA,mRNA,
XLOC_000382	TCONS_00001155,	novel,	lncRNA,
XLOC_017597	TCONS_00057579,	novel,	lncRNA,
XLOC_000383	TCONS_00001156,TCONS_00001157,	novel,novel,	lncRNA,lncRNA,
XLOC_027241	TCONS_00082186,	novel,	otherRNA,
XLOC_017598	TCONS_00057580,	novel,	lncRNA,
XLOC_027242	TCONS_00082187,TCONS_00082188,	alternative,known,	mRNA,mRNA,
XLOC_017599	TCONS_00057581,TCONS_00057582,TCONS_00057583,TCONS_00057584,TCONS_00057587,TCONS_00057588,TCONS_00057589,	alternative,alternative,alternative,alternative,alternative,alternative,alternative,	mRNA,mRNA,mRNA,mRNA,mRNA,mRNA,mRNA,
XLOC_015910	TCONS_00051979,TCONS_00051980,	novel,alternative,	mRNA,mRNA,
XLOC_000385	TCONS_00001159,TCONS_00001160,TCONS_00001161,TCONS_00001162,TCONS_00001163,TCONS_00001164,TCONS_00001165,	alternative,alternative,known,alternative,alternative,alternative,known,	mRNA,mRNA,mRNA,mRNA,mRNA,mRNA,lncRNA,
XLOC_027243	TCONS_00082189,	novel,	otherRNA,
XLOC_015911	TCONS_00051982,TCONS_00051983,	novel,novel,	mRNA,mRNA,
XLOC_000386	TCONS_00001166,TCONS_00001167,	alternative,known,	mRNA,mRNA,
XLOC_027244	TCONS_00082190,	novel,	otherRNA,
XLOC_015912	TCONS_00051986,TCONS_00051987,	alternative,known,	mRNA,mRNA,
XLOC_010030	TCONS_00032747,	novel,	lncRNA,
XLOC_008750	TCONS_00028948,TCONS_00028949,	known,known,	mRNA,mRNA,
XLOC_000387	TCONS_00001168,TCONS_00001169,	novel,known,	mRNA,mRNA,
XLOC_008751	TCONS_00028950,TCONS_00028951,TCONS_00028954,TCONS_00028955,TCONS_00028956,TCONS_00028960,	alternative,alternative,novel,novel,novel,novel,	mRNA,mRNA,mRNA,mRNA,mRNA,lncRNA,
XLOC_000388	TCONS_00001170,	novel,	lncRNA,
XLOC_008752	TCONS_00028953,	novel,	lncRNA,
XLOC_000389	TCONS_00001171,TCONS_00001172,TCONS_00001173,TCONS_00001175,TCONS_00001176,TCONS_00001177,	alternative,alternative,known,alternative,novel,novel,	mRNA,mRNA,mRNA,mRNA,mRNA,mRNA,
XLOC_015915	TCONS_00051991,TCONS_00051992,TCONS_00051994,TCONS_00051995,TCONS_00051999,	alternative,alternative,alternative,alternative,alternative,	mRNA,mRNA,mRNA,mRNA,mRNA,
XLOC_008753	TCONS_00028957,	novel,	lncRNA,
XLOC_015916	TCONS_00051996,	novel,	lncRNA,
XLOC_010034	TCONS_00032754,TCONS_00032757,TCONS_00032758,	alternative,alternative,known,	mRNA,mRNA,mRNA,
XLOC_008754	TCONS_00028958,	novel,	lncRNA,
XLOC_027249	TCONS_00082197,	known,	lncRNA,
XLOC_015917	TCONS_00052000,TCONS_00052001,TCONS_00052003,TCONS_00052004,TCONS_00052005,	extension,known,known,alternative,known,	mRNA,mRNA,mRNA,mRNA,mRNA,
XLOC_010035	TCONS_00032759,TCONS_00032760,TCONS_00032761,TCONS_00032762,TCONS_00032763,TCONS_00032764,TCONS_00032765,	alternative,alternative,alternative,alternative,known,known,known,	mRNA,mRNA,mRNA,mRNA,mRNA,mRNA,mRNA,
XLOC_008755	TCONS_00028959,	novel,	lncRNA,
XLOC_022663	TCONS_00073956,	novel,	lncRNA,
XLOC_015918	TCONS_00052006,	known,	mRNA,
XLOC_018400	TCONS_00059994,	novel,	lncRNA,
XLOC_015919	TCONS_00052007,	novel,	lncRNA,
XLOC_010037	TCONS_00032769,TCONS_00032770,TCONS_00032771,	alternative,known,known,	mRNA,mRNA,mRNA,
XLOC_008757	TCONS_00028962,	novel,	lncRNA,
XLOC_018401	TCONS_00059995,	novel,	lncRNA,
XLOC_018402	TCONS_00059996,TCONS_00059997,TCONS_00059998,TCONS_00059999,TCONS_00060000,TCONS_00060001,	alternative,alternative,alternative,alternative,known,known,	mRNA,mRNA,mRNA,mRNA,mRNA,mRNA,
XLOC_018403	TCONS_00060002,TCONS_00060004,	alternative,known,	mRNA,mRNA,
XLOC_018404	TCONS_00060005,TCONS_00060006,TCONS_00060007,TCONS_00060009,	alternative,alternative,alternative,known,	mRNA,mRNA,mRNA,mRNA,
XLOC_025150	TCONS_00078491,	novel,	mRNA,
XLOC_022669	TCONS_00073968,TCONS_00073970,	alternative,novel,	mRNA,mRNA,
XLOC_018405	TCONS_00060014,TCONS_00060015,	alternative,known,	mRNA,mRNA,
XLOC_025151	TCONS_00078492,	novel,	otherRNA,
XLOC_018406	TCONS_00060016,TCONS_00060017,TCONS_00060018,	alternative,known,known,	mRNA,mRNA,mRNA,
XLOC_018407	TCONS_00060020,	alternative,	mRNA,
XLOC_013820	TCONS_00045575,TCONS_00045576,TCONS_00045577,TCONS_00045580,TCONS_00045582,TCONS_00045583,	alternative,alternative,alternative,known,alternative,alternative,	mRNA,mRNA,mRNA,mRNA,mRNA,mRNA,
XLOC_018408	TCONS_00060022,TCONS_00060023,	known,alternative,	mRNA,mRNA,
XLOC_013821	TCONS_00045585,	known,	mRNA,
XLOC_018409	TCONS_00060024,	novel,	lncRNA,
XLOC_013822	TCONS_00045586,	novel,	mRNA,
XLOC_006660	TCONS_00021460,TCONS_00021461,TCONS_00021462,TCONS_00021463,TCONS_00021465,	alternative,alternative,alternative,alternative,known,	mRNA,mRNA,mRNA,mRNA,mRNA,
XLOC_013823	TCONS_00045587,TCONS_00045590,	alternative,known,	mRNA,mRNA,
XLOC_006661	TCONS_00021466,TCONS_00021467,TCONS_00021468,TCONS_00021469,TCONS_00021472,	alternative,alternative,alternative,alternative,known,	mRNA,mRNA,mRNA,mRNA,mRNA,
XLOC_013824	TCONS_00045591,TCONS_00045593,TCONS_00045594,TCONS_00045595,TCONS_00045596,	alternative,known,alternative,alternative,alternative,	mRNA,mRNA,mRNA,mRNA,mRNA,
XLOC_006662	TCONS_00021473,TCONS_00021474,TCONS_00021475,	alternative,alternative,known,	mRNA,mRNA,mRNA,
XLOC_020570	TCONS_00067350,TCONS_00067351,TCONS_00067353,TCONS_00067354,TCONS_00067355,TCONS_00067356,TCONS_00067359,	alternative,alternative,alternative,alternative,alternative,alternative,known,	mRNA,mRNA,mRNA,mRNA,mRNA,mRNA,mRNA,
XLOC_013825	TCONS_00045598,TCONS_00045599,TCONS_00045600,	alternative,alternative,known,	mRNA,mRNA,mRNA,
XLOC_006663	TCONS_00021476,TCONS_00021477,TCONS_00021478,TCONS_00021479,TCONS_00021480,TCONS_00021483,TCONS_00021484,TCONS_00021485,TCONS_00021486,TCONS_00021487,TCONS_00021488,TCONS_00021489,	novel,novel,alternative,alternative,alternative,known,alternative,alternative,alternative,alternative,alternative,alternative,	lncRNA,lncRNA,mRNA,mRNA,mRNA,mRNA,mRNA,mRNA,mRNA,mRNA,mRNA,mRNA,
XLOC_020571	TCONS_00067360,	novel,	lncRNA,
XLOC_013826	TCONS_00045601,TCONS_00045602,	alternative,known,	mRNA,mRNA,
XLOC_020572	TCONS_00067361,TCONS_00067362,	known,known,	mRNA,mRNA,
XLOC_013827	TCONS_00045603,	novel,	lncRNA,
XLOC_020573	TCONS_00067363,TCONS_00067364,TCONS_00067365,TCONS_00067366,	alternative,alternative,alternative,known,	mRNA,mRNA,mRNA,mRNA,
XLOC_013828	TCONS_00045604,TCONS_00045605,TCONS_00045607,TCONS_00045608,TCONS_00045609,TCONS_00045610,	alternative,alternative,alternative,alternative,alternative,alternative,	mRNA,mRNA,mRNA,mRNA,mRNA,mRNA,
XLOC_006666	TCONS_00021494,TCONS_00021495,TCONS_00021496,TCONS_00021498,TCONS_00021499,TCONS_00021500,TCONS_00021501,TCONS_00021503,TCONS_00021504,	alternative,alternative,known,extension,alternative,alternative,known,known,known,	mRNA,mRNA,mRNA,mRNA,mRNA,mRNA,mRNA,mRNA,mRNA,
XLOC_020574	TCONS_00067367,TCONS_00067369,TCONS_00067370,TCONS_00067371,TCONS_00067372,TCONS_00067373,TCONS_00067374,TCONS_00067375,TCONS_00067376,TCONS_00067378,	alternative,alternative,alternative,alternative,alternative,alternative,alternative,alternative,known,known,	mRNA,mRNA,mRNA,mRNA,mRNA,mRNA,mRNA,mRNA,mRNA,mRNA,
XLOC_013829	TCONS_00045612,	novel,	lncRNA,
XLOC_006667	TCONS_00021505,	alternative,	mRNA,
XLOC_020575	TCONS_00067379,TCONS_00067380,TCONS_00067381,TCONS_00067383,TCONS_00067384,	alternative,alternative,alternative,alternative,known,	mRNA,mRNA,mRNA,mRNA,mRNA,
XLOC_016311	TCONS_00053261,	extension,	mRNA,
XLOC_020576	TCONS_00067387,TCONS_00067388,TCONS_00067389,TCONS_00067390,	alternative,alternative,alternative,alternative,	mRNA,mRNA,mRNA,mRNA,
XLOC_016312	TCONS_00053262,	novel,	lncRNA,
XLOC_009150	TCONS_00030025,	novel,	lncRNA,
XLOC_020577	TCONS_00067395,	novel,	lncRNA,
XLOC_016313	TCONS_00053263,TCONS_00053264,TCONS_00053265,TCONS_00053266,TCONS_00053267,TCONS_00053268,	alternative,alternative,known,alternative,alternative,novel,	mRNA,mRNA,mRNA,mRNA,mRNA,mRNA,
XLOC_009151	TCONS_00030026,	novel,	lncRNA,
XLOC_020578	TCONS_00067396,TCONS_00067397,TCONS_00067399,	alternative,alternative,known,	mRNA,mRNA,mRNA,
XLOC_009152	TCONS_00030027,TCONS_00030028,TCONS_00030029,TCONS_00030030,	known,alternative,known,known,	mRNA,mRNA,mRNA,mRNA,
XLOC_023060	TCONS_00074723,TCONS_00074724,	alternative,known,	mRNA,mRNA,
XLOC_020579	TCONS_00067401,TCONS_00067403,TCONS_00067405,TCONS_00067406,TCONS_00067407,	alternative,extension,known,known,alternative,	mRNA,mRNA,mRNA,mRNA,mRNA,
XLOC_016315	TCONS_00053270,TCONS_00053271,TCONS_00053272,TCONS_00053273,TCONS_00053274,	extension,alternative,alternative,known,known,	mRNA,mRNA,mRNA,mRNA,mRNA,
XLOC_009153	TCONS_00030031,	novel,	lncRNA,
XLOC_023061	TCONS_00074725,TCONS_00074726,TCONS_00074727,TCONS_00074729,TCONS_00074730,TCONS_00074732,TCONS_00074733,	alternative,alternative,alternative,alternative,alternative,alternative,known,	mRNA,mRNA,mRNA,mRNA,mRNA,mRNA,mRNA,
XLOC_016316	TCONS_00053276,	alternative,	mRNA,
XLOC_009154	TCONS_00030032,TCONS_00030033,	novel,known,	lncRNA,lncRNA,
XLOC_023062	TCONS_00074737,	alternative,	lncRNA,
XLOC_016317	TCONS_00053278,TCONS_00053279,TCONS_00053280,	novel,alternative,known,	lncRNA,mRNA,mRNA,
XLOC_011730	TCONS_00038397,TCONS_00038398,TCONS_00038399,TCONS_00038400,	alternative,alternative,extension,alternative,	mRNA,mRNA,mRNA,mRNA,
XLOC_009155	TCONS_00030034,	novel,	lncRNA,
XLOC_028945	TCONS_00084979,	novel,	mRNA,
XLOC_023063	TCONS_00074738,TCONS_00074739,TCONS_00074741,TCONS_00074742,TCONS_00074743,TCONS_00074744,TCONS_00074748,	alternative,novel,novel,novel,novel,alternative,novel,	mRNA,mRNA,mRNA,mRNA,mRNA,mRNA,mRNA,
XLOC_016318	TCONS_00053281,TCONS_00053282,TCONS_00053283,TCONS_00053284,	alternative,alternative,known,alternative,	mRNA,mRNA,mRNA,mRNA,
XLOC_011731	TCONS_00038402,TCONS_00038403,TCONS_00038405,	extension,alternative,known,	mRNA,mRNA,mRNA,
XLOC_009156	TCONS_00030035,TCONS_00030036,TCONS_00030037,TCONS_00030038,	extension,alternative,known,alternative,	mRNA,mRNA,mRNA,mRNA,
XLOC_016319	TCONS_00053285,	known,	lncRNA,
XLOC_009157	TCONS_00030039,	novel,	lncRNA,
XLOC_004570	TCONS_00014150,	alternative,	mRNA,
XLOC_023065	TCONS_00074754,TCONS_00074755,	alternative,alternative,	mRNA,mRNA,
XLOC_009158	TCONS_00030040,	novel,	lncRNA,
XLOC_004571	TCONS_00014152,TCONS_00014153,	alternative,alternative,	mRNA,mRNA,
XLOC_009159	TCONS_00030041,	novel,	otherRNA,
XLOC_004572	TCONS_00014156,TCONS_00014157,TCONS_00014159,TCONS_00014161,TCONS_00014162,TCONS_00014164,	alternative,alternative,alternative,alternative,alternative,known,	mRNA,mRNA,mRNA,mRNA,mRNA,mRNA,
XLOC_011735	TCONS_00038409,TCONS_00038410,	alternative,known,	lncRNA,otherRNA,
XLOC_004573	TCONS_00014165,TCONS_00014167,TCONS_00014168,TCONS_00014169,TCONS_00014170,	alternative,known,known,known,known,	mRNA,mRNA,mRNA,mRNA,mRNA,
XLOC_023068	TCONS_00074763,TCONS_00074764,TCONS_00074765,TCONS_00074766,	novel,novel,novel,novel,	lncRNA,lncRNA,lncRNA,lncRNA,
XLOC_011736	TCONS_00038411,	novel,	lncRNA,
XLOC_004574	TCONS_00014172,TCONS_00014173,TCONS_00014174,	known,known,known,	mRNA,mRNA,mRNA,
XLOC_023069	TCONS_00074767,	novel,	lncRNA,
XLOC_011737	TCONS_00038412,TCONS_00038413,TCONS_00038415,TCONS_00038416,	alternative,alternative,known,known,	mRNA,mRNA,mRNA,mRNA,
XLOC_004576	TCONS_00014176,	known,	lncRNA,
XLOC_014220	TCONS_00046656,	novel,	lncRNA,
XLOC_011739	TCONS_00038418,TCONS_00038419,TCONS_00038421,TCONS_00038422,TCONS_00038423,TCONS_00038424,TCONS_00038425,TCONS_00038430,TCONS_00038431,TCONS_00038433,TCONS_00038435,TCONS_00038436,TCONS_00038437,	alternative,known,alternative,alternative,alternative,known,alternative,known,alternative,known,known,known,known,	mRNA,mRNA,mRNA,mRNA,mRNA,mRNA,mRNA,mRNA,mRNA,mRNA,mRNA,mRNA,mRNA,
XLOC_004577	TCONS_00014177,TCONS_00014178,	alternative,known,	mRNA,mRNA,
XLOC_004578	TCONS_00014179,TCONS_00014180,	alternative,known,	mRNA,mRNA,
XLOC_014222	TCONS_00046660,	novel,	lncRNA,
XLOC_007060	TCONS_00022844,	novel,	lncRNA,
XLOC_026850	TCONS_00081435,	novel,	otherRNA,
XLOC_014223	TCONS_00046661,	novel,	lncRNA,
XLOC_007061	TCONS_00022845,	known,	mRNA,
XLOC_026851	TCONS_00081436,	known,	otherRNA,
XLOC_014224	TCONS_00046662,TCONS_00046663,TCONS_00046664,	extension,known,novel,	mRNA,mRNA,mRNA,
XLOC_007062	TCONS_00022846,TCONS_00022847,TCONS_00022848,	alternative,alternative,known,	mRNA,mRNA,mRNA,
XLOC_026852	TCONS_00081437,	known,	mRNA,
XLOC_019690	TCONS_00064303,TCONS_00064304,TCONS_00064305,TCONS_00064306,TCONS_00064307,TCONS_00064308,TCONS_00064309,TCONS_00064310,TCONS_00064311,TCONS_00064312,TCONS_00064313,	alternative,alternative,alternative,extension,alternative,alternative,known,alternative,known,known,known,	mRNA,mRNA,mRNA,mRNA,mRNA,mRNA,mRNA,mRNA,mRNA,mRNA,mRNA,
XLOC_014225	TCONS_00046665,	novel,	lncRNA,
XLOC_007063	TCONS_00022851,TCONS_00022852,TCONS_00022853,TCONS_00022855,TCONS_00022857,	extension,alternative,alternative,alternative,known,	mRNA,mRNA,mRNA,mRNA,lncRNA,
XLOC_026853	TCONS_00081439,TCONS_00081440,TCONS_00081441,	alternative,alternative,alternative,	mRNA,mRNA,mRNA,
XLOC_019691	TCONS_00064314,	alternative,	mRNA,
XLOC_014226	TCONS_00046667,	known,	mRNA,
XLOC_007064	TCONS_00022858,TCONS_00022859,TCONS_00022860,TCONS_00022861,	alternative,alternative,alternative,known,	mRNA,mRNA,mRNA,mRNA,
XLOC_026854	TCONS_00081444,	novel,	mRNA,
XLOC_019692	TCONS_00064316,	alternative,	mRNA,
XLOC_014227	TCONS_00046669,TCONS_00046670,TCONS_00046671,TCONS_00046673,TCONS_00046674,	known,alternative,alternative,extension,alternative,	mRNA,mRNA,mRNA,mRNA,mRNA,
XLOC_007065	TCONS_00022862,TCONS_00022863,	alternative,known,	mRNA,mRNA,
XLOC_019693	TCONS_00064318,TCONS_00064321,TCONS_00064324,	known,known,known,	mRNA,mRNA,mRNA,
XLOC_007066	TCONS_00022864,TCONS_00022865,TCONS_00022866,	alternative,alternative,known,	mRNA,mRNA,mRNA,
XLOC_014229	TCONS_00046677,	novel,	lncRNA,
XLOC_007067	TCONS_00022867,	known,	mRNA,
XLOC_002480	TCONS_00007469,TCONS_00007471,TCONS_00007472,TCONS_00007473,TCONS_00007474,	alternative,alternative,alternative,alternative,known,	mRNA,mRNA,mRNA,mRNA,mRNA,
XLOC_026857	TCONS_00081450,	novel,	lncRNA,
XLOC_007068	TCONS_00022868,TCONS_00022869,	alternative,known,	mRNA,mRNA,
XLOC_026858	TCONS_00081451,TCONS_00081453,	known,alternative,	lncRNA,lncRNA,
XLOC_019696	TCONS_00064329,TCONS_00064330,TCONS_00064331,	alternative,alternative,extension,	mRNA,mRNA,mRNA,
XLOC_007069	TCONS_00022870,TCONS_00022871,	alternative,known,	mRNA,mRNA,
XLOC_002482	TCONS_00007476,TCONS_00007478,TCONS_00007479,TCONS_00007480,TCONS_00007481,TCONS_00007482,TCONS_00007483,	alternative,alternative,alternative,alternative,alternative,alternative,known,	mRNA,mRNA,mRNA,mRNA,mRNA,mRNA,mRNA,
XLOC_029341	TCONS_00085906,	novel,	mRNA,
XLOC_019698	TCONS_00064334,TCONS_00064335,TCONS_00064336,TCONS_00064338,TCONS_00064340,	alternative,extension,alternative,alternative,known,	mRNA,mRNA,mRNA,mRNA,mRNA,
XLOC_002484	TCONS_00007488,TCONS_00007489,	known,alternative,	mRNA,mRNA,
XLOC_029342	TCONS_00085907,	novel,	otherRNA,
XLOC_002485	TCONS_00007491,TCONS_00007492,TCONS_00007493,TCONS_00007495,TCONS_00007496,	novel,novel,novel,novel,known,	mRNA,mRNA,mRNA,mRNA,mRNA,
XLOC_002486	TCONS_00007497,	known,	mRNA,
XLOC_029344	TCONS_00085909,	novel,	otherRNA,
XLOC_012130	TCONS_00039819,TCONS_00039820,	alternative,alternative,	mRNA,mRNA,
XLOC_002488	TCONS_00007503,	novel,	lncRNA,
XLOC_029346	TCONS_00085912,	novel,	mRNA,
XLOC_012132	TCONS_00039823,	novel,	lncRNA,
XLOC_000800	TCONS_00002400,	novel,	lncRNA,
XLOC_002489	TCONS_00007504,	novel,	lncRNA,
XLOC_029347	TCONS_00085915,	novel,	otherRNA,
XLOC_024760	TCONS_00077852,TCONS_00077853,	alternative,known,	mRNA,mRNA,
XLOC_012133	TCONS_00039825,TCONS_00039826,TCONS_00039827,TCONS_00039829,TCONS_00039830,	extension,alternative,alternative,alternative,alternative,	mRNA,mRNA,mRNA,mRNA,mRNA,
XLOC_000801	TCONS_00002401,TCONS_00002402,TCONS_00002403,TCONS_00002404,TCONS_00002405,TCONS_00002406,	alternative,alternative,novel,known,alternative,alternative,	mRNA,mRNA,mRNA,mRNA,mRNA,mRNA,
XLOC_029348	TCONS_00085918,TCONS_00085919,TCONS_00085921,TCONS_00085923,TCONS_00085925,	alternative,alternative,alternative,known,known,	mRNA,mRNA,mRNA,mRNA,mRNA,
XLOC_012134	TCONS_00039834,	novel,	lncRNA,
XLOC_000802	TCONS_00002408,	known,	mRNA,
XLOC_024762	TCONS_00077855,TCONS_00077860,TCONS_00077862,TCONS_00077865,TCONS_00077866,TCONS_00077868,	alternative,alternative,alternative,alternative,alternative,alternative,	mRNA,mRNA,mRNA,mRNA,mRNA,mRNA,
XLOC_012135	TCONS_00039836,TCONS_00039837,TCONS_00039838,TCONS_00039839,TCONS_00039840,TCONS_00039841,TCONS_00039842,	alternative,alternative,alternative,alternative,alternative,alternative,known,	mRNA,mRNA,mRNA,mRNA,mRNA,mRNA,mRNA,
XLOC_000803	TCONS_00002410,TCONS_00002411,TCONS_00002412,TCONS_00002414,TCONS_00002416,	alternative,alternative,alternative,known,known,	mRNA,mRNA,mRNA,mRNA,mRNA,
XLOC_012136	TCONS_00039844,TCONS_00039847,	novel,alternative,	mRNA,mRNA,
XLOC_000804	TCONS_00002417,TCONS_00002418,	known,alternative,	lncRNA,lncRNA,
XLOC_024764	TCONS_00077873,	novel,	lncRNA,
XLOC_012137	TCONS_00039852,TCONS_00039853,	novel,novel,	lncRNA,lncRNA,
XLOC_000805	TCONS_00002419,	novel,	lncRNA,
XLOC_012138	TCONS_00039854,	novel,	lncRNA,
XLOC_000806	TCONS_00002420,	novel,	lncRNA,
XLOC_012139	TCONS_00039855,TCONS_00039856,TCONS_00039859,TCONS_00039860,TCONS_00039861,TCONS_00039863,	alternative,alternative,alternative,known,alternative,alternative,	mRNA,mRNA,mRNA,mRNA,mRNA,mRNA,
XLOC_000807	TCONS_00002421,	novel,	lncRNA,
XLOC_000390	TCONS_00001178,	novel,	lncRNA,
XLOC_000808	TCONS_00002422,	novel,	lncRNA,
XLOC_000809	TCONS_00002423,	novel,	lncRNA,
XLOC_000392	TCONS_00001181,	novel,	lncRNA,
XLOC_027250	TCONS_00082198,	novel,	otherRNA,
XLOC_024769	TCONS_00077881,TCONS_00077882,	alternative,known,	lncRNA,lncRNA,
XLOC_000393	TCONS_00001182,TCONS_00001183,TCONS_00001185,	extension,alternative,novel,	mRNA,mRNA,mRNA,
XLOC_000394	TCONS_00001186,	novel,	lncRNA,
XLOC_027252	TCONS_00082201,	known,	otherRNA,
XLOC_015920	TCONS_00052008,	novel,	lncRNA,
XLOC_000395	TCONS_00001187,	known,	mRNA,
XLOC_015921	TCONS_00052010,	novel,	otherRNA,
XLOC_000396	TCONS_00001188,	novel,	lncRNA,
XLOC_015922	TCONS_00052011,	novel,	lncRNA,
XLOC_000397	TCONS_00001189,TCONS_00001191,TCONS_00001193,TCONS_00001194,TCONS_00001196,	known,extension,alternative,alternative,alternative,	mRNA,mRNA,mRNA,mRNA,mRNA,
XLOC_027255	TCONS_00082204,	known,	mRNA,
XLOC_015923	TCONS_00052012,TCONS_00052013,TCONS_00052014,	alternative,alternative,alternative,	mRNA,mRNA,mRNA,
XLOC_010041	TCONS_00032777,	alternative,	mRNA,
XLOC_008761	TCONS_00028966,TCONS_00028967,	novel,novel,	lncRNA,otherRNA,
XLOC_000398	TCONS_00001197,	novel,	lncRNA,
XLOC_027256	TCONS_00082205,	known,	lncRNA,
XLOC_000399	TCONS_00001198,TCONS_00001199,TCONS_00001200,TCONS_00001201,TCONS_00001202,	alternative,alternative,alternative,known,alternative,	mRNA,mRNA,mRNA,mRNA,mRNA,
XLOC_027257	TCONS_00082207,	novel,	lncRNA,
XLOC_015926	TCONS_00052019,TCONS_00052020,	novel,novel,	lncRNA,lncRNA,
XLOC_010044	TCONS_00032781,	novel,	lncRNA,
XLOC_008764	TCONS_00028971,	known,	mRNA,
XLOC_015927	TCONS_00052021,	novel,	lncRNA,
XLOC_010045	TCONS_00032782,TCONS_00032784,TCONS_00032786,TCONS_00032787,TCONS_00032789,TCONS_00032790,TCONS_00032791,TCONS_00032793,TCONS_00032794,	alternative,alternative,alternative,alternative,alternative,alternative,alternative,extension,known,	mRNA,mRNA,mRNA,mRNA,mRNA,mRNA,mRNA,mRNA,mRNA,
XLOC_008765	TCONS_00028972,TCONS_00028973,TCONS_00028974,TCONS_00028975,TCONS_00028976,TCONS_00028977,	alternative,alternative,alternative,alternative,known,known,	mRNA,mRNA,mRNA,mRNA,mRNA,mRNA,
XLOC_015928	TCONS_00052022,TCONS_00052023,TCONS_00052025,	extension,known,alternative,	mRNA,mRNA,mRNA,
XLOC_010046	TCONS_00032795,TCONS_00032796,TCONS_00032797,TCONS_00032798,TCONS_00032799,TCONS_00032800,TCONS_00032801,TCONS_00032802,TCONS_00032804,TCONS_00032805,	alternative,alternative,alternative,alternative,alternative,alternative,alternative,alternative,alternative,alternative,	mRNA,mRNA,mRNA,mRNA,mRNA,mRNA,mRNA,mRNA,mRNA,mRNA,
XLOC_008766	TCONS_00028978,TCONS_00028980,TCONS_00028981,	alternative,known,alternative,	mRNA,mRNA,mRNA,
XLOC_022674	TCONS_00073980,	novel,	mRNA,
XLOC_018410	TCONS_00060025,	known,	mRNA,
XLOC_015929	TCONS_00052026,TCONS_00052027,TCONS_00052028,TCONS_00052029,TCONS_00052030,TCONS_00052031,	extension,alternative,alternative,alternative,known,alternative,	mRNA,mRNA,mRNA,mRNA,mRNA,mRNA,
XLOC_010047	TCONS_00032808,TCONS_00032812,TCONS_00032813,TCONS_00032814,TCONS_00032815,TCONS_00032817,	alternative,alternative,alternative,alternative,alternative,alternative,	mRNA,mRNA,mRNA,mRNA,mRNA,mRNA,
XLOC_022675	TCONS_00073981,	novel,	lncRNA,
XLOC_018411	TCONS_00060026,TCONS_00060027,TCONS_00060028,TCONS_00060029,	known,alternative,known,known,	mRNA,mRNA,mRNA,mRNA,
XLOC_010048	TCONS_00032820,TCONS_00032822,	novel,novel,	lncRNA,lncRNA,
XLOC_018412	TCONS_00060030,TCONS_00060031,TCONS_00060032,TCONS_00060033,TCONS_00060034,	alternative,known,alternative,alternative,known,	mRNA,mRNA,mRNA,mRNA,mRNA,
XLOC_010049	TCONS_00032823,TCONS_00032824,TCONS_00032825,TCONS_00032827,TCONS_00032828,TCONS_00032829,	alternative,alternative,extension,known,alternative,alternative,	mRNA,mRNA,mRNA,mRNA,mRNA,mRNA,
XLOC_022677	TCONS_00073983,	novel,	otherRNA,
XLOC_018413	TCONS_00060035,TCONS_00060036,TCONS_00060037,TCONS_00060038,TCONS_00060039,	known,alternative,known,known,known,	mRNA,mRNA,mRNA,mRNA,mRNA,
XLOC_018414	TCONS_00060040,TCONS_00060041,TCONS_00060043,TCONS_00060044,	alternative,alternative,known,known,	mRNA,mRNA,mRNA,mRNA,
XLOC_025160	TCONS_00078512,	alternative,	lncRNA,
XLOC_018415	TCONS_00060045,TCONS_00060046,TCONS_00060047,	extension,alternative,alternative,	mRNA,mRNA,mRNA,
XLOC_025161	TCONS_00078515,	known,	mRNA,
XLOC_018416	TCONS_00060050,	known,	mRNA,
XLOC_001202	TCONS_00003621,TCONS_00003622,	extension,known,	mRNA,mRNA,
XLOC_018417	TCONS_00060051,	novel,	lncRNA,
XLOC_013830	TCONS_00045613,TCONS_00045616,TCONS_00045619,TCONS_00045621,	known,alternative,alternative,novel,	mRNA,mRNA,mRNA,mRNA,
XLOC_018418	TCONS_00060052,TCONS_00060053,TCONS_00060054,TCONS_00060055,TCONS_00060056,	alternative,alternative,alternative,extension,known,	mRNA,mRNA,mRNA,mRNA,mRNA,
XLOC_013831	TCONS_00045622,	novel,	lncRNA,
XLOC_001204	TCONS_00003624,	novel,	lncRNA,
XLOC_025164	TCONS_00078519,	novel,	otherRNA,
XLOC_018419	TCONS_00060058,TCONS_00060059,	alternative,alternative,	mRNA,mRNA,
XLOC_013832	TCONS_00045623,TCONS_00045624,TCONS_00045625,TCONS_00045626,TCONS_00045627,TCONS_00045628,	alternative,alternative,alternative,alternative,alternative,alternative,	mRNA,mRNA,mRNA,mRNA,mRNA,mRNA,
XLOC_006670	TCONS_00021509,TCONS_00021510,	known,alternative,	mRNA,mRNA,
XLOC_001205	TCONS_00003625,TCONS_00003627,TCONS_00003628,TCONS_00003629,TCONS_00003630,TCONS_00003631,TCONS_00003633,TCONS_00003635,TCONS_00003636,TCONS_00003637,	alternative,alternative,alternative,alternative,alternative,alternative,known,known,alternative,alternative,	mRNA,mRNA,mRNA,mRNA,mRNA,mRNA,mRNA,mRNA,mRNA,mRNA,
XLOC_013833	TCONS_00045629,	novel,	lncRNA,
XLOC_006671	TCONS_00021511,	novel,	mRNA,
XLOC_001206	TCONS_00003639,	novel,	lncRNA,
XLOC_025166	TCONS_00078521,	novel,	otherRNA,
XLOC_013834	TCONS_00045630,	novel,	lncRNA,
XLOC_006672	TCONS_00021514,TCONS_00021516,	extension,known,	mRNA,mRNA,
XLOC_001207	TCONS_00003640,	novel,	lncRNA,
XLOC_020580	TCONS_00067408,TCONS_00067409,TCONS_00067410,TCONS_00067411,TCONS_00067412,	novel,alternative,known,known,known,	mRNA,mRNA,mRNA,mRNA,mRNA,
XLOC_013835	TCONS_00045631,TCONS_00045632,TCONS_00045633,TCONS_00045634,TCONS_00045635,TCONS_00045636,TCONS_00045637,TCONS_00045639,TCONS_00045641,TCONS_00045642,	alternative,alternative,alternative,alternative,alternative,alternative,known,known,alternative,alternative,	mRNA,mRNA,mRNA,mRNA,mRNA,mRNA,mRNA,mRNA,mRNA,mRNA,
XLOC_006673	TCONS_00021519,TCONS_00021521,TCONS_00021522,TCONS_00021523,	known,known,alternative,known,	mRNA,mRNA,mRNA,mRNA,
XLOC_025168	TCONS_00078523,	novel,	mRNA,
XLOC_020581	TCONS_00067414,TCONS_00067416,TCONS_00067417,TCONS_00067420,TCONS_00067421,TCONS_00067422,TCONS_00067423,TCONS_00067425,	alternative,alternative,alternative,alternative,alternative,alternative,alternative,alternative,	mRNA,mRNA,mRNA,mRNA,mRNA,mRNA,mRNA,mRNA,
XLOC_013836	TCONS_00045643,TCONS_00045644,TCONS_00045645,	alternative,known,known,	mRNA,mRNA,mRNA,
XLOC_006674	TCONS_00021524,	novel,	otherRNA,
XLOC_001209	TCONS_00003642,TCONS_00003645,TCONS_00003647,TCONS_00003648,TCONS_00003649,TCONS_00003650,	alternative,known,known,known,known,known,	mRNA,mRNA,mRNA,mRNA,mRNA,mRNA,
XLOC_020582	TCONS_00067427,	novel,	lncRNA,
XLOC_013837	TCONS_00045646,TCONS_00045647,	extension,known,	lncRNA,lncRNA,
XLOC_020583	TCONS_00067428,TCONS_00067429,	alternative,alternative,	mRNA,mRNA,
XLOC_013838	TCONS_00045648,TCONS_00045649,TCONS_00045650,TCONS_00045651,	alternative,alternative,alternative,known,	mRNA,mRNA,mRNA,mRNA,
XLOC_020584	TCONS_00067430,TCONS_00067434,TCONS_00067435,	known,alternative,alternative,	otherRNA,otherRNA,otherRNA,
XLOC_016320	TCONS_00053286,TCONS_00053287,TCONS_00053288,TCONS_00053289,TCONS_00053290,TCONS_00053291,TCONS_00053292,TCONS_00053293,TCONS_00053294,	novel,novel,novel,novel,novel,novel,novel,novel,novel,	lncRNA,otherRNA,otherRNA,otherRNA,otherRNA,otherRNA,otherRNA,otherRNA,otherRNA,
XLOC_020585	TCONS_00067436,TCONS_00067437,	alternative,extension,	mRNA,mRNA,
XLOC_016321	TCONS_00053295,TCONS_00053297,	known,known,	mRNA,mRNA,
XLOC_006678	TCONS_00021528,	alternative,	mRNA,
XLOC_020586	TCONS_00067440,TCONS_00067442,TCONS_00067443,TCONS_00067445,	alternative,alternative,alternative,known,	mRNA,mRNA,mRNA,otherRNA,
XLOC_016322	TCONS_00053299,TCONS_00053300,TCONS_00053301,TCONS_00053302,TCONS_00053303,	alternative,known,known,known,known,	mRNA,mRNA,mRNA,mRNA,mRNA,
XLOC_009160	TCONS_00030042,TCONS_00030044,TCONS_00030045,TCONS_00030046,	alternative,known,alternative,alternative,	mRNA,mRNA,mRNA,mRNA,
XLOC_006679	TCONS_00021530,TCONS_00021531,TCONS_00021532,	known,known,known,	mRNA,mRNA,mRNA,
XLOC_020587	TCONS_00067446,TCONS_00067447,TCONS_00067448,TCONS_00067449,TCONS_00067450,TCONS_00067452,TCONS_00067453,	known,extension,alternative,alternative,alternative,known,known,	lncRNA,mRNA,mRNA,mRNA,mRNA,mRNA,mRNA,
XLOC_016323	TCONS_00053304,	novel,	lncRNA,
XLOC_020588	TCONS_00067455,	novel,	lncRNA,
XLOC_016324	TCONS_00053305,TCONS_00053306,	novel,novel,	otherRNA,otherRNA,
XLOC_020589	TCONS_00067456,	novel,	lncRNA,
XLOC_016326	TCONS_00053310,	novel,	lncRNA,
XLOC_009164	TCONS_00030049,	novel,	lncRNA,
XLOC_011740	TCONS_00038438,TCONS_00038439,TCONS_00038441,	alternative,known,known,	mRNA,mRNA,mRNA,
XLOC_009165	TCONS_00030050,	novel,	lncRNA,
XLOC_023073	TCONS_00074772,	novel,	lncRNA,
XLOC_016328	TCONS_00053313,TCONS_00053314,TCONS_00053315,TCONS_00053316,TCONS_00053318,TCONS_00053321,	extension,extension,extension,extension,known,known,	mRNA,mRNA,mRNA,mRNA,mRNA,mRNA,
XLOC_011741	TCONS_00038443,TCONS_00038444,	novel,known,	mRNA,mRNA,
XLOC_009166	TCONS_00030051,	novel,	lncRNA,
XLOC_016329	TCONS_00053322,	known,	mRNA,
XLOC_011742	TCONS_00038445,TCONS_00038446,TCONS_00038447,TCONS_00038450,TCONS_00038453,	known,alternative,known,known,alternative,	mRNA,mRNA,mRNA,mRNA,mRNA,
XLOC_004580	TCONS_00014183,TCONS_00014184,TCONS_00014185,	novel,novel,novel,	lncRNA,lncRNA,lncRNA,
XLOC_030237	TCONS_00088338,TCONS_00088339,TCONS_00088340,	alternative,known,alternative,	mRNA,mRNA,mRNA,
XLOC_023075	TCONS_00074774,	novel,	mRNA,
XLOC_011743	TCONS_00038454,	novel,	lncRNA,
XLOC_004581	TCONS_00014186,TCONS_00014187,TCONS_00014188,	alternative,extension,known,	mRNA,mRNA,mRNA,
XLOC_030238	TCONS_00088341,	alternative,	mRNA,
XLOC_011744	TCONS_00038455,	novel,	otherRNA,
XLOC_009169	TCONS_00030054,TCONS_00030055,TCONS_00030057,	novel,novel,novel,	lncRNA,lncRNA,lncRNA,
XLOC_004582	TCONS_00014189,TCONS_00014190,TCONS_00014191,	novel,novel,novel,	lncRNA,lncRNA,lncRNA,
XLOC_030239	TCONS_00088346,TCONS_00088347,TCONS_00088348,TCONS_00088351,TCONS_00088352,TCONS_00088353,TCONS_00088354,TCONS_00088357,TCONS_00088358,	known,known,known,alternative,alternative,alternative,alternative,known,novel,	mRNA,mRNA,mRNA,mRNA,mRNA,mRNA,mRNA,mRNA,mRNA,
XLOC_023077	TCONS_00074777,	known,	lncRNA,
XLOC_011745	TCONS_00038456,TCONS_00038457,TCONS_00038458,TCONS_00038459,	alternative,known,known,known,	mRNA,mRNA,mRNA,mRNA,
XLOC_004583	TCONS_00014192,TCONS_00014193,TCONS_00014194,	alternative,known,known,	mRNA,mRNA,mRNA,
XLOC_023078	TCONS_00074778,	known,	mRNA,
XLOC_011746	TCONS_00038460,TCONS_00038461,TCONS_00038463,	alternative,known,known,	mRNA,mRNA,mRNA,
XLOC_004584	TCONS_00014196,	known,	mRNA,
XLOC_023079	TCONS_00074779,	known,	lncRNA,
XLOC_011747	TCONS_00038464,TCONS_00038465,TCONS_00038468,TCONS_00038469,TCONS_00038471,	alternative,known,alternative,alternative,extension,	mRNA,mRNA,mRNA,mRNA,mRNA,
XLOC_004585	TCONS_00014197,TCONS_00014198,	alternative,extension,	mRNA,mRNA,
XLOC_011748	TCONS_00038472,TCONS_00038473,TCONS_00038474,	known,alternative,alternative,	mRNA,mRNA,mRNA,
XLOC_004586	TCONS_00014201,TCONS_00014202,TCONS_00014203,TCONS_00014204,TCONS_00014206,TCONS_00014207,TCONS_00014209,	alternative,alternative,alternative,alternative,alternative,alternative,novel,	mRNA,mRNA,mRNA,mRNA,mRNA,mRNA,mRNA,
XLOC_014230	TCONS_00046687,TCONS_00046688,TCONS_00046689,	alternative,alternative,known,	mRNA,mRNA,lncRNA,
XLOC_004587	TCONS_00014210,	known,	mRNA,
XLOC_014231	TCONS_00046691,	extension,	mRNA,
XLOC_004588	TCONS_00014211,TCONS_00014212,	known,known,	mRNA,mRNA,
XLOC_014232	TCONS_00046694,	known,	mRNA,
XLOC_007070	TCONS_00022873,TCONS_00022874,TCONS_00022875,	alternative,extension,alternative,	mRNA,mRNA,mRNA,
XLOC_004589	TCONS_00014213,TCONS_00014214,TCONS_00014215,TCONS_00014216,TCONS_00014217,TCONS_00014219,TCONS_00014221,	alternative,known,known,known,known,known,known,	mRNA,mRNA,mRNA,mRNA,mRNA,mRNA,mRNA,
XLOC_002900	TCONS_00008888,	novel,	lncRNA,
XLOC_026860	TCONS_00081458,TCONS_00081459,TCONS_00081460,TCONS_00081461,TCONS_00081462,	novel,novel,novel,novel,novel,	lncRNA,lncRNA,lncRNA,lncRNA,lncRNA,
XLOC_007071	TCONS_00022878,TCONS_00022879,	alternative,known,	mRNA,mRNA,
XLOC_014234	TCONS_00046696,	novel,	lncRNA,
XLOC_007072	TCONS_00022880,TCONS_00022881,TCONS_00022883,TCONS_00022884,TCONS_00022885,TCONS_00022886,TCONS_00022887,TCONS_00022888,	alternative,alternative,alternative,alternative,extension,alternative,alternative,known,	mRNA,mRNA,mRNA,mRNA,mRNA,mRNA,mRNA,lncRNA,
XLOC_002902	TCONS_00008890,	known,	mRNA,
XLOC_002903	TCONS_00008891,TCONS_00008892,TCONS_00008893,TCONS_00008894,	alternative,extension,alternative,known,	mRNA,mRNA,mRNA,mRNA,
XLOC_014236	TCONS_00046698,TCONS_00046699,TCONS_00046700,TCONS_00046701,	extension,alternative,alternative,known,	mRNA,mRNA,mRNA,mRNA,
XLOC_007074	TCONS_00022891,TCONS_00022892,TCONS_00022894,	alternative,alternative,alternative,	mRNA,mRNA,mRNA,
XLOC_002904	TCONS_00008895,	novel,	lncRNA,
XLOC_026864	TCONS_00081472,	known,	otherRNA,
XLOC_014237	TCONS_00046702,TCONS_00046703,TCONS_00046704,TCONS_00046705,TCONS_00046706,	novel,novel,novel,novel,novel,	mRNA,mRNA,mRNA,mRNA,lncRNA,
XLOC_007075	TCONS_00022895,TCONS_00022896,	known,known,	mRNA,mRNA,
XLOC_002905	TCONS_00008896,	novel,	lncRNA,
XLOC_026865	TCONS_00081473,	novel,	lncRNA,
XLOC_014238	TCONS_00046707,	novel,	lncRNA,
XLOC_007076	TCONS_00022897,TCONS_00022898,TCONS_00022900,TCONS_00022901,	alternative,alternative,known,known,	mRNA,mRNA,mRNA,mRNA,
XLOC_026866	TCONS_00081475,	known,	lncRNA,
XLOC_014239	TCONS_00046708,TCONS_00046709,TCONS_00046710,TCONS_00046711,	alternative,alternative,alternative,known,	mRNA,mRNA,mRNA,mRNA,
XLOC_007077	TCONS_00022904,TCONS_00022905,TCONS_00022906,	extension,alternative,alternative,	mRNA,mRNA,mRNA,
XLOC_002907	TCONS_00008898,	novel,	lncRNA,
XLOC_002490	TCONS_00007505,TCONS_00007506,TCONS_00007507,TCONS_00007508,	alternative,alternative,alternative,known,	mRNA,mRNA,mRNA,mRNA,
XLOC_007078	TCONS_00022907,TCONS_00022908,TCONS_00022909,TCONS_00022910,TCONS_00022913,	alternative,alternative,alternative,alternative,alternative,	mRNA,mRNA,mRNA,mRNA,mRNA,
XLOC_002908	TCONS_00008899,	novel,	lncRNA,
XLOC_026868	TCONS_00081477,TCONS_00081478,	alternative,known,	mRNA,mRNA,
XLOC_007079	TCONS_00022919,TCONS_00022920,TCONS_00022921,	alternative,alternative,known,	mRNA,mRNA,mRNA,
XLOC_002909	TCONS_00008900,	novel,	lncRNA,
XLOC_029350	TCONS_00085930,TCONS_00085931,	novel,novel,	otherRNA,mRNA,
XLOC_026869	TCONS_00081480,	known,	mRNA,
XLOC_002493	TCONS_00007511,	novel,	mRNA,
XLOC_029351	TCONS_00085932,	novel,	mRNA,
XLOC_002494	TCONS_00007512,TCONS_00007513,TCONS_00007514,	alternative,alternative,extension,	mRNA,mRNA,mRNA,
XLOC_029352	TCONS_00085933,	novel,	mRNA,
XLOC_002495	TCONS_00007518,TCONS_00007519,TCONS_00007520,	alternative,extension,known,	mRNA,mRNA,mRNA,
XLOC_029353	TCONS_00085934,	novel,	otherRNA,
XLOC_002496	TCONS_00007521,TCONS_00007522,TCONS_00007523,TCONS_00007524,	alternative,alternative,known,known,	mRNA,mRNA,mRNA,mRNA,
XLOC_029354	TCONS_00085935,	novel,	otherRNA,
XLOC_002497	TCONS_00007527,	novel,	lncRNA,
XLOC_029355	TCONS_00085936,	novel,	otherRNA,
XLOC_002498	TCONS_00007528,	novel,	lncRNA,
XLOC_029356	TCONS_00085937,	novel,	otherRNA,
XLOC_012142	TCONS_00039869,TCONS_00039870,TCONS_00039871,	alternative,alternative,known,	lncRNA,mRNA,lncRNA,
XLOC_000810	TCONS_00002424,	novel,	lncRNA,
XLOC_002499	TCONS_00007529,TCONS_00007531,TCONS_00007532,	extension,known,known,	mRNA,mRNA,mRNA,
XLOC_029357	TCONS_00085938,	novel,	otherRNA,
XLOC_024770	TCONS_00077883,	known,	otherRNA,
XLOC_000811	TCONS_00002425,	novel,	lncRNA,
XLOC_029358	TCONS_00085940,	novel,	lncRNA,
XLOC_024771	TCONS_00077884,	known,	mRNA,
XLOC_012144	TCONS_00039877,TCONS_00039878,TCONS_00039879,TCONS_00039880,	alternative,alternative,alternative,known,	mRNA,mRNA,mRNA,mRNA,
XLOC_000812	TCONS_00002426,TCONS_00002427,TCONS_00002430,TCONS_00002431,	alternative,extension,alternative,alternative,	mRNA,mRNA,mRNA,mRNA,
XLOC_029359	TCONS_00085941,TCONS_00085942,TCONS_00085943,TCONS_00085944,	novel,novel,novel,known,	mRNA,mRNA,mRNA,mRNA,
XLOC_024772	TCONS_00077885,	novel,	lncRNA,
XLOC_012145	TCONS_00039883,TCONS_00039885,TCONS_00039886,TCONS_00039888,	alternative,known,known,known,	mRNA,mRNA,mRNA,mRNA,
XLOC_000813	TCONS_00002433,	novel,	lncRNA,
XLOC_024773	TCONS_00077886,TCONS_00077887,TCONS_00077888,TCONS_00077889,TCONS_00077894,TCONS_00077895,TCONS_00077896,	alternative,alternative,alternative,alternative,alternative,alternative,alternative,	mRNA,mRNA,mRNA,mRNA,mRNA,mRNA,mRNA,
XLOC_000814	TCONS_00002434,TCONS_00002435,TCONS_00002438,TCONS_00002439,TCONS_00002440,	novel,alternative,novel,alternative,novel,	mRNA,mRNA,mRNA,mRNA,mRNA,
XLOC_000815	TCONS_00002442,	known,	mRNA,
XLOC_000816	TCONS_00002443,TCONS_00002444,TCONS_00002445,TCONS_00002446,TCONS_00002447,TCONS_00002448,	alternative,alternative,alternative,alternative,alternative,known,	mRNA,mRNA,mRNA,mRNA,mRNA,mRNA,
XLOC_012149	TCONS_00039893,TCONS_00039894,TCONS_00039895,TCONS_00039897,TCONS_00039898,TCONS_00039899,TCONS_00039900,TCONS_00039901,TCONS_00039904,	alternative,extension,alternative,alternative,alternative,alternative,alternative,known,alternative,	mRNA,mRNA,mRNA,mRNA,mRNA,mRNA,mRNA,mRNA,mRNA,
XLOC_000817	TCONS_00002449,TCONS_00002450,	known,known,	mRNA,mRNA,
XLOC_000819	TCONS_00002453,TCONS_00002454,TCONS_00002455,TCONS_00002456,TCONS_00002457,TCONS_00002458,TCONS_00002459,	alternative,alternative,alternative,alternative,alternative,known,known,	mRNA,mRNA,mRNA,mRNA,mRNA,mRNA,mRNA,
XLOC_027260	TCONS_00082212,TCONS_00082213,TCONS_00082214,TCONS_00082215,TCONS_00082216,	novel,novel,novel,novel,novel,	mRNA,lncRNA,lncRNA,lncRNA,lncRNA,
XLOC_003301	TCONS_00009984,	known,	otherRNA,
XLOC_015930	TCONS_00052032,TCONS_00052036,TCONS_00052038,TCONS_00052039,TCONS_00052040,	extension,extension,alternative,alternative,alternative,	mRNA,mRNA,mRNA,mRNA,mRNA,
XLOC_015932	TCONS_00052042,	known,	mRNA,
XLOC_003305	TCONS_00009995,	novel,	mRNA,
XLOC_027265	TCONS_00082222,TCONS_00082223,TCONS_00082224,	novel,novel,novel,	otherRNA,otherRNA,otherRNA,
XLOC_015933	TCONS_00052043,	novel,	lncRNA,
XLOC_008771	TCONS_00028992,TCONS_00028993,TCONS_00028994,TCONS_00028995,TCONS_00028996,TCONS_00028997,TCONS_00028998,TCONS_00029000,TCONS_00029001,TCONS_00029002,	alternative,extension,known,alternative,alternative,alternative,alternative,known,alternative,alternative,	mRNA,mRNA,mRNA,mRNA,mRNA,mRNA,mRNA,lncRNA,mRNA,mRNA,
XLOC_027266	TCONS_00082232,	alternative,	lncRNA,
XLOC_015934	TCONS_00052046,TCONS_00052049,TCONS_00052050,TCONS_00052051,	alternative,alternative,alternative,alternative,	mRNA,mRNA,mRNA,mRNA,
XLOC_008772	TCONS_00029003,	known,	mRNA,
XLOC_003307	TCONS_00009997,TCONS_00009998,TCONS_00009999,TCONS_00010000,TCONS_00010001,TCONS_00010002,TCONS_00010003,TCONS_00010004,TCONS_00010005,TCONS_00010006,	alternative,alternative,alternative,known,alternative,alternative,alternative,alternative,known,alternative,	mRNA,mRNA,mRNA,mRNA,mRNA,mRNA,mRNA,mRNA,mRNA,mRNA,
XLOC_010053	TCONS_00032835,TCONS_00032836,TCONS_00032837,TCONS_00032838,TCONS_00032839,TCONS_00032840,TCONS_00032841,TCONS_00032842,TCONS_00032843,TCONS_00032844,	alternative,extension,alternative,alternative,alternative,alternative,alternative,alternative,novel,known,	mRNA,mRNA,mRNA,mRNA,mRNA,mRNA,mRNA,mRNA,mRNA,mRNA,
XLOC_008773	TCONS_00029004,TCONS_00029005,TCONS_00029006,TCONS_00029007,	alternative,alternative,known,known,	mRNA,mRNA,mRNA,mRNA,
XLOC_022681	TCONS_00073988,	novel,	mRNA,
XLOC_008774	TCONS_00029009,	novel,	mRNA,
XLOC_022682	TCONS_00073989,TCONS_00073990,TCONS_00073991,TCONS_00073992,	alternative,alternative,alternative,known,	mRNA,mRNA,mRNA,mRNA,
XLOC_015937	TCONS_00052055,TCONS_00052056,TCONS_00052057,TCONS_00052058,	alternative,alternative,alternative,alternative,	otherRNA,otherRNA,otherRNA,otherRNA,
XLOC_008775	TCONS_00029010,TCONS_00029011,TCONS_00029012,TCONS_00029013,TCONS_00029014,	alternative,alternative,alternative,alternative,alternative,	mRNA,mRNA,mRNA,mRNA,mRNA,
XLOC_015938	TCONS_00052059,TCONS_00052060,	known,known,	mRNA,mRNA,
XLOC_008776	TCONS_00029019,	known,	mRNA,
XLOC_018420	TCONS_00060060,	novel,	lncRNA,
XLOC_008777	TCONS_00029020,TCONS_00029022,TCONS_00029023,TCONS_00029025,TCONS_00029027,	alternative,alternative,known,known,known,	mRNA,mRNA,mRNA,mRNA,mRNA,
XLOC_018421	TCONS_00060062,	novel,	lncRNA,
XLOC_008778	TCONS_00029028,	novel,	lncRNA,
XLOC_008779	TCONS_00029031,TCONS_00029032,TCONS_00029033,TCONS_00029034,TCONS_00029035,	alternative,alternative,alternative,known,alternative,	mRNA,mRNA,mRNA,mRNA,mRNA,
XLOC_022687	TCONS_00073997,	novel,	lncRNA,
XLOC_018423	TCONS_00060064,TCONS_00060067,TCONS_00060069,TCONS_00060070,	known,extension,known,known,	mRNA,mRNA,mRNA,mRNA,
XLOC_018424	TCONS_00060071,	novel,	lncRNA,
XLOC_001210	TCONS_00003652,	novel,	lncRNA,
XLOC_018425	TCONS_00060072,TCONS_00060073,TCONS_00060074,TCONS_00060075,TCONS_00060076,	alternative,alternative,extension,alternative,alternative,	mRNA,mRNA,mRNA,mRNA,mRNA,
XLOC_001211	TCONS_00003653,	novel,	lncRNA,
XLOC_018426	TCONS_00060080,TCONS_00060081,	alternative,known,	mRNA,mRNA,
XLOC_001212	TCONS_00003655,TCONS_00003656,TCONS_00003659,TCONS_00003660,TCONS_00003661,TCONS_00003662,TCONS_00003663,TCONS_00003664,	alternative,alternative,alternative,known,alternative,alternative,alternative,alternative,	mRNA,mRNA,mRNA,mRNA,mRNA,mRNA,mRNA,mRNA,
XLOC_013841	TCONS_00045654,	alternative,	mRNA,
XLOC_001214	TCONS_00003666,TCONS_00003669,TCONS_00003670,TCONS_00003671,TCONS_00003672,TCONS_00003676,	alternative,alternative,alternative,alternative,alternative,known,	mRNA,mRNA,mRNA,mRNA,mRNA,mRNA,
XLOC_018429	TCONS_00060085,	known,	mRNA,
XLOC_013842	TCONS_00045657,	novel,	mRNA,
XLOC_006680	TCONS_00021533,TCONS_00021534,TCONS_00021535,	extension,known,known,	mRNA,mRNA,mRNA,
XLOC_001215	TCONS_00003677,	novel,	lncRNA,
XLOC_006681	TCONS_00021536,	known,	mRNA,
XLOC_013844	TCONS_00045660,TCONS_00045661,TCONS_00045662,	known,alternative,alternative,	mRNA,mRNA,mRNA,
XLOC_006682	TCONS_00021537,	known,	mRNA,
XLOC_001217	TCONS_00003682,TCONS_00003683,	known,extension,	lncRNA,lncRNA,
XLOC_025177	TCONS_00078535,TCONS_00078537,TCONS_00078538,	known,alternative,alternative,	mRNA,mRNA,mRNA,
XLOC_020590	TCONS_00067457,	novel,	lncRNA,
XLOC_013845	TCONS_00045664,TCONS_00045665,TCONS_00045666,TCONS_00045667,	alternative,alternative,known,alternative,	mRNA,mRNA,mRNA,mRNA,
XLOC_006683	TCONS_00021538,	known,	mRNA,
XLOC_001218	TCONS_00003684,TCONS_00003685,TCONS_00003686,TCONS_00003687,	novel,novel,novel,novel,	lncRNA,lncRNA,lncRNA,lncRNA,
XLOC_020591	TCONS_00067458,TCONS_00067459,TCONS_00067460,TCONS_00067461,TCONS_00067462,TCONS_00067463,	alternative,alternative,alternative,alternative,extension,known,	mRNA,mRNA,mRNA,mRNA,mRNA,mRNA,
XLOC_013846	TCONS_00045668,	known,	mRNA,
XLOC_006684	TCONS_00021539,TCONS_00021540,TCONS_00021541,	alternative,alternative,known,	mRNA,mRNA,mRNA,
XLOC_001219	TCONS_00003688,TCONS_00003689,TCONS_00003690,TCONS_00003691,TCONS_00003692,TCONS_00003693,	alternative,alternative,alternative,alternative,alternative,extension,	mRNA,mRNA,mRNA,mRNA,mRNA,mRNA,
XLOC_020592	TCONS_00067464,TCONS_00067465,TCONS_00067467,	alternative,alternative,alternative,	mRNA,mRNA,mRNA,
XLOC_013847	TCONS_00045669,TCONS_00045670,TCONS_00045671,TCONS_00045672,	alternative,alternative,alternative,known,	mRNA,mRNA,mRNA,mRNA,
XLOC_006685	TCONS_00021542,	novel,	lncRNA,
XLOC_020593	TCONS_00067469,	novel,	lncRNA,
XLOC_006686	TCONS_00021543,TCONS_00021544,TCONS_00021545,TCONS_00021546,TCONS_00021547,	known,alternative,alternative,known,known,	mRNA,mRNA,mRNA,mRNA,mRNA,
XLOC_020594	TCONS_00067470,	novel,	lncRNA,
XLOC_016330	TCONS_00053323,TCONS_00053324,TCONS_00053326,TCONS_00053327,TCONS_00053328,TCONS_00053329,	alternative,known,alternative,alternative,known,alternative,	mRNA,mRNA,mRNA,mRNA,mRNA,mRNA,
XLOC_013849	TCONS_00045674,	known,	mRNA,
XLOC_006687	TCONS_00021548,TCONS_00021549,TCONS_00021550,TCONS_00021551,	known,alternative,known,known,	mRNA,mRNA,mRNA,mRNA,
XLOC_020595	TCONS_00067471,	novel,	otherRNA,
XLOC_016331	TCONS_00053330,TCONS_00053331,TCONS_00053333,	alternative,alternative,alternative,	lncRNA,lncRNA,lncRNA,
XLOC_006688	TCONS_00021552,TCONS_00021553,TCONS_00021554,	alternative,alternative,known,	mRNA,mRNA,mRNA,
XLOC_020596	TCONS_00067472,TCONS_00067473,TCONS_00067474,TCONS_00067475,TCONS_00067476,TCONS_00067478,TCONS_00067479,	alternative,alternative,alternative,alternative,alternative,alternative,alternative,	mRNA,mRNA,mRNA,mRNA,mRNA,mRNA,mRNA,
XLOC_009170	TCONS_00030058,TCONS_00030059,TCONS_00030060,TCONS_00030061,TCONS_00030062,TCONS_00030063,	known,alternative,alternative,known,alternative,known,	mRNA,mRNA,mRNA,mRNA,mRNA,mRNA,
XLOC_006689	TCONS_00021555,TCONS_00021556,TCONS_00021557,	alternative,known,known,	mRNA,mRNA,mRNA,
XLOC_020597	TCONS_00067481,TCONS_00067482,TCONS_00067483,TCONS_00067484,	alternative,alternative,known,known,	mRNA,mRNA,mRNA,mRNA,
XLOC_016333	TCONS_00053336,	novel,	lncRNA,
XLOC_030241	TCONS_00088360,	novel,	lncRNA,
XLOC_020598	TCONS_00067485,	novel,	lncRNA,
XLOC_016334	TCONS_00053337,TCONS_00053338,TCONS_00053341,TCONS_00053343,TCONS_00053345,	known,known,known,alternative,known,	mRNA,mRNA,mRNA,mRNA,mRNA,
XLOC_030242	TCONS_00088361,	novel,	lncRNA,
XLOC_020599	TCONS_00067486,TCONS_00067487,TCONS_00067488,TCONS_00067489,TCONS_00067490,TCONS_00067491,	alternative,alternative,alternative,alternative,known,known,	mRNA,mRNA,mRNA,mRNA,mRNA,mRNA,
XLOC_016335	TCONS_00053344,	novel,	mRNA,
XLOC_030243	TCONS_00088362,	known,	mRNA,
XLOC_016336	TCONS_00053347,TCONS_00053348,TCONS_00053349,TCONS_00053350,	alternative,alternative,known,alternative,	mRNA,mRNA,mRNA,mRNA,
XLOC_009174	TCONS_00030067,TCONS_00030068,TCONS_00030070,	novel,novel,novel,	mRNA,mRNA,mRNA,
XLOC_016337	TCONS_00053351,TCONS_00053352,TCONS_00053353,TCONS_00053354,TCONS_00053355,	novel,novel,novel,novel,novel,	lncRNA,lncRNA,lncRNA,lncRNA,lncRNA,
XLOC_009175	TCONS_00030072,TCONS_00030073,TCONS_00030074,TCONS_00030075,	alternative,alternative,known,known,	mRNA,mRNA,mRNA,mRNA,
XLOC_030245	TCONS_00088364,TCONS_00088365,TCONS_00088366,TCONS_00088368,	alternative,alternative,alternative,alternative,	mRNA,mRNA,mRNA,mRNA,
XLOC_023083	TCONS_00074786,TCONS_00074787,TCONS_00074788,	alternative,known,known,	lncRNA,lncRNA,otherRNA,
XLOC_016338	TCONS_00053356,TCONS_00053358,TCONS_00053359,	known,known,known,	mRNA,mRNA,mRNA,
XLOC_011751	TCONS_00038481,	alternative,	mRNA,
XLOC_009176	TCONS_00030077,	extension,	mRNA,
XLOC_030246	TCONS_00088369,TCONS_00088370,TCONS_00088372,	alternative,alternative,extension,	mRNA,mRNA,mRNA,
XLOC_023084	TCONS_00074790,	novel,	otherRNA,
XLOC_016339	TCONS_00053360,TCONS_00053361,TCONS_00053362,TCONS_00053363,	alternative,extension,alternative,known,	mRNA,mRNA,mRNA,mRNA,
XLOC_011752	TCONS_00038482,	novel,	lncRNA,
XLOC_009177	TCONS_00030078,	known,	mRNA,
XLOC_004590	TCONS_00014222,TCONS_00014223,	novel,novel,	lncRNA,lncRNA,
XLOC_030247	TCONS_00088373,	novel,	lncRNA,
XLOC_023085	TCONS_00074791,	novel,	otherRNA,
XLOC_011753	TCONS_00038483,TCONS_00038488,	alternative,known,	mRNA,lncRNA,
XLOC_009178	TCONS_00030079,	known,	mRNA,
XLOC_004591	TCONS_00014224,	novel,	lncRNA,
XLOC_030248	TCONS_00088375,TCONS_00088377,TCONS_00088378,TCONS_00088379,TCONS_00088380,	novel,novel,novel,novel,known,	mRNA,mRNA,mRNA,mRNA,mRNA,
XLOC_023086	TCONS_00074792,	alternative,	mRNA,
XLOC_011754	TCONS_00038489,TCONS_00038490,	known,alternative,	mRNA,mRNA,
XLOC_009179	TCONS_00030080,TCONS_00030081,TCONS_00030082,	alternative,alternative,known,	mRNA,mRNA,mRNA,
XLOC_004592	TCONS_00014225,	alternative,	mRNA,
XLOC_030249	TCONS_00088381,	novel,	lncRNA,
XLOC_011755	TCONS_00038491,TCONS_00038492,TCONS_00038493,TCONS_00038495,	alternative,alternative,known,known,	mRNA,mRNA,mRNA,mRNA,
XLOC_004593	TCONS_00014227,	novel,	lncRNA,
XLOC_011756	TCONS_00038496,TCONS_00038497,TCONS_00038498,TCONS_00038499,TCONS_00038500,TCONS_00038501,TCONS_00038502,TCONS_00038503,TCONS_00038504,	alternative,alternative,alternative,known,known,known,known,known,known,	mRNA,mRNA,mRNA,mRNA,mRNA,mRNA,mRNA,mRNA,mRNA,
XLOC_004594	TCONS_00014228,	known,	mRNA,
XLOC_023089	TCONS_00074797,	known,	mRNA,
XLOC_004596	TCONS_00014230,TCONS_00014231,TCONS_00014234,TCONS_00014235,	alternative,alternative,alternative,alternative,	mRNA,mRNA,mRNA,mRNA,
XLOC_021402	TCONS_00070272,TCONS_00070273,TCONS_00070274,	alternative,alternative,known,	mRNA,mRNA,mRNA,
XLOC_014240	TCONS_00046713,	novel,	lncRNA,
XLOC_011759	TCONS_00038508,TCONS_00038509,TCONS_00038510,	alternative,known,known,	mRNA,mRNA,mRNA,
XLOC_021403	TCONS_00070275,TCONS_00070276,TCONS_00070277,TCONS_00070278,TCONS_00070279,TCONS_00070280,TCONS_00070281,TCONS_00070282,TCONS_00070283,	extension,alternative,alternative,known,known,known,known,known,alternative,	mRNA,mRNA,mRNA,mRNA,mRNA,mRNA,mRNA,mRNA,mRNA,
XLOC_014241	TCONS_00046714,	novel,	lncRNA,
XLOC_004598	TCONS_00014241,TCONS_00014242,TCONS_00014243,TCONS_00014245,	alternative,alternative,alternative,alternative,	mRNA,mRNA,mRNA,mRNA,
XLOC_021404	TCONS_00070284,TCONS_00070285,TCONS_00070286,TCONS_00070287,TCONS_00070289,TCONS_00070292,	alternative,alternative,alternative,alternative,known,known,	mRNA,mRNA,mRNA,mRNA,mRNA,mRNA,
XLOC_014242	TCONS_00046715,TCONS_00046716,TCONS_00046717,TCONS_00046719,TCONS_00046720,TCONS_00046723,TCONS_00046724,TCONS_00046725,	alternative,alternative,known,alternative,known,alternative,known,known,	mRNA,mRNA,mRNA,mRNA,mRNA,mRNA,mRNA,mRNA,
XLOC_007080	TCONS_00022916,TCONS_00022933,TCONS_00022934,TCONS_00022935,TCONS_00022936,TCONS_00022937,TCONS_00022938,TCONS_00022941,TCONS_00022942,TCONS_00022944,TCONS_00022948,TCONS_00022950,	known,alternative,alternative,alternative,alternative,alternative,known,known,alternative,known,known,known,	mRNA,mRNA,mRNA,mRNA,mRNA,mRNA,mRNA,mRNA,mRNA,mRNA,mRNA,mRNA,
XLOC_004599	TCONS_00014248,	known,	mRNA,
XLOC_002910	TCONS_00008901,TCONS_00008902,	extension,known,	mRNA,mRNA,
XLOC_021405	TCONS_00070294,	known,	mRNA,
XLOC_014243	TCONS_00046726,TCONS_00046727,TCONS_00046729,TCONS_00046730,TCONS_00046731,TCONS_00046732,TCONS_00046733,TCONS_00046734,TCONS_00046735,TCONS_00046742,TCONS_00046743,	alternative,alternative,alternative,alternative,alternative,alternative,alternative,alternative,alternative,alternative,alternative,	mRNA,mRNA,mRNA,mRNA,mRNA,mRNA,mRNA,mRNA,mRNA,mRNA,mRNA,
XLOC_007081	TCONS_00022922,	alternative,	mRNA,
XLOC_002911	TCONS_00008906,TCONS_00008907,TCONS_00008908,TCONS_00008909,TCONS_00008910,TCONS_00008911,TCONS_00008912,TCONS_00008913,	alternative,alternative,alternative,alternative,known,alternative,alternative,alternative,	mRNA,mRNA,mRNA,mRNA,mRNA,mRNA,mRNA,mRNA,
XLOC_026871	TCONS_00081482,	alternative,	otherRNA,
XLOC_014244	TCONS_00046736,	novel,	lncRNA,
XLOC_007082	TCONS_00022926,TCONS_00022928,TCONS_00022929,TCONS_00022930,	alternative,extension,alternative,novel,	mRNA,mRNA,mRNA,mRNA,
XLOC_002912	TCONS_00008914,TCONS_00008916,TCONS_00008918,TCONS_00008919,TCONS_00008920,	novel,alternative,extension,alternative,alternative,	mRNA,mRNA,mRNA,mRNA,mRNA,
XLOC_014245	TCONS_00046745,TCONS_00046746,TCONS_00046748,	alternative,known,known,	mRNA,mRNA,mRNA,
XLOC_007083	TCONS_00022931,TCONS_00022932,	alternative,known,	mRNA,mRNA,
XLOC_002913	TCONS_00008923,TCONS_00008924,	known,known,	mRNA,mRNA,
XLOC_021408	TCONS_00070299,TCONS_00070300,	alternative,known,	mRNA,mRNA,
XLOC_014246	TCONS_00046749,TCONS_00046750,	novel,novel,	lncRNA,otherRNA,
XLOC_007084	TCONS_00022951,TCONS_00022952,TCONS_00022953,TCONS_00022954,TCONS_00022955,TCONS_00022956,TCONS_00022957,	alternative,alternative,alternative,alternative,known,alternative,alternative,	mRNA,mRNA,mRNA,mRNA,mRNA,mRNA,mRNA,
XLOC_002914	TCONS_00008925,	known,	mRNA,
XLOC_021409	TCONS_00070301,TCONS_00070302,	known,known,	mRNA,mRNA,
XLOC_014247	TCONS_00046751,TCONS_00046752,TCONS_00046755,	alternative,alternative,alternative,	mRNA,mRNA,mRNA,
XLOC_007085	TCONS_00022958,TCONS_00022959,TCONS_00022960,TCONS_00022961,TCONS_00022962,TCONS_00022963,	known,alternative,alternative,known,known,alternative,	mRNA,mRNA,mRNA,mRNA,mRNA,mRNA,
XLOC_002915	TCONS_00008926,	novel,	lncRNA,
XLOC_026875	TCONS_00081487,	known,	otherRNA,
XLOC_014248	TCONS_00046757,TCONS_00046758,TCONS_00046759,TCONS_00046760,TCONS_00046762,TCONS_00046764,TCONS_00046766,TCONS_00046767,TCONS_00046768,	alternative,alternative,alternative,known,known,alternative,extension,alternative,alternative,	mRNA,mRNA,mRNA,mRNA,mRNA,mRNA,mRNA,mRNA,mRNA,
XLOC_007086	TCONS_00022964,TCONS_00022967,TCONS_00022969,	alternative,known,extension,	mRNA,mRNA,mRNA,
XLOC_014249	TCONS_00046769,	novel,	lncRNA,
XLOC_007088	TCONS_00022971,	alternative,	lncRNA,
XLOC_002918	TCONS_00008932,TCONS_00008933,TCONS_00008934,	alternative,alternative,alternative,	mRNA,mRNA,mRNA,
XLOC_026878	TCONS_00081492,TCONS_00081493,	known,known,	mRNA,mRNA,
XLOC_007089	TCONS_00022973,TCONS_00022974,TCONS_00022975,TCONS_00022976,TCONS_00022977,TCONS_00022978,	known,alternative,known,known,known,known,	mRNA,mRNA,mRNA,mRNA,mRNA,mRNA,
XLOC_005400	TCONS_00016850,	known,	mRNA,
XLOC_002919	TCONS_00008936,TCONS_00008937,	extension,alternative,	mRNA,mRNA,
XLOC_029360	TCONS_00085945,TCONS_00085946,	alternative,known,	mRNA,mRNA,
XLOC_026879	TCONS_00081494,TCONS_00081496,	alternative,known,	otherRNA,lncRNA,
XLOC_005401	TCONS_00016852,TCONS_00016854,TCONS_00016855,TCONS_00016856,	extension,alternative,known,novel,	mRNA,mRNA,mRNA,mRNA,
XLOC_005402	TCONS_00016857,TCONS_00016858,TCONS_00016859,	extension,alternative,alternative,	mRNA,mRNA,mRNA,
XLOC_029362	TCONS_00085951,TCONS_00085952,TCONS_00085953,	alternative,alternative,alternative,	mRNA,mRNA,mRNA,
XLOC_005403	TCONS_00016861,	novel,	lncRNA,
XLOC_029363	TCONS_00085954,	novel,	mRNA,
XLOC_005404	TCONS_00016863,	alternative,	mRNA,
XLOC_012150	TCONS_00039905,TCONS_00039906,	novel,novel,	mRNA,mRNA,
XLOC_012151	TCONS_00039907,TCONS_00039908,TCONS_00039909,	alternative,alternative,known,	mRNA,mRNA,mRNA,
XLOC_005406	TCONS_00016866,TCONS_00016867,TCONS_00016868,TCONS_00016869,TCONS_00016870,TCONS_00016872,TCONS_00016873,TCONS_00016874,TCONS_00016875,	alternative,alternative,alternative,alternative,alternative,alternative,alternative,alternative,alternative,	mRNA,mRNA,mRNA,mRNA,mRNA,mRNA,mRNA,mRNA,mRNA,
XLOC_029366	TCONS_00085959,	novel,	lncRNA,
XLOC_012152	TCONS_00039910,TCONS_00039911,TCONS_00039912,TCONS_00039913,	alternative,alternative,alternative,extension,	mRNA,mRNA,mRNA,mRNA,
XLOC_005407	TCONS_00016876,	novel,	lncRNA,
XLOC_029367	TCONS_00085960,	known,	mRNA,
XLOC_024780	TCONS_00077904,	known,	mRNA,
XLOC_012153	TCONS_00039915,TCONS_00039916,TCONS_00039917,TCONS_00039919,TCONS_00039920,TCONS_00039921,TCONS_00039924,	alternative,extension,known,alternative,alternative,alternative,known,	mRNA,mRNA,mRNA,mRNA,mRNA,mRNA,mRNA,
XLOC_005408	TCONS_00016877,	novel,	lncRNA,
XLOC_000821	TCONS_00002463,TCONS_00002465,TCONS_00002466,	alternative,known,alternative,	mRNA,mRNA,mRNA,
XLOC_012154	TCONS_00039927,TCONS_00039929,TCONS_00039930,TCONS_00039932,TCONS_00039933,TCONS_00039934,TCONS_00039935,TCONS_00039936,	novel,alternative,alternative,alternative,alternative,alternative,alternative,known,	mRNA,mRNA,mRNA,mRNA,mRNA,mRNA,mRNA,mRNA,
XLOC_005409	TCONS_00016879,TCONS_00016880,TCONS_00016881,	alternative,known,known,	mRNA,mRNA,mRNA,
XLOC_000822	TCONS_00002467,TCONS_00002468,TCONS_00002470,	alternative,alternative,novel,	mRNA,mRNA,mRNA,
XLOC_029369	TCONS_00085964,TCONS_00085965,	novel,novel,	otherRNA,otherRNA,
XLOC_012155	TCONS_00039937,TCONS_00039940,	alternative,alternative,	mRNA,mRNA,
XLOC_000823	TCONS_00002471,TCONS_00002472,TCONS_00002473,	alternative,alternative,known,	mRNA,mRNA,mRNA,
XLOC_012156	TCONS_00039944,TCONS_00039945,TCONS_00039946,TCONS_00039947,TCONS_00039948,	alternative,extension,alternative,alternative,extension,	mRNA,mRNA,mRNA,mRNA,mRNA,
XLOC_000824	TCONS_00002474,TCONS_00002475,TCONS_00002476,	alternative,extension,known,	mRNA,mRNA,mRNA,
XLOC_012157	TCONS_00039951,TCONS_00039953,TCONS_00039954,TCONS_00039955,	alternative,alternative,alternative,known,	mRNA,mRNA,mRNA,mRNA,
XLOC_000826	TCONS_00002478,TCONS_00002479,	alternative,known,	mRNA,mRNA,
XLOC_024787	TCONS_00077911,TCONS_00077912,	known,alternative,	mRNA,mRNA,
XLOC_000828	TCONS_00002482,TCONS_00002483,TCONS_00002485,TCONS_00002486,TCONS_00002487,TCONS_00002489,	alternative,alternative,known,alternative,alternative,alternative,	mRNA,mRNA,mRNA,mRNA,mRNA,mRNA,
XLOC_024788	TCONS_00077915,	novel,	lncRNA,
XLOC_000829	TCONS_00002492,	known,	otherRNA,
XLOC_027270	TCONS_00082238,TCONS_00082239,TCONS_00082240,	alternative,alternative,known,	mRNA,mRNA,mRNA,
XLOC_003311	TCONS_00010010,	novel,	lncRNA,
XLOC_027271	TCONS_00082241,	known,	lncRNA,
XLOC_003312	TCONS_00010011,	novel,	lncRNA,
XLOC_015940	TCONS_00052064,TCONS_00052065,TCONS_00052066,TCONS_00052067,TCONS_00052068,TCONS_00052069,TCONS_00052070,TCONS_00052071,	extension,alternative,alternative,alternative,alternative,known,alternative,alternative,	mRNA,mRNA,mRNA,mRNA,mRNA,mRNA,mRNA,mRNA,
XLOC_003313	TCONS_00010012,	novel,	mRNA,
XLOC_027273	TCONS_00082244,	alternative,	lncRNA,
XLOC_015941	TCONS_00052072,TCONS_00052073,	alternative,known,	mRNA,mRNA,
XLOC_015942	TCONS_00052075,TCONS_00052076,TCONS_00052077,	alternative,alternative,known,	mRNA,mRNA,mRNA,
XLOC_015943	TCONS_00052078,TCONS_00052079,	novel,known,	mRNA,mRNA,
XLOC_010061	TCONS_00032854,	alternative,	lncRNA,
XLOC_008781	TCONS_00029039,TCONS_00029040,TCONS_00029042,TCONS_00029043,TCONS_00029045,	alternative,alternative,known,extension,alternative,	mRNA,mRNA,mRNA,mRNA,mRNA,
XLOC_027276	TCONS_00082252,	known,	mRNA,
XLOC_015944	TCONS_00052080,TCONS_00052081,TCONS_00052082,TCONS_00052083,	alternative,known,known,known,	mRNA,mRNA,mRNA,mRNA,
XLOC_015945	TCONS_00052084,	novel,	lncRNA,
XLOC_010063	TCONS_00032857,TCONS_00032858,TCONS_00032859,	novel,alternative,known,	lncRNA,lncRNA,lncRNA,
XLOC_008783	TCONS_00029046,TCONS_00029047,TCONS_00029048,TCONS_00029049,	alternative,alternative,known,alternative,	mRNA,mRNA,mRNA,mRNA,
XLOC_022691	TCONS_00074001,TCONS_00074004,	novel,novel,	lncRNA,otherRNA,
XLOC_015946	TCONS_00052085,TCONS_00052086,TCONS_00052087,TCONS_00052088,TCONS_00052089,TCONS_00052090,TCONS_00052091,TCONS_00052092,TCONS_00052094,	novel,alternative,novel,novel,novel,novel,alternative,novel,known,	mRNA,mRNA,mRNA,mRNA,mRNA,mRNA,mRNA,mRNA,mRNA,
XLOC_010064	TCONS_00032861,	novel,	otherRNA,
XLOC_008784	TCONS_00029051,TCONS_00029052,TCONS_00029053,	extension,known,alternative,	mRNA,mRNA,mRNA,
XLOC_022692	TCONS_00074002,	novel,	lncRNA,
XLOC_015947	TCONS_00052095,TCONS_00052096,TCONS_00052097,	novel,known,novel,	mRNA,mRNA,mRNA,
XLOC_010065	TCONS_00032863,TCONS_00032864,TCONS_00032865,	novel,extension,known,	mRNA,mRNA,mRNA,
XLOC_008785	TCONS_00029054,TCONS_00029055,	alternative,known,	mRNA,mRNA,
XLOC_022693	TCONS_00074003,	known,	mRNA,
XLOC_008786	TCONS_00029057,	alternative,	mRNA,
XLOC_022694	TCONS_00074006,	novel,	lncRNA,
XLOC_015949	TCONS_00052099,TCONS_00052100,TCONS_00052101,TCONS_00052102,	extension,known,known,known,	mRNA,mRNA,mRNA,mRNA,
XLOC_010067	TCONS_00032867,	novel,	lncRNA,
XLOC_008787	TCONS_00029061,TCONS_00029062,TCONS_00029063,TCONS_00029064,TCONS_00029065,TCONS_00029067,	alternative,alternative,alternative,alternative,alternative,known,	mRNA,mRNA,mRNA,mRNA,mRNA,mRNA,
XLOC_010068	TCONS_00032868,	novel,	lncRNA,
XLOC_008788	TCONS_00029068,	known,	mRNA,
XLOC_010069	TCONS_00032869,	novel,	lncRNA,
XLOC_008789	TCONS_00029069,TCONS_00029070,TCONS_00029071,	known,known,known,	mRNA,mRNA,mRNA,
XLOC_018434	TCONS_00060091,TCONS_00060092,	extension,known,	mRNA,mRNA,
XLOC_001220	TCONS_00003695,	known,	mRNA,
XLOC_018435	TCONS_00060093,TCONS_00060094,TCONS_00060095,	alternative,known,known,	mRNA,mRNA,mRNA,
XLOC_001221	TCONS_00003696,TCONS_00003697,TCONS_00003698,	known,alternative,alternative,	mRNA,mRNA,mRNA,
XLOC_001222	TCONS_00003699,	novel,	lncRNA,
XLOC_025182	TCONS_00078544,TCONS_00078545,TCONS_00078546,	novel,novel,novel,	mRNA,otherRNA,otherRNA,
XLOC_001223	TCONS_00003700,	novel,	lncRNA,
XLOC_025183	TCONS_00078548,TCONS_00078549,	known,known,	mRNA,mRNA,
XLOC_018438	TCONS_00060098,TCONS_00060099,TCONS_00060100,TCONS_00060101,TCONS_00060102,TCONS_00060103,TCONS_00060104,TCONS_00060105,	alternative,alternative,alternative,extension,alternative,alternative,alternative,known,	mRNA,mRNA,mRNA,mRNA,mRNA,mRNA,mRNA,mRNA,
XLOC_018439	TCONS_00060106,	novel,	lncRNA,
XLOC_013852	TCONS_00045678,TCONS_00045682,TCONS_00045683,TCONS_00045684,	alternative,known,known,known,	mRNA,mRNA,mRNA,mRNA,
XLOC_006690	TCONS_00021558,TCONS_00021561,TCONS_00021562,	known,extension,known,	mRNA,mRNA,mRNA,
XLOC_013853	TCONS_00045685,TCONS_00045686,TCONS_00045687,TCONS_00045688,TCONS_00045689,TCONS_00045690,	alternative,known,alternative,alternative,alternative,alternative,	mRNA,mRNA,mRNA,mRNA,mRNA,mRNA,
XLOC_013854	TCONS_00045692,TCONS_00045693,	alternative,alternative,	mRNA,mRNA,
XLOC_006692	TCONS_00021566,TCONS_00021567,TCONS_00021568,	alternative,alternative,known,	mRNA,mRNA,mRNA,
XLOC_013855	TCONS_00045694,TCONS_00045695,TCONS_00045696,TCONS_00045697,	alternative,known,known,alternative,	mRNA,mRNA,mRNA,mRNA,
XLOC_006693	TCONS_00021570,TCONS_00021571,TCONS_00021572,TCONS_00021573,TCONS_00021574,TCONS_00021575,TCONS_00021576,	alternative,alternative,alternative,alternative,extension,alternative,known,	mRNA,mRNA,mRNA,mRNA,mRNA,mRNA,mRNA,
XLOC_013856	TCONS_00045698,	novel,	lncRNA,
XLOC_006694	TCONS_00021577,TCONS_00021578,TCONS_00021579,TCONS_00021580,	alternative,alternative,known,known,	mRNA,mRNA,mRNA,mRNA,
XLOC_013857	TCONS_00045699,TCONS_00045701,TCONS_00045702,TCONS_00045704,TCONS_00045707,TCONS_00045708,TCONS_00045709,	known,alternative,extension,alternative,extension,alternative,novel,	mRNA,mRNA,mRNA,mRNA,mRNA,mRNA,mRNA,
XLOC_006695	TCONS_00021581,TCONS_00021582,TCONS_00021583,TCONS_00021584,TCONS_00021585,	alternative,alternative,alternative,alternative,alternative,	mRNA,mRNA,mRNA,mRNA,mRNA,
XLOC_006696	TCONS_00021589,	known,	mRNA,
XLOC_016340	TCONS_00053364,TCONS_00053365,TCONS_00053366,TCONS_00053367,	alternative,alternative,known,alternative,	mRNA,mRNA,mRNA,mRNA,
XLOC_006697	TCONS_00021590,TCONS_00021591,TCONS_00021592,	extension,known,known,	mRNA,mRNA,mRNA,
XLOC_016341	TCONS_00053368,TCONS_00053370,	novel,novel,	lncRNA,lncRNA,
XLOC_006698	TCONS_00021593,TCONS_00021594,TCONS_00021596,	alternative,extension,known,	lncRNA,lncRNA,lncRNA,
XLOC_016342	TCONS_00053371,	novel,	lncRNA,
XLOC_006699	TCONS_00021597,	novel,	lncRNA,
XLOC_030250	TCONS_00088382,	novel,	lncRNA,
XLOC_016343	TCONS_00053372,	known,	lncRNA,
XLOC_009181	TCONS_00030084,TCONS_00030085,TCONS_00030087,TCONS_00030088,TCONS_00030089,TCONS_00030090,TCONS_00030091,TCONS_00030093,	alternative,alternative,alternative,known,alternative,alternative,alternative,known,	mRNA,mRNA,mRNA,mRNA,mRNA,mRNA,mRNA,mRNA,
XLOC_030251	TCONS_00088385,	novel,	lncRNA,
XLOC_023506	TCONS_00075557,	known,	lncRNA,
XLOC_009182	TCONS_00030092,	novel,	lncRNA,
XLOC_016345	TCONS_00053374,TCONS_00053375,TCONS_00053377,	alternative,known,known,	mRNA,mRNA,mRNA,
XLOC_009183	TCONS_00030094,	novel,	lncRNA,
XLOC_030253	TCONS_00088387,TCONS_00088388,TCONS_00088390,	extension,known,known,	mRNA,mRNA,mRNA,
XLOC_023091	TCONS_00074799,TCONS_00074800,TCONS_00074801,TCONS_00074802,TCONS_00074803,	novel,alternative,alternative,known,known,	mRNA,mRNA,mRNA,mRNA,mRNA,
XLOC_016346	TCONS_00053378,	known,	lncRNA,
XLOC_009184	TCONS_00030095,TCONS_00030096,TCONS_00030097,TCONS_00030098,TCONS_00030099,TCONS_00030101,	alternative,alternative,known,alternative,alternative,known,	otherRNA,otherRNA,otherRNA,otherRNA,otherRNA,otherRNA,
XLOC_028974	TCONS_00085009,TCONS_00085010,TCONS_00085011,TCONS_00085013,	alternative,known,known,alternative,	mRNA,mRNA,mRNA,mRNA,
XLOC_016347	TCONS_00053379,	novel,	lncRNA,
XLOC_011760	TCONS_00038513,TCONS_00038515,	known,alternative,	mRNA,mRNA,
XLOC_009185	TCONS_00030103,TCONS_00030104,TCONS_00030106,TCONS_00030109,	alternative,alternative,alternative,known,	mRNA,mRNA,mRNA,mRNA,
XLOC_028975	TCONS_00085014,	known,	mRNA,
XLOC_011761	TCONS_00038516,TCONS_00038517,	novel,known,	mRNA,mRNA,
XLOC_009186	TCONS_00030105,	novel,	lncRNA,
XLOC_028976	TCONS_00085015,	novel,	lncRNA,
XLOC_023094	TCONS_00074806,	novel,	otherRNA,
XLOC_016349	TCONS_00053381,	novel,	lncRNA,
XLOC_011762	TCONS_00038518,TCONS_00038519,TCONS_00038520,TCONS_00038521,	alternative,extension,known,alternative,	mRNA,mRNA,mRNA,mRNA,
XLOC_009187	TCONS_00030107,	novel,	mRNA,
XLOC_028977	TCONS_00085016,TCONS_00085018,TCONS_00085019,TCONS_00085020,TCONS_00085021,	known,known,known,known,known,	mRNA,mRNA,mRNA,mRNA,mRNA,
XLOC_023095	TCONS_00074807,	novel,	lncRNA,
XLOC_011763	TCONS_00038522,TCONS_00038523,	alternative,known,	mRNA,mRNA,
XLOC_009188	TCONS_00030108,	novel,	lncRNA,
XLOC_028978	TCONS_00085022,	novel,	lncRNA,
XLOC_011764	TCONS_00038524,TCONS_00038525,	known,alternative,	mRNA,mRNA,
XLOC_009189	TCONS_00030115,	alternative,	mRNA,
XLOC_030259	TCONS_00088397,	alternative,	mRNA,
XLOC_028979	TCONS_00085023,TCONS_00085024,TCONS_00085025,TCONS_00085030,	alternative,alternative,alternative,known,	mRNA,mRNA,mRNA,mRNA,
XLOC_007501	TCONS_00024499,	known,	mRNA,
XLOC_023098	TCONS_00074810,	novel,	otherRNA,
XLOC_007502	TCONS_00024500,TCONS_00024501,TCONS_00024502,	extension,alternative,alternative,	mRNA,mRNA,mRNA,
XLOC_021410	TCONS_00070303,TCONS_00070304,TCONS_00070305,TCONS_00070306,TCONS_00070307,TCONS_00070308,TCONS_00070309,	alternative,alternative,extension,alternative,alternative,known,known,	mRNA,mRNA,mRNA,mRNA,mRNA,mRNA,mRNA,
XLOC_011767	TCONS_00038528,	known,	lncRNA,
XLOC_007503	TCONS_00024504,TCONS_00024505,	known,alternative,	mRNA,mRNA,
XLOC_021411	TCONS_00070310,	extension,	mRNA,
XLOC_011768	TCONS_00038529,	known,	lncRNA,
XLOC_007504	TCONS_00024506,	known,	lncRNA,
XLOC_021412	TCONS_00070312,TCONS_00070313,TCONS_00070314,TCONS_00070317,TCONS_00070318,TCONS_00070319,TCONS_00070320,TCONS_00070321,TCONS_00070322,	alternative,alternative,extension,alternative,alternative,alternative,alternative,known,known,	mRNA,mRNA,mRNA,mRNA,mRNA,mRNA,mRNA,mRNA,mRNA,
XLOC_014250	TCONS_00046770,	novel,	lncRNA,
XLOC_011769	TCONS_00038533,TCONS_00038535,TCONS_00038540,TCONS_00038541,	alternative,alternative,alternative,extension,	mRNA,mRNA,mRNA,mRNA,
XLOC_007505	TCONS_00024507,TCONS_00024508,TCONS_00024509,	known,known,known,	mRNA,mRNA,mRNA,
XLOC_014251	TCONS_00046771,	novel,	lncRNA,
XLOC_007506	TCONS_00024510,TCONS_00024511,TCONS_00024512,TCONS_00024515,TCONS_00024516,	alternative,alternative,alternative,alternative,alternative,	mRNA,mRNA,mRNA,mRNA,mRNA,
XLOC_014252	TCONS_00046772,TCONS_00046773,	alternative,known,	mRNA,mRNA,
XLOC_007507	TCONS_00024518,	novel,	lncRNA,
XLOC_002920	TCONS_00008939,	novel,	lncRNA,
XLOC_026880	TCONS_00081497,	novel,	otherRNA,
XLOC_021415	TCONS_00070326,	novel,	mRNA,
XLOC_014253	TCONS_00046774,TCONS_00046775,	extension,known,	mRNA,mRNA,
XLOC_007508	TCONS_00024520,TCONS_00024521,TCONS_00024522,	extension,extension,known,	mRNA,mRNA,mRNA,
XLOC_007091	TCONS_00022980,TCONS_00022981,TCONS_00022982,	alternative,known,known,	mRNA,mRNA,mRNA,
XLOC_002921	TCONS_00008941,TCONS_00008942,TCONS_00008943,TCONS_00008944,TCONS_00008945,TCONS_00008946,TCONS_00008947,TCONS_00008949,TCONS_00008951,	alternative,alternative,alternative,alternative,alternative,alternative,alternative,alternative,known,	mRNA,mRNA,mRNA,mRNA,mRNA,mRNA,mRNA,mRNA,mRNA,
XLOC_021416	TCONS_00070327,TCONS_00070328,	alternative,known,	mRNA,mRNA,
XLOC_007509	TCONS_00024523,TCONS_00024524,TCONS_00024525,TCONS_00024526,TCONS_00024528,TCONS_00024530,	alternative,alternative,alternative,alternative,known,known,	mRNA,mRNA,mRNA,mRNA,mRNA,mRNA,
XLOC_007092	TCONS_00022983,TCONS_00022984,TCONS_00022986,TCONS_00022987,TCONS_00022988,	alternative,extension,known,alternative,novel,	mRNA,mRNA,mRNA,mRNA,mRNA,
XLOC_002922	TCONS_00008952,TCONS_00008953,TCONS_00008956,TCONS_00008960,TCONS_00008961,TCONS_00008962,TCONS_00008963,TCONS_00008964,	novel,alternative,known,novel,alternative,alternative,alternative,known,	mRNA,mRNA,mRNA,mRNA,mRNA,mRNA,mRNA,mRNA,
XLOC_021417	TCONS_00070330,	novel,	lncRNA,
XLOC_014255	TCONS_00046779,TCONS_00046780,	known,known,	mRNA,mRNA,
XLOC_007093	TCONS_00022991,TCONS_00022992,TCONS_00022993,TCONS_00022994,TCONS_00022995,	extension,alternative,alternative,alternative,alternative,	mRNA,mRNA,mRNA,mRNA,mRNA,
XLOC_002923	TCONS_00008958,	novel,	lncRNA,
XLOC_021418	TCONS_00070331,TCONS_00070332,TCONS_00070333,	known,alternative,alternative,	mRNA,mRNA,mRNA,
XLOC_014256	TCONS_00046781,TCONS_00046782,TCONS_00046785,TCONS_00046786,TCONS_00046787,TCONS_00046788,TCONS_00046790,	known,alternative,known,known,known,alternative,extension,	mRNA,mRNA,mRNA,mRNA,mRNA,mRNA,mRNA,
[truncated: 18,409 more rows]
