# Supplementary material for: Multi-species annotation of transcriptome and chromatin structure in domesticated animals
Source: BMC Biol. 2019 Dec 30;17:108. doi: 10.1186/s12915-019-0726-5 (PMC6936065; doi:10.1186/s12915-019-0726-5)
Supplement: Supplementary file 5 — Additional file 5 FR-AgENCODE genes and transcripts (structure, expression, positional and coding classes). • bos_taurus_cuff_tpm0.1_2sample_complete.gff • bos_taurus_cuff_tpm0.1_2sample_trid_4posclasses_3codingclasses_booleans.tsv • bos_taurus.frag.gnid.posclasslist.codclasslist.tsv • bos_taurus.fraggn.tpm.tsv • capra_hircus_cuff_tpm0.1_2sample_complete.gff • capra_hircus_cuff_tpm0.1_2sample_trid_4posclasses_3codingclasses_booleans.tsv • capra_hircus.frag.gnid.posclasslist.codclasslist.tsv • capra_hircus.fraggn.tpm.tsv • gallus_gallus_cuff_tpm0.1_2sample_complete.gff • gallus_gallus_cuff_tpm0.1_2sample_trid_4posclasses_3codingclasses_booleans.tsv • gallus_gallus.frag.gnid.posclasslist.codclasslist.tsv • gallus_gallus.fraggn.tpm.tsv • sus_scrofa_cuff_tpm0.1_2sample_complete.gff • sus_scrofa_cuff_tpm0.1_2sample_trid_4posclasses_3codingclasses_booleans.tsv • sus_scrofa.frag.gnid.posclasslist.codclasslist.tsv • sus_scrofa.fraggn.tpm.tsv [file 12915_2019_726_MOESM5_ESM.gz › home/sfoissac/fragencode/papers/first/suppl.files/fraggn/gallus_gallus.fraggn.tpm.tsv]

	chicken1-liver	chicken2-liver	chicken3-cd4	chicken3-liver	chicken4-cd4	chicken4-cd8	chicken4-liver
XLOC_000001	3.73	2.25	36.29	4.90	38.06	16.24	3.47
XLOC_000002	36.00	34.88	181.62	28.46	105.23	110.61	27.57
XLOC_000003	1.50	1.70	10.05	2.10	8.00	5.15	2.44
XLOC_000004	6.56	7.64	0.20	2.08	0.00	2.13	4.81
XLOC_000005	0.00	0.00	0.00	0.00	0.00	0.00	0.00
XLOC_000006	0.00	0.00	0.00	0.00	0.00	0.00	0.00
XLOC_000007	0.23	0.80	0.00	0.12	0.00	0.00	0.22
XLOC_000008	0.41	0.64	0.00	0.49	0.00	0.00	0.21
XLOC_000009	0.59	0.80	0.01	0.25	0.06	0.15	0.56
XLOC_000010	3.76	4.39	8.08	3.22	9.39	4.25	4.72
XLOC_000011	11.07	12.36	50.93	13.74	30.14	21.73	16.93
XLOC_000012	0.00	0.00	0.00	0.00	0.00	0.00	0.00
XLOC_000013	0.16	0.00	4.27	0.00	0.00	0.46	0.00
XLOC_000014	0.00	0.00	0.11	0.00	0.00	0.00	0.00
XLOC_000015	0.00	0.36	0.15	0.00	0.13	0.00	0.05
XLOC_000016	0.00	0.00	2.44	0.00	0.00	0.00	0.00
XLOC_000017	1.37	0.53	6.65	0.44	4.96	3.78	0.33
XLOC_000018	1.48	1.51	4.11	1.47	0.79	1.27	1.22
XLOC_000019	0.14	0.39	0.31	0.49	0.61	0.33	0.35
XLOC_000020	14.23	13.00	0.36	14.73	0.41	1.14	16.29
XLOC_000021	4.79	4.26	8.53	3.24	6.93	4.30	4.57
XLOC_000022	0.83	0.31	0.46	0.88	0.01	0.00	1.28
XLOC_000023	0.25	0.00	2.76	0.00	0.99	3.70	0.08
XLOC_000024	3.25	2.72	9.56	2.17	10.32	6.15	2.65
XLOC_000025	6.14	4.96	13.04	5.40	12.75	4.83	6.71
XLOC_000026	0.00	0.00	0.00	0.00	0.00	0.00	0.00
XLOC_000027	0.00	0.00	0.00	0.00	0.00	0.00	0.00
XLOC_000028	0.08	0.00	0.00	0.03	0.00	0.00	0.01
XLOC_000029	0.00	0.00	0.00	0.00	0.00	0.00	0.00
XLOC_000030	0.01	0.00	0.00	0.00	0.00	0.00	0.03
XLOC_000031	5.72	5.90	1.30	4.23	0.33	0.17	5.49
XLOC_000032	1.76	1.04	5.17	1.42	3.76	2.29	0.92
XLOC_000033	1.50	1.74	1.95	1.77	2.01	1.32	1.19
XLOC_000034	106.19	91.58	85.14	117.87	56.63	55.04	98.43
XLOC_000035	10.06	10.59	2.18	6.66	0.72	0.79	7.67
XLOC_000036	0.14	0.00	0.00	0.95	0.00	0.00	0.47
XLOC_000037	0.00	0.00	0.00	0.02	0.00	0.00	0.01
XLOC_000038	1.26	1.23	3.94	1.52	4.05	2.07	1.67
XLOC_000039	0.00	0.00	0.00	0.00	0.00	0.00	0.00
XLOC_000040	0.00	0.00	0.00	0.00	0.00	0.00	0.00
XLOC_000041	0.00	0.00	0.00	0.00	0.00	0.00	0.00
XLOC_000042	0.00	0.00	0.00	0.00	0.00	0.00	0.00
XLOC_000043	0.00	0.00	0.00	0.00	0.00	0.00	0.00
XLOC_000044	0.00	0.00	0.00	0.00	0.00	0.00	0.00
XLOC_000045	0.00	0.00	0.00	0.00	0.00	0.00	0.00
XLOC_000046	75.44	54.94	59.18	46.35	34.58	28.00	50.22
XLOC_000047	13.86	11.06	0.00	16.05	0.00	0.00	12.66
XLOC_000048	5.21	5.88	0.02	4.60	0.04	0.06	3.45
XLOC_000049	0.87	0.35	0.03	0.39	0.00	0.05	0.42
XLOC_000050	0.39	1.39	0.03	0.29	0.00	0.05	0.20
XLOC_000051	2.02	1.09	40.27	1.80	57.92	42.90	0.96
XLOC_000052	0.64	0.24	2.41	0.03	1.73	1.17	0.34
XLOC_000053	0.48	0.05	3.27	0.10	2.68	2.46	0.27
XLOC_000054	0.00	0.00	2.17	0.10	0.00	0.00	0.18
XLOC_000055	0.09	0.03	4.12	0.06	1.68	0.67	0.21
XLOC_000056	0.03	0.06	3.06	0.00	6.32	1.31	0.00
XLOC_000057	0.00	0.00	4.23	0.00	4.63	0.71	0.00
XLOC_000058	0.00	0.00	1.31	0.00	1.23	0.58	0.00
XLOC_000059	0.01	0.01	3.91	0.02	4.21	1.42	0.00
XLOC_000060	0.00	0.00	4.03	0.00	0.82	0.28	0.00
XLOC_000061	0.00	0.06	0.53	0.00	1.56	0.00	0.00
XLOC_000062	0.04	0.01	1.95	0.01	1.97	1.66	0.00
XLOC_000063	0.01	0.00	3.58	0.01	3.30	1.36	0.03
XLOC_000064	0.00	0.00	1.58	0.00	2.57	0.75	0.04
XLOC_000065	0.02	0.01	2.66	0.01	3.00	1.75	0.01
XLOC_000066	0.01	0.03	5.99	0.00	11.12	3.94	0.01
XLOC_000067	0.02	0.06	2.27	0.00	2.93	0.62	0.01
XLOC_000068	0.97	0.06	3.13	0.64	4.39	2.29	0.23
XLOC_000069	0.50	0.06	1.15	0.10	0.95	2.15	0.03
XLOC_000070	0.23	0.05	2.54	0.23	2.53	3.92	0.26
XLOC_000071	0.00	0.00	0.00	0.00	0.00	0.00	0.00
XLOC_000072	0.00	0.00	0.00	0.00	0.00	0.00	0.00
XLOC_000073	0.02	0.00	0.44	0.02	0.00	0.15	0.00
XLOC_000074	43.19	35.60	7.81	64.51	7.54	7.66	32.63
XLOC_000075	20.94	19.47	44.33	19.66	38.37	15.71	23.09
XLOC_000076	5.81	14.73	30.00	7.27	17.19	5.44	6.02
XLOC_000077	0.00	0.00	0.60	0.00	0.50	0.00	0.00
XLOC_000078	0.01	0.00	0.98	0.00	0.58	0.19	0.00
XLOC_000079	0.33	0.59	0.10	0.18	0.00	0.00	0.12
XLOC_000080	0.29	0.03	0.04	0.16	0.00	0.52	0.10
XLOC_000081	0.21	0.08	0.15	0.13	0.20	0.23	0.26
XLOC_000082	4.44	1.43	6.63	2.20	2.68	4.31	1.08
XLOC_000083	983.79	613.89	0.00	703.56	0.00	0.00	624.88
XLOC_000084	452.84	325.49	133.30	271.83	89.71	88.10	320.59
XLOC_000085	12.00	11.60	30.31	8.04	25.53	14.43	9.96
XLOC_000086	1.85	0.92	146.97	0.99	132.35	10.84	0.82
XLOC_000087	0.00	0.00	1.41	0.00	1.98	0.00	0.00
XLOC_000088	0.00	0.01	1.60	0.00	1.76	0.05	0.00
XLOC_000089	1.45	1.43	35.85	1.21	29.22	16.22	0.97
XLOC_000090	0.00	0.00	0.00	0.00	0.00	0.00	0.00
XLOC_000091	0.00	0.00	0.00	0.00	0.00	0.00	0.00
XLOC_000092	79.95	78.17	1.59	61.00	0.34	2.75	69.63
XLOC_000093	23.18	72.90	0.02	17.79	0.00	0.11	22.00
XLOC_000094	0.21	0.23	1.00	0.25	0.75	1.25	0.10
XLOC_000095	48.81	47.43	0.26	43.30	0.69	0.23	40.79
XLOC_000096	0.26	0.24	0.01	0.21	0.03	0.03	0.28
XLOC_000097	12.80	15.26	4.44	12.03	3.15	4.34	14.17
XLOC_000098	29.35	25.79	18.87	26.12	10.42	9.85	32.58
XLOC_000099	13.20	28.29	10.57	28.92	8.58	5.94	20.91
XLOC_000100	0.06	0.06	0.68	0.04	1.48	0.10	0.05
XLOC_000101	30.69	27.55	80.02	33.10	60.01	40.21	31.28
XLOC_000102	0.32	0.20	1.27	0.26	0.62	0.20	0.13
XLOC_000103	22.62	19.88	21.49	19.05	15.22	8.27	19.05
XLOC_000104	0.63	0.72	1.03	0.50	0.73	0.00	0.55
XLOC_000105	0.00	0.00	1.02	0.00	0.21	0.00	0.00
XLOC_000106	0.00	0.00	0.00	0.00	0.00	0.00	0.00
XLOC_000107	0.00	0.00	1.84	0.00	0.75	0.00	0.00
XLOC_000108	5.95	5.26	31.14	4.70	32.11	8.84	5.39
XLOC_000109	7.17	5.87	4.54	5.31	2.95	4.60	6.93
XLOC_000110	0.00	0.00	0.00	0.00	0.00	0.00	0.00
XLOC_000111	10.01	7.56	6.04	2.20	7.23	4.62	13.68
XLOC_000112	0.66	0.78	0.17	33.94	0.01	0.00	14.12
XLOC_000113	0.00	0.00	0.00	0.00	0.00	0.00	0.00
XLOC_000114	0.79	0.80	0.23	0.60	0.00	0.32	0.46
XLOC_000115	0.51	0.46	0.00	0.50	0.00	0.00	0.46
XLOC_000116	0.12	0.09	0.00	0.09	0.00	0.00	0.04
XLOC_000117	0.00	0.00	0.00	0.00	0.00	0.00	0.00
XLOC_000118	0.00	0.00	0.00	0.00	0.00	0.00	0.00
XLOC_000119	0.00	0.00	0.00	0.00	0.00	0.00	0.00
XLOC_000120	0.00	0.00	0.00	0.00	0.00	0.00	0.00
XLOC_000121	1.22	0.85	0.04	1.17	0.00	0.00	0.82
XLOC_000122	3.92	4.26	0.00	2.46	0.00	0.00	3.68
XLOC_000123	0.89	0.40	0.66	0.46	0.20	7.83	0.50
XLOC_000124	0.00	0.00	0.00	0.00	0.00	0.00	0.00
XLOC_000125	0.00	0.00	0.60	0.00	0.00	1.25	0.00
XLOC_000126	0.08	0.05	0.06	0.20	0.00	0.00	0.11
XLOC_000127	2.22	2.69	0.08	3.15	0.05	1.41	2.47
XLOC_000128	0.30	0.26	0.04	0.26	0.00	0.09	0.23
XLOC_000129	0.02	0.01	0.02	0.48	0.00	0.02	0.01
XLOC_000130	0.00	0.03	0.00	0.27	0.00	0.06	0.03
XLOC_000131	0.08	0.02	0.00	0.24	0.00	0.00	0.11
XLOC_000132	0.43	0.46	0.00	0.33	0.00	0.20	0.90
XLOC_000133	14.91	12.96	22.62	15.85	10.99	9.53	15.86
XLOC_000134	0.09	0.09	4.37	0.08	4.84	2.58	0.07
XLOC_000135	0.00	0.48	5.31	0.21	3.12	0.00	0.00
XLOC_000136	4.29	4.70	17.75	6.87	12.09	5.44	7.48
XLOC_000137	23.79	15.57	18.19	13.20	3.25	5.10	13.46
XLOC_000138	3.00	4.86	1.53	4.26	0.69	1.50	4.30
XLOC_000139	0.40	0.28	0.00	0.24	0.00	0.00	0.27
XLOC_000140	1.69	1.96	1.56	2.40	1.08	0.33	1.76
XLOC_000141	24.12	26.10	29.93	24.08	19.15	14.79	27.61
XLOC_000142	96.84	79.40	101.97	99.39	68.72	48.98	94.92
XLOC_000143	0.00	0.00	0.00	0.00	0.00	0.00	0.02
XLOC_000144	18.02	13.56	117.39	20.90	83.56	56.74	14.03
XLOC_000145	7.73	9.24	22.47	9.29	24.08	10.46	10.40
XLOC_000146	6.11	6.04	10.38	5.13	13.08	5.92	5.84
XLOC_000147	0.30	0.30	0.06	0.49	0.04	0.04	0.11
XLOC_000148	0.13	0.11	0.03	0.08	0.00	0.01	0.14
XLOC_000149	0.46	0.26	0.22	0.18	0.00	0.25	0.25
XLOC_000150	1.36	0.46	0.00	0.84	0.00	0.00	1.55
XLOC_000151	0.22	0.27	0.04	0.44	0.00	0.00	0.17
XLOC_000152	0.31	0.31	0.00	0.68	0.00	0.00	0.34
XLOC_000153	0.30	0.28	0.00	0.27	0.00	0.00	0.31
XLOC_000154	0.38	0.22	0.07	0.50	0.01	0.05	0.28
XLOC_000155	0.00	0.00	0.00	0.00	0.00	0.00	0.00
XLOC_000156	20.23	16.82	55.57	16.46	66.50	17.20	18.41
XLOC_000157	0.03	0.00	0.38	0.01	1.08	0.40	0.02
XLOC_000158	0.07	0.03	1.26	0.04	2.23	0.69	0.03
XLOC_000159	2.80	3.71	0.13	1.27	0.09	0.14	3.90
XLOC_000160	41.47	29.99	65.38	33.87	69.29	29.78	25.27
XLOC_000161	0.00	0.00	0.00	0.00	0.00	0.00	0.00
XLOC_000162	12.38	13.80	8.14	10.49	3.31	2.42	11.50
XLOC_000163	61.48	70.62	96.38	89.79	68.07	47.51	77.75
XLOC_000164	0.00	0.00	1.57	0.00	0.32	0.00	0.00
XLOC_000165	9.78	7.83	46.30	11.66	37.91	21.27	7.72
XLOC_000166	123.52	114.74	34.40	77.50	32.41	15.86	83.28
XLOC_000167	0.29	0.05	1.88	0.36	2.28	6.51	0.33
XLOC_000168	60.89	82.59	19.94	118.05	11.30	11.22	86.37
XLOC_000169	0.17	0.13	0.35	0.45	0.32	0.00	0.02
XLOC_000170	15.49	15.08	4.01	11.63	2.90	5.06	10.29
XLOC_000171	0.02	0.19	0.00	0.12	0.00	0.00	0.00
XLOC_000172	72.15	58.27	45.56	60.70	35.80	42.94	73.29
XLOC_000173	17.72	18.82	0.20	22.71	0.09	0.57	20.44
XLOC_000174	0.01	0.01	0.00	0.02	0.00	0.00	0.01
XLOC_000175	14.26	12.08	0.42	18.49	0.07	0.51	15.74
XLOC_000176	15.77	13.08	16.44	14.01	13.53	5.52	13.21
XLOC_000177	0.56	0.65	2.91	0.32	1.58	0.56	0.17
XLOC_000178	8.22	8.91	34.40	9.13	25.19	12.76	7.55
XLOC_000179	3.86	1.86	2.35	2.62	1.59	7.23	2.32
XLOC_000180	0.00	0.00	0.70	0.01	0.00	0.15	0.00
XLOC_000181	0.00	0.00	0.56	0.00	0.00	0.09	0.00
XLOC_000182	0.05	0.00	0.94	0.00	0.00	0.19	0.00
XLOC_000183	0.00	0.00	2.28	0.03	2.77	6.01	0.02
XLOC_000184	0.00	0.00	0.00	0.00	0.00	0.00	0.00
XLOC_000185	0.52	0.35	80.13	0.74	82.46	28.53	0.27
XLOC_000186	11.21	9.28	27.14	10.15	20.73	14.38	13.56
XLOC_000187	0.00	0.00	0.00	0.00	0.00	0.00	0.00
XLOC_000188	0.00	0.00	0.00	0.00	0.00	0.00	0.00
XLOC_000189	0.00	0.00	0.00	0.00	0.00	0.00	0.00
XLOC_000190	0.00	0.00	0.00	0.00	0.00	0.00	0.00
XLOC_000191	6.32	5.20	12.00	4.73	5.56	3.61	6.91
XLOC_000192	0.01	0.02	1.57	0.01	2.32	0.25	0.00
XLOC_000193	0.02	0.04	4.78	0.13	2.65	0.57	0.14
XLOC_000194	0.14	0.10	7.80	0.13	6.15	1.75	0.07
XLOC_000195	0.14	0.07	0.00	0.06	0.00	0.00	0.06
XLOC_000196	41.33	42.99	42.91	203.45	23.00	15.14	35.16
XLOC_000197	0.11	0.00	0.97	0.02	0.00	0.32	0.00
XLOC_000198	0.50	0.43	0.00	0.39	0.00	0.00	0.18
XLOC_000199	0.28	0.60	0.00	0.36	0.00	0.00	0.07
XLOC_000200	0.09	0.06	2.39	0.24	0.01	0.00	0.20
XLOC_000201	0.00	0.00	0.00	0.15	0.00	0.00	0.15
XLOC_000202	0.00	0.00	0.00	0.38	0.00	0.00	0.15
XLOC_000203	0.00	0.00	0.00	0.27	0.00	0.00	0.13
XLOC_000204	13.67	14.08	16.64	15.56	12.51	8.08	18.61
XLOC_000205	0.00	0.00	0.00	0.00	0.00	0.00	0.00
XLOC_000206	16.95	14.75	3.82	14.09	4.37	2.07	14.73
XLOC_000207	0.31	0.33	0.00	0.34	0.00	0.00	0.34
XLOC_000208	1.11	2.94	0.00	1.26	0.00	0.00	4.59
XLOC_000209	0.15	0.12	0.00	0.14	0.00	0.00	0.04
XLOC_000210	0.08	0.08	0.00	0.25	0.00	0.00	0.01
XLOC_000211	0.08	0.26	0.00	0.17	0.00	0.00	0.00
XLOC_000212	0.07	0.04	14.15	0.00	11.22	0.80	0.00
XLOC_000213	2.14	1.95	25.73	2.08	19.25	4.11	2.20
XLOC_000214	0.02	0.02	8.00	0.01	5.29	0.20	0.01
XLOC_000215	0.00	0.00	0.00	0.00	0.00	0.00	0.00
XLOC_000216	2.36	2.04	7.80	2.40	4.16	2.85	2.16
XLOC_000217	0.00	0.00	0.00	0.01	0.00	0.00	0.03
XLOC_000218	0.00	0.00	0.00	0.00	0.00	0.00	0.00
XLOC_000219	0.00	0.00	0.00	0.00	0.00	0.00	0.00
XLOC_000220	10.28	8.55	6.81	9.06	4.64	4.92	10.02
XLOC_000221	0.00	0.00	0.04	0.03	0.00	0.03	0.00
XLOC_000222	49.78	39.81	49.75	26.60	56.90	41.82	37.28
XLOC_000223	0.00	0.00	0.00	0.00	0.00	0.00	0.00
XLOC_000224	1.13	0.54	0.30	0.42	0.42	0.09	0.51
XLOC_000225	0.15	0.16	0.02	0.09	0.00	0.11	0.07
XLOC_000226	57.76	48.71	35.15	51.98	16.67	57.52	53.56
XLOC_000227	1.18	0.65	3.15	0.21	1.10	0.96	0.43
XLOC_000228	0.94	0.66	1.67	0.55	1.01	1.49	0.59
XLOC_000229	0.17	0.07	0.08	0.22	0.08	0.08	0.11
XLOC_000230	1.13	0.99	0.28	1.07	0.00	0.30	0.56
XLOC_000231	0.00	0.00	0.00	0.00	0.00	0.00	0.00
XLOC_000232	44.21	25.85	0.11	38.04	0.00	1.66	41.03
XLOC_000233	0.00	0.00	0.00	0.00	0.00	0.00	0.00
XLOC_000234	19.79	12.51	16.39	13.11	10.63	12.01	14.07
XLOC_000235	89.12	121.99	5.85	177.57	2.91	2.59	160.02
XLOC_000236	0.01	0.03	0.00	0.00	0.00	0.00	0.00
XLOC_000237	0.00	0.00	0.00	0.00	0.00	0.00	0.00
XLOC_000238	1.85	1.62	8.25	1.43	5.73	3.13	1.39
XLOC_000239	0.00	0.00	0.00	0.00	0.00	0.00	0.03
XLOC_000240	0.35	0.36	0.05	0.33	0.04	0.00	0.28
XLOC_000241	0.00	0.00	0.00	0.00	0.00	0.00	0.00
XLOC_000242	0.00	0.00	0.00	0.00	0.00	0.00	0.00
XLOC_000243	0.15	0.27	0.00	1.33	0.00	0.00	0.42
XLOC_000244	1.38	1.24	0.97	1.22	0.04	0.30	1.28
XLOC_000245	0.02	0.05	0.00	0.04	0.00	0.00	0.25
XLOC_000246	0.00	0.00	0.00	0.00	0.00	0.00	0.00
XLOC_000247	17.94	13.77	7.79	13.78	2.58	18.78	14.87
XLOC_000248	0.08	0.00	0.00	0.00	0.06	0.00	0.00
XLOC_000249	0.00	0.00	0.00	0.00	0.00	0.00	0.00
XLOC_000250	15.49	10.49	22.20	8.71	15.08	8.20	9.46
XLOC_000251	0.04	0.20	2.63	0.17	2.20	1.31	0.04
XLOC_000252	0.23	0.36	0.01	0.15	0.00	0.04	0.07
XLOC_000253	0.22	0.57	0.38	0.27	0.02	1.62	0.38
XLOC_000254	1.14	1.97	0.30	0.99	0.03	0.51	1.50
XLOC_000255	10.92	8.88	7.01	5.44	2.39	10.60	6.56
XLOC_000256	0.04	0.02	0.95	0.07	0.69	0.80	0.02
XLOC_000257	0.12	0.02	0.48	0.21	0.00	0.05	0.08
XLOC_000258	0.00	0.00	1.00	0.11	0.00	0.00	0.10
XLOC_000259	0.13	0.03	0.85	0.20	0.37	0.21	0.11
XLOC_000260	0.02	0.00	1.06	0.00	0.18	0.00	0.00
XLOC_000261	0.02	0.00	0.52	0.02	0.16	0.00	0.03
XLOC_000262	0.01	0.00	0.64	0.04	0.38	0.22	0.03
XLOC_000263	13.81	13.42	7.75	13.97	7.47	4.43	7.84
XLOC_000264	0.00	0.00	0.00	0.00	0.00	0.00	0.00
XLOC_000265	0.00	0.00	0.00	0.00	0.00	0.00	0.00
XLOC_000266	14.62	13.78	25.04	11.23	18.05	26.33	10.63
XLOC_000267	19.55	11.10	18.86	23.50	17.42	10.43	15.07
XLOC_000268	0.02	0.04	0.03	0.05	0.00	0.10	0.02
XLOC_000269	0.20	0.11	0.23	0.08	0.20	0.39	0.10
XLOC_000270	0.12	0.04	0.00	0.06	0.00	0.00	0.02
XLOC_000271	0.14	0.12	0.14	0.29	0.13	0.19	0.15
XLOC_000272	5.82	5.00	12.84	4.53	10.74	9.74	5.56
XLOC_000273	5.19	4.55	10.91	4.97	8.57	9.08	4.83
XLOC_000274	0.02	0.33	0.00	0.12	0.00	0.00	0.18
XLOC_000275	0.00	0.00	0.00	0.00	0.00	0.00	0.00
XLOC_000276	0.05	0.04	0.01	0.08	0.00	0.00	0.05
XLOC_000277	0.06	0.05	0.00	0.60	0.00	0.00	0.07
XLOC_000278	0.30	0.05	0.00	0.56	0.00	0.00	0.21
XLOC_000279	0.27	0.04	0.00	0.18	0.00	0.00	0.04
XLOC_000280	0.15	0.07	0.00	0.36	0.00	0.00	0.17
XLOC_000281	4.60	3.71	23.43	5.09	14.34	8.72	3.98
XLOC_000282	0.08	0.02	0.23	0.34	0.11	0.04	0.09
XLOC_000283	0.00	0.00	0.35	0.00	0.28	0.40	0.00
XLOC_000284	0.00	0.00	0.09	0.00	0.00	4.30	0.00
XLOC_000285	0.05	0.02	0.06	0.01	0.17	0.16	0.42
XLOC_000286	0.00	0.00	0.00	0.00	0.00	0.00	0.00
XLOC_000287	0.01	0.14	0.00	0.00	0.00	0.00	0.01
XLOC_000288	20.23	39.26	0.00	31.70	0.00	0.00	17.46
XLOC_000289	1.01	1.78	0.00	0.31	0.00	0.00	0.45
XLOC_000290	0.04	0.16	0.00	0.00	0.00	0.00	0.00
XLOC_000291	0.03	0.39	0.00	0.00	0.00	0.00	0.00
XLOC_000292	0.00	0.38	0.00	0.00	0.00	0.00	0.00
XLOC_000293	0.00	0.69	0.00	0.00	0.00	0.00	0.04
XLOC_000294	0.00	0.32	0.00	0.00	0.00	0.00	0.00
XLOC_000295	0.03	0.42	0.00	0.00	0.00	0.00	0.03
XLOC_000296	0.00	0.31	0.00	0.00	0.00	0.00	0.01
XLOC_000297	36.27	28.92	42.26	31.89	34.26	16.64	35.79
XLOC_000298	0.91	1.17	0.13	2.35	0.03	0.28	1.32
XLOC_000299	0.45	187.94	818.50	229.37	1180.67	1427.60	498.15
XLOC_000300	0.01	0.00	0.00	0.12	0.00	0.00	0.00
XLOC_000301	14.50	13.95	48.38	13.54	42.67	19.91	13.98
XLOC_000302	14.99	13.38	16.28	16.42	11.58	8.73	17.75
XLOC_000303	0.43	0.39	0.91	0.36	1.37	0.61	0.35
XLOC_000304	0.21	0.19	0.02	0.07	0.13	0.00	0.16
XLOC_000305	0.03	0.02	0.50	0.00	0.20	0.19	0.01
XLOC_000306	0.01	0.00	0.59	0.04	0.14	0.00	0.01
XLOC_000307	0.00	0.00	0.72	0.00	0.48	0.08	0.03
XLOC_000308	0.00	0.00	0.61	0.00	0.00	0.00	0.00
XLOC_000309	5.84	6.22	3.30	4.60	2.82	1.74	5.77
XLOC_000310	2.30	2.04	0.80	2.09	1.07	0.47	1.61
XLOC_000311	34.69	27.62	44.08	30.86	57.91	22.46	25.77
XLOC_000312	10.17	10.18	156.25	12.37	211.03	107.42	11.19
XLOC_000313	0.62	0.64	4.66	0.98	1.49	3.08	0.45
XLOC_000314	42.23	34.54	5.36	124.62	2.90	10.64	76.11
XLOC_000315	4.51	3.77	2.94	6.75	2.47	5.35	5.55
XLOC_000316	4.23	3.95	37.53	3.85	34.17	12.91	4.35
XLOC_000317	10.00	13.60	0.06	12.06	0.08	0.00	22.12
XLOC_000318	0.00	0.00	0.00	0.00	0.00	0.00	0.00
XLOC_000319	1.03	0.93	0.41	0.54	0.00	0.13	0.43
XLOC_000320	12.49	8.15	53.15	10.44	28.51	26.19	7.40
XLOC_000321	0.00	0.00	0.49	0.03	0.40	0.20	0.08
XLOC_000322	28.84	21.75	48.81	26.44	46.54	23.50	27.50
XLOC_000323	3.50	2.87	7.27	3.27	2.71	1.97	2.77
XLOC_000324	0.00	0.00	1.04	0.06	0.63	0.00	0.00
XLOC_000325	0.23	0.00	0.21	0.10	0.00	0.00	0.06
XLOC_000326	43.27	40.19	117.63	39.48	58.22	37.39	45.57
XLOC_000327	10.87	8.88	25.12	9.97	19.30	8.04	11.45
XLOC_000328	17.30	17.12	31.67	13.71	21.82	17.17	12.44
XLOC_000329	0.41	0.55	0.26	0.15	0.16	0.02	0.29
XLOC_000330	15.94	16.02	47.94	13.17	48.02	32.02	15.29
XLOC_000331	13.10	11.59	61.64	11.95	49.13	47.71	13.81
XLOC_000332	0.14	0.14	0.24	0.20	0.43	0.15	0.17
XLOC_000333	9.73	6.00	31.31	6.60	32.81	21.62	10.37
XLOC_000334	2.88	2.20	7.70	2.62	5.98	2.79	2.81
XLOC_000335	72.60	48.26	78.40	68.98	52.65	32.12	52.11
XLOC_000336	1.26	0.96	0.01	1688.88	0.00	0.00	1687.99
XLOC_000337	8.57	4.48	0.75	22.10	0.26	0.07	28.74
XLOC_000338	0.04	0.07	0.00	0.02	0.00	0.00	0.03
XLOC_000339	13.79	10.49	57.92	15.51	37.60	26.70	14.92
XLOC_000340	0.14	0.04	1.29	0.06	2.25	1.58	0.15
XLOC_000341	0.00	0.00	0.00	0.00	0.00	0.00	0.00
XLOC_000342	1.45	1.27	0.03	0.18	0.12	0.00	0.09
XLOC_000343	0.84	0.26	0.73	1.23	2.13	1.15	1.10
XLOC_000344	28.29	21.11	7.86	23.02	9.04	5.64	30.22
XLOC_000345	25.97	25.08	50.57	19.69	43.77	23.29	23.38
XLOC_000346	34.40	32.65	41.80	28.47	50.52	18.77	21.28
XLOC_000347	0.00	0.00	0.00	0.00	0.00	0.00	0.00
XLOC_000348	23.17	13.98	0.19	9.74	0.12	0.01	18.91
XLOC_000349	20.13	9.26	73.50	19.29	55.84	33.02	9.87
XLOC_000350	0.03	0.00	0.00	0.11	0.00	0.00	0.07
XLOC_000351	1.55	0.08	11.61	0.33	10.37	1.54	0.67
XLOC_000352	0.00	0.00	0.00	0.00	0.00	0.00	0.00
XLOC_000353	3.73	3.07	18.52	4.55	11.19	4.86	4.38
XLOC_000354	0.02	0.05	0.00	0.00	0.00	0.00	0.00
XLOC_000355	1.26	0.69	13.75	0.84	7.84	16.76	0.92
XLOC_000356	0.29	0.00	0.00	0.08	0.00	0.00	0.08
XLOC_000357	0.02	0.04	0.00	0.30	0.00	0.00	0.22
XLOC_000358	756.04	602.33	5044.18	726.15	5186.53	5307.10	791.85
XLOC_000359	0.00	0.00	0.00	0.00	0.00	0.00	0.00
XLOC_000360	0.00	0.00	0.00	0.00	0.00	0.00	0.00
XLOC_000361	0.00	0.00	0.00	0.00	0.00	0.00	0.00
XLOC_000362	0.00	0.00	0.00	0.00	0.00	0.00	0.00
XLOC_000363	28.56	25.49	0.06	25.01	0.00	0.00	26.67
XLOC_000364	0.90	0.55	0.00	0.70	0.00	0.00	0.44
XLOC_000365	2.02	1.53	4.79	1.46	1.37	2.98	1.75
XLOC_000366	0.09	0.05	0.36	0.06	0.31	0.00	0.08
XLOC_000367	0.19	0.20	0.28	0.08	0.00	0.00	0.11
XLOC_000368	4.27	4.87	0.07	2.25	0.20	0.12	2.93
XLOC_000369	0.00	0.00	0.00	0.01	0.00	0.00	0.01
XLOC_000370	0.00	0.00	0.00	0.00	0.00	0.00	0.00
XLOC_000371	0.00	0.00	0.00	0.00	0.00	0.00	0.00
XLOC_000372	7.38	6.18	5.21	6.17	2.42	0.90	7.17
XLOC_000373	4.41	4.00	5.45	4.02	3.35	2.03	5.24
XLOC_000374	0.03	0.08	0.21	0.16	0.05	0.05	0.02
XLOC_000375	0.08	0.08	0.37	0.15	0.14	0.10	0.08
XLOC_000376	0.80	0.39	0.25	0.26	0.00	0.17	0.36
XLOC_000377	0.00	0.00	0.59	0.00	0.26	0.00	0.00
XLOC_000378	0.00	0.34	0.00	0.22	0.00	0.00	0.05
XLOC_000379	0.24	0.49	0.00	0.15	0.00	0.00	0.28
XLOC_000380	0.00	0.00	0.00	0.00	0.00	0.00	0.00
XLOC_000381	0.00	0.00	2.47	0.00	0.00	0.69	0.00
XLOC_000382	0.00	0.00	1.04	0.00	0.30	0.12	0.00
XLOC_000383	0.00	0.00	1.37	0.00	2.44	0.00	0.00
XLOC_000384	0.00	0.00	0.00	0.00	0.00	0.00	0.00
XLOC_000385	78.60	118.56	16.63	37.66	17.06	9.99	44.12
XLOC_000386	25.18	20.03	32.08	24.30	28.34	15.59	28.00
XLOC_000387	11.98	8.57	99.07	48.00	123.91	11.05	55.62
XLOC_000388	0.00	0.04	0.59	0.06	0.46	0.00	0.23
XLOC_000389	7.03	6.37	7.79	6.80	4.16	6.13	7.35
XLOC_000390	0.04	0.02	0.61	0.11	0.00	0.64	0.02
XLOC_000391	0.00	0.00	0.00	0.00	0.00	0.00	0.00
XLOC_000392	0.06	0.03	0.02	0.12	0.09	0.00	0.38
XLOC_000393	23.84	24.68	36.58	15.81	25.76	30.64	17.28
XLOC_000394	0.09	0.31	0.00	0.02	0.00	0.00	0.12
XLOC_000395	9.51	8.12	12.24	10.10	16.77	10.26	10.83
XLOC_000396	0.00	0.09	0.00	2.00	0.00	0.00	0.50
XLOC_000397	6.15	7.49	6.62	6.82	5.24	2.62	6.43
XLOC_000398	0.05	0.07	0.91	0.02	0.97	0.11	0.08
XLOC_000399	34.83	27.28	38.58	30.79	25.11	15.52	33.50
XLOC_000400	64.11	36.44	203.68	42.55	152.23	99.49	50.97
XLOC_000401	100.18	52.30	0.75	97.07	1.05	3.40	110.19
XLOC_000402	7.38	7.30	8.36	3.72	4.93	4.23	5.60
XLOC_000403	0.01	0.00	0.00	0.00	0.00	0.00	0.01
XLOC_000404	0.03	0.02	0.00	0.00	0.00	0.00	0.02
XLOC_000405	0.02	0.15	0.16	0.08	0.00	0.00	0.04
XLOC_000406	7.33	5.50	10.07	6.44	5.55	3.80	6.80
XLOC_000407	0.00	0.00	0.00	0.00	0.00	0.00	0.00
XLOC_000408	0.00	0.00	0.00	0.00	0.00	0.00	0.00
XLOC_000409	0.00	0.00	0.00	0.00	0.00	0.00	0.00
XLOC_000410	0.00	0.00	0.00	0.00	0.00	0.00	0.00
XLOC_000411	0.00	0.00	0.00	0.00	0.00	0.00	0.00
XLOC_000412	0.00	0.00	0.00	0.00	0.00	0.00	0.00
XLOC_000413	19.50	13.72	77.58	15.08	65.99	33.98	15.54
XLOC_000414	490.88	376.67	376.24	269.85	328.24	269.44	354.18
XLOC_000415	0.00	0.00	0.00	0.00	24.93	0.00	0.00
XLOC_000416	0.05	0.04	4.39	0.03	2.73	1.39	0.02
XLOC_000417	6.01	6.17	20.32	5.46	13.79	7.78	6.62
XLOC_000418	19.62	18.81	47.67	15.21	38.52	22.83	19.48
XLOC_000419	13.39	12.87	20.37	12.52	16.27	7.81	14.69
XLOC_000420	0.10	0.42	0.03	0.14	0.00	0.00	0.19
XLOC_000421	37.95	78.60	0.00	44.42	0.00	0.00	26.21
XLOC_000422	0.18	0.31	0.68	0.10	0.83	0.04	0.33
XLOC_000423	0.07	0.07	0.00	0.05	0.00	0.12	0.05
XLOC_000424	0.00	0.00	0.00	0.00	0.00	0.00	0.00
XLOC_000425	3.41	3.06	12.79	2.56	8.95	4.52	2.73
XLOC_000426	4.83	4.99	16.83	4.35	11.24	6.24	5.44
XLOC_000427	0.00	0.00	0.83	0.00	0.18	0.00	0.00
XLOC_000428	0.23	0.25	0.04	0.04	1.00	1.27	0.29
XLOC_000429	8.83	6.98	24.02	7.66	26.25	17.88	7.48
XLOC_000430	3.86	2.27	13.60	4.25	3.35	1.89	0.93
XLOC_000431	42.89	31.69	365.21	24.76	235.88	189.50	28.24
XLOC_000432	0.00	0.00	0.00	0.00	0.00	0.00	0.00
XLOC_000433	36.88	30.27	1.88	46.96	1.17	1.30	28.85
XLOC_000434	0.41	0.30	0.19	0.24	0.00	0.00	0.61
XLOC_000435	0.04	0.00	0.00	0.01	0.00	0.00	0.01
XLOC_000436	0.00	0.00	0.00	0.00	0.00	0.00	0.00
XLOC_000437	8.21	7.02	23.60	7.78	21.33	9.56	8.95
XLOC_000438	7.94	5.56	55.90	6.99	28.56	33.31	5.03
XLOC_000439	266.55	269.77	686.19	143.02	842.15	653.09	118.23
XLOC_000440	0.00	0.00	0.78	0.00	3.37	0.69	0.00
XLOC_000441	0.00	0.00	32.01	0.00	40.90	27.33	0.00
XLOC_000442	0.00	0.00	1.08	0.00	0.00	0.00	0.00
XLOC_000443	0.00	0.00	0.00	0.00	0.00	0.00	0.00
XLOC_000444	15.97	21.86	251.26	10.81	195.43	203.53	10.04
XLOC_000445	0.00	0.35	26.80	0.26	22.51	11.22	0.00
XLOC_000446	0.02	0.02	6.84	0.00	1.84	0.66	0.00
XLOC_000447	80.05	60.72	492.12	25.79	0.00	291.71	38.69
XLOC_000448	0.00	0.00	3.89	0.00	0.00	0.00	0.00
XLOC_000449	0.05	0.14	2.35	0.39	2.95	3.75	0.75
XLOC_000450	42.92	47.05	327.40	70.86	277.70	264.14	37.90
XLOC_000451	0.00	0.00	41.82	0.00	347.78	0.00	0.00
XLOC_000452	0.21	0.29	3.27	0.09	0.75	2.62	0.09
XLOC_000453	0.00	0.00	0.00	0.00	0.00	0.20	0.00
XLOC_000454	0.25	0.34	1.13	0.15	0.97	0.47	0.16
XLOC_000455	13.31	15.00	329.86	7.55	224.30	150.17	4.23
XLOC_000456	0.00	0.00	1.36	0.00	0.58	0.07	0.00
XLOC_000457	0.00	0.00	0.47	0.00	0.00	0.17	0.00
XLOC_000458	0.00	0.00	0.82	0.00	0.50	0.84	0.00
XLOC_000459	0.00	0.00	0.62	0.00	0.20	0.39	0.00
XLOC_000460	0.40	0.20	37.59	0.16	28.18	13.96	0.21
XLOC_000461	2.62	1.61	46.12	1.87	29.09	24.78	0.63
XLOC_000462	0.00	0.00	0.00	0.00	0.00	0.00	0.00
XLOC_000463	0.97	8.37	0.00	0.36	0.00	0.13	7.00
XLOC_000464	10.75	10.25	11.73	10.45	9.53	3.92	10.03
XLOC_000465	10.58	8.97	0.62	10.59	0.20	0.13	15.42
XLOC_000466	16.15	17.43	15.22	17.79	8.07	5.13	18.05
XLOC_000467	0.22	0.38	140.16	0.13	93.70	28.34	0.25
XLOC_000468	5.09	5.72	32.86	6.13	19.12	13.99	4.94
XLOC_000469	1.14	1.32	4.02	0.85	2.16	0.43	1.07
XLOC_000470	4.77	4.39	13.41	4.25	12.85	3.58	3.42
XLOC_000471	61.46	50.10	51.03	49.24	79.45	41.23	56.39
XLOC_000472	47.80	38.22	199.54	38.68	192.95	94.25	37.34
XLOC_000473	1.23	35.58	0.15	9.65	0.33	0.10	6.63
XLOC_000474	13.89	12.22	51.13	12.11	59.96	29.51	13.01
XLOC_000475	11.28	19.25	26.23	14.20	31.33	15.18	18.23
XLOC_000476	2.15	1.84	23.87	1.01	15.14	25.40	1.46
XLOC_000477	2.19	2.09	5.77	1.91	4.00	0.89	1.55
XLOC_000478	0.00	0.00	0.00	0.00	0.00	0.00	0.00
XLOC_000479	8.52	6.84	42.77	8.28	26.89	11.86	7.35
XLOC_000480	0.00	0.00	0.00	0.00	0.00	0.00	0.00
XLOC_000481	537.09	166.34	0.66	327.57	1.10	0.18	409.79
XLOC_000482	189.34	121.41	69.64	117.82	91.25	62.79	134.44
XLOC_000483	28.00	30.14	5.40	30.65	2.68	7.02	28.89
XLOC_000484	0.69	0.18	2.69	0.20	3.35	1.72	0.18
XLOC_000485	0.24	0.05	7.20	0.10	2.44	5.20	0.09
XLOC_000486	0.00	0.00	1.83	0.03	0.40	0.69	0.03
XLOC_000487	0.00	0.00	0.00	0.00	0.00	1.36	0.00
XLOC_000488	19.52	17.35	38.48	17.93	29.29	20.62	18.73
XLOC_000489	76.08	82.91	6.40	78.15	4.50	4.17	69.07
XLOC_000490	10.19	6.23	4.95	14.49	4.59	2.71	7.90
XLOC_000491	9.18	10.11	18.23	10.39	15.45	6.79	8.20
XLOC_000492	36.82	26.14	37.62	28.78	38.41	18.43	38.66
XLOC_000493	0.89	0.47	1.52	1.22	2.62	0.91	1.31
XLOC_000494	17.08	14.37	71.71	14.18	57.95	48.27	17.64
XLOC_000495	0.00	0.00	1.97	0.08	2.94	0.37	0.04
XLOC_000496	0.00	0.00	0.00	0.00	0.00	0.00	0.00
XLOC_000497	0.93	0.44	0.35	0.50	0.00	0.00	1.26
XLOC_000498	25.95	24.85	45.21	32.02	28.00	19.78	43.03
XLOC_000499	0.00	0.00	0.00	0.00	0.00	0.00	0.00
XLOC_000500	0.18	0.12	0.29	0.20	0.85	0.26	0.30
XLOC_000501	0.06	0.12	0.35	0.11	0.23	0.25	0.01
XLOC_000502	76.68	46.12	42.96	68.01	29.12	20.59	48.20
XLOC_000503	11.29	11.20	7.81	8.91	5.91	6.17	11.52
XLOC_000504	5.12	4.53	36.50	3.38	25.03	28.26	3.85
XLOC_000505	0.00	0.00	0.00	0.00	0.00	0.00	0.00
XLOC_000506	0.00	0.00	0.00	0.00	0.00	0.00	0.00
XLOC_000507	15.39	13.89	29.12	13.35	53.27	19.90	16.39
XLOC_000508	0.23	0.25	0.02	0.77	0.00	0.00	0.17
XLOC_000509	910.08	745.49	2915.94	870.37	2781.05	3859.87	1023.88
XLOC_000510	0.00	0.00	0.00	0.00	0.00	0.00	0.00
XLOC_000511	0.84	0.57	0.52	1.00	0.06	0.94	0.79
XLOC_000512	4.12	3.31	27.92	3.49	17.10	12.98	4.57
XLOC_000513	8.11	6.23	57.20	7.76	32.01	23.83	8.54
XLOC_000514	0.43	0.41	4.28	0.27	0.18	0.68	0.03
XLOC_000515	0.00	0.00	0.00	0.00	0.00	0.00	0.34
XLOC_000516	0.48	0.51	5.36	21.47	3.84	2.03	8.57
XLOC_000517	3.67	3.23	8.75	1240.12	10.01	4.59	986.68
XLOC_000518	91.15	76.05	274.31	88.37	148.25	97.09	100.12
XLOC_000519	9.68	9.90	27.92	8.94	28.49	12.75	9.35
XLOC_000520	0.09	0.00	0.00	0.01	0.00	0.00	0.01
XLOC_000521	0.11	0.05	0.10	0.00	0.27	0.02	0.12
XLOC_000522	0.12	0.02	0.02	0.37	0.16	0.10	0.17
XLOC_000523	0.03	0.06	0.07	0.00	0.31	0.22	0.04
XLOC_000524	7.52	7.95	37.39	8.17	27.76	22.35	8.82
XLOC_000525	23.56	20.54	22.38	12.61	28.62	10.74	15.22
XLOC_000526	5.17	5.34	11.70	4.37	7.93	5.88	4.00
XLOC_000527	2.20	1.86	1.06	3.98	1.07	0.77	6.08
XLOC_000528	0.06	0.01	0.03	0.01	0.00	0.12	0.09
XLOC_000529	0.03	0.02	0.00	0.03	0.00	0.00	0.00
XLOC_000530	0.05	0.20	0.19	0.12	0.00	0.00	0.05
XLOC_000531	10.43	8.65	23.57	9.18	19.44	14.76	9.26
XLOC_000532	0.00	0.04	0.19	0.00	1.41	0.00	0.12
XLOC_000533	0.27	0.19	0.22	0.42	0.24	0.13	0.28
XLOC_000534	0.04	0.01	0.12	0.00	0.00	0.00	0.00
XLOC_000535	3.98	2.53	1.11	2.04	0.40	3.16	2.25
XLOC_000536	6.06	4.87	0.05	3.60	0.00	0.16	2.27
XLOC_000537	0.72	1.34	11.24	0.67	5.79	2.26	0.57
XLOC_000538	0.00	0.00	0.62	0.00	0.00	0.00	0.00
XLOC_000539	0.01	0.01	0.30	0.00	0.35	0.31	0.00
XLOC_000540	79.58	52.25	911.80	46.62	654.00	694.64	56.26
XLOC_000541	0.00	0.00	0.91	0.02	1.19	0.20	0.00
XLOC_000542	0.59	0.98	0.08	0.56	0.00	0.00	0.69
XLOC_000543	7.09	3.38	32.63	3.79	37.92	215.60	5.15
XLOC_000544	129.09	119.31	0.04	155.46	0.16	0.08	186.90
XLOC_000545	2.09	1.97	0.00	2.72	0.00	0.00	3.16
XLOC_000546	230.27	201.81	34.90	182.42	31.85	44.79	188.85
XLOC_000547	0.23	0.32	0.72	0.09	0.33	0.00	0.08
XLOC_000548	0.00	0.00	0.00	0.00	0.00	0.00	0.00
XLOC_000549	1.90	2.22	6.22	2.84	6.22	3.00	1.96
XLOC_000550	107.39	84.60	389.96	102.63	363.59	421.83	109.10
XLOC_000551	0.89	0.98	4.08	1.83	2.94	2.47	1.54
XLOC_000552	138.72	112.03	48.26	104.94	37.87	36.64	141.34
XLOC_000553	41.97	39.02	308.06	37.28	174.25	93.41	35.91
XLOC_000554	0.00	0.00	0.73	0.00	1.82	0.39	0.00
XLOC_000555	0.00	0.00	0.13	0.00	2.13	0.00	0.00
XLOC_000556	2.28	2.60	0.84	1.68	1.39	1.00	1.82
XLOC_000557	0.00	0.03	0.00	0.03	0.00	0.00	0.03
XLOC_000558	0.00	0.00	0.00	0.00	0.00	0.00	0.00
XLOC_000559	2.36	1.53	3.63	2.13	3.00	0.31	2.55
XLOC_000560	0.01	0.02	0.00	0.00	0.00	0.00	0.01
XLOC_000561	0.00	0.00	0.00	0.00	0.00	0.00	0.00
XLOC_000562	0.00	0.00	0.00	0.00	0.00	0.00	0.00
XLOC_000563	0.00	0.00	0.00	0.00	0.00	0.00	0.00
XLOC_000564	0.00	0.00	0.00	0.00	0.00	0.00	0.00
XLOC_000565	30.62	27.44	40.52	29.91	24.71	17.10	27.56
XLOC_000566	1.97	1.58	11.20	1.60	7.33	3.44	0.92
XLOC_000567	7.78	7.10	3.31	6.92	1.60	0.68	9.60
XLOC_000568	16.83	18.27	9.68	17.18	3.17	6.29	13.73
XLOC_000569	12.71	10.68	154.72	8.08	55.81	21.02	13.64
XLOC_000570	0.00	0.00	1.09	0.00	0.00	0.00	0.00
XLOC_000571	12.26	18.72	40.85	7.64	32.07	5.91	12.06
XLOC_000572	0.02	0.39	0.02	0.05	0.00	0.00	0.00
XLOC_000573	13.74	9.05	9.18	14.26	4.08	2.68	14.23
XLOC_000574	0.00	0.00	0.00	0.00	0.00	0.00	0.00
XLOC_000575	26.32	20.78	56.43	23.94	22.85	9.75	23.72
XLOC_000576	0.07	0.03	0.04	0.11	0.00	0.00	0.10
XLOC_000577	11.20	9.48	16.05	8.80	7.34	2.51	10.75
XLOC_000578	2.26	2.58	3.78	1.42	1.21	0.68	1.54
XLOC_000579	0.62	0.10	0.00	0.85	0.00	0.00	0.46
XLOC_000580	0.38	0.29	0.00	0.47	0.00	0.00	0.27
XLOC_000581	389.07	251.88	0.00	314.64	0.00	0.00	380.49
XLOC_000582	0.01	0.00	0.00	0.00	0.00	0.00	0.00
XLOC_000583	2.91	3.84	0.00	1.23	0.00	0.00	2.41
XLOC_000584	0.00	0.00	0.49	0.00	0.00	0.17	0.00
XLOC_000585	13.85	10.19	16.36	9.91	6.76	5.98	10.89
XLOC_000586	30.42	27.10	10.80	13.42	7.54	5.14	21.41
XLOC_000587	0.01	0.04	0.57	0.01	0.61	0.02	0.01
XLOC_000588	0.02	0.02	0.33	0.05	0.90	0.07	0.03
XLOC_000589	0.06	0.03	0.59	0.10	2.94	0.19	0.12
XLOC_000590	0.04	0.01	0.83	0.04	0.79	0.20	0.01
XLOC_000591	0.00	0.17	1.21	0.03	0.95	0.00	0.03
XLOC_000592	0.19	0.06	0.17	0.04	0.07	0.10	0.01
XLOC_000593	17.82	14.22	25.94	12.84	11.21	7.01	11.67
XLOC_000594	0.13	0.04	1.01	0.00	0.00	0.00	0.04
XLOC_000595	0.07	0.02	0.61	0.03	0.37	0.00	0.01
XLOC_000596	15.17	8.70	39.74	12.49	18.78	15.94	13.89
XLOC_000597	80.80	77.92	29.79	72.24	29.47	4.82	86.98
XLOC_000598	4.45	4.00	10.49	4.96	9.32	3.68	5.45
XLOC_000599	0.03	0.02	0.02	0.03	0.15	0.07	0.02
XLOC_000600	0.01	0.01	0.00	4.19	0.00	0.00	3.43
XLOC_000601	69.50	103.38	10.67	73.55	11.11	0.00	52.78
XLOC_000602	0.50	0.70	0.54	0.21	0.28	0.13	0.20
XLOC_000603	2.00	1.65	0.00	1.32	0.00	0.00	2.69
XLOC_000604	3.78	3.24	5.85	3.76	4.89	3.04	3.31
XLOC_000605	647.58	597.00	303.02	493.20	380.91	322.87	526.50
XLOC_000606	0.04	0.01	0.02	0.01	0.00	0.00	0.08
XLOC_000607	0.19	0.18	0.23	0.07	0.19	0.32	0.08
XLOC_000608	9.41	6.68	12.96	7.02	8.88	6.53	8.27
XLOC_000609	0.06	0.01	0.27	0.00	0.24	0.03	0.02
XLOC_000610	38.46	27.41	74.84	29.81	114.33	134.40	73.51
XLOC_000611	27.95	52.73	5.58	47.13	3.29	2.47	28.13
XLOC_000612	0.04	0.03	0.80	0.04	0.38	0.08	0.04
XLOC_000613	0.87	0.54	0.01	0.83	0.00	0.03	0.54
XLOC_000614	1.48	0.87	0.00	2.52	0.00	0.00	3.70
XLOC_000615	0.05	0.09	0.00	0.23	0.00	0.00	0.16
XLOC_000616	0.00	0.00	0.00	0.00	0.00	0.00	0.00
XLOC_000617	79.46	55.90	74.60	96.26	25.11	51.03	88.21
XLOC_000618	0.00	0.00	0.07	0.00	0.00	0.00	0.04
XLOC_000619	0.00	0.00	0.00	0.00	0.00	0.00	0.00
XLOC_000620	0.00	0.00	0.00	0.00	0.00	0.00	0.00
XLOC_000621	0.00	0.00	0.00	0.00	0.00	0.00	0.00
XLOC_000622	0.20	0.08	0.00	0.08	0.00	0.46	0.04
XLOC_000623	12.90	11.96	12.17	10.59	6.01	2.77	9.84
XLOC_000624	0.00	0.00	0.00	0.00	0.00	2.24	0.00
XLOC_000625	0.00	0.00	0.00	0.00	0.00	0.00	0.00
XLOC_000626	0.00	0.00	0.00	0.00	0.00	0.00	0.00
XLOC_000627	0.00	0.00	0.00	0.00	0.00	0.00	0.00
XLOC_000628	0.00	0.00	0.00	0.00	0.00	0.00	0.00
XLOC_000629	0.00	0.00	0.00	0.00	0.00	0.00	0.00
XLOC_000630	0.00	0.00	0.00	0.00	0.00	0.00	0.00
XLOC_000631	1.97	2.28	6.92	2.41	6.06	3.42	2.46
XLOC_000632	11.92	12.51	1.82	14.39	1.07	1.56	14.09
XLOC_000633	4.97	4.50	39.75	2.31	27.66	18.84	6.46
XLOC_000634	0.00	0.00	0.00	0.00	0.00	0.00	0.00
XLOC_000635	1.66	1.43	5.63	1.88	4.54	1.63	1.59
XLOC_000636	10.24	9.93	20.78	9.42	17.97	8.69	8.63
XLOC_000637	0.22	0.25	0.60	0.12	0.78	0.11	0.25
XLOC_000638	2.55	2.05	0.16	3.15	0.00	0.20	2.52
XLOC_000639	0.03	0.01	0.00	0.00	0.00	0.00	0.01
XLOC_000640	0.51	0.52	7.52	0.62	3.49	3.04	0.44
XLOC_000641	1.02	0.58	0.01	0.09	0.00	0.00	0.16
XLOC_000642	0.58	0.44	1.10	0.67	0.37	0.32	0.39
XLOC_000643	0.12	0.20	0.00	0.03	0.00	0.03	0.01
XLOC_000644	13.48	11.34	51.08	10.14	39.85	40.18	12.54
XLOC_000645	0.00	0.00	0.76	0.00	0.00	0.22	0.01
XLOC_000646	6.45	5.39	5.65	6.17	4.84	2.17	6.14
XLOC_000647	0.06	0.17	0.02	0.06	0.15	0.00	0.12
XLOC_000648	7.64	12.32	0.08	2.47	0.18	0.00	3.56
XLOC_000649	0.00	0.07	0.00	0.03	0.00	0.00	0.01
XLOC_000650	0.04	0.24	0.08	0.11	0.00	0.00	0.03
XLOC_000651	0.08	0.26	0.04	0.15	0.00	0.00	0.04
XLOC_000652	0.11	0.28	0.03	0.08	0.00	0.00	0.12
XLOC_000653	0.16	0.48	0.00	0.02	0.00	0.00	0.12
XLOC_000654	26.55	27.99	58.60	36.60	37.84	28.97	33.70
XLOC_000655	0.00	0.00	0.12	0.00	0.00	0.27	0.00
XLOC_000656	0.13	0.01	0.00	0.11	0.00	0.00	0.12
XLOC_000657	0.13	0.14	0.00	0.03	0.00	0.00	0.04
XLOC_000658	0.30	0.30	0.00	0.05	0.00	0.00	0.04
XLOC_000659	5.01	3.83	61.25	4.34	59.66	2.35	4.92
XLOC_000660	0.74	0.90	0.40	0.83	0.40	0.30	0.87
XLOC_000661	10.47	8.82	11.21	10.55	6.41	7.01	11.42
XLOC_000662	0.05	0.17	0.83	0.06	1.16	0.42	0.06
XLOC_000663	0.03	0.09	0.00	0.34	0.00	0.00	0.05
XLOC_000664	7.99	10.00	5.62	7.75	3.78	3.85	9.87
XLOC_000665	0.14	0.03	0.13	0.00	0.29	0.00	0.00
XLOC_000666	0.00	0.02	0.00	0.00	0.00	0.00	0.00
XLOC_000667	4.85	4.17	17.45	5.40	13.96	6.93	4.89
XLOC_000668	0.00	0.02	0.95	0.00	0.19	0.00	0.00
XLOC_000669	0.00	0.00	0.00	0.00	0.00	0.00	0.00
XLOC_000670	1.71	2.44	3.95	1.94	2.88	8.35	1.56
XLOC_000671	18.34	19.08	0.26	12.71	0.05	0.22	12.71
XLOC_000672	0.01	0.00	0.04	0.01	0.06	0.05	0.03
XLOC_000673	32.40	25.13	73.49	29.75	69.74	37.13	30.43
XLOC_000674	32.37	26.50	15.18	28.26	8.61	7.24	27.94
XLOC_000675	0.20	0.14	0.37	0.07	0.15	0.00	0.08
XLOC_000676	0.07	0.05	0.29	0.08	0.00	0.00	0.09
XLOC_000677	320.13	347.04	11.02	372.60	5.30	12.96	561.55
XLOC_000678	0.13	0.26	2.11	0.26	0.87	0.55	0.27
XLOC_000679	0.00	0.00	0.00	0.00	0.00	0.00	0.00
XLOC_000680	7.60	7.21	3.61	7.09	1.23	0.58	4.30
XLOC_000681	0.00	0.00	0.00	0.00	0.00	0.00	0.00
XLOC_000682	7.09	9.07	67.57	7.24	54.19	7.72	9.20
XLOC_000683	0.04	0.03	0.06	0.00	0.00	0.00	0.03
XLOC_000684	1.21	1.17	0.47	0.88	0.12	0.01	0.75
XLOC_000685	0.00	0.00	0.04	0.00	0.00	0.00	0.01
XLOC_000686	355.50	509.13	0.00	286.76	0.00	0.00	425.37
XLOC_000687	0.04	0.00	0.00	0.00	0.00	0.00	0.10
XLOC_000688	1.84	2.34	2.32	3.64	4.02	1.05	3.48
XLOC_000689	8.78	10.33	13.52	8.28	10.74	5.19	9.93
XLOC_000690	5.51	7.95	45.07	5.25	15.11	3.53	5.43
XLOC_000691	0.00	0.00	5.77	0.00	1.20	0.44	0.00
XLOC_000692	0.00	0.00	5.66	0.00	1.96	0.26	0.00
XLOC_000693	0.00	0.00	8.76	0.00	3.37	0.52	0.00
XLOC_000694	0.00	0.02	0.69	0.00	0.42	0.32	0.00
XLOC_000695	0.03	0.06	0.82	0.03	0.04	0.00	0.00
XLOC_000696	0.00	0.00	1.06	0.00	1.30	0.08	0.02
XLOC_000697	0.00	0.00	0.00	0.00	0.00	0.00	0.00
XLOC_000698	0.00	0.00	0.00	0.00	0.00	0.00	0.00
XLOC_000699	0.00	0.00	0.00	0.00	0.00	0.00	0.00
XLOC_000700	0.00	0.27	0.00	0.07	0.00	0.00	0.00
XLOC_000701	0.00	0.00	0.00	0.00	0.00	0.00	0.00
XLOC_000702	0.00	0.00	0.00	0.00	0.00	0.00	0.00
XLOC_000703	0.00	0.00	0.00	0.00	0.00	0.00	0.00
XLOC_000704	0.00	0.00	0.00	0.00	0.00	0.00	0.00
XLOC_000705	4.28	3.98	0.43	2.65	0.19	3.96	3.51
XLOC_000706	0.00	0.00	0.00	0.00	0.00	0.00	0.00
XLOC_000707	0.00	0.00	0.00	0.00	0.00	0.00	0.00
XLOC_000708	0.00	0.00	0.00	0.00	0.00	0.00	0.00
XLOC_000709	0.10	0.05	1.11	0.05	2.19	0.54	0.11
XLOC_000710	8.01	5.58	27.73	6.58	20.35	11.28	6.28
XLOC_000711	0.08	0.01	0.30	0.01	0.03	0.20	0.04
XLOC_000712	0.38	0.32	24.09	0.35	9.75	0.40	0.65
XLOC_000713	0.00	0.00	0.84	0.00	0.28	0.00	0.00
XLOC_000714	9.59	10.76	2.53	10.50	1.51	6.67	11.49
XLOC_000715	0.00	0.00	0.00	0.00	0.00	0.00	0.00
XLOC_000716	0.70	0.53	0.04	0.76	0.00	0.00	0.74
XLOC_000717	2.56	2.35	0.01	2.40	0.17	0.18	3.41
XLOC_000718	5667.06	4046.92	236.91	694.50	147.81	141.03	759.52
XLOC_000719	89.19	60.79	0.00	53.08	0.00	0.00	55.99
XLOC_000720	2.28	1.87	15.28	2.07	5.46	14.62	1.69
XLOC_000721	11.61	10.59	5.64	10.68	4.19	3.07	13.84
XLOC_000722	5.37	8.84	1.49	5.08	1.64	1.21	4.61
XLOC_000723	0.00	0.00	0.00	0.00	0.00	0.00	0.00
XLOC_000724	0.40	0.39	0.00	0.42	0.00	0.40	0.35
XLOC_000725	0.00	0.00	0.00	0.00	0.00	0.00	0.00
XLOC_000726	19.24	15.81	77.42	13.30	64.23	53.24	18.71
XLOC_000727	12.28	10.21	17.23	12.32	18.03	7.40	11.15
XLOC_000728	5.26	3.71	129.81	4.62	85.27	7.25	5.01
XLOC_000729	0.00	0.00	0.79	0.00	0.32	0.10	0.00
XLOC_000730	3.38	3.80	10.33	5.23	6.20	2.85	4.55
XLOC_000731	17.23	16.25	21.36	25.72	16.15	7.22	22.82
XLOC_000732	2.22	0.61	0.00	20.55	0.00	0.00	11.09
XLOC_000733	0.00	0.00	0.00	0.00	0.00	0.00	0.00
XLOC_000734	2.76	3.62	1.53	4.38	1.16	2.49	3.20
XLOC_000735	42.29	59.70	12.47	36.16	6.42	31.52	42.77
XLOC_000736	0.00	0.00	0.00	0.00	0.00	0.00	0.00
XLOC_000737	3.75	2.50	0.20	2.41	0.20	0.29	3.01
XLOC_000738	37.27	68.65	15.40	272.39	7.88	9.98	139.20
XLOC_000739	0.15	0.28	0.14	0.57	0.00	0.14	0.35
XLOC_000740	72.56	52.99	29.98	48.87	16.86	16.97	64.10
XLOC_000741	9.10	11.30	1.55	10.13	0.30	1.08	9.77
XLOC_000742	2.18	1.35	32.59	1.16	24.41	17.59	1.28
XLOC_000743	0.00	0.00	0.00	0.00	0.00	0.00	0.00
XLOC_000744	4.64	3.78	91.36	3.44	197.83	37.31	2.36
XLOC_000745	0.01	0.01	2.42	0.01	3.52	0.10	0.01
XLOC_000746	0.00	0.00	1.36	0.00	2.85	0.25	0.00
XLOC_000747	0.00	0.01	0.94	0.01	1.99	0.14	0.00
XLOC_000748	0.00	0.00	2.23	0.00	3.85	0.40	0.01
XLOC_000749	0.97	1.05	0.00	1.73	0.00	0.00	1.59
XLOC_000750	22.51	26.49	17.18	19.21	11.44	7.79	23.71
XLOC_000751	0.00	0.00	0.00	0.00	0.00	0.00	0.00
XLOC_000752	0.00	0.03	0.00	0.06	0.00	0.00	0.10
XLOC_000753	0.00	0.00	0.00	0.00	0.00	0.00	0.00
XLOC_000754	88.99	128.96	0.00	65.15	0.00	0.00	47.96
XLOC_000755	6.67	6.86	15.94	7.78	9.75	4.40	6.79
XLOC_000756	0.55	0.22	0.01	1.63	0.00	0.06	2.33
XLOC_000757	0.11	0.11	0.00	0.89	0.00	0.00	0.39
XLOC_000758	0.00	0.00	0.00	0.00	0.00	0.00	0.00
XLOC_000759	0.00	0.00	0.00	0.00	0.00	0.00	0.00
XLOC_000760	79.21	57.59	0.85	63.64	0.53	1.49	45.98
XLOC_000761	94.66	114.71	83.62	97.90	92.02	25.38	102.32
XLOC_000762	0.28	0.99	2.33	0.45	4.41	1.95	0.37
XLOC_000763	9.29	8.67	23.11	6.38	16.80	17.20	7.41
XLOC_000764	0.00	0.00	0.00	0.00	0.00	0.00	0.00
XLOC_000765	22.23	14.86	1.91	33.80	0.84	0.48	38.05
XLOC_000766	3.78	4.50	14.54	5.41	13.27	7.73	3.99
XLOC_000767	1.00	0.70	0.02	3.00	0.00	0.03	0.40
XLOC_000768	0.17	0.01	0.00	0.02	0.00	0.00	0.00
XLOC_000769	54.13	69.22	9.00	41.08	7.15	7.01	29.51
XLOC_000770	0.22	0.10	0.00	0.35	0.00	0.00	0.32
XLOC_000771	31.96	30.25	208.79	28.08	143.60	144.30	25.42
XLOC_000772	0.34	0.33	0.73	0.55	0.00	0.39	0.41
XLOC_000773	22.47	19.46	27.40	23.38	22.79	11.49	20.56
XLOC_000774	2.40	2.05	5.82	2.53	3.33	3.00	2.45
XLOC_000775	0.00	0.00	0.00	0.00	0.00	0.00	0.00
XLOC_000776	0.00	0.00	0.00	0.00	0.00	0.00	0.00
XLOC_000777	1.23	1.35	4.40	1.95	1.79	1.73	1.85
XLOC_000778	0.31	0.29	0.45	0.76	0.24	0.23	0.28
XLOC_000779	0.06	0.15	1.00	0.05	0.34	0.58	0.07
XLOC_000780	0.07	0.00	0.90	0.16	1.26	0.22	0.06
XLOC_000781	2.20	2.08	16.01	2.22	9.70	4.10	2.54
XLOC_000782	0.03	0.04	1.00	0.07	0.00	0.10	0.03
XLOC_000783	8.71	8.05	14.16	7.02	7.27	4.10	8.97
XLOC_000784	0.00	0.00	0.26	0.00	0.00	0.00	0.00
XLOC_000785	6.12	6.69	0.00	19.24	0.00	0.00	26.20
XLOC_000786	0.95	0.61	0.81	0.95	2.02	0.17	0.38
XLOC_000787	0.18	0.02	0.00	0.00	0.00	0.00	0.02
XLOC_000788	0.21	0.07	0.30	0.33	0.22	0.24	0.22
XLOC_000789	0.00	0.00	0.00	0.00	0.00	0.00	0.00
XLOC_000790	98.75	89.84	30.85	87.80	30.95	17.46	85.35
XLOC_000791	0.15	0.04	0.07	0.00	0.00	0.00	0.14
XLOC_000792	0.00	0.00	0.00	0.00	0.00	0.00	0.00
XLOC_000793	0.01	0.00	0.00	0.00	0.00	0.00	0.00
XLOC_000794	0.28	0.17	0.00	0.09	0.00	0.00	0.08
XLOC_000795	0.13	0.28	0.00	0.06	0.00	0.01	0.07
XLOC_000796	3.11	15.57	0.44	1.65	0.00	11.36	0.24
XLOC_000797	2.04	9.53	0.00	8.92	0.00	0.00	1.73
XLOC_000798	0.28	0.50	0.00	1.68	0.00	0.00	0.02
XLOC_000799	1.32	1.39	0.00	1.28	0.00	0.00	1.61
XLOC_000800	0.16	0.02	0.00	0.11	0.00	0.00	0.04
XLOC_000801	4.52	2.80	0.06	5.48	0.20	0.04	4.89
XLOC_000802	0.37	0.00	12.41	2.45	0.00	1.32	0.75
XLOC_000803	2.00	2.43	8.64	2.21	2.99	2.44	1.32
XLOC_000804	2.17	1.39	0.02	2.50	0.00	1.14	2.44
XLOC_000805	0.83	0.00	0.00	0.00	0.00	0.10	0.31
XLOC_000806	1.77	0.35	0.51	1.42	0.23	0.38	0.28
XLOC_000807	1.51	0.41	1.03	1.29	0.00	0.07	0.18
XLOC_000808	0.59	0.24	0.60	0.49	0.33	0.00	0.14
XLOC_000809	1.04	0.36	5.33	0.59	3.73	1.18	0.34
XLOC_000810	0.28	0.11	0.27	0.14	0.08	0.00	0.05
XLOC_000811	0.07	0.18	0.10	0.27	0.20	0.00	0.10
XLOC_000812	6.23	5.93	110.73	4.53	98.11	30.61	5.18
XLOC_000813	0.01	0.00	0.86	0.00	0.53	0.12	0.01
XLOC_000814	0.54	1.10	3.35	1.33	1.00	1.24	1.16
XLOC_000815	0.03	0.03	0.18	0.02	0.16	0.13	0.02
XLOC_000816	258.91	263.12	0.00	213.01	0.00	0.00	282.67
XLOC_000817	12.43	10.72	12.29	15.39	6.04	4.42	11.46
XLOC_000818	0.00	0.00	0.00	0.00	0.00	0.00	0.00
XLOC_000819	946.82	1042.30	0.01	739.61	0.00	0.05	1032.09
XLOC_000820	0.00	0.44	0.00	0.00	0.00	0.00	0.00
XLOC_000821	1.08	0.79	0.32	0.55	0.27	0.46	0.72
XLOC_000822	9.37	5.88	0.00	5.47	0.00	0.00	7.51
XLOC_000823	38.53	26.93	9.84	30.17	8.65	10.88	25.82
XLOC_000824	24.90	20.10	2.36	12.60	1.98	2.51	16.53
XLOC_000825	0.09	0.03	0.06	0.03	0.14	0.06	0.02
XLOC_000826	4.53	2.85	7.90	2.96	3.60	3.00	3.50
XLOC_000827	0.01	0.02	0.01	0.01	0.09	0.00	0.00
XLOC_000828	1.88	1.45	12.01	2.06	10.22	5.26	2.03
XLOC_000829	0.00	0.71	13.50	0.00	35.99	20.37	0.00
XLOC_000830	2397.27	1788.78	909.40	1316.02	934.66	919.32	1934.18
XLOC_000831	0.02	0.00	3.17	0.00	4.57	0.52	0.00
XLOC_000832	0.30	0.22	0.37	0.33	0.15	0.00	0.24
XLOC_000833	0.19	0.08	0.25	0.22	0.00	0.00	0.15
XLOC_000834	54.35	38.61	69.16	45.54	60.08	42.76	37.40
XLOC_000835	0.00	0.12	0.68	0.02	0.39	0.81	0.00
XLOC_000836	0.11	0.00	0.00	0.00	0.00	0.00	0.05
XLOC_000837	280.82	169.77	230.56	199.67	105.75	82.04	214.16
XLOC_000838	0.39	0.28	15.28	0.29	6.53	8.78	0.17
XLOC_000839	2.90	3.03	252.57	2.88	114.99	0.23	2.28
XLOC_000840	0.00	0.00	0.83	0.00	0.97	0.00	0.00
XLOC_000841	0.71	0.70	1.41	0.70	0.92	2.16	0.61
XLOC_000842	3.07	3.41	0.01	4.09	0.44	0.20	3.37
XLOC_000843	13.72	14.66	23.19	19.55	24.55	9.20	18.67
XLOC_000844	264.04	320.01	280.07	198.39	217.83	162.05	258.71
XLOC_000845	1.41	2.65	1.54	2.42	0.40	1.26	2.35
XLOC_000846	0.00	0.00	0.00	0.00	0.00	0.00	0.00
XLOC_000847	2.33	2.44	5.19	2.85	4.97	4.88	2.49
XLOC_000848	34.65	98.78	181.96	100.99	170.35	207.25	58.15
XLOC_000849	51.63	45.39	98.18	50.04	83.76	224.10	51.20
XLOC_000850	10.87	8.04	17.66	5.77	19.33	9.82	8.52
XLOC_000851	815.83	792.18	0.09	531.19	0.16	0.41	480.96
XLOC_000852	13.10	12.32	11.65	7.18	12.72	1.41	6.64
XLOC_000853	0.00	0.00	0.29	0.09	0.92	0.00	0.05
XLOC_000854	38.10	32.17	15.05	36.55	10.91	6.02	35.25
XLOC_000855	0.02	0.03	0.03	0.01	0.27	0.00	0.02
XLOC_000856	0.00	0.00	0.00	0.00	0.00	0.00	0.00
XLOC_000857	0.42	1.35	0.02	4.71	0.00	0.00	1.09
XLOC_000858	0.14	0.08	0.67	0.10	0.93	0.51	0.28
XLOC_000859	0.15	0.16	8.90	0.03	6.87	1.97	0.10
XLOC_000860	0.18	0.16	6.05	0.08	4.98	1.99	0.05
XLOC_000861	0.04	0.00	1.25	0.00	0.29	0.00	0.00
XLOC_000862	0.00	0.00	0.44	0.00	0.41	0.00	0.00
XLOC_000863	0.00	0.00	0.93	0.00	0.63	0.12	0.01
XLOC_000864	2.87	2.11	1.94	1.45	1.17	1.22	2.26
XLOC_000865	0.67	0.69	0.20	0.62	0.29	0.00	0.26
XLOC_000866	0.11	0.14	0.13	0.08	0.00	0.00	0.01
XLOC_000867	0.30	0.21	0.44	0.25	0.00	0.33	0.08
XLOC_000868	0.66	0.55	0.74	0.28	0.02	0.13	0.36
XLOC_000869	0.00	0.00	0.00	0.01	0.00	0.00	0.00
XLOC_000870	2.61	1.25	33.86	2.42	15.47	21.44	2.03
XLOC_000871	0.00	0.00	0.62	0.00	2.53	0.00	0.00
XLOC_000872	0.13	0.02	1.90	0.04	1.63	0.36	0.03
XLOC_000873	0.00	0.00	0.00	0.00	0.00	0.00	0.00
XLOC_000874	0.00	0.00	0.00	0.00	0.86	0.00	0.00
XLOC_000875	0.00	0.00	3.09	0.02	3.10	0.63	0.00
XLOC_000876	0.00	0.00	0.00	0.00	0.00	0.00	0.00
XLOC_000877	78.68	74.34	91.87	67.50	127.22	180.56	78.71
XLOC_000878	4.15	1.72	1.29	2.93	0.63	34.99	3.08
XLOC_000879	0.00	0.04	0.47	0.00	0.00	0.11	0.04
XLOC_000880	0.10	0.10	0.34	0.00	2.45	0.82	0.18
XLOC_000881	2.16	1.85	0.18	1.19	0.11	0.06	1.41
XLOC_000882	0.00	0.19	0.81	0.00	0.55	0.00	0.00
XLOC_000883	0.00	0.00	0.00	0.00	0.00	0.00	0.00
XLOC_000884	0.00	0.00	0.82	0.04	0.00	0.00	0.00
XLOC_000885	2.27	2.02	4.33	1.84	3.20	1.83	2.37
XLOC_000886	0.09	0.02	0.86	0.04	0.28	0.00	0.05
XLOC_000887	0.04	0.00	0.83	0.02	0.30	0.19	0.07
XLOC_000888	0.00	0.00	0.00	0.00	0.00	0.00	0.00
XLOC_000889	0.00	0.00	0.00	0.00	0.00	0.00	0.00
XLOC_000890	0.00	0.00	0.00	0.00	0.00	0.00	0.00
XLOC_000891	0.02	0.03	0.00	0.01	0.00	0.00	0.01
XLOC_000892	0.03	0.02	0.00	0.00	0.00	0.12	0.06
XLOC_000893	6.78	5.69	12.32	5.52	9.06	5.23	7.48
XLOC_000894	6.04	4.20	15.17	3.53	16.07	9.51	4.19
XLOC_000895	22.05	17.11	17.80	19.01	8.51	6.77	20.30
XLOC_000896	3.72	3.42	5.51	3.94	2.90	3.44	3.05
XLOC_000897	1.02	0.57	7.20	0.89	4.63	3.32	0.67
XLOC_000898	0.00	0.16	0.00	0.12	0.00	0.00	0.06
XLOC_000899	16.78	22.67	18.78	15.17	13.38	6.88	13.68
XLOC_000900	9.76	7.59	24.54	7.65	24.00	14.10	8.78
XLOC_000901	0.20	0.29	2.52	0.15	3.12	0.67	0.11
XLOC_000902	18.38	13.04	13.05	12.70	10.89	5.59	16.92
XLOC_000903	77.82	75.59	0.03	108.26	0.00	0.00	130.11
XLOC_000904	0.13	0.28	0.00	0.25	0.00	0.00	0.25
XLOC_000905	0.12	0.08	0.00	0.12	0.00	0.00	0.28
XLOC_000906	6.55	5.75	0.19	5.17	0.11	0.55	4.06
XLOC_000907	14.14	17.84	0.88	17.95	0.02	0.78	41.19
XLOC_000908	0.15	0.10	0.02	0.03	0.22	0.00	0.30
XLOC_000909	0.04	0.09	0.12	0.12	0.14	0.00	0.27
XLOC_000910	0.04	0.14	0.07	0.10	0.00	0.05	0.18
XLOC_000911	0.17	0.39	0.35	0.23	0.20	0.43	0.41
XLOC_000912	14.39	13.42	90.38	15.11	91.46	63.64	13.36
XLOC_000913	0.00	0.00	9.76	0.00	18.08	10.02	0.06
XLOC_000914	168.36	173.28	331.28	196.49	232.66	357.72	178.51
XLOC_000915	0.07	0.12	0.86	0.08	0.63	0.95	0.05
XLOC_000916	0.00	0.00	0.00	0.00	0.00	0.00	0.00
XLOC_000917	0.01	0.00	0.00	0.00	0.00	0.00	0.04
XLOC_000918	0.00	0.00	0.00	0.00	0.00	0.00	0.00
XLOC_000919	16.05	14.20	10.08	10.08	8.11	4.93	15.64
XLOC_000920	9.04	5.55	19.42	6.70	12.66	14.88	10.34
XLOC_000921	6.87	6.44	0.27	4.59	0.00	0.42	5.83
XLOC_000922	0.03	0.03	0.05	0.00	0.00	0.04	0.04
XLOC_000923	0.00	0.00	0.00	0.00	0.00	0.00	0.00
XLOC_000924	0.41	0.17	0.01	0.25	0.00	0.03	0.60
XLOC_000925	0.23	0.12	0.19	0.22	0.16	0.01	0.12
XLOC_000926	0.05	0.42	0.08	0.00	0.75	2.85	0.14
XLOC_000927	0.11	0.00	1.28	0.28	0.00	0.48	0.15
XLOC_000928	11.18	10.96	3.63	7.41	4.26	1.02	7.66
XLOC_000929	0.90	0.59	0.00	0.59	0.00	0.00	0.76
XLOC_000930	1.43	1.32	1.09	2.18	0.78	0.61	2.16
XLOC_000931	0.18	0.05	0.00	0.00	0.00	0.00	0.22
XLOC_000932	0.09	0.01	2.22	0.06	0.67	1.03	0.09
XLOC_000933	0.39	0.69	0.17	0.81	0.10	0.04	1.13
XLOC_000934	0.00	0.00	0.00	0.00	0.00	0.00	0.00
XLOC_000935	1.59	1.67	4.55	1.88	3.74	1.81	2.29
XLOC_000936	0.97	0.62	6.03	0.54	2.19	7.12	0.75
XLOC_000937	0.80	0.70	0.01	0.58	0.00	0.14	0.45
XLOC_000938	221.68	279.59	46.70	188.42	24.30	11.17	188.58
XLOC_000939	0.08	0.03	0.23	0.05	0.13	0.00	0.04
XLOC_000940	0.55	0.35	0.42	0.31	0.22	0.00	0.13
XLOC_000941	1.15	3.08	1.42	1.80	0.51	0.53	4.20
XLOC_000942	0.09	0.44	0.09	0.29	0.00	0.00	0.30
XLOC_000943	6.03	5.92	5.93	4.14	5.82	4.66	6.36
XLOC_000944	0.00	0.00	0.00	0.00	0.00	0.00	0.00
XLOC_000945	2.69	1.09	0.04	3.34	0.00	0.00	1.96
XLOC_000946	60.42	22.47	7.62	41.39	5.32	663.41	25.25
XLOC_000947	0.00	0.00	0.01	0.00	0.00	2.62	0.00
XLOC_000948	1.00	0.70	2.16	0.85	1.94	0.33	0.66
XLOC_000949	1.53	1.91	6.23	1.90	2.97	2.34	1.97
XLOC_000950	0.04	0.00	0.61	0.15	0.00	0.00	0.00
XLOC_000951	2.23	2.99	11.81	1.67	6.32	1.27	2.31
XLOC_000952	11.75	12.60	5.03	9.79	3.35	8.37	9.16
XLOC_000953	0.00	0.01	0.00	0.14	0.00	0.00	0.00
XLOC_000954	0.00	0.00	0.00	0.20	0.00	0.00	0.00
XLOC_000955	0.00	0.00	0.00	0.13	0.00	0.00	0.00
XLOC_000956	0.00	0.00	0.00	0.34	0.00	0.00	0.00
XLOC_000957	4.45	4.38	0.51	5.55	0.80	2.34	7.71
XLOC_000958	9.96	8.94	19.85	10.74	14.89	6.85	10.55
XLOC_000959	63.23	69.77	4.81	57.72	2.75	3.78	60.47
XLOC_000960	0.23	1.18	3.50	0.04	5.98	2.72	0.10
XLOC_000961	0.66	0.64	0.02	0.38	0.00	0.00	0.25
XLOC_000962	0.13	1.52	0.00	0.01	0.00	0.00	0.00
XLOC_000963	35.46	34.28	32.92	47.18	21.55	35.54	41.80
XLOC_000964	0.12	0.34	1.25	0.16	0.00	0.00	0.01
XLOC_000965	21.54	19.81	45.28	18.12	43.48	16.60	21.71
XLOC_000966	30.23	24.51	35.98	29.80	25.24	13.02	29.32
XLOC_000967	0.34	0.14	0.00	0.41	0.00	0.00	0.28
XLOC_000968	2.31	1.91	11.45	1.92	13.05	4.12	1.52
XLOC_000969	1.83	1.99	7.37	1.63	8.26	3.73	2.64
XLOC_000970	2.77	4.67	457.49	4.94	284.27	54.61	3.40
XLOC_000971	0.00	0.00	6.26	0.00	2.66	0.33	0.00
XLOC_000972	0.00	0.00	0.00	0.00	0.00	0.00	0.00
XLOC_000973	0.02	0.03	0.84	0.01	0.44	0.10	0.02
XLOC_000974	0.00	0.00	0.00	0.00	0.00	0.00	0.00
XLOC_000975	3.70	3.21	0.67	2.50	0.50	0.38	3.57
XLOC_000976	0.00	0.00	0.62	0.00	0.00	0.08	0.00
XLOC_000977	4.78	3.77	17.10	4.40	9.62	6.25	4.56
XLOC_000978	0.28	0.32	1.57	0.31	0.98	0.38	0.28
XLOC_000979	37.96	26.35	1.81	63.62	0.55	0.41	69.77
XLOC_000980	0.00	0.05	0.08	0.00	0.04	0.00	0.00
XLOC_000981	3.57	1.21	201.60	1.26	229.17	30.57	1.42
XLOC_000982	44.98	10.22	0.00	18.06	0.00	0.00	33.61
XLOC_000983	0.00	0.00	0.00	0.00	0.00	0.00	0.00
XLOC_000984	10.50	8.35	0.83	14.19	0.09	0.05	11.39
XLOC_000985	0.09	0.09	0.07	0.47	0.00	0.00	0.12
XLOC_000986	0.00	0.00	0.00	0.00	0.00	0.00	0.00
XLOC_000987	1.68	1.44	0.00	1.42	0.00	0.06	2.55
XLOC_000988	21.68	25.43	0.11	45.11	0.00	0.04	33.31
XLOC_000989	1.07	1.06	0.00	2.11	0.00	0.00	1.29
XLOC_000990	1.02	0.66	0.00	1.96	0.00	0.00	0.72
XLOC_000991	2.12	1.22	0.00	4.15	0.00	0.00	2.33
XLOC_000992	2.74	3.48	1.66	3.95	0.89	1.21	6.01
XLOC_000993	0.12	0.07	0.37	0.03	0.06	0.21	0.18
XLOC_000994	0.17	0.06	0.58	0.13	0.00	0.30	0.08
XLOC_000995	0.06	0.02	0.00	0.05	0.00	0.00	0.07
XLOC_000996	0.00	0.00	0.00	0.00	0.00	0.00	0.00
XLOC_000997	5.64	4.51	0.46	7.77	0.00	0.00	10.41
XLOC_000998	3.26	5.12	1.66	2.55	0.06	0.74	1.68
XLOC_000999	0.55	0.28	0.05	0.12	0.00	0.06	0.02
XLOC_001000	6.17	6.73	5.23	4.29	4.99	1.19	5.79
XLOC_001001	0.26	0.07	0.93	0.20	0.09	0.00	0.12
XLOC_001002	0.51	0.77	0.06	0.12	0.00	0.00	0.00
XLOC_001003	0.14	0.00	0.34	0.00	0.00	0.00	0.00
XLOC_001004	0.13	0.05	0.46	0.02	0.51	0.00	0.00
XLOC_001005	0.12	0.03	0.50	0.16	0.08	0.00	0.00
XLOC_001006	4.34	3.15	22.76	3.66	18.33	7.57	3.61
XLOC_001007	11.62	12.53	31.28	10.87	31.64	10.98	11.33
XLOC_001008	0.04	0.16	0.88	0.03	0.00	0.00	0.15
XLOC_001009	0.00	0.00	0.00	0.00	0.00	0.00	0.00
XLOC_001010	0.00	0.00	0.00	0.00	0.00	0.00	0.00
XLOC_001011	5.27	4.93	11.59	4.23	6.32	5.45	5.07
XLOC_001012	3.41	2.37	7.82	1.15	4.34	6.16	2.07
XLOC_001013	0.12	0.03	1.85	0.04	7.02	0.35	0.16
XLOC_001014	0.03	0.00	0.56	0.01	1.36	0.00	0.00
XLOC_001015	0.00	0.00	0.00	0.00	0.00	0.00	0.00
XLOC_001016	0.00	0.00	0.00	0.00	0.00	0.00	0.00
XLOC_001017	0.00	0.00	0.00	0.00	0.00	0.00	0.04
XLOC_001018	33.10	18.24	49.72	19.98	51.76	76.33	19.76
XLOC_001019	675.64	588.40	84.65	458.43	142.61	123.32	576.94
XLOC_001020	6.20	4.64	24.19	8.24	21.79	5.40	3.20
XLOC_001021	93.24	52.41	66.23	70.64	44.74	39.94	55.51
XLOC_001022	10.60	4.81	334.35	5.10	318.01	201.61	5.98
XLOC_001023	0.00	0.00	0.00	0.00	0.00	0.00	0.00
XLOC_001024	18.80	22.34	0.02	15.99	0.04	1.85	17.51
XLOC_001025	0.00	0.01	0.93	0.07	0.00	0.24	0.10
XLOC_001026	0.41	0.31	7.71	0.81	0.65	1.90	0.46
XLOC_001027	0.55	0.41	6.22	0.20	1.07	0.07	0.28
XLOC_001028	2.96	1.73	2.45	1.04	1.94	0.31	1.62
XLOC_001029	0.05	0.00	1.37	0.00	0.00	0.00	0.00
XLOC_001030	0.48	0.29	17.78	0.23	22.89	2.56	0.27
XLOC_001031	8.15	8.15	2.75	4.99	2.38	3.47	8.33
XLOC_001032	0.00	0.00	0.00	0.00	0.00	0.00	0.00
XLOC_001033	15.92	7.46	0.56	5.70	0.23	0.79	6.47
XLOC_001034	0.03	0.04	0.00	0.00	0.00	0.00	0.00
XLOC_001035	2.16	1.98	6.98	3.17	4.03	2.10	2.88
XLOC_001036	0.00	0.00	0.00	0.00	0.00	0.00	0.00
XLOC_001037	0.00	0.01	0.51	0.00	0.00	0.00	0.01
XLOC_001038	0.01	0.04	0.08	0.01	0.00	0.00	0.05
XLOC_001039	0.02	0.02	0.62	0.00	0.49	0.31	0.00
XLOC_001040	0.27	0.03	14.37	0.35	7.21	2.12	0.05
XLOC_001041	0.04	0.00	1.45	0.01	0.61	0.35	0.02
XLOC_001042	0.00	0.03	0.67	0.00	0.00	0.00	0.00
XLOC_001043	0.00	0.00	1.20	0.02	0.52	0.00	0.00
XLOC_001044	0.00	0.00	0.79	0.01	0.15	0.00	0.00
XLOC_001045	0.00	0.00	0.51	0.00	0.53	0.26	0.00
XLOC_001046	0.04	0.00	1.44	0.03	0.52	0.00	0.00
XLOC_001047	0.00	0.00	0.87	0.00	0.00	0.00	0.00
XLOC_001048	0.00	0.00	0.93	0.00	0.00	0.00	0.00
XLOC_001049	0.07	0.00	1.39	0.03	0.00	0.00	0.00
XLOC_001050	0.01	0.00	0.72	0.01	0.36	0.01	0.00
XLOC_001051	0.11	0.03	0.84	0.00	0.32	0.00	0.00
XLOC_001052	0.02	0.00	0.77	0.00	0.42	0.11	0.00
XLOC_001053	0.01	0.00	3.36	0.00	2.50	0.41	0.02
XLOC_001054	0.25	0.15	1.10	0.04	0.22	0.20	0.03
XLOC_001055	0.01	0.05	0.43	0.04	0.01	0.04	0.01
XLOC_001056	0.00	0.00	0.31	0.00	0.00	0.00	0.00
XLOC_001057	0.05	0.05	1.35	0.00	0.00	0.63	0.04
XLOC_001058	0.09	0.00	0.55	0.03	0.00	0.10	0.00
XLOC_001059	0.00	0.00	0.00	0.00	0.00	0.00	0.00
XLOC_001060	0.00	0.00	0.00	0.00	0.00	0.00	0.00
XLOC_001061	0.27	0.12	0.00	0.09	0.00	0.00	0.09
XLOC_001062	0.14	0.11	0.00	0.07	0.00	0.00	0.34
XLOC_001063	0.00	0.00	0.00	0.00	0.00	0.00	0.00
XLOC_001064	0.00	0.00	0.00	0.00	0.00	0.00	0.00
XLOC_001065	0.00	0.00	0.00	0.00	0.00	0.00	0.00
XLOC_001066	69.64	122.83	7.39	63.28	4.07	5.41	57.10
XLOC_001067	0.12	0.15	0.00	0.18	0.00	0.00	0.14
XLOC_001068	0.17	0.15	0.01	0.17	0.00	0.00	0.14
XLOC_001069	0.00	0.00	0.00	0.00	0.00	0.00	0.00
XLOC_001070	0.41	1.70	0.00	0.20	0.00	0.00	0.43
XLOC_001071	0.00	0.00	0.00	0.00	0.00	0.00	0.00
XLOC_001072	0.19	0.42	0.00	0.06	0.00	0.00	0.09
XLOC_001073	0.00	0.00	0.00	0.00	0.00	0.00	0.00
XLOC_001074	1.47	0.52	0.00	0.70	0.00	0.00	1.66
XLOC_001075	2.92	0.29	0.00	0.71	0.00	0.00	1.89
XLOC_001076	0.00	0.00	0.00	0.00	0.00	0.00	0.00
XLOC_001077	0.18	0.07	0.00	0.48	0.00	0.00	0.76
XLOC_001078	6.43	6.06	5.35	4.95	1.85	1.21	5.60
XLOC_001079	0.94	0.83	1.60	1.64	0.51	0.00	0.74
XLOC_001080	9.25	7.77	12.07	14.81	5.79	1.86	9.91
XLOC_001081	0.00	0.00	0.00	0.00	0.00	0.08	0.00
XLOC_001082	0.00	0.05	0.00	1.53	0.00	0.00	0.25
XLOC_001083	0.73	0.70	0.00	2.04	0.00	0.00	0.63
XLOC_001084	8.01	7.02	40.31	7.54	30.89	14.31	7.20
XLOC_001085	2.03	1.95	1.57	1.62	0.70	1.84	1.25
XLOC_001086	0.00	0.00	0.00	0.00	0.00	0.00	0.00
XLOC_001087	0.00	0.00	0.00	0.00	0.00	0.00	0.00
XLOC_001088	0.00	0.00	0.00	0.16	0.00	0.00	0.00
XLOC_001089	40.63	37.12	0.17	59.35	0.00	0.27	39.00
XLOC_001090	0.92	0.47	0.00	1.01	0.00	0.00	0.56
XLOC_001091	0.00	0.00	0.00	0.00	0.00	0.00	0.00
XLOC_001092	0.55	2.46	0.17	0.28	0.77	1.50	0.00
XLOC_001093	0.00	0.01	0.00	0.00	0.00	0.00	0.00
XLOC_001094	0.00	0.00	0.00	0.00	0.00	0.00	0.00
XLOC_001095	0.00	0.00	0.00	0.00	0.00	0.00	0.00
XLOC_001096	0.03	0.02	8.28	0.00	3.50	2.52	0.01
XLOC_001097	2.19	2.21	1.24	2.33	1.18	1.26	2.88
XLOC_001098	19.71	17.57	22.93	20.54	13.04	8.42	24.15
XLOC_001099	0.00	0.00	0.00	0.22	0.00	0.00	0.05
XLOC_001100	0.00	0.00	0.00	0.00	0.00	0.00	0.00
XLOC_001101	0.21	0.34	0.00	0.81	0.00	0.00	0.16
XLOC_001102	0.30	0.29	0.00	0.56	0.00	0.00	0.18
XLOC_001103	12.06	11.26	53.02	13.31	39.02	61.87	12.51
XLOC_001104	19.61	19.33	41.80	18.95	33.95	16.38	19.88
XLOC_001105	23.38	24.79	0.00	46.81	0.00	0.00	19.76
XLOC_001106	45.18	52.31	25.98	22.97	20.71	28.90	36.99
XLOC_001107	0.29	0.25	1.01	0.06	0.39	0.51	0.11
XLOC_001108	0.22	0.09	0.97	0.04	2.93	1.15	0.08
XLOC_001109	2.38	0.65	12.61	1.63	21.10	9.19	0.53
XLOC_001110	720.24	462.19	107.86	443.43	84.84	79.17	507.59
XLOC_001111	0.70	0.56	0.32	0.30	0.35	0.24	1.46
XLOC_001112	0.00	0.00	0.00	0.00	0.00	0.00	0.00
XLOC_001113	72.24	48.00	0.00	44.07	0.00	0.00	53.68
XLOC_001114	12.47	5.34	0.00	2.98	0.00	0.00	4.09
XLOC_001115	0.00	0.00	0.00	0.00	0.00	0.00	0.00
XLOC_001116	0.00	0.00	0.50	0.00	1.21	0.88	0.00
XLOC_001117	32.98	21.74	22.47	21.63	17.80	13.06	28.00
XLOC_001118	23.63	24.91	38.79	12.86	35.59	26.51	19.96
XLOC_001119	36.26	25.70	64.78	19.54	63.32	50.78	24.17
XLOC_001120	46.78	52.24	59.75	53.22	37.19	13.94	43.20
XLOC_001121	0.01	0.03	0.05	0.03	0.00	0.00	0.02
XLOC_001122	49.61	47.20	143.55	42.59	92.91	73.26	44.91
XLOC_001123	0.00	0.00	0.00	0.00	0.00	1.46	0.10
XLOC_001124	16.03	17.21	5.33	11.82	3.69	3.81	12.81
XLOC_001125	0.17	0.06	0.28	0.10	0.00	0.07	0.03
XLOC_001126	0.20	0.02	0.18	0.02	0.33	0.00	0.07
XLOC_001127	0.69	0.14	0.64	0.25	0.00	0.10	0.19
XLOC_001128	0.20	0.00	0.00	0.09	0.00	0.00	0.10
XLOC_001129	0.04	0.06	0.00	0.16	0.00	0.00	0.04
XLOC_001130	246.31	170.26	47.03	174.25	35.92	17.80	159.22
XLOC_001131	2.38	1.16	0.25	5.22	0.20	0.02	0.81
XLOC_001132	0.18	0.13	0.00	0.18	0.00	0.00	0.05
XLOC_001133	0.21	0.11	0.30	0.38	0.05	0.00	0.09
XLOC_001134	0.41	0.22	0.00	1.21	0.00	0.00	0.14
XLOC_001135	0.85	0.19	0.53	1.40	0.00	0.00	0.26
XLOC_001136	14.48	13.19	51.03	10.77	21.29	47.17	10.67
XLOC_001137	0.22	0.06	0.00	0.01	0.00	0.00	0.02
XLOC_001138	0.30	0.16	0.00	0.04	0.00	0.00	0.03
XLOC_001139	0.36	0.61	0.11	0.22	0.00	0.00	0.10
XLOC_001140	1.20	0.62	0.00	1.09	0.10	0.01	0.44
XLOC_001141	0.00	0.00	0.70	0.00	0.07	1.20	0.00
XLOC_001142	0.00	0.00	1.78	0.00	2.59	0.66	0.00
XLOC_001143	99.17	79.96	20.63	63.30	14.80	12.27	69.87
XLOC_001144	0.35	0.62	0.65	0.23	0.23	0.00	0.08
XLOC_001145	3.22	2.61	5.79	1.84	2.86	1.59	1.68
XLOC_001146	14.43	14.54	36.92	19.15	27.38	19.59	16.54
XLOC_001147	2.20	1.61	15.54	1.62	16.94	5.38	2.47
XLOC_001148	0.00	0.00	0.00	0.00	0.00	0.00	0.00
XLOC_001149	0.00	0.00	0.00	0.00	0.00	0.00	0.00
XLOC_001150	10.33	10.14	22.93	12.59	19.40	11.79	6.20
XLOC_001151	5.67	5.08	58.28	4.75	41.51	25.92	5.96
XLOC_001152	0.00	0.00	1.08	0.00	0.00	0.00	0.00
XLOC_001153	6.72	9.73	0.00	15.83	0.00	0.00	6.91
XLOC_001154	1.17	1.67	0.06	1.15	0.27	0.11	1.12
XLOC_001155	0.00	0.00	0.00	0.00	0.00	0.00	0.00
XLOC_001156	9.64	15.38	398.67	7.56	245.28	276.90	12.80
XLOC_001157	0.00	0.00	0.45	0.00	0.24	0.30	0.00
XLOC_001158	0.17	0.20	0.45	0.14	0.22	0.44	0.10
XLOC_001159	17.75	15.11	20.12	16.24	12.64	4.34	16.56
XLOC_001160	0.00	0.00	0.00	0.02	0.34	0.00	0.00
XLOC_001161	13.58	14.94	0.00	13.68	0.00	0.00	13.37
XLOC_001162	0.51	0.55	0.00	0.45	0.00	0.00	0.22
XLOC_001163	0.69	0.75	0.00	0.46	0.00	0.00	0.28
XLOC_001164	33.03	30.83	0.00	24.04	0.00	0.00	28.68
XLOC_001165	144.65	54.51	3.04	44.60	0.00	8.28	30.70
XLOC_001166	0.00	0.00	0.00	0.00	0.00	0.00	0.00
XLOC_001167	19.03	19.73	0.19	9.56	0.00	0.65	8.37
XLOC_001168	0.00	0.00	0.00	0.00	0.00	0.00	0.00
XLOC_001169	0.00	0.00	0.00	0.05	0.00	0.13	0.00
XLOC_001170	1.61	1.14	8.38	3.29	5.32	1.51	1.66
XLOC_001171	0.00	0.00	0.00	0.00	0.00	0.00	0.00
XLOC_001172	0.90	0.59	11.40	0.56	13.62	9.81	0.39
XLOC_001173	0.00	0.00	0.87	0.00	0.87	1.06	0.01
XLOC_001174	0.00	0.00	0.63	0.00	0.27	0.00	0.00
XLOC_001175	1.08	0.48	56.46	0.45	45.99	15.77	0.64
XLOC_001176	2.02	2.14	0.34	1.90	0.23	1.36	2.44
XLOC_001177	0.23	0.40	0.32	0.16	0.17	0.19	0.31
XLOC_001178	53.17	51.95	45.63	44.77	35.47	21.63	48.32
XLOC_001179	1.03	0.60	1.79	0.40	0.74	0.34	0.47
XLOC_001180	4.11	2.26	4.61	2.75	4.20	2.12	2.54
XLOC_001181	0.00	0.00	0.00	0.02	0.00	0.00	0.00
XLOC_001182	0.02	0.06	1.13	0.08	1.23	1.46	0.00
XLOC_001183	9.90	8.96	11.70	5.81	14.19	11.75	11.36
XLOC_001184	86.16	63.90	15.07	52.89	10.64	4.79	40.88
XLOC_001185	120.22	92.46	28.90	120.99	19.27	20.44	139.54
XLOC_001186	118.21	123.35	38.54	90.74	23.66	18.09	117.09
XLOC_001187	0.03	0.00	0.72	0.00	0.00	0.16	0.00
XLOC_001188	4.30	3.66	11.22	0.94	6.27	4.56	0.31
XLOC_001189	0.29	0.09	0.36	0.07	0.51	0.12	0.04
XLOC_001190	0.00	0.00	0.64	0.00	0.00	0.00	0.00
XLOC_001191	0.18	0.41	1.70	0.00	0.00	0.00	0.11
XLOC_001192	0.24	0.08	0.49	0.07	1.70	0.86	0.06
XLOC_001193	0.07	0.00	4.41	0.15	0.62	0.49	0.00
XLOC_001194	0.00	0.00	0.00	0.00	0.00	0.00	0.00
XLOC_001195	2.20	1.74	0.00	1.36	0.00	0.01	1.96
XLOC_001196	0.46	0.60	3.61	0.40	2.64	1.82	0.53
XLOC_001197	0.02	0.00	0.08	0.08	0.00	0.01	0.03
XLOC_001198	8.83	7.78	24.95	8.19	16.25	10.69	9.70
XLOC_001199	0.07	0.04	0.06	0.17	0.00	0.00	0.16
XLOC_001200	0.00	0.00	0.00	0.00	0.00	0.00	0.00
XLOC_001201	0.02	0.04	0.11	0.02	0.00	0.03	0.00
XLOC_001202	3.80	2.78	0.00	15.00	0.00	0.00	16.38
XLOC_001203	0.00	0.00	0.00	0.00	0.00	0.00	0.00
XLOC_001204	1.90	4.33	0.00	1.14	7.74	14.26	0.00
XLOC_001205	17.48	16.97	17.23	16.98	14.41	18.99	13.68
XLOC_001206	0.06	0.00	0.00	0.17	0.42	0.00	0.21
XLOC_001207	0.01	0.00	0.69	0.00	0.00	0.50	0.00
XLOC_001208	0.00	0.00	0.74	0.00	0.00	0.00	0.00
XLOC_001209	483.30	453.26	3757.41	420.62	4074.72	3530.61	471.28
XLOC_001210	0.34	0.44	0.87	0.38	0.49	0.48	0.23
XLOC_001211	0.33	0.06	0.00	0.46	0.00	0.06	0.15
XLOC_001212	8.37	6.58	17.25	6.37	10.27	5.11	7.59
XLOC_001213	0.07	0.05	0.00	0.00	0.00	0.00	0.01
XLOC_001214	3.31	2.53	18.76	3.96	14.59	5.74	2.41
XLOC_001215	0.08	0.05	0.61	0.00	0.84	2.13	0.07
XLOC_001216	0.00	0.00	0.00	0.00	0.00	0.00	0.00
XLOC_001217	0.05	0.23	0.00	1.62	0.00	0.00	2.22
XLOC_001218	0.07	0.57	0.00	1.34	0.00	0.00	0.51
XLOC_001219	3.60	2.10	16.50	2.13	26.51	14.80	2.88
XLOC_001220	0.29	0.10	0.40	0.25	0.21	0.06	0.03
XLOC_001221	31.85	24.79	4.44	21.29	2.47	1.89	22.30
XLOC_001222	0.24	0.05	0.22	0.12	0.53	0.00	0.08
XLOC_001223	0.05	0.07	1.03	0.05	0.58	0.43	0.07
XLOC_001224	0.00	0.00	0.00	0.00	0.00	0.00	0.00
XLOC_001225	0.00	0.00	0.00	0.00	0.00	0.00	0.00
XLOC_001226	0.00	0.00	0.00	0.00	0.00	0.00	0.00
XLOC_001227	0.00	0.00	0.00	0.00	0.00	0.00	0.00
XLOC_001228	0.00	0.00	0.00	0.00	0.00	0.00	0.00
XLOC_001229	0.00	0.00	0.00	0.00	0.00	0.00	0.00
XLOC_001230	0.00	0.00	0.00	0.00	0.00	0.00	0.00
XLOC_001231	0.00	0.04	0.00	0.00	0.00	0.00	0.00
XLOC_001232	1.82	1.13	0.01	0.70	0.00	0.09	0.84
XLOC_001233	0.00	0.00	0.00	0.00	0.00	0.00	0.00
XLOC_001234	15.64	13.40	0.02	3.92	0.00	0.00	4.56
XLOC_001235	0.05	0.02	0.00	0.02	0.00	0.00	0.05
XLOC_001236	14.69	12.83	31.26	11.12	17.76	12.74	11.72
XLOC_001237	0.00	0.00	1.37	0.02	0.23	0.16	0.00
XLOC_001238	0.03	0.00	0.48	0.00	0.13	0.01	0.02
XLOC_001239	0.00	0.00	0.64	0.00	0.76	0.13	0.00
XLOC_001240	0.14	0.07	0.75	0.16	0.41	0.49	0.20
XLOC_001241	53.82	64.99	0.00	16.89	0.00	0.00	36.65
XLOC_001242	0.30	0.27	0.00	0.13	0.00	0.00	0.18
XLOC_001243	0.63	0.50	0.00	0.56	0.00	0.00	0.29
XLOC_001244	0.77	0.30	0.00	0.40	0.00	0.00	0.26
XLOC_001245	0.21	0.03	0.00	0.04	0.00	0.00	0.07
XLOC_001246	0.35	0.17	0.00	0.00	0.00	0.00	0.12
XLOC_001247	0.46	0.09	0.00	0.12	0.00	0.00	0.13
XLOC_001248	0.22	0.11	0.00	0.07	0.00	0.00	0.10
XLOC_001249	0.23	0.09	0.00	0.06	0.00	0.00	0.08
XLOC_001250	0.03	0.01	0.00	0.00	0.00	0.00	0.00
XLOC_001251	0.00	0.00	0.00	0.00	0.00	0.00	0.00
XLOC_001252	0.00	0.00	0.00	0.00	0.00	0.00	0.00
XLOC_001253	0.00	0.00	0.00	0.00	0.00	0.00	0.00
XLOC_001254	0.00	0.00	0.00	0.00	0.00	0.00	0.00
XLOC_001255	0.00	0.00	0.00	0.00	0.00	0.00	0.00
XLOC_001256	0.00	0.00	0.00	0.00	0.00	0.00	0.00
XLOC_001257	0.00	0.00	0.00	0.00	0.00	0.00	0.00
XLOC_001258	0.00	0.00	0.00	0.00	0.00	0.00	0.00
XLOC_001259	2.27	0.86	3.78	2.01	7.36	4.40	2.52
XLOC_001260	37.99	42.03	50.82	34.48	29.86	25.91	28.03
XLOC_001261	3.44	3.38	1.90	3.46	2.84	3.86	3.71
XLOC_001262	2.37	0.18	0.00	0.15	0.45	0.12	0.22
XLOC_001263	0.01	0.00	0.00	0.04	0.00	0.00	0.01
XLOC_001264	0.08	0.08	0.02	0.05	0.06	0.05	0.24
XLOC_001265	0.00	0.00	0.00	0.00	0.00	0.00	0.00
XLOC_001266	0.00	0.00	0.00	0.00	0.00	0.00	0.00
XLOC_001267	22.00	22.71	62.29	17.69	43.09	22.60	20.67
XLOC_001268	64.31	68.83	47.97	59.61	27.67	22.87	66.15
XLOC_001269	39.89	36.56	0.01	31.75	0.00	0.00	50.06
XLOC_001270	25.42	17.13	82.55	16.11	51.84	45.70	18.05
XLOC_001271	26.03	20.39	100.43	24.50	71.77	47.71	22.92
XLOC_001272	0.03	0.05	0.00	0.00	0.00	0.00	0.00
XLOC_001273	1.06	1.20	0.00	0.39	0.00	0.00	0.13
XLOC_001274	4.64	4.00	0.17	0.61	0.09	0.29	0.22
XLOC_001275	9.17	9.22	9.11	18.31	10.20	3.54	19.56
XLOC_001276	0.00	0.00	0.00	0.00	0.00	0.00	0.03
XLOC_001277	0.96	0.73	0.41	1.00	0.03	12.22	1.27
XLOC_001278	0.13	0.00	0.00	0.00	0.00	1.87	0.00
XLOC_001279	0.98	0.55	2.42	1.24	1.30	1.07	1.01
XLOC_001280	2.67	1.71	8.34	1.87	3.25	4.25	1.99
XLOC_001281	0.05	0.04	0.00	0.08	0.00	0.00	0.18
XLOC_001282	6.39	5.09	1.85	5.11	0.83	0.85	5.81
XLOC_001283	0.49	0.06	0.00	0.33	0.00	0.00	0.04
XLOC_001284	0.26	0.02	0.00	0.21	0.00	0.00	0.07
XLOC_001285	0.17	0.04	0.00	0.27	0.00	0.00	0.10
XLOC_001286	0.15	0.00	0.00	0.27	0.00	0.00	0.07
XLOC_001287	28.32	25.82	8.67	34.70	2.96	6.20	30.02
XLOC_001288	1.35	0.80	0.00	1.08	0.00	0.00	1.13
XLOC_001289	2.06	1.56	0.01	2.47	0.00	0.00	1.68
XLOC_001290	1.11	0.64	0.00	0.60	0.00	0.00	0.48
XLOC_001291	1.03	1.13	11.24	1.35	12.45	3.81	0.90
XLOC_001292	0.00	0.00	0.00	0.00	0.00	0.00	0.00
XLOC_001293	60.46	24.44	14.22	36.77	9.68	2.84	54.80
XLOC_001294	0.29	0.08	1.11	0.15	0.94	1.71	0.06
XLOC_001295	9.12	17.95	15.42	10.36	10.36	10.44	9.59
XLOC_001296	0.20	0.15	1.47	0.05	0.17	0.92	0.04
XLOC_001297	21.55	19.01	8.66	22.33	4.57	3.64	22.27
XLOC_001298	0.16	0.12	0.77	0.53	1.37	1.83	0.39
XLOC_001299	0.00	0.00	0.04	0.01	0.00	0.00	0.00
XLOC_001300	0.38	0.28	0.06	0.41	0.00	0.20	0.08
XLOC_001301	1.10	0.44	0.00	1.81	0.00	0.00	2.88
XLOC_001302	0.00	0.00	0.59	0.00	0.00	0.00	0.00
XLOC_001303	1.26	1.07	9.18	1.02	5.15	3.05	1.13
XLOC_001304	0.54	0.36	0.01	0.47	0.00	0.04	0.75
XLOC_001305	0.00	0.02	0.00	0.00	0.00	0.00	0.00
XLOC_001306	0.00	0.00	0.56	0.01	0.24	0.11	0.01
XLOC_001307	0.04	0.06	0.02	0.03	0.00	0.00	0.01
XLOC_001308	0.94	0.95	4.31	1.15	1.84	0.35	0.78
XLOC_001309	0.01	0.00	2.76	0.00	2.32	0.00	0.00
XLOC_001310	0.01	0.00	0.96	0.00	0.37	0.06	0.00
XLOC_001311	0.00	0.00	1.02	0.00	0.99	0.00	0.00
XLOC_001312	16.38	9.70	27.27	13.19	13.90	11.99	17.10
XLOC_001313	0.62	0.54	1.26	0.77	0.63	0.58	0.62
XLOC_001314	0.33	0.17	0.43	0.24	0.00	0.00	0.33
XLOC_001315	0.37	0.30	0.47	0.26	0.00	0.22	0.50
XLOC_001316	0.58	0.27	0.25	0.26	0.00	0.00	0.31
XLOC_001317	0.13	0.02	0.06	0.01	0.00	0.00	0.02
XLOC_001318	0.00	0.00	0.00	0.00	0.00	0.00	0.00
XLOC_001319	0.20	0.31	0.10	0.10	0.00	0.00	0.05
XLOC_001320	0.00	0.00	0.00	0.00	0.00	0.00	0.00
XLOC_001321	0.00	0.00	0.00	0.00	0.00	0.00	0.00
XLOC_001322	0.00	0.00	0.00	0.00	0.00	0.00	0.00
XLOC_001323	2.28	2.74	22.16	3.17	18.82	11.63	1.51
XLOC_001324	0.07	0.11	0.00	0.06	0.00	0.01	0.03
XLOC_001325	0.57	0.75	0.01	0.59	0.00	0.00	0.40
XLOC_001326	29.31	20.48	0.00	42.36	0.00	0.00	42.00
XLOC_001327	7.07	5.56	0.00	16.98	0.00	0.00	13.16
XLOC_001328	0.22	0.18	0.00	0.33	0.00	0.00	0.30
XLOC_001329	12.00	9.53	19.21	10.95	13.24	15.53	15.71
XLOC_001330	0.00	0.00	0.78	0.00	0.31	0.44	0.00
XLOC_001331	3.46	2.23	119.05	2.33	131.06	16.60	2.32
XLOC_001332	20.57	16.62	10.91	26.82	12.09	8.63	34.52
XLOC_001333	1298.45	1288.30	1137.42	680.46	861.52	1230.77	899.38
XLOC_001334	0.11	0.11	0.07	0.14	0.00	0.00	0.27
XLOC_001335	0.33	0.34	1.39	0.79	1.16	0.03	1.23
XLOC_001336	0.47	0.71	1.89	0.72	2.10	0.82	0.47
XLOC_001337	4.97	4.56	2.34	3.01	3.66	3.82	5.04
XLOC_001338	0.17	0.14	0.29	0.25	0.24	0.51	0.28
XLOC_001339	0.08	0.10	0.25	0.27	0.00	0.08	0.11
XLOC_001340	1.96	1.62	27.02	1.96	33.06	4.82	1.45
XLOC_001341	6.31	6.21	83.28	6.62	64.48	13.74	5.29
XLOC_001342	15.85	18.43	11.78	16.40	9.03	3.64	15.06
XLOC_001343	0.00	0.00	0.00	0.00	0.00	0.00	0.00
XLOC_001344	13.63	11.13	60.85	14.48	40.67	17.34	10.37
XLOC_001345	0.00	0.00	0.00	0.00	0.00	0.00	0.00
XLOC_001346	0.00	0.00	0.00	0.00	0.00	0.00	0.00
XLOC_001347	2.00	0.95	14.12	0.93	10.19	10.48	1.01
XLOC_001348	16.74	17.49	29.21	16.97	22.89	13.63	20.96
XLOC_001349	0.03	0.06	2.25	0.06	3.17	0.13	0.07
XLOC_001350	0.00	0.01	1.00	0.00	1.29	0.71	0.00
XLOC_001351	0.00	0.00	0.00	0.00	0.00	0.00	0.00
XLOC_001352	30.10	14.84	61.09	22.39	62.80	43.40	26.60
XLOC_001353	18.27	15.17	15.19	15.75	11.98	9.13	13.89
XLOC_001354	5.45	5.79	14.98	4.83	18.57	6.39	4.50
XLOC_001355	53.75	42.80	51.12	50.00	43.80	44.31	50.56
XLOC_001356	0.25	0.43	0.90	0.58	0.00	0.04	0.73
XLOC_001357	0.00	0.25	5.43	0.00	3.54	0.00	0.88
XLOC_001358	19.33	20.26	30.26	22.29	15.60	10.53	22.35
XLOC_001359	21.49	19.89	25.22	21.13	12.91	17.53	26.09
XLOC_001360	0.00	0.00	0.00	0.00	0.00	0.00	0.00
XLOC_001361	3.40	3.93	0.06	0.42	0.00	0.17	3.44
XLOC_001362	615.79	432.73	3027.10	562.48	2477.81	2405.27	605.05
XLOC_001363	24.48	20.16	56.57	24.06	39.54	23.35	23.43
XLOC_001364	0.40	0.51	1.49	0.48	1.58	0.00	0.58
XLOC_001365	17.97	10.80	12.37	14.91	13.59	0.97	17.00
XLOC_001366	0.00	0.00	0.00	0.00	0.00	0.00	0.00
XLOC_001367	0.00	0.00	0.00	0.00	0.00	0.00	0.00
XLOC_001368	0.00	0.00	0.00	0.00	0.00	0.00	0.00
XLOC_001369	12.25	8.44	4.02	6.87	2.37	5.34	16.73
XLOC_001370	62.65	176.16	0.64	49.52	0.26	0.04	74.54
XLOC_001371	13.54	8.63	1.05	22.65	0.20	0.00	11.93
XLOC_001372	0.15	0.21	0.00	0.19	0.00	0.00	0.27
XLOC_001373	5.72	6.29	3.74	14.96	6.29	0.20	3.76
XLOC_001374	1.79	1.23	87.83	0.96	27.09	5.20	1.21
XLOC_001375	0.58	0.35	19.61	0.34	5.51	8.45	0.43
XLOC_001376	0.07	0.00	2.85	0.00	0.00	1.33	0.00
XLOC_001377	0.01	0.01	0.04	0.03	0.00	0.05	0.00
XLOC_001378	0.03	0.00	0.00	0.04	0.00	0.02	0.02
XLOC_001379	0.00	0.00	0.00	0.00	0.00	0.00	0.00
XLOC_001380	0.00	0.00	0.00	0.00	0.00	0.00	0.00
XLOC_001381	0.00	0.00	0.00	0.00	0.00	0.00	0.00
XLOC_001382	0.00	0.00	0.00	0.08	0.00	0.00	0.00
XLOC_001383	0.00	0.00	0.00	0.00	0.00	0.00	0.00
XLOC_001384	28.35	25.81	47.60	24.97	18.32	27.27	23.32
XLOC_001385	6.09	5.42	9.84	6.24	7.57	3.05	5.13
XLOC_001386	0.34	0.06	0.00	2.05	0.00	0.04	5.57
XLOC_001387	9.88	7.61	96.08	8.92	57.16	49.09	8.76
XLOC_001388	0.00	0.01	0.65	0.00	0.56	0.35	0.02
XLOC_001389	0.01	0.02	1.55	0.03	0.88	1.26	0.02
XLOC_001390	0.02	0.05	0.80	0.00	0.61	0.25	0.00
XLOC_001391	0.01	0.01	0.86	0.02	0.77	0.59	0.00
XLOC_001392	0.00	0.00	0.76	0.01	0.77	0.39	0.00
XLOC_001393	0.00	0.00	1.08	0.00	1.16	0.25	0.00
XLOC_001394	0.02	0.02	0.63	0.02	1.78	0.89	0.01
XLOC_001395	4.46	2.40	0.00	2.85	0.00	0.00	2.62
XLOC_001396	0.06	0.03	1.69	0.00	0.69	0.00	0.00
XLOC_001397	0.00	0.00	0.00	0.00	0.00	0.00	0.00
XLOC_001398	0.00	0.00	0.00	0.00	0.00	0.00	0.00
XLOC_001399	371.02	208.97	0.00	322.75	0.00	0.00	346.47
XLOC_001400	6.73	5.17	16.87	7.26	13.62	6.68	7.58
XLOC_001401	7.21	9.35	14.40	8.27	2.16	1.82	5.89
XLOC_001402	2.65	1.34	5.25	1.74	6.95	3.63	3.56
XLOC_001403	19.74	15.93	48.94	15.72	43.97	20.47	17.88
XLOC_001404	0.00	0.00	2.29	0.27	0.00	0.00	0.00
XLOC_001405	1.29	0.88	8.99	0.62	13.77	0.75	0.74
XLOC_001406	0.00	0.00	0.00	0.00	0.00	0.00	0.00
XLOC_001407	0.00	0.00	2.12	0.00	1.56	0.00	0.00
XLOC_001408	0.00	0.00	0.98	0.00	0.85	0.00	0.00
XLOC_001409	0.00	0.00	1.29	0.00	0.94	0.00	0.00
XLOC_001410	0.00	0.20	0.80	0.00	2.46	0.00	0.00
XLOC_001411	0.03	0.01	2.44	0.03	5.24	0.14	0.03
XLOC_001412	0.00	0.00	0.00	0.00	0.00	0.00	0.00
XLOC_001413	8.06	7.55	9.51	7.35	5.22	3.77	6.92
XLOC_001414	0.13	0.12	0.35	0.02	0.34	0.19	0.11
XLOC_001415	0.38	0.43	0.15	0.91	0.04	0.02	0.87
XLOC_001416	6.60	4.71	492.55	3.32	395.60	112.89	4.69
XLOC_001417	4.00	4.54	0.57	3.56	0.01	0.68	4.25
XLOC_001418	0.00	0.00	0.00	0.00	0.00	0.00	0.00
XLOC_001419	6.97	5.75	8.30	5.39	4.24	5.28	6.47
XLOC_001420	0.21	0.37	0.00	0.32	0.00	0.00	0.45
XLOC_001421	0.00	0.00	0.00	0.00	0.00	0.00	0.00
XLOC_001422	4.73	6.21	0.06	5.57	0.03	7.50	8.08
XLOC_001423	0.03	0.29	0.00	0.12	0.00	0.05	0.02
XLOC_001424	26.06	15.76	45.84	20.10	52.62	23.81	24.49
XLOC_001425	0.00	0.00	0.00	0.11	0.00	0.00	0.36
XLOC_001426	3.91	3.07	9.18	3.05	7.87	3.14	3.99
XLOC_001427	0.00	0.00	0.29	0.00	0.00	0.06	0.00
XLOC_001428	0.35	0.21	0.00	0.17	0.00	0.00	0.19
XLOC_001429	0.05	0.02	0.00	0.30	0.00	0.00	0.03
XLOC_001430	9.45	10.82	0.12	7.25	0.09	0.11	6.16
XLOC_001431	0.25	0.13	0.06	0.10	0.00	0.12	0.06
XLOC_001432	31.72	29.52	22.85	28.58	21.12	16.48	31.21
XLOC_001433	0.12	0.29	0.29	0.38	0.00	0.00	0.35
XLOC_001434	20.15	18.22	154.29	12.49	146.00	77.40	15.79
XLOC_001435	0.02	0.00	0.94	0.00	0.28	0.12	0.00
XLOC_001436	0.06	0.08	1.90	0.03	1.30	0.49	0.03
XLOC_001437	5.54	6.39	5.10	4.88	5.51	3.24	6.07
XLOC_001438	0.00	0.00	0.00	0.00	0.00	0.00	0.00
XLOC_001439	0.00	0.00	0.00	0.00	0.00	0.00	0.00
XLOC_001440	0.00	0.00	0.00	0.00	0.00	0.00	0.00
XLOC_001441	0.00	0.00	0.78	0.00	0.49	0.00	0.00
XLOC_001442	0.00	0.00	0.00	0.00	0.00	0.00	0.00
XLOC_001443	0.38	0.30	0.59	0.10	0.02	0.51	0.19
XLOC_001444	0.23	0.00	2.98	0.05	7.82	1.43	0.00
XLOC_001445	0.07	0.03	0.43	0.04	1.08	0.37	0.00
XLOC_001446	0.00	0.00	0.00	0.00	0.00	0.14	0.28
XLOC_001447	4.46	4.27	13.10	4.03	9.68	2.26	4.20
XLOC_001448	0.00	0.00	0.00	0.00	0.00	0.00	0.00
XLOC_001449	0.00	0.00	0.00	0.00	0.00	0.00	0.00
XLOC_001450	84.15	76.57	310.00	110.45	217.69	136.09	82.03
XLOC_001451	2.11	3.24	3.83	1.95	2.17	1.81	2.19
XLOC_001452	0.00	0.00	0.00	0.00	0.00	0.00	0.00
XLOC_001453	0.34	1.49	0.00	0.36	0.00	0.00	0.00
XLOC_001454	0.00	0.00	0.00	0.00	0.00	0.00	0.00
XLOC_001455	18.31	17.61	6.64	13.18	5.56	3.71	14.47
XLOC_001456	0.00	0.04	0.00	0.00	0.00	0.00	0.00
XLOC_001457	0.08	0.55	0.00	1.26	0.00	0.00	0.49
XLOC_001458	0.01	0.02	0.00	0.01	0.00	0.00	0.02
XLOC_001459	0.00	0.00	0.00	0.00	0.00	0.00	0.00
XLOC_001460	7.77	8.47	6.42	10.78	4.10	2.20	7.51
XLOC_001461	43.74	128.56	0.52	44.97	0.41	0.65	20.95
XLOC_001462	0.00	0.00	0.00	0.00	0.00	0.24	0.00
XLOC_001463	0.00	0.00	0.00	0.00	0.00	0.00	0.00
XLOC_001464	0.28	0.39	4.70	0.28	4.35	0.34	0.16
XLOC_001465	0.00	0.26	0.96	0.14	0.77	0.00	0.03
XLOC_001466	0.21	0.29	152.76	0.13	164.43	4.24	0.22
XLOC_001467	2.20	2.66	174.98	2.40	41.51	4.09	2.63
XLOC_001468	3.87	1.26	17.25	2.63	8.21	102.60	1.73
XLOC_001469	0.20	0.23	0.03	0.12	0.00	0.11	0.02
XLOC_001470	0.00	0.00	0.00	0.00	0.00	0.00	0.00
XLOC_001471	23.75	16.44	14.52	12.08	11.63	7.75	9.20
XLOC_001472	0.00	0.00	0.00	0.00	0.00	0.00	0.00
XLOC_001473	0.07	0.07	0.00	0.09	0.00	0.02	0.08
XLOC_001474	8.71	6.24	30.74	13.72	22.31	13.69	8.75
XLOC_001475	0.02	0.01	0.71	0.02	0.81	0.26	0.01
XLOC_001476	0.00	0.05	0.00	0.00	0.00	0.00	0.00
XLOC_001477	0.09	0.10	0.13	0.46	0.00	0.03	0.26
XLOC_001478	0.00	0.00	0.00	0.00	0.00	0.00	0.00
XLOC_001479	0.00	0.00	0.00	0.00	0.00	0.00	0.00
XLOC_001480	5.96	3.74	1.22	2.05	0.40	0.79	1.71
XLOC_001481	1.40	1.33	2.57	1.14	1.94	4.48	2.39
XLOC_001482	2.76	3.14	2.34	1.69	1.59	1.98	2.34
XLOC_001483	0.00	0.00	0.00	0.00	0.56	0.00	0.00
XLOC_001484	7.74	7.28	11.92	8.82	8.30	3.53	11.10
XLOC_001485	0.00	0.00	0.00	0.08	0.00	0.00	0.07
XLOC_001486	0.16	0.30	0.04	0.47	0.00	0.00	1.11
XLOC_001487	0.00	0.00	0.00	0.00	0.00	0.00	0.00
XLOC_001488	0.00	0.00	0.00	0.00	0.00	0.00	0.00
XLOC_001489	0.00	0.00	0.00	0.79	0.00	0.00	0.72
XLOC_001490	0.00	0.00	0.00	0.10	0.00	0.23	0.00
XLOC_001491	0.00	0.00	0.00	0.00	0.00	0.00	0.00
XLOC_001492	0.00	0.00	0.00	0.00	0.00	0.00	0.00
XLOC_001493	0.00	0.00	0.00	0.00	0.00	0.00	0.00
XLOC_001494	3.52	0.40	4.12	6.27	2.03	1.00	2.19
XLOC_001495	0.06	0.00	0.00	0.00	0.00	0.00	0.00
XLOC_001496	0.17	0.10	0.00	0.14	0.00	0.00	0.18
XLOC_001497	0.00	0.00	0.00	0.00	0.00	0.00	0.00
XLOC_001498	0.00	0.00	0.00	0.00	0.00	0.00	0.00
XLOC_001499	0.00	0.00	0.00	0.00	0.00	0.00	0.00
XLOC_001500	0.00	0.00	0.00	0.00	0.00	0.00	0.00
XLOC_001501	5.14	3.04	3.07	4.85	0.69	64.97	4.59
XLOC_001502	0.01	0.00	1.43	0.00	1.26	3.01	0.00
XLOC_001503	0.01	0.01	0.53	0.00	0.33	1.40	0.00
XLOC_001504	0.00	0.01	0.44	0.01	0.00	0.17	0.01
XLOC_001505	14.58	12.57	71.97	14.09	46.23	33.44	15.90
XLOC_001506	0.24	0.32	0.77	0.23	0.00	0.39	0.30
XLOC_001507	0.50	0.56	0.13	0.44	0.08	0.06	0.40
XLOC_001508	0.00	0.66	0.00	0.07	0.00	0.00	0.46
XLOC_001509	0.02	0.33	0.00	0.10	0.00	0.00	0.00
XLOC_001510	8.80	6.52	36.58	7.40	15.06	34.43	7.14
XLOC_001511	0.00	0.00	0.21	0.00	0.00	0.00	0.00
XLOC_001512	54.34	60.24	0.08	30.50	0.00	0.09	48.01
XLOC_001513	1.14	1.87	0.00	0.79	0.00	0.00	1.60
XLOC_001514	0.00	0.00	0.00	0.00	0.00	0.00	0.00
XLOC_001515	23.32	18.83	88.17	20.84	92.76	39.91	17.26
XLOC_001516	80.36	52.94	189.67	71.78	178.76	192.71	71.90
XLOC_001517	0.04	0.00	0.91	0.20	0.00	0.58	0.00
XLOC_001518	0.00	0.00	0.00	0.00	0.00	0.00	0.00
XLOC_001519	4.22	4.94	4.65	2.47	4.65	7.66	2.96
XLOC_001520	0.00	0.00	0.00	0.00	0.00	0.00	0.00
XLOC_001521	0.00	0.00	0.00	0.00	0.00	0.00	0.00
XLOC_001522	7.95	7.24	2.25	6.90	1.84	1.44	8.11
XLOC_001523	0.26	0.19	0.02	0.35	0.00	0.10	0.26
XLOC_001524	4.07	5.04	5.75	7.29	1.85	2.03	3.96
XLOC_001525	0.01	0.03	0.28	0.01	0.07	0.42	0.00
XLOC_001526	0.00	0.02	0.90	0.05	1.13	0.63	0.02
XLOC_001527	0.00	0.00	0.00	0.00	0.00	0.00	0.00
XLOC_001528	0.67	0.90	0.00	0.19	0.00	0.00	0.33
XLOC_001529	8.26	7.07	17.86	4.35	13.02	16.59	6.94
XLOC_001530	0.00	0.00	4.00	0.00	4.31	1.26	0.00
XLOC_001531	0.00	0.00	0.00	0.00	0.00	0.00	0.00
XLOC_001532	6.69	6.82	21.17	6.05	13.49	8.26	7.89
XLOC_001533	9.38	8.54	15.09	6.18	12.69	5.97	7.79
XLOC_001534	0.27	0.21	0.01	0.23	0.00	0.05	0.21
XLOC_001535	0.00	0.00	0.00	0.00	0.00	0.00	0.00
XLOC_001536	0.00	0.00	0.00	0.00	0.00	0.00	0.00
XLOC_001537	0.00	0.00	0.00	0.00	0.00	0.00	0.00
XLOC_001538	0.00	0.00	0.00	0.00	0.00	0.00	0.00
XLOC_001539	0.00	0.00	0.00	0.01	0.00	0.00	0.00
XLOC_001540	0.00	0.00	0.00	0.00	0.00	0.00	0.00
XLOC_001541	0.00	0.00	0.00	0.00	0.00	0.00	0.00
XLOC_001542	0.00	0.00	0.00	0.00	0.00	0.00	0.00
XLOC_001543	0.00	0.00	0.00	0.00	0.00	0.00	0.00
XLOC_001544	0.00	0.00	0.00	0.00	0.00	0.00	0.00
XLOC_001545	0.00	0.00	0.00	0.00	0.00	0.00	0.00
XLOC_001546	0.00	0.00	0.00	0.00	0.00	0.00	0.00
XLOC_001547	0.00	0.03	0.00	0.28	0.00	0.00	0.00
XLOC_001548	0.02	0.02	0.00	0.31	0.00	0.00	0.23
XLOC_001549	0.02	0.00	0.00	0.18	0.00	0.00	0.05
XLOC_001550	0.00	0.00	0.00	0.00	0.00	0.00	0.00
XLOC_001551	0.47	0.41	0.09	0.25	0.00	0.00	0.63
XLOC_001552	0.29	0.24	0.49	0.18	0.10	0.32	0.06
XLOC_001553	0.00	0.00	0.00	0.00	0.00	0.00	0.00
XLOC_001554	0.00	0.00	0.00	0.00	0.00	0.00	0.00
XLOC_001555	0.07	0.00	0.00	0.23	0.00	0.00	0.13
XLOC_001556	0.03	0.01	1.32	0.01	1.13	2.89	0.02
XLOC_001557	0.01	0.01	0.04	0.01	0.00	0.03	0.01
XLOC_001558	7.12	6.36	14.57	6.69	11.97	4.81	6.59
XLOC_001559	7.55	5.71	39.28	5.82	25.49	11.14	6.46
XLOC_001560	0.00	0.00	0.00	0.00	0.00	0.00	0.00
XLOC_001561	0.51	0.00	6.70	0.00	3.73	0.60	0.17
XLOC_001562	0.13	0.35	0.43	0.05	0.37	23.74	0.60
XLOC_001563	0.20	0.18	0.81	0.12	0.31	1.93	0.11
XLOC_001564	1.16	0.64	2.45	0.63	0.67	7.72	0.66
XLOC_001565	4.67	3.91	12.63	4.56	7.05	3.80	4.45
XLOC_001566	0.01	0.00	4.02	0.00	3.86	1.02	0.01
XLOC_001567	0.83	0.67	129.37	0.70	49.42	11.13	0.93
XLOC_001568	0.00	0.00	1.29	0.00	1.11	0.34	0.00
XLOC_001569	0.00	0.01	0.68	0.00	0.11	0.00	0.00
XLOC_001570	29.84	29.14	27.59	27.48	11.24	19.08	28.73
XLOC_001571	1.28	0.37	0.60	0.82	0.13	9.27	0.50
XLOC_001572	0.03	0.05	0.00	0.03	0.00	1.43	0.00
XLOC_001573	0.12	0.06	0.00	0.19	0.00	0.45	0.02
XLOC_001574	0.15	0.09	0.07	0.11	0.00	1.33	0.04
XLOC_001575	0.03	0.13	0.00	0.21	0.00	0.43	0.00
XLOC_001576	0.02	0.04	0.00	0.17	0.00	0.43	0.00
XLOC_001577	0.00	0.00	0.00	0.00	0.00	0.00	0.00
XLOC_001578	0.00	0.00	0.00	0.00	0.00	0.00	0.00
XLOC_001579	9.29	7.59	17.05	8.41	10.21	6.84	8.60
XLOC_001580	0.00	0.00	0.00	0.00	0.00	0.00	0.00
XLOC_001581	24.30	26.28	48.00	23.77	41.87	18.45	28.03
XLOC_001582	8.10	18.23	8.08	6.37	2.74	4.48	13.36
XLOC_001583	5.63	6.39	13.48	5.20	11.09	5.50	4.82
XLOC_001584	2.66	1.50	0.00	2.53	0.00	0.00	0.94
XLOC_001585	0.21	0.15	0.00	0.11	0.00	0.00	0.08
XLOC_001586	0.00	0.04	0.00	0.00	0.00	0.00	0.00
XLOC_001587	2.41	1.71	5.63	2.62	4.23	14.78	2.19
XLOC_001588	0.06	0.19	0.00	0.46	0.00	0.00	0.04
XLOC_001589	0.00	0.00	0.00	0.00	0.00	0.00	0.00
XLOC_001590	17.03	15.13	9.54	16.35	6.81	3.15	18.86
XLOC_001591	149.00	144.63	32.81	144.50	20.91	22.72	156.05
XLOC_001592	9.44	9.34	27.88	12.77	21.36	8.96	9.28
XLOC_001593	7.23	7.68	1.01	6.18	0.23	0.72	4.23
XLOC_001594	0.13	0.00	2.41	0.00	0.00	0.00	0.00
XLOC_001595	35.87	23.03	25.64	37.63	18.56	13.02	39.56
XLOC_001596	0.00	0.00	0.10	0.01	0.11	0.00	0.00
XLOC_001597	2.34	2.50	0.57	2.04	0.26	0.29	2.60
XLOC_001598	4.41	2.79	56.02	5.20	45.20	28.06	4.97
XLOC_001599	4.21	3.87	19.30	4.15	12.86	6.67	4.59
XLOC_001600	0.49	0.73	0.24	0.72	0.00	0.26	0.59
XLOC_001601	0.00	0.00	0.00	0.00	0.00	0.00	0.00
XLOC_001602	0.00	0.00	0.00	0.00	0.00	0.00	0.00
XLOC_001603	0.00	0.05	0.00	0.16	0.00	0.00	0.10
XLOC_001604	3.20	3.28	2.16	4.69	3.11	1.49	4.37
XLOC_001605	0.00	0.00	0.00	0.00	0.00	0.00	0.00
XLOC_001606	8.40	4.29	39.99	10.76	33.20	26.94	12.56
XLOC_001607	0.45	0.14	0.80	0.62	0.00	0.10	0.49
XLOC_001608	0.19	0.13	1.25	0.43	1.02	0.24	0.32
XLOC_001609	0.39	0.17	1.35	0.48	0.71	0.19	0.38
XLOC_001610	0.07	0.05	0.68	0.06	1.46	0.35	0.09
XLOC_001611	0.28	0.03	1.16	0.00	0.48	0.83	0.03
XLOC_001612	0.02	0.04	0.19	0.06	0.40	0.00	0.17
XLOC_001613	0.08	0.09	0.85	0.15	0.36	1.14	0.25
XLOC_001614	0.08	0.06	0.61	0.04	0.32	0.13	0.10
XLOC_001615	0.01	0.00	0.00	1.23	0.00	0.00	0.46
XLOC_001616	0.00	0.00	0.00	0.23	0.00	0.00	0.05
XLOC_001617	0.00	0.00	0.00	0.24	0.04	0.00	0.11
XLOC_001618	11.40	8.64	35.31	8.55	27.28	23.93	8.26
XLOC_001619	0.02	0.06	1.10	0.04	0.00	0.04	0.07
XLOC_001620	0.01	0.09	1.22	0.03	1.32	0.16	0.12
XLOC_001621	0.44	0.14	0.00	0.20	0.00	0.00	0.09
XLOC_001622	0.00	0.00	0.00	0.00	0.00	0.00	0.00
XLOC_001623	3.12	2.48	0.09	2.71	0.06	0.03	4.12
XLOC_001624	1.14	1.46	0.03	1.30	0.00	0.00	1.87
XLOC_001625	1.46	1.14	0.00	1.34	0.00	0.00	1.45
XLOC_001626	47.46	28.93	14.52	32.43	12.00	15.46	32.18
XLOC_001627	0.05	0.02	0.45	0.01	0.13	0.00	0.01
XLOC_001628	6.58	6.46	6.68	7.71	6.85	2.91	6.43
XLOC_001629	10.31	11.63	15.19	13.69	7.53	6.77	15.94
XLOC_001630	0.70	0.41	0.04	0.48	0.03	0.01	0.44
XLOC_001631	1.78	1.46	0.17	1.03	0.00	0.10	2.37
XLOC_001632	38.66	31.23	36.52	33.42	33.76	25.40	36.30
XLOC_001633	0.00	0.03	0.80	0.00	0.54	0.00	0.01
XLOC_001634	6.42	3.98	105.49	4.81	101.30	22.21	4.05
XLOC_001635	0.00	0.00	0.68	0.00	1.29	0.18	0.00
XLOC_001636	2.74	1.49	0.00	2.43	0.00	0.00	1.64
XLOC_001637	2.79	2.16	0.90	1.70	0.00	1.40	1.55
XLOC_001638	0.02	0.02	0.03	0.06	0.00	0.00	0.00
XLOC_001639	4.31	3.59	17.68	5.16	13.58	7.24	3.60
XLOC_001640	0.00	0.00	0.00	0.00	0.00	0.00	0.00
XLOC_001641	0.02	0.04	0.00	0.00	0.00	0.00	0.00
XLOC_001642	0.00	0.00	0.00	0.00	0.00	0.00	0.00
XLOC_001643	0.00	0.00	0.00	0.00	0.00	0.00	0.00
XLOC_001644	7.38	5.10	0.17	6.47	0.00	0.16	4.77
XLOC_001645	11.22	10.25	25.73	11.74	10.71	9.98	10.73
XLOC_001646	14.68	13.93	12.32	21.91	7.40	7.24	18.90
XLOC_001647	0.30	0.31	0.06	0.25	0.00	0.00	0.22
XLOC_001648	1.02	1.38	0.00	2.14	0.00	0.00	0.78
XLOC_001649	0.30	0.40	0.00	0.52	0.00	0.00	0.15
XLOC_001650	27.34	24.73	1.82	17.90	1.58	1.52	25.22
XLOC_001651	0.24	0.06	0.04	0.04	0.01	0.23	0.21
XLOC_001652	0.01	0.00	0.00	0.00	0.00	0.09	0.00
XLOC_001653	0.00	0.00	0.13	0.00	0.00	0.00	0.00
XLOC_001654	0.00	0.00	0.00	0.00	0.00	0.00	0.00
XLOC_001655	0.00	0.00	0.00	0.00	0.00	0.00	0.00
XLOC_001656	0.72	0.97	0.00	0.49	0.00	0.00	0.26
XLOC_001657	0.13	0.10	0.00	0.15	0.00	0.00	0.03
XLOC_001658	0.25	0.44	4.81	0.66	2.46	2.82	0.06
XLOC_001659	10.07	3.72	0.00	12.30	0.00	0.04	11.13
XLOC_001660	0.32	0.21	0.34	0.28	0.18	0.72	0.05
XLOC_001661	4.50	5.01	18.10	3.97	16.58	7.92	3.74
XLOC_001662	0.56	0.36	0.59	0.20	0.20	0.05	0.09
XLOC_001663	112.20	45.28	5.93	106.80	2.08	3.31	141.97
XLOC_001664	0.04	0.04	0.00	0.02	0.00	0.37	0.00
XLOC_001665	0.00	0.00	0.00	0.00	0.00	0.00	0.00
XLOC_001666	54.92	12.96	31.05	12.32	9.90	8.98	7.66
XLOC_001667	0.97	0.86	0.79	1.54	0.52	0.26	0.62
XLOC_001668	0.24	0.21	0.15	0.22	0.00	0.15	0.20
XLOC_001669	0.16	0.15	0.00	0.20	0.18	0.00	0.29
XLOC_001670	66.45	53.91	146.08	65.29	80.90	35.29	73.74
XLOC_001671	0.12	0.13	0.07	0.27	0.00	0.00	0.24
XLOC_001672	0.22	0.19	0.10	0.19	0.00	0.02	0.10
XLOC_001673	0.03	0.05	0.02	0.30	0.00	0.00	0.15
XLOC_001674	0.47	0.76	3.92	0.46	3.06	1.77	0.48
XLOC_001675	78.34	62.69	53.22	74.68	31.68	70.83	75.13
XLOC_001676	1.06	2.80	0.11	1.25	0.00	0.14	0.96
XLOC_001677	4.50	3.75	1.67	5.67	0.69	0.90	4.01
XLOC_001678	0.00	0.00	0.22	0.00	0.00	0.00	0.00
XLOC_001679	3.50	3.81	0.03	1.70	0.00	0.03	2.40
XLOC_001680	0.21	0.12	0.15	0.19	0.11	0.00	0.02
XLOC_001681	1.05	0.75	0.79	0.67	0.00	0.82	0.55
XLOC_001682	0.00	0.00	0.00	0.00	0.00	0.00	0.00
XLOC_001683	0.06	0.02	0.00	0.32	0.00	0.00	0.20
XLOC_001684	2.70	3.56	6.37	3.21	4.27	4.35	3.51
XLOC_001685	0.06	0.06	0.61	0.03	0.00	0.00	0.01
XLOC_001686	0.03	0.09	0.57	0.05	0.90	0.41	0.05
XLOC_001687	0.05	0.00	0.50	0.05	0.00	0.58	0.04
XLOC_001688	0.01	0.03	0.58	0.01	0.57	0.09	0.09
XLOC_001689	0.03	0.00	0.91	0.03	0.75	0.20	0.03
XLOC_001690	19.29	18.05	12.92	21.21	5.16	9.62	23.68
XLOC_001691	1.52	2.06	1.18	1.29	1.62	3.99	2.52
XLOC_001692	0.16	0.14	0.15	0.01	0.00	0.05	0.04
XLOC_001693	0.00	0.00	0.00	0.00	0.00	0.00	0.00
XLOC_001694	0.00	0.00	0.00	0.00	0.00	0.00	0.00
XLOC_001695	0.00	0.00	0.00	0.00	0.00	0.00	0.00
XLOC_001696	7.85	6.78	19.45	7.25	10.40	8.47	7.57
XLOC_001697	0.00	0.01	0.03	0.02	0.00	0.01	0.05
XLOC_001698	5.01	4.62	26.40	4.61	20.54	8.61	5.07
XLOC_001699	0.99	0.70	2.01	0.57	1.09	0.45	0.42
XLOC_001700	0.11	0.03	0.39	0.09	0.39	0.06	0.06
XLOC_001701	0.04	0.07	0.73	0.27	0.07	0.22	0.10
XLOC_001702	0.23	0.11	0.49	0.11	0.16	0.01	0.12
XLOC_001703	76.68	40.23	2.10	59.79	0.97	68.37	101.76
XLOC_001704	0.00	0.00	0.21	0.00	0.03	2.83	0.00
XLOC_001705	0.02	0.02	0.79	0.04	1.96	17.68	0.08
XLOC_001706	17.48	18.81	10.75	10.90	6.33	9.05	15.59
XLOC_001707	0.18	0.20	0.35	0.06	0.09	0.00	0.09
XLOC_001708	0.10	0.15	0.59	0.09	0.36	0.13	0.15
XLOC_001709	0.05	0.02	0.13	0.08	0.00	0.26	0.06
XLOC_001710	0.00	0.00	0.00	0.00	0.00	0.00	0.00
XLOC_001711	1.29	0.83	12.37	0.77	4.51	6.50	0.73
XLOC_001712	0.03	0.00	0.00	0.26	0.00	0.00	0.09
XLOC_001713	0.00	0.00	0.00	0.00	0.00	0.00	0.00
XLOC_001714	14.67	15.73	10.90	15.38	6.26	5.05	16.03
XLOC_001715	12.70	15.64	29.33	13.97	23.27	12.31	20.10
XLOC_001716	1.15	0.66	3.27	0.28	2.27	1.38	0.22
XLOC_001717	8.48	6.82	11.13	6.94	13.93	9.51	7.18
XLOC_001718	0.00	0.00	1.74	0.03	1.62	1.72	0.13
XLOC_001719	3.30	3.32	10.26	3.73	7.56	3.75	3.53
XLOC_001720	6.47	3.23	4.85	6.75	1.62	1.86	8.67
XLOC_001721	102.58	112.68	4.09	66.28	1.41	3.12	59.80
XLOC_001722	0.13	0.05	0.14	0.10	0.00	0.00	0.17
XLOC_001723	1.65	2.07	0.07	4.30	0.06	0.07	4.21
XLOC_001724	0.54	0.26	0.08	0.27	0.00	0.00	0.16
XLOC_001725	8.84	7.53	48.35	9.65	41.85	28.44	10.75
XLOC_001726	0.00	0.00	0.00	0.00	0.00	0.00	0.00
XLOC_001727	0.08	0.05	1.15	0.18	3.14	0.41	0.10
XLOC_001728	0.31	0.18	0.76	0.32	0.38	0.00	0.20
XLOC_001729	0.56	0.17	0.10	0.33	0.13	0.13	0.31
XLOC_001730	0.36	0.16	0.03	0.36	0.35	0.00	0.37
XLOC_001731	152.41	81.75	52.77	97.63	30.27	32.84	94.80
XLOC_001732	0.42	0.19	0.00	0.31	0.22	0.00	0.33
XLOC_001733	0.43	0.21	0.31	0.23	0.49	0.20	0.28
XLOC_001734	0.01	0.18	0.54	0.58	0.24	0.04	0.39
XLOC_001735	0.00	0.00	0.00	0.00	0.00	0.00	0.00
XLOC_001736	10.08	8.41	0.01	10.30	0.00	0.00	9.11
XLOC_001737	13.52	20.54	0.25	7.50	0.05	0.18	11.53
XLOC_001738	4.52	3.55	10.36	3.94	7.07	3.95	3.21
XLOC_001739	0.97	1.14	0.13	1.83	0.12	0.47	1.39
XLOC_001740	0.66	0.94	0.01	3.39	0.00	0.04	0.62
XLOC_001741	0.62	1.34	1.61	1.67	1.10	0.14	2.26
XLOC_001742	0.13	0.18	0.00	0.00	0.00	0.00	0.00
XLOC_001743	3.71	5.06	11.42	5.18	5.35	6.45	4.70
XLOC_001744	8.89	9.12	25.28	10.35	17.50	4.75	9.91
XLOC_001745	0.00	0.00	0.00	0.00	0.00	0.00	0.00
XLOC_001746	2.31	1.38	0.05	0.76	0.00	0.08	0.53
XLOC_001747	0.00	0.00	0.00	0.00	0.00	0.00	0.00
XLOC_001748	0.14	0.22	1.31	0.39	1.36	0.25	0.38
XLOC_001749	0.01	0.00	0.79	0.01	0.25	0.00	0.01
XLOC_001750	0.04	0.02	1.03	0.02	0.67	0.02	0.04
XLOC_001751	6.82	8.45	22.71	8.96	10.70	8.79	9.03
XLOC_001752	0.54	0.63	0.01	0.30	0.00	0.11	0.34
XLOC_001753	0.00	0.00	0.00	0.00	0.00	0.00	0.00
XLOC_001754	0.00	0.00	0.00	0.00	0.00	0.00	0.00
XLOC_001755	12.63	12.24	22.47	14.98	10.07	13.04	19.64
XLOC_001756	0.00	0.00	0.00	0.00	0.00	0.00	0.04
XLOC_001757	0.12	0.05	1.15	0.03	0.77	5.00	0.08
XLOC_001758	0.05	0.01	0.34	0.02	0.59	4.63	0.07
XLOC_001759	0.00	0.00	0.00	0.00	0.00	0.00	0.00
XLOC_001760	0.00	0.00	0.00	0.03	0.00	0.00	0.00
XLOC_001761	0.01	0.01	0.00	0.00	0.00	0.00	0.00
XLOC_001762	0.65	0.46	0.00	0.30	0.00	0.00	0.34
XLOC_001763	1.36	1.23	0.83	2.16	1.51	0.23	0.64
XLOC_001764	333.34	270.44	165.26	418.76	73.93	71.57	433.05
XLOC_001765	0.14	0.20	2.61	0.61	3.49	0.16	0.61
XLOC_001766	0.78	0.61	1.04	0.75	1.55	0.80	0.88
XLOC_001767	1.06	1.09	0.71	1.76	0.61	0.37	0.83
XLOC_001768	0.14	0.17	0.04	0.27	0.00	0.04	0.34
XLOC_001769	0.00	0.00	0.00	0.00	0.00	0.00	0.00
XLOC_001770	0.25	0.25	0.09	0.05	0.00	0.03	0.05
XLOC_001771	0.55	0.36	1.72	0.13	0.60	0.13	0.15
XLOC_001772	0.80	1.19	0.00	3.47	0.00	0.00	7.65
XLOC_001773	0.00	0.00	0.00	0.00	0.00	0.00	0.00
XLOC_001774	0.00	0.00	0.00	0.00	0.00	0.00	0.00
XLOC_001775	0.00	0.00	0.00	0.00	0.00	0.00	0.00
XLOC_001776	0.00	0.00	0.00	0.00	0.00	0.00	0.00
XLOC_001777	5.48	7.45	33.43	7.23	21.02	4.96	6.21
XLOC_001778	0.00	0.00	0.68	0.00	0.20	0.00	0.00
XLOC_001779	1.35	1.33	4.40	0.69	3.57	9.14	0.79
XLOC_001780	0.00	0.00	0.00	0.00	0.00	0.00	0.00
XLOC_001781	4.07	4.29	30.96	4.33	21.11	6.98	5.28
XLOC_001782	1.84	1.80	9.34	1.95	7.90	3.30	2.11
XLOC_001783	5.89	3.41	6.01	7.40	3.51	3.11	6.53
XLOC_001784	0.00	0.00	9.54	0.59	21.89	3.38	0.38
XLOC_001785	54.99	42.48	120.25	54.47	80.90	61.48	52.59
XLOC_001786	0.04	0.06	0.73	0.13	0.94	0.56	0.02
XLOC_001787	7.30	5.69	18.23	6.91	13.13	6.06	7.19
XLOC_001788	0.03	0.03	0.10	0.03	0.33	0.13	0.00
XLOC_001789	45.93	32.48	0.00	36.49	0.00	0.00	53.77
XLOC_001790	0.01	0.01	0.00	0.03	0.00	0.00	0.03
XLOC_001791	0.46	0.33	0.19	0.90	0.00	0.00	1.26
XLOC_001792	8.11	8.78	124.11	11.03	97.86	30.56	6.73
XLOC_001793	0.00	0.00	0.00	0.00	0.00	0.00	0.00
XLOC_001794	8.59	7.38	1.38	5.23	0.94	1.55	7.78
XLOC_001795	0.00	0.00	0.00	0.00	0.00	0.00	0.00
XLOC_001796	2.39	2.44	6.80	1.86	4.59	3.44	2.22
XLOC_001797	0.00	0.00	0.00	0.00	0.00	0.00	0.00
XLOC_001798	14.13	6.91	17.53	5.11	8.89	5.24	6.98
XLOC_001799	0.61	0.32	0.00	0.22	0.00	0.00	0.28
XLOC_001800	0.00	0.00	0.00	0.00	0.00	0.00	0.00
XLOC_001801	0.00	0.00	0.00	0.00	0.00	0.00	0.00
XLOC_001802	0.00	0.00	0.00	0.00	0.00	0.00	0.00
XLOC_001803	94.03	81.78	51.04	80.21	17.08	54.12	79.29
XLOC_001804	0.05	0.00	0.56	0.00	0.00	0.15	0.00
XLOC_001805	0.00	0.00	0.00	0.00	0.00	0.00	0.00
XLOC_001806	0.47	0.07	0.63	0.68	0.96	0.32	0.27
XLOC_001807	34.16	18.14	2.66	24.66	2.31	3.11	29.66
XLOC_001808	0.40	0.05	0.02	0.17	0.00	0.07	0.17
XLOC_001809	0.39	0.05	0.00	0.16	0.00	0.00	0.29
XLOC_001810	0.81	0.62	0.57	0.50	0.40	7.00	0.66
XLOC_001811	0.00	0.00	0.00	0.00	0.00	0.00	0.00
XLOC_001812	1.53	1.54	5.75	2.19	4.88	2.23	1.11
XLOC_001813	0.83	0.57	1.36	0.75	0.68	1.07	0.32
XLOC_001814	0.43	2.92	0.00	1.72	0.00	0.00	0.14
XLOC_001815	20.60	21.75	177.40	16.67	178.68	59.82	15.93
XLOC_001816	0.01	0.21	0.08	0.08	0.12	0.18	0.22
XLOC_001817	16.05	12.27	13.65	9.22	6.99	5.89	13.30
XLOC_001818	0.00	0.03	0.00	0.00	0.00	0.02	0.05
XLOC_001819	4.28	4.22	12.80	5.01	4.22	16.71	3.79
XLOC_001820	0.00	0.00	0.00	0.00	0.00	0.00	0.00
XLOC_001821	0.00	0.00	0.00	0.00	0.00	0.00	0.00
XLOC_001822	0.00	0.00	0.00	0.00	0.00	0.00	0.00
XLOC_001823	0.07	0.06	0.00	0.04	0.00	0.00	0.08
XLOC_001824	10.91	8.39	11.64	7.01	6.83	4.85	8.13
XLOC_001825	0.01	0.00	0.48	0.00	0.12	0.09	0.00
XLOC_001826	0.01	0.00	0.74	0.00	0.00	0.23	0.00
XLOC_001827	0.00	0.00	0.04	0.26	0.00	0.00	0.22
XLOC_001828	0.49	0.98	0.00	0.00	0.00	0.00	0.31
XLOC_001829	4.53	6.02	0.38	7.06	0.19	0.06	5.33
XLOC_001830	5.85	4.16	18.90	4.84	16.12	6.48	4.87
XLOC_001831	193.22	203.40	171.12	191.82	197.51	142.79	258.96
XLOC_001832	0.37	8.34	0.00	1.75	0.00	0.00	2.71
XLOC_001833	0.00	0.00	0.00	2.98	0.00	0.00	1.27
XLOC_001834	500.55	722.18	0.15	1352.31	0.00	0.13	1176.25
XLOC_001835	2.09	2.09	0.34	5.16	0.00	0.29	8.01
XLOC_001836	12.17	13.21	23.23	11.13	23.81	13.05	13.59
XLOC_001837	6.05	5.23	35.51	6.75	22.82	11.63	5.21
XLOC_001838	51.00	36.50	79.24	38.55	49.92	34.21	45.43
XLOC_001839	0.86	0.58	42.95	0.61	28.03	9.08	0.74
XLOC_001840	0.00	0.00	0.00	0.00	0.00	0.00	0.00
XLOC_001841	0.01	0.00	0.00	0.00	0.00	0.00	0.00
XLOC_001842	0.62	0.33	3.27	0.58	0.23	0.00	0.26
XLOC_001843	3.58	2.94	10.34	3.52	6.30	2.76	3.77
XLOC_001844	5.77	4.13	0.00	1.28	0.00	0.00	1.68
XLOC_001845	0.29	0.00	0.00	0.00	0.00	0.00	0.00
XLOC_001846	68.77	79.13	2.33	46.28	1.77	11.09	60.90
XLOC_001847	1.03	0.46	4.37	0.71	3.23	3.34	0.30
XLOC_001848	0.00	0.00	0.00	0.00	0.00	0.31	0.00
XLOC_001849	0.04	0.08	0.28	0.10	0.00	0.20	0.04
XLOC_001850	0.34	0.44	0.03	0.19	0.06	0.14	0.27
XLOC_001851	220.74	391.35	103.64	216.32	135.34	155.92	189.59
XLOC_001852	5.05	4.37	18.79	3.77	21.97	9.65	4.56
XLOC_001853	8.75	8.22	19.30	10.29	14.58	9.81	9.20
XLOC_001854	14.80	19.32	53.01	16.42	53.32	35.65	12.66
XLOC_001855	8375.97	25092.59	0.00	5694.74	0.00	0.00	11380.04
XLOC_001856	1.50	1.20	24.00	1.31	22.44	21.58	1.23
XLOC_001857	3.98	4.84	23.38	4.40	26.47	14.43	6.14
XLOC_001858	0.05	0.04	0.00	0.18	0.00	0.00	0.01
XLOC_001859	0.04	0.02	0.00	0.02	0.00	0.00	0.00
XLOC_001860	0.00	0.00	0.00	0.00	0.00	0.00	0.00
XLOC_001861	0.00	0.00	0.00	0.00	0.00	0.00	0.00
XLOC_001862	314.09	248.39	16.90	139.82	5.73	2.94	142.22
XLOC_001863	0.00	0.00	0.00	0.00	0.00	0.00	0.00
XLOC_001864	0.25	3.75	0.00	0.16	0.00	0.00	0.51
XLOC_001865	0.01	0.83	0.00	0.09	0.00	0.00	0.04
XLOC_001866	0.01	0.43	0.00	0.00	0.00	0.00	0.00
XLOC_001867	0.02	0.94	0.00	0.02	0.00	0.00	0.02
XLOC_001868	0.02	0.10	0.00	0.00	0.00	0.00	0.00
XLOC_001869	0.00	0.03	0.02	0.06	0.00	0.00	0.04
XLOC_001870	20.51	22.54	110.58	12.25	49.17	50.46	15.98
XLOC_001871	11.93	9.27	55.37	9.75	53.96	22.82	9.76
XLOC_001872	0.00	0.00	0.00	0.00	0.00	0.00	0.00
XLOC_001873	0.24	0.08	13.16	0.25	11.23	10.43	0.20
XLOC_001874	7.38	1.41	1.47	1.16	4.02	43.51	2.68
XLOC_001875	0.07	0.02	1.37	0.12	1.53	1.15	0.01
XLOC_001876	0.00	0.00	0.00	0.00	0.00	0.00	0.00
XLOC_001877	19.03	15.26	0.07	9.92	0.00	0.10	8.74
XLOC_001878	1.36	1.06	0.28	0.72	0.00	0.22	0.78
XLOC_001879	2.45	1.61	2.77	1.08	0.61	1.17	1.50
XLOC_001880	0.47	0.50	0.04	0.26	0.00	0.02	0.23
XLOC_001881	0.00	0.00	0.59	0.00	0.26	0.00	0.00
XLOC_001882	0.00	0.00	1.47	0.01	0.47	0.27	0.01
XLOC_001883	0.17	0.13	0.22	0.08	0.00	1.54	0.09
XLOC_001884	3.48	3.65	15.06	2.60	9.61	7.24	3.26
XLOC_001885	44.56	42.95	37.17	44.16	33.30	18.94	46.37
XLOC_001886	10.57	7.76	32.54	11.17	37.17	19.50	11.91
XLOC_001887	0.21	0.38	0.17	0.16	0.00	0.28	0.44
XLOC_001888	6.20	5.69	10.79	5.62	11.25	5.21	7.19
XLOC_001889	0.00	0.00	0.00	0.00	0.00	0.00	0.00
XLOC_001890	0.10	0.14	0.18	0.04	0.24	0.20	0.19
XLOC_001891	0.06	0.11	0.00	0.14	0.00	0.00	0.11
XLOC_001892	19.42	13.55	15.08	10.29	7.57	5.57	16.32
XLOC_001893	3.02	10.75	0.04	1.23	0.00	0.00	4.28
XLOC_001894	2.75	2.34	4.39	1.96	2.32	1.28	2.01
XLOC_001895	0.20	0.06	0.20	0.07	0.75	0.00	0.07
XLOC_001896	0.00	0.00	0.00	0.00	0.00	0.00	0.00
XLOC_001897	0.11	0.11	5.13	0.07	4.65	0.02	0.03
XLOC_001898	0.00	0.51	0.00	0.00	0.00	0.82	0.00
XLOC_001899	0.00	0.00	0.00	0.00	0.00	0.00	0.00
XLOC_001900	2.68	2.57	4.93	2.74	5.46	2.31	2.80
XLOC_001901	0.00	0.00	0.04	0.10	0.59	0.00	0.00
XLOC_001902	4.47	3.84	8.43	5.13	7.38	4.50	4.32
XLOC_001903	1.57	1.26	4.20	0.95	1.65	4.89	0.79
XLOC_001904	1.29	1.72	8.02	1.35	4.47	11.51	1.25
XLOC_001905	0.00	0.00	4.31	0.00	9.48	6.00	0.00
XLOC_001906	9.68	11.53	87.09	10.10	72.64	22.79	10.10
XLOC_001907	30.54	33.13	28.79	31.14	27.10	19.11	26.31
XLOC_001908	0.19	0.20	0.46	0.33	0.34	0.40	0.32
XLOC_001909	13.13	16.05	33.80	18.49	42.69	25.16	14.95
XLOC_001910	7.64	7.67	15.96	7.21	12.93	8.24	8.90
XLOC_001911	0.63	0.78	0.52	0.37	0.40	0.68	0.46
XLOC_001912	0.00	0.00	0.00	0.00	0.00	0.00	0.00
XLOC_001913	31.06	26.28	49.49	33.24	39.93	25.65	44.22
XLOC_001914	4.88	5.36	9.91	3.78	6.34	3.11	7.85
XLOC_001915	0.00	0.00	0.00	0.00	0.00	0.00	0.00
XLOC_001916	0.00	0.00	0.00	0.01	0.09	0.00	0.00
XLOC_001917	0.00	0.00	0.00	0.00	0.00	0.00	0.00
XLOC_001918	2.49	2.65	2.14	2.82	0.95	1.14	2.66
XLOC_001919	0.87	1.01	3.10	1.08	4.88	0.70	0.82
XLOC_001920	11.96	9.75	32.13	11.60	21.39	13.22	10.64
XLOC_001921	9.48	9.11	10.20	6.42	9.34	4.37	8.53
XLOC_001922	3.53	2.92	12.49	2.84	12.33	7.00	2.65
XLOC_001923	0.00	0.00	0.05	0.00	0.00	0.00	0.03
XLOC_001924	11.42	9.84	3.27	21.12	1.38	2.32	26.80
XLOC_001925	0.00	0.00	0.00	0.00	0.00	0.00	0.00
XLOC_001926	0.00	0.00	0.00	0.00	0.00	0.00	0.00
XLOC_001927	0.02	0.02	0.02	0.06	0.00	0.25	0.00
XLOC_001928	14.26	12.44	18.08	13.50	16.93	10.34	15.18
XLOC_001929	0.00	0.00	0.00	0.00	0.00	0.00	0.00
XLOC_001930	0.07	0.14	0.00	0.17	0.00	0.00	0.06
XLOC_001931	34.96	21.94	36.87	22.65	30.86	17.54	27.04
XLOC_001932	0.48	0.08	0.00	0.12	0.00	0.00	0.32
XLOC_001933	13.11	16.14	76.07	13.03	64.08	4.09	8.98
XLOC_001934	0.00	0.00	0.00	0.00	0.00	0.00	0.00
XLOC_001935	0.00	0.29	0.00	0.00	0.00	0.00	0.00
XLOC_001936	0.02	0.27	0.00	0.00	0.42	0.00	0.00
XLOC_001937	3.61	1.29	112.56	1.66	120.85	15.68	1.78
XLOC_001938	2.52	2.35	11.07	2.73	8.01	2.29	2.32
XLOC_001939	0.00	0.00	0.00	0.00	0.00	0.00	0.00
XLOC_001940	0.00	0.00	0.00	0.00	0.00	0.00	0.00
XLOC_001941	0.00	0.00	0.00	0.00	0.00	0.00	0.00
XLOC_001942	0.00	0.00	0.00	0.00	0.00	0.00	0.00
XLOC_001943	0.00	0.00	0.00	0.00	0.00	0.00	0.00
XLOC_001944	0.00	0.00	0.00	0.00	0.00	0.00	0.00
XLOC_001945	3.82	4.06	0.02	1.98	0.05	0.05	2.84
XLOC_001946	7.40	5.48	8.42	6.00	4.67	2.36	5.93
XLOC_001947	0.11	0.06	1.55	0.06	1.73	5.15	0.08
XLOC_001948	4.16	4.78	18.87	4.58	22.23	3.51	4.51
XLOC_001949	0.16	0.21	0.00	0.24	0.00	0.00	0.18
XLOC_001950	0.12	0.17	0.00	0.22	0.13	0.00	0.16
XLOC_001951	0.08	0.08	0.00	0.17	0.00	0.00	0.29
XLOC_001952	0.28	0.22	0.00	0.61	0.00	0.00	0.38
XLOC_001953	8.34	6.84	0.00	13.36	0.03	0.00	13.28
XLOC_001954	0.11	0.47	3.24	0.12	2.01	1.31	0.18
XLOC_001955	9.77	9.26	47.79	10.52	38.34	28.77	10.74
XLOC_001956	262.54	245.91	2.69	248.55	1.44	1.99	193.90
XLOC_001957	0.31	0.26	0.00	0.30	0.00	0.00	0.26
XLOC_001958	171.09	164.55	8.18	106.14	5.28	3.96	118.33
XLOC_001959	15.76	15.34	12.32	13.62	9.54	4.52	17.32
XLOC_001960	22.60	17.45	18.10	26.48	13.17	25.17	22.05
XLOC_001961	1.25	1.47	0.24	1.04	0.03	0.00	1.17
XLOC_001962	0.00	0.00	0.00	0.00	0.00	0.00	0.00
XLOC_001963	0.22	0.34	0.00	0.09	0.00	0.00	0.06
XLOC_001964	0.18	0.24	0.00	0.08	0.00	0.00	0.10
XLOC_001965	0.08	0.19	0.00	0.07	0.00	0.00	0.04
XLOC_001966	0.04	0.08	1.29	0.02	1.32	0.45	0.03
XLOC_001967	0.10	0.08	0.79	0.03	0.85	0.37	0.02
XLOC_001968	10.90	9.26	113.78	9.46	64.82	25.24	8.14
XLOC_001969	0.80	0.58	3.87	0.86	1.53	3.65	0.87
XLOC_001970	5.75	5.02	34.25	6.21	30.29	17.01	6.57
XLOC_001971	0.06	0.04	0.00	0.01	0.00	0.00	0.02
XLOC_001972	0.00	0.00	0.00	0.00	0.00	0.00	0.00
XLOC_001973	0.09	0.16	0.00	0.12	0.00	0.00	0.15
XLOC_001974	0.00	0.00	0.00	2.59	0.00	0.00	0.00
XLOC_001975	137.70	95.87	1.35	111.89	0.62	3.52	108.35
XLOC_001976	0.39	0.15	1.14	0.09	2.02	1.40	0.19
XLOC_001977	7.14	4.55	84.94	4.85	78.98	47.52	5.67
XLOC_001978	0.00	0.00	0.00	0.00	0.00	0.00	0.00
XLOC_001979	4.12	2.85	160.94	2.88	133.02	28.40	2.75
XLOC_001980	0.12	0.01	0.87	0.03	1.47	1.31	0.02
XLOC_001981	7.96	5.62	53.26	6.05	45.25	30.50	5.64
XLOC_001982	0.13	0.03	2.34	0.03	1.28	0.60	0.09
XLOC_001983	12.94	11.71	41.58	13.22	29.37	17.08	16.01
XLOC_001984	0.07	0.27	0.26	1.75	0.00	0.20	0.06
XLOC_001985	0.22	0.15	0.02	0.11	0.00	0.11	0.04
XLOC_001986	0.00	0.01	0.00	0.00	0.19	0.20	0.00
XLOC_001987	0.01	0.02	0.05	0.01	0.00	0.07	0.03
XLOC_001988	26.13	22.73	15.13	23.37	7.62	7.85	22.99
XLOC_001989	20.60	17.08	57.41	20.65	41.13	22.03	20.26
XLOC_001990	117.45	114.72	14.51	78.65	2.26	5.19	95.00
XLOC_001991	3.99	4.99	0.00	2.58	0.00	0.00	5.23
XLOC_001992	0.04	0.04	0.70	0.03	0.38	0.16	0.02
XLOC_001993	3.10	1.64	7.83	2.42	4.24	3.76	1.64
XLOC_001994	0.30	0.16	0.11	0.12	0.10	0.16	0.15
XLOC_001995	1.31	0.96	1.77	1.02	1.11	1.65	0.39
XLOC_001996	0.27	0.37	1.67	0.36	1.29	0.81	0.10
XLOC_001997	4.82	4.73	31.69	7.31	19.48	16.07	4.33
XLOC_001998	0.00	0.03	4.43	0.00	5.06	1.36	0.00
XLOC_001999	0.06	0.22	0.00	0.14	0.00	0.18	0.01
[truncated: 29,008 more rows]
