# Supplementary material for: Multi-species annotation of transcriptome and chromatin structure in domesticated animals
Source: BMC Biol. 2019 Dec 30;17:108. doi: 10.1186/s12915-019-0726-5 (PMC6936065; doi:10.1186/s12915-019-0726-5)
Supplement: Supplementary file 5 — Additional file 5 FR-AgENCODE genes and transcripts (structure, expression, positional and coding classes). • bos_taurus_cuff_tpm0.1_2sample_complete.gff • bos_taurus_cuff_tpm0.1_2sample_trid_4posclasses_3codingclasses_booleans.tsv • bos_taurus.frag.gnid.posclasslist.codclasslist.tsv • bos_taurus.fraggn.tpm.tsv • capra_hircus_cuff_tpm0.1_2sample_complete.gff • capra_hircus_cuff_tpm0.1_2sample_trid_4posclasses_3codingclasses_booleans.tsv • capra_hircus.frag.gnid.posclasslist.codclasslist.tsv • capra_hircus.fraggn.tpm.tsv • gallus_gallus_cuff_tpm0.1_2sample_complete.gff • gallus_gallus_cuff_tpm0.1_2sample_trid_4posclasses_3codingclasses_booleans.tsv • gallus_gallus.frag.gnid.posclasslist.codclasslist.tsv • gallus_gallus.fraggn.tpm.tsv • sus_scrofa_cuff_tpm0.1_2sample_complete.gff • sus_scrofa_cuff_tpm0.1_2sample_trid_4posclasses_3codingclasses_booleans.tsv • sus_scrofa.frag.gnid.posclasslist.codclasslist.tsv • sus_scrofa.fraggn.tpm.tsv [file 12915_2019_726_MOESM5_ESM.gz › home/sfoissac/fragencode/papers/first/suppl.files/fraggn/sus_scrofa_cuff_tpm0.1_2sample_trid_4posclasses_3codingclasses_booleans.tsv]

trid	known	extension	alternative	novel	mRNA	lncRNA	otherRNA
TCONS_00000001	0	0	0	1	0	1	0
TCONS_00000002	0	0	0	1	0	1	0
TCONS_00000003	0	0	1	0	1	0	0
TCONS_00000006	1	0	0	0	1	0	0
TCONS_00000008	1	0	0	0	1	0	0
TCONS_00000007	0	0	1	0	1	0	0
TCONS_00000010	1	0	0	0	1	0	0
TCONS_00000009	0	0	1	0	1	0	0
TCONS_00000012	0	0	0	1	0	1	0
TCONS_00000015	0	0	0	1	1	0	0
TCONS_00000017	1	0	0	0	1	0	0
TCONS_00000022	1	0	0	0	1	0	0
TCONS_00000021	1	0	0	0	1	0	0
TCONS_00000020	0	0	1	0	1	0	0
TCONS_00000019	0	0	1	0	1	0	0
TCONS_00000018	0	0	1	0	1	0	0
TCONS_00000024	1	0	0	0	1	0	0
TCONS_00000029	0	0	1	0	1	0	0
TCONS_00000027	0	0	1	0	1	0	0
TCONS_00000030	0	0	1	0	1	0	0
TCONS_00000032	0	0	1	0	1	0	0
TCONS_00000031	1	0	0	0	1	0	0
TCONS_00000036	1	0	0	0	1	0	0
TCONS_00000037	0	0	1	0	1	0	0
TCONS_00000038	0	0	1	0	1	0	0
TCONS_00000039	0	0	1	0	1	0	0
TCONS_00000042	1	0	0	0	1	0	0
TCONS_00000045	0	0	1	0	1	0	0
TCONS_00000047	0	0	0	1	0	1	0
TCONS_00000048	0	0	0	1	0	1	0
TCONS_00000049	0	0	0	1	0	1	0
TCONS_00000050	0	0	0	1	0	1	0
TCONS_00000051	0	0	0	1	0	1	0
TCONS_00000052	0	0	0	1	0	1	0
TCONS_00000053	0	0	0	1	0	1	0
TCONS_00000054	0	0	0	1	0	1	0
TCONS_00000055	0	0	0	1	0	1	0
TCONS_00000056	0	0	0	1	0	1	0
TCONS_00000057	0	0	0	1	0	1	0
TCONS_00000060	0	0	0	1	0	1	0
TCONS_00000064	0	0	0	1	0	1	0
TCONS_00000070	1	0	0	0	1	0	0
TCONS_00000071	1	0	0	0	1	0	0
TCONS_00000074	0	0	1	0	1	0	0
TCONS_00000073	0	0	1	0	1	0	0
TCONS_00000072	0	0	1	0	1	0	0
TCONS_00000075	1	0	0	0	1	0	0
TCONS_00000077	0	0	0	1	1	0	0
TCONS_00000078	1	0	0	0	1	0	0
TCONS_00000081	1	0	0	0	1	0	0
TCONS_00000083	0	0	1	0	1	0	0
TCONS_00000084	1	0	0	0	1	0	0
TCONS_00000087	1	0	0	0	1	0	0
TCONS_00000088	1	0	0	0	1	0	0
TCONS_00000091	0	1	0	0	1	0	0
TCONS_00000098	0	0	1	0	1	0	0
TCONS_00000096	1	0	0	0	1	0	0
TCONS_00000099	1	0	0	0	1	0	0
TCONS_00000101	0	0	1	0	1	0	0
TCONS_00000103	0	0	1	0	1	0	0
TCONS_00000102	0	0	1	0	1	0	0
TCONS_00000105	0	0	1	0	1	0	0
TCONS_00000104	0	0	1	0	1	0	0
TCONS_00000107	0	0	1	0	1	0	0
TCONS_00000106	0	0	1	0	1	0	0
TCONS_00000109	0	0	1	0	1	0	0
TCONS_00000110	1	0	0	0	1	0	0
TCONS_00000111	0	0	0	1	0	1	0
TCONS_00000115	0	0	1	0	1	0	0
TCONS_00000114	0	1	0	0	1	0	0
TCONS_00000123	0	0	1	0	1	0	0
TCONS_00000127	0	0	1	0	1	0	0
TCONS_00000128	0	0	1	0	1	0	0
TCONS_00000130	0	0	0	1	0	1	0
TCONS_00000131	0	0	0	1	0	1	0
TCONS_00000132	0	0	0	1	0	1	0
TCONS_00000133	0	0	0	1	0	1	0
TCONS_00000134	0	0	0	1	0	1	0
TCONS_00000135	0	0	0	1	0	1	0
TCONS_00000137	0	0	0	1	0	1	0
TCONS_00000138	0	0	0	1	0	1	0
TCONS_00000139	0	0	0	1	0	1	0
TCONS_00000140	0	0	0	1	0	1	0
TCONS_00000141	0	0	0	1	0	1	0
TCONS_00000142	0	0	0	1	0	1	0
TCONS_00000143	0	0	0	1	0	1	0
TCONS_00000145	0	0	0	1	0	1	0
TCONS_00000150	0	1	0	0	1	0	0
TCONS_00000149	0	0	1	0	1	0	0
TCONS_00000152	0	0	1	0	1	0	0
TCONS_00000154	1	0	0	0	1	0	0
TCONS_00000153	0	0	0	1	1	0	0
TCONS_00000157	0	0	1	0	1	0	0
TCONS_00000158	0	0	1	0	1	0	0
TCONS_00000159	1	0	0	0	1	0	0
TCONS_00000160	1	0	0	0	1	0	0
TCONS_00000164	0	0	1	0	1	0	0
TCONS_00000163	0	0	1	0	1	0	0
TCONS_00000165	0	0	1	0	1	0	0
TCONS_00000166	0	0	1	0	1	0	0
TCONS_00000167	0	0	1	0	1	0	0
TCONS_00000172	1	0	0	0	1	0	0
TCONS_00000171	0	0	1	0	1	0	0
TCONS_00000170	0	0	1	0	1	0	0
TCONS_00000169	0	0	1	0	1	0	0
TCONS_00000174	1	0	0	0	1	0	0
TCONS_00000173	1	0	0	0	1	0	0
TCONS_00000177	0	0	1	0	1	0	0
TCONS_00000178	0	0	1	0	1	0	0
TCONS_00000180	0	0	0	1	0	1	0
TCONS_00000181	0	0	0	1	0	1	0
TCONS_00000182	0	0	0	1	0	1	0
TCONS_00000184	1	0	0	0	1	0	0
TCONS_00000186	1	0	0	0	1	0	0
TCONS_00000185	1	0	0	0	1	0	0
TCONS_00000187	0	0	0	1	0	1	0
TCONS_00000189	0	0	1	0	1	0	0
TCONS_00000188	1	0	0	0	1	0	0
TCONS_00000190	0	0	1	0	1	0	0
TCONS_00000194	0	0	1	0	1	0	0
TCONS_00000196	0	0	1	0	1	0	0
TCONS_00000195	1	0	0	0	1	0	0
TCONS_00000198	1	0	0	0	1	0	0
TCONS_00000201	1	0	0	0	1	0	0
TCONS_00000200	0	0	1	0	1	0	0
TCONS_00000202	0	0	0	1	0	1	0
TCONS_00000206	0	0	1	0	1	0	0
TCONS_00000205	0	0	1	0	1	0	0
TCONS_00000204	1	0	0	0	1	0	0
TCONS_00000203	1	0	0	0	1	0	0
TCONS_00000216	0	0	1	0	1	0	0
TCONS_00000215	0	0	1	0	1	0	0
TCONS_00000214	0	0	1	0	1	0	0
TCONS_00000213	0	0	1	0	1	0	0
TCONS_00000212	0	0	1	0	1	0	0
TCONS_00000211	0	1	0	0	1	0	0
TCONS_00000221	0	0	0	1	0	0	1
TCONS_00000220	1	0	0	0	0	0	1
TCONS_00000222	0	0	0	1	0	1	0
TCONS_00000225	0	0	1	0	1	0	0
TCONS_00000224	1	0	0	0	1	0	0
TCONS_00000223	0	0	1	0	1	0	0
TCONS_00000227	0	0	0	1	1	0	0
TCONS_00000228	0	0	0	1	0	1	0
TCONS_00000233	1	0	0	0	1	0	0
TCONS_00000232	0	0	1	0	1	0	0
TCONS_00000231	0	0	1	0	1	0	0
TCONS_00000234	1	0	0	0	1	0	0
TCONS_00000240	0	1	0	0	1	0	0
TCONS_00000239	1	0	0	0	1	0	0
TCONS_00000241	0	0	1	0	1	0	0
TCONS_00000243	0	0	0	1	0	1	0
TCONS_00000246	0	0	1	0	1	0	0
TCONS_00000247	0	0	1	0	1	0	0
TCONS_00000248	0	0	1	0	1	0	0
TCONS_00000249	0	0	1	0	1	0	0
TCONS_00000253	0	0	1	0	1	0	0
TCONS_00000254	0	0	1	0	1	0	0
TCONS_00000255	0	0	1	0	1	0	0
TCONS_00000257	0	0	1	0	1	0	0
TCONS_00000260	0	0	1	0	1	0	0
TCONS_00000259	0	0	1	0	1	0	0
TCONS_00000258	1	0	0	0	1	0	0
TCONS_00000268	0	0	1	0	1	0	0
TCONS_00000263	0	0	1	0	1	0	0
TCONS_00000261	0	0	1	0	1	0	0
TCONS_00000269	0	0	1	0	1	0	0
TCONS_00000272	0	0	1	0	1	0	0
TCONS_00000273	0	0	1	0	1	0	0
TCONS_00000276	0	0	1	0	1	0	0
TCONS_00000275	0	0	1	0	1	0	0
TCONS_00000278	0	0	1	0	1	0	0
TCONS_00000281	1	0	0	0	1	0	0
TCONS_00000282	0	0	1	0	1	0	0
TCONS_00000285	0	0	1	0	1	0	0
TCONS_00000283	0	0	1	0	1	0	0
TCONS_00000286	1	0	0	0	1	0	0
TCONS_00000287	1	0	0	0	1	0	0
TCONS_00000288	0	0	1	0	1	0	0
TCONS_00000290	0	0	1	0	1	0	0
TCONS_00000291	0	0	1	0	1	0	0
TCONS_00000292	0	0	1	0	1	0	0
TCONS_00000296	0	0	1	0	1	0	0
TCONS_00000294	0	0	1	0	1	0	0
TCONS_00000297	0	0	1	0	1	0	0
TCONS_00000298	0	0	1	0	1	0	0
TCONS_00000299	1	0	0	0	1	0	0
TCONS_00000302	0	0	1	0	1	0	0
TCONS_00000301	1	0	0	0	1	0	0
TCONS_00000300	1	0	0	0	1	0	0
TCONS_00000307	0	0	1	0	1	0	0
TCONS_00000308	0	0	1	0	1	0	0
TCONS_00000311	1	0	0	0	1	0	0
TCONS_00000314	0	0	0	1	0	1	0
TCONS_00000319	0	1	0	0	1	0	0
TCONS_00000318	0	0	1	0	1	0	0
TCONS_00000320	0	0	1	0	1	0	0
TCONS_00000323	0	0	1	0	1	0	0
TCONS_00000326	0	1	0	0	1	0	0
TCONS_00000329	1	0	0	0	1	0	0
TCONS_00000331	0	0	1	0	1	0	0
TCONS_00000334	0	0	1	0	1	0	0
TCONS_00000333	0	0	1	0	1	0	0
TCONS_00000332	1	0	0	0	1	0	0
TCONS_00000335	1	0	0	0	1	0	0
TCONS_00000336	0	0	1	0	1	0	0
TCONS_00000337	0	1	0	0	1	0	0
TCONS_00000338	1	0	0	0	1	0	0
TCONS_00000340	1	0	0	0	1	0	0
TCONS_00000341	0	0	1	0	1	0	0
TCONS_00000343	0	0	1	0	1	0	0
TCONS_00000342	1	0	0	0	1	0	0
TCONS_00000344	1	0	0	0	1	0	0
TCONS_00000345	0	0	1	0	1	0	0
TCONS_00000346	0	0	1	0	1	0	0
TCONS_00000348	0	0	1	0	1	0	0
TCONS_00000347	0	0	1	0	1	0	0
TCONS_00000350	1	0	0	0	1	0	0
TCONS_00000349	0	0	1	0	1	0	0
TCONS_00000351	0	0	0	1	1	0	0
TCONS_00000352	0	0	0	1	1	0	0
TCONS_00000354	0	0	1	0	1	0	0
TCONS_00000353	0	0	1	0	1	0	0
TCONS_00000355	1	0	0	0	1	0	0
TCONS_00000356	1	0	0	0	1	0	0
TCONS_00000358	0	0	0	1	0	1	0
TCONS_00000359	0	0	0	1	0	1	0
TCONS_00000360	0	0	0	1	0	1	0
TCONS_00000367	0	1	0	0	1	0	0
TCONS_00000366	0	0	1	0	1	0	0
TCONS_00000365	0	0	1	0	1	0	0
TCONS_00000364	0	0	1	0	1	0	0
TCONS_00000369	1	0	0	0	1	0	0
TCONS_00000377	1	0	0	0	1	0	0
TCONS_00000376	0	1	0	0	1	0	0
TCONS_00000375	1	0	0	0	1	0	0
TCONS_00000374	0	1	0	0	1	0	0
TCONS_00000373	0	0	1	0	1	0	0
TCONS_00000378	1	0	0	0	1	0	0
TCONS_00000380	1	0	0	0	1	0	0
TCONS_00000381	1	0	0	0	1	0	0
TCONS_00000383	1	0	0	0	1	0	0
TCONS_00000385	0	0	0	1	0	1	0
TCONS_00000386	0	0	0	1	0	1	0
TCONS_00000387	1	0	0	0	1	0	0
TCONS_00000388	0	0	1	0	1	0	0
TCONS_00000391	0	0	1	0	1	0	0
TCONS_00000392	0	0	1	0	1	0	0
TCONS_00000393	0	0	1	0	1	0	0
TCONS_00000394	0	0	1	0	1	0	0
TCONS_00000395	0	0	1	0	1	0	0
TCONS_00000401	0	0	1	0	1	0	0
TCONS_00000397	0	0	0	1	1	0	0
TCONS_00000403	0	0	1	0	1	0	0
TCONS_00000404	0	0	1	0	1	0	0
TCONS_00000405	0	0	1	0	1	0	0
TCONS_00000406	1	0	0	0	1	0	0
TCONS_00000407	0	0	1	0	1	0	0
TCONS_00000408	0	0	1	0	1	0	0
TCONS_00000409	1	0	0	0	1	0	0
TCONS_00000412	0	0	1	0	1	0	0
TCONS_00000413	0	0	1	0	1	0	0
TCONS_00000414	1	0	0	0	1	0	0
TCONS_00000416	0	0	1	0	1	0	0
TCONS_00000415	1	0	0	0	1	0	0
TCONS_00000417	0	0	0	1	0	1	0
TCONS_00000418	0	0	0	1	0	1	0
TCONS_00000419	0	0	0	1	0	1	0
TCONS_00000420	0	0	1	0	1	0	0
TCONS_00000421	0	1	0	0	1	0	0
TCONS_00000424	0	0	1	0	1	0	0
TCONS_00000425	0	0	1	0	1	0	0
TCONS_00000426	0	0	1	0	1	0	0
TCONS_00000427	1	0	0	0	1	0	0
TCONS_00000428	1	0	0	0	1	0	0
TCONS_00000429	0	0	1	0	1	0	0
TCONS_00000432	0	1	0	0	1	0	0
TCONS_00000433	1	0	0	0	1	0	0
TCONS_00000434	1	0	0	0	1	0	0
TCONS_00000436	1	0	0	0	1	0	0
TCONS_00000448	0	0	1	0	1	0	0
TCONS_00000447	0	0	1	0	1	0	0
TCONS_00000446	0	0	1	0	1	0	0
TCONS_00000445	0	0	1	0	1	0	0
TCONS_00000444	0	0	1	0	1	0	0
TCONS_00000443	0	0	1	0	1	0	0
TCONS_00000442	0	0	1	0	1	0	0
TCONS_00000440	1	0	0	0	1	0	0
TCONS_00000450	1	0	0	0	1	0	0
TCONS_00000452	0	0	0	1	0	1	0
TCONS_00000453	0	0	0	1	0	1	0
TCONS_00000455	0	1	0	0	1	0	0
TCONS_00000456	0	0	1	0	1	0	0
TCONS_00000458	0	1	0	0	1	0	0
TCONS_00000460	0	1	0	0	1	0	0
TCONS_00000461	1	0	0	0	1	0	0
TCONS_00000467	1	0	0	0	1	0	0
TCONS_00000468	0	0	0	1	0	1	0
TCONS_00000469	0	0	0	1	0	1	0
TCONS_00000470	0	0	0	1	0	0	1
TCONS_00000473	0	0	0	1	0	1	0
TCONS_00000474	0	0	0	1	0	1	0
TCONS_00000477	1	0	0	0	1	0	0
TCONS_00000476	0	0	1	0	1	0	0
TCONS_00000478	1	0	0	0	1	0	0
TCONS_00000479	0	0	1	0	1	0	0
TCONS_00000480	0	0	0	1	0	1	0
TCONS_00000483	1	0	0	0	1	0	0
TCONS_00000484	0	0	1	0	1	0	0
TCONS_00000487	0	0	1	0	1	0	0
TCONS_00000488	1	0	0	0	1	0	0
TCONS_00000490	1	0	0	0	1	0	0
TCONS_00000493	0	0	1	0	1	0	0
TCONS_00000494	0	0	1	0	1	0	0
TCONS_00000495	0	0	1	0	1	0	0
TCONS_00000496	0	0	1	0	1	0	0
TCONS_00000497	0	0	1	0	1	0	0
TCONS_00000498	0	0	1	0	1	0	0
TCONS_00000499	1	0	0	0	1	0	0
TCONS_00000500	1	0	0	0	1	0	0
TCONS_00000504	0	1	0	0	1	0	0
TCONS_00000510	0	0	1	0	1	0	0
TCONS_00000509	0	0	1	0	1	0	0
TCONS_00000508	0	0	1	0	1	0	0
TCONS_00000507	0	0	1	0	1	0	0
TCONS_00000512	1	0	0	0	1	0	0
TCONS_00000514	1	0	0	0	1	0	0
TCONS_00000517	0	0	1	0	1	0	0
TCONS_00000516	0	0	1	0	1	0	0
TCONS_00000519	0	0	1	0	1	0	0
TCONS_00000518	1	0	0	0	1	0	0
TCONS_00000521	0	0	1	0	1	0	0
TCONS_00000527	0	0	1	0	1	0	0
TCONS_00000525	0	0	1	0	1	0	0
TCONS_00000522	1	0	0	0	1	0	0
TCONS_00000537	1	0	0	0	1	0	0
TCONS_00000538	0	0	0	1	0	1	0
TCONS_00000539	0	0	1	0	1	0	0
TCONS_00000541	0	0	1	0	1	0	0
TCONS_00000543	0	0	1	0	1	0	0
TCONS_00000542	0	0	1	0	1	0	0
TCONS_00000547	0	0	1	0	1	0	0
TCONS_00000545	1	0	0	0	1	0	0
TCONS_00000544	1	0	0	0	1	0	0
TCONS_00000551	1	0	0	0	1	0	0
TCONS_00000555	0	0	1	0	1	0	0
TCONS_00000557	0	0	1	0	1	0	0
TCONS_00000558	1	0	0	0	1	0	0
TCONS_00000560	0	0	0	1	0	1	0
TCONS_00000562	0	0	0	1	0	1	0
TCONS_00000567	1	0	0	0	1	0	0
TCONS_00000568	1	0	0	0	1	0	0
TCONS_00000569	1	0	0	0	1	0	0
TCONS_00000570	1	0	0	0	1	0	0
TCONS_00000575	1	0	0	0	1	0	0
TCONS_00000582	0	0	1	0	1	0	0
TCONS_00000581	1	0	0	0	1	0	0
TCONS_00000580	0	0	1	0	1	0	0
TCONS_00000579	0	0	1	0	1	0	0
TCONS_00000578	0	0	1	0	1	0	0
TCONS_00000577	0	0	1	0	1	0	0
TCONS_00000576	0	0	1	0	1	0	0
TCONS_00000583	0	0	1	0	1	0	0
TCONS_00000587	1	0	0	0	1	0	0
TCONS_00000586	0	0	1	0	1	0	0
TCONS_00000589	0	0	1	0	1	0	0
TCONS_00000588	0	0	1	0	1	0	0
TCONS_00000590	0	0	1	0	1	0	0
TCONS_00000591	0	0	1	0	1	0	0
TCONS_00000611	0	0	1	0	1	0	0
TCONS_00000610	0	0	1	0	1	0	0
TCONS_00000609	1	0	0	0	1	0	0
TCONS_00000612	0	0	1	0	1	0	0
TCONS_00000615	0	0	1	0	1	0	0
TCONS_00000616	1	0	0	0	1	0	0
TCONS_00000621	1	0	0	0	1	0	0
TCONS_00000620	1	0	0	0	1	0	0
TCONS_00000623	0	0	1	0	1	0	0
TCONS_00000625	0	0	1	0	1	0	0
TCONS_00000624	0	0	1	0	1	0	0
TCONS_00000626	0	0	1	0	1	0	0
TCONS_00000627	1	0	0	0	1	0	0
TCONS_00000631	0	0	1	0	1	0	0
TCONS_00000630	0	1	0	0	1	0	0
TCONS_00000632	1	0	0	0	0	1	0
TCONS_00000633	0	0	0	1	0	1	0
TCONS_00000638	1	0	0	0	1	0	0
TCONS_00000636	1	0	0	0	1	0	0
TCONS_00000639	1	0	0	0	1	0	0
TCONS_00000641	1	0	0	0	1	0	0
TCONS_00000642	1	0	0	0	1	0	0
TCONS_00000643	1	0	0	0	1	0	0
TCONS_00000645	0	0	1	0	1	0	0
TCONS_00000646	1	0	0	0	1	0	0
TCONS_00000647	1	0	0	0	1	0	0
TCONS_00000648	0	0	1	0	1	0	0
TCONS_00000650	1	0	0	0	1	0	0
TCONS_00000658	0	0	1	0	1	0	0
TCONS_00000657	0	0	1	0	1	0	0
TCONS_00000656	0	0	1	0	1	0	0
TCONS_00000655	0	0	1	0	1	0	0
TCONS_00000654	1	0	0	0	1	0	0
TCONS_00000661	0	1	0	0	1	0	0
TCONS_00000675	1	0	0	0	1	0	0
TCONS_00000673	0	0	1	0	1	0	0
TCONS_00000663	0	0	0	1	1	0	0
TCONS_00000676	1	0	0	0	1	0	0
TCONS_00000677	1	0	0	0	1	0	0
TCONS_00000679	0	0	1	0	1	0	0
TCONS_00000678	0	0	1	0	1	0	0
TCONS_00000680	0	0	1	0	1	0	0
TCONS_00000682	0	0	1	0	1	0	0
TCONS_00000683	0	0	1	0	1	0	0
TCONS_00000685	0	0	1	0	1	0	0
TCONS_00000687	1	0	0	0	1	0	0
TCONS_00000686	0	0	1	0	1	0	0
TCONS_00000688	1	0	0	0	1	0	0
TCONS_00000689	1	0	0	0	1	0	0
TCONS_00000690	0	0	0	1	0	1	0
TCONS_00000691	0	0	0	1	0	1	0
TCONS_00000692	0	0	0	1	1	0	0
TCONS_00000693	0	0	0	1	0	1	0
TCONS_00000694	0	0	0	1	0	1	0
TCONS_00000704	0	0	1	0	1	0	0
TCONS_00000703	1	0	0	0	1	0	0
TCONS_00000702	0	0	1	0	1	0	0
TCONS_00000705	0	1	0	0	1	0	0
TCONS_00000706	0	0	1	0	1	0	0
TCONS_00000707	1	0	0	0	1	0	0
TCONS_00000708	0	0	0	1	0	1	0
TCONS_00000709	0	0	0	1	0	1	0
TCONS_00000710	0	0	0	1	0	1	0
TCONS_00000715	0	0	1	0	1	0	0
TCONS_00000714	0	0	1	0	1	0	0
TCONS_00000717	0	0	1	0	1	0	0
TCONS_00000716	0	0	1	0	1	0	0
TCONS_00000718	0	0	1	0	1	0	0
TCONS_00000719	1	0	0	0	1	0	0
TCONS_00000721	0	0	0	1	0	1	0
TCONS_00000722	0	0	0	1	1	0	0
TCONS_00000731	0	0	1	0	1	0	0
TCONS_00000730	0	1	0	0	1	0	0
TCONS_00000732	1	0	0	0	1	0	0
TCONS_00000733	0	0	1	0	1	0	0
TCONS_00000734	0	0	0	1	0	1	0
TCONS_00000735	0	0	0	1	0	1	0
TCONS_00000740	1	0	0	0	1	0	0
TCONS_00000744	0	0	1	0	1	0	0
TCONS_00000745	0	0	1	0	1	0	0
TCONS_00000747	0	0	0	1	1	0	0
TCONS_00000749	1	0	0	0	1	0	0
TCONS_00000753	0	0	1	0	1	0	0
TCONS_00000752	1	0	0	0	1	0	0
TCONS_00000751	0	0	1	0	1	0	0
TCONS_00000750	0	0	1	0	1	0	0
TCONS_00000754	1	0	0	0	1	0	0
TCONS_00000755	0	0	1	0	1	0	0
TCONS_00000756	0	0	1	0	1	0	0
TCONS_00000757	0	0	1	0	1	0	0
TCONS_00000758	0	0	1	0	1	0	0
TCONS_00000759	0	0	0	1	0	1	0
TCONS_00000760	1	0	0	0	1	0	0
TCONS_00000769	0	0	1	0	1	0	0
TCONS_00000765	1	0	0	0	1	0	0
TCONS_00000771	0	0	1	0	1	0	0
TCONS_00000770	0	0	1	0	1	0	0
TCONS_00000772	0	0	1	0	1	0	0
TCONS_00000774	0	0	1	0	1	0	0
TCONS_00000775	0	0	0	1	1	0	0
TCONS_00000777	1	0	0	0	1	0	0
TCONS_00000779	0	0	0	1	0	1	0
TCONS_00000780	0	0	0	1	0	1	0
TCONS_00000781	0	0	0	1	0	1	0
TCONS_00000782	0	0	0	1	0	1	0
TCONS_00000783	0	0	0	1	0	1	0
TCONS_00000784	0	0	1	0	1	0	0
TCONS_00000785	0	0	1	0	1	0	0
TCONS_00000786	0	0	0	1	0	1	0
TCONS_00000787	0	0	0	1	0	1	0
TCONS_00000788	0	0	0	1	0	1	0
TCONS_00000789	0	0	0	1	0	1	0
TCONS_00000790	0	0	0	1	0	1	0
TCONS_00000791	0	0	0	1	0	1	0
TCONS_00000793	0	1	0	0	1	0	0
TCONS_00000792	0	0	1	0	1	0	0
TCONS_00000794	0	0	1	0	1	0	0
TCONS_00000799	0	1	0	0	1	0	0
TCONS_00000798	0	0	1	0	1	0	0
TCONS_00000797	1	0	0	0	1	0	0
TCONS_00000796	0	0	0	1	1	0	0
TCONS_00000800	0	0	1	0	1	0	0
TCONS_00000802	1	0	0	0	1	0	0
TCONS_00000803	1	0	0	0	1	0	0
TCONS_00000804	1	0	0	0	1	0	0
TCONS_00000805	0	0	1	0	1	0	0
TCONS_00000807	0	0	1	0	1	0	0
TCONS_00000806	0	0	1	0	1	0	0
TCONS_00000817	0	0	1	0	1	0	0
TCONS_00000816	1	0	0	0	1	0	0
TCONS_00000819	1	0	0	0	1	0	0
TCONS_00000820	1	0	0	0	1	0	0
TCONS_00000822	0	0	0	1	0	1	0
TCONS_00000823	0	0	0	1	0	1	0
TCONS_00000824	0	0	0	1	0	1	0
TCONS_00000827	0	0	0	1	0	1	0
TCONS_00000828	0	0	0	1	0	1	0
TCONS_00000829	0	0	0	1	0	1	0
TCONS_00000830	0	0	0	1	0	1	0
TCONS_00000832	0	1	0	0	1	0	0
TCONS_00000834	0	0	1	0	1	0	0
TCONS_00000837	0	1	0	0	1	0	0
TCONS_00000836	0	1	0	0	1	0	0
TCONS_00000835	1	0	0	0	1	0	0
TCONS_00000838	1	0	0	0	1	0	0
TCONS_00000842	0	0	1	0	1	0	0
TCONS_00000841	0	0	1	0	1	0	0
TCONS_00000840	1	0	0	0	1	0	0
TCONS_00000843	1	0	0	0	1	0	0
TCONS_00000846	0	1	0	0	1	0	0
TCONS_00000847	1	0	0	0	1	0	0
TCONS_00000853	0	0	0	1	0	1	0
TCONS_00000854	0	0	0	1	0	1	0
TCONS_00000858	0	0	1	0	1	0	0
TCONS_00000857	0	0	1	0	1	0	0
TCONS_00000856	0	0	1	0	1	0	0
TCONS_00000862	1	0	0	0	1	0	0
TCONS_00000870	0	0	1	0	1	0	0
TCONS_00000869	0	0	1	0	1	0	0
TCONS_00000868	0	0	1	0	1	0	0
TCONS_00000867	0	1	0	0	1	0	0
TCONS_00000871	0	0	1	0	1	0	0
TCONS_00000872	0	0	1	0	1	0	0
TCONS_00000873	1	0	0	0	1	0	0
TCONS_00000879	0	1	0	0	1	0	0
TCONS_00000877	1	0	0	0	1	0	0
TCONS_00000876	0	0	1	0	1	0	0
TCONS_00000875	0	0	1	0	1	0	0
TCONS_00000882	1	0	0	0	1	0	0
TCONS_00000881	1	0	0	0	1	0	0
TCONS_00000880	1	0	0	0	1	0	0
TCONS_00000883	1	0	0	0	1	0	0
TCONS_00000885	0	0	1	0	1	0	0
TCONS_00000884	0	0	1	0	1	0	0
TCONS_00000887	0	0	1	0	1	0	0
TCONS_00000888	0	0	1	0	1	0	0
TCONS_00000889	0	0	1	0	1	0	0
TCONS_00000891	0	0	1	0	1	0	0
TCONS_00000890	0	0	1	0	1	0	0
TCONS_00000893	0	1	0	0	1	0	0
TCONS_00000894	1	0	0	0	1	0	0
TCONS_00000895	0	0	1	0	1	0	0
TCONS_00000908	1	0	0	0	1	0	0
TCONS_00000911	0	0	1	0	1	0	0
TCONS_00000913	0	0	1	0	1	0	0
TCONS_00000915	0	0	1	0	1	0	0
TCONS_00000918	0	0	1	0	1	0	0
TCONS_00000919	0	0	1	0	1	0	0
TCONS_00000929	0	0	0	1	1	0	0
TCONS_00000928	0	0	0	1	1	0	0
TCONS_00000926	0	0	0	1	1	0	0
TCONS_00000924	0	0	0	1	1	0	0
TCONS_00000930	0	0	0	1	0	1	0
TCONS_00000931	0	0	0	1	0	1	0
TCONS_00000933	0	0	0	1	0	1	0
TCONS_00000934	0	0	0	1	0	1	0
TCONS_00000935	0	0	0	1	0	1	0
TCONS_00000936	0	0	0	1	0	1	0
TCONS_00000937	0	0	0	1	0	1	0
TCONS_00000938	0	0	0	1	0	1	0
TCONS_00000939	0	0	0	1	0	1	0
TCONS_00000940	0	0	0	1	0	1	0
TCONS_00000941	0	0	0	1	0	1	0
TCONS_00000942	0	0	0	1	0	1	0
TCONS_00000943	0	0	0	1	0	1	0
TCONS_00000944	0	0	0	1	0	1	0
TCONS_00000945	0	0	0	1	0	1	0
TCONS_00000946	0	0	0	1	0	1	0
TCONS_00000947	0	0	0	1	0	1	0
TCONS_00000948	0	0	0	1	0	1	0
TCONS_00000949	0	0	0	1	0	1	0
TCONS_00000950	0	0	0	1	0	1	0
TCONS_00000951	0	0	0	1	0	1	0
TCONS_00000952	0	0	0	1	0	1	0
TCONS_00000953	0	0	0	1	0	1	0
TCONS_00000954	0	0	0	1	0	1	0
TCONS_00000955	0	0	0	1	1	0	0
TCONS_00000960	0	1	0	0	1	0	0
TCONS_00000961	1	0	0	0	1	0	0
TCONS_00000962	1	0	0	0	1	0	0
TCONS_00000963	0	0	1	0	1	0	0
TCONS_00000973	0	1	0	0	1	0	0
TCONS_00000972	0	0	1	0	1	0	0
TCONS_00000970	0	0	1	0	1	0	0
TCONS_00000974	0	0	1	0	1	0	0
TCONS_00000975	0	0	1	0	1	0	0
TCONS_00000976	0	0	0	1	0	1	0
TCONS_00000977	0	0	0	1	0	1	0
TCONS_00000980	0	0	0	1	0	1	0
TCONS_00000982	1	0	0	0	1	0	0
TCONS_00000984	0	0	0	1	0	1	0
TCONS_00000985	0	0	0	1	1	0	0
TCONS_00000986	0	0	0	1	0	0	1
TCONS_00000989	0	0	0	1	0	1	0
TCONS_00000991	0	1	0	0	1	0	0
TCONS_00000992	1	0	0	0	1	0	0
TCONS_00000993	0	1	0	0	1	0	0
TCONS_00000995	0	0	0	1	1	0	0
TCONS_00000996	0	0	0	1	1	0	0
TCONS_00000997	0	0	0	1	1	0	0
TCONS_00000998	0	0	0	1	0	1	0
TCONS_00001000	1	0	0	0	1	0	0
TCONS_00000999	0	0	1	0	1	0	0
TCONS_00001001	1	0	0	0	1	0	0
TCONS_00001005	0	0	1	0	1	0	0
TCONS_00001004	1	0	0	0	1	0	0
TCONS_00001006	1	0	0	0	1	0	0
TCONS_00001009	0	0	1	0	1	0	0
TCONS_00001008	0	0	1	0	1	0	0
TCONS_00001007	1	0	0	0	1	0	0
TCONS_00001011	1	0	0	0	1	0	0
TCONS_00001012	1	0	0	0	1	0	0
TCONS_00001016	1	0	0	0	0	1	0
TCONS_00001017	0	0	0	1	0	1	0
TCONS_00001018	0	0	0	1	0	1	0
TCONS_00001019	0	0	0	1	0	1	0
TCONS_00001021	0	0	1	0	1	0	0
TCONS_00001020	0	0	1	0	1	0	0
TCONS_00001022	0	0	0	1	0	1	0
TCONS_00001023	1	0	0	0	1	0	0
TCONS_00001024	0	0	0	1	0	1	0
TCONS_00001025	1	0	0	0	1	0	0
TCONS_00001027	0	0	0	1	1	0	0
TCONS_00001028	0	0	1	0	1	0	0
TCONS_00001029	0	0	1	0	1	0	0
TCONS_00001030	0	1	0	0	1	0	0
TCONS_00001031	0	0	1	0	1	0	0
TCONS_00001032	1	0	0	0	1	0	0
TCONS_00001033	1	0	0	0	1	0	0
TCONS_00001034	1	0	0	0	1	0	0
TCONS_00001036	0	0	0	1	0	0	1
TCONS_00001037	0	0	0	1	0	1	0
TCONS_00001040	0	0	1	0	1	0	0
TCONS_00001039	0	0	1	0	1	0	0
TCONS_00001041	0	0	1	0	1	0	0
TCONS_00001042	0	0	1	0	1	0	0
TCONS_00001046	0	1	0	0	1	0	0
TCONS_00001047	1	0	0	0	1	0	0
TCONS_00001053	0	1	0	0	1	0	0
TCONS_00001065	0	0	1	0	1	0	0
TCONS_00001064	0	1	0	0	1	0	0
TCONS_00001063	0	1	0	0	1	0	0
TCONS_00001062	0	0	1	0	1	0	0
TCONS_00001061	0	0	1	0	1	0	0
TCONS_00001060	0	0	1	0	1	0	0
TCONS_00001066	1	0	0	0	1	0	0
TCONS_00001068	0	0	0	1	1	0	0
TCONS_00001069	1	0	0	0	1	0	0
TCONS_00001076	0	0	1	0	1	0	0
TCONS_00001075	0	0	1	0	1	0	0
TCONS_00001074	0	0	1	0	1	0	0
TCONS_00001073	0	0	1	0	1	0	0
TCONS_00001072	1	0	0	0	1	0	0
TCONS_00001077	0	0	1	0	1	0	0
TCONS_00001082	1	0	0	0	1	0	0
TCONS_00001081	0	1	0	0	1	0	0
TCONS_00001078	0	0	1	0	1	0	0
TCONS_00001083	1	0	0	0	1	0	0
TCONS_00001084	1	0	0	0	1	0	0
TCONS_00001098	0	0	1	0	1	0	0
TCONS_00001097	0	0	1	0	1	0	0
TCONS_00001093	0	1	0	0	1	0	0
TCONS_00001100	1	0	0	0	1	0	0
TCONS_00001101	1	0	0	0	1	0	0
TCONS_00001102	1	0	0	0	1	0	0
TCONS_00001112	1	0	0	0	1	0	0
TCONS_00001111	0	0	1	0	1	0	0
TCONS_00001109	0	0	1	0	1	0	0
TCONS_00001108	0	0	1	0	1	0	0
TCONS_00001113	0	0	0	1	0	1	0
TCONS_00001124	0	0	0	1	0	1	0
TCONS_00001125	0	0	0	1	0	1	0
TCONS_00001128	1	0	0	0	1	0	0
TCONS_00001127	1	0	0	0	1	0	0
TCONS_00001129	0	0	1	0	1	0	0
TCONS_00001131	0	0	1	0	1	0	0
TCONS_00001132	0	0	1	0	1	0	0
TCONS_00001133	1	0	0	0	1	0	0
TCONS_00001136	0	1	0	0	1	0	0
TCONS_00001137	1	0	0	0	1	0	0
TCONS_00001139	1	0	0	0	1	0	0
TCONS_00001140	0	0	1	0	1	0	0
TCONS_00001141	0	0	1	0	1	0	0
TCONS_00001142	1	0	0	0	1	0	0
TCONS_00001143	1	0	0	0	1	0	0
TCONS_00001145	1	0	0	0	1	0	0
TCONS_00001147	0	0	1	0	1	0	0
TCONS_00001148	0	0	1	0	1	0	0
TCONS_00001149	1	0	0	0	1	0	0
TCONS_00001150	0	0	1	0	1	0	0
TCONS_00001151	1	0	0	0	1	0	0
TCONS_00001152	0	0	1	0	1	0	0
TCONS_00001154	0	0	1	0	1	0	0
TCONS_00001159	0	0	0	1	0	1	0
TCONS_00001158	0	0	0	1	0	1	0
TCONS_00001157	0	0	0	1	0	1	0
TCONS_00001156	0	0	0	1	0	1	0
TCONS_00001160	0	0	1	0	1	0	0
TCONS_00001161	0	0	1	0	1	0	0
TCONS_00001162	0	0	0	1	0	1	0
TCONS_00001163	0	0	0	1	0	1	0
TCONS_00001165	0	0	0	1	0	1	0
TCONS_00001173	0	1	0	0	1	0	0
TCONS_00001171	0	0	1	0	1	0	0
TCONS_00001169	0	0	1	0	1	0	0
TCONS_00001167	0	0	1	0	1	0	0
TCONS_00001166	1	0	0	0	1	0	0
TCONS_00001174	1	0	0	0	1	0	0
TCONS_00001175	1	0	0	0	1	0	0
TCONS_00001176	0	0	1	0	1	0	0
TCONS_00001177	1	0	0	0	1	0	0
TCONS_00001178	1	0	0	0	1	0	0
TCONS_00001179	0	1	0	0	1	0	0
TCONS_00001181	0	0	0	1	0	1	0
TCONS_00001182	0	0	0	1	0	1	0
TCONS_00001186	0	0	0	1	0	1	0
TCONS_00001187	0	0	0	1	0	1	0
TCONS_00001188	0	0	0	1	0	1	0
TCONS_00001189	0	0	0	1	0	1	0
TCONS_00001190	0	0	0	1	0	1	0
TCONS_00001191	0	0	0	1	0	1	0
TCONS_00001196	0	0	1	0	1	0	0
TCONS_00001193	0	0	1	0	1	0	0
TCONS_00001192	0	0	1	0	1	0	0
TCONS_00001200	0	0	1	0	1	0	0
TCONS_00001204	0	0	1	0	1	0	0
TCONS_00001209	0	0	1	0	1	0	0
TCONS_00001208	0	0	1	0	1	0	0
TCONS_00001206	1	0	0	0	1	0	0
TCONS_00001216	0	0	1	0	1	0	0
TCONS_00001215	0	0	1	0	1	0	0
TCONS_00001211	0	0	1	0	1	0	0
TCONS_00001217	1	0	0	0	1	0	0
TCONS_00001218	0	0	1	0	1	0	0
TCONS_00001220	0	0	1	0	1	0	0
TCONS_00001221	1	0	0	0	1	0	0
TCONS_00001226	0	1	0	0	1	0	0
TCONS_00001227	1	0	0	0	1	0	0
TCONS_00001228	0	0	1	0	1	0	0
TCONS_00001229	0	0	0	1	1	0	0
TCONS_00001233	0	0	1	0	1	0	0
TCONS_00001239	0	1	0	0	1	0	0
TCONS_00001238	0	0	1	0	1	0	0
TCONS_00001237	0	0	1	0	1	0	0
TCONS_00001242	0	0	0	1	0	1	0
TCONS_00001243	0	0	0	1	0	1	0
TCONS_00001244	0	0	0	1	0	1	0
TCONS_00001247	0	0	1	0	1	0	0
TCONS_00001246	0	0	1	0	1	0	0
TCONS_00001245	0	0	1	0	1	0	0
TCONS_00001248	0	0	1	0	1	0	0
TCONS_00001254	0	0	1	0	1	0	0
TCONS_00001253	0	0	1	0	1	0	0
TCONS_00001252	0	0	1	0	1	0	0
TCONS_00001251	0	0	1	0	1	0	0
TCONS_00001250	0	0	1	0	1	0	0
TCONS_00001255	0	0	1	0	1	0	0
TCONS_00001258	0	0	1	0	1	0	0
TCONS_00001257	0	0	1	0	1	0	0
TCONS_00001256	1	0	0	0	1	0	0
TCONS_00001264	0	0	1	0	1	0	0
TCONS_00001262	0	0	1	0	1	0	0
TCONS_00001261	0	0	1	0	1	0	0
TCONS_00001260	0	0	1	0	1	0	0
TCONS_00001265	1	0	0	0	1	0	0
TCONS_00001266	0	0	0	1	0	1	0
TCONS_00001267	0	0	0	1	0	1	0
TCONS_00001268	0	0	0	1	0	1	0
TCONS_00001269	0	0	1	0	1	0	0
TCONS_00001270	1	0	0	0	1	0	0
TCONS_00001271	1	0	0	0	1	0	0
TCONS_00001274	0	0	1	0	1	0	0
TCONS_00001273	0	1	0	0	1	0	0
TCONS_00001276	0	0	1	0	1	0	0
TCONS_00001275	0	1	0	0	1	0	0
TCONS_00001279	0	0	0	1	0	1	0
TCONS_00001280	0	0	0	1	0	1	0
TCONS_00001281	0	0	0	1	0	1	0
TCONS_00001282	0	0	0	1	0	1	0
TCONS_00001283	0	0	0	1	0	1	0
TCONS_00001284	0	0	0	1	0	1	0
TCONS_00001285	0	0	0	1	0	1	0
TCONS_00001286	0	0	0	1	0	1	0
TCONS_00001289	1	0	0	0	1	0	0
TCONS_00001290	1	0	0	0	1	0	0
TCONS_00001293	1	0	0	0	1	0	0
TCONS_00001297	0	0	1	0	1	0	0
TCONS_00001299	1	0	0	0	1	0	0
TCONS_00001300	0	0	1	0	1	0	0
TCONS_00001303	1	0	0	0	1	0	0
TCONS_00001302	0	0	1	0	1	0	0
TCONS_00001301	0	0	1	0	1	0	0
TCONS_00001307	0	0	0	1	1	0	0
TCONS_00001308	1	0	0	0	1	0	0
TCONS_00001309	0	0	1	0	1	0	0
TCONS_00001312	0	0	1	0	1	0	0
TCONS_00001316	1	0	0	0	1	0	0
TCONS_00001315	0	0	1	0	1	0	0
TCONS_00001314	0	0	1	0	1	0	0
TCONS_00001313	0	0	1	0	1	0	0
TCONS_00001317	0	0	1	0	1	0	0
TCONS_00001318	0	0	1	0	1	0	0
TCONS_00001322	0	0	1	0	1	0	0
TCONS_00001325	0	0	1	0	1	0	0
TCONS_00001324	0	0	1	0	1	0	0
TCONS_00001323	1	0	0	0	1	0	0
TCONS_00001326	0	0	1	0	1	0	0
TCONS_00001327	1	0	0	0	1	0	0
TCONS_00001328	1	0	0	0	1	0	0
TCONS_00001330	0	0	0	1	1	0	0
TCONS_00001329	0	0	0	1	1	0	0
TCONS_00001331	0	0	0	1	0	1	0
TCONS_00001332	0	0	0	1	0	1	0
TCONS_00001356	1	0	0	0	1	0	0
TCONS_00001357	0	0	0	1	0	1	0
TCONS_00001358	0	0	1	0	1	0	0
TCONS_00001359	0	0	1	0	1	0	0
TCONS_00001362	1	0	0	0	1	0	0
TCONS_00001361	1	0	0	0	1	0	0
TCONS_00001360	1	0	0	0	1	0	0
TCONS_00001366	1	0	0	0	1	0	0
TCONS_00001367	1	0	0	0	1	0	0
TCONS_00001368	0	0	1	0	1	0	0
TCONS_00001369	0	0	0	1	1	0	0
TCONS_00001373	0	0	0	1	0	1	0
TCONS_00001374	0	0	1	0	1	0	0
TCONS_00001378	0	0	0	1	1	0	0
TCONS_00001377	0	0	1	0	1	0	0
TCONS_00001376	0	0	0	1	1	0	0
TCONS_00001375	1	0	0	0	1	0	0
TCONS_00001385	0	0	1	0	1	0	0
TCONS_00001384	0	0	1	0	1	0	0
TCONS_00001383	1	0	0	0	1	0	0
TCONS_00001389	0	1	0	0	1	0	0
TCONS_00001396	0	0	1	0	1	0	0
TCONS_00001394	0	0	1	0	1	0	0
TCONS_00001393	0	0	1	0	1	0	0
TCONS_00001397	1	0	0	0	1	0	0
TCONS_00001398	1	0	0	0	1	0	0
TCONS_00001399	1	0	0	0	1	0	0
TCONS_00001400	0	0	0	1	0	1	0
TCONS_00001401	0	0	0	1	0	1	0
TCONS_00001402	0	0	1	0	1	0	0
TCONS_00001406	0	0	1	0	1	0	0
TCONS_00001405	0	0	1	0	1	0	0
TCONS_00001404	0	0	1	0	1	0	0
TCONS_00001403	0	0	1	0	1	0	0
TCONS_00001408	0	0	1	0	1	0	0
TCONS_00001407	0	0	1	0	1	0	0
TCONS_00001409	0	0	1	0	1	0	0
TCONS_00001410	0	0	1	0	1	0	0
TCONS_00001411	0	0	1	0	1	0	0
TCONS_00001413	0	0	1	0	1	0	0
TCONS_00001414	0	0	1	0	1	0	0
TCONS_00001415	0	0	1	0	1	0	0
TCONS_00001416	0	0	1	0	1	0	0
TCONS_00001417	0	0	0	1	1	0	0
TCONS_00001425	1	0	0	0	1	0	0
TCONS_00001428	0	0	1	0	1	0	0
TCONS_00001429	0	0	1	0	1	0	0
TCONS_00001433	1	0	0	0	1	0	0
TCONS_00001432	0	0	1	0	1	0	0
TCONS_00001434	0	0	1	0	1	0	0
TCONS_00001435	0	0	1	0	1	0	0
TCONS_00001437	1	0	0	0	1	0	0
TCONS_00001436	1	0	0	0	1	0	0
TCONS_00001438	0	0	0	1	0	1	0
TCONS_00001439	1	0	0	0	1	0	0
TCONS_00001442	0	0	1	0	1	0	0
TCONS_00001441	0	1	0	0	1	0	0
TCONS_00001445	0	0	0	1	1	0	0
TCONS_00001447	0	0	1	0	1	0	0
TCONS_00001446	1	0	0	0	1	0	0
TCONS_00001449	1	0	0	0	1	0	0
TCONS_00001448	1	0	0	0	1	0	0
TCONS_00001450	1	0	0	0	1	0	0
TCONS_00001451	1	0	0	0	1	0	0
TCONS_00001453	0	1	0	0	1	0	0
TCONS_00001456	0	0	1	0	1	0	0
TCONS_00001454	1	0	0	0	1	0	0
TCONS_00001457	0	0	1	0	1	0	0
TCONS_00001461	1	0	0	0	1	0	0
TCONS_00001460	1	0	0	0	1	0	0
TCONS_00001459	1	0	0	0	1	0	0
TCONS_00001462	1	0	0	0	1	0	0
TCONS_00001464	1	0	0	0	1	0	0
TCONS_00001463	1	0	0	0	1	0	0
TCONS_00001465	0	0	1	0	1	0	0
TCONS_00001467	0	0	1	0	1	0	0
TCONS_00001466	0	0	0	1	1	0	0
TCONS_00001468	1	0	0	0	1	0	0
TCONS_00001469	0	0	0	1	0	1	0
TCONS_00001470	0	0	0	1	0	1	0
TCONS_00001471	0	0	0	1	0	1	0
TCONS_00001472	0	0	0	1	0	1	0
TCONS_00001473	0	0	0	1	0	1	0
TCONS_00001478	0	0	1	0	1	0	0
TCONS_00001479	0	0	1	0	1	0	0
TCONS_00001481	0	0	1	0	1	0	0
TCONS_00001497	0	0	1	0	1	0	0
TCONS_00001496	0	0	1	0	1	0	0
TCONS_00001495	0	0	1	0	1	0	0
TCONS_00001492	1	0	0	0	1	0	0
TCONS_00001498	1	0	0	0	1	0	0
TCONS_00001502	0	1	0	0	1	0	0
TCONS_00001506	0	1	0	0	1	0	0
TCONS_00001504	0	1	0	0	1	0	0
TCONS_00001503	1	0	0	0	1	0	0
TCONS_00001508	1	0	0	0	1	0	0
TCONS_00001509	0	0	0	1	1	0	0
TCONS_00001510	0	0	0	1	0	1	0
TCONS_00001511	0	0	0	1	0	1	0
TCONS_00001514	1	0	0	0	1	0	0
TCONS_00001516	1	0	0	0	1	0	0
TCONS_00001521	0	0	1	0	1	0	0
TCONS_00001518	1	0	0	0	1	0	0
TCONS_00001523	0	0	1	0	1	0	0
TCONS_00001524	0	0	0	1	0	1	0
TCONS_00001529	0	1	0	0	1	0	0
TCONS_00001528	0	1	0	0	1	0	0
TCONS_00001530	1	0	0	0	1	0	0
TCONS_00001531	1	0	0	0	1	0	0
TCONS_00001532	0	0	0	1	0	0	1
TCONS_00001540	1	0	0	0	1	0	0
TCONS_00001541	1	0	0	0	1	0	0
TCONS_00001543	0	0	1	0	1	0	0
TCONS_00001547	0	0	1	0	1	0	0
TCONS_00001546	0	0	1	0	1	0	0
TCONS_00001548	1	0	0	0	1	0	0
TCONS_00001555	0	0	1	0	1	0	0
TCONS_00001552	0	0	1	0	1	0	0
TCONS_00001551	1	0	0	0	1	0	0
TCONS_00001550	0	0	1	0	1	0	0
TCONS_00001556	1	0	0	0	1	0	0
TCONS_00001557	1	0	0	0	1	0	0
TCONS_00001558	0	0	1	0	1	0	0
TCONS_00001562	0	0	1	0	1	0	0
TCONS_00001560	0	0	1	0	1	0	0
TCONS_00001565	1	0	0	0	1	0	0
TCONS_00001567	0	0	1	0	1	0	0
TCONS_00001568	0	0	1	0	1	0	0
TCONS_00001569	0	0	1	0	1	0	0
TCONS_00001570	0	0	1	0	1	0	0
TCONS_00001571	1	0	0	0	1	0	0
TCONS_00001572	1	0	0	0	1	0	0
TCONS_00001575	0	0	1	0	1	0	0
TCONS_00001576	0	0	1	0	1	0	0
TCONS_00001577	1	0	0	0	1	0	0
TCONS_00001579	1	0	0	0	1	0	0
TCONS_00001578	1	0	0	0	1	0	0
TCONS_00001580	0	0	1	0	1	0	0
TCONS_00001581	0	0	0	1	0	1	0
TCONS_00001582	0	0	0	1	0	1	0
TCONS_00001583	0	0	0	1	0	1	0
TCONS_00001589	0	0	1	0	1	0	0
TCONS_00001588	0	0	1	0	1	0	0
TCONS_00001587	0	0	1	0	1	0	0
TCONS_00001586	0	0	1	0	1	0	0
TCONS_00001585	1	0	0	0	1	0	0
TCONS_00001592	1	0	0	0	1	0	0
TCONS_00001594	0	0	1	0	1	0	0
TCONS_00001593	1	0	0	0	1	0	0
TCONS_00001608	0	0	1	0	1	0	0
TCONS_00001607	0	0	1	0	1	0	0
TCONS_00001605	0	0	1	0	1	0	0
TCONS_00001603	0	0	1	0	1	0	0
TCONS_00001601	0	0	1	0	1	0	0
TCONS_00001598	0	0	1	0	1	0	0
TCONS_00001597	0	0	1	0	1	0	0
TCONS_00001595	1	0	0	0	1	0	0
TCONS_00001610	1	0	0	0	1	0	0
TCONS_00001611	1	0	0	0	1	0	0
TCONS_00001612	1	0	0	0	1	0	0
TCONS_00001614	0	0	1	0	1	0	0
TCONS_00001613	1	0	0	0	1	0	0
TCONS_00001618	0	1	0	0	1	0	0
TCONS_00001620	1	0	0	0	1	0	0
TCONS_00001628	1	0	0	0	1	0	0
TCONS_00001627	0	0	1	0	1	0	0
TCONS_00001630	0	0	1	0	1	0	0
TCONS_00001635	0	1	0	0	1	0	0
TCONS_00001636	0	0	0	1	1	0	0
TCONS_00001637	0	0	0	1	1	0	0
TCONS_00001639	0	0	0	1	0	1	0
TCONS_00001640	0	0	0	1	0	1	0
TCONS_00001641	0	0	0	1	0	1	0
TCONS_00001642	0	0	0	1	0	1	0
TCONS_00001643	0	0	0	1	0	1	0
TCONS_00001644	0	0	0	1	0	1	0
TCONS_00001645	0	0	1	0	1	0	0
TCONS_00001646	0	0	1	0	1	0	0
TCONS_00001647	0	0	1	0	1	0	0
TCONS_00001648	0	0	1	0	1	0	0
TCONS_00001651	0	0	1	0	1	0	0
TCONS_00001650	1	0	0	0	1	0	0
TCONS_00001649	0	0	1	0	1	0	0
TCONS_00001652	0	0	0	1	1	0	0
TCONS_00001654	1	0	0	0	1	0	0
TCONS_00001653	0	0	1	0	1	0	0
TCONS_00001657	1	0	0	0	1	0	0
TCONS_00001660	1	0	0	0	1	0	0
TCONS_00001659	0	0	1	0	1	0	0
TCONS_00001662	1	0	0	0	1	0	0
TCONS_00001661	0	0	1	0	1	0	0
TCONS_00001665	0	1	0	0	1	0	0
TCONS_00001664	1	0	0	0	1	0	0
TCONS_00001666	0	0	0	1	0	1	0
TCONS_00001667	1	0	0	0	1	0	0
TCONS_00001668	1	0	0	0	1	0	0
TCONS_00001673	0	1	0	0	1	0	0
TCONS_00001672	0	0	1	0	1	0	0
TCONS_00001675	1	0	0	0	1	0	0
TCONS_00001681	1	0	0	0	1	0	0
TCONS_00001676	0	0	1	0	1	0	0
TCONS_00001683	1	0	0	0	1	0	0
TCONS_00001684	0	1	0	0	1	0	0
TCONS_00001687	0	0	1	0	1	0	0
TCONS_00001686	1	0	0	0	1	0	0
TCONS_00001685	0	0	1	0	1	0	0
TCONS_00001688	1	0	0	0	1	0	0
TCONS_00001689	1	0	0	0	1	0	0
TCONS_00001690	1	0	0	0	1	0	0
TCONS_00001692	0	0	1	0	1	0	0
TCONS_00001693	0	0	0	1	0	0	1
TCONS_00001694	0	0	0	1	0	1	0
TCONS_00001696	0	0	0	1	0	1	0
TCONS_00001697	0	0	0	1	0	1	0
TCONS_00001698	0	0	0	1	0	1	0
TCONS_00001709	0	0	1	0	1	0	0
TCONS_00001708	0	0	1	0	1	0	0
TCONS_00001707	0	0	1	0	1	0	0
TCONS_00001705	0	0	1	0	1	0	0
TCONS_00001704	0	0	1	0	1	0	0
TCONS_00001703	0	0	1	0	1	0	0
TCONS_00001710	0	0	1	0	1	0	0
TCONS_00001712	0	1	0	0	1	0	0
TCONS_00001714	0	0	1	0	1	0	0
TCONS_00001715	1	0	0	0	1	0	0
TCONS_00001716	0	0	0	1	0	1	0
TCONS_00001717	0	0	0	1	0	1	0
TCONS_00001718	0	0	0	1	0	1	0
TCONS_00001719	0	0	0	1	0	1	0
TCONS_00001721	1	0	0	0	1	0	0
TCONS_00001722	0	0	0	1	0	1	0
TCONS_00001723	0	0	0	1	0	1	0
TCONS_00001733	0	0	1	0	1	0	0
TCONS_00001731	0	0	1	0	1	0	0
TCONS_00001730	0	0	1	0	1	0	0
TCONS_00001728	0	1	0	0	1	0	0
TCONS_00001727	0	0	1	0	1	0	0
TCONS_00001725	0	1	0	0	1	0	0
TCONS_00001735	0	0	1	0	1	0	0
TCONS_00001736	0	0	1	0	1	0	0
TCONS_00001737	0	0	1	0	1	0	0
TCONS_00001740	0	0	0	1	0	1	0
TCONS_00001738	0	0	0	1	0	1	0
TCONS_00001741	0	0	0	1	0	1	0
TCONS_00001745	0	0	0	1	0	1	0
TCONS_00001743	0	0	0	1	0	1	0
TCONS_00001748	0	0	0	1	0	1	0
TCONS_00001747	0	0	0	1	0	1	0
TCONS_00001749	0	0	0	1	0	1	0
TCONS_00001750	0	0	0	1	0	1	0
TCONS_00001751	0	0	0	1	0	1	0
TCONS_00001752	0	0	0	1	0	1	0
TCONS_00001753	0	0	0	1	0	1	0
TCONS_00001754	0	0	0	1	0	1	0
TCONS_00001756	0	0	0	1	0	1	0
TCONS_00001755	0	0	0	1	0	1	0
TCONS_00001757	0	0	0	1	0	1	0
TCONS_00001759	0	0	0	1	0	1	0
TCONS_00001760	0	0	0	1	0	1	0
TCONS_00001761	0	0	0	1	0	1	0
TCONS_00001764	0	0	0	1	0	1	0
TCONS_00001765	0	0	0	1	0	1	0
TCONS_00001766	0	0	0	1	0	1	0
TCONS_00001767	0	0	0	1	0	1	0
TCONS_00001768	0	0	0	1	0	1	0
TCONS_00001769	0	0	0	1	1	0	0
TCONS_00001770	0	0	0	1	0	1	0
TCONS_00001771	0	0	0	1	0	1	0
TCONS_00001772	0	0	0	1	0	1	0
TCONS_00001773	0	0	0	1	0	1	0
TCONS_00001774	0	0	0	1	0	1	0
TCONS_00001775	0	1	0	0	1	0	0
TCONS_00001777	0	0	1	0	1	0	0
TCONS_00001776	0	0	0	1	1	0	0
TCONS_00001778	0	0	1	0	1	0	0
TCONS_00001781	0	0	1	0	1	0	0
TCONS_00001780	1	0	0	0	1	0	0
TCONS_00001779	1	0	0	0	1	0	0
TCONS_00001782	0	0	1	0	1	0	0
TCONS_00001783	0	0	1	0	1	0	0
TCONS_00001787	0	0	1	0	1	0	0
TCONS_00001785	0	0	1	0	1	0	0
TCONS_00001789	1	0	0	0	1	0	0
TCONS_00001793	0	0	0	1	0	1	0
TCONS_00001791	0	0	0	1	0	1	0
TCONS_00001794	0	0	0	1	0	1	0
TCONS_00001795	0	0	0	1	0	1	0
TCONS_00001796	0	0	0	1	0	1	0
TCONS_00001798	1	0	0	0	1	0	0
TCONS_00001799	0	0	1	0	1	0	0
TCONS_00001800	1	0	0	0	1	0	0
TCONS_00001802	1	0	0	0	1	0	0
TCONS_00001801	1	0	0	0	1	0	0
TCONS_00001809	0	0	1	0	1	0	0
TCONS_00001808	0	1	0	0	1	0	0
TCONS_00001807	0	0	1	0	1	0	0
TCONS_00001805	1	0	0	0	1	0	0
TCONS_00001804	0	0	1	0	1	0	0
TCONS_00001810	1	0	0	0	1	0	0
TCONS_00001811	0	0	1	0	1	0	0
TCONS_00001812	1	0	0	0	1	0	0
TCONS_00001813	0	0	1	0	1	0	0
TCONS_00001817	1	0	0	0	1	0	0
TCONS_00001815	0	0	1	0	1	0	0
TCONS_00001814	0	0	1	0	1	0	0
TCONS_00001820	0	0	1	0	1	0	0
TCONS_00001821	0	0	1	0	1	0	0
TCONS_00001822	0	0	1	0	1	0	0
TCONS_00001823	0	0	0	1	0	1	0
TCONS_00001824	0	0	0	1	0	1	0
TCONS_00001825	0	0	0	1	0	1	0
TCONS_00001836	0	0	1	0	1	0	0
TCONS_00001835	0	0	1	0	1	0	0
TCONS_00001834	0	1	0	0	1	0	0
TCONS_00001829	1	0	0	0	1	0	0
TCONS_00001828	1	0	0	0	1	0	0
TCONS_00001837	1	0	0	0	1	0	0
TCONS_00001838	1	0	0	0	1	0	0
TCONS_00001839	1	0	0	0	1	0	0
TCONS_00001841	0	1	0	0	1	0	0
TCONS_00001840	1	0	0	0	1	0	0
TCONS_00001842	0	0	1	0	1	0	0
TCONS_00001843	0	0	1	0	1	0	0
TCONS_00001844	0	0	0	1	0	1	0
TCONS_00001845	0	0	0	1	0	1	0
TCONS_00001846	1	0	0	0	1	0	0
TCONS_00001848	1	0	0	0	1	0	0
TCONS_00001850	0	0	0	1	1	0	0
TCONS_00001851	0	0	0	1	0	1	0
TCONS_00001854	0	0	0	1	0	1	0
TCONS_00001853	0	0	0	1	0	1	0
TCONS_00001852	0	0	0	1	0	1	0
TCONS_00001856	0	0	0	1	0	1	0
TCONS_00001857	0	0	0	1	0	1	0
TCONS_00001858	0	0	0	1	0	1	0
TCONS_00001859	0	0	0	1	0	1	0
TCONS_00001860	0	0	0	1	0	1	0
TCONS_00001861	0	0	0	1	0	1	0
TCONS_00001862	0	0	0	1	0	1	0
TCONS_00001863	0	0	0	1	0	1	0
TCONS_00001864	0	0	0	1	0	1	0
TCONS_00001865	0	0	0	1	0	1	0
TCONS_00001867	0	1	0	0	1	0	0
TCONS_00001868	1	0	0	0	1	0	0
TCONS_00001869	0	0	1	0	1	0	0
TCONS_00001870	0	0	0	1	0	1	0
TCONS_00001872	0	0	0	1	0	1	0
TCONS_00001871	0	0	0	1	0	1	0
TCONS_00001873	0	0	0	1	0	1	0
TCONS_00001874	0	0	0	1	0	1	0
TCONS_00001875	0	0	0	1	0	1	0
TCONS_00001880	0	0	1	0	1	0	0
TCONS_00001879	0	0	1	0	1	0	0
TCONS_00001878	0	0	1	0	1	0	0
TCONS_00001877	0	0	1	0	1	0	0
TCONS_00001881	1	0	0	0	1	0	0
TCONS_00001882	1	0	0	0	1	0	0
TCONS_00001886	1	0	0	0	1	0	0
TCONS_00001887	1	0	0	0	1	0	0
TCONS_00001889	0	0	1	0	1	0	0
TCONS_00001888	1	0	0	0	1	0	0
TCONS_00001890	1	0	0	0	1	0	0
TCONS_00001892	0	1	0	0	1	0	0
TCONS_00001891	1	0	0	0	1	0	0
TCONS_00001893	0	0	0	1	0	1	0
TCONS_00001894	0	0	0	1	0	1	0
TCONS_00001895	0	0	0	1	0	1	0
TCONS_00001896	0	0	0	1	0	1	0
TCONS_00001898	0	1	0	0	1	0	0
TCONS_00001897	1	0	0	0	1	0	0
TCONS_00001900	1	0	0	0	1	0	0
TCONS_00001902	1	0	0	0	1	0	0
TCONS_00001904	0	1	0	0	1	0	0
TCONS_00001905	0	0	1	0	1	0	0
TCONS_00001906	0	0	0	1	0	1	0
TCONS_00001908	0	1	0	0	1	0	0
TCONS_00001909	1	0	0	0	1	0	0
TCONS_00001911	1	0	0	0	1	0	0
TCONS_00001914	0	0	1	0	1	0	0
TCONS_00001915	0	1	0	0	1	0	0
TCONS_00001917	0	0	0	1	1	0	0
TCONS_00001916	1	0	0	0	1	0	0
TCONS_00001918	1	0	0	0	1	0	0
TCONS_00001921	0	0	1	0	1	0	0
TCONS_00001920	0	0	1	0	1	0	0
TCONS_00001919	0	0	1	0	1	0	0
TCONS_00001922	0	0	1	0	1	0	0
TCONS_00001926	0	1	0	0	1	0	0
TCONS_00001924	0	0	1	0	1	0	0
TCONS_00001923	1	0	0	0	1	0	0
TCONS_00001927	1	0	0	0	1	0	0
TCONS_00001928	1	0	0	0	1	0	0
TCONS_00001930	1	0	0	0	1	0	0
TCONS_00001929	1	0	0	0	1	0	0
TCONS_00001933	0	0	0	1	0	1	0
TCONS_00001934	0	0	0	1	0	1	0
TCONS_00001938	0	0	1	0	1	0	0
TCONS_00001935	1	0	0	0	1	0	0
TCONS_00001939	1	0	0	0	1	0	0
TCONS_00001940	1	0	0	0	1	0	0
TCONS_00001941	1	0	0	0	1	0	0
TCONS_00001942	1	0	0	0	1	0	0
TCONS_00001944	1	0	0	0	1	0	0
TCONS_00001943	1	0	0	0	1	0	0
TCONS_00001949	0	0	1	0	1	0	0
TCONS_00001950	1	0	0	0	1	0	0
TCONS_00001957	0	0	0	1	0	1	0
TCONS_00001956	0	0	0	1	0	1	0
TCONS_00001954	0	0	0	1	0	1	0
TCONS_00001958	0	0	0	1	0	1	0
TCONS_00001961	0	0	0	1	0	1	0
TCONS_00001962	0	0	0	1	0	1	0
TCONS_00001963	0	0	0	1	0	1	0
TCONS_00001965	0	1	0	0	1	0	0
TCONS_00001966	0	0	0	1	1	0	0
TCONS_00001967	0	0	0	1	1	0	0
TCONS_00001969	0	1	0	0	1	0	0
TCONS_00001970	1	0	0	0	1	0	0
TCONS_00001971	1	0	0	0	1	0	0
TCONS_00001972	1	0	0	0	1	0	0
TCONS_00001974	1	0	0	0	1	0	0
TCONS_00001973	1	0	0	0	1	0	0
TCONS_00001975	0	0	0	1	0	0	1
TCONS_00001976	0	0	1	0	1	0	0
TCONS_00001979	0	1	0	0	1	0	0
TCONS_00001978	0	1	0	0	1	0	0
TCONS_00001977	1	0	0	0	1	0	0
TCONS_00001980	1	0	0	0	1	0	0
TCONS_00001982	0	0	1	0	1	0	0
TCONS_00001983	1	0	0	0	1	0	0
TCONS_00001986	1	0	0	0	1	0	0
TCONS_00001985	0	1	0	0	1	0	0
TCONS_00001987	1	0	0	0	1	0	0
TCONS_00001989	0	0	0	1	0	1	0
TCONS_00001995	1	0	0	0	1	0	0
TCONS_00001998	0	0	1	0	1	0	0
TCONS_00001996	1	0	0	0	1	0	0
TCONS_00002001	1	0	0	0	1	0	0
TCONS_00002003	0	0	1	0	1	0	0
TCONS_00002004	0	0	1	0	1	0	0
TCONS_00002006	0	0	1	0	1	0	0
TCONS_00002007	0	0	1	0	1	0	0
TCONS_00002008	0	0	1	0	1	0	0
TCONS_00002009	0	0	1	0	1	0	0
TCONS_00002011	0	0	1	0	1	0	0
TCONS_00002012	1	0	0	0	1	0	0
TCONS_00002016	1	0	0	0	1	0	0
TCONS_00002017	1	0	0	0	1	0	0
TCONS_00002026	0	1	0	0	1	0	0
TCONS_00002029	1	0	0	0	1	0	0
TCONS_00002031	0	0	1	0	1	0	0
TCONS_00002047	1	0	0	0	1	0	0
TCONS_00002054	0	1	0	0	1	0	0
TCONS_00002052	0	0	1	0	1	0	0
TCONS_00002051	0	0	1	0	1	0	0
TCONS_00002050	0	0	1	0	1	0	0
TCONS_00002049	1	0	0	0	1	0	0
TCONS_00002056	1	0	0	0	1	0	0
TCONS_00002064	0	1	0	0	1	0	0
TCONS_00002063	0	1	0	0	1	0	0
TCONS_00002062	0	0	1	0	1	0	0
TCONS_00002061	0	0	1	0	1	0	0
TCONS_00002060	0	1	0	0	1	0	0
TCONS_00002065	1	0	0	0	1	0	0
TCONS_00002066	1	0	0	0	1	0	0
TCONS_00002067	0	0	1	0	1	0	0
TCONS_00002068	0	0	1	0	1	0	0
TCONS_00002069	0	0	0	1	0	0	1
TCONS_00002071	0	0	0	1	0	1	0
TCONS_00002074	1	0	0	0	1	0	0
TCONS_00002080	0	0	1	0	1	0	0
TCONS_00002079	0	0	1	0	1	0	0
TCONS_00002078	0	0	1	0	1	0	0
TCONS_00002077	0	0	1	0	1	0	0
TCONS_00002076	1	0	0	0	1	0	0
TCONS_00002081	1	0	0	0	1	0	0
TCONS_00002082	1	0	0	0	1	0	0
TCONS_00002088	0	0	1	0	1	0	0
TCONS_00002090	0	0	1	0	1	0	0
TCONS_00002091	0	0	1	0	1	0	0
TCONS_00002092	0	0	1	0	1	0	0
TCONS_00002097	0	0	1	0	1	0	0
TCONS_00002098	0	0	0	1	0	1	0
TCONS_00002099	0	0	0	1	0	1	0
TCONS_00002102	1	0	0	0	1	0	0
TCONS_00002101	0	0	1	0	1	0	0
TCONS_00002100	1	0	0	0	1	0	0
TCONS_00002103	0	0	1	0	1	0	0
TCONS_00002105	0	0	1	0	1	0	0
TCONS_00002106	0	0	1	0	1	0	0
TCONS_00002108	0	0	1	0	1	0	0
TCONS_00002107	1	0	0	0	1	0	0
TCONS_00002111	1	0	0	0	1	0	0
TCONS_00002113	0	0	0	1	0	1	0
TCONS_00002114	0	0	0	1	0	1	0
TCONS_00002115	0	0	0	1	0	1	0
TCONS_00002116	0	0	0	1	0	1	0
TCONS_00002117	0	0	0	1	0	1	0
TCONS_00002118	0	0	0	1	0	1	0
TCONS_00002119	0	0	0	1	0	1	0
TCONS_00002120	0	0	1	0	1	0	0
TCONS_00002122	0	0	1	0	1	0	0
TCONS_00002121	0	0	1	0	1	0	0
TCONS_00002123	0	0	1	0	1	0	0
TCONS_00002125	0	0	1	0	1	0	0
TCONS_00002124	0	0	1	0	1	0	0
TCONS_00002126	0	0	1	0	1	0	0
TCONS_00002128	0	0	1	0	1	0	0
TCONS_00002127	0	0	1	0	1	0	0
TCONS_00002129	0	0	1	0	1	0	0
TCONS_00002132	1	0	0	0	1	0	0
TCONS_00002131	1	0	0	0	1	0	0
TCONS_00002130	1	0	0	0	1	0	0
TCONS_00002139	0	0	1	0	1	0	0
TCONS_00002138	1	0	0	0	1	0	0
TCONS_00002141	1	0	0	0	1	0	0
TCONS_00002142	1	0	0	0	1	0	0
TCONS_00002143	0	0	1	0	1	0	0
TCONS_00002144	0	0	1	0	1	0	0
TCONS_00002145	0	0	1	0	1	0	0
TCONS_00002146	0	0	0	1	1	0	0
TCONS_00002147	0	0	0	1	1	0	0
TCONS_00002149	0	1	0	0	1	0	0
TCONS_00002152	0	0	1	0	1	0	0
TCONS_00002153	0	0	0	1	0	1	0
TCONS_00002155	0	0	0	1	0	1	0
TCONS_00002154	0	0	0	1	0	1	0
TCONS_00002156	0	0	0	1	0	1	0
TCONS_00002157	0	0	0	1	0	1	0
TCONS_00002158	0	0	0	1	0	1	0
TCONS_00002162	0	1	0	0	1	0	0
TCONS_00002160	0	0	1	0	1	0	0
TCONS_00002159	1	0	0	0	1	0	0
TCONS_00002164	0	1	0	0	1	0	0
TCONS_00002163	0	0	1	0	1	0	0
TCONS_00002165	0	0	1	0	1	0	0
TCONS_00002166	0	0	1	0	1	0	0
TCONS_00002169	0	0	1	0	1	0	0
TCONS_00002180	0	0	0	1	1	0	0
TCONS_00002182	1	0	0	0	1	0	0
TCONS_00002181	0	0	1	0	1	0	0
TCONS_00002183	0	0	1	0	1	0	0
TCONS_00002187	0	0	1	0	1	0	0
TCONS_00002190	1	0	0	0	1	0	0
TCONS_00002193	0	0	0	1	0	1	0
TCONS_00002194	0	0	0	1	0	1	0
TCONS_00002199	1	0	0	0	1	0	0
TCONS_00002198	0	0	1	0	1	0	0
TCONS_00002197	0	0	1	0	1	0	0
TCONS_00002196	0	0	1	0	1	0	0
TCONS_00002195	0	0	1	0	1	0	0
TCONS_00002200	0	0	1	0	1	0	0
TCONS_00002201	0	0	0	1	0	1	0
TCONS_00002204	0	0	1	0	1	0	0
TCONS_00002206	0	0	1	0	1	0	0
TCONS_00002207	0	0	1	0	1	0	0
TCONS_00002208	0	0	1	0	1	0	0
TCONS_00002219	0	0	0	1	0	1	0
TCONS_00002221	1	0	0	0	0	1	0
TCONS_00002223	0	1	0	0	1	0	0
TCONS_00002227	1	0	0	0	1	0	0
TCONS_00002226	0	0	1	0	1	0	0
TCONS_00002225	0	1	0	0	1	0	0
TCONS_00002228	1	0	0	0	1	0	0
TCONS_00002229	1	0	0	0	1	0	0
TCONS_00002230	1	0	0	0	1	0	0
TCONS_00002232	0	0	1	0	1	0	0
TCONS_00002233	1	0	0	0	1	0	0
TCONS_00002238	1	0	0	0	1	0	0
TCONS_00002237	0	0	1	0	1	0	0
TCONS_00002240	0	0	1	0	1	0	0
TCONS_00002239	0	0	1	0	1	0	0
TCONS_00002242	0	0	1	0	1	0	0
TCONS_00002241	0	0	1	0	1	0	0
TCONS_00002244	0	0	1	0	1	0	0
TCONS_00002243	0	0	1	0	1	0	0
TCONS_00002246	1	0	0	0	1	0	0
TCONS_00002245	1	0	0	0	1	0	0
TCONS_00002247	0	0	1	0	1	0	0
TCONS_00002255	0	0	1	0	1	0	0
TCONS_00002254	0	0	1	0	1	0	0
TCONS_00002253	0	0	1	0	1	0	0
TCONS_00002252	0	0	1	0	1	0	0
TCONS_00002251	1	0	0	0	1	0	0
TCONS_00002258	1	0	0	0	1	0	0
TCONS_00002257	1	0	0	0	1	0	0
TCONS_00002259	1	0	0	0	1	0	0
TCONS_00002262	0	0	0	1	1	0	0
TCONS_00002265	0	0	1	0	1	0	0
TCONS_00002264	0	0	1	0	1	0	0
TCONS_00002266	1	0	0	0	1	0	0
TCONS_00002267	1	0	0	0	1	0	0
TCONS_00002268	1	0	0	0	1	0	0
TCONS_00002269	1	0	0	0	1	0	0
TCONS_00002270	0	0	1	0	1	0	0
TCONS_00002271	0	0	0	1	1	0	0
TCONS_00002272	0	0	0	1	1	0	0
TCONS_00002273	0	0	0	1	1	0	0
TCONS_00002274	0	0	0	1	1	0	0
TCONS_00002275	1	0	0	0	1	0	0
TCONS_00002276	0	0	0	1	1	0	0
TCONS_00002277	1	0	0	0	1	0	0
TCONS_00002278	1	0	0	0	1	0	0
TCONS_00002291	0	0	1	0	1	0	0
TCONS_00002290	0	0	1	0	1	0	0
TCONS_00002288	0	0	1	0	1	0	0
TCONS_00002287	0	1	0	0	1	0	0
TCONS_00002286	0	0	1	0	1	0	0
TCONS_00002293	1	0	0	0	1	0	0
TCONS_00002292	1	0	0	0	1	0	0
TCONS_00002294	0	0	1	0	1	0	0
TCONS_00002295	0	0	1	0	1	0	0
TCONS_00002303	0	1	0	0	1	0	0
TCONS_00002302	0	0	1	0	1	0	0
TCONS_00002301	0	0	1	0	1	0	0
TCONS_00002300	0	0	1	0	1	0	0
TCONS_00002299	0	0	1	0	1	0	0
TCONS_00002298	0	1	0	0	1	0	0
TCONS_00002307	0	0	1	0	1	0	0
TCONS_00002308	0	0	1	0	1	0	0
TCONS_00002309	0	0	1	0	1	0	0
TCONS_00002310	0	0	1	0	1	0	0
TCONS_00002311	0	0	1	0	1	0	0
TCONS_00002319	0	0	1	0	1	0	0
TCONS_00002318	0	0	1	0	1	0	0
TCONS_00002317	0	0	1	0	1	0	0
TCONS_00002316	0	0	1	0	1	0	0
TCONS_00002315	0	0	1	0	1	0	0
TCONS_00002314	0	0	1	0	1	0	0
TCONS_00002313	0	0	1	0	1	0	0
TCONS_00002312	0	0	1	0	1	0	0
TCONS_00002321	0	0	1	0	1	0	0
TCONS_00002326	0	0	1	0	1	0	0
TCONS_00002325	0	0	1	0	1	0	0
TCONS_00002324	0	0	1	0	1	0	0
TCONS_00002323	0	0	1	0	1	0	0
TCONS_00002322	0	0	1	0	1	0	0
TCONS_00002329	0	0	1	0	1	0	0
TCONS_00002328	0	0	1	0	1	0	0
TCONS_00002333	1	0	0	0	1	0	0
TCONS_00002332	0	0	1	0	1	0	0
TCONS_00002334	1	0	0	0	1	0	0
TCONS_00002343	0	0	1	0	1	0	0
TCONS_00002341	0	1	0	0	1	0	0
TCONS_00002339	0	0	1	0	1	0	0
TCONS_00002337	0	0	1	0	1	0	0
TCONS_00002335	1	0	0	0	1	0	0
TCONS_00002344	1	0	0	0	1	0	0
TCONS_00002345	1	0	0	0	1	0	0
TCONS_00002346	1	0	0	0	1	0	0
TCONS_00002351	0	0	1	0	1	0	0
TCONS_00002350	0	1	0	0	1	0	0
TCONS_00002349	0	1	0	0	1	0	0
TCONS_00002347	1	0	0	0	1	0	0
TCONS_00002352	1	0	0	0	1	0	0
TCONS_00002353	0	0	0	1	1	0	0
TCONS_00002355	1	0	0	0	1	0	0
TCONS_00002354	0	1	0	0	1	0	0
TCONS_00002360	0	0	1	0	1	0	0
TCONS_00002359	0	0	1	0	1	0	0
TCONS_00002358	0	0	1	0	1	0	0
TCONS_00002357	1	0	0	0	1	0	0
TCONS_00002366	1	0	0	0	1	0	0
TCONS_00002365	1	0	0	0	1	0	0
TCONS_00002368	1	0	0	0	1	0	0
TCONS_00002372	1	0	0	0	1	0	0
TCONS_00002373	0	0	1	0	1	0	0
TCONS_00002388	0	0	1	0	1	0	0
TCONS_00002387	0	0	1	0	1	0	0
TCONS_00002384	1	0	0	0	1	0	0
TCONS_00002382	1	0	0	0	1	0	0
TCONS_00002381	1	0	0	0	1	0	0
TCONS_00002389	1	0	0	0	1	0	0
TCONS_00002390	0	0	1	0	1	0	0
TCONS_00002393	0	0	0	1	0	1	0
TCONS_00002395	0	0	0	1	0	1	0
TCONS_00002400	0	0	1	0	1	0	0
TCONS_00002399	0	0	1	0	1	0	0
TCONS_00002398	1	0	0	0	1	0	0
TCONS_00002401	1	0	0	0	1	0	0
TCONS_00002402	1	0	0	0	1	0	0
TCONS_00002404	0	0	1	0	1	0	0
TCONS_00002408	0	0	1	0	1	0	0
TCONS_00002406	0	0	1	0	1	0	0
TCONS_00002405	1	0	0	0	1	0	0
TCONS_00002412	0	0	1	0	1	0	0
TCONS_00002413	1	0	0	0	1	0	0
TCONS_00002414	0	0	0	1	0	1	0
TCONS_00002415	0	0	0	1	0	1	0
TCONS_00002416	0	0	1	0	1	0	0
TCONS_00002417	0	0	1	0	1	0	0
TCONS_00002418	0	0	1	0	1	0	0
TCONS_00002420	0	0	1	0	1	0	0
TCONS_00002424	0	0	1	0	1	0	0
TCONS_00002423	0	0	1	0	1	0	0
TCONS_00002421	1	0	0	0	1	0	0
TCONS_00002427	0	0	1	0	1	0	0
TCONS_00002428	0	0	1	0	1	0	0
TCONS_00002430	0	0	1	0	1	0	0
TCONS_00002433	0	0	0	1	0	1	0
TCONS_00002434	0	0	1	0	1	0	0
TCONS_00002436	0	0	0	1	1	0	0
TCONS_00002437	1	0	0	0	1	0	0
TCONS_00002442	0	0	1	0	1	0	0
TCONS_00002440	1	0	0	0	1	0	0
TCONS_00002443	1	0	0	0	1	0	0
TCONS_00002445	0	0	1	0	1	0	0
TCONS_00002446	0	0	1	0	1	0	0
TCONS_00002448	1	0	0	0	1	0	0
TCONS_00002447	0	0	1	0	1	0	0
TCONS_00002449	1	0	0	0	1	0	0
TCONS_00002452	0	0	1	0	1	0	0
TCONS_00002453	1	0	0	0	1	0	0
TCONS_00002456	0	0	1	0	1	0	0
TCONS_00002459	1	0	0	0	1	0	0
TCONS_00002461	0	0	1	0	1	0	0
TCONS_00002460	1	0	0	0	1	0	0
TCONS_00002462	1	0	0	0	1	0	0
TCONS_00002467	0	1	0	0	1	0	0
TCONS_00002466	0	0	1	0	1	0	0
TCONS_00002465	0	0	1	0	1	0	0
TCONS_00002464	0	0	1	0	1	0	0
TCONS_00002463	1	0	0	0	1	0	0
TCONS_00002470	0	1	0	0	1	0	0
TCONS_00002469	0	0	1	0	1	0	0
TCONS_00002468	1	0	0	0	1	0	0
TCONS_00002471	0	0	0	1	1	0	0
TCONS_00002472	1	0	0	0	1	0	0
TCONS_00002473	0	0	0	1	0	1	0
TCONS_00002477	0	0	1	0	1	0	0
TCONS_00002476	0	0	1	0	1	0	0
TCONS_00002475	0	0	1	0	1	0	0
TCONS_00002474	1	0	0	0	1	0	0
TCONS_00002478	1	0	0	0	1	0	0
TCONS_00002481	1	0	0	0	1	0	0
TCONS_00002482	1	0	0	0	1	0	0
TCONS_00002484	0	0	0	1	1	0	0
TCONS_00002485	1	0	0	0	1	0	0
TCONS_00002486	1	0	0	0	1	0	0
TCONS_00002490	0	0	1	0	1	0	0
TCONS_00002493	0	0	0	1	1	0	0
TCONS_00002494	0	0	1	0	1	0	0
TCONS_00002496	0	1	0	0	1	0	0
TCONS_00002495	1	0	0	0	1	0	0
TCONS_00002498	1	0	0	0	1	0	0
TCONS_00002499	1	0	0	0	1	0	0
TCONS_00002502	0	0	1	0	1	0	0
TCONS_00002501	1	0	0	0	1	0	0
TCONS_00002504	0	0	0	1	0	1	0
TCONS_00002505	0	0	0	1	0	1	0
TCONS_00002508	1	0	0	0	1	0	0
TCONS_00002509	1	0	0	0	1	0	0
TCONS_00002510	1	0	0	0	1	0	0
TCONS_00002512	0	0	1	0	1	0	0
TCONS_00002520	0	0	1	0	1	0	0
TCONS_00002519	0	0	1	0	1	0	0
TCONS_00002518	0	0	1	0	1	0	0
TCONS_00002517	0	0	1	0	1	0	0
TCONS_00002515	0	0	1	0	1	0	0
TCONS_00002521	1	0	0	0	1	0	0
TCONS_00002526	0	1	0	0	0	1	0
TCONS_00002528	1	0	0	0	0	1	0
TCONS_00002529	1	0	0	0	0	1	0
TCONS_00002531	0	0	1	0	0	1	0
TCONS_00002532	0	0	0	1	0	1	0
TCONS_00002533	0	0	0	1	0	1	0
TCONS_00002534	0	0	0	1	0	1	0
TCONS_00002536	0	0	0	1	0	1	0
TCONS_00002537	0	0	0	1	0	1	0
TCONS_00002538	0	0	0	1	0	1	0
TCONS_00002541	0	0	0	1	1	0	0
TCONS_00002547	0	0	1	0	1	0	0
TCONS_00002546	0	0	1	0	1	0	0
TCONS_00002545	0	0	1	0	1	0	0
TCONS_00002544	0	0	1	0	1	0	0
TCONS_00002543	1	0	0	0	1	0	0
TCONS_00002542	0	0	1	0	1	0	0
TCONS_00002548	1	0	0	0	1	0	0
TCONS_00002550	0	0	1	0	1	0	0
TCONS_00002551	0	0	0	1	0	1	0
TCONS_00002552	0	0	0	1	0	1	0
TCONS_00002553	0	0	0	1	0	1	0
TCONS_00002554	0	0	0	1	0	1	0
TCONS_00002555	1	0	0	0	1	0	0
TCONS_00002563	0	0	1	0	1	0	0
TCONS_00002562	0	0	1	0	1	0	0
TCONS_00002561	0	0	1	0	1	0	0
TCONS_00002560	0	0	1	0	1	0	0
TCONS_00002559	0	0	1	0	1	0	0
TCONS_00002558	1	0	0	0	1	0	0
TCONS_00002564	0	0	1	0	1	0	0
TCONS_00002566	1	0	0	0	1	0	0
TCONS_00002565	0	0	1	0	1	0	0
TCONS_00002567	1	0	0	0	1	0	0
TCONS_00002575	0	0	1	0	1	0	0
TCONS_00002576	0	0	1	0	1	0	0
TCONS_00002581	0	0	1	0	1	0	0
TCONS_00002582	0	0	1	0	1	0	0
TCONS_00002585	0	0	1	0	1	0	0
TCONS_00002583	1	0	0	0	1	0	0
TCONS_00002586	1	0	0	0	1	0	0
TCONS_00002587	1	0	0	0	1	0	0
TCONS_00002588	1	0	0	0	1	0	0
TCONS_00002589	0	0	0	1	0	1	0
TCONS_00002590	0	0	0	1	0	1	0
TCONS_00002591	0	0	0	1	0	1	0
TCONS_00002592	0	0	1	0	1	0	0
TCONS_00002594	0	0	1	0	1	0	0
TCONS_00002593	0	0	1	0	1	0	0
TCONS_00002596	0	0	1	0	1	0	0
TCONS_00002602	0	0	1	0	1	0	0
TCONS_00002601	0	0	1	0	1	0	0
TCONS_00002600	0	0	1	0	1	0	0
TCONS_00002599	0	0	1	0	1	0	0
TCONS_00002598	0	0	1	0	1	0	0
TCONS_00002603	1	0	0	0	1	0	0
TCONS_00002604	1	0	0	0	1	0	0
TCONS_00002607	0	1	0	0	1	0	0
TCONS_00002609	0	0	1	0	1	0	0
TCONS_00002613	0	0	1	0	1	0	0
TCONS_00002612	0	0	1	0	1	0	0
TCONS_00002611	0	1	0	0	1	0	0
TCONS_00002614	0	0	0	1	1	0	0
TCONS_00002620	0	0	1	0	1	0	0
TCONS_00002619	0	0	1	0	1	0	0
TCONS_00002618	0	0	1	0	1	0	0
TCONS_00002617	0	0	1	0	1	0	0
TCONS_00002615	1	0	0	0	1	0	0
TCONS_00002621	0	0	0	1	1	0	0
TCONS_00002623	0	0	1	0	1	0	0
TCONS_00002631	0	0	1	0	1	0	0
TCONS_00002630	0	0	1	0	1	0	0
TCONS_00002629	1	0	0	0	1	0	0
TCONS_00002635	0	1	0	0	1	0	0
TCONS_00002634	0	0	1	0	1	0	0
TCONS_00002639	0	0	1	0	1	0	0
TCONS_00002638	0	0	1	0	1	0	0
TCONS_00002636	1	0	0	0	1	0	0
TCONS_00002640	0	0	1	0	1	0	0
TCONS_00002649	0	0	1	0	1	0	0
TCONS_00002650	0	0	1	0	1	0	0
TCONS_00002651	0	0	1	0	1	0	0
TCONS_00002652	0	0	1	0	1	0	0
TCONS_00002653	0	0	1	0	1	0	0
TCONS_00002657	0	0	1	0	1	0	0
TCONS_00002655	0	0	1	0	1	0	0
TCONS_00002659	0	0	1	0	1	0	0
TCONS_00002664	0	0	1	0	1	0	0
TCONS_00002663	0	1	0	0	1	0	0
TCONS_00002662	0	1	0	0	1	0	0
TCONS_00002661	0	0	1	0	1	0	0
TCONS_00002660	1	0	0	0	1	0	0
TCONS_00002665	1	0	0	0	1	0	0
TCONS_00002666	1	0	0	0	1	0	0
TCONS_00002667	1	0	0	0	1	0	0
TCONS_00002670	0	0	1	0	1	0	0
TCONS_00002669	0	1	0	0	1	0	0
TCONS_00002672	0	1	0	0	1	0	0
TCONS_00002671	1	0	0	0	1	0	0
TCONS_00002673	1	0	0	0	1	0	0
TCONS_00002674	1	0	0	0	1	0	0
TCONS_00002676	1	0	0	0	1	0	0
TCONS_00002677	0	0	0	1	1	0	0
TCONS_00002678	0	0	0	1	1	0	0
TCONS_00002679	0	0	0	1	0	1	0
TCONS_00002680	0	0	0	1	0	1	0
TCONS_00002689	1	0	0	0	1	0	0
TCONS_00002691	0	0	1	0	1	0	0
TCONS_00002692	0	0	1	0	1	0	0
TCONS_00002693	0	0	1	0	1	0	0
TCONS_00002694	0	0	1	0	1	0	0
TCONS_00002695	1	0	0	0	1	0	0
TCONS_00002696	0	0	1	0	1	0	0
TCONS_00002701	0	0	1	0	1	0	0
TCONS_00002702	1	0	0	0	1	0	0
TCONS_00002703	0	0	1	0	1	0	0
TCONS_00002704	0	0	1	0	1	0	0
TCONS_00002705	0	0	1	0	1	0	0
TCONS_00002714	0	0	0	1	1	0	0
TCONS_00002713	0	0	1	0	1	0	0
TCONS_00002712	0	0	1	0	1	0	0
TCONS_00002711	0	0	0	1	1	0	0
TCONS_00002710	0	0	1	0	1	0	0
TCONS_00002709	0	0	1	0	1	0	0
TCONS_00002708	0	0	1	0	1	0	0
TCONS_00002706	1	0	0	0	1	0	0
TCONS_00002715	1	0	0	0	1	0	0
TCONS_00002718	1	0	0	0	1	0	0
TCONS_00002717	1	0	0	0	1	0	0
TCONS_00002719	0	0	0	1	0	1	0
TCONS_00002723	1	0	0	0	1	0	0
TCONS_00002722	0	0	1	0	1	0	0
TCONS_00002721	0	0	1	0	1	0	0
TCONS_00002720	0	0	1	0	1	0	0
TCONS_00002724	1	0	0	0	1	0	0
TCONS_00002725	1	0	0	0	1	0	0
TCONS_00002727	0	0	0	1	0	1	0
TCONS_00002728	0	0	0	1	0	1	0
TCONS_00002729	0	1	0	0	0	0	1
TCONS_00002730	1	0	0	0	0	0	1
TCONS_00002732	0	0	0	1	0	1	0
TCONS_00002734	0	0	0	1	0	1	0
TCONS_00002736	1	0	0	0	1	0	0
TCONS_00002737	0	0	1	0	1	0	0
TCONS_00002738	1	0	0	0	1	0	0
TCONS_00002739	1	0	0	0	1	0	0
TCONS_00002740	1	0	0	0	1	0	0
TCONS_00002741	0	0	1	0	1	0	0
TCONS_00002743	1	0	0	0	1	0	0
TCONS_00002747	1	0	0	0	1	0	0
TCONS_00002748	0	0	0	1	1	0	0
TCONS_00002749	0	0	1	0	1	0	0
TCONS_00002751	1	0	0	0	1	0	0
TCONS_00002753	0	0	1	0	1	0	0
TCONS_00002754	0	0	0	1	1	0	0
TCONS_00002755	1	0	0	0	1	0	0
TCONS_00002756	0	0	0	1	1	0	0
TCONS_00002757	0	0	0	1	0	1	0
TCONS_00002758	0	0	0	1	0	1	0
TCONS_00002762	0	0	1	0	1	0	0
TCONS_00002761	0	0	1	0	1	0	0
TCONS_00002764	0	0	1	0	1	0	0
TCONS_00002763	1	0	0	0	1	0	0
TCONS_00002765	1	0	0	0	1	0	0
TCONS_00002767	1	0	0	0	1	0	0
TCONS_00002766	1	0	0	0	1	0	0
TCONS_00002768	0	0	0	1	0	1	0
TCONS_00002775	0	0	0	1	0	1	0
TCONS_00002776	0	0	1	0	1	0	0
TCONS_00002783	1	0	0	0	1	0	0
TCONS_00002782	0	0	1	0	1	0	0
TCONS_00002781	0	0	1	0	1	0	0
TCONS_00002779	0	0	1	0	1	0	0
TCONS_00002778	0	0	1	0	1	0	0
TCONS_00002777	0	0	1	0	1	0	0
TCONS_00002784	0	0	0	1	0	1	0
TCONS_00002785	0	0	1	0	1	0	0
TCONS_00002786	0	0	1	0	1	0	0
TCONS_00002787	0	0	1	0	1	0	0
TCONS_00002788	0	0	1	0	1	0	0
TCONS_00002789	0	0	1	0	1	0	0
TCONS_00002791	1	0	0	0	1	0	0
TCONS_00002792	1	0	0	0	1	0	0
TCONS_00002793	0	0	0	1	0	1	0
TCONS_00002794	0	0	0	1	0	1	0
TCONS_00002795	0	0	0	1	0	1	0
TCONS_00002796	0	0	0	1	0	1	0
TCONS_00002797	0	0	0	1	0	1	0
TCONS_00002798	0	0	0	1	0	1	0
TCONS_00002799	0	0	0	1	0	1	0
TCONS_00002800	0	0	0	1	0	1	0
TCONS_00002801	0	0	0	1	0	1	0
TCONS_00002802	0	0	0	1	1	0	0
TCONS_00002803	0	0	0	1	0	1	0
TCONS_00002805	1	0	0	0	1	0	0
TCONS_00002804	0	0	1	0	1	0	0
TCONS_00002806	0	0	1	0	1	0	0
TCONS_00002808	1	0	0	0	1	0	0
TCONS_00002810	0	1	0	0	1	0	0
TCONS_00002809	0	0	1	0	1	0	0
TCONS_00002812	0	0	0	1	0	1	0
TCONS_00002813	0	0	1	0	1	0	0
TCONS_00002818	0	0	0	1	0	1	0
TCONS_00002827	0	0	1	0	1	0	0
TCONS_00002829	0	1	0	0	1	0	0
TCONS_00002831	1	0	0	0	1	0	0
TCONS_00002830	1	0	0	0	1	0	0
TCONS_00002833	0	1	0	0	1	0	0
TCONS_00002834	1	0	0	0	1	0	0
TCONS_00002835	0	0	1	0	1	0	0
TCONS_00002836	0	0	0	1	1	0	0
TCONS_00002837	0	0	0	1	1	0	0
TCONS_00002839	0	0	0	1	1	0	0
TCONS_00002840	1	0	0	0	1	0	0
TCONS_00002841	0	0	0	1	1	0	0
TCONS_00002843	0	0	0	1	0	1	0
TCONS_00002844	0	0	0	1	0	1	0
TCONS_00002845	0	0	0	1	0	1	0
TCONS_00002846	0	0	0	1	0	1	0
TCONS_00002847	0	0	0	1	0	1	0
TCONS_00002849	1	0	0	0	0	1	0
TCONS_00002851	0	0	0	1	0	1	0
TCONS_00002855	0	0	1	0	1	0	0
TCONS_00002854	0	0	1	0	1	0	0
TCONS_00002853	1	0	0	0	1	0	0
TCONS_00002856	1	0	0	0	1	0	0
TCONS_00002858	0	0	0	1	1	0	0
TCONS_00002861	0	0	0	1	1	0	0
TCONS_00002862	0	0	0	1	1	0	0
TCONS_00002863	0	0	0	1	1	0	0
TCONS_00002868	0	0	0	1	0	1	0
TCONS_00002867	0	0	0	1	0	1	0
TCONS_00002866	0	0	0	1	0	1	0
TCONS_00002865	0	0	0	1	0	1	0
TCONS_00002870	0	0	0	1	0	1	0
TCONS_00002873	1	0	0	0	1	0	0
TCONS_00002874	0	0	0	1	0	1	0
TCONS_00002878	0	0	1	0	1	0	0
TCONS_00002877	0	0	1	0	1	0	0
TCONS_00002876	0	0	1	0	1	0	0
TCONS_00002875	1	0	0	0	1	0	0
TCONS_00002879	1	0	0	0	1	0	0
TCONS_00002880	0	0	1	0	1	0	0
TCONS_00002881	0	1	0	0	1	0	0
TCONS_00002884	0	0	1	0	1	0	0
TCONS_00002885	0	0	1	0	1	0	0
TCONS_00002886	0	0	1	0	1	0	0
TCONS_00002889	0	0	1	0	1	0	0
TCONS_00002888	0	0	1	0	1	0	0
TCONS_00002891	0	0	1	0	1	0	0
TCONS_00002890	1	0	0	0	1	0	0
TCONS_00002893	1	0	0	0	1	0	0
TCONS_00002896	1	0	0	0	1	0	0
TCONS_00002898	1	0	0	0	1	0	0
TCONS_00002900	1	0	0	0	1	0	0
TCONS_00002901	1	0	0	0	1	0	0
TCONS_00002902	1	0	0	0	1	0	0
TCONS_00002906	0	0	0	1	0	0	1
TCONS_00002916	0	0	1	0	1	0	0
TCONS_00002915	0	0	1	0	1	0	0
TCONS_00002913	0	0	1	0	1	0	0
TCONS_00002912	0	0	1	0	1	0	0
TCONS_00002911	0	0	1	0	1	0	0
TCONS_00002910	0	1	0	0	1	0	0
TCONS_00002918	0	0	1	0	1	0	0
TCONS_00002919	0	0	1	0	1	0	0
TCONS_00002922	0	0	1	0	1	0	0
TCONS_00002925	0	0	1	0	1	0	0
TCONS_00002929	0	0	1	0	1	0	0
TCONS_00002930	0	0	1	0	1	0	0
TCONS_00002932	0	0	1	0	1	0	0
TCONS_00002933	0	0	1	0	1	0	0
TCONS_00002934	1	0	0	0	1	0	0
TCONS_00002935	1	0	0	0	1	0	0
TCONS_00002945	0	0	1	0	1	0	0
TCONS_00002944	0	0	1	0	1	0	0
TCONS_00002943	0	0	1	0	1	0	0
TCONS_00002942	0	0	1	0	1	0	0
TCONS_00002941	0	0	1	0	1	0	0
TCONS_00002940	0	0	1	0	1	0	0
TCONS_00002939	0	0	1	0	1	0	0
TCONS_00002936	1	0	0	0	1	0	0
TCONS_00002946	0	0	1	0	1	0	0
TCONS_00002947	1	0	0	0	1	0	0
TCONS_00002948	0	0	1	0	1	0	0
TCONS_00002950	0	0	1	0	1	0	0
TCONS_00002949	1	0	0	0	1	0	0
TCONS_00002951	1	0	0	0	1	0	0
TCONS_00002952	0	1	0	0	1	0	0
TCONS_00002953	1	0	0	0	1	0	0
TCONS_00002954	0	0	0	1	1	0	0
TCONS_00002955	1	0	0	0	1	0	0
TCONS_00002956	0	0	0	1	0	1	0
TCONS_00002957	0	0	0	1	0	1	0
TCONS_00002958	0	0	1	0	1	0	0
TCONS_00002962	0	0	0	1	1	0	0
TCONS_00002963	1	0	0	0	1	0	0
TCONS_00002964	0	0	1	0	1	0	0
TCONS_00002971	0	0	1	0	1	0	0
TCONS_00002967	1	0	0	0	1	0	0
TCONS_00002966	1	0	0	0	1	0	0
TCONS_00002965	0	0	1	0	1	0	0
TCONS_00002975	1	0	0	0	1	0	0
TCONS_00002976	1	0	0	0	1	0	0
TCONS_00002977	1	0	0	0	1	0	0
TCONS_00002978	1	0	0	0	1	0	0
TCONS_00002982	0	0	1	0	1	0	0
TCONS_00002981	0	1	0	0	1	0	0
TCONS_00002985	1	0	0	0	1	0	0
TCONS_00002986	0	0	1	0	1	0	0
TCONS_00002987	0	0	1	0	1	0	0
TCONS_00002988	0	0	0	1	0	1	0
TCONS_00002989	0	0	0	1	0	1	0
TCONS_00002990	0	0	0	1	0	1	0
TCONS_00002991	0	0	1	0	1	0	0
TCONS_00002992	1	0	0	0	1	0	0
TCONS_00002993	0	0	0	1	1	0	0
TCONS_00002994	0	0	0	1	1	0	0
TCONS_00002995	0	0	0	1	1	0	0
TCONS_00002996	1	0	0	0	1	0	0
TCONS_00002999	1	0	0	0	1	0	0
TCONS_00003000	0	0	0	1	0	1	0
TCONS_00003001	0	0	0	1	0	1	0
TCONS_00003009	0	1	0	0	1	0	0
TCONS_00003008	0	0	1	0	1	0	0
TCONS_00003006	0	0	1	0	1	0	0
TCONS_00003010	1	0	0	0	1	0	0
TCONS_00003011	0	0	1	0	1	0	0
TCONS_00003012	0	0	1	0	1	0	0
TCONS_00003022	0	1	0	0	1	0	0
TCONS_00003020	0	0	1	0	1	0	0
TCONS_00003019	0	0	1	0	1	0	0
TCONS_00003018	0	0	1	0	1	0	0
TCONS_00003016	0	0	1	0	1	0	0
TCONS_00003015	0	0	1	0	1	0	0
TCONS_00003023	0	0	1	0	1	0	0
TCONS_00003024	0	0	1	0	1	0	0
TCONS_00003025	0	0	1	0	1	0	0
TCONS_00003026	0	0	0	1	0	1	0
TCONS_00003032	1	0	0	0	1	0	0
TCONS_00003031	0	0	1	0	1	0	0
TCONS_00003030	0	0	1	0	1	0	0
TCONS_00003029	0	0	1	0	1	0	0
TCONS_00003027	0	0	1	0	1	0	0
TCONS_00003034	1	0	0	0	1	0	0
TCONS_00003037	1	0	0	0	1	0	0
TCONS_00003036	1	0	0	0	1	0	0
TCONS_00003038	0	0	0	1	0	1	0
TCONS_00003039	0	0	0	1	0	1	0
TCONS_00003040	0	0	0	1	0	1	0
TCONS_00003041	0	0	0	1	0	1	0
TCONS_00003042	0	0	0	1	0	1	0
TCONS_00003046	0	0	0	1	0	1	0
TCONS_00003045	0	0	0	1	0	1	0
TCONS_00003044	0	0	0	1	0	1	0
TCONS_00003043	0	0	0	1	0	1	0
TCONS_00003047	0	0	0	1	0	1	0
TCONS_00003048	0	0	0	1	0	1	0
TCONS_00003049	0	0	0	1	0	1	0
TCONS_00003050	0	0	0	1	0	1	0
TCONS_00003051	0	0	0	1	0	1	0
TCONS_00003052	0	0	0	1	1	0	0
TCONS_00003053	0	0	0	1	0	1	0
TCONS_00003054	0	0	0	1	0	1	0
TCONS_00003055	0	0	0	1	0	1	0
TCONS_00003056	0	0	0	1	0	1	0
TCONS_00003066	0	0	1	0	1	0	0
TCONS_00003069	0	0	1	0	1	0	0
TCONS_00003073	0	0	0	1	1	0	0
TCONS_00003074	1	0	0	0	1	0	0
TCONS_00003076	1	0	0	0	1	0	0
TCONS_00003077	1	0	0	0	1	0	0
TCONS_00003078	0	0	0	1	0	1	0
TCONS_00003079	1	0	0	0	1	0	0
TCONS_00003083	1	0	0	0	1	0	0
TCONS_00003081	0	0	1	0	1	0	0
TCONS_00003084	1	0	0	0	1	0	0
TCONS_00003086	0	0	0	1	0	1	0
TCONS_00003087	1	0	0	0	1	0	0
TCONS_00003089	1	0	0	0	1	0	0
TCONS_00003090	1	0	0	0	1	0	0
TCONS_00003092	0	0	1	0	1	0	0
TCONS_00003091	1	0	0	0	1	0	0
TCONS_00003093	0	0	1	0	1	0	0
TCONS_00003095	1	0	0	0	1	0	0
TCONS_00003094	0	0	1	0	1	0	0
TCONS_00003096	0	0	0	1	0	1	0
TCONS_00003097	0	0	0	1	0	1	0
TCONS_00003098	0	0	0	1	0	1	0
TCONS_00003099	0	0	0	1	0	1	0
TCONS_00003108	0	0	0	1	0	1	0
TCONS_00003109	0	0	0	1	0	1	0
TCONS_00003111	0	0	1	0	1	0	0
TCONS_00003112	0	0	1	0	1	0	0
TCONS_00003115	0	0	1	0	1	0	0
TCONS_00003114	1	0	0	0	1	0	0
TCONS_00003113	0	0	1	0	1	0	0
TCONS_00003116	0	0	0	1	1	0	0
TCONS_00003120	0	0	1	0	1	0	0
TCONS_00003119	0	0	1	0	1	0	0
TCONS_00003121	1	0	0	0	1	0	0
TCONS_00003122	1	0	0	0	1	0	0
TCONS_00003123	1	0	0	0	1	0	0
TCONS_00003124	1	0	0	0	1	0	0
TCONS_00003125	1	0	0	0	1	0	0
TCONS_00003126	1	0	0	0	1	0	0
TCONS_00003127	0	0	0	1	0	1	0
TCONS_00003129	0	0	1	0	1	0	0
TCONS_00003128	0	0	1	0	1	0	0
TCONS_00003140	0	0	1	0	1	0	0
TCONS_00003139	0	0	1	0	1	0	0
TCONS_00003138	0	0	1	0	1	0	0
TCONS_00003137	0	0	1	0	1	0	0
TCONS_00003136	0	0	1	0	1	0	0
TCONS_00003135	0	0	1	0	1	0	0
TCONS_00003134	0	0	1	0	1	0	0
TCONS_00003133	0	0	1	0	1	0	0
[truncated: 75,541 more rows]
