# Supplementary material for: Multi-species annotation of transcriptome and chromatin structure in domesticated animals
Source: BMC Biol. 2019 Dec 30;17:108. doi: 10.1186/s12915-019-0726-5 (PMC6936065; doi:10.1186/s12915-019-0726-5)
Supplement: Supplementary file 5 — Additional file 5 FR-AgENCODE genes and transcripts (structure, expression, positional and coding classes). • bos_taurus_cuff_tpm0.1_2sample_complete.gff • bos_taurus_cuff_tpm0.1_2sample_trid_4posclasses_3codingclasses_booleans.tsv • bos_taurus.frag.gnid.posclasslist.codclasslist.tsv • bos_taurus.fraggn.tpm.tsv • capra_hircus_cuff_tpm0.1_2sample_complete.gff • capra_hircus_cuff_tpm0.1_2sample_trid_4posclasses_3codingclasses_booleans.tsv • capra_hircus.frag.gnid.posclasslist.codclasslist.tsv • capra_hircus.fraggn.tpm.tsv • gallus_gallus_cuff_tpm0.1_2sample_complete.gff • gallus_gallus_cuff_tpm0.1_2sample_trid_4posclasses_3codingclasses_booleans.tsv • gallus_gallus.frag.gnid.posclasslist.codclasslist.tsv • gallus_gallus.fraggn.tpm.tsv • sus_scrofa_cuff_tpm0.1_2sample_complete.gff • sus_scrofa_cuff_tpm0.1_2sample_trid_4posclasses_3codingclasses_booleans.tsv • sus_scrofa.frag.gnid.posclasslist.codclasslist.tsv • sus_scrofa.fraggn.tpm.tsv [file 12915_2019_726_MOESM5_ESM.gz › home/sfoissac/fragencode/papers/first/suppl.files/fraggn/sus_scrofa.frag.gnid.posclasslist.codclasslist.tsv]

gnid	trlist	posclasslist	codclasslist
XLOC_022170	TCONS_00077175,	novel,	lncRNA,
XLOC_015425	TCONS_00053277,TCONS_00053278,	novel,known,	mRNA,mRNA,
XLOC_008263	TCONS_00028861,	novel,	lncRNA,
XLOC_022171	TCONS_00077177,TCONS_00077178,TCONS_00077179,TCONS_00077180,TCONS_00077181,TCONS_00077182,TCONS_00077183,TCONS_00077184,TCONS_00077185,	novel,alternative,alternative,alternative,alternative,alternative,known,alternative,alternative,	lncRNA,mRNA,mRNA,mRNA,mRNA,mRNA,mRNA,mRNA,mRNA,
XLOC_008264	TCONS_00028862,	novel,	lncRNA,
XLOC_022173	TCONS_00077187,	known,	mRNA,
XLOC_010841	TCONS_00038036,	novel,	otherRNA,
XLOC_008266	TCONS_00028864,TCONS_00028865,TCONS_00028868,	alternative,alternative,known,	mRNA,mRNA,mRNA,
XLOC_022174	TCONS_00077190,TCONS_00077191,TCONS_00077192,TCONS_00077193,TCONS_00077194,	known,alternative,alternative,known,alternative,	mRNA,mRNA,mRNA,mRNA,mRNA,
XLOC_015429	TCONS_00053282,TCONS_00053283,TCONS_00053284,TCONS_00053285,TCONS_00053286,TCONS_00053287,	known,alternative,extension,known,known,alternative,	mRNA,mRNA,mRNA,mRNA,mRNA,mRNA,
XLOC_010842	TCONS_00038041,TCONS_00038043,	known,known,	mRNA,mRNA,
XLOC_008267	TCONS_00028871,	novel,	lncRNA,
XLOC_003680	TCONS_00012580,	novel,	lncRNA,
XLOC_022175	TCONS_00077195,	novel,	lncRNA,
XLOC_008268	TCONS_00028872,	novel,	lncRNA,
XLOC_003681	TCONS_00012581,TCONS_00012584,TCONS_00012587,TCONS_00012588,	alternative,alternative,known,known,	mRNA,mRNA,mRNA,mRNA,
XLOC_022176	TCONS_00077196,	novel,	lncRNA,
XLOC_008269	TCONS_00028873,	novel,	lncRNA,
XLOC_003682	TCONS_00012589,	novel,	lncRNA,
XLOC_022177	TCONS_00077197,TCONS_00077198,TCONS_00077199,TCONS_00077200,	alternative,alternative,known,known,	mRNA,mRNA,mRNA,mRNA,
XLOC_010845	TCONS_00038048,	alternative,	mRNA,
XLOC_022178	TCONS_00077201,	novel,	lncRNA,
XLOC_010846	TCONS_00038049,TCONS_00038052,TCONS_00038053,TCONS_00038054,	alternative,alternative,known,alternative,	mRNA,mRNA,mRNA,mRNA,
XLOC_022179	TCONS_00077202,	novel,	lncRNA,
XLOC_003685	TCONS_00012593,TCONS_00012594,TCONS_00012598,TCONS_00012599,	known,alternative,known,known,	mRNA,mRNA,mRNA,mRNA,
XLOC_010848	TCONS_00038056,TCONS_00038057,	novel,novel,	lncRNA,lncRNA,
XLOC_013330	TCONS_00046195,TCONS_00046199,TCONS_00046200,TCONS_00046201,TCONS_00046202,TCONS_00046203,TCONS_00046204,TCONS_00046205,TCONS_00046206,TCONS_00046207,TCONS_00046211,	alternative,alternative,extension,alternative,alternative,alternative,alternative,alternative,alternative,alternative,known,	mRNA,mRNA,mRNA,mRNA,mRNA,mRNA,mRNA,mRNA,mRNA,mRNA,mRNA,
XLOC_003687	TCONS_00012601,TCONS_00012602,TCONS_00012603,TCONS_00012604,TCONS_00012605,TCONS_00012606,TCONS_00012607,TCONS_00012608,TCONS_00012609,TCONS_00012613,TCONS_00012618,	novel,alternative,alternative,alternative,alternative,alternative,alternative,alternative,alternative,known,novel,	mRNA,mRNA,mRNA,mRNA,mRNA,mRNA,mRNA,mRNA,mRNA,mRNA,mRNA,
XLOC_013331	TCONS_00046212,	known,	mRNA,
XLOC_025960	TCONS_00090638,TCONS_00090639,TCONS_00090640,TCONS_00090641,	alternative,alternative,known,known,	mRNA,mRNA,mRNA,mRNA,
XLOC_013333	TCONS_00046215,TCONS_00046216,	known,known,	mRNA,mRNA,
XLOC_025961	TCONS_00090643,TCONS_00090644,	novel,novel,	otherRNA,otherRNA,
XLOC_013334	TCONS_00046218,TCONS_00046219,TCONS_00046220,	alternative,known,known,	mRNA,mRNA,mRNA,
XLOC_025962	TCONS_00090645,	novel,	lncRNA,
XLOC_013335	TCONS_00046221,	novel,	lncRNA,
XLOC_025963	TCONS_00090646,TCONS_00090647,TCONS_00090648,TCONS_00090649,TCONS_00090650,TCONS_00090651,TCONS_00090652,TCONS_00090653,TCONS_00090654,TCONS_00090655,TCONS_00090656,TCONS_00090657,TCONS_00090658,TCONS_00090659,	known,alternative,alternative,known,alternative,alternative,alternative,known,alternative,alternative,alternative,alternative,known,known,	mRNA,mRNA,mRNA,mRNA,mRNA,mRNA,mRNA,mRNA,mRNA,mRNA,mRNA,mRNA,mRNA,mRNA,
XLOC_013336	TCONS_00046222,TCONS_00046223,TCONS_00046225,TCONS_00046226,TCONS_00046227,TCONS_00046228,	alternative,known,known,known,known,known,	mRNA,mRNA,mRNA,mRNA,mRNA,mRNA,
XLOC_025965	TCONS_00090663,TCONS_00090665,TCONS_00090666,TCONS_00090667,	known,known,known,known,	mRNA,mRNA,mRNA,mRNA,
XLOC_013338	TCONS_00046230,TCONS_00046231,	alternative,known,	mRNA,mRNA,
XLOC_025966	TCONS_00090668,	known,	mRNA,
XLOC_020084	TCONS_00069752,	known,	mRNA,
XLOC_001590	TCONS_00005389,TCONS_00005390,TCONS_00005392,	known,alternative,known,	mRNA,mRNA,mRNA,
XLOC_035610	TCONS_00120061,	alternative,	lncRNA,
XLOC_025967	TCONS_00090670,TCONS_00090671,	extension,known,	mRNA,mRNA,
XLOC_001591	TCONS_00005393,TCONS_00005395,TCONS_00005396,TCONS_00005397,	alternative,known,known,known,	mRNA,mRNA,mRNA,mRNA,
XLOC_025968	TCONS_00090673,	extension,	mRNA,
XLOC_020086	TCONS_00069754,	novel,	lncRNA,
XLOC_001592	TCONS_00005398,TCONS_00005399,TCONS_00005400,TCONS_00005402,TCONS_00005403,TCONS_00005405,TCONS_00005406,TCONS_00005409,TCONS_00005410,	alternative,alternative,alternative,alternative,alternative,known,known,alternative,known,	mRNA,mRNA,mRNA,mRNA,mRNA,mRNA,mRNA,mRNA,mRNA,
XLOC_028450	TCONS_00099490,TCONS_00099491,TCONS_00099492,TCONS_00099493,	alternative,known,known,known,	mRNA,mRNA,mRNA,mRNA,
XLOC_025969	TCONS_00090676,	known,	mRNA,
XLOC_020087	TCONS_00069755,	known,	mRNA,
XLOC_001593	TCONS_00005407,TCONS_00005408,	novel,novel,	mRNA,mRNA,
XLOC_035613	TCONS_00120069,TCONS_00120072,	known,known,	mRNA,mRNA,
XLOC_028451	TCONS_00099494,TCONS_00099495,TCONS_00099496,	known,alternative,known,	mRNA,mRNA,mRNA,
XLOC_020088	TCONS_00069756,	novel,	lncRNA,
XLOC_001594	TCONS_00005411,	novel,	lncRNA,
XLOC_028452	TCONS_00099497,TCONS_00099498,TCONS_00099499,TCONS_00099501,TCONS_00099503,	known,alternative,alternative,known,known,	mRNA,mRNA,mRNA,mRNA,mRNA,
XLOC_020089	TCONS_00069757,	novel,	lncRNA,
XLOC_001595	TCONS_00005412,TCONS_00005414,TCONS_00005419,	alternative,alternative,alternative,	mRNA,mRNA,mRNA,
XLOC_028453	TCONS_00099505,TCONS_00099506,	alternative,known,	mRNA,mRNA,
XLOC_001596	TCONS_00005423,TCONS_00005424,TCONS_00005425,TCONS_00005426,	novel,novel,novel,novel,	lncRNA,lncRNA,lncRNA,lncRNA,
XLOC_035616	TCONS_00120083,TCONS_00120084,	extension,known,	mRNA,mRNA,
XLOC_028454	TCONS_00099507,	novel,	otherRNA,
XLOC_009960	TCONS_00034894,TCONS_00034895,TCONS_00034896,	alternative,known,known,	mRNA,mRNA,mRNA,
XLOC_028455	TCONS_00099511,	known,	mRNA,
XLOC_009961	TCONS_00034897,TCONS_00034898,TCONS_00034899,TCONS_00034900,TCONS_00034901,TCONS_00034902,TCONS_00034903,TCONS_00034904,TCONS_00034905,	alternative,known,alternative,alternative,known,alternative,alternative,alternative,known,	mRNA,mRNA,mRNA,mRNA,mRNA,mRNA,mRNA,mRNA,mRNA,
XLOC_001598	TCONS_00005428,	novel,	lncRNA,
XLOC_035618	TCONS_00120087,TCONS_00120088,TCONS_00120089,TCONS_00120092,TCONS_00120093,TCONS_00120094,	alternative,alternative,alternative,alternative,alternative,known,	mRNA,mRNA,mRNA,mRNA,mRNA,mRNA,
XLOC_028456	TCONS_00099514,	novel,	lncRNA,
XLOC_009962	TCONS_00034906,	novel,	lncRNA,
XLOC_004080	TCONS_00013909,	novel,	lncRNA,
XLOC_035619	TCONS_00120095,TCONS_00120096,TCONS_00120098,	alternative,alternative,known,	mRNA,mRNA,mRNA,
XLOC_028457	TCONS_00099515,TCONS_00099516,TCONS_00099517,	alternative,alternative,alternative,	mRNA,mRNA,mRNA,
XLOC_023870	TCONS_00082899,TCONS_00082900,TCONS_00082901,	alternative,alternative,known,	mRNA,mRNA,mRNA,
XLOC_009963	TCONS_00034907,	novel,	lncRNA,
XLOC_004081	TCONS_00013910,TCONS_00013911,TCONS_00013914,TCONS_00013915,TCONS_00013917,TCONS_00013919,TCONS_00013921,TCONS_00013925,TCONS_00013926,	novel,novel,novel,novel,novel,novel,novel,novel,novel,	otherRNA,otherRNA,otherRNA,otherRNA,otherRNA,otherRNA,otherRNA,lncRNA,lncRNA,
XLOC_028458	TCONS_00099519,	known,	mRNA,
XLOC_023871	TCONS_00082902,TCONS_00082904,	alternative,extension,	mRNA,mRNA,
XLOC_011244	TCONS_00039367,TCONS_00039368,	alternative,known,	mRNA,mRNA,
XLOC_009964	TCONS_00034908,	novel,	lncRNA,
XLOC_004082	TCONS_00013912,	novel,	lncRNA,
XLOC_028459	TCONS_00099522,TCONS_00099524,TCONS_00099526,TCONS_00099528,	alternative,alternative,alternative,alternative,	mRNA,mRNA,mRNA,mRNA,
XLOC_023872	TCONS_00082905,TCONS_00082906,	novel,known,	mRNA,mRNA,
XLOC_011245	TCONS_00039369,TCONS_00039370,TCONS_00039371,TCONS_00039372,	alternative,alternative,alternative,known,	mRNA,mRNA,mRNA,mRNA,
XLOC_009965	TCONS_00034909,TCONS_00034910,TCONS_00034911,TCONS_00034913,TCONS_00034914,TCONS_00034915,	alternative,alternative,alternative,known,known,known,	mRNA,mRNA,mRNA,mRNA,mRNA,mRNA,
XLOC_004083	TCONS_00013913,	novel,	lncRNA,
XLOC_023873	TCONS_00082907,	novel,	lncRNA,
XLOC_011246	TCONS_00039374,TCONS_00039375,TCONS_00039376,TCONS_00039378,TCONS_00039379,TCONS_00039380,TCONS_00039381,TCONS_00039382,TCONS_00039383,	known,alternative,known,alternative,alternative,alternative,known,alternative,known,	mRNA,mRNA,mRNA,mRNA,mRNA,mRNA,mRNA,mRNA,mRNA,
XLOC_009966	TCONS_00034917,TCONS_00034918,TCONS_00034919,TCONS_00034920,TCONS_00034921,TCONS_00034922,TCONS_00034923,TCONS_00034924,TCONS_00034925,TCONS_00034926,	alternative,known,known,alternative,alternative,alternative,alternative,alternative,alternative,alternative,	mRNA,mRNA,mRNA,mRNA,mRNA,mRNA,mRNA,mRNA,mRNA,mRNA,
XLOC_004084	TCONS_00013920,	novel,	lncRNA,
XLOC_023874	TCONS_00082908,	known,	mRNA,
XLOC_019610	TCONS_00068220,	novel,	lncRNA,
XLOC_011247	TCONS_00039385,TCONS_00039390,TCONS_00039392,	alternative,known,known,	mRNA,mRNA,mRNA,
XLOC_009967	TCONS_00034927,	novel,	mRNA,
XLOC_004085	TCONS_00013922,	novel,	lncRNA,
XLOC_023875	TCONS_00082909,TCONS_00082910,	known,known,	mRNA,mRNA,
XLOC_019611	TCONS_00068222,TCONS_00068224,TCONS_00068225,TCONS_00068226,TCONS_00068229,TCONS_00068230,	alternative,alternative,alternative,alternative,novel,known,	mRNA,mRNA,mRNA,mRNA,mRNA,mRNA,
XLOC_011248	TCONS_00039393,TCONS_00039396,TCONS_00039397,TCONS_00039398,	known,known,known,known,	mRNA,mRNA,mRNA,mRNA,
XLOC_009968	TCONS_00034928,TCONS_00034929,TCONS_00034930,TCONS_00034931,	alternative,alternative,alternative,known,	mRNA,mRNA,mRNA,mRNA,
XLOC_023876	TCONS_00082913,	alternative,	mRNA,
XLOC_019612	TCONS_00068231,	novel,	lncRNA,
XLOC_009969	TCONS_00034932,TCONS_00034933,TCONS_00034934,TCONS_00034935,TCONS_00034936,TCONS_00034937,	alternative,alternative,alternative,alternative,known,known,	mRNA,mRNA,mRNA,mRNA,mRNA,mRNA,
XLOC_019613	TCONS_00068232,	known,	mRNA,
XLOC_004088	TCONS_00013927,	novel,	lncRNA,
XLOC_023878	TCONS_00082916,TCONS_00082917,TCONS_00082919,TCONS_00082920,TCONS_00082921,	alternative,alternative,alternative,known,known,	mRNA,mRNA,mRNA,mRNA,mRNA,
XLOC_004089	TCONS_00013928,	novel,	lncRNA,
XLOC_026360	TCONS_00092280,	novel,	lncRNA,
XLOC_023879	TCONS_00082922,	novel,	lncRNA,
XLOC_019615	TCONS_00068235,TCONS_00068236,	novel,novel,	lncRNA,lncRNA,
XLOC_002401	TCONS_00008344,	novel,	lncRNA,
XLOC_026361	TCONS_00092283,TCONS_00092284,	alternative,known,	mRNA,mRNA,
XLOC_019616	TCONS_00068237,TCONS_00068238,	known,known,	mRNA,mRNA,
XLOC_002402	TCONS_00008345,	novel,	lncRNA,
XLOC_026362	TCONS_00092285,TCONS_00092286,TCONS_00092287,	alternative,alternative,known,	mRNA,mRNA,mRNA,
XLOC_019617	TCONS_00068239,	novel,	lncRNA,
XLOC_026363	TCONS_00092288,TCONS_00092289,TCONS_00092290,	alternative,alternative,known,	mRNA,mRNA,mRNA,
XLOC_019618	TCONS_00068240,TCONS_00068241,TCONS_00068242,TCONS_00068244,TCONS_00068245,TCONS_00068247,TCONS_00068248,TCONS_00068249,TCONS_00068250,TCONS_00068252,TCONS_00068253,	alternative,alternative,alternative,alternative,alternative,alternative,alternative,alternative,alternative,alternative,alternative,	mRNA,mRNA,mRNA,mRNA,mRNA,mRNA,mRNA,mRNA,mRNA,mRNA,mRNA,
XLOC_002404	TCONS_00008349,	novel,	lncRNA,
XLOC_026364	TCONS_00092291,TCONS_00092293,	alternative,alternative,	mRNA,mRNA,
XLOC_007870	TCONS_00027526,TCONS_00027527,TCONS_00027528,TCONS_00027529,TCONS_00027530,TCONS_00027531,	alternative,alternative,alternative,alternative,alternative,known,	mRNA,mRNA,mRNA,mRNA,mRNA,mRNA,
XLOC_002405	TCONS_00008350,	novel,	lncRNA,
XLOC_007871	TCONS_00027532,TCONS_00027533,TCONS_00027534,TCONS_00027536,TCONS_00027537,TCONS_00027538,TCONS_00027539,TCONS_00027540,TCONS_00027541,TCONS_00027542,TCONS_00027543,TCONS_00027544,	alternative,alternative,alternative,alternative,alternative,alternative,alternative,alternative,alternative,known,known,alternative,	mRNA,mRNA,mRNA,mRNA,mRNA,mRNA,mRNA,mRNA,mRNA,mRNA,mRNA,mRNA,
XLOC_002406	TCONS_00008351,	novel,	lncRNA,
XLOC_026366	TCONS_00092297,	novel,	lncRNA,
XLOC_007872	TCONS_00027545,TCONS_00027546,TCONS_00027547,TCONS_00027548,	alternative,known,known,known,	mRNA,mRNA,mRNA,mRNA,
XLOC_002407	TCONS_00008352,TCONS_00008353,TCONS_00008354,TCONS_00008355,TCONS_00008357,TCONS_00008358,TCONS_00008359,TCONS_00008360,TCONS_00008361,TCONS_00008362,TCONS_00008363,	alternative,extension,alternative,alternative,alternative,alternative,alternative,alternative,alternative,known,known,	mRNA,mRNA,mRNA,mRNA,mRNA,mRNA,mRNA,mRNA,mRNA,mRNA,mRNA,
XLOC_026367	TCONS_00092298,	novel,	lncRNA,
XLOC_021780	TCONS_00075743,	novel,	lncRNA,
XLOC_002408	TCONS_00008364,TCONS_00008365,	novel,novel,	lncRNA,lncRNA,
XLOC_026368	TCONS_00092299,TCONS_00092300,TCONS_00092301,TCONS_00092302,TCONS_00092303,	alternative,alternative,known,alternative,novel,	mRNA,mRNA,mRNA,mRNA,mRNA,
XLOC_021781	TCONS_00075744,TCONS_00075745,TCONS_00075746,TCONS_00075749,TCONS_00075750,TCONS_00075751,TCONS_00075752,	alternative,alternative,alternative,known,known,known,known,	mRNA,mRNA,mRNA,mRNA,mRNA,mRNA,mRNA,
XLOC_007874	TCONS_00027553,TCONS_00027554,TCONS_00027555,TCONS_00027556,TCONS_00027557,TCONS_00027560,TCONS_00027563,TCONS_00027564,TCONS_00027565,TCONS_00027566,TCONS_00027567,	alternative,alternative,alternative,alternative,alternative,extension,known,known,known,known,known,	mRNA,mRNA,mRNA,mRNA,mRNA,mRNA,mRNA,mRNA,mRNA,mRNA,mRNA,
XLOC_002409	TCONS_00008366,	novel,	lncRNA,
XLOC_026369	TCONS_00092305,TCONS_00092307,TCONS_00092308,	alternative,known,alternative,	mRNA,mRNA,mRNA,
XLOC_021783	TCONS_00075754,TCONS_00075755,TCONS_00075757,TCONS_00075758,TCONS_00075759,	novel,alternative,known,alternative,alternative,	lncRNA,mRNA,mRNA,mRNA,mRNA,
XLOC_021784	TCONS_00075756,	novel,	lncRNA,
XLOC_017520	TCONS_00060581,TCONS_00060582,TCONS_00060584,TCONS_00060586,	novel,alternative,alternative,known,	mRNA,mRNA,mRNA,mRNA,
XLOC_007877	TCONS_00027574,TCONS_00027575,TCONS_00027576,TCONS_00027577,TCONS_00027579,TCONS_00027580,TCONS_00027581,TCONS_00027582,TCONS_00027583,TCONS_00027585,TCONS_00027586,TCONS_00027587,TCONS_00027588,	alternative,alternative,alternative,alternative,alternative,extension,alternative,alternative,extension,known,known,known,known,	mRNA,mRNA,mRNA,mRNA,mRNA,mRNA,mRNA,mRNA,mRNA,mRNA,mRNA,mRNA,mRNA,
XLOC_021785	TCONS_00075760,	novel,	lncRNA,
XLOC_017521	TCONS_00060588,TCONS_00060589,TCONS_00060590,TCONS_00060591,TCONS_00060592,TCONS_00060596,TCONS_00060597,TCONS_00060598,TCONS_00060599,TCONS_00060600,	known,known,alternative,alternative,alternative,alternative,known,known,known,known,	mRNA,mRNA,mRNA,mRNA,mRNA,mRNA,mRNA,mRNA,mRNA,mRNA,
XLOC_021786	TCONS_00075761,	novel,	lncRNA,
XLOC_017522	TCONS_00060601,	novel,	lncRNA,
XLOC_007879	TCONS_00027590,	novel,	lncRNA,
XLOC_031430	TCONS_00109459,TCONS_00109460,TCONS_00109461,	novel,novel,novel,	lncRNA,lncRNA,lncRNA,
XLOC_021787	TCONS_00075762,	novel,	lncRNA,
XLOC_021788	TCONS_00075763,	novel,	lncRNA,
XLOC_017524	TCONS_00060603,TCONS_00060605,TCONS_00060606,	known,known,known,	mRNA,mRNA,mRNA,
XLOC_000310	TCONS_00001027,TCONS_00001036,	novel,novel,	mRNA,otherRNA,
XLOC_031432	TCONS_00109464,	novel,	lncRNA,
XLOC_024270	TCONS_00084254,TCONS_00084255,	novel,novel,	lncRNA,lncRNA,
XLOC_021789	TCONS_00075764,TCONS_00075766,TCONS_00075767,TCONS_00075769,	novel,alternative,extension,known,	mRNA,mRNA,mRNA,mRNA,
XLOC_000311	TCONS_00001028,TCONS_00001029,TCONS_00001030,TCONS_00001031,TCONS_00001032,TCONS_00001033,TCONS_00001034,	alternative,alternative,extension,alternative,known,known,known,	mRNA,mRNA,mRNA,mRNA,mRNA,mRNA,mRNA,
XLOC_031433	TCONS_00109468,	alternative,	mRNA,
XLOC_024271	TCONS_00084261,TCONS_00084262,TCONS_00084263,TCONS_00084264,TCONS_00084267,TCONS_00084268,	alternative,known,alternative,alternative,known,known,	mRNA,mRNA,mRNA,mRNA,mRNA,mRNA,
XLOC_017526	TCONS_00060608,	novel,	lncRNA,
XLOC_000312	TCONS_00001037,	novel,	lncRNA,
XLOC_031434	TCONS_00109470,	novel,	lncRNA,
XLOC_024272	TCONS_00084269,	novel,	mRNA,
XLOC_017527	TCONS_00060609,TCONS_00060610,TCONS_00060611,TCONS_00060615,TCONS_00060616,TCONS_00060619,TCONS_00060621,TCONS_00060622,TCONS_00060624,	alternative,alternative,extension,known,known,known,alternative,alternative,known,	mRNA,mRNA,mRNA,mRNA,mRNA,mRNA,mRNA,mRNA,mRNA,
XLOC_000313	TCONS_00001039,TCONS_00001040,TCONS_00001041,TCONS_00001042,	alternative,alternative,alternative,alternative,	mRNA,mRNA,mRNA,mRNA,
XLOC_024273	TCONS_00084270,	novel,	lncRNA,
XLOC_017528	TCONS_00060620,	novel,	mRNA,
XLOC_012941	TCONS_00044828,	known,	mRNA,
XLOC_031436	TCONS_00109472,TCONS_00109473,	novel,novel,	otherRNA,lncRNA,
XLOC_024274	TCONS_00084271,TCONS_00084272,TCONS_00084274,TCONS_00084275,TCONS_00084276,	alternative,alternative,alternative,alternative,known,	mRNA,mRNA,mRNA,mRNA,mRNA,
XLOC_017529	TCONS_00060626,TCONS_00060627,TCONS_00060630,TCONS_00060631,TCONS_00060632,TCONS_00060633,TCONS_00060634,TCONS_00060635,	known,known,known,alternative,alternative,novel,known,known,	mRNA,mRNA,mRNA,mRNA,mRNA,mRNA,mRNA,mRNA,
XLOC_005780	TCONS_00019679,TCONS_00019680,TCONS_00019681,TCONS_00019682,	alternative,known,known,known,	mRNA,mRNA,mRNA,mRNA,
XLOC_000315	TCONS_00001046,TCONS_00001047,TCONS_00001053,	extension,known,extension,	mRNA,mRNA,mRNA,
XLOC_031437	TCONS_00109474,TCONS_00109476,TCONS_00109480,TCONS_00109481,TCONS_00109482,TCONS_00109483,TCONS_00109484,TCONS_00109485,	extension,known,known,known,known,known,alternative,known,	mRNA,mRNA,mRNA,mRNA,mRNA,mRNA,mRNA,mRNA,
XLOC_024275	TCONS_00084281,TCONS_00084282,	alternative,known,	mRNA,mRNA,
XLOC_005781	TCONS_00019683,TCONS_00019684,	extension,extension,	mRNA,mRNA,
XLOC_031438	TCONS_00109486,TCONS_00109487,TCONS_00109488,TCONS_00109490,TCONS_00109491,TCONS_00109493,	alternative,alternative,alternative,alternative,alternative,alternative,	mRNA,mRNA,mRNA,mRNA,mRNA,mRNA,
XLOC_024276	TCONS_00084283,TCONS_00084285,TCONS_00084286,TCONS_00084287,TCONS_00084288,TCONS_00084289,TCONS_00084290,TCONS_00084292,	alternative,alternative,alternative,alternative,alternative,alternative,alternative,alternative,	mRNA,mRNA,mRNA,mRNA,mRNA,mRNA,mRNA,mRNA,
XLOC_012944	TCONS_00044831,TCONS_00044832,TCONS_00044833,TCONS_00044834,TCONS_00044835,TCONS_00044836,TCONS_00044837,TCONS_00044838,	known,extension,extension,alternative,alternative,alternative,known,known,	mRNA,mRNA,mRNA,mRNA,mRNA,mRNA,mRNA,mRNA,
XLOC_005782	TCONS_00019687,TCONS_00019688,TCONS_00019690,TCONS_00019691,TCONS_00019692,TCONS_00019693,TCONS_00019694,TCONS_00019695,TCONS_00019696,TCONS_00019697,	alternative,alternative,alternative,alternative,alternative,known,alternative,alternative,known,known,	mRNA,mRNA,mRNA,mRNA,mRNA,mRNA,mRNA,mRNA,mRNA,mRNA,
XLOC_000317	TCONS_00001060,TCONS_00001061,TCONS_00001062,TCONS_00001063,TCONS_00001064,TCONS_00001065,TCONS_00001066,	alternative,alternative,alternative,extension,extension,alternative,known,	mRNA,mRNA,mRNA,mRNA,mRNA,mRNA,mRNA,
XLOC_031439	TCONS_00109494,TCONS_00109495,	novel,novel,	lncRNA,lncRNA,
XLOC_024277	TCONS_00084296,	novel,	lncRNA,
XLOC_012945	TCONS_00044841,	novel,	lncRNA,
XLOC_000318	TCONS_00001068,TCONS_00001069,	novel,known,	mRNA,mRNA,
XLOC_024278	TCONS_00084297,	novel,	lncRNA,
XLOC_012946	TCONS_00044842,	novel,	lncRNA,
XLOC_012947	TCONS_00044843,TCONS_00044844,TCONS_00044846,TCONS_00044848,TCONS_00044849,	novel,novel,novel,novel,novel,	lncRNA,lncRNA,lncRNA,lncRNA,lncRNA,
XLOC_005785	TCONS_00019700,TCONS_00019701,TCONS_00019702,TCONS_00019703,	known,known,alternative,alternative,	mRNA,mRNA,mRNA,mRNA,
XLOC_012948	TCONS_00044845,	novel,	lncRNA,
XLOC_005786	TCONS_00019704,TCONS_00019705,TCONS_00019707,TCONS_00019708,	novel,alternative,alternative,alternative,	lncRNA,mRNA,mRNA,mRNA,
XLOC_012949	TCONS_00044847,	novel,	lncRNA,
XLOC_005787	TCONS_00019717,TCONS_00019718,TCONS_00019719,TCONS_00019721,	novel,novel,novel,novel,	mRNA,lncRNA,lncRNA,lncRNA,
XLOC_005788	TCONS_00019722,TCONS_00019723,	alternative,extension,	mRNA,mRNA,
XLOC_008270	TCONS_00028874,TCONS_00028875,	novel,novel,	lncRNA,lncRNA,
XLOC_005789	TCONS_00019728,	novel,	lncRNA,
XLOC_008271	TCONS_00028876,	novel,	lncRNA,
XLOC_015434	TCONS_00053296,TCONS_00053297,TCONS_00053298,TCONS_00053299,TCONS_00053301,TCONS_00053302,	alternative,alternative,known,known,alternative,known,	mRNA,mRNA,mRNA,mRNA,mRNA,mRNA,
XLOC_008272	TCONS_00028877,TCONS_00028878,TCONS_00028879,TCONS_00028880,TCONS_00028881,TCONS_00028883,	alternative,alternative,alternative,alternative,alternative,known,	mRNA,mRNA,mRNA,mRNA,mRNA,mRNA,
XLOC_022180	TCONS_00077203,TCONS_00077205,TCONS_00077207,	known,known,known,	mRNA,mRNA,mRNA,
XLOC_015435	TCONS_00053303,TCONS_00053304,TCONS_00053305,TCONS_00053307,TCONS_00053308,TCONS_00053309,TCONS_00053310,TCONS_00053311,TCONS_00053316,TCONS_00053320,	alternative,alternative,alternative,alternative,alternative,alternative,alternative,alternative,alternative,novel,	mRNA,mRNA,mRNA,mRNA,mRNA,mRNA,mRNA,mRNA,mRNA,mRNA,
XLOC_022181	TCONS_00077209,	known,	mRNA,
XLOC_010850	TCONS_00038059,	novel,	lncRNA,
XLOC_022183	TCONS_00077212,TCONS_00077213,	alternative,alternative,	mRNA,mRNA,
XLOC_015438	TCONS_00053322,	novel,	lncRNA,
XLOC_010851	TCONS_00038060,TCONS_00038061,TCONS_00038062,TCONS_00038063,TCONS_00038065,	alternative,extension,known,known,alternative,	mRNA,mRNA,mRNA,mRNA,mRNA,
XLOC_022184	TCONS_00077215,	novel,	lncRNA,
XLOC_015439	TCONS_00053323,	novel,	lncRNA,
XLOC_010852	TCONS_00038064,	novel,	lncRNA,
XLOC_008277	TCONS_00028889,TCONS_00028890,	novel,known,	mRNA,mRNA,
XLOC_003690	TCONS_00012620,TCONS_00012621,TCONS_00012622,	novel,novel,novel,	lncRNA,lncRNA,lncRNA,
XLOC_010853	TCONS_00038066,	novel,	lncRNA,
XLOC_003691	TCONS_00012623,TCONS_00012624,TCONS_00012625,	alternative,alternative,known,	mRNA,mRNA,mRNA,
XLOC_022186	TCONS_00077218,TCONS_00077219,TCONS_00077220,TCONS_00077222,TCONS_00077223,TCONS_00077224,TCONS_00077225,TCONS_00077227,TCONS_00077228,TCONS_00077229,TCONS_00077230,	alternative,alternative,alternative,alternative,alternative,alternative,alternative,alternative,alternative,known,alternative,	mRNA,mRNA,mRNA,mRNA,mRNA,mRNA,mRNA,mRNA,mRNA,mRNA,mRNA,
XLOC_010854	TCONS_00038067,	novel,	lncRNA,
XLOC_003692	TCONS_00012626,TCONS_00012627,TCONS_00012628,TCONS_00012631,TCONS_00012632,TCONS_00012634,TCONS_00012635,	alternative,alternative,known,known,known,known,known,	mRNA,mRNA,mRNA,mRNA,mRNA,mRNA,mRNA,
XLOC_022187	TCONS_00077232,TCONS_00077233,TCONS_00077234,	known,known,alternative,	mRNA,mRNA,mRNA,
XLOC_010855	TCONS_00038068,TCONS_00038069,TCONS_00038070,TCONS_00038071,	novel,novel,novel,novel,	lncRNA,lncRNA,lncRNA,lncRNA,
XLOC_003693	TCONS_00012639,	novel,	lncRNA,
XLOC_022188	TCONS_00077235,TCONS_00077236,TCONS_00077237,	alternative,known,known,	mRNA,mRNA,mRNA,
XLOC_010856	TCONS_00038072,TCONS_00038073,TCONS_00038074,TCONS_00038075,TCONS_00038076,	known,alternative,alternative,alternative,alternative,	mRNA,mRNA,mRNA,mRNA,mRNA,
XLOC_003694	TCONS_00012640,TCONS_00012641,TCONS_00012643,	novel,novel,novel,	lncRNA,lncRNA,lncRNA,
XLOC_022189	TCONS_00077239,TCONS_00077240,TCONS_00077241,TCONS_00077242,TCONS_00077244,TCONS_00077245,TCONS_00077246,TCONS_00077247,TCONS_00077248,TCONS_00077250,	alternative,alternative,alternative,known,alternative,alternative,alternative,alternative,novel,novel,	mRNA,mRNA,mRNA,mRNA,mRNA,mRNA,mRNA,mRNA,lncRNA,lncRNA,
XLOC_020500	TCONS_00071265,	novel,	lncRNA,
XLOC_010857	TCONS_00038077,TCONS_00038078,TCONS_00038080,TCONS_00038082,	known,alternative,alternative,known,	mRNA,mRNA,mRNA,mRNA,
XLOC_003695	TCONS_00012644,	novel,	lncRNA,
XLOC_010858	TCONS_00038086,TCONS_00038087,	known,known,	mRNA,mRNA,
XLOC_003696	TCONS_00012645,	novel,	lncRNA,
XLOC_020502	TCONS_00071267,	novel,	lncRNA,
XLOC_013340	TCONS_00046233,	known,	mRNA,
XLOC_010859	TCONS_00038088,	novel,	lncRNA,
XLOC_003697	TCONS_00012646,	novel,	lncRNA,
XLOC_003698	TCONS_00012647,	novel,	lncRNA,
XLOC_020504	TCONS_00071270,TCONS_00071271,TCONS_00071272,TCONS_00071273,TCONS_00071276,TCONS_00071279,TCONS_00071280,TCONS_00071283,TCONS_00071284,TCONS_00071285,TCONS_00071286,TCONS_00071287,TCONS_00071288,	alternative,alternative,known,alternative,alternative,known,alternative,alternative,extension,known,alternative,alternative,alternative,	mRNA,mRNA,mRNA,mRNA,mRNA,mRNA,mRNA,mRNA,mRNA,mRNA,mRNA,mRNA,mRNA,
XLOC_003699	TCONS_00012648,	novel,	lncRNA,
XLOC_020505	TCONS_00071289,	novel,	lncRNA,
XLOC_025971	TCONS_00090678,TCONS_00090679,TCONS_00090681,	novel,novel,novel,	mRNA,mRNA,lncRNA,
XLOC_020506	TCONS_00071291,TCONS_00071292,	known,known,	mRNA,mRNA,
XLOC_013344	TCONS_00046240,TCONS_00046241,TCONS_00046242,TCONS_00046244,TCONS_00046245,TCONS_00046246,	alternative,alternative,alternative,known,known,alternative,	mRNA,mRNA,mRNA,mRNA,mRNA,mRNA,
XLOC_025972	TCONS_00090680,	novel,	lncRNA,
XLOC_020507	TCONS_00071293,	novel,	lncRNA,
XLOC_020090	TCONS_00069758,	novel,	lncRNA,
XLOC_013345	TCONS_00046247,	novel,	lncRNA,
XLOC_025973	TCONS_00090682,TCONS_00090683,TCONS_00090684,TCONS_00090685,TCONS_00090686,	alternative,alternative,known,known,known,	mRNA,mRNA,mRNA,mRNA,mRNA,
XLOC_020508	TCONS_00071294,	novel,	lncRNA,
XLOC_013346	TCONS_00046248,	novel,	lncRNA,
XLOC_020509	TCONS_00071295,TCONS_00071296,TCONS_00071297,TCONS_00071298,TCONS_00071299,TCONS_00071300,TCONS_00071301,	extension,known,known,known,extension,alternative,known,	mRNA,mRNA,mRNA,mRNA,mRNA,mRNA,mRNA,
XLOC_020092	TCONS_00069766,TCONS_00069767,	alternative,known,	mRNA,mRNA,
XLOC_013347	TCONS_00046249,TCONS_00046250,	known,known,	mRNA,mRNA,
XLOC_025975	TCONS_00090689,	known,	mRNA,
XLOC_020093	TCONS_00069768,TCONS_00069770,TCONS_00069772,TCONS_00069773,	alternative,alternative,alternative,known,	mRNA,mRNA,mRNA,mRNA,
XLOC_013348	TCONS_00046252,	known,	mRNA,
XLOC_006186	TCONS_00021268,	novel,	lncRNA,
XLOC_025976	TCONS_00090690,TCONS_00090691,TCONS_00090692,	known,known,known,	mRNA,mRNA,mRNA,
XLOC_020094	TCONS_00069774,TCONS_00069776,TCONS_00069779,	novel,known,known,	mRNA,mRNA,mRNA,
XLOC_013349	TCONS_00046253,	known,	mRNA,
XLOC_006187	TCONS_00021269,	novel,	lncRNA,
XLOC_035620	TCONS_00120099,TCONS_00120100,TCONS_00120101,TCONS_00120103,TCONS_00120104,TCONS_00120105,TCONS_00120106,TCONS_00120107,TCONS_00120108,TCONS_00120109,TCONS_00120111,	known,alternative,alternative,alternative,known,alternative,known,known,known,known,known,	mRNA,mRNA,mRNA,mRNA,mRNA,mRNA,mRNA,mRNA,mRNA,mRNA,mRNA,
XLOC_025977	TCONS_00090693,	novel,	lncRNA,
XLOC_020095	TCONS_00069780,	alternative,	mRNA,
XLOC_035621	TCONS_00120112,TCONS_00120113,	known,alternative,	mRNA,mRNA,
XLOC_020096	TCONS_00069782,TCONS_00069783,TCONS_00069784,TCONS_00069790,TCONS_00069791,TCONS_00069792,	alternative,alternative,alternative,alternative,known,alternative,	mRNA,mRNA,mRNA,mRNA,mRNA,mRNA,
XLOC_028460	TCONS_00099529,TCONS_00099530,TCONS_00099531,TCONS_00099533,TCONS_00099534,	alternative,alternative,alternative,known,known,	mRNA,mRNA,mRNA,mRNA,mRNA,
XLOC_025979	TCONS_00090695,TCONS_00090696,TCONS_00090697,TCONS_00090698,	alternative,alternative,alternative,known,	mRNA,mRNA,mRNA,mRNA,
XLOC_020097	TCONS_00069793,	novel,	lncRNA,
XLOC_035623	TCONS_00120115,TCONS_00120116,TCONS_00120117,TCONS_00120118,TCONS_00120119,TCONS_00120120,TCONS_00120121,TCONS_00120122,TCONS_00120123,TCONS_00120124,	alternative,alternative,alternative,alternative,alternative,alternative,alternative,alternative,alternative,known,	mRNA,mRNA,mRNA,mRNA,mRNA,mRNA,mRNA,mRNA,mRNA,mRNA,
XLOC_028461	TCONS_00099535,TCONS_00099536,TCONS_00099538,TCONS_00099540,TCONS_00099541,	extension,alternative,alternative,known,known,	mRNA,mRNA,mRNA,mRNA,mRNA,
XLOC_020098	TCONS_00069794,TCONS_00069795,TCONS_00069796,TCONS_00069797,TCONS_00069798,TCONS_00069799,	known,alternative,alternative,alternative,known,known,	mRNA,mRNA,mRNA,mRNA,mRNA,mRNA,
XLOC_004502	TCONS_00015195,TCONS_00015196,TCONS_00015197,TCONS_00015198,TCONS_00015199,TCONS_00015200,	novel,alternative,alternative,known,known,known,	mRNA,mRNA,mRNA,mRNA,mRNA,mRNA,
XLOC_035624	TCONS_00120125,TCONS_00120126,	alternative,known,	mRNA,mRNA,
XLOC_020099	TCONS_00069800,TCONS_00069803,TCONS_00069804,TCONS_00069805,TCONS_00069806,TCONS_00069807,	alternative,alternative,alternative,alternative,known,known,	mRNA,mRNA,mRNA,mRNA,mRNA,mRNA,
XLOC_004503	TCONS_00015201,	known,	mRNA,
XLOC_035625	TCONS_00120127,TCONS_00120128,	novel,novel,	lncRNA,lncRNA,
XLOC_004504	TCONS_00015202,TCONS_00015203,TCONS_00015205,TCONS_00015206,TCONS_00015207,TCONS_00015209,TCONS_00015212,	alternative,alternative,alternative,alternative,known,known,known,	mRNA,mRNA,mRNA,mRNA,mRNA,mRNA,mRNA,
XLOC_035626	TCONS_00120129,TCONS_00120131,TCONS_00120132,TCONS_00120133,	alternative,extension,alternative,known,	mRNA,mRNA,mRNA,mRNA,
XLOC_028464	TCONS_00099545,TCONS_00099546,TCONS_00099547,TCONS_00099548,	alternative,alternative,alternative,known,	mRNA,mRNA,mRNA,mRNA,
XLOC_028465	TCONS_00099549,	novel,	lncRNA,
XLOC_011251	TCONS_00039402,TCONS_00039403,TCONS_00039404,TCONS_00039405,	extension,known,alternative,known,	mRNA,mRNA,mRNA,mRNA,
XLOC_009971	TCONS_00034939,TCONS_00034940,TCONS_00034941,TCONS_00034942,TCONS_00034943,	alternative,alternative,alternative,alternative,extension,	mRNA,mRNA,mRNA,mRNA,mRNA,
XLOC_004506	TCONS_00015216,TCONS_00015218,	novel,novel,	lncRNA,lncRNA,
XLOC_035628	TCONS_00120135,TCONS_00120138,TCONS_00120139,TCONS_00120141,TCONS_00120143,	novel,novel,novel,novel,novel,	lncRNA,lncRNA,lncRNA,lncRNA,lncRNA,
XLOC_028466	TCONS_00099550,TCONS_00099551,TCONS_00099552,TCONS_00099553,	known,known,known,known,	mRNA,mRNA,mRNA,mRNA,
XLOC_011252	TCONS_00039406,TCONS_00039408,TCONS_00039409,	known,alternative,alternative,	mRNA,mRNA,mRNA,
XLOC_009972	TCONS_00034945,TCONS_00034946,TCONS_00034947,TCONS_00034950,TCONS_00034951,TCONS_00034952,TCONS_00034953,	known,known,alternative,alternative,alternative,alternative,known,	mRNA,mRNA,mRNA,mRNA,mRNA,mRNA,mRNA,
XLOC_004507	TCONS_00015217,	novel,	lncRNA,
XLOC_004090	TCONS_00013929,	novel,	lncRNA,
XLOC_028467	TCONS_00099554,	novel,	lncRNA,
XLOC_023880	TCONS_00082923,	novel,	lncRNA,
XLOC_011253	TCONS_00039414,TCONS_00039415,TCONS_00039416,	alternative,known,known,	mRNA,mRNA,mRNA,
XLOC_009973	TCONS_00034954,TCONS_00034956,TCONS_00034957,TCONS_00034958,TCONS_00034959,TCONS_00034962,TCONS_00034966,TCONS_00034968,TCONS_00034969,TCONS_00034970,	alternative,alternative,alternative,alternative,known,alternative,alternative,alternative,alternative,alternative,	mRNA,mRNA,mRNA,mRNA,mRNA,mRNA,mRNA,mRNA,mRNA,mRNA,
XLOC_004508	TCONS_00015220,TCONS_00015221,TCONS_00015222,	alternative,alternative,known,	mRNA,mRNA,mRNA,
XLOC_004091	TCONS_00013930,	novel,	lncRNA,
XLOC_028468	TCONS_00099555,	novel,	lncRNA,
XLOC_023881	TCONS_00082924,TCONS_00082926,TCONS_00082927,TCONS_00082928,TCONS_00082930,TCONS_00082931,TCONS_00082932,TCONS_00082934,TCONS_00082937,TCONS_00082938,TCONS_00082940,TCONS_00082941,TCONS_00082942,	alternative,alternative,alternative,alternative,alternative,alternative,alternative,alternative,alternative,alternative,alternative,alternative,alternative,	mRNA,mRNA,mRNA,mRNA,mRNA,mRNA,mRNA,mRNA,mRNA,mRNA,mRNA,mRNA,mRNA,
XLOC_011254	TCONS_00039417,TCONS_00039418,TCONS_00039419,TCONS_00039420,TCONS_00039421,TCONS_00039422,TCONS_00039423,TCONS_00039424,TCONS_00039426,TCONS_00039427,TCONS_00039428,TCONS_00039429,TCONS_00039430,TCONS_00039431,TCONS_00039433,TCONS_00039434,TCONS_00039436,TCONS_00039437,	alternative,alternative,alternative,alternative,alternative,alternative,alternative,known,alternative,alternative,alternative,alternative,alternative,alternative,known,alternative,known,alternative,	mRNA,mRNA,mRNA,mRNA,mRNA,mRNA,mRNA,mRNA,mRNA,mRNA,mRNA,mRNA,mRNA,mRNA,mRNA,mRNA,mRNA,mRNA,
XLOC_004092	TCONS_00013931,TCONS_00013932,	novel,novel,	lncRNA,mRNA,
XLOC_028469	TCONS_00099556,	known,	mRNA,
XLOC_023882	TCONS_00082933,	novel,	lncRNA,
XLOC_011255	TCONS_00039438,TCONS_00039439,TCONS_00039440,TCONS_00039441,TCONS_00039442,TCONS_00039443,TCONS_00039444,TCONS_00039445,TCONS_00039446,TCONS_00039447,TCONS_00039448,	alternative,extension,extension,alternative,alternative,alternative,known,novel,novel,novel,novel,	mRNA,mRNA,mRNA,mRNA,mRNA,mRNA,mRNA,mRNA,mRNA,mRNA,mRNA,
XLOC_009975	TCONS_00034972,TCONS_00034973,	alternative,known,	mRNA,mRNA,
XLOC_004093	TCONS_00013933,	novel,	otherRNA,
XLOC_011256	TCONS_00039449,TCONS_00039451,TCONS_00039453,TCONS_00039454,TCONS_00039456,TCONS_00039457,TCONS_00039458,	alternative,alternative,alternative,alternative,known,alternative,alternative,	mRNA,mRNA,mRNA,mRNA,mRNA,mRNA,mRNA,
XLOC_009976	TCONS_00034976,TCONS_00034977,TCONS_00034978,TCONS_00034981,TCONS_00034982,TCONS_00034986,TCONS_00034987,TCONS_00034988,TCONS_00034989,	alternative,alternative,alternative,known,alternative,known,known,known,known,	mRNA,mRNA,mRNA,mRNA,mRNA,mRNA,mRNA,mRNA,mRNA,
XLOC_004094	TCONS_00013934,TCONS_00013935,TCONS_00013936,TCONS_00013938,	alternative,known,alternative,known,	mRNA,mRNA,mRNA,mRNA,
XLOC_023884	TCONS_00082944,TCONS_00082945,TCONS_00082947,	alternative,alternative,alternative,	mRNA,mRNA,mRNA,
XLOC_019620	TCONS_00068261,TCONS_00068262,TCONS_00068264,TCONS_00068265,	known,known,known,known,	mRNA,mRNA,mRNA,mRNA,
XLOC_011257	TCONS_00039459,TCONS_00039460,TCONS_00039461,TCONS_00039462,TCONS_00039464,TCONS_00039466,TCONS_00039467,TCONS_00039468,TCONS_00039469,TCONS_00039471,	alternative,known,alternative,alternative,alternative,known,known,alternative,known,known,	mRNA,mRNA,mRNA,mRNA,mRNA,mRNA,mRNA,mRNA,mRNA,mRNA,
XLOC_009977	TCONS_00034990,	novel,	lncRNA,
XLOC_004095	TCONS_00013939,	novel,	lncRNA,
XLOC_019621	TCONS_00068266,	novel,	lncRNA,
XLOC_009978	TCONS_00034991,TCONS_00034992,TCONS_00034993,TCONS_00034994,TCONS_00034995,	alternative,alternative,alternative,alternative,known,	mRNA,mRNA,mRNA,mRNA,mRNA,
XLOC_004096	TCONS_00013940,TCONS_00013944,TCONS_00013945,TCONS_00013946,	alternative,known,alternative,alternative,	mRNA,mRNA,mRNA,mRNA,
XLOC_023886	TCONS_00082956,TCONS_00082957,TCONS_00082958,TCONS_00082959,TCONS_00082960,TCONS_00082961,TCONS_00082963,TCONS_00082964,TCONS_00082965,TCONS_00082966,	known,alternative,alternative,alternative,alternative,alternative,known,alternative,alternative,known,	mRNA,mRNA,mRNA,mRNA,mRNA,mRNA,mRNA,mRNA,mRNA,mRNA,
XLOC_019622	TCONS_00068267,	novel,	lncRNA,
XLOC_023887	TCONS_00082967,TCONS_00082968,TCONS_00082969,	novel,novel,novel,	lncRNA,lncRNA,lncRNA,
XLOC_019623	TCONS_00068268,	novel,	lncRNA,
XLOC_004098	TCONS_00013942,	novel,	lncRNA,
XLOC_023888	TCONS_00082970,TCONS_00082972,TCONS_00082973,TCONS_00082976,TCONS_00082978,TCONS_00082979,	alternative,alternative,alternative,alternative,alternative,known,	mRNA,mRNA,mRNA,mRNA,mRNA,mRNA,
XLOC_019624	TCONS_00068269,	novel,	lncRNA,
XLOC_002410	TCONS_00008367,TCONS_00008371,TCONS_00008373,TCONS_00008374,TCONS_00008377,TCONS_00008379,	known,alternative,known,known,known,known,	mRNA,mRNA,mRNA,mRNA,mRNA,mRNA,
XLOC_004099	TCONS_00013943,	novel,	lncRNA,
XLOC_026370	TCONS_00092309,TCONS_00092310,TCONS_00092311,TCONS_00092312,TCONS_00092313,TCONS_00092314,TCONS_00092315,	alternative,alternative,alternative,known,alternative,alternative,alternative,	mRNA,mRNA,mRNA,mRNA,mRNA,mRNA,mRNA,
XLOC_023889	TCONS_00082980,TCONS_00082981,	alternative,known,	mRNA,mRNA,
XLOC_019625	TCONS_00068270,	novel,	lncRNA,
XLOC_002411	TCONS_00008382,TCONS_00008383,	known,known,	mRNA,mRNA,
XLOC_026371	TCONS_00092316,	known,	mRNA,
XLOC_019626	TCONS_00068271,	novel,	lncRNA,
XLOC_002412	TCONS_00008385,TCONS_00008386,TCONS_00008387,TCONS_00008388,TCONS_00008391,	extension,extension,alternative,alternative,known,	mRNA,mRNA,mRNA,mRNA,mRNA,
XLOC_026372	TCONS_00092317,TCONS_00092318,TCONS_00092319,TCONS_00092320,	novel,novel,novel,novel,	lncRNA,lncRNA,lncRNA,lncRNA,
XLOC_019627	TCONS_00068272,TCONS_00068273,TCONS_00068274,TCONS_00068275,TCONS_00068276,	known,alternative,alternative,known,known,	mRNA,mRNA,mRNA,mRNA,mRNA,
XLOC_026373	TCONS_00092321,	known,	mRNA,
XLOC_019628	TCONS_00068277,	known,	mRNA,
XLOC_026374	TCONS_00092322,TCONS_00092323,TCONS_00092324,TCONS_00092325,	alternative,known,novel,known,	mRNA,mRNA,mRNA,mRNA,
XLOC_007880	TCONS_00027591,TCONS_00027594,TCONS_00027595,	extension,known,known,	mRNA,mRNA,mRNA,
XLOC_002415	TCONS_00008397,	novel,	lncRNA,
XLOC_026375	TCONS_00092328,TCONS_00092330,TCONS_00092331,	known,known,known,	mRNA,mRNA,mRNA,
XLOC_002416	TCONS_00008398,TCONS_00008400,	alternative,novel,	mRNA,mRNA,
XLOC_026376	TCONS_00092333,TCONS_00092339,TCONS_00092340,TCONS_00092341,TCONS_00092343,TCONS_00092345,TCONS_00092346,TCONS_00092347,TCONS_00092348,	alternative,alternative,alternative,alternative,alternative,known,known,alternative,alternative,	mRNA,mRNA,mRNA,mRNA,mRNA,mRNA,mRNA,mRNA,mRNA,
XLOC_002417	TCONS_00008404,TCONS_00008405,TCONS_00008406,TCONS_00008407,TCONS_00008408,TCONS_00008409,TCONS_00008410,TCONS_00008411,TCONS_00008412,	alternative,alternative,alternative,alternative,alternative,alternative,known,known,known,	mRNA,mRNA,mRNA,mRNA,mRNA,mRNA,mRNA,mRNA,mRNA,
XLOC_026377	TCONS_00092334,	novel,	lncRNA,
XLOC_021790	TCONS_00075771,TCONS_00075773,TCONS_00075774,TCONS_00075775,TCONS_00075776,TCONS_00075777,	alternative,alternative,alternative,known,alternative,alternative,	mRNA,mRNA,mRNA,mRNA,mRNA,mRNA,
XLOC_007883	TCONS_00027599,TCONS_00027600,	alternative,known,	mRNA,mRNA,
XLOC_002418	TCONS_00008413,TCONS_00008414,TCONS_00008415,TCONS_00008416,TCONS_00008417,TCONS_00008418,TCONS_00008419,TCONS_00008420,TCONS_00008422,	alternative,alternative,alternative,alternative,alternative,alternative,alternative,alternative,known,	mRNA,mRNA,mRNA,mRNA,mRNA,mRNA,mRNA,mRNA,mRNA,
XLOC_026378	TCONS_00092335,	novel,	lncRNA,
XLOC_007884	TCONS_00027602,	novel,	lncRNA,
XLOC_026379	TCONS_00092336,	novel,	lncRNA,
XLOC_007885	TCONS_00027603,TCONS_00027607,TCONS_00027608,TCONS_00027609,TCONS_00027611,TCONS_00027612,TCONS_00027613,	alternative,alternative,alternative,extension,alternative,known,alternative,	mRNA,mRNA,mRNA,mRNA,mRNA,mRNA,mRNA,
XLOC_021793	TCONS_00075780,TCONS_00075782,TCONS_00075783,TCONS_00075784,TCONS_00075785,TCONS_00075788,TCONS_00075790,	alternative,alternative,alternative,alternative,alternative,known,known,	mRNA,mRNA,mRNA,mRNA,mRNA,mRNA,mRNA,
XLOC_007886	TCONS_00027604,	novel,	lncRNA,
XLOC_021794	TCONS_00075791,TCONS_00075792,TCONS_00075794,	extension,alternative,alternative,	mRNA,mRNA,mRNA,
XLOC_017530	TCONS_00060636,TCONS_00060638,TCONS_00060641,	novel,known,known,	mRNA,mRNA,mRNA,
XLOC_007887	TCONS_00027605,	novel,	lncRNA,
XLOC_021795	TCONS_00075795,	known,	mRNA,
XLOC_007888	TCONS_00027606,	novel,	lncRNA,
XLOC_021796	TCONS_00075796,	novel,	lncRNA,
XLOC_017532	TCONS_00060644,TCONS_00060645,TCONS_00060646,TCONS_00060647,TCONS_00060648,TCONS_00060649,TCONS_00060650,TCONS_00060651,	alternative,alternative,alternative,alternative,alternative,alternative,known,known,	mRNA,mRNA,mRNA,mRNA,mRNA,mRNA,mRNA,mRNA,
XLOC_031440	TCONS_00109496,	known,	lncRNA,
XLOC_021797	TCONS_00075797,	novel,	lncRNA,
XLOC_031441	TCONS_00109498,	novel,	lncRNA,
XLOC_021798	TCONS_00075798,TCONS_00075799,TCONS_00075800,TCONS_00075801,	alternative,extension,extension,known,	mRNA,mRNA,mRNA,mRNA,
XLOC_017534	TCONS_00060653,	novel,	lncRNA,
XLOC_031442	TCONS_00109499,	novel,	lncRNA,
XLOC_024280	TCONS_00084299,TCONS_00084301,TCONS_00084307,	known,known,known,	mRNA,mRNA,mRNA,
XLOC_017535	TCONS_00060654,TCONS_00060655,	novel,novel,	lncRNA,otherRNA,
XLOC_000321	TCONS_00001072,TCONS_00001073,TCONS_00001074,TCONS_00001075,TCONS_00001076,TCONS_00001077,	known,alternative,alternative,alternative,alternative,alternative,	mRNA,mRNA,mRNA,mRNA,mRNA,mRNA,
XLOC_031443	TCONS_00109500,	novel,	lncRNA,
XLOC_017536	TCONS_00060656,	novel,	lncRNA,
XLOC_000322	TCONS_00001078,TCONS_00001081,TCONS_00001082,TCONS_00001083,TCONS_00001084,	alternative,extension,known,known,known,	mRNA,mRNA,mRNA,mRNA,mRNA,
XLOC_024282	TCONS_00084313,TCONS_00084316,TCONS_00084317,TCONS_00084318,TCONS_00084320,	known,alternative,known,known,novel,	mRNA,mRNA,mRNA,mRNA,mRNA,
XLOC_017537	TCONS_00060657,TCONS_00060658,TCONS_00060659,TCONS_00060661,TCONS_00060663,TCONS_00060664,	known,alternative,alternative,known,known,known,	mRNA,mRNA,mRNA,mRNA,mRNA,mRNA,
XLOC_012950	TCONS_00044850,	novel,	lncRNA,
XLOC_024283	TCONS_00084321,TCONS_00084322,TCONS_00084323,TCONS_00084324,	novel,novel,novel,novel,	lncRNA,otherRNA,mRNA,lncRNA,
XLOC_017538	TCONS_00060666,TCONS_00060667,TCONS_00060669,	alternative,alternative,alternative,	mRNA,mRNA,mRNA,
XLOC_012951	TCONS_00044851,	novel,	lncRNA,
XLOC_024284	TCONS_00084326,TCONS_00084327,TCONS_00084328,TCONS_00084329,	alternative,alternative,alternative,known,	mRNA,mRNA,mRNA,mRNA,
XLOC_017539	TCONS_00060671,TCONS_00060672,TCONS_00060675,TCONS_00060676,TCONS_00060677,TCONS_00060678,TCONS_00060679,TCONS_00060681,	alternative,alternative,alternative,extension,alternative,known,known,known,	mRNA,mRNA,mRNA,mRNA,mRNA,mRNA,mRNA,mRNA,
XLOC_012952	TCONS_00044852,	novel,	lncRNA,
XLOC_005790	TCONS_00019729,TCONS_00019730,TCONS_00019732,TCONS_00019733,TCONS_00019734,TCONS_00019735,TCONS_00019736,TCONS_00019737,TCONS_00019738,TCONS_00019740,TCONS_00019742,TCONS_00019743,TCONS_00019744,	alternative,alternative,alternative,alternative,alternative,extension,alternative,alternative,alternative,alternative,known,known,known,	mRNA,mRNA,mRNA,mRNA,mRNA,mRNA,mRNA,mRNA,mRNA,mRNA,mRNA,mRNA,mRNA,
XLOC_000325	TCONS_00001093,TCONS_00001097,TCONS_00001098,TCONS_00001100,TCONS_00001101,TCONS_00001102,	extension,alternative,alternative,known,known,known,	mRNA,mRNA,mRNA,mRNA,mRNA,mRNA,
XLOC_012953	TCONS_00044853,TCONS_00044854,	alternative,known,	mRNA,mRNA,
XLOC_005791	TCONS_00019749,	novel,	otherRNA,
XLOC_031448	TCONS_00109507,	alternative,	mRNA,
XLOC_024286	TCONS_00084331,	known,	mRNA,
XLOC_012954	TCONS_00044855,TCONS_00044856,TCONS_00044857,TCONS_00044858,TCONS_00044860,TCONS_00044861,TCONS_00044862,	alternative,alternative,alternative,known,known,known,known,	mRNA,mRNA,mRNA,mRNA,mRNA,mRNA,mRNA,
XLOC_005792	TCONS_00019750,TCONS_00019751,TCONS_00019752,TCONS_00019753,TCONS_00019754,TCONS_00019755,TCONS_00019756,TCONS_00019757,TCONS_00019758,TCONS_00019759,TCONS_00019760,TCONS_00019761,	alternative,alternative,alternative,alternative,alternative,alternative,alternative,alternative,alternative,novel,alternative,known,	mRNA,mRNA,mRNA,mRNA,mRNA,mRNA,mRNA,mRNA,mRNA,mRNA,mRNA,mRNA,
XLOC_031449	TCONS_00109510,TCONS_00109512,TCONS_00109513,	novel,alternative,known,	lncRNA,mRNA,mRNA,
XLOC_024287	TCONS_00084332,	novel,	lncRNA,
XLOC_012955	TCONS_00044863,TCONS_00044864,	known,known,	mRNA,mRNA,
XLOC_005793	TCONS_00019762,TCONS_00019763,TCONS_00019764,	alternative,known,known,	lncRNA,mRNA,otherRNA,
XLOC_024288	TCONS_00084333,TCONS_00084335,TCONS_00084338,TCONS_00084340,TCONS_00084341,TCONS_00084342,	known,alternative,alternative,alternative,alternative,alternative,	mRNA,mRNA,mRNA,mRNA,mRNA,mRNA,
XLOC_012956	TCONS_00044865,	novel,	lncRNA,
XLOC_005794	TCONS_00019765,TCONS_00019766,TCONS_00019768,	alternative,known,known,	otherRNA,otherRNA,otherRNA,
XLOC_022600	TCONS_00078624,TCONS_00078625,	alternative,known,	mRNA,mRNA,
XLOC_012957	TCONS_00044866,TCONS_00044868,	alternative,known,	mRNA,mRNA,
XLOC_022601	TCONS_00078627,TCONS_00078628,TCONS_00078630,TCONS_00078631,TCONS_00078632,TCONS_00078633,TCONS_00078634,	alternative,extension,alternative,extension,known,known,known,	mRNA,mRNA,mRNA,mRNA,mRNA,mRNA,mRNA,
XLOC_012958	TCONS_00044871,TCONS_00044873,TCONS_00044874,TCONS_00044875,TCONS_00044876,	novel,novel,novel,novel,novel,	lncRNA,lncRNA,lncRNA,lncRNA,lncRNA,
XLOC_005796	TCONS_00019770,TCONS_00019771,TCONS_00019772,TCONS_00019773,TCONS_00019775,	alternative,alternative,alternative,alternative,known,	mRNA,mRNA,mRNA,mRNA,mRNA,
XLOC_022602	TCONS_00078635,	novel,	lncRNA,
XLOC_015440	TCONS_00053324,	novel,	lncRNA,
XLOC_012959	TCONS_00044872,	novel,	lncRNA,
XLOC_005797	TCONS_00019777,TCONS_00019778,TCONS_00019779,TCONS_00019781,	alternative,alternative,known,known,	mRNA,mRNA,mRNA,mRNA,
XLOC_022603	TCONS_00078636,	novel,	lncRNA,
XLOC_005798	TCONS_00019782,	alternative,	mRNA,
XLOC_022604	TCONS_00078637,TCONS_00078638,	alternative,alternative,	mRNA,mRNA,
XLOC_015442	TCONS_00053327,TCONS_00053328,TCONS_00053329,TCONS_00053330,TCONS_00053331,TCONS_00053332,TCONS_00053333,TCONS_00053336,TCONS_00053337,TCONS_00053338,TCONS_00053339,TCONS_00053340,TCONS_00053341,	novel,novel,novel,novel,novel,novel,novel,novel,novel,novel,novel,novel,novel,	mRNA,mRNA,mRNA,mRNA,mRNA,mRNA,mRNA,mRNA,mRNA,mRNA,mRNA,mRNA,lncRNA,
XLOC_008280	TCONS_00028893,	novel,	lncRNA,
XLOC_022605	TCONS_00078642,TCONS_00078643,	known,known,	mRNA,mRNA,
XLOC_015443	TCONS_00053334,	novel,	lncRNA,
XLOC_022606	TCONS_00078645,	novel,	lncRNA,
XLOC_015444	TCONS_00053335,	novel,	lncRNA,
XLOC_008282	TCONS_00028895,TCONS_00028896,TCONS_00028898,	alternative,alternative,known,	lncRNA,lncRNA,lncRNA,
XLOC_022190	TCONS_00077251,	novel,	lncRNA,
XLOC_015445	TCONS_00053342,	novel,	lncRNA,
XLOC_008283	TCONS_00028899,	novel,	lncRNA,
XLOC_022191	TCONS_00077252,	novel,	lncRNA,
XLOC_015446	TCONS_00053343,	novel,	lncRNA,
XLOC_008284	TCONS_00028900,TCONS_00028901,TCONS_00028902,TCONS_00028903,TCONS_00028904,TCONS_00028905,TCONS_00028906,	alternative,alternative,alternative,alternative,alternative,alternative,known,	lncRNA,lncRNA,lncRNA,lncRNA,lncRNA,lncRNA,lncRNA,
XLOC_022192	TCONS_00077253,	novel,	lncRNA,
XLOC_015447	TCONS_00053344,	novel,	lncRNA,
XLOC_010860	TCONS_00038089,	novel,	lncRNA,
XLOC_008285	TCONS_00028907,	novel,	lncRNA,
XLOC_022193	TCONS_00077254,	novel,	mRNA,
XLOC_008286	TCONS_00028908,TCONS_00028909,	known,novel,	mRNA,mRNA,
XLOC_022194	TCONS_00077255,	novel,	mRNA,
XLOC_015449	TCONS_00053346,TCONS_00053347,	alternative,known,	mRNA,mRNA,
XLOC_010862	TCONS_00038091,	novel,	lncRNA,
XLOC_022195	TCONS_00077256,	novel,	lncRNA,
XLOC_010863	TCONS_00038094,TCONS_00038095,TCONS_00038097,TCONS_00038098,TCONS_00038100,TCONS_00038101,TCONS_00038102,	alternative,alternative,alternative,novel,alternative,extension,alternative,	mRNA,mRNA,mRNA,otherRNA,mRNA,mRNA,mRNA,
XLOC_022196	TCONS_00077257,	novel,	lncRNA,
XLOC_010864	TCONS_00038105,TCONS_00038106,TCONS_00038111,TCONS_00038112,	alternative,alternative,known,known,	mRNA,mRNA,mRNA,mRNA,
XLOC_008289	TCONS_00028912,TCONS_00028913,TCONS_00028915,TCONS_00028916,TCONS_00028917,TCONS_00028920,TCONS_00028922,TCONS_00028923,TCONS_00028924,	novel,alternative,alternative,alternative,alternative,known,known,known,known,	mRNA,mRNA,mRNA,mRNA,mRNA,mRNA,mRNA,mRNA,mRNA,
XLOC_006600	TCONS_00022796,	known,	mRNA,
XLOC_022197	TCONS_00077258,TCONS_00077259,TCONS_00077260,TCONS_00077261,TCONS_00077262,TCONS_00077264,TCONS_00077265,TCONS_00077266,TCONS_00077267,TCONS_00077268,TCONS_00077269,TCONS_00077270,	alternative,alternative,alternative,alternative,novel,novel,alternative,extension,alternative,known,alternative,alternative,	mRNA,mRNA,mRNA,mRNA,mRNA,mRNA,mRNA,mRNA,mRNA,mRNA,mRNA,mRNA,
XLOC_006601	TCONS_00022802,TCONS_00022803,TCONS_00022804,TCONS_00022810,	novel,novel,novel,novel,	otherRNA,otherRNA,otherRNA,lncRNA,
XLOC_022198	TCONS_00077271,	novel,	lncRNA,
XLOC_010866	TCONS_00038117,TCONS_00038119,TCONS_00038121,TCONS_00038122,TCONS_00038127,TCONS_00038130,TCONS_00038131,TCONS_00038132,TCONS_00038134,TCONS_00038138,TCONS_00038139,TCONS_00038140,TCONS_00038142,TCONS_00038143,	alternative,alternative,alternative,alternative,alternative,known,known,known,known,alternative,alternative,known,alternative,alternative,	mRNA,mRNA,mRNA,mRNA,mRNA,mRNA,mRNA,mRNA,mRNA,mRNA,mRNA,mRNA,mRNA,mRNA,
XLOC_006602	TCONS_00022805,	novel,	lncRNA,
XLOC_022199	TCONS_00077272,	novel,	lncRNA,
XLOC_020510	TCONS_00071302,	novel,	lncRNA,
XLOC_010867	TCONS_00038144,	novel,	lncRNA,
XLOC_006603	TCONS_00022806,	novel,	lncRNA,
XLOC_020511	TCONS_00071303,	novel,	lncRNA,
XLOC_010868	TCONS_00038145,	novel,	lncRNA,
XLOC_006604	TCONS_00022807,	novel,	lncRNA,
XLOC_020512	TCONS_00071304,	novel,	lncRNA,
XLOC_013350	TCONS_00046254,	known,	otherRNA,
XLOC_006605	TCONS_00022808,	novel,	lncRNA,
XLOC_020513	TCONS_00071307,TCONS_00071308,TCONS_00071309,	known,known,known,	mRNA,mRNA,mRNA,
XLOC_013351	TCONS_00046256,TCONS_00046259,TCONS_00046260,TCONS_00046261,TCONS_00046262,TCONS_00046263,	known,known,known,extension,extension,known,	mRNA,mRNA,mRNA,mRNA,mRNA,mRNA,
XLOC_006606	TCONS_00022809,	novel,	lncRNA,
XLOC_020514	TCONS_00071314,TCONS_00071315,TCONS_00071316,	known,known,known,	mRNA,mRNA,mRNA,
XLOC_013352	TCONS_00046266,	known,	mRNA,
XLOC_006607	TCONS_00022811,	known,	mRNA,
XLOC_025980	TCONS_00090699,	known,	mRNA,
XLOC_020515	TCONS_00071318,TCONS_00071319,TCONS_00071320,	known,alternative,alternative,	mRNA,mRNA,mRNA,
XLOC_013353	TCONS_00046267,TCONS_00046269,TCONS_00046274,TCONS_00046275,TCONS_00046284,TCONS_00046287,	alternative,alternative,alternative,alternative,alternative,alternative,	mRNA,mRNA,mRNA,mRNA,mRNA,mRNA,
XLOC_006608	TCONS_00022812,TCONS_00022813,TCONS_00022814,TCONS_00022815,TCONS_00022816,TCONS_00022817,TCONS_00022818,TCONS_00022820,	alternative,alternative,alternative,alternative,alternative,alternative,known,known,	mRNA,mRNA,mRNA,mRNA,mRNA,mRNA,mRNA,mRNA,
XLOC_006191	TCONS_00021273,TCONS_00021274,	alternative,known,	mRNA,mRNA,
XLOC_025981	TCONS_00090700,TCONS_00090701,TCONS_00090702,TCONS_00090703,TCONS_00090704,TCONS_00090705,TCONS_00090706,TCONS_00090708,	alternative,alternative,alternative,alternative,alternative,alternative,known,alternative,	mRNA,mRNA,mRNA,mRNA,mRNA,mRNA,mRNA,mRNA,
XLOC_013354	TCONS_00046292,TCONS_00046293,TCONS_00046294,TCONS_00046295,TCONS_00046296,TCONS_00046297,TCONS_00046298,TCONS_00046299,TCONS_00046300,TCONS_00046301,	alternative,known,alternative,alternative,alternative,alternative,alternative,alternative,alternative,alternative,	mRNA,mRNA,mRNA,mRNA,mRNA,mRNA,mRNA,mRNA,mRNA,mRNA,
XLOC_025982	TCONS_00090709,TCONS_00090710,TCONS_00090711,TCONS_00090713,	alternative,alternative,alternative,alternative,	mRNA,mRNA,mRNA,mRNA,
XLOC_013355	TCONS_00046304,TCONS_00046305,TCONS_00046306,TCONS_00046307,TCONS_00046308,	alternative,alternative,known,alternative,alternative,	mRNA,mRNA,mRNA,mRNA,mRNA,
XLOC_006193	TCONS_00021278,	known,	mRNA,
XLOC_025983	TCONS_00090715,TCONS_00090716,	known,known,	mRNA,mRNA,
XLOC_013356	TCONS_00046309,TCONS_00046310,	novel,novel,	lncRNA,lncRNA,
XLOC_006194	TCONS_00021279,	known,	mRNA,
XLOC_025984	TCONS_00090717,TCONS_00090718,TCONS_00090719,	alternative,alternative,known,	mRNA,mRNA,mRNA,
XLOC_023000	TCONS_00079792,	novel,	lncRNA,
XLOC_013357	TCONS_00046311,TCONS_00046314,TCONS_00046315,	alternative,known,alternative,	mRNA,mRNA,mRNA,
XLOC_006195	TCONS_00021280,	known,	mRNA,
XLOC_025985	TCONS_00090720,	known,	mRNA,
XLOC_023001	TCONS_00079793,TCONS_00079794,TCONS_00079795,TCONS_00079796,TCONS_00079797,	alternative,alternative,alternative,alternative,known,	mRNA,mRNA,mRNA,mRNA,mRNA,
XLOC_013358	TCONS_00046316,TCONS_00046317,TCONS_00046318,TCONS_00046319,	known,extension,alternative,known,	mRNA,mRNA,mRNA,mRNA,
XLOC_006196	TCONS_00021282,TCONS_00021284,TCONS_00021285,TCONS_00021286,TCONS_00021287,TCONS_00021288,	alternative,alternative,alternative,known,known,known,	mRNA,mRNA,mRNA,mRNA,mRNA,mRNA,
XLOC_025986	TCONS_00090724,	alternative,	mRNA,
XLOC_023002	TCONS_00079798,	novel,	lncRNA,
XLOC_013359	TCONS_00046321,	known,	mRNA,
XLOC_006197	TCONS_00021290,TCONS_00021294,TCONS_00021295,TCONS_00021297,TCONS_00021299,TCONS_00021301,TCONS_00021302,TCONS_00021303,TCONS_00021305,TCONS_00021306,	known,known,alternative,known,known,known,known,known,alternative,known,	mRNA,mRNA,mRNA,mRNA,mRNA,mRNA,mRNA,mRNA,mRNA,mRNA,
XLOC_035630	TCONS_00120145,TCONS_00120146,TCONS_00120147,TCONS_00120148,TCONS_00120149,TCONS_00120150,	known,alternative,extension,known,alternative,known,	mRNA,mRNA,mRNA,mRNA,mRNA,mRNA,
XLOC_025987	TCONS_00090731,	novel,	lncRNA,
XLOC_023003	TCONS_00079800,TCONS_00079801,	alternative,known,	mRNA,mRNA,
XLOC_035631	TCONS_00120151,TCONS_00120152,TCONS_00120155,TCONS_00120157,TCONS_00120159,TCONS_00120160,TCONS_00120161,TCONS_00120162,	novel,alternative,known,alternative,known,known,known,known,	mRNA,mRNA,mRNA,mRNA,mRNA,mRNA,mRNA,mRNA,
XLOC_025988	TCONS_00090732,TCONS_00090740,TCONS_00090741,TCONS_00090742,TCONS_00090743,TCONS_00090744,TCONS_00090745,	alternative,known,known,known,known,known,known,	mRNA,mRNA,mRNA,mRNA,mRNA,mRNA,mRNA,
XLOC_023004	TCONS_00079802,	novel,	mRNA,
XLOC_006199	TCONS_00021308,TCONS_00021309,TCONS_00021310,TCONS_00021311,TCONS_00021312,TCONS_00021314,TCONS_00021315,TCONS_00021316,TCONS_00021317,TCONS_00021318,TCONS_00021319,	alternative,alternative,alternative,alternative,alternative,alternative,alternative,alternative,alternative,known,alternative,	mRNA,mRNA,mRNA,mRNA,mRNA,mRNA,mRNA,mRNA,mRNA,mRNA,mRNA,
XLOC_004510	TCONS_00015224,TCONS_00015225,TCONS_00015226,TCONS_00015228,TCONS_00015229,TCONS_00015230,TCONS_00015231,	alternative,known,alternative,known,known,known,known,	mRNA,mRNA,mRNA,mRNA,mRNA,mRNA,mRNA,
XLOC_035632	TCONS_00120163,	novel,	lncRNA,
XLOC_028470	TCONS_00099557,TCONS_00099558,TCONS_00099559,TCONS_00099560,	alternative,alternative,known,alternative,	mRNA,mRNA,mRNA,mRNA,
XLOC_025989	TCONS_00090746,TCONS_00090747,TCONS_00090749,TCONS_00090752,TCONS_00090753,TCONS_00090754,TCONS_00090755,TCONS_00090756,TCONS_00090757,TCONS_00090758,	novel,novel,novel,novel,novel,novel,novel,novel,novel,novel,	lncRNA,lncRNA,lncRNA,otherRNA,otherRNA,otherRNA,otherRNA,otherRNA,otherRNA,otherRNA,
XLOC_023005	TCONS_00079804,	novel,	lncRNA,
XLOC_035633	TCONS_00120164,TCONS_00120165,TCONS_00120166,	extension,known,known,	mRNA,mRNA,mRNA,
XLOC_023006	TCONS_00079805,	novel,	lncRNA,
XLOC_004512	TCONS_00015233,	novel,	lncRNA,
XLOC_035634	TCONS_00120167,	novel,	mRNA,
XLOC_028472	TCONS_00099563,TCONS_00099565,TCONS_00099569,TCONS_00099570,	alternative,alternative,known,alternative,	mRNA,mRNA,mRNA,mRNA,
XLOC_023007	TCONS_00079806,TCONS_00079807,	novel,novel,	lncRNA,lncRNA,
XLOC_004513	TCONS_00015234,	novel,	lncRNA,
XLOC_035635	TCONS_00120168,TCONS_00120169,TCONS_00120172,TCONS_00120174,	known,extension,alternative,known,	mRNA,mRNA,mRNA,mRNA,
XLOC_023008	TCONS_00079808,	alternative,	mRNA,
XLOC_004514	TCONS_00015235,TCONS_00015236,	alternative,known,	mRNA,mRNA,
XLOC_035636	TCONS_00120176,	novel,	lncRNA,
XLOC_028474	TCONS_00099572,TCONS_00099573,TCONS_00099575,TCONS_00099576,TCONS_00099577,TCONS_00099578,TCONS_00099579,	alternative,alternative,alternative,alternative,alternative,alternative,known,	mRNA,mRNA,mRNA,mRNA,mRNA,mRNA,mRNA,
XLOC_011260	TCONS_00039474,	known,	mRNA,
XLOC_035637	TCONS_00120177,	novel,	lncRNA,
XLOC_028475	TCONS_00099574,	novel,	lncRNA,
XLOC_011261	TCONS_00039479,TCONS_00039480,	novel,known,	mRNA,mRNA,
XLOC_009981	TCONS_00034998,TCONS_00034999,TCONS_00035000,TCONS_00035001,TCONS_00035002,TCONS_00035003,TCONS_00035004,TCONS_00035005,TCONS_00035007,TCONS_00035008,	alternative,alternative,alternative,alternative,alternative,alternative,alternative,alternative,known,alternative,	mRNA,mRNA,mRNA,mRNA,mRNA,mRNA,mRNA,mRNA,mRNA,mRNA,
XLOC_004516	TCONS_00015239,	novel,	lncRNA,
XLOC_035638	TCONS_00120178,	novel,	lncRNA,
XLOC_028476	TCONS_00099581,	novel,	lncRNA,
XLOC_004517	TCONS_00015240,	novel,	lncRNA,
XLOC_028477	TCONS_00099582,	novel,	lncRNA,
XLOC_004518	TCONS_00015241,TCONS_00015242,TCONS_00015243,TCONS_00015244,TCONS_00015245,TCONS_00015247,TCONS_00015248,TCONS_00015249,TCONS_00015250,TCONS_00015251,TCONS_00015252,TCONS_00015253,	alternative,alternative,alternative,alternative,alternative,alternative,alternative,alternative,alternative,alternative,alternative,known,	mRNA,mRNA,mRNA,mRNA,mRNA,mRNA,mRNA,mRNA,mRNA,mRNA,mRNA,mRNA,
XLOC_028478	TCONS_00099583,TCONS_00099584,	extension,extension,	mRNA,mRNA,
XLOC_023891	TCONS_00082983,TCONS_00082984,TCONS_00082985,TCONS_00082986,	known,alternative,alternative,known,	mRNA,mRNA,mRNA,mRNA,
XLOC_011264	TCONS_00039490,TCONS_00039491,TCONS_00039492,TCONS_00039493,TCONS_00039494,TCONS_00039495,TCONS_00039496,TCONS_00039497,TCONS_00039498,TCONS_00039501,	alternative,alternative,alternative,known,alternative,known,known,known,alternative,alternative,	mRNA,mRNA,mRNA,mRNA,mRNA,mRNA,mRNA,mRNA,mRNA,mRNA,
XLOC_009984	TCONS_00035013,TCONS_00035014,TCONS_00035018,TCONS_00035019,	known,alternative,known,known,	mRNA,mRNA,mRNA,mRNA,
XLOC_007000	TCONS_00024282,TCONS_00024283,TCONS_00024284,TCONS_00024285,TCONS_00024286,TCONS_00024287,	extension,known,alternative,alternative,alternative,known,	mRNA,mRNA,mRNA,mRNA,mRNA,mRNA,
XLOC_004519	TCONS_00015255,TCONS_00015257,TCONS_00015258,TCONS_00015259,TCONS_00015260,TCONS_00015261,TCONS_00015262,	alternative,alternative,known,alternative,alternative,alternative,alternative,	mRNA,mRNA,mRNA,mRNA,mRNA,mRNA,mRNA,
XLOC_028479	TCONS_00099587,	novel,	lncRNA,
XLOC_023892	TCONS_00082988,TCONS_00082989,TCONS_00082990,	alternative,alternative,known,	mRNA,mRNA,mRNA,
XLOC_007001	TCONS_00024288,	novel,	lncRNA,
XLOC_009986	TCONS_00035021,	known,	mRNA,
XLOC_007002	TCONS_00024289,TCONS_00024290,TCONS_00024291,TCONS_00024292,TCONS_00024293,	alternative,alternative,alternative,alternative,known,	mRNA,mRNA,mRNA,mRNA,mRNA,
XLOC_019630	TCONS_00068279,TCONS_00068280,TCONS_00068282,TCONS_00068283,TCONS_00068284,TCONS_00068285,TCONS_00068286,TCONS_00068287,TCONS_00068288,TCONS_00068291,	alternative,alternative,alternative,alternative,alternative,alternative,extension,alternative,known,known,	mRNA,mRNA,mRNA,mRNA,mRNA,mRNA,mRNA,mRNA,mRNA,mRNA,
XLOC_011267	TCONS_00039504,TCONS_00039505,TCONS_00039506,TCONS_00039507,	alternative,alternative,known,alternative,	mRNA,mRNA,mRNA,mRNA,
XLOC_009987	TCONS_00035022,	novel,	lncRNA,
XLOC_023895	TCONS_00082993,	novel,	lncRNA,
XLOC_019631	TCONS_00068281,	novel,	lncRNA,
XLOC_011268	TCONS_00039508,TCONS_00039509,TCONS_00039510,TCONS_00039511,TCONS_00039512,TCONS_00039513,TCONS_00039514,	extension,novel,novel,known,alternative,alternative,alternative,	mRNA,mRNA,mRNA,mRNA,mRNA,mRNA,mRNA,
XLOC_009988	TCONS_00035023,	novel,	lncRNA,
XLOC_007004	TCONS_00024295,TCONS_00024296,TCONS_00024297,	alternative,alternative,known,	mRNA,mRNA,mRNA,
XLOC_023896	TCONS_00082994,TCONS_00082995,	alternative,known,	mRNA,mRNA,
XLOC_019632	TCONS_00068292,TCONS_00068293,TCONS_00068294,TCONS_00068295,TCONS_00068296,TCONS_00068297,TCONS_00068298,	alternative,alternative,alternative,alternative,alternative,alternative,known,	mRNA,mRNA,mRNA,mRNA,mRNA,mRNA,mRNA,
XLOC_011269	TCONS_00039515,	novel,	lncRNA,
XLOC_009989	TCONS_00035024,TCONS_00035025,TCONS_00035026,TCONS_00035027,	alternative,alternative,alternative,known,	mRNA,mRNA,mRNA,mRNA,
XLOC_007005	TCONS_00024299,	known,	mRNA,
XLOC_033540	TCONS_00114769,	novel,	mRNA,
XLOC_023897	TCONS_00082996,	novel,	lncRNA,
XLOC_007006	TCONS_00024300,TCONS_00024301,	novel,novel,	lncRNA,lncRNA,
XLOC_033541	TCONS_00114770,	novel,	otherRNA,
XLOC_023898	TCONS_00082997,TCONS_00082998,TCONS_00082999,TCONS_00083001,TCONS_00083002,TCONS_00083003,TCONS_00083004,TCONS_00083005,	alternative,alternative,alternative,alternative,known,alternative,alternative,alternative,	mRNA,mRNA,mRNA,mRNA,mRNA,mRNA,mRNA,mRNA,
XLOC_033542	TCONS_00114771,	novel,	lncRNA,
XLOC_026380	TCONS_00092337,	novel,	lncRNA,
XLOC_023899	TCONS_00083006,TCONS_00083007,TCONS_00083010,TCONS_00083011,TCONS_00083012,TCONS_00083014,	alternative,alternative,alternative,alternative,alternative,alternative,	mRNA,mRNA,mRNA,mRNA,mRNA,mRNA,
XLOC_007008	TCONS_00024303,TCONS_00024304,TCONS_00024305,TCONS_00024306,TCONS_00024307,TCONS_00024313,TCONS_00024315,	known,known,known,known,extension,known,known,	mRNA,mRNA,mRNA,mRNA,mRNA,mRNA,mRNA,
XLOC_002421	TCONS_00008425,	novel,	lncRNA,
XLOC_026381	TCONS_00092338,	novel,	lncRNA,
XLOC_019636	TCONS_00068302,	known,	mRNA,
XLOC_002422	TCONS_00008426,	novel,	lncRNA,
XLOC_033544	TCONS_00114773,	novel,	lncRNA,
XLOC_026382	TCONS_00092349,	alternative,	mRNA,
XLOC_002423	TCONS_00008427,TCONS_00008428,TCONS_00008429,TCONS_00008430,TCONS_00008431,TCONS_00008432,TCONS_00008433,	alternative,alternative,alternative,alternative,alternative,known,known,	mRNA,mRNA,mRNA,mRNA,mRNA,mRNA,mRNA,
XLOC_002424	TCONS_00008434,TCONS_00008435,	known,known,	mRNA,mRNA,
XLOC_026384	TCONS_00092353,TCONS_00092354,TCONS_00092355,TCONS_00092358,TCONS_00092361,TCONS_00092362,TCONS_00092363,TCONS_00092364,TCONS_00092365,TCONS_00092367,TCONS_00092368,TCONS_00092369,TCONS_00092370,TCONS_00092371,TCONS_00092372,	known,alternative,known,alternative,known,known,known,known,known,known,known,alternative,alternative,known,known,	mRNA,mRNA,mRNA,mRNA,mRNA,mRNA,mRNA,mRNA,mRNA,mRNA,mRNA,mRNA,mRNA,mRNA,mRNA,
XLOC_007890	TCONS_00027615,	extension,	mRNA,
XLOC_002425	TCONS_00008437,TCONS_00008439,TCONS_00008440,TCONS_00008441,TCONS_00008442,TCONS_00008443,TCONS_00008444,TCONS_00008445,TCONS_00008446,TCONS_00008447,	alternative,alternative,alternative,alternative,alternative,alternative,alternative,known,known,known,	mRNA,mRNA,mRNA,mRNA,mRNA,mRNA,mRNA,mRNA,mRNA,mRNA,
XLOC_026385	TCONS_00092373,	novel,	lncRNA,
XLOC_007891	TCONS_00027618,	known,	mRNA,
XLOC_002426	TCONS_00008448,	novel,	lncRNA,
XLOC_026386	TCONS_00092374,	novel,	lncRNA,
XLOC_026387	TCONS_00092375,TCONS_00092376,TCONS_00092377,TCONS_00092378,TCONS_00092382,TCONS_00092385,TCONS_00092386,TCONS_00092388,	alternative,alternative,alternative,known,alternative,known,known,known,	mRNA,mRNA,mRNA,mRNA,mRNA,mRNA,mRNA,mRNA,
XLOC_007893	TCONS_00027637,	novel,	mRNA,
XLOC_002428	TCONS_00008450,	novel,	lncRNA,
XLOC_026388	TCONS_00092389,	novel,	lncRNA,
XLOC_026389	TCONS_00092390,TCONS_00092391,TCONS_00092392,TCONS_00092393,TCONS_00092395,TCONS_00092396,TCONS_00092397,TCONS_00092398,TCONS_00092399,	alternative,alternative,extension,alternative,alternative,alternative,known,known,alternative,	mRNA,mRNA,mRNA,mRNA,mRNA,mRNA,mRNA,mRNA,mRNA,
XLOC_024700	TCONS_00085932,TCONS_00085934,TCONS_00085935,TCONS_00085936,	alternative,alternative,known,known,	mRNA,mRNA,mRNA,mRNA,
XLOC_024702	TCONS_00085937,	known,	mRNA,
XLOC_024703	TCONS_00085938,TCONS_00085939,TCONS_00085941,	alternative,alternative,known,	mRNA,mRNA,mRNA,
XLOC_017541	TCONS_00060683,TCONS_00060684,TCONS_00060687,TCONS_00060688,TCONS_00060689,TCONS_00060690,TCONS_00060691,	known,alternative,alternative,alternative,known,known,known,	mRNA,mRNA,mRNA,mRNA,mRNA,mRNA,mRNA,
XLOC_007898	TCONS_00027642,	novel,	mRNA,
XLOC_024704	TCONS_00085942,	novel,	lncRNA,
XLOC_031450	TCONS_00109517,TCONS_00109518,TCONS_00109519,	novel,novel,novel,	lncRNA,lncRNA,lncRNA,
XLOC_017543	TCONS_00060696,TCONS_00060697,TCONS_00060698,TCONS_00060699,TCONS_00060701,TCONS_00060702,TCONS_00060703,TCONS_00060705,	alternative,alternative,alternative,alternative,alternative,alternative,alternative,known,	mRNA,mRNA,mRNA,mRNA,mRNA,mRNA,mRNA,mRNA,
XLOC_017544	TCONS_00060706,TCONS_00060707,TCONS_00060708,TCONS_00060709,TCONS_00060711,TCONS_00060712,TCONS_00060713,TCONS_00060714,TCONS_00060719,TCONS_00060721,TCONS_00060722,	alternative,alternative,alternative,alternative,alternative,alternative,alternative,known,known,known,known,	mRNA,mRNA,mRNA,mRNA,mRNA,mRNA,mRNA,mRNA,mRNA,mRNA,mRNA,
XLOC_000330	TCONS_00001108,TCONS_00001109,TCONS_00001111,TCONS_00001112,	alternative,alternative,alternative,known,	mRNA,mRNA,mRNA,mRNA,
XLOC_031452	TCONS_00109523,	novel,	lncRNA,
XLOC_024707	TCONS_00085947,TCONS_00085948,TCONS_00085949,	known,alternative,extension,	mRNA,mRNA,mRNA,
XLOC_024290	TCONS_00084344,TCONS_00084345,TCONS_00084346,TCONS_00084349,TCONS_00084350,TCONS_00084352,TCONS_00084355,	alternative,alternative,alternative,alternative,alternative,alternative,alternative,	mRNA,mRNA,mRNA,mRNA,mRNA,mRNA,mRNA,
XLOC_000331	TCONS_00001113,	novel,	lncRNA,
XLOC_031453	TCONS_00109524,	novel,	lncRNA,
XLOC_024708	TCONS_00085951,TCONS_00085952,TCONS_00085953,TCONS_00085955,TCONS_00085957,TCONS_00085958,	alternative,alternative,alternative,alternative,alternative,known,	mRNA,mRNA,mRNA,mRNA,mRNA,mRNA,
XLOC_024291	TCONS_00084356,TCONS_00084357,TCONS_00084358,	known,known,known,	mRNA,mRNA,mRNA,
XLOC_017546	TCONS_00060725,	novel,	lncRNA,
XLOC_031454	TCONS_00109525,	novel,	otherRNA,
XLOC_024292	TCONS_00084359,TCONS_00084360,TCONS_00084361,	alternative,alternative,known,	mRNA,mRNA,mRNA,
XLOC_017547	TCONS_00060727,TCONS_00060728,TCONS_00060729,TCONS_00060730,	alternative,alternative,known,known,	mRNA,mRNA,mRNA,mRNA,
XLOC_012960	TCONS_00044877,TCONS_00044878,TCONS_00044879,TCONS_00044880,TCONS_00044881,	alternative,alternative,alternative,alternative,alternative,	mRNA,mRNA,mRNA,mRNA,mRNA,
XLOC_031455	TCONS_00109528,TCONS_00109529,TCONS_00109530,TCONS_00109532,TCONS_00109534,	novel,novel,novel,novel,novel,	lncRNA,lncRNA,lncRNA,lncRNA,lncRNA,
XLOC_024293	TCONS_00084362,	extension,	mRNA,
XLOC_017548	TCONS_00060732,TCONS_00060733,TCONS_00060734,	known,known,known,	mRNA,mRNA,mRNA,
XLOC_031456	TCONS_00109531,	novel,	lncRNA,
XLOC_024294	TCONS_00084364,TCONS_00084365,TCONS_00084366,TCONS_00084369,TCONS_00084370,TCONS_00084371,TCONS_00084373,	alternative,alternative,known,alternative,alternative,alternative,alternative,	mRNA,mRNA,mRNA,mRNA,mRNA,mRNA,mRNA,
XLOC_017549	TCONS_00060736,TCONS_00060737,	known,known,	mRNA,mRNA,
XLOC_012962	TCONS_00044884,	known,	mRNA,
XLOC_031457	TCONS_00109533,	novel,	lncRNA,
XLOC_024295	TCONS_00084377,TCONS_00084378,TCONS_00084379,TCONS_00084380,TCONS_00084381,	alternative,alternative,alternative,alternative,known,	mRNA,mRNA,mRNA,mRNA,mRNA,
XLOC_012963	TCONS_00044885,	novel,	lncRNA,
XLOC_031458	TCONS_00109535,TCONS_00109537,TCONS_00109539,TCONS_00109542,TCONS_00109545,TCONS_00109546,	alternative,novel,alternative,alternative,known,alternative,	mRNA,lncRNA,mRNA,mRNA,mRNA,mRNA,
XLOC_012964	TCONS_00044886,TCONS_00044887,TCONS_00044888,	novel,novel,novel,	lncRNA,lncRNA,lncRNA,
XLOC_008700	TCONS_00030207,	novel,	lncRNA,
XLOC_024297	TCONS_00084383,	known,	mRNA,
XLOC_012965	TCONS_00044889,	known,	mRNA,
XLOC_008701	TCONS_00030208,	novel,	lncRNA,
XLOC_024298	TCONS_00084385,TCONS_00084387,TCONS_00084394,TCONS_00084395,TCONS_00084404,TCONS_00084405,TCONS_00084406,TCONS_00084407,	alternative,known,alternative,alternative,known,known,known,known,	mRNA,mRNA,mRNA,mRNA,mRNA,mRNA,mRNA,mRNA,
XLOC_012966	TCONS_00044893,TCONS_00044894,TCONS_00044895,TCONS_00044896,TCONS_00044898,TCONS_00044899,TCONS_00044900,TCONS_00044901,TCONS_00044902,TCONS_00044903,TCONS_00044904,TCONS_00044905,TCONS_00044906,	alternative,alternative,alternative,alternative,alternative,known,alternative,alternative,alternative,known,alternative,alternative,alternative,	mRNA,mRNA,mRNA,mRNA,mRNA,mRNA,mRNA,mRNA,mRNA,mRNA,mRNA,mRNA,mRNA,
XLOC_008702	TCONS_00030209,TCONS_00030211,TCONS_00030212,TCONS_00030213,TCONS_00030214,TCONS_00030215,TCONS_00030216,	alternative,alternative,alternative,alternative,alternative,alternative,known,	mRNA,mRNA,mRNA,mRNA,mRNA,mRNA,mRNA,
XLOC_024299	TCONS_00084397,TCONS_00084399,TCONS_00084400,TCONS_00084401,TCONS_00084402,	known,alternative,alternative,known,known,	mRNA,mRNA,mRNA,mRNA,mRNA,
XLOC_008703	TCONS_00030217,	novel,	lncRNA,
XLOC_012968	TCONS_00044909,TCONS_00044910,TCONS_00044911,TCONS_00044914,TCONS_00044917,TCONS_00044918,TCONS_00044919,TCONS_00044921,TCONS_00044922,TCONS_00044924,	alternative,alternative,alternative,known,known,known,alternative,alternative,alternative,alternative,	mRNA,mRNA,mRNA,mRNA,mRNA,mRNA,mRNA,mRNA,mRNA,mRNA,
XLOC_008704	TCONS_00030218,	novel,	lncRNA,
XLOC_022612	TCONS_00078653,	known,	otherRNA,
XLOC_015450	TCONS_00053349,	alternative,	mRNA,
XLOC_008705	TCONS_00030219,TCONS_00030220,TCONS_00030221,TCONS_00030222,	novel,novel,novel,novel,	lncRNA,lncRNA,lncRNA,mRNA,
XLOC_015451	TCONS_00053351,	known,	mRNA,
XLOC_008706	TCONS_00030223,	novel,	lncRNA,
XLOC_015452	TCONS_00053353,TCONS_00053354,TCONS_00053355,TCONS_00053357,TCONS_00053358,TCONS_00053359,TCONS_00053360,TCONS_00053363,TCONS_00053364,TCONS_00053366,TCONS_00053367,	alternative,alternative,known,known,known,known,known,alternative,alternative,known,known,	mRNA,mRNA,mRNA,mRNA,mRNA,mRNA,mRNA,mRNA,mRNA,mRNA,mRNA,
XLOC_008290	TCONS_00028925,TCONS_00028926,TCONS_00028929,TCONS_00028930,	alternative,alternative,alternative,known,	mRNA,mRNA,mRNA,mRNA,
XLOC_008708	TCONS_00030225,	known,	mRNA,
XLOC_008291	TCONS_00028932,TCONS_00028934,TCONS_00028935,TCONS_00028936,TCONS_00028937,TCONS_00028938,TCONS_00028940,TCONS_00028941,TCONS_00028942,	alternative,alternative,alternative,alternative,alternative,alternative,alternative,alternative,known,	mRNA,mRNA,mRNA,mRNA,mRNA,mRNA,mRNA,mRNA,mRNA,
XLOC_015454	TCONS_00053370,	alternative,	mRNA,
XLOC_008292	TCONS_00028944,	novel,	otherRNA,
XLOC_022617	TCONS_00078658,TCONS_00078659,TCONS_00078660,TCONS_00078661,TCONS_00078662,TCONS_00078663,TCONS_00078664,	alternative,alternative,alternative,alternative,known,known,known,	mRNA,mRNA,mRNA,mRNA,mRNA,mRNA,mRNA,
XLOC_008293	TCONS_00028945,TCONS_00028946,TCONS_00028949,TCONS_00028951,TCONS_00028952,	novel,novel,alternative,known,alternative,	mRNA,mRNA,mRNA,mRNA,mRNA,
XLOC_015456	TCONS_00053381,TCONS_00053382,TCONS_00053383,TCONS_00053385,	alternative,alternative,alternative,alternative,	mRNA,mRNA,mRNA,mRNA,
XLOC_008294	TCONS_00028953,TCONS_00028954,TCONS_00028956,TCONS_00028958,TCONS_00028959,TCONS_00028963,	alternative,known,known,known,known,known,	mRNA,mRNA,mRNA,mRNA,mRNA,mRNA,
XLOC_025100	TCONS_00087498,	novel,	lncRNA,
XLOC_022619	TCONS_00078666,TCONS_00078667,TCONS_00078668,TCONS_00078669,TCONS_00078670,TCONS_00078671,TCONS_00078672,TCONS_00078674,TCONS_00078675,TCONS_00078676,	alternative,alternative,alternative,alternative,alternative,alternative,known,alternative,alternative,alternative,	mRNA,mRNA,mRNA,mRNA,mRNA,mRNA,mRNA,mRNA,mRNA,mRNA,
XLOC_015457	TCONS_00053387,	known,	mRNA,
XLOC_010870	TCONS_00038147,TCONS_00038148,	novel,novel,	lncRNA,lncRNA,
XLOC_025101	TCONS_00087499,	novel,	lncRNA,
XLOC_008296	TCONS_00028964,TCONS_00028965,TCONS_00028966,	alternative,known,alternative,	mRNA,mRNA,mRNA,
XLOC_025102	TCONS_00087500,TCONS_00087501,TCONS_00087502,TCONS_00087503,TCONS_00087505,TCONS_00087506,TCONS_00087508,TCONS_00087510,TCONS_00087511,	known,extension,alternative,alternative,alternative,alternative,alternative,alternative,alternative,	mRNA,mRNA,mRNA,mRNA,mRNA,mRNA,mRNA,mRNA,mRNA,
XLOC_010872	TCONS_00038150,TCONS_00038151,TCONS_00038154,TCONS_00038155,TCONS_00038156,	known,alternative,known,alternative,alternative,	mRNA,mRNA,mRNA,mRNA,mRNA,
XLOC_008297	TCONS_00028973,	known,	mRNA,
XLOC_025103	TCONS_00087512,	novel,	lncRNA,
XLOC_010873	TCONS_00038158,	novel,	lncRNA,
XLOC_025104	TCONS_00087513,TCONS_00087514,	novel,novel,	lncRNA,lncRNA,
XLOC_010874	TCONS_00038159,TCONS_00038160,TCONS_00038163,TCONS_00038168,TCONS_00038169,TCONS_00038171,TCONS_00038173,TCONS_00038175,TCONS_00038176,	alternative,alternative,alternative,alternative,known,known,alternative,alternative,alternative,	mRNA,mRNA,mRNA,mRNA,mRNA,mRNA,mRNA,mRNA,mRNA,
XLOC_008299	TCONS_00028975,	novel,	lncRNA,
XLOC_025105	TCONS_00087516,TCONS_00087518,	known,extension,	mRNA,mRNA,
XLOC_025106	TCONS_00087519,	novel,	lncRNA,
XLOC_010876	TCONS_00038179,	novel,	mRNA,
XLOC_006612	TCONS_00022824,	novel,	lncRNA,
XLOC_020520	TCONS_00071328,TCONS_00071330,TCONS_00071333,	alternative,alternative,alternative,	mRNA,mRNA,mRNA,
XLOC_010877	TCONS_00038180,	novel,	lncRNA,
XLOC_006613	TCONS_00022825,	novel,	lncRNA,
XLOC_025108	TCONS_00087521,TCONS_00087523,TCONS_00087524,TCONS_00087526,TCONS_00087527,TCONS_00087529,TCONS_00087532,TCONS_00087533,	known,alternative,alternative,known,known,known,known,known,	mRNA,mRNA,mRNA,mRNA,mRNA,mRNA,mRNA,mRNA,
XLOC_006614	TCONS_00022826,	novel,	lncRNA,
XLOC_020522	TCONS_00071335,TCONS_00071336,	alternative,known,	mRNA,mRNA,
XLOC_006615	TCONS_00022827,	novel,	lncRNA,
XLOC_006616	TCONS_00022828,TCONS_00022829,TCONS_00022830,TCONS_00022831,TCONS_00022833,TCONS_00022834,TCONS_00022835,TCONS_00022837,TCONS_00022839,TCONS_00022840,	alternative,alternative,alternative,alternative,extension,known,known,known,known,known,	mRNA,mRNA,mRNA,mRNA,mRNA,mRNA,mRNA,mRNA,mRNA,mRNA,
XLOC_020524	TCONS_00071338,	novel,	lncRNA,
XLOC_006617	TCONS_00022841,TCONS_00022844,TCONS_00022845,TCONS_00022846,TCONS_00022847,	known,known,known,known,known,	mRNA,mRNA,mRNA,mRNA,mRNA,
XLOC_020525	TCONS_00071339,TCONS_00071342,TCONS_00071343,TCONS_00071344,	alternative,known,known,known,	mRNA,mRNA,mRNA,mRNA,
XLOC_013363	TCONS_00046325,	novel,	lncRNA,
XLOC_006618	TCONS_00022848,	known,	mRNA,
XLOC_020526	TCONS_00071345,	novel,	lncRNA,
XLOC_013364	TCONS_00046326,	novel,	lncRNA,
XLOC_009100	TCONS_00031686,TCONS_00031687,TCONS_00031689,TCONS_00031692,TCONS_00031693,TCONS_00031694,TCONS_00031695,TCONS_00031696,TCONS_00031697,TCONS_00031698,TCONS_00031699,	alternative,alternative,alternative,alternative,alternative,alternative,alternative,alternative,known,known,known,	mRNA,mRNA,mRNA,mRNA,mRNA,mRNA,mRNA,mRNA,mRNA,mRNA,mRNA,
XLOC_006619	TCONS_00022849,TCONS_00022850,TCONS_00022851,TCONS_00022852,TCONS_00022854,	alternative,alternative,known,alternative,known,	mRNA,mRNA,mRNA,mRNA,mRNA,
XLOC_025992	TCONS_00090761,TCONS_00090762,TCONS_00090768,TCONS_00090769,TCONS_00090770,TCONS_00090771,TCONS_00090772,TCONS_00090773,	known,known,known,known,alternative,alternative,alternative,alternative,	mRNA,mRNA,mRNA,mRNA,mRNA,mRNA,mRNA,mRNA,
XLOC_020527	TCONS_00071346,	novel,	lncRNA,
XLOC_013365	TCONS_00046327,TCONS_00046328,TCONS_00046329,TCONS_00046330,	known,known,known,alternative,	mRNA,mRNA,mRNA,mRNA,
XLOC_025993	TCONS_00090774,	novel,	lncRNA,
XLOC_020528	TCONS_00071349,TCONS_00071350,TCONS_00071352,TCONS_00071353,TCONS_00071354,TCONS_00071355,TCONS_00071356,TCONS_00071357,	alternative,alternative,alternative,alternative,alternative,alternative,known,known,	mRNA,mRNA,mRNA,mRNA,mRNA,mRNA,mRNA,mRNA,
XLOC_013366	TCONS_00046332,TCONS_00046333,TCONS_00046334,TCONS_00046335,TCONS_00046336,TCONS_00046337,TCONS_00046338,TCONS_00046339,TCONS_00046341,TCONS_00046342,	alternative,alternative,alternative,novel,alternative,alternative,alternative,known,alternative,known,	mRNA,mRNA,mRNA,mRNA,mRNA,mRNA,mRNA,mRNA,mRNA,mRNA,
XLOC_009102	TCONS_00031702,	known,	mRNA,
XLOC_025994	TCONS_00090775,	known,	mRNA,
XLOC_023010	TCONS_00079813,TCONS_00079814,TCONS_00079815,TCONS_00079816,TCONS_00079817,TCONS_00079818,TCONS_00079820,TCONS_00079821,TCONS_00079823,TCONS_00079824,TCONS_00079825,TCONS_00079826,	alternative,alternative,alternative,alternative,extension,known,alternative,alternative,alternative,alternative,alternative,alternative,	mRNA,mRNA,mRNA,mRNA,mRNA,mRNA,mRNA,mRNA,mRNA,mRNA,mRNA,mRNA,
XLOC_020529	TCONS_00071359,TCONS_00071360,TCONS_00071361,TCONS_00071362,TCONS_00071364,TCONS_00071365,TCONS_00071367,TCONS_00071368,	alternative,alternative,alternative,alternative,alternative,known,known,known,	mRNA,mRNA,mRNA,mRNA,mRNA,mRNA,mRNA,mRNA,
XLOC_013367	TCONS_00046343,	novel,	lncRNA,
XLOC_009103	TCONS_00031704,TCONS_00031705,TCONS_00031706,TCONS_00031707,TCONS_00031710,TCONS_00031711,	alternative,extension,extension,extension,known,known,	mRNA,mRNA,mRNA,mRNA,mRNA,mRNA,
XLOC_025995	TCONS_00090776,TCONS_00090777,TCONS_00090778,TCONS_00090779,TCONS_00090780,TCONS_00090782,TCONS_00090783,	alternative,alternative,known,known,alternative,known,known,	mRNA,mRNA,mRNA,mRNA,mRNA,mRNA,mRNA,
XLOC_013368	TCONS_00046344,	novel,	lncRNA,
XLOC_009104	TCONS_00031714,	known,	mRNA,
XLOC_025996	TCONS_00090785,TCONS_00090786,	known,known,	mRNA,mRNA,
XLOC_023012	TCONS_00079828,	novel,	lncRNA,
XLOC_013369	TCONS_00046347,TCONS_00046349,	known,alternative,	mRNA,mRNA,
XLOC_009105	TCONS_00031715,TCONS_00031716,TCONS_00031717,TCONS_00031719,TCONS_00031720,TCONS_00031722,TCONS_00031723,	novel,novel,novel,novel,novel,novel,novel,	otherRNA,otherRNA,otherRNA,otherRNA,otherRNA,lncRNA,lncRNA,
XLOC_025997	TCONS_00090787,TCONS_00090788,	novel,novel,	lncRNA,lncRNA,
XLOC_023013	TCONS_00079829,	novel,	lncRNA,
XLOC_009106	TCONS_00031724,	novel,	lncRNA,
XLOC_025998	TCONS_00090789,	novel,	lncRNA,
XLOC_023014	TCONS_00079830,	novel,	lncRNA,
XLOC_009107	TCONS_00031725,	known,	mRNA,
XLOC_004520	TCONS_00015256,	novel,	lncRNA,
XLOC_025999	TCONS_00090790,TCONS_00090791,TCONS_00090794,	alternative,known,novel,	mRNA,mRNA,otherRNA,
XLOC_023015	TCONS_00079831,	novel,	lncRNA,
XLOC_009108	TCONS_00031726,TCONS_00031727,TCONS_00031728,TCONS_00031731,TCONS_00031732,TCONS_00031733,TCONS_00031734,TCONS_00031736,TCONS_00031737,TCONS_00031739,TCONS_00031740,	alternative,known,alternative,known,known,known,alternative,known,alternative,known,known,	mRNA,mRNA,mRNA,mRNA,mRNA,mRNA,mRNA,mRNA,mRNA,mRNA,mRNA,
XLOC_028481	TCONS_00099589,	novel,	lncRNA,
XLOC_023016	TCONS_00079832,	novel,	lncRNA,
XLOC_009109	TCONS_00031741,TCONS_00031750,	novel,known,	mRNA,mRNA,
XLOC_004522	TCONS_00015265,TCONS_00015266,	alternative,known,	mRNA,mRNA,
XLOC_035644	TCONS_00120187,	novel,	mRNA,
XLOC_028482	TCONS_00099590,	novel,	lncRNA,
XLOC_023017	TCONS_00079834,TCONS_00079835,TCONS_00079836,TCONS_00079838,TCONS_00079839,TCONS_00079840,TCONS_00079841,	alternative,alternative,alternative,alternative,alternative,known,known,	mRNA,mRNA,mRNA,mRNA,mRNA,mRNA,mRNA,
XLOC_004523	TCONS_00015267,	novel,	lncRNA,
XLOC_028483	TCONS_00099591,	novel,	lncRNA,
XLOC_023018	TCONS_00079843,TCONS_00079844,TCONS_00079845,TCONS_00079846,TCONS_00079847,TCONS_00079848,TCONS_00079849,TCONS_00079850,TCONS_00079851,TCONS_00079852,TCONS_00079853,	alternative,alternative,alternative,alternative,alternative,alternative,alternative,alternative,alternative,known,known,	mRNA,mRNA,mRNA,mRNA,mRNA,mRNA,mRNA,mRNA,mRNA,mRNA,mRNA,
XLOC_004524	TCONS_00015268,TCONS_00015269,TCONS_00015271,TCONS_00015273,TCONS_00015274,	known,alternative,alternative,alternative,alternative,	mRNA,mRNA,mRNA,mRNA,mRNA,
XLOC_028484	TCONS_00099592,	novel,	lncRNA,
XLOC_023019	TCONS_00079854,TCONS_00079856,TCONS_00079858,TCONS_00079860,TCONS_00079861,TCONS_00079862,TCONS_00079863,TCONS_00079864,TCONS_00079865,TCONS_00079867,TCONS_00079868,TCONS_00079871,TCONS_00079872,TCONS_00079873,	known,alternative,known,known,alternative,alternative,alternative,known,alternative,alternative,alternative,alternative,alternative,alternative,	mRNA,mRNA,mRNA,mRNA,mRNA,mRNA,mRNA,mRNA,mRNA,mRNA,mRNA,mRNA,mRNA,mRNA,
XLOC_011270	TCONS_00039516,	novel,	lncRNA,
XLOC_009990	TCONS_00035028,TCONS_00035029,TCONS_00035030,	alternative,alternative,known,	mRNA,mRNA,mRNA,
XLOC_011271	TCONS_00039518,TCONS_00039520,TCONS_00039521,TCONS_00039522,	alternative,known,known,known,	mRNA,mRNA,mRNA,mRNA,
XLOC_009991	TCONS_00035031,	known,	mRNA,
XLOC_004526	TCONS_00015277,	novel,	lncRNA,
XLOC_028486	TCONS_00099595,TCONS_00099598,TCONS_00099599,TCONS_00099600,TCONS_00099601,	known,known,known,alternative,novel,	mRNA,mRNA,mRNA,mRNA,mRNA,
XLOC_011272	TCONS_00039523,	novel,	lncRNA,
XLOC_009992	TCONS_00035034,	known,	mRNA,
XLOC_004527	TCONS_00015278,	novel,	lncRNA,
XLOC_035649	TCONS_00120192,	novel,	lncRNA,
XLOC_028487	TCONS_00099602,	novel,	lncRNA,
XLOC_011273	TCONS_00039524,	novel,	lncRNA,
XLOC_009993	TCONS_00035040,TCONS_00035041,TCONS_00035042,TCONS_00035043,	alternative,alternative,alternative,known,	mRNA,mRNA,mRNA,mRNA,
XLOC_028488	TCONS_00099603,TCONS_00099605,TCONS_00099608,	extension,known,known,	mRNA,mRNA,mRNA,
XLOC_011274	TCONS_00039525,	novel,	lncRNA,
XLOC_009994	TCONS_00035044,	novel,	lncRNA,
XLOC_004529	TCONS_00015281,TCONS_00015282,TCONS_00015283,TCONS_00015284,TCONS_00015285,TCONS_00015288,TCONS_00015289,TCONS_00015290,TCONS_00015291,TCONS_00015292,	extension,alternative,alternative,known,known,alternative,novel,extension,known,known,	mRNA,mRNA,mRNA,mRNA,mRNA,mRNA,mRNA,mRNA,mRNA,mRNA,
XLOC_028489	TCONS_00099610,TCONS_00099614,TCONS_00099615,TCONS_00099616,TCONS_00099617,	known,known,known,known,known,	mRNA,mRNA,mRNA,mRNA,mRNA,
XLOC_026800	TCONS_00093937,	novel,	lncRNA,
XLOC_011275	TCONS_00039526,	novel,	lncRNA,
XLOC_009995	TCONS_00035045,	novel,	lncRNA,
XLOC_007011	TCONS_00024318,TCONS_00024319,	novel,novel,	lncRNA,lncRNA,
XLOC_026801	TCONS_00093938,	novel,	lncRNA,
XLOC_011276	TCONS_00039527,	novel,	lncRNA,
XLOC_009996	TCONS_00035046,	known,	mRNA,
XLOC_007012	TCONS_00024320,	known,	mRNA,
XLOC_026802	TCONS_00093939,	novel,	lncRNA,
XLOC_019640	TCONS_00068306,TCONS_00068307,TCONS_00068308,TCONS_00068309,	novel,alternative,alternative,known,	mRNA,mRNA,mRNA,mRNA,
XLOC_011277	TCONS_00039529,TCONS_00039532,TCONS_00039533,TCONS_00039539,TCONS_00039540,	alternative,alternative,alternative,known,extension,	mRNA,mRNA,mRNA,mRNA,mRNA,
XLOC_009997	TCONS_00035047,	novel,	lncRNA,
XLOC_007013	TCONS_00024321,TCONS_00024322,TCONS_00024323,TCONS_00024325,	novel,novel,novel,novel,	mRNA,mRNA,mRNA,otherRNA,
XLOC_019641	TCONS_00068310,	novel,	lncRNA,
XLOC_011278	TCONS_00039543,TCONS_00039544,	alternative,known,	mRNA,mRNA,
XLOC_009998	TCONS_00035048,TCONS_00035049,TCONS_00035050,TCONS_00035051,TCONS_00035053,	alternative,alternative,alternative,known,alternative,	mRNA,mRNA,mRNA,mRNA,mRNA,
XLOC_007014	TCONS_00024326,	novel,	lncRNA,
XLOC_026804	TCONS_00093941,TCONS_00093949,TCONS_00093950,TCONS_00093952,	known,known,known,alternative,	mRNA,mRNA,mRNA,mRNA,
XLOC_019642	TCONS_00068311,	novel,	lncRNA,
XLOC_009999	TCONS_00035054,TCONS_00035055,	alternative,known,	mRNA,mRNA,
XLOC_007015	TCONS_00024327,TCONS_00024328,TCONS_00024331,TCONS_00024333,TCONS_00024334,TCONS_00024337,TCONS_00024338,TCONS_00024339,	alternative,alternative,novel,alternative,novel,alternative,known,alternative,	mRNA,mRNA,mRNA,mRNA,mRNA,mRNA,mRNA,mRNA,
XLOC_026806	TCONS_00093958,TCONS_00093959,TCONS_00093960,	alternative,known,known,	mRNA,mRNA,mRNA,
XLOC_019644	TCONS_00068313,TCONS_00068314,TCONS_00068316,TCONS_00068317,TCONS_00068318,	alternative,alternative,alternative,known,known,	mRNA,mRNA,mRNA,mRNA,mRNA,
XLOC_007017	TCONS_00024341,TCONS_00024343,TCONS_00024344,	alternative,known,known,	mRNA,mRNA,mRNA,
XLOC_002430	TCONS_00008452,	novel,	lncRNA,
XLOC_026807	TCONS_00093962,TCONS_00093964,TCONS_00093965,TCONS_00093966,TCONS_00093967,TCONS_00093968,TCONS_00093969,TCONS_00093970,	novel,novel,novel,novel,novel,novel,novel,novel,	lncRNA,lncRNA,lncRNA,lncRNA,lncRNA,lncRNA,lncRNA,lncRNA,
XLOC_026390	TCONS_00092400,	known,	mRNA,
XLOC_019645	TCONS_00068319,	novel,	lncRNA,
XLOC_007018	TCONS_00024345,	novel,	lncRNA,
XLOC_002431	TCONS_00008453,TCONS_00008455,	alternative,extension,	mRNA,mRNA,
XLOC_026808	TCONS_00093971,	novel,	lncRNA,
XLOC_026391	TCONS_00092401,	extension,	mRNA,
XLOC_007019	TCONS_00024346,	novel,	lncRNA,
XLOC_026809	TCONS_00093972,TCONS_00093973,TCONS_00093974,TCONS_00093975,	novel,novel,novel,novel,	lncRNA,lncRNA,lncRNA,lncRNA,
XLOC_026392	TCONS_00092403,	novel,	lncRNA,
XLOC_019647	TCONS_00068327,	novel,	lncRNA,
XLOC_002433	TCONS_00008459,	novel,	lncRNA,
XLOC_033555	TCONS_00114784,TCONS_00114785,TCONS_00114786,	alternative,known,alternative,	mRNA,mRNA,mRNA,
XLOC_026393	TCONS_00092404,	novel,	lncRNA,
XLOC_019648	TCONS_00068328,TCONS_00068329,TCONS_00068330,TCONS_00068331,	alternative,alternative,known,known,	mRNA,mRNA,mRNA,mRNA,
XLOC_002434	TCONS_00008460,TCONS_00008461,TCONS_00008462,TCONS_00008463,	novel,novel,novel,novel,	lncRNA,lncRNA,lncRNA,lncRNA,
XLOC_033556	TCONS_00114793,TCONS_00114797,TCONS_00114799,TCONS_00114801,TCONS_00114803,	alternative,alternative,known,known,known,	mRNA,mRNA,mRNA,mRNA,mRNA,
XLOC_026394	TCONS_00092405,TCONS_00092406,TCONS_00092407,TCONS_00092408,TCONS_00092410,TCONS_00092411,TCONS_00092412,	alternative,alternative,alternative,alternative,alternative,alternative,known,	mRNA,mRNA,mRNA,mRNA,mRNA,mRNA,mRNA,
XLOC_019649	TCONS_00068332,TCONS_00068333,TCONS_00068334,	novel,novel,novel,	lncRNA,lncRNA,lncRNA,
XLOC_002435	TCONS_00008464,	novel,	lncRNA,
XLOC_033557	TCONS_00114804,TCONS_00114805,TCONS_00114806,TCONS_00114807,TCONS_00114808,TCONS_00114810,TCONS_00114811,	novel,novel,novel,novel,novel,novel,novel,	otherRNA,otherRNA,lncRNA,lncRNA,lncRNA,lncRNA,lncRNA,
XLOC_026395	TCONS_00092413,TCONS_00092414,TCONS_00092417,	alternative,known,known,	mRNA,mRNA,mRNA,
XLOC_002436	TCONS_00008465,TCONS_00008466,	known,known,	mRNA,mRNA,
XLOC_033558	TCONS_00114809,	novel,	lncRNA,
XLOC_002437	TCONS_00008467,TCONS_00008468,	novel,known,	mRNA,mRNA,
XLOC_002438	TCONS_00008469,TCONS_00008470,TCONS_00008471,TCONS_00008472,TCONS_00008473,TCONS_00008474,	alternative,alternative,alternative,known,known,known,	mRNA,mRNA,mRNA,mRNA,mRNA,mRNA,
XLOC_026398	TCONS_00092424,TCONS_00092425,TCONS_00092426,	novel,known,known,	mRNA,mRNA,mRNA,
XLOC_002439	TCONS_00008475,TCONS_00008476,TCONS_00008478,	alternative,alternative,known,	mRNA,mRNA,mRNA,
XLOC_026399	TCONS_00092427,TCONS_00092428,TCONS_00092430,TCONS_00092431,TCONS_00092432,TCONS_00092433,TCONS_00092437,	alternative,alternative,alternative,alternative,alternative,known,known,	mRNA,mRNA,mRNA,mRNA,mRNA,mRNA,mRNA,
XLOC_024710	TCONS_00085961,	novel,	lncRNA,
XLOC_024711	TCONS_00085962,TCONS_00085963,TCONS_00085964,TCONS_00085965,TCONS_00085967,TCONS_00085969,TCONS_00085970,TCONS_00085971,TCONS_00085972,TCONS_00085973,TCONS_00085974,	alternative,alternative,alternative,alternative,known,known,alternative,alternative,alternative,alternative,alternative,	mRNA,mRNA,mRNA,mRNA,mRNA,mRNA,mRNA,mRNA,mRNA,mRNA,mRNA,
XLOC_024712	TCONS_00085966,	novel,	lncRNA,
XLOC_017550	TCONS_00060738,TCONS_00060739,TCONS_00060740,TCONS_00060741,TCONS_00060742,TCONS_00060743,TCONS_00060744,TCONS_00060745,TCONS_00060746,	known,alternative,alternative,alternative,extension,alternative,alternative,known,known,	mRNA,mRNA,mRNA,mRNA,mRNA,mRNA,mRNA,mRNA,mRNA,
XLOC_024713	TCONS_00085975,TCONS_00085976,TCONS_00085977,TCONS_00085978,TCONS_00085979,	known,alternative,alternative,alternative,alternative,	mRNA,mRNA,mRNA,mRNA,mRNA,
XLOC_017551	TCONS_00060747,TCONS_00060749,TCONS_00060750,TCONS_00060752,	alternative,known,known,alternative,	mRNA,mRNA,mRNA,mRNA,
XLOC_017552	TCONS_00060753,	novel,	lncRNA,
XLOC_031460	TCONS_00109548,	novel,	lncRNA,
XLOC_024715	TCONS_00085982,	novel,	lncRNA,
XLOC_017553	TCONS_00060754,	novel,	lncRNA,
XLOC_017554	TCONS_00060755,TCONS_00060758,TCONS_00060759,	alternative,known,known,	mRNA,mRNA,mRNA,
XLOC_000340	TCONS_00001124,	novel,	lncRNA,
XLOC_024717	TCONS_00085985,TCONS_00085987,	alternative,known,	mRNA,mRNA,
XLOC_017555	TCONS_00060760,	known,	mRNA,
XLOC_000341	TCONS_00001125,	novel,	lncRNA,
XLOC_031463	TCONS_00109553,TCONS_00109554,TCONS_00109555,TCONS_00109556,	alternative,known,alternative,alternative,	mRNA,mRNA,mRNA,mRNA,
XLOC_024718	TCONS_00085988,TCONS_00085989,TCONS_00085990,	known,alternative,alternative,	mRNA,mRNA,mRNA,
XLOC_017556	TCONS_00060761,TCONS_00060762,	known,known,	mRNA,mRNA,
XLOC_000342	TCONS_00001127,TCONS_00001128,TCONS_00001129,TCONS_00001131,TCONS_00001132,TCONS_00001133,	known,known,alternative,alternative,alternative,known,	mRNA,mRNA,mRNA,mRNA,mRNA,mRNA,
XLOC_031464	TCONS_00109557,TCONS_00109558,TCONS_00109559,TCONS_00109560,TCONS_00109561,TCONS_00109562,TCONS_00109563,TCONS_00109564,TCONS_00109566,	novel,novel,novel,novel,novel,novel,novel,novel,novel,	lncRNA,lncRNA,lncRNA,lncRNA,lncRNA,lncRNA,lncRNA,lncRNA,lncRNA,
XLOC_027200	TCONS_00095253,	alternative,	mRNA,
XLOC_024719	TCONS_00085992,TCONS_00085993,TCONS_00085994,TCONS_00085995,TCONS_00085997,TCONS_00085998,TCONS_00085999,TCONS_00086000,	alternative,extension,extension,alternative,known,known,known,known,	mRNA,mRNA,mRNA,mRNA,mRNA,mRNA,mRNA,mRNA,
XLOC_012970	TCONS_00044930,	known,	mRNA,
XLOC_031465	TCONS_00109567,	novel,	lncRNA,
XLOC_027201	TCONS_00095261,TCONS_00095262,TCONS_00095263,	alternative,known,known,	mRNA,mRNA,mRNA,
XLOC_017558	TCONS_00060764,	known,	mRNA,
XLOC_012971	TCONS_00044931,	novel,	lncRNA,
XLOC_000344	TCONS_00001136,TCONS_00001137,TCONS_00001139,TCONS_00001140,TCONS_00001141,	extension,known,known,alternative,alternative,	mRNA,mRNA,mRNA,mRNA,mRNA,
XLOC_031466	TCONS_00109568,	novel,	lncRNA,
XLOC_027202	TCONS_00095266,TCONS_00095267,TCONS_00095269,TCONS_00095270,TCONS_00095271,	alternative,alternative,alternative,alternative,known,	mRNA,mRNA,mRNA,mRNA,mRNA,
XLOC_012972	TCONS_00044932,	novel,	lncRNA,
XLOC_000345	TCONS_00001142,TCONS_00001143,	known,known,	mRNA,mRNA,
XLOC_031467	TCONS_00109569,	novel,	lncRNA,
XLOC_027203	TCONS_00095272,TCONS_00095274,	novel,novel,	mRNA,mRNA,
XLOC_012973	TCONS_00044933,	extension,	mRNA,
XLOC_000346	TCONS_00001145,	known,	mRNA,
XLOC_031468	TCONS_00109571,TCONS_00109572,TCONS_00109574,TCONS_00109575,TCONS_00109576,TCONS_00109577,TCONS_00109578,TCONS_00109581,	alternative,extension,extension,known,alternative,known,known,alternative,	mRNA,mRNA,mRNA,mRNA,mRNA,mRNA,mRNA,mRNA,
XLOC_027204	TCONS_00095275,	novel,	otherRNA,
XLOC_012974	TCONS_00044935,TCONS_00044936,TCONS_00044937,TCONS_00044938,TCONS_00044939,TCONS_00044941,	alternative,known,known,known,known,alternative,	mRNA,mRNA,mRNA,mRNA,mRNA,mRNA,
XLOC_008710	TCONS_00030229,	known,	mRNA,
XLOC_000347	TCONS_00001147,TCONS_00001148,TCONS_00001149,TCONS_00001150,TCONS_00001151,TCONS_00001152,	alternative,alternative,known,alternative,known,alternative,	mRNA,mRNA,mRNA,mRNA,mRNA,mRNA,
XLOC_031469	TCONS_00109582,	novel,	lncRNA,
XLOC_012975	TCONS_00044943,TCONS_00044944,TCONS_00044945,TCONS_00044946,	alternative,alternative,alternative,known,	mRNA,mRNA,mRNA,mRNA,
XLOC_008711	TCONS_00030230,	novel,	lncRNA,
XLOC_000348	TCONS_00001154,	alternative,	mRNA,
XLOC_000349	TCONS_00001156,TCONS_00001157,TCONS_00001158,TCONS_00001159,	novel,novel,novel,novel,	lncRNA,lncRNA,lncRNA,lncRNA,
XLOC_027207	TCONS_00095278,	novel,	lncRNA,
XLOC_022620	TCONS_00078673,	novel,	lncRNA,
XLOC_012977	TCONS_00044948,	novel,	lncRNA,
XLOC_008713	TCONS_00030235,TCONS_00030236,TCONS_00030237,TCONS_00030238,TCONS_00030239,	alternative,alternative,alternative,known,alternative,	mRNA,mRNA,mRNA,mRNA,mRNA,
XLOC_027208	TCONS_00095279,	novel,	lncRNA,
XLOC_012978	TCONS_00044949,	known,	mRNA,
XLOC_008714	TCONS_00030242,TCONS_00030243,TCONS_00030244,TCONS_00030245,TCONS_00030246,TCONS_00030247,TCONS_00030248,TCONS_00030249,	alternative,alternative,alternative,alternative,alternative,known,alternative,known,	mRNA,mRNA,mRNA,mRNA,mRNA,mRNA,mRNA,mRNA,
XLOC_027209	TCONS_00095280,TCONS_00095281,TCONS_00095282,TCONS_00095283,TCONS_00095284,TCONS_00095285,	known,alternative,known,extension,known,known,	mRNA,mRNA,mRNA,mRNA,mRNA,mRNA,
XLOC_022622	TCONS_00078678,TCONS_00078679,	alternative,known,	mRNA,mRNA,
XLOC_015460	TCONS_00053392,TCONS_00053393,TCONS_00053394,TCONS_00053396,TCONS_00053398,	known,known,known,known,known,	mRNA,mRNA,mRNA,mRNA,mRNA,
XLOC_012979	TCONS_00044950,TCONS_00044952,TCONS_00044954,TCONS_00044955,TCONS_00044957,TCONS_00044958,TCONS_00044959,TCONS_00044960,TCONS_00044961,TCONS_00044963,TCONS_00044965,	alternative,alternative,alternative,alternative,alternative,alternative,alternative,alternative,alternative,known,alternative,	mRNA,mRNA,mRNA,mRNA,mRNA,mRNA,mRNA,mRNA,mRNA,mRNA,mRNA,
XLOC_008715	TCONS_00030250,	novel,	lncRNA,
XLOC_022623	TCONS_00078680,TCONS_00078681,TCONS_00078682,	known,alternative,known,	mRNA,mRNA,mRNA,
XLOC_015461	TCONS_00053401,	novel,	lncRNA,
XLOC_008716	TCONS_00030251,TCONS_00030252,TCONS_00030253,TCONS_00030254,	alternative,alternative,known,known,	mRNA,mRNA,mRNA,mRNA,
XLOC_022624	TCONS_00078684,TCONS_00078685,TCONS_00078686,TCONS_00078687,TCONS_00078689,TCONS_00078690,TCONS_00078691,TCONS_00078692,	alternative,alternative,known,extension,known,known,alternative,alternative,	mRNA,mRNA,mRNA,mRNA,mRNA,mRNA,mRNA,mRNA,
XLOC_008717	TCONS_00030255,	novel,	otherRNA,
XLOC_022625	TCONS_00078693,	known,	lncRNA,
XLOC_015463	TCONS_00053412,TCONS_00053414,TCONS_00053415,TCONS_00053416,TCONS_00053418,TCONS_00053419,	extension,alternative,alternative,alternative,alternative,alternative,	mRNA,mRNA,mRNA,mRNA,mRNA,mRNA,
XLOC_008718	TCONS_00030256,TCONS_00030257,TCONS_00030258,TCONS_00030259,TCONS_00030260,TCONS_00030261,TCONS_00030262,TCONS_00030263,	alternative,alternative,alternative,alternative,alternative,alternative,alternative,known,	mRNA,mRNA,mRNA,mRNA,mRNA,mRNA,mRNA,mRNA,
XLOC_022626	TCONS_00078695,	alternative,	mRNA,
XLOC_015464	TCONS_00053425,TCONS_00053426,TCONS_00053427,TCONS_00053428,TCONS_00053429,TCONS_00053430,	novel,novel,novel,novel,novel,novel,	lncRNA,lncRNA,lncRNA,lncRNA,lncRNA,lncRNA,
XLOC_008719	TCONS_00030264,TCONS_00030265,TCONS_00030266,TCONS_00030267,TCONS_00030268,TCONS_00030269,TCONS_00030270,TCONS_00030271,	novel,alternative,alternative,alternative,known,known,alternative,alternative,	mRNA,mRNA,mRNA,mRNA,mRNA,mRNA,mRNA,mRNA,
XLOC_022627	TCONS_00078697,	known,	mRNA,
XLOC_022628	TCONS_00078704,TCONS_00078705,	alternative,known,	mRNA,mRNA,
XLOC_025110	TCONS_00087535,	novel,	lncRNA,
XLOC_015467	TCONS_00053439,TCONS_00053441,TCONS_00053442,TCONS_00053444,TCONS_00053445,	extension,alternative,alternative,known,alternative,	mRNA,mRNA,mRNA,mRNA,mRNA,
XLOC_010880	TCONS_00038184,TCONS_00038185,	novel,known,	mRNA,mRNA,
XLOC_025111	TCONS_00087538,TCONS_00087539,TCONS_00087542,TCONS_00087543,TCONS_00087544,TCONS_00087545,TCONS_00087546,TCONS_00087547,	alternative,alternative,known,alternative,alternative,alternative,alternative,novel,	mRNA,mRNA,mRNA,mRNA,mRNA,mRNA,mRNA,mRNA,
XLOC_015468	TCONS_00053446,TCONS_00053447,	novel,novel,	lncRNA,lncRNA,
XLOC_025112	TCONS_00087548,	novel,	lncRNA,
XLOC_015469	TCONS_00053448,	novel,	lncRNA,
XLOC_025113	TCONS_00087549,TCONS_00087550,TCONS_00087551,TCONS_00087552,TCONS_00087553,TCONS_00087554,	known,alternative,known,known,known,known,	mRNA,mRNA,mRNA,mRNA,mRNA,mRNA,
XLOC_010883	TCONS_00038189,TCONS_00038191,TCONS_00038192,	extension,alternative,alternative,	mRNA,mRNA,mRNA,
XLOC_025114	TCONS_00087555,TCONS_00087556,TCONS_00087557,TCONS_00087558,TCONS_00087559,	known,alternative,known,alternative,alternative,	mRNA,mRNA,mRNA,mRNA,mRNA,
XLOC_010884	TCONS_00038193,	novel,	lncRNA,
XLOC_025115	TCONS_00087561,TCONS_00087562,	alternative,alternative,	mRNA,mRNA,
XLOC_010885	TCONS_00038194,TCONS_00038195,TCONS_00038196,	alternative,alternative,known,	mRNA,mRNA,mRNA,
XLOC_025116	TCONS_00087563,TCONS_00087564,TCONS_00087565,TCONS_00087566,TCONS_00087567,TCONS_00087569,TCONS_00087570,TCONS_00087571,TCONS_00087572,TCONS_00087573,TCONS_00087574,	alternative,alternative,alternative,alternative,alternative,alternative,alternative,alternative,known,alternative,known,	mRNA,mRNA,mRNA,mRNA,mRNA,mRNA,mRNA,mRNA,mRNA,mRNA,mRNA,
XLOC_010886	TCONS_00038198,TCONS_00038202,TCONS_00038203,TCONS_00038204,TCONS_00038205,TCONS_00038206,TCONS_00038207,TCONS_00038208,TCONS_00038209,TCONS_00038212,TCONS_00038213,	alternative,alternative,alternative,alternative,alternative,alternative,alternative,alternative,alternative,alternative,alternative,	mRNA,mRNA,mRNA,mRNA,mRNA,mRNA,mRNA,mRNA,mRNA,mRNA,mRNA,
XLOC_006622	TCONS_00022857,TCONS_00022861,TCONS_00022863,	alternative,alternative,alternative,	mRNA,mRNA,mRNA,
XLOC_020530	TCONS_00071370,TCONS_00071371,TCONS_00071372,TCONS_00071373,TCONS_00071375,TCONS_00071376,	known,alternative,alternative,extension,alternative,known,	mRNA,mRNA,mRNA,mRNA,mRNA,mRNA,
XLOC_010887	TCONS_00038214,TCONS_00038215,TCONS_00038217,TCONS_00038218,	novel,novel,novel,known,	mRNA,mRNA,mRNA,otherRNA,
XLOC_006623	TCONS_00022864,TCONS_00022865,TCONS_00022866,TCONS_00022868,TCONS_00022869,TCONS_00022870,TCONS_00022874,TCONS_00022877,TCONS_00022880,TCONS_00022881,	alternative,known,alternative,alternative,alternative,known,alternative,known,known,known,	mRNA,mRNA,mRNA,mRNA,mRNA,mRNA,mRNA,mRNA,mRNA,mRNA,
XLOC_020531	TCONS_00071379,	extension,	mRNA,
XLOC_006624	TCONS_00022888,TCONS_00022889,	alternative,alternative,	mRNA,mRNA,
XLOC_025119	TCONS_00087578,TCONS_00087579,TCONS_00087580,TCONS_00087581,TCONS_00087582,TCONS_00087584,TCONS_00087585,TCONS_00087586,TCONS_00087588,	known,extension,known,alternative,alternative,alternative,alternative,alternative,alternative,	mRNA,mRNA,mRNA,mRNA,mRNA,mRNA,mRNA,mRNA,mRNA,
XLOC_020532	TCONS_00071380,TCONS_00071383,TCONS_00071384,	alternative,known,known,	mRNA,mRNA,mRNA,
XLOC_013370	TCONS_00046352,	known,	mRNA,
XLOC_010889	TCONS_00038219,	novel,	lncRNA,
XLOC_006625	TCONS_00022892,	novel,	lncRNA,
XLOC_020533	TCONS_00071386,	novel,	lncRNA,
XLOC_013371	TCONS_00046355,TCONS_00046357,TCONS_00046359,TCONS_00046360,	known,alternative,alternative,alternative,	mRNA,mRNA,mRNA,mRNA,
XLOC_006626	TCONS_00022893,TCONS_00022894,	known,known,	mRNA,mRNA,
XLOC_006627	TCONS_00022895,TCONS_00022896,TCONS_00022897,TCONS_00022898,TCONS_00022899,TCONS_00022900,TCONS_00022901,TCONS_00022902,	known,alternative,alternative,alternative,alternative,known,known,known,	mRNA,mRNA,mRNA,mRNA,mRNA,mRNA,mRNA,mRNA,
XLOC_013373	TCONS_00046366,TCONS_00046367,TCONS_00046368,TCONS_00046369,TCONS_00046370,TCONS_00046371,	alternative,alternative,alternative,known,novel,novel,	mRNA,mRNA,mRNA,mRNA,mRNA,mRNA,
XLOC_006628	TCONS_00022904,	known,	mRNA,
XLOC_020536	TCONS_00071392,TCONS_00071394,TCONS_00071395,TCONS_00071396,TCONS_00071397,TCONS_00071398,TCONS_00071399,	novel,alternative,known,known,known,known,known,	mRNA,mRNA,mRNA,mRNA,mRNA,mRNA,mRNA,
XLOC_013374	TCONS_00046372,	novel,	lncRNA,
XLOC_009110	TCONS_00031742,TCONS_00031743,TCONS_00031744,TCONS_00031746,TCONS_00031747,TCONS_00031748,TCONS_00031749,	alternative,known,alternative,known,known,known,alternative,	mRNA,mRNA,mRNA,mRNA,mRNA,mRNA,mRNA,
XLOC_013375	TCONS_00046373,	novel,	lncRNA,
XLOC_009111	TCONS_00031751,	novel,	lncRNA,
XLOC_020538	TCONS_00071401,TCONS_00071402,TCONS_00071403,TCONS_00071404,	alternative,known,alternative,known,	mRNA,mRNA,mRNA,mRNA,
XLOC_013376	TCONS_00046374,	novel,	lncRNA,
XLOC_009112	TCONS_00031752,	novel,	lncRNA,
XLOC_023020	TCONS_00079869,	novel,	lncRNA,
XLOC_020539	TCONS_00071405,	novel,	lncRNA,
XLOC_013377	TCONS_00046375,	novel,	lncRNA,
XLOC_028903	TCONS_00100915,TCONS_00100916,	alternative,known,	mRNA,mRNA,
XLOC_013378	TCONS_00046376,	novel,	lncRNA,
XLOC_023022	TCONS_00079876,	novel,	lncRNA,
XLOC_013379	TCONS_00046377,	novel,	lncRNA,
XLOC_009115	TCONS_00031758,TCONS_00031759,TCONS_00031760,TCONS_00031761,TCONS_00031762,TCONS_00031763,	novel,novel,novel,novel,novel,novel,	lncRNA,lncRNA,lncRNA,lncRNA,lncRNA,lncRNA,
XLOC_035650	TCONS_00120193,	novel,	lncRNA,
XLOC_023023	TCONS_00079878,	novel,	lncRNA,
XLOC_009116	TCONS_00031768,TCONS_00031769,TCONS_00031770,TCONS_00031771,TCONS_00031772,TCONS_00031773,	alternative,alternative,alternative,alternative,alternative,alternative,	mRNA,mRNA,mRNA,mRNA,mRNA,mRNA,
XLOC_035651	TCONS_00120195,TCONS_00120199,TCONS_00120200,TCONS_00120201,	alternative,alternative,known,known,	mRNA,mRNA,mRNA,mRNA,
XLOC_028906	TCONS_00100925,	known,	mRNA,
XLOC_023024	TCONS_00079879,TCONS_00079880,TCONS_00079881,	alternative,alternative,known,	lncRNA,lncRNA,lncRNA,
XLOC_023025	TCONS_00079883,TCONS_00079884,	novel,novel,	lncRNA,lncRNA,
XLOC_009118	TCONS_00031775,TCONS_00031779,TCONS_00031782,	known,known,known,	mRNA,mRNA,mRNA,
XLOC_004531	TCONS_00015294,TCONS_00015295,TCONS_00015297,TCONS_00015299,TCONS_00015300,TCONS_00015301,TCONS_00015302,	alternative,alternative,known,alternative,alternative,alternative,alternative,	mRNA,mRNA,mRNA,mRNA,mRNA,mRNA,mRNA,
XLOC_035653	TCONS_00120204,	novel,	lncRNA,
XLOC_028908	TCONS_00100928,TCONS_00100929,TCONS_00100930,TCONS_00100931,TCONS_00100932,TCONS_00100934,	alternative,alternative,alternative,alternative,alternative,known,	mRNA,mRNA,mRNA,mRNA,mRNA,mRNA,
XLOC_028491	TCONS_00099619,TCONS_00099620,TCONS_00099621,TCONS_00099622,	known,alternative,alternative,alternative,	mRNA,mRNA,mRNA,mRNA,
XLOC_023026	TCONS_00079885,	novel,	lncRNA,
XLOC_009119	TCONS_00031785,TCONS_00031786,	novel,novel,	lncRNA,lncRNA,
XLOC_004532	TCONS_00015296,	novel,	lncRNA,
XLOC_035654	TCONS_00120205,	novel,	lncRNA,
XLOC_028909	TCONS_00100935,TCONS_00100936,TCONS_00100937,	novel,novel,novel,	lncRNA,lncRNA,lncRNA,
XLOC_023027	TCONS_00079886,	novel,	lncRNA,
XLOC_004533	TCONS_00015304,TCONS_00015305,TCONS_00015306,TCONS_00015308,TCONS_00015309,TCONS_00015310,TCONS_00015311,	alternative,alternative,alternative,alternative,extension,alternative,known,	mRNA,mRNA,mRNA,mRNA,mRNA,mRNA,mRNA,
XLOC_035655	TCONS_00120206,TCONS_00120207,TCONS_00120208,TCONS_00120209,TCONS_00120210,TCONS_00120211,TCONS_00120212,TCONS_00120214,TCONS_00120215,TCONS_00120216,	alternative,novel,alternative,known,alternative,known,alternative,alternative,alternative,alternative,	mRNA,lncRNA,mRNA,mRNA,mRNA,mRNA,mRNA,mRNA,mRNA,mRNA,
XLOC_028493	TCONS_00099625,TCONS_00099626,TCONS_00099627,	alternative,alternative,known,	mRNA,mRNA,mRNA,
XLOC_023028	TCONS_00079887,TCONS_00079888,TCONS_00079889,TCONS_00079890,	alternative,known,known,known,	mRNA,mRNA,mRNA,mRNA,
XLOC_004534	TCONS_00015313,	novel,	lncRNA,
XLOC_035656	TCONS_00120217,TCONS_00120218,TCONS_00120219,TCONS_00120221,TCONS_00120225,TCONS_00120226,TCONS_00120228,TCONS_00120229,TCONS_00120230,	alternative,alternative,alternative,alternative,alternative,alternative,known,known,known,	mRNA,mRNA,mRNA,mRNA,mRNA,mRNA,mRNA,mRNA,mRNA,
XLOC_023029	TCONS_00079891,TCONS_00079892,TCONS_00079894,TCONS_00079895,TCONS_00079897,TCONS_00079898,	alternative,known,alternative,known,alternative,alternative,	mRNA,mRNA,mRNA,mRNA,mRNA,mRNA,
XLOC_011280	TCONS_00039549,TCONS_00039550,TCONS_00039551,TCONS_00039552,TCONS_00039553,TCONS_00039554,	novel,known,alternative,alternative,alternative,alternative,	mRNA,mRNA,mRNA,mRNA,mRNA,mRNA,
XLOC_035657	TCONS_00120231,TCONS_00120232,TCONS_00120233,TCONS_00120234,	alternative,known,alternative,alternative,	mRNA,mRNA,mRNA,mRNA,
XLOC_028495	TCONS_00099630,	novel,	lncRNA,
XLOC_004536	TCONS_00015315,TCONS_00015316,	alternative,known,	mRNA,mRNA,
XLOC_035658	TCONS_00120235,TCONS_00120236,TCONS_00120237,TCONS_00120239,TCONS_00120240,TCONS_00120241,TCONS_00120242,TCONS_00120243,TCONS_00120244,	alternative,alternative,alternative,alternative,alternative,alternative,known,known,known,	mRNA,mRNA,mRNA,mRNA,mRNA,mRNA,mRNA,mRNA,mRNA,
XLOC_028496	TCONS_00099631,TCONS_00099632,	novel,novel,	lncRNA,lncRNA,
XLOC_011282	TCONS_00039557,TCONS_00039558,TCONS_00039559,TCONS_00039560,TCONS_00039561,TCONS_00039565,TCONS_00039566,	alternative,alternative,alternative,alternative,known,alternative,alternative,	mRNA,mRNA,mRNA,mRNA,mRNA,mRNA,mRNA,
XLOC_028497	TCONS_00099633,	novel,	lncRNA,
XLOC_011283	TCONS_00039567,	novel,	lncRNA,
XLOC_004538	TCONS_00015319,TCONS_00015320,TCONS_00015321,TCONS_00015322,TCONS_00015324,TCONS_00015325,TCONS_00015326,TCONS_00015327,TCONS_00015329,	alternative,alternative,alternative,alternative,alternative,alternative,alternative,known,known,	mRNA,mRNA,mRNA,mRNA,mRNA,mRNA,mRNA,mRNA,mRNA,
XLOC_028498	TCONS_00099634,TCONS_00099636,TCONS_00099640,	novel,novel,novel,	lncRNA,lncRNA,lncRNA,
XLOC_011284	TCONS_00039568,TCONS_00039569,TCONS_00039570,TCONS_00039572,TCONS_00039573,	known,alternative,alternative,alternative,known,	mRNA,mRNA,mRNA,mRNA,mRNA,
XLOC_004539	TCONS_00015331,	novel,	lncRNA,
XLOC_028499	TCONS_00099635,	novel,	lncRNA,
XLOC_026810	TCONS_00093976,	novel,	lncRNA,
XLOC_011285	TCONS_00039574,	novel,	lncRNA,
XLOC_026811	TCONS_00093977,	novel,	lncRNA,
XLOC_026812	TCONS_00093978,	novel,	lncRNA,
XLOC_019650	TCONS_00068336,TCONS_00068338,TCONS_00068339,TCONS_00068340,TCONS_00068342,TCONS_00068344,TCONS_00068345,TCONS_00068346,TCONS_00068347,	alternative,alternative,alternative,alternative,alternative,known,known,known,alternative,	mRNA,mRNA,mRNA,mRNA,mRNA,mRNA,mRNA,mRNA,mRNA,
XLOC_011287	TCONS_00039576,	novel,	lncRNA,
XLOC_026813	TCONS_00093979,TCONS_00093980,	alternative,alternative,	mRNA,mRNA,
XLOC_011288	TCONS_00039578,TCONS_00039579,TCONS_00039581,	extension,alternative,novel,	mRNA,mRNA,mRNA,
XLOC_026814	TCONS_00093982,	known,	mRNA,
XLOC_019652	TCONS_00068350,	novel,	lncRNA,
XLOC_011289	TCONS_00039583,TCONS_00039585,TCONS_00039587,	known,known,alternative,	mRNA,mRNA,mRNA,
XLOC_033560	TCONS_00114813,	novel,	mRNA,
XLOC_026815	TCONS_00093983,TCONS_00093984,TCONS_00093985,TCONS_00093989,TCONS_00093990,TCONS_00093991,	known,known,alternative,known,known,known,	mRNA,mRNA,mRNA,mRNA,mRNA,mRNA,
XLOC_019653	TCONS_00068352,TCONS_00068353,	known,known,	mRNA,mRNA,
XLOC_007026	TCONS_00024357,TCONS_00024358,	known,alternative,	mRNA,mRNA,
XLOC_026816	TCONS_00093994,	known,	mRNA,
XLOC_019654	TCONS_00068354,TCONS_00068355,TCONS_00068356,	known,extension,extension,	mRNA,mRNA,mRNA,
XLOC_002440	TCONS_00008480,	known,	lncRNA,
XLOC_033562	TCONS_00114815,	novel,	otherRNA,
XLOC_026817	TCONS_00093995,	alternative,	mRNA,
XLOC_007028	TCONS_00024363,	novel,	lncRNA,
XLOC_002441	TCONS_00008482,	known,	lncRNA,
XLOC_033563	TCONS_00114816,	novel,	otherRNA,
XLOC_026818	TCONS_00093997,TCONS_00093998,	novel,novel,	lncRNA,lncRNA,
XLOC_019656	TCONS_00068360,	novel,	lncRNA,
XLOC_007029	TCONS_00024364,	novel,	lncRNA,
XLOC_029300	TCONS_00102362,	novel,	otherRNA,
XLOC_026819	TCONS_00093999,	novel,	lncRNA,
XLOC_019657	TCONS_00068361,TCONS_00068362,TCONS_00068363,	extension,alternative,known,	mRNA,mRNA,mRNA,
XLOC_002443	TCONS_00008484,	novel,	lncRNA,
XLOC_019658	TCONS_00068364,	novel,	lncRNA,
XLOC_002444	TCONS_00008486,TCONS_00008487,TCONS_00008488,TCONS_00008489,TCONS_00008490,	novel,novel,novel,novel,novel,	lncRNA,lncRNA,lncRNA,lncRNA,lncRNA,
XLOC_029302	TCONS_00102367,TCONS_00102368,TCONS_00102369,TCONS_00102370,TCONS_00102371,TCONS_00102372,TCONS_00102374,TCONS_00102375,TCONS_00102376,TCONS_00102378,TCONS_00102379,	alternative,alternative,alternative,alternative,alternative,alternative,alternative,alternative,alternative,alternative,alternative,	mRNA,mRNA,mRNA,mRNA,mRNA,mRNA,mRNA,mRNA,mRNA,mRNA,mRNA,
XLOC_019659	TCONS_00068365,	novel,	lncRNA,
XLOC_002445	TCONS_00008491,	novel,	lncRNA,
XLOC_033567	TCONS_00114825,	novel,	lncRNA,
XLOC_029303	TCONS_00102380,	novel,	lncRNA,
XLOC_002446	TCONS_00008492,	novel,	lncRNA,
XLOC_033568	TCONS_00114826,	novel,	lncRNA,
XLOC_029304	TCONS_00102381,	novel,	lncRNA,
XLOC_002447	TCONS_00008493,	novel,	lncRNA,
XLOC_029305	TCONS_00102382,	novel,	lncRNA,
XLOC_002448	TCONS_00008494,TCONS_00008495,TCONS_00008496,TCONS_00008497,TCONS_00008498,	alternative,alternative,alternative,known,novel,	mRNA,mRNA,mRNA,mRNA,mRNA,
XLOC_029306	TCONS_00102383,TCONS_00102386,TCONS_00102387,TCONS_00102389,TCONS_00102391,	alternative,alternative,extension,alternative,extension,	mRNA,mRNA,mRNA,mRNA,mRNA,
XLOC_002449	TCONS_00008499,TCONS_00008500,TCONS_00008501,TCONS_00008502,TCONS_00008503,TCONS_00008505,	alternative,alternative,known,known,alternative,known,	mRNA,mRNA,mRNA,mRNA,mRNA,mRNA,
XLOC_029307	TCONS_00102392,	novel,	lncRNA,
XLOC_029308	TCONS_00102394,TCONS_00102395,TCONS_00102396,	alternative,alternative,known,	mRNA,mRNA,mRNA,
XLOC_024721	TCONS_00086006,TCONS_00086007,TCONS_00086008,	alternative,alternative,known,	mRNA,mRNA,mRNA,
XLOC_017560	TCONS_00060768,TCONS_00060769,TCONS_00060771,TCONS_00060772,TCONS_00060773,	alternative,novel,alternative,alternative,known,	mRNA,mRNA,mRNA,mRNA,mRNA,
XLOC_017561	TCONS_00060775,TCONS_00060776,TCONS_00060777,TCONS_00060780,TCONS_00060781,TCONS_00060782,TCONS_00060783,TCONS_00060784,	alternative,alternative,alternative,known,known,known,known,known,	mRNA,mRNA,mRNA,mRNA,mRNA,mRNA,mRNA,mRNA,
XLOC_024724	TCONS_00086017,TCONS_00086018,TCONS_00086019,	alternative,alternative,alternative,	mRNA,mRNA,mRNA,
XLOC_031470	TCONS_00109583,	novel,	lncRNA,
XLOC_024725	TCONS_00086020,TCONS_00086022,TCONS_00086023,TCONS_00086024,TCONS_00086026,TCONS_00086028,TCONS_00086029,	alternative,alternative,known,alternative,alternative,alternative,known,	mRNA,mRNA,mRNA,mRNA,mRNA,mRNA,mRNA,
XLOC_031471	TCONS_00109584,	novel,	lncRNA,
XLOC_024726	TCONS_00086030,TCONS_00086031,	alternative,known,	mRNA,mRNA,
XLOC_017564	TCONS_00060788,	novel,	lncRNA,
XLOC_000350	TCONS_00001160,TCONS_00001161,	alternative,alternative,	mRNA,mRNA,
XLOC_031472	TCONS_00109585,	novel,	lncRNA,
XLOC_024727	TCONS_00086032,TCONS_00086033,TCONS_00086035,TCONS_00086036,TCONS_00086037,TCONS_00086038,	alternative,alternative,alternative,alternative,alternative,extension,	mRNA,mRNA,mRNA,mRNA,mRNA,mRNA,
XLOC_000351	TCONS_00001162,	novel,	lncRNA,
XLOC_017566	TCONS_00060790,TCONS_00060793,TCONS_00060794,	novel,alternative,known,	mRNA,mRNA,mRNA,
XLOC_000352	TCONS_00001163,	novel,	lncRNA,
XLOC_031474	TCONS_00109589,TCONS_00109590,TCONS_00109591,	novel,novel,novel,	lncRNA,lncRNA,lncRNA,
XLOC_027210	TCONS_00095286,TCONS_00095287,TCONS_00095288,TCONS_00095290,TCONS_00095292,	known,alternative,known,known,known,	mRNA,mRNA,mRNA,mRNA,mRNA,
XLOC_017567	TCONS_00060796,TCONS_00060797,	novel,novel,	lncRNA,lncRNA,
XLOC_000353	TCONS_00001165,	novel,	lncRNA,
XLOC_031475	TCONS_00109592,	novel,	lncRNA,
XLOC_027211	TCONS_00095293,TCONS_00095294,	alternative,known,	mRNA,mRNA,
XLOC_017568	TCONS_00060798,TCONS_00060799,	novel,known,	mRNA,mRNA,
XLOC_000354	TCONS_00001166,TCONS_00001167,TCONS_00001169,TCONS_00001171,TCONS_00001173,TCONS_00001174,TCONS_00001175,TCONS_00001176,	known,alternative,alternative,alternative,extension,known,known,alternative,	mRNA,mRNA,mRNA,mRNA,mRNA,mRNA,mRNA,mRNA,
XLOC_031476	TCONS_00109593,TCONS_00109596,TCONS_00109597,TCONS_00109601,TCONS_00109602,TCONS_00109603,	alternative,alternative,alternative,alternative,alternative,alternative,	mRNA,mRNA,mRNA,mRNA,mRNA,mRNA,
XLOC_017569	TCONS_00060800,TCONS_00060801,TCONS_00060802,	extension,known,known,	mRNA,mRNA,mRNA,
XLOC_012982	TCONS_00044967,TCONS_00044968,TCONS_00044969,	alternative,alternative,known,	mRNA,mRNA,mRNA,
XLOC_000355	TCONS_00001177,TCONS_00001178,TCONS_00001179,	known,known,extension,	mRNA,mRNA,mRNA,
XLOC_031477	TCONS_00109604,	novel,	lncRNA,
XLOC_027213	TCONS_00095298,TCONS_00095299,TCONS_00095300,TCONS_00095301,TCONS_00095303,TCONS_00095306,TCONS_00095307,TCONS_00095309,	alternative,alternative,alternative,alternative,alternative,alternative,known,known,	mRNA,mRNA,mRNA,mRNA,mRNA,mRNA,mRNA,mRNA,
XLOC_012983	TCONS_00044970,TCONS_00044972,TCONS_00044973,	novel,novel,novel,	lncRNA,lncRNA,lncRNA,
XLOC_000356	TCONS_00001181,TCONS_00001182,TCONS_00001186,TCONS_00001187,TCONS_00001188,	novel,novel,novel,novel,novel,	lncRNA,lncRNA,lncRNA,lncRNA,lncRNA,
XLOC_031478	TCONS_00109607,TCONS_00109608,TCONS_00109609,TCONS_00109610,TCONS_00109611,TCONS_00109612,TCONS_00109613,TCONS_00109614,	alternative,alternative,known,alternative,alternative,alternative,alternative,alternative,	mRNA,mRNA,mRNA,mRNA,mRNA,mRNA,mRNA,mRNA,
XLOC_027214	TCONS_00095310,	known,	mRNA,
XLOC_010000	TCONS_00035056,TCONS_00035057,	alternative,alternative,	mRNA,mRNA,
XLOC_008720	TCONS_00030272,	known,	mRNA,
XLOC_000357	TCONS_00001189,	novel,	lncRNA,
XLOC_031479	TCONS_00109615,TCONS_00109616,TCONS_00109617,TCONS_00109618,TCONS_00109619,TCONS_00109620,TCONS_00109621,	known,extension,extension,extension,known,known,known,	mRNA,mRNA,mRNA,mRNA,mRNA,mRNA,mRNA,
XLOC_012985	TCONS_00044977,	alternative,	mRNA,
XLOC_010001	TCONS_00035059,TCONS_00035061,TCONS_00035062,TCONS_00035063,TCONS_00035064,	known,extension,alternative,known,known,	mRNA,mRNA,mRNA,mRNA,mRNA,
XLOC_008721	TCONS_00030273,	novel,	lncRNA,
XLOC_000358	TCONS_00001190,	novel,	lncRNA,
XLOC_010002	TCONS_00035065,TCONS_00035066,	known,known,	mRNA,mRNA,
XLOC_008722	TCONS_00030274,	novel,	lncRNA,
XLOC_000359	TCONS_00001191,	novel,	lncRNA,
XLOC_022630	TCONS_00078710,TCONS_00078711,TCONS_00078712,	known,alternative,alternative,	mRNA,mRNA,mRNA,
XLOC_012987	TCONS_00044982,	novel,	otherRNA,
XLOC_010003	TCONS_00035067,TCONS_00035068,TCONS_00035069,TCONS_00035070,TCONS_00035071,TCONS_00035072,TCONS_00035073,TCONS_00035074,TCONS_00035075,	alternative,alternative,alternative,alternative,alternative,alternative,known,known,known,	mRNA,mRNA,mRNA,mRNA,mRNA,mRNA,mRNA,mRNA,mRNA,
XLOC_027218	TCONS_00095314,	novel,	mRNA,
XLOC_010004	TCONS_00035076,TCONS_00035077,TCONS_00035078,TCONS_00035079,TCONS_00035081,TCONS_00035082,TCONS_00035083,TCONS_00035084,TCONS_00035085,TCONS_00035087,TCONS_00035088,TCONS_00035089,TCONS_00035090,TCONS_00035091,TCONS_00035092,TCONS_00035095,	alternative,alternative,alternative,alternative,alternative,alternative,alternative,alternative,alternative,alternative,alternative,alternative,alternative,known,known,novel,	mRNA,mRNA,mRNA,mRNA,mRNA,mRNA,mRNA,mRNA,mRNA,mRNA,mRNA,mRNA,mRNA,mRNA,mRNA,mRNA,
XLOC_008724	TCONS_00030276,TCONS_00030277,	novel,novel,	lncRNA,lncRNA,
XLOC_022632	TCONS_00078717,TCONS_00078718,TCONS_00078719,TCONS_00078720,TCONS_00078721,TCONS_00078723,	alternative,alternative,alternative,alternative,known,novel,	mRNA,mRNA,mRNA,mRNA,mRNA,otherRNA,
XLOC_008725	TCONS_00030278,	novel,	lncRNA,
XLOC_022633	TCONS_00078722,	novel,	mRNA,
XLOC_015471	TCONS_00053450,TCONS_00053451,TCONS_00053452,TCONS_00053454,TCONS_00053455,TCONS_00053456,	alternative,alternative,alternative,known,alternative,alternative,	mRNA,mRNA,mRNA,mRNA,mRNA,mRNA,
XLOC_008726	TCONS_00030279,TCONS_00030280,TCONS_00030282,TCONS_00030283,TCONS_00030284,TCONS_00030286,TCONS_00030287,TCONS_00030288,	known,alternative,alternative,alternative,alternative,alternative,alternative,known,	mRNA,mRNA,mRNA,mRNA,mRNA,mRNA,mRNA,mRNA,
XLOC_022634	TCONS_00078724,TCONS_00078725,TCONS_00078726,	extension,known,known,	mRNA,mRNA,mRNA,
XLOC_015472	TCONS_00053457,TCONS_00053458,TCONS_00053459,	known,novel,novel,	mRNA,mRNA,mRNA,
XLOC_008727	TCONS_00030289,	known,	mRNA,
XLOC_022635	TCONS_00078727,TCONS_00078729,	alternative,known,	mRNA,mRNA,
XLOC_015473	TCONS_00053460,	novel,	lncRNA,
XLOC_010008	TCONS_00035103,TCONS_00035104,TCONS_00035105,TCONS_00035106,TCONS_00035107,TCONS_00035109,TCONS_00035110,	alternative,alternative,alternative,alternative,extension,known,known,	mRNA,mRNA,mRNA,mRNA,mRNA,mRNA,mRNA,
XLOC_008728	TCONS_00030292,TCONS_00030293,TCONS_00030294,TCONS_00030296,TCONS_00030297,TCONS_00030298,TCONS_00030299,TCONS_00030300,TCONS_00030301,	alternative,alternative,alternative,alternative,known,alternative,alternative,alternative,known,	mRNA,mRNA,mRNA,mRNA,mRNA,mRNA,mRNA,mRNA,mRNA,
XLOC_015474	TCONS_00053461,	novel,	mRNA,
XLOC_010009	TCONS_00035111,	novel,	lncRNA,
XLOC_008729	TCONS_00030302,	novel,	lncRNA,
XLOC_022637	TCONS_00078732,TCONS_00078733,TCONS_00078734,	alternative,known,known,	mRNA,mRNA,mRNA,
XLOC_015475	TCONS_00053462,	known,	mRNA,
XLOC_015476	TCONS_00053463,TCONS_00053464,TCONS_00053465,TCONS_00053466,TCONS_00053467,TCONS_00053469,TCONS_00053471,	alternative,alternative,alternative,alternative,alternative,alternative,alternative,	mRNA,mRNA,mRNA,mRNA,mRNA,mRNA,mRNA,
XLOC_025120	TCONS_00087589,	known,	mRNA,
XLOC_015477	TCONS_00053473,	novel,	lncRNA,
XLOC_010890	TCONS_00038223,TCONS_00038224,TCONS_00038225,TCONS_00038226,TCONS_00038227,TCONS_00038228,TCONS_00038230,TCONS_00038232,	alternative,alternative,alternative,alternative,known,known,known,known,	mRNA,mRNA,mRNA,mRNA,mRNA,mRNA,mRNA,mRNA,
XLOC_015478	TCONS_00053474,	novel,	lncRNA,
XLOC_010891	TCONS_00038233,	novel,	lncRNA,
XLOC_025122	TCONS_00087593,TCONS_00087594,	known,alternative,	mRNA,mRNA,
XLOC_015479	TCONS_00053475,TCONS_00053476,	known,known,	mRNA,mRNA,
XLOC_025123	TCONS_00087595,	novel,	lncRNA,
XLOC_010894	TCONS_00038237,TCONS_00038238,TCONS_00038239,TCONS_00038241,TCONS_00038242,TCONS_00038243,	alternative,alternative,known,known,known,known,	mRNA,mRNA,mRNA,mRNA,mRNA,mRNA,
XLOC_006630	TCONS_00022908,TCONS_00022909,TCONS_00022910,TCONS_00022911,TCONS_00022912,TCONS_00022913,TCONS_00022916,TCONS_00022918,	alternative,alternative,alternative,alternative,alternative,alternative,known,known,	mRNA,mRNA,mRNA,mRNA,mRNA,mRNA,mRNA,mRNA,
XLOC_025125	TCONS_00087597,	novel,	mRNA,
XLOC_025126	TCONS_00087598,	novel,	lncRNA,
XLOC_010896	TCONS_00038246,TCONS_00038247,TCONS_00038248,TCONS_00038249,TCONS_00038251,TCONS_00038252,TCONS_00038254,TCONS_00038256,TCONS_00038257,	alternative,alternative,alternative,alternative,alternative,alternative,alternative,alternative,alternative,	mRNA,mRNA,mRNA,mRNA,mRNA,mRNA,mRNA,mRNA,mRNA,
XLOC_006632	TCONS_00022920,TCONS_00022921,TCONS_00022922,TCONS_00022923,TCONS_00022925,TCONS_00022926,TCONS_00022927,TCONS_00022928,TCONS_00022929,TCONS_00022930,TCONS_00022931,TCONS_00022932,TCONS_00022934,	alternative,alternative,alternative,alternative,alternative,known,alternative,alternative,alternative,alternative,alternative,alternative,known,	mRNA,mRNA,mRNA,mRNA,mRNA,mRNA,mRNA,mRNA,mRNA,mRNA,mRNA,mRNA,mRNA,
XLOC_020540	TCONS_00071406,	novel,	lncRNA,
XLOC_010897	TCONS_00038264,	extension,	mRNA,
XLOC_006633	TCONS_00022936,TCONS_00022937,TCONS_00022943,TCONS_00022947,TCONS_00022951,TCONS_00022952,	known,known,known,known,known,known,	mRNA,mRNA,mRNA,mRNA,mRNA,mRNA,
XLOC_025128	TCONS_00087600,	novel,	lncRNA,
XLOC_020541	TCONS_00071407,	novel,	lncRNA,
XLOC_006634	TCONS_00022945,TCONS_00022946,	known,known,	mRNA,mRNA,
XLOC_025129	TCONS_00087601,	novel,	lncRNA,
XLOC_020542	TCONS_00071408,	known,	mRNA,
XLOC_013380	TCONS_00046381,TCONS_00046383,TCONS_00046386,TCONS_00046388,TCONS_00046389,TCONS_00046390,	known,alternative,known,known,known,known,	mRNA,mRNA,mRNA,mRNA,mRNA,mRNA,
XLOC_010899	TCONS_00038270,TCONS_00038271,	novel,novel,	lncRNA,lncRNA,
XLOC_006635	TCONS_00022957,TCONS_00022959,TCONS_00022960,TCONS_00022961,TCONS_00022962,	alternative,known,alternative,known,known,	mRNA,mRNA,mRNA,mRNA,mRNA,
XLOC_020543	TCONS_00071409,TCONS_00071410,TCONS_00071411,	novel,novel,novel,	lncRNA,lncRNA,lncRNA,
XLOC_013381	TCONS_00046391,TCONS_00046392,TCONS_00046393,TCONS_00046394,TCONS_00046395,TCONS_00046396,TCONS_00046397,TCONS_00046398,TCONS_00046399,TCONS_00046400,TCONS_00046401,	novel,novel,novel,novel,novel,novel,novel,novel,novel,novel,novel,	otherRNA,otherRNA,otherRNA,otherRNA,otherRNA,otherRNA,otherRNA,otherRNA,otherRNA,otherRNA,otherRNA,
XLOC_006636	TCONS_00022967,TCONS_00022968,TCONS_00022969,	known,extension,known,	mRNA,mRNA,mRNA,
XLOC_020544	TCONS_00071412,	novel,	lncRNA,
XLOC_006637	TCONS_00022970,TCONS_00022971,TCONS_00022972,TCONS_00022973,TCONS_00022974,TCONS_00022975,TCONS_00022976,TCONS_00022977,TCONS_00022978,TCONS_00022979,TCONS_00022980,TCONS_00022981,	alternative,alternative,alternative,alternative,alternative,alternative,alternative,alternative,alternative,alternative,known,alternative,	mRNA,mRNA,mRNA,mRNA,mRNA,mRNA,mRNA,mRNA,mRNA,mRNA,mRNA,mRNA,
XLOC_013383	TCONS_00046404,TCONS_00046406,TCONS_00046408,	alternative,known,alternative,	mRNA,mRNA,mRNA,
XLOC_006638	TCONS_00022982,TCONS_00022983,TCONS_00022985,	alternative,known,known,	mRNA,mRNA,mRNA,
XLOC_020546	TCONS_00071418,TCONS_00071419,TCONS_00071420,TCONS_00071421,TCONS_00071422,	extension,alternative,alternative,alternative,alternative,	mRNA,mRNA,mRNA,mRNA,mRNA,
XLOC_009120	TCONS_00031787,	novel,	mRNA,
XLOC_006639	TCONS_00022987,TCONS_00022989,TCONS_00022993,TCONS_00022994,TCONS_00022995,TCONS_00022996,	alternative,alternative,alternative,alternative,alternative,alternative,	mRNA,mRNA,mRNA,mRNA,mRNA,mRNA,
XLOC_028910	TCONS_00100938,TCONS_00100939,TCONS_00100940,TCONS_00100941,TCONS_00100942,TCONS_00100943,	alternative,known,extension,extension,known,known,	mRNA,mRNA,mRNA,mRNA,mRNA,mRNA,
XLOC_020547	TCONS_00071423,TCONS_00071424,	known,extension,	mRNA,mRNA,
XLOC_009121	TCONS_00031788,	novel,	lncRNA,
XLOC_028911	TCONS_00100945,	novel,	lncRNA,
XLOC_020548	TCONS_00071425,	novel,	lncRNA,
XLOC_013386	TCONS_00046412,TCONS_00046413,	novel,novel,	lncRNA,lncRNA,
XLOC_009122	TCONS_00031789,TCONS_00031790,TCONS_00031791,TCONS_00031792,	known,alternative,alternative,alternative,	mRNA,mRNA,mRNA,mRNA,
XLOC_020549	TCONS_00071426,	novel,	lncRNA,
XLOC_013387	TCONS_00046414,	novel,	lncRNA,
XLOC_009123	TCONS_00031793,TCONS_00031794,TCONS_00031795,TCONS_00031796,	known,alternative,known,known,	mRNA,mRNA,mRNA,mRNA,
XLOC_028913	TCONS_00100948,	novel,	lncRNA,
XLOC_023031	TCONS_00079900,TCONS_00079902,TCONS_00079904,TCONS_00079905,TCONS_00079906,TCONS_00079907,TCONS_00079908,TCONS_00079909,	novel,alternative,alternative,alternative,alternative,alternative,known,known,	mRNA,mRNA,mRNA,mRNA,mRNA,mRNA,mRNA,mRNA,
XLOC_009124	TCONS_00031798,TCONS_00031799,TCONS_00031800,TCONS_00031803,TCONS_00031804,TCONS_00031805,TCONS_00031807,TCONS_00031808,TCONS_00031809,TCONS_00031810,	alternative,alternative,alternative,known,known,known,alternative,alternative,alternative,alternative,	mRNA,mRNA,mRNA,mRNA,mRNA,mRNA,mRNA,mRNA,mRNA,mRNA,
XLOC_028914	TCONS_00100950,TCONS_00100951,TCONS_00100952,TCONS_00100953,TCONS_00100957,TCONS_00100958,TCONS_00100959,TCONS_00100960,TCONS_00100961,TCONS_00100962,	alternative,alternative,alternative,alternative,alternative,alternative,alternative,known,known,known,	mRNA,mRNA,mRNA,mRNA,mRNA,mRNA,mRNA,mRNA,mRNA,mRNA,
XLOC_013389	TCONS_00046416,TCONS_00046418,TCONS_00046419,TCONS_00046421,TCONS_00046422,TCONS_00046423,TCONS_00046424,TCONS_00046425,	known,alternative,alternative,alternative,alternative,alternative,alternative,alternative,	mRNA,mRNA,mRNA,mRNA,mRNA,mRNA,mRNA,mRNA,
XLOC_011700	TCONS_00040792,	novel,	lncRNA,
XLOC_035660	TCONS_00120247,TCONS_00120248,TCONS_00120249,TCONS_00120250,	known,known,alternative,alternative,	mRNA,mRNA,mRNA,mRNA,
XLOC_023033	TCONS_00079911,TCONS_00079912,TCONS_00079913,TCONS_00079914,TCONS_00079916,TCONS_00079917,	alternative,alternative,alternative,alternative,known,known,	mRNA,mRNA,mRNA,mRNA,mRNA,mRNA,
XLOC_009126	TCONS_00031812,TCONS_00031814,TCONS_00031815,TCONS_00031816,TCONS_00031817,	alternative,novel,novel,novel,novel,	mRNA,mRNA,mRNA,mRNA,mRNA,
XLOC_035661	TCONS_00120254,TCONS_00120255,TCONS_00120256,TCONS_00120257,TCONS_00120258,TCONS_00120259,TCONS_00120264,	alternative,alternative,alternative,alternative,alternative,known,known,	mRNA,mRNA,mRNA,mRNA,mRNA,mRNA,mRNA,
XLOC_023034	TCONS_00079918,	novel,	lncRNA,
XLOC_011702	TCONS_00040794,	novel,	lncRNA,
XLOC_009127	TCONS_00031818,TCONS_00031819,TCONS_00031820,TCONS_00031821,TCONS_00031823,	novel,novel,known,known,known,	mRNA,mRNA,mRNA,mRNA,mRNA,
XLOC_004540	TCONS_00015332,	novel,	lncRNA,
XLOC_011703	TCONS_00040795,	known,	mRNA,
XLOC_009128	TCONS_00031824,TCONS_00031825,	known,known,	mRNA,mRNA,
XLOC_004541	TCONS_00015333,	novel,	lncRNA,
XLOC_023036	TCONS_00079920,TCONS_00079921,TCONS_00079922,TCONS_00079923,TCONS_00079925,	alternative,alternative,known,alternative,alternative,	mRNA,mRNA,mRNA,mRNA,mRNA,
XLOC_004542	TCONS_00015336,TCONS_00015337,TCONS_00015338,TCONS_00015339,TCONS_00015340,TCONS_00015341,	alternative,alternative,alternative,alternative,alternative,known,	mRNA,mRNA,mRNA,mRNA,mRNA,mRNA,
XLOC_035664	TCONS_00120268,TCONS_00120273,	known,known,	mRNA,mRNA,
XLOC_028919	TCONS_00100975,TCONS_00100976,TCONS_00100977,TCONS_00100978,TCONS_00100980,TCONS_00100981,TCONS_00100983,TCONS_00100984,TCONS_00100985,TCONS_00100987,TCONS_00100988,TCONS_00100989,TCONS_00100991,TCONS_00100992,TCONS_00100995,	alternative,alternative,alternative,alternative,alternative,alternative,alternative,alternative,alternative,alternative,known,known,known,known,known,	mRNA,mRNA,mRNA,mRNA,mRNA,mRNA,mRNA,mRNA,mRNA,mRNA,mRNA,mRNA,mRNA,mRNA,mRNA,
XLOC_023037	TCONS_00079926,	novel,	lncRNA,
XLOC_023038	TCONS_00079927,TCONS_00079928,TCONS_00079929,TCONS_00079930,TCONS_00079932,TCONS_00079933,	alternative,known,alternative,alternative,alternative,alternative,	mRNA,mRNA,mRNA,mRNA,mRNA,mRNA,
XLOC_011706	TCONS_00040799,TCONS_00040800,TCONS_00040801,TCONS_00040802,TCONS_00040803,TCONS_00040804,	alternative,alternative,alternative,alternative,known,known,	mRNA,mRNA,mRNA,mRNA,mRNA,mRNA,
XLOC_004544	TCONS_00015344,TCONS_00015345,	novel,known,	mRNA,mRNA,
XLOC_023039	TCONS_00079934,TCONS_00079935,TCONS_00079936,TCONS_00079937,	known,alternative,known,alternative,	mRNA,mRNA,mRNA,mRNA,
XLOC_011290	TCONS_00039588,	novel,	lncRNA,
XLOC_004545	TCONS_00015346,TCONS_00015349,TCONS_00015350,TCONS_00015351,TCONS_00015353,TCONS_00015354,TCONS_00015358,TCONS_00015363,	alternative,alternative,alternative,alternative,known,known,known,alternative,	mRNA,mRNA,mRNA,mRNA,mRNA,mRNA,mRNA,mRNA,
XLOC_035667	TCONS_00120279,	known,	mRNA,
XLOC_011708	TCONS_00040806,	novel,	lncRNA,
XLOC_011291	TCONS_00039589,TCONS_00039590,TCONS_00039591,TCONS_00039592,TCONS_00039594,TCONS_00039595,	alternative,alternative,alternative,alternative,alternative,known,	mRNA,mRNA,mRNA,mRNA,mRNA,mRNA,
XLOC_004546	TCONS_00015364,TCONS_00015365,TCONS_00015366,TCONS_00015371,TCONS_00015372,	novel,alternative,alternative,known,known,	otherRNA,mRNA,mRNA,mRNA,mRNA,
XLOC_035668	TCONS_00120280,TCONS_00120281,TCONS_00120283,	novel,novel,novel,	lncRNA,lncRNA,lncRNA,
XLOC_004547	TCONS_00015378,	novel,	lncRNA,
XLOC_035669	TCONS_00120282,	novel,	lncRNA,
XLOC_004548	TCONS_00015379,TCONS_00015381,TCONS_00015383,TCONS_00015384,TCONS_00015387,TCONS_00015388,TCONS_00015389,TCONS_00015390,TCONS_00015391,TCONS_00015392,	alternative,alternative,extension,alternative,alternative,alternative,known,alternative,alternative,alternative,	mRNA,mRNA,mRNA,mRNA,mRNA,mRNA,mRNA,mRNA,mRNA,mRNA,
XLOC_007030	TCONS_00024366,TCONS_00024373,	alternative,extension,	mRNA,mRNA,
XLOC_004549	TCONS_00015393,TCONS_00015394,TCONS_00015395,TCONS_00015396,TCONS_00015399,TCONS_00015400,TCONS_00015402,TCONS_00015403,TCONS_00015404,TCONS_00015405,TCONS_00015406,TCONS_00015407,TCONS_00015408,TCONS_00015409,TCONS_00015410,TCONS_00015411,TCONS_00015412,	alternative,alternative,alternative,alternative,known,alternative,alternative,alternative,alternative,alternative,alternative,known,known,known,known,known,known,	mRNA,mRNA,mRNA,mRNA,mRNA,mRNA,mRNA,mRNA,mRNA,mRNA,mRNA,mRNA,mRNA,mRNA,mRNA,mRNA,mRNA,
XLOC_026820	TCONS_00094000,	novel,	lncRNA,
XLOC_026821	TCONS_00094001,TCONS_00094002,TCONS_00094003,TCONS_00094004,	alternative,known,known,alternative,	mRNA,mRNA,mRNA,mRNA,
XLOC_011296	TCONS_00039602,TCONS_00039603,	alternative,known,	mRNA,mRNA,
XLOC_007032	TCONS_00024377,TCONS_00024378,TCONS_00024379,TCONS_00024380,TCONS_00024381,	known,extension,alternative,alternative,known,	mRNA,mRNA,mRNA,mRNA,mRNA,
XLOC_019660	TCONS_00068366,TCONS_00068367,TCONS_00068368,TCONS_00068369,TCONS_00068370,TCONS_00068371,TCONS_00068372,TCONS_00068373,TCONS_00068374,	alternative,alternative,alternative,alternative,alternative,alternative,alternative,alternative,known,	mRNA,mRNA,mRNA,mRNA,mRNA,mRNA,mRNA,mRNA,mRNA,
XLOC_026823	TCONS_00094006,TCONS_00094009,TCONS_00094010,TCONS_00094011,TCONS_00094012,TCONS_00094014,TCONS_00094015,TCONS_00094016,	known,novel,alternative,alternative,alternative,alternative,alternative,alternative,	mRNA,mRNA,mRNA,mRNA,mRNA,mRNA,mRNA,mRNA,
XLOC_019661	TCONS_00068375,	novel,	lncRNA,
XLOC_011298	TCONS_00039605,TCONS_00039606,TCONS_00039607,TCONS_00039608,TCONS_00039609,TCONS_00039610,TCONS_00039611,TCONS_00039613,TCONS_00039614,	known,alternative,alternative,alternative,alternative,alternative,alternative,extension,known,	mRNA,mRNA,mRNA,mRNA,mRNA,mRNA,mRNA,mRNA,mRNA,
XLOC_026824	TCONS_00094018,	novel,	mRNA,
XLOC_019662	TCONS_00068376,	novel,	lncRNA,
XLOC_007035	TCONS_00024385,TCONS_00024387,TCONS_00024388,TCONS_00024389,TCONS_00024390,TCONS_00024391,TCONS_00024392,TCONS_00024393,TCONS_00024395,	alternative,alternative,alternative,alternative,alternative,alternative,alternative,known,known,	mRNA,mRNA,mRNA,mRNA,mRNA,mRNA,mRNA,mRNA,mRNA,
XLOC_019663	TCONS_00068377,TCONS_00068378,TCONS_00068379,	alternative,alternative,known,	mRNA,mRNA,mRNA,
XLOC_007036	TCONS_00024396,	novel,	lncRNA,
XLOC_026826	TCONS_00094020,TCONS_00094021,TCONS_00094022,TCONS_00094023,TCONS_00094024,TCONS_00094025,TCONS_00094026,	alternative,alternative,alternative,alternative,alternative,alternative,alternative,	mRNA,mRNA,mRNA,mRNA,mRNA,mRNA,mRNA,
XLOC_019664	TCONS_00068380,	alternative,	mRNA,
XLOC_033572	TCONS_00114830,	known,	mRNA,
XLOC_019665	TCONS_00068381,TCONS_00068382,TCONS_00068383,	alternative,extension,known,	mRNA,mRNA,mRNA,
XLOC_007038	TCONS_00024398,TCONS_00024399,	known,alternative,	mRNA,mRNA,
XLOC_002451	TCONS_00008507,	novel,	lncRNA,
XLOC_033573	TCONS_00114831,	known,	mRNA,
XLOC_026828	TCONS_00094030,TCONS_00094031,TCONS_00094032,	alternative,alternative,known,	mRNA,mRNA,mRNA,
XLOC_019666	TCONS_00068384,	known,	mRNA,
XLOC_007039	TCONS_00024405,	known,	mRNA,
XLOC_002452	TCONS_00008508,	known,	mRNA,
XLOC_026829	TCONS_00094033,	novel,	lncRNA,
XLOC_019667	TCONS_00068385,	novel,	lncRNA,
XLOC_002453	TCONS_00008509,TCONS_00008510,TCONS_00008511,	alternative,alternative,known,	mRNA,mRNA,mRNA,
XLOC_019668	TCONS_00068386,TCONS_00068388,TCONS_00068389,TCONS_00068390,TCONS_00068391,TCONS_00068392,	alternative,extension,alternative,known,known,known,	mRNA,mRNA,mRNA,mRNA,mRNA,mRNA,
XLOC_002454	TCONS_00008512,TCONS_00008513,	known,known,	mRNA,mRNA,
XLOC_029312	TCONS_00102402,	known,	mRNA,
XLOC_019669	TCONS_00068399,TCONS_00068400,TCONS_00068401,	known,known,known,	mRNA,mRNA,mRNA,
XLOC_002455	TCONS_00008514,TCONS_00008515,TCONS_00008516,TCONS_00008519,TCONS_00008523,TCONS_00008524,TCONS_00008526,TCONS_00008527,TCONS_00008528,TCONS_00008529,TCONS_00008533,TCONS_00008534,TCONS_00008537,	novel,alternative,extension,alternative,alternative,alternative,alternative,alternative,alternative,known,known,known,known,	mRNA,mRNA,mRNA,mRNA,mRNA,mRNA,mRNA,mRNA,mRNA,mRNA,mRNA,mRNA,mRNA,
XLOC_002456	TCONS_00008538,	novel,	mRNA,
XLOC_033578	TCONS_00114836,	novel,	lncRNA,
XLOC_029314	TCONS_00102409,TCONS_00102411,TCONS_00102412,TCONS_00102415,TCONS_00102419,TCONS_00102420,TCONS_00102423,	known,known,alternative,alternative,known,alternative,alternative,	mRNA,mRNA,mRNA,mRNA,mRNA,mRNA,mRNA,
XLOC_012100	TCONS_00042121,	novel,	lncRNA,
XLOC_002457	TCONS_00008539,	novel,	lncRNA,
XLOC_012101	TCONS_00042122,	novel,	lncRNA,
XLOC_002458	TCONS_00008540,	novel,	lncRNA,
XLOC_029316	TCONS_00102427,TCONS_00102428,TCONS_00102429,TCONS_00102431,TCONS_00102432,	known,alternative,alternative,known,known,	mRNA,mRNA,mRNA,mRNA,mRNA,
XLOC_012102	TCONS_00042123,	novel,	lncRNA,
XLOC_002459	TCONS_00008541,TCONS_00008544,TCONS_00008546,TCONS_00008548,TCONS_00008550,TCONS_00008551,	alternative,known,known,known,alternative,alternative,	mRNA,mRNA,mRNA,mRNA,mRNA,mRNA,
XLOC_029317	TCONS_00102435,TCONS_00102436,TCONS_00102437,	known,alternative,alternative,	mRNA,mRNA,mRNA,
XLOC_012103	TCONS_00042124,	novel,	lncRNA,
XLOC_029318	TCONS_00102438,	novel,	lncRNA,
XLOC_024731	TCONS_00086042,	known,	mRNA,
XLOC_012104	TCONS_00042125,TCONS_00042126,	novel,novel,	mRNA,lncRNA,
XLOC_029319	TCONS_00102440,	extension,	mRNA,
XLOC_024732	TCONS_00086043,	known,	mRNA,
XLOC_012105	TCONS_00042127,	novel,	lncRNA,
XLOC_012106	TCONS_00042128,TCONS_00042129,TCONS_00042130,	extension,known,known,	mRNA,mRNA,mRNA,
XLOC_024734	TCONS_00086047,	novel,	lncRNA,
XLOC_012107	TCONS_00042132,	known,	mRNA,
XLOC_024735	TCONS_00086048,TCONS_00086049,TCONS_00086050,TCONS_00086051,TCONS_00086052,	alternative,known,known,known,known,	mRNA,mRNA,mRNA,mRNA,mRNA,
XLOC_017573	TCONS_00060812,	novel,	lncRNA,
XLOC_012108	TCONS_00042133,TCONS_00042135,TCONS_00042136,TCONS_00042137,TCONS_00042138,TCONS_00042139,TCONS_00042140,	alternative,alternative,alternative,alternative,extension,known,known,	mRNA,mRNA,mRNA,mRNA,mRNA,mRNA,mRNA,
XLOC_031481	TCONS_00109626,	novel,	lncRNA,
XLOC_017574	TCONS_00060813,TCONS_00060814,TCONS_00060815,TCONS_00060816,TCONS_00060817,TCONS_00060818,TCONS_00060819,TCONS_00060820,TCONS_00060821,	novel,novel,novel,novel,novel,novel,novel,known,known,	mRNA,mRNA,mRNA,mRNA,mRNA,mRNA,mRNA,mRNA,mRNA,
XLOC_012109	TCONS_00042141,	novel,	lncRNA,
XLOC_000360	TCONS_00001192,TCONS_00001193,TCONS_00001196,TCONS_00001200,	alternative,alternative,alternative,alternative,	mRNA,mRNA,mRNA,mRNA,
XLOC_031482	TCONS_00109627,	novel,	lncRNA,
XLOC_017575	TCONS_00060822,	known,	mRNA,
XLOC_031483	TCONS_00109628,	novel,	lncRNA,
XLOC_024738	TCONS_00086059,TCONS_00086060,TCONS_00086061,	alternative,alternative,novel,	mRNA,mRNA,mRNA,
XLOC_017576	TCONS_00060823,	novel,	mRNA,
XLOC_000362	TCONS_00001204,TCONS_00001206,TCONS_00001208,TCONS_00001209,	alternative,known,alternative,alternative,	mRNA,mRNA,mRNA,mRNA,
XLOC_031484	TCONS_00109629,TCONS_00109630,TCONS_00109631,TCONS_00109632,	novel,novel,novel,novel,	lncRNA,lncRNA,lncRNA,lncRNA,
XLOC_027220	TCONS_00095318,	novel,	lncRNA,
XLOC_024739	TCONS_00086062,TCONS_00086063,TCONS_00086066,TCONS_00086068,TCONS_00086069,TCONS_00086070,TCONS_00086071,TCONS_00086072,TCONS_00086073,	known,alternative,alternative,alternative,alternative,alternative,alternative,known,known,	mRNA,mRNA,mRNA,mRNA,mRNA,mRNA,mRNA,mRNA,mRNA,
XLOC_017577	TCONS_00060824,	novel,	lncRNA,
XLOC_000363	TCONS_00001211,TCONS_00001215,TCONS_00001216,TCONS_00001217,TCONS_00001218,	alternative,alternative,alternative,known,alternative,	mRNA,mRNA,mRNA,mRNA,mRNA,
XLOC_031485	TCONS_00109633,	novel,	lncRNA,
XLOC_027221	TCONS_00095319,TCONS_00095320,TCONS_00095321,	alternative,known,known,	mRNA,mRNA,mRNA,
XLOC_017578	TCONS_00060825,TCONS_00060826,TCONS_00060827,	alternative,alternative,alternative,	mRNA,mRNA,mRNA,
XLOC_012991	TCONS_00044986,	novel,	lncRNA,
XLOC_031486	TCONS_00109634,	novel,	lncRNA,
XLOC_027222	TCONS_00095322,	novel,	lncRNA,
XLOC_017579	TCONS_00060829,TCONS_00060830,TCONS_00060831,	alternative,known,known,	mRNA,mRNA,mRNA,
XLOC_012992	TCONS_00044987,TCONS_00044988,TCONS_00044989,TCONS_00044990,	alternative,known,alternative,known,	mRNA,mRNA,mRNA,mRNA,
XLOC_000365	TCONS_00001220,TCONS_00001221,	alternative,known,	mRNA,mRNA,
XLOC_031487	TCONS_00109635,	novel,	lncRNA,
XLOC_027223	TCONS_00095323,TCONS_00095327,TCONS_00095328,	alternative,known,known,	mRNA,mRNA,mRNA,
XLOC_012993	TCONS_00044992,TCONS_00044994,TCONS_00044996,	extension,known,alternative,	mRNA,mRNA,mRNA,
XLOC_031488	TCONS_00109636,TCONS_00109637,TCONS_00109638,TCONS_00109639,TCONS_00109640,TCONS_00109641,	known,alternative,alternative,alternative,alternative,known,	mRNA,mRNA,mRNA,mRNA,mRNA,mRNA,
XLOC_027224	TCONS_00095329,	novel,	mRNA,
XLOC_010010	TCONS_00035112,	novel,	lncRNA,
XLOC_008730	TCONS_00030303,	novel,	lncRNA,
XLOC_000367	TCONS_00001226,TCONS_00001227,TCONS_00001228,	extension,known,alternative,	mRNA,mRNA,mRNA,
XLOC_031489	TCONS_00109642,TCONS_00109643,TCONS_00109644,TCONS_00109645,TCONS_00109646,TCONS_00109647,TCONS_00109648,	known,known,known,alternative,alternative,alternative,alternative,	mRNA,mRNA,mRNA,mRNA,mRNA,mRNA,mRNA,
XLOC_027225	TCONS_00095330,	known,	mRNA,
XLOC_012995	TCONS_00044997,TCONS_00044998,TCONS_00045000,TCONS_00045001,TCONS_00045002,	alternative,alternative,alternative,known,known,	mRNA,mRNA,mRNA,mRNA,mRNA,
XLOC_010011	TCONS_00035113,	novel,	lncRNA,
XLOC_008731	TCONS_00030304,	novel,	lncRNA,
XLOC_000368	TCONS_00001229,	novel,	mRNA,
XLOC_027226	TCONS_00095331,TCONS_00095332,TCONS_00095333,	known,alternative,known,	mRNA,mRNA,mRNA,
XLOC_012996	TCONS_00045003,	known,	mRNA,
XLOC_010012	TCONS_00035114,	novel,	lncRNA,
XLOC_008732	TCONS_00030307,TCONS_00030308,	alternative,alternative,	mRNA,mRNA,
XLOC_027227	TCONS_00095334,	novel,	lncRNA,
XLOC_022640	TCONS_00078741,TCONS_00078742,TCONS_00078743,TCONS_00078744,TCONS_00078745,TCONS_00078748,TCONS_00078749,TCONS_00078750,TCONS_00078751,	alternative,alternative,alternative,alternative,alternative,known,known,known,known,	mRNA,mRNA,mRNA,mRNA,mRNA,mRNA,mRNA,mRNA,mRNA,
XLOC_010013	TCONS_00035115,	known,	mRNA,
XLOC_027228	TCONS_00095336,TCONS_00095338,TCONS_00095339,	known,known,known,	mRNA,mRNA,mRNA,
XLOC_022641	TCONS_00078752,TCONS_00078753,TCONS_00078754,	alternative,known,known,	mRNA,mRNA,mRNA,
XLOC_012998	TCONS_00045006,TCONS_00045008,	known,known,	mRNA,mRNA,
XLOC_010014	TCONS_00035116,TCONS_00035117,TCONS_00035118,	alternative,novel,known,	mRNA,mRNA,mRNA,
XLOC_008734	TCONS_00030325,	novel,	lncRNA,
XLOC_027229	TCONS_00095340,TCONS_00095342,TCONS_00095344,TCONS_00095345,TCONS_00095346,TCONS_00095347,	known,alternative,known,known,known,known,	mRNA,mRNA,mRNA,mRNA,mRNA,mRNA,
XLOC_022642	TCONS_00078755,	novel,	mRNA,
XLOC_015480	TCONS_00053477,	novel,	lncRNA,
XLOC_008735	TCONS_00030326,	novel,	lncRNA,
XLOC_008736	TCONS_00030327,	known,	mRNA,
XLOC_015482	TCONS_00053480,	known,	mRNA,
XLOC_008737	TCONS_00030328,TCONS_00030329,	alternative,known,	mRNA,mRNA,
XLOC_022645	TCONS_00078758,	novel,	lncRNA,
XLOC_015483	TCONS_00053481,TCONS_00053482,TCONS_00053483,TCONS_00053484,TCONS_00053485,	novel,novel,known,novel,novel,	mRNA,mRNA,mRNA,mRNA,mRNA,
XLOC_008738	TCONS_00030330,	novel,	lncRNA,
XLOC_015484	TCONS_00053486,	novel,	lncRNA,
XLOC_010019	TCONS_00035123,	known,	mRNA,
XLOC_008739	TCONS_00030331,TCONS_00030332,	alternative,known,	mRNA,mRNA,
XLOC_022647	TCONS_00078760,	novel,	lncRNA,
XLOC_015485	TCONS_00053488,TCONS_00053489,TCONS_00053490,TCONS_00053491,TCONS_00053492,TCONS_00053493,TCONS_00053494,	alternative,alternative,alternative,alternative,alternative,alternative,known,	mRNA,mRNA,mRNA,mRNA,mRNA,mRNA,mRNA,
XLOC_022648	TCONS_00078761,TCONS_00078765,TCONS_00078767,	known,known,known,	mRNA,mRNA,mRNA,
XLOC_025130	TCONS_00087602,	novel,	lncRNA,
XLOC_022649	TCONS_00078770,	known,	mRNA,
XLOC_015487	TCONS_00053497,	novel,	lncRNA,
XLOC_025131	TCONS_00087603,	novel,	lncRNA,
XLOC_015488	TCONS_00053498,	novel,	lncRNA,
XLOC_015489	TCONS_00053499,	novel,	lncRNA,
XLOC_013800	TCONS_00047902,TCONS_00047903,TCONS_00047904,TCONS_00047906,TCONS_00047907,TCONS_00047908,TCONS_00047909,	alternative,alternative,alternative,alternative,alternative,alternative,alternative,	mRNA,mRNA,mRNA,mRNA,mRNA,mRNA,mRNA,
XLOC_013801	TCONS_00047911,TCONS_00047921,TCONS_00047922,TCONS_00047923,TCONS_00047924,TCONS_00047925,TCONS_00047926,TCONS_00047927,	alternative,known,known,alternative,alternative,alternative,alternative,alternative,	mRNA,mRNA,mRNA,mRNA,mRNA,mRNA,mRNA,mRNA,
XLOC_013802	TCONS_00047913,	novel,	lncRNA,
XLOC_025135	TCONS_00087608,TCONS_00087609,	novel,novel,	lncRNA,lncRNA,
XLOC_013803	TCONS_00047914,TCONS_00047915,TCONS_00047916,	novel,novel,novel,	lncRNA,lncRNA,lncRNA,
XLOC_006641	TCONS_00023002,TCONS_00023003,TCONS_00023004,TCONS_00023005,TCONS_00023007,TCONS_00023008,	alternative,known,extension,alternative,alternative,alternative,	mRNA,mRNA,mRNA,mRNA,mRNA,mRNA,
XLOC_013804	TCONS_00047917,	novel,	lncRNA,
XLOC_020550	TCONS_00071427,	novel,	lncRNA,
XLOC_013805	TCONS_00047918,	novel,	lncRNA,
XLOC_006643	TCONS_00023011,TCONS_00023012,TCONS_00023013,TCONS_00023014,	novel,novel,novel,novel,	lncRNA,lncRNA,lncRNA,lncRNA,
XLOC_020551	TCONS_00071430,	novel,	lncRNA,
XLOC_013806	TCONS_00047919,	novel,	lncRNA,
XLOC_006644	TCONS_00023017,TCONS_00023018,TCONS_00023019,TCONS_00023020,TCONS_00023021,TCONS_00023022,TCONS_00023023,TCONS_00023024,TCONS_00023026,TCONS_00023027,TCONS_00023028,	alternative,extension,alternative,alternative,alternative,alternative,alternative,alternative,alternative,alternative,alternative,	mRNA,mRNA,mRNA,mRNA,mRNA,mRNA,mRNA,mRNA,mRNA,mRNA,mRNA,
XLOC_025139	TCONS_00087614,TCONS_00087615,TCONS_00087618,	extension,known,alternative,	mRNA,mRNA,mRNA,
XLOC_020552	TCONS_00071431,	novel,	lncRNA,
XLOC_013807	TCONS_00047920,	novel,	lncRNA,
XLOC_013390	TCONS_00046426,TCONS_00046428,TCONS_00046429,TCONS_00046430,TCONS_00046431,TCONS_00046432,TCONS_00046433,TCONS_00046434,	known,extension,alternative,alternative,alternative,alternative,novel,novel,	mRNA,mRNA,mRNA,mRNA,mRNA,mRNA,mRNA,mRNA,
XLOC_006645	TCONS_00023029,TCONS_00023031,TCONS_00023032,TCONS_00023035,TCONS_00023036,TCONS_00023039,	known,alternative,alternative,known,known,known,	mRNA,mRNA,mRNA,mRNA,mRNA,mRNA,
XLOC_020553	TCONS_00071432,TCONS_00071433,TCONS_00071434,TCONS_00071440,	novel,novel,novel,novel,	lncRNA,lncRNA,lncRNA,lncRNA,
XLOC_013391	TCONS_00046436,	known,	mRNA,
XLOC_006646	TCONS_00023040,TCONS_00023041,TCONS_00023044,TCONS_00023045,TCONS_00023047,TCONS_00023054,	alternative,known,known,known,alternative,known,	mRNA,mRNA,mRNA,mRNA,mRNA,mRNA,
XLOC_020554	TCONS_00071435,	novel,	lncRNA,
XLOC_013809	TCONS_00047929,TCONS_00047930,TCONS_00047931,TCONS_00047932,TCONS_00047933,TCONS_00047935,TCONS_00047937,TCONS_00047938,	alternative,alternative,alternative,alternative,alternative,known,alternative,known,	mRNA,mRNA,mRNA,mRNA,mRNA,mRNA,mRNA,mRNA,
XLOC_013392	TCONS_00046437,TCONS_00046438,TCONS_00046440,TCONS_00046442,TCONS_00046443,TCONS_00046444,	known,alternative,alternative,alternative,known,alternative,	mRNA,mRNA,mRNA,mRNA,mRNA,mRNA,
XLOC_006647	TCONS_00023055,	alternative,	mRNA,
XLOC_020555	TCONS_00071436,	novel,	lncRNA,
XLOC_013393	TCONS_00046445,	novel,	lncRNA,
XLOC_006648	TCONS_00023057,TCONS_00023058,TCONS_00023060,TCONS_00023061,TCONS_00023064,TCONS_00023065,TCONS_00023066,	known,alternative,alternative,alternative,alternative,alternative,alternative,	mRNA,mRNA,mRNA,mRNA,mRNA,mRNA,mRNA,
XLOC_020556	TCONS_00071437,	novel,	lncRNA,
XLOC_013394	TCONS_00046446,	novel,	lncRNA,
XLOC_009130	TCONS_00031827,	known,	otherRNA,
XLOC_006649	TCONS_00023067,TCONS_00023070,TCONS_00023071,TCONS_00023072,TCONS_00023074,TCONS_00023075,TCONS_00023076,TCONS_00023077,TCONS_00023078,	known,known,known,known,known,known,known,alternative,known,	mRNA,mRNA,mRNA,mRNA,mRNA,mRNA,mRNA,mRNA,mRNA,
XLOC_030200	TCONS_00105427,TCONS_00105428,TCONS_00105429,TCONS_00105430,TCONS_00105431,	alternative,extension,extension,known,known,	mRNA,mRNA,mRNA,mRNA,mRNA,
XLOC_028920	TCONS_00100996,TCONS_00100998,TCONS_00100999,TCONS_00101000,TCONS_00101002,	novel,novel,novel,novel,novel,	otherRNA,lncRNA,lncRNA,lncRNA,lncRNA,
XLOC_020557	TCONS_00071438,	novel,	lncRNA,
XLOC_013395	TCONS_00046447,	novel,	lncRNA,
XLOC_028921	TCONS_00100997,	novel,	lncRNA,
XLOC_020558	TCONS_00071439,	novel,	lncRNA,
XLOC_013396	TCONS_00046449,TCONS_00046450,	alternative,known,	mRNA,mRNA,
XLOC_028922	TCONS_00101001,	novel,	lncRNA,
XLOC_023040	TCONS_00079939,TCONS_00079940,TCONS_00079941,	alternative,alternative,known,	mRNA,mRNA,mRNA,
XLOC_020559	TCONS_00071441,	novel,	lncRNA,
XLOC_013397	TCONS_00046452,TCONS_00046453,	known,known,	mRNA,mRNA,
XLOC_009133	TCONS_00031830,	known,	mRNA,
XLOC_030203	TCONS_00105434,	novel,	lncRNA,
XLOC_028923	TCONS_00101003,	novel,	lncRNA,
XLOC_023041	TCONS_00079943,TCONS_00079944,TCONS_00079945,TCONS_00079946,TCONS_00079947,	alternative,alternative,alternative,known,known,	mRNA,mRNA,mRNA,mRNA,mRNA,
XLOC_013398	TCONS_00046454,TCONS_00046455,TCONS_00046456,TCONS_00046457,TCONS_00046458,	alternative,alternative,alternative,alternative,alternative,	mRNA,mRNA,mRNA,mRNA,mRNA,
XLOC_009134	TCONS_00031831,	known,	mRNA,
XLOC_030204	TCONS_00105435,	known,	mRNA,
XLOC_028924	TCONS_00101004,	novel,	lncRNA,
XLOC_023042	TCONS_00079948,TCONS_00079949,TCONS_00079950,	alternative,alternative,known,	mRNA,mRNA,mRNA,
XLOC_013399	TCONS_00046460,TCONS_00046461,TCONS_00046462,TCONS_00046463,TCONS_00046464,	novel,novel,novel,novel,novel,	otherRNA,otherRNA,otherRNA,otherRNA,otherRNA,
XLOC_011710	TCONS_00040808,	novel,	lncRNA,
XLOC_035670	TCONS_00120284,	novel,	lncRNA,
XLOC_028925	TCONS_00101005,	novel,	lncRNA,
XLOC_011711	TCONS_00040809,TCONS_00040810,TCONS_00040811,	known,alternative,alternative,	mRNA,mRNA,mRNA,
XLOC_009136	TCONS_00031833,TCONS_00031838,TCONS_00031843,TCONS_00031846,TCONS_00031851,TCONS_00031852,	known,known,known,known,known,known,	mRNA,mRNA,mRNA,mRNA,mRNA,mRNA,
XLOC_030206	TCONS_00105437,TCONS_00105438,TCONS_00105440,TCONS_00105441,TCONS_00105442,TCONS_00105444,	known,alternative,known,alternative,alternative,alternative,	mRNA,mRNA,mRNA,mRNA,mRNA,mRNA,
XLOC_028926	TCONS_00101006,	novel,	lncRNA,
XLOC_023044	TCONS_00079954,TCONS_00079955,	known,known,	mRNA,mRNA,
XLOC_011712	TCONS_00040812,TCONS_00040813,TCONS_00040814,	novel,novel,novel,	lncRNA,lncRNA,otherRNA,
XLOC_035672	TCONS_00120286,TCONS_00120287,TCONS_00120288,TCONS_00120290,	alternative,known,alternative,known,	mRNA,mRNA,mRNA,mRNA,
XLOC_023045	TCONS_00079956,	novel,	mRNA,
XLOC_011713	TCONS_00040815,TCONS_00040816,TCONS_00040817,TCONS_00040818,TCONS_00040819,TCONS_00040820,TCONS_00040821,	alternative,alternative,alternative,alternative,alternative,known,known,	mRNA,mRNA,mRNA,mRNA,mRNA,mRNA,mRNA,
XLOC_035673	TCONS_00120291,TCONS_00120293,TCONS_00120294,TCONS_00120295,TCONS_00120296,TCONS_00120297,TCONS_00120298,TCONS_00120300,TCONS_00120302,TCONS_00120306,TCONS_00120307,TCONS_00120310,TCONS_00120312,	known,extension,alternative,alternative,alternative,alternative,alternative,alternative,alternative,known,known,known,known,	mRNA,mRNA,mRNA,mRNA,mRNA,mRNA,mRNA,mRNA,mRNA,mRNA,mRNA,mRNA,mRNA,
XLOC_030208	TCONS_00105447,	novel,	lncRNA,
XLOC_023046	TCONS_00079957,	novel,	lncRNA,
XLOC_028929	TCONS_00101010,TCONS_00101012,	known,extension,	mRNA,mRNA,
XLOC_023047	TCONS_00079958,	novel,	lncRNA,
XLOC_023048	TCONS_00079959,	novel,	lncRNA,
XLOC_004554	TCONS_00015417,	extension,	mRNA,
XLOC_023049	TCONS_00079960,TCONS_00079961,TCONS_00079962,TCONS_00079964,	novel,novel,novel,novel,	otherRNA,otherRNA,otherRNA,otherRNA,
XLOC_035677	TCONS_00120319,TCONS_00120320,	alternative,known,	mRNA,mRNA,
XLOC_035678	TCONS_00120322,TCONS_00120323,TCONS_00120325,	known,known,known,	mRNA,mRNA,mRNA,
XLOC_014200	TCONS_00049382,	novel,	lncRNA,
XLOC_014201	TCONS_00049383,	novel,	lncRNA,
XLOC_014202	TCONS_00049384,	novel,	lncRNA,
XLOC_007040	TCONS_00024406,TCONS_00024407,TCONS_00024408,TCONS_00024409,TCONS_00024410,TCONS_00024411,	alternative,alternative,alternative,alternative,known,known,	mRNA,mRNA,mRNA,mRNA,mRNA,mRNA,
XLOC_004559	TCONS_00015423,	novel,	lncRNA,
XLOC_026830	TCONS_00094034,TCONS_00094035,TCONS_00094036,	alternative,alternative,known,	mRNA,mRNA,mRNA,
XLOC_014203	TCONS_00049392,	novel,	lncRNA,
XLOC_026831	TCONS_00094037,TCONS_00094038,TCONS_00094039,TCONS_00094041,TCONS_00094042,TCONS_00094043,TCONS_00094044,	alternative,alternative,known,alternative,known,known,alternative,	mRNA,mRNA,mRNA,mRNA,mRNA,mRNA,mRNA,
XLOC_014204	TCONS_00049393,	novel,	lncRNA,
XLOC_026832	TCONS_00094045,TCONS_00094046,TCONS_00094047,TCONS_00094048,TCONS_00094049,TCONS_00094050,TCONS_00094051,TCONS_00094052,TCONS_00094053,	known,alternative,known,alternative,alternative,alternative,alternative,alternative,known,	mRNA,mRNA,mRNA,mRNA,mRNA,mRNA,mRNA,mRNA,mRNA,
XLOC_019670	TCONS_00068405,TCONS_00068406,TCONS_00068407,	known,known,known,	mRNA,mRNA,mRNA,
XLOC_014205	TCONS_00049394,	novel,	lncRNA,
XLOC_019671	TCONS_00068408,	known,	mRNA,
XLOC_014206	TCONS_00049395,	novel,	lncRNA,
XLOC_007044	TCONS_00024415,TCONS_00024417,TCONS_00024418,TCONS_00024419,	novel,novel,novel,novel,	otherRNA,otherRNA,otherRNA,lncRNA,
XLOC_026834	TCONS_00094055,TCONS_00094056,TCONS_00094057,TCONS_00094058,TCONS_00094059,TCONS_00094060,	alternative,known,known,known,known,known,	mRNA,mRNA,mRNA,mRNA,mRNA,mRNA,
XLOC_019672	TCONS_00068409,TCONS_00068410,	alternative,extension,	mRNA,mRNA,
XLOC_014207	TCONS_00049396,	novel,	lncRNA,
XLOC_007045	TCONS_00024420,	novel,	lncRNA,
XLOC_026835	TCONS_00094061,	novel,	lncRNA,
XLOC_019673	TCONS_00068413,TCONS_00068414,TCONS_00068415,TCONS_00068416,TCONS_00068417,	alternative,alternative,alternative,alternative,known,	mRNA,mRNA,mRNA,mRNA,mRNA,
XLOC_014208	TCONS_00049397,	novel,	lncRNA,
XLOC_026836	TCONS_00094062,	novel,	lncRNA,
XLOC_019674	TCONS_00068418,	known,	mRNA,
XLOC_014209	TCONS_00049398,	novel,	lncRNA,
XLOC_002460	TCONS_00008542,	novel,	lncRNA,
XLOC_026837	TCONS_00094063,TCONS_00094064,TCONS_00094067,	novel,alternative,known,	mRNA,mRNA,mRNA,
XLOC_007048	TCONS_00024429,TCONS_00024431,TCONS_00024433,TCONS_00024434,	known,known,known,alternative,	mRNA,mRNA,mRNA,mRNA,
XLOC_002461	TCONS_00008543,	novel,	lncRNA,
XLOC_026838	TCONS_00094068,TCONS_00094069,	extension,known,	mRNA,mRNA,
XLOC_019676	TCONS_00068420,	novel,	lncRNA,
XLOC_007049	TCONS_00024435,	novel,	lncRNA,
XLOC_029320	TCONS_00102441,	novel,	lncRNA,
XLOC_026839	TCONS_00094070,	novel,	lncRNA,
XLOC_002463	TCONS_00008554,	novel,	lncRNA,
XLOC_029321	TCONS_00102442,TCONS_00102443,	novel,novel,	lncRNA,lncRNA,
XLOC_002464	TCONS_00008555,	novel,	lncRNA,
XLOC_002465	TCONS_00008556,	novel,	lncRNA,
XLOC_029323	TCONS_00102445,	known,	mRNA,
XLOC_033588	TCONS_00114848,	novel,	mRNA,
XLOC_012110	TCONS_00042142,	novel,	lncRNA,
XLOC_002467	TCONS_00008558,TCONS_00008560,	extension,known,	mRNA,mRNA,
XLOC_033589	TCONS_00114849,	novel,	lncRNA,
XLOC_031900	TCONS_00110809,	known,	mRNA,
XLOC_029325	TCONS_00102448,TCONS_00102449,TCONS_00102450,TCONS_00102452,TCONS_00102453,TCONS_00102454,TCONS_00102455,TCONS_00102458,TCONS_00102460,	alternative,alternative,alternative,alternative,alternative,alternative,alternative,known,known,	mRNA,mRNA,mRNA,mRNA,mRNA,mRNA,mRNA,mRNA,mRNA,
XLOC_012111	TCONS_00042143,TCONS_00042144,TCONS_00042145,TCONS_00042146,TCONS_00042147,TCONS_00042148,TCONS_00042149,TCONS_00042150,TCONS_00042151,TCONS_00042152,TCONS_00042153,TCONS_00042154,TCONS_00042155,TCONS_00042156,TCONS_00042157,TCONS_00042158,TCONS_00042159,TCONS_00042160,	alternative,known,alternative,alternative,alternative,alternative,alternative,alternative,alternative,alternative,alternative,alternative,alternative,known,alternative,alternative,known,known,	mRNA,mRNA,mRNA,mRNA,mRNA,mRNA,mRNA,mRNA,mRNA,mRNA,mRNA,mRNA,mRNA,mRNA,mRNA,mRNA,mRNA,mRNA,
XLOC_002468	TCONS_00008565,TCONS_00008566,TCONS_00008567,TCONS_00008568,TCONS_00008569,TCONS_00008570,TCONS_00008571,TCONS_00008573,	alternative,alternative,alternative,alternative,alternative,known,known,known,	mRNA,mRNA,mRNA,mRNA,mRNA,mRNA,mRNA,mRNA,
XLOC_031901	TCONS_00110813,TCONS_00110814,TCONS_00110815,TCONS_00110816,TCONS_00110817,	alternative,alternative,extension,alternative,known,	mRNA,mRNA,mRNA,mRNA,mRNA,
XLOC_012112	TCONS_00042161,TCONS_00042163,TCONS_00042164,TCONS_00042165,TCONS_00042169,TCONS_00042170,	alternative,alternative,alternative,alternative,known,known,	mRNA,mRNA,mRNA,mRNA,mRNA,mRNA,
XLOC_002469	TCONS_00008574,TCONS_00008575,TCONS_00008577,	known,alternative,known,	mRNA,mRNA,mRNA,
XLOC_031902	TCONS_00110811,	novel,	lncRNA,
XLOC_024740	TCONS_00086074,	novel,	lncRNA,
XLOC_012113	TCONS_00042171,	novel,	lncRNA,
XLOC_031903	TCONS_00110819,TCONS_00110820,	alternative,known,	mRNA,mRNA,
XLOC_024741	TCONS_00086077,TCONS_00086078,TCONS_00086079,TCONS_00086081,TCONS_00086082,	extension,alternative,alternative,known,novel,	mRNA,mRNA,mRNA,mRNA,mRNA,
XLOC_012114	TCONS_00042173,TCONS_00042174,TCONS_00042176,TCONS_00042177,TCONS_00042178,TCONS_00042179,TCONS_00042181,	alternative,extension,alternative,alternative,known,known,known,	mRNA,mRNA,mRNA,mRNA,mRNA,mRNA,mRNA,
XLOC_031904	TCONS_00110823,TCONS_00110824,TCONS_00110826,	known,known,known,	mRNA,mRNA,mRNA,
XLOC_029329	TCONS_00102466,TCONS_00102472,TCONS_00102473,TCONS_00102474,TCONS_00102478,	extension,alternative,known,known,alternative,	mRNA,mRNA,mRNA,mRNA,mRNA,
XLOC_024742	TCONS_00086083,TCONS_00086084,	known,alternative,	mRNA,mRNA,
XLOC_017580	TCONS_00060832,	extension,	mRNA,
XLOC_012115	TCONS_00042183,	novel,	lncRNA,
XLOC_031905	TCONS_00110828,	alternative,	mRNA,
XLOC_024743	TCONS_00086085,	novel,	lncRNA,
XLOC_017581	TCONS_00060834,	novel,	lncRNA,
XLOC_031906	TCONS_00110829,	known,	mRNA,
XLOC_024744	TCONS_00086086,	novel,	lncRNA,
XLOC_017582	TCONS_00060835,TCONS_00060836,TCONS_00060837,	alternative,alternative,alternative,	mRNA,mRNA,mRNA,
XLOC_012117	TCONS_00042188,TCONS_00042190,TCONS_00042191,	extension,known,known,	mRNA,mRNA,mRNA,
XLOC_031907	TCONS_00110830,TCONS_00110831,TCONS_00110832,TCONS_00110833,	alternative,known,known,alternative,	mRNA,mRNA,mRNA,mRNA,
XLOC_024745	TCONS_00086087,TCONS_00086088,TCONS_00086089,	alternative,alternative,known,	mRNA,mRNA,mRNA,
XLOC_017583	TCONS_00060840,	novel,	lncRNA,
XLOC_017584	TCONS_00060841,	novel,	lncRNA,
XLOC_012119	TCONS_00042194,	known,	mRNA,
XLOC_000370	TCONS_00001233,TCONS_00001237,TCONS_00001238,TCONS_00001239,	alternative,alternative,alternative,extension,	mRNA,mRNA,mRNA,mRNA,
XLOC_024747	TCONS_00086096,TCONS_00086097,TCONS_00086098,TCONS_00086099,TCONS_00086100,	alternative,alternative,novel,novel,known,	mRNA,mRNA,mRNA,mRNA,mRNA,
XLOC_017585	TCONS_00060842,TCONS_00060844,	novel,novel,	lncRNA,lncRNA,
XLOC_031493	TCONS_00109652,	extension,	mRNA,
XLOC_024748	TCONS_00086101,TCONS_00086102,TCONS_00086103,	alternative,alternative,known,	mRNA,mRNA,mRNA,
XLOC_031494	TCONS_00109659,TCONS_00109660,	alternative,alternative,	mRNA,mRNA,
XLOC_027230	TCONS_00095349,TCONS_00095350,TCONS_00095352,TCONS_00095353,	alternative,alternative,known,known,	mRNA,mRNA,mRNA,mRNA,
XLOC_024749	TCONS_00086104,	novel,	lncRNA,
XLOC_000373	TCONS_00001242,	novel,	lncRNA,
XLOC_017588	TCONS_00060851,TCONS_00060853,TCONS_00060854,TCONS_00060855,TCONS_00060856,TCONS_00060857,	alternative,known,known,known,alternative,alternative,	mRNA,mRNA,mRNA,mRNA,mRNA,mRNA,
XLOC_000374	TCONS_00001243,	novel,	lncRNA,
XLOC_027232	TCONS_00095356,	known,	mRNA,
XLOC_015900	TCONS_00054821,TCONS_00054822,	alternative,known,	mRNA,mRNA,
XLOC_000375	TCONS_00001244,	novel,	lncRNA,
XLOC_015901	TCONS_00054825,TCONS_00054826,TCONS_00054827,TCONS_00054828,TCONS_00054829,TCONS_00054831,TCONS_00054833,TCONS_00054835,	alternative,alternative,alternative,alternative,alternative,alternative,alternative,alternative,	mRNA,mRNA,mRNA,mRNA,mRNA,mRNA,mRNA,mRNA,
XLOC_000376	TCONS_00001245,TCONS_00001246,TCONS_00001247,TCONS_00001248,TCONS_00001250,TCONS_00001251,TCONS_00001252,TCONS_00001253,TCONS_00001254,	alternative,alternative,alternative,alternative,alternative,alternative,alternative,alternative,alternative,	mRNA,mRNA,mRNA,mRNA,mRNA,mRNA,mRNA,mRNA,mRNA,
XLOC_015902	TCONS_00054836,TCONS_00054837,TCONS_00054838,	known,known,alternative,	mRNA,mRNA,mRNA,
XLOC_010020	TCONS_00035124,TCONS_00035125,TCONS_00035126,TCONS_00035127,TCONS_00035128,TCONS_00035129,TCONS_00035130,	alternative,alternative,alternative,alternative,alternative,alternative,known,	mRNA,mRNA,mRNA,mRNA,mRNA,mRNA,mRNA,
XLOC_008740	TCONS_00030333,TCONS_00030334,TCONS_00030335,TCONS_00030336,TCONS_00030337,TCONS_00030338,TCONS_00030339,TCONS_00030340,TCONS_00030341,	known,known,alternative,alternative,alternative,extension,alternative,known,known,	mRNA,mRNA,mRNA,mRNA,mRNA,mRNA,mRNA,mRNA,mRNA,
XLOC_000377	TCONS_00001255,TCONS_00001256,TCONS_00001257,TCONS_00001258,	alternative,known,alternative,alternative,	mRNA,mRNA,mRNA,mRNA,
XLOC_027235	TCONS_00095362,	novel,	otherRNA,
XLOC_015903	TCONS_00054839,TCONS_00054840,TCONS_00054841,TCONS_00054843,TCONS_00054844,TCONS_00054845,TCONS_00054846,TCONS_00054847,TCONS_00054848,TCONS_00054849,TCONS_00054850,	alternative,extension,known,alternative,novel,alternative,known,known,alternative,known,alternative,	mRNA,mRNA,mRNA,mRNA,mRNA,mRNA,mRNA,mRNA,mRNA,mRNA,mRNA,
XLOC_010021	TCONS_00035131,	novel,	lncRNA,
XLOC_008741	TCONS_00030343,TCONS_00030344,TCONS_00030345,TCONS_00030346,TCONS_00030347,	novel,novel,novel,novel,novel,	lncRNA,lncRNA,lncRNA,lncRNA,lncRNA,
XLOC_000378	TCONS_00001260,TCONS_00001261,TCONS_00001262,TCONS_00001264,TCONS_00001265,	alternative,alternative,alternative,alternative,known,	mRNA,mRNA,mRNA,mRNA,mRNA,
XLOC_027236	TCONS_00095363,TCONS_00095364,TCONS_00095365,TCONS_00095366,TCONS_00095367,TCONS_00095368,TCONS_00095369,TCONS_00095370,TCONS_00095371,TCONS_00095372,TCONS_00095373,	known,known,alternative,alternative,alternative,alternative,alternative,known,alternative,alternative,alternative,	mRNA,mRNA,mRNA,mRNA,mRNA,mRNA,mRNA,mRNA,mRNA,mRNA,mRNA,
XLOC_015904	TCONS_00054851,TCONS_00054852,	novel,novel,	otherRNA,otherRNA,
XLOC_010022	TCONS_00035132,TCONS_00035133,TCONS_00035134,TCONS_00035136,TCONS_00035137,TCONS_00035138,TCONS_00035139,	extension,alternative,extension,known,known,known,known,	mRNA,mRNA,mRNA,mRNA,mRNA,mRNA,mRNA,
XLOC_008742	TCONS_00030349,	novel,	lncRNA,
XLOC_000379	TCONS_00001266,	novel,	lncRNA,
XLOC_027237	TCONS_00095375,TCONS_00095376,	known,known,	mRNA,mRNA,
XLOC_022650	TCONS_00078772,	known,	mRNA,
XLOC_015905	TCONS_00054853,TCONS_00054854,TCONS_00054856,TCONS_00054857,TCONS_00054860,	alternative,known,known,known,known,	mRNA,mRNA,mRNA,mRNA,mRNA,
XLOC_010023	TCONS_00035142,TCONS_00035143,TCONS_00035144,	known,alternative,known,	mRNA,mRNA,mRNA,
XLOC_008743	TCONS_00030350,	novel,	lncRNA,
XLOC_027238	TCONS_00095383,TCONS_00095385,TCONS_00095387,TCONS_00095389,TCONS_00095390,TCONS_00095391,TCONS_00095392,TCONS_00095394,TCONS_00095395,TCONS_00095396,TCONS_00095397,	alternative,alternative,alternative,alternative,alternative,alternative,known,alternative,alternative,alternative,alternative,	mRNA,mRNA,mRNA,mRNA,mRNA,mRNA,mRNA,mRNA,mRNA,mRNA,mRNA,
XLOC_010024	TCONS_00035145,TCONS_00035146,TCONS_00035147,TCONS_00035148,	alternative,alternative,extension,known,	mRNA,mRNA,mRNA,mRNA,
XLOC_008744	TCONS_00030351,TCONS_00030352,TCONS_00030353,TCONS_00030354,	alternative,alternative,known,known,	mRNA,mRNA,mRNA,mRNA,
XLOC_027239	TCONS_00095401,TCONS_00095402,	alternative,alternative,	mRNA,mRNA,
XLOC_015490	TCONS_00053500,	novel,	lncRNA,
XLOC_010025	TCONS_00035150,TCONS_00035153,TCONS_00035154,TCONS_00035155,TCONS_00035156,	known,alternative,alternative,known,known,	mRNA,mRNA,mRNA,mRNA,mRNA,
XLOC_008745	TCONS_00030355,TCONS_00030356,TCONS_00030357,TCONS_00030358,TCONS_00030359,TCONS_00030360,TCONS_00030361,TCONS_00030362,TCONS_00030363,	novel,alternative,alternative,alternative,alternative,alternative,alternative,novel,alternative,	mRNA,mRNA,mRNA,mRNA,mRNA,mRNA,mRNA,mRNA,mRNA,
XLOC_022653	TCONS_00078776,	novel,	lncRNA,
XLOC_015908	TCONS_00054863,TCONS_00054869,TCONS_00054870,TCONS_00054871,TCONS_00054872,TCONS_00054873,TCONS_00054874,	extension,known,known,alternative,known,known,known,	mRNA,mRNA,mRNA,mRNA,mRNA,mRNA,mRNA,
XLOC_015491	TCONS_00053501,	novel,	lncRNA,
XLOC_010026	TCONS_00035157,	alternative,	mRNA,
XLOC_008746	TCONS_00030365,	novel,	lncRNA,
XLOC_022654	TCONS_00078778,TCONS_00078779,TCONS_00078780,TCONS_00078781,TCONS_00078782,	alternative,alternative,alternative,known,alternative,	mRNA,mRNA,mRNA,mRNA,mRNA,
XLOC_015909	TCONS_00054875,	known,	mRNA,
XLOC_015492	TCONS_00053510,	alternative,	mRNA,
XLOC_010027	TCONS_00035159,	known,	mRNA,
XLOC_022655	TCONS_00078784,TCONS_00078785,TCONS_00078786,TCONS_00078788,TCONS_00078789,TCONS_00078790,	alternative,alternative,alternative,known,alternative,alternative,	mRNA,mRNA,mRNA,mRNA,mRNA,mRNA,
XLOC_015493	TCONS_00053513,	known,	mRNA,
XLOC_010028	TCONS_00035160,	novel,	otherRNA,
XLOC_015494	TCONS_00053515,TCONS_00053516,TCONS_00053517,	alternative,known,alternative,	mRNA,mRNA,mRNA,
XLOC_010029	TCONS_00035163,	novel,	lncRNA,
XLOC_032300	TCONS_00112168,	novel,	lncRNA,
XLOC_015495	TCONS_00053518,	novel,	lncRNA,
XLOC_032301	TCONS_00112169,	novel,	lncRNA,
XLOC_022658	TCONS_00078798,TCONS_00078800,TCONS_00078801,TCONS_00078802,TCONS_00078803,TCONS_00078804,	known,known,known,known,known,known,	mRNA,mRNA,mRNA,mRNA,mRNA,mRNA,
XLOC_015496	TCONS_00053519,	novel,	lncRNA,
XLOC_032302	TCONS_00112170,	novel,	lncRNA,
XLOC_025140	TCONS_00087619,TCONS_00087620,	novel,novel,	lncRNA,lncRNA,
XLOC_022659	TCONS_00078805,	novel,	lncRNA,
XLOC_015497	TCONS_00053524,TCONS_00053526,TCONS_00053528,TCONS_00053529,TCONS_00053530,TCONS_00053531,TCONS_00053532,TCONS_00053533,	known,extension,extension,alternative,alternative,alternative,alternative,alternative,	mRNA,mRNA,mRNA,mRNA,mRNA,mRNA,mRNA,mRNA,
XLOC_032303	TCONS_00112171,	novel,	lncRNA,
XLOC_025141	TCONS_00087621,TCONS_00087622,	alternative,known,	mRNA,mRNA,
XLOC_032304	TCONS_00112172,	novel,	lncRNA,
XLOC_025142	TCONS_00087625,TCONS_00087626,	known,novel,	mRNA,mRNA,
XLOC_015499	TCONS_00053536,	novel,	lncRNA,
XLOC_013810	TCONS_00047939,TCONS_00047940,TCONS_00047941,TCONS_00047943,TCONS_00047944,TCONS_00047945,	alternative,alternative,alternative,alternative,alternative,known,	mRNA,mRNA,mRNA,mRNA,mRNA,mRNA,
XLOC_032305	TCONS_00112173,	novel,	lncRNA,
XLOC_025143	TCONS_00087628,TCONS_00087629,TCONS_00087630,TCONS_00087633,TCONS_00087634,TCONS_00087635,	extension,known,extension,known,known,known,	mRNA,mRNA,mRNA,mRNA,mRNA,mRNA,
XLOC_013811	TCONS_00047946,TCONS_00047948,TCONS_00047949,	alternative,alternative,alternative,	mRNA,mRNA,mRNA,
XLOC_032306	TCONS_00112174,	novel,	lncRNA,
XLOC_013812	TCONS_00047951,TCONS_00047952,TCONS_00047953,TCONS_00047955,TCONS_00047956,TCONS_00047957,TCONS_00047959,	alternative,alternative,extension,alternative,novel,alternative,known,	mRNA,mRNA,mRNA,mRNA,mRNA,mRNA,mRNA,
XLOC_006650	TCONS_00023081,TCONS_00023082,TCONS_00023083,TCONS_00023084,TCONS_00023085,TCONS_00023086,	alternative,alternative,alternative,extension,known,known,	mRNA,mRNA,mRNA,mRNA,mRNA,mRNA,
XLOC_032307	TCONS_00112175,	novel,	lncRNA,
XLOC_013813	TCONS_00047961,TCONS_00047962,TCONS_00047964,TCONS_00047965,TCONS_00047966,	known,alternative,alternative,alternative,known,	mRNA,mRNA,mRNA,mRNA,mRNA,
XLOC_006651	TCONS_00023087,TCONS_00023088,TCONS_00023089,TCONS_00023090,TCONS_00023092,TCONS_00023093,TCONS_00023094,TCONS_00023095,	known,alternative,alternative,alternative,known,alternative,alternative,alternative,	mRNA,mRNA,mRNA,mRNA,mRNA,mRNA,mRNA,mRNA,
XLOC_032308	TCONS_00112176,	novel,	lncRNA,
XLOC_025146	TCONS_00087645,TCONS_00087647,TCONS_00087648,	known,alternative,known,	mRNA,mRNA,mRNA,
XLOC_013814	TCONS_00047971,TCONS_00047972,TCONS_00047973,TCONS_00047975,TCONS_00047976,	alternative,alternative,alternative,known,known,	mRNA,mRNA,mRNA,mRNA,mRNA,
XLOC_006652	TCONS_00023096,TCONS_00023097,TCONS_00023098,TCONS_00023099,TCONS_00023100,	known,alternative,alternative,known,known,	mRNA,mRNA,mRNA,mRNA,mRNA,
XLOC_032309	TCONS_00112177,	novel,	lncRNA,
XLOC_025147	TCONS_00087649,TCONS_00087651,TCONS_00087653,TCONS_00087654,	known,known,known,alternative,	mRNA,mRNA,mRNA,mRNA,
XLOC_020560	TCONS_00071442,	novel,	lncRNA,
XLOC_006653	TCONS_00023101,	novel,	otherRNA,
XLOC_025148	TCONS_00087656,TCONS_00087657,	known,alternative,	mRNA,mRNA,
XLOC_020561	TCONS_00071445,TCONS_00071446,TCONS_00071448,TCONS_00071449,TCONS_00071452,TCONS_00071453,	alternative,alternative,alternative,known,known,alternative,	mRNA,mRNA,mRNA,mRNA,mRNA,mRNA,
XLOC_013816	TCONS_00047978,	known,	mRNA,
XLOC_006654	TCONS_00023102,	novel,	lncRNA,
XLOC_025149	TCONS_00087660,TCONS_00087662,TCONS_00087663,TCONS_00087666,	known,alternative,alternative,known,	mRNA,mRNA,mRNA,mRNA,
XLOC_020562	TCONS_00071456,TCONS_00071458,TCONS_00071459,TCONS_00071460,TCONS_00071461,TCONS_00071463,	alternative,alternative,extension,known,known,alternative,	mRNA,mRNA,mRNA,mRNA,mRNA,mRNA,
XLOC_013817	TCONS_00047979,TCONS_00047980,TCONS_00047981,TCONS_00047982,TCONS_00047983,TCONS_00047984,TCONS_00047985,	alternative,alternative,alternative,alternative,alternative,known,known,	mRNA,mRNA,mRNA,mRNA,mRNA,mRNA,mRNA,
XLOC_006655	TCONS_00023103,	novel,	lncRNA,
XLOC_013818	TCONS_00047986,TCONS_00047987,TCONS_00047988,TCONS_00047990,TCONS_00047991,TCONS_00047992,TCONS_00047994,TCONS_00047995,TCONS_00047996,TCONS_00047997,TCONS_00047998,	known,alternative,alternative,alternative,alternative,alternative,alternative,alternative,alternative,alternative,alternative,	mRNA,mRNA,mRNA,mRNA,mRNA,mRNA,mRNA,mRNA,mRNA,mRNA,mRNA,
XLOC_006656	TCONS_00023104,	novel,	lncRNA,
XLOC_020564	TCONS_00071464,TCONS_00071465,TCONS_00071467,	alternative,known,known,	mRNA,mRNA,mRNA,
XLOC_016300	TCONS_00056204,TCONS_00056205,TCONS_00056206,	alternative,alternative,known,	mRNA,mRNA,mRNA,
XLOC_013819	TCONS_00047999,	known,	mRNA,
XLOC_006657	TCONS_00023105,	novel,	lncRNA,
XLOC_020565	TCONS_00071472,	known,	mRNA,
XLOC_006658	TCONS_00023106,	novel,	lncRNA,
XLOC_006659	TCONS_00023109,TCONS_00023111,	alternative,alternative,	mRNA,mRNA,
XLOC_030210	TCONS_00105449,TCONS_00105450,TCONS_00105451,TCONS_00105452,TCONS_00105453,TCONS_00105454,	alternative,alternative,known,known,alternative,alternative,	mRNA,mRNA,mRNA,mRNA,mRNA,mRNA,
XLOC_020567	TCONS_00071477,TCONS_00071478,TCONS_00071479,TCONS_00071480,TCONS_00071481,TCONS_00071482,TCONS_00071483,TCONS_00071484,TCONS_00071486,TCONS_00071487,TCONS_00071488,TCONS_00071489,TCONS_00071490,	alternative,alternative,alternative,alternative,alternative,alternative,alternative,known,alternative,alternative,known,alternative,alternative,	mRNA,mRNA,mRNA,mRNA,mRNA,mRNA,mRNA,mRNA,mRNA,mRNA,mRNA,mRNA,mRNA,
XLOC_030211	TCONS_00105457,TCONS_00105458,TCONS_00105461,TCONS_00105462,TCONS_00105463,TCONS_00105464,	extension,alternative,known,known,known,known,	mRNA,mRNA,mRNA,mRNA,mRNA,mRNA,
XLOC_028931	TCONS_00101017,	novel,	lncRNA,
XLOC_020568	TCONS_00071491,	novel,	lncRNA,
XLOC_016304	TCONS_00056213,TCONS_00056217,	extension,extension,	mRNA,mRNA,
XLOC_030212	TCONS_00105465,TCONS_00105467,	alternative,alternative,	mRNA,mRNA,
XLOC_023050	TCONS_00079966,TCONS_00079968,TCONS_00079969,TCONS_00079970,TCONS_00079972,	alternative,alternative,alternative,alternative,known,	mRNA,mRNA,mRNA,mRNA,mRNA,
XLOC_020569	TCONS_00071492,	novel,	lncRNA,
XLOC_009143	TCONS_00031861,	known,	otherRNA,
XLOC_028933	TCONS_00101020,TCONS_00101022,TCONS_00101023,TCONS_00101024,	novel,novel,alternative,novel,	mRNA,mRNA,mRNA,otherRNA,
XLOC_023051	TCONS_00079973,TCONS_00079974,TCONS_00079976,	novel,novel,novel,	lncRNA,lncRNA,lncRNA,
XLOC_009144	TCONS_00031862,TCONS_00031863,TCONS_00031864,TCONS_00031865,TCONS_00031866,TCONS_00031867,TCONS_00031868,TCONS_00031869,TCONS_00031870,TCONS_00031872,TCONS_00031875,	alternative,extension,alternative,alternative,alternative,known,alternative,alternative,alternative,known,alternative,	mRNA,mRNA,mRNA,mRNA,mRNA,mRNA,mRNA,mRNA,mRNA,mRNA,mRNA,
XLOC_030214	TCONS_00105469,	novel,	lncRNA,
XLOC_028934	TCONS_00101026,	novel,	mRNA,
XLOC_023052	TCONS_00079975,	novel,	lncRNA,
XLOC_016307	TCONS_00056221,TCONS_00056222,	known,known,	mRNA,mRNA,
XLOC_009145	TCONS_00031876,	known,	mRNA,
XLOC_030215	TCONS_00105471,TCONS_00105472,TCONS_00105473,TCONS_00105474,TCONS_00105475,	alternative,novel,alternative,alternative,known,	mRNA,mRNA,mRNA,mRNA,mRNA,
XLOC_028935	TCONS_00101027,	novel,	lncRNA,
XLOC_023053	TCONS_00079977,	novel,	lncRNA,
XLOC_016308	TCONS_00056224,TCONS_00056225,TCONS_00056226,TCONS_00056227,TCONS_00056228,TCONS_00056229,TCONS_00056230,TCONS_00056231,TCONS_00056232,TCONS_00056233,TCONS_00056234,	alternative,known,alternative,alternative,alternative,alternative,alternative,known,alternative,known,known,	mRNA,mRNA,mRNA,mRNA,mRNA,mRNA,mRNA,mRNA,mRNA,mRNA,mRNA,
XLOC_011721	TCONS_00040829,	novel,	lncRNA,
XLOC_009146	TCONS_00031878,	known,	mRNA,
XLOC_030216	TCONS_00105476,	novel,	lncRNA,
XLOC_028936	TCONS_00101028,TCONS_00101029,TCONS_00101030,TCONS_00101031,TCONS_00101032,	alternative,alternative,known,known,known,	mRNA,mRNA,mRNA,mRNA,mRNA,
XLOC_011722	TCONS_00040831,TCONS_00040833,TCONS_00040835,TCONS_00040836,	alternative,alternative,known,known,	mRNA,mRNA,mRNA,mRNA,
XLOC_009147	TCONS_00031879,TCONS_00031882,TCONS_00031883,TCONS_00031887,TCONS_00031888,TCONS_00031889,	alternative,known,known,alternative,known,alternative,	mRNA,mRNA,mRNA,mRNA,mRNA,mRNA,
XLOC_004560	TCONS_00015424,	novel,	lncRNA,
XLOC_028937	TCONS_00101033,TCONS_00101034,TCONS_00101035,TCONS_00101036,TCONS_00101037,TCONS_00101038,TCONS_00101043,TCONS_00101044,	novel,alternative,alternative,alternative,alternative,novel,alternative,alternative,	otherRNA,mRNA,mRNA,mRNA,mRNA,mRNA,mRNA,mRNA,
XLOC_023055	TCONS_00079980,TCONS_00079981,	alternative,known,	mRNA,mRNA,
XLOC_009148	TCONS_00031890,TCONS_00031891,TCONS_00031892,TCONS_00031893,TCONS_00031894,TCONS_00031895,TCONS_00031896,	known,alternative,known,known,known,alternative,known,	mRNA,mRNA,mRNA,mRNA,mRNA,mRNA,mRNA,
XLOC_030218	TCONS_00105478,	novel,	lncRNA,
XLOC_028938	TCONS_00101039,	novel,	lncRNA,
XLOC_023056	TCONS_00079983,TCONS_00079984,	known,known,	mRNA,mRNA,
XLOC_009149	TCONS_00031897,	known,	mRNA,
XLOC_004562	TCONS_00015426,TCONS_00015427,TCONS_00015429,	novel,novel,novel,	lncRNA,lncRNA,lncRNA,
XLOC_030219	TCONS_00105479,TCONS_00105480,TCONS_00105481,TCONS_00105482,	alternative,alternative,known,known,	mRNA,mRNA,mRNA,mRNA,
XLOC_028939	TCONS_00101040,	novel,	lncRNA,
XLOC_023057	TCONS_00079985,TCONS_00079986,TCONS_00079988,TCONS_00079989,TCONS_00079990,TCONS_00079991,TCONS_00079992,TCONS_00079995,	known,alternative,alternative,alternative,alternative,alternative,known,alternative,	mRNA,mRNA,mRNA,mRNA,mRNA,mRNA,mRNA,mRNA,
XLOC_011726	TCONS_00040844,	extension,	mRNA,
XLOC_023059	TCONS_00079998,TCONS_00080001,TCONS_00080002,TCONS_00080004,TCONS_00080005,TCONS_00080006,TCONS_00080007,TCONS_00080008,TCONS_00080009,TCONS_00080010,TCONS_00080012,TCONS_00080013,TCONS_00080014,TCONS_00080015,	alternative,alternative,alternative,alternative,alternative,alternative,extension,alternative,alternative,alternative,alternative,alternative,known,known,	mRNA,mRNA,mRNA,mRNA,mRNA,mRNA,mRNA,mRNA,mRNA,mRNA,mRNA,mRNA,mRNA,mRNA,
XLOC_011727	TCONS_00040846,	novel,	lncRNA,
XLOC_011728	TCONS_00040847,	novel,	lncRNA,
XLOC_014210	TCONS_00049401,	novel,	lncRNA,
XLOC_011729	TCONS_00040848,	novel,	lncRNA,
XLOC_004567	TCONS_00015434,TCONS_00015435,TCONS_00015437,TCONS_00015438,TCONS_00015439,TCONS_00015441,	alternative,alternative,known,alternative,known,novel,	mRNA,mRNA,mRNA,mRNA,mRNA,mRNA,
XLOC_035689	TCONS_00120336,TCONS_00120337,	novel,novel,	otherRNA,otherRNA,
XLOC_014211	TCONS_00049402,	novel,	lncRNA,
XLOC_004568	TCONS_00015442,	novel,	lncRNA,
XLOC_014212	TCONS_00049403,	novel,	lncRNA,
XLOC_007050	TCONS_00024436,TCONS_00024437,TCONS_00024438,TCONS_00024439,TCONS_00024440,TCONS_00024441,TCONS_00024442,TCONS_00024443,TCONS_00024444,TCONS_00024445,	alternative,alternative,alternative,alternative,alternative,alternative,known,known,known,known,	mRNA,mRNA,mRNA,mRNA,mRNA,mRNA,mRNA,mRNA,mRNA,mRNA,
XLOC_026840	TCONS_00094071,TCONS_00094072,	known,novel,	mRNA,mRNA,
XLOC_014213	TCONS_00049404,	novel,	lncRNA,
XLOC_014214	TCONS_00049409,	novel,	lncRNA,
XLOC_014215	TCONS_00049411,	novel,	lncRNA,
XLOC_014216	TCONS_00049412,	novel,	lncRNA,
XLOC_014217	TCONS_00049413,	novel,	lncRNA,
XLOC_033590	TCONS_00114850,	novel,	lncRNA,
XLOC_026845	TCONS_00094081,TCONS_00094082,TCONS_00094083,	alternative,alternative,known,	mRNA,mRNA,mRNA,
XLOC_014218	TCONS_00049414,	novel,	lncRNA,
XLOC_007056	TCONS_00024451,TCONS_00024452,TCONS_00024453,	novel,novel,novel,	lncRNA,lncRNA,lncRNA,
XLOC_033591	TCONS_00114851,TCONS_00114852,	novel,novel,	lncRNA,lncRNA,
XLOC_014219	TCONS_00049415,	novel,	lncRNA,
XLOC_002470	TCONS_00008579,TCONS_00008580,TCONS_00008581,TCONS_00008582,	known,known,alternative,known,	mRNA,mRNA,mRNA,mRNA,
XLOC_026847	TCONS_00094085,TCONS_00094086,	novel,novel,	mRNA,mRNA,
XLOC_007058	TCONS_00024455,	novel,	lncRNA,
XLOC_002471	TCONS_00008583,TCONS_00008584,TCONS_00008585,TCONS_00008586,	alternative,known,known,known,	mRNA,mRNA,mRNA,mRNA,
XLOC_019686	TCONS_00068445,	novel,	lncRNA,
XLOC_007059	TCONS_00024456,	novel,	lncRNA,
XLOC_002472	TCONS_00008587,	novel,	lncRNA,
XLOC_026849	TCONS_00094089,	novel,	lncRNA,
XLOC_019687	TCONS_00068446,	novel,	lncRNA,
XLOC_002473	TCONS_00008588,	novel,	lncRNA,
XLOC_029331	TCONS_00102480,TCONS_00102481,TCONS_00102482,	known,known,alternative,	mRNA,mRNA,mRNA,
XLOC_002474	TCONS_00008589,	novel,	lncRNA,
XLOC_019689	TCONS_00068450,	novel,	lncRNA,
XLOC_002475	TCONS_00008590,	novel,	lncRNA,
XLOC_029333	TCONS_00102484,	novel,	lncRNA,
XLOC_002476	TCONS_00008591,TCONS_00008592,TCONS_00008593,TCONS_00008594,TCONS_00008595,TCONS_00008596,TCONS_00008597,	alternative,alternative,alternative,alternative,alternative,known,known,	mRNA,mRNA,mRNA,mRNA,mRNA,mRNA,mRNA,
XLOC_029334	TCONS_00102485,	novel,	lncRNA,
XLOC_012120	TCONS_00042195,TCONS_00042196,TCONS_00042197,TCONS_00042198,	alternative,known,known,known,	mRNA,mRNA,mRNA,mRNA,
XLOC_002477	TCONS_00008599,TCONS_00008604,TCONS_00008605,TCONS_00008606,	known,alternative,alternative,known,	mRNA,mRNA,mRNA,mRNA,
XLOC_029335	TCONS_00102486,	novel,	lncRNA,
XLOC_012121	TCONS_00042199,TCONS_00042200,TCONS_00042201,	alternative,alternative,known,	mRNA,mRNA,mRNA,
XLOC_002478	TCONS_00008607,TCONS_00008608,TCONS_00008609,TCONS_00008610,	alternative,alternative,known,known,	mRNA,mRNA,mRNA,mRNA,
XLOC_029336	TCONS_00102487,TCONS_00102488,TCONS_00102489,TCONS_00102490,TCONS_00102491,TCONS_00102492,	alternative,alternative,extension,alternative,known,known,	mRNA,mRNA,mRNA,mRNA,mRNA,mRNA,
XLOC_012122	TCONS_00042203,TCONS_00042204,TCONS_00042206,TCONS_00042211,TCONS_00042212,TCONS_00042213,TCONS_00042214,TCONS_00042217,TCONS_00042218,TCONS_00042219,	alternative,alternative,alternative,alternative,alternative,alternative,alternative,alternative,known,known,	mRNA,mRNA,mRNA,mRNA,mRNA,mRNA,mRNA,mRNA,mRNA,mRNA,
XLOC_002479	TCONS_00008611,TCONS_00008612,TCONS_00008613,TCONS_00008614,	known,extension,novel,known,	mRNA,mRNA,mRNA,mRNA,
XLOC_031912	TCONS_00110842,TCONS_00110843,TCONS_00110845,TCONS_00110847,TCONS_00110848,TCONS_00110849,TCONS_00110850,TCONS_00110851,TCONS_00110852,	alternative,alternative,alternative,alternative,alternative,known,known,known,known,	mRNA,mRNA,mRNA,mRNA,mRNA,mRNA,mRNA,mRNA,mRNA,
XLOC_029337	TCONS_00102493,	known,	mRNA,
XLOC_024750	TCONS_00086106,TCONS_00086107,TCONS_00086108,	alternative,alternative,known,	mRNA,mRNA,mRNA,
XLOC_012123	TCONS_00042223,TCONS_00042224,TCONS_00042227,TCONS_00042228,TCONS_00042230,TCONS_00042231,TCONS_00042232,TCONS_00042233,TCONS_00042234,	known,known,alternative,alternative,alternative,alternative,alternative,alternative,known,	mRNA,mRNA,mRNA,mRNA,mRNA,mRNA,mRNA,mRNA,mRNA,
XLOC_031913	TCONS_00110854,TCONS_00110855,TCONS_00110856,TCONS_00110858,TCONS_00110859,TCONS_00110860,TCONS_00110861,TCONS_00110862,TCONS_00110864,TCONS_00110865,TCONS_00110866,TCONS_00110867,TCONS_00110868,TCONS_00110869,TCONS_00110873,	alternative,alternative,alternative,alternative,alternative,alternative,alternative,extension,alternative,alternative,known,known,known,known,known,	mRNA,mRNA,mRNA,mRNA,mRNA,mRNA,mRNA,mRNA,mRNA,mRNA,mRNA,mRNA,mRNA,mRNA,mRNA,
XLOC_012124	TCONS_00042235,	known,	mRNA,
XLOC_031914	TCONS_00110876,	novel,	lncRNA,
XLOC_029339	TCONS_00102496,TCONS_00102497,TCONS_00102498,TCONS_00102499,TCONS_00102500,TCONS_00102501,TCONS_00102502,TCONS_00102503,TCONS_00102504,TCONS_00102505,TCONS_00102506,TCONS_00102507,	alternative,known,alternative,alternative,alternative,alternative,alternative,alternative,alternative,known,known,known,	mRNA,mRNA,mRNA,mRNA,mRNA,mRNA,mRNA,mRNA,mRNA,mRNA,mRNA,mRNA,
XLOC_024752	TCONS_00086110,	novel,	lncRNA,
XLOC_017590	TCONS_00060861,TCONS_00060862,TCONS_00060863,TCONS_00060864,TCONS_00060865,	alternative,alternative,extension,alternative,known,	mRNA,mRNA,mRNA,mRNA,mRNA,
XLOC_012125	TCONS_00042236,	novel,	lncRNA,
XLOC_031915	TCONS_00110877,TCONS_00110881,TCONS_00110883,TCONS_00110884,TCONS_00110885,	novel,novel,novel,novel,novel,	lncRNA,lncRNA,lncRNA,lncRNA,lncRNA,
XLOC_017591	TCONS_00060866,	novel,	lncRNA,
XLOC_012126	TCONS_00042237,	novel,	lncRNA,
XLOC_017592	TCONS_00060867,	novel,	lncRNA,
XLOC_024755	TCONS_00086113,TCONS_00086114,TCONS_00086115,TCONS_00086116,TCONS_00086117,TCONS_00086118,	alternative,alternative,known,alternative,extension,known,	mRNA,mRNA,mRNA,mRNA,mRNA,mRNA,
XLOC_017593	TCONS_00060868,	novel,	lncRNA,
XLOC_012128	TCONS_00042241,TCONS_00042242,TCONS_00042243,TCONS_00042245,	alternative,alternative,alternative,known,	mRNA,mRNA,mRNA,mRNA,
XLOC_031918	TCONS_00110880,	novel,	lncRNA,
XLOC_024756	TCONS_00086119,TCONS_00086120,TCONS_00086121,	alternative,known,alternative,	mRNA,mRNA,mRNA,
XLOC_017594	TCONS_00060869,TCONS_00060870,TCONS_00060871,TCONS_00060872,TCONS_00060873,TCONS_00060875,TCONS_00060876,TCONS_00060877,TCONS_00060878,TCONS_00060879,TCONS_00060882,	alternative,alternative,alternative,alternative,alternative,alternative,known,known,alternative,alternative,known,	mRNA,mRNA,mRNA,mRNA,mRNA,mRNA,mRNA,mRNA,mRNA,mRNA,mRNA,
XLOC_012129	TCONS_00042246,TCONS_00042247,TCONS_00042248,TCONS_00042249,TCONS_00042250,TCONS_00042251,	novel,alternative,alternative,alternative,alternative,known,	otherRNA,mRNA,mRNA,mRNA,mRNA,mRNA,
XLOC_000380	TCONS_00001267,	novel,	lncRNA,
XLOC_031919	TCONS_00110886,	novel,	lncRNA,
XLOC_024757	TCONS_00086123,TCONS_00086124,TCONS_00086125,TCONS_00086126,TCONS_00086128,	alternative,alternative,alternative,alternative,known,	mRNA,mRNA,mRNA,mRNA,mRNA,
XLOC_017595	TCONS_00060883,	novel,	lncRNA,
XLOC_000381	TCONS_00001268,	novel,	lncRNA,
XLOC_034401	TCONS_00116467,TCONS_00116468,	known,known,	mRNA,mRNA,
XLOC_017596	TCONS_00060884,TCONS_00060885,TCONS_00060887,TCONS_00060889,	extension,extension,alternative,extension,	mRNA,mRNA,mRNA,mRNA,
XLOC_000382	TCONS_00001269,TCONS_00001270,TCONS_00001271,TCONS_00001273,TCONS_00001274,TCONS_00001275,TCONS_00001276,	alternative,known,known,extension,alternative,extension,alternative,	mRNA,mRNA,mRNA,mRNA,mRNA,mRNA,mRNA,
XLOC_027240	TCONS_00095405,TCONS_00095406,	novel,novel,	mRNA,lncRNA,
XLOC_024759	TCONS_00086130,TCONS_00086131,TCONS_00086132,TCONS_00086133,	alternative,known,alternative,known,	mRNA,mRNA,mRNA,mRNA,
XLOC_017597	TCONS_00060898,TCONS_00060899,TCONS_00060901,TCONS_00060903,TCONS_00060904,TCONS_00060905,TCONS_00060906,TCONS_00060907,TCONS_00060908,	known,alternative,known,extension,known,extension,known,known,known,	mRNA,mRNA,mRNA,mRNA,mRNA,mRNA,mRNA,mRNA,mRNA,
XLOC_000383	TCONS_00001279,	novel,	lncRNA,
XLOC_034403	TCONS_00116470,TCONS_00116471,TCONS_00116472,	known,known,alternative,	mRNA,mRNA,mRNA,
XLOC_027241	TCONS_00095407,	known,	mRNA,
XLOC_017598	TCONS_00060910,	novel,	lncRNA,
XLOC_000384	TCONS_00001280,TCONS_00001281,	novel,novel,	lncRNA,lncRNA,
XLOC_034404	TCONS_00116473,	novel,	lncRNA,
XLOC_027242	TCONS_00095408,	known,	mRNA,
XLOC_015910	TCONS_00054877,TCONS_00054878,TCONS_00054879,	known,alternative,known,	mRNA,mRNA,mRNA,
XLOC_000385	TCONS_00001282,	novel,	lncRNA,
XLOC_034405	TCONS_00116474,	novel,	lncRNA,
XLOC_027243	TCONS_00095409,TCONS_00095410,	known,known,	mRNA,mRNA,
XLOC_015911	TCONS_00054880,TCONS_00054881,TCONS_00054882,TCONS_00054884,TCONS_00054885,TCONS_00054886,TCONS_00054887,TCONS_00054889,TCONS_00054891,TCONS_00054892,	alternative,alternative,known,extension,alternative,extension,alternative,known,alternative,alternative,	mRNA,mRNA,mRNA,mRNA,mRNA,mRNA,mRNA,mRNA,mRNA,mRNA,
XLOC_000386	TCONS_00001283,	novel,	lncRNA,
XLOC_034406	TCONS_00116475,	novel,	lncRNA,
XLOC_027244	TCONS_00095411,	novel,	lncRNA,
XLOC_015912	TCONS_00054893,TCONS_00054894,TCONS_00054895,TCONS_00054897,TCONS_00054898,TCONS_00054899,TCONS_00054900,TCONS_00054902,TCONS_00054904,TCONS_00054905,	alternative,alternative,alternative,alternative,alternative,alternative,known,alternative,alternative,alternative,	mRNA,mRNA,mRNA,mRNA,mRNA,mRNA,mRNA,mRNA,mRNA,mRNA,
XLOC_000387	TCONS_00001284,	novel,	lncRNA,
XLOC_034407	TCONS_00116476,TCONS_00116478,TCONS_00116480,	extension,extension,known,	mRNA,mRNA,mRNA,
XLOC_027245	TCONS_00095412,TCONS_00095413,TCONS_00095415,TCONS_00095418,TCONS_00095419,TCONS_00095420,TCONS_00095421,	alternative,alternative,alternative,alternative,known,known,known,	mRNA,mRNA,mRNA,mRNA,mRNA,mRNA,mRNA,
XLOC_015913	TCONS_00054906,TCONS_00054907,TCONS_00054908,TCONS_00054909,	alternative,alternative,known,known,	mRNA,mRNA,mRNA,mRNA,
XLOC_010031	TCONS_00035166,TCONS_00035168,TCONS_00035169,	known,alternative,known,	mRNA,mRNA,mRNA,
XLOC_000388	TCONS_00001285,	novel,	lncRNA,
XLOC_034408	TCONS_00116481,TCONS_00116482,TCONS_00116483,	alternative,alternative,known,	mRNA,mRNA,mRNA,
XLOC_027246	TCONS_00095422,TCONS_00095423,TCONS_00095424,TCONS_00095425,TCONS_00095426,TCONS_00095427,TCONS_00095428,TCONS_00095430,TCONS_00095431,TCONS_00095432,	alternative,alternative,alternative,alternative,alternative,known,alternative,known,known,known,	mRNA,mRNA,mRNA,mRNA,mRNA,mRNA,mRNA,mRNA,mRNA,mRNA,
XLOC_015914	TCONS_00054910,	novel,	lncRNA,
XLOC_010032	TCONS_00035170,	known,	mRNA,
XLOC_000389	TCONS_00001286,	novel,	lncRNA,
XLOC_034409	TCONS_00116484,TCONS_00116485,TCONS_00116486,	alternative,alternative,known,	mRNA,mRNA,mRNA,
XLOC_027247	TCONS_00095435,TCONS_00095437,TCONS_00095438,TCONS_00095439,	alternative,alternative,alternative,alternative,	mRNA,mRNA,mRNA,mRNA,
XLOC_022660	TCONS_00078806,	novel,	lncRNA,
XLOC_015915	TCONS_00054912,TCONS_00054913,TCONS_00054914,TCONS_00054915,TCONS_00054917,TCONS_00054918,TCONS_00054919,	alternative,known,alternative,alternative,alternative,alternative,alternative,	mRNA,mRNA,mRNA,mRNA,mRNA,mRNA,mRNA,
XLOC_010033	TCONS_00035171,	known,	mRNA,
XLOC_008753	TCONS_00030372,TCONS_00030373,TCONS_00030374,	known,known,known,	mRNA,mRNA,mRNA,
XLOC_027248	TCONS_00095440,TCONS_00095441,TCONS_00095442,TCONS_00095443,	alternative,alternative,alternative,known,	mRNA,mRNA,mRNA,mRNA,
XLOC_022661	TCONS_00078807,TCONS_00078813,	known,known,	mRNA,mRNA,
XLOC_015916	TCONS_00054920,TCONS_00054923,TCONS_00054924,	alternative,known,alternative,	mRNA,mRNA,mRNA,
XLOC_027249	TCONS_00095444,TCONS_00095445,TCONS_00095446,TCONS_00095447,	alternative,alternative,known,known,	mRNA,mRNA,mRNA,mRNA,
XLOC_022662	TCONS_00078809,TCONS_00078810,	alternative,known,	mRNA,mRNA,
XLOC_015917	TCONS_00054927,TCONS_00054928,	alternative,extension,	mRNA,mRNA,
XLOC_010035	TCONS_00035173,TCONS_00035174,	alternative,known,	mRNA,mRNA,
XLOC_022663	TCONS_00078811,	novel,	otherRNA,
XLOC_015918	TCONS_00054930,TCONS_00054931,TCONS_00054932,TCONS_00054933,	novel,novel,novel,novel,	lncRNA,lncRNA,lncRNA,lncRNA,
XLOC_010036	TCONS_00035175,TCONS_00035176,TCONS_00035177,TCONS_00035178,TCONS_00035179,TCONS_00035180,	alternative,extension,alternative,alternative,known,alternative,	mRNA,mRNA,mRNA,mRNA,mRNA,mRNA,
XLOC_022664	TCONS_00078812,	novel,	lncRNA,
XLOC_015919	TCONS_00054934,	novel,	lncRNA,
XLOC_010037	TCONS_00035181,TCONS_00035182,TCONS_00035184,TCONS_00035185,TCONS_00035187,TCONS_00035188,TCONS_00035189,	alternative,alternative,alternative,extension,alternative,known,novel,	mRNA,mRNA,mRNA,mRNA,mRNA,mRNA,mRNA,
XLOC_008757	TCONS_00030378,TCONS_00030379,	novel,alternative,	mRNA,mRNA,
XLOC_022665	TCONS_00078814,TCONS_00078816,TCONS_00078817,TCONS_00078819,	alternative,known,alternative,known,	mRNA,mRNA,mRNA,mRNA,
XLOC_008758	TCONS_00030381,TCONS_00030382,TCONS_00030386,TCONS_00030387,TCONS_00030388,TCONS_00030390,TCONS_00030391,TCONS_00030392,	known,known,alternative,alternative,alternative,alternative,known,known,	mRNA,mRNA,mRNA,mRNA,mRNA,mRNA,mRNA,mRNA,
XLOC_022666	TCONS_00078820,TCONS_00078821,	alternative,known,	mRNA,mRNA,
XLOC_010039	TCONS_00035191,	novel,	lncRNA,
XLOC_008759	TCONS_00030394,TCONS_00030395,TCONS_00030396,	alternative,known,alternative,	mRNA,mRNA,mRNA,
XLOC_032310	TCONS_00112178,	novel,	lncRNA,
XLOC_022667	TCONS_00078822,TCONS_00078823,TCONS_00078824,TCONS_00078825,TCONS_00078826,	extension,alternative,known,known,known,	mRNA,mRNA,mRNA,mRNA,mRNA,
XLOC_018403	TCONS_00063686,TCONS_00063687,TCONS_00063689,TCONS_00063690,TCONS_00063691,TCONS_00063694,TCONS_00063695,TCONS_00063697,TCONS_00063698,TCONS_00063699,	alternative,known,known,alternative,alternative,known,known,alternative,known,novel,	mRNA,mRNA,mRNA,mRNA,mRNA,mRNA,mRNA,mRNA,mRNA,mRNA,
XLOC_022668	TCONS_00078827,	known,	otherRNA,
XLOC_018404	TCONS_00063700,	novel,	lncRNA,
XLOC_032312	TCONS_00112180,	novel,	lncRNA,
XLOC_022669	TCONS_00078828,TCONS_00078829,TCONS_00078830,	known,known,known,	mRNA,mRNA,mRNA,
XLOC_032313	TCONS_00112181,	novel,	lncRNA,
XLOC_025151	TCONS_00087669,TCONS_00087670,TCONS_00087671,	known,alternative,alternative,	mRNA,mRNA,mRNA,
XLOC_018406	TCONS_00063702,	novel,	lncRNA,
XLOC_032314	TCONS_00112182,	novel,	lncRNA,
XLOC_025152	TCONS_00087673,TCONS_00087675,TCONS_00087676,TCONS_00087677,	alternative,known,known,known,	mRNA,mRNA,mRNA,mRNA,
XLOC_013820	TCONS_00048001,TCONS_00048002,TCONS_00048003,TCONS_00048004,TCONS_00048005,TCONS_00048006,TCONS_00048008,	known,alternative,alternative,alternative,alternative,alternative,known,	mRNA,mRNA,mRNA,mRNA,mRNA,mRNA,mRNA,
XLOC_032315	TCONS_00112183,	novel,	lncRNA,
XLOC_018408	TCONS_00063705,TCONS_00063706,TCONS_00063708,TCONS_00063710,TCONS_00063711,TCONS_00063712,TCONS_00063713,TCONS_00063714,TCONS_00063715,	alternative,alternative,alternative,alternative,alternative,alternative,known,known,known,	mRNA,mRNA,mRNA,mRNA,mRNA,mRNA,mRNA,mRNA,mRNA,
XLOC_013821	TCONS_00048009,TCONS_00048010,TCONS_00048011,	alternative,alternative,known,	mRNA,mRNA,mRNA,
XLOC_032316	TCONS_00112184,	novel,	lncRNA,
XLOC_025154	TCONS_00087679,	known,	mRNA,
XLOC_018409	TCONS_00063718,TCONS_00063719,TCONS_00063720,TCONS_00063721,TCONS_00063722,TCONS_00063723,TCONS_00063724,TCONS_00063725,TCONS_00063726,TCONS_00063727,	alternative,alternative,alternative,alternative,alternative,alternative,alternative,alternative,alternative,known,	mRNA,mRNA,mRNA,mRNA,mRNA,mRNA,mRNA,mRNA,mRNA,mRNA,
XLOC_013822	TCONS_00048013,TCONS_00048015,TCONS_00048016,TCONS_00048017,TCONS_00048020,TCONS_00048021,TCONS_00048022,TCONS_00048023,TCONS_00048024,TCONS_00048025,	alternative,alternative,alternative,alternative,alternative,alternative,alternative,alternative,alternative,known,	mRNA,mRNA,mRNA,mRNA,mRNA,mRNA,mRNA,mRNA,mRNA,mRNA,
XLOC_006660	TCONS_00023113,TCONS_00023114,TCONS_00023115,	alternative,alternative,known,	mRNA,mRNA,mRNA,
XLOC_032317	TCONS_00112185,	novel,	lncRNA,
XLOC_025155	TCONS_00087680,	novel,	lncRNA,
XLOC_006661	TCONS_00023116,TCONS_00023117,TCONS_00023119,TCONS_00023120,	alternative,alternative,known,known,	mRNA,mRNA,mRNA,mRNA,
XLOC_025156	TCONS_00087681,	novel,	lncRNA,
XLOC_013824	TCONS_00048026,TCONS_00048027,	extension,known,	mRNA,mRNA,
XLOC_006662	TCONS_00023121,TCONS_00023123,TCONS_00023124,TCONS_00023130,TCONS_00023132,	known,alternative,alternative,known,known,	mRNA,mRNA,mRNA,mRNA,mRNA,
XLOC_032319	TCONS_00112187,	novel,	lncRNA,
XLOC_025157	TCONS_00087682,TCONS_00087683,	known,alternative,	mRNA,mRNA,
XLOC_020570	TCONS_00071493,	novel,	lncRNA,
XLOC_013825	TCONS_00048028,TCONS_00048029,TCONS_00048030,TCONS_00048031,TCONS_00048034,TCONS_00048035,TCONS_00048036,TCONS_00048037,	alternative,alternative,alternative,alternative,alternative,known,known,known,	mRNA,mRNA,mRNA,mRNA,mRNA,mRNA,mRNA,mRNA,
XLOC_006663	TCONS_00023133,TCONS_00023134,	alternative,known,	mRNA,mRNA,
XLOC_025158	TCONS_00087684,	novel,	lncRNA,
XLOC_020571	TCONS_00071494,	novel,	lncRNA,
XLOC_006664	TCONS_00023135,TCONS_00023136,TCONS_00023138,	known,alternative,known,	mRNA,mRNA,mRNA,
XLOC_020572	TCONS_00071495,	novel,	lncRNA,
XLOC_013827	TCONS_00048040,TCONS_00048041,	known,alternative,	mRNA,mRNA,
XLOC_006665	TCONS_00023142,	known,	mRNA,
XLOC_020573	TCONS_00071496,	novel,	lncRNA,
XLOC_013828	TCONS_00048042,	novel,	lncRNA,
XLOC_006666	TCONS_00023143,TCONS_00023144,TCONS_00023145,TCONS_00023147,TCONS_00023148,TCONS_00023149,TCONS_00023150,TCONS_00023151,TCONS_00023152,	known,known,alternative,alternative,known,known,known,known,known,	mRNA,mRNA,mRNA,mRNA,mRNA,mRNA,mRNA,mRNA,mRNA,
XLOC_020574	TCONS_00071497,	novel,	lncRNA,
XLOC_013829	TCONS_00048044,TCONS_00048045,TCONS_00048046,TCONS_00048047,TCONS_00048048,TCONS_00048049,TCONS_00048050,TCONS_00048051,TCONS_00048052,TCONS_00048053,	alternative,alternative,alternative,alternative,known,known,known,known,alternative,alternative,	mRNA,mRNA,mRNA,mRNA,mRNA,mRNA,mRNA,mRNA,mRNA,mRNA,
XLOC_006667	TCONS_00023154,TCONS_00023160,TCONS_00023161,TCONS_00023162,TCONS_00023163,TCONS_00023164,TCONS_00023165,TCONS_00023167,	known,alternative,known,known,known,alternative,known,alternative,	mRNA,mRNA,mRNA,mRNA,mRNA,mRNA,mRNA,mRNA,
XLOC_020575	TCONS_00071498,	novel,	lncRNA,
XLOC_006668	TCONS_00023168,	novel,	lncRNA,
XLOC_020576	TCONS_00071499,	novel,	lncRNA,
XLOC_016312	TCONS_00056239,	known,	mRNA,
XLOC_009150	TCONS_00031900,TCONS_00031901,	known,alternative,	mRNA,mRNA,
XLOC_006669	TCONS_00023170,	alternative,	mRNA,
XLOC_030220	TCONS_00105483,TCONS_00105484,TCONS_00105485,TCONS_00105486,TCONS_00105489,	alternative,alternative,alternative,alternative,known,	mRNA,mRNA,mRNA,mRNA,mRNA,
XLOC_028940	TCONS_00101041,	novel,	lncRNA,
XLOC_020577	TCONS_00071500,TCONS_00071501,TCONS_00071503,TCONS_00071504,	alternative,alternative,alternative,known,	mRNA,mRNA,mRNA,mRNA,
XLOC_016313	TCONS_00056242,	known,	mRNA,
XLOC_009151	TCONS_00031902,	novel,	lncRNA,
XLOC_030221	TCONS_00105493,	novel,	lncRNA,
XLOC_020578	TCONS_00071506,TCONS_00071507,TCONS_00071508,TCONS_00071509,TCONS_00071511,TCONS_00071512,TCONS_00071513,	alternative,alternative,alternative,alternative,alternative,alternative,alternative,	mRNA,mRNA,mRNA,mRNA,mRNA,mRNA,mRNA,
XLOC_009152	TCONS_00031903,	known,	mRNA,
XLOC_030222	TCONS_00105494,TCONS_00105495,TCONS_00105496,TCONS_00105497,TCONS_00105498,TCONS_00105499,	alternative,alternative,alternative,alternative,alternative,known,	mRNA,mRNA,mRNA,mRNA,mRNA,mRNA,
XLOC_020579	TCONS_00071514,	novel,	lncRNA,
XLOC_016315	TCONS_00056245,TCONS_00056249,TCONS_00056250,TCONS_00056251,TCONS_00056252,TCONS_00056255,TCONS_00056256,TCONS_00056257,TCONS_00056259,	known,known,known,known,known,known,known,known,known,	mRNA,mRNA,mRNA,mRNA,mRNA,mRNA,mRNA,mRNA,mRNA,
XLOC_009153	TCONS_00031904,	novel,	lncRNA,
XLOC_023061	TCONS_00080017,TCONS_00080018,TCONS_00080019,TCONS_00080020,TCONS_00080021,TCONS_00080022,TCONS_00080023,TCONS_00080024,TCONS_00080025,	alternative,alternative,alternative,alternative,alternative,alternative,alternative,alternative,alternative,	mRNA,mRNA,mRNA,mRNA,mRNA,mRNA,mRNA,mRNA,mRNA,
XLOC_009154	TCONS_00031906,TCONS_00031907,TCONS_00031908,TCONS_00031909,TCONS_00031910,TCONS_00031911,TCONS_00031912,	alternative,known,known,alternative,known,alternative,known,	mRNA,mRNA,mRNA,mRNA,mRNA,mRNA,mRNA,
XLOC_030224	TCONS_00105501,TCONS_00105505,TCONS_00105506,	extension,known,known,	mRNA,mRNA,mRNA,
XLOC_016317	TCONS_00056261,	known,	mRNA,
XLOC_009155	TCONS_00031913,TCONS_00031915,TCONS_00031916,TCONS_00031917,TCONS_00031920,TCONS_00031921,TCONS_00031922,TCONS_00031923,TCONS_00031924,	alternative,alternative,alternative,known,alternative,alternative,alternative,alternative,alternative,	mRNA,mRNA,mRNA,mRNA,mRNA,mRNA,mRNA,mRNA,mRNA,
XLOC_030225	TCONS_00105508,TCONS_00105509,TCONS_00105510,TCONS_00105511,TCONS_00105512,	alternative,known,alternative,alternative,known,	mRNA,mRNA,mRNA,mRNA,mRNA,
XLOC_028945	TCONS_00101054,	extension,	mRNA,
XLOC_016318	TCONS_00056262,TCONS_00056263,	known,known,	mRNA,mRNA,
XLOC_028946	TCONS_00101057,TCONS_00101059,TCONS_00101061,TCONS_00101062,TCONS_00101065,TCONS_00101066,TCONS_00101067,TCONS_00101068,	alternative,alternative,alternative,known,alternative,known,known,known,	mRNA,mRNA,mRNA,mRNA,mRNA,mRNA,mRNA,mRNA,
XLOC_023064	TCONS_00080030,TCONS_00080036,	known,known,	mRNA,mRNA,
XLOC_011732	TCONS_00040851,TCONS_00040852,	novel,novel,	lncRNA,lncRNA,
XLOC_009157	TCONS_00031928,	novel,	lncRNA,
XLOC_035692	TCONS_00120341,TCONS_00120342,TCONS_00120343,TCONS_00120344,TCONS_00120345,TCONS_00120346,TCONS_00120347,TCONS_00120348,TCONS_00120349,	alternative,alternative,alternative,alternative,alternative,known,known,known,known,	mRNA,mRNA,mRNA,mRNA,mRNA,mRNA,mRNA,mRNA,mRNA,
XLOC_030227	TCONS_00105514,TCONS_00105516,	alternative,extension,	mRNA,mRNA,
XLOC_028947	TCONS_00101058,	novel,	lncRNA,
XLOC_009158	TCONS_00031929,	novel,	lncRNA,
XLOC_030228	TCONS_00105521,TCONS_00105523,TCONS_00105524,TCONS_00105525,TCONS_00105526,TCONS_00105527,TCONS_00105529,	alternative,known,alternative,alternative,alternative,extension,alternative,	mRNA,mRNA,mRNA,mRNA,mRNA,mRNA,mRNA,
XLOC_023066	TCONS_00080038,	known,	mRNA,
XLOC_011734	TCONS_00040855,	known,	mRNA,
XLOC_009159	TCONS_00031930,	known,	mRNA,
XLOC_035694	TCONS_00120352,TCONS_00120353,TCONS_00120355,TCONS_00120356,TCONS_00120357,TCONS_00120360,TCONS_00120361,TCONS_00120362,	alternative,known,known,known,known,alternative,alternative,alternative,	mRNA,mRNA,mRNA,mRNA,mRNA,mRNA,mRNA,mRNA,
XLOC_030229	TCONS_00105530,TCONS_00105531,TCONS_00105532,TCONS_00105533,TCONS_00105534,TCONS_00105535,	alternative,alternative,alternative,alternative,known,known,	mRNA,mRNA,mRNA,mRNA,mRNA,mRNA,
XLOC_023067	TCONS_00080039,	alternative,	mRNA,
XLOC_011735	TCONS_00040856,TCONS_00040858,TCONS_00040859,TCONS_00040860,	known,alternative,known,alternative,	mRNA,mRNA,mRNA,mRNA,
XLOC_023068	TCONS_00080040,	novel,	lncRNA,
XLOC_011736	TCONS_00040862,	novel,	lncRNA,
XLOC_035696	TCONS_00120363,	known,	mRNA,
XLOC_023069	TCONS_00080041,	novel,	lncRNA,
XLOC_011737	TCONS_00040863,	novel,	lncRNA,
XLOC_011738	TCONS_00040864,	novel,	lncRNA,
XLOC_035698	TCONS_00120365,	known,	mRNA,
XLOC_014220	TCONS_00049416,	novel,	lncRNA,
XLOC_011739	TCONS_00040865,TCONS_00040867,TCONS_00040869,TCONS_00040870,TCONS_00040871,TCONS_00040874,TCONS_00040875,TCONS_00040876,	known,alternative,alternative,alternative,extension,known,alternative,alternative,	mRNA,mRNA,mRNA,mRNA,mRNA,mRNA,mRNA,mRNA,
XLOC_004577	TCONS_00015462,	novel,	mRNA,
XLOC_035699	TCONS_00120366,	known,	mRNA,
XLOC_014221	TCONS_00049417,	novel,	lncRNA,
XLOC_004578	TCONS_00015463,	known,	mRNA,
XLOC_014222	TCONS_00049418,	novel,	lncRNA,
XLOC_026850	TCONS_00094090,	novel,	lncRNA,
XLOC_007061	TCONS_00024460,TCONS_00024466,TCONS_00024469,	extension,known,novel,	mRNA,mRNA,mRNA,
XLOC_026851	TCONS_00094091,TCONS_00094092,TCONS_00094093,TCONS_00094094,TCONS_00094095,TCONS_00094097,TCONS_00094098,TCONS_00094099,TCONS_00094100,TCONS_00094101,	alternative,alternative,known,alternative,alternative,alternative,alternative,alternative,alternative,known,	mRNA,mRNA,mRNA,mRNA,mRNA,mRNA,mRNA,mRNA,mRNA,mRNA,
XLOC_026852	TCONS_00094102,TCONS_00094103,TCONS_00094105,	alternative,alternative,alternative,	mRNA,mRNA,mRNA,
XLOC_014225	TCONS_00049422,TCONS_00049423,	novel,novel,	lncRNA,lncRNA,
XLOC_026853	TCONS_00094108,	alternative,	mRNA,
XLOC_019691	TCONS_00068455,	known,	otherRNA,
XLOC_014226	TCONS_00049424,	novel,	lncRNA,
XLOC_007064	TCONS_00024472,	novel,	mRNA,
XLOC_019692	TCONS_00068456,	novel,	lncRNA,
XLOC_014227	TCONS_00049425,	novel,	lncRNA,
XLOC_007065	TCONS_00024473,	novel,	lncRNA,
XLOC_026855	TCONS_00094113,	novel,	lncRNA,
XLOC_019693	TCONS_00068457,	novel,	lncRNA,
XLOC_007066	TCONS_00024474,	novel,	mRNA,
XLOC_019694	TCONS_00068458,TCONS_00068459,TCONS_00068460,	alternative,alternative,known,	mRNA,mRNA,mRNA,
XLOC_014229	TCONS_00049427,	known,	mRNA,
XLOC_002480	TCONS_00008616,	novel,	lncRNA,
XLOC_019695	TCONS_00068461,	novel,	lncRNA,
XLOC_007068	TCONS_00024476,TCONS_00024478,TCONS_00024483,TCONS_00024484,TCONS_00024485,TCONS_00024486,TCONS_00024487,TCONS_00024488,TCONS_00024489,TCONS_00024490,	known,alternative,alternative,alternative,alternative,known,alternative,alternative,alternative,alternative,	mRNA,mRNA,mRNA,mRNA,mRNA,mRNA,mRNA,mRNA,mRNA,mRNA,
XLOC_002481	TCONS_00008617,TCONS_00008619,TCONS_00008620,TCONS_00008621,TCONS_00008622,TCONS_00008623,	alternative,known,alternative,alternative,alternative,novel,	mRNA,mRNA,mRNA,mRNA,mRNA,mRNA,
XLOC_002482	TCONS_00008618,	novel,	lncRNA,
XLOC_029340	TCONS_00102508,	novel,	lncRNA,
XLOC_019697	TCONS_00068463,TCONS_00068464,TCONS_00068465,	alternative,known,alternative,	mRNA,mRNA,mRNA,
XLOC_002483	TCONS_00008624,TCONS_00008625,TCONS_00008626,TCONS_00008627,TCONS_00008628,TCONS_00008629,TCONS_00008630,TCONS_00008631,	alternative,alternative,alternative,alternative,alternative,known,alternative,known,	mRNA,mRNA,mRNA,mRNA,mRNA,mRNA,mRNA,mRNA,
XLOC_029341	TCONS_00102509,	novel,	lncRNA,
XLOC_019698	TCONS_00068466,TCONS_00068467,	alternative,known,	mRNA,mRNA,
XLOC_002484	TCONS_00008632,TCONS_00008633,TCONS_00008635,TCONS_00008637,	alternative,alternative,alternative,known,	mRNA,mRNA,mRNA,mRNA,
XLOC_019699	TCONS_00068468,TCONS_00068469,TCONS_00068470,TCONS_00068471,TCONS_00068472,TCONS_00068473,TCONS_00068474,TCONS_00068475,TCONS_00068476,TCONS_00068477,TCONS_00068479,TCONS_00068480,TCONS_00068481,	alternative,alternative,alternative,alternative,extension,alternative,alternative,extension,alternative,alternative,alternative,alternative,alternative,	mRNA,mRNA,mRNA,mRNA,mRNA,mRNA,mRNA,mRNA,mRNA,mRNA,mRNA,mRNA,mRNA,
XLOC_002485	TCONS_00008638,TCONS_00008639,	known,alternative,	mRNA,mRNA,
XLOC_029344	TCONS_00102512,TCONS_00102513,TCONS_00102515,TCONS_00102516,TCONS_00102517,TCONS_00102518,TCONS_00102519,TCONS_00102520,TCONS_00102521,TCONS_00102522,	known,alternative,alternative,known,alternative,alternative,alternative,alternative,alternative,alternative,	mRNA,mRNA,mRNA,mRNA,mRNA,mRNA,mRNA,mRNA,mRNA,mRNA,
XLOC_002487	TCONS_00008643,	novel,	lncRNA,
XLOC_029345	TCONS_00102523,	novel,	mRNA,
XLOC_012131	TCONS_00042253,	known,	mRNA,
XLOC_031921	TCONS_00110888,	known,	mRNA,
XLOC_000800	TCONS_00002794,	novel,	lncRNA,
XLOC_002489	TCONS_00008648,TCONS_00008650,TCONS_00008651,TCONS_00008652,TCONS_00008653,	alternative,alternative,alternative,known,known,	mRNA,mRNA,mRNA,mRNA,mRNA,
XLOC_029347	TCONS_00102527,TCONS_00102528,TCONS_00102529,TCONS_00102530,TCONS_00102531,TCONS_00102533,TCONS_00102534,TCONS_00102535,	novel,novel,novel,novel,novel,novel,novel,novel,	otherRNA,otherRNA,otherRNA,otherRNA,otherRNA,otherRNA,otherRNA,otherRNA,
XLOC_024760	TCONS_00086134,	novel,	lncRNA,
XLOC_000801	TCONS_00002795,	novel,	lncRNA,
XLOC_031923	TCONS_00110890,TCONS_00110891,TCONS_00110896,TCONS_00110898,	alternative,alternative,alternative,known,	mRNA,mRNA,mRNA,mRNA,
XLOC_029348	TCONS_00102539,TCONS_00102540,	novel,novel,	lncRNA,lncRNA,
XLOC_024761	TCONS_00086135,TCONS_00086136,TCONS_00086137,TCONS_00086138,TCONS_00086140,	alternative,alternative,known,known,alternative,	mRNA,mRNA,mRNA,mRNA,mRNA,
XLOC_012134	TCONS_00042258,	novel,	lncRNA,
XLOC_000802	TCONS_00002796,	novel,	lncRNA,
XLOC_031924	TCONS_00110899,TCONS_00110901,TCONS_00110903,TCONS_00110905,TCONS_00110906,TCONS_00110907,TCONS_00110908,TCONS_00110909,TCONS_00110910,TCONS_00110911,TCONS_00110912,TCONS_00110913,	alternative,alternative,alternative,alternative,known,alternative,alternative,alternative,alternative,alternative,known,known,	mRNA,mRNA,mRNA,mRNA,mRNA,mRNA,mRNA,mRNA,mRNA,mRNA,mRNA,mRNA,
XLOC_029349	TCONS_00102541,TCONS_00102542,	alternative,known,	mRNA,mRNA,
XLOC_024762	TCONS_00086141,TCONS_00086142,TCONS_00086143,TCONS_00086144,	alternative,known,known,alternative,	mRNA,mRNA,mRNA,mRNA,
XLOC_012135	TCONS_00042259,	novel,	lncRNA,
XLOC_000803	TCONS_00002797,	novel,	lncRNA,
XLOC_031925	TCONS_00110900,	novel,	lncRNA,
XLOC_024763	TCONS_00086145,	novel,	lncRNA,
XLOC_000804	TCONS_00002798,	novel,	lncRNA,
XLOC_031926	TCONS_00110904,	novel,	lncRNA,
XLOC_024764	TCONS_00086146,	known,	mRNA,
XLOC_012137	TCONS_00042261,TCONS_00042263,TCONS_00042264,TCONS_00042266,TCONS_00042268,TCONS_00042272,TCONS_00042273,TCONS_00042275,TCONS_00042276,	alternative,alternative,alternative,alternative,extension,alternative,alternative,known,known,	mRNA,mRNA,mRNA,mRNA,mRNA,mRNA,mRNA,mRNA,mRNA,
XLOC_000805	TCONS_00002799,	novel,	lncRNA,
XLOC_031927	TCONS_00110914,	novel,	lncRNA,
XLOC_024765	TCONS_00086147,TCONS_00086148,TCONS_00086149,TCONS_00086150,	known,alternative,known,known,	mRNA,mRNA,mRNA,mRNA,
XLOC_012138	TCONS_00042278,TCONS_00042279,TCONS_00042280,TCONS_00042281,	known,alternative,alternative,known,	mRNA,mRNA,mRNA,mRNA,
XLOC_000806	TCONS_00002800,	novel,	lncRNA,
XLOC_031928	TCONS_00110915,	novel,	lncRNA,
XLOC_024766	TCONS_00086153,TCONS_00086160,TCONS_00086166,	alternative,known,alternative,	mRNA,mRNA,mRNA,
XLOC_012139	TCONS_00042283,TCONS_00042284,	alternative,alternative,	mRNA,mRNA,
XLOC_000807	TCONS_00002801,	novel,	lncRNA,
XLOC_031929	TCONS_00110916,	novel,	lncRNA,
XLOC_000808	TCONS_00002802,	novel,	mRNA,
XLOC_000391	TCONS_00001289,TCONS_00001290,	known,known,	mRNA,mRNA,
XLOC_024768	TCONS_00086168,TCONS_00086169,TCONS_00086170,	alternative,alternative,alternative,	mRNA,mRNA,mRNA,
XLOC_000809	TCONS_00002803,	novel,	lncRNA,
XLOC_034412	TCONS_00116491,TCONS_00116492,TCONS_00116493,TCONS_00116494,TCONS_00116495,TCONS_00116498,TCONS_00116500,	alternative,alternative,alternative,alternative,alternative,known,known,	mRNA,mRNA,mRNA,mRNA,mRNA,mRNA,mRNA,
XLOC_027250	TCONS_00095448,	novel,	lncRNA,
XLOC_024769	TCONS_00086172,	known,	mRNA,
XLOC_000393	TCONS_00001293,	known,	mRNA,
XLOC_034413	TCONS_00116501,TCONS_00116502,	alternative,known,	mRNA,mRNA,
XLOC_027251	TCONS_00095449,TCONS_00095451,	novel,novel,	lncRNA,lncRNA,
XLOC_034414	TCONS_00116505,TCONS_00116507,	known,alternative,	mRNA,mRNA,
XLOC_015920	TCONS_00054935,	novel,	lncRNA,
XLOC_000395	TCONS_00001297,TCONS_00001299,TCONS_00001300,	alternative,known,alternative,	mRNA,mRNA,mRNA,
XLOC_015921	TCONS_00054936,	novel,	lncRNA,
XLOC_000396	TCONS_00001301,TCONS_00001302,TCONS_00001303,	alternative,alternative,known,	mRNA,mRNA,mRNA,
XLOC_034416	TCONS_00116512,TCONS_00116513,	known,known,	mRNA,mRNA,
XLOC_015922	TCONS_00054937,	novel,	lncRNA,
XLOC_010040	TCONS_00035192,	novel,	lncRNA,
XLOC_008760	TCONS_00030397,TCONS_00030398,	novel,novel,	lncRNA,lncRNA,
XLOC_000397	TCONS_00001307,TCONS_00001308,	novel,known,	mRNA,mRNA,
XLOC_034417	TCONS_00116514,TCONS_00116515,TCONS_00116516,TCONS_00116517,TCONS_00116519,TCONS_00116520,TCONS_00116521,TCONS_00116522,TCONS_00116523,TCONS_00116524,	alternative,alternative,alternative,alternative,alternative,known,known,alternative,alternative,alternative,	mRNA,mRNA,mRNA,mRNA,mRNA,mRNA,mRNA,mRNA,mRNA,mRNA,
XLOC_010041	TCONS_00035193,	novel,	lncRNA,
XLOC_000398	TCONS_00001309,	alternative,	mRNA,
XLOC_015924	TCONS_00054939,TCONS_00054940,	alternative,known,	mRNA,mRNA,
XLOC_010042	TCONS_00035194,	novel,	lncRNA,
XLOC_034419	TCONS_00116526,TCONS_00116527,TCONS_00116530,	alternative,alternative,known,	mRNA,mRNA,mRNA,
XLOC_022670	TCONS_00078831,	known,	mRNA,
XLOC_015925	TCONS_00054941,TCONS_00054942,TCONS_00054944,TCONS_00054945,TCONS_00054946,TCONS_00054949,TCONS_00054951,	alternative,alternative,alternative,known,known,alternative,known,	mRNA,mRNA,mRNA,mRNA,mRNA,mRNA,mRNA,
XLOC_010043	TCONS_00035195,	novel,	lncRNA,
XLOC_008763	TCONS_00030401,	novel,	lncRNA,
XLOC_027258	TCONS_00095458,TCONS_00095459,TCONS_00095460,TCONS_00095462,TCONS_00095463,TCONS_00095464,TCONS_00095465,TCONS_00095466,TCONS_00095467,TCONS_00095469,	alternative,alternative,alternative,alternative,alternative,alternative,alternative,alternative,alternative,alternative,	mRNA,mRNA,mRNA,mRNA,mRNA,mRNA,mRNA,mRNA,mRNA,mRNA,
XLOC_022671	TCONS_00078835,	novel,	lncRNA,
XLOC_010044	TCONS_00035196,TCONS_00035197,TCONS_00035198,TCONS_00035199,TCONS_00035200,TCONS_00035201,TCONS_00035202,TCONS_00035203,	alternative,alternative,extension,known,alternative,alternative,known,known,	mRNA,mRNA,mRNA,mRNA,mRNA,mRNA,mRNA,mRNA,
XLOC_008764	TCONS_00030403,TCONS_00030405,TCONS_00030406,TCONS_00030407,TCONS_00030408,TCONS_00030409,TCONS_00030410,	alternative,extension,known,known,known,alternative,alternative,	mRNA,mRNA,mRNA,mRNA,mRNA,mRNA,mRNA,
XLOC_027259	TCONS_00095471,	novel,	lncRNA,
XLOC_022672	TCONS_00078836,TCONS_00078837,TCONS_00078838,TCONS_00078839,TCONS_00078840,	alternative,alternative,alternative,known,known,	mRNA,mRNA,mRNA,mRNA,mRNA,
XLOC_010045	TCONS_00035204,TCONS_00035205,	known,alternative,	mRNA,mRNA,
XLOC_008765	TCONS_00030411,	novel,	lncRNA,
XLOC_015928	TCONS_00054956,	known,	mRNA,
XLOC_010046	TCONS_00035206,	novel,	lncRNA,
XLOC_008766	TCONS_00030412,	novel,	lncRNA,
XLOC_018410	TCONS_00063729,	known,	mRNA,
XLOC_015929	TCONS_00054957,TCONS_00054958,	known,known,	mRNA,mRNA,
XLOC_010047	TCONS_00035207,	novel,	lncRNA,
XLOC_008767	TCONS_00030413,	novel,	lncRNA,
XLOC_022675	TCONS_00078844,TCONS_00078845,TCONS_00078846,TCONS_00078847,TCONS_00078848,TCONS_00078850,TCONS_00078851,TCONS_00078852,TCONS_00078853,	alternative,alternative,alternative,alternative,alternative,alternative,alternative,alternative,alternative,	mRNA,mRNA,mRNA,mRNA,mRNA,mRNA,mRNA,mRNA,mRNA,
XLOC_018411	TCONS_00063733,TCONS_00063734,TCONS_00063735,TCONS_00063737,TCONS_00063739,TCONS_00063740,TCONS_00063741,TCONS_00063742,TCONS_00063744,	alternative,alternative,alternative,alternative,alternative,known,known,known,alternative,	mRNA,mRNA,mRNA,mRNA,mRNA,mRNA,mRNA,mRNA,mRNA,
XLOC_010048	TCONS_00035208,	novel,	mRNA,
XLOC_008768	TCONS_00030414,	novel,	lncRNA,
XLOC_022676	TCONS_00078855,TCONS_00078856,TCONS_00078858,TCONS_00078859,TCONS_00078860,TCONS_00078861,TCONS_00078862,	alternative,alternative,alternative,alternative,alternative,alternative,known,	mRNA,mRNA,mRNA,mRNA,mRNA,mRNA,mRNA,
XLOC_018412	TCONS_00063747,TCONS_00063748,	known,known,	mRNA,mRNA,
XLOC_010049	TCONS_00035209,	novel,	lncRNA,
XLOC_008769	TCONS_00030415,TCONS_00030416,TCONS_00030417,	alternative,known,alternative,	mRNA,mRNA,mRNA,
XLOC_032320	TCONS_00112188,	novel,	lncRNA,
XLOC_022677	TCONS_00078863,TCONS_00078865,	extension,novel,	mRNA,mRNA,
XLOC_018413	TCONS_00063749,	novel,	lncRNA,
XLOC_032321	TCONS_00112189,TCONS_00112190,TCONS_00112191,	novel,novel,known,	mRNA,mRNA,mRNA,
XLOC_022678	TCONS_00078866,TCONS_00078867,TCONS_00078868,TCONS_00078871,TCONS_00078872,TCONS_00078873,TCONS_00078875,TCONS_00078876,TCONS_00078877,	known,alternative,alternative,known,known,known,alternative,alternative,alternative,	mRNA,mRNA,mRNA,mRNA,mRNA,mRNA,mRNA,mRNA,mRNA,
XLOC_018414	TCONS_00063750,	novel,	lncRNA,
XLOC_018415	TCONS_00063751,TCONS_00063752,TCONS_00063753,TCONS_00063756,TCONS_00063757,TCONS_00063758,TCONS_00063759,TCONS_00063761,TCONS_00063762,TCONS_00063763,TCONS_00063764,TCONS_00063765,TCONS_00063766,	known,alternative,extension,alternative,alternative,alternative,alternative,alternative,alternative,alternative,alternative,known,known,	mRNA,mRNA,mRNA,mRNA,mRNA,mRNA,mRNA,mRNA,mRNA,mRNA,mRNA,mRNA,mRNA,
XLOC_025161	TCONS_00087696,TCONS_00087697,TCONS_00087698,TCONS_00087699,TCONS_00087700,TCONS_00087701,TCONS_00087702,TCONS_00087703,TCONS_00087704,	alternative,alternative,alternative,alternative,alternative,alternative,alternative,known,known,	mRNA,mRNA,mRNA,mRNA,mRNA,mRNA,mRNA,mRNA,mRNA,
XLOC_018416	TCONS_00063767,TCONS_00063769,TCONS_00063770,TCONS_00063771,TCONS_00063772,TCONS_00063773,	alternative,alternative,alternative,known,known,alternative,	mRNA,mRNA,mRNA,mRNA,mRNA,mRNA,
XLOC_001202	TCONS_00004007,TCONS_00004008,	extension,known,	mRNA,mRNA,
XLOC_013830	TCONS_00048054,TCONS_00048055,TCONS_00048056,TCONS_00048057,TCONS_00048058,TCONS_00048059,TCONS_00048062,TCONS_00048066,TCONS_00048067,TCONS_00048068,TCONS_00048069,TCONS_00048071,TCONS_00048072,TCONS_00048073,TCONS_00048074,TCONS_00048075,	known,alternative,alternative,alternative,alternative,alternative,alternative,alternative,alternative,alternative,known,known,known,known,known,known,	mRNA,mRNA,mRNA,mRNA,mRNA,mRNA,mRNA,mRNA,mRNA,mRNA,mRNA,mRNA,mRNA,mRNA,mRNA,mRNA,
XLOC_018418	TCONS_00063777,TCONS_00063778,TCONS_00063779,TCONS_00063780,TCONS_00063781,TCONS_00063782,TCONS_00063785,TCONS_00063786,TCONS_00063787,	alternative,alternative,known,alternative,alternative,alternative,known,known,known,	mRNA,mRNA,mRNA,mRNA,mRNA,mRNA,mRNA,mRNA,mRNA,
XLOC_001204	TCONS_00004011,	novel,	lncRNA,
XLOC_032326	TCONS_00112196,TCONS_00112197,	alternative,known,	mRNA,mRNA,
XLOC_025164	TCONS_00087709,TCONS_00087711,TCONS_00087712,TCONS_00087713,TCONS_00087716,TCONS_00087717,TCONS_00087718,	alternative,known,alternative,alternative,alternative,known,known,	mRNA,mRNA,mRNA,mRNA,mRNA,mRNA,mRNA,
XLOC_018419	TCONS_00063788,TCONS_00063789,	known,known,	mRNA,mRNA,
XLOC_001205	TCONS_00004012,	novel,	lncRNA,
XLOC_032327	TCONS_00112198,	novel,	lncRNA,
XLOC_025165	TCONS_00087719,	novel,	lncRNA,
XLOC_013833	TCONS_00048078,	known,	mRNA,
XLOC_006671	TCONS_00023179,	known,	mRNA,
XLOC_001206	TCONS_00004013,TCONS_00004014,TCONS_00004015,TCONS_00004016,TCONS_00004017,TCONS_00004019,TCONS_00004021,TCONS_00004022,TCONS_00004023,TCONS_00004024,TCONS_00004025,TCONS_00004026,	alternative,known,alternative,novel,alternative,novel,novel,alternative,alternative,novel,novel,novel,	mRNA,mRNA,mRNA,mRNA,mRNA,mRNA,mRNA,mRNA,mRNA,mRNA,mRNA,mRNA,
XLOC_032328	TCONS_00112199,	novel,	lncRNA,
XLOC_025166	TCONS_00087720,	novel,	lncRNA,
XLOC_013834	TCONS_00048079,TCONS_00048080,	novel,novel,	lncRNA,lncRNA,
XLOC_001207	TCONS_00004027,	novel,	lncRNA,
XLOC_032329	TCONS_00112200,	novel,	lncRNA,
XLOC_020580	TCONS_00071515,TCONS_00071516,TCONS_00071517,TCONS_00071519,TCONS_00071520,	alternative,alternative,alternative,alternative,alternative,	mRNA,mRNA,mRNA,mRNA,mRNA,
XLOC_013835	TCONS_00048081,	novel,	lncRNA,
XLOC_001208	TCONS_00004028,	novel,	lncRNA,
XLOC_025168	TCONS_00087722,TCONS_00087723,	known,alternative,	mRNA,mRNA,
XLOC_020581	TCONS_00071525,	alternative,	mRNA,
XLOC_013836	TCONS_00048082,TCONS_00048083,TCONS_00048084,TCONS_00048085,TCONS_00048086,	alternative,alternative,known,known,known,	mRNA,mRNA,mRNA,mRNA,mRNA,
XLOC_001209	TCONS_00004029,	novel,	lncRNA,
XLOC_025169	TCONS_00087724,TCONS_00087725,TCONS_00087726,TCONS_00087727,TCONS_00087728,	alternative,alternative,known,known,known,	mRNA,mRNA,mRNA,mRNA,mRNA,
XLOC_020582	TCONS_00071527,TCONS_00071532,TCONS_00071533,	alternative,known,known,	mRNA,mRNA,mRNA,
XLOC_013837	TCONS_00048088,TCONS_00048090,TCONS_00048091,TCONS_00048092,TCONS_00048093,	alternative,known,known,known,known,	mRNA,mRNA,mRNA,mRNA,mRNA,
XLOC_006675	TCONS_00023194,TCONS_00023195,TCONS_00023200,TCONS_00023201,	known,known,known,known,	mRNA,mRNA,mRNA,mRNA,
XLOC_013838	TCONS_00048095,TCONS_00048096,TCONS_00048097,TCONS_00048098,TCONS_00048099,TCONS_00048100,TCONS_00048101,TCONS_00048102,TCONS_00048103,TCONS_00048104,TCONS_00048105,TCONS_00048106,TCONS_00048107,	alternative,alternative,alternative,alternative,alternative,alternative,alternative,alternative,alternative,alternative,alternative,extension,alternative,	mRNA,mRNA,mRNA,mRNA,mRNA,mRNA,mRNA,mRNA,mRNA,mRNA,mRNA,mRNA,mRNA,
XLOC_006676	TCONS_00023203,	known,	mRNA,
XLOC_020584	TCONS_00071536,TCONS_00071537,TCONS_00071539,	novel,novel,novel,	lncRNA,lncRNA,lncRNA,
XLOC_016320	TCONS_00056265,	known,	mRNA,
XLOC_013839	TCONS_00048109,TCONS_00048110,TCONS_00048112,TCONS_00048113,	alternative,alternative,extension,extension,	mRNA,mRNA,mRNA,mRNA,
XLOC_016321	TCONS_00056266,TCONS_00056267,TCONS_00056268,TCONS_00056269,	alternative,alternative,known,known,	mRNA,mRNA,mRNA,mRNA,
XLOC_006678	TCONS_00023208,TCONS_00023209,TCONS_00023210,TCONS_00023211,	extension,known,known,known,	mRNA,mRNA,mRNA,mRNA,
XLOC_020586	TCONS_00071542,TCONS_00071543,TCONS_00071544,	alternative,alternative,known,	mRNA,mRNA,mRNA,
XLOC_016322	TCONS_00056270,TCONS_00056271,	alternative,known,	mRNA,mRNA,
XLOC_009160	TCONS_00031931,TCONS_00031932,TCONS_00031933,TCONS_00031934,TCONS_00031935,TCONS_00031936,TCONS_00031937,	known,alternative,alternative,alternative,alternative,alternative,alternative,	mRNA,mRNA,mRNA,mRNA,mRNA,mRNA,mRNA,
XLOC_030230	TCONS_00105536,TCONS_00105537,TCONS_00105538,TCONS_00105539,TCONS_00105540,TCONS_00105541,TCONS_00105542,	alternative,alternative,alternative,alternative,alternative,alternative,known,	mRNA,mRNA,mRNA,mRNA,mRNA,mRNA,mRNA,
XLOC_016323	TCONS_00056272,TCONS_00056273,TCONS_00056275,TCONS_00056276,TCONS_00056277,TCONS_00056278,TCONS_00056279,TCONS_00056280,	alternative,known,known,alternative,alternative,alternative,alternative,alternative,	mRNA,mRNA,mRNA,mRNA,mRNA,mRNA,mRNA,mRNA,
XLOC_009161	TCONS_00031938,TCONS_00031939,TCONS_00031941,TCONS_00031942,	extension,known,novel,novel,	mRNA,mRNA,mRNA,mRNA,
XLOC_030231	TCONS_00105543,TCONS_00105545,TCONS_00105546,TCONS_00105547,TCONS_00105548,TCONS_00105549,	alternative,alternative,alternative,alternative,alternative,alternative,	mRNA,mRNA,mRNA,mRNA,mRNA,mRNA,
XLOC_009162	TCONS_00031943,TCONS_00031944,TCONS_00031945,TCONS_00031946,TCONS_00031947,TCONS_00031948,TCONS_00031949,TCONS_00031950,TCONS_00031951,TCONS_00031952,TCONS_00031953,TCONS_00031954,TCONS_00031955,TCONS_00031956,TCONS_00031958,TCONS_00031959,TCONS_00031960,TCONS_00031962,TCONS_00031963,TCONS_00031965,TCONS_00031966,	alternative,alternative,alternative,alternative,alternative,alternative,alternative,alternative,alternative,alternative,alternative,alternative,alternative,alternative,alternative,alternative,alternative,alternative,alternative,alternative,alternative,	mRNA,mRNA,mRNA,mRNA,mRNA,mRNA,mRNA,mRNA,mRNA,mRNA,mRNA,mRNA,mRNA,mRNA,mRNA,mRNA,mRNA,mRNA,mRNA,mRNA,mRNA,
XLOC_030232	TCONS_00105554,TCONS_00105555,TCONS_00105556,	alternative,alternative,alternative,	mRNA,mRNA,mRNA,
XLOC_028952	TCONS_00101074,	novel,	lncRNA,
XLOC_023070	TCONS_00080042,TCONS_00080044,TCONS_00080045,TCONS_00080046,TCONS_00080047,TCONS_00080048,	alternative,alternative,alternative,alternative,alternative,known,	mRNA,mRNA,mRNA,mRNA,mRNA,mRNA,
XLOC_020589	TCONS_00071547,TCONS_00071548,	novel,novel,	lncRNA,lncRNA,
XLOC_009163	TCONS_00031967,	known,	mRNA,
XLOC_030233	TCONS_00105559,TCONS_00105560,TCONS_00105562,	extension,known,alternative,	mRNA,mRNA,mRNA,
XLOC_028953	TCONS_00101075,	novel,	lncRNA,
XLOC_023071	TCONS_00080050,TCONS_00080052,TCONS_00080053,TCONS_00080055,TCONS_00080056,TCONS_00080057,TCONS_00080058,	alternative,alternative,alternative,alternative,alternative,alternative,alternative,	mRNA,mRNA,mRNA,mRNA,mRNA,mRNA,mRNA,
XLOC_016326	TCONS_00056284,TCONS_00056285,	novel,novel,	lncRNA,lncRNA,
XLOC_009164	TCONS_00031968,TCONS_00031969,TCONS_00031971,	alternative,known,extension,	mRNA,mRNA,mRNA,
XLOC_030234	TCONS_00105563,	known,	mRNA,
XLOC_028954	TCONS_00101076,TCONS_00101077,TCONS_00101078,TCONS_00101079,TCONS_00101080,TCONS_00101081,TCONS_00101082,	alternative,novel,alternative,known,alternative,alternative,alternative,	mRNA,otherRNA,mRNA,mRNA,mRNA,mRNA,mRNA,
XLOC_023072	TCONS_00080061,TCONS_00080062,TCONS_00080063,TCONS_00080065,TCONS_00080066,TCONS_00080067,TCONS_00080068,	alternative,alternative,alternative,alternative,known,alternative,alternative,	mRNA,mRNA,mRNA,mRNA,mRNA,mRNA,mRNA,
XLOC_016327	TCONS_00056286,	novel,	lncRNA,
XLOC_009165	TCONS_00031973,	novel,	lncRNA,
XLOC_030235	TCONS_00105564,	novel,	mRNA,
XLOC_028955	TCONS_00101083,	known,	mRNA,
XLOC_023073	TCONS_00080069,TCONS_00080071,TCONS_00080072,TCONS_00080073,	alternative,alternative,alternative,alternative,	mRNA,mRNA,mRNA,mRNA,
XLOC_016328	TCONS_00056287,TCONS_00056288,TCONS_00056289,TCONS_00056290,	known,alternative,alternative,known,	mRNA,mRNA,mRNA,mRNA,
XLOC_011741	TCONS_00040877,TCONS_00040878,TCONS_00040879,TCONS_00040880,TCONS_00040881,TCONS_00040882,TCONS_00040883,TCONS_00040884,TCONS_00040886,TCONS_00040887,TCONS_00040888,	alternative,alternative,alternative,alternative,alternative,alternative,alternative,extension,alternative,alternative,alternative,	mRNA,mRNA,mRNA,mRNA,mRNA,mRNA,mRNA,mRNA,mRNA,mRNA,mRNA,
XLOC_009166	TCONS_00031974,	known,	mRNA,
XLOC_030236	TCONS_00105565,	novel,	lncRNA,
XLOC_028956	TCONS_00101087,TCONS_00101088,TCONS_00101089,TCONS_00101090,TCONS_00101091,TCONS_00101092,TCONS_00101093,TCONS_00101094,TCONS_00101095,	novel,novel,alternative,alternative,alternative,novel,novel,novel,novel,	mRNA,mRNA,mRNA,mRNA,mRNA,mRNA,mRNA,mRNA,mRNA,
XLOC_016329	TCONS_00056291,	novel,	lncRNA,
XLOC_011742	TCONS_00040890,TCONS_00040892,	known,novel,	mRNA,mRNA,
XLOC_009167	TCONS_00031975,TCONS_00031976,	alternative,known,	mRNA,mRNA,
XLOC_004580	TCONS_00015465,	novel,	lncRNA,
XLOC_030237	TCONS_00105566,	novel,	lncRNA,
XLOC_028957	TCONS_00101097,TCONS_00101098,TCONS_00101099,	known,alternative,known,	mRNA,mRNA,mRNA,
XLOC_023075	TCONS_00080077,TCONS_00080078,	alternative,known,	mRNA,mRNA,
XLOC_011743	TCONS_00040894,	known,	mRNA,
XLOC_004581	TCONS_00015466,TCONS_00015467,TCONS_00015468,	novel,known,alternative,	mRNA,mRNA,mRNA,
XLOC_030238	TCONS_00105567,TCONS_00105568,TCONS_00105570,TCONS_00105571,TCONS_00105572,	alternative,alternative,alternative,known,known,	mRNA,mRNA,mRNA,mRNA,mRNA,
XLOC_028958	TCONS_00101100,TCONS_00101101,TCONS_00101102,TCONS_00101103,TCONS_00101105,TCONS_00101106,TCONS_00101108,TCONS_00101109,	alternative,alternative,alternative,alternative,alternative,alternative,alternative,known,	mRNA,mRNA,mRNA,mRNA,mRNA,mRNA,mRNA,mRNA,
XLOC_023076	TCONS_00080079,TCONS_00080080,TCONS_00080081,TCONS_00080082,TCONS_00080083,TCONS_00080084,TCONS_00080085,TCONS_00080086,TCONS_00080087,TCONS_00080088,	alternative,alternative,alternative,alternative,alternative,alternative,known,known,known,known,	mRNA,mRNA,mRNA,mRNA,mRNA,mRNA,mRNA,mRNA,mRNA,mRNA,
XLOC_011744	TCONS_00040895,TCONS_00040896,	alternative,known,	mRNA,mRNA,
XLOC_009169	TCONS_00031978,TCONS_00031979,TCONS_00031980,TCONS_00031981,TCONS_00031982,TCONS_00031983,	alternative,alternative,alternative,alternative,alternative,alternative,	mRNA,mRNA,mRNA,mRNA,mRNA,mRNA,
XLOC_004582	TCONS_00015469,TCONS_00015471,	known,known,	mRNA,mRNA,
XLOC_030239	TCONS_00105574,TCONS_00105576,TCONS_00105577,TCONS_00105578,	alternative,known,known,known,	mRNA,mRNA,mRNA,mRNA,
XLOC_028959	TCONS_00101110,TCONS_00101111,TCONS_00101112,TCONS_00101113,TCONS_00101114,TCONS_00101115,	novel,alternative,alternative,alternative,alternative,known,	mRNA,mRNA,mRNA,mRNA,mRNA,mRNA,
XLOC_023078	TCONS_00080093,TCONS_00080094,TCONS_00080095,TCONS_00080096,	alternative,alternative,alternative,known,	mRNA,mRNA,mRNA,mRNA,
XLOC_004584	TCONS_00015473,TCONS_00015474,TCONS_00015477,TCONS_00015478,TCONS_00015479,TCONS_00015481,TCONS_00015483,TCONS_00015484,TCONS_00015485,TCONS_00015486,TCONS_00015487,TCONS_00015489,TCONS_00015494,TCONS_00015495,	novel,alternative,extension,alternative,alternative,extension,alternative,alternative,alternative,alternative,alternative,known,alternative,alternative,	lncRNA,mRNA,mRNA,mRNA,mRNA,mRNA,mRNA,mRNA,mRNA,mRNA,mRNA,mRNA,mRNA,mRNA,
XLOC_023079	TCONS_00080098,TCONS_00080099,TCONS_00080100,TCONS_00080101,TCONS_00080102,TCONS_00080103,TCONS_00080104,TCONS_00080105,TCONS_00080109,	known,alternative,alternative,alternative,extension,alternative,alternative,alternative,known,	mRNA,mRNA,mRNA,mRNA,mRNA,mRNA,mRNA,mRNA,mRNA,
XLOC_011747	TCONS_00040900,TCONS_00040901,TCONS_00040902,TCONS_00040903,TCONS_00040904,TCONS_00040905,	alternative,alternative,known,alternative,alternative,known,	mRNA,mRNA,mRNA,mRNA,mRNA,mRNA,
XLOC_004585	TCONS_00015496,	novel,	lncRNA,
XLOC_011748	TCONS_00040906,	known,	mRNA,
[truncated: 22,571 more rows]
