# Supplementary material for: Multi-species annotation of transcriptome and chromatin structure in domesticated animals
Source: BMC Biol. 2019 Dec 30;17:108. doi: 10.1186/s12915-019-0726-5 (PMC6936065; doi:10.1186/s12915-019-0726-5)
Supplement: Supplementary file 5 — Additional file 5 FR-AgENCODE genes and transcripts (structure, expression, positional and coding classes). • bos_taurus_cuff_tpm0.1_2sample_complete.gff • bos_taurus_cuff_tpm0.1_2sample_trid_4posclasses_3codingclasses_booleans.tsv • bos_taurus.frag.gnid.posclasslist.codclasslist.tsv • bos_taurus.fraggn.tpm.tsv • capra_hircus_cuff_tpm0.1_2sample_complete.gff • capra_hircus_cuff_tpm0.1_2sample_trid_4posclasses_3codingclasses_booleans.tsv • capra_hircus.frag.gnid.posclasslist.codclasslist.tsv • capra_hircus.fraggn.tpm.tsv • gallus_gallus_cuff_tpm0.1_2sample_complete.gff • gallus_gallus_cuff_tpm0.1_2sample_trid_4posclasses_3codingclasses_booleans.tsv • gallus_gallus.frag.gnid.posclasslist.codclasslist.tsv • gallus_gallus.fraggn.tpm.tsv • sus_scrofa_cuff_tpm0.1_2sample_complete.gff • sus_scrofa_cuff_tpm0.1_2sample_trid_4posclasses_3codingclasses_booleans.tsv • sus_scrofa.frag.gnid.posclasslist.codclasslist.tsv • sus_scrofa.fraggn.tpm.tsv [file 12915_2019_726_MOESM5_ESM.gz › home/sfoissac/fragencode/papers/first/suppl.files/fraggn/sus_scrofa.fraggn.tpm.tsv]

	pig1-cd8	pig1-liver	pig2-cd4	pig2-cd8	pig2-liver	pig3-cd4	pig3-cd8	pig3-liver	pig4-cd4	pig4-cd8	pig4-liver
XLOC_000001	3.58	4.78	9.02	6.54	4.13	2.45	3.93	4.11	3.56	3.03	3.67
XLOC_000002	67.44	96.11	96.71	98.46	96.76	51.77	65.21	92.96	54.90	62.54	94.87
XLOC_000003	0.42	1.44	0.25	0.66	1.69	0.10	1.11	1.65	0.12	0.58	1.55
XLOC_000004	0.00	0.00	0.00	0.00	0.01	0.00	0.00	0.00	0.00	0.00	0.00
XLOC_000005	0.00	0.26	0.00	0.00	0.29	0.00	0.00	1.00	0.00	0.00	0.44
XLOC_000006	0.00	0.00	0.00	0.00	0.00	0.00	0.00	0.00	0.00	0.00	0.00
XLOC_000007	1.26	0.12	0.21	0.93	0.02	0.31	0.62	0.02	0.43	0.88	0.02
XLOC_000008	27.89	20.28	37.33	30.07	18.94	34.33	30.23	16.64	22.83	17.63	16.60
XLOC_000009	0.06	0.73	0.16	0.05	0.71	0.08	0.30	0.51	0.09	0.06	0.81
XLOC_000010	6.23	3.85	4.75	9.64	3.63	1.02	5.64	2.78	1.08	2.50	3.94
XLOC_000011	0.00	0.00	0.00	0.00	0.00	0.00	0.00	0.00	0.00	0.00	0.00
XLOC_000012	0.00	9.13	0.00	0.00	13.94	0.00	0.00	4.89	0.00	0.00	6.11
XLOC_000013	0.00	0.89	0.00	0.00	0.81	0.00	0.00	1.26	0.00	0.00	1.35
XLOC_000014	0.00	0.11	0.00	0.00	0.19	0.00	0.00	0.23	0.00	0.00	0.07
XLOC_000015	0.00	0.13	0.00	0.00	0.18	0.00	0.00	0.04	0.00	0.00	0.06
XLOC_000016	0.00	0.17	0.00	0.00	0.19	0.00	0.00	0.31	0.00	0.00	0.31
XLOC_000017	0.00	5.00	0.00	0.00	3.15	0.00	0.00	0.85	0.00	0.00	1.49
XLOC_000018	0.00	0.21	0.00	0.00	0.08	0.00	0.00	0.08	0.00	0.00	0.10
XLOC_000019	0.00	0.30	0.00	0.00	0.53	0.00	0.00	0.20	0.00	0.00	0.07
XLOC_000020	0.00	0.29	0.00	0.00	0.55	0.00	0.00	0.02	0.00	0.00	0.05
XLOC_000021	0.00	0.06	0.00	0.00	0.13	0.00	0.00	0.00	0.00	0.00	0.02
XLOC_000022	0.00	0.06	0.00	0.00	0.12	0.00	0.00	0.00	0.00	0.00	0.04
XLOC_000023	0.00	0.03	0.00	0.00	0.21	0.00	0.00	0.01	0.00	0.00	0.00
XLOC_000024	0.00	0.15	0.00	0.00	0.10	0.00	0.00	0.20	0.00	0.00	0.12
XLOC_000025	0.00	0.08	0.00	0.00	0.27	0.00	0.00	0.08	0.00	0.00	0.27
XLOC_000026	0.00	0.09	0.00	0.00	0.08	0.00	0.00	0.02	0.00	0.00	0.26
XLOC_000027	0.00	19.07	0.00	0.00	18.00	0.00	0.00	12.96	0.00	0.00	13.14
XLOC_000028	0.00	0.00	0.00	0.00	0.00	0.00	0.00	0.00	0.00	0.00	0.00
XLOC_000029	0.01	1.51	0.00	0.00	2.20	0.00	0.00	1.20	0.00	0.00	1.45
XLOC_000030	0.00	0.00	0.00	0.00	0.00	0.00	0.00	0.00	0.00	0.00	0.00
XLOC_000031	23.29	38.13	22.25	33.30	38.65	12.43	20.38	32.32	21.09	29.51	37.36
XLOC_000032	0.13	12.77	0.11	0.22	8.70	0.19	0.12	8.60	0.12	0.08	7.84
XLOC_000033	47.61	141.97	49.76	51.75	157.12	45.84	50.63	114.27	36.70	30.83	160.09
XLOC_000034	35.18	22.82	39.04	40.48	21.46	40.23	30.72	19.67	24.53	25.19	16.25
XLOC_000035	4.27	0.79	4.78	6.26	2.77	8.34	13.89	0.86	1.45	1.31	1.47
XLOC_000036	0.02	4.49	0.00	0.00	6.64	0.00	0.00	0.71	0.00	0.05	0.75
XLOC_000037	0.00	0.03	0.00	0.00	0.00	0.00	0.00	0.00	0.00	0.00	0.00
XLOC_000038	0.00	0.00	0.00	0.00	0.12	0.00	0.00	0.00	0.00	0.00	0.02
XLOC_000039	0.00	0.00	0.00	0.00	0.00	0.00	0.00	0.00	0.00	0.00	0.00
XLOC_000040	0.00	0.00	0.00	0.00	0.00	0.00	0.00	0.00	0.00	0.00	0.00
XLOC_000041	0.00	0.69	0.00	0.00	0.65	0.00	0.00	0.90	0.00	0.00	0.90
XLOC_000042	0.00	0.00	0.00	0.00	0.00	0.00	0.00	0.00	0.00	0.00	0.00
XLOC_000043	0.00	0.00	0.00	0.00	0.00	0.00	0.00	0.00	0.00	0.00	0.00
XLOC_000044	0.00	0.02	0.00	0.00	0.00	0.00	0.00	0.00	0.00	0.00	0.00
XLOC_000045	1.50	0.26	0.95	0.80	0.00	1.67	0.00	0.00	0.00	1.73	0.00
XLOC_000046	0.00	0.18	0.00	0.00	0.08	0.00	0.00	0.63	0.00	0.00	0.45
XLOC_000047	0.00	0.08	0.00	0.00	0.03	0.00	0.00	0.33	0.00	0.00	0.37
XLOC_000048	0.00	0.10	0.00	0.00	0.01	0.00	0.00	0.35	0.00	0.00	0.22
XLOC_000049	0.00	0.05	0.00	0.00	0.00	0.00	0.00	0.24	0.00	0.00	0.21
XLOC_000050	0.00	0.03	0.00	0.00	0.00	0.00	0.00	0.34	0.00	0.00	0.23
XLOC_000051	0.00	0.00	0.00	0.00	0.01	0.00	0.00	0.23	0.00	0.00	0.07
XLOC_000052	0.28	0.45	0.44	0.23	0.44	0.73	0.71	0.45	0.10	0.19	0.24
XLOC_000053	0.37	0.30	0.45	0.30	0.33	0.44	0.32	0.28	0.09	0.12	0.26
XLOC_000054	0.00	0.04	0.00	0.00	0.18	0.00	0.00	0.33	0.00	0.00	0.12
XLOC_000055	0.01	0.21	0.00	0.05	0.14	0.00	0.11	0.12	0.00	0.00	0.16
XLOC_000056	0.00	0.34	0.00	0.00	0.24	0.00	0.00	0.35	0.00	0.00	0.18
XLOC_000057	0.75	0.14	0.00	0.14	0.40	0.00	0.00	0.05	0.00	0.00	0.23
XLOC_000058	0.00	0.00	0.00	0.00	0.00	0.00	0.00	0.00	0.00	0.00	0.00
XLOC_000059	0.00	0.15	0.00	0.13	0.07	0.00	0.00	0.20	0.00	0.00	0.00
XLOC_000060	0.02	1.29	0.00	0.00	1.10	0.00	0.06	2.06	0.00	0.00	1.35
XLOC_000061	5.15	0.16	5.54	6.44	0.13	5.71	6.60	0.14	2.67	3.39	0.08
XLOC_000062	0.00	0.00	0.00	0.00	0.00	0.00	0.00	0.00	0.00	0.00	0.00
XLOC_000063	0.00	3098.42	0.00	0.00	3233.55	0.00	0.00	3278.01	0.00	0.00	3432.13
XLOC_000064	0.00	0.00	0.00	0.00	0.00	0.00	0.00	0.00	0.00	0.00	0.00
XLOC_000065	0.00	0.00	0.00	0.00	0.00	0.00	0.00	0.00	0.00	0.00	0.00
XLOC_000066	88.23	37.16	88.77	85.49	43.13	90.85	98.08	35.60	60.48	50.27	34.55
XLOC_000067	0.00	0.05	0.00	0.00	0.05	0.36	0.00	0.13	0.00	0.00	0.10
XLOC_000068	1.08	1.32	0.52	1.37	0.85	0.87	0.17	0.65	0.48	0.39	0.56
XLOC_000069	8.81	47.25	10.97	10.93	49.16	7.49	9.57	58.36	6.61	8.66	41.11
XLOC_000070	0.00	0.14	0.00	0.00	0.34	0.00	0.00	0.50	0.00	0.00	1.12
XLOC_000071	607.28	0.84	240.94	274.32	1.12	206.74	388.94	0.55	207.64	254.31	0.74
XLOC_000072	1.98	0.59	0.90	1.41	0.54	0.00	1.09	0.50	0.41	0.65	0.68
XLOC_000073	0.39	0.00	0.00	0.00	0.00	0.00	0.00	0.00	0.00	0.00	0.00
XLOC_000074	292.62	23.65	308.55	419.60	24.29	215.01	331.15	15.95	182.76	243.16	18.47
XLOC_000075	0.00	54.00	0.00	0.15	48.94	0.00	0.00	46.74	0.00	0.00	48.29
XLOC_000076	5.24	6.12	4.54	5.35	4.82	3.58	5.66	5.90	4.14	4.78	4.04
XLOC_000077	0.00	0.00	0.00	0.00	0.00	0.00	0.00	0.00	0.00	0.00	0.00
XLOC_000078	12.13	2.51	13.21	11.65	2.20	14.40	16.81	2.97	12.66	10.24	2.62
XLOC_000079	0.00	0.00	0.00	0.00	0.00	0.00	0.00	0.00	0.00	0.00	0.00
XLOC_000080	0.11	0.08	0.18	0.09	0.18	0.23	0.21	0.19	0.26	0.01	0.17
XLOC_000081	0.00	0.02	0.00	0.00	0.25	0.16	0.00	0.08	0.00	0.00	0.08
XLOC_000082	13.08	12.56	10.25	10.63	13.47	4.39	8.09	12.05	11.45	7.40	11.67
XLOC_000083	0.10	0.25	0.26	0.42	0.18	0.23	0.45	0.15	0.16	0.16	0.09
XLOC_000084	0.00	0.00	0.00	0.00	0.00	0.00	0.00	0.00	0.00	0.00	0.00
XLOC_000085	0.00	0.00	0.03	0.00	0.01	0.00	0.00	0.00	0.00	0.00	0.00
XLOC_000086	3.97	3.70	5.77	4.53	4.68	2.22	3.56	3.16	3.69	2.69	3.88
XLOC_000087	0.00	0.00	0.00	0.00	0.00	0.00	0.00	0.00	0.00	0.00	0.00
XLOC_000088	0.00	4.61	0.02	0.01	5.34	0.00	0.00	5.12	0.00	0.02	4.79
XLOC_000089	0.00	0.25	0.00	0.00	0.21	0.00	0.00	0.20	0.00	0.00	0.17
XLOC_000090	17.68	0.45	27.64	23.66	0.30	16.51	13.99	0.41	15.62	22.00	0.66
XLOC_000091	0.00	0.00	0.00	0.01	0.00	0.00	0.00	0.00	0.00	0.01	0.00
XLOC_000092	24.70	4.34	18.85	20.86	3.89	20.44	25.37	4.08	15.76	14.22	4.04
XLOC_000093	2.04	0.86	2.35	3.44	0.71	1.13	1.83	0.60	1.43	1.89	0.45
XLOC_000094	0.00	0.00	0.00	0.00	0.00	0.00	0.00	0.00	0.00	0.00	0.00
XLOC_000095	232.96	9.57	104.04	239.58	7.64	130.68	299.42	5.53	123.39	204.30	4.96
XLOC_000096	3.35	12.34	3.64	4.07	11.69	2.38	2.44	16.06	1.92	1.95	13.86
XLOC_000097	9.64	1.48	7.41	7.87	1.16	5.35	6.80	1.31	5.09	5.94	1.17
XLOC_000098	0.00	0.00	0.00	0.00	0.00	0.00	0.00	0.00	0.00	0.00	0.00
XLOC_000099	0.00	0.00	0.00	0.00	0.00	0.00	0.00	0.00	0.00	0.00	0.00
XLOC_000100	0.00	0.10	0.00	0.00	0.16	0.00	0.00	0.00	0.00	0.00	0.00
XLOC_000101	0.00	0.03	0.00	0.00	0.23	0.00	0.00	0.00	0.00	0.00	0.00
XLOC_000102	0.00	0.00	0.00	0.00	0.00	0.00	0.00	0.00	0.00	0.00	0.00
XLOC_000103	2.37	0.03	0.74	1.15	0.03	0.94	1.86	0.00	1.40	3.18	0.04
XLOC_000104	0.00	0.08	0.00	0.00	0.06	0.00	0.00	0.02	0.11	0.05	0.15
XLOC_000105	0.20	0.04	0.11	0.08	0.02	0.00	0.00	0.05	0.07	0.02	0.24
XLOC_000106	1.59	12.55	1.56	3.21	11.17	0.75	2.49	9.15	1.16	2.64	8.61
XLOC_000107	12.63	2.64	8.82	9.62	3.33	8.53	12.52	2.61	9.21	11.14	2.66
XLOC_000108	99.89	17.38	100.65	101.26	19.35	86.49	85.45	17.05	101.60	93.29	18.02
XLOC_000109	19.31	4.54	17.09	14.64	5.15	17.68	18.02	4.34	13.90	12.20	4.64
XLOC_000110	4.40	0.44	55.79	9.03	0.75	42.09	9.90	0.46	28.24	5.95	0.96
XLOC_000111	0.04	0.02	0.74	0.04	0.01	0.26	0.11	0.01	0.09	0.00	0.00
XLOC_000112	0.00	0.00	1.03	0.08	0.00	0.37	0.50	0.00	0.18	0.00	0.00
XLOC_000113	0.25	0.18	0.19	0.14	0.12	0.00	0.10	0.02	0.06	0.09	0.05
XLOC_000114	2.96	3.75	5.58	5.41	4.09	3.98	4.03	4.36	2.24	2.36	3.56
XLOC_000115	21.98	4.48	12.97	22.27	4.76	17.55	32.20	3.23	15.52	28.64	3.95
XLOC_000116	0.00	13.20	0.00	0.00	0.00	0.00	0.00	0.00	0.00	0.00	0.00
XLOC_000117	2.98	0.00	0.00	1.41	0.00	1.78	4.03	0.00	6.49	7.42	0.00
XLOC_000118	0.96	0.00	0.25	0.16	0.00	0.32	0.55	0.00	0.16	0.00	0.00
XLOC_000119	370.97	65.28	278.82	269.81	70.15	301.56	356.88	60.12	395.89	430.18	72.80
XLOC_000120	20.01	0.52	17.77	21.31	0.58	16.40	25.67	0.47	9.10	13.00	0.54
XLOC_000121	0.00	0.00	0.00	0.00	0.01	0.00	0.08	0.01	0.00	0.00	0.01
XLOC_000122	0.00	0.00	0.00	0.00	0.00	0.00	0.00	0.00	0.00	0.00	0.00
XLOC_000123	5.56	19.15	15.85	8.32	25.68	8.67	4.99	10.62	9.23	5.30	11.92
XLOC_000124	3.90	1.65	5.34	3.98	1.76	4.80	5.24	1.64	4.13	3.88	1.17
XLOC_000125	0.33	0.28	0.56	0.72	0.16	0.25	0.39	0.31	0.32	0.35	0.25
XLOC_000126	0.66	0.10	1.26	0.65	0.00	0.32	0.12	0.03	0.30	0.09	0.01
XLOC_000127	0.52	0.05	0.47	0.42	0.02	0.20	0.00	0.09	0.17	0.00	0.02
XLOC_000128	51.19	3.39	77.33	56.01	3.59	85.60	61.33	2.70	71.64	53.40	3.39
XLOC_000129	0.00	0.00	0.00	0.00	0.00	0.00	0.00	0.00	0.00	0.00	0.00
XLOC_000130	0.00	0.00	0.00	0.00	0.00	0.00	0.00	0.00	0.00	0.00	0.00
XLOC_000131	87.56	18.68	41.95	71.28	16.99	30.20	74.82	20.53	60.27	68.84	11.83
XLOC_000132	0.08	0.06	0.05	0.26	0.05	0.00	0.22	0.03	0.03	0.11	0.05
XLOC_000133	73.79	7.11	77.52	71.19	6.81	78.13	66.56	6.19	78.02	58.94	5.62
XLOC_000134	0.00	0.00	0.06	0.26	0.00	0.00	0.00	0.00	0.00	0.00	0.00
XLOC_000135	0.21	0.00	0.36	0.31	0.00	0.28	0.00	0.00	0.35	0.18	0.00
XLOC_000136	0.04	0.00	0.26	0.06	0.00	0.00	0.00	0.00	0.09	0.34	0.00
XLOC_000137	0.05	6.46	0.03	0.04	8.67	0.00	0.27	5.44	0.04	0.03	5.25
XLOC_000138	0.00	0.00	0.00	0.00	0.00	0.00	0.00	0.00	0.00	0.00	0.00
XLOC_000139	0.00	0.00	0.00	0.00	0.00	0.00	0.00	0.00	0.00	0.00	0.00
XLOC_000140	0.00	0.00	0.00	0.00	0.34	0.00	0.00	0.00	0.00	0.00	0.00
XLOC_000141	0.29	95.36	0.01	0.09	91.98	0.96	0.26	96.74	0.13	0.06	110.40
XLOC_000142	6.51	0.01	4.00	6.85	0.01	3.47	4.09	0.00	5.46	6.87	0.02
XLOC_000143	0.00	0.21	0.00	0.00	0.31	0.00	0.00	0.00	0.00	0.00	0.13
XLOC_000144	0.00	0.00	0.00	0.00	0.00	0.00	0.00	0.00	0.00	0.00	0.00
XLOC_000145	16.34	5.24	4.54	5.18	6.89	9.11	10.50	5.72	21.19	18.85	6.38
XLOC_000146	0.45	0.00	0.35	0.15	0.00	0.28	0.67	0.00	0.53	0.11	0.00
XLOC_000147	0.00	0.00	0.00	0.00	0.12	0.00	0.00	0.06	0.00	0.00	0.00
XLOC_000148	0.00	0.65	0.00	0.00	0.92	0.00	0.00	2.33	0.00	0.00	1.34
XLOC_000149	0.00	0.00	0.00	0.00	0.00	0.00	0.00	0.00	0.00	0.00	0.00
XLOC_000150	7.89	2.51	26.60	7.82	4.74	29.60	13.21	1.17	30.81	7.20	2.44
XLOC_000151	0.00	14.36	0.17	0.04	13.89	0.10	0.00	14.33	0.04	0.03	13.44
XLOC_000152	186.26	26.68	141.58	137.28	23.82	161.06	181.14	19.99	124.75	144.64	21.38
XLOC_000153	1.68	0.14	3.44	3.63	0.51	1.17	1.70	0.07	1.99	2.00	0.22
XLOC_000154	0.00	0.00	0.00	0.00	0.00	0.00	0.00	0.00	0.00	0.00	0.00
XLOC_000155	7.04	0.19	7.50	6.63	0.22	7.02	7.83	0.31	6.28	5.10	0.15
XLOC_000156	0.15	0.00	0.16	0.13	0.02	0.33	0.00	0.00	0.44	0.15	0.00
XLOC_000157	35.46	18.39	27.99	30.80	18.04	26.87	37.26	27.13	19.98	25.25	16.76
XLOC_000158	0.01	113.29	0.00	0.00	94.46	0.00	0.00	143.66	0.00	0.01	99.42
XLOC_000159	0.00	0.13	0.00	0.00	0.08	0.00	0.00	0.04	0.00	0.00	0.00
XLOC_000160	0.00	0.12	0.01	0.00	0.12	0.00	0.00	0.03	0.00	0.00	0.25
XLOC_000161	8.33	0.00	18.27	8.01	0.00	15.02	3.98	0.00	20.93	6.97	0.00
XLOC_000162	60.93	29.77	38.48	57.11	29.33	36.80	67.65	45.73	47.08	129.42	29.57
XLOC_000163	0.01	0.20	0.07	0.00	0.15	0.01	0.00	0.08	0.01	0.01	0.11
XLOC_000164	1.50	2.20	1.13	1.14	1.87	0.69	1.49	2.35	0.91	1.17	2.08
XLOC_000165	0.01	0.74	0.00	0.00	0.19	0.00	0.00	0.55	0.00	0.03	0.33
XLOC_000166	0.03	86.47	0.00	0.00	75.00	0.00	0.00	84.12	0.00	0.00	102.97
XLOC_000167	0.00	62.88	0.00	0.00	61.23	0.00	0.00	98.00	0.00	0.00	23.77
XLOC_000168	0.00	0.00	0.00	0.00	0.00	0.00	0.00	0.00	0.00	0.00	0.00
XLOC_000169	0.00	0.01	0.00	0.00	0.12	0.00	0.00	0.03	0.00	0.00	0.03
XLOC_000170	0.00	0.00	0.00	0.00	0.00	0.00	0.00	0.00	0.00	0.00	0.00
XLOC_000171	0.00	0.00	0.00	0.00	0.00	0.00	0.00	0.00	0.00	0.00	0.00
XLOC_000172	0.00	0.00	0.00	0.00	0.00	0.00	0.00	0.00	0.00	0.00	0.00
XLOC_000173	0.00	0.00	0.00	0.00	0.00	0.00	0.00	0.00	0.00	0.00	0.00
XLOC_000174	0.00	0.00	0.00	0.00	0.00	0.00	0.00	0.00	0.00	0.00	0.00
XLOC_000175	0.00	0.00	0.00	0.00	0.00	0.00	0.00	0.00	0.00	0.00	0.00
XLOC_000176	4.22	11.27	9.02	8.52	12.09	5.38	9.04	16.28	2.93	4.61	13.57
XLOC_000177	0.00	0.00	0.00	0.00	0.00	0.00	0.00	0.00	0.00	0.00	0.00
XLOC_000178	0.00	22.68	0.00	0.05	20.30	0.00	0.00	17.46	0.00	0.00	12.99
XLOC_000179	0.29	2.58	0.23	0.04	5.42	0.01	0.06	2.04	0.00	0.04	6.07
XLOC_000180	0.00	0.00	0.00	0.00	0.00	0.00	0.00	0.00	0.00	0.00	0.00
XLOC_000181	52.60	11.55	33.37	32.46	11.07	46.72	34.96	11.37	26.51	20.73	9.74
XLOC_000182	0.00	0.30	0.00	0.00	0.13	0.00	0.00	0.38	0.00	0.00	0.16
XLOC_000183	0.58	14.07	0.39	1.17	13.48	0.14	1.31	13.34	0.40	0.61	16.83
XLOC_000184	31.91	0.62	10.70	36.80	0.36	8.07	35.83	0.57	8.21	25.55	0.72
XLOC_000185	0.00	0.00	0.00	0.00	0.00	0.00	0.00	0.00	0.00	0.00	0.00
XLOC_000186	4.92	4.53	8.76	3.71	4.12	9.52	7.03	5.07	6.31	3.18	3.91
XLOC_000187	1.03	19.49	1.15	0.69	22.11	0.51	1.49	26.15	1.35	0.85	20.76
XLOC_000188	26.61	0.05	35.26	35.20	0.17	31.16	35.17	0.24	24.11	18.16	0.14
XLOC_000189	0.01	0.00	0.29	0.35	0.02	0.16	0.22	0.01	0.02	0.00	0.00
XLOC_000190	0.00	0.00	0.63	0.64	0.00	0.15	0.00	0.00	0.00	0.35	0.00
XLOC_000191	0.01	0.00	0.31	0.85	0.00	0.18	0.28	0.00	0.15	0.02	0.00
XLOC_000192	0.00	0.00	1.35	0.25	0.00	0.00	0.00	0.00	0.00	0.00	0.00
XLOC_000193	0.25	0.00	1.16	0.24	0.00	0.00	0.25	0.00	0.00	0.08	0.00
XLOC_000194	0.00	0.00	0.00	0.00	0.00	0.00	0.00	0.00	0.00	0.00	0.00
XLOC_000195	0.00	0.00	0.00	0.00	0.00	0.00	0.00	0.00	0.00	0.00	0.00
XLOC_000196	0.00	0.04	0.00	0.00	0.05	0.00	0.00	0.02	0.00	0.00	0.07
XLOC_000197	12.69	102.92	16.82	17.16	74.93	11.69	16.22	96.13	6.70	9.45	83.91
XLOC_000198	0.45	0.30	0.45	0.47	0.57	0.47	0.33	0.11	0.39	0.49	0.47
XLOC_000199	0.00	0.00	0.00	0.00	0.00	0.00	0.00	0.00	0.00	0.00	0.00
XLOC_000200	0.00	0.00	0.00	0.00	0.00	0.00	0.00	0.00	0.00	0.00	0.00
XLOC_000201	24.10	13.92	24.91	20.22	3.34	9.96	15.94	8.32	39.24	36.77	6.18
XLOC_000202	0.00	0.00	0.00	0.00	0.00	0.00	0.00	0.00	0.00	0.00	0.00
XLOC_000203	0.31	0.20	0.19	0.25	0.13	0.15	0.32	0.10	0.12	0.15	0.22
XLOC_000204	1.43	0.17	7.24	6.48	0.23	3.30	2.89	0.28	2.31	3.25	0.24
XLOC_000205	0.00	0.00	0.00	0.00	0.00	0.00	0.00	0.00	0.00	0.00	0.00
XLOC_000206	0.00	0.00	0.00	0.00	0.00	0.00	0.00	0.00	0.00	0.00	0.00
XLOC_000207	0.00	0.00	0.00	0.00	0.00	0.00	0.00	0.00	0.00	0.00	0.00
XLOC_000208	0.00	0.00	0.00	0.00	0.00	0.00	0.00	0.00	0.00	0.00	0.00
XLOC_000209	0.00	0.00	0.00	0.00	0.00	0.00	0.00	0.00	0.00	0.00	0.00
XLOC_000210	0.00	0.00	0.00	0.00	0.00	0.00	0.00	0.00	0.00	0.00	0.00
XLOC_000211	105.25	148.88	63.78	68.27	144.08	64.05	79.62	169.78	57.90	68.42	149.56
XLOC_000212	7.15	0.02	1.56	2.55	0.00	3.31	9.45	0.01	1.86	2.73	0.01
XLOC_000213	0.45	0.00	0.25	0.39	0.01	0.28	0.93	0.00	0.00	0.16	0.00
XLOC_000214	0.00	0.00	0.00	0.00	0.00	0.00	0.00	0.00	0.00	0.00	0.00
XLOC_000215	0.04	1.98	0.24	0.05	1.65	0.21	0.03	1.49	0.17	0.07	1.77
XLOC_000216	0.01	0.00	0.23	0.14	0.00	0.00	0.00	0.00	0.00	0.00	0.00
XLOC_000217	13.24	82.38	16.00	15.72	71.82	14.52	25.41	113.54	17.28	16.90	82.92
XLOC_000218	0.13	0.28	0.26	0.28	0.12	0.37	0.26	0.24	0.13	0.19	0.10
XLOC_000219	0.01	0.09	0.00	0.00	0.29	0.00	0.00	0.02	0.00	0.00	0.22
XLOC_000220	10.87	1.00	7.77	9.35	0.81	10.56	15.23	0.73	6.77	9.28	1.12
XLOC_000221	0.62	0.00	0.26	1.31	0.06	0.00	1.10	0.00	0.43	0.13	0.00
XLOC_000222	0.30	0.02	0.29	0.66	0.00	0.39	0.10	0.00	0.12	0.16	0.04
XLOC_000223	0.37	0.00	0.31	0.37	0.08	0.33	0.35	0.01	0.49	0.51	0.02
XLOC_000224	0.02	0.02	0.18	0.47	0.03	0.14	0.02	0.00	0.11	0.09	0.01
XLOC_000225	0.33	0.03	0.73	1.33	0.00	0.00	0.34	0.00	0.59	0.34	0.00
XLOC_000226	15.39	0.89	22.42	21.04	1.02	18.64	23.01	0.89	16.31	17.30	1.03
XLOC_000227	0.65	0.00	0.43	0.37	0.00	0.64	0.28	0.00	0.00	0.06	0.04
XLOC_000228	4.30	0.00	4.58	2.46	0.00	2.30	0.63	0.00	2.41	3.09	0.00
XLOC_000229	2.05	0.00	4.30	4.23	0.00	2.43	0.70	0.00	3.99	4.99	0.00
XLOC_000230	2.46	0.07	3.05	1.39	0.00	1.06	0.74	0.00	0.83	1.09	0.02
XLOC_000231	0.59	0.00	0.98	0.76	0.03	0.97	0.45	0.00	0.38	0.45	0.00
XLOC_000232	0.89	0.02	1.49	0.47	0.00	0.94	0.12	0.00	0.28	0.27	0.00
XLOC_000233	13.83	6.23	16.78	20.98	7.51	12.44	17.64	6.83	10.30	13.50	8.53
XLOC_000234	0.00	0.08	0.00	0.00	0.06	0.00	0.00	0.02	0.00	0.00	0.05
XLOC_000235	0.00	0.00	0.00	0.00	0.00	0.00	0.00	0.00	0.00	0.00	0.00
XLOC_000236	0.00	0.00	0.00	0.00	0.00	0.00	0.00	0.00	0.00	0.00	0.00
XLOC_000237	0.00	0.00	0.00	0.00	0.00	0.00	0.00	0.15	0.00	0.00	0.00
XLOC_000238	0.00	0.00	0.74	0.00	0.00	0.00	0.00	0.00	0.00	0.00	0.00
XLOC_000239	12.36	4.24	20.23	22.59	5.16	7.54	10.98	2.77	9.38	9.95	4.58
XLOC_000240	0.21	0.50	0.61	0.85	0.51	0.12	0.19	0.13	0.03	0.19	0.59
XLOC_000241	0.10	0.17	0.14	0.43	0.36	0.02	0.34	0.08	0.04	0.15	0.31
XLOC_000242	0.39	0.24	0.68	0.55	0.32	0.17	0.38	0.12	0.19	0.19	0.28
XLOC_000243	0.00	0.71	0.00	0.00	0.46	0.00	0.00	0.86	0.00	0.00	1.31
XLOC_000244	384.82	331.58	265.69	260.23	481.73	220.60	297.23	281.39	218.17	265.81	301.45
XLOC_000245	30.09	11.08	35.76	34.83	11.35	33.32	37.60	10.85	23.99	25.63	9.21
XLOC_000246	0.00	0.00	0.00	0.00	0.00	0.00	0.00	0.00	0.00	0.00	0.00
XLOC_000247	0.00	0.00	0.00	0.00	0.00	0.00	0.00	0.00	0.00	0.00	0.00
XLOC_000248	0.00	0.00	0.00	0.00	0.00	0.00	0.00	0.00	0.00	0.00	0.00
XLOC_000249	0.00	0.00	0.00	0.00	0.00	0.00	0.00	0.00	0.00	0.21	0.00
XLOC_000250	0.00	0.08	0.00	0.00	0.08	0.20	0.30	0.10	0.00	0.07	0.21
XLOC_000251	0.01	0.32	0.03	0.01	0.21	0.08	0.15	0.22	0.01	0.01	0.22
XLOC_000252	1.01	7.77	4.63	2.00	6.93	3.40	1.44	7.53	2.66	1.65	8.29
XLOC_000253	54.10	24.73	66.44	62.95	24.93	59.02	63.44	22.50	60.28	44.92	18.88
XLOC_000254	5.44	9.94	7.33	7.36	9.63	8.25	9.91	10.60	5.82	4.94	8.27
XLOC_000255	0.26	2.16	0.00	0.06	1.52	0.00	0.48	1.56	0.04	0.14	1.36
XLOC_000256	0.00	0.00	0.00	0.00	0.00	0.00	0.00	0.00	0.00	0.00	0.00
XLOC_000257	4.01	0.03	4.51	4.93	0.08	9.03	6.56	0.04	3.14	3.93	0.05
XLOC_000258	0.17	0.00	0.42	0.72	0.00	0.24	0.12	0.02	0.00	0.16	0.00
XLOC_000259	0.71	0.00	0.63	0.74	0.00	0.27	0.54	0.01	0.20	0.39	0.01
XLOC_000260	0.27	0.00	0.51	0.26	0.00	0.30	0.15	0.00	0.08	0.10	0.01
XLOC_000261	0.00	0.00	0.09	0.70	0.00	0.14	0.66	0.00	0.00	0.00	0.00
XLOC_000262	0.01	0.00	0.40	0.68	0.01	0.25	0.11	0.00	0.14	0.10	0.00
XLOC_000263	0.28	0.00	0.00	0.60	0.00	0.68	0.11	0.00	0.00	0.15	0.00
XLOC_000264	0.01	0.00	0.38	0.47	0.00	0.00	0.19	0.00	0.00	0.00	0.00
XLOC_000265	0.04	0.00	0.18	0.50	0.00	0.42	0.08	0.00	0.00	0.10	0.00
XLOC_000266	0.21	0.00	0.51	0.63	0.00	0.33	0.52	0.00	0.21	0.09	0.00
XLOC_000267	0.12	0.00	0.35	0.68	0.00	0.15	0.27	0.00	0.03	0.11	0.00
XLOC_000268	0.00	0.03	0.70	0.73	0.00	1.73	0.00	0.00	0.00	0.00	0.00
XLOC_000269	0.02	0.00	0.34	1.21	0.00	0.76	0.00	0.00	0.00	0.00	0.00
XLOC_000270	0.26	0.00	0.64	0.52	0.00	0.53	0.35	0.00	0.00	0.22	0.00
XLOC_000271	0.00	0.00	0.18	0.80	0.00	1.05	0.00	0.00	0.00	0.00	0.00
XLOC_000272	0.20	0.00	0.20	0.56	0.00	0.00	0.00	0.00	0.00	0.15	0.00
XLOC_000273	0.08	0.00	0.29	0.70	0.09	0.77	0.23	0.00	0.00	0.20	0.00
XLOC_000274	0.42	0.00	0.41	0.67	0.01	0.67	0.36	0.00	0.01	0.07	0.00
XLOC_000275	0.28	0.00	0.72	0.64	0.00	0.85	0.95	0.00	0.12	0.25	0.01
XLOC_000276	0.63	0.03	1.08	1.23	0.03	0.98	0.95	0.00	0.70	0.02	0.00
XLOC_000277	0.45	0.01	0.59	0.52	0.01	1.21	1.25	0.01	0.41	0.24	0.00
XLOC_000278	4.35	0.70	5.04	5.21	1.08	6.76	5.41	0.42	3.63	3.36	0.47
XLOC_000279	0.00	0.00	0.00	0.00	0.00	0.00	0.00	0.00	0.00	0.00	0.00
XLOC_000280	0.00	0.00	0.00	0.00	0.00	0.00	0.00	0.00	0.00	0.00	0.00
XLOC_000281	11.49	3.46	13.58	17.27	3.87	10.88	12.42	3.33	10.34	12.78	3.55
XLOC_000282	0.36	0.00	0.37	0.40	0.00	0.47	0.12	0.01	0.19	0.01	0.00
XLOC_000283	0.38	0.00	0.36	0.39	0.00	0.07	0.36	0.01	0.14	0.16	0.00
XLOC_000284	0.00	0.01	0.09	0.00	0.01	0.00	0.00	0.02	0.00	0.00	0.00
XLOC_000285	0.02	1.27	0.13	0.18	1.30	0.46	0.00	0.00	0.00	0.02	0.00
XLOC_000286	0.00	0.00	0.00	0.00	0.00	0.00	0.00	0.00	0.00	0.00	0.00
XLOC_000287	0.04	3.30	0.00	0.05	3.50	0.04	0.05	1.74	0.00	0.00	2.69
XLOC_000288	0.14	0.33	0.52	0.55	0.32	0.14	0.48	0.04	0.00	0.00	0.17
XLOC_000289	1.24	0.17	0.75	1.84	0.24	0.80	2.67	0.22	0.68	0.59	0.12
XLOC_000290	0.04	4.85	0.00	0.00	7.32	0.00	0.00	1.14	0.00	0.00	2.69
XLOC_000291	0.00	0.00	0.00	0.00	0.00	0.00	0.00	0.00	0.00	0.00	0.00
XLOC_000292	0.00	0.01	0.00	0.00	0.00	0.00	0.00	0.00	0.00	0.00	0.00
XLOC_000293	1.10	0.00	2.65	6.27	0.13	0.76	6.54	0.00	0.00	2.24	0.07
XLOC_000294	47.90	2.94	52.80	68.77	2.36	51.32	66.89	2.46	32.83	35.87	2.65
XLOC_000295	0.25	0.20	0.60	0.65	0.12	0.32	0.21	0.11	0.09	0.09	0.09
XLOC_000296	0.41	4.73	0.62	0.95	5.89	0.16	0.19	3.83	0.40	0.66	4.34
XLOC_000297	0.13	0.03	0.19	0.31	0.03	0.23	0.07	0.03	0.00	0.27	0.06
XLOC_000298	0.00	0.00	0.00	0.00	0.01	0.00	0.00	0.00	0.00	0.00	0.00
XLOC_000299	31.80	20.84	31.08	34.96	19.68	24.30	30.58	19.33	18.49	22.30	19.08
XLOC_000300	7.20	5.34	9.92	12.19	6.60	8.59	15.41	3.54	5.16	7.85	5.35
XLOC_000301	0.01	19.91	0.03	0.00	21.82	0.00	0.00	30.05	0.03	0.04	25.33
XLOC_000302	0.00	0.24	0.00	0.00	0.30	0.00	0.00	0.12	0.00	0.00	0.12
XLOC_000303	0.00	0.35	0.00	0.00	0.24	0.00	0.00	0.04	0.00	0.00	0.15
XLOC_000304	0.00	0.43	0.00	0.00	0.28	0.00	0.00	0.12	0.00	0.00	0.14
XLOC_000305	0.00	1.60	0.00	0.04	1.26	0.11	0.00	2.39	0.00	0.00	2.08
XLOC_000306	0.00	0.18	0.02	0.00	0.06	0.00	0.00	0.15	0.00	0.00	0.17
XLOC_000307	0.00	0.37	0.00	0.00	0.24	0.00	0.00	0.48	0.00	0.00	0.26
XLOC_000308	28.26	3.96	26.95	17.92	3.39	32.29	28.96	4.76	30.26	24.22	2.94
XLOC_000309	0.00	0.00	0.00	0.00	0.00	0.00	0.00	0.00	0.00	0.00	0.00
XLOC_000310	8.85	0.77	9.00	5.80	0.62	9.88	9.56	0.46	4.33	3.56	0.43
XLOC_000311	332.49	31.97	252.72	249.25	36.13	169.44	249.93	32.03	174.26	186.75	28.16
XLOC_000312	0.04	0.08	0.83	0.24	0.11	0.00	0.00	0.00	1.43	0.55	0.07
XLOC_000313	0.53	28.38	1.22	0.64	31.63	0.88	0.45	22.96	0.34	0.44	17.67
XLOC_000314	0.00	0.00	0.00	0.00	0.00	0.00	0.00	0.00	0.00	0.00	0.00
XLOC_000315	0.17	0.29	0.09	0.08	0.24	0.00	0.20	0.27	0.12	0.04	0.41
XLOC_000316	0.00	0.00	0.00	0.00	0.00	0.00	0.00	0.00	0.00	0.00	0.00
XLOC_000317	6.97	2.52	9.71	9.67	2.81	6.27	7.39	2.49	4.68	5.53	2.22
XLOC_000318	2.11	0.23	1.69	1.69	0.36	1.04	1.36	0.11	0.90	0.76	0.22
XLOC_000319	0.01	0.01	0.07	0.00	0.00	0.00	0.01	0.00	0.03	0.00	0.01
XLOC_000320	0.00	0.00	0.00	0.00	0.00	0.00	0.00	0.00	0.00	0.00	0.00
XLOC_000321	5.71	24.06	4.03	6.40	24.90	5.48	8.27	41.95	3.75	6.55	34.77
XLOC_000322	16.77	17.55	14.76	14.31	16.20	12.49	17.12	15.79	10.71	13.14	17.53
XLOC_000323	0.00	0.06	0.04	0.00	0.11	0.00	0.01	0.04	0.00	0.00	0.05
XLOC_000324	0.00	0.00	0.00	0.00	0.00	0.00	0.00	0.00	0.00	0.00	0.00
XLOC_000325	0.74	0.41	1.02	1.18	0.44	0.45	0.82	0.27	0.34	0.65	0.28
XLOC_000326	0.00	0.00	0.00	0.00	0.00	0.00	0.00	0.00	0.00	0.00	0.00
XLOC_000327	0.00	0.00	0.00	0.00	0.00	0.00	0.00	0.00	0.00	0.00	0.00
XLOC_000328	0.00	0.00	0.00	0.00	0.00	0.00	0.00	0.00	0.00	0.00	0.00
XLOC_000329	0.00	0.00	0.00	0.00	0.00	0.00	0.00	0.00	0.00	0.00	0.00
XLOC_000330	3.04	12.98	3.27	4.88	12.96	2.07	3.75	10.26	2.31	2.52	10.74
XLOC_000331	0.37	0.39	0.35	0.44	0.11	0.14	0.03	0.40	0.67	0.47	0.26
XLOC_000332	0.00	0.00	0.00	0.00	0.00	0.00	0.00	0.00	0.00	0.00	0.00
XLOC_000333	0.00	0.00	0.00	0.00	0.00	0.00	0.00	0.00	0.00	0.00	0.00
XLOC_000334	0.00	0.00	0.00	0.00	0.00	0.00	0.00	0.00	0.00	0.00	0.00
XLOC_000335	0.00	0.00	0.00	0.00	0.00	0.00	0.00	0.00	0.00	0.00	0.00
XLOC_000336	0.01	0.01	0.00	0.04	0.02	0.00	0.10	0.03	0.00	0.11	0.00
XLOC_000337	0.00	0.00	0.00	0.00	0.01	0.01	0.00	0.00	0.00	0.00	0.00
XLOC_000338	0.00	0.02	0.00	0.00	0.01	0.00	0.00	0.00	0.00	0.00	0.00
XLOC_000339	0.00	0.00	0.00	0.00	0.00	0.00	0.00	0.00	0.00	0.00	0.00
XLOC_000340	0.97	0.00	0.00	0.88	0.00	0.00	0.29	0.00	0.00	0.90	0.00
XLOC_000341	1.68	0.00	0.16	1.60	0.00	0.04	2.28	0.00	0.25	1.57	0.00
XLOC_000342	14.14	0.46	4.83	11.07	0.53	4.27	10.11	0.54	17.79	24.02	0.42
XLOC_000343	0.00	0.00	0.00	0.00	0.00	0.00	0.00	0.00	0.00	0.00	0.00
XLOC_000344	12.65	15.63	31.43	14.42	15.21	28.96	17.30	18.13	28.41	15.83	15.17
XLOC_000345	5.82	6.35	7.32	8.32	5.87	4.02	7.23	4.99	4.53	5.61	4.82
XLOC_000346	0.00	0.00	0.22	0.00	0.00	0.00	0.24	0.00	0.00	0.00	0.00
XLOC_000347	13.00	14.30	17.59	14.42	13.59	11.22	7.75	15.30	10.73	10.29	17.03
XLOC_000348	0.14	0.04	0.15	0.02	0.08	0.31	0.07	0.05	0.04	0.00	0.03
XLOC_000349	0.77	0.00	2.06	1.95	0.02	1.36	1.04	0.02	3.91	2.25	0.03
XLOC_000350	0.87	0.08	0.46	1.32	0.08	0.00	0.69	0.16	0.03	0.35	0.20
XLOC_000351	0.48	0.01	0.22	0.68	0.02	0.06	0.80	0.00	0.03	0.79	0.00
XLOC_000352	0.61	0.00	0.01	0.44	0.00	0.22	0.61	0.00	0.00	0.34	0.02
XLOC_000353	0.41	0.17	0.00	0.50	0.00	0.00	0.00	0.09	0.40	0.00	0.00
XLOC_000354	3.01	2.76	3.69	4.51	2.39	3.73	4.06	2.79	2.33	2.71	1.89
XLOC_000355	13.39	26.99	7.49	17.05	26.78	6.33	18.04	31.83	5.52	12.43	16.84
XLOC_000356	0.06	0.95	0.03	0.17	1.48	0.03	0.14	0.81	0.00	0.04	1.11
XLOC_000357	0.00	0.05	0.00	0.02	0.06	0.00	0.07	0.18	0.00	0.00	0.11
XLOC_000358	0.00	0.22	0.00	0.00	0.15	0.00	0.00	0.16	0.00	0.00	0.00
XLOC_000359	0.00	0.34	0.00	0.00	0.16	0.00	0.00	0.38	0.00	0.00	0.08
XLOC_000360	0.26	0.75	0.46	0.23	0.65	0.23	0.35	0.48	0.38	0.43	0.43
XLOC_000361	0.00	0.00	0.00	0.00	0.00	0.00	0.00	0.00	0.00	0.00	0.00
XLOC_000362	0.93	0.77	1.70	1.98	0.76	1.07	1.40	0.74	0.40	0.79	0.34
XLOC_000363	3.75	0.30	6.42	4.27	0.68	6.40	3.01	0.17	6.37	3.92	0.57
XLOC_000364	0.00	0.00	0.00	0.00	0.00	0.00	0.00	0.00	0.00	0.00	0.00
XLOC_000365	20.53	4.93	20.11	17.14	6.01	19.91	17.36	4.21	16.08	12.02	3.95
XLOC_000366	0.00	0.00	0.00	0.00	0.00	0.00	0.00	0.00	0.00	0.00	0.00
XLOC_000367	8.78	7.35	7.85	9.01	7.20	5.48	10.19	7.64	5.41	7.00	6.18
XLOC_000368	0.68	0.18	0.16	0.73	0.82	0.00	3.85	0.38	0.13	2.09	0.18
XLOC_000369	0.00	0.00	0.00	0.00	0.00	0.00	0.00	0.00	0.00	0.00	0.00
XLOC_000370	14.58	6.32	12.69	14.75	5.74	7.27	10.53	6.70	6.40	7.46	4.98
XLOC_000371	0.00	0.00	0.00	0.00	0.00	0.00	0.00	0.00	0.00	0.00	0.00
XLOC_000372	0.00	0.00	0.00	0.00	0.00	0.00	0.00	0.00	0.00	0.00	0.00
XLOC_000373	0.02	0.24	0.16	0.13	0.19	0.00	0.05	0.17	0.00	0.04	0.25
XLOC_000374	0.00	0.26	0.04	0.08	0.58	0.00	0.00	0.15	0.00	0.00	0.40
XLOC_000375	0.00	0.16	0.00	0.06	0.37	0.00	0.00	0.11	0.00	0.00	0.08
XLOC_000376	120.69	12.18	88.84	81.03	14.45	105.92	137.46	17.66	95.33	115.05	15.70
XLOC_000377	14.91	8.49	19.46	19.56	9.40	11.23	14.84	6.81	11.65	13.79	8.66
XLOC_000378	4.16	3.13	4.83	4.92	3.27	5.40	3.70	3.52	3.15	3.04	2.63
XLOC_000379	0.78	0.02	0.46	0.39	0.11	0.56	0.42	0.11	0.30	0.28	0.02
XLOC_000380	0.17	0.02	0.69	0.64	0.04	0.34	0.31	0.00	0.00	0.00	0.07
XLOC_000381	0.45	0.06	0.27	0.69	0.00	0.74	0.37	0.00	0.65	0.40	0.00
XLOC_000382	1.82	5.02	1.20	1.75	4.51	0.82	2.00	4.79	0.79	2.04	3.43
XLOC_000383	0.37	0.24	0.56	0.58	0.35	0.30	0.27	0.21	0.02	0.20	0.22
XLOC_000384	0.76	0.61	1.37	1.97	0.60	1.25	1.51	0.60	0.89	0.67	0.57
XLOC_000385	0.91	0.72	1.17	1.35	0.63	0.83	1.14	0.46	0.25	0.37	0.53
XLOC_000386	0.06	0.11	0.37	0.37	0.12	0.50	0.18	0.04	0.27	0.00	0.03
XLOC_000387	0.13	0.27	0.57	0.31	0.15	0.42	0.48	0.21	0.12	0.05	0.14
XLOC_000388	0.11	0.43	0.26	0.37	0.45	0.22	0.53	0.23	0.24	0.12	0.22
XLOC_000389	0.50	0.00	0.16	0.39	0.01	0.27	0.52	0.01	0.06	0.22	0.00
XLOC_000390	0.00	0.00	0.00	0.00	0.00	0.00	0.00	0.00	0.00	0.00	0.00
XLOC_000391	0.00	1.65	0.00	0.00	0.33	0.00	0.00	0.07	0.01	0.00	0.08
XLOC_000392	0.00	0.00	0.00	0.00	0.00	0.00	0.01	0.01	0.00	0.00	0.02
XLOC_000393	0.37	14.63	0.30	0.21	18.41	0.06	0.38	12.92	0.24	0.20	15.62
XLOC_000394	0.00	0.00	0.00	0.00	0.00	0.00	0.00	0.00	0.00	0.00	0.00
XLOC_000395	0.79	1.93	4.31	2.36	2.79	1.81	1.05	4.92	1.44	0.62	2.16
XLOC_000396	0.58	3.11	0.44	0.57	2.81	0.69	1.32	2.87	1.32	1.26	2.89
XLOC_000397	0.61	1.04	0.47	0.49	1.68	0.33	0.40	0.89	0.55	0.64	1.02
XLOC_000398	0.00	0.26	0.00	0.00	0.21	0.00	0.00	0.40	0.00	0.00	0.40
XLOC_000399	0.00	0.00	0.00	0.00	0.00	0.00	0.00	0.00	0.00	0.00	0.00
XLOC_000400	25.38	24.43	30.24	29.77	19.83	21.40	19.25	26.20	26.58	23.96	18.71
XLOC_000401	0.00	636.81	0.00	0.00	336.89	0.00	0.00	513.63	0.00	0.00	280.21
XLOC_000402	0.00	0.77	0.00	0.00	3.01	0.00	0.00	2.86	0.00	0.00	2.23
XLOC_000403	0.00	0.06	0.00	0.00	1.12	0.00	0.00	0.90	0.00	0.00	0.76
XLOC_000404	0.00	0.61	0.00	0.00	0.26	0.00	0.00	0.23	0.00	0.00	0.21
XLOC_000405	0.00	0.00	0.00	0.00	0.00	0.00	0.00	0.00	0.00	0.00	0.00
XLOC_000406	0.00	4.67	0.00	0.00	4.37	0.00	0.00	6.01	0.00	0.00	1.84
XLOC_000407	0.00	0.10	0.00	0.00	0.12	0.00	0.00	0.39	0.00	0.00	0.02
XLOC_000408	1.49	9.90	4.00	2.55	10.70	2.59	3.15	9.59	1.69	2.11	17.18
XLOC_000409	2.51	3.05	2.66	2.36	2.79	1.81	1.88	2.97	1.70	1.63	2.45
XLOC_000410	0.00	0.00	0.00	0.00	0.00	0.00	0.00	0.00	0.00	0.00	0.00
XLOC_000411	0.00	0.00	0.00	0.00	0.00	0.00	0.00	0.00	0.00	0.00	0.00
XLOC_000412	7.66	21.99	9.83	10.24	19.37	8.01	12.37	24.72	7.11	8.95	20.49
XLOC_000413	0.78	0.00	0.16	0.00	0.05	1.13	1.61	0.00	0.04	0.21	0.00
XLOC_000414	0.00	0.00	0.00	0.00	0.00	0.00	0.00	0.00	0.00	0.00	0.00
XLOC_000415	0.00	0.00	0.00	0.00	0.37	0.00	0.00	0.10	0.00	0.00	0.47
XLOC_000416	2.17	9.62	3.68	1.70	10.00	2.38	2.00	18.97	2.49	0.76	31.93
XLOC_000417	0.00	0.08	0.00	0.00	0.09	0.00	0.00	0.05	0.00	0.00	0.38
XLOC_000418	0.00	0.00	0.00	0.00	0.00	0.00	0.00	0.00	0.00	0.00	0.00
XLOC_000419	2.67	0.09	1.54	2.07	0.11	1.34	1.29	0.08	1.34	1.50	0.04
XLOC_000420	0.01	0.08	0.09	0.00	0.07	0.23	0.14	0.04	0.62	0.04	0.07
XLOC_000421	90.91	65.91	99.25	109.39	53.29	68.74	84.23	49.19	82.07	78.24	49.41
XLOC_000422	0.15	0.01	0.32	0.63	0.01	0.00	0.08	0.00	0.16	0.03	0.00
XLOC_000423	0.74	0.12	1.00	0.53	0.05	0.93	0.72	0.04	1.08	0.48	0.00
XLOC_000424	16.60	2.81	19.46	23.00	2.85	18.83	25.80	2.71	9.72	11.96	3.25
XLOC_000425	0.03	0.06	0.92	0.77	0.06	0.29	0.00	0.00	0.00	0.00	0.00
XLOC_000426	0.02	0.05	0.00	0.00	0.06	0.00	0.00	0.10	0.00	0.00	0.09
XLOC_000427	0.00	0.00	0.00	0.00	0.00	0.00	0.00	0.00	0.00	0.00	0.00
XLOC_000428	0.00	0.00	0.00	0.00	0.00	0.00	0.00	0.00	0.00	0.00	0.00
XLOC_000429	0.00	0.36	0.00	0.05	0.37	0.01	0.07	0.25	0.00	0.01	0.24
XLOC_000430	37.14	35.19	42.85	41.47	36.20	30.26	41.91	50.91	24.11	23.88	41.26
XLOC_000431	0.38	0.18	0.54	0.45	0.27	0.00	0.50	0.08	0.05	0.15	0.06
XLOC_000432	151.30	195.37	176.34	177.28	206.07	165.65	134.00	183.36	155.23	156.40	185.53
XLOC_000433	0.01	1.50	0.07	0.01	1.16	0.00	0.02	0.84	0.00	0.01	1.14
XLOC_000434	0.00	0.00	0.00	0.00	0.00	0.00	0.00	0.00	0.00	0.00	0.00
XLOC_000435	0.52	0.09	0.99	2.53	0.04	0.00	2.36	0.09	0.00	0.00	0.13
XLOC_000436	10.52	7.49	12.35	9.41	8.10	8.78	8.94	9.87	8.06	8.86	7.87
XLOC_000437	23008.76	6703.06	19688.35	20852.94	6970.30	22509.22	20272.79	5950.25	23948.10	24060.34	5045.46
XLOC_000438	31.83	0.70	25.06	28.14	0.85	18.11	20.14	0.39	28.37	23.62	0.66
XLOC_000439	0.62	0.00	1.20	1.69	0.00	0.40	1.49	0.00	0.05	0.39	0.01
XLOC_000440	0.48	0.06	0.37	0.81	0.00	0.89	1.03	0.00	0.00	0.40	0.00
XLOC_000441	1.28	0.00	1.36	2.27	0.09	1.24	1.14	0.02	0.17	0.47	0.00
XLOC_000442	0.64	0.06	1.74	2.85	0.09	1.02	2.25	0.04	0.38	0.50	0.02
XLOC_000443	1.74	0.10	2.96	3.98	0.12	1.47	2.46	0.08	0.46	0.97	0.10
XLOC_000444	0.00	0.00	0.00	0.00	0.00	0.00	0.00	0.00	0.00	0.00	0.00
XLOC_000445	0.00	0.00	0.00	0.00	0.00	0.00	0.00	0.00	0.00	0.00	0.00
XLOC_000446	0.00	0.00	0.00	0.00	0.00	0.00	0.00	0.00	0.00	0.00	0.00
XLOC_000447	0.00	0.00	0.00	0.00	0.00	0.00	0.00	0.00	0.00	0.00	0.00
XLOC_000448	0.25	0.79	0.13	0.38	0.88	0.00	0.50	0.36	0.00	0.22	0.26
XLOC_000449	0.00	0.00	0.00	0.00	0.00	0.00	0.00	0.00	0.00	0.00	0.00
XLOC_000450	0.00	0.01	0.00	0.00	0.01	0.00	0.00	0.00	0.00	0.00	0.02
XLOC_000451	0.02	0.02	0.00	0.00	0.01	0.00	0.00	0.02	0.00	0.00	0.03
XLOC_000452	0.00	0.01	0.00	0.00	0.01	0.00	0.00	0.00	0.00	0.02	0.00
XLOC_000453	10.80	11.83	19.04	16.47	11.23	12.08	11.05	10.95	11.08	11.70	8.27
XLOC_000454	6.29	2.54	6.86	7.63	2.55	6.88	7.08	2.57	3.78	4.59	2.68
XLOC_000455	0.56	0.06	1.22	1.08	0.11	1.12	0.78	0.08	0.41	0.30	0.04
XLOC_000456	0.00	0.00	0.00	1.38	0.00	1.92	0.00	0.00	0.32	0.00	0.00
XLOC_000457	0.14	0.01	0.17	0.36	0.00	0.04	0.36	0.00	0.05	0.07	0.01
XLOC_000458	0.00	0.00	0.00	0.00	0.00	0.00	0.00	0.00	0.00	0.00	0.04
XLOC_000459	0.00	0.00	0.00	0.00	0.01	0.00	0.00	0.00	0.00	0.00	0.00
XLOC_000460	0.59	3.52	1.11	1.02	4.97	3.81	4.18	4.60	2.82	3.54	5.18
XLOC_000461	0.80	0.18	0.02	0.31	0.08	0.02	0.48	0.20	0.00	0.10	0.13
XLOC_000462	0.00	0.00	0.00	0.00	0.00	0.00	0.00	0.00	0.00	0.00	0.00
XLOC_000463	0.00	35.22	0.05	0.00	39.99	0.00	0.00	10.09	0.00	0.00	56.53
XLOC_000464	2.51	0.07	2.92	1.72	0.20	0.00	0.00	0.50	1.84	2.50	0.41
XLOC_000465	0.00	0.00	0.00	0.00	0.00	0.00	0.00	0.00	0.00	0.00	0.00
XLOC_000466	0.00	0.00	0.00	0.00	0.00	0.00	0.00	0.00	0.00	0.00	0.00
XLOC_000467	0.00	0.00	0.00	0.00	0.00	0.00	0.00	0.00	0.00	0.00	0.00
XLOC_000468	0.00	0.00	0.00	0.00	0.00	0.00	0.00	0.00	0.00	0.00	0.00
XLOC_000469	0.92	1.35	4.04	4.12	1.92	0.13	0.00	1.85	0.93	0.96	1.89
XLOC_000470	0.03	1.90	0.00	0.00	1.17	0.00	0.15	0.02	0.00	0.00	0.03
XLOC_000471	70.68	4.26	136.82	89.58	5.05	91.51	74.42	3.68	85.55	57.49	4.50
XLOC_000472	68.61	13.71	40.23	44.68	12.61	35.26	49.59	13.21	30.98	36.22	10.99
XLOC_000473	0.00	0.00	0.00	0.00	0.00	0.00	0.00	0.00	0.00	0.00	0.00
XLOC_000474	1.20	0.02	0.79	0.96	0.01	0.84	0.71	0.00	0.81	0.60	0.00
XLOC_000475	0.41	0.00	0.42	0.71	0.00	0.24	0.16	0.00	0.19	0.12	0.00
XLOC_000476	9.67	0.00	5.16	9.43	0.13	8.13	11.64	0.00	7.17	9.71	0.00
XLOC_000477	0.00	0.00	0.00	0.00	0.00	0.00	0.00	0.00	0.00	0.00	0.06
XLOC_000478	12.52	3.24	16.86	16.89	3.70	10.40	13.78	3.63	7.97	10.22	4.00
XLOC_000479	4.00	1.19	5.71	9.12	1.59	3.12	5.06	1.15	2.39	2.93	1.15
XLOC_000480	0.36	0.01	0.24	0.46	0.08	0.49	0.33	0.06	0.24	0.20	0.01
XLOC_000481	0.00	0.00	0.00	0.00	0.00	0.00	0.00	0.00	0.00	0.00	0.00
XLOC_000482	0.45	1.08	0.18	0.18	0.74	0.00	0.13	0.48	0.08	0.11	0.92
XLOC_000483	0.00	0.00	0.00	0.00	0.00	0.00	0.00	0.00	0.00	0.00	0.00
XLOC_000484	6.51	6.99	10.46	7.14	6.57	10.75	8.33	7.19	7.86	6.12	5.95
XLOC_000485	0.00	0.00	0.00	0.00	0.01	0.00	0.00	0.00	0.00	0.00	0.00
XLOC_000486	0.00	7.40	0.00	0.05	7.56	0.00	0.00	7.26	0.01	0.00	5.30
XLOC_000487	0.00	0.00	0.00	0.00	0.00	0.00	0.00	0.00	0.00	0.00	0.00
XLOC_000488	0.38	0.52	0.75	0.20	0.73	0.11	0.71	0.21	0.33	0.05	0.28
XLOC_000489	2.46	8.55	5.62	3.68	9.77	1.10	2.03	8.26	1.99	1.46	9.21
XLOC_000490	32.49	18.84	41.54	38.29	20.63	34.32	33.98	16.94	25.95	28.32	16.04
XLOC_000491	70.41	54.70	69.06	74.73	49.65	62.56	61.05	31.19	70.31	65.27	34.30
XLOC_000492	0.01	0.00	0.00	0.01	0.00	0.00	0.00	0.00	0.00	0.00	0.01
XLOC_000493	0.30	0.06	0.55	0.57	0.17	0.05	0.33	0.00	0.08	0.28	0.02
XLOC_000494	0.20	3.89	0.00	0.11	4.77	0.00	0.00	5.15	0.01	0.02	5.24
XLOC_000495	35.55	22.65	25.32	34.40	21.84	23.78	36.35	22.28	18.17	24.24	24.08
XLOC_000496	0.40	0.08	1.05	0.20	0.08	0.00	0.24	0.00	0.00	0.14	0.00
XLOC_000497	33.83	2.33	74.78	80.65	9.04	15.60	15.72	0.83	32.89	50.35	1.76
XLOC_000498	10.91	1.65	11.57	11.85	2.06	13.41	16.56	1.77	10.35	10.50	1.42
XLOC_000499	42.28	68.44	42.17	45.93	73.69	39.78	44.03	54.29	42.50	45.01	75.77
XLOC_000500	21.72	76.90	28.24	30.35	67.20	23.74	21.17	81.20	26.37	23.58	85.60
XLOC_000501	54.85	5.27	17.50	65.53	6.21	10.57	67.07	7.87	12.30	44.68	4.72
XLOC_000502	0.47	0.00	0.10	0.59	0.00	0.15	0.91	0.00	0.08	0.25	0.00
XLOC_000503	0.29	0.00	0.00	1.62	0.00	0.00	1.14	0.00	0.15	0.50	0.00
XLOC_000504	0.26	0.00	0.00	0.00	0.00	0.00	0.00	0.00	0.00	0.00	0.00
XLOC_000505	0.64	0.00	0.07	0.02	0.00	0.00	0.10	0.00	0.00	0.00	0.00
XLOC_000506	0.96	0.00	0.00	0.38	0.00	0.00	0.55	0.00	0.00	0.07	0.00
XLOC_000507	0.62	0.00	0.00	0.00	0.00	0.00	0.00	0.00	0.00	0.64	0.00
XLOC_000508	18.61	6.87	22.86	24.03	6.26	17.75	23.99	7.52	13.28	12.52	5.33
XLOC_000509	0.00	0.21	0.00	0.00	0.12	0.07	0.00	0.04	0.02	0.00	0.14
XLOC_000510	10.14	15.37	11.83	11.32	14.52	6.68	11.16	13.92	9.53	9.62	12.21
XLOC_000511	0.21	0.05	0.11	0.06	0.00	0.14	0.00	0.02	0.00	0.04	0.03
XLOC_000512	0.00	0.48	0.00	0.00	0.18	0.00	0.00	0.28	0.00	0.00	0.12
XLOC_000513	0.00	0.43	0.00	0.00	0.44	0.00	0.00	0.10	0.00	0.00	0.10
XLOC_000514	0.00	0.00	165.51	150.41	0.00	142.24	227.41	0.00	172.93	139.61	0.00
XLOC_000515	0.00	0.00	0.00	0.00	0.00	0.00	0.00	0.00	0.00	0.00	0.00
XLOC_000516	2.20	0.00	5.43	4.23	0.08	13.88	11.00	0.00	23.57	8.58	0.01
XLOC_000517	0.00	0.20	0.02	0.00	0.18	0.00	0.00	0.10	0.00	0.00	0.18
XLOC_000518	0.00	0.26	0.00	0.00	0.08	0.00	0.00	0.07	0.00	0.00	0.11
XLOC_000519	6.28	15.18	7.82	8.85	14.05	6.67	8.25	16.26	4.54	6.10	13.16
XLOC_000520	1.16	0.27	2.66	2.27	0.29	1.67	1.67	0.36	1.14	0.90	0.16
XLOC_000521	1.22	0.01	4.25	3.48	0.00	0.61	1.76	0.00	0.38	1.07	0.01
XLOC_000522	0.21	0.05	0.85	0.53	0.01	0.08	0.00	0.01	0.00	0.04	0.00
XLOC_000523	0.26	0.00	0.00	0.00	0.00	0.00	0.00	0.00	0.00	0.68	0.00
XLOC_000524	0.13	0.00	0.73	0.28	0.01	0.28	0.07	0.00	0.11	0.03	0.01
XLOC_000525	1.87	0.01	3.52	2.84	0.00	2.94	2.42	0.01	3.14	1.49	0.02
XLOC_000526	0.00	0.00	0.14	0.92	0.00	0.22	0.00	0.00	0.06	0.85	0.00
XLOC_000527	0.07	0.00	0.22	0.66	0.00	0.00	0.00	0.00	0.00	0.00	0.00
XLOC_000528	0.41	0.00	0.32	0.53	0.00	0.50	0.00	0.00	0.23	0.09	0.00
XLOC_000529	0.17	0.00	0.21	0.46	0.00	0.19	0.00	0.00	0.06	0.06	0.00
XLOC_000530	0.18	0.02	0.43	1.00	0.00	0.89	0.17	0.00	0.00	0.22	0.00
XLOC_000531	0.52	0.02	0.94	0.55	0.01	0.50	0.45	0.01	0.21	0.18	0.02
XLOC_000532	21.87	0.08	17.14	31.50	0.10	16.79	27.12	0.05	10.16	10.71	0.05
XLOC_000533	0.06	0.00	0.52	0.45	0.01	0.25	0.15	0.00	0.02	0.11	0.00
XLOC_000534	0.43	0.00	1.41	0.78	0.00	0.10	0.46	0.00	0.42	0.46	0.00
XLOC_000535	0.41	0.00	1.27	0.52	0.00	0.18	0.44	0.00	0.00	0.00	0.00
XLOC_000536	0.80	0.00	1.44	1.14	0.00	1.25	0.51	0.01	0.28	0.26	0.00
XLOC_000537	76.01	16.89	77.00	112.64	14.58	75.59	105.47	11.74	66.48	68.26	10.15
XLOC_000538	3.64	4.12	12.27	9.74	4.60	10.08	9.89	3.80	7.07	6.44	4.61
XLOC_000539	0.33	0.26	0.59	0.29	0.22	0.26	0.20	0.05	0.15	0.14	0.02
XLOC_000540	0.07	0.33	0.27	0.14	0.21	0.10	0.00	0.01	0.00	0.07	0.01
XLOC_000541	0.26	0.33	0.41	0.12	0.10	0.19	0.03	0.02	0.00	0.03	0.02
XLOC_000542	0.00	0.08	1.80	0.19	0.03	0.03	0.00	0.00	0.13	0.00	0.00
XLOC_000543	145.85	114.67	242.62	203.55	114.29	151.25	133.43	60.14	213.26	163.77	57.61
XLOC_000544	0.00	0.00	0.00	0.00	0.00	0.00	0.00	0.00	0.00	0.00	0.00
XLOC_000545	58.04	15.55	48.37	48.32	17.80	48.05	50.16	15.54	44.14	41.15	16.12
XLOC_000546	7.32	11.39	0.37	11.66	15.46	0.00	16.80	11.00	0.29	13.25	9.04
XLOC_000547	0.00	0.00	0.00	793.53	0.00	0.00	0.00	0.00	0.00	0.00	0.00
XLOC_000548	3.72	1.84	5.30	6.62	2.09	4.43	3.96	1.89	1.69	1.87	1.86
XLOC_000549	0.00	0.00	0.00	0.00	0.00	0.00	0.00	0.00	0.00	0.00	0.00
XLOC_000550	44.84	15.31	48.56	51.17	14.42	41.21	53.26	15.69	26.63	29.79	14.04
XLOC_000551	0.34	0.10	0.14	0.57	0.13	0.40	0.00	0.03	0.19	0.00	0.00
XLOC_000552	0.84	0.06	0.51	0.64	0.12	0.07	0.59	0.17	0.20	0.01	0.07
XLOC_000553	12.69	7.68	17.50	17.99	7.57	16.21	17.46	8.24	11.11	12.38	6.31
XLOC_000554	0.00	0.00	0.00	0.00	0.00	0.00	0.00	0.00	0.00	0.00	0.00
XLOC_000555	6.23	0.07	10.03	8.02	0.23	9.34	10.73	0.16	4.12	4.56	0.18
XLOC_000556	0.80	0.50	1.60	1.56	0.55	0.78	0.77	0.58	0.17	0.28	0.29
XLOC_000557	0.00	3.06	0.00	0.00	2.47	0.00	0.00	2.61	0.00	0.00	1.94
XLOC_000558	0.00	0.07	0.00	0.00	0.36	0.00	0.00	0.11	0.00	0.00	0.05
XLOC_000559	0.00	0.29	0.00	0.00	0.55	0.00	0.00	0.25	0.00	0.00	0.26
XLOC_000560	0.00	3.68	0.00	0.00	3.89	0.00	0.00	3.31	0.00	0.00	3.29
XLOC_000561	0.00	0.15	0.00	0.00	0.61	0.00	0.00	0.15	0.00	0.00	0.00
XLOC_000562	0.00	0.34	0.00	0.00	0.63	0.00	0.00	0.26	0.00	0.00	0.16
XLOC_000563	0.00	0.13	0.00	0.00	0.31	0.00	0.00	0.10	0.00	0.00	0.18
XLOC_000564	0.00	0.19	0.00	0.00	0.26	0.00	0.00	0.12	0.00	0.00	0.24
XLOC_000565	0.00	0.24	0.00	0.00	2.49	0.00	0.00	1.54	0.00	0.00	2.05
XLOC_000566	0.97	2.83	2.67	2.08	3.42	2.83	3.24	3.41	0.57	1.18	4.10
XLOC_000567	0.47	0.26	0.88	2.13	0.24	0.34	2.40	0.36	1.22	0.47	0.27
XLOC_000568	0.17	0.10	0.73	0.51	0.12	0.27	0.67	0.13	0.18	0.32	0.05
XLOC_000569	1.30	0.24	2.05	2.03	0.09	0.00	1.99	0.10	0.62	0.74	0.14
XLOC_000570	9.86	4.71	14.92	15.30	4.20	12.50	11.71	3.58	6.61	7.55	3.92
XLOC_000571	0.14	0.13	0.35	0.44	0.08	0.00	0.20	0.08	0.15	0.11	0.02
XLOC_000572	0.22	0.01	0.43	0.51	0.02	0.33	0.11	0.02	0.11	0.15	0.02
XLOC_000573	0.11	0.00	0.65	0.83	0.02	0.25	0.00	0.00	0.20	0.23	0.00
XLOC_000574	0.06	0.00	0.24	0.74	0.03	0.11	0.28	0.00	0.02	0.18	0.00
XLOC_000575	0.43	0.41	0.20	0.13	0.34	0.17	0.09	0.24	0.14	0.13	0.22
XLOC_000576	0.00	0.00	0.00	0.00	0.00	0.00	0.00	0.00	0.00	0.00	0.00
XLOC_000577	14.38	2.72	19.89	22.50	2.79	17.30	22.57	2.83	13.02	16.38	2.44
XLOC_000578	0.34	0.03	0.50	0.68	0.01	0.58	0.97	0.02	0.29	0.46	0.02
XLOC_000579	15.89	2.41	15.97	25.01	2.93	10.23	20.34	1.29	7.01	11.14	1.71
XLOC_000580	0.00	0.04	0.01	0.01	0.03	0.05	0.00	1.97	0.02	0.02	0.15
XLOC_000581	0.07	3.67	1.74	0.17	3.17	1.38	0.10	5.81	0.85	0.27	3.72
XLOC_000582	0.13	0.04	0.03	0.19	0.04	0.00	0.00	0.07	0.10	0.00	0.00
XLOC_000583	30.98	43.72	39.37	40.88	39.84	23.87	37.40	42.15	16.67	16.06	34.41
XLOC_000584	0.00	0.00	0.00	0.00	0.00	0.00	0.00	0.00	0.00	0.00	0.00
XLOC_000585	2.61	0.24	1.51	2.48	0.24	0.92	1.23	0.21	0.58	1.02	0.12
XLOC_000586	3.80	0.20	1.84	2.48	0.37	0.00	0.00	0.21	0.99	3.66	0.10
XLOC_000587	43.68	1.78	58.84	59.95	1.78	36.69	40.14	2.53	35.88	41.74	1.67
XLOC_000588	16.68	10.85	10.73	12.77	9.70	12.71	15.18	10.70	11.32	14.14	9.61
XLOC_000589	0.00	0.00	0.00	0.00	0.00	0.00	0.00	0.00	0.00	0.00	0.01
XLOC_000590	0.00	3.15	0.00	0.00	2.86	0.00	0.00	1.84	0.00	0.00	3.99
XLOC_000591	0.00	0.38	0.00	0.00	1.33	0.00	0.00	0.00	0.00	0.00	1.06
XLOC_000592	0.00	0.10	0.00	0.00	0.15	0.00	0.00	0.03	0.00	0.00	0.03
XLOC_000593	0.00	1.61	0.00	0.00	0.82	0.00	0.00	0.57	0.00	0.00	0.47
XLOC_000594	0.00	34.45	0.00	0.00	38.72	0.00	0.00	45.75	0.00	0.00	38.11
XLOC_000595	24.19	30.16	24.90	26.91	32.97	21.03	23.64	34.52	16.39	18.68	30.48
XLOC_000596	4.81	1.59	6.84	7.10	1.49	6.98	10.46	1.59	2.35	2.84	1.76
XLOC_000597	66.16	10.25	45.65	45.35	10.12	42.90	56.07	11.10	41.69	46.42	9.71
XLOC_000598	4.76	0.29	6.81	5.71	0.37	3.73	3.96	0.16	3.44	3.59	0.25
XLOC_000599	0.00	0.25	0.00	0.00	0.18	0.00	0.00	0.17	0.00	0.03	0.10
XLOC_000600	0.60	7.64	0.65	0.23	8.62	1.43	0.22	6.74	1.02	0.33	7.28
XLOC_000601	0.00	0.00	0.00	0.00	0.00	0.00	0.00	0.00	0.00	0.00	0.00
XLOC_000602	26.81	7.85	24.90	32.17	9.03	15.44	24.01	9.76	10.54	11.36	10.18
XLOC_000603	10.42	4.78	12.01	7.49	8.17	8.49	5.97	5.89	11.19	8.60	7.51
XLOC_000604	0.00	0.00	0.00	0.00	0.00	0.00	0.00	0.00	0.00	0.00	0.00
XLOC_000605	0.01	0.66	0.08	0.02	0.87	0.00	0.01	0.56	0.06	0.02	0.86
XLOC_000606	0.00	0.00	0.00	0.00	0.00	0.00	0.00	0.00	0.00	0.00	0.00
XLOC_000607	0.00	0.10	0.04	0.00	0.13	0.08	0.00	0.09	0.03	0.00	0.26
XLOC_000608	0.00	0.00	0.00	0.00	0.00	0.00	0.00	0.00	0.00	0.00	0.00
XLOC_000609	14.48	25.50	18.98	23.90	27.75	11.86	15.90	37.55	8.97	10.86	33.55
XLOC_000610	53.34	61.29	71.02	68.34	61.71	60.79	64.00	60.24	37.83	40.16	56.30
XLOC_000611	0.20	0.07	0.64	0.54	0.04	0.59	0.36	0.02	0.23	0.17	0.04
XLOC_000612	1.85	0.00	0.32	0.09	0.00	0.48	0.45	0.00	0.12	0.18	0.02
XLOC_000613	0.00	0.02	0.00	0.08	0.02	0.00	0.00	0.00	0.02	0.14	0.00
XLOC_000614	0.00	0.00	0.00	0.00	0.00	0.00	0.00	0.00	0.00	0.00	0.00
XLOC_000615	7.02	4.78	8.02	9.75	5.21	7.03	7.72	4.94	5.24	6.41	4.53
XLOC_000616	0.00	0.13	0.00	0.00	0.04	0.00	0.00	0.03	0.00	0.00	0.02
XLOC_000617	0.00	0.09	0.00	0.00	0.23	0.00	0.00	0.06	0.00	0.00	0.09
XLOC_000618	8.53	0.17	1.59	9.95	0.10	0.56	8.18	0.17	1.73	13.08	0.39
XLOC_000619	0.33	0.00	0.12	0.47	0.00	0.00	0.32	0.00	0.12	0.60	0.00
XLOC_000620	0.90	0.00	0.09	0.59	0.00	0.14	0.83	0.00	0.08	1.07	0.00
XLOC_000621	1.58	1.40	1.48	1.75	1.37	0.71	1.33	1.16	1.81	1.13	1.33
XLOC_000622	44.21	23.39	38.90	40.39	24.69	32.98	37.45	26.83	31.86	33.49	21.17
XLOC_000623	0.27	0.35	0.76	0.28	0.43	0.19	0.74	0.25	0.14	0.07	0.14
XLOC_000624	0.66	0.05	1.40	1.27	0.02	0.70	0.96	0.15	0.29	0.32	0.14
XLOC_000625	1.46	0.00	0.26	0.59	0.00	1.28	1.31	0.07	0.37	0.94	0.00
XLOC_000626	0.88	0.05	1.05	0.87	0.05	0.83	0.36	0.13	0.66	0.49	0.17
XLOC_000627	0.12	0.14	0.06	0.23	0.05	0.00	0.10	0.09	0.05	0.00	0.10
XLOC_000628	0.10	0.29	0.56	0.57	0.31	0.06	0.25	0.16	0.20	0.02	0.20
XLOC_000629	10.80	31.21	12.52	13.41	24.80	9.20	10.42	24.56	5.87	7.31	21.80
XLOC_000630	8.15	1.70	11.14	11.25	2.91	6.76	7.23	0.36	5.44	5.25	0.47
XLOC_000631	2.37	0.00	6.26	5.89	0.00	0.22	0.00	0.00	0.00	0.62	0.00
XLOC_000632	0.22	7.50	0.05	0.18	6.52	0.10	0.16	5.61	0.00	0.02	7.27
XLOC_000633	4.35	4.84	6.07	6.36	4.23	6.24	4.59	4.45	4.37	3.62	4.93
XLOC_000634	0.21	0.84	0.57	0.94	0.71	0.46	0.34	0.49	0.37	0.22	0.48
XLOC_000635	1.35	0.34	2.03	1.46	0.38	0.51	1.29	0.34	0.99	0.72	0.30
XLOC_000636	0.00	0.00	0.00	0.00	0.00	0.00	0.00	0.00	0.00	0.00	0.00
XLOC_000637	0.00	0.00	0.00	0.00	0.00	0.00	0.00	0.00	0.00	0.00	0.00
XLOC_000638	0.00	0.00	0.00	0.00	0.00	0.00	0.00	0.00	0.00	0.00	0.00
XLOC_000639	0.18	0.11	0.05	0.11	0.07	0.09	0.42	0.04	0.06	0.02	0.05
XLOC_000640	5.54	0.84	6.54	7.41	0.77	5.19	5.71	1.08	1.64	2.02	1.07
XLOC_000641	0.00	0.00	0.00	0.00	0.00	0.00	0.00	0.00	0.00	0.00	0.00
XLOC_000642	0.02	0.68	0.04	0.09	0.89	0.05	0.00	0.48	0.04	0.11	0.37
XLOC_000643	0.00	0.12	0.02	0.00	0.09	0.00	0.00	0.05	0.00	0.00	0.32
XLOC_000644	3.02	310.26	0.33	3.82	422.76	0.46	5.44	366.68	0.29	1.80	343.59
XLOC_000645	0.86	0.03	0.17	0.29	0.00	0.19	0.42	0.03	0.29	0.23	0.06
XLOC_000646	0.42	1.49	0.18	0.60	1.72	0.01	0.84	2.81	0.24	0.33	2.68
XLOC_000647	0.00	0.00	0.00	0.00	0.00	0.00	0.00	0.00	0.00	0.00	0.00
XLOC_000648	0.00	0.06	0.01	0.07	0.04	0.00	0.20	0.08	0.00	0.00	0.08
XLOC_000649	0.00	0.34	0.00	0.00	0.17	0.00	0.00	0.42	0.00	0.00	0.45
XLOC_000650	0.00	0.00	0.00	0.00	0.00	0.00	0.00	0.00	0.00	0.00	0.00
XLOC_000651	0.07	0.03	0.15	0.28	0.07	0.00	0.00	0.00	0.00	0.00	0.00
XLOC_000652	20.58	5.91	21.67	25.71	7.10	20.71	28.55	5.28	16.81	17.91	5.15
XLOC_000653	0.30	0.04	0.35	0.22	0.03	0.31	0.73	0.05	0.07	0.25	0.13
XLOC_000654	16.75	6.85	11.76	11.98	7.06	11.13	13.08	7.42	8.47	9.79	5.61
XLOC_000655	0.00	0.00	0.00	0.00	0.00	0.00	0.00	0.00	0.00	0.00	0.00
XLOC_000656	1.14	0.37	2.93	2.43	0.26	4.21	7.83	0.20	1.80	0.84	0.38
XLOC_000657	1.77	7.93	2.34	2.19	5.97	2.55	3.29	4.81	2.08	1.91	6.12
XLOC_000658	7.30	7.34	10.84	9.22	8.23	9.93	13.27	8.39	6.61	6.15	8.39
XLOC_000659	14.57	3.63	17.82	17.33	3.70	17.17	16.00	2.82	9.18	7.96	3.54
XLOC_000660	8.57	4.33	7.69	9.21	6.64	6.41	8.79	3.35	6.31	6.55	4.66
XLOC_000661	1.86	2.49	1.48	1.72	3.03	1.83	2.26	3.10	1.82	2.25	3.13
XLOC_000662	0.00	0.02	0.00	0.00	0.01	0.00	0.00	0.00	0.00	0.00	0.06
XLOC_000663	0.00	0.01	0.04	0.00	0.03	0.00	0.00	0.02	0.00	0.00	0.05
XLOC_000664	0.00	0.02	0.00	0.00	0.06	0.00	0.00	0.01	0.00	0.00	0.00
XLOC_000665	0.00	0.00	0.00	0.00	0.00	0.00	0.00	0.00	0.00	0.00	0.00
XLOC_000666	20.14	11.51	24.91	25.72	10.76	20.86	24.03	10.84	14.15	16.18	10.50
XLOC_000667	7.12	3.82	8.71	8.58	3.88	9.25	9.91	3.91	5.04	6.20	3.39
XLOC_000668	12.23	4.95	15.70	13.63	4.78	14.07	17.04	6.31	9.89	6.77	5.49
XLOC_000669	0.00	0.00	0.00	0.00	0.00	0.00	0.00	0.00	0.00	0.00	0.00
XLOC_000670	9.19	7.65	7.84	8.59	6.52	6.57	9.05	6.26	5.06	5.56	6.23
XLOC_000671	9.39	10.91	10.53	10.63	9.48	9.05	10.62	10.24	6.64	5.83	6.74
XLOC_000672	24.38	15.65	30.65	28.25	13.49	21.76	24.89	11.87	16.31	14.47	11.43
XLOC_000673	26.87	7.65	23.92	23.59	7.23	17.81	23.07	5.49	9.61	7.59	5.49
XLOC_000674	0.00	0.00	0.00	0.00	0.00	0.00	0.00	0.00	0.00	0.00	0.00
XLOC_000675	0.00	0.00	0.00	0.00	0.00	0.00	0.00	0.00	0.00	0.00	0.00
XLOC_000676	2.91	5.73	1.98	2.97	7.62	1.19	3.82	3.97	0.91	1.67	3.38
XLOC_000677	0.01	0.02	0.00	0.00	0.01	0.04	0.02	0.01	0.02	0.00	0.00
XLOC_000678	0.00	0.00	0.00	0.00	0.00	0.00	0.00	0.00	0.00	0.00	0.00
XLOC_000679	0.00	0.00	0.00	0.00	0.00	0.00	0.00	0.00	0.00	0.00	0.00
XLOC_000680	17.61	3.19	19.43	21.37	3.53	16.69	23.20	2.55	13.00	12.30	2.73
XLOC_000681	0.00	0.39	0.00	0.00	0.95	0.00	0.33	0.08	0.00	0.13	0.35
XLOC_000682	0.00	0.00	0.00	0.00	0.00	0.00	0.00	0.00	0.00	0.00	0.00
XLOC_000683	0.65	0.06	0.67	1.28	0.18	1.09	1.56	0.15	1.06	1.07	0.18
XLOC_000684	3.35	23.93	3.75	4.90	23.33	2.28	3.76	22.63	1.69	2.43	22.43
XLOC_000685	3.16	0.99	3.44	3.50	1.53	1.47	2.78	0.61	1.77	1.50	0.82
XLOC_000686	0.00	0.00	0.00	0.00	0.00	0.00	0.00	0.00	0.00	0.00	0.00
XLOC_000687	1.20	4.11	0.82	0.89	2.69	1.06	1.28	4.15	0.35	0.42	2.83
XLOC_000688	0.00	0.30	0.00	0.00	0.27	0.00	0.00	0.06	0.00	0.00	0.00
XLOC_000689	0.00	0.27	0.00	0.00	0.12	0.00	0.00	0.17	0.00	0.00	0.16
XLOC_000690	11.22	3.22	10.26	11.01	3.38	9.40	13.25	3.44	7.15	7.58	2.76
XLOC_000691	0.02	0.26	0.14	0.14	0.29	0.11	0.14	0.19	0.04	0.04	0.26
XLOC_000692	0.55	0.28	0.85	0.45	0.31	0.55	0.67	0.20	0.70	0.24	0.17
XLOC_000693	0.00	0.10	0.00	0.00	0.00	0.00	0.00	0.00	0.00	0.00	0.00
XLOC_000694	0.00	0.00	0.00	0.00	0.00	0.00	0.00	0.00	0.00	0.00	0.00
XLOC_000695	21.88	9.67	19.67	27.45	10.41	22.64	21.71	11.16	14.62	21.25	11.38
XLOC_000696	7.45	5.78	7.22	7.03	7.51	6.17	7.54	6.37	6.35	5.67	6.26
XLOC_000697	0.00	0.00	0.00	0.00	0.00	0.00	0.00	0.00	0.00	0.00	0.00
XLOC_000698	0.00	0.00	0.00	0.00	0.00	0.00	0.00	0.00	0.00	0.00	0.00
XLOC_000699	16.56	7.67	15.11	15.01	8.89	12.34	14.60	8.02	16.17	18.33	7.91
XLOC_000700	0.00	0.00	0.00	0.00	0.00	0.00	0.00	0.00	0.00	0.00	0.00
XLOC_000701	0.00	3.21	0.00	0.00	2.27	0.00	0.09	2.35	0.00	0.00	2.50
XLOC_000702	14.99	2.28	15.73	17.39	2.39	8.92	20.86	1.35	7.44	8.08	1.45
XLOC_000703	0.17	0.16	0.02	0.20	0.16	0.04	0.54	0.07	0.07	0.34	0.06
XLOC_000704	0.03	0.09	0.81	0.84	0.25	0.00	0.50	0.35	0.16	0.37	0.22
XLOC_000705	7.01	4.31	4.99	5.35	4.91	4.10	6.62	4.68	3.72	4.05	5.29
XLOC_000706	17.04	18.07	19.90	23.05	16.72	15.95	21.08	16.81	12.10	15.59	18.88
XLOC_000707	0.09	0.36	0.21	0.08	0.31	0.25	0.23	0.24	0.22	0.01	0.24
XLOC_000708	0.00	0.02	0.00	0.01	0.00	0.00	0.00	0.03	0.00	0.00	0.01
XLOC_000709	1.13	0.19	0.99	1.53	0.27	0.56	1.16	0.09	0.14	0.55	0.11
XLOC_000710	63.99	1.28	108.48	99.15	1.40	74.19	81.01	1.20	54.09	59.53	0.65
XLOC_000711	0.00	0.28	0.00	0.00	0.00	0.00	0.00	0.59	0.00	0.00	0.00
XLOC_000712	0.01	1.85	0.00	0.00	1.46	0.00	0.00	1.45	0.00	0.00	1.68
XLOC_000713	0.00	0.00	0.00	0.00	0.00	0.00	0.00	0.00	0.00	0.00	0.00
XLOC_000714	0.00	1.95	0.00	0.02	2.70	0.00	0.07	1.62	0.00	0.00	2.38
XLOC_000715	0.00	0.00	0.00	0.00	0.00	0.00	0.00	0.00	0.00	0.00	0.00
XLOC_000716	0.00	0.00	0.00	0.00	0.00	0.00	0.00	0.00	0.00	0.00	0.00
XLOC_000717	4.75	3.22	6.72	7.44	2.75	5.90	4.73	2.95	4.86	3.38	2.45
XLOC_000718	0.10	2.51	0.03	0.05	2.25	0.00	0.12	6.91	0.04	0.01	6.46
XLOC_000719	0.03	0.11	0.00	0.00	0.20	0.00	0.00	0.48	0.00	0.00	0.41
XLOC_000720	0.00	0.09	0.00	0.00	0.22	0.00	0.00	0.32	0.00	0.00	0.20
XLOC_000721	0.00	0.06	0.00	0.00	0.11	0.00	0.00	0.41	0.00	0.00	0.03
XLOC_000722	0.00	0.09	0.00	0.00	0.02	0.00	0.00	0.24	0.00	0.00	0.06
XLOC_000723	0.00	0.10	0.00	0.00	0.06	0.00	0.00	0.16	0.00	0.00	0.11
XLOC_000724	0.00	0.24	0.01	0.01	0.18	0.00	0.00	0.32	0.00	0.00	0.37
XLOC_000725	0.01	0.41	0.00	0.00	0.53	0.00	0.00	0.94	0.00	0.00	1.22
XLOC_000726	0.00	0.00	0.00	0.00	0.00	0.00	0.00	0.00	0.12	0.00	0.00
XLOC_000727	0.00	0.00	0.00	0.00	0.00	0.00	0.00	0.00	0.00	0.00	0.00
XLOC_000728	0.73	0.68	1.46	0.98	0.21	0.29	1.36	0.45	0.69	1.00	0.31
XLOC_000729	16.48	6.62	21.50	21.15	7.11	19.26	21.96	7.32	12.77	13.78	6.91
XLOC_000730	0.11	0.10	0.27	0.24	0.47	0.00	0.97	0.10	0.00	0.00	0.25
XLOC_000731	0.09	0.18	0.16	0.14	0.28	0.00	0.07	0.13	0.00	0.04	0.18
XLOC_000732	0.40	0.25	0.17	0.64	0.31	0.00	0.33	0.19	0.06	0.02	0.09
XLOC_000733	0.19	0.38	0.79	0.74	0.49	0.52	0.61	0.26	0.45	0.62	0.23
XLOC_000734	0.04	0.00	0.43	0.11	0.01	0.00	0.00	0.00	0.18	0.11	0.01
XLOC_000735	0.00	0.00	0.00	0.00	0.00	0.00	0.00	0.00	0.01	0.00	0.00
XLOC_000736	4.65	0.56	3.77	6.33	1.17	2.82	4.57	0.30	2.78	3.21	0.43
XLOC_000737	26.59	0.52	8.19	41.89	0.67	8.44	28.84	0.60	8.38	38.24	0.96
XLOC_000738	0.00	0.00	0.00	0.00	0.00	0.00	0.00	0.00	0.00	0.00	0.01
XLOC_000739	0.00	0.00	0.00	0.00	0.08	0.00	0.00	0.00	0.00	0.00	0.00
XLOC_000740	0.00	0.00	0.00	0.00	0.00	0.00	0.00	0.00	0.00	0.00	0.00
XLOC_000741	0.00	0.97	0.00	0.00	0.72	0.00	0.00	0.74	0.00	0.00	1.18
XLOC_000742	15.62	24.95	17.45	18.37	26.07	15.75	15.27	28.64	17.14	19.70	24.62
XLOC_000743	0.55	0.08	0.67	1.19	0.07	1.06	0.95	0.06	0.48	0.83	0.03
XLOC_000744	1.43	0.03	1.39	0.71	0.03	1.20	0.61	0.03	0.66	0.75	0.09
XLOC_000745	25.44	42.63	0.00	0.00	22.20	46.56	21.45	39.48	99.21	58.14	11.97
XLOC_000746	22.24	18.94	12.20	34.29	18.50	11.74	31.68	22.34	8.96	21.96	19.99
XLOC_000747	0.26	0.00	2.76	0.87	0.00	0.00	1.08	0.00	0.39	0.11	0.00
XLOC_000748	5.55	4.57	5.34	6.42	4.24	3.24	4.80	4.75	2.12	3.54	4.11
XLOC_000749	0.00	0.00	0.00	0.00	0.00	0.00	0.00	0.00	0.00	0.00	0.00
XLOC_000750	0.49	1.53	0.03	0.28	2.06	0.00	0.18	0.46	0.00	0.11	0.95
XLOC_000751	4.50	3.97	1.00	4.06	4.01	0.45	6.50	1.59	0.60	2.87	1.82
XLOC_000752	0.00	0.00	0.00	0.00	0.00	0.00	0.00	0.00	0.00	0.00	0.00
XLOC_000753	0.00	0.02	0.00	0.00	0.02	0.00	0.00	0.00	0.00	0.00	0.00
XLOC_000754	5.74	0.14	10.77	5.93	0.13	11.17	8.51	0.08	10.36	5.89	0.08
XLOC_000755	24.04	17.52	28.37	30.86	15.95	17.33	21.02	20.90	14.93	17.10	16.81
XLOC_000756	0.03	2.91	0.00	0.00	4.35	0.00	0.00	3.16	0.00	0.00	3.34
XLOC_000757	0.00	0.39	0.00	0.00	0.36	0.00	0.00	0.23	0.00	0.00	0.26
XLOC_000758	0.00	0.00	0.00	0.00	0.00	0.00	0.00	0.00	0.00	0.00	0.00
XLOC_000759	3.16	0.09	2.85	4.48	0.20	3.14	3.15	0.09	4.86	5.52	0.03
XLOC_000760	0.20	0.11	0.48	0.94	0.05	0.00	0.00	0.14	0.09	0.31	0.08
XLOC_000761	0.00	0.00	0.00	0.00	0.01	0.00	0.00	0.04	0.00	0.00	0.01
XLOC_000762	0.00	0.01	0.07	0.00	0.00	0.00	0.00	0.00	0.00	0.00	0.03
XLOC_000763	0.00	0.00	0.00	0.00	0.00	0.00	0.00	0.00	0.00	0.00	0.00
XLOC_000764	0.00	0.00	0.00	0.00	0.00	0.00	0.00	0.00	0.00	0.00	0.00
XLOC_000765	20.08	13.32	21.38	20.45	13.41	16.05	18.36	21.80	14.44	14.20	14.69
XLOC_000766	0.00	0.00	0.00	0.00	0.00	0.00	0.00	0.00	0.00	0.00	0.00
XLOC_000767	0.93	20.91	2.08	2.70	23.29	0.31	1.10	20.59	1.48	2.20	26.55
XLOC_000768	0.00	0.00	0.00	0.00	0.01	0.00	0.00	0.01	0.01	0.00	0.01
XLOC_000769	0.00	23.72	0.00	0.00	24.22	0.00	0.00	28.80	0.00	0.00	25.20
XLOC_000770	45.13	21.40	23.81	23.08	17.97	23.62	28.59	20.19	25.08	26.26	17.22
XLOC_000771	0.00	0.00	0.00	0.00	0.00	0.00	0.00	0.00	0.00	0.00	0.00
XLOC_000772	0.07	183.98	0.39	0.14	171.15	0.62	0.05	95.37	0.30	0.24	104.61
XLOC_000773	0.00	0.39	0.00	0.00	0.30	0.08	0.00	0.12	0.00	0.00	0.10
XLOC_000774	85.33	19.82	78.24	72.41	17.46	76.50	80.81	22.96	71.17	71.73	25.54
XLOC_000775	0.00	0.36	0.00	0.00	0.41	0.00	0.00	0.29	0.00	0.00	0.77
XLOC_000776	0.00	0.09	0.00	0.00	0.25	0.00	0.00	0.17	0.00	0.00	0.17
XLOC_000777	1.90	3.01	2.69	2.42	2.90	1.39	2.57	3.35	1.43	1.33	3.16
XLOC_000778	0.00	0.00	0.00	0.00	0.00	0.00	0.00	0.00	0.00	0.00	0.00
XLOC_000779	0.29	0.61	0.49	0.60	0.64	0.40	0.40	0.38	0.15	0.13	0.36
XLOC_000780	0.00	0.00	0.00	0.00	0.00	0.00	0.00	0.00	0.00	0.00	0.00
XLOC_000781	0.00	0.11	0.00	0.00	0.00	0.00	0.00	0.04	0.00	0.00	0.58
XLOC_000782	0.00	0.02	0.03	0.03	0.05	0.00	0.01	0.00	0.00	0.01	0.01
XLOC_000783	76.32	19.55	60.16	97.89	25.82	41.11	95.58	39.87	32.87	53.39	26.62
XLOC_000784	0.00	0.00	0.00	0.00	0.00	0.00	0.00	0.00	0.00	0.00	0.00
XLOC_000785	0.98	6.97	0.80	0.67	8.30	0.52	2.02	6.51	1.16	0.91	6.89
XLOC_000786	11.59	45.96	18.53	14.57	42.88	15.51	11.67	31.81	17.32	10.62	40.24
XLOC_000787	0.06	0.24	0.10	0.08	0.22	0.08	0.19	0.27	0.02	0.05	0.26
XLOC_000788	0.02	0.19	0.01	0.00	0.39	0.00	0.00	0.09	0.00	0.00	0.14
XLOC_000789	0.00	0.00	0.00	0.00	0.01	0.00	0.00	0.01	0.00	0.00	0.01
XLOC_000790	20.40	690.92	27.14	29.62	729.11	21.61	38.20	1086.72	17.30	19.49	861.61
XLOC_000791	0.29	0.20	0.07	0.28	0.29	0.00	0.00	0.23	0.00	0.16	0.14
XLOC_000792	0.21	0.34	0.00	0.08	0.66	0.00	0.00	0.00	0.00	0.00	0.35
XLOC_000793	0.00	0.00	0.00	0.00	0.00	0.00	0.00	0.00	0.00	0.00	0.00
XLOC_000794	0.00	0.00	0.00	0.00	0.00	0.00	0.00	0.00	0.00	0.00	0.00
XLOC_000795	0.02	0.67	0.19	0.19	0.03	0.04	0.00	0.15	0.14	0.00	0.00
XLOC_000796	6.71	1.11	8.04	8.19	1.04	7.06	9.34	0.60	5.05	5.01	0.96
XLOC_000797	0.02	0.00	0.42	1.08	0.00	0.00	0.13	0.00	0.32	0.03	0.00
XLOC_000798	62.61	0.53	32.42	86.81	0.54	24.95	83.73	0.43	18.46	52.22	0.55
XLOC_000799	1.69	0.00	0.86	14.56	0.00	0.00	2.30	0.00	1.73	0.00	0.00
XLOC_000800	3.59	0.02	3.20	5.87	0.00	0.35	5.52	0.02	0.61	0.94	0.00
XLOC_000801	1.91	0.02	1.33	4.55	0.03	0.93	3.37	0.03	0.22	0.59	0.06
XLOC_000802	3.11	0.05	1.37	8.05	0.05	1.32	3.71	0.00	0.30	0.54	0.05
XLOC_000803	5.48	0.03	2.56	9.00	0.03	2.75	2.89	0.10	0.97	2.15	0.28
XLOC_000804	0.00	0.00	0.00	3.43	0.00	0.00	0.67	0.00	0.00	0.00	0.00
XLOC_000805	0.33	0.00	0.26	0.72	0.00	0.44	0.32	0.00	0.00	0.23	0.00
XLOC_000806	0.05	0.00	0.11	0.48	0.00	0.00	0.00	0.00	0.00	0.00	0.00
XLOC_000807	0.03	0.00	0.14	0.19	0.00	0.14	0.16	0.00	0.00	0.00	0.00
XLOC_000808	0.91	0.00	0.04	0.84	0.06	0.50	1.03	0.03	0.08	0.11	0.03
XLOC_000809	0.00	1.71	0.12	0.00	0.92	0.00	0.00	5.25	0.00	0.00	4.21
XLOC_000810	10.96	8.50	14.84	16.25	8.74	8.72	10.12	8.37	7.23	8.07	7.46
XLOC_000811	0.00	0.00	0.00	0.00	0.00	0.00	0.00	0.00	0.00	0.00	0.00
XLOC_000812	0.00	0.01	0.10	0.19	0.00	0.00	0.05	0.00	0.11	0.15	0.00
XLOC_000813	0.00	0.98	0.05	0.03	0.70	0.00	0.15	0.62	0.02	0.08	0.77
XLOC_000814	0.00	0.24	0.00	0.00	0.23	0.00	0.00	0.00	0.00	0.00	0.00
XLOC_000815	0.00	0.60	0.00	0.00	0.46	0.00	0.00	0.92	0.00	0.00	0.31
XLOC_000816	0.00	0.00	0.00	0.00	0.00	0.00	0.00	0.16	0.00	0.00	0.64
XLOC_000817	0.00	0.00	0.00	0.00	0.00	0.00	0.00	0.00	0.00	0.00	0.00
XLOC_000818	0.00	0.00	0.00	0.00	0.00	0.00	0.00	0.00	0.00	0.00	0.00
XLOC_000819	0.00	0.00	0.00	0.00	0.00	0.00	0.00	0.00	0.00	0.00	0.00
XLOC_000820	30.58	17.53	28.87	33.22	17.31	24.30	27.66	17.20	21.45	20.45	17.05
XLOC_000821	19.55	19.44	18.10	26.15	17.87	24.81	35.94	21.52	27.78	37.72	16.88
XLOC_000822	0.00	0.00	0.00	0.00	0.00	0.00	0.00	0.00	0.00	0.00	0.00
XLOC_000823	0.00	0.42	0.00	0.00	0.03	0.00	0.00	0.76	0.26	0.00	0.31
XLOC_000824	0.00	0.21	0.00	0.06	0.06	0.00	0.00	0.27	0.00	0.00	0.49
XLOC_000825	0.01	0.15	0.00	0.00	0.03	0.00	0.00	0.11	0.00	0.00	0.38
XLOC_000826	0.00	0.23	0.00	0.04	0.08	0.00	0.00	0.26	0.10	0.00	0.14
XLOC_000827	0.30	0.65	0.15	0.10	0.86	0.25	0.00	0.30	0.00	0.00	0.31
XLOC_000828	0.00	0.48	0.00	0.00	0.03	0.00	0.00	0.00	0.00	0.00	0.00
XLOC_000829	4.35	6.80	5.40	6.33	6.29	3.65	5.46	4.68	2.95	3.26	5.07
XLOC_000830	0.08	7.70	0.07	0.09	9.71	0.48	0.14	6.92	0.00	0.03	6.19
XLOC_000831	0.00	0.00	0.00	0.00	0.00	0.00	0.00	0.00	0.00	0.00	0.00
XLOC_000832	0.19	0.00	1.54	2.49	0.00	0.78	2.42	0.00	0.75	0.53	0.00
XLOC_000833	0.00	0.00	0.00	0.00	0.00	0.00	0.00	0.00	0.00	0.00	0.00
XLOC_000834	2.16	1.17	0.29	1.55	0.67	0.80	0.06	0.24	0.00	0.00	0.29
XLOC_000835	0.00	0.00	0.00	0.00	0.00	0.00	0.00	0.00	0.00	0.00	0.00
XLOC_000836	0.00	0.00	0.00	0.00	0.00	0.00	0.00	0.00	0.00	0.00	0.00
XLOC_000837	0.00	0.54	0.00	0.00	0.49	0.00	0.00	0.35	0.00	0.00	0.42
XLOC_000838	0.00	0.68	0.00	0.00	0.30	0.00	0.00	0.32	0.00	0.00	0.47
XLOC_000839	9.39	91.52	12.75	12.45	91.47	9.30	8.28	102.94	8.58	8.54	100.16
XLOC_000840	0.08	1.40	0.04	0.00	0.43	0.00	0.14	0.10	0.02	0.08	0.45
XLOC_000841	0.00	0.00	0.00	0.00	0.00	0.00	0.00	0.00	0.00	0.00	0.00
XLOC_000842	2.45	0.08	11.76	4.36	0.09	11.88	5.08	0.03	10.80	3.96	0.04
XLOC_000843	0.00	0.00	0.00	0.00	0.00	0.00	0.00	0.00	0.00	0.00	0.00
XLOC_000844	0.00	5.06	0.00	0.00	5.12	0.00	0.00	6.62	0.00	0.00	6.05
XLOC_000845	0.00	3.69	0.00	0.00	3.28	0.00	0.00	8.50	0.00	0.00	3.86
XLOC_000846	0.00	0.00	0.00	0.00	0.00	0.00	0.00	0.01	0.00	0.00	0.00
XLOC_000847	0.50	0.00	1.09	0.63	0.00	1.06	0.33	0.00	0.14	0.28	0.00
XLOC_000848	0.00	0.00	0.00	0.00	0.00	0.00	0.00	0.00	0.00	0.00	0.00
XLOC_000849	7.37	168.98	8.99	9.23	159.94	8.13	12.55	103.29	4.98	4.90	69.94
XLOC_000850	0.00	0.00	0.00	0.00	0.00	0.00	0.00	0.00	0.00	0.00	0.00
XLOC_000851	0.20	0.65	0.36	0.28	0.57	0.18	0.31	0.61	0.25	0.45	0.92
XLOC_000852	0.00	0.17	0.00	0.00	0.08	0.00	0.00	0.02	0.00	0.00	0.03
XLOC_000853	0.00	0.12	0.00	0.00	0.07	0.00	0.00	0.07	0.00	0.00	0.06
XLOC_000854	113.66	64.34	64.56	73.30	58.72	90.46	112.65	78.62	92.45	92.04	67.61
XLOC_000855	13.10	2.35	17.53	15.32	2.89	13.32	11.37	1.74	11.28	10.88	3.26
XLOC_000856	11.27	10.53	11.75	13.84	10.46	10.49	14.73	10.90	10.98	10.61	8.56
XLOC_000857	9.80	2.79	13.03	16.72	3.86	10.52	8.42	2.41	7.83	9.70	2.48
XLOC_000858	0.02	2.92	0.05	0.00	2.91	0.08	0.00	2.62	0.04	0.00	3.79
XLOC_000859	13.75	13.04	19.78	15.94	13.73	20.36	21.49	9.62	20.02	16.29	8.09
XLOC_000860	2.55	0.09	2.83	5.22	0.27	1.59	8.66	0.06	0.79	1.58	0.03
XLOC_000861	1.73	0.12	2.14	3.50	0.05	1.76	4.22	0.10	0.66	1.46	0.02
XLOC_000862	0.00	0.08	0.00	0.00	0.01	0.00	0.00	0.04	0.00	0.00	0.03
XLOC_000863	42.05	2.84	22.34	26.68	2.35	26.27	37.36	2.06	28.42	31.80	3.35
XLOC_000864	29.64	7.25	28.06	25.66	7.49	21.31	29.61	6.83	26.42	22.83	6.75
XLOC_000865	0.76	0.02	0.32	0.67	0.01	0.36	0.36	0.02	0.36	0.36	0.03
XLOC_000866	18.66	4.93	19.72	19.95	5.42	20.39	24.79	5.10	11.74	15.31	4.32
XLOC_000867	0.89	0.08	0.62	0.52	0.02	0.70	0.50	0.00	0.00	0.00	0.08
XLOC_000868	0.10	0.13	0.37	0.47	0.03	0.75	1.30	0.00	0.04	0.16	0.00
XLOC_000869	0.00	0.40	1.59	0.35	0.11	0.29	0.49	0.00	0.00	0.00	0.00
XLOC_000870	46.30	20.08	30.97	34.04	19.79	31.39	38.27	14.79	49.21	50.29	10.72
XLOC_000871	0.04	0.25	1.10	0.07	0.17	1.32	0.01	0.22	0.43	0.12	0.13
XLOC_000872	1.97	4.35	2.60	2.75	4.04	2.36	1.70	3.54	1.14	1.18	4.20
XLOC_000873	0.03	0.19	0.10	0.05	0.23	0.08	0.22	0.06	0.00	0.00	0.14
XLOC_000874	0.00	0.00	0.00	0.00	0.00	0.00	0.00	0.02	0.00	0.00	0.00
XLOC_000875	0.00	0.08	0.00	0.00	0.01	0.00	0.00	0.02	0.00	0.00	0.01
XLOC_000876	0.00	0.00	0.00	0.00	0.00	0.00	0.00	0.00	0.00	0.00	0.00
XLOC_000877	2.24	23.39	5.07	4.27	19.94	2.75	3.65	28.46	2.04	3.09	24.90
XLOC_000878	0.62	0.35	2.51	0.80	0.33	4.04	2.45	0.34	2.51	0.85	0.25
XLOC_000879	0.30	0.03	0.78	0.11	0.04	1.37	0.35	0.03	0.19	0.25	0.00
XLOC_000880	1.97	0.22	2.99	4.75	0.57	0.77	0.91	0.06	1.57	1.48	0.13
XLOC_000881	1546.88	199.92	1331.75	1367.59	217.07	1692.46	1417.03	190.98	1756.95	1706.37	189.84
XLOC_000882	0.38	0.00	0.06	0.34	0.00	0.00	1.03	0.00	0.17	0.00	0.00
XLOC_000883	0.76	0.00	0.54	0.09	0.00	0.92	1.08	0.00	0.54	0.33	0.00
XLOC_000884	0.72	0.00	0.27	0.21	0.00	0.59	0.78	0.00	0.45	0.31	0.00
XLOC_000885	0.25	0.00	1.47	1.18	0.00	0.31	0.05	0.00	1.05	1.85	0.00
XLOC_000886	0.02	0.00	0.21	0.47	0.00	0.02	0.42	0.00	0.00	0.07	0.00
XLOC_000887	25.31	0.08	25.88	46.85	0.15	16.40	28.61	0.06	23.62	34.24	0.17
XLOC_000888	1.85	0.03	2.68	5.17	0.01	0.96	2.63	0.02	0.64	1.22	0.02
XLOC_000889	1.38	0.10	2.53	4.24	0.00	1.24	3.25	0.02	0.18	1.11	0.04
XLOC_000890	3.93	0.00	2.81	3.98	0.97	0.00	6.71	0.00	1.22	1.78	0.15
XLOC_000891	0.09	0.00	1.73	0.72	0.00	0.00	0.00	0.00	0.63	0.18	0.04
XLOC_000892	0.32	0.03	1.76	4.32	0.05	0.43	0.73	0.02	0.31	0.74	0.04
XLOC_000893	0.55	0.00	0.15	0.08	0.00	0.00	0.00	0.00	0.24	0.01	0.00
XLOC_000894	0.00	0.49	0.00	0.00	0.83	0.00	0.00	0.19	0.00	0.00	0.24
XLOC_000895	0.00	0.00	0.00	0.00	0.00	0.00	0.00	0.00	0.00	0.00	0.00
XLOC_000896	0.00	0.00	0.00	0.00	0.00	0.00	0.00	0.00	0.00	0.00	0.00
XLOC_000897	0.00	0.01	0.06	0.06	0.01	0.00	0.00	0.06	0.00	0.00	0.05
XLOC_000898	0.00	0.00	0.00	0.00	0.00	0.00	0.00	0.00	0.00	0.00	0.00
XLOC_000899	0.01	0.40	0.02	0.00	0.72	0.00	0.00	0.75	0.00	0.01	0.50
XLOC_000900	0.00	0.00	0.00	0.00	0.00	0.00	0.00	0.00	0.00	0.00	0.00
XLOC_000901	1.69	3.86	3.11	2.55	4.18	0.86	2.11	5.08	1.45	0.80	3.96
XLOC_000902	6.17	16.01	8.17	8.27	17.25	8.16	5.91	15.76	5.14	4.95	12.30
XLOC_000903	0.12	0.25	0.47	0.25	0.20	0.12	0.29	0.10	0.09	0.03	0.09
XLOC_000904	147.05	44.08	170.36	186.26	35.68	121.45	156.09	24.53	76.68	96.74	30.20
XLOC_000905	0.40	0.02	0.47	0.45	0.02	0.99	0.86	0.07	0.21	0.26	0.01
XLOC_000906	26.40	99.16	29.63	23.34	105.60	24.94	23.75	94.70	22.49	18.72	89.81
XLOC_000907	0.05	0.42	0.10	0.07	0.48	0.02	0.04	0.28	0.04	0.06	0.20
XLOC_000908	0.00	0.11	0.09	0.02	0.26	0.00	0.00	0.14	0.00	0.00	0.04
XLOC_000909	0.32	0.14	0.00	0.19	0.21	0.00	0.00	0.16	0.00	0.00	0.21
XLOC_000910	0.01	0.30	0.11	0.05	0.29	0.06	0.08	0.26	0.00	0.00	0.34
XLOC_000911	0.00	0.00	0.00	0.00	0.00	0.00	0.00	0.00	0.00	0.00	0.00
XLOC_000912	0.00	0.00	0.00	0.00	0.00	0.00	0.00	0.00	0.00	0.00	0.00
XLOC_000913	0.00	0.00	0.00	0.00	0.00	0.00	0.00	0.00	0.00	0.00	0.02
XLOC_000914	0.00	0.00	0.00	0.00	0.00	0.00	0.00	0.00	0.00	0.00	0.00
XLOC_000915	0.00	0.00	34.26	0.00	0.00	0.00	0.00	0.00	0.00	0.00	24.37
XLOC_000916	0.61	0.17	2.11	1.12	0.47	1.12	0.81	0.20	0.36	0.49	0.15
XLOC_000917	0.00	0.00	0.00	0.00	0.00	0.00	0.00	0.00	0.00	0.00	0.00
XLOC_000918	28.70	2.69	27.11	26.89	2.88	26.26	35.41	2.43	14.02	21.57	2.79
XLOC_000919	63.40	3.37	34.95	41.74	3.97	27.93	50.52	3.32	39.39	43.08	3.01
XLOC_000920	0.20	0.28	0.04	0.10	0.16	0.00	0.42	0.35	0.00	0.10	0.15
XLOC_000921	44.37	36.77	63.45	57.82	30.49	49.06	49.56	27.44	28.89	28.01	26.87
XLOC_000922	0.00	0.00	0.00	0.00	0.00	0.00	0.00	0.00	0.00	0.00	0.00
XLOC_000923	0.68	0.07	1.02	1.38	0.16	0.68	0.76	0.03	0.49	0.60	0.04
XLOC_000924	0.00	0.00	0.00	0.00	0.00	0.00	0.00	0.00	0.00	0.00	0.00
XLOC_000925	0.00	0.00	0.00	0.00	0.00	0.00	0.00	0.00	0.00	0.00	0.00
XLOC_000926	1.20	0.37	1.37	1.58	0.41	1.39	1.28	0.40	0.32	0.79	0.44
XLOC_000927	0.00	0.00	0.00	0.00	0.00	0.00	0.00	0.00	0.00	0.00	0.00
XLOC_000928	0.85	0.09	0.00	0.13	0.00	0.89	5.66	0.12	0.00	0.00	0.00
XLOC_000929	11.01	2.78	10.99	8.45	3.85	18.46	8.71	1.96	14.28	11.51	2.04
XLOC_000930	0.00	0.00	0.00	0.00	0.00	0.00	0.00	0.00	0.00	0.00	0.00
XLOC_000931	542.51	142.27	814.81	1446.90	887.20	1002.70	642.41	335.85	484.10	1204.18	468.58
XLOC_000932	52.02	53.48	39.88	40.95	60.04	49.16	48.16	55.73	56.64	52.44	46.20
XLOC_000933	4.17	3.20	1.21	4.37	2.63	1.75	4.71	2.90	1.50	1.84	2.78
XLOC_000934	104.47	50.52	90.60	109.62	47.56	97.88	120.01	45.59	99.22	93.78	45.14
XLOC_000935	341.02	27.76	206.25	240.38	28.90	270.51	264.09	31.70	383.83	295.94	29.48
XLOC_000936	2.57	37.48	10.83	5.51	24.71	10.00	6.28	18.04	7.16	1.21	33.34
XLOC_000937	0.55	0.04	0.20	1.59	0.02	0.22	0.52	0.00	0.00	0.11	0.00
XLOC_000938	0.30	0.06	0.10	1.12	0.00	0.00	0.75	0.00	0.00	0.05	0.00
XLOC_000939	0.60	0.03	0.16	1.10	0.01	0.23	0.37	0.00	0.09	0.14	0.03
XLOC_000940	0.30	0.00	0.14	1.93	0.00	0.28	0.00	0.00	0.00	0.28	0.03
XLOC_000941	5.63	0.00	3.82	0.00	0.00	0.00	0.00	0.00	2.19	4.38	0.00
XLOC_000942	0.00	0.00	0.00	0.00	0.00	0.00	0.00	0.00	0.00	0.00	0.00
XLOC_000943	4.97	17.49	5.41	6.23	14.49	5.92	5.98	22.26	4.05	3.44	20.48
XLOC_000944	0.00	0.26	0.00	0.00	0.30	0.00	0.00	0.37	0.00	0.00	0.22
XLOC_000945	0.00	0.07	0.00	0.00	0.15	0.00	0.00	0.13	0.00	0.00	0.27
XLOC_000946	0.03	0.03	0.02	0.05	0.04	0.02	0.07	0.02	0.05	0.03	0.04
XLOC_000947	0.00	0.00	0.00	0.00	0.03	0.00	0.00	0.06	0.00	0.00	0.05
XLOC_000948	0.13	0.38	0.13	0.20	0.29	0.14	0.20	0.36	0.03	0.11	0.34
XLOC_000949	0.00	0.96	0.03	0.09	0.28	0.14	0.00	0.36	0.29	0.00	0.28
XLOC_000950	18.82	17.19	23.37	26.20	19.05	14.76	19.71	16.55	7.69	10.04	13.19
XLOC_000951	0.32	0.38	0.29	0.21	0.37	0.26	0.10	0.37	0.16	0.08	0.31
XLOC_000952	3.84	7.11	2.35	4.79	8.12	1.81	3.84	8.30	1.96	3.25	6.22
XLOC_000953	126.71	1.38	120.28	140.11	1.82	109.23	129.06	1.60	103.89	125.39	1.70
XLOC_000954	1.66	0.00	1.79	1.74	0.00	1.71	1.40	0.00	0.65	0.69	0.00
XLOC_000955	0.02	0.00	0.30	0.39	0.00	0.14	0.31	0.00	0.02	0.00	0.00
XLOC_000956	0.68	0.00	0.52	0.78	0.00	0.57	0.94	0.00	0.09	0.23	0.00
XLOC_000957	0.27	0.00	0.76	0.45	0.00	1.31	0.99	0.00	0.20	0.11	0.00
XLOC_000958	0.34	0.00	0.39	0.77	0.00	1.34	1.12	0.00	0.34	0.25	0.00
XLOC_000959	1.74	0.00	0.97	0.61	0.00	1.49	0.50	0.00	0.41	0.29	0.00
XLOC_000960	301.07	115.46	299.71	320.16	132.23	282.80	288.22	118.92	280.47	277.39	99.99
XLOC_000961	18.38	0.57	21.94	23.27	0.70	17.80	21.44	0.63	14.60	13.07	0.64
XLOC_000962	0.14	0.00	0.54	0.70	0.00	0.43	0.25	0.00	0.26	0.00	0.00
XLOC_000963	0.00	0.28	0.10	0.03	0.16	0.10	0.00	0.41	0.04	0.03	0.28
XLOC_000964	0.00	0.00	0.00	0.00	0.00	0.00	0.00	0.00	0.00	0.00	0.00
XLOC_000965	49.24	57.72	63.45	68.62	54.64	39.83	50.46	49.53	38.50	41.10	46.76
XLOC_000966	0.00	0.78	0.00	0.00	0.74	0.00	0.00	1.29	0.00	0.00	1.09
XLOC_000967	0.33	0.00	0.65	0.80	0.00	0.18	0.25	0.00	0.28	0.42	0.06
XLOC_000968	4.56	3.50	3.16	3.00	4.60	1.12	1.58	4.04	3.56	2.53	2.64
XLOC_000969	7.21	17.55	8.06	8.99	13.32	5.84	5.47	13.05	5.56	5.21	12.96
XLOC_000970	0.00	0.24	0.26	0.23	0.14	0.00	0.00	0.12	0.00	0.00	0.02
XLOC_000971	0.08	0.34	0.16	0.28	0.39	0.12	0.00	0.32	0.08	0.03	0.23
XLOC_000972	0.09	0.63	0.51	0.04	0.65	0.00	0.00	0.92	0.00	0.00	0.40
XLOC_000973	0.37	0.89	0.90	0.25	1.19	0.62	0.54	1.04	0.50	0.20	1.20
XLOC_000974	0.00	0.49	0.00	0.00	0.23	0.00	0.00	0.29	0.00	0.00	0.62
XLOC_000975	16.13	3.49	13.04	16.09	3.08	11.30	15.70	2.95	7.32	9.99	3.40
XLOC_000976	35.31	8.74	31.49	30.43	10.19	32.81	39.99	9.70	27.40	26.90	9.08
XLOC_000977	0.16	0.00	1.62	0.10	0.00	0.73	0.32	0.10	0.73	0.68	0.00
XLOC_000978	1.12	0.03	0.38	0.11	0.02	0.00	0.00	0.00	0.15	0.00	0.00
XLOC_000979	0.84	1.99	0.41	0.39	0.94	0.34	0.20	2.85	1.22	1.16	2.96
XLOC_000980	21.98	4.86	15.22	21.09	5.72	11.67	20.38	4.74	10.57	16.84	6.28
XLOC_000981	0.00	0.00	0.00	0.00	0.00	0.00	0.00	0.00	0.00	0.00	0.00
XLOC_000982	40.29	72.92	45.66	48.05	73.97	45.91	50.63	67.53	30.17	33.97	60.01
XLOC_000983	0.63	0.09	0.92	0.95	0.04	0.46	0.49	0.03	0.46	0.61	0.09
XLOC_000984	0.78	0.05	3.98	1.78	0.00	6.38	0.57	0.20	2.08	0.58	0.00
XLOC_000985	0.20	0.03	0.86	0.10	0.00	0.21	0.00	0.00	0.02	0.00	0.01
XLOC_000986	0.25	0.00	0.62	0.16	0.00	0.22	0.00	0.01	0.00	0.00	0.00
XLOC_000987	0.02	0.00	0.85	0.09	0.00	0.08	0.00	0.00	0.00	0.00	0.00
XLOC_000988	2.12	0.70	6.28	2.55	0.61	5.08	1.74	0.41	4.52	2.39	0.54
XLOC_000989	0.00	0.00	1.07	0.18	0.00	0.14	0.00	0.00	0.14	0.00	0.00
XLOC_000990	0.17	0.00	1.34	0.48	0.02	0.26	0.17	0.03	0.14	0.05	0.00
XLOC_000991	0.28	0.00	1.74	0.48	0.01	1.09	0.24	0.00	0.30	0.12	0.00
XLOC_000992	0.12	0.00	0.48	0.26	0.00	0.12	0.00	0.00	0.00	0.22	0.00
XLOC_000993	9.10	7.23	14.19	11.94	6.49	13.39	11.50	8.65	7.62	6.39	6.71
XLOC_000994	26.69	6.81	29.66	31.17	6.44	20.93	24.09	7.16	18.26	18.09	6.56
XLOC_000995	28.40	6.97	19.91	19.77	6.52	20.65	28.41	7.99	23.30	27.21	6.13
XLOC_000996	1.34	0.12	2.24	1.98	0.11	0.88	1.48	0.15	0.87	0.40	0.10
XLOC_000997	38.63	50.09	34.67	39.11	55.73	25.68	32.24	59.33	18.03	20.03	53.10
XLOC_000998	26.88	39.53	30.87	34.98	37.91	20.99	23.01	35.17	19.44	25.38	35.19
XLOC_000999	23.97	5.05	24.81	22.98	4.64	23.57	26.08	5.04	13.23	15.27	5.55
XLOC_001000	0.00	0.00	0.00	0.00	0.00	0.00	0.00	0.00	0.00	0.00	0.00
XLOC_001001	0.45	0.00	0.49	0.34	0.02	0.48	0.26	0.01	0.00	0.12	0.00
XLOC_001002	0.54	0.02	0.90	1.10	0.03	0.55	0.60	0.03	0.31	0.12	0.03
XLOC_001003	0.00	0.00	0.00	0.00	0.00	0.00	0.00	0.00	0.00	0.00	0.00
XLOC_001004	6.04	2.94	5.79	6.96	3.07	4.61	5.46	2.44	3.19	4.29	3.23
XLOC_001005	0.67	1.10	0.09	0.35	0.90	0.19	0.31	0.42	0.08	0.52	0.94
XLOC_001006	0.00	0.00	0.00	0.00	0.00	0.00	0.00	0.00	0.00	0.00	0.00
XLOC_001007	0.00	1.00	0.00	0.00	0.52	0.00	0.00	0.04	0.00	0.00	0.63
XLOC_001008	0.00	0.55	0.00	0.00	0.32	0.00	0.00	0.00	0.00	0.00	0.00
XLOC_001009	0.00	0.20	0.00	0.00	0.19	0.00	0.00	0.15	0.00	0.00	0.04
XLOC_001010	5.40	7.42	5.97	5.23	8.13	4.94	5.94	6.41	4.05	4.41	6.59
XLOC_001011	19.05	7.26	12.06	15.34	6.80	9.05	16.13	6.15	9.37	12.67	5.91
XLOC_001012	7.32	0.20	16.71	15.36	0.46	7.10	8.07	0.14	5.29	8.71	1.29
XLOC_001013	0.07	0.01	0.00	0.09	0.03	0.00	0.10	0.01	0.00	0.03	0.00
XLOC_001014	20.64	9.75	31.73	24.35	10.79	28.69	25.36	6.25	19.44	14.31	4.81
XLOC_001015	171.03	25.20	126.78	154.45	25.89	109.17	139.85	28.46	103.32	109.59	19.50
XLOC_001016	0.00	0.00	0.00	0.00	0.00	0.00	0.00	0.00	0.00	0.00	0.00
XLOC_001017	13.74	7.24	17.49	24.08	8.61	17.95	14.61	8.23	14.16	11.88	8.73
XLOC_001018	5.89	2.99	4.89	6.11	3.72	1.55	7.12	3.71	4.46	4.25	3.34
XLOC_001019	1.77	1.84	1.48	2.78	1.49	4.74	5.03	1.76	1.59	1.72	1.63
XLOC_001020	73.11	2.08	50.93	89.53	2.38	42.30	81.82	2.41	43.44	77.46	2.53
XLOC_001021	5.37	0.00	5.78	9.06	0.00	5.82	10.38	0.02	2.19	4.39	0.01
XLOC_001022	0.02	0.00	0.21	0.04	0.00	4.10	0.00	0.00	0.61	0.19	0.00
XLOC_001023	154.75	24.09	196.46	100.68	22.24	296.57	162.64	26.76	331.19	179.41	25.65
XLOC_001024	3.76	0.00	0.00	0.00	0.00	0.00	5.04	0.00	0.00	0.00	0.00
XLOC_001025	0.72	0.10	0.47	1.05	0.62	0.13	0.35	0.30	0.00	0.16	0.09
XLOC_001026	0.52	0.66	0.95	0.75	0.90	0.61	0.66	0.91	0.31	0.29	0.76
XLOC_001027	0.42	0.44	0.40	0.20	0.46	0.19	0.25	0.49	0.09	0.06	0.41
XLOC_001028	0.00	0.21	0.00	0.00	0.21	0.00	0.00	0.32	0.00	0.00	0.18
XLOC_001029	0.00	0.47	0.00	0.00	0.32	0.00	0.00	0.67	0.00	0.00	0.24
XLOC_001030	0.00	0.02	0.00	0.00	0.02	0.00	0.00	0.33	0.00	0.00	0.09
XLOC_001031	0.00	0.00	0.00	0.00	0.00	0.00	0.00	0.00	0.00	0.00	0.00
XLOC_001032	0.00	0.00	0.00	0.00	0.00	0.00	0.00	0.00	0.00	0.00	0.00
XLOC_001033	5.50	6.09	6.98	6.90	6.52	3.94	4.17	6.14	2.62	1.89	3.71
XLOC_001034	12.30	31.02	20.71	21.41	30.77	14.88	13.40	27.19	9.84	11.42	32.29
XLOC_001035	0.00	0.15	0.00	0.00	0.12	0.00	0.00	0.04	0.00	0.00	0.33
XLOC_001036	0.00	0.00	0.00	0.00	0.00	0.00	0.00	0.00	0.00	0.00	0.00
XLOC_001037	0.00	0.00	0.00	0.00	0.00	0.00	0.00	0.00	0.00	0.00	0.00
XLOC_001038	18.55	26.75	14.52	15.30	26.60	12.08	15.79	29.83	11.65	13.18	22.74
XLOC_001039	0.35	0.02	0.31	0.51	0.05	0.00	0.30	0.00	0.00	0.07	0.00
XLOC_001040	0.10	0.00	0.63	0.51	0.03	0.00	0.19	0.00	0.14	0.00	0.00
XLOC_001041	5.08	4.66	9.88	9.53	4.72	4.71	6.21	5.14	2.84	4.12	5.06
XLOC_001042	0.02	0.02	0.00	0.09	0.41	0.00	0.13	0.12	0.08	0.03	0.10
XLOC_001043	0.04	0.16	0.07	0.17	0.32	0.00	0.15	0.11	0.00	0.03	0.15
XLOC_001044	24.68	10.73	25.72	29.17	9.60	21.69	29.86	10.78	17.90	20.16	9.30
XLOC_001045	0.12	0.05	0.98	0.26	0.05	0.00	0.16	0.22	0.48	0.10	0.00
XLOC_001046	0.15	0.00	0.49	0.41	0.07	0.27	0.00	0.12	0.00	0.00	0.11
XLOC_001047	0.23	0.00	0.49	0.64	0.02	0.04	0.45	0.00	0.38	0.19	0.00
XLOC_001048	0.00	0.00	0.00	0.00	0.00	0.00	0.00	0.00	0.00	0.00	0.00
XLOC_001049	0.00	0.00	0.00	0.00	0.00	0.00	0.00	0.00	0.00	0.00	0.00
XLOC_001050	0.00	0.00	0.00	0.00	0.00	0.00	0.00	0.00	0.00	0.00	0.00
XLOC_001051	0.00	0.00	0.00	0.00	0.00	0.00	0.00	0.00	0.00	0.00	0.00
XLOC_001052	0.00	0.00	0.00	0.00	0.17	0.00	0.00	0.11	0.00	0.00	0.27
XLOC_001053	35.90	25.96	33.76	32.79	24.48	21.61	29.78	23.07	14.27	17.34	20.04
XLOC_001054	2.93	3.00	5.05	4.48	3.48	2.91	3.29	3.02	2.13	1.96	3.00
XLOC_001055	5.53	1.15	11.96	6.59	2.37	18.75	11.03	1.99	26.05	20.43	2.32
XLOC_001056	0.00	0.00	0.00	0.00	0.00	0.00	0.00	0.00	0.00	0.00	0.00
XLOC_001057	0.00	0.00	0.00	0.00	0.00	0.00	0.00	0.00	0.00	0.00	0.00
XLOC_001058	0.00	0.00	0.00	0.00	0.00	0.00	0.00	0.00	0.00	0.00	0.00
XLOC_001059	0.00	0.01	0.00	0.01	0.02	0.00	0.00	0.03	0.00	0.00	0.02
XLOC_001060	0.00	0.00	0.00	0.00	0.00	0.00	0.00	0.00	0.00	0.00	0.00
XLOC_001061	0.02	0.01	0.03	0.01	0.00	0.00	0.00	0.01	0.01	0.00	0.01
XLOC_001062	0.19	0.04	0.43	0.53	0.04	0.11	0.18	0.10	0.30	0.63	0.12
XLOC_001063	0.00	0.02	0.01	0.02	0.04	0.00	0.09	0.05	0.04	0.02	0.01
XLOC_001064	1.34	0.00	1.17	2.85	0.30	0.00	0.99	0.00	2.56	2.94	0.08
XLOC_001065	0.00	0.00	0.00	0.00	0.00	0.00	0.00	0.00	0.00	0.00	0.00
XLOC_001066	0.00	0.00	0.00	0.00	0.00	0.00	0.00	0.00	0.00	0.00	0.00
XLOC_001067	0.00	0.00	0.00	0.29	0.00	0.00	0.00	0.00	0.00	0.00	0.00
XLOC_001068	0.12	0.00	0.43	0.00	0.00	1.51	0.00	0.00	0.00	0.82	0.00
XLOC_001069	0.00	0.00	0.00	0.00	0.00	0.00	0.00	0.00	0.00	0.00	0.00
XLOC_001070	9.81	2.11	10.94	18.50	1.43	3.49	18.27	2.00	4.25	7.99	2.03
XLOC_001071	1.67	0.14	1.86	2.58	0.18	2.59	2.36	0.05	0.77	1.71	0.05
XLOC_001072	0.50	0.25	0.76	3.04	0.29	2.10	2.16	0.05	0.40	0.87	0.17
XLOC_001073	1.04	0.21	1.82	3.38	0.37	1.45	1.88	0.13	0.48	0.82	0.15
XLOC_001074	0.90	0.25	1.30	1.48	0.23	0.89	1.09	0.18	0.30	0.47	0.12
XLOC_001075	3.72	0.45	4.08	5.20	1.04	4.58	4.97	0.47	4.55	5.29	0.51
XLOC_001076	0.67	0.23	0.79	1.32	0.14	0.63	0.93	0.16	0.02	0.69	0.10
XLOC_001077	0.00	0.00	0.20	0.13	0.00	0.76	0.00	0.00	0.00	0.34	0.00
XLOC_001078	0.19	0.02	1.40	0.92	0.06	1.54	2.28	0.14	0.80	1.23	0.02
XLOC_001079	0.32	0.19	1.58	1.06	0.05	1.26	0.43	0.16	0.69	0.55	0.12
XLOC_001080	0.60	0.00	2.91	1.72	0.08	1.83	0.99	0.00	0.73	0.26	0.00
XLOC_001081	0.82	0.06	1.33	0.59	0.00	0.49	0.14	0.06	0.04	0.06	0.03
XLOC_001082	0.05	0.13	0.93	0.76	0.15	0.92	0.27	0.00	0.00	0.17	0.06
XLOC_001083	0.30	0.15	0.48	1.25	0.16	0.88	0.57	0.19	0.17	0.47	0.11
XLOC_001084	0.18	0.12	1.09	0.82	0.17	0.97	0.31	0.00	0.32	0.18	0.09
XLOC_001085	0.00	0.00	0.00	0.00	0.00	0.00	0.00	0.00	0.00	0.00	0.00
XLOC_001086	1.50	0.24	3.06	3.37	0.48	0.52	2.06	0.14	0.24	0.54	0.34
XLOC_001087	1.09	0.69	4.76	4.31	0.86	2.82	2.50	0.33	1.06	1.23	0.54
XLOC_001088	1.33	1.09	1.79	3.11	0.73	0.93	0.71	0.73	0.22	0.79	0.59
XLOC_001089	0.22	0.40	0.63	0.96	0.26	0.51	0.57	0.14	0.08	0.20	0.26
XLOC_001090	2.94	0.64	5.51	3.71	0.57	2.08	3.20	0.39	2.13	1.59	0.38
XLOC_001091	0.00	0.00	0.00	0.00	0.00	0.00	0.00	0.00	0.00	0.00	0.00
XLOC_001092	0.00	0.00	0.00	0.00	0.00	0.00	0.00	0.00	0.00	0.00	0.00
XLOC_001093	0.00	0.00	0.00	0.00	0.00	0.00	0.00	0.00	0.00	0.00	0.00
XLOC_001094	0.00	0.00	0.00	0.00	0.00	0.00	0.00	0.00	0.00	0.00	0.00
XLOC_001095	0.00	0.00	0.00	0.00	0.00	0.00	0.00	0.00	0.00	0.00	0.00
XLOC_001096	0.00	0.00	0.00	0.00	0.00	0.00	0.00	0.00	0.00	0.00	0.00
XLOC_001097	0.01	0.00	0.00	0.00	0.00	0.00	0.00	0.00	0.00	0.00	0.00
XLOC_001098	0.00	0.00	0.00	0.00	0.00	0.00	0.00	0.00	0.00	0.00	0.00
XLOC_001099	0.00	0.00	0.00	0.00	0.01	0.00	0.00	0.00	0.00	0.00	0.00
XLOC_001100	0.00	0.00	0.00	0.10	0.00	0.00	0.00	0.00	0.00	0.00	0.00
XLOC_001101	0.00	0.00	0.00	0.00	0.00	0.00	0.00	0.00	0.00	0.00	0.00
XLOC_001102	0.23	0.00	0.00	0.00	0.00	0.00	0.00	0.00	0.05	0.00	0.00
XLOC_001103	0.00	0.00	0.00	0.00	0.00	0.00	0.00	0.00	0.00	0.00	0.00
XLOC_001104	0.00	0.00	0.00	0.00	0.00	0.00	0.00	0.00	0.00	0.00	0.00
XLOC_001105	0.00	0.00	0.00	0.00	0.00	0.00	0.00	0.00	0.00	0.00	0.00
XLOC_001106	0.00	0.00	0.00	0.00	0.00	0.00	0.00	0.00	0.00	0.00	0.00
XLOC_001107	0.00	0.00	0.00	0.00	0.00	0.00	0.00	0.00	0.00	0.00	0.00
XLOC_001108	0.00	0.00	0.00	0.00	0.00	0.00	0.00	0.00	0.00	0.00	0.00
XLOC_001109	6.91	1.43	9.28	6.98	1.18	6.79	10.80	1.11	9.76	13.54	2.04
XLOC_001110	12.62	0.34	17.49	12.21	0.49	21.59	16.87	0.37	16.99	12.25	0.38
XLOC_001111	0.00	0.00	0.00	0.00	0.00	0.00	0.00	0.00	0.00	0.00	0.00
XLOC_001112	5204.17	1155.26	5090.08	5263.94	1185.94	5254.01	4711.95	1058.65	5790.77	5525.59	1055.22
XLOC_001113	14.88	6.09	7.27	7.52	9.98	13.05	16.70	5.40	16.52	19.91	11.57
XLOC_001114	16.60	2.53	22.84	25.64	4.69	14.57	17.31	1.89	10.75	11.24	3.41
XLOC_001115	0.20	0.66	0.60	0.29	1.78	0.16	0.36	0.52	0.13	0.13	1.19
XLOC_001116	0.00	0.00	0.00	0.00	0.00	0.00	0.00	0.00	0.00	0.00	0.00
XLOC_001117	0.00	0.36	0.00	0.00	0.17	0.00	0.00	0.14	0.00	0.00	0.12
XLOC_001118	0.00	0.19	0.00	0.00	0.39	0.00	0.00	0.00	0.00	0.00	0.00
XLOC_001119	0.00	0.09	0.00	0.00	0.10	0.00	0.00	0.11	0.00	0.00	0.11
XLOC_001120	0.00	0.07	0.00	0.00	0.26	0.00	0.00	0.14	0.00	0.00	0.11
XLOC_001121	125.43	11.92	165.80	162.23	13.49	101.43	99.07	10.83	81.68	88.34	10.60
XLOC_001122	0.42	3.97	1.96	0.73	4.78	2.39	0.94	7.14	1.50	0.47	4.43
XLOC_001123	0.00	0.00	0.00	0.00	0.00	0.00	0.00	0.00	0.00	0.00	0.00
XLOC_001124	0.00	0.18	0.00	0.00	0.24	0.00	0.03	0.11	0.00	0.00	0.24
XLOC_001125	0.00	0.00	0.00	0.00	0.01	0.00	0.00	0.01	0.00	0.00	0.01
XLOC_001126	2.32	1.50	2.30	3.85	1.17	1.40	2.21	1.08	0.74	1.36	1.14
XLOC_001127	0.00	10.66	0.00	0.00	12.06	0.00	0.00	9.65	0.00	0.00	9.82
XLOC_001128	0.00	0.00	0.00	0.00	0.07	0.00	0.00	0.26	0.00	0.00	0.26
XLOC_001129	0.00	0.94	0.00	0.00	0.97	0.00	0.00	0.41	0.21	0.00	0.90
XLOC_001130	0.04	42.90	0.06	0.12	62.06	0.07	0.13	38.18	0.01	0.17	48.12
XLOC_001131	0.00	0.00	0.00	0.00	0.00	0.00	0.00	0.00	0.00	0.00	0.00
XLOC_001132	0.00	0.22	0.00	0.00	0.07	0.00	0.00	0.64	0.00	0.00	0.66
XLOC_001133	0.00	0.11	0.00	0.00	0.06	0.00	0.00	0.32	0.00	0.00	0.33
XLOC_001134	0.00	0.00	0.00	0.00	0.05	0.00	0.00	0.26	0.00	0.00	0.00
XLOC_001135	0.00	0.00	0.00	0.00	0.00	0.00	0.00	0.00	0.00	0.00	0.00
XLOC_001136	0.00	0.03	0.00	0.00	0.05	0.00	0.00	0.22	0.00	0.00	0.21
XLOC_001137	0.00	0.93	0.00	0.00	0.20	0.00	0.00	1.85	0.00	0.00	1.32
XLOC_001138	0.00	13.12	0.00	0.00	13.09	0.00	0.00	14.85	0.00	0.00	13.66
XLOC_001139	0.00	0.00	0.00	0.00	0.00	0.00	0.00	0.00	0.00	0.00	0.00
XLOC_001140	0.00	0.00	0.00	0.00	0.00	0.00	0.00	0.00	0.00	0.00	0.00
XLOC_001141	0.18	2.24	0.43	0.80	4.36	0.12	0.26	1.98	0.34	0.63	2.16
XLOC_001142	0.04	0.13	0.03	0.08	0.24	0.00	0.10	0.04	0.00	0.00	0.06
XLOC_001143	0.00	0.00	0.00	0.00	0.00	0.00	0.00	0.00	0.00	0.00	0.00
XLOC_001144	0.08	36.75	0.12	0.04	29.75	0.05	0.04	49.05	0.07	0.00	38.61
XLOC_001145	0.34	1.13	0.38	0.21	2.84	0.17	0.30	0.57	0.03	5.96	1.30
XLOC_001146	0.07	0.58	0.00	0.04	0.28	0.00	0.00	0.59	0.00	0.00	0.07
XLOC_001147	0.48	0.19	0.27	0.22	0.12	0.34	0.84	0.24	0.35	0.22	0.29
XLOC_001148	0.00	0.27	0.02	0.00	0.06	0.00	0.00	0.03	0.05	0.00	0.08
XLOC_001149	0.00	0.25	0.00	0.04	0.06	0.17	0.00	0.14	0.00	0.00	0.21
XLOC_001150	0.10	0.39	0.10	0.00	0.02	0.00	0.00	0.14	0.00	0.00	0.07
XLOC_001151	0.01	0.40	0.07	0.03	0.20	0.06	0.02	0.27	0.02	0.02	0.13
XLOC_001152	66.97	19.79	44.46	54.69	16.71	47.45	69.13	16.31	43.61	57.01	16.09
XLOC_001153	16.22	12.17	16.36	17.17	10.15	20.40	21.55	22.67	13.18	13.83	11.73
XLOC_001154	5.62	3.89	11.94	12.42	4.19	6.26	7.77	3.60	5.49	5.71	3.42
XLOC_001155	42.54	68.16	64.99	61.69	59.95	48.93	34.92	75.94	47.91	42.10	72.52
XLOC_001156	0.00	0.03	0.00	0.00	0.00	0.00	0.00	0.00	0.00	0.00	0.01
XLOC_001157	0.19	0.00	0.00	0.00	0.00	0.00	0.00	0.00	0.00	0.00	0.00
XLOC_001158	0.00	0.00	0.00	0.00	0.00	0.00	0.00	0.00	0.00	0.00	0.00
XLOC_001159	0.00	0.00	0.00	0.00	0.00	0.00	0.00	0.00	0.00	0.00	0.00
XLOC_001160	8.86	90.04	15.61	15.50	89.73	6.68	8.23	93.65	7.05	8.00	80.15
XLOC_001161	0.00	0.33	0.08	0.11	0.24	0.11	0.00	0.30	0.04	0.12	0.29
XLOC_001162	0.08	0.31	0.11	0.15	0.42	0.11	0.04	0.32	0.00	0.08	0.29
XLOC_001163	2.68	7.58	0.64	1.41	2.83	0.95	3.31	1.75	0.33	1.17	1.17
XLOC_001164	0.01	3.25	0.00	0.00	3.91	0.00	0.00	1.26	0.00	0.00	2.01
XLOC_001165	0.04	0.80	0.00	0.00	0.98	0.00	0.00	0.47	0.00	0.00	0.48
XLOC_001166	4.23	0.85	5.72	5.82	0.80	4.52	6.58	0.88	2.54	4.04	0.97
XLOC_001167	0.00	0.00	0.00	0.00	0.00	0.00	0.00	0.00	0.00	0.00	0.01
XLOC_001168	13.72	4.26	21.24	20.87	5.15	17.97	16.66	4.86	10.69	10.70	4.55
XLOC_001169	8.88	0.00	7.93	6.93	0.16	6.15	8.96	0.50	0.00	0.00	0.00
XLOC_001170	0.00	0.00	0.00	0.00	0.00	0.00	0.00	0.00	0.00	0.00	0.00
XLOC_001171	0.10	0.22	0.25	0.10	0.25	0.36	0.12	0.32	0.13	0.04	0.33
XLOC_001172	0.35	3.63	1.02	1.09	4.22	0.97	0.83	4.27	0.77	0.50	3.50
XLOC_001173	0.00	0.00	0.00	0.00	0.00	0.00	0.00	0.00	0.00	0.00	0.00
XLOC_001174	0.00	7.57	0.03	0.00	7.59	0.00	0.00	7.48	0.00	0.00	8.44
XLOC_001175	0.00	0.25	0.00	0.00	0.07	0.00	0.00	0.15	0.00	0.00	0.12
XLOC_001176	8.69	2.58	8.22	7.90	3.03	6.65	8.97	3.02	8.56	8.18	3.05
XLOC_001177	0.00	0.00	0.00	0.00	0.00	0.00	0.00	0.00	0.00	0.00	0.00
XLOC_001178	1.50	1.94	1.22	1.02	1.54	1.14	0.86	2.58	0.51	0.79	2.03
XLOC_001179	3.24	23.74	1.04	1.70	19.58	1.16	3.41	20.04	0.84	1.68	14.45
XLOC_001180	0.07	1.18	0.00	0.03	1.35	0.00	0.09	1.14	0.11	0.00	0.67
XLOC_001181	0.92	0.73	0.00	0.00	0.32	0.00	0.80	0.28	0.44	0.00	0.19
XLOC_001182	0.01	1.71	0.00	0.00	1.75	0.00	0.19	1.54	0.02	0.00	0.62
XLOC_001183	65.03	7.97	51.90	59.62	8.08	44.00	60.35	7.75	35.24	45.72	8.06
XLOC_001184	0.18	0.13	0.92	1.57	0.00	0.74	0.14	0.40	0.63	0.88	0.06
XLOC_001185	0.00	0.06	0.00	0.00	0.08	0.00	0.00	0.04	0.00	0.00	0.05
XLOC_001186	0.00	0.12	0.03	0.02	0.36	0.05	0.09	0.13	0.00	0.00	0.14
XLOC_001187	5.19	3.11	2.41	3.88	2.56	3.88	2.67	2.88	0.59	3.48	2.57
XLOC_001188	0.24	0.40	0.28	0.14	0.52	0.00	0.63	0.05	0.50	0.00	0.04
XLOC_001189	0.00	0.00	0.00	0.00	0.00	0.00	0.00	0.00	0.00	0.00	0.00
XLOC_001190	0.07	0.10	0.17	0.25	0.22	0.00	0.00	0.25	0.00	0.06	0.22
XLOC_001191	0.14	0.92	0.12	0.19	0.77	0.14	0.14	0.83	0.02	0.08	0.86
XLOC_001192	0.04	0.02	0.21	0.39	0.00	0.00	0.00	0.00	0.37	0.00	0.05
XLOC_001193	0.00	0.28	0.00	0.00	0.13	0.00	0.00	0.02	0.00	0.00	0.05
XLOC_001194	0.00	0.00	0.00	0.00	0.00	0.00	0.00	0.00	0.00	0.00	0.00
XLOC_001195	122.52	16.09	41.86	20.20	14.24	31.15	38.82	12.11	29.89	21.54	13.10
XLOC_001196	0.02	0.00	0.00	0.00	0.00	0.00	0.00	0.00	0.00	0.03	0.00
XLOC_001197	0.72	0.26	0.56	0.90	0.28	0.52	1.04	0.17	0.25	0.79	0.12
XLOC_001198	60.24	39.06	56.24	79.27	35.61	39.59	64.17	40.74	43.09	56.01	37.66
XLOC_001199	2.24	1.15	2.98	4.42	0.88	1.79	3.10	1.28	1.29	1.24	0.90
XLOC_001200	0.00	0.00	0.00	0.00	0.00	0.00	0.00	0.00	0.00	0.00	0.00
XLOC_001201	0.00	0.00	0.00	0.00	0.00	0.00	0.00	0.00	0.00	0.00	0.00
XLOC_001202	0.01	2.16	0.00	0.01	2.05	0.00	0.00	1.57	0.00	0.00	2.00
XLOC_001203	0.00	0.00	0.00	0.00	0.00	0.00	0.00	0.00	0.00	0.00	0.00
XLOC_001204	0.29	0.47	0.00	0.09	0.29	0.00	0.00	0.30	0.00	0.63	0.25
XLOC_001205	0.00	0.35	0.00	0.02	0.35	0.00	0.00	0.28	0.00	0.00	0.25
XLOC_001206	2.41	1.08	9.95	3.41	0.97	5.97	2.80	1.14	3.33	2.10	0.74
XLOC_001207	0.10	0.04	0.89	0.38	0.03	0.75	0.34	0.08	0.38	0.28	0.13
XLOC_001208	0.02	0.00	1.10	0.29	0.02	0.44	0.05	0.00	0.81	0.69	0.05
XLOC_001209	0.00	0.00	0.48	0.05	0.03	0.47	0.31	0.05	0.08	0.19	0.04
XLOC_001210	0.03	0.00	0.81	0.17	0.04	1.05	0.53	0.02	0.11	0.05	0.02
XLOC_001211	0.00	0.00	0.00	0.00	0.00	0.00	0.00	0.00	0.00	0.00	0.00
XLOC_001212	0.00	0.00	0.00	0.00	0.00	0.00	0.00	0.00	0.00	0.00	0.00
XLOC_001213	0.00	0.00	0.00	0.00	0.00	0.00	0.00	0.00	0.00	0.00	0.00
XLOC_001214	33.11	10.86	37.42	40.73	10.63	31.33	40.12	10.55	18.13	25.60	10.66
XLOC_001215	0.69	0.66	0.79	0.97	0.43	1.45	0.88	0.41	0.20	0.40	0.37
XLOC_001216	0.00	0.00	0.15	0.07	0.00	0.00	0.00	0.00	0.00	0.00	0.00
XLOC_001217	0.13	0.15	0.32	0.44	0.15	0.08	0.38	0.01	0.03	0.09	0.05
XLOC_001218	0.00	0.00	0.00	0.00	0.00	0.00	0.00	0.00	0.00	0.00	0.00
XLOC_001219	0.00	0.00	0.00	0.00	0.00	0.00	0.00	0.00	0.00	0.00	0.00
XLOC_001220	8.19	3.20	8.55	9.72	2.98	5.25	6.04	2.63	5.03	4.46	2.60
XLOC_001221	0.04	0.21	0.20	0.78	0.18	0.39	0.00	0.05	0.09	0.00	0.03
XLOC_001222	0.32	327.62	0.76	0.81	296.47	0.00	0.04	460.24	0.28	0.15	260.90
XLOC_001223	17.03	1.79	8.65	15.61	1.78	6.48	15.31	1.55	5.89	12.32	1.33
XLOC_001224	0.00	0.00	0.00	0.00	0.00	0.00	0.00	0.00	0.00	0.00	0.00
XLOC_001225	362.41	0.00	501.80	124.00	0.00	607.43	308.40	0.00	1793.04	715.17	0.00
XLOC_001226	0.06	0.40	0.19	0.04	0.34	0.03	0.03	0.41	0.03	0.06	0.24
XLOC_001227	0.00	0.01	0.00	0.00	0.01	0.00	0.00	0.01	0.00	0.00	0.02
XLOC_001228	0.38	1.96	0.99	0.51	1.41	0.50	0.52	1.83	0.57	0.20	1.54
XLOC_001229	0.00	0.00	0.00	0.00	0.00	0.00	0.00	0.00	0.00	0.00	0.01
XLOC_001230	0.25	3.71	0.97	0.23	2.97	1.20	0.69	2.72	0.86	0.17	2.95
XLOC_001231	0.00	0.02	0.00	0.03	0.04	0.88	0.24	0.96	0.03	0.00	0.06
XLOC_001232	1.42	12.23	1.20	2.00	9.56	1.83	2.73	10.43	0.43	1.02	11.11
XLOC_001233	0.00	0.09	0.00	0.01	0.31	0.06	0.00	0.10	0.00	0.00	0.20
XLOC_001234	38.14	11.29	39.70	34.97	9.89	39.87	44.24	10.24	42.97	31.34	9.52
XLOC_001235	0.10	0.03	1.03	0.19	0.02	0.00	1.08	0.00	0.56	0.32	0.10
XLOC_001236	22.01	10.66	21.11	22.70	11.82	16.23	26.18	10.36	23.24	23.94	10.72
XLOC_001237	12.52	3.07	11.18	11.46	2.79	13.44	16.17	2.58	7.56	7.99	2.74
XLOC_001238	42.02	38.21	40.88	49.53	44.09	30.57	38.17	40.94	35.90	37.12	38.48
XLOC_001239	4.23	2.59	5.21	4.70	2.58	4.98	5.08	2.52	3.30	3.20	2.54
XLOC_001240	1.49	1.64	3.64	1.45	1.64	3.92	2.14	0.84	1.90	0.90	0.93
XLOC_001241	0.96	1.24	0.98	1.23	0.93	1.02	1.64	0.61	0.93	1.17	0.98
XLOC_001242	0.00	3.35	0.00	0.00	4.03	0.00	0.00	1.93	0.00	0.00	3.16
XLOC_001243	0.00	0.13	0.00	0.00	0.72	0.00	0.00	0.00	0.00	0.00	0.09
XLOC_001244	0.00	2.87	0.00	0.00	0.78	0.00	0.00	2.20	0.06	0.00	2.09
XLOC_001245	0.00	0.00	0.00	0.00	0.00	0.00	0.00	0.00	0.00	0.00	0.00
XLOC_001246	0.00	0.00	0.00	0.00	0.00	0.00	0.00	0.00	0.00	0.00	0.00
XLOC_001247	0.00	0.00	0.00	0.00	0.00	0.00	0.00	0.00	0.00	0.00	0.00
XLOC_001248	0.00	0.00	0.00	0.00	0.00	0.00	0.00	0.00	0.00	0.00	0.00
XLOC_001249	0.32	4.72	0.41	0.35	6.53	0.37	0.67	4.44	0.22	0.15	4.03
XLOC_001250	0.00	0.00	0.00	0.00	0.00	0.00	0.00	0.00	0.00	0.00	0.00
XLOC_001251	0.02	0.19	0.08	0.04	0.23	0.00	0.00	0.28	0.00	0.00	0.24
XLOC_001252	0.02	0.24	0.09	0.00	0.29	0.02	0.00	0.15	0.00	0.00	0.19
XLOC_001253	10.50	0.26	16.38	14.11	0.32	15.76	13.13	0.30	14.76	13.36	0.33
XLOC_001254	0.25	0.00	1.63	1.00	0.00	0.97	1.08	0.00	0.00	0.52	0.00
XLOC_001255	37.29	42.16	25.62	26.05	41.86	23.54	35.01	47.82	22.89	24.05	41.77
XLOC_001256	1.66	0.16	3.21	4.80	0.53	1.09	0.60	0.09	1.80	1.98	0.06
XLOC_001257	11.01	2.47	17.00	16.00	2.41	15.01	18.44	2.17	9.05	7.94	2.23
XLOC_001258	0.11	0.09	0.53	0.48	0.11	0.11	0.55	0.16	0.04	0.02	0.09
XLOC_001259	0.34	0.24	1.53	1.10	0.23	0.97	0.74	0.16	0.43	0.33	0.13
XLOC_001260	12.64	315.36	14.33	16.44	293.98	11.15	14.68	203.44	10.44	10.41	168.36
XLOC_001261	0.00	0.00	0.00	0.00	0.00	0.00	0.00	0.00	0.00	0.00	0.00
XLOC_001262	14.22	3.81	10.90	12.67	2.88	12.75	18.77	2.55	7.06	8.11	2.72
XLOC_001263	0.06	0.13	0.60	0.08	0.05	0.00	0.00	0.00	0.00	0.00	0.03
XLOC_001264	0.19	0.07	0.72	0.49	0.02	0.88	0.12	0.09	0.23	0.08	0.02
XLOC_001265	0.00	0.10	0.00	0.00	0.17	0.00	0.00	0.11	0.00	0.00	0.21
XLOC_001266	8.51	2.11	11.96	11.09	2.72	7.23	6.44	2.01	5.38	6.02	2.88
XLOC_001267	24.51	7.62	26.63	34.87	7.00	25.89	33.51	7.01	17.86	20.45	5.90
XLOC_001268	1.89	44.63	2.28	3.24	43.62	0.55	2.91	65.81	1.18	2.38	44.07
XLOC_001269	0.03	18.36	0.03	0.01	18.86	0.00	0.00	19.62	0.03	0.05	16.66
XLOC_001270	0.00	0.00	0.00	0.00	0.00	0.00	0.00	0.20	0.00	0.00	0.11
XLOC_001271	0.00	0.29	0.00	0.00	0.08	0.00	0.00	0.32	0.00	0.00	0.07
XLOC_001272	0.00	0.34	0.00	0.00	0.07	0.00	0.00	0.24	0.00	0.00	0.07
XLOC_001273	8.40	11.31	11.35	13.54	11.14	9.56	11.84	10.90	12.34	11.57	10.72
XLOC_001274	0.06	0.30	0.20	0.16	0.31	0.00	0.05	0.25	0.03	0.09	0.44
XLOC_001275	15.62	5.09	13.07	14.77	5.77	10.08	12.19	5.27	8.92	10.74	5.32
XLOC_001276	0.00	0.00	0.00	0.00	0.00	0.00	0.00	0.00	0.00	0.00	0.00
XLOC_001277	311.29	142.79	379.70	409.74	138.04	262.73	292.38	106.63	236.18	296.99	104.07
XLOC_001278	2.52	0.10	2.56	3.86	0.05	2.15	3.32	0.10	1.75	3.94	0.19
XLOC_001279	0.01	0.30	0.04	0.12	0.31	0.00	0.02	0.18	0.04	0.03	0.22
XLOC_001280	14.12	3.89	17.00	18.29	4.40	13.29	17.58	5.02	19.91	13.79	5.76
XLOC_001281	0.00	0.00	0.12	0.20	0.00	0.35	0.00	0.00	0.00	0.00	0.00
XLOC_001282	0.45	0.00	0.21	0.47	0.00	0.74	0.40	0.00	0.57	0.02	0.00
XLOC_001283	89.22	68.08	68.57	61.38	57.65	67.54	69.00	58.22	88.55	99.09	70.55
XLOC_001284	0.00	0.00	0.00	0.00	0.00	0.00	0.00	0.00	0.00	0.00	0.00
XLOC_001285	0.00	0.00	0.00	0.00	0.00	0.00	0.00	0.00	0.00	0.00	0.00
XLOC_001286	0.74	0.00	0.46	0.84	0.00	1.37	0.24	0.00	0.45	0.55	0.00
XLOC_001287	7.81	0.03	1.55	1.25	0.04	2.49	5.57	0.03	1.33	3.28	0.06
XLOC_001288	8.75	6.37	12.54	11.29	6.95	9.88	10.74	5.98	5.24	5.18	6.61
XLOC_001289	0.00	0.00	0.00	0.00	0.00	0.00	0.00	0.00	0.00	0.00	0.00
XLOC_001290	2.01	6.22	3.75	4.28	6.25	2.17	2.60	5.14	2.39	3.01	3.47
XLOC_001291	0.03	4.40	0.16	0.05	4.44	0.03	0.00	3.33	0.01	0.02	3.15
XLOC_001292	0.00	0.05	0.00	0.00	0.04	0.00	0.00	0.02	0.00	0.00	0.00
XLOC_001293	0.00	0.00	0.00	0.00	0.00	0.00	0.00	0.00	0.00	0.00	0.00
XLOC_001294	21.15	3.97	10.79	15.45	3.22	11.11	20.87	3.97	13.36	18.23	4.28
XLOC_001295	0.00	0.00	0.00	0.00	0.00	0.00	0.00	0.00	0.00	0.00	0.00
XLOC_001296	6.16	7.27	8.87	9.39	9.00	7.11	7.99	5.71	3.90	4.99	5.96
XLOC_001297	0.00	0.00	0.00	0.00	0.00	0.00	0.00	0.00	0.00	0.00	0.00
XLOC_001298	5.76	2.61	11.07	13.76	3.75	3.73	4.05	2.67	4.08	6.45	3.17
XLOC_001299	0.00	0.00	0.00	0.00	0.00	0.00	0.00	0.01	0.00	0.00	0.00
XLOC_001300	0.00	0.00	0.00	0.00	0.00	0.00	0.00	0.00	0.00	0.00	0.00
XLOC_001301	0.00	0.00	0.00	0.00	0.00	0.00	0.00	0.00	0.00	0.00	0.00
XLOC_001302	0.00	0.00	0.00	0.00	0.00	0.00	0.00	0.00	0.00	0.00	0.00
XLOC_001303	0.00	0.00	0.00	0.00	0.00	0.00	0.00	0.00	0.00	0.00	0.00
XLOC_001304	0.00	0.00	0.00	0.00	0.00	0.00	0.00	0.00	0.00	0.00	0.00
XLOC_001305	0.00	0.00	0.00	0.00	0.00	0.00	0.00	0.00	0.00	0.00	0.00
XLOC_001306	0.00	0.00	0.00	0.00	0.00	0.00	0.00	0.00	0.00	0.00	0.00
XLOC_001307	27.22	24.98	42.92	47.02	22.12	24.15	33.31	21.15	24.23	25.56	28.30
XLOC_001308	0.78	32.59	0.90	1.81	32.53	0.83	1.51	30.89	1.44	2.28	24.43
XLOC_001309	0.25	4.73	0.42	0.94	3.47	0.24	0.51	5.36	0.27	0.32	5.98
XLOC_001310	1.10	7.22	1.57	1.68	5.55	0.70	0.99	3.69	0.56	0.56	4.30
XLOC_001311	0.00	0.00	0.00	0.00	0.00	0.00	0.00	0.00	0.00	0.00	0.00
XLOC_001312	0.00	0.20	0.00	0.00	0.14	0.00	0.00	0.18	0.00	0.00	0.48
XLOC_001313	0.78	14.76	3.35	4.98	21.36	1.61	2.43	20.34	0.96	1.24	18.32
XLOC_001314	0.04	0.01	0.04	0.01	0.42	0.00	0.00	0.20	0.00	0.00	0.06
XLOC_001315	0.01	0.01	0.01	0.06	0.60	0.03	0.02	0.29	0.00	0.00	0.19
XLOC_001316	0.00	0.00	0.00	0.00	0.29	0.00	0.00	0.04	0.00	0.00	0.06
XLOC_001317	0.00	0.00	0.01	0.00	0.47	0.00	0.00	0.12	0.00	0.00	0.10
XLOC_001318	0.00	0.00	0.00	0.00	0.00	0.00	0.00	0.00	0.00	0.00	0.00
XLOC_001319	0.00	0.00	0.00	0.00	0.00	0.00	0.00	0.00	0.00	0.00	0.23
XLOC_001320	0.12	0.14	0.66	0.21	0.16	0.09	0.28	0.13	0.69	0.29	0.18
XLOC_001321	34.02	64.37	35.90	31.55	59.69	26.28	29.34	75.15	29.39	25.99	54.61
XLOC_001322	0.98	0.40	0.15	0.45	0.07	0.35	0.00	0.10	0.25	0.00	0.05
XLOC_001323	0.00	11.26	0.00	0.00	2.97	0.00	0.00	3.85	0.00	0.00	0.76
XLOC_001324	0.00	0.00	0.00	0.00	0.00	0.00	0.00	0.00	0.00	0.00	0.00
XLOC_001325	3.62	3.93	3.82	4.33	3.44	4.40	5.96	3.69	3.06	2.74	2.47
XLOC_001326	1.97	1.98	1.03	1.85	1.29	2.75	2.01	2.07	1.24	1.31	0.92
XLOC_001327	0.34	10.64	0.28	0.49	8.56	0.07	0.72	15.05	0.29	0.35	8.65
XLOC_001328	0.00	0.00	0.00	0.00	0.00	0.00	0.00	0.00	0.00	0.00	0.00
XLOC_001329	0.00	0.01	0.00	0.00	0.00	0.00	0.00	0.01	0.00	0.00	0.01
XLOC_001330	0.00	0.00	0.00	0.00	0.00	0.00	0.00	0.00	0.00	0.00	0.00
XLOC_001331	0.00	0.00	0.00	0.00	0.00	0.00	0.00	0.00	0.00	0.00	0.00
XLOC_001332	2.13	0.17	1.54	1.03	0.02	3.71	2.20	0.02	1.82	1.87	0.04
XLOC_001333	0.12	0.21	0.13	0.36	0.26	0.16	0.37	0.17	0.00	0.10	0.11
XLOC_001334	0.18	0.14	0.19	0.17	0.24	0.00	0.25	0.16	0.00	0.19	0.02
XLOC_001335	0.04	0.27	0.32	0.23	0.33	0.09	0.17	0.18	0.05	0.02	0.34
XLOC_001336	50.45	30.67	45.19	42.79	34.41	50.21	55.90	28.53	33.04	35.57	34.22
XLOC_001337	51.20	53.32	49.03	52.41	62.75	34.50	58.25	59.72	43.45	58.75	77.67
XLOC_001338	10.46	2.92	20.12	18.48	3.39	11.83	13.08	4.15	11.41	13.05	3.21
XLOC_001339	0.07	0.29	0.06	0.40	0.26	0.00	0.21	0.57	0.06	0.03	0.53
XLOC_001340	0.00	0.00	0.00	0.00	0.00	0.00	0.00	0.00	0.00	0.00	0.00
XLOC_001341	0.00	0.00	0.00	0.00	0.00	0.00	0.00	0.00	0.00	0.00	0.00
XLOC_001342	0.10	0.13	0.10	0.12	0.14	0.05	0.12	0.32	0.04	0.03	0.17
XLOC_001343	5.64	147.34	10.35	10.50	103.92	5.81	5.55	146.81	7.75	7.49	177.86
XLOC_001344	0.08	0.09	0.00	0.00	0.08	0.00	0.00	0.20	0.00	0.00	0.01
XLOC_001345	0.12	0.21	0.00	0.02	0.08	0.12	0.35	0.09	0.00	0.00	0.08
XLOC_001346	1.80	0.28	1.01	1.72	0.35	2.88	4.67	0.11	2.97	2.54	0.33
XLOC_001347	0.52	0.09	0.25	0.42	0.08	0.53	0.93	0.07	0.37	0.68	0.08
XLOC_001348	4.02	2.29	1.87	5.59	2.82	2.79	9.65	1.97	2.36	6.43	2.36
XLOC_001349	0.00	0.00	0.00	0.00	0.00	0.00	0.00	0.00	0.00	0.00	0.00
XLOC_001350	0.00	0.00	0.00	0.00	0.00	0.00	0.00	0.00	0.00	0.00	0.00
XLOC_001351	0.36	6.88	0.73	0.84	8.20	1.20	0.99	6.33	0.75	0.19	9.85
XLOC_001352	27.50	165.77	13.98	11.37	150.84	25.41	28.15	176.03	20.46	23.74	117.79
XLOC_001353	11.44	4.64	16.02	15.86	5.29	9.64	11.35	4.05	8.62	9.71	4.12
XLOC_001354	0.89	0.15	0.45	0.54	0.06	1.58	0.74	0.12	0.49	0.97	0.10
XLOC_001355	0.02	0.32	0.10	0.00	0.12	0.18	0.00	0.35	0.00	0.00	0.10
XLOC_001356	139.39	3.94	80.68	153.24	3.18	58.72	134.32	3.74	46.19	89.05	4.57
XLOC_001357	1.25	0.00	0.00	0.00	0.00	0.00	0.73	0.00	0.00	0.00	0.00
XLOC_001358	6.44	2.30	2.39	7.08	1.91	2.73	6.92	2.45	2.11	2.94	1.70
XLOC_001359	0.36	0.00	0.31	0.49	0.00	0.00	0.29	0.01	0.08	0.13	0.02
XLOC_001360	0.37	0.01	0.45	0.76	0.02	0.19	0.49	0.02	0.10	0.22	0.02
XLOC_001361	1.63	0.00	0.27	1.25	0.00	0.00	0.40	0.03	0.32	0.28	0.00
XLOC_001362	0.01	0.59	0.21	0.00	0.38	0.06	0.06	0.49	0.27	0.01	0.35
XLOC_001363	0.00	0.00	0.00	0.00	0.00	0.00	0.00	0.00	0.00	0.00	0.00
XLOC_001364	0.00	3558.89	0.00	0.00	6017.14	0.00	0.00	4755.58	0.00	0.00	13849.33
XLOC_001365	137.72	58.31	123.50	146.22	58.78	119.93	148.49	62.90	115.53	128.65	62.14
XLOC_001366	4.74	3.39	6.62	5.96	2.56	5.71	7.89	3.17	3.58	3.53	2.69
XLOC_001367	0.00	0.00	0.91	0.42	0.54	0.00	0.00	0.00	0.09	0.00	0.00
XLOC_001368	0.19	0.06	4.14	0.92	0.12	2.36	0.33	0.02	1.50	0.71	0.13
XLOC_001369	0.00	0.00	0.00	0.00	0.00	0.00	0.00	0.00	0.00	0.00	0.00
XLOC_001370	0.00	0.00	0.00	0.00	0.03	0.00	0.00	0.00	0.07	0.00	0.37
XLOC_001371	0.00	0.00	0.00	0.00	0.00	0.00	0.00	0.00	0.00	0.00	0.00
XLOC_001372	0.67	0.01	0.00	0.47	0.03	0.00	0.28	0.05	0.00	0.37	0.02
XLOC_001373	0.27	0.00	0.00	0.14	0.00	0.00	0.14	0.08	0.00	0.17	0.08
XLOC_001374	9.55	3.02	5.03	5.53	2.63	4.57	6.24	3.23	5.97	8.86	2.39
XLOC_001375	0.07	3.62	0.01	0.04	3.99	0.00	0.41	3.74	0.07	0.09	4.42
XLOC_001376	12.82	4.98	9.15	12.58	3.93	8.85	12.67	3.79	9.13	11.72	3.90
XLOC_001377	0.44	0.32	0.95	0.82	0.38	0.36	0.63	0.30	0.35	0.46	0.12
XLOC_001378	0.00	0.00	0.00	0.00	0.00	0.00	0.00	0.00	0.00	0.00	0.00
XLOC_001379	10.93	2.62	8.83	12.85	2.97	8.66	16.86	3.20	4.62	6.35	2.70
XLOC_001380	94.53	247.73	83.96	136.51	293.07	48.95	115.20	377.73	64.93	109.20	441.92
XLOC_001381	0.00	0.00	0.00	0.00	0.00	0.00	0.00	0.00	0.00	0.00	0.00
XLOC_001382	0.40	0.03	0.72	0.57	0.06	0.27	0.42	0.03	0.46	0.28	0.01
XLOC_001383	0.00	0.00	0.00	0.00	0.00	0.00	0.00	0.00	0.00	0.00	0.00
XLOC_001384	0.00	0.00	0.00	0.00	0.00	0.00	0.00	0.00	0.00	0.25	0.00
XLOC_001385	0.45	0.13	1.30	0.43	0.04	0.74	0.69	0.06	0.85	0.00	0.17
XLOC_001386	0.04	2.60	0.00	0.04	3.19	0.00	0.08	2.72	0.04	0.10	2.81
XLOC_001387	2.91	1.05	1.10	3.69	0.90	1.50	0.60	1.05	0.90	1.43	2.86
XLOC_001388	0.00	0.00	0.00	0.00	0.01	0.00	0.00	0.01	0.00	0.00	0.03
XLOC_001389	15.66	15.38	17.32	27.98	16.88	7.84	16.67	16.09	9.48	13.17	14.44
XLOC_001390	1.17	0.12	1.19	1.56	0.05	0.91	1.21	0.04	1.02	1.32	0.09
XLOC_001391	0.63	3.95	0.05	0.08	3.67	0.06	0.39	2.06	0.21	0.24	3.15
XLOC_001392	0.00	0.00	0.00	0.00	0.00	0.00	0.00	0.00	0.00	0.00	0.00
XLOC_001393	0.00	0.00	0.00	0.00	0.00	0.00	0.00	0.00	0.00	0.00	0.00
XLOC_001394	0.00	0.00	0.00	0.00	0.00	0.00	0.00	0.00	0.00	0.00	0.00
XLOC_001395	0.00	0.00	0.00	0.00	0.00	0.00	0.00	0.00	0.00	0.00	0.00
XLOC_001396	0.00	0.00	0.00	0.00	0.00	0.00	0.00	0.00	0.00	0.00	0.00
XLOC_001397	0.00	0.00	0.00	0.00	0.00	0.00	0.00	0.00	0.00	0.00	0.00
XLOC_001398	0.00	0.00	0.00	0.00	0.00	0.00	0.00	0.00	0.00	0.00	0.00
XLOC_001399	0.00	0.00	0.00	0.00	0.00	0.00	0.00	0.00	0.00	0.00	0.00
XLOC_001400	0.00	0.00	0.00	0.00	0.00	0.00	0.00	0.00	0.00	0.00	0.00
XLOC_001401	0.00	0.00	0.00	0.00	0.00	0.00	0.00	0.00	0.00	0.00	0.00
XLOC_001402	0.00	0.00	0.00	0.00	0.00	0.00	0.00	0.00	0.00	0.00	0.00
XLOC_001403	0.00	0.00	0.00	0.00	0.00	0.00	0.00	0.00	0.00	0.00	0.00
XLOC_001404	0.00	0.00	0.00	0.00	0.00	0.00	0.00	0.00	0.00	0.00	0.00
XLOC_001405	0.52	0.33	0.52	0.67	0.21	0.37	0.96	0.21	0.28	0.32	0.15
XLOC_001406	12.78	7.33	17.42	13.10	9.34	15.46	15.33	7.33	13.28	12.81	7.83
XLOC_001407	0.00	0.32	0.00	0.01	0.15	0.00	0.00	0.44	0.01	0.00	0.06
XLOC_001408	0.03	2.92	0.00	0.00	2.31	0.00	0.00	1.55	0.00	0.05	1.97
XLOC_001409	16.10	103.38	8.09	18.58	106.29	4.86	16.74	104.40	8.45	13.63	94.69
XLOC_001410	0.00	0.00	0.00	0.00	0.00	0.00	0.00	0.00	0.00	0.00	0.00
XLOC_001411	0.12	0.47	0.07	0.04	0.48	0.00	0.15	0.92	0.00	0.00	0.89
XLOC_001412	0.00	0.00	0.00	0.00	0.00	0.00	0.00	0.00	0.00	0.00	0.00
XLOC_001413	0.00	0.00	0.00	0.00	0.00	0.00	0.00	0.00	0.00	0.00	0.00
XLOC_001414	0.00	0.00	0.00	0.00	0.00	0.00	0.00	0.00	0.00	0.00	0.00
XLOC_001415	0.00	0.46	0.00	0.00	0.69	0.00	0.00	0.50	0.00	0.00	0.59
XLOC_001416	0.00	0.00	0.00	0.00	0.00	0.00	0.00	0.00	0.00	0.00	0.00
XLOC_001417	0.00	0.00	0.00	0.00	0.00	0.00	0.00	0.00	0.00	0.00	0.00
XLOC_001418	231.92	8.93	84.36	175.04	9.78	116.54	217.35	8.38	117.65	168.85	10.97
XLOC_001419	0.00	0.00	0.00	0.00	0.00	0.00	0.00	0.00	0.00	0.00	0.00
XLOC_001420	12.41	5.86	15.14	14.34	5.24	10.44	11.28	5.55	14.70	11.98	5.29
XLOC_001421	9.84	7.31	11.62	12.17	6.84	9.87	12.24	6.41	6.72	6.31	5.51
XLOC_001422	0.00	0.00	0.00	0.00	0.00	0.00	0.00	0.00	0.00	0.00	0.00
XLOC_001423	4.21	7.19	2.25	5.52	6.92	1.81	4.42	6.64	3.83	6.54	5.50
XLOC_001424	6.01	1.49	3.71	4.41	1.68	3.03	3.92	1.56	5.36	7.64	1.63
XLOC_001425	0.00	0.00	0.00	0.00	0.00	0.00	0.00	0.00	0.00	0.00	0.00
XLOC_001426	0.00	0.00	0.00	0.00	0.00	0.00	0.00	0.00	0.00	0.00	0.00
XLOC_001427	0.00	0.00	0.00	0.00	0.00	0.00	0.00	0.00	0.00	0.00	0.00
XLOC_001428	0.00	0.00	0.00	0.00	0.00	0.00	0.00	0.00	0.00	0.00	0.00
XLOC_001429	5.89	2.91	6.37	7.97	2.60	5.81	9.19	2.42	3.88	5.79	2.36
XLOC_001430	3.72	2.75	4.86	5.77	3.08	3.57	4.80	2.36	1.82	1.79	2.42
XLOC_001431	0.16	0.10	0.60	0.39	0.05	0.35	0.00	0.17	0.00	0.12	0.07
XLOC_001432	1.09	2.82	1.70	1.12	1.51	3.09	5.33	1.86	3.68	2.06	1.27
XLOC_001433	0.19	15.11	0.40	0.23	33.98	0.24	0.40	17.03	0.32	0.21	27.51
XLOC_001434	3.51	5.46	3.09	3.23	4.66	3.52	3.28	6.84	3.16	2.43	8.01
XLOC_001435	3.30	3.86	4.04	4.41	3.46	1.89	3.31	3.85	2.01	3.01	3.40
XLOC_001436	5.41	3.45	4.21	5.45	3.99	4.94	6.65	3.66	3.84	3.91	4.09
XLOC_001437	0.00	3.81	0.03	0.02	5.41	0.04	0.06	3.81	0.04	0.06	3.36
XLOC_001438	0.00	0.03	0.00	0.00	0.00	0.00	0.00	0.00	0.00	0.00	0.00
XLOC_001439	1.01	0.18	1.26	1.71	0.36	0.65	0.90	0.04	0.75	0.83	0.13
XLOC_001440	0.31	0.00	0.00	0.06	0.00	0.25	0.00	0.00	0.00	0.17	0.00
XLOC_001441	1.66	0.24	1.04	1.27	0.23	0.95	1.71	0.25	0.84	0.19	0.00
XLOC_001442	159.18	33.46	156.94	150.16	36.53	151.47	168.47	31.98	144.71	113.18	28.07
XLOC_001443	9.86	19.64	13.23	12.11	19.08	12.55	13.22	17.86	8.94	7.72	20.34
XLOC_001444	0.11	0.00	0.30	2.08	0.01	0.11	1.24	0.01	0.26	0.67	0.00
XLOC_001445	1.85	0.00	1.19	0.23	0.00	3.83	1.83	0.00	5.54	3.35	0.00
XLOC_001446	0.00	0.00	0.00	0.00	0.00	0.00	0.00	0.00	0.00	0.00	0.00
XLOC_001447	0.08	0.00	1.08	0.00	0.00	0.60	0.00	0.00	0.25	0.00	0.00
XLOC_001448	43.58	4.72	25.15	28.00	15.73	16.88	28.45	9.09	20.58	22.63	5.49
XLOC_001449	0.41	0.00	0.71	0.93	0.00	0.24	0.39	0.00	0.00	0.29	0.00
XLOC_001450	1.02	0.00	1.87	1.23	0.06	0.03	2.06	0.00	0.12	0.38	0.00
XLOC_001451	67.67	7.97	66.92	50.09	12.11	66.53	51.74	10.91	88.17	73.18	13.97
XLOC_001452	0.27	0.06	0.02	0.10	0.29	0.00	0.13	0.17	0.02	0.03	0.11
XLOC_001453	0.04	0.12	0.00	0.05	0.23	0.00	0.11	0.14	0.07	0.00	0.12
XLOC_001454	4.88	4.77	3.82	5.37	5.60	4.46	5.37	4.37	5.50	4.14	6.16
XLOC_001455	17.62	29.87	24.59	21.26	32.75	15.15	18.33	22.43	12.96	11.08	25.57
XLOC_001456	5.67	6.78	7.41	7.47	7.78	6.78	8.50	5.25	7.54	5.57	5.79
XLOC_001457	0.42	0.04	0.48	0.56	0.16	1.08	0.65	0.01	0.56	0.36	0.04
XLOC_001458	29.61	23.57	27.11	30.32	25.41	21.91	32.21	23.91	23.29	25.39	23.75
XLOC_001459	0.00	0.00	0.00	0.00	0.00	0.00	0.00	0.00	0.00	0.00	0.00
XLOC_001460	0.03	3.04	0.00	0.05	2.94	0.04	0.07	2.49	0.00	0.00	5.08
XLOC_001461	8.28	3.09	10.09	12.98	4.09	6.83	9.40	2.86	6.36	8.02	3.28
XLOC_001462	12.82	5.55	13.48	16.57	5.96	9.83	18.22	4.92	7.39	8.23	4.72
XLOC_001463	0.00	0.00	0.00	0.00	0.00	0.00	0.00	0.00	0.00	0.00	0.00
XLOC_001464	226.54	15.72	214.22	251.46	23.18	199.94	257.40	17.51	166.42	154.19	18.07
XLOC_001465	0.00	0.00	0.00	0.00	0.00	0.00	0.00	0.00	0.00	0.00	0.00
XLOC_001466	134.73	37.28	199.10	221.47	36.45	124.41	127.56	42.06	120.33	150.30	37.74
XLOC_001467	0.30	0.61	0.22	0.13	0.97	0.17	0.48	1.10	0.20	0.38	1.02
XLOC_001468	0.00	0.12	0.21	0.09	0.03	0.21	0.00	0.00	0.07	0.00	0.03
XLOC_001469	17.66	6.59	15.99	17.34	7.21	14.90	17.19	4.45	13.76	13.67	6.47
XLOC_001470	4.01	8.34	1.64	1.64	10.31	1.30	4.79	8.36	1.17	1.52	8.26
XLOC_001471	27.94	19.14	28.97	32.06	31.46	24.69	33.16	42.38	23.00	22.87	34.97
XLOC_001472	5.99	8.68	6.34	6.44	8.36	5.01	6.36	9.23	4.71	3.90	10.39
XLOC_001473	5.23	8.85	4.87	4.80	11.21	2.78	5.60	7.22	3.48	3.41	11.33
XLOC_001474	22.64	38.27	23.12	25.36	37.93	18.33	23.09	37.98	17.50	18.23	33.57
XLOC_001475	2.86	8.28	5.98	5.37	7.56	1.97	2.04	4.70	4.07	1.20	4.34
XLOC_001476	0.00	0.14	0.00	0.00	0.00	0.00	0.00	0.33	0.00	0.00	0.27
XLOC_001477	18.58	11.15	26.33	24.36	16.57	21.92	25.74	10.53	16.22	12.58	8.65
XLOC_001478	12.47	6.09	13.71	11.13	5.91	12.45	13.49	4.31	10.73	7.98	5.21
XLOC_001479	0.47	0.68	0.10	0.21	0.49	0.09	0.76	0.68	0.22	0.49	0.59
XLOC_001480	3.85	0.00	2.90	4.09	0.00	4.31	4.18	0.00	3.46	5.12	0.00
XLOC_001481	7.63	4.30	9.82	9.94	4.30	7.59	11.33	3.64	6.12	5.93	4.43
XLOC_001482	0.29	0.00	0.25	0.15	0.01	0.41	0.08	0.00	0.11	0.09	0.01
XLOC_001483	0.70	0.02	0.43	0.58	0.04	0.16	0.97	0.00	0.12	0.01	0.01
XLOC_001484	0.04	0.22	0.09	0.03	0.23	0.00	0.00	0.17	0.04	0.06	0.24
XLOC_001485	0.00	0.03	0.00	0.00	0.01	0.00	0.00	0.00	0.00	0.00	0.03
XLOC_001486	0.00	1061.89	0.00	0.00	1135.90	0.00	0.00	1130.93	0.00	0.00	1185.91
XLOC_001487	0.00	0.11	0.00	0.00	0.04	0.00	0.00	0.31	0.00	0.00	0.18
XLOC_001488	0.00	0.51	0.00	0.00	0.10	0.00	0.00	0.31	0.00	0.00	0.10
XLOC_001489	7.33	24.08	11.28	9.39	24.12	8.13	9.84	33.51	5.97	7.23	25.43
XLOC_001490	0.00	0.00	0.00	0.00	0.00	0.00	0.00	0.00	0.00	0.00	0.00
XLOC_001491	35.56	6.92	42.01	37.64	7.47	33.96	36.20	7.02	24.03	22.86	7.13
XLOC_001492	9.09	5.78	10.96	9.20	6.46	8.94	9.65	6.53	11.27	7.37	5.53
XLOC_001493	0.00	0.00	0.00	0.00	0.00	0.00	0.00	0.00	0.00	0.00	0.00
XLOC_001494	0.00	1.14	0.00	0.00	0.96	0.00	0.00	0.66	0.00	0.00	0.44
XLOC_001495	11.54	2.88	12.08	12.99	3.32	9.86	12.92	2.87	8.16	8.73	3.01
XLOC_001496	0.61	0.00	1.29	1.13	0.00	2.74	1.35	0.00	0.04	0.00	0.00
XLOC_001497	0.17	0.01	0.96	0.64	0.00	1.07	1.67	0.00	0.06	0.19	0.00
XLOC_001498	0.78	0.02	1.33	1.61	0.00	1.09	2.98	0.02	0.06	0.00	0.00
XLOC_001499	2.30	0.33	1.64	1.70	0.48	2.44	2.44	0.32	0.37	0.53	0.35
XLOC_001500	129.65	14.47	118.55	124.08	16.13	116.24	157.01	13.30	93.36	90.60	13.08
XLOC_001501	0.00	0.00	0.00	0.00	0.00	0.00	0.00	0.00	0.00	0.00	0.00
XLOC_001502	0.00	0.00	0.00	0.00	0.00	0.00	0.00	0.00	0.00	0.00	0.00
XLOC_001503	3.60	10.63	3.48	3.51	12.50	3.92	3.81	10.27	2.26	2.46	12.46
XLOC_001504	0.00	1.86	0.00	0.00	2.98	0.00	0.00	2.46	0.00	0.00	3.50
XLOC_001505	0.29	0.11	0.14	0.28	0.07	0.06	0.83	0.06	0.11	0.94	0.03
XLOC_001506	0.39	0.00	0.15	0.26	0.00	0.53	0.19	0.00	0.57	0.19	0.00
XLOC_001507	0.00	0.00	0.00	0.00	0.00	0.00	0.00	0.01	0.00	0.00	0.00
XLOC_001508	0.00	0.00	0.00	0.00	0.00	0.00	0.00	0.00	0.00	0.00	0.00
XLOC_001509	5.92	1.28	6.84	7.16	1.50	4.60	6.95	1.25	4.24	5.12	1.26
XLOC_001510	0.06	0.36	0.07	0.06	0.35	0.00	0.20	0.39	0.27	0.22	0.44
XLOC_001511	0.04	0.03	0.02	0.00	0.02	0.00	0.03	0.04	0.01	0.04	0.00
XLOC_001512	9.75	3.80	8.53	10.72	3.99	7.55	9.98	2.89	5.87	6.42	3.74
XLOC_001513	0.00	0.00	0.00	0.00	0.00	0.00	0.00	0.00	0.00	0.00	0.00
XLOC_001514	6245.87	1442.54	5028.35	5083.69	1399.03	6718.24	5588.01	1289.54	5904.26	6015.48	1344.58
XLOC_001515	0.00	0.00	0.00	0.00	0.00	0.00	0.00	0.00	0.00	0.00	0.00
XLOC_001516	0.00	0.00	0.00	0.00	0.00	0.00	0.00	0.00	0.00	0.00	0.00
XLOC_001517	0.00	0.00	0.00	0.00	0.00	0.00	0.00	0.00	0.00	0.00	0.00
XLOC_001518	0.00	0.24	0.00	0.11	0.50	0.00	0.00	0.19	0.00	0.06	0.20
XLOC_001519	7.93	20.53	13.70	7.60	20.73	12.85	8.47	20.73	14.52	6.58	20.47
XLOC_001520	0.00	0.00	0.55	1.10	0.45	0.00	0.00	0.00	0.00	0.00	0.00
XLOC_001521	0.07	18.55	0.30	0.33	16.30	0.06	0.00	10.39	0.15	0.19	12.26
XLOC_001522	0.00	0.44	0.14	0.00	0.35	0.00	0.00	0.34	0.00	0.00	0.15
XLOC_001523	0.00	0.49	0.00	0.00	0.46	0.00	0.00	0.03	0.00	0.00	0.18
XLOC_001524	0.00	0.00	0.00	0.00	0.00	0.00	0.00	0.00	0.00	0.00	0.00
XLOC_001525	0.08	0.18	0.00	0.12	0.06	0.00	0.27	0.05	0.00	0.04	0.02
XLOC_001526	33.27	15.12	35.39	28.27	17.78	25.78	27.56	14.03	24.71	20.91	14.45
XLOC_001527	0.00	2.71	0.00	0.00	1.35	0.00	0.00	0.19	0.00	0.00	0.09
XLOC_001528	0.00	0.76	0.00	0.00	0.64	0.00	0.00	0.00	0.00	0.00	0.00
XLOC_001529	0.00	1.04	0.00	0.00	0.75	0.00	0.00	0.08	0.00	0.00	0.06
XLOC_001530	0.00	1.74	0.00	0.00	1.59	0.00	0.00	0.04	0.00	0.00	0.13
XLOC_001531	0.00	1.82	0.00	0.00	1.27	0.00	0.00	0.12	0.00	0.00	0.11
XLOC_001532	0.00	0.53	0.00	0.00	0.40	0.00	0.00	0.00	0.00	0.00	0.00
XLOC_001533	8.06	60.90	4.28	9.37	58.29	3.30	10.97	89.08	3.24	6.27	81.01
XLOC_001534	0.38	0.21	0.08	0.26	0.06	0.12	0.14	0.07	0.02	0.00	0.14
XLOC_001535	1.95	1.16	1.88	0.10	0.20	0.00	0.00	0.56	0.98	0.49	0.54
XLOC_001536	0.02	5.19	0.03	0.02	3.76	0.03	0.06	1.77	0.01	0.00	3.02
XLOC_001537	0.00	134.69	0.00	0.00	64.29	0.00	0.00	126.29	0.00	0.10	176.59
XLOC_001538	2.37	1.02	2.98	4.21	1.22	0.46	1.89	1.05	2.78	2.14	0.85
XLOC_001539	4.54	4.05	7.58	6.58	4.84	4.12	5.69	3.90	4.09	2.43	3.13
XLOC_001540	10.00	8.14	15.89	16.41	8.04	13.03	14.88	8.08	10.80	7.04	8.94
XLOC_001541	0.37	0.19	0.56	0.47	0.19	0.47	0.18	0.18	0.12	0.09	0.08
XLOC_001542	0.00	0.17	0.00	0.00	0.51	0.00	0.00	0.26	0.00	0.00	0.23
XLOC_001543	0.54	0.02	0.68	0.55	0.00	0.63	0.14	0.06	0.15	0.14	0.05
XLOC_001544	25.79	8.29	34.38	26.14	8.79	29.28	29.91	7.03	21.44	15.67	7.67
XLOC_001545	1.01	0.26	2.29	0.72	0.22	2.61	0.19	0.15	2.07	0.00	0.08
XLOC_001546	0.16	0.39	0.16	0.08	0.71	0.02	0.15	0.15	0.09	0.00	0.54
XLOC_001547	47.69	28.57	40.65	49.66	32.02	41.21	52.61	30.48	45.91	58.39	31.49
XLOC_001548	2.01	0.01	0.60	1.06	0.01	0.86	1.93	0.01	0.58	0.71	0.01
XLOC_001549	0.19	0.00	0.19	0.99	0.00	0.05	0.05	0.01	0.13	0.16	0.00
XLOC_001550	0.00	0.23	0.00	0.00	0.10	0.00	0.00	0.07	0.00	0.00	0.05
XLOC_001551	0.00	0.56	0.00	0.00	0.46	0.00	0.00	0.42	0.00	0.00	0.13
XLOC_001552	0.00	0.74	0.00	0.00	2.07	0.00	0.00	0.48	0.00	0.00	0.66
XLOC_001553	0.00	0.00	0.00	0.00	0.00	0.00	0.00	0.00	0.00	0.00	0.00
XLOC_001554	0.00	6.14	0.00	0.00	4.81	0.00	0.00	3.20	0.00	0.00	3.72
XLOC_001555	0.00	0.00	0.00	0.00	0.00	0.00	0.00	0.00	0.00	0.00	0.00
XLOC_001556	0.00	0.08	0.00	0.00	0.15	0.00	0.00	0.03	0.00	0.00	0.05
XLOC_001557	0.00	0.23	0.00	0.00	0.21	0.00	0.00	0.18	0.00	0.00	0.10
XLOC_001558	0.09	48.19	3.64	0.27	44.15	7.48	0.40	46.92	6.54	0.54	43.46
XLOC_001559	0.00	3.35	0.33	0.02	2.85	1.71	0.19	4.58	0.14	0.00	2.85
XLOC_001560	0.00	0.00	0.00	0.00	0.00	0.00	0.00	0.00	0.00	0.00	0.00
XLOC_001561	0.00	0.47	0.00	0.00	0.28	0.00	0.00	0.70	0.00	0.00	0.25
XLOC_001562	0.00	0.58	0.00	0.00	0.66	0.00	0.00	0.61	0.00	0.00	0.31
XLOC_001563	0.00	1.19	0.00	0.00	1.26	0.00	0.00	0.43	0.00	0.00	0.22
XLOC_001564	0.00	0.12	0.00	0.00	0.14	0.00	0.00	0.08	0.00	0.00	0.13
XLOC_001565	0.75	0.05	3.12	0.51	0.10	2.56	1.64	0.06	1.79	0.47	0.06
XLOC_001566	0.10	0.25	0.63	0.61	0.13	1.43	1.29	0.12	0.12	0.15	0.00
XLOC_001567	4.79	3.30	5.86	5.25	3.49	3.27	4.90	3.73	2.78	2.46	3.10
XLOC_001568	0.00	0.19	0.10	0.00	0.38	0.00	0.00	0.05	0.00	0.00	0.21
XLOC_001569	0.00	0.02	0.00	0.00	0.02	0.00	0.00	0.02	0.00	0.00	0.07
XLOC_001570	0.00	0.00	0.00	0.00	0.00	0.00	0.00	0.00	0.00	0.00	0.00
XLOC_001571	0.00	0.02	0.00	0.00	0.21	0.00	0.00	0.00	0.00	0.00	0.00
XLOC_001572	0.00	0.06	0.00	0.00	0.17	0.00	0.00	0.01	0.00	0.00	0.01
XLOC_001573	0.08	0.00	0.42	0.10	0.00	0.51	0.28	0.00	1.23	1.16	0.00
XLOC_001574	0.00	0.00	0.09	0.05	0.00	0.00	0.00	0.00	0.00	0.00	0.00
XLOC_001575	0.00	0.08	0.00	0.00	0.05	0.00	0.00	0.07	0.00	0.00	0.11
XLOC_001576	0.00	0.03	0.00	0.00	0.10	0.00	0.12	0.14	0.00	0.00	0.00
XLOC_001577	0.00	0.09	0.00	0.00	0.04	0.00	0.37	0.02	0.00	0.00	0.04
XLOC_001578	12.36	28.70	14.77	15.84	29.36	13.89	14.81	25.27	9.44	11.91	22.64
XLOC_001579	0.00	0.34	0.00	0.00	0.48	0.00	0.00	0.27	0.00	0.00	0.39
XLOC_001580	0.00	0.04	0.00	0.00	0.04	0.00	0.00	0.01	0.00	0.00	0.03
XLOC_001581	0.00	0.00	0.00	0.00	0.00	0.00	0.00	0.00	0.00	0.00	0.00
XLOC_001582	2.07	0.10	1.99	1.56	0.15	2.56	2.55	0.08	1.11	0.96	0.05
XLOC_001583	14.25	4.02	18.37	19.18	4.39	17.45	21.99	3.84	14.04	13.37	3.97
XLOC_001584	0.00	0.17	0.00	0.00	0.14	0.00	0.00	0.15	0.00	0.00	0.21
XLOC_001585	0.00	0.30	0.00	0.00	0.41	0.00	0.00	0.34	0.00	0.00	0.39
XLOC_001586	0.00	278.83	0.00	0.00	267.64	0.00	0.00	392.51	0.00	0.00	364.01
XLOC_001587	60.88	33.65	39.70	83.14	33.95	32.75	72.36	28.37	25.07	47.32	25.65
XLOC_001588	0.00	0.00	0.00	0.00	0.00	0.00	0.00	0.00	0.00	0.07	0.03
XLOC_001589	0.00	0.02	0.00	0.02	0.00	0.00	0.00	0.00	0.00	0.00	0.00
XLOC_001590	17.98	33.08	16.47	18.93	37.32	10.24	16.50	30.44	15.42	11.04	30.21
XLOC_001591	6.06	77.87	6.50	5.99	70.34	3.63	6.28	73.75	4.43	4.46	42.96
XLOC_001592	102.47	25.38	98.25	105.06	25.41	84.37	92.05	26.53	81.40	76.58	23.46
XLOC_001593	3.90	1.95	3.48	3.26	1.76	2.89	2.13	1.31	1.42	0.75	1.43
XLOC_001594	0.00	0.02	0.00	0.00	0.06	0.00	0.00	0.19	0.00	0.00	0.44
XLOC_001595	0.00	2.81	0.00	0.01	2.32	0.00	0.00	5.96	0.00	0.01	11.54
XLOC_001596	1.80	0.03	1.46	0.56	0.01	2.62	1.60	0.01	0.99	1.12	0.08
XLOC_001597	0.00	0.00	0.00	0.00	0.00	0.00	0.00	0.00	0.00	0.08	0.00
XLOC_001598	0.85	0.00	0.66	0.99	0.00	0.53	0.84	0.00	0.14	0.51	0.00
XLOC_001599	0.00	0.00	0.00	0.00	0.00	0.00	0.00	0.00	0.00	0.00	0.00
XLOC_001600	39.22	1.17	10.65	38.53	0.92	10.88	46.25	0.57	5.21	20.80	0.93
XLOC_001601	5.74	24.51	5.36	8.92	29.18	3.47	5.57	19.61	2.41	3.24	33.19
XLOC_001602	13.28	0.79	9.87	14.62	0.50	10.09	17.15	0.77	9.43	13.35	0.68
XLOC_001603	1.22	0.05	2.95	0.69	0.05	1.30	1.07	0.00	0.00	0.21	0.00
XLOC_001604	0.06	0.25	0.40	0.66	0.20	0.25	0.65	0.39	0.14	1.61	0.37
XLOC_001605	0.56	0.09	0.36	0.25	0.26	0.34	0.25	0.14	0.21	0.09	0.15
XLOC_001606	0.28	0.07	0.08	0.06	0.25	0.56	1.21	0.09	0.00	0.00	0.09
XLOC_001607	41.02	47.03	31.80	31.71	32.33	33.99	42.79	51.03	31.20	38.89	59.37
XLOC_001608	0.27	4.41	0.54	0.89	5.65	1.15	2.31	2.19	0.66	1.41	2.22
XLOC_001609	1.32	34.24	5.18	0.88	37.25	4.97	1.52	31.28	5.93	1.02	28.71
XLOC_001610	7.20	6.47	9.10	8.23	8.52	4.26	4.72	9.29	10.94	7.06	7.04
XLOC_001611	0.02	0.12	0.00	0.00	0.15	0.00	0.00	0.37	0.29	0.00	0.08
XLOC_001612	0.03	0.57	0.07	0.03	0.06	0.00	0.88	0.03	0.00	0.39	0.00
XLOC_001613	15.49	4.99	20.79	18.51	5.28	18.65	22.74	4.70	17.03	13.47	4.51
XLOC_001614	0.00	0.00	0.00	0.00	0.00	0.00	0.00	0.00	0.00	0.00	0.00
XLOC_001615	0.00	0.15	0.00	0.00	0.33	0.00	0.00	0.02	0.00	0.00	0.07
XLOC_001616	1.22	0.00	0.38	0.75	0.14	0.00	0.72	0.00	0.24	0.36	0.00
XLOC_001617	0.00	0.00	0.00	0.00	0.00	0.00	0.00	0.05	0.00	0.00	0.00
XLOC_001618	1.90	0.22	1.49	1.15	0.24	0.82	2.55	0.18	0.87	1.18	0.21
XLOC_001619	54.66	10.99	74.35	74.90	10.53	54.08	70.78	9.80	49.21	49.87	9.55
XLOC_001620	0.19	0.14	0.25	1.22	0.05	0.24	2.37	0.00	0.57	0.27	0.05
XLOC_001621	0.00	0.00	0.00	0.00	0.00	0.00	0.00	0.00	0.00	0.00	0.00
XLOC_001622	0.32	0.60	0.45	0.53	0.50	0.01	0.00	0.29	0.04	0.10	0.40
XLOC_001623	0.00	0.00	0.00	0.00	0.00	0.00	0.00	0.00	0.00	0.00	0.00
XLOC_001624	0.09	5.06	0.00	0.06	4.62	0.10	0.02	5.69	0.00	0.08	3.57
XLOC_001625	0.00	3.25	0.07	0.03	2.68	0.00	0.21	5.56	0.14	0.08	4.34
XLOC_001626	1.78	4.20	3.09	2.73	6.86	0.79	1.50	4.56	0.78	1.67	3.29
XLOC_001627	0.90	1.48	0.78	1.34	1.22	0.72	1.58	0.85	0.34	0.50	0.79
XLOC_001628	0.01	6.22	0.04	0.10	4.58	0.02	0.04	4.18	0.01	0.04	4.10
XLOC_001629	0.04	0.65	0.20	0.04	1.22	0.00	0.03	0.36	0.00	0.12	0.43
XLOC_001630	0.08	1.28	0.58	0.17	1.17	0.45	0.35	1.25	0.38	0.03	0.96
XLOC_001631	0.00	81.64	0.00	0.00	97.18	0.00	0.00	27.74	0.00	0.00	37.79
XLOC_001632	0.00	0.00	0.00	0.00	0.00	0.00	0.00	0.03	0.00	0.00	0.04
XLOC_001633	0.00	0.00	0.00	0.00	0.06	0.00	0.00	0.00	0.00	0.00	0.00
XLOC_001634	0.00	0.00	0.00	0.00	0.00	0.00	0.00	0.00	0.00	0.00	0.00
XLOC_001635	0.95	0.15	0.14	0.23	0.18	0.13	0.95	0.09	0.64	0.53	0.14
XLOC_001636	11.80	10.57	15.02	19.18	12.30	7.56	11.68	10.34	10.33	13.31	10.51
XLOC_001637	0.00	0.00	0.00	0.00	0.00	0.00	0.00	0.00	0.37	0.00	0.00
XLOC_001638	10.29	79.39	10.22	14.58	77.98	5.78	13.13	79.46	6.76	9.05	67.72
XLOC_001639	90.00	29.63	188.75	124.33	29.20	130.92	98.42	29.79	122.01	78.22	26.24
XLOC_001640	5.42	3.14	18.21	5.92	2.54	15.97	5.78	0.78	9.67	5.91	1.26
XLOC_001641	0.00	0.00	1.01	0.00	0.00	0.00	0.00	0.00	1.51	0.79	0.00
XLOC_001642	0.36	0.05	0.58	0.06	0.02	0.22	0.34	0.01	0.04	0.01	0.01
XLOC_001643	0.09	0.01	0.63	0.05	0.01	0.33	0.00	0.00	0.69	0.38	0.01
XLOC_001644	3.22	2.49	8.13	3.24	2.65	7.17	3.29	2.06	7.86	3.43	1.94
XLOC_001645	0.00	7.45	0.00	0.00	6.95	0.00	0.05	9.28	0.02	0.00	8.23
XLOC_001646	0.00	0.00	0.00	0.00	0.00	0.00	0.00	0.00	0.00	0.00	0.00
XLOC_001647	0.00	0.19	0.02	0.00	0.33	0.00	0.00	0.23	0.00	0.00	0.30
XLOC_001648	0.00	0.00	0.00	0.00	0.00	0.00	0.00	0.00	0.00	0.00	0.00
XLOC_001649	15.01	5.03	11.06	12.52	5.64	9.52	12.79	1.98	7.79	9.34	1.94
XLOC_001650	0.00	0.10	0.00	0.00	0.41	0.00	0.00	0.04	0.00	0.00	0.18
XLOC_001651	1.70	22.72	1.94	1.09	22.09	0.93	2.15	21.79	1.28	1.56	22.54
XLOC_001652	0.00	0.00	0.00	0.00	0.00	0.00	0.00	0.01	0.00	0.00	0.00
XLOC_001653	0.01	0.09	0.00	0.00	0.15	0.00	0.00	0.22	0.00	0.00	0.14
XLOC_001654	0.01	0.38	0.12	0.07	0.35	0.00	0.00	0.30	0.08	0.06	0.26
XLOC_001655	0.08	0.41	0.12	0.26	0.38	0.03	0.05	0.20	0.03	0.07	0.22
XLOC_001656	0.00	2.22	1.25	1.69	2.82	0.00	0.00	1.85	0.00	0.00	3.60
XLOC_001657	0.05	0.44	0.04	0.13	0.49	0.04	0.00	0.28	0.02	0.00	0.32
XLOC_001658	0.00	0.00	0.00	0.00	0.00	0.00	0.00	0.00	0.00	0.00	0.00
XLOC_001659	0.10	0.00	0.15	0.23	0.33	0.00	0.30	0.07	0.00	0.00	0.00
XLOC_001660	0.45	0.00	0.24	0.53	0.00	0.46	0.00	0.00	0.52	0.10	0.00
XLOC_001661	30.22	8.59	44.18	50.04	8.65	33.62	47.27	7.54	23.40	32.60	8.41
XLOC_001662	5.41	3.45	2.34	6.34	4.33	1.21	2.99	2.68	1.06	1.83	3.98
XLOC_001663	0.00	0.00	0.00	0.00	0.00	0.00	0.00	0.00	0.00	0.00	0.00
XLOC_001664	0.83	0.14	0.00	0.00	0.00	0.00	0.00	0.00	0.00	0.00	0.00
XLOC_001665	63.94	9.68	73.89	68.03	11.41	83.56	68.08	9.12	84.00	57.22	10.18
XLOC_001666	8.83	6.31	18.17	8.70	7.03	16.92	9.89	5.87	16.95	9.56	6.05
XLOC_001667	0.82	0.00	3.15	0.43	0.06	1.40	1.49	0.00	0.00	0.00	0.00
XLOC_001668	0.47	0.00	1.62	0.95	0.00	0.79	0.61	0.00	0.48	0.52	0.00
XLOC_001669	0.28	0.06	0.36	0.62	0.00	0.00	0.33	0.02	0.00	0.25	0.04
XLOC_001670	6.50	52.56	8.55	10.33	50.64	6.13	6.62	52.74	7.24	7.00	57.14
XLOC_001671	5.64	99.79	4.12	4.31	122.18	3.04	3.71	109.97	4.20	5.06	108.32
XLOC_001672	6.35	0.16	2.43	3.54	0.86	2.04	2.04	0.05	3.35	3.46	0.36
XLOC_001673	0.02	44.03	0.03	0.00	30.96	0.03	0.33	71.05	0.00	0.03	38.20
XLOC_001674	20.23	17.78	20.42	19.69	16.37	11.95	14.18	16.55	12.97	12.18	15.02
XLOC_001675	0.00	0.00	0.00	0.00	0.00	0.00	0.00	0.00	0.00	0.00	0.00
XLOC_001676	2.02	0.06	7.18	3.03	0.02	4.65	6.96	0.02	9.50	4.13	0.08
XLOC_001677	0.15	0.00	1.00	1.05	0.05	1.28	0.55	0.00	0.25	0.21	0.00
XLOC_001678	0.08	0.00	0.88	0.13	0.01	0.21	0.69	0.01	0.13	0.14	0.01
XLOC_001679	0.45	0.00	0.49	0.55	0.00	0.22	0.34	0.00	0.03	0.08	0.00
XLOC_001680	0.08	0.06	0.92	0.32	0.01	0.69	0.31	0.00	0.39	0.38	0.05
XLOC_001681	0.21	0.00	0.75	0.57	0.02	0.19	0.30	0.02	0.20	0.10	0.01
XLOC_001682	163.98	14.09	216.84	206.62	13.42	153.37	163.50	13.78	142.55	143.80	11.35
XLOC_001683	2.90	0.00	2.64	1.90	0.00	1.73	1.23	0.02	1.46	0.90	0.00
XLOC_001684	2.54	0.00	4.98	3.45	0.02	2.60	2.99	0.00	1.81	2.63	0.01
XLOC_001685	3.71	0.04	3.45	3.62	0.00	2.24	3.22	0.00	1.42	2.01	0.01
XLOC_001686	6.87	0.00	8.95	8.20	0.00	8.33	8.35	0.00	4.57	4.29	0.00
XLOC_001687	1.42	0.00	2.29	2.10	0.00	1.88	2.51	0.00	0.68	1.03	0.00
XLOC_001688	2.18	0.00	3.38	3.61	0.02	2.56	4.89	0.00	1.61	2.25	0.00
XLOC_001689	3.86	0.00	5.02	4.50	0.38	12.68	6.88	0.00	6.01	5.44	0.00
XLOC_001690	0.47	0.00	2.05	1.31	0.00	1.71	0.57	0.04	1.56	1.26	0.20
XLOC_001691	0.00	0.11	0.00	0.00	0.03	0.00	0.00	0.21	0.00	0.00	0.16
XLOC_001692	0.00	0.00	0.00	0.00	0.00	0.00	0.00	0.00	0.00	0.00	0.00
XLOC_001693	16.02	11.41	9.09	8.23	9.69	6.26	9.59	12.23	7.06	6.89	13.03
XLOC_001694	0.00	0.36	0.00	0.00	0.53	0.00	0.00	0.37	0.00	0.00	0.62
XLOC_001695	0.00	0.10	0.00	0.00	0.13	0.00	0.00	0.03	0.00	0.00	0.19
XLOC_001696	0.00	1.94	0.00	0.00	1.90	0.00	0.00	3.91	0.04	0.00	3.60
XLOC_001697	0.00	0.22	0.00	0.00	0.11	0.00	0.00	0.12	0.00	0.00	0.16
XLOC_001698	0.00	0.01	0.00	0.00	0.00	0.00	0.00	0.02	0.00	0.00	0.02
XLOC_001699	1.78	0.00	0.00	0.14	0.00	0.37	0.17	0.00	0.40	0.11	0.00
XLOC_001700	0.59	0.00	0.38	0.16	0.00	0.86	0.80	0.00	0.11	0.00	0.00
XLOC_001701	1041.73	5.95	609.27	674.21	9.85	625.61	1020.16	2.59	829.29	907.80	2.65
XLOC_001702	54.79	0.00	35.29	57.02	0.81	46.51	55.04	0.00	17.91	31.00	0.23
XLOC_001703	3.37	0.07	1.83	1.15	0.00	7.60	3.23	0.00	0.57	3.26	0.00
XLOC_001704	0.23	0.08	0.03	0.31	0.16	0.16	0.22	0.12	0.18	0.23	0.11
XLOC_001705	4.35	14.88	7.99	9.71	17.52	10.35	9.88	13.62	6.20	5.05	11.26
XLOC_001706	1.31	1.11	1.08	1.25	0.49	0.34	1.92	0.68	0.92	0.30	0.63
XLOC_001707	0.20	5.96	0.64	0.17	5.42	0.26	0.16	4.42	0.15	0.07	4.49
XLOC_001708	7.55	0.07	2.63	8.45	0.15	1.99	4.72	0.02	1.46	4.69	0.02
XLOC_001709	0.00	0.00	0.00	0.00	0.00	0.00	0.00	0.00	0.00	0.00	0.00
XLOC_001710	0.00	0.00	0.00	0.00	0.00	0.00	0.00	0.00	0.00	0.00	0.00
XLOC_001711	2.59	0.73	1.96	3.44	0.53	1.93	3.30	1.58	2.39	4.94	1.19
XLOC_001712	0.00	0.00	0.00	0.00	0.00	0.00	0.00	0.00	0.00	0.00	0.00
XLOC_001713	0.00	0.00	0.00	0.00	0.00	0.00	0.00	0.00	0.00	0.00	0.00
XLOC_001714	14.11	4.52	10.77	11.81	5.22	10.66	12.82	5.01	9.20	10.07	4.41
XLOC_001715	0.00	1.22	0.00	0.00	0.94	0.00	0.00	0.89	0.00	0.00	1.12
XLOC_001716	0.00	0.00	0.00	0.00	0.00	0.00	0.00	0.00	0.00	0.00	0.00
XLOC_001717	0.00	0.66	0.00	0.00	0.33	0.00	0.00	0.33	0.00	0.00	0.20
XLOC_001718	1991.50	394.26	1877.01	1969.07	432.85	1826.02	1775.71	331.86	2246.88	2093.09	350.78
XLOC_001719	0.00	0.00	0.00	0.00	0.00	0.00	0.00	0.00	0.00	0.00	0.00
XLOC_001720	0.00	0.00	0.00	0.00	0.00	0.00	0.00	0.00	0.00	0.00	0.00
XLOC_001721	0.00	0.00	0.00	0.00	0.00	0.00	0.00	0.00	0.00	0.00	0.00
XLOC_001722	0.00	0.00	0.00	0.00	0.00	0.00	0.00	0.00	0.00	0.00	0.00
XLOC_001723	0.00	0.00	0.00	0.00	0.00	0.00	0.00	0.00	0.00	0.00	0.00
XLOC_001724	0.00	0.00	0.00	0.00	0.00	0.00	0.00	0.00	0.00	0.00	0.00
XLOC_001725	0.00	0.00	0.00	0.00	0.00	0.00	0.00	0.00	0.00	0.00	0.00
XLOC_001726	0.06	0.37	0.02	0.04	0.21	0.00	0.00	0.36	0.00	0.00	0.28
XLOC_001727	0.00	0.49	0.03	0.03	0.26	0.00	0.00	0.00	0.00	0.00	0.12
XLOC_001728	0.67	35.05	3.05	0.47	47.70	0.48	0.18	13.12	1.37	0.24	17.86
XLOC_001729	0.38	3.32	0.74	0.17	2.71	0.74	0.34	10.83	0.74	0.26	9.82
XLOC_001730	0.00	3.67	0.00	0.00	3.60	0.00	0.00	3.75	0.00	0.00	1.61
XLOC_001731	0.00	463.90	0.00	0.00	282.55	0.00	0.00	254.35	0.00	0.07	83.00
XLOC_001732	16.29	6.23	22.89	25.36	7.72	16.34	16.21	9.02	12.19	15.23	8.06
XLOC_001733	0.00	25.58	0.00	0.00	35.71	0.00	0.00	13.42	0.00	0.00	25.62
XLOC_001734	0.00	0.02	0.00	0.00	0.06	0.00	0.00	0.02	0.00	0.00	0.00
XLOC_001735	11.58	9.33	10.90	9.45	8.85	8.38	7.36	14.16	7.43	7.58	8.56
XLOC_001736	0.00	0.00	0.00	0.00	0.00	0.00	0.00	0.00	0.00	0.00	0.00
XLOC_001737	0.00	3.58	0.00	0.00	3.15	0.00	0.00	2.01	0.00	0.00	2.31
XLOC_001738	0.00	1.16	0.00	0.00	1.23	0.00	0.00	0.70	0.00	0.00	0.76
XLOC_001739	0.00	0.00	0.00	0.00	0.00	0.00	0.00	0.00	0.00	0.00	0.01
XLOC_001740	0.00	0.00	0.00	0.00	0.00	0.00	0.00	0.00	0.00	0.00	0.00
XLOC_001741	0.00	0.00	0.00	0.00	0.00	0.00	0.00	0.00	0.00	0.00	0.00
XLOC_001742	0.00	0.00	0.00	0.00	0.00	0.00	0.00	0.00	0.00	0.00	0.00
XLOC_001743	153.72	35.70	65.29	81.50	33.72	83.48	113.07	32.21	97.16	119.73	34.44
XLOC_001744	0.00	8.19	0.00	0.00	8.37	0.00	0.00	7.46	0.00	0.00	4.95
XLOC_001745	7.41	1.75	8.99	8.20	3.27	6.32	5.08	0.79	3.80	6.79	1.68
XLOC_001746	10.74	3.65	14.93	14.27	2.95	10.03	8.22	3.02	7.62	7.94	3.23
XLOC_001747	10.65	5.07	15.64	12.82	8.95	2.93	2.40	2.71	12.88	12.10	9.64
XLOC_001748	23.39	2.98	35.46	24.85	2.37	29.33	21.73	4.53	37.04	24.27	2.61
XLOC_001749	11.21	0.22	10.77	11.82	0.12	5.86	9.94	0.24	4.70	5.04	0.18
XLOC_001750	0.01	0.08	0.04	0.04	0.07	0.00	0.00	0.06	0.00	0.00	0.08
XLOC_001751	0.18	2.66	0.00	0.00	0.18	0.29	0.50	1.00	0.00	0.00	0.19
XLOC_001752	0.84	11.25	0.02	0.76	0.73	0.02	0.34	6.33	0.16	0.36	1.83
XLOC_001753	12.45	10.07	7.68	8.18	12.08	6.80	10.13	9.07	9.03	10.72	9.57
XLOC_001754	0.00	0.00	0.00	0.00	0.03	0.00	0.00	0.00	0.00	0.00	0.02
XLOC_001755	0.00	0.00	0.00	0.00	0.00	0.00	0.00	0.00	0.00	0.00	0.00
XLOC_001756	0.00	0.00	0.00	0.00	0.00	0.00	0.00	0.00	0.00	0.00	0.00
XLOC_001757	0.00	0.00	0.00	0.00	0.00	0.00	0.00	0.00	0.00	0.00	0.00
XLOC_001758	0.00	0.00	0.00	0.00	0.00	0.00	0.00	0.00	0.00	0.00	0.00
XLOC_001759	0.33	10.13	0.15	0.22	14.34	0.07	0.17	5.02	0.08	0.19	4.32
XLOC_001760	0.00	0.00	0.00	0.03	0.00	0.00	0.00	0.00	0.00	0.00	0.00
XLOC_001761	0.40	0.40	0.37	0.01	0.38	0.14	2.12	0.68	0.23	0.23	0.55
XLOC_001762	18.88	7.59	13.12	12.93	7.48	10.79	17.96	7.95	9.78	9.81	6.98
XLOC_001763	0.00	0.00	0.00	0.00	0.00	0.00	0.00	0.00	0.00	0.00	0.00
XLOC_001764	0.00	4.84	0.01	0.00	3.33	0.00	0.00	6.17	0.00	0.00	4.62
XLOC_001765	0.00	0.00	0.00	0.00	0.00	0.00	0.00	0.00	0.00	0.00	0.00
XLOC_001766	0.00	0.99	0.02	0.04	0.91	0.05	0.00	0.61	0.10	0.04	0.75
XLOC_001767	5.90	6.81	8.50	10.28	6.25	4.75	5.92	5.42	2.73	3.93	5.73
XLOC_001768	0.00	6.96	0.09	0.06	5.20	0.00	0.10	6.99	0.00	0.06	5.34
XLOC_001769	0.00	0.00	0.00	0.00	0.00	0.00	0.00	0.00	0.00	0.00	0.00
XLOC_001770	0.00	0.12	0.00	0.00	0.67	0.00	0.00	0.01	0.00	0.00	0.07
XLOC_001771	14.20	27.35	14.93	16.60	27.36	10.09	13.11	25.49	10.85	12.22	24.41
XLOC_001772	0.00	0.00	0.00	0.00	0.00	0.00	0.00	0.04	0.00	0.00	0.00
XLOC_001773	0.41	6.76	0.10	0.41	7.46	0.16	0.61	7.42	0.13	0.27	7.67
XLOC_001774	0.00	0.00	0.00	0.00	0.00	0.00	0.00	0.00	0.00	0.00	0.00
XLOC_001775	0.00	0.00	0.00	0.00	0.00	0.00	0.00	0.00	0.00	0.00	0.00
XLOC_001776	0.00	0.32	0.00	0.00	0.59	0.00	0.00	0.16	0.00	0.00	0.27
XLOC_001777	1.67	4.15	4.36	3.92	8.66	3.01	1.89	2.76	1.65	1.71	6.91
XLOC_001778	0.00	0.00	0.00	0.00	0.06	0.00	0.00	0.00	0.00	0.00	0.00
XLOC_001779	0.00	0.00	0.00	0.00	0.00	0.00	0.00	0.00	0.00	0.00	0.00
XLOC_001780	0.00	1.07	0.00	0.00	8.47	0.00	0.00	0.00	0.00	0.00	0.37
XLOC_001781	0.00	23.36	0.00	0.00	6.64	0.00	0.00	14.70	0.00	0.00	6.92
XLOC_001782	0.00	0.40	0.00	0.00	0.06	0.00	0.00	0.00	0.00	0.00	0.00
XLOC_001783	0.00	0.00	0.00	0.00	0.00	0.00	0.00	0.00	0.00	0.00	0.00
XLOC_001784	0.00	0.00	0.00	0.00	0.00	0.00	0.00	0.00	0.00	0.00	0.00
XLOC_001785	0.00	0.10	0.00	0.00	0.04	0.00	0.00	0.22	0.00	0.00	0.00
XLOC_001786	0.00	0.06	0.00	0.00	0.03	0.00	0.00	0.22	0.00	0.00	0.00
XLOC_001787	0.00	0.00	0.00	0.00	0.00	0.00	0.00	0.00	0.00	0.00	0.00
XLOC_001788	0.00	0.11	0.00	0.00	0.05	0.00	0.00	0.24	0.00	0.00	0.00
XLOC_001789	0.00	0.00	0.00	0.00	0.00	0.00	0.00	0.00	0.00	0.00	0.00
XLOC_001790	3.33	0.06	1.65	2.55	0.00	0.00	2.36	0.14	1.18	1.55	0.06
XLOC_001791	9.07	24.77	8.93	11.01	24.06	7.84	9.44	34.03	6.41	6.87	29.67
XLOC_001792	0.00	0.02	0.08	0.10	0.02	0.00	0.00	0.00	0.00	0.00	0.00
XLOC_001793	0.00	1.03	0.00	0.00	0.99	0.00	0.00	0.58	0.43	0.31	0.72
XLOC_001794	0.00	0.01	0.00	0.00	0.01	0.00	0.00	0.01	0.00	0.00	0.01
XLOC_001795	0.00	0.00	0.00	0.00	0.00	0.00	0.00	0.00	0.00	0.00	0.00
XLOC_001796	0.02	1.44	0.00	0.01	1.12	0.00	0.07	0.87	0.00	0.00	0.72
XLOC_001797	0.01	0.71	0.00	0.00	0.37	0.00	0.00	0.69	0.00	0.00	0.51
XLOC_001798	0.07	1.54	0.06	0.13	1.49	0.04	0.24	0.76	0.03	0.05	1.04
XLOC_001799	0.00	0.00	0.00	0.00	0.00	0.00	0.00	0.00	0.00	0.00	0.00
XLOC_001800	0.00	2.72	0.00	0.00	3.51	0.00	0.00	2.27	0.00	0.00	1.34
XLOC_001801	0.00	0.00	0.00	0.00	0.00	0.00	0.00	0.00	0.00	0.00	0.00
XLOC_001802	0.66	0.00	0.69	0.40	0.00	0.78	0.33	0.00	0.50	0.40	0.00
XLOC_001803	0.40	0.01	1.01	0.82	0.41	0.29	1.16	0.00	0.18	0.43	0.12
XLOC_001804	0.24	0.02	0.64	0.22	0.16	0.13	0.50	0.02	0.23	0.09	0.03
XLOC_001805	1.59	0.52	4.10	1.69	2.02	0.85	0.83	0.04	1.50	0.98	0.69
XLOC_001806	0.39	1.07	0.11	0.04	3.16	0.00	0.02	0.04	0.00	0.00	0.81
XLOC_001807	0.00	0.23	0.00	0.00	0.37	0.00	0.00	0.02	0.00	0.00	0.06
XLOC_001808	0.00	0.00	0.00	0.00	0.00	0.00	0.00	0.00	0.00	0.00	0.00
XLOC_001809	0.00	0.06	0.00	0.00	0.04	0.00	0.00	0.20	0.00	0.00	0.04
XLOC_001810	3.32	1.71	4.74	4.20	2.13	3.22	5.17	1.10	2.06	1.86	1.63
XLOC_001811	0.21	1.54	0.78	0.00	1.56	0.88	0.55	1.45	0.00	0.27	1.22
XLOC_001812	0.00	0.24	0.00	0.00	0.18	0.00	0.00	0.16	0.00	0.00	0.31
XLOC_001813	0.00	0.00	0.00	0.00	0.00	0.00	0.00	0.00	0.00	0.00	0.00
XLOC_001814	0.41	0.00	0.53	0.22	0.00	0.04	0.51	0.00	0.61	0.18	0.14
XLOC_001815	68.56	15.04	65.20	73.89	12.24	81.71	88.43	23.92	74.53	79.55	22.83
XLOC_001816	0.00	0.15	0.13	0.00	0.11	0.08	0.00	0.05	0.00	0.00	0.03
XLOC_001817	47.28	28.33	59.75	62.23	27.53	34.03	42.00	29.24	29.69	38.40	25.81
XLOC_001818	41.53	10.99	43.69	39.17	11.40	32.61	37.62	8.20	25.01	25.59	6.94
XLOC_001819	0.00	0.00	0.00	0.00	0.00	0.00	0.00	0.00	0.00	0.00	0.00
XLOC_001820	0.00	0.00	0.00	0.00	0.00	0.00	0.00	0.00	0.00	0.00	0.00
XLOC_001821	0.00	0.00	0.00	0.00	0.00	0.00	0.00	0.00	0.00	0.00	0.00
XLOC_001822	4.35	0.04	9.31	2.80	0.01	4.75	4.41	0.00	7.23	3.98	0.01
XLOC_001823	0.00	0.00	0.00	0.00	0.00	0.00	0.00	0.00	0.00	0.00	0.00
XLOC_001824	5.05	8.24	5.52	5.20	10.75	3.92	3.72	5.99	2.49	1.94	6.92
XLOC_001825	119.04	23.02	70.74	66.03	20.98	73.88	106.63	22.35	81.24	75.63	19.81
XLOC_001826	0.00	0.00	0.00	0.00	0.00	0.00	0.00	0.00	0.00	0.00	0.00
XLOC_001827	0.00	0.00	0.04	0.00	0.00	0.00	0.00	0.00	0.00	0.00	0.00
XLOC_001828	0.00	0.00	0.00	0.00	0.00	0.00	0.00	0.00	0.00	0.00	0.00
XLOC_001829	19.60	8.76	28.37	29.34	8.51	27.07	25.73	7.98	17.93	20.35	6.49
XLOC_001830	0.09	0.14	0.09	0.37	0.30	0.12	0.09	0.14	0.12	0.35	0.25
XLOC_001831	0.00	0.37	0.00	0.00	0.25	0.00	0.00	0.12	0.00	0.00	0.07
XLOC_001832	0.00	1.34	0.00	0.00	1.35	0.00	0.00	1.01	0.00	0.00	1.14
XLOC_001833	34.69	14.28	29.24	35.58	15.12	19.94	32.05	15.91	21.85	28.15	13.77
XLOC_001834	4.22	0.00	0.00	3.79	0.58	4.41	2.38	0.00	1.33	2.89	0.00
XLOC_001835	1.00	1.06	2.33	0.86	2.64	1.85	1.46	0.47	1.23	1.94	0.51
XLOC_001836	0.00	0.00	0.00	0.00	0.00	0.00	0.00	0.00	0.00	0.00	0.00
XLOC_001837	6.41	33.07	10.97	7.04	42.56	4.72	5.00	31.28	6.32	6.36	42.30
XLOC_001838	16.40	10.69	24.31	23.19	11.15	22.17	19.43	7.08	13.44	11.66	7.32
XLOC_001839	0.00	0.00	0.00	0.00	0.00	0.00	0.00	0.00	0.00	0.00	0.00
XLOC_001840	0.00	0.00	0.00	0.00	0.00	0.00	0.00	0.00	0.00	0.00	0.00
XLOC_001841	18.75	2.24	27.68	20.81	1.53	34.93	28.73	1.06	22.54	16.28	1.47
XLOC_001842	0.24	0.00	1.53	0.63	0.01	2.17	0.32	0.00	0.51	0.31	0.00
XLOC_001843	0.04	0.00	1.22	0.37	0.00	0.41	0.46	0.03	0.14	0.19	0.00
XLOC_001844	0.00	0.00	1.72	0.04	0.00	2.05	0.00	0.00	0.50	0.00	0.00
XLOC_001845	0.38	0.00	0.56	0.03	0.02	1.03	0.65	0.00	0.16	0.07	0.00
XLOC_001846	0.36	0.00	0.83	0.35	0.01	1.58	0.57	0.00	0.40	0.21	0.01
XLOC_001847	0.30	0.00	1.28	0.45	0.00	0.67	0.52	0.00	0.15	0.18	0.01
XLOC_001848	0.26	0.02	1.24	0.84	0.00	1.42	0.82	0.01	0.24	0.25	0.02
XLOC_001849	16.54	9.93	20.76	23.56	11.01	14.49	17.12	10.27	14.65	18.26	9.57
XLOC_001850	0.00	0.00	0.00	0.00	0.00	0.00	0.00	0.00	0.00	0.00	0.00
XLOC_001851	0.01	0.26	0.00	0.02	0.23	0.00	0.22	0.16	0.00	0.03	0.13
XLOC_001852	0.05	5.59	0.00	0.20	4.48	0.00	0.00	0.22	0.00	0.00	3.03
XLOC_001853	0.00	0.00	0.00	0.00	0.00	0.00	0.00	0.00	0.00	0.00	0.00
XLOC_001854	0.46	0.19	0.28	0.47	0.11	0.27	0.60	0.17	0.14	0.41	0.11
XLOC_001855	0.06	0.09	0.67	0.15	0.27	0.00	0.00	0.33	0.00	0.00	0.05
XLOC_001856	3.94	2.94	4.04	4.77	2.42	0.55	2.51	3.15	3.62	2.52	3.17
XLOC_001857	1.83	0.58	2.50	2.15	0.76	2.31	2.13	0.69	1.42	1.46	0.60
XLOC_001858	0.00	0.00	0.00	0.00	0.00	0.00	0.00	0.00	0.00	0.00	0.00
XLOC_001859	0.00	0.00	0.00	0.00	0.00	0.00	0.00	0.00	0.00	0.00	0.00
XLOC_001860	13.36	17.03	14.96	16.82	16.02	12.74	13.61	14.72	11.61	11.10	13.73
XLOC_001861	129.83	53.35	173.36	189.91	46.96	129.53	156.90	37.76	89.37	99.13	49.32
XLOC_001862	7.94	3.03	9.36	10.57	2.67	8.30	10.49	2.90	3.51	4.07	2.20
XLOC_001863	0.54	0.00	1.07	0.87	0.00	0.00	0.16	0.00	0.39	0.14	0.00
XLOC_001864	0.17	0.00	0.19	0.36	0.02	0.22	0.57	0.05	0.20	0.00	0.05
XLOC_001865	28.24	31.31	36.20	30.70	26.43	22.11	24.55	31.40	24.94	21.08	29.81
XLOC_001866	0.00	0.00	0.00	0.00	0.00	0.00	0.00	0.00	0.00	0.00	0.00
XLOC_001867	0.00	0.00	0.00	0.00	0.00	0.00	0.00	0.00	0.00	0.00	0.00
XLOC_001868	0.00	0.00	0.00	0.00	0.00	0.00	0.00	0.00	0.00	0.00	0.00
XLOC_001869	0.00	0.00	0.00	0.00	0.00	0.00	0.00	0.00	0.00	0.00	0.00
XLOC_001870	0.00	0.00	0.00	0.00	0.00	0.00	0.00	0.00	0.00	0.00	0.00
XLOC_001871	0.00	0.00	0.00	0.00	0.00	0.00	0.00	0.00	0.00	0.00	0.00
XLOC_001872	17.13	9.02	21.95	22.96	9.03	16.36	19.58	9.61	15.08	16.26	10.55
XLOC_001873	0.00	0.00	0.00	0.00	0.00	0.00	0.00	0.00	0.00	0.00	0.00
XLOC_001874	0.67	0.00	0.53	0.13	0.00	0.46	0.00	0.00	0.00	0.03	0.00
XLOC_001875	0.69	0.02	0.76	0.87	0.05	0.51	0.00	0.02	0.90	0.38	0.00
XLOC_001876	23.41	5.92	37.78	28.34	7.16	33.33	24.23	5.55	30.08	18.91	5.41
XLOC_001877	0.00	0.15	0.00	0.00	0.12	0.00	0.00	0.08	0.00	0.00	0.03
XLOC_001878	0.04	0.21	0.00	0.00	0.11	0.00	0.00	0.11	0.00	0.00	0.03
XLOC_001879	12.37	19.37	14.99	17.56	17.31	9.91	12.99	16.99	9.01	11.58	11.24
XLOC_001880	0.23	0.00	0.23	0.82	0.00	0.21	0.00	0.00	0.18	0.25	0.00
XLOC_001881	0.57	0.00	0.00	0.99	0.00	0.00	0.87	0.00	0.00	0.00	0.00
XLOC_001882	0.28	0.00	0.11	0.61	0.00	0.00	0.14	0.00	0.00	0.15	0.00
XLOC_001883	0.15	0.00	0.00	0.35	0.00	0.00	0.26	0.00	0.00	0.11	0.00
XLOC_001884	3.14	0.02	0.71	3.27	0.00	1.39	3.65	0.00	0.73	3.75	0.00
XLOC_001885	0.09	0.06	0.23	0.91	0.00	0.00	1.67	0.00	0.00	0.03	0.00
XLOC_001886	0.18	0.03	0.08	0.77	0.01	0.03	0.18	0.00	0.06	0.06	0.01
XLOC_001887	0.10	0.00	0.05	0.48	0.00	0.00	0.00	0.00	0.00	0.00	0.00
XLOC_001888	0.00	0.00	0.00	0.00	0.00	0.00	0.00	0.00	0.00	0.00	0.00
XLOC_001889	32.44	12.31	37.11	38.61	12.32	32.86	36.20	12.38	30.43	24.47	10.35
XLOC_001890	0.00	0.00	0.00	0.00	0.00	0.00	0.00	0.00	0.00	0.00	0.00
XLOC_001891	6.62	5.79	8.64	8.40	7.34	8.37	8.12	7.10	6.37	6.63	5.26
XLOC_001892	0.00	0.00	0.00	0.00	0.00	0.00	0.00	0.00	0.00	0.00	0.00
XLOC_001893	1.25	6.26	2.01	1.21	5.75	0.44	4.75	4.53	2.69	0.53	3.18
XLOC_001894	0.46	0.46	0.69	0.75	0.49	0.60	0.46	0.69	0.38	0.60	0.74
XLOC_001895	0.22	0.25	0.35	0.33	0.30	0.26	0.24	0.14	0.12	0.08	0.13
XLOC_001896	3.90	5.44	3.62	3.28	4.58	2.56	3.93	4.61	4.07	3.58	4.76
XLOC_001897	0.11	0.00	0.52	0.14	0.00	0.16	0.36	0.00	0.58	0.00	0.00
XLOC_001898	0.00	0.00	0.35	0.00	0.05	0.56	0.18	0.00	0.00	0.00	0.00
XLOC_001899	62.98	2.32	121.26	94.24	2.16	110.05	85.45	2.14	65.65	50.75	1.91
XLOC_001900	29.60	39.57	38.11	40.11	37.37	29.05	33.28	43.76	27.27	30.99	37.62
XLOC_001901	0.30	0.01	0.49	1.07	0.04	0.01	0.29	0.06	0.15	0.01	0.00
XLOC_001902	0.38	0.13	0.20	0.61	0.00	0.26	0.13	0.04	0.17	0.02	0.00
XLOC_001903	6.61	17.31	8.43	9.47	14.24	3.24	4.48	21.72	3.23	5.30	19.13
XLOC_001904	65.07	93.73	75.33	90.15	92.71	49.30	60.82	95.62	40.55	46.87	82.08
XLOC_001905	0.00	0.02	0.00	0.00	0.13	0.00	0.00	0.22	0.00	0.00	0.24
XLOC_001906	12.46	27.84	7.64	14.87	26.25	5.14	12.28	25.42	6.54	14.83	17.06
XLOC_001907	0.00	0.00	0.00	0.00	0.05	0.01	0.00	0.00	0.01	0.00	0.26
XLOC_001908	143.84	123.36	86.08	110.38	127.60	82.23	132.92	122.67	85.44	114.12	111.92
XLOC_001909	0.00	0.03	0.00	0.00	0.00	0.00	0.00	0.00	0.00	0.00	0.03
XLOC_001910	15.69	0.72	15.38	16.66	0.80	13.26	19.35	0.51	12.02	12.00	0.87
XLOC_001911	32.85	1.22	19.61	20.81	1.47	26.98	33.85	1.35	28.29	27.66	1.80
XLOC_001912	0.00	0.00	0.30	0.04	0.00	0.00	0.00	0.00	0.00	0.00	0.00
XLOC_001913	0.00	0.00	0.00	0.00	0.00	0.00	0.00	0.01	0.00	0.00	0.00
XLOC_001914	0.00	0.57	0.00	0.00	0.46	0.00	0.00	0.88	0.00	0.00	0.37
XLOC_001915	0.00	3.87	0.00	0.00	3.17	0.00	0.00	3.20	0.00	0.00	3.66
XLOC_001916	0.00	19.81	0.00	0.00	19.23	0.00	0.00	48.65	0.13	0.00	31.05
XLOC_001917	0.00	0.01	0.00	0.00	0.02	0.00	0.00	0.03	0.00	0.00	0.01
XLOC_001918	0.34	0.00	0.36	0.37	0.00	0.33	0.33	0.00	0.52	0.15	0.00
XLOC_001919	11.60	9.73	14.13	14.43	10.41	12.87	13.76	7.80	9.13	9.69	7.11
XLOC_001920	0.51	0.43	0.23	0.72	0.25	0.23	0.61	0.18	0.30	0.13	0.08
XLOC_001921	17.98	4.48	18.12	19.93	4.39	16.66	17.89	3.67	11.56	12.29	3.85
XLOC_001922	1.15	7.54	3.97	0.85	2.82	4.69	1.53	11.68	3.61	0.40	11.47
XLOC_001923	162.24	6.82	169.01	175.02	5.77	138.79	173.35	6.14	135.98	131.21	6.94
XLOC_001924	4.25	1.29	5.02	4.74	1.21	3.76	5.52	0.48	3.87	2.49	0.67
XLOC_001925	0.00	1.28	0.00	0.00	1.17	0.00	0.00	1.02	0.00	0.00	2.12
XLOC_001926	0.00	0.00	0.00	0.00	0.00	0.00	0.00	0.00	0.00	0.00	0.00
XLOC_001927	0.00	0.25	0.00	0.00	0.15	0.00	0.00	0.15	0.00	0.00	0.15
XLOC_001928	0.00	0.31	0.00	0.00	0.11	0.00	0.00	0.04	0.00	0.00	0.11
XLOC_001929	46.55	24.66	74.38	77.19	22.90	40.56	39.03	22.57	31.78	45.89	16.90
XLOC_001930	0.00	0.00	0.00	0.00	0.00	0.00	0.00	0.00	0.00	0.00	0.01
XLOC_001931	0.00	0.29	0.00	0.00	0.27	0.00	0.00	0.20	0.00	0.00	0.45
XLOC_001932	0.00	0.88	0.00	0.00	0.44	0.00	0.00	0.65	0.00	0.00	1.04
XLOC_001933	0.00	0.90	0.00	0.00	0.87	0.00	0.00	1.07	0.00	0.00	1.01
XLOC_001934	0.00	0.01	0.00	0.00	0.00	0.00	0.00	0.00	0.00	0.00	0.02
XLOC_001935	37.29	7.91	24.55	26.89	8.02	18.43	29.25	11.05	21.40	29.95	8.50
XLOC_001936	2.06	0.64	2.75	1.36	0.61	0.91	1.56	0.60	0.56	0.81	0.61
XLOC_001937	0.00	0.04	0.14	0.00	0.00	0.00	0.00	0.04	0.00	0.00	0.00
XLOC_001938	12.08	1.24	12.42	12.25	0.98	8.77	13.02	0.98	10.51	12.60	0.95
XLOC_001939	0.00	1.20	0.00	0.00	1.85	0.00	0.00	1.96	0.00	0.00	1.31
XLOC_001940	0.00	0.00	0.00	0.00	0.00	0.00	0.00	0.00	0.00	0.00	0.00
XLOC_001941	0.00	1.47	0.00	0.06	0.58	0.00	0.00	8.10	0.00	0.00	2.15
XLOC_001942	0.79	1.29	0.64	0.77	0.88	0.86	0.28	1.16	0.82	0.63	1.20
XLOC_001943	4.99	2.22	7.39	7.52	2.27	7.23	8.01	2.22	5.05	4.90	1.68
XLOC_001944	0.00	0.31	0.00	0.00	0.29	0.00	0.00	0.00	0.00	0.22	0.00
XLOC_001945	0.28	0.04	0.23	0.12	0.04	0.40	0.34	0.02	0.21	0.15	0.03
XLOC_001946	0.60	0.49	0.31	1.62	0.54	0.32	0.83	0.40	0.16	0.32	0.19
XLOC_001947	0.00	0.00	0.00	0.00	1.80	0.00	0.00	0.00	0.00	0.00	0.00
XLOC_001948	0.00	0.07	0.00	0.00	0.10	0.02	0.00	0.04	0.00	0.00	0.24
XLOC_001949	0.00	0.13	0.00	0.00	0.25	0.00	0.00	0.09	0.00	0.00	0.17
XLOC_001950	0.00	0.00	0.00	0.00	0.00	0.00	0.00	0.15	0.00	0.00	0.20
XLOC_001951	0.00	0.05	0.00	0.00	0.02	0.00	0.00	0.15	0.00	0.00	0.37
XLOC_001952	0.02	0.00	0.04	0.00	0.84	0.00	0.04	0.00	0.00	0.00	0.44
XLOC_001953	3.23	0.00	4.18	9.20	0.00	0.00	5.72	0.85	0.00	10.07	0.00
XLOC_001954	7.47	138.09	9.30	10.43	105.67	7.97	6.10	120.95	6.59	5.33	125.71
XLOC_001955	0.83	0.20	1.53	1.99	0.63	0.25	0.60	0.05	0.61	0.75	0.16
XLOC_001956	0.00	0.00	0.00	0.00	0.00	0.00	0.00	0.00	0.00	0.00	0.00
XLOC_001957	1.35	51.48	5.82	1.06	37.32	16.67	1.78	43.97	21.90	3.51	31.71
XLOC_001958	0.34	0.18	0.25	0.58	0.06	0.54	0.65	0.27	0.35	0.25	0.22
XLOC_001959	0.27	0.52	1.07	0.55	0.39	0.58	0.44	0.51	0.55	0.34	0.38
XLOC_001960	0.02	0.02	0.17	0.24	0.00	0.00	0.00	0.00	0.00	0.00	0.00
XLOC_001961	0.00	0.00	0.00	0.00	0.01	0.00	0.00	0.04	0.00	0.00	0.02
XLOC_001962	0.13	0.02	0.06	0.00	0.00	0.07	0.02	0.00	0.02	0.03	0.03
XLOC_001963	2.36	1.21	0.00	0.00	0.00	3.46	3.06	0.16	0.00	0.00	0.00
XLOC_001964	0.00	0.00	0.00	0.00	0.00	0.00	0.00	0.00	0.00	0.00	0.00
XLOC_001965	2.49	13.46	2.29	3.51	16.57	3.66	4.36	7.40	2.18	3.75	7.44
XLOC_001966	1.32	0.00	0.55	0.54	0.01	0.87	0.61	0.00	0.47	0.55	0.00
XLOC_001967	62.78	28.54	85.24	81.39	27.57	68.76	74.73	25.94	54.37	59.29	20.76
XLOC_001968	0.00	0.00	0.00	0.00	0.00	0.00	0.00	0.00	0.00	0.00	0.00
XLOC_001969	0.00	0.00	0.00	0.00	0.00	0.00	0.00	0.00	0.00	0.00	0.00
XLOC_001970	0.13	1.26	0.62	0.17	0.53	0.00	0.00	0.00	0.00	0.00	0.00
XLOC_001971	0.29	0.19	0.17	0.28	0.17	0.07	0.27	0.19	0.09	0.24	0.15
XLOC_001972	0.00	0.00	0.00	0.00	0.00	0.00	0.00	0.00	0.00	0.00	0.00
XLOC_001973	0.73	1.63	1.78	1.33	1.87	0.76	2.05	1.52	2.12	2.41	1.46
XLOC_001974	0.01	0.49	0.00	0.05	0.41	0.01	0.08	0.69	0.10	0.00	0.44
XLOC_001975	0.00	0.29	0.00	0.03	0.22	0.00	0.00	0.34	0.00	0.00	0.18
XLOC_001976	0.00	0.63	0.40	0.24	0.28	0.00	0.00	0.36	0.61	0.62	1.03
XLOC_001977	4.12	6.58	6.46	7.04	6.89	4.73	4.37	5.53	3.13	2.93	5.32
XLOC_001978	0.00	0.00	0.00	0.00	0.00	0.00	0.00	0.00	0.00	0.00	0.00
XLOC_001979	0.00	0.00	0.00	0.00	0.00	0.00	0.00	0.00	0.00	0.00	0.00
XLOC_001980	0.00	0.00	0.00	0.00	0.00	0.00	0.00	0.00	0.00	0.00	0.00
XLOC_001981	0.00	0.00	0.00	0.00	0.00	0.00	0.00	0.00	0.00	0.00	0.00
XLOC_001982	0.00	0.21	0.00	0.00	0.24	0.00	0.00	0.37	0.00	0.00	0.38
XLOC_001983	0.00	0.06	0.00	0.00	0.04	0.00	0.00	0.20	0.00	0.00	0.13
XLOC_001984	0.00	0.00	0.00	0.00	0.00	0.00	0.00	0.00	0.00	0.00	0.00
XLOC_001985	20.89	7.70	11.97	15.16	6.49	13.27	15.65	6.41	13.88	16.57	4.60
XLOC_001986	3.21	0.06	3.11	4.15	0.08	2.49	4.70	0.05	1.55	1.88	0.07
XLOC_001987	8.92	2.06	0.21	5.21	2.77	0.00	5.61	3.74	0.45	4.84	4.23
XLOC_001988	329.85	312.71	226.22	276.75	316.63	194.18	256.82	280.30	208.21	247.23	260.61
XLOC_001989	0.00	0.02	0.00	0.00	0.01	0.00	0.00	0.02	0.00	0.00	0.01
XLOC_001990	0.01	2.89	0.00	0.00	2.79	0.00	0.00	2.96	0.00	0.00	1.15
XLOC_001991	15.90	8.83	16.47	16.48	8.97	12.36	17.89	9.23	12.79	14.50	7.88
XLOC_001992	0.22	0.32	0.30	0.23	0.13	0.07	0.09	0.12	0.02	0.07	0.08
XLOC_001993	45.07	73.00	55.89	50.85	51.66	39.48	36.00	55.21	47.00	42.36	50.60
XLOC_001994	0.00	0.00	0.00	0.00	0.00	0.00	0.00	0.00	0.00	0.00	0.00
XLOC_001995	0.00	0.00	0.00	0.00	0.00	0.00	0.00	0.00	0.00	0.00	0.00
XLOC_001996	0.00	0.00	0.00	0.00	0.00	0.00	0.00	0.00	0.00	0.00	0.00
XLOC_001997	0.00	0.00	0.13	0.02	0.00	1.43	0.28	0.00	0.10	0.00	0.00
XLOC_001998	0.49	0.02	1.83	0.70	0.02	2.27	0.63	0.00	0.61	0.18	0.02
XLOC_001999	27.98	10.26	63.69	37.53	8.80	76.59	40.57	8.36	60.48	30.32	8.12
[truncated: 33,950 more rows]
