# Supplementary material for: Multi-species annotation of transcriptome and chromatin structure in domesticated animals
Source: BMC Biol. 2019 Dec 30;17:108. doi: 10.1186/s12915-019-0726-5 (PMC6936065; doi:10.1186/s12915-019-0726-5)
Supplement: Supplementary file 6 — Additional file 6 Four livestock species FR-AgENCODE gene orthology. [file 12915_2019_726_MOESM6_ESM.gz]

Archive with 5 entries (4 files):
- fraggn.orth
- fraggn.orth/gallus_gallus.fragn.id.trlist.coord.novel.cod.hsgnid.name.cod.tsv
- fraggn.orth/capra_hircus.fragn.id.trlist.coord.novel.cod.hsgnid.name.cod.tsv
- fraggn.orth/bos_taurus.fragn.id.trlist.coord.novel.cod.hsgnid.name.cod.tsv
- fraggn.orth/sus_scrofa.fragn.id.trlist.coord.novel.cod.hsgnid.name.cod.tsv
