# Supplementary material for: Multi-species annotation of transcriptome and chromatin structure in domesticated animals
Source: BMC Biol. 2019 Dec 30;17:108. doi: 10.1186/s12915-019-0726-5 (PMC6936065; doi:10.1186/s12915-019-0726-5)
Supplement: Supplementary file 6 — Additional file 6 Four livestock species FR-AgENCODE gene orthology. [file 12915_2019_726_MOESM6_ESM.gz › fraggn.orth/gallus_gallus.fragn.id.trlist.coord.novel.cod.hsgnid.name.cod.tsv]

frag.gnid	frag.trlist	gncoord	novel	coding	hs.gnid	hs.gnname	hs.coding
XLOC_019137	TCONS_00062440,	6:2607718:2614857:+	0	1	ENSG00000173267	SNCG	1
XLOC_020558	TCONS_00067301,	7:23380144:23380980:-	0	0	NA	NA	NA
XLOC_006520	TCONS_00020945,	15:8076003:8077255:+	0	0	NA	NA	NA
XLOC_019138	TCONS_00062441,	6:2620729:2623059:+	0	1	NA	NA	NA
XLOC_020559	TCONS_00067302,TCONS_00067303,	7:23382632:23435025:-	0	1	ENSG00000115457	IGFBP2	1
XLOC_006522	TCONS_00020947,	15:8090380:8098461:+	0	1	NA	NA	NA
XLOC_019139	TCONS_00062442,	6:2626329:2629855:+	1	0	NA	NA	NA
XLOC_006523	TCONS_00020948,	15:8104713:8113501:+	0	1	NA	NA	NA
XLOC_011820	TCONS_00038751,	23:104885:107924:-	1	0	NA	NA	NA
XLOC_011821	TCONS_00038752,	23:108031:109804:-	1	0	NA	NA	NA
XLOC_006525	TCONS_00020951,TCONS_00020952,TCONS_00020950,	15:8134760:8136636:+	0	1	ENSG00000240972	MIF	1
XLOC_024441	TCONS_00077240,	AADN04004014.1:11487:12250:-	0	1	NA	NA	NA
XLOC_010041	TCONS_00032777,	2:67999123:68010744:-	0	1	ENSG00000166634	SERPINB12	1
XLOC_011822	TCONS_00038753,	23:112705:116445:-	1	0	NA	NA	NA
XLOC_006526	TCONS_00020957,TCONS_00020954,TCONS_00020958,TCONS_00020953,	15:8136982:8151711:+	0	1	ENSG00000185163	DDX51	1
XLOC_011823	TCONS_00038759,TCONS_00038757,TCONS_00038754,TCONS_00038755,	23:116855:147202:-	0	1	ENSG00000117676	RPS6KA1	1
XLOC_006527	TCONS_00020962,TCONS_00020963,TCONS_00020960,TCONS_00020961,TCONS_00020959,	15:8155483:8165833:+	0	1	ENSG00000250470	AC253536.5	0
XLOC_010044	TCONS_00032781,	2:68099605:68100894:-	1	0	NA	NA	NA
XLOC_011824	TCONS_00038760,	23:149854:155064:-	0	0	NA	NA	NA
XLOC_006528	TCONS_00020964,TCONS_00020965,	15:8167613:8170049:+	0	1	ENSG00000230683	DDTP1	0
XLOC_011825	TCONS_00038761,	23:155465:157162:-	0	0	NA	NA	NA
XLOC_006529	TCONS_00020977,TCONS_00020974,TCONS_00020966,TCONS_00020978,TCONS_00020975,TCONS_00020976,TCONS_00020973,TCONS_00020968,	15:8170943:8265052:+	0	1	ENSG00000099991	CABIN1	1
XLOC_024445	TCONS_00077246,	AADN04004033.1:8262:9586:-	0	0	NA	NA	NA
XLOC_010045	TCONS_00032782,TCONS_00032794,TCONS_00032791,TCONS_00032789,TCONS_00032786,TCONS_00032787,TCONS_00032784,TCONS_00032793,TCONS_00032790,	2:68240563:68371532:-	0	1	ENSG00000081913	PHLPP1	1
XLOC_028321	TCONS_00084017,	AADN04020450.1:1747:2369:+	1	0	NA	NA	NA
XLOC_011826	TCONS_00038762,	23:159436:162761:-	0	1	ENSG00000198830	HMGN2	1
XLOC_010046	TCONS_00032797,TCONS_00032805,TCONS_00032802,TCONS_00032798,TCONS_00032795,TCONS_00032800,TCONS_00032799,TCONS_00032796,TCONS_00032804,TCONS_00032801,	2:68399761:68441851:-	0	1	ENSG00000141664	ZCCHC2	1
XLOC_010047	TCONS_00032813,TCONS_00032808,TCONS_00032817,TCONS_00032814,TCONS_00032815,TCONS_00032812,	2:68472651:68499451:-	0	1	ENSG00000141655	TNFRSF11A	1
XLOC_011827	TCONS_00038765,TCONS_00038766,TCONS_00038763,TCONS_00038764,	23:163079:173059:-	0	1	ENSG00000117682	DHDDS	1
XLOC_010048	TCONS_00032822,TCONS_00032820,	2:68500517:68505802:-	1	0	NA	NA	NA
XLOC_010049	TCONS_00032828,TCONS_00032825,TCONS_00032829,TCONS_00032823,TCONS_00032827,TCONS_00032824,	2:68506138:68582374:-	0	1	ENSG00000134444	KIAA1468	1
XLOC_011829	TCONS_00038771,	23:203466:205360:-	0	0	NA	NA	NA
XLOC_024449	TCONS_00077251,TCONS_00077252,TCONS_00077253,	AADN04004043.1:2766:15806:+	0	1	NA	NA	NA
XLOC_001310	TCONS_00003963,	1:126230574:126233222:+	1	0	NA	NA	NA
XLOC_015710	TCONS_00051320,TCONS_00051318,TCONS_00051317,	3:107982511:107997074:-	0	1	ENSG00000170915	PAQR8	1
XLOC_001311	TCONS_00003965,	1:126240307:126271525:+	1	0	NA	NA	NA
XLOC_028328	TCONS_00084026,	AADN04020491.1:388:2608:-	1	0	NA	NA	NA
XLOC_028329	TCONS_00084027,TCONS_00084030,TCONS_00084028,TCONS_00084029,	AADN04020492.1:386:2405:+	1	0	NA	NA	NA
XLOC_015712	TCONS_00051323,	3:108025083:108027181:-	0	1	ENSG00000112115	IL17A	1
XLOC_001312	TCONS_00003967,TCONS_00003968,TCONS_00003969,TCONS_00003966,	1:126513641:126573930:+	0	1	ENSG00000130021	PUDP	1
XLOC_001313	TCONS_00003970,	1:126577071:126583297:+	1	0	NA	NA	NA
XLOC_012690	TCONS_00041674,TCONS_00041675,	26:5164015:5174849:+	0	1	ENSG00000188783	PRELP	1
XLOC_007395	TCONS_00024106,TCONS_00024107,TCONS_00024108,TCONS_00024105,TCONS_00024109,	18:717732:725007:+	0	1	ENSG00000170222	ADPRM	1
XLOC_001314	TCONS_00003971,	1:126577891:126579042:+	1	0	NA	NA	NA
XLOC_001315	TCONS_00003972,	1:126579224:126580760:+	1	0	NA	NA	NA
XLOC_012692	TCONS_00041679,TCONS_00041685,TCONS_00041682,TCONS_00041680,	26:5209970:5248800:+	0	1	ENSG00000058668	ATP2B4	1
XLOC_007396	TCONS_00024112,TCONS_00024113,TCONS_00024110,TCONS_00024117,TCONS_00024114,TCONS_00024111,	18:735926:825796:+	0	1	ENSG00000065559	MAP2K4	1
XLOC_001316	TCONS_00003973,	1:126583460:126584280:+	1	0	NA	NA	NA
XLOC_012693	TCONS_00041690,TCONS_00041688,TCONS_00041689,TCONS_00041686,	26:32033:35482:-	0	1	ENSG00000135587	SMPD2	1
XLOC_012694	TCONS_00041693,TCONS_00041692,	26:36270:56444:-	0	1	ENSG00000007866	TEAD3	1
XLOC_007398	TCONS_00024118,	18:842039:849268:+	1	0	NA	NA	NA
XLOC_012695	TCONS_00041699,TCONS_00041698,TCONS_00041700,	26:58414:66346:-	0	1	ENSG00000112041	TULP1	1
XLOC_007399	TCONS_00024120,TCONS_00024127,TCONS_00024124,TCONS_00024121,TCONS_00024119,TCONS_00024128,TCONS_00024125,TCONS_00024129,TCONS_00024126,TCONS_00024123,	18:1061983:1078113:+	0	1	ENSG00000006744	ELAC2	1
XLOC_012696	TCONS_00041707,TCONS_00041704,TCONS_00041701,TCONS_00041710,TCONS_00041708,TCONS_00041705,TCONS_00041702,TCONS_00041709,TCONS_00041706,TCONS_00041703,	26:67219:84857:-	0	1	ENSG00000096060	FKBP5	1
XLOC_015719	TCONS_00051332,	3:109164309:109165674:-	1	0	NA	NA	NA
XLOC_001319	TCONS_00003976,	1:126915369:127053963:+	0	1	ENSG00000146938	NLGN4X	1
XLOC_012698	TCONS_00041716,TCONS_00041713,TCONS_00041714,TCONS_00041715,	26:97552:117500:-	0	1	ENSG00000096063	SRPK1	1
XLOC_012699	TCONS_00041719,TCONS_00041718,	26:120849:138181:-	0	1	ENSG00000112053	SLC26A8	1
XLOC_016580	TCONS_00054104,TCONS_00054102,TCONS_00054103,	4:69506359:69578819:+	0	1	ENSG00000121892	PDS5A	1
XLOC_002180	TCONS_00006542,	1:38290323:38305658:-	0	1	ENSG00000165891	E2F7	1
XLOC_003960	TCONS_00011969,	10:18896417:18955677:+	0	1	ENSG00000103599	IQCH	1
XLOC_003961	TCONS_00011982,TCONS_00011977,TCONS_00011986,TCONS_00011983,TCONS_00011980,TCONS_00011978,TCONS_00011984,TCONS_00011981,	10:18959625:19082534:+	0	1	NA	NA	NA
XLOC_016581	TCONS_00054105,	4:69570314:69573151:+	0	1	NA	NA	NA
XLOC_002182	TCONS_00006546,	1:39476345:39549940:-	0	1	ENSG00000177425	PAWR	1
XLOC_016582	TCONS_00054106,	4:69580876:69583308:+	1	0	NA	NA	NA
XLOC_016583	TCONS_00054107,	4:69585113:69586418:+	1	0	NA	NA	NA
XLOC_002183	TCONS_00006552,TCONS_00006550,TCONS_00006548,TCONS_00006554,TCONS_00006551,TCONS_00006549,	1:39561085:39685651:-	0	1	ENSG00000058272	PPP1R12A	1
XLOC_023122	TCONS_00074858,TCONS_00074859,	AADN04001687.1:10192:13604:+	0	1	NA	NA	NA
XLOC_010503	TCONS_00034222,TCONS_00034224,	2:131784654:131969283:-	0	1	ENSG00000154188	ANGPT1	1
XLOC_023123	TCONS_00074863,	AADN04001687.1:5446:9824:-	0	0	NA	NA	NA
XLOC_003964	TCONS_00011994,TCONS_00011991,TCONS_00011989,TCONS_00011992,TCONS_00011996,TCONS_00011993,TCONS_00011990,	10:19107928:19159884:+	0	1	ENSG00000033800	PIAS1	1
XLOC_021880	TCONS_00071894,	9:5494504:5496773:-	1	0	NA	NA	NA
XLOC_016584	TCONS_00054108,	4:69588422:69590118:+	1	0	NA	NA	NA
XLOC_024903	TCONS_00078091,	AADN04005229.1:884:4015:+	0	1	NA	NA	NA
XLOC_002184	TCONS_00006560,	1:39734882:39735880:-	1	0	NA	NA	NA
XLOC_024904	TCONS_00078098,TCONS_00078092,TCONS_00078096,TCONS_00078097,	AADN04005230.1:3619:8757:+	0	1	NA	NA	NA
XLOC_002185	TCONS_00006561,	1:39748162:39749205:-	1	0	NA	NA	NA
XLOC_021881	TCONS_00071897,TCONS_00071902,TCONS_00071898,TCONS_00071895,TCONS_00071903,TCONS_00071899,TCONS_00071896,TCONS_00071901,	9:5497493:5540869:-	0	1	ENSG00000132326	PER2	1
XLOC_003965	TCONS_00011999,	10:19172687:19179795:+	0	1	ENSG00000169018	FEM1B	1
XLOC_016585	TCONS_00054109,	4:69604187:69606466:+	1	0	NA	NA	NA
XLOC_016586	TCONS_00054110,TCONS_00054111,	4:69640144:69679507:+	0	1	ENSG00000232887	AC006466.1	0
XLOC_010505	TCONS_00034237,TCONS_00034229,TCONS_00034238,TCONS_00034235,TCONS_00034239,TCONS_00034228,	2:132258658:132279130:-	0	1	ENSG00000104408	EIF3E	1
XLOC_002187	TCONS_00006564,TCONS_00006563,	1:40026059:40074277:-	0	1	ENSG00000111052	LIN7A	1
XLOC_010506	TCONS_00034240,	2:132417373:132421083:-	1	1	NA	NA	NA
XLOC_003967	TCONS_00012002,TCONS_00012004,TCONS_00012001,	10:19231691:19258499:+	0	1	ENSG00000103647	CORO2B	1
XLOC_021883	TCONS_00071910,TCONS_00071908,TCONS_00071911,TCONS_00071909,TCONS_00071912,TCONS_00071913,	9:5612741:5696308:-	0	1	ENSG00000051382	PIK3CB	1
XLOC_016587	TCONS_00054112,TCONS_00054116,TCONS_00054117,TCONS_00054114,	4:69682064:69700584:+	0	1	ENSG00000109814	UGDH	1
XLOC_003968	TCONS_00012005,TCONS_00012011,TCONS_00012006,TCONS_00012012,TCONS_00012007,	10:19282076:19301712:+	0	0	NA	NA	NA
XLOC_021884	TCONS_00071916,	9:5720187:5721316:-	0	1	ENSG00000183770	FOXL2	1
XLOC_016588	TCONS_00054127,TCONS_00054124,TCONS_00054119,TCONS_00054128,TCONS_00054125,TCONS_00054122,TCONS_00054129,TCONS_00054126,TCONS_00054123,TCONS_00054120,	4:69714738:69756162:+	0	1	NA	NA	NA
XLOC_002188	TCONS_00006570,	1:40204796:40516823:-	0	1	ENSG00000139220	PPFIA2	1
XLOC_021885	TCONS_00071925,TCONS_00071922,TCONS_00071917,TCONS_00071926,TCONS_00071923,TCONS_00071920,TCONS_00071918,TCONS_00071924,TCONS_00071921,TCONS_00071919,	9:5884662:5898953:-	0	1	ENSG00000184432	COPB2	1
XLOC_016589	TCONS_00054132,TCONS_00054136,TCONS_00054133,TCONS_00054130,TCONS_00054137,TCONS_00054134,TCONS_00054131,TCONS_00054138,TCONS_00054135,	4:69760191:69798544:+	0	1	ENSG00000035928	RFC1	1
XLOC_010508	TCONS_00034246,TCONS_00034244,TCONS_00034242,	2:132580869:132607075:-	0	1	ENSG00000120526	NUDCD1	1
XLOC_010509	TCONS_00034251,TCONS_00034249,TCONS_00034252,TCONS_00034253,TCONS_00034250,TCONS_00034248,	2:132643400:132687502:-	0	1	ENSG00000147642	SYBU	1
XLOC_027006	TCONS_00081740,	AADN04012935.1:1546:4104:-	1	0	NA	NA	NA
XLOC_007850	TCONS_00025970,	19:4478326:4491199:+	1	0	NA	NA	NA
XLOC_006071	TCONS_00019279,TCONS_00019276,TCONS_00019277,TCONS_00019280,TCONS_00019278,TCONS_00019275,	14:13557294:13588012:+	0	1	ENSG00000007541	PIGQ	1
XLOC_007852	TCONS_00025972,TCONS_00025973,	19:4765138:4766641:+	0	1	NA	NA	NA
XLOC_006072	TCONS_00019281,TCONS_00019283,	14:13591570:13616724:+	0	1	ENSG00000197562	RAB40C	1
XLOC_006073	TCONS_00019284,	14:13618722:13621217:+	0	1	ENSG00000127578	WFIKKN1	1
XLOC_027009	TCONS_00081744,	AADN04012949.1:2961:6558:+	0	1	NA	NA	NA
XLOC_007853	TCONS_00025974,	19:4767118:4768209:+	0	1	NA	NA	NA
XLOC_011370	TCONS_00037120,TCONS_00037115,TCONS_00037121,TCONS_00037119,TCONS_00037116,TCONS_00037122,TCONS_00037117,	21:2148462:2168533:-	0	1	ENSG00000197785	ATAD3A	1
XLOC_006074	TCONS_00019285,	14:13624720:13628033:+	1	1	ENSG00000172366	MCRIP2	1
XLOC_025770	TCONS_00079672,TCONS_00079670,TCONS_00079671,	AADN04007547.1:2794:9574:-	0	1	NA	NA	NA
XLOC_006075	TCONS_00019287,	14:13763149:13840823:+	0	1	ENSG00000187535	IFT140	1
XLOC_011371	TCONS_00037123,	21:2159353:2167590:-	0	0	NA	NA	NA
XLOC_006076	TCONS_00019289,	14:13974626:13977314:+	1	0	NA	NA	NA
XLOC_011372	TCONS_00037124,	21:2169522:2187855:-	0	1	ENSG00000179403	VWA1	1
XLOC_007857	TCONS_00025981,TCONS_00025979,TCONS_00025982,TCONS_00025980,TCONS_00025978,	19:4824162:4826904:+	0	1	ENSG00000268949	MRPS17P1	0
XLOC_006077	TCONS_00019290,TCONS_00019301,TCONS_00019297,TCONS_00019291,TCONS_00019298,TCONS_00019295,TCONS_00019292,TCONS_00019300,TCONS_00019299,	14:14250402:14259721:+	1	1	ENSG00000162062	C16orf59	1
XLOC_006078	TCONS_00019302,TCONS_00019303,	14:14262293:14265425:+	0	1	NA	NA	NA
XLOC_011374	TCONS_00037127,	21:2263982:2265446:-	1	0	NA	NA	NA
XLOC_007858	TCONS_00025984,	19:4827524:4841555:+	0	1	ENSG00000146729	NIPSNAP2	1
XLOC_011375	TCONS_00037128,	21:2328010:2332205:-	0	1	ENSG00000169962	TAS1R3	1
XLOC_007859	TCONS_00025988,TCONS_00025985,	19:4871788:4878028:+	0	1	ENSG00000146731	CCT6A	1
XLOC_006079	TCONS_00019307,TCONS_00019308,	14:14290195:14301191:+	0	1	ENSG00000162063	CCNF	1
XLOC_011376	TCONS_00037130,TCONS_00037129,	21:2333557:2335752:-	0	1	NA	NA	NA
XLOC_025777	TCONS_00079682,	AADN04007642.1:1997:8395:+	0	1	NA	NA	NA
XLOC_011377	TCONS_00037135,TCONS_00037132,TCONS_00037133,TCONS_00037137,TCONS_00037134,TCONS_00037131,	21:2338304:2373514:-	0	1	ENSG00000169972	PUSL1	1
XLOC_011378	TCONS_00037138,	21:2440801:2442890:-	1	0	NA	NA	NA
XLOC_015260	TCONS_00049994,TCONS_00049998,TCONS_00049995,TCONS_00049999,TCONS_00049996,	3:53161698:53191487:-	0	1	ENSG00000009844	VTA1	1
XLOC_002641	TCONS_00007999,TCONS_00008003,TCONS_00007998,TCONS_00008002,	1:76890276:76917945:-	0	1	ENSG00000139190	VAMP1	1
XLOC_015261	TCONS_00050001,TCONS_00050005,TCONS_00050002,TCONS_00050006,	3:53446163:53510879:-	0	0	NA	NA	NA
XLOC_029661	TCONS_00086854,	Z:20525164:20533435:+	0	0	NA	NA	NA
XLOC_029662	TCONS_00086857,TCONS_00086858,TCONS_00086855,TCONS_00086856,	Z:20570629:20585017:+	0	1	ENSG00000113593	PPWD1	1
XLOC_002642	TCONS_00008000,	1:76899113:76901314:-	0	0	NA	NA	NA
XLOC_015262	TCONS_00050003,	3:53472022:53474956:-	1	0	NA	NA	NA
XLOC_029663	TCONS_00086862,TCONS_00086860,TCONS_00086861,TCONS_00086859,	Z:20606754:20631229:+	0	1	NA	NA	NA
XLOC_002643	TCONS_00008005,	1:76919241:76920800:-	0	1	ENSG00000111639	MRPL51	1
XLOC_029664	TCONS_00086865,TCONS_00086871,TCONS_00086869,TCONS_00086866,TCONS_00086863,TCONS_00086867,TCONS_00086864,TCONS_00086870,	Z:20653825:20692840:+	0	1	ENSG00000123213	NLN	1
XLOC_002644	TCONS_00008006,TCONS_00008012,TCONS_00008007,TCONS_00008013,TCONS_00008008,TCONS_00008011,TCONS_00008009,	1:76959629:76975968:-	0	1	ENSG00000010295	IFFO1	1
XLOC_020560	TCONS_00067307,TCONS_00067304,TCONS_00067305,TCONS_00067306,	7:23457913:23460551:-	0	1	NA	NA	NA
XLOC_020561	TCONS_00067313,TCONS_00067310,TCONS_00067308,TCONS_00067311,TCONS_00067309,TCONS_00067315,TCONS_00067312,	7:23463901:23500187:-	0	1	ENSG00000138375	SMARCAL1	1
XLOC_029665	TCONS_00086872,	Z:20698254:20702226:+	1	0	NA	NA	NA
XLOC_002645	TCONS_00008023,TCONS_00008015,TCONS_00008024,TCONS_00008021,TCONS_00008016,TCONS_00008025,TCONS_00008017,TCONS_00008014,	1:76983184:77010645:-	0	1	NA	NA	NA
XLOC_019140	TCONS_00062447,TCONS_00062453,TCONS_00062450,TCONS_00062448,TCONS_00062445,TCONS_00062446,TCONS_00062443,	6:2659083:2703729:+	0	1	NA	NA	NA
XLOC_015266	TCONS_00050009,	3:54177209:54178111:-	1	0	NA	NA	NA
XLOC_019141	TCONS_00062452,	6:2680229:2680780:+	1	0	NA	NA	NA
XLOC_020562	TCONS_00067321,TCONS_00067319,TCONS_00067316,TCONS_00067322,TCONS_00067320,TCONS_00067318,	7:23589467:23667701:-	0	1	ENSG00000079246	XRCC5	1
XLOC_029666	TCONS_00086874,TCONS_00086876,TCONS_00086873,	Z:20730525:20845578:+	0	1	ENSG00000112851	ERBIN	1
XLOC_029667	TCONS_00086885,TCONS_00086882,TCONS_00086891,TCONS_00086889,TCONS_00086886,TCONS_00086883,TCONS_00086887,TCONS_00086881,TCONS_00086879,	Z:20851785:20895317:+	0	1	ENSG00000153914	SREK1	1
XLOC_002647	TCONS_00008027,TCONS_00008028,	1:77014274:77016019:-	1	0	NA	NA	NA
XLOC_015267	TCONS_00050010,	3:54195005:54195967:-	1	0	NA	NA	NA
XLOC_020563	TCONS_00067317,	7:23599480:23600701:-	1	0	NA	NA	NA
XLOC_020564	TCONS_00067330,TCONS_00067328,TCONS_00067325,TCONS_00067329,TCONS_00067327,TCONS_00067324,	7:23673431:23692707:-	0	1	ENSG00000163449	TMEM169	1
XLOC_029668	TCONS_00086905,TCONS_00086900,TCONS_00086904,	Z:21103225:21296657:+	0	1	ENSG00000069020	MAST4	1
XLOC_002648	TCONS_00008029,	1:77016107:77017168:-	1	0	NA	NA	NA
XLOC_019143	TCONS_00062459,TCONS_00062456,TCONS_00062462,TCONS_00062457,TCONS_00062463,TCONS_00062460,TCONS_00062458,	6:2748142:2757147:+	0	1	ENSG00000249245	NCOA4P3	0
XLOC_015268	TCONS_00050012,TCONS_00050013,TCONS_00050011,TCONS_00050018,TCONS_00050015,	3:54203679:54231324:-	0	1	ENSG00000112406	HECA	1
XLOC_002649	TCONS_00008032,TCONS_00008030,TCONS_00008031,	1:77017693:77036179:-	0	1	ENSG00000184574	LPAR5	1
XLOC_015269	TCONS_00050019,	3:54254560:54257398:-	0	1	ENSG00000146386	ABRACL	1
XLOC_019144	TCONS_00062467,TCONS_00062464,TCONS_00062465,TCONS_00062469,TCONS_00062466,	6:2772848:2837820:+	0	1	ENSG00000227345	PARG	1
XLOC_020565	TCONS_00067331,	7:23685164:23692075:-	1	0	NA	NA	NA
XLOC_020566	TCONS_00067332,	7:24147394:24178912:-	0	1	ENSG00000136732	GYPC	1
XLOC_019145	TCONS_00062470,	6:2838264:2846607:+	1	0	NA	NA	NA
XLOC_020568	TCONS_00067336,TCONS_00067342,TCONS_00067337,TCONS_00067343,TCONS_00067340,	7:25625990:25644449:-	0	1	NA	NA	NA
XLOC_006530	TCONS_00020979,	15:8266341:8267562:+	1	0	NA	NA	NA
XLOC_020569	TCONS_00067345,TCONS_00067349,TCONS_00067346,TCONS_00067347,	7:26184060:26218275:-	0	1	ENSG00000115112	TFCP2L1	1
XLOC_006531	TCONS_00020983,TCONS_00020981,TCONS_00020982,	15:8285250:8296371:+	0	1	NA	NA	NA
XLOC_006533	TCONS_00020985,	15:8322243:8331825:+	1	0	NA	NA	NA
XLOC_011830	TCONS_00038772,	23:206243:208000:-	1	0	NA	NA	NA
XLOC_006534	TCONS_00020994,TCONS_00020991,TCONS_00020989,TCONS_00020986,TCONS_00020998,TCONS_00020995,TCONS_00020992,TCONS_00020987,TCONS_00020999,TCONS_00020996,TCONS_00021000,TCONS_00020997,	15:8342208:8370939:+	0	1	ENSG00000099917	MED15	1
XLOC_024450	TCONS_00077254,	AADN04004046.1:807:11930:-	0	0	NA	NA	NA
XLOC_011831	TCONS_00038773,	23:208051:209374:-	1	0	NA	NA	NA
XLOC_024451	TCONS_00077255,TCONS_00077256,	AADN04004049.1:1546:10173:-	0	0	NA	NA	NA
XLOC_006535	TCONS_00021001,TCONS_00021003,TCONS_00021004,	15:8401949:8431300:+	0	1	ENSG00000099998	GGT5	1
XLOC_011832	TCONS_00038776,TCONS_00038774,TCONS_00038775,	23:218431:220318:-	0	1	ENSG00000142669	SH3BGRL3	1
XLOC_010053	TCONS_00032842,TCONS_00032837,TCONS_00032843,TCONS_00032840,TCONS_00032838,TCONS_00032835,TCONS_00032844,TCONS_00032841,TCONS_00032839,TCONS_00032836,	2:69421410:69459298:-	0	1	ENSG00000082213	C5orf22	1
XLOC_011833	TCONS_00038777,TCONS_00038778,TCONS_00038779,	23:220513:233717:-	0	1	ENSG00000130695	CEP85	1
XLOC_006537	TCONS_00021008,TCONS_00021007,	15:8479231:8488004:+	0	1	ENSG00000138867	GUCD1	1
XLOC_024453	TCONS_00077262,	AADN04004058.1:3531:5501:-	0	1	NA	NA	NA
XLOC_024454	TCONS_00077263,TCONS_00077267,	AADN04004062.1:21:10597:-	0	1	NA	NA	NA
XLOC_011834	TCONS_00038781,	23:234125:240335:-	0	1	ENSG00000142675	CNKSR1	1
XLOC_011835	TCONS_00038783,	23:242519:243718:-	0	1	ENSG00000142684	ZNF593	1
XLOC_006539	TCONS_00021011,	15:8618351:8619799:+	1	0	NA	NA	NA
XLOC_024455	TCONS_00077268,	AADN04004064.1:5256:7065:+	1	0	NA	NA	NA
XLOC_028330	TCONS_00084031,	AADN04020493.1:846:1406:-	1	0	NA	NA	NA
XLOC_011836	TCONS_00038784,	23:245720:262706:-	0	1	ENSG00000162510	MATN1	1
XLOC_024456	TCONS_00077271,TCONS_00077269,TCONS_00077273,TCONS_00077270,	AADN04004076.1:286:4146:+	0	1	NA	NA	NA
XLOC_011837	TCONS_00038787,	23:270344:284774:-	0	1	ENSG00000162511	LAPTM5	1
XLOC_024457	TCONS_00077274,	AADN04004076.1:4320:5143:+	1	0	NA	NA	NA
XLOC_011838	TCONS_00038790,TCONS_00038788,	23:435565:458290:-	0	1	ENSG00000162512	SDC3	1
XLOC_024458	TCONS_00077275,	AADN04004076.1:5303:5863:+	1	0	NA	NA	NA
XLOC_028334	TCONS_00084036,	AADN04020535.1:56:534:-	1	0	NA	NA	NA
XLOC_024459	TCONS_00077278,TCONS_00077279,TCONS_00077276,TCONS_00077277,	AADN04004076.1:9242:12646:+	0	1	NA	NA	NA
XLOC_028336	TCONS_00084038,	AADN04020544.1:70:1361:-	0	1	NA	NA	NA
XLOC_028338	TCONS_00084042,	AADN04020580.1:21:2519:-	0	0	NA	NA	NA
XLOC_015722	TCONS_00051339,TCONS_00051336,TCONS_00051337,	3:109266889:109273955:-	0	1	ENSG00000031691	CENPQ	1
XLOC_001323	TCONS_00003987,TCONS_00003988,TCONS_00003985,	1:128155790:128212852:+	0	1	ENSG00000183943	PRKX	1
XLOC_019600	TCONS_00064017,	6:9561821:9569777:-	1	0	NA	NA	NA
XLOC_001325	TCONS_00003990,TCONS_00003991,	1:128491915:128504486:+	0	1	ENSG00000157399	ARSE	1
XLOC_005200	TCONS_00016240,TCONS_00016239,	12:8650404:8714581:-	0	1	ENSG00000174844	DNAH12	1
XLOC_019601	TCONS_00064025,TCONS_00064022,TCONS_00064026,TCONS_00064023,TCONS_00064020,TCONS_00064018,TCONS_00064027,TCONS_00064024,TCONS_00064021,TCONS_00064019,	6:9574818:9621257:-	0	1	ENSG00000171862	PTEN	1
XLOC_001326	TCONS_00003992,	1:128514145:128528599:+	0	1	ENSG00000006756	ARSD	1
XLOC_005201	TCONS_00016246,TCONS_00016243,TCONS_00016245,	12:8722023:8732465:-	0	1	ENSG00000168374	ARF4	1
XLOC_001327	TCONS_00003993,	1:128532174:128549286:+	0	1	ENSG00000232226	ARSFP1	0
XLOC_005202	TCONS_00016251,TCONS_00016249,TCONS_00016255,TCONS_00016256,TCONS_00016248,TCONS_00016257,	12:8732634:8755253:-	0	1	ENSG00000174839	DENND6A	1
XLOC_019602	TCONS_00064030,TCONS_00064028,TCONS_00064031,TCONS_00064029,	6:9582703:9675396:-	0	1	ENSG00000198682	PAPSS2	1
XLOC_015728	TCONS_00051347,TCONS_00051348,TCONS_00051345,TCONS_00051346,	3:109538275:109811858:-	0	1	ENSG00000196284	SUPT3H	1
XLOC_019603	TCONS_00064034,	6:9676014:9696298:-	0	1	ENSG00000107789	MINPP1	1
XLOC_001328	TCONS_00003994,	1:128551673:128555076:+	1	0	NA	NA	NA
XLOC_005203	TCONS_00016258,	12:8934103:8937705:-	0	1	ENSG00000163687	DNASE1L3	1
XLOC_015729	TCONS_00051350,	3:110092551:110149469:-	0	1	ENSG00000112782	CLIC5	1
XLOC_001329	TCONS_00003999,TCONS_00003996,TCONS_00003997,TCONS_00003998,TCONS_00003995,TCONS_00004000,	1:128680925:128885733:+	0	1	NA	NA	NA
XLOC_019605	TCONS_00064040,TCONS_00064038,TCONS_00064039,	6:9821246:9848229:-	0	1	ENSG00000148584	A1CF	1
XLOC_005205	TCONS_00016263,TCONS_00016261,	12:9132006:9134343:-	0	1	ENSG00000184897	H1FX	1
XLOC_019606	TCONS_00064045,	6:10380532:10386199:-	0	0	NA	NA	NA
XLOC_005206	TCONS_00016267,TCONS_00016264,TCONS_00016268,	12:9136507:9163214:-	0	1	ENSG00000075785	RAB7A	1
XLOC_019607	TCONS_00064046,	6:10390701:10392797:-	0	1	NA	NA	NA
XLOC_019608	TCONS_00064048,	6:10397417:10399576:-	1	0	NA	NA	NA
XLOC_019609	TCONS_00064049,	6:10399875:10401720:-	1	0	NA	NA	NA
XLOC_005209	TCONS_00016271,	12:9327722:9514092:-	0	1	ENSG00000132394	EEFSEC	1
XLOC_016590	TCONS_00054147,TCONS_00054144,TCONS_00054141,TCONS_00054139,TCONS_00054148,TCONS_00054145,TCONS_00054142,TCONS_00054146,TCONS_00054143,TCONS_00054140,	4:69887679:69914446:+	0	1	NA	NA	NA
XLOC_002190	TCONS_00006579,TCONS_00006580,	1:40702521:40708976:-	0	1	ENSG00000133773	CCDC59	1
XLOC_002191	TCONS_00006581,	1:41628310:41654661:-	0	1	ENSG00000072041	SLC6A15	1
XLOC_023130	TCONS_00074872,	AADN04001697.1:9575:10320:+	1	0	NA	NA	NA
XLOC_003971	TCONS_00012023,TCONS_00012020,TCONS_00012024,TCONS_00012021,	10:19312929:19349145:+	0	1	ENSG00000138604	GLCE	1
XLOC_016591	TCONS_00054159,TCONS_00054156,TCONS_00054153,TCONS_00054150,TCONS_00054157,TCONS_00054154,TCONS_00054151,TCONS_00054149,TCONS_00054155,TCONS_00054152,	4:69950488:69968665:+	0	1	NA	NA	NA
XLOC_003972	TCONS_00012026,TCONS_00012025,	10:19352706:19360116:+	0	1	ENSG00000160781	PAQR6	1
XLOC_016592	TCONS_00054160,	4:70105857:70106834:+	1	0	NA	NA	NA
XLOC_023131	TCONS_00074873,	AADN04001700.1:2912:11589:+	0	1	NA	NA	NA
XLOC_023132	TCONS_00074875,	AADN04001700.1:1435:1928:-	1	0	NA	NA	NA
XLOC_003973	TCONS_00012037,TCONS_00012040,TCONS_00012038,TCONS_00012032,TCONS_00012039,TCONS_00012036,TCONS_00012030,TCONS_00012028,	10:19360374:19378578:+	0	1	ENSG00000137807	KIF23	1
XLOC_016593	TCONS_00054161,TCONS_00054162,TCONS_00054163,	4:70289238:70310374:+	0	1	ENSG00000181826	RELL1	1
XLOC_024912	TCONS_00078107,	AADN04005254.1:6303:7716:+	1	0	NA	NA	NA
XLOC_002194	TCONS_00006585,	1:41906462:41907584:-	1	0	NA	NA	NA
XLOC_003974	TCONS_00012043,TCONS_00012044,TCONS_00012042,	10:19701317:19746781:+	0	1	ENSG00000136378	ADAMTS7	1
XLOC_021890	TCONS_00071931,	9:6576886:6644872:-	0	1	ENSG00000175093	SPSB4	1
XLOC_016594	TCONS_00054176,TCONS_00054168,TCONS_00054177,TCONS_00054169,TCONS_00054167,	4:70652846:70773303:+	0	1	ENSG00000047365	ARAP2	1
XLOC_021891	TCONS_00071942,TCONS_00071937,TCONS_00071943,TCONS_00071940,TCONS_00071944,TCONS_00071941,TCONS_00071939,TCONS_00071936,	9:6763875:6794414:-	0	1	ENSG00000114120	SLC25A36	1
XLOC_016595	TCONS_00054165,	4:70639434:70640741:+	1	0	NA	NA	NA
XLOC_024914	TCONS_00078109,	AADN04005272.1:669:3170:+	0	0	NA	NA	NA
XLOC_002195	TCONS_00006588,TCONS_00006589,TCONS_00006586,TCONS_00006587,	1:42125597:42155903:-	0	1	ENSG00000198774	RASSF9	1
XLOC_003976	TCONS_00012046,TCONS_00012047,TCONS_00012050,TCONS_00012048,	10:19759061:19786148:+	0	1	ENSG00000104133	SPG11	1
XLOC_016596	TCONS_00054166,	4:70640961:70642531:+	1	0	NA	NA	NA
XLOC_016597	TCONS_00054178,	4:70780479:70782687:+	1	0	NA	NA	NA
XLOC_010516	TCONS_00034263,	2:134892042:134893975:-	1	0	NA	NA	NA
XLOC_027011	TCONS_00081754,	AADN04012967.1:2960:6869:+	1	0	NA	NA	NA
XLOC_003977	TCONS_00012051,	10:19795039:19796316:+	1	0	NA	NA	NA
XLOC_021893	TCONS_00071946,TCONS_00071948,	9:7626779:7728478:-	0	1	ENSG00000116106	EPHA4	1
XLOC_003978	TCONS_00012052,	10:19835900:19841221:+	1	0	NA	NA	NA
XLOC_024917	TCONS_00078112,	AADN04005281.1:1441:2582:+	0	1	NA	NA	NA
XLOC_002198	TCONS_00006596,TCONS_00006593,TCONS_00006597,	1:42779368:42795819:-	0	1	ENSG00000165805	C12orf50	1
XLOC_010517	TCONS_00034264,	2:134908830:134913547:-	1	0	NA	NA	NA
XLOC_002199	TCONS_00006601,	1:42802505:42853155:-	0	1	ENSG00000198707	CEP290	1
XLOC_010518	TCONS_00034271,TCONS_00034269,TCONS_00034267,TCONS_00034273,TCONS_00034265,	2:134917812:135127324:-	0	1	ENSG00000104447	TRPS1	1
XLOC_003979	TCONS_00012053,	10:19865465:19877367:+	1	0	NA	NA	NA
XLOC_021895	TCONS_00071953,	9:7952531:7954406:-	1	0	ENSG00000267034	AC010980.2	0
XLOC_021896	TCONS_00071954,	9:7993564:8027901:-	0	1	ENSG00000116120	FARSB	1
XLOC_024919	TCONS_00078114,TCONS_00078115,	AADN04005291.1:2763:7909:+	0	1	NA	NA	NA
XLOC_010519	TCONS_00034274,	2:135094339:135095051:-	1	0	NA	NA	NA
XLOC_027015	TCONS_00081758,	AADN04012985.1:606:3610:-	1	1	NA	NA	NA
XLOC_021897	TCONS_00071957,TCONS_00071960,TCONS_00071958,TCONS_00071956,	9:8233018:8241980:-	0	1	ENSG00000171951	SCG2	1
XLOC_006080	TCONS_00019309,	14:14309385:14322132:+	1	0	NA	NA	NA
XLOC_027016	TCONS_00081759,	AADN04012985.1:3788:4491:-	1	0	NA	NA	NA
XLOC_021898	TCONS_00071959,	9:8236545:8237768:-	1	0	NA	NA	NA
XLOC_021899	TCONS_00071961,	9:8242763:8244624:-	1	0	NA	NA	NA
XLOC_006081	TCONS_00019310,	14:14325629:14326876:+	1	0	NA	NA	NA
XLOC_027017	TCONS_00081760,	AADN04012985.1:4665:5475:-	1	0	NA	NA	NA
XLOC_006082	TCONS_00019311,	14:14340378:14341859:+	0	0	NA	NA	NA
XLOC_027018	TCONS_00081761,	AADN04012985.1:5668:6563:-	1	0	NA	NA	NA
XLOC_007862	TCONS_00025990,TCONS_00025989,	19:4879103:4882722:+	0	1	ENSG00000129103	SUMF2	1
XLOC_007863	TCONS_00025993,TCONS_00025994,TCONS_00025991,TCONS_00025992,	19:4892384:4911006:+	0	1	ENSG00000196715	VKORC1L1	1
XLOC_006083	TCONS_00019313,	14:14343966:14345123:+	0	0	NA	NA	NA
XLOC_006084	TCONS_00019321,TCONS_00019319,TCONS_00019316,TCONS_00019322,TCONS_00019317,TCONS_00019314,TCONS_00019318,TCONS_00019315,	14:14350129:14376696:+	0	1	ENSG00000140632	GLYR1	1
XLOC_025780	TCONS_00079685,	AADN04007649.1:2940:8879:-	0	1	NA	NA	NA
XLOC_011380	TCONS_00037140,TCONS_00037141,	21:2520746:2526357:-	0	1	ENSG00000176022	B3GALT6	1
XLOC_007864	TCONS_00025996,TCONS_00025997,TCONS_00025995,	19:4944774:4972405:+	0	1	ENSG00000241258	CRCP	1
XLOC_006085	TCONS_00019324,TCONS_00019328,TCONS_00019325,TCONS_00019329,TCONS_00019326,TCONS_00019327,	14:14377044:14389114:+	0	1	ENSG00000067836	ROGDI	1
XLOC_011381	TCONS_00037143,TCONS_00037147,TCONS_00037144,TCONS_00037150,TCONS_00037145,TCONS_00037142,TCONS_00037149,TCONS_00037146,	21:2562093:2570591:-	0	1	NA	NA	NA
XLOC_007865	TCONS_00025999,TCONS_00026000,TCONS_00025998,	19:4980961:5005598:+	0	1	ENSG00000169902	TPST1	1
XLOC_007866	TCONS_00026001,TCONS_00026002,	19:5008445:5015244:+	0	1	ENSG00000243335	KCTD7	1
XLOC_006086	TCONS_00019331,	14:14451916:14477495:+	0	1	ENSG00000169340	PDILT	1
XLOC_025783	TCONS_00079688,	AADN04007670.1:3127:3591:+	1	0	NA	NA	NA
XLOC_011383	TCONS_00037152,	21:2587734:2589515:-	0	0	NA	NA	NA
XLOC_007867	TCONS_00026009,TCONS_00026006,TCONS_00026003,TCONS_00026012,TCONS_00026007,TCONS_00026004,TCONS_00026013,TCONS_00026010,TCONS_00026008,TCONS_00026005,	19:5018123:5039628:+	0	1	ENSG00000154710	RABGEF1	1
XLOC_007868	TCONS_00026023,TCONS_00026020,TCONS_00026018,TCONS_00026019,TCONS_00026016,TCONS_00026022,	19:5040431:5053288:+	0	1	ENSG00000106609	TMEM248	1
XLOC_006088	TCONS_00019337,TCONS_00019334,TCONS_00019340,TCONS_00019338,TCONS_00019335,	14:14642922:14659215:+	0	1	ENSG00000167191	GPRC5B	1
XLOC_025784	TCONS_00079690,TCONS_00079689,	AADN04007672.1:26:9838:-	0	1	NA	NA	NA
XLOC_007869	TCONS_00026026,TCONS_00026024,TCONS_00026025,	19:5070306:5117594:+	0	1	ENSG00000181350	LRRC75A	1
XLOC_006089	TCONS_00019341,	14:14704144:14714295:+	0	1	ENSG00000103550	KNOP1	1
XLOC_025786	TCONS_00079694,TCONS_00079692,	AADN04007696.1:734:10538:-	1	1	NA	NA	NA
XLOC_011386	TCONS_00037156,	21:2620203:2621262:-	1	0	NA	NA	NA
XLOC_011387	TCONS_00037157,	21:2634546:2640136:-	0	0	NA	NA	NA
XLOC_025788	TCONS_00079696,	AADN04007699.1:721:2107:+	1	0	NA	NA	NA
XLOC_011388	TCONS_00037160,TCONS_00037159,TCONS_00037168,TCONS_00037165,TCONS_00037162,TCONS_00037163,	21:2640757:2655861:-	0	1	NA	NA	NA
XLOC_025789	TCONS_00079697,TCONS_00079698,	AADN04007701.1:34:10771:-	0	1	NA	NA	NA
XLOC_011389	TCONS_00037172,TCONS_00037170,TCONS_00037171,	21:2672207:2699988:-	0	1	NA	NA	NA
XLOC_002650	TCONS_00008033,	1:77036986:77039330:-	1	0	NA	NA	NA
XLOC_015270	TCONS_00050024,TCONS_00050025,TCONS_00050022,TCONS_00050023,TCONS_00050020,	3:54347630:54356617:-	0	1	ENSG00000024862	CCDC28A	1
XLOC_029670	TCONS_00086908,TCONS_00086922,TCONS_00086917,TCONS_00086918,TCONS_00086907,TCONS_00086921,TCONS_00086919,TCONS_00086916,	Z:21600541:21661419:+	0	1	ENSG00000145675	PIK3R1	1
XLOC_029671	TCONS_00086909,	Z:21603953:21605124:+	1	0	NA	NA	NA
XLOC_002651	TCONS_00008035,TCONS_00008036,TCONS_00008037,TCONS_00008034,	1:77039361:77047570:-	1	0	ENSG00000111644	ACRBP	1
XLOC_029672	TCONS_00086910,	Z:21606441:21609941:+	1	0	NA	NA	NA
XLOC_002652	TCONS_00008040,TCONS_00008038,TCONS_00008039,	1:77069090:77083835:-	0	1	ENSG00000111653	ING4	1
XLOC_015272	TCONS_00050027,TCONS_00050033,TCONS_00050030,TCONS_00050028,TCONS_00050031,TCONS_00050029,	3:54565014:54650886:-	0	1	ENSG00000112379	ARFGEF3	1
XLOC_002653	TCONS_00008052,TCONS_00008044,TCONS_00008041,TCONS_00008050,TCONS_00008048,TCONS_00008042,TCONS_00008051,TCONS_00008046,TCONS_00008043,	1:77084597:77115626:-	0	1	ENSG00000126746	ZNF384	1
XLOC_015273	TCONS_00050042,	3:54732969:54736244:-	1	0	NA	NA	NA
XLOC_029673	TCONS_00086911,	Z:21615173:21616856:+	1	0	NA	NA	NA
XLOC_020570	TCONS_00067353,TCONS_00067350,TCONS_00067354,TCONS_00067351,TCONS_00067355,TCONS_00067359,TCONS_00067356,	7:26228213:26385819:-	0	1	ENSG00000074054	CLASP1	1
XLOC_029674	TCONS_00086912,	Z:21618198:21619416:+	1	0	NA	NA	NA
XLOC_002654	TCONS_00008054,	1:77133751:77139481:-	0	1	ENSG00000139200	PIANP	1
XLOC_015274	TCONS_00050044,TCONS_00050045,TCONS_00050046,TCONS_00050047,	3:54743930:54763790:-	0	1	ENSG00000118503	TNFAIP3	1
XLOC_015275	TCONS_00050050,TCONS_00050049,	3:54946143:54976150:-	1	0	NA	NA	NA
XLOC_020571	TCONS_00067360,	7:26387769:26390849:-	1	0	NA	NA	NA
XLOC_029675	TCONS_00086913,	Z:21619549:21621692:+	1	0	NA	NA	NA
XLOC_002655	TCONS_00008056,	1:77142911:77144676:-	1	0	NA	NA	NA
XLOC_029676	TCONS_00086914,	Z:21622355:21625282:+	1	0	NA	NA	NA
XLOC_002656	TCONS_00008057,	1:77146630:77149194:-	1	0	NA	NA	NA
XLOC_015276	TCONS_00050051,	3:55031903:55033234:-	1	0	NA	NA	NA
XLOC_019151	TCONS_00062480,	6:4436646:4453363:+	0	1	ENSG00000151224	MAT1A	1
XLOC_020572	TCONS_00067362,TCONS_00067361,	7:26394169:26397978:-	0	1	ENSG00000214434	NIFKP1	0
XLOC_020573	TCONS_00067365,TCONS_00067366,TCONS_00067363,TCONS_00067364,	7:26408594:26448036:-	0	1	NA	NA	NA
XLOC_029677	TCONS_00086915,	Z:21626861:21627808:+	1	0	NA	NA	NA
XLOC_002657	TCONS_00008058,	1:77149363:77151305:-	1	0	NA	NA	NA
XLOC_019152	TCONS_00062482,TCONS_00062483,	6:4455724:4476478:+	1	0	NA	NA	NA
XLOC_002658	TCONS_00008072,TCONS_00008064,TCONS_00008061,TCONS_00008070,TCONS_00008068,TCONS_00008065,TCONS_00008071,TCONS_00008069,TCONS_00008066,	1:77165655:77172827:-	0	1	ENSG00000089693	MLF2	1
XLOC_015278	TCONS_00050056,TCONS_00050054,TCONS_00050055,	3:55091113:55126775:-	0	1	ENSG00000112357	PEX7	1
XLOC_019153	TCONS_00062484,	6:4477914:4481489:+	1	0	NA	NA	NA
XLOC_020574	TCONS_00067370,TCONS_00067374,TCONS_00067371,TCONS_00067369,TCONS_00067378,TCONS_00067375,TCONS_00067372,TCONS_00067367,TCONS_00067376,TCONS_00067373,	7:26448172:26469465:-	0	1	ENSG00000173226	IQCB1	1
XLOC_029678	TCONS_00086925,TCONS_00086926,TCONS_00086923,TCONS_00086924,	Z:21704482:21720039:+	1	0	NA	NA	NA
XLOC_020575	TCONS_00067383,TCONS_00067380,TCONS_00067384,TCONS_00067381,TCONS_00067379,	7:26599878:26632935:-	0	1	ENSG00000169087	HSPBAP1	1
XLOC_029679	TCONS_00086927,	Z:21721458:21729191:+	1	0	NA	NA	NA
XLOC_002659	TCONS_00008074,	1:77256837:77258980:-	0	1	NA	NA	NA
XLOC_015279	TCONS_00050057,	3:55130418:55133064:-	1	0	NA	NA	NA
XLOC_019154	TCONS_00062485,	6:4495484:4496429:+	1	0	NA	NA	NA
XLOC_019155	TCONS_00062486,	6:4496791:4500946:+	1	0	NA	NA	NA
XLOC_020576	TCONS_00067389,TCONS_00067387,TCONS_00067390,TCONS_00067388,	7:26697046:26949341:-	0	1	ENSG00000082684	SEMA5B	1
XLOC_019156	TCONS_00062487,	6:4513539:4516014:+	1	0	NA	NA	NA
XLOC_020577	TCONS_00067395,	7:27065459:27066099:-	1	0	NA	NA	NA
XLOC_020578	TCONS_00067397,TCONS_00067399,TCONS_00067396,	7:27097984:27295505:-	0	1	ENSG00000173175	ADCY5	1
XLOC_019158	TCONS_00062489,	6:4535306:4536660:+	1	0	NA	NA	NA
XLOC_020579	TCONS_00067405,TCONS_00067406,TCONS_00067403,TCONS_00067407,TCONS_00067401,	7:27302564:27322244:-	0	1	ENSG00000206527	HACD2	1
XLOC_006541	TCONS_00021016,TCONS_00021014,TCONS_00021018,TCONS_00021015,TCONS_00021019,	15:8937087:8955931:+	0	1	ENSG00000183530	PRR14L	1
XLOC_006542	TCONS_00021020,TCONS_00021024,	15:8974112:8999827:+	0	1	ENSG00000241878	PISD	1
XLOC_019159	TCONS_00062490,	6:4537103:4540585:+	1	0	NA	NA	NA
XLOC_006543	TCONS_00021021,	15:8974988:8975973:+	1	0	NA	NA	NA
XLOC_011840	TCONS_00038793,TCONS_00038801,TCONS_00038797,TCONS_00038808,TCONS_00038805,TCONS_00038802,TCONS_00038798,TCONS_00038809,TCONS_00038795,TCONS_00038806,TCONS_00038803,TCONS_00038800,TCONS_00038799,TCONS_00038796,TCONS_00038807,	23:461709:531626:-	0	1	ENSG00000134644	PUM1	1
XLOC_006544	TCONS_00021022,	15:8978102:8979154:+	1	0	NA	NA	NA
XLOC_024460	TCONS_00077281,TCONS_00077282,	AADN04004076.1:13383:15698:+	1	0	NA	NA	NA
XLOC_006545	TCONS_00021033,TCONS_00021030,TCONS_00021028,TCONS_00021037,TCONS_00021034,TCONS_00021031,TCONS_00021032,TCONS_00021027,	15:9025282:9046605:+	0	1	ENSG00000184708	EIF4ENIF1	1
XLOC_024461	TCONS_00077286,TCONS_00077287,TCONS_00077284,TCONS_00077285,	AADN04004076.1:6126:9155:-	1	1	NA	NA	NA
XLOC_010061	TCONS_00032854,	2:72613381:72619037:-	0	0	NA	NA	NA
XLOC_006546	TCONS_00021042,TCONS_00021043,TCONS_00021041,	15:9060800:9084864:+	0	1	ENSG00000100105	PATZ1	1
XLOC_010063	TCONS_00032857,TCONS_00032858,TCONS_00032859,	2:75340100:75371525:-	0	0	NA	NA	NA
XLOC_024463	TCONS_00077290,	AADN04004088.1:5346:15580:-	0	1	NA	NA	NA
XLOC_006547	TCONS_00021046,TCONS_00021044,	15:9090770:9097303:+	0	1	ENSG00000100100	PIK3IP1	1
XLOC_011844	TCONS_00038815,	23:542219:560715:-	0	1	ENSG00000084628	NKAIN1	1
XLOC_006548	TCONS_00021050,TCONS_00021048,TCONS_00021051,TCONS_00021049,TCONS_00021052,TCONS_00021047,TCONS_00021053,	15:9142837:9168956:+	0	1	NA	NA	NA
XLOC_010064	TCONS_00032861,	2:75424877:75487878:-	1	0	NA	NA	NA
XLOC_010065	TCONS_00032863,TCONS_00032864,TCONS_00032865,	2:75578731:75626979:-	0	1	ENSG00000176788	BASP1	1
XLOC_011845	TCONS_00038817,TCONS_00038818,	23:568349:579100:-	0	1	ENSG00000060688	SNRNP40	1
XLOC_006549	TCONS_00021054,TCONS_00021055,TCONS_00021056,	15:9171381:9218381:+	0	1	ENSG00000157837	SPPL3	1
XLOC_011846	TCONS_00038819,	23:593369:596671:-	0	1	ENSG00000121769	FABP3	1
XLOC_024466	TCONS_00077295,TCONS_00077294,	AADN04004098.1:4472:5737:+	0	1	NA	NA	NA
XLOC_028341	TCONS_00084045,	AADN04020612.1:10:2325:+	1	0	NA	NA	NA
XLOC_028342	TCONS_00084047,	AADN04020615.1:34:2879:+	0	0	NA	NA	NA
XLOC_011847	TCONS_00038821,TCONS_00038820,	23:597784:606391:-	0	1	NA	NA	NA
XLOC_010067	TCONS_00032867,	2:75711878:75713408:-	1	0	NA	NA	NA
XLOC_010068	TCONS_00032868,	2:75713854:75715019:-	1	0	NA	NA	NA
XLOC_011848	TCONS_00038822,	23:1195139:1234686:-	0	1	ENSG00000204060	FOXO6	1
XLOC_011849	TCONS_00038823,	23:1252978:1254503:-	0	1	NA	NA	NA
XLOC_010069	TCONS_00032869,	2:75941531:75942673:-	1	0	NA	NA	NA
XLOC_028345	TCONS_00084050,	AADN04020640.1:1552:2414:-	1	0	NA	NA	NA
XLOC_028346	TCONS_00084051,	AADN04020661.1:1816:2400:+	1	0	NA	NA	NA
XLOC_015730	TCONS_00051359,TCONS_00051356,TCONS_00051358,TCONS_00051355,	3:110145789:110259936:-	0	1	ENSG00000172348	RCAN2	1
XLOC_001330	TCONS_00004002,	1:129116464:129117498:+	1	0	NA	NA	NA
XLOC_001331	TCONS_00004007,TCONS_00004004,TCONS_00004008,TCONS_00004005,TCONS_00004009,TCONS_00004006,TCONS_00004003,	1:129126904:129163513:+	0	1	ENSG00000182162	P2RY8	1
XLOC_028348	TCONS_00084053,	AADN04020690.1:1836:2520:-	1	0	NA	NA	NA
XLOC_015732	TCONS_00051367,TCONS_00051364,TCONS_00051370,TCONS_00051368,TCONS_00051365,TCONS_00051362,TCONS_00051369,TCONS_00051363,	3:110197825:110291946:-	0	1	ENSG00000146233	CYP39A1	1
XLOC_001332	TCONS_00004012,TCONS_00004016,TCONS_00004013,TCONS_00004017,TCONS_00004014,TCONS_00004011,TCONS_00004018,TCONS_00004015,	1:129163991:129190627:+	0	1	ENSG00000169093	ASMTL	1
XLOC_028349	TCONS_00084054,	AADN04020702.1:47:2666:-	0	1	NA	NA	NA
XLOC_015733	TCONS_00051366,	3:110262889:110272167:-	0	0	NA	NA	NA
XLOC_001333	TCONS_00004019,TCONS_00004030,TCONS_00004028,TCONS_00004025,TCONS_00004022,TCONS_00004031,TCONS_00004029,TCONS_00004023,TCONS_00004020,	1:129193693:129203117:+	0	1	NA	NA	NA
XLOC_015734	TCONS_00051381,TCONS_00051379,TCONS_00051376,TCONS_00051373,TCONS_00051382,TCONS_00051377,TCONS_00051374,TCONS_00051371,TCONS_00051380,TCONS_00051378,TCONS_00051375,TCONS_00051372,	3:110303277:110379249:-	0	1	ENSG00000146070	PLA2G7	1
XLOC_001334	TCONS_00004032,	1:129301872:129303238:+	1	0	NA	NA	NA
XLOC_019610	TCONS_00064050,	6:10403484:10407401:-	1	0	NA	NA	NA
XLOC_001335	TCONS_00004036,TCONS_00004033,TCONS_00004037,TCONS_00004034,	1:129325732:129343467:+	0	1	NA	NA	NA
XLOC_005210	TCONS_00016272,	12:9382084:9384756:-	1	0	NA	NA	NA
XLOC_001336	TCONS_00004041,TCONS_00004042,	1:129990428:130041210:+	0	1	NA	NA	NA
XLOC_005211	TCONS_00016273,	12:9391986:9392663:-	1	0	NA	NA	NA
XLOC_015736	TCONS_00051385,TCONS_00051386,TCONS_00051387,	3:110350829:110383178:-	0	1	ENSG00000069122	ADGRF5	1
XLOC_019611	TCONS_00064051,	6:10408770:10411906:-	1	0	NA	NA	NA
XLOC_015737	TCONS_00051388,	3:110362620:110363727:-	1	0	NA	NA	NA
XLOC_019612	TCONS_00064052,	6:10412284:10415095:-	1	0	NA	NA	NA
XLOC_001337	TCONS_00004044,TCONS_00004045,TCONS_00004049,TCONS_00004046,TCONS_00004043,TCONS_00004047,	1:130100882:130111766:+	0	1	ENSG00000178605	GTPBP6	1
XLOC_015738	TCONS_00051393,TCONS_00051394,TCONS_00051391,TCONS_00051389,TCONS_00051392,	3:110408048:110440981:-	0	1	ENSG00000146072	TNFRSF21	1
XLOC_019613	TCONS_00064057,TCONS_00064054,TCONS_00064058,TCONS_00064055,TCONS_00064061,TCONS_00064056,TCONS_00064053,	6:10418288:10449651:-	0	1	ENSG00000148634	HERC4	1
XLOC_005213	TCONS_00016278,TCONS_00016276,TCONS_00016277,	12:9548175:9559937:-	0	1	ENSG00000058262	SEC61A1	1
XLOC_001338	TCONS_00004050,	1:130240689:130242871:+	1	0	NA	NA	NA
XLOC_001339	TCONS_00004051,	1:130243540:130245656:+	1	0	NA	NA	NA
XLOC_005214	TCONS_00016280,	12:9560832:9562683:-	1	0	NA	NA	NA
XLOC_019615	TCONS_00064063,TCONS_00064064,	6:10449750:10537860:-	0	0	NA	NA	NA
XLOC_005215	TCONS_00016281,	12:9562761:9564857:-	1	0	NA	NA	NA
XLOC_005216	TCONS_00016282,	12:9565140:9568886:-	1	0	NA	NA	NA
XLOC_019616	TCONS_00064065,	6:10528986:10530580:-	0	0	ENSG00000179774	ATOH7	1
XLOC_019617	TCONS_00064067,	6:10545929:10560197:-	0	1	ENSG00000108187	PBLD	1
XLOC_005217	TCONS_00016283,	12:9568924:9571508:-	1	0	NA	NA	NA
XLOC_019618	TCONS_00064074,TCONS_00064071,TCONS_00064069,TCONS_00064075,TCONS_00064072,TCONS_00064076,	6:10568174:10593356:-	0	1	ENSG00000204130	RUFY2	1
XLOC_005218	TCONS_00016284,	12:9572853:9601410:-	0	1	ENSG00000187715	KBTBD12	1
XLOC_005219	TCONS_00016287,TCONS_00016288,TCONS_00016285,TCONS_00016289,TCONS_00016286,	12:9681790:9708989:-	0	1	ENSG00000114626	ABTB1	1
XLOC_019619	TCONS_00064077,TCONS_00064078,TCONS_00064079,	6:10593693:10608398:-	0	1	ENSG00000138346	DNA2	1
XLOC_024920	TCONS_00078118,	AADN04005292.1:3547:4816:+	0	1	NA	NA	NA
XLOC_010520	TCONS_00034275,	2:135100720:135101185:-	1	0	NA	NA	NA
XLOC_009100	TCONS_00029903,	2:107178000:107179432:+	1	0	NA	NA	NA
XLOC_024921	TCONS_00078119,	AADN04005292.1:6861:7467:+	1	0	NA	NA	NA
XLOC_010521	TCONS_00034276,	2:135115170:135115684:-	1	0	NA	NA	NA
XLOC_023141	TCONS_00074892,TCONS_00074893,TCONS_00074891,TCONS_00074889,	AADN04001715.1:1204:14998:+	0	1	NA	NA	NA
XLOC_010522	TCONS_00034277,	2:135121131:135121986:-	1	0	NA	NA	NA
XLOC_023142	TCONS_00074894,	AADN04001715.1:17736:19465:+	1	0	NA	NA	NA
XLOC_009101	TCONS_00029906,TCONS_00029905,	2:107180027:107184693:+	1	0	NA	NA	NA
XLOC_003984	TCONS_00012063,	10:20010060:20011992:+	0	1	ENSG00000179832	MROH1	1
XLOC_009102	TCONS_00029907,	2:107222688:107350869:+	0	1	ENSG00000141431	ASXL3	1
XLOC_010523	TCONS_00034278,	2:135124888:135125959:-	1	0	NA	NA	NA
XLOC_010524	TCONS_00034286,TCONS_00034283,TCONS_00034280,TCONS_00034281,TCONS_00034279,TCONS_00034285,	2:135501770:135582977:-	0	1	ENSG00000147677	EIF3H	1
XLOC_023144	TCONS_00074896,	AADN04001716.1:10492:22159:+	0	1	NA	NA	NA
XLOC_009103	TCONS_00029914,TCONS_00029916,	2:107653915:107874828:+	0	1	ENSG00000134769	DTNA	1
XLOC_009104	TCONS_00029926,TCONS_00029923,TCONS_00029927,TCONS_00029924,	2:107899452:107991545:+	0	1	ENSG00000166974	MAPRE2	1
XLOC_010525	TCONS_00034287,TCONS_00034288,TCONS_00034289,	2:135623582:135647664:-	0	1	ENSG00000164754	RAD21	1
XLOC_014400	TCONS_00047261,	3:75982576:76011095:+	0	1	ENSG00000111886	GABRR2	1
XLOC_027020	TCONS_00081763,	AADN04012991.1:1062:1602:-	1	0	NA	NA	NA
XLOC_028800	TCONS_00084684,TCONS_00084682,TCONS_00084683,TCONS_00084687,	KQ759368.1:12615:24254:-	0	1	NA	NA	NA
XLOC_003986	TCONS_00012071,TCONS_00012069,TCONS_00012072,TCONS_00012067,TCONS_00012068,	10:20038193:20053359:+	0	1	ENSG00000140548	ZNF710	1
XLOC_000001	TCONS_00000004,TCONS_00000005,TCONS_00000002,TCONS_00000003,	1:30:6747:+	0	1	NA	NA	NA
XLOC_003987	TCONS_00012070,	10:20044544:20045273:+	1	0	ENSG00000167625	ZNF526	1
XLOC_010526	TCONS_00034292,TCONS_00034290,TCONS_00034294,TCONS_00034291,	2:135959431:136122730:-	0	1	ENSG00000182197	EXT1	1
XLOC_027021	TCONS_00081770,TCONS_00081765,TCONS_00081769,	AADN04012991.1:1998:5249:-	1	1	NA	NA	NA
XLOC_014402	TCONS_00047263,TCONS_00047264,	3:76105442:76108207:+	0	1	ENSG00000196544	BORCS6	1
XLOC_000002	TCONS_00000007,TCONS_00000013,TCONS_00000010,TCONS_00000008,TCONS_00000014,TCONS_00000011,TCONS_00000009,TCONS_00000006,	1:31537:82102:+	0	1	NA	NA	NA
XLOC_003988	TCONS_00012075,TCONS_00012076,TCONS_00012074,	10:20062321:20074905:+	0	1	NA	NA	NA
XLOC_003989	TCONS_00012080,TCONS_00012078,TCONS_00012077,	10:20075056:20086561:+	0	1	ENSG00000213471	TTLL13P	1
XLOC_009107	TCONS_00029940,TCONS_00029932,TCONS_00029944,TCONS_00029941,TCONS_00029936,	2:108047598:108247705:+	0	1	ENSG00000164808	SPIDR	1
XLOC_010528	TCONS_00034298,TCONS_00034295,TCONS_00034300,TCONS_00034299,TCONS_00034297,	2:136140592:136314894:-	0	1	ENSG00000177570	SAMD12	1
XLOC_014403	TCONS_00047269,TCONS_00047273,TCONS_00047270,TCONS_00047268,TCONS_00047265,	3:76120395:76306521:+	0	1	ENSG00000111880	RNGTT	1
XLOC_000003	TCONS_00000015,TCONS_00000016,TCONS_00000018,	1:98751:102719:+	0	1	ENSG00000079974	RABL2B	1
XLOC_027024	TCONS_00081780,TCONS_00081779,	AADN04012994.1:1301:5679:-	0	0	NA	NA	NA
XLOC_000004	TCONS_00000024,TCONS_00000021,TCONS_00000019,TCONS_00000030,TCONS_00000034,TCONS_00000023,	1:149669:433795:+	0	1	ENSG00000251322	SHANK3	1
XLOC_010529	TCONS_00034301,TCONS_00034302,	2:136408121:136429689:-	0	1	ENSG00000164761	TNFRSF11B	1
XLOC_014405	TCONS_00047274,TCONS_00047276,	3:76446220:76464136:+	0	1	ENSG00000118432	CNR1	1
XLOC_027025	TCONS_00081781,	AADN04013000.1:38:6915:-	0	1	NA	NA	NA
XLOC_028805	TCONS_00084694,	KQ759389.1:1667:3431:+	0	1	NA	NA	NA
XLOC_009109	TCONS_00029934,	2:108076964:108078430:+	1	0	NA	NA	NA
XLOC_007870	TCONS_00026027,TCONS_00026030,TCONS_00026028,TCONS_00026031,TCONS_00026029,	19:5149055:5164865:+	0	1	ENSG00000167193	CRK	1
XLOC_006090	TCONS_00019342,	14:14827851:14838188:+	0	1	ENSG00000005187	ACSM3	1
XLOC_028806	TCONS_00084695,	KQ759389.1:4241:7112:-	0	0	NA	NA	NA
XLOC_006091	TCONS_00019350,TCONS_00019348,TCONS_00019345,TCONS_00019349,TCONS_00019346,TCONS_00019343,TCONS_00019347,TCONS_00019344,	14:14843497:14858122:+	0	1	ENSG00000005189	REXO5	1
XLOC_000007	TCONS_00000031,	1:416065:416772:+	1	0	NA	NA	NA
XLOC_007871	TCONS_00026035,TCONS_00026032,TCONS_00026034,	19:5167612:5187555:+	0	1	ENSG00000108953	YWHAE	1
XLOC_014408	TCONS_00047283,TCONS_00047280,TCONS_00047281,TCONS_00047285,TCONS_00047282,	3:76632905:76649796:+	0	1	ENSG00000135334	AKIRIN2	1
XLOC_006092	TCONS_00019353,TCONS_00019354,TCONS_00019351,TCONS_00019355,TCONS_00019352,	14:14882642:14894952:+	0	1	ENSG00000102897	LYRM1	1
XLOC_027028	TCONS_00081786,	AADN04013011.1:326:6945:+	0	1	NA	NA	NA
XLOC_000008	TCONS_00000032,	1:417828:419301:+	1	0	NA	NA	NA
XLOC_027029	TCONS_00081789,	AADN04013013.1:2912:4249:+	1	0	NA	NA	NA
XLOC_028809	TCONS_00084698,TCONS_00084700,	KQ759393.1:10082:21005:-	0	0	NA	NA	NA
XLOC_000009	TCONS_00000033,	1:419759:426261:+	1	0	NA	NA	NA
XLOC_014409	TCONS_00047286,	3:76656190:76657436:+	1	0	NA	NA	NA
XLOC_006094	TCONS_00019357,TCONS_00019358,	14:14965296:14971558:+	0	1	ENSG00000011638	TMEM159	1
XLOC_025790	TCONS_00079700,	AADN04007706.1:6898:8401:-	1	0	NA	NA	NA
XLOC_011390	TCONS_00037176,TCONS_00037173,TCONS_00037177,TCONS_00037174,	21:2702517:2766351:-	0	1	ENSG00000188157	AGRN	1
XLOC_007874	TCONS_00026041,	19:5383406:5395277:+	0	1	ENSG00000167716	WDR81	1
XLOC_007875	TCONS_00026044,TCONS_00026042,	19:5395689:5403025:+	0	1	NA	NA	NA
XLOC_025791	TCONS_00079701,	AADN04007708.1:1306:9488:+	0	1	NA	NA	NA
XLOC_006096	TCONS_00019360,	14:14992545:15009147:+	0	0	NA	NA	NA
XLOC_011392	TCONS_00037183,	21:2813833:2826561:-	0	0	NA	NA	NA
XLOC_007876	TCONS_00026047,TCONS_00026050,TCONS_00026048,TCONS_00026046,	19:5406929:5413790:+	0	1	ENSG00000132386	SERPINF1	1
XLOC_007877	TCONS_00026051,	19:5421017:5442516:+	0	1	ENSG00000132383	RPA1	1
XLOC_006097	TCONS_00019368,TCONS_00019369,TCONS_00019366,TCONS_00019363,TCONS_00019367,TCONS_00019361,	14:15001576:15015317:+	0	1	ENSG00000140740	UQCRC2	1
XLOC_025793	TCONS_00079703,	AADN04007708.1:7068:7871:+	1	0	NA	NA	NA
XLOC_011393	TCONS_00037184,TCONS_00037186,	21:2847002:2859724:-	0	1	ENSG00000187583	PLEKHN1	1
XLOC_011394	TCONS_00037188,	21:2863974:2878026:-	0	1	ENSG00000187961	KLHL17	1
XLOC_007878	TCONS_00026052,TCONS_00026053,	19:5443088:5449251:+	0	0	NA	NA	NA
XLOC_006098	TCONS_00019373,TCONS_00019370,TCONS_00019374,TCONS_00019371,TCONS_00019378,TCONS_00019375,TCONS_00019372,	14:15015533:15034742:+	0	1	ENSG00000140678	ITGAX	1
XLOC_006099	TCONS_00019380,TCONS_00019381,	14:15534745:15537292:+	1	0	ENSG00000170631	ZNF16	1
XLOC_011395	TCONS_00037192,TCONS_00037193,TCONS_00037194,TCONS_00037191,TCONS_00037195,	21:2911719:2999970:-	0	1	ENSG00000187634	SAMD11	1
XLOC_007879	TCONS_00026055,TCONS_00026054,	19:5495906:5510648:+	0	1	ENSG00000108963	DPH1	1
XLOC_025797	TCONS_00079707,	AADN04007726.1:3763:10142:-	0	1	NA	NA	NA
XLOC_011397	TCONS_00037198,	21:2994788:2996154:-	1	0	NA	NA	NA
XLOC_025798	TCONS_00079712,TCONS_00079713,TCONS_00079710,TCONS_00079708,TCONS_00079711,TCONS_00079709,	AADN04007734.1:1958:4705:+	1	1	NA	NA	NA
XLOC_011398	TCONS_00037203,TCONS_00037200,TCONS_00037207,TCONS_00037204,TCONS_00037201,TCONS_00037208,TCONS_00037202,TCONS_00037209,TCONS_00037206,	21:3029599:3109176:-	0	1	NA	NA	NA
XLOC_025799	TCONS_00079714,	AADN04007734.1:72:1916:-	1	0	NA	NA	NA
XLOC_002660	TCONS_00008081,TCONS_00008079,TCONS_00008076,TCONS_00008077,TCONS_00008080,TCONS_00008078,	1:77348872:77372783:-	0	1	NA	NA	NA
XLOC_029681	TCONS_00086929,	Z:21731426:21732272:+	1	0	NA	NA	NA
XLOC_002661	TCONS_00008084,TCONS_00008085,TCONS_00008083,	1:77392101:77399725:-	0	1	ENSG00000159403	C1R	1
XLOC_015281	TCONS_00050059,	3:55408939:55413383:-	0	0	NA	NA	NA
XLOC_023600	TCONS_00075746,TCONS_00075739,	AADN04002399.1:10285:18098:+	0	1	NA	NA	NA
XLOC_002662	TCONS_00008086,	1:77400038:77400737:-	1	0	NA	NA	NA
XLOC_015282	TCONS_00050061,TCONS_00050065,TCONS_00050062,TCONS_00050063,TCONS_00050060,TCONS_00050064,	3:55441965:55607783:-	0	1	ENSG00000171408	PDE7B	1
XLOC_029683	TCONS_00086931,	Z:21746965:21748264:+	1	0	NA	NA	NA
XLOC_002663	TCONS_00008087,	1:77404113:77405744:-	0	1	ENSG00000139194	RBP5	1
XLOC_015283	TCONS_00050067,	3:55542104:55544611:-	1	0	NA	NA	NA
XLOC_023603	TCONS_00075750,TCONS_00075749,	AADN04002404.1:9178:11687:+	0	1	NA	NA	NA
XLOC_020580	TCONS_00067410,TCONS_00067408,TCONS_00067411,TCONS_00067409,TCONS_00067412,	7:27324144:27507722:-	0	1	ENSG00000065534	MYLK	1
XLOC_002664	TCONS_00008088,	1:77421081:77430442:-	0	1	NA	NA	NA
XLOC_015284	TCONS_00050068,	3:55568522:55569173:-	1	0	NA	NA	NA
XLOC_029685	TCONS_00086934,TCONS_00086933,	Z:21885833:21906289:+	0	1	ENSG00000145740	SLC30A5	1
XLOC_002665	TCONS_00008090,	1:77431755:77432977:-	1	0	NA	NA	NA
XLOC_015285	TCONS_00050069,	3:55569363:55570318:-	1	0	NA	NA	NA
XLOC_023604	TCONS_00075751,	AADN04002404.1:12138:19515:+	1	1	NA	NA	NA
XLOC_020581	TCONS_00067425,TCONS_00067422,TCONS_00067417,TCONS_00067414,TCONS_00067423,TCONS_00067420,TCONS_00067421,TCONS_00067416,	7:27529594:27538328:-	0	1	ENSG00000175455	CCDC14	1
XLOC_020582	TCONS_00067427,	7:28019098:28020683:-	1	0	NA	NA	NA
XLOC_029686	TCONS_00086936,	Z:21909795:21910760:+	1	0	NA	NA	NA
XLOC_002666	TCONS_00008096,TCONS_00008093,TCONS_00008097,TCONS_00008094,TCONS_00008091,TCONS_00008095,TCONS_00008092,	1:77535085:77546707:-	0	1	ENSG00000159840	ZYX	1
XLOC_015286	TCONS_00050070,TCONS_00050071,	3:55588474:55601093:-	1	0	NA	NA	NA
XLOC_019161	TCONS_00062492,	6:4540707:4542411:+	1	0	NA	NA	NA
XLOC_023605	TCONS_00075754,TCONS_00075763,TCONS_00075760,TCONS_00075755,TCONS_00075761,TCONS_00075759,TCONS_00075756,TCONS_00075753,	AADN04002404.1:1236:9076:-	0	1	NA	NA	NA
XLOC_002667	TCONS_00008098,	1:77560930:77564943:-	1	0	NA	NA	NA
XLOC_015287	TCONS_00050072,	3:55745395:55751320:-	1	0	NA	NA	NA
XLOC_019162	TCONS_00062507,TCONS_00062493,TCONS_00062504,TCONS_00062508,TCONS_00062494,TCONS_00062505,TCONS_00062502,	6:4717686:4762050:+	0	1	ENSG00000198915	RASGEF1A	1
XLOC_023606	TCONS_00075766,TCONS_00075767,	AADN04002410.1:4501:10879:+	0	1	NA	NA	NA
XLOC_020583	TCONS_00067428,TCONS_00067429,	7:28023090:28064027:-	0	1	ENSG00000082781	ITGB5	1
XLOC_029687	TCONS_00086937,TCONS_00086938,	Z:21911003:21917218:+	0	1	NA	NA	NA
XLOC_029688	TCONS_00086939,	Z:21917334:21924549:+	0	1	NA	NA	NA
XLOC_015288	TCONS_00050076,TCONS_00050073,TCONS_00050074,	3:55870842:55897055:-	0	1	ENSG00000118513	MYB	1
XLOC_019163	TCONS_00062495,	6:4722971:4723692:+	1	0	NA	NA	NA
XLOC_020584	TCONS_00067430,TCONS_00067434,TCONS_00067435,	7:28071747:28090978:-	0	0	NA	NA	NA
XLOC_023608	TCONS_00075779,	AADN04002417.1:3501:6506:+	0	1	NA	NA	NA
XLOC_020585	TCONS_00067437,TCONS_00067436,	7:28097037:28133209:-	0	1	ENSG00000173706	HEG1	1
XLOC_029689	TCONS_00086942,TCONS_00086943,TCONS_00086940,TCONS_00086944,	Z:21927573:21950381:+	0	1	NA	NA	NA
XLOC_002669	TCONS_00008100,TCONS_00008107,TCONS_00008104,TCONS_00008101,TCONS_00008105,TCONS_00008102,TCONS_00008106,TCONS_00008103,	1:77671018:77697005:-	0	1	ENSG00000106144	CASP2	1
XLOC_019164	TCONS_00062496,	6:4725542:4726203:+	1	0	NA	NA	NA
XLOC_015289	TCONS_00050077,	3:56039908:56040795:-	1	0	NA	NA	NA
XLOC_031000	TCONS_00090559,TCONS_00090556,TCONS_00090557,TCONS_00090554,TCONS_00090560,TCONS_00090558,TCONS_00090555,TCONS_00090552,	Z:81665798:81770181:-	0	1	ENSG00000147905	ZCCHC7	1
XLOC_019165	TCONS_00062497,	6:4728399:4729308:+	1	0	NA	NA	NA
XLOC_023609	TCONS_00075780,	AADN04002417.1:7134:8622:+	0	0	NA	NA	NA
XLOC_020586	TCONS_00067445,TCONS_00067442,TCONS_00067443,TCONS_00067440,	7:28137904:28181637:-	0	1	ENSG00000221955	SLC12A8	1
XLOC_020587	TCONS_00067449,TCONS_00067446,TCONS_00067452,TCONS_00067447,TCONS_00067453,TCONS_00067450,TCONS_00067448,	7:28184581:28222760:-	0	1	ENSG00000163848	ZNF148	1
XLOC_031001	TCONS_00090563,TCONS_00090564,	Z:81980862:82003287:-	0	1	ENSG00000165304	MELK	1
XLOC_019166	TCONS_00062498,	6:4729867:4731907:+	1	0	NA	NA	NA
XLOC_019167	TCONS_00062499,	6:4732012:4732429:+	1	0	NA	NA	NA
XLOC_020588	TCONS_00067455,	7:28211726:28212380:-	1	0	NA	NA	NA
XLOC_006550	TCONS_00021057,TCONS_00021058,	15:9300989:9302090:+	0	1	ENSG00000167272	POP5	1
XLOC_019168	TCONS_00062500,	6:4735003:4735436:+	1	0	NA	NA	NA
XLOC_020589	TCONS_00067456,	7:28214654:28216079:-	1	0	NA	NA	NA
XLOC_006551	TCONS_00021065,TCONS_00021062,TCONS_00021063,TCONS_00021060,TCONS_00021059,	15:9325624:9331792:+	0	1	ENSG00000110871	COQ5	1
XLOC_006552	TCONS_00021069,TCONS_00021067,TCONS_00021068,	15:9338286:9340928:+	0	1	ENSG00000170855	TRIAP1	1
XLOC_019169	TCONS_00062501,	6:4735437:4736877:+	1	0	NA	NA	NA
XLOC_006553	TCONS_00021070,	15:9342982:9344746:+	1	0	NA	NA	NA
XLOC_011850	TCONS_00038824,	23:1255012:1256048:-	1	0	NA	NA	NA
XLOC_006554	TCONS_00021071,	15:9344996:9345940:+	1	0	NA	NA	NA
XLOC_010070	TCONS_00032870,	2:75943302:75944374:-	1	0	NA	NA	NA
XLOC_011851	TCONS_00038825,TCONS_00038826,	23:1256372:1258503:-	1	0	NA	NA	NA
XLOC_006555	TCONS_00021077,TCONS_00021078,TCONS_00021075,TCONS_00021079,TCONS_00021076,	15:9384020:9412496:+	0	1	ENSG00000135097	MSI1	1
XLOC_010071	TCONS_00032871,	2:76053389:76062199:-	0	1	NA	NA	NA
XLOC_010072	TCONS_00032874,	2:76184618:76223494:-	1	0	NA	NA	NA
XLOC_011852	TCONS_00038833,TCONS_00038830,TCONS_00038828,TCONS_00038829,TCONS_00038832,TCONS_00038827,	23:1283036:1296867:-	0	1	ENSG00000171793	CTPS1	1
XLOC_010073	TCONS_00032883,TCONS_00032875,TCONS_00032887,TCONS_00032884,TCONS_00032881,TCONS_00032888,TCONS_00032882,	2:76482334:76498232:-	0	1	ENSG00000154124	OTULIN	1
XLOC_010074	TCONS_00032891,TCONS_00032895,TCONS_00032892,TCONS_00032896,TCONS_00032893,TCONS_00032890,TCONS_00032894,	2:76506357:76530883:-	0	1	ENSG00000145569	FAM105A	1
XLOC_024474	TCONS_00077313,	AADN04004131.1:53:3622:+	1	0	NA	NA	NA
XLOC_024475	TCONS_00077314,	AADN04004137.1:1463:2180:-	1	0	NA	NA	NA
XLOC_010075	TCONS_00032902,TCONS_00032898,TCONS_00032903,TCONS_00032900,TCONS_00032899,TCONS_00032901,	2:76545808:76794904:-	0	1	ENSG00000038382	TRIO	1
XLOC_011856	TCONS_00038839,	23:1399283:1400335:-	1	0	NA	NA	NA
XLOC_024477	TCONS_00077316,	AADN04004137.1:9303:9872:-	1	0	NA	NA	NA
XLOC_011858	TCONS_00038841,	23:1405163:1408454:-	1	0	NA	NA	NA
XLOC_024478	TCONS_00077319,	AADN04004153.1:21:15429:+	0	1	NA	NA	NA
XLOC_011859	TCONS_00038842,	23:1409237:1416213:-	1	0	NA	NA	NA
XLOC_010079	TCONS_00032907,TCONS_00032908,	2:78416573:78456551:-	0	1	ENSG00000164236	ANKRD33B	1
XLOC_028356	TCONS_00084061,	AADN04020804.1:34:2756:+	1	1	NA	NA	NA
XLOC_001340	TCONS_00004059,TCONS_00004057,TCONS_00004054,TCONS_00004055,TCONS_00004052,	1:130278755:130358556:+	0	1	ENSG00000065923	SLC9A7	1
XLOC_001341	TCONS_00004068,TCONS_00004062,TCONS_00004066,TCONS_00004063,TCONS_00004060,TCONS_00004067,TCONS_00004061,	1:130394845:130417684:+	0	1	ENSG00000275835	TUBGCP5	1
XLOC_015742	TCONS_00051400,	3:111007406:111009083:-	0	0	NA	NA	NA
XLOC_001342	TCONS_00004069,	1:130423440:130485997:+	0	1	ENSG00000273749	CYFIP1	1
XLOC_015743	TCONS_00051404,TCONS_00051401,TCONS_00051402,	3:111041076:111235595:-	0	1	ENSG00000115363	EVA1A	1
XLOC_015744	TCONS_00051407,TCONS_00051410,TCONS_00051408,TCONS_00051405,TCONS_00051414,TCONS_00051411,TCONS_00051409,TCONS_00051406,TCONS_00051415,	3:111257112:111277971:-	0	1	ENSG00000005436	GCFC2	1
XLOC_001344	TCONS_00004076,TCONS_00004077,TCONS_00004074,TCONS_00004072,	1:130547512:130652716:+	0	1	ENSG00000128731	HERC2	1
XLOC_005220	TCONS_00016291,	12:9709275:9711442:-	0	0	ENSG00000114631	PODXL2	1
XLOC_019620	TCONS_00064082,TCONS_00064081,	6:10610702:10627142:-	0	1	ENSG00000122912	SLC25A16	1
XLOC_001347	TCONS_00004085,TCONS_00004086,TCONS_00004083,TCONS_00004087,TCONS_00004084,	1:131727335:131838275:+	0	1	ENSG00000206190	ATP10A	1
XLOC_005222	TCONS_00016293,	12:9744224:9745569:-	1	0	NA	NA	NA
XLOC_001348	TCONS_00004088,TCONS_00004091,TCONS_00004089,TCONS_00004092,	1:131922598:131977225:+	0	1	ENSG00000114062	UBE3A	1
XLOC_005223	TCONS_00016298,TCONS_00016295,TCONS_00016300,TCONS_00016299,TCONS_00016294,	12:9745673:9760977:-	0	1	ENSG00000073111	MCM2	1
XLOC_001349	TCONS_00004090,	1:131922940:131924255:+	1	0	NA	NA	NA
XLOC_019626	TCONS_00064089,	6:11177487:11185566:-	0	1	ENSG00000166321	NUDT13	1
XLOC_019627	TCONS_00064097,TCONS_00064094,TCONS_00064091,TCONS_00064098,TCONS_00064095,TCONS_00064092,TCONS_00064090,	6:11228362:11349952:-	0	1	NA	NA	NA
XLOC_019628	TCONS_00064103,	6:11458618:11459907:-	0	1	ENSG00000168209	DDIT4	1
XLOC_019629	TCONS_00064105,	6:11462949:11470050:-	0	1	ENSG00000166295	ANAPC16	1
XLOC_005229	TCONS_00016311,TCONS_00016309,TCONS_00016306,TCONS_00016307,TCONS_00016313,TCONS_00016310,TCONS_00016308,	12:10497867:10581229:-	0	1	ENSG00000114544	SLC41A3	1
XLOC_003990	TCONS_00012086,TCONS_00012083,TCONS_00012084,TCONS_00012085,	10:20087394:20095144:+	0	1	ENSG00000184056	VPS33B	1
XLOC_003991	TCONS_00012087,TCONS_00012090,TCONS_00012088,TCONS_00012091,TCONS_00012089,	10:20095499:20102222:+	0	1	ENSG00000198901	PRC1	1
XLOC_010530	TCONS_00034306,TCONS_00034304,TCONS_00034305,	2:136612721:136682248:-	0	1	ENSG00000136960	ENPP2	1
XLOC_010531	TCONS_00034311,TCONS_00034315,TCONS_00034312,TCONS_00034307,TCONS_00034313,TCONS_00034310,	2:136722328:136779091:-	0	1	ENSG00000064313	TAF2	1
XLOC_003992	TCONS_00012092,TCONS_00012093,TCONS_00012094,	10:20145109:20148860:+	0	1	ENSG00000140259	MFAP1	1
XLOC_009110	TCONS_00029935,	2:108159474:108162026:+	1	0	NA	NA	NA
XLOC_003993	TCONS_00012096,	10:20150749:20158639:+	0	1	ENSG00000173137	ADCK5	1
XLOC_009111	TCONS_00029937,	2:108173242:108176159:+	1	0	NA	NA	NA
XLOC_010532	TCONS_00034316,	2:136780553:136791544:-	0	1	ENSG00000136982	DSCC1	1
XLOC_023152	TCONS_00074904,	AADN04001719.1:15366:18156:+	0	0	NA	NA	NA
XLOC_023153	TCONS_00074907,TCONS_00074908,	AADN04001721.1:1913:22391:+	0	0	NA	NA	NA
XLOC_003994	TCONS_00012111,TCONS_00012106,TCONS_00012103,TCONS_00012100,TCONS_00012099,TCONS_00012107,TCONS_00012101,TCONS_00012110,	10:20182209:20230435:+	0	1	ENSG00000249839	AC011330.1	0
XLOC_009112	TCONS_00029938,	2:108179812:108180967:+	1	0	NA	NA	NA
XLOC_010534	TCONS_00034324,TCONS_00034321,TCONS_00034322,	2:137017090:137045338:-	0	1	ENSG00000172172	MRPL13	1
XLOC_003995	TCONS_00012112,	10:20235541:20252752:+	1	0	NA	NA	NA
XLOC_009113	TCONS_00029939,	2:108186742:108188301:+	1	0	NA	NA	NA
XLOC_000010	TCONS_00000035,	1:463906:468791:+	0	1	ENSG00000179562	GCC1	1
XLOC_003996	TCONS_00012114,TCONS_00012119,TCONS_00012116,TCONS_00012113,TCONS_00012117,	10:20280468:20314762:+	0	1	ENSG00000067369	TP53BP1	1
XLOC_009114	TCONS_00029942,	2:108194363:108196826:+	1	0	NA	NA	NA
XLOC_024935	TCONS_00078133,	AADN04005320.1:4660:6021:-	0	0	NA	NA	NA
XLOC_010535	TCONS_00034326,TCONS_00034327,TCONS_00034328,TCONS_00034325,	2:137075115:137183110:-	0	1	ENSG00000172164	SNTB1	1
XLOC_014410	TCONS_00047289,TCONS_00047287,TCONS_00047290,TCONS_00047288,	3:76691474:76729636:+	0	1	ENSG00000146282	RARS2	1
XLOC_023156	TCONS_00074912,TCONS_00074913,TCONS_00074914,	AADN04001739.1:7669:13335:+	0	1	NA	NA	NA
XLOC_000011	TCONS_00000039,TCONS_00000036,TCONS_00000037,TCONS_00000043,TCONS_00000038,	1:494391:575874:+	0	1	ENSG00000100239	PPP6R2	1
XLOC_003997	TCONS_00012115,	10:20280816:20283506:+	1	0	NA	NA	NA
XLOC_009115	TCONS_00029943,	2:108199184:108204021:+	1	0	NA	NA	NA
XLOC_009116	TCONS_00029945,	2:108251196:108252089:+	1	0	NA	NA	NA
XLOC_010537	TCONS_00034331,TCONS_00034333,	2:137465915:137485242:-	0	1	ENSG00000170961	HAS2	1
XLOC_014412	TCONS_00047311,TCONS_00047298,TCONS_00047295,TCONS_00047292,TCONS_00047300,TCONS_00047299,TCONS_00047296,TCONS_00047307,TCONS_00047293,TCONS_00047304,TCONS_00047310,TCONS_00047297,TCONS_00047308,	3:77121936:77179306:+	0	1	ENSG00000135316	SYNCRIP	1
XLOC_023157	TCONS_00074915,	AADN04001739.1:4806:7542:-	1	1	NA	NA	NA
XLOC_003998	TCONS_00012123,TCONS_00012120,TCONS_00012127,TCONS_00012124,TCONS_00012121,TCONS_00012125,TCONS_00012122,	10:20331438:20382150:+	0	1	ENSG00000140575	IQGAP1	1
XLOC_027033	TCONS_00081795,	AADN04013025.1:2843:6937:+	0	1	NA	NA	NA
XLOC_000013	TCONS_00000045,	1:552431:612930:+	0	0	NA	NA	NA
XLOC_003999	TCONS_00012128,	10:20396414:20396803:+	1	0	NA	NA	NA
XLOC_009117	TCONS_00029946,TCONS_00029947,	2:108338801:108351542:+	0	1	ENSG00000104738	MCM4	1
XLOC_010538	TCONS_00034335,	2:137927151:137930109:-	1	0	NA	NA	NA
XLOC_027034	TCONS_00081798,TCONS_00081796,TCONS_00081797,	AADN04013030.1:113:5370:-	0	0	NA	NA	NA
XLOC_009118	TCONS_00029951,TCONS_00029949,TCONS_00029952,TCONS_00029950,	2:108373577:108408297:+	0	1	ENSG00000169139	UBE2V2	1
XLOC_024939	TCONS_00078139,	AADN04005333.1:4195:6229:+	0	1	NA	NA	NA
XLOC_000015	TCONS_00000047,	1:637273:640425:+	1	0	ENSG00000128165	ADM2	1
XLOC_009119	TCONS_00029957,TCONS_00029954,	2:108410427:108488312:+	0	1	NA	NA	NA
XLOC_014415	TCONS_00047313,	3:77181626:77183169:+	1	0	NA	NA	NA
XLOC_014416	TCONS_00047317,TCONS_00047316,	3:77184935:77191942:+	1	0	NA	NA	NA
XLOC_007880	TCONS_00026056,	19:5511761:5513406:+	0	0	NA	NA	NA
XLOC_014417	TCONS_00047315,	3:77183673:77184703:+	1	0	NA	NA	NA
XLOC_027037	TCONS_00081806,TCONS_00081803,TCONS_00081804,TCONS_00081805,TCONS_00081802,	AADN04013043.1:1157:5112:+	1	0	NA	NA	NA
XLOC_000017	TCONS_00000053,TCONS_00000054,TCONS_00000055,TCONS_00000052,	1:651832:661344:+	0	1	ENSG00000025770	NCAPH2	1
XLOC_000018	TCONS_00000056,TCONS_00000057,TCONS_00000058,	1:664412:678341:+	0	1	ENSG00000128604	IRF5	1
XLOC_014418	TCONS_00047323,TCONS_00047318,TCONS_00047321,TCONS_00047319,TCONS_00047322,	3:77192107:77239335:+	0	1	ENSG00000135317	SNX14	1
XLOC_027038	TCONS_00081807,	AADN04013043.1:5760:6571:+	1	0	NA	NA	NA
XLOC_028819	TCONS_00084713,	KQ759404.1:312014:312476:-	1	1	NA	NA	NA
XLOC_000019	TCONS_00000059,	1:697932:698730:+	1	0	NA	NA	NA
XLOC_007884	TCONS_00026060,TCONS_00026061,TCONS_00026062,	19:5521118:5525897:+	0	1	ENSG00000177374	HIC1	1
XLOC_001803	TCONS_00005410,TCONS_00005408,TCONS_00005409,	1:188310798:188327047:+	0	1	ENSG00000109861	CTSC	1
XLOC_001804	TCONS_00005411,	1:188343867:188364092:+	0	1	ENSG00000123892	RAB38	1
XLOC_018300	TCONS_00059746,	5:52991712:52992872:+	1	0	NA	NA	NA
XLOC_007886	TCONS_00026065,TCONS_00026066,	19:5617156:5619656:+	0	1	ENSG00000167720	SRR	1
XLOC_007887	TCONS_00026067,TCONS_00026068,TCONS_00026069,	19:5635338:5637606:+	0	1	ENSG00000244045	TMEM199	1
XLOC_001806	TCONS_00005413,	1:188766212:188769476:+	1	0	NA	NA	NA
XLOC_018301	TCONS_00059749,TCONS_00059750,TCONS_00059748,	5:53086097:53127911:+	0	1	ENSG00000140009	ESR2	1
XLOC_001807	TCONS_00005416,TCONS_00005414,TCONS_00005415,	1:188780191:188786527:+	0	1	ENSG00000174804	FZD4	1
XLOC_018302	TCONS_00059751,	5:53300537:53305585:+	1	0	NA	NA	NA
XLOC_007888	TCONS_00026070,TCONS_00026071,	19:5640713:5644148:+	1	1	ENSG00000136883	KIF12	1
XLOC_007889	TCONS_00026072,TCONS_00026073,TCONS_00026074,	19:5647856:5653210:+	0	1	ENSG00000004139	SARM1	1
XLOC_001808	TCONS_00005417,	1:188786863:188788735:+	1	0	NA	NA	NA
XLOC_018303	TCONS_00059752,	5:53305647:53309652:+	1	0	NA	NA	NA
XLOC_018304	TCONS_00059754,TCONS_00059755,TCONS_00059753,	5:53326815:53346711:+	0	1	ENSG00000126821	SGPP1	1
XLOC_001809	TCONS_00005418,	1:188794241:188795770:+	1	0	NA	NA	NA
XLOC_018305	TCONS_00059757,TCONS_00059758,TCONS_00059756,	5:53352843:53364372:+	0	1	ENSG00000267032	AP001357.1	0
XLOC_018306	TCONS_00059759,	5:53364528:53365547:+	0	0	NA	NA	NA
XLOC_018307	TCONS_00059762,TCONS_00059760,TCONS_00059761,	5:53387840:53461409:+	0	1	ENSG00000154001	PPP2R5E	1
XLOC_018308	TCONS_00059763,	5:53461565:53467203:+	1	0	NA	NA	NA
XLOC_018309	TCONS_00059764,	5:53463292:53464065:+	1	0	NA	NA	NA
XLOC_029690	TCONS_00086951,TCONS_00086946,TCONS_00086952,TCONS_00086948,	Z:21970176:22012939:+	0	1	ENSG00000164300	SERINC5	1
XLOC_002670	TCONS_00008108,TCONS_00008109,	1:77747918:77755703:-	0	0	NA	NA	NA
XLOC_015290	TCONS_00050078,	3:56355063:56356038:-	1	0	NA	NA	NA
XLOC_002671	TCONS_00008115,TCONS_00008112,TCONS_00008116,TCONS_00008113,TCONS_00008117,TCONS_00008111,TCONS_00008118,	1:77757110:77770624:-	0	1	NA	NA	NA
XLOC_015291	TCONS_00050082,TCONS_00050083,TCONS_00050080,TCONS_00050084,TCONS_00050081,TCONS_00050079,	3:56429533:56443218:-	0	1	ENSG00000028839	TBPL1	1
XLOC_023610	TCONS_00075784,	AADN04002417.1:7073:8569:-	1	0	NA	NA	NA
XLOC_029691	TCONS_00086957,TCONS_00086960,TCONS_00086958,TCONS_00086955,TCONS_00086961,TCONS_00086959,TCONS_00086956,	Z:22058526:22069509:+	0	1	ENSG00000177034	MTX3	1
XLOC_002672	TCONS_00008121,TCONS_00008120,	1:77774980:77802339:-	0	0	NA	NA	NA
XLOC_015292	TCONS_00050085,	3:56439717:56440870:-	1	0	NA	NA	NA
XLOC_023611	TCONS_00075786,	AADN04002423.1:14653:16886:+	0	1	NA	NA	NA
XLOC_023612	TCONS_00075788,	AADN04002423.1:2521:7484:-	0	1	NA	NA	NA
XLOC_029693	TCONS_00086966,TCONS_00086964,TCONS_00086968,	Z:22241917:22338258:+	0	1	ENSG00000152413	HOMER1	1
XLOC_015293	TCONS_00050086,	3:56441258:56442363:-	1	0	NA	NA	NA
XLOC_002674	TCONS_00008127,TCONS_00008124,TCONS_00008130,TCONS_00008128,TCONS_00008125,TCONS_00008131,TCONS_00008129,	1:77818801:77850293:-	1	0	NA	NA	NA
XLOC_015294	TCONS_00050087,	3:56452905:56455090:-	0	1	ENSG00000118526	TCF21	1
XLOC_023613	TCONS_00075790,	AADN04002423.1:8654:11464:-	0	1	NA	NA	NA
XLOC_020590	TCONS_00067457,	7:28219374:28220538:-	1	0	NA	NA	NA
XLOC_029694	TCONS_00086969,	Z:22338432:22339773:+	1	0	NA	NA	NA
XLOC_020591	TCONS_00067462,TCONS_00067463,TCONS_00067460,TCONS_00067458,TCONS_00067461,TCONS_00067459,	7:28237577:28268082:-	0	1	ENSG00000114520	SNX4	1
XLOC_002675	TCONS_00008133,TCONS_00008134,	1:77977887:78051196:-	0	1	ENSG00000106123	EPHB6	1
XLOC_015295	TCONS_00050088,	3:56478865:56484735:-	1	0	NA	NA	NA
XLOC_019170	TCONS_00062512,TCONS_00062513,TCONS_00062510,TCONS_00062511,TCONS_00062509,	6:5105402:5111224:+	0	1	NA	NA	NA
XLOC_023614	TCONS_00075795,TCONS_00075792,TCONS_00075793,	AADN04002423.1:12427:16067:-	0	1	NA	NA	NA
XLOC_019171	TCONS_00062516,	6:5126821:5129545:+	1	0	NA	NA	NA
XLOC_023615	TCONS_00075810,	AADN04002426.1:11484:16388:-	0	1	NA	NA	NA
XLOC_020592	TCONS_00067467,TCONS_00067464,TCONS_00067465,	7:28300311:28331728:-	0	1	ENSG00000144909	OSBPL11	1
XLOC_029696	TCONS_00086975,TCONS_00086972,TCONS_00086973,	Z:22430382:22497917:+	0	1	ENSG00000132837	DMGDH	1
XLOC_002676	TCONS_00008136,	1:78069390:78070083:-	1	0	NA	NA	NA
XLOC_029697	TCONS_00086974,	Z:22455631:22456804:+	1	0	NA	NA	NA
XLOC_002677	TCONS_00008137,	1:78070295:78076835:-	1	0	NA	NA	NA
XLOC_015297	TCONS_00050096,	3:56735753:56736966:-	1	1	NA	NA	NA
XLOC_019172	TCONS_00062517,	6:5153650:5163888:+	0	1	NA	NA	NA
XLOC_023616	TCONS_00075814,	AADN04002430.1:2480:6676:-	0	1	NA	NA	NA
XLOC_020593	TCONS_00067469,	7:28332755:28335578:-	1	0	NA	NA	NA
XLOC_020594	TCONS_00067470,	7:28338257:28340645:-	1	0	NA	NA	NA
XLOC_029698	TCONS_00086977,TCONS_00086978,TCONS_00086979,TCONS_00086976,	Z:22502374:22571841:+	0	1	ENSG00000113273	ARSB	1
XLOC_002678	TCONS_00008147,TCONS_00008141,TCONS_00008139,TCONS_00008150,TCONS_00008148,TCONS_00008142,TCONS_00008146,TCONS_00008143,TCONS_00008140,TCONS_00008138,	1:78076978:78225992:-	0	1	ENSG00000211751	AC245427.1	1
XLOC_015298	TCONS_00050100,TCONS_00050097,TCONS_00050101,TCONS_00050098,TCONS_00050102,	3:56961685:56965806:-	0	1	NA	NA	NA
XLOC_019173	TCONS_00062521,TCONS_00062519,TCONS_00062520,	6:5198958:5225573:+	0	1	ENSG00000138286	FAM149B1	1
XLOC_023617	TCONS_00075815,	AADN04002431.1:9069:11759:+	1	0	NA	NA	NA
XLOC_002679	TCONS_00008162,	1:78133630:78136469:-	0	1	ENSG00000010438	PRSS3	1
XLOC_019174	TCONS_00062524,TCONS_00062523,	6:5238391:5248079:+	0	1	ENSG00000213403	CISD1P1	0
XLOC_023618	TCONS_00075816,	AADN04002431.1:14715:16787:+	1	0	NA	NA	NA
XLOC_020595	TCONS_00067471,	7:28340711:28341238:-	1	0	NA	NA	NA
XLOC_029699	TCONS_00086980,	Z:22576592:22578306:+	1	0	NA	NA	NA
XLOC_020596	TCONS_00067474,TCONS_00067478,TCONS_00067475,TCONS_00067472,TCONS_00067479,TCONS_00067476,TCONS_00067473,	7:28355162:28368329:-	0	1	ENSG00000185621	LMLN	1
XLOC_019175	TCONS_00062525,TCONS_00062526,	6:5249062:5253249:+	1	0	NA	NA	NA
XLOC_019176	TCONS_00062527,TCONS_00062530,TCONS_00062528,TCONS_00062531,TCONS_00062529,TCONS_00062532,	6:5253421:5288737:+	0	1	NA	NA	NA
XLOC_020597	TCONS_00067483,TCONS_00067484,TCONS_00067481,TCONS_00067482,	7:28369046:28386814:-	0	1	ENSG00000173193	PARP14	1
XLOC_020598	TCONS_00067485,	7:28385425:28386225:-	1	0	NA	NA	NA
XLOC_006560	TCONS_00021086,TCONS_00021087,TCONS_00021088,	15:9439851:9480960:+	0	1	ENSG00000089159	PXN	1
XLOC_020599	TCONS_00067491,TCONS_00067489,TCONS_00067486,TCONS_00067487,TCONS_00067490,TCONS_00067488,	7:28388574:28412975:-	0	1	NA	NA	NA
XLOC_006561	TCONS_00021094,TCONS_00021091,TCONS_00021092,TCONS_00021093,	15:9481487:9484157:+	0	1	ENSG00000089157	RPLP0	1
XLOC_019178	TCONS_00062544,TCONS_00062541,TCONS_00062542,TCONS_00062543,	6:6662326:6675111:+	0	1	ENSG00000108176	DNAJC12	1
XLOC_006562	TCONS_00021097,TCONS_00021098,TCONS_00021095,TCONS_00021100,TCONS_00021096,TCONS_00021101,	15:9484336:9525185:+	0	1	ENSG00000089154	GCN1	1
XLOC_006563	TCONS_00021105,TCONS_00021102,TCONS_00021103,TCONS_00021104,	15:9529237:9544728:+	0	1	ENSG00000111737	RAB35	1
XLOC_006564	TCONS_00021106,	15:9555102:9557060:+	1	0	NA	NA	NA
XLOC_024480	TCONS_00077321,	AADN04004158.1:1910:3609:-	1	1	NA	NA	NA
XLOC_010080	TCONS_00032917,TCONS_00032914,TCONS_00032911,TCONS_00032918,TCONS_00032915,TCONS_00032919,TCONS_00032916,TCONS_00032910,	2:78498575:78551280:-	0	1	NA	NA	NA
XLOC_011861	TCONS_00038845,TCONS_00038844,	23:1486450:1490280:-	0	1	ENSG00000117748	RPA2	1
XLOC_006565	TCONS_00021110,TCONS_00021111,	15:9611096:9682190:+	0	1	ENSG00000122966	CIT	1
XLOC_024481	TCONS_00077324,TCONS_00077322,	AADN04004158.1:4343:13428:-	0	1	NA	NA	NA
XLOC_011862	TCONS_00038853,TCONS_00038850,TCONS_00038848,TCONS_00038857,TCONS_00038854,TCONS_00038851,TCONS_00038849,TCONS_00038858,TCONS_00038855,TCONS_00038852,TCONS_00038847,TCONS_00038856,	23:1498986:1544199:-	0	1	ENSG00000158161	EYA3	1
XLOC_006566	TCONS_00021114,TCONS_00021115,TCONS_00021112,	15:9865627:9935753:+	0	1	ENSG00000135090	TAOK3	1
XLOC_010082	TCONS_00032921,	2:78587361:78588393:-	1	0	NA	NA	NA
XLOC_011863	TCONS_00038865,TCONS_00038866,TCONS_00038860,TCONS_00038867,TCONS_00038864,TCONS_00038861,TCONS_00038859,	23:1544401:1572157:-	0	1	NA	NA	NA
XLOC_006567	TCONS_00021117,TCONS_00021120,TCONS_00021118,TCONS_00021121,TCONS_00021119,TCONS_00021116,	15:9938843:9946439:+	0	1	ENSG00000176834	VSIG10	1
XLOC_024483	TCONS_00077326,TCONS_00077327,TCONS_00077328,	AADN04004162.1:10770:14203:-	1	0	NA	NA	NA
XLOC_010083	TCONS_00032923,TCONS_00032924,TCONS_00032922,	2:78640518:78648554:-	0	1	ENSG00000150753	CCT5	1
XLOC_011864	TCONS_00038863,	23:1548810:1550854:-	1	0	NA	NA	NA
XLOC_024484	TCONS_00077329,	AADN04004164.1:4296:5573:+	1	0	NA	NA	NA
XLOC_006568	TCONS_00021122,TCONS_00021123,TCONS_00021124,	15:9946558:9949397:+	0	1	ENSG00000186710	CFAP73	1
XLOC_011865	TCONS_00038868,TCONS_00038869,	23:1577092:1578698:-	0	0	NA	NA	NA
XLOC_006569	TCONS_00021125,TCONS_00021129,TCONS_00021126,TCONS_00021127,TCONS_00021130,TCONS_00021128,	15:10005318:10014998:+	1	0	NA	NA	NA
XLOC_028360	TCONS_00084068,	AADN04020877.1:1499:2563:-	1	0	NA	NA	NA
XLOC_010086	TCONS_00032927,	2:79433193:79434840:-	1	0	NA	NA	NA
XLOC_011866	TCONS_00038870,	23:1599767:1600390:-	0	1	NA	NA	NA
XLOC_011867	TCONS_00038871,	23:1674241:1679257:-	1	0	NA	NA	NA
XLOC_010087	TCONS_00032929,TCONS_00032928,	2:79442210:79473120:-	0	1	ENSG00000124275	MTRR	1
XLOC_028362	TCONS_00084070,	AADN04020898.1:522:2679:-	1	0	NA	NA	NA
XLOC_011868	TCONS_00038874,TCONS_00038875,TCONS_00038872,TCONS_00038873,	23:1716901:1747103:-	0	1	ENSG00000004487	KDM1A	1
XLOC_010088	TCONS_00032931,TCONS_00032930,	2:79480558:79491991:-	0	1	ENSG00000215217	C5orf49	1
XLOC_011869	TCONS_00038877,TCONS_00038880,TCONS_00038878,TCONS_00038881,	23:1748104:1762662:-	0	1	ENSG00000084073	ZMPSTE24	1
XLOC_028365	TCONS_00084074,	AADN04020917.1:149:2350:-	1	1	NA	NA	NA
XLOC_028366	TCONS_00084075,	AADN04020933.1:1026:2687:+	1	0	NA	NA	NA
XLOC_001350	TCONS_00004093,	1:131982630:131984388:+	1	0	NA	NA	NA
XLOC_028367	TCONS_00084077,	AADN04020936.1:12:2204:+	1	0	NA	NA	NA
XLOC_015751	TCONS_00051424,TCONS_00051425,TCONS_00051426,TCONS_00051423,	30:14208:18128:+	0	1	ENSG00000179115	FARSA	1
XLOC_001352	TCONS_00004097,TCONS_00004098,TCONS_00004095,TCONS_00004100,TCONS_00004096,	1:132129071:132227091:+	0	1	ENSG00000075568	TMEM131	1
XLOC_015752	TCONS_00051427,	30:20152:21389:+	1	1	ENSG00000161860	SYCE2	1
XLOC_015753	TCONS_00051433,TCONS_00051430,TCONS_00051428,TCONS_00051434,TCONS_00051429,TCONS_00051432,	30:7172:14750:-	0	1	NA	NA	NA
XLOC_001353	TCONS_00004101,	1:132351892:132355287:+	0	1	ENSG00000115446	UNC50	1
XLOC_015754	TCONS_00051436,TCONS_00051435,	30:21360:24629:-	0	1	ENSG00000105607	GCDH	1
XLOC_001354	TCONS_00004102,	1:132544535:132546401:+	0	1	ENSG00000144182	LIPT1	1
XLOC_015755	TCONS_00051444,TCONS_00051442,TCONS_00051443,TCONS_00051438,	31:5969:22273:+	0	1	NA	NA	NA
XLOC_019630	TCONS_00064108,TCONS_00064109,TCONS_00064106,TCONS_00064107,	6:11501081:11504065:-	0	1	ENSG00000156521	TYSND1	1
XLOC_001355	TCONS_00004104,TCONS_00004103,	1:132555001:132557400:+	0	1	ENSG00000185414	MRPL30	1
XLOC_005230	TCONS_00016314,	12:10629095:10632275:-	1	0	NA	NA	NA
XLOC_019631	TCONS_00064110,TCONS_00064111,	6:11504250:11508532:-	0	1	ENSG00000079332	SAR1A	1
XLOC_001356	TCONS_00004105,TCONS_00004106,	1:132558671:132560991:+	0	0	NA	NA	NA
XLOC_005231	TCONS_00016318,TCONS_00016315,TCONS_00016316,TCONS_00016317,	12:10635794:10650045:-	0	1	ENSG00000163884	KLF15	1
XLOC_001357	TCONS_00004107,	1:132600809:132601202:+	1	0	NA	NA	NA
XLOC_005232	TCONS_00016319,	12:10650139:10651606:-	1	0	NA	NA	NA
XLOC_019632	TCONS_00064112,	6:11508772:11517038:-	0	1	ENSG00000180817	PPA1	1
XLOC_001358	TCONS_00004108,	1:132601458:132632123:+	0	1	ENSG00000158417	EIF5B	1
XLOC_019634	TCONS_00064114,TCONS_00064115,TCONS_00064116,	6:11521894:11524788:-	0	1	ENSG00000172731	LRRC20	1
XLOC_001359	TCONS_00004110,	1:133215687:133221350:+	0	1	ENSG00000115539	PDCL3	1
XLOC_005235	TCONS_00016326,TCONS_00016332,TCONS_00016327,TCONS_00016324,TCONS_00016333,TCONS_00016330,TCONS_00016328,	12:10679078:10690354:-	0	1	NA	NA	NA
XLOC_019635	TCONS_00064117,TCONS_00064120,TCONS_00064118,TCONS_00064121,TCONS_00064119,	6:11571448:11582299:-	0	1	NA	NA	NA
XLOC_019636	TCONS_00064123,	6:11616749:11620702:-	0	1	ENSG00000166228	PCBD1	1
XLOC_005236	TCONS_00016335,TCONS_00016336,TCONS_00016337,TCONS_00016334,	12:10692552:10725221:-	0	1	ENSG00000159650	UROC1	1
XLOC_005237	TCONS_00016339,	12:10773886:10775407:-	1	0	NA	NA	NA
XLOC_019637	TCONS_00064125,TCONS_00064129,TCONS_00064126,TCONS_00064127,TCONS_00064128,	6:11906397:11915434:-	0	1	ENSG00000107738	VSIR	1
XLOC_019638	TCONS_00064131,TCONS_00064132,	6:11933759:11938007:-	0	1	NA	NA	NA
XLOC_005238	TCONS_00016340,TCONS_00016341,TCONS_00016342,	12:10779017:10787759:-	0	1	ENSG00000163528	CHCHD4	1
XLOC_019639	TCONS_00064134,TCONS_00064135,	6:11941699:11961967:-	0	1	NA	NA	NA
XLOC_005239	TCONS_00016352,TCONS_00016347,TCONS_00016344,TCONS_00016350,TCONS_00016348,TCONS_00016345,TCONS_00016351,TCONS_00016349,TCONS_00016346,	12:10800066:10810468:-	0	1	ENSG00000154767	XPC	1
XLOC_010540	TCONS_00034338,	2:137996316:137997049:-	1	0	NA	NA	NA
XLOC_010541	TCONS_00034339,	2:137997155:137998776:-	1	0	NA	NA	NA
XLOC_009121	TCONS_00029960,	2:108818645:108819580:+	1	0	NA	NA	NA
XLOC_024942	TCONS_00078143,TCONS_00078142,	AADN04005336.1:9421:12979:+	0	0	NA	NA	NA
XLOC_010542	TCONS_00034340,	2:138003139:138003967:-	1	0	NA	NA	NA
XLOC_010543	TCONS_00034341,	2:138005560:138007780:-	1	0	NA	NA	NA
XLOC_009122	TCONS_00029961,	2:108821759:108823441:+	1	0	NA	NA	NA
XLOC_009123	TCONS_00029962,	2:108823641:108827410:+	1	0	NA	NA	NA
XLOC_010544	TCONS_00034344,TCONS_00034342,	2:138011465:138026622:-	0	1	ENSG00000136986	DERL1	1
XLOC_010545	TCONS_00034346,TCONS_00034347,TCONS_00034348,	2:138070307:138078421:-	0	1	ENSG00000189376	C8orf76	1
XLOC_014420	TCONS_00047335,TCONS_00047332,TCONS_00047327,TCONS_00047336,	3:77740058:77787566:+	0	1	ENSG00000135315	CEP162	1
XLOC_027040	TCONS_00081809,TCONS_00081812,TCONS_00081811,	AADN04013062.1:97:3347:-	0	0	NA	NA	NA
XLOC_000020	TCONS_00000061,TCONS_00000062,	1:704038:712459:+	0	1	ENSG00000128602	SMO	1
XLOC_009124	TCONS_00029963,	2:108827968:108829028:+	1	0	NA	NA	NA
XLOC_009125	TCONS_00029964,	2:108829114:108830093:+	1	0	NA	NA	NA
XLOC_024946	TCONS_00078147,TCONS_00078148,	AADN04005338.1:3228:11845:+	0	0	NA	NA	NA
XLOC_010546	TCONS_00034355,TCONS_00034352,TCONS_00034356,TCONS_00034353,TCONS_00034350,TCONS_00034357,TCONS_00034351,TCONS_00034349,	2:138078515:138114843:-	0	1	ENSG00000165156	ZHX1	1
XLOC_014421	TCONS_00047340,TCONS_00047339,TCONS_00047348,	3:77916880:77987685:+	0	1	ENSG00000065609	SNAP91	1
XLOC_000021	TCONS_00000066,TCONS_00000063,	1:713458:757798:+	0	1	ENSG00000158467	AHCYL2	1
XLOC_000022	TCONS_00000074,TCONS_00000067,	1:758363:773879:+	0	1	ENSG00000128578	STRIP2	1
XLOC_009126	TCONS_00029965,	2:108833160:108835660:+	0	1	NA	NA	NA
XLOC_024947	TCONS_00078149,	AADN04005338.1:1:2117:-	0	1	NA	NA	NA
XLOC_010547	TCONS_00034358,TCONS_00034359,	2:138109792:138112365:-	1	0	NA	NA	NA
XLOC_014422	TCONS_00047351,TCONS_00047349,TCONS_00047350,	3:78041071:78198472:+	0	1	ENSG00000065833	ME1	1
XLOC_010548	TCONS_00034360,TCONS_00034361,TCONS_00034362,	2:138116305:138150344:-	0	1	ENSG00000156802	ATAD2	1
XLOC_014423	TCONS_00047354,TCONS_00047355,TCONS_00047352,TCONS_00047356,TCONS_00047353,	3:78201665:78212066:+	0	1	ENSG00000013375	PGM3	1
XLOC_000023	TCONS_00000075,	1:779412:782468:+	0	1	ENSG00000240204	SMKR1	1
XLOC_024949	TCONS_00078155,	AADN04005341.1:626:8004:-	1	0	NA	NA	NA
XLOC_010549	TCONS_00034364,TCONS_00034365,TCONS_00034366,	2:138172193:138196910:-	0	1	ENSG00000156804	FBXO32	1
XLOC_014424	TCONS_00047363,TCONS_00047360,TCONS_00047358,TCONS_00047361,TCONS_00047362,TCONS_00047357,	3:78275202:78353825:+	0	1	NA	NA	NA
XLOC_027044	TCONS_00081826,TCONS_00081823,TCONS_00081820,TCONS_00081818,TCONS_00081822,	AADN04013089.1:21:6849:+	0	0	NA	NA	NA
XLOC_000024	TCONS_00000081,TCONS_00000079,TCONS_00000076,TCONS_00000082,TCONS_00000077,TCONS_00000080,TCONS_00000078,	1:792608:840672:+	0	1	ENSG00000106459	NRF1	1
XLOC_028825	TCONS_00084721,	KQ759405.1:12087:13353:+	0	0	NA	NA	NA
XLOC_000025	TCONS_00000083,TCONS_00000084,	1:908896:924274:+	0	1	ENSG00000128607	KLHDC10	1
XLOC_014425	TCONS_00047366,TCONS_00047367,TCONS_00047364,TCONS_00047373,TCONS_00047365,TCONS_00047374,TCONS_00047371,	3:78529708:78584236:+	0	1	ENSG00000005700	IBTK	1
XLOC_014426	TCONS_00047378,TCONS_00047375,TCONS_00047376,TCONS_00047377,	3:78597125:78622833:+	1	0	NA	NA	NA
XLOC_027046	TCONS_00081840,TCONS_00081838,TCONS_00081835,TCONS_00081841,TCONS_00081839,TCONS_00081836,TCONS_00081842,TCONS_00081837,	AADN04013100.1:3297:6052:+	0	1	NA	NA	NA
XLOC_028826	TCONS_00084724,TCONS_00084725,TCONS_00084722,TCONS_00084726,TCONS_00084723,	KQ759405.1:25256:79028:+	0	1	NA	NA	NA
XLOC_007890	TCONS_00026075,	19:5661945:5672105:+	0	1	ENSG00000007216	SLC13A2	1
XLOC_014427	TCONS_00047379,	3:78615869:78617018:+	1	0	NA	NA	NA
XLOC_001810	TCONS_00005421,TCONS_00005419,TCONS_00005422,	1:188917148:189035539:+	0	1	ENSG00000151376	ME3	1
XLOC_028827	TCONS_00084727,TCONS_00084728,	KQ759405.1:92014:99408:+	0	1	NA	NA	NA
XLOC_027047	TCONS_00081843,	AADN04013100.1:1651:2144:-	1	0	NA	NA	NA
XLOC_014428	TCONS_00047380,	3:78634567:78636910:+	1	0	NA	NA	NA
XLOC_027048	TCONS_00081844,	AADN04013100.1:2335:3032:-	1	0	NA	NA	NA
XLOC_028828	TCONS_00084736,TCONS_00084733,TCONS_00084730,TCONS_00084734,TCONS_00084731,TCONS_00084729,TCONS_00084735,TCONS_00084732,	KQ759405.1:130061:145218:+	0	1	NA	NA	NA
XLOC_007892	TCONS_00026079,TCONS_00026082,TCONS_00026080,TCONS_00026078,	19:5768659:5795204:+	0	1	ENSG00000109111	SUPT6H	1
XLOC_014429	TCONS_00047381,	3:78637703:78639250:+	1	0	NA	NA	NA
XLOC_001812	TCONS_00005427,TCONS_00005424,TCONS_00005428,TCONS_00005431,TCONS_00005429,TCONS_00005426,	1:189094052:189102744:+	0	1	ENSG00000165490	DDIAS	1
XLOC_027049	TCONS_00081847,TCONS_00081848,TCONS_00081845,	AADN04013105.1:21:3573:-	0	0	NA	NA	NA
XLOC_028829	TCONS_00084741,TCONS_00084742,TCONS_00084737,TCONS_00084743,TCONS_00084740,TCONS_00084738,TCONS_00084747,	KQ759405.1:168000:195986:+	1	0	NA	NA	NA
XLOC_007894	TCONS_00026088,TCONS_00026085,TCONS_00026089,TCONS_00026086,	19:5802111:5804506:+	0	1	ENSG00000198242	RPL23A	1
XLOC_001813	TCONS_00005436,TCONS_00005435,TCONS_00005432,	1:189151259:189166174:+	1	0	NA	NA	NA
XLOC_001814	TCONS_00005438,	1:189167577:189168042:+	1	0	NA	NA	NA
XLOC_007896	TCONS_00026092,TCONS_00026096,TCONS_00026093,TCONS_00026101,TCONS_00026097,TCONS_00026095,	19:5809670:5828085:+	0	1	NA	NA	NA
XLOC_001815	TCONS_00005444,TCONS_00005441,TCONS_00005439,TCONS_00005445,TCONS_00005442,TCONS_00005443,	1:189174217:189194046:+	0	1	ENSG00000165494	PCF11	1
XLOC_018310	TCONS_00059765,	5:53472494:53473540:+	1	0	NA	NA	NA
XLOC_001816	TCONS_00005446,	1:189200651:189212362:+	0	1	ENSG00000137494	ANKRD42	1
XLOC_007897	TCONS_00026103,	19:5925697:5929203:+	0	1	ENSG00000179761	PIPOX	1
XLOC_007898	TCONS_00026104,TCONS_00026105,	19:5959194:5965823:+	0	1	ENSG00000108255	CRYBA1	1
XLOC_001817	TCONS_00005453,TCONS_00005448,TCONS_00005454,TCONS_00005449,	1:190311707:190318775:+	0	1	ENSG00000171202	TMEM126A	1
XLOC_007899	TCONS_00026110,TCONS_00026108,TCONS_00026111,TCONS_00026109,TCONS_00026106,	19:5982467:6061561:+	0	1	ENSG00000160551	TAOK1	1
XLOC_001819	TCONS_00005461,TCONS_00005459,TCONS_00005456,TCONS_00005457,TCONS_00005463,TCONS_00005458,	1:190535897:190552297:+	0	1	ENSG00000074266	EED	1
XLOC_018314	TCONS_00059769,	5:54228416:54230581:+	1	0	NA	NA	NA
XLOC_018315	TCONS_00059771,TCONS_00059770,	5:54341134:54346535:+	0	1	ENSG00000126814	TRMT5	1
XLOC_018316	TCONS_00059772,	5:54346990:54349555:+	1	0	NA	NA	NA
XLOC_018317	TCONS_00059773,	5:54464318:54475790:+	0	1	ENSG00000100625	SIX4	1
XLOC_018318	TCONS_00059775,	5:54487607:54490069:+	0	1	ENSG00000126778	SIX1	1
XLOC_023620	TCONS_00075818,	AADN04002431.1:17440:18607:-	1	0	NA	NA	NA
XLOC_002682	TCONS_00008166,	1:78373704:78375112:-	1	0	NA	NA	NA
XLOC_023621	TCONS_00075819,	AADN04002433.1:1998:13160:+	0	1	NA	NA	NA
XLOC_023622	TCONS_00075825,TCONS_00075823,TCONS_00075824,	AADN04002433.1:5012:6248:-	0	1	NA	NA	NA
XLOC_002684	TCONS_00008168,TCONS_00008169,	1:78385094:78401079:-	0	1	ENSG00000139112	GABARAPL1	1
XLOC_019180	TCONS_00062559,TCONS_00062556,TCONS_00062553,TCONS_00062554,TCONS_00062560,TCONS_00062558,TCONS_00062555,TCONS_00062552,	6:7841611:7988525:+	0	1	ENSG00000171988	JMJD1C	1
XLOC_023624	TCONS_00075828,TCONS_00075834,TCONS_00075835,TCONS_00075832,TCONS_00075827,	AADN04002442.1:916:14586:-	0	1	NA	NA	NA
XLOC_002686	TCONS_00008171,	1:78423027:78430769:-	0	1	NA	NA	NA
XLOC_019181	TCONS_00062561,	6:8083266:8085712:+	0	1	ENSG00000122877	EGR2	1
XLOC_023625	TCONS_00075836,	AADN04002442.1:7372:11162:-	1	1	NA	NA	NA
XLOC_002687	TCONS_00008179,TCONS_00008176,TCONS_00008182,TCONS_00008177,TCONS_00008180,TCONS_00008178,TCONS_00008175,	1:78465927:78495567:-	0	1	NA	NA	NA
XLOC_019182	TCONS_00062562,	6:8086704:8088478:+	1	0	NA	NA	NA
XLOC_002688	TCONS_00008181,	1:78481070:78481435:-	1	0	NA	NA	NA
XLOC_019183	TCONS_00062576,TCONS_00062568,TCONS_00062565,TCONS_00062569,TCONS_00062566,TCONS_00062567,TCONS_00062564,	6:8090241:8279117:+	0	1	ENSG00000182010	RTKN2	1
XLOC_023627	TCONS_00075838,	AADN04002443.1:10050:13378:+	0	1	NA	NA	NA
XLOC_027502	TCONS_00082663,	AADN04015217.1:1845:5675:+	0	1	NA	NA	NA
XLOC_002689	TCONS_00008183,	1:78583032:78584616:-	1	0	NA	NA	NA
XLOC_019184	TCONS_00062570,	6:8145695:8152796:+	1	0	NA	NA	NA
XLOC_023628	TCONS_00075839,	AADN04002453.1:16789:18272:+	1	0	NA	NA	NA
XLOC_027503	TCONS_00082664,	AADN04015224.1:3872:4464:+	1	0	NA	NA	NA
XLOC_013103	TCONS_00042951,	27:952519:953224:-	1	0	NA	NA	NA
XLOC_023629	TCONS_00075840,	AADN04002455.1:1451:3328:+	0	0	NA	NA	NA
XLOC_019185	TCONS_00062578,TCONS_00062579,	6:8546410:8560943:+	0	1	ENSG00000196932	TMEM26	1
XLOC_006570	TCONS_00021131,	15:10016854:10024758:+	0	0	NA	NA	NA
XLOC_019187	TCONS_00062582,TCONS_00062583,TCONS_00062581,	6:8661151:8739166:+	0	1	ENSG00000072422	RHOBTB1	1
XLOC_027506	TCONS_00082667,	AADN04015235.1:33:4202:-	0	0	NA	NA	NA
XLOC_019188	TCONS_00062586,	6:8743178:8745271:+	1	0	NA	NA	NA
XLOC_019189	TCONS_00062593,TCONS_00062588,TCONS_00062597,TCONS_00062591,TCONS_00062598,TCONS_00062595,TCONS_00062592,TCONS_00062587,TCONS_00062599,	6:8746536:9091849:+	0	1	ENSG00000151150	ANK3	1
XLOC_006572	TCONS_00021134,TCONS_00021135,TCONS_00021133,	15:10024832:10036270:+	0	1	ENSG00000183963	SMTN	1
XLOC_006573	TCONS_00021142,TCONS_00021137,TCONS_00021140,TCONS_00021138,TCONS_00021141,	15:10038799:10047849:+	0	1	ENSG00000185133	INPP5J	1
XLOC_011870	TCONS_00038885,TCONS_00038882,TCONS_00038889,TCONS_00038886,TCONS_00038887,TCONS_00038884,TCONS_00038890,	23:1766012:1795904:-	0	1	ENSG00000117000	RLF	1
XLOC_006574	TCONS_00021143,TCONS_00021144,TCONS_00021145,	15:10048880:10052020:+	0	1	ENSG00000187848	P2RX2	1
XLOC_011871	TCONS_00038892,TCONS_00038893,	23:1796430:1803983:-	0	1	ENSG00000166278	C2	1
XLOC_024491	TCONS_00077343,	AADN04004185.1:10629:12013:-	0	0	NA	NA	NA
XLOC_010091	TCONS_00032937,TCONS_00032943,TCONS_00032940,TCONS_00032938,TCONS_00032947,TCONS_00032944,TCONS_00032941,TCONS_00032939,TCONS_00032936,TCONS_00032945,TCONS_00032942,	2:79949020:80005089:-	0	1	ENSG00000112941	PAPD7	1
XLOC_011872	TCONS_00038897,TCONS_00038894,TCONS_00038895,TCONS_00038896,	23:1826021:1830988:-	0	1	ENSG00000142751	GPN2	1
XLOC_010092	TCONS_00032949,TCONS_00032952,TCONS_00032950,TCONS_00032948,	2:80017538:80034118:-	0	1	ENSG00000145545	SRD5A1	1
XLOC_010093	TCONS_00032954,	2:80075188:80091250:-	0	1	ENSG00000215218	UBE2QL1	1
XLOC_011873	TCONS_00038898,TCONS_00038900,	23:1831568:1836134:-	0	1	ENSG00000198746	GPATCH3	1
XLOC_011874	TCONS_00038902,TCONS_00038903,TCONS_00038901,	23:1837224:1839787:-	0	1	ENSG00000131910	NR0B2	1
XLOC_010095	TCONS_00032963,TCONS_00032961,TCONS_00032962,	2:81006626:81083191:-	0	1	NA	NA	NA
XLOC_011875	TCONS_00038905,TCONS_00038906,TCONS_00038907,TCONS_00038904,	23:1853557:1862292:-	0	1	ENSG00000175707	KDF1	1
XLOC_024495	TCONS_00077348,	AADN04004192.1:794:12959:+	0	1	NA	NA	NA
XLOC_024496	TCONS_00077349,	AADN04004205.1:2326:4944:+	1	0	NA	NA	NA
XLOC_010096	TCONS_00032966,TCONS_00032967,TCONS_00032965,	2:81101309:81111160:-	0	1	NA	NA	NA
XLOC_011876	TCONS_00038913,TCONS_00038910,TCONS_00038911,TCONS_00038909,TCONS_00038912,	23:1878936:1885009:-	0	1	ENSG00000158246	FAM46B	1
XLOC_011877	TCONS_00038914,	23:1892560:1911387:-	0	1	NA	NA	NA
XLOC_024497	TCONS_00077352,TCONS_00077353,TCONS_00077350,TCONS_00077351,	AADN04004208.1:2576:12459:-	0	1	NA	NA	NA
XLOC_010098	TCONS_00032972,TCONS_00032970,TCONS_00032971,	2:81113210:81255419:-	0	1	ENSG00000106070	GRB10	1
XLOC_028373	TCONS_00084083,	AADN04021034.1:1145:2108:-	0	1	NA	NA	NA
XLOC_011878	TCONS_00038916,	23:1911627:1913629:-	1	0	NA	NA	NA
XLOC_011879	TCONS_00038917,	23:1915797:1916952:-	0	0	NA	NA	NA
XLOC_024499	TCONS_00077355,	AADN04004214.1:615:2568:+	1	1	NA	NA	NA
XLOC_010099	TCONS_00032980,TCONS_00032978,TCONS_00032975,TCONS_00032981,TCONS_00032979,TCONS_00032976,TCONS_00032982,TCONS_00032977,	2:81329390:81496871:-	0	1	ENSG00000106078	COBL	1
XLOC_015760	TCONS_00051452,	31:34170:43634:-	1	0	NA	NA	NA
XLOC_028377	TCONS_00084087,	AADN04021077.1:326:2182:+	1	1	NA	NA	NA
XLOC_001361	TCONS_00004116,TCONS_00004117,TCONS_00004114,TCONS_00004115,	1:133322332:133430969:+	0	1	ENSG00000170485	NPAS2	1
XLOC_015762	TCONS_00051454,TCONS_00051455,	32:4821:7187:+	0	1	ENSG00000178982	EIF3K	1
XLOC_001362	TCONS_00004121,TCONS_00004128,TCONS_00004125,TCONS_00004126,TCONS_00004120,TCONS_00004127,TCONS_00004124,	1:133433689:133446323:+	0	1	NA	NA	NA
XLOC_028379	TCONS_00084089,	AADN04021098.1:45:1571:-	1	0	NA	NA	NA
XLOC_015763	TCONS_00051461,TCONS_00051456,TCONS_00051462,TCONS_00051457,TCONS_00051463,TCONS_00051460,TCONS_00051458,	32:11847:32319:+	0	1	ENSG00000130669	PAK4	1
XLOC_001363	TCONS_00004130,TCONS_00004131,TCONS_00004129,TCONS_00004132,	1:133511019:133528946:+	0	1	ENSG00000158435	CNOT11	1
XLOC_001364	TCONS_00004133,	1:133650341:133651002:+	1	0	NA	NA	NA
XLOC_015764	TCONS_00051465,TCONS_00051466,	32:41094:53365:+	0	1	NA	NA	NA
XLOC_015765	TCONS_00051468,TCONS_00051469,	32:53577:61181:+	0	1	ENSG00000196235	SUPT5H	1
XLOC_019640	TCONS_00064140,TCONS_00064139,	6:11993572:12006063:-	0	1	ENSG00000099284	H2AFY2	1
XLOC_001365	TCONS_00004150,TCONS_00004148,TCONS_00004142,TCONS_00004157,TCONS_00004154,TCONS_00004134,TCONS_00004140,TCONS_00004155,TCONS_00004138,TCONS_00004152,TCONS_00004135,TCONS_00004141,TCONS_00004156,TCONS_00004139,	1:133651062:133804276:+	0	1	NA	NA	NA
XLOC_005240	TCONS_00016355,TCONS_00016356,	12:10910549:10918436:-	0	0	NA	NA	NA
XLOC_005241	TCONS_00016357,	12:10963447:10970215:-	0	1	NA	NA	NA
XLOC_015766	TCONS_00051476,TCONS_00051473,TCONS_00051470,TCONS_00051477,TCONS_00051471,TCONS_00051478,TCONS_00051472,	32:61429:65402:+	0	0	ENSG00000105197	TIMM50	1
XLOC_019641	TCONS_00064142,	6:12074037:12081892:-	0	0	NA	NA	NA
XLOC_015767	TCONS_00051482,TCONS_00051483,TCONS_00051480,TCONS_00051481,TCONS_00051479,	32:75685:78234:+	0	1	ENSG00000104825	NFKBIB	1
XLOC_019642	TCONS_00064143,	6:12085041:12086794:-	1	0	NA	NA	NA
XLOC_005242	TCONS_00016359,	12:11028129:11046257:-	0	1	ENSG00000144596	GRIP2	1
XLOC_015768	TCONS_00051484,	32:69:2670:-	1	1	ENSG00000168067	MAP4K2	1
XLOC_019643	TCONS_00064144,	6:12096372:12099947:-	1	0	NA	NA	NA
XLOC_001369	TCONS_00004162,TCONS_00004160,TCONS_00004158,TCONS_00004161,TCONS_00004159,	1:133823737:133836292:+	0	1	ENSG00000115590	IL1R2	1
XLOC_005244	TCONS_00016364,TCONS_00016362,TCONS_00016363,	12:11285870:11289756:-	0	0	ENSG00000232112	TMA7	1
XLOC_019644	TCONS_00064151,TCONS_00064149,TCONS_00064147,TCONS_00064150,TCONS_00064148,TCONS_00064145,	6:12246857:12254777:-	0	1	ENSG00000108179	PPIF	1
XLOC_015769	TCONS_00051485,	32:2767:4024:-	1	1	ENSG00000104814	MAP4K1	1
XLOC_019645	TCONS_00064157,TCONS_00064154,TCONS_00064158,TCONS_00064155,TCONS_00064152,TCONS_00064156,TCONS_00064153,	6:12259563:12587885:-	0	1	ENSG00000108175	ZMIZ1	1
XLOC_005245	TCONS_00016367,TCONS_00016370,TCONS_00016368,TCONS_00016365,TCONS_00016369,	12:11362354:11380988:-	1	0	NA	NA	NA
XLOC_005246	TCONS_00016372,TCONS_00016371,	12:11443373:11449869:-	0	1	ENSG00000156959	LHFPL4	1
XLOC_019647	TCONS_00064166,TCONS_00064163,TCONS_00064167,TCONS_00064164,TCONS_00064162,	6:13151895:13157847:-	0	1	NA	NA	NA
XLOC_005247	TCONS_00016373,	12:11484150:11486074:-	1	0	NA	NA	NA
XLOC_005248	TCONS_00016375,TCONS_00016376,TCONS_00016377,TCONS_00016374,	12:11499878:11506146:-	0	1	NA	NA	NA
XLOC_005249	TCONS_00016378,	12:11512138:11513915:-	1	1	NA	NA	NA
XLOC_019649	TCONS_00064170,	6:13909200:13909836:-	1	0	NA	NA	NA
XLOC_024950	TCONS_00078161,TCONS_00078157,	AADN04005344.1:237:6889:+	1	0	NA	NA	NA
XLOC_010550	TCONS_00034367,	2:138224991:138229794:-	0	1	ENSG00000175946	KLHL38	1
XLOC_023170	TCONS_00074930,	AADN04001759.1:20408:20905:+	1	0	NA	NA	NA
XLOC_009130	TCONS_00029974,	2:109870977:109872005:+	1	0	NA	NA	NA
XLOC_024951	TCONS_00078162,	AADN04005350.1:5153:6015:+	1	0	NA	NA	NA
XLOC_010551	TCONS_00034368,TCONS_00034369,	2:138238154:138261585:-	0	1	ENSG00000104537	ANXA13	1
XLOC_023171	TCONS_00074931,	AADN04001761.1:13148:13775:+	1	0	NA	NA	NA
XLOC_010552	TCONS_00034370,	2:138263686:138265271:-	1	0	NA	NA	NA
XLOC_009131	TCONS_00029975,	2:109876317:109878894:+	1	0	NA	NA	NA
XLOC_024952	TCONS_00078164,TCONS_00078163,	AADN04005351.1:3258:9181:-	1	1	NA	NA	NA
XLOC_009132	TCONS_00029976,	2:109878990:109880009:+	1	0	NA	NA	NA
XLOC_024953	TCONS_00078165,	AADN04005351.1:12889:13527:-	1	0	NA	NA	NA
XLOC_009133	TCONS_00029977,	2:109880064:109882866:+	1	0	NA	NA	NA
XLOC_010554	TCONS_00034375,TCONS_00034372,TCONS_00034376,TCONS_00034373,TCONS_00034374,	2:138508605:138545172:-	0	1	ENSG00000164983	TMEM65	1
XLOC_010555	TCONS_00034380,TCONS_00034378,TCONS_00034381,	2:138585822:138599159:-	0	1	ENSG00000147687	TATDN1	1
XLOC_014430	TCONS_00047382,	3:78669641:78671790:+	1	0	NA	NA	NA
XLOC_027050	TCONS_00081849,	AADN04013105.1:3705:6277:-	1	1	NA	NA	NA
XLOC_028830	TCONS_00084744,	KQ759405.1:181824:183191:+	1	0	NA	NA	NA
XLOC_009134	TCONS_00029978,	2:109886268:109889192:+	1	0	NA	NA	NA
XLOC_000031	TCONS_00000093,TCONS_00000094,TCONS_00000092,	1:979326:984220:+	0	1	ENSG00000106484	MEST	1
XLOC_009135	TCONS_00029980,TCONS_00029981,TCONS_00029982,	2:110399161:110437699:+	0	1	ENSG00000183729	NPBWR1	1
XLOC_010556	TCONS_00034384,TCONS_00034385,TCONS_00034382,TCONS_00034383,	2:138603234:138721666:-	0	1	ENSG00000170873	MTSS1	1
XLOC_014431	TCONS_00047383,	3:78672440:78673429:+	1	0	NA	NA	NA
XLOC_028831	TCONS_00084745,	KQ759405.1:183823:186012:+	1	0	NA	NA	NA
XLOC_027051	TCONS_00081850,	AADN04013116.1:4909:6632:+	1	0	NA	NA	NA
XLOC_010557	TCONS_00034388,	2:138791753:138794331:-	1	0	NA	NA	NA
XLOC_014432	TCONS_00047384,	3:78673801:78675135:+	1	0	NA	NA	NA
XLOC_023177	TCONS_00074937,	AADN04001766.1:5881:7358:+	0	1	NA	NA	NA
XLOC_027052	TCONS_00081852,	AADN04013116.1:1136:2633:-	1	0	NA	NA	NA
XLOC_028832	TCONS_00084746,	KQ759405.1:186615:188153:+	1	0	NA	NA	NA
XLOC_000032	TCONS_00000095,	1:1016112:1018737:+	0	1	NA	NA	NA
XLOC_009136	TCONS_00029983,	2:110657034:110676421:+	0	1	ENSG00000147509	RGS20	1
XLOC_009137	TCONS_00029995,TCONS_00029992,TCONS_00029987,TCONS_00029993,TCONS_00029990,TCONS_00029988,TCONS_00029994,TCONS_00029991,TCONS_00029989,	2:110722740:110732440:+	0	1	ENSG00000137547	MRPL15	1
XLOC_010558	TCONS_00034392,TCONS_00034393,TCONS_00034390,TCONS_00034391,TCONS_00034389,	2:138812389:138835591:-	0	1	ENSG00000164961	WASHC5	1
XLOC_023178	TCONS_00074938,TCONS_00074940,	AADN04001766.1:16882:20068:+	0	1	NA	NA	NA
XLOC_028833	TCONS_00084748,	KQ759405.1:201405:202562:+	1	0	NA	NA	NA
XLOC_000033	TCONS_00000096,TCONS_00000104,TCONS_00000101,TCONS_00000097,TCONS_00000103,TCONS_00000100,	1:1033701:1061084:+	0	1	ENSG00000134461	ANKRD16	1
XLOC_027054	TCONS_00081854,	AADN04013123.1:21:6836:+	0	1	NA	NA	NA
XLOC_028834	TCONS_00084749,	KQ759405.1:210093:210917:+	1	0	NA	NA	NA
XLOC_000034	TCONS_00000107,TCONS_00000110,TCONS_00000108,TCONS_00000105,TCONS_00000111,TCONS_00000106,	1:1061920:1076763:+	0	1	ENSG00000057608	GDI2	1
XLOC_014434	TCONS_00047386,	3:78682717:78688102:+	1	0	NA	NA	NA
XLOC_010559	TCONS_00034395,	2:138975725:138986938:-	1	0	NA	NA	NA
XLOC_023179	TCONS_00074950,TCONS_00074948,TCONS_00074949,TCONS_00074943,	AADN04001766.1:1816:5641:-	0	1	NA	NA	NA
XLOC_014435	TCONS_00047387,	3:78688316:78689707:+	1	0	NA	NA	NA
XLOC_027055	TCONS_00081855,	AADN04013123.1:5919:6510:-	1	0	NA	NA	NA
XLOC_000035	TCONS_00000113,TCONS_00000114,TCONS_00000115,TCONS_00000112,	1:1115771:1135446:+	0	1	ENSG00000196372	ASB13	1
XLOC_000036	TCONS_00000116,TCONS_00000117,	1:1149852:1153721:+	1	0	NA	NA	NA
XLOC_014436	TCONS_00047388,	3:78689946:78692128:+	1	0	NA	NA	NA
XLOC_028836	TCONS_00084753,TCONS_00084751,TCONS_00084755,TCONS_00084752,	KQ759405.1:16211:20668:-	0	1	NA	NA	NA
XLOC_014437	TCONS_00047389,	3:78693275:78699863:+	1	0	NA	NA	NA
XLOC_027057	TCONS_00081857,	AADN04013137.1:3521:5233:+	0	1	NA	NA	NA
XLOC_028837	TCONS_00084756,	KQ759405.1:22016:25162:-	0	0	NA	NA	NA
XLOC_027058	TCONS_00081858,TCONS_00081859,	AADN04013142.1:2111:6656:-	0	1	NA	NA	NA
XLOC_028838	TCONS_00084757,	KQ759405.1:52416:57523:-	0	0	NA	NA	NA
XLOC_000038	TCONS_00000121,TCONS_00000122,TCONS_00000120,	1:1341911:1359233:+	0	1	ENSG00000205060	SLC35B4	1
XLOC_014439	TCONS_00047392,TCONS_00047393,TCONS_00047394,	3:78699989:78732731:+	1	0	NA	NA	NA
XLOC_028839	TCONS_00084758,	KQ759405.1:79276:80023:-	1	0	NA	NA	NA
XLOC_027059	TCONS_00081860,	AADN04013143.1:2568:6798:+	0	0	NA	NA	NA
XLOC_001824	TCONS_00005473,TCONS_00005477,TCONS_00005474,TCONS_00005483,TCONS_00005480,TCONS_00005475,TCONS_00005472,TCONS_00005481,TCONS_00005479,	1:192670641:192826850:+	0	1	NA	NA	NA
XLOC_005700	TCONS_00017945,TCONS_00017943,TCONS_00017947,TCONS_00017948,	13:10261730:10269384:-	0	1	ENSG00000160867	FGFR4	1
XLOC_018320	TCONS_00059778,	5:54631140:54631920:+	1	0	NA	NA	NA
XLOC_001825	TCONS_00005482,	1:192790385:192793398:+	1	0	NA	NA	NA
XLOC_001826	TCONS_00005484,	1:192806611:192808170:+	1	0	NA	NA	NA
XLOC_005701	TCONS_00017951,TCONS_00017952,	13:10272905:10281862:-	0	1	ENSG00000113761	ZNF346	1
XLOC_018321	TCONS_00059779,	5:54632522:54633439:+	1	0	NA	NA	NA
XLOC_001827	TCONS_00005485,	1:192838665:192866893:+	1	0	NA	NA	NA
XLOC_018322	TCONS_00059780,	5:54633879:54634656:+	1	0	NA	NA	NA
XLOC_001828	TCONS_00005486,	1:192863144:192865298:+	1	0	NA	NA	NA
XLOC_018323	TCONS_00059781,	5:54641087:54644274:+	0	1	NA	NA	NA
XLOC_001829	TCONS_00005487,	1:192901841:192913758:+	0	1	ENSG00000188997	KCTD21	1
XLOC_005704	TCONS_00017958,	13:10365016:10376399:-	0	1	ENSG00000074276	CDHR2	1
XLOC_018324	TCONS_00059783,TCONS_00059782,	5:54644392:54665839:+	0	1	ENSG00000100612	DHRS7	1
XLOC_018325	TCONS_00059784,	5:54674132:54675263:+	1	0	NA	NA	NA
XLOC_005706	TCONS_00017960,	13:10379694:10381260:-	1	0	NA	NA	NA
XLOC_018326	TCONS_00059785,	5:54676232:54677737:+	1	0	NA	NA	NA
XLOC_005707	TCONS_00017962,TCONS_00017961,	13:10392764:10406570:-	0	1	ENSG00000113194	FAF2	1
XLOC_005708	TCONS_00017964,	13:10412763:10414065:-	0	1	NA	NA	NA
XLOC_018328	TCONS_00059787,	5:54764636:54860538:+	0	1	ENSG00000139970	RTN1	1
XLOC_005709	TCONS_00017965,	13:10415328:10415928:-	0	1	ENSG00000146066	HIGD2A	1
XLOC_002691	TCONS_00008185,	1:79047504:79097472:-	0	0	NA	NA	NA
XLOC_023630	TCONS_00075841,	AADN04002455.1:14443:17722:+	1	0	NA	NA	NA
XLOC_002692	TCONS_00008190,TCONS_00008188,TCONS_00008189,TCONS_00008186,	1:79048613:79119289:-	0	1	ENSG00000065183	WDR3	1
XLOC_023631	TCONS_00075842,	AADN04002455.1:2032:7228:-	1	0	NA	NA	NA
XLOC_002693	TCONS_00008193,TCONS_00008191,TCONS_00008192,	1:79161588:79170016:-	0	1	ENSG00000183508	FAM46C	1
XLOC_023632	TCONS_00075844,	AADN04002455.1:11135:13817:-	1	0	NA	NA	NA
XLOC_002694	TCONS_00008197,TCONS_00008194,TCONS_00008198,TCONS_00008199,	1:79181777:79210217:-	0	1	ENSG00000114573	ATP6V1A	1
XLOC_002695	TCONS_00008201,TCONS_00008202,	1:79265653:79306224:-	0	1	ENSG00000072858	SIDT1	1
XLOC_019190	TCONS_00062604,TCONS_00062601,TCONS_00062605,TCONS_00062606,TCONS_00062600,	6:9099466:9147668:+	0	1	ENSG00000108091	CCDC6	1
XLOC_002696	TCONS_00008207,TCONS_00008213,TCONS_00008210,TCONS_00008208,TCONS_00008205,TCONS_00008214,TCONS_00008211,TCONS_00008209,TCONS_00008206,TCONS_00008212,	1:79374256:79394363:-	0	1	ENSG00000178971	CTC1	1
XLOC_019191	TCONS_00062610,TCONS_00062611,TCONS_00062609,TCONS_00062607,	6:9165000:9185068:+	0	1	ENSG00000165449	SLC16A9	1
XLOC_002698	TCONS_00008221,TCONS_00008222,TCONS_00008220,	1:79716590:79769570:-	0	1	ENSG00000153767	GTF2E1	1
XLOC_019193	TCONS_00062613,TCONS_00062614,TCONS_00062615,	6:9258556:9260621:+	0	1	NA	NA	NA
XLOC_002699	TCONS_00008224,TCONS_00008225,TCONS_00008226,TCONS_00008227,	1:79815948:79819478:-	0	1	ENSG00000065518	NDUFB4	1
XLOC_023638	TCONS_00075852,TCONS_00075850,	AADN04002468.1:12149:15793:+	0	1	NA	NA	NA
XLOC_023639	TCONS_00075853,	AADN04002468.1:14114:14719:-	1	0	NA	NA	NA
XLOC_013115	TCONS_00042965,TCONS_00042963,TCONS_00042964,	27:1231001:1242818:-	0	1	ENSG00000108433	GOSR2	1
XLOC_027515	TCONS_00082679,TCONS_00082680,	AADN04015288.1:26:5592:+	1	0	NA	NA	NA
XLOC_019197	TCONS_00062619,TCONS_00062628,TCONS_00062622,TCONS_00062629,TCONS_00062626,TCONS_00062624,	6:9308663:9344611:+	0	1	NA	NA	NA
XLOC_027516	TCONS_00082681,	AADN04015288.1:3902:4319:+	1	0	NA	NA	NA
XLOC_006581	TCONS_00021158,TCONS_00021156,	15:10829571:10834538:+	0	1	ENSG00000189037	DUSP21	1
XLOC_013118	TCONS_00042970,TCONS_00042968,TCONS_00042971,TCONS_00042969,	27:1314137:1370370:-	0	1	NA	NA	NA
XLOC_006582	TCONS_00021161,TCONS_00021162,	15:10843067:10849378:+	0	1	ENSG00000100029	PES1	1
XLOC_019199	TCONS_00062633,TCONS_00062630,TCONS_00062631,TCONS_00062635,TCONS_00062632,	6:9344745:9360947:+	0	1	ENSG00000107566	ERLIN1	1
XLOC_013119	TCONS_00042973,TCONS_00042974,TCONS_00042975,TCONS_00042972,	27:1391388:1399208:-	0	1	ENSG00000180329	CCDC43	1
XLOC_006583	TCONS_00021164,	15:10853024:10858274:+	0	1	ENSG00000128242	GAL3ST1	1
XLOC_006584	TCONS_00021166,	15:10873020:10873900:+	1	0	NA	NA	NA
XLOC_011880	TCONS_00038920,TCONS_00038918,	23:1963260:1966983:-	0	1	ENSG00000142733	MAP3K6	1
XLOC_011881	TCONS_00038934,TCONS_00038931,TCONS_00038921,	23:1968902:2064456:-	0	1	ENSG00000000938	FGR	1
XLOC_006585	TCONS_00021169,TCONS_00021167,TCONS_00021170,TCONS_00021168,	15:10874006:10883962:+	0	1	ENSG00000099999	RNF215	1
XLOC_011882	TCONS_00038922,	23:1969662:1975770:-	0	1	NA	NA	NA
XLOC_006586	TCONS_00021175,TCONS_00021172,TCONS_00021173,	15:10885754:10899245:+	0	1	ENSG00000099995	SF3A1	1
XLOC_017000	TCONS_00055624,TCONS_00055626,TCONS_00055623,TCONS_00055627,	4:20496742:20501963:-	0	1	ENSG00000171557	FGG	1
XLOC_011883	TCONS_00038923,TCONS_00038924,	23:1981372:2010500:-	0	1	NA	NA	NA
XLOC_006587	TCONS_00021180,TCONS_00021178,TCONS_00021179,TCONS_00021177,	15:10901737:10908863:+	0	1	ENSG00000099992	TBC1D10A	1
XLOC_017001	TCONS_00055628,	4:20768295:20770481:-	1	0	NA	NA	NA
XLOC_011884	TCONS_00038928,TCONS_00038926,	23:2019488:2027303:-	0	1	ENSG00000126705	AHDC1	1
XLOC_006588	TCONS_00021181,TCONS_00021182,	15:10909622:10913998:+	0	1	ENSG00000239282	CASTOR1	1
XLOC_017002	TCONS_00055629,	4:20770644:20772784:-	1	0	NA	NA	NA
XLOC_006589	TCONS_00021186,	15:10916763:10919431:+	1	0	NA	NA	NA
XLOC_011885	TCONS_00038927,	23:2020129:2020739:-	1	0	NA	NA	NA
XLOC_011886	TCONS_00038935,	23:2077059:2079702:-	1	0	NA	NA	NA
XLOC_017004	TCONS_00055631,	4:20775426:20776987:-	1	0	NA	NA	NA
XLOC_022300	TCONS_00073121,	AADN04000737.1:2175:16442:+	0	1	NA	NA	NA
XLOC_022301	TCONS_00073133,TCONS_00073134,TCONS_00073131,TCONS_00073129,TCONS_00073135,	AADN04000737.1:16676:19742:+	0	1	NA	NA	NA
XLOC_017005	TCONS_00055641,TCONS_00055639,TCONS_00055636,TCONS_00055633,TCONS_00055637,TCONS_00055634,TCONS_00055640,TCONS_00055638,TCONS_00055635,TCONS_00055632,	4:20777199:20846567:-	0	1	ENSG00000164114	MAP9	1
XLOC_028383	TCONS_00084095,	AADN04021187.1:396:1262:-	1	0	NA	NA	NA
XLOC_011889	TCONS_00038939,	23:2174434:2176066:-	1	0	NA	NA	NA
XLOC_017007	TCONS_00055645,TCONS_00055644,	4:21053776:21061372:-	0	1	ENSG00000256043	CTSO	1
XLOC_022303	TCONS_00073137,TCONS_00073138,TCONS_00073139,	AADN04000737.1:19670:44530:-	0	1	NA	NA	NA
XLOC_022304	TCONS_00073141,	AADN04000737.1:55024:57064:-	1	1	NA	NA	NA
XLOC_017008	TCONS_00055650,TCONS_00055651,TCONS_00055652,	4:21253386:21318232:-	0	0	NA	NA	NA
XLOC_022305	TCONS_00073145,TCONS_00073142,TCONS_00073146,	AADN04000737.1:57516:69681:-	0	1	NA	NA	NA
XLOC_001370	TCONS_00004168,TCONS_00004163,TCONS_00004164,	1:133879597:133902768:+	0	1	ENSG00000115594	IL1R1	1
XLOC_022306	TCONS_00073148,TCONS_00073151,TCONS_00073149,	AADN04000744.1:4509:10836:+	0	1	NA	NA	NA
XLOC_028387	TCONS_00084099,	AADN04021207.1:1802:2560:-	1	0	NA	NA	NA
XLOC_015770	TCONS_00051493,TCONS_00051490,TCONS_00051488,TCONS_00051491,TCONS_00051489,TCONS_00051486,TCONS_00051492,TCONS_00051487,	32:8588:12566:-	0	1	NA	NA	NA
XLOC_015771	TCONS_00051494,	32:32484:33805:-	1	0	NA	NA	NA
XLOC_001371	TCONS_00004169,TCONS_00004170,	1:133907308:133926697:+	0	1	ENSG00000115598	IL1RL2	1
XLOC_022307	TCONS_00073154,TCONS_00073155,TCONS_00073153,	AADN04000744.1:17678:35761:+	0	1	NA	NA	NA
XLOC_015772	TCONS_00051495,	32:34782:35581:-	1	0	NA	NA	NA
XLOC_001372	TCONS_00004171,	1:133924748:133926565:+	1	0	NA	NA	NA
XLOC_028389	TCONS_00084104,TCONS_00084108,TCONS_00084102,TCONS_00084103,	AADN04021232.1:2:2552:-	0	1	NA	NA	NA
XLOC_022308	TCONS_00073156,	AADN04000744.1:15315:17687:-	0	1	NA	NA	NA
XLOC_001373	TCONS_00004174,TCONS_00004175,TCONS_00004172,TCONS_00004176,TCONS_00004173,	1:133946557:133973444:+	0	1	ENSG00000115602	IL1RL1	1
XLOC_022309	TCONS_00073157,TCONS_00073160,TCONS_00073158,	AADN04000744.1:25921:34091:-	0	1	NA	NA	NA
XLOC_015773	TCONS_00051496,	32:37331:37837:-	1	1	ENSG00000126243	LRFN3	1
XLOC_015774	TCONS_00051497,	32:38068:39103:-	1	0	NA	NA	NA
XLOC_001374	TCONS_00004185,TCONS_00004182,TCONS_00004186,TCONS_00004183,TCONS_00004180,TCONS_00004178,TCONS_00004181,TCONS_00004179,	1:133974719:133995304:+	0	1	ENSG00000115604	IL18R1	1
XLOC_015775	TCONS_00051500,	32:46916:50374:-	0	1	ENSG00000006712	PAF1	1
XLOC_019650	TCONS_00064171,TCONS_00064175,TCONS_00064176,	6:13910991:13925301:-	1	0	NA	NA	NA
XLOC_005250	TCONS_00016379,	12:11526016:11526989:-	1	1	ENSG00000163704	PRRT3	1
XLOC_001375	TCONS_00004191,TCONS_00004192,TCONS_00004187,TCONS_00004190,TCONS_00004188,	1:133996590:134015348:+	0	1	ENSG00000115607	IL18RAP	1
XLOC_015776	TCONS_00051504,TCONS_00051501,TCONS_00051505,TCONS_00051502,TCONS_00051503,	32:67707:71964:-	0	1	ENSG00000104824	HNRNPL	1
XLOC_019651	TCONS_00064177,	6:14174837:14197870:-	0	1	NA	NA	NA
XLOC_001376	TCONS_00004189,	1:133996749:133997317:+	1	0	NA	NA	NA
XLOC_005251	TCONS_00016380,	12:11527311:11529711:-	1	0	NA	NA	NA
XLOC_015777	TCONS_00051506,TCONS_00051507,	32:72756:75383:-	0	1	ENSG00000068903	SIRT2	1
XLOC_019652	TCONS_00064179,	6:14272419:14273933:-	1	0	NA	NA	NA
XLOC_005253	TCONS_00016382,	12:11553069:11555613:-	0	1	ENSG00000185909	KLHDC8B	1
XLOC_015778	TCONS_00051508,	33:57448:74376:+	0	1	ENSG00000261308	FIGNL2	1
XLOC_015779	TCONS_00051511,	33:135658:137592:+	0	1	ENSG00000170439	METTL7B	1
XLOC_019654	TCONS_00064181,	6:14486959:14489427:-	1	0	NA	NA	NA
XLOC_005254	TCONS_00016384,TCONS_00016383,	12:11556204:11561239:-	0	1	NA	NA	NA
XLOC_019655	TCONS_00064184,TCONS_00064185,TCONS_00064182,	6:14520418:14544717:-	1	0	NA	NA	NA
XLOC_005255	TCONS_00016385,	12:11654742:11655744:-	1	0	NA	NA	NA
XLOC_005256	TCONS_00016386,	12:11668345:11669776:-	1	0	ENSG00000178057	NDUFAF3	1
XLOC_019656	TCONS_00064189,TCONS_00064195,TCONS_00064192,TCONS_00064187,TCONS_00064196,TCONS_00064193,TCONS_00064188,TCONS_00064191,	6:14566275:14731519:-	1	0	ENSG00000237149	ZNF503-AS2	0
XLOC_005257	TCONS_00016387,TCONS_00016388,	12:11676332:11681256:-	0	1	ENSG00000178252	WDR6	1
XLOC_005258	TCONS_00016392,TCONS_00016390,TCONS_00016394,TCONS_00016391,TCONS_00016389,	12:11681377:11694792:-	0	1	ENSG00000178467	P4HTM	1
XLOC_005259	TCONS_00016403,TCONS_00016400,TCONS_00016399,TCONS_00016396,TCONS_00016401,TCONS_00016397,TCONS_00016402,TCONS_00016398,TCONS_00016395,	12:11694961:11726293:-	0	1	ENSG00000177479	ARIH2	1
XLOC_010560	TCONS_00034396,TCONS_00034397,	2:139396375:139403366:-	0	1	ENSG00000168672	FAM84B	1
XLOC_023180	TCONS_00074952,TCONS_00074953,TCONS_00074954,TCONS_00074951,TCONS_00074955,	AADN04001766.1:7400:16509:-	0	1	NA	NA	NA
XLOC_023181	TCONS_00074957,	AADN04001766.1:21798:22201:-	1	1	NA	NA	NA
XLOC_024961	TCONS_00078173,	AADN04005377.1:9567:11872:+	0	1	NA	NA	NA
XLOC_010562	TCONS_00034400,TCONS_00034402,	2:139472495:139520216:-	1	0	NA	NA	NA
XLOC_023182	TCONS_00074958,	AADN04001767.1:9066:11961:+	0	1	NA	NA	NA
XLOC_009142	TCONS_00030004,TCONS_00030001,	2:111115760:111353964:+	0	1	ENSG00000206579	XKR4	1
XLOC_024963	TCONS_00078178,	AADN04005384.1:4491:13488:+	0	0	NA	NA	NA
XLOC_009143	TCONS_00030007,TCONS_00030005,TCONS_00030006,	2:111439640:111464724:+	0	1	ENSG00000137574	TGS1	1
XLOC_009144	TCONS_00030010,TCONS_00030008,TCONS_00030009,	2:111489395:111539480:+	0	1	ENSG00000254087	LYN	1
XLOC_024965	TCONS_00078181,	AADN04005397.1:5089:7455:+	1	0	NA	NA	NA
XLOC_010565	TCONS_00034408,	2:139815344:139818172:-	1	0	NA	NA	NA
XLOC_027060	TCONS_00081862,TCONS_00081863,	AADN04013143.1:179:1223:-	1	1	NA	NA	NA
XLOC_028840	TCONS_00084761,TCONS_00084759,TCONS_00084762,TCONS_00084763,TCONS_00084760,	KQ759405.1:80136:91590:-	0	1	NA	NA	NA
XLOC_010566	TCONS_00034409,	2:139818824:139820635:-	1	0	NA	NA	NA
XLOC_014441	TCONS_00047396,	3:78728090:78730130:+	1	0	NA	NA	NA
XLOC_023186	TCONS_00074962,TCONS_00074963,	AADN04001768.1:10965:13390:-	0	1	NA	NA	NA
XLOC_028841	TCONS_00084765,TCONS_00084769,TCONS_00084766,TCONS_00084767,TCONS_00084764,	KQ759405.1:101193:115060:-	0	1	NA	NA	NA
XLOC_009145	TCONS_00030013,TCONS_00030017,TCONS_00030014,TCONS_00030011,TCONS_00030015,TCONS_00030012,	2:111640009:111661528:+	0	1	ENSG00000170791	CHCHD7	1
XLOC_009146	TCONS_00030018,	2:111676139:111677344:+	1	0	NA	NA	NA
XLOC_010567	TCONS_00034410,	2:140323662:140325707:-	1	0	NA	NA	NA
XLOC_014442	TCONS_00047398,TCONS_00047400,TCONS_00047399,TCONS_00047397,TCONS_00047402,	3:78736251:78752579:+	0	1	ENSG00000112773	FAM46A	1
XLOC_028842	TCONS_00084770,TCONS_00084782,TCONS_00084771,TCONS_00084780,TCONS_00084772,TCONS_00084781,TCONS_00084779,	KQ759405.1:115738:129930:-	0	0	NA	NA	NA
XLOC_009147	TCONS_00030019,	2:112160046:112248397:+	1	0	NA	NA	NA
XLOC_010568	TCONS_00034411,	2:140325870:140328412:-	1	0	NA	NA	NA
XLOC_014443	TCONS_00047403,	3:78754468:78756261:+	1	0	NA	NA	NA
XLOC_028843	TCONS_00084790,TCONS_00084788,TCONS_00084785,TCONS_00084791,TCONS_00084789,TCONS_00084786,TCONS_00084783,TCONS_00084792,TCONS_00084784,	KQ759405.1:141115:165254:-	0	1	NA	NA	NA
XLOC_027063	TCONS_00081866,	AADN04013160.1:993:4828:-	0	0	NA	NA	NA
XLOC_010569	TCONS_00034412,	2:140569416:140570941:-	1	0	NA	NA	NA
XLOC_014444	TCONS_00047404,	3:78761391:78767586:+	1	0	NA	NA	NA
XLOC_028844	TCONS_00084793,	KQ759405.1:166702:167824:-	1	0	NA	NA	NA
XLOC_009148	TCONS_00030021,TCONS_00030020,	2:112252332:112264031:+	0	1	ENSG00000169122	FAM110B	1
XLOC_009149	TCONS_00030024,TCONS_00030022,TCONS_00030023,	2:112345267:112362317:+	0	1	ENSG00000215114	UBXN2B	1
XLOC_014445	TCONS_00047405,	3:78768187:78770550:+	1	0	NA	NA	NA
XLOC_000046	TCONS_00000133,TCONS_00000134,TCONS_00000131,TCONS_00000135,TCONS_00000132,	1:2002506:2187486:+	0	1	ENSG00000106554	CHCHD3	1
XLOC_014446	TCONS_00047406,	3:78774458:78776312:+	1	0	NA	NA	NA
XLOC_001830	TCONS_00005493,TCONS_00005490,TCONS_00005494,TCONS_00005491,TCONS_00005489,TCONS_00005492,	1:192915359:192925771:+	0	1	ENSG00000159063	ALG8	1
XLOC_028847	TCONS_00084796,	KQ759409.1:3795:18250:-	0	1	NA	NA	NA
XLOC_000047	TCONS_00000139,TCONS_00000137,TCONS_00000140,TCONS_00000138,TCONS_00000144,	1:2290603:2745127:+	0	1	ENSG00000221866	PLXNA4	1
XLOC_000048	TCONS_00000148,TCONS_00000146,TCONS_00000147,	1:3092398:3133147:+	0	1	ENSG00000128567	PODXL	1
XLOC_014448	TCONS_00047408,	3:79546572:79578490:+	0	1	ENSG00000118402	ELOVL4	1
XLOC_001831	TCONS_00005497,TCONS_00005495,TCONS_00005496,	1:192926253:192929797:+	0	1	ENSG00000151366	NDUFC2	1
XLOC_028848	TCONS_00084797,	KQ759409.1:4048:6944:-	1	0	NA	NA	NA
XLOC_014449	TCONS_00047409,	3:79591591:79592873:+	1	0	NA	NA	NA
XLOC_001832	TCONS_00005498,	1:192935661:192936080:+	0	1	NA	NA	NA
XLOC_028849	TCONS_00084801,TCONS_00084800,TCONS_00084799,	KQ759410.1:10466:13239:+	0	1	NA	NA	NA
XLOC_000049	TCONS_00000150,TCONS_00000149,	1:3240557:3254425:+	1	0	NA	NA	NA
XLOC_001833	TCONS_00005499,	1:192939114:192939729:+	1	0	NA	NA	NA
XLOC_001834	TCONS_00005500,	1:192940017:192941458:+	0	1	NA	NA	NA
XLOC_001835	TCONS_00005501,	1:192948175:192951524:+	0	1	ENSG00000151364	KCTD14	1
XLOC_005710	TCONS_00017966,TCONS_00017967,	13:10418395:10420994:-	0	1	ENSG00000175414	ARL10	1
XLOC_018330	TCONS_00059792,TCONS_00059793,	5:54894695:54897950:+	0	1	ENSG00000126790	L3HYPDH	1
XLOC_001836	TCONS_00005504,TCONS_00005505,TCONS_00005502,TCONS_00005506,TCONS_00005503,	1:192954454:192994934:+	0	1	ENSG00000149262	INTS4	1
XLOC_005711	TCONS_00017971,TCONS_00017969,TCONS_00017972,TCONS_00017970,TCONS_00017968,	13:10431184:10437899:-	0	1	ENSG00000170085	SIMC1	1
XLOC_018331	TCONS_00059794,TCONS_00059795,	5:55080192:55090893:+	0	1	NA	NA	NA
XLOC_001837	TCONS_00005513,TCONS_00005510,TCONS_00005508,TCONS_00005511,TCONS_00005509,TCONS_00005512,TCONS_00005507,	1:192997833:193056219:+	0	1	ENSG00000048649	RSF1	1
XLOC_005712	TCONS_00017974,TCONS_00017973,	13:10442421:10453734:-	0	1	ENSG00000168993	CPLX1	1
XLOC_001838	TCONS_00005516,TCONS_00005517,TCONS_00005514,TCONS_00005518,TCONS_00005515,	1:193059179:193069718:+	0	1	ENSG00000074201	CLNS1A	1
XLOC_005713	TCONS_00017977,TCONS_00017978,TCONS_00017975,TCONS_00017976,	13:10461847:10473854:-	0	1	NA	NA	NA
XLOC_018333	TCONS_00059798,TCONS_00059800,TCONS_00059799,TCONS_00059797,	5:55338613:55345976:+	0	1	ENSG00000100575	TIMM9	1
XLOC_001839	TCONS_00005521,TCONS_00005525,TCONS_00005522,TCONS_00005526,TCONS_00005523,	1:193108663:193176988:+	0	1	ENSG00000149269	PAK1	1
XLOC_005714	TCONS_00017980,TCONS_00017984,TCONS_00017981,TCONS_00017979,TCONS_00017982,	13:10611654:10624468:-	0	1	ENSG00000164332	UBLCP1	1
XLOC_018334	TCONS_00059801,	5:55396121:55397373:+	1	0	ENSG00000257621	PSMA3-AS1	0
XLOC_005715	TCONS_00017986,TCONS_00017985,	13:10947716:10989774:-	1	0	NA	NA	NA
XLOC_018335	TCONS_00059802,	5:55397491:55398266:+	1	0	NA	NA	NA
XLOC_005716	TCONS_00017989,TCONS_00017990,	13:11291321:11303669:-	0	1	ENSG00000155858	LSM11	1
XLOC_018336	TCONS_00059803,	5:55399568:55402752:+	1	0	NA	NA	NA
XLOC_005717	TCONS_00017994,TCONS_00017995,TCONS_00017992,TCONS_00017993,	13:11305289:11311177:-	0	1	ENSG00000113272	THG1L	1
XLOC_018337	TCONS_00059804,	5:55402976:55405487:+	1	0	NA	NA	NA
XLOC_005718	TCONS_00017996,TCONS_00017997,	13:11352567:11361067:-	0	1	ENSG00000172548	NIPAL4	1
XLOC_005719	TCONS_00018002,TCONS_00017999,TCONS_00018000,TCONS_00018001,	13:11362235:11413462:-	0	1	ENSG00000055163	CYFIP2	1
XLOC_023640	TCONS_00075855,	AADN04002470.1:10473:13423:+	0	1	NA	NA	NA
XLOC_009601	TCONS_00031345,	2:19095224:19097412:-	1	0	NA	NA	NA
XLOC_009602	TCONS_00031348,TCONS_00031349,TCONS_00031346,TCONS_00031347,	2:19106290:19122391:-	0	1	ENSG00000165997	ARL5B	1
XLOC_009603	TCONS_00031350,TCONS_00031351,	2:19142140:19219105:-	0	1	ENSG00000165995	CACNB2	1
XLOC_000500	TCONS_00001469,	1:49906121:49912283:+	1	0	NA	NA	NA
XLOC_013120	TCONS_00042976,TCONS_00042977,TCONS_00042980,TCONS_00042981,TCONS_00042979,	27:1428042:1439841:-	0	1	ENSG00000182963	GJC1	1
XLOC_014900	TCONS_00048776,TCONS_00048773,TCONS_00048774,	3:17691064:17711286:-	0	1	ENSG00000162909	CAPN2	1
XLOC_000501	TCONS_00001470,	1:49906303:49910362:+	1	0	NA	NA	NA
XLOC_013121	TCONS_00042985,TCONS_00042982,TCONS_00042983,TCONS_00042984,	27:1442516:1458179:-	0	1	ENSG00000108883	EFTUD2	1
XLOC_000502	TCONS_00001474,TCONS_00001471,TCONS_00001472,TCONS_00001473,	1:49940530:49962666:+	0	1	ENSG00000100380	ST13	1
XLOC_014902	TCONS_00048783,TCONS_00048780,TCONS_00048781,TCONS_00048779,	3:17869385:17875931:-	1	0	NA	NA	NA
XLOC_023647	TCONS_00075872,	AADN04002495.1:10781:12209:+	0	1	NA	NA	NA
XLOC_014903	TCONS_00048786,TCONS_00048787,TCONS_00048790,TCONS_00048788,TCONS_00048785,TCONS_00048789,	3:17898639:17984609:-	0	1	ENSG00000154309	DISP1	1
XLOC_023648	TCONS_00075874,TCONS_00075873,	AADN04002495.1:14324:17846:+	0	1	NA	NA	NA
XLOC_000503	TCONS_00001477,TCONS_00001478,TCONS_00001479,	1:49963622:49979823:+	0	1	ENSG00000100372	SLC25A17	1
XLOC_013123	TCONS_00042990,TCONS_00042989,	27:1470730:1478998:-	0	1	ENSG00000186185	KIF18B	1
XLOC_009607	TCONS_00031365,TCONS_00031366,TCONS_00031367,	2:19524623:19554760:-	0	1	NA	NA	NA
XLOC_009608	TCONS_00031369,TCONS_00031370,	2:19567692:19596723:-	0	1	NA	NA	NA
XLOC_014904	TCONS_00048793,	3:17986416:17998818:-	1	0	NA	NA	NA
XLOC_023649	TCONS_00075889,TCONS_00075887,TCONS_00075884,TCONS_00075881,TCONS_00075888,TCONS_00075882,	AADN04002498.1:10841:17442:+	0	1	NA	NA	NA
XLOC_000504	TCONS_00001482,TCONS_00001486,TCONS_00001484,TCONS_00001481,TCONS_00001485,	1:49998365:50097035:+	0	1	ENSG00000196588	MKL1	1
XLOC_013124	TCONS_00042993,TCONS_00043004,TCONS_00042997,TCONS_00043001,TCONS_00042991,TCONS_00043002,TCONS_00042995,TCONS_00042992,TCONS_00043003,TCONS_00042996,	27:1479626:1496492:-	0	1	NA	NA	NA
XLOC_013125	TCONS_00042994,	27:1484214:1486686:-	1	0	NA	NA	NA
XLOC_009609	TCONS_00031374,TCONS_00031375,TCONS_00031372,TCONS_00031373,	2:19597867:19650350:-	0	1	NA	NA	NA
XLOC_014905	TCONS_00048795,TCONS_00048796,TCONS_00048797,TCONS_00048794,	3:17998944:18015280:-	0	1	ENSG00000162819	BROX	1
XLOC_014906	TCONS_00048803,TCONS_00048800,TCONS_00048799,TCONS_00048804,TCONS_00048801,TCONS_00048805,TCONS_00048802,	3:18041017:18067113:-	0	1	ENSG00000154305	MIA3	1
XLOC_013126	TCONS_00043007,	27:1507545:1518768:-	0	1	ENSG00000161714	PLCD3	1
XLOC_006590	TCONS_00021188,	15:10923621:10926468:+	0	1	ENSG00000180846	CSNK1G2-AS1	0
XLOC_000507	TCONS_00001489,	1:50625401:50627545:+	0	1	ENSG00000187051	RPS19BP1	1
XLOC_013127	TCONS_00043009,	27:1515859:1516867:-	1	0	NA	NA	NA
XLOC_006591	TCONS_00021189,	15:10966553:10983165:+	0	1	NA	NA	NA
XLOC_014907	TCONS_00048807,	3:18604471:18611048:-	0	1	ENSG00000136630	HLX	1
XLOC_014908	TCONS_00048811,TCONS_00048809,TCONS_00048808,	3:18636009:18649504:-	0	1	NA	NA	NA
XLOC_000508	TCONS_00001491,	1:50638016:50643905:+	1	0	NA	NA	NA
XLOC_013128	TCONS_00043010,TCONS_00043011,	27:1525479:1529306:-	0	0	NA	NA	NA
XLOC_006592	TCONS_00021198,TCONS_00021195,TCONS_00021192,TCONS_00021196,TCONS_00021193,TCONS_00021197,TCONS_00021194,TCONS_00021191,	15:11066501:11091245:+	0	1	ENSG00000100325	ASCC2	1
XLOC_014909	TCONS_00048813,	3:18652638:18656187:-	0	1	ENSG00000162817	C1orf115	1
XLOC_000509	TCONS_00001494,TCONS_00001495,TCONS_00001492,TCONS_00001499,TCONS_00001496,TCONS_00001493,TCONS_00001504,TCONS_00001501,	1:50725888:50731685:+	0	1	NA	NA	NA
XLOC_013129	TCONS_00043012,	27:1531504:1531947:-	1	0	NA	NA	NA
XLOC_006593	TCONS_00021202,TCONS_00021203,TCONS_00021200,TCONS_00021204,TCONS_00021201,	15:11094808:11105242:+	0	1	ENSG00000100319	ZMAT5	1
XLOC_011890	TCONS_00038940,	23:2177130:2179688:-	1	0	ENSG00000204219	TCEA3	1
XLOC_006594	TCONS_00021209,TCONS_00021206,TCONS_00021207,	15:11164439:11175765:+	0	1	NA	NA	NA
XLOC_011891	TCONS_00038945,TCONS_00038942,TCONS_00038946,TCONS_00038943,TCONS_00038944,TCONS_00038941,	23:2180046:2196525:-	0	1	ENSG00000088280	ASAP3	1
XLOC_006595	TCONS_00021215,TCONS_00021212,TCONS_00021216,	15:11176347:11187892:+	0	1	ENSG00000100296	THOC5	1
XLOC_011892	TCONS_00038947,	23:2198442:2198958:-	0	0	NA	NA	NA
XLOC_006596	TCONS_00021217,TCONS_00021218,TCONS_00021221,TCONS_00021219,	15:11196267:11209415:+	0	1	ENSG00000100280	AP1B1	1
XLOC_017010	TCONS_00055653,	4:21346631:21350664:-	0	0	NA	NA	NA
XLOC_011893	TCONS_00038948,	23:2199066:2205197:-	1	1	ENSG00000007968	E2F2	1
XLOC_017011	TCONS_00055654,TCONS_00055655,	4:21914700:21933199:-	0	1	ENSG00000164125	FAM198B	1
XLOC_011894	TCONS_00038951,TCONS_00038949,TCONS_00038952,TCONS_00038950,	23:2211679:2213069:-	0	1	NA	NA	NA
XLOC_017012	TCONS_00055656,	4:22073082:22074770:-	1	0	NA	NA	NA
XLOC_006598	TCONS_00021226,TCONS_00021225,	15:11257311:11259794:+	0	1	ENSG00000135144	DTX1	1
XLOC_006599	TCONS_00021227,TCONS_00021230,	15:11269222:11280353:+	0	1	ENSG00000176871	WSB2	1
XLOC_017013	TCONS_00055657,TCONS_00055658,	4:22075388:22076752:-	0	1	ENSG00000205208	C4orf46	1
XLOC_028390	TCONS_00084110,TCONS_00084111,	AADN04021259.1:406:2475:+	1	0	NA	NA	NA
XLOC_022310	TCONS_00073166,TCONS_00073163,TCONS_00073164,TCONS_00073161,	AADN04000744.1:34190:39833:-	0	1	NA	NA	NA
XLOC_011896	TCONS_00038954,TCONS_00038958,TCONS_00038955,TCONS_00038959,TCONS_00038956,	23:2224354:2237619:-	0	1	ENSG00000198492	YTHDF2	1
XLOC_017014	TCONS_00055660,TCONS_00055661,TCONS_00055659,	4:22092473:22103318:-	0	1	ENSG00000171497	PPID	1
XLOC_022311	TCONS_00073168,TCONS_00073169,TCONS_00073167,TCONS_00073170,	AADN04000744.1:40025:49650:-	0	1	NA	NA	NA
XLOC_028392	TCONS_00084113,	AADN04021278.1:832:1426:-	0	1	NA	NA	NA
XLOC_011897	TCONS_00038960,TCONS_00038961,	23:2238645:2249407:-	0	1	ENSG00000162419	GMEB1	1
XLOC_022312	TCONS_00073171,TCONS_00073172,TCONS_00073173,	AADN04000744.1:51958:58058:-	0	1	NA	NA	NA
XLOC_022313	TCONS_00073177,	AADN04000744.1:65066:66914:-	1	1	NA	NA	NA
XLOC_028394	TCONS_00084116,	AADN04021290.1:2:1092:+	1	0	NA	NA	NA
XLOC_011899	TCONS_00038963,	23:2263352:2265225:-	0	1	ENSG00000188060	RAB42	1
XLOC_017018	TCONS_00055673,TCONS_00055670,TCONS_00055671,TCONS_00055669,TCONS_00055672,TCONS_00055667,	4:23466968:23491782:-	0	1	ENSG00000145414	NAF1	1
XLOC_022314	TCONS_00073178,TCONS_00073179,	AADN04000745.1:30514:38101:+	0	1	NA	NA	NA
XLOC_022315	TCONS_00073182,TCONS_00073181,	AADN04000745.1:45859:49245:+	1	1	NA	NA	NA
XLOC_015780	TCONS_00051512,	33:138368:141761:+	0	1	NA	NA	NA
XLOC_015781	TCONS_00051513,TCONS_00051514,	33:248532:271518:+	0	1	ENSG00000050405	LIMA1	1
XLOC_022317	TCONS_00073191,TCONS_00073189,TCONS_00073186,TCONS_00073195,TCONS_00073192,TCONS_00073187,TCONS_00073190,	AADN04000745.1:15122:30314:-	0	1	NA	NA	NA
XLOC_022318	TCONS_00073198,TCONS_00073199,TCONS_00073196,	AADN04000745.1:37900:41371:-	0	1	NA	NA	NA
XLOC_015782	TCONS_00051515,	33:274304:292648:+	0	1	ENSG00000139624	CERS5	1
XLOC_015783	TCONS_00051519,TCONS_00051516,TCONS_00051517,	33:341448:349113:+	0	1	ENSG00000161800	RACGAP1	1
XLOC_022319	TCONS_00073202,TCONS_00073200,TCONS_00073201,	AADN04000745.1:49400:51662:-	0	1	NA	NA	NA
XLOC_015784	TCONS_00051521,TCONS_00051525,TCONS_00051522,TCONS_00051526,TCONS_00051523,TCONS_00051520,TCONS_00051527,TCONS_00051524,	33:368283:425001:+	0	1	ENSG00000061273	HDAC7	1
XLOC_001384	TCONS_00004210,TCONS_00004208,TCONS_00004209,	1:135127401:135159319:+	0	1	ENSG00000135972	MRPS9	1
XLOC_001385	TCONS_00004213,TCONS_00004211,TCONS_00004212,	1:135215430:135252869:+	0	1	ENSG00000135974	C2orf49	1
XLOC_005260	TCONS_00016405,	12:11750048:11751398:-	1	0	NA	NA	NA
XLOC_019660	TCONS_00064209,TCONS_00064206,TCONS_00064207,TCONS_00064204,TCONS_00064208,TCONS_00064205,	6:14844172:14854979:-	0	1	ENSG00000165637	VDAC2	1
XLOC_015785	TCONS_00051530,TCONS_00051528,TCONS_00051529,	33:464827:478165:+	0	1	ENSG00000079337	RAPGEF3	1
XLOC_019661	TCONS_00064214,TCONS_00064211,TCONS_00064216,TCONS_00064213,TCONS_00064210,	6:14868496:14884977:-	0	1	ENSG00000156671	SAMD8	1
XLOC_001386	TCONS_00004214,TCONS_00004215,	1:135295180:135303643:+	1	0	NA	NA	NA
XLOC_005261	TCONS_00016406,	12:11755222:11760168:-	1	0	ENSG00000224424	PRKAR2A-AS1	0
XLOC_026200	TCONS_00080417,	AADN04009759.1:4786:6212:-	0	0	NA	NA	NA
XLOC_001387	TCONS_00004217,TCONS_00004218,	1:135367016:135451937:+	0	1	ENSG00000071051	NCK2	1
XLOC_005262	TCONS_00016407,TCONS_00016408,TCONS_00016409,	12:11849497:11854726:-	0	1	ENSG00000168291	PDHB	1
XLOC_026201	TCONS_00080419,	AADN04009759.1:6541:7991:-	1	0	NA	NA	NA
XLOC_015787	TCONS_00051532,	33:524671:527318:+	1	1	NA	NA	NA
XLOC_015788	TCONS_00051534,TCONS_00051535,	33:595513:599188:+	0	1	NA	NA	NA
XLOC_019663	TCONS_00064218,	6:14975887:14979736:-	1	0	NA	NA	NA
XLOC_001388	TCONS_00004219,	1:135454237:135483981:+	1	0	NA	NA	NA
XLOC_005263	TCONS_00016415,TCONS_00016412,TCONS_00016416,TCONS_00016413,TCONS_00016417,TCONS_00016414,TCONS_00016411,	12:11863888:11878651:-	0	1	ENSG00000168306	ACOX2	1
XLOC_015789	TCONS_00051540,TCONS_00051538,TCONS_00051539,	33:606078:612873:+	0	1	ENSG00000065357	DGKA	1
XLOC_019664	TCONS_00064226,TCONS_00064223,TCONS_00064220,TCONS_00064221,TCONS_00064219,TCONS_00064222,	6:14980340:15074092:-	0	1	ENSG00000156650	KAT6B	1
XLOC_001389	TCONS_00004220,	1:135456188:135459836:+	1	0	NA	NA	NA
XLOC_005264	TCONS_00016418,	12:11878939:11889383:-	0	1	ENSG00000168309	FAM107A	1
XLOC_019665	TCONS_00064229,	6:15068947:15070054:-	1	0	NA	NA	NA
XLOC_019666	TCONS_00064230,	6:15071037:15072710:-	1	0	NA	NA	NA
XLOC_026205	TCONS_00080423,	AADN04009778.1:4738:7821:-	0	1	NA	NA	NA
XLOC_019667	TCONS_00064231,	6:15082957:15084159:-	1	0	NA	NA	NA
XLOC_005267	TCONS_00016427,	12:12174133:12175347:-	1	0	NA	NA	NA
XLOC_019668	TCONS_00064232,	6:15085886:15087130:-	1	0	NA	NA	NA
XLOC_005268	TCONS_00016428,	12:12178874:12180765:-	1	0	NA	NA	NA
XLOC_019669	TCONS_00064233,	6:15087556:15094366:-	1	0	NA	NA	NA
XLOC_005269	TCONS_00016429,	12:12184099:12313678:-	0	1	NA	NA	NA
XLOC_009150	TCONS_00030025,	2:112394981:112399303:+	1	0	NA	NA	NA
XLOC_024971	TCONS_00078190,TCONS_00078191,TCONS_00078189,	AADN04005402.1:83:8716:+	1	1	NA	NA	NA
XLOC_010571	TCONS_00034420,TCONS_00034418,TCONS_00034415,TCONS_00034419,TCONS_00034416,TCONS_00034417,TCONS_00034414,	2:140575891:140672892:-	0	1	ENSG00000153310	FAM49B	1
XLOC_009151	TCONS_00030026,	2:112399603:112400416:+	1	0	NA	NA	NA
XLOC_010572	TCONS_00034423,TCONS_00034424,TCONS_00034421,TCONS_00034425,TCONS_00034422,	2:140679458:140814958:-	0	1	ENSG00000153317	ASAP1	1
XLOC_023193	TCONS_00074970,	AADN04001776.1:15597:16302:+	1	0	NA	NA	NA
XLOC_009152	TCONS_00030027,TCONS_00030030,TCONS_00030028,TCONS_00030029,	2:112407137:112419756:+	0	1	ENSG00000137575	SDCBP	1
XLOC_009153	TCONS_00030031,	2:112460403:112461837:+	1	0	NA	NA	NA
XLOC_024974	TCONS_00078194,	AADN04005402.1:8982:11733:-	1	1	NA	NA	NA
XLOC_023194	TCONS_00074979,TCONS_00074976,TCONS_00074973,TCONS_00074977,TCONS_00074974,TCONS_00074971,TCONS_00074978,TCONS_00074975,TCONS_00074972,	AADN04001776.1:3623:15513:-	0	1	NA	NA	NA
XLOC_000050	TCONS_00000152,	1:3255327:3258113:+	0	1	NA	NA	NA
XLOC_009154	TCONS_00030033,TCONS_00030032,	2:112729239:112780624:+	0	0	ENSG00000167912	AC090152.1	0
XLOC_014450	TCONS_00047410,	3:79593570:79595949:+	1	0	NA	NA	NA
XLOC_014451	TCONS_00047414,TCONS_00047411,TCONS_00047415,TCONS_00047412,TCONS_00047413,TCONS_00047417,	3:79680410:79699889:+	0	1	ENSG00000135338	LCA5	1
XLOC_027071	TCONS_00081879,	AADN04013180.1:2222:4925:+	1	0	NA	NA	NA
XLOC_028851	TCONS_00084805,	KQ759419.1:4376:36433:+	0	1	NA	NA	NA
XLOC_000051	TCONS_00000156,TCONS_00000170,TCONS_00000162,TCONS_00000157,TCONS_00000171,TCONS_00000154,TCONS_00000180,TCONS_00000160,TCONS_00000158,TCONS_00000155,TCONS_00000181,TCONS_00000164,TCONS_00000179,TCONS_00000161,TCONS_00000159,	1:3311983:3430731:+	1	0	NA	NA	NA
XLOC_009155	TCONS_00030034,	2:112793328:112797003:+	1	0	NA	NA	NA
XLOC_000052	TCONS_00000163,	1:3313331:3314581:+	1	0	NA	NA	NA
XLOC_009156	TCONS_00030036,TCONS_00030037,TCONS_00030038,TCONS_00030035,	2:113181024:113225001:+	0	1	ENSG00000104388	RAB2A	1
XLOC_014452	TCONS_00047423,TCONS_00047420,TCONS_00047418,TCONS_00047421,TCONS_00047419,TCONS_00047422,	3:79746394:79771240:+	0	1	ENSG00000118418	HMGN3	1
XLOC_014453	TCONS_00047424,	3:79783649:79784523:+	1	0	NA	NA	NA
XLOC_028853	TCONS_00084808,	KQ759421.1:5762:9902:-	0	1	NA	NA	NA
XLOC_000053	TCONS_00000165,	1:3315459:3316734:+	1	0	NA	NA	NA
XLOC_009157	TCONS_00030039,	2:113225898:113229752:+	1	0	NA	NA	NA
XLOC_009158	TCONS_00030040,	2:113229848:113230722:+	1	0	NA	NA	NA
XLOC_010579	TCONS_00034440,TCONS_00034438,TCONS_00034437,	2:141783282:141799693:-	0	1	ENSG00000165071	TMEM71	1
XLOC_014454	TCONS_00047429,TCONS_00047426,TCONS_00047425,TCONS_00047431,	3:79785221:79889738:+	0	1	ENSG00000146247	PHIP	1
XLOC_023199	TCONS_00074986,	AADN04001788.1:13371:16188:-	0	1	NA	NA	NA
XLOC_027074	TCONS_00081884,TCONS_00081883,	AADN04013191.1:1064:6805:+	0	0	NA	NA	NA
XLOC_028854	TCONS_00084809,	KQ759423.1:5978:6974:+	0	0	NA	NA	NA
XLOC_000054	TCONS_00000166,	1:3316975:3317503:+	1	0	NA	NA	NA
XLOC_028855	TCONS_00084810,	KQ759423.1:8434:11697:+	0	0	NA	NA	NA
XLOC_000055	TCONS_00000167,	1:3317651:3318490:+	1	0	NA	NA	NA
XLOC_009159	TCONS_00030041,	2:113231776:113232629:+	1	0	NA	NA	NA
XLOC_027075	TCONS_00081885,	AADN04013191.1:3485:5868:+	0	0	NA	NA	NA
XLOC_014455	TCONS_00047430,	3:79834325:79867274:+	0	0	NA	NA	NA
XLOC_000056	TCONS_00000168,	1:3324608:3325495:+	1	0	NA	NA	NA
XLOC_027077	TCONS_00081889,	AADN04013206.1:21:5798:+	0	0	NA	NA	NA
XLOC_000057	TCONS_00000169,	1:3325712:3326745:+	1	0	NA	NA	NA
XLOC_014458	TCONS_00047434,	3:79920823:79923143:+	1	0	NA	NA	NA
XLOC_000058	TCONS_00000172,	1:3338590:3339400:+	1	0	NA	NA	NA
XLOC_001842	TCONS_00005531,	1:193646140:193664979:+	0	1	ENSG00000137507	LRRC32	1
XLOC_027079	TCONS_00081897,TCONS_00081898,	AADN04013217.1:1926:6790:-	0	1	NA	NA	NA
XLOC_000059	TCONS_00000173,	1:3341395:3343511:+	1	0	NA	NA	NA
XLOC_001843	TCONS_00005537,TCONS_00005534,TCONS_00005538,TCONS_00005535,TCONS_00005539,	1:193796220:193814557:+	0	1	NA	NA	NA
XLOC_001844	TCONS_00005542,TCONS_00005543,TCONS_00005540,TCONS_00005544,TCONS_00005541,	1:193935950:193969808:+	0	1	ENSG00000085741	WNT11	1
XLOC_005720	TCONS_00018005,TCONS_00018009,TCONS_00018006,TCONS_00018007,	13:11415082:11445276:-	0	1	ENSG00000113263	ITK	1
XLOC_018340	TCONS_00059810,	5:55629271:55635045:+	0	1	ENSG00000100557	C14orf105	1
XLOC_018341	TCONS_00059811,TCONS_00059812,	5:55668643:55670667:+	1	0	NA	NA	NA
XLOC_005721	TCONS_00018010,TCONS_00018011,	13:11516715:11645193:-	0	1	ENSG00000170624	SGCD	1
XLOC_001846	TCONS_00005550,TCONS_00005551,TCONS_00005546,TCONS_00005547,	1:194205101:194212413:+	0	1	NA	NA	NA
XLOC_001847	TCONS_00005553,TCONS_00005554,TCONS_00005555,TCONS_00005556,	1:194226095:194229324:+	0	1	ENSG00000254469	AP002495.1	1
XLOC_005722	TCONS_00018014,	13:12001014:12007394:-	1	0	NA	NA	NA
XLOC_018342	TCONS_00059817,TCONS_00059815,TCONS_00059816,TCONS_00059813,	5:55709019:55735805:+	0	1	ENSG00000070367	EXOC5	1
XLOC_005723	TCONS_00018016,TCONS_00018017,TCONS_00018018,TCONS_00018015,	13:12007702:12015796:-	0	1	ENSG00000082515	MRPL22	1
XLOC_001849	TCONS_00005558,	1:194288676:194292741:+	0	0	NA	NA	NA
XLOC_005724	TCONS_00018025,TCONS_00018024,TCONS_00018019,	13:12022072:12099075:-	0	1	ENSG00000155506	LARP1	1
XLOC_005725	TCONS_00018022,TCONS_00018023,TCONS_00018021,	13:12034550:12041047:-	0	1	ENSG00000155508	CNOT8	1
XLOC_018346	TCONS_00059822,	5:56214316:56217040:+	1	0	NA	NA	NA
XLOC_005726	TCONS_00018030,TCONS_00018028,TCONS_00018031,TCONS_00018029,TCONS_00018035,TCONS_00018027,TCONS_00018036,	13:12142037:12153050:-	0	1	ENSG00000164576	SAP30L	1
XLOC_005727	TCONS_00018037,TCONS_00018043,TCONS_00018040,TCONS_00018038,TCONS_00018044,TCONS_00018039,	13:12155756:12237671:-	0	1	ENSG00000164574	GALNT10	1
XLOC_018347	TCONS_00059823,TCONS_00059824,	5:56217046:56222641:+	1	0	NA	NA	NA
XLOC_005728	TCONS_00018045,TCONS_00018046,	13:12264885:12274909:-	0	1	ENSG00000037749	MFAP3	1
XLOC_018348	TCONS_00059825,	5:56221531:56222493:+	1	0	NA	NA	NA
XLOC_023650	TCONS_00075891,TCONS_00075890,	AADN04002498.1:8726:13945:-	1	0	NA	NA	NA
XLOC_009610	TCONS_00031377,TCONS_00031379,	2:19666413:19700914:-	0	1	ENSG00000136738	STAM	1
XLOC_023651	TCONS_00075892,	AADN04002502.1:15023:15856:-	1	0	NA	NA	NA
XLOC_023652	TCONS_00075893,	AADN04002502.1:16375:17895:-	1	0	NA	NA	NA
XLOC_009611	TCONS_00031381,	2:19808314:19811728:-	1	0	NA	NA	NA
XLOC_009612	TCONS_00031382,	2:19811803:19814085:-	1	0	NA	NA	NA
XLOC_009613	TCONS_00031383,	2:19816949:19819766:-	1	0	NA	NA	NA
XLOC_023654	TCONS_00075895,	AADN04002509.1:21:1216:+	0	0	NA	NA	NA
XLOC_014910	TCONS_00048814,TCONS_00048820,TCONS_00048818,TCONS_00048815,TCONS_00048821,TCONS_00048819,TCONS_00048816,TCONS_00048817,	3:18657754:18713434:-	0	1	ENSG00000116141	MARK1	1
XLOC_023655	TCONS_00075896,TCONS_00075897,	AADN04002509.1:1316:15609:+	0	0	NA	NA	NA
XLOC_013130	TCONS_00043015,TCONS_00043016,TCONS_00043013,TCONS_00043014,	27:1562374:1579113:-	0	1	ENSG00000006062	MAP3K14	1
XLOC_009614	TCONS_00031394,TCONS_00031391,TCONS_00031386,TCONS_00031392,TCONS_00031387,TCONS_00031384,TCONS_00031393,TCONS_00031390,TCONS_00031388,TCONS_00031385,	2:19823100:19834589:-	0	1	ENSG00000026025	VIM	1
XLOC_000511	TCONS_00001505,TCONS_00001506,TCONS_00001507,	1:50758966:50773143:+	0	1	ENSG00000100311	PDGFB	1
XLOC_014911	TCONS_00048827,TCONS_00048828,TCONS_00048825,	3:18807578:18832220:-	0	1	ENSG00000067704	IARS2	1
XLOC_014912	TCONS_00048829,	3:18905114:18905834:-	1	0	NA	NA	NA
XLOC_027532	TCONS_00082701,	AADN04015384.1:8:2379:+	1	0	NA	NA	NA
XLOC_000512	TCONS_00001508,TCONS_00001509,	1:50786707:50796157:+	0	1	NA	NA	NA
XLOC_013132	TCONS_00043021,TCONS_00043019,TCONS_00043022,TCONS_00043023,	27:1656611:1665982:-	0	1	ENSG00000108671	PSMD11	1
XLOC_009616	TCONS_00031396,	2:19836426:19838467:-	1	1	NA	NA	NA
XLOC_009617	TCONS_00031397,	2:19839913:19841045:-	1	0	NA	NA	NA
XLOC_014913	TCONS_00048830,	3:18906199:18907325:-	1	0	NA	NA	NA
XLOC_027533	TCONS_00082704,TCONS_00082705,TCONS_00082702,	AADN04015390.1:275:5315:-	1	1	NA	NA	NA
XLOC_000513	TCONS_00001514,TCONS_00001520,TCONS_00001518,TCONS_00001515,TCONS_00001512,TCONS_00001516,TCONS_00001513,	1:50796272:50870334:+	0	1	NA	NA	NA
XLOC_013133	TCONS_00043020,	27:1657762:1658664:-	0	1	ENSG00000176749	CDK5R1	1
XLOC_000514	TCONS_00001521,	1:50819557:50820368:+	1	0	NA	NA	NA
XLOC_013134	TCONS_00043024,	27:1667628:1668499:-	1	0	NA	NA	NA
XLOC_009618	TCONS_00031398,	2:19842436:19843608:-	1	0	NA	NA	NA
XLOC_014914	TCONS_00048831,	3:18907528:18908290:-	1	0	NA	NA	NA
XLOC_014915	TCONS_00048832,	3:19144886:19169739:-	0	1	ENSG00000143353	LYPLAL1	1
XLOC_013135	TCONS_00043025,	27:1672021:1673804:-	0	1	ENSG00000180340	FZD2	1
XLOC_009619	TCONS_00031400,TCONS_00031399,TCONS_00031401,	2:20155345:20175175:-	0	1	ENSG00000165983	PTER	1
XLOC_013136	TCONS_00043026,	27:1675697:1676717:-	1	0	NA	NA	NA
XLOC_014916	TCONS_00048833,	3:19369482:19432348:-	0	1	ENSG00000092969	TGFB2	1
XLOC_027536	TCONS_00082708,	AADN04015401.1:591:3844:-	0	1	NA	NA	NA
XLOC_000516	TCONS_00001525,TCONS_00001526,TCONS_00001523,	1:50821017:50826250:+	0	1	ENSG00000221890	NPTXR	1
XLOC_000517	TCONS_00001531,TCONS_00001529,TCONS_00001527,TCONS_00001530,TCONS_00001528,	1:50828934:50842305:+	0	1	ENSG00000100246	DNAL4	1
XLOC_013137	TCONS_00043027,	27:1676864:1677699:-	1	0	NA	NA	NA
XLOC_014917	TCONS_00048835,	3:19438933:19440730:-	1	0	NA	NA	NA
XLOC_014918	TCONS_00048838,TCONS_00048836,TCONS_00048837,	3:19442845:19477007:-	0	1	ENSG00000067533	RRP15	1
XLOC_000518	TCONS_00001542,TCONS_00001534,TCONS_00001549,TCONS_00001543,TCONS_00001532,TCONS_00001544,TCONS_00001533,TCONS_00001545,	1:50843120:50931506:+	0	1	NA	NA	NA
XLOC_013138	TCONS_00043044,TCONS_00043039,TCONS_00043036,TCONS_00043045,TCONS_00043042,TCONS_00043037,TCONS_00043046,TCONS_00043043,TCONS_00043040,TCONS_00043038,	27:1738393:1756539:-	0	0	ENSG00000159314	ARHGAP27	1
XLOC_000519	TCONS_00001537,TCONS_00001538,TCONS_00001539,TCONS_00001536,	1:50868689:50879293:+	0	1	ENSG00000100221	JOSD1	1
XLOC_013139	TCONS_00043030,TCONS_00043029,	27:1723351:1729780:-	0	1	ENSG00000030582	GRN	1
XLOC_014919	TCONS_00048839,	3:19677382:19766978:-	0	1	ENSG00000162814	SPATA17	1
XLOC_018800	TCONS_00061310,TCONS_00061308,TCONS_00061309,TCONS_00061306,TCONS_00061307,	5:35739575:35767297:-	0	1	ENSG00000129521	EGLN3	1
XLOC_004400	TCONS_00013526,TCONS_00013527,TCONS_00013524,TCONS_00013525,	11:7479956:7507458:+	0	1	ENSG00000196470	SIAH1	1
XLOC_017020	TCONS_00055679,TCONS_00055676,	4:23589540:23789476:-	0	1	ENSG00000145416	MARCH1	1
XLOC_018801	TCONS_00061313,TCONS_00061317,TCONS_00061314,TCONS_00061315,TCONS_00061316,	5:35773851:35808351:-	0	1	NA	NA	NA
XLOC_004401	TCONS_00013531,TCONS_00013532,TCONS_00013530,TCONS_00013528,	11:7701457:7774584:+	0	1	ENSG00000129636	ITFG1	1
XLOC_017021	TCONS_00055682,TCONS_00055683,	4:23941334:23961289:-	0	1	ENSG00000262803	AL354943.1	0
XLOC_018802	TCONS_00061319,	5:35931266:35934605:-	1	0	NA	NA	NA
XLOC_018803	TCONS_00061320,TCONS_00061321,	5:35935713:35942945:-	0	1	ENSG00000165389	SPTSSA	1
XLOC_004403	TCONS_00013540,TCONS_00013538,TCONS_00013539,TCONS_00013537,	11:7836916:7847795:+	0	1	ENSG00000069345	DNAJA2	1
XLOC_017024	TCONS_00055690,TCONS_00055688,TCONS_00055694,TCONS_00055691,TCONS_00055689,TCONS_00055695,TCONS_00055692,TCONS_00055696,TCONS_00055693,	4:25161883:25208849:-	0	1	ENSG00000137628	DDX60	1
XLOC_022320	TCONS_00073210,TCONS_00073206,TCONS_00073207,TCONS_00073204,	AADN04000745.1:51964:62475:-	0	1	NA	NA	NA
XLOC_018804	TCONS_00061330,TCONS_00061328,TCONS_00061325,TCONS_00061322,TCONS_00061331,TCONS_00061329,TCONS_00061323,TCONS_00061327,TCONS_00061324,	5:35945797:35975577:-	0	1	NA	NA	NA
XLOC_004404	TCONS_00013541,	11:7860500:7885129:+	0	0	NA	NA	NA
XLOC_004405	TCONS_00013542,	11:7889806:7903422:+	0	1	ENSG00000155330	C16orf87	1
XLOC_017025	TCONS_00055701,TCONS_00055702,TCONS_00055698,TCONS_00055699,	4:25537722:25597668:-	0	1	ENSG00000109572	CLCN3	1
XLOC_018805	TCONS_00061337,TCONS_00061334,TCONS_00061335,TCONS_00061333,	5:35996243:36001788:-	0	1	ENSG00000165410	CFL2	1
XLOC_018806	TCONS_00061342,TCONS_00061343,TCONS_00061338,TCONS_00061347,TCONS_00061341,TCONS_00061339,	5:36010210:36064579:-	0	1	ENSG00000198604	BAZ1A	1
XLOC_004406	TCONS_00013543,TCONS_00013545,	11:7910949:7941408:+	0	1	ENSG00000140795	MYLK3	1
XLOC_017026	TCONS_00055704,	4:25584623:25585686:-	1	0	NA	NA	NA
XLOC_004407	TCONS_00013546,TCONS_00013555,TCONS_00013547,TCONS_00013556,TCONS_00013553,TCONS_00013550,TCONS_00013548,TCONS_00013554,TCONS_00013551,	11:7949371:7976331:+	0	1	ENSG00000069329	VPS35	1
XLOC_018807	TCONS_00061348,	5:36047263:36048025:-	1	0	NA	NA	NA
XLOC_018808	TCONS_00061349,	5:36048092:36048959:-	1	0	NA	NA	NA
XLOC_004408	TCONS_00013558,TCONS_00013557,	11:7987726:8003577:+	0	1	ENSG00000171241	SHCBP1	1
XLOC_017028	TCONS_00055706,	4:25590004:25590445:-	1	0	NA	NA	NA
XLOC_018809	TCONS_00061351,	5:36081498:36083630:-	1	0	NA	NA	NA
XLOC_004409	TCONS_00013559,	11:8445686:8463230:+	0	1	ENSG00000187135	VSTM2B	1
XLOC_017029	TCONS_00055707,	4:25900254:25900939:-	0	0	NA	NA	NA
XLOC_015790	TCONS_00051542,TCONS_00051543,TCONS_00051544,TCONS_00051541,	33:617831:620411:+	0	1	ENSG00000123374	CDK2	1
XLOC_001390	TCONS_00004221,	1:135460157:135461170:+	1	0	NA	NA	NA
XLOC_001391	TCONS_00004222,	1:135461860:135465887:+	1	0	NA	NA	NA
XLOC_015791	TCONS_00051548,TCONS_00051545,TCONS_00051546,	33:621477:625837:+	0	1	ENSG00000111540	RAB5B	1
XLOC_015792	TCONS_00051553,TCONS_00051554,TCONS_00051551,TCONS_00051549,TCONS_00051555,TCONS_00051552,TCONS_00051556,	33:626597:642772:+	0	1	NA	NA	NA
XLOC_001392	TCONS_00004223,	1:135467531:135481600:+	1	0	NA	NA	NA
XLOC_015793	TCONS_00051557,	33:644808:646220:+	0	1	ENSG00000197728	RPS26	1
XLOC_001393	TCONS_00004224,	1:135477563:135479474:+	1	0	NA	NA	NA
XLOC_001394	TCONS_00004225,	1:135484231:135495505:+	1	0	NA	NA	NA
XLOC_015794	TCONS_00051562,TCONS_00051560,	33:646832:664492:+	0	1	ENSG00000065361	ERBB3	1
XLOC_015795	TCONS_00051565,TCONS_00051563,TCONS_00051564,	33:664849:675364:+	0	1	NA	NA	NA
XLOC_019670	TCONS_00064234,	6:15094495:15098237:-	1	0	NA	NA	NA
XLOC_001395	TCONS_00004226,	1:135506245:135509365:+	0	1	ENSG00000119147	C2orf40	1
XLOC_005270	TCONS_00016433,TCONS_00016430,TCONS_00016431,	12:12544998:12695582:-	1	1	NA	NA	NA
XLOC_026210	TCONS_00080429,TCONS_00080430,	AADN04009784.1:1763:8421:-	0	1	NA	NA	NA
XLOC_015796	TCONS_00051566,	33:675550:676404:+	1	0	NA	NA	NA
XLOC_019671	TCONS_00064238,TCONS_00064235,TCONS_00064236,TCONS_00064237,	6:15100444:15373698:-	0	1	ENSG00000156110	ADK	1
XLOC_005271	TCONS_00016434,	12:13123531:13125847:-	1	0	ENSG00000241472	PTPRG-AS1	0
XLOC_001396	TCONS_00004228,	1:135570852:135577119:+	0	0	NA	NA	NA
XLOC_019672	TCONS_00064246,TCONS_00064243,TCONS_00064240,TCONS_00064244,TCONS_00064241,TCONS_00064245,TCONS_00064242,	6:15392444:15448600:-	0	1	ENSG00000035403	VCL	1
XLOC_015797	TCONS_00051568,TCONS_00051567,	33:676520:678804:+	0	1	ENSG00000135482	ZC3H10	1
XLOC_015798	TCONS_00051570,TCONS_00051571,TCONS_00051569,	33:679100:688887:+	1	1	ENSG00000139641	ESYT1	1
XLOC_019673	TCONS_00064247,	6:15493644:15501817:-	0	1	ENSG00000122861	PLAU	1
XLOC_001399	TCONS_00004231,	1:136254653:136260875:+	0	1	ENSG00000198075	SULT1C4	1
XLOC_015799	TCONS_00051574,TCONS_00051572,TCONS_00051573,	33:689614:693434:+	0	1	ENSG00000196465	MYL6B	1
XLOC_019674	TCONS_00064249,TCONS_00064252,TCONS_00064253,TCONS_00064248,TCONS_00064254,TCONS_00064251,	6:15800342:15883196:-	0	1	ENSG00000214655	ZSWIM8	1
XLOC_019675	TCONS_00064255,	6:15893698:15896845:-	1	0	NA	NA	NA
XLOC_005275	TCONS_00016441,TCONS_00016439,TCONS_00016442,TCONS_00016443,TCONS_00016440,	12:13545994:13553862:-	0	1	NA	NA	NA
XLOC_019676	TCONS_00064260,TCONS_00064258,TCONS_00064261,TCONS_00064256,TCONS_00064262,TCONS_00064257,	6:15897908:15920691:-	0	1	ENSG00000172586	CHCHD1	1
XLOC_005276	TCONS_00016444,TCONS_00016445,	12:13636608:13642981:-	0	1	ENSG00000163636	PSMD6	1
XLOC_005277	TCONS_00016447,TCONS_00016448,TCONS_00016446,	12:13658170:13748098:-	0	1	ENSG00000163637	PRICKLE2	1
XLOC_019678	TCONS_00064266,TCONS_00064264,TCONS_00064265,	6:15922960:15933426:-	0	1	ENSG00000196968	FUT11	1
XLOC_005278	TCONS_00016452,TCONS_00016456,TCONS_00016450,TCONS_00016454,	12:13755849:13821458:-	0	1	ENSG00000163638	ADAMTS9	1
XLOC_019679	TCONS_00064272,TCONS_00064273,TCONS_00064270,TCONS_00064268,TCONS_00064271,TCONS_00064269,	6:15933793:15969684:-	0	1	ENSG00000176986	SEC24C	1
XLOC_026219	TCONS_00080439,	AADN04009860.1:3917:8821:+	0	1	NA	NA	NA
XLOC_010580	TCONS_00034447,TCONS_00034444,TCONS_00034450,TCONS_00034448,TCONS_00034445,TCONS_00034449,TCONS_00034443,	2:141938229:141981419:-	0	1	ENSG00000155926	SLA	1
XLOC_024980	TCONS_00078202,	AADN04005431.1:2102:9172:+	0	0	NA	NA	NA
XLOC_009160	TCONS_00030045,TCONS_00030042,TCONS_00030046,TCONS_00030044,	2:113238276:113368141:+	0	1	ENSG00000171316	CHD7	1
XLOC_010581	TCONS_00034451,	2:141944589:141950402:-	0	0	NA	NA	NA
XLOC_010582	TCONS_00034455,TCONS_00034452,TCONS_00034456,TCONS_00034453,TCONS_00034454,	2:142081000:142121322:-	0	1	ENSG00000104419	NDRG1	1
XLOC_010584	TCONS_00034461,TCONS_00034465,TCONS_00034462,TCONS_00034460,	2:142168104:142181413:-	1	0	NA	NA	NA
XLOC_014460	TCONS_00047436,	3:80361151:80364070:+	0	1	ENSG00000135312	HTR1B	1
XLOC_000060	TCONS_00000174,	1:3349635:3350060:+	1	0	NA	NA	NA
XLOC_009164	TCONS_00030049,	2:113783066:113784674:+	1	0	NA	NA	NA
XLOC_021000	TCONS_00068818,	8:28879417:28883820:+	1	0	NA	NA	NA
XLOC_009165	TCONS_00030050,	2:113786496:113788653:+	1	0	NA	NA	NA
XLOC_010586	TCONS_00034467,	2:142194523:142267928:-	0	1	ENSG00000250656	ST3GAL1P1	0
XLOC_000061	TCONS_00000175,	1:3350443:3351320:+	1	0	NA	NA	NA
XLOC_010587	TCONS_00034472,TCONS_00034481,TCONS_00034479,TCONS_00034476,TCONS_00034473,TCONS_00034470,TCONS_00034477,TCONS_00034471,TCONS_00034469,TCONS_00034478,TCONS_00034475,	2:142653038:142739754:-	0	1	ENSG00000066827	ZFAT	1
XLOC_027082	TCONS_00081901,	AADN04013231.1:605:4248:-	1	1	NA	NA	NA
XLOC_028862	TCONS_00084820,	KQ759443.1:10811:13078:-	1	0	NA	NA	NA
XLOC_000062	TCONS_00000176,	1:3353424:3355218:+	1	0	NA	NA	NA
XLOC_009166	TCONS_00030051,	2:113788709:113789976:+	1	0	NA	NA	NA
XLOC_010588	TCONS_00034487,TCONS_00034485,TCONS_00034482,	2:142755195:142782527:-	0	0	ENSG00000207582	MIR30B	0
XLOC_014463	TCONS_00047440,	3:80912847:80915780:+	1	0	NA	NA	NA
XLOC_000063	TCONS_00000177,	1:3355293:3356631:+	1	0	NA	NA	NA
XLOC_021002	TCONS_00068830,TCONS_00068828,TCONS_00068834,TCONS_00068831,TCONS_00068829,TCONS_00068835,TCONS_00068827,TCONS_00068833,	8:29105648:29124237:+	0	1	ENSG00000116754	SRSF11	1
XLOC_000064	TCONS_00000178,	1:3356959:3358012:+	1	0	NA	NA	NA
XLOC_021003	TCONS_00068840,TCONS_00068838,	8:29152909:29168321:+	0	1	ENSG00000116761	CTH	1
XLOC_010589	TCONS_00034486,	2:142768350:142774716:-	1	0	NA	NA	NA
XLOC_014464	TCONS_00047447,TCONS_00047441,TCONS_00047442,	3:80947516:81051264:+	0	1	ENSG00000118407	FILIP1	1
XLOC_014465	TCONS_00047452,TCONS_00047453,TCONS_00047450,TCONS_00047454,TCONS_00047451,TCONS_00047449,	3:81056368:81072937:+	0	1	ENSG00000112697	TMEM30A	1
XLOC_027085	TCONS_00081905,	AADN04013242.1:1266:6822:+	0	0	NA	NA	NA
XLOC_000065	TCONS_00000182,	1:3375933:3382303:+	1	0	NA	NA	NA
XLOC_021004	TCONS_00068841,	8:29220792:29222403:+	1	0	NA	NA	NA
XLOC_009169	TCONS_00030057,TCONS_00030054,TCONS_00030055,	2:114001978:114170044:+	1	0	ENSG00000185942	NKAIN3	1
XLOC_021005	TCONS_00068842,TCONS_00068843,	8:29654460:29659315:+	0	1	ENSG00000254685	FPGT	1
XLOC_014466	TCONS_00047455,TCONS_00047456,	3:81074319:81077654:+	0	1	ENSG00000112695	COX7A2	1
XLOC_028866	TCONS_00084833,TCONS_00084837,TCONS_00084827,	KQ759445.1:51:10829:-	0	1	NA	NA	NA
XLOC_000066	TCONS_00000183,	1:3383589:3386935:+	1	0	NA	NA	NA
XLOC_000067	TCONS_00000184,	1:3395922:3397512:+	1	0	NA	NA	NA
XLOC_021006	TCONS_00068845,TCONS_00068844,	8:29663136:29707475:+	0	1	ENSG00000116783	TNNI3K	1
XLOC_001850	TCONS_00005559,	1:194321212:194366967:+	0	1	ENSG00000166341	DCHS1	1
XLOC_014467	TCONS_00047458,TCONS_00047468,TCONS_00047462,TCONS_00047457,	3:81088530:81188721:+	0	1	ENSG00000111799	COL12A1	1
XLOC_001851	TCONS_00005570,TCONS_00005568,TCONS_00005565,TCONS_00005562,TCONS_00005574,TCONS_00005571,TCONS_00005569,TCONS_00005566,TCONS_00005572,TCONS_00005567,TCONS_00005564,TCONS_00005573,	1:194371319:194384825:+	0	1	NA	NA	NA
XLOC_000068	TCONS_00000185,TCONS_00000186,	1:3398433:3399953:+	1	0	NA	NA	NA
XLOC_021007	TCONS_00068848,TCONS_00068849,TCONS_00068846,TCONS_00068847,	8:29735921:29740182:+	0	1	ENSG00000162623	TYW3	1
XLOC_000069	TCONS_00000187,	1:3403573:3404407:+	1	0	NA	NA	NA
XLOC_021008	TCONS_00068851,TCONS_00068852,TCONS_00068850,	8:29800336:29815662:+	0	1	ENSG00000162624	LHX8	1
XLOC_014469	TCONS_00047472,TCONS_00047470,TCONS_00047471,	3:81742698:81768754:+	0	1	ENSG00000119899	SLC17A5	1
XLOC_001852	TCONS_00005577,TCONS_00005580,TCONS_00005575,TCONS_00005579,TCONS_00005576,	1:194384904:194400147:+	0	1	ENSG00000132275	RRP8	1
XLOC_001853	TCONS_00005582,TCONS_00005586,TCONS_00005583,TCONS_00005584,TCONS_00005581,	1:194413326:194419459:+	0	1	ENSG00000132254	ARFIP2	1
XLOC_021009	TCONS_00068865,TCONS_00068862,TCONS_00068857,TCONS_00068863,TCONS_00068860,TCONS_00068858,TCONS_00068864,TCONS_00068861,TCONS_00068859,TCONS_00068856,TCONS_00068853,	8:29887798:29899133:+	0	1	ENSG00000137955	RABGGTB	1
XLOC_001854	TCONS_00005591,TCONS_00005589,TCONS_00005587,TCONS_00005590,TCONS_00005588,	1:194431643:194438837:+	0	1	ENSG00000110171	TRIM3	1
XLOC_018350	TCONS_00059829,TCONS_00059832,TCONS_00059827,	5:56311788:56329578:+	0	1	ENSG00000126775	ATG14	1
XLOC_001855	TCONS_00005597,TCONS_00005594,TCONS_00005595,TCONS_00005596,TCONS_00005593,	1:194439165:194442900:+	0	1	ENSG00000110169	HPX	1
XLOC_001856	TCONS_00005602,TCONS_00005598,TCONS_00005600,TCONS_00005601,	1:194443873:194449182:+	0	1	ENSG00000166313	APBB1	1
XLOC_005731	TCONS_00018050,	13:12715434:12724288:-	1	0	NA	NA	NA
XLOC_018351	TCONS_00059835,TCONS_00059833,	5:56373608:56395844:+	0	1	ENSG00000126787	DLGAP5	1
XLOC_001857	TCONS_00005610,TCONS_00005605,TCONS_00005611,TCONS_00005609,TCONS_00005606,TCONS_00005603,TCONS_00005612,TCONS_00005607,TCONS_00005604,	1:194465096:194473366:+	0	1	ENSG00000051009	FAM160A2	1
XLOC_005732	TCONS_00018054,TCONS_00018051,TCONS_00018052,TCONS_00018053,	13:12877259:12904021:-	0	1	ENSG00000145907	G3BP1	1
XLOC_018352	TCONS_00059838,TCONS_00059836,	5:56436178:56466813:+	0	1	ENSG00000198554	WDHD1	1
XLOC_018353	TCONS_00059840,TCONS_00059841,TCONS_00059839,	5:56470540:56489092:+	0	1	ENSG00000131979	GCH1	1
XLOC_005734	TCONS_00018062,TCONS_00018060,TCONS_00018061,	13:12997525:13010220:-	0	1	ENSG00000123643	SLC36A1	1
XLOC_018354	TCONS_00059847,TCONS_00059844,TCONS_00059845,TCONS_00059842,	5:56486715:56598103:+	0	1	ENSG00000197045	GMFB	1
XLOC_005735	TCONS_00018063,TCONS_00018064,	13:13010716:13018170:-	0	1	ENSG00000196743	GM2A	1
XLOC_018355	TCONS_00059843,	5:56492459:56494265:+	1	0	NA	NA	NA
XLOC_018356	TCONS_00059849,TCONS_00059850,TCONS_00059848,	5:56598848:56605042:+	0	1	ENSG00000100528	CNIH1	1
XLOC_005737	TCONS_00018066,	13:13047732:13048803:-	1	0	NA	NA	NA
XLOC_005738	TCONS_00018067,	13:13057890:13059882:-	0	1	ENSG00000211445	GPX3	1
XLOC_005739	TCONS_00018068,	13:13062942:13064550:-	0	1	ENSG00000256917	AC008033.2	0
XLOC_009621	TCONS_00031405,TCONS_00031404,	2:20644764:20647580:-	0	1	ENSG00000152464	RPP38	1
XLOC_009623	TCONS_00031410,TCONS_00031414,TCONS_00031409,TCONS_00031415,TCONS_00031407,TCONS_00031416,TCONS_00031413,	2:20686842:20781828:-	0	1	NA	NA	NA
XLOC_013140	TCONS_00043032,TCONS_00043033,TCONS_00043031,	27:1730473:1735783:-	0	1	ENSG00000175718	RBMXL3	1
XLOC_009624	TCONS_00031417,	2:20774694:20787580:-	0	0	NA	NA	NA
XLOC_014920	TCONS_00048840,	3:19966479:19976766:-	1	0	NA	NA	NA
XLOC_023665	TCONS_00075914,TCONS_00075907,TCONS_00075913,TCONS_00075908,	AADN04002513.1:1400:9547:+	0	0	NA	NA	NA
XLOC_027540	TCONS_00082713,	AADN04015427.1:3469:5057:+	1	0	NA	NA	NA
XLOC_023666	TCONS_00075916,	AADN04002516.1:9981:12233:+	1	0	NA	NA	NA
XLOC_000521	TCONS_00001550,	1:50942037:50943273:+	1	0	NA	NA	NA
XLOC_013141	TCONS_00043047,TCONS_00043050,TCONS_00043048,TCONS_00043051,TCONS_00043049,	27:1757582:1772772:-	0	1	NA	NA	NA
XLOC_009625	TCONS_00031418,	2:20782786:20783398:-	1	0	NA	NA	NA
XLOC_014921	TCONS_00048841,	3:19977311:19978013:-	1	0	NA	NA	NA
XLOC_014922	TCONS_00048842,	3:19978140:19979367:-	1	0	NA	NA	NA
XLOC_023667	TCONS_00075920,	AADN04002517.1:2373:5078:-	0	1	NA	NA	NA
XLOC_027542	TCONS_00082715,	AADN04015431.1:328:4673:-	1	0	NA	NA	NA
XLOC_000522	TCONS_00001551,	1:50943962:50945258:+	1	1	NA	NA	NA
XLOC_000523	TCONS_00001552,	1:50948357:50950627:+	0	1	ENSG00000168135	KCNJ4	1
XLOC_013143	TCONS_00043059,TCONS_00043056,TCONS_00043053,TCONS_00043057,TCONS_00043054,	27:1782741:1787570:-	0	1	ENSG00000278023	RDM1	1
XLOC_009627	TCONS_00031420,	2:20790467:20791871:-	1	0	NA	NA	NA
XLOC_014923	TCONS_00048843,	3:19980870:19981796:-	1	0	NA	NA	NA
XLOC_023668	TCONS_00075925,	AADN04002517.1:6076:7222:-	0	0	NA	NA	NA
XLOC_014924	TCONS_00048846,TCONS_00048847,TCONS_00048844,TCONS_00048845,	3:19992494:19997419:-	1	0	NA	NA	NA
XLOC_023669	TCONS_00075926,	AADN04002517.1:7422:9564:-	1	0	NA	NA	NA
XLOC_027544	TCONS_00082717,	AADN04015452.1:1567:4895:+	1	0	NA	NA	NA
XLOC_000524	TCONS_00001554,TCONS_00001555,TCONS_00001556,TCONS_00001553,	1:50962292:50983824:+	0	1	ENSG00000213923	CSNK1E	1
XLOC_027545	TCONS_00082718,	AADN04015454.1:910:4135:-	0	1	NA	NA	NA
XLOC_000525	TCONS_00001563,TCONS_00001560,TCONS_00001558,TCONS_00001561,TCONS_00001559,	1:50984686:51010289:+	0	1	ENSG00000198792	TMEM184B	1
XLOC_013145	TCONS_00043062,TCONS_00043063,	27:1793526:1797993:-	0	1	NA	NA	NA
XLOC_000526	TCONS_00001569,TCONS_00001566,TCONS_00001567,TCONS_00001564,TCONS_00001568,TCONS_00001565,	1:51013879:51033131:+	0	1	ENSG00000184381	PLA2G6	1
XLOC_013146	TCONS_00043064,TCONS_00043070,TCONS_00043068,TCONS_00043065,TCONS_00043071,TCONS_00043069,TCONS_00043066,TCONS_00043072,	27:1800038:1831766:-	0	1	ENSG00000007314	SCN4A	1
XLOC_014926	TCONS_00048850,TCONS_00048851,	3:20756772:20783052:-	0	1	ENSG00000136636	KCTD3	1
XLOC_000527	TCONS_00001574,TCONS_00001571,TCONS_00001575,TCONS_00001572,TCONS_00001576,	1:51033744:51042293:+	0	1	ENSG00000128298	BAIAP2L2	1
XLOC_013148	TCONS_00043075,	27:1859305:1864664:-	1	0	NA	NA	NA
XLOC_014928	TCONS_00048858,TCONS_00048853,TCONS_00048857,	3:21044044:21078649:-	0	1	ENSG00000117724	CENPF	1
XLOC_014929	TCONS_00048859,	3:21192263:21193314:-	1	0	NA	NA	NA
XLOC_027549	TCONS_00082727,TCONS_00082730,	AADN04015461.1:2438:5368:+	1	0	NA	NA	NA
XLOC_013149	TCONS_00043076,TCONS_00043077,	27:1865221:1872120:-	0	1	ENSG00000108592	FTSJ3	1
XLOC_018810	TCONS_00061352,	5:36085113:36087322:-	1	0	NA	NA	NA
XLOC_004410	TCONS_00013564,TCONS_00013561,TCONS_00013565,	11:8478678:8481342:+	0	1	ENSG00000105171	POP4	1
XLOC_017030	TCONS_00055716,TCONS_00055717,TCONS_00055718,TCONS_00055712,	4:26748614:26796383:-	1	0	NA	NA	NA
XLOC_004411	TCONS_00013567,TCONS_00013568,TCONS_00013569,TCONS_00013566,	11:8492649:8499004:+	0	1	ENSG00000166289	PLEKHF1	1
XLOC_018811	TCONS_00061357,TCONS_00061354,TCONS_00061358,TCONS_00061355,	5:36092630:36111970:-	0	1	ENSG00000227834	AP003385.1	0
XLOC_018812	TCONS_00061360,TCONS_00061361,TCONS_00061359,	5:36134090:36155143:-	0	1	ENSG00000092020	PPP2R3C	1
XLOC_004412	TCONS_00013575,TCONS_00013573,TCONS_00013574,TCONS_00013571,	11:8570296:8585256:+	0	1	ENSG00000105173	CCNE1	1
XLOC_018813	TCONS_00061362,TCONS_00061363,	5:36201600:36204002:-	1	0	NA	NA	NA
XLOC_004414	TCONS_00013578,	11:8589785:8590974:+	1	0	NA	NA	NA
XLOC_017034	TCONS_00055725,TCONS_00055722,TCONS_00055723,TCONS_00055724,	4:28880217:28890136:-	0	1	ENSG00000189184	PCDH18	1
XLOC_018814	TCONS_00061364,	5:36228709:36230245:-	1	0	NA	NA	NA
XLOC_022331	TCONS_00073221,	AADN04000754.1:9237:44287:+	0	0	NA	NA	NA
XLOC_018815	TCONS_00061365,	5:36232151:36233019:-	1	0	NA	NA	NA
XLOC_004415	TCONS_00013580,TCONS_00013584,TCONS_00013581,TCONS_00013579,TCONS_00013582,TCONS_00013586,TCONS_00013583,	11:8625144:8665913:+	0	1	ENSG00000105176	URI1	1
XLOC_017036	TCONS_00055727,	4:29138208:29195569:-	0	1	ENSG00000151012	SLC7A11	1
XLOC_018816	TCONS_00061366,TCONS_00061367,	5:36236931:36240449:-	0	1	ENSG00000100906	NFKBIA	1
XLOC_018817	TCONS_00061374,TCONS_00061369,TCONS_00061383,TCONS_00061380,TCONS_00061387,TCONS_00061381,TCONS_00061376,TCONS_00061373,TCONS_00061370,TCONS_00061368,TCONS_00061382,	5:36275772:36390080:-	0	1	ENSG00000174373	RALGAPA1	1
XLOC_017037	TCONS_00055733,TCONS_00055730,TCONS_00055737,TCONS_00055734,TCONS_00055731,TCONS_00055738,TCONS_00055735,TCONS_00055732,	4:29436646:29467574:-	0	1	ENSG00000109381	ELF2	1
XLOC_018818	TCONS_00061389,TCONS_00061392,TCONS_00061390,TCONS_00061388,	5:36563371:36576633:-	0	1	ENSG00000151332	MBIP	1
XLOC_017038	TCONS_00055742,TCONS_00055740,TCONS_00055741,	4:29472036:29493852:-	0	1	NA	NA	NA
XLOC_017039	TCONS_00055743,TCONS_00055744,	4:29494724:29496849:-	1	0	ENSG00000109390	NDUFC1	1
XLOC_022337	TCONS_00073237,TCONS_00073231,TCONS_00073238,TCONS_00073235,TCONS_00073236,TCONS_00073233,TCONS_00073230,	AADN04000776.1:17411:50647:+	0	1	NA	NA	NA
XLOC_022338	TCONS_00073242,TCONS_00073240,TCONS_00073241,TCONS_00073239,	AADN04000776.1:7306:13343:-	0	1	NA	NA	NA
XLOC_022339	TCONS_00073249,TCONS_00073247,TCONS_00073244,TCONS_00073245,	AADN04000776.1:50934:58064:-	0	1	NA	NA	NA
XLOC_008303	TCONS_00027611,	2:5509584:5660988:+	0	1	ENSG00000183873	SCN5A	1
XLOC_019680	TCONS_00064275,	6:15965471:15969300:-	1	0	NA	NA	NA
XLOC_005281	TCONS_00016461,TCONS_00016473,TCONS_00016470,TCONS_00016465,TCONS_00016462,TCONS_00016474,TCONS_00016471,TCONS_00016466,TCONS_00016463,TCONS_00016475,TCONS_00016472,	12:14022468:14316669:-	0	1	ENSG00000151276	MAGI1	1
XLOC_013600	TCONS_00044749,TCONS_00044750,	28:3962953:3966340:-	0	1	ENSG00000130513	GDF15	1
XLOC_008304	TCONS_00027612,	2:6212985:6215524:+	1	0	NA	NA	NA
XLOC_026220	TCONS_00080440,	AADN04009861.1:4031:9043:+	0	1	NA	NA	NA
XLOC_019681	TCONS_00064276,	6:16201311:16215922:-	0	1	ENSG00000138279	ANXA7	1
XLOC_019682	TCONS_00064278,TCONS_00064279,TCONS_00064277,	6:16222438:16228037:-	0	1	ENSG00000175390	EIF3F	1
XLOC_005282	TCONS_00016481,TCONS_00016479,TCONS_00016482,TCONS_00016483,TCONS_00016480,TCONS_00016478,	12:14471200:14552260:-	0	1	ENSG00000144749	LRIG1	1
XLOC_013601	TCONS_00044751,TCONS_00044752,	28:3971413:3981718:-	0	1	ENSG00000130517	PGPEP1	1
XLOC_008305	TCONS_00027613,	2:6221209:6227096:+	0	1	NA	NA	NA
XLOC_005283	TCONS_00016489,TCONS_00016487,	12:14765179:14867145:-	0	1	ENSG00000172340	SUCLG2	1
XLOC_013602	TCONS_00044755,TCONS_00044753,	28:4010077:4012194:-	0	1	ENSG00000254858	MPV17L2	1
XLOC_008306	TCONS_00027614,TCONS_00027615,	2:6230515:6247723:+	0	1	ENSG00000013374	NUB1	1
XLOC_019683	TCONS_00064283,TCONS_00064280,TCONS_00064287,TCONS_00064284,TCONS_00064281,TCONS_00064285,TCONS_00064282,TCONS_00064286,	6:16489106:16517012:-	0	1	ENSG00000119969	HELLS	1
XLOC_019684	TCONS_00064288,TCONS_00064291,	6:16517534:16564764:-	0	1	ENSG00000116996	ZP4	1
XLOC_013603	TCONS_00044756,	28:4012345:4014330:-	0	1	ENSG00000216490	IFI30	1
XLOC_008307	TCONS_00027621,TCONS_00027619,TCONS_00027616,TCONS_00027622,TCONS_00027617,TCONS_00027620,TCONS_00027618,	2:6534999:6574931:+	0	1	ENSG00000178234	GALNT11	1
XLOC_026223	TCONS_00080443,	AADN04009865.1:48:8633:-	1	1	NA	NA	NA
XLOC_008308	TCONS_00027623,	2:6773424:6774825:+	1	0	NA	NA	NA
XLOC_026224	TCONS_00080444,	AADN04009867.1:542:1046:+	1	0	NA	NA	NA
XLOC_019685	TCONS_00064289,	6:16519352:16520430:-	1	0	NA	NA	NA
XLOC_005285	TCONS_00016496,TCONS_00016493,TCONS_00016497,TCONS_00016494,TCONS_00016495,TCONS_00016492,	12:15301033:15333698:-	0	1	NA	NA	NA
XLOC_013604	TCONS_00044757,TCONS_00044758,TCONS_00044759,	28:4014701:4033525:-	0	1	ENSG00000105647	PIK3R2	1
XLOC_005286	TCONS_00016504,TCONS_00016501,TCONS_00016505,TCONS_00016502,TCONS_00016503,TCONS_00016500,	12:15333840:15347624:-	0	1	ENSG00000144744	UBA3	1
XLOC_013605	TCONS_00044763,TCONS_00044760,TCONS_00044764,TCONS_00044761,	28:4033871:4050668:-	0	1	ENSG00000099308	MAST3	1
XLOC_008309	TCONS_00027624,	2:6783802:6785485:+	1	0	NA	NA	NA
XLOC_026225	TCONS_00080449,TCONS_00080446,TCONS_00080447,TCONS_00080450,TCONS_00080445,	AADN04009867.1:349:8609:-	1	1	NA	NA	NA
XLOC_019687	TCONS_00064298,TCONS_00064292,TCONS_00064299,TCONS_00064293,TCONS_00064297,TCONS_00064294,	6:16573101:16673473:-	0	1	ENSG00000095587	TLL2	1
XLOC_005287	TCONS_00016507,	12:15345521:15345981:-	1	0	NA	NA	NA
XLOC_013606	TCONS_00044766,TCONS_00044767,TCONS_00044765,	28:4062307:4068574:-	0	1	ENSG00000105643	ARRDC2	1
XLOC_013607	TCONS_00044768,	28:4066721:4067722:-	1	0	NA	NA	NA
XLOC_019688	TCONS_00064295,	6:16587740:16589725:-	1	0	NA	NA	NA
XLOC_019689	TCONS_00064302,	6:16676234:16678046:-	1	0	NA	NA	NA
XLOC_005289	TCONS_00016510,TCONS_00016509,	12:15370854:15437129:-	0	1	ENSG00000114541	FRMD4B	1
XLOC_013609	TCONS_00044771,TCONS_00044770,	28:4085166:4125847:-	0	1	NA	NA	NA
XLOC_026229	TCONS_00080458,TCONS_00080456,	AADN04009907.1:3124:6158:+	0	1	NA	NA	NA
XLOC_010590	TCONS_00034488,TCONS_00034489,	2:143805340:143806582:-	1	0	NA	NA	NA
XLOC_009170	TCONS_00030059,TCONS_00030062,TCONS_00030063,TCONS_00030060,TCONS_00030058,TCONS_00030061,	2:114242516:114271233:+	0	1	ENSG00000185728	YTHDF3	1
XLOC_010592	TCONS_00034491,	2:144637925:144640285:-	0	1	NA	NA	NA
XLOC_024994	TCONS_00078219,	AADN04005451.1:8292:9373:-	0	0	NA	NA	NA
XLOC_009174	TCONS_00030070,TCONS_00030068,TCONS_00030067,	2:114781207:114784895:+	0	1	ENSG00000180828	BHLHE22	1
XLOC_024995	TCONS_00078220,	AADN04005455.1:4866:5745:+	0	1	NA	NA	NA
XLOC_010595	TCONS_00034496,TCONS_00034495,	2:145265136:145281127:-	0	1	NA	NA	NA
XLOC_027090	TCONS_00081916,TCONS_00081917,	AADN04013263.1:600:4735:+	0	1	NA	NA	NA
XLOC_000070	TCONS_00000188,	1:3406800:3408575:+	1	0	NA	NA	NA
XLOC_009175	TCONS_00030073,TCONS_00030074,TCONS_00030075,TCONS_00030072,	2:115214826:115235527:+	0	1	ENSG00000066855	MTFR1	1
XLOC_024996	TCONS_00078221,	AADN04005455.1:9249:13360:-	0	1	NA	NA	NA
XLOC_014471	TCONS_00047474,	3:81776234:81780732:+	1	0	NA	NA	NA
XLOC_010596	TCONS_00034499,TCONS_00034504,TCONS_00034510,TCONS_00034505,TCONS_00034509,TCONS_00034506,TCONS_00034503,	2:145418250:145750021:-	0	1	NA	NA	NA
XLOC_010597	TCONS_00034500,	2:145501534:145502478:-	1	0	NA	NA	NA
XLOC_014472	TCONS_00047475,	3:81781601:81785629:+	1	0	NA	NA	NA
XLOC_027092	TCONS_00081920,	AADN04013272.1:3599:3972:+	1	0	NA	NA	NA
XLOC_009176	TCONS_00030077,	2:115329202:115363295:+	0	1	ENSG00000147570	DNAJC5B	1
XLOC_000073	TCONS_00000191,	1:3439076:3441811:+	1	0	NA	NA	NA
XLOC_021012	TCONS_00068877,TCONS_00068883,TCONS_00068880,TCONS_00068875,TCONS_00068876,TCONS_00068873,TCONS_00068885,TCONS_00068882,	8:29900571:29930188:+	0	1	NA	NA	NA
XLOC_009177	TCONS_00030078,	2:115378323:115415005:+	0	1	ENSG00000147573	TRIM55	1
XLOC_010598	TCONS_00034501,	2:145502569:145503611:-	1	0	NA	NA	NA
XLOC_014473	TCONS_00047495,TCONS_00047492,TCONS_00047503,TCONS_00047487,TCONS_00047507,TCONS_00047493,TCONS_00047504,TCONS_00047476,TCONS_00047501,TCONS_00047488,TCONS_00047497,TCONS_00047494,TCONS_00047505,TCONS_00047491,TCONS_00047489,TCONS_00047486,TCONS_00047498,	3:81786720:81791548:+	0	1	NA	NA	NA
XLOC_010599	TCONS_00034502,	2:145503703:145505362:-	1	0	NA	NA	NA
XLOC_014474	TCONS_00047508,	3:81797578:81798807:+	1	0	NA	NA	NA
XLOC_000074	TCONS_00000194,TCONS_00000192,TCONS_00000193,	1:3465887:3477496:+	0	1	NA	NA	NA
XLOC_021013	TCONS_00068886,	8:29934147:29935328:+	1	0	NA	NA	NA
XLOC_009178	TCONS_00030079,	2:115487420:115488492:+	0	1	ENSG00000179041	RRS1	1
XLOC_021014	TCONS_00068887,	8:29935509:29938533:+	1	0	NA	NA	NA
XLOC_009179	TCONS_00030082,TCONS_00030080,TCONS_00030081,	2:115489628:115506179:+	0	1	ENSG00000147576	ADHFE1	1
XLOC_014475	TCONS_00047510,TCONS_00047511,TCONS_00047509,	3:81811164:81818079:+	0	1	ENSG00000164430	MB21D1	1
XLOC_028875	TCONS_00084848,TCONS_00084849,TCONS_00084846,	KQ759460.1:18068:22171:+	0	1	NA	NA	NA
XLOC_000075	TCONS_00000197,TCONS_00000198,TCONS_00000195,TCONS_00000199,TCONS_00000196,	1:3516488:3529219:+	0	1	ENSG00000134453	RBM17	1
XLOC_028876	TCONS_00084850,	KQ759460.1:25259:26954:+	1	0	NA	NA	NA
XLOC_000076	TCONS_00000201,TCONS_00000208,TCONS_00000202,TCONS_00000209,TCONS_00000203,TCONS_00000200,TCONS_00000207,TCONS_00000204,	1:3537303:3582536:+	0	1	ENSG00000170525	PFKFB3	1
XLOC_021015	TCONS_00068891,TCONS_00068890,TCONS_00068888,	8:243:6839:-	1	0	NA	NA	NA
XLOC_014477	TCONS_00047518,TCONS_00047515,TCONS_00047516,TCONS_00047517,	3:82581654:82616377:+	0	1	ENSG00000162174	ASRGL1	1
XLOC_000077	TCONS_00000210,	1:3583544:3584438:+	1	0	NA	NA	NA
XLOC_021016	TCONS_00068894,TCONS_00068898,TCONS_00068895,TCONS_00068892,TCONS_00068903,TCONS_00068900,TCONS_00068896,TCONS_00068893,TCONS_00068904,	8:46121:407074:-	0	1	ENSG00000174876	AMY1B	1
XLOC_021017	TCONS_00068902,	8:96490:97584:-	1	0	NA	NA	NA
XLOC_014478	TCONS_00047519,	3:82611646:82612668:+	1	0	NA	NA	NA
XLOC_028878	TCONS_00084852,	KQ759460.1:612:2071:-	0	0	NA	NA	NA
XLOC_000078	TCONS_00000212,	1:3586124:3588649:+	1	0	NA	NA	NA
XLOC_014479	TCONS_00047520,TCONS_00047521,	3:82618059:82656078:+	0	0	ENSG00000199094	MIR30C2	0
XLOC_001862	TCONS_00005628,	1:194570585:194572116:+	0	1	ENSG00000223609	HBD	1
XLOC_000079	TCONS_00000213,	1:3604422:3605658:+	1	0	NA	NA	NA
XLOC_021019	TCONS_00068906,	8:965712:967208:-	1	0	NA	NA	NA
XLOC_001864	TCONS_00005635,	1:194637025:194640893:+	1	0	NA	NA	NA
XLOC_005740	TCONS_00018071,TCONS_00018069,	13:13091987:13102226:-	0	1	ENSG00000171992	SYNPO	1
XLOC_018360	TCONS_00059861,TCONS_00059859,TCONS_00059862,TCONS_00059857,	5:57721818:57728668:+	0	1	NA	NA	NA
XLOC_005741	TCONS_00018077,TCONS_00018074,TCONS_00018078,TCONS_00018075,TCONS_00018073,	13:13113110:13132620:-	0	1	ENSG00000070614	NDST1	1
XLOC_018361	TCONS_00059863,TCONS_00059864,	5:57729123:57732593:+	0	1	ENSG00000168282	MGAT2	1
XLOC_018362	TCONS_00059865,	5:57743398:57745284:+	1	0	NA	NA	NA
XLOC_005742	TCONS_00018084,TCONS_00018085,	13:13151075:13168747:-	0	1	ENSG00000070814	TCOF1	1
XLOC_018363	TCONS_00059871,TCONS_00059886,TCONS_00059869,TCONS_00059883,TCONS_00059866,TCONS_00059875,TCONS_00059872,TCONS_00059884,TCONS_00059881,TCONS_00059879,TCONS_00059873,TCONS_00059870,TCONS_00059885,TCONS_00059868,TCONS_00059882,TCONS_00059874,	5:57766476:57806439:+	0	1	NA	NA	NA
XLOC_018364	TCONS_00059887,	5:57833439:57834166:+	1	0	NA	NA	NA
XLOC_005745	TCONS_00018091,TCONS_00018090,	13:13294225:13313953:-	0	1	ENSG00000113716	HMGXB3	1
XLOC_018365	TCONS_00059888,	5:57835096:57835623:+	0	1	ENSG00000165527	ARF6	1
XLOC_018367	TCONS_00059890,TCONS_00059891,	5:57918026:57922997:+	0	1	ENSG00000125375	ATP5S	1
XLOC_005748	TCONS_00018097,TCONS_00018102,TCONS_00018098,TCONS_00018100,TCONS_00018099,TCONS_00018096,TCONS_00018101,	13:13463297:13469657:-	0	1	ENSG00000161011	SQSTM1	1
XLOC_005749	TCONS_00018108,TCONS_00018105,TCONS_00018111,TCONS_00018109,TCONS_00018103,TCONS_00018112,TCONS_00018107,TCONS_00018104,TCONS_00018113,TCONS_00018110,	13:13508099:13537367:-	0	1	NA	NA	NA
XLOC_018369	TCONS_00059895,TCONS_00059896,TCONS_00059893,	5:57999534:58025515:+	0	1	ENSG00000198513	ATL1	1
XLOC_023670	TCONS_00075927,	AADN04002518.1:6021:6866:+	1	0	NA	NA	NA
XLOC_009630	TCONS_00031425,TCONS_00031426,TCONS_00031423,TCONS_00031424,	2:21011047:21019985:-	0	1	ENSG00000075142	SRI	1
XLOC_009631	TCONS_00031428,TCONS_00031429,TCONS_00031427,	2:21035260:21054716:-	0	1	ENSG00000127954	STEAP4	1
XLOC_023672	TCONS_00075929,TCONS_00075930,	AADN04002520.1:4152:16877:-	0	1	NA	NA	NA
XLOC_027550	TCONS_00082732,TCONS_00082731,	AADN04015470.1:44:5479:-	0	1	NA	NA	NA
XLOC_000530	TCONS_00001579,	1:51105368:51109027:+	0	1	ENSG00000128346	C22orf23	1
XLOC_013150	TCONS_00043079,	27:1876265:1888950:-	0	1	ENSG00000108604	SMARCD2	1
XLOC_009634	TCONS_00031433,	2:21804783:21816166:-	1	0	ENSG00000223969	AC002456.1	0
XLOC_014930	TCONS_00048860,TCONS_00048864,TCONS_00048861,TCONS_00048865,	3:21198996:21226151:-	0	1	ENSG00000143499	SMYD2	1
XLOC_014931	TCONS_00048867,TCONS_00048870,TCONS_00048868,TCONS_00048869,	3:21309364:21357173:-	0	1	ENSG00000117707	PROX1	1
XLOC_023676	TCONS_00075934,TCONS_00075935,TCONS_00075936,	AADN04002522.1:7725:14383:+	0	1	NA	NA	NA
XLOC_027551	TCONS_00082733,	AADN04015472.1:391:2804:-	1	1	NA	NA	NA
XLOC_000531	TCONS_00001580,TCONS_00001584,TCONS_00001581,TCONS_00001582,	1:51141308:51146962:+	0	1	ENSG00000100124	ANKRD54	1
XLOC_013151	TCONS_00043085,	27:1939764:2016704:-	0	1	ENSG00000108684	ASIC2	1
XLOC_009635	TCONS_00031437,TCONS_00031434,TCONS_00031440,TCONS_00031438,TCONS_00031435,TCONS_00031436,	2:22521780:22531587:-	0	1	ENSG00000001630	CYP51A1	1
XLOC_000532	TCONS_00001585,	1:51155785:51156504:+	0	1	NA	NA	NA
XLOC_009636	TCONS_00031441,	2:22540843:22561192:-	0	1	ENSG00000001631	KRIT1	1
XLOC_014932	TCONS_00048878,TCONS_00048875,TCONS_00048881,TCONS_00048879,TCONS_00048876,TCONS_00048882,TCONS_00048874,TCONS_00048883,TCONS_00048880,	3:21664201:21752872:-	0	1	ENSG00000136643	RPS6KC1	1
XLOC_023677	TCONS_00075939,	AADN04002522.1:16012:19268:+	0	1	NA	NA	NA
XLOC_014933	TCONS_00048892,TCONS_00048887,TCONS_00048890,TCONS_00048888,TCONS_00048885,TCONS_00048891,TCONS_00048889,TCONS_00048886,	3:21769295:21811562:-	0	1	NA	NA	NA
XLOC_023678	TCONS_00075940,	AADN04002522.1:16248:16939:+	0	0	NA	NA	NA
XLOC_000533	TCONS_00001586,TCONS_00001587,	1:51190086:51196584:+	0	1	NA	NA	NA
XLOC_013153	TCONS_00043087,	27:2525552:2526219:-	1	0	ENSG00000273270	AC090114.2	0
XLOC_009638	TCONS_00031449,TCONS_00031446,TCONS_00031443,TCONS_00031447,TCONS_00031444,TCONS_00031448,TCONS_00031445,	2:22680623:22702865:-	0	1	ENSG00000127980	PEX1	1
XLOC_014934	TCONS_00048895,TCONS_00048896,TCONS_00048893,TCONS_00048897,TCONS_00048898,	3:21812861:21828791:-	0	1	ENSG00000203705	TATDN3	1
XLOC_023679	TCONS_00075941,	AADN04002522.1:1058:2100:-	0	1	NA	NA	NA
XLOC_013154	TCONS_00043088,	27:2818781:2822414:-	0	1	ENSG00000008283	CYB561	1
XLOC_000535	TCONS_00001591,TCONS_00001592,TCONS_00001593,TCONS_00001594,	1:51241429:51253253:+	0	1	ENSG00000100079	LGALS2	1
XLOC_013155	TCONS_00043093,TCONS_00043090,TCONS_00043097,TCONS_00043094,TCONS_00043091,TCONS_00043089,TCONS_00043098,TCONS_00043095,TCONS_00043092,TCONS_00043099,	27:2950345:2960895:-	0	1	ENSG00000136490	LIMD2	1
XLOC_009639	TCONS_00031450,	2:22706046:22711776:-	0	1	ENSG00000034239	EFCAB1	1
XLOC_014935	TCONS_00048900,TCONS_00048899,TCONS_00048901,TCONS_00048902,	3:21871633:21896568:-	0	1	ENSG00000162772	ATF3	1
XLOC_027555	TCONS_00082740,	AADN04015474.1:845:2234:-	1	0	NA	NA	NA
XLOC_014936	TCONS_00048904,	3:21880745:21881541:-	1	0	NA	NA	NA
XLOC_027556	TCONS_00082744,TCONS_00082742,TCONS_00082743,	AADN04015474.1:4052:5476:-	1	0	NA	NA	NA
XLOC_000536	TCONS_00001598,TCONS_00001596,TCONS_00001597,	1:51260319:51286485:+	0	1	ENSG00000100065	CARD10	1
XLOC_013156	TCONS_00043104,TCONS_00043101,TCONS_00043102,TCONS_00043103,	27:2968262:2979400:-	0	1	ENSG00000266173	STRADA	1
XLOC_013157	TCONS_00043107,TCONS_00043108,TCONS_00043105,TCONS_00043111,TCONS_00043109,TCONS_00043106,	27:2979748:2989679:-	0	1	ENSG00000108588	CCDC47	1
XLOC_014937	TCONS_00048906,TCONS_00048907,TCONS_00048908,TCONS_00048905,	3:21954023:21959288:-	0	1	ENSG00000233647	NENFP1	0
XLOC_000537	TCONS_00001602,TCONS_00001600,TCONS_00001601,	1:51289933:51311104:+	0	1	ENSG00000100060	MFNG	1
XLOC_014938	TCONS_00048909,	3:21977024:21977724:-	1	0	NA	NA	NA
XLOC_014939	TCONS_00048912,TCONS_00048913,TCONS_00048910,TCONS_00048911,	3:21979873:22019527:-	0	1	ENSG00000066027	PPP2R5A	1
XLOC_000539	TCONS_00001604,	1:51367779:51370205:+	0	1	ENSG00000166897	ELFN2	1
XLOC_013159	TCONS_00043124,TCONS_00043119,TCONS_00043113,TCONS_00043125,TCONS_00043117,TCONS_00043114,TCONS_00043129,TCONS_00043120,TCONS_00043115,TCONS_00043127,	27:3125031:3162099:-	0	1	NA	NA	NA
XLOC_017040	TCONS_00055750,TCONS_00055748,TCONS_00055745,TCONS_00055757,TCONS_00055751,TCONS_00055749,TCONS_00055758,TCONS_00055752,TCONS_00055747,TCONS_00055756,TCONS_00055753,	4:29559149:29578868:-	0	1	ENSG00000145391	SETD7	1
XLOC_004420	TCONS_00013592,TCONS_00013594,TCONS_00013591,	11:9887937:9907936:+	0	1	ENSG00000168813	ZNF507	1
XLOC_018821	TCONS_00061395,	5:36779372:36783086:-	1	0	NA	NA	NA
XLOC_004421	TCONS_00013600,TCONS_00013596,TCONS_00013597,TCONS_00013598,	11:9910059:9941334:+	0	1	ENSG00000178904	DPY19L3	1
XLOC_017041	TCONS_00055762,TCONS_00055766,TCONS_00055763,TCONS_00055764,TCONS_00055761,TCONS_00055759,	4:29613460:29833325:-	0	1	ENSG00000196782	MAML3	1
XLOC_018822	TCONS_00061399,TCONS_00061396,TCONS_00061397,	5:36783634:37012397:-	0	1	NA	NA	NA
XLOC_004422	TCONS_00013601,	11:9943846:9945099:+	1	0	NA	NA	NA
XLOC_004423	TCONS_00013602,	11:9991611:9995152:+	0	1	ENSG00000105185	PDCD5	1
XLOC_017043	TCONS_00055772,	4:29827044:29828601:-	1	0	NA	NA	NA
XLOC_018823	TCONS_00061400,TCONS_00061401,	5:37211187:37215720:-	0	1	ENSG00000129514	FOXA1	1
XLOC_018824	TCONS_00061402,	5:37279541:37281723:-	1	0	NA	NA	NA
XLOC_004424	TCONS_00013603,	11:10039024:10043276:+	0	1	ENSG00000186326	RGS9BP	1
XLOC_017045	TCONS_00055774,	4:29869932:29870839:-	1	0	NA	NA	NA
XLOC_022341	TCONS_00073255,TCONS_00073252,	AADN04000777.1:716:7877:+	0	1	NA	NA	NA
XLOC_018825	TCONS_00061403,	5:37282057:37332351:-	1	0	NA	NA	NA
XLOC_004425	TCONS_00013604,TCONS_00013610,TCONS_00013605,	11:10049105:10053013:+	0	1	ENSG00000213965	NUDT19	1
XLOC_004426	TCONS_00013618,TCONS_00013619,TCONS_00013616,TCONS_00013617,	11:10120729:10125495:+	0	1	ENSG00000131944	FAAP24	1
XLOC_017046	TCONS_00055777,TCONS_00055778,TCONS_00055775,TCONS_00055779,TCONS_00055776,	4:29872274:29890834:-	0	1	ENSG00000153132	CLGN	1
XLOC_022342	TCONS_00073256,	AADN04000777.1:9148:13980:+	0	1	NA	NA	NA
XLOC_018826	TCONS_00061404,	5:37289864:37291002:-	1	0	NA	NA	NA
XLOC_022343	TCONS_00073257,	AADN04000777.1:14111:16074:+	0	1	NA	NA	NA
XLOC_018827	TCONS_00061405,	5:37309280:37310509:-	1	0	NA	NA	NA
XLOC_004427	TCONS_00013620,	11:10151105:10154072:+	1	0	NA	NA	NA
XLOC_017047	TCONS_00055782,TCONS_00055789,TCONS_00055783,TCONS_00055787,TCONS_00055784,TCONS_00055781,TCONS_00055785,	4:29894633:29930736:-	0	1	ENSG00000205301	MGAT4D	1
XLOC_004428	TCONS_00013623,TCONS_00013624,TCONS_00013621,TCONS_00013625,TCONS_00013626,	11:10156073:10276444:+	0	1	ENSG00000076650	GPATCH1	1
XLOC_017048	TCONS_00055794,TCONS_00055791,TCONS_00055792,TCONS_00055796,TCONS_00055793,TCONS_00055790,	4:29943272:29988757:-	0	1	ENSG00000109436	TBC1D9	1
XLOC_018829	TCONS_00061407,	5:37409214:37409789:-	1	0	NA	NA	NA
XLOC_004429	TCONS_00013632,TCONS_00013633,TCONS_00013630,TCONS_00013631,TCONS_00013629,	11:10195971:10225455:+	0	1	ENSG00000130881	LRP3	1
XLOC_017049	TCONS_00055797,TCONS_00055798,TCONS_00055803,TCONS_00055800,TCONS_00055799,TCONS_00055804,	4:30008718:30140285:-	0	1	ENSG00000170153	RNF150	1
XLOC_022345	TCONS_00073259,	AADN04000777.1:23515:25694:+	1	1	NA	NA	NA
XLOC_022346	TCONS_00073260,	AADN04000777.1:32918:33701:+	1	0	NA	NA	NA
XLOC_022347	TCONS_00073261,	AADN04000777.1:36437:38560:+	1	0	NA	NA	NA
XLOC_022348	TCONS_00073263,TCONS_00073262,	AADN04000777.1:38946:52194:+	1	0	NA	NA	NA
XLOC_008312	TCONS_00027627,	2:6799583:6801255:+	1	0	NA	NA	NA
XLOC_008313	TCONS_00027628,	2:6803914:6808856:+	1	0	NA	NA	NA
XLOC_019690	TCONS_00064311,TCONS_00064309,TCONS_00064306,TCONS_00064303,TCONS_00064312,TCONS_00064307,TCONS_00064304,TCONS_00064313,TCONS_00064310,TCONS_00064308,TCONS_00064305,	6:16678097:16765123:-	0	1	NA	NA	NA
XLOC_019691	TCONS_00064314,	6:16807584:16825518:-	0	1	ENSG00000107859	PITX3	1
XLOC_013610	TCONS_00044775,TCONS_00044776,TCONS_00044773,	28:4129036:4167270:-	0	1	ENSG00000171105	INSR	1
XLOC_008314	TCONS_00027630,TCONS_00027629,TCONS_00027632,	2:6836443:6860979:+	0	1	ENSG00000133627	ACTR3B	1
XLOC_026230	TCONS_00080459,	AADN04009912.1:4718:7145:-	1	0	NA	NA	NA
XLOC_013611	TCONS_00044780,TCONS_00044781,TCONS_00044779,TCONS_00044782,	28:4169897:4176944:-	0	1	ENSG00000053501	USE1	1
XLOC_026231	TCONS_00080460,TCONS_00080461,TCONS_00080462,	AADN04009916.1:3269:8188:+	1	1	NA	NA	NA
XLOC_019692	TCONS_00064316,	6:16944646:16953216:-	0	1	ENSG00000059915	PSD	1
XLOC_005292	TCONS_00016524,TCONS_00016521,TCONS_00016519,TCONS_00016516,TCONS_00016517,TCONS_00016520,TCONS_00016518,TCONS_00016515,	12:15932371:16139834:-	0	1	NA	NA	NA
XLOC_019693	TCONS_00064318,TCONS_00064324,TCONS_00064321,	6:16983558:16994562:-	0	1	ENSG00000107874	CUEDC2	1
XLOC_005293	TCONS_00016528,TCONS_00016526,	12:16153296:16280713:-	0	0	NA	NA	NA
XLOC_013612	TCONS_00044786,TCONS_00044783,TCONS_00044795,TCONS_00044792,TCONS_00044787,TCONS_00044796,TCONS_00044793,TCONS_00044785,	28:4177071:4217414:-	0	1	ENSG00000099331	MYO9B	1
XLOC_026232	TCONS_00080465,	AADN04009916.1:29:5968:-	0	1	NA	NA	NA
XLOC_005294	TCONS_00016530,TCONS_00016531,TCONS_00016529,TCONS_00016532,	12:16301894:16317596:-	0	1	ENSG00000163412	EIF4E3	1
XLOC_013613	TCONS_00044798,	28:4270718:4273960:-	0	1	ENSG00000127533	F2RL3	1
XLOC_008317	TCONS_00027639,TCONS_00027640,	2:7859981:7875524:+	0	1	ENSG00000186480	INSIG1	1
XLOC_005295	TCONS_00016536,TCONS_00016534,	12:16338340:16342968:-	0	1	ENSG00000163421	PROK2	1
XLOC_013614	TCONS_00044802,TCONS_00044803,TCONS_00044800,TCONS_00044804,TCONS_00044801,TCONS_00044805,	28:4277344:4291081:-	0	1	ENSG00000127511	SIN3B	1
XLOC_026234	TCONS_00080467,	AADN04009921.1:1905:3983:-	1	0	NA	NA	NA
XLOC_019696	TCONS_00064330,TCONS_00064331,TCONS_00064329,	6:17405813:17416185:-	0	1	ENSG00000166135	HIF1AN	1
XLOC_005296	TCONS_00016539,TCONS_00016537,TCONS_00016540,TCONS_00016538,	12:16428760:16463536:-	0	1	ENSG00000163602	RYBP	1
XLOC_013615	TCONS_00044809,TCONS_00044808,	28:4298859:4305152:-	0	1	ENSG00000072954	TMEM38A	1
XLOC_008319	TCONS_00027644,TCONS_00027648,TCONS_00027645,TCONS_00027646,TCONS_00027643,TCONS_00027647,	2:7999899:8092985:+	0	1	ENSG00000184863	RBM33	1
XLOC_026235	TCONS_00080468,	AADN04009921.1:5509:7358:-	0	0	NA	NA	NA
XLOC_026236	TCONS_00080470,	AADN04009922.1:2956:7017:+	0	1	NA	NA	NA
XLOC_005297	TCONS_00016544,TCONS_00016548,TCONS_00016545,TCONS_00016542,TCONS_00016546,TCONS_00016543,TCONS_00016547,	12:16493661:16532361:-	0	1	NA	NA	NA
XLOC_013616	TCONS_00044811,TCONS_00044810,	28:4324270:4327101:-	0	0	ENSG00000279529	AC008764.8	0
XLOC_005298	TCONS_00016550,TCONS_00016552,	12:16641556:16762419:-	0	1	ENSG00000121440	PDZRN3	1
XLOC_013617	TCONS_00044812,TCONS_00044813,	28:4347403:4351663:-	0	1	ENSG00000105072	C19orf44	1
XLOC_026237	TCONS_00080471,	AADN04009922.1:1735:3016:-	1	0	NA	NA	NA
XLOC_019698	TCONS_00064340,TCONS_00064338,TCONS_00064335,TCONS_00064336,TCONS_00064334,	6:17490946:17509681:-	0	1	NA	NA	NA
XLOC_013618	TCONS_00044814,TCONS_00044815,	28:4398871:4401220:-	0	1	ENSG00000127528	KLF2	1
XLOC_026238	TCONS_00080472,	AADN04009923.1:3500:7905:+	1	1	NA	NA	NA
XLOC_013619	TCONS_00044816,	28:4412545:4418877:-	1	0	NA	NA	NA
XLOC_003100	TCONS_00009439,TCONS_00009442,TCONS_00009437,TCONS_00009440,TCONS_00009438,TCONS_00009444,TCONS_00009441,	1:130177180:130239685:-	0	1	ENSG00000102221	JADE3	1
XLOC_009181	TCONS_00030090,TCONS_00030088,TCONS_00030085,TCONS_00030091,TCONS_00030089,TCONS_00030087,TCONS_00030084,TCONS_00030093,	2:115592056:115681928:+	0	1	NA	NA	NA
XLOC_003101	TCONS_00009446,	1:130199352:130235946:-	0	1	NA	NA	NA
XLOC_009182	TCONS_00030092,	2:115672042:115673191:+	1	0	NA	NA	NA
XLOC_017501	TCONS_00057309,	4:82148722:82154013:-	0	1	NA	NA	NA
XLOC_003102	TCONS_00009447,	1:130225953:130228211:-	1	0	NA	NA	NA
XLOC_009183	TCONS_00030094,	2:115695086:115696802:+	1	0	NA	NA	NA
XLOC_000080	TCONS_00000214,	1:4109778:4110700:+	1	0	NA	NA	NA
XLOC_003103	TCONS_00009450,TCONS_00009448,TCONS_00009451,TCONS_00009449,	1:130245737:130263925:-	0	1	ENSG00000102218	RP2	1
XLOC_009184	TCONS_00030101,TCONS_00030097,TCONS_00030098,TCONS_00030095,TCONS_00030099,TCONS_00030096,	2:115733188:115749430:+	0	0	NA	NA	NA
XLOC_000081	TCONS_00000215,	1:4110751:4115517:+	1	0	NA	NA	NA
XLOC_003104	TCONS_00009452,	1:130359280:130365888:-	0	1	ENSG00000147119	CHST7	1
XLOC_021020	TCONS_00068907,	8:967567:968987:-	1	0	NA	NA	NA
XLOC_009185	TCONS_00030109,TCONS_00030106,TCONS_00030103,TCONS_00030104,	2:115750133:115783873:+	0	1	NA	NA	NA
XLOC_017504	TCONS_00057314,TCONS_00057315,	4:82442194:82501821:-	0	1	ENSG00000175920	DOK7	1
XLOC_021021	TCONS_00068908,TCONS_00068911,TCONS_00068909,TCONS_00068912,TCONS_00068913,TCONS_00068910,	8:969539:1140063:-	0	1	ENSG00000134215	VAV3	1
XLOC_009186	TCONS_00030105,	2:115751016:115751667:+	1	0	NA	NA	NA
XLOC_017505	TCONS_00057316,TCONS_00057317,	4:82502875:82546745:-	0	1	ENSG00000109758	HGFAC	1
XLOC_014482	TCONS_00047527,TCONS_00047528,TCONS_00047529,	3:82683136:82698860:+	0	1	ENSG00000119900	OGFRL1	1
XLOC_000082	TCONS_00000216,TCONS_00000217,TCONS_00000218,	1:4120292:4150431:+	0	1	NA	NA	NA
XLOC_022802	TCONS_00074200,	AADN04001196.1:3083:4497:+	0	1	NA	NA	NA
XLOC_000083	TCONS_00000219,	1:4206624:4231854:+	0	1	ENSG00000151655	ITIH2	1
XLOC_021022	TCONS_00068922,TCONS_00068917,TCONS_00068914,TCONS_00068923,TCONS_00068920,TCONS_00068918,TCONS_00068915,TCONS_00068921,TCONS_00068919,TCONS_00068916,	8:1173639:1208672:-	0	1	NA	NA	NA
XLOC_009187	TCONS_00030107,	2:115753550:115792934:+	0	1	NA	NA	NA
XLOC_017506	TCONS_00057323,TCONS_00057318,	4:82557113:82642472:-	0	1	ENSG00000159788	RGS12	1
XLOC_009188	TCONS_00030108,	2:115758377:115759116:+	1	0	NA	NA	NA
XLOC_017507	TCONS_00057321,	4:82563382:82564522:-	1	0	NA	NA	NA
XLOC_028884	TCONS_00084858,	KQ759460.1:20242:23848:-	0	0	NA	NA	NA
XLOC_000084	TCONS_00000228,TCONS_00000222,TCONS_00000226,TCONS_00000220,TCONS_00000227,TCONS_00000224,TCONS_00000221,	1:4248371:4255204:+	0	1	NA	NA	NA
XLOC_021023	TCONS_00068926,TCONS_00068927,	8:1239574:1248726:-	0	1	ENSG00000162639	HENMT1	1
XLOC_000085	TCONS_00000230,TCONS_00000231,TCONS_00000229,TCONS_00000232,	1:4257754:4371737:+	0	1	ENSG00000165632	TAF3	1
XLOC_003108	TCONS_00009462,TCONS_00009457,TCONS_00009463,TCONS_00009460,TCONS_00009458,TCONS_00009464,TCONS_00009461,TCONS_00009459,	1:130481726:130498766:-	0	1	ENSG00000140157	NIPA2	1
XLOC_021024	TCONS_00068928,	8:1260011:1269939:-	0	1	ENSG00000143107	FNDC7	1
XLOC_009189	TCONS_00030115,	2:116026798:116199968:+	0	1	ENSG00000046889	PREX2	1
XLOC_014485	TCONS_00047535,TCONS_00047536,TCONS_00047534,	3:83383540:83450529:+	0	1	ENSG00000168216	LMBRD1	1
XLOC_028885	TCONS_00084859,	KQ759460.1:24410:24772:-	1	0	NA	NA	NA
XLOC_022804	TCONS_00074202,	AADN04001196.1:27110:28546:-	0	1	NA	NA	NA
XLOC_028886	TCONS_00084860,	KQ759460.1:25535:26948:-	1	0	NA	NA	NA
XLOC_000086	TCONS_00000237,TCONS_00000234,TCONS_00000238,TCONS_00000235,TCONS_00000236,	1:4401077:4591692:+	0	1	ENSG00000107485	GATA3	1
XLOC_003109	TCONS_00009468,TCONS_00009469,TCONS_00009466,TCONS_00009467,	1:130502547:130517252:-	0	1	ENSG00000170113	NIPA1	1
XLOC_021025	TCONS_00068937,TCONS_00068934,TCONS_00068929,TCONS_00068935,TCONS_00068932,TCONS_00068941,TCONS_00068936,TCONS_00068933,	8:1316668:1366598:-	0	1	NA	NA	NA
XLOC_021026	TCONS_00068944,TCONS_00068942,	8:1369773:1431564:-	0	1	ENSG00000118200	CAMSAP2	1
XLOC_001870	TCONS_00005642,TCONS_00005641,	1:194759757:194765144:+	0	1	ENSG00000177105	RHOG	1
XLOC_022806	TCONS_00074204,	AADN04001202.1:3846:19966:+	0	1	NA	NA	NA
XLOC_000087	TCONS_00000239,	1:4447803:4463596:+	0	0	NA	NA	NA
XLOC_028888	TCONS_00084862,	KQ759462.1:3386:4466:-	1	0	NA	NA	NA
XLOC_000088	TCONS_00000240,	1:4449047:4468340:+	0	0	NA	NA	NA
XLOC_021027	TCONS_00068957,TCONS_00068954,TCONS_00068951,TCONS_00068955,TCONS_00068952,TCONS_00068959,TCONS_00068953,TCONS_00068950,TCONS_00068948,	8:1591140:1687389:-	0	1	ENSG00000116833	NR5A2	1
XLOC_001871	TCONS_00005645,TCONS_00005646,TCONS_00005643,TCONS_00005647,TCONS_00005644,	1:194781030:194819428:+	0	1	ENSG00000110713	NUP98	1
XLOC_022808	TCONS_00074206,TCONS_00074207,	AADN04001205.1:6585:8814:-	0	0	NA	NA	NA
XLOC_028889	TCONS_00084863,	KQ759462.1:15207:27875:-	0	1	NA	NA	NA
XLOC_000089	TCONS_00000250,TCONS_00000248,TCONS_00000249,TCONS_00000243,TCONS_00000247,	1:5607166:5982240:+	0	1	ENSG00000048740	CELF2	1
XLOC_021028	TCONS_00068960,	8:1759365:1763576:-	1	0	NA	NA	NA
XLOC_021029	TCONS_00068961,	8:1765011:1770452:-	1	0	NA	NA	NA
XLOC_001873	TCONS_00005651,TCONS_00005652,	1:194826520:194829314:+	0	1	NA	NA	NA
XLOC_001874	TCONS_00005657,TCONS_00005658,TCONS_00005655,TCONS_00005656,	1:194841562:194873090:+	0	1	ENSG00000167311	ART5	1
XLOC_001875	TCONS_00005660,TCONS_00005659,	1:194932611:194962059:+	0	1	ENSG00000171533	MAP6	1
XLOC_005750	TCONS_00018117,TCONS_00018114,TCONS_00018115,TCONS_00018116,	13:13538255:13555910:-	0	1	ENSG00000127022	CANX	1
XLOC_018370	TCONS_00059897,	5:58093586:58098354:+	0	1	ENSG00000131969	ABHD12B	1
XLOC_018371	TCONS_00059898,TCONS_00059899,	5:58155311:58166226:+	0	1	ENSG00000139921	TMX1	1
XLOC_005751	TCONS_00018118,TCONS_00018119,	13:13578789:13584210:-	0	1	NA	NA	NA
XLOC_001877	TCONS_00005662,TCONS_00005663,	1:195208555:195215425:+	0	1	ENSG00000229207	SERPINH1P1	0
XLOC_005752	TCONS_00018122,TCONS_00018120,TCONS_00018121,	13:13595281:13608861:-	0	1	ENSG00000176783	RUFY1	1
XLOC_018372	TCONS_00059903,TCONS_00059900,TCONS_00059901,TCONS_00059902,	5:58184939:58217890:+	0	1	NA	NA	NA
XLOC_001878	TCONS_00005666,TCONS_00005665,	1:195384062:195392602:+	0	1	ENSG00000175591	P2RY2	1
XLOC_005753	TCONS_00018125,TCONS_00018129,TCONS_00018126,TCONS_00018123,TCONS_00018127,TCONS_00018124,TCONS_00018128,	13:13848654:13878479:-	0	1	ENSG00000113300	CNOT6	1
XLOC_018373	TCONS_00059906,TCONS_00059907,TCONS_00059904,TCONS_00059908,TCONS_00059905,	5:58218690:58231377:+	0	1	ENSG00000087302	C14orf166	1
XLOC_001879	TCONS_00005671,TCONS_00005669,TCONS_00005670,	1:195414702:195420929:+	0	1	NA	NA	NA
XLOC_005754	TCONS_00018137,TCONS_00018134,TCONS_00018131,TCONS_00018138,TCONS_00018132,TCONS_00018136,TCONS_00018133,TCONS_00018130,	13:14282890:14310853:-	0	1	NA	NA	NA
XLOC_018374	TCONS_00059909,	5:58250293:58256449:+	0	1	ENSG00000160013	PTGIR	1
XLOC_018375	TCONS_00059911,	5:58256643:58260684:+	0	1	ENSG00000125384	PTGER2	1
XLOC_005756	TCONS_00018140,TCONS_00018141,	13:14359128:14362089:-	1	0	NA	NA	NA
XLOC_030211	TCONS_00088291,TCONS_00088289,TCONS_00088292,TCONS_00088290,	Z:78589031:78621668:+	0	1	NA	NA	NA
XLOC_018377	TCONS_00059914,TCONS_00059918,TCONS_00059915,TCONS_00059919,TCONS_00059916,TCONS_00059917,	5:58316698:58332371:+	0	1	ENSG00000180998	GPR137C	1
XLOC_005758	TCONS_00018143,	13:14430994:14444000:-	0	1	ENSG00000120729	MYOT	1
XLOC_030213	TCONS_00088298,TCONS_00088295,TCONS_00088299,TCONS_00088296,TCONS_00088301,TCONS_00088297,	Z:78926236:78944403:+	0	1	ENSG00000164904	ALDH7A1	1
XLOC_018378	TCONS_00059926,TCONS_00059923,TCONS_00059920,TCONS_00059924,TCONS_00059925,	5:58352478:58372670:+	0	1	ENSG00000100519	PSMC6	1
XLOC_030214	TCONS_00088302,	Z:79021179:79021489:+	1	0	NA	NA	NA
XLOC_018379	TCONS_00059927,	5:58366202:58448740:+	0	0	NA	NA	NA
XLOC_023680	TCONS_00075945,	AADN04002522.1:5240:19591:-	0	1	NA	NA	NA
XLOC_030216	TCONS_00088305,TCONS_00088309,TCONS_00088306,TCONS_00088304,TCONS_00088310,TCONS_00088308,	Z:79623762:79723662:+	0	1	ENSG00000168916	ZNF608	1
XLOC_009640	TCONS_00031457,TCONS_00031454,TCONS_00031451,TCONS_00031455,TCONS_00031452,TCONS_00031456,TCONS_00031453,	2:22711946:22918757:-	0	1	NA	NA	NA
XLOC_023681	TCONS_00075946,	AADN04002526.1:339:1483:+	1	0	NA	NA	NA
XLOC_023682	TCONS_00075947,	AADN04002526.1:1767:3204:+	0	0	NA	NA	NA
XLOC_030218	TCONS_00088312,	Z:80142305:80200477:+	0	0	NA	NA	NA
XLOC_009641	TCONS_00031460,TCONS_00031458,TCONS_00031461,TCONS_00031459,	2:22731313:22865026:-	0	1	ENSG00000105810	CDK6	1
XLOC_009642	TCONS_00031463,	2:22939327:22944066:-	0	1	ENSG00000177409	SAMD9L	1
XLOC_023685	TCONS_00075951,	AADN04002531.1:12331:12800:-	1	0	NA	NA	NA
XLOC_027560	TCONS_00082749,	AADN04015486.1:3986:5511:-	0	0	NA	NA	NA
XLOC_000540	TCONS_00001605,	1:51448385:51457486:+	0	1	ENSG00000128340	RAC2	1
XLOC_013160	TCONS_00043134,	27:3172860:3177285:-	0	1	ENSG00000108309	RUNDC3A	1
XLOC_013161	TCONS_00043139,TCONS_00043137,TCONS_00043140,TCONS_00043138,	27:3176885:3185671:-	0	1	ENSG00000005882	PDK2	1
XLOC_014941	TCONS_00048915,	3:22031587:22032943:-	1	0	NA	NA	NA
XLOC_023686	TCONS_00075952,	AADN04002531.1:15767:17319:-	1	0	NA	NA	NA
XLOC_027561	TCONS_00082751,	AADN04015490.1:54:5189:-	1	0	NA	NA	NA
XLOC_000541	TCONS_00001606,TCONS_00001607,	1:51460659:51465847:+	0	1	ENSG00000278195	SSTR3	1
XLOC_027562	TCONS_00082752,	AADN04015492.1:364:3642:+	1	1	NA	NA	NA
XLOC_000542	TCONS_00001609,TCONS_00001613,TCONS_00001608,	1:51471729:51480047:+	0	1	ENSG00000133466	C1QTNF6	1
XLOC_013162	TCONS_00043141,TCONS_00043142,TCONS_00043143,TCONS_00043144,	27:3186222:3201554:-	0	1	ENSG00000005884	ITGA3	1
XLOC_009646	TCONS_00031468,	2:23329601:23335286:-	0	1	ENSG00000105825	TFPI2	1
XLOC_014943	TCONS_00048920,TCONS_00048917,	3:22051783:22074536:-	0	1	ENSG00000143476	DTL	1
XLOC_000543	TCONS_00001617,TCONS_00001614,TCONS_00001618,TCONS_00001615,TCONS_00001619,TCONS_00001616,	1:51490405:51505364:+	0	1	ENSG00000100385	IL2RB	1
XLOC_009647	TCONS_00031471,TCONS_00031472,	2:23425447:23431596:-	0	1	ENSG00000241134	BET1P1	0
XLOC_000544	TCONS_00001620,TCONS_00001624,TCONS_00001621,TCONS_00001622,	1:51507307:51527237:+	0	1	ENSG00000187045	TMPRSS6	1
XLOC_013164	TCONS_00043148,TCONS_00043146,TCONS_00043147,	27:3297083:3309006:-	0	1	ENSG00000136504	KAT7	1
XLOC_009648	TCONS_00031474,TCONS_00031475,TCONS_00031473,	2:23676579:23705714:-	0	1	NA	NA	NA
XLOC_014944	TCONS_00048922,	3:22113144:22113901:-	1	0	ENSG00000229258	AL445488.1	0
XLOC_000545	TCONS_00001626,	1:51516411:51532883:+	0	1	NA	NA	NA
XLOC_009649	TCONS_00031476,	2:23860230:23862932:-	1	0	NA	NA	NA
XLOC_014946	TCONS_00048924,	3:22196813:22199445:-	1	0	NA	NA	NA
XLOC_027566	TCONS_00082757,	AADN04015518.1:3711:5468:+	1	0	NA	NA	NA
XLOC_000546	TCONS_00001628,	1:51546120:51553306:+	0	1	ENSG00000128311	TST	1
XLOC_013166	TCONS_00043153,TCONS_00043152,	27:3421214:3434589:-	0	1	ENSG00000064300	NGFR	1
XLOC_027567	TCONS_00082759,TCONS_00082758,	AADN04015524.1:23:3555:-	0	0	NA	NA	NA
XLOC_000547	TCONS_00001629,	1:51553940:51558937:+	0	1	ENSG00000185264	TEX33	1
XLOC_014947	TCONS_00048925,	3:22200673:22202917:-	1	0	NA	NA	NA
XLOC_014948	TCONS_00048926,	3:22215832:22218693:-	0	0	NA	NA	NA
XLOC_013168	TCONS_00043157,TCONS_00043158,TCONS_00043155,	27:3483416:3491858:-	0	1	ENSG00000231256	C17orf105	1
XLOC_000549	TCONS_00001640,TCONS_00001638,TCONS_00001635,TCONS_00001647,TCONS_00001641,TCONS_00001639,TCONS_00001645,TCONS_00001642,TCONS_00001637,	1:51663627:51735458:+	0	1	NA	NA	NA
XLOC_013169	TCONS_00043162,TCONS_00043163,TCONS_00043160,TCONS_00043161,	27:3567711:3579256:-	0	1	ENSG00000067596	DHX8	1
XLOC_014949	TCONS_00048938,TCONS_00048935,TCONS_00048932,TCONS_00048933,TCONS_00048930,TCONS_00048928,TCONS_00048937,TCONS_00048934,TCONS_00048931,	3:22244501:22316136:-	0	1	ENSG00000082512	TRAF5	1
XLOC_004430	TCONS_00013634,	11:10370834:10409737:+	1	0	NA	NA	NA
XLOC_017050	TCONS_00055805,	4:30165745:30167698:-	1	0	NA	NA	NA
XLOC_018830	TCONS_00061408,	5:37409990:37410728:-	1	1	NA	NA	NA
XLOC_018831	TCONS_00061411,TCONS_00061409,TCONS_00061413,TCONS_00061410,	5:37605448:37632575:-	0	1	ENSG00000100934	SEC23A	1
XLOC_004431	TCONS_00013636,TCONS_00013637,	11:10448350:10453866:+	0	1	ENSG00000153879	CEBPG	1
XLOC_017051	TCONS_00055806,	4:30169831:30172104:-	0	0	NA	NA	NA
XLOC_017052	TCONS_00055810,	4:30179160:30196594:-	0	0	NA	NA	NA
XLOC_018832	TCONS_00061417,TCONS_00061418,TCONS_00061415,TCONS_00061419,TCONS_00061416,	5:37642358:37646321:-	0	1	ENSG00000182400	TRAPPC6B	1
XLOC_018833	TCONS_00061422,TCONS_00061423,TCONS_00061420,TCONS_00061421,	5:37695466:37713887:-	0	1	ENSG00000165355	FBXO33	1
XLOC_004433	TCONS_00013647,TCONS_00013644,TCONS_00013641,TCONS_00013645,TCONS_00013649,TCONS_00013646,TCONS_00013643,	11:10831457:10874868:+	0	1	ENSG00000153885	KCTD15	1
XLOC_017053	TCONS_00055823,TCONS_00055818,TCONS_00055815,TCONS_00055824,TCONS_00055819,TCONS_00055816,	4:30313793:30592416:-	0	1	ENSG00000109452	INPP4B	1
XLOC_022350	TCONS_00073266,TCONS_00073267,TCONS_00073268,TCONS_00073265,	AADN04000777.1:25955:29640:-	1	1	NA	NA	NA
XLOC_018834	TCONS_00061426,TCONS_00061425,	5:37731832:37740431:-	0	1	ENSG00000156050	FAM161B	1
XLOC_004434	TCONS_00013652,TCONS_00013650,TCONS_00013651,	11:11011321:11028944:+	0	1	ENSG00000257103	LSM14A	1
XLOC_017054	TCONS_00055825,	4:30649739:30656889:-	1	0	NA	NA	NA
XLOC_004435	TCONS_00013655,TCONS_00013656,TCONS_00013653,TCONS_00013654,	11:11030199:11043197:+	0	1	ENSG00000008324	SS18L2	1
XLOC_022351	TCONS_00073269,	AADN04000777.1:30005:31274:-	1	0	NA	NA	NA
XLOC_018835	TCONS_00061431,TCONS_00061429,TCONS_00061430,TCONS_00061428,	5:37748097:37767352:-	0	1	ENSG00000187097	ENTPD5	1
XLOC_022352	TCONS_00073270,	AADN04000777.1:31333:32834:-	1	1	NA	NA	NA
XLOC_018836	TCONS_00061434,TCONS_00061435,TCONS_00061432,TCONS_00061436,	5:37776081:37788145:-	0	1	ENSG00000119711	ALDH6A1	1
XLOC_004436	TCONS_00013659,TCONS_00013662,TCONS_00013663,TCONS_00013658,	11:11103487:11124330:+	0	1	ENSG00000105220	GPI	1
XLOC_017056	TCONS_00055837,TCONS_00055831,TCONS_00055838,TCONS_00055832,TCONS_00055827,TCONS_00055833,TCONS_00055830,TCONS_00055828,	4:30929171:31263585:-	0	1	ENSG00000164162	ANAPC10	1
XLOC_022353	TCONS_00073271,TCONS_00073272,TCONS_00073273,	AADN04000777.1:34044:38872:-	0	1	NA	NA	NA
XLOC_018837	TCONS_00061437,TCONS_00061446,TCONS_00061443,TCONS_00061440,TCONS_00061438,TCONS_00061447,TCONS_00061441,TCONS_00061439,TCONS_00061442,	5:37897991:37911404:-	0	1	ENSG00000119688	ABCD4	1
XLOC_004437	TCONS_00013664,	11:11332749:11335423:+	0	1	ENSG00000166595	FAM96B	1
XLOC_004438	TCONS_00013665,	11:11338143:11339267:+	1	0	NA	NA	NA
XLOC_017058	TCONS_00055836,	4:31217975:31221632:-	1	0	NA	NA	NA
XLOC_004439	TCONS_00013667,TCONS_00013668,TCONS_00013669,TCONS_00013666,	11:11349866:11355598:+	0	1	ENSG00000166592	RRAD	1
XLOC_017059	TCONS_00055842,TCONS_00055846,TCONS_00055843,TCONS_00055840,TCONS_00055841,TCONS_00055839,	4:31278656:31309180:-	0	1	ENSG00000164164	OTUD4	1
XLOC_022359	TCONS_00073280,TCONS_00073279,	AADN04000787.1:22386:29696:-	0	1	NA	NA	NA
XLOC_008321	TCONS_00027654,	2:8121417:8124117:+	1	0	NA	NA	NA
XLOC_008323	TCONS_00027656,TCONS_00027657,TCONS_00027658,	2:8547520:8563117:+	0	1	ENSG00000146909	NOM1	1
XLOC_008324	TCONS_00027661,TCONS_00027659,TCONS_00027663,TCONS_00027660,	2:8614898:8681661:+	0	1	ENSG00000009335	UBE3C	1
XLOC_013620	TCONS_00044817,TCONS_00044820,TCONS_00044818,TCONS_00044821,	28:4424049:4433287:-	0	1	NA	NA	NA
XLOC_013621	TCONS_00044831,TCONS_00044832,TCONS_00044827,TCONS_00044824,TCONS_00044836,TCONS_00044830,TCONS_00044828,TCONS_00044822,	28:4438737:4454984:-	0	1	NA	NA	NA
XLOC_008325	TCONS_00027665,TCONS_00027666,TCONS_00027664,	2:8685136:8735010:+	0	1	ENSG00000105993	DNAJB6	1
XLOC_026241	TCONS_00080478,TCONS_00080479,TCONS_00080477,	AADN04009934.1:3858:6551:+	1	1	NA	NA	NA
XLOC_013622	TCONS_00044846,TCONS_00044843,TCONS_00044840,TCONS_00044838,TCONS_00044841,TCONS_00044842,TCONS_00044837,	28:4748927:4843170:-	0	1	NA	NA	NA
XLOC_026242	TCONS_00080480,TCONS_00080481,	AADN04009950.1:244:8562:+	0	0	NA	NA	NA
XLOC_008326	TCONS_00027667,	2:8735508:8741473:+	1	0	NA	NA	NA
XLOC_013623	TCONS_00044839,	28:4755311:4755916:-	1	0	NA	NA	NA
XLOC_008327	TCONS_00027668,	2:8737842:8741293:+	1	0	NA	NA	NA
XLOC_013624	TCONS_00044845,	28:4809895:4810551:-	1	0	NA	NA	NA
XLOC_008328	TCONS_00027669,	2:8749553:8750636:+	1	0	NA	NA	NA
XLOC_008329	TCONS_00027670,	2:8752494:8755232:+	1	0	NA	NA	NA
XLOC_013625	TCONS_00044851,TCONS_00044852,TCONS_00044847,TCONS_00044853,TCONS_00044848,	28:4845327:4886722:-	0	1	NA	NA	NA
XLOC_013626	TCONS_00044850,	28:4872435:4873141:-	1	0	NA	NA	NA
XLOC_013628	TCONS_00044858,	28:4914645:4923495:-	0	0	NA	NA	NA
XLOC_013629	TCONS_00044860,TCONS_00044861,	28:4954941:4961602:-	0	1	ENSG00000185361	TNFAIP8L1	1
XLOC_017510	TCONS_00057332,TCONS_00057330,TCONS_00057328,TCONS_00057331,	4:82705862:82784057:-	0	1	ENSG00000197386	HTT	1
XLOC_017511	TCONS_00057340,TCONS_00057338,TCONS_00057335,TCONS_00057344,TCONS_00057341,TCONS_00057336,TCONS_00057342,TCONS_00057337,TCONS_00057334,	4:82781895:82821245:-	0	1	ENSG00000125388	GRK4	1
XLOC_009193	TCONS_00030131,TCONS_00030129,	2:117195127:117207963:+	0	1	ENSG00000221947	XKR9	1
XLOC_017512	TCONS_00057346,TCONS_00057347,TCONS_00057348,TCONS_00057345,TCONS_00057349,	4:82871394:82928637:-	0	1	ENSG00000087274	ADD1	1
XLOC_009194	TCONS_00030132,	2:117850521:118044539:+	0	1	ENSG00000182674	KCNB2	1
XLOC_021030	TCONS_00068962,	8:2020913:2021970:-	1	0	NA	NA	NA
XLOC_017514	TCONS_00057352,	4:82930444:82931961:-	1	0	NA	NA	NA
XLOC_014491	TCONS_00047548,	3:85830827:85914179:+	0	1	ENSG00000188107	EYS	1
XLOC_028891	TCONS_00084868,TCONS_00084869,TCONS_00084867,	KQ759463.1:15968:17544:+	0	0	NA	NA	NA
XLOC_028892	TCONS_00084870,	KQ759463.1:62:1947:-	0	0	NA	NA	NA
XLOC_000092	TCONS_00000254,TCONS_00000255,	1:6163731:6168880:+	0	1	ENSG00000134463	ECHDC3	1
XLOC_021031	TCONS_00068963,	8:2022044:2030277:-	1	0	NA	NA	NA
XLOC_009196	TCONS_00030138,	2:118052590:118075361:+	0	1	ENSG00000147601	TERF1	1
XLOC_017515	TCONS_00057355,TCONS_00057356,TCONS_00057353,TCONS_00057354,	4:82932277:82970439:-	0	1	ENSG00000087266	SH3BP2	1
XLOC_017516	TCONS_00057357,	4:83002305:83003586:-	1	0	NA	NA	NA
XLOC_022812	TCONS_00074215,TCONS_00074212,TCONS_00074216,TCONS_00074213,TCONS_00074214,	AADN04001210.1:6888:29576:+	0	1	NA	NA	NA
XLOC_000093	TCONS_00000259,TCONS_00000256,	1:6186054:6209399:+	0	1	ENSG00000148426	PROSER2	1
XLOC_021032	TCONS_00068971,TCONS_00068969,TCONS_00068966,TCONS_00068967,TCONS_00068964,TCONS_00068973,TCONS_00068968,TCONS_00068965,	8:2036933:2110380:-	0	1	ENSG00000081237	PTPRC	1
XLOC_009197	TCONS_00030143,TCONS_00030140,TCONS_00030141,	2:118162623:118187363:+	0	1	ENSG00000121039	RDH10	1
XLOC_003116	TCONS_00009480,	1:132075514:132093026:-	0	1	ENSG00000168658	VWA3B	1
XLOC_000094	TCONS_00000261,	1:6271826:6273494:+	1	0	NA	NA	NA
XLOC_003117	TCONS_00009485,TCONS_00009482,TCONS_00009489,TCONS_00009483,TCONS_00009487,TCONS_00009484,TCONS_00009481,	1:132230270:132316115:-	0	1	ENSG00000040933	INPP4A	1
XLOC_021033	TCONS_00068980,TCONS_00068978,TCONS_00068979,TCONS_00068976,TCONS_00068977,	8:2184305:2239224:-	0	1	ENSG00000151414	NEK7	1
XLOC_009198	TCONS_00030144,	2:118189661:118190870:+	1	0	NA	NA	NA
XLOC_017517	TCONS_00057358,	4:83025438:83026333:-	1	0	NA	NA	NA
XLOC_022813	TCONS_00074218,TCONS_00074219,TCONS_00074217,	AADN04001210.1:3465:6090:-	1	0	NA	NA	NA
XLOC_028894	TCONS_00084872,TCONS_00084873,	KQ759466.1:3923:54739:+	1	0	NA	NA	NA
XLOC_022814	TCONS_00074226,TCONS_00074221,TCONS_00074225,	AADN04001212.1:1096:9944:+	0	1	NA	NA	NA
XLOC_028895	TCONS_00084874,	KQ759466.1:1393:2130:-	1	0	NA	NA	NA
XLOC_000095	TCONS_00000263,TCONS_00000264,	1:6275964:6292693:+	0	1	ENSG00000181192	DHTKD1	1
XLOC_003118	TCONS_00009501,TCONS_00009502,TCONS_00009503,TCONS_00009493,	1:132327516:132435103:-	0	1	ENSG00000071073	MGAT4A	1
XLOC_009199	TCONS_00030145,	2:118391255:118392860:+	1	0	NA	NA	NA
XLOC_017518	TCONS_00057359,	4:83026802:83028449:-	1	0	NA	NA	NA
XLOC_003119	TCONS_00009494,	1:132332098:132336278:-	1	0	NA	NA	NA
XLOC_017519	TCONS_00057360,	4:83030107:83033993:-	1	0	NA	NA	NA
XLOC_014496	TCONS_00047556,	3:87069536:87084045:+	0	1	ENSG00000112210	RAB23	1
XLOC_022815	TCONS_00074232,TCONS_00074236,TCONS_00074230,TCONS_00074237,TCONS_00074234,TCONS_00074231,TCONS_00074229,	AADN04001212.1:12105:22907:+	0	1	NA	NA	NA
XLOC_000096	TCONS_00000265,	1:6294572:6298986:+	1	0	NA	NA	NA
XLOC_000097	TCONS_00000269,TCONS_00000266,TCONS_00000267,TCONS_00000268,	1:6299522:6315196:+	0	1	ENSG00000065665	SEC61A2	1
XLOC_021036	TCONS_00068983,TCONS_00068984,	8:2303804:2307668:-	0	0	ENSG00000203724	C1orf53	1
XLOC_001880	TCONS_00005673,	1:195423605:195462321:+	0	1	NA	NA	NA
XLOC_014497	TCONS_00047567,TCONS_00047568,TCONS_00047565,TCONS_00047562,TCONS_00047569,TCONS_00047566,	3:87201225:87462015:+	0	1	ENSG00000151914	DST	1
XLOC_022816	TCONS_00074243,TCONS_00074240,TCONS_00074247,TCONS_00074245,	AADN04001212.1:23199:29536:+	0	1	NA	NA	NA
XLOC_014498	TCONS_00047576,TCONS_00047571,TCONS_00047572,	3:87524200:87626724:+	0	1	ENSG00000124749	COL21A1	1
XLOC_001881	TCONS_00005675,	1:195473074:195474485:+	1	0	NA	NA	NA
XLOC_022817	TCONS_00074255,TCONS_00074256,TCONS_00074254,	AADN04001212.1:16939:19714:-	0	1	NA	NA	NA
XLOC_000098	TCONS_00000274,TCONS_00000271,TCONS_00000272,TCONS_00000276,TCONS_00000270,	1:6327463:6445602:+	0	1	ENSG00000151465	CDC123	1
XLOC_021037	TCONS_00068985,	8:2484431:2485484:-	1	0	NA	NA	NA
XLOC_007000	TCONS_00022632,TCONS_00022633,	17:892629:900397:+	0	1	ENSG00000054179	ENTPD2	1
XLOC_014499	TCONS_00047577,TCONS_00047578,	3:87684530:87740325:+	0	1	ENSG00000112175	BMP5	1
[truncated: 18,409 more rows]
