# Supplementary material for: Multi-species annotation of transcriptome and chromatin structure in domesticated animals
Source: BMC Biol. 2019 Dec 30;17:108. doi: 10.1186/s12915-019-0726-5 (PMC6936065; doi:10.1186/s12915-019-0726-5)
Supplement: Supplementary file 6 — Additional file 6 Four livestock species FR-AgENCODE gene orthology. [file 12915_2019_726_MOESM6_ESM.gz › fraggn.orth/capra_hircus.fragn.id.trlist.coord.novel.cod.hsgnid.name.cod.tsv]

frag.gnid	frag.trlist	gncoord	novel	coding	hs.gnid	hs.gnname	hs.coding
XLOC_039510	TCONS_00109426,	NW_017189796.1:216504:221171:-	1	0	NA	NA	NA
XLOC_012030	TCONS_00033894,	18:44786216:44789693:+	1	0	NA	NA	NA
XLOC_014672	TCONS_00041838,	19:19326226:19330462:-	1	0	NA	NA	NA
XLOC_012031	TCONS_00033895,	18:44790059:44795772:+	1	0	NA	NA	NA
XLOC_014673	TCONS_00041839,	19:19332155:19333429:-	1	0	NA	NA	NA
XLOC_039512	TCONS_00109428,	NW_017189797.1:23167:24669:-	0	0	NA	NA	NA
XLOC_012032	TCONS_00033896,	18:44856076:44865611:+	0	1	ENSG00000153879	CEBPG	1
XLOC_013353	TCONS_00037881,TCONS_00037879,TCONS_00037876,TCONS_00037882,TCONS_00037883,TCONS_00037880,TCONS_00037878,TCONS_00037875,	18:58265115:58273459:-	0	1	NA	NA	NA
XLOC_014674	TCONS_00041840,	19:19333487:19345963:-	1	0	NA	NA	NA
XLOC_039513	TCONS_00109429,	NW_017189798.1:17110:18643:+	0	1	NA	NA	NA
XLOC_013354	TCONS_00037884,TCONS_00037890,TCONS_00037888,TCONS_00037885,TCONS_00037894,TCONS_00037891,TCONS_00037889,TCONS_00037892,	18:58277834:58295969:-	0	1	NA	NA	NA
XLOC_014675	TCONS_00041842,	19:19619402:19625437:-	1	0	NA	NA	NA
XLOC_039514	TCONS_00109430,	NW_017189802.1:563:5287:+	1	1	NA	NA	NA
XLOC_012034	TCONS_00033899,TCONS_00033898,	18:45258993:45275019:+	0	1	ENSG00000153885	KCTD15	1
XLOC_013355	TCONS_00037896,TCONS_00037895,	18:58436507:58451173:-	0	1	ENSG00000186806	VSIG10L	1
XLOC_014676	TCONS_00041843,	19:19625499:19630613:-	1	0	NA	NA	NA
XLOC_039515	TCONS_00109432,TCONS_00109434,	NW_017189802.1:16058:28743:+	1	0	NA	NA	NA
XLOC_012035	TCONS_00033902,	18:45340875:45341542:+	1	1	NA	NA	NA
XLOC_013356	TCONS_00037897,	18:58452560:58465286:-	0	1	ENSG00000105379	ETFB	1
XLOC_014677	TCONS_00041850,TCONS_00041848,TCONS_00041845,TCONS_00041849,TCONS_00041846,TCONS_00041847,TCONS_00041844,	19:19640295:19647318:-	0	1	ENSG00000109083	IFT20	1
XLOC_039516	TCONS_00109435,	NW_017189802.1:15155:22236:-	0	1	NA	NA	NA
XLOC_012036	TCONS_00033903,	18:45341798:45344483:+	1	0	NA	NA	NA
XLOC_013357	TCONS_00037898,	18:58465961:58468157:-	0	1	ENSG00000160318	CLDND2	1
XLOC_014678	TCONS_00041851,	19:19649732:19652180:-	0	0	NA	NA	NA
XLOC_012037	TCONS_00033907,TCONS_00033904,TCONS_00033910,TCONS_00033908,TCONS_00033905,TCONS_00033911,TCONS_00033909,TCONS_00033906,	18:45648483:45701717:+	0	1	ENSG00000257103	LSM14A	1
XLOC_013358	TCONS_00037899,TCONS_00037901,TCONS_00037900,	18:58469396:58471257:-	0	1	ENSG00000105374	NKG7	1
XLOC_014679	TCONS_00041853,TCONS_00041854,TCONS_00041855,TCONS_00041852,	19:19654383:19666673:-	0	1	ENSG00000004142	POLDIP2	1
XLOC_012038	TCONS_00033912,	18:45711552:45713180:+	0	0	ENSG00000270994	AL157899.1	0
XLOC_012039	TCONS_00033915,TCONS_00033916,TCONS_00033913,TCONS_00033917,TCONS_00033914,	18:45730398:45812927:+	0	1	ENSG00000166398	KIAA0355	1
XLOC_013060	TCONS_00037046,	18:48651920:48663249:-	0	1	ENSG00000171804	WDR87	1
XLOC_039220	TCONS_00108847,TCONS_00108844,TCONS_00108848,TCONS_00108845,TCONS_00108842,TCONS_00108846,TCONS_00108843,	NW_017189641.1:309859:430797:+	0	1	NA	NA	NA
XLOC_014382	TCONS_00040948,	19:53455620:53458896:+	1	0	NA	NA	NA
XLOC_039221	TCONS_00108849,	NW_017189641.1:78218:80284:-	1	0	NA	NA	NA
XLOC_013062	TCONS_00037062,	18:48965366:48969605:-	0	1	ENSG00000167641	PPP1R14A	1
XLOC_013063	TCONS_00037063,	18:48974966:48977294:-	1	0	NA	NA	NA
XLOC_039222	TCONS_00108850,	NW_017189641.1:85904:87189:-	1	0	NA	NA	NA
XLOC_039223	TCONS_00108851,	NW_017189641.1:88629:89935:-	1	0	NA	NA	NA
XLOC_013064	TCONS_00037064,TCONS_00037065,	18:49016069:49025493:-	0	1	ENSG00000167645	YIF1B	1
XLOC_014386	TCONS_00040959,TCONS_00040956,TCONS_00040953,TCONS_00040962,TCONS_00040957,TCONS_00040954,TCONS_00040960,TCONS_00040958,TCONS_00040955,	19:54010165:54020550:+	0	0	NA	NA	NA
XLOC_039224	TCONS_00108852,	NW_017189641.1:121278:123640:-	1	1	NA	NA	NA
XLOC_013065	TCONS_00037066,	18:49061235:49065114:-	1	0	ENSG00000266963	AC005625.1	0
XLOC_014387	TCONS_00040963,	19:54021230:54022736:+	1	0	NA	NA	NA
XLOC_013067	TCONS_00037070,TCONS_00037071,TCONS_00037069,	18:49114102:49128121:-	0	1	ENSG00000171777	RASGRP4	1
XLOC_014388	TCONS_00040964,TCONS_00040973,TCONS_00040970,TCONS_00040968,TCONS_00040965,TCONS_00040971,TCONS_00040969,TCONS_00040966,TCONS_00040972,TCONS_00040967,	19:54242850:54260445:+	0	1	ENSG00000161547	SRSF2	1
XLOC_014389	TCONS_00040979,TCONS_00040976,TCONS_00040977,TCONS_00040974,TCONS_00040978,TCONS_00040975,	19:54265349:54273856:+	0	1	ENSG00000070495	JMJD6	1
XLOC_039227	TCONS_00108855,	NW_017189642.1:29:832:-	1	0	NA	NA	NA
XLOC_013068	TCONS_00037075,TCONS_00037072,TCONS_00037076,TCONS_00037073,TCONS_00037074,	18:49261507:49278680:-	0	1	ENSG00000104814	MAP4K1	1
XLOC_039228	TCONS_00108856,	NW_017189642.1:2243:4293:-	1	0	NA	NA	NA
XLOC_039229	TCONS_00108861,TCONS_00108859,TCONS_00108857,TCONS_00108860,TCONS_00108858,	NW_017189642.1:4353:19156:-	0	1	NA	NA	NA
XLOC_041120	TCONS_00112202,TCONS_00112200,	NW_017215655.1:5391:8132:+	1	0	NA	NA	NA
XLOC_041121	TCONS_00112204,	NW_017215673.1:6309:6817:+	1	1	NA	NA	NA
XLOC_014091	TCONS_00040051,TCONS_00040055,TCONS_00040053,TCONS_00040054,	19:37544039:37576738:+	0	1	NA	NA	NA
XLOC_041122	TCONS_00112206,TCONS_00112207,	NW_017215735.1:22447:30832:+	0	1	NA	NA	NA
XLOC_014092	TCONS_00040061,TCONS_00040062,	19:37579938:37583480:+	0	1	ENSG00000173917	HOXB2	1
XLOC_041123	TCONS_00112208,	NW_017215735.1:11716:18856:-	0	0	NA	NA	NA
XLOC_014094	TCONS_00040066,TCONS_00040064,TCONS_00040065,	19:37692387:37993812:+	0	1	ENSG00000141293	SKAP1	1
XLOC_014095	TCONS_00040067,TCONS_00040068,	19:38024178:38044811:+	0	1	ENSG00000108468	CBX1	1
XLOC_014096	TCONS_00040072,TCONS_00040070,TCONS_00040071,	19:38072723:38083010:+	0	1	ENSG00000005243	COPZ2	1
XLOC_014097	TCONS_00040073,TCONS_00040074,	19:38139466:38145257:+	0	1	ENSG00000167183	PRR15L	1
XLOC_014098	TCONS_00040075,	19:38157148:38160055:+	1	0	NA	NA	NA
XLOC_012910	TCONS_00036533,TCONS_00036534,TCONS_00036532,	18:35724015:35751093:-	0	1	ENSG00000135720	DYNC1LI2	1
XLOC_012911	TCONS_00036536,	18:35755680:35785306:-	0	1	ENSG00000249961	TERB1	1
XLOC_012912	TCONS_00036537,	18:35790103:35812007:-	0	1	ENSG00000159593	NAE1	1
XLOC_009400	TCONS_00026043,TCONS_00026047,TCONS_00026044,TCONS_00026048,TCONS_00026045,TCONS_00026046,	15:53147813:53226143:-	0	1	ENSG00000118058	KMT2A	1
XLOC_012914	TCONS_00036541,TCONS_00036542,TCONS_00036540,	18:35896241:35902391:-	0	1	ENSG00000166592	RRAD	1
XLOC_009401	TCONS_00026050,TCONS_00026049,	15:53247800:53256935:-	0	1	ENSG00000167283	ATP5L	1
XLOC_012915	TCONS_00036543,	18:35905252:35907229:-	0	1	ENSG00000166595	FAM96B	1
XLOC_009402	TCONS_00026052,TCONS_00026053,TCONS_00026054,TCONS_00026051,	15:53258738:53296240:-	0	1	ENSG00000110344	UBE4A	1
XLOC_012916	TCONS_00036544,TCONS_00036545,	18:36058822:36061851:-	0	1	ENSG00000237172	B3GNT9	1
XLOC_009403	TCONS_00026056,TCONS_00026057,	15:53298091:53310972:-	0	1	ENSG00000160654	CD3G	1
XLOC_012917	TCONS_00036547,TCONS_00036550,TCONS_00036548,TCONS_00036549,	18:36063922:36071418:-	0	1	ENSG00000102871	TRADD	1
XLOC_009404	TCONS_00026058,	15:53321075:53331727:-	0	1	ENSG00000198851	CD3E	1
XLOC_012918	TCONS_00036553,TCONS_00036568,TCONS_00036562,TCONS_00036574,TCONS_00036571,TCONS_00036566,TCONS_00036560,TCONS_00036572,TCONS_00036552,TCONS_00036567,	18:36083460:36097486:-	0	1	NA	NA	NA
XLOC_009405	TCONS_00026059,	15:53344016:53345107:-	1	1	NA	NA	NA
XLOC_012919	TCONS_00036579,TCONS_00036577,TCONS_00036580,TCONS_00036578,TCONS_00036575,TCONS_00036581,	18:36098347:36126539:-	0	1	ENSG00000125122	LRRC29	1
XLOC_009406	TCONS_00026060,	15:53370001:53371419:-	1	0	NA	NA	NA
XLOC_009407	TCONS_00026061,	15:53381758:53385297:-	1	0	ENSG00000280032	AP002800.1	0
XLOC_013940	TCONS_00039570,	19:27051048:27053487:+	0	1	NA	NA	NA
XLOC_009408	TCONS_00026064,TCONS_00026062,TCONS_00026063,	15:53535834:53576772:-	0	1	ENSG00000137648	TMPRSS4	1
XLOC_012620	TCONS_00035747,TCONS_00035748,	18:67245117:67271014:+	1	0	NA	NA	NA
XLOC_013941	TCONS_00039571,TCONS_00039572,	19:27055173:27058582:+	0	1	ENSG00000129255	MPDU1	1
XLOC_009409	TCONS_00026066,	15:53619024:53619705:-	1	0	NA	NA	NA
XLOC_011300	TCONS_00031650,TCONS_00031649,	17:4972280:4984778:-	0	1	ENSG00000128203	ASPHD2	1
XLOC_012621	TCONS_00035749,	18:82846:84372:-	1	0	NA	NA	NA
XLOC_013942	TCONS_00039574,TCONS_00039580,TCONS_00039578,TCONS_00039575,TCONS_00039579,TCONS_00039576,TCONS_00039577,	19:27084203:27089008:+	0	1	ENSG00000129214	SHBG	1
XLOC_011301	TCONS_00031655,TCONS_00031652,TCONS_00031656,TCONS_00031653,TCONS_00031654,	17:5016310:5090342:-	0	1	ENSG00000100095	SEZ6L	1
XLOC_012622	TCONS_00035750,	18:85287:86162:-	1	0	NA	NA	NA
XLOC_011302	TCONS_00031659,TCONS_00031657,	17:5331271:5452403:-	0	1	ENSG00000133454	MYO18B	1
XLOC_012623	TCONS_00035755,TCONS_00035752,TCONS_00035753,TCONS_00035754,TCONS_00035751,	18:88334:114529:-	0	1	ENSG00000112294	ALDH5A1	1
XLOC_013944	TCONS_00039583,	19:27102360:27109030:+	0	1	ENSG00000129244	ATP1B2	1
XLOC_011303	TCONS_00031667,TCONS_00031666,	17:5574677:5690527:-	0	1	ENSG00000100077	GRK3	1
XLOC_012624	TCONS_00035760,TCONS_00035758,TCONS_00035761,TCONS_00035759,TCONS_00035756,TCONS_00035757,	18:175026:210711:-	0	1	ENSG00000124532	MRS2	1
XLOC_013945	TCONS_00039586,TCONS_00039587,TCONS_00039584,TCONS_00039585,	19:27128170:27140147:+	0	1	ENSG00000141499	WRAP53	1
XLOC_012625	TCONS_00035762,	18:371782:372223:-	1	0	NA	NA	NA
XLOC_013946	TCONS_00039589,TCONS_00039588,	19:27141527:27147945:+	0	1	ENSG00000108947	EFNB3	1
XLOC_012626	TCONS_00035763,	18:372473:373294:-	1	0	NA	NA	NA
XLOC_011306	TCONS_00031672,TCONS_00031673,TCONS_00031670,TCONS_00031674,TCONS_00031671,	17:5791151:5924528:-	0	1	ENSG00000197077	KIAA1671	1
XLOC_013948	TCONS_00039591,TCONS_00039595,TCONS_00039592,TCONS_00039593,TCONS_00039597,TCONS_00039594,	19:27258771:27280507:+	0	1	ENSG00000132510	KDM6B	1
XLOC_011307	TCONS_00031675,TCONS_00031679,TCONS_00031676,TCONS_00031682,TCONS_00031677,TCONS_00031683,TCONS_00031680,TCONS_00031678,	17:5995354:6070449:-	0	1	ENSG00000167037	SGSM1	1
XLOC_013949	TCONS_00039596,	19:27261289:27262696:+	1	0	NA	NA	NA
XLOC_009114	TCONS_00025367,TCONS_00025370,TCONS_00025368,TCONS_00025365,TCONS_00025366,	15:32567804:32583940:-	0	1	ENSG00000132109	TRIM21	1
XLOC_011309	TCONS_00031686,	17:6506980:6507812:-	1	0	NA	NA	NA
XLOC_014970	TCONS_00042739,	19:34863436:34872775:-	0	1	ENSG00000178307	TMEM11	1
XLOC_014971	TCONS_00042743,TCONS_00042740,TCONS_00042741,	19:34874330:34885847:-	0	1	ENSG00000274180	NATD1	1
XLOC_012330	TCONS_00034883,TCONS_00034884,TCONS_00034885,	18:56068011:56072408:+	0	1	ENSG00000142227	EMP3	1
XLOC_039810	TCONS_00110183,	NW_017190029.1:75345:77892:+	1	0	NA	NA	NA
XLOC_013651	TCONS_00038756,TCONS_00038753,TCONS_00038757,TCONS_00038754,TCONS_00038751,TCONS_00038758,TCONS_00038755,TCONS_00038752,	19:7699754:8107743:+	0	1	ENSG00000153944	MSI2	1
XLOC_011010	TCONS_00030737,	17:24875509:24878408:+	1	0	NA	NA	NA
XLOC_012331	TCONS_00034886,TCONS_00034887,	18:56093467:56103575:+	0	1	ENSG00000105467	SYNGR4	1
XLOC_014973	TCONS_00042745,	19:35102137:35158229:-	0	1	ENSG00000011260	UTP18	1
XLOC_013653	TCONS_00038762,	19:8109876:8111131:+	1	0	NA	NA	NA
XLOC_012332	TCONS_00034889,	18:56117047:56151568:+	0	1	ENSG00000105464	GRIN2D	1
XLOC_014974	TCONS_00042746,	19:35228530:35230819:-	1	0	NA	NA	NA
XLOC_012333	TCONS_00034891,TCONS_00034892,TCONS_00034893,TCONS_00034890,	18:56152478:56163464:+	0	1	ENSG00000105447	GRWD1	1
XLOC_039813	TCONS_00110186,	NW_017190037.1:14994:16090:+	0	0	NA	NA	NA
XLOC_011012	TCONS_00030739,	17:24902362:24907341:+	0	1	ENSG00000132341	RAN	1
XLOC_014975	TCONS_00042747,TCONS_00042748,	19:35231815:35238057:-	0	1	ENSG00000243678	NME2	1
XLOC_014976	TCONS_00042752,TCONS_00042750,TCONS_00042751,TCONS_00042749,	19:35243525:35254949:-	0	1	ENSG00000239672	NME1	1
XLOC_011013	TCONS_00030740,	17:24908865:24913624:+	1	0	NA	NA	NA
XLOC_012334	TCONS_00034894,	18:56163725:56168739:+	0	1	ENSG00000182324	KCNJ14	1
XLOC_013655	TCONS_00038764,	19:8413382:8420351:+	1	0	NA	NA	NA
XLOC_013656	TCONS_00038765,	19:8426542:8438391:+	1	0	NA	NA	NA
XLOC_011014	TCONS_00030742,TCONS_00030741,	17:24978131:25154527:+	0	1	ENSG00000111452	ADGRD1	1
XLOC_012335	TCONS_00034895,TCONS_00034896,	18:56171154:56180259:+	0	1	ENSG00000105443	CYTH2	1
XLOC_012336	TCONS_00034898,	18:56268123:56275921:+	0	1	ENSG00000088002	SULT2B1	1
XLOC_013657	TCONS_00038766,TCONS_00038767,	19:8489909:8497136:+	0	1	ENSG00000264364	DYNLL2	1
XLOC_014979	TCONS_00042755,	19:35534249:35535282:-	1	0	ENSG00000229980	TOB1-AS1	0
XLOC_011016	TCONS_00030753,TCONS_00030748,TCONS_00030757,TCONS_00030749,TCONS_00030760,TCONS_00030755,TCONS_00030752,TCONS_00030747,TCONS_00030761,TCONS_00030759,TCONS_00030756,	17:25846024:25927024:+	0	1	ENSG00000061936	SFSWAP	1
XLOC_013658	TCONS_00038768,	19:8501912:8508248:+	1	0	NA	NA	NA
XLOC_013659	TCONS_00038769,	19:8521171:8522202:+	1	0	NA	NA	NA
XLOC_011017	TCONS_00030763,	17:25941167:25966148:+	0	1	ENSG00000198598	MMP17	1
XLOC_012338	TCONS_00034902,TCONS_00034911,TCONS_00034909,TCONS_00034906,TCONS_00034903,TCONS_00034900,TCONS_00034912,TCONS_00034907,TCONS_00034904,TCONS_00034901,TCONS_00034913,TCONS_00034910,TCONS_00034908,TCONS_00034905,	18:56292056:56299987:+	0	1	ENSG00000063176	SPHK2	1
XLOC_011018	TCONS_00030770,TCONS_00030771,TCONS_00030769,TCONS_00030766,TCONS_00030767,	17:26007009:26030057:+	0	1	ENSG00000177169	ULK1	1
XLOC_011019	TCONS_00030777,TCONS_00030774,TCONS_00030775,TCONS_00030772,TCONS_00030776,TCONS_00030773,	17:26033778:26043973:+	0	1	ENSG00000177192	PUS1	1
XLOC_014680	TCONS_00041857,TCONS_00041856,	19:19680467:19682072:-	0	1	ENSG00000274529	SEBOX	1
XLOC_013360	TCONS_00037903,	18:58483660:58485474:-	0	1	ENSG00000262874	C19orf84	1
XLOC_014681	TCONS_00041859,	19:19683369:19686305:-	0	1	ENSG00000109072	VTN	1
XLOC_012040	TCONS_00033920,TCONS_00033918,TCONS_00033924,TCONS_00033921,TCONS_00033925,TCONS_00033922,TCONS_00033931,TCONS_00033926,TCONS_00033923,	18:45816486:45848812:+	0	1	ENSG00000105220	GPI	1
XLOC_013361	TCONS_00037915,TCONS_00037912,TCONS_00037907,TCONS_00037904,TCONS_00037913,TCONS_00037910,TCONS_00037908,TCONS_00037914,TCONS_00037911,TCONS_00037909,TCONS_00037906,	18:58492291:58500003:-	0	1	ENSG00000142512	SIGLEC10	1
XLOC_014682	TCONS_00041860,TCONS_00041861,	19:19702402:19721520:-	0	1	ENSG00000076351	SLC46A1	1
XLOC_012041	TCONS_00033919,	18:45817571:45819392:+	1	0	NA	NA	NA
XLOC_013362	TCONS_00037916,	18:58504797:58505764:-	1	0	NA	NA	NA
XLOC_014683	TCONS_00041862,	19:19838817:19844461:-	0	1	ENSG00000109103	UNC119	1
XLOC_038201	TCONS_00106442,	NW_017189516.1:47838337:47860452:-	1	0	NA	NA	NA
XLOC_012042	TCONS_00033932,TCONS_00033939,TCONS_00033936,TCONS_00033933,TCONS_00033937,TCONS_00033934,TCONS_00033940,TCONS_00033938,	18:45853271:45872312:+	0	1	ENSG00000126249	PDCD2L	1
XLOC_013363	TCONS_00037919,TCONS_00037917,TCONS_00037920,TCONS_00037918,	18:58506525:58514249:-	0	0	ENSG00000268711	AC008750.6	0
XLOC_014684	TCONS_00041868,TCONS_00041865,TCONS_00041863,TCONS_00041867,TCONS_00041864,	19:19844573:19857317:-	0	1	ENSG00000087111	PIGS	1
XLOC_038202	TCONS_00106445,TCONS_00106443,TCONS_00106444,	NW_017189516.1:47864878:47936822:-	0	1	NA	NA	NA
XLOC_039523	TCONS_00109443,TCONS_00109445,TCONS_00109442,	NW_017189810.1:1564:11412:+	1	1	NA	NA	NA
XLOC_012043	TCONS_00033947,TCONS_00033944,TCONS_00033941,TCONS_00033945,TCONS_00033942,TCONS_00033946,TCONS_00033943,	18:45877436:45908783:+	0	1	ENSG00000126261	UBA2	1
XLOC_013364	TCONS_00037921,	18:58507827:58508384:-	1	0	NA	NA	NA
XLOC_014685	TCONS_00041869,	19:19859544:19863377:-	0	1	ENSG00000109107	ALDOC	1
XLOC_039524	TCONS_00109444,	NW_017189810.1:6019:9091:+	1	0	NA	NA	NA
XLOC_012044	TCONS_00033948,TCONS_00033949,	18:45914585:45941632:+	0	1	ENSG00000142279	WTIP	1
XLOC_013365	TCONS_00037932,TCONS_00037941,TCONS_00037924,TCONS_00037939,TCONS_00037936,TCONS_00037933,TCONS_00037930,TCONS_00037928,TCONS_00037925,TCONS_00037937,TCONS_00037934,TCONS_00037931,TCONS_00037929,TCONS_00037926,TCONS_00037940,TCONS_00037923,TCONS_00037938,TCONS_00037935,	18:58516854:58535514:-	0	1	NA	NA	NA
XLOC_014686	TCONS_00041870,TCONS_00041871,TCONS_00041872,	19:19863754:19882746:-	0	1	ENSG00000076382	SPAG5	1
XLOC_038204	TCONS_00106447,	NW_017189516.1:48017096:48075533:-	0	1	NA	NA	NA
XLOC_039525	TCONS_00109447,	NW_017189810.1:12760:14737:+	1	1	NA	NA	NA
XLOC_012045	TCONS_00033950,	18:45942632:45948545:+	1	0	NA	NA	NA
XLOC_013366	TCONS_00037943,	18:58578520:58582618:-	1	0	NA	NA	NA
XLOC_014687	TCONS_00041885,TCONS_00041882,TCONS_00041877,TCONS_00041874,TCONS_00041886,TCONS_00041883,TCONS_00041880,TCONS_00041878,TCONS_00041875,TCONS_00041884,TCONS_00041881,TCONS_00041879,TCONS_00041873,	19:19884033:19917801:-	0	1	NA	NA	NA
XLOC_038205	TCONS_00106448,	NW_017189516.1:48086665:48088807:-	1	0	NA	NA	NA
XLOC_039526	TCONS_00109448,	NW_017189810.1:20704:22023:+	1	1	NA	NA	NA
XLOC_013367	TCONS_00037947,TCONS_00037944,TCONS_00037953,TCONS_00037945,TCONS_00037954,TCONS_00037951,TCONS_00037946,TCONS_00037955,	18:58591658:58623132:-	0	1	NA	NA	NA
XLOC_014688	TCONS_00041888,	19:19920650:19928719:-	0	1	ENSG00000132581	SDF2	1
XLOC_038206	TCONS_00106451,TCONS_00106449,TCONS_00106450,	NW_017189516.1:48101911:48151063:-	0	1	NA	NA	NA
XLOC_013368	TCONS_00037948,	18:58613922:58614583:-	1	0	NA	NA	NA
XLOC_014689	TCONS_00041891,TCONS_00041889,TCONS_00041892,TCONS_00041890,	19:19960341:19967981:-	0	1	ENSG00000167525	PROCA1	1
XLOC_013369	TCONS_00037949,	18:58614738:58616474:-	1	0	NA	NA	NA
XLOC_038207	TCONS_00106462,TCONS_00106457,TCONS_00106454,TCONS_00106463,TCONS_00106460,TCONS_00106458,TCONS_00106455,TCONS_00106452,TCONS_00106461,TCONS_00106459,TCONS_00106456,TCONS_00106465,	NW_017189516.1:48197839:48252599:-	0	1	NA	NA	NA
XLOC_039528	TCONS_00109458,TCONS_00109455,TCONS_00109452,TCONS_00109459,TCONS_00109456,TCONS_00109453,TCONS_00109457,TCONS_00109454,TCONS_00109451,	NW_017189815.1:716:25243:-	0	1	NA	NA	NA
XLOC_039529	TCONS_00109461,	NW_017189816.1:20257:22279:+	1	0	NA	NA	NA
XLOC_038209	TCONS_00106467,TCONS_00106468,	NW_017189516.1:48556487:48840018:-	0	1	NA	NA	NA
XLOC_014390	TCONS_00040981,TCONS_00040982,TCONS_00040991,TCONS_00040989,TCONS_00040986,TCONS_00040983,TCONS_00040980,TCONS_00040987,TCONS_00040984,	19:54278113:54309522:+	0	1	ENSG00000182534	MXRA7	1
XLOC_013070	TCONS_00037082,	18:49384560:49389157:-	1	0	NA	NA	NA
XLOC_039230	TCONS_00108862,TCONS_00108863,TCONS_00108864,	NW_017189642.1:21401:41964:-	0	1	NA	NA	NA
XLOC_013071	TCONS_00037083,	18:49385781:49387484:-	1	0	NA	NA	NA
XLOC_014392	TCONS_00040994,	19:54382789:54395308:+	0	0	NA	NA	NA
XLOC_039231	TCONS_00108865,	NW_017189643.1:6252:8677:+	0	1	NA	NA	NA
XLOC_014393	TCONS_00040996,TCONS_00040997,TCONS_00040998,TCONS_00040995,TCONS_00040999,	19:54395707:54414272:+	0	1	ENSG00000070731	ST6GALNAC2	1
XLOC_039232	TCONS_00108866,	NW_017189643.1:9561:11579:-	0	1	NA	NA	NA
XLOC_013073	TCONS_00037087,TCONS_00037085,TCONS_00037086,	18:49424869:49433246:-	0	1	ENSG00000171747	LGALS4	1
XLOC_014394	TCONS_00041000,	19:54442750:54452606:+	0	1	ENSG00000161544	CYGB	1
XLOC_039233	TCONS_00108867,	NW_017189643.1:30170:31108:-	0	1	NA	NA	NA
XLOC_013074	TCONS_00037088,	18:49434160:49443510:-	0	1	ENSG00000104823	ECH1	1
XLOC_014395	TCONS_00041003,TCONS_00041004,TCONS_00041001,TCONS_00041002,	19:54473111:54497903:+	0	1	ENSG00000129667	RHBDF2	1
XLOC_039234	TCONS_00108868,	NW_017189643.1:39923:41722:-	1	0	NA	NA	NA
XLOC_013075	TCONS_00037092,TCONS_00037093,TCONS_00037090,TCONS_00037091,TCONS_00037089,	18:49446326:49460673:-	0	1	ENSG00000104824	HNRNPL	1
XLOC_014396	TCONS_00041007,TCONS_00041010,TCONS_00041008,TCONS_00041011,	19:54525254:54573241:+	0	1	ENSG00000175931	UBE2O	1
XLOC_014397	TCONS_00041012,	19:54609256:54635652:+	0	1	ENSG00000161542	PRPSAP1	1
XLOC_013077	TCONS_00037098,TCONS_00037095,TCONS_00037103,TCONS_00037100,TCONS_00037099,TCONS_00037096,TCONS_00037104,TCONS_00037101,TCONS_00037097,TCONS_00037105,TCONS_00037102,	18:49469378:49503758:-	0	1	NA	NA	NA
XLOC_039237	TCONS_00108872,	NW_017189645.1:1184:6000:+	1	0	NA	NA	NA
XLOC_014399	TCONS_00041018,TCONS_00041015,TCONS_00041019,TCONS_00041022,TCONS_00041017,TCONS_00041014,TCONS_00041020,	19:54686071:54766656:+	0	1	ENSG00000141576	RNF157	1
XLOC_039238	TCONS_00108873,	NW_017189645.1:28194:42762:+	0	1	NA	NA	NA
XLOC_013079	TCONS_00037111,TCONS_00037109,TCONS_00037112,TCONS_00037107,TCONS_00037113,TCONS_00037110,TCONS_00037108,	18:49514933:49529496:-	0	1	NA	NA	NA
XLOC_041132	TCONS_00112218,	NW_017215820.1:7282:8611:-	1	1	NA	NA	NA
XLOC_009700	TCONS_00026875,	16:23759102:23763200:+	1	0	NA	NA	NA
XLOC_009701	TCONS_00026876,	16:24331730:24332707:+	0	0	ENSG00000241061	RPL5P1	0
XLOC_009704	TCONS_00026882,TCONS_00026886,TCONS_00026883,TCONS_00026880,TCONS_00026884,TCONS_00026881,	16:24602742:24658562:+	0	1	ENSG00000154305	MIA3	1
XLOC_009705	TCONS_00026887,	16:24665893:24667818:+	1	1	NA	NA	NA
XLOC_009706	TCONS_00026893,TCONS_00026890,TCONS_00026888,TCONS_00026894,TCONS_00026891,TCONS_00026889,TCONS_00026895,TCONS_00026892,	16:24708745:24728139:+	0	1	ENSG00000162819	BROX	1
XLOC_009707	TCONS_00026896,	16:24732075:24748655:+	0	1	ENSG00000197520	FAM177B	1
XLOC_009708	TCONS_00026901,TCONS_00026905,TCONS_00026898,TCONS_00026906,TCONS_00026903,TCONS_00026900,TCONS_00026899,	16:24799660:25020285:+	0	1	ENSG00000154309	DISP1	1
XLOC_012921	TCONS_00036588,TCONS_00036585,TCONS_00036591,TCONS_00036589,TCONS_00036586,TCONS_00036583,TCONS_00036587,TCONS_00036584,	18:36128820:36145362:-	0	1	ENSG00000135723	FHOD1	1
XLOC_011601	TCONS_00032631,	17:56446730:56448248:-	1	0	NA	NA	NA
XLOC_012922	TCONS_00036593,TCONS_00036597,TCONS_00036594,TCONS_00036598,TCONS_00036596,	18:36179978:36206945:-	0	1	ENSG00000168676	KCTD19	1
XLOC_011602	TCONS_00032632,	17:56643581:56743041:-	0	1	ENSG00000183090	FREM3	1
XLOC_012923	TCONS_00036600,TCONS_00036599,	18:36267802:36271543:-	0	1	ENSG00000159713	TPPP3	1
XLOC_009410	TCONS_00026067,	15:53663148:53677406:-	0	1	ENSG00000110324	IL10RA	1
XLOC_012924	TCONS_00036607,TCONS_00036604,TCONS_00036601,TCONS_00036608,TCONS_00036609,TCONS_00036603,	18:36272360:36305932:-	0	1	ENSG00000159714	ZDHHC1	1
XLOC_011604	TCONS_00032634,	17:56762753:56772249:-	1	0	NA	NA	NA
XLOC_012925	TCONS_00036611,	18:36312323:36350423:-	0	1	ENSG00000159720	ATP6V0D1	1
XLOC_009412	TCONS_00026070,TCONS_00026069,	15:53867805:53871232:-	1	0	ENSG00000254844	AP000757.2	0
XLOC_011606	TCONS_00032636,	17:57384798:57386269:-	1	0	NA	NA	NA
XLOC_012927	TCONS_00036613,	18:36399414:36405063:-	1	0	ENSG00000280214	AC027682.7	0
XLOC_009414	TCONS_00026072,	15:54259392:54263256:-	1	0	NA	NA	NA
XLOC_012928	TCONS_00036616,TCONS_00036614,TCONS_00036615,	18:36468448:36475241:-	0	1	ENSG00000102977	ACD	1
XLOC_012929	TCONS_00036619,TCONS_00036617,TCONS_00036623,TCONS_00036620,	18:36477473:36480952:-	0	1	ENSG00000124074	ENKD1	1
XLOC_009415	TCONS_00026073,	15:54263769:54264939:-	1	0	NA	NA	NA
XLOC_011608	TCONS_00032639,TCONS_00032638,	17:57683043:57694972:-	1	0	NA	NA	NA
XLOC_009416	TCONS_00026075,TCONS_00026087,TCONS_00026084,TCONS_00026079,TCONS_00026090,TCONS_00026088,TCONS_00026085,TCONS_00026077,TCONS_00026091,TCONS_00026074,TCONS_00026089,TCONS_00026083,	15:54272118:54342280:-	0	1	ENSG00000110274	CEP164	1
XLOC_011609	TCONS_00032641,TCONS_00032642,TCONS_00032640,	17:57695396:57781203:-	0	1	NA	NA	NA
XLOC_009417	TCONS_00026093,TCONS_00026094,	15:54349670:54350191:-	0	0	ENSG00000227615	AP001324.1	0
XLOC_013950	TCONS_00039600,TCONS_00039599,	19:27280732:27281770:+	0	1	ENSG00000167874	TMEM88	1
XLOC_009418	TCONS_00026100,TCONS_00026099,TCONS_00026096,TCONS_00026097,TCONS_00026102,TCONS_00026098,TCONS_00026095,	15:54369815:54424034:-	0	1	ENSG00000167257	RNF214	1
XLOC_013951	TCONS_00039602,TCONS_00039601,	19:27283755:27287835:+	0	1	ENSG00000182224	CYB5D1	1
XLOC_011310	TCONS_00031687,TCONS_00031688,	17:6511183:6517953:-	1	0	NA	NA	NA
XLOC_013952	TCONS_00039617,TCONS_00039614,TCONS_00039611,TCONS_00039606,TCONS_00039603,TCONS_00039615,TCONS_00039612,TCONS_00039607,TCONS_00039604,TCONS_00039616,TCONS_00039610,TCONS_00039605,	19:27305573:27330889:+	0	1	ENSG00000170004	CHD3	1
XLOC_011311	TCONS_00031692,TCONS_00031693,TCONS_00031690,TCONS_00031691,TCONS_00031689,	17:6518134:6560076:-	0	1	NA	NA	NA
XLOC_012632	TCONS_00035770,	18:643860:677014:-	1	0	NA	NA	NA
XLOC_013953	TCONS_00039618,	19:27331218:27332503:+	1	0	NA	NA	NA
XLOC_011312	TCONS_00031694,	17:6686550:6687561:-	1	0	NA	NA	NA
XLOC_013954	TCONS_00039619,	19:27333720:27336486:+	1	0	NA	NA	NA
XLOC_009120	TCONS_00025379,TCONS_00025376,TCONS_00025377,TCONS_00025378,	15:32827632:32845534:-	0	1	ENSG00000167333	TRIM68	1
XLOC_011313	TCONS_00031695,	17:6688366:6689790:-	1	0	NA	NA	NA
XLOC_013955	TCONS_00039629,TCONS_00039626,TCONS_00039620,TCONS_00039627,TCONS_00039624,TCONS_00039621,TCONS_00039630,TCONS_00039625,TCONS_00039622,	19:27347754:27363369:+	0	1	ENSG00000170037	CNTROB	1
XLOC_011314	TCONS_00031696,TCONS_00031697,	17:6696335:6735997:-	0	1	ENSG00000075856	SART3	1
XLOC_012635	TCONS_00035773,	18:1141610:1145648:-	1	0	NA	NA	NA
XLOC_013956	TCONS_00039632,	19:27375429:27377553:+	1	0	NA	NA	NA
XLOC_011315	TCONS_00031703,TCONS_00031700,TCONS_00031699,TCONS_00031707,TCONS_00031704,TCONS_00031701,TCONS_00031705,TCONS_00031702,TCONS_00031706,	17:6764693:6801010:-	0	1	NA	NA	NA
XLOC_012636	TCONS_00035778,TCONS_00035775,TCONS_00035776,TCONS_00035777,TCONS_00035774,	18:1145988:1310787:-	1	0	NA	NA	NA
XLOC_011316	TCONS_00031710,TCONS_00031708,TCONS_00031711,TCONS_00031709,	17:6805858:6891975:-	0	1	ENSG00000110880	CORO1C	1
XLOC_012637	TCONS_00035779,	18:1155047:1155487:-	1	0	NA	NA	NA
XLOC_012638	TCONS_00035780,	18:1216452:1218874:-	1	0	NA	NA	NA
XLOC_011318	TCONS_00031718,TCONS_00031721,TCONS_00031719,TCONS_00031716,TCONS_00031713,TCONS_00031722,TCONS_00031717,	17:6918873:6975715:-	0	1	ENSG00000084112	SSH1	1
XLOC_012639	TCONS_00035781,	18:1219793:1220844:-	1	0	NA	NA	NA
XLOC_011319	TCONS_00031724,TCONS_00031725,TCONS_00031723,	17:7009167:7077304:-	0	1	ENSG00000166111	SVOP	1
XLOC_014980	TCONS_00042756,	19:35559442:35562679:-	0	1	ENSG00000173714	WFIKKN2	1
XLOC_014981	TCONS_00042758,	19:35581134:35582492:-	1	0	NA	NA	NA
XLOC_013661	TCONS_00038771,	19:8548789:8550028:+	1	1	NA	NA	NA
XLOC_039820	TCONS_00110193,	NW_017190044.1:787:4474:+	1	1	NA	NA	NA
XLOC_012340	TCONS_00034920,	18:56348952:56360874:+	0	1	ENSG00000176920	FUT2	1
XLOC_014982	TCONS_00042759,	19:35611299:35622436:-	1	0	NA	NA	NA
XLOC_011020	TCONS_00030785,TCONS_00030786,TCONS_00030783,TCONS_00030780,TCONS_00030779,	17:26052804:26166848:+	0	1	ENSG00000183495	EP400	1
XLOC_012341	TCONS_00034921,TCONS_00034922,	18:56403257:56405520:+	0	1	ENSG00000105550	FGF21	1
XLOC_014983	TCONS_00042760,	19:35622917:35625635:-	1	0	NA	NA	NA
XLOC_038501	TCONS_00107174,TCONS_00107175,	NW_017189517.1:37074886:37076728:+	0	1	NA	NA	NA
XLOC_014984	TCONS_00042761,	19:35627368:35632242:-	1	0	NA	NA	NA
XLOC_039822	TCONS_00110197,TCONS_00110198,TCONS_00110195,TCONS_00110200,TCONS_00110199,TCONS_00110196,	NW_017190051.1:446:49357:+	0	1	NA	NA	NA
XLOC_011021	TCONS_00030787,TCONS_00030788,	17:26167033:26181751:+	0	1	ENSG00000068438	FTSJ1	1
XLOC_012342	TCONS_00034926,TCONS_00034924,TCONS_00034925,	18:56439216:56451688:+	0	0	NA	NA	NA
XLOC_039823	TCONS_00110201,	NW_017190051.1:51395:53256:+	1	1	NA	NA	NA
XLOC_038502	TCONS_00107177,TCONS_00107178,TCONS_00107179,	NW_017189517.1:37098272:37099983:+	0	1	NA	NA	NA
XLOC_011022	TCONS_00030794,TCONS_00030791,TCONS_00030795,TCONS_00030792,TCONS_00030796,TCONS_00030793,TCONS_00030790,	17:26189033:26195001:+	0	1	ENSG00000184967	NOC4L	1
XLOC_012343	TCONS_00034929,TCONS_00034927,TCONS_00034930,TCONS_00034928,	18:56489397:56492971:+	0	1	ENSG00000087074	PPP1R15A	1
XLOC_014985	TCONS_00042767,TCONS_00042764,TCONS_00042770,TCONS_00042768,TCONS_00042765,TCONS_00042762,TCONS_00042771,TCONS_00042769,TCONS_00042766,TCONS_00042763,	19:35634655:35662727:-	0	1	ENSG00000108848	LUC7L3	1
XLOC_038503	TCONS_00107180,	NW_017189517.1:37170708:37172343:+	0	1	NA	NA	NA
XLOC_039824	TCONS_00110202,TCONS_00110204,	NW_017190051.1:60148:67437:+	0	1	NA	NA	NA
XLOC_011023	TCONS_00030797,TCONS_00030798,TCONS_00030799,	17:26509590:26593734:+	0	1	ENSG00000112787	FBRSL1	1
XLOC_012344	TCONS_00034931,	18:56502509:56518351:+	0	1	ENSG00000104805	NUCB1	1
XLOC_014986	TCONS_00042775,TCONS_00042772,TCONS_00042779,TCONS_00042776,TCONS_00042773,TCONS_00042777,TCONS_00042774,	19:35689362:35737963:-	0	1	ENSG00000108846	ABCC3	1
XLOC_038504	TCONS_00107182,TCONS_00107183,TCONS_00107181,	NW_017189517.1:37209870:37212077:+	0	1	NA	NA	NA
XLOC_011024	TCONS_00030800,	17:26605898:26609482:+	1	0	NA	NA	NA
XLOC_012345	TCONS_00034934,TCONS_00034932,TCONS_00034933,	18:56528202:56539721:+	0	1	ENSG00000104808	DHDH	1
XLOC_039826	TCONS_00110210,TCONS_00110208,TCONS_00110209,TCONS_00110206,TCONS_00110207,	NW_017190051.1:135921:147824:+	0	1	NA	NA	NA
XLOC_011025	TCONS_00030801,	17:26609591:26613929:+	1	0	NA	NA	NA
XLOC_012346	TCONS_00034940,TCONS_00034941,TCONS_00034939,	18:56548795:56558091:+	0	1	NA	NA	NA
XLOC_014988	TCONS_00042799,TCONS_00042802,TCONS_00042798,	19:35813683:35821728:-	0	1	ENSG00000006282	SPATA20	1
XLOC_038506	TCONS_00107185,TCONS_00107189,TCONS_00107186,TCONS_00107190,	NW_017189517.1:37345708:37348935:+	0	1	NA	NA	NA
XLOC_039827	TCONS_00110213,TCONS_00110214,TCONS_00110212,	NW_017190051.1:149004:154268:+	1	1	NA	NA	NA
XLOC_012347	TCONS_00034943,TCONS_00034942,	18:56576315:56588954:+	0	1	ENSG00000183207	RUVBL2	1
XLOC_039828	TCONS_00110217,TCONS_00110220,TCONS_00110215,TCONS_00110219,TCONS_00110216,	NW_017190051.1:75332:115803:-	0	1	NA	NA	NA
XLOC_011027	TCONS_00030813,TCONS_00030822,TCONS_00030817,TCONS_00030814,TCONS_00030823,TCONS_00030820,TCONS_00030815,TCONS_00030812,TCONS_00030821,TCONS_00030819,TCONS_00030816,	17:26687496:26708821:+	0	1	NA	NA	NA
XLOC_012348	TCONS_00034946,TCONS_00034947,TCONS_00034944,TCONS_00034945,	18:56618798:56633500:+	0	1	ENSG00000104852	SNRNP70	1
XLOC_039829	TCONS_00110222,TCONS_00110221,	NW_017190051.1:128444:135887:-	0	1	NA	NA	NA
XLOC_038508	TCONS_00107194,TCONS_00107192,TCONS_00107193,	NW_017189517.1:37383945:37387041:+	0	1	NA	NA	NA
XLOC_011028	TCONS_00030824,	17:26732452:26733869:+	1	0	NA	NA	NA
XLOC_012349	TCONS_00034951,TCONS_00034949,TCONS_00034952,TCONS_00034953,TCONS_00034950,TCONS_00034948,TCONS_00034954,	18:56641127:56644772:+	0	1	ENSG00000104863	LIN7B	1
XLOC_011029	TCONS_00030825,	17:26734814:26736090:+	1	0	NA	NA	NA
XLOC_014690	TCONS_00041894,TCONS_00041895,TCONS_00041893,	19:19969733:19973884:-	0	1	ENSG00000109113	RAB34	1
XLOC_013370	TCONS_00037956,TCONS_00037957,	18:58638883:58642860:-	0	1	NA	NA	NA
XLOC_014691	TCONS_00041897,TCONS_00041896,	19:19978378:19981216:-	0	1	ENSG00000160606	TLCD1	1
XLOC_013371	TCONS_00037958,	18:58675283:58679126:-	0	1	NA	NA	NA
XLOC_039530	TCONS_00109462,	NW_017189816.1:23285:25886:+	1	0	NA	NA	NA
XLOC_014692	TCONS_00041910,TCONS_00041908,TCONS_00041911,TCONS_00041898,TCONS_00041909,TCONS_00041912,TCONS_00041907,	19:19992736:20098547:-	0	1	ENSG00000132589	FLOT2	1
XLOC_013372	TCONS_00037959,	18:58680246:58684743:-	0	1	NA	NA	NA
XLOC_014693	TCONS_00041902,TCONS_00041901,	19:20000964:20058360:-	0	1	ENSG00000173065	FAM222B	1
XLOC_038211	TCONS_00106477,TCONS_00106480,TCONS_00106478,TCONS_00106479,TCONS_00106476,	NW_017189516.1:50367727:50473657:-	0	1	NA	NA	NA
XLOC_039532	TCONS_00109464,	NW_017189818.1:150328:151909:+	0	1	NA	NA	NA
XLOC_013373	TCONS_00037960,	18:58689262:58690643:-	1	0	NA	NA	NA
XLOC_013374	TCONS_00037961,	18:58693033:58695801:-	1	0	NA	NA	NA
XLOC_038212	TCONS_00106481,	NW_017189516.1:50632954:50635027:-	0	1	NA	NA	NA
XLOC_012054	TCONS_00033964,TCONS_00033961,TCONS_00033965,TCONS_00033962,TCONS_00033966,TCONS_00033963,TCONS_00033960,	18:46315079:46352258:+	0	1	ENSG00000197841	ZNF181	1
XLOC_038213	TCONS_00106483,TCONS_00106487,TCONS_00106484,TCONS_00106488,	NW_017189516.1:50660497:50678445:-	0	1	NA	NA	NA
XLOC_039534	TCONS_00109466,	NW_017189818.1:221605:222793:-	0	0	NA	NA	NA
XLOC_013375	TCONS_00037962,	18:58694420:58695700:-	1	0	NA	NA	NA
XLOC_014696	TCONS_00041905,TCONS_00041906,	19:20076804:20079926:-	1	0	NA	NA	NA
XLOC_038214	TCONS_00106494,TCONS_00106498,TCONS_00106495,TCONS_00106500,TCONS_00106499,TCONS_00106496,TCONS_00106490,TCONS_00106501,TCONS_00106497,	NW_017189516.1:50690073:50759934:-	0	1	NA	NA	NA
XLOC_014697	TCONS_00041913,	19:20099025:20103944:-	0	1	ENSG00000167536	DHRS13	1
XLOC_013376	TCONS_00037963,	18:58697599:58699387:-	1	0	ENSG00000269959	SPACA6P-AS	0
XLOC_013377	TCONS_00037964,	18:58717578:58728892:-	0	1	ENSG00000105509	HAS1	1
XLOC_038215	TCONS_00106491,	NW_017189516.1:50691298:50695556:-	1	0	NA	NA	NA
XLOC_039536	TCONS_00109472,TCONS_00109470,TCONS_00109468,	NW_017189820.1:1330:27283:+	0	0	NA	NA	NA
XLOC_012056	TCONS_00033973,TCONS_00033970,TCONS_00033969,TCONS_00033972,	18:46529662:46555624:+	0	0	NA	NA	NA
XLOC_014698	TCONS_00041922,TCONS_00041917,TCONS_00041914,TCONS_00041923,TCONS_00041920,TCONS_00041918,TCONS_00041915,TCONS_00041921,TCONS_00041919,TCONS_00041916,	19:20106543:20146099:-	0	1	ENSG00000109118	PHF12	1
XLOC_012057	TCONS_00033975,	18:46555686:46556939:+	1	0	NA	NA	NA
XLOC_038216	TCONS_00106492,	NW_017189516.1:50695721:50697221:-	1	0	NA	NA	NA
XLOC_039537	TCONS_00109471,	NW_017189820.1:10142:11281:+	1	0	NA	NA	NA
XLOC_013378	TCONS_00037965,	18:58741270:58743812:-	1	0	NA	NA	NA
XLOC_038217	TCONS_00106493,	NW_017189516.1:50697399:50698621:-	1	0	NA	NA	NA
XLOC_039538	TCONS_00109473,	NW_017189820.1:15142:16135:+	1	0	NA	NA	NA
XLOC_012058	TCONS_00033981,TCONS_00033979,TCONS_00033977,TCONS_00033978,	18:46566448:46591437:+	0	1	ENSG00000089351	GRAMD1A	1
XLOC_013379	TCONS_00037966,	18:58744974:58746311:-	1	0	NA	NA	NA
XLOC_038218	TCONS_00106505,TCONS_00106502,TCONS_00106506,TCONS_00106503,	NW_017189516.1:50775767:50798933:-	1	0	NA	NA	NA
XLOC_012059	TCONS_00033984,TCONS_00033985,TCONS_00033986,	18:46593655:46605076:+	0	1	ENSG00000105711	SCN1B	1
XLOC_013080	TCONS_00037118,TCONS_00037115,TCONS_00037117,TCONS_00037114,	18:49533372:49565201:-	0	1	ENSG00000269190	FBXO17	1
XLOC_039240	TCONS_00108875,	NW_017189646.1:5337:40350:-	0	1	NA	NA	NA
XLOC_039241	TCONS_00108877,TCONS_00108883,TCONS_00108881,	NW_017189647.1:1199:16811:+	1	0	NA	NA	NA
XLOC_039242	TCONS_00108878,	NW_017189647.1:1336:1698:+	1	0	NA	NA	NA
XLOC_039243	TCONS_00108879,	NW_017189647.1:2193:3286:+	1	0	NA	NA	NA
XLOC_039244	TCONS_00108880,	NW_017189647.1:3670:3987:+	1	1	NA	NA	NA
XLOC_039245	TCONS_00108884,	NW_017189647.1:19062:28587:+	1	0	NA	NA	NA
XLOC_013086	TCONS_00037124,	18:49701722:49702388:-	0	1	ENSG00000266989	FTLP5	0
XLOC_013087	TCONS_00037125,	18:49786893:49788241:-	1	0	NA	NA	NA
XLOC_039246	TCONS_00108885,	NW_017189647.1:29031:30052:+	1	0	NA	NA	NA
XLOC_039247	TCONS_00108886,	NW_017189647.1:30401:42115:+	0	1	NA	NA	NA
XLOC_041141	TCONS_00112227,	NW_017215983.1:8089:9910:-	0	0	NA	NA	NA
XLOC_011900	TCONS_00033458,	18:27643558:27647592:+	0	1	ENSG00000103037	SETD6	1
XLOC_011901	TCONS_00033459,	18:27814256:27815805:+	1	0	NA	NA	NA
XLOC_011902	TCONS_00033460,	18:27816108:27817073:+	1	1	NA	NA	NA
XLOC_041144	TCONS_00112230,	NW_017216006.1:309:7428:-	1	0	NA	NA	NA
XLOC_009711	TCONS_00026910,TCONS_00026909,	16:25579185:25636841:+	0	1	ENSG00000162909	CAPN2	1
XLOC_009712	TCONS_00026911,TCONS_00026912,	16:25797211:25829383:+	0	1	ENSG00000143756	FBXO28	1
XLOC_011905	TCONS_00033463,	18:29808072:29809335:+	1	1	NA	NA	NA
XLOC_009713	TCONS_00026913,	16:25834020:25835113:+	1	0	NA	NA	NA
XLOC_011906	TCONS_00033464,	18:30159264:30159596:+	1	1	NA	NA	NA
XLOC_041148	TCONS_00112237,	NW_017216081.1:620:1564:+	1	0	NA	NA	NA
XLOC_009714	TCONS_00026914,	16:25836508:25838643:+	1	0	NA	NA	NA
XLOC_009715	TCONS_00026915,	16:25838877:25841235:+	1	0	NA	NA	NA
XLOC_009716	TCONS_00026916,	16:25845766:25847053:+	1	0	NA	NA	NA
XLOC_011909	TCONS_00033467,	18:35273493:35277272:+	1	0	NA	NA	NA
XLOC_009717	TCONS_00026917,	16:25857736:25867324:+	0	1	ENSG00000143753	DEGS1	1
XLOC_009718	TCONS_00026921,TCONS_00026919,TCONS_00026922,TCONS_00026923,TCONS_00026920,	16:26021184:26043110:+	0	1	ENSG00000143771	CNIH4	1
XLOC_009719	TCONS_00026924,TCONS_00026929,TCONS_00026927,	16:26086117:26122713:+	0	1	ENSG00000198618	PPIAP22	0
XLOC_012930	TCONS_00036625,TCONS_00036626,TCONS_00036627,	18:36485697:36527239:-	0	1	ENSG00000141098	GFOD2	1
XLOC_012931	TCONS_00036633,TCONS_00036628,TCONS_00036631,TCONS_00036629,TCONS_00036632,	18:36528969:36587051:-	0	1	ENSG00000141084	RANBP10	1
XLOC_011610	TCONS_00032644,TCONS_00032643,	17:57811770:57857185:-	0	1	ENSG00000164164	OTUD4	1
XLOC_012932	TCONS_00036636,TCONS_00036637,TCONS_00036634,TCONS_00036638,TCONS_00036635,	18:36598479:36604639:-	0	1	ENSG00000102901	CENPT	1
XLOC_011612	TCONS_00032653,TCONS_00032650,TCONS_00032648,TCONS_00032649,TCONS_00032646,TCONS_00032647,	17:58396237:58588050:-	0	1	ENSG00000151612	ZNF827	1
XLOC_012933	TCONS_00036639,TCONS_00036640,	18:36682569:36685151:-	0	1	ENSG00000205220	PSMB10	1
XLOC_012934	TCONS_00036645,TCONS_00036642,TCONS_00036646,TCONS_00036643,TCONS_00036647,TCONS_00036644,TCONS_00036641,	18:36686593:36711870:-	0	1	NA	NA	NA
XLOC_009420	TCONS_00026104,	15:54451507:54457041:-	0	1	ENSG00000149591	TAGLN	1
XLOC_011613	TCONS_00032659,TCONS_00032656,TCONS_00032662,TCONS_00032657,TCONS_00032654,TCONS_00032663,TCONS_00032658,TCONS_00032655,	17:58892916:59195740:-	0	1	ENSG00000120519	SLC10A7	1
XLOC_008100	TCONS_00022993,TCONS_00022994,TCONS_00022991,	15:2572319:2584958:+	1	0	NA	NA	NA
XLOC_009421	TCONS_00026112,TCONS_00026107,TCONS_00026110,TCONS_00026108,TCONS_00026105,TCONS_00026109,TCONS_00026106,	15:54458907:54475187:-	0	1	ENSG00000149577	SIDT2	1
XLOC_012935	TCONS_00036648,TCONS_00036651,TCONS_00036658,TCONS_00036652,TCONS_00036659,TCONS_00036656,	18:36718334:36730283:-	0	1	NA	NA	NA
XLOC_008101	TCONS_00022997,TCONS_00022998,TCONS_00022995,TCONS_00022999,	15:2594268:2614074:+	0	1	ENSG00000134802	SLC43A3	1
XLOC_009422	TCONS_00026115,TCONS_00026116,TCONS_00026113,TCONS_00026114,	15:54479504:54513261:-	0	1	ENSG00000168092	PAFAH1B2	1
XLOC_012936	TCONS_00036661,	18:36737142:36738765:-	0	0	ENSG00000263201	AC040162.4	1
XLOC_012937	TCONS_00036662,	18:36742709:36744568:-	0	1	ENSG00000182810	DDX28	1
XLOC_011616	TCONS_00032670,TCONS_00032668,TCONS_00032671,TCONS_00032669,TCONS_00032666,TCONS_00032667,	17:60399072:60434953:-	0	1	ENSG00000164169	PRMT9	1
XLOC_009424	TCONS_00026119,	15:54832823:54833522:-	1	0	NA	NA	NA
XLOC_012938	TCONS_00036665,TCONS_00036666,TCONS_00036663,TCONS_00036667,TCONS_00036664,	18:36873678:36883839:-	0	1	ENSG00000103067	ESRP2	1
XLOC_009425	TCONS_00026120,	15:54833684:54835580:-	1	0	NA	NA	NA
XLOC_011618	TCONS_00032676,TCONS_00032674,	17:60871293:61304793:-	0	1	ENSG00000151623	NR3C2	1
XLOC_009426	TCONS_00026121,	15:54835694:54836765:-	1	0	NA	NA	NA
XLOC_008106	TCONS_00023005,TCONS_00023004,	15:2733072:2742821:+	0	1	ENSG00000149136	SSRP1	1
XLOC_009427	TCONS_00026122,	15:54837007:54838056:-	1	0	NA	NA	NA
XLOC_008107	TCONS_00023013,TCONS_00023010,TCONS_00023014,TCONS_00023011,TCONS_00023012,TCONS_00023007,	15:2744009:2768386:+	0	1	ENSG00000149115	TNKS1BP1	1
XLOC_009428	TCONS_00026124,TCONS_00026123,	15:54842561:54855244:-	0	1	ENSG00000110245	APOC3	1
XLOC_009429	TCONS_00026126,	15:55335324:55355963:-	1	0	NA	NA	NA
XLOC_012640	TCONS_00035782,	18:1227019:1227878:-	1	0	NA	NA	NA
XLOC_008108	TCONS_00023015,	15:2821800:2825564:+	0	1	ENSG00000134817	APLNR	1
XLOC_011320	TCONS_00031732,TCONS_00031727,TCONS_00031730,TCONS_00031728,TCONS_00031731,TCONS_00031729,TCONS_00031726,	17:7111946:7117152:-	0	1	ENSG00000189046	ALKBH2	1
XLOC_012641	TCONS_00035783,	18:1229434:1231094:-	1	1	NA	NA	NA
XLOC_010000	TCONS_00027844,	16:62805805:62806473:+	1	1	NA	NA	NA
XLOC_012642	TCONS_00035784,	18:1231980:1234312:-	1	0	NA	NA	NA
XLOC_011322	TCONS_00031735,TCONS_00031734,	17:7389961:7424909:-	0	1	ENSG00000110906	KCTD10	1
XLOC_010001	TCONS_00027846,TCONS_00027847,TCONS_00027848,	16:62840458:62910493:+	0	1	ENSG00000058085	LAMC2	1
XLOC_012643	TCONS_00035785,	18:1236495:1236930:-	1	0	NA	NA	NA
XLOC_012644	TCONS_00035786,	18:1237044:1238462:-	1	0	NA	NA	NA
XLOC_010002	TCONS_00027854,TCONS_00027849,TCONS_00027856,TCONS_00027853,TCONS_00027850,	16:63132426:63225544:+	0	1	ENSG00000116698	SMG7	1
XLOC_011323	TCONS_00031736,TCONS_00031737,TCONS_00031738,	17:7482857:7494575:-	0	1	ENSG00000139428	MMAB	1
XLOC_010003	TCONS_00027857,	16:63310306:63316067:+	1	0	NA	NA	NA
XLOC_011324	TCONS_00031741,TCONS_00031739,TCONS_00031742,TCONS_00031740,	17:7676492:7715406:-	0	1	ENSG00000111199	TRPV4	1
XLOC_012645	TCONS_00035787,	18:1248573:1249211:-	1	0	NA	NA	NA
XLOC_011325	TCONS_00031744,TCONS_00031745,TCONS_00031743,	17:7726262:7748001:-	0	1	ENSG00000139433	GLTP	1
XLOC_038805	TCONS_00107876,	NW_017189517.1:49361091:49413568:-	0	1	NA	NA	NA
XLOC_010004	TCONS_00027862,TCONS_00027860,TCONS_00027858,TCONS_00027861,TCONS_00027859,	16:63416372:63587738:+	0	1	NA	NA	NA
XLOC_012646	TCONS_00035788,	18:1249474:1250030:-	1	0	NA	NA	NA
XLOC_012647	TCONS_00035789,	18:1299540:1300203:-	1	0	NA	NA	NA
XLOC_038806	TCONS_00107877,TCONS_00107878,	NW_017189517.1:49670509:49673040:-	0	1	NA	NA	NA
XLOC_010005	TCONS_00027863,	16:63723676:63754234:+	0	1	ENSG00000198860	TSEN15	1
XLOC_011326	TCONS_00031752,TCONS_00031747,TCONS_00031759,TCONS_00031756,TCONS_00031753,TCONS_00031750,TCONS_00031748,TCONS_00031757,TCONS_00031754,TCONS_00031751,TCONS_00031749,TCONS_00031763,TCONS_00031746,TCONS_00031760,TCONS_00031758,TCONS_00031755,	17:7779792:7821333:-	0	1	ENSG00000139436	GIT2	1
XLOC_038807	TCONS_00107880,TCONS_00107881,	NW_017189518.1:104961:109855:+	0	1	NA	NA	NA
XLOC_010006	TCONS_00027864,	16:63844995:63846389:+	1	0	NA	NA	NA
XLOC_011327	TCONS_00031764,	17:7863473:7868957:-	0	0	ENSG00000174456	C12orf76	1
XLOC_012648	TCONS_00035795,TCONS_00035793,TCONS_00035790,TCONS_00035794,	18:1325023:1339870:-	1	0	NA	NA	NA
XLOC_011328	TCONS_00031767,TCONS_00031765,TCONS_00031766,	17:7886244:7899508:-	1	0	ENSG00000273032	DGCR9	0
XLOC_038809	TCONS_00107886,TCONS_00107883,TCONS_00107884,TCONS_00107885,	NW_017189518.1:400673:411367:+	0	1	NA	NA	NA
XLOC_010008	TCONS_00027871,TCONS_00027869,TCONS_00027872,TCONS_00027870,	16:64046038:64298148:+	0	1	ENSG00000116667	C1orf21	1
XLOC_011329	TCONS_00031768,	17:7896737:7897861:-	1	0	NA	NA	NA
XLOC_010009	TCONS_00027874,TCONS_00027875,TCONS_00027876,TCONS_00027873,	16:64696633:64737835:+	0	1	ENSG00000121481	RNF2	1
XLOC_014990	TCONS_00042818,TCONS_00042821,TCONS_00042816,TCONS_00042813,TCONS_00042810,TCONS_00042814,	19:35836374:35861489:-	0	1	ENSG00000136449	MYCBPAP	1
XLOC_014991	TCONS_00042835,TCONS_00042832,TCONS_00042827,TCONS_00042824,TCONS_00042833,TCONS_00042830,TCONS_00042828,TCONS_00042825,TCONS_00042834,TCONS_00042831,TCONS_00042829,TCONS_00042826,	19:35875833:35885079:-	0	1	ENSG00000136444	RSAD1	1
XLOC_039830	TCONS_00110223,TCONS_00110224,	NW_017190051.1:150216:158761:-	1	1	NA	NA	NA
XLOC_012350	TCONS_00034955,	18:56645724:56667526:+	0	1	ENSG00000177380	PPFIA3	1
XLOC_014992	TCONS_00042838,	19:35886594:35918742:-	0	1	ENSG00000167107	ACSF2	1
XLOC_012351	TCONS_00034960,TCONS_00034958,	18:56672874:56713405:+	0	1	ENSG00000130529	TRPM4	1
XLOC_013672	TCONS_00038788,TCONS_00038782,TCONS_00038789,TCONS_00038783,TCONS_00038787,	19:8842272:8873407:+	0	1	ENSG00000167419	LPO	1
XLOC_014993	TCONS_00042839,	19:35929728:35930674:-	1	0	ENSG00000253102	AC004707.1	0
XLOC_039832	TCONS_00110226,	NW_017190057.1:58:12638:-	1	0	NA	NA	NA
XLOC_011031	TCONS_00030827,	17:26823896:26826097:+	1	0	NA	NA	NA
XLOC_013673	TCONS_00038790,	19:8948455:8949521:+	1	0	ENSG00000265148	TSPOAP1-AS1	0
XLOC_014994	TCONS_00042841,TCONS_00042840,	19:35943331:35949867:-	0	1	ENSG00000154920	EME1	1
XLOC_011032	TCONS_00030828,	17:26829518:26831264:+	1	0	NA	NA	NA
XLOC_039833	TCONS_00110230,TCONS_00110228,TCONS_00110234,TCONS_00110231,TCONS_00110229,TCONS_00110232,TCONS_00110227,TCONS_00110233,	NW_017190062.1:119010:140526:+	0	1	NA	NA	NA
XLOC_012353	TCONS_00034966,TCONS_00034963,TCONS_00034967,TCONS_00034964,	18:56832089:56837840:+	0	1	ENSG00000104894	CD37	1
XLOC_013674	TCONS_00038791,	19:9100424:9101200:+	1	0	NA	NA	NA
XLOC_014995	TCONS_00042847,TCONS_00042844,TCONS_00042848,TCONS_00042842,TCONS_00042846,TCONS_00042843,	19:35957967:35975020:-	0	1	ENSG00000015532	XYLT2	1
XLOC_039834	TCONS_00110235,	NW_017190062.1:28799:30742:-	1	0	NA	NA	NA
XLOC_038513	TCONS_00107202,TCONS_00107203,TCONS_00107200,TCONS_00107201,	NW_017189517.1:37756966:37762789:+	0	0	NA	NA	NA
XLOC_011033	TCONS_00030829,	17:26831431:26832701:+	1	0	NA	NA	NA
XLOC_012354	TCONS_00034975,TCONS_00034973,TCONS_00034974,	18:56853423:56857964:+	0	1	ENSG00000104901	DKKL1	1
XLOC_038514	TCONS_00107208,TCONS_00107205,TCONS_00107211,	NW_017189517.1:37804516:37817389:+	0	0	NA	NA	NA
XLOC_039835	TCONS_00110237,TCONS_00110238,TCONS_00110239,TCONS_00110236,	NW_017190062.1:43483:118770:-	0	1	NA	NA	NA
XLOC_011034	TCONS_00030830,	17:26833947:26834848:+	0	1	ENSG00000219487	AL603766.1	0
XLOC_012355	TCONS_00034983,TCONS_00034980,TCONS_00034978,TCONS_00034981,TCONS_00034985,TCONS_00034986,	18:56865891:56890316:+	0	1	ENSG00000161609	CCDC155	1
XLOC_038515	TCONS_00107213,TCONS_00107214,TCONS_00107215,TCONS_00107212,	NW_017189517.1:37810875:37851027:+	0	1	NA	NA	NA
XLOC_039836	TCONS_00110240,TCONS_00110241,	NW_017190062.1:139805:152840:-	0	1	NA	NA	NA
XLOC_013677	TCONS_00038794,	19:9254873:9255657:+	0	0	ENSG00000258509	AL049870.1	0
XLOC_014998	TCONS_00042856,TCONS_00042857,TCONS_00042855,	19:36131180:36146903:-	0	1	ENSG00000108823	SGCA	1
XLOC_038516	TCONS_00107217,TCONS_00107218,TCONS_00107216,	NW_017189517.1:37934248:37955023:+	0	1	NA	NA	NA
XLOC_012357	TCONS_00034988,	18:56920386:56934671:+	0	1	ENSG00000161618	ALDH16A1	1
XLOC_013678	TCONS_00038797,TCONS_00038798,TCONS_00038795,TCONS_00038799,TCONS_00038796,	19:9293118:9325134:+	0	1	ENSG00000108384	RAD51C	1
XLOC_014999	TCONS_00042859,TCONS_00042858,	19:36193699:36209992:-	0	1	ENSG00000005882	PDK2	1
XLOC_038517	TCONS_00107219,	NW_017189517.1:37955395:37956800:+	1	0	NA	NA	NA
XLOC_039838	TCONS_00110243,	NW_017190065.1:9901:10718:-	1	0	NA	NA	NA
XLOC_011037	TCONS_00030834,TCONS_00030835,TCONS_00030833,	17:26989249:27000404:+	0	1	ENSG00000214029	ZNF891	1
XLOC_012358	TCONS_00034995,TCONS_00034992,TCONS_00034993,TCONS_00034990,TCONS_00034994,TCONS_00034991,TCONS_00034989,	18:56939603:56949283:+	0	1	ENSG00000090554	FLT3LG	1
XLOC_013679	TCONS_00038800,	19:9327000:9328373:+	1	0	NA	NA	NA
XLOC_011038	TCONS_00030836,	17:27005161:27007623:+	1	0	NA	NA	NA
XLOC_038518	TCONS_00107220,	NW_017189517.1:37958589:37959656:+	1	0	NA	NA	NA
XLOC_012359	TCONS_00034996,TCONS_00034997,	18:56950245:56954405:+	0	1	ENSG00000142541	RPL13A	1
XLOC_011039	TCONS_00030837,	17:27007682:27016638:+	1	0	NA	NA	NA
XLOC_013380	TCONS_00037967,	18:58751359:58752571:-	1	0	NA	NA	NA
XLOC_039540	TCONS_00109476,	NW_017189827.1:12857:15403:-	1	0	NA	NA	NA
XLOC_012060	TCONS_00033988,TCONS_00033987,	18:46606385:46626150:+	0	1	ENSG00000105707	HPN	1
XLOC_013381	TCONS_00037970,TCONS_00037968,TCONS_00037971,TCONS_00037969,TCONS_00037972,	18:58752809:58791801:-	0	1	ENSG00000283236	AC074141.1	0
XLOC_013382	TCONS_00037973,	18:58780245:58782348:-	0	1	ENSG00000161551	ZNF577	1
XLOC_038220	TCONS_00106509,TCONS_00106520,TCONS_00106518,TCONS_00106515,TCONS_00106512,TCONS_00106519,TCONS_00106516,TCONS_00106513,TCONS_00106510,TCONS_00106508,	NW_017189516.1:51234530:51381910:-	0	1	NA	NA	NA
XLOC_039541	TCONS_00109477,	NW_017189827.1:18885:19442:-	1	0	NA	NA	NA
XLOC_012061	TCONS_00033989,	18:46635862:46642327:+	1	1	NA	NA	NA
XLOC_038221	TCONS_00106522,TCONS_00106523,	NW_017189516.1:51426621:51606115:-	0	1	NA	NA	NA
XLOC_012062	TCONS_00033990,	18:46671285:46677816:+	0	1	ENSG00000089356	FXYD3	1
XLOC_012063	TCONS_00033999,TCONS_00033996,TCONS_00034001,TCONS_00033993,TCONS_00034005,TCONS_00033997,TCONS_00034002,TCONS_00033994,TCONS_00034006,TCONS_00033998,TCONS_00034003,TCONS_00033995,TCONS_00034000,TCONS_00033992,	18:46689607:46695904:+	0	1	ENSG00000266964	FXYD1	1
XLOC_012064	TCONS_00034008,TCONS_00034009,TCONS_00034007,	18:46696039:46705443:+	0	1	ENSG00000221946	FXYD7	1
XLOC_040100	TCONS_00110805,	NW_017191860.1:5387:5852:-	1	0	NA	NA	NA
XLOC_039545	TCONS_00109481,	NW_017189831.1:3275:25220:+	0	1	NA	NA	NA
XLOC_012065	TCONS_00034013,TCONS_00034010,TCONS_00034014,TCONS_00034011,TCONS_00034012,	18:46705805:46717312:+	0	1	ENSG00000089327	FXYD5	1
XLOC_013386	TCONS_00037979,TCONS_00037982,TCONS_00037983,TCONS_00037980,TCONS_00037984,	18:59277664:59314642:-	0	0	NA	NA	NA
XLOC_012066	TCONS_00034019,TCONS_00034017,TCONS_00034020,TCONS_00034015,	18:46725201:46740363:+	1	0	NA	NA	NA
XLOC_039547	TCONS_00109487,TCONS_00109484,TCONS_00109490,TCONS_00109485,TCONS_00109491,TCONS_00109489,TCONS_00109486,	NW_017189832.1:4:26848:+	0	1	NA	NA	NA
XLOC_040102	TCONS_00110807,	NW_017191913.1:175:2330:+	0	0	NA	NA	NA
XLOC_013388	TCONS_00037986,	18:59443786:59446814:-	0	0	NA	NA	NA
XLOC_040103	TCONS_00110808,	NW_017191913.1:5551:9481:-	1	0	NA	NA	NA
XLOC_039548	TCONS_00109492,	NW_017189832.1:8:26391:-	1	0	NA	NA	NA
XLOC_012068	TCONS_00034021,TCONS_00034022,TCONS_00034023,TCONS_00034024,	18:46792904:46808609:+	0	1	ENSG00000105699	LSR	1
XLOC_012069	TCONS_00034028,TCONS_00034025,TCONS_00034026,TCONS_00034027,	18:46808815:46819255:+	0	1	ENSG00000105698	USF2	1
XLOC_038229	TCONS_00106543,TCONS_00106538,TCONS_00106535,TCONS_00106541,TCONS_00106542,	NW_017189516.1:52693947:52706240:-	0	1	NA	NA	NA
XLOC_040108	TCONS_00110813,	NW_017191935.1:6238:8782:-	1	0	NA	NA	NA
XLOC_013092	TCONS_00037131,	18:49893798:49905841:-	0	1	ENSG00000128011	LRFN1	1
XLOC_040109	TCONS_00110814,	NW_017191978.1:8482:9426:+	1	0	NA	NA	NA
XLOC_039252	TCONS_00108893,TCONS_00108891,TCONS_00108892,	NW_017189652.1:210859:225777:+	0	1	NA	NA	NA
XLOC_013094	TCONS_00037138,TCONS_00037135,TCONS_00037136,TCONS_00037137,TCONS_00037134,	18:49915043:49920072:-	0	1	ENSG00000130755	GMFG	1
XLOC_013095	TCONS_00037139,	18:49963962:49969042:-	0	1	ENSG00000006712	PAF1	1
XLOC_039255	TCONS_00108896,	NW_017189652.1:293688:298653:+	0	1	NA	NA	NA
XLOC_013096	TCONS_00037140,	18:49977410:49978546:-	1	0	NA	NA	NA
XLOC_039256	TCONS_00108897,	NW_017189652.1:416405:420793:+	0	1	NA	NA	NA
XLOC_013098	TCONS_00037142,	18:49999720:50002248:-	0	1	ENSG00000105193	RPS16	1
XLOC_039258	TCONS_00108907,TCONS_00108904,TCONS_00108901,TCONS_00108908,TCONS_00108905,TCONS_00108902,TCONS_00108909,TCONS_00108906,TCONS_00108903,TCONS_00108900,TCONS_00108899,	NW_017189652.1:102880:196401:-	0	1	NA	NA	NA
XLOC_013099	TCONS_00037143,	18:50003365:50003851:-	1	0	NA	NA	NA
XLOC_039259	TCONS_00108910,	NW_017189652.1:226767:259142:-	0	1	NA	NA	NA
XLOC_041150	TCONS_00112239,	NW_017216124.1:6217:7127:-	1	0	NA	NA	NA
XLOC_041151	TCONS_00112240,TCONS_00112241,	NW_017216124.1:7563:12512:-	1	1	NA	NA	NA
XLOC_011910	TCONS_00033470,TCONS_00033471,TCONS_00033469,TCONS_00033472,	18:35395280:35436681:+	0	1	ENSG00000179776	CDH5	1
XLOC_041152	TCONS_00112242,TCONS_00112244,	NW_017216124.1:13360:22875:-	0	0	NA	NA	NA
XLOC_011911	TCONS_00033477,TCONS_00033478,TCONS_00033476,	18:35470412:35509583:+	0	1	NA	NA	NA
XLOC_011912	TCONS_00033482,TCONS_00033483,TCONS_00033480,TCONS_00033481,	18:35513817:35521607:+	0	1	NA	NA	NA
XLOC_009720	TCONS_00026925,	16:26086711:26090850:+	1	0	NA	NA	NA
XLOC_011913	TCONS_00033484,	18:35550097:35551244:+	1	0	ENSG00000261519	AC010542.4	0
XLOC_009721	TCONS_00026926,	16:26104629:26115683:+	0	0	NA	NA	NA
XLOC_011914	TCONS_00033487,	18:35583821:35605632:+	0	1	ENSG00000140932	CMTM2	1
XLOC_011915	TCONS_00033490,TCONS_00033488,TCONS_00033491,TCONS_00033492,TCONS_00033493,	18:35622155:35632428:+	0	1	ENSG00000140931	CMTM3	1
XLOC_009722	TCONS_00026928,	16:26117756:26118423:+	1	0	NA	NA	NA
XLOC_011916	TCONS_00033494,TCONS_00033495,	18:35718245:35720331:+	1	1	NA	NA	NA
XLOC_011918	TCONS_00033497,TCONS_00033498,TCONS_00033500,TCONS_00033499,	18:35860506:35868846:+	0	1	ENSG00000172840	PDP2	1
XLOC_009725	TCONS_00026934,TCONS_00026932,	16:27060410:27064971:+	0	0	NA	NA	NA
XLOC_041159	TCONS_00112254,TCONS_00112255,TCONS_00112252,TCONS_00112253,	NW_017216180.1:4652:18787:-	0	1	NA	NA	NA
XLOC_009726	TCONS_00026937,	16:27067805:27068860:+	1	0	NA	NA	NA
XLOC_011919	TCONS_00033501,	18:35908260:35919654:+	0	1	ENSG00000172831	CES2	1
XLOC_009728	TCONS_00026939,TCONS_00026940,	16:27368877:27382067:+	0	1	ENSG00000143742	SRP9	1
XLOC_012940	TCONS_00036670,TCONS_00036669,	18:36937625:36944041:-	0	1	ENSG00000103061	SLC7A6OS	1
XLOC_009729	TCONS_00026942,TCONS_00026943,TCONS_00026944,	16:27403145:27441537:+	0	1	ENSG00000143819	EPHX1	1
XLOC_011620	TCONS_00032679,	17:62762921:62763199:-	1	1	NA	NA	NA
XLOC_012941	TCONS_00036671,TCONS_00036675,TCONS_00036672,TCONS_00036673,	18:36983551:37012819:-	0	1	ENSG00000103056	SMPD3	1
XLOC_012942	TCONS_00036677,	18:37079351:37082239:-	1	0	NA	NA	NA
XLOC_010301	TCONS_00028554,	16:26527833:26528305:-	1	1	NA	NA	NA
XLOC_011622	TCONS_00032685,TCONS_00032682,TCONS_00032686,TCONS_00032683,TCONS_00032684,TCONS_00032681,	17:63315051:64063410:-	0	1	ENSG00000198589	LRBA	1
XLOC_012943	TCONS_00036682,TCONS_00036683,TCONS_00036678,TCONS_00036684,TCONS_00036681,TCONS_00036679,	18:37599512:37610395:-	0	1	ENSG00000168802	CHTF8	1
XLOC_011623	TCONS_00032690,TCONS_00032688,TCONS_00032694,TCONS_00032689,TCONS_00032693,	17:64150538:64358561:-	0	1	ENSG00000109686	SH3D19	1
XLOC_012944	TCONS_00036685,	18:37740974:37742872:-	0	1	ENSG00000258429	PDF	1
XLOC_009431	TCONS_00026128,TCONS_00026129,	15:56108367:56120648:-	1	0	ENSG00000279771	AP000997.3	0
XLOC_010303	TCONS_00028556,TCONS_00028557,	16:27000410:27030271:-	0	1	ENSG00000143815	LBR	1
XLOC_011624	TCONS_00032701,TCONS_00032697,TCONS_00032702,TCONS_00032698,TCONS_00032695,TCONS_00032700,TCONS_00032699,	17:64753800:64858001:-	0	1	ENSG00000059691	GATB	1
XLOC_012945	TCONS_00036686,TCONS_00036687,	18:37742991:37749672:-	0	1	ENSG00000272617	COG8	1
XLOC_010304	TCONS_00028566,TCONS_00028563,TCONS_00028558,TCONS_00028564,TCONS_00028559,TCONS_00028565,TCONS_00028562,	16:27089577:27251318:-	0	1	ENSG00000154380	ENAH	1
XLOC_011625	TCONS_00032704,TCONS_00032705,TCONS_00032709,TCONS_00032706,TCONS_00032703,	17:65500589:65724251:-	0	1	ENSG00000109670	FBXW7	1
XLOC_012946	TCONS_00036688,TCONS_00036689,	18:37753067:37759402:-	0	1	ENSG00000157315	TMED6	1
XLOC_011626	TCONS_00032710,	17:65778597:65779843:-	1	0	NA	NA	NA
XLOC_012947	TCONS_00036691,TCONS_00036690,	18:37759890:37782867:-	0	1	ENSG00000132604	TERF2	1
XLOC_009434	TCONS_00026132,	15:57349947:57351701:-	1	0	NA	NA	NA
XLOC_010306	TCONS_00028580,	16:27350263:27362531:-	1	0	NA	NA	NA
XLOC_011627	TCONS_00032711,	17:65781804:65785768:-	1	0	NA	NA	NA
XLOC_012948	TCONS_00036692,	18:37808913:37810837:-	1	0	NA	NA	NA
XLOC_011628	TCONS_00032712,	17:65785840:65792714:-	1	0	NA	NA	NA
XLOC_009435	TCONS_00026133,	15:57360427:57371445:-	0	1	ENSG00000076043	REXO2	1
XLOC_010307	TCONS_00028581,	16:27363545:27368342:-	1	0	NA	NA	NA
XLOC_010308	TCONS_00028582,	16:27434561:27438738:-	1	0	NA	NA	NA
XLOC_009436	TCONS_00026135,TCONS_00026136,TCONS_00026137,TCONS_00026134,	15:57410936:57419076:-	0	1	ENSG00000076053	RBM7	1
XLOC_011629	TCONS_00032713,	17:65794266:65802280:-	1	0	NA	NA	NA
XLOC_010309	TCONS_00028583,TCONS_00028584,TCONS_00028586,	16:27442069:27478773:-	0	1	ENSG00000196187	TMEM63A	1
XLOC_009438	TCONS_00026139,TCONS_00026140,	15:57435076:57473395:-	1	0	NA	NA	NA
XLOC_013971	TCONS_00039651,TCONS_00039649,TCONS_00039652,TCONS_00039648,	19:27611928:27631443:+	0	1	ENSG00000178921	PFAS	1
XLOC_009439	TCONS_00026141,	15:57496059:57496534:-	0	1	ENSG00000166741	NNMT	1
XLOC_013972	TCONS_00039655,	19:27636450:27637449:+	1	0	NA	NA	NA
XLOC_038810	TCONS_00107887,	NW_017189518.1:415107:418705:+	1	0	NA	NA	NA
XLOC_011330	TCONS_00031770,TCONS_00031769,	17:7937960:7955394:-	0	1	ENSG00000135100	HNF1A	1
XLOC_038811	TCONS_00107888,	NW_017189518.1:430287:432271:+	1	1	NA	NA	NA
XLOC_010010	TCONS_00027877,	16:64741903:64744763:+	1	0	NA	NA	NA
XLOC_011331	TCONS_00031771,	17:8092076:8138202:-	1	0	NA	NA	NA
XLOC_013973	TCONS_00039658,TCONS_00039656,TCONS_00039657,	19:27640427:27641876:+	0	1	ENSG00000108961	RANGRF	1
XLOC_038812	TCONS_00107889,	NW_017189518.1:438077:442838:+	1	0	NA	NA	NA
XLOC_010011	TCONS_00027883,TCONS_00027880,TCONS_00027878,TCONS_00027881,TCONS_00027879,TCONS_00027882,	16:64782204:64888471:+	0	1	ENSG00000116668	SWT1	1
XLOC_011332	TCONS_00031773,TCONS_00031774,TCONS_00031775,TCONS_00031772,	17:8138922:8159115:-	0	1	ENSG00000122971	ACADS	1
XLOC_013974	TCONS_00039659,	19:27647252:27652348:+	1	0	NA	NA	NA
XLOC_013975	TCONS_00039661,TCONS_00039662,	19:27662575:27674483:+	0	1	ENSG00000198844	ARHGEF15	1
XLOC_010012	TCONS_00027884,	16:64910700:64913247:+	0	0	ENSG00000273004	AL078644.1	0
XLOC_011333	TCONS_00031776,	17:8161155:8172415:-	0	1	ENSG00000175970	UNC119B	1
XLOC_038814	TCONS_00107892,TCONS_00107893,	NW_017189518.1:674383:684266:+	0	1	NA	NA	NA
XLOC_011334	TCONS_00031777,TCONS_00031778,	17:8175212:8194174:-	0	1	ENSG00000110917	MLEC	1
XLOC_010014	TCONS_00027894,TCONS_00027893,	16:65997803:66013015:+	0	1	ENSG00000116690	PRG4	1
XLOC_011335	TCONS_00031781,TCONS_00031782,	17:8207448:8233961:-	0	1	ENSG00000157782	CABP1	1
XLOC_013977	TCONS_00039664,	19:27721822:27723858:+	1	0	NA	NA	NA
XLOC_013978	TCONS_00039665,	19:27724885:27726003:+	1	0	NA	NA	NA
XLOC_010015	TCONS_00027902,TCONS_00027898,TCONS_00027895,TCONS_00027900,TCONS_00027899,TCONS_00027896,TCONS_00027901,TCONS_00027897,	16:66075152:66124559:+	0	1	ENSG00000157181	C1orf27	1
XLOC_011336	TCONS_00031783,	17:8272830:8275929:-	1	0	NA	NA	NA
XLOC_010016	TCONS_00027903,	16:66120843:66123099:+	1	0	NA	NA	NA
XLOC_011337	TCONS_00031784,	17:8277027:8311809:-	0	1	ENSG00000022840	RNF10	1
XLOC_013979	TCONS_00039666,TCONS_00039672,TCONS_00039667,TCONS_00039670,TCONS_00039671,	19:27736741:27801869:+	0	1	ENSG00000166579	NDEL1	1
XLOC_010017	TCONS_00027904,	16:66354250:66355320:+	1	0	NA	NA	NA
XLOC_011338	TCONS_00031785,	17:8311975:8314105:-	1	0	NA	NA	NA
XLOC_038819	TCONS_00107902,TCONS_00107898,TCONS_00107899,TCONS_00107901,	NW_017189518.1:929365:946687:-	0	1	NA	NA	NA
XLOC_010018	TCONS_00027906,TCONS_00027907,	16:66532914:66696688:+	0	1	ENSG00000116711	PLA2G4A	1
XLOC_011339	TCONS_00031786,	17:8332382:8334865:-	0	1	NA	NA	NA
XLOC_010019	TCONS_00027909,	16:67378934:67379332:+	1	1	NA	NA	NA
XLOC_013680	TCONS_00038801,	19:9328740:9329733:+	1	1	NA	NA	NA
XLOC_012360	TCONS_00034998,TCONS_00034999,	18:56959355:56961974:+	0	1	ENSG00000142534	RPS11	1
XLOC_013681	TCONS_00038802,	19:9342992:9344249:+	1	0	NA	NA	NA
XLOC_011040	TCONS_00030838,	17:27039526:27040858:+	1	0	NA	NA	NA
XLOC_012361	TCONS_00035000,TCONS_00035001,	18:56970694:56976950:+	0	1	ENSG00000104870	FCGRT	1
XLOC_039842	TCONS_00110249,TCONS_00110247,TCONS_00110250,TCONS_00110248,	NW_017190073.1:59208:103632:+	0	1	NA	NA	NA
XLOC_011041	TCONS_00030849,TCONS_00030846,TCONS_00030843,TCONS_00030840,TCONS_00030844,TCONS_00030841,TCONS_00030839,TCONS_00030850,TCONS_00030848,	17:27154052:27177700:+	0	1	ENSG00000196458	ZNF605	1
XLOC_012362	TCONS_00035002,TCONS_00035003,	18:56977074:56985948:+	0	1	ENSG00000142552	RCN3	1
XLOC_013683	TCONS_00038804,TCONS_00038805,TCONS_00038807,	19:9756234:9790892:+	0	1	ENSG00000068489	PRR11	1
XLOC_011042	TCONS_00030851,	17:27274334:27278350:+	1	0	NA	NA	NA
XLOC_012363	TCONS_00035005,TCONS_00035006,TCONS_00035007,TCONS_00035004,	18:57009195:57015437:+	0	1	ENSG00000126460	PRRG2	1
XLOC_013684	TCONS_00038810,TCONS_00038811,	19:9795842:9800902:+	0	1	ENSG00000167447	SMG8	1
XLOC_011043	TCONS_00030855,TCONS_00030852,TCONS_00030859,TCONS_00030856,TCONS_00030853,	17:27478211:27549075:+	0	1	ENSG00000164116	GUCY1A3	1
XLOC_039844	TCONS_00110252,	NW_017190073.1:200249:200784:+	0	1	NA	NA	NA
XLOC_012364	TCONS_00035014,TCONS_00035011,TCONS_00035015,TCONS_00035012,TCONS_00035016,TCONS_00035010,TCONS_00035008,	18:57015968:57050497:+	0	1	ENSG00000126464	PRR12	1
XLOC_013685	TCONS_00038812,	19:9803149:9806596:+	1	0	NA	NA	NA
XLOC_012365	TCONS_00035018,TCONS_00035019,	18:57054961:57068414:+	0	1	ENSG00000126461	SCAF1	1
XLOC_040400	TCONS_00111177,	NW_017199909.1:3825:4546:+	1	0	NA	NA	NA
XLOC_039845	TCONS_00110253,	NW_017190073.1:310093:313191:+	1	0	NA	NA	NA
XLOC_011044	TCONS_00030862,TCONS_00030866,TCONS_00030863,TCONS_00030860,TCONS_00030867,TCONS_00030861,TCONS_00030865,	17:27572517:27626014:+	0	1	NA	NA	NA
XLOC_013686	TCONS_00038813,TCONS_00038815,	19:9806905:9815955:+	1	0	NA	NA	NA
XLOC_038525	TCONS_00107229,	NW_017189517.1:39950252:39982979:+	0	1	NA	NA	NA
XLOC_039846	TCONS_00110254,	NW_017190073.1:415843:426208:+	0	1	NA	NA	NA
XLOC_011045	TCONS_00030869,TCONS_00030868,	17:27730937:27750094:+	0	1	ENSG00000151790	TDO2	1
XLOC_012366	TCONS_00035020,TCONS_00035021,	18:57075294:57082276:+	0	1	ENSG00000126453	BCL2L12	1
XLOC_013687	TCONS_00038819,TCONS_00038816,TCONS_00038817,TCONS_00038818,	19:9818882:9868340:+	0	1	ENSG00000153982	GDPD1	1
XLOC_013688	TCONS_00038821,TCONS_00038825,TCONS_00038822,TCONS_00038823,TCONS_00038820,TCONS_00038827,TCONS_00038824,	19:9933530:9998875:+	0	1	ENSG00000175155	YPEL2	1
XLOC_039847	TCONS_00110257,TCONS_00110258,TCONS_00110256,	NW_017190073.1:493666:580232:+	0	1	NA	NA	NA
XLOC_011046	TCONS_00030870,	17:27775136:27780297:+	1	0	NA	NA	NA
XLOC_012367	TCONS_00035023,TCONS_00035024,TCONS_00035022,	18:57086441:57096449:+	0	1	ENSG00000126457	PRMT1	1
XLOC_012368	TCONS_00035025,	18:57096555:57098571:+	0	1	ENSG00000224420	ADM5	1
XLOC_040403	TCONS_00111180,	NW_017200122.1:211:1671:+	1	0	NA	NA	NA
XLOC_038527	TCONS_00107232,	NW_017189517.1:40404062:40419566:+	0	1	NA	NA	NA
XLOC_039848	TCONS_00110259,	NW_017190073.1:6074:6616:-	1	0	NA	NA	NA
XLOC_011047	TCONS_00030871,	17:28852958:28866958:+	0	0	NA	NA	NA
XLOC_013689	TCONS_00038828,TCONS_00038829,	19:10163967:10211696:+	0	1	ENSG00000108406	DHX40	1
XLOC_038528	TCONS_00107237,TCONS_00107234,TCONS_00107240,TCONS_00107238,TCONS_00107235,TCONS_00107241,TCONS_00107236,	NW_017189517.1:40421403:40480693:+	0	1	NA	NA	NA
XLOC_039849	TCONS_00110260,TCONS_00110261,	NW_017190073.1:95913:101687:-	0	1	NA	NA	NA
XLOC_012369	TCONS_00035034,TCONS_00035031,TCONS_00035029,TCONS_00035026,TCONS_00035035,TCONS_00035027,TCONS_00035036,TCONS_00035033,TCONS_00035030,TCONS_00035028,	18:57098979:57120552:+	0	1	ENSG00000169169	CPT1C	1
XLOC_040405	TCONS_00111182,	NW_017200138.1:1543:29956:-	1	1	NA	NA	NA
XLOC_038529	TCONS_00107245,TCONS_00107246,TCONS_00107243,TCONS_00107247,	NW_017189517.1:40517718:40571512:+	0	1	NA	NA	NA
XLOC_040406	TCONS_00111183,	NW_017200184.1:19:764:-	1	1	NA	NA	NA
XLOC_040407	TCONS_00111185,	NW_017200184.1:8064:8725:-	1	1	NA	NA	NA
XLOC_012070	TCONS_00034030,TCONS_00034029,	18:46821724:46823366:+	0	1	ENSG00000105697	HAMP	1
XLOC_040408	TCONS_00111186,	NW_017200184.1:16324:17497:-	1	0	NA	NA	NA
XLOC_038230	TCONS_00106546,TCONS_00106547,TCONS_00106544,TCONS_00106545,	NW_017189516.1:52707594:52725513:-	0	1	NA	NA	NA
XLOC_040409	TCONS_00111187,	NW_017200195.1:5324:7009:+	0	1	NA	NA	NA
XLOC_039552	TCONS_00109496,TCONS_00109497,TCONS_00109498,	NW_017189840.1:20104:28788:+	0	1	NA	NA	NA
XLOC_038231	TCONS_00106551,TCONS_00106560,TCONS_00106552,TCONS_00106561,TCONS_00106556,TCONS_00106550,TCONS_00106562,	NW_017189516.1:53182047:53358215:-	0	1	NA	NA	NA
XLOC_012072	TCONS_00034036,TCONS_00034037,TCONS_00034040,TCONS_00034038,TCONS_00034035,TCONS_00034039,	18:46859193:46875221:+	0	1	ENSG00000012124	CD22	1
XLOC_039553	TCONS_00109500,TCONS_00109499,	NW_017189840.1:75803:104944:+	0	1	NA	NA	NA
XLOC_012074	TCONS_00034042,TCONS_00034043,	18:46883882:46885967:+	0	1	ENSG00000185897	FFAR3	1
XLOC_038234	TCONS_00106566,TCONS_00106565,	NW_017189516.1:53539625:53649251:-	0	1	NA	NA	NA
XLOC_012075	TCONS_00034046,TCONS_00034044,	18:46909475:46916473:+	0	1	ENSG00000205786	LINC01531	0
XLOC_040111	TCONS_00110816,	NW_017192021.1:10660:15218:-	1	0	NA	NA	NA
XLOC_038235	TCONS_00106571,TCONS_00106569,TCONS_00106572,TCONS_00106567,TCONS_00106570,	NW_017189516.1:53679427:53714246:-	0	1	NA	NA	NA
XLOC_039556	TCONS_00109512,TCONS_00109507,TCONS_00109504,TCONS_00109513,TCONS_00109510,TCONS_00109508,TCONS_00109505,TCONS_00109514,TCONS_00109511,TCONS_00109509,TCONS_00109506,	NW_017189840.1:208363:217946:+	0	1	NA	NA	NA
XLOC_012076	TCONS_00034049,	18:46941906:46945058:+	0	1	ENSG00000126262	FFAR2	1
XLOC_040112	TCONS_00110817,	NW_017192021.1:15902:16795:-	1	1	NA	NA	NA
XLOC_038236	TCONS_00106580,TCONS_00106575,TCONS_00106579,TCONS_00106576,	NW_017189516.1:53891285:53948872:-	0	1	NA	NA	NA
XLOC_039557	TCONS_00109518,TCONS_00109516,TCONS_00109517,	NW_017189840.1:16202:20134:-	0	1	NA	NA	NA
XLOC_012077	TCONS_00034053,TCONS_00034051,TCONS_00034052,	18:46961113:46966685:+	0	0	NA	NA	NA
XLOC_012078	TCONS_00034054,	18:46968820:46970266:+	1	0	NA	NA	NA
XLOC_013399	TCONS_00038000,	18:59972981:60029498:-	0	1	NA	NA	NA
XLOC_039559	TCONS_00109521,	NW_017189840.1:34918:49661:-	0	1	NA	NA	NA
XLOC_012079	TCONS_00034055,	18:46971103:46972063:+	1	0	NA	NA	NA
XLOC_038239	TCONS_00106586,TCONS_00106583,TCONS_00106587,TCONS_00106584,TCONS_00106585,	NW_017189516.1:54473971:54497022:-	0	1	NA	NA	NA
XLOC_040116	TCONS_00110825,TCONS_00110822,TCONS_00110823,TCONS_00110824,TCONS_00110821,	NW_017192186.1:7851:19594:-	0	0	NA	NA	NA
XLOC_039261	TCONS_00108921,TCONS_00108919,TCONS_00108916,TCONS_00108913,TCONS_00108917,TCONS_00108914,TCONS_00108920,TCONS_00108918,TCONS_00108915,TCONS_00108912,	NW_017189652.1:277915:416798:-	0	1	NA	NA	NA
XLOC_008700	TCONS_00024397,TCONS_00024395,TCONS_00024396,	15:66998908:67033640:+	0	1	ENSG00000149218	ENDOD1	1
XLOC_039263	TCONS_00108923,	NW_017189654.1:9227:9846:+	1	1	NA	NA	NA
XLOC_039264	TCONS_00108925,TCONS_00108924,	NW_017189654.1:24593:25120:+	1	1	NA	NA	NA
XLOC_039265	TCONS_00108926,	NW_017189654.1:28770:29382:+	1	1	NA	NA	NA
XLOC_008703	TCONS_00024402,TCONS_00024403,TCONS_00024401,	15:67861842:67905265:+	0	1	ENSG00000166037	CEP57	1
XLOC_039266	TCONS_00108928,	NW_017189654.1:36629:37939:+	1	1	NA	NA	NA
XLOC_008704	TCONS_00024404,	15:68024765:68046760:+	0	1	ENSG00000255883	FUNDC2P1	0
XLOC_039267	TCONS_00108930,	NW_017189655.1:26786:39693:-	0	1	NA	NA	NA
XLOC_039268	TCONS_00108932,	NW_017189660.1:9588:40576:+	0	1	NA	NA	NA
XLOC_008706	TCONS_00024406,TCONS_00024407,	15:68512026:68526554:+	0	1	ENSG00000183340	JRKL	1
XLOC_039269	TCONS_00108939,TCONS_00108936,TCONS_00108937,TCONS_00108934,TCONS_00108938,TCONS_00108935,	NW_017189661.1:23344:30989:+	0	1	NA	NA	NA
XLOC_041160	TCONS_00112257,TCONS_00112258,TCONS_00112259,	NW_017216232.1:1580:13323:-	0	1	NA	NA	NA
XLOC_011920	TCONS_00033502,	18:35922187:35923506:+	1	0	NA	NA	NA
XLOC_041161	TCONS_00112260,	NW_017216255.1:7744:8288:-	1	0	NA	NA	NA
XLOC_011921	TCONS_00033503,TCONS_00033504,	18:35924267:35937296:+	0	1	ENSG00000172828	CES3	1
XLOC_041163	TCONS_00112262,	NW_017216272.1:9178:10213:+	1	0	NA	NA	NA
XLOC_011922	TCONS_00033508,TCONS_00033505,TCONS_00033506,TCONS_00033507,	18:35944950:35959868:+	0	1	ENSG00000172824	CES4A	1
XLOC_041164	TCONS_00112263,	NW_017216307.1:6545:9439:-	1	0	NA	NA	NA
XLOC_009731	TCONS_00026947,	16:27581992:27583362:+	1	0	NA	NA	NA
XLOC_041165	TCONS_00112264,TCONS_00112265,	NW_017216334.1:1640:6088:-	0	1	NA	NA	NA
XLOC_010603	TCONS_00029593,	16:62677039:62677927:-	1	0	NA	NA	NA
XLOC_010604	TCONS_00029597,TCONS_00029594,TCONS_00029598,TCONS_00029600,	16:62912702:63133011:-	0	1	ENSG00000157064	NMNAT2	1
XLOC_011925	TCONS_00033516,TCONS_00033517,TCONS_00033514,TCONS_00033518,TCONS_00033515,	18:35973487:36021271:+	0	1	NA	NA	NA
XLOC_009733	TCONS_00026950,TCONS_00026949,	16:27641233:27649635:+	0	1	ENSG00000163041	H3F3A	1
XLOC_011926	TCONS_00033522,TCONS_00033520,TCONS_00033521,TCONS_00033519,	18:36026585:36059227:+	0	1	ENSG00000125149	C16orf70	1
XLOC_010606	TCONS_00029602,TCONS_00029603,	16:63224955:63263716:-	0	1	ENSG00000116701	NCF2	1
XLOC_011927	TCONS_00033523,TCONS_00033524,	18:36068146:36073825:+	0	1	ENSG00000135722	FBXL8	1
XLOC_010607	TCONS_00029604,	16:63289918:63292210:-	1	0	NA	NA	NA
XLOC_011928	TCONS_00033533,TCONS_00033530,TCONS_00033528,TCONS_00033537,TCONS_00033534,TCONS_00033531,TCONS_00033529,TCONS_00033526,TCONS_00033538,TCONS_00033535,TCONS_00033532,TCONS_00033527,TCONS_00033536,	18:36073918:36083066:+	0	1	NA	NA	NA
XLOC_009736	TCONS_00026954,	16:28081045:28081616:+	1	0	NA	NA	NA
XLOC_010608	TCONS_00029605,TCONS_00029606,	16:63292369:63297302:-	1	0	NA	NA	NA
XLOC_011929	TCONS_00033540,TCONS_00033539,	18:36099135:36105765:+	0	1	ENSG00000205250	E2F4	1
XLOC_009737	TCONS_00026955,	16:28084529:28085190:+	1	1	NA	NA	NA
XLOC_010609	TCONS_00029607,	16:63300052:63310232:-	0	1	NA	NA	NA
XLOC_009738	TCONS_00026956,	16:28086019:28086595:+	1	0	NA	NA	NA
XLOC_012950	TCONS_00036694,TCONS_00036695,	18:38048303:38061861:-	0	1	ENSG00000181019	NQO1	1
XLOC_009739	TCONS_00026958,	16:28114136:28177651:+	0	1	ENSG00000203685	STUM	1
XLOC_011630	TCONS_00032716,TCONS_00032714,TCONS_00032715,	17:65803188:65854762:-	0	1	NA	NA	NA
XLOC_012951	TCONS_00036696,	18:38076498:38086832:-	0	1	ENSG00000141101	NOB1	1
XLOC_011631	TCONS_00032717,	17:65942487:65954301:-	0	1	ENSG00000169989	TIGD4	1
XLOC_012952	TCONS_00036697,	18:38083608:38084147:-	0	0	ENSG00000231767	AL136454.1	0
XLOC_010311	TCONS_00028589,	16:27509223:27514122:-	1	0	NA	NA	NA
XLOC_012953	TCONS_00036698,	18:38246370:38254924:-	0	1	ENSG00000103035	PSMD7	1
XLOC_011633	TCONS_00032719,TCONS_00032722,TCONS_00032723,TCONS_00032720,TCONS_00032724,TCONS_00032721,	17:66241044:66267469:-	1	0	NA	NA	NA
XLOC_009440	TCONS_00026142,TCONS_00026143,	15:57521859:57527384:-	1	0	NA	NA	NA
XLOC_010312	TCONS_00028592,TCONS_00028590,TCONS_00028591,	16:27514731:27518964:-	0	1	ENSG00000143811	PYCR2	1
XLOC_010313	TCONS_00028593,	16:27524231:27528513:-	0	1	ENSG00000143768	LEFTY2	1
XLOC_010314	TCONS_00028598,TCONS_00028595,TCONS_00028600,TCONS_00028599,TCONS_00028601,TCONS_00028597,	16:27539307:27581749:-	0	1	ENSG00000143751	SDE2	1
XLOC_011635	TCONS_00032726,TCONS_00032727,	17:66630705:66634890:-	1	0	NA	NA	NA
XLOC_012956	TCONS_00036701,	18:39232894:39236011:-	1	0	ENSG00000261227	AC140912.1	0
XLOC_009443	TCONS_00026147,TCONS_00026146,	15:57528312:57533889:-	0	1	NA	NA	NA
XLOC_012957	TCONS_00036703,	18:39373341:39376979:-	1	0	ENSG00000271009	AC116667.1	0
XLOC_010316	TCONS_00028603,TCONS_00028604,TCONS_00028605,	16:27637129:27641189:-	0	1	NA	NA	NA
XLOC_009444	TCONS_00026148,	15:57537997:57539319:-	1	0	NA	NA	NA
XLOC_012958	TCONS_00036704,	18:39626093:39749814:-	0	0	ENSG00000259768	AC004943.2	0
XLOC_009445	TCONS_00026150,TCONS_00026149,	15:57539695:57552142:-	1	0	NA	NA	NA
XLOC_010317	TCONS_00028606,	16:27703109:27717471:-	1	0	NA	NA	NA
XLOC_011638	TCONS_00032735,	17:66977439:66985983:-	0	1	ENSG00000145423	SFRP2	1
XLOC_012959	TCONS_00036708,TCONS_00036705,TCONS_00036709,TCONS_00036706,TCONS_00036707,	18:40217224:40234970:-	0	1	ENSG00000140829	DHX38	1
XLOC_009446	TCONS_00026152,TCONS_00026161,TCONS_00026159,TCONS_00026156,TCONS_00026153,TCONS_00026162,TCONS_00026154,TCONS_00026151,TCONS_00026160,TCONS_00026158,TCONS_00026155,	15:57556180:57759826:-	0	1	ENSG00000109906	ZBTB16	1
XLOC_010318	TCONS_00028607,	16:27718529:27719363:-	1	0	NA	NA	NA
XLOC_010319	TCONS_00028609,TCONS_00028610,TCONS_00028608,	16:27721490:27759169:-	0	1	ENSG00000182827	ACBD3	1
XLOC_013980	TCONS_00039673,	19:27798518:27799803:+	1	0	NA	NA	NA
XLOC_013981	TCONS_00039674,	19:28172748:28178392:+	1	0	ENSG00000266389	AC002091.2	0
XLOC_011340	TCONS_00031787,	17:8360121:8362181:-	1	0	NA	NA	NA
XLOC_012661	TCONS_00035811,	18:2242889:2245667:-	1	0	NA	NA	NA
XLOC_013982	TCONS_00039675,	19:28178488:28181394:+	1	0	NA	NA	NA
XLOC_008129	TCONS_00023037,TCONS_00023040,TCONS_00023038,TCONS_00023041,	15:4046259:4101886:+	0	0	ENSG00000181767	OR8H2	1
XLOC_013983	TCONS_00039676,	19:28181827:28183175:+	1	0	NA	NA	NA
XLOC_010020	TCONS_00027911,TCONS_00027915,TCONS_00027910,	16:67675303:67871022:+	0	1	ENSG00000152104	PTPN14	1
XLOC_011341	TCONS_00031788,	17:8368929:8377534:-	0	1	ENSG00000257218	GATC	1
XLOC_012662	TCONS_00035812,	18:2246893:2248266:-	1	0	NA	NA	NA
XLOC_010021	TCONS_00027916,	16:67986292:67988294:+	1	0	NA	NA	NA
XLOC_011342	TCONS_00031789,	17:8380112:8382037:-	0	1	ENSG00000111775	COX6A1	1
XLOC_012663	TCONS_00035813,	18:2253971:2256053:-	1	0	NA	NA	NA
XLOC_013984	TCONS_00039677,	19:28191419:28205860:+	0	0	NA	NA	NA
XLOC_010022	TCONS_00027917,TCONS_00027918,TCONS_00027919,	16:68102087:68114794:+	1	0	NA	NA	NA
XLOC_011343	TCONS_00031790,	17:8482149:8484210:-	1	0	NA	NA	NA
XLOC_012664	TCONS_00035814,	18:2259213:2263867:-	0	1	ENSG00000169021	UQCRFS1	1
XLOC_013985	TCONS_00039679,	19:28207945:28383798:+	0	1	NA	NA	NA
XLOC_037503	TCONS_00104873,TCONS_00104870,TCONS_00104877,TCONS_00104869,TCONS_00104872,	NW_017189516.1:7543624:7659486:+	0	1	NA	NA	NA
XLOC_038824	TCONS_00107911,TCONS_00107912,TCONS_00107913,TCONS_00107910,	NW_017189518.1:1088453:1109337:-	0	1	NA	NA	NA
XLOC_011344	TCONS_00031796,TCONS_00031797,TCONS_00031794,TCONS_00031791,TCONS_00031795,	17:8485861:8501329:-	0	1	ENSG00000089163	SIRT4	1
XLOC_013986	TCONS_00039680,	19:28393316:28396707:+	1	0	NA	NA	NA
XLOC_037504	TCONS_00104878,	NW_017189516.1:7660358:7662996:+	1	0	NA	NA	NA
XLOC_038825	TCONS_00107917,TCONS_00107914,TCONS_00107923,TCONS_00107916,TCONS_00107925,	NW_017189519.1:103424:210092:+	0	1	NA	NA	NA
XLOC_010024	TCONS_00027921,	16:68117816:68123917:+	1	0	NA	NA	NA
XLOC_012666	TCONS_00035816,	18:2351434:2353107:-	1	0	NA	NA	NA
XLOC_037505	TCONS_00104884,TCONS_00104879,TCONS_00104890,TCONS_00104888,TCONS_00104891,TCONS_00104889,TCONS_00104886,TCONS_00104883,TCONS_00104880,TCONS_00104887,	NW_017189516.1:7666318:7809522:+	0	1	NA	NA	NA
XLOC_038826	TCONS_00107915,	NW_017189519.1:103945:105707:+	1	0	NA	NA	NA
XLOC_010025	TCONS_00027922,	16:68127758:68128791:+	1	0	NA	NA	NA
XLOC_012667	TCONS_00035827,TCONS_00035828,TCONS_00035817,	18:2354938:2514958:-	0	0	NA	NA	NA
XLOC_037506	TCONS_00104894,TCONS_00104892,	NW_017189516.1:7875280:8088773:+	0	1	NA	NA	NA
XLOC_038827	TCONS_00107918,	NW_017189519.1:107460:117289:+	1	0	NA	NA	NA
XLOC_011347	TCONS_00031800,	17:8621857:8631848:-	0	0	ENSG00000277283	AC004812.2	0
XLOC_012668	TCONS_00035818,	18:2356441:2358207:-	1	0	NA	NA	NA
XLOC_013989	TCONS_00039687,TCONS_00039688,	19:28712663:28757128:+	0	1	ENSG00000065325	GLP2R	1
XLOC_038828	TCONS_00107919,	NW_017189519.1:118760:123105:+	1	0	NA	NA	NA
XLOC_010027	TCONS_00027924,	16:68235041:68237125:+	1	0	ENSG00000274895	AC011700.1	0
XLOC_011348	TCONS_00031804,TCONS_00031801,TCONS_00031805,TCONS_00031802,TCONS_00031806,	17:8649933:8729591:-	0	1	ENSG00000135127	BICDL1	1
XLOC_012669	TCONS_00035819,	18:2358738:2360802:-	1	0	ENSG00000264515	AC011474.1	0
XLOC_040705	TCONS_00111634,	NW_017211839.1:6061:6793:-	0	0	NA	NA	NA
XLOC_038829	TCONS_00107920,	NW_017189519.1:123166:124254:+	1	0	NA	NA	NA
XLOC_010028	TCONS_00027925,	16:68239766:68240859:+	1	0	NA	NA	NA
XLOC_010029	TCONS_00027926,	16:68256613:68257867:+	1	0	ENSG00000230461	PROX1-AS1	0
XLOC_037509	TCONS_00104899,TCONS_00104904,TCONS_00104901,TCONS_00104897,TCONS_00104905,TCONS_00104902,TCONS_00104898,TCONS_00104903,TCONS_00104900,	NW_017189516.1:8144896:8171815:+	0	1	NA	NA	NA
XLOC_013690	TCONS_00038833,TCONS_00038830,TCONS_00038834,TCONS_00038831,TCONS_00038838,TCONS_00038832,	19:10224436:10293343:+	0	1	ENSG00000141367	CLTC	1
XLOC_012370	TCONS_00035038,TCONS_00035039,	18:57146373:57174145:+	0	1	ENSG00000196961	AP2A1	1
XLOC_039850	TCONS_00110262,TCONS_00110263,	NW_017190073.1:120244:126944:-	0	1	NA	NA	NA
XLOC_013691	TCONS_00038840,TCONS_00038839,	19:10301575:10447568:+	0	1	ENSG00000062716	VMP1	1
XLOC_038530	TCONS_00107249,	NW_017189517.1:40653027:40656312:+	0	1	NA	NA	NA
XLOC_012371	TCONS_00035043,TCONS_00035040,TCONS_00035041,TCONS_00035042,	18:57186821:57203865:+	0	1	ENSG00000104973	MED25	1
XLOC_013692	TCONS_00038845,TCONS_00038846,TCONS_00038844,	19:10468301:10510330:+	0	1	ENSG00000108443	RPS6KB1	1
XLOC_013693	TCONS_00038847,	19:10562770:10564001:+	1	0	NA	NA	NA
XLOC_038531	TCONS_00107251,TCONS_00107250,	NW_017189517.1:40664933:40670235:+	1	0	NA	NA	NA
XLOC_012372	TCONS_00035046,TCONS_00035047,TCONS_00035044,TCONS_00035048,TCONS_00035045,	18:57211741:57219434:+	0	1	ENSG00000104960	PTOV1	1
XLOC_012373	TCONS_00035049,	18:57225386:57226161:+	0	0	NA	NA	NA
XLOC_038532	TCONS_00107254,TCONS_00107255,TCONS_00107252,	NW_017189517.1:40704033:40751179:+	0	1	NA	NA	NA
XLOC_039853	TCONS_00110266,	NW_017190073.1:155745:181080:-	0	1	NA	NA	NA
XLOC_013694	TCONS_00038848,	19:10564327:10565044:+	1	0	NA	NA	NA
XLOC_038533	TCONS_00107253,	NW_017189517.1:40726295:40726998:+	1	0	NA	NA	NA
XLOC_039854	TCONS_00110274,TCONS_00110271,TCONS_00110269,TCONS_00110272,TCONS_00110267,TCONS_00110273,TCONS_00110270,TCONS_00110268,	NW_017190073.1:215159:309993:-	0	1	NA	NA	NA
XLOC_012374	TCONS_00035054,TCONS_00035051,TCONS_00035055,TCONS_00035052,TCONS_00035053,TCONS_00035050,	18:57234381:57244078:+	0	1	ENSG00000104946	TBC1D17	1
XLOC_013695	TCONS_00038849,	19:10674416:10675060:+	1	0	NA	NA	NA
XLOC_013696	TCONS_00038850,TCONS_00038851,TCONS_00038852,	19:10675186:10773142:+	0	1	ENSG00000108510	MED13	1
XLOC_038534	TCONS_00107257,TCONS_00107260,TCONS_00107258,TCONS_00107261,TCONS_00107259,TCONS_00107262,	NW_017189517.1:40782695:40786840:+	0	1	NA	NA	NA
XLOC_011054	TCONS_00030883,	17:30305033:30309128:+	0	0	NA	NA	NA
XLOC_012375	TCONS_00035056,TCONS_00035057,	18:57277311:57282017:+	0	1	ENSG00000169136	ATF5	1
XLOC_012376	TCONS_00035060,TCONS_00035058,TCONS_00035061,TCONS_00035059,	18:57290430:57296728:+	0	1	ENSG00000161640	SIGLEC11	1
XLOC_011055	TCONS_00030887,TCONS_00030888,TCONS_00030885,	17:30349660:30398813:+	0	1	ENSG00000164124	TMEM144	1
XLOC_013697	TCONS_00038853,TCONS_00038854,TCONS_00038855,	19:10793699:10848177:+	0	1	ENSG00000108506	INTS2	1
XLOC_038536	TCONS_00107266,TCONS_00107267,TCONS_00107264,TCONS_00107265,	NW_017189517.1:40843975:40852140:+	0	1	NA	NA	NA
XLOC_040412	TCONS_00111199,TCONS_00111196,TCONS_00111193,TCONS_00111197,TCONS_00111198,TCONS_00111195,TCONS_00111192,	NW_017200381.1:8:18979:+	1	0	NA	NA	NA
XLOC_011056	TCONS_00030889,	17:30401166:30405055:+	1	0	NA	NA	NA
XLOC_012377	TCONS_00035063,TCONS_00035064,TCONS_00035062,	18:57335844:57348141:+	0	1	ENSG00000142528	ZNF473	1
XLOC_013699	TCONS_00038862,TCONS_00038857,TCONS_00038860,TCONS_00038858,TCONS_00038861,TCONS_00038859,	19:10850300:11037859:+	0	1	ENSG00000136492	BRIP1	1
XLOC_040413	TCONS_00111201,	NW_017200381.1:14613:15269:+	1	1	NA	NA	NA
XLOC_039858	TCONS_00110278,	NW_017190074.1:106037:125259:-	0	1	NA	NA	NA
XLOC_011057	TCONS_00030890,	17:30405559:30407758:+	1	0	NA	NA	NA
XLOC_012378	TCONS_00035065,	18:57348529:57350458:+	1	0	NA	NA	NA
XLOC_011058	TCONS_00030891,	17:30455174:30463098:+	0	1	NA	NA	NA
XLOC_012379	TCONS_00035066,	18:57350816:57351964:+	1	0	NA	NA	NA
XLOC_038539	TCONS_00107277,TCONS_00107274,TCONS_00107271,TCONS_00107283,TCONS_00107280,TCONS_00107278,TCONS_00107275,TCONS_00107272,TCONS_00107281,TCONS_00107279,TCONS_00107273,TCONS_00107270,TCONS_00107282,	NW_017189517.1:41396256:41482460:+	0	1	NA	NA	NA
XLOC_040415	TCONS_00111203,	NW_017200422.1:1747:6259:-	1	0	NA	NA	NA
XLOC_040416	TCONS_00111204,	NW_017200470.1:7697:9862:+	1	0	NA	NA	NA
XLOC_039560	TCONS_00109524,TCONS_00109526,TCONS_00109523,	NW_017189840.1:59828:75730:-	0	1	NA	NA	NA
XLOC_038240	TCONS_00106588,TCONS_00106589,	NW_017189516.1:54501390:54532367:-	0	1	NA	NA	NA
XLOC_039561	TCONS_00109528,	NW_017189840.1:108644:117717:-	0	1	NA	NA	NA
XLOC_012081	TCONS_00034062,TCONS_00034057,TCONS_00034063,TCONS_00034060,TCONS_00034058,TCONS_00034061,TCONS_00034059,	18:47030324:47032197:+	0	1	ENSG00000105677	TMEM147	1
XLOC_038241	TCONS_00106595,TCONS_00106592,TCONS_00106593,TCONS_00106590,TCONS_00106594,TCONS_00106591,	NW_017189516.1:54595984:54612184:-	0	0	NA	NA	NA
XLOC_038242	TCONS_00106598,TCONS_00106600,TCONS_00106602,	NW_017189516.1:54738830:54785174:-	0	1	NA	NA	NA
XLOC_039563	TCONS_00109533,	NW_017189846.1:407:26488:-	0	1	NA	NA	NA
XLOC_039564	TCONS_00109535,	NW_017189848.1:917:4581:+	1	0	NA	NA	NA
XLOC_012084	TCONS_00034070,TCONS_00034068,TCONS_00034074,TCONS_00034071,TCONS_00034069,TCONS_00034066,TCONS_00034072,TCONS_00034067,TCONS_00034076,	18:47181012:47194251:+	0	1	ENSG00000249115	HAUS5	1
XLOC_038244	TCONS_00106606,	NW_017189516.1:54937521:54944263:-	1	1	NA	NA	NA
XLOC_012085	TCONS_00034080,TCONS_00034078,TCONS_00034079,	18:47197936:47206162:+	0	1	ENSG00000126254	RBM42	1
XLOC_012086	TCONS_00034081,	18:47210197:47212359:+	0	1	ENSG00000105672	ETV2	1
XLOC_040121	TCONS_00110830,TCONS_00110831,	NW_017192304.1:7232:10275:+	1	0	NA	NA	NA
XLOC_038245	TCONS_00106607,	NW_017189516.1:54941761:54943164:-	1	0	NA	NA	NA
XLOC_038246	TCONS_00106608,	NW_017189516.1:55224752:55225629:-	0	1	NA	NA	NA
XLOC_012087	TCONS_00034083,	18:47221135:47230386:+	0	0	ENSG00000126267	COX6B1	1
XLOC_038247	TCONS_00106614,TCONS_00106611,TCONS_00106609,TCONS_00106612,TCONS_00106613,TCONS_00106610,	NW_017189516.1:55332219:55421752:-	0	1	NA	NA	NA
XLOC_039568	TCONS_00109543,	NW_017189851.1:15861:17323:+	0	0	NA	NA	NA
XLOC_012088	TCONS_00034085,TCONS_00034086,TCONS_00034084,	18:47241029:47249603:+	0	1	ENSG00000105668	UPK1A	1
XLOC_012089	TCONS_00034087,	18:47259574:47260547:+	1	0	NA	NA	NA
XLOC_038249	TCONS_00106626,TCONS_00106623,TCONS_00106620,TCONS_00106624,TCONS_00106621,TCONS_00106616,TCONS_00106622,	NW_017189516.1:56480516:56553795:-	0	1	NA	NA	NA
XLOC_010900	TCONS_00030460,TCONS_00030458,TCONS_00030455,TCONS_00030459,TCONS_00030456,TCONS_00030457,	17:10131039:10156448:+	0	1	ENSG00000139410	SDSL	1
XLOC_040128	TCONS_00110840,TCONS_00110839,	NW_017192486.1:6574:19244:-	1	0	NA	NA	NA
XLOC_010901	TCONS_00030461,	17:11050316:11053427:+	1	0	NA	NA	NA
XLOC_039271	TCONS_00108942,TCONS_00108943,	NW_017189662.1:6:6649:+	0	1	NA	NA	NA
XLOC_010902	TCONS_00030462,	17:11066495:11150840:+	0	0	NA	NA	NA
XLOC_010903	TCONS_00030463,	17:11165008:11166951:+	1	0	NA	NA	NA
XLOC_039272	TCONS_00108948,TCONS_00108945,TCONS_00108946,TCONS_00108947,TCONS_00108944,	NW_017189662.1:7202:19757:+	0	1	NA	NA	NA
XLOC_039273	TCONS_00108949,	NW_017189662.1:23200:27985:+	1	0	NA	NA	NA
XLOC_010904	TCONS_00030464,TCONS_00030465,TCONS_00030466,	17:11184633:11188774:+	1	0	NA	NA	NA
XLOC_039274	TCONS_00108950,	NW_017189662.1:2556:4351:-	1	0	NA	NA	NA
XLOC_010905	TCONS_00030467,	17:11346380:11349414:+	1	0	NA	NA	NA
XLOC_010906	TCONS_00030468,	17:11372479:11373256:+	1	0	NA	NA	NA
XLOC_039275	TCONS_00108951,	NW_017189662.1:4881:5949:-	1	0	NA	NA	NA
XLOC_039276	TCONS_00108953,TCONS_00108952,	NW_017189662.1:20383:22647:-	0	1	NA	NA	NA
XLOC_010907	TCONS_00030469,	17:11373309:11374679:+	1	0	NA	NA	NA
XLOC_010908	TCONS_00030470,	17:11374756:11375665:+	1	0	NA	NA	NA
XLOC_010909	TCONS_00030471,	17:11406799:11407863:+	1	0	NA	NA	NA
XLOC_041170	TCONS_00112270,	NW_017216375.1:12555:12903:+	1	0	NA	NA	NA
XLOC_008718	TCONS_00024420,TCONS_00024419,	15:74089245:74092882:+	1	0	NA	NA	NA
XLOC_041171	TCONS_00112271,	NW_017216383.1:693:10002:+	0	1	NA	NA	NA
XLOC_011930	TCONS_00033548,TCONS_00033545,TCONS_00033542,TCONS_00033546,TCONS_00033543,TCONS_00033547,TCONS_00033544,TCONS_00033541,	18:36105959:36110518:+	0	1	ENSG00000102890	ELMO3	1
XLOC_008719	TCONS_00024423,TCONS_00024424,	15:74109818:74444825:+	0	1	ENSG00000165895	ARHGAP42	1
XLOC_041172	TCONS_00112272,	NW_017216450.1:4288:5277:+	1	0	NA	NA	NA
XLOC_011931	TCONS_00033550,TCONS_00033549,	18:36126599:36128783:+	0	1	ENSG00000168701	TMEM208	1
XLOC_010611	TCONS_00029610,TCONS_00029611,TCONS_00029609,TCONS_00029612,	16:63596007:63715051:-	0	1	ENSG00000198756	COLGALT2	1
XLOC_011932	TCONS_00033565,TCONS_00033557,TCONS_00033554,TCONS_00033551,TCONS_00033563,TCONS_00033560,TCONS_00033558,TCONS_00033564,TCONS_00033561,TCONS_00033556,	18:36145439:36165799:+	0	1	ENSG00000135740	SLC9A5	1
XLOC_009740	TCONS_00026968,TCONS_00026965,TCONS_00026962,TCONS_00026969,TCONS_00026966,TCONS_00026963,TCONS_00026967,TCONS_00026964,TCONS_00026961,	16:28404435:28430845:+	0	1	ENSG00000143801	PSEN2	1
XLOC_041174	TCONS_00112274,	NW_017216450.1:9679:10086:+	1	0	NA	NA	NA
XLOC_010612	TCONS_00029613,	16:64041693:64043152:-	1	1	NA	NA	NA
XLOC_009741	TCONS_00026970,TCONS_00026971,TCONS_00026972,	16:28467638:28514757:+	0	1	ENSG00000163050	COQ8A	1
XLOC_041175	TCONS_00112278,TCONS_00112275,TCONS_00112279,TCONS_00112276,TCONS_00112277,	NW_017216461.1:6146:13173:-	0	1	NA	NA	NA
XLOC_011934	TCONS_00033574,TCONS_00033569,TCONS_00033583,TCONS_00033572,TCONS_00033581,TCONS_00033579,TCONS_00033573,TCONS_00033570,TCONS_00033568,	18:36206992:36263777:+	0	1	ENSG00000159708	LRRC36	1
XLOC_009742	TCONS_00026977,TCONS_00026974,TCONS_00026980,TCONS_00026978,TCONS_00026975,TCONS_00026981,TCONS_00026979,TCONS_00026976,TCONS_00026973,	16:28975467:29067190:+	0	1	ENSG00000153207	AHCTF1	1
XLOC_041176	TCONS_00112280,	NW_017216484.1:3104:3973:+	1	0	NA	NA	NA
XLOC_011935	TCONS_00033584,	18:36306115:36311845:+	0	1	ENSG00000176387	HSD11B2	1
XLOC_009743	TCONS_00026985,TCONS_00026983,TCONS_00026987,TCONS_00026984,	16:29172509:29198482:+	1	0	NA	NA	NA
XLOC_041177	TCONS_00112281,	NW_017216484.1:10707:11287:+	1	1	NA	NA	NA
XLOC_010615	TCONS_00029619,TCONS_00029616,TCONS_00029625,TCONS_00029617,TCONS_00029623,TCONS_00029618,	16:64355886:64425128:-	0	1	ENSG00000116406	EDEM3	1
XLOC_011936	TCONS_00033589,TCONS_00033586,TCONS_00033595,TCONS_00033592,TCONS_00033596,TCONS_00033593,TCONS_00033590,	18:36350511:36399070:+	0	1	ENSG00000039523	RIPOR1	1
XLOC_009744	TCONS_00026988,	16:29201242:29204631:+	1	0	NA	NA	NA
XLOC_010616	TCONS_00029627,TCONS_00029630,TCONS_00029628,TCONS_00029629,	16:64456341:64631191:-	0	1	ENSG00000135842	FAM129A	1
XLOC_011937	TCONS_00033597,TCONS_00033602,TCONS_00033598,TCONS_00033600,TCONS_00033599,TCONS_00033601,	18:36407875:36450353:+	0	1	ENSG00000102974	CTCF	1
XLOC_009745	TCONS_00026989,	16:29219350:29220310:+	1	0	NA	NA	NA
XLOC_011938	TCONS_00033605,TCONS_00033603,TCONS_00033604,	18:36455480:36468493:+	0	1	ENSG00000159753	CARMIL2	1
XLOC_010618	TCONS_00029633,TCONS_00029634,TCONS_00029635,TCONS_00029632,	16:64745398:64782141:-	0	1	ENSG00000121486	TRMT1L	1
XLOC_011939	TCONS_00033606,TCONS_00033607,	18:36475123:36477290:+	0	1	ENSG00000102981	PARD6A	1
XLOC_008426	TCONS_00023702,TCONS_00023700,TCONS_00023699,TCONS_00023701,	15:34591674:34609917:+	0	1	ENSG00000121236	TRIM6	1
XLOC_007105	TCONS_00020337,TCONS_00020336,	14:11637350:11662373:+	0	1	NA	NA	NA
XLOC_009747	TCONS_00026991,TCONS_00026992,	16:29347171:29364664:+	0	1	ENSG00000162851	TFB2M	1
XLOC_010619	TCONS_00029641,TCONS_00029639,TCONS_00029636,TCONS_00029637,TCONS_00029640,TCONS_00029638,	16:64888517:64910599:-	0	1	ENSG00000116679	IVNS1ABP	1
XLOC_009748	TCONS_00026997,TCONS_00026994,TCONS_00026998,TCONS_00026995,TCONS_00026996,TCONS_00026993,	16:29383352:30124966:+	0	1	ENSG00000185420	SMYD3	1
XLOC_007106	TCONS_00020338,	14:11664624:11665899:+	1	0	NA	NA	NA
XLOC_012960	TCONS_00036710,	18:40244374:40250852:-	0	1	ENSG00000257017	HP	1
XLOC_007107	TCONS_00020339,	14:11674699:11675768:+	1	0	NA	NA	NA
XLOC_008428	TCONS_00023710,TCONS_00023708,TCONS_00023705,TCONS_00023711,TCONS_00023709,TCONS_00023706,TCONS_00023712,TCONS_00023707,TCONS_00023713,	15:34623370:34638828:+	0	1	ENSG00000258588	TRIM6-TRIM34	1
XLOC_009749	TCONS_00027001,TCONS_00027002,	16:30855176:30858175:+	1	0	ENSG00000272195	AL356512.1	0
XLOC_008429	TCONS_00023717,TCONS_00023714,TCONS_00023718,TCONS_00023715,	15:34644731:34666749:+	0	1	NA	NA	NA
XLOC_011640	TCONS_00032737,TCONS_00032740,TCONS_00032738,TCONS_00032739,	17:67943914:67961650:-	0	1	ENSG00000171566	PLRG1	1
XLOC_012961	TCONS_00036711,	18:40250915:40252476:-	1	0	NA	NA	NA
XLOC_007108	TCONS_00020342,TCONS_00020340,TCONS_00020341,	14:11708053:11753750:+	0	1	ENSG00000164953	TMEM67	1
XLOC_011641	TCONS_00032741,	17:67965435:67966402:-	1	1	NA	NA	NA
XLOC_037800	TCONS_00105526,	NW_017189516.1:52271390:52272415:+	1	0	NA	NA	NA
XLOC_010320	TCONS_00028611,TCONS_00028612,TCONS_00028616,TCONS_00028613,TCONS_00028614,	16:27800082:27889087:-	0	1	ENSG00000183814	LIN9	1
XLOC_012962	TCONS_00036712,	18:40266219:40271147:-	1	0	NA	NA	NA
XLOC_007109	TCONS_00020351,TCONS_00020349,TCONS_00020346,TCONS_00020343,TCONS_00020347,TCONS_00020344,TCONS_00020350,TCONS_00020348,TCONS_00020345,	14:11854161:11862684:+	0	1	ENSG00000164951	PDP1	1
XLOC_012963	TCONS_00036713,TCONS_00036717,TCONS_00036714,TCONS_00036715,TCONS_00036716,	18:40272009:40289942:-	0	1	ENSG00000102967	DHODH	1
XLOC_037801	TCONS_00105527,	NW_017189516.1:52272921:52276174:+	1	0	NA	NA	NA
XLOC_010321	TCONS_00028617,	16:27921943:27923888:-	1	0	NA	NA	NA
XLOC_011642	TCONS_00032742,	17:67989411:67992633:-	1	1	NA	NA	NA
XLOC_010322	TCONS_00028620,TCONS_00028618,TCONS_00028619,	16:27928988:27970115:-	0	1	ENSG00000143799	PARP1	1
XLOC_011643	TCONS_00032743,	17:67992788:67994643:-	1	0	NA	NA	NA
XLOC_012964	TCONS_00036718,	18:40320068:40325015:-	1	1	NA	NA	NA
XLOC_011644	TCONS_00032745,TCONS_00032744,	17:67999800:68008311:-	0	1	ENSG00000171560	FGA	1
XLOC_010323	TCONS_00028621,	16:28184466:28186021:-	1	0	NA	NA	NA
XLOC_012965	TCONS_00036725,TCONS_00036722,TCONS_00036726,TCONS_00036723,TCONS_00036720,TCONS_00036724,TCONS_00036721,TCONS_00036719,	18:40368524:40410416:-	0	1	NA	NA	NA
XLOC_012966	TCONS_00036727,	18:40417666:40422200:-	1	0	NA	NA	NA
XLOC_010324	TCONS_00028622,	16:28186257:28190763:-	1	0	NA	NA	NA
XLOC_011645	TCONS_00032746,	17:68015012:68018518:-	1	0	NA	NA	NA
XLOC_009453	TCONS_00026174,	15:58445419:58496331:-	0	1	ENSG00000149292	TTC12	1
XLOC_010325	TCONS_00028626,TCONS_00028623,TCONS_00028627,TCONS_00028624,TCONS_00028625,	16:28198550:28302190:-	0	1	ENSG00000143772	ITPKB	1
XLOC_011646	TCONS_00032748,TCONS_00032747,	17:68020620:68028594:-	0	1	ENSG00000171557	FGG	1
XLOC_012967	TCONS_00036728,TCONS_00036729,	18:40441126:40452082:-	0	1	ENSG00000224470	ATXN1L	1
XLOC_010326	TCONS_00028628,	16:28385219:28386753:-	1	0	NA	NA	NA
XLOC_011647	TCONS_00032749,	17:68047381:68048134:-	1	0	NA	NA	NA
XLOC_012968	TCONS_00036730,TCONS_00036732,TCONS_00036733,	18:40624272:40638925:-	0	1	ENSG00000140832	MARVELD3	1
XLOC_009455	TCONS_00026195,	15:59417847:59421149:-	1	0	NA	NA	NA
XLOC_010327	TCONS_00028632,TCONS_00028633,TCONS_00028630,TCONS_00028634,TCONS_00028631,	16:28515126:28821200:-	0	1	ENSG00000143776	CDC42BPA	1
XLOC_011648	TCONS_00032750,	17:68052498:68053530:-	1	1	NA	NA	NA
XLOC_011649	TCONS_00032751,TCONS_00032752,	17:68115483:68118282:-	0	0	ENSG00000223500	AC083862.1	0
XLOC_009457	TCONS_00026199,TCONS_00026197,TCONS_00026198,	15:59777618:59789111:-	0	1	ENSG00000150787	PTS	1
XLOC_010329	TCONS_00028638,	16:29136062:29165322:-	0	1	ENSG00000143653	SCCPDH	1
XLOC_008137	TCONS_00023050,	15:4205206:4205779:+	1	1	NA	NA	NA
XLOC_009458	TCONS_00026207,TCONS_00026201,TCONS_00026208,TCONS_00026202,TCONS_00026206,TCONS_00026203,TCONS_00026200,	15:59795801:59875591:-	0	1	NA	NA	NA
XLOC_012670	TCONS_00035820,	18:2390930:2392236:-	1	0	NA	NA	NA
XLOC_013991	TCONS_00039692,TCONS_00039693,TCONS_00039690,TCONS_00039694,TCONS_00039691,	19:29382629:29399326:+	0	1	ENSG00000170222	ADPRM	1
XLOC_009459	TCONS_00026205,	15:59863433:59864416:-	1	0	NA	NA	NA
XLOC_038830	TCONS_00107921,	NW_017189519.1:140021:143798:+	1	0	NA	NA	NA
XLOC_011350	TCONS_00031810,	17:8729665:8730063:-	1	0	NA	NA	NA
XLOC_012671	TCONS_00035821,	18:2412254:2414904:-	1	1	NA	NA	NA
XLOC_013992	TCONS_00039695,	19:29521516:29523628:+	1	0	NA	NA	NA
XLOC_038831	TCONS_00107922,	NW_017189519.1:144547:147267:+	1	0	NA	NA	NA
XLOC_012672	TCONS_00035822,	18:2420691:2422173:-	1	0	NA	NA	NA
XLOC_010031	TCONS_00027928,	16:68329733:68331883:+	1	0	NA	NA	NA
XLOC_037511	TCONS_00104912,TCONS_00104927,TCONS_00104939,TCONS_00104921,TCONS_00104936,TCONS_00104933,TCONS_00104930,TCONS_00104922,TCONS_00104937,TCONS_00104917,TCONS_00104931,TCONS_00104914,TCONS_00104911,TCONS_00104926,TCONS_00104920,	NW_017189516.1:8527312:8611195:+	0	0	NA	NA	NA
XLOC_038832	TCONS_00107926,	NW_017189519.1:219240:220855:-	1	0	NA	NA	NA
XLOC_011352	TCONS_00031812,TCONS_00031813,	17:8767307:8771855:-	1	0	NA	NA	NA
XLOC_012673	TCONS_00035823,	18:2422666:2424437:-	1	0	NA	NA	NA
XLOC_038833	TCONS_00107937,TCONS_00107934,TCONS_00107931,TCONS_00107929,TCONS_00107938,TCONS_00107935,TCONS_00107932,TCONS_00107927,TCONS_00107936,TCONS_00107933,TCONS_00107930,	NW_017189519.1:224889:406024:-	0	1	NA	NA	NA
XLOC_010032	TCONS_00027929,	16:68334041:68335395:+	1	0	NA	NA	NA
XLOC_011353	TCONS_00031814,	17:8787427:8789052:-	1	1	NA	NA	NA
XLOC_012674	TCONS_00035824,	18:2425347:2430381:-	1	0	NA	NA	NA
XLOC_013995	TCONS_00039703,TCONS_00039700,TCONS_00039699,TCONS_00039704,TCONS_00039701,TCONS_00039702,	19:30386410:30466889:+	0	1	ENSG00000065559	MAP2K4	1
XLOC_040710	TCONS_00111639,	NW_017211854.1:453:9086:+	0	0	NA	NA	NA
XLOC_011354	TCONS_00031819,TCONS_00031816,TCONS_00031817,TCONS_00031820,TCONS_00031818,	17:8818631:8828724:-	0	0	NA	NA	NA
XLOC_038834	TCONS_00107940,TCONS_00107941,TCONS_00107939,	NW_017189521.1:39357:52312:-	1	0	NA	NA	NA
XLOC_010033	TCONS_00027930,	16:68339241:68344724:+	0	0	NA	NA	NA
XLOC_012675	TCONS_00035825,	18:2430505:2431849:-	1	0	NA	NA	NA
XLOC_010034	TCONS_00027931,	16:68369900:68371014:+	1	0	NA	NA	NA
XLOC_037514	TCONS_00104944,TCONS_00104941,TCONS_00104945,TCONS_00104942,	NW_017189516.1:8835812:8870487:+	0	0	NA	NA	NA
XLOC_038835	TCONS_00107949,TCONS_00107946,TCONS_00107943,TCONS_00107947,TCONS_00107944,TCONS_00107948,TCONS_00107945,	NW_017189522.1:33831:59526:+	0	1	NA	NA	NA
XLOC_011355	TCONS_00031821,TCONS_00031828,TCONS_00031822,TCONS_00031823,	17:8936610:8980494:-	0	1	ENSG00000198270	TMEM116	1
XLOC_012676	TCONS_00035826,	18:2433996:2435088:-	1	0	NA	NA	NA
XLOC_040711	TCONS_00111641,	NW_017211859.1:5980:11549:-	0	1	NA	NA	NA
XLOC_037515	TCONS_00104946,TCONS_00104947,	NW_017189516.1:8986459:8993882:+	1	0	NA	NA	NA
XLOC_038836	TCONS_00107950,	NW_017189522.1:63816:66878:+	1	0	NA	NA	NA
XLOC_010035	TCONS_00027932,	16:68371990:68378295:+	1	0	NA	NA	NA
XLOC_011356	TCONS_00031826,	17:8974823:8977448:-	1	0	NA	NA	NA
XLOC_012677	TCONS_00035829,	18:2533529:2534123:-	1	0	NA	NA	NA
XLOC_013998	TCONS_00039715,TCONS_00039714,	19:30931752:31049078:+	0	1	ENSG00000006740	ARHGAP44	1
XLOC_040712	TCONS_00111642,	NW_017211861.1:323:14006:+	0	0	NA	NA	NA
XLOC_011357	TCONS_00031827,	17:8977619:8978418:-	1	0	NA	NA	NA
XLOC_038837	TCONS_00107951,	NW_017189522.1:72756:75612:+	1	0	NA	NA	NA
XLOC_010036	TCONS_00027933,	16:68378997:68381116:+	1	0	NA	NA	NA
XLOC_013999	TCONS_00039717,	19:31684716:31686830:+	1	0	NA	NA	NA
XLOC_040713	TCONS_00111643,	NW_017211897.1:6584:8645:-	0	1	NA	NA	NA
XLOC_038838	TCONS_00107952,	NW_017189522.1:76664:77891:+	1	0	NA	NA	NA
XLOC_011358	TCONS_00031836,TCONS_00031833,TCONS_00031830,TCONS_00031834,TCONS_00031831,TCONS_00031829,TCONS_00031832,	17:8988827:9056342:-	0	1	ENSG00000111300	NAA25	1
XLOC_038839	TCONS_00107953,	NW_017189522.1:79863:81249:+	1	1	NA	NA	NA
XLOC_037519	TCONS_00104951,TCONS_00104952,	NW_017189516.1:9527817:9577014:+	1	0	NA	NA	NA
XLOC_010039	TCONS_00027937,TCONS_00027940,TCONS_00027938,TCONS_00027941,TCONS_00027939,TCONS_00027936,TCONS_00027942,	16:69226430:69244796:+	0	1	ENSG00000174606	ANGEL2	1
XLOC_012380	TCONS_00035067,	18:57352706:57354433:+	1	0	NA	NA	NA
XLOC_037205	TCONS_00104128,	9:57927629:57937415:-	0	1	ENSG00000146399	TAAR1	1
XLOC_038540	TCONS_00107284,	NW_017189517.1:41503163:41507714:+	0	1	NA	NA	NA
XLOC_039861	TCONS_00110281,	NW_017190077.1:2018:3318:-	1	0	NA	NA	NA
XLOC_011060	TCONS_00030894,TCONS_00030893,	17:30740343:30785032:+	0	1	ENSG00000171503	ETFDH	1
XLOC_012381	TCONS_00035068,	18:57355237:57356564:+	1	0	NA	NA	NA
XLOC_040719	TCONS_00111649,	NW_017211929.1:1978:13646:+	0	1	NA	NA	NA
XLOC_012382	TCONS_00035069,TCONS_00035075,TCONS_00035073,TCONS_00035077,TCONS_00035074,TCONS_00035071,	18:57425132:57503481:+	0	1	ENSG00000105357	MYH14	1
XLOC_012383	TCONS_00035078,TCONS_00035079,	18:57519758:57526966:+	1	0	NA	NA	NA
XLOC_037208	TCONS_00104132,	9:57949883:57951286:-	1	0	NA	NA	NA
XLOC_011063	TCONS_00030905,TCONS_00030902,TCONS_00030898,TCONS_00030906,TCONS_00030903,TCONS_00030899,	17:30836276:30963497:+	0	1	ENSG00000052795	FNIP2	1
XLOC_012384	TCONS_00035080,	18:57527015:57532299:+	1	0	NA	NA	NA
XLOC_040420	TCONS_00111208,	NW_017200725.1:12301:12859:+	1	0	NA	NA	NA
XLOC_011064	TCONS_00030907,	17:31168735:31169520:+	1	0	NA	NA	NA
XLOC_037209	TCONS_00104135,TCONS_00104134,	9:57953387:57974132:-	0	1	ENSG00000112299	VNN1	1
XLOC_039866	TCONS_00110286,	NW_017190085.1:15643:17710:-	0	1	NA	NA	NA
XLOC_040421	TCONS_00111209,	NW_017200847.1:4298:16562:-	0	1	NA	NA	NA
XLOC_038545	TCONS_00107289,TCONS_00107290,	NW_017189517.1:42066378:42069903:+	1	0	NA	NA	NA
XLOC_011065	TCONS_00030917,TCONS_00030911,TCONS_00030918,TCONS_00030915,TCONS_00030913,TCONS_00030910,	17:31169594:31433535:+	0	1	ENSG00000109756	RAPGEF2	1
XLOC_012386	TCONS_00035083,TCONS_00035084,TCONS_00035085,TCONS_00035082,	18:57555198:57562193:+	0	1	ENSG00000131408	NR1H2	1
XLOC_012387	TCONS_00035086,TCONS_00035087,TCONS_00035088,	18:57565010:57586513:+	0	1	ENSG00000062822	POLD1	1
XLOC_012388	TCONS_00035096,TCONS_00035093,TCONS_00035090,TCONS_00035091,TCONS_00035089,	18:57587341:57621844:+	0	1	NA	NA	NA
XLOC_040424	TCONS_00111212,	NW_017201135.1:4311:5369:-	1	0	NA	NA	NA
XLOC_011068	TCONS_00030924,TCONS_00030925,	17:33425815:33429195:+	0	0	NA	NA	NA
XLOC_012389	TCONS_00035098,TCONS_00035100,TCONS_00035099,TCONS_00035097,	18:57628154:57635183:+	0	1	ENSG00000161671	EMC10	1
XLOC_040425	TCONS_00111213,	NW_017201135.1:7330:16538:-	1	0	NA	NA	NA
XLOC_040426	TCONS_00111224,TCONS_00111221,TCONS_00111219,TCONS_00111216,TCONS_00111230,TCONS_00111228,TCONS_00111225,TCONS_00111222,TCONS_00111217,TCONS_00111231,TCONS_00111214,TCONS_00111226,TCONS_00111223,TCONS_00111215,	NW_017201244.1:44721:53305:+	0	0	NA	NA	NA
XLOC_040427	TCONS_00111233,TCONS_00111234,TCONS_00111235,TCONS_00111232,	NW_017201244.1:71164:80024:+	0	1	NA	NA	NA
XLOC_039570	TCONS_00109547,TCONS_00109550,TCONS_00109548,TCONS_00109551,TCONS_00109549,TCONS_00109546,	NW_017189851.1:39474:54976:+	0	1	NA	NA	NA
XLOC_012090	TCONS_00034089,TCONS_00034092,	18:47270985:47277448:+	0	1	ENSG00000011590	ZBTB32	1
XLOC_040428	TCONS_00111244,TCONS_00111239,TCONS_00111236,TCONS_00111240,TCONS_00111238,TCONS_00111247,	NW_017201244.1:126:15651:-	0	1	NA	NA	NA
XLOC_040429	TCONS_00111253,TCONS_00111250,TCONS_00111248,TCONS_00111251,TCONS_00111249,	NW_017201244.1:23404:36028:-	0	1	NA	NA	NA
XLOC_012091	TCONS_00034094,TCONS_00034095,	18:47278302:47298504:+	0	1	ENSG00000272333	KMT2B	1
XLOC_038250	TCONS_00106618,TCONS_00106617,	NW_017189516.1:56484508:56490751:-	1	1	NA	NA	NA
XLOC_039571	TCONS_00109552,	NW_017189851.1:55497:57008:+	1	0	NA	NA	NA
XLOC_038251	TCONS_00106619,	NW_017189516.1:56487681:56488808:-	1	0	NA	NA	NA
XLOC_012092	TCONS_00034097,TCONS_00034098,TCONS_00034096,	18:47304024:47305483:+	0	1	ENSG00000205155	PSENEN	1
XLOC_038252	TCONS_00106631,TCONS_00106629,TCONS_00106635,TCONS_00106632,TCONS_00106627,TCONS_00106633,TCONS_00106630,TCONS_00106628,TCONS_00106634,	NW_017189516.1:56570421:56629982:-	0	1	NA	NA	NA
XLOC_039573	TCONS_00109555,	NW_017189851.1:109028:116782:+	1	0	NA	NA	NA
XLOC_012093	TCONS_00034099,	18:47306771:47312001:+	0	1	ENSG00000267796	LIN37	1
XLOC_012094	TCONS_00034108,TCONS_00034105,TCONS_00034102,TCONS_00034106,TCONS_00034103,TCONS_00034107,TCONS_00034101,	18:47315640:47326684:+	0	1	ENSG00000167595	PROSER3	1
XLOC_038253	TCONS_00106636,	NW_017189516.1:56626754:56629077:-	1	0	NA	NA	NA
XLOC_039574	TCONS_00109567,TCONS_00109561,TCONS_00109559,TCONS_00109556,TCONS_00109570,TCONS_00109565,TCONS_00109562,TCONS_00109557,TCONS_00109571,TCONS_00109569,TCONS_00109563,TCONS_00109560,TCONS_00109558,	NW_017189851.1:118033:140630:+	0	1	NA	NA	NA
XLOC_038254	TCONS_00106638,	NW_017189516.1:56641204:56675672:-	0	1	NA	NA	NA
XLOC_039575	TCONS_00109576,TCONS_00109573,TCONS_00109574,TCONS_00109575,	NW_017189851.1:140959:154646:+	0	1	NA	NA	NA
XLOC_012095	TCONS_00034113,TCONS_00034110,TCONS_00034111,TCONS_00034109,TCONS_00034115,TCONS_00034112,	18:47332313:47345455:+	0	1	ENSG00000004777	ARHGAP33	1
XLOC_040131	TCONS_00110843,	NW_017192586.1:4216:6971:+	0	0	NA	NA	NA
XLOC_038255	TCONS_00106639,	NW_017189516.1:57104125:57108383:-	0	1	NA	NA	NA
XLOC_012097	TCONS_00034117,TCONS_00034120,	18:47411111:47420926:+	0	1	ENSG00000105290	APLP1	1
XLOC_038257	TCONS_00106642,	NW_017189516.1:57298128:57300226:-	1	0	NA	NA	NA
XLOC_040133	TCONS_00110845,	NW_017192589.1:600:5401:-	0	1	NA	NA	NA
XLOC_039578	TCONS_00109579,	NW_017189851.1:250602:252185:+	1	0	NA	NA	NA
XLOC_012098	TCONS_00034125,TCONS_00034122,TCONS_00034126,TCONS_00034123,TCONS_00034124,TCONS_00034121,	18:47433346:47435878:+	0	1	ENSG00000126264	HCST	1
XLOC_039579	TCONS_00109580,	NW_017189851.1:252361:257586:+	1	0	NA	NA	NA
XLOC_038258	TCONS_00106643,TCONS_00106647,TCONS_00106644,	NW_017189516.1:57306986:57328769:-	1	0	NA	NA	NA
XLOC_038259	TCONS_00106645,	NW_017189516.1:57321148:57322962:-	1	0	NA	NA	NA
XLOC_010911	TCONS_00030475,TCONS_00030473,TCONS_00030474,	17:12828143:12835311:+	1	0	ENSG00000258102	MAP1LC3B2	1
XLOC_040138	TCONS_00110853,	NW_017192635.1:7779:9947:-	1	0	NA	NA	NA
XLOC_010912	TCONS_00030476,	17:12840571:12841426:+	1	0	NA	NA	NA
XLOC_008720	TCONS_00024428,	15:75571690:75684440:+	0	1	ENSG00000110318	CEP126	1
XLOC_010913	TCONS_00030481,TCONS_00030479,TCONS_00030477,TCONS_00030480,TCONS_00030478,	17:12957348:13020604:+	0	1	ENSG00000135119	RNFT2	1
XLOC_010914	TCONS_00030484,TCONS_00030488,TCONS_00030482,TCONS_00030489,TCONS_00030486,TCONS_00030483,	17:13066319:13186863:+	0	1	ENSG00000174989	FBXW8	1
XLOC_039283	TCONS_00108970,TCONS_00108962,TCONS_00108969,TCONS_00108966,TCONS_00108960,TCONS_00108967,TCONS_00108961,	NW_017189664.1:4018:26089:+	0	1	NA	NA	NA
XLOC_007400	TCONS_00021037,TCONS_00021038,TCONS_00021035,	14:68894034:68919311:+	1	0	NA	NA	NA
XLOC_008721	TCONS_00024430,	15:75756428:75785108:+	0	1	ENSG00000137691	C11orf70	1
XLOC_039284	TCONS_00108971,TCONS_00108972,	NW_017189664.1:28465:38405:+	1	0	NA	NA	NA
XLOC_008722	TCONS_00024445,TCONS_00024437,TCONS_00024434,TCONS_00024438,TCONS_00024435,TCONS_00024432,TCONS_00024436,	15:75816546:75953978:+	0	1	ENSG00000137693	YAP1	1
XLOC_010915	TCONS_00030490,	17:13228777:13229608:+	0	0	NA	NA	NA
XLOC_007402	TCONS_00021042,	14:69099754:69128292:+	1	0	NA	NA	NA
XLOC_010917	TCONS_00030493,TCONS_00030494,	17:14032264:14042669:+	0	1	ENSG00000111445	RFC5	1
XLOC_007403	TCONS_00021045,TCONS_00021046,TCONS_00021043,TCONS_00021044,	14:69337450:69342784:+	0	1	ENSG00000136997	MYC	1
XLOC_007404	TCONS_00021050,TCONS_00021048,TCONS_00021054,TCONS_00021051,TCONS_00021049,TCONS_00021052,TCONS_00021047,TCONS_00021053,	14:69395631:69620331:+	0	0	ENSG00000249859	PVT1	0
XLOC_010918	TCONS_00030496,TCONS_00030495,	17:14139069:14144699:+	0	1	ENSG00000089220	PEBP1	1
XLOC_039288	TCONS_00108980,TCONS_00108978,TCONS_00108981,TCONS_00108979,	NW_017189666.1:34:2574:-	0	1	NA	NA	NA
XLOC_007405	TCONS_00021057,TCONS_00021055,TCONS_00021061,	14:69658571:69711614:+	1	0	NA	NA	NA
XLOC_008726	TCONS_00024454,TCONS_00024449,TCONS_00024455,TCONS_00024452,TCONS_00024453,TCONS_00024450,	15:76039229:76074265:+	0	1	ENSG00000023445	BIRC3	1
XLOC_010919	TCONS_00030499,TCONS_00030497,TCONS_00030498,	17:14339695:14380552:+	0	1	ENSG00000111707	SUDS3	1
XLOC_039289	TCONS_00108982,TCONS_00108983,	NW_017189666.1:10281:11678:-	0	1	NA	NA	NA
XLOC_007406	TCONS_00021059,	14:69689974:69693244:+	1	0	NA	NA	NA
XLOC_008727	TCONS_00024457,TCONS_00024456,	15:76104631:76128968:+	0	1	ENSG00000110330	BIRC2	1
XLOC_007407	TCONS_00021060,	14:69695041:69696608:+	1	0	NA	NA	NA
XLOC_007408	TCONS_00021062,	14:69712454:69714528:+	1	0	NA	NA	NA
XLOC_041182	TCONS_00112289,TCONS_00112287,TCONS_00112288,	NW_017216512.1:10487:17198:+	0	1	NA	NA	NA
XLOC_041183	TCONS_00112290,	NW_017216512.1:19645:20213:+	1	0	NA	NA	NA
XLOC_009750	TCONS_00027007,TCONS_00027004,TCONS_00027005,TCONS_00027006,TCONS_00027003,	16:30943670:30968001:+	0	1	NA	NA	NA
XLOC_041184	TCONS_00112291,	NW_017216512.1:54:9716:-	1	0	NA	NA	NA
XLOC_011943	TCONS_00033612,	18:36612982:36616192:+	0	1	ENSG00000168286	THAP11	1
XLOC_008430	TCONS_00023719,	15:34666912:34671828:+	1	1	NA	NA	NA
XLOC_009751	TCONS_00027008,	16:30959967:30960567:+	1	0	NA	NA	NA
XLOC_010623	TCONS_00029648,TCONS_00029645,TCONS_00029649,TCONS_00029646,TCONS_00029647,	16:66012962:66075092:-	0	1	ENSG00000047410	TPR	1
XLOC_011944	TCONS_00033614,TCONS_00033615,TCONS_00033613,	18:36618244:36634561:+	0	1	ENSG00000102898	NUTF2	1
XLOC_008431	TCONS_00023720,	15:34667109:34669976:+	1	0	NA	NA	NA
XLOC_009752	TCONS_00027009,	16:30968632:30971080:+	1	0	NA	NA	NA
XLOC_041186	TCONS_00112295,TCONS_00112293,TCONS_00112294,	NW_017216592.1:2348:6880:-	1	1	NA	NA	NA
XLOC_011945	TCONS_00033617,TCONS_00033618,TCONS_00033619,TCONS_00033616,	18:36635228:36649140:+	0	1	ENSG00000038358	EDC4	1
XLOC_009753	TCONS_00027010,	16:30971249:30973413:+	1	0	NA	NA	NA
XLOC_007111	TCONS_00020354,	14:12438544:12445401:+	1	0	NA	NA	NA
XLOC_008432	TCONS_00023722,TCONS_00023726,TCONS_00023723,TCONS_00023724,TCONS_00023721,	15:34673778:34708758:+	0	1	NA	NA	NA
XLOC_041188	TCONS_00112297,	NW_017216634.1:726:16284:-	0	1	NA	NA	NA
XLOC_011947	TCONS_00033622,	18:36652644:36678099:+	0	1	ENSG00000159792	PSKH1	1
XLOC_007112	TCONS_00020355,	14:12447033:12448467:+	1	0	NA	NA	NA
XLOC_008433	TCONS_00023725,	15:34695894:34700181:+	1	0	NA	NA	NA
XLOC_009754	TCONS_00027011,	16:30974698:30978522:+	1	0	NA	NA	NA
XLOC_010626	TCONS_00029656,TCONS_00029653,TCONS_00029654,TCONS_00029655,TCONS_00029652,	16:66345089:66353195:-	0	1	ENSG00000073756	PTGS2	1
XLOC_007113	TCONS_00020357,TCONS_00020356,	14:12448608:12462551:+	1	0	NA	NA	NA
XLOC_008434	TCONS_00023729,TCONS_00023727,TCONS_00023728,	15:34710515:34729125:+	0	1	NA	NA	NA
XLOC_009755	TCONS_00027019,TCONS_00027016,TCONS_00027013,TCONS_00027017,TCONS_00027020,TCONS_00027018,TCONS_00027012,	16:31267335:31325632:+	0	1	ENSG00000035687	ADSS	1
XLOC_041189	TCONS_00112298,	NW_017216637.1:7101:8303:-	1	1	NA	NA	NA
XLOC_011948	TCONS_00033625,TCONS_00033626,TCONS_00033623,TCONS_00033627,TCONS_00033624,	18:36744576:36776733:+	0	1	ENSG00000167264	DUS2	1
XLOC_009756	TCONS_00027015,	16:31284703:31285527:+	1	0	NA	NA	NA
XLOC_007114	TCONS_00020358,TCONS_00020361,TCONS_00020362,	14:12539162:12598591:+	0	1	ENSG00000104413	ESRP1	1
XLOC_008435	TCONS_00023730,	15:34764774:34772382:+	0	1	NA	NA	NA
XLOC_011949	TCONS_00033629,TCONS_00033628,	18:36782429:36875450:+	0	1	ENSG00000072736	NFATC3	1
XLOC_007115	TCONS_00020371,TCONS_00020366,TCONS_00020363,TCONS_00020367,TCONS_00020370,TCONS_00020368,TCONS_00020365,	14:12618715:12682514:+	0	1	ENSG00000156162	DPY19L4	1
XLOC_008436	TCONS_00023737,TCONS_00023734,TCONS_00023735,TCONS_00023736,TCONS_00023733,	15:34790734:34829514:+	0	1	NA	NA	NA
XLOC_009757	TCONS_00027021,	16:31685776:31688477:+	1	0	NA	NA	NA
XLOC_010629	TCONS_00029663,TCONS_00029661,	16:67570567:67635127:-	0	1	ENSG00000117724	CENPF	1
XLOC_007116	TCONS_00020374,TCONS_00020372,TCONS_00020373,	14:12697061:12749619:+	0	1	ENSG00000164941	INTS8	1
XLOC_008437	TCONS_00023742,TCONS_00023743,TCONS_00023740,TCONS_00023738,TCONS_00023739,	15:34841055:34865026:+	0	0	NA	NA	NA
XLOC_009758	TCONS_00027024,TCONS_00027022,TCONS_00027023,TCONS_00027027,	16:31876982:32169235:+	0	1	ENSG00000117020	AKT3	1
XLOC_009759	TCONS_00027041,TCONS_00027039,TCONS_00027036,TCONS_00027033,TCONS_00027042,TCONS_00027037,TCONS_00027043,TCONS_00027040,TCONS_00027035,	16:32402081:32538214:+	0	1	ENSG00000143702	CEP170	1
XLOC_007117	TCONS_00020375,	14:12808014:12809331:+	1	0	ENSG00000253878	AC087752.3	0
XLOC_008438	TCONS_00023741,	15:34848950:34849899:+	0	1	NA	NA	NA
XLOC_007118	TCONS_00020380,TCONS_00020378,TCONS_00020381,TCONS_00020379,TCONS_00020376,TCONS_00020377,	14:12819835:12875800:+	0	0	NA	NA	NA
XLOC_012972	TCONS_00036737,	18:40866520:40894788:-	0	1	ENSG00000172137	CALB2	1
XLOC_007119	TCONS_00020384,TCONS_00020385,TCONS_00020382,	14:12897886:12952860:+	0	1	NA	NA	NA
XLOC_011652	TCONS_00032755,	17:68404430:68406354:-	0	1	NA	NA	NA
XLOC_012974	TCONS_00036739,	18:41478346:41485398:-	1	0	NA	NA	NA
XLOC_009460	TCONS_00026209,	15:59949531:59953872:-	1	0	NA	NA	NA
XLOC_037812	TCONS_00105538,	NW_017189516.1:53650554:53651961:+	1	0	NA	NA	NA
XLOC_010332	TCONS_00028641,	16:29235740:29236422:-	0	1	NA	NA	NA
XLOC_011653	TCONS_00032756,	17:68418258:68421088:-	1	0	NA	NA	NA
XLOC_009461	TCONS_00026210,	15:59954358:59956075:-	1	0	NA	NA	NA
XLOC_037813	TCONS_00105540,TCONS_00105539,	NW_017189516.1:53653827:53672366:+	0	1	NA	NA	NA
XLOC_010333	TCONS_00028642,	16:29246360:29247974:-	1	0	NA	NA	NA
XLOC_011654	TCONS_00032758,	17:68431691:68450078:-	0	1	NA	NA	NA
XLOC_012975	TCONS_00036742,TCONS_00036743,TCONS_00036740,TCONS_00036741,	18:41490131:41502247:-	0	1	ENSG00000131943	C19orf12	1
XLOC_009462	TCONS_00026211,	15:59956150:59965520:-	1	0	NA	NA	NA
XLOC_010334	TCONS_00028643,TCONS_00028647,TCONS_00028644,TCONS_00028646,	16:29250571:29347190:-	0	1	ENSG00000162852	CNST	1
XLOC_012976	TCONS_00036745,TCONS_00036744,	18:41609030:41617630:-	0	0	NA	NA	NA
XLOC_009463	TCONS_00026212,TCONS_00026213,TCONS_00026214,	15:59969345:59978211:-	0	1	ENSG00000204370	SDHD	1
XLOC_010335	TCONS_00028648,TCONS_00028649,	16:30168544:30512473:-	0	1	ENSG00000162849	KIF26B	1
XLOC_011656	TCONS_00032760,	17:68504234:68512415:-	0	0	NA	NA	NA
XLOC_009464	TCONS_00026219,TCONS_00026216,TCONS_00026217,TCONS_00026218,TCONS_00026215,	15:59980416:59992829:-	0	1	ENSG00000150776	C11orf57	1
XLOC_010336	TCONS_00028655,TCONS_00028652,TCONS_00028653,TCONS_00028654,	16:30735999:30856108:-	0	1	ENSG00000203666	EFCAB2	1
XLOC_011657	TCONS_00032763,	17:68729346:68731242:-	1	0	NA	NA	NA
XLOC_012978	TCONS_00036748,TCONS_00036747,	18:43018192:43087298:-	0	1	ENSG00000121297	TSHZ3	1
XLOC_009465	TCONS_00026224,TCONS_00026221,TCONS_00026222,TCONS_00026223,TCONS_00026220,	15:60000845:60032450:-	0	1	ENSG00000150768	DLAT	1
XLOC_037817	TCONS_00105544,TCONS_00105553,TCONS_00105550,TCONS_00105551,	NW_017189516.1:54445566:54472696:+	0	1	NA	NA	NA
XLOC_010337	TCONS_00028656,	16:30942037:30943701:-	1	0	ENSG00000273175	BX323046.1	0
XLOC_011658	TCONS_00032764,	17:68731511:68732446:-	1	0	NA	NA	NA
XLOC_009466	TCONS_00026241,TCONS_00026239,TCONS_00026236,TCONS_00026233,TCONS_00026230,TCONS_00026228,TCONS_00026225,TCONS_00026231,TCONS_00026229,TCONS_00026226,TCONS_00026240,TCONS_00026238,TCONS_00026235,TCONS_00026232,	15:60035196:60122176:-	0	1	NA	NA	NA
XLOC_037818	TCONS_00105559,TCONS_00105554,TCONS_00105560,	NW_017189516.1:54611495:54671452:+	0	1	NA	NA	NA
XLOC_010338	TCONS_00028658,TCONS_00028657,	16:30961315:30968346:-	0	0	ENSG00000203667	COX20	1
XLOC_011659	TCONS_00032765,TCONS_00032767,	17:68752898:68819624:-	0	0	NA	NA	NA
XLOC_037819	TCONS_00105555,	NW_017189516.1:54612517:54616045:+	1	0	NA	NA	NA
XLOC_010339	TCONS_00028660,TCONS_00028664,TCONS_00028661,TCONS_00028659,TCONS_00028662,TCONS_00028663,	16:31062896:31107660:-	0	1	ENSG00000121644	DESI2	1
XLOC_009468	TCONS_00026242,	15:60124674:60126856:-	0	1	ENSG00000170276	HSPB2	1
XLOC_009469	TCONS_00026245,TCONS_00026246,	15:60134992:60145303:-	0	1	ENSG00000137720	C11orf1	1
XLOC_012680	TCONS_00035838,TCONS_00035841,TCONS_00035837,	18:2761437:2822119:-	0	1	ENSG00000157368	IL34	1
XLOC_011360	TCONS_00031841,TCONS_00031839,TCONS_00031842,TCONS_00031838,	17:9098079:9265743:-	0	1	ENSG00000173064	HECTD4	1
XLOC_038840	TCONS_00107954,	NW_017189522.1:81620:82427:+	1	0	NA	NA	NA
XLOC_011361	TCONS_00031845,TCONS_00031846,	17:9277356:9282421:-	0	1	ENSG00000089009	RPL6	1
XLOC_012682	TCONS_00035844,TCONS_00035845,TCONS_00035843,	18:2830052:2869126:-	0	1	ENSG00000189091	SF3B3	1
XLOC_037520	TCONS_00104953,	NW_017189516.1:9612120:9614366:+	1	0	NA	NA	NA
XLOC_038841	TCONS_00107958,TCONS_00107955,TCONS_00107956,TCONS_00107957,	NW_017189522.1:201:2982:-	0	1	NA	NA	NA
XLOC_037521	TCONS_00104956,TCONS_00104957,TCONS_00104954,TCONS_00104955,	NW_017189516.1:9621303:9654343:+	0	0	NA	NA	NA
XLOC_012683	TCONS_00035847,TCONS_00035848,TCONS_00035846,	18:2877311:2911219:-	0	1	ENSG00000157353	FUK	1
XLOC_038842	TCONS_00107960,TCONS_00107959,	NW_017189522.1:3499:9112:-	0	1	NA	NA	NA
XLOC_010041	TCONS_00027944,	16:69289283:69294297:+	1	0	NA	NA	NA
XLOC_012684	TCONS_00035855,TCONS_00035859,TCONS_00035856,TCONS_00035853,TCONS_00035857,TCONS_00035854,	18:2982846:3030420:-	0	1	NA	NA	NA
XLOC_037522	TCONS_00104958,	NW_017189516.1:9656772:9657879:+	1	0	NA	NA	NA
XLOC_038843	TCONS_00107963,TCONS_00107964,TCONS_00107961,TCONS_00107962,	NW_017189522.1:9517:20155:-	0	1	NA	NA	NA
XLOC_010042	TCONS_00027945,	16:69347011:69348921:+	1	0	ENSG00000198468	FLVCR1-AS1	0
XLOC_011364	TCONS_00031859,TCONS_00031856,TCONS_00031853,TCONS_00031857,TCONS_00031854,TCONS_00031851,TCONS_00031860,TCONS_00031858,TCONS_00031855,TCONS_00031852,	17:9863958:9928010:-	0	1	ENSG00000186815	TPCN1	1
XLOC_012685	TCONS_00035860,	18:3033109:3036484:-	1	0	NA	NA	NA
XLOC_040720	TCONS_00111650,	NW_017211950.1:15354:16696:+	1	0	NA	NA	NA
XLOC_037523	TCONS_00104959,	NW_017189516.1:9658600:9659691:+	1	0	NA	NA	NA
XLOC_038844	TCONS_00107965,	NW_017189522.1:20827:22066:-	1	0	NA	NA	NA
XLOC_037524	TCONS_00104960,	NW_017189516.1:9674906:9680321:+	0	1	NA	NA	NA
XLOC_011365	TCONS_00031867,	17:9946386:9951144:-	1	0	NA	NA	NA
XLOC_012686	TCONS_00035861,	18:3036934:3038115:-	1	0	NA	NA	NA
XLOC_038845	TCONS_00107971,TCONS_00107969,TCONS_00107966,TCONS_00107967,TCONS_00107970,TCONS_00107968,	NW_017189522.1:24205:39781:-	0	1	NA	NA	NA
XLOC_010044	TCONS_00027949,TCONS_00027947,TCONS_00027948,	16:69414959:69456783:+	0	1	NA	NA	NA
XLOC_011366	TCONS_00031870,TCONS_00031868,TCONS_00031871,TCONS_00031869,	17:9953691:9959356:-	0	1	ENSG00000139405	RITA1	1
XLOC_037525	TCONS_00104964,	NW_017189516.1:9710947:9715286:+	0	1	NA	NA	NA
XLOC_010045	TCONS_00027950,	16:69470870:69474329:+	1	0	NA	NA	NA
XLOC_037526	TCONS_00104965,TCONS_00104966,TCONS_00104967,	NW_017189516.1:9758235:9789618:+	0	1	NA	NA	NA
XLOC_010046	TCONS_00027951,	16:69479600:69479978:+	0	1	ENSG00000270446	AL136363.1	0
XLOC_037210	TCONS_00104139,TCONS_00104137,	9:57984091:57994729:-	0	0	ENSG00000093134	VNN3	1
XLOC_011368	TCONS_00031876,TCONS_00031873,TCONS_00031875,	17:10031105:10070320:-	0	1	ENSG00000135144	DTX1	1
XLOC_012689	TCONS_00035872,TCONS_00035867,TCONS_00035870,TCONS_00035868,TCONS_00035871,TCONS_00035869,	18:3121743:3163053:-	0	1	NA	NA	NA
XLOC_038848	TCONS_00107976,	NW_017189524.1:694:5161:-	1	0	NA	NA	NA
XLOC_010047	TCONS_00027954,TCONS_00027955,TCONS_00027952,TCONS_00027953,	16:69498475:69512095:+	0	1	ENSG00000123685	BATF3	1
XLOC_011369	TCONS_00031877,	17:10117328:10125334:-	0	1	ENSG00000135094	SDS	1
XLOC_037211	TCONS_00104140,	9:58005091:58029892:-	0	1	ENSG00000112303	VNN2	1
XLOC_009176	TCONS_00025435,	15:34026334:34027911:-	0	1	NA	NA	NA
XLOC_037528	TCONS_00104976,TCONS_00104973,TCONS_00104970,TCONS_00104977,TCONS_00104974,TCONS_00104971,TCONS_00104969,TCONS_00104978,TCONS_00104975,TCONS_00104972,	NW_017189516.1:9851829:9871155:+	0	1	NA	NA	NA
XLOC_038849	TCONS_00107977,	NW_017189524.1:5227:8030:-	1	0	NA	NA	NA
XLOC_010048	TCONS_00027956,	16:69524543:69527455:+	1	0	NA	NA	NA
XLOC_037212	TCONS_00104147,TCONS_00104144,TCONS_00104141,TCONS_00104145,TCONS_00104142,TCONS_00104146,	9:58039817:58077737:-	0	1	ENSG00000146409	SLC18B1	1
XLOC_010049	TCONS_00027957,	16:69528807:69531234:+	1	0	NA	NA	NA
XLOC_037214	TCONS_00104152,TCONS_00104153,TCONS_00104150,TCONS_00104154,TCONS_00104151,TCONS_00104149,	9:59393471:59506385:-	0	1	ENSG00000118515	SGK1	1
XLOC_040728	TCONS_00111658,	NW_017212008.1:16721:18802:-	0	1	NA	NA	NA
XLOC_009179	TCONS_00025438,	15:34071717:34073359:-	0	1	NA	NA	NA
XLOC_011070	TCONS_00030927,	17:33787457:33788067:+	0	0	NA	NA	NA
XLOC_012391	TCONS_00035102,	18:57819575:57825717:+	1	0	NA	NA	NA
XLOC_037216	TCONS_00104156,	9:59588185:59589191:-	1	0	NA	NA	NA
XLOC_012392	TCONS_00035103,	18:57826136:57830155:+	1	0	NA	NA	NA
XLOC_037217	TCONS_00104157,	9:59590649:59591808:-	1	0	NA	NA	NA
XLOC_011073	TCONS_00030930,	17:35425765:35426433:+	1	0	NA	NA	NA
XLOC_012394	TCONS_00035105,	18:57902162:57904705:+	0	1	ENSG00000105472	CLEC11A	1
XLOC_040430	TCONS_00111256,TCONS_00111254,TCONS_00111255,	NW_017201244.1:36440:44663:-	0	1	NA	NA	NA
XLOC_039875	TCONS_00110295,	NW_017190121.1:1087:3304:+	0	0	NA	NA	NA
XLOC_011074	TCONS_00030937,TCONS_00030934,TCONS_00030931,TCONS_00030943,TCONS_00030938,TCONS_00030935,TCONS_00030941,TCONS_00030939,TCONS_00030936,TCONS_00030942,	17:35568662:35775573:+	0	1	ENSG00000138688	KIAA1109	1
XLOC_037219	TCONS_00104161,TCONS_00104159,TCONS_00104162,TCONS_00104163,TCONS_00104160,	9:59910927:60002852:-	1	0	NA	NA	NA
XLOC_040431	TCONS_00111261,TCONS_00111259,TCONS_00111257,TCONS_00111260,TCONS_00111258,	NW_017201244.1:59682:68090:-	0	1	NA	NA	NA
XLOC_038555	TCONS_00107302,TCONS_00107300,TCONS_00107301,	NW_017189517.1:45987457:46152810:+	1	0	NA	NA	NA
XLOC_040432	TCONS_00111262,	NW_017201244.1:70768:71444:-	1	0	NA	NA	NA
XLOC_011076	TCONS_00030946,TCONS_00030945,	17:36017095:36026782:+	0	0	ENSG00000227145	IL21-AS1	0
XLOC_040433	TCONS_00111265,TCONS_00111263,TCONS_00111264,	NW_017201244.1:80656:84051:-	0	1	NA	NA	NA
XLOC_038557	TCONS_00107304,	NW_017189517.1:48675864:48677158:+	0	0	NA	NA	NA
XLOC_039878	TCONS_00110298,	NW_017190130.1:3314:4746:+	1	0	NA	NA	NA
XLOC_011077	TCONS_00030954,TCONS_00030951,TCONS_00030949,TCONS_00030960,TCONS_00030955,TCONS_00030947,TCONS_00030959,TCONS_00030956,TCONS_00030953,TCONS_00030950,TCONS_00030948,	17:36138874:36283782:+	0	1	NA	NA	NA
XLOC_012398	TCONS_00035110,	18:57967589:57981379:+	1	1	ENSG00000180279	LINC01869	0
XLOC_040434	TCONS_00111266,	NW_017201246.1:27635:28500:+	1	0	NA	NA	NA
XLOC_011079	TCONS_00030958,	17:36193411:36195908:+	1	0	NA	NA	NA
XLOC_040437	TCONS_00111269,	NW_017201273.1:5259:6728:+	0	1	NA	NA	NA
XLOC_039580	TCONS_00109581,	NW_017189851.1:263496:266601:+	1	0	NA	NA	NA
XLOC_040438	TCONS_00111270,	NW_017201364.1:2392:3612:+	1	0	NA	NA	NA
XLOC_039581	TCONS_00109582,	NW_017189851.1:267113:268240:+	1	0	NA	NA	NA
XLOC_038260	TCONS_00106646,	NW_017189516.1:57323793:57325238:-	1	0	NA	NA	NA
XLOC_040439	TCONS_00111271,TCONS_00111272,	NW_017201420.1:4367:6023:-	0	1	NA	NA	NA
XLOC_038261	TCONS_00106648,	NW_017189516.1:57439157:57440539:-	1	0	NA	NA	NA
XLOC_039582	TCONS_00109584,TCONS_00109583,	NW_017189851.1:332388:336437:+	0	1	NA	NA	NA
XLOC_038262	TCONS_00106651,TCONS_00106649,	NW_017189516.1:57449698:57656768:-	0	1	NA	NA	NA
XLOC_039583	TCONS_00109585,	NW_017189851.1:358448:373440:+	0	1	NA	NA	NA
XLOC_039584	TCONS_00109586,	NW_017189851.1:428101:436075:+	0	1	NA	NA	NA
XLOC_038263	TCONS_00106653,	NW_017189516.1:57696453:57697913:-	1	0	NA	NA	NA
XLOC_038264	TCONS_00106654,	NW_017189516.1:57704210:57705962:-	1	0	NA	NA	NA
XLOC_007702	TCONS_00021940,	14:29755405:29756429:-	1	0	NA	NA	NA
XLOC_038265	TCONS_00106655,	NW_017189516.1:57750085:57750604:-	1	1	NA	NA	NA
XLOC_039586	TCONS_00109590,TCONS_00109591,	NW_017189851.1:536277:551637:+	0	1	NA	NA	NA
XLOC_039587	TCONS_00109592,	NW_017189851.1:551776:553180:+	1	1	NA	NA	NA
XLOC_038266	TCONS_00106656,	NW_017189516.1:57889051:57892158:-	1	0	NA	NA	NA
XLOC_038267	TCONS_00106657,	NW_017189516.1:57961194:57962626:-	1	0	NA	NA	NA
XLOC_039588	TCONS_00109596,TCONS_00109607,TCONS_00109593,TCONS_00109604,TCONS_00109597,TCONS_00109594,TCONS_00109605,TCONS_00109602,TCONS_00109598,TCONS_00109609,TCONS_00109595,TCONS_00109606,TCONS_00109603,	NW_017189851.1:587519:626236:+	0	0	NA	NA	NA
XLOC_040144	TCONS_00110859,	NW_017192675.1:857:2722:+	1	0	NA	NA	NA
XLOC_038268	TCONS_00106658,	NW_017189516.1:58010177:58012463:-	1	0	NA	NA	NA
XLOC_039589	TCONS_00109612,TCONS_00109611,	NW_017189851.1:629961:636007:+	0	1	NA	NA	NA
XLOC_040145	TCONS_00110860,	NW_017192675.1:4037:4988:+	1	0	NA	NA	NA
XLOC_038269	TCONS_00106659,	NW_017189516.1:58082229:58083277:-	1	0	NA	NA	NA
XLOC_040146	TCONS_00110865,TCONS_00110866,TCONS_00110863,TCONS_00110864,TCONS_00110861,	NW_017192682.1:169:10155:-	0	1	NA	NA	NA
XLOC_039290	TCONS_00108984,	NW_017189666.1:32066:40822:-	0	1	NA	NA	NA
XLOC_040148	TCONS_00110868,	NW_017192834.1:8287:8718:+	1	0	NA	NA	NA
XLOC_010921	TCONS_00030501,	17:15082189:15095211:+	0	1	ENSG00000152137	HSPB8	1
XLOC_040149	TCONS_00110869,	NW_017192881.1:289:1670:+	1	0	NA	NA	NA
XLOC_039292	TCONS_00108988,TCONS_00108987,	NW_017189667.1:8562:31095:+	0	1	NA	NA	NA
XLOC_008730	TCONS_00024462,TCONS_00024469,TCONS_00024466,TCONS_00024463,TCONS_00024460,TCONS_00024467,TCONS_00024461,TCONS_00024468,TCONS_00024465,	15:76975973:77375715:+	0	1	ENSG00000187240	DYNC2H1	1
XLOC_007410	TCONS_00021065,TCONS_00021074,TCONS_00021069,TCONS_00021066,TCONS_00021072,TCONS_00021067,TCONS_00021064,TCONS_00021073,TCONS_00021070,	14:69826980:69981071:+	1	0	NA	NA	NA
XLOC_010924	TCONS_00030507,TCONS_00030510,TCONS_00030508,TCONS_00030505,TCONS_00030511,TCONS_00030506,	17:15483197:15495774:+	0	1	ENSG00000111725	PRKAB1	1
XLOC_039294	TCONS_00108991,	NW_017189668.1:2041:4036:+	1	0	NA	NA	NA
XLOC_010925	TCONS_00030512,	17:15754972:15759852:+	1	0	NA	NA	NA
XLOC_039295	TCONS_00108995,TCONS_00108992,TCONS_00108996,	NW_017189668.1:5521:34747:+	0	1	NA	NA	NA
XLOC_008733	TCONS_00024472,	15:79742077:79742913:+	0	1	NA	NA	NA
XLOC_010926	TCONS_00030513,	17:15847489:15857565:+	1	0	ENSG00000236241	AC119744.1	0
XLOC_039296	TCONS_00108993,	NW_017189668.1:5949:8377:+	1	0	NA	NA	NA
XLOC_007413	TCONS_00021077,	14:71726527:71728428:+	1	0	NA	NA	NA
XLOC_010927	TCONS_00030514,	17:15859079:15860606:+	1	0	NA	NA	NA
XLOC_039297	TCONS_00108994,	NW_017189668.1:8894:11679:+	1	0	NA	NA	NA
XLOC_010928	TCONS_00030515,TCONS_00030516,TCONS_00030517,	17:15898987:15930564:+	0	1	ENSG00000089234	BRAP	1
XLOC_039298	TCONS_00108997,	NW_017189668.1:35279:39062:+	1	0	NA	NA	NA
XLOC_010929	TCONS_00030520,TCONS_00030518,	17:15933216:15945720:+	1	0	NA	NA	NA
XLOC_008737	TCONS_00024476,	15:80818804:80820306:+	1	0	NA	NA	NA
XLOC_039299	TCONS_00108998,	NW_017189668.1:39507:40088:-	1	0	NA	NA	NA
XLOC_007416	TCONS_00021082,TCONS_00021083,TCONS_00021080,TCONS_00021084,TCONS_00021081,	14:72784698:72867967:+	0	1	ENSG00000132294	EFR3A	1
XLOC_041190	TCONS_00112299,	NW_017216650.1:2016:2959:+	1	0	NA	NA	NA
XLOC_007417	TCONS_00021094,TCONS_00021091,TCONS_00021089,TCONS_00021086,TCONS_00021095,TCONS_00021092,TCONS_00021087,TCONS_00021096,TCONS_00021093,TCONS_00021090,TCONS_00021088,TCONS_00021085,	14:73438674:73514756:+	0	1	ENSG00000129292	PHF20L1	1
XLOC_008738	TCONS_00024477,TCONS_00024480,TCONS_00024478,TCONS_00024479,	15:80937221:80966560:+	0	1	ENSG00000149313	AASDHPPT	1
XLOC_011950	TCONS_00033637,TCONS_00033634,TCONS_00033631,TCONS_00033638,TCONS_00033635,TCONS_00033632,TCONS_00033636,TCONS_00033633,TCONS_00033630,	18:36888323:36904183:+	0	1	ENSG00000103066	PLA2G15	1
XLOC_007418	TCONS_00021098,	14:73568250:73754209:+	0	1	ENSG00000042832	TG	1
XLOC_008739	TCONS_00024491,TCONS_00024486,TCONS_00024483,TCONS_00024492,TCONS_00024487,TCONS_00024484,TCONS_00024481,TCONS_00024485,TCONS_00024482,	15:81020648:81116132:+	0	1	ENSG00000020922	MRE11	1
XLOC_041192	TCONS_00112302,TCONS_00112301,	NW_017216665.1:3816:13020:+	0	1	NA	NA	NA
XLOC_010630	TCONS_00029670,TCONS_00029668,TCONS_00029665,TCONS_00029669,TCONS_00029666,TCONS_00029667,TCONS_00029664,	16:67874157:67928880:-	0	1	ENSG00000143499	SMYD2	1
XLOC_011951	TCONS_00033642,TCONS_00033654,TCONS_00033651,TCONS_00033649,TCONS_00033646,TCONS_00033655,TCONS_00033652,TCONS_00033647,TCONS_00033644,TCONS_00033641,TCONS_00033656,TCONS_00033639,TCONS_00033653,TCONS_00033650,TCONS_00033648,	18:36905145:37022896:+	0	1	NA	NA	NA
XLOC_007419	TCONS_00021099,	14:73803722:73835432:+	0	1	ENSG00000104415	WISP1	1
XLOC_011952	TCONS_00033657,TCONS_00033666,TCONS_00033663,TCONS_00033660,TCONS_00033658,TCONS_00033664,TCONS_00033661,TCONS_00033659,TCONS_00033665,	18:37150317:37182715:+	0	1	ENSG00000184939	ZFP90	1
XLOC_010631	TCONS_00029671,	16:67922447:67927596:-	0	0	NA	NA	NA
XLOC_009760	TCONS_00027044,	16:32541127:32546329:+	1	0	NA	NA	NA
XLOC_011953	TCONS_00033669,TCONS_00033668,	18:37183216:37186656:+	1	1	NA	NA	NA
XLOC_011954	TCONS_00033670,	18:37204285:37284299:+	0	1	ENSG00000062038	CDH3	1
XLOC_011955	TCONS_00033673,	18:37314457:37315303:+	0	1	ENSG00000250384	UBE2CP3	0
XLOC_007120	TCONS_00020386,	14:12940761:12946489:+	1	0	NA	NA	NA
XLOC_009762	TCONS_00027046,	16:33524411:33530600:+	1	0	NA	NA	NA
XLOC_010635	TCONS_00029675,	16:68133095:68134452:-	1	0	NA	NA	NA
XLOC_007121	TCONS_00020387,	14:12946593:12948898:+	1	0	NA	NA	NA
XLOC_009763	TCONS_00027047,	16:33530957:33534102:+	1	0	NA	NA	NA
XLOC_011956	TCONS_00033674,	18:37316618:37388739:+	0	1	ENSG00000039068	CDH1	1
XLOC_009764	TCONS_00027048,	16:33541493:33542917:+	1	0	NA	NA	NA
XLOC_007122	TCONS_00020388,	14:12949408:12952052:+	1	0	NA	NA	NA
XLOC_010636	TCONS_00029677,TCONS_00029683,TCONS_00029680,TCONS_00029678,TCONS_00029681,TCONS_00029676,	16:68179003:68234777:-	0	1	ENSG00000117707	PROX1	1
XLOC_011957	TCONS_00033686,TCONS_00033680,TCONS_00033678,TCONS_00033675,TCONS_00033679,TCONS_00033676,TCONS_00033685,TCONS_00033682,	18:37390974:37599346:+	0	1	NA	NA	NA
XLOC_011958	TCONS_00033681,	18:37516675:37517100:+	0	1	NA	NA	NA
XLOC_007123	TCONS_00020391,TCONS_00020389,TCONS_00020392,TCONS_00020393,TCONS_00020390,TCONS_00020394,	14:13012458:13034468:+	0	1	ENSG00000175895	PLEKHF2	1
XLOC_009765	TCONS_00027049,	16:33545204:33546741:+	1	0	NA	NA	NA
XLOC_041199	TCONS_00112310,	NW_017216719.1:3190:8048:+	1	0	NA	NA	NA
XLOC_007124	TCONS_00020395,	14:13042601:13044463:+	1	0	NA	NA	NA
XLOC_010638	TCONS_00029690,TCONS_00029688,TCONS_00029694,TCONS_00029691,TCONS_00029689,TCONS_00029686,TCONS_00029698,TCONS_00029687,TCONS_00029696,	16:68984514:69197148:-	0	1	ENSG00000136643	RPS6KC1	1
XLOC_011959	TCONS_00033689,TCONS_00033690,TCONS_00033688,	18:37610404:37640359:+	0	1	ENSG00000141076	UTP4	1
XLOC_007125	TCONS_00020396,	14:13045744:13049001:+	1	0	NA	NA	NA
XLOC_010639	TCONS_00029701,TCONS_00029700,TCONS_00029699,	16:69244432:69286961:-	0	1	ENSG00000143494	VASH2	1
XLOC_007126	TCONS_00020397,	14:13049761:13055544:+	0	0	NA	NA	NA
XLOC_009768	TCONS_00027056,TCONS_00027053,TCONS_00027054,TCONS_00027055,	16:33677364:33690984:+	0	1	ENSG00000203668	CHML	1
XLOC_012980	TCONS_00036752,	18:43989994:43990742:-	1	0	NA	NA	NA
XLOC_011660	TCONS_00032768,TCONS_00032769,TCONS_00032772,TCONS_00032770,	17:68842559:68877759:-	0	1	ENSG00000170088	TMEM192	1
XLOC_012981	TCONS_00036754,TCONS_00036755,TCONS_00036753,	18:44073851:44079192:-	1	0	ENSG00000267213	AC007773.1	0
XLOC_007128	TCONS_00020399,	14:14229012:14230532:+	1	0	NA	NA	NA
XLOC_037820	TCONS_00105556,	NW_017189516.1:54616186:54617443:+	1	0	NA	NA	NA
XLOC_010340	TCONS_00028667,	16:31208148:31266026:-	0	1	ENSG00000179397	CATSPERE	1
XLOC_011661	TCONS_00032774,TCONS_00032773,	17:68854762:68857787:-	0	0	ENSG00000237307	SRRM1P3	0
XLOC_012982	TCONS_00036762,TCONS_00036757,TCONS_00036760,TCONS_00036758,TCONS_00036761,TCONS_00036759,TCONS_00036756,	18:44268241:44328135:-	0	1	ENSG00000105186	ANKRD27	1
XLOC_007129	TCONS_00020400,	14:14230564:14234588:+	1	0	NA	NA	NA
XLOC_037821	TCONS_00105557,	NW_017189516.1:54617515:54618884:+	1	0	NA	NA	NA
XLOC_012983	TCONS_00036774,TCONS_00036771,TCONS_00036766,TCONS_00036763,TCONS_00036772,TCONS_00036767,TCONS_00036764,TCONS_00036773,	18:44379636:44456579:-	0	1	ENSG00000121289	CEP89	1
XLOC_009470	TCONS_00026248,TCONS_00026247,	15:60317691:60450499:-	0	1	ENSG00000170145	SIK2	1
XLOC_037822	TCONS_00105558,	NW_017189516.1:54619059:54621281:+	1	0	NA	NA	NA
XLOC_011663	TCONS_00032776,	17:69016453:69018068:-	1	0	NA	NA	NA
XLOC_012984	TCONS_00036777,TCONS_00036780,TCONS_00036778,TCONS_00036775,TCONS_00036776,	18:44462078:44533405:-	0	1	ENSG00000131941	RHPN2	1
XLOC_009471	TCONS_00026261,TCONS_00026259,TCONS_00026256,TCONS_00026253,TCONS_00026250,TCONS_00026265,TCONS_00026257,TCONS_00026254,TCONS_00026251,TCONS_00026266,TCONS_00026249,TCONS_00026260,TCONS_00026255,TCONS_00026267,TCONS_00026264,	15:60497171:60521393:-	0	1	ENSG00000204381	LAYN	1
XLOC_037823	TCONS_00105561,TCONS_00105562,	NW_017189516.1:54689768:54736792:+	0	1	NA	NA	NA
XLOC_037824	TCONS_00105564,TCONS_00105565,TCONS_00105566,	NW_017189516.1:54742119:54894254:+	0	1	NA	NA	NA
XLOC_010344	TCONS_00028675,TCONS_00028672,TCONS_00028676,TCONS_00028673,TCONS_00028677,TCONS_00028674,TCONS_00028678,	16:31666957:31685187:-	0	1	ENSG00000179456	ZBTB18	1
XLOC_011665	TCONS_00032778,	17:70005466:70006294:-	1	1	NA	NA	NA
XLOC_012986	TCONS_00036786,	18:44703201:44719125:-	0	1	ENSG00000130876	SLC7A10	1
XLOC_010345	TCONS_00028687,TCONS_00028684,TCONS_00028681,TCONS_00028679,TCONS_00028688,TCONS_00028685,TCONS_00028682,TCONS_00028689,TCONS_00028686,TCONS_00028680,	16:32158344:32401912:-	0	1	ENSG00000054282	SDCCAG8	1
XLOC_037825	TCONS_00105567,	NW_017189516.1:54894647:54936829:+	0	1	NA	NA	NA
XLOC_012987	TCONS_00036787,TCONS_00036788,	18:44781859:44784490:-	0	1	ENSG00000245848	CEBPA	1
XLOC_037826	TCONS_00105572,TCONS_00105584,TCONS_00105581,TCONS_00105579,TCONS_00105593,TCONS_00105576,TCONS_00105573,TCONS_00105588,TCONS_00105570,TCONS_00105568,TCONS_00105582,TCONS_00105594,TCONS_00105574,TCONS_00105589,TCONS_00105571,TCONS_00105586,TCONS_00105569,TCONS_00105583,TCONS_00105580,TCONS_00105592,TCONS_00105575,	NW_017189516.1:54944272:54990069:+	0	1	NA	NA	NA
XLOC_012988	TCONS_00036789,	18:44784552:44785635:-	1	0	NA	NA	NA
XLOC_009475	TCONS_00026273,TCONS_00026274,TCONS_00026275,TCONS_00026272,	15:60789364:60799150:-	0	1	ENSG00000214290	COLCA2	1
XLOC_037827	TCONS_00105596,TCONS_00105597,	NW_017189516.1:54999933:55027778:+	0	1	NA	NA	NA
XLOC_012989	TCONS_00036791,TCONS_00036790,	18:44792079:44794335:-	1	0	NA	NA	NA
XLOC_010348	TCONS_00028692,TCONS_00028694,	16:33479386:33524373:-	0	1	ENSG00000174371	EXO1	1
XLOC_009476	TCONS_00026276,	15:60808646:60813211:-	0	1	ENSG00000150750	C11orf53	1
XLOC_037828	TCONS_00105599,TCONS_00105598,	NW_017189516.1:55422083:55446764:+	0	1	NA	NA	NA
XLOC_011669	TCONS_00032782,TCONS_00032783,	18:28:12455:+	0	1	ENSG00000111802	TDP2	1
XLOC_009478	TCONS_00026278,	15:61865596:61866952:-	1	0	NA	NA	NA
XLOC_009479	TCONS_00026283,TCONS_00026280,TCONS_00026279,	15:61868079:61903223:-	0	1	ENSG00000137714	FDX1	1
XLOC_012690	TCONS_00035873,	18:3165715:3166658:-	1	0	NA	NA	NA
XLOC_038850	TCONS_00107989,TCONS_00107986,TCONS_00107983,TCONS_00107978,TCONS_00107987,TCONS_00107984,TCONS_00107981,TCONS_00107988,TCONS_00107985,	NW_017189524.1:21360:90058:-	0	1	NA	NA	NA
XLOC_011370	TCONS_00031878,	17:10164101:10170215:-	0	1	ENSG00000089116	LHX5	1
XLOC_012691	TCONS_00035876,TCONS_00035874,TCONS_00035875,	18:3170968:3295240:-	0	1	ENSG00000090863	GLG1	1
XLOC_012692	TCONS_00035884,TCONS_00035881,TCONS_00035879,TCONS_00035885,TCONS_00035877,TCONS_00035883,TCONS_00035880,	18:3315826:3352571:-	0	1	ENSG00000168411	RFWD3	1
XLOC_037530	TCONS_00104980,TCONS_00104981,	NW_017189516.1:10252068:10274509:+	0	1	NA	NA	NA
XLOC_038851	TCONS_00107990,	NW_017189525.1:11798:16814:+	0	1	NA	NA	NA
XLOC_011371	TCONS_00031880,TCONS_00031881,	17:10403573:10409237:-	0	0	NA	NA	NA
XLOC_038852	TCONS_00107995,TCONS_00107992,TCONS_00107996,TCONS_00107993,TCONS_00107994,TCONS_00107991,	NW_017189525.1:37957:87374:+	0	1	NA	NA	NA
XLOC_011372	TCONS_00031885,TCONS_00031882,TCONS_00031883,TCONS_00031884,	17:10409380:10534497:-	0	1	NA	NA	NA
XLOC_012693	TCONS_00035890,TCONS_00035888,TCONS_00035891,TCONS_00035889,TCONS_00035892,	18:3353461:3380941:-	0	1	ENSG00000168404	MLKL	1
XLOC_038853	TCONS_00108006,TCONS_00107998,TCONS_00108003,TCONS_00108000,TCONS_00107999,TCONS_00108004,TCONS_00108001,TCONS_00108005,TCONS_00107997,	NW_017189525.1:16035:37890:-	0	1	NA	NA	NA
XLOC_010052	TCONS_00027960,	16:69536897:69538576:+	1	0	NA	NA	NA
XLOC_012695	TCONS_00035900,TCONS_00035899,TCONS_00035896,TCONS_00035901,TCONS_00035897,TCONS_00035905,TCONS_00035902,TCONS_00035895,TCONS_00035903,	18:3497839:3581366:-	0	1	ENSG00000103091	WDR59	1
XLOC_038854	TCONS_00108008,	NW_017189526.1:22080:39395:+	0	1	NA	NA	NA
XLOC_010053	TCONS_00027961,	16:69642263:69646647:+	1	0	ENSG00000260805	AC092803.2	0
XLOC_037534	TCONS_00104987,	NW_017189516.1:10648684:10652340:+	0	1	NA	NA	NA
XLOC_010054	TCONS_00027962,	16:69725508:69730463:+	1	0	NA	NA	NA
XLOC_012696	TCONS_00035912,TCONS_00035907,TCONS_00035913,TCONS_00035910,TCONS_00035908,TCONS_00035911,TCONS_00035909,TCONS_00035906,	18:3694393:3698425:-	0	1	ENSG00000166816	LDHD	1
XLOC_037535	TCONS_00104988,	NW_017189516.1:10652814:10654788:+	0	1	NA	NA	NA
XLOC_009183	TCONS_00025442,TCONS_00025443,	15:34102306:34119855:-	0	1	ENSG00000223609	HBD	1
XLOC_038856	TCONS_00108011,	NW_017189526.1:3688:5351:-	1	0	NA	NA	NA
XLOC_010055	TCONS_00027966,TCONS_00027963,TCONS_00027967,TCONS_00027964,TCONS_00027965,	16:69800706:69834107:+	0	1	ENSG00000065600	TMEM206	1
XLOC_011376	TCONS_00031894,	17:11044095:11051191:-	1	0	NA	NA	NA
XLOC_040733	TCONS_00111663,TCONS_00111664,	NW_017212026.1:1160:8043:-	1	0	NA	NA	NA
XLOC_037536	TCONS_00104990,TCONS_00104989,	NW_017189516.1:10683521:10694456:+	0	1	NA	NA	NA
XLOC_038857	TCONS_00108020,TCONS_00108018,TCONS_00108015,TCONS_00108019,TCONS_00108016,TCONS_00108017,	NW_017189526.1:6010:15357:-	0	1	NA	NA	NA
XLOC_010056	TCONS_00027968,	16:69902229:69903251:+	1	0	NA	NA	NA
XLOC_011377	TCONS_00031897,TCONS_00031895,TCONS_00031896,	17:11054617:11077319:-	0	1	ENSG00000135111	TBX3	1
XLOC_012698	TCONS_00035915,TCONS_00035919,TCONS_00035916,TCONS_00035917,TCONS_00035918,	18:3809751:3843150:-	0	1	ENSG00000050820	BCAR1	1
XLOC_038858	TCONS_00108026,TCONS_00108024,TCONS_00108021,TCONS_00108025,TCONS_00108022,	NW_017189528.1:34490:66073:+	0	1	NA	NA	NA
XLOC_037220	TCONS_00104167,TCONS_00104164,TCONS_00104168,TCONS_00104165,TCONS_00104166,	9:60058421:60092897:-	0	1	ENSG00000118514	ALDH8A1	1
XLOC_037537	TCONS_00104991,	NW_017189516.1:10697180:10698492:+	1	0	NA	NA	NA
XLOC_010057	TCONS_00027971,TCONS_00027969,	16:70126144:70206817:+	0	1	ENSG00000143493	INTS7	1
XLOC_011378	TCONS_00031901,	17:11179207:11181572:-	1	0	NA	NA	NA
XLOC_012699	TCONS_00035921,TCONS_00035922,TCONS_00035920,	18:3858817:3957341:-	0	1	NA	NA	NA
XLOC_037221	TCONS_00104172,TCONS_00104173,TCONS_00104170,TCONS_00104171,TCONS_00104169,	9:60101248:60188603:-	0	1	ENSG00000112339	HBS1L	1
XLOC_037538	TCONS_00104992,	NW_017189516.1:10699702:10701335:+	1	0	NA	NA	NA
XLOC_038859	TCONS_00108027,	NW_017189528.1:71624:73423:+	1	0	NA	NA	NA
XLOC_010058	TCONS_00027972,	16:70214495:70215807:+	1	0	NA	NA	NA
XLOC_011379	TCONS_00031905,TCONS_00031902,TCONS_00031903,	17:11192472:11205158:-	1	0	NA	NA	NA
XLOC_037222	TCONS_00104184,TCONS_00104179,TCONS_00104176,TCONS_00104177,TCONS_00104174,TCONS_00104183,TCONS_00104178,	9:60399170:60641933:-	0	1	ENSG00000135541	AHI1	1
XLOC_037539	TCONS_00104993,	NW_017189516.1:10702599:10704153:+	1	0	NA	NA	NA
XLOC_010059	TCONS_00027983,TCONS_00027980,TCONS_00027978,TCONS_00027975,TCONS_00027984,TCONS_00027981,TCONS_00027979,TCONS_00027976,TCONS_00027973,TCONS_00027982,TCONS_00027977,TCONS_00027974,	16:70221573:70377731:+	0	1	ENSG00000123684	LPGAT1	1
XLOC_037223	TCONS_00104175,	9:60413572:60415274:-	1	0	NA	NA	NA
XLOC_039880	TCONS_00110302,TCONS_00110303,TCONS_00110304,TCONS_00110301,	NW_017190133.1:42627:66036:-	0	1	NA	NA	NA
XLOC_037224	TCONS_00104193,TCONS_00104190,TCONS_00104188,TCONS_00104194,TCONS_00104191,TCONS_00104189,TCONS_00104195,TCONS_00104192,	9:61348987:61379794:-	0	1	ENSG00000146410	MTFR2	1
XLOC_040738	TCONS_00111671,TCONS_00111672,TCONS_00111673,TCONS_00111670,	NW_017212067.1:11772:14726:+	0	1	NA	NA	NA
XLOC_011080	TCONS_00030963,TCONS_00030964,TCONS_00030961,	17:36334012:36681916:+	0	1	ENSG00000145375	SPATA5	1
XLOC_038560	TCONS_00107311,TCONS_00107307,TCONS_00107310,TCONS_00107308,	NW_017189517.1:49672467:49713322:+	0	1	NA	NA	NA
XLOC_039881	TCONS_00110307,	NW_017190133.1:86179:88074:-	1	0	NA	NA	NA
XLOC_037225	TCONS_00104200,TCONS_00104199,TCONS_00104196,TCONS_00104204,TCONS_00104201,TCONS_00104197,TCONS_00104202,TCONS_00104198,TCONS_00104203,	9:61372631:61404001:-	0	1	ENSG00000029363	BCLAF1	1
XLOC_040739	TCONS_00111677,TCONS_00111674,TCONS_00111675,TCONS_00111676,	NW_017212067.1:6854:14735:-	0	1	NA	NA	NA
XLOC_039882	TCONS_00110308,	NW_017190133.1:89973:91673:-	1	0	NA	NA	NA
XLOC_011081	TCONS_00030966,TCONS_00030967,TCONS_00030965,	17:36372168:36374080:+	0	1	ENSG00000236539	HNRNPA1P54	0
XLOC_037226	TCONS_00104212,TCONS_00104221,TCONS_00104213,TCONS_00104214,TCONS_00104211,	9:61470547:61652037:-	0	1	ENSG00000135525	MAP7	1
XLOC_039883	TCONS_00110311,TCONS_00110309,TCONS_00110312,TCONS_00110310,	NW_017190133.1:92999:109013:-	0	1	NA	NA	NA
XLOC_011082	TCONS_00030968,	17:36688467:36691192:+	1	0	NA	NA	NA
XLOC_037227	TCONS_00104224,TCONS_00104222,TCONS_00104223,	9:61656745:61885666:-	0	1	ENSG00000197442	MAP3K5	1
XLOC_038563	TCONS_00107315,	NW_017189517.1:1191245:1199025:-	0	1	NA	NA	NA
XLOC_039884	TCONS_00110313,	NW_017190133.1:113232:117981:-	0	1	NA	NA	NA
XLOC_011083	TCONS_00030971,TCONS_00030969,TCONS_00030972,TCONS_00030973,TCONS_00030970,TCONS_00030974,	17:36740567:36759636:+	0	1	ENSG00000164056	SPRY1	1
XLOC_037228	TCONS_00104227,TCONS_00104230,TCONS_00104228,TCONS_00104225,TCONS_00104229,TCONS_00104226,	9:62080820:62115387:-	0	1	ENSG00000016402	IL20RA	1
XLOC_040440	TCONS_00111276,TCONS_00111273,	NW_017201511.1:2430:6547:+	0	1	NA	NA	NA
XLOC_038564	TCONS_00107320,TCONS_00107318,TCONS_00107321,TCONS_00107319,	NW_017189517.1:1935867:2018409:-	0	1	NA	NA	NA
XLOC_039885	TCONS_00110314,TCONS_00110315,TCONS_00110316,	NW_017190133.1:118182:125304:-	0	1	NA	NA	NA
XLOC_011084	TCONS_00030975,	17:36754355:36756438:+	1	0	NA	NA	NA
XLOC_040441	TCONS_00111277,	NW_017201511.1:11429:12247:+	1	1	NA	NA	NA
XLOC_039886	TCONS_00110317,TCONS_00110323,TCONS_00110320,TCONS_00110318,TCONS_00110321,	NW_017190133.1:127918:145154:-	0	1	NA	NA	NA
XLOC_011085	TCONS_00030976,	17:36880152:36882457:+	1	0	NA	NA	NA
XLOC_040442	TCONS_00111278,	NW_017201538.1:2182:2867:+	1	0	NA	NA	NA
XLOC_011086	TCONS_00030977,	17:36883293:36886276:+	1	0	NA	NA	NA
XLOC_039888	TCONS_00110326,TCONS_00110325,	NW_017190135.1:97:7512:+	0	1	NA	NA	NA
XLOC_039889	TCONS_00110327,	NW_017190135.1:108151:109246:+	1	0	NA	NA	NA
XLOC_011088	TCONS_00030983,TCONS_00030980,	17:38584083:38772984:+	0	1	ENSG00000196159	FAT4	1
XLOC_040445	TCONS_00111282,TCONS_00111284,TCONS_00111281,	NW_017201677.1:4786:19135:+	0	1	NA	NA	NA
XLOC_038569	TCONS_00107328,	NW_017189517.1:2451079:2451899:-	0	0	NA	NA	NA
XLOC_011089	TCONS_00030984,	17:40006614:40006993:+	1	1	NA	NA	NA
XLOC_039590	TCONS_00109613,TCONS_00109614,TCONS_00109615,	NW_017189851.1:637596:650956:+	0	1	NA	NA	NA
XLOC_038270	TCONS_00106660,TCONS_00106661,	NW_017189516.1:58233239:58355409:-	1	0	NA	NA	NA
XLOC_039591	TCONS_00109616,	NW_017189851.1:742268:742964:+	1	0	NA	NA	NA
XLOC_040449	TCONS_00111288,	NW_017201766.1:11730:18740:+	1	0	NA	NA	NA
XLOC_039592	TCONS_00109621,TCONS_00109619,TCONS_00109625,TCONS_00109622,TCONS_00109617,TCONS_00109626,TCONS_00109623,	NW_017189851.1:743055:761471:+	0	1	NA	NA	NA
XLOC_038271	TCONS_00106663,TCONS_00106664,TCONS_00106665,TCONS_00106662,TCONS_00106666,	NW_017189516.1:58363974:58379905:-	0	1	NA	NA	NA
XLOC_039593	TCONS_00109628,	NW_017189851.1:8954:12471:-	0	1	NA	NA	NA
XLOC_038273	TCONS_00106670,TCONS_00106669,	NW_017189516.1:59012229:59025925:-	0	1	NA	NA	NA
XLOC_039594	TCONS_00109630,TCONS_00109631,TCONS_00109629,	NW_017189851.1:28157:39432:-	0	1	NA	NA	NA
XLOC_040150	TCONS_00110870,	NW_017192885.1:13434:13906:+	1	1	NA	NA	NA
XLOC_039595	TCONS_00109636,TCONS_00109633,TCONS_00109634,TCONS_00109638,TCONS_00109635,TCONS_00109632,	NW_017189851.1:65726:108800:-	0	1	NA	NA	NA
XLOC_007712	TCONS_00021950,	14:33136482:33146587:-	1	0	NA	NA	NA
XLOC_007713	TCONS_00021960,TCONS_00021958,TCONS_00021955,TCONS_00021959,TCONS_00021956,TCONS_00021953,TCONS_00021954,TCONS_00021951,	14:33148985:33430417:-	0	1	ENSG00000104447	TRPS1	1
XLOC_039597	TCONS_00109644,TCONS_00109648,TCONS_00109645,TCONS_00109646,TCONS_00109643,TCONS_00109640,TCONS_00109647,	NW_017189851.1:176391:192583:-	0	1	NA	NA	NA
XLOC_007714	TCONS_00021961,	14:34384777:34387671:-	1	0	NA	NA	NA
XLOC_039598	TCONS_00109661,TCONS_00109659,TCONS_00109656,TCONS_00109653,TCONS_00109650,TCONS_00109662,TCONS_00109657,TCONS_00109651,TCONS_00109660,TCONS_00109658,TCONS_00109655,TCONS_00109652,	NW_017189851.1:201306:230712:-	0	1	NA	NA	NA
XLOC_007715	TCONS_00021964,TCONS_00021962,TCONS_00021963,	14:34390312:34489578:-	0	1	ENSG00000147677	EIF3H	1
XLOC_038278	TCONS_00106676,	NW_017189516.1:60720008:60750483:-	0	1	NA	NA	NA
XLOC_039599	TCONS_00109663,	NW_017189851.1:230229:230686:-	1	1	NA	NA	NA
XLOC_040155	TCONS_00110875,	NW_017193029.1:15548:16349:-	1	0	NA	NA	NA
XLOC_007717	TCONS_00021966,	14:34572705:34572976:-	1	0	NA	NA	NA
XLOC_010930	TCONS_00030535,TCONS_00030532,TCONS_00030527,TCONS_00030521,TCONS_00030530,TCONS_00030525,TCONS_00030537,TCONS_00030534,TCONS_00030531,TCONS_00030538,	17:15957726:16069300:+	0	1	ENSG00000204842	ATXN2	1
XLOC_007719	TCONS_00021970,TCONS_00021968,TCONS_00021969,	14:34628282:34678929:-	0	1	ENSG00000164754	RAD21	1
XLOC_010931	TCONS_00030541,TCONS_00030539,TCONS_00030542,TCONS_00030540,	17:16118130:16125655:+	0	1	ENSG00000198324	FAM109A	1
XLOC_040159	TCONS_00110879,	NW_017193217.1:2243:5454:+	1	0	NA	NA	NA
XLOC_008740	TCONS_00024494,	15:81121723:81123270:+	1	0	NA	NA	NA
XLOC_010933	TCONS_00030547,TCONS_00030544,TCONS_00030548,TCONS_00030545,TCONS_00030549,TCONS_00030546,	17:16648829:16667072:+	0	1	ENSG00000186298	PPP1CC	1
XLOC_007420	TCONS_00021100,	14:74109583:74111655:+	1	0	ENSG00000261220	AC103706.1	0
XLOC_008741	TCONS_00024495,	15:81145424:81160962:+	0	1	ENSG00000123901	GPR83	1
XLOC_010934	TCONS_00030550,	17:16678427:16681079:+	1	0	NA	NA	NA
XLOC_006100	TCONS_00017572,TCONS_00017573,TCONS_00017570,TCONS_00017574,TCONS_00017571,	13:61508458:61541861:+	0	1	ENSG00000101367	MAPRE1	1
XLOC_007421	TCONS_00021102,	14:74124881:74128205:+	1	0	NA	NA	NA
XLOC_010935	TCONS_00030552,TCONS_00030559,TCONS_00030556,TCONS_00030553,TCONS_00030557,TCONS_00030554,TCONS_00030558,TCONS_00030555,	17:16693581:16727219:+	0	1	ENSG00000122986	HVCN1	1
XLOC_010937	TCONS_00030561,TCONS_00030565,TCONS_00030562,TCONS_00030563,	17:16783835:16826234:+	0	1	ENSG00000196850	PPTC7	1
XLOC_007424	TCONS_00021107,	14:74197246:74198863:+	1	0	NA	NA	NA
XLOC_010938	TCONS_00030566,TCONS_00030575,	17:16845056:16922440:+	0	1	NA	NA	NA
XLOC_010939	TCONS_00030567,	17:16847456:16848885:+	0	0	ENSG00000128692	EIF2S2P4	0
XLOC_006105	TCONS_00017585,TCONS_00017582,TCONS_00017580,	13:61748069:61770459:+	0	0	NA	NA	NA
XLOC_007426	TCONS_00021110,TCONS_00021109,	14:74287389:74306622:+	1	0	NA	NA	NA
XLOC_008748	TCONS_00024502,	15:1233:8752:-	0	1	NA	NA	NA
XLOC_011960	TCONS_00033691,	18:37644333:37646835:+	1	0	NA	NA	NA
XLOC_008749	TCONS_00024505,TCONS_00024503,	15:109991:147950:-	0	0	ENSG00000283601	AP003399.1	0
XLOC_010640	TCONS_00029705,TCONS_00029702,TCONS_00029706,TCONS_00029707,TCONS_00029704,	16:69305609:69346995:-	0	1	ENSG00000162769	FLVCR1	1
XLOC_011961	TCONS_00033695,TCONS_00033692,TCONS_00033696,TCONS_00033693,TCONS_00033697,TCONS_00033694,	18:37651194:37724298:+	0	1	ENSG00000168807	SNTB2	1
XLOC_006108	TCONS_00017589,	13:61962034:61971556:+	0	1	NA	NA	NA
XLOC_007429	TCONS_00021114,	14:74869491:74872241:+	1	0	NA	NA	NA
XLOC_010641	TCONS_00029716,TCONS_00029713,TCONS_00029714,TCONS_00029715,TCONS_00029712,	16:69401868:69415098:-	0	1	ENSG00000203705	TATDN3	1
XLOC_011962	TCONS_00033698,TCONS_00033699,	18:37727075:37737864:+	0	1	ENSG00000132612	VPS4A	1
XLOC_006109	TCONS_00017592,TCONS_00017590,TCONS_00017591,	13:61992424:62064368:+	0	1	NA	NA	NA
XLOC_011963	TCONS_00033700,	18:37743396:37749005:+	1	0	NA	NA	NA
XLOC_009770	TCONS_00027058,	16:33797989:33822750:+	0	1	ENSG00000091483	FH	1
XLOC_009771	TCONS_00027059,	16:33829377:33831645:+	1	0	NA	NA	NA
XLOC_010643	TCONS_00029718,	16:69552670:69554734:-	1	0	NA	NA	NA
XLOC_011964	TCONS_00033702,TCONS_00033703,TCONS_00033701,	18:37749578:37756598:+	0	1	ENSG00000132603	NIP7	1
XLOC_007130	TCONS_00020402,TCONS_00020403,	14:14255983:14328150:+	0	1	ENSG00000156471	PTDSS1	1
XLOC_009772	TCONS_00027063,	16:33938683:34410674:+	0	1	ENSG00000182901	RGS7	1
XLOC_010644	TCONS_00029719,	16:69570276:69572494:-	0	1	ENSG00000162771	FAM71A	1
XLOC_011965	TCONS_00033704,TCONS_00033705,	18:37815982:37840718:+	0	1	ENSG00000103018	CYB5B	1
XLOC_007131	TCONS_00020404,	14:14331060:14331930:+	1	0	NA	NA	NA
XLOC_010645	TCONS_00029720,	16:69572874:69575398:-	1	0	NA	NA	NA
XLOC_011966	TCONS_00033706,	18:37840951:37855245:+	1	0	NA	NA	NA
XLOC_007132	TCONS_00020405,	14:14508816:14632179:+	0	1	ENSG00000169439	SDC2	1
XLOC_009774	TCONS_00027066,	16:34676415:34680179:+	0	1	ENSG00000143184	XCL1	1
XLOC_010646	TCONS_00029725,TCONS_00029723,TCONS_00029724,TCONS_00029721,	16:69577756:69590652:-	0	1	ENSG00000162772	ATF3	1
XLOC_011967	TCONS_00033707,	18:37851855:37853687:+	1	0	NA	NA	NA
XLOC_007133	TCONS_00020406,	14:14509772:14518277:+	0	0	NA	NA	NA
XLOC_009775	TCONS_00027067,	16:34691960:34694914:+	0	1	ENSG00000143185	XCL2	1
XLOC_010647	TCONS_00029726,	16:69591422:69592448:-	1	0	NA	NA	NA
XLOC_011968	TCONS_00033708,	18:37854036:37855031:+	1	0	NA	NA	NA
XLOC_007134	TCONS_00020407,	14:14626009:14656426:+	0	1	NA	NA	NA
XLOC_010648	TCONS_00029727,	16:69636839:69641211:-	0	0	NA	NA	NA
XLOC_011969	TCONS_00033709,	18:37855586:37857161:+	1	0	NA	NA	NA
XLOC_007135	TCONS_00020411,TCONS_00020409,TCONS_00020410,TCONS_00020408,	14:14668587:15236122:+	0	1	ENSG00000104324	CPQ	1
XLOC_009777	TCONS_00027070,TCONS_00027069,	16:35288495:35317919:+	0	1	ENSG00000143153	ATP1B1	1
XLOC_010649	TCONS_00029729,	16:69707795:69708870:-	1	0	NA	NA	NA
XLOC_009778	TCONS_00027071,TCONS_00027072,	16:35479427:35480949:+	0	0	NA	NA	NA
XLOC_012990	TCONS_00036792,	18:44868950:44987250:-	0	1	ENSG00000124299	PEPD	1
XLOC_009779	TCONS_00027073,TCONS_00027077,TCONS_00027074,TCONS_00027078,TCONS_00027075,TCONS_00027079,	16:35560104:35586140:+	0	1	ENSG00000117475	BLZF1	1
XLOC_011670	TCONS_00032785,	18:12608:18656:+	1	0	NA	NA	NA
XLOC_012991	TCONS_00036795,TCONS_00036796,TCONS_00036797,	18:45326957:45341706:-	1	0	NA	NA	NA
XLOC_010350	TCONS_00028696,TCONS_00028697,	16:33712485:33781937:-	0	1	ENSG00000117009	KMO	1
XLOC_011671	TCONS_00032786,	18:40950:84986:+	0	1	ENSG00000137261	KIAA0319	1
XLOC_007139	TCONS_00020417,TCONS_00020420,TCONS_00020418,TCONS_00020415,TCONS_00020419,TCONS_00020416,	14:15663731:15721502:+	0	1	ENSG00000147649	MTDH	1
XLOC_037831	TCONS_00105602,TCONS_00105603,	NW_017189516.1:56150583:56151469:+	0	1	NA	NA	NA
XLOC_011672	TCONS_00032794,TCONS_00032791,TCONS_00032795,TCONS_00032792,TCONS_00032787,TCONS_00032788,	18:110764:182502:+	0	1	ENSG00000112293	GPLD1	1
XLOC_012993	TCONS_00036800,	18:45599867:45609562:-	1	0	NA	NA	NA
XLOC_011673	TCONS_00032797,TCONS_00032796,	18:231700:369311:+	0	1	ENSG00000146038	DCDC2	1
XLOC_037832	TCONS_00105604,	NW_017189516.1:56248787:56266002:+	0	1	NA	NA	NA
XLOC_010352	TCONS_00028699,	16:34819945:34856737:-	0	1	ENSG00000143196	DPT	1
XLOC_012994	TCONS_00036801,	18:45645496:45646873:-	1	0	NA	NA	NA
XLOC_009481	TCONS_00026285,TCONS_00026291,TCONS_00026289,TCONS_00026286,TCONS_00026292,TCONS_00026287,	15:62113531:62194020:-	0	1	ENSG00000149289	ZC3H12C	1
XLOC_037833	TCONS_00105607,TCONS_00105610,TCONS_00105608,TCONS_00105605,TCONS_00105606,	NW_017189516.1:56324085:56483903:+	0	1	NA	NA	NA
XLOC_011674	TCONS_00032798,	18:359925:374686:+	0	1	NA	NA	NA
XLOC_012995	TCONS_00036802,	18:45647839:45648443:-	1	0	NA	NA	NA
XLOC_037834	TCONS_00105611,	NW_017189516.1:56553861:56566753:+	0	1	NA	NA	NA
XLOC_010354	TCONS_00028702,	16:35204765:35223593:-	1	0	NA	NA	NA
XLOC_012996	TCONS_00036803,	18:45852293:45853844:-	1	0	NA	NA	NA
XLOC_011676	TCONS_00032803,TCONS_00032801,	18:2558505:2588096:+	0	1	ENSG00000187135	VSTM2B	1
XLOC_037835	TCONS_00105612,TCONS_00105614,	NW_017189516.1:56718432:56861502:+	0	1	NA	NA	NA
XLOC_010355	TCONS_00028705,TCONS_00028709,TCONS_00028706,	16:35317571:35559979:-	0	1	ENSG00000143156	NME7	1
XLOC_010356	TCONS_00028712,TCONS_00028713,TCONS_00028710,TCONS_00028714,TCONS_00028711,	16:35569021:35614122:-	0	1	ENSG00000117477	CCDC181	1
XLOC_009484	TCONS_00026297,TCONS_00026302,TCONS_00026298,TCONS_00026300,TCONS_00026299,TCONS_00026296,	15:63691101:64002935:-	0	1	ENSG00000178105	DDX10	1
XLOC_011677	TCONS_00032804,	18:2662386:2740286:+	0	1	ENSG00000103043	VAC14	1
XLOC_008164	TCONS_00023078,TCONS_00023079,	15:5214269:5217227:+	1	0	NA	NA	NA
XLOC_009485	TCONS_00026303,	15:64319281:64321468:-	1	0	NA	NA	NA
XLOC_010357	TCONS_00028715,	16:35626066:35626475:-	0	1	ENSG00000224058	AC006509.1	0
XLOC_012999	TCONS_00036806,	18:46169013:46170395:-	0	0	NA	NA	NA
XLOC_011679	TCONS_00032810,TCONS_00032811,TCONS_00032809,TCONS_00032806,TCONS_00032812,	18:2741350:2760998:+	0	1	ENSG00000132613	MTSS1L	1
XLOC_008165	TCONS_00023080,TCONS_00023081,	15:5235199:5261556:+	1	0	NA	NA	NA
XLOC_009486	TCONS_00026304,	15:64321677:64324865:-	1	0	NA	NA	NA
XLOC_010358	TCONS_00028720,TCONS_00028718,TCONS_00028727,TCONS_00028721,TCONS_00028719,TCONS_00028716,TCONS_00028730,TCONS_00028728,TCONS_00028722,TCONS_00028717,TCONS_00028729,TCONS_00028723,	16:35626964:35767992:-	0	1	NA	NA	NA
XLOC_036200	TCONS_00101303,TCONS_00101300,TCONS_00101304,TCONS_00101302,	8:76584468:76605075:-	1	0	NA	NA	NA
XLOC_008166	TCONS_00023082,	15:5246703:5247658:+	1	0	NA	NA	NA
XLOC_009487	TCONS_00026305,	15:64330886:64335142:-	0	1	NA	NA	NA
XLOC_037839	TCONS_00105618,	NW_017189516.1:57392899:57398014:+	0	0	NA	NA	NA
XLOC_010359	TCONS_00028724,	16:35675609:35677381:-	1	0	NA	NA	NA
XLOC_036201	TCONS_00101305,	8:76635429:76637668:-	1	0	NA	NA	NA
XLOC_036202	TCONS_00101306,	8:76641882:76644413:-	1	0	NA	NA	NA
XLOC_008167	TCONS_00023083,	15:5251334:5252765:+	1	0	NA	NA	NA
XLOC_009488	TCONS_00026316,TCONS_00026313,TCONS_00026310,TCONS_00026308,TCONS_00026314,TCONS_00026309,TCONS_00026306,TCONS_00026312,TCONS_00026307,	15:64338538:64495505:-	0	1	ENSG00000149311	ATM	1
XLOC_008168	TCONS_00023084,	15:5253885:5254895:+	1	0	NA	NA	NA
XLOC_009489	TCONS_00026330,TCONS_00026328,TCONS_00026325,TCONS_00026329,TCONS_00026326,	15:64557990:64559672:-	0	1	ENSG00000236565	HNRNPA3P5	0
XLOC_036203	TCONS_00101307,	8:76644826:76645974:-	1	0	NA	NA	NA
XLOC_038860	TCONS_00108030,TCONS_00108028,TCONS_00108031,TCONS_00108029,	NW_017189528.1:6451:34234:-	0	0	NA	NA	NA
XLOC_008169	TCONS_00023086,TCONS_00023085,	15:5330322:5339498:+	1	0	NA	NA	NA
XLOC_036204	TCONS_00101308,	8:76646327:76648629:-	1	0	NA	NA	NA
XLOC_011380	TCONS_00031906,	17:11396520:11397649:-	1	0	NA	NA	NA
XLOC_037540	TCONS_00104994,	NW_017189516.1:10704617:10707458:+	1	0	NA	NA	NA
XLOC_038861	TCONS_00108032,	NW_017189528.1:66093:85974:-	0	1	NA	NA	NA
XLOC_010060	TCONS_00027986,TCONS_00027987,TCONS_00027985,TCONS_00027991,TCONS_00027989,	16:70383751:70397879:+	1	0	NA	NA	NA
XLOC_036205	TCONS_00101311,TCONS_00101309,TCONS_00101310,	8:76659014:76713744:-	0	1	ENSG00000135018	UBQLN1	1
XLOC_011381	TCONS_00031910,TCONS_00031908,TCONS_00031911,TCONS_00031909,TCONS_00031907,	17:11397974:11439975:-	1	1	NA	NA	NA
XLOC_037541	TCONS_00104995,	NW_017189516.1:10708644:10710623:+	1	0	NA	NA	NA
XLOC_010061	TCONS_00027992,	16:70429263:70441739:+	0	1	ENSG00000117650	NEK2	1
XLOC_036206	TCONS_00101313,	8:76721871:76724624:-	1	0	NA	NA	NA
XLOC_011382	TCONS_00031912,	17:11404535:11405849:-	1	0	NA	NA	NA
XLOC_037542	TCONS_00104996,	NW_017189516.1:10719013:10719911:+	1	1	NA	NA	NA
XLOC_038863	TCONS_00108038,TCONS_00108035,TCONS_00108039,TCONS_00108036,TCONS_00108037,	NW_017189530.1:137431:145510:+	0	1	NA	NA	NA
XLOC_036207	TCONS_00101314,	8:76725831:76732986:-	1	0	NA	NA	NA
XLOC_011383	TCONS_00031913,	17:11411444:11411911:-	1	0	NA	NA	NA
XLOC_010063	TCONS_00027995,TCONS_00027996,TCONS_00027994,	16:70519255:70534097:+	0	1	ENSG00000170385	SLC30A1	1
XLOC_040740	TCONS_00111678,	NW_017212071.1:856:11882:-	0	1	NA	NA	NA
XLOC_037543	TCONS_00104997,TCONS_00104998,	NW_017189516.1:10770821:10775638:+	1	1	NA	NA	NA
XLOC_038864	TCONS_00108043,TCONS_00108040,TCONS_00108052,TCONS_00108047,TCONS_00108044,TCONS_00108041,TCONS_00108053,TCONS_00108050,TCONS_00108048,TCONS_00108054,TCONS_00108051,TCONS_00108046,	NW_017189530.1:230777:246002:+	0	1	NA	NA	NA
XLOC_036208	TCONS_00101315,	8:76743478:76744648:-	1	0	NA	NA	NA
XLOC_011384	TCONS_00031921,TCONS_00031919,TCONS_00031917,TCONS_00031914,TCONS_00031920,TCONS_00031915,	17:12302404:12587424:-	0	1	ENSG00000123066	MED13L	1
XLOC_038865	TCONS_00108058,TCONS_00108055,TCONS_00108061,TCONS_00108056,TCONS_00108057,	NW_017189530.1:246878:265992:+	0	1	NA	NA	NA
XLOC_036209	TCONS_00101320,TCONS_00101318,TCONS_00101319,TCONS_00101316,TCONS_00101317,	8:76763253:76861623:-	0	1	ENSG00000165113	GKAP1	1
XLOC_011385	TCONS_00031922,	17:12587617:12587954:-	1	1	NA	NA	NA
XLOC_011386	TCONS_00031923,	17:12900991:12902871:-	1	0	NA	NA	NA
XLOC_037545	TCONS_00105001,	NW_017189516.1:10831599:11086667:+	0	1	NA	NA	NA
XLOC_038866	TCONS_00108064,TCONS_00108065,TCONS_00108062,TCONS_00108063,	NW_017189530.1:278071:331647:+	0	1	NA	NA	NA
XLOC_010065	TCONS_00027998,	16:70762819:70765349:+	1	0	NA	NA	NA
XLOC_010066	TCONS_00027999,	16:70766252:70769896:+	1	0	NA	NA	NA
XLOC_040743	TCONS_00111681,	NW_017212109.1:9617:10160:+	1	0	NA	NA	NA
XLOC_038867	TCONS_00108066,	NW_017189530.1:334707:336026:+	1	0	NA	NA	NA
XLOC_011387	TCONS_00031930,TCONS_00031928,TCONS_00031925,TCONS_00031931,TCONS_00031929,TCONS_00031927,TCONS_00031924,	17:12929028:12957217:-	0	1	ENSG00000111412	C12orf49	1
XLOC_037230	TCONS_00104241,TCONS_00104239,TCONS_00104236,TCONS_00104233,TCONS_00104242,TCONS_00104237,TCONS_00104234,TCONS_00104240,TCONS_00104238,	9:62196357:62220487:-	0	1	ENSG00000027697	IFNGR1	1
XLOC_037547	TCONS_00105004,TCONS_00105005,	NW_017189516.1:11304300:11307103:+	0	1	NA	NA	NA
XLOC_038868	TCONS_00108067,	NW_017189530.1:341188:342616:+	1	1	NA	NA	NA
XLOC_010067	TCONS_00028000,	16:70782754:70784312:+	1	0	NA	NA	NA
XLOC_040745	TCONS_00111686,TCONS_00111683,TCONS_00111687,TCONS_00111684,TCONS_00111685,	NW_017212151.1:2545:25617:+	0	1	NA	NA	NA
XLOC_037548	TCONS_00105007,TCONS_00105006,	NW_017189516.1:11307398:11311644:+	0	0	NA	NA	NA
XLOC_038869	TCONS_00108070,TCONS_00108071,TCONS_00108069,TCONS_00108078,	NW_017189530.1:344123:357067:+	0	1	NA	NA	NA
XLOC_010069	TCONS_00028003,	16:71659495:71666800:+	1	0	NA	NA	NA
XLOC_040746	TCONS_00111691,TCONS_00111689,TCONS_00111690,TCONS_00111688,	NW_017212184.1:6990:34803:+	0	1	NA	NA	NA
XLOC_037549	TCONS_00105008,	NW_017189516.1:11336935:11338033:+	0	1	NA	NA	NA
XLOC_037233	TCONS_00104245,	9:62895052:62928805:-	1	0	NA	NA	NA
XLOC_040748	TCONS_00111694,TCONS_00111695,TCONS_00111693,	NW_017212201.1:4494:8878:-	1	0	NA	NA	NA
XLOC_039890	TCONS_00110331,TCONS_00110329,TCONS_00110330,TCONS_00110328,	NW_017190135.1:8735:30208:-	0	1	NA	NA	NA
XLOC_037234	TCONS_00104246,	9:62906398:62907571:-	1	0	NA	NA	NA
XLOC_039891	TCONS_00110337,TCONS_00110334,TCONS_00110335,TCONS_00110332,TCONS_00110336,TCONS_00110333,	NW_017190136.1:860:20342:+	0	1	NA	NA	NA
XLOC_011090	TCONS_00030987,TCONS_00030990,TCONS_00030988,TCONS_00030985,TCONS_00030991,	17:40776294:40858121:+	0	1	ENSG00000164066	INTU	1
XLOC_037235	TCONS_00104247,TCONS_00104248,TCONS_00104249,	9:63014313:63028659:-	0	1	ENSG00000112378	PERP	1
XLOC_011091	TCONS_00030992,	17:40860665:40893896:+	0	1	ENSG00000151475	SLC25A31	1
XLOC_037236	TCONS_00104253,TCONS_00104254,TCONS_00104251,TCONS_00104252,	9:63313909:63463409:-	0	1	ENSG00000135540	NHSL1	1
XLOC_039893	TCONS_00110339,	NW_017190136.1:75474:77726:+	1	0	NA	NA	NA
XLOC_011092	TCONS_00030995,TCONS_00030993,TCONS_00030994,	17:40897508:40954152:+	0	1	ENSG00000164070	HSPA4L	1
XLOC_037237	TCONS_00104264,TCONS_00104265,TCONS_00104262,TCONS_00104257,TCONS_00104266,TCONS_00104263,TCONS_00104260,TCONS_00104258,	9:63758466:63849022:-	0	1	ENSG00000135597	REPS1	1
XLOC_039894	TCONS_00110346,TCONS_00110343,TCONS_00110340,TCONS_00110347,TCONS_00110344,TCONS_00110341,TCONS_00110345,TCONS_00110342,	NW_017190136.1:82268:87697:+	0	1	NA	NA	NA
XLOC_011093	TCONS_00030998,TCONS_00031000,TCONS_00030996,TCONS_00031001,TCONS_00030997,TCONS_00031002,	17:40966742:40984095:+	0	1	ENSG00000142731	PLK4	1
XLOC_037238	TCONS_00104267,	9:63910128:63911247:-	1	0	NA	NA	NA
XLOC_039895	TCONS_00110348,	NW_017190136.1:21276:25887:-	0	1	NA	NA	NA
XLOC_011094	TCONS_00031006,TCONS_00031003,TCONS_00031007,TCONS_00031004,TCONS_00031008,TCONS_00031005,	17:41028367:41070856:+	0	1	ENSG00000164074	ABHD18	1
XLOC_037239	TCONS_00104268,	9:64016626:64077031:-	0	1	ENSG00000164440	TXLNB	1
XLOC_040451	TCONS_00111290,	NW_017201866.1:3402:3892:+	1	0	NA	NA	NA
XLOC_039896	TCONS_00110349,TCONS_00110350,	NW_017190136.1:78163:82196:-	0	1	NA	NA	NA
XLOC_011095	TCONS_00031010,	17:41078804:41079432:+	0	1	ENSG00000223361	FTH1P10	0
XLOC_040452	TCONS_00111291,	NW_017201866.1:8899:9439:+	1	1	NA	NA	NA
XLOC_039897	TCONS_00110354,TCONS_00110351,TCONS_00110352,	NW_017190136.1:87758:95580:-	0	1	NA	NA	NA
XLOC_011096	TCONS_00031018,TCONS_00031015,TCONS_00031012,TCONS_00031013,TCONS_00031017,TCONS_00031011,	17:41091814:41217959:+	0	1	NA	NA	NA
XLOC_039898	TCONS_00110355,	NW_017190136.1:97061:103903:-	0	1	NA	NA	NA
XLOC_040453	TCONS_00111292,	NW_017201866.1:14369:18078:+	0	1	NA	NA	NA
XLOC_011097	TCONS_00031020,	17:41219765:41222195:+	1	0	NA	NA	NA
XLOC_040454	TCONS_00111293,TCONS_00111294,TCONS_00111295,	NW_017201911.1:625:4878:-	0	0	NA	NA	NA
XLOC_038578	TCONS_00107339,	NW_017189517.1:6197897:6199315:-	0	1	NA	NA	NA
XLOC_039899	TCONS_00110360,TCONS_00110358,TCONS_00110361,TCONS_00110359,TCONS_00110356,TCONS_00110357,	NW_017190136.1:104005:133346:-	0	1	NA	NA	NA
XLOC_011098	TCONS_00031021,	17:41242568:41243822:+	1	1	NA	NA	NA
XLOC_038579	TCONS_00107340,	NW_017189517.1:6466785:6468746:-	1	1	NA	NA	NA
XLOC_040455	TCONS_00111296,	NW_017202047.1:1453:4048:+	1	0	NA	NA	NA
XLOC_040457	TCONS_00111298,	NW_017202155.1:2657:17845:+	0	0	NA	NA	NA
XLOC_040458	TCONS_00111299,	NW_017202177.1:1282:3818:-	1	0	NA	NA	NA
XLOC_038280	TCONS_00106684,TCONS_00106681,TCONS_00106682,TCONS_00106683,	NW_017189516.1:61225372:61246071:-	0	0	NA	NA	NA
XLOC_040459	TCONS_00111300,	NW_017202177.1:12995:16013:-	1	0	NA	NA	NA
XLOC_038281	TCONS_00106685,	NW_017189516.1:61247977:61251153:-	1	0	NA	NA	NA
XLOC_038282	TCONS_00106686,	NW_017189516.1:61280796:61283293:-	1	0	NA	NA	NA
XLOC_007720	TCONS_00021971,	14:34816892:34824440:-	1	0	NA	NA	NA
XLOC_006400	TCONS_00018352,TCONS_00018351,	13:16764023:16851325:-	0	1	ENSG00000151468	CCDC3	1
XLOC_038283	TCONS_00106687,	NW_017189516.1:61294125:61295547:-	1	0	NA	NA	NA
XLOC_007721	TCONS_00021972,	14:34825958:34827254:-	1	0	NA	NA	NA
XLOC_040160	TCONS_00110880,	NW_017193217.1:6207:7273:+	1	0	NA	NA	NA
XLOC_038284	TCONS_00106695,TCONS_00106692,TCONS_00106696,TCONS_00106693,TCONS_00106690,TCONS_00106688,TCONS_00106697,TCONS_00106694,	NW_017189516.1:61313627:61604071:-	0	0	NA	NA	NA
XLOC_006401	TCONS_00018358,TCONS_00018364,TCONS_00018361,TCONS_00018359,TCONS_00018356,TCONS_00018353,TCONS_00018368,TCONS_00018365,TCONS_00018362,TCONS_00018360,	13:16873741:17025389:-	0	1	NA	NA	NA
XLOC_007722	TCONS_00021974,	14:34838312:34842727:-	1	0	NA	NA	NA
XLOC_006402	TCONS_00018354,	13:16888652:16889843:-	1	0	NA	NA	NA
XLOC_007723	TCONS_00021976,	14:35001459:35050472:-	1	0	NA	NA	NA
XLOC_006403	TCONS_00018355,	13:16890101:16891395:-	1	0	NA	NA	NA
XLOC_038286	TCONS_00106699,	NW_017189516.1:62141123:62145043:-	1	0	NA	NA	NA
XLOC_040162	TCONS_00110882,	NW_017193217.1:5564:9503:-	1	0	NA	NA	NA
XLOC_007724	TCONS_00021978,TCONS_00021981,TCONS_00021977,TCONS_00021980,	14:35605110:35920654:-	0	1	ENSG00000182197	EXT1	1
XLOC_040163	TCONS_00110883,	NW_017193217.1:11135:16751:-	1	0	NA	NA	NA
XLOC_038287	TCONS_00106700,	NW_017189516.1:62145599:62147311:-	1	0	NA	NA	NA
XLOC_006404	TCONS_00018372,TCONS_00018373,TCONS_00018374,TCONS_00018371,TCONS_00018375,	13:17029228:17067319:-	0	1	ENSG00000136758	YME1L1	1
XLOC_007725	TCONS_00021988,TCONS_00021989,	14:36001584:36448449:-	0	1	ENSG00000177570	SAMD12	1
XLOC_038288	TCONS_00106701,	NW_017189516.1:62149785:62150732:-	1	0	NA	NA	NA
XLOC_006405	TCONS_00018376,	13:17086792:17088594:-	1	0	NA	NA	NA
XLOC_006406	TCONS_00018377,	13:17089048:17090514:-	1	0	NA	NA	NA
XLOC_038289	TCONS_00106703,TCONS_00106705,TCONS_00106702,	NW_017189516.1:62152980:62162285:-	1	0	NA	NA	NA
XLOC_040165	TCONS_00110885,	NW_017193238.1:3965:7111:-	1	0	NA	NA	NA
XLOC_007727	TCONS_00021991,	14:36764978:36794513:-	0	1	ENSG00000164761	TNFRSF11B	1
XLOC_040166	TCONS_00110886,	NW_017193238.1:8220:9211:-	1	0	NA	NA	NA
XLOC_006407	TCONS_00018378,	13:17091660:17094630:-	1	0	NA	NA	NA
XLOC_040167	TCONS_00110887,	NW_017193250.1:482:9945:+	0	1	NA	NA	NA
XLOC_010940	TCONS_00030570,TCONS_00030568,TCONS_00030569,	17:16856491:16865425:+	0	1	ENSG00000111237	VPS29	1
XLOC_006408	TCONS_00018384,TCONS_00018381,TCONS_00018379,TCONS_00018382,TCONS_00018383,TCONS_00018380,	13:17094767:17128354:-	0	1	ENSG00000107897	ACBD5	1
XLOC_010941	TCONS_00030571,	17:16874834:16893961:+	0	1	ENSG00000111231	GPN3	1
XLOC_010942	TCONS_00030572,	17:16897191:16908326:+	0	1	ENSG00000111229	ARPC3	1
XLOC_010943	TCONS_00030573,	17:16909831:16916377:+	1	0	NA	NA	NA
XLOC_007430	TCONS_00021115,TCONS_00021116,	14:75429006:75587273:+	0	1	ENSG00000131773	KHDRBS3	1
XLOC_008751	TCONS_00024508,TCONS_00024511,TCONS_00024509,TCONS_00024510,	15:234827:251565:-	0	1	ENSG00000156738	MS4A1	1
XLOC_010944	TCONS_00030574,	17:16916664:16917792:+	1	0	NA	NA	NA
XLOC_006110	TCONS_00017593,	13:62022990:62035843:+	1	0	NA	NA	NA
XLOC_010945	TCONS_00030576,	17:16924144:16944763:+	0	1	NA	NA	NA
XLOC_010946	TCONS_00030577,	17:16945093:16947334:+	1	0	NA	NA	NA
XLOC_006111	TCONS_00017594,	13:62024595:62028531:+	1	0	NA	NA	NA
XLOC_007432	TCONS_00021118,	14:78933939:78935078:+	1	0	NA	NA	NA
XLOC_008753	TCONS_00024513,	15:291542:305276:-	1	1	ENSG00000166928	MS4A14	1
XLOC_006112	TCONS_00017595,	13:62065916:62067270:+	0	0	NA	NA	NA
XLOC_007433	TCONS_00021120,TCONS_00021121,TCONS_00021119,	14:78976787:78982964:+	0	1	ENSG00000104472	CHRAC1	1
XLOC_008754	TCONS_00024514,	15:300290:301167:-	1	0	NA	NA	NA
XLOC_010947	TCONS_00030578,	17:16950535:16951777:+	1	0	NA	NA	NA
XLOC_007434	TCONS_00021125,TCONS_00021122,TCONS_00021131,TCONS_00021129,TCONS_00021126,TCONS_00021127,TCONS_00021124,TCONS_00021130,TCONS_00021128,	14:79349607:79404053:+	0	1	ENSG00000105339	DENND3	1
XLOC_010948	TCONS_00030579,	17:16954333:16955871:+	1	0	NA	NA	NA
XLOC_010949	TCONS_00030580,	17:16956695:16958806:+	1	0	NA	NA	NA
XLOC_006114	TCONS_00017597,	13:62102819:62104033:+	0	0	NA	NA	NA
XLOC_007435	TCONS_00021132,	14:79417652:79425202:+	1	0	NA	NA	NA
XLOC_008756	TCONS_00024516,	15:315902:317820:-	1	0	NA	NA	NA
XLOC_007436	TCONS_00021134,TCONS_00021135,TCONS_00021133,	14:79541967:79573681:+	0	1	ENSG00000184489	PTP4A3	1
XLOC_008757	TCONS_00024517,	15:318252:319134:-	1	0	NA	NA	NA
XLOC_008758	TCONS_00024520,TCONS_00024518,TCONS_00024519,	15:322762:348334:-	0	1	ENSG00000166927	MS4A7	1
XLOC_011970	TCONS_00033717,TCONS_00033714,TCONS_00033711,TCONS_00033720,TCONS_00033715,TCONS_00033721,TCONS_00033716,TCONS_00033713,TCONS_00033710,	18:37925539:38049388:+	0	1	ENSG00000102908	NFAT5	1
XLOC_006117	TCONS_00017603,	13:62349060:62371128:+	0	0	ENSG00000125999	BPIFB1	1
XLOC_007438	TCONS_00021137,	14:80101121:80104483:+	0	1	ENSG00000198576	ARC	1
XLOC_008759	TCONS_00024521,	15:359597:370443:-	0	1	ENSG00000149534	MS4A2	1
XLOC_010650	TCONS_00029730,	16:69709450:69711119:-	1	0	NA	NA	NA
XLOC_011971	TCONS_00033723,TCONS_00033724,	18:38092798:38236462:+	0	1	ENSG00000198373	WWP2	1
XLOC_007439	TCONS_00021142,TCONS_00021154,TCONS_00021146,TCONS_00021160,TCONS_00021143,TCONS_00021158,TCONS_00021140,TCONS_00021147,TCONS_00021144,TCONS_00021141,TCONS_00021148,TCONS_00021145,	14:80262901:80376738:+	0	1	ENSG00000171045	TSNARE1	1
XLOC_010651	TCONS_00029731,TCONS_00029735,TCONS_00029732,	16:69714296:69731123:-	1	0	NA	NA	NA
XLOC_010652	TCONS_00029733,	16:69717870:69718341:-	1	0	NA	NA	NA
XLOC_011973	TCONS_00033726,	18:38565095:38568342:+	1	0	NA	NA	NA
XLOC_009781	TCONS_00027082,TCONS_00027081,	16:35994527:36045810:+	0	1	ENSG00000000460	C1orf112	1
XLOC_010653	TCONS_00029734,	16:69718449:69722756:-	1	0	NA	NA	NA
XLOC_011974	TCONS_00033731,TCONS_00033729,TCONS_00033730,TCONS_00033728,	18:39387697:39628247:+	0	1	ENSG00000140836	ZFHX3	1
XLOC_007140	TCONS_00020423,TCONS_00020424,TCONS_00020421,TCONS_00020425,TCONS_00020422,	14:15788378:15857695:+	0	1	ENSG00000104341	LAPTM4B	1
XLOC_007141	TCONS_00020429,TCONS_00020428,	14:15872116:16041603:+	0	1	ENSG00000132561	MATN2	1
XLOC_010655	TCONS_00029737,	16:69779747:69787078:-	0	1	ENSG00000117691	NENF	1
XLOC_011976	TCONS_00033734,TCONS_00033735,TCONS_00033733,	18:40235099:40242318:+	0	1	ENSG00000140830	TXNL4B	1
XLOC_007142	TCONS_00020435,TCONS_00020436,	14:16063178:16093022:+	0	1	ENSG00000177459	ERICH5	1
XLOC_009784	TCONS_00027090,TCONS_00027088,TCONS_00027091,TCONS_00027089,TCONS_00027086,TCONS_00027087,	16:36633346:36657155:+	0	1	ENSG00000120370	GORAB	1
XLOC_011977	TCONS_00033736,	18:40292298:40374394:+	0	1	ENSG00000277481	PKD1L3	1
XLOC_007143	TCONS_00020440,TCONS_00020438,TCONS_00020441,TCONS_00020439,TCONS_00020442,TCONS_00020437,	14:16104865:16141472:+	0	1	ENSG00000104356	POP1	1
XLOC_010657	TCONS_00029742,TCONS_00029740,TCONS_00029741,TCONS_00029739,	16:69835172:69921633:-	0	1	ENSG00000066027	PPP2R5A	1
XLOC_010658	TCONS_00029743,	16:69902608:69903334:-	1	0	NA	NA	NA
XLOC_011979	TCONS_00033738,	18:40410608:40411540:+	1	0	NA	NA	NA
XLOC_036501	TCONS_00102104,	9:13546822:13547300:+	0	0	NA	NA	NA
XLOC_007145	TCONS_00020446,TCONS_00020445,	14:16881475:16889328:+	0	1	ENSG00000164920	OSR2	1
XLOC_010659	TCONS_00029744,	16:69903605:69904347:-	1	0	NA	NA	NA
XLOC_009788	TCONS_00027097,TCONS_00027096,	16:37175417:37203730:+	0	1	ENSG00000007933	FMO3	1
XLOC_036503	TCONS_00102178,	9:15590814:15592030:+	0	1	ENSG00000228041	AL031313.1	0
XLOC_007147	TCONS_00020458,TCONS_00020452,TCONS_00020461,TCONS_00020456,TCONS_00020450,TCONS_00020465,TCONS_00020448,TCONS_00020462,	14:16964174:17758511:+	0	1	ENSG00000132549	VPS13B	1
XLOC_036504	TCONS_00102179,TCONS_00102180,	9:15685982:15718467:+	0	0	NA	NA	NA
XLOC_007148	TCONS_00020463,	14:17052050:17053133:+	0	1	ENSG00000236603	RANP1	0
XLOC_011681	TCONS_00032817,TCONS_00032814,TCONS_00032818,TCONS_00032815,TCONS_00032816,	18:2869300:2894439:+	0	1	ENSG00000103051	COG4	1
XLOC_010360	TCONS_00028725,	16:35681145:35682827:-	1	0	NA	NA	NA
XLOC_036505	TCONS_00102181,	9:15691433:15692886:+	0	0	NA	NA	NA
XLOC_010361	TCONS_00028726,	16:35687660:35689527:-	1	0	NA	NA	NA
XLOC_036506	TCONS_00102182,	9:15940920:15973209:+	0	1	ENSG00000111897	SERINC1	1
XLOC_011682	TCONS_00032822,TCONS_00032820,TCONS_00032821,TCONS_00032819,	18:2925711:2973794:+	0	1	ENSG00000157350	ST3GAL2	1
XLOC_009490	TCONS_00026331,	15:64564160:64566589:-	1	0	NA	NA	NA
XLOC_037842	TCONS_00105627,TCONS_00105628,TCONS_00105625,TCONS_00105626,	NW_017189516.1:58725952:59012981:+	0	1	NA	NA	NA
XLOC_010362	TCONS_00028733,	16:35770839:35817688:-	0	1	ENSG00000174175	SELP	1
XLOC_036507	TCONS_00102183,	9:16110051:16110355:+	1	1	NA	NA	NA
XLOC_011683	TCONS_00032823,	18:3038192:3059561:+	0	1	ENSG00000090861	AARS	1
XLOC_008170	TCONS_00023087,	15:5392811:5396287:+	1	0	NA	NA	NA
XLOC_009491	TCONS_00026332,	15:64571851:64602890:-	0	1	ENSG00000075239	ACAT1	1
XLOC_010363	TCONS_00028735,	16:35870487:35871003:-	1	1	NA	NA	NA
XLOC_011684	TCONS_00032825,TCONS_00032824,	18:3060722:3063066:+	0	1	ENSG00000223496	EXOSC6	1
XLOC_008171	TCONS_00023089,TCONS_00023090,TCONS_00023088,	15:5423837:5467629:+	0	1	ENSG00000030066	NUP160	1
XLOC_009492	TCONS_00026333,TCONS_00026334,TCONS_00026335,	15:64615217:64742252:-	0	1	ENSG00000166266	CUL5	1
XLOC_037844	TCONS_00105633,TCONS_00105634,TCONS_00105635,	NW_017189516.1:59481546:59682291:+	0	1	NA	NA	NA
XLOC_010364	TCONS_00028736,	16:35874530:35900000:-	0	1	ENSG00000188404	SELL	1
XLOC_036509	TCONS_00102196,TCONS_00102193,TCONS_00102190,TCONS_00102189,TCONS_00102195,	9:17030915:17225802:+	0	1	ENSG00000146350	TBC1D32	1
XLOC_008172	TCONS_00023094,TCONS_00023091,TCONS_00023095,TCONS_00023092,TCONS_00023096,TCONS_00023093,TCONS_00023097,	15:5479106:5508587:+	0	1	ENSG00000109920	FNBP4	1
XLOC_009493	TCONS_00026336,TCONS_00026337,	15:64798553:64836527:-	0	1	ENSG00000179331	RAB39A	1
XLOC_010365	TCONS_00028741,TCONS_00028740,	16:35906061:35972611:-	0	1	ENSG00000007908	SELE	1
XLOC_011686	TCONS_00032828,	18:3110974:3113611:+	0	1	NA	NA	NA
XLOC_037846	TCONS_00105639,TCONS_00105636,TCONS_00105637,	NW_017189516.1:60341054:60350144:+	1	0	NA	NA	NA
XLOC_008173	TCONS_00023106,TCONS_00023103,TCONS_00023100,TCONS_00023107,TCONS_00023101,	15:5510271:5540593:+	0	1	ENSG00000165923	AGBL2	1
XLOC_010366	TCONS_00028742,	16:35962069:35965223:-	1	0	NA	NA	NA
XLOC_011687	TCONS_00032829,	18:3166466:3167376:+	1	0	NA	NA	NA
XLOC_008174	TCONS_00023108,	15:5543535:5544924:+	1	0	NA	NA	NA
XLOC_009495	TCONS_00026341,	15:65376268:65376803:-	0	1	NA	NA	NA
XLOC_037847	TCONS_00105638,	NW_017189516.1:60346039:60346857:+	1	0	NA	NA	NA
XLOC_010367	TCONS_00028743,	16:35965281:35966452:-	1	0	NA	NA	NA
XLOC_011688	TCONS_00032831,TCONS_00032830,	18:3181324:3181986:+	0	0	ENSG00000235133	RPL35AP22	0
XLOC_008175	TCONS_00023109,	15:5550391:5551999:+	1	0	NA	NA	NA
XLOC_009496	TCONS_00026342,	15:65508778:65510496:-	0	0	ENSG00000261557	AC092725.2	0
XLOC_037848	TCONS_00105647,TCONS_00105644,TCONS_00105641,TCONS_00105645,TCONS_00105642,TCONS_00105646,TCONS_00105643,TCONS_00105640,	NW_017189516.1:60448898:60715415:+	0	1	NA	NA	NA
XLOC_010368	TCONS_00028744,	16:35968621:35972171:-	1	0	NA	NA	NA
XLOC_011689	TCONS_00032837,TCONS_00032834,TCONS_00032840,TCONS_00032838,TCONS_00032835,TCONS_00032832,TCONS_00032839,TCONS_00032836,TCONS_00032833,	18:3602912:3690774:+	0	1	ENSG00000186187	ZNRF1	1
XLOC_036210	TCONS_00101326,TCONS_00101323,TCONS_00101327,TCONS_00101324,TCONS_00101321,TCONS_00101325,TCONS_00101322,	8:76878996:76969689:-	0	1	ENSG00000165115	KIF27	1
XLOC_037849	TCONS_00105650,TCONS_00105648,TCONS_00105649,TCONS_00105655,	NW_017189516.1:60772405:60920522:+	0	1	NA	NA	NA
XLOC_008176	TCONS_00023111,TCONS_00023112,TCONS_00023110,	15:5557362:5574834:+	0	1	ENSG00000109919	MTCH2	1
XLOC_009497	TCONS_00026343,	15:65559835:65564299:-	1	0	NA	NA	NA
XLOC_010369	TCONS_00028745,TCONS_00028746,	16:35975143:35986963:-	1	0	NA	NA	NA
XLOC_036211	TCONS_00101328,	8:76969994:76982247:-	1	0	NA	NA	NA
XLOC_008177	TCONS_00023113,	15:5574898:5578919:+	1	0	NA	NA	NA
XLOC_009498	TCONS_00026344,	15:65571394:66033628:-	0	1	NA	NA	NA
XLOC_036212	TCONS_00101329,	8:76971706:76974199:-	1	1	NA	NA	NA
XLOC_036213	TCONS_00101330,TCONS_00101331,	8:76983174:76995044:-	0	1	ENSG00000165118	C9orf64	1
XLOC_008179	TCONS_00023115,TCONS_00023116,	15:5604851:5609595:+	0	1	ENSG00000123444	KBTBD4	1
XLOC_038870	TCONS_00108081,TCONS_00108079,TCONS_00108080,	NW_017189530.1:399098:401487:+	0	1	NA	NA	NA
XLOC_011390	TCONS_00031934,	17:13185328:13188204:-	1	0	NA	NA	NA
XLOC_011391	TCONS_00031935,	17:13191930:13254819:-	0	1	ENSG00000088992	TESC	1
XLOC_037550	TCONS_00105009,	NW_017189516.1:11340459:11342236:+	1	0	NA	NA	NA
XLOC_036215	TCONS_00101343,TCONS_00101340,TCONS_00101338,TCONS_00101341,TCONS_00101339,TCONS_00101333,TCONS_00101342,TCONS_00101337,	8:77011076:77023300:-	0	1	ENSG00000165119	HNRNPK	1
XLOC_037551	TCONS_00105010,	NW_017189516.1:11344206:11345373:+	1	0	NA	NA	NA
XLOC_038872	TCONS_00108087,TCONS_00108084,TCONS_00108088,TCONS_00108085,TCONS_00108086,TCONS_00108083,	NW_017189530.1:455889:474805:+	0	1	NA	NA	NA
XLOC_011392	TCONS_00031936,TCONS_00031948,TCONS_00031945,TCONS_00031943,TCONS_00031938,TCONS_00031947,TCONS_00031944,TCONS_00031941,TCONS_00031939,	17:13265752:13309595:-	0	1	ENSG00000135108	FBXO21	1
XLOC_037552	TCONS_00105012,TCONS_00105011,	NW_017189516.1:11501531:11556261:+	0	1	NA	NA	NA
XLOC_011393	TCONS_00031949,	17:13323084:13369904:-	0	1	ENSG00000089250	NOS1	1
XLOC_040750	TCONS_00111697,	NW_017212211.1:10045:10873:+	1	0	NA	NA	NA
XLOC_037553	TCONS_00105016,TCONS_00105013,TCONS_00105017,TCONS_00105014,TCONS_00105015,	NW_017189516.1:12110252:12115825:+	0	1	NA	NA	NA
XLOC_038874	TCONS_00108092,TCONS_00108090,	NW_017189530.1:505929:513051:+	0	1	NA	NA	NA
XLOC_010073	TCONS_00028007,	16:72107683:72122711:+	1	1	NA	NA	NA
XLOC_036218	TCONS_00101352,TCONS_00101347,TCONS_00101350,TCONS_00101348,TCONS_00101351,TCONS_00101349,	8:77278935:77349386:-	0	1	ENSG00000197506	SLC28A3	1
XLOC_010074	TCONS_00028008,	16:72127836:72144263:+	0	1	ENSG00000117595	IRF6	1
XLOC_040751	TCONS_00111698,	NW_017212211.1:11634:12020:+	1	0	NA	NA	NA
XLOC_037554	TCONS_00105019,TCONS_00105020,	NW_017189516.1:12400560:12415129:+	0	1	NA	NA	NA
XLOC_038875	TCONS_00108096,TCONS_00108093,TCONS_00108094,TCONS_00108098,TCONS_00108095,	NW_017189530.1:542821:557962:+	0	1	NA	NA	NA
XLOC_011395	TCONS_00031963,TCONS_00031960,TCONS_00031961,	17:14039011:14063100:-	0	1	ENSG00000176871	WSB2	1
XLOC_037555	TCONS_00105024,TCONS_00105025,TCONS_00105023,	NW_017189516.1:12692459:13272732:+	0	1	NA	NA	NA
XLOC_038876	TCONS_00108100,	NW_017189530.1:1138:1681:-	1	0	NA	NA	NA
XLOC_010075	TCONS_00028009,TCONS_00028012,TCONS_00028010,TCONS_00028011,	16:72147939:72154139:+	0	1	ENSG00000162757	C1orf74	1
XLOC_011396	TCONS_00031970,TCONS_00031968,TCONS_00031974,TCONS_00031971,TCONS_00031969,TCONS_00031966,TCONS_00031975,TCONS_00031972,TCONS_00031967,TCONS_00031964,TCONS_00031976,TCONS_00031973,	17:14066007:14106123:-	0	1	ENSG00000176834	VSIG10	1
XLOC_040753	TCONS_00111703,	NW_017212253.1:2019:8362:+	0	0	NA	NA	NA
XLOC_037556	TCONS_00105027,	NW_017189516.1:13283469:13286009:+	1	0	NA	NA	NA
XLOC_038877	TCONS_00108103,TCONS_00108104,TCONS_00108101,TCONS_00108105,TCONS_00108102,TCONS_00108106,	NW_017189530.1:1927:77583:-	0	1	NA	NA	NA
XLOC_010076	TCONS_00028013,	16:72192283:72195245:+	1	0	NA	NA	NA
XLOC_040754	TCONS_00111705,TCONS_00111706,TCONS_00111707,TCONS_00111708,	NW_017212253.1:12115:16794:+	0	0	NA	NA	NA
XLOC_037557	TCONS_00105028,	NW_017189516.1:13365781:13368622:+	1	0	NA	NA	NA
XLOC_038878	TCONS_00108115,TCONS_00108110,TCONS_00108111,	NW_017189530.1:80875:95397:-	0	1	NA	NA	NA
XLOC_010077	TCONS_00028015,TCONS_00028021,TCONS_00028016,TCONS_00028022,TCONS_00028017,TCONS_00028014,	16:72262777:72344460:+	0	1	ENSG00000196878	LAMB3	1
XLOC_011398	TCONS_00031985,TCONS_00031982,TCONS_00031986,TCONS_00031983,TCONS_00031980,TCONS_00031987,TCONS_00031984,TCONS_00031981,	17:14152880:14339579:-	0	1	ENSG00000135090	TAOK3	1
XLOC_037241	TCONS_00104270,	9:64077632:64079531:-	1	0	NA	NA	NA
XLOC_037558	TCONS_00105029,	NW_017189516.1:13936670:13938250:+	1	0	NA	NA	NA
XLOC_038879	TCONS_00108116,TCONS_00108117,	NW_017189530.1:109380:138243:-	0	1	NA	NA	NA
XLOC_010078	TCONS_00028018,	16:72297017:72297831:+	1	0	NA	NA	NA
XLOC_011399	TCONS_00031988,	17:14216900:14217714:-	0	1	NA	NA	NA
XLOC_037242	TCONS_00104271,	9:64147100:64149521:-	0	1	ENSG00000164442	CITED2	1
XLOC_037559	TCONS_00105030,	NW_017189516.1:13939362:13940258:+	1	0	NA	NA	NA
XLOC_040756	TCONS_00111710,	NW_017212254.1:10215:10736:+	1	1	NA	NA	NA
XLOC_010079	TCONS_00028019,	16:72298172:72300094:+	1	0	NA	NA	NA
XLOC_037244	TCONS_00104273,	9:64358855:64360536:-	1	0	NA	NA	NA
XLOC_037245	TCONS_00104274,	9:66154006:66246277:-	1	0	NA	NA	NA
XLOC_037247	TCONS_00104276,	9:67011161:67011574:-	1	1	NA	NA	NA
XLOC_037248	TCONS_00104277,	9:67233150:67234876:-	1	0	NA	NA	NA
XLOC_006700	TCONS_00019201,TCONS_00019202,	13:52956439:52966106:-	1	0	NA	NA	NA
XLOC_040460	TCONS_00111301,TCONS_00111302,	NW_017202221.1:205:12687:-	1	0	NA	NA	NA
XLOC_037249	TCONS_00104278,	9:67235535:67237970:-	1	0	NA	NA	NA
XLOC_006701	TCONS_00019207,TCONS_00019204,TCONS_00019205,TCONS_00019206,TCONS_00019203,	13:52968993:52987426:-	0	1	ENSG00000203880	PCMTD2	1
XLOC_006703	TCONS_00019215,TCONS_00019212,TCONS_00019216,TCONS_00019213,TCONS_00019214,	13:53099266:53119904:-	0	1	NA	NA	NA
XLOC_038587	TCONS_00107348,	NW_017189517.1:7645943:7682272:-	0	1	NA	NA	NA
XLOC_006704	TCONS_00019217,	13:53112466:53114214:-	1	0	NA	NA	NA
XLOC_006705	TCONS_00019218,	13:53115526:53116831:-	1	0	NA	NA	NA
XLOC_006706	TCONS_00019227,TCONS_00019219,TCONS_00019230,TCONS_00019225,TCONS_00019222,TCONS_00019229,TCONS_00019226,TCONS_00019223,	13:53125287:53132799:-	0	1	ENSG00000171703	TCEA2	1
XLOC_040466	TCONS_00111312,TCONS_00111310,TCONS_00111308,TCONS_00111314,TCONS_00111311,TCONS_00111309,	NW_017202378.1:3775:18866:-	0	0	NA	NA	NA
XLOC_006707	TCONS_00019232,TCONS_00019231,	13:53156897:53192582:-	0	1	ENSG00000101161	PRPF6	1
XLOC_040467	TCONS_00111313,	NW_017202378.1:9460:11339:-	1	0	NA	NA	NA
XLOC_006709	TCONS_00019234,	13:53222927:53226106:-	1	0	NA	NA	NA
XLOC_038290	TCONS_00106706,TCONS_00106712,TCONS_00106707,TCONS_00106710,TCONS_00106708,TCONS_00106714,TCONS_00106711,TCONS_00106709,	NW_017189516.1:62163015:62323257:-	0	1	NA	NA	NA
XLOC_040469	TCONS_00111316,	NW_017202475.1:1523:4996:+	1	0	NA	NA	NA
XLOC_007730	TCONS_00021994,	14:37555681:37561958:-	0	1	ENSG00000164687	FABP5	1
XLOC_006410	TCONS_00018386,	13:17234961:17274832:-	0	1	ENSG00000148459	PDSS1	1
XLOC_007731	TCONS_00021995,	14:37965082:37966058:-	1	0	NA	NA	NA
XLOC_006411	TCONS_00018387,TCONS_00018390,TCONS_00018388,TCONS_00018389,	13:17301749:17384301:-	0	1	ENSG00000077420	APBB1IP	1
XLOC_007732	TCONS_00021996,	14:38307893:38309418:-	1	0	NA	NA	NA
XLOC_007733	TCONS_00021999,TCONS_00022000,TCONS_00021997,TCONS_00022001,TCONS_00021998,	14:38349680:38383286:-	0	1	ENSG00000205189	ZBTB10	1
XLOC_040171	TCONS_00110891,	NW_017193322.1:1259:2373:-	1	0	NA	NA	NA
XLOC_006412	TCONS_00018391,	13:17396271:17397663:-	1	0	NA	NA	NA
XLOC_006413	TCONS_00018392,	13:17404839:17405791:-	1	0	NA	NA	NA
XLOC_006414	TCONS_00018399,TCONS_00018396,TCONS_00018393,TCONS_00018397,TCONS_00018394,TCONS_00018398,TCONS_00018395,	13:17410069:17519533:-	0	1	ENSG00000108100	CCNY	1
XLOC_007735	TCONS_00022003,	14:38817459:38821099:-	1	0	NA	NA	NA
XLOC_007736	TCONS_00022004,	14:39075216:39076921:-	1	0	NA	NA	NA
XLOC_006415	TCONS_00018400,TCONS_00018412,TCONS_00018407,TCONS_00018401,TCONS_00018413,TCONS_00018410,TCONS_00018408,TCONS_00018405,TCONS_00018402,TCONS_00018414,TCONS_00018411,TCONS_00018409,TCONS_00018403,	13:17543718:17610568:-	0	1	ENSG00000095794	CREM	1
XLOC_006416	TCONS_00018415,	13:17787455:17794670:-	1	0	NA	NA	NA
XLOC_007737	TCONS_00022005,	14:39078154:39080879:-	1	0	NA	NA	NA
XLOC_006417	TCONS_00018417,TCONS_00018420,	13:17794709:17803734:-	1	0	ENSG00000226386	PARD3-AS1	0
XLOC_010950	TCONS_00030585,TCONS_00030582,	17:17202934:17258489:+	0	1	ENSG00000089041	P2RX7	1
XLOC_006418	TCONS_00018421,TCONS_00018422,TCONS_00018423,	13:18331172:18362861:-	1	0	NA	NA	NA
XLOC_010951	TCONS_00030586,TCONS_00030587,	17:17282022:17299072:+	0	1	ENSG00000135124	P2RX4	1
XLOC_006419	TCONS_00018424,	13:18380359:18382334:-	1	0	NA	NA	NA
XLOC_010952	TCONS_00030588,	17:17355763:17357428:+	1	0	NA	NA	NA
XLOC_010954	TCONS_00030590,	17:17437988:17458301:+	0	1	NA	NA	NA
XLOC_006120	TCONS_00017607,TCONS_00017610,TCONS_00017608,TCONS_00017611,TCONS_00017609,	13:62545241:62683536:+	0	1	ENSG00000078699	CBFA2T2	1
XLOC_010955	TCONS_00030591,	17:17462792:17464616:+	0	0	NA	NA	NA
XLOC_008763	TCONS_00024528,	15:501448:547877:-	0	1	ENSG00000166900	STX3	1
XLOC_010956	TCONS_00030599,TCONS_00030593,TCONS_00030597,TCONS_00030594,TCONS_00030592,	17:17581403:17636766:+	0	1	ENSG00000276045	ORAI1	1
XLOC_010957	TCONS_00030595,	17:17591172:17592855:+	1	0	NA	NA	NA
XLOC_036800	TCONS_00103010,TCONS_00103011,TCONS_00103012,	9:74333004:74344394:+	0	1	NA	NA	NA
XLOC_007444	TCONS_00021173,	14:80615439:80619402:+	0	1	ENSG00000160932	LY6E	1
XLOC_008765	TCONS_00024530,	15:580151:587435:-	1	1	NA	NA	NA
XLOC_010958	TCONS_00030596,	17:17592912:17594298:+	1	0	NA	NA	NA
XLOC_006124	TCONS_00017615,	13:62747859:62749214:+	1	1	NA	NA	NA
XLOC_008766	TCONS_00024531,	15:613912:615067:-	1	1	NA	NA	NA
XLOC_010959	TCONS_00030598,	17:17626276:17628238:+	1	0	NA	NA	NA
XLOC_036802	TCONS_00103015,	9:74345512:74348727:+	1	0	NA	NA	NA
XLOC_006125	TCONS_00017616,	13:62752127:62756665:+	1	0	NA	NA	NA
XLOC_007446	TCONS_00021175,TCONS_00021176,	14:80699190:80701787:+	0	1	ENSG00000277494	GPIHBP1	1
XLOC_008767	TCONS_00024534,TCONS_00024532,	15:615613:648227:-	0	0	NA	NA	NA
XLOC_036803	TCONS_00103017,TCONS_00103018,	9:74364855:74372271:+	0	1	NA	NA	NA
XLOC_006126	TCONS_00017620,TCONS_00017618,TCONS_00017621,TCONS_00017619,TCONS_00017622,TCONS_00017617,TCONS_00017623,	13:62761999:62804100:+	0	1	ENSG00000131061	ZNF341	1
XLOC_007447	TCONS_00021183,TCONS_00021180,TCONS_00021178,TCONS_00021184,TCONS_00021181,TCONS_00021179,TCONS_00021182,TCONS_00021177,	14:80707059:80724924:+	0	1	NA	NA	NA
XLOC_008768	TCONS_00024535,	15:691324:693842:-	1	0	NA	NA	NA
XLOC_006127	TCONS_00017627,TCONS_00017624,TCONS_00017625,TCONS_00017626,	13:62814549:62861236:+	0	1	ENSG00000101421	CHMP4B	1
XLOC_011980	TCONS_00033751,TCONS_00033749,TCONS_00033743,TCONS_00033758,TCONS_00033740,TCONS_00033755,TCONS_00033752,TCONS_00033744,TCONS_00033759,TCONS_00033756,TCONS_00033739,TCONS_00033753,TCONS_00033748,TCONS_00033745,TCONS_00033742,TCONS_00033757,TCONS_00033754,	18:40421145:40439241:+	0	1	ENSG00000102984	ZNF821	1
XLOC_007448	TCONS_00021189,TCONS_00021186,TCONS_00021187,TCONS_00021190,TCONS_00021188,TCONS_00021185,TCONS_00021191,	14:80734866:80741065:+	0	1	ENSG00000185730	ZNF696	1
XLOC_008769	TCONS_00024536,	15:732457:735151:-	1	0	NA	NA	NA
XLOC_007449	TCONS_00021192,	14:80779231:80788379:+	0	1	ENSG00000158106	RHPN1	1
XLOC_010660	TCONS_00029745,	16:69907056:69908461:-	1	0	NA	NA	NA
XLOC_011981	TCONS_00033761,	18:40453440:40455155:+	1	0	NA	NA	NA
XLOC_006128	TCONS_00017632,TCONS_00017633,TCONS_00017630,TCONS_00017628,TCONS_00017634,TCONS_00017631,TCONS_00017629,	13:62968815:63053807:+	0	1	ENSG00000125970	RALY	1
XLOC_010661	TCONS_00029746,	16:69908706:69911702:-	1	0	NA	NA	NA
XLOC_011982	TCONS_00033762,	18:40456142:40457043:+	1	0	NA	NA	NA
XLOC_006129	TCONS_00017635,	13:63139750:63140467:+	0	0	NA	NA	NA
XLOC_009790	TCONS_00027101,TCONS_00027102,	16:37286455:37330116:+	0	1	ENSG00000094963	FMO2	1
XLOC_010662	TCONS_00029747,	16:69912228:69913028:-	1	0	NA	NA	NA
XLOC_011983	TCONS_00033763,TCONS_00033764,	18:40473998:40556206:+	0	1	ENSG00000166747	AP1G1	1
XLOC_009791	TCONS_00027105,TCONS_00027106,TCONS_00027103,	16:37336303:37378094:+	0	1	ENSG00000010932	FMO1	1
XLOC_010663	TCONS_00029748,	16:69913147:69913645:-	1	0	NA	NA	NA
XLOC_010664	TCONS_00029749,	16:69914831:69915407:-	1	0	NA	NA	NA
XLOC_009792	TCONS_00027110,TCONS_00027108,TCONS_00027114,TCONS_00027111,TCONS_00027112,TCONS_00027107,	16:37395364:37436630:+	0	1	ENSG00000076258	FMO4	1
XLOC_036809	TCONS_00103027,	9:74407828:74408561:+	1	1	NA	NA	NA
XLOC_011985	TCONS_00033766,TCONS_00033772,TCONS_00033767,TCONS_00033770,TCONS_00033771,	18:40559912:40622780:+	0	1	ENSG00000040199	PHLPP2	1
XLOC_009793	TCONS_00027115,	16:37441560:37443015:+	1	0	NA	NA	NA
XLOC_008472	TCONS_00023781,TCONS_00023782,	15:35572264:35583454:+	0	1	ENSG00000110148	CCKBR	1
XLOC_011986	TCONS_00033775,TCONS_00033776,TCONS_00033773,TCONS_00033774,	18:40681089:40691541:+	0	1	ENSG00000198650	TAT	1
XLOC_011987	TCONS_00033777,	18:40714394:40715866:+	1	0	NA	NA	NA
XLOC_007152	TCONS_00020472,TCONS_00020470,TCONS_00020468,TCONS_00020471,TCONS_00020469,	14:17891429:17989586:+	0	1	ENSG00000147669	POLR2K	1
XLOC_008473	TCONS_00023785,	15:35690157:35694679:+	0	1	ENSG00000166311	SMPD1	1
XLOC_009794	TCONS_00027116,	16:37444493:37445443:+	1	0	NA	NA	NA
XLOC_010666	TCONS_00029751,	16:69920917:69921459:-	1	0	NA	NA	NA
XLOC_010667	TCONS_00029752,	16:70074829:70126246:-	0	1	ENSG00000143476	DTL	1
XLOC_007153	TCONS_00020475,TCONS_00020473,TCONS_00020477,TCONS_00020474,	14:17990029:18077410:+	0	1	ENSG00000104450	SPAG1	1
XLOC_008474	TCONS_00023786,	15:35729009:35738966:+	0	0	NA	NA	NA
XLOC_009795	TCONS_00027117,	16:37446849:37448601:+	1	0	NA	NA	NA
XLOC_011988	TCONS_00033780,TCONS_00033778,TCONS_00033781,TCONS_00033779,	18:40783904:40794643:+	0	1	ENSG00000157429	ZNF19	1
XLOC_009796	TCONS_00027133,TCONS_00027130,TCONS_00027128,TCONS_00027122,TCONS_00027131,TCONS_00027129,TCONS_00027126,TCONS_00027118,TCONS_00027132,TCONS_00027121,TCONS_00027119,	16:37511476:37606546:+	0	1	ENSG00000117523	PRRC2C	1
XLOC_007154	TCONS_00020478,	14:18104333:18106702:+	0	0	NA	NA	NA
XLOC_008475	TCONS_00023789,TCONS_00023787,TCONS_00023788,	15:35778037:35784275:+	0	1	ENSG00000132286	TIMM10B	1
XLOC_010668	TCONS_00029757,TCONS_00029754,TCONS_00029758,TCONS_00029755,TCONS_00029756,TCONS_00029753,	16:70211690:70219016:-	1	0	NA	NA	NA
XLOC_011989	TCONS_00033782,	18:40800358:40801936:+	1	0	NA	NA	NA
XLOC_036511	TCONS_00102198,	9:18881164:19054069:+	0	1	ENSG00000111885	MAN1A1	1
XLOC_008476	TCONS_00023790,	15:35790738:35854785:+	0	1	ENSG00000179532	DNHD1	1
XLOC_009797	TCONS_00027137,TCONS_00027134,TCONS_00027135,TCONS_00027136,	16:37609161:37616563:+	1	0	ENSG00000283683	MYOCOS	1
XLOC_010669	TCONS_00029759,	16:70499534:70500544:-	1	0	NA	NA	NA
XLOC_036512	TCONS_00102207,TCONS_00102201,TCONS_00102210,TCONS_00102205,	9:19161450:19323440:+	0	1	ENSG00000111879	FAM184A	1
XLOC_008477	TCONS_00023795,TCONS_00023792,TCONS_00023793,TCONS_00023794,	15:35881751:35888988:+	0	1	ENSG00000166333	ILK	1
XLOC_009798	TCONS_00027138,	16:37697010:37698129:+	1	0	NA	NA	NA
XLOC_009799	TCONS_00027140,TCONS_00027139,	16:37713061:37729994:+	0	1	ENSG00000010165	METTL13	1
XLOC_036513	TCONS_00102218,TCONS_00102215,TCONS_00102212,TCONS_00102219,TCONS_00102216,TCONS_00102213,TCONS_00102217,TCONS_00102214,TCONS_00102211,	9:19343984:19434236:+	0	1	ENSG00000111877	MCM9	1
XLOC_007157	TCONS_00020483,TCONS_00020484,	14:19297864:19470258:+	0	1	ENSG00000083307	GRHL2	1
XLOC_036514	TCONS_00102232,TCONS_00102230,TCONS_00102225,TCONS_00102231,TCONS_00102229,TCONS_00102223,TCONS_00102220,	9:19434314:19468466:+	0	0	NA	NA	NA
XLOC_037850	TCONS_00105657,	NW_017189516.1:60933403:61135463:+	0	1	NA	NA	NA
XLOC_010370	TCONS_00028747,TCONS_00028748,	16:35988958:35994506:-	0	1	ENSG00000171806	METTL18	1
XLOC_036515	TCONS_00102224,	9:19441282:19442903:+	1	0	NA	NA	NA
XLOC_011691	TCONS_00032845,TCONS_00032842,TCONS_00032843,TCONS_00032844,	18:3712800:3742910:+	0	1	ENSG00000184517	ZFP1	1
XLOC_007159	TCONS_00020487,TCONS_00020486,	14:20409749:20413084:+	1	0	ENSG00000283959	AP002851.1	0
XLOC_036516	TCONS_00102226,	9:19444293:19445255:+	1	0	NA	NA	NA
XLOC_010371	TCONS_00028752,TCONS_00028761,TCONS_00028759,TCONS_00028756,TCONS_00028753,TCONS_00028750,TCONS_00028762,TCONS_00028757,TCONS_00028754,TCONS_00028749,TCONS_00028763,TCONS_00028758,TCONS_00028755,	16:36042701:36088208:-	0	1	ENSG00000000457	SCYL3	1
XLOC_011692	TCONS_00032846,	18:3759259:3759654:+	1	1	ENSG00000227004	AC108032.1	0
XLOC_037852	TCONS_00105661,TCONS_00105659,TCONS_00105662,TCONS_00105660,	NW_017189516.1:61603522:61658235:+	0	1	NA	NA	NA
XLOC_010372	TCONS_00028751,	16:36043154:36044148:-	0	1	NA	NA	NA
XLOC_036517	TCONS_00102227,	9:19445647:19447394:+	1	0	NA	NA	NA
XLOC_008180	TCONS_00023137,TCONS_00023134,TCONS_00023117,TCONS_00023131,TCONS_00023129,TCONS_00023140,TCONS_00023123,TCONS_00023120,TCONS_00023135,TCONS_00023118,TCONS_00023141,TCONS_00023124,TCONS_00023139,TCONS_00023121,TCONS_00023136,TCONS_00023119,TCONS_00023133,TCONS_00023130,TCONS_00023125,	15:5632656:5703177:+	0	1	ENSG00000149187	CELF1	1
XLOC_037853	TCONS_00105663,	NW_017189516.1:61686330:61692757:+	1	0	NA	NA	NA
XLOC_010373	TCONS_00028764,	16:36098668:36102717:-	1	0	NA	NA	NA
XLOC_036518	TCONS_00102228,	9:19449013:19450379:+	1	0	NA	NA	NA
XLOC_037854	TCONS_00105664,	NW_017189516.1:61692810:61699108:+	1	0	NA	NA	NA
XLOC_036519	TCONS_00102233,	9:19465109:19466592:+	1	0	NA	NA	NA
XLOC_008181	TCONS_00023142,	15:5703582:5705995:+	1	0	NA	NA	NA
XLOC_010374	TCONS_00028765,	16:36103081:36103914:-	1	0	NA	NA	NA
XLOC_011695	TCONS_00032849,	18:3959916:3961789:+	1	0	NA	NA	NA
XLOC_008182	TCONS_00023145,	15:5719352:5728197:+	0	1	ENSG00000165917	RAPSN	1
XLOC_037855	TCONS_00105673,TCONS_00105670,TCONS_00105668,TCONS_00105674,TCONS_00105669,TCONS_00105666,TCONS_00105672,TCONS_00105667,	NW_017189516.1:62322017:62381926:+	0	1	NA	NA	NA
XLOC_010375	TCONS_00028767,TCONS_00028766,	16:36107980:36253843:-	0	1	ENSG00000075945	KIFAP3	1
XLOC_008183	TCONS_00023146,	15:5731628:5737570:+	0	1	ENSG00000165916	PSMC3	1
XLOC_010376	TCONS_00028769,	16:36629886:36633133:-	1	0	ENSG00000231407	AL354732.1	0
XLOC_011697	TCONS_00032854,TCONS_00032851,TCONS_00032852,TCONS_00032853,	18:4102467:4113471:+	0	1	ENSG00000034713	GABARAPL2	1
XLOC_008184	TCONS_00023149,TCONS_00023147,TCONS_00023148,	15:5763922:5767513:+	1	0	NA	NA	NA
XLOC_010377	TCONS_00028770,TCONS_00028771,TCONS_00028772,	16:37472458:37504004:-	1	0	NA	NA	NA
XLOC_011698	TCONS_00032855,	18:4115826:4129084:+	0	0	NA	NA	NA
XLOC_008185	TCONS_00023151,TCONS_00023152,TCONS_00023150,	15:5770987:5787874:+	0	1	ENSG00000066336	SPI1	1
XLOC_010378	TCONS_00028773,	16:37485092:37488742:-	1	0	NA	NA	NA
XLOC_011699	TCONS_00032857,TCONS_00032856,	18:4169995:4178502:+	0	1	ENSG00000166848	TERF2IP	1
XLOC_036220	TCONS_00101360,TCONS_00101358,TCONS_00101355,TCONS_00101361,TCONS_00101359,TCONS_00101356,TCONS_00101357,TCONS_00101354,	8:78600749:78791328:-	0	1	ENSG00000135049	AGTPBP1	1
XLOC_010379	TCONS_00028776,TCONS_00028777,TCONS_00028775,	16:37622376:37636537:-	0	1	ENSG00000034971	MYOC	1
XLOC_036221	TCONS_00101367,TCONS_00101364,TCONS_00101368,TCONS_00101366,	8:78992302:79050560:-	0	1	ENSG00000135052	GOLM1	1
XLOC_008187	TCONS_00023163,TCONS_00023155,TCONS_00023161,TCONS_00023159,TCONS_00023156,TCONS_00023162,TCONS_00023157,	15:5862158:5876077:+	0	1	ENSG00000134575	ACP2	1
XLOC_036222	TCONS_00101370,TCONS_00101369,	8:79182661:79196276:-	0	1	NA	NA	NA
XLOC_008188	TCONS_00023166,TCONS_00023164,TCONS_00023165,	15:5903410:5912688:+	0	1	ENSG00000165912	PACSIN3	1
XLOC_036223	TCONS_00101384,TCONS_00101379,TCONS_00101376,TCONS_00101373,TCONS_00101385,TCONS_00101382,TCONS_00101377,TCONS_00101374,TCONS_00101371,TCONS_00101383,TCONS_00101380,TCONS_00101378,	8:79201844:79259639:-	0	1	ENSG00000083223	ZCCHC6	1
XLOC_008189	TCONS_00023171,TCONS_00023169,TCONS_00023167,TCONS_00023170,TCONS_00023168,	15:5913299:5924031:+	0	1	ENSG00000149182	ARFGAP2	1
XLOC_036224	TCONS_00101387,TCONS_00101388,	8:79871524:79875249:-	0	1	ENSG00000180447	GAS1	1
XLOC_037560	TCONS_00105031,	NW_017189516.1:14796387:14798923:+	0	1	NA	NA	NA
XLOC_010080	TCONS_00028020,	16:72300180:72301879:+	1	0	NA	NA	NA
XLOC_037561	TCONS_00105034,TCONS_00105035,	NW_017189516.1:14864846:14870077:+	0	1	NA	NA	NA
XLOC_038882	TCONS_00108124,TCONS_00108125,TCONS_00108122,TCONS_00108123,	NW_017189530.1:356741:375958:-	0	1	NA	NA	NA
XLOC_010081	TCONS_00028024,	16:72404600:72407995:+	0	0	NA	NA	NA
XLOC_037562	TCONS_00105036,	NW_017189516.1:14947045:14948447:+	1	0	NA	NA	NA
XLOC_038883	TCONS_00108126,	NW_017189530.1:381367:382416:-	0	1	NA	NA	NA
XLOC_038884	TCONS_00108127,	NW_017189530.1:382879:385339:-	0	0	NA	NA	NA
XLOC_037563	TCONS_00105037,	NW_017189516.1:14950178:14951608:+	1	1	NA	NA	NA
XLOC_010083	TCONS_00028032,TCONS_00028034,	16:73724198:73956525:+	0	1	ENSG00000076356	PLXNA2	1
XLOC_036228	TCONS_00101393,	8:80777530:80828989:-	0	1	ENSG00000130957	FBP2	1
XLOC_036229	TCONS_00101394,	8:80830402:80846493:-	1	0	NA	NA	NA
XLOC_040761	TCONS_00111715,	NW_017212272.1:1438:2575:+	1	0	NA	NA	NA
XLOC_010084	TCONS_00028036,	16:74021935:74023483:+	1	0	NA	NA	NA
XLOC_040762	TCONS_00111722,TCONS_00111717,TCONS_00111723,TCONS_00111720,TCONS_00111718,TCONS_00111724,TCONS_00111719,TCONS_00111716,	NW_017212272.1:3605:25988:+	0	1	NA	NA	NA
XLOC_037565	TCONS_00105039,TCONS_00105040,	NW_017189516.1:15407676:15624794:+	0	1	NA	NA	NA
XLOC_010085	TCONS_00028040,TCONS_00028038,TCONS_00028039,	16:74070942:74094168:+	0	1	ENSG00000174059	CD34	1
XLOC_038887	TCONS_00108130,TCONS_00108131,	NW_017189530.1:387900:389851:-	0	1	NA	NA	NA
XLOC_040763	TCONS_00111725,	NW_017212272.1:1851:3561:-	1	0	NA	NA	NA
XLOC_010086	TCONS_00028041,	16:74117667:74152640:+	0	0	NA	NA	NA
XLOC_037250	TCONS_00104281,TCONS_00104279,TCONS_00104282,TCONS_00104283,TCONS_00104280,TCONS_00104284,	9:67239081:67456374:-	0	1	ENSG00000010818	HIVEP2	1
XLOC_040764	TCONS_00111729,TCONS_00111726,	NW_017212294.1:178:17806:+	0	0	NA	NA	NA
XLOC_038888	TCONS_00108132,TCONS_00108133,	NW_017189530.1:392858:397105:-	0	1	NA	NA	NA
XLOC_040765	TCONS_00111731,	NW_017212296.1:12033:16757:-	1	0	NA	NA	NA
XLOC_037568	TCONS_00105045,TCONS_00105051,	NW_017189516.1:16119871:16157124:+	0	1	NA	NA	NA
XLOC_038889	TCONS_00108134,	NW_017189530.1:397223:398979:-	1	0	NA	NA	NA
XLOC_010088	TCONS_00028043,	16:74178500:74181599:+	0	0	ENSG00000203709	C1orf132	0
XLOC_037254	TCONS_00104290,TCONS_00104288,TCONS_00104291,TCONS_00104289,TCONS_00104292,	9:67922373:67950416:-	0	1	ENSG00000189007	ADAT2	1
XLOC_040768	TCONS_00111735,	NW_017212333.1:389:1536:-	0	1	NA	NA	NA
XLOC_037255	TCONS_00104296,TCONS_00104297,TCONS_00104294,TCONS_00104295,	9:67982965:68011758:-	0	1	ENSG00000001036	FUCA2	1
XLOC_038591	TCONS_00107352,	NW_017189517.1:9671460:9672306:-	0	1	NA	NA	NA
XLOC_038592	TCONS_00107353,	NW_017189517.1:9730480:9772506:-	0	1	NA	NA	NA
XLOC_037257	TCONS_00104307,TCONS_00104304,TCONS_00104301,TCONS_00104308,TCONS_00104305,TCONS_00104302,TCONS_00104306,TCONS_00104303,TCONS_00104300,TCONS_00104299,	9:68407773:68503237:-	0	1	ENSG00000118495	PLAGL1	1
XLOC_037258	TCONS_00104310,TCONS_00104309,	9:68534978:68535689:-	0	1	ENSG00000169976	SF3B5	1
XLOC_006710	TCONS_00019239,TCONS_00019236,TCONS_00019237,TCONS_00019238,TCONS_00019235,	13:53228440:53257795:-	0	1	ENSG00000101152	DNAJC5	1
XLOC_038594	TCONS_00107358,TCONS_00107355,TCONS_00107356,TCONS_00107357,	NW_017189517.1:10210614:10224456:-	0	1	NA	NA	NA
XLOC_037259	TCONS_00104313,TCONS_00104314,TCONS_00104311,	9:68604918:68644649:-	0	0	NA	NA	NA
XLOC_006711	TCONS_00019241,TCONS_00019242,TCONS_00019243,TCONS_00019240,	13:53261672:53277835:-	0	1	ENSG00000101150	TPD52L2	1
XLOC_040471	TCONS_00111318,	NW_017202575.1:4370:11684:-	0	1	NA	NA	NA
XLOC_038595	TCONS_00107363,TCONS_00107360,TCONS_00107359,TCONS_00107362,	NW_017189517.1:10233134:10261453:-	0	0	NA	NA	NA
XLOC_040472	TCONS_00111319,	NW_017202582.1:932:2345:+	1	0	NA	NA	NA
XLOC_006713	TCONS_00019245,	13:53352356:53355918:-	0	1	ENSG00000125520	SLC2A4RG	1
XLOC_006714	TCONS_00019247,TCONS_00019253,TCONS_00019250,TCONS_00019248,TCONS_00019254,TCONS_00019251,TCONS_00019249,TCONS_00019246,TCONS_00019252,	13:53356343:53369694:-	0	1	NA	NA	NA
XLOC_038597	TCONS_00107364,	NW_017189517.1:10301296:10301774:-	0	0	NA	NA	NA
XLOC_038598	TCONS_00107365,	NW_017189517.1:10330275:10338073:-	0	1	NA	NA	NA
XLOC_006716	TCONS_00019261,TCONS_00019256,TCONS_00019270,TCONS_00019268,TCONS_00019265,TCONS_00019257,TCONS_00019271,TCONS_00019269,TCONS_00019266,TCONS_00019260,TCONS_00019258,TCONS_00019267,	13:53376787:53399261:-	0	1	NA	NA	NA
XLOC_006717	TCONS_00019274,	13:53414598:53417122:-	1	0	NA	NA	NA
XLOC_040478	TCONS_00111325,	NW_017202952.1:11815:13913:+	0	0	NA	NA	NA
XLOC_006719	TCONS_00019276,TCONS_00019277,TCONS_00019278,	13:53459605:53461533:-	0	1	ENSG00000125534	PPDPF	1
XLOC_007741	TCONS_00022009,TCONS_00022012,TCONS_00022013,TCONS_00022010,	14:40034005:40047406:-	0	0	NA	NA	NA
XLOC_006421	TCONS_00018426,	13:18964572:18967644:-	0	0	NA	NA	NA
XLOC_007742	TCONS_00022015,	14:40088020:40100173:-	1	0	NA	NA	NA
XLOC_040181	TCONS_00110901,	NW_017193493.1:22576:24112:+	1	0	NA	NA	NA
XLOC_006422	TCONS_00018427,	13:19162041:19166105:-	1	0	NA	NA	NA
XLOC_007743	TCONS_00022016,TCONS_00022017,	14:40112861:40118246:-	1	0	NA	NA	NA
XLOC_040182	TCONS_00110902,	NW_017193493.1:24556:29390:+	1	0	NA	NA	NA
XLOC_006423	TCONS_00018428,	13:19166221:19171032:-	1	0	NA	NA	NA
XLOC_007744	TCONS_00022018,TCONS_00022019,TCONS_00022022,	14:40122741:40173140:-	0	1	ENSG00000104427	ZC2HC1A	1
XLOC_006424	TCONS_00018429,	13:19171470:19174312:-	1	0	NA	NA	NA
XLOC_007745	TCONS_00022026,TCONS_00022024,TCONS_00022025,	14:40223221:40320887:-	0	1	ENSG00000171033	PKIA	1
XLOC_006425	TCONS_00018432,TCONS_00018436,TCONS_00018433,TCONS_00018430,TCONS_00018437,TCONS_00018435,	13:19179118:19243985:-	1	0	NA	NA	NA
XLOC_007746	TCONS_00022027,	14:40355623:40356196:-	1	1	ENSG00000230043	TMSB4XP6	0
XLOC_006426	TCONS_00018438,	13:19201421:19202763:-	1	0	NA	NA	NA
XLOC_006427	TCONS_00018441,TCONS_00018439,TCONS_00018440,	13:19251120:19257658:-	1	0	NA	NA	NA
XLOC_010960	TCONS_00030601,TCONS_00030600,	17:17663093:17707127:+	0	1	ENSG00000188735	TMEM120B	1
XLOC_010961	TCONS_00030604,TCONS_00030602,TCONS_00030603,	17:17729519:17754567:+	0	1	ENSG00000139718	SETD1B	1
XLOC_040189	TCONS_00110909,	NW_017193696.1:2240:2972:-	0	1	NA	NA	NA
XLOC_010962	TCONS_00030612,TCONS_00030607,TCONS_00030610,TCONS_00030608,TCONS_00030609,TCONS_00030606,	17:17791923:17882373:+	0	1	NA	NA	NA
XLOC_007450	TCONS_00021195,	14:80894068:80895277:+	1	0	NA	NA	NA
XLOC_010964	TCONS_00030616,TCONS_00030613,TCONS_00030614,	17:17897086:17928050:+	0	1	ENSG00000110987	BCL7A	1
XLOC_007451	TCONS_00021198,TCONS_00021200,TCONS_00021199,TCONS_00021196,TCONS_00021201,TCONS_00021197,	14:80897742:80907133:+	0	1	ENSG00000104518	GSDMD	1
XLOC_010965	TCONS_00030624,TCONS_00030621,TCONS_00030619,TCONS_00030622,TCONS_00030623,TCONS_00030620,TCONS_00030618,	17:17943308:18002223:+	0	1	ENSG00000175727	MLXIP	1
XLOC_006131	TCONS_00017640,	13:63248743:63249542:+	0	1	ENSG00000101440	ASIP	1
XLOC_007452	TCONS_00021202,TCONS_00021203,	14:80933450:80937849:+	0	1	ENSG00000179886	TIGD5	1
XLOC_008774	TCONS_00024541,	15:751878:753649:-	0	1	NA	NA	NA
XLOC_007453	TCONS_00021204,	14:80945551:80946208:+	1	1	NA	NA	NA
XLOC_007454	TCONS_00021206,TCONS_00021205,	14:80967318:80978815:+	0	1	ENSG00000183309	ZNF623	1
XLOC_006133	TCONS_00017644,TCONS_00017642,TCONS_00017643,	13:63363104:63462630:+	0	1	ENSG00000078747	ITCH	1
XLOC_010968	TCONS_00030630,TCONS_00030628,TCONS_00030631,TCONS_00030629,TCONS_00030632,	17:18069969:18074907:+	0	0	NA	NA	NA
XLOC_006134	TCONS_00017645,	13:63465549:63483202:+	0	1	ENSG00000125971	DYNLRB1	1
XLOC_010969	TCONS_00030636,TCONS_00030634,	17:18299644:18367807:+	0	1	ENSG00000184445	KNTC1	1
XLOC_006135	TCONS_00017647,TCONS_00017648,TCONS_00017646,	13:63483760:63500710:+	0	1	ENSG00000101460	MAP1LC3A	1
XLOC_007456	TCONS_00021217,TCONS_00021215,TCONS_00021219,TCONS_00021216,	14:81014762:81036722:+	1	1	NA	NA	NA
XLOC_007457	TCONS_00021221,	14:81113504:81116800:+	0	1	ENSG00000178719	GRINA	1
XLOC_006136	TCONS_00017650,TCONS_00017649,	13:63511942:63523194:+	1	1	NA	NA	NA
XLOC_011990	TCONS_00033783,	18:40802004:40803735:+	1	0	NA	NA	NA
XLOC_006137	TCONS_00017651,	13:63600030:63602710:+	1	0	NA	NA	NA
XLOC_010670	TCONS_00029760,	16:70504156:70504886:-	1	0	NA	NA	NA
[truncated: 26,538 more rows]
