# Supplementary material for: Multi-species annotation of transcriptome and chromatin structure in domesticated animals
Source: BMC Biol. 2019 Dec 30;17:108. doi: 10.1186/s12915-019-0726-5 (PMC6936065; doi:10.1186/s12915-019-0726-5)
Supplement: Supplementary file 6 — Additional file 6 Four livestock species FR-AgENCODE gene orthology. [file 12915_2019_726_MOESM6_ESM.gz › fraggn.orth/bos_taurus.fragn.id.trlist.coord.novel.cod.hsgnid.name.cod.tsv]

frag.gnid	frag.trlist	gncoord	novel	coding	hs.gnid	hs.gnname	hs.coding
XLOC_041703	TCONS_00104755,TCONS_00104752,TCONS_00104753,TCONS_00104750,TCONS_00104748,TCONS_00104754,TCONS_00104751,TCONS_00104749,	8:39493830:39514761:-	0	1	ENSG00000120217	CD274	1
XLOC_039510	TCONS_00099475,	7:111742199:111743718:+	1	0	NA	NA	NA
XLOC_012030	TCONS_00029217,	16:39535483:39537236:+	1	0	NA	NA	NA
XLOC_013352	TCONS_00032772,	17:35287670:35298144:+	1	0	NA	NA	NA
XLOC_039511	TCONS_00099477,	7:111833888:111836754:+	1	0	NA	NA	NA
XLOC_012031	TCONS_00029218,	16:39537294:39542003:+	1	0	NA	NA	NA
XLOC_014673	TCONS_00036421,TCONS_00036422,TCONS_00036423,	18:34470060:34477593:+	0	1	NA	NA	NA
XLOC_041704	TCONS_00104756,TCONS_00104757,	8:39527698:39531856:-	1	0	NA	NA	NA
XLOC_039512	TCONS_00099478,	7:111836817:111839893:+	1	0	NA	NA	NA
XLOC_012032	TCONS_00029219,	16:39552454:39580832:+	0	1	ENSG00000117507	FMO6P	0
XLOC_041705	TCONS_00104758,	8:39612632:39622924:-	1	0	NA	NA	NA
XLOC_041706	TCONS_00104759,	8:39623479:39624835:-	1	0	NA	NA	NA
XLOC_039513	TCONS_00099483,	7:111927778:111928628:+	1	0	NA	NA	NA
XLOC_012033	TCONS_00029220,TCONS_00029221,	16:39612586:39656811:+	0	1	ENSG00000094963	FMO2	1
XLOC_013354	TCONS_00032774,TCONS_00032775,	17:35347442:35351627:+	0	1	ENSG00000224786	CETN4P	0
XLOC_014675	TCONS_00036427,TCONS_00036425,TCONS_00036426,	18:34678132:34714656:+	0	1	ENSG00000172840	PDP2	1
XLOC_013355	TCONS_00032776,	17:35462532:35472198:+	0	1	ENSG00000138684	IL21	1
XLOC_012034	TCONS_00029222,TCONS_00029223,	16:39658406:39706435:+	0	1	ENSG00000010932	FMO1	1
XLOC_014676	TCONS_00036428,	18:34757953:34770083:+	0	1	ENSG00000172831	CES2	1
XLOC_041707	TCONS_00104764,TCONS_00104761,TCONS_00104766,TCONS_00104763,TCONS_00104760,	8:39626690:39750980:-	0	1	ENSG00000096968	JAK2	1
XLOC_039515	TCONS_00099487,TCONS_00099490,TCONS_00099488,TCONS_00099485,	7:112332778:112358591:+	0	1	ENSG00000164209	SLC25A46	1
XLOC_012035	TCONS_00029224,	16:39677812:39695146:+	0	0	NA	NA	NA
XLOC_013356	TCONS_00032778,TCONS_00032779,	17:35617682:35622852:+	0	1	ENSG00000109471	IL2	1
XLOC_014677	TCONS_00036430,TCONS_00036431,TCONS_00036429,	18:34774865:34788384:+	0	1	ENSG00000172828	CES3	1
XLOC_041708	TCONS_00104767,TCONS_00104768,	8:39775061:39810966:-	1	0	NA	NA	NA
XLOC_041709	TCONS_00104769,	8:39840910:39845633:-	1	0	NA	NA	NA
XLOC_014678	TCONS_00036435,	18:34795758:34810221:+	0	1	ENSG00000172824	CES4A	1
XLOC_039516	TCONS_00099491,	7:112459076:112460236:+	1	0	NA	NA	NA
XLOC_012037	TCONS_00029237,TCONS_00029234,TCONS_00029231,TCONS_00029226,TCONS_00029240,TCONS_00029235,TCONS_00029232,TCONS_00029227,TCONS_00029239,TCONS_00029233,TCONS_00029228,	16:39722483:39761833:+	0	1	ENSG00000076258	FMO4	1
XLOC_014679	TCONS_00036438,TCONS_00036441,TCONS_00036439,TCONS_00036436,TCONS_00036437,TCONS_00036440,	18:34824389:34873126:+	0	1	ENSG00000067955	CBFB	1
XLOC_012038	TCONS_00029241,	16:39762012:39763270:+	1	0	NA	NA	NA
XLOC_042730	TCONS_00107274,TCONS_00107271,TCONS_00107275,TCONS_00107272,TCONS_00107273,TCONS_00107270,	9:76762812:76778796:+	0	1	ENSG00000118503	TNFAIP3	1
XLOC_012039	TCONS_00029254,TCONS_00029251,TCONS_00029249,TCONS_00029246,TCONS_00029243,TCONS_00029255,TCONS_00029252,TCONS_00029247,TCONS_00029256,TCONS_00029253,TCONS_00029250,TCONS_00029248,TCONS_00029245,TCONS_00029242,	16:39843414:39938942:+	0	1	ENSG00000117523	PRRC2C	1
XLOC_041410	TCONS_00104106,TCONS_00104112,TCONS_00104107,TCONS_00104110,TCONS_00104108,TCONS_00104111,TCONS_00104109,	8:103451982:103512716:+	0	1	ENSG00000119471	HSDL2	1
XLOC_042731	TCONS_00107277,	9:76779046:76781134:+	1	0	NA	NA	NA
XLOC_041411	TCONS_00104120,TCONS_00104118,TCONS_00104115,TCONS_00104119,TCONS_00104114,	8:103577495:103653494:+	0	1	ENSG00000165185	KIAA1958	1
XLOC_042732	TCONS_00107280,TCONS_00107279,	9:77035587:77165784:+	0	1	ENSG00000112379	ARFGEF3	1
XLOC_013060	TCONS_00032101,TCONS_00032098,TCONS_00032100,TCONS_00032099,	16:71019533:71024155:-	0	1	ENSG00000077152	UBE2T	1
XLOC_042733	TCONS_00107283,TCONS_00107282,	9:77215760:77222555:+	0	1	ENSG00000051620	HEBP2	1
XLOC_041412	TCONS_00104123,TCONS_00104127,TCONS_00104124,TCONS_00104121,TCONS_00104128,TCONS_00104125,TCONS_00104122,TCONS_00104126,	8:103709584:103822286:+	0	1	ENSG00000148158	SNX30	1
XLOC_041413	TCONS_00104129,	8:103818379:103819368:+	1	0	NA	NA	NA
XLOC_014382	TCONS_00035671,	18:1449428:1525767:+	0	1	ENSG00000103043	VAC14	1
XLOC_042734	TCONS_00107289,TCONS_00107286,TCONS_00107287,TCONS_00107284,TCONS_00107288,TCONS_00107285,	9:77563768:77580899:+	0	1	ENSG00000024862	CCDC28A	1
XLOC_014383	TCONS_00035683,TCONS_00035680,TCONS_00035672,TCONS_00035681,TCONS_00035679,TCONS_00035676,TCONS_00035682,TCONS_00035677,	18:1529403:1548309:+	0	1	ENSG00000132613	MTSS1L	1
XLOC_013062	TCONS_00032103,	16:71145893:71153657:-	0	1	ENSG00000143858	SYT2	1
XLOC_013063	TCONS_00032116,TCONS_00032113,TCONS_00032110,TCONS_00032108,TCONS_00032105,TCONS_00032114,TCONS_00032111,TCONS_00032115,TCONS_00032112,TCONS_00032107,	16:71408519:71463832:-	0	1	ENSG00000117707	PROX1	1
XLOC_042736	TCONS_00107293,TCONS_00107294,	9:77601989:77663954:+	0	1	ENSG00000203734	ECT2L	1
XLOC_041415	TCONS_00104131,	8:104101561:104109956:+	0	1	ENSG00000136867	SLC31A2	1
XLOC_041416	TCONS_00104135,TCONS_00104132,TCONS_00104133,TCONS_00104134,	8:104171995:104206676:+	0	1	ENSG00000136868	SLC31A1	1
XLOC_039223	TCONS_00098825,TCONS_00098829,TCONS_00098826,TCONS_00098827,TCONS_00098824,TCONS_00098828,	7:61799376:61864472:+	0	1	ENSG00000145868	FBXO38	1
XLOC_013064	TCONS_00032117,	16:71707991:71708526:-	1	0	NA	NA	NA
XLOC_014385	TCONS_00035686,TCONS_00035685,	18:1655976:1683978:+	0	1	ENSG00000103051	COG4	1
XLOC_042737	TCONS_00107295,	9:77787555:77802592:+	0	1	ENSG00000146386	ABRACL	1
XLOC_014386	TCONS_00035689,TCONS_00035687,TCONS_00035690,TCONS_00035688,	18:1715253:1762838:+	0	1	NA	NA	NA
XLOC_013065	TCONS_00032118,	16:71708678:71709818:-	1	0	NA	NA	NA
XLOC_041417	TCONS_00104140,TCONS_00104138,TCONS_00104141,TCONS_00104139,TCONS_00104142,TCONS_00104137,	8:104218954:104239715:+	0	1	ENSG00000136875	PRPF4	1
XLOC_042738	TCONS_00107296,	9:77818602:77825088:+	1	0	NA	NA	NA
XLOC_039225	TCONS_00098837,TCONS_00098834,TCONS_00098831,TCONS_00098838,TCONS_00098835,TCONS_00098832,TCONS_00098836,TCONS_00098833,	7:62229086:62267484:+	0	1	ENSG00000169252	ADRB2	1
XLOC_042739	TCONS_00107297,	9:77825169:77828200:+	1	0	NA	NA	NA
XLOC_013066	TCONS_00032125,TCONS_00032122,TCONS_00032120,TCONS_00032124,TCONS_00032121,TCONS_00032119,	16:71709879:71724948:-	1	0	NA	NA	NA
XLOC_014387	TCONS_00035692,	18:1763372:1765363:+	1	0	NA	NA	NA
XLOC_041418	TCONS_00104147,TCONS_00104144,TCONS_00104150,TCONS_00104148,TCONS_00104145,TCONS_00104149,	8:104306683:104330343:+	0	1	ENSG00000119411	BSPRY	1
XLOC_041419	TCONS_00104152,TCONS_00104151,	8:104363265:104377031:+	0	1	ENSG00000157653	C9orf43	1
XLOC_039226	TCONS_00098839,	7:62253720:62259052:+	1	0	NA	NA	NA
XLOC_013067	TCONS_00032128,TCONS_00032137,TCONS_00032134,TCONS_00032131,TCONS_00032129,TCONS_00032126,TCONS_00032138,TCONS_00032135,TCONS_00032132,TCONS_00032127,TCONS_00032136,	16:72241105:72445519:-	0	1	ENSG00000136643	RPS6KC1	1
XLOC_014388	TCONS_00035693,	18:1766669:1770139:+	1	0	NA	NA	NA
XLOC_014389	TCONS_00035694,	18:1770906:1772693:+	1	0	NA	NA	NA
XLOC_013068	TCONS_00032139,	16:72491985:72532805:-	0	1	ENSG00000143494	VASH2	1
XLOC_043760	TCONS_00109553,TCONS_00109554,	GJ059983.1:1259:5778:-	1	0	NA	NA	NA
XLOC_013069	TCONS_00032150,TCONS_00032148,TCONS_00032145,TCONS_00032142,TCONS_00032154,TCONS_00032151,TCONS_00032149,TCONS_00032146,TCONS_00032143,TCONS_00032155,TCONS_00032147,TCONS_00032144,TCONS_00032153,	16:72568218:72597226:-	0	1	ENSG00000162769	FLVCR1	1
XLOC_042440	TCONS_00106512,	9:22016030:22017304:+	1	0	NA	NA	NA
XLOC_043761	TCONS_00109556,TCONS_00109555,	GJ059985.1:2597:6472:+	1	0	NA	NA	NA
XLOC_039229	TCONS_00098842,TCONS_00098846,TCONS_00098843,TCONS_00098844,	7:62300732:62334878:+	1	1	NA	NA	NA
XLOC_042441	TCONS_00106513,	9:22017366:22019566:+	1	0	NA	NA	NA
XLOC_041120	TCONS_00103419,TCONS_00103417,	8:67481089:67511231:+	0	1	ENSG00000175445	LPL	1
XLOC_043762	TCONS_00109557,	GJ060009.1:1801:2442:+	1	0	NA	NA	NA
XLOC_043763	TCONS_00109558,	GJ060017.1:1496:2023:+	1	1	NA	NA	NA
XLOC_042442	TCONS_00106514,	9:22019705:22020842:+	1	0	NA	NA	NA
XLOC_014091	TCONS_00034815,	17:55579944:55581525:-	1	0	ENSG00000255856	AC069503.1	0
XLOC_041122	TCONS_00103424,TCONS_00103421,TCONS_00103422,TCONS_00103423,	8:67798209:67824822:+	0	1	ENSG00000147416	ATP6V1B2	1
XLOC_042443	TCONS_00106515,TCONS_00106516,	9:22136338:22140997:+	1	0	NA	NA	NA
XLOC_043764	TCONS_00109559,	GJ060027.1:762:2794:-	0	0	NA	NA	NA
XLOC_041123	TCONS_00103425,	8:67831431:67834763:+	1	0	NA	NA	NA
XLOC_043765	TCONS_00109561,	GJ060029.1:298:991:+	1	0	NA	NA	NA
XLOC_043766	TCONS_00109562,	GJ060030.1:9:2160:+	1	0	NA	NA	NA
XLOC_014093	TCONS_00034817,TCONS_00034818,TCONS_00034819,	17:55671698:55687498:-	0	1	ENSG00000110801	PSMD9	1
XLOC_041124	TCONS_00103426,	8:67834846:67836791:+	1	0	NA	NA	NA
XLOC_014094	TCONS_00034820,	17:55702561:55703395:-	1	0	NA	NA	NA
XLOC_041125	TCONS_00103427,	8:68323700:68325539:+	0	0	NA	NA	NA
XLOC_042446	TCONS_00106523,TCONS_00106520,TCONS_00106521,	9:22356614:22368813:+	1	0	NA	NA	NA
XLOC_043767	TCONS_00109564,TCONS_00109563,	GJ060032.1:170:8794:+	0	1	NA	NA	NA
XLOC_014095	TCONS_00034821,	17:55703498:55704956:-	1	0	NA	NA	NA
XLOC_042447	TCONS_00106526,TCONS_00106527,TCONS_00106528,TCONS_00106525,	9:22453363:22456611:+	0	1	ENSG00000146242	TPBG	1
XLOC_043768	TCONS_00109565,	GJ060037.1:84:1052:+	1	0	NA	NA	NA
XLOC_014096	TCONS_00034825,TCONS_00034822,TCONS_00034824,TCONS_00034833,TCONS_00034830,	17:55723020:55748474:-	0	1	ENSG00000139718	SETD1B	1
XLOC_042449	TCONS_00106531,TCONS_00106532,TCONS_00106533,	9:23233639:23361406:+	0	1	ENSG00000083097	DOPEY1	1
XLOC_014097	TCONS_00034835,TCONS_00034836,	17:55771015:55815676:-	0	1	ENSG00000188735	TMEM120B	1
XLOC_041129	TCONS_00103431,	8:69738147:69829468:+	0	1	ENSG00000130227	XPO7	1
XLOC_014098	TCONS_00034842,TCONS_00034837,TCONS_00034840,TCONS_00034838,TCONS_00034839,	17:55845803:55899057:-	0	1	NA	NA	NA
XLOC_014099	TCONS_00034841,	17:55887626:55889641:-	1	0	NA	NA	NA
XLOC_044790	TCONS_00111882,	X:146148653:146150760:+	1	0	NA	NA	NA
XLOC_043470	TCONS_00108977,TCONS_00108980,TCONS_00108978,TCONS_00108981,TCONS_00108979,TCONS_00108976,	9:91056937:91068078:-	0	1	ENSG00000112029	FBXO5	1
XLOC_044791	TCONS_00111883,	X:146151729:146152863:+	1	0	NA	NA	NA
XLOC_043471	TCONS_00108985,TCONS_00108982,TCONS_00108986,TCONS_00108983,TCONS_00108984,	9:91081875:91096781:-	0	1	ENSG00000112031	MTRF1L	1
XLOC_044793	TCONS_00111887,TCONS_00111885,TCONS_00111886,	X:146775607:146843155:+	0	1	NA	NA	NA
XLOC_043472	TCONS_00108987,	9:91105315:91135769:-	0	1	ENSG00000091844	RGS17	1
XLOC_012910	TCONS_00031660,TCONS_00031667,TCONS_00031664,TCONS_00031668,TCONS_00031662,TCONS_00031669,TCONS_00031663,	16:52673186:52712507:-	0	1	ENSG00000188157	AGRN	1
XLOC_012911	TCONS_00031671,	16:52714627:52715665:-	0	1	ENSG00000187608	ISG15	1
XLOC_012912	TCONS_00031672,	16:52718865:52720664:-	1	0	NA	NA	NA
XLOC_044796	TCONS_00111890,	X:148316798:148317096:+	1	1	NA	NA	NA
XLOC_012913	TCONS_00031673,	16:52723896:52724540:-	1	0	NA	NA	NA
XLOC_009400	TCONS_00023400,	14:78801740:78803555:+	1	1	NA	NA	NA
XLOC_044797	TCONS_00111891,	X:148402714:148403877:+	1	0	NA	NA	NA
XLOC_012914	TCONS_00031675,TCONS_00031687,TCONS_00031684,TCONS_00031681,TCONS_00031676,TCONS_00031688,TCONS_00031685,TCONS_00031677,TCONS_00031674,TCONS_00031686,TCONS_00031680,	16:52747622:52762408:-	0	1	NA	NA	NA
XLOC_012915	TCONS_00031692,TCONS_00031690,TCONS_00031691,	16:52773183:52795708:-	0	1	ENSG00000187634	SAMD11	1
XLOC_009401	TCONS_00023401,	14:78804196:78804896:+	1	0	NA	NA	NA
XLOC_043477	TCONS_00108992,	9:92234932:92236772:-	1	0	NA	NA	NA
XLOC_009402	TCONS_00023404,TCONS_00023405,TCONS_00023402,TCONS_00023403,	14:78804897:78810896:+	1	0	NA	NA	NA
XLOC_044799	TCONS_00111893,	X:148801784:148808612:+	0	1	ENSG00000182162	P2RY8	1
XLOC_043478	TCONS_00108997,TCONS_00109001,TCONS_00108998,TCONS_00108995,TCONS_00108999,TCONS_00108996,TCONS_00108993,	9:92240423:92407940:-	0	1	ENSG00000074706	IPCEF1	1
XLOC_012916	TCONS_00031700,TCONS_00031696,TCONS_00031697,TCONS_00031694,TCONS_00031705,TCONS_00031698,TCONS_00031695,TCONS_00031706,	16:52867373:52974835:-	0	1	ENSG00000065526	SPEN	1
XLOC_043479	TCONS_00109004,TCONS_00109002,TCONS_00109003,	9:92451953:92562714:-	0	1	ENSG00000153721	CNKSR3	1
XLOC_009403	TCONS_00023406,	14:78815328:78816689:+	1	0	NA	NA	NA
XLOC_012917	TCONS_00031712,TCONS_00031713,TCONS_00031714,	16:53027450:53054959:-	0	1	ENSG00000162458	FBLIM1	1
XLOC_012918	TCONS_00031718,TCONS_00031715,TCONS_00031719,TCONS_00031716,TCONS_00031717,	16:53064138:53069283:-	0	1	ENSG00000162460	TMEM82	1
XLOC_009404	TCONS_00023409,	14:78832971:78835063:+	1	1	NA	NA	NA
XLOC_042159	TCONS_00105891,	8:96267958:96269912:-	1	0	NA	NA	NA
XLOC_009405	TCONS_00023410,	14:78836042:78837956:+	1	0	NA	NA	NA
XLOC_012919	TCONS_00031720,TCONS_00031721,	16:53069568:53074055:-	0	1	ENSG00000162461	SLC25A34	1
XLOC_009406	TCONS_00023411,	14:78842540:78843294:+	1	0	NA	NA	NA
XLOC_043180	TCONS_00108297,TCONS_00108294,TCONS_00108298,TCONS_00108295,TCONS_00108292,TCONS_00108296,TCONS_00108293,	9:39801240:39856871:-	0	1	NA	NA	NA
XLOC_009407	TCONS_00023412,	14:78843926:78847277:+	1	0	NA	NA	NA
XLOC_013940	TCONS_00034343,TCONS_00034340,TCONS_00034338,TCONS_00034335,TCONS_00034344,TCONS_00034341,TCONS_00034339,TCONS_00034336,TCONS_00034345,TCONS_00034342,TCONS_00034337,TCONS_00034334,	17:30104667:30143965:-	0	1	ENSG00000164074	ABHD18	1
XLOC_043181	TCONS_00108299,	9:39889166:39893134:-	1	0	NA	NA	NA
XLOC_009408	TCONS_00023413,	14:78848929:78849850:+	1	0	NA	NA	NA
XLOC_012620	TCONS_00030814,	16:15115912:15116189:-	1	1	NA	NA	NA
XLOC_043182	TCONS_00108301,TCONS_00108302,TCONS_00108300,	9:39899540:39955935:-	0	1	ENSG00000123505	AMD1	1
XLOC_009409	TCONS_00023414,	14:78851115:78852678:+	1	0	ENSG00000164893	SLC7A13	1
XLOC_043183	TCONS_00108303,	9:39924556:39927690:-	1	0	NA	NA	NA
XLOC_013942	TCONS_00034348,TCONS_00034349,	17:30185748:30202777:-	0	1	ENSG00000142731	PLK4	1
XLOC_013943	TCONS_00034350,	17:30225514:30286925:-	0	1	ENSG00000164070	HSPA4L	1
XLOC_043184	TCONS_00108304,	9:39933629:39937172:-	1	0	NA	NA	NA
XLOC_043185	TCONS_00108305,	9:39937361:39938039:-	1	0	NA	NA	NA
XLOC_012624	TCONS_00030818,	16:18415806:18417530:-	0	1	NA	NA	NA
XLOC_013945	TCONS_00034356,TCONS_00034353,	17:30321968:30404790:-	0	1	ENSG00000164066	INTU	1
XLOC_009110	TCONS_00022794,	14:27940595:27945400:+	1	0	NA	NA	NA
XLOC_043187	TCONS_00108308,TCONS_00108309,TCONS_00108307,	9:40471783:40519845:-	0	1	ENSG00000168438	CDC40	1
XLOC_009111	TCONS_00022795,	14:27959392:27960896:+	1	0	NA	NA	NA
XLOC_009112	TCONS_00022796,TCONS_00022807,TCONS_00022801,TCONS_00022808,TCONS_00022805,TCONS_00022806,	14:27981810:28172314:+	0	1	ENSG00000171316	CHD7	1
XLOC_013947	TCONS_00034363,TCONS_00034359,TCONS_00034365,	17:32710280:32890077:-	0	1	ENSG00000196159	FAT4	1
XLOC_013948	TCONS_00034370,	17:34377004:34527449:-	1	0	ENSG00000249464	LINC01091	0
XLOC_009113	TCONS_00022797,	14:28001766:28002728:+	1	0	NA	NA	NA
XLOC_012628	TCONS_00030822,	16:21604426:21606328:-	1	0	NA	NA	NA
XLOC_013949	TCONS_00034371,	17:34396188:34397435:-	1	0	NA	NA	NA
XLOC_009114	TCONS_00022798,	14:28003183:28007262:+	1	0	NA	NA	NA
XLOC_009115	TCONS_00022799,	14:28007347:28010225:+	1	0	NA	NA	NA
XLOC_012629	TCONS_00030823,	16:21606444:21608042:-	1	0	NA	NA	NA
XLOC_009116	TCONS_00022800,	14:28012193:28013443:+	1	0	NA	NA	NA
XLOC_014970	TCONS_00037460,	18:51867877:51869027:+	1	0	NA	NA	NA
XLOC_009117	TCONS_00022803,TCONS_00022802,	14:28013648:28019373:+	1	0	NA	NA	NA
XLOC_009118	TCONS_00022812,TCONS_00022813,TCONS_00022810,TCONS_00022811,TCONS_00022809,	14:28220132:28233361:+	1	0	ENSG00000254777	AC022182.1	0
XLOC_013650	TCONS_00033605,	17:70359048:70360926:+	1	0	ENSG00000272858	Z93930.3	0
XLOC_014971	TCONS_00037461,	18:51869656:51871290:+	1	0	NA	NA	NA
XLOC_039810	TCONS_00100201,	7:16231295:16232677:-	1	0	NA	NA	NA
XLOC_014972	TCONS_00037462,	18:51871443:51872475:+	1	0	NA	NA	NA
XLOC_014973	TCONS_00037463,	18:51874102:51876907:+	1	0	NA	NA	NA
XLOC_039811	TCONS_00100203,	7:16248165:16252264:-	0	1	ENSG00000180739	S1PR5	1
XLOC_012331	TCONS_00030085,TCONS_00030082,TCONS_00030084,	16:66960790:67151157:+	0	1	NA	NA	NA
XLOC_013652	TCONS_00033607,	17:70367229:70368520:+	1	0	NA	NA	NA
XLOC_039812	TCONS_00100204,	7:16253004:16254010:-	1	0	NA	NA	NA
XLOC_011011	TCONS_00027008,	15:15701386:15704825:-	1	0	ENSG00000186280	KDM4D	1
XLOC_012332	TCONS_00030088,TCONS_00030089,TCONS_00030086,	16:67279150:67293752:+	1	0	NA	NA	NA
XLOC_014974	TCONS_00037465,	18:51877254:51888120:+	0	1	ENSG00000204936	CD177	1
XLOC_012333	TCONS_00030087,	16:67282037:67283556:+	1	0	NA	NA	NA
XLOC_039813	TCONS_00100205,	7:16277231:16279632:-	1	0	NA	NA	NA
XLOC_011012	TCONS_00027013,TCONS_00027010,TCONS_00027017,TCONS_00027011,TCONS_00027009,TCONS_00027015,	15:15794563:15915002:-	0	1	ENSG00000166025	AMOTL1	1
XLOC_013654	TCONS_00033609,	17:70394463:70402446:+	1	0	NA	NA	NA
XLOC_039814	TCONS_00100207,TCONS_00100206,	7:16288062:16297746:-	0	1	ENSG00000129347	KRI1	1
XLOC_012334	TCONS_00030090,TCONS_00030092,	16:67566214:67611980:+	0	1	ENSG00000121481	RNF2	1
XLOC_013655	TCONS_00033611,TCONS_00033615,TCONS_00033612,	17:70425668:70539374:+	0	1	ENSG00000183579	ZNRF3	1
XLOC_013656	TCONS_00033613,	17:70445672:70446942:+	1	0	NA	NA	NA
XLOC_039815	TCONS_00100208,TCONS_00100209,	7:16298108:16300744:-	0	1	ENSG00000129355	CDKN2D	1
XLOC_011014	TCONS_00027021,TCONS_00027023,TCONS_00027020,	15:16235277:16244044:-	0	1	ENSG00000196371	FUT4	1
XLOC_012335	TCONS_00030091,	16:67598929:67599704:+	1	0	NA	NA	NA
XLOC_012336	TCONS_00030093,	16:67612089:67615468:+	1	0	NA	NA	NA
XLOC_039816	TCONS_00100215,TCONS_00100212,TCONS_00100213,TCONS_00100210,TCONS_00100211,	7:16302065:16312888:-	0	1	ENSG00000129354	AP1M2	1
XLOC_013657	TCONS_00033620,TCONS_00033618,TCONS_00033619,	17:70540307:70546978:+	1	0	NA	NA	NA
XLOC_014979	TCONS_00037471,TCONS_00037472,	18:52072354:52077803:+	0	1	ENSG00000176472	ZNF575	1
XLOC_011016	TCONS_00027025,	15:16497219:16497475:-	1	1	NA	NA	NA
XLOC_039817	TCONS_00100218,TCONS_00100219,TCONS_00100216,	7:16358977:16363687:-	1	0	ENSG00000267100	ILF3-AS1	0
XLOC_012337	TCONS_00030094,	16:67615776:67618066:+	1	0	NA	NA	NA
XLOC_013658	TCONS_00033621,	17:70543735:70545507:+	1	0	NA	NA	NA
XLOC_013659	TCONS_00033622,	17:70558640:70563476:+	1	0	NA	NA	NA
XLOC_039818	TCONS_00100220,	7:16437276:16438998:-	1	0	NA	NA	NA
XLOC_011017	TCONS_00027026,	15:17179502:17181311:-	1	0	NA	NA	NA
XLOC_012338	TCONS_00030101,TCONS_00030097,TCONS_00030098,TCONS_00030095,TCONS_00030103,TCONS_00030100,TCONS_00030096,TCONS_00030104,	16:67653926:67762569:+	0	1	ENSG00000116668	SWT1	1
XLOC_039819	TCONS_00100221,	7:16439974:16441319:-	1	0	NA	NA	NA
XLOC_011018	TCONS_00027033,TCONS_00027030,TCONS_00027028,TCONS_00027031,TCONS_00027029,TCONS_00027032,	15:17189973:17323067:-	0	1	ENSG00000137760	ALKBH8	1
XLOC_041711	TCONS_00104775,TCONS_00104779,TCONS_00104776,TCONS_00104773,TCONS_00104777,TCONS_00104774,TCONS_00104771,TCONS_00104780,	8:39911346:39994936:-	0	1	ENSG00000120158	RCL1	1
XLOC_014680	TCONS_00036444,TCONS_00036445,TCONS_00036442,TCONS_00036446,	18:34878568:34908023:+	0	1	ENSG00000125149	C16orf70	1
XLOC_013360	TCONS_00032784,	17:36348676:36349888:+	1	0	NA	NA	NA
XLOC_014681	TCONS_00036452,TCONS_00036447,TCONS_00036453,TCONS_00036450,TCONS_00036448,TCONS_00036454,TCONS_00036451,TCONS_00036455,	18:34918366:34932190:+	0	1	NA	NA	NA
XLOC_041712	TCONS_00104772,	8:39918713:39921889:-	1	0	NA	NA	NA
XLOC_012040	TCONS_00029257,TCONS_00029258,	16:40030893:40039308:+	1	0	NA	NA	NA
XLOC_039520	TCONS_00099495,TCONS_00099496,	7:321070:346310:-	1	1	NA	NA	NA
XLOC_013361	TCONS_00032785,	17:36526341:36526782:+	1	1	NA	NA	NA
XLOC_014682	TCONS_00036456,TCONS_00036458,	18:34947839:34954517:+	0	1	ENSG00000205250	E2F4	1
XLOC_041714	TCONS_00104781,TCONS_00104782,TCONS_00104786,	8:39981323:40115406:-	0	1	NA	NA	NA
XLOC_038200	TCONS_00096233,	6:106363922:106365169:-	1	0	ENSG00000247708	STX18-AS1	0
XLOC_014683	TCONS_00036461,TCONS_00036459,TCONS_00036460,	18:34954694:34959266:+	0	1	ENSG00000102890	ELMO3	1
XLOC_012041	TCONS_00029260,TCONS_00029261,TCONS_00029259,TCONS_00029262,	16:40045327:40061831:+	0	1	ENSG00000010165	METTL13	1
XLOC_013362	TCONS_00032789,TCONS_00032786,TCONS_00032787,TCONS_00032788,	17:36566054:36616879:+	0	1	ENSG00000138741	TRPC3	1
XLOC_038201	TCONS_00096234,	6:106463270:106540977:-	0	0	NA	NA	NA
XLOC_039522	TCONS_00099498,	7:461925:462662:-	1	0	NA	NA	NA
XLOC_012042	TCONS_00029263,TCONS_00029264,	16:40118745:40472477:+	0	1	NA	NA	NA
XLOC_014684	TCONS_00036462,	18:34974964:34977126:+	0	1	ENSG00000168701	TMEM208	1
XLOC_041715	TCONS_00104784,TCONS_00104785,TCONS_00104783,	8:40070068:40092100:-	0	1	ENSG00000106993	CDC37L1	1
XLOC_038202	TCONS_00096235,	6:106483716:107356158:-	0	1	ENSG00000168824	HGNC:18790	1
XLOC_039523	TCONS_00099499,	7:482657:490333:-	1	0	NA	NA	NA
XLOC_014685	TCONS_00036467,TCONS_00036464,TCONS_00036479,TCONS_00036476,TCONS_00036473,TCONS_00036470,TCONS_00036468,TCONS_00036482,TCONS_00036471,TCONS_00036469,TCONS_00036466,TCONS_00036463,	18:34993675:35014175:+	0	1	ENSG00000135740	SLC9A5	1
XLOC_041716	TCONS_00104787,TCONS_00104788,TCONS_00104789,	8:40178394:40253322:-	0	1	ENSG00000106688	SLC1A1	1
XLOC_038203	TCONS_00096237,TCONS_00096246,TCONS_00096243,TCONS_00096240,TCONS_00096238,TCONS_00096244,TCONS_00096241,TCONS_00096239,TCONS_00096236,	6:106491889:106533001:-	0	1	NA	NA	NA
XLOC_039524	TCONS_00099509,TCONS_00099506,TCONS_00099503,TCONS_00099500,TCONS_00099507,TCONS_00099504,TCONS_00099501,TCONS_00099508,TCONS_00099502,	7:491039:575140:-	0	1	ENSG00000113300	CNOT6	1
XLOC_012044	TCONS_00029269,TCONS_00029267,	16:40597192:40775729:+	1	0	NA	NA	NA
XLOC_013366	TCONS_00032795,TCONS_00032796,	17:39881230:39884976:+	0	1	NA	NA	NA
XLOC_039525	TCONS_00099510,	7:816517:823193:-	1	0	NA	NA	NA
XLOC_012045	TCONS_00029270,	16:40765716:40769933:+	1	0	NA	NA	NA
XLOC_014687	TCONS_00036493,TCONS_00036490,TCONS_00036486,	18:35056080:35117229:+	0	1	ENSG00000159708	LRRC36	1
XLOC_012046	TCONS_00029275,TCONS_00029276,TCONS_00029273,TCONS_00029274,	16:40795236:40811049:+	1	0	ENSG00000180999	C1orf105	1
XLOC_039526	TCONS_00099511,	7:823337:826605:-	1	0	ENSG00000248367	AC008610.1	0
XLOC_013367	TCONS_00032797,	17:39949055:39949413:+	1	0	NA	NA	NA
XLOC_038206	TCONS_00096252,TCONS_00096253,TCONS_00096250,	6:107193545:107278383:-	0	1	NA	NA	NA
XLOC_014689	TCONS_00036496,TCONS_00036504,TCONS_00036501,TCONS_00036508,TCONS_00036505,TCONS_00036502,TCONS_00036498,TCONS_00036509,TCONS_00036495,TCONS_00036506,TCONS_00036503,	18:35234684:35313874:+	0	1	NA	NA	NA
XLOC_039527	TCONS_00099512,	7:980925:982126:-	1	0	NA	NA	NA
XLOC_012047	TCONS_00029280,TCONS_00029278,TCONS_00029281,TCONS_00029279,TCONS_00029282,TCONS_00029277,	16:40883902:40975474:+	0	1	ENSG00000094975	SUCO	1
XLOC_013368	TCONS_00032798,	17:40790746:40791086:+	1	1	ENSG00000234268	AP000936.3	0
XLOC_039528	TCONS_00099513,	7:1315231:1317026:-	1	0	ENSG00000245317	AC008393.1	0
XLOC_012048	TCONS_00029284,	16:40987807:40989007:+	1	0	NA	NA	NA
XLOC_012049	TCONS_00029292,TCONS_00029287,TCONS_00029293,TCONS_00029290,TCONS_00029288,TCONS_00029285,	16:40989946:41043095:+	0	1	ENSG00000117560	FASLG	1
XLOC_042740	TCONS_00107305,TCONS_00107302,TCONS_00107298,TCONS_00107306,TCONS_00107303,TCONS_00107299,TCONS_00107304,	9:77866172:77912326:+	0	1	ENSG00000112406	HECA	1
XLOC_038208	TCONS_00096258,TCONS_00096255,	6:107279441:107325501:-	0	1	ENSG00000159788	RGS12	1
XLOC_039529	TCONS_00099514,TCONS_00099515,TCONS_00099516,	7:1334228:1346053:-	0	1	ENSG00000161011	SQSTM1	1
XLOC_038209	TCONS_00096262,	6:107411139:107412572:-	1	0	NA	NA	NA
XLOC_042741	TCONS_00107300,	9:77868207:77881162:+	1	0	NA	NA	NA
XLOC_041421	TCONS_00104164,TCONS_00104161,TCONS_00104159,TCONS_00104156,TCONS_00104162,TCONS_00104157,TCONS_00104154,TCONS_00104163,TCONS_00104160,TCONS_00104158,	8:104422822:104543026:+	0	1	ENSG00000138835	RGS3	1
XLOC_014390	TCONS_00035695,	18:1791429:1794432:+	1	0	NA	NA	NA
XLOC_042742	TCONS_00107301,	9:77886884:77889375:+	1	0	NA	NA	NA
XLOC_013070	TCONS_00032156,	16:72611507:72613153:-	1	0	NA	NA	NA
XLOC_014391	TCONS_00035696,	18:1794918:1796455:+	1	0	NA	NA	NA
XLOC_042743	TCONS_00107311,TCONS_00107307,TCONS_00107308,	9:77912419:77946651:+	1	1	NA	NA	NA
XLOC_039230	TCONS_00098845,	7:62313056:62314283:+	1	0	NA	NA	NA
XLOC_042744	TCONS_00107309,	9:77919935:77925910:+	1	0	NA	NA	NA
XLOC_013071	TCONS_00032165,TCONS_00032162,TCONS_00032163,TCONS_00032160,TCONS_00032158,TCONS_00032164,TCONS_00032161,TCONS_00032159,	16:72649189:72664882:-	0	1	ENSG00000203705	TATDN3	1
XLOC_014392	TCONS_00035698,TCONS_00035697,	18:1829477:1850922:+	0	1	ENSG00000090861	AARS	1
XLOC_041423	TCONS_00104181,TCONS_00104176,TCONS_00104170,TCONS_00104185,TCONS_00104174,TCONS_00104171,TCONS_00104183,	8:104797238:105002213:+	0	1	ENSG00000157657	ZNF618	1
XLOC_041424	TCONS_00104187,TCONS_00104186,	8:105047974:105049947:+	1	0	NA	NA	NA
XLOC_039231	TCONS_00098847,	7:62335886:62340310:+	1	0	NA	NA	NA
XLOC_013072	TCONS_00032166,	16:72811911:72814133:-	0	1	ENSG00000162771	FAM71A	1
XLOC_014393	TCONS_00035699,	18:1853417:1855697:+	1	0	NA	NA	NA
XLOC_013073	TCONS_00032169,TCONS_00032167,TCONS_00032170,TCONS_00032168,	16:72819558:72832974:-	0	1	ENSG00000162772	ATF3	1
XLOC_039232	TCONS_00098848,	7:62361120:62365758:+	1	0	NA	NA	NA
XLOC_041425	TCONS_00104200,TCONS_00104199,TCONS_00104193,TCONS_00104204,TCONS_00104190,TCONS_00104201,TCONS_00104191,TCONS_00104189,TCONS_00104203,	8:105093524:105269978:+	0	1	ENSG00000196739	COL27A1	1
XLOC_039233	TCONS_00098854,TCONS_00098851,TCONS_00098849,TCONS_00098852,TCONS_00098853,	7:62461906:62639424:+	0	1	ENSG00000173210	ABLIM3	1
XLOC_013074	TCONS_00032177,TCONS_00032178,TCONS_00032175,TCONS_00032172,TCONS_00032179,TCONS_00032176,TCONS_00032173,	16:72880289:72883388:-	1	0	NA	NA	NA
XLOC_014395	TCONS_00035706,TCONS_00035703,TCONS_00035701,TCONS_00035705,TCONS_00035702,	18:2396167:2483968:+	0	1	ENSG00000186187	ZNRF1	1
XLOC_041427	TCONS_00104205,	8:105216969:105220438:+	0	1	ENSG00000229314	ORM1	1
XLOC_014396	TCONS_00035711,TCONS_00035712,TCONS_00035713,TCONS_00035710,TCONS_00035708,	18:2506633:2537712:+	0	1	ENSG00000184517	ZFP1	1
XLOC_039234	TCONS_00098860,TCONS_00098855,TCONS_00098859,	7:62661568:62738064:+	0	1	ENSG00000157510	AFAP1L1	1
XLOC_013075	TCONS_00032182,TCONS_00032183,TCONS_00032180,TCONS_00032184,TCONS_00032181,TCONS_00032185,	16:72928440:72968970:-	1	1	NA	NA	NA
XLOC_042748	TCONS_00107317,TCONS_00107331,TCONS_00107320,TCONS_00107318,TCONS_00107315,TCONS_00107316,TCONS_00107330,	9:78713866:78846782:+	1	0	NA	NA	NA
XLOC_039235	TCONS_00098863,TCONS_00098862,	7:62740774:62749749:+	0	1	NA	NA	NA
XLOC_041428	TCONS_00104206,	8:105493587:105502576:+	0	1	ENSG00000136888	ATP6V1G1	1
XLOC_042749	TCONS_00107319,	9:78718870:78721491:+	1	0	NA	NA	NA
XLOC_039236	TCONS_00098866,TCONS_00098867,TCONS_00098864,TCONS_00098868,TCONS_00098865,	7:62752313:62764723:+	0	1	ENSG00000145882	PCYOX1L	1
XLOC_013077	TCONS_00032189,TCONS_00032187,TCONS_00032188,	16:73077108:73151753:-	0	1	ENSG00000066027	PPP2R5A	1
XLOC_041429	TCONS_00104210,TCONS_00104208,TCONS_00104211,TCONS_00104209,	8:105510825:105537830:+	0	1	ENSG00000157693	TMEM268	1
XLOC_039237	TCONS_00098869,	7:62808874:62812714:+	0	0	ENSG00000249669	CARMN	0
XLOC_013079	TCONS_00032191,	16:73270236:73271236:-	1	0	NA	NA	NA
XLOC_043770	TCONS_00109567,	GJ060057.1:1:1511:+	1	0	NA	NA	NA
XLOC_039238	TCONS_00098874,TCONS_00098872,	7:62923779:62980950:+	0	1	ENSG00000183111	ARHGEF37	1
XLOC_043771	TCONS_00109568,	GJ060057.1:28:1235:-	1	0	NA	NA	NA
XLOC_042450	TCONS_00106537,TCONS_00106538,TCONS_00106535,TCONS_00106539,TCONS_00106536,	9:23384907:23390603:+	0	1	ENSG00000013392	RWDD2A	1
XLOC_041130	TCONS_00103432,	8:69832637:69833948:+	1	0	NA	NA	NA
XLOC_043772	TCONS_00109569,	GJ060057.1:1673:2399:-	1	0	NA	NA	NA
XLOC_041131	TCONS_00103433,	8:69836651:69838063:+	1	0	NA	NA	NA
XLOC_042452	TCONS_00106541,TCONS_00106542,	9:23710511:23729864:+	0	1	ENSG00000146250	PRSS35	1
XLOC_043773	TCONS_00109570,	GJ060109.1:1020:4220:-	1	0	NA	NA	NA
XLOC_043774	TCONS_00109571,	GJ060110.1:117:2277:-	1	0	NA	NA	NA
XLOC_043775	TCONS_00109572,	GJ060115.1:68:3212:+	1	0	NA	NA	NA
XLOC_041134	TCONS_00103439,TCONS_00103437,TCONS_00103438,	8:69871349:69897994:+	0	1	ENSG00000158856	DMTN	1
XLOC_009700	TCONS_00024167,TCONS_00024164,TCONS_00024161,TCONS_00024159,TCONS_00024156,TCONS_00024165,TCONS_00024157,TCONS_00024154,TCONS_00024166,TCONS_00024163,TCONS_00024160,TCONS_00024155,	14:28698253:28888335:-	0	1	ENSG00000198363	ASPH	1
XLOC_043776	TCONS_00109573,	GJ060118.1:1942:8662:+	0	1	NA	NA	NA
XLOC_009701	TCONS_00024170,TCONS_00024168,TCONS_00024171,TCONS_00024169,TCONS_00024172,	14:29736187:29759178:-	0	1	ENSG00000137563	GGH	1
XLOC_041135	TCONS_00103447,TCONS_00103444,TCONS_00103441,TCONS_00103450,TCONS_00103448,TCONS_00103445,TCONS_00103449,TCONS_00103443,TCONS_00103440,	8:69903250:69920531:+	0	1	ENSG00000158863	FAM160B2	1
XLOC_043777	TCONS_00109576,TCONS_00109574,	GJ060118.1:59:10176:-	1	0	NA	NA	NA
XLOC_042457	TCONS_00106549,TCONS_00106548,	9:24113316:24133378:+	0	1	ENSG00000255330	SOGA3	1
XLOC_009702	TCONS_00024176,TCONS_00024173,TCONS_00024174,TCONS_00024175,	14:29763498:29794185:-	0	1	ENSG00000137561	TTPA	1
XLOC_043778	TCONS_00109581,TCONS_00109579,TCONS_00109577,TCONS_00109580,TCONS_00109578,	GJ060119.1:4:10663:-	1	1	NA	NA	NA
XLOC_041137	TCONS_00103461,TCONS_00103459,TCONS_00103456,TCONS_00103462,TCONS_00103457,TCONS_00103460,TCONS_00103458,TCONS_00103455,	8:69980309:70028294:+	0	1	ENSG00000168487	BMP1	1
XLOC_042458	TCONS_00106551,TCONS_00106552,TCONS_00106550,	9:24219726:24292209:+	0	1	ENSG00000093144	ECHDC1	1
XLOC_043779	TCONS_00109582,	GJ060119.1:8788:9302:-	1	0	NA	NA	NA
XLOC_009704	TCONS_00024181,TCONS_00024179,TCONS_00024180,TCONS_00024178,	14:30978034:31154045:-	0	1	ENSG00000172817	CYP7B1	1
XLOC_041138	TCONS_00103467,TCONS_00103464,TCONS_00103468,TCONS_00103465,TCONS_00103463,	8:70060513:70073743:+	0	1	ENSG00000168495	POLR3D	1
XLOC_041139	TCONS_00103469,	8:70092569:70177666:+	0	1	ENSG00000197181	PIWIL2	1
XLOC_043480	TCONS_00109007,TCONS_00109008,TCONS_00109005,TCONS_00109006,	9:92749417:92756815:-	1	0	NA	NA	NA
XLOC_009707	TCONS_00024184,TCONS_00024185,	14:31695684:31720448:-	0	1	ENSG00000104442	ARMC1	1
XLOC_009708	TCONS_00024193,TCONS_00024190,TCONS_00024188,TCONS_00024194,TCONS_00024191,TCONS_00024189,TCONS_00024192,	14:31791796:31908401:-	0	1	NA	NA	NA
XLOC_042160	TCONS_00105895,TCONS_00105892,TCONS_00105896,TCONS_00105893,	8:96270765:96408351:-	0	1	ENSG00000165029	ABCA1	1
XLOC_012920	TCONS_00031724,TCONS_00031722,TCONS_00031723,	16:53075569:53115375:-	0	1	ENSG00000116786	PLEKHM2	1
XLOC_042161	TCONS_00105898,TCONS_00105899,	8:96835320:96855185:-	1	1	NA	NA	NA
XLOC_043482	TCONS_00109016,TCONS_00109013,TCONS_00109010,TCONS_00109017,TCONS_00109014,TCONS_00109011,TCONS_00109012,	9:93239888:93307698:-	0	1	NA	NA	NA
XLOC_011600	TCONS_00028295,	15:78426819:78432376:-	1	0	ENSG00000255197	AC090559.1	0
XLOC_012921	TCONS_00031732,TCONS_00031727,TCONS_00031733,TCONS_00031730,TCONS_00031728,TCONS_00031725,TCONS_00031731,TCONS_00031729,TCONS_00031726,	16:53122475:53168427:-	0	1	ENSG00000197312	DDI2	1
XLOC_011601	TCONS_00028296,	15:78429018:78429877:-	1	0	NA	NA	NA
XLOC_042163	TCONS_00105901,	8:97015710:97018443:-	1	0	NA	NA	NA
XLOC_012922	TCONS_00031736,TCONS_00031737,TCONS_00031738,	16:53208896:53248680:-	0	1	ENSG00000116138	DNAJC16	1
XLOC_042164	TCONS_00105902,	8:97126436:97127407:-	0	0	ENSG00000256035	AP000619.2	0
XLOC_011602	TCONS_00028297,	15:78430675:78431631:-	1	0	NA	NA	NA
XLOC_009410	TCONS_00023415,	14:78854970:78855967:+	1	0	NA	NA	NA
XLOC_011603	TCONS_00028301,TCONS_00028302,TCONS_00028298,TCONS_00028300,TCONS_00028299,	15:78452421:78475425:-	0	1	NA	NA	NA
XLOC_012924	TCONS_00031741,TCONS_00031740,	16:53295217:53302911:-	0	1	ENSG00000162438	CTRC	1
XLOC_011604	TCONS_00028310,TCONS_00028308,TCONS_00028314,TCONS_00028311,TCONS_00028309,TCONS_00028306,TCONS_00028320,TCONS_00028318,TCONS_00028315,TCONS_00028321,TCONS_00028304,TCONS_00028319,	15:78482301:78570865:-	0	1	ENSG00000149187	CELF1	1
XLOC_009411	TCONS_00023416,TCONS_00023417,	14:78859237:78876154:+	1	0	NA	NA	NA
XLOC_012925	TCONS_00031742,TCONS_00031743,	16:53304642:53324889:-	0	1	ENSG00000142634	EFHD2	1
XLOC_012926	TCONS_00031744,TCONS_00031749,	16:53336060:53385811:-	0	1	ENSG00000142621	FHAD1	1
XLOC_043488	TCONS_00109025,	9:94829746:94834857:-	1	0	ENSG00000271551	AL355297.4	0
XLOC_011605	TCONS_00028322,	15:78569533:78622305:-	0	1	NA	NA	NA
XLOC_011606	TCONS_00028325,TCONS_00028326,TCONS_00028324,	15:78577131:78581798:-	0	1	ENSG00000123444	KBTBD4	1
XLOC_012927	TCONS_00031751,	16:53524836:53526154:-	1	0	ENSG00000278480	AL391094.1	0
XLOC_009414	TCONS_00023420,	14:78893799:78898146:+	1	0	NA	NA	NA
XLOC_042169	TCONS_00105907,	8:98648307:98653895:-	1	0	NA	NA	NA
XLOC_011607	TCONS_00028327,	15:78613666:78633634:-	0	1	ENSG00000109919	MTCH2	1
XLOC_012928	TCONS_00031753,TCONS_00031754,TCONS_00031755,	16:53534181:53593547:-	0	1	ENSG00000171729	TMEM51	1
XLOC_012929	TCONS_00031759,TCONS_00031756,TCONS_00031758,	16:53637977:53773192:-	0	1	ENSG00000189337	KAZN	1
XLOC_011608	TCONS_00028330,TCONS_00028328,TCONS_00028331,TCONS_00028329,	15:78664270:78672745:-	1	0	ENSG00000165923	AGBL2	1
XLOC_009416	TCONS_00023422,	14:78918417:78919937:+	1	0	NA	NA	NA
XLOC_011609	TCONS_00028333,TCONS_00028348,TCONS_00028345,TCONS_00028342,TCONS_00028337,TCONS_00028334,TCONS_00028346,TCONS_00028340,TCONS_00028338,TCONS_00028335,TCONS_00028332,TCONS_00028347,TCONS_00028344,TCONS_00028341,TCONS_00028339,TCONS_00028336,	15:78674041:78717932:-	0	1	ENSG00000109920	FNBP4	1
XLOC_043190	TCONS_00108316,TCONS_00108313,TCONS_00108317,TCONS_00108318,TCONS_00108315,TCONS_00108312,	9:40873043:41046020:-	0	1	ENSG00000112367	FIG4	1
XLOC_009417	TCONS_00023423,	14:78922446:78923605:+	1	0	NA	NA	NA
XLOC_043191	TCONS_00108319,TCONS_00108322,TCONS_00108323,TCONS_00108320,TCONS_00108321,	9:41197561:41201022:-	0	1	ENSG00000135587	SMPD2	1
XLOC_013950	TCONS_00034372,	17:34608878:34613624:-	1	0	NA	NA	NA
XLOC_012630	TCONS_00030824,	16:21608309:21611313:-	1	0	NA	NA	NA
XLOC_013951	TCONS_00034373,	17:34617515:34619810:-	1	0	NA	NA	NA
XLOC_009419	TCONS_00023427,TCONS_00023428,TCONS_00023425,TCONS_00023426,	14:79340383:79346424:+	0	1	NA	NA	NA
XLOC_012631	TCONS_00030828,TCONS_00030825,TCONS_00030829,TCONS_00030832,TCONS_00030827,	16:21612164:21808552:-	0	1	NA	NA	NA
XLOC_013952	TCONS_00034374,	17:34620708:34621260:-	1	0	NA	NA	NA
XLOC_013953	TCONS_00034375,	17:34622467:34626428:-	1	0	NA	NA	NA
XLOC_012632	TCONS_00030830,	16:21745492:21747421:-	1	0	NA	NA	NA
XLOC_012633	TCONS_00030831,	16:21747474:21748565:-	1	0	NA	NA	NA
XLOC_043195	TCONS_00108330,TCONS_00108328,TCONS_00108329,TCONS_00108335,TCONS_00108327,	9:41459901:41554001:-	0	1	NA	NA	NA
XLOC_013954	TCONS_00034376,	17:34626918:34629572:-	1	0	NA	NA	NA
XLOC_012634	TCONS_00030833,	16:21900356:21901049:-	1	1	NA	NA	NA
XLOC_013955	TCONS_00034380,TCONS_00034381,TCONS_00034382,TCONS_00034377,	17:34736592:34755924:-	0	1	ENSG00000164056	SPRY1	1
XLOC_013956	TCONS_00034378,	17:34736692:34737944:-	1	0	NA	NA	NA
XLOC_043198	TCONS_00108338,TCONS_00108339,	9:41676049:41697944:-	1	0	ENSG00000271730	AL390208.1	0
XLOC_013957	TCONS_00034379,	17:34738447:34746858:-	1	0	NA	NA	NA
XLOC_009122	TCONS_00022817,	14:29685468:29686712:+	1	0	ENSG00000185942	NKAIN3	1
XLOC_009123	TCONS_00022818,	14:29695847:29699816:+	1	0	ENSG00000274956	UG0898H09	0
XLOC_043199	TCONS_00108342,TCONS_00108343,TCONS_00108340,TCONS_00108344,TCONS_00108341,	9:41703380:41802401:-	0	1	ENSG00000118690	ARMC2	1
XLOC_012637	TCONS_00030836,	16:24111018:24115267:-	1	0	NA	NA	NA
XLOC_013958	TCONS_00034383,	17:34809729:34813458:-	1	0	NA	NA	NA
XLOC_013959	TCONS_00034395,TCONS_00034400,TCONS_00034387,TCONS_00034384,TCONS_00034399,TCONS_00034393,TCONS_00034390,TCONS_00034385,TCONS_00034391,TCONS_00034386,	17:34813607:35145777:-	0	1	ENSG00000145375	SPATA5	1
XLOC_012638	TCONS_00030837,TCONS_00030838,TCONS_00030839,	16:24119858:24139019:-	0	1	ENSG00000196660	SLC30A10	1
XLOC_012639	TCONS_00030845,TCONS_00030842,TCONS_00030851,TCONS_00030846,TCONS_00030843,TCONS_00030852,TCONS_00030847,TCONS_00030844,TCONS_00030841,TCONS_00030850,TCONS_00030848,	16:24171125:24236528:-	0	1	ENSG00000136628	EPRS	1
XLOC_009125	TCONS_00022820,	14:29759179:29763855:+	1	0	NA	NA	NA
XLOC_011319	TCONS_00027687,	15:48250683:48251648:-	0	0	ENSG00000259512	HNRNPA1P5	0
XLOC_014980	TCONS_00037477,TCONS_00037474,TCONS_00037475,TCONS_00037479,TCONS_00037476,TCONS_00037473,	18:52101178:52124419:+	0	1	ENSG00000234465	PINLYP	1
XLOC_009127	TCONS_00022822,	14:29797681:29799635:+	1	0	NA	NA	NA
XLOC_014981	TCONS_00037485,TCONS_00037482,TCONS_00037486,TCONS_00037483,TCONS_00037484,TCONS_00037481,	18:52155872:52161962:+	0	1	ENSG00000124444	ZNF576	1
XLOC_013660	TCONS_00033625,TCONS_00033626,TCONS_00033623,TCONS_00033627,TCONS_00033624,	17:70568207:70604088:+	0	1	NA	NA	NA
XLOC_009128	TCONS_00022827,TCONS_00022824,TCONS_00022828,TCONS_00022826,TCONS_00022823,	14:29830261:29865216:+	0	1	ENSG00000185728	YTHDF3	1
XLOC_013661	TCONS_00033628,	17:70604778:70610408:+	1	0	NA	NA	NA
XLOC_039820	TCONS_00100222,	7:16443259:16443580:-	1	1	NA	NA	NA
XLOC_012340	TCONS_00030107,	16:68192901:68734212:+	0	1	ENSG00000143341	HMCN1	1
XLOC_014982	TCONS_00037487,	18:52162754:52165267:+	1	0	NA	NA	NA
XLOC_011020	TCONS_00027041,TCONS_00027039,TCONS_00027036,TCONS_00027042,TCONS_00027037,TCONS_00027043,TCONS_00027040,TCONS_00027038,TCONS_00027035,	15:17641415:17695573:-	0	1	ENSG00000110660	SLC35F2	1
XLOC_012341	TCONS_00030116,TCONS_00030113,TCONS_00030115,TCONS_00030112,	16:68869491:68887286:+	0	1	ENSG00000116690	PRG4	1
XLOC_013662	TCONS_00033631,TCONS_00033629,TCONS_00033632,TCONS_00033630,	17:70642424:70684036:+	0	1	ENSG00000186998	EMID1	1
XLOC_014983	TCONS_00037488,	18:52163098:52163924:+	1	0	NA	NA	NA
XLOC_014984	TCONS_00037489,	18:52174934:52186588:+	1	0	NA	NA	NA
XLOC_011021	TCONS_00027044,	15:17855517:17857050:-	1	0	NA	NA	NA
XLOC_039822	TCONS_00100224,	7:16524145:16527426:-	0	1	ENSG00000099203	TMED1	1
XLOC_013663	TCONS_00033642,TCONS_00033637,TCONS_00033634,TCONS_00033640,TCONS_00033638,TCONS_00033641,TCONS_00033639,TCONS_00033633,	17:70686251:70715345:+	0	1	ENSG00000182944	EWSR1	1
XLOC_013664	TCONS_00033643,	17:70719230:70724693:+	0	1	ENSG00000185340	GAS2L1	1
XLOC_039823	TCONS_00100225,TCONS_00100226,	7:16587688:16593326:-	0	1	ENSG00000130733	YIPF2	1
XLOC_011022	TCONS_00027045,	15:18042595:18046165:-	1	0	NA	NA	NA
XLOC_012343	TCONS_00030125,TCONS_00030126,TCONS_00030123,TCONS_00030120,TCONS_00030124,TCONS_00030121,	16:68950067:69039769:+	0	1	ENSG00000157181	C1orf27	1
XLOC_014985	TCONS_00037491,TCONS_00037490,	18:52214870:52241114:+	1	1	NA	NA	NA
XLOC_011023	TCONS_00027046,	15:18047611:18053189:-	1	0	NA	NA	NA
XLOC_012344	TCONS_00030128,TCONS_00030127,	16:68993738:69002273:+	1	0	ENSG00000229739	AL596220.1	0
XLOC_013665	TCONS_00033649,TCONS_00033650,TCONS_00033645,	17:70821014:70828816:+	0	1	ENSG00000100285	NEFH	1
XLOC_014986	TCONS_00037492,	18:52241133:52242010:+	1	0	NA	NA	NA
XLOC_011024	TCONS_00027050,TCONS_00027048,TCONS_00027051,TCONS_00027049,TCONS_00027047,	15:18053878:18108269:-	0	1	ENSG00000149308	NPAT	1
XLOC_039825	TCONS_00100228,	7:16639019:16640998:-	1	0	NA	NA	NA
XLOC_012345	TCONS_00030129,	16:69037148:69038686:+	1	0	NA	NA	NA
XLOC_013666	TCONS_00033654,TCONS_00033651,TCONS_00033655,TCONS_00033652,TCONS_00033656,TCONS_00033653,	17:70894807:70969623:+	0	1	ENSG00000186575	NF2	1
XLOC_039826	TCONS_00100229,	7:16642762:16646238:-	1	0	NA	NA	NA
XLOC_012346	TCONS_00030130,	16:69042215:69042907:+	1	0	NA	NA	NA
XLOC_011025	TCONS_00027052,	15:18407527:18409113:-	1	0	NA	NA	NA
XLOC_038506	TCONS_00097081,	7:11439832:11482722:+	0	1	NA	NA	NA
XLOC_039827	TCONS_00100230,	7:16811452:16817517:-	0	1	ENSG00000161888	SPC24	1
XLOC_011026	TCONS_00027053,	15:18413514:18415010:-	1	0	NA	NA	NA
XLOC_012347	TCONS_00030131,	16:69057712:69059429:+	1	0	NA	NA	NA
XLOC_013668	TCONS_00033658,	17:71038498:71040693:+	0	1	ENSG00000184076	UQCR10	1
XLOC_014989	TCONS_00037495,TCONS_00037496,	18:52293176:52300695:+	1	0	NA	NA	NA
XLOC_011027	TCONS_00027056,TCONS_00027054,TCONS_00027055,	15:18415532:18450119:-	0	1	ENSG00000178202	KDELC2	1
XLOC_039828	TCONS_00100232,TCONS_00100239,TCONS_00100236,TCONS_00100233,TCONS_00100231,	7:16824863:16851065:-	0	1	ENSG00000197256	KANK2	1
XLOC_012348	TCONS_00030132,	16:69158269:69160522:+	1	1	NA	NA	NA
XLOC_013669	TCONS_00033663,TCONS_00033660,TCONS_00033664,TCONS_00033662,	17:71122423:71254051:+	0	1	ENSG00000100330	MTMR3	1
XLOC_039829	TCONS_00100247,TCONS_00100241,TCONS_00100248,TCONS_00100242,TCONS_00100249,TCONS_00100246,TCONS_00100243,TCONS_00100240,	7:16851749:16898908:-	0	1	ENSG00000130158	DOCK6	1
XLOC_012349	TCONS_00030133,TCONS_00030134,	16:69443232:69620719:+	0	1	ENSG00000116711	PLA2G4A	1
XLOC_038508	TCONS_00097085,TCONS_00097086,	7:11603044:11682002:+	0	1	ENSG00000127507	ADGRE2	1
XLOC_011028	TCONS_00027057,	15:18451671:18453161:-	1	0	NA	NA	NA
XLOC_038509	TCONS_00097088,	7:11679275:11681000:+	1	0	NA	NA	NA
XLOC_011029	TCONS_00027058,	15:18455726:18490016:-	0	1	ENSG00000110723	EXPH5	1
XLOC_014690	TCONS_00036499,	18:35235382:35236984:+	1	0	NA	NA	NA
XLOC_041721	TCONS_00104794,	8:41247552:41248967:-	1	0	ENSG00000232104	RFX3-AS1	0
XLOC_014691	TCONS_00036512,TCONS_00036516,TCONS_00036513,TCONS_00036510,TCONS_00036517,TCONS_00036514,TCONS_00036511,TCONS_00036515,	18:35296659:35327454:+	0	1	ENSG00000159753	CARMIL2	1
XLOC_013370	TCONS_00032800,	17:41208155:41209966:+	1	0	NA	NA	NA
XLOC_041722	TCONS_00104795,	8:41869577:41870087:-	1	0	NA	NA	NA
XLOC_013371	TCONS_00032802,TCONS_00032801,	17:41249413:41263196:+	0	1	ENSG00000171497	PPID	1
XLOC_039530	TCONS_00099517,	7:1354310:1355893:-	1	0	NA	NA	NA
XLOC_012050	TCONS_00029295,	16:41051961:41053390:+	1	0	NA	NA	NA
XLOC_014692	TCONS_00036518,	18:35333982:35335939:+	0	1	ENSG00000102981	PARD6A	1
XLOC_041723	TCONS_00104797,TCONS_00104798,	8:41923745:41936685:-	1	0	NA	NA	NA
XLOC_012051	TCONS_00029296,	16:41055193:41056774:+	1	0	NA	NA	NA
XLOC_041724	TCONS_00104799,	8:41932766:41934302:-	1	0	NA	NA	NA
XLOC_038210	TCONS_00096271,TCONS_00096266,TCONS_00096263,TCONS_00096272,TCONS_00096267,TCONS_00096264,TCONS_00096270,TCONS_00096268,	6:107415774:107443166:-	0	1	ENSG00000168826	ZBTB49	1
XLOC_039531	TCONS_00099520,TCONS_00099518,TCONS_00099522,	7:1356905:1406371:-	1	0	NA	NA	NA
XLOC_013372	TCONS_00032805,TCONS_00032803,TCONS_00032804,	17:41307180:41311899:+	0	1	ENSG00000205208	C4orf46	1
XLOC_038211	TCONS_00096273,	6:107417711:107451038:-	0	0	NA	NA	NA
XLOC_014694	TCONS_00036521,	18:35383926:35386417:+	1	0	NA	NA	NA
XLOC_039532	TCONS_00099521,	7:1393592:1395852:-	1	0	NA	NA	NA
XLOC_012052	TCONS_00029309,TCONS_00029300,TCONS_00029299,TCONS_00029310,	16:41469489:41555386:+	0	0	NA	NA	NA
XLOC_013373	TCONS_00032806,	17:41501024:41501624:+	1	0	NA	NA	NA
XLOC_013374	TCONS_00032808,TCONS_00032809,TCONS_00032807,	17:41768940:41845302:+	0	1	ENSG00000164125	FAM198B	1
XLOC_039533	TCONS_00099523,	7:1401523:1402993:-	1	0	NA	NA	NA
XLOC_038212	TCONS_00096274,	6:107565299:107569615:-	1	0	NA	NA	NA
XLOC_012053	TCONS_00029306,TCONS_00029305,	16:41507401:41508814:+	0	0	ENSG00000212789	ST13P5	0
XLOC_041726	TCONS_00104807,TCONS_00104804,TCONS_00104801,TCONS_00104810,TCONS_00104811,	8:42109485:42141170:-	0	1	ENSG00000147852	VLDLR	1
XLOC_041727	TCONS_00104812,	8:42331004:42338166:-	1	0	ENSG00000236404	VLDLR-AS1	0
XLOC_038213	TCONS_00096275,	6:107598948:107604558:-	1	0	NA	NA	NA
XLOC_039534	TCONS_00099524,	7:1418471:1421386:-	0	1	ENSG00000213316	LTC4S	1
XLOC_014696	TCONS_00036524,TCONS_00036523,	18:35472202:35474549:+	0	1	ENSG00000168286	THAP11	1
XLOC_038214	TCONS_00096278,TCONS_00096279,TCONS_00096276,TCONS_00096277,	6:107605480:107639886:-	1	0	NA	NA	NA
XLOC_014697	TCONS_00036525,TCONS_00036526,	18:35476678:35492842:+	0	1	ENSG00000102898	NUTF2	1
XLOC_039535	TCONS_00099525,	7:1438481:1441007:-	1	0	NA	NA	NA
XLOC_012055	TCONS_00029313,	16:41753151:41753522:+	1	1	NA	NA	NA
XLOC_013376	TCONS_00032813,TCONS_00032814,TCONS_00032815,	17:43331234:43460207:+	0	1	ENSG00000145431	PDGFC	1
XLOC_041728	TCONS_00104813,	8:42611550:42614586:-	1	0	NA	NA	NA
XLOC_013377	TCONS_00032817,	17:43461944:43464955:+	1	0	NA	NA	NA
XLOC_039536	TCONS_00099526,	7:1441108:1442416:-	1	0	NA	NA	NA
XLOC_038215	TCONS_00096280,	6:107658059:107663981:-	0	1	NA	NA	NA
XLOC_012056	TCONS_00029317,TCONS_00029314,TCONS_00029318,TCONS_00029315,TCONS_00029316,	16:41984903:42040601:+	0	1	ENSG00000162496	DHRS3	1
XLOC_014698	TCONS_00036527,TCONS_00036530,TCONS_00036528,TCONS_00036529,	18:35493528:35505907:+	0	1	ENSG00000038358	EDC4	1
XLOC_041729	TCONS_00104814,	8:42646743:42650389:-	1	0	NA	NA	NA
XLOC_038216	TCONS_00096281,	6:107664528:107668097:-	1	0	NA	NA	NA
XLOC_039537	TCONS_00099529,TCONS_00099532,TCONS_00099527,TCONS_00099533,TCONS_00099528,	7:1452958:1504622:-	0	1	NA	NA	NA
XLOC_013378	TCONS_00032818,	17:43561429:43573599:+	1	0	NA	NA	NA
XLOC_014699	TCONS_00036533,TCONS_00036531,TCONS_00036532,	18:35510849:35535919:+	0	1	ENSG00000159792	PSKH1	1
XLOC_038217	TCONS_00096286,TCONS_00096283,TCONS_00096287,TCONS_00096284,TCONS_00096285,TCONS_00096282,	6:107668402:107840853:-	0	1	ENSG00000197386	HTT	1
XLOC_012058	TCONS_00029321,	16:42628998:42630479:+	1	0	NA	NA	NA
XLOC_013379	TCONS_00032820,	17:43574908:43577971:+	1	0	NA	NA	NA
XLOC_039539	TCONS_00099535,	7:1498893:1499411:-	1	0	NA	NA	NA
XLOC_012059	TCONS_00029323,	16:42633976:42649061:+	0	0	ENSG00000199347	RNU5E-1	0
XLOC_041430	TCONS_00104212,	8:105538759:105552595:+	1	0	NA	NA	NA
XLOC_042752	TCONS_00107323,	9:78767660:78768780:+	1	0	ENSG00000236013	AL138737.1	0
XLOC_041431	TCONS_00104213,	8:105557820:105559921:+	1	0	NA	NA	NA
XLOC_041432	TCONS_00104214,	8:105562027:105564592:+	1	0	NA	NA	NA
XLOC_013080	TCONS_00032192,	16:73274739:73276341:-	1	0	NA	NA	NA
XLOC_042753	TCONS_00107324,	9:78783988:78785111:+	1	0	NA	NA	NA
XLOC_013081	TCONS_00032197,TCONS_00032198,TCONS_00032193,	16:73277316:73364187:-	0	1	ENSG00000143476	DTL	1
XLOC_039240	TCONS_00098880,TCONS_00098881,TCONS_00098876,TCONS_00098885,TCONS_00098877,	7:63064741:63189787:+	0	1	ENSG00000155846	PPARGC1B	1
XLOC_041433	TCONS_00104215,	8:105564969:105569735:+	1	0	NA	NA	NA
XLOC_042754	TCONS_00107325,	9:78785414:78788490:+	1	0	NA	NA	NA
XLOC_042755	TCONS_00107326,	9:78814509:78817061:+	1	0	NA	NA	NA
XLOC_013082	TCONS_00032194,	16:73284315:73294481:-	1	0	NA	NA	NA
XLOC_041434	TCONS_00104216,	8:105654858:105655334:+	1	1	NA	NA	NA
XLOC_041435	TCONS_00104217,	8:105870803:105871559:+	1	0	NA	NA	NA
XLOC_039242	TCONS_00098886,	7:63194149:63195640:+	1	0	NA	NA	NA
XLOC_013084	TCONS_00032196,	16:73301850:73303500:-	1	0	NA	NA	NA
XLOC_039243	TCONS_00098891,TCONS_00098889,TCONS_00098890,TCONS_00098888,	7:63280705:63303509:+	0	1	ENSG00000155850	SLC26A2	1
XLOC_042758	TCONS_00107329,	9:78836021:78840920:+	1	0	NA	NA	NA
XLOC_039244	TCONS_00098893,	7:63307803:63310271:+	1	1	NA	NA	NA
XLOC_013085	TCONS_00032200,	16:73741952:73743565:-	1	0	NA	NA	NA
XLOC_041437	TCONS_00104219,	8:105882433:105885226:+	1	0	NA	NA	NA
XLOC_039245	TCONS_00098902,TCONS_00098895,TCONS_00098903,TCONS_00098900,TCONS_00098899,TCONS_00098896,TCONS_00098904,TCONS_00098901,TCONS_00098897,TCONS_00098894,	7:63316229:63379488:+	0	1	ENSG00000113716	HMGXB3	1
XLOC_013086	TCONS_00032201,	16:73762622:73763813:-	1	0	NA	NA	NA
XLOC_041438	TCONS_00104220,	8:105885809:105891521:+	1	0	NA	NA	NA
XLOC_042759	TCONS_00107332,	9:78848072:78849784:+	1	0	NA	NA	NA
XLOC_013087	TCONS_00032202,	16:73877611:73878918:-	1	0	NA	NA	NA
XLOC_041439	TCONS_00104221,TCONS_00104222,	8:105898442:105902462:+	1	0	NA	NA	NA
XLOC_013088	TCONS_00032203,	16:73888284:73889864:-	1	0	NA	NA	NA
XLOC_043780	TCONS_00109584,TCONS_00109588,TCONS_00109585,TCONS_00109586,TCONS_00109583,TCONS_00109587,	GJ060120.1:720:8398:+	0	1	NA	NA	NA
XLOC_013089	TCONS_00032208,TCONS_00032205,TCONS_00032209,TCONS_00032206,TCONS_00032207,TCONS_00032204,	16:73893408:73939462:-	0	1	ENSG00000082512	TRAF5	1
XLOC_043781	TCONS_00109589,	GJ060121.1:415:3342:-	1	0	NA	NA	NA
XLOC_041140	TCONS_00103479,TCONS_00103473,TCONS_00103477,TCONS_00103474,TCONS_00103480,TCONS_00103475,TCONS_00103472,	8:70186521:70238896:+	0	1	ENSG00000104635	SLC39A14	1
XLOC_043782	TCONS_00109590,	GJ060126.1:1763:5228:-	1	0	NA	NA	NA
XLOC_041141	TCONS_00103481,	8:70239836:70248132:+	1	0	NA	NA	NA
XLOC_043783	TCONS_00109591,	GJ060126.1:6129:7560:-	1	0	NA	NA	NA
XLOC_011900	TCONS_00028910,	16:13607144:13609067:+	1	0	NA	NA	NA
XLOC_041142	TCONS_00103493,TCONS_00103490,TCONS_00103488,TCONS_00103485,TCONS_00103482,TCONS_00103494,TCONS_00103491,TCONS_00103483,TCONS_00103492,TCONS_00103487,TCONS_00103484,	8:70262309:70384760:+	0	1	NA	NA	NA
XLOC_011901	TCONS_00028911,	16:13665970:13667032:+	1	0	NA	NA	NA
XLOC_043784	TCONS_00109593,TCONS_00109597,TCONS_00109594,TCONS_00109598,TCONS_00109592,	GJ060127.1:1:4948:-	1	0	NA	NA	NA
XLOC_042463	TCONS_00106557,	9:26217478:26217701:+	1	1	NA	NA	NA
XLOC_041143	TCONS_00103496,TCONS_00103497,TCONS_00103495,	8:70388271:70402348:+	0	1	ENSG00000120913	PDLIM2	1
XLOC_042464	TCONS_00106560,TCONS_00106558,TCONS_00106559,	9:26284997:26304990:+	0	1	ENSG00000111906	HDDC2	1
XLOC_043785	TCONS_00109599,	GJ060128.1:65:1295:-	1	0	NA	NA	NA
XLOC_011902	TCONS_00028912,	16:13904357:13906097:+	1	0	NA	NA	NA
XLOC_009710	TCONS_00024196,	14:31840098:31840918:-	0	0	ENSG00000223721	UQCRFS1P2	0
XLOC_041144	TCONS_00103499,TCONS_00103502,	8:70406742:70413122:+	0	1	ENSG00000241852	C8orf58	1
XLOC_043786	TCONS_00109600,	GJ060128.1:1710:3031:-	1	0	NA	NA	NA
XLOC_011903	TCONS_00028913,	16:13944907:13948863:+	1	0	NA	NA	NA
XLOC_041145	TCONS_00103507,TCONS_00103504,TCONS_00103505,TCONS_00103506,	8:70414080:70429312:+	0	1	ENSG00000158941	CCAR2	1
XLOC_043787	TCONS_00109604,TCONS_00109601,TCONS_00109605,TCONS_00109602,TCONS_00109606,TCONS_00109603,	GJ060129.1:1755:8725:+	0	1	NA	NA	NA
XLOC_009711	TCONS_00024197,	14:31895139:31896185:-	1	0	NA	NA	NA
XLOC_009712	TCONS_00024198,	14:31907732:31907976:-	1	0	NA	NA	NA
XLOC_041146	TCONS_00103516,TCONS_00103513,TCONS_00103510,TCONS_00103508,TCONS_00103514,TCONS_00103511,TCONS_00103509,TCONS_00103512,	8:70794171:70817864:+	0	1	NA	NA	NA
XLOC_042467	TCONS_00106564,	9:28000901:28010210:+	1	0	NA	NA	NA
XLOC_043788	TCONS_00109607,	GJ060129.1:12584:13564:+	1	0	NA	NA	NA
XLOC_042468	TCONS_00106565,	9:28010472:28012414:+	1	0	NA	NA	NA
XLOC_009713	TCONS_00024199,TCONS_00024200,	14:31978545:31993116:-	1	0	NA	NA	NA
XLOC_041147	TCONS_00103517,	8:70822591:70823949:+	1	0	NA	NA	NA
XLOC_043789	TCONS_00109608,	GJ060129.1:18227:20338:+	1	0	NA	NA	NA
XLOC_041148	TCONS_00103521,TCONS_00103519,TCONS_00103530,TCONS_00103522,TCONS_00103531,TCONS_00103523,TCONS_00103520,TCONS_00103518,TCONS_00103532,	8:70908079:70957082:+	0	1	NA	NA	NA
XLOC_009715	TCONS_00024202,	14:32417166:32417909:-	1	0	NA	NA	NA
XLOC_041149	TCONS_00103524,	8:70909147:70909454:+	1	0	NA	NA	NA
XLOC_009716	TCONS_00024203,	14:32489341:32489934:-	1	1	NA	NA	NA
XLOC_043490	TCONS_00109028,TCONS_00109029,	9:95165926:95166855:-	0	1	NA	NA	NA
XLOC_009717	TCONS_00024204,	14:32616127:32617572:-	1	0	NA	NA	NA
XLOC_042170	TCONS_00105908,TCONS_00105909,	8:98843324:98848347:-	0	1	ENSG00000136826	KLF4	1
XLOC_043491	TCONS_00109030,TCONS_00109031,	9:95353542:95394421:-	0	1	ENSG00000215712	TMEM242	1
XLOC_009718	TCONS_00024205,	14:32695749:32699305:-	1	0	ENSG00000246145	RRS1-AS1	0
XLOC_043492	TCONS_00109032,	9:95426879:95434165:-	1	0	ENSG00000218631	AL117344.1	0
XLOC_009719	TCONS_00024206,	14:32792886:32794518:-	1	0	NA	NA	NA
XLOC_012930	TCONS_00031760,	16:55056939:55058054:-	1	0	NA	NA	NA
XLOC_012931	TCONS_00031761,	16:55059203:55061082:-	1	0	NA	NA	NA
XLOC_042172	TCONS_00105911,	8:99783959:99784469:-	1	0	NA	NA	NA
XLOC_043493	TCONS_00109033,	9:95434336:95438475:-	1	0	NA	NA	NA
XLOC_011610	TCONS_00028354,TCONS_00028351,TCONS_00028355,TCONS_00028352,TCONS_00028353,	15:78728293:78774611:-	0	1	ENSG00000030066	NUP160	1
XLOC_042173	TCONS_00105912,	8:99793304:99794054:-	1	0	NA	NA	NA
XLOC_043494	TCONS_00109034,	9:95863104:95864288:-	1	0	NA	NA	NA
XLOC_011611	TCONS_00028358,TCONS_00028356,	15:78950527:78958508:-	1	0	NA	NA	NA
XLOC_012932	TCONS_00031764,TCONS_00031762,TCONS_00031763,	16:55092294:55189842:-	0	1	NA	NA	NA
XLOC_043495	TCONS_00109035,	9:95981858:95982925:-	1	0	NA	NA	NA
XLOC_042174	TCONS_00105913,	8:99849410:99850892:-	0	1	NA	NA	NA
XLOC_011612	TCONS_00028357,	15:78951696:78952938:-	1	0	NA	NA	NA
XLOC_012933	TCONS_00031767,TCONS_00031770,TCONS_00031768,TCONS_00031771,TCONS_00031769,TCONS_00031766,	16:55240085:55282911:-	0	1	ENSG00000117139	KDM5B	1
XLOC_012934	TCONS_00031772,	16:55351706:55353447:-	1	0	NA	NA	NA
XLOC_042175	TCONS_00105914,	8:100138374:100139780:-	0	1	ENSG00000148156	ACTL7B	1
XLOC_009420	TCONS_00023429,	14:79419642:79422748:+	1	0	NA	NA	NA
XLOC_043496	TCONS_00109039,TCONS_00109036,TCONS_00109037,TCONS_00109040,TCONS_00109038,	9:96099044:96153430:-	0	1	ENSG00000122335	SERAC1	1
XLOC_011613	TCONS_00028360,TCONS_00028359,	15:79097965:79100733:-	1	0	NA	NA	NA
XLOC_009421	TCONS_00023430,	14:79423839:79424819:+	1	0	NA	NA	NA
XLOC_042176	TCONS_00105917,TCONS_00105918,TCONS_00105915,TCONS_00105919,TCONS_00105916,	8:100163531:100212959:-	0	1	NA	NA	NA
XLOC_043497	TCONS_00109045,TCONS_00109042,TCONS_00109046,TCONS_00109043,TCONS_00109044,	9:96486511:96497251:-	0	1	ENSG00000146425	DYNLT1	1
XLOC_012935	TCONS_00031773,	16:55407771:55442826:-	0	1	ENSG00000162493	PDPN	1
XLOC_008101	TCONS_00020020,	13:8041873:8046999:-	0	1	ENSG00000125848	FLRT3	1
XLOC_009422	TCONS_00023431,	14:79429414:79432400:+	1	0	NA	NA	NA
XLOC_042177	TCONS_00105925,TCONS_00105922,TCONS_00105926,TCONS_00105923,TCONS_00105920,TCONS_00105924,TCONS_00105921,TCONS_00105930,	8:100216094:100362375:-	0	1	NA	NA	NA
XLOC_043498	TCONS_00109048,TCONS_00109047,	9:96598176:96644301:-	0	1	ENSG00000092820	EZR	1
XLOC_012936	TCONS_00031774,	16:55476685:55479518:-	1	0	ENSG00000214796	AC098934.1	0
XLOC_012937	TCONS_00031776,TCONS_00031775,	16:55480132:55491603:-	0	1	ENSG00000183155	RABIF	1
XLOC_042178	TCONS_00105928,	8:100288968:100290273:-	1	0	NA	NA	NA
XLOC_009423	TCONS_00023432,	14:79432743:79433972:+	1	0	NA	NA	NA
XLOC_008102	TCONS_00020026,	13:10185483:10186702:-	1	0	NA	NA	NA
XLOC_043499	TCONS_00109050,TCONS_00109051,TCONS_00109049,	9:96761834:96782003:-	0	1	ENSG00000130363	RSPH3	1
XLOC_042179	TCONS_00105929,	8:100292648:100293250:-	1	0	NA	NA	NA
XLOC_012938	TCONS_00031779,TCONS_00031782,TCONS_00031777,TCONS_00031780,TCONS_00031778,	16:55493092:55516370:-	0	1	ENSG00000117153	KLHL12	1
XLOC_008104	TCONS_00020030,TCONS_00020028,TCONS_00020031,TCONS_00020029,	13:10234454:10549309:-	0	1	ENSG00000089177	KIF16B	1
XLOC_012939	TCONS_00031784,TCONS_00031783,	16:55521448:55527455:-	0	1	NA	NA	NA
XLOC_008105	TCONS_00020032,TCONS_00020034,	13:11093199:11103129:-	1	0	NA	NA	NA
XLOC_008106	TCONS_00020035,	13:11277103:11278141:-	1	0	NA	NA	NA
XLOC_009427	TCONS_00023436,TCONS_00023437,TCONS_00023438,	14:79753408:79763375:+	0	1	ENSG00000176731	C8orf59	1
XLOC_008107	TCONS_00020041,TCONS_00020036,TCONS_00020040,	13:11724111:11979699:-	0	1	ENSG00000183049	CAMK1D	1
XLOC_013960	TCONS_00034389,	17:34820217:34822466:-	1	0	NA	NA	NA
XLOC_009428	TCONS_00023439,	14:81018673:81019595:+	0	0	NA	NA	NA
XLOC_012640	TCONS_00030854,TCONS_00030855,	16:24256263:24282917:-	0	1	ENSG00000162813	BPNT1	1
XLOC_038800	TCONS_00097901,TCONS_00097902,TCONS_00097900,TCONS_00097899,	7:22687092:22695547:+	0	1	ENSG00000104897	SF3A2	1
XLOC_013962	TCONS_00034401,	17:35199615:35259135:-	0	1	ENSG00000138685	FGF2	1
XLOC_008109	TCONS_00020045,	13:11992431:11994686:-	1	0	NA	NA	NA
XLOC_038801	TCONS_00097904,TCONS_00097903,	7:22696117:22699843:+	0	1	ENSG00000104899	AMH	1
XLOC_011321	TCONS_00027689,	15:48419750:48420652:-	1	0	NA	NA	NA
XLOC_013963	TCONS_00034403,TCONS_00034404,	17:35328973:35347294:-	0	1	ENSG00000181004	BBS12	1
XLOC_011322	TCONS_00027693,TCONS_00027690,TCONS_00027694,TCONS_00027691,TCONS_00027692,	15:48427906:48494047:-	0	1	ENSG00000132274	TRIM22	1
XLOC_013964	TCONS_00034406,TCONS_00034407,TCONS_00034408,TCONS_00034405,	17:35455281:35519231:-	1	0	ENSG00000227145	IL21-AS1	0
XLOC_038802	TCONS_00097905,	7:22709434:22743787:+	0	1	ENSG00000065000	AP3D1	1
XLOC_010001	TCONS_00024776,	14:82776756:82778833:-	1	0	NA	NA	NA
XLOC_012643	TCONS_00030858,TCONS_00030859,	16:24329362:24433826:-	0	1	ENSG00000118873	RAB3GAP2	1
XLOC_038803	TCONS_00097908,TCONS_00097909,TCONS_00097906,TCONS_00097907,	7:22748654:22771699:+	0	1	ENSG00000172081	MOB3A	1
XLOC_010002	TCONS_00024777,	14:82781860:82785753:-	1	0	NA	NA	NA
XLOC_011323	TCONS_00027695,	15:48448424:48493465:-	1	0	NA	NA	NA
XLOC_013965	TCONS_00034409,	17:35510142:35512196:-	1	0	NA	NA	NA
XLOC_038804	TCONS_00097910,	7:22771811:22773047:+	1	0	NA	NA	NA
XLOC_010003	TCONS_00024778,	14:82785877:82795449:-	1	0	NA	NA	NA
XLOC_011324	TCONS_00027697,TCONS_00027698,	15:48462298:48476132:-	1	1	ENSG00000132256	TRIM5	1
XLOC_012645	TCONS_00030863,TCONS_00030864,TCONS_00030865,	16:25895751:25936998:-	0	1	ENSG00000143507	DUSP10	1
XLOC_013966	TCONS_00034410,	17:35513040:35515464:-	1	0	NA	NA	NA
XLOC_009131	TCONS_00022831,	14:31154067:31157337:+	1	0	NA	NA	NA
XLOC_011325	TCONS_00027701,TCONS_00027702,TCONS_00027699,	15:48476365:48525879:-	0	1	NA	NA	NA
XLOC_013967	TCONS_00034411,	17:35964477:35964876:-	1	1	NA	NA	NA
XLOC_038805	TCONS_00097911,	7:22787218:22796782:+	0	1	ENSG00000099875	MKNK2	1
XLOC_010004	TCONS_00024779,	14:82795717:82798305:-	1	0	NA	NA	NA
XLOC_012646	TCONS_00030866,	16:26712605:26720475:-	0	1	ENSG00000143512	HHIPL2	1
XLOC_009132	TCONS_00022832,	14:31159493:31177554:+	1	0	NA	NA	NA
XLOC_012647	TCONS_00030877,TCONS_00030874,TCONS_00030871,TCONS_00030869,TCONS_00030883,TCONS_00030880,TCONS_00030878,TCONS_00030875,TCONS_00030872,TCONS_00030881,TCONS_00030879,TCONS_00030876,TCONS_00030873,TCONS_00030870,TCONS_00030868,TCONS_00030882,	16:26741733:26779559:-	0	1	ENSG00000143498	TAF1A	1
XLOC_009133	TCONS_00022833,	14:31218375:31223464:+	1	0	NA	NA	NA
XLOC_038806	TCONS_00097912,	7:22801278:22802700:+	1	0	NA	NA	NA
XLOC_010005	TCONS_00024781,TCONS_00024780,	14:82803330:82806774:-	1	0	NA	NA	NA
XLOC_011326	TCONS_00027700,	15:48494951:48495979:-	1	0	NA	NA	NA
XLOC_038807	TCONS_00097913,	7:22804741:22806254:+	1	0	NA	NA	NA
XLOC_010006	TCONS_00024784,TCONS_00024783,	14:82807121:82814950:-	1	0	NA	NA	NA
XLOC_011327	TCONS_00027704,TCONS_00027710,TCONS_00027708,TCONS_00027705,TCONS_00027706,TCONS_00027703,	15:48531194:48578157:-	0	1	NA	NA	NA
XLOC_012648	TCONS_00030889,TCONS_00030886,TCONS_00030887,TCONS_00030885,	16:26852592:26908882:-	0	1	ENSG00000186063	AIDA	1
XLOC_010007	TCONS_00024787,TCONS_00024788,TCONS_00024786,	14:82815649:82847410:-	1	0	NA	NA	NA
XLOC_038808	TCONS_00097914,	7:22808487:22810147:+	1	0	NA	NA	NA
XLOC_012649	TCONS_00030893,TCONS_00030890,	16:27302482:27327831:-	0	1	ENSG00000187554	TLR5	1
XLOC_009135	TCONS_00022835,	14:31735242:31795179:+	0	1	ENSG00000066855	MTFR1	1
XLOC_038809	TCONS_00097921,TCONS_00097916,TCONS_00097917,TCONS_00097920,TCONS_00097918,TCONS_00097915,	7:22862267:22888783:+	0	1	ENSG00000164402	SEPT8	1
XLOC_010008	TCONS_00024789,	14:82841747:82844714:-	1	0	NA	NA	NA
XLOC_010009	TCONS_00024790,	14:82844767:82846071:-	1	0	NA	NA	NA
XLOC_014990	TCONS_00037497,TCONS_00037502,TCONS_00037498,TCONS_00037500,TCONS_00037499,TCONS_00037504,TCONS_00037501,	18:52378272:52391971:+	0	1	NA	NA	NA
XLOC_013670	TCONS_00033665,	17:71256651:71263815:+	1	0	NA	NA	NA
XLOC_009139	TCONS_00022842,TCONS_00022843,	14:32699271:32702271:+	0	1	ENSG00000179041	RRS1	1
XLOC_013671	TCONS_00033667,	17:71283569:71354030:+	0	1	ENSG00000176635	HORMAD2	1
XLOC_039830	TCONS_00100252,TCONS_00100259,TCONS_00100256,TCONS_00100253,TCONS_00100254,TCONS_00100260,TCONS_00100258,TCONS_00100255,	7:16958187:16974656:-	0	1	NA	NA	NA
XLOC_012350	TCONS_00030136,TCONS_00030137,TCONS_00030135,	16:70545524:70756687:+	0	1	ENSG00000152104	PTPN14	1
XLOC_014992	TCONS_00037513,TCONS_00037510,TCONS_00037508,TCONS_00037514,TCONS_00037511,TCONS_00037509,TCONS_00037515,TCONS_00037512,TCONS_00037507,	18:52429399:52446367:+	0	1	NA	NA	NA
XLOC_039831	TCONS_00100261,TCONS_00100262,TCONS_00100263,	7:16998279:17003840:-	0	1	ENSG00000187266	EPOR	1
XLOC_012351	TCONS_00030145,TCONS_00030142,TCONS_00030146,TCONS_00030143,TCONS_00030140,TCONS_00030147,TCONS_00030144,TCONS_00030141,TCONS_00030139,	16:70815223:70830814:+	0	1	NA	NA	NA
XLOC_013672	TCONS_00033668,	17:71438363:71440022:+	1	0	NA	NA	NA
XLOC_014993	TCONS_00037516,	18:52457492:52471874:+	1	1	ENSG00000263002	ZNF234	1
XLOC_039832	TCONS_00100264,	7:17008382:17022990:-	0	1	ENSG00000205517	RGL3	1
XLOC_012352	TCONS_00030148,	16:70832949:70835273:+	1	0	NA	NA	NA
XLOC_013673	TCONS_00033669,	17:71441362:71442512:+	1	0	NA	NA	NA
XLOC_014994	TCONS_00037517,TCONS_00037521,TCONS_00037519,	18:52472259:52506200:+	0	1	NA	NA	NA
XLOC_011032	TCONS_00027062,	15:20540606:20542567:-	1	0	NA	NA	NA
XLOC_013674	TCONS_00033670,	17:71486508:71487647:+	1	0	NA	NA	NA
XLOC_038512	TCONS_00097091,	7:11701127:11702006:+	1	0	NA	NA	NA
XLOC_039833	TCONS_00100267,	7:17023514:17034185:-	0	1	ENSG00000198003	CCDC151	1
XLOC_014995	TCONS_00037530,TCONS_00037528,TCONS_00037522,TCONS_00037529,TCONS_00037526,TCONS_00037527,TCONS_00037524,	18:52506371:52522037:+	1	0	ENSG00000159915	ZNF233	1
XLOC_012354	TCONS_00030165,TCONS_00030162,TCONS_00030157,TCONS_00030154,TCONS_00030169,TCONS_00030151,TCONS_00030155,TCONS_00030152,TCONS_00030167,TCONS_00030156,TCONS_00030153,	16:70877438:70883117:+	1	0	NA	NA	NA
XLOC_038513	TCONS_00097092,	7:11702113:11703989:+	1	0	NA	NA	NA
XLOC_011033	TCONS_00027063,	15:20545654:20558298:-	1	0	NA	NA	NA
XLOC_013675	TCONS_00033671,	17:71489829:71492569:+	1	0	NA	NA	NA
XLOC_014996	TCONS_00037531,	18:52529336:52531665:+	1	0	NA	NA	NA
XLOC_039835	TCONS_00100273,TCONS_00100270,TCONS_00100274,TCONS_00100271,TCONS_00100269,TCONS_00100272,	7:17069698:17097304:-	0	1	NA	NA	NA
XLOC_012355	TCONS_00030171,TCONS_00030170,	16:70883356:70890746:+	0	1	ENSG00000170075	GPR37L1	1
XLOC_013676	TCONS_00033672,	17:71517208:71529379:+	0	1	ENSG00000187860	CCDC157	1
XLOC_011035	TCONS_00027068,TCONS_00027065,TCONS_00027069,TCONS_00027066,TCONS_00027067,	15:20585725:20671260:-	0	1	ENSG00000137710	RDX	1
XLOC_013677	TCONS_00033674,TCONS_00033680,TCONS_00033678,TCONS_00033675,TCONS_00033679,TCONS_00033673,TCONS_00033677,	17:71545973:71574421:+	0	1	ENSG00000100003	SEC14L2	1
XLOC_038515	TCONS_00097096,TCONS_00097107,TCONS_00097104,TCONS_00097101,TCONS_00097108,TCONS_00097094,TCONS_00097098,TCONS_00097109,TCONS_00097095,TCONS_00097103,	7:11773769:12062794:+	0	1	NA	NA	NA
XLOC_039836	TCONS_00100276,TCONS_00100275,	7:17117105:17125096:-	0	1	ENSG00000130165	ELOF1	1
XLOC_012356	TCONS_00030182,TCONS_00030177,TCONS_00030174,TCONS_00030189,TCONS_00030186,TCONS_00030180,TCONS_00030178,TCONS_00030175,TCONS_00030172,TCONS_00030187,TCONS_00030184,TCONS_00030181,TCONS_00030179,TCONS_00030176,TCONS_00030188,TCONS_00030185,	16:70921226:70930209:+	0	1	NA	NA	NA
XLOC_014998	TCONS_00037534,TCONS_00037535,TCONS_00037539,TCONS_00037536,TCONS_00037533,	18:52760578:52841762:+	1	1	ENSG00000073008	PVR	1
XLOC_012357	TCONS_00030194,TCONS_00030191,TCONS_00030195,TCONS_00030192,TCONS_00030196,	16:70932238:71016583:+	0	1	ENSG00000133067	LGR6	1
XLOC_038516	TCONS_00097097,	7:11786311:11831715:+	0	1	NA	NA	NA
XLOC_039837	TCONS_00100281,TCONS_00100279,TCONS_00100282,TCONS_00100277,TCONS_00100283,TCONS_00100280,TCONS_00100278,	7:17134328:17138419:-	0	1	ENSG00000102575	ACP5	1
XLOC_011036	TCONS_00027070,	15:20657968:20659761:-	1	0	NA	NA	NA
XLOC_013678	TCONS_00033676,	17:71546363:71546962:+	1	0	NA	NA	NA
XLOC_014999	TCONS_00037537,	18:52769315:52770535:+	1	0	NA	NA	NA
XLOC_038517	TCONS_00097100,	7:11967058:12029116:+	0	0	NA	NA	NA
XLOC_011037	TCONS_00027071,	15:20818625:20820628:-	1	0	NA	NA	NA
XLOC_012358	TCONS_00030197,	16:71016799:71019523:+	1	0	NA	NA	NA
XLOC_013679	TCONS_00033683,TCONS_00033684,TCONS_00033681,TCONS_00033682,	17:71575486:71590090:+	0	1	ENSG00000242114	MTFP1	1
XLOC_011038	TCONS_00027073,TCONS_00027072,	15:20905993:21004835:-	0	1	ENSG00000137727	ARHGAP20	1
XLOC_038518	TCONS_00097102,	7:11973226:11975375:+	1	0	NA	NA	NA
XLOC_039839	TCONS_00100285,	7:17202527:17204290:-	1	0	NA	NA	NA
XLOC_012359	TCONS_00030199,	16:71024522:71026353:+	1	0	NA	NA	NA
XLOC_041730	TCONS_00104818,TCONS_00104815,TCONS_00104827,TCONS_00104824,TCONS_00104821,TCONS_00104819,TCONS_00104816,TCONS_00104828,TCONS_00104825,TCONS_00104822,TCONS_00104817,TCONS_00104826,TCONS_00104820,	8:42652723:42832359:-	0	1	ENSG00000080503	SMARCA2	1
XLOC_041731	TCONS_00104831,	8:42867179:42867636:-	1	1	NA	NA	NA
XLOC_013380	TCONS_00032821,	17:43578073:43579183:+	1	1	NA	NA	NA
XLOC_039540	TCONS_00099536,TCONS_00099537,	7:1505510:1539042:-	0	1	ENSG00000127022	CANX	1
XLOC_013381	TCONS_00032823,TCONS_00032824,	17:43580138:43600025:+	1	0	ENSG00000251283	LINC02272	0
XLOC_041733	TCONS_00104833,	8:43855333:43867721:-	0	1	ENSG00000064218	DMRT3	1
XLOC_039541	TCONS_00099538,	7:1560594:1561874:-	1	0	ENSG00000225051	HMGB3P22	0
XLOC_041735	TCONS_00104835,	8:44033522:44041910:-	1	0	NA	NA	NA
XLOC_039542	TCONS_00099539,	7:1582460:1585586:-	1	0	NA	NA	NA
XLOC_012062	TCONS_00029331,TCONS_00029329,TCONS_00029326,TCONS_00029332,TCONS_00029327,TCONS_00029333,TCONS_00029328,	16:42750428:42770147:+	0	1	ENSG00000177000	MTHFR	1
XLOC_039543	TCONS_00099540,TCONS_00099544,TCONS_00099541,TCONS_00099545,TCONS_00099542,	7:1602535:1671784:-	0	1	ENSG00000176783	RUFY1	1
XLOC_012063	TCONS_00029334,	16:42826274:42827247:+	1	0	NA	NA	NA
XLOC_041736	TCONS_00104847,TCONS_00104844,TCONS_00104841,TCONS_00104839,TCONS_00104836,TCONS_00104848,TCONS_00104845,TCONS_00104842,TCONS_00104837,TCONS_00104840,TCONS_00104838,	8:44045334:44266476:-	0	1	NA	NA	NA
XLOC_039544	TCONS_00099543,	7:1611520:1612359:-	1	0	NA	NA	NA
XLOC_012064	TCONS_00029335,TCONS_00029336,	16:42875830:42881565:+	0	1	ENSG00000116670	MAD2L2	1
XLOC_013385	TCONS_00032828,	17:43614117:43615004:+	1	0	NA	NA	NA
XLOC_041737	TCONS_00104850,	8:44291070:44293401:-	1	0	ENSG00000235330	RPL12P25	0
XLOC_041738	TCONS_00104852,TCONS_00104851,	8:44294888:44306456:-	1	0	NA	NA	NA
XLOC_040100	TCONS_00100973,TCONS_00100974,TCONS_00100971,TCONS_00100972,	7:39693207:39712479:-	0	1	ENSG00000160883	HK3	1
XLOC_012065	TCONS_00029337,	16:42899673:42900657:+	1	0	NA	NA	NA
XLOC_013386	TCONS_00032829,	17:43615487:43616387:+	1	0	NA	NA	NA
XLOC_040101	TCONS_00100975,	7:39713760:39715384:-	1	0	NA	NA	NA
XLOC_038225	TCONS_00096295,	6:107844753:107845082:-	1	0	ENSG00000274693	HTT-AS1_2	0
XLOC_039546	TCONS_00099552,TCONS_00099547,TCONS_00099553,TCONS_00099549,	7:2184137:2256900:-	0	1	NA	NA	NA
XLOC_012066	TCONS_00029340,TCONS_00029339,	16:42906700:42912824:+	0	1	ENSG00000116661	FBXO2	1
XLOC_041739	TCONS_00104864,TCONS_00104861,TCONS_00104859,TCONS_00104856,TCONS_00104865,TCONS_00104862,TCONS_00104857,TCONS_00104854,TCONS_00104863,TCONS_00104860,TCONS_00104855,	8:44306960:44545609:-	0	1	ENSG00000107099	DOCK8	1
XLOC_039547	TCONS_00099563,TCONS_00099560,TCONS_00099575,TCONS_00099572,TCONS_00099564,TCONS_00099561,TCONS_00099576,TCONS_00099559,TCONS_00099573,TCONS_00099570,TCONS_00099568,TCONS_00099562,TCONS_00099577,TCONS_00099574,TCONS_00099571,TCONS_00099569,TCONS_00099566,	7:2343265:2394468:-	0	1	NA	NA	NA
XLOC_012067	TCONS_00029346,TCONS_00029343,TCONS_00029347,TCONS_00029344,TCONS_00029341,TCONS_00029345,TCONS_00029342,	16:43273442:43397006:+	0	1	ENSG00000198793	MTOR	1
XLOC_040102	TCONS_00100979,TCONS_00100976,TCONS_00100977,TCONS_00100978,	7:39718621:39856775:-	0	1	ENSG00000087206	UIMC1	1
XLOC_038226	TCONS_00096302,TCONS_00096298,TCONS_00096300,TCONS_00096299,TCONS_00096301,TCONS_00096297,TCONS_00096305,	6:107846110:107906841:-	0	1	ENSG00000125388	GRK4	1
XLOC_013388	TCONS_00032837,TCONS_00032834,TCONS_00032831,TCONS_00032838,TCONS_00032835,TCONS_00032832,TCONS_00032841,TCONS_00032839,TCONS_00032836,TCONS_00032833,	17:44348062:44378324:+	0	1	ENSG00000256043	CTSO	1
XLOC_040103	TCONS_00100982,	7:39875477:39876428:-	0	0	NA	NA	NA
XLOC_038227	TCONS_00096303,	6:107893018:107896000:-	1	0	NA	NA	NA
XLOC_039548	TCONS_00099558,	7:2340274:2342336:-	1	0	NA	NA	NA
XLOC_012068	TCONS_00029349,TCONS_00029358,TCONS_00029355,TCONS_00029352,TCONS_00029356,TCONS_00029353,TCONS_00029350,TCONS_00029354,TCONS_00029351,	16:43402989:43432908:+	0	1	ENSG00000171824	EXOSC10	1
XLOC_040104	TCONS_00100985,TCONS_00100983,TCONS_00100984,	7:40127133:40132313:-	0	1	ENSG00000169228	RAB24	1
XLOC_038228	TCONS_00096304,	6:107896521:107897395:-	1	0	NA	NA	NA
XLOC_039549	TCONS_00099584,TCONS_00099581,TCONS_00099579,TCONS_00099585,TCONS_00099582,TCONS_00099583,	7:2443160:2457284:-	0	1	ENSG00000168159	RNF187	1
XLOC_012069	TCONS_00029359,	16:43429887:43431258:+	1	0	NA	NA	NA
XLOC_041440	TCONS_00104223,	8:105902516:105903368:+	1	0	NA	NA	NA
XLOC_042761	TCONS_00107334,	9:80093872:80095277:+	1	0	NA	NA	NA
XLOC_040105	TCONS_00100986,	7:40136164:40140496:-	0	1	ENSG00000213347	MXD3	1
XLOC_038229	TCONS_00096306,	6:107898948:107899925:-	1	0	NA	NA	NA
XLOC_042762	TCONS_00107335,	9:80663640:80734347:+	0	1	ENSG00000009844	VTA1	1
XLOC_040106	TCONS_00100988,	7:40155105:40156916:-	1	1	NA	NA	NA
XLOC_040107	TCONS_00100989,	7:40164682:40166312:-	0	0	NA	NA	NA
XLOC_013090	TCONS_00032217,TCONS_00032214,TCONS_00032211,TCONS_00032215,TCONS_00032212,TCONS_00032216,TCONS_00032213,	16:73953142:74007098:-	0	1	ENSG00000117625	RCOR3	1
XLOC_042763	TCONS_00107340,TCONS_00107338,TCONS_00107336,	9:80803660:80958884:+	0	1	ENSG00000112414	ADGRG6	1
XLOC_039250	TCONS_00098917,TCONS_00098914,TCONS_00098911,TCONS_00098909,TCONS_00098915,TCONS_00098912,TCONS_00098916,TCONS_00098910,	7:63709172:63760625:+	0	1	ENSG00000070814	TCOF1	1
XLOC_013091	TCONS_00032222,TCONS_00032218,TCONS_00032221,TCONS_00032219,	16:74524022:74807382:-	0	0	NA	NA	NA
XLOC_042764	TCONS_00107341,	9:81063566:81069242:+	1	0	NA	NA	NA
XLOC_040108	TCONS_00100991,	7:40170393:40171473:-	1	0	NA	NA	NA
XLOC_039251	TCONS_00098929,TCONS_00098926,TCONS_00098923,TCONS_00098920,TCONS_00098927,TCONS_00098924,TCONS_00098921,TCONS_00098919,TCONS_00098928,TCONS_00098925,TCONS_00098922,	7:63815855:63904338:+	0	1	ENSG00000070614	NDST1	1
XLOC_041444	TCONS_00104227,	8:105954031:105956384:+	1	0	NA	NA	NA
XLOC_040109	TCONS_00100992,	7:40185729:40206355:-	0	1	ENSG00000169223	LMAN2	1
XLOC_013093	TCONS_00032225,	16:74930582:74931075:-	1	0	NA	NA	NA
XLOC_042766	TCONS_00107346,TCONS_00107343,TCONS_00107347,TCONS_00107348,TCONS_00107345,	9:81550313:81830939:+	0	1	ENSG00000146416	AIG1	1
XLOC_039253	TCONS_00098931,	7:63905213:63912573:+	1	0	NA	NA	NA
XLOC_013094	TCONS_00032226,	16:74992906:75005759:-	0	1	ENSG00000082497	SERTAD4	1
XLOC_042767	TCONS_00107349,	9:81832389:81835898:+	1	0	NA	NA	NA
XLOC_039254	TCONS_00098932,TCONS_00098933,	7:63997370:64030126:+	0	1	ENSG00000171992	SYNPO	1
XLOC_041447	TCONS_00104232,TCONS_00104233,TCONS_00104230,TCONS_00104231,	8:107645130:107656859:+	0	1	ENSG00000119401	TRIM32	1
XLOC_041448	TCONS_00104236,TCONS_00104237,TCONS_00104234,TCONS_00104240,TCONS_00104235,	8:108828899:108852686:+	0	1	ENSG00000136869	TLR4	1
XLOC_013096	TCONS_00032237,TCONS_00032234,TCONS_00032231,TCONS_00032229,TCONS_00032238,TCONS_00032235,TCONS_00032232,TCONS_00032236,TCONS_00032233,	16:75340427:75373262:-	0	1	ENSG00000117597	DIEXF	1
XLOC_039256	TCONS_00098936,TCONS_00098937,	7:64065385:64073758:+	1	0	NA	NA	NA
XLOC_013097	TCONS_00032239,	16:75392753:75393900:-	1	0	NA	NA	NA
XLOC_041449	TCONS_00104238,	8:108842496:108847141:+	1	0	NA	NA	NA
XLOC_013098	TCONS_00032240,	16:75417197:75420062:-	1	0	NA	NA	NA
XLOC_043790	TCONS_00109609,	GJ060129.1:328:1360:-	1	0	NA	NA	NA
XLOC_039258	TCONS_00098940,TCONS_00098941,	7:64133812:64153903:+	0	1	ENSG00000256235	SMIM3	1
XLOC_013099	TCONS_00032242,TCONS_00032243,TCONS_00032244,TCONS_00032241,TCONS_00032245,	16:75423455:75446773:-	0	1	ENSG00000009790	TRAF3IP3	1
XLOC_043791	TCONS_00109610,	GJ060129.1:8238:12565:-	1	1	NA	NA	NA
XLOC_039259	TCONS_00098942,	7:64159623:64160796:+	1	0	NA	NA	NA
XLOC_041150	TCONS_00103525,	8:70912003:70912296:+	1	0	NA	NA	NA
XLOC_043792	TCONS_00109611,	GJ060129.1:13615:14172:-	1	0	NA	NA	NA
XLOC_041151	TCONS_00103526,	8:70912414:70912685:+	1	0	NA	NA	NA
XLOC_042472	TCONS_00106569,	9:28457191:28492526:+	1	0	ENSG00000186439	TRDN	1
XLOC_043793	TCONS_00109612,	GJ060129.1:18148:20829:-	1	0	NA	NA	NA
XLOC_011910	TCONS_00028920,	16:17306673:17307512:+	1	1	NA	NA	NA
XLOC_042473	TCONS_00106570,	9:28544216:28544698:+	0	1	ENSG00000231234	SKP1P1	0
XLOC_041152	TCONS_00103527,	8:70913601:70986478:+	0	1	NA	NA	NA
XLOC_043794	TCONS_00109613,	GJ060136.1:46:802:+	1	0	NA	NA	NA
XLOC_041153	TCONS_00103528,	8:70913760:70914332:+	1	0	NA	NA	NA
XLOC_043795	TCONS_00109614,	GJ060136.1:1966:5779:-	1	0	NA	NA	NA
XLOC_042474	TCONS_00106571,TCONS_00106580,TCONS_00106578,TCONS_00106572,TCONS_00106579,TCONS_00106573,TCONS_00106577,TCONS_00106574,	9:28828601:28865650:+	1	0	NA	NA	NA
XLOC_009720	TCONS_00024207,TCONS_00024216,TCONS_00024217,TCONS_00024214,TCONS_00024215,	14:32803920:32862727:-	0	1	NA	NA	NA
XLOC_041154	TCONS_00103533,	8:70951108:70952288:+	1	0	NA	NA	NA
XLOC_042475	TCONS_00106575,	9:28836512:28837990:+	1	0	NA	NA	NA
XLOC_043796	TCONS_00109615,	GJ060136.1:3003:4003:-	1	0	NA	NA	NA
XLOC_042476	TCONS_00106576,	9:28838082:28839233:+	1	0	NA	NA	NA
XLOC_009721	TCONS_00024209,	14:32812999:32822151:-	1	0	NA	NA	NA
XLOC_041155	TCONS_00103534,	8:70954222:70956655:+	1	0	NA	NA	NA
XLOC_043797	TCONS_00109616,	GJ060136.1:5835:11113:-	1	0	NA	NA	NA
XLOC_011914	TCONS_00028924,	16:19331407:19333480:+	1	0	NA	NA	NA
XLOC_011915	TCONS_00028936,TCONS_00028930,TCONS_00028925,TCONS_00028937,TCONS_00028934,TCONS_00028931,TCONS_00028929,TCONS_00028926,TCONS_00028935,TCONS_00028932,TCONS_00028927,	16:19500324:19572748:+	0	1	ENSG00000136636	KCTD3	1
XLOC_043798	TCONS_00109617,	GJ060137.1:8:4049:-	1	0	NA	NA	NA
XLOC_009722	TCONS_00024210,	14:32822306:32823384:-	1	0	NA	NA	NA
XLOC_041156	TCONS_00103535,	8:70959623:70960738:+	1	0	NA	NA	NA
XLOC_042477	TCONS_00106581,	9:28842833:28845495:+	1	0	NA	NA	NA
XLOC_008402	TCONS_00020842,TCONS_00020837,TCONS_00020846,TCONS_00020843,TCONS_00020840,TCONS_00020844,TCONS_00020841,TCONS_00020839,	13:47195406:47271276:-	0	1	ENSG00000015171	ZMYND11	1
XLOC_009723	TCONS_00024211,	14:32825230:32825856:-	1	0	NA	NA	NA
XLOC_041157	TCONS_00103536,	8:70985226:70986061:+	1	0	NA	NA	NA
XLOC_042478	TCONS_00106582,	9:28866646:28867805:+	1	0	NA	NA	NA
XLOC_043799	TCONS_00109618,	GJ060137.1:4926:6233:-	1	0	NA	NA	NA
XLOC_011916	TCONS_00028938,	16:21808811:22044905:+	1	1	ENSG00000162814	SPATA17	1
XLOC_009724	TCONS_00024212,	14:32825971:32829078:-	1	0	NA	NA	NA
XLOC_008403	TCONS_00020847,	13:47460352:47461387:-	1	0	ENSG00000180259	PRNT	1
XLOC_041158	TCONS_00103537,	8:71089957:71091038:+	1	0	NA	NA	NA
XLOC_011917	TCONS_00028940,TCONS_00028941,TCONS_00028939,	16:22425543:22488415:+	0	1	ENSG00000067533	RRP15	1
XLOC_011918	TCONS_00028942,TCONS_00028946,TCONS_00028944,	16:22495539:22589927:+	0	1	ENSG00000092969	TGFB2	1
XLOC_008404	TCONS_00020848,	13:47465946:47466903:-	1	0	NA	NA	NA
XLOC_009725	TCONS_00024213,	14:32832473:32833486:-	1	0	NA	NA	NA
XLOC_008405	TCONS_00020849,	13:47473654:47481234:-	1	0	NA	NA	NA
XLOC_009726	TCONS_00024219,	14:32866281:32867063:-	1	0	NA	NA	NA
XLOC_011919	TCONS_00028947,	16:22590773:22591884:+	1	0	NA	NA	NA
XLOC_008406	TCONS_00020853,TCONS_00020850,TCONS_00020854,TCONS_00020851,TCONS_00020852,	13:47483234:47548358:-	0	1	NA	NA	NA
XLOC_009727	TCONS_00024220,	14:32870335:32872278:-	1	0	NA	NA	NA
XLOC_008407	TCONS_00020856,	13:47538933:47539735:-	1	0	NA	NA	NA
XLOC_009728	TCONS_00024221,	14:32872422:32873067:-	1	0	NA	NA	NA
XLOC_042181	TCONS_00105932,	8:100352338:100352634:-	0	0	NA	NA	NA
XLOC_012940	TCONS_00031785,	16:55543948:55550165:-	1	0	NA	NA	NA
XLOC_008408	TCONS_00020857,	13:47540694:47541412:-	1	0	NA	NA	NA
XLOC_009729	TCONS_00024222,	14:32874740:32880195:-	1	0	NA	NA	NA
XLOC_042182	TCONS_00105933,	8:100371214:100373314:-	1	0	NA	NA	NA
XLOC_012941	TCONS_00031786,	16:55570957:55573556:-	1	0	NA	NA	NA
XLOC_008409	TCONS_00020858,	13:47542003:47547102:-	1	0	NA	NA	NA
XLOC_042183	TCONS_00105934,	8:100373392:100374820:-	1	0	NA	NA	NA
XLOC_010300	TCONS_00025471,	15:32148575:32149038:+	0	1	ENSG00000243256	RPL30P14	0
XLOC_010301	TCONS_00025479,TCONS_00025476,TCONS_00025473,TCONS_00025477,TCONS_00025474,TCONS_00025480,TCONS_00025478,TCONS_00025475,TCONS_00025472,TCONS_00025481,	15:32185790:32251770:+	0	1	ENSG00000154114	TBCEL	1
XLOC_010302	TCONS_00025482,	15:32253305:32254795:+	1	0	NA	NA	NA
XLOC_009430	TCONS_00023441,	14:83127522:83128984:+	1	0	NA	NA	NA
XLOC_042185	TCONS_00105942,TCONS_00105937,TCONS_00105946,TCONS_00105940,TCONS_00105938,TCONS_00105947,TCONS_00105941,	8:100406571:100544803:-	0	1	ENSG00000095203	EPB41L4B	1
XLOC_042186	TCONS_00105951,TCONS_00105949,TCONS_00105950,TCONS_00105948,	8:100600860:100722065:-	0	1	ENSG00000070159	PTPN3	1
XLOC_009431	TCONS_00023447,TCONS_00023444,TCONS_00023450,TCONS_00023448,TCONS_00023445,TCONS_00023442,TCONS_00023446,TCONS_00023443,	14:83139831:83183544:+	0	1	ENSG00000104497	SNX16	1
XLOC_008110	TCONS_00020046,	13:11997742:12000610:-	1	0	NA	NA	NA
XLOC_010303	TCONS_00025488,	15:32338652:32344961:+	0	1	ENSG00000109927	TECTA	1
XLOC_008111	TCONS_00020047,	13:12033787:12037074:-	1	0	NA	NA	NA
XLOC_009432	TCONS_00023464,TCONS_00023461,TCONS_00023459,TCONS_00023456,TCONS_00023453,TCONS_00023465,TCONS_00023462,TCONS_00023454,TCONS_00023451,TCONS_00023463,TCONS_00023460,TCONS_00023458,TCONS_00023455,TCONS_00023452,	14:83241740:83299956:+	0	1	NA	NA	NA
XLOC_010304	TCONS_00025490,TCONS_00025491,TCONS_00025489,	15:32412228:32424972:+	0	1	ENSG00000109929	SC5D	1
XLOC_010305	TCONS_00025492,	15:32432765:32433934:+	1	0	NA	NA	NA
XLOC_009433	TCONS_00023466,	14:83302091:83304877:+	1	0	NA	NA	NA
XLOC_009434	TCONS_00023470,TCONS_00023468,TCONS_00023471,TCONS_00023467,	14:83493685:83499079:+	1	0	NA	NA	NA
XLOC_008113	TCONS_00020049,	13:12039781:12045610:-	1	0	NA	NA	NA
XLOC_010306	TCONS_00025493,	15:32434665:32436816:+	1	0	NA	NA	NA
XLOC_008114	TCONS_00020050,	13:12045668:12052736:-	1	0	NA	NA	NA
XLOC_009435	TCONS_00023472,	14:83513066:83514278:+	1	0	NA	NA	NA
XLOC_010307	TCONS_00025494,	15:32437490:32440115:+	1	0	NA	NA	NA
XLOC_012949	TCONS_00031796,TCONS_00031794,TCONS_00031798,TCONS_00031795,	16:56233878:56389607:-	0	1	ENSG00000188984	AADACL3	1
XLOC_010308	TCONS_00025495,	15:32492106:32493595:+	1	0	NA	NA	NA
XLOC_008115	TCONS_00020051,	13:12053558:12054816:-	1	0	NA	NA	NA
XLOC_009436	TCONS_00023473,	14:83639547:83640282:+	1	0	NA	NA	NA
XLOC_009437	TCONS_00023474,	14:83654601:83656407:+	1	0	ENSG00000244642	RN7SL396P	0
XLOC_010309	TCONS_00025498,TCONS_00025499,TCONS_00025496,	15:32584734:32755810:+	0	1	ENSG00000137642	SORL1	1
XLOC_008117	TCONS_00020053,	13:12080755:12095936:-	1	0	NA	NA	NA
XLOC_009438	TCONS_00023478,	14:83673432:83825602:+	0	1	ENSG00000155792	DEPTOR	1
XLOC_012650	TCONS_00030897,	16:27388710:27522155:-	0	1	ENSG00000143502	SUSD4	1
XLOC_013971	TCONS_00034423,TCONS_00034418,TCONS_00034432,TCONS_00034427,TCONS_00034424,TCONS_00034419,TCONS_00034433,TCONS_00034416,TCONS_00034430,TCONS_00034428,TCONS_00034425,TCONS_00034422,TCONS_00034417,TCONS_00034426,	17:36134468:36340381:-	1	1	ENSG00000138688	KIAA1109	1
XLOC_008118	TCONS_00020054,	13:12096480:12099387:-	1	0	NA	NA	NA
XLOC_009439	TCONS_00023479,	14:83826540:83828291:+	1	0	NA	NA	NA
XLOC_038810	TCONS_00097922,TCONS_00097926,TCONS_00097923,TCONS_00097927,TCONS_00097924,	7:22897085:22987653:+	0	1	ENSG00000131437	KIF3A	1
XLOC_012651	TCONS_00030903,TCONS_00030900,TCONS_00030899,	16:27679318:27748095:-	0	1	ENSG00000203697	CAPN8	1
XLOC_008119	TCONS_00020055,	13:12100238:12101839:-	1	0	NA	NA	NA
XLOC_012652	TCONS_00030905,TCONS_00030909,TCONS_00030906,TCONS_00030907,TCONS_00030908,	16:27841401:27908729:-	0	1	ENSG00000143514	TP53BP2	1
XLOC_010010	TCONS_00024791,	14:83071178:83073973:-	1	0	ENSG00000254689	LINC02235	0
XLOC_038812	TCONS_00097930,TCONS_00097929,	7:23234925:23243697:+	0	1	ENSG00000125347	IRF1	1
XLOC_010011	TCONS_00024792,	14:83074338:83079294:-	1	0	NA	NA	NA
XLOC_012653	TCONS_00030910,	16:27905798:27907296:-	1	0	NA	NA	NA
XLOC_013974	TCONS_00034437,	17:38314388:38315147:-	1	0	NA	NA	NA
XLOC_010012	TCONS_00024793,	14:83118303:83119053:-	1	0	NA	NA	NA
XLOC_038813	TCONS_00097931,	7:23313880:23314693:+	1	0	NA	NA	NA
XLOC_012654	TCONS_00030911,	16:27938657:27940548:-	1	0	NA	NA	NA
XLOC_009140	TCONS_00022852,TCONS_00022847,TCONS_00022844,TCONS_00022853,TCONS_00022850,TCONS_00022848,TCONS_00022845,TCONS_00022854,TCONS_00022851,TCONS_00022849,TCONS_00022846,	14:32702893:32735928:+	0	1	ENSG00000147576	ADHFE1	1
XLOC_012655	TCONS_00030912,	16:27941214:27942943:-	1	0	NA	NA	NA
XLOC_009141	TCONS_00022855,	14:32760708:32786980:+	0	1	ENSG00000169085	C8orf46	1
XLOC_038814	TCONS_00097932,	7:23314906:23316984:+	1	0	NA	NA	NA
XLOC_010013	TCONS_00024794,	14:83119794:83123408:-	1	0	NA	NA	NA
XLOC_013976	TCONS_00034439,	17:39878827:39879762:-	1	0	NA	NA	NA
XLOC_038815	TCONS_00097933,	7:23317132:23318732:+	1	0	NA	NA	NA
XLOC_010014	TCONS_00024795,	14:83123714:83125158:-	1	0	NA	NA	NA
XLOC_012656	TCONS_00030922,TCONS_00030923,TCONS_00030920,TCONS_00030918,TCONS_00030924,TCONS_00030919,TCONS_00030913,	16:28039317:28204887:-	0	1	ENSG00000143748	NVL	1
XLOC_013977	TCONS_00034440,	17:40014794:40015119:-	1	0	NA	NA	NA
XLOC_009142	TCONS_00022856,	14:32791137:32792381:+	1	0	NA	NA	NA
XLOC_013978	TCONS_00034444,TCONS_00034441,TCONS_00034450,TCONS_00034448,TCONS_00034445,TCONS_00034442,TCONS_00034451,TCONS_00034449,TCONS_00034443,	17:40482784:40670556:-	0	1	ENSG00000109756	RAPGEF2	1
XLOC_010015	TCONS_00024796,	14:83201749:83231069:-	0	1	ENSG00000164695	CHMP4C	1
XLOC_038816	TCONS_00097934,	7:23318844:23320525:+	1	0	NA	NA	NA
XLOC_012657	TCONS_00030914,TCONS_00030915,	16:28087684:28094411:-	0	1	NA	NA	NA
XLOC_009143	TCONS_00022857,	14:32799048:32800810:+	1	0	NA	NA	NA
XLOC_009144	TCONS_00022858,	14:32801081:32802954:+	1	1	NA	NA	NA
XLOC_038817	TCONS_00097935,	7:23321217:23323618:+	1	0	NA	NA	NA
XLOC_012658	TCONS_00030916,	16:28101368:28104343:-	1	0	NA	NA	NA
XLOC_013979	TCONS_00034454,	17:40748563:40750570:-	1	0	NA	NA	NA
XLOC_038818	TCONS_00097936,TCONS_00097942,TCONS_00097937,TCONS_00097943,TCONS_00097938,TCONS_00097944,TCONS_00097939,	7:23442388:23514022:+	0	1	ENSG00000072682	P4HA2	1
XLOC_010017	TCONS_00024800,TCONS_00024799,TCONS_00024801,TCONS_00024798,	14:83360211:83456853:-	0	1	ENSG00000136960	ENPP2	1
XLOC_012659	TCONS_00030926,	16:28224991:28226396:-	1	0	NA	NA	NA
XLOC_010018	TCONS_00024802,	14:83481935:83487343:-	1	0	NA	NA	NA
XLOC_038819	TCONS_00097940,	7:23462625:23463398:+	1	0	NA	NA	NA
XLOC_009146	TCONS_00022861,	14:32864185:32865656:+	1	0	NA	NA	NA
XLOC_009147	TCONS_00022862,	14:32867609:32868645:+	1	0	NA	NA	NA
XLOC_010019	TCONS_00024803,	14:83488046:83489947:-	1	0	NA	NA	NA
XLOC_013680	TCONS_00033686,TCONS_00033687,TCONS_00033688,TCONS_00033685,	17:71711442:71727449:+	0	1	ENSG00000185339	TCN2	1
XLOC_009148	TCONS_00022863,	14:32873063:32873825:+	1	0	NA	NA	NA
XLOC_012360	TCONS_00030211,TCONS_00030215,TCONS_00030212,TCONS_00030207,TCONS_00030204,TCONS_00030201,TCONS_00030216,TCONS_00030213,	16:71030774:71149422:+	0	1	ENSG00000077157	PPP1R12B	1
XLOC_013681	TCONS_00033689,	17:71729491:71732303:+	1	0	NA	NA	NA
XLOC_009149	TCONS_00022864,	14:32874593:32876826:+	1	0	NA	NA	NA
XLOC_011040	TCONS_00027076,	15:21300656:21301165:-	1	1	ENSG00000271456	AC108081.1	0
XLOC_013682	TCONS_00033691,TCONS_00033692,TCONS_00033693,TCONS_00033690,	17:71732559:71739682:+	0	1	NA	NA	NA
XLOC_038520	TCONS_00097106,	7:12027958:12028346:+	1	0	NA	NA	NA
XLOC_039841	TCONS_00100299,TCONS_00100296,TCONS_00100290,TCONS_00100288,TCONS_00100294,TCONS_00100291,TCONS_00100289,TCONS_00100298,TCONS_00100295,TCONS_00100300,TCONS_00100287,	7:17276016:17422024:-	0	1	ENSG00000171105	INSR	1
XLOC_012361	TCONS_00030220,	16:71159293:71160250:+	1	0	NA	NA	NA
XLOC_012362	TCONS_00030221,	16:71341115:71344822:+	1	0	NA	NA	NA
XLOC_038521	TCONS_00097115,TCONS_00097112,TCONS_00097110,	7:12205970:12271136:+	0	1	ENSG00000131355	ADGRE3	1
XLOC_039842	TCONS_00100302,TCONS_00100303,	7:17440781:17467117:-	1	0	NA	NA	NA
XLOC_011041	TCONS_00027077,	15:21884743:21887643:-	1	0	ENSG00000196167	COLCA1	0
XLOC_013683	TCONS_00033695,TCONS_00033696,TCONS_00033694,	17:71755939:71761758:+	0	1	NA	NA	NA
XLOC_038522	TCONS_00097116,	7:12290830:12292305:+	1	0	NA	NA	NA
XLOC_039843	TCONS_00100304,	7:17449521:17450122:-	1	0	NA	NA	NA
XLOC_011042	TCONS_00027078,	15:21898622:21914624:-	1	0	NA	NA	NA
XLOC_012363	TCONS_00030222,	16:71483970:71486237:+	1	0	ENSG00000230461	PROX1-AS1	0
XLOC_013684	TCONS_00033698,TCONS_00033700,TCONS_00033699,	17:71874586:71894872:+	0	1	ENSG00000184792	OSBP2	1
XLOC_011043	TCONS_00027079,	15:21934564:21936331:-	1	0	NA	NA	NA
XLOC_013685	TCONS_00033702,TCONS_00033711,TCONS_00033709,TCONS_00033706,TCONS_00033707,TCONS_00033704,TCONS_00033710,TCONS_00033708,TCONS_00033705,	17:71962620:71972973:+	1	0	ENSG00000253352	TUG1	0
XLOC_039844	TCONS_00100307,TCONS_00100308,TCONS_00100305,TCONS_00100306,	7:17569054:17579485:-	0	1	ENSG00000104883	PEX11G	1
XLOC_038523	TCONS_00097117,	7:12292476:12293843:+	1	0	NA	NA	NA
XLOC_012365	TCONS_00030224,	16:71569157:71572573:+	1	0	NA	NA	NA
XLOC_038524	TCONS_00097121,TCONS_00097119,TCONS_00097120,TCONS_00097118,	7:12325265:12329756:+	0	1	ENSG00000099795	NDUFB7	1
XLOC_039845	TCONS_00100312,TCONS_00100313,TCONS_00100310,TCONS_00100311,TCONS_00100309,	7:17687828:17698543:-	0	1	ENSG00000076924	XAB2	1
XLOC_011044	TCONS_00027080,	15:21943266:21947301:-	1	0	NA	NA	NA
XLOC_013686	TCONS_00033717,TCONS_00033714,TCONS_00033718,TCONS_00033715,TCONS_00033712,TCONS_00033724,TCONS_00033721,TCONS_00033716,TCONS_00033713,	17:72041438:72064314:+	0	1	ENSG00000183963	SMTN	1
XLOC_038525	TCONS_00097124,TCONS_00097122,TCONS_00097123,	7:12366804:12370535:+	0	1	NA	NA	NA
XLOC_039846	TCONS_00100314,	7:17700404:17701870:-	0	1	ENSG00000174788	PCP2	1
XLOC_011045	TCONS_00027081,	15:21951910:21976900:-	0	1	ENSG00000110777	POU2AF1	1
XLOC_012366	TCONS_00030225,	16:71572635:71573741:+	1	0	NA	NA	NA
XLOC_013687	TCONS_00033725,	17:72076123:72086055:+	0	1	ENSG00000185133	INPP5J	1
XLOC_013688	TCONS_00033726,	17:72108603:72138742:+	0	1	ENSG00000138942	RNF185	1
XLOC_039847	TCONS_00100319,TCONS_00100322,TCONS_00100317,TCONS_00100320,TCONS_00100318,TCONS_00100315,	7:17756116:17768585:-	0	1	ENSG00000104921	FCER2	1
XLOC_038526	TCONS_00097127,TCONS_00097130,TCONS_00097128,TCONS_00097125,TCONS_00097129,TCONS_00097126,	7:12382423:12395710:+	0	1	ENSG00000123159	GIPC1	1
XLOC_012367	TCONS_00030226,	16:71574329:71575506:+	1	0	NA	NA	NA
XLOC_012368	TCONS_00030227,	16:71576492:71577218:+	1	0	NA	NA	NA
XLOC_040403	TCONS_00101780,TCONS_00101781,TCONS_00101779,	7:64878194:64910028:-	0	1	ENSG00000113140	SPARC	1
XLOC_038527	TCONS_00097132,	7:12399523:12402283:+	0	1	ENSG00000160951	PTGER1	1
XLOC_039848	TCONS_00100327,TCONS_00100324,TCONS_00100325,TCONS_00100326,TCONS_00100323,	7:17785536:17789040:-	0	1	ENSG00000182566	CLEC4G	1
XLOC_011047	TCONS_00027090,TCONS_00027088,TCONS_00027085,TCONS_00027086,TCONS_00027087,TCONS_00027084,	15:22384737:22408423:-	0	1	ENSG00000137713	PPP2R1B	1
XLOC_013689	TCONS_00033731,TCONS_00033729,TCONS_00033727,TCONS_00033728,	17:72142360:72197079:+	0	1	ENSG00000182541	LIMK2	1
XLOC_038528	TCONS_00097133,	7:12442493:12451043:+	0	1	ENSG00000123136	DDX39A	1
XLOC_040404	TCONS_00101782,	7:64903598:64904405:-	1	0	NA	NA	NA
XLOC_011048	TCONS_00027097,TCONS_00027094,TCONS_00027091,TCONS_00027098,TCONS_00027092,TCONS_00027093,	15:22424208:22538825:-	0	1	ENSG00000086848	ALG9	1
XLOC_012369	TCONS_00030228,TCONS_00030229,	16:71577404:71606955:+	1	0	NA	NA	NA
XLOC_040405	TCONS_00101783,TCONS_00101787,	7:64910523:64961164:-	0	1	ENSG00000177556	ATOX1	1
XLOC_038529	TCONS_00097134,	7:12469135:12469724:+	1	0	NA	NA	NA
XLOC_011049	TCONS_00027101,TCONS_00027100,TCONS_00027099,	15:22541125:22587286:-	0	1	ENSG00000255561	FDXACB1	1
XLOC_040406	TCONS_00101784,	7:64924168:64925149:-	1	0	NA	NA	NA
XLOC_040407	TCONS_00101785,	7:64925531:64930130:-	1	0	NA	NA	NA
XLOC_041742	TCONS_00104868,	8:45410458:45423108:-	1	0	NA	NA	NA
XLOC_041743	TCONS_00104870,	8:45470602:45472146:-	1	1	NA	NA	NA
XLOC_039550	TCONS_00099586,	7:2484675:2485418:-	0	1	ENSG00000196890	HIST3H2BB	1
XLOC_012070	TCONS_00029360,TCONS_00029361,TCONS_00029362,	16:43445459:43457261:+	0	1	ENSG00000116649	SRM	1
XLOC_013391	TCONS_00032845,TCONS_00032846,TCONS_00032847,TCONS_00032844,	17:44718713:44779259:+	1	0	NA	NA	NA
XLOC_013392	TCONS_00032848,	17:44765134:44766012:+	1	0	NA	NA	NA
XLOC_038230	TCONS_00096307,	6:107900535:107901023:-	1	0	NA	NA	NA
XLOC_039551	TCONS_00099587,	7:2535560:2538393:-	1	0	NA	NA	NA
XLOC_012071	TCONS_00029366,TCONS_00029363,TCONS_00029367,TCONS_00029364,TCONS_00029368,TCONS_00029365,	16:43463058:43482921:+	0	1	ENSG00000009724	MASP2	1
XLOC_039552	TCONS_00099588,TCONS_00099589,	7:2538570:2543106:-	1	0	NA	NA	NA
XLOC_012072	TCONS_00029369,	16:43582300:43585641:+	1	0	NA	NA	NA
XLOC_038231	TCONS_00096308,	6:107901622:107902020:-	1	0	NA	NA	NA
XLOC_041745	TCONS_00104876,TCONS_00104873,TCONS_00104874,TCONS_00104872,	8:45861564:45949598:-	0	1	NA	NA	NA
XLOC_041746	TCONS_00104879,TCONS_00104878,	8:46079289:46100312:-	1	0	NA	NA	NA
XLOC_038232	TCONS_00096309,	6:107902118:107903711:-	1	0	NA	NA	NA
XLOC_039553	TCONS_00099595,TCONS_00099590,	7:2586101:2648453:-	0	1	NA	NA	NA
XLOC_012073	TCONS_00029372,TCONS_00029373,TCONS_00029371,	16:43786047:43839928:+	0	1	ENSG00000130940	CASZ1	1
XLOC_013394	TCONS_00032854,TCONS_00032851,TCONS_00032855,TCONS_00032852,TCONS_00032856,	17:44996087:45025502:+	1	1	ENSG00000198393	ZNF26	1
XLOC_013395	TCONS_00032853,	17:45014598:45017783:+	1	0	NA	NA	NA
XLOC_038233	TCONS_00096314,TCONS_00096311,TCONS_00096315,TCONS_00096312,TCONS_00096316,TCONS_00096313,TCONS_00096310,	6:107928096:108018635:-	0	1	ENSG00000087274	ADD1	1
XLOC_039554	TCONS_00099596,	7:2652984:2660356:-	1	1	NA	NA	NA
XLOC_012074	TCONS_00029378,TCONS_00029375,TCONS_00029377,TCONS_00029374,	16:43994220:44011527:+	0	1	ENSG00000160049	DFFA	1
XLOC_041747	TCONS_00104880,	8:46081105:46082616:-	1	0	NA	NA	NA
XLOC_039555	TCONS_00099604,TCONS_00099597,	7:2763694:2859243:-	1	0	NA	NA	NA
XLOC_012075	TCONS_00029380,	16:44033263:44035416:+	1	0	NA	NA	NA
XLOC_040110	TCONS_00100996,TCONS_00100993,TCONS_00100997,TCONS_00100994,TCONS_00100995,	7:40254115:40282049:-	0	1	NA	NA	NA
XLOC_038234	TCONS_00096317,	6:108019094:108020691:-	1	0	NA	NA	NA
XLOC_013396	TCONS_00032857,TCONS_00032863,TCONS_00032860,TCONS_00032858,TCONS_00032861,TCONS_00032862,	17:45039132:45066845:+	0	1	ENSG00000198040	ZNF84	1
XLOC_041748	TCONS_00104881,	8:46105999:46108545:-	1	0	NA	NA	NA
XLOC_041749	TCONS_00104882,	8:46108604:46205414:-	0	0	NA	NA	NA
XLOC_038235	TCONS_00096318,	6:108069921:108080345:-	1	0	NA	NA	NA
XLOC_040111	TCONS_00101002,TCONS_00100998,TCONS_00101003,TCONS_00101000,TCONS_00100999,	7:40311704:40325975:-	0	1	ENSG00000113758	DBN1	1
XLOC_039556	TCONS_00099598,	7:2821050:2826396:-	1	0	NA	NA	NA
XLOC_012076	TCONS_00029381,	16:44077346:44078021:+	1	0	NA	NA	NA
XLOC_013397	TCONS_00032871,TCONS_00032869,TCONS_00032866,TCONS_00032872,TCONS_00032867,TCONS_00032868,TCONS_00032865,	17:45104762:45118746:+	0	1	ENSG00000196387	ZNF140	1
XLOC_013398	TCONS_00032877,TCONS_00032874,TCONS_00032880,TCONS_00032878,TCONS_00032875,TCONS_00032879,TCONS_00032876,	17:45151917:45166053:+	0	1	ENSG00000256223	ZNF10	1
XLOC_040112	TCONS_00101013,TCONS_00101010,TCONS_00101008,TCONS_00101014,TCONS_00101011,TCONS_00101009,TCONS_00101006,TCONS_00101012,TCONS_00101007,TCONS_00101004,	7:40333460:40353590:-	0	1	ENSG00000196923	PDLIM7	1
XLOC_038236	TCONS_00096320,TCONS_00096321,	6:108109615:108113317:-	1	0	NA	NA	NA
XLOC_039557	TCONS_00099599,	7:2826497:2827613:-	1	0	NA	NA	NA
XLOC_012078	TCONS_00029384,TCONS_00029385,TCONS_00029386,	16:44486229:44490899:+	1	0	NA	NA	NA
XLOC_040113	TCONS_00101018,TCONS_00101015,	7:40354868:40368281:-	0	1	ENSG00000146094	DOK3	1
XLOC_038237	TCONS_00096322,	6:108137397:108137887:-	1	0	NA	NA	NA
XLOC_039558	TCONS_00099600,	7:2828581:2830238:-	1	0	NA	NA	NA
XLOC_013399	TCONS_00032891,TCONS_00032889,TCONS_00032886,TCONS_00032883,TCONS_00032892,TCONS_00032884,TCONS_00032890,TCONS_00032888,TCONS_00032885,TCONS_00032882,TCONS_00032894,	17:45191270:45225972:+	0	1	ENSG00000090612	ZNF268	1
XLOC_038238	TCONS_00096326,TCONS_00096323,TCONS_00096324,TCONS_00096325,	6:108145918:108288203:-	0	1	NA	NA	NA
XLOC_042770	TCONS_00107354,TCONS_00107352,TCONS_00107353,	9:81967544:82004795:+	0	1	ENSG00000034693	PEX3	1
XLOC_040114	TCONS_00101016,	7:40355479:40356316:-	1	0	NA	NA	NA
XLOC_039559	TCONS_00099601,	7:2831788:2835307:-	1	0	NA	NA	NA
XLOC_012079	TCONS_00029395,TCONS_00029392,TCONS_00029387,TCONS_00029393,TCONS_00029390,TCONS_00029388,TCONS_00029391,TCONS_00029389,	16:44491858:44560017:+	0	1	NA	NA	NA
XLOC_041450	TCONS_00104239,	8:108847196:108848450:+	1	0	NA	NA	NA
XLOC_042771	TCONS_00107355,	9:82027453:82028390:+	1	0	NA	NA	NA
XLOC_040115	TCONS_00101017,	7:40357440:40359608:-	1	0	NA	NA	NA
XLOC_038239	TCONS_00096327,	6:108237386:108243273:-	1	0	NA	NA	NA
XLOC_041451	TCONS_00104241,	8:108898420:108903908:+	1	0	NA	NA	NA
XLOC_042772	TCONS_00107356,TCONS_00107357,	9:82050279:82060824:+	1	0	NA	NA	NA
XLOC_040116	TCONS_00101020,TCONS_00101019,	7:40369334:40374999:-	0	1	ENSG00000183258	DDX41	1
XLOC_042773	TCONS_00107358,	9:82063745:82065008:+	1	0	NA	NA	NA
XLOC_040117	TCONS_00101033,TCONS_00101022,TCONS_00101037,TCONS_00101034,TCONS_00101031,TCONS_00101026,TCONS_00101023,TCONS_00101038,TCONS_00101035,TCONS_00101032,TCONS_00101027,TCONS_00101024,TCONS_00101021,TCONS_00101036,	7:40378359:40409143:-	0	1	ENSG00000146067	FAM193B	1
XLOC_041452	TCONS_00104244,	8:109004741:109009007:+	1	0	NA	NA	NA
XLOC_042774	TCONS_00107359,	9:82074499:82075752:+	1	0	NA	NA	NA
XLOC_040118	TCONS_00101041,TCONS_00101039,	7:40444673:40448346:-	0	1	NA	NA	NA
XLOC_039261	TCONS_00098944,TCONS_00098945,	7:64286726:64297995:+	0	1	ENSG00000211445	GPX3	1
XLOC_041454	TCONS_00104247,TCONS_00104246,	8:110995936:110998750:+	1	0	NA	NA	NA
XLOC_042775	TCONS_00107360,	9:82079458:82080258:+	1	0	NA	NA	NA
XLOC_039262	TCONS_00098946,TCONS_00098947,	7:64498961:64513639:+	0	1	ENSG00000196743	GM2A	1
XLOC_042776	TCONS_00107361,	9:82082006:82084119:+	1	0	NA	NA	NA
XLOC_008700	TCONS_00021705,TCONS_00021702,TCONS_00021706,TCONS_00021700,TCONS_00021699,TCONS_00021707,TCONS_00021704,TCONS_00021701,	13:70528592:70641891:-	0	1	ENSG00000174306	ZHX3	1
XLOC_041455	TCONS_00104248,	8:111005466:111006532:+	1	0	NA	NA	NA
XLOC_041456	TCONS_00104250,	8:112023596:112028582:+	1	0	NA	NA	NA
XLOC_039263	TCONS_00098948,	7:64515163:64516929:+	1	0	NA	NA	NA
XLOC_008701	TCONS_00021709,	13:70683934:70688831:-	0	1	ENSG00000183798	EMILIN3	1
XLOC_042777	TCONS_00107362,	9:82120021:82128610:+	1	0	NA	NA	NA
XLOC_008702	TCONS_00021725,TCONS_00021722,TCONS_00021717,TCONS_00021714,TCONS_00021711,TCONS_00021723,TCONS_00021715,TCONS_00021712,TCONS_00021724,TCONS_00021721,	13:70724874:70926576:-	0	1	ENSG00000124177	CHD6	1
XLOC_039264	TCONS_00098949,	7:64518968:64521243:+	1	0	NA	NA	NA
XLOC_041457	TCONS_00104251,TCONS_00104252,	8:112089757:112094842:+	0	1	ENSG00000214654	AL161911.1	1
XLOC_042778	TCONS_00107363,	9:82129155:82130741:+	1	0	NA	NA	NA
XLOC_039265	TCONS_00098950,	7:64521747:64523298:+	1	0	NA	NA	NA
XLOC_042779	TCONS_00107367,TCONS_00107364,TCONS_00107373,TCONS_00107374,	9:82147486:82348106:+	0	1	NA	NA	NA
XLOC_041458	TCONS_00104264,TCONS_00104261,TCONS_00104259,TCONS_00104256,TCONS_00104253,TCONS_00104265,TCONS_00104262,TCONS_00104257,TCONS_00104266,TCONS_00104263,TCONS_00104260,TCONS_00104258,TCONS_00104255,	8:112117843:112140395:+	0	1	ENSG00000226752	PSMD5-AS1	0
XLOC_041459	TCONS_00104268,	8:112164629:112165382:+	1	0	NA	NA	NA
XLOC_039266	TCONS_00098951,TCONS_00098958,TCONS_00098952,TCONS_00098959,TCONS_00098956,TCONS_00098953,TCONS_00098957,TCONS_00098954,	7:64638691:64691215:+	0	1	ENSG00000123643	SLC36A1	1
XLOC_039267	TCONS_00098960,	7:64691304:64697048:+	1	0	NA	NA	NA
XLOC_039268	TCONS_00098961,	7:64708390:64712403:+	1	0	ENSG00000271795	AC011337.1	0
XLOC_008706	TCONS_00021731,	13:72926290:72928559:-	1	0	NA	NA	NA
XLOC_008707	TCONS_00021732,	13:72929098:72931312:-	1	0	NA	NA	NA
XLOC_042481	TCONS_00106585,	9:28881810:28903136:+	1	1	NA	NA	NA
XLOC_041160	TCONS_00103539,	8:71173663:71176608:+	0	1	ENSG00000104689	TNFRSF10A	1
XLOC_011920	TCONS_00028948,	16:22947168:22947654:+	1	0	NA	NA	NA
XLOC_041161	TCONS_00103540,	8:71175931:71200197:+	0	0	NA	NA	NA
XLOC_042482	TCONS_00106586,	9:28885248:28890161:+	1	0	NA	NA	NA
XLOC_008709	TCONS_00021734,	13:73297698:73375649:-	0	1	ENSG00000149596	JPH2	1
XLOC_010600	TCONS_00026085,	15:54065466:54120351:+	0	1	ENSG00000175581	MRPL48	1
XLOC_041162	TCONS_00103541,TCONS_00103546,TCONS_00103547,	8:71176730:71189526:+	0	0	NA	NA	NA
XLOC_042483	TCONS_00106587,TCONS_00106593,TCONS_00106590,TCONS_00106588,TCONS_00106591,TCONS_00106589,	9:29081284:29115131:+	0	1	NA	NA	NA
XLOC_011921	TCONS_00028950,TCONS_00028949,	16:23350279:23382370:+	0	1	ENSG00000143353	LYPLAL1	1
XLOC_041163	TCONS_00103542,	8:71177851:71186594:+	0	0	NA	NA	NA
XLOC_042484	TCONS_00106594,	9:29245236:29254215:+	1	0	NA	NA	NA
XLOC_010601	TCONS_00026086,	15:54125856:54126852:+	1	0	NA	NA	NA
XLOC_011922	TCONS_00028951,	16:24139963:24141445:+	1	0	NA	NA	NA
XLOC_011923	TCONS_00028952,	16:24145257:24146341:+	1	0	NA	NA	NA
XLOC_009730	TCONS_00024223,	14:32880573:32908946:-	0	1	ENSG00000175073	VCPIP1	1
XLOC_041164	TCONS_00103543,	8:71180442:71192809:+	0	0	NA	NA	NA
XLOC_042485	TCONS_00106595,	9:29656876:29657516:+	1	0	NA	NA	NA
XLOC_010602	TCONS_00026087,TCONS_00026088,	15:54131031:54180104:+	0	1	ENSG00000175575	PAAF1	1
XLOC_009731	TCONS_00024227,TCONS_00024230,TCONS_00024228,TCONS_00024231,TCONS_00024229,TCONS_00024226,TCONS_00024232,	14:33115949:33120283:-	0	0	ENSG00000245910	SNHG6	0
XLOC_010603	TCONS_00026089,	15:54180361:54192907:+	0	1	ENSG00000187726	DNAJB13	1
XLOC_011924	TCONS_00028953,TCONS_00028954,	16:24236436:24242422:+	1	0	NA	NA	NA
XLOC_041166	TCONS_00103548,	8:71188084:71188759:+	1	0	NA	NA	NA
XLOC_008411	TCONS_00020860,	13:47554747:47555678:-	1	0	NA	NA	NA
XLOC_010604	TCONS_00026092,TCONS_00026096,TCONS_00026093,TCONS_00026090,TCONS_00026094,TCONS_00026091,TCONS_00026095,	15:54357824:54409199:+	0	1	ENSG00000214517	PPME1	1
XLOC_011925	TCONS_00028962,TCONS_00028957,TCONS_00028960,TCONS_00028958,TCONS_00028961,TCONS_00028959,TCONS_00028956,	16:24285717:24329372:+	0	1	ENSG00000067704	IARS2	1
XLOC_008412	TCONS_00020861,	13:47555791:47562845:-	1	0	NA	NA	NA
XLOC_041167	TCONS_00103550,TCONS_00103551,TCONS_00103549,TCONS_00103552,	8:71228541:71251824:+	0	1	ENSG00000147457	CHMP7	1
XLOC_042488	TCONS_00106598,TCONS_00106609,TCONS_00106603,TCONS_00106604,	9:30195129:30402395:+	0	1	ENSG00000146350	TBC1D32	1
XLOC_010605	TCONS_00026097,	15:54410474:54412153:+	1	0	NA	NA	NA
XLOC_011926	TCONS_00028965,TCONS_00028963,TCONS_00028967,TCONS_00028964,	16:24795633:24857327:+	0	1	ENSG00000116141	MARK1	1
XLOC_042489	TCONS_00106608,	9:30223948:30224832:+	0	0	ENSG00000225159	NPM1P39	0
XLOC_009734	TCONS_00024238,	14:33207508:33226917:-	0	1	ENSG00000121022	COPS5	1
XLOC_008413	TCONS_00020870,TCONS_00020868,TCONS_00020862,TCONS_00020869,TCONS_00020866,TCONS_00020863,TCONS_00020867,TCONS_00020864,	13:47563497:47706200:-	0	1	ENSG00000089057	SLC23A2	1
XLOC_041168	TCONS_00103556,TCONS_00103553,TCONS_00103557,TCONS_00103554,TCONS_00103558,TCONS_00103555,	8:71269222:71277367:+	0	1	ENSG00000104679	R3HCC1	1
XLOC_010606	TCONS_00026098,	15:54412490:54418583:+	1	0	NA	NA	NA
XLOC_011927	TCONS_00028970,TCONS_00028968,TCONS_00028974,TCONS_00028971,TCONS_00028969,TCONS_00028972,TCONS_00028973,	16:24873505:24889313:+	0	1	ENSG00000162817	C1orf115	1
XLOC_008414	TCONS_00020877,TCONS_00020874,TCONS_00020875,TCONS_00020872,TCONS_00020876,	13:47758682:47787976:-	0	1	ENSG00000089063	TMEM230	1
XLOC_009735	TCONS_00024239,	14:33210810:33305426:-	0	0	NA	NA	NA
XLOC_010607	TCONS_00026100,	15:54468007:54468423:+	0	1	ENSG00000225416	AC104843.1	0
XLOC_011928	TCONS_00028975,TCONS_00028976,	16:24926369:24973375:+	0	1	ENSG00000117791	MARC2	1
XLOC_008415	TCONS_00020873,	13:47769525:47773508:-	1	0	NA	NA	NA
XLOC_009736	TCONS_00024240,	14:33324783:33333997:-	1	0	NA	NA	NA
XLOC_011929	TCONS_00028978,TCONS_00028979,	16:24976175:24999437:+	0	1	NA	NA	NA
XLOC_009737	TCONS_00024244,TCONS_00024241,TCONS_00024242,TCONS_00024243,	14:33343664:33480854:-	0	1	NA	NA	NA
XLOC_008416	TCONS_00020880,TCONS_00020878,TCONS_00020879,	13:47788527:47794690:-	0	1	NA	NA	NA
XLOC_010609	TCONS_00026103,TCONS_00026107,TCONS_00026104,TCONS_00026108,TCONS_00026105,TCONS_00026102,TCONS_00026106,	15:54686091:54730435:+	0	1	ENSG00000077514	POLD3	1
XLOC_042190	TCONS_00105957,TCONS_00105960,TCONS_00105958,TCONS_00105961,TCONS_00105959,TCONS_00105956,	8:101431963:101438979:-	0	1	ENSG00000188959	C9orf152	1
XLOC_008417	TCONS_00020881,	13:47795127:47799820:-	1	0	NA	NA	NA
XLOC_042191	TCONS_00105963,TCONS_00105962,	8:101470945:101492588:-	0	1	ENSG00000136810	TXN	1
XLOC_008418	TCONS_00020882,TCONS_00020883,	13:47904427:47905533:-	0	0	NA	NA	NA
XLOC_012950	TCONS_00031800,	16:56277979:56279905:-	1	0	NA	NA	NA
XLOC_009739	TCONS_00024246,	14:35583263:35727312:-	0	1	ENSG00000137571	SLCO5A1	1
XLOC_012951	TCONS_00031801,	16:56287101:56291845:-	1	0	NA	NA	NA
XLOC_008419	TCONS_00020884,	13:47908389:47915709:-	0	1	ENSG00000101292	PROKR2	1
XLOC_010310	TCONS_00025501,TCONS_00025503,TCONS_00025500,	15:33827499:33850768:+	1	0	NA	NA	NA
XLOC_042193	TCONS_00105967,TCONS_00105968,TCONS_00105965,	8:101583386:101799168:-	0	1	ENSG00000165124	SVEP1	1
XLOC_042194	TCONS_00105971,	8:102045252:102046415:-	1	0	NA	NA	NA
XLOC_010311	TCONS_00025502,	15:33833971:33835265:+	1	0	NA	NA	NA
XLOC_042195	TCONS_00105974,TCONS_00105972,TCONS_00105973,	8:102049325:102216127:-	0	1	ENSG00000198121	LPAR1	1
XLOC_010312	TCONS_00025504,	15:33851109:33854716:+	1	0	NA	NA	NA
XLOC_012954	TCONS_00031804,TCONS_00031805,	16:56504503:56552195:-	0	1	ENSG00000183831	ANKRD45	1
XLOC_010313	TCONS_00025505,	15:33854795:33860873:+	1	0	NA	NA	NA
XLOC_012955	TCONS_00031812,TCONS_00031807,TCONS_00031810,TCONS_00031808,TCONS_00031814,TCONS_00031811,TCONS_00031809,TCONS_00031806,	16:56636316:56660655:-	0	1	ENSG00000120334	CENPL	1
XLOC_008120	TCONS_00020056,	13:12102407:12106731:-	1	0	NA	NA	NA
XLOC_009441	TCONS_00023481,	14:83844032:83846085:+	1	0	NA	NA	NA
XLOC_042197	TCONS_00105976,	8:102237871:102243287:-	1	1	NA	NA	NA
XLOC_009442	TCONS_00023488,TCONS_00023485,TCONS_00023482,TCONS_00023483,TCONS_00023487,TCONS_00023484,	14:83847797:83866975:+	1	0	NA	NA	NA
XLOC_008121	TCONS_00020057,	13:12113965:12114913:-	1	0	NA	NA	NA
XLOC_010314	TCONS_00025506,	15:33888033:33888932:+	1	0	NA	NA	NA
XLOC_012956	TCONS_00031824,TCONS_00031821,TCONS_00031819,TCONS_00031816,TCONS_00031822,TCONS_00031817,TCONS_00031820,TCONS_00031815,	16:56691006:56695779:-	0	0	ENSG00000234741	GAS5	0
XLOC_008122	TCONS_00020058,	13:12115313:12116641:-	1	0	NA	NA	NA
XLOC_009443	TCONS_00023496,TCONS_00023493,TCONS_00023490,TCONS_00023491,TCONS_00023489,TCONS_00023495,TCONS_00023492,	14:83877531:84110459:+	0	1	NA	NA	NA
XLOC_042198	TCONS_00105977,	8:102249884:102256066:-	1	0	NA	NA	NA
XLOC_010315	TCONS_00025507,	15:33895975:33897962:+	1	0	NA	NA	NA
XLOC_010316	TCONS_00025508,	15:33899228:33904857:+	1	0	NA	NA	NA
XLOC_008123	TCONS_00020061,	13:12189610:12195260:-	1	0	NA	NA	NA
XLOC_009444	TCONS_00023497,	14:84113015:84116030:+	1	0	NA	NA	NA
XLOC_009445	TCONS_00023498,	14:84116093:84117714:+	1	0	NA	NA	NA
XLOC_008124	TCONS_00020060,	13:12182757:12184896:-	1	0	NA	NA	NA
XLOC_010317	TCONS_00025509,	15:33907746:33908949:+	1	0	NA	NA	NA
XLOC_012959	TCONS_00031839,TCONS_00031836,TCONS_00031837,TCONS_00031843,TCONS_00031838,TCONS_00031835,	16:56722377:56745132:-	0	1	ENSG00000117601	SERPINC1	1
XLOC_008125	TCONS_00020062,	13:12199764:12246148:-	0	1	ENSG00000151465	CDC123	1
XLOC_009446	TCONS_00023501,TCONS_00023502,TCONS_00023500,TCONS_00023499,	14:84167889:84244274:+	0	1	ENSG00000172167	MTBP	1
XLOC_010318	TCONS_00025510,	15:33909186:33910214:+	1	0	NA	NA	NA
XLOC_008126	TCONS_00020064,TCONS_00020079,TCONS_00020076,TCONS_00020073,TCONS_00020070,TCONS_00020068,TCONS_00020065,TCONS_00020077,TCONS_00020074,TCONS_00020071,TCONS_00020069,TCONS_00020066,TCONS_00020063,TCONS_00020075,TCONS_00020072,	13:12268471:12339244:-	0	1	NA	NA	NA
XLOC_009447	TCONS_00023503,	14:84504608:84512903:+	1	0	ENSG00000272502	AC104958.2	0
XLOC_010319	TCONS_00025511,	15:33910286:33911222:+	1	0	NA	NA	NA
XLOC_013980	TCONS_00034455,TCONS_00034456,	17:40750638:40752366:-	1	0	NA	NA	NA
XLOC_008127	TCONS_00020080,	13:12453070:12453390:-	1	0	NA	NA	NA
XLOC_009448	TCONS_00023504,	14:84513024:84513972:+	1	0	NA	NA	NA
XLOC_008128	TCONS_00020081,TCONS_00020082,	13:12494405:12536635:-	0	1	ENSG00000148426	PROSER2	1
XLOC_012660	TCONS_00030927,	16:28226612:28231188:-	1	0	NA	NA	NA
XLOC_013981	TCONS_00034461,TCONS_00034459,TCONS_00034457,TCONS_00034460,	17:40817934:40861927:-	0	1	NA	NA	NA
XLOC_009449	TCONS_00023505,	14:13380:15225:-	1	0	NA	NA	NA
XLOC_038820	TCONS_00097941,	7:23472553:23473490:+	1	0	NA	NA	NA
XLOC_012661	TCONS_00030928,	16:28248344:28250009:-	1	0	NA	NA	NA
XLOC_013982	TCONS_00034462,	17:40854438:40856405:-	1	0	NA	NA	NA
XLOC_008129	TCONS_00020083,	13:12547715:12548993:-	1	0	NA	NA	NA
XLOC_010020	TCONS_00024804,	14:83490907:83492670:-	1	0	NA	NA	NA
XLOC_037500	TCONS_00094568,TCONS_00094569,	6:107923813:107928262:+	0	1	ENSG00000109736	MFSD10	1
XLOC_038821	TCONS_00097953,TCONS_00097950,TCONS_00097948,TCONS_00097945,TCONS_00097954,TCONS_00097951,TCONS_00097949,TCONS_00097952,TCONS_00097947,	7:23773503:23892520:+	0	1	ENSG00000164398	ACSL6	1
XLOC_012662	TCONS_00030929,	16:28252743:28254244:-	1	0	NA	NA	NA
XLOC_012663	TCONS_00030931,TCONS_00030932,TCONS_00030933,TCONS_00030930,	16:28254393:28295067:-	0	1	ENSG00000162923	WDR26	1
XLOC_013984	TCONS_00034472,TCONS_00034467,TCONS_00034476,TCONS_00034470,TCONS_00034468,TCONS_00034465,TCONS_00034477,TCONS_00034474,TCONS_00034471,TCONS_00034469,TCONS_00034466,TCONS_00034475,	17:41061250:41205584:-	0	1	ENSG00000052795	FNIP2	1
XLOC_038823	TCONS_00097956,	7:23929971:23930921:+	1	0	NA	NA	NA
XLOC_011343	TCONS_00027726,	15:49339175:49340178:-	0	1	NA	NA	NA
XLOC_037502	TCONS_00094571,	6:108020826:108023784:+	1	0	NA	NA	NA
XLOC_012664	TCONS_00030934,	16:28363479:28386268:-	1	0	NA	NA	NA
XLOC_013985	TCONS_00034484,TCONS_00034481,TCONS_00034479,TCONS_00034482,TCONS_00034483,TCONS_00034480,	17:41257039:41307126:-	0	1	ENSG00000171503	ETFDH	1
XLOC_009150	TCONS_00022865,	14:32909011:32910282:+	1	0	ENSG00000270024	C8orf44-SGK3	1
XLOC_010023	TCONS_00024807,	14:83524850:83526372:-	1	0	NA	NA	NA
XLOC_012665	TCONS_00030935,	16:28364495:28365694:-	1	0	NA	NA	NA
XLOC_037503	TCONS_00094577,TCONS_00094574,TCONS_00094580,TCONS_00094578,TCONS_00094575,TCONS_00094572,TCONS_00094579,TCONS_00094576,TCONS_00094573,	6:108023921:108038063:+	0	1	NA	NA	NA
XLOC_038824	TCONS_00097957,	7:23968581:23969096:+	1	0	NA	NA	NA
XLOC_011344	TCONS_00027727,	15:49340724:49341679:-	0	1	NA	NA	NA
XLOC_040700	TCONS_00102458,TCONS_00102455,TCONS_00102459,TCONS_00102456,	8:9276026:9487920:+	0	1	ENSG00000197892	KIF13B	1
XLOC_009151	TCONS_00022867,TCONS_00022868,TCONS_00022869,TCONS_00022866,	14:33004950:33066263:+	0	1	ENSG00000104205	SGK3	1
XLOC_009152	TCONS_00022876,TCONS_00022870,TCONS_00022875,	14:33066888:33113892:+	0	1	NA	NA	NA
XLOC_037504	TCONS_00094582,TCONS_00094589,TCONS_00094583,TCONS_00094584,TCONS_00094581,TCONS_00094590,TCONS_00094588,	6:108048422:108136254:+	0	1	ENSG00000168884	TNIP2	1
XLOC_038825	TCONS_00097958,	7:23969255:23975421:+	1	0	NA	NA	NA
XLOC_010024	TCONS_00024808,	14:83529009:83534678:-	1	0	NA	NA	NA
XLOC_012666	TCONS_00030936,	16:28365798:28367569:-	1	0	NA	NA	NA
XLOC_013987	TCONS_00034487,TCONS_00034490,TCONS_00034489,	17:41669872:41719161:-	0	1	ENSG00000164124	TMEM144	1
XLOC_040701	TCONS_00102460,	8:9488532:9523773:+	1	0	NA	NA	NA
XLOC_040702	TCONS_00102461,	8:9692513:9819880:+	0	1	ENSG00000104299	INTS9	1
XLOC_037505	TCONS_00094585,TCONS_00094586,	6:108080198:108088165:+	1	0	NA	NA	NA
XLOC_038826	TCONS_00097968,TCONS_00097966,TCONS_00097963,TCONS_00097967,	7:23988258:24069151:+	0	1	NA	NA	NA
XLOC_010025	TCONS_00024815,TCONS_00024812,TCONS_00024813,TCONS_00024810,TCONS_00024814,TCONS_00024809,	14:83535282:83550673:-	1	0	NA	NA	NA
XLOC_012667	TCONS_00030937,	16:28374036:28375767:-	1	0	ENSG00000238025	ZDHHC4P1	0
XLOC_009153	TCONS_00022871,	14:33068051:33069768:+	1	0	NA	NA	NA
XLOC_010026	TCONS_00024832,TCONS_00024827,TCONS_00024824,TCONS_00024819,TCONS_00024833,TCONS_00024816,TCONS_00024830,TCONS_00024828,TCONS_00024825,TCONS_00024822,TCONS_00024834,TCONS_00024817,TCONS_00024831,TCONS_00024829,TCONS_00024826,TCONS_00024823,TCONS_00024820,TCONS_00024818,	14:83551316:83639597:-	0	1	ENSG00000064313	TAF2	1
XLOC_012668	TCONS_00030938,	16:28384003:28385244:-	1	0	NA	NA	NA
XLOC_037506	TCONS_00094587,	6:108090375:108093110:+	1	0	NA	NA	NA
XLOC_038827	TCONS_00097982,TCONS_00097977,TCONS_00097974,TCONS_00097980,TCONS_00097978,TCONS_00097972,TCONS_00097984,TCONS_00097981,TCONS_00097979,TCONS_00097973,TCONS_00097970,	7:24071507:24320511:+	0	1	ENSG00000158987	RAPGEF6	1
XLOC_013989	TCONS_00034492,	17:41974061:41988798:-	1	0	NA	NA	NA
XLOC_040703	TCONS_00102462,TCONS_00102463,	8:10095767:10153866:+	0	1	ENSG00000214050	FBXO16	1
XLOC_009154	TCONS_00022872,	14:33069867:33071701:+	1	0	NA	NA	NA
XLOC_009155	TCONS_00022873,	14:33072535:33074214:+	1	0	NA	NA	NA
XLOC_037507	TCONS_00094591,	6:108142134:108145891:+	1	0	NA	NA	NA
XLOC_038828	TCONS_00097985,	7:24301709:24314284:+	1	0	NA	NA	NA
XLOC_010027	TCONS_00024839,TCONS_00024836,TCONS_00024837,TCONS_00024838,	14:83640859:83654574:-	0	1	ENSG00000136982	DSCC1	1
XLOC_012669	TCONS_00030943,TCONS_00030940,TCONS_00030941,TCONS_00030939,TCONS_00030942,	16:29148949:29177275:-	0	1	ENSG00000143815	LBR	1
XLOC_040704	TCONS_00102464,	8:10155401:10157445:+	1	0	ENSG00000254370	AC025871.2	0
XLOC_040705	TCONS_00102465,	8:10159145:10160829:+	1	0	NA	NA	NA
XLOC_037508	TCONS_00094592,	6:108287395:108291712:+	1	0	NA	NA	NA
XLOC_038829	TCONS_00097986,	7:24301876:24304330:+	1	1	NA	NA	NA
XLOC_009156	TCONS_00022877,	14:33122681:33125781:+	1	0	NA	NA	NA
XLOC_010029	TCONS_00024841,	14:84125770:84167593:-	0	1	ENSG00000172172	MRPL13	1
XLOC_040706	TCONS_00102466,	8:10161393:10162365:+	1	0	NA	NA	NA
XLOC_009157	TCONS_00022878,	14:33139926:33142733:+	1	0	ENSG00000261787	TCF24	1
XLOC_009158	TCONS_00022884,TCONS_00022881,TCONS_00022879,TCONS_00022893,TCONS_00022890,TCONS_00022888,TCONS_00022885,TCONS_00022889,TCONS_00022886,TCONS_00022883,TCONS_00022880,TCONS_00022892,	14:33230403:33342863:+	0	1	ENSG00000104218	CSPP1	1
XLOC_013690	TCONS_00033732,	17:72219403:72220119:+	1	0	NA	NA	NA
XLOC_040707	TCONS_00102468,TCONS_00102469,TCONS_00102472,	8:10173957:10249892:+	0	1	ENSG00000186918	ZNF395	1
XLOC_040708	TCONS_00102482,TCONS_00102474,TCONS_00102483,TCONS_00102480,TCONS_00102475,TCONS_00102484,TCONS_00102481,TCONS_00102473,	8:10584363:10640207:+	0	1	ENSG00000189233	NUGGC	1
XLOC_039850	TCONS_00100333,TCONS_00100329,TCONS_00100332,	7:17810582:17814196:-	0	1	NA	NA	NA
XLOC_013691	TCONS_00033734,TCONS_00033733,	17:72273494:72295825:+	0	1	ENSG00000185721	DRG1	1
XLOC_009159	TCONS_00022896,TCONS_00022898,	14:34040796:34345704:+	0	1	ENSG00000046889	PREX2	1
XLOC_038530	TCONS_00097135,	7:12474111:12474810:+	1	0	NA	NA	NA
XLOC_039851	TCONS_00100334,TCONS_00100335,	7:17867857:17870383:-	0	1	ENSG00000183248	PRR36	1
XLOC_011050	TCONS_00027105,TCONS_00027102,TCONS_00027106,TCONS_00027103,TCONS_00027104,	15:22566773:22572021:-	0	1	ENSG00000109846	CRYAB	1
XLOC_012371	TCONS_00030231,TCONS_00030232,TCONS_00030233,	16:72473513:72492443:+	0	1	ENSG00000174606	ANGEL2	1
XLOC_013692	TCONS_00033740,TCONS_00033738,TCONS_00033735,TCONS_00033739,TCONS_00033736,TCONS_00033737,	17:72331310:72425938:+	0	1	ENSG00000198089	SFI1	1
XLOC_040709	TCONS_00102485,	8:10640522:10641292:+	1	0	NA	NA	NA
XLOC_013693	TCONS_00033749,TCONS_00033746,TCONS_00033743,TCONS_00033744,TCONS_00033750,TCONS_00033745,TCONS_00033742,	17:72508585:72597513:+	0	1	ENSG00000100150	DEPDC5	1
XLOC_038531	TCONS_00097136,	7:12526264:12529061:+	1	0	ENSG00000266913	LINC01841	0
XLOC_011051	TCONS_00027107,	15:22662914:22665078:-	1	0	NA	NA	NA
XLOC_012372	TCONS_00030234,TCONS_00030235,	16:72597333:72603170:+	1	0	ENSG00000198468	FLVCR1-AS1	0
XLOC_012373	TCONS_00030236,	16:72616527:72621502:+	1	0	NA	NA	NA
XLOC_038532	TCONS_00097139,TCONS_00097137,TCONS_00097140,TCONS_00097138,	7:12529835:12537802:+	1	0	NA	NA	NA
XLOC_039853	TCONS_00100337,TCONS_00100338,	7:17907314:17920304:-	0	1	ENSG00000104980	TIMM44	1
XLOC_011052	TCONS_00027110,TCONS_00027111,TCONS_00027109,	15:22700758:22707841:-	0	1	ENSG00000150773	PIH1D2	1
XLOC_038533	TCONS_00097147,TCONS_00097150,TCONS_00097148,TCONS_00097145,TCONS_00097154,TCONS_00097143,	7:12581572:12591084:+	1	0	NA	NA	NA
XLOC_011053	TCONS_00027112,	15:22720233:22722218:-	0	1	ENSG00000150779	TIMM8B	1
XLOC_039854	TCONS_00100339,	7:17931773:17936076:-	0	0	NA	NA	NA
XLOC_012374	TCONS_00030237,	16:72622940:72635365:+	0	1	ENSG00000185523	SPATA45	1
XLOC_013695	TCONS_00033751,TCONS_00033755,TCONS_00033752,TCONS_00033753,TCONS_00033754,	17:72598789:72630888:+	0	1	ENSG00000128245	YWHAH	1
XLOC_013696	TCONS_00033758,TCONS_00033756,	17:72690429:72741948:+	0	1	ENSG00000100170	SLC5A1	1
XLOC_039855	TCONS_00100341,TCONS_00100342,	7:17936682:17976497:-	0	1	ENSG00000066044	ELAVL1	1
XLOC_040410	TCONS_00101789,	7:65426092:65427083:-	1	1	NA	NA	NA
XLOC_038534	TCONS_00097164,TCONS_00097165,TCONS_00097162,TCONS_00097166,TCONS_00097163,	7:12610668:12661807:+	0	1	ENSG00000072071	ADGRL1	1
XLOC_011054	TCONS_00027116,TCONS_00027113,TCONS_00027117,TCONS_00027114,TCONS_00027120,TCONS_00027118,TCONS_00027115,TCONS_00027121,TCONS_00027119,	15:22800290:22826718:-	0	1	ENSG00000150782	IL18	1
XLOC_012375	TCONS_00030238,TCONS_00030239,	16:72664764:72701056:+	0	1	ENSG00000117697	NSL1	1
XLOC_012376	TCONS_00030240,	16:72716684:72717451:+	1	0	NA	NA	NA
XLOC_038535	TCONS_00097168,TCONS_00097167,	7:12678179:12690864:+	0	1	ENSG00000105011	ASF1B	1
XLOC_013697	TCONS_00033763,TCONS_00033772,TCONS_00033767,TCONS_00033764,TCONS_00033759,TCONS_00033773,TCONS_00033770,TCONS_00033768,TCONS_00033765,TCONS_00033771,	17:72805872:73158958:+	0	1	NA	NA	NA
XLOC_038536	TCONS_00097170,TCONS_00097169,	7:12693768:12711139:+	0	1	ENSG00000072062	PRKACA	1
XLOC_039857	TCONS_00100344,TCONS_00100345,	7:18183223:18187984:-	0	1	ENSG00000167775	CD320	1
XLOC_013698	TCONS_00033760,TCONS_00033761,	17:72808280:72809493:+	0	1	ENSG00000254161	IGLVIV-65	0
XLOC_013699	TCONS_00033762,	17:72815092:72815633:+	0	1	NA	NA	NA
XLOC_039858	TCONS_00100346,	7:18191587:18198867:-	0	1	ENSG00000267855	NDUFA7	1
XLOC_040413	TCONS_00101792,	7:66368890:66369568:-	1	0	NA	NA	NA
XLOC_038537	TCONS_00097173,TCONS_00097171,TCONS_00097175,TCONS_00097172,	7:12714486:12720905:+	0	1	NA	NA	NA
XLOC_012378	TCONS_00030242,TCONS_00030243,TCONS_00030244,	16:72739673:72753876:+	0	1	ENSG00000123685	BATF3	1
XLOC_038538	TCONS_00097181,TCONS_00097179,TCONS_00097182,TCONS_00097177,TCONS_00097180,TCONS_00097178,	7:12733709:12743286:+	0	1	ENSG00000187867	PALM3	1
XLOC_039859	TCONS_00100350,TCONS_00100348,TCONS_00100351,TCONS_00100349,	7:18200291:18211730:-	0	1	ENSG00000186994	KANK3	1
XLOC_011058	TCONS_00027133,TCONS_00027130,TCONS_00027128,TCONS_00027134,TCONS_00027131,TCONS_00027129,TCONS_00027126,TCONS_00027132,TCONS_00027127,	15:24616726:24652209:-	0	1	ENSG00000086827	ZW10	1
XLOC_012379	TCONS_00030246,	16:72816504:72819177:+	1	0	NA	NA	NA
XLOC_040415	TCONS_00101794,TCONS_00101795,TCONS_00101796,	7:67285957:67321495:-	0	1	ENSG00000055147	FAM114A2	1
XLOC_011059	TCONS_00027148,TCONS_00027145,TCONS_00027142,TCONS_00027137,TCONS_00027149,TCONS_00027146,TCONS_00027143,TCONS_00027140,TCONS_00027135,TCONS_00027147,TCONS_00027144,TCONS_00027139,TCONS_00027136,	15:24668825:24733290:-	0	1	ENSG00000048028	USP28	1
XLOC_041750	TCONS_00104893,TCONS_00104890,TCONS_00104888,TCONS_00104891,TCONS_00104886,TCONS_00104883,TCONS_00104892,	8:46109952:46180512:-	0	1	ENSG00000188647	PTAR1	1
XLOC_041751	TCONS_00104887,	8:46113648:46129269:-	1	0	NA	NA	NA
XLOC_041752	TCONS_00104896,TCONS_00104904,TCONS_00104905,TCONS_00104902,TCONS_00104898,TCONS_00104906,TCONS_00104903,	8:46805202:46912226:-	0	1	ENSG00000119138	KLF9	1
XLOC_040418	TCONS_00101800,TCONS_00101799,	7:67406296:67408006:-	0	1	ENSG00000264246	AP005208.1	0
XLOC_012080	TCONS_00029394,	16:44539403:44540400:+	1	0	NA	NA	NA
XLOC_039560	TCONS_00099602,	7:2839442:2840822:-	1	0	NA	NA	NA
XLOC_041753	TCONS_00104897,	8:46857736:46862134:-	1	0	NA	NA	NA
XLOC_041754	TCONS_00104900,	8:46866223:46870413:-	1	0	NA	NA	NA
XLOC_038240	TCONS_00096328,	6:108244771:108246944:-	1	0	NA	NA	NA
XLOC_012081	TCONS_00029398,TCONS_00029399,TCONS_00029396,TCONS_00029401,TCONS_00029397,	16:44597014:44672021:+	0	1	ENSG00000171603	CLSTN1	1
XLOC_040419	TCONS_00101805,TCONS_00101802,TCONS_00101806,TCONS_00101803,TCONS_00101804,TCONS_00101801,	7:67732351:67745739:-	0	1	ENSG00000164576	SAP30L	1
XLOC_038241	TCONS_00096334,TCONS_00096331,TCONS_00096329,TCONS_00096340,TCONS_00096338,TCONS_00096335,TCONS_00096339,TCONS_00096336,TCONS_00096333,TCONS_00096330,TCONS_00096337,	6:108307672:108341800:-	0	1	ENSG00000063978	RNF4	1
XLOC_039562	TCONS_00099605,	7:2860055:2861980:-	1	0	NA	NA	NA
XLOC_012082	TCONS_00029400,	16:44597031:44599097:+	1	0	NA	NA	NA
XLOC_041755	TCONS_00104901,	8:46870854:46872250:-	1	0	NA	NA	NA
XLOC_038242	TCONS_00096341,	6:108345458:108372210:-	1	1	ENSG00000206113	CFAP99	1
XLOC_039563	TCONS_00099606,TCONS_00099607,TCONS_00099608,	7:2868293:2879267:-	0	1	NA	NA	NA
XLOC_041756	TCONS_00104908,	8:46946959:46947777:-	1	0	NA	NA	NA
XLOC_038243	TCONS_00096343,	6:108506577:108508615:-	1	0	NA	NA	NA
XLOC_039564	TCONS_00099609,	7:2885096:2894691:-	0	1	ENSG00000198835	GJC2	1
XLOC_041757	TCONS_00104909,	8:46947838:46948675:-	1	0	NA	NA	NA
XLOC_039565	TCONS_00099612,TCONS_00099611,	7:2895658:2905969:-	0	1	ENSG00000143774	GUK1	1
XLOC_040120	TCONS_00101045,TCONS_00101046,TCONS_00101043,TCONS_00101044,	7:40595305:40605576:-	0	1	ENSG00000145912	NHP2	1
XLOC_012085	TCONS_00029406,TCONS_00029407,TCONS_00029404,	16:44753260:44771747:+	1	0	NA	NA	NA
XLOC_041758	TCONS_00104910,	8:46948760:46952224:-	1	0	NA	NA	NA
XLOC_012086	TCONS_00029411,	16:44863558:44870428:+	1	0	ENSG00000235263	AL928921.1	0
XLOC_040121	TCONS_00101050,TCONS_00101048,TCONS_00101049,TCONS_00101047,	7:40644021:40669346:-	0	1	ENSG00000175309	PHYKPL	1
XLOC_039566	TCONS_00099613,	7:2913860:2931918:-	0	1	ENSG00000143761	ARF1	1
XLOC_041759	TCONS_00104912,TCONS_00104913,TCONS_00104911,	8:47006905:47320993:-	0	1	ENSG00000083067	TRPM3	1
XLOC_038246	TCONS_00096346,	6:108851271:108852813:-	0	1	ENSG00000169020	ATP5I	1
XLOC_012087	TCONS_00029413,TCONS_00029414,	16:44937730:44951901:+	1	0	NA	NA	NA
XLOC_038247	TCONS_00096351,TCONS_00096349,TCONS_00096352,TCONS_00096347,TCONS_00096350,	6:108853941:108864130:-	0	1	ENSG00000169026	MFSD7	1
XLOC_012088	TCONS_00029416,	16:45197390:45198381:+	0	0	ENSG00000228526	MIR34AHG	0
XLOC_042780	TCONS_00107365,	9:82156464:82157573:+	1	0	NA	NA	NA
XLOC_040124	TCONS_00101065,TCONS_00101062,TCONS_00101057,TCONS_00101054,TCONS_00101060,TCONS_00101058,TCONS_00101055,TCONS_00101064,TCONS_00101061,TCONS_00101059,TCONS_00101056,TCONS_00101053,	7:41100796:41122790:-	0	1	ENSG00000113240	CLK4	1
XLOC_038248	TCONS_00096354,	6:108895717:108896837:-	1	0	NA	NA	NA
XLOC_038249	TCONS_00096355,TCONS_00096356,TCONS_00096357,	6:108908419:108911429:-	0	1	NA	NA	NA
XLOC_042781	TCONS_00107366,	9:82164851:82172151:+	1	0	NA	NA	NA
XLOC_040125	TCONS_00101074,TCONS_00101071,TCONS_00101069,TCONS_00101072,TCONS_00101067,TCONS_00101073,TCONS_00101070,	7:41154213:41179578:-	0	1	ENSG00000169131	ZNF354A	1
XLOC_041460	TCONS_00104269,	8:112166171:112167283:+	1	0	NA	NA	NA
XLOC_041461	TCONS_00104270,TCONS_00104271,	8:112189542:112192188:+	1	0	NA	NA	NA
XLOC_042782	TCONS_00107369,	9:82212301:82213645:+	1	0	NA	NA	NA
XLOC_010900	TCONS_00026752,	15:82738323:82739942:+	1	0	NA	NA	NA
XLOC_041462	TCONS_00104272,	8:112300043:112301726:+	1	0	NA	NA	NA
XLOC_042783	TCONS_00107370,	9:82214628:82217673:+	1	0	NA	NA	NA
XLOC_039270	TCONS_00098966,TCONS_00098967,TCONS_00098964,TCONS_00098968,TCONS_00098965,TCONS_00098969,	7:64976048:65011718:+	0	1	ENSG00000145907	G3BP1	1
XLOC_042784	TCONS_00107371,	9:82239641:82241095:+	1	0	NA	NA	NA
XLOC_041463	TCONS_00104279,TCONS_00104273,TCONS_00104277,TCONS_00104274,TCONS_00104280,TCONS_00104278,TCONS_00104275,	8:112406741:112501619:+	0	1	ENSG00000119397	CNTRL	1
XLOC_010901	TCONS_00026753,	15:82748730:82750183:+	1	0	NA	NA	NA
XLOC_041464	TCONS_00104281,	8:112524930:112525195:+	1	0	NA	NA	NA
XLOC_042785	TCONS_00107375,	9:82349741:82350607:+	1	0	NA	NA	NA
XLOC_010902	TCONS_00026754,	15:82751428:82752737:+	1	0	NA	NA	NA
XLOC_008710	TCONS_00021742,TCONS_00021737,TCONS_00021743,TCONS_00021740,TCONS_00021738,TCONS_00021741,TCONS_00021739,TCONS_00021736,	13:73391554:73401716:-	0	1	ENSG00000132823	OSER1	1
XLOC_041465	TCONS_00104282,TCONS_00104283,TCONS_00104284,	8:112578066:112639758:+	0	1	ENSG00000148180	GSN	1
XLOC_042786	TCONS_00107380,TCONS_00107378,TCONS_00107379,TCONS_00107376,TCONS_00107377,	9:82354124:82416159:+	0	1	ENSG00000135521	LTV1	1
XLOC_039273	TCONS_00098972,TCONS_00098973,	7:67265550:67276377:+	1	0	NA	NA	NA
XLOC_042787	TCONS_00107382,	9:82422309:82423940:+	1	0	NA	NA	NA
XLOC_041466	TCONS_00104285,	8:112691981:112694644:+	1	0	NA	NA	NA
XLOC_041467	TCONS_00104286,TCONS_00104287,	8:112911776:112920759:+	0	1	ENSG00000171865	RNASEH1	1
XLOC_008712	TCONS_00021745,TCONS_00021746,	13:73467644:73473671:-	0	1	ENSG00000197296	FITM2	1
XLOC_010906	TCONS_00026761,TCONS_00026759,TCONS_00026762,TCONS_00026763,TCONS_00026760,TCONS_00026758,	15:83247377:83293931:+	0	1	ENSG00000186660	ZFP91	1
XLOC_039275	TCONS_00098975,TCONS_00098976,	7:67321532:67341586:+	0	1	ENSG00000037749	MFAP3	1
XLOC_008713	TCONS_00021747,	13:73519497:73520892:-	1	0	NA	NA	NA
XLOC_041468	TCONS_00104288,	8:112924866:112927308:+	1	0	NA	NA	NA
XLOC_042789	TCONS_00107386,TCONS_00107387,TCONS_00107384,TCONS_00107390,TCONS_00107388,TCONS_00107385,	9:82603239:82642527:+	0	1	ENSG00000135604	STX11	1
XLOC_039276	TCONS_00098977,	7:67342339:67343486:+	1	0	NA	NA	NA
XLOC_008714	TCONS_00021748,	13:73521496:73522147:-	1	0	NA	NA	NA
XLOC_041469	TCONS_00104289,	8:112928431:112931517:+	1	1	NA	NA	NA
XLOC_039277	TCONS_00098978,	7:67346036:67347151:+	1	0	NA	NA	NA
XLOC_008715	TCONS_00021749,	13:73523324:73525679:-	1	0	NA	NA	NA
XLOC_010909	TCONS_00026767,	15:83469676:83471849:+	1	0	NA	NA	NA
XLOC_039278	TCONS_00098979,	7:67469534:67694204:+	0	1	NA	NA	NA
XLOC_008716	TCONS_00021750,	13:73526134:73527295:-	1	0	NA	NA	NA
XLOC_039279	TCONS_00098981,	7:67695241:67697305:+	1	0	NA	NA	NA
XLOC_008717	TCONS_00021751,	13:73527736:73534687:-	1	0	NA	NA	NA
XLOC_008718	TCONS_00021752,	13:73538171:73541463:-	1	0	ENSG00000229005	HNF4A-AS1	0
XLOC_041170	TCONS_00103565,TCONS_00103562,TCONS_00103563,TCONS_00103560,TCONS_00103561,	8:71542916:71590488:+	0	1	ENSG00000147454	SLC25A37	1
XLOC_041171	TCONS_00103566,	8:71593174:71594819:+	1	0	NA	NA	NA
XLOC_042492	TCONS_00106614,TCONS_00106620,TCONS_00106618,TCONS_00106615,TCONS_00106619,TCONS_00106616,TCONS_00106613,TCONS_00106617,	9:32092828:32265176:+	0	1	ENSG00000111885	MAN1A1	1
XLOC_011930	TCONS_00028982,TCONS_00028980,TCONS_00028981,	16:25002617:25009504:+	1	0	NA	NA	NA
XLOC_008719	TCONS_00021753,	13:73594200:73610488:-	1	0	ENSG00000168746	LINC01620	0
XLOC_010610	TCONS_00026115,TCONS_00026112,TCONS_00026113,TCONS_00026110,TCONS_00026114,TCONS_00026111,	15:54782539:54793731:+	1	0	NA	NA	NA
XLOC_041172	TCONS_00103567,	8:71595217:71597000:+	1	0	NA	NA	NA
XLOC_042493	TCONS_00106621,	9:32277719:32283949:+	1	0	NA	NA	NA
XLOC_042494	TCONS_00106624,TCONS_00106622,	9:32285355:32307116:+	1	0	NA	NA	NA
XLOC_041173	TCONS_00103570,TCONS_00103568,TCONS_00103571,TCONS_00103569,TCONS_00103578,TCONS_00103576,	8:72394773:72523544:+	0	1	NA	NA	NA
XLOC_010611	TCONS_00026120,TCONS_00026118,TCONS_00026121,TCONS_00026117,TCONS_00026126,TCONS_00026123,	15:54840266:54928203:+	0	1	NA	NA	NA
XLOC_011932	TCONS_00028985,TCONS_00028984,	16:25059261:25064940:+	0	1	ENSG00000136630	HLX	1
XLOC_011933	TCONS_00028986,TCONS_00028987,TCONS_00028988,	16:25303051:25406959:+	1	0	NA	NA	NA
XLOC_042495	TCONS_00106623,	9:32295128:32295639:+	1	0	NA	NA	NA
XLOC_008420	TCONS_00020885,TCONS_00020894,TCONS_00020891,TCONS_00020889,TCONS_00020886,TCONS_00020892,TCONS_00020887,TCONS_00020893,TCONS_00020890,TCONS_00020888,	13:48074343:48150207:-	0	1	ENSG00000125772	GPCPD1	1
XLOC_010613	TCONS_00026127,	15:54928391:54930455:+	1	0	NA	NA	NA
XLOC_041175	TCONS_00103580,	8:72832806:72833934:+	1	1	NA	NA	NA
XLOC_042496	TCONS_00106625,	9:32315252:32319583:+	1	0	NA	NA	NA
XLOC_011934	TCONS_00028991,TCONS_00028989,	16:25308398:25360462:+	1	0	NA	NA	NA
XLOC_007100	TCONS_00017574,	12:73275051:73275853:-	1	1	NA	NA	NA
XLOC_042497	TCONS_00106626,TCONS_00106640,TCONS_00106638,TCONS_00106635,TCONS_00106627,TCONS_00106639,TCONS_00106636,TCONS_00106630,TCONS_00106637,TCONS_00106634,	9:32369355:32497745:+	0	1	ENSG00000111879	FAM184A	1
XLOC_009742	TCONS_00024250,TCONS_00024249,	14:35940558:36158743:-	0	1	NA	NA	NA
XLOC_008421	TCONS_00020895,	13:48227104:48233399:-	1	0	NA	NA	NA
XLOC_041176	TCONS_00103585,TCONS_00103582,TCONS_00103583,TCONS_00103587,TCONS_00103581,	8:73050985:73071558:+	1	0	ENSG00000244620	AC246787.2	0
XLOC_010614	TCONS_00026135,TCONS_00026132,TCONS_00026133,TCONS_00026130,TCONS_00026128,TCONS_00026134,TCONS_00026131,TCONS_00026129,	15:54998702:55026695:+	0	1	ENSG00000118363	SPCS2	1
XLOC_011935	TCONS_00028990,	16:25341096:25353063:+	1	0	NA	NA	NA
XLOC_041177	TCONS_00103584,	8:73062115:73063044:+	1	0	NA	NA	NA
XLOC_011936	TCONS_00028992,	16:25937101:25939236:+	1	0	NA	NA	NA
XLOC_008422	TCONS_00020896,	13:48272311:48282637:-	1	0	NA	NA	NA
XLOC_009743	TCONS_00024252,	14:36165875:36168085:-	1	0	NA	NA	NA
XLOC_042498	TCONS_00106646,TCONS_00106643,TCONS_00106647,TCONS_00106644,TCONS_00106641,TCONS_00106645,TCONS_00106642,	9:32520966:32619194:+	0	1	ENSG00000111877	MCM9	1
XLOC_010615	TCONS_00026147,TCONS_00026144,TCONS_00026141,TCONS_00026139,TCONS_00026145,TCONS_00026142,TCONS_00026137,TCONS_00026146,TCONS_00026143,TCONS_00026140,TCONS_00026138,	15:55028767:55056447:+	0	1	ENSG00000162139	NEU3	1
XLOC_008423	TCONS_00020897,	13:48434105:48435451:-	1	0	NA	NA	NA
XLOC_010616	TCONS_00026150,TCONS_00026148,TCONS_00026149,	15:55151085:55203689:+	0	1	ENSG00000137491	SLCO2B1	1
XLOC_009744	TCONS_00024253,	14:36168388:36169710:-	1	0	NA	NA	NA
XLOC_041178	TCONS_00103586,	8:73064437:73065974:+	1	1	NA	NA	NA
XLOC_042499	TCONS_00106648,	9:32627801:32628717:+	1	0	NA	NA	NA
XLOC_011937	TCONS_00028993,	16:25939351:25941334:+	1	0	NA	NA	NA
XLOC_009745	TCONS_00024254,	14:36170586:36172277:-	1	0	NA	NA	NA
XLOC_008424	TCONS_00020898,	13:48439515:48441034:-	1	0	NA	NA	NA
XLOC_010617	TCONS_00026151,	15:55207325:55211933:+	1	0	NA	NA	NA
XLOC_011938	TCONS_00028994,	16:25995973:25997352:+	1	0	NA	NA	NA
XLOC_008425	TCONS_00020899,	13:48453852:48458130:-	1	0	NA	NA	NA
XLOC_009746	TCONS_00024255,	14:36179299:36182398:-	1	0	NA	NA	NA
XLOC_010618	TCONS_00026152,	15:55212382:55219043:+	1	0	NA	NA	NA
XLOC_008426	TCONS_00020900,	13:48465725:48466779:-	1	0	NA	NA	NA
XLOC_010619	TCONS_00026154,	15:55237979:55240199:+	0	1	ENSG00000261594	TPBGL	1
XLOC_007105	TCONS_00017579,	12:74003216:74004619:-	1	0	NA	NA	NA
XLOC_009747	TCONS_00024256,	14:36188568:36193905:-	1	0	NA	NA	NA
XLOC_009748	TCONS_00024257,	14:36206393:36209217:-	1	0	NA	NA	NA
XLOC_007106	TCONS_00017580,	12:74004884:74005573:-	1	0	NA	NA	NA
XLOC_008427	TCONS_00020905,TCONS_00020902,TCONS_00020906,TCONS_00020907,TCONS_00020904,TCONS_00020901,	13:48467002:48486536:-	0	1	ENSG00000089195	TRMT6	1
XLOC_012960	TCONS_00031841,TCONS_00031842,TCONS_00031840,	16:56734352:56751243:-	1	0	NA	NA	NA
XLOC_008428	TCONS_00020903,	13:48469269:48471873:-	1	0	NA	NA	NA
XLOC_009749	TCONS_00024258,	14:36214993:36216236:-	1	0	NA	NA	NA
XLOC_008429	TCONS_00020908,	13:48516744:48523831:-	1	0	NA	NA	NA
XLOC_012961	TCONS_00031844,TCONS_00031845,TCONS_00031846,	16:56752513:56763710:-	1	0	NA	NA	NA
XLOC_037800	TCONS_00095288,TCONS_00095282,TCONS_00095289,TCONS_00095286,TCONS_00095283,TCONS_00095280,TCONS_00095287,TCONS_00095284,TCONS_00095281,	6:37735628:37793574:-	0	1	ENSG00000138642	HERC6	1
XLOC_010320	TCONS_00025516,TCONS_00025513,TCONS_00025517,TCONS_00025512,	15:33914564:33980093:+	0	1	NA	NA	NA
XLOC_012962	TCONS_00031847,	16:56793903:56796045:-	1	0	NA	NA	NA
XLOC_007109	TCONS_00017585,	12:74447881:74448486:-	1	0	NA	NA	NA
XLOC_012963	TCONS_00031848,	16:56796417:56799414:-	1	0	NA	NA	NA
XLOC_037801	TCONS_00095290,	6:37871155:37875900:-	1	0	NA	NA	NA
XLOC_010321	TCONS_00025514,	15:33941559:33943370:+	1	0	NA	NA	NA
XLOC_009450	TCONS_00023507,TCONS_00023506,	14:18178:26039:-	1	0	NA	NA	NA
XLOC_010322	TCONS_00025519,TCONS_00025518,	15:33993514:34022261:+	0	1	ENSG00000109943	CRTAM	1
XLOC_012964	TCONS_00031849,	16:56804993:56805928:-	1	0	NA	NA	NA
XLOC_037803	TCONS_00095292,TCONS_00095296,TCONS_00095293,	6:38040867:38099549:-	0	1	ENSG00000118762	PKD2	1
XLOC_008130	TCONS_00020084,	13:12553571:12558638:-	1	0	NA	NA	NA
XLOC_012965	TCONS_00031850,TCONS_00031854,TCONS_00031852,	16:56806060:56824494:-	1	0	NA	NA	NA
XLOC_012966	TCONS_00031851,	16:56810745:56818353:-	1	0	ENSG00000236535	RC3H1-IT1	0
XLOC_008131	TCONS_00020085,	13:12559032:12559871:-	1	0	NA	NA	NA
XLOC_037804	TCONS_00095298,	6:38120578:38127577:-	0	1	ENSG00000118785	SPP1	1
XLOC_010324	TCONS_00025522,	15:34166720:34167925:+	1	0	NA	NA	NA
XLOC_008132	TCONS_00020086,	13:12559941:12563296:-	1	0	NA	NA	NA
XLOC_010325	TCONS_00025523,	15:34221601:34223696:+	1	0	NA	NA	NA
XLOC_012967	TCONS_00031859,TCONS_00031855,	16:57058303:57079377:-	1	1	NA	NA	NA
XLOC_008133	TCONS_00020087,	13:12563363:12566725:-	1	0	NA	NA	NA
XLOC_010326	TCONS_00025524,	15:34223997:34225327:+	1	0	NA	NA	NA
XLOC_009454	TCONS_00023511,	14:153884:154874:-	1	0	NA	NA	NA
XLOC_009455	TCONS_00023512,	14:164138:164869:-	1	0	NA	NA	NA
XLOC_008134	TCONS_00020088,	13:12566789:12567434:-	1	0	NA	NA	NA
XLOC_010327	TCONS_00025530,TCONS_00025528,TCONS_00025525,TCONS_00025531,	15:34576834:34764024:+	0	1	ENSG00000023171	GRAMD1B	1
XLOC_008135	TCONS_00020096,TCONS_00020093,TCONS_00020090,TCONS_00020097,TCONS_00020094,TCONS_00020091,TCONS_00020098,TCONS_00020095,TCONS_00020092,	13:12569193:12591003:-	0	1	ENSG00000134463	ECHDC3	1
XLOC_037808	TCONS_00095304,TCONS_00095305,TCONS_00095303,	6:38613851:38735482:-	0	1	ENSG00000047662	FAM184B	1
XLOC_037809	TCONS_00095308,	6:38682710:38684164:-	1	1	NA	NA	NA
XLOC_008136	TCONS_00020100,	13:12691869:12695225:-	1	0	NA	NA	NA
XLOC_010329	TCONS_00025539,TCONS_00025533,TCONS_00025537,TCONS_00025538,TCONS_00025535,	15:34930815:34971784:+	0	1	ENSG00000166788	SAAL1	1
XLOC_013990	TCONS_00034493,	17:42692970:42693683:-	1	0	NA	NA	NA
XLOC_008137	TCONS_00020104,TCONS_00020113,TCONS_00020105,TCONS_00020102,TCONS_00020111,TCONS_00020109,TCONS_00020106,TCONS_00020103,TCONS_00020112,	13:12927464:13092852:-	0	1	NA	NA	NA
XLOC_012670	TCONS_00030944,	16:29229628:29235176:-	1	0	NA	NA	NA
XLOC_008138	TCONS_00020114,	13:13084641:13086316:-	1	0	NA	NA	NA
XLOC_008139	TCONS_00020115,	13:13096243:13096952:-	1	0	NA	NA	NA
XLOC_038830	TCONS_00097987,	7:24305365:24308987:+	1	0	NA	NA	NA
XLOC_012671	TCONS_00030947,TCONS_00030945,	16:29236002:29442791:-	0	1	NA	NA	NA
XLOC_037510	TCONS_00094594,	6:108399291:108400614:+	1	0	NA	NA	NA
XLOC_013993	TCONS_00034500,TCONS_00034499,TCONS_00034507,TCONS_00034504,TCONS_00034501,TCONS_00034508,TCONS_00034505,TCONS_00034502,TCONS_00034506,TCONS_00034503,	17:44376234:44394384:-	0	1	ENSG00000151790	TDO2	1
XLOC_038831	TCONS_00097988,	7:24315759:24317605:+	1	0	NA	NA	NA
XLOC_010030	TCONS_00024842,	14:84243373:84249277:-	1	0	NA	NA	NA
XLOC_012672	TCONS_00030949,TCONS_00030950,	16:29617118:29660774:-	0	1	ENSG00000196187	TMEM63A	1
XLOC_010031	TCONS_00024847,TCONS_00024844,TCONS_00024848,TCONS_00024845,TCONS_00024849,TCONS_00024846,TCONS_00024843,	14:84251508:84504354:-	0	1	ENSG00000172164	SNTB1	1
XLOC_038832	TCONS_00097989,TCONS_00097990,	7:24515051:24522862:+	0	1	ENSG00000169567	HINT1	1
XLOC_013994	TCONS_00034515,TCONS_00034512,TCONS_00034519,TCONS_00034516,TCONS_00034513,TCONS_00034510,TCONS_00034517,TCONS_00034514,TCONS_00034511,TCONS_00034518,	17:44498805:44569928:-	0	1	ENSG00000061918	GUCY1B3	1
XLOC_038833	TCONS_00097991,	7:24528397:24529658:+	1	0	NA	NA	NA
XLOC_037512	TCONS_00094597,TCONS_00094598,TCONS_00094596,	6:108490181:108504430:+	0	1	ENSG00000123933	MXD4	1
XLOC_012674	TCONS_00030954,TCONS_00030958,TCONS_00030955,TCONS_00030952,TCONS_00030959,TCONS_00030956,TCONS_00030953,TCONS_00030957,	16:29695728:29699860:-	0	1	ENSG00000143811	PYCR2	1
XLOC_013995	TCONS_00034524,TCONS_00034521,TCONS_00034525,TCONS_00034522,TCONS_00034523,TCONS_00034520,	17:44593682:44665926:-	0	1	NA	NA	NA
XLOC_040710	TCONS_00102486,TCONS_00102487,	8:10662248:10796383:+	0	1	ENSG00000168079	SCARA5	1
XLOC_037513	TCONS_00094602,TCONS_00094603,TCONS_00094600,TCONS_00094599,TCONS_00094604,TCONS_00094601,	6:108508200:108538202:+	0	1	NA	NA	NA
XLOC_013996	TCONS_00034526,	17:44907273:44908852:-	1	1	NA	NA	NA
XLOC_038834	TCONS_00097992,	7:24687041:24688015:+	1	1	NA	NA	NA
XLOC_012675	TCONS_00030960,	16:29716552:29721104:-	0	1	ENSG00000143768	LEFTY2	1
XLOC_012676	TCONS_00030966,TCONS_00030963,TCONS_00030967,TCONS_00030964,TCONS_00030965,TCONS_00030962,	16:29750687:29773700:-	0	1	ENSG00000143751	SDE2	1
XLOC_037514	TCONS_00094605,	6:108525985:108527091:+	1	0	NA	NA	NA
XLOC_013997	TCONS_00034527,	17:44912045:44914564:-	1	0	NA	NA	NA
XLOC_040711	TCONS_00102491,TCONS_00102489,TCONS_00102492,TCONS_00102493,TCONS_00102490,TCONS_00102488,	8:10819950:10853106:+	0	1	ENSG00000168078	PBK	1
XLOC_009162	TCONS_00022904,	14:36154378:36154652:+	1	0	NA	NA	NA
XLOC_009163	TCONS_00022905,	14:36230139:36233771:+	1	0	NA	NA	NA
XLOC_037515	TCONS_00094606,	6:108528642:108530274:+	1	0	NA	NA	NA
XLOC_012677	TCONS_00030968,	16:29830399:29831475:-	1	0	ENSG00000272562	AL512343.2	0
XLOC_013998	TCONS_00034528,	17:44915445:44916670:-	1	0	NA	NA	NA
XLOC_040712	TCONS_00102497,TCONS_00102495,TCONS_00102496,	8:10889660:10930762:+	0	1	ENSG00000147419	CCDC25	1
XLOC_037516	TCONS_00094607,	6:108534016:108534699:+	1	0	NA	NA	NA
XLOC_013999	TCONS_00034529,	17:44928204:44929973:-	1	0	NA	NA	NA
XLOC_038837	TCONS_00097997,	7:27065044:27070090:+	1	0	ENSG00000245937	LINC01184	0
XLOC_012678	TCONS_00030971,TCONS_00030969,TCONS_00030972,TCONS_00030973,TCONS_00030970,TCONS_00030974,	16:29911424:29950176:-	0	1	ENSG00000182827	ACBD3	1
XLOC_040713	TCONS_00102498,	8:10930875:10931863:+	1	0	NA	NA	NA
XLOC_012679	TCONS_00030975,	16:29990842:29991983:-	1	0	NA	NA	NA
XLOC_037517	TCONS_00094610,TCONS_00094608,TCONS_00094614,TCONS_00094611,TCONS_00094612,	6:108559329:108711716:+	0	1	NA	NA	NA
XLOC_040714	TCONS_00102500,TCONS_00102499,	8:11043941:11061301:+	0	1	NA	NA	NA
XLOC_009165	TCONS_00022907,	14:36421648:36422815:+	1	0	ENSG00000246366	LACTB2-AS1	0
XLOC_038839	TCONS_00098004,TCONS_00098001,TCONS_00098006,TCONS_00097999,TCONS_00098003,TCONS_00098000,	7:28160917:28187150:+	0	1	ENSG00000164241	C5orf63	1
XLOC_037518	TCONS_00094628,TCONS_00094625,TCONS_00094617,TCONS_00094626,TCONS_00094623,TCONS_00094620,TCONS_00094618,TCONS_00094615,TCONS_00094627,TCONS_00094624,TCONS_00094621,TCONS_00094619,TCONS_00094616,	6:108729408:108773221:+	0	1	ENSG00000174227	PIGG	1
XLOC_040715	TCONS_00102501,	8:11372938:11389199:+	0	1	ENSG00000165264	NDUFB6	1
XLOC_009166	TCONS_00022908,	14:36474705:36500437:+	0	1	ENSG00000221947	XKR9	1
XLOC_037519	TCONS_00094629,	6:108773291:108777770:+	1	0	NA	NA	NA
XLOC_040716	TCONS_00102505,TCONS_00102502,TCONS_00102517,TCONS_00102503,TCONS_00102515,TCONS_00102507,TCONS_00102504,TCONS_00102516,	8:11390162:11477905:+	0	1	NA	NA	NA
XLOC_040717	TCONS_00102508,	8:11404031:11405682:+	1	0	NA	NA	NA
XLOC_009168	TCONS_00022912,TCONS_00022916,TCONS_00022913,TCONS_00022917,TCONS_00022914,TCONS_00022911,TCONS_00022915,	14:37551308:37570153:+	1	0	NA	NA	NA
XLOC_039860	TCONS_00100352,	7:18284108:18285051:-	1	0	NA	NA	NA
XLOC_040718	TCONS_00102509,	8:11406663:11408914:+	1	0	NA	NA	NA
XLOC_012380	TCONS_00030247,	16:72883408:72888305:+	1	0	ENSG00000260805	AC092803.2	0
XLOC_009169	TCONS_00022918,	14:37557201:37558157:+	1	0	NA	NA	NA
XLOC_038540	TCONS_00097185,TCONS_00097191,TCONS_00097186,TCONS_00097184,	7:12794336:12832851:+	0	1	NA	NA	NA
XLOC_039861	TCONS_00100353,	7:18286239:18289281:-	1	0	ENSG00000279827	AC136469.2	0
XLOC_011060	TCONS_00027150,TCONS_00027152,TCONS_00027153,	15:24881841:24903441:-	1	0	NA	NA	NA
XLOC_012381	TCONS_00030248,	16:72888759:72890032:+	1	0	NA	NA	NA
XLOC_040719	TCONS_00102510,	8:11409340:11410382:+	1	0	NA	NA	NA
XLOC_038541	TCONS_00097187,	7:12795746:12803761:+	1	0	NA	NA	NA
XLOC_011061	TCONS_00027154,	15:24906854:24912974:-	1	0	NA	NA	NA
XLOC_039862	TCONS_00100356,TCONS_00100357,TCONS_00100354,TCONS_00100358,TCONS_00100355,	7:18331127:18339601:-	0	1	ENSG00000133246	PRAM1	1
XLOC_012382	TCONS_00030249,	16:72890236:72891682:+	1	0	NA	NA	NA
XLOC_039863	TCONS_00100361,TCONS_00100359,TCONS_00100368,TCONS_00100365,TCONS_00100362,TCONS_00100366,TCONS_00100363,TCONS_00100360,TCONS_00100367,TCONS_00100364,	7:18343922:18389980:-	0	1	NA	NA	NA
XLOC_038542	TCONS_00097192,	7:12842653:12843867:+	1	0	NA	NA	NA
XLOC_011062	TCONS_00027155,	15:24913127:24915046:-	1	0	NA	NA	NA
XLOC_037207	TCONS_00093940,	6:63959013:63965709:+	1	0	NA	NA	NA
XLOC_038543	TCONS_00097196,TCONS_00097197,TCONS_00097194,TCONS_00097198,TCONS_00097195,TCONS_00097200,TCONS_00097199,	7:12866049:12871424:+	0	1	ENSG00000132000	PODNL1	1
XLOC_011063	TCONS_00027156,	15:25118315:25119234:-	1	0	NA	NA	NA
XLOC_012384	TCONS_00030251,TCONS_00030252,	16:73013321:73019896:+	0	1	ENSG00000117691	NENF	1
XLOC_038544	TCONS_00097204,TCONS_00097201,TCONS_00097202,TCONS_00097203,	7:12890388:12907530:+	0	1	NA	NA	NA
XLOC_012385	TCONS_00030254,TCONS_00030255,TCONS_00030256,TCONS_00030253,	16:73040429:73081745:+	0	1	ENSG00000065600	TMEM206	1
XLOC_039866	TCONS_00100373,TCONS_00100377,TCONS_00100374,TCONS_00100371,TCONS_00100380,TCONS_00100378,TCONS_00100375,TCONS_00100372,TCONS_00100381,TCONS_00100379,	7:18390961:18412841:-	0	1	ENSG00000142303	ADAMTS10	1
XLOC_012386	TCONS_00030257,	16:73152103:73153232:+	1	0	NA	NA	NA
XLOC_040421	TCONS_00101811,TCONS_00101810,TCONS_00101808,	7:67948667:67954434:-	1	0	NA	NA	NA
XLOC_011065	TCONS_00027158,	15:25251764:25252690:-	1	0	NA	NA	NA
XLOC_040422	TCONS_00101813,	7:68009506:68010533:-	1	0	NA	NA	NA
XLOC_011066	TCONS_00027159,	15:25255393:25256211:-	0	1	ENSG00000180425	C11orf71	1
XLOC_012387	TCONS_00030258,	16:73364410:73448064:+	0	1	ENSG00000143493	INTS7	1
XLOC_040423	TCONS_00101822,TCONS_00101817,TCONS_00101814,TCONS_00101818,TCONS_00101821,	7:68061334:68101815:-	0	1	ENSG00000082516	GEMIN5	1
XLOC_038547	TCONS_00097208,	7:12916684:12919313:+	0	1	ENSG00000187556	NANOS3	1
XLOC_039868	TCONS_00100388,TCONS_00100389,TCONS_00100386,TCONS_00100387,TCONS_00100384,	7:18522300:18684385:-	0	1	NA	NA	NA
XLOC_012388	TCONS_00030259,	16:73449959:73458792:+	1	0	NA	NA	NA
XLOC_012389	TCONS_00030274,TCONS_00030263,TCONS_00030260,TCONS_00030275,TCONS_00030264,TCONS_00030261,TCONS_00030273,TCONS_00030262,TCONS_00030277,	16:73475946:73618004:+	0	1	ENSG00000123684	LPGAT1	1
XLOC_038548	TCONS_00097210,	7:12929338:12933843:+	0	1	NA	NA	NA
XLOC_011068	TCONS_00027165,TCONS_00027166,TCONS_00027163,TCONS_00027167,TCONS_00027164,TCONS_00027168,	15:26098500:26451559:-	0	1	ENSG00000182985	CADM1	1
XLOC_038549	TCONS_00097216,TCONS_00097213,TCONS_00097214,TCONS_00097211,TCONS_00097215,TCONS_00097212,	7:12934781:12941251:+	0	1	ENSG00000037757	MRI1	1
XLOC_040426	TCONS_00101826,	7:70081792:70082364:-	1	0	NA	NA	NA
XLOC_040427	TCONS_00101827,TCONS_00101828,	7:70297936:70348702:-	0	1	ENSG00000145850	TIMD4	1
XLOC_041763	TCONS_00104927,TCONS_00104921,TCONS_00104919,TCONS_00104925,TCONS_00104926,TCONS_00104923,TCONS_00104920,	8:48221064:48304408:-	0	1	ENSG00000135048	TMEM2	1
XLOC_040429	TCONS_00101834,TCONS_00101843,TCONS_00101844,TCONS_00101841,TCONS_00101836,TCONS_00101833,	7:70768129:70870858:-	0	1	NA	NA	NA
XLOC_012091	TCONS_00029420,TCONS_00029419,	16:45252620:45255819:+	0	1	NA	NA	NA
XLOC_038250	TCONS_00096363,TCONS_00096360,TCONS_00096361,TCONS_00096359,TCONS_00096362,	6:108988683:109036271:-	0	1	ENSG00000178950	GAK	1
XLOC_039571	TCONS_00099620,TCONS_00099618,TCONS_00099619,	7:3312483:3382050:-	0	1	ENSG00000143740	SNAP47	1
XLOC_038251	TCONS_00096366,TCONS_00096375,TCONS_00096372,TCONS_00096367,TCONS_00096364,TCONS_00096373,TCONS_00096370,TCONS_00096368,TCONS_00096365,TCONS_00096374,TCONS_00096369,	6:109056308:109077250:-	0	1	ENSG00000145214	DGKQ	1
XLOC_012092	TCONS_00029421,	16:45401695:45416462:+	0	1	ENSG00000074800	ENO1	1
XLOC_041765	TCONS_00104933,TCONS_00104930,TCONS_00104937,TCONS_00104934,TCONS_00104931,TCONS_00104929,TCONS_00104938,TCONS_00104935,	8:48398909:48455932:-	0	1	ENSG00000107362	ABHD17B	1
XLOC_038252	TCONS_00096377,	6:109084484:109088487:-	1	0	NA	NA	NA
XLOC_012093	TCONS_00029422,	16:45418978:45422304:+	1	0	NA	NA	NA
XLOC_041767	TCONS_00104944,TCONS_00104950,TCONS_00104948,TCONS_00104942,TCONS_00104949,TCONS_00104946,TCONS_00104943,TCONS_00104947,	8:48882723:48904229:-	0	1	ENSG00000107372	ZFAND5	1
XLOC_038253	TCONS_00096380,TCONS_00096378,TCONS_00096381,TCONS_00096379,TCONS_00096382,	6:109089134:109097196:-	0	1	ENSG00000145217	SLC26A1	1
XLOC_038254	TCONS_00096384,	6:109105578:109106995:-	1	0	NA	NA	NA
XLOC_039575	TCONS_00099624,	7:3721573:3729808:-	0	1	ENSG00000186010	NDUFA13	1
XLOC_012095	TCONS_00029424,	16:45437339:45448435:+	1	0	NA	NA	NA
XLOC_039576	TCONS_00099632,TCONS_00099627,TCONS_00099633,TCONS_00099630,TCONS_00099628,TCONS_00099625,TCONS_00099631,TCONS_00099629,TCONS_00099626,	7:3734754:3840428:-	0	1	ENSG00000167491	GATAD2A	1
XLOC_040131	TCONS_00101082,TCONS_00101083,TCONS_00101080,TCONS_00101084,TCONS_00101081,	7:41337273:41356081:-	0	1	ENSG00000131446	MGAT1	1
XLOC_038255	TCONS_00096385,	6:109108765:109114341:-	1	0	NA	NA	NA
XLOC_012096	TCONS_00029426,	16:45465356:45507668:+	1	0	NA	NA	NA
XLOC_041769	TCONS_00104952,	8:49347984:49352192:-	1	0	NA	NA	NA
XLOC_040132	TCONS_00101086,TCONS_00101085,	7:41391836:41395658:-	1	1	NA	NA	NA
XLOC_039577	TCONS_00099638,TCONS_00099635,TCONS_00099644,TCONS_00099641,TCONS_00099639,TCONS_00099636,TCONS_00099645,TCONS_00099642,TCONS_00099634,TCONS_00099646,TCONS_00099643,	7:3804543:3891767:-	0	1	ENSG00000129933	MAU2	1
XLOC_012097	TCONS_00029440,TCONS_00029435,TCONS_00029432,TCONS_00029444,TCONS_00029427,TCONS_00029439,TCONS_00029436,TCONS_00029430,TCONS_00029428,TCONS_00029442,TCONS_00029437,TCONS_00029434,TCONS_00029431,TCONS_00029429,	16:45564554:45882272:+	0	1	NA	NA	NA
XLOC_038257	TCONS_00096387,	6:109122517:109123503:-	1	0	NA	NA	NA
XLOC_040133	TCONS_00101087,	7:41395787:41398169:-	1	0	NA	NA	NA
XLOC_012098	TCONS_00029447,TCONS_00029446,	16:45936376:45941619:+	1	0	NA	NA	NA
XLOC_042790	TCONS_00107411,TCONS_00107409,TCONS_00107395,TCONS_00107406,TCONS_00107392,TCONS_00107403,TCONS_00107412,TCONS_00107399,TCONS_00107393,TCONS_00107404,TCONS_00107401,TCONS_00107408,	9:82755155:83320477:+	0	1	ENSG00000152818	UTRN	1
XLOC_040134	TCONS_00101094,TCONS_00101091,TCONS_00101089,TCONS_00101092,TCONS_00101093,TCONS_00101090,TCONS_00101088,	7:41400845:41419180:-	0	1	ENSG00000196670	ZFP62	1
XLOC_012099	TCONS_00029448,	16:45994100:45998225:+	1	0	NA	NA	NA
XLOC_041470	TCONS_00104293,TCONS_00104290,TCONS_00104291,TCONS_00104292,	8:112948142:112955438:+	0	1	ENSG00000182551	ADI1	1
XLOC_038259	TCONS_00096389,	6:109183566:109212805:-	0	1	ENSG00000215367	TMED11P	0
XLOC_042792	TCONS_00107413,	9:83341222:83342992:+	1	0	NA	NA	NA
XLOC_041471	TCONS_00104295,	8:112956512:112961820:+	1	0	NA	NA	NA
XLOC_042793	TCONS_00107414,	9:84136771:84141946:+	1	0	ENSG00000270638	AL023806.1	0
XLOC_040137	TCONS_00101097,TCONS_00101098,	7:41592437:41602866:-	1	1	NA	NA	NA
XLOC_010910	TCONS_00026768,	15:83526029:83527065:+	1	0	NA	NA	NA
XLOC_010911	TCONS_00026773,TCONS_00026770,TCONS_00026771,TCONS_00026769,	15:83568354:83584070:+	0	1	ENSG00000189057	FAM111B	1
XLOC_039280	TCONS_00098982,	7:67699174:67700302:+	1	0	NA	NA	NA
XLOC_041473	TCONS_00104297,	8:113001325:113068623:+	0	1	ENSG00000032389	EIPR1	1
XLOC_040138	TCONS_00101100,TCONS_00101101,	7:41642703:41650569:-	0	1	NA	NA	NA
XLOC_042795	TCONS_00107417,	9:84937829:84969252:+	0	1	ENSG00000118508	RAB32	1
XLOC_039281	TCONS_00098983,	7:67703198:67708097:+	1	0	NA	NA	NA
XLOC_041474	TCONS_00104299,	8:113073327:113074848:+	1	0	NA	NA	NA
XLOC_010912	TCONS_00026784,TCONS_00026781,TCONS_00026782,TCONS_00026777,TCONS_00026778,	15:83601006:83608759:+	0	1	ENSG00000166801	FAM111A	1
XLOC_008720	TCONS_00021754,	13:73610557:73611760:-	1	1	NA	NA	NA
XLOC_039282	TCONS_00098984,	7:67709239:67710726:+	1	0	NA	NA	NA
XLOC_041475	TCONS_00104301,TCONS_00104300,	8:113078363:113112251:+	1	0	NA	NA	NA
XLOC_042796	TCONS_00107418,	9:84986036:84992374:+	1	0	NA	NA	NA
XLOC_010913	TCONS_00026793,TCONS_00026790,TCONS_00026788,TCONS_00026785,TCONS_00026791,TCONS_00026789,TCONS_00026792,	15:83629430:83666176:+	0	1	ENSG00000110042	DTX4	1
XLOC_010914	TCONS_00026794,	15:83957525:83958320:+	1	0	NA	NA	NA
XLOC_039283	TCONS_00098985,	7:67711434:67712452:+	1	0	NA	NA	NA
XLOC_008721	TCONS_00021755,TCONS_00021756,	13:73619979:73625353:-	1	0	NA	NA	NA
XLOC_041476	TCONS_00104302,	8:113086800:113088551:+	1	0	NA	NA	NA
XLOC_042797	TCONS_00107419,	9:85001153:85003417:+	1	0	NA	NA	NA
XLOC_042798	TCONS_00107423,TCONS_00107421,	9:85016971:85218706:+	0	1	ENSG00000118492	ADGB	1
XLOC_008722	TCONS_00021757,TCONS_00021758,TCONS_00021759,	13:73636650:73653955:-	0	1	ENSG00000132824	SERINC3	1
XLOC_039285	TCONS_00098998,TCONS_00098992,TCONS_00098987,TCONS_00099001,TCONS_00098993,TCONS_00098988,TCONS_00099002,TCONS_00098991,	7:67916612:68010601:+	0	1	NA	NA	NA
XLOC_007402	TCONS_00018340,TCONS_00018338,TCONS_00018341,TCONS_00018339,TCONS_00018342,TCONS_00018337,	13:24392794:24417785:+	0	1	ENSG00000148450	MSRB2	1
XLOC_041478	TCONS_00104304,	8:113097937:113098935:+	1	0	NA	NA	NA
XLOC_042799	TCONS_00107431,	9:85626678:85627379:+	1	0	NA	NA	NA
XLOC_039286	TCONS_00098989,	7:67955382:67956555:+	1	0	NA	NA	NA
XLOC_041479	TCONS_00104305,	8:113104686:113105360:+	1	0	NA	NA	NA
XLOC_039287	TCONS_00098990,	7:67957334:67962633:+	1	0	NA	NA	NA
XLOC_007404	TCONS_00018344,TCONS_00018345,TCONS_00018346,	13:24654776:24687363:+	0	1	ENSG00000165312	OTUD1	1
XLOC_008725	TCONS_00021763,TCONS_00021764,TCONS_00021765,TCONS_00021762,	13:73750430:73774048:-	0	1	ENSG00000196839	ADA	1
XLOC_039288	TCONS_00098994,	7:67964869:67966223:+	1	1	NA	NA	NA
XLOC_007405	TCONS_00018347,	13:24665309:24666534:+	1	0	NA	NA	NA
XLOC_007406	TCONS_00018348,	13:24670639:24672391:+	1	0	NA	NA	NA
XLOC_039289	TCONS_00098995,	7:67967149:67968534:+	1	0	NA	NA	NA
XLOC_007407	TCONS_00018349,	13:24672699:24673689:+	1	0	NA	NA	NA
XLOC_008729	TCONS_00021777,TCONS_00021774,TCONS_00021771,TCONS_00021769,TCONS_00021775,TCONS_00021772,TCONS_00021776,TCONS_00021773,TCONS_00021770,	13:74068198:74088272:-	0	1	ENSG00000025772	TOMM34	1
XLOC_007408	TCONS_00018350,	13:24674970:24676131:+	1	0	NA	NA	NA
XLOC_041182	TCONS_00103601,TCONS_00103594,TCONS_00103605,TCONS_00103606,TCONS_00103592,	8:73410429:73694654:+	0	1	ENSG00000147459	DOCK5	1
XLOC_011941	TCONS_00029001,TCONS_00028998,TCONS_00029002,TCONS_00028999,TCONS_00029003,TCONS_00029000,	16:26802694:26862625:+	0	1	ENSG00000154305	MIA3	1
XLOC_010620	TCONS_00026155,	15:55353293:55355667:+	1	0	NA	NA	NA
XLOC_010621	TCONS_00026156,	15:55370367:55375306:+	0	1	NA	NA	NA
XLOC_041183	TCONS_00103608,TCONS_00103614,TCONS_00103612,TCONS_00103607,	8:73788720:73833519:+	0	1	NA	NA	NA
XLOC_011942	TCONS_00029004,TCONS_00029005,	16:26908537:26929626:+	0	1	ENSG00000162819	BROX	1
XLOC_009750	TCONS_00024259,	14:36216645:36219065:-	1	0	NA	NA	NA
XLOC_011943	TCONS_00029006,	16:26920670:26974571:+	0	0	NA	NA	NA
XLOC_041185	TCONS_00103617,	8:74834628:74913332:+	0	1	ENSG00000221914	PPP2R2A	1
XLOC_011944	TCONS_00029007,	16:26929886:26930580:+	1	0	NA	NA	NA
XLOC_008430	TCONS_00020909,	13:48539347:48542551:-	1	0	NA	NA	NA
XLOC_009751	TCONS_00024261,TCONS_00024260,	14:36219406:36229319:-	1	0	NA	NA	NA
XLOC_008431	TCONS_00020910,	13:48543863:48545639:-	1	0	NA	NA	NA
XLOC_010624	TCONS_00026159,	15:55375979:55381513:+	1	0	NA	NA	NA
XLOC_007110	TCONS_00017587,TCONS_00017586,	12:75177636:75187259:-	1	0	NA	NA	NA
XLOC_009752	TCONS_00024262,	14:36230131:36230465:-	1	0	NA	NA	NA
XLOC_041186	TCONS_00103619,TCONS_00103620,TCONS_00103618,	8:74924130:74949822:+	0	1	ENSG00000104765	BNIP3L	1
XLOC_011945	TCONS_00029016,TCONS_00029008,TCONS_00029011,TCONS_00029009,TCONS_00029012,	16:26998660:27099564:+	0	1	ENSG00000228106	AL392172.1	0
XLOC_007111	TCONS_00017588,	12:75217628:75219261:-	1	0	NA	NA	NA
XLOC_041187	TCONS_00103621,	8:74950773:74952003:+	1	0	NA	NA	NA
XLOC_010625	TCONS_00026160,	15:55377643:55380623:+	1	0	NA	NA	NA
XLOC_011946	TCONS_00029013,TCONS_00029014,TCONS_00029015,	16:27057870:27059410:+	0	1	NA	NA	NA
XLOC_041188	TCONS_00103622,	8:74958697:74961151:+	1	0	NA	NA	NA
XLOC_011947	TCONS_00029017,	16:27129203:27130145:+	1	0	NA	NA	NA
XLOC_007112	TCONS_00017589,	12:75219582:75220827:-	1	0	NA	NA	NA
XLOC_008433	TCONS_00020912,	13:48605387:48608052:-	1	0	NA	NA	NA
XLOC_009754	TCONS_00024265,TCONS_00024266,TCONS_00024267,TCONS_00024264,	14:36382539:36417488:-	0	1	ENSG00000067167	TRAM1	1
XLOC_010626	TCONS_00026161,TCONS_00026162,	15:55514818:55525178:+	0	1	ENSG00000149257	SERPINH1	1
XLOC_007113	TCONS_00017592,TCONS_00017590,TCONS_00017594,TCONS_00017591,	12:75221426:75306850:-	1	1	NA	NA	NA
XLOC_008434	TCONS_00020913,	13:48608320:48615653:-	1	0	ENSG00000278192	AL118505.1	0
XLOC_009755	TCONS_00024269,	14:36438472:36470764:-	0	1	ENSG00000147592	LACTB2	1
XLOC_041189	TCONS_00103623,	8:74999170:74999885:+	1	0	NA	NA	NA
XLOC_011948	TCONS_00029021,TCONS_00029019,TCONS_00029022,TCONS_00029018,	16:27134205:27221495:+	0	1	ENSG00000154309	DISP1	1
XLOC_007114	TCONS_00017593,	12:75225043:75227539:-	1	0	NA	NA	NA
XLOC_008435	TCONS_00020917,TCONS_00020914,TCONS_00020915,TCONS_00020916,	13:48615917:48677659:-	0	1	ENSG00000101311	FERMT1	1
XLOC_011949	TCONS_00029023,	16:27212009:27213049:+	1	0	NA	NA	NA
XLOC_007115	TCONS_00017595,	12:75232333:75233214:-	1	0	NA	NA	NA
XLOC_008436	TCONS_00020918,	13:50066130:50067967:-	1	0	NA	NA	NA
XLOC_009757	TCONS_00024271,	14:37544708:37546594:-	1	0	NA	NA	NA
XLOC_009758	TCONS_00024273,TCONS_00024272,	14:37548430:37551645:-	0	1	ENSG00000178860	MSC	1
XLOC_012970	TCONS_00031863,	16:57711734:57731147:-	0	1	ENSG00000120333	MRPS14	1
XLOC_007117	TCONS_00017600,TCONS_00017599,TCONS_00017597,TCONS_00017598,	12:75561274:75568138:-	1	0	NA	NA	NA
XLOC_008438	TCONS_00020920,	13:51015379:51016429:-	1	0	NA	NA	NA
XLOC_012971	TCONS_00031864,	16:57834008:57837000:-	1	0	NA	NA	NA
XLOC_008439	TCONS_00020921,	13:51020516:51021530:-	1	0	NA	NA	NA
XLOC_007118	TCONS_00017603,TCONS_00017604,TCONS_00017601,TCONS_00017602,	12:76204688:76280650:-	1	1	NA	NA	NA
XLOC_007119	TCONS_00017612,TCONS_00017613,TCONS_00017605,TCONS_00017614,TCONS_00017609,	12:76866853:76924599:-	0	1	ENSG00000134874	DZIP1	1
XLOC_037810	TCONS_00095309,	6:38739854:38741204:-	1	0	NA	NA	NA
XLOC_010330	TCONS_00025542,TCONS_00025540,TCONS_00025541,	15:34981839:35017858:+	0	1	ENSG00000129167	TPH1	1
XLOC_012972	TCONS_00031865,	16:57847755:57851867:-	1	0	NA	NA	NA
XLOC_037811	TCONS_00095310,TCONS_00095311,	6:38744991:38750666:-	1	0	NA	NA	NA
XLOC_010331	TCONS_00025543,	15:34985422:34985868:+	1	1	NA	NA	NA
XLOC_012973	TCONS_00031870,TCONS_00031868,TCONS_00031869,TCONS_00031866,TCONS_00031867,	16:57852137:57898433:-	0	0	ENSG00000235750	KIAA0040	1
XLOC_037812	TCONS_00095313,TCONS_00095314,TCONS_00095315,TCONS_00095312,	6:38750861:38765879:-	0	1	ENSG00000163257	DCAF16	1
XLOC_010332	TCONS_00025553,TCONS_00025550,TCONS_00025548,TCONS_00025545,TCONS_00025554,TCONS_00025551,TCONS_00025549,TCONS_00025546,TCONS_00025558,TCONS_00025555,TCONS_00025552,TCONS_00025547,TCONS_00025556,	15:35019615:35267349:+	0	1	ENSG00000129158	SERGEF	1
XLOC_011654	TCONS_00028402,TCONS_00028401,	15:81734844:81738483:-	0	1	ENSG00000134817	APLNR	1
XLOC_008140	TCONS_00020116,	13:14991318:14993808:-	1	0	NA	NA	NA
XLOC_037813	TCONS_00095319,TCONS_00095316,TCONS_00095317,TCONS_00095326,TCONS_00095318,	6:38809796:38992224:-	0	1	ENSG00000178177	LCORL	1
XLOC_010333	TCONS_00025560,TCONS_00025559,	15:35500315:35548981:+	0	1	ENSG00000006611	USH1C	1
XLOC_037814	TCONS_00095320,	6:38817949:38821052:-	1	0	NA	NA	NA
XLOC_008141	TCONS_00020117,TCONS_00020118,	13:15001315:15121097:-	1	0	NA	NA	NA
XLOC_011655	TCONS_00028403,	15:81739301:81741118:-	1	0	NA	NA	NA
XLOC_008142	TCONS_00020120,	13:15084756:15085862:-	1	0	NA	NA	NA
XLOC_010335	TCONS_00025567,	15:35650715:35653362:+	0	1	ENSG00000187486	KCNJ11	1
XLOC_011657	TCONS_00028405,	15:81748602:81752354:-	1	0	NA	NA	NA
XLOC_009464	TCONS_00023524,	14:391082:392005:-	1	0	NA	NA	NA
XLOC_037816	TCONS_00095322,	6:38822652:38823286:-	1	0	NA	NA	NA
XLOC_012978	TCONS_00031877,	16:58596441:58598648:-	1	0	NA	NA	NA
XLOC_008144	TCONS_00020127,TCONS_00020128,TCONS_00020125,TCONS_00020129,TCONS_00020123,	13:15627206:15672327:-	1	0	ENSG00000226990	AC025946.1	0
XLOC_010337	TCONS_00025577,TCONS_00025571,TCONS_00025569,TCONS_00025580,TCONS_00025578,TCONS_00025572,TCONS_00025579,TCONS_00025576,TCONS_00025573,	15:35831161:35938035:+	0	1	ENSG00000011405	PIK3C2A	1
XLOC_037817	TCONS_00095323,	6:38827179:38828008:-	1	0	NA	NA	NA
XLOC_011658	TCONS_00028410,TCONS_00028408,TCONS_00028409,TCONS_00028407,	15:81755151:81790764:-	1	0	NA	NA	NA
XLOC_012979	TCONS_00031885,TCONS_00031882,TCONS_00031883,TCONS_00031880,TCONS_00031878,TCONS_00031884,TCONS_00031881,TCONS_00031879,	16:58600678:58839053:-	0	1	ENSG00000143207	RFWD2	1
XLOC_008145	TCONS_00020126,	13:15636583:15637672:-	1	0	NA	NA	NA
XLOC_037818	TCONS_00095324,	6:38828637:38831336:-	1	0	NA	NA	NA
XLOC_010338	TCONS_00025574,	15:35836626:35837711:+	0	1	NA	NA	NA
XLOC_011659	TCONS_00028417,TCONS_00028414,TCONS_00028411,TCONS_00028418,TCONS_00028415,TCONS_00028412,TCONS_00028413,	15:81792129:81814538:-	0	1	ENSG00000149115	TNKS1BP1	1
XLOC_008146	TCONS_00020133,TCONS_00020130,TCONS_00020131,TCONS_00020132,	13:15982953:16003670:-	0	1	ENSG00000107485	GATA3	1
XLOC_009467	TCONS_00023527,	14:445345:446000:-	1	0	NA	NA	NA
XLOC_037819	TCONS_00095325,	6:38831775:38832573:-	1	0	NA	NA	NA
XLOC_010339	TCONS_00025581,	15:35930619:35931028:+	1	0	NA	NA	NA
XLOC_008147	TCONS_00020136,TCONS_00020137,TCONS_00020134,	13:16041691:16164084:-	0	1	ENSG00000165632	TAF3	1
XLOC_009468	TCONS_00023528,	14:468762:487394:-	0	0	NA	NA	NA
XLOC_012680	TCONS_00030978,TCONS_00030976,TCONS_00030977,	16:29992161:30077876:-	0	1	ENSG00000183814	LIN9	1
XLOC_008148	TCONS_00020139,	13:16171111:16187450:-	0	1	ENSG00000165629	ATP5C1	1
XLOC_012681	TCONS_00030983,TCONS_00030980,TCONS_00030987,TCONS_00030984,TCONS_00030981,TCONS_00030990,TCONS_00030988,TCONS_00030985,TCONS_00030982,TCONS_00030989,	16:30119202:30160709:-	0	1	ENSG00000143799	PARP1	1
XLOC_008149	TCONS_00020140,	13:16217717:16250004:-	0	1	ENSG00000151655	ITIH2	1
XLOC_038840	TCONS_00098008,	7:28238850:28395380:+	0	1	ENSG00000173926	MARCH3	1
XLOC_012682	TCONS_00030991,	16:30379090:30379491:-	0	1	NA	NA	NA
XLOC_037521	TCONS_00094634,TCONS_00094633,	6:108852984:108855481:+	1	0	ENSG00000215375	MYL5	1
XLOC_012683	TCONS_00030992,	16:30380287:30383766:-	1	0	NA	NA	NA
XLOC_038842	TCONS_00098010,TCONS_00098012,	7:28568048:28617279:+	0	1	ENSG00000164904	ALDH7A1	1
XLOC_012684	TCONS_00030993,	16:30383839:30385493:-	1	0	NA	NA	NA
XLOC_009170	TCONS_00022919,	14:37560537:37561329:+	1	0	NA	NA	NA
XLOC_037522	TCONS_00094635,	6:108869192:108870469:+	1	0	NA	NA	NA
XLOC_038843	TCONS_00098011,	7:28568200:28571854:+	1	0	NA	NA	NA
XLOC_038844	TCONS_00098014,	7:28623472:28635915:+	1	0	NA	NA	NA
XLOC_040720	TCONS_00102511,	8:11411327:11413003:+	1	0	NA	NA	NA
XLOC_012685	TCONS_00030998,TCONS_00031000,TCONS_00030999,TCONS_00030996,TCONS_00030994,	16:30385904:30493607:-	0	1	ENSG00000143772	ITPKB	1
XLOC_009171	TCONS_00022920,	14:37561765:37562719:+	1	0	NA	NA	NA
XLOC_037523	TCONS_00094636,	6:108875997:108897781:+	1	0	NA	NA	NA
XLOC_037524	TCONS_00094637,TCONS_00094638,TCONS_00094639,	6:108898425:108933795:+	0	1	NA	NA	NA
XLOC_012686	TCONS_00031002,	16:30576683:30579004:-	1	0	NA	NA	NA
XLOC_040721	TCONS_00102512,	8:11417367:11418061:+	1	0	NA	NA	NA
XLOC_009172	TCONS_00022921,	14:37564300:37565070:+	1	0	NA	NA	NA
XLOC_012687	TCONS_00031003,	16:30579227:30581011:-	1	0	NA	NA	NA
XLOC_009173	TCONS_00022922,	14:37565260:37565945:+	1	0	NA	NA	NA
XLOC_040722	TCONS_00102513,	8:11419988:11422183:+	1	0	NA	NA	NA
XLOC_037525	TCONS_00094642,TCONS_00094643,TCONS_00094640,TCONS_00094644,TCONS_00094641,	6:109036332:109056287:+	0	1	ENSG00000127419	TMEM175	1
XLOC_038846	TCONS_00098017,	7:29664754:29665048:+	1	0	NA	NA	NA
XLOC_038847	TCONS_00098021,TCONS_00098025,TCONS_00098022,TCONS_00098026,TCONS_00098023,TCONS_00098027,	7:30340707:30453004:+	0	1	ENSG00000168916	ZNF608	1
XLOC_040723	TCONS_00102514,	8:11426171:11427624:+	1	0	NA	NA	NA
XLOC_012688	TCONS_00031004,	16:30652708:30653963:-	1	0	NA	NA	NA
XLOC_009174	TCONS_00022923,	14:37566695:37567883:+	1	0	NA	NA	NA
XLOC_037526	TCONS_00094645,	6:109076343:109086814:+	1	0	NA	NA	NA
XLOC_037527	TCONS_00094646,	6:109078606:109079511:+	1	0	NA	NA	NA
XLOC_012689	TCONS_00031005,	16:30654149:30655338:-	1	0	NA	NA	NA
XLOC_040724	TCONS_00102518,	8:12151081:12151568:+	1	1	NA	NA	NA
XLOC_009175	TCONS_00022924,	14:37577697:37579423:+	1	0	NA	NA	NA
XLOC_038848	TCONS_00098028,	7:31325647:31325994:+	1	0	NA	NA	NA
XLOC_009176	TCONS_00022925,	14:37580338:37581388:+	1	0	NA	NA	NA
XLOC_037528	TCONS_00094657,TCONS_00094654,TCONS_00094651,TCONS_00094655,TCONS_00094652,TCONS_00094647,TCONS_00094653,TCONS_00094650,TCONS_00094648,	6:109088512:109104068:+	0	1	ENSG00000127415	IDUA	1
XLOC_038849	TCONS_00098030,	7:31688655:31774451:+	0	1	ENSG00000168944	CEP120	1
XLOC_037212	TCONS_00093948,TCONS_00093949,TCONS_00093955,TCONS_00093947,	6:64059816:64097128:+	1	0	NA	NA	NA
XLOC_009177	TCONS_00022926,	14:37582344:37584227:+	1	0	NA	NA	NA
XLOC_009178	TCONS_00022927,	14:37602041:37604840:+	1	0	NA	NA	NA
XLOC_009179	TCONS_00022928,	14:37624589:37625985:+	1	0	NA	NA	NA
XLOC_037214	TCONS_00093953,	6:64091081:64091984:+	1	0	NA	NA	NA
XLOC_012390	TCONS_00030265,	16:73476582:73476913:+	1	0	NA	NA	NA
XLOC_040728	TCONS_00102522,	8:16118163:16119109:+	1	0	NA	NA	NA
XLOC_039871	TCONS_00100393,TCONS_00100401,TCONS_00100394,TCONS_00100405,TCONS_00100391,TCONS_00100402,TCONS_00100395,TCONS_00100406,TCONS_00100392,TCONS_00100403,TCONS_00100400,TCONS_00100399,TCONS_00100407,	7:18708374:18834811:-	0	1	NA	NA	NA
XLOC_040729	TCONS_00102523,	8:16119763:16121864:+	1	0	NA	NA	NA
XLOC_012391	TCONS_00030266,	16:73492678:73495283:+	1	0	NA	NA	NA
XLOC_038550	TCONS_00097217,	7:12942938:12948365:+	0	1	ENSG00000104979	C19orf53	1
XLOC_011070	TCONS_00027170,	15:26614929:26617047:-	1	0	NA	NA	NA
XLOC_037215	TCONS_00093954,	6:64092648:64093629:+	1	1	NA	NA	NA
XLOC_038551	TCONS_00097218,	7:12952270:12953476:+	1	0	NA	NA	NA
XLOC_039872	TCONS_00100396,	7:18757417:18759195:-	1	0	NA	NA	NA
XLOC_011071	TCONS_00027171,	15:27240089:27241671:-	1	0	NA	NA	NA
XLOC_012392	TCONS_00030267,	16:73517517:73518483:+	1	0	NA	NA	NA
XLOC_011072	TCONS_00027172,	15:27243176:27244537:-	1	0	NA	NA	NA
XLOC_038552	TCONS_00097221,TCONS_00097219,TCONS_00097222,TCONS_00097220,	7:12954129:12978878:+	0	1	ENSG00000132003	ZSWIM4	1
XLOC_039873	TCONS_00100398,	7:18761174:18762409:-	1	0	NA	NA	NA
XLOC_012393	TCONS_00030268,	16:73519666:73520804:+	1	0	NA	NA	NA
XLOC_039874	TCONS_00100408,	7:18858091:18859164:-	1	0	NA	NA	NA
XLOC_012394	TCONS_00030269,	16:73522295:73525276:+	1	0	NA	NA	NA
XLOC_038553	TCONS_00097223,	7:12990651:12992323:+	1	0	NA	NA	NA
XLOC_011073	TCONS_00027174,TCONS_00027173,	15:27247838:27300227:-	1	0	NA	NA	NA
XLOC_038554	TCONS_00097231,	7:13475182:13507117:+	0	1	ENSG00000141837	CACNA1A	1
XLOC_040430	TCONS_00101837,	7:70775738:70776681:-	1	0	NA	NA	NA
XLOC_039875	TCONS_00100410,TCONS_00100411,TCONS_00100409,TCONS_00100412,	7:18866386:18941589:-	0	1	ENSG00000141968	VAV1	1
XLOC_037219	TCONS_00093965,TCONS_00093962,TCONS_00093966,TCONS_00093963,TCONS_00093960,TCONS_00093964,TCONS_00093959,	6:64934425:64962877:+	0	1	ENSG00000151806	GUF1	1
XLOC_012395	TCONS_00030270,	16:73526157:73528014:+	1	0	NA	NA	NA
XLOC_011075	TCONS_00027177,TCONS_00027178,TCONS_00027179,TCONS_00027176,	15:27833883:27858706:-	0	1	ENSG00000137656	BUD13	1
XLOC_040431	TCONS_00101838,	7:70792926:70836360:-	0	0	NA	NA	NA
XLOC_038555	TCONS_00097233,TCONS_00097232,	7:13548143:13551708:+	0	1	ENSG00000104915	STX10	1
XLOC_039876	TCONS_00100413,TCONS_00100414,TCONS_00100415,	7:18966336:18971051:-	0	1	NA	NA	NA
XLOC_012396	TCONS_00030278,	16:73618642:73619660:+	1	0	NA	NA	NA
XLOC_040432	TCONS_00101839,	7:70811497:70814857:-	1	0	NA	NA	NA
XLOC_038556	TCONS_00097237,TCONS_00097234,TCONS_00097238,TCONS_00097235,	7:13572828:13582041:+	0	1	ENSG00000104907	TRMT1	1
XLOC_039877	TCONS_00100416,TCONS_00100417,	7:18971342:18976727:-	0	1	NA	NA	NA
XLOC_011076	TCONS_00027182,TCONS_00027183,TCONS_00027180,TCONS_00027184,TCONS_00027181,	15:27859091:27874385:-	0	1	NA	NA	NA
XLOC_038557	TCONS_00097241,TCONS_00097239,TCONS_00097242,TCONS_00097243,TCONS_00097240,	7:13583242:13589917:+	0	1	ENSG00000104903	LYL1	1
XLOC_040433	TCONS_00101840,	7:70814980:70819722:-	1	0	NA	NA	NA
XLOC_039878	TCONS_00100419,TCONS_00100418,	7:18980033:18980729:-	1	1	NA	NA	NA
XLOC_011077	TCONS_00027185,	15:27874476:27876416:-	1	0	NA	NA	NA
XLOC_012398	TCONS_00030280,TCONS_00030281,	16:73674419:73687132:+	0	1	ENSG00000117650	NEK2	1
XLOC_011078	TCONS_00027186,TCONS_00027188,	15:27876583:27894968:-	0	0	NA	NA	NA
XLOC_038558	TCONS_00097244,	7:13721214:13723683:+	0	1	ENSG00000179271	GADD45GIP1	1
XLOC_012399	TCONS_00030283,TCONS_00030284,TCONS_00030285,	16:73764322:73772049:+	0	1	ENSG00000170385	SLC30A1	1
XLOC_041770	TCONS_00104953,TCONS_00104954,TCONS_00104955,	8:49354205:49408192:-	0	1	ENSG00000165092	ALDH1A1	1
XLOC_038559	TCONS_00097245,	7:13736369:13740095:+	1	0	NA	NA	NA
XLOC_011079	TCONS_00027190,	15:27895776:27896398:-	1	0	NA	NA	NA
XLOC_040436	TCONS_00101848,	7:71115890:71116482:-	1	0	NA	NA	NA
XLOC_041771	TCONS_00104956,	8:49362715:49418093:-	0	0	NA	NA	NA
XLOC_041772	TCONS_00104973,TCONS_00104970,TCONS_00104962,TCONS_00104957,TCONS_00104971,TCONS_00104969,TCONS_00104966,TCONS_00104963,TCONS_00104972,TCONS_00104961,	8:51094601:51286648:-	0	1	ENSG00000119121	TRPM6	1
XLOC_040437	TCONS_00101851,TCONS_00101849,TCONS_00101855,TCONS_00101852,TCONS_00101856,TCONS_00101853,TCONS_00101850,	7:71158749:71251016:-	0	1	ENSG00000135074	ADAM19	1
XLOC_039580	TCONS_00099652,TCONS_00099650,TCONS_00099651,TCONS_00099649,	7:3986319:3992343:-	0	1	ENSG00000064490	RFXANK	1
XLOC_041773	TCONS_00104958,	8:51099358:51100198:-	1	0	NA	NA	NA
XLOC_039581	TCONS_00099653,	7:4048936:4049843:-	1	0	NA	NA	NA
XLOC_040439	TCONS_00101863,TCONS_00101860,TCONS_00101858,TCONS_00101864,TCONS_00101861,TCONS_00101862,	7:71421947:71479026:-	0	1	ENSG00000113282	CLINT1	1
XLOC_038260	TCONS_00096393,TCONS_00096390,TCONS_00096394,TCONS_00096391,	6:109224619:109229930:-	0	1	NA	NA	NA
XLOC_041774	TCONS_00104959,	8:51101066:51102536:-	1	0	NA	NA	NA
XLOC_041775	TCONS_00104960,	8:51112817:51113849:-	1	0	NA	NA	NA
XLOC_038261	TCONS_00096395,	6:109230205:109230812:-	1	0	NA	NA	NA
XLOC_039582	TCONS_00099655,TCONS_00099654,	7:4051874:4092232:-	0	1	NA	NA	NA
XLOC_038262	TCONS_00096396,	6:109245991:109247592:-	1	0	NA	NA	NA
XLOC_039583	TCONS_00099656,	7:4097538:4113435:-	0	1	ENSG00000105676	ARMC6	1
XLOC_007700	TCONS_00019080,	13:55172658:55176129:+	1	0	ENSG00000167046	AL357033.1	0
XLOC_041776	TCONS_00104975,	8:51317140:51320164:-	1	0	NA	NA	NA
XLOC_007701	TCONS_00019084,TCONS_00019081,	13:55291377:55301357:+	0	1	ENSG00000130700	GATA5	1
XLOC_039584	TCONS_00099657,TCONS_00099658,	7:4216052:4236528:-	0	1	ENSG00000105671	DDX49	1
XLOC_038263	TCONS_00096397,	6:109248405:109249037:-	1	0	NA	NA	NA
XLOC_041777	TCONS_00104976,TCONS_00104977,	8:51330087:51336918:-	0	1	ENSG00000135045	C9orf40	1
XLOC_041778	TCONS_00104982,TCONS_00104983,TCONS_00104980,TCONS_00104979,	8:51341678:51384066:-	0	1	ENSG00000156017	CARNMT1	1
XLOC_040140	TCONS_00101110,TCONS_00101108,TCONS_00101105,TCONS_00101109,TCONS_00101106,TCONS_00101103,TCONS_00101104,	7:41717461:41732113:-	0	1	ENSG00000146054	TRIM7	1
XLOC_038264	TCONS_00096398,TCONS_00096406,TCONS_00096403,TCONS_00096400,TCONS_00096399,TCONS_00096401,TCONS_00096402,	6:109255541:109278055:-	0	1	NA	NA	NA
XLOC_039585	TCONS_00099664,TCONS_00099661,TCONS_00099662,TCONS_00099666,TCONS_00099663,TCONS_00099660,	7:4266356:4300062:-	0	1	ENSG00000005007	UPF1	1
XLOC_040141	TCONS_00101112,	7:41742983:41743703:-	1	0	NA	NA	NA
XLOC_038265	TCONS_00096404,	6:109272027:109274533:-	1	0	NA	NA	NA
XLOC_039586	TCONS_00099672,TCONS_00099673,TCONS_00099670,TCONS_00099668,TCONS_00099671,TCONS_00099669,	7:4362479:4447582:-	0	1	ENSG00000105662	CRTC1	1
XLOC_007703	TCONS_00019096,TCONS_00019093,TCONS_00019094,TCONS_00019091,TCONS_00019098,TCONS_00019095,TCONS_00019092,TCONS_00019099,	13:55346385:55358624:+	0	1	ENSG00000149679	CABLES2	1
XLOC_041779	TCONS_00104984,	8:51404966:51406824:-	1	0	NA	NA	NA
XLOC_007704	TCONS_00019100,	13:55360128:55362697:+	1	0	NA	NA	NA
XLOC_040142	TCONS_00101113,	7:41749897:41750531:-	1	0	NA	NA	NA
XLOC_038266	TCONS_00096405,	6:109274599:109277002:-	1	0	NA	NA	NA
XLOC_040143	TCONS_00101114,	7:41761805:41766598:-	0	1	NA	NA	NA
XLOC_038267	TCONS_00096407,	6:109545448:109546618:-	1	1	NA	NA	NA
XLOC_039588	TCONS_00099676,	7:4449150:4451270:-	1	0	NA	NA	NA
XLOC_038268	TCONS_00096408,	6:109570290:109571541:-	1	0	NA	NA	NA
XLOC_039589	TCONS_00099679,TCONS_00099677,TCONS_00099680,TCONS_00099678,	7:4459958:4486851:-	0	1	ENSG00000167487	KLHL26	1
XLOC_007706	TCONS_00019103,	13:55379959:55433278:+	0	1	ENSG00000130702	LAMA5	1
XLOC_041480	TCONS_00104306,	8:113107869:113109713:+	1	0	NA	NA	NA
XLOC_038269	TCONS_00096409,	6:109572013:109574140:-	1	0	NA	NA	NA
XLOC_007707	TCONS_00019106,TCONS_00019104,TCONS_00019105,	13:55501345:55506986:+	0	1	ENSG00000101182	PSMA7	1
XLOC_041481	TCONS_00104307,	8:113109887:113110902:+	1	0	NA	NA	NA
XLOC_040146	TCONS_00101117,	7:41768052:41770952:-	1	0	NA	NA	NA
XLOC_040147	TCONS_00101118,	7:41775017:41780369:-	0	1	ENSG00000183718	TRIM52	1
XLOC_041482	TCONS_00104308,	8:113113208:113114383:+	1	0	NA	NA	NA
XLOC_007709	TCONS_00019108,	13:55569575:55569795:+	1	1	NA	NA	NA
XLOC_039290	TCONS_00098996,	7:67974101:67975610:+	1	0	NA	NA	NA
XLOC_041483	TCONS_00104309,	8:113256900:113258649:+	1	0	NA	NA	NA
XLOC_040148	TCONS_00101119,	7:41783724:41786399:-	1	0	NA	NA	NA
XLOC_039291	TCONS_00099003,TCONS_00099004,	7:68039827:68057466:+	0	1	ENSG00000155508	CNOT8	1
XLOC_041484	TCONS_00104310,TCONS_00104311,	8:928834:934924:-	1	0	NA	NA	NA
XLOC_040149	TCONS_00101125,TCONS_00101122,TCONS_00101131,TCONS_00101129,TCONS_00101123,TCONS_00101120,TCONS_00101132,TCONS_00101127,TCONS_00101124,TCONS_00101121,TCONS_00101133,TCONS_00101128,	7:41787171:41840146:-	0	1	ENSG00000237693	IRGM	1
XLOC_041485	TCONS_00104312,	8:934983:936565:-	1	0	NA	NA	NA
XLOC_039292	TCONS_00099007,TCONS_00099006,	7:68102156:68144425:+	0	1	ENSG00000082515	MRPL22	1
XLOC_039293	TCONS_00099008,	7:68160144:68162294:+	0	0	NA	NA	NA
XLOC_041486	TCONS_00104316,TCONS_00104313,TCONS_00104314,	8:937351:968169:-	0	1	ENSG00000145439	CBR4	1
XLOC_010924	TCONS_00026804,	15:84095142:84096152:+	1	0	NA	NA	NA
XLOC_007411	TCONS_00018358,TCONS_00018361,TCONS_00018359,TCONS_00018353,TCONS_00018362,TCONS_00018357,TCONS_00018360,	13:25244302:25682179:+	0	1	ENSG00000120549	KIAA1217	1
XLOC_041487	TCONS_00104321,TCONS_00104319,TCONS_00104322,TCONS_00104317,TCONS_00104320,TCONS_00104318,	8:1023393:1156308:-	0	1	NA	NA	NA
XLOC_010925	TCONS_00026805,	15:84141960:84146713:+	1	0	ENSG00000255139	AP000442.2	0
XLOC_010927	TCONS_00026807,	15:84291842:84294079:+	1	0	NA	NA	NA
XLOC_041489	TCONS_00104324,TCONS_00104328,TCONS_00104325,TCONS_00104326,TCONS_00104327,	8:1266169:1398593:-	0	1	ENSG00000137601	NEK1	1
XLOC_039297	TCONS_00099013,	7:69014612:69015758:+	1	0	NA	NA	NA
XLOC_008735	TCONS_00021783,TCONS_00021787,TCONS_00021784,TCONS_00021785,	13:74386972:74412923:-	0	1	ENSG00000124145	SDC4	1
XLOC_010928	TCONS_00026812,TCONS_00026811,TCONS_00026809,	15:84312814:84346796:+	0	1	ENSG00000166900	STX3	1
XLOC_039298	TCONS_00099015,TCONS_00099014,	7:69584819:70035938:+	0	1	ENSG00000170624	SGCD	1
XLOC_007415	TCONS_00018367,TCONS_00018370,TCONS_00018365,TCONS_00018371,TCONS_00018366,	13:26115073:26130134:+	0	1	ENSG00000185875	THNSL1	1
XLOC_010929	TCONS_00026814,	15:84375222:84379165:+	1	0	NA	NA	NA
XLOC_041190	TCONS_00103625,TCONS_00103626,TCONS_00103624,	8:75049609:75168972:+	0	1	ENSG00000092964	DPYSL2	1
XLOC_007417	TCONS_00018374,	13:26577986:26578290:+	1	0	NA	NA	NA
XLOC_041191	TCONS_00103627,	8:75697733:75699656:+	1	0	NA	NA	NA
XLOC_011950	TCONS_00029024,	16:27214367:27217614:+	1	0	NA	NA	NA
XLOC_041192	TCONS_00103633,TCONS_00103634,TCONS_00103631,TCONS_00103635,TCONS_00103632,	8:75713244:75850738:+	0	1	NA	NA	NA
XLOC_010630	TCONS_00026167,TCONS_00026168,TCONS_00026169,	15:55940757:55973229:+	0	1	ENSG00000062282	DGAT2	1
XLOC_041193	TCONS_00103636,	8:75871043:75871719:+	1	0	NA	NA	NA
XLOC_011952	TCONS_00029026,	16:27781671:27840009:+	0	1	ENSG00000162909	CAPN2	1
XLOC_010631	TCONS_00026170,TCONS_00026172,	15:55992074:56320900:+	0	1	ENSG00000198382	UVRAG	1
XLOC_010632	TCONS_00026173,	15:56404443:56405173:+	1	0	NA	NA	NA
XLOC_041194	TCONS_00103637,TCONS_00103638,	8:75907974:75977482:+	0	1	ENSG00000120915	EPHX2	1
XLOC_011953	TCONS_00029033,TCONS_00029030,TCONS_00029028,TCONS_00029031,TCONS_00029029,TCONS_00029032,TCONS_00029027,	16:28009798:28044740:+	0	1	ENSG00000143756	FBXO28	1
XLOC_008440	TCONS_00020922,	13:51021624:51023436:-	1	0	NA	NA	NA
XLOC_041195	TCONS_00103639,	8:75979716:75981774:+	1	0	NA	NA	NA
XLOC_010633	TCONS_00026174,	15:56413591:56414962:+	1	0	NA	NA	NA
XLOC_011954	TCONS_00029034,	16:28045123:28045563:+	0	1	NA	NA	NA
XLOC_011955	TCONS_00029036,TCONS_00029035,	16:28065957:28070701:+	1	0	NA	NA	NA
XLOC_008441	TCONS_00020923,	13:51023501:51029243:-	1	0	NA	NA	NA
XLOC_007120	TCONS_00017618,TCONS_00017619,TCONS_00017617,	12:76945056:76948843:-	1	1	NA	NA	NA
XLOC_009762	TCONS_00024277,	14:38549152:38585200:-	0	1	ENSG00000164764	SBSPON	1
XLOC_041196	TCONS_00103640,	8:75983699:75984422:+	1	0	NA	NA	NA
XLOC_010634	TCONS_00026175,	15:56424553:56428852:+	1	0	NA	NA	NA
XLOC_010635	TCONS_00026176,TCONS_00026177,TCONS_00026178,	15:56572169:56582986:+	1	0	ENSG00000179240	AP002360.1	1
XLOC_007121	TCONS_00017620,TCONS_00017621,	12:77032505:77176978:-	0	1	ENSG00000102595	UGGT2	1
XLOC_008442	TCONS_00020924,	13:51042499:51047340:-	1	0	NA	NA	NA
XLOC_009763	TCONS_00024279,TCONS_00024290,TCONS_00024288,TCONS_00024282,TCONS_00024294,TCONS_00024291,TCONS_00024289,TCONS_00024280,TCONS_00024287,TCONS_00024281,	14:38703987:38740603:-	1	0	ENSG00000274443	C8orf89	1
XLOC_041197	TCONS_00103641,	8:75984696:76010699:+	0	1	ENSG00000234770	GULOP	0
XLOC_011956	TCONS_00029039,TCONS_00029037,TCONS_00029038,	16:28231307:28248669:+	0	1	ENSG00000143771	CNIH4	1
XLOC_009764	TCONS_00024292,	14:38721069:38723523:-	1	0	NA	NA	NA
XLOC_008443	TCONS_00020925,	13:51047622:51048646:-	1	0	NA	NA	NA
XLOC_041198	TCONS_00103642,TCONS_00103644,	8:76107821:76128075:+	0	1	ENSG00000086061	DNAJA1	1
XLOC_010636	TCONS_00026184,TCONS_00026181,TCONS_00026190,TCONS_00026188,TCONS_00026185,TCONS_00026191,TCONS_00026189,TCONS_00026183,TCONS_00026180,TCONS_00026192,TCONS_00026187,	15:56633173:56719850:+	0	1	ENSG00000158636	EMSY	1
XLOC_011957	TCONS_00029040,TCONS_00029041,	16:28294958:28299965:+	1	0	ENSG00000143786	CNIH3	1
XLOC_011958	TCONS_00029042,	16:28360303:28361009:+	1	0	NA	NA	NA
XLOC_008444	TCONS_00020926,	13:51091819:51102421:-	1	0	NA	NA	NA
XLOC_007123	TCONS_00017624,	12:78062316:78064973:-	1	0	NA	NA	NA
XLOC_009765	TCONS_00024293,	14:38723738:38728970:-	1	0	NA	NA	NA
XLOC_041199	TCONS_00103645,	8:76152484:76153917:+	1	0	ENSG00000228783	AL358976.1	0
XLOC_010637	TCONS_00026193,	15:56720345:56724211:+	1	1	NA	NA	NA
XLOC_007124	TCONS_00017625,	12:78461151:78461950:-	1	0	NA	NA	NA
XLOC_008445	TCONS_00020930,TCONS_00020929,TCONS_00020927,	13:51104976:51173234:-	0	1	ENSG00000101323	HAO1	1
XLOC_009766	TCONS_00024295,	14:38731807:38733081:-	1	0	NA	NA	NA
XLOC_010638	TCONS_00026194,	15:56725153:56727165:+	1	0	NA	NA	NA
XLOC_008446	TCONS_00020928,	13:51106259:51108509:-	1	0	NA	NA	NA
XLOC_009767	TCONS_00024296,	14:38733140:38734919:-	1	0	NA	NA	NA
XLOC_010639	TCONS_00026195,	15:56805631:56806066:+	1	0	NA	NA	NA
XLOC_009768	TCONS_00024297,	14:38735319:38736013:-	1	0	NA	NA	NA
XLOC_008448	TCONS_00020932,	13:51402027:51403127:-	1	0	NA	NA	NA
XLOC_009769	TCONS_00024301,TCONS_00024300,TCONS_00024299,	14:38741347:38744898:-	0	1	ENSG00000147604	RPL7	1
XLOC_011660	TCONS_00028420,TCONS_00028421,	15:81817381:81827702:-	0	1	ENSG00000149136	SSRP1	1
XLOC_012981	TCONS_00031887,	16:59280579:59288850:-	1	0	NA	NA	NA
XLOC_008449	TCONS_00020937,TCONS_00020934,TCONS_00020940,TCONS_00020935,TCONS_00020939,TCONS_00020933,	13:51403206:51445276:-	0	1	ENSG00000088826	SMOX	1
XLOC_037820	TCONS_00095327,	6:39304631:39305594:-	1	0	NA	NA	NA
XLOC_010340	TCONS_00025582,	15:35943265:35945982:+	0	1	ENSG00000110700	RPS13	1
XLOC_012982	TCONS_00031888,	16:59474680:59475560:-	1	0	ENSG00000152092	ASTN1	1
XLOC_007129	TCONS_00017630,	12:78988783:78993627:-	1	0	NA	NA	NA
XLOC_037821	TCONS_00095328,	6:40071216:40071479:-	1	1	NA	NA	NA
XLOC_037822	TCONS_00095330,TCONS_00095329,	6:40707129:40742637:-	1	0	NA	NA	NA
XLOC_008150	TCONS_00020141,TCONS_00020142,TCONS_00020143,	13:16261842:16263596:-	0	0	ENSG00000227382	EIF4A2P2	0
XLOC_011664	TCONS_00028426,	15:81978440:81996848:-	0	1	ENSG00000134802	SLC43A3	1
XLOC_012985	TCONS_00031893,TCONS_00031901,TCONS_00031894,TCONS_00031902,TCONS_00031895,TCONS_00031892,TCONS_00031899,	16:59955071:60005038:-	1	0	NA	NA	NA
XLOC_011665	TCONS_00028427,	15:82033372:82034020:-	1	0	NA	NA	NA
XLOC_037824	TCONS_00095333,TCONS_00095335,	6:42429654:42446164:-	0	0	NA	NA	NA
XLOC_009472	TCONS_00023532,	14:500371:501440:-	1	0	NA	NA	NA
XLOC_010344	TCONS_00025586,TCONS_00025587,TCONS_00025588,	15:36070633:36210710:+	0	1	ENSG00000166689	PLEKHA7	1
XLOC_012986	TCONS_00031903,	16:60273097:60274643:-	1	0	NA	NA	NA
XLOC_010345	TCONS_00025590,	15:36209383:36210101:+	1	0	NA	NA	NA
XLOC_012987	TCONS_00031904,TCONS_00031908,TCONS_00031909,	16:60572894:60626946:-	1	0	NA	NA	NA
XLOC_008152	TCONS_00020150,TCONS_00020148,TCONS_00020151,TCONS_00020147,	13:17004682:17032675:-	1	0	ENSG00000237943	PRKCQ-AS1	0
XLOC_037825	TCONS_00095337,	6:43423140:43424809:-	1	0	NA	NA	NA
XLOC_011666	TCONS_00028428,	15:82050145:82051467:-	1	0	NA	NA	NA
XLOC_008153	TCONS_00020152,	13:17185798:17188500:-	1	0	NA	NA	NA
XLOC_037826	TCONS_00095338,	6:43427018:43429302:-	1	0	NA	NA	NA
XLOC_010346	TCONS_00025591,	15:36221401:36222646:+	1	0	NA	NA	NA
XLOC_011667	TCONS_00028429,	15:82054651:82056024:-	1	0	NA	NA	NA
XLOC_012988	TCONS_00031910,	16:60687852:60689114:-	1	0	NA	NA	NA
XLOC_011668	TCONS_00028434,TCONS_00028432,TCONS_00028433,TCONS_00028430,	15:82059015:82082197:-	1	1	NA	NA	NA
XLOC_037827	TCONS_00095342,TCONS_00095343,TCONS_00095340,TCONS_00095341,TCONS_00095339,	6:43436301:43567544:-	0	1	ENSG00000152990	ADGRA3	1
XLOC_010347	TCONS_00025597,TCONS_00025598,TCONS_00025596,	15:36606067:37088565:+	0	1	ENSG00000110693	SOX6	1
XLOC_012989	TCONS_00031916,TCONS_00031913,TCONS_00031917,TCONS_00031911,TCONS_00031915,	16:60746756:60822991:-	0	1	ENSG00000254154	AL359075.2	0
XLOC_010348	TCONS_00025602,TCONS_00025603,TCONS_00025600,TCONS_00025601,	15:37189676:37205846:+	1	0	NA	NA	NA
XLOC_008155	TCONS_00020154,	13:17362917:17376238:-	1	0	NA	NA	NA
XLOC_037828	TCONS_00095344,	6:43868364:43869891:-	1	0	NA	NA	NA
XLOC_011669	TCONS_00028435,	15:82092156:82093837:-	1	0	NA	NA	NA
XLOC_008156	TCONS_00020159,TCONS_00020162,TCONS_00020160,	13:17376292:17457893:-	0	1	ENSG00000170525	PFKFB3	1
XLOC_037829	TCONS_00095345,	6:43948187:43958836:-	1	0	NA	NA	NA
XLOC_010349	TCONS_00025605,	15:37206059:37208703:+	1	0	NA	NA	NA
XLOC_008157	TCONS_00020163,	13:17462544:17464001:-	1	0	NA	NA	NA
XLOC_009478	TCONS_00023539,	14:619127:631999:-	1	0	NA	NA	NA
XLOC_008158	TCONS_00020165,TCONS_00020164,	13:17464057:17470128:-	1	0	NA	NA	NA
XLOC_009479	TCONS_00023540,	14:623410:624773:-	1	0	NA	NA	NA
XLOC_012690	TCONS_00031009,TCONS_00031006,TCONS_00031012,TCONS_00031010,TCONS_00031011,	16:30704118:31001758:-	0	1	ENSG00000143776	CDC42BPA	1
XLOC_008159	TCONS_00020166,	13:17478792:17480163:-	1	0	NA	NA	NA
XLOC_038850	TCONS_00098031,TCONS_00098032,	7:32114431:32128477:+	0	1	ENSG00000168938	PPIC	1
XLOC_012691	TCONS_00031015,TCONS_00031016,	16:31135780:31137388:-	0	0	ENSG00000256075	AC008033.1	0
XLOC_037530	TCONS_00094659,	6:109105534:109108736:+	1	0	NA	NA	NA
XLOC_038851	TCONS_00098033,TCONS_00098034,	7:32313069:32316582:+	1	1	NA	NA	NA
XLOC_038852	TCONS_00098036,TCONS_00098037,TCONS_00098035,	7:33089180:33104466:+	0	1	ENSG00000113083	LOX	1
XLOC_037531	TCONS_00094660,	6:109124736:109126226:+	1	0	NA	NA	NA
XLOC_037532	TCONS_00094661,	6:109126393:109127500:+	1	0	NA	NA	NA
XLOC_010052	TCONS_00024870,TCONS_00024871,	15:1716792:1736713:+	0	1	ENSG00000168876	ANKRD49	1
XLOC_009180	TCONS_00022929,	14:37626995:37628251:+	1	0	NA	NA	NA
XLOC_012694	TCONS_00031026,TCONS_00031023,TCONS_00031020,TCONS_00031027,TCONS_00031024,TCONS_00031021,TCONS_00031019,TCONS_00031025,TCONS_00031022,	16:31337905:31368218:-	0	1	ENSG00000143653	SCCPDH	1
XLOC_012695	TCONS_00031028,TCONS_00031029,	16:31376302:31379879:-	1	0	ENSG00000235021	AL591848.2	0
XLOC_040730	TCONS_00102524,	8:16247948:16248895:+	1	0	NA	NA	NA
XLOC_037533	TCONS_00094662,TCONS_00094663,TCONS_00094664,	6:109127658:109135282:+	0	1	ENSG00000127418	FGFRL1	1
XLOC_038854	TCONS_00098039,	7:33509640:33510735:+	1	0	NA	NA	NA
XLOC_010053	TCONS_00024872,	15:1737662:1741167:+	1	0	NA	NA	NA
XLOC_040731	TCONS_00102528,TCONS_00102525,TCONS_00102529,TCONS_00102526,	8:16253107:16278052:+	0	1	ENSG00000174482	LINGO2	1
XLOC_037534	TCONS_00094665,	6:109182724:109191453:+	1	0	NA	NA	NA
XLOC_010054	TCONS_00024881,TCONS_00024879,TCONS_00024873,TCONS_00024877,TCONS_00024874,TCONS_00024878,TCONS_00024875,	15:1802490:1896125:+	0	1	ENSG00000182359	KBTBD3	1
XLOC_012696	TCONS_00031030,	16:31435845:31436558:-	0	0	NA	NA	NA
XLOC_037535	TCONS_00094666,TCONS_00094667,TCONS_00094668,	6:109279353:109281398:+	1	0	NA	NA	NA
XLOC_010055	TCONS_00024882,	15:1900954:1903489:+	1	0	NA	NA	NA
XLOC_009183	TCONS_00022933,TCONS_00022934,TCONS_00022932,	14:38500895:38543991:+	0	1	ENSG00000147601	TERF1	1
XLOC_012697	TCONS_00031031,	16:31436677:31438172:-	1	0	NA	NA	NA
XLOC_009184	TCONS_00022935,	14:38614593:38615161:+	0	0	NA	NA	NA
XLOC_040733	TCONS_00102530,	8:16278262:16283591:+	1	0	ENSG00000260412	AL353746.1	0
XLOC_037536	TCONS_00094669,	6:109294810:109295578:+	1	0	NA	NA	NA
XLOC_010056	TCONS_00024885,TCONS_00024883,TCONS_00024884,	15:1991265:2007338:+	0	1	ENSG00000170903	MSANTD4	1
XLOC_012698	TCONS_00031040,TCONS_00031038,TCONS_00031032,TCONS_00031039,TCONS_00031036,TCONS_00031033,TCONS_00031037,TCONS_00031034,	16:31444794:31552329:-	0	1	ENSG00000162852	CNST	1
XLOC_037220	TCONS_00093967,	6:64965721:64973480:+	1	1	ENSG00000272936	AC096586.1	0
XLOC_009185	TCONS_00022939,TCONS_00022936,TCONS_00022937,TCONS_00022940,TCONS_00022938,	14:38745238:38777017:+	0	1	ENSG00000121039	RDH10	1
XLOC_037537	TCONS_00094671,TCONS_00094670,	6:109308120:109310762:+	1	0	NA	NA	NA
XLOC_010058	TCONS_00024896,TCONS_00024893,TCONS_00024890,TCONS_00024888,TCONS_00024894,TCONS_00024891,TCONS_00024887,	15:3457478:3496018:+	0	1	NA	NA	NA
XLOC_037221	TCONS_00093968,	6:64967480:64970448:+	1	0	NA	NA	NA
XLOC_040735	TCONS_00102537,TCONS_00102534,TCONS_00102538,TCONS_00102535,TCONS_00102532,TCONS_00102536,TCONS_00102533,	8:16688250:16714824:+	0	1	ENSG00000147894	C9orf72	1
XLOC_037538	TCONS_00094677,TCONS_00094674,TCONS_00094678,TCONS_00094675,TCONS_00094672,TCONS_00094681,TCONS_00094676,TCONS_00094682,	6:109317570:109343817:+	0	1	ENSG00000090316	MAEA	1
XLOC_009187	TCONS_00022942,TCONS_00022943,	14:39354328:39362403:+	0	1	ENSG00000175606	TMEM70	1
XLOC_037222	TCONS_00093969,	6:64992555:64993646:+	1	0	NA	NA	NA
XLOC_040736	TCONS_00102539,	8:16688798:16689820:+	1	0	NA	NA	NA
XLOC_037539	TCONS_00094679,	6:109319216:109320395:+	1	0	NA	NA	NA
XLOC_010059	TCONS_00024892,	15:3468881:3469215:+	1	0	NA	NA	NA
XLOC_040737	TCONS_00102540,	8:16690784:16691392:+	1	0	NA	NA	NA
XLOC_009188	TCONS_00022944,TCONS_00022953,TCONS_00022950,TCONS_00022948,TCONS_00022951,TCONS_00022946,TCONS_00022947,	14:39369255:39416588:+	0	1	ENSG00000154589	LY96	1
XLOC_039880	TCONS_00100421,TCONS_00100422,TCONS_00100423,TCONS_00100424,	7:19084243:19098075:-	1	0	NA	NA	NA
XLOC_040738	TCONS_00102542,TCONS_00102546,TCONS_00102547,TCONS_00102544,TCONS_00102548,TCONS_00102545,	8:16745106:16965717:+	0	1	ENSG00000120162	MOB3B	1
XLOC_009189	TCONS_00022954,	14:39414456:39415924:+	1	0	NA	NA	NA
XLOC_011080	TCONS_00027191,	15:27896602:27897734:-	1	0	NA	NA	NA
XLOC_038560	TCONS_00097246,TCONS_00097247,	7:13740175:13753741:+	0	1	ENSG00000179115	FARSA	1
XLOC_039881	TCONS_00100425,	7:19088022:19091121:-	1	0	NA	NA	NA
XLOC_037225	TCONS_00093973,TCONS_00093974,TCONS_00093972,	6:67787853:67926951:+	0	1	ENSG00000145246	ATP10D	1
XLOC_040739	TCONS_00102549,	8:16968563:16971495:+	1	0	NA	NA	NA
XLOC_037226	TCONS_00093977,TCONS_00093980,TCONS_00093978,TCONS_00093975,TCONS_00093979,TCONS_00093976,	6:68364324:68397313:+	0	1	ENSG00000163293	NIPAL1	1
XLOC_039882	TCONS_00100426,	7:19140132:19164268:-	1	0	NA	NA	NA
XLOC_011081	TCONS_00027192,	15:27900321:27902331:-	1	0	NA	NA	NA
XLOC_038562	TCONS_00097250,TCONS_00097249,	7:13755274:13772236:+	0	1	ENSG00000161860	SYCE2	1
XLOC_039883	TCONS_00100428,TCONS_00100429,TCONS_00100427,	7:19164440:19184083:-	1	0	NA	NA	NA
XLOC_011082	TCONS_00027194,TCONS_00027195,TCONS_00027193,	15:27906599:27930586:-	0	1	ENSG00000110244	APOA4	1
XLOC_037227	TCONS_00093985,TCONS_00093982,TCONS_00093991,TCONS_00093989,TCONS_00093986,TCONS_00093992,TCONS_00093987,TCONS_00093984,TCONS_00093981,	6:68694942:68780813:+	0	1	NA	NA	NA
XLOC_039884	TCONS_00100433,TCONS_00100434,TCONS_00100431,TCONS_00100432,	7:19185707:19190388:-	0	1	ENSG00000125657	TNFSF9	1
XLOC_038563	TCONS_00097256,TCONS_00097253,TCONS_00097257,TCONS_00097254,TCONS_00097255,	7:13785087:13793004:+	0	1	NA	NA	NA
XLOC_011083	TCONS_00027196,	15:27932200:27934085:-	0	1	ENSG00000118137	APOA1	1
XLOC_037228	TCONS_00093993,	6:68750350:68760254:+	1	0	NA	NA	NA
XLOC_037229	TCONS_00093994,	6:68760994:68761710:+	1	0	NA	NA	NA
XLOC_039885	TCONS_00100436,TCONS_00100435,	7:19190525:19196838:-	1	0	NA	NA	NA
XLOC_011084	TCONS_00027197,TCONS_00027208,TCONS_00027205,TCONS_00027202,TCONS_00027206,TCONS_00027203,TCONS_00027200,TCONS_00027199,TCONS_00027207,TCONS_00027201,	15:27940421:28081000:-	0	1	NA	NA	NA
XLOC_038565	TCONS_00097260,TCONS_00097259,	7:13843917:13848481:+	0	1	ENSG00000167815	PRDX2	1
XLOC_040441	TCONS_00101871,TCONS_00101883,TCONS_00101866,TCONS_00101880,TCONS_00101878,TCONS_00101867,TCONS_00101879,TCONS_00101876,TCONS_00101873,TCONS_00101870,TCONS_00101868,TCONS_00101882,TCONS_00101877,	7:72393249:72804499:-	0	1	ENSG00000164330	EBF1	1
XLOC_011085	TCONS_00027210,	15:28096841:28097927:-	1	0	NA	NA	NA
XLOC_039887	TCONS_00100438,TCONS_00100439,	7:19227559:19233185:-	1	0	ENSG00000130545	CRB3	1
XLOC_040442	TCONS_00101886,TCONS_00101887,TCONS_00101884,TCONS_00101885,	7:72820701:72831783:-	1	0	ENSG00000245812	LINC02202	0
XLOC_038566	TCONS_00097273,TCONS_00097270,TCONS_00097268,TCONS_00097265,TCONS_00097262,TCONS_00097271,TCONS_00097266,TCONS_00097263,TCONS_00097267,TCONS_00097264,TCONS_00097261,	7:13863995:13874879:+	0	1	ENSG00000095066	HOOK2	1
XLOC_011086	TCONS_00027211,	15:28121266:28122231:-	1	0	NA	NA	NA
XLOC_040443	TCONS_00101888,	7:72829762:72831025:-	1	0	NA	NA	NA
XLOC_038567	TCONS_00097274,TCONS_00097275,TCONS_00097276,	7:13896310:13899367:+	0	1	ENSG00000123144	TRIR	1
XLOC_039888	TCONS_00100440,	7:19234533:19235611:-	1	0	NA	NA	NA
XLOC_011087	TCONS_00027212,	15:28125772:28131145:-	1	0	NA	NA	NA
XLOC_038568	TCONS_00097277,TCONS_00097280,TCONS_00097278,TCONS_00097281,TCONS_00097279,	7:13902704:13921077:+	0	1	ENSG00000105576	TNPO2	1
XLOC_040444	TCONS_00101895,TCONS_00101892,TCONS_00101896,TCONS_00101893,TCONS_00101890,TCONS_00101894,TCONS_00101891,TCONS_00101889,	7:72843577:72907434:-	0	1	ENSG00000145860	RNF145	1
XLOC_011088	TCONS_00027213,	15:28131580:28132551:-	1	0	NA	NA	NA
XLOC_039889	TCONS_00100442,TCONS_00100443,TCONS_00100441,	7:19254177:19260087:-	1	0	NA	NA	NA
XLOC_041780	TCONS_00104993,TCONS_00104990,TCONS_00104988,TCONS_00104985,TCONS_00104991,TCONS_00104989,TCONS_00104986,TCONS_00104992,TCONS_00104987,	8:51407814:51440193:-	0	1	ENSG00000106733	NMRK1	1
XLOC_040445	TCONS_00101897,	7:72935414:72936175:-	1	1	NA	NA	NA
XLOC_011089	TCONS_00027214,	15:28132761:28134734:-	1	0	NA	NA	NA
XLOC_040446	TCONS_00101898,TCONS_00101899,	7:72950248:72960577:-	1	0	NA	NA	NA
XLOC_040447	TCONS_00101900,	7:72999476:73001400:-	1	0	NA	NA	NA
XLOC_041782	TCONS_00104995,	8:52195493:52196352:-	1	0	NA	NA	NA
XLOC_041783	TCONS_00104997,TCONS_00104998,TCONS_00104996,	8:52653888:52667045:-	1	1	NA	NA	NA
XLOC_039590	TCONS_00099683,	7:4465987:4466933:-	1	0	NA	NA	NA
XLOC_040448	TCONS_00101903,TCONS_00101901,	7:73002452:73021217:-	0	1	ENSG00000113302	IL12B	1
XLOC_038270	TCONS_00096410,	6:109576033:109577518:-	1	0	ENSG00000174137	FAM53A	1
XLOC_039591	TCONS_00099684,	7:4484885:4486002:-	1	0	NA	NA	NA
XLOC_041784	TCONS_00105001,TCONS_00104999,TCONS_00105000,	8:52736711:52743272:-	0	1	ENSG00000239439	RFKP2	0
XLOC_038271	TCONS_00096411,TCONS_00096412,TCONS_00096413,TCONS_00096414,	6:109613823:109629371:-	0	1	ENSG00000163950	SLBP	1
XLOC_041785	TCONS_00105004,TCONS_00105005,TCONS_00105002,TCONS_00105006,TCONS_00105003,	8:52957793:53248226:-	0	1	ENSG00000106772	PRUNE2	1
XLOC_041786	TCONS_00105009,	8:53301419:53346780:-	1	1	NA	NA	NA
XLOC_038272	TCONS_00096415,TCONS_00096416,TCONS_00096417,	6:109631167:109636032:-	0	1	ENSG00000168936	TMEM129	1
XLOC_039593	TCONS_00099686,	7:4531210:4533855:-	0	1	ENSG00000006015	C19orf60	1
XLOC_007710	TCONS_00019109,	13:55588358:55590807:+	1	0	NA	NA	NA
XLOC_038273	TCONS_00096423,TCONS_00096420,TCONS_00096418,TCONS_00096421,TCONS_00096419,TCONS_00096422,	6:109708905:109736367:-	0	1	ENSG00000168924	LETM1	1
XLOC_039594	TCONS_00099687,	7:4535467:4537851:-	0	1	ENSG00000221983	UBA52	1
XLOC_007711	TCONS_00019110,	13:55591201:55591763:+	1	0	NA	NA	NA
XLOC_041787	TCONS_00105010,	8:53342177:53343157:-	1	0	NA	NA	NA
XLOC_040150	TCONS_00101142,TCONS_00101138,TCONS_00101135,TCONS_00101144,TCONS_00101141,TCONS_00101139,TCONS_00101136,	7:41930897:41978185:-	0	1	ENSG00000162714	ZNF496	1
XLOC_038274	TCONS_00096426,TCONS_00096432,TCONS_00096427,TCONS_00096424,TCONS_00096430,TCONS_00096428,TCONS_00096425,	6:109830967:109845788:-	0	1	ENSG00000185049	NELFA	1
XLOC_039595	TCONS_00099688,	7:4539084:4546548:-	0	1	ENSG00000105700	KXD1	1
XLOC_007712	TCONS_00019115,TCONS_00019112,TCONS_00019116,TCONS_00019111,	13:55592108:55656265:+	0	1	ENSG00000130699	TAF4	1
XLOC_041788	TCONS_00105011,	8:53519828:53520391:-	1	1	NA	NA	NA
XLOC_041789	TCONS_00105012,	8:53640561:53646300:-	1	1	NA	NA	NA
XLOC_039596	TCONS_00099696,TCONS_00099693,TCONS_00099690,TCONS_00099694,TCONS_00099691,TCONS_00099689,TCONS_00099695,TCONS_00099692,	7:4672920:4689880:-	0	1	ENSG00000130511	SSBP4	1
XLOC_007714	TCONS_00019120,	13:57034763:57041326:+	1	0	NA	NA	NA
XLOC_038276	TCONS_00096440,TCONS_00096438,TCONS_00096435,TCONS_00096441,TCONS_00096439,TCONS_00096436,TCONS_00096437,TCONS_00096434,	6:109883864:110062268:-	0	1	NA	NA	NA
XLOC_039597	TCONS_00099698,	7:4711420:4713394:-	0	1	ENSG00000130513	GDF15	1
XLOC_038277	TCONS_00096444,	6:110101233:110104674:-	1	0	NA	NA	NA
XLOC_039598	TCONS_00099700,TCONS_00099699,TCONS_00099701,TCONS_00099702,	7:4759426:4799003:-	0	1	ENSG00000130517	PGPEP1	1
XLOC_007715	TCONS_00019121,	13:57119847:57123940:+	0	1	ENSG00000132825	PPP1R3D	1
XLOC_038278	TCONS_00096447,TCONS_00096448,TCONS_00096445,TCONS_00096449,TCONS_00096446,	6:110136745:110178619:-	0	1	ENSG00000071127	WDR1	1
XLOC_007716	TCONS_00019123,TCONS_00019127,TCONS_00019124,TCONS_00019133,TCONS_00019134,TCONS_00019131,TCONS_00019126,	13:57125744:57198198:+	0	1	ENSG00000196074	SYCP2	1
XLOC_007717	TCONS_00019135,TCONS_00019136,	13:57855789:57865712:+	0	1	ENSG00000101166	PRELID3B	1
XLOC_038279	TCONS_00096452,TCONS_00096453,	6:110335773:110353732:-	0	1	ENSG00000178163	ZNF518B	1
XLOC_041491	TCONS_00104331,	8:1402727:1405248:-	1	0	NA	NA	NA
XLOC_007718	TCONS_00019137,	13:57866138:57869829:+	0	1	ENSG00000124172	ATP5E	1
XLOC_007719	TCONS_00019140,TCONS_00019138,TCONS_00019141,TCONS_00019139,	13:57873929:57878395:+	1	0	NA	NA	NA
XLOC_041493	TCONS_00104333,	8:1410623:1413199:-	1	0	NA	NA	NA
XLOC_010931	TCONS_00026816,	15:84383893:84391354:+	1	0	NA	NA	NA
XLOC_010932	TCONS_00026817,TCONS_00026818,	15:84427064:84434956:+	0	1	ENSG00000214788	OOSP1	0
XLOC_041494	TCONS_00104334,	8:1507917:1533257:-	0	1	ENSG00000056050	HPF1	1
XLOC_041495	TCONS_00104335,	8:1692451:1744085:-	0	1	ENSG00000198948	MFAP3L	1
XLOC_041496	TCONS_00104337,	8:1792852:1816770:-	0	1	ENSG00000109576	AADAT	1
XLOC_010935	TCONS_00026821,	15:84526491:84543454:+	0	1	ENSG00000166927	MS4A7	1
XLOC_007422	TCONS_00018379,	13:27232025:27232395:+	1	1	NA	NA	NA
XLOC_006101	TCONS_00015285,TCONS_00015280,TCONS_00015278,TCONS_00015284,	12:2130595:2695416:+	0	1	ENSG00000139734	DIAPH3	1
XLOC_008743	TCONS_00021795,	13:74943621:74947760:-	0	1	NA	NA	NA
XLOC_041498	TCONS_00104339,	8:2286493:2289090:-	1	1	NA	NA	NA
[truncated: 32,297 more rows]
