# Supplementary material for: Multi-species annotation of transcriptome and chromatin structure in domesticated animals
Source: BMC Biol. 2019 Dec 30;17:108. doi: 10.1186/s12915-019-0726-5 (PMC6936065; doi:10.1186/s12915-019-0726-5)
Supplement: Supplementary file 6 — Additional file 6 Four livestock species FR-AgENCODE gene orthology. [file 12915_2019_726_MOESM6_ESM.gz › fraggn.orth/sus_scrofa.fragn.id.trlist.coord.novel.cod.hsgnid.name.cod.tsv]

frag.gnid	frag.trlist	gncoord	novel	coding	hs.gnid	hs.gnname	hs.coding
XLOC_019137	TCONS_00066334,	3:8799255:8800393:-	1	1	NA	NA	NA
XLOC_020558	TCONS_00071439,	4:80646059:80647488:+	1	0	NA	NA	NA
XLOC_006520	TCONS_00022457,	13:24107287:24108576:+	1	0	NA	NA	NA
XLOC_034958	TCONS_00118204,TCONS_00118201,TCONS_00118210,TCONS_00118208,TCONS_00118205,TCONS_00118202,TCONS_00118211,TCONS_00118198,TCONS_00118209,TCONS_00118206,TCONS_00118200,TCONS_00118199,TCONS_00118207,	X:111011863:111072948:+	0	1	ENSG00000165359	INTS6L	1
XLOC_006521	TCONS_00022458,	13:24109330:24112986:+	1	1	NA	NA	NA
XLOC_034959	TCONS_00118216,TCONS_00118213,TCONS_00118214,TCONS_00118215,TCONS_00118212,	X:111176490:111233097:+	0	1	ENSG00000198689	SLC9A6	1
XLOC_019138	TCONS_00066335,TCONS_00066336,	3:8856170:8862018:-	1	0	NA	NA	NA
XLOC_020559	TCONS_00071441,	4:80655969:80657119:+	1	0	NA	NA	NA
XLOC_019139	TCONS_00066337,	3:8862598:8863560:-	1	0	NA	NA	NA
XLOC_006523	TCONS_00022461,	13:24382668:24554630:+	0	1	ENSG00000170011	MYRIP	1
XLOC_011820	TCONS_00041139,TCONS_00041136,TCONS_00041148,TCONS_00041130,TCONS_00041128,TCONS_00041137,TCONS_00041151,TCONS_00041131,TCONS_00041146,TCONS_00041129,TCONS_00041138,TCONS_00041152,TCONS_00041135,TCONS_00041132,TCONS_00041147,TCONS_00041144,	15:47748901:47851256:-	0	1	ENSG00000147526	TACC1	1
XLOC_006524	TCONS_00022462,TCONS_00022463,	13:24574910:24577660:+	0	1	ENSG00000114784	EIF1B	1
XLOC_024440	TCONS_00084951,TCONS_00084950,	6:53118819:53211935:+	0	1	ENSG00000134830	C5AR2	1
XLOC_010040	TCONS_00035192,	14:40836823:40838312:-	1	0	NA	NA	NA
XLOC_011821	TCONS_00041159,TCONS_00041156,TCONS_00041157,TCONS_00041154,TCONS_00041158,TCONS_00041155,TCONS_00041161,	15:48109228:48132691:-	0	1	ENSG00000165046	LETM2	1
XLOC_006525	TCONS_00022464,	13:24624418:24659645:+	0	1	ENSG00000168032	ENTPD3	1
XLOC_024441	TCONS_00084957,TCONS_00084954,TCONS_00084960,TCONS_00084958,TCONS_00084955,TCONS_00084959,TCONS_00084956,TCONS_00084953,	6:53131236:53161370:+	0	1	ENSG00000134815	DHX34	1
XLOC_010041	TCONS_00035193,	14:40846393:40847139:-	1	0	NA	NA	NA
XLOC_010042	TCONS_00035194,	14:40852232:40852911:-	1	0	NA	NA	NA
XLOC_011822	TCONS_00041163,	15:48134651:48136126:-	1	0	ENSG00000272092	AC087623.3	0
XLOC_006526	TCONS_00022471,TCONS_00022472,TCONS_00022467,TCONS_00022470,TCONS_00022468,	13:24691824:24699363:+	0	1	ENSG00000188846	RPL14	1
XLOC_011823	TCONS_00041173,TCONS_00041168,TCONS_00041165,TCONS_00041171,TCONS_00041169,TCONS_00041166,TCONS_00041172,TCONS_00041164,	15:48251652:48292292:-	0	1	ENSG00000085788	DDHD2	1
XLOC_006527	TCONS_00022475,TCONS_00022476,	13:24700625:24714761:+	0	1	ENSG00000177873	ZNF619	1
XLOC_024443	TCONS_00084974,TCONS_00084971,TCONS_00084963,TCONS_00084975,TCONS_00084972,TCONS_00084964,TCONS_00084976,TCONS_00084970,TCONS_00084968,TCONS_00084965,	6:53338255:53416851:+	0	1	ENSG00000063169	BICRA	1
XLOC_010043	TCONS_00035195,	14:40857792:40860516:-	1	0	NA	NA	NA
XLOC_010044	TCONS_00035203,TCONS_00035200,TCONS_00035199,TCONS_00035196,TCONS_00035201,TCONS_00035197,TCONS_00035202,TCONS_00035198,	14:40884585:40899084:-	0	1	ENSG00000157895	C12orf43	1
XLOC_024444	TCONS_00084979,	6:53423485:53443404:+	0	1	ENSG00000024422	EHD2	1
XLOC_011825	TCONS_00041176,TCONS_00041182,TCONS_00041177,TCONS_00041183,TCONS_00041180,TCONS_00041175,TCONS_00041181,TCONS_00041179,	15:48299252:48348853:-	0	1	ENSG00000156735	BAG4	1
XLOC_006529	TCONS_00022483,TCONS_00022480,TCONS_00022478,TCONS_00022484,	13:24737017:24756366:+	0	1	ENSG00000172888	ZNF621	1
XLOC_024445	TCONS_00084989,TCONS_00084986,TCONS_00084983,TCONS_00084980,TCONS_00084987,TCONS_00084984,TCONS_00084990,TCONS_00084988,TCONS_00084985,TCONS_00084982,	6:53443457:53464555:+	0	1	ENSG00000105373	NOP53	1
XLOC_010045	TCONS_00035204,TCONS_00035205,	14:40900050:40943720:-	0	1	ENSG00000135114	OASL	1
XLOC_011826	TCONS_00041185,	15:48367938:48380758:-	1	0	ENSG00000253356	AC084024.3	0
XLOC_010046	TCONS_00035206,	14:40918336:40923774:-	1	0	NA	NA	NA
XLOC_010047	TCONS_00035207,	14:40923941:40925265:-	1	0	NA	NA	NA
XLOC_011827	TCONS_00041186,	15:48374432:48376107:-	1	0	NA	NA	NA
XLOC_011828	TCONS_00041187,	15:48376249:48378317:-	1	0	NA	NA	NA
XLOC_010048	TCONS_00035208,	14:40925816:40965723:-	0	1	NA	NA	NA
XLOC_028323	TCONS_00099058,	7:26162756:26185555:-	1	0	NA	NA	NA
XLOC_010049	TCONS_00035209,	14:40940961:40941321:-	1	0	NA	NA	NA
XLOC_011829	TCONS_00041190,TCONS_00041188,TCONS_00041191,TCONS_00041192,TCONS_00041193,	15:48380833:48417598:-	0	1	ENSG00000129691	ASH2L	1
XLOC_024449	TCONS_00085000,	6:53556492:53564089:+	1	0	NA	NA	NA
XLOC_028325	TCONS_00099064,TCONS_00099061,	7:26447977:26522722:-	0	1	ENSG00000137251	TINAG	1
XLOC_007390	TCONS_00025660,	13:173934466:173935496:+	1	0	NA	NA	NA
XLOC_028326	TCONS_00099081,TCONS_00099079,TCONS_00099076,TCONS_00099073,TCONS_00099070,TCONS_00099082,TCONS_00099077,TCONS_00099074,TCONS_00099071,TCONS_00099078,TCONS_00099072,	7:26561356:26801607:-	0	1	ENSG00000146147	MLIP	1
XLOC_001310	TCONS_00004443,TCONS_00004438,TCONS_00004435,TCONS_00004439,TCONS_00004436,TCONS_00004442,TCONS_00004437,	1:246852680:246916650:+	0	1	ENSG00000106692	FKTN	1
XLOC_028327	TCONS_00099093,TCONS_00099095,TCONS_00099092,	7:26860140:26989670:-	0	1	ENSG00000137269	LRRC1	1
XLOC_007391	TCONS_00025663,TCONS_00025661,TCONS_00025665,	13:173937585:173976258:+	1	0	NA	NA	NA
XLOC_015710	TCONS_00054119,	2:64718906:64723628:+	0	1	ENSG00000099795	NDUFB7	1
XLOC_007392	TCONS_00025662,	13:173948231:173949612:+	1	0	NA	NA	NA
XLOC_015711	TCONS_00054124,TCONS_00054122,TCONS_00054123,TCONS_00054120,	2:64761206:64765510:+	0	1	ENSG00000132002	DNAJB1	1
XLOC_028328	TCONS_00099096,TCONS_00099097,TCONS_00099098,	7:27127564:27134227:-	1	0	NA	NA	NA
XLOC_007393	TCONS_00025664,	13:173953938:173955239:+	1	0	NA	NA	NA
XLOC_015712	TCONS_00054128,TCONS_00054125,	2:64781012:64798783:+	0	1	ENSG00000123159	GIPC1	1
XLOC_001312	TCONS_00004445,	1:246957251:246958359:+	1	0	NA	NA	NA
XLOC_015713	TCONS_00054132,TCONS_00054139,TCONS_00054136,TCONS_00054133,TCONS_00054130,TCONS_00054137,TCONS_00054134,TCONS_00054140,TCONS_00054138,	2:64836124:64849118:+	0	1	ENSG00000123136	DDX39A	1
XLOC_001313	TCONS_00004446,TCONS_00004452,TCONS_00004447,TCONS_00004450,TCONS_00004448,TCONS_00004451,TCONS_00004449,	1:246973415:247043671:+	0	1	ENSG00000095209	TMEM38B	1
XLOC_007394	TCONS_00025675,TCONS_00025672,TCONS_00025667,TCONS_00025676,TCONS_00025670,	13:175980910:176479535:+	0	1	ENSG00000169855	ROBO1	1
XLOC_012691	TCONS_00044028,	16:73327597:73335038:+	1	0	ENSG00000112902	SEMA5A	1
XLOC_015714	TCONS_00054141,	2:64867938:64869079:+	1	0	NA	NA	NA
XLOC_001314	TCONS_00004453,	1:247058283:247060438:+	1	0	NA	NA	NA
XLOC_033630	TCONS_00114905,	AEMK02000510.1:336533:337378:-	1	0	NA	NA	NA
XLOC_001315	TCONS_00004454,	1:247060497:247067729:+	1	0	NA	NA	NA
XLOC_033631	TCONS_00114906,	AEMK02000510.1:337996:338875:-	1	0	NA	NA	NA
XLOC_012692	TCONS_00044037,	16:73967434:73970892:+	1	0	NA	NA	NA
XLOC_015715	TCONS_00054147,TCONS_00054161,TCONS_00054144,TCONS_00054159,TCONS_00054156,TCONS_00054142,TCONS_00054154,TCONS_00054146,TCONS_00054160,TCONS_00054143,	2:64997109:65048627:+	0	1	ENSG00000072071	ADGRL1	1
XLOC_015716	TCONS_00054162,TCONS_00054166,TCONS_00054163,TCONS_00054167,	2:65062788:65074302:+	0	1	ENSG00000105011	ASF1B	1
XLOC_033632	TCONS_00114911,	AEMK02000510.1:475110:556599:-	0	1	NA	NA	NA
XLOC_012693	TCONS_00044030,	16:73837937:73841184:+	1	0	NA	NA	NA
XLOC_033633	TCONS_00114914,TCONS_00114920,TCONS_00114918,TCONS_00114915,TCONS_00114912,TCONS_00114927,TCONS_00114921,TCONS_00114919,TCONS_00114916,TCONS_00114913,TCONS_00114925,	AEMK02000510.1:578889:823839:-	0	1	NA	NA	NA
XLOC_007398	TCONS_00025680,	13:176847730:176849125:+	1	0	NA	NA	NA
XLOC_015717	TCONS_00054170,TCONS_00054171,	2:65074503:65095920:+	0	1	ENSG00000072062	PRKACA	1
XLOC_001317	TCONS_00004456,	1:247078179:247084139:+	1	0	NA	NA	NA
XLOC_007399	TCONS_00025681,	13:176947916:176948338:+	0	1	ENSG00000217648	AL136116.3	0
XLOC_015718	TCONS_00054176,TCONS_00054177,TCONS_00054174,TCONS_00054175,	2:65096253:65099805:+	0	1	ENSG00000141858	SAMD1	1
XLOC_012696	TCONS_00044033,	16:73931691:73933010:+	1	0	NA	NA	NA
XLOC_033635	TCONS_00114934,TCONS_00114931,TCONS_00114935,TCONS_00114932,TCONS_00114933,TCONS_00114930,	AEMK02000510.1:847266:880883:-	0	1	NA	NA	NA
XLOC_016580	TCONS_00057202,TCONS_00057203,TCONS_00057197,	2:4973917:5009533:-	0	1	NA	NA	NA
XLOC_002180	TCONS_00007560,	1:129811546:129829049:-	0	1	ENSG00000092445	TYRO3	1
XLOC_016581	TCONS_00057204,	2:5042125:5048963:-	0	1	ENSG00000110711	AIP	1
XLOC_002181	TCONS_00007569,TCONS_00007572,TCONS_00007564,TCONS_00007570,	1:129867244:129875708:-	0	1	ENSG00000137825	ITPKA	1
XLOC_010500	TCONS_00036832,	14:101491786:101493156:-	1	0	NA	NA	NA
XLOC_023120	TCONS_00080265,TCONS_00080266,TCONS_00080263,TCONS_00080264,	5:10192918:10213835:-	0	1	ENSG00000100083	GGA1	1
XLOC_002182	TCONS_00007577,TCONS_00007591,TCONS_00007574,TCONS_00007589,TCONS_00007583,TCONS_00007580,TCONS_00007578,TCONS_00007587,TCONS_00007584,TCONS_00007579,TCONS_00007576,TCONS_00007588,TCONS_00007585,	1:129884837:129942855:-	0	1	ENSG00000137815	RTF1	1
XLOC_010501	TCONS_00036833,	14:101494063:101494955:-	1	0	NA	NA	NA
XLOC_023121	TCONS_00080268,TCONS_00080269,TCONS_00080267,	5:10244627:10253520:-	0	1	ENSG00000128283	CDC42EP1	1
XLOC_003962	TCONS_00013580,TCONS_00013578,TCONS_00013581,TCONS_00013577,	11:2543778:2640736:+	0	1	ENSG00000127863	TNFRSF19	1
XLOC_016582	TCONS_00057205,	2:5056147:5056764:-	1	0	NA	NA	NA
XLOC_003963	TCONS_00013584,TCONS_00013585,TCONS_00013582,TCONS_00013586,TCONS_00013583,	11:2790816:2797647:+	0	1	NA	NA	NA
XLOC_024902	TCONS_00086664,TCONS_00086662,TCONS_00086663,	6:82861515:82883074:+	0	1	ENSG00000183726	TMEM50A	1
XLOC_002183	TCONS_00007597,TCONS_00007594,TCONS_00007595,TCONS_00007592,TCONS_00007596,TCONS_00007593,	1:129992803:130065629:-	0	1	NA	NA	NA
XLOC_010502	TCONS_00036834,	14:101508770:101509740:-	1	0	NA	NA	NA
XLOC_023122	TCONS_00080270,	5:10482339:10483448:-	1	0	NA	NA	NA
XLOC_023123	TCONS_00080271,	5:10484459:10485705:-	1	0	NA	NA	NA
XLOC_003964	TCONS_00013592,TCONS_00013587,TCONS_00013590,TCONS_00013588,TCONS_00013591,TCONS_00013589,	11:3225223:3266161:+	0	1	ENSG00000139496	NUP58	1
XLOC_021880	TCONS_00076167,TCONS_00076170,TCONS_00076169,	4:111102396:111165907:-	0	1	ENSG00000121957	GPSM2	1
XLOC_016584	TCONS_00057209,TCONS_00057207,	2:5087603:5096320:-	0	1	ENSG00000175634	RPS6KB2	1
XLOC_024903	TCONS_00086667,TCONS_00086673,TCONS_00086670,TCONS_00086668,TCONS_00086671,TCONS_00086669,TCONS_00086672,	6:82933826:82997183:+	0	1	ENSG00000204178	TMEM57	1
XLOC_002184	TCONS_00007602,TCONS_00007598,TCONS_00007603,TCONS_00007601,	1:130073548:130112751:-	0	1	ENSG00000187446	CHP1	1
XLOC_024904	TCONS_00086674,	6:82999383:83001371:+	1	0	NA	NA	NA
XLOC_002185	TCONS_00007605,	1:130357291:130364053:-	0	1	ENSG00000128965	CHAC1	1
XLOC_010504	TCONS_00036836,	14:102357386:102358834:-	1	0	NA	NA	NA
XLOC_023124	TCONS_00080272,	5:10489289:10521735:-	0	1	ENSG00000100055	CYTH4	1
XLOC_021881	TCONS_00076180,TCONS_00076175,TCONS_00076172,TCONS_00076187,TCONS_00076181,TCONS_00076179,TCONS_00076188,TCONS_00076185,TCONS_00076182,TCONS_00076177,TCONS_00076171,TCONS_00076186,TCONS_00076183,	4:111233280:111347504:-	0	1	NA	NA	NA
XLOC_016585	TCONS_00057217,TCONS_00057214,TCONS_00057211,TCONS_00057218,TCONS_00057212,TCONS_00057216,TCONS_00057213,TCONS_00057210,	2:5097208:5105779:-	0	1	ENSG00000172508	CARNS1	1
XLOC_003966	TCONS_00013601,	11:4021908:4024925:+	1	0	NA	NA	NA
XLOC_016586	TCONS_00057229,TCONS_00057226,TCONS_00057227,TCONS_00057224,TCONS_00057230,TCONS_00057228,TCONS_00057225,	2:5109061:5119368:-	0	1	ENSG00000175463	TBC1D10C	1
XLOC_024905	TCONS_00086675,	6:83012118:83014906:+	1	0	NA	NA	NA
XLOC_002186	TCONS_00007610,TCONS_00007607,	1:130374120:130386314:-	0	1	ENSG00000128917	DLL4	1
XLOC_010505	TCONS_00036837,TCONS_00036838,	14:102444426:102549004:-	0	1	ENSG00000148680	HTR7	1
XLOC_023125	TCONS_00080273,TCONS_00080274,	5:10707354:10718983:-	0	1	ENSG00000100379	KCTD17	1
XLOC_002187	TCONS_00007611,TCONS_00007615,TCONS_00007612,TCONS_00007613,	1:130400733:130420432:-	0	1	ENSG00000104142	VPS18	1
XLOC_010506	TCONS_00036839,	14:102591057:102612839:-	0	1	ENSG00000148677	ANKRD1	1
XLOC_023126	TCONS_00080282,TCONS_00080277,TCONS_00080278,TCONS_00080281,TCONS_00080279,	5:10736051:10749876:-	0	1	ENSG00000128309	MPST	1
XLOC_027001	TCONS_00094662,TCONS_00094661,	7:5058036:5211316:+	0	1	ENSG00000153162	BMP6	1
XLOC_003967	TCONS_00013602,	11:4033249:4034830:+	1	0	NA	NA	NA
XLOC_021883	TCONS_00076190,TCONS_00076191,TCONS_00076189,	4:111391622:111467795:-	0	1	ENSG00000162636	FAM102B	1
XLOC_016587	TCONS_00057231,TCONS_00057232,	2:5120122:5129906:-	0	1	ENSG00000172613	RAD9A	1
XLOC_024906	TCONS_00086676,TCONS_00086677,	6:83030631:83054387:+	0	1	ENSG00000157978	LDLRAP1	1
XLOC_003968	TCONS_00013603,	11:4036849:4037673:+	1	0	NA	NA	NA
XLOC_021884	TCONS_00076196,	4:112062027:112072870:-	1	0	NA	NA	NA
XLOC_016588	TCONS_00057233,	2:5142347:5143502:-	1	0	ENSG00000275484	AP003419.4	0
XLOC_024907	TCONS_00086679,TCONS_00086678,	6:83056527:83060837:+	1	0	NA	NA	NA
XLOC_002188	TCONS_00007617,TCONS_00007616,	1:130458910:130485701:-	0	1	ENSG00000166145	SPINT1	1
XLOC_023127	TCONS_00080285,	5:10765412:10766993:-	1	0	NA	NA	NA
XLOC_027002	TCONS_00094663,	7:5552493:5552968:+	0	0	ENSG00000250966	AC023886.2	0
XLOC_023128	TCONS_00080301,TCONS_00080297,TCONS_00080294,TCONS_00080302,TCONS_00080298,TCONS_00080295,TCONS_00080303,TCONS_00080300,TCONS_00080287,TCONS_00080299,TCONS_00080296,	5:10786347:10994015:-	0	1	ENSG00000100365	NCF4	1
XLOC_027003	TCONS_00094664,	7:5874247:5876799:+	1	0	NA	NA	NA
XLOC_003969	TCONS_00013604,	11:4038254:4040239:+	1	0	NA	NA	NA
XLOC_016589	TCONS_00057234,	2:5165088:5177456:-	1	0	NA	NA	NA
XLOC_024908	TCONS_00086680,	6:83062703:83066685:+	1	0	NA	NA	NA
XLOC_002189	TCONS_00007618,TCONS_00007619,	1:130506921:130517217:-	0	1	ENSG00000166140	ZFYVE19	1
XLOC_010508	TCONS_00036849,TCONS_00036850,TCONS_00036848,	14:103192187:103226290:-	1	0	NA	NA	NA
XLOC_024909	TCONS_00086681,TCONS_00086690,TCONS_00086688,TCONS_00086691,TCONS_00086689,	6:83068692:83228778:+	0	1	ENSG00000117643	MAN1C1	1
XLOC_010509	TCONS_00036851,	14:103205190:103207622:-	1	0	NA	NA	NA
XLOC_023129	TCONS_00080289,TCONS_00080292,	5:10814008:10840808:-	0	1	ENSG00000100368	CSF2RB	1
XLOC_027004	TCONS_00094665,	7:5876827:5895646:+	1	0	NA	NA	NA
XLOC_021886	TCONS_00076214,	4:112699849:112703495:-	0	1	ENSG00000198890	PRMT6	1
XLOC_027005	TCONS_00094667,	7:5882330:5883449:+	1	0	NA	NA	NA
XLOC_006070	TCONS_00020853,TCONS_00020862,TCONS_00020857,TCONS_00020854,TCONS_00020849,TCONS_00020858,TCONS_00020855,TCONS_00020861,TCONS_00020859,TCONS_00020856,	12:42571306:42631668:-	0	1	ENSG00000010244	ZNF207	1
XLOC_021888	TCONS_00076216,	4:114936589:114940929:-	0	1	NA	NA	NA
XLOC_027008	TCONS_00094677,TCONS_00094674,TCONS_00094671,TCONS_00094675,TCONS_00094672,TCONS_00094676,TCONS_00094673,TCONS_00094670,	7:7327646:7422238:+	0	1	ENSG00000111846	GCNT2	1
XLOC_007852	TCONS_00027467,TCONS_00027464,TCONS_00027470,TCONS_00027468,TCONS_00027465,TCONS_00027469,TCONS_00027466,TCONS_00027463,	13:45334029:45356263:-	0	1	ENSG00000163634	THOC7	1
XLOC_006072	TCONS_00020865,	12:42689645:42690667:-	1	0	NA	NA	NA
XLOC_006073	TCONS_00020870,TCONS_00020868,TCONS_00020871,TCONS_00020869,TCONS_00020866,TCONS_00020867,TCONS_00020873,	12:42711231:42783421:-	0	1	ENSG00000126858	RHOT1	1
XLOC_027009	TCONS_00094683,TCONS_00094680,TCONS_00094678,TCONS_00094684,TCONS_00094681,TCONS_00094679,TCONS_00094685,TCONS_00094682,	7:7444537:7456926:+	0	1	ENSG00000111845	PAK1IP1	1
XLOC_007853	TCONS_00027471,	13:45496362:45527331:-	0	1	ENSG00000163636	PSMD6	1
XLOC_011370	TCONS_00039810,TCONS_00039808,TCONS_00039809,	15:120707094:120715846:+	0	1	ENSG00000074582	BCS1L	1
XLOC_007854	TCONS_00027472,TCONS_00027476,TCONS_00027474,	13:45620368:45789113:-	0	1	ENSG00000163637	PRICKLE2	1
XLOC_006074	TCONS_00020875,	12:42737219:42749604:-	0	0	NA	NA	NA
XLOC_025770	TCONS_00089947,TCONS_00089948,TCONS_00089951,TCONS_00089949,TCONS_00089946,	6:46563338:46613357:-	0	1	NA	NA	NA
XLOC_006075	TCONS_00020885,TCONS_00020882,TCONS_00020878,TCONS_00020884,TCONS_00020881,	12:42786956:42808964:-	0	1	ENSG00000181481	RNF135	1
XLOC_025771	TCONS_00089955,TCONS_00089952,TCONS_00089959,TCONS_00089956,TCONS_00089953,TCONS_00089957,TCONS_00089954,TCONS_00089958,	6:46747327:46786271:-	0	1	ENSG00000120784	ZFP30	1
XLOC_011371	TCONS_00039812,TCONS_00039813,	15:120720229:120748298:+	0	1	ENSG00000163482	STK36	1
XLOC_032310	TCONS_00112178,	9:106233797:106239253:-	1	0	NA	NA	NA
XLOC_007856	TCONS_00027479,TCONS_00027482,TCONS_00027483,TCONS_00027478,	13:46033754:46207006:-	0	1	ENSG00000163638	ADAMTS9	1
XLOC_006076	TCONS_00020891,TCONS_00020886,TCONS_00020892,TCONS_00020887,TCONS_00020888,	12:42816053:42864551:-	0	1	ENSG00000184060	ADAP2	1
XLOC_011372	TCONS_00039820,TCONS_00039818,TCONS_00039824,TCONS_00039816,TCONS_00039822,TCONS_00039817,TCONS_00039814,	15:120753775:120794736:+	0	1	ENSG00000135912	TTLL4	1
XLOC_011373	TCONS_00039825,TCONS_00039826,	15:120809884:120852200:+	0	1	ENSG00000135929	CYP27A1	1
XLOC_007857	TCONS_00027485,	13:46888652:46890952:-	1	0	NA	NA	NA
XLOC_032312	TCONS_00112180,	9:106245378:106267630:-	1	0	NA	NA	NA
XLOC_006077	TCONS_00020890,	12:42851233:42852412:-	1	0	NA	NA	NA
XLOC_006078	TCONS_00020894,TCONS_00020895,TCONS_00020900,TCONS_00020899,TCONS_00020896,TCONS_00020893,TCONS_00020901,	12:42874463:42920442:-	0	1	ENSG00000176208	ATAD5	1
XLOC_007858	TCONS_00027487,TCONS_00027499,TCONS_00027493,TCONS_00027494,TCONS_00027491,TCONS_00027489,TCONS_00027486,TCONS_00027495,	13:46896636:47187337:-	0	1	NA	NA	NA
XLOC_032313	TCONS_00112181,	9:106254079:106256228:-	1	0	NA	NA	NA
XLOC_007859	TCONS_00027503,TCONS_00027504,	13:47518451:47568141:-	0	1	NA	NA	NA
XLOC_032314	TCONS_00112182,	9:106275297:106276247:-	1	0	NA	NA	NA
XLOC_006079	TCONS_00020910,TCONS_00020908,TCONS_00020909,TCONS_00020906,TCONS_00020907,	12:42983388:43032751:-	0	1	ENSG00000178691	SUZ12	1
XLOC_025775	TCONS_00089968,	6:47167118:47174091:-	0	1	ENSG00000167641	PPP1R14A	1
XLOC_025776	TCONS_00089969,	6:47203579:47210680:-	1	0	NA	NA	NA
XLOC_032315	TCONS_00112183,	9:106276508:106277904:-	1	0	NA	NA	NA
XLOC_025777	TCONS_00089972,TCONS_00089970,	6:47215772:47223981:-	1	0	NA	NA	NA
XLOC_011377	TCONS_00039832,TCONS_00039830,TCONS_00039831,	15:121212926:121219005:+	0	1	ENSG00000144567	RETREG2	1
XLOC_032316	TCONS_00112184,	9:106278524:106279154:-	1	0	NA	NA	NA
XLOC_011378	TCONS_00039835,TCONS_00039841,TCONS_00039839,TCONS_00039836,TCONS_00039833,TCONS_00039842,TCONS_00039837,TCONS_00039834,TCONS_00039843,TCONS_00039840,TCONS_00039838,	15:121243048:121247531:+	0	1	ENSG00000158552	ZFAND2B	1
XLOC_032317	TCONS_00112185,	9:106480424:106482799:-	1	0	NA	NA	NA
XLOC_025778	TCONS_00089971,	6:47215857:47216834:-	1	0	NA	NA	NA
XLOC_025779	TCONS_00089976,TCONS_00089973,TCONS_00089974,TCONS_00089975,	6:47224345:47238898:-	0	1	ENSG00000167645	YIF1B	1
XLOC_011379	TCONS_00039847,TCONS_00039844,TCONS_00039848,TCONS_00039845,TCONS_00039846,	15:121265735:121273820:+	0	1	ENSG00000163516	ANKZF1	1
XLOC_032319	TCONS_00112187,	9:106485675:106486589:-	1	0	NA	NA	NA
XLOC_029660	TCONS_00103565,	8:112397060:112476878:+	0	0	NA	NA	NA
XLOC_002640	TCONS_00009029,	1:217134409:217136128:-	1	0	NA	NA	NA
XLOC_015260	TCONS_00052780,	2:11370190:11373178:+	1	0	NA	NA	NA
XLOC_002641	TCONS_00009030,	1:217136179:217137516:-	1	0	NA	NA	NA
XLOC_015261	TCONS_00052784,	2:11387001:11391318:+	1	0	NA	NA	NA
XLOC_029661	TCONS_00103566,	8:112415040:112417342:+	1	0	NA	NA	NA
XLOC_029662	TCONS_00103567,	8:112423906:112425390:+	1	0	NA	NA	NA
XLOC_002642	TCONS_00009037,TCONS_00009034,TCONS_00009031,TCONS_00009032,TCONS_00009036,TCONS_00009033,	1:217142721:217205324:-	0	1	ENSG00000120158	RCL1	1
XLOC_015262	TCONS_00052785,	2:11391757:11392546:+	1	1	NA	NA	NA
XLOC_029663	TCONS_00103573,TCONS_00103568,TCONS_00103574,TCONS_00103569,TCONS_00103575,TCONS_00103572,TCONS_00103576,	8:112426239:112470994:+	0	1	ENSG00000205403	CFI	1
XLOC_015263	TCONS_00052788,TCONS_00052791,	2:11633003:11647728:+	0	1	ENSG00000134827	TCN1	1
XLOC_029664	TCONS_00103570,	8:112426349:112429768:+	1	0	NA	NA	NA
XLOC_002644	TCONS_00009040,TCONS_00009038,TCONS_00009039,	1:217241538:217288006:-	0	1	ENSG00000106993	CDC37L1	1
XLOC_020560	TCONS_00071442,	4:80657356:80662349:+	1	0	NA	NA	NA
XLOC_034960	TCONS_00118219,TCONS_00118230,TCONS_00118222,TCONS_00118217,TCONS_00118229,TCONS_00118223,TCONS_00118220,TCONS_00118227,	X:111310177:111368070:+	0	1	ENSG00000022267	FHL1	1
XLOC_020561	TCONS_00071446,TCONS_00071452,TCONS_00071453,TCONS_00071448,TCONS_00071445,TCONS_00071449,	4:80932438:81105808:+	0	1	ENSG00000075945	KIFAP3	1
XLOC_033181	TCONS_00113996,TCONS_00113993,TCONS_00113997,TCONS_00113994,TCONS_00113995,	AEMK02000423.1:2024:20993:+	0	1	NA	NA	NA
XLOC_029665	TCONS_00103571,	8:112430870:112432361:+	1	0	NA	NA	NA
XLOC_002645	TCONS_00009041,	1:217302645:217305401:-	0	1	ENSG00000205808	PLPP6	1
XLOC_015265	TCONS_00052796,TCONS_00052794,TCONS_00052795,	2:11689501:11694518:+	0	1	ENSG00000166902	MRPL16	1
XLOC_019140	TCONS_00066338,	3:8864175:8881759:-	1	0	NA	NA	NA
XLOC_002646	TCONS_00009043,TCONS_00009044,TCONS_00009045,	1:217319696:217441927:-	0	1	ENSG00000106688	SLC1A1	1
XLOC_019141	TCONS_00066339,	3:8889022:8890874:-	0	1	ENSG00000128564	VGF	1
XLOC_020562	TCONS_00071463,TCONS_00071460,TCONS_00071458,TCONS_00071461,TCONS_00071459,TCONS_00071456,	4:81133591:81176676:+	0	1	ENSG00000000457	SCYL3	1
XLOC_033182	TCONS_00113998,	AEMK02000423.1:22508:26115:+	1	0	NA	NA	NA
XLOC_029666	TCONS_00103577,	8:112473185:112474730:+	1	0	NA	NA	NA
XLOC_033183	TCONS_00113999,	AEMK02000423.1:27928:41033:+	1	0	NA	NA	NA
XLOC_034963	TCONS_00118236,TCONS_00118233,TCONS_00118234,TCONS_00118235,	X:111624227:111645581:+	0	1	ENSG00000102241	HTATSF1	1
XLOC_029667	TCONS_00103578,	8:112478772:112481137:+	1	0	NA	NA	NA
XLOC_019142	TCONS_00066340,TCONS_00066341,TCONS_00066342,	3:8903190:8909151:-	0	1	ENSG00000106384	MOGAT3	1
XLOC_020564	TCONS_00071467,TCONS_00071464,TCONS_00071465,	4:81216153:81221825:+	0	1	ENSG00000171806	METTL18	1
XLOC_033184	TCONS_00114000,	AEMK02000423.1:51345:52440:+	1	0	NA	NA	NA
XLOC_034964	TCONS_00118238,	X:111662523:111684674:+	0	1	ENSG00000102243	VGLL1	1
XLOC_029668	TCONS_00103585,TCONS_00103586,TCONS_00103583,TCONS_00103580,TCONS_00103587,TCONS_00103584,TCONS_00103581,TCONS_00103579,	8:112483322:112534401:+	0	1	NA	NA	NA
XLOC_019143	TCONS_00066343,TCONS_00066344,	3:8911787:8919516:-	0	1	ENSG00000106397	PLOD3	1
XLOC_015268	TCONS_00052812,TCONS_00052799,TCONS_00052807,TCONS_00052804,TCONS_00052801,TCONS_00052810,TCONS_00052808,TCONS_00052805,TCONS_00052802,TCONS_00052814,TCONS_00052811,TCONS_00052809,TCONS_00052803,TCONS_00052800,	2:11827810:11860905:+	0	1	ENSG00000166889	PATL1	1
XLOC_002649	TCONS_00009054,TCONS_00009051,TCONS_00009053,	1:219175738:219210338:-	0	1	ENSG00000147852	VLDLR	1
XLOC_015269	TCONS_00052821,TCONS_00052819,TCONS_00052816,TCONS_00052822,TCONS_00052817,TCONS_00052820,TCONS_00052818,TCONS_00052815,	2:11876284:11911660:+	0	1	ENSG00000110048	OSBP	1
XLOC_019144	TCONS_00066349,TCONS_00066346,TCONS_00066352,TCONS_00066347,TCONS_00066350,TCONS_00066348,	3:8930812:8947259:-	0	1	ENSG00000106404	CLDN15	1
XLOC_020565	TCONS_00071472,	4:81229970:81299262:+	0	1	ENSG00000007908	SELE	1
XLOC_033185	TCONS_00114001,	AEMK02000423.1:54715:58050:+	1	0	NA	NA	NA
XLOC_034965	TCONS_00118248,TCONS_00118246,TCONS_00118243,TCONS_00118240,TCONS_00118247,TCONS_00118244,TCONS_00118241,	X:111710303:111739419:+	1	0	NA	NA	NA
XLOC_029669	TCONS_00103588,	8:112540081:112544052:+	1	0	NA	NA	NA
XLOC_034966	TCONS_00118242,	X:111711851:111713624:+	1	0	NA	NA	NA
XLOC_019145	TCONS_00066354,TCONS_00066353,	3:8958918:8971325:-	1	0	NA	NA	NA
XLOC_019146	TCONS_00066355,TCONS_00066356,	3:8976155:8981640:-	0	1	ENSG00000128581	IFT22	1
XLOC_020567	TCONS_00071480,TCONS_00071478,TCONS_00071487,TCONS_00071484,TCONS_00071481,TCONS_00071479,TCONS_00071490,TCONS_00071488,TCONS_00071482,TCONS_00071477,TCONS_00071489,TCONS_00071486,TCONS_00071483,	4:81305659:81363262:+	0	1	ENSG00000188404	SELL	1
XLOC_033187	TCONS_00114003,	AEMK02000423.1:68318:72029:+	0	1	NA	NA	NA
XLOC_034967	TCONS_00118245,	X:111718581:111721196:+	1	0	NA	NA	NA
XLOC_034968	TCONS_00118249,	X:111776873:111777780:+	1	0	NA	NA	NA
XLOC_020568	TCONS_00071491,	4:81335647:81337073:+	1	0	NA	NA	NA
XLOC_020569	TCONS_00071492,	4:81347358:81348922:+	1	0	NA	NA	NA
XLOC_033189	TCONS_00114005,	AEMK02000423.1:200349:201908:-	1	0	NA	NA	NA
XLOC_006531	TCONS_00022502,TCONS_00022486,TCONS_00022506,TCONS_00022503,TCONS_00022487,TCONS_00022499,TCONS_00022496,TCONS_00022504,TCONS_00022501,	13:25159603:25208314:+	0	1	ENSG00000168036	CTNNB1	1
XLOC_034969	TCONS_00118250,	X:111778506:111789709:+	0	1	ENSG00000102245	CD40LG	1
XLOC_019149	TCONS_00066359,	3:9686640:9693090:-	1	0	NA	NA	NA
XLOC_011830	TCONS_00041194,TCONS_00041195,	15:48421841:48443429:-	0	1	ENSG00000187840	EIF4EBP1	1
XLOC_010050	TCONS_00035210,	14:40943901:40945055:-	1	0	NA	NA	NA
XLOC_010051	TCONS_00035218,TCONS_00035215,TCONS_00035212,TCONS_00035216,TCONS_00035213,TCONS_00035217,TCONS_00035214,TCONS_00035211,	14:40954238:40995908:-	0	1	ENSG00000076513	ANKRD13A	1
XLOC_011831	TCONS_00041197,TCONS_00041198,TCONS_00041196,	15:48572907:48610745:-	0	1	ENSG00000020181	ADGRA2	1
XLOC_024451	TCONS_00085003,TCONS_00085004,	6:53660299:53678550:+	0	1	ENSG00000185453	C19orf68	1
XLOC_006535	TCONS_00022510,TCONS_00022522,TCONS_00022517,TCONS_00022514,TCONS_00022511,TCONS_00022526,TCONS_00022520,TCONS_00022518,TCONS_00022521,TCONS_00022516,	13:25773941:25935176:+	0	1	ENSG00000182606	TRAK1	1
XLOC_011832	TCONS_00041201,TCONS_00041200,TCONS_00041199,	15:48624741:48636589:-	0	1	ENSG00000147471	PLPBP	1
XLOC_006536	TCONS_00022534,TCONS_00022532,TCONS_00022527,TCONS_00022533,	13:26036601:26078355:+	0	1	ENSG00000114812	VIPR1	1
XLOC_010052	TCONS_00035220,TCONS_00035224,TCONS_00035221,TCONS_00035225,TCONS_00035222,TCONS_00035223,	14:41057422:41077645:-	0	1	ENSG00000139437	TCHP	1
XLOC_010053	TCONS_00035227,TCONS_00035228,TCONS_00035229,TCONS_00035226,	14:41174963:41234261:-	0	1	ENSG00000139438	FAM222A	1
XLOC_011833	TCONS_00041208,TCONS_00041205,TCONS_00041202,TCONS_00041206,TCONS_00041203,TCONS_00041207,TCONS_00041204,	15:48641734:48662613:-	0	1	ENSG00000147475	ERLIN2	1
XLOC_006537	TCONS_00022538,	13:26079362:26080095:+	1	0	NA	NA	NA
XLOC_006538	TCONS_00022540,TCONS_00022539,	13:26108425:26112759:+	0	1	ENSG00000008324	SS18L2	1
XLOC_024454	TCONS_00085014,TCONS_00085011,	6:53718589:53726017:+	0	1	ENSG00000178150	ZNF114	1
XLOC_010054	TCONS_00035230,	14:41278421:41281023:-	1	0	NA	NA	NA
XLOC_011834	TCONS_00041209,	15:48692320:48696644:-	0	1	ENSG00000183779	ZNF703	1
XLOC_011835	TCONS_00041210,	15:49255650:49256542:-	1	0	NA	NA	NA
XLOC_006539	TCONS_00022551,TCONS_00022549,TCONS_00022546,TCONS_00022560,TCONS_00022555,TCONS_00022552,TCONS_00022547,TCONS_00022544,TCONS_00022541,TCONS_00022553,TCONS_00022550,TCONS_00022548,TCONS_00022545,	13:26125110:26176400:+	0	1	ENSG00000114857	NKTR	1
XLOC_024455	TCONS_00085016,TCONS_00085017,TCONS_00085018,TCONS_00085015,	6:53757491:53763413:+	0	1	ENSG00000142227	EMP3	1
XLOC_010055	TCONS_00035232,TCONS_00035241,TCONS_00035239,TCONS_00035236,TCONS_00035234,TCONS_00035231,TCONS_00035240,	14:41320638:41357412:-	0	1	ENSG00000110921	MVK	1
XLOC_010056	TCONS_00035233,	14:41322851:41324667:-	1	0	NA	NA	NA
XLOC_011836	TCONS_00041211,	15:49259608:49260286:-	1	0	NA	NA	NA
XLOC_024456	TCONS_00085019,	6:53785654:53793666:+	0	1	ENSG00000105467	SYNGR4	1
XLOC_010057	TCONS_00035252,TCONS_00035247,TCONS_00035244,TCONS_00035250,TCONS_00035248,TCONS_00035245,TCONS_00035242,TCONS_00035254,TCONS_00035251,TCONS_00035246,TCONS_00035243,	14:41383198:41442479:-	0	1	ENSG00000151148	UBE3B	1
XLOC_028332	TCONS_00099107,TCONS_00099111,TCONS_00099109,	7:28274278:28549852:-	0	1	ENSG00000146143	PRIM2	1
XLOC_024458	TCONS_00085028,TCONS_00085025,TCONS_00085022,TCONS_00085029,TCONS_00085027,	6:53849612:53866763:+	0	1	NA	NA	NA
XLOC_010059	TCONS_00035256,TCONS_00035257,TCONS_00035258,	14:41620942:41729063:-	0	1	ENSG00000076555	ACACB	1
XLOC_028334	TCONS_00099116,	7:28660669:28661822:-	1	0	NA	NA	NA
XLOC_011839	TCONS_00041223,TCONS_00041224,TCONS_00041221,	15:50197038:50386760:-	0	1	ENSG00000156687	UNC5D	1
XLOC_024459	TCONS_00085033,TCONS_00085030,TCONS_00085031,TCONS_00085035,TCONS_00085032,TCONS_00085036,	6:53868409:53880559:+	0	1	ENSG00000105443	CYTH2	1
XLOC_028335	TCONS_00099117,	7:28667586:28680450:-	0	1	ENSG00000112208	BAG2	1
XLOC_028336	TCONS_00099127,TCONS_00099124,TCONS_00099121,TCONS_00099119,TCONS_00099133,TCONS_00099130,TCONS_00099128,TCONS_00099122,TCONS_00099123,TCONS_00099120,TCONS_00099118,TCONS_00099132,	7:28680549:28765600:-	0	1	ENSG00000112200	ZNF451	1
XLOC_015720	TCONS_00054181,TCONS_00054183,TCONS_00054180,TCONS_00054184,	2:65110664:65130442:+	0	1	ENSG00000187867	PALM3	1
XLOC_001320	TCONS_00004468,TCONS_00004465,TCONS_00004469,	1:248032665:248181740:+	0	1	ENSG00000148143	ZNF462	1
XLOC_028337	TCONS_00099138,	7:28769897:28811943:-	0	1	ENSG00000151917	BEND6	1
XLOC_015721	TCONS_00054190,TCONS_00054188,TCONS_00054191,TCONS_00054189,TCONS_00054192,TCONS_00054187,	2:65173562:65205549:+	0	1	ENSG00000132005	RFX1	1
XLOC_001321	TCONS_00004472,TCONS_00004470,TCONS_00004471,	1:248448232:248493993:+	0	1	ENSG00000119318	RAD23B	1
XLOC_001322	TCONS_00004473,	1:248515980:248517120:+	1	0	NA	NA	NA
XLOC_028339	TCONS_00099142,	7:29299350:29299899:-	1	0	NA	NA	NA
XLOC_015723	TCONS_00054201,TCONS_00054194,TCONS_00054202,TCONS_00054195,TCONS_00054203,	2:65251374:65273543:+	0	1	ENSG00000132016	C19orf57	1
XLOC_001323	TCONS_00004474,	1:248952502:248952847:+	1	1	NA	NA	NA
XLOC_033640	TCONS_00114948,TCONS_00114945,	AEMK02000512.1:30190:46352:-	1	0	NA	NA	NA
XLOC_015724	TCONS_00054205,	2:65300078:65300620:+	1	0	NA	NA	NA
XLOC_015725	TCONS_00054206,	2:65302975:65311229:+	0	0	ENSG00000267519	AC020916.1	0
XLOC_019600	TCONS_00068185,TCONS_00068182,TCONS_00068183,TCONS_00068187,TCONS_00068184,TCONS_00068181,	3:53283677:53295442:-	0	1	ENSG00000071082	RPL31	1
XLOC_001325	TCONS_00004484,TCONS_00004481,TCONS_00004479,TCONS_00004485,TCONS_00004482,TCONS_00004486,TCONS_00004480,	1:249905472:249982191:+	0	1	NA	NA	NA
XLOC_005200	TCONS_00017623,	12:27120318:27121355:+	1	0	NA	NA	NA
XLOC_033641	TCONS_00114946,	AEMK02000512.1:32216:33632:-	1	0	NA	NA	NA
XLOC_015726	TCONS_00054218,	2:65869028:65871359:+	0	1	ENSG00000141837	CACNA1A	1
XLOC_019601	TCONS_00068197,TCONS_00068195,TCONS_00068188,	3:53295744:53406751:-	0	1	ENSG00000170485	NPAS2	1
XLOC_001326	TCONS_00004487,TCONS_00004488,	1:249998792:250003427:+	1	0	ENSG00000119328	FAM206A	1
XLOC_005201	TCONS_00017624,	12:27169293:27170550:+	1	0	NA	NA	NA
XLOC_033642	TCONS_00114947,	AEMK02000512.1:34078:39888:-	1	0	NA	NA	NA
XLOC_001327	TCONS_00004492,TCONS_00004496,TCONS_00004493,TCONS_00004490,TCONS_00004501,TCONS_00004505,	1:250680933:251190886:+	0	1	NA	NA	NA
XLOC_033643	TCONS_00114950,	AEMK02000513.1:20156:44664:+	0	1	NA	NA	NA
XLOC_019602	TCONS_00068198,	3:53482866:53484831:-	1	0	NA	NA	NA
XLOC_015728	TCONS_00054219,	2:65914127:65917071:+	0	1	ENSG00000104915	STX10	1
XLOC_019603	TCONS_00068199,	3:53648861:53656486:-	1	0	NA	NA	NA
XLOC_005203	TCONS_00017626,	12:27416152:27436781:+	0	1	ENSG00000239672	NME1	1
XLOC_015729	TCONS_00054224,TCONS_00054221,TCONS_00054225,TCONS_00054222,TCONS_00054223,TCONS_00054220,	2:65939855:65955272:+	0	1	NA	NA	NA
XLOC_019604	TCONS_00068200,	3:53652908:53655672:-	1	0	NA	NA	NA
XLOC_005204	TCONS_00017627,	12:27439501:27445017:+	0	1	ENSG00000243678	NME2	1
XLOC_019605	TCONS_00068208,TCONS_00068205,TCONS_00068202,TCONS_00068209,TCONS_00068207,TCONS_00068204,TCONS_00068201,	3:53660808:53693049:-	0	1	ENSG00000115539	PDCL3	1
XLOC_005205	TCONS_00017628,	12:27525763:27569645:+	0	1	ENSG00000011260	UTP18	1
XLOC_019606	TCONS_00068210,	3:54861762:54930849:-	0	1	ENSG00000158417	EIF5B	1
XLOC_005206	TCONS_00017629,	12:27526978:27528704:+	0	0	NA	NA	NA
XLOC_019607	TCONS_00068217,TCONS_00068214,TCONS_00068215,TCONS_00068216,	3:55032905:55054432:-	0	1	ENSG00000185414	MRPL30	1
XLOC_019608	TCONS_00068218,TCONS_00068221,	3:55056381:55108202:-	0	0	NA	NA	NA
XLOC_019609	TCONS_00068219,	3:55065570:55068232:-	1	0	NA	NA	NA
XLOC_003970	TCONS_00013606,TCONS_00013615,TCONS_00013612,TCONS_00013610,TCONS_00013608,TCONS_00013605,TCONS_00013614,TCONS_00013609,	11:4053925:4161501:+	0	1	ENSG00000132964	CDK8	1
XLOC_016590	TCONS_00057237,TCONS_00057249,TCONS_00057246,TCONS_00057243,TCONS_00057240,TCONS_00057235,TCONS_00057247,TCONS_00057244,TCONS_00057241,TCONS_00057236,TCONS_00057250,TCONS_00057248,	2:5184668:5207049:-	0	1	ENSG00000172830	SSH3	1
XLOC_002190	TCONS_00007622,TCONS_00007623,TCONS_00007620,TCONS_00007621,	1:130554925:130564183:-	0	1	ENSG00000188277	C15orf62	1
XLOC_002191	TCONS_00007625,TCONS_00007626,TCONS_00007627,TCONS_00007628,	1:130592315:130640401:-	0	1	ENSG00000051180	RAD51	1
XLOC_010510	TCONS_00036854,TCONS_00036855,TCONS_00036853,	14:103273399:103278762:-	0	1	ENSG00000119938	PPP1R3C	1
XLOC_003971	TCONS_00013620,TCONS_00013618,TCONS_00013619,TCONS_00013616,TCONS_00013622,TCONS_00013617,	11:4261128:4366255:+	0	1	ENSG00000132970	WASF3	1
XLOC_016591	TCONS_00057254,TCONS_00057260,TCONS_00057258,TCONS_00057252,TCONS_00057261,TCONS_00057259,TCONS_00057256,TCONS_00057253,TCONS_00057257,	2:5209433:5227719:-	0	1	ENSG00000173020	GRK2	1
XLOC_024910	TCONS_00086682,	6:83069828:83072940:+	1	0	NA	NA	NA
XLOC_003972	TCONS_00013623,	11:4367082:4374856:+	1	0	NA	NA	NA
XLOC_016592	TCONS_00057262,	2:5230255:5233963:-	1	0	NA	NA	NA
XLOC_024911	TCONS_00086683,	6:83073805:83075074:+	1	0	NA	NA	NA
XLOC_002192	TCONS_00007640,TCONS_00007638,TCONS_00007644,TCONS_00007641,TCONS_00007639,	1:130652497:130728975:-	0	1	ENSG00000137812	KNL1	1
XLOC_023131	TCONS_00080305,	5:11460804:11462083:-	1	0	NA	NA	NA
XLOC_023132	TCONS_00080316,TCONS_00080313,TCONS_00080310,TCONS_00080308,TCONS_00080317,TCONS_00080311,TCONS_00080306,TCONS_00080318,TCONS_00080315,TCONS_00080312,TCONS_00080307,	5:11509336:11543032:-	0	1	NA	NA	NA
XLOC_003973	TCONS_00013624,	11:4376771:4378238:+	1	0	NA	NA	NA
XLOC_016593	TCONS_00057269,TCONS_00057266,TCONS_00057263,TCONS_00057272,TCONS_00057264,TCONS_00057268,TCONS_00057265,TCONS_00057271,	2:5236202:5360529:-	0	1	ENSG00000173120	KDM2A	1
XLOC_024912	TCONS_00086684,	6:83075272:83077219:+	1	0	NA	NA	NA
XLOC_002193	TCONS_00007647,	1:130735928:130737080:-	1	0	NA	NA	NA
XLOC_024913	TCONS_00086685,	6:83078366:83079551:+	1	0	NA	NA	NA
XLOC_002194	TCONS_00007651,TCONS_00007649,TCONS_00007650,TCONS_00007648,	1:130737489:130746980:-	0	1	ENSG00000166133	RPUSD2	1
XLOC_010513	TCONS_00036860,TCONS_00036859,	14:103515795:103518049:-	0	1	ENSG00000174721	FGFBP3	1
XLOC_003974	TCONS_00013625,	11:4378293:4379381:+	1	0	NA	NA	NA
XLOC_021890	TCONS_00076220,TCONS_00076218,TCONS_00076232,TCONS_00076221,TCONS_00076219,TCONS_00076233,TCONS_00076230,TCONS_00076228,TCONS_00076225,TCONS_00076222,TCONS_00076231,TCONS_00076229,TCONS_00076226,	4:115172035:115311992:-	0	1	NA	NA	NA
XLOC_016594	TCONS_00057275,TCONS_00057274,	2:5392546:5404201:-	0	1	ENSG00000173156	RHOD	1
XLOC_003975	TCONS_00013626,	11:4379603:4389292:+	1	0	NA	NA	NA
XLOC_016595	TCONS_00057278,TCONS_00057279,	2:5409548:5433930:-	0	1	ENSG00000173227	SYT12	1
XLOC_024914	TCONS_00086686,	6:83079745:83081717:+	1	0	NA	NA	NA
XLOC_010514	TCONS_00036861,	14:103525177:103527356:-	1	0	NA	NA	NA
XLOC_002196	TCONS_00007657,TCONS_00007654,TCONS_00007669,TCONS_00007666,TCONS_00007658,TCONS_00007667,TCONS_00007659,TCONS_00007656,TCONS_00007653,TCONS_00007665,	1:130843409:130874771:-	0	1	NA	NA	NA
XLOC_010515	TCONS_00036862,	14:103527787:103529949:-	1	0	NA	NA	NA
XLOC_023135	TCONS_00080325,TCONS_00080324,	5:12185816:12242604:-	0	1	ENSG00000100234	TIMP3	1
XLOC_027010	TCONS_00094686,TCONS_00094687,	7:7462212:7471974:+	0	1	ENSG00000137210	TMEM14B	1
XLOC_003976	TCONS_00013627,	11:4390424:4391756:+	1	0	NA	NA	NA
XLOC_016596	TCONS_00057281,	2:5467552:5469121:-	0	1	ENSG00000173237	C11orf86	1
XLOC_024915	TCONS_00086687,	6:83085244:83086554:+	1	0	NA	NA	NA
XLOC_016597	TCONS_00057283,TCONS_00057282,	2:5575685:5580010:-	0	1	ENSG00000173621	LRFN4	1
XLOC_024916	TCONS_00086694,TCONS_00086695,TCONS_00086692,	6:83243485:83263423:+	0	1	ENSG00000162430	SELENON	1
XLOC_002197	TCONS_00007674,TCONS_00007678,TCONS_00007675,TCONS_00007672,TCONS_00007679,TCONS_00007676,TCONS_00007673,TCONS_00007670,TCONS_00007682,TCONS_00007677,	1:130890860:130929715:-	0	1	NA	NA	NA
XLOC_010516	TCONS_00036871,TCONS_00036866,TCONS_00036863,TCONS_00036867,TCONS_00036864,TCONS_00036868,	14:103674939:103871225:-	0	1	ENSG00000107864	CPEB3	1
XLOC_023136	TCONS_00080333,TCONS_00080328,TCONS_00080337,TCONS_00080331,TCONS_00080329,TCONS_00080340,TCONS_00080339,TCONS_00080336,	5:12501275:12526212:-	0	1	ENSG00000100225	FBXO7	1
XLOC_003977	TCONS_00013630,TCONS_00013628,TCONS_00013629,	11:4731597:4736485:+	0	1	ENSG00000122026	RPL21	1
XLOC_021893	TCONS_00076236,	4:117031471:117032551:-	1	0	NA	NA	NA
XLOC_027012	TCONS_00094689,	7:7473060:7474249:+	1	0	NA	NA	NA
XLOC_021894	TCONS_00076237,	4:117039590:117041886:-	1	0	NA	NA	NA
XLOC_016598	TCONS_00057286,TCONS_00057295,TCONS_00057292,TCONS_00057287,TCONS_00057284,TCONS_00057293,TCONS_00057288,TCONS_00057285,TCONS_00057294,TCONS_00057289,	2:5588538:5593131:-	0	1	ENSG00000173653	RCE1	1
XLOC_024917	TCONS_00086699,TCONS_00086697,TCONS_00086702,TCONS_00086698,TCONS_00086703,TCONS_00086700,	6:83265389:83278009:+	0	1	ENSG00000117640	MTFR1L	1
XLOC_002198	TCONS_00007687,	1:130953298:130976724:-	1	1	ENSG00000233041	PHGR1	1
XLOC_002199	TCONS_00007688,	1:130988607:130988962:-	1	0	NA	NA	NA
XLOC_010518	TCONS_00036883,TCONS_00036878,TCONS_00036884,TCONS_00036881,TCONS_00036879,TCONS_00036885,TCONS_00036882,	14:103992037:104106576:-	0	1	ENSG00000119912	IDE	1
XLOC_023138	TCONS_00080345,TCONS_00080342,TCONS_00080346,TCONS_00080343,TCONS_00080344,	5:12703067:12730876:-	0	1	ENSG00000136045	PWP1	1
XLOC_027013	TCONS_00094690,	7:7474658:7475939:+	1	0	NA	NA	NA
XLOC_021895	TCONS_00076238,	4:117050008:117051416:-	1	0	NA	NA	NA
XLOC_024918	TCONS_00086712,TCONS_00086707,TCONS_00086704,TCONS_00086713,TCONS_00086710,TCONS_00086708,TCONS_00086705,TCONS_00086711,TCONS_00086709,TCONS_00086706,TCONS_00086715,	6:83454021:83479671:+	0	1	ENSG00000158008	EXTL1	1
XLOC_021896	TCONS_00076239,	4:117051543:117053808:-	1	0	NA	NA	NA
XLOC_024919	TCONS_00086719,TCONS_00086716,TCONS_00086717,	6:83543793:83554439:+	0	1	ENSG00000175087	PDIK1L	1
XLOC_010519	TCONS_00036886,	14:104171477:104189384:-	1	0	NA	NA	NA
XLOC_023139	TCONS_00080348,TCONS_00080357,TCONS_00080354,TCONS_00080349,TCONS_00080347,TCONS_00080356,TCONS_00080353,TCONS_00080350,	5:12754533:13069699:-	0	1	ENSG00000151136	BTBD11	1
XLOC_027014	TCONS_00094691,	7:7476243:7478079:+	1	0	NA	NA	NA
XLOC_021897	TCONS_00076240,	4:117056119:117057434:-	1	0	NA	NA	NA
XLOC_007860	TCONS_00027507,TCONS_00027508,TCONS_00027505,TCONS_00027506,	13:47909004:48027487:-	0	1	ENSG00000144749	LRIG1	1
XLOC_006080	TCONS_00020913,TCONS_00020911,TCONS_00020912,	12:43319578:43336268:-	0	0	NA	NA	NA
XLOC_027016	TCONS_00094694,TCONS_00094693,	7:7774562:7784028:+	0	1	ENSG00000224531	SMIM13	1
XLOC_021898	TCONS_00076247,TCONS_00076244,TCONS_00076241,TCONS_00076250,TCONS_00076248,TCONS_00076251,TCONS_00076249,TCONS_00076246,	4:117058411:117069772:-	0	1	ENSG00000170989	S1PR1	1
XLOC_021899	TCONS_00076242,	4:117060509:117061288:-	1	0	ENSG00000260940	AL109741.3	0
XLOC_027017	TCONS_00094695,TCONS_00094700,TCONS_00094701,	7:8093861:8132507:+	0	1	ENSG00000205269	TMEM170B	1
XLOC_006082	TCONS_00020925,TCONS_00020917,TCONS_00020926,TCONS_00020918,TCONS_00020921,	12:43360758:43474208:-	0	1	ENSG00000131242	RAB11FIP4	1
XLOC_027018	TCONS_00094705,TCONS_00094702,TCONS_00094709,TCONS_00094706,TCONS_00094703,TCONS_00094708,	7:8515865:8661682:+	0	1	ENSG00000095951	HIVEP1	1
XLOC_007862	TCONS_00027512,	13:48565159:48567640:-	1	0	NA	NA	NA
XLOC_007863	TCONS_00027518,TCONS_00027516,TCONS_00027513,TCONS_00027517,TCONS_00027514,	13:48650866:49090696:-	0	1	ENSG00000172340	SUCLG2	1
XLOC_027019	TCONS_00094704,	7:8516672:8518185:+	1	0	NA	NA	NA
XLOC_006084	TCONS_00020930,TCONS_00020945,TCONS_00020928,TCONS_00020934,TCONS_00020931,TCONS_00020929,TCONS_00020943,TCONS_00020938,TCONS_00020932,TCONS_00020944,TCONS_00020941,TCONS_00020939,TCONS_00020936,TCONS_00020933,	12:43487098:43753979:-	0	1	ENSG00000196712	NF1	1
XLOC_025780	TCONS_00089978,	6:47297575:47301553:-	0	1	ENSG00000179168	GGN	1
XLOC_011380	TCONS_00039853,TCONS_00039854,TCONS_00039851,TCONS_00039855,	15:121284920:121292244:+	0	1	ENSG00000115661	STK16	1
XLOC_006085	TCONS_00020949,TCONS_00020952,TCONS_00020947,	12:44173377:44213500:-	0	1	ENSG00000007171	NOS2	1
XLOC_025781	TCONS_00089981,TCONS_00089979,TCONS_00089982,TCONS_00089980,	6:47318912:47333240:-	0	1	ENSG00000171777	RASGRP4	1
XLOC_011381	TCONS_00039856,	15:121309464:121311865:+	0	1	ENSG00000243910	TUBA4B	1
XLOC_032320	TCONS_00112188,	9:106488133:106490442:-	1	0	NA	NA	NA
XLOC_007865	TCONS_00027521,	13:50126473:50130547:-	1	0	NA	NA	NA
XLOC_011382	TCONS_00039864,TCONS_00039861,TCONS_00039859,TCONS_00039868,TCONS_00039862,TCONS_00039866,TCONS_00039863,TCONS_00039860,TCONS_00039858,	15:121319915:121327395:+	0	1	ENSG00000135924	DNAJB2	1
XLOC_007866	TCONS_00027522,	13:50131262:50132663:-	1	0	NA	NA	NA
XLOC_032321	TCONS_00112191,TCONS_00112189,TCONS_00112190,	9:106540834:106555402:-	0	1	ENSG00000253276	CCDC71L	1
XLOC_006086	TCONS_00020957,TCONS_00020955,TCONS_00020956,	12:44269215:44289645:-	0	1	ENSG00000232859	LYRM9	1
XLOC_006087	TCONS_00020958,	12:44338778:44340659:-	1	0	NA	NA	NA
XLOC_025783	TCONS_00089987,TCONS_00089990,TCONS_00089988,TCONS_00089985,TCONS_00089986,	6:47458543:47475222:-	0	1	ENSG00000104814	MAP4K1	1
XLOC_011383	TCONS_00039869,	15:121338510:121339371:+	1	1	NA	NA	NA
XLOC_007867	TCONS_00027523,	13:50135061:50139027:-	1	0	NA	NA	NA
XLOC_007868	TCONS_00027524,	13:50139079:50140340:-	1	0	NA	NA	NA
XLOC_006088	TCONS_00020959,	12:44601015:44602296:-	1	0	NA	NA	NA
XLOC_011384	TCONS_00039870,	15:121339687:121340747:+	1	0	NA	NA	NA
XLOC_011385	TCONS_00039871,	15:121342271:121343369:+	1	0	NA	NA	NA
XLOC_007869	TCONS_00027525,	13:50147905:50353410:-	0	1	ENSG00000163377	FAM19A4	1
XLOC_006089	TCONS_00020962,TCONS_00020960,TCONS_00020961,	12:44606248:44616750:-	0	1	ENSG00000109083	IFT20	1
XLOC_025786	TCONS_00089996,TCONS_00089993,TCONS_00089994,TCONS_00090000,TCONS_00089998,TCONS_00089995,	6:47593690:47614767:-	1	1	NA	NA	NA
XLOC_032326	TCONS_00112197,TCONS_00112196,	9:106990573:107273895:-	0	1	ENSG00000164597	COG5	1
XLOC_025787	TCONS_00090001,	6:47606268:47607694:-	1	0	NA	NA	NA
XLOC_025788	TCONS_00090002,	6:47609455:47610120:-	1	0	NA	NA	NA
XLOC_011388	TCONS_00039876,TCONS_00039878,	15:121428551:121444938:+	0	1	ENSG00000175084	DES	1
XLOC_032327	TCONS_00112198,	9:107445211:107447050:-	1	0	NA	NA	NA
XLOC_032328	TCONS_00112199,	9:107447306:107449044:-	1	0	NA	NA	NA
XLOC_011389	TCONS_00039881,TCONS_00039880,	15:121451383:121476435:+	0	1	NA	NA	NA
XLOC_032329	TCONS_00112200,	9:107449308:107453942:-	1	0	NA	NA	NA
XLOC_002650	TCONS_00009056,	1:219603145:219604353:-	1	1	NA	NA	NA
XLOC_015270	TCONS_00052823,	2:11923809:11924918:+	1	0	NA	NA	NA
XLOC_029671	TCONS_00103597,	8:113363042:113384792:+	0	1	ENSG00000164089	ETNPPL	1
XLOC_002651	TCONS_00009057,	1:219619222:219621648:-	1	0	NA	NA	NA
XLOC_002652	TCONS_00009066,TCONS_00009058,TCONS_00009067,TCONS_00009064,TCONS_00009061,TCONS_00009059,TCONS_00009070,TCONS_00009065,TCONS_00009062,	1:219621703:219815480:-	0	1	ENSG00000080503	SMARCA2	1
XLOC_029673	TCONS_00103601,TCONS_00103616,TCONS_00103610,TCONS_00103602,TCONS_00103617,TCONS_00103614,TCONS_00103611,TCONS_00103609,TCONS_00103603,TCONS_00103599,	8:113824511:113946000:+	0	1	ENSG00000138795	LEF1	1
XLOC_020570	TCONS_00071493,	4:81348988:81352263:+	1	0	NA	NA	NA
XLOC_034970	TCONS_00118253,TCONS_00118255,TCONS_00118252,TCONS_00118256,	X:112010548:112103534:+	0	0	ENSG00000234062	AL390879.2	0
XLOC_029674	TCONS_00103618,	8:114035954:114038813:+	1	0	NA	NA	NA
XLOC_019150	TCONS_00066360,	3:9796042:9806217:-	0	1	ENSG00000160993	ALKBH4	1
XLOC_020571	TCONS_00071494,	4:81349186:81350027:+	1	0	NA	NA	NA
XLOC_029675	TCONS_00103619,TCONS_00103622,TCONS_00103623,TCONS_00103620,TCONS_00103624,TCONS_00103621,	8:114252081:114369315:+	0	1	ENSG00000138801	PAPSS1	1
XLOC_034972	TCONS_00118259,	X:113341720:113343081:+	0	1	ENSG00000183981	MAGEA13P	0
XLOC_019151	TCONS_00066361,TCONS_00066362,	3:9812449:9816645:-	0	1	ENSG00000005075	POLR2J	1
XLOC_020572	TCONS_00071495,	4:81352348:81353402:+	1	0	NA	NA	NA
XLOC_020573	TCONS_00071496,	4:81353932:81355165:+	1	0	NA	NA	NA
XLOC_033193	TCONS_00114009,	AEMK02000425.1:2357:3398:-	1	0	NA	NA	NA
XLOC_034973	TCONS_00118261,	X:113924671:113925807:+	1	0	NA	NA	NA
XLOC_019152	TCONS_00066371,TCONS_00066363,TCONS_00066364,TCONS_00066370,	3:9821272:9846401:-	0	1	ENSG00000105808	RASA4	1
XLOC_020574	TCONS_00071497,	4:81356224:81358982:+	1	0	NA	NA	NA
XLOC_034974	TCONS_00118262,TCONS_00118263,	X:114218450:114250514:+	0	1	ENSG00000101981	F9	1
XLOC_029678	TCONS_00103628,TCONS_00103634,TCONS_00103631,TCONS_00103629,TCONS_00103632,TCONS_00103627,	8:115476750:115706363:+	0	1	ENSG00000145348	TBCK	1
XLOC_020575	TCONS_00071498,	4:81359063:81359894:+	1	0	NA	NA	NA
XLOC_033195	TCONS_00114011,	AEMK02000425.1:33828:34266:-	1	0	NA	NA	NA
XLOC_034975	TCONS_00118264,	X:114251051:114256887:+	1	0	NA	NA	NA
XLOC_029679	TCONS_00103637,TCONS_00103640,TCONS_00103638,TCONS_00103635,TCONS_00103639,TCONS_00103636,	8:116031834:116071347:+	0	1	ENSG00000138785	INTS12	1
XLOC_002659	TCONS_00009077,	1:221008447:221010375:-	1	0	NA	NA	NA
XLOC_019154	TCONS_00066386,TCONS_00066378,TCONS_00066375,TCONS_00066387,TCONS_00066381,TCONS_00066379,TCONS_00066376,TCONS_00066390,TCONS_00066388,TCONS_00066377,TCONS_00066391,TCONS_00066374,TCONS_00066389,	3:9872047:9925844:-	0	1	NA	NA	NA
XLOC_019155	TCONS_00066392,	3:9934760:9944941:-	0	1	ENSG00000188372	ZP3	1
XLOC_020576	TCONS_00071499,	4:81361428:81362582:+	1	0	NA	NA	NA
XLOC_019156	TCONS_00066395,TCONS_00066393,TCONS_00066394,	3:9974869:9977385:-	1	0	NA	NA	NA
XLOC_020577	TCONS_00071503,TCONS_00071500,TCONS_00071504,TCONS_00071501,	4:81365642:81401289:+	0	1	ENSG00000174175	SELP	1
XLOC_034977	TCONS_00118266,	X:114574770:114580601:+	1	0	NA	NA	NA
XLOC_033197	TCONS_00114014,	AEMK02000425.1:67326:67832:-	1	0	NA	NA	NA
XLOC_020578	TCONS_00071506,TCONS_00071512,TCONS_00071507,TCONS_00071513,TCONS_00071508,TCONS_00071511,TCONS_00071509,	4:81403265:81485142:+	0	1	ENSG00000198734	F5	1
XLOC_033198	TCONS_00114015,	AEMK02000425.1:67954:73878:-	1	0	NA	NA	NA
XLOC_006540	TCONS_00022561,TCONS_00022562,	13:26182166:26196800:+	0	1	ENSG00000114853	ZBTB47	1
XLOC_019157	TCONS_00066396,	3:9979720:9981043:-	1	0	NA	NA	NA
XLOC_019158	TCONS_00066398,TCONS_00066397,	3:10037946:10039704:-	0	1	ENSG00000106211	HSPB1	1
XLOC_020579	TCONS_00071514,	4:81493371:81494446:+	1	0	NA	NA	NA
XLOC_033199	TCONS_00114016,	AEMK02000425.1:74849:75647:-	1	0	NA	NA	NA
XLOC_034979	TCONS_00118268,	X:114940233:114941867:+	1	0	NA	NA	NA
XLOC_006542	TCONS_00022571,TCONS_00022569,TCONS_00022566,TCONS_00022567,TCONS_00022564,TCONS_00022570,TCONS_00022568,TCONS_00022565,	13:26306085:26352579:+	0	1	NA	NA	NA
XLOC_006543	TCONS_00022572,TCONS_00022573,	13:26358762:26473775:+	0	1	ENSG00000144649	FAM198A	1
XLOC_010060	TCONS_00035260,	14:41740598:41742009:-	1	0	NA	NA	NA
XLOC_011840	TCONS_00041232,	15:51118633:51119580:-	1	0	NA	NA	NA
XLOC_006544	TCONS_00022576,TCONS_00022577,	13:26503569:26526185:+	0	1	ENSG00000144647	POMGNT2	1
XLOC_024460	TCONS_00085040,TCONS_00085038,TCONS_00085041,TCONS_00085039,	6:53957104:53963502:+	0	1	ENSG00000088002	SULT2B1	1
XLOC_006545	TCONS_00022583,TCONS_00022584,TCONS_00022585,TCONS_00022582,	13:26669233:26724458:+	0	1	ENSG00000163788	SNRK	1
XLOC_010061	TCONS_00035261,TCONS_00035263,	14:41742851:41757846:-	0	1	ENSG00000076248	UNG	1
XLOC_006546	TCONS_00022586,	13:26727266:26729264:+	1	0	NA	NA	NA
XLOC_024462	TCONS_00085043,TCONS_00085044,	6:53978787:53986902:+	0	1	ENSG00000063176	SPHK2	1
XLOC_010062	TCONS_00035267,TCONS_00035273,TCONS_00035270,TCONS_00035265,TCONS_00035271,TCONS_00035269,TCONS_00035272,	14:41765164:41818965:-	0	1	ENSG00000135093	USP30	1
XLOC_010063	TCONS_00035276,TCONS_00035277,TCONS_00035274,TCONS_00035278,TCONS_00035275,	14:41929115:41950663:-	0	1	ENSG00000110887	DAO	1
XLOC_024463	TCONS_00085045,TCONS_00085046,TCONS_00085047,	6:53992891:54024393:+	0	1	ENSG00000232871	SEC1P	0
XLOC_006547	TCONS_00022591,TCONS_00022589,TCONS_00022592,TCONS_00022587,TCONS_00022590,TCONS_00022588,	13:27006119:27056347:+	0	1	ENSG00000011198	ABHD5	1
XLOC_011843	TCONS_00041242,TCONS_00041243,TCONS_00041240,TCONS_00041235,TCONS_00041241,TCONS_00041239,	15:51429513:51511560:-	1	0	NA	NA	NA
XLOC_011844	TCONS_00041236,	15:51436960:51438515:-	1	0	NA	NA	NA
XLOC_006548	TCONS_00022593,	13:27064333:27066825:+	1	0	NA	NA	NA
XLOC_024464	TCONS_00085048,	6:54034335:54044730:+	0	1	ENSG00000176920	FUT2	1
XLOC_010064	TCONS_00035279,	14:42216111:42222655:-	0	1	ENSG00000136003	ISCU	1
XLOC_010065	TCONS_00035281,TCONS_00035280,	14:42257382:42266987:-	0	1	ENSG00000198855	FICD	1
XLOC_028340	TCONS_00099144,TCONS_00099145,	7:29623546:29639140:-	0	1	NA	NA	NA
XLOC_011845	TCONS_00041237,	15:51439417:51440199:-	1	0	NA	NA	NA
XLOC_024465	TCONS_00085050,TCONS_00085051,TCONS_00085049,TCONS_00085052,	6:54053881:54068923:+	1	0	NA	NA	NA
XLOC_011846	TCONS_00041238,	15:51447613:51448317:-	1	0	NA	NA	NA
XLOC_024466	TCONS_00085053,	6:54082606:54084606:+	0	1	ENSG00000105550	FGF21	1
XLOC_028341	TCONS_00099159,TCONS_00099156,TCONS_00099153,TCONS_00099150,TCONS_00099148,TCONS_00099157,TCONS_00099149,TCONS_00099146,TCONS_00099160,TCONS_00099158,TCONS_00099155,TCONS_00099152,	7:29645129:29662887:-	0	1	NA	NA	NA
XLOC_028342	TCONS_00099161,TCONS_00099162,TCONS_00099163,	7:29663391:29674077:-	0	1	NA	NA	NA
XLOC_024467	TCONS_00085054,	6:54120689:54128819:+	1	0	NA	NA	NA
XLOC_010067	TCONS_00035283,	14:42836553:42863739:-	0	1	ENSG00000184571	PIWIL3	1
XLOC_028343	TCONS_00099170,TCONS_00099168,TCONS_00099165,TCONS_00099171,TCONS_00099169,TCONS_00099166,TCONS_00099164,	7:29676854:29681110:-	0	1	NA	NA	NA
XLOC_024468	TCONS_00085057,TCONS_00085055,TCONS_00085056,	6:54171990:54179043:+	0	1	ENSG00000087074	PPP1R15A	1
XLOC_024469	TCONS_00085065,TCONS_00085062,TCONS_00085069,TCONS_00085066,TCONS_00085063,TCONS_00085060,TCONS_00085067,TCONS_00085064,TCONS_00085068,	6:54180038:54229745:+	0	1	NA	NA	NA
XLOC_028344	TCONS_00099173,TCONS_00099174,	7:29686109:29694029:-	1	0	NA	NA	NA
XLOC_028345	TCONS_00099176,TCONS_00099177,TCONS_00099178,TCONS_00099175,	7:29720093:29722065:-	0	1	ENSG00000112514	CUTA	1
XLOC_028346	TCONS_00099179,	7:29803466:29804759:-	1	0	NA	NA	NA
XLOC_015730	TCONS_00054228,	2:66077074:66094535:+	0	1	ENSG00000179271	GADD45GIP1	1
XLOC_028347	TCONS_00099185,TCONS_00099182,TCONS_00099180,TCONS_00099184,	7:29807011:29961466:-	0	1	NA	NA	NA
XLOC_028348	TCONS_00099186,TCONS_00099187,	7:29899039:29929806:-	0	1	ENSG00000137288	UQCC2	1
XLOC_015731	TCONS_00054230,TCONS_00054234,TCONS_00054231,TCONS_00054235,TCONS_00054232,	2:66105314:66118889:+	0	1	ENSG00000179115	FARSA	1
XLOC_015732	TCONS_00054236,	2:66125106:66133192:+	0	1	ENSG00000161860	SYCE2	1
XLOC_001332	TCONS_00004512,TCONS_00004513,	1:252342217:252355968:+	0	1	ENSG00000173258	ZNF483	1
XLOC_028349	TCONS_00099193,TCONS_00099190,TCONS_00099197,TCONS_00099194,TCONS_00099191,TCONS_00099195,TCONS_00099196,	7:29978701:29997101:-	0	1	ENSG00000161904	LEMD2	1
XLOC_001333	TCONS_00004514,	1:252364489:252366488:+	1	0	NA	NA	NA
XLOC_015734	TCONS_00054241,TCONS_00054239,TCONS_00054240,TCONS_00054238,	2:66149861:66152857:+	0	1	ENSG00000105612	DNASE2	1
XLOC_001334	TCONS_00004515,	1:252366622:252367787:+	1	0	NA	NA	NA
XLOC_019610	TCONS_00068220,	3:55070900:55071837:-	1	0	NA	NA	NA
XLOC_001335	TCONS_00004516,	1:252368281:252371344:+	1	0	NA	NA	NA
XLOC_005210	TCONS_00017636,TCONS_00017633,TCONS_00017637,TCONS_00017638,	12:31206680:31272764:+	0	1	ENSG00000141198	TOM1L1	1
XLOC_001336	TCONS_00004520,TCONS_00004518,TCONS_00004521,TCONS_00004519,TCONS_00004522,TCONS_00004517,	1:252426353:252444369:+	0	1	ENSG00000059769	DNAJC25	1
XLOC_015736	TCONS_00054253,TCONS_00054250,TCONS_00054248,TCONS_00054245,TCONS_00054251,TCONS_00054243,TCONS_00054252,	2:66207560:66239671:+	0	1	NA	NA	NA
XLOC_019611	TCONS_00068230,TCONS_00068225,TCONS_00068222,TCONS_00068229,TCONS_00068226,TCONS_00068224,	3:55147375:55180682:-	0	1	NA	NA	NA
XLOC_015737	TCONS_00054256,TCONS_00054254,TCONS_00054255,	2:66262372:66266064:+	0	1	ENSG00000123144	TRIR	1
XLOC_019612	TCONS_00068231,	3:55180863:55186342:-	1	0	NA	NA	NA
XLOC_001337	TCONS_00004527,TCONS_00004524,TCONS_00004525,TCONS_00004526,	1:252453003:252459981:+	0	1	ENSG00000242616	GNG10	1
XLOC_005212	TCONS_00017640,	12:31298157:31469457:+	0	1	NA	NA	NA
XLOC_015738	TCONS_00054266,TCONS_00054263,TCONS_00054258,TCONS_00054261,	2:66270123:66297213:+	0	1	NA	NA	NA
XLOC_019613	TCONS_00068232,	3:55186961:55198128:-	0	1	ENSG00000273045	C2orf15	1
XLOC_005213	TCONS_00017641,	12:31473719:31478828:+	1	0	NA	NA	NA
XLOC_001338	TCONS_00004535,TCONS_00004532,TCONS_00004536,TCONS_00004533,TCONS_00004530,TCONS_00004528,TCONS_00004537,TCONS_00004534,TCONS_00004531,TCONS_00004529,	1:252651998:252691024:+	0	1	ENSG00000148154	UGCG	1
XLOC_001339	TCONS_00004538,	1:252956276:252960932:+	1	0	NA	NA	NA
XLOC_005214	TCONS_00017644,TCONS_00017642,TCONS_00017643,	12:31589410:31644080:+	0	1	ENSG00000108924	HLF	1
XLOC_019615	TCONS_00068235,TCONS_00068236,	3:55452608:55457066:-	1	0	NA	NA	NA
XLOC_005215	TCONS_00017647,TCONS_00017648,TCONS_00017649,TCONS_00017646,	12:32043774:32075998:+	0	1	ENSG00000141179	PCTP	1
XLOC_033656	TCONS_00114966,TCONS_00114963,TCONS_00114964,TCONS_00114965,	AEMK02000518.1:37140:51285:-	0	1	NA	NA	NA
XLOC_005216	TCONS_00017650,	12:32084349:32087058:+	1	0	NA	NA	NA
XLOC_019616	TCONS_00068237,TCONS_00068238,	3:55668026:55677343:-	0	1	ENSG00000115446	UNC50	1
XLOC_019617	TCONS_00068239,	3:55672537:55673649:-	0	0	NA	NA	NA
XLOC_005217	TCONS_00017651,	12:32087126:32089844:+	1	0	NA	NA	NA
XLOC_019618	TCONS_00068245,TCONS_00068242,TCONS_00068249,TCONS_00068240,TCONS_00068252,TCONS_00068247,TCONS_00068244,TCONS_00068241,TCONS_00068253,TCONS_00068250,TCONS_00068248,	3:55710977:55834368:-	0	1	ENSG00000040933	INPP4A	1
XLOC_005218	TCONS_00017652,	12:32095113:32096327:+	1	0	NA	NA	NA
XLOC_005219	TCONS_00017653,	12:32096388:32100274:+	1	0	NA	NA	NA
XLOC_003980	TCONS_00013633,	11:4739225:4740499:+	1	0	NA	NA	NA
XLOC_024920	TCONS_00086722,TCONS_00086720,	6:83581362:83585994:+	0	1	ENSG00000197245	FAM110D	1
XLOC_010520	TCONS_00036887,	14:104190582:104194322:-	1	0	NA	NA	NA
XLOC_003981	TCONS_00013638,TCONS_00013635,TCONS_00013639,TCONS_00013636,TCONS_00013634,	11:4746438:4751090:+	0	1	ENSG00000122035	RASL11A	1
XLOC_003982	TCONS_00013644,TCONS_00013645,TCONS_00013642,TCONS_00013649,TCONS_00013646,TCONS_00013643,	11:4857007:4870527:+	0	1	ENSG00000122034	GTF3A	1
XLOC_009100	TCONS_00031692,TCONS_00031687,TCONS_00031699,TCONS_00031696,TCONS_00031693,TCONS_00031697,TCONS_00031694,TCONS_00031689,TCONS_00031686,TCONS_00031698,TCONS_00031695,	14:46653846:46726487:+	0	1	ENSG00000186575	NF2	1
XLOC_024921	TCONS_00086724,TCONS_00086725,TCONS_00086723,	6:83590853:83596958:+	0	1	ENSG00000142684	ZNF593	1
XLOC_010521	TCONS_00036895,TCONS_00036903,TCONS_00036896,TCONS_00036893,TCONS_00036904,TCONS_00036890,TCONS_00036905,TCONS_00036891,	14:104767783:104941440:-	0	1	ENSG00000138119	MYOF	1
XLOC_023141	TCONS_00080359,	5:13269522:13272756:-	1	0	NA	NA	NA
XLOC_010522	TCONS_00036909,TCONS_00036906,TCONS_00036907,TCONS_00036908,	14:105036961:105045362:-	0	1	ENSG00000138207	RBP4	1
XLOC_023142	TCONS_00080362,TCONS_00080361,	5:13375904:13397676:-	0	1	ENSG00000151135	TMEM263	1
XLOC_024922	TCONS_00086726,	6:83598372:83608612:+	0	1	ENSG00000142675	CNKSR1	1
XLOC_003984	TCONS_00013651,	11:5044332:5045939:+	0	1	NA	NA	NA
XLOC_009102	TCONS_00031702,	14:46783338:46786218:+	0	1	ENSG00000184076	UQCR10	1
XLOC_010523	TCONS_00036910,	14:105046159:105048673:-	1	0	NA	NA	NA
XLOC_023143	TCONS_00080365,TCONS_00080374,TCONS_00080371,TCONS_00080369,TCONS_00080366,TCONS_00080363,TCONS_00080372,TCONS_00080373,	5:13468933:13585781:-	0	1	ENSG00000111785	RIC8B	1
XLOC_010524	TCONS_00036911,	14:105048967:105049538:-	1	0	NA	NA	NA
XLOC_023144	TCONS_00080386,TCONS_00080383,TCONS_00080387,TCONS_00080388,TCONS_00080385,TCONS_00080382,	5:13732003:13926729:-	0	1	ENSG00000013503	POLR3B	1
XLOC_003985	TCONS_00013655,TCONS_00013652,	11:5065954:5089511:+	0	1	NA	NA	NA
XLOC_009103	TCONS_00031707,TCONS_00031704,TCONS_00031710,TCONS_00031705,TCONS_00031711,TCONS_00031706,	14:46874972:47023611:+	0	1	ENSG00000100330	MTMR3	1
XLOC_024924	TCONS_00086739,TCONS_00086736,TCONS_00086733,TCONS_00086730,TCONS_00086728,TCONS_00086734,TCONS_00086731,TCONS_00086738,TCONS_00086735,TCONS_00086732,	6:83651009:83686670:+	0	1	ENSG00000130695	CEP85	1
XLOC_009104	TCONS_00031714,	14:47081212:47160971:+	0	1	ENSG00000176635	HORMAD2	1
XLOC_024925	TCONS_00086740,	6:83687604:83689075:+	0	1	ENSG00000142669	SH3BGRL3	1
XLOC_010525	TCONS_00036912,	14:105116677:105118606:-	1	0	NA	NA	NA
XLOC_014400	TCONS_00049816,	18:37587486:37626192:+	0	0	NA	NA	NA
XLOC_023145	TCONS_00080391,TCONS_00080389,TCONS_00080390,	5:13934095:13983089:-	0	1	ENSG00000166046	TCP11L2	1
XLOC_027020	TCONS_00094710,	7:8752093:8760212:+	0	1	ENSG00000078401	EDN1	1
XLOC_028800	TCONS_00100690,	7:77140539:77140808:-	0	0	NA	NA	NA
XLOC_000001	TCONS_00000001,TCONS_00000002,	1:561:4106:+	1	0	NA	NA	NA
XLOC_009105	TCONS_00031720,TCONS_00031715,TCONS_00031719,TCONS_00031716,TCONS_00031722,TCONS_00031717,TCONS_00031723,	14:47245826:47250077:+	1	0	NA	NA	NA
XLOC_024926	TCONS_00086744,TCONS_00086741,TCONS_00086742,TCONS_00086743,	6:83723686:83737494:+	0	1	ENSG00000169442	CD52	1
XLOC_010526	TCONS_00036914,TCONS_00036920,TCONS_00036918,TCONS_00036915,TCONS_00036919,TCONS_00036916,TCONS_00036913,TCONS_00036917,	14:105122491:105169869:-	0	1	ENSG00000148690	FRA10AC1	1
XLOC_014401	TCONS_00049817,	18:37628190:37629321:+	1	0	NA	NA	NA
XLOC_028801	TCONS_00100714,TCONS_00100695,TCONS_00100696,TCONS_00100713,TCONS_00100697,TCONS_00100694,	7:77152567:77236203:-	0	1	NA	NA	NA
XLOC_027021	TCONS_00094711,TCONS_00094718,	7:9345449:9666850:+	0	1	ENSG00000112137	PHACTR1	1
XLOC_023146	TCONS_00080392,	5:14098885:14101046:-	1	0	NA	NA	NA
XLOC_014402	TCONS_00049818,	18:37629867:37633557:+	1	0	NA	NA	NA
XLOC_023147	TCONS_00080393,	5:14425297:14425862:-	1	0	NA	NA	NA
XLOC_027022	TCONS_00094722,TCONS_00094723,TCONS_00094720,TCONS_00094724,TCONS_00094725,	7:9944248:9968543:+	0	1	ENSG00000124523	SIRT5	1
XLOC_000002	TCONS_00000006,TCONS_00000003,	1:22289:40113:+	0	1	ENSG00000008018	PSMB1	1
XLOC_003988	TCONS_00013659,	11:5333916:5334504:+	1	0	ENSG00000260704	LINC00543	0
XLOC_009106	TCONS_00031724,	14:47336948:47338383:+	1	0	NA	NA	NA
XLOC_003989	TCONS_00013660,	11:5362353:5363605:+	1	0	NA	NA	NA
XLOC_009107	TCONS_00031725,	14:47341323:47349662:+	0	1	ENSG00000187860	CCDC157	1
XLOC_010528	TCONS_00036926,TCONS_00036923,TCONS_00036924,TCONS_00036928,TCONS_00036925,	14:105769453:105806354:-	0	1	ENSG00000173145	NOC3L	1
XLOC_014403	TCONS_00049819,	18:37637981:37639114:+	1	0	NA	NA	NA
XLOC_023148	TCONS_00080394,	5:14712283:14714273:-	1	0	NA	NA	NA
XLOC_027023	TCONS_00094726,	7:9971204:9976269:+	0	1	ENSG00000225921	NOL7	1
XLOC_028803	TCONS_00100700,	7:77171479:77172859:-	0	1	ENSG00000211802	TRAV22	1
XLOC_000003	TCONS_00000007,TCONS_00000010,TCONS_00000008,TCONS_00000009,	1:198992:211342:+	0	1	ENSG00000198719	DLL1	1
XLOC_023149	TCONS_00080397,TCONS_00080395,TCONS_00080396,	5:14720117:14766682:-	0	1	ENSG00000235162	C12orf75	1
XLOC_027024	TCONS_00094727,	7:10084879:10085858:+	0	0	NA	NA	NA
XLOC_028804	TCONS_00100701,	7:77181835:77182972:-	0	0	NA	NA	NA
XLOC_009108	TCONS_00031732,TCONS_00031727,TCONS_00031739,TCONS_00031736,TCONS_00031733,TCONS_00031728,TCONS_00031737,TCONS_00031734,TCONS_00031731,TCONS_00031726,TCONS_00031740,	14:47369457:47396709:+	0	1	NA	NA	NA
XLOC_024929	TCONS_00086759,TCONS_00086756,TCONS_00086748,TCONS_00086757,TCONS_00086751,TCONS_00086749,TCONS_00086760,TCONS_00086758,	6:83823220:83863485:+	0	1	NA	NA	NA
XLOC_014404	TCONS_00049827,TCONS_00049824,TCONS_00049821,TCONS_00049825,TCONS_00049822,TCONS_00049826,TCONS_00049823,TCONS_00049820,	18:37708310:37793150:+	0	1	ENSG00000164542	KIAA0895	1
XLOC_010529	TCONS_00036931,TCONS_00036935,TCONS_00036932,TCONS_00036936,TCONS_00036933,TCONS_00036937,TCONS_00036934,	14:105922217:105966996:-	0	1	ENSG00000119969	HELLS	1
XLOC_027025	TCONS_00094729,	7:10090464:10092849:+	1	1	NA	NA	NA
XLOC_028805	TCONS_00100703,	7:77189980:77190270:-	0	0	NA	NA	NA
XLOC_000005	TCONS_00000012,	1:418370:423256:+	1	0	NA	NA	NA
XLOC_009109	TCONS_00031741,TCONS_00031750,	14:47436100:47526704:+	0	1	ENSG00000100036	SLC35E4	1
XLOC_007870	TCONS_00027527,TCONS_00027530,TCONS_00027528,TCONS_00027531,TCONS_00027529,TCONS_00027526,	13:50396527:50436257:-	0	1	ENSG00000163378	EOGT	1
XLOC_006090	TCONS_00020974,TCONS_00020971,TCONS_00020969,TCONS_00020966,TCONS_00020975,TCONS_00020972,TCONS_00020967,TCONS_00020964,TCONS_00020973,TCONS_00020970,TCONS_00020968,	12:44625604:44636301:-	0	1	ENSG00000004142	POLDIP2	1
XLOC_027026	TCONS_00094730,	7:10103709:10104538:+	1	0	NA	NA	NA
XLOC_028806	TCONS_00100704,	7:77193631:77194251:-	0	1	ENSG00000258905	TRAV32	0
XLOC_006091	TCONS_00020976,	12:44647310:44648226:-	0	1	ENSG00000274529	SEBOX	1
XLOC_027027	TCONS_00094731,	7:10245380:10245784:+	1	0	NA	NA	NA
XLOC_028807	TCONS_00100709,	7:77212867:77213151:-	0	0	NA	NA	NA
XLOC_000007	TCONS_00000015,	1:540974:542684:+	0	1	ENSG00000184786	TCTE3	1
XLOC_007871	TCONS_00027532,TCONS_00027544,TCONS_00027541,TCONS_00027539,TCONS_00027536,TCONS_00027533,TCONS_00027542,TCONS_00027537,TCONS_00027534,TCONS_00027543,TCONS_00027540,TCONS_00027538,	13:50439791:50477368:-	0	1	ENSG00000144747	TMF1	1
XLOC_007872	TCONS_00027547,TCONS_00027548,TCONS_00027545,TCONS_00027546,	13:50479263:50504880:-	0	1	ENSG00000144744	UBA3	1
XLOC_014408	TCONS_00049833,TCONS_00049831,TCONS_00049832,	18:38284309:38326392:+	0	1	ENSG00000122557	HERPUD2	1
XLOC_006092	TCONS_00020977,TCONS_00020978,	12:44650622:44655180:-	0	1	ENSG00000109072	VTN	1
XLOC_000008	TCONS_00000024,TCONS_00000021,TCONS_00000019,TCONS_00000022,TCONS_00000017,TCONS_00000020,TCONS_00000018,	1:555355:578329:+	0	1	ENSG00000130024	PHF10	1
XLOC_027029	TCONS_00094737,TCONS_00094734,TCONS_00094735,TCONS_00094736,TCONS_00094733,	7:10359211:10387206:+	0	1	ENSG00000112149	CD83	1
XLOC_028809	TCONS_00100712,	7:77227729:77228004:-	0	0	NA	NA	NA
XLOC_000009	TCONS_00000027,TCONS_00000030,TCONS_00000029,	1:578465:720181:+	0	1	ENSG00000184465	WDR27	1
XLOC_014409	TCONS_00049836,TCONS_00049835,	18:38635526:38681671:+	0	1	ENSG00000164532	TBX20	1
XLOC_006093	TCONS_00020980,TCONS_00020981,	12:44677538:44686292:-	0	1	ENSG00000076351	SLC46A1	1
XLOC_006094	TCONS_00020986,TCONS_00020983,TCONS_00020987,TCONS_00020990,TCONS_00020988,	12:44801267:44821065:-	0	1	NA	NA	NA
XLOC_025790	TCONS_00090010,TCONS_00090011,TCONS_00090009,TCONS_00090006,TCONS_00090007,	6:47617072:47639195:-	0	1	NA	NA	NA
XLOC_011390	TCONS_00039883,	15:121483913:121490909:+	1	1	NA	NA	NA
XLOC_007874	TCONS_00027567,TCONS_00027564,TCONS_00027556,TCONS_00027553,TCONS_00027565,TCONS_00027557,TCONS_00027554,TCONS_00027566,TCONS_00027563,TCONS_00027560,TCONS_00027555,	13:50600902:50979731:-	0	1	ENSG00000114541	FRMD4B	1
XLOC_011391	TCONS_00039884,	15:121497336:121502134:+	1	1	NA	NA	NA
XLOC_006095	TCONS_00020994,TCONS_00020991,TCONS_00020995,TCONS_00020992,TCONS_00020993,	12:44823014:44848527:-	0	1	NA	NA	NA
XLOC_025791	TCONS_00090016,TCONS_00090013,TCONS_00090022,TCONS_00090023,TCONS_00090020,TCONS_00090018,TCONS_00090015,TCONS_00090012,TCONS_00090021,TCONS_00090019,	6:47643486:47657820:-	0	1	ENSG00000104824	HNRNPL	1
XLOC_006096	TCONS_00020997,	12:44851447:44852406:-	1	0	NA	NA	NA
XLOC_025792	TCONS_00090030,TCONS_00090028,TCONS_00090042,TCONS_00090037,TCONS_00090034,TCONS_00090031,TCONS_00090026,TCONS_00090040,TCONS_00090038,TCONS_00090035,TCONS_00090041,TCONS_00090024,TCONS_00090039,TCONS_00090036,TCONS_00090033,	6:47663105:47766129:-	0	1	NA	NA	NA
XLOC_007877	TCONS_00027581,TCONS_00027579,TCONS_00027576,TCONS_00027588,TCONS_00027585,TCONS_00027582,TCONS_00027577,TCONS_00027574,TCONS_00027586,TCONS_00027583,TCONS_00027580,TCONS_00027575,TCONS_00027587,	13:52346704:52974508:-	0	1	ENSG00000114861	FOXP1	1
XLOC_032332	TCONS_00112205,TCONS_00112203,TCONS_00112204,	9:107670078:107747250:-	0	1	ENSG00000091136	LAMB1	1
XLOC_006097	TCONS_00021001,TCONS_00021010,TCONS_00021008,TCONS_00021005,TCONS_00020998,TCONS_00021002,TCONS_00021009,TCONS_00021006,TCONS_00020999,	12:44852925:44893483:-	0	1	NA	NA	NA
XLOC_025793	TCONS_00090025,	6:47665860:47667649:-	1	0	NA	NA	NA
XLOC_011393	TCONS_00039893,TCONS_00039890,TCONS_00039888,TCONS_00039891,TCONS_00039889,TCONS_00039886,TCONS_00039892,TCONS_00039887,	15:121507531:121515303:+	0	1	ENSG00000144591	GMPPA	1
XLOC_006098	TCONS_00021011,	12:44896789:44907103:-	0	1	ENSG00000132581	SDF2	1
XLOC_025794	TCONS_00090048,TCONS_00090054,TCONS_00090051,TCONS_00090052,TCONS_00090053,TCONS_00090050,	6:47733401:47759658:-	0	1	ENSG00000269190	FBXO17	1
XLOC_025795	TCONS_00090045,TCONS_00090046,TCONS_00090047,TCONS_00090044,	6:47715421:47728327:-	0	1	ENSG00000104835	SARS2	1
XLOC_011395	TCONS_00039896,	15:121522630:121547917:+	0	1	ENSG00000072182	ASIC4	1
XLOC_007879	TCONS_00027590,	13:53078857:53079926:-	1	0	NA	NA	NA
XLOC_032334	TCONS_00112212,	9:107923538:107924359:-	1	0	NA	NA	NA
XLOC_011396	TCONS_00039897,	15:121553694:121559869:+	0	1	ENSG00000188760	TMEM198	1
XLOC_032335	TCONS_00112213,	9:107925374:107926810:-	1	0	NA	NA	NA
XLOC_032336	TCONS_00112214,	9:107928765:108247749:-	0	1	ENSG00000091129	NRCAM	1
XLOC_011398	TCONS_00039901,TCONS_00039905,TCONS_00039902,TCONS_00039906,	15:121604104:121619089:+	0	1	ENSG00000144589	STK11IP	1
XLOC_011399	TCONS_00039909,	15:121630316:121643545:+	0	1	ENSG00000114923	SLC4A3	1
XLOC_032338	TCONS_00112234,TCONS_00112231,TCONS_00112229,TCONS_00112235,TCONS_00112232,TCONS_00112233,TCONS_00112230,	9:108271337:108320579:-	0	1	ENSG00000135241	PNPLA8	1
XLOC_029680	TCONS_00103645,TCONS_00103646,TCONS_00103647,TCONS_00103644,TCONS_00103641,	8:116158074:116353376:+	0	1	ENSG00000138777	PPA2	1
XLOC_002660	TCONS_00009086,TCONS_00009080,TCONS_00009081,TCONS_00009079,TCONS_00009090,TCONS_00009088,TCONS_00009089,	1:221013400:221218875:-	0	1	NA	NA	NA
XLOC_015280	TCONS_00052833,	2:12194340:12198354:+	0	0	ENSG00000254704	AP002358.2	0
XLOC_029681	TCONS_00103648,	8:116648190:116650218:+	1	0	NA	NA	NA
XLOC_015281	TCONS_00052837,TCONS_00052834,TCONS_00052835,	2:12279589:12302682:+	1	0	NA	NA	NA
XLOC_023600	TCONS_00081946,	5:64178564:64180060:-	1	0	NA	NA	NA
XLOC_002662	TCONS_00009095,	1:221245723:221254232:-	1	0	NA	NA	NA
XLOC_015282	TCONS_00052839,TCONS_00052838,	2:12330761:12337401:+	0	1	ENSG00000156689	GLYATL2	1
XLOC_023601	TCONS_00081947,TCONS_00081959,TCONS_00081956,TCONS_00081953,TCONS_00081950,TCONS_00081954,TCONS_00081951,TCONS_00081949,TCONS_00081960,TCONS_00081958,TCONS_00081955,	5:64188186:64210130:-	0	1	NA	NA	NA
XLOC_029682	TCONS_00103649,	8:116658207:116660997:+	1	0	NA	NA	NA
XLOC_029683	TCONS_00103651,	8:117097853:117124816:+	0	1	ENSG00000168772	CXXC4	1
XLOC_002663	TCONS_00009098,TCONS_00009100,TCONS_00009096,TCONS_00009101,TCONS_00009097,	1:221256607:221492199:-	0	1	ENSG00000107099	DOCK8	1
XLOC_015283	TCONS_00052842,	2:12358547:12359200:+	1	0	ENSG00000254926	AP000445.2	0
XLOC_023602	TCONS_00081961,	5:64244266:64244534:-	1	0	NA	NA	NA
XLOC_023603	TCONS_00081967,TCONS_00081964,TCONS_00081970,TCONS_00081965,TCONS_00081962,TCONS_00081971,TCONS_00081963,TCONS_00081972,	5:64269552:64278558:-	0	1	ENSG00000111321	LTBR	1
XLOC_020580	TCONS_00071520,TCONS_00071515,TCONS_00071519,TCONS_00071516,TCONS_00071517,	4:81509919:81536497:+	0	1	ENSG00000117479	SLC19A2	1
XLOC_034980	TCONS_00118269,TCONS_00118270,	X:114995122:115022226:+	1	0	NA	NA	NA
XLOC_015284	TCONS_00052856,TCONS_00052850,TCONS_00052848,TCONS_00052854,TCONS_00052851,TCONS_00052849,TCONS_00052846,TCONS_00052843,TCONS_00052852,TCONS_00052847,	2:12364409:12425576:+	0	1	NA	NA	NA
XLOC_029685	TCONS_00103662,TCONS_00103663,TCONS_00103660,TCONS_00103661,TCONS_00103659,TCONS_00103656,	8:117888970:117966204:+	0	1	ENSG00000138778	CENPE	1
XLOC_002665	TCONS_00009108,	1:221972266:221973455:-	1	0	NA	NA	NA
XLOC_015285	TCONS_00052858,	2:12472734:12475430:+	1	1	NA	NA	NA
XLOC_019160	TCONS_00066414,TCONS_00066411,TCONS_00066409,TCONS_00066406,TCONS_00066403,TCONS_00066400,TCONS_00066415,TCONS_00066412,TCONS_00066407,TCONS_00066404,TCONS_00066416,TCONS_00066413,TCONS_00066410,TCONS_00066408,TCONS_00066405,	3:10118775:10132962:-	0	1	ENSG00000146701	MDH2	1
XLOC_023604	TCONS_00081976,TCONS_00081973,	5:64331080:64350705:-	0	1	ENSG00000008323	PLEKHG6	1
XLOC_020581	TCONS_00071525,	4:81562000:81593118:+	0	1	ENSG00000117477	CCDC181	1
XLOC_034981	TCONS_00118271,	X:115110684:115111735:+	1	0	NA	NA	NA
XLOC_020582	TCONS_00071532,TCONS_00071527,TCONS_00071533,	4:81639167:81915931:+	0	1	ENSG00000143156	NME7	1
XLOC_034982	TCONS_00118272,	X:115113798:115114918:+	1	0	NA	NA	NA
XLOC_029686	TCONS_00103671,TCONS_00103666,TCONS_00103667,TCONS_00103670,	8:117968377:117995216:+	0	1	ENSG00000164039	BDH2	1
XLOC_002666	TCONS_00009110,	1:222758442:222990017:-	0	1	ENSG00000107282	APBA1	1
XLOC_015286	TCONS_00052859,TCONS_00052860,	2:12532553:12582753:+	0	1	ENSG00000110031	LPXN	1
XLOC_019161	TCONS_00066423,TCONS_00066424,TCONS_00066419,TCONS_00066417,	3:10211187:10272189:-	0	1	ENSG00000127948	POR	1
XLOC_023605	TCONS_00081978,	5:64420179:64459820:-	0	1	ENSG00000010278	CD9	1
XLOC_019162	TCONS_00066431,TCONS_00066426,TCONS_00066435,TCONS_00066432,TCONS_00066427,TCONS_00066433,TCONS_00066430,TCONS_00066428,TCONS_00066437,	3:10296284:10309638:-	0	1	ENSG00000005486	RHBDD2	1
XLOC_023606	TCONS_00081982,	5:65049262:65121808:-	0	1	ENSG00000185652	NTF3	1
XLOC_034983	TCONS_00118273,	X:115116405:115117789:+	1	0	NA	NA	NA
XLOC_029687	TCONS_00103674,TCONS_00103680,TCONS_00103678,TCONS_00103675,TCONS_00103673,	8:117996843:118128281:+	0	1	NA	NA	NA
XLOC_034984	TCONS_00118274,	X:115117999:115121019:+	1	0	NA	NA	NA
XLOC_029688	TCONS_00103682,	8:118143011:118147656:+	1	0	NA	NA	NA
XLOC_002668	TCONS_00009112,	1:223016640:223024604:-	1	0	NA	NA	NA
XLOC_020584	TCONS_00071539,TCONS_00071536,TCONS_00071537,	4:82132612:82166320:+	0	0	ENSG00000203601	LINC00970	0
XLOC_023608	TCONS_00081985,	5:65439357:65442124:-	0	1	ENSG00000130037	KCNA5	1
XLOC_029689	TCONS_00103683,	8:118149624:118152634:+	1	0	NA	NA	NA
XLOC_002669	TCONS_00009114,TCONS_00009118,TCONS_00009115,TCONS_00009116,TCONS_00009113,	1:223028328:223089666:-	0	1	ENSG00000188647	PTAR1	1
XLOC_019164	TCONS_00066440,TCONS_00066441,TCONS_00066439,	3:10631295:10642101:-	0	1	ENSG00000106133	NSUN5P2	0
XLOC_031000	TCONS_00108032,TCONS_00108027,TCONS_00108033,TCONS_00108030,TCONS_00108028,TCONS_00108034,TCONS_00108031,TCONS_00108029,	9:64460529:64478553:+	0	1	ENSG00000122188	LAX1	1
XLOC_023609	TCONS_00081987,	5:65562170:65563657:-	0	1	ENSG00000111262	KCNA1	1
XLOC_020586	TCONS_00071544,TCONS_00071542,TCONS_00071543,	4:82287651:82321850:+	0	1	ENSG00000143196	DPT	1
XLOC_031001	TCONS_00108035,	9:64482036:64483928:+	1	0	NA	NA	NA
XLOC_031002	TCONS_00108036,	9:64484469:64486037:+	1	0	NA	NA	NA
XLOC_019167	TCONS_00066447,TCONS_00066450,TCONS_00066448,	3:10761461:10844544:-	0	1	ENSG00000009954	BAZ1B	1
XLOC_006550	TCONS_00022595,	13:27452511:27454528:+	1	0	ENSG00000261786	AC006058.1	0
XLOC_034989	TCONS_00118280,TCONS_00118279,	X:115580707:115583129:+	0	1	ENSG00000182195	LDOC1	1
XLOC_031003	TCONS_00108037,	9:64487301:64488664:+	1	0	NA	NA	NA
XLOC_019168	TCONS_00066463,TCONS_00066458,TCONS_00066455,TCONS_00066452,TCONS_00066461,TCONS_00066459,TCONS_00066456,TCONS_00066453,TCONS_00066462,TCONS_00066457,TCONS_00066454,	3:10850348:10892406:-	0	1	NA	NA	NA
XLOC_020589	TCONS_00071547,TCONS_00071548,	4:82794797:82802341:+	1	0	NA	NA	NA
XLOC_006552	TCONS_00022598,TCONS_00022606,TCONS_00022603,TCONS_00022600,TCONS_00022607,TCONS_00022610,TCONS_00022597,TCONS_00022608,	13:27574721:27643943:+	0	1	ENSG00000173769	TOPAZ1	1
XLOC_031004	TCONS_00108038,	9:64490953:64492440:+	1	0	NA	NA	NA
XLOC_019169	TCONS_00066467,TCONS_00066468,TCONS_00066465,TCONS_00066471,	3:10894153:10934083:-	0	1	ENSG00000009950	MLXIPL	1
XLOC_031005	TCONS_00108039,	9:64492554:64493904:+	1	0	NA	NA	NA
XLOC_006553	TCONS_00022617,TCONS_00022614,TCONS_00022618,TCONS_00022615,TCONS_00022612,TCONS_00022619,TCONS_00022616,TCONS_00022613,	13:27647870:27703546:+	0	1	ENSG00000179152	TCAIM	1
XLOC_011850	TCONS_00041250,	15:52435242:52438818:-	1	0	NA	NA	NA
XLOC_024470	TCONS_00085070,	6:54231121:54232753:+	0	1	ENSG00000087086	FTL	1
XLOC_031006	TCONS_00108043,TCONS_00108044,TCONS_00108041,TCONS_00108050,TCONS_00108045,TCONS_00108042,TCONS_00108049,TCONS_00108046,	9:64519072:64555899:+	0	1	NA	NA	NA
XLOC_011851	TCONS_00041254,TCONS_00041251,TCONS_00041255,TCONS_00041261,TCONS_00041256,TCONS_00041253,	15:52630687:52839027:-	0	1	ENSG00000157168	NRG1	1
XLOC_006555	TCONS_00022629,TCONS_00022623,TCONS_00022627,TCONS_00022624,TCONS_00022621,TCONS_00022625,TCONS_00022622,	13:27839195:27855920:+	0	1	ENSG00000196345	ZKSCAN7	1
XLOC_024471	TCONS_00085077,TCONS_00085074,	6:54250531:54266893:+	0	1	ENSG00000183207	RUVBL2	1
XLOC_010071	TCONS_00035293,TCONS_00035290,TCONS_00035288,TCONS_00035294,TCONS_00035291,TCONS_00035295,	14:44049703:44073957:-	0	1	ENSG00000100099	HPS4	1
XLOC_031007	TCONS_00108052,TCONS_00108053,TCONS_00108051,	9:64560511:64567008:+	0	1	ENSG00000182004	SNRPE	1
XLOC_010072	TCONS_00035299,TCONS_00035305,TCONS_00035302,TCONS_00035306,TCONS_00035300,	14:44092218:44118132:-	0	1	ENSG00000100109	TFIP11	1
XLOC_031008	TCONS_00108058,TCONS_00108055,TCONS_00108064,TCONS_00108061,TCONS_00108059,TCONS_00108056,TCONS_00108065,TCONS_00108062,TCONS_00108057,TCONS_00108066,TCONS_00108063,TCONS_00108060,	9:64731740:64780935:+	0	1	ENSG00000143842	SOX13	1
XLOC_011852	TCONS_00041262,	15:53954968:53958209:-	1	0	NA	NA	NA
XLOC_006556	TCONS_00022631,TCONS_00022630,	13:27861976:27868838:+	0	1	NA	NA	NA
XLOC_011853	TCONS_00041263,	15:53958458:53959816:-	1	0	NA	NA	NA
XLOC_006557	TCONS_00022632,	13:27872151:27873545:+	1	0	NA	NA	NA
XLOC_024473	TCONS_00085082,TCONS_00085078,TCONS_00085081,TCONS_00085079,	6:54288367:54308064:+	0	1	ENSG00000104852	SNRNP70	1
XLOC_010073	TCONS_00035307,TCONS_00035310,TCONS_00035308,TCONS_00035311,TCONS_00035309,	14:44122132:44186493:-	0	1	ENSG00000128294	TPST2	1
XLOC_010074	TCONS_00035313,TCONS_00035314,	14:44193947:44206339:-	0	1	ENSG00000100122	CRYBB1	1
XLOC_011854	TCONS_00041268,TCONS_00041265,TCONS_00041274,TCONS_00041271,TCONS_00041269,TCONS_00041266,TCONS_00041264,TCONS_00041270,	15:53966884:54094997:-	0	1	ENSG00000165392	WRN	1
XLOC_006558	TCONS_00022634,TCONS_00022643,TCONS_00022640,TCONS_00022635,TCONS_00022641,TCONS_00022636,TCONS_00022637,	13:27875474:27919279:+	0	1	NA	NA	NA
XLOC_024474	TCONS_00085086,TCONS_00085083,TCONS_00085087,TCONS_00085084,TCONS_00085085,	6:54309536:54313138:+	0	1	ENSG00000104863	LIN7B	1
XLOC_006559	TCONS_00022644,	13:27919898:27922339:+	1	0	ENSG00000272077	AC124045.1	0
XLOC_024475	TCONS_00085094,TCONS_00085091,TCONS_00085089,TCONS_00085093,	6:54313981:54337394:+	0	1	ENSG00000177380	PPFIA3	1
XLOC_010075	TCONS_00035315,	14:44251812:44252367:-	1	0	NA	NA	NA
XLOC_011855	TCONS_00041275,	15:54329598:54332535:-	1	0	NA	NA	NA
XLOC_011856	TCONS_00041276,	15:54333176:54334677:-	1	0	NA	NA	NA
XLOC_024476	TCONS_00085098,TCONS_00085100,TCONS_00085099,TCONS_00085096,	6:54342508:54377602:+	0	1	ENSG00000130529	TRPM4	1
XLOC_010076	TCONS_00035316,TCONS_00035317,	14:44879337:44894574:-	1	0	NA	NA	NA
XLOC_010077	TCONS_00035318,	14:45096429:45140570:-	0	1	ENSG00000169184	MN1	1
XLOC_011857	TCONS_00041277,	15:54334823:54336025:-	1	0	NA	NA	NA
XLOC_011858	TCONS_00041278,	15:54338972:54339839:-	1	0	NA	NA	NA
XLOC_024478	TCONS_00085110,TCONS_00085108,TCONS_00085111,TCONS_00085109,TCONS_00085106,TCONS_00085103,TCONS_00085107,TCONS_00085104,TCONS_00085113,	6:54440695:54452214:+	0	1	ENSG00000104894	CD37	1
XLOC_028354	TCONS_00099204,TCONS_00099205,TCONS_00099203,	7:30329548:30332053:-	0	1	ENSG00000186577	SMIM29	1
XLOC_011859	TCONS_00041282,TCONS_00041280,TCONS_00041281,TCONS_00041279,	15:54340106:54368019:-	0	1	ENSG00000104691	UBXN8	1
XLOC_024479	TCONS_00085114,TCONS_00085116,	6:54463492:54471767:+	0	1	ENSG00000104901	DKKL1	1
XLOC_010079	TCONS_00035327,TCONS_00035324,TCONS_00035333,TCONS_00035330,TCONS_00035322,TCONS_00035334,TCONS_00035331,TCONS_00035329,TCONS_00035326,TCONS_00035335,TCONS_00035332,	14:45185647:45250163:-	0	1	ENSG00000180957	PITPNB	1
XLOC_028355	TCONS_00099206,	7:30343253:30422295:-	0	1	ENSG00000272325	NUDT3	1
XLOC_028356	TCONS_00099207,	7:30422866:30427905:-	1	0	NA	NA	NA
XLOC_028357	TCONS_00099208,	7:30426210:30427567:-	1	0	NA	NA	NA
XLOC_015741	TCONS_00054270,TCONS_00054268,TCONS_00054271,TCONS_00054269,TCONS_00054272,TCONS_00054267,	2:66302838:66328008:+	0	1	NA	NA	NA
XLOC_028358	TCONS_00099209,	7:30430616:30431719:-	1	0	NA	NA	NA
XLOC_028359	TCONS_00099210,TCONS_00099211,TCONS_00099212,	7:30435141:30442731:-	0	1	ENSG00000124614	RPS10	1
XLOC_015742	TCONS_00054273,TCONS_00054274,TCONS_00054275,	2:66329042:66347719:+	0	1	ENSG00000104774	MAN2B1	1
XLOC_001342	TCONS_00004541,	1:253093200:253096142:+	1	0	NA	NA	NA
XLOC_001343	TCONS_00004544,TCONS_00004542,TCONS_00004543,	1:253124403:253191760:+	0	1	ENSG00000119471	HSDL2	1
XLOC_015744	TCONS_00054290,TCONS_00054288,TCONS_00054285,TCONS_00054282,TCONS_00054289,TCONS_00054283,TCONS_00054292,TCONS_00054281,TCONS_00054293,	2:66718077:66901663:+	0	1	NA	NA	NA
XLOC_001345	TCONS_00004546,	1:253197603:253198834:+	1	0	NA	NA	NA
XLOC_005220	TCONS_00017654,	12:32124984:32156019:+	0	1	NA	NA	NA
XLOC_019620	TCONS_00068262,TCONS_00068264,TCONS_00068261,TCONS_00068265,	3:55950591:56171826:-	0	1	ENSG00000168658	VWA3B	1
XLOC_019621	TCONS_00068266,	3:56276318:56277126:-	1	0	NA	NA	NA
XLOC_001346	TCONS_00004555,TCONS_00004547,TCONS_00004553,TCONS_00004550,TCONS_00004548,TCONS_00004554,TCONS_00004551,TCONS_00004549,	1:253202375:253356552:+	0	1	NA	NA	NA
XLOC_019622	TCONS_00068267,	3:56472449:56474112:-	1	0	NA	NA	NA
XLOC_001347	TCONS_00004556,	1:253356755:253361493:+	1	0	NA	NA	NA
XLOC_005222	TCONS_00017661,TCONS_00017659,TCONS_00017656,TCONS_00017658,	12:32480008:32823525:+	0	1	ENSG00000153930	ANKFN1	1
XLOC_001348	TCONS_00004564,TCONS_00004561,TCONS_00004559,TCONS_00004573,TCONS_00004571,TCONS_00004563,TCONS_00004560,TCONS_00004558,TCONS_00004572,	1:253412351:253555663:+	0	1	ENSG00000148158	SNX30	1
XLOC_005223	TCONS_00017660,	12:32792506:32794829:+	1	0	NA	NA	NA
XLOC_019623	TCONS_00068268,	3:56496175:56501419:-	1	0	NA	NA	NA
XLOC_015749	TCONS_00054301,TCONS_00054305,TCONS_00054302,TCONS_00054298,TCONS_00054306,TCONS_00054303,TCONS_00054299,TCONS_00054304,	2:67312142:67338605:+	0	1	NA	NA	NA
XLOC_019624	TCONS_00068269,	3:56501966:56504942:-	1	0	NA	NA	NA
XLOC_019625	TCONS_00068270,	3:56505868:56506975:-	1	0	NA	NA	NA
XLOC_019626	TCONS_00068271,	3:56507671:56511867:-	1	0	NA	NA	NA
XLOC_005226	TCONS_00017679,TCONS_00017670,TCONS_00017674,TCONS_00017671,TCONS_00017669,TCONS_00017680,TCONS_00017678,TCONS_00017675,TCONS_00017672,	12:33141404:33172478:+	0	1	NA	NA	NA
XLOC_019627	TCONS_00068274,TCONS_00068275,TCONS_00068272,TCONS_00068276,TCONS_00068273,	3:56515143:56541896:-	0	1	ENSG00000115085	ZAP70	1
XLOC_005227	TCONS_00017681,	12:33156116:33226522:+	0	1	NA	NA	NA
XLOC_005228	TCONS_00017684,TCONS_00017682,TCONS_00017683,	12:33212473:33214735:+	1	0	ENSG00000274213	AC015912.3	0
XLOC_019628	TCONS_00068277,	3:56629272:56632180:-	0	1	ENSG00000135940	COX5B	1
XLOC_005229	TCONS_00017685,TCONS_00017689,TCONS_00017686,	12:33264904:33297860:+	0	1	ENSG00000121064	SCPEP1	1
XLOC_003990	TCONS_00013667,TCONS_00013661,TCONS_00013665,TCONS_00013666,	11:5487187:5613592:+	0	1	ENSG00000152520	PAN3	1
XLOC_003991	TCONS_00013672,TCONS_00013673,TCONS_00013670,TCONS_00013668,TCONS_00013674,TCONS_00013671,TCONS_00013669,	11:5953708:5970103:+	0	1	ENSG00000132963	POMP	1
XLOC_024930	TCONS_00086761,	6:83865726:83866550:+	1	0	NA	NA	NA
XLOC_023150	TCONS_00080405,TCONS_00080402,TCONS_00080406,TCONS_00080400,TCONS_00080399,TCONS_00080407,TCONS_00080404,TCONS_00080401,	5:14768374:14806857:-	0	1	ENSG00000129315	CCNT1	1
XLOC_010531	TCONS_00036940,TCONS_00036939,	14:106655161:106659220:-	0	1	ENSG00000230221	AL157384.1	0
XLOC_023151	TCONS_00080408,TCONS_00080409,TCONS_00080410,	5:14834420:14855229:-	0	1	ENSG00000174233	ADCY6	1
XLOC_009110	TCONS_00031747,TCONS_00031744,TCONS_00031748,TCONS_00031742,TCONS_00031749,TCONS_00031746,TCONS_00031743,	14:47496303:47517532:+	0	1	ENSG00000185339	TCN2	1
XLOC_024931	TCONS_00086762,	6:83866661:83868313:+	1	0	NA	NA	NA
XLOC_009111	TCONS_00031751,	14:47531606:47532745:+	1	0	NA	NA	NA
XLOC_024932	TCONS_00086763,	6:83868370:83873399:+	1	0	NA	NA	NA
XLOC_010532	TCONS_00036942,	14:106696735:106736242:-	0	1	NA	NA	NA
XLOC_023152	TCONS_00080425,TCONS_00080414,TCONS_00080426,TCONS_00080423,TCONS_00080420,TCONS_00080412,TCONS_00080427,TCONS_00080424,TCONS_00080421,TCONS_00080419,TCONS_00080416,TCONS_00080413,TCONS_00080428,	5:14886694:14909910:-	0	1	ENSG00000174243	DDX23	1
XLOC_023153	TCONS_00080434,TCONS_00080431,TCONS_00080429,TCONS_00080432,TCONS_00080433,TCONS_00080430,	5:14911453:14922578:-	0	1	ENSG00000172602	RND1	1
XLOC_003994	TCONS_00013681,TCONS_00013677,	11:6197696:6536052:+	0	1	ENSG00000132938	MTUS2	1
XLOC_009112	TCONS_00031752,	14:47533370:47535141:+	1	0	NA	NA	NA
XLOC_024933	TCONS_00086764,	6:83879716:83880821:+	1	0	NA	NA	NA
XLOC_010533	TCONS_00036943,	14:106713832:106715703:-	1	0	NA	NA	NA
XLOC_024934	TCONS_00086768,TCONS_00086765,TCONS_00086767,	6:83905066:83947187:+	0	1	ENSG00000117676	RPS6KA1	1
XLOC_010534	TCONS_00036944,	14:106744138:106793668:-	0	1	ENSG00000107438	PDLIM1	1
XLOC_023154	TCONS_00080443,TCONS_00080440,TCONS_00080447,TCONS_00080444,TCONS_00080441,TCONS_00080439,TCONS_00080442,	5:14958429:14993011:-	0	1	NA	NA	NA
XLOC_000010	TCONS_00000032,TCONS_00000039,TCONS_00000036,TCONS_00000037,TCONS_00000031,TCONS_00000038,	1:855024:883694:+	0	1	ENSG00000186340	THBS2	1
XLOC_003996	TCONS_00013684,	11:6768076:6769203:+	1	0	NA	NA	NA
XLOC_024935	TCONS_00086776,TCONS_00086777,TCONS_00086774,TCONS_00086771,TCONS_00086778,TCONS_00086775,TCONS_00086772,TCONS_00086779,	6:84049087:84127790:+	0	1	ENSG00000117713	ARID1A	1
XLOC_010535	TCONS_00036945,	14:106816832:106817735:-	1	1	NA	NA	NA
XLOC_028810	TCONS_00100715,	7:77240532:77242657:-	0	1	NA	NA	NA
XLOC_014411	TCONS_00049844,TCONS_00049841,TCONS_00049853,TCONS_00049850,TCONS_00049854,TCONS_00049851,TCONS_00049849,TCONS_00049852,TCONS_00049847,	18:38800720:39083977:+	0	1	ENSG00000173852	DPY19L1	1
XLOC_023156	TCONS_00080453,	5:15027081:15029652:-	0	1	ENSG00000181418	DDN	1
XLOC_027031	TCONS_00094739,	7:10666580:10667290:+	1	0	NA	NA	NA
XLOC_028811	TCONS_00100716,TCONS_00100717,	7:77249427:77250556:-	0	0	NA	NA	NA
XLOC_003997	TCONS_00013685,TCONS_00013686,	11:6847952:6868132:+	1	0	NA	NA	NA
XLOC_009115	TCONS_00031761,TCONS_00031759,TCONS_00031762,TCONS_00031763,TCONS_00031760,TCONS_00031758,	14:47799370:47810409:+	0	0	ENSG00000253352	TUG1	0
XLOC_024936	TCONS_00086788,TCONS_00086785,TCONS_00086782,TCONS_00086786,TCONS_00086783,TCONS_00086787,TCONS_00086784,TCONS_00086781,	6:84129964:84139253:+	0	1	ENSG00000060642	PIGV	1
XLOC_009116	TCONS_00031773,TCONS_00031770,TCONS_00031768,TCONS_00031771,TCONS_00031769,TCONS_00031772,	14:47879308:47902701:+	0	1	ENSG00000183963	SMTN	1
XLOC_024937	TCONS_00086789,TCONS_00086792,	6:84153717:84189994:+	0	1	NA	NA	NA
XLOC_010537	TCONS_00036949,TCONS_00036958,TCONS_00036952,TCONS_00036947,TCONS_00036956,TCONS_00036948,TCONS_00036957,	14:106895760:107137767:-	0	1	ENSG00000095637	SORBS1	1
XLOC_014412	TCONS_00049859,TCONS_00049856,TCONS_00049870,TCONS_00049857,TCONS_00049858,TCONS_00049855,	18:40394395:40564236:+	0	1	NA	NA	NA
XLOC_023157	TCONS_00080471,TCONS_00080463,TCONS_00080460,TCONS_00080458,TCONS_00080472,TCONS_00080467,TCONS_00080464,TCONS_00080461,TCONS_00080473,TCONS_00080470,TCONS_00080468,TCONS_00080465,TCONS_00080462,	5:15029818:15091232:-	0	1	NA	NA	NA
XLOC_027032	TCONS_00094740,	7:10667594:10671529:+	1	0	NA	NA	NA
XLOC_000012	TCONS_00000045,TCONS_00000042,	1:1495818:1522403:+	0	1	ENSG00000153303	FRMD1	1
XLOC_027033	TCONS_00094744,TCONS_00094741,TCONS_00094742,	7:10677944:10689205:+	0	0	NA	NA	NA
XLOC_028813	TCONS_00100719,	7:77267116:77269029:-	0	1	NA	NA	NA
XLOC_000013	TCONS_00000047,TCONS_00000048,TCONS_00000049,	1:1698873:1712707:+	1	0	ENSG00000198221	AFDN-AS1	0
XLOC_003999	TCONS_00013699,TCONS_00013693,TCONS_00013690,TCONS_00013688,TCONS_00013694,TCONS_00013691,TCONS_00013698,TCONS_00013695,TCONS_00013692,	11:6943184:6966335:+	1	0	ENSG00000232643	LINC00385	0
XLOC_024938	TCONS_00086793,TCONS_00086801,TCONS_00086797,TCONS_00086794,TCONS_00086798,TCONS_00086800,TCONS_00086796,	6:84225238:84254817:+	0	1	NA	NA	NA
XLOC_023158	TCONS_00080480,TCONS_00080478,TCONS_00080475,TCONS_00080481,TCONS_00080479,TCONS_00080477,	5:15093609:15097764:-	0	1	ENSG00000167550	RHEBL1	1
XLOC_014413	TCONS_00049868,TCONS_00049865,TCONS_00049869,TCONS_00049866,TCONS_00049863,TCONS_00049860,TCONS_00049867,TCONS_00049864,	18:40440885:40511373:+	0	1	ENSG00000122643	NT5C3A	1
XLOC_010538	TCONS_00036967,TCONS_00036968,TCONS_00036965,TCONS_00036962,TCONS_00036969,TCONS_00036966,	14:107170883:107221378:-	0	1	ENSG00000059573	ALDH18A1	1
XLOC_010539	TCONS_00036975,TCONS_00036972,TCONS_00036970,TCONS_00036974,TCONS_00036971,	14:107229589:107263345:-	0	1	ENSG00000119977	TCTN3	1
XLOC_014414	TCONS_00049876,TCONS_00049873,TCONS_00049871,TCONS_00049875,TCONS_00049872,	18:40604258:40652380:+	0	1	ENSG00000170852	KBTBD2	1
XLOC_023159	TCONS_00080489,TCONS_00080498,TCONS_00080495,TCONS_00080492,TCONS_00080487,TCONS_00080496,TCONS_00080493,TCONS_00080490,TCONS_00080485,TCONS_00080482,TCONS_00080494,	5:15114527:15135704:-	0	1	NA	NA	NA
XLOC_027034	TCONS_00094745,	7:11161098:11162686:+	1	0	NA	NA	NA
XLOC_028814	TCONS_00100720,TCONS_00100721,	7:77275014:77277955:-	0	1	NA	NA	NA
XLOC_000014	TCONS_00000050,	1:1710310:1712179:+	1	0	NA	NA	NA
XLOC_009118	TCONS_00031779,TCONS_00031782,TCONS_00031775,	14:47946375:48040821:+	0	1	NA	NA	NA
XLOC_000015	TCONS_00000051,	1:1717440:1722030:+	1	0	ENSG00000146521	LINC01558	0
XLOC_009119	TCONS_00031785,TCONS_00031786,	14:48051664:48062220:+	1	0	NA	NA	NA
XLOC_014415	TCONS_00049877,TCONS_00049880,TCONS_00049878,TCONS_00049881,TCONS_00049879,	18:40752423:40756010:+	0	1	ENSG00000106355	LSM5	1
XLOC_028815	TCONS_00100723,TCONS_00100722,	7:77283912:77284631:-	0	1	NA	NA	NA
XLOC_014416	TCONS_00049885,	18:41101937:41399705:+	0	1	ENSG00000154678	PDE1C	1
XLOC_027036	TCONS_00094754,TCONS_00094763,TCONS_00094760,TCONS_00094758,TCONS_00094755,TCONS_00094752,TCONS_00094761,TCONS_00094756,TCONS_00094750,TCONS_00094765,	7:11357959:11602101:+	0	1	ENSG00000008083	JARID2	1
XLOC_028816	TCONS_00100724,TCONS_00100725,	7:77288086:77290645:-	0	1	ENSG00000276428	AC245505.3	0
XLOC_000016	TCONS_00000052,	1:1731703:1734975:+	1	0	NA	NA	NA
XLOC_007880	TCONS_00027594,TCONS_00027591,TCONS_00027595,	13:53080266:53152333:-	0	1	NA	NA	NA
XLOC_014417	TCONS_00049889,	18:41759263:41763831:+	0	1	ENSG00000164600	NEUROD6	1
XLOC_001800	TCONS_00006054,TCONS_00006055,	1:51491673:51499604:-	1	0	NA	NA	NA
XLOC_000017	TCONS_00000053,TCONS_00000057,TCONS_00000055,	1:1753579:1769046:+	1	0	NA	NA	NA
XLOC_000018	TCONS_00000054,	1:1753983:1755032:+	1	0	NA	NA	NA
XLOC_014418	TCONS_00049893,TCONS_00049895,TCONS_00049892,	18:42209402:42218864:+	0	1	ENSG00000223419	AC006022.1	0
XLOC_027038	TCONS_00094767,	7:12096876:12097228:+	1	0	NA	NA	NA
XLOC_028818	TCONS_00100727,	7:77298402:77299194:-	1	0	NA	NA	NA
XLOC_014419	TCONS_00049896,	18:42226916:42235520:+	1	0	NA	NA	NA
XLOC_001802	TCONS_00006057,	1:52281354:52435938:-	1	0	NA	NA	NA
XLOC_027039	TCONS_00094771,TCONS_00094769,TCONS_00094772,TCONS_00094773,TCONS_00094770,TCONS_00094768,	7:12117240:12137934:+	0	1	ENSG00000007944	MYLIP	1
XLOC_028819	TCONS_00100728,	7:77306927:77308009:-	1	0	NA	NA	NA
XLOC_000019	TCONS_00000056,	1:1763963:1766129:+	1	0	NA	NA	NA
XLOC_007883	TCONS_00027599,TCONS_00027600,	13:53724065:53809630:-	0	1	ENSG00000163602	RYBP	1
XLOC_007884	TCONS_00027602,	13:54031988:54033061:-	1	0	NA	NA	NA
XLOC_001803	TCONS_00006060,TCONS_00006058,	1:52942763:52947878:-	0	1	ENSG00000251360	KHDC1P1	0
XLOC_007885	TCONS_00027612,TCONS_00027607,TCONS_00027613,TCONS_00027608,TCONS_00027611,TCONS_00027609,TCONS_00027603,	13:54033439:54180750:-	0	1	ENSG00000144736	SHQ1	1
XLOC_032340	TCONS_00112237,	9:108403906:108414409:-	0	1	ENSG00000106483	SFRP4	1
XLOC_001804	TCONS_00006061,	1:52948003:52950741:-	1	0	NA	NA	NA
XLOC_001805	TCONS_00006062,TCONS_00006063,	1:52964758:52966448:-	1	0	ENSG00000135314	KHDC1	1
XLOC_018300	TCONS_00063316,	3:31892427:31894515:+	1	0	NA	NA	NA
XLOC_007886	TCONS_00027604,	13:54034379:54035912:-	1	0	NA	NA	NA
XLOC_032341	TCONS_00112238,TCONS_00112239,	9:108678513:108693057:-	0	1	ENSG00000211696	TRGV8	1
XLOC_007887	TCONS_00027605,	13:54036846:54037844:-	1	0	NA	NA	NA
XLOC_032342	TCONS_00112257,TCONS_00112254,TCONS_00112251,TCONS_00112249,TCONS_00112255,TCONS_00112247,TCONS_00112244,TCONS_00112241,TCONS_00112256,TCONS_00112250,TCONS_00112248,TCONS_00112245,	9:108703896:108784417:-	0	1	NA	NA	NA
XLOC_001806	TCONS_00006068,TCONS_00006065,TCONS_00006066,TCONS_00006067,TCONS_00006064,	1:52986462:52997768:-	0	1	ENSG00000203909	DPPA5	1
XLOC_018301	TCONS_00063317,	3:31894647:31896547:+	1	0	NA	NA	NA
XLOC_001807	TCONS_00006069,	1:52992896:52996493:-	1	0	NA	NA	NA
XLOC_018302	TCONS_00063318,	3:31898538:31900164:+	1	0	NA	NA	NA
XLOC_007888	TCONS_00027606,	13:54050664:54052013:-	1	0	NA	NA	NA
XLOC_032344	TCONS_00112259,	9:108778144:108778446:-	0	0	NA	NA	NA
XLOC_018303	TCONS_00063319,TCONS_00063320,	3:32160223:32173022:+	0	1	NA	NA	NA
XLOC_018304	TCONS_00063322,	3:32168939:32169918:+	1	0	NA	NA	NA
XLOC_018305	TCONS_00063323,	3:32275538:32314749:+	0	1	ENSG00000166676	TVP23A	1
XLOC_032346	TCONS_00112263,TCONS_00112261,TCONS_00112265,TCONS_00112262,	9:108799793:108971869:-	0	1	ENSG00000078053	AMPH	1
XLOC_032347	TCONS_00112266,	9:109095821:109149232:-	0	0	NA	NA	NA
XLOC_018306	TCONS_00063327,TCONS_00063328,	3:32350906:32394352:+	0	1	ENSG00000153060	TEKT5	1
XLOC_018307	TCONS_00063333,TCONS_00063330,TCONS_00063329,	3:32450485:32493294:+	0	1	ENSG00000213853	EMP2	1
XLOC_032348	TCONS_00112271,TCONS_00112269,TCONS_00112270,	9:109170070:109214956:-	0	1	ENSG00000197024	ZNF398	1
XLOC_018308	TCONS_00063335,	3:32521217:32527746:+	1	0	NA	NA	NA
XLOC_018309	TCONS_00063336,	3:32528189:32552322:+	1	0	NA	NA	NA
XLOC_029690	TCONS_00103684,	8:118164056:118166940:+	1	1	NA	NA	NA
XLOC_002670	TCONS_00009119,	1:223558560:223560088:-	1	0	ENSG00000268364	SMC5-AS1	0
XLOC_002671	TCONS_00009120,	1:223703984:223705413:-	1	0	NA	NA	NA
XLOC_023610	TCONS_00081988,	5:65625585:65659219:-	0	1	ENSG00000130035	GALNT8	1
XLOC_029691	TCONS_00103685,	8:118167080:118170191:+	1	0	NA	NA	NA
XLOC_029692	TCONS_00103689,TCONS_00103686,TCONS_00103698,TCONS_00103695,TCONS_00103692,TCONS_00103699,TCONS_00103696,TCONS_00103693,TCONS_00103690,TCONS_00103688,	8:118202795:118233296:+	0	1	NA	NA	NA
XLOC_002672	TCONS_00009121,	1:223705733:223707097:-	1	0	NA	NA	NA
XLOC_029693	TCONS_00103700,TCONS_00103701,	8:118251161:118409553:+	0	1	ENSG00000109323	MANBA	1
XLOC_002673	TCONS_00009126,TCONS_00009123,TCONS_00009125,TCONS_00009122,	1:223720369:223748621:-	0	1	ENSG00000119138	KLF9	1
XLOC_023613	TCONS_00081993,TCONS_00081994,	5:65759668:65789223:-	0	1	ENSG00000139180	NDUFA9	1
XLOC_020590	TCONS_00071549,	4:82800610:82802116:+	1	0	NA	NA	NA
XLOC_029694	TCONS_00103702,TCONS_00103706,TCONS_00103703,TCONS_00103707,TCONS_00103704,	8:118604959:118685168:+	0	1	ENSG00000138821	SLC39A8	1
XLOC_020591	TCONS_00071550,	4:82845013:82909966:+	0	1	ENSG00000143147	GPR161	1
XLOC_029695	TCONS_00103709,	8:118689646:118761765:+	1	0	NA	NA	NA
XLOC_002675	TCONS_00009131,TCONS_00009129,TCONS_00009130,TCONS_00009128,	1:223833263:224125877:-	0	1	NA	NA	NA
XLOC_019170	TCONS_00066475,TCONS_00066472,TCONS_00066473,TCONS_00066474,	3:10951706:10959988:-	0	1	ENSG00000176410	DNAJC30	1
XLOC_023614	TCONS_00081999,TCONS_00081996,TCONS_00082000,TCONS_00081997,TCONS_00081998,	5:65815456:65897230:-	0	1	NA	NA	NA
XLOC_019171	TCONS_00066478,TCONS_00066479,TCONS_00066476,TCONS_00066477,	3:10974131:10991821:-	0	1	ENSG00000106089	STX1A	1
XLOC_023615	TCONS_00082003,TCONS_00082001,TCONS_00082002,	5:66033920:66037390:-	1	0	NA	NA	NA
XLOC_020592	TCONS_00071552,	4:82910228:82911408:+	1	0	NA	NA	NA
XLOC_029696	TCONS_00103710,	8:118842188:118857280:+	1	0	ENSG00000251309	AP002075.1	0
XLOC_019172	TCONS_00066487,TCONS_00066484,TCONS_00066481,TCONS_00066485,TCONS_00066482,TCONS_00066486,	3:10996880:11004560:-	0	1	ENSG00000106077	ABHD11	1
XLOC_023616	TCONS_00082012,TCONS_00082007,TCONS_00082004,TCONS_00082013,TCONS_00082008,TCONS_00082005,TCONS_00082014,TCONS_00082011,TCONS_00082006,	5:66043228:66067484:-	0	1	ENSG00000078237	TIGAR	1
XLOC_020593	TCONS_00071555,TCONS_00071553,TCONS_00071554,	4:83069748:83091915:+	0	1	ENSG00000143158	MPC2	1
XLOC_020594	TCONS_00071557,	4:83095136:83096991:+	1	0	NA	NA	NA
XLOC_029698	TCONS_00103712,	8:119309567:119310371:+	1	0	NA	NA	NA
XLOC_002678	TCONS_00009136,	1:224942754:224944878:-	1	0	NA	NA	NA
XLOC_019173	TCONS_00066483,	3:10997072:10998135:-	1	0	NA	NA	NA
XLOC_023617	TCONS_00082016,	5:66087379:66114616:-	0	1	ENSG00000118971	CCND2	1
XLOC_002679	TCONS_00009137,	1:224950811:224952505:-	1	0	NA	NA	NA
XLOC_019174	TCONS_00066489,	3:11018932:11020198:-	0	0	ENSG00000165215	CLDN3	1
XLOC_023618	TCONS_00082020,TCONS_00082018,TCONS_00082021,TCONS_00082019,TCONS_00082017,	5:66370277:66382488:-	1	0	NA	NA	NA
XLOC_020595	TCONS_00071558,	4:83105398:83204806:+	0	1	ENSG00000143199	ADCY10	1
XLOC_034995	TCONS_00118297,TCONS_00118294,TCONS_00118291,TCONS_00118298,TCONS_00118295,TCONS_00118300,TCONS_00118299,TCONS_00118293,TCONS_00118290,	X:120361136:120400388:+	0	1	ENSG00000102081	FMR1	1
XLOC_029699	TCONS_00103717,TCONS_00103714,TCONS_00103718,TCONS_00103719,TCONS_00103716,TCONS_00103713,	8:119429229:119754650:+	0	1	ENSG00000138814	PPP3CA	1
XLOC_020596	TCONS_00071567,TCONS_00071564,TCONS_00071568,TCONS_00071562,TCONS_00071571,TCONS_00071566,TCONS_00071563,	4:83458359:83586960:+	0	1	NA	NA	NA
XLOC_031010	TCONS_00108072,TCONS_00108087,TCONS_00108084,TCONS_00108081,TCONS_00108079,TCONS_00108076,TCONS_00108090,TCONS_00108073,TCONS_00108085,TCONS_00108077,TCONS_00108089,TCONS_00108071,TCONS_00108086,TCONS_00108083,TCONS_00108078,	9:65174849:65223165:+	0	1	ENSG00000198625	MDM4	1
XLOC_019175	TCONS_00066492,TCONS_00066493,TCONS_00066491,	3:11053204:11057793:-	0	1	ENSG00000165171	METTL27	1
XLOC_031012	TCONS_00108101,	9:65502259:65715581:+	0	1	ENSG00000163531	NFASC	1
XLOC_019177	TCONS_00066495,	3:11314626:11316047:-	1	0	NA	NA	NA
XLOC_020598	TCONS_00071581,TCONS_00071579,TCONS_00071573,TCONS_00071582,TCONS_00071578,	4:84056730:84117122:+	0	1	ENSG00000143195	ILDR2	1
XLOC_006560	TCONS_00022646,TCONS_00022647,TCONS_00022650,TCONS_00022648,TCONS_00022645,	13:27930920:27944559:+	0	1	ENSG00000196653	ZNF502	1
XLOC_034998	TCONS_00118305,	X:121596632:121599909:+	1	0	NA	NA	NA
XLOC_006561	TCONS_00022658,TCONS_00022655,TCONS_00022652,TCONS_00022656,TCONS_00022653,TCONS_00022657,	13:27949670:27955182:+	0	1	ENSG00000186446	ZNF501	1
XLOC_034999	TCONS_00118306,	X:121602350:121604902:+	1	0	NA	NA	NA
XLOC_019178	TCONS_00066496,	3:11316177:11317537:-	1	0	NA	NA	NA
XLOC_031014	TCONS_00108115,TCONS_00108112,TCONS_00108114,	9:65821939:65829086:+	1	0	NA	NA	NA
XLOC_019179	TCONS_00066509,TCONS_00066506,TCONS_00066503,TCONS_00066500,TCONS_00066507,TCONS_00066504,TCONS_00066501,TCONS_00066497,TCONS_00066508,TCONS_00066505,TCONS_00066502,	3:11371368:11393113:-	0	1	ENSG00000049541	RFC2	1
XLOC_006562	TCONS_00022666,TCONS_00022660,TCONS_00022661,TCONS_00022659,TCONS_00022670,TCONS_00022662,TCONS_00022669,	13:27966669:28043177:+	0	1	ENSG00000163808	KIF15	1
XLOC_006563	TCONS_00022675,TCONS_00022676,TCONS_00022673,TCONS_00022677,TCONS_00022674,	13:28045346:28063681:+	0	1	ENSG00000169964	TMEM42	1
XLOC_031015	TCONS_00108116,	9:65829186:65832541:+	1	0	NA	NA	NA
XLOC_011860	TCONS_00041283,	15:54455885:54464338:-	0	1	ENSG00000253457	SMIM18	1
XLOC_006564	TCONS_00022683,TCONS_00022684,TCONS_00022681,TCONS_00022688,TCONS_00022685,	13:28151111:28229719:+	0	1	NA	NA	NA
XLOC_024480	TCONS_00085125,TCONS_00085137,TCONS_00085117,TCONS_00085131,TCONS_00085129,TCONS_00085123,TCONS_00085132,TCONS_00085127,TCONS_00085124,TCONS_00085136,TCONS_00085133,TCONS_00085130,TCONS_00085128,	6:54478779:54572616:+	0	1	NA	NA	NA
XLOC_010080	TCONS_00035341,TCONS_00035339,TCONS_00035338,	14:45317800:45491971:-	0	1	NA	NA	NA
XLOC_010081	TCONS_00035346,	14:45601944:45612965:-	1	1	NA	NA	NA
XLOC_006565	TCONS_00022686,	13:28209698:28211664:+	0	0	NA	NA	NA
XLOC_011862	TCONS_00041289,TCONS_00041286,TCONS_00041287,TCONS_00041290,TCONS_00041288,TCONS_00041285,	15:54538585:54726159:-	0	1	ENSG00000157110	RBPMS	1
XLOC_006566	TCONS_00022687,	13:28213540:28218035:+	0	0	NA	NA	NA
XLOC_010082	TCONS_00035347,	14:45652142:45654505:-	1	0	NA	NA	NA
XLOC_031018	TCONS_00108121,TCONS_00108119,	9:65910163:65954063:+	0	1	ENSG00000133069	TMCC2	1
XLOC_031019	TCONS_00108127,TCONS_00108128,TCONS_00108125,TCONS_00108122,TCONS_00108123,	9:66175514:66203852:+	0	1	ENSG00000117266	CDK18	1
XLOC_011863	TCONS_00041291,	15:54864793:54865702:-	1	0	NA	NA	NA
XLOC_006567	TCONS_00022689,	13:28234031:28237730:+	1	0	NA	NA	NA
XLOC_010083	TCONS_00035350,TCONS_00035348,TCONS_00035349,	14:45699655:45776614:-	1	0	NA	NA	NA
XLOC_010084	TCONS_00035351,	14:45762178:45763555:-	1	0	NA	NA	NA
XLOC_011864	TCONS_00041297,TCONS_00041294,TCONS_00041292,TCONS_00041296,	15:54868185:54895936:-	0	1	ENSG00000104671	DCTN6	1
XLOC_006568	TCONS_00022698,TCONS_00022695,TCONS_00022692,TCONS_00022699,TCONS_00022693,TCONS_00022690,TCONS_00022691,	13:28524805:28694037:+	0	1	ENSG00000011376	LARS2	1
XLOC_011865	TCONS_00041308,TCONS_00041305,TCONS_00041302,TCONS_00041306,TCONS_00041303,TCONS_00041307,TCONS_00041304,TCONS_00041301,	15:54911022:54930346:-	0	1	ENSG00000104660	LEPROTL1	1
XLOC_006569	TCONS_00022700,	13:28698807:28699325:+	1	0	NA	NA	NA
XLOC_028360	TCONS_00099213,	7:30512173:30524271:-	0	1	ENSG00000124664	SPDEF	1
XLOC_010086	TCONS_00035353,	14:45778654:45782025:-	1	0	NA	NA	NA
XLOC_028361	TCONS_00099221,TCONS_00099217,TCONS_00099214,TCONS_00099218,	7:30542044:30667184:-	0	1	ENSG00000196821	C6orf106	1
XLOC_011866	TCONS_00041309,	15:55306599:55311773:-	1	0	NA	NA	NA
XLOC_011867	TCONS_00041310,	15:55489300:55490883:-	1	0	NA	NA	NA
XLOC_024487	TCONS_00085142,TCONS_00085143,TCONS_00085144,	6:54577414:54580846:+	0	1	ENSG00000142534	RPS11	1
XLOC_010087	TCONS_00035354,	14:45906180:45925027:-	1	1	NA	NA	NA
XLOC_028362	TCONS_00099215,	7:30550706:30556831:-	1	0	NA	NA	NA
XLOC_028363	TCONS_00099216,	7:30556897:30558002:-	1	0	NA	NA	NA
XLOC_011868	TCONS_00041314,TCONS_00041311,TCONS_00041318,TCONS_00041312,TCONS_00041316,TCONS_00041313,	15:55512307:55681593:-	0	1	ENSG00000173273	TNKS	1
XLOC_010088	TCONS_00035361,TCONS_00035362,TCONS_00035358,TCONS_00035355,	14:45926613:45967871:-	0	1	ENSG00000183765	CHEK2	1
XLOC_010089	TCONS_00035370,TCONS_00035368,TCONS_00035365,TCONS_00035369,TCONS_00035363,TCONS_00035367,TCONS_00035364,	14:46002297:46016631:-	0	1	ENSG00000100219	XBP1	1
XLOC_011869	TCONS_00041322,TCONS_00041323,TCONS_00041320,TCONS_00041321,	15:55830923:55855105:-	1	0	ENSG00000254235	AC022784.6	0
XLOC_024489	TCONS_00085157,TCONS_00085154,TCONS_00085151,TCONS_00085149,TCONS_00085146,TCONS_00085160,TCONS_00085158,TCONS_00085155,TCONS_00085152,TCONS_00085161,TCONS_00085159,TCONS_00085156,	6:54581133:54611273:+	0	1	NA	NA	NA
XLOC_028365	TCONS_00099223,	7:30729559:30731309:-	1	0	NA	NA	NA
XLOC_028366	TCONS_00099225,TCONS_00099226,TCONS_00099224,	7:30799965:30812120:-	0	1	ENSG00000064995	TAF11	1
XLOC_015750	TCONS_00054307,	2:67338846:67340057:+	1	0	NA	NA	NA
XLOC_015751	TCONS_00054308,	2:67340170:67343748:+	1	0	NA	NA	NA
XLOC_001351	TCONS_00004577,TCONS_00004578,	1:253794925:253805282:+	0	1	ENSG00000136867	SLC31A2	1
XLOC_028368	TCONS_00099229,	7:31093562:31095351:-	1	0	NA	NA	NA
XLOC_001352	TCONS_00004581,TCONS_00004579,TCONS_00004580,	1:253868332:253896414:+	0	1	ENSG00000136868	SLC31A1	1
XLOC_028369	TCONS_00099230,	7:31097343:31104743:-	1	0	NA	NA	NA
XLOC_015752	TCONS_00054309,	2:67344539:67345577:+	1	0	NA	NA	NA
XLOC_015753	TCONS_00054310,	2:67346510:67347912:+	1	0	NA	NA	NA
XLOC_001353	TCONS_00004584,TCONS_00004585,TCONS_00004586,TCONS_00004583,	1:253906242:253927899:+	0	1	ENSG00000136875	PRPF4	1
XLOC_001354	TCONS_00004587,TCONS_00004588,	1:253975973:254003162:+	0	1	ENSG00000119411	BSPRY	1
XLOC_019630	TCONS_00068291,TCONS_00068286,TCONS_00068283,TCONS_00068280,TCONS_00068287,TCONS_00068284,TCONS_00068279,TCONS_00068288,TCONS_00068285,TCONS_00068282,	3:56772939:56812042:-	0	1	ENSG00000168763	CNNM3	1
XLOC_001355	TCONS_00004589,	1:254039364:254057024:+	0	1	ENSG00000157653	C9orf43	1
XLOC_019631	TCONS_00068281,	3:56782688:56789151:-	1	0	NA	NA	NA
XLOC_001356	TCONS_00004593,TCONS_00004590,TCONS_00004594,TCONS_00004591,TCONS_00004598,TCONS_00004592,TCONS_00004600,	1:254078730:254220825:+	0	1	ENSG00000138835	RGS3	1
XLOC_001357	TCONS_00004601,	1:254220965:254221856:+	1	0	NA	NA	NA
XLOC_005232	TCONS_00017699,TCONS_00017696,TCONS_00017697,TCONS_00017694,TCONS_00017700,	12:33375941:33411401:+	0	1	ENSG00000121057	AKAP1	1
XLOC_019632	TCONS_00068294,TCONS_00068298,TCONS_00068295,TCONS_00068292,TCONS_00068296,TCONS_00068293,TCONS_00068297,	3:56814829:56858453:-	0	1	ENSG00000158158	CNNM4	1
XLOC_001358	TCONS_00004607,TCONS_00004602,TCONS_00004611,TCONS_00004609,TCONS_00004606,	1:254490067:254679498:+	0	1	ENSG00000157657	ZNF618	1
XLOC_005233	TCONS_00017712,TCONS_00017713,TCONS_00017702,TCONS_00017717,TCONS_00017714,TCONS_00017718,TCONS_00017715,	12:33536327:33975556:+	0	1	ENSG00000153944	MSI2	1
XLOC_001359	TCONS_00004603,	1:254549645:254553058:+	1	0	NA	NA	NA
XLOC_005235	TCONS_00017721,TCONS_00017722,	12:34282167:34287603:+	1	0	ENSG00000279069	AC015813.5	0
XLOC_019636	TCONS_00068302,	3:57171362:57172952:-	0	1	NA	NA	NA
XLOC_005236	TCONS_00017724,TCONS_00017726,TCONS_00017723,	12:34349294:34356477:+	0	1	ENSG00000264364	DYNLL2	1
XLOC_023160	TCONS_00080497,	5:15124557:15207951:-	0	0	NA	NA	NA
XLOC_024940	TCONS_00086804,TCONS_00086805,TCONS_00086806,TCONS_00086807,	6:84293608:84300012:+	0	1	ENSG00000253368	TRNP1	1
XLOC_009120	TCONS_00031787,	14:48063512:48136330:+	0	1	NA	NA	NA
XLOC_024941	TCONS_00086808,	6:84312364:84313375:+	1	0	NA	NA	NA
XLOC_023161	TCONS_00080502,TCONS_00080506,TCONS_00080499,TCONS_00080507,TCONS_00080504,	5:15150224:15190862:-	0	1	NA	NA	NA
XLOC_009121	TCONS_00031788,	14:48069971:48072927:+	1	0	NA	NA	NA
XLOC_024942	TCONS_00086809,	6:84336456:84341361:+	1	0	NA	NA	NA
XLOC_010542	TCONS_00036978,	14:107520206:107521434:-	1	0	NA	NA	NA
XLOC_010543	TCONS_00036979,	14:107536460:107565310:-	1	0	NA	NA	NA
XLOC_023163	TCONS_00080509,	5:15308282:15312520:-	0	1	ENSG00000186897	C1QL4	1
XLOC_024943	TCONS_00086810,	6:84336669:84337761:+	1	0	NA	NA	NA
XLOC_009122	TCONS_00031790,TCONS_00031791,TCONS_00031789,TCONS_00031792,	14:48126802:48153183:+	0	1	ENSG00000185721	DRG1	1
XLOC_009123	TCONS_00031796,TCONS_00031793,TCONS_00031794,TCONS_00031795,	14:48210542:48303508:+	0	1	ENSG00000198089	SFI1	1
XLOC_024944	TCONS_00086811,	6:84337935:84339773:+	1	0	NA	NA	NA
XLOC_010544	TCONS_00036980,TCONS_00036981,	14:107630116:107715426:-	0	1	ENSG00000095585	BLNK	1
XLOC_023164	TCONS_00080517,TCONS_00080514,TCONS_00080511,TCONS_00080515,TCONS_00080512,TCONS_00080516,TCONS_00080513,TCONS_00080510,	5:15517025:15526642:-	0	1	ENSG00000187778	MCRS1	1
XLOC_014420	TCONS_00049897,TCONS_00049902,TCONS_00049898,TCONS_00049903,	18:42251770:42297289:+	0	1	ENSG00000106113	CRHR2	1
XLOC_023165	TCONS_00080519,	5:15542824:15560066:-	0	1	ENSG00000135436	FAM186B	1
XLOC_027040	TCONS_00094774,	7:12145071:12152967:+	1	0	NA	NA	NA
XLOC_028820	TCONS_00100731,TCONS_00100729,TCONS_00100736,TCONS_00100734,	7:77310953:77328048:-	0	1	NA	NA	NA
XLOC_000020	TCONS_00000060,	1:1773689:1776224:+	1	0	NA	NA	NA
XLOC_009124	TCONS_00031799,TCONS_00031807,TCONS_00031804,TCONS_00031810,TCONS_00031808,TCONS_00031805,TCONS_00031798,TCONS_00031809,TCONS_00031803,TCONS_00031800,	14:48421875:48523593:+	0	1	ENSG00000100150	DEPDC5	1
XLOC_024945	TCONS_00086812,	6:84341406:84344165:+	1	0	NA	NA	NA
XLOC_024946	TCONS_00086819,TCONS_00086817,TCONS_00086820,	6:84467535:84540663:+	0	1	ENSG00000142784	WDTC1	1
XLOC_014421	TCONS_00049904,TCONS_00049908,TCONS_00049905,TCONS_00049906,TCONS_00049907,	18:42352220:42365241:+	1	0	NA	NA	NA
XLOC_023166	TCONS_00080526,TCONS_00080523,TCONS_00080520,TCONS_00080524,TCONS_00080525,TCONS_00080522,	5:15586909:15646060:-	0	1	ENSG00000161791	FMNL3	1
XLOC_027041	TCONS_00094775,	7:12146723:12147797:+	1	0	NA	NA	NA
XLOC_028821	TCONS_00100739,	7:77326978:77332750:-	0	1	ENSG00000211798	TRAV18	1
XLOC_009126	TCONS_00031812,TCONS_00031816,TCONS_00031817,TCONS_00031814,TCONS_00031815,	14:48543691:48557966:+	0	1	ENSG00000128245	YWHAH	1
XLOC_024947	TCONS_00086821,	6:84540846:84542524:+	1	0	NA	NA	NA
XLOC_010547	TCONS_00036995,TCONS_00036992,TCONS_00036999,TCONS_00037000,TCONS_00036993,TCONS_00036997,TCONS_00036994,TCONS_00036998,	14:107965451:108303890:-	0	1	NA	NA	NA
XLOC_014422	TCONS_00049909,	18:42370052:42371496:+	1	0	NA	NA	NA
XLOC_028822	TCONS_00100740,	7:77333588:77339158:-	1	0	NA	NA	NA
XLOC_027042	TCONS_00094776,	7:12153632:12154495:+	1	0	NA	NA	NA
XLOC_023167	TCONS_00080527,	5:15672981:15673864:-	1	0	NA	NA	NA
XLOC_014423	TCONS_00049910,	18:42372255:42373541:+	1	0	NA	NA	NA
XLOC_023168	TCONS_00080531,TCONS_00080529,TCONS_00080538,TCONS_00080535,TCONS_00080532,TCONS_00080541,TCONS_00080539,TCONS_00080533,TCONS_00080530,TCONS_00080528,	5:15711253:15761566:-	0	1	NA	NA	NA
XLOC_027043	TCONS_00094777,	7:12156511:12161977:+	1	0	NA	NA	NA
XLOC_009127	TCONS_00031821,TCONS_00031819,TCONS_00031823,TCONS_00031820,TCONS_00031818,	14:48566343:48707223:+	0	1	NA	NA	NA
XLOC_024948	TCONS_00086822,	6:84542886:84544068:+	1	0	NA	NA	NA
XLOC_009128	TCONS_00031824,TCONS_00031825,	14:48752438:48765031:+	0	1	ENSG00000253935	IGLVIV-53	0
XLOC_024949	TCONS_00086828,TCONS_00086825,TCONS_00086823,TCONS_00086824,	6:84546442:84560426:+	0	1	ENSG00000186501	TMEM222	1
XLOC_014424	TCONS_00049911,	18:42380563:42383811:+	1	0	NA	NA	NA
XLOC_027044	TCONS_00094778,	7:12173150:12174436:+	1	0	NA	NA	NA
XLOC_028824	TCONS_00100743,TCONS_00100742,	7:77346978:77348196:-	0	1	ENSG00000211796	TRAV16	1
XLOC_000024	TCONS_00000064,	1:1829300:1830515:+	1	0	NA	NA	NA
XLOC_027045	TCONS_00094781,TCONS_00094779,TCONS_00094782,	7:12254388:12294555:+	0	1	ENSG00000137198	GMPR	1
XLOC_028825	TCONS_00100755,TCONS_00100744,TCONS_00100756,TCONS_00100748,TCONS_00100749,	7:77355610:77397082:-	0	1	NA	NA	NA
XLOC_014425	TCONS_00049913,TCONS_00049914,TCONS_00049912,	18:42410723:42418731:+	0	1	ENSG00000006625	GGCT	1
XLOC_014426	TCONS_00049915,	18:42427271:42428718:+	1	0	NA	NA	NA
XLOC_027046	TCONS_00094786,TCONS_00094787,TCONS_00094784,TCONS_00094788,	7:12722185:12727990:+	1	0	ENSG00000272341	AL137003.2	0
XLOC_028826	TCONS_00100752,TCONS_00100750,TCONS_00100751,	7:77375540:77380098:-	0	0	NA	NA	NA
XLOC_007890	TCONS_00027615,	13:54659589:54688005:-	0	1	NA	NA	NA
XLOC_000027	TCONS_00000073,TCONS_00000070,TCONS_00000074,TCONS_00000071,TCONS_00000075,TCONS_00000072,	1:1937967:1958328:+	0	1	ENSG00000112494	UNC93A	1
XLOC_007891	TCONS_00027618,	13:54881130:54903980:-	0	1	NA	NA	NA
XLOC_014427	TCONS_00049916,TCONS_00049918,	18:42432313:42512082:+	0	1	ENSG00000106100	NOD1	1
XLOC_001810	TCONS_00006090,TCONS_00006073,TCONS_00006088,TCONS_00006082,TCONS_00006074,TCONS_00006083,TCONS_00006087,TCONS_00006084,TCONS_00006081,TCONS_00006079,TCONS_00006076,	1:53329026:53442711:-	0	1	ENSG00000135315	CEP162	1
XLOC_027047	TCONS_00094789,	7:12733873:12735310:+	1	0	NA	NA	NA
XLOC_028827	TCONS_00100760,TCONS_00100758,TCONS_00100757,	7:77399615:77415413:-	0	0	NA	NA	NA
XLOC_001811	TCONS_00006091,	1:53682208:53682791:-	1	1	NA	NA	NA
XLOC_028828	TCONS_00100759,	7:77406840:77407127:-	0	0	NA	NA	NA
XLOC_007893	TCONS_00027637,	13:56233617:56235695:-	1	1	NA	NA	NA
XLOC_014429	TCONS_00049920,	18:42654016:42655708:+	1	0	NA	NA	NA
XLOC_001812	TCONS_00006092,	1:53835909:53866503:-	0	1	ENSG00000112837	TBX18	1
XLOC_028829	TCONS_00100763,TCONS_00100762,	7:77418275:77420403:-	0	1	NA	NA	NA
XLOC_000029	TCONS_00000077,TCONS_00000078,	1:2002975:2009263:+	0	1	ENSG00000120436	GPR31	1
XLOC_001814	TCONS_00006095,	1:54347952:54348833:-	1	1	NA	NA	NA
XLOC_001815	TCONS_00006097,TCONS_00006108,TCONS_00006105,TCONS_00006102,TCONS_00006098,TCONS_00006106,TCONS_00006103,TCONS_00006100,TCONS_00006099,TCONS_00006096,TCONS_00006104,	1:54460635:54549309:-	0	1	ENSG00000135317	SNX14	1
XLOC_001816	TCONS_00006109,	1:54549942:54552635:-	1	0	NA	NA	NA
XLOC_032352	TCONS_00112289,TCONS_00112287,TCONS_00112284,TCONS_00112281,TCONS_00112282,	9:109452442:109558306:-	0	1	ENSG00000055130	CUL1	1
XLOC_007898	TCONS_00027642,	13:59236806:59238082:-	1	1	NA	NA	NA
XLOC_032353	TCONS_00112291,TCONS_00112292,	9:109740516:111098766:-	0	1	ENSG00000174469	CNTNAP2	1
XLOC_001817	TCONS_00006116,TCONS_00006110,TCONS_00006117,TCONS_00006118,TCONS_00006112,	1:54563092:54598412:-	0	1	ENSG00000135316	SYNCRIP	1
XLOC_018312	TCONS_00063342,	3:33655573:33658094:+	1	0	NA	NA	NA
XLOC_032354	TCONS_00112295,TCONS_00112294,	9:113365464:113394727:-	0	1	ENSG00000050327	ARHGEF5	1
XLOC_001818	TCONS_00006122,TCONS_00006123,TCONS_00006120,TCONS_00006119,	1:54627738:54633689:-	0	0	ENSG00000203875	SNHG5	0
XLOC_018313	TCONS_00063344,TCONS_00063348,TCONS_00063345,TCONS_00063354,TCONS_00063351,TCONS_00063349,TCONS_00063346,TCONS_00063343,TCONS_00063355,TCONS_00063352,TCONS_00063347,	3:33752074:33810512:+	0	1	ENSG00000187555	USP7	1
XLOC_018314	TCONS_00063356,TCONS_00063357,	3:33834397:33847942:+	0	1	ENSG00000153048	CARHSP1	1
XLOC_018315	TCONS_00063358,	3:33860558:33867828:+	1	0	NA	NA	NA
XLOC_018316	TCONS_00063359,TCONS_00063360,	3:33892550:33895698:+	0	1	ENSG00000184857	TMEM186	1
XLOC_018318	TCONS_00063362,	3:35765750:35766886:+	0	1	NA	NA	NA
XLOC_002680	TCONS_00009138,	1:224953252:224954103:-	1	0	NA	NA	NA
XLOC_002681	TCONS_00009146,TCONS_00009143,TCONS_00009140,TCONS_00009144,TCONS_00009139,TCONS_00009142,	1:224960847:225042311:-	0	1	ENSG00000135048	TMEM2	1
XLOC_023620	TCONS_00082032,TCONS_00082027,TCONS_00082030,TCONS_00082031,TCONS_00082029,TCONS_00082026,	5:66913755:67106257:-	0	1	ENSG00000011105	TSPAN9	1
XLOC_002682	TCONS_00009147,	1:225142085:225144568:-	1	0	NA	NA	NA
XLOC_023621	TCONS_00082044,TCONS_00082041,TCONS_00082039,TCONS_00082042,	5:67124724:67194391:-	0	1	NA	NA	NA
XLOC_002683	TCONS_00009150,TCONS_00009148,TCONS_00009151,TCONS_00009149,	1:225148990:225193623:-	0	1	ENSG00000107362	ABHD17B	1
XLOC_023622	TCONS_00082045,TCONS_00082046,	5:67201685:67238330:-	0	1	ENSG00000078246	TULP3	1
XLOC_002684	TCONS_00009160,TCONS_00009158,TCONS_00009155,TCONS_00009152,TCONS_00009159,TCONS_00009153,TCONS_00009157,TCONS_00009154,	1:225699734:225714504:-	0	1	ENSG00000107372	ZFAND5	1
XLOC_023623	TCONS_00082047,TCONS_00082051,TCONS_00082049,	5:67238717:67246660:-	0	1	ENSG00000171792	RHNO1	1
XLOC_019180	TCONS_00066510,	3:11654800:11656618:-	1	0	NA	NA	NA
XLOC_023624	TCONS_00082052,TCONS_00082054,TCONS_00082055,	5:67290112:67305758:-	0	1	ENSG00000111203	ITFG2	1
XLOC_002686	TCONS_00009163,TCONS_00009162,	1:226161373:226217339:-	0	1	ENSG00000165092	ALDH1A1	1
XLOC_019181	TCONS_00066515,TCONS_00066513,TCONS_00066514,TCONS_00066511,	3:11841991:12026009:-	0	1	NA	NA	NA
XLOC_023625	TCONS_00082057,TCONS_00082058,	5:67313511:67321981:-	0	1	ENSG00000004478	FKBP4	1
XLOC_013100	TCONS_00045322,TCONS_00045324,TCONS_00045321,TCONS_00045319,TCONS_00045328,TCONS_00045325,	17:1061052:1120230:+	0	1	ENSG00000250305	KIAA1456	1
XLOC_013101	TCONS_00045331,	17:1610301:1634640:+	0	1	ENSG00000164743	C8orf48	1
XLOC_002687	TCONS_00009172,TCONS_00009167,TCONS_00009170,TCONS_00009168,TCONS_00009165,TCONS_00009166,	1:227809311:227998593:-	0	1	ENSG00000119121	TRPM6	1
XLOC_019182	TCONS_00066518,	3:11956300:12039913:-	0	1	ENSG00000274070	CASTOR2	1
XLOC_027501	TCONS_00096395,TCONS_00096392,TCONS_00096399,TCONS_00096390,TCONS_00096388,TCONS_00096397,TCONS_00096394,TCONS_00096391,TCONS_00096389,	7:55575358:55654699:+	0	1	ENSG00000140548	ZNF710	1
XLOC_002688	TCONS_00009178,TCONS_00009181,TCONS_00009182,TCONS_00009177,TCONS_00009180,	1:228011764:228045407:-	0	1	ENSG00000135045	C9orf40	1
XLOC_019183	TCONS_00066521,TCONS_00066522,	3:12502191:12573443:-	1	0	NA	NA	NA
XLOC_023627	TCONS_00082060,	5:67343711:67344405:-	1	1	NA	NA	NA
XLOC_002689	TCONS_00009187,TCONS_00009184,TCONS_00009185,TCONS_00009186,	1:228054912:228092335:-	0	1	ENSG00000156017	CARNMT1	1
XLOC_027503	TCONS_00096403,TCONS_00096401,TCONS_00096405,	7:55753067:55797613:+	0	1	ENSG00000185033	SEMA4B	1
XLOC_023629	TCONS_00082067,TCONS_00082064,TCONS_00082068,TCONS_00082065,TCONS_00082062,TCONS_00082069,TCONS_00082066,TCONS_00082063,	5:67389291:67412617:-	0	1	NA	NA	NA
XLOC_027504	TCONS_00096406,TCONS_00096408,	7:55798656:55811521:+	0	1	ENSG00000183208	GDPGP1	1
XLOC_031020	TCONS_00108130,	9:66248916:66293117:+	0	1	ENSG00000174514	MFSD4A	1
XLOC_031021	TCONS_00108131,	9:66555868:66556762:+	1	0	NA	NA	NA
XLOC_027505	TCONS_00096407,	7:55803678:55806357:+	1	0	NA	NA	NA
XLOC_013106	TCONS_00045340,TCONS_00045339,TCONS_00045336,	17:3312712:3507351:+	0	1	ENSG00000104723	TUSC3	1
XLOC_006570	TCONS_00022701,TCONS_00022702,	13:28730192:28811615:+	0	1	ENSG00000144791	LIMD1	1
XLOC_027506	TCONS_00096411,TCONS_00096409,TCONS_00096418,TCONS_00096421,TCONS_00096413,TCONS_00096410,TCONS_00096422,TCONS_00096417,	7:55811783:55837553:+	0	1	NA	NA	NA
XLOC_031023	TCONS_00108135,TCONS_00108136,TCONS_00108133,TCONS_00108134,	9:66696501:66723911:+	0	0	NA	NA	NA
XLOC_027507	TCONS_00096426,TCONS_00096435,TCONS_00096432,TCONS_00096427,TCONS_00096433,TCONS_00096430,TCONS_00096428,TCONS_00096425,TCONS_00096431,TCONS_00096429,	7:55840607:55865230:+	0	1	ENSG00000184056	VPS33B	1
XLOC_006571	TCONS_00022709,TCONS_00022703,TCONS_00022707,TCONS_00022704,TCONS_00022705,	13:28817034:28907043:+	0	1	ENSG00000211456	SACM1L	1
XLOC_031024	TCONS_00108139,TCONS_00108142,TCONS_00108137,TCONS_00108143,TCONS_00108138,	9:66736466:66761251:+	0	1	NA	NA	NA
XLOC_027508	TCONS_00096440,TCONS_00096438,TCONS_00096439,TCONS_00096436,TCONS_00096437,	7:55869778:55900758:+	0	1	ENSG00000198901	PRC1	1
XLOC_006572	TCONS_00022708,	13:28894179:28894996:+	1	0	NA	NA	NA
XLOC_013108	TCONS_00045351,TCONS_00045349,	17:4728633:4827992:+	0	1	ENSG00000155970	MICU3	1
XLOC_013109	TCONS_00045354,TCONS_00045356,	17:4855056:4928664:+	0	1	ENSG00000104219	ZDHHC2	1
XLOC_031025	TCONS_00108152,TCONS_00108144,TCONS_00108156,TCONS_00108153,TCONS_00108157,TCONS_00108154,TCONS_00108146,TCONS_00108155,	9:66837804:67117315:+	0	1	ENSG00000266028	SRGAP2	1
XLOC_027509	TCONS_00096443,TCONS_00096452,TCONS_00096444,TCONS_00096453,TCONS_00096448,TCONS_00096442,TCONS_00096451,TCONS_00096449,	7:56084111:56189921:+	0	1	NA	NA	NA
XLOC_031026	TCONS_00108167,TCONS_00108164,TCONS_00108161,TCONS_00108159,TCONS_00108165,TCONS_00108162,TCONS_00108166,TCONS_00108163,TCONS_00108160,TCONS_00108158,	9:67123215:67147991:+	0	1	ENSG00000263528	IKBKE	1
XLOC_006574	TCONS_00022712,TCONS_00022713,	13:29033408:29055823:+	0	1	ENSG00000173585	CCR9	1
XLOC_024490	TCONS_00085166,TCONS_00085163,TCONS_00085164,TCONS_00085162,	6:54635982:54644251:+	0	1	ENSG00000126460	PRRG2	1
XLOC_011871	TCONS_00041325,	15:55993845:55998240:-	1	0	ENSG00000279949	AC022784.8	0
XLOC_006575	TCONS_00022714,	13:29095900:29100655:+	0	1	ENSG00000172215	CXCR6	1
XLOC_024491	TCONS_00085171,TCONS_00085169,TCONS_00085175,TCONS_00085172,TCONS_00085173,TCONS_00085170,TCONS_00085168,	6:54644526:54674989:+	0	1	ENSG00000126464	PRR12	1
XLOC_010091	TCONS_00035379,TCONS_00035376,TCONS_00035382,TCONS_00035380,TCONS_00035378,TCONS_00035375,TCONS_00035381,	14:46400882:46408607:-	0	1	ENSG00000100263	RHBDD3	1
XLOC_031027	TCONS_00108170,TCONS_00108171,TCONS_00108169,TCONS_00108172,	9:67157167:67242844:+	0	1	ENSG00000266094	RASSF5	1
XLOC_011872	TCONS_00041326,	15:55998339:56001557:-	1	0	ENSG00000253426	AC022784.3	0
XLOC_006576	TCONS_00022715,	13:29145975:29147092:+	1	0	NA	NA	NA
XLOC_024492	TCONS_00085178,	6:54676836:54680262:+	1	0	NA	NA	NA
XLOC_010092	TCONS_00035383,	14:46455448:46457776:-	0	1	ENSG00000100276	RASL10A	1
XLOC_031028	TCONS_00108176,TCONS_00108173,TCONS_00108177,TCONS_00108174,TCONS_00108178,	9:67268490:67282337:+	0	1	ENSG00000143479	DYRK3	1
XLOC_010093	TCONS_00035388,TCONS_00035389,TCONS_00035386,TCONS_00035384,	14:46469366:46520175:-	0	1	ENSG00000100280	AP1B1	1
XLOC_031029	TCONS_00108179,	9:67283158:67284962:+	1	0	NA	NA	NA
XLOC_011873	TCONS_00041334,TCONS_00041331,TCONS_00041332,TCONS_00041327,TCONS_00041341,TCONS_00041339,TCONS_00041336,	15:56085745:56160272:-	0	1	ENSG00000104626	ERI1	1
XLOC_024493	TCONS_00085180,TCONS_00085185,TCONS_00085182,	6:54686340:54700375:+	0	1	ENSG00000126461	SCAF1	1
XLOC_006577	TCONS_00022718,TCONS_00022719,TCONS_00022716,TCONS_00022717,	13:29251960:29286467:+	0	1	ENSG00000183625	CCR3	1
XLOC_006578	TCONS_00022720,TCONS_00022721,TCONS_00022722,	13:29368736:29376350:+	0	1	ENSG00000121807	CCR2	1
XLOC_024494	TCONS_00085189,TCONS_00085187,TCONS_00085190,TCONS_00085188,	6:54707203:54715882:+	0	1	ENSG00000126453	BCL2L12	1
XLOC_010095	TCONS_00035404,TCONS_00035413,TCONS_00035410,TCONS_00035408,TCONS_00035405,TCONS_00035402,TCONS_00035414,TCONS_00035398,TCONS_00035409,TCONS_00035406,TCONS_00035403,TCONS_00035415,TCONS_00035412,TCONS_00035396,	14:46578977:46653636:-	0	1	NA	NA	NA
XLOC_028370	TCONS_00099231,	7:31105955:31111422:-	1	0	NA	NA	NA
XLOC_011875	TCONS_00041343,	15:56283162:56365551:-	1	0	NA	NA	NA
XLOC_006579	TCONS_00022723,	13:29383303:29387881:+	0	1	ENSG00000160791	CCR5	1
XLOC_024495	TCONS_00085191,TCONS_00085202,TCONS_00085198,TCONS_00085196,TCONS_00085193,TCONS_00085204,TCONS_00085201,TCONS_00085197,TCONS_00085205,	6:54718843:54749248:+	0	1	NA	NA	NA
XLOC_024496	TCONS_00085206,TCONS_00085207,TCONS_00085208,	6:54765956:54770468:+	1	1	NA	NA	NA
XLOC_010096	TCONS_00035416,	14:46646019:46648795:-	1	0	NA	NA	NA
XLOC_028371	TCONS_00099232,	7:31126645:31134504:-	1	0	NA	NA	NA
XLOC_024497	TCONS_00085209,TCONS_00085210,	6:54786553:54823844:+	0	1	ENSG00000196961	AP2A1	1
XLOC_010097	TCONS_00035417,TCONS_00035418,	14:46758439:46782978:-	0	1	ENSG00000100319	ZMAT5	1
XLOC_028372	TCONS_00099233,	7:31159272:31160236:-	1	0	NA	NA	NA
XLOC_010098	TCONS_00035421,TCONS_00035419,TCONS_00035428,TCONS_00035425,TCONS_00035426,TCONS_00035420,TCONS_00035427,	14:46795413:46842631:-	0	1	ENSG00000100325	ASCC2	1
XLOC_028373	TCONS_00099236,TCONS_00099237,TCONS_00099234,TCONS_00099238,TCONS_00099235,	7:31336557:31361871:-	0	1	ENSG00000007866	TEAD3	1
XLOC_011878	TCONS_00041357,TCONS_00041354,TCONS_00041349,TCONS_00041346,TCONS_00041358,TCONS_00041355,TCONS_00041352,TCONS_00041347,TCONS_00041359,TCONS_00041356,TCONS_00041353,TCONS_00041350,TCONS_00041348,	15:57375164:57419257:-	0	1	ENSG00000152102	FAM168B	1
XLOC_024498	TCONS_00085217,TCONS_00085214,TCONS_00085218,TCONS_00085215,TCONS_00085219,TCONS_00085216,TCONS_00085213,	6:54834339:54873746:+	0	1	NA	NA	NA
XLOC_024499	TCONS_00085220,TCONS_00085221,TCONS_00085222,	6:54889949:54906605:+	0	1	ENSG00000104946	TBC1D17	1
XLOC_010099	TCONS_00035430,TCONS_00035429,	14:46978121:47072215:-	1	0	ENSG00000279159	AC003681.1	0
XLOC_028374	TCONS_00099240,	7:31357393:31357707:-	1	0	NA	NA	NA
XLOC_028376	TCONS_00099242,	7:31412991:31447892:-	0	0	NA	NA	NA
XLOC_001360	TCONS_00004604,	1:254553110:254557525:+	1	0	NA	NA	NA
XLOC_028377	TCONS_00099243,	7:31419982:31427730:-	1	0	NA	NA	NA
XLOC_001361	TCONS_00004605,	1:254557701:254558720:+	1	0	NA	NA	NA
XLOC_028378	TCONS_00099250,TCONS_00099251,TCONS_00099249,TCONS_00099246,TCONS_00099252,TCONS_00099244,	7:31441760:31585293:-	0	1	ENSG00000096060	FKBP5	1
XLOC_001362	TCONS_00004621,TCONS_00004614,	1:254769519:254924614:+	0	1	ENSG00000196739	COL27A1	1
XLOC_001364	TCONS_00004623,	1:254939149:254943054:+	0	1	ENSG00000229314	ORM1	1
XLOC_033680	TCONS_00114991,	AEMK02000522.1:350613:351135:-	1	0	NA	NA	NA
XLOC_019640	TCONS_00068309,TCONS_00068306,TCONS_00068307,TCONS_00068308,	3:57355955:57386967:-	0	1	ENSG00000153574	RPIA	1
XLOC_001365	TCONS_00004624,TCONS_00004628,TCONS_00004625,TCONS_00004626,	1:255151821:255162335:+	0	1	ENSG00000136888	ATP6V1G1	1
XLOC_001366	TCONS_00004630,TCONS_00004631,TCONS_00004632,	1:255168689:255196971:+	0	1	ENSG00000157693	TMEM268	1
XLOC_019641	TCONS_00068310,	3:57420133:57421879:-	1	0	NA	NA	NA
XLOC_019642	TCONS_00068311,	3:57422093:57423854:-	1	0	NA	NA	NA
XLOC_001367	TCONS_00004634,	1:255223567:255237519:+	1	0	NA	NA	NA
XLOC_001368	TCONS_00004639,TCONS_00004636,TCONS_00004637,TCONS_00004638,TCONS_00004635,	1:255480825:255489264:+	1	0	NA	NA	NA
XLOC_005244	TCONS_00017736,	12:34524535:34555291:+	0	1	ENSG00000167419	LPO	1
XLOC_019644	TCONS_00068317,TCONS_00068314,TCONS_00068318,TCONS_00068316,TCONS_00068313,	3:57798826:57823424:-	0	1	ENSG00000144115	THNSL2	1
XLOC_019645	TCONS_00068319,	3:57846518:57849376:-	1	0	NA	NA	NA
XLOC_033687	TCONS_00114999,TCONS_00115000,	AEMK02000525.1:204781:264331:+	0	1	NA	NA	NA
XLOC_005246	TCONS_00017744,TCONS_00017741,TCONS_00017739,TCONS_00017745,TCONS_00017742,TCONS_00017743,TCONS_00017740,	12:34975970:35020084:+	0	1	ENSG00000108384	RAD51C	1
XLOC_019647	TCONS_00068327,	3:57966291:57967433:-	1	0	NA	NA	NA
XLOC_005247	TCONS_00017746,	12:35051954:35262698:+	0	1	ENSG00000175175	PPM1E	1
XLOC_019648	TCONS_00068331,TCONS_00068329,TCONS_00068330,TCONS_00068328,	3:58038024:58097552:-	0	1	ENSG00000153561	RMND5A	1
XLOC_005248	TCONS_00017750,TCONS_00017748,TCONS_00017751,TCONS_00017747,	12:35433570:35466288:+	0	1	ENSG00000068489	PRR11	1
XLOC_005249	TCONS_00017753,	12:35468402:35474352:+	0	1	ENSG00000167447	SMG8	1
XLOC_019649	TCONS_00068334,TCONS_00068332,TCONS_00068333,	3:58154849:58160383:-	1	0	NA	NA	NA
XLOC_024950	TCONS_00086833,TCONS_00086830,TCONS_00086829,TCONS_00086832,	6:84564239:84574663:+	0	1	ENSG00000142765	SYTL1	1
XLOC_010550	TCONS_00037011,TCONS_00037009,TCONS_00037007,	14:108666231:108739054:-	0	1	ENSG00000213390	ARHGAP19	1
XLOC_023170	TCONS_00080544,	5:16005426:16010937:-	1	0	NA	NA	NA
XLOC_009130	TCONS_00031827,	14:48800439:48800732:+	0	0	NA	NA	NA
XLOC_024951	TCONS_00086834,	6:84610107:84613202:+	0	1	ENSG00000181773	GPR3	1
XLOC_010551	TCONS_00037017,TCONS_00037014,TCONS_00037018,	14:108746367:108755142:-	0	1	ENSG00000181274	FRAT2	1
XLOC_023171	TCONS_00080546,TCONS_00080547,TCONS_00080548,TCONS_00080545,	5:16038921:16070076:-	0	1	ENSG00000139624	CERS5	1
XLOC_010552	TCONS_00037015,	14:108748017:108748883:-	1	0	NA	NA	NA
XLOC_023172	TCONS_00080553,TCONS_00080550,TCONS_00080551,	5:16071925:16177130:-	0	1	ENSG00000050405	LIMA1	1
XLOC_024952	TCONS_00086836,	6:84697869:84709748:+	1	0	NA	NA	NA
XLOC_024953	TCONS_00086837,	6:84729940:84730650:+	1	0	NA	NA	NA
XLOC_010553	TCONS_00037016,	14:108749031:108749704:-	1	0	NA	NA	NA
XLOC_023174	TCONS_00080555,	5:16680446:16681194:-	1	0	NA	NA	NA
XLOC_009133	TCONS_00031830,	14:48828406:48830777:+	0	1	ENSG00000211638	IGLV8-61	1
XLOC_024954	TCONS_00086848,TCONS_00086845,TCONS_00086842,TCONS_00086851,TCONS_00086849,TCONS_00086843,TCONS_00086840,TCONS_00086838,TCONS_00086847,TCONS_00086844,TCONS_00086841,TCONS_00086839,	6:84879457:84912714:+	0	1	ENSG00000009780	FAM76A	1
XLOC_010554	TCONS_00037020,TCONS_00037021,TCONS_00037019,TCONS_00037022,	14:108771911:108805521:-	0	1	ENSG00000052749	RRP12	1
XLOC_024955	TCONS_00086853,TCONS_00086854,TCONS_00086855,TCONS_00086852,	6:84918778:84960733:+	0	1	ENSG00000117758	STX12	1
XLOC_014430	TCONS_00049928,TCONS_00049922,TCONS_00049926,TCONS_00049923,TCONS_00049927,TCONS_00049924,	18:42901226:42914177:+	0	1	ENSG00000106080	FKBP14	1
XLOC_027050	TCONS_00094795,	7:13230454:13350961:+	0	1	ENSG00000112186	CAP2	1
XLOC_009134	TCONS_00031831,	14:48841940:48842417:+	0	1	ENSG00000211648	IGLV1-47	1
XLOC_000031	TCONS_00000081,TCONS_00000088,TCONS_00000083,TCONS_00000087,TCONS_00000084,	1:2145176:2168279:+	0	1	ENSG00000026297	RNASET2	1
XLOC_024956	TCONS_00086857,TCONS_00086859,TCONS_00086856,	6:84966738:84990682:+	0	1	ENSG00000117751	PPP1R8	1
XLOC_010556	TCONS_00037024,TCONS_00037025,	14:108833597:108842878:-	0	1	ENSG00000171311	EXOSC1	1
XLOC_023176	TCONS_00080563,TCONS_00080560,TCONS_00080558,TCONS_00080559,TCONS_00080557,	5:17168752:17209225:-	0	1	NA	NA	NA
XLOC_027051	TCONS_00094796,TCONS_00094797,	7:13366767:13390893:+	0	1	ENSG00000137414	FAM8A1	1
XLOC_028831	TCONS_00100765,	7:77432711:77436843:-	0	1	ENSG00000211782	TRAV8-1	1
XLOC_010557	TCONS_00037034,TCONS_00037031,TCONS_00037026,TCONS_00037035,TCONS_00037032,TCONS_00037027,TCONS_00037033,TCONS_00037030,TCONS_00037028,	14:108853022:108886591:-	0	1	ENSG00000155229	MMS19	1
XLOC_014432	TCONS_00049942,	18:43559619:43689543:+	0	1	ENSG00000106066	CPVL	1
XLOC_023177	TCONS_00080561,	5:17172394:17174033:-	1	0	NA	NA	NA
XLOC_027052	TCONS_00094798,	7:13466605:13467561:+	1	0	ENSG00000272269	AL138724.1	0
XLOC_028832	TCONS_00100766,	7:77445856:77447335:-	0	1	ENSG00000211780	TRAV6	1
XLOC_000032	TCONS_00000096,TCONS_00000101,TCONS_00000091,TCONS_00000098,TCONS_00000099,	1:2261971:2522601:+	0	1	ENSG00000071242	RPS6KA2	1
XLOC_009136	TCONS_00031833,TCONS_00031851,TCONS_00031846,TCONS_00031843,TCONS_00031838,TCONS_00031852,	14:48858102:49010871:+	0	1	NA	NA	NA
XLOC_024958	TCONS_00086865,TCONS_00086862,TCONS_00086863,TCONS_00086860,TCONS_00086861,	6:85010746:85030723:+	0	1	ENSG00000130775	THEMIS2	1
XLOC_010558	TCONS_00037038,TCONS_00037036,TCONS_00037037,	14:108987739:108999598:-	0	1	ENSG00000171160	MORN4	1
XLOC_014433	TCONS_00049944,	18:43725358:43730992:+	0	1	ENSG00000255690	TRIL	1
XLOC_023178	TCONS_00080562,	5:17175951:17176561:-	1	0	NA	NA	NA
XLOC_028833	TCONS_00100772,TCONS_00100767,TCONS_00100770,TCONS_00100771,TCONS_00100769,	7:77449775:77455399:-	0	0	ENSG00000211779	TRAV5	1
XLOC_000033	TCONS_00000107,TCONS_00000104,TCONS_00000105,TCONS_00000102,TCONS_00000109,TCONS_00000106,TCONS_00000103,	1:2541363:2552958:+	0	1	ENSG00000060762	MPC1	1
XLOC_027054	TCONS_00094803,TCONS_00094804,TCONS_00094805,TCONS_00094802,	7:13845942:13901253:+	0	1	ENSG00000165097	KDM1B	1
XLOC_000034	TCONS_00000110,	1:2576729:2593516:+	0	1	ENSG00000198818	SFT2D1	1
XLOC_024959	TCONS_00086868,TCONS_00086871,TCONS_00086869,TCONS_00086866,TCONS_00086872,TCONS_00086867,TCONS_00086870,	6:85059871:85093743:+	0	1	NA	NA	NA
XLOC_014434	TCONS_00049948,TCONS_00049946,	18:44487997:44827847:+	0	1	ENSG00000153814	JAZF1	1
XLOC_010559	TCONS_00037039,	14:109041715:109052376:-	0	1	ENSG00000119986	AVPI1	1
XLOC_023179	TCONS_00080564,	5:17185887:17186726:-	1	0	NA	NA	NA
XLOC_027055	TCONS_00094814,TCONS_00094818,TCONS_00094815,TCONS_00094819,TCONS_00094816,TCONS_00094813,TCONS_00094817,	7:13979289:14125780:+	0	1	ENSG00000137393	RNF144B	1
XLOC_028835	TCONS_00100775,TCONS_00100776,TCONS_00100774,	7:77463744:77465103:-	0	0	ENSG00000211778	TRAV4	1
XLOC_000035	TCONS_00000111,	1:2579287:2579735:+	0	0	NA	NA	NA
XLOC_000036	TCONS_00000114,TCONS_00000115,	1:2599706:2638644:+	0	1	ENSG00000176381	PRR18	1
XLOC_014436	TCONS_00049951,	18:44911130:44912171:+	1	0	NA	NA	NA
XLOC_028836	TCONS_00100780,TCONS_00100778,TCONS_00100781,TCONS_00100782,	7:77481930:77487806:-	0	1	NA	NA	NA
XLOC_014437	TCONS_00049953,TCONS_00049954,TCONS_00049955,TCONS_00049952,TCONS_00049956,	18:44985405:45102170:+	0	1	ENSG00000106049	HIBADH	1
XLOC_027058	TCONS_00094823,	7:15281444:15287737:+	0	1	ENSG00000172201	ID4	1
XLOC_001822	TCONS_00006128,TCONS_00006129,TCONS_00006127,	1:55551320:55569012:-	0	1	ENSG00000135346	CGA	1
XLOC_028839	TCONS_00100787,TCONS_00100788,TCONS_00100785,TCONS_00100786,	7:77673503:77699335:-	0	1	ENSG00000092203	TOX4	1
XLOC_027059	TCONS_00094831,TCONS_00094832,TCONS_00094833,TCONS_00094830,TCONS_00094828,	7:15795877:15870210:+	0	1	ENSG00000112242	E2F3	1
XLOC_001824	TCONS_00006134,TCONS_00006131,	1:55893480:55982068:-	0	1	ENSG00000146282	RARS2	1
XLOC_005700	TCONS_00019430,TCONS_00019428,TCONS_00019422,TCONS_00019431,TCONS_00019429,TCONS_00019426,TCONS_00019418,TCONS_00019424,	12:6184152:6209505:-	0	1	ENSG00000170190	SLC16A5	1
XLOC_001825	TCONS_00006137,TCONS_00006136,	1:56043345:56070187:-	0	1	ENSG00000135334	AKIRIN2	1
XLOC_005702	TCONS_00019435,TCONS_00019436,	12:6226316:6241292:-	0	1	ENSG00000180901	KCTD2	1
XLOC_018322	TCONS_00063368,	3:37310896:37325679:+	0	1	ENSG00000186523	FAM86B1	1
XLOC_005703	TCONS_00019437,TCONS_00019438,	12:6249799:6267108:-	0	1	ENSG00000167862	MRPL58	1
XLOC_032364	TCONS_00112315,TCONS_00112308,TCONS_00112305,	9:113871327:113895510:-	0	1	ENSG00000133048	CHI3L1	1
XLOC_001829	TCONS_00006148,TCONS_00006145,TCONS_00006142,TCONS_00006151,TCONS_00006149,TCONS_00006146,TCONS_00006143,TCONS_00006147,TCONS_00006141,	1:56852858:57062070:-	0	1	ENSG00000111880	RNGTT	1
XLOC_005704	TCONS_00019440,TCONS_00019439,	12:6270567:6291497:-	0	1	ENSG00000109089	CDR2L	1
XLOC_018324	TCONS_00063373,TCONS_00063374,TCONS_00063371,TCONS_00063375,TCONS_00063372,	3:37378473:37390971:+	0	1	ENSG00000103174	NAGPA	1
XLOC_018325	TCONS_00063377,	3:37455576:37459169:+	1	0	NA	NA	NA
XLOC_032366	TCONS_00112319,	9:113969575:113972288:-	1	0	NA	NA	NA
XLOC_005705	TCONS_00019443,	12:6310230:6321542:-	0	1	ENSG00000182938	OTOP3	1
XLOC_018326	TCONS_00063378,	3:37460881:37511876:+	0	1	ENSG00000118898	PPL	1
XLOC_032368	TCONS_00112321,	9:114129315:114130125:-	1	0	NA	NA	NA
XLOC_005707	TCONS_00019447,	12:6390954:6394336:-	1	0	NA	NA	NA
XLOC_018327	TCONS_00063388,TCONS_00063385,TCONS_00063383,TCONS_00063380,TCONS_00063387,TCONS_00063384,TCONS_00063379,	3:37555339:37600161:+	0	1	NA	NA	NA
XLOC_005708	TCONS_00019448,	12:6395543:6396562:-	1	0	NA	NA	NA
XLOC_032369	TCONS_00112322,	9:114130356:114131865:-	1	0	NA	NA	NA
XLOC_005709	TCONS_00019451,TCONS_00019449,	12:6403508:6459539:-	0	1	ENSG00000109066	TMEM104	1
XLOC_018329	TCONS_00063390,	3:37633609:37634455:+	1	0	NA	NA	NA
XLOC_002691	TCONS_00009189,	1:228094700:228104696:-	1	0	NA	NA	NA
XLOC_002692	TCONS_00009190,	1:228104881:228106095:-	1	0	NA	NA	NA
XLOC_002693	TCONS_00009195,TCONS_00009192,TCONS_00009196,TCONS_00009193,TCONS_00009191,	1:228110282:228142225:-	0	1	ENSG00000106733	NMRK1	1
XLOC_023632	TCONS_00082076,TCONS_00082077,TCONS_00082075,TCONS_00082072,	5:67550285:67573863:-	0	1	ENSG00000111181	SLC6A12	1
XLOC_023634	TCONS_00082084,TCONS_00082081,TCONS_00082082,TCONS_00082083,TCONS_00082080,	5:67616342:67716625:-	0	1	ENSG00000073614	KDM5A	1
XLOC_013110	TCONS_00045363,TCONS_00045360,TCONS_00045361,TCONS_00045357,	17:4949627:5015621:+	0	1	ENSG00000155975	VPS37A	1
XLOC_019191	TCONS_00066532,	3:16018900:16160652:-	0	1	ENSG00000198874	TYW1	1
XLOC_023635	TCONS_00082099,TCONS_00082096,TCONS_00082093,TCONS_00082088,TCONS_00082097,TCONS_00082089,TCONS_00082098,TCONS_00082100,	5:68139630:68223645:-	0	1	ENSG00000002016	RAD52	1
XLOC_019192	TCONS_00066540,TCONS_00066538,TCONS_00066535,TCONS_00066539,TCONS_00066536,TCONS_00066533,TCONS_00066534,	3:16253018:16296813:-	0	1	ENSG00000106609	TMEM248	1
XLOC_023636	TCONS_00082101,TCONS_00082102,TCONS_00082103,	5:68674968:68679251:-	0	1	ENSG00000171823	FBXL14	1
XLOC_013111	TCONS_00045369,TCONS_00045370,	17:5191969:5271849:+	0	1	ENSG00000003989	SLC7A2	1
XLOC_002697	TCONS_00009200,	1:229313936:229315407:-	1	0	NA	NA	NA
XLOC_002698	TCONS_00009201,	1:229321812:229324813:-	1	0	NA	NA	NA
XLOC_019193	TCONS_00066544,TCONS_00066541,TCONS_00066545,TCONS_00066542,TCONS_00066546,TCONS_00066543,	3:16308111:16376610:-	0	1	ENSG00000154710	RABGEF1	1
XLOC_027512	TCONS_00096459,TCONS_00096456,	7:56311522:56440679:+	0	1	ENSG00000169758	TMEM266	1
XLOC_013112	TCONS_00045372,	17:5278882:5328849:+	0	1	ENSG00000104213	PDGFRL	1
XLOC_002699	TCONS_00009203,TCONS_00009204,TCONS_00009205,TCONS_00009202,	1:229330341:229337071:-	0	1	NA	NA	NA
XLOC_019194	TCONS_00066547,TCONS_00066548,TCONS_00066549,	3:16382570:16393832:-	0	1	ENSG00000243335	KCTD7	1
XLOC_031030	TCONS_00108184,TCONS_00108181,TCONS_00108185,TCONS_00108182,TCONS_00108183,	9:67314484:67365061:+	0	1	ENSG00000162889	MAPKAPK2	1
XLOC_019195	TCONS_00066555,TCONS_00066552,TCONS_00066554,TCONS_00066551,	3:16407608:16525876:-	0	1	ENSG00000169902	TPST1	1
XLOC_023639	TCONS_00082112,TCONS_00082113,TCONS_00082110,TCONS_00082114,TCONS_00082111,TCONS_00082109,TCONS_00082115,	5:68922437:68976007:-	0	1	ENSG00000151065	DCP1B	1
XLOC_027514	TCONS_00096467,TCONS_00096464,TCONS_00096470,TCONS_00096468,TCONS_00096462,TCONS_00096469,TCONS_00096466,TCONS_00096463,	7:57040875:57060564:+	0	1	ENSG00000117906	RCN2	1
XLOC_013114	TCONS_00045380,TCONS_00045378,TCONS_00045375,TCONS_00045384,TCONS_00045381,TCONS_00045379,TCONS_00045385,TCONS_00045382,TCONS_00045377,	17:5596385:5694392:+	0	1	ENSG00000078674	PCM1	1
XLOC_013115	TCONS_00045386,	17:5694462:5696964:+	1	0	NA	NA	NA
XLOC_031031	TCONS_00108186,	9:67366204:67371914:+	1	0	NA	NA	NA
XLOC_019196	TCONS_00066564,TCONS_00066561,TCONS_00066559,TCONS_00066562,TCONS_00066563,TCONS_00066560,	3:16584160:16621980:-	0	1	ENSG00000241258	CRCP	1
XLOC_027515	TCONS_00096472,TCONS_00096473,TCONS_00096471,	7:57102597:57146751:+	0	1	ENSG00000140368	PSTPIP1	1
XLOC_013116	TCONS_00045387,	17:5697262:5702567:+	1	0	NA	NA	NA
XLOC_006580	TCONS_00022726,TCONS_00022727,TCONS_00022724,TCONS_00022725,	13:29402538:29407303:+	0	1	ENSG00000121797	CCRL2	1
XLOC_031032	TCONS_00108187,	9:67373659:67375018:+	1	0	NA	NA	NA
XLOC_019198	TCONS_00066558,	3:16571475:16580394:-	1	0	NA	NA	NA
XLOC_013117	TCONS_00045388,	17:5702821:5704516:+	1	0	NA	NA	NA
XLOC_006581	TCONS_00022728,	13:29472751:29476551:+	1	1	ENSG00000163825	RTP3	1
XLOC_013118	TCONS_00045389,	17:5704895:5705719:+	1	0	NA	NA	NA
XLOC_006582	TCONS_00022729,	13:29479280:29484683:+	0	0	NA	NA	NA
XLOC_031034	TCONS_00108190,TCONS_00108191,TCONS_00108189,	9:67402474:67433905:+	0	0	ENSG00000142224	IL19	1
XLOC_019199	TCONS_00066565,	3:16622262:16625105:-	1	0	NA	NA	NA
XLOC_027518	TCONS_00096481,TCONS_00096479,TCONS_00096477,TCONS_00096480,TCONS_00096478,	7:57504194:57570160:+	0	1	ENSG00000140382	HMG20A	1
XLOC_027519	TCONS_00096484,TCONS_00096482,TCONS_00096483,	7:57949455:57988429:+	0	1	ENSG00000173546	CSPG4	1
XLOC_011880	TCONS_00041363,TCONS_00041361,TCONS_00041362,	15:58805363:58854603:-	1	0	NA	NA	NA
XLOC_031037	TCONS_00108195,	9:67523188:67530738:+	0	1	ENSG00000162892	IL24	1
XLOC_031038	TCONS_00108199,TCONS_00108204,TCONS_00108198,TCONS_00108206,TCONS_00108203,	9:67681987:67707442:+	0	1	ENSG00000123836	PFKFB2	1
XLOC_011882	TCONS_00041366,TCONS_00041367,TCONS_00041365,	15:59141582:59265040:-	0	1	ENSG00000136731	UGGT1	1
XLOC_006586	TCONS_00022738,TCONS_00022735,TCONS_00022736,TCONS_00022733,TCONS_00022737,TCONS_00022734,	13:29749847:29777076:+	0	1	ENSG00000160801	PTH1R	1
XLOC_017000	TCONS_00058693,	2:47434591:47442412:-	1	0	NA	NA	NA
XLOC_006587	TCONS_00022743,TCONS_00022752,TCONS_00022747,TCONS_00022744,TCONS_00022741,TCONS_00022739,TCONS_00022753,TCONS_00022742,TCONS_00022751,TCONS_00022749,	13:29847405:29881902:+	0	1	NA	NA	NA
XLOC_017001	TCONS_00058694,	2:47438024:47441527:-	1	0	NA	NA	NA
XLOC_031039	TCONS_00108212,TCONS_00108227,TCONS_00108224,TCONS_00108221,TCONS_00108230,TCONS_00108228,TCONS_00108210,TCONS_00108225,TCONS_00108208,TCONS_00108222,TCONS_00108231,TCONS_00108214,TCONS_00108229,TCONS_00108226,TCONS_00108220,TCONS_00108215,	9:67716283:67827642:+	0	1	NA	NA	NA
XLOC_011884	TCONS_00041371,TCONS_00041370,	15:59640118:59642995:-	0	1	ENSG00000173349	SFT2D3	1
XLOC_006588	TCONS_00022754,	13:29996371:30000653:+	1	0	ENSG00000227398	KIF9-AS1	0
XLOC_017002	TCONS_00058712,TCONS_00058696,TCONS_00058701,TCONS_00058713,TCONS_00058710,TCONS_00058708,TCONS_00058705,TCONS_00058702,TCONS_00058711,TCONS_00058698,TCONS_00058709,TCONS_00058695,TCONS_00058703,TCONS_00058700,	2:47443890:47582959:-	0	1	ENSG00000170242	USP47	1
XLOC_017003	TCONS_00058697,	2:47444296:47445476:-	1	0	NA	NA	NA
XLOC_028380	TCONS_00099257,TCONS_00099254,TCONS_00099260,TCONS_00099258,TCONS_00099255,TCONS_00099261,TCONS_00099259,TCONS_00099256,	7:31645755:31701405:-	0	1	ENSG00000096063	SRPK1	1
XLOC_006589	TCONS_00022755,	13:30025451:30026718:+	1	0	NA	NA	NA
XLOC_028381	TCONS_00099263,	7:31702172:31702653:-	1	0	NA	NA	NA
XLOC_028382	TCONS_00099265,TCONS_00099267,TCONS_00099264,	7:31722787:31779819:-	0	1	ENSG00000112053	SLC26A8	1
XLOC_017006	TCONS_00058721,TCONS_00058719,TCONS_00058716,TCONS_00058717,TCONS_00058723,TCONS_00058718,	2:48697163:48729516:-	0	1	ENSG00000198730	CTR9	1
XLOC_028383	TCONS_00099268,	7:31780373:31781745:-	1	0	NA	NA	NA
XLOC_028384	TCONS_00099269,	7:31785980:31787955:-	1	0	NA	NA	NA
XLOC_011889	TCONS_00041386,TCONS_00041383,TCONS_00041378,TCONS_00041376,TCONS_00041388,TCONS_00041385,TCONS_00041382,	15:60386592:60440529:-	0	1	ENSG00000196504	PRPF40A	1
XLOC_017007	TCONS_00058725,TCONS_00058734,TCONS_00058731,TCONS_00058729,	2:49028923:49083644:-	0	1	ENSG00000133805	AMPD3	1
XLOC_017008	TCONS_00058741,TCONS_00058739,TCONS_00058736,TCONS_00058737,TCONS_00058740,TCONS_00058738,	2:49228610:49233744:-	0	1	NA	NA	NA
XLOC_017009	TCONS_00058742,	2:49231834:49232955:-	1	0	NA	NA	NA
XLOC_028386	TCONS_00099282,TCONS_00099277,TCONS_00099283,TCONS_00099280,TCONS_00099278,TCONS_00099275,TCONS_00099279,TCONS_00099276,	7:32087422:32108185:-	0	1	ENSG00000010030	ETV7	1
XLOC_028388	TCONS_00099289,TCONS_00099286,TCONS_00099287,	7:32180520:32198785:-	1	0	NA	NA	NA
XLOC_001372	TCONS_00004645,	1:256545163:256782510:+	0	1	NA	NA	NA
XLOC_028389	TCONS_00099291,TCONS_00099292,TCONS_00099290,	7:32206534:32253679:-	0	1	ENSG00000112079	STK38	1
XLOC_001373	TCONS_00004646,	1:256783658:256784733:+	0	0	NA	NA	NA
XLOC_015773	TCONS_00054333,	2:68334706:68521049:+	0	1	NA	NA	NA
XLOC_015774	TCONS_00054334,	2:68334857:68335319:+	1	1	NA	NA	NA
XLOC_001374	TCONS_00004647,TCONS_00004648,TCONS_00004649,	1:257054228:257066983:+	0	1	ENSG00000119401	TRIM32	1
XLOC_015775	TCONS_00054335,	2:68336059:68415476:+	0	1	NA	NA	NA
XLOC_019650	TCONS_00068346,TCONS_00068340,TCONS_00068338,TCONS_00068347,TCONS_00068344,TCONS_00068339,TCONS_00068336,TCONS_00068345,TCONS_00068342,	3:58292569:58355000:-	0	1	ENSG00000115548	KDM3A	1
XLOC_005250	TCONS_00017754,	12:35481242:35527581:+	0	1	ENSG00000153982	GDPD1	1
XLOC_001375	TCONS_00004650,TCONS_00004651,	1:258044248:258055535:+	0	1	ENSG00000136869	TLR4	1
XLOC_015776	TCONS_00054342,TCONS_00054337,TCONS_00054343,TCONS_00054340,TCONS_00054338,TCONS_00054341,TCONS_00054339,TCONS_00054336,	2:68378930:68405864:+	0	1	NA	NA	NA
XLOC_001376	TCONS_00004656,TCONS_00004653,TCONS_00004654,TCONS_00004652,	1:260868780:260897729:+	0	1	ENSG00000226752	PSMD5-AS1	0
XLOC_005251	TCONS_00017756,TCONS_00017757,TCONS_00017755,	12:35573363:35644204:+	0	1	ENSG00000175155	YPEL2	1
XLOC_033692	TCONS_00115006,	AEMK02000525.1:8250:9283:-	0	0	NA	NA	NA
XLOC_015777	TCONS_00054344,	2:68410245:68428773:+	1	0	NA	NA	NA
XLOC_019652	TCONS_00068350,	3:58557070:58559165:-	1	0	NA	NA	NA
XLOC_001377	TCONS_00004657,	1:260905034:260907140:+	1	0	NA	NA	NA
XLOC_005252	TCONS_00017761,TCONS_00017759,TCONS_00017765,TCONS_00017762,TCONS_00017766,TCONS_00017763,TCONS_00017760,TCONS_00017758,TCONS_00017767,TCONS_00017764,	12:35781578:35828533:+	0	1	ENSG00000108406	DHX40	1
XLOC_033693	TCONS_00115008,	AEMK02000525.1:26127:28051:-	0	1	NA	NA	NA
XLOC_005253	TCONS_00017773,TCONS_00017770,TCONS_00017768,TCONS_00017774,TCONS_00017769,	12:35848535:35926019:+	0	1	ENSG00000141367	CLTC	1
XLOC_033694	TCONS_00115023,TCONS_00115018,TCONS_00115021,TCONS_00115028,	AEMK02000525.1:32398:168102:-	0	1	NA	NA	NA
XLOC_015778	TCONS_00054345,	2:68411561:68430238:+	1	1	NA	NA	NA
XLOC_019653	TCONS_00068352,TCONS_00068353,	3:58559521:58575060:-	0	1	NA	NA	NA
XLOC_015779	TCONS_00054346,	2:68412926:68431073:+	1	1	NA	NA	NA
XLOC_019654	TCONS_00068354,TCONS_00068355,TCONS_00068356,	3:58633523:58670847:-	0	1	ENSG00000132300	PTCD3	1
XLOC_001379	TCONS_00004659,TCONS_00004673,TCONS_00004668,TCONS_00004671,TCONS_00004666,TCONS_00004663,TCONS_00004664,	1:261133231:261229288:+	0	1	ENSG00000119397	CNTRL	1
XLOC_005254	TCONS_00017776,TCONS_00017777,TCONS_00017780,TCONS_00017778,TCONS_00017775,TCONS_00017781,TCONS_00017779,	12:35933140:36065956:+	0	1	ENSG00000062716	VMP1	1
XLOC_005255	TCONS_00017785,TCONS_00017786,TCONS_00017783,TCONS_00017784,	12:36111579:36160448:+	0	1	ENSG00000108443	RPS6KB1	1
XLOC_005256	TCONS_00017788,TCONS_00017789,TCONS_00017787,	12:36173992:36332070:+	1	0	ENSG00000267302	AC005702.1	0
XLOC_033697	TCONS_00115026,	AEMK02000525.1:135709:136005:-	0	0	NA	NA	NA
XLOC_019656	TCONS_00068360,	3:58858935:58862703:-	1	0	ENSG00000232504	ST3GAL5-AS1	0
XLOC_019657	TCONS_00068363,TCONS_00068361,TCONS_00068362,	3:58960940:59001395:-	0	1	ENSG00000168874	ATOH8	1
XLOC_005257	TCONS_00017790,TCONS_00017791,TCONS_00017792,	12:36333013:36430777:+	0	1	ENSG00000108510	MED13	1
XLOC_005258	TCONS_00017794,	12:36432152:36433367:+	1	0	NA	NA	NA
XLOC_019658	TCONS_00068364,	3:59022930:59024296:-	1	0	NA	NA	NA
XLOC_019659	TCONS_00068365,	3:59025227:59026280:-	1	0	NA	NA	NA
XLOC_005259	TCONS_00017798,TCONS_00017795,TCONS_00017796,	12:36434447:36496567:+	0	1	ENSG00000108506	INTS2	1
XLOC_010560	TCONS_00037040,	14:109119822:109125686:-	0	1	ENSG00000120057	SFRP5	1
XLOC_023180	TCONS_00080565,	5:17186818:17189145:-	1	0	NA	NA	NA
XLOC_023181	TCONS_00080566,	5:17189210:17191650:-	1	0	NA	NA	NA
XLOC_024961	TCONS_00086874,	6:85307175:85309221:+	0	1	ENSG00000130770	ATPIF1	1
XLOC_024962	TCONS_00086885,TCONS_00086882,TCONS_00086877,TCONS_00086886,TCONS_00086883,TCONS_00086880,TCONS_00086878,TCONS_00086875,TCONS_00086884,TCONS_00086881,	6:85321966:85350793:+	0	1	ENSG00000130766	SESN2	1
XLOC_023182	TCONS_00080567,	5:17350685:17356330:-	1	0	NA	NA	NA
XLOC_024963	TCONS_00086897,TCONS_00086894,TCONS_00086891,TCONS_00086889,TCONS_00086898,TCONS_00086895,TCONS_00086892,TCONS_00086887,TCONS_00086896,TCONS_00086893,TCONS_00086888,	6:85384080:85529554:+	0	1	NA	NA	NA
XLOC_010563	TCONS_00037046,	14:109570535:109593396:-	0	1	ENSG00000138131	LOXL4	1
XLOC_023183	TCONS_00080568,	5:17356477:17357878:-	1	0	NA	NA	NA
XLOC_010564	TCONS_00037048,	14:109704136:109728874:-	0	1	ENSG00000119943	PYROXD2	1
XLOC_023184	TCONS_00080569,	5:17482097:17505614:-	0	1	ENSG00000167767	KRT80	1
XLOC_024964	TCONS_00086905,TCONS_00086902,TCONS_00086903,TCONS_00086900,TCONS_00086899,TCONS_00086904,TCONS_00086901,	6:85533505:85540820:+	0	0	NA	NA	NA
XLOC_009143	TCONS_00031861,	14:49001068:49001385:+	0	0	ENSG00000254709	IGLL5	1
XLOC_009144	TCONS_00031870,TCONS_00031868,TCONS_00031865,TCONS_00031862,TCONS_00031869,TCONS_00031866,TCONS_00031863,TCONS_00031875,TCONS_00031872,TCONS_00031867,TCONS_00031864,	14:49050152:49122382:+	0	1	ENSG00000223679	AC245054.1	0
XLOC_024965	TCONS_00086908,TCONS_00086917,TCONS_00086914,TCONS_00086911,TCONS_00086909,TCONS_00086918,TCONS_00086912,TCONS_00086919,TCONS_00086916,	6:85545992:85566007:+	0	1	NA	NA	NA
XLOC_010565	TCONS_00037051,TCONS_00037058,TCONS_00037055,TCONS_00037052,TCONS_00037056,TCONS_00037053,TCONS_00037050,TCONS_00037057,TCONS_00037054,	14:109730514:109755228:-	0	1	ENSG00000107521	HPS1	1
XLOC_023185	TCONS_00080581,	5:17541149:17546495:-	0	1	ENSG00000257649	METTL7AP1	0
XLOC_027060	TCONS_00094843,TCONS_00094840,TCONS_00094842,TCONS_00094837,	7:15910494:16674989:+	0	1	ENSG00000145996	CDKAL1	1
XLOC_027061	TCONS_00094846,TCONS_00094847,TCONS_00094850,TCONS_00094848,TCONS_00094845,TCONS_00094849,	7:16890519:16925786:+	0	1	ENSG00000124766	SOX4	1
XLOC_028841	TCONS_00100790,	7:77991636:77992904:-	1	0	NA	NA	NA
XLOC_000041	TCONS_00000128,TCONS_00000123,TCONS_00000127,	1:2882387:3398269:+	0	1	ENSG00000112541	PDE10A	1
XLOC_009145	TCONS_00031876,	14:49132158:49174798:+	0	1	ENSG00000128266	GNAZ	1
XLOC_024966	TCONS_00086925,TCONS_00086922,TCONS_00086920,TCONS_00086924,TCONS_00086921,	6:85567375:85595103:+	0	1	ENSG00000180098	TRNAU1AP	1
XLOC_009146	TCONS_00031878,	14:49189262:49200410:+	0	1	ENSG00000100228	RAB36	1
XLOC_024967	TCONS_00086927,	6:85603071:85605747:+	0	1	ENSG00000188060	RAB42	1
XLOC_027062	TCONS_00094852,	7:17123151:17124126:+	1	0	NA	NA	NA
XLOC_028842	TCONS_00100791,	7:78002578:78004531:-	1	0	NA	NA	NA
XLOC_009147	TCONS_00031888,TCONS_00031882,TCONS_00031889,TCONS_00031883,TCONS_00031887,TCONS_00031879,	14:49208669:49322279:+	0	1	ENSG00000186716	BCR	1
XLOC_024968	TCONS_00086928,	6:85643136:85649286:+	1	0	ENSG00000229388	LINC01715	0
XLOC_010568	TCONS_00037061,	14:110602302:110604111:-	1	0	NA	NA	NA
XLOC_028843	TCONS_00100792,	7:78012199:78012532:-	1	0	NA	NA	NA
XLOC_027063	TCONS_00094853,	7:17349569:17350984:+	1	0	ENSG00000272168	CASC15	0
XLOC_010569	TCONS_00037063,TCONS_00037062,	14:110608422:110635901:-	0	1	ENSG00000120053	GOT1	1
XLOC_023189	TCONS_00080593,TCONS_00080594,	5:17679196:17684245:-	0	1	ENSG00000135443	KRT85	1
XLOC_028844	TCONS_00100793,	7:78015418:78020131:-	1	0	NA	NA	NA
XLOC_009148	TCONS_00031893,TCONS_00031890,TCONS_00031894,TCONS_00031891,TCONS_00031895,TCONS_00031892,TCONS_00031896,	14:49332941:49464362:+	0	1	ENSG00000100014	SPECC1L	1
XLOC_024969	TCONS_00086930,	6:85649448:85650850:+	0	0	ENSG00000274978	RNU11	0
XLOC_009149	TCONS_00031897,	14:49468862:49485850:+	0	1	ENSG00000128271	ADORA2A	1
XLOC_014445	TCONS_00049968,	18:45421559:45432922:+	0	1	ENSG00000106004	HOXA5	1
XLOC_028845	TCONS_00100796,	7:78020231:78021906:-	1	0	NA	NA	NA
XLOC_000045	TCONS_00000130,	1:4051139:4051744:+	1	0	NA	NA	NA
XLOC_028846	TCONS_00100797,	7:78022679:78023532:-	1	0	NA	NA	NA
XLOC_000046	TCONS_00000131,	1:4320949:4328398:+	1	0	NA	NA	NA
XLOC_014446	TCONS_00049972,	18:45443407:45445623:+	0	1	ENSG00000197576	HOXA4	1
XLOC_001830	TCONS_00006152,	1:57147075:57165800:-	0	1	ENSG00000154548	SRSF12	1
XLOC_027067	TCONS_00094858,	7:18344822:18345366:+	1	0	NA	NA	NA
XLOC_028847	TCONS_00100798,	7:78025029:78027117:-	1	0	ENSG00000178107	AL161668.1	0
XLOC_000047	TCONS_00000132,	1:4328723:4331429:+	1	0	NA	NA	NA
XLOC_000048	TCONS_00000133,	1:4331721:4334724:+	1	0	NA	NA	NA
XLOC_014448	TCONS_00049976,	18:45471061:45472875:+	0	1	ENSG00000105996	HOXA2	1
XLOC_001831	TCONS_00006153,	1:57217220:57219133:-	1	0	NA	NA	NA
XLOC_028848	TCONS_00100806,TCONS_00100803,TCONS_00100804,TCONS_00100805,TCONS_00100802,	7:78043454:78067499:-	0	1	ENSG00000165801	ARHGEF40	1
XLOC_014449	TCONS_00049977,TCONS_00049978,	18:45477548:45480413:+	0	1	ENSG00000105991	HOXA1	1
XLOC_001832	TCONS_00006157,TCONS_00006154,TCONS_00006155,TCONS_00006156,	1:57221920:57237879:-	0	1	ENSG00000146276	GABRR1	1
XLOC_000049	TCONS_00000134,	1:4334869:4336930:+	1	0	NA	NA	NA
XLOC_001833	TCONS_00006162,TCONS_00006163,TCONS_00006160,TCONS_00006164,	1:57337082:57364664:-	0	1	ENSG00000198833	UBE2J1	1
XLOC_032370	TCONS_00112323,	9:114132248:114133836:-	1	0	NA	NA	NA
XLOC_001834	TCONS_00006165,	1:57347382:57373745:-	0	0	NA	NA	NA
XLOC_001835	TCONS_00006171,TCONS_00006166,TCONS_00006167,TCONS_00006168,	1:57374055:57424143:-	0	1	ENSG00000025039	RRAGD	1
XLOC_005710	TCONS_00019454,TCONS_00019455,TCONS_00019452,TCONS_00019456,TCONS_00019453,	12:6466121:6493902:-	0	1	NA	NA	NA
XLOC_018330	TCONS_00063394,TCONS_00063391,TCONS_00063398,TCONS_00063395,TCONS_00063392,TCONS_00063399,	3:37640448:37691738:+	0	1	NA	NA	NA
XLOC_032371	TCONS_00112334,TCONS_00112331,TCONS_00112329,TCONS_00112335,TCONS_00112327,TCONS_00112333,TCONS_00112330,TCONS_00112328,TCONS_00112325,TCONS_00112337,	9:114138327:114202329:-	0	1	ENSG00000117533	VAMP4	1
XLOC_032372	TCONS_00112340,TCONS_00112338,TCONS_00112339,TCONS_00112342,	9:114527833:114533977:-	0	1	ENSG00000230630	DNM3OS	0
XLOC_018331	TCONS_00063401,TCONS_00063400,	3:37753280:37765106:+	0	1	ENSG00000153443	UBALD1	1
XLOC_001837	TCONS_00006175,TCONS_00006176,	1:57651684:57654886:-	0	1	ENSG00000083099	LYRM2	1
XLOC_005712	TCONS_00019461,	12:6653724:6654724:-	1	0	NA	NA	NA
XLOC_018332	TCONS_00063404,TCONS_00063408,TCONS_00063405,TCONS_00063402,TCONS_00063406,TCONS_00063403,	3:37815305:37844608:+	0	1	ENSG00000089486	CDIP1	1
XLOC_032374	TCONS_00112346,TCONS_00112347,TCONS_00112348,	9:114824796:114827479:-	0	1	ENSG00000135845	PIGC	1
XLOC_001838	TCONS_00006182,TCONS_00006177,TCONS_00006189,TCONS_00006186,TCONS_00006183,TCONS_00006178,TCONS_00006187,TCONS_00006181,TCONS_00006179,TCONS_00006190,TCONS_00006188,	1:57660224:57826357:-	0	1	ENSG00000112159	MDN1	1
XLOC_005713	TCONS_00019465,TCONS_00019466,TCONS_00019463,TCONS_00019467,TCONS_00019464,	12:6662576:6681253:-	0	1	ENSG00000167851	CD300A	1
XLOC_018333	TCONS_00063413,TCONS_00063414,TCONS_00063411,TCONS_00063409,TCONS_00063412,	3:37871557:37882323:+	0	1	ENSG00000153406	NMRAL1	1
XLOC_032375	TCONS_00112349,	9:114839004:114852365:-	1	0	NA	NA	NA
XLOC_005714	TCONS_00019474,TCONS_00019469,TCONS_00019475,TCONS_00019476,TCONS_00019468,	12:6692087:6716246:-	0	1	ENSG00000170412	GPRC5C	1
XLOC_018334	TCONS_00063419,TCONS_00063416,TCONS_00063417,TCONS_00063420,TCONS_00063418,TCONS_00063415,TCONS_00063421,	3:37928082:37986535:+	0	1	ENSG00000103426	CORO7-PAM16	1
XLOC_018335	TCONS_00063428,TCONS_00063425,TCONS_00063422,TCONS_00063429,TCONS_00063426,TCONS_00063423,TCONS_00063427,TCONS_00063424,	3:37989143:38005699:+	0	1	NA	NA	NA
XLOC_032376	TCONS_00112351,TCONS_00112350,	9:114914452:114916339:-	1	0	NA	NA	NA
XLOC_032377	TCONS_00112352,	9:115006436:115007228:-	1	0	NA	NA	NA
XLOC_018336	TCONS_00063433,TCONS_00063432,	3:38047703:38063302:+	0	1	ENSG00000090447	TFAP4	1
XLOC_018337	TCONS_00063436,	3:38073562:38111936:+	0	1	ENSG00000185739	SRL	1
XLOC_032378	TCONS_00112353,	9:115449334:115463072:-	0	1	ENSG00000120337	TNFSF18	1
XLOC_018338	TCONS_00063448,TCONS_00063445,TCONS_00063451,TCONS_00063440,TCONS_00063438,TCONS_00063447,TCONS_00063441,TCONS_00063439,	3:38103923:38302243:+	0	1	ENSG00000162104	ADCY9	1
XLOC_032379	TCONS_00112355,	9:115531033:115532029:-	0	1	ENSG00000249286	AMD1P3	0
XLOC_005719	TCONS_00019482,TCONS_00019491,TCONS_00019489,TCONS_00019486,TCONS_00019483,TCONS_00019487,TCONS_00019484,TCONS_00019490,TCONS_00019488,TCONS_00019485,	12:6837955:6881547:-	0	1	ENSG00000141540	TTYH2	1
XLOC_023640	TCONS_00082116,	5:69452654:69454099:-	1	0	NA	NA	NA
XLOC_023641	TCONS_00082117,	5:69454202:69461293:-	1	0	NA	NA	NA
XLOC_009601	TCONS_00033649,	14:119668648:119670226:+	0	0	NA	NA	NA
XLOC_023642	TCONS_00082118,	5:69484217:69488477:-	0	1	ENSG00000183307	TMEM121B	1
XLOC_023643	TCONS_00082121,TCONS_00082125,TCONS_00082122,TCONS_00082123,TCONS_00082120,	5:69499894:69512611:-	0	1	ENSG00000069998	HDHD5	1
XLOC_009602	TCONS_00033654,TCONS_00033660,TCONS_00033658,TCONS_00033655,TCONS_00033652,TCONS_00033661,TCONS_00033656,TCONS_00033653,TCONS_00033650,	14:120451095:120586072:+	0	1	ENSG00000148700	ADD3	1
XLOC_009603	TCONS_00033662,	14:120591932:120593108:+	1	0	NA	NA	NA
XLOC_023644	TCONS_00082127,TCONS_00082128,	5:69518632:69554758:-	0	1	ENSG00000093072	ADA2	1
XLOC_023645	TCONS_00082133,TCONS_00082130,TCONS_00082134,TCONS_00082131,TCONS_00082135,TCONS_00082132,	5:69729862:69772077:-	0	1	ENSG00000131100	ATP6V1E1	1
XLOC_027520	TCONS_00096487,TCONS_00096485,TCONS_00096486,	7:58023418:58066394:+	0	1	ENSG00000169371	SNUPN	1
XLOC_000500	TCONS_00001683,	1:107951646:107969298:+	0	1	ENSG00000166797	FAM96A	1
XLOC_013120	TCONS_00045395,TCONS_00045397,	17:8449395:8581000:+	0	1	ENSG00000083857	FAT1	1
XLOC_009604	TCONS_00033663,TCONS_00033664,TCONS_00033665,	14:120603191:120722627:+	0	1	ENSG00000119950	MXI1	1
XLOC_014900	TCONS_00051466,	18:42991498:43060437:-	0	1	ENSG00000122574	WIPF3	1
XLOC_014901	TCONS_00051468,TCONS_00051471,	18:43100530:43199313:-	0	1	NA	NA	NA
XLOC_023646	TCONS_00082144,TCONS_00082139,TCONS_00082145,TCONS_00082142,TCONS_00082137,TCONS_00082143,TCONS_00082140,TCONS_00082138,	5:69849002:69875853:-	0	1	ENSG00000015475	BID	1
XLOC_027521	TCONS_00096496,TCONS_00096493,TCONS_00096490,TCONS_00096488,TCONS_00096497,TCONS_00096494,TCONS_00096489,TCONS_00096498,TCONS_00096495,	7:58078144:58164412:+	0	1	ENSG00000169410	PTPN9	1
XLOC_000501	TCONS_00001692,TCONS_00001687,TCONS_00001684,TCONS_00001690,TCONS_00001688,TCONS_00001685,TCONS_00001689,TCONS_00001686,	1:107997239:108136439:+	0	1	ENSG00000035664	DAPK2	1
XLOC_009605	TCONS_00033667,	14:120739849:120740920:+	1	0	NA	NA	NA
XLOC_000502	TCONS_00001693,	1:108106975:108147359:+	0	0	NA	NA	NA
XLOC_013122	TCONS_00045400,TCONS_00045401,	17:8795539:8842028:+	0	1	NA	NA	NA
XLOC_009606	TCONS_00033668,	14:120759315:120760697:+	1	0	NA	NA	NA
XLOC_014902	TCONS_00051476,TCONS_00051473,TCONS_00051477,TCONS_00051474,TCONS_00051469,TCONS_00051480,TCONS_00051478,TCONS_00051475,TCONS_00051481,TCONS_00051479,	18:43131500:43509597:-	0	1	ENSG00000106069	CHN2	1
XLOC_023647	TCONS_00082154,TCONS_00082151,TCONS_00082146,TCONS_00082158,TCONS_00082152,	5:69887881:70059460:-	0	1	ENSG00000243156	MICAL3	1
XLOC_027522	TCONS_00096503,TCONS_00096500,TCONS_00096499,TCONS_00096501,TCONS_00096505,TCONS_00096502,	7:58172045:58246118:+	0	1	ENSG00000169375	SIN3A	1
XLOC_014903	TCONS_00051470,	18:43181289:43184465:-	0	1	ENSG00000176532	PRR15	1
XLOC_027523	TCONS_00096508,TCONS_00096509,TCONS_00096506,	7:58248384:58261203:+	0	1	ENSG00000140400	MAN2C1	1
XLOC_000503	TCONS_00001694,	1:108136820:108137882:+	1	0	NA	NA	NA
XLOC_009607	TCONS_00033674,TCONS_00033671,TCONS_00033669,TCONS_00033672,TCONS_00033673,TCONS_00033670,	14:120906039:120922060:+	0	1	ENSG00000138166	DUSP5	1
XLOC_009608	TCONS_00033683,TCONS_00033680,TCONS_00033678,TCONS_00033675,TCONS_00033681,TCONS_00033679,TCONS_00033676,TCONS_00033682,TCONS_00033677,	14:120969028:121018563:+	0	1	ENSG00000108055	SMC3	1
XLOC_031040	TCONS_00108232,	9:67834940:67836406:+	1	0	NA	NA	NA
XLOC_014904	TCONS_00051472,	18:43199430:43202007:-	1	0	NA	NA	NA
XLOC_023649	TCONS_00082168,TCONS_00082169,	5:70394576:70659876:-	0	1	ENSG00000139117	CPNE8	1
XLOC_027524	TCONS_00096510,	7:58274689:58275813:+	1	0	NA	NA	NA
XLOC_027525	TCONS_00096511,	7:58275973:58276679:+	1	0	NA	NA	NA
XLOC_000505	TCONS_00001696,	1:108150598:108151752:+	1	0	NA	NA	NA
XLOC_013125	TCONS_00045411,TCONS_00045409,TCONS_00045413,TCONS_00045410,TCONS_00045408,	17:9276261:9350420:+	0	1	ENSG00000188676	IDO2	1
XLOC_009609	TCONS_00033684,	14:121019659:121023918:+	1	0	NA	NA	NA
XLOC_031041	TCONS_00108234,TCONS_00108235,	9:67845201:67855112:+	0	1	ENSG00000232621	C4BPAP2	0
XLOC_031042	TCONS_00108244,TCONS_00108239,TCONS_00108245,TCONS_00108242,TCONS_00108237,TCONS_00108251,TCONS_00108249,TCONS_00108246,TCONS_00108243,TCONS_00108240,	9:67933081:67960375:+	0	1	ENSG00000196352	CD55	1
XLOC_027526	TCONS_00096512,	7:58340587:58341172:+	1	1	NA	NA	NA
XLOC_000506	TCONS_00001697,	1:108155831:108157076:+	1	0	NA	NA	NA
XLOC_013126	TCONS_00045415,	17:9441482:9443050:+	0	1	ENSG00000176907	C8orf4	1
XLOC_006590	TCONS_00022760,TCONS_00022758,TCONS_00022761,TCONS_00022759,TCONS_00022757,	13:30062836:30141511:+	0	1	ENSG00000114648	KLHL18	1
XLOC_000507	TCONS_00001698,	1:108171009:108171799:+	1	0	NA	NA	NA
XLOC_013127	TCONS_00045418,TCONS_00045416,TCONS_00045417,	17:10624382:10643844:+	0	1	ENSG00000147533	GOLGA7	1
XLOC_006591	TCONS_00022762,	13:30156134:30159476:+	1	1	NA	NA	NA
XLOC_031043	TCONS_00108252,	9:68025553:68065151:+	0	1	ENSG00000117322	CR2	1
XLOC_014907	TCONS_00051490,TCONS_00051497,TCONS_00051494,TCONS_00051498,TCONS_00051495,TCONS_00051500,TCONS_00051496,	18:44823858:44910731:-	0	1	ENSG00000106052	TAX1BP1	1
XLOC_031044	TCONS_00108259,TCONS_00108257,TCONS_00108260,TCONS_00108258,	9:68071276:68132217:+	0	1	NA	NA	NA
XLOC_000508	TCONS_00001709,TCONS_00001703,TCONS_00001707,TCONS_00001704,TCONS_00001710,TCONS_00001708,TCONS_00001705,	1:108205794:108404148:+	0	1	ENSG00000103657	HERC1	1
XLOC_013128	TCONS_00045420,TCONS_00045419,TCONS_00045422,	17:10656814:10670536:+	0	1	ENSG00000147536	GINS4	1
XLOC_006592	TCONS_00022767,TCONS_00022764,TCONS_00022768,TCONS_00022769,TCONS_00022766,TCONS_00022763,	13:30190670:30253061:+	0	1	ENSG00000076201	PTPN23	1
XLOC_031045	TCONS_00108262,TCONS_00108263,	9:68136510:68186756:+	0	1	ENSG00000244703	CD46P1	0
XLOC_027529	TCONS_00096516,	7:58608543:58610078:+	0	1	ENSG00000178718	RPP25	1
XLOC_000509	TCONS_00001712,	1:108649274:108708921:+	0	1	ENSG00000074410	CA12	1
XLOC_013129	TCONS_00045426,TCONS_00045423,TCONS_00045427,TCONS_00045428,	17:10691729:10728056:+	0	1	ENSG00000158669	GPAT4	1
XLOC_031047	TCONS_00108276,TCONS_00108275,	9:68252704:68490305:+	0	1	ENSG00000008277	ADAM22	1
XLOC_006596	TCONS_00022775,TCONS_00022787,TCONS_00022784,TCONS_00022781,TCONS_00022788,TCONS_00022785,TCONS_00022782,TCONS_00022789,TCONS_00022786,	13:30602223:30635645:+	0	1	ENSG00000132153	DHX30	1
XLOC_031048	TCONS_00108284,	9:68574704:68575287:+	1	1	NA	NA	NA
XLOC_017012	TCONS_00058747,TCONS_00058745,	2:49721121:49804883:-	0	1	ENSG00000133789	SWAP70	1
XLOC_011895	TCONS_00041402,TCONS_00041398,TCONS_00041395,TCONS_00041403,TCONS_00041400,TCONS_00041399,TCONS_00041396,TCONS_00041405,	15:63485314:63505728:-	0	1	ENSG00000153234	NR4A2	1
XLOC_017014	TCONS_00058753,TCONS_00058750,TCONS_00058754,TCONS_00058751,TCONS_00058749,TCONS_00058752,	2:49876885:49894980:-	0	1	ENSG00000166483	WEE1	1
XLOC_028392	TCONS_00099298,	7:32511333:32512866:-	1	0	NA	NA	NA
XLOC_011898	TCONS_00041408,	15:64349363:64351173:-	1	0	NA	NA	NA
XLOC_028393	TCONS_00099299,	7:32515198:32519674:-	1	0	NA	NA	NA
XLOC_028394	TCONS_00099302,TCONS_00099303,TCONS_00099300,TCONS_00099301,	7:32520150:32547839:-	0	1	ENSG00000137168	PPIL1	1
XLOC_011899	TCONS_00041409,TCONS_00041412,TCONS_00041410,	15:64353021:64382238:-	0	1	ENSG00000115165	CYTIP	1
XLOC_017018	TCONS_00058761,TCONS_00058759,TCONS_00058768,TCONS_00058765,TCONS_00058762,TCONS_00058766,TCONS_00058763,TCONS_00058760,TCONS_00058767,TCONS_00058764,	2:50804412:50812184:-	0	1	ENSG00000081692	JMJD4	1
XLOC_028395	TCONS_00099304,	7:32612512:32616562:-	1	0	NA	NA	NA
XLOC_028396	TCONS_00099308,TCONS_00099305,TCONS_00099306,TCONS_00099307,	7:32617413:32635580:-	0	1	ENSG00000137409	MTCH1	1
XLOC_017019	TCONS_00058770,TCONS_00058769,	2:51102239:51128362:-	0	1	ENSG00000143816	WNT9A	1
XLOC_015780	TCONS_00054347,	2:68414556:68432210:+	1	1	NA	NA	NA
XLOC_001380	TCONS_00004685,TCONS_00004682,TCONS_00004677,TCONS_00004674,TCONS_00004680,TCONS_00004678,TCONS_00004684,TCONS_00004681,	1:261295717:261376583:+	0	1	ENSG00000148180	GSN	1
XLOC_028397	TCONS_00099309,	7:32786699:32787808:-	1	0	NA	NA	NA
XLOC_015781	TCONS_00054348,	2:68416084:68416650:+	1	0	NA	NA	NA
XLOC_022317	TCONS_00077653,TCONS_00077650,TCONS_00077648,TCONS_00077654,TCONS_00077651,TCONS_00077649,TCONS_00077655,TCONS_00077652,TCONS_00077647,	5:19484330:19494938:+	0	1	ENSG00000135486	HNRNPA1	1
XLOC_001382	TCONS_00004688,	1:261430589:261433560:+	1	0	NA	NA	NA
XLOC_022318	TCONS_00077665,TCONS_00077662,TCONS_00077657,TCONS_00077669,TCONS_00077666,TCONS_00077660,TCONS_00077658,TCONS_00077667,TCONS_00077664,	5:19522556:19546042:+	0	1	ENSG00000111481	COPZ1	1
XLOC_015783	TCONS_00054350,TCONS_00054351,TCONS_00054352,	2:68654406:68676239:+	1	0	NA	NA	NA
XLOC_015784	TCONS_00054354,TCONS_00054353,	2:68705536:68708012:+	0	1	ENSG00000198258	UBL5	1
XLOC_001385	TCONS_00004691,	1:261590302:261591672:+	1	0	NA	NA	NA
XLOC_005260	TCONS_00017810,TCONS_00017805,TCONS_00017802,	12:36498142:36639933:+	0	1	ENSG00000136492	BRIP1	1
XLOC_019660	TCONS_00068369,TCONS_00068366,TCONS_00068372,TCONS_00068367,TCONS_00068373,TCONS_00068370,TCONS_00068368,TCONS_00068374,TCONS_00068371,	3:59036004:59072525:-	0	1	ENSG00000115523	GNLY	1
XLOC_015785	TCONS_00054357,TCONS_00054355,TCONS_00054356,	2:68715911:68734125:+	0	1	ENSG00000127445	PIN1	1
XLOC_019661	TCONS_00068375,	3:59116966:59118524:-	1	0	NA	NA	NA
XLOC_001386	TCONS_00004697,TCONS_00004698,TCONS_00004695,TCONS_00004692,	1:261732460:261859163:+	0	1	ENSG00000136848	DAB2IP	1
XLOC_026200	TCONS_00091609,TCONS_00091606,TCONS_00091608,	6:63969440:63974289:-	0	1	ENSG00000178821	TMEM52	1
XLOC_001387	TCONS_00004699,	1:262172529:262174142:+	0	1	NA	NA	NA
XLOC_026201	TCONS_00091612,	6:63987701:64023907:-	0	1	ENSG00000142609	CFAP74	1
XLOC_015787	TCONS_00054362,TCONS_00054366,TCONS_00054361,TCONS_00054359,	2:68890273:68921623:+	0	1	ENSG00000167798	C3P1	0
XLOC_019662	TCONS_00068376,	3:59118575:59120060:-	1	0	NA	NA	NA
XLOC_015788	TCONS_00054371,TCONS_00054369,TCONS_00054367,TCONS_00054370,TCONS_00054368,	2:68941674:68950671:+	0	1	ENSG00000130813	C19orf66	1
XLOC_019663	TCONS_00068378,TCONS_00068379,TCONS_00068377,	3:59124284:59154314:-	0	1	ENSG00000168883	USP39	1
XLOC_005263	TCONS_00017813,TCONS_00017814,TCONS_00017815,	12:37613770:37678712:+	0	1	ENSG00000062725	APPBP2	1
XLOC_026202	TCONS_00091617,TCONS_00091614,TCONS_00091618,TCONS_00091615,TCONS_00091619,	6:64158414:64173073:-	0	1	NA	NA	NA
XLOC_026203	TCONS_00091620,	6:64165221:64166895:-	1	0	NA	NA	NA
XLOC_015789	TCONS_00054382,TCONS_00054377,TCONS_00054378,TCONS_00054375,TCONS_00054379,TCONS_00054376,TCONS_00054373,	2:68958905:68970663:+	0	1	NA	NA	NA
XLOC_019664	TCONS_00068380,	3:59172395:59174215:-	0	1	ENSG00000168894	RNF181	1
XLOC_001389	TCONS_00004705,TCONS_00004702,TCONS_00004706,TCONS_00004703,	1:262345300:262418444:+	0	1	NA	NA	NA
XLOC_026204	TCONS_00091621,	6:64168965:64171336:-	1	0	NA	NA	NA
XLOC_019665	TCONS_00068383,TCONS_00068381,TCONS_00068382,	3:59175182:59185330:-	0	1	ENSG00000168899	VAMP5	1
XLOC_019666	TCONS_00068384,	3:59187903:59192898:-	0	1	NA	NA	NA
XLOC_005266	TCONS_00017821,TCONS_00017819,TCONS_00017825,TCONS_00017826,TCONS_00017823,TCONS_00017820,TCONS_00017824,	12:37729045:37944063:+	0	1	ENSG00000170832	USP32	1
XLOC_026205	TCONS_00091622,	6:64184699:64185956:-	1	0	NA	NA	NA
XLOC_026206	TCONS_00091623,	6:64244583:64247099:-	1	0	NA	NA	NA
XLOC_019667	TCONS_00068385,	3:59200460:59202334:-	1	0	NA	NA	NA
XLOC_005267	TCONS_00017830,TCONS_00017828,TCONS_00017831,TCONS_00017829,TCONS_00017832,	12:38013942:38028039:+	0	1	ENSG00000273611	ZNHIT3	1
XLOC_019668	TCONS_00068386,TCONS_00068392,TCONS_00068390,TCONS_00068388,TCONS_00068391,TCONS_00068389,	3:59213116:59225298:-	0	1	ENSG00000168906	MAT2A	1
XLOC_005268	TCONS_00017836,TCONS_00017834,TCONS_00017835,	12:38061955:38065708:+	0	1	ENSG00000277161	PIGW	1
XLOC_019669	TCONS_00068400,TCONS_00068399,TCONS_00068401,	3:59319981:59324113:-	0	1	ENSG00000152292	SH2D6	1
XLOC_005269	TCONS_00017842,TCONS_00017837,TCONS_00017840,TCONS_00017841,TCONS_00017839,	12:38074053:38111746:+	0	1	ENSG00000278311	GGNBP2	1
XLOC_026208	TCONS_00091634,TCONS_00091629,TCONS_00091626,TCONS_00091632,TCONS_00091627,TCONS_00091633,TCONS_00091630,TCONS_00091628,TCONS_00091625,	6:64311525:64317700:-	0	1	ENSG00000157911	PEX10	1
XLOC_026209	TCONS_00091641,TCONS_00091639,TCONS_00091642,TCONS_00091637,	6:64390149:64407559:-	0	1	ENSG00000157881	PANK4	1
XLOC_010570	TCONS_00037067,TCONS_00037064,TCONS_00037068,TCONS_00037065,	14:110793193:110805485:-	0	1	ENSG00000155287	SLC25A28	1
XLOC_024970	TCONS_00086934,TCONS_00086931,TCONS_00086935,TCONS_00086932,TCONS_00086936,TCONS_00086933,	6:85657521:85701981:+	0	1	ENSG00000162419	GMEB1	1
XLOC_009150	TCONS_00031901,TCONS_00031900,	14:49533203:49561497:+	0	1	NA	NA	NA
XLOC_024971	TCONS_00086942,TCONS_00086937,TCONS_00086943,TCONS_00086940,TCONS_00086938,TCONS_00086944,TCONS_00086941,TCONS_00086939,	6:85716773:85756739:+	0	1	ENSG00000198492	YTHDF2	1
XLOC_023191	TCONS_00080604,	5:17717047:17728109:-	0	1	ENSG00000161850	KRT82	1
XLOC_009151	TCONS_00031902,	14:49562909:49570506:+	1	0	NA	NA	NA
XLOC_010572	TCONS_00037075,TCONS_00037072,TCONS_00037073,TCONS_00037070,TCONS_00037071,	14:110873847:110895027:-	0	1	ENSG00000014919	COX15	1
XLOC_010573	TCONS_00037080,TCONS_00037079,TCONS_00037076,TCONS_00037077,	14:111044010:111167323:-	0	1	ENSG00000107554	DNMBP	1
XLOC_009152	TCONS_00031903,	14:49585120:49598012:+	0	1	ENSG00000100028	SNRPD3	1
XLOC_024973	TCONS_00086957,TCONS_00086951,TCONS_00086946,TCONS_00086958,TCONS_00086947,TCONS_00086961,TCONS_00086959,TCONS_00086956,TCONS_00086950,TCONS_00086965,TCONS_00086948,	6:85842550:86031112:+	0	1	ENSG00000159023	EPB41	1
XLOC_009153	TCONS_00031904,	14:49602441:49603346:+	1	0	NA	NA	NA
XLOC_024974	TCONS_00086966,TCONS_00086967,TCONS_00086970,	6:86137754:86228147:+	0	1	ENSG00000060656	PTPRU	1
XLOC_010574	TCONS_00037083,	14:111171956:111173763:-	1	0	NA	NA	NA
XLOC_028850	TCONS_00100810,	7:78106116:78107833:-	0	1	ENSG00000179636	TPPP2	1
XLOC_000050	TCONS_00000135,	1:4338035:4339748:+	1	0	NA	NA	NA
XLOC_009154	TCONS_00031910,TCONS_00031908,TCONS_00031911,TCONS_00031909,TCONS_00031906,TCONS_00031912,TCONS_00031907,	14:49622100:49638171:+	0	1	NA	NA	NA
XLOC_024975	TCONS_00086974,	6:87687929:87689435:+	1	0	NA	NA	NA
XLOC_014450	TCONS_00049985,TCONS_00049986,TCONS_00049981,TCONS_00049979,	18:45562381:45791588:+	0	1	ENSG00000005020	SKAP2	1
XLOC_010575	TCONS_00037084,	14:111179029:111180693:-	1	0	NA	NA	NA
XLOC_010576	TCONS_00037090,TCONS_00037085,TCONS_00037089,TCONS_00037086,	14:111181224:111226890:-	0	1	ENSG00000120054	CPN1	1
XLOC_014451	TCONS_00049987,	18:45794467:45798820:+	1	0	NA	NA	NA
XLOC_027071	TCONS_00094872,TCONS_00094867,TCONS_00094870,TCONS_00094868,TCONS_00094865,TCONS_00094871,TCONS_00094869,TCONS_00094866,	7:19244411:19299891:+	0	1	ENSG00000124532	MRS2	1
XLOC_028851	TCONS_00100820,TCONS_00100818,TCONS_00100832,TCONS_00100815,TCONS_00100812,TCONS_00100827,TCONS_00100824,TCONS_00100821,TCONS_00100819,TCONS_00100833,TCONS_00100816,TCONS_00100830,TCONS_00100813,TCONS_00100828,TCONS_00100825,TCONS_00100822,TCONS_00100834,TCONS_00100817,TCONS_00100831,TCONS_00100829,TCONS_00100826,	7:78127641:78145931:-	0	1	NA	NA	NA
XLOC_009155	TCONS_00031921,TCONS_00031916,TCONS_00031913,TCONS_00031922,TCONS_00031917,TCONS_00031923,TCONS_00031920,TCONS_00031915,TCONS_00031924,	14:49640351:49666293:+	0	1	ENSG00000099998	GGT5	1
XLOC_024976	TCONS_00086977,TCONS_00086980,TCONS_00086978,TCONS_00086981,TCONS_00086979,TCONS_00086976,	6:87879769:87950551:+	0	1	ENSG00000121766	ZCCHC17	1
XLOC_000052	TCONS_00000137,	1:4884482:4887990:+	1	0	ENSG00000270419	CAHM	0
XLOC_024977	TCONS_00086982,	6:87995655:88017140:+	0	1	ENSG00000168528	SERINC2	1
XLOC_010577	TCONS_00037092,TCONS_00037096,TCONS_00037091,	14:111234042:111301769:-	0	1	ENSG00000283232	AL138921.3	0
XLOC_014452	TCONS_00049988,	18:45801277:45803526:+	1	0	NA	NA	NA
XLOC_010578	TCONS_00037094,	14:111243524:111284764:-	0	0	NA	NA	NA
XLOC_014453	TCONS_00049989,	18:45803648:45807274:+	1	0	NA	NA	NA
XLOC_027073	TCONS_00094878,TCONS_00094875,TCONS_00094887,TCONS_00094879,TCONS_00094888,TCONS_00094882,TCONS_00094877,TCONS_00094889,TCONS_00094886,TCONS_00094883,	7:19351361:19379115:+	0	1	ENSG00000112294	ALDH5A1	1
XLOC_000053	TCONS_00000139,TCONS_00000138,	1:4888327:4896467:+	1	0	NA	NA	NA
XLOC_009157	TCONS_00031928,	14:49866366:49867920:+	1	0	NA	NA	NA
XLOC_024978	TCONS_00086984,	6:88055373:88061936:+	0	1	ENSG00000260386	LINC01225	0
XLOC_009158	TCONS_00031929,	14:49868527:49869656:+	1	0	NA	NA	NA
XLOC_024979	TCONS_00086986,TCONS_00086985,	6:88095635:88106088:+	0	1	ENSG00000142910	TINAGL1	1
XLOC_010579	TCONS_00037095,	14:111253510:111262646:-	0	1	NA	NA	NA
XLOC_014454	TCONS_00049991,TCONS_00049995,TCONS_00049993,TCONS_00049990,	18:45807565:45815150:+	1	0	NA	NA	NA
XLOC_028854	TCONS_00100837,	7:78219962:78221885:-	0	1	ENSG00000169413	RNASE6	1
XLOC_000054	TCONS_00000140,	1:4918323:4919583:+	1	0	NA	NA	NA
XLOC_000055	TCONS_00000141,	1:4920253:4922250:+	1	0	NA	NA	NA
XLOC_009159	TCONS_00031930,	14:49871218:49877672:+	0	1	ENSG00000099958	DERL3	1
XLOC_027075	TCONS_00094891,	7:19477104:19512526:+	0	1	NA	NA	NA
XLOC_014455	TCONS_00049992,	18:45811309:45812075:+	1	0	NA	NA	NA
XLOC_014456	TCONS_00049994,	18:45812296:45813556:+	1	0	NA	NA	NA
XLOC_027076	TCONS_00094892,TCONS_00094893,	7:19502552:19519820:+	0	1	ENSG00000112304	ACOT13	1
XLOC_028856	TCONS_00100844,TCONS_00100850,TCONS_00100848,TCONS_00100845,TCONS_00100842,TCONS_00100849,TCONS_00100846,TCONS_00100843,	7:78243804:78262939:-	0	1	NA	NA	NA
XLOC_000056	TCONS_00000142,	1:4947386:4951453:+	1	0	NA	NA	NA
XLOC_014457	TCONS_00049996,	18:45815435:45816696:+	1	0	NA	NA	NA
XLOC_027077	TCONS_00094894,	7:19549791:19557475:+	1	0	NA	NA	NA
XLOC_028857	TCONS_00100851,	7:78313306:78313962:-	1	0	NA	NA	NA
XLOC_000057	TCONS_00000143,	1:5465347:5469239:+	1	0	NA	NA	NA
XLOC_014458	TCONS_00049997,	18:45816767:45818900:+	1	0	NA	NA	NA
XLOC_001841	TCONS_00006197,TCONS_00006205,TCONS_00006202,TCONS_00006198,TCONS_00006195,TCONS_00006203,TCONS_00006200,TCONS_00006199,TCONS_00006196,TCONS_00006204,TCONS_00006201,	1:57897740:58204804:-	0	1	ENSG00000112182	BACH2	1
XLOC_027078	TCONS_00094895,TCONS_00094900,TCONS_00094899,TCONS_00094896,TCONS_00094901,TCONS_00094897,TCONS_00094902,	7:19585901:19595346:+	0	1	ENSG00000112312	GMNN	1
XLOC_014459	TCONS_00050004,TCONS_00050001,TCONS_00049998,TCONS_00050005,TCONS_00050002,TCONS_00049999,TCONS_00050003,TCONS_00050000,	18:45953549:45985797:+	0	0	NA	NA	NA
XLOC_001842	TCONS_00006208,	1:58218222:58221541:-	1	0	NA	NA	NA
XLOC_028859	TCONS_00100859,TCONS_00100857,TCONS_00100854,TCONS_00100860,TCONS_00100858,	7:78422784:78447146:-	0	1	ENSG00000198805	PNP	1
XLOC_000059	TCONS_00000145,	1:5583446:5584554:+	1	0	NA	NA	NA
XLOC_001843	TCONS_00006209,	1:58222045:58224362:-	1	0	NA	NA	NA
XLOC_001844	TCONS_00006210,	1:58251107:58251921:-	1	0	NA	NA	NA
XLOC_032380	TCONS_00112366,TCONS_00112363,TCONS_00112360,TCONS_00112358,TCONS_00112367,TCONS_00112361,TCONS_00112359,TCONS_00112356,TCONS_00112368,TCONS_00112362,TCONS_00112357,	9:115550566:115857456:-	0	1	NA	NA	NA
XLOC_032381	TCONS_00112369,	9:115847238:115848335:-	1	0	NA	NA	NA
XLOC_001845	TCONS_00006211,	1:58262536:58264057:-	1	0	NA	NA	NA
XLOC_005720	TCONS_00019497,TCONS_00019494,TCONS_00019498,TCONS_00019492,TCONS_00019499,TCONS_00019493,	12:6883947:6889921:-	0	1	ENSG00000172809	RPL38	1
XLOC_018340	TCONS_00063462,TCONS_00063454,TCONS_00063463,TCONS_00063460,TCONS_00063458,TCONS_00063455,TCONS_00063461,TCONS_00063459,	3:38387613:38531642:+	0	1	ENSG00000005339	CREBBP	1
XLOC_018341	TCONS_00063465,TCONS_00063464,	3:38536671:38603473:+	0	1	ENSG00000126602	TRAP1	1
XLOC_032382	TCONS_00112370,	9:115848961:115849895:-	1	0	NA	NA	NA
XLOC_005721	TCONS_00019501,	12:7686036:7696042:-	1	0	NA	NA	NA
XLOC_001846	TCONS_00006212,	1:58264457:58268783:-	1	0	NA	NA	NA
XLOC_001847	TCONS_00006213,	1:58268954:58274871:-	1	0	NA	NA	NA
XLOC_005722	TCONS_00019508,TCONS_00019505,TCONS_00019502,TCONS_00019517,TCONS_00019514,TCONS_00019511,TCONS_00019506,TCONS_00019503,TCONS_00019515,TCONS_00019512,TCONS_00019516,TCONS_00019513,TCONS_00019510,	12:7710226:7727702:-	0	1	NA	NA	NA
XLOC_018342	TCONS_00063468,TCONS_00063469,TCONS_00063467,TCONS_00063470,	3:38646582:38672494:+	0	1	ENSG00000188827	SLX4	1
XLOC_032383	TCONS_00112373,	9:115874958:115900529:-	0	1	ENSG00000162753	SLC9C2	1
XLOC_032384	TCONS_00112375,TCONS_00112374,	9:115948201:115987704:-	0	1	ENSG00000183831	ANKRD45	1
XLOC_001848	TCONS_00006214,	1:58275312:58280729:-	1	0	NA	NA	NA
XLOC_005723	TCONS_00019525,TCONS_00019522,TCONS_00019526,TCONS_00019527,TCONS_00019524,TCONS_00019521,TCONS_00019528,	12:7727962:7760527:-	0	1	ENSG00000166685	COG1	1
XLOC_018343	TCONS_00063482,TCONS_00063474,TCONS_00063471,TCONS_00063475,TCONS_00063472,TCONS_00063484,TCONS_00063479,TCONS_00063473,	3:38673569:38717567:+	0	1	ENSG00000167984	NLRC3	1
XLOC_001849	TCONS_00006222,TCONS_00006217,TCONS_00006223,TCONS_00006220,TCONS_00006218,TCONS_00006215,TCONS_00006221,TCONS_00006216,	1:58481698:58548057:-	0	1	ENSG00000135341	MAP3K7	1
XLOC_018344	TCONS_00063476,	3:38681585:38682362:+	1	0	NA	NA	NA
XLOC_032385	TCONS_00112380,TCONS_00112378,TCONS_00112379,TCONS_00112376,TCONS_00112377,	9:116091105:116109866:-	0	1	ENSG00000120334	CENPL	1
XLOC_032386	TCONS_00112383,TCONS_00112384,TCONS_00112381,TCONS_00112385,TCONS_00112382,	9:116145165:116149596:-	0	0	ENSG00000234741	GAS5	0
XLOC_018345	TCONS_00063477,	3:38682685:38684933:+	1	0	NA	NA	NA
XLOC_018346	TCONS_00063478,	3:38685197:38686776:+	1	0	NA	NA	NA
XLOC_005726	TCONS_00019531,	12:8641629:8647764:-	0	1	ENSG00000125398	SOX9	1
XLOC_005727	TCONS_00019533,	12:10351691:10375282:-	0	1	ENSG00000123700	KCNJ2	1
XLOC_018347	TCONS_00063480,	3:38688178:38689014:+	1	0	NA	NA	NA
XLOC_032388	TCONS_00112397,	9:116181975:116193193:-	0	1	ENSG00000117601	SERPINC1	1
XLOC_032389	TCONS_00112398,	9:116194690:116198975:-	1	0	NA	NA	NA
XLOC_005728	TCONS_00019536,	12:10393179:10448536:-	0	1	ENSG00000153822	KCNJ16	1
XLOC_005729	TCONS_00019537,	12:10882694:10883581:-	1	0	NA	NA	NA
XLOC_018349	TCONS_00063486,TCONS_00063487,TCONS_00063488,	3:38789978:38796524:+	0	1	ENSG00000167981	ZNF597	1
XLOC_023650	TCONS_00082176,TCONS_00082173,TCONS_00082177,TCONS_00082174,TCONS_00082171,TCONS_00082172,	5:70888999:71029809:-	0	1	ENSG00000139116	KIF21A	1
XLOC_009610	TCONS_00033691,TCONS_00033689,TCONS_00033686,TCONS_00033687,TCONS_00033693,TCONS_00033685,	14:121210306:121270038:+	0	1	ENSG00000203867	RBM20	1
XLOC_023652	TCONS_00082179,	5:71295008:71673893:-	0	1	ENSG00000151229	SLC2A13	1
XLOC_009611	TCONS_00033698,TCONS_00033700,TCONS_00033699,TCONS_00033697,TCONS_00033694,	14:121271513:121338546:+	0	1	ENSG00000150593	PDCD4	1
XLOC_009612	TCONS_00033702,TCONS_00033706,TCONS_00033703,TCONS_00033707,TCONS_00033704,TCONS_00033701,TCONS_00033708,TCONS_00033705,	14:121347933:121445558:+	0	1	ENSG00000108061	SHOC2	1
XLOC_009613	TCONS_00033710,	14:121449942:121457850:+	1	0	NA	NA	NA
XLOC_023654	TCONS_00082188,TCONS_00082182,TCONS_00082189,TCONS_00082183,TCONS_00082187,TCONS_00082184,TCONS_00082181,	5:73358764:73408313:-	0	1	ENSG00000151233	GXYLT1	1
XLOC_023655	TCONS_00082193,TCONS_00082197,TCONS_00082194,TCONS_00082198,	5:73411030:73497221:-	0	1	ENSG00000015153	YAF2	1
XLOC_027530	TCONS_00096518,	7:58622964:58644021:+	0	1	ENSG00000178741	COX5A	1
XLOC_000510	TCONS_00001715,TCONS_00001714,	1:108881397:108895404:+	0	1	ENSG00000185088	RPS27L	1
XLOC_013130	TCONS_00045429,TCONS_00045430,	17:11109087:11114071:+	1	0	NA	NA	NA
XLOC_009614	TCONS_00033711,	14:121451559:121453018:+	1	0	NA	NA	NA
XLOC_000511	TCONS_00001716,	1:108926317:108927718:+	1	0	NA	NA	NA
XLOC_013131	TCONS_00045431,TCONS_00045434,	17:11167118:11193018:+	0	1	ENSG00000070718	AP3M2	1
XLOC_009615	TCONS_00033712,	14:121458167:121459809:+	1	0	NA	NA	NA
XLOC_023656	TCONS_00082199,	5:73534697:73556504:-	0	1	ENSG00000139168	ZCRB1	1
XLOC_027531	TCONS_00096520,TCONS_00096521,TCONS_00096519,TCONS_00096522,TCONS_00096523,	7:58650631:58658609:+	0	1	ENSG00000178761	FAM219B	1
XLOC_023657	TCONS_00082204,TCONS_00082202,TCONS_00082203,TCONS_00082200,	5:73707025:73826527:-	0	1	ENSG00000139174	PRICKLE1	1
XLOC_027532	TCONS_00096524,	7:58668525:58669872:+	1	0	NA	NA	NA
XLOC_000512	TCONS_00001717,	1:109020715:109022244:+	1	0	NA	NA	NA
XLOC_013132	TCONS_00045440,TCONS_00045438,TCONS_00045436,TCONS_00045442,TCONS_00045437,	17:11289613:11349042:+	0	1	ENSG00000104365	IKBKB	1
XLOC_009616	TCONS_00033713,	14:121469527:121470924:+	0	1	ENSG00000150594	ADRA2A	1
XLOC_009617	TCONS_00033714,	14:122540011:122541043:+	1	0	NA	NA	NA
XLOC_027533	TCONS_00096527,TCONS_00096528,TCONS_00096525,TCONS_00096526,	7:58672198:58699143:+	0	1	ENSG00000140497	SCAMP2	1
XLOC_000513	TCONS_00001718,	1:109026098:109027350:+	1	0	NA	NA	NA
XLOC_013133	TCONS_00045443,	17:11351343:11352899:+	1	0	NA	NA	NA
XLOC_000514	TCONS_00001719,	1:109595371:109595632:+	1	0	NA	NA	NA
XLOC_013134	TCONS_00045446,TCONS_00045447,TCONS_00045444,TCONS_00045448,	17:11356064:11388819:+	0	1	ENSG00000070501	POLB	1
XLOC_009618	TCONS_00033717,TCONS_00033715,TCONS_00033719,TCONS_00033716,	14:122691749:122710600:+	0	1	ENSG00000119913	TECTB	1
XLOC_027534	TCONS_00096535,TCONS_00096532,TCONS_00096544,TCONS_00096541,TCONS_00096539,TCONS_00096536,TCONS_00096533,TCONS_00096530,TCONS_00096545,TCONS_00096537,TCONS_00096534,TCONS_00096531,TCONS_00096546,TCONS_00096529,TCONS_00096543,	7:58699984:58712121:+	0	1	ENSG00000140474	ULK3	1
XLOC_027535	TCONS_00096547,	7:58756709:58757342:+	1	0	NA	NA	NA
XLOC_013135	TCONS_00045452,TCONS_00045450,TCONS_00045451,TCONS_00045449,	17:11410215:11475338:+	0	1	ENSG00000078668	VDAC3	1
XLOC_009619	TCONS_00033720,	14:122712745:122713691:+	1	0	NA	NA	NA
XLOC_013136	TCONS_00045455,TCONS_00045456,TCONS_00045453,TCONS_00045454,	17:11549516:11569655:+	0	1	ENSG00000176209	SMIM19	1
XLOC_031052	TCONS_00108288,	9:69502608:69505141:+	1	0	NA	NA	NA
XLOC_027536	TCONS_00096553,TCONS_00096550,TCONS_00096548,TCONS_00096554,TCONS_00096549,	7:58786203:58809775:+	0	1	ENSG00000140465	CYP1A1	1
XLOC_000516	TCONS_00001721,	1:109825438:109827175:+	0	1	ENSG00000205502	C2CD4B	1
XLOC_027537	TCONS_00096559,TCONS_00096555,	7:58828670:58897581:+	0	1	ENSG00000179151	EDC3	1
XLOC_000517	TCONS_00001722,	1:109923773:109926087:+	1	0	NA	NA	NA
XLOC_031053	TCONS_00108289,	9:70284469:70295878:+	0	1	ENSG00000164647	STEAP1	1
XLOC_027538	TCONS_00096560,	7:58998889:59005665:+	1	0	NA	NA	NA
XLOC_000518	TCONS_00001723,	1:109929161:109930363:+	1	0	NA	NA	NA
XLOC_013138	TCONS_00045463,TCONS_00045464,TCONS_00045461,TCONS_00045462,	17:11817942:11919188:+	0	1	ENSG00000168172	HOOK3	1
XLOC_000519	TCONS_00001735,TCONS_00001727,TCONS_00001736,TCONS_00001733,TCONS_00001730,TCONS_00001728,TCONS_00001725,TCONS_00001737,TCONS_00001731,	1:109931251:110105780:+	0	1	ENSG00000129003	VPS13C	1
XLOC_013139	TCONS_00045472,TCONS_00045468,TCONS_00045471,TCONS_00045469,	17:11928322:11954546:+	0	1	ENSG00000168522	FNTA	1
XLOC_031055	TCONS_00108295,TCONS_00108296,	9:70390348:70430422:+	0	1	ENSG00000105792	CFAP69	1
XLOC_027539	TCONS_00096564,TCONS_00096561,TCONS_00096562,TCONS_00096563,	7:59070669:59084281:+	0	1	ENSG00000138629	UBL7	1
XLOC_031056	TCONS_00108304,TCONS_00108301,TCONS_00108297,TCONS_00108305,TCONS_00108302,TCONS_00108298,TCONS_00108306,TCONS_00108303,TCONS_00108300,TCONS_00108299,	9:70462515:70510081:+	0	1	NA	NA	NA
XLOC_031057	TCONS_00108307,	9:70595130:70596584:+	1	0	NA	NA	NA
XLOC_018800	TCONS_00065023,TCONS_00065024,TCONS_00065021,TCONS_00065025,TCONS_00065022,	3:97580704:97595153:+	0	1	ENSG00000162882	HAAO	1
XLOC_004400	TCONS_00014858,	11:5976662:5981879:-	1	0	NA	NA	NA
XLOC_017020	TCONS_00058773,TCONS_00058771,	2:51236996:51247521:-	0	1	ENSG00000143793	C1orf35	1
XLOC_031058	TCONS_00108308,	9:70600352:70606065:+	1	1	NA	NA	NA
XLOC_031059	TCONS_00108316,TCONS_00108313,TCONS_00108309,	9:70678362:71310252:+	0	1	ENSG00000058091	CDK14	1
XLOC_018801	TCONS_00065026,	3:97600419:97601585:+	1	0	NA	NA	NA
XLOC_004401	TCONS_00014867,TCONS_00014864,TCONS_00014861,TCONS_00014859,TCONS_00014868,TCONS_00014865,TCONS_00014866,TCONS_00014863,	11:5985727:6000742:-	0	1	ENSG00000139508	SLC46A3	1
XLOC_004402	TCONS_00014871,	11:6016058:6017488:-	1	0	NA	NA	NA
XLOC_018802	TCONS_00065027,	3:97604157:97605071:+	1	0	NA	NA	NA
XLOC_004403	TCONS_00014872,TCONS_00014879,TCONS_00014876,TCONS_00014873,TCONS_00014877,TCONS_00014880,TCONS_00014875,	11:6521811:6604793:-	0	1	ENSG00000139514	SLC7A1	1
XLOC_017023	TCONS_00058779,TCONS_00058793,TCONS_00058790,TCONS_00058785,TCONS_00058794,TCONS_00058791,TCONS_00058789,TCONS_00058783,TCONS_00058780,TCONS_00058778,TCONS_00058792,	2:51641532:51671621:-	0	1	ENSG00000168159	RNF187	1
XLOC_017024	TCONS_00058782,	2:51643909:51644925:-	1	0	NA	NA	NA
XLOC_004404	TCONS_00014887,TCONS_00014884,TCONS_00014881,TCONS_00014888,TCONS_00014885,TCONS_00014889,TCONS_00014886,TCONS_00014883,	11:6674023:6774155:-	0	1	ENSG00000122042	UBL3	1
XLOC_004405	TCONS_00014882,	11:6674251:6675194:-	1	1	NA	NA	NA
XLOC_017025	TCONS_00058795,	2:51693136:51693516:-	0	1	ENSG00000196890	HIST3H2BB	1
XLOC_022321	TCONS_00077673,TCONS_00077677,TCONS_00077674,TCONS_00077671,TCONS_00077680,TCONS_00077678,TCONS_00077675,TCONS_00077672,TCONS_00077679,TCONS_00077676,	5:19666731:19752891:+	0	1	NA	NA	NA
XLOC_022322	TCONS_00077681,	5:19753582:19754989:+	1	0	NA	NA	NA
XLOC_018806	TCONS_00065032,TCONS_00065033,TCONS_00065034,	3:97951110:97984009:+	0	1	ENSG00000115944	COX7A2L	1
XLOC_004406	TCONS_00014890,	11:6774303:6775560:-	1	0	NA	NA	NA
XLOC_017026	TCONS_00058796,TCONS_00058797,	2:51727803:51732039:-	1	0	ENSG00000231563	AL670729.1	0
XLOC_004407	TCONS_00014891,TCONS_00014892,	11:6777548:6786081:-	1	0	NA	NA	NA
XLOC_022323	TCONS_00077685,TCONS_00077682,TCONS_00077686,TCONS_00077683,TCONS_00077687,TCONS_00077684,	5:19787439:19796040:+	1	0	NA	NA	NA
XLOC_018807	TCONS_00065035,	3:97997624:98000103:+	1	0	NA	NA	NA
XLOC_018808	TCONS_00065036,	3:98001154:98002595:+	1	0	NA	NA	NA
XLOC_004408	TCONS_00014893,	11:6790087:6804721:-	1	0	NA	NA	NA
XLOC_032849	TCONS_00113407,TCONS_00113410,TCONS_00113408,TCONS_00113409,TCONS_00113406,	AEMK02000264.1:139243:158104:+	0	1	NA	NA	NA
XLOC_022324	TCONS_00077688,	5:19797957:19804268:+	1	0	NA	NA	NA
XLOC_018809	TCONS_00065037,	3:98002826:98003516:+	1	0	NA	NA	NA
XLOC_004409	TCONS_00014896,TCONS_00014897,	11:6835745:6840569:-	1	0	NA	NA	NA
XLOC_001390	TCONS_00004707,	1:262419546:262423953:+	1	0	NA	NA	NA
XLOC_001391	TCONS_00004710,TCONS_00004711,TCONS_00004709,	1:262456123:262484227:+	0	1	ENSG00000095303	PTGS1	1
XLOC_015792	TCONS_00054383,TCONS_00054387,TCONS_00054388,	2:69063674:69086335:+	0	1	ENSG00000105364	MRPL4	1
XLOC_015793	TCONS_00054391,TCONS_00054389,TCONS_00054392,TCONS_00054390,	2:69097009:69108205:+	0	1	ENSG00000090339	ICAM1	1
XLOC_019670	TCONS_00068406,TCONS_00068407,TCONS_00068405,	3:59366530:59401461:-	0	1	ENSG00000115459	ELMOD3	1
XLOC_005270	TCONS_00017843,	12:38106181:38108239:+	0	0	NA	NA	NA
XLOC_015796	TCONS_00054397,	2:69152167:69152790:+	1	0	NA	NA	NA
XLOC_019671	TCONS_00068408,	3:59423083:59425282:-	0	1	ENSG00000152291	TGOLN2	1
XLOC_005271	TCONS_00017850,TCONS_00017848,TCONS_00017845,TCONS_00017851,TCONS_00017849,TCONS_00017846,TCONS_00017847,TCONS_00017844,	12:38113787:38145845:+	0	1	NA	NA	NA
XLOC_019672	TCONS_00068409,TCONS_00068410,	3:59438156:59460713:-	0	1	ENSG00000152284	TCF7L1	1
XLOC_005272	TCONS_00017852,	12:38150511:38151991:+	1	0	NA	NA	NA
XLOC_015798	TCONS_00054406,TCONS_00054404,	2:69224977:69267971:+	0	1	ENSG00000065989	PDE4A	1
XLOC_019673	TCONS_00068414,TCONS_00068415,TCONS_00068416,TCONS_00068413,TCONS_00068417,	3:59621552:59708483:-	0	1	ENSG00000176407	KCMF1	1
XLOC_005274	TCONS_00017857,TCONS_00017855,TCONS_00017856,	12:38461807:38565283:+	0	1	ENSG00000275700	AATF	1
XLOC_026213	TCONS_00091646,TCONS_00091650,TCONS_00091651,	6:65053700:65141497:-	0	1	ENSG00000162591	MEGF6	1
XLOC_015799	TCONS_00054410,	2:69300270:69303741:+	1	0	NA	NA	NA
XLOC_019674	TCONS_00068418,	3:59776236:59777257:-	0	1	ENSG00000034510	TMSB10	1
XLOC_005275	TCONS_00017858,	12:38582470:38585414:+	1	0	NA	NA	NA
XLOC_026215	TCONS_00091660,TCONS_00091658,TCONS_00091659,TCONS_00091662,TCONS_00091657,	6:65150694:65169512:-	0	1	ENSG00000116213	WRAP73	1
XLOC_019676	TCONS_00068420,	3:59801883:59802250:-	1	0	NA	NA	NA
XLOC_026216	TCONS_00091663,	6:65167623:65168888:-	1	0	NA	NA	NA
XLOC_031513	TCONS_00109693,TCONS_00109690,TCONS_00109688,TCONS_00109682,TCONS_00109694,TCONS_00109686,TCONS_00109695,TCONS_00109692,	9:1975951:2141435:-	0	1	ENSG00000166387	PPFIBP2	1
XLOC_005278	TCONS_00017865,TCONS_00017862,TCONS_00017861,	12:38875188:38928635:+	0	1	NA	NA	NA
XLOC_026217	TCONS_00091666,TCONS_00091667,TCONS_00091664,TCONS_00091668,TCONS_00091665,TCONS_00091669,	6:65257997:65271836:-	0	1	ENSG00000130764	LRRC47	1
XLOC_005279	TCONS_00017868,TCONS_00017867,	12:38941015:38979458:+	0	1	NA	NA	NA
XLOC_026218	TCONS_00091672,TCONS_00091676,TCONS_00091673,TCONS_00091670,TCONS_00091677,TCONS_00091671,	6:65272108:65310954:-	0	1	ENSG00000116198	CEP104	1
XLOC_031514	TCONS_00109699,	9:2145672:2171943:-	0	1	ENSG00000183801	OLFML1	1
XLOC_031515	TCONS_00109701,	9:2189257:2391955:-	0	1	ENSG00000170743	SYT9	1
XLOC_010580	TCONS_00037098,TCONS_00037106,TCONS_00037103,TCONS_00037100,TCONS_00037099,TCONS_00037107,TCONS_00037104,TCONS_00037101,TCONS_00037097,TCONS_00037102,	14:111312022:111351878:-	0	1	ENSG00000213341	CHUK	1
XLOC_009160	TCONS_00031936,TCONS_00031933,TCONS_00031937,TCONS_00031934,TCONS_00031931,TCONS_00031935,TCONS_00031932,	14:49921104:49923725:+	0	1	ENSG00000250479	CHCHD10	1
XLOC_024981	TCONS_00086994,TCONS_00086991,TCONS_00086992,TCONS_00086993,	6:88530173:88572463:+	0	1	ENSG00000121774	KHDRBS1	1
XLOC_010581	TCONS_00037111,TCONS_00037109,TCONS_00037113,TCONS_00037110,TCONS_00037108,TCONS_00037114,	14:111353615:111397626:-	0	1	NA	NA	NA
XLOC_031517	TCONS_00109705,	9:2578166:2609517:-	0	1	ENSG00000149054	ZNF215	1
XLOC_031518	TCONS_00109706,	9:2612334:2628432:-	0	0	ENSG00000178358	OR2D3	1
XLOC_009161	TCONS_00031942,TCONS_00031938,TCONS_00031941,TCONS_00031939,	14:49924026:49939354:+	0	1	NA	NA	NA
XLOC_024982	TCONS_00086995,	6:88574567:88579204:+	1	0	NA	NA	NA
XLOC_009162	TCONS_00031953,TCONS_00031950,TCONS_00031965,TCONS_00031948,TCONS_00031962,TCONS_00031945,TCONS_00031954,TCONS_00031951,TCONS_00031966,TCONS_00031949,TCONS_00031963,TCONS_00031946,TCONS_00031960,TCONS_00031943,TCONS_00031958,TCONS_00031955,TCONS_00031952,TCONS_00031947,TCONS_00031944,TCONS_00031959,TCONS_00031956,	14:50020434:50037987:+	0	1	ENSG00000100038	TOP3B	1
XLOC_024983	TCONS_00086996,	6:88580352:88582268:+	1	0	NA	NA	NA
XLOC_010583	TCONS_00037116,	14:111398902:111434478:-	0	1	ENSG00000107593	PKD2L1	1
XLOC_009163	TCONS_00031967,	14:50040659:50063325:+	0	1	ENSG00000100034	PPM1F	1
XLOC_024984	TCONS_00086997,	6:88583390:88584966:+	1	0	NA	NA	NA
XLOC_010585	TCONS_00037126,TCONS_00037123,TCONS_00037127,TCONS_00037124,TCONS_00037121,TCONS_00037130,TCONS_00037128,TCONS_00037125,TCONS_00037122,TCONS_00037129,	14:111589353:111633592:-	0	1	NA	NA	NA
XLOC_014460	TCONS_00050007,	18:45988205:45989243:+	1	0	NA	NA	NA
XLOC_027080	TCONS_00094904,	7:19850959:19852609:+	1	0	NA	NA	NA
XLOC_028860	TCONS_00100861,TCONS_00100862,TCONS_00100863,	7:78450381:78456996:-	0	1	ENSG00000100823	APEX1	1
XLOC_000060	TCONS_00000150,TCONS_00000149,TCONS_00000152,	1:5679024:6731887:+	0	1	NA	NA	NA
XLOC_024985	TCONS_00087008,TCONS_00087005,TCONS_00086998,TCONS_00087002,TCONS_00087009,TCONS_00087006,TCONS_00086999,TCONS_00087000,TCONS_00087007,TCONS_00087004,	6:88585291:88607183:+	0	1	ENSG00000121775	TMEM39B	1
XLOC_009164	TCONS_00031968,TCONS_00031971,TCONS_00031969,	14:50083526:50165828:+	0	1	ENSG00000100030	MAPK1	1
XLOC_021000	TCONS_00073013,TCONS_00073014,TCONS_00073011,TCONS_00073009,TCONS_00073015,TCONS_00073012,	4:117396593:117420707:+	0	1	ENSG00000162694	EXTL2	1
XLOC_009165	TCONS_00031973,	14:50170522:50171877:+	1	0	NA	NA	NA
XLOC_024986	TCONS_00087013,TCONS_00087010,TCONS_00087017,TCONS_00087011,TCONS_00087018,TCONS_00087015,TCONS_00087012,TCONS_00087016,	6:88611417:88656869:+	0	1	ENSG00000025800	KPNA6	1
XLOC_014461	TCONS_00050016,TCONS_00050013,TCONS_00050022,TCONS_00050017,TCONS_00050011,TCONS_00050009,TCONS_00050023,TCONS_00050020,TCONS_00050018,TCONS_00050015,	18:46203102:46216449:+	0	1	ENSG00000122566	HNRNPA2B1	1
XLOC_028861	TCONS_00100872,TCONS_00100870,TCONS_00100868,TCONS_00100865,TCONS_00100871,	7:78531709:78551424:-	0	1	ENSG00000129484	PARP2	1
XLOC_035400	TCONS_00119512,	X:57074435:57077125:-	1	0	NA	NA	NA
XLOC_000061	TCONS_00000153,TCONS_00000154,	1:6771661:6883113:+	0	1	ENSG00000026652	AGPAT4	1
XLOC_010587	TCONS_00037132,	14:112068679:112070232:-	0	1	ENSG00000055950	MRPL43	1
XLOC_014462	TCONS_00050024,	18:46217440:46220762:+	1	0	NA	NA	NA
XLOC_027082	TCONS_00094906,TCONS_00094907,TCONS_00094913,TCONS_00094911,	7:20037224:20356954:+	0	1	ENSG00000079691	CARMIL1	1
XLOC_035401	TCONS_00119513,	X:57077625:57079652:-	1	0	NA	NA	NA
XLOC_021001	TCONS_00073019,TCONS_00073016,TCONS_00073022,TCONS_00073017,TCONS_00073020,TCONS_00073018,	4:117875774:117932514:+	0	1	ENSG00000137992	DBT	1
XLOC_009166	TCONS_00031974,	14:50190736:50208727:+	0	1	ENSG00000100027	YPEL1	1
XLOC_024987	TCONS_00087028,TCONS_00087025,TCONS_00087022,TCONS_00087031,TCONS_00087029,TCONS_00087023,TCONS_00087020,TCONS_00087024,TCONS_00087019,	6:88659685:88675398:+	0	1	ENSG00000084652	TXLNA	1
XLOC_009167	TCONS_00031975,TCONS_00031976,	14:50260797:50262550:+	0	1	ENSG00000161179	YDJC	1
XLOC_024988	TCONS_00087037,TCONS_00087034,TCONS_00087040,TCONS_00087038,TCONS_00087035,TCONS_00087032,TCONS_00087041,TCONS_00087036,TCONS_00087033,	6:88678194:88691570:+	0	1	NA	NA	NA
XLOC_010588	TCONS_00037135,TCONS_00037133,	14:112088334:112110183:-	0	1	ENSG00000186862	PDZD7	1
XLOC_014463	TCONS_00050026,	18:46415213:46416676:+	0	0	ENSG00000270933	AC010719.1	0
XLOC_035402	TCONS_00119514,	X:57079813:57080766:-	1	0	NA	NA	NA
XLOC_000063	TCONS_00000157,TCONS_00000160,TCONS_00000158,TCONS_00000159,	1:7061179:7109531:+	0	1	ENSG00000122194	PLG	1
XLOC_035403	TCONS_00119518,TCONS_00119515,TCONS_00119516,	X:57095961:57108628:-	0	1	ENSG00000147164	SNX12	1
XLOC_021003	TCONS_00073028,	4:117985619:118049135:+	0	1	ENSG00000156876	SASS6	1
XLOC_024989	TCONS_00087043,TCONS_00087044,	6:88695530:88708547:+	0	1	ENSG00000084623	EIF3I	1
XLOC_014464	TCONS_00050027,TCONS_00050029,	18:47011028:47033324:+	1	0	NA	NA	NA
XLOC_014465	TCONS_00050030,	18:47012613:47014277:+	1	0	NA	NA	NA
XLOC_035404	TCONS_00119525,TCONS_00119522,TCONS_00119526,TCONS_00119520,TCONS_00119527,TCONS_00119524,TCONS_00119521,TCONS_00119519,	X:57140294:57151266:-	0	1	ENSG00000147168	IL2RG	1
XLOC_021004	TCONS_00073029,	4:118091638:118094880:+	1	0	NA	NA	NA
XLOC_009169	TCONS_00031982,TCONS_00031983,TCONS_00031980,TCONS_00031978,TCONS_00031981,TCONS_00031979,	14:50347487:50373007:+	0	1	ENSG00000169635	HIC2	1
XLOC_021005	TCONS_00073030,	4:118096279:118098164:+	1	0	NA	NA	NA
XLOC_014466	TCONS_00050031,	18:47015321:47017340:+	1	0	NA	NA	NA
XLOC_000066	TCONS_00000173,TCONS_00000170,TCONS_00000165,TCONS_00000177,TCONS_00000174,TCONS_00000171,TCONS_00000169,TCONS_00000166,TCONS_00000163,TCONS_00000178,TCONS_00000172,TCONS_00000167,TCONS_00000164,	1:7589537:7601795:+	0	1	ENSG00000120438	TCP1	1
XLOC_027087	TCONS_00094918,TCONS_00094919,	7:20491889:20524509:+	0	1	ENSG00000146039	SLC17A4	1
XLOC_035406	TCONS_00119537,TCONS_00119534,TCONS_00119531,TCONS_00119538,TCONS_00119532,TCONS_00119539,TCONS_00119536,TCONS_00119533,	X:57261923:57279029:-	0	1	ENSG00000147130	ZMYM3	1
XLOC_000067	TCONS_00000180,	1:7615221:7616579:+	1	0	NA	NA	NA
XLOC_021006	TCONS_00073036,TCONS_00073037,TCONS_00073031,TCONS_00073038,TCONS_00073035,TCONS_00073032,	4:118269143:118375846:+	0	1	ENSG00000156869	FRRS1	1
XLOC_014467	TCONS_00050032,	18:47020537:47021588:+	1	0	NA	NA	NA
XLOC_001851	TCONS_00006226,	1:60770681:60944126:-	0	1	ENSG00000135333	EPHA7	1
XLOC_027088	TCONS_00094927,TCONS_00094921,TCONS_00094922,TCONS_00094926,	7:20682009:20704477:+	0	1	ENSG00000112343	TRIM38	1
XLOC_000068	TCONS_00000182,TCONS_00000181,	1:7651817:7661044:+	1	0	NA	NA	NA
XLOC_021007	TCONS_00073041,	4:118948040:119065186:+	0	1	ENSG00000117598	PLPPR5	1
XLOC_000069	TCONS_00000185,TCONS_00000186,TCONS_00000184,	1:7679352:7691724:+	0	1	NA	NA	NA
XLOC_001852	TCONS_00006232,	1:61783285:61783828:-	1	0	NA	NA	NA
XLOC_027089	TCONS_00094928,	7:20720307:20720715:+	0	1	ENSG00000275714	HIST1H3A	1
XLOC_035409	TCONS_00119543,	X:57582286:57583891:-	1	0	NA	NA	NA
XLOC_032390	TCONS_00112399,	9:116199776:116200655:-	1	0	NA	NA	NA
XLOC_001854	TCONS_00006234,	1:63911310:63973869:-	0	1	ENSG00000112218	GPR63	1
XLOC_018350	TCONS_00063491,TCONS_00063490,	3:38893694:38900356:+	0	1	ENSG00000140993	TIGD7	1
XLOC_032391	TCONS_00112400,	9:116200904:116202394:-	1	0	NA	NA	NA
XLOC_005730	TCONS_00019542,TCONS_00019549,TCONS_00019543,TCONS_00019540,TCONS_00019538,TCONS_00019547,TCONS_00019544,TCONS_00019541,TCONS_00019539,TCONS_00019545,	12:10891297:11018943:-	0	1	NA	NA	NA
XLOC_001855	TCONS_00006236,	1:64017943:64019089:-	1	0	NA	NA	NA
XLOC_001856	TCONS_00006237,TCONS_00006238,TCONS_00006239,	1:64037207:64045146:-	0	1	ENSG00000123545	NDUFAF4	1
XLOC_018351	TCONS_00063497,TCONS_00063498,TCONS_00063496,	3:38934599:38951526:+	0	1	ENSG00000103313	MEFV	1
XLOC_032392	TCONS_00112406,TCONS_00112403,TCONS_00112407,TCONS_00112404,TCONS_00112405,	9:116204233:116293915:-	0	1	ENSG00000135870	RC3H1	1
XLOC_032393	TCONS_00112402,	9:116202645:116203933:-	1	0	NA	NA	NA
XLOC_001857	TCONS_00006242,TCONS_00006244,TCONS_00006241,TCONS_00006245,	1:64306080:64460428:-	0	1	ENSG00000146263	MMS22L	1
XLOC_018352	TCONS_00063502,TCONS_00063503,TCONS_00063500,	3:38952346:38975696:+	0	1	ENSG00000010539	ZNF200	1
XLOC_005733	TCONS_00019552,	12:11455382:11457502:-	1	0	NA	NA	NA
XLOC_018353	TCONS_00063504,	3:38978803:38979739:+	1	0	NA	NA	NA
XLOC_032395	TCONS_00112412,	9:117062283:117063640:-	1	0	NA	NA	NA
XLOC_005734	TCONS_00019553,	12:11458741:11462206:-	1	0	NA	NA	NA
XLOC_032396	TCONS_00112413,	9:117079200:117082365:-	1	0	NA	NA	NA
XLOC_018356	TCONS_00063507,	3:39142387:39143590:+	1	0	NA	NA	NA
XLOC_032397	TCONS_00112415,TCONS_00112416,TCONS_00112414,	9:117097842:117137118:-	0	1	ENSG00000120333	MRPS14	1
XLOC_032398	TCONS_00112418,TCONS_00112424,TCONS_00112419,TCONS_00112425,TCONS_00112417,	9:117248384:117287743:-	0	1	ENSG00000235750	KIAA0040	1
XLOC_005737	TCONS_00019556,	12:11474680:11478825:-	1	0	NA	NA	NA
XLOC_018357	TCONS_00063508,TCONS_00063509,	3:39153524:39162727:+	0	1	ENSG00000162069	BICDL2	1
XLOC_018358	TCONS_00063511,TCONS_00063512,TCONS_00063513,	3:39164292:39166344:+	0	1	ENSG00000103145	HCFC1R1	1
XLOC_005738	TCONS_00019557,	12:11478945:11480453:-	1	0	NA	NA	NA
XLOC_005739	TCONS_00019558,	12:11484201:11486340:-	1	0	NA	NA	NA
XLOC_023660	TCONS_00082215,	5:74796083:74800845:-	1	0	NA	NA	NA
XLOC_023661	TCONS_00082219,TCONS_00082222,TCONS_00082217,TCONS_00082223,TCONS_00082220,	5:74803484:74835140:-	0	1	NA	NA	NA
XLOC_009620	TCONS_00033734,TCONS_00033731,TCONS_00033729,TCONS_00033726,TCONS_00033723,TCONS_00033732,TCONS_00033727,TCONS_00033733,TCONS_00033730,TCONS_00033728,TCONS_00033725,TCONS_00033722,	14:122777085:122828047:+	0	1	ENSG00000197142	ACSL5	1
XLOC_009621	TCONS_00033740,TCONS_00033738,TCONS_00033735,TCONS_00033741,TCONS_00033742,	14:122848363:123217198:+	0	1	ENSG00000151532	VTI1A	1
XLOC_023662	TCONS_00082229,TCONS_00082226,TCONS_00082227,TCONS_00082224,	5:74868591:74893713:-	0	1	ENSG00000151239	TWF1	1
XLOC_009622	TCONS_00033743,	14:123222562:123229271:+	1	0	ENSG00000260917	AL158212.3	0
XLOC_023663	TCONS_00082236,TCONS_00082233,TCONS_00082234,	5:75505099:75837399:-	0	1	ENSG00000184613	NELL2	1
XLOC_009623	TCONS_00033749,TCONS_00033746,TCONS_00033752,TCONS_00033747,TCONS_00033744,TCONS_00033748,	14:123343725:123547332:+	0	1	ENSG00000148737	TCF7L2	1
XLOC_013140	TCONS_00045480,TCONS_00045478,TCONS_00045475,TCONS_00045479,TCONS_00045476,TCONS_00045474,	17:11957879:11979903:+	0	1	ENSG00000185900	POMK	1
XLOC_014920	TCONS_00051515,	18:45442050:45443088:-	1	0	NA	NA	NA
XLOC_023665	TCONS_00082243,	5:76112471:76113193:-	1	0	NA	NA	NA
XLOC_027540	TCONS_00096567,TCONS_00096570,TCONS_00096568,TCONS_00096565,TCONS_00096569,TCONS_00096572,	7:59084681:59120257:+	0	1	ENSG00000138623	SEMA7A	1
XLOC_000520	TCONS_00001743,TCONS_00001740,TCONS_00001738,TCONS_00001741,TCONS_00001745,	1:110109464:110120616:+	1	0	NA	NA	NA
XLOC_023666	TCONS_00082244,	5:76605103:76606123:-	1	0	NA	NA	NA
XLOC_000521	TCONS_00001752,TCONS_00001747,TCONS_00001750,TCONS_00001748,TCONS_00001749,	1:111118365:111194364:+	1	0	NA	NA	NA
XLOC_013141	TCONS_00045481,	17:11980081:12046435:+	0	1	NA	NA	NA
XLOC_009625	TCONS_00033755,	14:123836191:123837231:+	1	0	NA	NA	NA
XLOC_014921	TCONS_00051516,	18:45451261:45455405:-	1	0	ENSG00000253552	HOXA-AS2	0
XLOC_014922	TCONS_00051522,TCONS_00051517,	18:45473313:45477474:-	0	0	ENSG00000233429	HOTAIRM1	0
XLOC_023667	TCONS_00082245,	5:76608291:76621820:-	1	0	NA	NA	NA
XLOC_000522	TCONS_00001751,	1:111187242:111189693:+	1	0	NA	NA	NA
XLOC_013142	TCONS_00045482,	17:11984917:11985578:+	1	0	NA	NA	NA
XLOC_009626	TCONS_00033760,TCONS_00033759,TCONS_00033756,TCONS_00033757,	14:123893990:123932961:+	0	1	ENSG00000148702	HABP2	1
XLOC_000523	TCONS_00001753,	1:111199810:111200344:+	1	0	NA	NA	NA
XLOC_013143	TCONS_00045487,TCONS_00045484,TCONS_00045490,TCONS_00045491,TCONS_00045486,TCONS_00045483,	17:11989723:12038152:+	0	1	ENSG00000165102	HGSNAT	1
XLOC_009627	TCONS_00033763,TCONS_00033764,TCONS_00033765,TCONS_00033762,	14:124017702:124051764:+	0	1	ENSG00000165806	CASP7	1
XLOC_023668	TCONS_00082246,TCONS_00082247,	5:76624772:76635616:-	1	0	ENSG00000273015	AC008124.1	0
XLOC_027543	TCONS_00096575,	7:59450234:59451414:+	1	0	NA	NA	NA
XLOC_031060	TCONS_00108317,TCONS_00108318,	9:71349409:71356567:+	0	1	ENSG00000157240	FZD1	1
XLOC_014924	TCONS_00051528,TCONS_00051527,TCONS_00051524,	18:46061611:46143002:-	0	1	ENSG00000086300	SNX10	1
XLOC_023669	TCONS_00082250,TCONS_00082248,TCONS_00082262,TCONS_00082254,TCONS_00082251,TCONS_00082249,TCONS_00082263,TCONS_00082260,TCONS_00082264,TCONS_00082261,TCONS_00082259,TCONS_00082256,	5:76807231:76876646:-	0	1	ENSG00000139218	SCAF11	1
XLOC_027544	TCONS_00096581,TCONS_00096579,TCONS_00096582,TCONS_00096577,TCONS_00096580,TCONS_00096578,	7:59452117:59464181:+	0	1	NA	NA	NA
XLOC_000524	TCONS_00001754,	1:111201901:111204378:+	1	0	NA	NA	NA
XLOC_013144	TCONS_00045492,	17:12088127:12089238:+	1	0	NA	NA	NA
XLOC_009629	TCONS_00033783,TCONS_00033780,TCONS_00033775,TCONS_00033772,TCONS_00033784,TCONS_00033779,TCONS_00033776,TCONS_00033773,TCONS_00033770,TCONS_00033782,TCONS_00033777,TCONS_00033774,TCONS_00033771,TCONS_00033769,	14:124162333:124243207:+	0	1	ENSG00000196865	NHLRC2	1
XLOC_014925	TCONS_00051531,TCONS_00051529,	18:46172671:46180701:-	1	0	NA	NA	NA
XLOC_027545	TCONS_00096583,	7:59464443:59466828:+	1	0	NA	NA	NA
XLOC_000525	TCONS_00001755,TCONS_00001761,TCONS_00001756,TCONS_00001757,TCONS_00001760,	1:111241840:111294193:+	0	0	ENSG00000277413	uc_338	0
XLOC_013145	TCONS_00045493,	17:12090077:12090966:+	1	0	NA	NA	NA
XLOC_027546	TCONS_00096584,	7:59474522:59476154:+	1	0	NA	NA	NA
XLOC_000526	TCONS_00001759,	1:111257407:111258036:+	1	0	NA	NA	NA
XLOC_013146	TCONS_00045494,	17:12144408:12278055:+	1	0	NA	NA	NA
XLOC_031062	TCONS_00108336,TCONS_00108333,TCONS_00108328,TCONS_00108325,TCONS_00108334,TCONS_00108326,TCONS_00108323,TCONS_00108335,TCONS_00108332,TCONS_00108327,TCONS_00108321,	9:71895563:72054897:+	0	1	ENSG00000127914	AKAP9	1
XLOC_014926	TCONS_00051532,	18:46182717:46183314:-	1	0	NA	NA	NA
XLOC_031063	TCONS_00108342,TCONS_00108338,TCONS_00108341,	9:72079300:72334453:+	0	1	ENSG00000001629	ANKIB1	1
XLOC_014927	TCONS_00051533,	18:46183886:46184497:-	1	0	NA	NA	NA
XLOC_000527	TCONS_00001764,	1:111300689:111302032:+	1	0	NA	NA	NA
XLOC_013147	TCONS_00045495,	17:12176813:12177858:+	1	0	NA	NA	NA
XLOC_000528	TCONS_00001765,	1:111310281:111312118:+	1	0	NA	NA	NA
XLOC_013148	TCONS_00045496,	17:12210656:12211150:+	1	0	NA	NA	NA
XLOC_014928	TCONS_00051534,	18:46184923:46186670:-	1	0	NA	NA	NA
XLOC_027548	TCONS_00096596,TCONS_00096593,TCONS_00096588,TCONS_00096597,TCONS_00096591,TCONS_00096598,TCONS_00096592,	7:59758206:59840591:+	0	1	NA	NA	NA
XLOC_031065	TCONS_00108340,	9:72167442:72168346:+	0	0	NA	NA	NA
XLOC_014929	TCONS_00051536,TCONS_00051537,TCONS_00051538,TCONS_00051535,TCONS_00051539,	18:46193140:46204714:-	0	1	ENSG00000122565	CBX3	1
XLOC_000529	TCONS_00001766,	1:111319286:111321975:+	1	0	NA	NA	NA
XLOC_013149	TCONS_00045499,TCONS_00045501,TCONS_00045497,TCONS_00045498,	17:12334179:12498857:+	0	1	NA	NA	NA
XLOC_031066	TCONS_00108343,	9:72334574:72335431:+	1	0	NA	NA	NA
XLOC_032850	TCONS_00113413,TCONS_00113414,TCONS_00113415,TCONS_00113412,	AEMK02000264.1:166925:172573:+	0	0	NA	NA	NA
XLOC_031067	TCONS_00108344,	9:72335768:72343386:+	1	0	NA	NA	NA
XLOC_031068	TCONS_00108350,TCONS_00108345,TCONS_00108349,TCONS_00108346,TCONS_00108347,	9:72354943:72370064:+	0	1	ENSG00000157259	GATAD1	1
XLOC_017030	TCONS_00058804,TCONS_00058805,TCONS_00058802,	2:52167793:52211123:-	0	1	ENSG00000185220	PGBD2	1
XLOC_004411	TCONS_00014900,	11:6911329:6912696:-	1	0	NA	NA	NA
XLOC_017031	TCONS_00058806,	2:52281775:52284498:-	1	0	ENSG00000227237	AL672291.1	0
XLOC_031069	TCONS_00108353,TCONS_00108354,TCONS_00108351,TCONS_00108352,	9:72444810:72463617:+	0	1	ENSG00000127993	RBM48	1
XLOC_018811	TCONS_00065043,TCONS_00065042,TCONS_00065049,	3:99823620:100244810:+	0	1	NA	NA	NA
XLOC_018812	TCONS_00065050,	3:100256822:100259668:+	1	0	NA	NA	NA
XLOC_004412	TCONS_00014901,	11:6964108:6970397:-	1	0	NA	NA	NA
XLOC_017032	TCONS_00058807,TCONS_00058813,TCONS_00058810,TCONS_00058808,TCONS_00058811,TCONS_00058809,TCONS_00058812,	2:52297582:52312332:-	0	1	ENSG00000171161	ZNF672	1
XLOC_018813	TCONS_00065063,TCONS_00065060,TCONS_00065058,TCONS_00065052,TCONS_00065067,TCONS_00065064,TCONS_00065061,TCONS_00065056,TCONS_00065053,TCONS_00065068,TCONS_00065057,TCONS_00065054,TCONS_00065051,TCONS_00065066,	3:100556833:100600912:+	0	1	ENSG00000138050	THUMPD2	1
XLOC_004413	TCONS_00014911,TCONS_00014909,TCONS_00014906,TCONS_00014903,TCONS_00014907,TCONS_00014904,TCONS_00014910,TCONS_00014905,TCONS_00014902,	11:6973441:7064194:-	0	1	ENSG00000102781	KATNAL1	1
XLOC_004414	TCONS_00014917,TCONS_00014918,TCONS_00014913,	11:7102195:7144056:-	1	0	ENSG00000238121	LINC00426	0
XLOC_032855	TCONS_00113422,	AEMK02000264.1:114314:114611:-	0	0	NA	NA	NA
XLOC_018814	TCONS_00065080,TCONS_00065079,TCONS_00065077,TCONS_00065074,	3:100887143:101084677:+	0	1	ENSG00000011566	MAP4K3	1
XLOC_018815	TCONS_00065087,TCONS_00065081,TCONS_00065088,TCONS_00065089,TCONS_00065086,TCONS_00065083,	3:101089243:101362724:+	0	1	NA	NA	NA
XLOC_004415	TCONS_00014915,	11:7104966:7107326:-	1	0	NA	NA	NA
XLOC_022332	TCONS_00077696,	5:20296838:20297420:+	1	0	NA	NA	NA
XLOC_018816	TCONS_00065090,TCONS_00065091,	3:101382790:101384570:+	1	0	ENSG00000269210	AC019171.1	0
XLOC_004416	TCONS_00014916,	11:7111664:7112928:-	1	0	NA	NA	NA
XLOC_018817	TCONS_00065095,TCONS_00065092,TCONS_00065096,TCONS_00065093,TCONS_00065094,	3:101458895:101533257:+	0	1	ENSG00000163214	DHX57	1
XLOC_004417	TCONS_00014919,	11:7134201:7135319:-	1	0	NA	NA	NA
XLOC_004418	TCONS_00014923,TCONS_00014920,TCONS_00014922,	11:7157595:7168365:-	1	0	ENSG00000225039	LINC01058	0
XLOC_004419	TCONS_00014924,TCONS_00014925,	11:7173098:7177456:-	1	0	NA	NA	NA
XLOC_018819	TCONS_00065106,TCONS_00065103,TCONS_00065115,TCONS_00065112,TCONS_00065107,TCONS_00065104,TCONS_00065116,TCONS_00065113,TCONS_00065105,TCONS_00065102,TCONS_00065114,TCONS_00065111,	3:101603642:101613952:+	0	1	ENSG00000115875	SRSF7	1
XLOC_008300	TCONS_00028977,TCONS_00028976,	13:133167763:133182913:-	0	1	ENSG00000270170	NCBP2-AS2	1
XLOC_008301	TCONS_00028982,TCONS_00028980,TCONS_00028978,TCONS_00028984,TCONS_00028981,TCONS_00028979,	13:133191870:133269502:-	0	1	ENSG00000119231	SENP5	1
XLOC_008302	TCONS_00028991,TCONS_00028989,TCONS_00028995,TCONS_00028990,	13:133225442:133420319:-	0	1	ENSG00000163964	PIGX	1
XLOC_008303	TCONS_00028994,TCONS_00028992,TCONS_00028993,	13:133276126:133383471:-	0	1	ENSG00000180370	PAK2	1
XLOC_005281	TCONS_00017870,	12:39201331:39205949:+	1	0	NA	NA	NA
XLOC_013600	TCONS_00047238,	17:5537246:5539250:-	1	0	NA	NA	NA
XLOC_008304	TCONS_00028997,TCONS_00028999,TCONS_00029000,	13:133470640:133496264:-	0	1	ENSG00000174004	NRROS	1
XLOC_026220	TCONS_00091681,	6:65323756:65333894:-	0	1	ENSG00000198912	C1orf174	1
XLOC_013601	TCONS_00047240,TCONS_00047241,TCONS_00047239,	17:5546965:5596430:-	0	1	ENSG00000104760	FGL1	1
XLOC_008305	TCONS_00029001,	13:133526170:133527073:-	1	0	NA	NA	NA
XLOC_013602	TCONS_00047242,	17:5558632:5559304:-	0	1	NA	NA	NA
XLOC_008306	TCONS_00029002,	13:133527140:133528552:-	1	0	NA	NA	NA
XLOC_026222	TCONS_00091683,	6:66815281:67113078:-	0	1	ENSG00000131697	NPHP4	1
XLOC_013603	TCONS_00047245,TCONS_00047246,TCONS_00047244,TCONS_00047248,	17:5712056:5750784:-	0	1	ENSG00000104763	ASAH1	1
XLOC_008307	TCONS_00029003,	13:133529295:133530964:-	1	0	NA	NA	NA
XLOC_008308	TCONS_00029004,TCONS_00029005,	13:133544935:133561383:-	0	1	ENSG00000174013	FBXO45	1
XLOC_026224	TCONS_00091688,TCONS_00091689,	6:67090604:67102119:-	0	1	ENSG00000116251	RPL22	1
XLOC_005285	TCONS_00017874,	12:39491913:39493774:+	0	1	ENSG00000277632	CCL3	1
XLOC_013604	TCONS_00047254,TCONS_00047249,TCONS_00047260,TCONS_00047258,TCONS_00047255,TCONS_00047252,TCONS_00047261,TCONS_00047259,TCONS_00047250,	17:5771231:5800506:-	0	1	NA	NA	NA
XLOC_005286	TCONS_00017875,	12:39591380:39599572:+	0	1	NA	NA	NA
XLOC_026225	TCONS_00091692,TCONS_00091690,	6:67116945:67160510:-	0	1	ENSG00000116237	ICMT	1
XLOC_019686	TCONS_00068445,	3:63797910:63799805:-	1	0	NA	NA	NA
XLOC_019687	TCONS_00068446,	3:63800274:63804750:-	1	0	NA	NA	NA
XLOC_005287	TCONS_00017877,TCONS_00017881,	12:39593257:39623571:+	0	1	NA	NA	NA
XLOC_026226	TCONS_00091693,TCONS_00091694,	6:67137071:67149185:-	0	1	ENSG00000158292	GPR153	1
XLOC_026227	TCONS_00091698,TCONS_00091695,TCONS_00091703,TCONS_00091700,TCONS_00091699,TCONS_00091696,TCONS_00091701,TCONS_00091702,	6:67151926:67254207:-	0	1	ENSG00000097021	ACOT7	1
XLOC_005288	TCONS_00017880,TCONS_00017878,TCONS_00017879,	12:39611762:39616159:+	0	1	ENSG00000276409	CCL14	1
XLOC_019689	TCONS_00068450,	3:64760506:64761280:-	1	0	NA	NA	NA
XLOC_005289	TCONS_00017882,TCONS_00017883,	12:39647209:39659121:+	0	1	ENSG00000271503	CCL5	1
XLOC_026228	TCONS_00091704,	6:67276777:67279603:-	0	1	ENSG00000069812	HES2	1
XLOC_013609	TCONS_00047274,TCONS_00047269,TCONS_00047275,TCONS_00047273,	17:8640378:8670199:-	0	1	NA	NA	NA
XLOC_026229	TCONS_00091709,TCONS_00091706,TCONS_00091715,TCONS_00091712,TCONS_00091719,TCONS_00091716,TCONS_00091713,TCONS_00091710,TCONS_00091725,TCONS_00091708,TCONS_00091717,TCONS_00091714,	6:67316818:67365701:-	0	1	NA	NA	NA
XLOC_024990	TCONS_00087045,TCONS_00087046,	6:88715660:88717269:+	0	1	ENSG00000183615	FAM167B	1
XLOC_010590	TCONS_00037140,	14:112602261:112603583:-	1	0	NA	NA	NA
XLOC_031526	TCONS_00109721,TCONS_00109719,TCONS_00109716,TCONS_00109722,TCONS_00109723,TCONS_00109720,TCONS_00109715,	9:3144165:3159868:-	0	1	ENSG00000166333	ILK	1
XLOC_010591	TCONS_00037143,TCONS_00037147,TCONS_00037144,TCONS_00037141,TCONS_00037148,TCONS_00037145,TCONS_00037142,	14:112606041:112617342:-	0	1	ENSG00000166169	POLL	1
XLOC_031527	TCONS_00109725,TCONS_00109724,	9:3192646:3207176:-	1	1	NA	NA	NA
XLOC_024991	TCONS_00087057,TCONS_00087049,TCONS_00087060,TCONS_00087058,TCONS_00087059,TCONS_00087053,TCONS_00087050,TCONS_00087048,	6:88719850:88786905:+	0	1	NA	NA	NA
XLOC_009171	TCONS_00031987,	14:50427115:50436468:+	0	1	ENSG00000099937	SERPIND1	1
XLOC_010592	TCONS_00037152,TCONS_00037151,TCONS_00037149,	14:112628662:112735717:-	0	1	ENSG00000107829	FBXW4	1
XLOC_031528	TCONS_00109726,TCONS_00109727,	9:3209172:3222739:-	0	1	NA	NA	NA
XLOC_009172	TCONS_00031994,TCONS_00031991,TCONS_00031989,TCONS_00031995,TCONS_00031992,TCONS_00031993,TCONS_00031990,TCONS_00031988,	14:50492115:50518696:+	0	1	ENSG00000099940	SNAP29	1
XLOC_010593	TCONS_00037150,	14:112631147:112636711:-	1	0	NA	NA	NA
XLOC_031529	TCONS_00109728,	9:3227059:3227975:-	1	0	NA	NA	NA
XLOC_009173	TCONS_00031996,	14:50526162:50526566:+	1	0	NA	NA	NA
XLOC_024994	TCONS_00087064,TCONS_00087065,	6:88922795:88964843:+	0	1	ENSG00000160062	ZBTB8A	1
XLOC_009174	TCONS_00031997,TCONS_00031998,TCONS_00031999,TCONS_00032000,	14:50528934:50558929:+	0	1	ENSG00000099942	CRKL	1
XLOC_010595	TCONS_00037158,TCONS_00037155,TCONS_00037164,TCONS_00037161,TCONS_00037156,TCONS_00037165,TCONS_00037162,TCONS_00037157,TCONS_00037154,TCONS_00037166,TCONS_00037163,	14:112819393:112851442:-	0	1	NA	NA	NA
XLOC_027090	TCONS_00094930,TCONS_00094942,TCONS_00094929,	7:20721470:20773986:+	0	1	NA	NA	NA
XLOC_000070	TCONS_00000187,	1:8092911:8097949:+	1	0	NA	NA	NA
XLOC_027091	TCONS_00094931,	7:20736284:20736682:+	0	0	ENSG00000234816	HIST1H2APS5	0
XLOC_035410	TCONS_00119546,TCONS_00119544,	X:57591012:57595434:-	0	1	ENSG00000186810	CXCR3	1
XLOC_000071	TCONS_00000190,TCONS_00000188,TCONS_00000189,	1:8208084:8227017:+	0	1	ENSG00000164691	TAGAP	1
XLOC_021010	TCONS_00073053,TCONS_00073048,TCONS_00073049,TCONS_00073046,TCONS_00073047,TCONS_00073044,	4:119931393:120712466:+	0	1	ENSG00000188641	DPYD	1
XLOC_009175	TCONS_00032007,TCONS_00032001,TCONS_00032016,TCONS_00032013,TCONS_00032002,TCONS_00032014,TCONS_00032011,TCONS_00032006,TCONS_00032015,TCONS_00032012,	14:50562682:50591884:+	0	1	ENSG00000099949	LZTR1	1
XLOC_024996	TCONS_00087074,TCONS_00087071,TCONS_00087072,TCONS_00087073,	6:88987149:89006811:+	0	1	NA	NA	NA
XLOC_014471	TCONS_00050039,TCONS_00050038,	18:47169716:47172295:+	0	1	ENSG00000172115	CYCS	1
XLOC_010596	TCONS_00037172,TCONS_00037174,TCONS_00037169,	14:112857063:112876439:-	0	1	ENSG00000120049	KCNIP2	1
XLOC_010597	TCONS_00037184,TCONS_00037181,TCONS_00037179,TCONS_00037176,TCONS_00037185,TCONS_00037182,TCONS_00037177,TCONS_00037183,TCONS_00037180,TCONS_00037178,	14:112877155:113073591:-	0	1	ENSG00000120029	C10orf76	1
XLOC_014472	TCONS_00050044,TCONS_00050041,TCONS_00050045,TCONS_00050042,TCONS_00050043,TCONS_00050040,	18:47298300:47491246:+	0	1	ENSG00000070882	OSBPL3	1
XLOC_027092	TCONS_00094932,	7:20737560:20737969:+	0	0	ENSG00000278272	HIST1H3C	1
XLOC_035411	TCONS_00119547,TCONS_00119548,	X:57596292:57598487:-	1	0	NA	NA	NA
XLOC_000072	TCONS_00000194,TCONS_00000198,TCONS_00000195,TCONS_00000196,	1:8243526:8266869:+	0	1	ENSG00000130363	RSPH3	1
XLOC_024997	TCONS_00087075,TCONS_00087076,	6:89006862:89017182:+	1	1	NA	NA	NA
XLOC_009176	TCONS_00032021,TCONS_00032022,TCONS_00032020,TCONS_00032018,	14:50602957:50633535:+	0	1	ENSG00000099957	P2RX6	1
XLOC_024998	TCONS_00087077,	6:89079276:89085655:+	0	1	ENSG00000162522	KIAA1522	1
XLOC_010598	TCONS_00037187,TCONS_00037193,TCONS_00037190,TCONS_00037188,TCONS_00037191,TCONS_00037189,	14:113113177:113127002:-	0	1	ENSG00000198728	LDB1	1
XLOC_014473	TCONS_00050052,	18:47526936:47583875:+	0	1	ENSG00000105928	DFNA5	1
XLOC_027093	TCONS_00094933,	7:20743379:20744957:+	1	0	NA	NA	NA
XLOC_010599	TCONS_00037194,	14:113230965:113232572:-	0	1	ENSG00000107859	PITX3	1
XLOC_014474	TCONS_00050054,	18:47584611:47585476:+	1	0	NA	NA	NA
XLOC_027094	TCONS_00094934,	7:20745017:20745942:+	1	0	NA	NA	NA
XLOC_000074	TCONS_00000201,TCONS_00000200,	1:8403355:8452747:+	0	1	ENSG00000092820	EZR	1
XLOC_009178	TCONS_00032036,TCONS_00032025,TCONS_00032037,TCONS_00032034,TCONS_00032031,TCONS_00032038,TCONS_00032035,	14:50664347:50692852:+	0	1	ENSG00000152117	AC073869.1	0
XLOC_024999	TCONS_00087086,TCONS_00087083,TCONS_00087080,TCONS_00087078,TCONS_00087084,TCONS_00087081,TCONS_00087079,TCONS_00087085,TCONS_00087082,	6:89119032:89160076:+	0	1	ENSG00000116497	S100PBP	1
XLOC_027095	TCONS_00094940,TCONS_00094938,TCONS_00094941,TCONS_00094936,	7:20758752:20768741:+	0	1	ENSG00000010704	HFE	1
XLOC_035414	TCONS_00119554,TCONS_00119555,TCONS_00119556,TCONS_00119553,	X:58008200:58012972:-	0	1	ENSG00000242732	RTL5	1
XLOC_000075	TCONS_00000202,	1:8460796:8471013:+	1	0	NA	NA	NA
XLOC_035415	TCONS_00119557,	X:58087558:58117947:-	0	1	ENSG00000186871	ERCC6L	1
XLOC_000076	TCONS_00000205,TCONS_00000206,TCONS_00000203,TCONS_00000204,	1:8555745:8567459:+	0	1	ENSG00000146425	DYNLT1	1
XLOC_021015	TCONS_00073059,TCONS_00073062,TCONS_00073057,TCONS_00073063,TCONS_00073058,TCONS_00073061,	4:122343312:122462180:+	0	1	ENSG00000172339	ALG14	1
XLOC_014476	TCONS_00050056,	18:48099020:48099923:+	1	0	NA	NA	NA
XLOC_027096	TCONS_00094943,	7:20789769:20867386:+	0	1	ENSG00000180573	HIST1H2AC	1
XLOC_001860	TCONS_00006257,TCONS_00006254,TCONS_00006251,TCONS_00006249,TCONS_00006258,TCONS_00006255,TCONS_00006252,TCONS_00006256,TCONS_00006253,TCONS_00006250,TCONS_00006248,	1:65872094:65935708:-	0	1	ENSG00000112234	FBXL4	1
XLOC_027097	TCONS_00094944,TCONS_00094945,	7:20819580:20829491:+	0	1	ENSG00000158373	HIST1H2BD	1
XLOC_021016	TCONS_00073064,	4:122463383:122464451:+	1	0	NA	NA	NA
XLOC_021017	TCONS_00073065,	4:122464812:122466951:+	1	0	NA	NA	NA
XLOC_001861	TCONS_00006271,TCONS_00006269,TCONS_00006275,TCONS_00006272,TCONS_00006267,TCONS_00006264,TCONS_00006276,TCONS_00006273,TCONS_00006270,TCONS_00006265,TCONS_00006262,	1:66228499:66381457:-	0	1	NA	NA	NA
XLOC_027098	TCONS_00094946,	7:20842229:20842608:+	0	0	ENSG00000274290	HIST1H2BE	1
XLOC_035417	TCONS_00119563,TCONS_00119560,TCONS_00119564,TCONS_00119561,TCONS_00119559,TCONS_00119562,	X:58144047:58155287:-	0	1	ENSG00000198034	RPS4X	1
XLOC_000078	TCONS_00000216,TCONS_00000213,TCONS_00000214,TCONS_00000211,TCONS_00000215,TCONS_00000212,	1:8935073:9002925:+	0	1	ENSG00000122335	SERAC1	1
XLOC_001862	TCONS_00006286,TCONS_00006283,TCONS_00006280,TCONS_00006278,TCONS_00006287,TCONS_00006284,TCONS_00006281,TCONS_00006279,TCONS_00006290,TCONS_00006288,TCONS_00006285,TCONS_00006282,	1:66387599:66454771:-	0	1	ENSG00000123552	USP45	1
XLOC_027099	TCONS_00094947,	7:20872628:20875374:+	0	1	ENSG00000274750	HIST1H3E	1
XLOC_021018	TCONS_00073066,TCONS_00073067,	4:122474099:122489307:+	1	0	NA	NA	NA
XLOC_001863	TCONS_00006293,	1:66458660:66459787:-	1	0	NA	NA	NA
XLOC_035419	TCONS_00119571,TCONS_00119572,TCONS_00119573,TCONS_00119570,	X:58177291:58185299:-	0	1	ENSG00000125931	CITED1	1
XLOC_021019	TCONS_00073068,	4:122489443:122490660:+	1	0	NA	NA	NA
XLOC_001864	TCONS_00006294,	1:66468247:66469641:-	1	0	NA	NA	NA
XLOC_001865	TCONS_00006302,TCONS_00006298,TCONS_00006295,TCONS_00006306,TCONS_00006303,TCONS_00006299,TCONS_00006307,TCONS_00006304,TCONS_00006301,TCONS_00006305,	1:66471793:66499232:-	0	1	ENSG00000112237	CCNC	1
XLOC_005740	TCONS_00019559,TCONS_00019562,	12:11487262:11608075:-	1	0	NA	NA	NA
XLOC_018360	TCONS_00063515,	3:39201878:39209262:+	0	1	ENSG00000127564	PKMYT1	1
XLOC_005741	TCONS_00019560,	12:11528776:11529870:-	1	0	NA	NA	NA
XLOC_018361	TCONS_00063520,	3:39268669:39269886:+	1	0	NA	NA	NA
XLOC_018362	TCONS_00063528,TCONS_00063525,TCONS_00063522,TCONS_00063534,TCONS_00063531,TCONS_00063526,TCONS_00063523,TCONS_00063535,TCONS_00063524,TCONS_00063521,TCONS_00063533,	3:39275085:39299362:+	0	1	ENSG00000167978	SRRM2	1
[truncated: 22,571 more rows]
