# Supplementary material for: Multi-species annotation of transcriptome and chromatin structure in domesticated animals
Source: BMC Biol. 2019 Dec 30;17:108. doi: 10.1186/s12915-019-0726-5 (PMC6936065; doi:10.1186/s12915-019-0726-5)
Supplement: Supplementary file 7 — Additional file 7 FR-AgENCODE DE genes (all combinations). The archive has the same structure than de.refgn.tar.gz with names starting with cuffgenes instead of refgenes. [file 12915_2019_726_MOESM7_ESM.gz]

Archive with 64 entries (47 files):
- home/sfoissac/fragencode/papers/first/suppl.files/de.fraggn
- home/sfoissac/fragencode/papers/first/suppl.files/de.fraggn/bos_taurus
- home/sfoissac/fragencode/papers/first/suppl.files/de.fraggn/bos_taurus/diffcounts.nominsum
- home/sfoissac/fragencode/papers/first/suppl.files/de.fraggn/bos_taurus/diffcounts.nominsum/cuffgenes.counts.min2tpm0.1.normcounts.diff.cd8.liver.bed
- home/sfoissac/fragencode/papers/first/suppl.files/de.fraggn/bos_taurus/diffcounts.nominsum/cuffgenes.counts.min2tpm0.1.normcounts.diff.readme.idx
- home/sfoissac/fragencode/papers/first/suppl.files/de.fraggn/bos_taurus/diffcounts.nominsum/cuffgenes.counts.min2tpm0.1.normcounts.diff.cd4.cd8.bed
- home/sfoissac/fragencode/papers/first/suppl.files/de.fraggn/bos_taurus/diffcounts.nominsum/cuffgenes.counts.min2tpm0.1.normcounts.diff.cd4.liver.bed
- home/sfoissac/fragencode/papers/first/suppl.files/de.fraggn/bos_taurus/diffcounts.withsex
- home/sfoissac/fragencode/papers/first/suppl.files/de.fraggn/bos_taurus/diffcounts.withsex/cuffgenes.counts.min2tpm0.1.normcounts.diff.cd8.liver.bed
- home/sfoissac/fragencode/papers/first/suppl.files/de.fraggn/bos_taurus/diffcounts.withsex/cuffgenes.counts.min2tpm0.1.normcounts.diff.sex.cd4.bed
- home/sfoissac/fragencode/papers/first/suppl.files/de.fraggn/bos_taurus/diffcounts.withsex/cuffgenes.counts.min2tpm0.1.normcounts.diff.sex.cd8.bed
- home/sfoissac/fragencode/papers/first/suppl.files/de.fraggn/bos_taurus/diffcounts.withsex/cuffgenes.counts.min2tpm0.1.normcounts.diff.readme.idx
- home/sfoissac/fragencode/papers/first/suppl.files/de.fraggn/bos_taurus/diffcounts.withsex/cuffgenes.counts.min2tpm0.1.normcounts.diff.sex.liver.bed
- home/sfoissac/fragencode/papers/first/suppl.files/de.fraggn/bos_taurus/diffcounts.withsex/cuffgenes.counts.min2tpm0.1.normcounts.diff.cd4.cd8.bed
- home/sfoissac/fragencode/papers/first/suppl.files/de.fraggn/bos_taurus/diffcounts.withsex/cuffgenes.counts.min2tpm0.1.normcounts.diff.cd4.liver.bed
- home/sfoissac/fragencode/papers/first/suppl.files/de.fraggn/bos_taurus/diffcounts.cdvsliver
- home/sfoissac/fragencode/papers/first/suppl.files/de.fraggn/bos_taurus/diffcounts.cdvsliver/cuffgenes.counts.min2tpm0.1.normcounts.diff.readme.idx
- home/sfoissac/fragencode/papers/first/suppl.files/de.fraggn/bos_taurus/diffcounts.cdvsliver/cuffgenes.counts.min2tpm0.1.normcounts.diff.cd.liver.bed
- home/sfoissac/fragencode/papers/first/suppl.files/de.fraggn/sus_scrofa
- home/sfoissac/fragencode/papers/first/suppl.files/de.fraggn/sus_scrofa/diffcounts.nominsum
- home/sfoissac/fragencode/papers/first/suppl.files/de.fraggn/sus_scrofa/diffcounts.nominsum/cuffgenes.counts.min2tpm0.1.normcounts.diff.cd8.liver.bed
- home/sfoissac/fragencode/papers/first/suppl.files/de.fraggn/sus_scrofa/diffcounts.nominsum/cuffgenes.counts.min2tpm0.1.normcounts.diff.readme.idx
- home/sfoissac/fragencode/papers/first/suppl.files/de.fraggn/sus_scrofa/diffcounts.nominsum/cuffgenes.counts.min2tpm0.1.normcounts.diff.cd4.cd8.bed
- home/sfoissac/fragencode/papers/first/suppl.files/de.fraggn/sus_scrofa/diffcounts.nominsum/cuffgenes.counts.min2tpm0.1.normcounts.diff.cd4.liver.bed
- home/sfoissac/fragencode/papers/first/suppl.files/de.fraggn/sus_scrofa/diffcounts.withsex
- home/sfoissac/fragencode/papers/first/suppl.files/de.fraggn/sus_scrofa/diffcounts.withsex/cuffgenes.counts.min2tpm0.1.normcounts.diff.cd8.liver.bed
- home/sfoissac/fragencode/papers/first/suppl.files/de.fraggn/sus_scrofa/diffcounts.withsex/cuffgenes.counts.min2tpm0.1.normcounts.diff.sex.cd4.bed
- home/sfoissac/fragencode/papers/first/suppl.files/de.fraggn/sus_scrofa/diffcounts.withsex/cuffgenes.counts.min2tpm0.1.normcounts.diff.sex.cd8.bed
- home/sfoissac/fragencode/papers/first/suppl.files/de.fraggn/sus_scrofa/diffcounts.withsex/cuffgenes.counts.min2tpm0.1.normcounts.diff.readme.idx
- home/sfoissac/fragencode/papers/first/suppl.files/de.fraggn/sus_scrofa/diffcounts.withsex/cuffgenes.counts.min2tpm0.1.normcounts.diff.sex.liver.bed
- home/sfoissac/fragencode/papers/first/suppl.files/de.fraggn/sus_scrofa/diffcounts.withsex/cuffgenes.counts.min2tpm0.1.normcounts.diff.cd4.cd8.bed
- home/sfoissac/fragencode/papers/first/suppl.files/de.fraggn/sus_scrofa/diffcounts.withsex/cuffgenes.counts.min2tpm0.1.normcounts.diff.cd4.liver.bed
- home/sfoissac/fragencode/papers/first/suppl.files/de.fraggn/sus_scrofa/diffcounts.cdvsliver
- home/sfoissac/fragencode/papers/first/suppl.files/de.fraggn/sus_scrofa/diffcounts.cdvsliver/cuffgenes.counts.min2tpm0.1.normcounts.diff.readme.idx
- home/sfoissac/fragencode/papers/first/suppl.files/de.fraggn/sus_scrofa/diffcounts.cdvsliver/cuffgenes.counts.min2tpm0.1.normcounts.diff.cd.liver.bed
- home/sfoissac/fragencode/papers/first/suppl.files/de.fraggn/gallus_gallus
- home/sfoissac/fragencode/papers/first/suppl.files/de.fraggn/gallus_gallus/diffcounts.nominsum
- home/sfoissac/fragencode/papers/first/suppl.files/de.fraggn/gallus_gallus/diffcounts.nominsum/cuffgenes.counts.min2tpm0.1.normcounts.diff.cd8.liver.bed
- home/sfoissac/fragencode/papers/first/suppl.files/de.fraggn/gallus_gallus/diffcounts.nominsum/cuffgenes.counts.min2tpm0.1.normcounts.diff.readme.idx
- home/sfoissac/fragencode/papers/first/suppl.files/de.fraggn/gallus_gallus/diffcounts.nominsum/cuffgenes.counts.min2tpm0.1.normcounts.diff.cd4.cd8.bed
- home/sfoissac/fragencode/papers/first/suppl.files/de.fraggn/gallus_gallus/diffcounts.nominsum/cuffgenes.counts.min2tpm0.1.normcounts.diff.cd4.liver.bed
- home/sfoissac/fragencode/papers/first/suppl.files/de.fraggn/gallus_gallus/diffcounts.withsex
- home/sfoissac/fragencode/papers/first/suppl.files/de.fraggn/gallus_gallus/diffcounts.withsex/cuffgenes.counts.min2tpm0.1.normcounts.diff.readme.idx
- home/sfoissac/fragencode/papers/first/suppl.files/de.fraggn/gallus_gallus/diffcounts.withsex/cuffgenes.counts.min2tpm0.1.normcounts.diff.F.M.bed
- home/sfoissac/fragencode/papers/first/suppl.files/de.fraggn/gallus_gallus/diffcounts.cdvsliver
- home/sfoissac/fragencode/papers/first/suppl.files/de.fraggn/gallus_gallus/diffcounts.cdvsliver/cuffgenes.counts.min2tpm0.1.normcounts.diff.readme.idx
- home/sfoissac/fragencode/papers/first/suppl.files/de.fraggn/gallus_gallus/diffcounts.cdvsliver/cuffgenes.counts.min2tpm0.1.normcounts.diff.cd.liver.bed
- home/sfoissac/fragencode/papers/first/suppl.files/de.fraggn/capra_hircus
- home/sfoissac/fragencode/papers/first/suppl.files/de.fraggn/capra_hircus/diffcounts.nominsum
- home/sfoissac/fragencode/papers/first/suppl.files/de.fraggn/capra_hircus/diffcounts.nominsum/cuffgenes.counts.min2tpm0.1.normcounts.diff.cd8.liver.bed
- home/sfoissac/fragencode/papers/first/suppl.files/de.fraggn/capra_hircus/diffcounts.nominsum/cuffgenes.counts.min2tpm0.1.normcounts.diff.readme.idx
- home/sfoissac/fragencode/papers/first/suppl.files/de.fraggn/capra_hircus/diffcounts.nominsum/cuffgenes.counts.min2tpm0.1.normcounts.diff.cd4.cd8.bed
- home/sfoissac/fragencode/papers/first/suppl.files/de.fraggn/capra_hircus/diffcounts.nominsum/cuffgenes.counts.min2tpm0.1.normcounts.diff.cd4.liver.bed
- home/sfoissac/fragencode/papers/first/suppl.files/de.fraggn/capra_hircus/diffcounts.withsex
- home/sfoissac/fragencode/papers/first/suppl.files/de.fraggn/capra_hircus/diffcounts.withsex/cuffgenes.counts.min2tpm0.1.normcounts.diff.cd8.liver.bed
- home/sfoissac/fragencode/papers/first/suppl.files/de.fraggn/capra_hircus/diffcounts.withsex/cuffgenes.counts.min2tpm0.1.normcounts.diff.sex.cd4.bed
- home/sfoissac/fragencode/papers/first/suppl.files/de.fraggn/capra_hircus/diffcounts.withsex/cuffgenes.counts.min2tpm0.1.normcounts.diff.sex.cd8.bed
- home/sfoissac/fragencode/papers/first/suppl.files/de.fraggn/capra_hircus/diffcounts.withsex/cuffgenes.counts.min2tpm0.1.normcounts.diff.readme.idx
- home/sfoissac/fragencode/papers/first/suppl.files/de.fraggn/capra_hircus/diffcounts.withsex/cuffgenes.counts.min2tpm0.1.normcounts.diff.sex.liver.bed
- home/sfoissac/fragencode/papers/first/suppl.files/de.fraggn/capra_hircus/diffcounts.withsex/cuffgenes.counts.min2tpm0.1.normcounts.diff.cd4.cd8.bed
- home/sfoissac/fragencode/papers/first/suppl.files/de.fraggn/capra_hircus/diffcounts.withsex/cuffgenes.counts.min2tpm0.1.normcounts.diff.cd4.liver.bed
- home/sfoissac/fragencode/papers/first/suppl.files/de.fraggn/capra_hircus/diffcounts.cdvsliver
- home/sfoissac/fragencode/papers/first/suppl.files/de.fraggn/capra_hircus/diffcounts.cdvsliver/cuffgenes.counts.min2tpm0.1.normcounts.diff.readme.idx
- home/sfoissac/fragencode/papers/first/suppl.files/de.fraggn/capra_hircus/diffcounts.cdvsliver/cuffgenes.counts.min2tpm0.1.normcounts.diff.cd.liver.bed
