# Supplementary material for: Multi-species annotation of transcriptome and chromatin structure in domesticated animals
Source: BMC Biol. 2019 Dec 30;17:108. doi: 10.1186/s12915-019-0726-5 (PMC6936065; doi:10.1186/s12915-019-0726-5)
Supplement: Supplementary file 7 — Additional file 7 FR-AgENCODE DE genes (all combinations). The archive has the same structure than de.refgn.tar.gz with names starting with cuffgenes instead of refgenes. [file 12915_2019_726_MOESM7_ESM.gz › home/sfoissac/fragencode/papers/first/suppl.files/de.fraggn/bos_taurus/diffcounts.nominsum/cuffgenes.counts.min2tpm0.1.normcounts.diff.cd8.liver.bed]

10	10115926	10127746	XLOC_003081	4	+	0	17.2284770381698
10	65559039	65689638	XLOC_003480	4	+	0	20.7299138577356
11	13224958	13259093	XLOC_004455	4	-	0	18.2457430233262
1	113429906	113604306	XLOC_002083	5	-	0	17.2067744859932
1	114424048	114598931	XLOC_002089	4	-	0	17.3456376797201
1	118913443	118958145	XLOC_000594	4	+	0	17.7851666255711
1	121528924	121579121	XLOC_002115	4	-	0	16.832902941227
1	15757678	15779492	XLOC_001631	4	-	0	16.2354999013876
1	162321289	162336685	XLOC_002353	4	-	0	15.7109881960525
12	11374027	11447292	XLOC_004897	4	+	0	16.4712265620431
12	12826785	12839192	XLOC_005758	4	-	0	22.2787164888364
12	19961789	19975895	XLOC_005844	4	-	0	19.4771197732997
12	19996342	20006198	XLOC_005846	4	-	0	19.3510204489823
1	226161372	226217339	XLOC_002686	4	-	0	21.9880150366475
12	3692178	3708722	XLOC_004808	4	+	0	16.9144161507035
12	39593256	39623571	XLOC_005287	4	+	0	19.616775826567
1	242978614	243050442	XLOC_002776	4	-	0	17.4559379710006
1	243033441	243040189	XLOC_002778	4	-	0	19.2357779491279
12	52478894	52506574	XLOC_006247	4	-	0	16.2855475964821
12	52536737	52544706	XLOC_006249	6	-	0	17.9802792061153
1	254683642	254698724	XLOC_002850	4	-	0	21.5996795712823
1	254939148	254943054	XLOC_001364	4	+	0	21.1313829430114
1	270531432	270586378	XLOC_001486	4	+	0	20.0381412137253
1	273225801	273295571	XLOC_003022	4	-	0	17.8459599979242
1	29060658	29083779	XLOC_000158	5	+	0	14.1734214925653
1	31000420	31028257	XLOC_000167	4	+	0	15.8426823990348
13	122266418	122277510	XLOC_007126	7	+	0	12.8356051166898
13	124426307	124441913	XLOC_007137	4	+	0	22.7914202660339
13	124505294	124516415	XLOC_007140	4	+	0	22.6229898136231
13	124521205	124561264	XLOC_007141	5	+	0	21.8199365200292
13	127710736	127730765	XLOC_008272	4	-	0	18.0461438817511
13	131325122	131337697	XLOC_008286	4	-	0	17.588230144765
13	139659696	139710205	XLOC_007236	4	+	0	17.7882595678767
13	140364074	140406340	XLOC_008356	4	-	0	15.3216592397785
13	200126774	200145835	XLOC_008659	4	-	0	16.3983960031756
13	29472750	29476551	XLOC_006581	4	+	0	17.9977859194062
13	29479279	29484683	XLOC_006582	4	+	0	16.1872567072546
13	32683125	32699857	XLOC_006634	4	+	0	18.5025734066249
13	34892308	34935014	XLOC_006666	4	+	0	22.0502260728274
13	66998252	67118249	XLOC_006763	4	+	0	16.8659239150475
13	74930654	74970593	XLOC_006846	4	+	0	23.7924212742618
13	88934984	88980310	XLOC_006913	4	+	0	16.5197093549434
13	89396806	89463547	XLOC_008069	4	-	0	21.2299216086781
13	89701226	89732667	XLOC_006919	4	+	0	16.4889191835022
14	101270313	101368568	XLOC_010492	4	-	0	16.6592670445817
14	105036960	105045362	XLOC_010522	4	-	0	21.1095605404262
14	10621405	10733083	XLOC_009803	4	-	0	17.7583636946449
14	106437647	106613121	XLOC_009502	4	+	0	18.4376648344772
14	111234041	111301769	XLOC_010577	4	-	0	21.6373732441867
14	111253509	111262646	XLOC_010579	4	-	0	18.473356268503
14	11299745	11338895	XLOC_008822	4	+	0	17.3738981881409
14	122691748	122710600	XLOC_009618	4	+	0	17.2393373648359
14	123893989	123932961	XLOC_009626	4	+	0	18.6721357743796
14	141690433	141704223	XLOC_009742	4	+	0	21.5738482492544
14	14577043	14597867	XLOC_008846	4	+	0	16.0603239147026
14	15718115	15763710	XLOC_008859	4	+	0	17.2994892312524
14	30845391	30859308	XLOC_008948	4	+	0	20.1850356334701
14	38471161	38484157	XLOC_009998	4	-	0	16.2231704509878
14	41929114	41950663	XLOC_010063	5	-	0	15.5734454417693
14	47365981	47421277	XLOC_010108	4	-	0	18.841779493202
14	50427114	50436468	XLOC_009171	4	+	0	20.1286637782564
14	55239631	55348956	XLOC_009203	4	+	0	18.2947350022
14	59643041	59657843	XLOC_009239	4	+	0	19.7670808971741
14	75715297	75778980	XLOC_010352	4	-	0	16.9156382758274
14	82075906	82086071	XLOC_010392	4	-	0	19.0927208753673
14	82109458	82197770	XLOC_010397	4	-	0	20.8069041495145
14	91516423	91552752	XLOC_009425	4	+	0	18.3423678952477
14	97102807	97110745	XLOC_009435	4	+	0	16.0367958986202
14	98908533	99014976	XLOC_009442	4	+	0	19.0815095012115
15	120809883	120852200	XLOC_011373	4	+	0	19.6067395526947
15	124568233	124621080	XLOC_011405	4	+	0	16.6590268158594
15	134282687	134309616	XLOC_011496	4	+	0	19.7495880563683
15	137232579	137256179	XLOC_012330	4	-	0	16.9463830127406
15	46585546	46910679	XLOC_011807	4	-	0	13.8859667080978
15	47071494	47103622	XLOC_010952	4	+	0	18.7538279426675
15	65088283	65132719	XLOC_011036	4	+	0	18.1363986906069
15	93556913	93596360	XLOC_011185	4	+	0	17.6445468321482
15	95874397	96066990	XLOC_011202	4	+	0	17.8194000994183
16	20574178	20617874	XLOC_012786	4	-	0	18.3726972717712
16	25842975	25903349	XLOC_012453	4	+	0	16.5010600306928
16	25920541	26090097	XLOC_012823	4	-	0	19.6668559432394
16	47600179	47652445	XLOC_012583	4	+	0	16.1126489501865
1	7061178	7109531	XLOC_000063	4	+	0	22.5296314772354
17	16746159	16802485	XLOC_013666	4	-	0	18.1066216701424
1	7339284	7365699	XLOC_001586	4	-	0	18.604592049508
17	46188263	46208787	XLOC_013405	4	+	0	16.2796152183697
17	5191968	5271849	XLOC_013111	4	+	0	17.3045037934623
17	5546964	5596430	XLOC_013601	4	-	0	20.2507111001319
17	57930195	57938817	XLOC_013499	4	+	0	20.4816705061873
17	9033091	9073619	XLOC_013612	4	-	0	18.1882619276511
1	82215854	82285847	XLOC_000401	4	+	0	18.7863379259916
18	42209401	42218864	XLOC_014418	4	+	0	18.384022859031
18	50002920	50010722	XLOC_014488	4	+	0	17.4103404520153
18	50017953	50023094	XLOC_014952	4	-	0	17.3057973282172
18	55903698	55906981	XLOC_015016	4	-	0	18.5046952471193
1	99081903	99110876	XLOC_000463	5	+	0	16.4381368616731
2	10205797	10240498	XLOC_015249	4	+	0	16.1900071570658
2	102334819	102491856	XLOC_016157	4	+	0	16.6189934554085
2	12364408	12425576	XLOC_015284	4	+	0	20.7066475288264
2	138109208	138120318	XLOC_017821	4	-	0	19.3529638299142
2	1381832	1384341	XLOC_016522	4	-	0	16.4685520706096
2	2033039	2058011	XLOC_015080	4	+	0	14.3784864103074
2	61768422	62071122	XLOC_017177	4	-	0	18.7142030318275
2	68378929	68405864	XLOC_015776	11	+	0	12.8541876719628
2	68890272	68921623	XLOC_015787	4	+	0	18.154893499736
2	71429075	71438552	XLOC_015847	4	+	0	16.8863767150236
2	74577003	74601829	XLOC_017427	4	-	0	18.1268136597763
2	78799448	78802256	XLOC_017519	4	-	0	15.9930052621483
2	80841456	80853843	XLOC_017547	4	-	0	16.1186309340774
2	8543780	8574622	XLOC_016684	4	-	0	17.7113788684715
2	8578912	8603519	XLOC_016686	4	-	0	17.0318542151924
2	8734046	8750831	XLOC_016689	4	-	0	17.9081684198656
2	87866547	87884229	XLOC_016091	4	+	0	18.5239735432087
2	87910621	87935392	XLOC_016092	4	+	0	20.7804463382772
2	89855165	89905197	XLOC_017611	4	-	0	17.3660004747676
3	107987074	108053169	XLOC_018864	4	+	0	18.656641198777
3	10894152	10934083	XLOC_019169	5	-	0	15.5558477368231
3	117206239	117245460	XLOC_020041	4	-	0	16.2536127469115
3	117250095	117319868	XLOC_018939	4	+	0	22.6627746061445
3	132810239	132819554	XLOC_019014	4	+	0	16.1487197263593
3	17987220	18004896	XLOC_018193	6	+	0	16.8910318105338
3	24828056	24861868	XLOC_019315	4	-	0	14.5146425826915
3	25296201	25327081	XLOC_019321	4	-	0	20.0542670663075
3	25357946	25387882	XLOC_019323	4	-	0	19.3635771957051
3	57849806	57855268	XLOC_018555	4	+	0	18.364823703504
3	6615342	6892457	XLOC_018043	5	+	0	22.1757271558406
3	69250248	69255968	XLOC_018639	4	+	0	18.0688009471654
3	8903189	8909151	XLOC_019142	4	-	0	16.6837430368979
4	101565229	101573906	XLOC_021777	4	-	0	17.053872886192
4	122232586	122308241	XLOC_021939	5	-	0	17.4583211994008
4	130485299	130617536	XLOC_021107	5	+	0	17.0063490804561
4	19593535	19617671	XLOC_021246	4	-	0	16.0502159708726
4	19692829	19744220	XLOC_021250	4	-	0	17.3821899152784
4	74343122	74373325	XLOC_020514	6	+	0	11.7655851261307
4	89237513	89239126	XLOC_020626	4	+	0	18.6935017426894
4	90898688	90901920	XLOC_021601	4	-	0	20.3059947284543
4	99328007	99335029	XLOC_020857	4	+	0	16.7255060281896
5	15322507	15335076	XLOC_022231	5	+	0	15.4589023067483
5	18170353	18180338	XLOC_023208	4	-	0	17.6455959014533
5	21123516	21128329	XLOC_022370	4	+	0	19.120219052017
5	22718382	22729481	XLOC_022411	4	+	0	16.7972147628655
5	51862862	51919388	XLOC_022569	4	+	0	18.1981386268732
5	52137525	52206252	XLOC_023468	4	-	0	20.0516574544031
5	62259762	62343186	XLOC_023559	4	-	0	16.0776152476569
5	62349937	62396904	XLOC_022640	4	+	0	21.0862003244107
5	63667705	63708214	XLOC_023583	4	-	0	21.2625952607106
5	6538906	6543746	XLOC_022101	11	+	0	13.9732763455662
5	77411558	77489302	XLOC_023677	4	-	0	20.2485568110827
5	80692646	80858598	XLOC_023715	4	-	0	16.7374081073614
5	81367575	81466287	XLOC_022820	4	+	0	19.665884697608
5	81776392	81857910	XLOC_022824	4	+	0	16.1031461474803
5	83607224	83683354	XLOC_023740	4	-	0	16.9022609651952
6	114982265	115021364	XLOC_026629	4	-	0	17.2552040860643
6	115399610	115454345	XLOC_025139	4	+	0	16.0048669639265
6	115496167	115505219	XLOC_025141	4	+	0	21.8481163788182
6	14570588	14583268	XLOC_025555	4	-	0	19.43133846827
6	149835607	149845950	XLOC_026763	4	-	0	19.2279758520341
6	155411942	155455329	XLOC_025264	4	+	0	19.8919394720662
6	155463859	155530837	XLOC_026787	4	-	0	20.0921033549561
6	157388265	157409661	XLOC_026795	4	-	0	18.6090012137251
6	158375601	158392783	XLOC_026816	4	-	0	18.1953184302312
6	159320267	159350928	XLOC_025307	4	+	0	17.3585823628861
6	18650322	18657676	XLOC_024038	4	+	0	16.3152945215209
6	27108498	27142921	XLOC_024097	4	+	0	16.2237200126327
6	27616696	27647311	XLOC_024107	11	+	0	7.06821618955168
6	29878532	29913366	XLOC_025659	4	-	0	21.0392012672173
6	44608070	44632026	XLOC_024226	4	+	0	18.4908436776843
6	45226331	45240442	XLOC_025746	4	-	0	16.8641607342346
6	49110788	49178413	XLOC_025836	5	-	0	13.8439123185454
6	51400846	51406445	XLOC_024393	4	+	0	19.9278797571519
6	53522128	53537525	XLOC_025941	4	-	0	18.3559728133092
6	55110525	55201847	XLOC_024504	4	+	0	15.7503179188529
6	62935418	63287188	XLOC_026165	4	-	0	21.0056702375392
6	79617256	79649644	XLOC_024860	4	+	0	16.0658269316675
6	80586182	80589939	XLOC_024870	5	+	0	15.0029593810272
6	80592197	80599440	XLOC_024871	4	+	0	16.720584666693
6	80601302	80608011	XLOC_024872	4	+	0	17.3825389969366
7	115535470	115554817	XLOC_029093	4	-	0	18.152458623429
7	115665948	115682043	XLOC_029096	4	-	0	17.2697508435371
7	115799414	115810991	XLOC_027938	4	+	0	20.8965282419701
7	115828359	115928191	XLOC_027939	4	+	0	22.4102938914532
7	19271012	19346420	XLOC_028152	4	-	0	14.9437260337727
7	38038163	38046482	XLOC_027348	4	+	0	17.8251092233216
7	46538612	46588218	XLOC_028525	4	-	0	21.4417515534912
7	49099837	49150445	XLOC_028555	5	-	0	16.2900214309432
7	74982854	74985775	XLOC_027623	5	+	0	14.4115195301941
7	93324365	93421776	XLOC_028974	5	-	0	17.9013641405336
8	121020909	121109097	XLOC_029719	4	+	0	21.7910530218144
8	121225472	121251574	XLOC_029727	4	+	0	20.0792404627362
8	16897269	17014061	XLOC_029241	4	+	0	16.1193577892858
8	2077155	2085376	XLOC_029168	4	+	0	18.7356513424342
8	30653493	30691617	XLOC_029295	5	+	0	17.0818238845476
8	334610	343870	XLOC_029820	4	-	0	17.0148556186316
8	44708578	44725951	XLOC_029374	4	+	0	20.7124612937194
8	65870559	65936111	XLOC_030099	4	-	0	20.3672586475806
8	66060639	66372602	XLOC_030102	4	-	0	21.5130748150392
8	66377395	66395707	XLOC_030108	4	-	0	17.7332601528457
8	66421770	66430710	XLOC_030111	4	-	0	17.5452963919531
8	66646239	66663405	XLOC_030113	4	-	0	18.9464974517017
8	66810461	66838682	XLOC_030116	4	-	0	18.9665206113306
8	68326286	68364937	XLOC_030123	4	-	0	22.2208937793021
8	69531486	69681699	XLOC_029460	6	+	0	22.6959277333812
8	69706895	69728264	XLOC_029462	4	+	0	18.8468116832671
8	69732182	69773455	XLOC_029463	4	+	0	18.5849635255568
8	74552837	74563899	XLOC_029509	4	+	0	23.6990676913306
8	74574918	74582800	XLOC_029510	4	+	0	24.0425225824164
8	74583376	74612593	XLOC_029511	4	+	0	17.3979707570334
8	77689552	77876646	XLOC_029530	4	+	0	16.4608052416977
9	12479593	12485139	XLOC_030662	4	+	0	18.4639113052587
9	139301585	139477653	XLOC_031476	4	+	0	18.1136967242542
9	3288287	3297049	XLOC_030526	4	+	0	22.2395764552364
9	44199956	44204687	XLOC_031933	4	-	0	17.3743226610819
9	44211163	44213733	XLOC_030843	4	+	0	22.1717510270701
9	44214595	44218978	XLOC_031934	4	-	0	21.7178805896541
9	44639280	44666114	XLOC_031938	4	-	0	16.3793964737939
9	63757524	63801653	XLOC_030992	4	+	0	18.7688513087583
9	63812102	63895080	XLOC_030993	4	+	0	21.5433180840896
9	74926047	74974827	XLOC_032165	4	-	0	19.7870733614186
9	74984424	75017949	XLOC_032167	4	-	0	18.2156277516472
9	75246951	75260137	XLOC_032169	4	-	0	18.1802342800615
9	84515031	84895264	XLOC_032197	4	-	0	16.7801541049289
9	9432591	9484716	XLOC_030633	4	+	0	18.7716085561768
AEMK02000361.1	117336	122678	XLOC_033021	4	-	0	19.0618751800492
AEMK02000361.1	128381	138099	XLOC_033009	4	+	0	18.8116435200336
AEMK02000361.1	90424	97218	XLOC_033007	4	+	0	19.5684037914887
AEMK02000576.1	591	113474	XLOC_033828	4	+	0	20.7815347926603
AEMK02000622.1	26440	39644	XLOC_034012	4	-	0	17.8308233288554
AEMK02000698.1	2581735	2613386	XLOC_034309	4	+	0	17.4005849874465
X	109536446	109973630	XLOC_035678	5	-	0	17.9011320153882
X	114218449	114250514	XLOC_034974	4	+	0	20.5806936088599
X	124250337	124296636	XLOC_035031	4	+	0	16.8612768783898
X	34322193	34392571	XLOC_034498	4	+	0	19.7909769958755
X	41725521	41751198	XLOC_034540	5	+	0	20.0567179849786
X	53609122	53810209	XLOC_034659	4	+	0	16.9132844453779
X	57242044	57249885	XLOC_034686	4	+	0	18.4601668021202
X	86708631	86714343	XLOC_035568	4	-	0	16.1559549410663
X	94885071	94972095	XLOC_034877	4	+	0	16.7854506585358
4	18690113	19180149	XLOC_021244	11	-	1.53160350210786e-321	7.43339258859458
7	93475972	93628331	XLOC_027802	4	+	6.29834885318421e-320	15.9477178748872
14	75726320	75754331	XLOC_009338	4	+	2.47843090579803e-319	15.9353370128067
10	9527527	9562845	XLOC_003542	4	-	3.88859307215812e-319	15.8103157966029
4	89226648	89236488	XLOC_020625	4	+	1.83492522405918e-318	15.8859405690902
15	59664716	59709379	XLOC_011021	4	+	4.72679026229717e-318	15.9458593831219
14	106013539	106476533	XLOC_009499	4	+	1.07650777814799e-317	21.0424811963944
7	115850473	115987392	XLOC_029099	5	-	1.20477377111884e-315	21.9126566866158
9	119778662	119842936	XLOC_032413	5	-	1.98347454358849e-315	14.5158834143806
6	14980381	14989624	XLOC_024020	11	+	3.3179893801891e-315	13.0139427970968
10	46647160	46722568	XLOC_003370	5	+	6.70054354207634e-314	14.2136721479577
5	5075433	5092631	XLOC_023042	4	-	2.44618941622285e-313	15.8502562343314
1	30981552	30993278	XLOC_000166	5	+	9.04295722341096e-313	14.8190553920605
9	6785302	6790463	XLOC_030609	5	+	1.42343769908363e-311	14.9927524023388
5	32475131	32483446	XLOC_023356	11	-	2.65292786130166e-311	-9.73703360231236
4	69615558	69806496	XLOC_020489	4	+	1.27894833612018e-310	17.49975994891
15	133967900	134051880	XLOC_011492	4	+	4.03799458709667e-310	18.0654398427536
9	36886513	36971762	XLOC_031883	4	-	4.21081826991042e-310	15.8466698194776
18	52995027	53005101	XLOC_014516	4	+	6.88514565446898e-310	15.7789064280331
AEMK02000698.1	2468237	2575384	XLOC_034308	5	+	5.39953943792042e-309	19.1880868727732
12	6353668	6368983	XLOC_004870	4	+	3.18954707955153e-308	15.0867934594726
X	47769118	47858948	XLOC_035341	5	-	8.42326369830296e-307	13.1860107566166
9	10032099	10067739	XLOC_030644	6	+	1.02678854945787e-306	14.2546341015401
13	148447795	148579070	XLOC_008414	5	-	1.8596248170723e-304	14.2236448655331
8	118604958	118685168	XLOC_029694	11	+	3.49554146078441e-304	9.53851465620542
6	74773016	74782781	XLOC_026285	5	-	3.51442257408999e-304	17.105414100377
13	109587548	109623787	XLOC_008164	5	-	1.76999122649255e-302	17.2805606945248
5	3838210	3927217	XLOC_023029	6	-	4.39302446976984e-302	13.3544455792601
12	60414498	60436438	XLOC_005537	11	+	1.08569205317895e-301	11.3109279131749
1	182519683	182606869	XLOC_002471	5	-	1.21787292846814e-300	14.7989796478663
1	145284751	145357763	XLOC_000769	4	+	1.99674556902039e-300	15.7617037407266
18	29426050	29541348	XLOC_014828	5	-	2.6003948926981e-300	14.8615121920517
9	74173923	74210398	XLOC_031081	4	+	4.74237113888423e-299	15.8388811087522
4	95705090	95709933	XLOC_020772	4	+	8.69754877899934e-299	15.7682025279902
5	63601052	63613267	XLOC_022662	4	+	2.28333428240118e-298	14.4582655524188
5	52037239	52131767	XLOC_022572	5	+	4.37250404613409e-298	14.5611014891608
13	32214936	32220242	XLOC_007758	11	-	5.86422690417661e-297	10.2568488659391
4	81894723	81937400	XLOC_021516	10	-	7.75012987868019e-296	10.5071565345414
9	31720813	31999730	XLOC_030754	4	+	3.34753818930702e-295	15.7237427391932
6	147177030	147257814	XLOC_026740	5	-	1.59832124221385e-294	14.6051079332511
14	33608079	33640792	XLOC_009984	4	-	1.63519840721889e-294	15.7202733810299
7	120200078	120299066	XLOC_029116	11	-	1.92717410050625e-294	-7.43520506492527
2	118728898	118882297	XLOC_016237	4	+	3.62860733725092e-294	15.7507870789878
8	41809114	41857137	XLOC_030012	6	-	7.73798361748164e-294	15.7685080974555
5	36273395	36662281	XLOC_022494	4	+	1.73890634283159e-292	15.787440216787
3	96616219	96657165	XLOC_018786	4	+	1.98440178450657e-292	15.6954358867472
15	113210745	113338991	XLOC_011322	4	+	3.96260298561265e-292	19.8255036189484
17	5328096	5507225	XLOC_013594	5	-	1.17224862747053e-291	15.3715975382181
15	71119928	71259792	XLOC_011951	4	-	2.93412794608685e-291	15.7154607797868
12	50678954	50710954	XLOC_005395	5	+	2.51766703005535e-290	14.898623373944
6	99350301	100093056	XLOC_026567	4	-	2.86698730621421e-290	15.6895475855339
5	62505746	62523992	XLOC_023563	11	-	3.30799972580355e-290	-7.48496325281474
3	14701652	14795914	XLOC_018142	5	+	6.97554867618897e-289	15.6846553021652
8	87318183	87390497	XLOC_030233	4	-	1.1552235028891e-288	15.6971953291727
13	34433399	34440054	XLOC_006652	11	+	1.19836948195808e-288	8.11485301355833
8	47036891	47098721	XLOC_030036	4	-	2.39135516356022e-288	15.7120491135277
5	57664913	57670632	XLOC_022586	5	+	4.63293455277438e-288	15.7675452859582
2	3200476	3373430	XLOC_016556	6	-	1.84777847636165e-287	14.0407567552283
4	101586145	101787888	XLOC_021781	9	-	7.34768969758327e-287	12.6732537886463
15	75286593	75487049	XLOC_011967	5	-	1.55300314418349e-286	17.7479203477518
1	213483591	214012980	XLOC_001138	4	+	1.61144066185731e-286	15.7384440973082
9	103460635	103963947	XLOC_032283	6	-	6.40436488828318e-286	12.491093869858
AEMK02000682.1	537365	546241	XLOC_034165	4	+	2.82649633953615e-285	14.8863549553387
1	243111473	243141465	XLOC_002781	5	-	4.31073492459909e-285	20.2288043214265
1	274106005	274111977	XLOC_001537	5	+	9.43954783077057e-285	14.9370119266778
7	58779474	58786117	XLOC_028650	4	-	5.25472157490494e-283	17.1866938123628
13	98461315	98506380	XLOC_008116	7	-	3.19473106892941e-282	17.057970909568
6	49053992	49064190	XLOC_025834	4	-	7.22101061861798e-281	20.3814682861466
3	96593779	96616356	XLOC_019886	4	-	1.49472724516151e-280	15.5588682857381
6	6292793	6360707	XLOC_025487	4	-	9.64392083307443e-280	17.3696789761361
3	16636924	16650691	XLOC_018150	11	+	2.2059613984225e-279	7.6154755323924
15	104157526	104238400	XLOC_011248	5	+	4.05539319240972e-279	17.1106376066785
15	110896386	110921549	XLOC_012157	11	-	1.90989613514841e-278	9.2708779811703
2	32871903	32979149	XLOC_015417	7	+	2.11857948085758e-278	12.8578952488179
11	78520156	78540979	XLOC_004318	5	+	4.95334686493468e-278	18.2587962223197
13	151148253	151234829	XLOC_008429	11	-	1.1084936046058e-275	9.17120689189573
13	165910640	165995755	XLOC_007363	5	+	3.13956371380102e-275	15.3109151307042
6	167960012	167964053	XLOC_025385	5	+	2.01484962692792e-274	13.5379876993867
6	167656671	167743742	XLOC_026909	11	-	5.95137494971719e-274	10.4111825803892
6	164496929	164715646	XLOC_025338	5	+	2.23620037591608e-273	19.0371483841771
10	22727824	22866911	XLOC_003185	4	+	9.10544905982803e-273	15.5589566748835
1	32635743	32644568	XLOC_001733	4	-	9.10544905982803e-273	15.597783096674
7	100392212	100405679	XLOC_027865	11	+	1.25066042885134e-272	7.194132939364
7	8227417	8313895	XLOC_028106	6	-	1.7186793070596e-272	16.2111413089376
2	33225437	33295787	XLOC_016934	6	-	4.86970258490719e-272	13.9651532845132
X	109306489	109421786	XLOC_035677	4	-	1.56470783400249e-271	15.4594011980796
17	31993885	32037880	XLOC_013246	5	+	2.23287985232197e-270	13.0485078616471
8	29013081	29103934	XLOC_029272	4	+	7.66024909071166e-270	15.5061174864689
9	41870973	41882756	XLOC_030817	4	+	3.73821868980094e-268	15.4522544745931
2	62142577	62155175	XLOC_015675	11	+	4.50908393499332e-268	-6.28452529672666
9	42174900	42211625	XLOC_030837	4	+	4.03471536485394e-267	15.635682512431
1	208182486	208427623	XLOC_001127	4	+	1.85381509488696e-266	14.2278860758092
12	31206679	31272764	XLOC_005210	7	+	4.79911460328296e-266	12.8146437968458
2	46839091	47028078	XLOC_016998	4	-	1.10549098999208e-265	15.4901415743356
17	46771381	46816080	XLOC_013887	4	-	1.18132737228983e-265	15.5943173995473
7	76174502	76186094	XLOC_028759	6	-	2.14185997055779e-265	11.0274357814451
1	228110281	228142225	XLOC_002693	11	-	2.48650241415946e-265	8.38113185530178
7	53590894	53637709	XLOC_027482	5	+	6.05621978160288e-265	15.8059410714688
8	120819281	120873134	XLOC_030366	6	-	6.44438729648529e-265	15.3776722830933
2	72431162	72471602	XLOC_015859	11	+	8.25216659608413e-265	12.5355756979667
7	20491888	20524509	XLOC_027087	4	+	5.7841710037334e-264	15.518793612306
9	116181974	116193193	XLOC_032388	10	-	9.40581431777815e-264	15.3050637315059
11	78511805	78518643	XLOC_004317	8	+	9.67702363567626e-264	14.0964103324182
2	77075893	77082494	XLOC_015956	11	+	4.40585445421616e-263	8.73501631589554
13	127414778	127572165	XLOC_008266	4	-	9.6282143385275e-263	15.5001705867069
13	91996914	92042943	XLOC_006945	5	+	2.45076788726743e-262	18.5800437726171
3	17458931	17463677	XLOC_019233	11	-	2.85783091704808e-262	7.4066368083721
9	39638505	39643530	XLOC_031904	4	-	7.85870043281767e-262	15.6121430775457
16	23627692	23767990	XLOC_012804	6	-	3.55309536772489e-260	12.5440320255008
AEMK02000258.1	415139	429415	XLOC_032797	6	-	1.28985453803429e-259	14.7323801026683
9	136467567	136476475	XLOC_031470	8	+	4.5292311661223e-258	-9.82544319861134
15	24502542	24545217	XLOC_010856	4	+	8.53621771844313e-258	15.6220443345607
6	155800839	155894922	XLOC_025269	6	+	1.81648742248586e-257	12.9918887424022
17	9276260	9350420	XLOC_013125	4	+	8.3096505027566e-256	15.3913343839125
13	135415526	135446400	XLOC_007207	4	+	4.99412981780502e-255	15.429095652145
15	131787211	131797568	XLOC_011457	5	+	1.72682136661739e-254	12.1795806725916
6	150219173	150228121	XLOC_026767	7	-	3.89145277062438e-254	14.5325665665692
6	108997692	109218508	XLOC_026617	11	-	1.74181996233214e-253	6.7046672120171
9	129579039	129771423	XLOC_031397	4	+	5.65895652702403e-253	13.1039331937858
4	90782535	90825984	XLOC_020664	6	+	6.66042960581829e-253	15.6228970671002
18	7871051	7970160	XLOC_014654	10	-	5.61638191287378e-252	12.2950342837263
7	41340432	41426343	XLOC_028488	11	-	6.32147935383715e-252	6.86682436376827
13	40223004	40255967	XLOC_007835	11	-	1.02508571872447e-250	11.5907596743509
12	3161354	3181550	XLOC_005634	4	-	1.73951059911381e-250	15.4463244383843
2	85945406	85957547	XLOC_017582	5	-	1.86333752233862e-250	12.7484898421525
13	205422078	205461999	XLOC_008705	11	-	2.39759630341798e-250	-6.89317168500771
10	1144391	1152122	XLOC_003526	11	-	8.13583907415479e-250	-9.00524951108237
4	122517177	122621469	XLOC_021940	5	-	8.66890625697692e-250	15.3922721350265
14	14858158	14944576	XLOC_008850	4	+	1.00666969295552e-249	15.358266234809
5	19787438	19796040	XLOC_022323	4	+	1.20685374945364e-249	15.3097514407876
4	101385047	101443405	XLOC_020885	4	+	1.51101367776856e-249	15.6166264835308
1	152882231	152992880	XLOC_000798	11	+	6.4060644813411e-248	-6.88392480636112
14	106666444	106701809	XLOC_009511	4	+	1.09286969367654e-246	15.2509534592824
7	20591609	20698557	XLOC_028168	9	-	1.65431844649562e-246	12.702709783504
15	85039848	85150418	XLOC_012028	4	-	5.82204146723369e-246	15.4754843229341
1	155567090	155579033	XLOC_002319	4	-	6.38489245347157e-246	15.2635841800317
X	106039934	106116240	XLOC_035651	7	-	1.36985892695622e-245	10.8598345572853
5	54473829	54849512	XLOC_023478	4	-	1.60842776368205e-245	15.3145907524538
2	142346210	142351754	XLOC_017863	11	-	7.55021770580427e-245	8.73350212641563
10	59819965	59875291	XLOC_003886	11	-	1.43359232887129e-244	7.15834444542319
9	47344881	47363794	XLOC_030885	10	+	3.76170756912612e-244	8.95629653986144
1	190437693	190459115	XLOC_001021	9	+	1.19708818072213e-243	-9.00187985343714
8	108230634	108315167	XLOC_030301	4	-	2.84728530472301e-243	15.384846888223
13	89588361	89600707	XLOC_008073	5	-	3.72491129375971e-242	14.8362038728691
15	95651869	95763781	XLOC_012070	11	-	4.5095496238405e-242	-6.30887721728373
1	31722507	31797460	XLOC_001728	11	-	2.89960039286702e-241	7.14867652502768
7	103096416	103111385	XLOC_029038	5	-	3.71368376169803e-241	15.0856676019719
17	51923775	51930239	XLOC_013951	4	-	8.14386543736807e-241	15.5899525383873
15	47013062	47038190	XLOC_010950	5	+	8.48048176430248e-241	14.6617629447466
17	59276947	59448354	XLOC_013515	11	+	7.14892240161575e-240	-7.15056794387382
2	25641671	25771803	XLOC_015379	6	+	1.34137908216678e-239	14.0281919204562
14	90206686	90235463	XLOC_010439	4	-	1.67655047991186e-239	15.4618231375203
18	55924881	55932270	XLOC_014540	11	+	1.84202596919296e-239	6.42133600526281
2	77753608	77759997	XLOC_017512	11	-	2.18956116810791e-239	-8.59862444358583
10	10156794	10216175	XLOC_003086	11	+	2.23198252649083e-238	10.0544526262152
10	24324435	24336380	XLOC_003665	11	-	1.26204680030867e-237	-5.80915860608402
1	215899419	215942014	XLOC_002624	4	-	4.19753274595699e-237	15.2399873825735
3	38673568	38717567	XLOC_018343	11	+	9.36523238961762e-237	-5.60271259093642
13	10900717	11360024	XLOC_007606	4	-	7.4337377651505e-236	15.2423736559605
8	45578001	45808789	XLOC_030033	4	-	1.60834077863943e-235	12.2172485580246
6	83752725	83766532	XLOC_026387	11	-	2.01588887672447e-235	-7.38830903952237
6	150828964	151229442	XLOC_026772	11	-	2.5075656683542e-235	6.37813725765987
4	96088027	96091249	XLOC_020787	11	+	2.64453126753816e-235	-7.9368655839747
9	45619380	45635379	XLOC_030854	11	+	2.83173334169357e-235	-6.9141951426892
9	133229658	133278531	XLOC_032491	11	-	8.12711182491678e-235	10.7317530671312
7	49047853	49103720	XLOC_027429	11	+	1.0637535494159e-233	7.25206195359148
6	82528974	82594562	XLOC_026368	11	-	1.12409723732488e-233	-6.85787292210272
6	33731308	33750098	XLOC_024153	4	+	9.92872885947222e-233	15.1817301133315
15	96474283	96490236	XLOC_012077	5	-	9.79825952674915e-232	14.9770745698234
3	17924650	17941257	XLOC_018190	11	+	9.87488171896308e-232	-5.73333260447553
3	47761849	47777174	XLOC_019563	11	-	1.0847048448354e-231	6.91362238295191
11	76858235	76997383	XLOC_004709	7	-	1.40693691023898e-231	13.6361401189414
5	1008537	1015525	XLOC_022052	4	+	1.64724085401794e-231	16.0589542622797
13	139974452	140074363	XLOC_007245	4	+	2.13916267315586e-231	15.1910532998501
5	8355401	8445091	XLOC_023082	11	-	6.41506916623385e-231	-6.58944305629293
1	56184770	56274861	XLOC_000301	7	+	1.12652855423137e-230	12.9278247406525
3	1033918	1046515	XLOC_019029	5	-	1.16083105286421e-230	13.2325982670495
3	59036003	59072525	XLOC_019660	11	-	3.27244134529109e-230	-8.32476159701556
7	97360539	97381889	XLOC_028997	11	-	8.94262007106728e-230	8.41489757909111
4	40001394	40130044	XLOC_021322	9	-	3.90737141407611e-229	9.68603455475397
2	1469103	1496478	XLOC_016524	5	-	5.38477577810999e-229	16.3782735841238
13	139847240	139902039	XLOC_007240	5	+	7.6165192439131e-228	12.9165629583777
13	83660362	83669536	XLOC_008036	11	-	1.00479214142534e-227	9.69063334068372
7	41640262	41769139	XLOC_028491	4	-	1.04703387485354e-227	15.1284613654754
7	114175182	114217319	XLOC_029079	11	-	1.5158947704782e-227	8.18624732506282
14	111181223	111226890	XLOC_010576	8	-	2.52037457158526e-227	12.666930253305
4	96098188	96103939	XLOC_020789	11	+	3.71200442705542e-227	-6.23402426601647
1	167523667	167554874	XLOC_000887	11	+	1.33154942617729e-226	-6.9006695025069
8	113363041	113384792	XLOC_029671	4	+	2.0633990946807e-226	15.1567682028045
4	123073601	123158548	XLOC_021029	5	+	7.64128962028665e-226	13.2201937951782
8	4473028	4616258	XLOC_029187	11	+	8.11292249581096e-226	-7.03412131347631
2	151155753	151192816	XLOC_017933	4	-	9.97957848267949e-226	15.1280564545381
1	106751324	106812487	XLOC_000486	6	+	4.92538035835022e-225	12.6150763363631
15	15663491	15670979	XLOC_010810	11	+	5.11604503457983e-224	-8.81354671760554
13	83290039	83500239	XLOC_006896	11	+	5.77239900321277e-224	6.54906711608522
5	63591516	63641643	XLOC_022661	5	+	1.31377575132638e-223	15.0935318976356
12	26378999	26397284	XLOC_005957	5	-	1.37200707846153e-223	14.3740466396873
X	6296132	6489746	XLOC_034378	4	+	1.78616607366801e-223	15.004392003741
11	78617286	78637713	XLOC_004721	4	-	7.21809762088064e-223	15.1287435645094
8	113824510	113946000	XLOC_029673	11	+	8.94556812210257e-223	-6.45770972546773
6	52180435	52190517	XLOC_024419	4	+	1.27414377758032e-222	15.0894020460643
10	64443250	64600342	XLOC_003462	11	+	3.57875797701495e-222	-6.47935443958779
1	99417230	99810153	XLOC_002012	4	-	7.77021204626284e-222	14.546480534636
7	23687547	23706761	XLOC_028265	11	-	9.14234705650977e-222	-5.94921981069472
7	36476488	36494118	XLOC_028427	11	-	9.73544339718323e-222	-7.22052613003811
8	112426238	112470994	XLOC_029663	11	+	1.32812249057444e-221	8.61811875006827
2	15793261	15820964	XLOC_016832	11	-	6.07188758338384e-221	10.9748682069975
9	75763182	75980613	XLOC_032172	11	-	2.02571040140689e-220	5.81558810654487
2	9620628	9693419	XLOC_016710	11	-	9.97720047341216e-220	-6.89255861170895
1	76391111	76417944	XLOC_001916	5	-	1.27201765668993e-219	15.0604194631618
5	70888998	71029809	XLOC_023650	4	-	1.56764103982907e-219	15.0347243428275
5	18358672	18374288	XLOC_022280	4	+	4.54695120707854e-219	15.2874764074648
4	8485903	8519036	XLOC_020223	11	+	1.05986775296517e-218	-5.90535411036058
14	63416160	63805804	XLOC_010284	5	-	1.17554186354994e-218	15.0936185393466
12	21857284	21874199	XLOC_005099	11	+	2.16268404820892e-218	-7.46405307543188
AEMK02000682.1	1095564	1110987	XLOC_034194	11	+	9.44833003314615e-218	8.71603517064838
13	141148534	141289496	XLOC_007256	4	+	3.15390498942456e-217	14.9801487808522
4	124619194	124639624	XLOC_021042	11	+	2.40913599173595e-216	-6.2830714745649
10	50706711	51205621	XLOC_003839	5	-	4.53273082486595e-216	13.6812687286596
3	57798825	57823424	XLOC_019644	9	-	1.08922423507626e-215	11.0693627184492
3	97580703	97595153	XLOC_018800	11	+	1.19145597603262e-215	8.80780127639192
1	25347666	25356680	XLOC_001686	7	-	1.24972827597515e-215	-10.414099402665
6	54440694	54452214	XLOC_024478	11	+	2.99295038145383e-215	-5.5390942232608
2	39262274	39613533	XLOC_016953	6	-	4.34997126149034e-215	14.572386696697
1	217319695	217441927	XLOC_002646	4	-	9.05059704446813e-215	15.1945761269551
14	115206152	115218304	XLOC_009595	11	+	3.48129189511775e-214	7.75985554264568
10	24638410	24727220	XLOC_003667	4	-	4.69876423936963e-214	15.0492339633491
2	61741067	61760025	XLOC_017176	4	-	2.11893372122795e-213	15.0526777096172
14	106445669	106459195	XLOC_009503	4	+	2.62550162101496e-213	15.3134516751973
2	5097207	5105779	XLOC_016585	11	-	4.33373043540211e-213	8.08149039657097
9	127464118	127483817	XLOC_031386	4	+	4.47879129274967e-213	14.8562910240738
12	49778599	49809598	XLOC_006196	11	-	4.63395442190898e-213	-5.7419528074706
9	39071946	39081493	XLOC_030793	5	+	6.02959080404043e-213	13.3034656333197
1	113794039	113848808	XLOC_002086	6	-	1.21454608740408e-212	15.3397177712541
11	68187326	68191269	XLOC_004672	11	-	3.00030348189349e-212	-8.05545101385011
15	107349654	107372129	XLOC_011284	11	+	3.16655740944992e-212	-6.62142193676174
5	9505156	9515734	XLOC_023095	5	-	3.78727880308976e-212	14.965716071142
7	28811973	29300219	XLOC_027238	11	+	8.88518264462732e-212	8.87895422023604
7	61825732	61830128	XLOC_027560	4	+	1.09980522835636e-211	15.0046926112986
2	5109060	5119368	XLOC_016586	11	-	2.22910906737777e-211	-5.75736442852619
7	55351082	55373894	XLOC_028611	5	-	3.34479627581499e-211	14.6703825644036
5	62076852	62085900	XLOC_022634	11	+	5.93353910472155e-211	-8.05534092845813
8	131386946	131431424	XLOC_029763	4	+	1.41459205976431e-210	15.0051281162049
4	70961464	71023117	XLOC_020498	11	+	2.16635749953045e-210	6.93829600601546
9	10927342	10940830	XLOC_030650	5	+	3.56107949733314e-210	13.139279706501
13	91376629	91388503	XLOC_008085	11	-	5.79130898830291e-210	-5.73038484864146
AEMK02000452.1	491905	503233	XLOC_033427	4	-	1.26279467574883e-209	14.9888497743971
14	132563156	132607699	XLOC_009674	11	+	2.34721753065707e-209	6.94897854403684
2	6442687	6450567	XLOC_016622	11	-	3.60623731701055e-209	-6.68865529502446
9	68544720	68570585	XLOC_032126	5	-	7.27692174590907e-209	14.4785432264024
6	154936451	155374487	XLOC_025262	4	+	1.04026576647996e-208	15.0326938961421
1	254011609	254027550	XLOC_002845	11	-	1.90998462694106e-208	5.30067489029108
8	37529215	37809567	XLOC_029979	4	-	5.13023954980799e-208	14.938691921642
6	129294653	129375722	XLOC_025180	10	+	7.31036334259943e-207	12.0098799094257
X	38929231	39006214	XLOC_034527	8	+	3.07914823028705e-206	9.45899143883194
7	1748838	1806177	XLOC_026966	11	+	3.11979637355993e-206	9.24560097121586
7	58786202	58809775	XLOC_027536	7	+	4.65957436330358e-206	10.6343297104006
7	24067952	24086128	XLOC_027211	11	+	8.36570457206044e-206	11.6778230653073
5	61622112	61659271	XLOC_022624	11	+	3.22529205167201e-205	-5.52936481457859
4	46729319	46768331	XLOC_021351	11	-	3.93012660595097e-205	6.25352336402759
5	21803191	21819656	XLOC_023292	11	-	6.89084849831741e-205	9.1498029797881
6	47458542	47475222	XLOC_025783	11	-	1.54342527990079e-204	-5.71006228327826
7	5058035	5211316	XLOC_027001	4	+	3.606343618526e-204	14.969826191356
9	92875683	93007258	XLOC_032241	4	-	3.98667133841726e-204	14.9595249557717
16	65852456	66001986	XLOC_013016	11	-	9.09461873446405e-204	-5.72059924072403
X	108471405	108612875	XLOC_035673	11	-	9.11036910588887e-204	7.65853021103491
16	27126351	27422621	XLOC_012458	8	+	2.76241356022528e-203	15.3526401028852
12	10393178	10448536	XLOC_005728	4	-	3.21129196813259e-203	14.8444311291704
6	4658879	4668003	XLOC_023931	4	+	6.93496701573448e-203	14.8905996751724
12	1138148	1158729	XLOC_005598	6	-	1.53494722937647e-202	13.7020867159246
18	44985404	45102170	XLOC_014437	11	+	5.29718449245683e-202	6.73942995364485
5	87522496	87548717	XLOC_022869	4	+	6.84087538959996e-202	14.9827502220047
5	67550284	67573863	XLOC_023632	9	-	1.35271808091158e-201	9.73068412914433
13	110587478	110931686	XLOC_007048	11	+	1.98509462719237e-201	8.70182025469628
X	110759840	110761636	XLOC_034950	4	+	4.37896635566447e-201	14.9751076611404
12	742003	744825	XLOC_004749	10	+	6.48850047410912e-201	-8.41963668419601
7	62471227	62479954	XLOC_027566	5	+	9.40077834407599e-201	12.2996696398084
14	88507398	88513375	XLOC_010424	4	-	1.58150818214397e-200	14.9238026582407
6	81867846	81885589	XLOC_026362	4	-	1.84591623018047e-200	14.9544928082546
13	86401761	86513631	XLOC_008056	4	-	1.0163411705205e-199	14.8604535114419
8	83583627	83679136	XLOC_030224	7	-	4.40780524908189e-199	11.7081314450567
7	120513324	120597650	XLOC_029119	11	-	5.95287953295938e-199	8.66321155767695
6	83003808	83012025	XLOC_026372	11	-	5.9821351530352e-199	-7.96345280449723
9	97781050	98266969	XLOC_031200	9	+	1.0671219700432e-198	11.0742088924812
14	73512659	73520466	XLOC_010339	11	-	2.18346066908132e-198	-7.30296855239618
16	27537801	27646435	XLOC_012832	11	-	5.84243144570082e-198	7.6913937712412
4	7767221	7784595	XLOC_021186	4	-	7.96653631747552e-198	14.9441684209617
14	96513741	96533901	XLOC_009433	4	+	9.09677096138048e-198	14.9051992281784
16	25670861	25686551	XLOC_012450	11	+	2.48443468179439e-197	-7.75352776619757
2	87614962	87867245	XLOC_017597	11	-	3.35923648254676e-197	6.51411470455825
9	46823554	46891569	XLOC_031972	4	-	4.42496564236963e-197	14.8023073485362
9	67123214	67147991	XLOC_031026	11	+	7.12377771669491e-197	-5.5412948425925
8	17841733	17961834	XLOC_029908	4	-	9.56975234602545e-197	15.0341391028544
1	35333165	35537412	XLOC_000188	11	+	1.1822814404473e-196	-6.43825895625797
AEMK02000328.1	189882	197348	XLOC_032942	11	+	5.34940176846067e-196	-4.77883732798503
3	111646704	111683660	XLOC_019995	11	-	5.46330175298398e-196	9.03804815660634
6	54945128	54951544	XLOC_024500	11	+	8.86463026128861e-196	7.88616324976992
4	117496916	117512460	XLOC_021904	4	-	9.85066841419099e-196	14.9097073333007
13	75490936	75509420	XLOC_007997	4	-	1.54790730656247e-195	14.8568336253282
5	22228041	22244086	XLOC_023307	9	-	2.02033716684223e-195	10.0209597658642
6	119945075	120019821	XLOC_025157	4	+	3.96239866041907e-195	14.7869100292552
6	43080312	43086759	XLOC_025710	11	-	8.84753488362572e-195	9.29163797916563
6	51844971	51848205	XLOC_024410	7	+	1.75620047657769e-194	-14.4043692305238
2	15381795	15389881	XLOC_015349	7	+	2.3829463183813e-194	13.4220949711872
2	46395575	46670511	XLOC_016997	5	-	2.49277473076837e-194	14.8414100828659
6	28262340	28279703	XLOC_024125	11	+	3.80331585746894e-194	-5.35664460735882
14	40868204	40890469	XLOC_009049	4	+	5.10523975699602e-194	14.0710085269405
4	93858040	93892977	XLOC_021645	11	-	5.1887751021196e-194	-4.93582690191885
2	72618061	72623307	XLOC_017396	10	-	1.97808435720301e-193	9.0144451684473
3	40017091	40147930	XLOC_018384	11	+	1.32678705307079e-192	5.17582896903425
6	105506139	105600687	XLOC_025092	8	+	1.9355376994062e-192	12.8269276968471
14	82249268	82273169	XLOC_009371	11	+	2.14253516796838e-192	5.05405935945497
12	20969349	20973801	XLOC_005868	7	-	2.5846876384486e-192	-14.2725307890371
2	129662292	129713728	XLOC_017768	11	-	4.24424423031154e-192	6.20592005417714
17	41752844	41867079	XLOC_013390	11	+	5.06222631450188e-192	-5.63370292315647
8	71940517	71988112	XLOC_029484	11	+	1.07224567080485e-191	7.15389742047183
13	43522352	43869843	XLOC_006693	8	+	1.13349655875324e-191	7.52433325108502
4	106687786	106758094	XLOC_020926	11	+	3.62847222871691e-191	-5.65811478300924
4	51212589	51238746	XLOC_021369	4	-	7.13402804086388e-191	14.8274642362374
13	73733622	73832408	XLOC_007987	11	-	1.38135072893053e-190	5.03008703387575
12	44603641	44611067	XLOC_005324	11	+	1.90598930146771e-190	5.33651045032767
AEMK02000452.1	3204593	3225199	XLOC_033462	11	-	2.94230612585773e-190	-6.36010527062373
2	3031101	3060855	XLOC_016552	8	-	3.79376105299016e-190	11.2360991080141
1	162936674	163065872	XLOC_000844	4	+	4.12903842994117e-190	13.4380361114254
18	11416063	11462137	XLOC_014698	9	-	5.64411135610551e-189	15.3239566694968
6	157483687	157519060	XLOC_025275	11	+	6.48621309398977e-189	6.09941537720724
5	22248094	22293249	XLOC_023309	11	-	9.97676162307508e-189	8.30458642163874
10	44107734	44226925	XLOC_003353	7	+	2.29042444436867e-188	11.6279151469853
6	53727558	53753659	XLOC_025948	11	-	2.35685975620525e-188	-6.16307343858424
13	56804448	57034184	XLOC_006718	5	+	4.27005849848274e-188	13.7388655317081
14	39901077	39933149	XLOC_010022	11	-	6.53075161717503e-188	7.39440481401631
14	56257300	56270064	XLOC_009219	5	+	9.02102625182154e-188	15.0154683299159
18	51288748	51313260	XLOC_014974	11	-	1.11944445570152e-187	-7.18239214104671
15	63485313	63505728	XLOC_011895	11	-	1.4329568527466e-187	-7.00599115750845
1	181516004	181652023	XLOC_000953	11	+	1.4347511858467e-187	-5.37586737997026
2	217632	250950	XLOC_016491	11	-	2.04198385924181e-187	-6.85363166501807
6	44682253	44697221	XLOC_024229	11	+	3.61505262550554e-187	-5.19074201171416
X	87352689	87355721	XLOC_034832	4	+	3.64185786988656e-187	14.8529363349815
4	73810195	74112066	XLOC_020509	11	+	3.88760093324472e-187	-5.54437019659849
13	123103792	123176137	XLOC_008229	11	-	1.45790744366907e-186	12.5898506615685
10	19321422	19410025	XLOC_003610	7	-	1.52556674877429e-186	12.847114705831
9	73684236	73689134	XLOC_032158	4	-	4.67751231076938e-186	12.2777381698902
6	77754172	77761667	XLOC_026307	11	-	5.88063564002751e-186	5.79962216903282
5	18417197	18434864	XLOC_023211	11	-	1.00626318062625e-185	-6.22284904563443
7	76466339	76851275	XLOC_028766	11	-	1.29444658575268e-185	-5.34211792629237
6	157856075	157868585	XLOC_026809	4	-	1.35632280724563e-185	14.642204790488
8	27771330	28100520	XLOC_029929	11	-	2.69930652758705e-185	-5.93899816135669
9	9782938	9794484	XLOC_030642	4	+	3.1352346742362e-185	14.738079059457
5	10024347	10038486	XLOC_023103	11	-	3.29424971209047e-185	6.16326321682955
13	123751933	123754763	XLOC_008239	11	-	4.08941762466631e-185	-6.09023224610446
18	24372475	24867284	XLOC_014276	7	+	6.23055364010708e-185	10.9811207729497
4	103961220	103977913	XLOC_021798	11	-	9.29485060147037e-185	-5.48735220226422
7	78111730	78127245	XLOC_027673	11	+	2.05620670867275e-184	7.02366713060343
14	106744137	106793668	XLOC_010534	11	-	2.68984192471178e-184	8.81348281550564
13	89742880	89889922	XLOC_008074	6	-	2.85144961430092e-184	11.0225209808434
AEMK02000423.1	2023	20993	XLOC_033181	11	+	6.64648167474909e-184	6.17708687469931
3	56515142	56541896	XLOC_019627	11	-	8.16181389903237e-184	-6.40587065336592
13	127933595	128075570	XLOC_007160	11	+	8.89568047383601e-184	5.21823629697866
14	19924012	19957566	XLOC_009878	4	-	9.62901725735847e-184	14.9363877308846
2	72599873	72623446	XLOC_015866	11	+	1.16496901697339e-183	-5.07725670293631
6	14616477	14630798	XLOC_024014	4	+	1.64116314182153e-183	13.6032608225277
2	139632853	139751354	XLOC_017828	9	-	1.83811331166761e-183	8.33971584989533
2	4788446	4847487	XLOC_015105	11	+	1.12596836347836e-182	5.20620557243575
12	22466380	22562319	XLOC_005115	11	+	2.96875762718656e-182	-4.98838991607939
2	59956568	59990524	XLOC_017141	11	-	5.89960656495508e-182	-5.2034969025378
AEMK02000258.1	93258	133289	XLOC_032783	11	+	8.06826226806426e-182	-4.61518952485751
15	130079131	130332716	XLOC_012273	4	-	1.19628302689211e-181	14.6558750912162
3	18011359	18014351	XLOC_019251	11	-	1.59238219661248e-181	-7.10851829363126
4	32701640	32879675	XLOC_020321	11	+	6.41284760284562e-181	7.43680592780294
14	47496302	47517532	XLOC_009110	11	+	2.25265019307355e-180	6.00276079609996
10	23444992	23491185	XLOC_003649	11	-	4.33299152118841e-180	-5.00137569020274
18	11533182	11666127	XLOC_014162	11	+	5.23232522050245e-180	6.61725417200051
5	6604282	6654438	XLOC_023057	11	-	8.54642344837118e-180	-7.37059306881448
12	48836932	49018428	XLOC_005378	11	+	1.15323219789565e-179	-6.14858033494446
2	109044924	109059726	XLOC_017688	7	-	1.646289016201e-179	12.7170812855461
14	110951144	111039827	XLOC_009542	7	+	1.73563055622321e-179	13.0896352243425
5	70394575	70659876	XLOC_023649	4	-	1.93104589914877e-179	14.633961394144
6	53757490	53763413	XLOC_024455	11	+	2.19443725371159e-179	-4.78996107060407
7	112915243	113009390	XLOC_029067	11	-	2.6255111067387e-179	-4.88523580790369
5	64049422	64062792	XLOC_022677	11	+	3.1423953822454e-179	-7.63848905103429
14	41320637	41357412	XLOC_010055	11	-	3.88522548763893e-179	5.95421624413612
3	8229796	8238236	XLOC_018080	11	+	4.20727501130651e-179	-5.51792668840637
13	22293360	22298886	XLOC_007649	4	-	8.05819474112235e-179	14.7168175898413
10	33934629	34001944	XLOC_003740	11	-	1.08229359910879e-178	5.74742095984163
4	89323561	89327054	XLOC_021578	11	-	1.31312994721902e-178	4.78272861392546
18	28415077	28573158	XLOC_014284	4	+	1.57115179213592e-178	14.7764000611109
13	132602363	132647946	XLOC_007172	11	+	1.74898640849563e-178	5.25492562785998
9	98438141	98513563	XLOC_031202	5	+	2.77275057746745e-178	13.0076165555831
15	137011429	137103709	XLOC_012328	4	-	7.90482310636848e-178	14.7097703996727
AEMK02000258.1	23983	89754	XLOC_032782	11	+	9.28083076123232e-178	-5.5169043618109
13	145997737	146105696	XLOC_008392	11	-	1.5165044054855e-177	7.28051730444832
9	129527708	129581169	XLOC_032459	9	-	1.87930048952616e-177	10.2969852970566
2	78076024	78113947	XLOC_015977	4	+	2.17366367374568e-177	14.6985978248025
4	97704808	97730116	XLOC_021712	10	-	3.11925902390553e-177	7.12799660498232
1	31282442	31367414	XLOC_000178	4	+	5.15935529082396e-177	14.0725088992669
1	221256606	221492199	XLOC_002663	11	-	6.66853618006151e-177	-4.57518480519393
6	58496006	58497827	XLOC_024562	11	+	1.45519408052424e-176	-4.73003349888226
5	79785558	80067795	XLOC_023708	11	-	1.72564121346281e-176	-5.64694995479478
18	7412133	7734307	XLOC_014629	11	-	2.13459793854762e-176	-6.26643647117355
13	203323686	203376209	XLOC_007513	7	+	5.64924201315877e-176	15.1832692477509
18	29697187	29707277	XLOC_014830	4	-	1.44598915137724e-175	14.8090614188577
10	27588498	27626750	XLOC_003229	11	+	2.34211272509267e-175	9.39609032006134
1	254941548	255004430	XLOC_002854	11	-	2.74330727760632e-175	-5.0924206498736
15	70253914	70394200	XLOC_011949	4	-	1.76888355425979e-174	14.6804725894664
12	54053573	54057638	XLOC_005465	8	+	2.00947655318991e-174	-9.46274348885029
4	98819468	98828855	XLOC_021733	4	-	2.21059961660945e-174	12.2744568162057
8	66412149	66640734	XLOC_030110	11	-	6.54673353615882e-174	5.86933887830845
13	208295421	208313132	XLOC_007566	4	+	1.57777940352479e-173	14.7203703086617
10	48883128	48922414	XLOC_003826	11	-	2.03958311089567e-173	4.57776386513637
14	35381820	35459507	XLOC_008990	11	+	2.24149057438797e-173	-5.68961135568462
4	93282123	93293294	XLOC_020716	11	+	2.93931096202703e-173	-6.02538155577076
5	64181604	64188149	XLOC_022683	11	+	5.50094856951608e-173	-5.82284406054414
3	27158441	27492892	XLOC_019337	11	-	1.5128853405051e-172	-5.5955052419725
17	47646808	47670551	XLOC_013903	7	-	2.68530328141904e-172	10.2782090606251
13	38582550	38925531	XLOC_007818	11	-	3.97748233644312e-172	-4.9088317585647
2	10735543	10785620	XLOC_016736	11	-	5.7529539320894e-172	-6.85129288523042
16	21300041	21335118	XLOC_012431	11	+	1.78123889110942e-171	-6.06906241619112
9	45622467	45644482	XLOC_031952	11	-	2.5431157602007e-171	-5.5608785819873
1	236369952	236376569	XLOC_002720	11	-	2.92836765579368e-171	-5.17289871592737
11	68920789	69301332	XLOC_004276	11	+	4.1229580689114e-171	5.37094551866158
11	18040010	18072633	XLOC_004100	4	+	4.7142588226193e-171	12.3511166890518
4	38932292	39023902	XLOC_021315	11	-	7.60549946368972e-171	7.47408720296907
4	22910552	23163022	XLOC_020293	11	+	9.20277178021432e-171	-5.2951941852777
13	76945331	77149096	XLOC_006853	11	+	1.23158978903383e-170	6.94344933017014
8	74409428	74421246	XLOC_030173	4	-	2.03413917871433e-170	14.6026247563864
2	69952562	69954220	XLOC_015819	4	+	3.121537263813e-170	14.5298717651629
7	74705060	74733632	XLOC_027613	11	+	3.73609910614585e-170	-8.34246354661876
7	67493996	67631449	XLOC_028696	11	-	8.61980195529084e-170	5.7171296022266
2	375551	382696	XLOC_016500	4	-	2.62765916048142e-169	14.5371543715931
6	18039317	18156031	XLOC_025583	11	-	3.06156173211286e-169	6.06558182795233
2	48937152	48955802	XLOC_015493	4	+	4.20974337238224e-169	14.5739140722324
17	30757887	30773152	XLOC_013233	11	+	4.70983879267819e-169	-5.5078910909277
6	51780163	51882223	XLOC_024407	11	+	5.16120870208476e-169	-8.82701480807404
2	1584862	1603053	XLOC_015069	11	+	1.21644813251563e-168	-7.7056311522325
5	56259456	56283842	XLOC_023501	11	-	2.27141181305765e-168	6.07529724563054
X	84160572	84177443	XLOC_035547	11	-	6.61085289294756e-168	6.27303597707303
4	127387222	127408729	XLOC_022001	11	-	9.23386006496711e-168	-4.43132400985735
13	39954803	39976110	XLOC_007832	5	-	1.76360834374458e-167	14.125631131925
2	135194304	135274160	XLOC_016322	9	+	1.81376247931617e-167	11.6280274315284
2	75408725	75433786	XLOC_017443	11	-	4.19242310450906e-167	-4.41194125581619
12	5770124	5773937	XLOC_005691	4	-	7.73138382186406e-167	13.5851329623752
5	22744636	22756137	XLOC_023317	11	-	7.81747875264196e-167	-4.57243853864595
AEMK02000569.1	821321	915757	XLOC_033811	11	-	1.78140561644171e-166	-4.95811742711473
9	107670077	107747250	XLOC_032332	5	-	2.94908711571668e-166	11.411962176611
15	133330480	133460240	XLOC_012309	4	-	1.19888303171422e-165	13.4491834379851
X	15883747	16224437	XLOC_035168	11	-	3.33262098798177e-165	-4.33589750329129
7	76176589	76236355	XLOC_027648	11	+	4.50025386640404e-165	4.30079810436477
18	50038062	50042966	XLOC_014489	4	+	4.81732971691563e-165	12.3729317083874
7	97270705	97305701	XLOC_028996	11	-	6.01523132291689e-165	5.99143128045987
2	5480824	5588271	XLOC_015124	11	+	6.31599050189437e-165	8.7911598048228
14	47369456	47396709	XLOC_009108	11	+	1.64080944594316e-164	5.51069686775665
9	136372204	136464940	XLOC_031468	11	+	3.98700303102224e-164	-4.86450444205762
X	52170478	52198732	XLOC_035380	6	-	5.65240499155081e-164	10.7714401826562
1	17306309	17662825	XLOC_001645	6	-	6.20283167322965e-164	13.5937633104595
13	77202034	77314908	XLOC_006855	11	+	8.43913042476996e-164	5.79671611472845
8	121260014	121261655	XLOC_029729	4	+	1.09102029795606e-163	14.42630960277
17	17438004	17745374	XLOC_013171	6	+	1.53369343415835e-163	11.3538028717339
11	15489755	15568014	XLOC_004059	11	+	1.64451054597786e-163	6.5546468280232
7	2423133	2446268	XLOC_028065	11	-	1.91230465703232e-163	7.13444326407426
6	134362482	134465839	XLOC_025191	4	+	4.26565018441518e-163	14.5507303525721
15	64452569	64529318	XLOC_011900	4	-	7.27814137169963e-163	14.6378164168386
12	18195305	18225608	XLOC_005808	11	-	1.10558103435067e-162	-5.55915048947378
13	171755092	172017662	XLOC_007377	5	+	2.38692199344738e-162	11.378130678363
X	108178646	108242056	XLOC_034938	11	+	4.35877748261473e-162	-4.92280545609495
X	42774587	42793055	XLOC_034563	11	+	7.66393532697221e-162	-4.41025972502281
6	44758964	44773382	XLOC_024231	4	+	1.0954084886901e-161	12.3681254927183
3	8482730	8495921	XLOC_019126	11	-	1.11288648658492e-161	-5.89409132863796
4	127356792	127378940	XLOC_021060	11	+	2.51379600345369e-161	-4.55229443817081
14	6443922	6489066	XLOC_008784	11	+	4.0326603750661e-161	7.11982990880283
5	36215773	36241287	XLOC_023391	4	-	4.52442760560541e-161	14.6986255573593
15	126435332	126711775	XLOC_012254	11	-	5.28855381249778e-161	-4.69112329700437
1	2261970	2522601	XLOC_000032	11	+	7.96447464083052e-161	7.5957040169465
14	19824537	19861746	XLOC_008877	4	+	9.82221470139401e-161	14.046143972067
X	98033214	98106082	XLOC_035620	11	-	1.42145330381647e-160	-5.15535347481098
3	33908962	34015515	XLOC_019374	10	-	2.01513790522336e-160	5.82499609852872
8	74598169	74607409	XLOC_030176	10	-	2.70547382351717e-160	18.791441136247
4	1335277	1345364	XLOC_020160	11	+	1.19883375390576e-159	-5.12456730942556
X	106373259	106391411	XLOC_034924	11	+	1.65187868293562e-159	-4.9765795444434
8	30765427	30840455	XLOC_029951	11	-	1.75399093030862e-159	4.83842370057965
6	138435007	138461045	XLOC_025206	11	+	1.90520511801346e-159	10.6195896645771
9	121476497	121516598	XLOC_032420	11	-	2.69814130079951e-159	4.01749898740887
11	5985726	6000742	XLOC_004401	11	-	3.14268211147825e-159	6.11736646042636
6	66927921	67018183	XLOC_024735	11	+	3.20013864373347e-159	-6.24422368792277
12	51986551	51996446	XLOC_005416	8	+	4.94781512055025e-159	11.5070105112363
7	57102596	57146751	XLOC_027515	11	+	5.21287347855217e-159	-5.39192699332178
13	205744360	205790071	XLOC_007526	11	+	1.45354459013976e-158	-5.84005290481057
13	124460267	124494196	XLOC_007139	10	+	1.99653036097766e-158	10.6939390657937
14	99685577	99808381	XLOC_009449	7	+	3.35210239107247e-158	10.6521962085597
8	31321191	31372511	XLOC_029306	11	+	4.45924027177158e-158	-4.41558374289174
2	2357713	2394851	XLOC_015082	11	+	4.96067650523393e-158	6.40327910257006
1	1937966	1958328	XLOC_000027	4	+	4.98999802791051e-158	14.5683117550731
8	125043880	125260702	XLOC_030389	11	-	5.23250501341414e-158	6.08865099275398
1	161182889	161188180	XLOC_002343	11	-	6.15868074820939e-158	-5.88406167996016
18	50463747	50483598	XLOC_014498	11	+	6.60339957011481e-158	-6.45737460715326
6	156711919	156766647	XLOC_025270	4	+	7.40601471881237e-158	14.5240630339293
15	118293655	118335898	XLOC_012200	11	-	1.56172503207625e-157	5.34920119078528
16	24041344	24102177	XLOC_012444	4	+	1.56493467047009e-157	14.4860755621131
18	6363687	6371236	XLOC_014097	11	+	1.98235502685973e-157	-4.57087938767493
7	37333380	37555069	XLOC_028443	11	-	4.11381425040893e-157	-5.01186655215634
6	107282848	107314644	XLOC_025105	7	+	4.73351263186998e-157	14.7318862427605
7	75187196	75197650	XLOC_028742	11	-	4.76173331846358e-157	6.22792234667697
9	62101611	62510802	XLOC_030989	4	+	5.6783417568197e-157	14.4690468143611
12	19167251	19175230	XLOC_005826	8	-	7.89931438043845e-157	10.9864008745907
15	94115561	94164320	XLOC_012050	11	-	1.31528561159526e-156	11.5200023037832
2	80251229	80263918	XLOC_017538	11	-	4.71651148725079e-156	-5.6435389066638
X	55631038	55661061	XLOC_034668	11	+	6.61354246503648e-156	-5.98606209529584
14	106895759	107137767	XLOC_010537	11	-	6.76045946422745e-156	5.53940084912693
14	49812002	49819025	XLOC_010139	4	-	8.8430929309917e-156	14.5286519500184
7	53748585	53846147	XLOC_028586	11	-	1.52480125630093e-155	10.4768872049319
11	21234446	21298241	XLOC_004129	11	+	1.76620852592149e-155	10.9865536219854
9	115067580	115086761	XLOC_031294	11	+	2.24338803573151e-155	-5.90956472264587
4	81403264	81485142	XLOC_020578	11	+	2.93390347577819e-155	9.69781916399919
15	111324822	111362343	XLOC_012164	11	-	4.62756316673164e-155	5.32182376046363
6	145212871	145290694	XLOC_026726	11	-	5.15211598651462e-155	-5.72932799952209
14	100867756	100886984	XLOC_010489	6	-	9.57659653217673e-155	11.0776859385585
18	24974720	25039194	XLOC_014278	10	+	9.84117028510284e-155	9.44747133347639
7	41425991	41457884	XLOC_027384	11	+	9.85342640888822e-155	5.15651829959349
1	223833262	224125877	XLOC_002675	4	-	1.04338394955866e-154	13.1906470482344
16	24514721	24646371	XLOC_012811	11	-	1.18252727745818e-154	11.8597683106136
1	252372014	252452971	XLOC_002826	11	-	2.13492364980541e-154	6.21974117179971
X	87217315	87292524	XLOC_034829	5	+	4.63489241670504e-154	13.6488686610338
12	52143304	52160117	XLOC_005420	11	+	5.77693562419497e-154	6.43715902084162
X	39025967	39144390	XLOC_035252	11	-	5.83214469890495e-154	8.96591209120043
15	100028313	100066584	XLOC_012083	11	-	3.66950529243947e-153	-6.4926326355181
12	1036576	1044387	XLOC_004762	11	+	5.04825727002964e-153	7.61371837328857
3	55950590	56171826	XLOC_019620	4	-	5.84328664296662e-153	13.7613862894427
9	64190981	64207001	XLOC_030997	4	+	6.89962755956594e-153	14.5214084219827
7	54516254	54537370	XLOC_028599	7	-	8.35885532364695e-153	11.9113076880283
8	76329867	76400246	XLOC_029520	11	+	1.10382777412498e-152	-4.42552267947996
X	82323617	82328972	XLOC_035517	11	-	1.12748376125021e-152	6.78302460525671
5	27824913	27833750	XLOC_023339	4	-	1.13518945270647e-152	14.3462330080405
2	59707964	59740617	XLOC_015640	11	+	1.15998236232148e-152	-5.42569725669848
6	75249934	75280107	XLOC_026291	4	-	2.02148891967696e-152	13.7232282213177
9	42046486	42152293	XLOC_030829	5	+	2.03322189394344e-152	13.7164474885597
14	108886005	108986707	XLOC_009527	11	+	2.46542655607092e-152	5.86227528778869
3	40174763	40177787	XLOC_018388	11	+	2.61662348836969e-152	8.89694053272004
14	76836054	77318248	XLOC_009347	11	+	4.92807035493363e-152	4.92939240932227
8	40966493	41021442	XLOC_029355	4	+	5.87265523106276e-152	14.3839425854423
18	25654450	25937923	XLOC_014779	6	-	6.8848845175467e-152	11.3477746742638
9	56798722	56872071	XLOC_030976	11	+	7.28299061606361e-152	6.06072511303241
14	101409847	101512543	XLOC_010497	11	-	7.91025758513328e-152	7.94386468306738
5	10628866	10661917	XLOC_022174	11	+	2.14595042177404e-151	-4.6550991929755
X	42876608	42892029	XLOC_034566	4	+	2.45424355607617e-151	14.4129604078366
12	43543191	43549963	XLOC_005314	11	+	8.25545466335951e-151	-5.24806318399011
6	87995654	88017140	XLOC_024977	8	+	2.17256248203989e-150	9.36675261616445
6	19527449	19570893	XLOC_024069	11	+	3.45796800630545e-150	-5.84990539085594
13	109640265	110052290	XLOC_008166	11	-	3.63819660158118e-150	-4.78674392777019
6	88095634	88106088	XLOC_024979	4	+	1.22939876473051e-149	14.4273295494136
3	32523054	32599255	XLOC_019369	11	-	1.32255219168999e-149	-7.21323115134663
3	40139617	40142106	XLOC_019452	11	-	2.90734300416677e-149	4.79675415203216
1	239152035	239202703	XLOC_001269	8	+	1.05745152600295e-148	10.4713267794232
12	24192852	24203797	XLOC_005154	11	+	1.13149330941498e-148	5.28555388550079
2	116001145	116241831	XLOC_016212	11	+	1.20857084418132e-148	-4.98310798172595
7	56440619	56541132	XLOC_028623	11	-	1.59147115785534e-148	4.38910011771367
X	97068527	97268534	XLOC_034882	11	+	1.66955165053387e-148	-4.42237698177326
4	93176751	93205185	XLOC_021632	5	-	1.95707590436626e-148	13.6639932174414
2	8919257	8922577	XLOC_015216	11	+	2.05821730738795e-148	-4.77766159408684
15	115511527	115677776	XLOC_012187	11	-	3.09746665793426e-148	-5.79458560854821
5	10550757	10576139	XLOC_022171	11	+	4.00710427330923e-148	-5.53289788691724
17	57783153	57808478	XLOC_013495	11	+	4.23405346234114e-148	-4.72941904261034
14	129561033	129670509	XLOC_009656	11	+	4.73136010624748e-148	-4.06251892192624
4	122837524	122953257	XLOC_021942	11	-	7.19104032813024e-148	4.44228242248313
4	60505065	60637727	XLOC_021400	4	-	8.65136358923052e-148	14.3540430494871
16	27718024	27724592	XLOC_012462	11	+	2.72463208631319e-147	-4.63466512745209
3	17386204	17400181	XLOC_018166	11	+	3.5973629655504e-147	6.09151681797371
13	2840433	2903242	XLOC_006390	11	+	3.99386943822033e-147	4.18400054484834
14	81684581	81764084	XLOC_010382	11	-	4.29095114121488e-147	4.17638650867325
12	19870274	19879233	XLOC_005026	11	+	8.73488808036827e-147	4.66176681105211
5	41424794	41509779	XLOC_022505	6	+	9.42498490696244e-147	13.652475918617
9	108703895	108784417	XLOC_032342	11	-	2.59992062012655e-146	-6.13398445098133
1	1495817	1522403	XLOC_000012	4	+	2.67698705169192e-146	14.41840418868
5	10663491	10705203	XLOC_022177	11	+	4.50563362276315e-146	7.57482169756537
5	10038952	10041268	XLOC_023104	11	-	6.36554700461877e-146	4.36406820078269
13	207907833	207985181	XLOC_007564	11	+	7.52039918612791e-146	8.65867567529175
1	238139728	238151681	XLOC_001260	11	+	8.34691995661297e-146	5.00267534458653
15	45866855	45963733	XLOC_011800	11	-	9.44004745922217e-146	6.31935550881137
5	22732515	22747421	XLOC_022412	5	+	9.44004745922217e-146	11.3919183142505
13	120983168	121070418	XLOC_008210	11	-	1.30256366493864e-145	4.90063586654677
15	109695243	109886142	XLOC_011296	4	+	1.33703166782327e-145	14.4441901291491
5	11543942	11571523	XLOC_022197	11	+	4.98830187439752e-145	-4.85666282827643
5	18216541	18222833	XLOC_022276	8	+	6.38111903837455e-145	13.6184280281827
6	83723685	83737494	XLOC_024926	11	+	7.52270578440501e-145	-6.29541897510418
13	23833131	23845204	XLOC_007658	11	-	8.1570870415643e-145	-7.24822738273664
12	53979082	54076530	XLOC_006293	11	-	9.13782562338962e-145	-5.89747025157341
6	87495042	87535845	XLOC_026428	11	-	9.28057092211732e-145	6.38130500750804
4	118372943	118428410	XLOC_021921	4	-	1.36968065775011e-144	14.3971643569808
X	657420	753759	XLOC_035102	11	-	1.80712713598626e-144	-5.15751021020153
5	21331467	21356183	XLOC_022379	11	+	2.72685345785993e-144	-4.01666348266895
2	69896119	69925227	XLOC_017335	10	-	4.34222976889006e-144	8.87452058773063
8	120788865	120810944	XLOC_029715	4	+	1.12502868361091e-143	14.5241443588515
1	21913239	22239422	XLOC_001671	11	-	1.38334212261917e-143	5.34963511034683
X	26470368	26557361	XLOC_034467	11	+	1.86512883626609e-143	4.70291212260668
9	36884519	36979843	XLOC_031882	4	-	2.50508273246659e-143	14.3600088398397
3	109078281	109105526	XLOC_019962	11	-	4.21940587732573e-143	-4.07348026164276
2	26493625	26581452	XLOC_016900	11	-	4.31670098131436e-143	8.18442094795909
5	61778076	61788963	XLOC_023548	4	-	8.34381168361777e-143	14.2895501874672
17	52743564	52890259	XLOC_013956	11	-	9.42949877915535e-143	-4.43854716674714
9	75336440	75760520	XLOC_031104	5	+	1.58398156012452e-142	13.9533706852656
4	127451506	127511964	XLOC_021063	11	+	3.03097386320116e-142	3.7789356527604
4	68250644	68288210	XLOC_021438	11	-	4.02368683096459e-142	4.52133139598285
6	112396328	112628946	XLOC_026626	9	-	4.0892393700774e-142	10.6582355942206
18	19841424	19875804	XLOC_014748	11	-	4.6287292545952e-142	4.06167110909333
5	100537882	100686706	XLOC_022970	4	+	1.11835264553704e-141	14.3677444423874
2	74846042	74919068	XLOC_015908	11	+	1.58653307119885e-141	-5.44661623097659
4	84056729	84117122	XLOC_020598	8	+	1.71417304758474e-141	9.9169045102367
3	57998828	58031823	XLOC_018559	11	+	2.0500558446172e-141	-6.60946290227521
8	37959855	38047587	XLOC_029984	11	-	2.22332580757689e-141	-4.78701266605459
8	85052451	85520305	XLOC_029559	11	+	2.22332580757689e-141	-4.13485935156161
14	20678391	20908115	XLOC_009882	11	-	2.24196339782181e-141	6.77064447715289
16	53843155	54249181	XLOC_012974	11	-	3.99903737191865e-141	-4.00978685928779
2	10641417	10674044	XLOC_016734	11	-	4.01926609092195e-141	-7.01985611688706
12	59935972	59959121	XLOC_006347	11	-	4.4610094962799e-141	4.044103427828
1	126361879	126382617	XLOC_000644	11	+	5.87238030898334e-141	7.32830787848751
9	20603732	20625139	XLOC_030692	4	+	9.40536944945152e-141	14.2248069979682
2	103667937	103682248	XLOC_016176	7	+	1.44136722300685e-140	-13.7744461117612
6	71224636	71243459	XLOC_026265	10	-	1.65717276780594e-140	10.4738573900875
6	81267345	81304933	XLOC_026352	4	-	1.72458737960845e-140	13.3670702842458
X	124641221	124655457	XLOC_035780	11	-	2.35674156198784e-140	-4.66516731242639
14	131181712	131289414	XLOC_010683	4	-	3.02955633745342e-140	12.5088493044772
X	57140293	57151266	XLOC_035404	11	-	5.11830449593273e-140	-4.47182743563566
5	100270238	100429215	XLOC_023844	11	-	8.10622525632129e-140	8.32772029617484
1	190206001	190441946	XLOC_001020	11	+	1.03984300317714e-139	-4.24600107362821
X	84475124	84486016	XLOC_034815	11	+	1.77429688287972e-139	5.13317246044898
10	931701	942279	XLOC_003523	11	-	5.29177427976758e-139	-5.39996577981806
3	18336807	18349507	XLOC_018206	11	+	6.58093033939271e-139	-4.78269468410971
16	4105164	4271060	XLOC_012740	11	-	6.83008835830507e-139	5.6479730057833
15	1715229	1734414	XLOC_010778	6	+	1.33807296775056e-138	10.6311083139703
10	12434997	12490409	XLOC_003105	11	+	1.47907835160809e-138	7.69827412281543
2	41028614	41356463	XLOC_015452	11	+	1.61080275828178e-138	4.21356437897425
1	236919865	236953262	XLOC_001253	11	+	1.68759686800122e-138	-4.55541051895589
X	123834899	123855252	XLOC_035019	4	+	2.13800726872887e-138	14.3733297636875
4	71903333	72107266	XLOC_020504	11	+	2.53461833946774e-138	5.23368691203189
4	68901973	68969859	XLOC_021443	11	-	3.36351457399422e-138	4.2515965531897
15	64353020	64382238	XLOC_011899	11	-	3.9148923272073e-138	-5.28959073491762
3	39081833	39127076	XLOC_019412	11	-	4.44347206813864e-138	-4.07066115565803
7	19609354	19838096	XLOC_028159	11	-	6.57961243514721e-138	-4.67490166092689
14	49533202	49561497	XLOC_009150	11	+	3.24360717405468e-137	9.40742850168185
4	93239671	93258080	XLOC_020715	11	+	5.09591890896795e-137	-7.19067213953968
3	90489182	90914537	XLOC_018749	4	+	7.28758690840221e-137	14.2564023165938
2	116234586	116257041	XLOC_017721	11	-	9.49399479556988e-137	5.33185405441582
3	40092529	40162928	XLOC_018385	11	+	9.73925584061096e-137	4.13072911803864
5	11258375	11277631	XLOC_022188	11	+	1.23531967946135e-136	3.7179574950939
1	57188534	57219829	XLOC_000313	11	+	1.27003927318984e-136	6.56784738171109
2	88116661	88255282	XLOC_017604	11	-	1.41800994408257e-136	7.26851277008029
2	59905449	59928248	XLOC_015641	11	+	1.66037118860922e-136	-5.04446442018544
11	15876676	15942064	XLOC_004064	11	+	3.03994137985788e-136	8.43676945497216
12	23990030	24010454	XLOC_005146	11	+	3.47718279703284e-136	-6.80314840114647
3	18402775	18404404	XLOC_018208	7	+	3.7317248754375e-136	15.3532981952322
12	4238195	4249964	XLOC_005662	8	-	5.49502241927559e-136	-8.7244277503966
12	3827095	3846833	XLOC_004813	11	+	5.74603382028084e-136	-3.95389056883088
12	39647208	39659121	XLOC_005289	11	+	6.37249509759447e-136	-6.10339272005739
7	97174175	97254423	XLOC_027824	11	+	6.64865483480533e-136	4.0027625863698
12	15191801	15229361	XLOC_004955	11	+	7.47400446924257e-136	-3.98914239780816
14	74937947	74970066	XLOC_010347	11	-	9.59046077190267e-136	-4.42222909095296
8	82907530	82988048	XLOC_030220	7	-	1.37092093683086e-135	10.2883135237423
1	85737792	86017666	XLOC_001954	11	-	1.70176057506487e-135	4.85797442794461
1	77570269	77810575	XLOC_001923	11	-	1.82297913387344e-135	-4.0283785125531
15	106899621	106997666	XLOC_012129	11	-	1.86459940522702e-135	7.05369736466664
13	129875633	129997215	XLOC_008277	6	-	2.15397677594623e-135	13.5636952023507
2	105277064	105413211	XLOC_016181	4	+	3.21870758463471e-135	13.0697093707732
12	48733522	48763486	XLOC_006166	11	-	4.16705289283217e-135	3.76247774055755
10	27600070	27675171	XLOC_003691	11	-	4.64737585978424e-135	8.36777545454328
5	59492816	59525563	XLOC_022596	11	+	7.38943035628816e-135	5.3702398618368
1	181955297	182009954	XLOC_000961	11	+	1.13425124159201e-134	-4.08468774005749
2	1260177	1316514	XLOC_015064	11	+	1.57697158337534e-134	-5.5726579609267
8	121657186	121845469	XLOC_029736	11	+	3.16478492529409e-134	-5.4210555640132
3	4716645	4735301	XLOC_018009	11	+	3.43708138352542e-134	4.23433296953172
3	8539319	8568752	XLOC_019129	11	-	7.39229210017478e-134	10.6055682603731
11	4261127	4366255	XLOC_003971	4	+	7.43905779669405e-134	14.1543623572402
13	22964874	23020143	XLOC_007653	11	-	7.83879777467357e-134	4.68376339835628
9	8358549	8400742	XLOC_031694	11	-	9.3178391080228e-134	-5.1542902373378
9	131772545	131822564	XLOC_032482	11	-	9.46917284393228e-134	-5.7085889133235
8	32433346	32792553	XLOC_029314	4	+	1.69719358252102e-133	14.2170106544017
15	66694215	66733252	XLOC_011915	11	-	2.08429157514357e-133	10.267312448408
12	59135034	59152638	XLOC_006338	11	-	2.14983502457079e-133	-5.36088574084516
1	221634470	221837814	XLOC_001174	5	+	2.87045259022801e-133	14.1967646911378
2	17750997	17803615	XLOC_016851	11	-	9.34049540230948e-133	5.56138363075861
2	66123629	66138988	XLOC_017256	11	-	1.3175139981714e-132	3.86944755317478
14	71001888	71050285	XLOC_010309	7	-	1.38701333308317e-132	13.2683763174169
14	72501288	72555081	XLOC_009312	5	+	1.98053523985181e-132	14.3576123371367
17	41185877	41221710	XLOC_013855	11	-	2.70592753373851e-132	6.12855954655112
6	142454913	142486386	XLOC_026709	10	-	3.40738327257011e-132	11.3004442966426
2	119927696	119940983	XLOC_017747	11	-	3.69302666271617e-132	8.77480843504052
1	9130329	9239006	XLOC_001609	11	-	3.71956880487461e-132	5.68245648163339
16	66009277	66082500	XLOC_013017	11	-	3.82535372826003e-132	-7.307168308933
15	65920191	66165993	XLOC_011044	11	+	8.10139020547735e-132	6.52168217141787
1	1569651	1698532	XLOC_001558	11	-	9.64639560865476e-132	8.11669290006225
7	43595828	43625346	XLOC_028505	11	-	1.33568166034268e-131	4.63477751299794
5	63885713	63918669	XLOC_023590	11	-	2.12446093317109e-131	5.36613658789212
2	15334000	15347774	XLOC_015348	11	+	4.81347066944985e-131	3.82741750987764
2	123313439	123403088	XLOC_016258	11	+	5.06573866453156e-131	5.74614816332773
17	48713635	48850961	XLOC_013925	11	-	7.03755515508695e-131	7.2290860865097
17	43989351	44006256	XLOC_013398	8	+	7.05724022283703e-131	11.2309886899848
9	85996280	86033388	XLOC_031141	11	+	8.86744219594364e-131	7.40522639366064
5	16071924	16177130	XLOC_023172	10	-	9.4407035312074e-131	8.99682734817255
11	78940795	78950295	XLOC_004729	9	-	1.17545524226392e-130	-8.55862167526508
10	57122021	57355222	XLOC_003870	11	-	1.29367040181081e-130	7.39267806366111
6	32072803	32083862	XLOC_025672	4	-	1.50037756733597e-130	14.3028738561667
9	53365249	53372954	XLOC_030954	11	+	2.33138117057705e-130	4.76566486210732
13	35910686	35948230	XLOC_007807	11	-	4.17889531292552e-130	6.08982798401278
5	4870349	4899572	XLOC_023039	11	-	1.00369901206016e-129	-4.39321975011379
14	106623850	106665005	XLOC_009507	6	+	1.60266158145873e-129	11.6384916318262
X	111778505	111789709	XLOC_034969	11	+	2.95217432064077e-129	-5.49581228814104
6	34506052	34586381	XLOC_025680	11	-	3.96687669322135e-129	-4.4292322572148
7	90955526	91055913	XLOC_027775	11	+	4.27222708548127e-129	6.97018479001765
3	2141678	2266374	XLOC_019043	11	-	4.34359164962151e-129	-4.18379278124188
5	21759452	21787538	XLOC_023288	11	-	5.15139445538866e-129	5.24845686751476
1	132702505	132787913	XLOC_000710	11	+	5.65944589077655e-129	-5.12462143532831
12	52681554	52700963	XLOC_005433	11	+	7.55939856541349e-129	-4.31121974782162
9	108341496	108357382	XLOC_031266	11	+	8.87497101604895e-129	-5.51011472759518
3	111919311	111931768	XLOC_018895	11	+	9.3237004147251e-129	4.24918792719251
13	73350642	73366078	XLOC_007983	4	-	1.12663235171567e-128	14.1622693444894
9	36525260	36545634	XLOC_030781	11	+	2.08451401573746e-128	4.23143741075537
9	117248383	117287743	XLOC_032398	11	-	2.23464709557563e-128	-3.63225022806143
13	26036600	26078355	XLOC_006536	4	+	4.54010684473829e-128	14.2644998698562
17	50352133	50550412	XLOC_013937	11	-	5.05341483440291e-128	-4.8535583913949
X	82367542	82437426	XLOC_035518	4	-	5.2083712446936e-128	13.3270325695563
14	120906038	120922060	XLOC_009607	11	+	6.69422386217388e-128	-5.80173324467644
1	22662003	22801909	XLOC_001673	9	-	1.27114353223728e-127	11.2180861980954
10	48403797	48425730	XLOC_003381	11	+	1.46497332122367e-127	7.03403007299029
2	77357211	77385592	XLOC_017490	11	-	1.48638536955472e-127	-3.95203568403833
9	135103997	135452557	XLOC_031458	11	+	1.53796934768035e-127	-5.79084402294304
18	17832558	18032019	XLOC_014199	11	+	3.20097797880304e-127	-4.26586716903811
4	64710710	64748937	XLOC_020469	11	+	3.28279287574372e-127	6.84699924039417
AEMK02000334.1	19382	26911	XLOC_032966	4	+	3.44378530273931e-127	11.3196364789771
3	73550320	73650078	XLOC_019756	11	-	5.09323523018243e-127	-3.73601685274199
8	55700658	55722978	XLOC_029411	11	+	1.9007215464822e-126	7.07235136492131
7	22527598	22577590	XLOC_028229	11	-	3.80812497500867e-126	-4.04718492632292
13	34104410	34147370	XLOC_006649	11	+	4.3618109352018e-126	4.10990084383981
15	86946993	87037237	XLOC_011163	11	+	4.5190314212578e-126	-5.01798448247432
15	44615712	44804990	XLOC_010928	6	+	6.13178195509881e-126	9.61366932755892
3	47051484	47057791	XLOC_018478	11	+	9.81974676575502e-126	-6.00354738363674
9	64785566	64806904	XLOC_032082	11	-	1.29168259711312e-125	8.94575813204155
15	133501091	133626644	XLOC_011484	11	+	4.99097198749205e-125	-3.6569941972591
8	19097845	19162141	XLOC_029917	11	-	5.58443697846762e-125	4.08335538253422
10	67021452	67082534	XLOC_003930	11	-	5.86993294363435e-125	-3.70187869540678
5	19753856	19763269	XLOC_023230	4	-	7.4695508054129e-125	14.1753351198018
12	24280661	24293053	XLOC_005916	5	-	8.44537952290938e-125	14.3035024106743
1	8208083	8227017	XLOC_000071	11	+	1.1985024975167e-124	-8.00675036480027
13	138595897	138681601	XLOC_008347	11	-	1.20967723819937e-124	5.1904562170995
17	9441481	9443050	XLOC_013126	4	+	1.73656941377361e-124	13.6209481139748
18	6985227	6999127	XLOC_014611	11	-	1.84968642083773e-124	4.77739169128404
9	47475133	47621287	XLOC_030888	11	+	2.31312410179127e-124	6.95450509060976
6	85059870	85093743	XLOC_024959	11	+	2.74408795373385e-124	6.1070916713604
8	43726595	43870999	XLOC_030028	11	-	3.38584124223561e-124	5.8340910161567
3	17817567	17858086	XLOC_019247	11	-	4.29476622982512e-124	-4.49992954026638
9	96415472	96527350	XLOC_031187	4	+	5.39227505023723e-124	14.1891122818589
15	118822008	118852036	XLOC_011349	11	+	6.91831233481594e-124	7.15034295931738
17	32446777	32459398	XLOC_013249	11	+	7.3925710351618e-124	-5.83302376269475
6	145533303	145596802	XLOC_025228	11	+	8.29716037493155e-124	4.12887163349717
9	64834823	64853610	XLOC_032084	4	-	9.80323148777471e-124	14.0451092570569
4	94661638	94674071	XLOC_021665	11	-	1.03947169003567e-123	5.16641808630832
13	136834119	136951061	XLOC_007213	11	+	1.09878512953878e-123	3.61739523176582
16	71357936	71381077	XLOC_012676	7	+	1.12171835204477e-123	13.3885222117388
1	209181466	209349299	XLOC_001130	11	+	1.31575525291802e-123	9.4877463773168
13	34632246	34664420	XLOC_006662	11	+	1.6326197897346e-123	3.54967899250065
3	52192897	52288423	XLOC_019594	11	-	2.09507312873164e-123	9.14393176434898
1	73838686	73984460	XLOC_001899	11	-	3.73566165769776e-123	-4.32042450462721
5	22304587	22311028	XLOC_022406	4	+	4.67124598430972e-123	11.3550842861748
4	122504418	122528352	XLOC_021023	6	+	9.83763393877657e-123	10.1900585747373
2	61270014	61273159	XLOC_017160	11	-	1.37733180774698e-122	-5.64204545800189
12	49980492	50014007	XLOC_006201	11	-	3.64511650032165e-122	-4.6067006970645
6	70271405	70307406	XLOC_024762	11	+	3.81668394000107e-122	5.95252460936126
1	21265713	21371073	XLOC_000120	11	+	5.84040582675634e-122	-4.54412323993187
9	38375938	38401647	XLOC_030789	11	+	2.19927511803878e-121	5.11618342545311
X	42670073	42680715	XLOC_034559	11	+	2.27831431131058e-121	6.29691786341662
4	68779421	68896583	XLOC_020486	11	+	2.75325398864541e-121	-5.25643825411222
13	177365487	177723151	XLOC_008544	4	-	2.75476983236858e-121	13.9630443267558
5	69461247	69482465	XLOC_022733	11	+	2.9224931983074e-121	-3.67587855291921
12	2311388	2341402	XLOC_005624	11	-	3.89057251234505e-121	3.58100423135803
14	136994278	137090052	XLOC_009693	11	+	4.68761573381079e-121	-7.30702603417597
3	47807778	47824250	XLOC_019565	4	-	4.79959936642718e-121	14.2015843195718
13	198371836	198635639	XLOC_008650	11	-	5.36265087148463e-121	-3.55529988663637
6	51317419	51358657	XLOC_024390	11	+	1.15426553910077e-120	8.38533925748376
14	87891581	87916371	XLOC_010414	6	-	1.55116643155524e-120	10.3297065586434
5	5723189	5735131	XLOC_023044	11	-	3.58085743544675e-120	-4.0079795615629
11	78950381	79028016	XLOC_004731	11	-	3.98548513619954e-120	-4.95898378736694
3	59166856	59173735	XLOC_018579	11	+	5.67977546179851e-120	4.70055205619205
11	50073160	50102814	XLOC_004612	4	-	7.67182993567201e-120	14.0761413208483
Y	7161478	7164423	XLOC_035909	11	-	9.43666792356989e-120	-5.46311941557631
4	94861497	94913628	XLOC_020753	11	+	1.41919540791475e-119	4.10130905478377
9	55612900	55749781	XLOC_030965	11	+	1.69919064832518e-119	-3.47948036164548
14	73800760	73807281	XLOC_010341	11	-	1.90855626956469e-119	4.95970536606984
1	267772415	267923390	XLOC_001433	11	+	2.48744300008108e-119	7.5330481411834
11	49807993	49886870	XLOC_004191	11	+	2.60744712745909e-119	-6.19461309831742
18	7346015	7363727	XLOC_014617	11	-	3.31860423489929e-119	-5.04579860083478
5	21082521	21100801	XLOC_023268	4	-	3.74484073823331e-119	14.0694270723848
13	34926187	34948931	XLOC_007798	9	-	4.11086304923314e-119	14.9848837016276
X	88958848	89183372	XLOC_034844	4	+	5.48516083956727e-119	14.0090209109556
17	46783776	46847500	XLOC_013413	11	+	5.66867903469076e-119	4.7185117453857
18	52880873	52905213	XLOC_014515	11	+	7.1662151737762e-119	7.90260796779026
15	8192606	8812049	XLOC_011622	11	-	7.33173251330577e-119	-4.10183608806832
14	51624285	51644461	XLOC_009196	11	+	1.8304489321024e-118	-4.85652308011922
1	43340258	43563706	XLOC_000226	11	+	3.68890819174985e-118	-3.43708927373502
X	33090782	33232555	XLOC_034487	4	+	3.82476680643722e-118	14.0782177022645
14	30899285	30957270	XLOC_009950	11	-	4.8502147644159e-118	4.30855083290096
13	31995594	32002470	XLOC_007756	11	-	5.60440011629371e-118	6.93669200907125
10	32160588	32166192	XLOC_003258	11	+	1.04482603455718e-117	4.34111733007147
4	38656253	38702754	XLOC_020368	11	+	1.10484855514205e-117	6.27017298852187
6	63514727	63520039	XLOC_026178	10	-	1.25346356177988e-117	-7.00666782094216
14	20621954	20643398	XLOC_008885	11	+	1.27451054028795e-117	4.78888642079027
7	23699560	23703534	XLOC_027192	11	+	1.51111963426785e-117	-6.793539832969
3	37928081	37986535	XLOC_018334	11	+	2.25291402263709e-117	-3.86591310795861
8	37936704	37963899	XLOC_029331	11	+	2.26874823326888e-117	-4.64301523259041
5	77645162	77797915	XLOC_022764	11	+	2.2755253582116e-117	-4.50384783423149
9	67716282	67827642	XLOC_031039	11	+	2.30060692586024e-117	10.3695663277304
10	21482945	21606356	XLOC_003183	11	+	2.59768787421378e-117	-4.80109685398467
9	75026690	75051437	XLOC_032168	11	-	2.96350224076824e-117	6.15738127111416
4	118177956	118269292	XLOC_021920	11	-	3.52406149707879e-117	3.38303955602117
2	62434684	62447092	XLOC_015681	11	+	4.37646901158211e-117	3.65168597348537
X	123906151	123928071	XLOC_035022	11	+	4.97793027357093e-117	3.68924149343864
15	80513778	80646460	XLOC_012000	11	-	7.06482541288591e-117	-4.02238147886504
7	13366766	13390893	XLOC_027051	11	+	7.6813450834389e-117	3.54940422749923
9	1975950	2141435	XLOC_031513	11	-	9.83313935216537e-117	4.73380225596322
2	59771104	59778359	XLOC_017134	11	-	1.61526956572929e-116	-4.28937179318193
2	142326315	142339086	XLOC_017862	4	-	1.70305213176791e-116	13.9261444441003
7	78422783	78447146	XLOC_028859	11	-	1.75115590753848e-116	-4.71971529295998
3	93621130	93634177	XLOC_018762	11	+	1.86149518660312e-116	3.91474157422072
17	1167979	1637148	XLOC_013582	5	-	2.02018423886462e-116	12.0127270747983
6	47617071	47639195	XLOC_025790	11	-	2.03178596836061e-116	3.7050870281115
15	131654236	131679899	XLOC_012284	11	-	2.21370353755019e-116	-5.44933465089408
12	44173376	44213500	XLOC_006085	11	-	6.81636026201116e-116	-5.93048922901337
2	65125269	65149841	XLOC_017238	11	-	7.90220383486344e-116	-4.06132224785307
13	160332311	160350851	XLOC_007350	11	+	9.1530232377652e-116	4.8084336548567
X	110321203	110357894	XLOC_034948	11	+	1.29389430366979e-115	4.25948474740302
15	107127599	107167685	XLOC_011280	11	+	1.51201862979883e-115	-7.28531010224354
2	70020579	70039869	XLOC_017338	11	-	1.52764907250931e-115	4.01395063995115
8	47608408	47657528	XLOC_029382	11	+	1.52764907250931e-115	3.58996416891987
2	2502185	3018484	XLOC_015083	11	+	1.78803750352996e-115	7.33443389772275
18	44487996	44827847	XLOC_014434	11	+	3.45257441096492e-115	-4.53569700752766
10	25202328	25208065	XLOC_003211	10	+	3.76381074040571e-115	12.7866152841873
2	77342137	77356086	XLOC_017489	11	-	5.69959156812827e-115	-4.92079944165849
12	55437998	55454623	XLOC_006309	11	-	6.37287463197143e-115	6.13388976959624
6	63066366	63081643	XLOC_026168	11	-	7.65350110013439e-115	9.4067566670402
15	91724289	91798153	XLOC_011180	11	+	8.73594894793524e-115	-3.79254916872028
13	2029542	2173774	XLOC_007574	4	-	1.10017971689971e-114	13.9456808582513
4	89980779	90004933	XLOC_020644	11	+	1.17642239630234e-114	-4.481050476047
3	16688892	16764096	XLOC_019202	11	-	1.26920826382427e-114	4.55933181993077
12	36173991	36332070	XLOC_005256	11	+	2.11876972215093e-114	-6.28516315357081
4	130685405	130701677	XLOC_022021	4	-	2.19558346506539e-114	14.0032579663587
1	27606053	27782750	XLOC_000151	9	+	2.29614995438377e-114	11.1413254760079
10	63367662	63390560	XLOC_003895	11	-	2.40013655109163e-114	-6.39035660603675
12	5450861	5481909	XLOC_004842	11	+	2.48458635084898e-114	4.28319258533507
AEMK02000452.1	1780220	1795608	XLOC_033372	5	+	2.70498735590477e-114	12.8081801595086
16	79186052	79220411	XLOC_012716	11	+	3.05409439301189e-114	-6.62386790856863
14	136199743	136745486	XLOC_009690	11	+	3.39943280796276e-114	6.37793365860554
7	23631151	23649347	XLOC_028260	11	-	5.24354826915428e-114	-3.51769064203157
2	74300650	74304559	XLOC_015893	10	+	5.57681783305221e-114	12.7151555690304
10	50286072	50310775	XLOC_003834	11	-	6.64424771076826e-114	5.52609173517657
X	125158076	125209072	XLOC_035799	11	-	7.09520002218475e-114	-4.14235950415645
3	67680691	67734426	XLOC_018613	11	+	7.09854067615812e-114	6.81837620947455
3	73519882	73530472	XLOC_018679	4	+	9.19961034874501e-114	13.9442170193445
13	173634365	173910741	XLOC_007389	11	+	1.05606424627212e-113	4.72089657816263
17	26651159	26719192	XLOC_013694	10	-	1.08609831977386e-113	7.80890551162502
5	81357422	81367167	XLOC_023723	4	-	1.27732652348331e-113	13.9816675870597
6	70026372	70098952	XLOC_024761	11	+	1.37461269547124e-113	-4.28229961931968
9	20721945	21021460	XLOC_030693	11	+	1.44181685350737e-113	4.62420536626304
4	104539756	104626108	XLOC_021803	11	-	1.47300620171034e-113	8.02987380869516
6	18660641	18676112	XLOC_024039	11	+	1.47486694545283e-113	10.0770152912411
8	113949278	114005693	XLOC_030328	11	-	1.5099327687881e-113	4.12772081035666
1	215608415	215716694	XLOC_001144	10	+	1.64454302966676e-113	10.7985836196573
6	87363664	87390711	XLOC_026426	11	-	2.04057496183221e-113	-5.16511240012028
X	92323907	92341823	XLOC_034861	4	+	2.06239298012981e-113	13.9606924485128
9	7301153	7337358	XLOC_031683	11	-	5.03879876050474e-113	3.70021299062261
4	89828858	89868590	XLOC_020639	11	+	5.23961128938123e-113	-3.7351782792869
6	77331582	77404075	XLOC_026301	11	-	7.16290110833512e-113	4.44108523721542
2	72326715	72391679	XLOC_017392	11	-	7.79709224497064e-113	-3.690222971881
6	54171989	54179043	XLOC_024468	11	+	8.17639151398391e-113	-6.2226002543581
4	106880484	107120035	XLOC_021814	11	-	1.34168092281556e-112	4.43000313709377
12	45223578	45322767	XLOC_005340	4	+	1.6984499015545e-112	13.9984033694945
6	72556229	72599242	XLOC_026276	11	-	1.78043046941929e-112	5.48857193024627
4	101408219	101478147	XLOC_021776	11	-	2.3373048701763e-112	5.50107554264241
X	97735306	97751097	XLOC_034891	11	+	2.41618170994611e-112	5.45265507760586
2	100447903	100457904	XLOC_016149	4	+	3.50290339303883e-112	13.9064371848216
12	25699416	25720445	XLOC_005178	10	+	3.79716977072297e-112	8.65316123201968
AEMK02000602.1	88819	142587	XLOC_033971	11	-	4.19862317273329e-112	-4.23891743720136
14	47425279	47443108	XLOC_010112	4	-	4.89980258153282e-112	14.1150789622528
2	143287970	143301895	XLOC_017885	11	-	7.75672737178988e-112	-3.78924768932366
14	71442851	71487512	XLOC_010318	11	-	8.44484658671192e-112	8.9367579163355
4	107956713	108013647	XLOC_021831	6	-	1.13308925084935e-111	13.1048572237217
3	117986687	118011886	XLOC_018945	11	+	1.23094592153646e-111	7.50365661744612
6	89295112	89318092	XLOC_026457	11	-	1.2538656048501e-111	3.51910827475978
1	161606633	161631916	XLOC_000839	11	+	1.57709282742824e-111	4.24610021532386
12	13740924	13750695	XLOC_004911	11	+	1.95663714471246e-111	-4.54114628989125
6	19463023	19489761	XLOC_024058	11	+	2.36932983574542e-111	-5.81690622717487
6	51372240	51375617	XLOC_024392	9	+	3.76938702442229e-111	16.7779306774719
14	85385221	85421467	XLOC_009379	11	+	4.61847007396287e-111	3.63136782358262
8	44448779	44524108	XLOC_029370	4	+	6.62300233144891e-111	13.8199357798105
3	8667165	8732114	XLOC_019131	4	-	1.14738435123261e-110	13.8715311605171
2	4983439	5042302	XLOC_015111	11	+	1.21676383569859e-110	-4.0642827582448
X	30584045	30615239	XLOC_035209	6	-	2.42440501482755e-110	11.1952030237529
7	53854469	53874848	XLOC_027485	4	+	2.73526194667426e-110	14.0653143776155
7	97745435	97852517	XLOC_029002	4	-	2.83724203378127e-110	13.8701513723697
5	87549431	87579676	XLOC_023779	9	-	2.83924340643691e-110	8.71651973463862
1	261377865	261408229	XLOC_002881	11	-	3.16608386795719e-110	5.41135688897466
1	33146523	33196046	XLOC_000184	11	+	4.91413614074872e-110	-5.26319386171704
15	124626331	124703402	XLOC_011409	4	+	8.2303745119539e-110	12.8222909396255
6	49975875	49999349	XLOC_025854	11	-	9.24431540254074e-110	-3.96020683235944
1	96291619	96376235	XLOC_001990	5	-	1.07100640522932e-109	11.7932066813136
9	72054941	72079598	XLOC_032136	11	-	1.07319937318223e-109	4.88489270835838
16	46660263	46715400	XLOC_012926	4	-	1.18868331309589e-109	13.7532149890045
14	50974522	50977526	XLOC_010167	11	-	1.68695437332268e-109	3.49453842529997
16	52003735	52140375	XLOC_012612	11	+	1.84225841741227e-109	-3.86866221534733
X	124889643	124947241	XLOC_035048	11	+	1.86831863843724e-109	-4.77276154819616
7	90346500	90914280	XLOC_027772	11	+	2.06316369478134e-109	5.69760354782315
1	273647212	273681937	XLOC_001530	4	+	2.23701695266593e-109	14.4930183848159
9	45565517	45578284	XLOC_031951	4	-	3.08561186904581e-109	13.8152443290029
7	91414947	91452535	XLOC_028959	11	-	3.55900307327071e-109	3.88151000828803
16	20005739	20023736	XLOC_012781	11	-	4.14107405971736e-109	9.01300369266812
6	164968068	164980884	XLOC_025346	5	+	4.2630770233107e-109	14.4170837129959
1	202317156	202607307	XLOC_001110	11	+	5.24075389636558e-109	-4.4186695970852
6	152754729	153213159	XLOC_026776	11	-	6.80835080087577e-109	4.76785177738719
15	128241002	128308366	XLOC_012262	5	-	6.85322828751471e-109	11.2103266493498
13	28893929	28945196	XLOC_007694	10	-	7.60473619916332e-109	7.57296213250761
1	7593685	7612910	XLOC_001591	11	-	2.39124659652038e-108	3.93079287173102
10	60117312	60138660	XLOC_003888	11	-	2.45845709413667e-108	7.49675218678924
18	33196349	33221217	XLOC_014841	11	-	2.5208961981443e-108	-4.36565241864624
14	14967272	15104179	XLOC_008853	11	+	2.76627428191986e-108	5.244311880211
3	1720926	1819479	XLOC_017983	11	+	4.44777756863665e-108	-3.65445313886939
2	435168	452629	XLOC_015038	10	+	4.50200443426739e-108	8.15865975768564
1	100419398	100481479	XLOC_000471	11	+	6.77229189913937e-108	-3.38934349476824
13	106814819	106895324	XLOC_008150	11	-	6.90023303775657e-108	4.16415956711188
7	75222756	75255701	XLOC_028744	11	-	7.68748533023851e-108	4.05617902277767
8	115779685	115861211	XLOC_030341	4	-	9.93901782385475e-108	14.086967337962
16	24086958	24508504	XLOC_012805	11	-	1.01489211799122e-107	-3.2419529940317
1	254078729	254220825	XLOC_001356	11	+	1.71124476115834e-107	-4.01703778587827
18	6414765	6420768	XLOC_014098	11	+	1.87679763879228e-107	-3.41121622286645
7	26561355	26801607	XLOC_028326	4	-	2.10632027235452e-107	13.8461283132896
5	24712655	24877721	XLOC_022425	4	+	2.29033425163311e-107	13.8017773504041
1	82186354	82199083	XLOC_001939	4	-	2.38045228448141e-107	13.7527489048483
9	67529923	67547655	XLOC_032119	11	-	3.31233709036751e-107	-4.9701888249415
4	103618475	103677380	XLOC_021793	11	-	3.58852219967917e-107	-3.62292392432516
4	89375480	89401258	XLOC_020632	11	+	6.29933517568156e-107	-3.9530537596745
5	82795573	82814112	XLOC_022840	11	+	6.31393594017191e-107	3.45947902909374
2	71529291	71547407	XLOC_017381	11	-	8.60688488585962e-107	6.78722994702315
7	49973464	50104478	XLOC_027440	11	+	9.3179091440127e-107	-4.17377557568497
8	102129036	102206946	XLOC_029607	11	+	1.10382998952786e-106	-6.2346630873447
10	33418375	33479702	XLOC_003736	8	-	1.76943696095811e-106	-7.62659691713873
4	83235469	83309604	XLOC_021528	10	-	2.67025347385233e-106	8.68195181308343
1	113677928	113790077	XLOC_000560	4	+	2.68628880337e-106	13.7884721167589
16	72170706	72206592	XLOC_012686	11	+	2.84950380923693e-106	5.57003401518197
4	62756272	62791611	XLOC_020464	4	+	3.39849304834827e-106	13.8931059162579
2	120559077	120687331	XLOC_017749	4	-	4.09116888976694e-106	13.7815976623065
2	143475941	143501748	XLOC_017887	8	-	4.7930166008386e-106	8.04601338748875
1	92483227	92528680	XLOC_000438	11	+	5.54284841328896e-106	-3.93484112365025
9	66696500	66723911	XLOC_031023	11	+	5.87212280405322e-106	-6.65464570909347
6	146798978	146896125	XLOC_026737	9	-	6.05434725802459e-106	11.053305469674
15	19914897	19971751	XLOC_011692	11	-	8.64268920195014e-106	3.63008126982936
14	54535829	54652778	XLOC_010198	11	-	9.17452422015738e-106	3.86454186422099
5	57576707	57628157	XLOC_022585	11	+	9.36807441899928e-106	-4.45696219172328
6	85533504	85540820	XLOC_024964	11	+	9.84933003481892e-106	-3.3203251984293
7	48882892	48967344	XLOC_028554	11	-	1.00129440598501e-105	-4.2427158653323
3	7837640	7876543	XLOC_018063	11	+	1.42988731619768e-105	8.5086553749456
2	40972799	40976218	XLOC_015449	8	+	1.94075920817159e-105	9.80922226880068
1	108985777	109019044	XLOC_002059	11	-	2.07396197372138e-105	3.84867749114778
6	19046798	19098915	XLOC_024049	11	+	2.64154562315307e-105	-4.0050072039388
X	107993	125958	XLOC_035078	11	-	2.67004382764218e-105	5.29291317276685
17	30941578	30998128	XLOC_013236	11	+	3.09343865506633e-105	-4.05253119384014
16	66253516	66292961	XLOC_012661	4	+	3.09478138326721e-105	13.759979596452
2	7365197	7380866	XLOC_015184	11	+	4.19532218326077e-105	-4.13787107118173
17	52239398	52304259	XLOC_013472	11	+	4.38934176831882e-105	-5.35547634031233
13	29847404	29881902	XLOC_006587	11	+	4.72584048232423e-105	-4.06264220463721
12	450280	463957	XLOC_005577	11	-	6.00298595714068e-105	5.75148668803098
9	9653740	9745348	XLOC_031714	11	-	8.44385416279987e-105	-4.91309769875537
15	25043544	25055078	XLOC_011711	7	-	1.04272814909238e-104	16.4416310860642
14	110608421	110635901	XLOC_010569	11	-	1.09314263499586e-104	4.1837792129559
5	17314239	17350723	XLOC_022266	11	+	1.23228831178291e-104	6.90733650618768
6	83689791	83746876	XLOC_026384	11	-	1.77617250280744e-104	-4.51886422211263
2	61819849	61835732	XLOC_017178	6	-	2.61976584936011e-104	15.5953110828463
9	131385805	131505642	XLOC_031421	11	+	2.6207211332891e-104	3.79036599114092
4	34924370	35369392	XLOC_020344	11	+	2.63368927097819e-104	-3.85020280790152
5	10746889	10763360	XLOC_022180	11	+	2.7644964495129e-104	7.97733140449903
9	20292157	20583499	XLOC_031800	11	-	2.78165151700761e-104	-3.64451318551159
9	48356968	48373977	XLOC_030892	11	+	3.31481067691393e-104	6.42361050513351
4	89870368	89913313	XLOC_020642	11	+	3.88757426695634e-104	-5.39799608195261
17	62886624	62895556	XLOC_014027	11	-	3.90136798410262e-104	-4.30146097556088
17	29996343	30001707	XLOC_013714	4	-	3.95512768588669e-104	13.8634189749932
4	94536919	94547591	XLOC_020739	11	+	4.27558708950727e-104	6.15555942368228
9	45902049	45950115	XLOC_030858	11	+	5.45439257551773e-104	6.44424584673826
AEMK02000682.1	1058412	1064097	XLOC_034191	11	+	7.30432599405478e-104	-4.23124346583251
14	37582913	37598665	XLOC_009009	7	+	1.3088156402213e-103	9.4712892036296
6	44667522	44681924	XLOC_024228	11	+	1.50473906011582e-103	3.35822291154942
18	51322282	51362183	XLOC_014976	11	-	2.08542963129155e-103	-4.50752306057047
7	1908194	1955951	XLOC_028057	11	-	2.88141316919911e-103	-4.95205092859898
15	103878731	104060524	XLOC_011246	11	+	3.15358523557063e-103	6.84486881191167
18	51122341	51185474	XLOC_014970	11	-	3.24419176785175e-103	3.8822600293444
18	19979923	19999759	XLOC_014247	11	+	4.99855288934057e-103	-4.16371348048857
12	15165180	15187207	XLOC_004954	11	+	5.90224972372358e-103	3.94476417609158
6	59495486	59506268	XLOC_026111	11	-	6.81691049609686e-103	5.14550246465064
17	14859584	14896019	XLOC_013163	11	+	7.81089234046414e-103	4.28096135124377
3	18673527	18703345	XLOC_019270	11	-	8.17353519045004e-103	-4.91880341064263
10	60503521	60867242	XLOC_003891	11	-	8.25992267408808e-103	-3.66931812660078
15	131614675	131628624	XLOC_011449	11	+	1.07494684734424e-102	-3.87249086513304
18	26046597	26115018	XLOC_014282	10	+	1.08143428204577e-102	9.03157017665692
5	22435681	22519247	XLOC_022408	11	+	1.15486821213628e-102	3.53707828267769
14	29962676	29995513	XLOC_008937	11	+	1.84587896423025e-102	-5.20415819232754
13	93306990	93319126	XLOC_006957	11	+	1.95781323494329e-102	-3.34038935248434
17	61698252	61747756	XLOC_014005	5	-	3.09408900104979e-102	10.4346486522504
1	126654484	126702073	XLOC_002144	11	-	5.23350711788432e-102	11.2051443902791
15	74408272	74758497	XLOC_011965	11	-	7.13141746703601e-102	-4.31419725989896
13	66141205	66148500	XLOC_007923	4	-	7.16007351404856e-102	13.6762379180123
5	75505098	75837399	XLOC_023663	4	-	9.26102107343768e-102	13.8911790212699
AEMK02000682.1	614083	616409	XLOC_034167	11	+	1.34360353342835e-101	-5.49637015100144
14	79353005	80106018	XLOC_010373	4	-	1.53783365981503e-101	12.3863969255523
14	58119613	58352504	XLOC_009229	4	+	1.92938555284151e-101	13.6493434519803
X	94401515	94455796	XLOC_035606	4	-	2.15916362511717e-101	13.7682972630764
1	250418138	250540505	XLOC_002816	11	-	2.16858070396977e-101	6.50612505581721
X	124695686	124699680	XLOC_035784	10	-	2.67575149606871e-101	-7.6004559933586
13	207510959	207544886	XLOC_008740	11	-	2.78646288879171e-101	-4.50644684997514
3	75482260	75624458	XLOC_019766	5	-	3.72439391616493e-101	13.6891035699035
1	253124402	253191760	XLOC_001343	11	+	3.77148085434621e-101	5.2854629858564
6	88013454	88026180	XLOC_026438	4	-	3.81301308479662e-101	13.7158907535555
1	21750391	21802148	XLOC_001670	11	-	4.13125475658758e-101	3.55075150228154
4	85029940	85057807	XLOC_020605	11	+	4.35718984940368e-101	5.60646330076323
6	82400932	82483729	XLOC_024896	11	+	4.6838425341963e-101	4.30470520685757
6	166528463	166534117	XLOC_026884	11	-	6.06179824059596e-101	-5.99071422881818
12	47922194	47945411	XLOC_005369	11	+	9.02294439543616e-101	4.40535172856584
12	20374922	20390403	XLOC_005041	5	+	1.37689950892488e-100	13.6613702323018
2	126349917	126510733	XLOC_016272	8	+	1.74788774717998e-100	10.168381521458
2	70752971	70813221	XLOC_015832	11	+	1.78443132034591e-100	-3.5109814178804
15	105970320	106139772	XLOC_011267	11	+	2.77446837740161e-100	3.45790595435667
8	344323	378381	XLOC_029136	8	+	3.53157457584539e-100	12.7578207741245
3	86180031	86252544	XLOC_018740	11	+	3.96928627436036e-100	3.99499029500449
9	48120836	48271338	XLOC_030891	11	+	5.93767423058467e-100	5.39915508697422
14	11065144	11197166	XLOC_008819	11	+	6.1025935905175e-100	-3.30821515318961
4	20645037	20935759	XLOC_020283	11	+	6.38836834851536e-100	4.16661138391356
5	10319825	10334504	XLOC_022164	11	+	8.30907304160907e-100	-4.18003651214953
9	126850559	127342688	XLOC_031385	4	+	9.61430233727226e-100	13.6016500564652
7	8093860	8132507	XLOC_027017	11	+	1.68870265775669e-99	5.18165238499016
3	17978745	18007686	XLOC_018192	11	+	1.81820234072654e-99	-4.12652683711585
3	69547529	69557777	XLOC_018642	11	+	1.98633183923221e-99	4.51331538424824
3	57968294	57986471	XLOC_018558	11	+	2.18869626364451e-99	-4.87796820769056
AEMK02000452.1	2502419	2527263	XLOC_033397	4	+	2.32221485195562e-99	13.6469144005663
X	106616941	106661594	XLOC_035656	11	-	4.4396302782618e-99	-3.91851468462586
7	96867398	96948726	XLOC_027819	11	+	4.62892412976787e-99	3.91685159143522
4	95284295	95308099	XLOC_020764	4	+	4.85236866215404e-99	13.6505402705136
1	22240918	22437033	XLOC_000128	11	+	5.88750101655864e-99	-3.4607060181282
13	158334539	158408525	XLOC_008458	4	-	6.19378734343983e-99	13.6816629605441
15	121428550	121444938	XLOC_011388	4	+	7.03914942785805e-99	13.6668421610607
3	59349812	59366907	XLOC_018581	11	+	1.30190239247416e-98	-5.20625313024295
13	66526514	66897163	XLOC_007932	11	-	1.5449005810751e-98	8.52677108855776
8	66725942	66748873	XLOC_030114	4	-	1.55404374560268e-98	13.5524584450234
13	22298497	22687632	XLOC_006492	10	+	1.70502585047759e-98	8.80028169454574
8	71838393	71940309	XLOC_030149	11	-	1.91504032492186e-98	3.5041232227454
14	13335387	13719218	XLOC_008838	11	+	2.67275709915798e-98	4.17878880490752
14	140362123	140371889	XLOC_010729	11	-	2.96478064405642e-98	3.23168614055649
4	34235652	34242876	XLOC_020334	11	+	3.40877482083442e-98	-5.61739045594906
8	99141872	99310990	XLOC_030260	4	-	4.10645585228142e-98	12.7206803856463
15	117658161	117732209	XLOC_012194	10	-	5.16682623508728e-98	13.3218743271546
11	76996770	77165491	XLOC_004303	10	+	6.73269163082305e-98	10.3323685048937
5	57774908	57777724	XLOC_023518	11	-	1.00798684186686e-97	3.3409049439401
1	221013399	221218875	XLOC_002660	9	-	1.02297855632889e-97	11.1329309372263
8	38769951	38793476	XLOC_029988	10	-	1.31328224629548e-97	9.49212044738541
5	61996548	62025832	XLOC_022632	11	+	1.35403834489505e-97	-3.69067152561008
6	80973260	81112347	XLOC_026348	6	-	1.3542681751177e-97	13.0674909984208
6	47986146	47997310	XLOC_025802	11	-	2.42798335546356e-97	-3.35538514846399
7	38746053	38762413	XLOC_027364	11	+	3.78339158669813e-97	5.07290498509003
4	109495185	109600834	XLOC_020952	11	+	5.17157303128033e-97	-3.64217630834246
13	74862338	74908125	XLOC_006839	11	+	7.70616303205147e-97	11.7265685405821
15	132214639	132228645	XLOC_012299	11	-	8.50449852771434e-97	-5.46391697382699
13	113448751	114215462	XLOC_007061	4	+	1.2408387636883e-96	13.6698658336981
5	57708643	57731798	XLOC_022587	4	+	1.53065131598167e-96	13.7282195396901
2	28696660	28709672	XLOC_016923	11	-	1.72594280228593e-96	3.53796075183157
7	12117239	12137934	XLOC_027039	11	+	2.97831783825591e-96	-4.31442879426916
1	149737473	149783623	XLOC_000790	11	+	3.91913569758419e-96	5.78082856176028
9	133187888	133214894	XLOC_032490	11	-	3.92768319050027e-96	-3.73141320696488
7	23622422	23637062	XLOC_027188	11	+	4.26545701304726e-96	-3.54287722401391
3	59388764	59418355	XLOC_018582	11	+	4.75560359346268e-96	3.79596064524647
13	189432065	189716113	XLOC_008583	11	-	6.04306626343435e-96	4.02391249959992
7	120911352	121060837	XLOC_027965	11	+	6.8382920171742e-96	-3.55142836748707
6	19890883	19912935	XLOC_024076	4	+	7.47967656470536e-96	13.5914124416399
15	117617501	117649108	XLOC_011333	11	+	1.14273137722007e-95	3.82179632173919
12	18893201	18900649	XLOC_005819	11	-	1.22314672372008e-95	6.09043404914709
12	21962638	21980945	XLOC_005880	10	-	1.30890809180883e-95	10.034849938676
15	46193492	46201160	XLOC_010941	11	+	1.46028647847125e-95	3.9895594946442
14	123343724	123547332	XLOC_009623	8	+	1.87340473957943e-95	8.41272106591251
2	6660015	6684861	XLOC_016631	11	-	3.04731983242831e-95	-3.86640017281637
9	70462514	70510081	XLOC_031056	11	+	3.42582726823005e-95	3.34585831800242
8	30280581	30342780	XLOC_029946	11	-	3.5898307143898e-95	-4.61194624829306
4	130389472	130395163	XLOC_022017	5	-	3.73108460298601e-95	11.8774954429197
3	39251486	39268137	XLOC_019421	11	-	4.12931051227522e-95	-4.50633989869056
3	132306432	132362841	XLOC_019010	4	+	4.47376487580765e-95	13.602422434392
18	37416837	37599931	XLOC_014399	11	+	4.60690560650453e-95	-4.21661588867546
5	21278080	21289547	XLOC_023275	8	-	5.64821891598547e-95	12.4446040412327
7	25062770	25072038	XLOC_028309	11	-	5.7068484914171e-95	-3.3548932601098
1	136525827	136590965	XLOC_000737	11	+	6.95170936533125e-95	-4.79156724696724
15	140333928	140347481	XLOC_012368	11	-	8.02757088256013e-95	-6.46886440664467
11	68507795	68768736	XLOC_004273	11	+	8.39086812427081e-95	4.93223331430662
17	41354046	41432631	XLOC_013380	10	+	1.14350371584957e-94	9.31856199161568
2	72217038	72306013	XLOC_017389	7	-	2.10726810150846e-94	10.3564339598841
17	52087939	52162606	XLOC_013952	5	-	2.42759938427058e-94	9.71012871251861
12	47948981	47959471	XLOC_005370	11	+	2.75547379845242e-94	5.12985102656841
12	32043773	32075998	XLOC_005215	11	+	3.73061292698368e-94	5.72693451241236
12	45921052	45923411	XLOC_006123	7	-	4.03499093287683e-94	-9.53893474185353
6	18932636	19036843	XLOC_024044	11	+	4.39553072388064e-94	-4.35099501866979
4	82712727	82734526	XLOC_021523	11	-	6.31204912036404e-94	3.73543455840976
5	11509335	11543032	XLOC_023132	11	-	6.33114539479199e-94	-4.30349923151045
13	203203646	203242762	XLOC_007512	11	+	7.20285978723954e-94	5.65536438791912
4	92173880	92290786	XLOC_021627	4	-	7.82274019939765e-94	13.573637137132
11	67144959	67457548	XLOC_004265	10	+	8.83950092486216e-94	6.97584589838925
9	68071275	68132217	XLOC_031044	11	+	9.3883402681028e-94	7.93090755635023
7	73845650	73911853	XLOC_027606	4	+	9.63754932952234e-94	13.4147193710937
17	25998125	26050354	XLOC_013197	11	+	1.02060084306971e-93	6.95204107739582
15	51429512	51511560	XLOC_011843	4	-	1.04816879788168e-93	13.5288697126074
8	113412147	113447208	XLOC_030322	11	-	1.08992153481801e-93	3.22764077521586
1	162175281	162308754	XLOC_000842	11	+	1.19340824672488e-93	-5.52726206398468
AEMK02000452.1	1775349	1779885	XLOC_033440	4	-	1.39925414169255e-93	13.7270910197867
4	89932046	89977170	XLOC_020643	11	+	1.6493237881386e-93	-4.16927180024154
1	273703959	273797622	XLOC_001533	11	+	1.70178759982928e-93	3.88065606910031
5	22089490	22114378	XLOC_022404	10	+	2.02267070119267e-93	13.5951837407296
11	66481827	66641653	XLOC_004258	11	+	2.26419600649761e-93	5.51135229058252
2	61502607	61572379	XLOC_015665	4	+	2.27330994861648e-93	13.7458081009126
8	112483321	112534401	XLOC_029668	11	+	2.32338415438807e-93	3.08057182085097
13	195326448	195335484	XLOC_007447	11	+	2.34389572795102e-93	3.48739455218463
2	80527385	80546096	XLOC_016015	11	+	2.36664968959097e-93	6.67814450149211
15	68985496	69054056	XLOC_011054	11	+	2.39602021922067e-93	4.76247197469922
6	36372595	36466329	XLOC_025685	11	-	2.42842890747782e-93	3.58410017442286
15	23676640	23699590	XLOC_010851	11	+	5.11337752473538e-93	3.70168470146366
2	40986843	41002971	XLOC_015450	4	+	5.3259288789809e-93	13.4299759960018
1	217142720	217205324	XLOC_002642	11	-	5.58332053605395e-93	4.78190806880217
4	103946698	103956320	XLOC_021796	7	-	7.80037204121676e-93	-12.9925698707804
1	145508658	145697008	XLOC_000772	11	+	8.61016721144926e-93	11.3621327858453
8	55650605	55700375	XLOC_030073	11	-	1.08752366045422e-92	5.41797870009869
17	14136885	14185276	XLOC_013655	11	-	1.8789359061733e-92	-4.16279588146036
2	66394260	66540349	XLOC_017263	11	-	2.16398305477195e-92	4.54609106488339
4	124367735	124600581	XLOC_021041	10	+	2.32328045036914e-92	7.407450493651
5	35692023	35719061	XLOC_022481	11	+	2.92495980424056e-92	4.20699646568704
X	63289000	63326075	XLOC_034735	11	+	3.16444349321507e-92	-4.48596511459437
8	70645056	70697907	XLOC_030134	4	-	3.9320982295828e-92	13.5084552639779
4	13445377	13451359	XLOC_020238	4	+	4.31634686206336e-92	13.5490239032384
16	44225662	44334619	XLOC_012570	11	+	4.9020718772278e-92	5.35381344709313
13	95694835	95724293	XLOC_008101	11	-	6.03861832946407e-92	3.70223602537775
9	67552806	67574671	XLOC_032120	4	-	6.44054837901045e-92	13.4519953062499
X	12183798	12215748	XLOC_035141	11	-	7.55731504151207e-92	4.70048110152928
13	40145235	40167611	XLOC_007834	11	-	7.56410646347352e-92	3.69978492743188
18	37587485	37626192	XLOC_014400	11	+	8.7021377742943e-92	-7.13427625451404
3	100887142	101084677	XLOC_018814	11	+	1.04823515255171e-91	6.18573459672264
3	37460880	37511876	XLOC_018326	8	+	1.07027720731819e-91	12.9960710771002
4	2345117	2376765	XLOC_021162	11	-	1.11364776036125e-91	-5.18784822094032
2	143548214	143564429	XLOC_017888	4	-	1.29183906681145e-91	13.4924376567502
2	4532735	4653892	XLOC_016563	11	-	1.30098848538291e-91	4.82754348868184
4	127289855	127442565	XLOC_021059	11	+	1.82227595314058e-91	-3.49741208833697
3	5472314	5567876	XLOC_019073	11	-	1.95401154551388e-91	4.29791668161787
4	89133229	89169131	XLOC_021572	11	-	1.98981171083964e-91	4.58633916162789
3	57423942	57506247	XLOC_018551	11	+	2.38373894623035e-91	-2.97671153919722
14	16709016	16712366	XLOC_008872	11	+	2.49013728855105e-91	-4.67948193885053
2	7939150	8087694	XLOC_015197	11	+	2.50502967541679e-91	7.43238821758325
2	80496105	80527855	XLOC_017541	11	-	3.93821251256625e-91	-4.28315073154528
8	879163	895912	XLOC_029147	11	+	4.29010718164922e-91	4.80440065571606
5	19666730	19752891	XLOC_022321	11	+	4.31276027450821e-91	-3.27247225035462
1	167007862	167122188	XLOC_000877	11	+	4.58768069766754e-91	4.25678209855828
10	16068527	16191742	XLOC_003593	11	-	4.84234260934444e-91	-2.96567199730883
7	113147642	113155016	XLOC_027911	11	+	5.27235850953087e-91	8.47009985746242
2	6815913	6825712	XLOC_015164	3	+	5.30136269118461e-91	13.9377874691886
15	139720393	139730743	XLOC_011561	8	+	5.80657265689691e-91	6.9778168440414
10	49124641	49304347	XLOC_003828	11	-	6.1681959891157e-91	-3.04106034321371
3	42456894	42649680	XLOC_018427	11	+	6.42303669278908e-91	-4.39047943617356
11	21126510	21223959	XLOC_004125	11	+	6.48231717226646e-91	-4.06789478594953
10	66412331	66497875	XLOC_003489	11	+	9.03120713924874e-91	-5.2838466740796
4	91373128	91402639	XLOC_021609	11	-	9.18493634259449e-91	-3.59292454892836
12	7463024	7619408	XLOC_004884	4	+	9.26697663129777e-91	12.3770557705138
10	59681504	60077310	XLOC_003883	7	-	1.28407432445824e-90	11.1580923543185
5	12754532	13069699	XLOC_023139	11	-	1.88490819255424e-90	-6.60522988608125
14	39886221	39888790	XLOC_009028	11	+	1.9799015042842e-90	-4.83435065121198
1	159530515	159609269	XLOC_000830	10	+	2.47888475837909e-90	7.52461060786486
12	1121320	1131290	XLOC_004769	11	+	2.77411879894563e-90	4.06467298189831
15	56002260	56013626	XLOC_011002	10	+	3.75666250620922e-90	10.2054618083126
6	78863220	78890104	XLOC_024858	11	+	3.82739901113967e-90	3.72772839601408
13	153479924	153700112	XLOC_007332	11	+	4.01861604770253e-90	-3.27793176524427
14	106640148	106644458	XLOC_009510	4	+	5.12118379778386e-90	13.8578410849605
16	53687244	53742479	XLOC_012618	11	+	5.40324326396047e-90	-4.03757707009656
4	62866325	62882669	XLOC_021409	4	-	8.08676283246002e-90	13.4115790788325
14	39686988	39695752	XLOC_010014	11	-	1.06930301040466e-89	3.1480015150813
16	35871845	35947342	XLOC_012535	11	+	1.10859128863411e-89	-4.07737084093876
7	27209564	27253551	XLOC_027236	11	+	1.13456456291235e-89	3.8868669861876
2	76475391	76495931	XLOC_015941	11	+	1.30265884796486e-89	-3.00175315637695
12	60630211	60651849	XLOC_006365	11	-	1.50768254666479e-89	-3.9290930444429
1	209619961	209700740	XLOC_002608	5	-	1.5976301054018e-89	11.6956920901978
4	682205	686182	XLOC_021135	11	-	1.6816807563074e-89	3.89408743826656
6	79850183	79921097	XLOC_026342	10	-	1.74414724488296e-89	9.42677376207795
6	63630937	63635555	XLOC_026186	5	-	2.01072261721102e-89	13.5810734271984
9	50259320	50509799	XLOC_030901	11	+	2.03349062286889e-89	-3.73649116678898
9	19612016	19734700	XLOC_031789	11	-	2.31312171354997e-89	-5.60165597301569
6	137541380	137595108	XLOC_026697	11	-	2.49887198810724e-89	5.12283809836723
12	53097728	53165653	XLOC_005450	11	+	2.51321589016254e-89	-3.59882396833478
18	11404226	11408753	XLOC_014697	5	-	3.11380038146968e-89	13.587189524529
8	30114601	30274284	XLOC_029288	11	+	3.24282261107898e-89	6.29164272068099
13	83507609	83592776	XLOC_008035	4	-	3.36802273138999e-89	13.3822013129447
18	12219743	12319152	XLOC_014165	4	+	3.47152992603229e-89	13.4084947254422
17	5278881	5328849	XLOC_013112	4	+	4.02280889935329e-89	13.4617372073067
6	167809003	167812346	XLOC_025376	11	+	4.15562285714405e-89	3.67699682015551
2	76106915	76111479	XLOC_017452	11	-	4.3612068007079e-89	-4.82259059815541
2	74462278	74471534	XLOC_015899	4	+	5.24644688506086e-89	13.3834219042786
16	55418390	55595420	XLOC_012982	5	-	5.26879380952828e-89	11.3490682622333
2	108255895	108536880	XLOC_016191	11	+	5.59980628986449e-89	4.72427860850335
1	268386510	268402517	XLOC_002949	11	-	5.98594087904733e-89	-3.38586479837003
8	82596567	82785767	XLOC_029542	11	+	6.9032087124484e-89	-4.6013450047422
4	89424838	89449821	XLOC_020634	11	+	8.02400606099e-89	7.31291245399845
4	62569467	62601505	XLOC_021407	11	-	9.14074920464604e-89	3.28234593660701
1	169777106	169868351	XLOC_000906	11	+	9.52923873331427e-89	3.15031753995317
14	117479794	117814879	XLOC_010629	4	-	1.03451122214231e-88	13.472847151799
13	13925941	14043090	XLOC_007614	11	-	1.14637584804853e-88	-4.41682982569227
18	7635863	7696828	XLOC_014121	11	+	1.46718797605092e-88	-7.29092420516972
9	122633780	122635948	XLOC_031349	11	+	1.48671540101187e-88	-6.14321035791586
8	30725279	30759350	XLOC_029950	11	-	1.57056086610952e-88	4.64806193080513
15	95040841	95048655	XLOC_012061	4	-	1.78152502558448e-88	12.8754964895656
6	71987932	72019707	XLOC_024785	11	+	1.97025653310369e-88	6.86673071213779
9	3135561	3143715	XLOC_030517	11	+	2.00980677686284e-88	3.16967885185576
13	124955029	125028432	XLOC_008259	11	-	2.15865078906905e-88	8.01498988459594
13	147758792	147912193	XLOC_008408	11	-	2.86021687256714e-88	5.10565046090303
1	167808479	167855940	XLOC_002407	11	-	2.92354480083723e-88	-3.63798488989993
16	68723992	68961287	XLOC_013030	11	-	2.93066727643807e-88	-3.62164525267293
13	207270118	207275905	XLOC_007551	11	+	3.26776576892645e-88	6.52257813860968
14	111243523	111284764	XLOC_010578	4	-	3.45247540626405e-88	13.3558123995297
14	15014139	15035086	XLOC_009843	11	-	3.92788096935524e-88	3.8441396269592
6	155680907	155754278	XLOC_026788	11	-	4.98309556523146e-88	7.70098875841951
17	39871146	39903109	XLOC_013836	11	-	5.68320323717323e-88	-6.17118954722426
1	147443008	147485385	XLOC_002288	4	-	6.74989083725056e-88	11.4829979988888
15	17106422	17164740	XLOC_011686	4	-	6.76623185813943e-88	13.450481025984
3	10211186	10272189	XLOC_019161	11	-	6.9975089102924e-88	3.36074405679542
6	44572848	44594581	XLOC_024224	11	+	1.16321478795895e-87	-3.43132502711513
9	93171717	93260768	XLOC_031174	6	+	1.46690533912839e-87	11.9897753790268
7	1715410	1732621	XLOC_028054	11	-	1.50764742981021e-87	-2.89831823978616
12	26274590	26298755	XLOC_005183	11	+	1.82462016753202e-87	5.57496923768928
1	106511229	106744055	XLOC_002032	6	-	1.87507218279227e-87	10.8829605478793
5	68755778	68807493	XLOC_022728	11	+	2.04160685115652e-87	3.48754448529128
16	20373408	20434367	XLOC_012424	11	+	2.1517862763425e-87	8.5948200720371
9	51879137	51919239	XLOC_032021	11	-	2.59694173563989e-87	5.040768975765
10	32110118	32112737	XLOC_003254	4	+	2.85653463335036e-87	13.3099415155321
12	52719062	52728161	XLOC_006262	11	-	3.82905735280895e-87	-3.61514625794626
13	127116104	127347226	XLOC_007157	4	+	4.28574998289346e-87	12.7550818812007
13	60946076	61038128	XLOC_007904	11	-	4.29160228171461e-87	2.81013479159038
10	56967111	57035156	XLOC_003869	8	-	4.97328971155043e-87	10.9440148131769
6	18645152	18646033	XLOC_024037	11	+	8.25599377837513e-87	7.41991861159983
14	40004564	40123686	XLOC_009031	11	+	8.27969694324902e-87	-5.5005393163384
12	52160623	52170582	XLOC_006235	11	-	9.57983630095417e-87	-3.22312263006854
1	248604821	248609718	XLOC_002802	11	-	9.81710347549996e-87	-5.31217879607176
1	40988527	41002137	XLOC_001764	4	-	9.96805060163062e-87	13.3520189149232
2	60426431	60439822	XLOC_015652	11	+	1.12512795976553e-86	3.49718088508785
14	49790738	49807696	XLOC_010138	11	-	1.3573684364588e-86	3.46108332363908
2	59367242	59385460	XLOC_017122	11	-	2.36144070314304e-86	-4.10846789978048
13	2786675	2840955	XLOC_007580	11	-	2.8279489522241e-86	3.70718033986032
15	140171128	140184121	XLOC_011569	4	+	3.41279381365819e-86	13.3506458885058
7	55256242	55264233	XLOC_028608	11	-	4.02153526020883e-86	6.1418184606745
15	64748763	65046535	XLOC_011903	11	-	5.65005072986012e-86	8.53114012249966
14	114379038	114385954	XLOC_010614	11	-	9.93544109172865e-86	-4.94927632373618
5	90250399	90257244	XLOC_022900	11	+	1.05377042956773e-85	4.21921713775797
5	9094802	9116450	XLOC_023092	11	-	1.15660028401494e-85	-3.47824123120668
13	28151110	28229719	XLOC_006564	11	+	1.27797567053083e-85	3.28081282993387
8	135250263	135279102	XLOC_029789	11	+	1.36294199047614e-85	-3.48158833842587
4	88947556	88960377	XLOC_020621	11	+	1.63668192955569e-85	-3.84394911134237
4	96030568	96041858	XLOC_020784	4	+	1.79862201647117e-85	13.35150074388
11	14969565	14983271	XLOC_004049	11	+	1.94927229739636e-85	-5.87438403382625
5	88104233	88229807	XLOC_022879	11	+	2.91162554291549e-85	7.4186611350151
13	71374921	71425691	XLOC_006796	11	+	3.22263240337546e-85	2.99253252085109
14	46978120	47072215	XLOC_010099	5	-	3.54892513885624e-85	12.9419201227308
14	60667107	60677731	XLOC_010247	11	-	3.63710070102323e-85	6.36393500310174
3	42203172	42244357	XLOC_019511	4	-	4.07164223591324e-85	13.3595378706335
1	163525860	163567647	XLOC_000849	11	+	4.42807250919989e-85	4.30588014606363
X	54773163	54862243	XLOC_034664	11	+	5.35231511903009e-85	5.01698679527627
1	189151146	189170745	XLOC_002509	11	-	5.67873017794077e-85	4.16596987142438
3	8319129	8358501	XLOC_019122	11	-	7.20229352163792e-85	-3.71591131394795
16	25634027	25693952	XLOC_012448	7	+	9.04335879136143e-85	-11.8708886591963
4	82287650	82321850	XLOC_020586	4	+	9.65069641562573e-85	13.4333295383125
2	65110663	65130442	XLOC_015720	11	+	9.68266946613962e-85	6.17747069280124
10	50258670	50268910	XLOC_003833	4	-	1.35633113787023e-84	13.328304729615
X	42703860	42707727	XLOC_034561	11	+	1.41066446915059e-84	-3.25112423219162
2	102423909	102437970	XLOC_017657	11	-	1.63510552192177e-84	4.97797020574005
6	19463485	19494437	XLOC_024059	11	+	1.89952232110143e-84	-6.15404268038956
5	8054129	8062360	XLOC_022128	11	+	2.00893525526484e-84	-6.11078014530493
10	63688422	63764565	XLOC_003450	11	+	2.11688255364102e-84	5.62908811510997
9	67648530	67661486	XLOC_032123	4	-	2.63680778186597e-84	13.3548075712667
12	18142321	18184103	XLOC_004977	11	+	3.476592148206e-84	-3.60046928245141
12	20472036	20499138	XLOC_005856	11	-	3.60759650035275e-84	-3.30503075141789
12	2520941	2527243	XLOC_004796	11	+	3.71914010509287e-84	-4.200575955065
5	52405699	52738207	XLOC_023470	5	-	4.52681168061898e-84	13.3026794244409
6	68660510	68686575	XLOC_026237	4	-	4.72052295049033e-84	13.5630325491602
3	21995089	22383298	XLOC_019286	11	-	5.84369772552013e-84	-3.25592881041773
2	74279280	74295720	XLOC_017419	7	-	6.35756582787718e-84	12.7657606737878
3	102213031	102384899	XLOC_019936	11	-	7.54770944821914e-84	5.09662991274483
13	135653635	135784971	XLOC_008323	11	-	8.02615112642872e-84	3.58049187121686
4	8251797	8257740	XLOC_020219	7	+	8.58834747709173e-84	-12.5767622914947
5	47728987	47848475	XLOC_023450	11	-	1.08158042634847e-83	4.66789676989307
2	131749794	131818449	XLOC_016295	4	+	1.34829497416339e-83	13.1949986001198
AEMK02000423.1	68317	72029	XLOC_033187	4	+	1.34829497416339e-83	13.5438493751585
AEMK02000452.1	3511251	3512787	XLOC_033416	11	+	1.70115078056935e-83	-4.72983663454372
8	129998527	130327709	XLOC_029751	11	+	1.79363440934042e-83	6.99064609079936
3	126920970	127083615	XLOC_020100	11	-	2.13690529324802e-83	3.50128181878648
AEMK02000682.1	912471	916307	XLOC_034236	10	-	2.43000576590331e-83	12.0293747109816
2	117496646	117505662	XLOC_017728	11	-	2.59088213963553e-83	-4.44320293782508
13	123873347	123930339	XLOC_008240	9	-	3.22710510606267e-83	8.48453620437742
13	99745462	99786519	XLOC_008125	11	-	3.7349677547071e-83	-3.44274267613694
13	158265339	158326893	XLOC_008457	11	-	4.05238353230218e-83	2.89469703092357
7	61113783	61193266	XLOC_027557	11	+	4.45786017458812e-83	3.12516191431406
13	189957617	190066706	XLOC_008586	4	-	5.1613938331892e-83	13.3647805034023
5	7777043	7975927	XLOC_022127	11	+	5.17677720692893e-83	-3.00696078909059
X	106135334	106192320	XLOC_034922	11	+	5.35484757583609e-83	4.80866150356307
2	133708264	133951406	XLOC_017785	11	-	5.40596838081261e-83	-2.84794380580224
AEMK02000574.1	21397	43487	XLOC_033822	11	+	5.73183569387884e-83	-3.8719216844448
1	141494592	141668744	XLOC_000754	11	+	5.91068521035253e-83	-5.00239967585191
5	29128753	29190331	XLOC_023342	11	-	6.58575431719193e-83	3.14155112932114
6	93597058	93612150	XLOC_026502	11	-	6.99720834559878e-83	-3.9848051712511
16	71778361	71860304	XLOC_012679	11	+	7.39259147298137e-83	-3.03173358824462
2	71797124	71939919	XLOC_015851	11	+	9.55066351935897e-83	2.79531090922101
9	113365463	113394727	XLOC_032354	4	-	1.02266911243349e-82	13.2874922984202
7	32180519	32198785	XLOC_028388	11	-	1.29927355408376e-82	-5.53663809701919
5	79593923	79721889	XLOC_022805	11	+	1.31080638706254e-82	5.52251266973868
3	77974975	78032476	XLOC_019782	11	-	1.37657004170757e-82	4.12771178026184
6	103808903	103986144	XLOC_026585	11	-	1.37657004170757e-82	-3.07327945441014
14	44234988	44254151	XLOC_009087	11	+	1.6548041499034e-82	-7.53023617911678
15	15599988	15609974	XLOC_011665	7	-	2.36006463349962e-82	-10.331976752152
2	124199507	124463885	XLOC_016263	4	+	2.59966461979388e-82	13.4131853985315
1	143993343	144026946	XLOC_000767	11	+	3.32185449420333e-82	4.92273015349776
12	46709879	46895818	XLOC_005358	11	+	3.35656936978134e-82	-3.33834908732676
5	46029675	46222916	XLOC_023439	11	-	3.42483712142966e-82	7.54121383606239
5	22534548	22540471	XLOC_022410	11	+	4.0293400675469e-82	2.93677767671716
11	65230045	65302623	XLOC_004254	11	+	4.1035511248715e-82	3.21211246292648
1	55618001	55713137	XLOC_000294	11	+	4.58432031634022e-82	-3.50232791421459
7	3681830	3692957	XLOC_028070	4	-	5.01888581625586e-82	13.6053703218267
10	32093458	32096831	XLOC_003253	5	+	5.32970307101968e-82	11.1294746776434
5	51536667	51673580	XLOC_022565	4	+	6.51834686935235e-82	13.2721713134774
1	111336251	111385423	XLOC_000532	9	+	7.82757574388382e-82	-7.42787136454732
3	117609003	117650481	XLOC_018941	11	+	7.96421558773621e-82	4.7056417545187
6	29997764	30056794	XLOC_025661	11	-	8.73302382186203e-82	-3.53975818659087
11	68231856	68245751	XLOC_004674	11	-	9.98284855124357e-82	-5.61332467483594
18	13575311	13592345	XLOC_014168	4	+	1.22044611193124e-81	13.2700821897512
6	45285233	45309052	XLOC_024252	11	+	1.26467313994066e-81	-4.22083232039331
1	265642307	265654018	XLOC_001418	11	+	1.33637230296668e-81	-4.14570730955811
2	74304633	74316126	XLOC_015894	7	+	1.4124086957516e-81	14.0698003147145
6	88719849	88786905	XLOC_024991	11	+	1.55757477269801e-81	-3.31847724341729
AEMK02000361.1	214343	805651	XLOC_033023	10	-	1.65689503092464e-81	8.14594744139733
2	15616072	15672997	XLOC_015352	4	+	1.66009910468856e-81	13.1631339291977
3	68618570	68630951	XLOC_018626	9	+	1.85670938567107e-81	11.180155143962
16	34987302	35072753	XLOC_012529	4	+	1.89093854358395e-81	13.1894545830427
12	49713227	49732287	XLOC_006194	11	-	1.95535456478353e-81	3.90990475760702
9	112931793	113305173	XLOC_031279	11	+	1.96448263235713e-81	3.7756773262482
2	44967981	45300189	XLOC_016988	4	-	3.12703781167175e-81	13.2063714204358
13	86542283	86573670	XLOC_008057	5	-	3.56813638842911e-81	13.0491940774326
13	108660111	108692242	XLOC_007035	11	+	3.56814750070056e-81	4.04361030108148
12	60141071	60144627	XLOC_005532	4	+	3.94608968015304e-81	13.3116353678687
14	54867012	54892071	XLOC_010201	11	-	4.39462592124635e-81	4.88315865726047
13	23173135	23225833	XLOC_006503	11	+	4.48008158269654e-81	4.81078077412298
4	2530492	2578117	XLOC_021163	11	-	4.52557082143975e-81	-5.20652816732775
6	105613240	105645113	XLOC_025093	11	+	4.6354748784838e-81	3.45386321086866
5	42518563	42567957	XLOC_022511	11	+	4.65160836850278e-81	4.09499763098004
2	6604879	6618552	XLOC_016629	11	-	5.0061826478653e-81	-3.22781988650247
10	53603018	53958285	XLOC_003415	11	+	6.78782001750188e-81	5.17454284224873
13	100077866	100119883	XLOC_007008	11	+	7.89712162511488e-81	-2.9893586192371
1	16359050	16381902	XLOC_001638	11	-	8.45644721464384e-81	2.92972591778071
11	15406032	15433204	XLOC_004473	11	-	8.6430497038225e-81	-6.41375724429145
1	222474519	222616964	XLOC_001179	11	+	8.81665177401833e-81	3.58929040594691
5	66087378	66114616	XLOC_023617	11	-	1.09545671627482e-80	-3.61727415998478
X	98582002	98624088	XLOC_035630	11	-	1.36854690266888e-80	3.40736888011288
1	217237373	217261366	XLOC_001160	11	+	2.00907369723737e-80	4.04302532534221
15	94792995	94941381	XLOC_012060	11	-	2.03066184670035e-80	4.07294696543871
12	39364413	39436313	XLOC_006048	4	-	2.57770802059473e-80	13.245557310989
15	66893236	67018589	XLOC_011919	4	-	2.6598058665476e-80	13.2180431380597
9	120071184	120336229	XLOC_031322	11	+	2.91665035589621e-80	-2.78967026445786
3	8802262	8806796	XLOC_018095	4	+	2.91732999008345e-80	13.1096204777571
9	36232967	36342092	XLOC_031873	11	-	3.16432370088958e-80	-5.19663073311916
1	8403354	8452747	XLOC_000074	11	+	3.18215521345699e-80	-3.23510117878301
1	82799872	82989908	XLOC_000406	4	+	3.4893083282527e-80	13.2799195234278
15	100539360	100634578	XLOC_011217	11	+	3.57412135478363e-80	-3.50180765449614
13	124419698	124426157	XLOC_008244	4	-	3.60457922170256e-80	13.174543816871
3	7423080	7441587	XLOC_019097	11	-	3.6568245612215e-80	7.73465471509153
2	51692054	51702462	XLOC_015526	11	+	3.95689457977046e-80	-5.88478723001857
1	35984949	36066958	XLOC_001744	4	-	4.95920614166143e-80	13.2547492027529
3	25870399	25897626	XLOC_018253	5	+	4.9724425533269e-80	14.1390850878879
5	51695963	51707665	XLOC_022566	4	+	5.43829877527809e-80	13.2129298367665
6	115459212	115460781	XLOC_025140	4	+	6.02868270265811e-80	13.271393146674
8	18796635	18804064	XLOC_029247	5	+	6.37570811535875e-80	12.0251195282785
12	33264903	33297860	XLOC_005229	11	+	6.40031331272142e-80	3.13503477050877
4	109303319	109336480	XLOC_021844	11	-	6.9774037373178e-80	-3.29507252423491
3	71020141	71237684	XLOC_019731	6	-	8.7599681982189e-80	8.68784812737906
3	111324866	111428737	XLOC_018885	11	+	1.00355599270064e-79	4.48835623150528
3	110111096	110181161	XLOC_019969	11	-	1.0119081016838e-79	-5.38223522798758
9	136496364	136571220	XLOC_032508	11	-	1.19877181954049e-79	4.93537258973546
AEMK02000326.1	7796	15229	XLOC_032936	11	-	1.25453994400806e-79	-6.03262990295909
12	25365236	25410026	XLOC_005939	11	-	1.25585713002713e-79	-4.28295464672455
1	34692714	35258701	XLOC_000187	11	+	1.34098251060858e-79	6.12873210337969
6	49436817	49462569	XLOC_024342	11	+	1.583206388199e-79	5.73125120552665
14	132154376	132231272	XLOC_009667	4	+	1.64065611060265e-79	13.2925038432363
8	56279894	56357881	XLOC_030078	11	-	1.68591767227862e-79	4.59479279070093
X	84553625	84569085	XLOC_035558	11	-	1.75670475314338e-79	3.2650704324546
11	78848792	78881970	XLOC_004726	11	-	1.96037360506611e-79	-3.96579729402874
1	13715340	14201787	XLOC_000095	11	+	2.04261900981468e-79	-4.67296717658755
3	8497452	8511404	XLOC_019127	11	-	2.16359811429503e-79	-3.54480813611437
1	79789751	79796128	XLOC_000393	11	+	2.49266165024474e-79	6.59722487411595
12	3356223	3432644	XLOC_004805	11	+	3.04757879595913e-79	-3.47787522230708
5	41678242	41879084	XLOC_023419	11	-	3.05949246375849e-79	2.91929784293629
13	205425294	205494528	XLOC_007524	10	+	3.35646642611691e-79	-7.50537582390318
5	27299777	27572618	XLOC_023337	10	-	3.7786297429569e-79	6.33618907541678
X	113460195	113586436	XLOC_035712	5	-	3.86017024469763e-79	13.1996374083994
2	80452892	80472663	XLOC_016013	11	+	3.96594975176854e-79	-3.03369321459603
16	79838153	79906500	XLOC_013088	11	-	4.90453173913217e-79	2.77596404583795
1	271214118	271258570	XLOC_002990	11	-	5.14717629586089e-79	-3.63034411686908
7	1987772	2131627	XLOC_028058	11	-	5.829820529706e-79	7.44027760310698
6	83454020	83479671	XLOC_024918	10	+	5.99526732033647e-79	7.38882165221778
15	137785760	137787862	XLOC_012336	11	-	7.89440009208801e-79	-3.89943827743837
8	72379053	72443876	XLOC_029494	4	+	9.32096188879711e-79	11.906401049825
18	42767383	42802252	XLOC_014898	11	-	1.3791623698694e-78	3.61196173274153
5	19882282	20017439	XLOC_023232	11	-	1.83267977268096e-78	-4.25938801538687
15	101321359	101373878	XLOC_012094	11	-	2.49405610707274e-78	3.45191593500354
13	46896635	47187337	XLOC_007858	11	-	2.93085739915643e-78	7.25686982254363
14	114515448	114777238	XLOC_010617	5	-	3.3237900302754e-78	10.5649470847385
1	129968515	130009279	XLOC_000684	11	+	3.41141255662976e-78	4.20738045860701
12	44616878	44626334	XLOC_005325	11	+	4.02778771088021e-78	4.12065765019752
4	107510914	107638389	XLOC_020933	11	+	4.31944868835037e-78	3.89457481646444
2	6138243	6277287	XLOC_016610	11	-	4.84895468858268e-78	-3.48437678714505
6	48715303	48728423	XLOC_025827	11	-	4.8518514960484e-78	4.49318229504037
7	91181372	91225199	XLOC_028956	11	-	5.1421147853638e-78	4.05184226328147
10	14649274	14940830	XLOC_003587	11	-	5.25120325383793e-78	5.58639792803249
7	23873050	23885551	XLOC_028274	11	-	7.41974488096263e-78	-6.89495334772223
12	49097170	49114443	XLOC_005380	7	+	9.40027434346621e-78	-11.0551277533255
3	46481206	46546753	XLOC_019550	9	-	1.1880422965138e-77	6.52390454388116
15	13730457	13768645	XLOC_011631	8	-	1.22378371440666e-77	9.23624905555562
2	141879120	142010238	XLOC_016376	11	+	1.28999645163145e-77	5.4329575435672
8	112038685	112191323	XLOC_029659	11	+	1.32168892021582e-77	4.58545139301058
7	69527860	69872962	XLOC_027597	4	+	1.39620048383608e-77	13.4131225462452
5	21517971	21535158	XLOC_022387	11	+	1.4908144802619e-77	-2.71787171033946
3	41290814	41304220	XLOC_019493	11	-	1.79046437432133e-77	3.43701615523495
6	63820070	63842177	XLOC_026198	11	-	1.88455494162132e-77	3.67721186913405
14	129079050	129090830	XLOC_010674	11	-	2.38587159714714e-77	4.06415924915722
12	26920766	26979901	XLOC_005197	11	+	2.71026810168643e-77	8.39959752988682
9	116145164	116149596	XLOC_032386	11	-	2.74111601417315e-77	-5.05872717772059
6	49330417	49349258	XLOC_025838	11	-	2.99374939262785e-77	-3.84953933332993
14	97497498	97641825	XLOC_009437	4	+	3.15669943995367e-77	12.5882410533662
6	157845705	157850532	XLOC_026807	10	-	4.14536072167567e-77	-7.20596497389718
3	28360834	28485842	XLOC_019340	11	-	4.71166124966185e-77	-3.10051508764296
9	126006037	126172891	XLOC_032443	11	-	4.83427332855692e-77	-3.36234034363693
4	38491242	38576607	XLOC_020367	6	+	5.58800468574323e-77	9.20054402228422
9	45310529	45325168	XLOC_030851	11	+	6.09195702028311e-77	-3.31636955529401
X	63112093	63129820	XLOC_034733	11	+	6.38633704436524e-77	-4.42231635811413
1	207347009	207496205	XLOC_001122	11	+	6.91681670065112e-77	4.02901519579224
13	32028571	32092452	XLOC_006623	11	+	7.21907505612539e-77	2.71660966307006
4	129476421	129804203	XLOC_021101	11	+	7.75100215069028e-77	5.69971698458829
2	32845206	32859062	XLOC_015414	11	+	7.94642142948945e-77	3.63637898912553
11	76513935	76520335	XLOC_004301	4	+	8.43782039345114e-77	13.1063354145768
3	127890720	127944756	XLOC_018993	5	+	9.0361516702313e-77	13.1445945924801
2	7066507	7094921	XLOC_016646	11	-	9.0605378646262e-77	3.09008598570005
13	140693131	140731247	XLOC_007252	11	+	9.10936725511428e-77	-4.08024328592152
1	246548366	246760899	XLOC_001308	11	+	1.0247341158241e-76	5.2848445168575
12	5855567	5873465	XLOC_004858	11	+	1.05095283528267e-76	7.18853520761017
17	36070837	36201392	XLOC_013800	11	-	1.10000456163785e-76	-2.92571390917475
16	35101300	35151841	XLOC_012879	11	-	1.21318447301549e-76	3.18704486233659
14	6834334	6848536	XLOC_008790	11	+	1.45120916970808e-76	-2.75340693147764
4	98165990	98172557	XLOC_021722	11	-	1.57620979183248e-76	-5.23927475170744
7	28632059	28658953	XLOC_027237	11	+	1.60564016595287e-76	3.95631054056374
6	159037830	159061327	XLOC_026821	11	-	1.64503233724993e-76	4.05445439828214
5	38758604	38817541	XLOC_022499	11	+	1.97773150174638e-76	-3.44319688531937
12	26319127	26337093	XLOC_005954	11	-	3.44483231982552e-76	-3.18944674143762
2	131016119	131109371	XLOC_016292	11	+	3.45614944102977e-76	-3.48171386124735
13	66350605	66416831	XLOC_006760	11	+	3.83955269868326e-76	-4.04395622578697
5	70133023	70180618	XLOC_022737	11	+	5.68149522801702e-76	3.07878767118788
16	32432979	32462626	XLOC_012855	11	-	6.44664583839944e-76	4.03593798045193
16	27936228	27957267	XLOC_012838	11	-	7.37535577386238e-76	5.19753272951352
7	52987529	53130721	XLOC_027472	11	+	9.92474046659594e-76	-2.8802933489027
6	101420374	101671173	XLOC_025078	4	+	1.24051050283001e-75	13.0841935766897
2	74318627	74331930	XLOC_015896	6	+	1.31957367153591e-75	13.5441870109957
1	39846154	39868941	XLOC_001759	11	-	1.50155070506062e-75	5.92168308940884
8	67647856	68177218	XLOC_029455	11	+	1.7398343706365e-75	2.77217691757425
5	63957063	63977556	XLOC_023593	11	-	1.75297947956336e-75	3.08723751060508
5	91678607	91714126	XLOC_022929	4	+	2.17811067732405e-75	13.0777895387447
2	7798669	7802043	XLOC_016659	11	-	2.31033366234471e-75	3.3432147618872
6	914691	967114	XLOC_023888	11	+	2.43649078122024e-75	-3.65018170482805
1	62887683	62945734	XLOC_000321	11	+	2.67282293003557e-75	2.9469037777122
4	14667847	14700221	XLOC_021218	11	-	2.68168513955829e-75	4.51025446028777
8	76860180	76874465	XLOC_029525	4	+	2.81870594947408e-75	13.0185463367946
17	26740507	26749698	XLOC_013695	11	-	2.82035572715198e-75	3.46486162952708
13	122259274	122264269	XLOC_008221	4	-	2.96929591514413e-75	13.1511545761517
10	52421785	52434867	XLOC_003403	7	+	3.24956120557292e-75	-8.2240495921159
14	129373730	129423743	XLOC_010677	11	-	3.39033262457087e-75	-3.56793938385026
1	12297376	12398319	XLOC_000088	5	+	4.40586773812203e-75	11.2955826019791
3	120968044	121070550	XLOC_018962	11	+	4.82823591276286e-75	-2.81099821529415
18	48607898	48693815	XLOC_014945	11	-	4.84368923100098e-75	-3.51750847299189
1	106857590	106898418	XLOC_002037	11	-	6.62020745607768e-75	2.69330953287039
18	16811160	16975814	XLOC_014197	7	+	6.70881462553532e-75	8.92202623402729
1	1193160	1332707	XLOC_001554	4	-	7.58030354591862e-75	13.1485127231386
13	158630912	158653147	XLOC_008463	11	-	7.58030354591862e-75	3.44244824900469
18	28946496	28993967	XLOC_014286	4	+	8.14300830003908e-75	13.1569442176469
3	48648123	48723779	XLOC_018486	4	+	8.63092571966267e-75	13.0726635850034
1	116532974	116606474	XLOC_000587	11	+	9.69449151978649e-75	-3.81124316184659
3	10118774	10132962	XLOC_019160	11	-	1.03324359888022e-74	3.5554577657357
13	138852273	138939749	XLOC_007229	11	+	1.05393534562436e-74	-2.95706678786249
X	12229186	12333790	XLOC_034407	11	+	1.30681222368e-74	-4.20185704990351
1	116293199	116326756	XLOC_000581	11	+	1.5290271197767e-74	6.59723318481973
13	124699729	124837874	XLOC_007145	11	+	1.66605720235054e-74	3.34881003008239
18	51045449	51056983	XLOC_014967	5	-	1.69431416097862e-74	11.8588080603941
1	44301109	44374143	XLOC_001773	11	-	1.80539835989187e-74	4.99229974240958
4	97375054	97400797	XLOC_020813	11	+	1.81257607412135e-74	4.39380177360615
3	46111005	46131349	XLOC_018467	11	+	1.93757444791059e-74	4.61995255463507
6	159637564	159792599	XLOC_025310	11	+	2.10328336083792e-74	-2.75526497895967
9	75110378	75203446	XLOC_031094	4	+	2.11311748388271e-74	13.1898179865662
13	18126472	18202492	XLOC_006466	11	+	2.23989066275238e-74	3.12722542371609
3	49389443	49464618	XLOC_018493	11	+	2.36683130864942e-74	4.52516617607788
7	98811007	98822602	XLOC_029019	11	-	2.4539933581476e-74	4.55993914335821
4	36011852	36024260	XLOC_020348	7	+	2.48716957204242e-74	-9.82430731574593
5	7119271	7144693	XLOC_023070	11	-	2.66501878860483e-74	3.23099640798934
1	242169147	242320064	XLOC_001291	7	+	3.62970124923004e-74	8.9181156557368
4	101521829	101552742	XLOC_020887	4	+	4.05097004611911e-74	13.1185977022845
11	4959692	4997810	XLOC_004383	11	-	4.08668251534371e-74	3.64310723379279
2	41020697	41027785	XLOC_015451	4	+	4.47537810749113e-74	13.027920175799
3	73911650	73915682	XLOC_019761	4	-	4.90658839759168e-74	12.9663775845604
6	81605917	81630470	XLOC_026356	11	-	5.0369482086846e-74	3.51570034359345
6	75647070	75678377	XLOC_026298	11	-	6.28463939691191e-74	2.5494202039165
2	136422711	136457634	XLOC_016328	11	+	6.34893483280759e-74	-4.82569355522065
3	11018931	11020198	XLOC_019174	4	-	7.73493298316853e-74	12.1944799223005
5	66913754	67106257	XLOC_023620	11	-	7.78383862373416e-74	3.35609538223186
13	191458492	191475132	XLOC_007429	4	+	8.34262856227515e-74	12.9953195737982
10	22958864	22981486	XLOC_003640	11	-	9.71867649103752e-74	5.09250256566784
6	28802650	28814413	XLOC_025654	11	-	1.03172006890108e-73	8.81284073423988
5	15674000	15692944	XLOC_022240	11	+	1.153837850999e-73	3.65640483805003
6	129329736	129343213	XLOC_026671	4	-	1.36524389669026e-73	13.0545846367275
7	113423627	113512182	XLOC_029073	9	-	1.44672705053455e-73	7.52848825068664
12	44801266	44821065	XLOC_006094	11	-	1.81210316620607e-73	-2.80234494248598
4	104662835	104902264	XLOC_021806	11	-	1.87761705773184e-73	-5.16320450414186
2	74203756	74220724	XLOC_017418	11	-	1.91295263199117e-73	4.14115874407552
1	273022052	273066914	XLOC_001519	11	+	2.41256536726456e-73	2.81175031561733
9	100185859	100272279	XLOC_032259	7	-	2.88337731261095e-73	8.85693330559575
6	65026245	65048590	XLOC_024725	11	+	3.06835270759208e-73	-4.33470718925195
X	121575139	121596538	XLOC_035739	11	-	3.12045490040186e-73	3.22255212404115
8	114016914	114035391	XLOC_030330	11	-	3.25876644948917e-73	3.42917202001879
12	44650621	44655180	XLOC_006092	8	-	3.27681660551626e-73	17.1226523288702
6	159155252	159315117	XLOC_026823	11	-	3.32572065211836e-73	4.55417989326685
6	28936466	29025390	XLOC_025656	11	-	3.35604955616146e-73	4.37228769562344
6	160388676	160566369	XLOC_026834	11	-	3.40015876171447e-73	2.85243371163331
3	125751909	125776955	XLOC_018971	11	+	3.59555810218039e-73	2.71039816665975
1	143493510	143540684	XLOC_002261	11	-	3.6343325363498e-73	-4.34269746611224
17	41490139	41496323	XLOC_013381	11	+	3.78244202456128e-73	-3.62343620684366
3	59202362	59221364	XLOC_018580	11	+	3.85049205286718e-73	3.21511773214697
2	36703767	36714009	XLOC_015424	4	+	4.84064317109231e-73	12.3603194284272
1	1753578	1769046	XLOC_000017	4	+	5.27806658245483e-73	13.2863199011712
7	35273857	35320931	XLOC_028419	11	-	5.54427841301681e-73	3.06522135669472
15	96593069	96855773	XLOC_012078	6	-	5.68837175795425e-73	14.7477734408414
6	98629088	98694629	XLOC_026560	11	-	6.93936575076139e-73	5.03172139434841
10	68534453	68539280	XLOC_003503	11	+	7.67717398627685e-73	5.96470521445866
6	148851183	148913792	XLOC_026748	11	-	8.28099291328765e-73	3.28813352077711
9	49783438	49813649	XLOC_030897	11	+	8.45528826161184e-73	-6.86044138290187
18	6843134	6862568	XLOC_014106	11	+	8.513344905299e-73	4.56223045326405
12	44677537	44686292	XLOC_006093	11	-	1.01197780180384e-72	5.74253695323363
1	265078395	265170979	XLOC_001409	11	+	1.17421189291236e-72	3.55531611005601
9	66175513	66203852	XLOC_031019	11	+	1.4988455119892e-72	3.79685279470982
4	123440570	123666600	XLOC_021037	11	+	1.9082865463318e-72	5.60735207018004
13	12685932	12692146	XLOC_006439	11	+	2.18711062376134e-72	3.50085432821564
6	4099335	4147469	XLOC_023923	11	+	2.19332580484596e-72	-2.8691757678395
3	101956721	102029667	XLOC_018826	11	+	2.53160856250941e-72	2.87264991358175
8	131002966	131058940	XLOC_030407	4	-	2.7899897883738e-72	13.0996660573766
2	135147842	135157445	XLOC_017799	6	-	2.81099766144354e-72	10.4714145334819
14	1164812	1167634	XLOC_008759	11	+	2.87500978007496e-72	-4.02972472336614
13	205246712	205313865	XLOC_008699	11	-	3.10857317880807e-72	4.81290538586169
1	271462996	271479772	XLOC_001504	4	+	3.11620470499388e-72	12.9058224436575
2	126528300	126547820	XLOC_017761	7	-	3.45578503279822e-72	12.6990305459015
2	69293536	69298534	XLOC_017325	11	-	3.62990210726033e-72	-3.14539856440236
9	100816511	100848327	XLOC_032260	4	-	3.84916557702593e-72	12.9887865025613
7	88471373	88537389	XLOC_027753	11	+	4.36228947103192e-72	4.39472210604478
12	54752496	54973527	XLOC_006299	11	-	4.57954169530643e-72	-3.73891282331278
15	92225306	92332401	XLOC_012045	11	-	4.79903321888335e-72	5.64941325064454
4	83317921	83404102	XLOC_021529	11	-	4.81271506897593e-72	-2.90029646422033
14	87944191	88005530	XLOC_010415	11	-	5.07725045846658e-72	4.37797972933828
4	89668244	89701024	XLOC_020637	11	+	5.48477169289959e-72	-3.97119051610206
14	71401933	71416414	XLOC_010314	9	-	5.84938812444323e-72	8.4913265598055
9	55375374	55512247	XLOC_032047	11	-	5.87730177210853e-72	-3.48398796930416
16	21506768	21557502	XLOC_012793	11	-	6.95672189881384e-72	4.71294988077435
2	14983026	15005259	XLOC_015336	11	+	7.28017382007819e-72	3.6888737213685
X	12367784	12398496	XLOC_035142	11	-	8.82282646353736e-72	-3.27637421576341
1	163055151	163103505	XLOC_002356	8	-	9.09473218516786e-72	6.21705176399002
14	7781353	7787032	XLOC_009795	11	-	9.45709334950154e-72	-5.83872246127444
3	128746911	128867077	XLOC_020103	11	-	9.5072461065178e-72	4.40532314071777
13	70917437	71009775	XLOC_006794	11	+	9.69116081501387e-72	-2.96243810544015
13	153794837	153998238	XLOC_008438	11	-	1.02018360121975e-71	2.9090448933899
11	69287674	69348844	XLOC_004679	11	-	1.0218939169228e-71	4.97921887261182
1	76248277	76367756	XLOC_001915	4	-	1.25148537533483e-71	12.9906121833595
2	7751965	7783978	XLOC_016658	11	-	1.38330475730874e-71	-2.93686865412924
17	48823538	48843203	XLOC_013446	4	+	2.43017318406564e-71	13.1136959148028
2	36711605	36885620	XLOC_016942	11	-	2.51097337654666e-71	7.58616599528533
4	95426057	95449224	XLOC_021676	11	-	2.89291021997637e-71	-2.72586926026006
9	121779054	121822830	XLOC_031344	11	+	4.1847086016816e-71	7.72080450501118
13	80380957	80407604	XLOC_008025	4	-	4.37521463455764e-71	9.57322379518667
AEMK02000452.1	2494976	2504420	XLOC_033452	4	-	5.08069764027191e-71	13.1078177988673
6	33399552	33436395	XLOC_025673	4	-	5.23477189696545e-71	12.919849180793
1	7679351	7691724	XLOC_000069	11	+	5.35609989296489e-71	3.20293117589343
AEMK02000328.1	519535	554726	XLOC_032948	11	+	5.98278238108938e-71	3.079012788704
14	51384723	51403998	XLOC_009190	11	+	6.08784247333728e-71	4.3460896353957
18	29648117	29682476	XLOC_014829	4	-	6.59455971633355e-71	13.0484453287621
9	64059852	64074106	XLOC_032081	7	-	7.56137878331985e-71	9.48526963700239
13	98411157	98462558	XLOC_007000	11	+	7.62557350171494e-71	2.73989205232103
7	37085633	37181367	XLOC_028439	11	-	8.51194936534874e-71	-3.56286770163199
12	25321142	25336143	XLOC_005933	11	-	8.6481964400394e-71	-3.42462071197819
13	98357747	98408622	XLOC_006994	11	+	1.11834961202861e-70	-4.52007945431335
13	207493655	207507011	XLOC_008739	11	-	1.28456293204884e-70	2.68249502848924
1	268232987	268270534	XLOC_002945	11	-	1.34568412824506e-70	-2.87068795551073
4	97860915	97894329	XLOC_020820	8	+	1.3867127892185e-70	11.1771523240008
10	40762926	40765038	XLOC_003772	10	-	1.41558365330169e-70	-7.22312940739423
6	84564238	84574663	XLOC_024950	11	+	1.54531423101227e-70	-3.89073359549783
15	134618489	134622509	XLOC_012321	11	-	1.54700480200893e-70	-3.98102415341431
6	63365987	63398724	XLOC_024691	11	+	1.63076864469879e-70	3.56422759602528
5	4467230	4525623	XLOC_023038	11	-	2.04275981751927e-70	-3.97222791308318
2	42573636	43068824	XLOC_015463	5	+	2.44183142604683e-70	12.330588457861
13	150629943	150666901	XLOC_008425	11	-	2.48273991446155e-70	-4.58015012690046
9	91981733	92071499	XLOC_031157	11	+	2.81288304201948e-70	3.66250048362267
5	87179622	87302356	XLOC_022865	11	+	2.86938243384984e-70	-2.59932065084541
6	167861383	167868633	XLOC_025377	11	+	3.65855702924845e-70	3.36268403487936
14	41357582	41375042	XLOC_009055	11	+	3.79310829978816e-70	3.60470495171102
7	39266148	39276290	XLOC_027372	11	+	3.82081940831067e-70	-4.02545845789399
1	8453282	8555649	XLOC_001600	11	-	4.11268580979103e-70	-4.4063933871951
3	101603641	101613952	XLOC_018819	11	+	4.83493007132751e-70	-3.81101372956471
2	66214085	66216920	XLOC_017260	11	-	4.89363029126749e-70	-5.86069017676629
6	10161959	10173980	XLOC_025518	11	-	5.23208703404502e-70	7.51059657541014
1	239109808	239114737	XLOC_001268	11	+	5.59472258079624e-70	5.14006715041104
5	61799294	61810703	XLOC_022626	4	+	6.03689614270924e-70	12.8555088860034
15	17544778	17919559	XLOC_011687	11	-	6.11311453220502e-70	-2.91908534250243
6	80012211	80017669	XLOC_024864	11	+	6.65189174113202e-70	-3.83634256239942
14	28301293	28393568	XLOC_008919	11	+	7.7969830859261e-70	4.55127561369835
14	82091177	82100629	XLOC_010393	4	-	8.96853484013184e-70	12.9868945913682
6	65169573	65229530	XLOC_024727	10	+	9.38077458004333e-70	-6.40451078096522
17	34882727	34885929	XLOC_013782	11	-	1.68128619185987e-69	-3.46681317505341
14	106632614	106639401	XLOC_009508	4	+	1.78684081469723e-69	13.2526200542794
4	123355311	123390137	XLOC_021033	11	+	1.79505403131763e-69	3.43362342896769
5	86792444	87102594	XLOC_023771	11	-	2.41202603594864e-69	-5.76792847208837
5	87864375	87892356	XLOC_022876	11	+	2.46604068899416e-69	-5.19577376560162
15	118857470	118878593	XLOC_012204	4	-	2.48191026031791e-69	12.9164063821714
5	65759667	65789223	XLOC_023613	11	-	2.50409061093007e-69	2.84024302412585
14	137164437	137264743	XLOC_009701	11	+	2.5915834019987e-69	-3.02896637940658
14	104194293	104268274	XLOC_009486	11	+	3.01584136857252e-69	4.06190005519149
5	94016986	94110215	XLOC_022944	4	+	3.36140752390074e-69	12.8585030629899
X	51902962	51970107	XLOC_034654	11	+	3.50969633693902e-69	-3.17785147454553
16	47917309	47996535	XLOC_012590	11	+	3.80764440262663e-69	2.66347997293443
13	93352689	93363220	XLOC_006964	11	+	4.20634992369243e-69	-6.0721727937797
7	32058362	32113482	XLOC_027284	7	+	4.48077980717802e-69	11.026563170174
12	24303393	24321058	XLOC_005157	11	+	5.07568594369694e-69	2.99263073869603
1	40179672	40183720	XLOC_000212	7	+	5.21341382091464e-69	-8.00852299969037
8	12529367	12549964	XLOC_029901	11	-	5.5136214608558e-69	3.45812719435575
5	17399173	17411053	XLOC_022268	11	+	5.6810178662629e-69	-5.1453317459944
8	66282717	66288187	XLOC_029436	4	+	5.87304897674125e-69	13.2051876077697
3	28260368	28356699	XLOC_018270	6	+	5.99411922127083e-69	12.6099464137197
14	14688907	14745981	XLOC_008849	11	+	6.13905667004349e-69	-5.64697180489905
5	79479890	79558710	XLOC_022804	11	+	6.51644099277379e-69	4.01330096289457
X	43215256	43218844	XLOC_034574	11	+	7.1688005114434e-69	-4.22682942452977
17	31910824	31929459	XLOC_013741	11	-	7.36369841807358e-69	-4.77064829255149
9	93263608	93309034	XLOC_032247	11	-	8.9189334560523e-69	6.12787656620009
6	155566698	155682836	XLOC_025267	4	+	9.17901831771723e-69	12.9036775439116
13	96343600	96390408	XLOC_008104	11	-	1.06861249160505e-68	2.67928370658661
X	88634925	88712147	XLOC_035577	4	-	1.08657828785881e-68	12.9008027095561
18	42062326	42076758	XLOC_014890	4	-	1.0888818420612e-68	12.9335759342783
12	53553913	53663307	XLOC_005462	11	+	1.12113574897886e-68	-2.61177673656972
5	467537	480836	XLOC_022996	11	-	1.30394302653563e-68	2.76213298510606
3	51803156	51951768	XLOC_019592	11	-	1.6296246132398e-68	-3.18999798236515
18	29892027	29936366	XLOC_014831	11	-	1.74326457024249e-68	-3.95622338555474
7	77481929	77487806	XLOC_028836	11	-	1.83329606387148e-68	-6.62324227385383
16	32874242	32988577	XLOC_012513	11	+	1.89745345590651e-68	2.68632462309337
7	42217996	42332808	XLOC_027390	11	+	2.09149422040555e-68	3.75606666168752
7	98718151	98772164	XLOC_027849	9	+	2.44648297594792e-68	9.44003973926182
7	74294947	74551371	XLOC_027611	5	+	2.65668384921029e-68	13.4205193212875
1	8007140	8093553	XLOC_001595	4	-	2.76161866886356e-68	10.2694132581912
5	47566270	47609304	XLOC_023449	4	-	2.83185078191318e-68	12.8595804601606
15	47611952	47713346	XLOC_011817	11	-	2.8500853943469e-68	-2.57499781778602
3	163546	202150	XLOC_017961	11	+	3.11426461471513e-68	6.95319376589662
2	103510569	103667154	XLOC_016175	11	+	3.36479720915294e-68	-3.1459205968193
X	7235384	7421430	XLOC_035114	4	-	3.90360135895995e-68	11.1221102993761
15	133626750	133637323	XLOC_011485	9	+	3.94170365285927e-68	-7.08097176093265
5	18696606	18717199	XLOC_023216	11	-	4.04529865345853e-68	-3.80858511570808
2	10158185	10171457	XLOC_016724	11	-	4.12625170481455e-68	4.21052859816128
X	122120201	122234477	XLOC_035005	5	+	4.12760318724433e-68	13.1526169432533
2	69063673	69086335	XLOC_015792	11	+	4.59811860610465e-68	2.97185565927748
2	221988	231734	XLOC_016492	11	-	5.20171573675521e-68	-3.07529874914442
6	60485620	60493526	XLOC_024624	7	+	6.10731113068057e-68	11.4817464463701
4	92393743	92444712	XLOC_020706	11	+	6.2391512768192e-68	10.5578061463613
18	5985663	5995288	XLOC_014590	11	-	6.24421108294682e-68	-3.52986041289509
4	56472990	56603992	XLOC_020440	11	+	6.33249307420029e-68	3.72913827303668
1	37195390	37203543	XLOC_001749	11	-	7.20022684465089e-68	-4.65401438958481
13	3992850	4201570	XLOC_006404	11	+	8.35013143915569e-68	-4.68618233835575
15	65431110	65681218	XLOC_011037	11	+	8.76656014128175e-68	6.14375558793073
3	45847423	45888349	XLOC_019541	11	-	9.3937454866429e-68	2.73463727582964
7	53890734	53907664	XLOC_027486	4	+	1.11254249456082e-67	12.9928618724898
6	83905065	83947187	XLOC_024934	11	+	1.18228300791311e-67	-2.70845892815818
5	34656459	34794359	XLOC_023385	8	-	1.2365222419587e-67	9.10904247515814
13	29145974	29147092	XLOC_006576	7	+	1.45847662468822e-67	-7.93279269847916
1	260995667	261133505	XLOC_002879	10	-	1.58296558442814e-67	12.35967397623
1	75508814	75522697	XLOC_001910	11	-	1.60222342220095e-67	-3.65935252066008
3	59175181	59185330	XLOC_019665	11	-	1.69646704650217e-67	-2.88437484335782
1	232344330	232508345	XLOC_001223	11	+	2.33567245764972e-67	-2.73751300455889
6	107273543	107282594	XLOC_026608	4	-	2.34694733455263e-67	12.9425701180061
X	91317691	91525061	XLOC_035588	11	-	3.82475315346466e-67	6.15387467930059
5	76624771	76635616	XLOC_023668	11	-	4.68521539784276e-67	-3.33006439425231
17	15749835	15766074	XLOC_013166	4	+	4.81116369509449e-67	11.6069861941641
2	75394689	75398193	XLOC_017442	11	-	4.95747856902346e-67	-4.16573772422055
13	78954460	78970276	XLOC_008010	11	-	5.22930079459488e-67	-3.26837322997244
18	11391197	11398363	XLOC_014696	4	-	5.25559431590153e-67	12.8754704136152
13	123733786	123780949	XLOC_008234	11	-	5.49837112934951e-67	-3.44653362236972
14	113809344	113868268	XLOC_009579	11	+	6.20689940992297e-67	3.64208133608624
5	78141225	78150580	XLOC_022776	11	+	6.4329590003318e-67	3.75317499856206
3	73157746	73398375	XLOC_019752	5	-	7.08433170742845e-67	10.2662009528848
6	163422883	163448169	XLOC_026845	4	-	7.10033982031818e-67	12.9308746251605
6	131727084	131919163	XLOC_026674	9	-	7.16313714781496e-67	10.0920005089031
7	25053131	25062213	XLOC_028308	11	-	7.6299125646432e-67	-2.60834843854364
13	52346703	52974508	XLOC_007877	11	-	7.7943551235189e-67	-3.02299831671725
13	148101905	148192258	XLOC_008413	11	-	1.26027864685866e-66	-3.7210784104257
6	157749916	157813115	XLOC_026806	11	-	1.36548678944858e-66	-4.83952753502663
6	128004527	128030296	XLOC_025169	11	+	1.49563853229613e-66	5.43203249548212
4	3025881	3028809	XLOC_021171	11	-	1.52467103335211e-66	-2.58175025297281
AEMK02000682.1	885008	891229	XLOC_034234	4	-	1.58603084141432e-66	11.125547737834
17	38660247	38775643	XLOC_013825	11	-	1.79156706982359e-66	2.65605990781155
4	119162662	119326516	XLOC_021927	6	-	1.86264709557909e-66	10.4351500150828
12	20288305	20344127	XLOC_005854	11	-	1.88665395486456e-66	4.87564476020688
18	42251769	42297289	XLOC_014420	4	+	1.98139344851381e-66	12.9482339216466
2	75437200	75457061	XLOC_017445	11	-	2.19736293120214e-66	3.6285605356924
7	83076121	83090535	XLOC_028910	10	-	2.35284805390963e-66	8.25822669482539
4	93286184	93289192	XLOC_020717	10	+	2.36981864327189e-66	-6.91591013664539
14	120717170	120739752	XLOC_010634	11	-	2.43182131804933e-66	-2.63403906504095
1	8636526	8891597	XLOC_001602	11	-	2.48365135961207e-66	-2.63913894171214
15	109466780	109516182	XLOC_012139	4	-	3.25879932268204e-66	12.603171018323
7	76929472	77220792	XLOC_028785	11	-	3.72032985401257e-66	-6.19348260363654
2	71651095	71747857	XLOC_017385	11	-	4.04197072456673e-66	-3.78366835051675
7	60971834	61078507	XLOC_027556	11	+	4.10883685176439e-66	-2.77849872846041
7	42146822	42153546	XLOC_028496	4	-	4.6757619284736e-66	12.7528199766491
4	85069602	85094981	XLOC_021541	11	-	4.78316953316024e-66	3.22529999888438
1	28566268	28762381	XLOC_000155	11	+	4.80655019730995e-66	-3.94747135019958
6	27867299	27904076	XLOC_024118	11	+	4.89141563256394e-66	-5.10528401820014
6	69666334	69700303	XLOC_024755	11	+	4.96228899089736e-66	4.04770117970815
15	47601899	47611802	XLOC_010956	11	+	5.64080678720145e-66	3.23369876127158
1	148987015	148997954	XLOC_000786	11	+	5.69085327953322e-66	2.53921748876631
18	31335201	31655025	XLOC_014835	8	-	5.80565912121042e-66	4.29499001041618
2	59530881	59535375	XLOC_015631	11	+	5.8380195990495e-66	-5.24941829169382
13	139927227	139951341	XLOC_007241	11	+	5.95767083670165e-66	2.49090262534682
15	56200395	56296284	XLOC_011003	11	+	7.10132820181829e-66	5.22446401328767
11	6521810	6604793	XLOC_004403	11	-	7.39235005685616e-66	-3.36395768218472
9	90958077	91200043	XLOC_032224	9	-	8.18659444824402e-66	7.5746840043369
1	75531035	75548825	XLOC_001911	11	-	8.8028626638734e-66	-3.40319092627593
4	19319872	19437062	XLOC_020279	11	+	8.81333885895626e-66	8.11406825999337
AEMK02000452.1	2891940	2900488	XLOC_033399	4	+	9.08290420511491e-66	12.8373264000129
18	53637305	53641113	XLOC_014995	11	-	9.30002434476288e-66	6.4296349015249
10	19758728	19820268	XLOC_003174	11	+	9.64408374919876e-66	-2.78563141081966
15	91604656	91711875	XLOC_011179	11	+	1.12446956223046e-65	3.20222062782957
8	100735270	100746293	XLOC_029599	4	+	1.21631182611952e-65	12.780838441638
7	119254634	119274713	XLOC_027958	7	+	1.77281866934712e-65	-7.73996911381053
8	11083574	11132741	XLOC_029220	11	+	1.85635747054222e-65	-3.60599163488168
1	168353120	168453172	XLOC_002410	11	-	1.86392079935428e-65	8.54035786946442
AEMK02000697.1	157819	179997	XLOC_034298	11	-	1.86392737372208e-65	-4.36650275217939
9	17002702	17222742	XLOC_031757	11	-	1.97171131007409e-65	3.68409734992716
15	50197037	50386760	XLOC_011839	4	-	2.04675068470645e-65	12.8933480867525
4	83069747	83091915	XLOC_020593	11	+	2.05467545131576e-65	2.47825460535233
14	957080	1078564	XLOC_009751	11	-	2.13436710104471e-65	-2.86195330590074
5	18436144	18458624	XLOC_023212	11	-	2.15696177450235e-65	-3.28333023160448
4	110819421	110845293	XLOC_021873	11	-	2.42213146727435e-65	4.63429758435782
5	11633545	11905427	XLOC_022204	9	+	2.53494261440586e-65	8.34886712331312
1	252807176	252956211	XLOC_002829	11	-	2.54372919049354e-65	-3.9813442819316
12	33375940	33411401	XLOC_005232	11	+	2.63374697102175e-65	3.74096383967821
16	71299320	71314597	XLOC_012675	11	+	2.85837124492764e-65	3.77381469404266
1	144930280	145059663	XLOC_002269	11	-	2.90528398903055e-65	4.10657917450398
13	48650865	49090696	XLOC_007863	11	-	2.92650580299388e-65	3.62101625552526
7	88575957	88604300	XLOC_027756	11	+	3.22223793635412e-65	-2.65212673297927
13	197248980	197481159	XLOC_007468	11	+	3.64083202519683e-65	5.20271491577453
14	141384455	141388707	XLOC_010747	11	-	3.85434119112773e-65	-5.0664901447992
10	14345982	14469578	XLOC_003584	11	-	3.89614642814103e-65	-3.2663666437431
8	11641063	12037355	XLOC_029900	4	-	4.13261249886839e-65	12.7766630437166
X	87369310	87427370	XLOC_035571	7	-	4.49976977541423e-65	8.99511086021552
16	34600702	34702829	XLOC_012876	11	-	4.99082489514881e-65	3.23460057721674
X	106670519	106708328	XLOC_035657	11	-	6.37345553782346e-65	2.71971617962755
10	65680303	65704899	XLOC_003922	11	-	6.94423333816733e-65	4.851586383702
1	272975163	272988668	XLOC_003016	11	-	6.98734150417475e-65	2.65861487162417
3	72198792	72223598	XLOC_019741	11	-	7.25306226010482e-65	2.66086820363193
9	75238737	75246951	XLOC_031101	4	+	7.92029121088805e-65	12.7943724795448
17	50958203	50963160	XLOC_013454	11	+	8.31440634254871e-65	-4.56250161461311
[truncated: 14,662 more rows]
