# Supplementary material for: Multi-species annotation of transcriptome and chromatin structure in domesticated animals
Source: BMC Biol. 2019 Dec 30;17:108. doi: 10.1186/s12915-019-0726-5 (PMC6936065; doi:10.1186/s12915-019-0726-5)
Supplement: Supplementary file 7 — Additional file 7 FR-AgENCODE DE genes (all combinations). The archive has the same structure than de.refgn.tar.gz with names starting with cuffgenes instead of refgenes. [file 12915_2019_726_MOESM7_ESM.gz › home/sfoissac/fragencode/papers/first/suppl.files/de.fraggn/bos_taurus/diffcounts.nominsum/cuffgenes.counts.min2tpm0.1.normcounts.diff.cd4.cd8.bed]

5	63885713	63918669	XLOC_023590	11	-	1.27219357625574e-292	-9.61881137922495
3	57968294	57986471	XLOC_018558	11	+	1.800888501781e-107	6.34429167142404
5	41678242	41879084	XLOC_023419	11	-	5.09651646317567e-102	4.39085808670657
2	60324484	60347510	XLOC_015648	11	+	4.0126432349413e-79	3.7021791809541
5	61622112	61659271	XLOC_022624	11	+	3.17553594166437e-76	3.52754406145347
11	52153669	52159136	XLOC_004621	11	-	3.49274620667931e-74	7.7807541214942
6	44667522	44681924	XLOC_024228	11	+	8.25367520786178e-73	3.62045308230977
3	33908962	34015515	XLOC_019374	10	-	3.02476282702432e-72	6.27694258136141
2	77753608	77759997	XLOC_017512	11	-	3.22855801429704e-71	3.83809213351082
4	93239671	93258080	XLOC_020715	11	+	6.04715409188454e-66	4.89192672977682
6	12548130	12555648	XLOC_023989	8	+	4.89410850653932e-64	7.83149270325475
9	108678512	108693057	XLOC_032341	11	-	1.06036026564181e-63	6.18147258248582
6	84809525	84830399	XLOC_026400	11	-	2.54093539618531e-60	4.03553604410287
14	73512659	73520466	XLOC_010339	11	-	1.48476305838153e-57	3.85158768939414
6	83752725	83766532	XLOC_026387	11	-	9.53746282660131e-57	3.42015989144077
2	75082052	75089810	XLOC_017434	11	-	1.30388216303605e-52	-3.18741276995213
5	61706611	61736706	XLOC_023544	11	-	1.91209569827421e-52	4.87746218359337
16	35101300	35151841	XLOC_012879	11	-	3.18777750475297e-52	-2.82987568471866
3	4133979	4145394	XLOC_018003	11	+	4.0334276441673e-52	5.0831449836325
3	17134863	17272069	XLOC_019221	11	-	7.51992074009466e-52	4.08642867873961
3	73875999	73915910	XLOC_019760	11	-	2.64341361620242e-51	3.28676993224012
6	165874177	166002943	XLOC_025356	11	+	3.61376857983862e-50	2.774851842179
1	1569651	1698532	XLOC_001558	11	-	2.23573498800537e-48	-4.41905697665166
2	69293536	69298534	XLOC_017325	11	-	1.27369405690265e-47	2.91237505871347
12	39647208	39659121	XLOC_005289	11	+	2.53090472478022e-46	3.66095304721943
15	7498896	7632655	XLOC_010786	11	+	1.21615100012953e-44	2.66123769247814
18	31335201	31655025	XLOC_014835	8	-	2.89210898314293e-44	6.44650850752437
6	58496006	58497827	XLOC_024562	11	+	6.09361037069133e-43	2.41130887554553
13	197007155	197037676	XLOC_007466	11	+	7.93544864593483e-43	-2.55026722536487
13	148101905	148192258	XLOC_008413	11	-	1.01930184671313e-42	3.350968638656
4	89764620	89785949	XLOC_021587	11	-	3.77756368445765e-41	3.47601616797431
13	140836414	140948633	XLOC_008363	11	-	1.16251922486396e-40	2.53004227767898
3	11353727	11372101	XLOC_018131	11	+	1.67477187288694e-40	2.49901797435974
7	114175182	114217319	XLOC_029079	11	-	5.59693219478804e-40	-2.9836956431157
17	48088983	48101728	XLOC_013916	11	-	7.85849462243484e-40	6.12865264929125
5	56259456	56283842	XLOC_023501	11	-	8.22086065342435e-40	3.03480016726501
11	68187326	68191269	XLOC_004672	11	-	1.47608132048319e-38	2.74424626461754
X	111778505	111789709	XLOC_034969	11	+	2.01283459563799e-38	-2.67519935323522
1	123987489	124174091	XLOC_002128	11	-	1.67191019161327e-37	4.05414701188024
1	221013399	221218875	XLOC_002660	9	-	1.67867131165445e-37	-6.29321332199682
14	43049088	43191007	XLOC_009078	11	+	2.01168405057459e-37	4.56221255749807
9	115067580	115086761	XLOC_031294	11	+	8.58396968259407e-37	2.62123470331585
14	34558815	34606940	XLOC_008981	11	+	3.46816816773317e-36	2.61531566538055
12	60261554	60281885	XLOC_005535	11	+	4.17406285255679e-36	-2.30485094656223
6	85233891	85272333	XLOC_026407	11	-	1.30497841091722e-35	3.64128148511592
12	54752496	54973527	XLOC_006299	11	-	2.43342927603782e-35	2.90817300338596
6	8454867	8485885	XLOC_023959	11	+	3.04856207014224e-33	-2.98128971928059
5	22435681	22519247	XLOC_022408	11	+	3.08341435913238e-33	2.2165480938186
5	30526796	30611988	XLOC_022454	11	+	4.04876838474912e-33	2.79785084891389
12	44173376	44213500	XLOC_006085	11	-	1.00904597898716e-32	3.06056113866249
4	89668244	89701024	XLOC_020637	11	+	1.34540354918119e-32	2.81905400501959
3	31539557	31582485	XLOC_018291	11	+	1.75791678531488e-32	2.20213800080089
3	59036003	59072525	XLOC_019660	11	-	1.83491677735297e-32	2.77809799266212
6	19527449	19570893	XLOC_024069	11	+	1.83491677735297e-32	2.71345996355806
14	14688907	14745981	XLOC_008849	11	+	3.11633422656235e-32	4.15220881069353
6	19046798	19098915	XLOC_024049	11	+	5.96699510233133e-32	2.33955238033129
12	742003	744825	XLOC_004749	10	+	9.24654657956735e-32	2.53099918275975
4	95322416	95381366	XLOC_021674	11	-	1.75516471976121e-30	-2.56721065936154
9	55250783	55263400	XLOC_030964	11	+	2.61283896881305e-30	-3.46903129746917
15	131654236	131679899	XLOC_012284	11	-	4.09037618509054e-30	2.73913692696916
6	63514727	63520039	XLOC_026178	10	-	1.50457257115131e-29	-2.49168405760808
1	180161186	180299496	XLOC_002453	11	-	1.67108360581665e-29	2.05680971926228
5	62244846	62259578	XLOC_022637	10	+	2.69882418701807e-29	6.36809363860003
3	39940540	39952857	XLOC_019446	11	-	3.32689013529273e-29	2.97349687735092
5	32475131	32483446	XLOC_023356	11	-	3.44900125755753e-29	2.15430642970879
3	52192897	52288423	XLOC_019594	11	-	3.78046118526847e-29	-3.87063676328723
13	204798301	204832090	XLOC_007517	11	+	5.46328810758525e-29	-2.0895381021577
18	45562380	45791588	XLOC_014450	11	+	7.77521498841869e-29	2.74568547070095
3	53295743	53406751	XLOC_019601	11	-	9.75784003389333e-29	-3.70405501042468
3	57998828	58031823	XLOC_018559	11	+	1.40204555169742e-28	2.82633492482839
18	47526935	47583875	XLOC_014473	6	+	1.44045454557454e-28	8.86776450881044
1	126361879	126382617	XLOC_000644	11	+	2.12866918027069e-28	3.22636503967762
2	80251229	80263918	XLOC_017538	11	-	2.6080519869433e-28	2.3252550174697
6	6433139	6603101	XLOC_025488	11	-	7.22674840817418e-28	4.51868498618205
1	16463546	16501366	XLOC_000110	11	+	9.76500883208139e-28	-2.49833305371956
3	51803156	51951768	XLOC_019592	11	-	1.66355236446105e-27	-2.08570690054649
3	56751609	56760832	XLOC_018534	11	+	2.04096996807999e-27	3.71293984045409
14	136994278	137090052	XLOC_009693	11	+	2.69353910378948e-27	2.9994716809737
6	17674152	17774537	XLOC_025578	11	-	3.56226546483244e-27	1.86149102677349
4	40001394	40130044	XLOC_021322	9	-	4.24529066900726e-27	6.71042253842221
13	14209028	14216499	XLOC_007616	11	-	1.18401923306973e-26	3.6647235312673
1	107997238	108136439	XLOC_000501	11	+	1.62941041095854e-26	2.11086881790462
2	51466627	51534232	XLOC_015524	11	+	2.83695329031876e-26	-2.18345725588174
13	46896635	47187337	XLOC_007858	11	-	3.332833348219e-26	-3.90608120961137
7	120513324	120597650	XLOC_029119	11	-	4.66576968202561e-26	-3.17464111083831
7	55197151	55220264	XLOC_028606	11	-	1.17352789299723e-25	2.8960184683679
4	98218610	98237209	XLOC_020830	11	+	1.2361753333786e-25	-2.9706708296738
13	189432065	189716113	XLOC_008583	11	-	1.30962881079431e-25	-2.11785129516177
14	132043158	132103588	XLOC_009666	8	+	1.74882438294781e-25	7.19823780605132
5	10024347	10038486	XLOC_023103	11	-	2.08062000000373e-25	2.88231215232086
17	51153154	51200282	XLOC_013942	11	-	2.2861747530584e-25	4.70496307768931
13	98461315	98506380	XLOC_008116	7	-	3.67006782815774e-25	-7.95665762867376
2	6442687	6450567	XLOC_016622	11	-	4.7153275685207e-25	2.16546737537063
9	108703895	108784417	XLOC_032342	11	-	5.36591555479804e-25	2.65229790339961
8	71838393	71940309	XLOC_030149	11	-	6.01612887588692e-25	1.93576697589246
14	40227892	40278779	XLOC_010026	11	-	7.59211509981268e-25	1.68642414325047
13	203323686	203376209	XLOC_007513	7	+	7.72105969804854e-25	-7.88806748853579
1	132903042	133016766	XLOC_002209	8	-	9.60606480532949e-25	9.49777991313209
9	124093479	124133272	XLOC_031362	11	+	1.3917317517694e-24	-2.57803442218183
2	113774333	114212165	XLOC_016201	11	+	1.61592920041524e-24	2.14887038395016
16	17531898	17663486	XLOC_012406	7	+	1.63344130614304e-24	-9.91961645421658
12	25321142	25336143	XLOC_005933	11	-	2.01747220360025e-24	2.19384714458404
8	41402250	41493737	XLOC_029358	9	+	2.01747220360025e-24	7.97092792699823
9	45484997	45564210	XLOC_031950	11	-	2.5564627548634e-24	1.9726389487118
1	116293199	116326756	XLOC_000581	11	+	2.66287679031556e-24	-3.60957258661546
14	32005371	32043732	XLOC_009972	11	-	3.0811901070166e-24	2.04304266846496
18	55774901	55783539	XLOC_015015	11	-	5.51042566310072e-24	-2.29676988621009
14	104194293	104268274	XLOC_009486	11	+	6.6483852208134e-24	2.95171008245015
8	6603436	6770094	XLOC_029880	11	-	7.76407518248792e-24	3.50692884436729
1	252807176	252956211	XLOC_002829	11	-	7.80157346740012e-24	2.42973781074076
15	131614675	131628624	XLOC_011449	11	+	7.80157346740012e-24	1.9752526300442
14	35381820	35459507	XLOC_008990	11	+	8.12666995431962e-24	1.98746522696282
4	81894723	81937400	XLOC_021516	10	-	2.13432715832009e-23	-3.28439141675433
4	106687786	106758094	XLOC_020926	11	+	3.0729660412575e-23	1.87802743367738
9	9653740	9745348	XLOC_031714	11	-	4.13092271531508e-23	2.29487947699182
1	31722507	31797460	XLOC_001728	11	-	6.43395538340776e-23	-2.15818143312465
17	54024269	54565500	XLOC_013479	8	+	7.15507412705068e-23	-7.58890068980287
10	64948516	65001292	XLOC_003463	11	+	1.12437462315705e-22	-2.51813903996668
3	93963248	94012662	XLOC_019862	11	-	1.60930665521213e-22	2.60144893030873
9	102868908	102875891	XLOC_031218	11	+	1.68020672591375e-22	2.1161579062
12	39491912	39493774	XLOC_005285	11	+	2.20236648378978e-22	3.28175846096338
13	29749846	29777076	XLOC_006586	11	+	2.20236648378978e-22	2.14023181167597
6	97230139	97240724	XLOC_026549	10	-	2.74776738343945e-22	6.12269060827045
8	55862188	55884117	XLOC_030074	11	-	5.53895176433436e-22	2.76811559404563
1	9130329	9239006	XLOC_001609	11	-	8.00782561890714e-22	-2.21732510662271
2	74300650	74304559	XLOC_015893	10	+	8.51489231308702e-22	-4.57642587472162
13	43522352	43869843	XLOC_006693	8	+	9.62084969284761e-22	7.86499700539187
14	9196658	9438973	XLOC_008808	11	+	9.62084969284761e-22	2.0809874399494
6	29997764	30056794	XLOC_025661	11	-	1.08169430804391e-21	1.94603056801951
14	64326460	64465282	XLOC_010286	11	-	1.38874452902922e-21	2.9713005356922
12	39477693	39625871	XLOC_006049	11	-	1.47760874361949e-21	2.76311231354963
13	145997737	146105696	XLOC_008392	11	-	1.75980290671961e-21	-2.45804280054653
6	39786232	39797596	XLOC_024191	11	+	3.25338873432161e-21	2.97312848751383
8	32353245	32367348	XLOC_029312	9	+	3.88586451720814e-21	7.77539142841804
15	139720393	139730743	XLOC_011561	8	+	3.9591451022183e-21	8.35215315046846
6	67316817	67365701	XLOC_026229	11	-	5.10904551700006e-21	-1.83552071114168
5	63416092	63514656	XLOC_023579	9	-	6.2499481268639e-21	4.43208246902817
6	55201015	55230669	XLOC_025992	11	-	6.57062759169235e-21	3.28383265592001
8	37936704	37963899	XLOC_029331	11	+	1.14108089070667e-20	1.94779488904452
11	52144211	52153280	XLOC_004618	8	-	1.80619294836383e-20	7.17688387624574
2	84105631	84135729	XLOC_017574	11	-	2.96729255536274e-20	-2.37212933520629
16	34281107	34290659	XLOC_012521	11	+	3.23268727001488e-20	3.6107321381666
10	50540159	50680245	XLOC_003393	11	+	5.47325071960005e-20	2.37805383143199
18	37416837	37599931	XLOC_014399	11	+	5.84684900515883e-20	1.98605336720233
9	66736465	66761251	XLOC_031024	11	+	6.12472408047414e-20	3.86293797797938
14	47879307	47902701	XLOC_009116	11	+	6.51719525346925e-20	2.0262485214005
3	126920970	127083615	XLOC_020100	11	-	1.02797072051226e-19	-1.79156858111004
5	90250399	90257244	XLOC_022900	11	+	1.16636936142616e-19	2.27961278415578
9	108799792	108971869	XLOC_032346	10	-	1.8880856764884e-19	6.06628678487942
17	36070837	36201392	XLOC_013800	11	-	2.18304181020129e-19	1.58971625229824
2	124349	129890	XLOC_016487	11	-	2.292667817634e-19	-1.77561350166188
AEMK02000452.1	2542462	2581511	XLOC_033398	11	+	2.39337812608619e-19	4.65971915058864
6	52244281	52278415	XLOC_025912	10	-	2.46629678883805e-19	-4.62725876233615
4	88591196	88806150	XLOC_021561	11	-	3.27791937154781e-19	1.69571980456597
8	112539188	112651269	XLOC_030314	11	-	4.64722945321988e-19	-2.56689114566196
14	2056293	2164059	XLOC_008764	11	+	6.6292276670036e-19	3.43757391613856
12	34631673	34694784	XLOC_006000	10	-	8.44085649525105e-19	4.71132479484409
10	56967111	57035156	XLOC_003869	8	-	9.13551960675006e-19	-5.44359395245773
10	57122021	57355222	XLOC_003870	11	-	9.26843464262834e-19	-2.69371534476689
18	52880873	52905213	XLOC_014515	11	+	9.54180070911566e-19	-2.75829019965756
16	4105164	4271060	XLOC_012740	11	-	1.36715332659975e-18	-1.98178983137142
12	23952815	23974613	XLOC_005145	11	+	1.7013946178551e-18	3.15924511879114
15	132127377	132135625	XLOC_011461	8	+	1.84102531405003e-18	11.3227013399543
12	3612739	3647115	XLOC_004807	11	+	1.90701068670044e-18	-2.35933418920223
6	51636100	51662472	XLOC_025892	11	-	2.01090906888665e-18	2.19178401438555
7	74705060	74733632	XLOC_027613	11	+	2.03496446255443e-18	2.22026431259427
6	83454020	83479671	XLOC_024918	10	+	2.56016699594669e-18	4.96325353517702
1	86413714	86481799	XLOC_001957	11	-	2.88282772170683e-18	-2.97672260908619
4	1442759	1446003	XLOC_020164	7	+	3.29413096967936e-18	6.01644780974453
13	121868610	121957884	XLOC_008217	11	-	3.69918605052385e-18	-1.78727597321023
13	147623197	147643946	XLOC_007313	11	+	4.43402359281906e-18	2.93897213761683
5	10628866	10661917	XLOC_022174	11	+	6.2117446854312e-18	1.60793007023889
9	66696500	66723911	XLOC_031023	11	+	6.82615214427915e-18	2.58136872421728
1	121629032	121914764	XLOC_000618	11	+	9.41756952751619e-18	3.01061721465434
6	59092654	59100390	XLOC_024577	11	+	9.73796627621298e-18	4.18433052478579
9	49783438	49813649	XLOC_030897	11	+	1.01974347650688e-17	3.09777748681982
9	64731739	64780935	XLOC_031008	11	+	1.23699444725109e-17	4.64661223380944
16	32129531	32309885	XLOC_012504	11	+	1.26321542317479e-17	1.80863808961097
5	66370276	66382488	XLOC_023618	7	-	1.5945741440465e-17	-2.91194513559889
15	31159216	31295897	XLOC_011739	11	-	1.81866702291931e-17	2.35575172197335
1	112677731	112901999	XLOC_000546	10	+	2.57210340858942e-17	5.63255638929146
X	43302538	43324623	XLOC_035293	11	-	2.57210340858942e-17	-3.45101058288696
5	33164516	33264379	XLOC_023366	11	-	2.68662896631114e-17	3.33698414635955
17	41185877	41221710	XLOC_013855	11	-	2.9847298040264e-17	-2.17369072928744
5	79479890	79558710	XLOC_022804	11	+	3.31934639577163e-17	2.25543736179876
12	23495579	23572361	XLOC_005140	11	+	7.224693812284e-17	2.35669094563077
1	136525827	136590965	XLOC_000737	11	+	8.84759792433276e-17	2.00399897117705
X	54773163	54862243	XLOC_034664	11	+	9.35279748994037e-17	-2.18464006452912
7	51731033	51827564	XLOC_027445	11	+	9.70268142574213e-17	1.55712497242383
7	9735652	9854320	XLOC_028111	11	-	9.70268142574213e-17	2.21393272755649
1	179804572	179812269	XLOC_002444	11	-	1.07378747133409e-16	2.24343798489898
2	44890123	44996264	XLOC_015472	11	+	1.16321045293227e-16	1.43964639656926
8	132035167	132249431	XLOC_030423	11	-	1.22110790165506e-16	-1.97136167659426
6	105506139	105600687	XLOC_025092	8	+	1.46042612468191e-16	-5.1020681072261
AEMK02000291.1	755	82333	XLOC_032896	5	-	1.65875392807444e-16	5.87734398262243
6	145212871	145290694	XLOC_026726	11	-	1.69788315177221e-16	1.73807649771062
6	17292769	17302627	XLOC_024029	9	+	2.01829263039568e-16	4.68895045895641
12	50387652	50445447	XLOC_005393	11	+	2.03633508381107e-16	2.6335992991227
15	107282922	107289211	XLOC_011282	8	+	2.42888906667113e-16	-2.96367663008965
3	163546	202150	XLOC_017961	11	+	3.60573316961632e-16	-3.01718491448073
17	19588019	19630163	XLOC_013676	11	-	4.41261925153174e-16	-2.04606159605492
3	46481206	46546753	XLOC_019550	9	-	6.51017797312306e-16	5.43289437059181
6	107282848	107314644	XLOC_025105	7	+	7.11807323182771e-16	-7.07877121600549
8	879163	895912	XLOC_029147	11	+	7.99190622998544e-16	2.15407028751295
8	20456242	20609281	XLOC_029261	11	+	8.69228568819179e-16	-1.34296280784613
11	68145058	68319939	XLOC_004270	11	+	9.36612234032812e-16	1.49525345216188
7	114035179	114541592	XLOC_027918	11	+	9.46986426707433e-16	1.52679842216257
2	74304633	74316126	XLOC_015894	7	+	1.08176706247674e-15	-7.53997605711775
7	76551243	76551986	XLOC_027652	9	+	1.33311840752552e-15	7.49016297183381
6	82400932	82483729	XLOC_024896	11	+	1.46821562303488e-15	1.7784072649568
10	40709926	40746355	XLOC_003771	11	-	1.69034246074402e-15	2.39465007848658
16	46434813	46523623	XLOC_012575	11	+	2.90127230502968e-15	1.53317318143121
7	1715410	1732621	XLOC_028054	11	-	3.22234218862862e-15	1.30862774928282
11	52160629	52356765	XLOC_004204	8	+	3.26571185735646e-15	9.24052719899768
13	207285736	207412511	XLOC_008732	8	-	3.26770903810146e-15	5.89385592537256
6	146798978	146896125	XLOC_026737	9	-	3.35647931172831e-15	-4.3427805105041
17	43989351	44006256	XLOC_013398	8	+	3.86099556133301e-15	-4.4276791231172
7	24969033	24977270	XLOC_028300	11	-	3.95676250612608e-15	1.58722819467032
14	97487116	97490450	XLOC_010466	8	-	4.99713007246362e-15	9.25772149073156
14	107965450	108303890	XLOC_010547	11	-	5.15416049179572e-15	1.40286910557763
12	23990030	24010454	XLOC_005146	11	+	5.86026365731396e-15	2.02102235084277
7	120911352	121060837	XLOC_027965	11	+	5.86026365731396e-15	-1.42936538600574
2	6701339	6723929	XLOC_015160	11	+	5.94474280086418e-15	-2.67711117559825
AEMK02000355.1	14076	30402	XLOC_033002	10	-	6.28419959371183e-15	4.70074367255847
11	352589	445724	XLOC_003944	11	+	6.37189772101979e-15	-2.15335907316097
5	59244668	59268025	XLOC_023521	11	-	6.87549421262265e-15	2.34060058179864
5	32599300	32604736	XLOC_023358	4	-	7.67647082947717e-15	-5.71048113861882
3	120968044	121070550	XLOC_018962	11	+	9.33160737458087e-15	1.34871895358588
3	18402775	18404404	XLOC_018208	7	+	9.92681357896076e-15	-5.70110987601514
8	110241122	110367994	XLOC_030305	11	-	1.18394024455192e-14	-2.54842164155476
4	82432203	82436294	XLOC_021519	10	-	1.18407123450261e-14	5.18021597759856
15	124318270	124463351	XLOC_011401	11	+	1.18739545583657e-14	-2.29103660971405
3	103612638	103815997	XLOC_019944	11	-	1.19589839443261e-14	-3.0457681990754
7	59084680	59120257	XLOC_027540	11	+	1.28079102613388e-14	2.56765837788352
1	152882231	152992880	XLOC_000798	11	+	1.32711285948616e-14	1.46872645302855
12	45747175	45762362	XLOC_006117	11	-	1.40328806112341e-14	2.07172091156317
3	710371	715982	XLOC_017971	9	+	1.53241873460857e-14	3.09320650093601
13	151148253	151234829	XLOC_008429	11	-	1.68548750174548e-14	-1.91005891884228
13	65367568	65639424	XLOC_007913	11	-	1.72940034679583e-14	2.27010786876404
7	24882195	24914037	XLOC_028299	11	-	1.73969080061415e-14	1.59135322364135
6	157845705	157850532	XLOC_026807	10	-	1.81600350024336e-14	2.64972425070902
3	40756456	40762898	XLOC_019469	4	-	1.95323054319793e-14	10.2212658208612
12	47113648	47129069	XLOC_006141	11	-	2.79178173912522e-14	3.98636560343859
7	25119277	25125106	XLOC_028314	11	-	3.09151362932968e-14	1.79541417405213
4	103618475	103677380	XLOC_021793	11	-	3.10253093621755e-14	1.38711926382799
3	32450484	32493294	XLOC_018307	11	+	3.79823839968614e-14	3.26024337791991
2	75929879	76083892	XLOC_015933	11	+	3.80764447260122e-14	-1.44470101490183
2	74279280	74295720	XLOC_017419	7	-	4.05857002589896e-14	-5.57343598668293
10	40910547	40998561	XLOC_003325	11	+	4.06123857205947e-14	-3.01491694681345
15	8850834	8983053	XLOC_011625	11	-	4.07069731520167e-14	1.87236158233289
1	33146523	33196046	XLOC_000184	11	+	4.73238675929847e-14	1.77369864405144
AEMK02000479.1	801	28572	XLOC_033557	11	-	5.08467075440898e-14	4.03883266995711
1	138341140	138511320	XLOC_000746	11	+	5.41417464289275e-14	1.28812331343753
16	34262412	34274223	XLOC_012520	11	+	5.41417464289275e-14	3.49941541083978
3	76935844	76970515	XLOC_019777	11	-	5.51703583589628e-14	-1.68426480242976
18	23019746	23036497	XLOC_014266	11	+	5.78356723213969e-14	5.08878272024085
AEMK02000479.1	29324	37558	XLOC_033556	11	+	6.41236068207978e-14	3.67649946452413
1	250418138	250540505	XLOC_002816	11	-	6.90460794290005e-14	3.3858755142993
6	157749916	157813115	XLOC_026806	11	-	7.3521782440133e-14	2.22508290099988
12	51480489	51496516	XLOC_005400	11	+	7.61299867089142e-14	3.39313208746995
14	87743387	87891780	XLOC_009392	11	+	8.00798627046432e-14	3.29126572821084
6	82528974	82594562	XLOC_026368	11	-	8.00798627046432e-14	1.48772297768815
2	151571189	151634224	XLOC_016479	11	+	1.09980300566534e-13	1.98331066211601
12	21857284	21874199	XLOC_005099	11	+	1.13534130329047e-13	-1.53020849373316
2	144301191	144778090	XLOC_016420	11	+	1.17857077399917e-13	1.3133580462644
6	85212109	85224505	XLOC_026405	11	-	1.22535413429197e-13	3.78333471781243
17	46783776	46847500	XLOC_013413	11	+	1.25366691532645e-13	1.66390377042596
18	29027810	29285483	XLOC_014809	11	-	1.31492461974379e-13	2.19714848862905
14	74335212	74733834	XLOC_009330	11	+	1.68262399972101e-13	-2.77431262744474
2	69224976	69267971	XLOC_015798	11	+	1.9839478803119e-13	2.83456727202298
5	15586908	15646060	XLOC_023166	11	-	2.01884122627728e-13	-1.4196386043264
1	163055151	163103505	XLOC_002356	8	-	2.07454866537669e-13	5.62029782112369
X	108471405	108612875	XLOC_035673	11	-	2.30886777090567e-13	-1.70624498201103
12	745115	747278	XLOC_004750	9	+	2.59054933124191e-13	3.09514156899704
3	117609003	117650481	XLOC_018941	11	+	3.25429044130336e-13	-1.85292625220052
X	125158076	125209072	XLOC_035799	11	-	3.64117944442857e-13	1.4159674551197
8	131634190	131701255	XLOC_029775	11	+	4.22879491415338e-13	2.51621344486603
4	109495185	109600834	XLOC_020952	11	+	5.88301911283442e-13	-1.34649719347491
12	52169010	52229462	XLOC_005421	11	+	6.43088559522232e-13	1.19470572922276
7	90955526	91055913	XLOC_027775	11	+	6.65320552347515e-13	-2.10601992586978
7	91109454	91133202	XLOC_028955	7	-	7.24792835355162e-13	-6.3618054100799
10	22958864	22981486	XLOC_003640	11	-	7.26043887462197e-13	2.27192801083519
16	44972725	45564226	XLOC_012573	11	+	7.26043887462197e-13	-1.83339093204114
15	107127599	107167685	XLOC_011280	11	+	8.21301946079402e-13	-1.91166757598972
1	8453282	8555649	XLOC_001600	11	-	1.01582998515768e-12	1.8530990021862
1	256545162	256782510	XLOC_001372	8	+	1.05533101800894e-12	8.53786285342479
1	162076949	162145116	XLOC_002352	11	-	1.06612072281974e-12	-1.21966808314347
1	264241950	264275690	XLOC_002923	11	-	1.07803985336379e-12	2.72130509815748
14	49907683	49917471	XLOC_010147	10	-	1.09780898662342e-12	3.25493672680964
5	17358041	17367407	XLOC_022267	11	+	1.11835712063594e-12	2.61514616934895
6	108859769	108997372	XLOC_025116	11	+	1.27296582195623e-12	-1.28980438730264
9	70678361	71310252	XLOC_031059	10	+	1.27922628848631e-12	-4.97830869331335
5	8986053	9007462	XLOC_022139	11	+	1.45509603466329e-12	3.04992101966332
7	31222486	31297939	XLOC_027271	11	+	1.66137657828262e-12	-1.2206500467457
10	931701	942279	XLOC_003523	11	-	1.84528302622445e-12	1.51756328189041
17	62596940	62608948	XLOC_014021	7	-	1.84528302622445e-12	3.09364538529103
10	10156794	10216175	XLOC_003086	11	+	2.08212062340185e-12	2.19030624349719
4	97704808	97730116	XLOC_021712	10	-	2.26622245578266e-12	2.99959038947596
12	22466380	22562319	XLOC_005115	11	+	2.28098469842862e-12	1.26601671348519
2	56892192	56978010	XLOC_017094	11	-	2.50095211615411e-12	-2.03646829270282
17	62420545	62436775	XLOC_014014	6	-	2.64283474494333e-12	5.98965674194185
15	96593069	96855773	XLOC_012078	6	-	2.97320624526326e-12	-7.29565399068051
1	238677761	238826436	XLOC_002757	11	-	3.24641602846626e-12	3.22821289235662
X	70334543	70432987	XLOC_034767	10	+	4.06544924528468e-12	4.98687668346066
12	45760696	45767756	XLOC_005348	11	+	4.69174102345868e-12	1.3556635696165
8	1583172	1619038	XLOC_029161	11	+	5.69204263741839e-12	1.79463117780817
2	26579331	26784067	XLOC_015387	11	+	6.07113573107125e-12	2.97456657014724
14	61305821	61361644	XLOC_009256	11	+	6.27712476531763e-12	3.91574383362142
7	77112099	77112826	XLOC_028799	9	-	7.05921782442149e-12	3.36056053282635
15	134952198	134967428	XLOC_011498	8	+	7.28232757433012e-12	-3.05819369789763
6	149747859	149971847	XLOC_025247	9	+	8.02819210867634e-12	6.92998218437125
13	66350605	66416831	XLOC_006760	11	+	1.26096529989834e-11	1.57625919410908
3	17817567	17858086	XLOC_019247	11	-	1.26096529989834e-11	1.38110282824917
6	4806013	5684863	XLOC_025482	10	-	1.38512381630521e-11	-6.20172561690244
9	561667	703466	XLOC_030485	11	+	1.40458338321445e-11	-2.35320948783968
AEMK02000496.1	231896	264547	XLOC_033591	11	-	1.41612249989671e-11	-3.81498885390392
4	124367735	124600581	XLOC_021041	10	+	1.44655300013007e-11	3.51857813131608
8	110377822	110386175	XLOC_029651	11	+	1.86347298097664e-11	-2.17050677742159
Y	4600240	4667658	XLOC_035832	11	+	1.99156350998745e-11	-1.07009964536102
4	77399237	77429016	XLOC_020531	7	+	2.12640707863808e-11	-3.46184815993984
12	43543191	43549963	XLOC_005314	11	+	2.15329713945645e-11	1.36896289894233
4	75786098	75904235	XLOC_021484	11	-	2.23451094176595e-11	2.58265081879867
AEMK02000452.1	660879	799627	XLOC_033357	11	+	2.44645571400038e-11	-1.09968216045128
2	8115255	8130048	XLOC_016673	11	-	2.48689754280338e-11	1.37349826916972
1	162175281	162308754	XLOC_000842	11	+	2.59499522287517e-11	-1.60549966450516
16	27388929	27446316	XLOC_012831	9	-	2.75522381047499e-11	6.20970482959726
6	108115885	108227744	XLOC_025111	11	+	3.43892729523557e-11	2.67410938589635
9	85996280	86033388	XLOC_031141	11	+	3.45230279637954e-11	-1.91703942057331
7	23873050	23885551	XLOC_028274	11	-	3.55481402778068e-11	2.26313024782518
5	42642895	42867448	XLOC_022520	9	+	3.98583895932758e-11	6.84498585900787
3	97387905	97567710	XLOC_019898	11	-	4.0299842837878e-11	2.50670101095175
6	85010745	85030723	XLOC_024958	11	+	4.30055213814023e-11	2.06185750036573
5	18216541	18222833	XLOC_022276	8	+	4.52369223805565e-11	-4.65541755769785
4	89870368	89913313	XLOC_020642	11	+	4.53129087472785e-11	-1.51902032508834
17	62459101	62506473	XLOC_014015	5	-	4.85060464906328e-11	7.55918676663189
8	18807731	18914068	XLOC_029912	11	-	5.12696811456645e-11	-1.31618848793962
16	37296594	37305877	XLOC_012889	11	-	5.17112619087965e-11	-1.41895391724642
5	61996548	62025832	XLOC_022632	11	+	5.17112619087965e-11	-1.22486621850498
2	75437200	75457061	XLOC_017445	11	-	5.52166030537162e-11	-1.53797329253605
5	22885433	22897508	XLOC_023321	11	-	5.52781408732599e-11	-2.07303618345497
11	52149228	52152290	XLOC_004620	6	-	5.96369884139708e-11	7.78740745254957
13	140829641	140836363	XLOC_008362	11	-	6.00357118126568e-11	3.04356288895901
16	65715546	65814760	XLOC_012653	11	+	6.31126112620434e-11	-1.65739199844029
5	62505746	62523992	XLOC_023563	11	-	7.2328650374208e-11	1.1928033556628
2	74487412	74496940	XLOC_015900	4	+	8.33810687991746e-11	7.87368913015844
9	66837803	67117315	XLOC_031025	11	+	8.33810687991746e-11	1.13743218216023
3	25393190	25422556	XLOC_019324	10	-	8.51311541953185e-11	-3.87462495893112
7	91247655	91308561	XLOC_027780	11	+	8.51549388238404e-11	-1.82215254637144
12	18881436	18895957	XLOC_004995	9	+	8.54247468575912e-11	4.93757388704035
2	49242733	49691772	XLOC_015497	11	+	8.54247468575912e-11	-1.26227752851046
3	58862965	58919811	XLOC_018575	11	+	1.00941421258887e-10	1.2409143537038
9	19612016	19734700	XLOC_031789	11	-	1.04169989015676e-10	1.70898660880522
6	48709063	48713338	XLOC_025826	11	-	1.09544309235822e-10	1.54164005785523
18	11416063	11462137	XLOC_014698	9	-	1.22936659155771e-10	-3.08474710907709
2	8287848	8290402	XLOC_015200	11	+	1.22936659155771e-10	3.0239859673709
4	56005614	56015485	XLOC_020438	11	+	1.35063319878523e-10	3.81060967664135
9	133288290	133351167	XLOC_031438	11	+	1.47632452001753e-10	5.82819624679439
3	37460880	37511876	XLOC_018326	8	+	1.50389211350971e-10	-5.21123136328315
7	36545742	36560313	XLOC_027327	5	+	1.7419267038172e-10	10.3112472722247
3	9960610	9974441	XLOC_018106	11	+	1.79410867540221e-10	-2.60397774416385
9	87449659	87842853	XLOC_031145	11	+	1.80210139969308e-10	3.51014152524783
9	65073727	65154888	XLOC_032091	11	-	1.83388432901837e-10	-1.42063120400677
6	74651796	74668434	XLOC_024814	11	+	2.09357861021887e-10	1.17350574403307
6	85321965	85350793	XLOC_024962	11	+	2.16998231223888e-10	1.52002999558978
18	37587485	37626192	XLOC_014400	11	+	2.18804200218844e-10	1.96665252502441
9	25917949	25983067	XLOC_031822	11	-	2.25952322984838e-10	-1.94925566656549
6	82186309	82226515	XLOC_024888	11	+	2.4007285032243e-10	-1.22282238636574
X	34522908	34661005	XLOC_034500	10	+	2.44097495386526e-10	-3.19940085448549
9	45902049	45950115	XLOC_030858	11	+	2.61000204000381e-10	-2.01198188659098
11	78293724	78404120	XLOC_004314	11	+	2.67699691017352e-10	-1.19517538148474
13	138595897	138681601	XLOC_008347	11	-	2.72869729716815e-10	-1.44762648628966
5	87549431	87579676	XLOC_023779	9	-	2.95124415393063e-10	5.58572154399597
8	80674999	81024501	XLOC_030210	11	-	3.11277930438694e-10	-1.84167740401146
6	50461379	50478437	XLOC_025868	11	-	3.13155693703579e-10	-1.44782837666647
3	32350905	32394352	XLOC_018306	5	+	3.28067734454716e-10	5.82464425765239
1	248604821	248609718	XLOC_002802	11	-	3.5509429963501e-10	-1.77018689751749
15	55490467	55508461	XLOC_010999	11	+	3.59165897666392e-10	1.89446412626737
14	73538089	73661463	XLOC_009324	11	+	3.70909046689427e-10	3.27404449837953
15	138475665	138484947	XLOC_011541	11	+	3.90567901937154e-10	-2.91017928783678
13	34465046	34544144	XLOC_006659	10	+	3.96831580635879e-10	4.50175114079148
1	246142867	246278402	XLOC_002792	11	-	4.09519320724357e-10	1.2832740722157
18	47298299	47491246	XLOC_014472	11	+	4.14966736830205e-10	1.51118155516412
8	75770346	75890248	XLOC_030183	11	-	4.14966736830205e-10	1.52640486359343
5	14102010	14177589	XLOC_022222	11	+	4.44747236233196e-10	2.83824877113034
1	207347009	207496205	XLOC_001122	11	+	4.50163303600671e-10	-1.49487515428022
4	89242208	89262159	XLOC_021575	11	-	4.58045358842985e-10	1.187460057692
15	17544778	17919559	XLOC_011687	11	-	4.69601837485657e-10	-1.14014802702944
6	64966686	65012580	XLOC_024724	9	+	4.69601837485657e-10	6.12600658704395
15	131449441	131462513	XLOC_012283	7	-	4.72274492787327e-10	2.92689782445608
9	90766786	90807292	XLOC_032222	11	-	4.74954930002089e-10	-1.06175845428032
3	18282589	18299479	XLOC_019259	11	-	5.03788800355193e-10	1.14776924262328
6	83318410	83329669	XLOC_026374	11	-	5.20102468735261e-10	2.21210221176029
5	46029675	46222916	XLOC_023439	11	-	5.32197808452767e-10	-2.42861309637893
7	13845941	13901253	XLOC_027054	11	+	5.32382587427476e-10	-1.17798564694733
8	344323	378381	XLOC_029136	8	+	5.83697618742002e-10	-3.88881443318704
2	7976394	7992361	XLOC_016667	4	-	5.86815515369332e-10	7.88654055669887
15	75283897	75346928	XLOC_011077	10	+	6.0370548192842e-10	-3.23307639052716
18	7606286	7612584	XLOC_014640	6	-	7.03610217655526e-10	-5.18294176438902
5	34003136	34054031	XLOC_022475	11	+	7.23870036543051e-10	-1.18536743844926
6	72556229	72599242	XLOC_026276	11	-	7.70032908635235e-10	-1.54435115233213
17	40105172	40172027	XLOC_013840	11	-	8.23979683835359e-10	-1.207240131508
7	1987772	2131627	XLOC_028058	11	-	8.96798780278333e-10	-2.55355749350548
6	68589122	68609996	XLOC_026235	11	-	9.06626752254978e-10	4.15520078830633
13	207103417	207115909	XLOC_008726	11	-	9.86575298876624e-10	1.29197862763659
14	7948654	7961629	XLOC_009797	8	-	9.87976388224166e-10	-6.66578608832916
6	92430204	92432137	XLOC_026494	11	-	1.03216298907718e-09	3.31164785981499
9	5473108	5485128	XLOC_031642	11	-	1.08874796502398e-09	3.24266759326616
5	21331467	21356183	XLOC_022379	11	+	1.14883453256638e-09	-1.01570683723723
15	132104409	132109308	XLOC_012289	4	-	1.20168188772473e-09	6.07510348168452
5	93302632	93309678	XLOC_022942	11	+	1.23504590010198e-09	1.33531771782487
6	79850183	79921097	XLOC_026342	10	-	1.2474582700306e-09	-2.65330353147479
8	88590087	88690589	XLOC_029581	11	+	1.26685964936544e-09	-1.53584222369305
1	139494120	139624609	XLOC_000751	11	+	1.45013851713341e-09	2.46120051909938
7	29723787	29753922	XLOC_027247	11	+	1.51136392139109e-09	2.02714372268104
12	51129617	51198311	XLOC_006219	11	-	1.51978025325842e-09	1.27366657371684
5	64318925	64335527	XLOC_022685	11	+	1.53868914452306e-09	1.12343876285808
5	90131303	90221399	XLOC_022896	11	+	1.56449767094816e-09	2.334418563645
8	2312307	2321537	XLOC_029845	4	-	1.56449767094816e-09	9.53118632724769
9	41639518	41839255	XLOC_030816	11	+	1.79915148205811e-09	2.79126006363249
11	5985726	6000742	XLOC_004401	11	-	1.85351255590928e-09	1.45261536892915
2	131016119	131109371	XLOC_016292	11	+	1.85974679620546e-09	-1.2080888667451
7	41340432	41426343	XLOC_028488	11	-	1.92919273218283e-09	-1.27774856380012
9	67400726	67405378	XLOC_032117	11	-	1.94494279846621e-09	1.95282041743718
6	3041142	3060685	XLOC_025458	11	-	1.94935394321919e-09	1.60525533431999
13	91376629	91388503	XLOC_008085	11	-	1.97966087031831e-09	1.12887889065724
18	43131499	43509597	XLOC_014902	11	-	2.3028683783628e-09	1.35658896148166
4	89701358	89729918	XLOC_021586	11	-	2.64201876012975e-09	1.25773627612787
3	31376509	31445641	XLOC_018285	11	+	2.65272557182106e-09	-1.0860612026439
5	2873423	2947785	XLOC_023017	11	-	2.74988444722926e-09	1.01459833311122
7	77152566	77236203	XLOC_028801	11	-	2.76495084506563e-09	2.49926071192724
15	65431110	65681218	XLOC_011037	11	+	2.90956849820942e-09	-2.08857103518006
9	129527708	129581169	XLOC_032459	9	-	3.10698178733126e-09	4.29954630287778
12	11996141	12089466	XLOC_004905	10	+	3.17656853929329e-09	4.0127685299152
13	207420218	207423586	XLOC_008734	6	-	3.18011353232925e-09	5.66411017660535
5	61703679	61715518	XLOC_022625	5	+	3.33431425442045e-09	8.57207081976824
5	4152071	4195613	XLOC_022071	11	+	3.5646328005918e-09	1.60974962552995
6	36342805	36365773	XLOC_024167	11	+	3.76992814978421e-09	1.3198522763563
4	88097537	88130418	XLOC_020617	9	+	3.80069023190067e-09	5.58074816941898
12	5535249	5539721	XLOC_004850	11	+	3.84898319196161e-09	-1.90477792297868
5	59807070	59962008	XLOC_022601	11	+	3.97677270407313e-09	-1.06931366505359
17	24863607	25188204	XLOC_013684	11	-	3.98856187145158e-09	-1.08845032870484
2	2200243	2261935	XLOC_016546	11	-	3.99337077873812e-09	-2.37331816710097
18	11533182	11666127	XLOC_014162	11	+	4.10778962757618e-09	-1.39796523458291
6	163066160	163216478	XLOC_025326	11	+	4.21109727965465e-09	-2.07983369609782
17	51032082	51144696	XLOC_013941	11	-	4.30087276672508e-09	2.78832212455555
3	101753181	101820073	XLOC_018823	11	+	4.30087276672508e-09	-1.00983764749642
5	48631896	48707133	XLOC_023453	11	-	4.30446748578498e-09	1.2198030438377
2	150260182	150423214	XLOC_016453	11	+	4.44468077741249e-09	2.52844185233343
9	102694569	102795942	XLOC_031215	11	+	4.55868562057721e-09	1.33937212767364
14	124400188	124403024	XLOC_009631	10	+	4.56274990240295e-09	4.07518306925555
12	20893712	20937979	XLOC_005055	11	+	4.57378469310381e-09	-1.24646414893841
2	71570050	71613385	XLOC_017382	11	-	4.85297327114205e-09	1.07656843371631
5	34656459	34794359	XLOC_023385	8	-	4.87881885700521e-09	6.8306382219616
1	273022052	273066914	XLOC_001519	11	+	5.20036652474023e-09	-1.05080574454127
X	12659512	12710405	XLOC_034409	11	+	5.58206211623874e-09	-2.70008203480715
2	84996260	85243761	XLOC_016069	11	+	5.6070304532166e-09	-2.31334707049127
13	29383302	29387881	XLOC_006579	11	+	6.02652003949779e-09	1.48906090840416
8	119429228	119754650	XLOC_029699	11	+	6.09846741938364e-09	1.2105919565463
15	139570833	139591638	XLOC_011560	11	+	6.3953369415875e-09	1.82073162971031
18	45953548	45985797	XLOC_014459	7	+	6.98616219936088e-09	7.35010782753772
1	139450944	139492015	XLOC_000750	9	+	7.26922053471275e-09	4.69069677514799
15	54538584	54726159	XLOC_011862	11	-	7.63959988806665e-09	1.25982996897291
5	6604282	6654438	XLOC_023057	11	-	7.89904171969834e-09	-1.21159086722177
2	89957681	90263803	XLOC_017612	11	-	8.2972760753422e-09	-2.34396598803414
8	113824510	113946000	XLOC_029673	11	+	8.2972760753422e-09	-1.11178448211618
12	47691250	47715785	XLOC_006149	11	-	8.36159031761135e-09	1.18802521899016
13	18860740	18865983	XLOC_006474	11	+	8.84701958797789e-09	-2.45196641545237
5	77645162	77797915	XLOC_022764	11	+	8.85818063023068e-09	-1.18218049188022
7	112268300	112519208	XLOC_029063	11	-	9.23345162582694e-09	2.34060961514453
5	64420178	64459820	XLOC_023605	11	-	9.92094345218583e-09	-2.11088052582594
2	12250149	12260985	XLOC_016766	11	-	9.97969275378336e-09	-2.58208350607441
13	122958344	123058620	XLOC_008225	8	-	1.02309607946279e-08	-4.8467639995347
12	26791666	26811574	XLOC_005193	7	+	1.10876894849111e-08	7.95719631672891
14	74937947	74970066	XLOC_010347	11	-	1.10876894849111e-08	-1.07862458898746
4	97860915	97894329	XLOC_020820	8	+	1.11922420804558e-08	7.02976866988828
7	25133493	25138086	XLOC_028315	11	-	1.12021273325549e-08	1.07272340181473
8	131969370	132023075	XLOC_029777	11	+	1.12316957538471e-08	-3.82254861846895
7	23713256	23716096	XLOC_028266	7	-	1.19187260095598e-08	2.96087699782563
14	59367742	59388788	XLOC_009234	11	+	1.20630864902394e-08	-1.60587882693146
3	53831352	53899298	XLOC_018503	11	+	1.26426812136823e-08	-1.6609119989227
16	71357936	71381077	XLOC_012676	7	+	1.29615301958924e-08	-4.73644592222545
2	139632853	139751354	XLOC_017828	9	-	1.34673019248559e-08	2.95836611973074
7	20037223	20356954	XLOC_027082	6	+	1.37335752929691e-08	-6.29160487628126
6	83068691	83228778	XLOC_024909	11	+	1.38126037488607e-08	-1.19741347891931
7	42217996	42332808	XLOC_027390	11	+	1.39861618373081e-08	1.43794468691551
1	268386510	268402517	XLOC_002949	11	-	1.49345110407631e-08	1.09773458808832
2	7606104	7619279	XLOC_016656	5	-	1.55360263136207e-08	5.41701956538953
5	66382418	66390019	XLOC_022699	7	+	1.59655633689507e-08	-2.02038259127486
2	126528300	126547820	XLOC_017761	7	-	1.88305223222426e-08	-6.09743316175376
10	23275265	23360163	XLOC_003187	11	+	2.31811339517989e-08	-1.69020363051336
18	45807564	45815150	XLOC_014454	11	+	2.33189448229944e-08	2.86886497778733
2	143877339	143891285	XLOC_017892	9	-	2.56382798115823e-08	4.01998834137555
2	70730333	70751869	XLOC_015831	11	+	2.58977995827628e-08	1.28555114711535
15	31778584	31790452	XLOC_011744	11	-	2.64035392568209e-08	-2.31373614984716
15	117658161	117732209	XLOC_012194	10	-	2.64338912783014e-08	3.82813364063873
13	28893929	28945196	XLOC_007694	10	-	2.64859677220525e-08	3.31719681385774
13	14610628	14637187	XLOC_006448	11	+	2.66026666643265e-08	3.23471147781005
14	74850894	74891528	XLOC_009331	11	+	2.66186110986922e-08	-2.49428945620667
7	67493996	67631449	XLOC_028696	11	-	2.75480400201022e-08	1.33556767260444
2	28801161	28828378	XLOC_015399	8	+	2.83471759647262e-08	8.2599722734161
7	74761606	74772081	XLOC_028724	9	-	2.91430190711309e-08	2.42074716336181
4	39492305	39967652	XLOC_021319	8	-	2.96288319351246e-08	6.81845350661324
2	77607186	77644587	XLOC_017504	11	-	2.97632049506124e-08	-1.39565394439414
12	51986551	51996446	XLOC_005416	8	+	2.99888833330424e-08	-3.36031249042717
9	7766672	7826513	XLOC_030617	9	+	2.99899149049215e-08	-3.26266063635957
1	72552767	72763556	XLOC_000344	11	+	3.01491945602126e-08	-1.00809917343911
1	273703959	273797622	XLOC_001533	11	+	3.14974669610933e-08	1.20012202662566
2	1133503	1136531	XLOC_016519	7	-	3.23259623619942e-08	2.79914579433735
5	6211741	6239811	XLOC_023050	11	-	3.4802413960247e-08	-1.30285355927973
14	61422263	61566555	XLOC_010268	11	-	3.57230526935898e-08	3.14217037249303
13	131661363	131668499	XLOC_007169	11	+	3.90629252553951e-08	1.5160227585105
2	75510251	75540834	XLOC_015925	11	+	4.05306851279245e-08	2.62420912724061
2	72138752	72206463	XLOC_017388	11	-	4.16232381148844e-08	-1.57029116424694
1	97408540	97511880	XLOC_001999	11	-	4.25794501942214e-08	-1.08396086306521
6	167919641	167940844	XLOC_026915	9	-	4.32490461470708e-08	4.53523403281844
1	95625800	95727801	XLOC_001987	10	-	4.45251583030718e-08	4.85847067916173
13	124955029	125028432	XLOC_008259	11	-	4.7324967137772e-08	2.55140057925601
16	27126351	27422621	XLOC_012458	8	+	4.85324761850194e-08	-4.04280451783105
15	115511527	115677776	XLOC_012187	11	-	4.89747958198259e-08	1.23878108014942
17	40020105	40099014	XLOC_013839	11	-	4.909481740204e-08	1.93220662322538
12	12882211	13268772	XLOC_004906	11	+	4.96386456324081e-08	-1.299322449246
4	90680980	90699040	XLOC_021598	10	-	5.05060102798982e-08	4.67377998503491
6	44794253	44809960	XLOC_024233	10	+	5.57560810708347e-08	3.85992259375292
2	65954243	66056571	XLOC_017253	11	-	5.72634904847566e-08	-1.47635488489954
11	51493975	51560303	XLOC_004203	11	+	5.8705122705297e-08	-1.18605226241487
6	42335466	42414835	XLOC_024196	11	+	6.12489171519239e-08	1.10759634320343
12	25426078	25444517	XLOC_005177	11	+	6.45699911549982e-08	1.50157254663121
15	86603410	86616846	XLOC_012032	10	-	6.45699911549982e-08	2.30395916407745
12	18893201	18900649	XLOC_005819	11	-	6.61369943000092e-08	-1.56692358266254
6	37625194	37669628	XLOC_025691	11	-	6.61440959335679e-08	-2.82222563356379
17	37159932	37178067	XLOC_013810	11	-	7.1715572530707e-08	3.12145167910842
6	88256148	88286558	XLOC_026441	8	-	7.37357669820795e-08	-6.67981849688611
13	69594223	69724056	XLOC_007951	9	-	7.49834486801652e-08	-3.65014061886636
14	140736707	140898726	XLOC_009722	11	+	7.49834486801652e-08	-1.42513449152341
2	143475941	143501748	XLOC_017887	8	-	8.1867136475292e-08	5.13358987495165
12	54740643	54751203	XLOC_006297	11	-	8.69117580997435e-08	2.92940601586675
12	5360727	5364569	XLOC_004839	7	+	9.20853726332866e-08	-2.9366267811853
15	131673063	131677139	XLOC_011450	11	+	9.20853726332866e-08	3.15490935765218
18	45816766	45818900	XLOC_014458	8	+	9.20853726332866e-08	7.46826493269941
2	66329041	66347719	XLOC_015742	11	+	9.20853726332866e-08	-1.11417108606263
15	131689293	131721656	XLOC_011451	5	+	9.29346974218484e-08	5.39668880714561
AEMK02000452.1	1806064	1820339	XLOC_033375	11	+	9.3328045195772e-08	1.88762826340613
10	16913014	16923468	XLOC_003156	11	+	9.51319311221088e-08	-1.21266305122801
3	58960939	59001395	XLOC_019657	11	-	9.68966309556139e-08	3.1738210744363
5	47728987	47848475	XLOC_023450	11	-	1.00297872379417e-07	-1.41874856851921
6	47172646	47210568	XLOC_024291	11	+	1.00435745415195e-07	2.86595514250328
AEMK02000682.1	799524	808873	XLOC_034232	11	-	1.03949882540239e-07	1.38096360535821
6	48888930	48939456	XLOC_025831	11	-	1.04555454528031e-07	1.15370994535379
14	106744137	106793668	XLOC_010534	11	-	1.05122941852468e-07	-1.82958950936193
X	84519004	84527734	XLOC_034818	11	+	1.06161986584806e-07	2.66515478617887
18	40485923	40532730	XLOC_014883	11	-	1.0639033581228e-07	-1.02789354827646
13	196913327	196916728	XLOC_007462	6	+	1.08867196092373e-07	-6.65286854219604
13	182209611	182228679	XLOC_008562	11	-	1.09821367508551e-07	1.56810533223916
5	39545742	39744655	XLOC_023408	11	-	1.10503347958892e-07	1.06133751263807
12	52925699	52932642	XLOC_005446	11	+	1.1065657619533e-07	-2.64537607754211
6	137786485	138010411	XLOC_025205	8	+	1.15351132430413e-07	7.73830453254381
7	24825010	24830844	XLOC_027221	11	+	1.15351132430413e-07	1.4328778396279
X	39025967	39144390	XLOC_035252	11	-	1.16448448649984e-07	-1.61808711599446
12	4655346	4730371	XLOC_005668	3	-	1.1897597168056e-07	10.4054797802577
2	9734662	9750873	XLOC_015242	11	+	1.20356437833316e-07	2.20631040743759
6	27867299	27904076	XLOC_024118	11	+	1.20356437833316e-07	1.63433924811507
2	80118497	80141566	XLOC_016006	11	+	1.2073357817962e-07	3.59678001521459
8	11011341	11045870	XLOC_029219	9	+	1.22728998125633e-07	-3.66478938794491
1	264030524	264195963	XLOC_002922	11	-	1.23713284665852e-07	1.31770665549085
8	110390470	110395774	XLOC_029652	11	+	1.24303442750982e-07	-2.39896426955029
18	7635863	7696828	XLOC_014121	11	+	1.29513417494816e-07	-1.63029652064871
5	61583839	61596995	XLOC_022623	9	+	1.31860176669437e-07	6.03157524729307
5	93251978	93347998	XLOC_023812	11	-	1.419945916561e-07	1.9398801890673
6	94821349	94864101	XLOC_026517	9	-	1.45386070285206e-07	5.34705533751039
3	126738802	126773220	XLOC_018977	11	+	1.46046339557311e-07	1.00247347810079
6	52647370	52661476	XLOC_025924	11	-	1.4705428259225e-07	1.5110320693155
4	1322080	1331771	XLOC_021151	11	-	1.51200129206868e-07	-2.19374767510477
6	30058594	30087031	XLOC_025662	10	-	1.53743597421831e-07	2.87080989639068
4	111391621	111467795	XLOC_021883	11	-	1.56280628985531e-07	1.511345184214
4	94780300	94798588	XLOC_021669	11	-	1.57585114966464e-07	-1.01778950534517
1	74626671	74760325	XLOC_000355	11	+	1.65530090138672e-07	1.13498475231341
2	81372438	81390232	XLOC_016023	11	+	1.68906869987596e-07	-1.02366104643704
3	97404145	97410844	XLOC_019900	11	-	1.75503669578579e-07	2.74862494135574
10	50357328	50365831	XLOC_003835	11	-	1.83629748000943e-07	2.99338955082401
7	7806947	7981837	XLOC_028103	11	-	1.84112533499841e-07	1.2087830008696
17	47043739	47072245	XLOC_013893	11	-	1.87487284917351e-07	-1.95106312480035
8	19201351	19238497	XLOC_029252	11	+	1.89908703307616e-07	-1.03322869815873
8	118604958	118685168	XLOC_029694	11	+	2.02530195910469e-07	-1.52371580140512
1	190624750	190714756	XLOC_001023	11	+	2.26747203437599e-07	-1.13259251874951
14	11216650	11293411	XLOC_008820	7	+	2.27876232314163e-07	6.11180180731191
14	108886005	108986707	XLOC_009527	11	+	2.31170173118386e-07	-1.2135992840595
AEMK02000150.1	13881	30280	XLOC_032574	7	-	2.33852325480387e-07	3.04050574083021
9	136496364	136571220	XLOC_032508	11	-	2.35366072890971e-07	1.68498971255874
6	63695169	63700288	XLOC_024707	11	+	2.40574733314697e-07	-2.31479222845229
11	78511805	78518643	XLOC_004317	8	+	2.41488262215813e-07	-4.43512370554983
7	26860139	26989670	XLOC_028327	11	-	2.60619263323491e-07	-2.20547176061629
1	164656013	164736240	XLOC_000858	7	+	2.62733328861977e-07	-4.56391149387555
2	134502149	134595499	XLOC_017791	11	-	2.70377302212581e-07	-1.82960462690038
1	216656989	216682716	XLOC_002633	11	-	2.77418487193742e-07	-2.20260591054395
13	190273998	190286203	XLOC_008587	10	-	2.80137971702029e-07	2.91953172291172
11	67144959	67457548	XLOC_004265	10	+	2.8643337411956e-07	2.79137215229403
15	8845758	8850661	XLOC_011624	11	-	3.00084304731748e-07	3.3926507599739
2	1099910	1201620	XLOC_016518	11	-	3.01333753344396e-07	1.36030765027199
7	115356202	115365452	XLOC_027932	6	+	3.04359425703418e-07	-7.92411793288958
1	27379910	27600572	XLOC_000150	11	+	3.07201615172712e-07	-1.781282417638
17	4855055	4928664	XLOC_013109	11	+	3.16727843411001e-07	2.69377401413503
12	47327002	47500525	XLOC_005365	11	+	3.30022221672787e-07	-2.01758706245396
2	59363715	59367752	XLOC_015628	11	+	3.3029458685857e-07	1.97037691736617
13	90177535	90184081	XLOC_008076	11	-	3.35181967997817e-07	1.76811115898919
10	50365902	50458591	XLOC_003390	11	+	3.45447524612693e-07	2.0514267054559
15	64748763	65046535	XLOC_011903	11	-	3.52094734974063e-07	-2.03991632747699
4	55739148	56002693	XLOC_020437	9	+	3.93593986207639e-07	4.59729084178224
12	1190092	1193898	XLOC_004777	11	+	3.9713033813124e-07	2.37592946721718
3	121542274	121550216	XLOC_020063	8	-	4.0477988973782e-07	7.29815663302456
13	135467336	135590352	XLOC_007208	11	+	4.09868199933053e-07	-1.78048653749589
6	95695878	95702648	XLOC_026534	7	-	4.40039675067746e-07	5.13334074952394
2	9620628	9693419	XLOC_016710	11	-	4.51757597602467e-07	-1.02172902744994
4	14287251	14298109	XLOC_021216	11	-	4.63681017463519e-07	-1.31418390108671
1	166466230	166611187	XLOC_000871	10	+	4.75335532107275e-07	-4.12046683665599
8	135507175	135636837	XLOC_029794	8	+	4.94012556207962e-07	6.9069422720198
7	23540358	23558270	XLOC_028255	11	-	5.02265050505832e-07	-1.23049369429653
6	164282573	164297635	XLOC_025334	8	+	5.48466710153857e-07	6.38211524165701
4	103693025	103735614	XLOC_021794	11	-	5.56897820762473e-07	1.94054957524141
3	17978745	18007686	XLOC_018192	11	+	5.57490349784201e-07	1.0586485057375
9	27864251	27975041	XLOC_031841	11	-	5.60545227566948e-07	1.26564551301132
13	70757273	70830430	XLOC_007958	10	-	5.60910970011923e-07	4.02395181356298
3	49063502	49198850	XLOC_019572	11	-	5.73651439650839e-07	-1.10712278291715
14	72636881	72672960	XLOC_009313	7	+	5.77352234052305e-07	-4.28937118602144
8	38378797	38386567	XLOC_029337	7	+	5.8075858960882e-07	6.46942701830304
16	6384297	6441158	XLOC_012401	11	+	5.81345994758212e-07	2.27614374149359
18	46061610	46143002	XLOC_014924	11	-	6.0611056997909e-07	1.07821400014263
8	111765830	111858558	XLOC_030308	7	-	6.21115292861026e-07	-6.08030281685046
4	28722245	28731351	XLOC_020303	11	+	6.29661422425401e-07	1.31272958061641
12	18281710	18302483	XLOC_004985	8	+	6.33085841502682e-07	4.28799100086536
5	60523432	60776762	XLOC_023533	11	-	6.37511517707954e-07	-1.20933816624191
14	54920866	54991373	XLOC_010202	11	-	6.63175927543742e-07	-2.23708513180153
6	118453448	118753493	XLOC_025146	10	+	6.9439535929934e-07	3.06421069816442
1	77484135	77541356	XLOC_001922	11	-	7.49120478174764e-07	-2.38525867349567
4	129831377	129835426	XLOC_021102	6	+	7.49120478174764e-07	-4.54607707813387
14	123926033	124018487	XLOC_010644	11	-	7.51330630575856e-07	1.5643436042032
5	32762975	32860270	XLOC_023362	6	-	7.54756432839914e-07	4.65490230038809
X	124889643	124947241	XLOC_035048	11	+	7.55323081809413e-07	1.16626184950415
3	73492888	73497771	XLOC_019755	9	-	7.63419428024777e-07	2.56250139405687
1	51785216	52246665	XLOC_000255	9	+	8.02627947979706e-07	4.47869858980944
6	68954765	69211314	XLOC_026241	11	-	8.09783901643777e-07	-1.10388057252469
5	66853317	66911608	XLOC_022710	7	+	8.56492267942295e-07	6.60381320365586
7	24951494	24959390	XLOC_027223	11	+	8.56955132235875e-07	1.38743662869243
14	11773750	11826256	XLOC_009813	11	-	8.58748359047859e-07	1.64117368267952
2	116442139	116741975	XLOC_016216	11	+	8.64580712511772e-07	2.91599698588077
1	253412350	253555663	XLOC_001348	11	+	8.69699697919319e-07	1.39538021953308
1	27606053	27782750	XLOC_000151	9	+	8.92366337320387e-07	-3.0740101326511
2	81276786	81361657	XLOC_017551	11	-	9.01562963987317e-07	-3.0167725125495
6	50010512	50023571	XLOC_024363	8	+	9.01844082329176e-07	6.93535424159296
AEMK02000682.1	614083	616409	XLOC_034167	11	+	9.34752678145568e-07	1.29664428616407
4	129476421	129804203	XLOC_021101	11	+	9.52420946230817e-07	-1.66478352100251
4	18690113	19180149	XLOC_021244	11	-	9.90823316704566e-07	1.27280277851903
3	40596378	40599084	XLOC_018399	11	+	1.0117178152729e-06	3.89347701645796
12	6329130	6332909	XLOC_004867	4	+	1.02604559446432e-06	8.84680532930475
13	82947251	83036424	XLOC_008032	11	-	1.03436101158815e-06	1.17858314959254
7	9657359	9672638	XLOC_028107	11	-	1.04480738666925e-06	2.02982492541267
2	11293373	11405786	XLOC_015259	7	+	1.07026779808184e-06	5.55291892480697
X	124929721	124939965	XLOC_035791	11	-	1.08294291482408e-06	1.52812792579018
11	2543777	2640736	XLOC_003962	9	+	1.08959210123976e-06	-3.7800529831632
11	75599548	75633042	XLOC_004297	11	+	1.11744358194288e-06	-1.82321593802655
X	39208113	39235758	XLOC_035253	4	-	1.12647082289744e-06	-7.78304055315075
15	15599988	15609974	XLOC_011665	7	-	1.12880237373896e-06	1.95440653657382
3	4900569	5002194	XLOC_018014	11	+	1.14201730725978e-06	1.22734089224697
11	49807993	49886870	XLOC_004191	11	+	1.17217055099843e-06	-1.12806964697687
4	91118283	91126618	XLOC_021605	10	-	1.19544931314268e-06	4.24062465415832
4	93282123	93293294	XLOC_020716	11	+	1.20248203201735e-06	1.00206085195223
17	31953136	31977769	XLOC_013745	9	-	1.20792043149039e-06	5.08985526897492
14	6639460	6831145	XLOC_008789	11	+	1.26579780544934e-06	1.01719560269631
6	3159102	3211251	XLOC_023911	11	+	1.30983562102402e-06	2.02326957186404
AEMK02000467.1	23586	34384	XLOC_033515	7	-	1.32242125378615e-06	4.73374371441746
6	43080312	43086759	XLOC_025710	11	-	1.37481715070269e-06	-1.70309142651992
1	240107465	240496230	XLOC_002766	11	-	1.38581287462158e-06	4.03864458754281
1	222474519	222616964	XLOC_001179	11	+	1.43149472583872e-06	1.09629184841553
17	52935937	53072605	XLOC_013957	9	-	1.47792574851179e-06	5.92078473506679
X	63427544	63437285	XLOC_035462	11	-	1.50808960498495e-06	-2.05272444743101
9	67402473	67433905	XLOC_031034	11	+	1.51781451473778e-06	2.00788424806359
2	87210737	87315388	XLOC_016088	11	+	1.53729803237411e-06	1.60941310233081
2	150033549	150035599	XLOC_016451	11	+	1.54104492247598e-06	2.62054535572227
AEMK02000458.1	1454	9515	XLOC_033504	4	-	1.56721233356408e-06	6.62765289452364
15	135442421	135999255	XLOC_011501	11	+	1.59010219691858e-06	-1.57676777283012
6	81803880	81903971	XLOC_026361	9	-	1.5995770654029e-06	5.19598970911947
16	34600702	34702829	XLOC_012876	11	-	1.62559054199682e-06	1.13202470195702
X	46011387	46094817	XLOC_035315	11	-	1.62559054199682e-06	-1.68418788330601
18	6205511	6228967	XLOC_014595	11	-	1.75023270666949e-06	-2.34872633962584
17	32446777	32459398	XLOC_013249	11	+	1.88254264082636e-06	1.1619313299663
1	139730590	139804458	XLOC_002233	11	-	1.92010458178081e-06	1.06015505833582
9	90958077	91200043	XLOC_032224	9	-	1.92487039281906e-06	3.34502709055162
4	97375054	97400797	XLOC_020813	11	+	1.98624700157282e-06	-1.27311986396534
13	194745849	195235488	XLOC_008618	11	-	2.11545783627102e-06	-1.234427910975
12	50454062	50491164	XLOC_005394	11	+	2.22067598236878e-06	2.68266182314185
10	56174476	56430811	XLOC_003864	11	-	2.29572198066025e-06	-1.58897437260633
9	39666356	39734898	XLOC_030802	11	+	2.39403758649992e-06	2.95993576237001
15	124465960	124476086	XLOC_011403	7	+	2.42658944631873e-06	-2.40019034613624
11	68310250	68411263	XLOC_004675	7	-	2.47894594381726e-06	2.62293297173428
11	634376	634957	XLOC_003947	4	+	2.51676037152719e-06	-8.13497476391054
5	61922300	61940270	XLOC_022630	10	+	2.5770527579866e-06	-2.0113643572
13	204600304	204701926	XLOC_007515	11	+	2.67853449800127e-06	2.92591863030143
4	1450114	1455108	XLOC_020165	11	+	2.69321815707123e-06	1.9814084087452
7	8227417	8313895	XLOC_028106	6	-	2.69536267625965e-06	-5.35948143227038
10	50535027	50540150	XLOC_003837	8	-	2.73040455351964e-06	4.75992537774063
10	44107734	44226925	XLOC_003353	7	+	2.79407997350845e-06	5.84190179589035
4	36505516	36508650	XLOC_020354	7	+	2.85336520495765e-06	-3.47904021444107
6	163278944	163406859	XLOC_025327	7	+	2.85336520495765e-06	-5.96944183755527
4	89737760	89753315	XLOC_020638	11	+	2.88951533989054e-06	2.73571139196428
13	203203646	203242762	XLOC_007512	11	+	2.91880855225235e-06	-1.36352164599062
17	41354046	41432631	XLOC_013380	10	+	2.93335445419827e-06	2.31490330090266
7	47601990	47609642	XLOC_028540	10	-	3.03497866152052e-06	4.01195173134291
12	11857791	11875317	XLOC_004901	11	+	3.10630410733925e-06	1.4892569012268
1	265078395	265170979	XLOC_001409	11	+	3.12026051487844e-06	1.10478655029138
15	31305105	31502992	XLOC_011741	11	-	3.20136199665562e-06	1.00362871701881
2	7328316	7437340	XLOC_015181	11	+	3.22950796367147e-06	1.30846897666808
17	883321	917210	XLOC_013581	11	-	3.26599988675888e-06	-1.00402790355157
1	185508879	185604103	XLOC_000988	11	+	3.32334584408058e-06	-1.42482105256098
13	71031163	71366683	XLOC_006795	11	+	3.46517327629173e-06	1.23413042469508
14	81094402	81114725	XLOC_010377	11	-	3.56000709114733e-06	-2.31991717143175
3	22695372	22737586	XLOC_018231	11	+	3.61056204058873e-06	-1.06670597734612
5	49677773	50168627	XLOC_022553	10	+	3.62104325235503e-06	3.05453807401344
13	93352689	93363220	XLOC_006964	11	+	3.69072213285774e-06	1.59649736201479
14	111181223	111226890	XLOC_010576	8	-	3.8049741666862e-06	-2.71439163973504
10	53603018	53958285	XLOC_003415	11	+	3.90852487284269e-06	1.38089983629781
7	52410765	52556923	XLOC_028578	11	-	4.12619694644493e-06	1.15556468206548
4	94536919	94547591	XLOC_020739	11	+	4.12985327011535e-06	1.42953824747574
X	106135334	106192320	XLOC_034922	11	+	4.12985327011535e-06	-1.30137403207077
17	12506471	12565981	XLOC_013644	9	-	4.18524087206177e-06	4.86636809187865
1	107150160	107209046	XLOC_002040	11	-	4.25927051038263e-06	1.03697433798311
X	7910854	8043065	XLOC_035116	11	-	4.51604048324965e-06	2.0758186832213
15	15406756	15413132	XLOC_011657	9	-	4.54538428340976e-06	2.73453024653193
13	83075616	83079282	XLOC_006895	8	+	4.56335280136882e-06	2.64548877430195
6	159590201	159599094	XLOC_026828	11	-	4.59611685403717e-06	2.08679188956517
6	42612183	42665263	XLOC_024201	8	+	4.60900469902641e-06	7.67245530841635
16	32132852	32135215	XLOC_012506	11	+	4.69245002452328e-06	3.07674115491114
11	5619969	5795123	XLOC_004391	7	-	4.70086752202728e-06	4.23779050142744
15	92988350	93252181	XLOC_011184	10	+	4.94710783492232e-06	-3.54708211123405
1	94295836	94666547	XLOC_000448	9	+	4.94710783492232e-06	4.99100007362779
2	8282147	8287755	XLOC_015199	10	+	5.01592200641212e-06	3.97008939608898
13	196925706	196952269	XLOC_007464	11	+	5.07736190770228e-06	-1.02348075574636
7	91343987	91385910	XLOC_027781	11	+	5.15484541641863e-06	-2.1054830010794
X	42798927	42815647	XLOC_035281	11	-	5.20993283987285e-06	-1.78899524053474
1	50579714	50716381	XLOC_000252	11	+	5.40609926622854e-06	-1.22293455123474
4	38011780	38306964	XLOC_020366	11	+	5.40609926622854e-06	-1.75178819673833
11	19218397	19220627	XLOC_004114	11	+	5.58816961041272e-06	1.37461113261643
14	24394825	24722235	XLOC_008909	9	+	5.63492867327674e-06	-2.8645808192348
18	24974720	25039194	XLOC_014278	10	+	5.7448257172168e-06	-1.66759027561236
1	21742204	21763535	XLOC_000123	11	+	5.90006359473151e-06	-1.0150092006645
8	18914144	18922190	XLOC_029248	6	+	5.90424687633166e-06	-6.55244782661333
5	29695950	29863592	XLOC_022448	10	+	5.95155262951377e-06	2.73782055904941
12	34141648	34230580	XLOC_005992	11	-	6.01999669954921e-06	-2.45569106088438
3	40342959	40356138	XLOC_019460	11	-	6.08061354890197e-06	-1.21657217135813
2	142102457	142115196	XLOC_017858	11	-	6.40138107222001e-06	2.43469904957426
1	44301109	44374143	XLOC_001773	11	-	6.6346296043668e-06	1.62553471123844
2	82287154	82297856	XLOC_016040	10	+	6.85553858094547e-06	-3.37010255788225
2	72624954	72653117	XLOC_015867	11	+	6.87225906595395e-06	-1.43663542589648
15	140333928	140347481	XLOC_012368	11	-	6.96728611208217e-06	-1.3024190091226
13	28257398	28319243	XLOC_007688	11	-	7.22242811654073e-06	-1.11214374485742
6	157570835	157585542	XLOC_025279	11	+	7.28612686909758e-06	-1.87536947288793
12	26234811	26271561	XLOC_005182	11	+	7.29606177713355e-06	-1.7064132748861
3	11419085	11505417	XLOC_018133	11	+	7.36195986325934e-06	1.28355727602849
7	53472946	53485082	XLOC_027476	11	+	7.42585058575112e-06	2.26878600574225
1	235918467	236158244	XLOC_001230	11	+	7.46207326950214e-06	-1.94065637567402
12	20288305	20344127	XLOC_005854	11	-	7.56298950496231e-06	-1.43043288140761
13	40276898	40308008	XLOC_007836	7	-	7.56298950496231e-06	6.43452982501677
15	14088991	15062196	XLOC_011633	11	-	7.70223535507912e-06	2.13694556054493
5	22228041	22244086	XLOC_023307	9	-	7.73091869401095e-06	-2.17891226779969
12	52536737	52544706	XLOC_006249	6	-	7.79761827030299e-06	-5.49101763725803
9	89388547	89450696	XLOC_031146	9	+	7.79761827030299e-06	-4.05583524320493
1	145508658	145697008	XLOC_000772	11	+	7.79953934523019e-06	-2.25078852172737
16	32130796	32132555	XLOC_012505	10	+	7.79953934523019e-06	4.16916896334735
13	70094076	70183457	XLOC_007954	11	-	8.0065091037278e-06	1.31508617090093
18	16811160	16975814	XLOC_014197	7	+	8.06515960404719e-06	5.8667907113082
13	131578646	131613771	XLOC_008290	11	-	8.18930721845956e-06	2.79338235882113
8	120645101	120701439	XLOC_030363	11	-	8.19815719392858e-06	-1.0497814273186
9	123913172	123918871	XLOC_032431	11	-	8.20204276821956e-06	-1.41922156572199
12	142865	145818	XLOC_005572	7	-	8.23989140231779e-06	2.25183940699389
AEMK02000525.1	32397	168102	XLOC_033694	10	-	8.39869506934233e-06	3.7295513211034
4	107723403	107731638	XLOC_020936	11	+	8.50180628617464e-06	2.49334948644934
12	5409667	5429606	XLOC_004841	11	+	8.76183621835464e-06	2.67435630184024
2	68378929	68405864	XLOC_015776	11	+	9.27051459068984e-06	-1.66596761347752
2	103731563	103794698	XLOC_017668	11	-	9.64491103371779e-06	3.2065408195817
12	145550	152869	XLOC_004736	11	+	1.07861734626297e-05	1.95857931484081
X	56449418	56462311	XLOC_034678	9	+	1.12323100390956e-05	5.13481700404273
13	29033407	29055823	XLOC_006574	11	+	1.15673904838709e-05	2.01327780566773
3	97412242	97415860	XLOC_019902	11	-	1.1579726370438e-05	3.24356965820058
8	48020694	48277469	XLOC_029384	11	+	1.1579726370438e-05	-1.08423495137723
X	83213943	83218533	XLOC_035534	11	-	1.18044326833664e-05	2.38087993628799
8	101278914	101303606	XLOC_030274	8	-	1.1862494556463e-05	-3.58267200422286
18	55291378	55296117	XLOC_014527	10	+	1.23753033038191e-05	3.08295628407978
8	28043519	28080288	XLOC_029268	10	+	1.24295983272211e-05	2.30565918399234
12	23582304	23652015	XLOC_005906	11	-	1.24458424767597e-05	2.81005966085232
1	1578414	1579831	XLOC_001559	8	-	1.27503372572057e-05	-3.99057044172574
13	40223004	40255967	XLOC_007835	11	-	1.27571651279268e-05	-1.66275380536635
3	42456894	42649680	XLOC_018427	11	+	1.29282901148721e-05	-1.05180621048934
X	84321025	84355493	XLOC_034813	6	+	1.32848725350766e-05	-6.98409704589657
6	162964215	163011947	XLOC_025325	11	+	1.34336660486351e-05	-1.49223700097541
14	77924390	77928458	XLOC_010369	7	-	1.35003342631584e-05	6.49330690645087
16	25670861	25686551	XLOC_012450	11	+	1.36878062110182e-05	1.08403279836813
4	64679169	64710633	XLOC_021426	6	-	1.42227308080182e-05	-5.29790461961779
8	71985683	72089043	XLOC_030151	8	-	1.42333930419332e-05	6.3375191697431
3	97377225	97387854	XLOC_019897	11	-	1.4503865005492e-05	2.65428763691234
9	39306275	39327067	XLOC_030798	11	+	1.46704170308435e-05	2.77552474428896
1	41057785	41267288	XLOC_000215	11	+	1.4872415965459e-05	-2.02869924066467
5	77642194	77645753	XLOC_023679	11	-	1.52968932835954e-05	-1.19801195102284
17	62971775	63014768	XLOC_013558	7	+	1.59562619192933e-05	-2.6245820648809
17	29960166	29994891	XLOC_013709	6	-	1.62194933972382e-05	-5.22762553569033
AEMK02000423.1	2023	20993	XLOC_033181	11	+	1.6692906891449e-05	-1.05999673752863
1	198991	211342	XLOC_000003	11	+	1.71042086023752e-05	2.21301617142513
12	51498268	51499438	XLOC_005401	8	+	1.71261982993331e-05	7.30281837028663
2	74318627	74331930	XLOC_015896	6	+	1.72058530257704e-05	-5.36819147914355
2	64718888	64753584	XLOC_017217	11	-	1.76969888440302e-05	1.03904111377665
4	65439241	65589108	XLOC_020474	10	+	1.7826990308066e-05	2.01629665279691
1	16840481	17138477	XLOC_001644	11	-	1.80724481885227e-05	-1.33785293794857
6	28802650	28814413	XLOC_025654	11	-	1.86831353212873e-05	-2.00590894843901
13	64933498	64996454	XLOC_006738	7	+	1.92499201382319e-05	-4.30418171111335
3	46281536	46458619	XLOC_018471	7	+	1.94209267621745e-05	2.96014148043854
2	28496960	28793008	XLOC_015398	11	+	1.96872744337431e-05	1.52620227671639
9	18555728	18583119	XLOC_031763	4	-	2.00729190467581e-05	4.18977745873689
1	228054911	228092335	XLOC_002689	11	-	2.02642002951607e-05	1.13641386803628
14	99430311	99432108	XLOC_009444	6	+	2.03407763187839e-05	5.02158710063388
6	95502683	95515871	XLOC_026527	11	-	2.03407763187839e-05	-2.10191071064004
6	14849587	14869793	XLOC_025559	11	-	2.05903601871719e-05	2.17649955278469
4	98470391	98510976	XLOC_020835	11	+	2.08141350220361e-05	-1.05123417990945
16	53666724	53670273	XLOC_012617	5	+	2.09227967435897e-05	4.70803884364979
1	219175737	219210338	XLOC_002649	9	-	2.16507316905022e-05	4.32664200049988
12	6692086	6716246	XLOC_005714	6	-	2.18310287831492e-05	6.03038275654407
18	6200194	6211983	XLOC_014093	11	+	2.22001984305225e-05	-1.67734169760503
1	181698939	181772768	XLOC_002467	8	-	2.23806924438877e-05	-3.75701851804632
3	37961431	37972114	XLOC_019392	7	-	2.27777197982822e-05	6.04980076609194
2	5392545	5404201	XLOC_016594	11	-	2.27927908410417e-05	-2.08470100547134
14	42882100	42974747	XLOC_009077	11	+	2.34122060820262e-05	2.4101697530532
16	79186052	79220411	XLOC_012716	11	+	2.41388605145006e-05	-1.11767752823472
17	30220161	30223499	XLOC_013715	9	-	2.46105209478387e-05	4.6367252201974
18	55924881	55932270	XLOC_014540	11	+	2.50808994140788e-05	1.07385737003772
14	141221177	141232367	XLOC_010737	11	-	2.53592579537601e-05	1.54795136553133
3	7876773	7907270	XLOC_018064	6	+	2.53592579537601e-05	-5.83382571321433
X	84492966	84509398	XLOC_035553	10	-	2.65670958198369e-05	2.58338081942639
6	65026245	65048590	XLOC_024725	11	+	2.69736307263944e-05	-1.05020367232918
3	8467944	8497318	XLOC_018084	11	+	2.78881577871362e-05	1.02687773304822
15	56200395	56296284	XLOC_011003	11	+	2.80387259353868e-05	-1.42481750904488
3	4368326	4390360	XLOC_018004	7	+	2.81096383016782e-05	6.59866156990116
14	46254352	46323358	XLOC_009095	10	+	2.86390628598672e-05	-3.41839637156005
2	73574877	73679698	XLOC_015885	11	+	2.87511942893371e-05	2.73960170000118
12	450280	463957	XLOC_005577	11	-	2.91430996266937e-05	1.45371910674011
15	31707769	31788541	XLOC_010883	11	+	2.98385212278326e-05	-1.97745658383273
13	27839194	27855920	XLOC_006555	11	+	3.01313977370058e-05	1.50716025829246
6	54413430	54417750	XLOC_025971	4	-	3.03853427789997e-05	8.62413079940522
1	33583405	33717969	XLOC_000186	11	+	3.04847534625749e-05	-1.02287636467561
17	62659785	62709235	XLOC_014023	11	-	3.05903919380856e-05	-1.90478808285101
10	63367662	63390560	XLOC_003895	11	-	3.1391000525249e-05	-1.0592080206128
13	146300174	146396627	XLOC_008396	11	-	3.13965598640002e-05	2.75140192590541
3	53482865	53484831	XLOC_019602	4	-	3.13965598640002e-05	-6.944710770726
5	62777229	62787483	XLOC_022650	3	+	3.15648623492866e-05	7.62803751517415
10	23369162	23371235	XLOC_003188	9	+	3.19748018615286e-05	-1.75094237315768
13	124460267	124494196	XLOC_007139	10	+	3.23850412573354e-05	2.42798584049416
17	4728632	4827992	XLOC_013108	7	+	3.27565095796726e-05	7.39660459355748
10	46449784	46601078	XLOC_003368	6	+	3.42175856983049e-05	-4.50634053626109
12	647700	740222	XLOC_004746	10	+	3.44104343819189e-05	3.71373615217322
2	82761606	83102153	XLOC_016056	10	+	3.44982792865868e-05	-3.28847455856704
17	10436410	10489755	XLOC_013619	6	-	3.51068788583517e-05	6.51461122671845
9	65910162	65954063	XLOC_031018	11	+	3.63584908969932e-05	3.0833407098179
7	58407166	58408907	XLOC_028640	11	-	3.65244129388705e-05	2.27501821414235
X	5993798	6240242	XLOC_034377	11	+	3.65244129388705e-05	-1.01017581400887
14	141475934	141486014	XLOC_009736	7	+	3.70317397656956e-05	4.15485777012765
5	87671870	87784704	XLOC_022875	11	+	3.82260599798585e-05	2.27828354619956
1	254490066	254679498	XLOC_001358	11	+	3.87605254922278e-05	1.04712383387705
7	94218648	94254730	XLOC_027807	8	+	3.89288974886777e-05	6.3563418351196
12	31589409	31644080	XLOC_005214	11	+	3.92426160738503e-05	-1.66086386898784
6	144782250	144918584	XLOC_025224	11	+	3.92586120720518e-05	-1.81415753011597
14	37582913	37598665	XLOC_009009	7	+	3.97723227310262e-05	5.54484159803986
12	33375940	33411401	XLOC_005232	11	+	4.00816208610301e-05	-1.07405005150329
2	59061458	59068846	XLOC_015624	8	+	4.04895039608736e-05	5.8151303564406
3	57798825	57823424	XLOC_019644	9	-	4.10827314530423e-05	-2.26473894715464
2	89150136	89155663	XLOC_016106	8	+	4.13148211329391e-05	-4.22509636863444
2	140682370	140873347	XLOC_016363	11	+	4.30736986656676e-05	1.25143670807348
2	150823340	150924865	XLOC_016466	11	+	4.30964281988621e-05	1.93264026577159
9	55585268	55588595	XLOC_032051	5	-	4.31755979738075e-05	7.80924535547209
X	52170	89421	XLOC_034361	10	+	4.36418445540873e-05	-3.10016754632219
12	749321	752603	XLOC_004751	4	+	4.41830928733681e-05	6.49840283247686
1	254769518	254924614	XLOC_001362	9	+	4.44052835460253e-05	-4.24459657340313
11	49452496	49536317	XLOC_004605	8	-	4.46275137880251e-05	6.49424172015054
14	32354791	32587427	XLOC_008968	11	+	4.47434114088334e-05	4.36536991177034
AEMK02000682.1	836578	843893	XLOC_034178	11	+	4.5082159554452e-05	-1.90390414074317
9	52237272	52274442	XLOC_030943	11	+	4.53719262276187e-05	2.61569776267887
1	119537550	119590822	XLOC_000600	11	+	4.68271074456722e-05	-1.86703297295275
10	47140773	47223385	XLOC_003375	11	+	4.68443139154899e-05	-1.24712742968803
6	64165220	64166895	XLOC_026203	8	-	4.69997397853313e-05	6.62762259649794
16	27537801	27646435	XLOC_012832	11	-	4.73086965800477e-05	-1.01300788382739
6	54511125	54521616	XLOC_025975	7	-	4.83302299284938e-05	7.97066510614024
16	3563659	3921550	XLOC_012387	11	+	4.94684294658867e-05	-1.11089035986067
8	825338	837322	XLOC_029146	11	+	5.08718750663505e-05	-1.17031988069191
13	197248980	197481159	XLOC_007468	11	+	5.11618193535712e-05	-1.40639128659295
18	29892027	29936366	XLOC_014831	11	-	5.191844629396e-05	1.04723181813948
4	101586145	101787888	XLOC_021781	9	-	5.24074388645567e-05	-1.89908644796156
14	49132157	49174798	XLOC_009145	11	+	5.2485284953717e-05	-2.05174753239528
5	78706731	78718269	XLOC_023691	11	-	5.26922770154352e-05	1.982721724198
8	86403713	86521688	XLOC_029568	11	+	5.48887093954202e-05	2.87086177558515
X	39396935	39597594	XLOC_035254	11	-	5.49281823779784e-05	-2.32501306493486
17	28379751	28382453	XLOC_013219	4	+	5.60136543269753e-05	-4.83888866449793
2	77945781	77957313	XLOC_015974	11	+	5.73803505769603e-05	-1.73866278802242
10	19321422	19410025	XLOC_003610	7	-	5.74533586194216e-05	-3.36381214356277
12	6270566	6291497	XLOC_005704	11	-	5.94828635096047e-05	1.75283777515333
7	47656547	47675145	XLOC_028541	11	-	6.06308014686991e-05	-1.25459035503575
6	58675335	58769047	XLOC_026087	11	-	6.39427681908943e-05	3.45101860435915
7	76857239	76858108	XLOC_028778	4	-	6.39579987144787e-05	6.76541800006229
13	29145974	29147092	XLOC_006576	7	+	6.59545895220443e-05	1.54156891784838
2	1675303	1989503	XLOC_015072	8	+	6.69489191767395e-05	2.83523782517783
10	28463122	28464846	XLOC_003693	6	-	6.70757835642646e-05	-6.46817277084352
2	136422711	136457634	XLOC_016328	11	+	6.70757835642646e-05	-1.10308061538872
3	47396211	47466040	XLOC_018480	9	+	6.70757835642646e-05	-3.79428978014717
8	12806880	12969994	XLOC_029904	11	-	6.70757835642646e-05	1.20079636472095
13	147132635	147138175	XLOC_007300	6	+	6.71345282427489e-05	3.52977408668882
6	89163362	89171856	XLOC_026454	6	-	6.71345282427489e-05	5.74001900873176
13	98435318	98441785	XLOC_008115	11	-	6.72925065289157e-05	-1.0574047294698
10	63110227	63126750	XLOC_003892	7	-	6.74813617976808e-05	-2.23544229126953
2	136381968	136382615	XLOC_017805	7	-	6.76322380617899e-05	-3.39224439004589
9	42046486	42152293	XLOC_030829	5	+	6.80190116623405e-05	-4.17073456743755
5	100270238	100429215	XLOC_023844	11	-	6.96203282273187e-05	1.51429532566039
14	29095721	29249638	XLOC_009922	11	-	7.437635200531e-05	1.88649594279561
8	69932643	69935861	XLOC_029466	9	+	7.44964284223853e-05	5.59266605458936
11	43764270	44188352	XLOC_004578	7	-	7.4803166200678e-05	7.53205696057128
8	104498709	104560640	XLOC_030288	11	-	7.5101054758283e-05	-1.11932291914002
16	32805974	32812504	XLOC_012512	11	+	7.58536826393987e-05	-3.12095340302503
18	34425835	34465665	XLOC_014847	7	-	7.61312410199579e-05	6.13012276405468
2	83678519	83691433	XLOC_017568	10	-	7.74257918260485e-05	2.90098108834266
13	34574044	34585660	XLOC_007790	6	-	7.75387403464251e-05	-5.85667096442571
4	107709694	107737705	XLOC_020935	11	+	7.76492576068087e-05	1.13593641806363
3	32172213	32230780	XLOC_019367	11	-	7.79176276366778e-05	1.07071110481843
X	38929231	39006214	XLOC_034527	8	+	7.94747121563325e-05	3.85200494508601
9	46605259	46612315	XLOC_031970	11	-	7.96150037380133e-05	1.83501866914873
1	32418216	32630639	XLOC_000183	11	+	8.02892932850575e-05	1.48733742559165
7	25178085	25182954	XLOC_028316	10	-	8.04787368752488e-05	4.14406395059359
2	96122043	96276562	XLOC_017635	11	-	8.13939056998414e-05	2.23256233227093
14	99025305	99129155	XLOC_010468	7	-	8.17477561104626e-05	-4.68576133017496
7	55256242	55264233	XLOC_028608	11	-	8.26689768994031e-05	-1.39239936641303
14	49468861	49485850	XLOC_009149	11	+	8.27089112696643e-05	1.60274148995787
5	61556449	61568088	XLOC_022622	4	+	8.67932922968699e-05	5.34622693064634
8	112038685	112191323	XLOC_029659	11	+	8.68330563846315e-05	1.11996495942462
9	3321792	3328476	XLOC_031536	11	-	8.73130304093534e-05	1.29945380123186
11	8844084	8885749	XLOC_004432	11	-	8.79087777312423e-05	1.49530250560567
8	4807400	4890966	XLOC_029870	11	-	8.80801506726294e-05	2.66763402241482
13	147139066	147155005	XLOC_007301	10	+	9.08533018276139e-05	2.39579845394468
5	98692978	98926844	XLOC_023829	11	-	9.14956580333457e-05	-1.07890474764525
9	74402716	74473902	XLOC_032163	11	-	9.15780871935467e-05	2.45139941260435
6	7283137	7310191	XLOC_025498	11	-	9.30336834373544e-05	2.11686206128055
11	6197695	6536052	XLOC_003994	11	+	9.46627941592283e-05	-2.81358318453373
3	72324993	72361329	XLOC_018665	11	+	9.59458359380256e-05	1.53136646732314
15	32408853	32475979	XLOC_011752	9	-	9.84264721055199e-05	3.62025324547277
1	137383317	137692307	XLOC_002221	11	-	9.90323046104002e-05	-1.96751359257931
11	7643833	7647296	XLOC_004423	3	-	0.00010078202674921	-8.35319781129533
7	32600913	32614641	XLOC_027293	6	+	0.000103253983317764	-5.43767594675594
7	11971444	12066423	XLOC_028127	7	-	0.000104470212296894	2.3586405502808
13	136210684	136213898	XLOC_008325	6	-	0.000104699635528995	-6.62626678535642
18	36609218	36662091	XLOC_014858	10	-	0.000104699635528995	2.65192880391121
11	68231856	68245751	XLOC_004674	11	-	0.000105060356458465	-1.18148681602384
3	303687	322088	XLOC_019019	11	-	0.0001066838222158	1.94377205195252
13	91395679	91453517	XLOC_008086	11	-	0.000107345282563194	2.53171818695315
2	141258425	141275258	XLOC_017848	7	-	0.000108112493945695	2.97218378181509
14	104767782	104941440	XLOC_010521	11	-	0.000108352878152771	1.62055801051412
10	13439752	13609259	XLOC_003571	11	-	0.000109764653367449	1.81341129833206
6	64073269	64159226	XLOC_024717	11	+	0.000110211646454995	-1.12562995452766
6	51372240	51375617	XLOC_024392	9	+	0.000110791621815097	4.46826155767692
1	261732459	261859163	XLOC_001386	9	+	0.000111906831238484	3.61126780455894
2	77664714	77669932	XLOC_017507	6	-	0.000112064173216841	-5.99330667251047
12	23993855	23994628	XLOC_005147	5	+	0.000115255080390924	3.21658748190017
9	136580047	136742550	XLOC_032509	11	-	0.000117695656239047	-1.03172229825141
7	20114	43264	XLOC_028040	11	-	0.000118906709289302	1.60682026322313
2	41782037	41830532	XLOC_016972	11	-	0.000119151597146761	-2.00588677621933
9	99600588	99670269	XLOC_032257	6	-	0.000120765991429488	5.87307404450014
8	55763807	55776466	XLOC_029413	5	+	0.000121643850366611	7.7842221144203
13	110145873	110376160	XLOC_008167	10	-	0.000122839844752467	3.5125552392192
2	435168	452629	XLOC_015038	10	+	0.000126652214863136	1.93557121052214
1	120807327	120853453	XLOC_000607	7	+	0.000127024441174748	-4.68697852766876
7	38135876	38208138	XLOC_027353	8	+	0.000128307209977888	-4.98068713997334
X	37306506	37315059	XLOC_034524	11	+	0.000132444375252781	1.93145538323669
14	6289077	6303841	XLOC_008777	8	+	0.000132719048425107	-1.72117438076803
2	98331452	98341121	XLOC_017642	11	-	0.000132767350837626	2.86780499279763
8	44544166	44604807	XLOC_029371	11	+	0.000133197572853115	-2.13780353255784
9	39223487	39247019	XLOC_030794	11	+	0.000133197572853115	1.90277959484802
18	25654450	25937923	XLOC_014779	6	-	0.000138151557605184	5.37408546253026
9	42643672	42985554	XLOC_031923	6	-	0.000138564798412915	6.09581331031193
2	10814304	10827824	XLOC_016737	11	-	0.000141786183101379	1.64530306932902
AEMK02000682.1	1063772	1081382	XLOC_034244	11	-	0.000142386619571925	-1.44082130873094
13	189127293	189142039	XLOC_007422	11	+	0.000148458827899824	1.50155758967675
6	138435007	138461045	XLOC_025206	11	+	0.00014959925121903	-1.39489098552462
16	27610218	27616678	XLOC_012460	6	+	0.000150344801648034	-4.69191173894923
3	17987220	18004896	XLOC_018193	6	+	0.000152733290783804	-4.85635593708962
12	17252019	17306275	XLOC_005800	7	-	0.000156920645418435	-2.54973841197558
7	2231276	2250257	XLOC_028060	11	-	0.000158208129377093	2.05908181095699
4	128540444	128549282	XLOC_021096	11	+	0.00015877433385881	-2.1442128057209
5	49182646	49184324	XLOC_022550	7	+	0.000159580339700171	7.20772150108096
6	53718588	53726017	XLOC_024454	11	+	0.000161213991693199	-2.41022062930198
7	121388929	121434410	XLOC_029125	11	-	0.000161846094814267	-2.40491021341035
2	7616792	7618355	XLOC_016657	4	-	0.000163594973829161	5.33638607862782
6	135732285	136020581	XLOC_026688	8	-	0.000165215527346753	-4.02728906448572
10	12878403	12964885	XLOC_003124	10	+	0.000168572523708907	-2.4574179602463
8	446992	450783	XLOC_029823	8	-	0.000174545450547662	4.70230621394681
7	58786202	58809775	XLOC_027536	7	+	0.000175616231456677	3.85394685901904
7	74294947	74551371	XLOC_027611	5	+	0.000175616231456677	-5.04013663389241
17	38897632	38939604	XLOC_013827	9	-	0.000177480923205714	1.61240101730841
6	65053699	65141497	XLOC_026213	11	-	0.000177949690149049	-2.15624249474639
14	105422501	105766087	XLOC_009495	9	+	0.000184911551937626	-3.58907632027633
13	123961643	124183031	XLOC_008241	11	-	0.000191476163173941	1.70504599284587
2	80480859	80496873	XLOC_016014	11	+	0.00019336439104609	2.00177512851084
1	260947496	260973803	XLOC_002875	11	-	0.000193598243045671	-1.16741914609631
1	130989599	130992604	XLOC_002200	11	-	0.000198633629304753	1.12972050703452
13	14607599	14610479	XLOC_006447	4	+	0.000199393724070717	6.58668020515747
AEMK02000605.1	2915	24304	XLOC_033975	9	-	0.000200129717375796	1.79434850929085
2	12532552	12582753	XLOC_015286	11	+	0.00020299597971838	1.11091227768817
7	20819579	20829491	XLOC_027097	11	+	0.000205156090005555	1.06628016633212
15	72745113	72772548	XLOC_011961	8	-	0.000205556283318018	4.10531577486418
8	99782805	99828850	XLOC_029597	11	+	0.000206411829157885	1.93177348920889
13	131135430	131140304	XLOC_007167	11	+	0.000206756410171197	-1.62725285229784
15	132106571	132108314	XLOC_012290	5	-	0.000206981702539757	4.909839277994
7	52001461	52104422	XLOC_027450	11	+	0.000210592878999159	-1.29171910649792
AEMK02000328.1	450411	459351	XLOC_032946	4	+	0.000211918957896165	6.84889909993599
3	94165812	94254973	XLOC_019864	11	-	0.000211936524608321	-1.12981149727689
AEMK02000258.1	188755	217951	XLOC_032786	11	+	0.00021356482675701	-1.08788530719426
18	14553828	14593316	XLOC_014711	11	-	0.000214167129890649	-1.00317654249628
X	15111209	15251435	XLOC_034421	11	+	0.00021915101604379	1.36245815007166
1	260899249	260920121	XLOC_002873	11	-	0.000222224102285708	-1.36543779186062
6	103730612	103804605	XLOC_026583	11	-	0.000222224102285708	-1.18301086340612
2	9181135	9287455	XLOC_015233	11	+	0.000228972811253638	1.01606640274975
15	101433847	101501075	XLOC_012095	7	-	0.000230898908025145	5.70026554570922
4	105895034	105991538	XLOC_020921	6	+	0.000236280052876439	-5.4171772304453
X	97394457	97489009	XLOC_034886	8	+	0.000236280052876439	5.67998295109728
5	63395677	63398816	XLOC_022660	6	+	0.000238406398040348	3.90761096606983
2	25504580	25591615	XLOC_015378	11	+	0.000242587050227433	-1.91929658798051
13	136612763	136809673	XLOC_007212	6	+	0.000245644165341248	5.83609859045454
2	18392292	18395295	XLOC_016857	11	-	0.00024580180149079	-1.55174537578329
13	201996904	202129338	XLOC_008677	9	-	0.000247794263677941	-2.83430025504155
2	89112320	89144374	XLOC_016104	11	+	0.000251962696667939	-1.07580012235688
3	127782745	127791460	XLOC_018991	9	+	0.000253747769739265	3.00796227539153
12	6330202	6331672	XLOC_004868	4	+	0.000255914195806651	6.02633909983157
6	170189980	170202805	XLOC_025413	11	+	0.000255968727915807	-1.16730447999709
1	15341637	15587602	XLOC_001630	11	-	0.000258630957430106	-2.23340152626949
13	12336369	12507805	XLOC_006438	7	+	0.000258821142114264	3.47614248313601
8	120087	128425	XLOC_029814	11	-	0.000258821142114264	1.77022578265507
1	71885281	71886845	XLOC_000341	6	+	0.000260751256242256	3.60218167924983
6	67307755	67316574	XLOC_024738	11	+	0.000261122185502022	-1.68202764025545
14	71401933	71416414	XLOC_010314	9	-	0.000270603357206066	-2.17681386452204
9	9640849	9647749	XLOC_031712	6	-	0.000277160928603455	3.86247519350751
15	15357583	15370811	XLOC_011650	7	-	0.000283586692629137	1.69035441567643
9	114262085	114805215	XLOC_031290	11	+	0.000285423301526146	-2.40683645620614
6	19435219	19457130	XLOC_025600	11	-	0.000285551704448885	-1.66251231297238
2	68946027	68958687	XLOC_017316	8	-	0.000289095539180293	4.54571273672386
3	40710042	40830801	XLOC_019467	10	-	0.000289095539180293	3.58166677804377
AEMK02000548.1	500	9591	XLOC_033750	7	+	0.00029670482179594	7.07181928976539
4	81229969	81299262	XLOC_020565	6	+	0.000304963209432433	7.00729386391742
16	22379719	22498621	XLOC_012799	10	-	0.000327515604824264	-2.83392484235779
1	255480824	255489264	XLOC_001368	10	+	0.000328992531242781	-2.2557593670137
7	20591609	20698557	XLOC_028168	9	-	0.000328992531242781	-2.09270505902754
6	58803931	58808473	XLOC_026089	8	-	0.000331011438700169	5.65273829929904
11	76996770	77165491	XLOC_004303	10	+	0.000333084772127131	-2.02430158742886
2	109044924	109059726	XLOC_017688	7	-	0.000344283154164628	-3.10751051564511
3	94012806	94074182	XLOC_018765	11	+	0.000344697159792653	1.90793943042353
10	59681504	60077310	XLOC_003883	7	-	0.00034521132758263	-2.88375693097828
10	190462	192048	XLOC_003510	5	-	0.000345369018856381	-3.78102810414531
6	1090512	1154150	XLOC_025445	11	-	0.000346956149265962	1.2518368078207
15	105882050	105884111	XLOC_012125	8	-	0.000351274876260103	6.51224615780323
16	25634027	25693952	XLOC_012448	7	+	0.000356484715350082	1.27317999683431
1	167154626	167235167	XLOC_000878	11	+	0.0003646373214185	-1.48854641127961
1	855023	883694	XLOC_000010	11	+	0.000371761299830476	1.47142504849049
13	67313807	67411686	XLOC_006765	6	+	0.000372874093209343	-6.17138322871561
9	55581534	55585210	XLOC_032050	10	-	0.000379930023182955	2.89182261173848
7	74768540	74769437	XLOC_028725	3	-	0.000385813911243207	7.53475988815132
7	37219369	37258650	XLOC_028440	9	-	0.000388973713585789	3.54860338531184
7	20758751	20768741	XLOC_027095	9	+	0.000391488955137295	2.9661660788441
9	123748778	123762547	XLOC_032428	11	-	0.000400588036926039	1.50996571464273
6	72125123	72175175	XLOC_024788	11	+	0.000402847251801731	2.22851886588312
17	46925441	47044669	XLOC_013418	11	+	0.000404068676540043	-1.43376292821104
8	38051060	38181874	XLOC_029985	11	-	0.000421143895777983	1.28222285588627
X	124215921	124228502	XLOC_035030	11	+	0.000421143895777983	1.37378749300997
5	64287522	64314819	XLOC_022684	11	+	0.000421205242938068	2.42434260097411
15	132340136	132350305	XLOC_011467	11	+	0.00042981065359559	2.11406303004811
14	87904654	87922110	XLOC_009393	7	+	0.000441330620428613	6.03243688092482
3	11252657	11280039	XLOC_018127	11	+	0.00044199238851453	1.36703791546887
14	38559660	38606334	XLOC_009018	11	+	0.000448171993549854	-1.30394874950094
5	63403708	63407269	XLOC_023578	6	-	0.000453018173614504	3.46428026208637
10	613585	621439	XLOC_003048	5	+	0.000457872857276555	-5.51970694324617
16	26512396	26660442	XLOC_012830	11	-	0.000462494144329775	1.04955313333148
Y	3806898	3963055	XLOC_035892	11	-	0.000464090919726369	-1.97636435500787
9	75026690	75051437	XLOC_032168	11	-	0.000467830017085271	-1.02524402166994
13	71984066	71997619	XLOC_006804	7	+	0.000469349341903768	6.28802239162153
2	62134532	62140229	XLOC_015674	11	+	0.000480336427392083	1.98738931639465
9	136187014	136235908	XLOC_031463	10	+	0.000487142699489812	1.94589818806741
13	146628110	146703127	XLOC_008397	7	-	0.000488051010244797	6.65831983077895
AEMK02000452.1	3614661	3619230	XLOC_033472	8	-	0.000495389275315928	3.90010074793396
6	34223872	34319556	XLOC_025679	11	-	0.000504509070963329	-2.18725594772205
5	62106283	62124604	XLOC_022635	11	+	0.000511775003935778	1.5711984634466
4	97360487	97379958	XLOC_021703	11	-	0.000514831280739988	-1.39412958001954
3	71020141	71237684	XLOC_019731	6	-	0.000519209396558117	3.84517259050369
7	10677943	10689205	XLOC_027033	10	+	0.000526739269464119	3.58076761830043
X	42088831	42142286	XLOC_035272	11	-	0.00052878240138083	1.4338246946188
2	114451331	114458949	XLOC_017712	8	-	0.000530970126166887	-4.51972629538313
1	229578445	229657462	XLOC_002700	11	-	0.000548598100355466	-2.4100996359162
6	145287550	145290416	XLOC_026729	7	-	0.000553485221758048	3.00003439332725
14	141293263	141299803	XLOC_009727	10	+	0.000569337882343079	3.41483042366465
5	78266586	78288410	XLOC_022777	11	+	0.000569337882343079	-1.72478283648205
1	145895911	145896934	XLOC_002282	4	-	0.0005801099448364	7.88464006513018
1	229428910	229470455	XLOC_001206	11	+	0.000594692928119666	-1.23020154374762
7	133359	149805	XLOC_026958	11	+	0.000594784556125855	1.09618235657715
13	35568623	35909630	XLOC_006669	10	+	0.000595689380263599	-3.20800438495103
3	117650552	117652663	XLOC_018942	11	+	0.000602060082378582	-2.54988684253416
11	25643702	25710994	XLOC_004152	11	+	0.000603013253486472	-1.06933730247548
12	60171920	60234272	XLOC_006352	10	-	0.000607020132000289	-2.38564247171958
6	97991417	98026597	XLOC_026555	11	-	0.000607020132000289	-1.92328483012398
15	80731202	80927746	XLOC_012002	6	-	0.000607484431471461	-5.40412965605494
18	10161480	10164829	XLOC_014149	7	+	0.000612544602268336	-2.63762836754915
17	11167117	11193018	XLOC_013131	11	+	0.000617373505610557	-2.00791506071944
2	1023333	1067453	XLOC_015053	11	+	0.000635421388722142	-1.22360162831143
4	108814404	108858153	XLOC_020942	6	+	0.00063682905134715	5.43595565539815
4	1440204	1446550	XLOC_021155	2	-	0.000638151325748784	7.93081990903468
3	343125	425160	XLOC_019020	11	-	0.000643711348156787	1.93378173116099
1	112548213	112620742	XLOC_002076	10	-	0.000654580697955626	2.56015222422831
13	51178184	51422171	XLOC_006712	11	+	0.000654580697955626	-1.52181191286018
5	69621878	69744470	XLOC_022734	11	+	0.000670630872987755	-2.31312801707263
X	26368129	26384858	XLOC_035203	9	-	0.000671647125523991	3.81720927390054
2	6784825	6812203	XLOC_016634	11	-	0.00067560125619092	-1.15690182984294
12	55322191	55331617	XLOC_005472	7	+	0.000697963165696786	6.77525534327887
6	56855633	56872845	XLOC_026045	11	-	0.000701207710355427	-1.67331406175673
12	3722749	3724409	XLOC_005646	6	-	0.000715899206742137	-3.25484931731399
14	73400799	73484272	XLOC_009323	7	+	0.000721536143248449	6.2796517055835
X	6815625	6930934	XLOC_034379	11	+	0.000728435132903803	-1.61738189206322
17	61307602	61327019	XLOC_013998	7	-	0.00074998134818819	2.60215477807238
3	120012806	120022784	XLOC_018957	9	+	0.000755246813094229	1.84890638787054
13	123485622	123650043	XLOC_008232	7	-	0.000760294211538834	4.62319393889653
7	1425799	1434200	XLOC_028050	5	-	0.000766192807412765	5.10350245442368
6	3433125	3435880	XLOC_025464	7	-	0.000775855473644162	3.1981552768725
1	253638014	253715970	XLOC_002836	10	-	0.000790341492945645	-2.89661901470401
2	51438820	51458605	XLOC_015522	11	+	0.000792412363206994	-1.61715000698364
7	99910713	99929766	XLOC_027857	11	+	0.000794302695649548	2.60104182862334
8	51742073	51744607	XLOC_030045	4	-	0.000805199439364421	6.95890058641222
9	26864299	26978981	XLOC_030740	10	+	0.000805199439364421	-2.12936310942044
6	150219173	150228121	XLOC_026767	7	-	0.00081557656981333	3.66259674417873
4	104539756	104626108	XLOC_021803	11	-	0.000826596162315559	-1.31970504930058
7	31585792	31587923	XLOC_027274	6	+	0.000826596162315559	-6.64934370441199
3	40005074	40016701	XLOC_018383	7	+	0.000835812271418935	5.67145517007039
6	51178535	51190610	XLOC_025883	7	-	0.000839167180120986	-2.29578718154045
12	6662575	6681253	XLOC_005713	11	-	0.000851594953703663	1.03888142827464
13	18878381	18978950	XLOC_007633	11	-	0.000852205257226261	-1.04607624799319
1	234278173	234370608	XLOC_002708	11	-	0.000863969132371765	-1.37136796536337
14	140632030	140635119	XLOC_010732	9	-	0.000879904971021443	-1.81532703663876
13	23944368	23957486	XLOC_007661	11	-	0.000883865495627038	2.0306643590873
14	53652207	53790351	XLOC_010197	6	-	0.000893878482963971	-4.98677870468957
3	125692966	125698909	XLOC_020089	6	-	0.000895206375920465	4.18684826401403
15	130414162	130753517	XLOC_012274	7	-	0.000900416393020222	5.61592317269771
14	49533202	49561497	XLOC_009150	11	+	0.000901877826975545	1.3967824216514
2	5696745	5739418	XLOC_015127	11	+	0.000902327352126109	-1.71777594237316
7	96583915	96625053	XLOC_027816	5	+	0.000904371477008547	-5.50669512647863
14	123343724	123547332	XLOC_009623	8	+	0.000961285146142405	3.81691879501698
5	41897392	42143695	XLOC_023420	11	-	0.000961285146142405	-1.76606539878699
15	45461342	45528375	XLOC_011783	10	-	0.000965551536728094	2.56864539792475
17	40173099	40175585	XLOC_013363	7	+	0.00096791565535641	-5.20553513672473
8	52375513	52471299	XLOC_030053	11	-	0.000968863904408295	2.19498787299349
5	390362	418324	XLOC_022039	11	+	0.000971506897039256	2.23689535340674
2	117235464	117506019	XLOC_016219	10	+	0.000974528012165296	-1.91249409437155
AEMK02000682.1	555007	561546	XLOC_034221	6	-	0.000977771567152681	-5.87845358784548
16	5906950	6145542	XLOC_012753	10	-	0.000985482026390886	-2.12241963202204
1	243215428	243225674	XLOC_002783	7	-	0.000992125012372251	4.29995075739807
9	49815785	49818254	XLOC_030898	7	+	0.000994207397384537	2.86052176496552
10	28472579	28483820	XLOC_003694	9	-	0.000994942931211302	-2.9894796318484
1	71837313	71840414	XLOC_000340	4	+	0.00101832155394906	7.48301682000831
14	7781353	7787032	XLOC_009795	11	-	0.00101940484553635	-1.00340094659855
16	66436468	66483453	XLOC_012662	4	+	0.00102699399685783	7.56077660223611
15	15232002	15233584	XLOC_011644	4	-	0.00102796627158154	7.4926778781684
6	51504490	51508249	XLOC_025887	11	-	0.00102982433004874	1.91223276685998
13	131129292	131134676	XLOC_008284	11	-	0.00103976590333404	-1.09817261390063
6	52242937	52244157	XLOC_025911	8	-	0.00104258938436677	-4.39603319071343
13	74537870	74554629	XLOC_006832	4	+	0.00106602199958567	-6.81839497786354
15	103878731	104060524	XLOC_011246	11	+	0.00106602199958567	1.27120402947192
6	49245801	49277917	XLOC_024338	7	+	0.00107028417263839	3.82429471814198
3	28890943	28914946	XLOC_019349	9	-	0.00108280918618034	-2.9138086644627
11	76858235	76997383	XLOC_004709	7	-	0.00108584619476176	-3.3195688781331
1	60770680	60944126	XLOC_001851	6	-	0.00109247268208146	6.10242208140104
AEMK02000643.1	5157	6038	XLOC_034062	8	+	0.00109247268208146	-4.1923614737784
13	29402537	29407303	XLOC_006580	11	+	0.00109308762804443	2.0723425377149
9	46132967	46147405	XLOC_030862	11	+	0.00109452840242019	-1.28775891382033
X	9981184	10020126	XLOC_034393	10	+	0.00110019100293728	3.279542368334
15	15391058	15462668	XLOC_011654	10	-	0.00110473448486716	1.64315288385169
3	98259288	98268354	XLOC_019913	7	-	0.00110473448486716	-4.18792557240242
13	205425294	205494528	XLOC_007524	10	+	0.00111430343885748	1.26202143509511
13	26306084	26352579	XLOC_006542	11	+	0.0011181619168922	1.96916308463055
2	38867455	38868524	XLOC_016949	5	-	0.0011181619168922	6.79936057354569
AEMK02000496.1	226734	228783	XLOC_033590	7	-	0.00114385980772784	-3.86433872648282
15	139734538	139736653	XLOC_012358	7	-	0.0011567688902688	2.76183538064579
2	5143394	5153482	XLOC_015120	11	+	0.00116051224890348	1.19582058736761
AEMK02000452.1	3008649	3027042	XLOC_033402	11	+	0.00116729562898501	-1.40909964523698
17	25681044	25922456	XLOC_013196	3	+	0.0011729393973784	-7.81285236178488
15	65796266	65820448	XLOC_011038	11	+	0.00117527679206531	-1.12340615136596
17	47646808	47670551	XLOC_013903	7	-	0.00117587505609289	3.11120483226986
1	86516394	86685073	XLOC_000420	9	+	0.00119950467285398	-3.59119091952492
1	74761415	74838671	XLOC_000356	10	+	0.00120496820041112	2.60201698491398
7	77089222	77089816	XLOC_028798	8	-	0.00120496820041112	2.97012071600987
8	114052750	114252308	XLOC_030331	11	-	0.00120985770169953	-2.1543408237863
6	87995654	88017140	XLOC_024977	8	+	0.00123584309091456	4.10428496190623
1	255433125	255459342	XLOC_002858	11	-	0.0012626906581609	-1.10254743298984
9	11251186	11338214	XLOC_030656	7	+	0.00127462699637147	-4.17227634922635
15	139610624	139694808	XLOC_012357	11	-	0.00127969468166768	1.67101127185824
13	125027827	125042654	XLOC_007147	7	+	0.00128777563829613	5.57637478412023
14	71001888	71050285	XLOC_010309	7	-	0.00129694447610164	-3.83105504594836
8	41809114	41857137	XLOC_030012	6	-	0.00130874516536716	-4.15918209740461
X	97868610	97906771	XLOC_034892	10	+	0.00130874516536716	-2.5424009143173
8	2320225	2321608	XLOC_029170	5	+	0.00131161488387705	4.84234945572086
AEMK02000187.1	23720	37118	XLOC_032649	7	+	0.00131188883259911	3.17892277396866
X	13413421	13658913	XLOC_034414	5	+	0.00132191226082512	-4.61878905585916
9	92006536	92009503	XLOC_031158	11	+	0.00133658003354004	2.6666297810341
9	10802232	10815562	XLOC_031726	10	-	0.00133668926035662	-2.83636347080165
4	130656268	130659771	XLOC_022019	8	-	0.00134142102374073	4.46838663617712
4	42458603	42471930	XLOC_020398	11	+	0.00134142102374073	-1.91883615761588
3	110111096	110181161	XLOC_019969	11	-	0.00134168053956885	1.01422837280664
8	65318804	65372457	XLOC_029429	7	+	0.0013696999989802	5.37657689517569
6	63335439	63341947	XLOC_026172	11	-	0.0013707968800345	-1.82106973245425
12	1236002	1239354	XLOC_004779	7	+	0.00137776501786898	4.34214359654607
1	16138872	16198970	XLOC_000106	11	+	0.00139207555525829	1.056206590725
7	11806448	11807800	XLOC_028125	4	-	0.00140923159380282	7.44554621444254
1	121921694	121924238	XLOC_000620	7	+	0.00142989886190703	2.83975140209997
2	39262274	39613533	XLOC_016953	6	-	0.00143337407812328	-4.0309538279248
6	19494437	19496498	XLOC_024060	5	+	0.00143337407812328	4.74749711246142
18	8858010	8858679	XLOC_014134	3	+	0.0014348126432933	-7.10044862580659
4	84056729	84117122	XLOC_020598	8	+	0.0014449882026233	3.47717370845076
2	140874444	140880658	XLOC_017845	11	-	0.00145027918489765	-1.53174200746502
AEMK02000437.1	48575	65568	XLOC_033224	5	+	0.00145372725815567	7.63760921410488
5	27299777	27572618	XLOC_023337	10	-	0.00145469848034985	1.57051456920861
2	98314724	98316886	XLOC_017640	5	-	0.00145503076824145	3.46337581059003
7	77648108	77653378	XLOC_027659	11	+	0.00146092816922213	-1.45899467223609
3	97390406	97392004	XLOC_019899	10	-	0.00146354293736359	3.56162961145501
15	107298294	107301065	XLOC_011283	6	+	0.00146706444819011	-4.12787454049262
9	86038339	86045719	XLOC_031142	11	+	0.00148288488252273	-2.1706223225877
17	482620	485109	XLOC_013580	7	-	0.00148470221536851	5.66539437280318
X	14210050	14223645	XLOC_034417	11	+	0.00148621605641048	1.09606268317217
13	121206681	121223922	XLOC_007101	9	+	0.00148687745235046	4.99913095785309
2	150513610	150539969	XLOC_017923	10	-	0.00148687745235046	-1.62168979177178
AEMK02000445.1	20383	27630	XLOC_033246	3	+	0.00149382548326699	7.49974407685688
11	4021907	4024925	XLOC_003966	8	+	0.00149526482273656	1.55907683051554
2	2502185	3018484	XLOC_015083	11	+	0.00149731316089001	-1.18866541653523
4	95729504	95733821	XLOC_020774	11	+	0.00151679005541824	-1.04893019267765
4	128589405	128617866	XLOC_021097	10	+	0.00153930742274938	-3.23789414150484
5	101693203	101797890	XLOC_022974	11	+	0.00154059453341545	-1.06861565992778
1	236505091	236531594	XLOC_001240	11	+	0.00155251660078395	-1.23648932348562
11	52342436	52344689	XLOC_004209	5	+	0.0015863416868258	7.41196534468202
9	38137898	38209314	XLOC_030787	11	+	0.00158730343231357	2.29830329078768
6	15693975	16023169	XLOC_025565	9	-	0.00159046681544902	3.76680239592922
10	25428135	25460970	XLOC_003215	10	+	0.00160371839443743	-2.03717776357158
2	85285620	85288430	XLOC_016071	7	+	0.00160371839443743	3.12621012906879
3	97297884	97299789	XLOC_018796	3	+	0.00161127598273966	7.34831632020915
16	25442469	25444967	XLOC_012445	5	+	0.00162439137921858	5.00008689243192
6	32043408	32047832	XLOC_025671	7	-	0.00166083695642564	6.06157627106821
12	206058	207985	XLOC_004739	4	+	0.00166915006563534	4.81863130535446
18	9717225	9886737	XLOC_014676	11	-	0.00167240384193593	-1.40803048356134
15	1715229	1734414	XLOC_010778	6	+	0.00167376995724936	4.91280360087078
X	51268960	51270169	XLOC_034650	6	+	0.00168035810244376	6.62450869063838
8	119424813	119429032	XLOC_030358	11	-	0.00170715275255823	2.05047859664041
14	47242773	47256094	XLOC_010103	10	-	0.00172313531053149	-1.27216432249771
2	58296810	58318384	XLOC_015613	11	+	0.00172342892664492	2.08079492520596
AEMK02000278.1	61093	225542	XLOC_032879	10	+	0.00172342892664492	3.28320338999766
5	80625746	80692779	XLOC_022817	11	+	0.00176390505182631	-1.20686792377343
3	69657711	69699543	XLOC_018644	11	+	0.00180642560363462	-1.89449228423895
15	48107145	48113361	XLOC_010959	9	+	0.00181232316476808	-3.27666366271973
3	700917	707411	XLOC_017970	10	+	0.00181544018472622	2.40679287551144
7	76720799	76721457	XLOC_028771	6	-	0.00184143439325502	5.22463314542952
3	126398334	126414499	XLOC_018976	11	+	0.00184749668694394	-1.63139229680147
12	58677408	58707972	XLOC_006328	11	-	0.00185099177202433	-1.59913937869878
1	185546933	185553350	XLOC_000991	7	+	0.0018785906770867	-1.93714399294338
X	88396611	88398572	XLOC_034840	6	+	0.00191445491830731	-5.63601153862478
AEMK02000467.1	3171	11422	XLOC_033514	7	+	0.00192704217984515	2.87778275164994
1	222758441	222990017	XLOC_002666	11	-	0.00192809122123849	2.37372148228383
1	108106974	108147359	XLOC_000502	7	+	0.00193411463430941	2.09621500762311
1	107891697	107897529	XLOC_002046	10	-	0.00194158489894228	2.50018314561758
1	254711822	254719741	XLOC_002851	5	-	0.00200460636596476	-4.89255411707851
1	143629976	143634496	XLOC_002263	8	-	0.0020354542775315	1.48944472891266
6	52192442	52199133	XLOC_024420	6	+	0.00206273916611429	-3.76198320277265
2	64868023	64870621	XLOC_017225	7	-	0.00210256499796859	2.21135339931087
X	25893106	25893380	XLOC_035197	4	-	0.00213253118474263	-4.68772332495993
12	15394490	15414705	XLOC_005785	8	-	0.00213425889767379	-3.63080286383121
2	65110663	65130442	XLOC_015720	11	+	0.00214142436010801	1.18371494248141
4	110233031	110270990	XLOC_020960	7	+	0.00214142436010801	4.97563928310485
12	1138148	1158729	XLOC_005598	6	-	0.00215202035737017	4.80275025318946
5	61713690	61714478	XLOC_023545	4	-	0.00215420801891066	6.21852299939013
2	51453376	51458328	XLOC_015523	11	+	0.00219851413951581	-1.59516949243228
6	50793031	50807344	XLOC_024380	11	+	0.00221969262247173	1.23312881977596
2	6897158	6903600	XLOC_016638	8	-	0.00222560863569358	4.48216594669868
6	51638950	51640679	XLOC_025893	11	-	0.00224300225341022	1.7856077064321
15	15236952	15241732	XLOC_011645	6	-	0.00226148085749301	3.63407916095942
5	17350684	17356330	XLOC_023182	11	-	0.00228961355550992	2.37703049653159
2	12194339	12198354	XLOC_015280	8	+	0.00230453164782829	4.00207936056714
5	62524169	62526448	XLOC_022645	6	+	0.00230616021324562	3.95365294984658
12	51126780	51151925	XLOC_006218	11	-	0.00232624243098623	1.76259813880811
6	167358313	167366038	XLOC_025375	11	+	0.00232977826221961	-2.03326165758977
13	78941989	78942631	XLOC_006862	7	+	0.00234453312193945	-2.56338148281405
4	122504418	122528352	XLOC_021023	6	+	0.00236445437820377	4.82454197539054
4	12454012	12460536	XLOC_021213	11	-	0.00238343946757402	-1.0535748787495
1	58251106	58251921	XLOC_001844	3	-	0.00240184921128014	-6.45585660157706
11	8343215	8471659	XLOC_004015	5	+	0.00240924042789446	3.82617036390274
8	70788131	70896650	XLOC_029474	11	+	0.00240924042789446	1.46004317766309
13	153998260	154001646	XLOC_007334	7	+	0.00242683385191543	4.24199363110123
16	72137830	72139081	XLOC_013055	5	-	0.00242875422357715	6.17316352169558
14	110540755	110601717	XLOC_009535	7	+	0.00247746297000759	6.91470875601613
3	71668222	71675181	XLOC_018656	6	+	0.00247951900599333	6.96065095803717
7	99133510	99154924	XLOC_029020	9	-	0.00249577384151774	2.86684941127484
15	120433735	120447490	XLOC_011362	8	+	0.00251764200057273	3.30600202833471
12	19167251	19175230	XLOC_005826	8	-	0.00254163067076319	3.36499567624879
13	68179805	68213261	XLOC_007937	11	-	0.00256480535256255	-1.88583175868774
17	57999286	58053674	XLOC_013982	10	-	0.00257868581187245	-2.61568269128833
9	123925272	123996809	XLOC_032432	11	-	0.00258118910544757	-2.34159449095327
6	169884454	169999618	XLOC_026938	11	-	0.00260309667338883	-1.15267576809024
15	120463532	120492614	XLOC_011365	5	+	0.00265101551612994	-4.60640183964937
5	8870644	8902270	XLOC_023088	9	-	0.00265101551612994	-2.79997910452355
3	682784	696652	XLOC_017969	11	+	0.00266918058487633	1.75709027063918
3	53652907	53655672	XLOC_019604	7	-	0.00267302462658287	-5.76472737570136
6	3604913	3615922	XLOC_023918	7	+	0.00268752540937171	1.9249970385772
9	105859225	105893692	XLOC_031246	7	+	0.00268752540937171	6.94842651472125
4	11939753	12004610	XLOC_021203	10	-	0.00271125472778499	1.64097161513016
9	41603826	41639426	XLOC_031915	9	-	0.00277805523253393	3.23017579259332
7	74877918	74898595	XLOC_028730	11	-	0.0027789651522793	-1.02483178365826
1	217300958	217353062	XLOC_001163	11	+	0.00278085348728231	1.53231330806881
5	48555687	48651365	XLOC_022545	11	+	0.00278234442471409	1.10728906997395
14	45317799	45491971	XLOC_010080	8	-	0.00281435856152338	4.18455998773512
14	61899275	62128424	XLOC_009263	11	+	0.00281439912125693	-2.64474753556206
18	6632982	6719123	XLOC_014102	11	+	0.00281573662049228	-1.52242798735573
1	97400041	97406855	XLOC_001998	10	-	0.00283165964286134	-1.82935309903524
11	15876676	15942064	XLOC_004064	11	+	0.00283783068473587	-1.16140603220451
10	25202328	25208065	XLOC_003211	10	+	0.00285868427128911	-1.63948383103189
16	51907165	51982866	XLOC_012611	11	+	0.00288805411426884	1.23117239354528
X	81544475	81545694	XLOC_035514	8	-	0.00289212272086795	-5.28556894037049
7	28811973	29300219	XLOC_027238	11	+	0.00289572539239962	1.01235959872724
6	18634206	18636131	XLOC_024036	10	+	0.00290940523433883	-1.58864582833709
6	85230688	85232526	XLOC_026406	7	-	0.00292028215032	4.14931387377187
14	109704135	109728874	XLOC_010564	11	-	0.00292644985062457	-1.46205777373396
7	31412990	31447892	XLOC_028376	7	-	0.00297510410094381	-1.95383709176255
Y	6972284	6987392	XLOC_035842	11	+	0.00297921998523425	-1.07664018107974
5	21819851	21932604	XLOC_022400	11	+	0.00298893395241976	1.07053620707773
8	118986951	119121760	XLOC_030355	11	-	0.00299164192610072	2.21807489915085
12	59199978	59209664	XLOC_005508	11	+	0.00301341207031646	-1.57405366022295
1	507990	508999	XLOC_001545	9	-	0.00305699517437041	-3.59663695274778
2	59584184	59598390	XLOC_015637	7	+	0.00308735201685181	5.97131626710464
2	69097008	69108205	XLOC_015793	11	+	0.00311531288619041	2.89763304338766
14	46559685	46572612	XLOC_009098	7	+	0.003118833782779	3.3693443732262
6	78730200	78733740	XLOC_026318	11	-	0.0031269107771178	1.58426942740193
9	124848357	125144253	XLOC_031371	7	+	0.00314706942670594	2.74803391504042
10	63263155	63272048	XLOC_003445	3	+	0.00317718819967715	-7.22001632086221
1	223720368	223748621	XLOC_002673	11	-	0.00317815361594174	-1.06578776692698
4	130208450	130242371	XLOC_021104	5	+	0.00330540633733035	-5.62025257996448
7	32738823	32759386	XLOC_027295	5	+	0.0033122770696206	-4.51271337196695
2	147109577	147194732	XLOC_017903	11	-	0.00332041853923998	-1.41928998797349
2	141280257	141285191	XLOC_017850	8	-	0.00333818627640504	3.10116794155978
10	48411674	48474769	XLOC_003382	8	+	0.00337783271690454	3.22783929359953
14	14627128	14667579	XLOC_009839	7	-	0.00340496243948564	5.69193656695395
5	22244572	22245895	XLOC_023308	6	-	0.00341027277250788	5.00688829314632
15	124212515	124215664	XLOC_011400	7	+	0.00344417298693807	-1.72673092877193
6	19520431	19523254	XLOC_024067	7	+	0.00345712635516984	1.94682142082158
10	11950900	12322359	XLOC_003563	5	-	0.00345840709998051	5.68884677903275
2	7054280	7055657	XLOC_016644	7	-	0.00346590621342869	6.13147933523687
11	5353523	5455307	XLOC_004388	8	-	0.00352169621401583	3.8767522197337
18	50507099	50508347	XLOC_014959	7	-	0.00352399732521961	5.29839427067679
X	43230499	43246751	XLOC_035291	10	-	0.0035437570607405	2.87969312013204
9	42003967	42029779	XLOC_030825	11	+	0.00356856284566888	-1.07477201822005
4	63707083	63710561	XLOC_021419	9	-	0.00357890270732825	2.14544090189236
14	49921103	49923725	XLOC_009160	11	+	0.00362041617413674	1.17104468173754
14	107263448	107396456	XLOC_009514	11	+	0.00363964415439399	1.66112850565769
1	229337151	229338760	XLOC_001204	7	+	0.00367217862674478	6.58906842361773
14	47535785	47544296	XLOC_010116	11	-	0.00367217862674478	2.11751325419021
3	54003661	54006788	XLOC_018507	6	+	0.00367765429776937	3.39294248688829
AEMK02000328.1	515974	517792	XLOC_032959	7	-	0.00376226446257149	6.14433964802681
7	11787842	11842670	XLOC_028122	7	-	0.00382031237399772	1.64490155364773
14	57482190	57610437	XLOC_009227	7	+	0.00382566313653973	5.77787348643032
3	159133	163115	XLOC_019018	6	-	0.00384975869299784	-3.81020231265056
AEMK02000423.1	200348	201908	XLOC_033189	9	-	0.0038971771329871	-2.86243381520689
15	120479018	120535322	XLOC_011366	7	+	0.00390842074883418	-2.40447117017325
5	10707353	10718983	XLOC_023125	11	-	0.00393324484254347	-2.35278411972453
3	11538122	11655949	XLOC_018134	11	+	0.00397111884869227	2.21377772112888
8	1963310	2076963	XLOC_029167	11	+	0.00397775970840024	1.44625519896171
12	45121129	45127446	XLOC_006108	11	-	0.00403549764289513	-1.04744099215813
8	71690757	71696162	XLOC_030146	11	-	0.00403549764289513	-1.60228208654913
1	28818192	28856387	XLOC_001708	10	-	0.00404818773669657	1.39686471132885
AEMK02000479.1	24187	24926	XLOC_033558	4	-	0.00404818773669657	6.87947994298991
13	206203135	206232291	XLOC_008714	9	-	0.00405042924317706	-2.43866096358788
5	2980068	3204803	XLOC_022060	11	+	0.00405042924317706	-2.04873830457124
AEMK02000465.1	370999	375905	XLOC_033512	11	-	0.00405629278175217	1.85518077390785
3	8763293	8785250	XLOC_019134	8	-	0.0040639255105368	4.46983004718279
9	105746399	105751781	XLOC_031237	8	+	0.00407694822423243	1.46111211726063
14	65861330	65888348	XLOC_009272	8	+	0.00408880676663555	-3.73839692683089
7	77249426	77250556	XLOC_028811	10	-	0.00409476767499645	-1.14524606516061
X	37328681	37334139	XLOC_034525	8	+	0.00410329457268243	4.59026304388951
2	70676883	70697860	XLOC_017357	7	-	0.00417976594357169	2.29596680004924
14	49001067	49001385	XLOC_009143	9	+	0.0042121821774814	3.8932579790487
3	103372509	103373917	XLOC_018837	4	+	0.0042121821774814	-5.33405040241941
10	12434997	12490409	XLOC_003105	11	+	0.00424211819219426	1.00877789821994
13	195530123	195666679	XLOC_007450	7	+	0.00425536320326522	3.74230564518582
12	20142127	20157027	XLOC_005851	11	-	0.00426995526470474	-1.95638326911172
X	48077708	48082024	XLOC_035344	9	-	0.00428380648936704	2.98689911803052
4	122648446	122792723	XLOC_021025	5	+	0.00429055987672011	-4.44250414649465
5	87143044	87144095	XLOC_023772	5	-	0.00429912303839405	-4.26446358325038
X	52170478	52198732	XLOC_035380	6	-	0.00431513244203538	4.64717838239453
16	27738614	27759477	XLOC_012836	11	-	0.00432517207413759	2.15469943643744
2	66586669	66632009	XLOC_017265	11	-	0.00435262960400539	-1.17982558121903
6	53957103	53963502	XLOC_024460	10	+	0.00435262960400539	-1.62215904778534
1	98544296	98545596	XLOC_000461	7	+	0.00435329582029406	4.27982061268958
1	113794039	113848808	XLOC_002086	6	-	0.00436781086374679	4.64782381490253
2	51323011	51326506	XLOC_015518	6	+	0.004462204398845	-3.78986463855946
2	81613772	81641476	XLOC_016028	6	+	0.004462204398845	4.97885708313553
4	107956713	108013647	XLOC_021831	6	-	0.00448292801130946	-3.4421034020785
7	121192449	121210374	XLOC_027969	9	+	0.00454380991178031	-2.7937825729114
3	71560124	71591845	XLOC_019738	6	-	0.0045876723278655	-5.03932864406763
7	119938718	119962886	XLOC_029113	7	-	0.00462228864806402	2.49040848024483
AEMK02000348.1	2979	25783	XLOC_032996	7	+	0.00463431938597893	1.84021382641142
13	72479724	72568964	XLOC_006808	9	+	0.00477167814517266	3.84673986446116
2	89157	93153	XLOC_016485	10	-	0.00478076830644968	-1.9292974954617
13	83055866	83057067	XLOC_006893	4	+	0.00478115525109943	5.18260343511897
1	74187307	74189930	XLOC_000351	6	+	0.00478115525109943	3.20530288321545
AEMK02000682.1	1095564	1110987	XLOC_034194	11	+	0.0047998746360881	1.21604791843779
6	52543164	52554224	XLOC_025921	11	-	0.00480301748451534	1.43618499710438
10	32436343	32443971	XLOC_003266	11	+	0.00481509098984099	1.15373159854388
1	44969685	44976345	XLOC_000241	11	+	0.00481855440725328	2.33429629665631
8	120371092	120378878	XLOC_029704	11	+	0.00481855440725328	2.23317679408993
3	23787844	23789103	XLOC_018239	7	+	0.004878209145883	5.91132311381835
1	273062341	273066775	XLOC_003018	10	-	0.00492781016804779	-2.01067925720004
7	54516254	54537370	XLOC_028599	7	-	0.00496891312999026	3.56653617696769
1	230341940	230546162	XLOC_002704	11	-	0.00503102925561946	1.50018049325569
7	9731292	9735091	XLOC_028110	5	-	0.00503102925561946	4.96594082654322
2	15381795	15389881	XLOC_015349	7	+	0.00508156684093007	-3.16844975594152
6	97120681	97124006	XLOC_026545	7	-	0.00508528818455196	5.65188289529439
5	90545611	90566559	XLOC_023803	11	-	0.00508752069919072	-1.23363117878877
Y	7680715	7691107	XLOC_035843	7	+	0.00508752069919072	4.29498926685584
1	54549941	54552635	XLOC_001816	5	-	0.00510669157338159	-5.94606397294925
7	22740563	22742654	XLOC_028234	8	-	0.00510947726574082	-1.42295207112943
14	6416257	6432823	XLOC_009779	7	-	0.00511576528954679	3.61746585713639
5	41442	91102	XLOC_022985	11	-	0.00511576528954679	-1.17387386047963
14	137179005	137180628	XLOC_009703	5	+	0.00512408404379611	4.56065512803342
5	49528604	49531322	XLOC_022551	5	+	0.00512408404379611	3.66592658629508
5	120584	131078	XLOC_022987	8	-	0.0051725718712629	-1.77598181522863
14	35097660	35099246	XLOC_008986	3	+	0.00519014766420914	-6.41607294439495
11	52335781	52336965	XLOC_004208	3	+	0.00521170947236823	7.3324898450746
X	48663101	48757335	XLOC_034634	11	+	0.0052119587416455	1.21865301526077
5	30612307	30618285	XLOC_022455	9	+	0.00521780016345028	4.01373700355684
14	56427986	56430087	XLOC_010211	7	-	0.00537041986259989	5.55135708258376
12	6310229	6321542	XLOC_005705	9	-	0.00539719953171685	3.25224146026762
1	260661660	260756883	XLOC_002867	11	-	0.00540190432817662	1.10540107869454
18	30031104	30175480	XLOC_014291	9	+	0.00542373327726229	3.60768048579348
6	71224636	71243459	XLOC_026265	10	-	0.00543278769485399	-1.28177262211389
6	37724261	37817204	XLOC_024176	11	+	0.00551260527194672	-1.12033985755397
2	59222565	59235596	XLOC_015625	6	+	0.00553599315518166	6.45320702926353
14	103095708	103182116	XLOC_009477	10	+	0.00560786401858891	2.15937245928054
5	10663491	10705203	XLOC_022177	11	+	0.00561439062577515	1.07304582323949
1	196084397	196173930	XLOC_002539	11	-	0.00565115933918043	-1.67223438144275
5	77798173	77801488	XLOC_022767	10	+	0.00571235841314042	-1.70847235570429
6	58467012	58475286	XLOC_024559	11	+	0.00573247730570103	1.15686934770196
2	9580241	9599973	XLOC_015237	6	+	0.00576950976100741	5.5194685182902
7	32354672	32363991	XLOC_027288	11	+	0.00576972514242452	-1.06963791065984
AEMK02000282.1	20547	45866	XLOC_032891	9	-	0.00578054546308232	-2.41535336524426
12	26012700	26024821	XLOC_005950	8	-	0.00584018409341316	-1.90945016174477
9	78364480	78515475	XLOC_032182	11	-	0.00586115062622089	-1.49485911271014
2	9053092	9065948	XLOC_016698	11	-	0.00589055165540673	-1.89024569085235
1	2016604	2046286	XLOC_001565	11	-	0.00590571171018424	-1.6835270555422
X	54948255	54961404	XLOC_034665	11	+	0.00607879049658285	1.11900091091941
2	64298167	64369935	XLOC_015701	11	+	0.00617266734384439	-1.77941488425671
9	39838271	39873278	XLOC_031907	5	-	0.00620410281822916	4.75289600398371
4	74343122	74373325	XLOC_020514	6	+	0.00620613194399437	4.17119845812542
1	209181466	209349299	XLOC_001130	11	+	0.00623106229224943	1.35561013423175
14	106696734	106736242	XLOC_010532	11	-	0.00623625000769308	-2.05946917382821
7	50977033	50999987	XLOC_027443	6	+	0.00626372681165351	-3.74892730163488
8	80305566	80669404	XLOC_029534	11	+	0.00626372681165351	-1.23737893813496
9	5470930	5472288	XLOC_031641	4	-	0.00629113137691084	7.20682267782416
AEMK02000452.1	1649844	1752496	XLOC_033439	11	-	0.00629113137691084	-1.57158025682028
15	15662316	15663319	XLOC_010809	7	+	0.00635109072903567	1.92009701591781
5	87177863	87179477	XLOC_023773	8	-	0.00643393071732546	1.49273653719827
5	7976089	8017891	XLOC_023078	11	-	0.00650638098590586	1.01872256177745
8	37379856	37531673	XLOC_029329	11	+	0.00652983742215826	1.0074189428238
AEMK02000512.1	30189	46352	XLOC_033640	7	-	0.00653049830495966	5.58823246714675
AEMK02000200.1	101485	103358	XLOC_032665	6	+	0.00655019477667029	5.31115714693384
2	10680164	10682367	XLOC_016735	7	-	0.00657453058765115	-2.83003916515152
X	46212045	46214493	XLOC_035319	7	-	0.00665020027010094	5.44291356651873
15	86616885	86622363	XLOC_011160	7	+	0.00670899228213523	2.15640372391305
8	132761712	133242032	XLOC_030430	11	-	0.006774109119056	2.31535149210452
12	51773419	51794447	XLOC_005409	11	+	0.00677642069273598	2.44277399481576
17	27807228	28060162	XLOC_013213	11	+	0.00681745520915824	1.01758504806079
4	110881765	110954104	XLOC_021876	8	-	0.00681745520915824	-1.85100570883872
X	83396332	83559330	XLOC_035537	9	-	0.00681745520915824	-2.5782481869556
18	1510824	1517033	XLOC_014045	8	+	0.006820765135716	-3.96773917373812
10	31270530	31272696	XLOC_003716	6	-	0.00690314808144058	-4.17907719331148
11	8507357	8513834	XLOC_004430	6	-	0.00701354944475092	5.08729236687836
2	16237578	16254742	XLOC_016839	11	-	0.00701354944475092	1.1361501047317
6	53037179	53046882	XLOC_025932	11	-	0.00701354944475092	1.27658292627032
2	116257260	116284649	XLOC_016213	11	+	0.00710873450519454	-1.05168339319428
2	75538358	75542331	XLOC_017446	4	-	0.00712274132194847	6.77947146482036
2	85290688	85291496	XLOC_016073	4	+	0.00718499316740392	6.95286814843212
6	39671106	39701179	XLOC_024189	4	+	0.00718924621020871	7.08810814718782
14	3201581	3205373	XLOC_008770	9	+	0.00733662378527396	-2.1494409869884
1	268342242	268354350	XLOC_001444	7	+	0.00735483440837982	2.36201473006345
AEMK02000682.1	1557674	1627298	XLOC_034208	7	+	0.00739955092844212	2.87581397592625
X	83092689	83103844	XLOC_034797	10	+	0.00752535435142781	2.31335049837629
X	45921542	45939695	XLOC_034609	11	+	0.00759487916411966	1.37410719093496
12	12397220	12815921	XLOC_005757	7	-	0.00771058484593995	5.51903531729187
7	88538930	88547619	XLOC_027755	11	+	0.00772416438139507	1.13315622759423
11	52391695	52393991	XLOC_004211	5	+	0.00774254371490801	6.56536710486697
10	28508368	28508902	XLOC_003232	6	+	0.00783898434279777	-4.17721257926461
2	147215089	147219106	XLOC_017904	7	-	0.00783898434279777	-1.6119516817359
6	156603800	156611558	XLOC_026791	9	-	0.00785292819085578	4.10344153577892
7	65805486	65833573	XLOC_027587	11	+	0.00785917651839784	-1.15161831197059
5	17679195	17684245	XLOC_023189	7	-	0.00787593898218395	1.87085611670028
AEMK02000291.1	38188	64625	XLOC_032895	10	+	0.00787593898218395	1.89594780141649
15	110896386	110921549	XLOC_012157	11	-	0.00788502101464342	1.02924994462141
1	108155830	108157076	XLOC_000506	3	+	0.00790652846428421	6.71061778377052
16	71980467	71989011	XLOC_013047	8	-	0.007945868936811	-3.05110760916198
6	116100369	116325133	XLOC_026638	11	-	0.00794967263168279	1.22453651883549
14	47453678	47476472	XLOC_010113	6	-	0.00802426851397366	4.83995190181983
7	77001975	77025761	XLOC_028793	7	-	0.00807976655604928	1.47834730744099
12	39766762	39776379	XLOC_006052	11	-	0.00817812724770771	1.27592876446882
3	124371197	124375075	XLOC_020073	4	-	0.00819216921879316	-8.82111401291069
6	70003394	70013267	XLOC_026256	7	-	0.00829202673986327	-1.66728070415493
4	85821493	85924868	XLOC_021544	11	-	0.00833564966715428	1.61096499447856
12	51144670	51149593	XLOC_006220	11	-	0.00834119701403932	1.20941422600514
18	30227979	30264114	XLOC_014292	6	+	0.00834119701403932	5.96065641403659
X	108026552	108027895	XLOC_035669	6	-	0.00834119701403932	5.73697372747929
1	175277708	175279481	XLOC_000920	8	+	0.00835009070439992	4.2591680186522
7	104032526	104190377	XLOC_029045	11	-	0.00835009070439992	-1.27413126677153
18	7285075	7348380	XLOC_014117	7	+	0.00852275035375949	-3.59612143660031
2	84142286	84219767	XLOC_017575	9	-	0.00854158576098313	-2.91158586737399
7	98109891	98131802	XLOC_029007	11	-	0.00864986852539908	1.71876724454938
1	16508047	16511122	XLOC_000111	6	+	0.00872783634917592	-3.59395839065946
3	96704957	96834189	XLOC_019888	11	-	0.00875226399239226	-1.68044721745415
5	32708079	32709041	XLOC_023360	5	-	0.0087591625752437	5.17700777455835
3	42711391	42837651	XLOC_018433	11	+	0.00877659581737832	-2.28859866532708
12	20882343	20891484	XLOC_005054	6	+	0.00878959144773485	5.0202808628996
7	9728903	9730759	XLOC_028109	8	-	0.00881564243538869	2.94725043120813
14	35445332	35575870	XLOC_009992	6	-	0.00894381950314528	4.69994700321254
14	108748016	108748883	XLOC_010552	4	-	0.00895558305280993	6.96098702584846
2	8884001	8884352	XLOC_015215	7	+	0.00895558305280993	-1.67685762279893
10	66436015	66437138	XLOC_003490	5	+	0.00896317788137575	-4.49591351463879
9	122484166	122523064	XLOC_031347	6	+	0.00896317788137575	-4.67454367556432
AEMK02000558.1	32619	99609	XLOC_033766	4	-	0.00896317788137575	5.01264328035654
16	79625261	79704084	XLOC_012725	9	+	0.00916681658198207	2.58999761874363
5	19560318	19583208	XLOC_023226	10	-	0.00916875279247231	3.32447884232392
14	48800438	48800732	XLOC_009130	7	+	0.00926761255644877	6.16232247497364
14	85497576	85541055	XLOC_009383	11	+	0.00933507421697941	1.35716914146442
8	9527434	9530751	XLOC_029210	7	+	0.00940398812851696	4.20025572670433
6	63643577	63644287	XLOC_026187	4	-	0.0094253407100294	-6.18637902709747
2	79181637	79406912	XLOC_015994	7	+	0.00942912574448103	3.13073969749786
2	63853389	63902870	XLOC_015696	8	+	0.00946684091149881	3.22834269438093
2	74800005	74838679	XLOC_017431	7	-	0.00952158836376827	-2.46487043965077
13	146851338	146855927	XLOC_008400	5	-	0.00960472657874603	5.59652423400257
AEMK02000141.1	22309	23777	XLOC_032567	8	+	0.00977285824707291	-3.90703397271552
4	117039589	117041886	XLOC_021894	4	-	0.00978291994213674	-3.60109038587542
3	59438155	59460713	XLOC_019672	11	-	0.00988525883818967	-1.88981022486325
4	76567109	76651264	XLOC_021488	7	-	0.0101435799064932	1.82625605867225
10	46790683	46800323	XLOC_003809	11	-	0.0101571382820271	2.07844438624794
9	90327620	90328824	XLOC_032221	4	-	0.010263100842104	6.91333195279451
X	49179086	49182697	XLOC_035347	11	-	0.0103340617030813	1.95018790205328
10	63272353	63274803	XLOC_003446	7	+	0.0104118286076257	-2.87468472009937
16	66131761	66161906	XLOC_012658	11	+	0.0104408745859798	1.3828838249841
1	191183494	191195549	XLOC_002521	11	-	0.0105062315509695	-1.17389466060822
15	6827377	6829046	XLOC_011614	4	-	0.0105534245523011	6.81960335340387
6	59575318	59577721	XLOC_024591	7	+	0.0105851887807529	5.004389606985
13	123103792	123176137	XLOC_008229	11	-	0.0106193502410199	1.33946397099655
11	52328859	52331229	XLOC_004206	4	+	0.0106532736202399	5.55892995457225
4	63709840	63714793	XLOC_020467	11	+	0.0106590537370755	1.52283812267816
5	21665220	21669982	XLOC_022396	11	+	0.0108454217745192	1.39605893688785
9	185037	186649	XLOC_031481	11	-	0.0108454217745192	1.99454809209363
1	161877573	161984353	XLOC_002351	5	-	0.0109215713860604	-4.61564302678909
13	66044719	66055295	XLOC_007920	7	-	0.0109283755576287	-3.37917704929603
2	98317083	98318851	XLOC_017641	4	-	0.0109291589692958	6.84644174017805
11	14319419	14576135	XLOC_004460	11	-	0.0109809625781108	-1.06249161948204
12	50806322	50898331	XLOC_005397	11	+	0.0109862330311131	-1.18976452113931
2	103715524	103716814	XLOC_017665	5	-	0.0110066259658952	3.5947165685281
9	38349715	38354049	XLOC_031892	8	-	0.0110563738143882	4.2536436881645
15	88574237	88581314	XLOC_011168	9	+	0.0111359947422029	3.74694436547051
7	112900633	112909505	XLOC_027910	9	+	0.0111457076094274	2.06362966886448
18	6720033	6724545	XLOC_014103	11	+	0.0113207710178532	-1.10266557417204
15	65854357	65859863	XLOC_011910	6	-	0.0113314179216208	-3.94227823633404
6	157075163	157221362	XLOC_026794	11	-	0.0113689974577816	-1.73705897818238
6	158794945	158803006	XLOC_026817	5	-	0.0114297887863481	-5.51864054763099
14	105766501	105770810	XLOC_009496	6	+	0.0114558855611629	-3.88275111989433
14	140636963	140657623	XLOC_009720	11	+	0.0115120102469835	-1.82910287368191
12	59466785	59654130	XLOC_006346	11	-	0.01162300896561	-1.0562715016021
15	77709789	77714596	XLOC_011107	10	+	0.011653033326045	-1.50408845544561
6	89079275	89085655	XLOC_024998	9	+	0.0117370898876872	-2.95490494421099
1	71979182	72027337	XLOC_001884	7	-	0.0117660567198467	1.93498417163198
5	61531449	61544566	XLOC_023538	11	-	0.0118365513379434	2.19903980573463
9	19364174	19371837	XLOC_031776	5	-	0.0119875859549677	5.9293720538731
13	69362295	69366306	XLOC_006784	5	+	0.0119969300525088	5.73610698474583
2	24646867	24812436	XLOC_016875	11	-	0.0119969300525088	1.03666039860898
5	62603251	62715210	XLOC_023565	6	-	0.0120669795315519	4.95723514782919
8	112397059	112476878	XLOC_029660	6	+	0.012141964606977	4.69273398884338
2	71175069	71206950	XLOC_017371	11	-	0.0123233121153485	1.82981057997826
15	44615712	44804990	XLOC_010928	6	+	0.0123461656195948	3.47242796640736
5	63929623	63935410	XLOC_023591	11	-	0.0123638375843376	1.46130569805382
1	152987588	152989777	XLOC_000801	8	+	0.0123712351149997	1.59389428286229
13	207420801	207421891	XLOC_008735	5	-	0.0123878328431252	5.05902414547591
7	32663	34475	XLOC_028043	11	-	0.0124168439635176	1.58751764236953
X	56459527	56460384	XLOC_035394	4	-	0.0124168439635176	6.50120434960079
16	39588123	39680216	XLOC_012905	11	-	0.012741992919797	-1.3942732334209
16	50499307	50500510	XLOC_012945	4	-	0.0128575137561012	-6.09407030372392
3	7423080	7441587	XLOC_019097	11	-	0.0129869732797182	-1.23866111081637
X	88403499	88447562	XLOC_034841	11	+	0.0130210451901015	1.06137168524597
11	29085201	29086246	XLOC_004559	5	-	0.0130993867002044	-6.07789663479027
2	58303990	58363921	XLOC_015614	11	+	0.0130993867002044	1.68250493031771
6	145282469	145284126	XLOC_026728	6	-	0.0131088248847707	3.39504202191088
7	112885161	112905620	XLOC_029066	11	-	0.0131413174580371	1.30382505761622
12	33525468	33536840	XLOC_005988	9	-	0.0133488277667497	-3.09664145390997
6	35119855	35299693	XLOC_024161	6	+	0.0133558569571335	4.94231998621386
6	167363173	167595835	XLOC_026907	11	-	0.0134800646243411	-1.07855678033357
6	48882612	48883881	XLOC_025829	4	-	0.0135224620375379	5.45789632691825
18	55738160	55762963	XLOC_014536	11	+	0.013524171285506	-1.03014498972544
9	60629264	60738924	XLOC_030984	9	+	0.0135805750412978	-1.85815269304338
13	80370544	80372552	XLOC_008023	6	-	0.0136560141075819	-5.60510303708157
9	85954107	85955428	XLOC_031140	6	+	0.0136866009288554	-3.530813799545
7	116467674	116590208	XLOC_029102	11	-	0.013727537557815	1.47771983773531
2	64871094	64871988	XLOC_017226	3	-	0.0138123900109453	6.95505392056211
12	23072741	23143923	XLOC_005128	7	+	0.0138496521123079	3.7818730235214
1	27958267	28302666	XLOC_001707	11	-	0.0138496521123079	-1.19047393246918
9	135079230	135096307	XLOC_031455	11	+	0.0139394527356294	-1.54088385967154
11	15019255	15020995	XLOC_004465	7	-	0.0139414413351476	2.11175688032095
13	181350045	181352052	XLOC_007411	8	+	0.0139772302029676	-2.78447772628143
1	136704137	137163598	XLOC_002217	11	-	0.0139825769746275	-1.53707779403274
X	96544092	96744802	XLOC_035613	5	-	0.014026550719536	5.5151106377593
6	8498368	8500870	XLOC_023964	6	+	0.0140804180946768	-2.74174937753619
2	150744349	150755743	XLOC_016463	10	+	0.0141221846400501	2.7377593217258
4	92393743	92444712	XLOC_020706	11	+	0.0141221846400501	1.54184502838413
X	87577981	87658210	XLOC_035573	6	-	0.0141445326134285	4.87745836319203
11	2007937	2010294	XLOC_004362	3	-	0.0141688585695507	7.05613911962527
10	13732028	13773073	XLOC_003130	5	+	0.0141839627859159	4.89766983686762
1	255427080	255432117	XLOC_002857	7	-	0.0142033554538457	-1.33328249758071
2	75314662	75333816	XLOC_015918	8	+	0.0142077765657149	1.32251322264129
X	57939601	58035333	XLOC_034695	5	+	0.0142143533668014	4.51888267790478
13	207211915	207265380	XLOC_007550	11	+	0.014384836090944	1.58990415948613
12	6291529	6312277	XLOC_004866	10	+	0.0143858980345254	1.71790461830958
17	46686290	46687946	XLOC_013409	11	+	0.0144539458747839	1.26065705132009
4	51478430	51512840	XLOC_021371	6	-	0.0144539458747839	4.74667598840536
5	11578635	11587674	XLOC_022201	8	+	0.014514649615784	1.39262057826427
5	9207670	9230351	XLOC_022143	9	+	0.0146084407951096	3.19853861112469
7	59349679	59352843	XLOC_028654	5	-	0.0147597151574295	4.75448795819007
12	59094833	59132605	XLOC_005506	11	+	0.0147978885111138	-1.23180602839657
2	7055762	7057530	XLOC_016645	6	-	0.0149653906087485	6.09989198147962
1	21127559	21159691	XLOC_001662	11	-	0.0150216840351447	1.13925637639998
8	118812024	118867551	XLOC_030354	10	-	0.0151181086957488	2.671725033351
9	38339922	38341691	XLOC_031891	9	-	0.0153147985600667	2.68001745272491
13	137149800	137161799	XLOC_008329	11	-	0.0154894324588975	-1.08913424019588
AEMK02000698.1	55300	57419	XLOC_034300	6	+	0.0155765468492755	-3.40520088504874
9	6663127	6673781	XLOC_030603	9	+	0.0157027878429966	3.15684327607404
4	109513710	109516028	XLOC_021850	6	-	0.0158343155032933	-3.76858544189049
14	55377796	55396036	XLOC_010206	7	-	0.0161381511879079	-2.84205815623618
5	62000521	62001553	XLOC_022633	8	+	0.0163271811198446	-1.30535263860482
17	40176472	40178337	XLOC_013364	8	+	0.0164211379784868	-4.00392826270061
13	189728052	189729324	XLOC_007425	5	+	0.0165479730497032	-3.26696844236879
AEMK02000568.1	2366	17176	XLOC_033796	5	+	0.0165479730497032	4.30206623374334
12	6620438	6630196	XLOC_004876	5	+	0.0166496565549697	5.65482241322107
8	102932385	102944024	XLOC_030282	11	-	0.0166496565549697	1.21875182251316
2	3620461	3633470	XLOC_016557	5	-	0.0166543322721992	4.6289249478081
7	57949454	57988429	XLOC_027519	6	+	0.0166543322721992	4.63525984270685
14	97558534	98793356	XLOC_010467	5	-	0.0167394731097252	-4.38500306603783
11	52147964	52149148	XLOC_004619	4	-	0.0168005390928247	4.7862204654769
6	2591648	2597762	XLOC_025457	11	-	0.0168341111407324	-1.65380007842974
10	44989582	45027180	XLOC_003357	4	+	0.0168554558675409	6.39582860705969
7	55798655	55811521	XLOC_027504	11	+	0.0168554558675409	1.1456252499417
4	128190497	128303513	XLOC_021078	6	+	0.0168646875832106	-3.55561660448918
12	52739278	52749395	XLOC_005438	11	+	0.0170596061979607	-1.02238698405173
7	31419981	31427730	XLOC_028377	8	-	0.0170993476074257	-1.31910651750448
X	11772676	11828027	XLOC_035133	11	-	0.0170993476074257	-1.10016664130075
13	121081425	121117562	XLOC_008211	10	-	0.0171301405399798	3.07284818218274
15	103324281	103327763	XLOC_012101	6	-	0.0171301405399798	5.11861910265166
4	99187254	99187665	XLOC_021739	3	-	0.0171301405399798	6.80120467827966
12	24034408	24039776	XLOC_005151	7	+	0.0171840802825008	2.21163434424844
3	27153762	27155758	XLOC_019335	6	-	0.0172306469150609	-2.64254268393531
6	157532965	157551920	XLOC_025276	7	+	0.0172617319382856	-2.32615736244134
1	90388399	90638758	XLOC_000429	7	+	0.0174990892192677	3.8257435227419
1	56184770	56274861	XLOC_000301	7	+	0.0176316153271844	-2.15944328421964
1	268468620	268469594	XLOC_001447	4	+	0.0178348760579892	-6.6821168132034
16	21088280	21180026	XLOC_012430	11	+	0.0178648562054301	-2.0028856047
2	57310170	57324333	XLOC_015601	6	+	0.0180561372570391	5.33675714682953
5	29359662	29361487	XLOC_022446	8	+	0.0180561372570391	-5.02700392377937
9	46277381	46279477	XLOC_030870	8	+	0.0180561372570391	3.10745080361471
10	60134141	60136028	XLOC_003889	6	-	0.0180702816923407	-3.63147978069688
4	59384201	59580917	XLOC_021397	6	-	0.0183181821240963	4.59829483425347
15	53954967	53958209	XLOC_011852	10	-	0.018400017715025	-2.38259965976313
3	5459180	5461547	XLOC_019072	5	-	0.0185804848648	-4.99739066342156
4	117110755	117268964	XLOC_021902	11	-	0.0185804848648	-1.42362047171878
8	81210224	81279027	XLOC_030212	9	-	0.0185977998447339	-2.71261493607082
9	38212582	38216816	XLOC_031889	6	-	0.0186131593233963	2.50497455540444
5	73707024	73826527	XLOC_023657	9	-	0.0186644124762286	-2.63943646022468
1	258044247	258055535	XLOC_001375	9	+	0.0186907454674535	2.51670614759951
10	33279590	33316690	XLOC_003277	5	+	0.0187180580531942	-3.9410024898584
6	164111573	164114503	XLOC_026847	10	-	0.0187607425573644	1.39550157849437
9	49098675	49111204	XLOC_031980	7	-	0.0189106232672411	-3.24384704936059
AEMK02000258.1	91928	92608	XLOC_032793	4	-	0.0189432878254151	6.81120436397941
1	13651398	13667166	XLOC_001624	8	-	0.019072626629291	3.04652454294477
2	107815030	107887399	XLOC_017675	11	-	0.019072626629291	-1.27166451183849
8	89321531	89338060	XLOC_029582	5	+	0.0190928889446572	-3.64273829249614
18	6967035	6974114	XLOC_014610	6	-	0.0191225711010712	4.91607399920865
3	94066064	94068074	XLOC_018768	8	+	0.0192533300557685	3.36340578518006
4	70945491	70947170	XLOC_020497	5	+	0.0192533300557685	-5.29591986175592
9	74474090	74486980	XLOC_031088	10	+	0.0193181753579601	2.60629376965732
1	75272049	75436498	XLOC_000363	11	+	0.0194871547910933	-1.04687362918799
14	30552890	30556041	XLOC_009941	10	-	0.0195213409830234	-1.81987785740638
7	49097641	49099642	XLOC_027431	6	+	0.0195316972279568	5.20747917543088
13	124182075	124225993	XLOC_007135	8	+	0.0197151283380013	1.90944923794598
11	52159782	52160553	XLOC_004622	7	-	0.0197771548310296	5.30621447550049
7	51943294	51944833	XLOC_028572	6	-	0.0197771548310296	5.63194010130978
12	25336325	25341335	XLOC_005174	10	+	0.0198218120869933	2.14789938626172
X	82477986	82485745	XLOC_035519	6	-	0.0198382653673728	5.48575177102407
6	15699831	15711414	XLOC_024025	5	+	0.0198720572357766	4.08861630633336
7	1735288	1737871	XLOC_026965	9	+	0.019906209289806	1.76963632173343
X	82981206	83014583	XLOC_035531	11	-	0.0199236317591526	1.68132137984963
2	1061218	1063976	XLOC_016516	7	-	0.0199718218959911	1.67330426341085
1	180719784	180720778	XLOC_000949	6	+	0.0199883922761128	-4.93669074356111
1	51369900	51429587	XLOC_001796	6	-	0.0200329901836581	4.53865962026019
17	31082968	31195045	XLOC_013727	11	-	0.0207177636462163	1.07366066928404
8	105219092	105370355	XLOC_030296	11	-	0.0207211255750707	-1.84523362689363
2	114395050	114400416	XLOC_017707	11	-	0.0207372517803057	-1.76323957462399
12	26378999	26397284	XLOC_005957	5	-	0.020879314652018	-3.37974264684766
9	40988894	41032925	XLOC_030808	6	+	0.0209586762864445	5.47107873507769
9	18759625	18761049	XLOC_031764	3	-	0.0210395412429574	6.91724224748905
5	64049887	64059545	XLOC_023594	5	-	0.0212170517458344	4.52354927080771
3	76933057	76935784	XLOC_019776	10	-	0.0212992464431329	-1.442264422286
2	10799675	10814534	XLOC_015254	11	+	0.0213039992541699	1.95055897587807
18	45801276	45803526	XLOC_014452	9	+	0.0213060237059746	3.80290392523678
X	91317691	91525061	XLOC_035588	11	-	0.0217041173732919	-1.14427282898978
14	138773486	138775804	XLOC_010721	7	-	0.0219786229732785	-1.39981736260657
3	45202874	45563297	XLOC_019537	11	-	0.0219945774982605	-1.96556242107036
7	23852614	23874922	XLOC_027202	11	+	0.0221119081949416	1.25720035660339
15	15060350	15061584	XLOC_011634	6	-	0.0221711225580429	2.40245907550033
X	92581877	92647857	XLOC_035594	10	-	0.0221711225580429	-1.75988660123755
2	69317319	69318294	XLOC_015802	5	+	0.0223116929699392	5.82593168777249
1	185457487	185459454	XLOC_000985	4	+	0.0223177018608528	-4.24764775145122
1	39846154	39868941	XLOC_001759	11	-	0.0223793790196391	1.04402334953117
9	3197415	3199289	XLOC_030522	5	+	0.0224296459381367	4.68133453228198
5	17356476	17357878	XLOC_023183	7	-	0.0227753321082866	4.59361514731882
6	45309198	45313728	XLOC_025749	11	-	0.0228975169969109	2.29399278825068
4	90393442	90405480	XLOC_020651	11	+	0.0229604469621206	1.24386804391415
9	7833445	7852066	XLOC_030618	11	+	0.0230933286426941	1.60364433554237
7	1418931	1420813	XLOC_028048	3	-	0.0231463334103766	6.8491779889737
13	205712564	205733856	XLOC_008710	3	-	0.0233026906299461	6.19011213848392
9	107427	109826	XLOC_030470	10	+	0.023606121030641	2.95583032167773
13	29227221	29233960	XLOC_007700	11	-	0.0236463480703599	-1.76480609934659
1	122810485	122812391	XLOC_002121	11	-	0.0236998458137654	1.37485441650837
10	21698560	21778133	XLOC_003625	10	-	0.0239007578006071	1.40845761902214
18	45803647	45807274	XLOC_014453	9	+	0.0240341187016102	3.1154811787226
FPKY02000006.1	32289	35840	XLOC_034328	3	+	0.0240778272436946	7.85592779933004
3	11352559	11353440	XLOC_018130	11	+	0.0241055029064287	1.36565029704603
6	145280424	145281576	XLOC_026727	6	-	0.0241377886392675	3.28340406033486
6	155680907	155754278	XLOC_026788	11	-	0.0241377886392675	-1.13199897009212
12	19382496	19384764	XLOC_005829	6	-	0.0243984393935387	4.92819203359748
15	110803394	110804774	XLOC_011302	4	+	0.0246120629391834	5.14481189576075
15	125747293	125815272	XLOC_012250	6	-	0.0247923874760095	-3.00831542679815
3	97245879	97248800	XLOC_018791	7	+	0.0247923874760095	5.16765399104784
13	83660362	83669536	XLOC_008036	11	-	0.0248802320869469	-1.1387204071765
3	57966290	57967433	XLOC_019647	4	-	0.0249687939788464	5.15325397440738
15	131928703	132101344	XLOC_011460	11	+	0.0251070812810932	-1.70006927186442
1	107259351	107296524	XLOC_000494	6	+	0.025137198060091	3.53559036342814
6	147567181	147722429	XLOC_026743	11	-	0.0251463882656572	-2.26444325704026
X	37112280	37117321	XLOC_034521	7	+	0.0251463882656572	2.05153438696928
9	118409748	118635964	XLOC_031319	5	+	0.0252145452249852	-4.18161967881782
5	3838210	3927217	XLOC_023029	6	-	0.0252842822985601	4.08082192580661
3	78054023	78056240	XLOC_018701	7	+	0.0253093655465964	5.43978146514964
13	75448572	75450942	XLOC_006849	5	+	0.0254766614504395	-4.00989818530748
5	9042062	9054344	XLOC_023091	7	-	0.0254766614504395	1.54414557353183
1	121916919	121920833	XLOC_000619	6	+	0.025649726142414	3.08944047013123
5	17263906	17285874	XLOC_022265	8	+	0.0256663154052472	3.37603506383245
2	64687759	64706336	XLOC_017216	11	-	0.0257560529190359	1.88466895580096
3	59022929	59024296	XLOC_019658	3	-	0.0257560529190359	6.45257061740317
14	134329406	134488248	XLOC_010702	10	-	0.025776574591066	-1.86281950073981
8	102429003	102433732	XLOC_029612	11	+	0.0258009121189739	1.82174013040017
1	179540510	179606207	XLOC_000933	11	+	0.0260314001180102	1.02560380054052
AEMK02000512.1	32215	33632	XLOC_033641	7	-	0.0260512077313449	5.27976649648144
X	124638326	124643528	XLOC_035042	7	+	0.0260769928935625	4.84788400770695
5	29356608	29358308	XLOC_022445	7	+	0.0261037400379598	-3.81308395124434
1	26001527	26011454	XLOC_001696	5	-	0.026139914298608	-3.90752728940297
7	120703257	120890792	XLOC_027964	5	+	0.0262710216958186	-4.13465577031098
2	86046117	86323794	XLOC_016084	11	+	0.026462661905555	-1.3713488390528
5	92787548	92789018	XLOC_023807	5	-	0.0265715952195869	4.25031052030819
8	4620059	4681226	XLOC_029188	7	+	0.0266186212041104	1.50163060103565
3	71683892	71696353	XLOC_018657	5	+	0.0268091439739077	5.73608992613464
5	41424794	41509779	XLOC_022505	6	+	0.0268231760271104	-3.29613973633315
13	14755882	14762042	XLOC_006450	11	+	0.0268251225105876	1.1705462039446
2	9761230	9795841	XLOC_016717	7	-	0.0268482968972863	2.73170039770837
2	8104968	8106324	XLOC_016670	6	-	0.0268834150257527	2.96240987648596
1	5679023	6731887	XLOC_000060	6	+	0.0269201023036213	4.35441898590864
18	503950	555258	XLOC_014545	11	-	0.0269201023036213	-1.05228643555276
3	25870399	25897626	XLOC_018253	5	+	0.0270731842455497	-3.96295422846298
13	98586040	98591802	XLOC_008118	6	-	0.027200421963894	4.63779320757851
1	16653401	16681542	XLOC_001640	11	-	0.0273255130987887	-1.44401153023257
5	67201684	67238330	XLOC_023622	11	-	0.0273604600313441	-1.54218295096481
6	46536372	46555683	XLOC_025769	11	-	0.02741018520605	1.45262240084781
4	94929775	95108689	XLOC_020757	11	+	0.02792230960496	1.94043389195975
AEMK02000324.1	48637	53434	XLOC_032930	7	+	0.02792230960496	5.014736286714
6	19500502	19502850	XLOC_024063	6	+	0.0279390350313381	3.0268271638888
15	15221121	15222992	XLOC_011642	4	-	0.0280367679842352	6.33824376068241
2	72772174	72772550	XLOC_017399	3	-	0.0280972039170577	-5.82833719039053
13	29368735	29376350	XLOC_006578	11	+	0.0281140501972143	-1.11913132649421
4	103186037	103189530	XLOC_020896	5	+	0.0283394743291974	7.84558790232968
12	1131873	1133072	XLOC_005596	4	-	0.0285157878436258	-5.77211577337197
X	35236922	35248600	XLOC_035233	7	-	0.0285157878436258	-2.55316304918775
4	94729172	94735559	XLOC_021667	7	-	0.0285407855696553	-3.43721093359166
15	131787211	131797568	XLOC_011457	5	+	0.0286940432559594	4.05157414615023
7	13376507	13378026	XLOC_028133	9	-	0.0286940432559594	-2.76231036744508
8	16655672	16787940	XLOC_029906	5	-	0.0286940432559594	5.75335985463006
6	48884194	48886731	XLOC_025830	5	-	0.0287334945531494	4.6957476735864
7	24954625	24954911	XLOC_027224	7	+	0.0287334945531494	1.95986731881638
4	57872114	57977614	XLOC_021393	11	-	0.0287890315824439	1.52259898388834
6	77456339	77458146	XLOC_024840	7	+	0.0288117274077066	2.90169097341076
X	35507180	35509295	XLOC_034502	2	+	0.0288579463788686	-7.02825283457569
6	53097141	53111565	XLOC_024439	9	+	0.0288987142878388	3.29109442417201
2	68732654	68807210	XLOC_017311	5	-	0.0289598132251601	-3.94871433666148
9	45400129	45436066	XLOC_030852	7	+	0.0291770341040059	-1.73523263222382
5	77820915	77821704	XLOC_022769	8	+	0.0292489017098799	-1.81329408769428
14	141349011	141350615	XLOC_009729	5	+	0.029260905932545	-3.73845265214407
18	36755867	36779713	XLOC_014391	11	+	0.0292709680803495	1.79767116249517
Y	7970009	7971483	XLOC_035917	7	-	0.0292709680803495	-1.71533640823705
10	22963199	22965790	XLOC_003641	7	-	0.0292919068585145	2.96877128020314
13	22707385	22828773	XLOC_006494	7	+	0.0293125203813614	-2.20046238681559
4	100430059	100433554	XLOC_021762	6	-	0.0293399595747904	5.10482624365472
7	53799455	53800456	XLOC_028589	8	-	0.0293444111018163	3.2186343014121
1	183915191	184140120	XLOC_000973	11	+	0.02935905127319	-1.11338930998406
7	92306766	92308627	XLOC_027787	6	+	0.0295035720517936	5.1231116055137
5	63754678	63754933	XLOC_022668	6	+	0.0295154553029991	4.19945988623335
4	81365641	81401289	XLOC_020577	11	+	0.0299776813155246	-1.44167129378366
12	19862835	19870159	XLOC_005840	9	-	0.0303463090143835	-2.26712273866083
3	73939480	73963734	XLOC_018681	5	+	0.0303463090143835	4.43544114768691
12	42087662	42101250	XLOC_006066	11	-	0.0305447690715851	-1.42238435047947
3	1714824	1716049	XLOC_017982	4	+	0.0305566958219749	6.55646495807344
18	42432312	42512082	XLOC_014427	11	+	0.0306225933577229	-1.57608753654721
17	52087939	52162606	XLOC_013952	5	-	0.030703067904411	4.00788583799205
12	44650621	44655180	XLOC_006092	8	-	0.0307170634570268	-2.11604909476495
13	189165916	189275839	XLOC_007423	10	+	0.0308085695253779	-2.06702041502532
4	14783180	14786880	XLOC_021224	6	-	0.0308337414876255	-3.43252580848123
4	29414765	29579654	XLOC_020317	5	+	0.0308337414876255	5.15058425495847
2	64876801	64878432	XLOC_017231	5	-	0.0308543681181701	4.87859676220485
15	112156589	112463028	XLOC_011314	7	+	0.0310277134205319	4.13546761130244
17	33829327	33834568	XLOC_013268	7	+	0.0310277134205319	5.49626823380697
6	67434970	67437175	XLOC_024740	6	+	0.0310277134205319	-4.9612918763187
9	26184836	26188827	XLOC_030732	6	+	0.0310277134205319	4.25897213536811
14	81889283	81901909	XLOC_010383	6	-	0.0310724383260446	5.67331064106158
2	151735921	151739333	XLOC_017947	6	-	0.0310900053431735	6.12699539495482
10	1674811	1685250	XLOC_003052	9	+	0.0311786759302291	2.20843013818741
4	88845114	88855793	XLOC_021564	11	-	0.0311786759302291	2.4265653836672
3	44349342	44483647	XLOC_019533	5	-	0.0312271608372126	-3.86834993613795
13	65574722	65575300	XLOC_007914	3	-	0.0312379279553473	6.41653807323429
4	42515284	42598240	XLOC_020399	5	+	0.0312594766510587	5.08774050855273
6	159033992	159035551	XLOC_026820	7	-	0.0313615861309591	-3.6455194097888
15	15251646	15254142	XLOC_011647	7	-	0.0314014565538616	2.1638948814488
1	71955991	71958488	XLOC_001882	5	-	0.0314433768792973	4.30824326359834
7	49092588	49096921	XLOC_027430	6	+	0.0314696541234693	-3.19280992794695
12	6540477	6587192	XLOC_004875	10	+	0.0315746462381017	2.35660641249784
6	59299258	59301428	XLOC_026100	11	-	0.0318086045520056	2.09087928465617
7	35159048	35283324	XLOC_027318	6	+	0.0318325894502998	4.79183805694119
15	128472232	128611956	XLOC_012265	5	-	0.032009602506149	4.490073812433
15	45699913	45702281	XLOC_010938	11	+	0.032009602506149	1.90588364056061
9	103460635	103963947	XLOC_032283	6	-	0.032009602506149	3.98813479667216
12	11225081	11286018	XLOC_004894	5	+	0.0320542370070206	5.35738898282543
2	290548	292550	XLOC_015031	11	+	0.0322505550795903	1.71611835015492
2	72774787	72775512	XLOC_017400	7	-	0.0323449767168858	-1.96425382685395
13	199848040	199982637	XLOC_007488	11	+	0.0324444882189385	-1.14562260640298
7	31592084	31601773	XLOC_027276	3	+	0.0324444882189385	-5.99950123327122
5	48398780	48412024	XLOC_022543	11	+	0.0324627176366372	1.15567294587966
AEMK02000234.1	75273	84151	XLOC_032723	4	+	0.0325411374779413	-5.70894175451741
5	85809718	86043700	XLOC_022859	10	+	0.0325731238246049	1.82385018176404
6	86137753	86228147	XLOC_024974	5	+	0.0326370503301062	4.13246717759559
13	65575365	65580345	XLOC_007915	7	-	0.0326520867948402	1.91587547050115
8	47133702	47210334	XLOC_029380	5	+	0.0329530255493651	3.49315316816467
14	137160870	137162475	XLOC_009700	4	+	0.0329758194095553	3.99014371691952
16	38864570	39156174	XLOC_012900	7	-	0.0331950757141739	1.30251362650499
11	7671069	7672796	XLOC_004427	4	-	0.0332206206046097	-4.69681666206662
13	150377194	150568991	XLOC_007323	5	+	0.0332206206046097	-5.20493339686512
8	130474997	130476484	XLOC_029756	5	+	0.0332340224063469	-4.79700138313807
2	65251373	65273543	XLOC_015723	11	+	0.0332923245933323	1.24016825610174
6	149003371	149004691	XLOC_026750	5	-	0.033295715900154	4.88420661768963
16	74288048	74302047	XLOC_012703	5	+	0.0332983158283581	5.30364682756775
9	33805399	34039940	XLOC_030764	11	+	0.0333363296706833	1.23660581218251
11	5944393	5945214	XLOC_004396	4	-	0.0334886227785336	5.64695934235195
6	6407808	6412274	XLOC_023942	4	+	0.0338126629497212	5.1380344037206
10	22579577	22668859	XLOC_003638	7	-	0.0341123938129338	-1.9402903066474
3	111497719	111498558	XLOC_019990	2	-	0.0341145321602213	6.27303322913538
9	8838355	8840613	XLOC_031701	9	-	0.034120546364182	2.04631455566666
10	28465022	28511633	XLOC_003231	11	+	0.0345681820826434	-1.55564843316615
5	6298491	6333367	XLOC_022098	6	+	0.0345681820826434	5.95602390665269
9	19204500	19208000	XLOC_031772	3	-	0.0345681820826434	3.7960247405239
14	103674938	103871225	XLOC_010516	11	-	0.0345732939189339	1.07714682962303
12	61246071	61270146	XLOC_005555	11	+	0.0350039549155955	1.23059920344032
4	8670234	8680020	XLOC_020225	5	+	0.0350659239017238	-3.99529558883814
13	148090673	148093795	XLOC_008411	5	-	0.0353302498005034	3.98574202990208
15	8104461	8111534	XLOC_010796	10	+	0.0353302498005034	1.59330366465352
1	187718630	187729477	XLOC_001005	11	+	0.035630588598143	1.73254792676967
9	64785566	64806904	XLOC_032082	11	-	0.035630588598143	1.046668987659
14	90533103	90582389	XLOC_010442	11	-	0.0357490009661223	-1.29302112822939
5	421753	429534	XLOC_022040	11	+	0.0359388574141014	-1.37007833427509
6	92233585	92237900	XLOC_025022	3	+	0.035958091046808	-5.70108500363682
9	134796059	134799128	XLOC_032497	5	-	0.0360299264675389	-3.52005281662589
13	125553930	125561289	XLOC_008263	9	-	0.0361836995907746	3.16775048732665
12	14763467	14764468	XLOC_005773	7	-	0.0362447268654179	-1.34381611496221
9	129055915	129247833	XLOC_031393	5	+	0.0362447268654179	-4.65956728849134
14	137103267	137106040	XLOC_009699	6	+	0.0366760075747503	3.42523175540611
6	149395055	149397092	XLOC_026757	4	-	0.0366760075747503	5.35774840509298
8	67607827	67609592	XLOC_029453	7	+	0.0366760075747503	4.98109896683246
4	38491242	38576607	XLOC_020367	6	+	0.0371233470004064	3.4421724101064
2	114400870	114407140	XLOC_017708	8	-	0.0373156270078121	-2.85416573525101
2	116258743	116262037	XLOC_016214	11	+	0.0373156270078121	-1.61441576111038
X	42153780	42155355	XLOC_035274	8	-	0.0373156270078121	1.593070114272
5	93128583	93130261	XLOC_023810	6	-	0.0373275102250008	4.94848634743032
2	150252015	150284797	XLOC_017920	6	-	0.0374133341336461	3.39325770788287
7	49540662	49599323	XLOC_027434	11	+	0.037537996520203	-1.03529077276994
1	74181193	74292681	XLOC_000350	10	+	0.037595883575372	3.31412896765998
10	13998047	14001368	XLOC_003141	6	+	0.0379236770870029	4.75452284367788
14	89353382	89477299	XLOC_009403	11	+	0.0379458700732095	1.88537296567566
5	12526276	12579900	XLOC_022210	10	+	0.0380217679793918	-1.74571287965592
3	6527744	6564002	XLOC_018039	9	+	0.0380333027954738	3.96919792989745
13	66420836	66421434	XLOC_007928	2	-	0.0381614669375077	-6.50639851592974
9	17575994	18336818	XLOC_031762	8	-	0.0382666048591933	4.76427780459636
X	49170434	49172194	XLOC_034642	9	+	0.038398405420869	3.36799178420036
1	104713592	105078167	XLOC_002029	11	-	0.0384248293094281	1.2427914268071
X	87369310	87427370	XLOC_035571	7	-	0.0387887438431639	3.12085625748544
6	45604631	45606877	XLOC_024262	6	+	0.0388468190740214	4.76309547173738
8	128280432	128952575	XLOC_030396	7	-	0.0388468190740214	2.66460009362654
3	101696405	101698376	XLOC_019928	5	-	0.0390504505880701	-4.86031161724546
4	99115107	99122808	XLOC_020847	11	+	0.0392012223932756	-1.29534311458097
13	98573448	98579197	XLOC_008117	5	-	0.0392882881647127	4.46008631039734
2	6297854	6306198	XLOC_015141	3	+	0.0393938490134304	6.2769807641388
15	15454412	15462601	XLOC_011659	6	-	0.039435822340214	3.03447368947019
X	106039934	106116240	XLOC_035651	7	-	0.0398150182282795	2.5922723608527
2	85732081	85747621	XLOC_016076	11	+	0.0403761459194191	-1.33600328100983
3	53149066	53291696	XLOC_018501	11	+	0.0404700334760634	1.42423082875868
7	49844603	49845750	XLOC_027438	4	+	0.040546022265265	-4.45479079032179
2	143050427	143060768	XLOC_016407	10	+	0.0406162564179946	-2.3349052886307
6	12924672	12951167	XLOC_023992	11	+	0.0407139008520907	-1.1929450350838
11	15446882	15449355	XLOC_004058	4	+	0.0407367808814286	5.46298761040818
16	18841255	18929857	XLOC_012417	11	+	0.040862247761025	1.65648227398212
14	72787601	72953095	XLOC_009315	7	+	0.0408680767181718	-3.24944265890746
12	25769553	25774733	XLOC_005179	8	+	0.040876064475856	-2.64225579509016
13	32381111	32396179	XLOC_007762	6	-	0.0410603133970238	4.4784542886906
1	237574748	237785158	XLOC_002744	11	-	0.0410707907908974	1.80795915145373
2	64717109	64717727	XLOC_015709	3	+	0.0410912666302492	6.10563753649069
8	6576202	6578186	XLOC_029202	11	+	0.041292386403541	1.71001286600098
1	135887798	136025408	XLOC_000718	11	+	0.0412995154113066	1.69045276648978
1	236675043	236677487	XLOC_001244	5	+	0.0413916955676838	-3.93602800560828
11	52415338	52417261	XLOC_004213	6	+	0.0414137988511183	5.64314543960468
9	56177992	56182952	XLOC_030969	5	+	0.0414856783020343	-3.99400401407723
9	63994154	64021372	XLOC_032077	6	-	0.0418018112936267	4.43644952121488
13	148447795	148579070	XLOC_008414	5	-	0.0418751827964336	3.88907259931193
6	58830983	58851606	XLOC_024568	3	+	0.0418791925096276	6.60925379596485
10	66433216	66436729	XLOC_003927	8	-	0.0419233184457047	-3.45717565764819
1	191138703	191140943	XLOC_002520	9	-	0.0419345839288441	-2.08251026782317
11	5976661	5981879	XLOC_004400	10	-	0.042080613538691	1.50909986242418
5	68627337	68731931	XLOC_022727	7	+	0.042276309941503	3.7156406353146
6	13395674	13398977	XLOC_025544	10	-	0.0423216268932657	-1.37111752118239
8	103047810	103090045	XLOC_029615	7	+	0.0423216268932657	4.66387823101418
X	58177290	58185299	XLOC_035419	5	-	0.0425346178228873	4.66961811877464
X	125446169	125447066	XLOC_035064	5	+	0.0429278073173232	-3.10455376237073
6	57085744	57098101	XLOC_024533	11	+	0.042929034540995	1.38571492383466
5	11460803	11462083	XLOC_023131	7	-	0.0429650867235926	-1.82937665037872
13	31775397	31780484	XLOC_006619	11	+	0.0433013162765192	1.09496050990012
14	46978120	47072215	XLOC_010099	5	-	0.0433840588788605	-3.0938981980318
4	97359205	97360231	XLOC_021702	11	-	0.0433840588788605	-1.96720446936153
1	81745956	81880723	XLOC_000395	11	+	0.0436468910723415	-1.11742349656718
9	139117629	139118828	XLOC_032514	6	-	0.0436468910723415	4.65159563028168
1	219815982	219820185	XLOC_001171	11	+	0.0437569367878009	-1.52400457060828
5	56246049	56247271	XLOC_023499	6	-	0.0440604641560606	4.80391917190749
18	721124	1389607	XLOC_014041	10	+	0.0440994082011891	-3.37808422377182
1	187117622	187259258	XLOC_002496	7	-	0.0442929543951639	4.7298856944484
AEMK02000569.1	775408	791977	XLOC_033801	7	+	0.0444158104539811	3.9634106347412
AEMK02000452.1	3376218	3382452	XLOC_033466	9	-	0.0448095868557905	-3.07194912068887
18	45815434	45816696	XLOC_014457	8	+	0.0449459689911722	3.88153408437106
AEMK02000589.1	70904	72051	XLOC_033867	8	+	0.0449459689911722	-2.21257337322893
18	47985554	47993641	XLOC_014936	5	-	0.0449629058332193	6.31709823385596
1	134013819	134223013	XLOC_000714	5	+	0.0450237845684072	4.27721727727295
13	117442593	117523305	XLOC_008193	10	-	0.0450237845684072	1.70348761857582
14	107630115	107715426	XLOC_010544	11	-	0.0450237845684072	1.61887760018738
9	75736616	75777248	XLOC_032170	10	-	0.0453580157696028	-1.8284339907693
5	46023094	46024898	XLOC_022534	11	+	0.0455182300447602	-1.58100793183854
14	903966	904492	XLOC_009750	9	-	0.0456003584755012	3.20515431472324
8	4681308	4724924	XLOC_029190	5	+	0.0456264422938017	5.21957137491843
AEMK02000326.1	15208	19364	XLOC_032935	8	+	0.0457286705764432	1.47614779168248
1	273498453	273499925	XLOC_001525	4	+	0.0458135697169593	5.09222201952841
5	15093608	15097764	XLOC_023158	11	-	0.0458167821863889	1.22631239948793
16	25662588	25682147	XLOC_012449	7	+	0.0459167942461234	1.32898540374768
5	56243849	56245708	XLOC_023498	7	-	0.0459193882205773	4.91696473901755
5	19117352	19119062	XLOC_022298	7	+	0.0460819282852703	5.15828758886044
6	88177190	88243746	XLOC_026440	11	-	0.0466531750112896	-1.01548164099525
9	798473	937113	XLOC_030487	11	+	0.0468823309659785	-1.51082724858673
13	141013138	141038925	XLOC_008364	5	-	0.0470248976182024	6.72035407539088
11	22672237	22700675	XLOC_004536	6	-	0.0470650487776299	4.7756622659575
13	165910640	165995755	XLOC_007363	5	+	0.0470650487776299	3.88627092304471
8	55057653	55081911	XLOC_030069	6	-	0.0470650487776299	3.17275658758825
6	84729939	84730650	XLOC_024953	3	+	0.0471159017710032	6.17375112890592
9	105793251	105795063	XLOC_031244	4	+	0.047204003371526	3.90660402601718
7	32364365	32371791	XLOC_027289	8	+	0.0473554771520592	-1.59294606234348
15	7712393	7714224	XLOC_010795	11	+	0.0475583573441971	1.59819497260051
18	9186745	9310668	XLOC_014138	5	+	0.0475583573441971	-3.65793363004541
6	1505858	1539283	XLOC_023896	5	+	0.0479327064672091	2.94642043336101
1	215608415	215716694	XLOC_001144	10	+	0.0479745704681388	-1.2201845764018
10	46740584	46750606	XLOC_003372	5	+	0.0482134022659734	5.35632373156835
1	179793586	179794999	XLOC_002443	3	-	0.0482302070120459	5.82127684042354
12	39611761	39616159	XLOC_005288	7	+	0.0483285825905941	3.45124078068998
4	43707842	43796663	XLOC_020403	10	+	0.0483522913493361	-1.81942581328671
9	12861928	12865455	XLOC_031747	11	-	0.0485921215600121	-1.28254585668289
15	101683140	101686359	XLOC_011226	7	+	0.048663737541168	-1.80594321262959
10	56177162	56178343	XLOC_003865	4	-	0.0487778040130192	-3.09192281935639
11	45369574	45388299	XLOC_004178	11	+	0.0487778040130192	-1.31098582602947
6	58273002	58283799	XLOC_024554	9	+	0.0489666938586347	-2.62804803312262
14	125331104	125332405	XLOC_009637	5	+	0.0489901355266767	-5.0400778773702
X	9642309	9648171	XLOC_035124	7	-	0.0491892561641243	1.07346973733935
1	273067031	273075440	XLOC_003019	11	-	0.0492812721462287	-1.39171712873199
16	34215636	34227565	XLOC_012517	11	+	0.0493343557972324	1.23590846135835
7	66913166	67462057	XLOC_028693	11	-	0.0495873046434363	1.0567140311504
2	40972799	40976218	XLOC_015449	8	+	0.0495898905936761	1.92246960274803
5	3454325	3459626	XLOC_023027	11	-	0.0496575709185027	-1.30264872531776
6	779167	854455	XLOC_023884	11	+	0.0496879539507627	2.11874932810031
[truncated: 3 more rows]
