# Supplementary material for: Multi-species annotation of transcriptome and chromatin structure in domesticated animals
Source: BMC Biol. 2019 Dec 30;17:108. doi: 10.1186/s12915-019-0726-5 (PMC6936065; doi:10.1186/s12915-019-0726-5)
Supplement: Supplementary file 7 — Additional file 7 FR-AgENCODE DE genes (all combinations). The archive has the same structure than de.refgn.tar.gz with names starting with cuffgenes instead of refgenes. [file 12915_2019_726_MOESM7_ESM.gz › home/sfoissac/fragencode/papers/first/suppl.files/de.fraggn/bos_taurus/diffcounts.nominsum/cuffgenes.counts.min2tpm0.1.normcounts.diff.cd4.liver.bed]

13	74930654	74970593	XLOC_006846	4	+	0	23.7480088929341
8	74552837	74563899	XLOC_029509	4	+	0	23.7960256001643
8	74574918	74582800	XLOC_029510	4	+	0	24.1363058067452
7	120200078	120299066	XLOC_029116	11	-	9.73381184155443e-316	-8.14176018834337
1	118913443	118958145	XLOC_000594	4	+	1.07980733993058e-307	17.9005653583582
5	18170353	18180338	XLOC_023208	4	-	1.09828491747374e-307	17.7582297213543
18	50017953	50023094	XLOC_014952	4	-	5.12727262666118e-306	17.6113318316517
13	124426307	124441913	XLOC_007137	4	+	1.65376439024261e-305	22.8789808453271
7	115850473	115987392	XLOC_029099	5	-	1.77126519090003e-305	23.4246905238434
4	101565229	101573906	XLOC_021777	4	-	2.1238108146725e-305	17.3469295230445
1	114424048	114598931	XLOC_002089	4	-	2.35006211243296e-305	17.4681823610064
AEMK02000698.1	2581735	2613386	XLOC_034309	4	+	3.11038196792055e-305	17.5527893334071
17	9033091	9073619	XLOC_013612	4	-	2.07409831258508e-304	18.303446577347
10	10115926	10127746	XLOC_003081	4	+	2.40070735552279e-304	17.3501022352936
13	124505294	124516415	XLOC_007140	4	+	2.49417670453772e-304	22.7694031077163
15	95874397	96066990	XLOC_011202	4	+	2.49417670453772e-304	17.7745807748636
13	131325122	131337697	XLOC_008286	4	-	2.92431576458233e-304	17.6318412002015
6	80592197	80599440	XLOC_024871	4	+	2.92431576458233e-304	17.9670451352587
7	115665948	115682043	XLOC_029096	4	-	2.92431576458233e-304	17.4304720902777
7	19271012	19346420	XLOC_028152	4	-	5.14083545334716e-304	17.7018253020072
14	15718115	15763710	XLOC_008859	4	+	5.33986185832699e-304	17.4163018597511
9	75246951	75260137	XLOC_032169	4	-	6.21272954357099e-304	18.4513500318803
8	66377395	66395707	XLOC_030108	4	-	8.09022840563881e-304	17.8611336688388
7	115535470	115554817	XLOC_029093	4	-	8.09446363446864e-304	18.2711402244504
2	8734046	8750831	XLOC_016689	4	-	1.31893031038358e-303	17.9303338925278
6	158375601	158392783	XLOC_026816	4	-	1.99515894910041e-303	18.304778353634
6	159320267	159350928	XLOC_025307	4	+	2.12640050436305e-303	17.3514514037888
12	52478894	52506574	XLOC_006247	4	-	2.84317675014636e-303	17.5489257390509
17	16746159	16802485	XLOC_013666	4	-	3.69444187681686e-303	18.0882394338711
9	74984424	75017949	XLOC_032167	4	-	6.35793681502603e-303	18.2955348983562
15	137232579	137256179	XLOC_012330	4	-	6.56425182990391e-303	17.1353984734587
14	11299745	11338895	XLOC_008822	4	+	6.95861340616787e-303	17.5235495848595
14	101270313	101368568	XLOC_010492	4	-	7.31677737330841e-303	17.6134857539071
6	80601302	80608011	XLOC_024872	4	+	8.08441589872421e-303	17.4828993354525
3	117250095	117319868	XLOC_018939	4	+	8.32256780277795e-303	22.6463224139133
2	8578912	8603519	XLOC_016686	4	-	1.42789380897024e-302	17.1485486747996
7	115828359	115928191	XLOC_027939	4	+	1.57307406934679e-302	22.65961623063
1	121528924	121579121	XLOC_002115	4	-	2.22335988548101e-302	17.876078130076
18	50002920	50010722	XLOC_014488	4	+	3.95155287178208e-302	17.4330743913989
2	74577003	74601829	XLOC_017427	4	-	4.25959096995825e-302	18.1460925217818
1	7061178	7109531	XLOC_000063	4	+	5.74075282687473e-302	22.595981931595
11	13224958	13259093	XLOC_004455	4	-	2.26489758703067e-301	18.1940010601125
13	127710736	127730765	XLOC_008272	4	-	2.50078636562473e-301	17.932664085082
17	5191968	5271849	XLOC_013111	4	+	3.04150571917186e-301	17.2947882839648
14	10621405	10733083	XLOC_009803	4	-	3.47073714223972e-301	17.5514839160621
8	74583376	74612593	XLOC_029511	4	+	6.06338254998091e-301	17.4752084605529
14	122691748	122710600	XLOC_009618	4	+	7.24141580531668e-301	17.7577098492193
4	19692829	19744220	XLOC_021250	4	-	1.11884745303812e-300	15.5667237705889
2	8543780	8574622	XLOC_016684	4	-	1.29167731198929e-300	17.559835427859
13	29472750	29476551	XLOC_006581	4	+	7.48647321605086e-300	17.8067126181205
14	55239631	55348956	XLOC_009203	4	+	1.46270709841172e-299	18.247769056644
15	93556913	93596360	XLOC_011185	4	+	5.31260715988274e-299	17.5528450400434
6	114982265	115021364	XLOC_026629	4	-	5.63855199482493e-299	17.1130605898489
15	46585546	46910679	XLOC_011807	4	-	6.19187099151216e-299	17.0057315319903
13	139659696	139710205	XLOC_007236	4	+	8.71239120429407e-299	17.5662909225962
1	31000420	31028257	XLOC_000167	4	+	8.72779870523125e-299	17.1970179330761
6	55110525	55201847	XLOC_024504	4	+	2.54096017903233e-298	16.9827698946351
2	68890272	68921623	XLOC_015787	4	+	7.37151403043054e-298	18.2416537814318
5	51862862	51919388	XLOC_022569	4	+	1.31759233450884e-297	18.1362129327673
14	91516423	91552752	XLOC_009425	4	+	1.94019179451612e-297	18.3178007552882
13	140364074	140406340	XLOC_008356	4	-	2.72822136099473e-297	17.3821828952931
9	3288287	3297049	XLOC_030526	4	+	4.30096766855839e-297	22.3641530611109
12	12826785	12839192	XLOC_005758	4	-	4.46216082207746e-297	22.3653960618983
16	20574178	20617874	XLOC_012786	4	-	7.51398971541773e-297	18.3736903481057
8	68326286	68364937	XLOC_030123	4	-	1.23817969405708e-296	22.3401040141875
7	38038163	38046482	XLOC_027348	4	+	1.88596239207891e-296	17.4239654940587
18	42209401	42218864	XLOC_014418	4	+	2.06922457792701e-296	18.4263421881219
14	111253509	111262646	XLOC_010579	4	-	5.03082830601822e-296	18.6076257277091
X	57242044	57249885	XLOC_034686	4	+	7.45085149913463e-296	18.4981175700543
6	53522128	53537525	XLOC_025941	4	-	1.57333574581278e-295	18.2697804153175
6	45226331	45240442	XLOC_025746	4	-	2.1928737782716e-295	16.8793817366855
9	44211163	44213733	XLOC_030843	4	+	7.4507505333084e-295	22.3327163837687
X	124250337	124296636	XLOC_035031	4	+	1.12075649293625e-294	16.8989060384857
2	89855165	89905197	XLOC_017611	4	-	1.21117521432694e-294	17.0388569440543
6	44608070	44632026	XLOC_024226	4	+	1.30506362755295e-294	18.4731064240096
18	55903698	55906981	XLOC_015016	4	-	2.2972982156113e-294	18.5770950717687
6	80586182	80589939	XLOC_024870	5	+	4.02934953391528e-294	17.9305421384083
14	75715297	75778980	XLOC_010352	4	-	5.0996970636674e-294	15.1170026226651
9	139301585	139477653	XLOC_031476	4	+	1.01000442923688e-293	17.6873832794652
1	29060658	29083779	XLOC_000158	5	+	1.16064012932971e-293	17.8977434963188
8	334610	343870	XLOC_029820	4	-	1.31526832820841e-293	16.9254588610017
2	87866547	87884229	XLOC_016091	4	+	1.43398845082704e-293	18.6575353202052
3	57849806	57855268	XLOC_018555	4	+	1.60800419046649e-293	18.2551075016908
X	53609122	53810209	XLOC_034659	4	+	4.05783471328293e-293	16.8221751168314
13	66998252	67118249	XLOC_006763	4	+	6.81598909731398e-293	16.8302255779625
5	22718382	22729481	XLOC_022411	4	+	9.60538283633767e-293	16.8688798045202
15	65088283	65132719	XLOC_011036	4	+	2.02175180886501e-292	17.6775017624968
8	69732182	69773455	XLOC_029463	4	+	2.02175180886501e-292	18.6540514024052
9	84515031	84895264	XLOC_032197	4	-	3.41843099081526e-292	16.8659416954479
8	66421770	66430710	XLOC_030111	4	-	9.52942553009963e-292	17.3321770838321
5	83607224	83683354	XLOC_023740	4	-	1.28007839823229e-291	16.7944475182449
6	74773016	74782781	XLOC_026285	5	-	2.00542919139593e-291	18.2541943689889
14	106437647	106613121	XLOC_009502	4	+	3.50695365502805e-291	18.2828244935711
1	7339284	7365699	XLOC_001586	4	-	4.36672710306651e-291	18.7340894720394
9	6785302	6790463	XLOC_030609	5	+	5.63420307889495e-291	17.9262272159088
13	89396806	89463547	XLOC_008069	4	-	1.92854345177929e-290	22.0128308203534
1	226161372	226217339	XLOC_002686	4	-	4.96437020711945e-290	21.9914793114464
6	157388265	157409661	XLOC_026795	4	-	1.55243805346893e-289	18.6063125262093
3	107987074	108053169	XLOC_018864	4	+	2.12228214298147e-289	18.6889879470305
14	123893989	123932961	XLOC_009626	4	+	2.18433859232767e-289	18.7645109435538
9	119778662	119842936	XLOC_032413	5	-	2.82471464431681e-289	17.3405319957829
9	9432591	9484716	XLOC_030633	4	+	1.42092594658416e-288	18.9497070061892
6	115496167	115505219	XLOC_025141	4	+	1.10793751426977e-287	21.9735673549273
1	30981552	30993278	XLOC_000166	5	+	1.46954362334728e-287	16.8080210024688
1	182519683	182606869	XLOC_002471	5	-	2.21749810461366e-287	17.1512668098078
13	32683125	32699857	XLOC_006634	4	+	2.70764511669905e-287	18.1633615065854
1	162321289	162336685	XLOC_002353	4	-	2.98864442654646e-287	14.8655959893006
4	89237513	89239126	XLOC_020626	4	+	4.66297114854615e-287	18.5812220409343
8	2077155	2085376	XLOC_029168	4	+	4.66297114854615e-287	18.8195662838706
5	80692646	80858598	XLOC_023715	4	-	9.47772438085917e-287	16.7447499945941
13	109587548	109623787	XLOC_008164	5	-	9.67181301072853e-287	18.5431051258186
2	61768422	62071122	XLOC_017177	4	-	1.00334888987177e-286	18.5378552067701
1	242978614	243050442	XLOC_002776	4	-	1.15862890699827e-286	17.2875315150111
4	99328007	99335029	XLOC_020857	4	+	3.45788032642561e-286	14.9620319297258
9	63757524	63801653	XLOC_030992	4	+	6.29418072043647e-286	18.8623302523754
13	148447795	148579070	XLOC_008414	5	-	8.36090068959901e-286	18.112717464845
15	47071494	47103622	XLOC_010952	4	+	8.75781913257125e-286	18.7089990645478
3	8903189	8909151	XLOC_019142	4	-	1.0707801711166e-285	16.6780771002129
8	69706895	69728264	XLOC_029462	4	+	1.14752310675399e-285	18.8828732747339
12	3692178	3708722	XLOC_004808	4	+	1.73819054638299e-285	17.5227340463847
18	29426050	29541348	XLOC_014828	5	-	7.97410100869792e-285	17.1102339733901
X	94885071	94972095	XLOC_034877	4	+	3.20844950799032e-284	16.6823656472655
10	9527527	9562845	XLOC_003542	4	-	4.10874854739074e-284	16.7038927984286
AEMK02000622.1	26440	39644	XLOC_034012	4	-	8.17222105705436e-284	17.0600481499406
9	44214595	44218978	XLOC_031934	4	-	9.29036183020067e-284	21.7682312663538
AEMK02000361.1	128381	138099	XLOC_033009	4	+	1.64475291225911e-283	18.7902834105749
4	69615558	69806496	XLOC_020489	4	+	2.03446432216088e-283	18.6174756442388
8	66646239	66663405	XLOC_030113	4	-	2.7299426389193e-283	18.9740970508862
8	121020909	121109097	XLOC_029719	4	+	3.75767839547827e-283	20.0365830750746
1	254683642	254698724	XLOC_002850	4	-	6.84886123911783e-283	21.7040592452525
AEMK02000361.1	117336	122678	XLOC_033021	4	-	4.32840231126692e-282	19.310676331058
12	11374027	11447292	XLOC_004897	4	+	4.99064148526888e-282	16.5712618334353
1	82215854	82285847	XLOC_000401	4	+	5.82245495349192e-282	18.5497954979224
5	21123516	21128329	XLOC_022370	4	+	1.17147051536751e-281	19.3291241932703
14	82075906	82086071	XLOC_010392	4	-	2.04451169445407e-281	19.2296727329977
3	24828056	24861868	XLOC_019315	4	-	6.56743949091142e-281	16.6304571758852
4	18690113	19180149	XLOC_021244	11	-	9.64057647259295e-281	8.70619536711361
14	47365981	47421277	XLOC_010108	4	-	9.74409734709432e-281	18.6957358061141
9	44639280	44666114	XLOC_031938	4	-	1.13110420488979e-280	16.6390236124417
14	98908533	99014976	XLOC_009442	4	+	1.37538457339625e-280	19.0675664769788
13	34892308	34935014	XLOC_006666	4	+	2.26170556255554e-280	20.3319306581956
9	12479593	12485139	XLOC_030662	4	+	8.11972287050428e-280	18.9716273393126
9	44199956	44204687	XLOC_031933	4	-	2.58509892014981e-279	17.7767098890653
8	66060639	66372602	XLOC_030102	4	-	1.12249501395284e-278	19.7992057443116
AEMK02000698.1	2468237	2575384	XLOC_034308	5	+	1.13635763574626e-278	21.9073468829702
13	89701226	89732667	XLOC_006919	4	+	2.5088358850935e-278	16.5253813786935
15	124568233	124621080	XLOC_011405	4	+	2.81781403001391e-278	16.5297130412621
5	52037239	52131767	XLOC_022572	5	+	4.55133819227604e-278	16.6576505196124
8	66810461	66838682	XLOC_030116	4	-	4.69972057982833e-278	18.6562630697852
12	19996342	20006198	XLOC_005846	4	-	5.99658052343761e-278	19.4141041701594
2	1381832	1384341	XLOC_016522	4	-	1.08126477587705e-277	16.7000989575112
16	25842975	25903349	XLOC_012453	4	+	1.20779325757713e-277	16.4882667905016
X	47769118	47858948	XLOC_035341	5	-	1.64788192948788e-277	16.6960837177383
13	88934984	88980310	XLOC_006913	4	+	1.66977058068169e-277	16.4791208136898
12	6353668	6368983	XLOC_004870	4	+	1.84984352026716e-277	14.8304539883421
1	243033441	243040189	XLOC_002778	4	-	3.99943405569214e-277	19.2211321188967
6	149835607	149845950	XLOC_026763	4	-	6.20651245074317e-277	19.2033608378826
5	3838210	3927217	XLOC_023029	6	-	2.15120330080033e-276	17.4352675050667
1	254939148	254943054	XLOC_001364	4	+	3.0678687957712e-276	21.5090630896608
6	14570588	14583268	XLOC_025555	4	-	1.31281327990683e-275	19.3582696771839
5	63667705	63708214	XLOC_023583	4	-	2.92162076635083e-275	21.3186197804803
8	77689552	77876646	XLOC_029530	4	+	2.98986256609139e-275	16.4638205162499
2	138109208	138120318	XLOC_017821	4	-	3.25384734009483e-275	19.2890455426933
2	71429075	71438552	XLOC_015847	4	+	6.06114270325024e-275	14.3899477506726
16	25920541	26090097	XLOC_012823	4	-	7.56165964586946e-275	19.7308437239562
15	134282687	134309616	XLOC_011496	4	+	1.65208393148624e-274	19.8985612109115
AEMK02000361.1	90424	97218	XLOC_033007	4	+	1.8607633776215e-274	19.5386815533846
2	102334819	102491856	XLOC_016157	4	+	2.25480155577074e-274	16.449603821546
12	39593256	39623571	XLOC_005287	4	+	3.89842125789139e-274	19.6273632265513
15	120809883	120852200	XLOC_011373	4	+	4.64125880828964e-274	19.5988872647202
17	5328096	5507225	XLOC_013594	5	-	4.86707425064462e-274	16.4573640945266
12	19961789	19975895	XLOC_005844	4	-	6.63901001317146e-274	19.6886166933228
14	59643041	59657843	XLOC_009239	4	+	1.47520208246372e-273	19.8041022968453
15	75286593	75487049	XLOC_011967	5	-	2.78231937596062e-273	18.8429506841817
14	105036960	105045362	XLOC_010522	4	-	5.67962071733755e-273	21.2004829997755
3	25357946	25387882	XLOC_019323	4	-	8.84825908305524e-273	19.2075072054259
5	62349937	62396904	XLOC_022640	4	+	1.83136426107135e-272	21.1915752918813
9	74926047	74974827	XLOC_032165	4	-	2.08833523971748e-272	19.7537094453593
X	34322193	34392571	XLOC_034498	4	+	2.46645601822139e-272	19.7538942884994
5	81776392	81857910	XLOC_022824	4	+	2.79322164520745e-272	16.5480280472575
1	243111473	243141465	XLOC_002781	5	-	3.48269087254519e-271	21.2913161942972
6	51400846	51406445	XLOC_024393	4	+	8.45001927261922e-271	20.0225179910812
6	18650322	18657676	XLOC_024038	4	+	9.2176243579979e-271	16.661073962847
6	155411942	155455329	XLOC_025264	4	+	1.61597144483206e-270	19.95244593405
7	46538612	46588218	XLOC_028525	4	-	4.83648221760765e-270	21.1349863502022
5	81367575	81466287	XLOC_022820	4	+	8.74977115995201e-270	19.6427184636782
6	62935418	63287188	XLOC_026165	4	-	1.15373066283648e-269	21.0333609435722
8	121225472	121251574	XLOC_029727	4	+	4.46811186968613e-269	20.2676753563833
12	21857284	21874199	XLOC_005099	11	+	6.93429082129038e-269	-8.99426156916504
5	52137525	52206252	XLOC_023468	4	-	1.41718961050438e-268	20.1655638923254
1	270531432	270586378	XLOC_001486	4	+	1.84264343545169e-268	20.1058557296336
3	69250248	69255968	XLOC_018639	4	+	2.13240559870861e-268	17.2645641935024
6	155463859	155530837	XLOC_026787	4	-	5.98425511821596e-268	20.1329258150475
3	25296201	25327081	XLOC_019321	4	-	8.71316859566485e-268	20.1537027262203
14	50427114	50436468	XLOC_009171	4	+	1.29574404854177e-267	20.1936483138446
2	68378929	68405864	XLOC_015776	11	+	7.96056929063609e-267	11.1882200584853
7	115799414	115810991	XLOC_027938	4	+	1.04501173908679e-266	20.8453699108815
2	87910621	87935392	XLOC_016092	4	+	1.12886063801626e-266	20.8277433496611
3	14701652	14795914	XLOC_018142	5	+	2.03481699786703e-266	16.2711388081649
5	77411558	77489302	XLOC_023677	4	-	1.60874408959314e-265	20.3362066423245
14	141690433	141704223	XLOC_009742	4	+	1.81263160210847e-265	21.8070550188818
1	274106005	274111977	XLOC_001537	5	+	1.81815990536119e-265	16.3361289366882
10	65559039	65689638	XLOC_003480	4	+	1.8835327558116e-265	20.7840323142574
17	5546964	5596430	XLOC_013601	4	-	3.43732394793429e-265	20.4090908526423
13	200126774	200145835	XLOC_008659	4	-	3.92655710849387e-265	16.4372429709385
6	167960012	167964053	XLOC_025385	5	+	8.05973966783731e-265	16.4717533358901
14	82109458	82197770	XLOC_010397	4	-	1.01685754821657e-264	20.7212915503123
7	74982854	74985775	XLOC_027623	5	+	1.082398059689e-264	12.4906947990197
14	30845391	30859308	XLOC_008948	4	+	1.53184153058263e-264	20.054926713527
AEMK02000576.1	591	113474	XLOC_033828	4	+	3.50813658942059e-264	20.7540668236362
3	10894152	10934083	XLOC_019169	5	-	4.13035823303474e-264	13.2006802631013
6	27108498	27142921	XLOC_024097	4	+	6.22683436180963e-264	16.3213861263229
8	65870559	65936111	XLOC_030099	4	-	5.35810023739706e-263	20.387279420972
15	133967900	134051880	XLOC_011492	4	+	9.7412629485342e-263	20.0054323153
8	113824510	113946000	XLOC_029673	11	+	1.64814983499876e-262	-7.56949420758391
AEMK02000682.1	537365	546241	XLOC_034165	4	+	5.80914536335157e-262	16.2424982948271
8	44708578	44725951	XLOC_029374	4	+	6.12565131940651e-262	20.5928751140008
4	90898688	90901920	XLOC_021601	4	-	8.10019251139328e-262	20.0931219725707
2	2033039	2058011	XLOC_015080	4	+	3.70949089448466e-261	16.259673560613
9	103460635	103963947	XLOC_032283	6	-	4.33498395902828e-261	16.4792286665301
X	114218449	114250514	XLOC_034974	4	+	1.04768241370307e-260	20.5687007333692
15	113210745	113338991	XLOC_011322	4	+	1.37660944909247e-260	20.5701286134868
6	6292793	6360707	XLOC_025487	4	-	1.89700055164158e-259	18.0627990085497
13	165910640	165995755	XLOC_007363	5	+	2.04098558009506e-259	19.1971860537489
2	12364408	12425576	XLOC_015284	4	+	1.07787520331235e-257	20.441765772532
17	57930195	57938817	XLOC_013499	4	+	1.20798326944278e-257	20.1913130404248
3	132810239	132819554	XLOC_019014	4	+	6.53597735194031e-255	16.1338063660202
7	53590894	53637709	XLOC_027482	5	+	1.77753075500843e-252	18.8323093071362
15	104157526	104238400	XLOC_011248	5	+	3.99705392377415e-252	19.9999666150219
9	136467567	136476475	XLOC_031470	8	+	1.01890700215826e-251	-9.98106292481429
X	86708631	86714343	XLOC_035568	4	-	3.263477090212e-251	16.0851010305574
13	32214936	32220242	XLOC_007758	11	-	4.12274661582e-251	10.9612517859514
7	23687547	23706761	XLOC_028265	11	-	5.29273683607362e-251	-6.81512911614918
2	10205797	10240498	XLOC_015249	4	+	2.07549674958374e-250	16.0058704916553
2	80841456	80853843	XLOC_017547	4	-	2.30882275034145e-250	16.092771198552
8	16897269	17014061	XLOC_029241	4	+	6.13243201837745e-250	16.0879558349644
6	49110788	49178413	XLOC_025836	5	-	2.40902925686436e-249	17.4249302998077
2	9620628	9693419	XLOC_016710	11	-	7.47619595102665e-249	-7.91428763915889
3	117206239	117245460	XLOC_020041	4	-	2.29285037787928e-248	16.0761359389482
6	79617256	79649644	XLOC_024860	4	+	5.12755986100131e-248	16.1157408878228
17	46188263	46208787	XLOC_013405	4	+	3.21322052899051e-247	15.8916445392927
14	97102807	97110745	XLOC_009435	4	+	2.22669239266756e-246	16.098106992113
4	90782535	90825984	XLOC_020664	6	+	3.93108669864628e-246	17.8883710770689
6	27616696	27647311	XLOC_024107	11	+	2.99324241199824e-245	7.0746916598924
16	47600179	47652445	XLOC_012583	4	+	6.16057519905053e-245	16.0268844473804
4	19593535	19617671	XLOC_021246	4	-	1.7237054215136e-244	16.0215514483568
6	14980381	14989624	XLOC_024020	11	+	2.34606944832384e-244	13.3468536244528
1	15757678	15779492	XLOC_001631	4	-	3.71681289422711e-244	16.0123102842681
15	107349654	107372129	XLOC_011284	11	+	6.22151708658504e-244	-7.59484030791832
5	6538906	6543746	XLOC_022101	11	+	7.62997982357544e-244	13.9400215960826
14	38471161	38484157	XLOC_009998	4	-	1.6653393241566e-243	15.9336109005538
15	131787211	131797568	XLOC_011457	5	+	6.2285507540299e-242	16.2311548187418
14	14577043	14597867	XLOC_008846	4	+	8.16625972123484e-242	15.9777332919053
11	78520156	78540979	XLOC_004318	5	+	2.84958047760917e-241	17.0356157096429
13	29479279	29484683	XLOC_006582	4	+	4.99399840521375e-240	15.8721542333832
4	101586145	101787888	XLOC_021781	9	-	5.94099406462106e-240	10.7741673406847
3	17987220	18004896	XLOC_018193	6	+	7.56120794074269e-240	12.0346758734441
9	63812102	63895080	XLOC_030993	4	+	4.61357512471573e-237	21.1161745495593
15	95651869	95763781	XLOC_012070	11	-	7.28500337163131e-237	-6.55727414478201
6	147177030	147257814	XLOC_026740	5	-	7.51462493231392e-237	15.4271216763285
6	115399610	115454345	XLOC_025139	4	+	6.09263145543293e-235	15.9287845143834
2	78799448	78802256	XLOC_017519	4	-	1.2067652464998e-234	15.9692383723969
5	62259762	62343186	XLOC_023559	4	-	2.80327326222107e-234	15.9305011805744
5	5075433	5092631	XLOC_023042	4	-	2.61289415034481e-233	16.2504499353677
X	111778505	111789709	XLOC_034969	11	+	2.96887149923865e-233	-8.17101164137626
4	89226648	89236488	XLOC_020625	4	+	4.83279374609137e-232	15.9717689245185
5	41678242	41879084	XLOC_023419	11	-	1.23663025647567e-231	7.31015592964285
10	1144391	1152122	XLOC_003526	11	-	3.15583858633536e-231	-8.77853408266934
7	93475972	93628331	XLOC_027802	4	+	2.16263523006217e-230	15.9017631317593
14	75726320	75754331	XLOC_009338	4	+	3.55792616804299e-230	15.8927191797329
6	150219173	150228121	XLOC_026767	7	-	1.92772101844193e-229	18.1951633107479
13	34433399	34440054	XLOC_006652	11	+	2.23700436442635e-229	8.55980303933002
15	59664716	59709379	XLOC_011021	4	+	2.00566550400248e-228	15.8668031039795
15	110896386	110921549	XLOC_012157	11	-	1.83194553912158e-227	10.3001279257917
12	50678954	50710954	XLOC_005395	5	+	2.27975914230353e-227	13.8021175333413
13	89588361	89600707	XLOC_008073	5	-	3.53445134030492e-227	15.8554650030836
6	167656671	167743742	XLOC_026909	11	-	2.51761111187208e-225	9.65704255443251
12	60414498	60436438	XLOC_005537	11	+	2.48932175589368e-224	10.7128682896549
7	103096416	103111385	XLOC_029038	5	-	3.72203778844636e-224	15.802048038161
9	36886513	36971762	XLOC_031883	4	-	6.64640585722465e-224	15.8320897950973
6	44667522	44681924	XLOC_024228	11	+	1.28503137579593e-222	6.97867599385919
10	10156794	10216175	XLOC_003086	11	+	3.9870392915878e-221	12.2447588697124
2	1469103	1496478	XLOC_016524	5	-	1.04422476516469e-220	19.21236577143
9	129579039	129771423	XLOC_031397	4	+	5.79689623403316e-220	15.7515948175898
8	69531486	69681699	XLOC_029460	6	+	1.10391690110254e-219	24.0034172992275
11	78511805	78518643	XLOC_004317	8	+	3.05724873843156e-219	9.66128662686836
14	111234041	111301769	XLOC_010577	4	-	3.21033063357141e-219	19.441402697168
1	273225801	273295571	XLOC_003022	4	-	6.02977296811194e-219	16.0447648859007
5	63601052	63613267	XLOC_022662	4	+	1.54823382770605e-218	15.8163842908517
4	96088027	96091249	XLOC_020787	11	+	1.6448695229779e-218	-7.85958441269204
1	145284751	145357763	XLOC_000769	4	+	1.67393864704003e-218	15.823053141082
4	123073601	123158548	XLOC_021029	5	+	2.02170726861778e-217	16.4195409353948
5	56259456	56283842	XLOC_023501	11	-	1.19641110878769e-216	9.11009741289555
4	130485299	130617536	XLOC_021107	5	+	1.39635514433506e-216	15.138228582203
4	95705090	95709933	XLOC_020772	4	+	1.80761136583669e-216	15.7881042296996
5	6604282	6654438	XLOC_023057	11	-	1.83124918805821e-216	-8.58218393603625
6	49053992	49064190	XLOC_025834	4	-	4.84728463542075e-216	21.0568566739247
AEMK02000452.1	3204593	3225199	XLOC_033462	11	-	9.87324753827335e-216	-7.24770555385211
2	62142577	62155175	XLOC_015675	11	+	1.66149321343694e-215	-5.76330421034833
12	1138148	1158729	XLOC_005598	6	-	3.43154514321951e-215	18.5048369691141
9	31720813	31999730	XLOC_030754	4	+	4.65641933706889e-215	15.8035458928087
4	122232586	122308241	XLOC_021939	5	-	1.30554864327812e-214	15.6015350255468
5	62076852	62085900	XLOC_022634	11	+	2.83379238481322e-214	-8.51546975155055
15	96474283	96490236	XLOC_012077	5	-	2.96417623324896e-214	15.6776319732348
13	139847240	139902039	XLOC_007240	5	+	8.26267849936952e-214	15.7006391760319
5	15322507	15335076	XLOC_022231	5	+	1.19866876762109e-213	14.0656925805457
3	96616219	96657165	XLOC_018786	4	+	1.84780839377151e-213	15.7963833675606
9	74173923	74210398	XLOC_031081	4	+	2.06982151477491e-213	15.7126814940762
18	55924881	55932270	XLOC_014540	11	+	2.39684288762949e-213	7.49519337530053
10	64443250	64600342	XLOC_003462	11	+	2.93410880077975e-213	-6.60893505161384
2	118728898	118882297	XLOC_016237	4	+	1.63909422519651e-212	15.7539719709924
9	45619380	45635379	XLOC_030854	11	+	1.99896954266608e-212	-6.74477910585988
14	33608079	33640792	XLOC_009984	4	-	6.84035566615946e-212	13.9833017759764
3	33908962	34015515	XLOC_019374	10	-	8.22293119645831e-212	12.1019386798901
3	17924650	17941257	XLOC_018190	11	+	9.25910069213462e-212	-5.71336549351793
6	29878532	29913366	XLOC_025659	4	-	1.17920804044166e-211	19.4072447611068
5	10024347	10038486	XLOC_023103	11	-	1.48656909213338e-211	9.04557536915041
15	71119928	71259792	XLOC_011951	4	-	6.57367265426889e-211	15.7287543216094
6	99350301	100093056	XLOC_026567	4	-	1.31016917774524e-210	15.7263441200439
18	51288748	51313260	XLOC_014974	11	-	1.41013405347615e-210	-8.04191893943398
14	106013539	106476533	XLOC_009499	4	+	2.1259158518434e-210	20.5504187367735
9	10032099	10067739	XLOC_030644	6	+	2.59172108716035e-210	15.349748152407
2	32871903	32979149	XLOC_015417	7	+	3.21285158972819e-210	11.7410994291176
1	25347666	25356680	XLOC_001686	7	-	6.96969213038579e-210	-10.608549823983
12	31206679	31272764	XLOC_005210	7	+	1.20025827393695e-209	11.8205091480256
5	36273395	36662281	XLOC_022494	4	+	5.19371963571888e-209	15.6694648153623
8	87318183	87390497	XLOC_030233	4	-	1.10544263484745e-208	15.7115554048554
2	72431162	72471602	XLOC_015859	11	+	3.71131077299663e-208	13.0113994444147
3	6615342	6892457	XLOC_018043	5	+	4.26562407901409e-208	19.6153037905575
6	28262340	28279703	XLOC_024125	11	+	1.87071783854719e-207	-5.89761314730273
8	118604958	118685168	XLOC_029694	11	+	1.88139416219109e-207	8.0147988548003
14	41929114	41950663	XLOC_010063	5	-	2.17533948188493e-207	15.6309010461794
3	96593779	96616356	XLOC_019886	4	-	2.43973950670905e-207	15.7754106816727
8	47036891	47098721	XLOC_030036	4	-	4.39557342360453e-207	15.6353237489444
2	77075893	77082494	XLOC_015956	11	+	8.63137060223475e-206	9.01854197830573
1	113429906	113604306	XLOC_002083	5	-	1.35606803923413e-205	14.2594672387536
7	55351082	55373894	XLOC_028611	5	-	2.20338892903934e-205	18.4407638726166
9	67123214	67147991	XLOC_031026	11	+	4.29433101738638e-204	-5.9822602045357
1	213483591	214012980	XLOC_001138	4	+	4.80033366661606e-204	15.5836633317525
7	100392212	100405679	XLOC_027865	11	+	9.76067651652644e-204	7.14216571036245
6	54440694	54452214	XLOC_024478	11	+	1.00836026053456e-203	-5.6793225554138
5	62505746	62523992	XLOC_023563	11	-	1.81218953518635e-203	-6.29215989715194
10	50706711	51205621	XLOC_003839	5	-	1.20029484676547e-202	15.6205911823474
X	109306489	109421786	XLOC_035677	4	-	2.23578681608147e-202	15.7473546406727
13	205422078	205461999	XLOC_008705	11	-	1.11542705945129e-201	-6.29053036303173
6	53727558	53753659	XLOC_025948	11	-	1.8714484869764e-200	-6.77123508751026
7	36476488	36494118	XLOC_028427	11	-	3.72832433919502e-200	-7.11002459349843
1	113794039	113848808	XLOC_002086	6	-	4.77173031002794e-200	19.9875415861566
18	7871051	7970160	XLOC_014654	10	-	7.32207392202419e-200	12.5905266027582
17	31993885	32037880	XLOC_013246	5	+	3.87979666990698e-199	13.076328758982
9	41870973	41882756	XLOC_030817	4	+	9.88661216416138e-199	15.7401156623447
13	43522352	43869843	XLOC_006693	8	+	1.40457276118525e-198	15.3893302564769
10	22727824	22866911	XLOC_003185	4	+	3.4311098683367e-198	15.6169140803081
2	5109060	5119368	XLOC_016586	11	-	4.84341451721085e-198	-5.83714349443323
1	190437693	190459115	XLOC_001021	9	+	2.48092239762733e-197	-8.28887915692109
9	68544720	68570585	XLOC_032126	5	-	3.0003681956304e-197	15.5397860321287
5	8355401	8445091	XLOC_023082	11	-	3.36130701080532e-197	-6.274108285477
6	155800839	155894922	XLOC_025269	6	+	3.76499527279281e-197	13.9865155694134
12	49778599	49809598	XLOC_006196	11	-	5.71323584651053e-197	-5.76120776609767
8	29013081	29103934	XLOC_029272	4	+	6.49032722611019e-197	15.603862779046
9	39071946	39081493	XLOC_030793	5	+	7.53349416586809e-197	15.5180600173206
1	32635743	32644568	XLOC_001733	4	-	1.00397890823765e-196	15.6169254263923
7	58779474	58786117	XLOC_028650	4	-	2.83251112916597e-196	16.6685921846953
7	93324365	93421776	XLOC_028974	5	-	3.22545161476532e-196	16.2950636489911
13	124521205	124561264	XLOC_007141	5	+	7.75278275580282e-196	19.4287156717523
1	236369952	236376569	XLOC_002720	11	-	8.85602059967982e-196	-5.93337542328895
15	15663491	15670979	XLOC_010810	11	+	1.52944686468432e-195	-8.28087863866323
16	21300041	21335118	XLOC_012431	11	+	1.93074293320992e-195	-7.03443997118155
6	108997692	109218508	XLOC_026617	11	-	2.34648792312861e-195	6.81198638421907
3	47761849	47777174	XLOC_019563	11	-	4.15171478011613e-195	7.55740733309314
X	109536446	109973630	XLOC_035678	5	-	1.66152545292422e-194	15.2755479202213
1	208182486	208427623	XLOC_001127	4	+	2.71251847197686e-194	15.5329773786764
8	30653493	30691617	XLOC_029295	5	+	9.93687127618864e-194	14.0412565043246
11	76858235	76997383	XLOC_004709	7	-	2.67860043105124e-193	10.3165712408083
6	51844971	51848205	XLOC_024410	7	+	3.95006515101858e-193	-14.7106941699469
2	46839091	47028078	XLOC_016998	4	-	6.16134019898485e-193	15.5426198016068
5	32475131	32483446	XLOC_023356	11	-	7.33870891982939e-193	-7.58272717260357
8	120819281	120873134	XLOC_030366	6	-	8.63779700679752e-193	13.8014774600809
4	96098188	96103939	XLOC_020789	11	+	3.10091696409698e-192	-5.92355292714065
3	38673568	38717567	XLOC_018343	11	+	3.96909963335732e-192	-5.20104416883789
3	16636924	16650691	XLOC_018150	11	+	4.01704304047714e-192	7.0782195105054
10	44107734	44226925	XLOC_003353	7	+	4.28552208558086e-191	17.4698169428756
9	127464118	127483817	XLOC_031386	4	+	1.18583465068049e-190	15.6189849022447
7	20591609	20698557	XLOC_028168	9	-	2.98235879772163e-190	10.6100047244765
18	25654450	25937923	XLOC_014779	6	-	3.43225238556201e-190	16.7218601367941
4	101385047	101443405	XLOC_020885	4	+	5.34297884940293e-190	16.2281586266652
6	63514727	63520039	XLOC_026178	10	-	6.08806321660898e-190	-9.49835187855025
7	20491888	20524509	XLOC_027087	4	+	9.29446760615181e-190	15.4575601877757
4	73810195	74112066	XLOC_020509	11	+	3.18549973728366e-189	-5.90845113464528
13	127414778	127572165	XLOC_008266	4	-	6.51345061993945e-189	15.4382003964996
17	46771381	46816080	XLOC_013887	4	-	6.98766070338002e-189	15.4212960692293
3	17458931	17463677	XLOC_019233	11	-	1.23101482335825e-188	7.14416351149812
4	74343122	74373325	XLOC_020514	6	+	1.92780883450869e-188	15.9367835842561
2	33225437	33295787	XLOC_016934	6	-	2.25061874455211e-188	13.861730845315
9	42174900	42211625	XLOC_030837	4	+	2.3884087798155e-188	15.3404581325769
7	49099837	49150445	XLOC_028555	5	-	3.22207241867669e-188	14.0300779885806
5	21331467	21356183	XLOC_022379	11	+	3.4205676810707e-188	-5.03237031990618
6	47458542	47475222	XLOC_025783	11	-	6.9903892757311e-188	-5.69331244331163
1	99417230	99810153	XLOC_002012	4	-	1.00409499110544e-187	15.4700645646425
17	59276947	59448354	XLOC_013515	11	+	7.96746889235309e-187	-6.43955989464071
17	9276260	9350420	XLOC_013125	4	+	9.30665057109957e-187	15.4933832805309
1	99081903	99110876	XLOC_000463	5	+	9.31261347726861e-187	13.6522905084964
1	228110281	228142225	XLOC_002693	11	-	1.01075325479924e-186	7.89829928530396
13	91996914	92042943	XLOC_006945	5	+	1.61848702672799e-186	16.7482560452631
14	106666444	106701809	XLOC_009511	4	+	2.02875715735739e-186	15.6511019816811
X	41725521	41751198	XLOC_034540	5	+	2.72243473868631e-186	17.9052736220589
5	19787438	19796040	XLOC_022323	4	+	7.85968276495069e-186	15.6068580494491
3	27158441	27492892	XLOC_019337	11	-	7.23691427499315e-185	-6.16368058358081
16	65852456	66001986	XLOC_013016	11	-	3.72321060110635e-184	-5.66481232906068
8	4473028	4616258	XLOC_029187	11	+	3.81120234910618e-184	-6.50734878176438
9	39638505	39643530	XLOC_031904	4	-	5.7064586030777e-184	15.3447491031967
13	122266418	122277510	XLOC_007126	7	+	1.59596602904264e-183	12.8827564207302
13	123751933	123754763	XLOC_008239	11	-	5.85899774671089e-183	-6.38976220374206
1	35333165	35537412	XLOC_000188	11	+	1.36914924957435e-182	-6.43252944337477
1	155567090	155579033	XLOC_002319	4	-	1.82644831163332e-182	15.5401916661183
AEMK02000682.1	1095564	1110987	XLOC_034194	11	+	4.98506770741827e-182	9.93208308908618
1	167523667	167554874	XLOC_000887	11	+	2.9007871327183e-181	-6.35820660348656
6	164496929	164715646	XLOC_025338	5	+	1.01244293132643e-180	16.9591144843246
2	25641671	25771803	XLOC_015379	6	+	2.37458213637599e-180	11.6834041752012
7	28811973	29300219	XLOC_027238	11	+	4.89937398285069e-180	9.89131381896328
4	40001394	40130044	XLOC_021322	9	-	1.23639215454547e-179	16.3964570931762
15	24502542	24545217	XLOC_010856	4	+	1.38592839138968e-179	15.2273383821121
6	53757490	53763413	XLOC_024455	11	+	1.62524168655274e-179	-5.11598861416314
14	14858158	14944576	XLOC_008850	4	+	1.6719191160931e-179	13.6267589008875
5	54473829	54849512	XLOC_023478	4	-	7.53074646349806e-179	15.3990988539492
10	46647160	46722568	XLOC_003370	5	+	1.45394700738129e-178	14.4319369394625
10	24324435	24336380	XLOC_003665	11	-	2.23373799553127e-178	-5.1289139361644
4	70961464	71023117	XLOC_020498	11	+	3.18232336035526e-178	7.59457621205567
2	3200476	3373430	XLOC_016556	6	-	3.49619476322789e-178	14.6025570248942
8	45578001	45808789	XLOC_030033	4	-	3.9252820972781e-178	15.3899855241367
7	49047853	49103720	XLOC_027429	11	+	4.73192666368928e-178	7.33423701384656
12	20969349	20973801	XLOC_005868	7	-	8.80061028687831e-178	-14.2020324777068
5	21803191	21819656	XLOC_023292	11	-	4.37638964422552e-176	9.28460501047821
4	93858040	93892977	XLOC_021645	11	-	7.4278551329003e-176	-4.92042883777359
12	3161354	3181550	XLOC_005634	4	-	8.17689866193214e-176	12.7926297371434
2	75408725	75433786	XLOC_017443	11	-	4.41058632468543e-175	-4.82526089280154
AEMK02000258.1	415139	429415	XLOC_032797	6	-	5.68009340406024e-175	13.8963699496332
18	7412133	7734307	XLOC_014629	11	-	6.44223234171761e-175	-6.5728388580329
9	133229658	133278531	XLOC_032491	11	-	1.07758753197596e-174	10.5905302995144
8	108230634	108315167	XLOC_030301	4	-	1.22763684518936e-174	15.4092157766618
X	106039934	106116240	XLOC_035651	7	-	1.93976736263838e-174	13.452106918138
7	97360539	97381889	XLOC_028997	11	-	5.68105180440691e-174	8.45142104104346
14	40868204	40890469	XLOC_009049	4	+	6.46374125602481e-174	15.2368615477481
2	142346210	142351754	XLOC_017863	11	-	7.30437965611072e-174	8.32460423906541
8	85052451	85520305	XLOC_029559	11	+	7.32259293493088e-174	-5.02143142534143
15	85039848	85150418	XLOC_012028	4	-	3.28102728140013e-173	15.158290380185
14	74937947	74970066	XLOC_010347	11	-	7.85253772239345e-173	-5.50085367994042
2	10735543	10785620	XLOC_016736	11	-	1.38231559387016e-172	-7.13978486190001
1	215899419	215942014	XLOC_002624	4	-	4.97964964680541e-172	15.2815766902658
2	116001145	116241831	XLOC_016212	11	+	5.37240934360393e-172	-5.7826563912248
16	27718024	27724592	XLOC_012462	11	+	3.60616815282009e-171	-5.44612391243699
18	52995027	53005101	XLOC_014516	4	+	5.64844810891472e-171	14.9821453016058
1	56184770	56274861	XLOC_000301	7	+	1.84807816789505e-170	10.7683814564328
13	10900717	11360024	XLOC_007606	4	-	1.89485996700767e-170	15.2455931509796
6	83003808	83012025	XLOC_026372	11	-	1.89485996700767e-170	-7.55129057532498
4	22910552	23163022	XLOC_020293	11	+	7.29290568219348e-170	-5.58965803753756
6	33731308	33750098	XLOC_024153	4	+	1.42886906790357e-169	15.2751122632569
1	126361879	126382617	XLOC_000644	11	+	1.92925264123454e-168	10.5546729181651
6	66927921	67018183	XLOC_024735	11	+	8.44268967261719e-168	-6.7857547211636
9	98438141	98513563	XLOC_031202	5	+	8.46306184211193e-168	15.2102467069022
4	103961220	103977913	XLOC_021798	11	-	1.22315677440787e-167	-5.4539299430201
13	139974452	140074363	XLOC_007245	4	+	1.6754570789212e-167	15.217756862709
16	27126351	27422621	XLOC_012458	8	+	1.75908684257003e-167	11.3098355850541
14	90206686	90235463	XLOC_010439	4	-	1.93774004496561e-167	15.2406677593648
2	15793261	15820964	XLOC_016832	11	-	3.92869121256108e-167	11.8179131904058
6	51780163	51882223	XLOC_024407	11	+	5.57285256854783e-167	-9.00393746966314
13	151148253	151234829	XLOC_008429	11	-	2.33402780304444e-166	7.26114797305345
9	116181974	116193193	XLOC_032388	10	-	2.51212466672426e-166	15.4579792584112
3	57798825	57823424	XLOC_019644	9	-	2.51498193711197e-166	8.8046237712946
2	135194304	135274160	XLOC_016322	9	+	4.95173670492516e-166	12.0419583816307
7	41640262	41769139	XLOC_028491	4	-	1.1393427701116e-165	15.2029823765645
15	63485313	63505728	XLOC_011895	11	-	2.10636620394665e-165	-6.65673382544049
2	39262274	39613533	XLOC_016953	6	-	2.6856641854752e-165	10.5414328687722
5	22435681	22519247	XLOC_022408	11	+	3.05623616798773e-165	5.75362637649629
4	124619194	124639624	XLOC_021042	11	+	3.81865706945037e-165	-5.59676677689591
7	67493996	67631449	XLOC_028696	11	-	4.29233683588981e-165	7.05269727483104
8	112426238	112470994	XLOC_029663	11	+	4.76235646272988e-165	8.50256744332939
AEMK02000569.1	821321	915757	XLOC_033811	11	-	6.12073825129384e-165	-5.22303169278256
X	52170478	52198732	XLOC_035380	6	-	2.12645486586687e-164	15.4186185650507
17	51923775	51930239	XLOC_013951	4	-	2.5081738717605e-164	15.1196097027054
8	41809114	41857137	XLOC_030012	6	-	5.25428484440132e-164	11.6093260000509
7	8227417	8313895	XLOC_028106	6	-	2.0008065076042e-163	10.8516598766672
14	132563156	132607699	XLOC_009674	11	+	2.28563289855335e-163	7.11271800366704
10	59819965	59875291	XLOC_003886	11	-	2.36683313609385e-163	6.49606653108712
8	113363041	113384792	XLOC_029671	4	+	5.68662392877751e-163	15.1186504670222
2	151155753	151192816	XLOC_017933	4	-	6.52251657855182e-163	15.1228968984816
2	217632	250950	XLOC_016491	11	-	1.91894734040452e-162	-6.5815269995955
AEMK02000328.1	189882	197348	XLOC_032942	11	+	2.54608856317269e-162	-4.55226554876524
2	72599873	72623446	XLOC_015866	11	+	2.9237498758958e-162	-4.99650531459517
1	181516004	181652023	XLOC_000953	11	+	3.94236574965807e-161	-5.14694899670605
13	135415526	135446400	XLOC_007207	4	+	4.52841065387365e-161	13.7602559880557
1	31282442	31367414	XLOC_000178	4	+	4.74797241761563e-161	14.9984427638543
1	106751324	106812487	XLOC_000486	6	+	4.8170937027769e-161	11.69514295881
7	76174502	76186094	XLOC_028759	6	-	9.48177240071407e-161	13.0589431766007
11	5985726	6000742	XLOC_004401	11	-	1.34202032512485e-160	7.56998182935551
13	141148534	141289496	XLOC_007256	4	+	1.92627809033916e-160	15.2002947702068
7	58786202	58809775	XLOC_027536	7	+	2.28783313545102e-160	14.4882765694197
17	41752844	41867079	XLOC_013390	11	+	2.48769477587082e-160	-5.29692629110115
5	70888998	71029809	XLOC_023650	4	-	5.11671653108372e-160	15.1328855978896
5	18417197	18434864	XLOC_023211	11	-	5.81115425320866e-160	-5.93276620860585
11	78617286	78637713	XLOC_004721	4	-	6.04202548823443e-160	15.0537956351638
1	254011609	254027550	XLOC_002845	11	-	9.85463246484675e-160	5.34466009016594
5	67550284	67573863	XLOC_023632	9	-	1.29782053419323e-159	10.7542925294862
2	139632853	139751354	XLOC_017828	9	-	1.58441314266109e-159	11.2980819696261
7	24067952	24086128	XLOC_027211	11	+	4.39195633749417e-159	11.9052767426733
4	8485903	8519036	XLOC_020223	11	+	4.57785639381401e-159	-5.17178823835726
6	52180435	52190517	XLOC_024419	4	+	6.46957465627943e-159	13.3051513343739
4	81894723	81937400	XLOC_021516	10	-	4.97381479746867e-158	7.22276511778705
13	123103792	123176137	XLOC_008229	11	-	5.83527658436434e-158	13.9293146325651
12	3827095	3846833	XLOC_004813	11	+	6.49921950418194e-158	-4.63151940245138
3	56515142	56541896	XLOC_019627	11	-	1.02054728987709e-157	-6.13250251055678
AEMK02000258.1	93258	133289	XLOC_032783	11	+	1.07442129130236e-157	-4.50356042345341
15	47013062	47038190	XLOC_010950	5	+	1.14558861375665e-157	13.2820069997568
15	1715229	1734414	XLOC_010778	6	+	1.82547471489791e-157	15.5439119148411
1	152882231	152992880	XLOC_000798	11	+	8.85085092914557e-157	-5.41519835333257
8	121657186	121845469	XLOC_029736	11	+	9.5014461733634e-157	-6.28116685678851
2	10641417	10674044	XLOC_016734	11	-	9.70357019136505e-157	-7.84126173732647
2	59956568	59990524	XLOC_017141	11	-	2.19776873268671e-156	-4.99972074439033
9	45622467	45644482	XLOC_031952	11	-	2.25106322066927e-156	-5.54065737837634
7	1748838	1806177	XLOC_026966	11	+	2.59819445831785e-156	9.39182192294464
13	39954803	39976110	XLOC_007832	5	-	3.83129202211146e-156	15.001342010072
1	254941548	255004430	XLOC_002854	11	-	3.92125765399405e-156	-5.01962999041461
2	87614962	87867245	XLOC_017597	11	-	1.06384901859688e-155	6.71818892921006
10	23444992	23491185	XLOC_003649	11	-	4.2477413477058e-155	-4.84967762861549
9	73684236	73689134	XLOC_032158	4	-	4.56442836762375e-155	14.9529932941582
7	76176589	76236355	XLOC_027648	11	+	1.40207547508074e-154	4.95439314657511
17	47646808	47670551	XLOC_013903	7	-	1.44120442024057e-154	13.3894138928949
3	97580703	97595153	XLOC_018800	11	+	3.43703444208229e-154	9.31732628493882
2	1584862	1603053	XLOC_015069	11	+	6.10685857110766e-154	-7.57703500231065
6	44682253	44697221	XLOC_024229	11	+	8.58248778662451e-154	-4.87237455575187
10	24638410	24727220	XLOC_003667	4	-	1.13716182328063e-153	14.9861512917179
8	27771330	28100520	XLOC_029929	11	-	1.21876141345998e-153	-5.60303179381234
3	18011359	18014351	XLOC_019251	11	-	1.95000051687307e-153	-6.67739402288116
1	221256606	221492199	XLOC_002663	11	-	2.11739862185665e-153	-4.46907547362833
16	23627692	23767990	XLOC_012804	6	-	2.73192962872118e-153	12.6774587808221
14	115206152	115218304	XLOC_009595	11	+	5.71845062119507e-153	7.40975516793728
7	61825732	61830128	XLOC_027560	4	+	6.97396223115201e-153	15.0011535334387
12	10393178	10448536	XLOC_005728	4	-	7.14979824647893e-153	15.2733474323071
X	98033214	98106082	XLOC_035620	11	-	7.7506138022265e-153	-5.25284761701004
2	61741067	61760025	XLOC_017176	4	-	1.68439248623443e-152	14.9345891901029
8	71940517	71988112	XLOC_029484	11	+	2.47743309104052e-152	7.50131794321793
9	107670077	107747250	XLOC_032332	5	-	2.83957424787864e-152	15.2106556823905
18	44985404	45102170	XLOC_014437	11	+	2.96225506729846e-152	6.67856500234081
12	5770124	5773937	XLOC_005691	4	-	3.77008123586382e-152	15.0167815329056
AEMK02000258.1	23983	89754	XLOC_032782	11	+	5.00247509120643e-152	-5.3160042377505
8	131386946	131431424	XLOC_029763	4	+	1.23916633498609e-151	14.974254746007
X	15883747	16224437	XLOC_035168	11	-	1.96374598446238e-151	-4.4188741667459
5	18358672	18374288	XLOC_022280	4	+	2.19593987857123e-151	14.9095254384326
5	77645162	77797915	XLOC_022764	11	+	2.97517882653107e-151	-5.68602832611171
X	42774587	42793055	XLOC_034563	11	+	3.03213644341652e-151	-4.50592322839694
13	205744360	205790071	XLOC_007526	11	+	3.46097215979099e-151	-6.01529984298879
AEMK02000452.1	491905	503233	XLOC_033427	4	-	3.73089479546654e-151	14.9706569340512
5	22732515	22747421	XLOC_022412	5	+	3.84845583697692e-151	15.3243328420513
15	133330480	133460240	XLOC_012309	4	-	5.22850505423997e-151	15.0160456054505
8	37529215	37809567	XLOC_029979	4	-	8.48654737674827e-151	14.9855233347297
3	1033918	1046515	XLOC_019029	5	-	9.46830006899889e-151	12.3705157717883
5	64049422	64062792	XLOC_022677	11	+	1.05656441112358e-150	-7.12778382774135
7	57102596	57146751	XLOC_027515	11	+	1.97269105256059e-150	-5.51748191150002
6	150828964	151229442	XLOC_026772	11	-	3.77396309368302e-150	5.63778907515585
9	136372204	136464940	XLOC_031468	11	+	3.85723412903532e-150	-4.87646673027975
12	54053573	54057638	XLOC_005465	8	+	6.13833843280669e-150	-9.07337767394594
4	109495185	109600834	XLOC_020952	11	+	1.06111991185301e-149	-4.98867350181736
1	217319695	217441927	XLOC_002646	4	-	1.097324469933e-149	14.7768646558202
15	107127599	107167685	XLOC_011280	11	+	1.37116294574539e-149	-9.19697767823326
6	77754172	77761667	XLOC_026307	11	-	1.58210081473204e-149	6.06006073151748
10	33934629	34001944	XLOC_003740	11	-	2.03143814857594e-149	6.17675736197295
4	51212589	51238746	XLOC_021369	4	-	2.12847433290564e-149	15.4147993799848
16	25670861	25686551	XLOC_012450	11	+	3.37014949643578e-149	-6.66949496782944
3	8229796	8238236	XLOC_018080	11	+	4.05795452950946e-149	-5.18210012104478
7	120911352	121060837	XLOC_027965	11	+	5.5932409670312e-149	-4.98079375349281
9	97781050	98266969	XLOC_031200	9	+	6.27529783020471e-149	10.2681393009202
18	11416063	11462137	XLOC_014698	9	-	1.11339092883696e-148	12.2392095604198
13	73733622	73832408	XLOC_007987	11	-	1.15999566119947e-148	5.1239574183801
6	154936451	155374487	XLOC_025262	4	+	1.81595860106737e-148	14.8671127529597
6	82528974	82594562	XLOC_026368	11	-	2.55403875346186e-148	-5.37014994441457
13	110587478	110931686	XLOC_007048	11	+	3.15409358535262e-148	7.93077771064774
8	71838393	71940309	XLOC_030149	11	-	4.19349373360242e-148	5.43989019863786
6	4658879	4668003	XLOC_023931	4	+	6.69273082949802e-148	15.0090295480873
X	108178646	108242056	XLOC_034938	11	+	9.20132979471299e-148	-4.91067034816157
6	12548130	12555648	XLOC_023989	8	+	1.24333291681836e-147	12.2830406473775
9	47344881	47363794	XLOC_030885	10	+	1.76547080981987e-147	9.0621825286016
8	37959855	38047587	XLOC_029984	11	-	1.7719315783782e-147	-5.2667718653197
4	89870368	89913313	XLOC_020642	11	+	2.34326729590552e-147	-6.91701640704095
9	10927342	10940830	XLOC_030650	5	+	2.37655974248583e-147	14.5755225060329
14	19824537	19861746	XLOC_008877	4	+	3.24955725961317e-147	14.8597988182772
2	15381795	15389881	XLOC_015349	7	+	3.42627526998513e-147	10.2536452152457
3	111646704	111683660	XLOC_019995	11	-	5.42489346289591e-147	9.02269407662071
6	43080312	43086759	XLOC_025710	11	-	5.75080224250293e-147	7.58854655264571
13	124460267	124494196	XLOC_007139	10	+	1.8939934757371e-146	13.1219249062879
9	92875683	93007258	XLOC_032241	4	-	2.10393993266612e-146	14.8817359115797
7	5058035	5211316	XLOC_027001	4	+	2.58195156698788e-146	14.9000351388878
X	38929231	39006214	XLOC_034527	8	+	3.56214084559968e-146	13.310996383918
14	47496302	47517532	XLOC_009110	11	+	9.15207595622866e-146	6.30292136051523
5	57664913	57670632	XLOC_022586	5	+	1.26557507678932e-145	13.4718285980379
7	41340432	41426343	XLOC_028488	11	-	1.47243482795893e-145	5.58907579996815
6	54945128	54951544	XLOC_024500	11	+	1.48654480134721e-145	8.1038190676708
13	86401761	86513631	XLOC_008056	4	-	2.7185811684821e-145	14.9412869680276
14	106445669	106459195	XLOC_009503	4	+	4.29928805755695e-145	14.6403379140019
9	46823554	46891569	XLOC_031972	4	-	4.38759463870735e-145	14.9844976849257
4	38932292	39023902	XLOC_021315	11	-	6.42611471873879e-145	7.99813626867091
7	112915243	113009390	XLOC_029067	11	-	7.74938896511029e-145	-4.56534994786336
6	18039317	18156031	XLOC_025583	11	-	8.20418165242533e-145	6.61067180640878
4	46729319	46768331	XLOC_021351	11	-	9.27299166030381e-145	5.95265844393828
10	27588498	27626750	XLOC_003229	11	+	2.36871847810961e-144	10.2152676783624
1	161182889	161188180	XLOC_002343	11	-	3.57367575487361e-144	-5.83791025275031
14	88507398	88513375	XLOC_010424	4	-	5.04026252857272e-144	14.8604639170207
11	49807993	49886870	XLOC_004191	11	+	8.50559084466371e-144	-7.32268274529429
12	44603641	44611067	XLOC_005324	11	+	1.01470460457055e-143	5.31728665831377
X	87217315	87292524	XLOC_034829	5	+	1.02391208264149e-143	14.815932554687
5	87522496	87548717	XLOC_022869	4	+	1.32800012023961e-143	14.813223059028
3	40017091	40147930	XLOC_018384	11	+	1.36078276248258e-143	5.11741524663605
2	103667937	103682248	XLOC_016176	7	+	2.06200311068462e-143	-14.2231291170248
12	52536737	52544706	XLOC_006249	6	-	2.76522922184641e-143	12.4892615688573
X	110759840	110761636	XLOC_034950	4	+	3.32541210019751e-143	14.8204169611387
6	81867846	81885589	XLOC_026362	4	-	4.24400571624908e-143	14.8276389607769
6	119945075	120019821	XLOC_025157	4	+	7.03770032502279e-143	14.9390641384551
14	96513741	96533901	XLOC_009433	4	+	1.96273396718788e-142	14.8819110606109
1	236919865	236953262	XLOC_001253	11	+	7.56643792758763e-142	-4.9094045515833
13	75490936	75509420	XLOC_007997	4	-	3.45411627050144e-141	14.86133985333
4	7767221	7784595	XLOC_021186	4	-	4.47215594525974e-141	14.8000618984448
1	162936674	163065872	XLOC_000844	4	+	4.61792037540999e-141	14.8919059664911
6	14616477	14630798	XLOC_024014	4	+	5.2122470634107e-141	14.8659169533902
5	61996548	62025832	XLOC_022632	11	+	5.79438860083478e-141	-4.91553774411505
17	46783776	46847500	XLOC_013413	11	+	9.94925427182943e-141	6.38241551581166
8	66412149	66640734	XLOC_030110	11	-	9.94925427182943e-141	6.13716784978108
5	64181604	64188149	XLOC_022683	11	+	1.39123156530616e-140	-5.45365607322534
8	31321191	31372511	XLOC_029306	11	+	3.62259936651424e-140	-4.37862738970087
2	5097207	5105779	XLOC_016585	11	-	3.64380573003844e-140	7.18063410594453
18	50463747	50483598	XLOC_014498	11	+	3.95814048361386e-140	-6.29957015631322
X	57140293	57151266	XLOC_035404	11	-	6.263959646688e-140	-4.73004897862549
18	24372475	24867284	XLOC_014276	7	+	8.81258197596793e-140	12.3209298598117
12	18195305	18225608	XLOC_005808	11	-	9.86142046872322e-140	-5.31067642651136
4	117496916	117512460	XLOC_021904	4	-	1.28261466465322e-139	14.8372753347029
6	75249934	75280107	XLOC_026291	4	-	1.83778616675122e-139	14.8108944912073
14	41320637	41357412	XLOC_010055	11	-	2.09246213245125e-139	6.06351687028316
13	23833131	23845204	XLOC_007658	11	-	2.10701964740098e-139	-7.35415658283787
6	70026372	70098952	XLOC_024761	11	+	2.16978801385253e-139	-5.18696573116693
2	77357211	77385592	XLOC_017490	11	-	7.33939679967684e-139	-4.45339037052295
4	32701640	32879675	XLOC_020321	11	+	7.95361578464002e-139	7.52631561712309
6	157856075	157868585	XLOC_026809	4	-	1.12334565782552e-138	14.9966065740408
13	98461315	98506380	XLOC_008116	7	-	1.16552441596933e-138	9.10131328089423
13	40223004	40255967	XLOC_007835	11	-	2.15169628454602e-138	9.92800586898453
3	51803156	51951768	XLOC_019592	11	-	2.29055846097908e-138	-5.27570488291164
2	129662292	129713728	XLOC_017768	11	-	3.18692436743146e-138	5.98829616097603
7	19609354	19838096	XLOC_028159	11	-	3.50912029735221e-138	-4.97743565518314
14	110951144	111039827	XLOC_009542	7	+	3.59294525642189e-138	13.509687353578
13	83290039	83500239	XLOC_006896	11	+	3.76180538265028e-138	5.64248967669124
X	106373259	106391411	XLOC_034924	11	+	4.22465493755758e-138	-4.79833907807892
12	48836932	49018428	XLOC_005378	11	+	5.7058298319145e-138	-5.51990635139715
6	157483687	157519060	XLOC_025275	11	+	5.88264813389815e-138	5.94580763752292
13	83660362	83669536	XLOC_008036	11	-	9.41759386754969e-138	8.55191293350723
15	91724289	91798153	XLOC_011180	11	+	2.02958087104718e-137	-4.48315680931752
8	17841733	17961834	XLOC_029908	4	-	2.40619693609094e-137	14.6325699190636
5	1008537	1015525	XLOC_022052	4	+	2.41200142312068e-137	14.5646584683659
16	79186052	79220411	XLOC_012716	11	+	2.42148775770565e-137	-7.74154543680335
6	44758964	44773382	XLOC_024231	4	+	2.61451232075117e-137	13.0199927585239
4	127387222	127408729	XLOC_022001	11	-	1.48788171030877e-136	-4.20593093509675
13	89742880	89889922	XLOC_008074	6	-	2.81759953296038e-136	11.836257342729
X	657420	753759	XLOC_035102	11	-	2.94657457207535e-136	-5.25118710320889
13	91376629	91388503	XLOC_008085	11	-	8.84548515162351e-136	-4.60150595798422
2	8919257	8922577	XLOC_015216	11	+	1.29451917882181e-135	-4.77722465239891
12	60261554	60281885	XLOC_005535	11	+	2.56915756737762e-135	-4.85812337327148
14	111181223	111226890	XLOC_010576	8	-	2.79859550301074e-135	9.95253861357
2	74846042	74919068	XLOC_015908	11	+	3.00516386635417e-135	-5.62690679081494
5	22248094	22293249	XLOC_023309	11	-	3.07862165625545e-135	7.98136144290453
8	76329867	76400246	XLOC_029520	11	+	6.66145176867111e-135	-4.3997280231356
X	97068527	97268534	XLOC_034882	11	+	1.08362294348073e-134	-4.48217900355945
10	19321422	19410025	XLOC_003610	7	-	1.70367149168988e-134	9.48330256226821
15	111324822	111362343	XLOC_012164	11	-	3.61184836042252e-134	5.81963685031219
2	3031101	3060855	XLOC_016552	8	-	3.70330319642089e-134	10.102081244492
9	9782938	9794484	XLOC_030642	4	+	8.51462380261405e-134	14.7451788335616
3	8482730	8495921	XLOC_019126	11	-	1.6700948116576e-133	-5.54762614349099
18	44487996	44827847	XLOC_014434	11	+	6.59878839494124e-133	-5.25484337329576
16	66009277	66082500	XLOC_013017	11	-	9.49169019285378e-133	-7.66413728725037
12	52681554	52700963	XLOC_005433	11	+	1.0166721712279e-132	-4.64304366071344
9	129527708	129581169	XLOC_032459	9	-	1.43114661436036e-132	14.5965315999344
10	63367662	63390560	XLOC_003895	11	-	1.85132425974144e-132	-7.44956462664956
6	83723685	83737494	XLOC_024926	11	+	2.24073765480243e-132	-6.08852819509316
X	87352689	87355721	XLOC_034832	4	+	2.95126015387709e-132	14.5933269411678
15	130079131	130332716	XLOC_012273	4	-	3.12983024666217e-132	14.8025055885213
12	53979082	54076530	XLOC_006293	11	-	5.44956117007284e-132	-5.85071064534509
5	70394575	70659876	XLOC_023649	4	-	7.51980749440854e-132	14.8047727183868
13	132602363	132647946	XLOC_007172	11	+	1.09838373862318e-131	5.13131551455047
3	1720926	1819479	XLOC_017983	11	+	1.24047738608974e-131	-4.42561819938874
1	162175281	162308754	XLOC_000842	11	+	2.22870401288159e-131	-7.13276172848984
4	122504418	122528352	XLOC_021023	6	+	4.36778428114363e-131	15.0146005501278
13	109640265	110052290	XLOC_008166	11	-	4.89362518901891e-131	-4.71739681790812
7	54516254	54537370	XLOC_028599	7	-	1.00325986328673e-130	15.477843864996
15	100028313	100066584	XLOC_012083	11	-	2.51825680149783e-130	-6.11810382931599
15	8192606	8812049	XLOC_011622	11	-	2.69382065372758e-130	-4.66339289883645
4	122517177	122621469	XLOC_021940	5	-	5.59507596704503e-130	11.9276212761766
9	75763182	75980613	XLOC_032172	11	-	6.80749572546254e-130	4.87736834749263
1	73838686	73984460	XLOC_001899	11	-	9.44887345822042e-130	-4.79192607485447
14	106623850	106665005	XLOC_009507	6	+	1.2033734985116e-129	14.4687977173151
14	39901077	39933149	XLOC_010022	11	-	1.43794121732799e-129	6.90305760313405
1	22662003	22801909	XLOC_001673	9	-	1.4603688116676e-129	11.7352151522422
6	105506139	105600687	XLOC_025092	8	+	1.76808270746845e-129	7.72485958962103
9	75336440	75760520	XLOC_031104	5	+	2.16133160822564e-129	14.5089189305141
2	69952562	69954220	XLOC_015819	4	+	2.16800056488489e-129	15.0033499370121
17	57783153	57808478	XLOC_013495	11	+	2.63749333694547e-129	-4.62131375736139
13	56804448	57034184	XLOC_006718	5	+	3.08504023998517e-129	12.4160349189103
5	79785558	80067795	XLOC_023708	11	-	3.66744603306784e-129	-4.93763348134191
X	124641221	124655457	XLOC_035780	11	-	3.84372752030291e-129	-4.70820330713181
2	85945406	85957547	XLOC_017582	5	-	7.369956263917e-129	13.8243790223579
7	78422783	78447146	XLOC_028859	11	-	8.30683264601274e-129	-5.2708191034903
13	127933595	128075570	XLOC_007160	11	+	1.0779043300305e-128	4.94282455220628
13	22293360	22298886	XLOC_007649	4	-	1.96134772407543e-128	14.6534525257816
18	31335201	31655025	XLOC_014835	8	-	2.00072323030385e-128	10.7414985179405
6	81267345	81304933	XLOC_026352	4	-	2.17709008655455e-128	14.6839417897879
10	12434997	12490409	XLOC_003105	11	+	2.21823507040533e-128	8.70705202103537
12	26378999	26397284	XLOC_005957	5	-	2.36952524515242e-128	10.9943039928397
2	78076024	78113947	XLOC_015977	4	+	6.68016086338095e-128	14.7018694155527
14	106895759	107137767	XLOC_010537	11	-	1.29677843978439e-127	5.84840043437061
X	6296132	6489746	XLOC_034378	4	+	1.30159996188151e-127	13.1478834180324
6	82400932	82483729	XLOC_024896	11	+	1.75654572192469e-127	6.08311247181437
15	137011429	137103709	XLOC_012328	4	-	1.77606993541539e-127	14.6443644526382
7	2423133	2446268	XLOC_028065	11	-	2.0308479924542e-127	7.31819671384742
13	76945331	77149096	XLOC_006853	11	+	2.41747236972376e-127	6.92769554852247
1	202317156	202607307	XLOC_001110	11	+	4.7735404735496e-127	-5.13611899720138
9	47475133	47621287	XLOC_030888	11	+	7.62165060610265e-127	7.87077785845556
2	4788446	4847487	XLOC_015105	11	+	7.91585298818767e-127	4.87299038347612
14	19924012	19957566	XLOC_009878	4	-	1.04448887998708e-126	14.4708846549456
11	68920789	69301332	XLOC_004276	11	+	1.09239830245376e-126	5.29308095453208
2	59905449	59928248	XLOC_015641	11	+	1.43267157532703e-126	-5.06422682068783
8	83583627	83679136	XLOC_030224	7	-	1.63626855516429e-126	12.3390946599189
18	28415077	28573158	XLOC_014284	4	+	1.9608093296095e-126	14.5463807795707
15	126435332	126711775	XLOC_012254	11	-	2.06360431004501e-126	-4.3542312468157
6	129294653	129375722	XLOC_025180	10	+	2.68849586933762e-126	11.9173456644172
X	55631038	55661061	XLOC_034668	11	+	4.37152942736721e-126	-5.50112708647061
1	100419398	100481479	XLOC_000471	11	+	9.02429975896802e-126	-3.9876234195684
3	2141678	2266374	XLOC_019043	11	-	2.33680413760079e-125	-4.39351749635727
2	2357713	2394851	XLOC_015082	11	+	3.18626160283011e-125	6.61607141498835
4	68779421	68896583	XLOC_020486	11	+	4.8146382936922e-125	-5.74435745047274
14	99685577	99808381	XLOC_009449	7	+	6.44088575072388e-125	13.2982473001023
2	375551	382696	XLOC_016500	4	-	9.52537915946288e-125	14.7486270583838
11	15489755	15568014	XLOC_004059	11	+	9.73640285857624e-125	6.54416047735867
1	248604821	248609718	XLOC_002802	11	-	2.71515493241408e-124	-7.08236569358925
7	56440619	56541132	XLOC_028623	11	-	6.57323837905904e-124	4.65965811736323
4	1335277	1345364	XLOC_020160	11	+	8.218796505407e-124	-4.64744618405675
16	27537801	27646435	XLOC_012832	11	-	8.31759223008226e-124	6.6783858874138
3	40174763	40177787	XLOC_018388	11	+	1.06310144101789e-123	8.29275723280843
5	100537882	100686706	XLOC_022970	4	+	1.16323868022795e-123	12.1509598521925
8	74409428	74421246	XLOC_030173	4	-	2.13385026255986e-123	14.6279999565019
14	82249268	82273169	XLOC_009371	11	+	2.21523050325354e-123	4.51531098982997
7	76466339	76851275	XLOC_028766	11	-	2.32861931281023e-123	-4.40274906215486
13	208295421	208313132	XLOC_007566	4	+	2.52104061060943e-123	14.5548013835204
15	70253914	70394200	XLOC_011949	4	-	2.96287098470258e-123	12.8225776672285
7	97174175	97254423	XLOC_027824	11	+	3.22912829372534e-123	4.47005600590741
2	109044924	109059726	XLOC_017688	7	-	4.31483860915437e-123	9.60957076990102
5	22228041	22244086	XLOC_023307	9	-	6.25904269693559e-123	7.84204749806453
18	29697187	29707277	XLOC_014830	4	-	7.39395204071658e-123	14.5080706070677
2	48937152	48955802	XLOC_015493	4	+	1.15134329078469e-122	14.6416876010032
3	40139617	40142106	XLOC_019452	11	-	1.16533433737526e-122	5.07341076289802
1	181955297	182009954	XLOC_000961	11	+	1.19080004464768e-122	-4.12708633317546
6	67316817	67365701	XLOC_026229	11	-	2.22602299264213e-122	-4.843701405366
1	209181466	209349299	XLOC_001130	11	+	2.70441705350971e-122	10.8433565115485
5	10550757	10576139	XLOC_022171	11	+	2.94621012759796e-122	-5.16729437857775
1	77570269	77810575	XLOC_001923	11	-	5.76107294323293e-122	-4.0631085421629
14	131181712	131289414	XLOC_010683	4	-	1.10951589919791e-121	14.5682438846759
14	6443922	6489066	XLOC_008784	11	+	2.13390367387132e-121	7.13466057243819
7	78111730	78127245	XLOC_027673	11	+	2.90414187648602e-121	6.34350842843606
1	132702505	132787913	XLOC_000710	11	+	4.16835615587189e-121	-5.26993091540858
13	171755092	172017662	XLOC_007377	5	+	5.96238992800786e-121	14.5274278909543
15	140333928	140347481	XLOC_012368	11	-	9.66479370676929e-121	-7.77128341576727
4	122837524	122953257	XLOC_021942	11	-	1.19980926833309e-120	4.64553614366195
1	239152035	239202703	XLOC_001269	8	+	1.23853509181069e-120	10.5138885320338
9	67529923	67547655	XLOC_032119	11	-	1.64527431749813e-120	-5.69901066464294
7	75187196	75197650	XLOC_028742	11	-	3.33091863607053e-120	6.25293363087775
15	66694215	66733252	XLOC_011915	11	-	4.02745696765249e-120	11.1863787290242
4	89323561	89327054	XLOC_021578	11	-	4.45099126353215e-120	4.41215886454355
12	59935972	59959121	XLOC_006347	11	-	8.11536155970927e-120	4.33593169590321
2	65125269	65149841	XLOC_017238	11	-	9.18082663708391e-120	-4.40646044324435
12	4238195	4249964	XLOC_005662	8	-	1.01419186964077e-119	-8.44940992217575
2	59771104	59778359	XLOC_017134	11	-	1.24817762480126e-119	-4.61798930601874
5	90250399	90257244	XLOC_022900	11	+	1.36597160397926e-119	6.49882992191375
8	121260014	121261655	XLOC_029729	4	+	1.49066553448069e-119	14.5920721281711
5	5723189	5735131	XLOC_023044	11	-	1.7298352473088e-119	-4.30729483555705
12	15191801	15229361	XLOC_004955	11	+	1.8292975301182e-119	-3.95166766439337
12	51986551	51996446	XLOC_005416	8	+	3.68002578947638e-119	8.14669802080915
18	50038062	50042966	XLOC_014489	4	+	5.01932976915145e-119	14.5183669930609
15	118293655	118335898	XLOC_012200	11	-	6.88545035270117e-119	5.34412011159526
4	127356792	127378940	XLOC_021060	11	+	7.24689739689055e-119	-4.03667249481067
X	26470368	26557361	XLOC_034467	11	+	1.03255621537665e-118	4.99592873839232
3	18336807	18349507	XLOC_018206	11	+	1.10944836765121e-118	-4.60084323264684
17	9441481	9443050	XLOC_013126	4	+	1.15449573478608e-118	14.8737069144584
2	116234586	116257041	XLOC_017721	11	-	1.44195466214579e-118	6.31096381432879
11	21234446	21298241	XLOC_004129	11	+	1.75231428005895e-118	11.0540952879915
15	64353020	64382238	XLOC_011899	11	-	1.76113079564768e-118	-5.08931469302679
6	138435007	138461045	XLOC_025206	11	+	2.22085953159671e-118	9.22469867905252
6	85059870	85093743	XLOC_024959	11	+	5.14622375811074e-118	6.93937937137147
14	87891581	87916371	XLOC_010414	6	-	5.46199398459138e-118	13.0274805235027
3	59036003	59072525	XLOC_019660	11	-	9.82227261649078e-118	-5.54666360435344
6	134362482	134465839	XLOC_025191	4	+	1.09206793330081e-117	14.5421958375507
9	135103997	135452557	XLOC_031458	11	+	1.4509249173847e-117	-5.86521698527801
3	55950590	56171826	XLOC_019620	4	-	1.47329144207773e-117	14.2806181278683
14	81684581	81764084	XLOC_010382	11	-	1.96701777268873e-117	4.31166137418599
4	98819468	98828855	XLOC_021733	4	-	2.93314004060275e-117	12.4782858357663
9	121476497	121516598	XLOC_032420	11	-	4.22563316401561e-117	3.92425171027918
4	93282123	93293294	XLOC_020716	11	+	4.25088541327101e-117	-5.02332070381853
12	36173991	36332070	XLOC_005256	11	+	4.29163987771003e-117	-6.6907540052177
3	109078281	109105526	XLOC_019962	11	-	5.46079221951622e-117	-3.89021734975058
9	131772545	131822564	XLOC_032482	11	-	6.01673556719309e-117	-5.57082625429968
16	24514721	24646371	XLOC_012811	11	-	6.96897260953166e-117	11.7881614137819
1	2261970	2522601	XLOC_000032	11	+	9.13964242784909e-117	7.43476148807064
4	127451506	127511964	XLOC_021063	11	+	1.02807275110499e-116	3.95964701962901
15	94115561	94164320	XLOC_012050	11	-	1.29197128124349e-116	11.3988170579437
11	18040010	18072633	XLOC_004100	4	+	1.33596692099889e-116	13.357481306312
5	63591516	63641643	XLOC_022661	5	+	1.55259053209601e-116	12.7811344827607
1	252372014	252452971	XLOC_002826	11	-	1.64853751051198e-116	6.18612348682383
8	30765427	30840455	XLOC_029951	11	-	1.75561755472137e-116	4.71019673471167
1	21913239	22239422	XLOC_001671	11	-	2.69492969563089e-116	5.5914584763231
7	97270705	97305701	XLOC_028996	11	-	4.05812865647938e-116	5.68894985545343
1	17306309	17662825	XLOC_001645	6	-	8.94981544942194e-116	12.8112750858679
17	52743564	52890259	XLOC_013956	11	-	9.79765230673954e-116	-4.16127515900634
18	7346015	7363727	XLOC_014617	11	-	1.0243356123617e-115	-5.25364966789633
X	82367542	82437426	XLOC_035518	4	-	1.12820978791522e-115	14.4625190099372
2	5480824	5588271	XLOC_015124	11	+	1.25953528376269e-115	8.26196371171032
9	117248383	117287743	XLOC_032398	11	-	1.28412450402799e-115	-3.6689585822048
7	62471227	62479954	XLOC_027566	5	+	1.62918776655621e-115	12.6906582295422
12	1036576	1044387	XLOC_004762	11	+	1.81317211721883e-115	7.68746058512611
15	64452569	64529318	XLOC_011900	4	-	2.3481215449628e-115	14.4106853173011
8	879163	895912	XLOC_029147	11	+	2.61098734564241e-115	6.95847094322901
13	38582550	38925531	XLOC_007818	11	-	3.36683503494842e-115	-4.08649711335537
3	42456894	42649680	XLOC_018427	11	+	3.44504236423789e-115	-5.44228564666289
2	72618061	72623307	XLOC_017396	10	-	1.09007737855074e-114	8.68185286975911
5	59492816	59525563	XLOC_022596	11	+	1.78754714512258e-114	5.82621432271651
5	27824913	27833750	XLOC_023339	4	-	3.00145472436691e-114	14.6655250119707
16	24041344	24102177	XLOC_012444	4	+	4.09291724254445e-114	14.5274802702117
1	31722507	31797460	XLOC_001728	11	-	4.22753681091827e-114	4.99049509190303
9	62101611	62510802	XLOC_030989	4	+	4.62906850820921e-114	14.5404076626006
Y	7161478	7164423	XLOC_035909	11	-	5.99990063297816e-114	-5.57374697856339
10	64948516	65001292	XLOC_003463	11	+	8.46876312995351e-114	-6.8366944291378
6	156711919	156766647	XLOC_025270	4	+	1.10155666137773e-113	14.4867464936137
16	35871845	35947342	XLOC_012535	11	+	2.63902026292278e-113	-5.04218817093659
1	223833262	224125877	XLOC_002675	4	-	2.91822413831863e-113	14.4895991481766
15	139720393	139730743	XLOC_011561	8	+	4.35017545047206e-113	15.3299699945099
1	1937966	1958328	XLOC_000027	4	+	1.03718500666615e-112	14.4287540537822
2	1260177	1316514	XLOC_015064	11	+	1.38348709274641e-112	-5.21388771097931
5	30526796	30611988	XLOC_022454	11	+	1.89896077219167e-112	5.85149051525331
18	51322282	51362183	XLOC_014976	11	-	2.25271517831381e-112	-5.04256925439433
4	84056729	84117122	XLOC_020598	8	+	3.51056943081521e-112	13.3940782186875
14	63416160	63805804	XLOC_010284	5	-	4.13250681856383e-112	12.7320710882949
14	47369456	47396709	XLOC_009108	11	+	4.15939561276034e-112	5.12086542570893
17	30757887	30773152	XLOC_013233	11	+	6.36708382449105e-112	-4.57712831459599
18	19841424	19875804	XLOC_014748	11	-	8.50716985187029e-112	4.13305216887311
13	120983168	121070418	XLOC_008210	11	-	1.24744496837397e-111	4.95004860462902
14	76836054	77318248	XLOC_009347	11	+	1.291451526617e-111	4.81816631741945
1	76391111	76417944	XLOC_001916	5	-	1.34788805154786e-111	12.7569038849613
12	52143304	52160117	XLOC_005420	11	+	1.4022704712773e-111	6.2244375560081
13	207907833	207985181	XLOC_007564	11	+	1.44749847853187e-111	8.05095281949287
8	40966493	41021442	XLOC_029355	4	+	1.9099337183045e-111	14.5322308949557
14	49812002	49819025	XLOC_010139	4	-	2.70039593270132e-111	14.4266233867342
3	39940540	39952857	XLOC_019446	11	-	2.99195836433791e-111	6.60833726253311
5	11258375	11277631	XLOC_022188	11	+	3.64992216634043e-111	3.86444403072771
3	32523054	32599255	XLOC_019369	11	-	3.7162003615793e-111	-6.26371640583095
2	131016119	131109371	XLOC_016292	11	+	7.47582953896672e-111	-4.68980272799246
15	106899621	106997666	XLOC_012129	11	-	8.45351940207319e-111	8.01877816420484
1	238139728	238151681	XLOC_001260	11	+	8.61487038948626e-111	5.01834293891125
5	21759452	21787538	XLOC_023288	11	-	1.13351186209553e-110	5.68970126177072
9	42046486	42152293	XLOC_030829	5	+	1.40162652997951e-110	9.54571292112217
14	120906038	120922060	XLOC_009607	11	+	1.46013505410766e-110	-5.5589676954543
5	69461247	69482465	XLOC_022733	11	+	2.52609995431244e-110	-3.71691143542494
12	13740924	13750695	XLOC_004911	11	+	2.9835425699969e-110	-4.81942575133077
4	97704808	97730116	XLOC_021712	10	-	3.7798783108458e-110	10.1275869944583
1	8208083	8227017	XLOC_000071	11	+	4.41045357171325e-110	-7.53606506366043
5	36215773	36241287	XLOC_023391	4	-	4.47088634453941e-110	12.5151128419991
18	7635863	7696828	XLOC_014121	11	+	5.23087012464494e-110	-8.92122072581842
17	1167979	1637148	XLOC_013582	5	-	5.2370669285191e-110	12.7560685396068
X	108471405	108612875	XLOC_035673	11	-	5.34859050347145e-110	5.95228522902388
X	42876608	42892029	XLOC_034566	4	+	8.01792928961746e-110	14.4590208218667
16	53843155	54249181	XLOC_012974	11	-	9.6687112820652e-110	-3.71506413340382
5	100270238	100429215	XLOC_023844	11	-	1.02005273182852e-109	9.84201562183523
5	66370276	66382488	XLOC_023618	7	-	1.02841219070414e-109	-14.2855181201592
14	100867756	100886984	XLOC_010489	6	-	1.22216317175296e-109	10.4213637030824
15	17544778	17919559	XLOC_011687	11	-	1.42575370965078e-109	-4.05923336953188
7	37333380	37555069	XLOC_028443	11	-	1.66559549513778e-109	-4.28403703142317
1	22240918	22437033	XLOC_000128	11	+	1.81948802669679e-109	-3.96124021315394
2	77342137	77356086	XLOC_017489	11	-	2.32399422727514e-109	-5.07214505124855
7	48882892	48967344	XLOC_028554	11	-	2.46788003905969e-109	-4.6206430016981
14	49533202	49561497	XLOC_009150	11	+	2.87612529760668e-109	10.8042109233332
5	9505156	9515734	XLOC_023095	5	-	3.9373530010018e-109	13.1447294000515
13	198371836	198635639	XLOC_008650	11	-	7.57147205672397e-109	-3.60128034995155
2	41028614	41356463	XLOC_015452	11	+	1.0678627639924e-108	4.28053319757427
3	39251486	39268137	XLOC_019421	11	-	1.09239579729827e-108	-5.21940575846728
8	125043880	125260702	XLOC_030389	11	-	1.1427629177753e-108	5.68934819311249
9	64190981	64207001	XLOC_030997	4	+	1.31230507249351e-108	14.3421104870484
6	54171989	54179043	XLOC_024468	11	+	1.93254467372705e-108	-6.29844193727486
AEMK02000423.1	2023	20993	XLOC_033181	11	+	2.09307310530564e-108	5.11709013717068
18	17832558	18032019	XLOC_014199	11	+	3.42391861081297e-108	-4.13298342987733
10	33418375	33479702	XLOC_003736	8	-	3.96965139265149e-108	-7.98767378369258
1	273703959	273797622	XLOC_001533	11	+	5.02148787512817e-108	5.08077809572598
4	60505065	60637727	XLOC_021400	4	-	6.03549638270029e-108	14.4662881093433
14	106744137	106793668	XLOC_010534	11	-	7.02646299896162e-108	6.98389330614371
6	88095634	88106088	XLOC_024979	4	+	7.34498785131892e-108	14.4128276332727
3	8539319	8568752	XLOC_019129	11	-	7.6892158262411e-108	10.4186634733375
13	2840433	2903242	XLOC_006390	11	+	1.44474007800779e-107	4.07658346324037
15	45866855	45963733	XLOC_011800	11	-	2.3979473595802e-107	6.15336391451555
9	56798722	56872071	XLOC_030976	11	+	2.60253677394399e-107	5.71757468718055
5	10663491	10705203	XLOC_022177	11	+	2.60927712619299e-107	8.64786752080486
11	78940795	78950295	XLOC_004729	9	-	2.77427004458197e-107	-7.97757690038206
3	17386204	17400181	XLOC_018166	11	+	4.78270299169995e-107	6.03631294634515
4	124367735	124600581	XLOC_021041	10	+	5.42512969907501e-107	10.9260286249671
16	24086958	24508504	XLOC_012805	11	-	1.01480659552619e-106	-3.47799884582337
6	71224636	71243459	XLOC_026265	10	-	1.20884135263168e-106	9.19208476797363
18	19979923	19999759	XLOC_014247	11	+	1.36643828024681e-106	-4.53189325708389
X	84160572	84177443	XLOC_035547	11	-	2.33965624018664e-106	5.48098306134582
2	26493625	26581452	XLOC_016900	11	-	2.904095434261e-106	8.07031528615501
6	87495042	87535845	XLOC_026428	11	-	8.72745516980988e-106	6.25355399252607
4	68901973	68969859	XLOC_021443	11	-	1.04760669083553e-105	4.26808093920318
18	24974720	25039194	XLOC_014278	10	+	1.08564840384348e-105	7.77988105786403
7	41425991	41457884	XLOC_027384	11	+	1.2786360247681e-105	4.80874162711159
2	6442687	6450567	XLOC_016622	11	-	1.40249071482916e-105	-4.52318791965383
7	23631151	23649347	XLOC_028260	11	-	2.1931289769937e-105	-3.63552605521321
3	47051484	47057791	XLOC_018478	11	+	2.58405886257677e-105	-5.68563448208243
1	43340258	43563706	XLOC_000226	11	+	2.67228471129698e-105	-3.47892374568162
14	20678391	20908115	XLOC_009882	11	-	2.94750889380894e-105	6.7420280072717
3	18673527	18703345	XLOC_019270	11	-	3.18692093173295e-105	-5.30949602793361
9	55612900	55749781	XLOC_030965	11	+	5.39939559167387e-105	-3.46597907151877
15	128241002	128308366	XLOC_012262	5	-	6.26961244513927e-105	14.4698206616681
1	1495817	1522403	XLOC_000012	4	+	6.77376165381141e-105	14.4011156870073
9	20603732	20625139	XLOC_030692	4	+	9.25254780937036e-105	14.5084068376496
3	4716645	4735301	XLOC_018009	11	+	1.15643096862391e-104	4.29466620378956
5	22744636	22756137	XLOC_023317	11	-	1.34480453863325e-104	-3.74938596041764
15	86946993	87037237	XLOC_011163	11	+	1.73565216274899e-104	-4.79472541443147
14	37582913	37598665	XLOC_009009	7	+	1.889140365724e-104	15.0161308016695
13	106814819	106895324	XLOC_008150	11	-	3.62279379608856e-104	4.86008246796372
14	51624285	51644461	XLOC_009196	11	+	4.01792566680389e-104	-4.82188708064196
14	47879307	47902701	XLOC_009116	11	+	5.56857558677452e-104	5.24076604761279
14	104194293	104268274	XLOC_009486	11	+	5.84473717133524e-104	7.01361013764165
12	450280	463957	XLOC_005577	11	-	6.87321120407614e-104	7.20520579477109
5	4870349	4899572	XLOC_023039	11	-	7.23149414629583e-104	-4.10329382568787
4	94536919	94547591	XLOC_020739	11	+	7.36043995289577e-104	7.58509767115802
3	37928081	37986535	XLOC_018334	11	+	1.01132306188164e-103	-3.86394888556844
15	109695243	109886142	XLOC_011296	4	+	1.24029092252152e-103	14.3109059997259
6	166528463	166534117	XLOC_026884	11	-	1.36329346766856e-103	-6.34642320359272
13	77202034	77314908	XLOC_006855	11	+	1.45466598357158e-103	5.11640755177032
6	142454913	142486386	XLOC_026709	10	-	1.51570329481445e-103	10.6887115737422
2	59707964	59740617	XLOC_015640	11	+	1.59198278595486e-103	-4.57504599482871
9	36884519	36979843	XLOC_031882	4	-	1.63961794381447e-103	14.355818505907
5	11543942	11571523	XLOC_022197	11	+	2.16137882411586e-103	-4.26043957299838
5	18216541	18222833	XLOC_022276	8	+	3.32524407080206e-103	8.96301047048489
5	10319825	10334504	XLOC_022164	11	+	4.07006794798394e-103	-4.54847133057277
6	63066366	63081643	XLOC_026168	11	-	6.85271386864357e-103	10.0888139354408
5	41424794	41509779	XLOC_022505	6	+	7.65082008243412e-103	10.3563361822838
14	73800760	73807281	XLOC_010341	11	-	8.50311652646841e-103	5.38609637913357
4	81403264	81485142	XLOC_020578	11	+	8.97708623645845e-103	8.75094860748198
11	68231856	68245751	XLOC_004674	11	-	1.25741325572485e-102	-6.79481149085979
12	48733522	48763486	XLOC_006166	11	-	1.58836653353524e-102	3.75109346244705
12	20472036	20499138	XLOC_005856	11	-	2.89533886148215e-102	-3.98927233408372
9	53365249	53372954	XLOC_030954	11	+	4.52281890417048e-102	4.84940966709282
15	118822008	118852036	XLOC_011349	11	+	5.16830385716324e-102	6.84710040563142
7	22527598	22577590	XLOC_028229	11	-	6.1822224729764e-102	-3.84600926905466
12	53097728	53165653	XLOC_005450	11	+	6.34946083676099e-102	-4.21787360821122
13	124955029	125028432	XLOC_008259	11	-	6.67693786117841e-102	10.566390463852
7	74705060	74733632	XLOC_027613	11	+	6.78450874201149e-102	-6.1221992340245
4	118372943	118428410	XLOC_021921	4	-	9.68740454614782e-102	12.5328611540273
12	19870274	19879233	XLOC_005026	11	+	1.34958574824575e-101	4.35964972711698
AEMK02000682.1	1058412	1064097	XLOC_034191	11	+	1.57073425694366e-101	-4.45856378078035
8	30280581	30342780	XLOC_029946	11	-	2.16618987868079e-101	-5.17153891821744
2	46395575	46670511	XLOC_016997	5	-	2.96253031379831e-101	12.3729396844813
2	69896119	69925227	XLOC_017335	10	-	3.17647923659903e-101	9.65749521218801
2	66123629	66138988	XLOC_017256	11	-	3.85132880391331e-101	3.8687375581265
9	50259320	50509799	XLOC_030901	11	+	5.49541354555813e-101	-4.27937089482215
12	22466380	22562319	XLOC_005115	11	+	5.6544318201366e-101	-3.7223732025942
10	48883128	48922414	XLOC_003826	11	-	6.21793973969584e-101	3.85351226545463
8	55700658	55722978	XLOC_029411	11	+	9.96071363381772e-101	7.41454146917149
14	129561033	129670509	XLOC_009656	11	+	1.24347241397675e-100	-3.47988045392822
10	21482945	21606356	XLOC_003183	11	+	1.36838193076947e-100	-4.66765954120928
8	19097845	19162141	XLOC_029917	11	-	1.84118671233429e-100	4.22623059577844
14	50974522	50977526	XLOC_010167	11	-	1.86179448228477e-100	3.90868115079838
12	59135034	59152638	XLOC_006338	11	-	3.24875220936944e-100	-4.71770222563157
12	49980492	50014007	XLOC_006201	11	-	3.41367000677801e-100	-4.36689153957294
12	24192852	24203797	XLOC_005154	11	+	3.44332944262065e-100	4.8836900017424
6	112396328	112628946	XLOC_026626	9	-	3.60517987583664e-100	10.4633358228185
11	68187326	68191269	XLOC_004672	11	-	3.71730393633333e-100	-5.31120474923257
3	73550320	73650078	XLOC_019756	11	-	3.72679862576576e-100	-3.48987998100304
11	78950381	79028016	XLOC_004731	11	-	3.83128162216439e-100	-4.68670958310475
18	33196349	33221217	XLOC_014841	11	-	4.08625852586155e-100	-4.39541038596821
8	120788865	120810944	XLOC_029715	4	+	1.18489189474311e-99	14.2245399615346
6	49975875	49999349	XLOC_025854	11	-	2.12421614521996e-99	-4.00364955078982
11	4261127	4366255	XLOC_003971	4	+	2.9763947469241e-99	14.4032514185454
3	90489182	90914537	XLOC_018749	4	+	3.27256252332408e-99	14.292755794122
9	8358549	8400742	XLOC_031694	11	-	3.31367761138164e-99	-4.58289818782687
5	11509335	11543032	XLOC_023132	11	-	4.06439668046707e-99	-4.76650303528457
5	79479890	79558710	XLOC_022804	11	+	4.65112076380269e-99	6.26873832469332
9	36525260	36545634	XLOC_030781	11	+	5.04546483664618e-99	4.26280558838475
18	11533182	11666127	XLOC_014162	11	+	6.13985648153705e-99	5.2192889374176
18	6985227	6999127	XLOC_014611	11	-	6.42667547154565e-99	4.91636340231029
5	57576707	57628157	XLOC_022585	11	+	7.02205034234517e-99	-4.58984701490559
7	49973464	50104478	XLOC_027440	11	+	8.46592172887129e-99	-4.20435331076744
X	110321203	110357894	XLOC_034948	11	+	1.13156724376599e-98	4.57794234892012
10	22958864	22981486	XLOC_003640	11	-	1.16062993531581e-98	7.36443057650303
AEMK02000452.1	1780220	1795608	XLOC_033372	5	+	1.73294628263398e-98	10.2661764470735
X	123834899	123855252	XLOC_035019	4	+	1.8861987360511e-98	14.3990156039102
4	64710710	64748937	XLOC_020469	11	+	1.99025939387781e-98	6.94568185682589
2	72326715	72391679	XLOC_017392	11	-	2.1238975111415e-98	-3.64041835467638
4	89828858	89868590	XLOC_020639	11	+	4.22829919464623e-98	-3.66448131894836
6	34506052	34586381	XLOC_025680	11	-	4.69435565100424e-98	-3.99637832680185
1	267772415	267923390	XLOC_001433	11	+	4.94987239569099e-98	6.99145298208606
4	68250644	68288210	XLOC_021438	11	-	7.11168480863906e-98	4.23026902749749
14	71001888	71050285	XLOC_010309	7	-	8.12646621014747e-98	9.43732127146851
4	89980779	90004933	XLOC_020644	11	+	1.02306929162122e-97	-4.36353781962171
14	101409847	101512543	XLOC_010497	11	-	1.22615941079428e-97	8.17216458675469
2	61270014	61273159	XLOC_017160	11	-	1.33066956703733e-97	-5.17093646007294
1	16463546	16501366	XLOC_000110	11	+	1.35051341237833e-97	-5.31399538932004
7	53748585	53846147	XLOC_028586	11	-	1.63115682837502e-97	9.86116258785772
2	88116661	88255282	XLOC_017604	11	-	1.75924326745353e-97	6.79986996787201
12	19167251	19175230	XLOC_005826	8	-	1.98329238293738e-97	14.3513965508395
1	141494592	141668744	XLOC_000754	11	+	2.53367772843004e-97	-5.86061561230227
12	742003	744825	XLOC_004749	10	+	2.93999811681957e-97	-5.88863750143626
17	26651159	26719192	XLOC_013694	10	-	3.04872877908606e-97	7.62764514239086
17	17438004	17745374	XLOC_013171	6	+	3.17391876422045e-97	12.5620530062167
2	105277064	105413211	XLOC_016181	4	+	4.5113907015733e-97	14.1388119829903
14	110608421	110635901	XLOC_010569	11	-	5.14700133617139e-97	4.73863760043164
2	143287970	143301895	XLOC_017885	11	-	5.44842126492542e-97	-3.7574867477688
X	42670073	42680715	XLOC_034559	11	+	6.0304662060513e-97	6.55653625164088
6	87995654	88017140	XLOC_024977	8	+	6.24212511346889e-97	13.4710375780707
15	103878731	104060524	XLOC_011246	11	+	6.93302817306122e-97	8.11607284138359
1	57188534	57219829	XLOC_000313	11	+	7.05732324990766e-97	5.82497924157741
17	52239398	52304259	XLOC_013472	11	+	8.82002905272864e-97	-5.44002851931031
8	32433346	32792553	XLOC_029314	4	+	9.34853585733228e-97	14.2484174260986
8	43726595	43870999	XLOC_030028	11	-	9.59067833552774e-97	5.92573463335843
17	30941578	30998128	XLOC_013236	11	+	9.89872947742786e-97	-4.11974385384231
6	70271405	70307406	XLOC_024762	11	+	1.4034596684921e-96	6.00349563190662
7	43595828	43625346	XLOC_028505	11	-	1.60379061804253e-96	4.52936697566384
13	74862338	74908125	XLOC_006839	11	+	1.6285491425513e-96	12.483571780935
2	75082052	75089810	XLOC_017434	11	-	1.78251119271111e-96	-4.59972601591794
5	22304587	22311028	XLOC_022406	4	+	1.97926899819687e-96	12.5879069752936
1	92483227	92528680	XLOC_000438	11	+	2.89262516983001e-96	-4.04134209053372
13	13925941	14043090	XLOC_007614	11	-	3.12410681992851e-96	-4.9761456557148
18	6363687	6371236	XLOC_014097	11	+	3.80521953212305e-96	-3.69302993448695
7	75222756	75255701	XLOC_028744	11	-	3.99292182447832e-96	4.48690070561714
7	23699560	23703534	XLOC_027192	11	+	4.3692955195212e-96	-6.18902699496776
6	85533504	85540820	XLOC_024964	11	+	6.06098119047652e-96	-3.38268959956122
8	135250263	135279102	XLOC_029789	11	+	7.11170109149794e-96	-4.05026728822914
13	22964874	23020143	XLOC_007653	11	-	8.88824927444393e-96	4.47946549849649
AEMK02000334.1	19382	26911	XLOC_032966	4	+	1.29627047662397e-95	14.2402967284647
9	20292157	20583499	XLOC_031800	11	-	1.62121967754047e-95	-3.75418533710478
2	123313439	123403088	XLOC_016258	11	+	2.11454411239969e-95	5.58289777817117
7	96867398	96948726	XLOC_027819	11	+	2.24423585322663e-95	4.52935306489356
13	136834119	136951061	XLOC_007213	11	+	2.24597553319909e-95	3.63633821740367
4	94661638	94674071	XLOC_021665	11	-	2.72224433966744e-95	5.23568874378028
3	59349812	59366907	XLOC_018581	11	+	2.79204273134726e-95	-5.42398973678238
1	96291619	96376235	XLOC_001990	5	-	4.19818660032809e-95	14.1941870812948
15	133501091	133626644	XLOC_011484	11	+	5.05878855335018e-95	-3.37061248547791
14	129373730	129423743	XLOC_010677	11	-	6.91397546579232e-95	-4.3890298906561
15	132214639	132228645	XLOC_012299	11	-	7.68882106417234e-95	-5.7265923797399
2	4983439	5042302	XLOC_015111	11	+	8.63946408211191e-95	-3.94142113263094
4	93176751	93205185	XLOC_021632	5	-	2.33044224062518e-94	12.0840923131026
4	71903333	72107266	XLOC_020504	11	+	2.35041192525714e-94	4.84972476595711
2	7365197	7380866	XLOC_015184	11	+	2.63369893305154e-94	-4.1462632334129
3	39081833	39127076	XLOC_019412	11	-	2.70286798416366e-94	-3.4827648552368
X	82323617	82328972	XLOC_035517	11	-	3.26127202883652e-94	5.85478087670926
1	85737792	86017666	XLOC_001954	11	-	6.07088117365422e-94	4.55182551856212
5	17314239	17350723	XLOC_022266	11	+	6.26455947346418e-94	7.74825472397314
3	111919311	111931768	XLOC_018895	11	+	6.88542900653106e-94	4.12127454494848
7	13366766	13390893	XLOC_027051	11	+	8.38424097706653e-94	3.64393776567732
2	435168	452629	XLOC_015038	10	+	8.39167894942361e-94	10.0942309682078
4	118177956	118269292	XLOC_021920	11	-	8.65820434848724e-94	3.47233899807077
1	21265713	21371073	XLOC_000120	11	+	1.21560453986672e-93	-4.1582909030972
1	222474519	222616964	XLOC_001179	11	+	1.42347929725656e-93	4.68558225436244
9	7301153	7337358	XLOC_031683	11	-	1.54459471526533e-93	3.87294526596157
10	60503521	60867242	XLOC_003891	11	-	2.07063220080811e-93	-3.73892718327971
3	57423942	57506247	XLOC_018551	11	+	2.18180364852154e-93	-3.25773931304423
1	162076949	162145116	XLOC_002352	11	-	4.64907566654521e-93	-3.5167311699627
17	50352133	50550412	XLOC_013937	11	-	9.63779947986337e-93	-4.21614539119143
15	95040841	95048655	XLOC_012061	4	-	1.15346735904718e-92	14.3493995223075
17	43989351	44006256	XLOC_013398	8	+	1.16912787693435e-92	6.80330956686761
9	64785566	64806904	XLOC_032082	11	-	1.21882357551634e-92	9.99242711970055
6	44572848	44594581	XLOC_024224	11	+	1.28617438268191e-92	-3.78107695283183
8	74598169	74607409	XLOC_030176	10	-	1.34255519959421e-92	18.5601406242052
12	55437998	55454623	XLOC_006309	11	-	1.67913973434667e-92	6.50385698413225
7	114175182	114217319	XLOC_029079	11	-	2.27083689739399e-92	5.20255168194712
9	67716282	67827642	XLOC_031039	11	+	3.74042945050376e-92	10.1212025427167
6	47986146	47997310	XLOC_025802	11	-	3.88448082539644e-92	-3.50446202349462
10	48403797	48425730	XLOC_003381	11	+	4.59216902634443e-92	6.79163228186595
6	32072803	32083862	XLOC_025672	4	-	5.8429678723764e-92	14.0073914349398
1	190206001	190441946	XLOC_001020	11	+	1.23322153520871e-91	-3.54385052248428
2	136422711	136457634	XLOC_016328	11	+	1.45461103945983e-91	-5.92877417060937
6	65026245	65048590	XLOC_024725	11	+	1.49636703855549e-91	-5.38491086158113
10	50286072	50310775	XLOC_003834	11	-	2.17849712671735e-91	6.36086613817231
7	120513324	120597650	XLOC_029119	11	-	2.40895710093793e-91	5.48857044683864
2	17750997	17803615	XLOC_016851	11	-	3.1117425488009e-91	5.19240868173879
10	25202328	25208065	XLOC_003211	10	+	5.04626898735086e-91	11.1471314531554
3	93621130	93634177	XLOC_018762	11	+	5.54207646310319e-91	3.96552262637129
15	65920191	66165993	XLOC_011044	11	+	6.46494148587479e-91	6.06118372650788
9	64834823	64853610	XLOC_032084	4	-	7.09327759562729e-91	14.1996979063465
6	145533303	145596802	XLOC_025228	11	+	8.31216064164722e-91	4.01810140741815
10	32160588	32166192	XLOC_003258	11	+	9.35982233240343e-91	4.37038886584606
3	32450484	32493294	XLOC_018307	11	+	9.35982233240343e-91	9.06135148964602
14	56257300	56270064	XLOC_009219	5	+	1.83204786647692e-90	11.9546065534875
8	47608408	47657528	XLOC_029382	11	+	2.26147671644682e-90	3.63376741748431
17	62886624	62895556	XLOC_014027	11	-	2.7532070788176e-90	-4.18563054641743
13	177365487	177723151	XLOC_008544	4	-	2.78199703978079e-90	14.2522900729568
13	26036600	26078355	XLOC_006536	4	+	2.80482088252123e-90	13.9775632671913
9	55250783	55263400	XLOC_030964	11	+	2.89359826310914e-90	-7.12733674777892
X	39025967	39144390	XLOC_035252	11	-	3.11922217021153e-90	7.34782497520597
6	47617071	47639195	XLOC_025790	11	-	3.54671725510907e-90	3.74115862182817
6	82186309	82226515	XLOC_024888	11	+	3.99641339713854e-90	-3.9208762435614
5	81357422	81367167	XLOC_023723	4	-	4.30745748515832e-90	14.6002326826808
13	31995594	32002470	XLOC_007756	11	-	4.37590433123781e-90	7.00301256827986
10	67021452	67082534	XLOC_003930	11	-	5.16641516873881e-90	-3.28672903752546
4	8251797	8257740	XLOC_020219	7	+	6.42187786978207e-90	-13.2511894537432
1	7593685	7612910	XLOC_001591	11	-	7.84687387454931e-90	4.13499114754394
6	19463023	19489761	XLOC_024058	11	+	8.22394043288185e-90	-5.28113362846258
15	115511527	115677776	XLOC_012187	11	-	8.99903930434471e-90	-4.55580452839879
4	91373128	91402639	XLOC_021609	11	-	9.16868784490015e-90	-3.87811027172035
15	31159216	31295897	XLOC_011739	11	-	9.69036254498559e-90	6.04169999501891
1	250418138	250540505	XLOC_002816	11	-	1.02116586229588e-89	9.89200057011651
15	124318270	124463351	XLOC_011401	11	+	1.12042825229808e-89	-6.91266140504732
18	26046597	26115018	XLOC_014282	10	+	1.20271924654679e-89	8.41111163879694
7	12117239	12137934	XLOC_027039	11	+	1.4166809072375e-89	-4.34333252901995
10	53603018	53958285	XLOC_003415	11	+	1.97086815737164e-89	6.55544267854654
5	19753856	19763269	XLOC_023230	4	-	3.56053376597493e-89	14.0554139923308
6	51317419	51358657	XLOC_024390	11	+	4.28894687719482e-89	8.48427407399385
15	44615712	44804990	XLOC_010928	6	+	5.68468255589413e-89	13.0860972939663
4	107956713	108013647	XLOC_021831	6	-	8.25377446416168e-89	9.66275382164317
9	38375938	38401647	XLOC_030789	11	+	8.53658939258918e-89	4.99112026955352
14	29962676	29995513	XLOC_008937	11	+	8.65294707283297e-89	-5.06702962600994
6	87363664	87390711	XLOC_026426	11	-	9.64029108983083e-89	-4.66356483049323
13	153794837	153998238	XLOC_008438	11	-	1.00223802960034e-88	3.89510813238261
X	124695686	124699680	XLOC_035784	10	-	1.21720032570489e-88	-7.38764852357284
5	63885713	63918669	XLOC_023590	11	-	1.39041371768314e-88	-4.25267479133283
7	38746053	38762413	XLOC_027364	11	+	1.59343192891841e-88	5.5898589445118
17	48713635	48850961	XLOC_013925	11	-	1.65661797280923e-88	8.18323882245101
5	82795573	82814112	XLOC_022840	11	+	1.68987275496283e-88	3.63198839898746
5	8054129	8062360	XLOC_022128	11	+	1.93740231360546e-88	-6.67894107663265
1	215608415	215716694	XLOC_001144	10	+	4.03998246058716e-88	9.57839904325548
14	20621954	20643398	XLOC_008885	11	+	4.22641084717044e-88	4.72528500148326
9	96415472	96527350	XLOC_031187	4	+	4.89163436605915e-88	14.0297728291421
4	94861497	94913628	XLOC_020753	11	+	5.30409241801741e-88	4.01920171665538
7	91414947	91452535	XLOC_028959	11	-	5.4983322198895e-88	4.01029311118034
15	74408272	74758497	XLOC_011965	11	-	5.78563003523068e-88	-4.19716051202574
13	173634365	173910741	XLOC_007389	11	+	6.99684476984738e-88	4.78760976465062
8	82907530	82988048	XLOC_030220	7	-	8.05820750355832e-88	12.0359841952929
14	30899285	30957270	XLOC_009950	11	-	8.7056897190466e-88	4.23060162311838
13	160332311	160350851	XLOC_007350	11	+	8.83725169731208e-88	4.78409582586641
14	44234988	44254151	XLOC_009087	11	+	9.21007816486785e-88	-8.32545065760742
4	106687786	106758094	XLOC_020926	11	+	1.11192644565853e-87	-3.78008734933185
4	38656253	38702754	XLOC_020368	11	+	1.35426314702015e-87	6.18570165667272
5	19882282	20017439	XLOC_023232	11	-	1.40620699998004e-87	-4.80941047927533
11	15876676	15942064	XLOC_004064	11	+	1.56656957537789e-87	7.27536342276765
5	66382418	66390019	XLOC_022699	7	+	1.60461043004e-87	-9.18045002537
2	60324484	60347510	XLOC_015648	11	+	1.63113624832083e-87	3.86282313974685
X	106616941	106661594	XLOC_035656	11	-	1.6518333239478e-87	-3.88705802606929
1	27606053	27782750	XLOC_000151	9	+	2.45220736333201e-87	8.06731534335678
4	103946698	103956320	XLOC_021796	7	-	4.55489473305614e-87	-13.0147017825735
13	129875633	129997215	XLOC_008277	6	-	8.52939739481391e-87	11.7089949606476
16	55418390	55595420	XLOC_012982	5	-	1.08957544402787e-86	14.5951522507939
17	61698252	61747756	XLOC_014005	5	-	1.2045544456259e-86	12.3005249471528
3	40092529	40162928	XLOC_018385	11	+	1.29247724546377e-86	3.67362702902597
14	71442851	71487512	XLOC_010318	11	-	2.02817092986799e-86	8.29639436560748
4	89375480	89401258	XLOC_020632	11	+	2.28872106429463e-86	-3.72922587792553
X	88958848	89183372	XLOC_034844	4	+	2.31174641672968e-86	14.0513222797679
2	15334000	15347774	XLOC_015348	11	+	2.57386703510988e-86	3.49449731448438
3	16688892	16764096	XLOC_019202	11	-	3.01212633399915e-86	4.51006922031383
X	123906151	123928071	XLOC_035022	11	+	3.94210028262365e-86	3.60242181225593
14	85385221	85421467	XLOC_009379	11	+	4.03994753125763e-86	3.65142690682017
2	51466627	51534232	XLOC_015524	11	+	4.47402229783387e-86	-4.18315062722738
5	61778076	61788963	XLOC_023548	4	-	4.6198340464652e-86	14.9213931285447
4	34235652	34242876	XLOC_020334	11	+	5.22875467527206e-86	-5.46769271597479
3	67680691	67734426	XLOC_018613	11	+	6.05319024072072e-86	6.5875351013512
6	77331582	77404075	XLOC_026301	11	-	6.44340344869401e-86	4.45025282325267
4	130389472	130395163	XLOC_022017	5	-	7.01963940488435e-86	14.1159491082009
7	32180519	32198785	XLOC_028388	11	-	7.62343308785277e-86	-6.11345482058433
11	50073160	50102814	XLOC_004612	4	-	7.8145039128767e-86	13.9917222319608
12	3356223	3432644	XLOC_004805	11	+	9.57498327037184e-86	-3.91966025810616
13	34104410	34147370	XLOC_006649	11	+	1.10743748358602e-85	3.82558852915629
X	84475124	84486016	XLOC_034815	11	+	1.22837304082875e-85	4.43978914803388
7	42217996	42332808	XLOC_027390	11	+	1.44173805708598e-85	5.19401134860302
2	80496105	80527855	XLOC_017541	11	-	1.49599245274195e-85	-4.40598534135146
11	14969565	14983271	XLOC_004049	11	+	1.5711958149044e-85	-6.22035676660081
5	18696606	18717199	XLOC_023216	11	-	1.74693997786948e-85	-4.64265541538947
2	142326315	142339086	XLOC_017862	4	-	1.84735073614364e-85	14.0942797893801
5	21082521	21100801	XLOC_023268	4	-	1.91636428748728e-85	14.0456893651303
6	89295112	89318092	XLOC_026457	11	-	2.45443382917798e-85	3.5117467571819
1	16359050	16381902	XLOC_001638	11	-	2.498806776372e-85	3.55444376265926
14	7781353	7787032	XLOC_009795	11	-	3.0545547445838e-85	-6.84212340787299
X	97735306	97751097	XLOC_034891	11	+	3.62147845450596e-85	5.43386524285259
2	62434684	62447092	XLOC_015681	11	+	3.69289178959453e-85	3.53090141254386
15	25043544	25055078	XLOC_011711	7	-	3.7530617074187e-85	14.9276802509022
3	59388764	59418355	XLOC_018582	11	+	5.56338549800151e-85	4.13322331854756
13	100077866	100119883	XLOC_007008	11	+	6.72963752293972e-85	-3.31590212784836
3	47807778	47824250	XLOC_019565	4	-	9.39119182201964e-85	13.9148220449763
6	164968068	164980884	XLOC_025346	5	+	1.27733924374252e-84	11.0603120223367
15	8850834	8983053	XLOC_011625	11	-	1.38923702631631e-84	5.31917322171748
3	59166856	59173735	XLOC_018579	11	+	1.47868909521951e-84	4.47307646218055
9	108341496	108357382	XLOC_031266	11	+	1.59286533927673e-84	-4.56989122129134
13	52346703	52974508	XLOC_007877	11	-	1.88851994278654e-84	-3.75734744941346
16	20005739	20023736	XLOC_012781	11	-	2.15401426903544e-84	8.80365838613441
1	108985777	109019044	XLOC_002059	11	-	2.18490284006789e-84	3.96364600090835
12	5450861	5481909	XLOC_004842	11	+	2.3398305219663e-84	4.19576791662341
13	203323686	203376209	XLOC_007513	7	+	2.4457668378022e-84	7.29520175921514
2	61819849	61835732	XLOC_017178	6	-	4.79158720888792e-84	15.5290523316889
X	33090782	33232555	XLOC_034487	4	+	4.82722075251916e-84	13.9130260652024
14	13335387	13719218	XLOC_008838	11	+	4.9724762642802e-84	4.51822551408095
2	60426431	60439822	XLOC_015652	11	+	4.9724762642802e-84	4.0532802406066
9	72054941	72079598	XLOC_032136	11	-	5.37936622722652e-84	4.88306977369609
17	48088983	48101728	XLOC_013916	11	-	6.99598298736602e-84	9.5797440060252
1	271214118	271258570	XLOC_002990	11	-	7.06359814427635e-84	-4.05340023594546
9	3135561	3143715	XLOC_030517	11	+	9.06623562334695e-84	3.6011246246585
1	246142867	246278402	XLOC_002792	11	-	1.85866960252323e-83	4.08814950218136
5	87549431	87579676	XLOC_023779	9	-	2.59964184176555e-83	14.3022412786346
6	18932636	19036843	XLOC_024044	11	+	2.77642162901203e-83	-4.31391674477339
7	1908194	1955951	XLOC_028057	11	-	3.29092002269082e-83	-4.60215562101805
9	131385805	131505642	XLOC_031421	11	+	3.85406770036534e-83	3.88642638275564
13	2029542	2173774	XLOC_007574	4	-	5.65115623776626e-83	13.9660087783615
7	25062770	25072038	XLOC_028309	11	-	6.06926187506008e-83	-3.35493389709347
2	143475941	143501748	XLOC_017887	8	-	6.58683095095569e-83	13.1796032624404
17	13773144	13822777	XLOC_013650	11	-	6.72682281843063e-83	-3.41980162506896
10	27600070	27675171	XLOC_003691	11	-	1.14933150061242e-82	7.74131643415693
14	108886005	108986707	XLOC_009527	11	+	1.18842017619961e-82	4.64867600372919
16	72170706	72206592	XLOC_012686	11	+	1.28480619192574e-82	5.68844617186926
7	90346500	90914280	XLOC_027772	11	+	1.31649327867061e-82	5.7121449166867
1	265078395	265170979	XLOC_001409	11	+	1.41119760519291e-82	4.66010266034739
9	68071275	68132217	XLOC_031044	11	+	1.47470465102287e-82	8.59178339662202
X	12183798	12215748	XLOC_035141	11	-	1.6131668280766e-82	5.29540383577445
15	46193492	46201160	XLOC_010941	11	+	2.13107389709205e-82	4.32289231619243
16	46660263	46715400	XLOC_012926	4	-	2.63052094068483e-82	14.0757708219157
12	47922194	47945411	XLOC_005369	11	+	2.95698822225265e-82	4.57724664172611
2	119927696	119940983	XLOC_017747	11	-	4.17085731189684e-82	8.40471858201238
4	104662835	104902264	XLOC_021806	11	-	4.57242298419928e-82	-5.85995617213516
3	73519882	73530472	XLOC_018679	4	+	4.92497948510885e-82	13.9214934527196
2	117496646	117505662	XLOC_017728	11	-	5.00942041311005e-82	-4.73783803389267
12	43543191	43549963	XLOC_005314	11	+	5.33618113527359e-82	-3.87910028504778
14	40004564	40123686	XLOC_009031	11	+	6.02296592885256e-82	-5.62394366420603
15	23676640	23699590	XLOC_010851	11	+	6.21552648565988e-82	4.03216252308713
6	4099335	4147469	XLOC_023923	11	+	7.15712670409707e-82	-3.30446286382238
8	112038685	112191323	XLOC_029659	11	+	9.01126205606446e-82	5.7054163524352
4	130685405	130701677	XLOC_022021	4	-	1.29458690544161e-81	13.8720898411773
6	107282848	107314644	XLOC_025105	7	+	1.32718758172174e-81	7.65311502675498
3	46481206	46546753	XLOC_019550	9	-	1.52477867522994e-81	11.956798914473
1	161606633	161631916	XLOC_000839	11	+	1.56839188434005e-81	4.11877610935761
15	80513778	80646460	XLOC_012000	11	-	1.80236406402895e-81	-3.49286324007225
8	44448779	44524108	XLOC_029370	4	+	2.52704162596835e-81	13.9710379769448
4	85029940	85057807	XLOC_020605	11	+	2.94725881375653e-81	5.82485711943579
18	16811160	16975814	XLOC_014197	7	+	3.43270828333794e-81	14.7888169453355
2	66394260	66540349	XLOC_017263	11	-	3.47690485513954e-81	5.02597019526899
X	92323907	92341823	XLOC_034861	4	+	3.60430629369968e-81	13.8577229613973
2	100447903	100457904	XLOC_016149	4	+	4.02125222996795e-81	13.9157030385483
17	41354046	41432631	XLOC_013380	10	+	4.77379545064898e-81	11.6334652925183
2	65110663	65130442	XLOC_015720	11	+	5.93962158769927e-81	7.36118563528265
16	53687244	53742479	XLOC_012618	11	+	6.61529015417072e-81	-4.06987904327134
4	97860915	97894329	XLOC_020820	8	+	7.81165498531593e-81	18.2069209938891
7	8093860	8132507	XLOC_027017	11	+	8.60758577951869e-81	5.44760521795394
16	52003735	52140375	XLOC_012612	11	+	8.92582838031416e-81	-3.46913773563984
1	62887683	62945734	XLOC_000321	11	+	1.01716208646847e-80	3.58645107651853
8	67647856	68177218	XLOC_029455	11	+	1.02541693640294e-80	3.36856583688473
9	122633780	122635948	XLOC_031349	11	+	1.05839327944781e-80	-6.01225963082612
3	102213031	102384899	XLOC_019936	11	-	1.1876732678292e-80	5.8953037665344
14	14967272	15104179	XLOC_008853	11	+	1.68730588365548e-80	5.17368737287676
6	83752725	83766532	XLOC_026387	11	-	1.73433190904433e-80	-3.96814914808161
9	133187888	133214894	XLOC_032490	11	-	2.02079215069784e-80	-3.6021803472146
1	44301109	44374143	XLOC_001773	11	-	2.30774333604428e-80	6.61783445364803
X	30584045	30615239	XLOC_035209	6	-	2.46587350918191e-80	9.30317701734068
13	34926187	34948931	XLOC_007798	9	-	2.67305975045092e-80	15.5540005097446
AEMK02000574.1	21397	43487	XLOC_033822	11	+	2.68049624919168e-80	-4.08607096958087
5	10038952	10041268	XLOC_023104	11	-	2.7276961612274e-80	3.54276988318379
3	7837640	7876543	XLOC_018063	11	+	4.2542966524536e-80	8.50970276588389
3	8667165	8732114	XLOC_019131	4	-	4.28089625406304e-80	13.8882246851749
18	51122341	51185474	XLOC_014970	11	-	5.38227478193778e-80	3.92804444950308
14	39886221	39888790	XLOC_009028	11	+	5.50080783460445e-80	-4.7680466776336
16	34600702	34702829	XLOC_012876	11	-	7.2537632949209e-80	4.36662527917376
9	36232967	36342092	XLOC_031873	11	-	7.33047719752879e-80	-5.46441553357029
5	9094802	9116450	XLOC_023092	11	-	8.41144388046936e-80	-3.59529358899683
4	36011852	36024260	XLOC_020348	7	+	9.44591403753979e-80	-10.5151018748614
17	25998125	26050354	XLOC_013197	11	+	9.52394977917445e-80	7.68442066915336
7	97745435	97852517	XLOC_029002	4	-	9.89319887120463e-80	13.8947541049688
5	7777043	7975927	XLOC_022127	11	+	9.90698939384472e-80	-3.17775981057137
16	71357936	71381077	XLOC_012676	7	+	1.01676156048352e-79	8.65207628951332
9	45565517	45578284	XLOC_031951	4	-	1.30888061339431e-79	13.8991312239022
13	127116104	127347226	XLOC_007157	4	+	1.52319238429478e-79	13.9144664954705
8	113949278	114005693	XLOC_030328	11	-	1.7065982882642e-79	3.91393432366126
14	140362123	140371889	XLOC_010729	11	-	1.96363401846568e-79	3.32204319841525
6	103808903	103986144	XLOC_026585	11	-	1.97801858204234e-79	-3.25903116190829
1	209619961	209700740	XLOC_002608	5	-	2.3361263416753e-79	13.880580243401
12	45223578	45322767	XLOC_005340	4	+	2.8288983065417e-79	13.7886170890383
12	25699416	25720445	XLOC_005178	10	+	3.03244382186406e-79	7.98034933486803
1	82186354	82199083	XLOC_001939	4	-	3.23728142319198e-79	13.9499842378071
6	49330417	49349258	XLOC_025838	11	-	3.74913240508003e-79	-4.17947478154324
18	6414765	6420768	XLOC_014098	11	+	4.54326642367523e-79	-3.10341015985582
17	14859584	14896019	XLOC_013163	11	+	5.0514532378051e-79	4.30792406423103
4	89133229	89169131	XLOC_021572	11	-	5.16263578306853e-79	4.98832635926922
8	102129036	102206946	XLOC_029607	11	+	7.25289678186306e-79	-5.49377144988306
6	18660641	18676112	XLOC_024039	11	+	8.29025845509161e-79	9.29711949572462
4	62569467	62601505	XLOC_021407	11	-	1.27604091789218e-78	3.58595783699517
5	34656459	34794359	XLOC_023385	8	-	1.46123012920171e-78	15.9396806971197
9	70462514	70510081	XLOC_031056	11	+	2.08958870901359e-78	3.49008407522089
13	145997737	146105696	XLOC_008392	11	-	2.39989755328366e-78	4.82247450390179
14	16709016	16712366	XLOC_008872	11	+	2.61721743142217e-78	-4.50014680420407
AEMK02000602.1	88819	142587	XLOC_033971	11	-	4.37790835880709e-78	-3.70085530931106
5	79593923	79721889	XLOC_022805	11	+	5.39623083212161e-78	6.08862487743274
7	23622422	23637062	XLOC_027188	11	+	5.78862406773668e-78	-3.36689533246437
6	51372240	51375617	XLOC_024392	9	+	5.89895334742885e-78	21.2461922351488
3	8497452	8511404	XLOC_019127	11	-	5.93345028834531e-78	-3.75952806734764
5	86792444	87102594	XLOC_023771	11	-	6.56911384153981e-78	-6.57980579610086
17	14136885	14185276	XLOC_013655	11	-	7.39512224808e-78	-3.98927570338738
6	146166327	146373149	XLOC_026735	11	-	8.48350070088704e-78	-3.45365170320752
4	89932046	89977170	XLOC_020643	11	+	8.68316647097451e-78	-4.05547028509434
5	24712655	24877721	XLOC_022425	4	+	9.62138254870123e-78	13.8491361415958
AEMK02000452.1	3511251	3512787	XLOC_033416	11	+	9.77124259088816e-78	-4.84344345385344
13	73350642	73366078	XLOC_007983	4	-	1.01034049874308e-77	12.0203747512068
1	21750391	21802148	XLOC_001670	11	-	1.05072894632238e-77	3.55060289052833
8	99141872	99310990	XLOC_030260	4	-	1.24964801728219e-77	13.7950624886406
10	66412331	66497875	XLOC_003489	11	+	1.40496265923038e-77	-4.98145812524547
13	40145235	40167611	XLOC_007834	11	-	1.72819669614338e-77	3.91563828117425
15	137785760	137787862	XLOC_012336	11	-	1.73463423968353e-77	-4.09853489465894
2	7798669	7802043	XLOC_016659	11	-	2.20298316870643e-77	3.99422954433088
5	22089490	22114378	XLOC_022404	10	+	2.32229091053169e-77	13.2156240768062
13	93306990	93319126	XLOC_006957	11	+	2.42895342388771e-77	-3.05924179277352
6	152754729	153213159	XLOC_026776	11	-	2.42895342388771e-77	4.55291834294186
17	32446777	32459398	XLOC_013249	11	+	2.66228417180975e-77	-4.67109243272845
2	77753608	77759997	XLOC_017512	11	-	2.74228135098492e-77	-4.76053231007501
9	51879137	51919239	XLOC_032021	11	-	3.12353025010302e-77	5.60804446101903
2	6138243	6277287	XLOC_016610	11	-	3.2136920896066e-77	-3.73786358571711
14	47425279	47443108	XLOC_010112	4	-	3.83218013006037e-77	13.7063268324257
2	76475391	76495931	XLOC_015941	11	+	4.09424687592275e-77	-2.99072284647394
2	120559077	120687331	XLOC_017749	4	-	4.22225364423013e-77	13.8384305782848
2	71797124	71939919	XLOC_015851	11	+	4.31547716649099e-77	3.13518389976928
7	26561355	26801607	XLOC_028326	4	-	4.70507039774648e-77	13.7689409184134
1	113677928	113790077	XLOC_000560	4	+	5.1069071264663e-77	13.8131632953446
1	261377865	261408229	XLOC_002881	11	-	7.33582881276956e-77	5.20290119767665
4	104539756	104626108	XLOC_021803	11	-	7.7230311947284e-77	6.71016875939458
9	136496364	136571220	XLOC_032508	11	-	9.84913211643899e-77	6.62036230229419
15	124626331	124703402	XLOC_011409	4	+	1.13736222056222e-76	13.518563071865
3	71020141	71237684	XLOC_019731	6	-	1.23206252581131e-76	12.5330207178827
14	79353005	80106018	XLOC_010373	4	-	1.65091279317506e-76	13.9230305382059
16	66253516	66292961	XLOC_012661	4	+	1.65091279317506e-76	13.8290966570707
17	31910824	31929459	XLOC_013741	11	-	1.78379023897194e-76	-5.37846343549623
16	68723992	68961287	XLOC_013030	11	-	2.11407976480818e-76	-3.60146339422821
12	60630211	60651849	XLOC_006365	11	-	2.22003350534506e-76	-3.84829940409836
7	53854469	53874848	XLOC_027485	4	+	2.61123156478261e-76	13.540220021258
AEMK02000326.1	7796	15229	XLOC_032936	11	-	2.66911796218585e-76	-6.18969375828424
7	61113783	61193266	XLOC_027557	11	+	3.29285872715212e-76	3.47406022665377
6	18645152	18646033	XLOC_024037	11	+	3.76746021630098e-76	7.7024154299828
13	34632246	34664420	XLOC_006662	11	+	4.14962465531355e-76	3.10533694637883
2	2502185	3018484	XLOC_015083	11	+	5.52311442138182e-76	6.14576848118753
17	52087939	52162606	XLOC_013952	5	-	5.58969333726177e-76	13.7180145505107
5	66913754	67106257	XLOC_023620	11	-	6.20354579085981e-76	4.04511984067671
6	83454020	83479671	XLOC_024918	10	+	6.62953286815255e-76	12.3520751873948
6	145212871	145290694	XLOC_026726	11	-	9.09285741056043e-76	-3.99125150181147
9	48120836	48271338	XLOC_030891	11	+	9.36120861702154e-76	5.39472816004958
6	93597058	93612150	XLOC_026502	11	-	1.08789451588451e-75	-3.985255635593
14	39686988	39695752	XLOC_010014	11	-	1.2991443396051e-75	3.32753646851156
8	18796635	18804064	XLOC_029247	5	+	1.39947150899204e-75	13.8956003542169
2	133708264	133951406	XLOC_017785	11	-	1.40161064038152e-75	-2.94828256034342
15	19914897	19971751	XLOC_011692	11	-	1.53945136266276e-75	3.46943598972736
3	86180031	86252544	XLOC_018740	11	+	1.87517331880163e-75	3.94446528718123
5	16071924	16177130	XLOC_023172	10	-	1.98341388474788e-75	8.7610039398447
8	55650605	55700375	XLOC_030073	11	-	2.12730237094955e-75	5.70011316984542
4	92393743	92444712	XLOC_020706	11	+	3.40792016881549e-75	12.0996511747454
12	15165180	15187207	XLOC_004954	11	+	3.49495856432434e-75	3.82575986537327
6	48715303	48728423	XLOC_025827	11	-	4.53979142422733e-75	5.26494433289364
4	20645037	20935759	XLOC_020283	11	+	4.8431100606625e-75	4.12230948405814
2	7939150	8087694	XLOC_015197	11	+	5.40234239809242e-75	7.25183498897901
4	62756272	62791611	XLOC_020464	4	+	5.79144761039535e-75	13.6348900675916
10	49124641	49304347	XLOC_003828	11	-	6.0273401909714e-75	-2.93687786279662
14	11065144	11197166	XLOC_008819	11	+	6.3901769628851e-75	-3.04566034331319
2	40972799	40976218	XLOC_015449	8	+	6.89506374315991e-75	11.7316918715487
1	163055151	163103505	XLOC_002356	8	-	7.75306662607052e-75	11.8373495851137
12	45921052	45923411	XLOC_006123	7	-	8.2137606046881e-75	-8.80928201772695
2	4532735	4653892	XLOC_016563	11	-	1.19596058241869e-74	5.05954722226117
2	6660015	6684861	XLOC_016631	11	-	1.28693574572106e-74	-3.61225840271098
14	58119613	58352504	XLOC_009229	4	+	1.43080981325152e-74	13.8101092435641
12	23990030	24010454	XLOC_005146	11	+	1.62053306789183e-74	-4.7821260503037
4	88591196	88806150	XLOC_021561	11	-	1.9165795845271e-74	3.55226431699198
14	35381820	35459507	XLOC_008990	11	+	2.25254604353665e-74	-3.7021461287218
6	42335466	42414835	XLOC_024196	11	+	2.89785947912953e-74	3.72323038779136
5	66087378	66114616	XLOC_023617	11	-	3.22615489342871e-74	-3.67585530086394
11	15406032	15433204	XLOC_004473	11	-	3.33122502377133e-74	-6.43322659738538
13	66141205	66148500	XLOC_007923	4	-	3.4059687360518e-74	13.7537634454596
13	99745462	99786519	XLOC_008125	11	-	3.96660964316529e-74	-3.45902504379542
13	95694835	95724293	XLOC_008101	11	-	4.05950901139764e-74	3.82266727915283
1	149737473	149783623	XLOC_000790	11	+	6.1540115643513e-74	5.80628831910738
15	134618489	134622509	XLOC_012321	11	-	6.17181437844097e-74	-4.39982366231154
14	136199743	136745486	XLOC_009690	11	+	6.84395978896534e-74	5.67919225382815
10	60117312	60138660	XLOC_003888	11	-	7.35998804091887e-74	7.59123413772233
13	2786675	2840955	XLOC_007580	11	-	7.55832734033561e-74	3.99667099404038
2	221988	231734	XLOC_016492	11	-	7.73543549211353e-74	-3.43948658157509
14	1164812	1167634	XLOC_008759	11	+	8.61536871471896e-74	-4.35125710411225
4	682205	686182	XLOC_021135	11	-	9.12010913790393e-74	4.08261043014677
8	30725279	30759350	XLOC_029950	11	-	1.01725216609092e-73	4.9376727159849
9	48356968	48373977	XLOC_030892	11	+	1.02669947952151e-73	6.43528332796275
10	931701	942279	XLOC_003523	11	-	1.35494443470439e-73	-3.88240249792765
1	253124402	253191760	XLOC_001343	11	+	1.38155498946164e-73	5.12198383796881
4	98165990	98172557	XLOC_021722	11	-	1.41403573471987e-73	-5.48317963096913
4	8189230	8251536	XLOC_020218	11	+	1.64322045426468e-73	-5.50712123512334
15	88425307	88528422	XLOC_012040	11	-	1.83361689976601e-73	3.78443889035647
1	126654484	126702073	XLOC_002144	11	-	3.11763113946835e-73	10.7817585319454
9	126850559	127342688	XLOC_031385	4	+	3.13749400123353e-73	13.7714142276914
2	66214085	66216920	XLOC_017260	11	-	3.31092408349946e-73	-6.351266660203
7	119254634	119274713	XLOC_027958	7	+	4.10399020818148e-73	-8.54717323241092
2	71529291	71547407	XLOC_017381	11	-	4.66179783749698e-73	7.06536849973968
8	66725942	66748873	XLOC_030114	4	-	5.46560193686908e-73	13.7960753370904
8	38769951	38793476	XLOC_029988	10	-	6.68251755381986e-73	10.2892211039652
6	88013454	88026180	XLOC_026438	4	-	8.45046147056788e-73	13.6999567490138
AEMK02000328.1	519535	554726	XLOC_032948	11	+	8.79043414807814e-73	3.67077199767105
9	55375374	55512247	XLOC_032047	11	-	8.91716792418464e-73	-3.79509307419514
2	76106915	76111479	XLOC_017452	11	-	1.03848622483865e-72	-4.51972141600452
12	2311388	2341402	XLOC_005624	11	-	1.14167240659769e-72	3.08799028006531
6	167809003	167812346	XLOC_025376	11	+	1.45529671657415e-72	3.8148766095458
18	42767383	42802252	XLOC_014898	11	-	1.50811584350457e-72	4.07955460716325
15	100539360	100634578	XLOC_011217	11	+	1.57060143793093e-72	-3.57557147196933
13	35910686	35948230	XLOC_007807	11	-	1.68366662922065e-72	5.483293021367
5	12754532	13069699	XLOC_023139	11	-	2.75351627344313e-72	-6.06918703043232
6	36372595	36466329	XLOC_025685	11	-	2.82730190273798e-72	3.61492897385082
X	94401515	94455796	XLOC_035606	4	-	3.01315328424998e-72	13.6345474849265
7	73845650	73911853	XLOC_027606	4	+	3.60247286807481e-72	13.9277847983418
AEMK02000452.1	2502419	2527263	XLOC_033397	4	+	3.70037267417387e-72	13.7061164614419
6	78863220	78890104	XLOC_024858	11	+	7.79218009917094e-72	3.80741145023624
1	132903042	133016766	XLOC_002209	8	-	7.84826541662433e-72	15.1163366223629
4	88947556	88960377	XLOC_020621	11	+	8.47251637296512e-72	-3.68994323633405
2	80527385	80546096	XLOC_016015	11	+	1.05956260093396e-71	6.66970594799941
17	29996343	30001707	XLOC_013714	4	-	1.20154457256829e-71	11.8476318987663
8	113412147	113447208	XLOC_030322	11	-	1.5178789846272e-71	3.22690695500944
8	115779685	115861211	XLOC_030341	4	-	1.61007960839799e-71	11.600108899708
4	95284295	95308099	XLOC_020764	4	+	1.62175399281003e-71	13.6409456768735
13	70917437	71009775	XLOC_006794	11	+	1.81064529340805e-71	-3.18808756620454
2	51692054	51702462	XLOC_015526	11	+	1.87654311638314e-71	-5.88282192632568
14	49907683	49917471	XLOC_010147	10	-	1.95271133838502e-71	8.4991371957613
12	39477693	39625871	XLOC_006049	11	-	3.45195387175196e-71	5.66052352778852
1	221634470	221837814	XLOC_001174	5	+	3.97813114555607e-71	11.8656977222565
12	7463024	7619408	XLOC_004884	4	+	4.84906729595617e-71	13.6917564591832
11	67763884	68052843	XLOC_004669	11	-	4.99961185888134e-71	-2.87383049404366
10	52421785	52434867	XLOC_003403	7	+	5.01358160617747e-71	-8.27862855054442
12	18142321	18184103	XLOC_004977	11	+	5.07399698141807e-71	-3.50466095338884
18	51045449	51056983	XLOC_014967	5	-	5.18000995204617e-71	13.7602290432822
12	52719062	52728161	XLOC_006262	11	-	5.37694906285488e-71	-3.46797768587903
15	121428550	121444938	XLOC_011388	4	+	6.43817235521679e-71	13.5988220581755
13	66526514	66897163	XLOC_007932	11	-	6.9703488169508e-71	8.47665543249564
13	207510959	207544886	XLOC_008740	11	-	7.57364278446584e-71	-3.88985662878712
X	98582002	98624088	XLOC_035630	11	-	7.58685363336341e-71	3.70136298995296
15	117658161	117732209	XLOC_012194	10	-	8.20519541602141e-71	17.1500079677933
6	83689791	83746876	XLOC_026384	11	-	1.05374783132158e-70	-3.79872137810813
5	75505098	75837399	XLOC_023663	4	-	1.17320870626668e-70	13.4075198639577
12	2520941	2527243	XLOC_004796	11	+	1.33150408763204e-70	-4.07435131751558
9	1975950	2141435	XLOC_031513	11	-	1.75819843075142e-70	4.06313876743188
9	85996280	86033388	XLOC_031141	11	+	2.04929857654326e-70	5.48818697308733
12	49713227	49732287	XLOC_006194	11	-	3.00276359245495e-70	4.25204291921046
12	21962638	21980945	XLOC_005880	10	-	3.62353562071193e-70	10.8541372906926
12	1121320	1131290	XLOC_004769	11	+	3.82750453039763e-70	4.11320661789285
5	9581996	9623906	XLOC_022151	11	+	3.99787464355351e-70	-3.91351816957543
1	39846154	39868941	XLOC_001759	11	-	4.04844009451479e-70	6.96570643894001
6	19463485	19494437	XLOC_024059	11	+	6.6515532889968e-70	-5.81916508060172
14	114515448	114777238	XLOC_010617	5	-	8.20329914216523e-70	13.8416465627895
11	68507795	68768736	XLOC_004273	11	+	1.05315183750876e-69	4.82581043514917
5	57774908	57777724	XLOC_023518	11	-	1.11935737274341e-69	3.20356374624446
2	40986843	41002971	XLOC_015450	4	+	1.43809404873802e-69	13.7348525538987
6	19890883	19912935	XLOC_024076	4	+	1.72347062675295e-69	13.6430240390336
7	37085633	37181367	XLOC_028439	11	-	1.85386170139891e-69	-3.83261705921371
2	72217038	72306013	XLOC_017389	7	-	2.05225358165899e-69	11.0744717492836
5	35692023	35719061	XLOC_022481	11	+	2.05415235033173e-69	4.14482199303835
5	22534548	22540471	XLOC_022410	11	+	2.07110666027451e-69	3.10945017333755
5	19666730	19752891	XLOC_022321	11	+	2.27087758884479e-69	-3.03798140922616
5	10746889	10763360	XLOC_022180	11	+	2.49242365928915e-69	7.23905723939259
16	44225662	44334619	XLOC_012570	11	+	2.52977513744791e-69	4.9196657729047
15	117617501	117649108	XLOC_011333	11	+	2.76081770519603e-69	3.70210664040403
13	18126472	18202492	XLOC_006466	11	+	2.80300234457854e-69	3.5217521972093
9	116145164	116149596	XLOC_032386	11	-	3.73198629868302e-69	-5.10646168044058
7	27209564	27253551	XLOC_027236	11	+	3.8056640440031e-69	3.8901199761285
5	21278080	21289547	XLOC_023275	8	-	5.04090637039663e-69	14.0149871672345
11	78848792	78881970	XLOC_004726	11	-	6.48428429423731e-69	-3.88239500686351
3	10211186	10272189	XLOC_019161	11	-	6.97559859119811e-69	3.39954440598463
1	167007862	167122188	XLOC_000877	11	+	8.20297092062597e-69	4.26452064241561
13	28893929	28945196	XLOC_007694	10	-	8.91628862641277e-69	10.8901589463654
13	113448751	114215462	XLOC_007061	4	+	8.94632406253343e-69	13.5019051905282
13	135653635	135784971	XLOC_008323	11	-	1.19009842009335e-68	3.72856423047603
17	41490139	41496323	XLOC_013381	11	+	1.19401401388934e-68	-3.71750511006788
15	51429512	51511560	XLOC_011843	4	-	1.71169589611246e-68	13.6664849224696
7	52987529	53130721	XLOC_027472	11	+	2.13326444353361e-68	-2.96001221226917
14	60667107	60677731	XLOC_010247	11	-	2.25420281368723e-68	6.68159495737075
X	84553625	84569085	XLOC_035558	11	-	2.40465091272118e-68	3.49998261380633
13	147758792	147912193	XLOC_008408	11	-	2.50795291238023e-68	5.15861627031331
3	127890720	127944756	XLOC_018993	5	+	2.74799151029928e-68	13.3581817833979
3	132306432	132362841	XLOC_019010	4	+	3.06071517224004e-68	13.5304951872071
2	126349917	126510733	XLOC_016272	8	+	4.50022383997844e-68	8.93890319622441
15	107282922	107289211	XLOC_011282	8	+	5.18780756324948e-68	-8.5030218188167
X	42703860	42707727	XLOC_034561	11	+	6.38540158518698e-68	-3.10842867335232
8	82596567	82785767	XLOC_029542	11	+	8.92496001309243e-68	-4.23539803365709
11	67144959	67457548	XLOC_004265	10	+	1.04040249866624e-67	9.76721805068328
1	111336251	111385423	XLOC_000532	9	+	1.05512236695429e-67	-7.00198882704702
7	60971834	61078507	XLOC_027556	11	+	1.20449891546474e-67	-3.05574933434328
9	75026690	75051437	XLOC_032168	11	-	1.21883795778458e-67	5.13213724944422
5	57708643	57731798	XLOC_022587	4	+	1.22709784023815e-67	13.3936450712491
2	6604879	6618552	XLOC_016629	11	-	1.2560971948098e-67	-3.13738736563741
5	29128753	29190331	XLOC_023342	11	-	1.29103157498322e-67	3.26033151342875
9	67552806	67574671	XLOC_032120	4	-	1.43261828183789e-67	13.6273653540213
14	97497498	97641825	XLOC_009437	4	+	1.64230353094246e-67	13.4313489564934
1	28566268	28762381	XLOC_000155	11	+	1.87070706269266e-67	-4.25243242881225
4	92173880	92290786	XLOC_021627	4	-	2.00532613188966e-67	13.5178132828566
16	20373408	20434367	XLOC_012424	11	+	2.03638717109848e-67	7.94709671270956
8	30114601	30274284	XLOC_029288	11	+	2.1943762876691e-67	7.232241061547
8	112483321	112534401	XLOC_029668	11	+	2.22335758664261e-67	2.96603727665116
16	79838153	79906500	XLOC_013088	11	-	2.38263809581538e-67	2.94033909556076
2	64718888	64753584	XLOC_017217	11	-	3.28610516160823e-67	4.08666579781282
5	68755778	68807493	XLOC_022728	11	+	4.842912312492e-67	3.46709656184341
8	70645056	70697907	XLOC_030134	4	-	4.8940030756269e-67	13.5746204048492
1	246548366	246760899	XLOC_001308	11	+	5.76095936791971e-67	5.80938467246792
14	43049088	43191007	XLOC_009078	11	+	6.25756427055351e-67	6.59986357853139
8	20456242	20609281	XLOC_029261	11	+	6.30893698385703e-67	-2.85803565889552
2	143548214	143564429	XLOC_017888	4	-	6.56329890590695e-67	13.6026196591028
4	2345117	2376765	XLOC_021162	11	-	8.29118094623112e-67	-4.61141560738206
4	83317921	83404102	XLOC_021529	11	-	1.03010519698658e-66	-3.03997218458819
2	36703767	36714009	XLOC_015424	4	+	1.03412749539901e-66	13.5051212304261
15	68985496	69054056	XLOC_011054	11	+	1.29061088005432e-66	4.57507384344359
10	33045246	33053995	XLOC_003273	11	+	1.34933468424104e-66	-4.72554522784151
8	129998527	130327709	XLOC_029751	11	+	1.4131857174925e-66	6.55802115533671
7	40205125	40353302	XLOC_027378	11	+	1.50704314503819e-66	-4.11658793553394
15	17106422	17164740	XLOC_011686	4	-	1.88284696848766e-66	13.9729848041053
13	207270118	207275905	XLOC_007551	11	+	2.19378389818957e-66	6.3881964299684
1	273647212	273681937	XLOC_001530	4	+	2.23425442825692e-66	13.6331622016085
1	163525860	163567647	XLOC_000849	11	+	2.30051659207935e-66	4.36905000018398
10	59681504	60077310	XLOC_003883	7	-	2.32031808976164e-66	8.27433542334021
15	105970320	106139772	XLOC_011267	11	+	2.40100635718196e-66	3.16324972303391
4	62866325	62882669	XLOC_021409	4	-	2.57602858558954e-66	13.6068585951188
3	28360834	28485842	XLOC_019340	11	-	2.65540127723544e-66	-3.07198784877846
4	2530492	2578117	XLOC_021163	11	-	2.76774693053074e-66	-4.93944139080398
4	13445377	13451359	XLOC_020238	4	+	2.82834750037574e-66	13.5093354357235
1	55618001	55713137	XLOC_000294	11	+	2.98507032258673e-66	-3.35881492532972
1	147443008	147485385	XLOC_002288	4	-	3.40529335858541e-66	13.4933120453157
14	72501288	72555081	XLOC_009312	5	+	3.59731578923341e-66	11.2918863027368
13	23173135	23225833	XLOC_006503	11	+	3.60286921991226e-66	5.05641217477162
4	89424838	89449821	XLOC_020634	11	+	3.89126250370309e-66	6.47536598441795
13	29847404	29881902	XLOC_006587	11	+	4.25534276070707e-66	-3.31480542853663
4	106880484	107120035	XLOC_021814	11	-	4.28273112918894e-66	3.7492827924208
1	167808479	167855940	XLOC_002407	11	-	5.16758594513101e-66	-3.32457719980983
6	79408314	79530646	XLOC_026339	11	-	5.32501022401089e-66	3.67589583681574
1	129968515	130009279	XLOC_000684	11	+	7.17058665903328e-66	4.48561820132853
13	83507609	83592776	XLOC_008035	4	-	7.52648709375718e-66	13.5782512834566
5	21517971	21535158	XLOC_022387	11	+	7.52782184928061e-66	-2.70295084313766
12	47948981	47959471	XLOC_005370	11	+	7.93920614837663e-66	4.84830359765336
1	217142720	217205324	XLOC_002642	11	-	8.60720764195552e-66	4.43539253282068
8	72379053	72443876	XLOC_029494	4	+	1.17946320623675e-65	13.5549255910316
7	76929472	77220792	XLOC_028785	11	-	1.18016243689948e-65	-6.52959556328619
14	111243523	111284764	XLOC_010578	4	-	1.38740814800053e-65	13.6306922432317
7	49831964	49837914	XLOC_027436	11	+	1.57771612422511e-65	-3.55069759502032
3	101603641	101613952	XLOC_018819	11	+	1.6035190534973e-65	-3.90895728110767
3	69547529	69557777	XLOC_018642	11	+	1.70473658131486e-65	4.10450522032127
2	74462278	74471534	XLOC_015899	4	+	2.14570515880509e-65	13.5375546026254
12	59132411	59134803	XLOC_006337	11	-	2.28787092797571e-65	-4.0197701264509
18	12219743	12319152	XLOC_014165	4	+	2.33271724190171e-65	13.5640711284487
6	155680907	155754278	XLOC_026788	11	-	2.33328973434748e-65	6.56898978832739
2	141356325	141367312	XLOC_017854	11	-	2.7350755264851e-65	-3.86183338222425
5	17399173	17411053	XLOC_022268	11	+	3.03938385579007e-65	-5.16305572920127
6	137541380	137595108	XLOC_026697	11	-	3.2210995383699e-65	4.97842687702545
14	141433812	141469247	XLOC_009732	11	+	3.24107113273779e-65	-6.56624387372844
12	32043773	32075998	XLOC_005215	11	+	3.6324612046707e-65	5.32932835013518
6	88719849	88786905	XLOC_024991	11	+	3.65848055203125e-65	-3.15541705437461
AEMK02000682.1	912471	916307	XLOC_034236	10	-	4.04835049904786e-65	10.9159665902102
2	57245200	57271405	XLOC_015598	11	+	4.17181950510813e-65	-3.00087794815283
5	10628866	10661917	XLOC_022174	11	+	4.78434867033766e-65	-3.04716912273661
8	56279894	56357881	XLOC_030078	11	-	5.0812152047472e-65	5.10963768476702
12	25365236	25410026	XLOC_005939	11	-	5.09546244006707e-65	-4.09338771999225
14	54535829	54652778	XLOC_010198	11	-	5.93907468368882e-65	3.38187074063517
4	101408219	101478147	XLOC_021776	11	-	6.33493139354073e-65	4.59639462000357
AEMK02000452.1	1775349	1779885	XLOC_033440	4	-	6.85704030374049e-65	13.3347518204509
6	28936466	29025390	XLOC_025656	11	-	7.49345914156626e-65	4.77401564163201
7	88471373	88537389	XLOC_027753	11	+	8.04255383171867e-65	4.89524266122467
16	71778361	71860304	XLOC_012679	11	+	9.50970772146179e-65	-2.86089973586573
5	27299777	27572618	XLOC_023337	10	-	9.68591624106744e-65	7.90670364462539
17	47387599	47475718	XLOC_013423	11	+	1.09536962942785e-64	-3.20579992938077
13	28151110	28229719	XLOC_006564	11	+	1.12745754215759e-64	3.25687850260024
10	32110118	32112737	XLOC_003254	4	+	1.21737775138943e-64	13.5470883872256
1	143993343	144026946	XLOC_000767	11	+	1.27737755100059e-64	5.05495757576022
12	24280661	24293053	XLOC_005916	5	-	1.29770245822156e-64	10.8972544521667
2	61502607	61572379	XLOC_015665	4	+	1.65103710164024e-64	13.3609632768702
2	103510569	103667154	XLOC_016175	11	+	1.78810458622621e-64	-3.32774582371094
AEMK02000361.1	214343	805651	XLOC_033023	10	-	1.93122382568089e-64	7.86890574913284
13	108660111	108692242	XLOC_007035	11	+	2.00122172902571e-64	4.12711200281145
11	65230045	65302623	XLOC_004254	11	+	2.26785273388515e-64	3.24896883360755
17	58434967	58514814	XLOC_013984	11	-	2.60141393580324e-64	-2.7649716160492
13	124699729	124837874	XLOC_007145	11	+	2.65791028342014e-64	3.59334709793547
2	42573636	43068824	XLOC_015463	5	+	2.70736623987197e-64	11.6712841201539
14	64326460	64465282	XLOC_010286	11	-	2.8097979892932e-64	5.61816047235339
11	7731887	7759906	XLOC_004428	11	-	3.91381965368896e-64	-4.18526747521301
15	56002260	56013626	XLOC_011002	10	+	3.98631661925183e-64	9.5328549314319
1	116532974	116606474	XLOC_000587	11	+	4.36933914326705e-64	-3.74994981046538
13	83818104	83822187	XLOC_006902	11	+	4.49835964295825e-64	-3.60160606928525
14	123343724	123547332	XLOC_009623	8	+	4.55486034459437e-64	12.2296398609295
9	91981733	92071499	XLOC_031157	11	+	5.27682017836362e-64	4.04974621939362
17	5278881	5328849	XLOC_013112	4	+	5.30825000220823e-64	13.4021409886782
2	131749794	131818449	XLOC_016295	4	+	6.02935779963429e-64	13.6374773130002
7	77249426	77250556	XLOC_028811	10	-	8.91432706573102e-64	-7.43991689024966
6	80973260	81112347	XLOC_026348	6	-	9.68425607868704e-64	11.4269726876547
3	77974975	78032476	XLOC_019782	11	-	1.00425359273083e-63	4.13970724118645
13	182209611	182228679	XLOC_008562	11	-	1.06454822439553e-63	5.02688858603692
15	101321359	101373878	XLOC_012094	11	-	1.16441337739651e-63	3.57589396092687
2	70020579	70039869	XLOC_017338	11	-	1.1963853919878e-63	3.28331630864364
14	117479794	117814879	XLOC_010629	4	-	1.37535164220537e-63	13.4602894133647
14	113809344	113868268	XLOC_009579	11	+	1.42611085474331e-63	4.16913551637829
3	18402775	18404404	XLOC_018208	7	+	1.53197727692373e-63	9.65218831921703
12	5855567	5873465	XLOC_004858	11	+	1.5458755758911e-63	7.85365306461139
3	100887142	101084677	XLOC_018814	11	+	2.12183672779657e-63	5.52200445685751
7	113423627	113512182	XLOC_029073	9	-	3.25066075519974e-63	8.76412508224501
13	111020300	111051781	XLOC_008173	11	-	3.49242923160741e-63	4.67349258656834
10	32093458	32096831	XLOC_003253	5	+	5.32077516572248e-63	10.6572126051942
17	50958203	50963160	XLOC_013454	11	+	5.43233943206549e-63	-4.810709602689
14	129079050	129090830	XLOC_010674	11	-	5.49665432639219e-63	4.23033310847248
15	140171128	140184121	XLOC_011569	4	+	7.68329126412336e-63	13.4476579246674
17	39871146	39903109	XLOC_013836	11	-	7.9038086496345e-63	-5.27791257925546
12	26319127	26337093	XLOC_005954	11	-	8.25695144971543e-63	-3.07074644288578
1	159530515	159609269	XLOC_000830	10	+	8.93033765698899e-63	8.08385077972289
14	28301293	28393568	XLOC_008919	11	+	9.67376033119856e-63	5.28164042360167
15	47611952	47713346	XLOC_011817	11	-	1.17099323872621e-62	-2.65455990015779
4	14667847	14700221	XLOC_021218	11	-	1.18977236857433e-62	4.79758527098651
7	57158915	57187515	XLOC_028628	11	-	1.29419588715899e-62	3.58981272703251
X	107993	125958	XLOC_035078	11	-	1.4357676172292e-62	4.4863827394268
6	71987932	72019707	XLOC_024785	11	+	1.4980208314459e-62	6.45895299952685
15	100868474	101211230	XLOC_012091	11	-	1.60161929230524e-62	-2.99594692351614
14	141384455	141388707	XLOC_010747	11	-	1.70751216124786e-62	-5.2649126954248
2	141879120	142010238	XLOC_016376	11	+	1.76643773320185e-62	5.02705423334106
3	59202362	59221364	XLOC_018580	11	+	1.81497624779341e-62	3.41484540823457
11	21126510	21223959	XLOC_004125	11	+	2.13476322326619e-62	-3.51467102912797
14	6834334	6848536	XLOC_008790	11	+	2.16469573164014e-62	-2.66540381081153
1	255433125	255459342	XLOC_002858	11	-	2.65778011373818e-62	-5.48237688401513
6	45285233	45309052	XLOC_024252	11	+	2.85444564684993e-62	-3.84205834750557
14	54867012	54892071	XLOC_010201	11	-	3.52287176287145e-62	4.85246537330803
11	76996770	77165491	XLOC_004303	10	+	4.43777777730267e-62	8.30806691746488
13	22298497	22687632	XLOC_006492	10	+	4.45763694998502e-62	8.87318854135069
12	26920766	26979901	XLOC_005197	11	+	4.47128039612545e-62	7.56230584547025
11	6521810	6604793	XLOC_004403	11	-	6.10568277546093e-62	-3.47994271338893
9	93171717	93260768	XLOC_031174	6	+	6.24973884517269e-62	12.8592240154583
12	53553913	53663307	XLOC_005462	11	+	6.37705472351806e-62	-2.66223595889692
4	96030568	96041858	XLOC_020784	4	+	7.32140174564639e-62	13.3925287365272
X	43215256	43218844	XLOC_034574	11	+	7.51825617773496e-62	-4.23062822376357
1	217237373	217261366	XLOC_001160	11	+	7.52773497402595e-62	4.0649716941219
6	129329736	129343213	XLOC_026671	4	-	8.69810344442609e-62	13.1826746751443
2	108255895	108536880	XLOC_016191	11	+	1.14850586349511e-61	4.44655673478776
AEMK02000682.1	799524	808873	XLOC_034232	11	-	1.21506343563028e-61	4.2860558310892
11	66481827	66641653	XLOC_004258	11	+	1.43007987152175e-61	4.91656036120504
11	8844084	8885749	XLOC_004432	11	-	1.71394918902814e-61	6.62885374642154
6	146798978	146896125	XLOC_026737	9	-	2.03219099950023e-61	6.71052495916993
3	8802262	8806796	XLOC_018095	4	+	2.26591180673639e-61	13.5497573291117
4	95426057	95449224	XLOC_021676	11	-	2.26639408678758e-61	-2.74109914469771
13	5313947	5417619	XLOC_007591	11	-	2.27236015059851e-61	-3.95554434113516
6	914691	967114	XLOC_023888	11	+	2.32709384755359e-61	-3.49396011482336
X	124889643	124947241	XLOC_035048	11	+	2.37553982272963e-61	-3.60649969869202
13	12685932	12692146	XLOC_006439	11	+	2.39764793907431e-61	3.74426033983732
13	3992850	4201570	XLOC_006404	11	+	2.62263183713088e-61	-4.68587028426983
1	32418216	32630639	XLOC_000183	11	+	3.03560393975751e-61	6.40852106860756
10	14649274	14940830	XLOC_003587	11	-	3.30118565745617e-61	5.53100545884991
4	107510914	107638389	XLOC_020933	11	+	3.31251174468726e-61	3.95474977828118
18	18041034	18054542	XLOC_014225	11	+	3.80841531333859e-61	-5.82089179988492
3	42203172	42244357	XLOC_019511	4	-	3.82381529804503e-61	13.3142955234727
16	27936228	27957267	XLOC_012838	11	-	3.87559002630349e-61	5.40156083010109
3	46111005	46131349	XLOC_018467	11	+	3.93237029681739e-61	4.7371963827999
14	49790738	49807696	XLOC_010138	11	-	4.13816079822209e-61	3.27485965580568
12	26274590	26298755	XLOC_005183	11	+	4.17788707851284e-61	5.11907439922243
6	105613240	105645113	XLOC_025093	11	+	4.24083993307394e-61	3.41964915421862
13	123733786	123780949	XLOC_008234	11	-	4.26924172904627e-61	-3.49247752924167
10	50258670	50268910	XLOC_003833	4	-	5.10992718810369e-61	13.3348904216004
9	112931793	113305173	XLOC_031279	11	+	5.61183380778963e-61	3.72648872355784
1	8007140	8093553	XLOC_001595	4	-	6.19805013627933e-61	13.5751257686191
1	143493510	143540684	XLOC_002261	11	-	6.58917441065646e-61	-4.14870755671384
12	33264903	33297860	XLOC_005229	11	+	7.18071741496124e-61	3.12736359517917
3	59776235	59777257	XLOC_019674	11	-	7.31747751371254e-61	-3.55217350559521
2	15616072	15672997	XLOC_015352	4	+	8.38702329194808e-61	13.4403249271205
7	113147642	113155016	XLOC_027911	11	+	9.12336881341921e-61	7.65806029993814
13	121419004	121487044	XLOC_008214	11	-	9.83402274880645e-61	-3.80330007812773
15	120348735	120365030	XLOC_012211	11	-	1.08480092541478e-60	2.76041978257197
2	78338368	78399632	XLOC_015982	11	+	1.5254619757422e-60	2.85928008658519
2	1247138	1254226	XLOC_015063	8	+	1.5734728064946e-60	-8.36660041810548
12	44801266	44821065	XLOC_006094	11	-	1.6576678031614e-60	-2.71979432466133
9	67648530	67661486	XLOC_032123	4	-	1.73845032926334e-60	13.2806179205665
10	32436343	32443971	XLOC_003266	11	+	1.86247593842641e-60	6.64938340593506
1	254078729	254220825	XLOC_001356	11	+	1.87638974527994e-60	-3.08380856925649
14	114379038	114385954	XLOC_010614	11	-	2.07586394839932e-60	-4.30565803276841
15	133626750	133637323	XLOC_011485	9	+	2.28010939617744e-60	-6.98305436111507
13	207493655	207507011	XLOC_008739	11	-	2.43533465474714e-60	2.84422215516268
2	32845206	32859062	XLOC_015414	11	+	2.46514613824271e-60	3.7017752002978
13	158334539	158408525	XLOC_008458	4	-	2.57355277978731e-60	12.2236806617687
2	36711605	36885620	XLOC_016942	11	-	2.60084924496422e-60	7.58856116658942
13	150629943	150666901	XLOC_008425	11	-	2.78174196608807e-60	-4.47595783378369
15	94792995	94941381	XLOC_012060	11	-	2.85276157744351e-60	3.95705656683495
1	25480922	25565285	XLOC_000133	11	+	3.26884300976464e-60	-2.84992724395936
13	206629171	206655584	XLOC_007533	11	+	3.28388789069544e-60	-2.88691565663521
7	25053131	25062213	XLOC_028308	11	-	3.36487980796202e-60	-2.69701548558412
9	33065927	33073806	XLOC_031851	7	-	3.40203738890192e-60	-8.48447301528508
2	59530881	59535375	XLOC_015631	11	+	3.70217681551854e-60	-5.16609806538672
6	65169573	65229530	XLOC_024727	10	+	3.70217681551854e-60	-6.14447235070392
6	74809311	74855426	XLOC_024818	11	+	3.88991035025004e-60	3.14327830952705
16	25634027	25693952	XLOC_012448	7	+	4.29389856270551e-60	-10.597708662362
15	13730457	13768645	XLOC_011631	8	-	4.64362892409751e-60	8.93148196670836
16	34987302	35072753	XLOC_012529	4	+	5.31213148818608e-60	13.3766396817114
13	98411157	98462558	XLOC_007000	11	+	5.34780787870428e-60	2.90319662194512
2	70752971	70813221	XLOC_015832	11	+	5.51097987801287e-60	-2.8155866033961
9	113365463	113394727	XLOC_032354	4	-	6.55292997913746e-60	13.3076873892145
8	11083574	11132741	XLOC_029220	11	+	6.65973616305177e-60	-3.71103156401092
2	59367242	59385460	XLOC_017122	11	-	6.81943336471357e-60	-3.57516797309134
4	82287650	82321850	XLOC_020586	4	+	7.27417945172241e-60	13.1980572804413
10	63688422	63764565	XLOC_003450	11	+	8.7616987303396e-60	5.37437748175098
2	28696660	28709672	XLOC_016923	11	-	9.07149553848258e-60	3.11407203798985
9	20721945	21021460	XLOC_030693	11	+	9.90018406709942e-60	3.64720780487252
2	14983026	15005259	XLOC_015336	11	+	1.10528624463329e-59	3.88187665693053
X	63112093	63129820	XLOC_034733	11	+	1.11872311834074e-59	-4.03324216211511
15	65796266	65820448	XLOC_011038	11	+	1.26202022413962e-59	-5.81921878961806
9	9511658	9597452	XLOC_031708	11	-	1.26656197910586e-59	-3.18313599250229
14	106640148	106644458	XLOC_009510	4	+	1.55961268478264e-59	13.0115455356002
8	76860180	76874465	XLOC_029525	4	+	1.59972231451331e-59	13.6104493073999
15	92225306	92332401	XLOC_012045	11	-	1.63777358198465e-59	6.44498742474852
7	83076121	83090535	XLOC_028910	10	-	1.71526341639981e-59	7.97629338174932
10	40762926	40765038	XLOC_003772	10	-	1.72670664420261e-59	-6.78012033322041
2	44967981	45300189	XLOC_016988	4	-	2.19148400652553e-59	13.3243416053049
3	73157746	73398375	XLOC_019752	5	-	2.19622179052047e-59	13.5687758017991
2	6815913	6825712	XLOC_015164	3	+	2.344434882243e-59	13.821552268542
2	9607531	9627352	XLOC_015238	11	+	2.43762728057708e-59	-4.50770343820218
5	51536667	51673580	XLOC_022565	4	+	2.60418380102438e-59	13.2983042260802
9	120071184	120336229	XLOC_031322	11	+	2.8242836041269e-59	-2.57471271849912
6	159037830	159061327	XLOC_026821	11	-	3.18576665644118e-59	4.08044640294943
12	52106822	52118043	XLOC_006232	5	-	3.80689885344418e-59	13.5443714087122
13	189957617	190066706	XLOC_008586	4	-	3.81816035255083e-59	13.2428600030894
11	52153669	52159136	XLOC_004621	11	-	4.22170107321162e-59	6.58424835260398
1	215071334	215508040	XLOC_002616	11	-	4.54600074250845e-59	-2.51680140000496
12	45817875	45932246	XLOC_006121	11	-	4.58954137976448e-59	-3.91972953809351
13	158265339	158326893	XLOC_008457	11	-	4.67327283969141e-59	2.75231148024399
2	74300650	74304559	XLOC_015893	10	+	4.86917154543781e-59	8.13872969430876
2	7751965	7783978	XLOC_016658	11	-	5.19859014478642e-59	-2.83864837895054
18	13575311	13592345	XLOC_014168	4	+	5.93723487888132e-59	13.2800572081685
13	124419698	124426157	XLOC_008244	4	-	6.09412753783764e-59	13.356142674486
2	102423909	102437970	XLOC_017657	11	-	6.46207218315059e-59	4.7211192388793
3	17817567	17858086	XLOC_019247	11	-	8.03956864687164e-59	-3.11882671201721
1	144930280	145059663	XLOC_002269	11	-	8.54224937006516e-59	4.31974359737125
3	8319129	8358501	XLOC_019122	11	-	8.64071928995146e-59	-3.2575297092146
5	63957063	63977556	XLOC_023593	11	-	9.94676123589864e-59	3.11899997575985
12	49097170	49114443	XLOC_005380	7	+	1.03163241671108e-58	-10.0987775556684
17	3859815	3942802	XLOC_013587	5	-	1.07386095096365e-58	13.5947165710834
5	4467230	4525623	XLOC_023038	11	-	1.08017630336471e-58	-3.83756876413338
14	120717170	120739752	XLOC_010634	11	-	1.09444915776315e-58	-2.66129177486817
13	138852273	138939749	XLOC_007229	11	+	1.1350562947764e-58	-2.81000865109574
13	60946076	61038128	XLOC_007904	11	-	1.18326921451852e-58	2.59757383848156
2	75394689	75398193	XLOC_017442	11	-	1.18573701569904e-58	-4.13586888085641
11	20948640	21044065	XLOC_004122	11	+	1.21696321983142e-58	-3.10608960033976
12	20374922	20390403	XLOC_005041	5	+	1.2716116562981e-58	10.7388015277391
1	169777106	169868351	XLOC_000906	11	+	1.41096695921895e-58	2.86665369131289
17	56991078	57035130	XLOC_013487	11	+	1.51583368768076e-58	-4.03339995048618
12	44616878	44626334	XLOC_005325	11	+	1.93200827536949e-58	4.04402041044269
6	58501810	58517647	XLOC_024564	11	+	2.04345783674142e-58	3.3413371340269
7	77481929	77487806	XLOC_028836	11	-	2.49999138942213e-58	-6.38108344703874
AEMK02000682.1	885008	891229	XLOC_034234	4	-	2.57509338145619e-58	13.1547698763464
13	138595897	138681601	XLOC_008347	11	-	2.76538334832503e-58	3.74282973080984
3	56751609	56760832	XLOC_018534	11	+	2.94858970576538e-58	5.66633254455771
16	30498108	30500176	XLOC_012497	7	+	3.24681769159768e-58	-8.63704188858575
7	112268300	112519208	XLOC_029063	11	-	3.95996534006193e-58	6.96452266527848
1	7679351	7691724	XLOC_000069	11	+	3.97715159756546e-58	3.32599373952936
5	51695963	51707665	XLOC_022566	4	+	4.12567271073027e-58	13.3144006331607
15	66893236	67018589	XLOC_011919	4	-	4.48683941925327e-58	13.2251225194874
AEMK02000682.1	614083	616409	XLOC_034167	11	+	4.65896006856625e-58	-4.19972586483737
1	156295428	156436741	XLOC_002321	5	-	5.81493051819616e-58	13.3362446696544
X	63289000	63326075	XLOC_034735	11	+	6.84884472412707e-58	-3.68868790022309
3	5472314	5567876	XLOC_019073	11	-	7.04898401620688e-58	3.80082250982089
4	94736634	94761262	XLOC_021668	11	-	7.91937143534149e-58	-3.85026436865626
2	124199507	124463885	XLOC_016263	4	+	8.57258475230481e-58	13.1275447239113
17	32054241	32239582	XLOC_013746	11	-	8.8092996402232e-58	2.6067466374203
1	145508658	145697008	XLOC_000772	11	+	9.40198574092908e-58	9.11134426411798
12	39364413	39436313	XLOC_006048	4	-	1.07272863159141e-57	13.2107008858178
10	14345982	14469578	XLOC_003584	11	-	1.13800963178258e-57	-3.28669458735016
12	60141071	60144627	XLOC_005532	4	+	1.16507286543342e-57	13.143680239463
14	42158698	42178271	XLOC_009070	11	+	1.34691326342478e-57	-2.40502890023456
6	68660510	68686575	XLOC_026237	4	-	1.64394941818613e-57	13.0454375240047
9	17002702	17222742	XLOC_031757	11	-	2.04989938001175e-57	4.00543369712947
6	51606955	51622344	XLOC_024402	9	+	2.12499805954053e-57	11.3453351075448
1	35984949	36066958	XLOC_001744	4	-	2.1998557293211e-57	13.1836593574657
8	344323	378381	XLOC_029136	8	+	2.2068716035329e-57	8.8690063409375
1	14904107	14930316	XLOC_001628	11	-	2.27526210544973e-57	8.67511834790746
13	34357849	34371078	XLOC_007784	11	-	2.37165989796108e-57	-3.0151778667761
18	5985663	5995288	XLOC_014590	11	-	2.37423771269014e-57	-3.43221852395798
5	78150553	78186075	XLOC_023683	11	-	2.58318400551138e-57	-2.74507324057294
AEMK02000423.1	68317	72029	XLOC_033187	4	+	2.5983353574375e-57	13.1149322283423
1	82799872	82989908	XLOC_000406	4	+	2.66673858752524e-57	13.2253924585454
8	75463373	75645030	XLOC_030181	11	-	3.21059592016456e-57	-2.45162160065359
14	15014139	15035086	XLOC_009843	11	-	3.32334004444134e-57	3.47240684098173
1	239109808	239114737	XLOC_001268	11	+	3.73655387638154e-57	5.98108663217292
4	117985618	118049135	XLOC_021003	11	+	4.10385321476087e-57	3.387009001419
1	12514144	12602954	XLOC_000090	11	+	4.55401293469974e-57	-4.26208082338005
6	59495486	59506268	XLOC_026111	11	-	5.05951782139277e-57	4.16706784938864
2	6922182	6950181	XLOC_016640	11	-	5.30280528512585e-57	-2.7411306318732
6	75647070	75678377	XLOC_026298	11	-	5.36554662110807e-57	2.54948692645323
16	32432979	32462626	XLOC_012855	11	-	6.08383015992268e-57	4.00032399387381
7	90955526	91055913	XLOC_027775	11	+	6.26657193217708e-57	4.86416486414787
2	7066507	7094921	XLOC_016646	11	-	7.01327051214648e-57	3.02466573647837
3	648003	745356	XLOC_019025	11	-	7.1831826463008e-57	3.79739878933563
2	9761230	9795841	XLOC_016717	7	-	7.49047548402748e-57	11.2552653737702
6	115459212	115460781	XLOC_025140	4	+	7.93056598552013e-57	13.1013327526074
2	80251229	80263918	XLOC_017538	11	-	8.08346069627629e-57	-3.3182838891941
3	125751909	125776955	XLOC_018971	11	+	8.56313693080206e-57	2.71976032682782
7	98811007	98822602	XLOC_029019	11	-	9.19344927513784e-57	4.58448305293159
1	75531035	75548825	XLOC_001911	11	-	9.49391564165321e-57	-3.32462342034222
5	76624771	76635616	XLOC_023668	11	-	1.07316578457644e-56	-3.22683724541417
4	83069747	83091915	XLOC_020593	11	+	1.0860726337855e-56	2.63807478435904
13	146123917	146193113	XLOC_008394	11	-	1.10230515785557e-56	3.05557124883195
4	83235469	83309604	XLOC_021528	10	-	1.36478651577199e-56	9.97880853067156
4	94035225	94097413	XLOC_020731	11	+	1.56643362576631e-56	-2.56137235721661
3	10118774	10132962	XLOC_019160	11	-	1.71280015582674e-56	3.52177858566413
14	66955669	66966373	XLOC_010303	11	-	1.72059605316922e-56	-5.72145975036336
11	69287674	69348844	XLOC_004679	11	-	1.87277557223704e-56	5.11505452775853
4	56472990	56603992	XLOC_020440	11	+	1.92676473852086e-56	3.83156801624665
6	39360601	39373873	XLOC_025694	11	-	2.25673981950704e-56	2.60107196924127
14	87944191	88005530	XLOC_010415	11	-	2.26246286662548e-56	4.44009177275278
9	95280579	95486098	XLOC_031185	5	+	2.38569627844724e-56	13.2248493314139
3	72198792	72223598	XLOC_019741	11	-	2.52995036339366e-56	2.83892912819469
14	132154376	132231272	XLOC_009667	4	+	2.76298375163191e-56	13.0909846773726
4	3025881	3028809	XLOC_021171	11	-	2.79193129253469e-56	-2.56687859229101
1	8403354	8452747	XLOC_000074	11	+	3.42616189557139e-56	-2.88187439155714
14	73512659	73520466	XLOC_010339	11	-	4.0809320693157e-56	-3.45138086300204
11	76513935	76520335	XLOC_004301	4	+	4.11967195889566e-56	13.218038949716
15	32064448	32201218	XLOC_010887	11	+	4.15838242293781e-56	7.70518100055262
12	23375997	23434795	XLOC_005905	11	-	4.70703927662147e-56	-3.12941148350205
12	5631429	5635794	XLOC_004855	11	+	4.81097789031542e-56	-3.31748092940889
1	37195390	37203543	XLOC_001749	11	-	5.23778395659895e-56	-4.42017260999568
14	30568169	30646316	XLOC_009945	11	-	5.49811626060213e-56	-2.36771809712806
13	70860649	70879856	XLOC_007959	11	-	7.20956057089735e-56	6.28649037726416
1	79789751	79796128	XLOC_000393	11	+	7.28411905430159e-56	6.88838449964107
6	146974632	146987312	XLOC_026738	11	-	7.46625341246686e-56	3.18809053981261
7	91181372	91225199	XLOC_028956	11	-	7.66826208486049e-56	3.89742300032168
4	123355311	123390137	XLOC_021033	11	+	7.92024876987763e-56	3.51333167719778
AEMK02000452.1	393823	452229	XLOC_033426	4	-	8.34224812427155e-56	13.2542030477751
2	82023575	82058169	XLOC_017561	11	-	8.6263496231455e-56	3.52594449625957
13	205843078	205899549	XLOC_007527	11	+	9.5317361374083e-56	-3.34242054532756
3	117986687	118011886	XLOC_018945	11	+	9.5317361374083e-56	6.7833562482416
X	111011862	111072948	XLOC_034958	11	+	9.92271777962899e-56	-2.93451719258143
9	90958077	91200043	XLOC_032224	9	-	1.00784269304729e-55	10.9197110948885
4	111579898	111636259	XLOC_020984	11	+	1.0182123837632e-55	-2.98941651620362
13	123873347	123930339	XLOC_008240	9	-	1.02504725413504e-55	7.14128096630786
1	12297376	12398319	XLOC_000088	5	+	1.28435214295889e-55	11.1234219249021
3	97604692	97785518	XLOC_019906	11	-	1.35333194874609e-55	-3.82063997787946
12	6692086	6716246	XLOC_005714	6	-	1.39194009283819e-55	16.9186761992342
13	3454448	3675078	XLOC_007585	11	-	1.43128046919084e-55	-3.08792075994204
4	34924370	35369392	XLOC_020344	11	+	1.43859246873761e-55	-2.92619280885332
6	49542874	49560135	XLOC_024344	11	+	1.518953748847e-55	-4.42225604760139
2	9734662	9750873	XLOC_015242	11	+	1.91200012541473e-55	7.31460368910804
13	71374921	71425691	XLOC_006796	11	+	2.01666315370516e-55	2.70861508872753
AEMK02000334.1	36940	65033	XLOC_032969	11	-	2.69293681925018e-55	3.68173797988237
5	87864375	87892356	XLOC_022876	11	+	2.80797407856916e-55	-4.81006117869912
16	21506768	21557502	XLOC_012793	11	-	3.08683613468725e-55	4.71826726325946
6	164160915	164201776	XLOC_026851	11	-	3.31335240140231e-55	2.88363798919276
3	28260368	28356699	XLOC_018270	6	+	3.52531530940953e-55	15.3869672033192
16	4105164	4271060	XLOC_012740	11	-	3.55866368669135e-55	3.66618317441188
6	87159	92140	XLOC_023870	10	+	3.58555169024693e-55	9.21430191760622
4	109303319	109336480	XLOC_021844	11	-	3.62099139696973e-55	-2.87172562517832
5	4932048	4947281	XLOC_022080	7	+	4.0354852035202e-55	-8.35649128837835
5	30488063	30511598	XLOC_023348	11	-	4.23124264375906e-55	3.08021443816121
5	15674000	15692944	XLOC_022240	11	+	4.31767099905113e-55	3.60032950774906
6	101420374	101671173	XLOC_025078	4	+	4.99158444512248e-55	13.1556730296258
7	23768708	23774428	XLOC_027198	11	+	5.02870232589348e-55	5.43658037102422
13	96986285	97002880	XLOC_008111	11	-	5.32392305506942e-55	-3.68692853679741
13	98357747	98408622	XLOC_006994	11	+	7.64473719661169e-55	-4.13914309203132
3	73911650	73915682	XLOC_019761	4	-	8.24482782780661e-55	13.1907383040317
3	57998828	58031823	XLOC_018559	11	+	9.97308806162304e-55	-3.78312797744681
8	114016914	114035391	XLOC_030330	11	-	1.00381234773033e-54	3.38078505373432
2	76555673	76609575	XLOC_017461	11	-	1.01544823112257e-54	-2.6150935315019
1	268232987	268270534	XLOC_002945	11	-	1.08527099103659e-54	-2.6777867070872
6	148851183	148913792	XLOC_026748	11	-	1.21898343721671e-54	3.24111640715641
5	91678607	91714126	XLOC_022929	4	+	1.35497156191633e-54	13.09924933664
6	84564238	84574663	XLOC_024950	11	+	1.93628180004445e-54	-3.52676481691949
9	100185859	100272279	XLOC_032259	7	-	2.25788570928132e-54	8.72623093842187
12	18893201	18900649	XLOC_005819	11	-	2.30115754130881e-54	4.52351046648455
6	79850183	79921097	XLOC_026342	10	-	2.43050696433824e-54	6.77347023060316
10	57122021	57355222	XLOC_003870	11	-	3.2706974103835e-54	4.69896271889422
2	62134532	62140229	XLOC_015674	11	+	3.48763763713555e-54	9.13321899534516
10	68534453	68539280	XLOC_003503	11	+	3.54755103762405e-54	5.88617410291622
9	99600588	99670269	XLOC_032257	6	-	3.59295481593684e-54	19.8672741652528
18	43131499	43509597	XLOC_014902	11	-	3.66657055096768e-54	3.46714697836167
1	75508814	75522697	XLOC_001910	11	-	3.85908420699828e-54	-3.43451827729668
13	195326448	195335484	XLOC_007447	11	+	3.92673344812317e-54	2.95154288387098
3	68618570	68630951	XLOC_018626	9	+	4.05632761368189e-54	10.4175794841442
17	34882727	34885929	XLOC_013782	11	-	4.19629553362648e-54	-3.25272728150195
13	191458492	191475132	XLOC_007429	4	+	4.40202062422454e-54	13.1247405206228
15	99618794	99724624	XLOC_011215	11	+	4.65585875774722e-54	-2.59714056713575
3	11018931	11020198	XLOC_019174	4	-	4.65585875774722e-54	11.2308489796267
3	48648123	48723779	XLOC_018486	4	+	4.80658365558077e-54	13.0998708079722
14	87743387	87891780	XLOC_009392	11	+	5.30338066919022e-54	7.72012659381928
17	41185877	41221710	XLOC_013855	11	-	5.62940261437463e-54	3.95486881726368
2	41020697	41027785	XLOC_015451	4	+	6.08476948850705e-54	13.1118551804105
14	41357582	41375042	XLOC_009055	11	+	6.23009211334989e-54	3.62255270347886
17	43810031	43844551	XLOC_013397	11	+	7.91649078862089e-54	-3.49008066098294
17	49528107	49663775	XLOC_013450	11	+	8.56347397851843e-54	-3.0478475401098
6	46747326	46786271	XLOC_025771	11	-	9.29980405805141e-54	-2.74001197433964
6	19041717	19044778	XLOC_024047	7	+	9.73861508191582e-54	-10.7188952889093
13	81749988	81791923	XLOC_006878	11	+	1.071534374729e-53	-2.5015770470419
1	271462996	271479772	XLOC_001504	4	+	1.1070593955417e-53	13.1534554772261
13	122259274	122264269	XLOC_008221	4	-	1.34200717929512e-53	13.0055164518601
2	151368376	151402253	XLOC_016473	11	+	1.43008983309796e-53	-2.4885767951392
X	15279412	15365677	XLOC_035165	11	-	1.47406465215048e-53	2.6573417059697
6	45178563	45183998	XLOC_025743	11	-	1.80104396799013e-53	5.30289812105738
5	42518563	42567957	XLOC_022511	11	+	1.82797027599216e-53	3.739635529426
9	45310529	45325168	XLOC_030851	11	+	2.08831990794614e-53	-2.89875799851216
7	88249008	88291939	XLOC_028933	11	-	2.18074252186041e-53	4.86541459134222
18	48607898	48693815	XLOC_014945	11	-	2.42589174991365e-53	-3.11990143126145
11	25064397	25456145	XLOC_004145	11	+	2.97082884972473e-53	3.67268538557933
7	35273857	35320931	XLOC_028419	11	-	3.16285956339872e-53	2.97851556485339
1	268407841	268465802	XLOC_002951	11	-	3.5086180022211e-53	-3.2554010307287
7	39266148	39276290	XLOC_027372	11	+	3.61219970303956e-53	-3.70581842278008
1	272776843	272844507	XLOC_003011	11	-	3.62903691444722e-53	-3.61103414813505
14	72210482	72241657	XLOC_009300	11	+	3.96370281829233e-53	3.41061528865965
8	138646619	138669467	XLOC_029811	11	+	4.32532732013418e-53	3.40308227378658
4	127289855	127442565	XLOC_021059	11	+	5.19345318299913e-53	-2.77344813060257
4	95957222	95973430	XLOC_021684	6	-	6.02589889347592e-53	13.3699534895048
5	70133023	70180618	XLOC_022737	11	+	6.53171201497621e-53	2.89904472245032
3	101956721	102029667	XLOC_018826	11	+	6.65440924251781e-53	2.78537590574969
7	69527860	69872962	XLOC_027597	4	+	6.80020628646338e-53	13.0582633872206
7	3681830	3692957	XLOC_028070	4	-	7.36436892960461e-53	13.5969102496428
1	1193160	1332707	XLOC_001554	4	-	7.66691435605229e-53	12.9058460229234
3	69884047	69895384	XLOC_019727	11	-	7.84549746416762e-53	3.32370993012053
15	47601899	47611802	XLOC_010956	11	+	8.97911145177422e-53	3.32103692965874
5	65759667	65789223	XLOC_023613	11	-	9.1885729336481e-53	2.82446395648892
13	98364373	98367724	XLOC_006996	9	+	9.49903990314211e-53	-6.93266829754271
X	9648161	9651663	XLOC_034388	11	+	9.83711583462086e-53	-3.25901412113544
18	28946496	28993967	XLOC_014286	4	+	1.05181258317222e-52	12.907183028439
6	63820070	63842177	XLOC_026198	11	-	1.17440559598998e-52	3.42925205012182
6	98629088	98694629	XLOC_026560	11	-	1.22742474609195e-52	4.7235283200857
8	131473018	131571368	XLOC_029764	11	+	1.24182412528867e-52	7.86269481996073
4	101521829	101552742	XLOC_020887	4	+	1.2825500628493e-52	12.960801741423
9	75110378	75203446	XLOC_031094	4	+	1.29088171826988e-52	13.2875105386762
14	51384723	51403998	XLOC_009190	11	+	1.38397093777155e-52	4.25954827880963
6	160388676	160566369	XLOC_026834	11	-	1.45899372961657e-52	2.73380742513484
2	69063673	69086335	XLOC_015792	11	+	1.47877935757064e-52	2.96609273300475
9	39647796	39655223	XLOC_030801	5	+	1.60709977492767e-52	13.0470572814834
6	159155252	159315117	XLOC_026823	11	-	1.66746675464595e-52	4.36616313834373
10	31416756	31746654	XLOC_003249	5	+	1.69525817086709e-52	13.1546945143041
13	205425294	205494528	XLOC_007524	10	+	1.97349143583271e-52	-6.24335438880807
5	16842279	16921666	XLOC_022260	11	+	2.08088937346432e-52	-4.215589834173
14	113113176	113127002	XLOC_010598	11	-	2.17115160160651e-52	-2.41931382218261
11	4959692	4997810	XLOC_004383	11	-	2.19261881346041e-52	3.47449844911485
3	111324866	111428737	XLOC_018885	11	+	2.33916311180624e-52	4.06401888717025
13	78954460	78970276	XLOC_008010	11	-	2.35937909742899e-52	-3.0395099341502
1	260995667	261133505	XLOC_002879	10	-	2.54288578300144e-52	13.440547600994
7	32058362	32113482	XLOC_027284	7	+	2.59897928548332e-52	11.2330653810624
6	33399552	33436395	XLOC_025673	4	-	2.79458395142818e-52	13.1554257068031
15	79174314	79379069	XLOC_011123	8	+	3.11092893629944e-52	10.1419487497456
3	41290814	41304220	XLOC_019493	11	-	3.15186875623109e-52	3.18425149676556
1	8562845	8610155	XLOC_001601	11	-	3.25824106853997e-52	3.5559960773896
9	64059852	64074106	XLOC_032081	7	-	3.32105267460532e-52	11.1346251419303
9	115067580	115086761	XLOC_031294	11	+	3.51412922193174e-52	-3.28833001933002
3	75482260	75624458	XLOC_019766	5	-	3.63147364401316e-52	11.274294911647
7	90287530	90346899	XLOC_028953	4	-	3.67107625029868e-52	10.7280096430578
3	17978745	18007686	XLOC_018192	11	+	4.37794361824607e-52	-3.06787833137835
7	23209171	23222139	XLOC_028246	11	-	4.67865070644451e-52	-2.3111380418342
3	45847423	45888349	XLOC_019541	11	-	4.68826412939597e-52	2.71017572736392
X	15699918	15721019	XLOC_034423	11	+	5.3541753926858e-52	2.62390538678037
4	92035395	92101133	XLOC_021624	11	-	5.53486383482547e-52	-3.01038970156197
6	60485620	60493526	XLOC_024624	7	+	5.64955150144003e-52	9.13529050654955
6	37934903	37943910	XLOC_025692	11	-	5.71383528755938e-52	-3.77405302037321
11	68408316	68469947	XLOC_004271	11	+	5.78327683680519e-52	2.57865346124064
13	158630912	158653147	XLOC_008463	11	-	5.81160095163307e-52	3.23858576756731
12	5638598	5651185	XLOC_004856	11	+	5.9080956881836e-52	4.61681434650317
1	40179672	40183720	XLOC_000212	7	+	6.2198044204737e-52	-7.2235081382206
6	72556229	72599242	XLOC_026276	11	-	6.35829342957337e-52	3.94422077791414
1	25316304	25447727	XLOC_001682	11	-	6.44462898067019e-52	-2.92142859918236
7	5210061	5236824	XLOC_028087	11	-	6.58769120394836e-52	3.25120453758785
X	84815570	84818686	XLOC_035561	11	-	7.22980820536699e-52	-4.01724901548626
X	12229186	12333790	XLOC_034407	11	+	9.17725281346267e-52	-3.65525457960575
4	95746576	95766101	XLOC_020776	11	+	1.02737851359082e-51	-2.61183403033001
4	129104272	129258605	XLOC_022009	11	-	1.04693903141561e-51	2.84787959488203
6	128004527	128030296	XLOC_025169	11	+	1.06196023872045e-51	5.54537709102791
9	26167400	26215092	XLOC_030731	11	+	1.10271872252325e-51	2.59869219409316
5	61799294	61810703	XLOC_022626	4	+	1.12777108179283e-51	13.0656117434991
3	110111096	110181161	XLOC_019969	11	-	1.22242856996937e-51	-4.36800685518094
1	265642307	265654018	XLOC_001418	11	+	1.50252692842708e-51	-3.37138616246911
15	109466780	109516182	XLOC_012139	4	-	1.78307591400998e-51	13.1372821204341
1	76248277	76367756	XLOC_001915	4	-	1.94929513154321e-51	12.9271821874468
2	70905764	70913026	XLOC_017363	11	-	1.95056851307996e-51	7.49123493268575
9	105951103	105986060	XLOC_032296	11	-	2.21785253089282e-51	2.60654098773859
13	139927227	139951341	XLOC_007241	11	+	2.21844902148758e-51	2.49784803193076
6	166003086	166015420	XLOC_025357	11	+	2.22726525994423e-51	-2.91277073054731
4	93286184	93289192	XLOC_020717	10	+	2.42042939372657e-51	-6.21312988989781
6	10161959	10173980	XLOC_025518	11	-	2.50911064739141e-51	7.37015697618541
4	8014438	8071406	XLOC_020216	11	+	2.56897296466176e-51	-2.61259261666514
10	23369162	23371235	XLOC_003188	9	+	2.92121952897231e-51	-7.09777078673287
9	121779054	121822830	XLOC_031344	11	+	3.00384739634817e-51	8.32978582200681
7	98447666	98453576	XLOC_027843	11	+	3.45127517884285e-51	-8.15565399663953
4	88869682	88989880	XLOC_021565	11	-	3.68993836293865e-51	5.97563609722414
X	63395639	63404868	XLOC_034740	7	+	3.80023659408093e-51	-8.69552681774688
13	82230117	82352758	XLOC_006882	11	+	3.98944784897413e-51	-3.09481221911748
4	82712727	82734526	XLOC_021523	11	-	4.01111477797053e-51	3.04257486845567
9	67314483	67365061	XLOC_031030	11	+	4.30015741889158e-51	-2.68562099970196
13	86542283	86573670	XLOC_008057	5	-	4.65280113513325e-51	10.588307436023
2	136778808	136832004	XLOC_016335	11	+	5.63766515406364e-51	-3.59353554490358
2	84105631	84135729	XLOC_017574	11	-	5.70289830691749e-51	-3.75977958070564
13	96496264	96529509	XLOC_006979	11	+	5.76241037479556e-51	-3.19088685985682
14	11216650	11293411	XLOC_008820	7	+	6.17466387023534e-51	17.1357083920038
13	90177535	90184081	XLOC_008076	11	-	6.50390765350213e-51	5.22191939984676
4	38491242	38576607	XLOC_020367	6	+	7.53666048793218e-51	12.6427164323906
8	131002966	131058940	XLOC_030407	4	-	7.6519361494551e-51	12.8038926052986
6	55644582	55649015	XLOC_026015	7	-	8.0961804818228e-51	-7.28898904552701
18	6843134	6862568	XLOC_014106	11	+	8.36136413776737e-51	4.30441789323804
5	94016986	94110215	XLOC_022944	4	+	8.37294944532243e-51	13.0040803144073
4	117058410	117069772	XLOC_021898	11	-	8.46711099282704e-51	-2.26328428802148
5	63644176	63669729	XLOC_022665	10	+	9.74976625352248e-51	13.8882799117432
7	46860498	47043818	XLOC_028534	11	-	1.01653889949234e-50	2.96861016494804
12	34631673	34694784	XLOC_006000	10	-	1.07793705353359e-50	8.47223281080863
17	26740507	26749698	XLOC_013695	11	-	1.0998182547266e-50	3.14889281836988
6	110855646	110972790	XLOC_025122	11	+	1.12683554157412e-50	-3.20110361965612
9	136242711	136252363	XLOC_031464	7	+	1.14212040401217e-50	-10.4560495378601
10	57829542	57895765	XLOC_003425	11	+	1.19151193744476e-50	-3.02126313688822
15	64748763	65046535	XLOC_011903	11	-	1.26024730664812e-50	6.49122379502267
X	42653683	42669957	XLOC_034558	11	+	1.28080029996041e-50	-3.61793722475849
8	96692633	96711119	XLOC_029590	11	+	1.34145076665987e-50	2.72864533451999
14	132043158	132103588	XLOC_009666	8	+	1.42839754651491e-50	10.4067806965869
16	65715546	65814760	XLOC_012653	11	+	1.6630216799125e-50	-3.9813765043623
X	106670519	106708328	XLOC_035657	11	-	1.8734151954838e-50	2.73966834519435
[truncated: 14,095 more rows]
