# Supplementary material for: Multi-species annotation of transcriptome and chromatin structure in domesticated animals
Source: BMC Biol. 2019 Dec 30;17:108. doi: 10.1186/s12915-019-0726-5 (PMC6936065; doi:10.1186/s12915-019-0726-5)
Supplement: Supplementary file 7 — Additional file 7 FR-AgENCODE DE genes (all combinations). The archive has the same structure than de.refgn.tar.gz with names starting with cuffgenes instead of refgenes. [file 12915_2019_726_MOESM7_ESM.gz › home/sfoissac/fragencode/papers/first/suppl.files/de.fraggn/bos_taurus/diffcounts.withsex/cuffgenes.counts.min2tpm0.1.normcounts.diff.cd8.liver.bed]

10	10115926	10127746	XLOC_003081	4	+	253.19	0
10	44107734	44226925	XLOC_003353	7	+	222.29	0
10	9527527	9562845	XLOC_003542	4	-	182.18	0
11	13224958	13259093	XLOC_004455	4	-	474.8	0
1	113429906	113604306	XLOC_002083	5	-	193.7	0
1	113794039	113848808	XLOC_002086	6	-	1387.85	0
1	114424048	114598931	XLOC_002089	4	-	255.87	0
1	118913443	118958145	XLOC_000594	4	+	330.06	0
1	121528924	121579121	XLOC_002115	4	-	412.64	0
1	15757678	15779492	XLOC_001631	4	-	66.81	0
1	162321289	162336685	XLOC_002353	4	-	131.12	0
12	11374027	11447292	XLOC_004897	4	+	154.21	0
12	12826785	12839192	XLOC_005758	4	-	8235.99	0
12	19167251	19175230	XLOC_005826	8	-	210.18	0
12	19961789	19975895	XLOC_005844	4	-	573.95	0
12	19996342	20006198	XLOC_005846	4	-	1051.53	0
1	226161372	226217339	XLOC_002686	4	-	4806.08	0
12	3692178	3708722	XLOC_004808	4	+	583.42	0
12	39593256	39623571	XLOC_005287	4	+	1123.34	0
1	242978614	243050442	XLOC_002776	4	-	50.14	0
1	243033441	243040189	XLOC_002778	4	-	719	0
12	50678954	50710954	XLOC_005395	5	+	203.5	0
12	52478894	52506574	XLOC_006247	4	-	319.79	0
12	52536737	52544706	XLOC_006249	6	-	366.93	0
1	254683642	254698724	XLOC_002850	4	-	5077.77	0
1	254939148	254943054	XLOC_001364	4	+	7308.85	0
12	6353668	6368983	XLOC_004870	4	+	155.95	0
12	6692086	6716246	XLOC_005714	6	-	115.76	0
1	270531432	270586378	XLOC_001486	4	+	1654.38	0
1	273225801	273295571	XLOC_003022	4	-	355.63	0
1	29060658	29083779	XLOC_000158	5	+	326.38	0
1	30981552	30993278	XLOC_000166	5	+	197.67	0
1	31000420	31028257	XLOC_000167	4	+	97.28	0
13	109587548	109623787	XLOC_008164	5	-	496.13	0
13	122266418	122277510	XLOC_007126	7	+	234.84	0
13	124426307	124441913	XLOC_007137	4	+	9266.11	0
13	124505294	124516415	XLOC_007140	4	+	7747.46	0
13	127710736	127730765	XLOC_008272	4	-	286.51	0
13	131325122	131337697	XLOC_008286	4	-	349.97	0
13	139659696	139710205	XLOC_007236	4	+	190.73	0
13	140364074	140406340	XLOC_008356	4	-	266.72	0
13	200126774	200145835	XLOC_008659	4	-	74.42	0
13	29472750	29476551	XLOC_006581	4	+	302.07	0
13	29479279	29484683	XLOC_006582	4	+	70.49	0
13	32683125	32699857	XLOC_006634	4	+	271.41	0
13	34892308	34935014	XLOC_006666	4	+	6931.72	0
13	40223004	40255967	XLOC_007835	11	-	406.28	0
13	66998252	67118249	XLOC_006763	4	+	157.61	0
13	74930654	74970593	XLOC_006846	4	+	18094.91	0
13	88934984	88980310	XLOC_006913	4	+	115.35	0
13	89396806	89463547	XLOC_008069	4	-	7116.28	0
13	89701226	89732667	XLOC_006919	4	+	101.9	0
13	98461315	98506380	XLOC_008116	7	-	152	0
14	101270313	101368568	XLOC_010492	4	-	237.05	0
14	105036960	105045362	XLOC_010522	4	-	3783.21	0
14	10621405	10733083	XLOC_009803	4	-	281.36	0
14	106437647	106613121	XLOC_009502	4	+	533.48	0
14	111181223	111226890	XLOC_010576	8	-	169.74	0
14	111234041	111301769	XLOC_010577	4	-	4566.49	0
14	111253509	111262646	XLOC_010579	4	-	612.86	0
14	11299745	11338895	XLOC_008822	4	+	205.35	0
14	122691748	122710600	XLOC_009618	4	+	384.35	0
14	123893989	123932961	XLOC_009626	4	+	548.14	0
14	14577043	14597867	XLOC_008846	4	+	97.06	0
14	15718115	15763710	XLOC_008859	4	+	329.63	0
14	38471161	38484157	XLOC_009998	4	-	64.5	0
14	41929114	41950663	XLOC_010063	5	-	261.42	0
14	47365981	47421277	XLOC_010108	4	-	336.63	0
14	55239631	55348956	XLOC_009203	4	+	407.66	0
14	59643041	59657843	XLOC_009239	4	+	1302.02	0
14	75715297	75778980	XLOC_010352	4	-	175.29	0
14	82075906	82086071	XLOC_010392	4	-	1112.72	0
14	91516423	91552752	XLOC_009425	4	+	506.4	0
14	97102807	97110745	XLOC_009435	4	+	111.05	0
14	98908533	99014976	XLOC_009442	4	+	600.63	0
15	120809883	120852200	XLOC_011373	4	+	970.84	0
15	124568233	124621080	XLOC_011405	4	+	116.51	0
15	134282687	134309616	XLOC_011496	4	+	1528.07	0
15	137232579	137256179	XLOC_012330	4	-	222.21	0
15	46585546	46910679	XLOC_011807	4	-	120.83	0
15	47071494	47103622	XLOC_010952	4	+	569.48	0
15	65088283	65132719	XLOC_011036	4	+	201.05	0
15	93556913	93596360	XLOC_011185	4	+	296.03	0
15	95874397	96066990	XLOC_011202	4	+	242.73	0
16	20574178	20617874	XLOC_012786	4	-	451.9	0
16	25842975	25903349	XLOC_012453	4	+	135.28	0
16	25920541	26090097	XLOC_012823	4	-	1350.55	0
16	47600179	47652445	XLOC_012583	4	+	75.15	0
1	7061178	7109531	XLOC_000063	4	+	9555.22	0
17	16746159	16802485	XLOC_013666	4	-	388.45	0
1	7339284	7365699	XLOC_001586	4	-	672.92	0
17	46188263	46208787	XLOC_013405	4	+	97.21	0
17	5191968	5271849	XLOC_013111	4	+	227.79	0
17	5328096	5507225	XLOC_013594	5	-	97.37	0
17	9033091	9073619	XLOC_013612	4	-	448.89	0
18	11416063	11462137	XLOC_014698	9	-	2584.38	0
1	82215854	82285847	XLOC_000401	4	+	444.8	0
18	42209401	42218864	XLOC_014418	4	+	490.39	0
18	50002920	50010722	XLOC_014488	4	+	202.53	0
18	50017953	50023094	XLOC_014952	4	-	187.04	0
18	55903698	55906981	XLOC_015016	4	-	628.86	0
18	7871051	7970160	XLOC_014654	10	-	636.31	0
1	99081903	99110876	XLOC_000463	5	+	213.77	0
2	10205797	10240498	XLOC_015249	4	+	90.45	0
2	102334819	102491856	XLOC_016157	4	+	86.69	0
2	138109208	138120318	XLOC_017821	4	-	853.32	0
2	1381832	1384341	XLOC_016522	4	-	310.01	0
2	2033039	2058011	XLOC_015080	4	+	73.9	0
2	3200476	3373430	XLOC_016556	6	-	221.89	0
2	61768422	62071122	XLOC_017177	4	-	514.11	0
2	68378929	68405864	XLOC_015776	11	+	510.12	0
2	68890272	68921623	XLOC_015787	4	+	547.11	0
2	71429075	71438552	XLOC_015847	4	+	130.9	0
2	74577003	74601829	XLOC_017427	4	-	370.19	0
2	80841456	80853843	XLOC_017547	4	-	87.65	0
2	8543780	8574622	XLOC_016684	4	-	210.09	0
2	8578912	8603519	XLOC_016686	4	-	197.76	0
2	8734046	8750831	XLOC_016689	4	-	316.4	0
2	87866547	87884229	XLOC_016091	4	+	731.25	0
2	89855165	89905197	XLOC_017611	4	-	146.14	0
3	107987074	108053169	XLOC_018864	4	+	525.76	0
3	10894152	10934083	XLOC_019169	5	-	289.9	0
3	117206239	117245460	XLOC_020041	4	-	71.58	0
3	117250095	117319868	XLOC_018939	4	+	9121.86	0
3	132810239	132819554	XLOC_019014	4	+	92.79	0
3	17987220	18004896	XLOC_018193	6	+	169.08	0
3	24828056	24861868	XLOC_019315	4	-	153.44	0
3	25357946	25387882	XLOC_019323	4	-	896.18	0
3	57849806	57855268	XLOC_018555	4	+	420.81	0
3	69250248	69255968	XLOC_018639	4	+	67.39	0
3	8903189	8909151	XLOC_019142	4	-	165.3	0
4	101565229	101573906	XLOC_021777	4	-	244.25	0
4	122232586	122308241	XLOC_021939	5	-	237.1	0
4	130485299	130617536	XLOC_021107	5	+	174.09	0
4	19692829	19744220	XLOC_021250	4	-	294.14	0
4	89237513	89239126	XLOC_020626	4	+	451.75	0
4	99328007	99335029	XLOC_020857	4	+	141.39	0
5	15322507	15335076	XLOC_022231	5	+	150.37	0
5	18170353	18180338	XLOC_023208	4	-	317.92	0
5	21123516	21128329	XLOC_022370	4	+	1042.68	0
5	22718382	22729481	XLOC_022411	4	+	173.14	0
5	3838210	3927217	XLOC_023029	6	-	200.83	0
5	51862862	51919388	XLOC_022569	4	+	264.75	0
5	52037239	52131767	XLOC_022572	5	+	142.31	0
5	52137525	52206252	XLOC_023468	4	-	1409.05	0
5	62259762	62343186	XLOC_023559	4	-	60.78	0
5	62349937	62396904	XLOC_022640	4	+	3958.63	0
5	63667705	63708214	XLOC_023583	4	-	4119.22	0
5	80692646	80858598	XLOC_023715	4	-	129.91	0
5	81367575	81466287	XLOC_022820	4	+	1144.22	0
5	81776392	81857910	XLOC_022824	4	+	158.16	0
5	83607224	83683354	XLOC_023740	4	-	146.71	0
6	114982265	115021364	XLOC_026629	4	-	180.9	0
6	115496167	115505219	XLOC_025141	4	+	6069.24	0
6	14570588	14583268	XLOC_025555	4	-	872.19	0
6	149835607	149845950	XLOC_026763	4	-	789.58	0
6	155411942	155455329	XLOC_025264	4	+	1426.54	0
6	157388265	157409661	XLOC_026795	4	-	598.01	0
6	158375601	158392783	XLOC_026816	4	-	319.96	0
6	159320267	159350928	XLOC_025307	4	+	235.85	0
6	18650322	18657676	XLOC_024038	4	+	173.58	0
6	27108498	27142921	XLOC_024097	4	+	103.4	0
6	44608070	44632026	XLOC_024226	4	+	546.43	0
6	45226331	45240442	XLOC_025746	4	-	166.48	0
6	49110788	49178413	XLOC_025836	5	-	45.5	0
6	51400846	51406445	XLOC_024393	4	+	1520.3	0
6	53522128	53537525	XLOC_025941	4	-	577.58	0
6	55110525	55201847	XLOC_024504	4	+	154.19	0
6	62935418	63287188	XLOC_026165	4	-	3086.38	0
6	79617256	79649644	XLOC_024860	4	+	87.91	0
6	80586182	80589939	XLOC_024870	5	+	379.82	0
6	80592197	80599440	XLOC_024871	4	+	366.26	0
6	80601302	80608011	XLOC_024872	4	+	265.76	0
7	115356202	115365452	XLOC_027932	6	+	16.52	0
7	115535470	115554817	XLOC_029093	4	-	360.39	0
7	115665948	115682043	XLOC_029096	4	-	351.11	0
7	115828359	115928191	XLOC_027939	4	+	12992.43	0
7	19271012	19346420	XLOC_028152	4	-	320.31	0
7	38038163	38046482	XLOC_027348	4	+	210.84	0
7	46538612	46588218	XLOC_028525	4	-	2417.75	0
7	49099837	49150445	XLOC_028555	5	-	118.12	0
7	54516254	54537370	XLOC_028599	7	-	250.18	0
7	58779474	58786117	XLOC_028650	4	-	180	0
7	74982854	74985775	XLOC_027623	5	+	205.5	0
7	93324365	93421776	XLOC_028974	5	-	458.75	0
8	121020909	121109097	XLOC_029719	4	+	5491.98	0
8	16897269	17014061	XLOC_029241	4	+	91.72	0
8	2077155	2085376	XLOC_029168	4	+	749.79	0
8	30653493	30691617	XLOC_029295	5	+	132.3	0
8	334610	343870	XLOC_029820	4	-	166.29	0
8	344323	378381	XLOC_029136	8	+	182.81	0
8	66060639	66372602	XLOC_030102	4	-	4381.72	0
8	66377395	66395707	XLOC_030108	4	-	195.65	0
8	66421770	66430710	XLOC_030111	4	-	149.68	0
8	66646239	66663405	XLOC_030113	4	-	635.75	0
8	66810461	66838682	XLOC_030116	4	-	375.6	0
8	68326286	68364937	XLOC_030123	4	-	7933.22	0
8	69531486	69681699	XLOC_029460	6	+	132089.59	0
8	69706895	69728264	XLOC_029462	4	+	581.53	0
8	69732182	69773455	XLOC_029463	4	+	535.7	0
8	74552837	74563899	XLOC_029509	4	+	25863.83	0
8	74574918	74582800	XLOC_029510	4	+	32576.35	0
8	74583376	74612593	XLOC_029511	4	+	378.57	0
8	77689552	77876646	XLOC_029530	4	+	124.84	0
9	103460635	103963947	XLOC_032283	6	-	148.84	0
9	12479593	12485139	XLOC_030662	4	+	801.5	0
9	139301585	139477653	XLOC_031476	4	+	266.73	0
9	3288287	3297049	XLOC_030526	4	+	9368.01	0
9	44199956	44204687	XLOC_031933	4	-	290.31	0
9	44211163	44213733	XLOC_030843	4	+	9654.09	0
9	44214595	44218978	XLOC_031934	4	-	5336.16	0
9	44639280	44666114	XLOC_031938	4	-	152.82	0
9	63757524	63801653	XLOC_030992	4	+	642.87	0
9	74926047	74974827	XLOC_032165	4	-	1280.11	0
9	74984424	75017949	XLOC_032167	4	-	357.47	0
9	75246951	75260137	XLOC_032169	4	-	450.99	0
9	84515031	84895264	XLOC_032197	4	-	171.44	0
9	9432591	9484716	XLOC_030633	4	+	683.6	0
9	99600588	99670269	XLOC_032257	6	-	950.48	0
AEMK02000361.1	117336	122678	XLOC_033021	4	-	1243.5	0
AEMK02000361.1	128381	138099	XLOC_033009	4	+	741.61	0
AEMK02000361.1	90424	97218	XLOC_033007	4	+	1168.65	0
AEMK02000622.1	26440	39644	XLOC_034012	4	-	113.66	0
AEMK02000682.1	537365	546241	XLOC_034165	4	+	111.11	0
AEMK02000698.1	2581735	2613386	XLOC_034309	4	+	284.06	0
X	124250337	124296636	XLOC_035031	4	+	235.08	0
X	34322193	34392571	XLOC_034498	4	+	1109.01	0
X	41725521	41751198	XLOC_034540	5	+	1801.07	0
X	53609122	53810209	XLOC_034659	4	+	155.14	0
X	57242044	57249885	XLOC_034686	4	+	456.9	0
X	86708631	86714343	XLOC_035568	4	-	88.47	0
X	94885071	94972095	XLOC_034877	4	+	100.78	0
3	25296201	25327081	XLOC_019321	4	-	1865.52	5.13828271674896e-322
3	6615342	6892457	XLOC_018043	5	+	5740.71	5.13828271674896e-322
6	155463859	155530837	XLOC_026787	4	-	1835.42	5.13828271674896e-322
9	63812102	63895080	XLOC_030993	4	+	1210.65	5.13828271674896e-322
14	30845391	30859308	XLOC_008948	4	+	1381.4	5.09875746508166e-321
14	50427114	50436468	XLOC_009171	4	+	1660.56	5.09875746508166e-321
8	121225472	121251574	XLOC_029727	4	+	1650.7	1.5236984517744e-320
9	119778662	119842936	XLOC_032413	5	-	222.83	4.60271555665705e-320
7	115799414	115810991	XLOC_027938	4	+	2398.56	4.78502577997247e-320
4	74343122	74373325	XLOC_020514	6	+	62.18	5.11654382833195e-320
14	141690433	141704223	XLOC_009742	4	+	8933.77	5.14519963579074e-320
10	46647160	46722568	XLOC_003370	5	+	105.62	2.1094132749192e-319
15	133967900	134051880	XLOC_011492	4	+	1384.02	4.13226624868702e-319
2	78799448	78802256	XLOC_017519	4	-	73.58	4.89515301243049e-319
6	29878532	29913366	XLOC_025659	4	-	2435.68	7.03776749875022e-319
15	104157526	104238400	XLOC_011248	5	+	2238.04	1.5492169423821e-318
14	82109458	82197770	XLOC_010397	4	-	2245.13	1.95104547280125e-318
1	274106005	274111977	XLOC_001537	5	+	170.11	2.66236660508827e-318
AEMK02000576.1	591	113474	XLOC_033828	4	+	2229.62	4.67769989972638e-318
5	77411558	77489302	XLOC_023677	4	-	1989.34	5.09075360161904e-318
10	65559039	65689638	XLOC_003480	4	+	2271.98	7.52629960935805e-318
4	90898688	90901920	XLOC_021601	4	-	1486.01	1.19738340873128e-317
2	87910621	87935392	XLOC_016092	4	+	2615.12	3.15980820148755e-317
3	28260368	28356699	XLOC_018270	6	+	371.44	4.16957561593272e-317
17	5546964	5596430	XLOC_013601	4	-	2592.5	6.70017343107819e-317
AEMK02000698.1	2468237	2575384	XLOC_034308	5	+	7100	7.30113640462433e-316
8	44708578	44725951	XLOC_029374	4	+	2341.39	1.42045898848506e-315
8	65870559	65936111	XLOC_030099	4	-	1725.79	3.1363425783416e-315
2	12364408	12425576	XLOC_015284	4	+	1809.63	6.04612456138006e-315
6	147177030	147257814	XLOC_026740	5	-	89.98	1.20492804163456e-314
7	93475972	93628331	XLOC_027802	4	+	95.99	5.60290255651536e-314
8	118604958	118685168	XLOC_029694	11	+	165.21	6.64695362534982e-314
X	114218449	114250514	XLOC_034974	4	+	2057.8	7.68678166362985e-314
16	23627692	23767990	XLOC_012804	6	-	222.02	2.6068215776674e-313
6	115399610	115454345	XLOC_025139	4	+	77.09	5.38883037025262e-313
15	64748763	65046535	XLOC_011903	11	-	101.66	3.31166652650497e-312
4	89226648	89236488	XLOC_020625	4	+	99.13	4.97979131142704e-312
14	75726320	75754331	XLOC_009338	4	+	80.95	5.24923451714174e-312
17	57930195	57938817	XLOC_013499	4	+	1384.6	2.43306040625889e-311
17	31993885	32037880	XLOC_013246	5	+	76.74	4.13314408449536e-309
X	109536446	109973630	XLOC_035678	5	-	347.85	1.28960472130062e-308
15	59664716	59709379	XLOC_011021	4	+	67.53	2.36112400973908e-308
13	124521205	124561264	XLOC_007141	5	+	4384.1	5.74515254220159e-306
4	19593535	19617671	XLOC_021246	4	-	92.87	7.83749689872308e-304
5	5075433	5092631	XLOC_023042	4	-	134.19	1.20476668626017e-303
9	36886513	36971762	XLOC_031883	4	-	70.1	2.37098665444424e-302
2	142346210	142351754	XLOC_017863	11	-	455.57	5.02377982792342e-302
18	52995027	53005101	XLOC_014516	4	+	100.11	6.92337146025295e-300
2	5097207	5105779	XLOC_016585	11	-	176.08	3.94356067456117e-299
1	145284751	145357763	XLOC_000769	4	+	79.17	4.35171904357573e-297
5	32475131	32483446	XLOC_023356	11	-	0.43	1.09726678331416e-295
9	74173923	74210398	XLOC_031081	4	+	80.41	4.15415461235168e-295
4	95705090	95709933	XLOC_020772	4	+	83.49	7.66498709185323e-295
6	164496929	164715646	XLOC_025338	5	+	857.38	9.22606538492246e-295
2	32871903	32979149	XLOC_015417	7	+	198.58	1.40835792469477e-294
8	41809114	41857137	XLOC_030012	6	-	124.89	5.83305962372955e-294
5	63601052	63613267	XLOC_022662	4	+	75.49	7.57931930221427e-293
9	10032099	10067739	XLOC_030644	6	+	394.23	8.15203477834483e-293
15	110896386	110921549	XLOC_012157	11	-	164.01	9.23652489250559e-293
3	111646704	111683660	XLOC_019995	11	-	213.42	2.60784547744534e-292
9	31720813	31999730	XLOC_030754	4	+	83.59	2.92535697750637e-292
4	18690113	19180149	XLOC_021244	11	-	138.57	1.44148377709035e-291
18	25654450	25937923	XLOC_014779	6	-	170.75	7.04368208290975e-291
4	69615558	69806496	XLOC_020489	4	+	550.08	2.38717534132706e-290
14	33608079	33640792	XLOC_009984	4	-	74.81	3.23969743878891e-290
5	6538906	6543746	XLOC_022101	11	+	2375	6.19612741283503e-290
2	118728898	118882297	XLOC_016237	4	+	58.05	1.08026388968638e-289
7	8227417	8313895	XLOC_028106	6	-	93.2	6.11470717126261e-289
3	96616219	96657165	XLOC_018786	4	+	72.23	8.09045788365054e-289
5	36273395	36662281	XLOC_022494	4	+	48.45	3.03315607634102e-288
15	71119928	71259792	XLOC_011951	4	-	78.74	4.81582906141524e-288
6	51606955	51622344	XLOC_024402	9	+	258.35	7.82821994186123e-288
14	101409847	101512543	XLOC_010497	11	-	245.69	3.22401439897152e-286
6	99350301	100093056	XLOC_026567	4	-	72.55	4.76365871341966e-286
8	83583627	83679136	XLOC_030224	7	-	187.04	1.50327187923524e-285
8	87318183	87390497	XLOC_030233	4	-	84.78	8.79491734046017e-285
8	47036891	47098721	XLOC_030036	4	-	63.94	3.50705227362942e-284
1	213483591	214012980	XLOC_001138	4	+	55.41	1.17197445999318e-282
AEMK02000682.1	1095564	1110987	XLOC_034194	11	+	120.18	1.51057260396811e-282
6	167960012	167964053	XLOC_025385	5	+	137.05	1.951924839855e-282
13	151148253	151234829	XLOC_008429	11	-	275.92	2.90489270901239e-282
11	78511805	78518643	XLOC_004317	8	+	112.51	1.01221636784547e-280
4	101586145	101787888	XLOC_021781	9	-	368.21	2.04084097857819e-280
6	14980381	14989624	XLOC_024020	11	+	30283.1	2.74689579705701e-280
9	116181974	116193193	XLOC_032388	10	-	4665.64	1.15164669174126e-279
6	18660641	18676112	XLOC_024039	11	+	343.76	1.31672693900132e-279
12	60414498	60436438	XLOC_005537	11	+	1056.84	6.52313925339548e-279
9	129579039	129771423	XLOC_031397	4	+	71.58	4.93414015872199e-278
2	77075893	77082494	XLOC_015956	11	+	575.69	2.20854089657903e-275
3	96593779	96616356	XLOC_019886	4	-	87.12	6.28109952946862e-275
15	75286593	75487049	XLOC_011967	5	-	567.41	3.52094261519104e-273
9	6785302	6790463	XLOC_030609	5	+	376.59	1.25696821921261e-272
1	243111473	243141465	XLOC_002781	5	-	3799.79	1.7488749203497e-272
7	1748838	1806177	XLOC_026966	11	+	192.13	5.71771763617603e-272
6	83003808	83012025	XLOC_026372	11	-	0.39	1.04496443662676e-271
4	81894723	81937400	XLOC_021516	10	-	81.96	1.55642914323448e-271
1	32635743	32644568	XLOC_001733	4	-	75.24	3.14923817639871e-270
10	22727824	22866911	XLOC_003185	4	+	67.95	1.04873619744462e-269
1	1569651	1698532	XLOC_001558	11	-	122.52	9.2760932955253e-269
6	27616696	27647311	XLOC_024107	11	+	303.66	7.3883865660391e-267
14	106013539	106476533	XLOC_009499	4	+	42.77	3.963812926118e-266
X	109306489	109421786	XLOC_035677	4	-	68.36	4.10174794214735e-266
8	29013081	29103934	XLOC_029272	4	+	65.87	1.80911120443935e-264
5	57664913	57670632	XLOC_022586	5	+	55.95	2.59071973795689e-263
15	113210745	113338991	XLOC_011322	4	+	1840.07	1.2954018869377e-262
18	29426050	29541348	XLOC_014828	5	-	161.24	5.45918565084023e-262
7	20491888	20524509	XLOC_027087	4	+	54.48	7.85883534609967e-262
2	3031101	3060855	XLOC_016552	8	-	76.14	1.55624844946444e-261
9	42174900	42211625	XLOC_030837	4	+	44.23	1.64215612899512e-261
2	15793261	15820964	XLOC_016832	11	-	2044.31	2.70888746894873e-261
11	76858235	76997383	XLOC_004709	7	-	109.93	2.79231284879427e-261
1	208182486	208427623	XLOC_001127	4	+	63.63	4.76510888454509e-261
13	127414778	127572165	XLOC_008266	4	-	62.13	7.80832546906543e-261
2	46839091	47028078	XLOC_016998	4	-	67.31	1.04409263238593e-260
6	74773016	74782781	XLOC_026285	5	-	436.92	2.33318706103447e-260
13	34433399	34440054	XLOC_006652	11	+	235.34	2.35424562000405e-260
17	46771381	46816080	XLOC_013887	4	-	40.17	2.99788990686788e-260
9	39638505	39643530	XLOC_031904	4	-	39.66	1.23997610963179e-258
1	215608415	215716694	XLOC_001144	10	+	234.48	1.3417732127229e-258
6	167656671	167743742	XLOC_026909	11	-	146.37	1.99548565420125e-256
15	24502542	24545217	XLOC_010856	4	+	30.14	7.5388170558257e-256
17	9276260	9350420	XLOC_013125	4	+	65.87	1.06801511640981e-255
12	3161354	3181550	XLOC_005634	4	-	45.72	2.11551577583256e-253
9	41870973	41882756	XLOC_030817	4	+	131.95	5.55526400210494e-253
3	47761849	47777174	XLOC_019563	11	-	205.04	1.13444686316661e-251
7	76174502	76186094	XLOC_028759	6	-	65.87	6.68230788223486e-251
3	1033918	1046515	XLOC_019029	5	-	57.17	7.09186293709032e-251
9	10927342	10940830	XLOC_030650	5	+	36.16	1.88597123004257e-250
14	14858158	14944576	XLOC_008850	4	+	67.65	7.77484915971517e-250
9	136467567	136476475	XLOC_031470	8	+	0.09	1.80622497739471e-249
2	33225437	33295787	XLOC_016934	6	-	100.27	2.15001174077571e-249
14	106666444	106701809	XLOC_009511	4	+	74.68	8.58155002146254e-248
5	62505746	62523992	XLOC_023563	11	-	0.79	1.04208373564037e-247
5	19787438	19796040	XLOC_022323	4	+	57.6	1.33151171998998e-247
15	47013062	47038190	XLOC_010950	5	+	76.83	3.32867714668254e-247
1	152882231	152992880	XLOC_000798	11	+	1.85	7.65586301767007e-247
1	155567090	155579033	XLOC_002319	4	-	95.24	4.55065475222636e-246
9	47344881	47363794	XLOC_030885	10	+	93.54	6.04183989136043e-246
15	85039848	85150418	XLOC_012028	4	-	41.16	7.42123613447146e-246
X	47769118	47858948	XLOC_035341	5	-	138.29	7.76944398666846e-245
1	99417230	99810153	XLOC_002012	4	-	66.24	1.02007476813764e-244
6	49053992	49064190	XLOC_025834	4	-	3744.3	1.88466659658823e-244
7	120200078	120299066	XLOC_029116	11	-	1.03	8.15303151054186e-244
3	16636924	16650691	XLOC_018150	11	+	206.8	8.77349789014599e-244
9	39071946	39081493	XLOC_030793	5	+	71.59	1.49888459948915e-243
5	54473829	54849512	XLOC_023478	4	-	51.35	2.65307621471541e-243
1	228110281	228142225	XLOC_002693	11	-	115.97	2.81841461973429e-243
8	108230634	108315167	XLOC_030301	4	-	27.78	1.14939374697403e-242
9	127464118	127483817	XLOC_031386	4	+	67.18	7.49959623906751e-242
17	51923775	51930239	XLOC_013951	4	-	27.46	8.81491329037742e-241
3	14701652	14795914	XLOC_018142	5	+	94.64	1.30832979331157e-240
5	67550284	67573863	XLOC_023632	9	-	138.16	5.05208137255601e-240
2	77753608	77759997	XLOC_017512	11	-	0.41	7.5866323714297e-240
13	32214936	32220242	XLOC_007758	11	-	277.45	3.07987625567591e-239
14	90206686	90235463	XLOC_010439	4	-	32.42	4.78865091074186e-239
13	91996914	92042943	XLOC_006945	5	+	1123.38	4.91972326328492e-239
10	50706711	51205621	XLOC_003839	5	-	80.14	4.65864576338046e-238
3	18402775	18404404	XLOC_018208	7	+	244.1	1.52811991822203e-236
4	38932292	39023902	XLOC_021315	11	-	320.65	2.07649266268344e-235
12	26378999	26397284	XLOC_005957	5	-	65.27	2.43629231253914e-235
13	10900717	11360024	XLOC_007606	4	-	49.95	8.37085342310612e-235
12	21857284	21874199	XLOC_005099	11	+	0.52	1.85201413556635e-234
1	32006041	32051376	XLOC_001731	5	-	132.41	1.88184773950596e-234
4	101385047	101443405	XLOC_020885	4	+	195.64	2.69973927770364e-234
1	190437693	190459115	XLOC_001021	9	+	0.09	1.60762587823864e-233
1	215899419	215942014	XLOC_002624	4	-	60.82	1.80741158723649e-233
1	195937430	196052751	XLOC_002538	8	-	77.11	2.95218080286989e-233
8	45578001	45808789	XLOC_030033	4	-	48.08	6.47952884868948e-233
6	33731308	33750098	XLOC_024153	4	+	52.74	1.85614017330801e-232
13	203323686	203376209	XLOC_007513	7	+	58.33	2.17272530890586e-232
13	139974452	140074363	XLOC_007245	4	+	50.62	3.24411830003409e-232
6	54945128	54951544	XLOC_024500	11	+	589.65	1.42808981173613e-231
6	150828964	151229442	XLOC_026772	11	-	152.21	2.11239463766169e-231
7	115850473	115987392	XLOC_029099	5	-	20448.84	4.30118687334139e-231
2	85945406	85957547	XLOC_017582	5	-	31.13	5.64529923543399e-231
6	138435007	138461045	XLOC_025206	11	+	976.68	2.26445398118996e-230
13	110587478	110931686	XLOC_007048	11	+	92.19	1.07762139137609e-229
12	31206679	31272764	XLOC_005210	7	+	195.42	1.56616664831004e-228
3	40174763	40177787	XLOC_018388	11	+	155.99	3.43840871714211e-228
18	52880873	52905213	XLOC_014515	11	+	135.8	6.87316460001129e-228
X	108471405	108612875	XLOC_035673	11	-	588.49	1.23018716513909e-227
6	6292793	6360707	XLOC_025487	4	-	364.63	9.29353055205613e-227
4	96098188	96103939	XLOC_020789	11	+	2.71	2.07020772647054e-226
8	113363041	113384792	XLOC_029671	4	+	57.08	2.66718237019532e-226
18	11533182	11666127	XLOC_014162	11	+	85.98	4.75033315669355e-226
2	151155753	151192816	XLOC_017933	4	-	62.65	3.16329627475977e-225
2	15381795	15389881	XLOC_015349	7	+	55.11	1.59082411523464e-224
2	62142577	62155175	XLOC_015675	11	+	3.07	1.34982542623864e-223
6	52180435	52190517	XLOC_024419	4	+	56.39	2.54407937635956e-223
2	1469103	1496478	XLOC_016524	5	-	911.46	6.37236124416278e-223
7	41640262	41769139	XLOC_028491	4	-	61.72	6.37236124416278e-223
7	36476488	36494118	XLOC_028427	11	-	1.01	7.21617616808615e-223
13	205422078	205461999	XLOC_008705	11	-	1.31	9.78817898027038e-223
7	114175182	114217319	XLOC_029079	11	-	1102.43	1.27055983555996e-222
2	9620628	9693419	XLOC_016710	11	-	0.92	2.0237955148587e-222
13	83290039	83500239	XLOC_006896	11	+	128.35	4.48104296397904e-222
5	62076852	62085900	XLOC_022634	11	+	1.46	6.06417486461941e-222
17	59276947	59448354	XLOC_013515	11	+	0.69	7.99442312427962e-222
3	17458931	17463677	XLOC_019233	11	-	265.22	2.12519121667712e-221
X	6296132	6489746	XLOC_034378	4	+	60.27	3.37070270107285e-221
7	100392212	100405679	XLOC_027865	11	+	498.77	6.80866519945428e-221
5	70888998	71029809	XLOC_023650	4	-	56.42	1.72705433624595e-220
4	122517177	122621469	XLOC_021940	5	-	73.6	2.19583192590697e-220
15	103878731	104060524	XLOC_011246	11	+	177.59	7.90431487899286e-220
5	34656459	34794359	XLOC_023385	8	-	64.02	1.12687298163657e-219
13	165910640	165995755	XLOC_007363	5	+	912.53	1.44952641932853e-219
2	88116661	88255282	XLOC_017604	11	-	84.09	1.70267203112047e-216
1	217319695	217441927	XLOC_002646	4	-	27.46	2.59661353579875e-216
13	89588361	89600707	XLOC_008073	5	-	79.3	2.68500597494357e-216
6	150219173	150228121	XLOC_026767	7	-	1286.7	3.64047390230963e-216
4	123073601	123158548	XLOC_021029	5	+	116.03	6.48996372594986e-216
X	106039934	106116240	XLOC_035651	7	-	119	7.73193249191063e-216
15	107349654	107372129	XLOC_011284	11	+	0.64	8.61419592676264e-216
10	10156794	10216175	XLOC_003086	11	+	1408.92	1.83429265871021e-215
7	20591609	20698557	XLOC_028168	9	-	180.02	2.48761791706024e-215
15	94115561	94164320	XLOC_012050	11	-	1259.12	5.38799125494938e-215
5	18358672	18374288	XLOC_022280	4	+	17.75	5.56082696983714e-215
8	120819281	120873134	XLOC_030366	6	-	576.95	5.92924472430477e-215
7	74705060	74733632	XLOC_027613	11	+	2.02	6.44340754979182e-215
1	35333165	35537412	XLOC_000188	11	+	0.92	1.19369496466204e-214
10	24638410	24727220	XLOC_003667	4	-	36.55	1.93026876355011e-214
14	106445669	106459195	XLOC_009503	4	+	14.85	5.26462251446526e-214
X	52170478	52198732	XLOC_035380	6	-	60.2	6.1795369515691e-214
9	107670077	107747250	XLOC_032332	5	-	70.12	7.75400661605376e-214
13	141148534	141289496	XLOC_007256	4	+	49.93	9.00800274084412e-214
2	61741067	61760025	XLOC_017176	4	-	47.12	9.09528454806169e-214
15	15663491	15670979	XLOC_010810	11	+	1.89	1.76755081919856e-213
7	58786202	58809775	XLOC_027536	7	+	116.87	3.6283706044252e-213
15	131787211	131797568	XLOC_011457	5	+	112.15	1.01034745819879e-212
7	41340432	41426343	XLOC_028488	11	-	100.8	1.02507240015834e-212
7	61825732	61830128	XLOC_027560	4	+	48.36	1.12473789784077e-212
2	39262274	39613533	XLOC_016953	6	-	51.9	1.69812041265157e-212
13	83660362	83669536	XLOC_008036	11	-	99.43	2.51061004026584e-212
11	78617286	78637713	XLOC_004721	4	-	51.71	5.95516034828861e-212
8	113824510	113946000	XLOC_029673	11	+	1.93	6.42243395904237e-212
8	131386946	131431424	XLOC_029763	4	+	48.4	1.19499729102282e-211
2	72431162	72471602	XLOC_015859	11	+	34312.82	1.55259607518057e-211
5	1008537	1015525	XLOC_022052	4	+	39.23	1.55259607518057e-211
15	95651869	95763781	XLOC_012070	11	-	1.59	6.88313175034251e-211
4	40001394	40130044	XLOC_021322	9	-	790.33	8.05070229074413e-211
2	61819849	61835732	XLOC_017178	6	-	726.79	1.07743296564587e-210
AEMK02000452.1	491905	503233	XLOC_033427	4	-	44.02	5.93516386298524e-210
13	148447795	148579070	XLOC_008414	5	-	339.64	1.4076392958242e-209
10	59819965	59875291	XLOC_003886	11	-	170.17	1.95893860057134e-209
5	22228041	22244086	XLOC_023307	9	-	39.94	2.33916515718364e-209
6	108997692	109218508	XLOC_026617	11	-	346.71	3.2226907755268e-209
1	167523667	167554874	XLOC_000887	11	+	0.69	3.74217242826434e-209
18	55924881	55932270	XLOC_014540	11	+	80.61	8.21642345191082e-209
13	139847240	139902039	XLOC_007240	5	+	81.62	8.36138175032716e-209
7	55351082	55373894	XLOC_028611	5	-	447.08	2.3302672376855e-208
5	63591516	63641643	XLOC_022661	5	+	49.84	2.6293713820379e-207
6	154936451	155374487	XLOC_025262	4	+	39.79	1.1025306932575e-206
7	97270705	97305701	XLOC_028996	11	-	283.48	1.2257597545184e-206
11	78520156	78540979	XLOC_004318	5	+	1107.55	1.4559672298935e-206
8	37529215	37809567	XLOC_029979	4	-	56.76	4.99979933574594e-206
7	32058362	32113482	XLOC_027284	7	+	76.07	1.11093882755672e-205
1	31722507	31797460	XLOC_001728	11	-	69.89	1.95519624319267e-205
4	96088027	96091249	XLOC_020787	11	+	1.52	6.80129640219751e-205
5	8355401	8445091	XLOC_023082	11	-	1.38	7.54451152958404e-205
7	23687547	23706761	XLOC_028265	11	-	1.72	1.78538111340401e-204
8	4473028	4616258	XLOC_029187	11	+	0.49	1.91329931366924e-204
7	5058035	5211316	XLOC_027001	4	+	32.42	1.04385771505968e-203
9	92875683	93007258	XLOC_032241	4	-	40.24	1.64933086048442e-203
9	133229658	133278531	XLOC_032491	11	-	907.68	2.77963497970023e-203
AEMK02000258.1	415139	429415	XLOC_032797	6	-	102.11	4.28731696222433e-203
12	742003	744825	XLOC_004749	10	+	0.19	2.80855223314316e-202
6	4658879	4668003	XLOC_023931	4	+	44	3.37336495066682e-202
6	87495042	87535845	XLOC_026428	11	-	149.89	5.59809737801047e-202
3	57798825	57823424	XLOC_019644	9	-	58.31	1.08897223217572e-201
2	74300650	74304559	XLOC_015893	10	+	462.03	2.38979977756524e-201
5	87522496	87548717	XLOC_022869	4	+	30.89	2.41033721976182e-201
13	35910686	35948230	XLOC_007807	11	-	223.31	2.54126640158107e-201
3	17386204	17400181	XLOC_018166	11	+	196.08	2.78435944353353e-201
4	64710710	64748937	XLOC_020469	11	+	325.18	4.55260955731917e-201
X	110759840	110761636	XLOC_034950	4	+	34.01	5.66409428302125e-201
7	49047853	49103720	XLOC_027429	11	+	244.51	7.50180257564174e-201
2	74279280	74295720	XLOC_017419	7	-	41.34	1.22135951012038e-200
7	115604100	115614663	XLOC_029095	5	-	2456.35	1.23007657797687e-200
3	59036003	59072525	XLOC_019660	11	-	8.87	3.35051898476906e-200
2	119927696	119940983	XLOC_017747	11	-	239.48	6.2020410765692e-200
9	73684236	73689134	XLOC_032158	4	-	44.32	7.01867110314582e-200
3	18011359	18014351	XLOC_019251	11	-	3.55	1.94123840425124e-199
6	81867846	81885589	XLOC_026362	4	-	41.44	2.12283579440555e-199
14	88507398	88513375	XLOC_010424	4	-	46.4	2.62299990787642e-199
4	97704808	97730116	XLOC_021712	10	-	164.5	1.57271752774169e-198
7	28811973	29300219	XLOC_027238	11	+	494.17	1.8156588364071e-198
12	23990030	24010454	XLOC_005146	11	+	3.11	2.69547888418607e-198
5	10024347	10038486	XLOC_023103	11	-	83.38	2.80758170315562e-198
5	22732515	22747421	XLOC_022412	5	+	101.51	2.80758170315562e-198
10	24324435	24336380	XLOC_003665	11	-	2.92	3.47952046857661e-198
13	86401761	86513631	XLOC_008056	4	-	55.9	3.66633756259945e-198
11	5985726	6000742	XLOC_004401	11	-	243.22	3.8017100124699e-198
12	10393178	10448536	XLOC_005728	4	-	75.93	3.834663768964e-198
5	22089490	22114378	XLOC_022404	10	+	1571.73	5.47506981934778e-198
5	18216541	18222833	XLOC_022276	8	+	112.6	7.1415103487985e-198
4	7767221	7784595	XLOC_021186	4	-	33.3	1.47465607318732e-197
14	96513741	96533901	XLOC_009433	4	+	31.17	3.82786649560205e-197
14	40868204	40890469	XLOC_009049	4	+	50.34	3.83090680115421e-197
1	25347666	25356680	XLOC_001686	7	-	0.02	6.70189103410152e-197
6	83752725	83766532	XLOC_026387	11	-	1.7	7.36979225894691e-197
4	94661638	94674071	XLOC_021665	11	-	143.94	1.76440320108679e-196
4	90782535	90825984	XLOC_020664	6	+	1396.98	2.37874090115655e-196
12	48836932	49018428	XLOC_005378	11	+	1.1	3.66519932888925e-196
3	38673568	38717567	XLOC_018343	11	+	3.55	8.18410520858483e-196
8	17841733	17961834	XLOC_029908	4	-	27.39	1.03854768979847e-195
6	54440694	54452214	XLOC_024478	11	+	3.39	1.43070762375574e-195
10	1144391	1152122	XLOC_003526	11	-	2.79	2.76116887507635e-195
7	62471227	62479954	XLOC_027566	5	+	48.32	2.85176915540877e-195
13	135415526	135446400	XLOC_007207	4	+	21.81	4.99508956649589e-195
9	46823554	46891569	XLOC_031972	4	-	43.91	7.28570137027023e-195
7	97360539	97381889	XLOC_028997	11	-	793.47	2.76889395322094e-194
5	79785558	80067795	XLOC_023708	11	-	2.53	3.93276897833485e-194
6	119945075	120019821	XLOC_025157	4	+	58.31	6.69727814403453e-194
10	64443250	64600342	XLOC_003462	11	+	2	1.05217324868204e-193
5	9505156	9515734	XLOC_023095	5	-	41.03	1.07444171983928e-193
8	82907530	82988048	XLOC_030220	7	-	43.31	1.14895610314989e-193
7	120513324	120597650	XLOC_029119	11	-	42.41	1.2528429111341e-193
4	83235469	83309604	XLOC_021528	10	-	65.57	2.25000817361391e-193
4	117496916	117512460	XLOC_021904	4	-	37.58	2.89372273408115e-193
1	126654484	126702073	XLOC_002144	11	-	962.14	3.20521248801008e-193
6	18645152	18646033	XLOC_024037	11	+	279.64	5.24729892972541e-193
6	105506139	105600687	XLOC_025092	8	+	63.06	5.37187817773619e-193
2	69896119	69925227	XLOC_017335	10	-	123.71	1.03129115104815e-192
7	103096416	103111385	XLOC_029038	5	-	63.74	5.02774520884424e-191
8	112426238	112470994	XLOC_029663	11	+	3180.95	9.68550961294552e-191
18	50463747	50483598	XLOC_014498	11	+	3.31	2.195546739019e-190
18	44985404	45102170	XLOC_014437	11	+	487.9	2.27450263070685e-190
2	5109060	5119368	XLOC_016586	11	-	2.51	1.04657585439854e-189
16	25670861	25686551	XLOC_012450	11	+	2.99	1.32630838089654e-189
14	56257300	56270064	XLOC_009219	5	+	17.75	1.60897882636479e-189
4	70961464	71023117	XLOC_020498	11	+	508.76	1.92106877325879e-189
6	82528974	82594562	XLOC_026368	11	-	3.01	1.98263386442475e-189
11	67144959	67457548	XLOC_004265	10	+	68.41	2.62186800498676e-189
13	43522352	43869843	XLOC_006693	8	+	56.2	3.52404306578185e-189
2	435168	452629	XLOC_015038	10	+	98.81	4.79241630975974e-189
9	85996280	86033388	XLOC_031141	11	+	150.04	5.83268804324372e-189
4	51212589	51238746	XLOC_021369	4	-	56.65	6.32993914369225e-189
13	145997737	146105696	XLOC_008392	11	-	65.4	9.53137155019836e-189
3	17924650	17941257	XLOC_018190	11	+	5.72	1.98940730353499e-188
2	17750997	17803615	XLOC_016851	11	-	102.74	2.31476697565133e-188
4	8485903	8519036	XLOC_020223	11	+	1.07	2.58330099543891e-188
1	162936674	163065872	XLOC_000844	4	+	47.56	5.35617860706555e-188
4	124619194	124639624	XLOC_021042	11	+	1.29	6.66119136859374e-188
6	14616477	14630798	XLOC_024014	4	+	45.93	7.3718889065956e-188
7	24067952	24086128	XLOC_027211	11	+	5710.15	1.27668125373903e-187
1	221013399	221218875	XLOC_002660	9	-	111.01	2.35725289775819e-187
3	97580703	97595153	XLOC_018800	11	+	462.79	2.97401212347771e-187
7	67493996	67631449	XLOC_028696	11	-	119.13	3.40846874209681e-187
14	41320637	41357412	XLOC_010055	11	-	409.19	8.20025045752289e-187
8	89321531	89338060	XLOC_029582	5	+	46.49	2.07538609780331e-186
13	89742880	89889922	XLOC_008074	6	-	43.29	2.52355519969366e-186
4	71903333	72107266	XLOC_020504	11	+	165.38	4.01312412783903e-186
6	51317419	51358657	XLOC_024390	11	+	80.97	5.90785410807011e-186
12	5770124	5773937	XLOC_005691	4	-	49.52	2.5264445272311e-185
2	4788446	4847487	XLOC_015105	11	+	151.91	2.74272543517976e-185
9	93263608	93309034	XLOC_032247	11	-	222.4	4.42932679393568e-185
15	133330480	133460240	XLOC_012309	4	-	43.51	4.59715353217077e-185
13	28893929	28945196	XLOC_007694	10	-	187.28	6.05386390756626e-185
4	104539756	104626108	XLOC_021803	11	-	103.81	1.30466719935851e-184
9	45619380	45635379	XLOC_030854	11	+	4.83	1.45183214654346e-184
6	43080312	43086759	XLOC_025710	11	-	103.34	1.59072948111152e-184
13	76945331	77149096	XLOC_006853	11	+	72.49	2.22990036079392e-184
3	33908962	34015515	XLOC_019374	10	-	315.58	2.698139220183e-184
X	87352689	87355721	XLOC_034832	4	+	37.28	4.00067175908267e-184
6	155800839	155894922	XLOC_025269	6	+	127.59	5.54899124746577e-184
4	106687786	106758094	XLOC_020926	11	+	3.24	1.28279988896526e-183
3	40017091	40147930	XLOC_018384	11	+	279.29	1.57263871155024e-183
18	51288748	51313260	XLOC_014974	11	-	0.21	1.78273885463852e-183
6	157856075	157868585	XLOC_026809	4	-	70.53	4.52719586703079e-183
5	6604282	6654438	XLOC_023057	11	-	0.13	1.62104267182068e-182
9	93171717	93260768	XLOC_031174	6	+	92.14	3.42745612667303e-182
9	75763182	75980613	XLOC_032172	11	-	194.86	5.77894643413112e-182
14	19924012	19957566	XLOC_009878	4	-	21.66	7.94095557552755e-182
2	65110663	65130442	XLOC_015720	11	+	123.38	8.99724017361751e-182
9	9782938	9794484	XLOC_030642	4	+	41.91	1.19640179174599e-181
14	37582913	37598665	XLOC_009009	7	+	35.54	3.47307825936398e-181
1	209181466	209349299	XLOC_001130	11	+	247.02	3.89774154925616e-181
8	74598169	74607409	XLOC_030176	10	-	33060.04	8.30834321268683e-181
6	107282848	107314644	XLOC_025105	7	+	33.08	1.78244229881624e-180
14	106744137	106793668	XLOC_010534	11	-	75.13	2.80498387838082e-180
3	67680691	67734426	XLOC_018613	11	+	152.32	5.12082009899152e-180
12	49778599	49809598	XLOC_006196	11	-	3.89	5.37399689969032e-180
2	46395575	46670511	XLOC_016997	5	-	29.99	6.15324998509863e-180
15	130079131	130332716	XLOC_012273	4	-	69.41	1.30612765247587e-179
AEMK02000452.1	3204593	3225199	XLOC_033462	11	-	1.07	2.7018328613796e-179
5	61622112	61659271	XLOC_022624	11	+	13.17	3.52364278283285e-179
13	56804448	57034184	XLOC_006718	5	+	85.05	3.90443339319391e-179
9	67123214	67147991	XLOC_031026	11	+	2.1	4.65008676520839e-179
9	97781050	98266969	XLOC_031200	9	+	163.19	6.48114455289904e-179
6	51844971	51848205	XLOC_024410	7	+	0	7.05297906084713e-179
7	2423133	2446268	XLOC_028065	11	-	344.35	7.66640383714618e-179
15	63485313	63505728	XLOC_011895	11	-	2.71	7.31880027056085e-178
12	20969349	20973801	XLOC_005868	7	-	0	1.01119381348338e-177
5	70394575	70659876	XLOC_023649	4	-	49.07	1.38616445628991e-177
2	72217038	72306013	XLOC_017389	7	-	40.99	1.39958997025427e-177
13	22293360	22298886	XLOC_007649	4	-	37.32	2.40539586407346e-177
2	116234586	116257041	XLOC_017721	11	-	308.38	3.07951455846971e-177
5	16071924	16177130	XLOC_023172	10	-	54.1	6.5694343912706e-177
18	28415077	28573158	XLOC_014284	4	+	30.47	6.66819874166063e-177
13	127933595	128075570	XLOC_007160	11	+	184.4	8.46873335460525e-177
14	39901077	39933149	XLOC_010022	11	-	1643.98	1.22525768672631e-176
9	68544720	68570585	XLOC_032126	5	-	66.67	2.60518355890442e-176
6	44758964	44773382	XLOC_024231	4	+	39.38	2.88721402018057e-176
4	93282123	93293294	XLOC_020716	11	+	0.94	3.84821114958541e-176
13	91376629	91388503	XLOC_008085	11	-	5.5	4.90253884987061e-176
15	137011429	137103709	XLOC_012328	4	-	45.07	5.26172193830753e-176
11	18040010	18072633	XLOC_004100	4	+	46.1	6.86547168876682e-176
14	87891581	87916371	XLOC_010414	6	-	41.87	9.15409436771484e-176
2	78076024	78113947	XLOC_015977	4	+	23.57	1.44458124752658e-175
1	254011609	254027550	XLOC_002845	11	-	228.59	1.74207097340522e-174
14	6443922	6489066	XLOC_008784	11	+	99.99	3.09742754756778e-174
18	29697187	29707277	XLOC_014830	4	-	21.96	6.62431209616795e-174
5	21803191	21819656	XLOC_023292	11	-	168.37	7.38133606269357e-174
2	40972799	40976218	XLOC_015449	8	+	89.52	1.10022407321354e-173
15	70253914	70394200	XLOC_011949	4	-	32.31	1.7092656820706e-173
14	115206152	115218304	XLOC_009595	11	+	1096.85	1.97995170982852e-173
6	75249934	75280107	XLOC_026291	4	-	39.04	4.13013344122492e-173
6	77754172	77761667	XLOC_026307	11	-	247.86	4.78441026092612e-173
16	21300041	21335118	XLOC_012431	11	+	3.12	4.87021105049022e-173
13	75490936	75509420	XLOC_007997	4	-	32.05	8.74407384839936e-173
4	98819468	98828855	XLOC_021733	4	-	5.16	9.31906048708725e-173
13	39954803	39976110	XLOC_007832	5	-	28.55	1.04598569916873e-172
13	73733622	73832408	XLOC_007987	11	-	253.58	1.48701226112974e-172
13	208295421	208313132	XLOC_007566	4	+	29.95	2.93683382714052e-172
1	250287717	250368749	XLOC_002815	6	-	48.32	7.55526272924341e-172
AEMK02000682.1	912471	916307	XLOC_034236	10	-	642.59	9.93103747121977e-172
2	72618061	72623307	XLOC_017396	10	-	88.51	1.51684172348809e-171
6	47458542	47475222	XLOC_025783	11	-	2.97	1.82026781447916e-171
10	33934629	34001944	XLOC_003740	11	-	307.11	3.34380444067589e-171
5	64181604	64188149	XLOC_022683	11	+	0.9	4.57365260094931e-171
9	42046486	42152293	XLOC_030829	5	+	13.04	6.32348532438431e-171
2	6442687	6450567	XLOC_016622	11	-	12.63	7.19199416000558e-171
14	63416160	63805804	XLOC_010284	5	-	57.98	1.56216945277728e-170
X	38929231	39006214	XLOC_034527	8	+	76.44	4.94486249022192e-170
13	171755092	172017662	XLOC_007377	5	+	23.46	9.98266537974715e-170
4	46729319	46768331	XLOC_021351	11	-	796.99	1.08081975426734e-169
10	27588498	27626750	XLOC_003229	11	+	500.71	1.17276654747454e-169
4	81403264	81485142	XLOC_020578	11	+	1045.71	2.03475839140381e-169
13	123751933	123754763	XLOC_008239	11	-	0.82	2.59198776582519e-169
2	74846042	74919068	XLOC_015908	11	+	1.55	4.72419578547499e-169
8	74409428	74421246	XLOC_030173	4	-	40.05	7.02964242458819e-169
6	28262340	28279703	XLOC_024125	11	+	2.36	1.96690149225789e-168
9	66696500	66723911	XLOC_031023	11	+	0.43	1.98295691377604e-168
1	22662003	22801909	XLOC_001673	9	-	158.75	2.36835997327656e-168
2	69952562	69954220	XLOC_015819	4	+	39.4	2.41898231173831e-168
2	87614962	87867245	XLOC_017597	11	-	1175.89	2.45656079697097e-168
3	8229796	8238236	XLOC_018080	11	+	1.95	6.36098189721832e-168
14	47496302	47517532	XLOC_009110	11	+	122.46	1.05126025394399e-167
2	48937152	48955802	XLOC_015493	4	+	49.87	1.26295276704574e-167
2	375551	382696	XLOC_016500	4	-	39.57	1.67463402605928e-167
5	12185815	12242604	XLOC_023135	6	-	99.77	3.41119187827365e-167
X	82323617	82328972	XLOC_035517	11	-	148.06	3.868967654437e-167
17	47646808	47670551	XLOC_013903	7	-	110.68	7.10219873374162e-166
9	66736465	66761251	XLOC_031024	11	+	1.85	1.01467538988836e-165
5	64269551	64278558	XLOC_023603	7	-	93.03	1.70922235772958e-165
11	68920789	69301332	XLOC_004276	11	+	292.33	1.78227523355659e-165
8	71940517	71988112	XLOC_029484	11	+	137.03	1.80865452322682e-165
3	56515142	56541896	XLOC_019627	11	-	2.53	2.32030331604284e-165
15	64452569	64529318	XLOC_011900	4	-	27.99	1.30373915747472e-164
14	73512659	73520466	XLOC_010339	11	-	3.37	1.49142220362411e-164
AEMK02000328.1	189882	197348	XLOC_032942	11	+	5.07	1.75238429167506e-164
18	50038062	50042966	XLOC_014489	4	+	17.12	1.94356747635369e-164
6	53727558	53753659	XLOC_025948	11	-	0.86	2.26052018797489e-164
1	182519683	182606869	XLOC_002471	5	-	211.02	4.23648357640884e-164
6	134362482	134465839	XLOC_025191	4	+	40.9	1.1236076538257e-163
AEMK02000423.1	2023	20993	XLOC_033181	11	+	68.22	1.53492903787313e-163
16	24514721	24646371	XLOC_012811	11	-	2826.33	3.0351635775688e-163
4	73810195	74112066	XLOC_020509	11	+	1.12	4.36708148834059e-163
11	21234446	21298241	XLOC_004129	11	+	2286.76	5.75993639960903e-163
14	100867756	100886984	XLOC_010489	6	-	82.43	5.98922123377048e-163
7	78111730	78127245	XLOC_027673	11	+	943.92	6.80768106044326e-163
1	76391111	76417944	XLOC_001916	5	-	56.1	8.7252181225095e-163
16	27537801	27646435	XLOC_012832	11	-	11086.81	9.21675663483116e-163
5	36215773	36241287	XLOC_023391	4	-	14.84	1.55738156638582e-162
15	131654236	131679899	XLOC_012284	11	-	2.23	2.27778418960258e-162
3	55950590	56171826	XLOC_019620	4	-	18.03	6.79902309857852e-162
12	18893201	18900649	XLOC_005819	11	-	229.75	7.0252449057304e-162
15	118293655	118335898	XLOC_012200	11	-	367.25	8.06186184737361e-162
1	31282442	31367414	XLOC_000178	4	+	37.81	9.1512005231024e-162
6	87995654	88017140	XLOC_024977	8	+	38.5	1.21229826534789e-161
14	110951144	111039827	XLOC_009542	7	+	436.47	1.78549969427851e-161
9	45902049	45950115	XLOC_030858	11	+	39.14	2.54368660720327e-161
6	49436817	49462569	XLOC_024342	11	+	109.57	2.86470501466937e-161
1	238139728	238151681	XLOC_001260	11	+	168.16	3.69519524875263e-161
16	65852456	66001986	XLOC_013016	11	-	8.53	8.90390715748038e-161
8	27771330	28100520	XLOC_029929	11	-	3.57	2.04028119051078e-160
2	1584862	1603053	XLOC_015069	11	+	0.32	3.1032947928977e-160
X	84160572	84177443	XLOC_035547	11	-	41.68	3.37229904334719e-160
1	1937966	1958328	XLOC_000027	4	+	27.87	1.12293671385742e-159
14	103273398	103278762	XLOC_010510	11	-	347.61	1.34319202257616e-159
3	8482730	8495921	XLOC_019126	11	-	0.99	1.35255243971074e-159
4	93858040	93892977	XLOC_021645	11	-	5.37	1.46587684123226e-159
6	156711919	156766647	XLOC_025270	4	+	32.21	2.44705856464119e-159
2	72599873	72623446	XLOC_015866	11	+	4.85	2.78230937080982e-159
16	24041344	24102177	XLOC_012444	4	+	45.46	3.0685799008934e-159
13	207907833	207985181	XLOC_007564	11	+	937.89	3.54597123132899e-159
8	66412149	66640734	XLOC_030110	11	-	517.1	3.59220049970212e-159
14	19824537	19861746	XLOC_008877	4	+	39.19	7.97372883795787e-159
2	129662292	129713728	XLOC_017768	11	-	610.13	1.06347006554735e-158
5	21278080	21289547	XLOC_023275	8	-	225.93	1.1520961341489e-158
14	82249268	82273169	XLOC_009371	11	+	216.28	1.30460393253279e-158
9	62101611	62510802	XLOC_030989	4	+	45.5	1.4951864076596e-158
3	37460880	37511876	XLOC_018326	8	+	60.37	1.9598399108835e-158
15	79174314	79379069	XLOC_011123	8	+	33.92	2.13749494121126e-158
14	132563156	132607699	XLOC_009674	11	+	2032.8	2.25347300350481e-158
6	83454020	83479671	XLOC_024918	10	+	429.77	2.27676842799529e-158
1	2261970	2522601	XLOC_000032	11	+	43.68	2.82913890232412e-158
13	132602363	132647946	XLOC_007172	11	+	309.58	6.98684784227579e-158
6	129294653	129375722	XLOC_025180	10	+	587.29	7.22474302638262e-158
7	57102596	57146751	XLOC_027515	11	+	1.46	7.45758852579376e-158
3	27158441	27492892	XLOC_019337	11	-	0.84	1.67816525061429e-157
14	131181712	131289414	XLOC_010683	4	-	31.6	1.71219511403227e-157
11	68187326	68191269	XLOC_004672	11	-	0.64	3.19131161109229e-157
4	93176751	93205185	XLOC_021632	5	-	40.73	2.29260157807842e-156
1	181516004	181652023	XLOC_000953	11	+	6.3	2.50405635565082e-156
14	49812002	49819025	XLOC_010139	4	-	30.53	2.56005919043164e-156
2	217632	250950	XLOC_016491	11	-	0.71	4.26053571866514e-156
2	139632853	139751354	XLOC_017828	9	-	86.22	6.63989432627678e-156
2	59956568	59990524	XLOC_017141	11	-	2.39	9.41921909713116e-156
6	81267345	81304933	XLOC_026352	4	-	40.78	1.16452696661404e-155
13	31995594	32002470	XLOC_007756	11	-	52.83	1.2265803308098e-155
15	96474283	96490236	XLOC_012077	5	-	55.37	1.23682300053009e-155
4	93691046	93707857	XLOC_021641	5	-	60.91	2.28288132291974e-155
13	120983168	121070418	XLOC_008210	11	-	154.6	2.69372680605576e-155
8	121260014	121261655	XLOC_029729	4	+	35.4	2.73351184897311e-155
1	223833262	224125877	XLOC_002675	4	-	29.84	2.86963918806148e-155
11	15489755	15568014	XLOC_004059	11	+	291.13	3.25024865139919e-155
15	111324822	111362343	XLOC_012164	11	-	545.69	5.44142886640127e-155
4	38656253	38702754	XLOC_020368	11	+	865.25	5.45712814935718e-155
4	101408219	101478147	XLOC_021776	11	-	104.31	5.62339749692665e-155
12	44603641	44611067	XLOC_005324	11	+	401.21	1.5241495234951e-154
6	53757490	53763413	XLOC_024455	11	+	4.53	1.79666652471013e-154
AEMK02000258.1	23983	89754	XLOC_032782	11	+	1.31	4.38921366585646e-154
13	123103792	123176137	XLOC_008229	11	-	1796.67	5.27230592464532e-154
6	66927921	67018183	XLOC_024735	11	+	1.38	1.15134784851697e-153
5	22248094	22293249	XLOC_023309	11	-	1202.55	1.49866919503591e-153
9	45622467	45644482	XLOC_031952	11	-	7.07	2.00233248366402e-153
13	124955029	125028432	XLOC_008259	11	-	198.1	2.3021596966853e-153
9	75336440	75760520	XLOC_031104	5	+	29.86	3.76279755672424e-153
9	64190981	64207001	XLOC_030997	4	+	21.27	7.11641100434579e-153
3	117986687	118011886	XLOC_018945	11	+	118.53	9.98147208215034e-153
X	39025967	39144390	XLOC_035252	11	-	590.77	1.34000220211194e-152
5	27824913	27833750	XLOC_023339	4	-	32.42	1.46287881824774e-152
5	18417197	18434864	XLOC_023211	11	-	9	1.95761840399693e-152
2	102423909	102437970	XLOC_017657	11	-	128.78	2.3901667269823e-152
9	98438141	98513563	XLOC_031202	5	+	55.37	3.86516152581992e-152
12	53979082	54076530	XLOC_006293	11	-	2.88	4.43198171028312e-152
12	1138148	1158729	XLOC_005598	6	-	485.52	4.53304588918168e-152
17	30757887	30773152	XLOC_013233	11	+	1.22	8.39406622000704e-152
17	41752844	41867079	XLOC_013390	11	+	9.78	8.42354151049429e-152
8	40966493	41021442	XLOC_029355	4	+	31.75	1.09552276533581e-151
10	23444992	23491185	XLOC_003649	11	-	9.17	1.36798572876486e-151
X	26470368	26557361	XLOC_034467	11	+	92.49	2.57623995743905e-151
7	53590894	53637709	XLOC_027482	5	+	631.2	3.04252204129272e-151
X	42876608	42892029	XLOC_034566	4	+	28.49	3.78086888657926e-151
6	44682253	44697221	XLOC_024229	11	+	8.68	4.07968242368603e-151
5	22744636	22756137	XLOC_023317	11	-	3.8	7.01593453038208e-151
2	109044924	109059726	XLOC_017688	7	-	54.16	9.22723987651755e-151
3	163546	202150	XLOC_017961	11	+	85.33	9.66389080792927e-151
10	931701	942279	XLOC_003523	11	-	8.32	1.67219323010295e-150
15	107127599	107167685	XLOC_011280	11	+	1.01	2.68368856885244e-150
8	125043880	125260702	XLOC_030389	11	-	84.39	1.12400502426608e-149
1	85737792	86017666	XLOC_001954	11	-	147.02	1.91067730074649e-149
6	157483687	157519060	XLOC_025275	11	+	797.94	2.49132536386832e-149
4	89323561	89327054	XLOC_021578	11	-	151.25	3.5087255646159e-149
12	22466380	22562319	XLOC_005115	11	+	9.65	4.00507564012952e-149
7	112915243	113009390	XLOC_029067	11	-	5.5	6.11899498176042e-149
1	236369952	236376569	XLOC_002720	11	-	2.13	6.57408565284445e-149
2	5480824	5588271	XLOC_015124	11	+	641.34	9.1850049143243e-149
6	83723685	83737494	XLOC_024926	11	+	4.04	1.23766754656747e-148
AEMK02000258.1	93258	133289	XLOC_032783	11	+	9.43	1.34186523750628e-148
6	88095634	88106088	XLOC_024979	4	+	25.54	1.63577274838319e-148
6	63066366	63081643	XLOC_026168	11	-	1521.8	1.88079875654239e-148
10	57122021	57355222	XLOC_003870	11	-	64.77	3.91779253330284e-148
2	75408725	75433786	XLOC_017443	11	-	5.09	7.81456002669676e-148
4	32701640	32879675	XLOC_020321	11	+	1347.54	1.40139850063339e-147
15	44615712	44804990	XLOC_010928	6	+	36.05	1.5590181415281e-147
X	108178646	108242056	XLOC_034938	11	+	5.56	1.66477439519624e-147
6	58496006	58497827	XLOC_024562	11	+	11.92	1.94157589729275e-147
3	57998828	58031823	XLOC_018559	11	+	8.01	2.00434951222333e-147
14	136199743	136745486	XLOC_009690	11	+	48.19	2.60102814598896e-147
3	16407607	16525876	XLOC_019195	11	-	114.9	3.47284380673751e-147
4	2530492	2578117	XLOC_021163	11	-	4.55	4.51299570454171e-147
15	32064448	32201218	XLOC_010887	11	+	60.18	5.56099153958421e-147
15	109695243	109886142	XLOC_011296	4	+	16.46	6.3848405936527e-147
6	145212871	145290694	XLOC_026726	11	-	1.59	6.58099596877848e-147
1	1495817	1522403	XLOC_000012	4	+	22.99	7.61376635806597e-147
1	254941548	255004430	XLOC_002854	11	-	7.95	1.0453396216175e-146
2	2357713	2394851	XLOC_015082	11	+	245.52	1.17313185753762e-146
1	161182889	161188180	XLOC_002343	11	-	3.67	1.35956126121512e-146
7	76466339	76851275	XLOC_028766	11	-	11.32	1.36389196417515e-146
5	61778076	61788963	XLOC_023548	4	-	51.69	2.66110113035145e-146
8	55700658	55722978	XLOC_029411	11	+	272.57	2.68752089031092e-146
3	47051484	47057791	XLOC_018478	11	+	2.04	3.8331453093704e-146
10	50286072	50310775	XLOC_003834	11	-	101.73	4.3844532992003e-146
14	127064396	127175127	XLOC_010655	8	-	32.78	6.20057849524921e-146
X	55631038	55661061	XLOC_034668	11	+	1.55	1.2825986134505e-145
1	9130329	9239006	XLOC_001609	11	-	86.54	1.91850415659786e-145
9	56798722	56872071	XLOC_030976	11	+	581.83	2.00989615265753e-145
4	118372943	118428410	XLOC_021921	4	-	27.54	2.40969085083976e-145
4	103961220	103977913	XLOC_021798	11	-	10.74	3.68428038995246e-145
9	36884519	36979843	XLOC_031882	4	-	24.9	6.38561806126157e-145
14	35381820	35459507	XLOC_008990	11	+	2.54	6.4163263311905e-145
4	60505065	60637727	XLOC_021400	4	-	35.6	8.194696589565e-145
1	221256606	221492199	XLOC_002663	11	-	8.46	1.43070332007515e-144
11	49807993	49886870	XLOC_004191	11	+	0.39	5.05220594464946e-144
12	1036576	1044387	XLOC_004762	11	+	59.6	7.46946364274963e-144
8	120788865	120810944	XLOC_029715	4	+	11.04	8.50226550931373e-144
14	108886005	108986707	XLOC_009527	11	+	177.87	9.6335971620946e-144
2	61270014	61273159	XLOC_017160	11	-	3.67	1.28394058368898e-143
4	22910552	23163022	XLOC_020293	11	+	2.69	1.31285720340133e-143
7	76176589	76236355	XLOC_027648	11	+	118.33	1.35376123107429e-143
12	52143304	52160117	XLOC_005420	11	+	89.63	2.02004308921095e-143
15	96593069	96855773	XLOC_012078	6	-	40.35	2.08229435069869e-143
AEMK02000569.1	821321	915757	XLOC_033811	11	-	4.04	2.31354000749694e-143
9	53365249	53372954	XLOC_030954	11	+	232.13	4.00319708465434e-143
13	77202034	77314908	XLOC_006855	11	+	254.56	6.33858548875909e-143
6	51780163	51882223	XLOC_024407	11	+	5.67	7.19757686606342e-143
1	17306309	17662825	XLOC_001645	6	-	49.22	1.27034813065606e-142
8	131473018	131571368	XLOC_029764	11	+	4557.22	2.44633244419279e-142
9	115067580	115086761	XLOC_031294	11	+	2.75	3.40628511080147e-142
9	20603732	20625139	XLOC_030692	4	+	41.33	4.73803062589851e-142
10	48883128	48922414	XLOC_003826	11	-	290.08	4.8555560728976e-142
2	59707964	59740617	XLOC_015640	11	+	1.14	6.43972862959064e-142
12	24280661	24293053	XLOC_005916	5	-	32.25	1.13634958776148e-141
14	20621954	20643398	XLOC_008885	11	+	134.53	1.4665994684396e-141
7	37333380	37555069	XLOC_028443	11	-	3.7	1.73671915142736e-141
17	17438004	17745374	XLOC_013171	6	+	40.33	2.16727310601223e-141
2	10735543	10785620	XLOC_016736	11	-	3.16	2.8151856300351e-141
10	27724642	27954708	XLOC_003692	8	-	25.59	3.56712975177966e-141
9	131772545	131822564	XLOC_032482	11	-	0.69	4.363695197312e-141
2	8919257	8922577	XLOC_015216	11	+	10.25	1.08765056743487e-140
12	5855567	5873465	XLOC_004858	11	+	31.17	1.11355147945418e-140
4	127387222	127408729	XLOC_022001	11	-	6.4	1.73209976922379e-140
13	124460267	124494196	XLOC_007139	10	+	376.55	2.01833131088845e-140
6	18039317	18156031	XLOC_025583	11	-	697.99	4.14234110654257e-140
7	57999448	58015146	XLOC_028632	9	-	47.03	4.80279040863499e-139
7	41425991	41457884	XLOC_027384	11	+	307.91	8.34615114656134e-139
15	45866855	45963733	XLOC_011800	11	-	2727.33	9.43508390586754e-139
12	36173991	36332070	XLOC_005256	11	+	0.47	1.10998262311293e-138
3	16688892	16764096	XLOC_019202	11	-	96.14	1.71169100839854e-138
12	39647208	39659121	XLOC_005289	11	+	10.74	3.99631999632553e-138
5	10663491	10705203	XLOC_022177	11	+	184.76	6.24629482399568e-138
8	31321191	31372511	XLOC_029306	11	+	6.21	7.28278865067518e-138
2	71529291	71547407	XLOC_017381	11	-	63.81	8.23236233179326e-138
X	123834899	123855252	XLOC_035019	4	+	8.62	1.10463266589044e-137
3	90489182	90914537	XLOC_018749	4	+	29.69	1.52322777824639e-137
11	66481827	66641653	XLOC_004258	11	+	54.16	2.2481984237354e-137
13	38582550	38925531	XLOC_007818	11	-	12.7	2.37317519139466e-137
16	4105164	4271060	XLOC_012740	11	-	95.2	3.69812414335736e-137
15	126435332	126711775	XLOC_012254	11	-	10.23	7.788876613121e-137
7	23768708	23774428	XLOC_027198	11	+	79.38	8.25235060931566e-137
1	27606053	27782750	XLOC_000151	9	+	48.34	2.11094943174425e-136
4	124367735	124600581	XLOC_021041	10	+	71.84	3.21240782674408e-136
9	90958077	91200043	XLOC_032224	9	-	55.37	3.6163332416746e-136
X	15883747	16224437	XLOC_035168	11	-	5.71	5.69287211583782e-136
2	26493625	26581452	XLOC_016900	11	-	9417.18	6.2412256212568e-136
3	40139617	40142106	XLOC_019452	11	-	71.54	6.83783258549634e-136
4	127356792	127378940	XLOC_021060	11	+	13.56	9.70355336046111e-136
2	105277064	105413211	XLOC_016181	4	+	18.25	1.42018980951783e-135
9	136372204	136464940	XLOC_031468	11	+	8.87	1.44644875276822e-135
2	76983441	76989044	XLOC_017475	9	-	127.85	1.51728190890231e-135
8	55650605	55700375	XLOC_030073	11	-	79.19	1.64038461403094e-135
16	66009277	66082500	XLOC_013017	11	-	3.82	1.66134633330809e-135
12	54053573	54057638	XLOC_005465	8	+	0.07	1.77264959109421e-135
6	85059870	85093743	XLOC_024959	11	+	313.11	2.50808787611075e-135
5	56259456	56283842	XLOC_023501	11	-	1278.94	3.78683072582028e-135
17	14859584	14896019	XLOC_013163	11	+	139.88	4.69459001058095e-135
18	6363687	6371236	XLOC_014097	11	+	3.98	7.0237223295001e-135
15	115511527	115677776	XLOC_012187	11	-	2.45	1.01694001587794e-134
7	53748585	53846147	XLOC_028586	11	-	1464.82	1.44574933693342e-134
X	42774587	42793055	XLOC_034563	11	+	8.29	1.65382943183869e-134
13	205744360	205790071	XLOC_007526	11	+	1.93	1.84662838248394e-134
15	68985496	69054056	XLOC_011054	11	+	136.92	2.51879961390645e-134
8	32433346	32792553	XLOC_029314	4	+	31.13	5.43195578667977e-134
17	29960166	29994891	XLOC_013709	6	-	19.83	9.96735838677186e-134
11	4261127	4366255	XLOC_003971	4	+	30.29	1.06390895636771e-133
4	1335277	1345364	XLOC_020160	11	+	13.25	1.23136165201059e-133
1	162175281	162308754	XLOC_000842	11	+	0.43	1.24729269150572e-133
4	122504418	122528352	XLOC_021023	6	+	41.01	1.28395968778782e-133
14	76836054	77318248	XLOC_009347	11	+	116.79	1.48153815065787e-133
3	8539319	8568752	XLOC_019129	11	-	1065.97	2.58761641696904e-133
11	15876676	15942064	XLOC_004064	11	+	88.99	2.65581091405275e-133
X	87217315	87292524	XLOC_034829	5	+	40.91	2.66405876446841e-133
18	7635863	7696828	XLOC_014121	11	+	0.43	4.75299186079172e-133
15	64353020	64382238	XLOC_011899	11	-	8.61	1.16578462080527e-132
X	98033214	98106082	XLOC_035620	11	-	9.6	1.41327049022558e-132
1	252372014	252452971	XLOC_002826	11	-	398.04	1.61091511726199e-132
1	221634470	221837814	XLOC_001174	5	+	30.34	2.55057876462901e-132
1	126361879	126382617	XLOC_000644	11	+	2390.79	2.72812189373981e-132
13	2840433	2903242	XLOC_006390	11	+	227.82	4.2897318105221e-132
12	43543191	43549963	XLOC_005314	11	+	1.8	4.58188319814805e-132
X	107993	125958	XLOC_035078	11	-	103.42	4.80790784215952e-132
2	74304633	74316126	XLOC_015894	7	+	25.18	5.05494559198481e-132
5	59492816	59525563	XLOC_022596	11	+	90.08	5.48944087143331e-132
18	7412133	7734307	XLOC_014629	11	-	14.59	6.26452230303541e-132
AEMK02000334.1	19382	26911	XLOC_032966	4	+	12.98	6.40852859737692e-132
8	76329867	76400246	XLOC_029520	11	+	2.96	6.43891030752668e-132
3	109078281	109105526	XLOC_019962	11	-	6.79	6.50955857032901e-132
2	80251229	80263918	XLOC_017538	11	-	2.11	8.01491961811352e-132
8	30765427	30840455	XLOC_029951	11	-	424.63	9.39579571628228e-132
13	23833131	23845204	XLOC_007658	11	-	5.61	1.23328988939957e-131
12	18195305	18225608	XLOC_005808	11	-	9.5	2.10735365829653e-131
5	100270238	100429215	XLOC_023844	11	-	633.14	2.43726058430388e-131
18	24372475	24867284	XLOC_014276	7	+	68.69	3.23516353612256e-131
12	4238195	4249964	XLOC_005662	8	-	0	3.94623801359799e-131
2	103667937	103682248	XLOC_016176	7	+	0	4.09026172881658e-131
9	108703895	108784417	XLOC_032342	11	-	4.32	4.35701609533033e-131
X	82367542	82437426	XLOC_035518	4	-	32.48	5.50202951354094e-131
15	100028313	100066584	XLOC_012083	11	-	23.95	7.62304327755222e-131
9	47475133	47621287	XLOC_030888	11	+	126.17	8.00656191669037e-131
6	32072803	32083862	XLOC_025672	4	-	19.06	1.29985052318747e-130
5	62437646	62485537	XLOC_022641	7	+	8294.13	1.48832099770845e-130
3	100887142	101084677	XLOC_018814	11	+	52.72	1.62750486160372e-130
14	106895759	107137767	XLOC_010537	11	-	102.87	2.51382552859988e-130
10	12434997	12490409	XLOC_003105	11	+	205.86	3.61595895824256e-130
2	116001145	116241831	XLOC_016212	11	+	2.53	6.14400696723885e-130
3	111919311	111931768	XLOC_018895	11	+	235.51	6.58118637475365e-130
6	70271405	70307406	XLOC_024762	11	+	61.96	1.0834607852083e-129
X	106373259	106391411	XLOC_034924	11	+	10.64	1.68317056771449e-129
18	16811160	16975814	XLOC_014197	7	+	42.69	1.87665155843814e-129
9	8358549	8400742	XLOC_031694	11	-	5.09	3.00980908765255e-129
14	47369456	47396709	XLOC_009108	11	+	655.41	3.3915461311452e-129
9	121476497	121516598	XLOC_032420	11	-	230.8	6.92022489596401e-129
5	10038952	10041268	XLOC_023104	11	-	217.91	2.10754121597196e-128
4	107956713	108013647	XLOC_021831	6	-	38.29	2.17327262920292e-128
14	20678391	20908115	XLOC_009882	11	-	47.01	2.43871670700746e-128
13	26036600	26078355	XLOC_006536	4	+	18.71	2.58434278308574e-128
13	34926187	34948931	XLOC_007798	9	-	5644.26	2.91005667434409e-128
5	10628866	10661917	XLOC_022174	11	+	14.89	2.96043945901669e-128
14	51624285	51644461	XLOC_009196	11	+	0.97	3.01771832542336e-128
4	122837524	122953257	XLOC_021942	11	-	271.58	3.06287856665521e-128
17	57783153	57808478	XLOC_013495	11	+	2.45	4.95042823798456e-128
12	24192852	24203797	XLOC_005154	11	+	76.91	6.04900664985461e-128
10	13732028	13773073	XLOC_003130	5	+	1504.89	9.63700167352264e-128
13	160332311	160350851	XLOC_007350	11	+	297.62	1.80489540175204e-127
14	129561033	129670509	XLOC_009656	11	+	6.64	4.12320438952267e-127
6	142454913	142486386	XLOC_026709	10	-	417.93	4.52894081015211e-127
2	135194304	135274160	XLOC_016322	9	+	196.97	5.28357074413613e-127
9	20721945	21021460	XLOC_030693	11	+	78.91	5.74045701494737e-127
1	96291619	96376235	XLOC_001990	5	-	14.37	5.78810539518956e-127
15	106899621	106997666	XLOC_012129	11	-	415.12	7.12598180491379e-127
2	41028614	41356463	XLOC_015452	11	+	286.88	3.27171053814872e-126
9	129527708	129581169	XLOC_032459	9	-	286.62	4.4161430976028e-126
3	40092529	40162928	XLOC_018385	11	+	195.46	4.89907642052617e-126
5	63885713	63918669	XLOC_023590	11	-	18.48	5.510839633162e-126
6	19527449	19570893	XLOC_024069	11	+	22.17	6.13646928300419e-126
1	56184770	56274861	XLOC_000301	7	+	128	8.55581520196551e-126
5	35692023	35719061	XLOC_022481	11	+	248.78	1.38012705576455e-125
16	68359201	68393030	XLOC_012667	8	+	40.45	1.39641714256334e-125
X	30584045	30615239	XLOC_035209	6	-	23.4	1.43840421284419e-125
13	23173135	23225833	XLOC_006503	11	+	117.45	2.74106475590773e-125
7	75187196	75197650	XLOC_028742	11	-	965.09	3.56989314481251e-125
5	19753856	19763269	XLOC_023230	4	-	17.62	4.72281352961203e-125
9	49783438	49813649	XLOC_030897	11	+	0.84	5.62024210591294e-125
7	56440619	56541132	XLOC_028623	11	-	325.76	7.60496717837712e-125
13	109640265	110052290	XLOC_008166	11	-	7.31	9.37706935159618e-125
12	19870274	19879233	XLOC_005026	11	+	148	1.07073489377538e-124
2	2502185	3018484	XLOC_015083	11	+	66.64	1.16722623214396e-124
5	41424794	41509779	XLOC_022505	6	+	48.38	1.27717995022318e-124
7	43595828	43625346	XLOC_028505	11	-	429.92	1.32536371572306e-124
1	21913239	22239422	XLOC_001671	11	-	133.48	1.33900482972198e-124
14	110608421	110635901	XLOC_010569	11	-	324.45	1.50559548945818e-124
4	68250644	68288210	XLOC_021438	11	-	186.14	2.55526186680947e-124
9	96415472	96527350	XLOC_031187	4	+	14.5	3.09638886126509e-124
13	73350642	73366078	XLOC_007983	4	-	22.9	3.39735091895427e-124
1	239152035	239202703	XLOC_001269	8	+	53.04	3.65309267900872e-124
X	97068527	97268534	XLOC_034882	11	+	8.85	4.10749137309494e-124
6	152754729	153213159	XLOC_026776	11	-	91.82	4.72523921952635e-124
8	112038685	112191323	XLOC_029659	11	+	555.15	4.78323198517571e-124
3	32523054	32599255	XLOC_019369	11	-	0.28	9.8095495789899e-124
14	81684581	81764084	XLOC_010382	11	-	187.58	1.34343585160452e-123
18	17832558	18032019	XLOC_014199	11	+	9.92	1.5941884918656e-123
14	106623850	106665005	XLOC_009507	6	+	8.21	1.62813484534849e-123
2	9632453	9667219	XLOC_016711	11	-	920.44	1.72934303836178e-123
4	89980779	90004933	XLOC_020644	11	+	3.76	1.74587487973781e-123
9	64834823	64853610	XLOC_032084	4	-	27.22	1.92684405087095e-123
18	19841424	19875804	XLOC_014748	11	-	335.8	3.22705630433378e-123
16	27718024	27724592	XLOC_012462	11	+	6.25	5.28488525661722e-123
7	75222756	75255701	XLOC_028744	11	-	299.04	1.10209408864892e-122
13	147758792	147912193	XLOC_008408	11	-	97.22	1.10953203889931e-122
4	99605079	99657191	XLOC_020866	10	+	272.67	1.16374537326096e-122
4	94861497	94913628	XLOC_020753	11	+	99.88	1.2336993731594e-122
12	13740924	13750695	XLOC_004911	11	+	1.57	1.64783305684035e-122
14	30899285	30957270	XLOC_009950	11	-	109.93	2.65428679118113e-122
1	254078729	254220825	XLOC_001356	11	+	11.6	3.17797836606976e-122
16	72170706	72206592	XLOC_012686	11	+	121.56	3.67523271024866e-122
8	37959855	38047587	XLOC_029984	11	-	2.84	9.06605159554314e-122
5	11543942	11571523	XLOC_022197	11	+	4.08	1.20392496941744e-121
X	124641221	124655457	XLOC_035780	11	-	11.75	1.35332974890906e-121
1	190206001	190441946	XLOC_001020	11	+	14.44	2.12994108318951e-121
7	113147642	113155016	XLOC_027911	11	+	36.84	3.03914563731241e-121
2	80527385	80546096	XLOC_016015	11	+	974.19	5.76342975481643e-121
3	47807778	47824250	XLOC_019565	4	-	16.2	6.3002488157869e-121
14	74937947	74970066	XLOC_010347	11	-	7.26	7.14071072468833e-121
4	68901973	68969859	XLOC_021443	11	-	74.81	7.53307635034595e-121
X	84475124	84486016	XLOC_034815	11	+	69.99	1.04227499049066e-120
X	57140293	57151266	XLOC_035404	11	-	10.21	1.3833798988795e-120
4	106880484	107120035	XLOC_021814	11	-	75.32	1.466936444022e-120
14	120906038	120922060	XLOC_009607	11	+	2.02	1.4889345416654e-120
14	72501288	72555081	XLOC_009312	5	+	21.33	1.6377625242887e-120
4	93239671	93258080	XLOC_020715	11	+	0.3	1.91450503839791e-120
1	57188534	57219829	XLOC_000313	11	+	108.67	2.1514671105181e-120
5	17314239	17350723	XLOC_022266	11	+	71.99	2.92366745185383e-120
X	657420	753759	XLOC_035102	11	-	5.98	4.34728766962391e-120
14	99685577	99808381	XLOC_009449	7	+	90.83	4.50580774406085e-120
1	181955297	182009954	XLOC_000961	11	+	3.26	5.37675554368605e-120
4	123674696	123779615	XLOC_021954	7	-	46.21	6.66566349639193e-120
17	52743564	52890259	XLOC_013956	11	-	7.22	7.30973279233927e-120
5	10550757	10576139	XLOC_022171	11	+	17.53	9.5971354702671e-120
10	59681504	60077310	XLOC_003883	7	-	35.75	9.84013364111839e-120
7	97174175	97254423	XLOC_027824	11	+	285.41	1.27239277145852e-119
5	21331467	21356183	XLOC_022379	11	+	4.56	1.47205776959751e-119
12	2520941	2527243	XLOC_004796	11	+	6.27	1.64771782252371e-119
1	236919865	236953262	XLOC_001253	11	+	1.96	1.73035794372597e-119
12	44650621	44655180	XLOC_006092	8	-	5995.53	2.67175713245831e-119
11	50073160	50102814	XLOC_004612	4	-	19.74	3.68553221340636e-119
X	54773163	54862243	XLOC_034664	11	+	49.15	9.50265408996587e-119
1	163525860	163567647	XLOC_000849	11	+	221.26	1.01297927452934e-118
13	177365487	177723151	XLOC_008544	4	-	39.17	1.06397718261006e-118
5	4870349	4899572	XLOC_023039	11	-	6.77	1.15010560270351e-118
17	1167979	1637148	XLOC_013582	5	-	38.07	1.32390872694387e-118
X	88958848	89183372	XLOC_034844	4	+	22.37	1.93744287881209e-118
5	8054129	8062360	XLOC_022128	11	+	0.26	2.39117933998242e-118
2	10641417	10674044	XLOC_016734	11	-	3.12	2.51574969505687e-118
2	15334000	15347774	XLOC_015348	11	+	111.25	4.04239394741213e-118
5	21082521	21100801	XLOC_023268	4	-	16.18	4.65765137606054e-118
14	46978120	47072215	XLOC_010099	5	-	12.89	4.70551852197493e-118
3	2141678	2266374	XLOC_019043	11	-	8.51	5.32897801964383e-118
5	100537882	100686706	XLOC_022970	4	+	48.1	6.53446924381348e-118
8	85052451	85520305	XLOC_029559	11	+	3.85	7.15829250179724e-118
3	4716645	4735301	XLOC_018009	11	+	208.59	7.97944862716715e-118
12	59135034	59152638	XLOC_006338	11	-	3.2	8.01125255444562e-118
X	33090782	33232555	XLOC_034487	4	+	16.84	2.11759917419516e-117
14	71001888	71050285	XLOC_010309	7	-	38.15	2.15492699885775e-117
4	127451506	127511964	XLOC_021063	11	+	147.16	2.934884430614e-117
16	71980467	71989011	XLOC_013047	8	-	401.54	4.0428277724579e-117
6	59495486	59506268	XLOC_026111	11	-	76.5	4.36925834336867e-117
16	53843155	54249181	XLOC_012974	11	-	15.92	8.86375802479085e-117
6	63514727	63520039	XLOC_026178	10	-	0.11	8.9166323828894e-117
12	48733522	48763486	XLOC_006166	11	-	194.52	1.28514893096176e-116
X	97735306	97751097	XLOC_034891	11	+	2086.94	1.3350362874867e-116
15	65920191	66165993	XLOC_011044	11	+	32.5	1.39809633301302e-116
16	20005739	20023736	XLOC_012781	11	-	288.19	3.30127607260686e-116
5	5723189	5735131	XLOC_023044	11	-	4.36	3.34529464150859e-116
9	75026690	75051437	XLOC_032168	11	-	171.44	3.53361747171762e-116
9	135103997	135452557	XLOC_031458	11	+	0.32	3.59242667319535e-116
2	142326315	142339086	XLOC_017862	4	-	26.12	4.24265613073521e-116
AEMK02000452.1	1780220	1795608	XLOC_033372	5	+	33.97	4.71698330570808e-116
16	27126351	27422621	XLOC_012458	8	+	418.16	5.93997798060176e-116
2	59905449	59928248	XLOC_015641	11	+	13.47	1.80671620147869e-115
15	25043544	25055078	XLOC_011711	7	-	1305.74	2.28493789336568e-115
5	22304587	22311028	XLOC_022406	4	+	19.98	2.70067816705378e-115
12	49980492	50014007	XLOC_006201	11	-	14.74	2.73385996977329e-115
8	37936704	37963899	XLOC_029331	11	+	2.21	2.94552586097532e-115
10	27600070	27675171	XLOC_003691	11	-	107.81	3.40465274882527e-115
17	32446777	32459398	XLOC_013249	11	+	1.23	3.50810717069379e-115
13	2029542	2173774	XLOC_007574	4	-	25.16	4.48459138735567e-115
7	90955526	91055913	XLOC_027775	11	+	89.65	4.61872229357222e-115
2	141258425	141275258	XLOC_017848	7	-	30.68	5.24317508806308e-115
18	24974720	25039194	XLOC_014278	10	+	129.38	5.52018131309244e-115
12	59935972	59959121	XLOC_006347	11	-	361.66	6.05829065792532e-115
16	21506768	21557502	XLOC_012793	11	-	316.91	6.16201458940941e-115
5	12754532	13069699	XLOC_023139	11	-	0.32	7.85098008430688e-115
4	130685405	130701677	XLOC_022021	4	-	17.66	1.01706402247537e-114
18	37416837	37599931	XLOC_014399	11	+	2.66	1.06783906136838e-114
2	25641671	25771803	XLOC_015379	6	+	10.53	1.31543041220645e-114
1	132702505	132787913	XLOC_000710	11	+	4.27	1.41464241019217e-114
7	8093860	8132507	XLOC_027017	11	+	68.69	1.56177898585768e-114
7	22527598	22577590	XLOC_028229	11	-	15.58	1.93503401109567e-114
12	15165180	15187207	XLOC_004954	11	+	236.41	2.08290278742357e-114
14	111461156	111478034	XLOC_009546	11	+	1796.06	2.47427536511275e-114
3	39081833	39127076	XLOC_019412	11	-	14.48	3.2166850223699e-114
8	121657186	121845469	XLOC_029736	11	+	1.16	3.27583037265721e-114
8	56279894	56357881	XLOC_030078	11	-	148.35	3.46389519997285e-114
15	91724289	91798153	XLOC_011180	11	+	4.98	3.74441275155402e-114
3	73519882	73530472	XLOC_018679	4	+	24.92	3.86201455219689e-114
6	65026245	65048590	XLOC_024725	11	+	1.55	1.05562821697899e-113
9	46244089	46254241	XLOC_031963	11	-	224.55	1.58897706111546e-113
18	26046597	26115018	XLOC_014282	10	+	53.82	2.04035577306127e-113
13	189432065	189716113	XLOC_008583	11	-	137.84	2.51764691973029e-113
14	136994278	137090052	XLOC_009693	11	+	0.26	2.60572549683786e-113
2	117496646	117505662	XLOC_017728	11	-	2.54	2.86070833539859e-113
13	74862338	74908125	XLOC_006839	11	+	1013.53	3.23599044443363e-113
10	25202328	25208065	XLOC_003211	10	+	1107.07	5.17467098150116e-113
17	46783776	46847500	XLOC_013413	11	+	231.71	5.3445158188613e-113
12	45223578	45322767	XLOC_005340	4	+	32.96	7.5647322735144e-113
17	41185877	41221710	XLOC_013855	11	-	86.17	9.38275889879025e-113
X	123906151	123928071	XLOC_035022	11	+	180.44	1.0578851515534e-112
15	8192606	8812049	XLOC_011622	11	-	5.26	1.18037163749664e-112
X	92323907	92341823	XLOC_034861	4	+	18.24	1.30177308944891e-112
6	79850183	79921097	XLOC_026342	10	-	111.07	2.59398390205931e-112
4	130697165	130749864	XLOC_021110	5	+	26.47	2.90864818375125e-112
9	48120836	48271338	XLOC_030891	11	+	215.66	3.59178271957088e-112
12	15191801	15229361	XLOC_004955	11	+	13.43	3.76260744302658e-112
2	4532735	4653892	XLOC_016563	11	-	234.43	4.10315328307825e-112
3	17978745	18007686	XLOC_018192	11	+	4.51	4.14903900639643e-112
9	64785566	64806904	XLOC_032082	11	-	434.28	4.14903900639643e-112
10	48403797	48425730	XLOC_003381	11	+	850.94	4.67874103614869e-112
7	88471373	88537389	XLOC_027753	11	+	431.7	4.87458908612007e-112
12	450280	463957	XLOC_005577	11	-	54.76	6.31453023512434e-112
2	62434684	62447092	XLOC_015681	11	+	212.88	6.42308343693415e-112
5	11258375	11277631	XLOC_022188	11	+	202.47	7.07271296094552e-112
14	47425279	47443108	XLOC_010112	4	-	11.49	8.53571706124306e-112
AEMK02000602.1	88819	142587	XLOC_033971	11	-	10.16	9.3830418365481e-112
6	71987932	72019707	XLOC_024785	11	+	90.99	1.0051564105893e-111
8	43726595	43870999	XLOC_030028	11	-	1596.69	1.04380343040922e-111
3	59349812	59366907	XLOC_018581	11	+	3.87	1.30048823582807e-111
5	81357422	81367167	XLOC_023723	4	-	34.65	1.30414267757743e-111
2	100447903	100457904	XLOC_016149	4	+	19.53	1.88973705018914e-111
6	145533303	145596802	XLOC_025228	11	+	238.79	3.07282436642928e-111
14	123343724	123547332	XLOC_009623	8	+	22.9	3.07969335719238e-111
5	64049422	64062792	XLOC_022677	11	+	0.56	4.8405974594553e-111
7	19609354	19838096	XLOC_028159	11	-	21.55	5.47456706177101e-111
6	157845705	157850532	XLOC_026807	10	-	0.19	6.74724289629432e-111
17	9441481	9443050	XLOC_013126	4	+	10.7	9.75336375380839e-111
3	59388764	59418355	XLOC_018582	11	+	356.87	1.86591826528157e-110
8	19097845	19162141	XLOC_029917	11	-	148.93	4.62792709476692e-110
3	52192897	52288423	XLOC_019594	11	-	908.49	5.02740339189089e-110
4	19319872	19437062	XLOC_020279	11	+	74.79	5.39242097275963e-110
4	97860915	97894329	XLOC_020820	8	+	500.23	5.46928149753828e-110
2	66123629	66138988	XLOC_017256	11	-	202.98	5.80190917584653e-110
17	39871146	39903109	XLOC_013836	11	-	5.74	6.02270739916107e-110
8	44448779	44524108	XLOC_029370	4	+	30.08	7.22897313776352e-110
12	3827095	3846833	XLOC_004813	11	+	11.58	7.47452813701654e-110
X	111778505	111789709	XLOC_034969	11	+	0.37	8.05230873400026e-110
AEMK02000682.1	614083	616409	XLOC_034167	11	+	0.84	9.13789236491798e-110
10	67021452	67082534	XLOC_003930	11	-	7.58	9.48645170336147e-110
6	47617071	47639195	XLOC_025790	11	-	100.67	1.20122101028984e-109
9	108341496	108357382	XLOC_031266	11	+	1.1	1.3274385022391e-109
8	129998527	130327709	XLOC_029751	11	+	35.62	1.40756821314299e-109
7	53854469	53874848	XLOC_027485	4	+	13.56	1.66269189802063e-109
13	108660111	108692242	XLOC_007035	11	+	380.93	2.03465593929906e-109
1	77570269	77810575	XLOC_001923	11	-	18.22	2.22580393646564e-109
6	12548130	12555648	XLOC_023989	8	+	62	2.48141237576673e-109
1	168353120	168453172	XLOC_002410	11	-	44.66	3.24321612097549e-109
15	124626331	124703402	XLOC_011409	4	+	10.01	3.43428263212634e-109
4	85029940	85057807	XLOC_020605	11	+	1469.06	3.56312534073631e-109
9	117248383	117287743	XLOC_032398	11	-	6.88	4.28721818830921e-109
9	48356968	48373977	XLOC_030892	11	+	710.37	4.99905932166049e-109
16	46660263	46715400	XLOC_012926	4	-	24.66	5.08556049844386e-109
3	59166856	59173735	XLOC_018579	11	+	59.83	5.14708651058324e-109
3	17817567	17858086	XLOC_019247	11	-	22.08	6.67325749380766e-109
4	68779421	68896583	XLOC_020486	11	+	3.01	6.8081865806823e-109
9	67716282	67827642	XLOC_031039	11	+	2579.84	6.89837628391566e-109
5	64517480	64660503	XLOC_022687	9	+	49.56	8.51565485479313e-109
1	33146523	33196046	XLOC_000184	11	+	1.42	1.08394172238584e-108
13	199600313	199719628	XLOC_007484	11	+	96.66	1.10562063302449e-108
17	48713635	48850961	XLOC_013925	11	-	88.53	1.2712283059071e-108
2	9734662	9750873	XLOC_015242	11	+	1492.35	1.62825812110229e-108
10	63367662	63390560	XLOC_003895	11	-	0.6	1.84156045319603e-108
15	74408272	74758497	XLOC_011965	11	-	2.82	2.05333610743314e-108
5	21759452	21787538	XLOC_023288	11	-	607.61	2.15961634938391e-108
7	2965060	3059831	XLOC_026984	7	+	6.45	4.85552085863599e-108
2	77977458	78009568	XLOC_015975	11	+	31.73	6.52304748225142e-108
2	70905764	70913026	XLOC_017363	11	-	156.19	7.02139364647075e-108
11	78940795	78950295	XLOC_004729	9	-	0.09	7.88804316571206e-108
1	108985777	109019044	XLOC_002059	11	-	120.27	1.23517032356289e-107
9	45565517	45578284	XLOC_031951	4	-	23.68	1.44469047854049e-107
6	82400932	82483729	XLOC_024896	11	+	354.75	1.80394142555717e-107
8	115779685	115861211	XLOC_030341	4	-	10.79	2.11696978286652e-107
7	97745435	97852517	XLOC_029002	4	-	17.88	2.2714478938754e-107
4	20645037	20935759	XLOC_020283	11	+	125.66	2.76889921260295e-107
1	8208083	8227017	XLOC_000071	11	+	3.27	2.95505663665466e-107
3	18336807	18349507	XLOC_018206	11	+	25.76	3.34463231835168e-107
12	52681554	52700963	XLOC_005433	11	+	11.79	3.95663753067213e-107
17	50352133	50550412	XLOC_013937	11	-	13.83	4.32129572628191e-107
18	6985227	6999127	XLOC_014611	11	-	274.63	4.92727636206636e-107
2	59367242	59385460	XLOC_017122	11	-	5.16	5.22390783479122e-107
1	167007862	167122188	XLOC_000877	11	+	128.45	5.23420066141714e-107
1	267772415	267923390	XLOC_001433	11	+	120.87	6.3073920069418e-107
1	161606633	161631916	XLOC_000839	11	+	486.91	7.8053934226131e-107
17	43989351	44006256	XLOC_013398	8	+	36.07	1.44469170309673e-106
7	1908194	1955951	XLOC_028057	11	-	4.26	1.60720340713356e-106
13	129875633	129997215	XLOC_008277	6	-	43.44	1.88469797377314e-106
13	198371836	198635639	XLOC_008650	11	-	6.19	1.92139110399768e-106
6	72556229	72599242	XLOC_026276	11	-	176.3	1.94675420928099e-106
15	133501091	133626644	XLOC_011484	11	+	14.42	2.22256740307806e-106
2	1260177	1316514	XLOC_015064	11	+	14.42	2.60318570783533e-106
18	44487996	44827847	XLOC_014434	11	+	1.33	2.97538087064132e-106
10	32160588	32166192	XLOC_003258	11	+	272.96	3.44435804873362e-106
13	136834119	136951061	XLOC_007213	11	+	109.08	6.32411016642756e-106
7	26561355	26801607	XLOC_028326	4	-	17.96	6.37773561064496e-106
5	24712655	24877721	XLOC_022425	4	+	25.93	6.4532985898197e-106
2	13144072	13209250	XLOC_016784	9	-	166.74	6.93084214314031e-106
1	82186354	82199083	XLOC_001939	4	-	17.66	8.86470823717036e-106
3	73550320	73650078	XLOC_019756	11	-	14.4	9.25826711892694e-106
12	2311388	2341402	XLOC_005624	11	-	129.68	1.02286084093485e-105
13	34632246	34664420	XLOC_006662	11	+	191.19	1.13085280104815e-105
8	47608408	47657528	XLOC_029382	11	+	334.49	1.28895405172151e-105
10	19321422	19410025	XLOC_003610	7	-	60.37	1.35599721518501e-105
9	51879137	51919239	XLOC_032021	11	-	71.31	1.74322252837799e-105
3	37928081	37986535	XLOC_018334	11	+	10.59	2.02780992696055e-105
3	8667165	8732114	XLOC_019131	4	-	19.74	2.09819316202091e-105
14	13335387	13719218	XLOC_008838	11	+	105.87	2.25575972205835e-105
14	49533202	49561497	XLOC_009150	11	+	708.2	2.96359566676462e-105
13	22964874	23020143	XLOC_007653	11	-	1206.14	3.85519729477094e-105
12	44173376	44213500	XLOC_006085	11	-	2.02	3.95089637549237e-105
6	84564238	84574663	XLOC_024950	11	+	5.13	4.2082422784396e-105
13	46896635	47187337	XLOC_007858	11	-	65.72	4.33430009572379e-105
3	7837640	7876543	XLOC_018063	11	+	552.68	4.35110154721037e-105
1	113677928	113790077	XLOC_000560	4	+	19.61	5.34536254450642e-105
1	273703959	273797622	XLOC_001533	11	+	366.8	5.6943441387096e-105
18	33196349	33221217	XLOC_014841	11	-	10.06	6.31776188143542e-105
15	118822008	118852036	XLOC_011349	11	+	111.76	7.08726247015042e-105
13	138595897	138681601	XLOC_008347	11	-	155.2	7.60677353038212e-105
6	70026372	70098952	XLOC_024761	11	+	11.75	8.08272231073734e-105
2	120559077	120687331	XLOC_017749	4	-	16.89	8.60864000843295e-105
Y	7161478	7164423	XLOC_035909	11	-	0.44	8.80980007405564e-105
10	33418375	33479702	XLOC_003736	8	-	0.07	9.95210238639023e-105
7	90346500	90914280	XLOC_027772	11	+	56.18	2.47333798841673e-104
X	42670073	42680715	XLOC_034559	11	+	409.49	2.56596710428796e-104
15	56002260	56013626	XLOC_011002	10	+	358.87	4.07066113100387e-104
1	209619961	209700740	XLOC_002608	5	-	21.03	5.51019562261468e-104
16	66253516	66292961	XLOC_012661	4	+	20.19	5.5929578248423e-104
13	34104410	34147370	XLOC_006649	11	+	278.78	6.7969054333401e-104
14	73800760	73807281	XLOC_010341	11	-	381.94	7.02225520414479e-104
4	62756272	62791611	XLOC_020464	4	+	14.61	7.66019315101916e-104
12	31589409	31644080	XLOC_005214	11	+	83.34	1.05321517642435e-103
17	61698252	61747756	XLOC_014005	5	-	25.65	1.56914001741186e-103
8	102129036	102206946	XLOC_029607	11	+	0.69	1.90089942112636e-103
6	63820070	63842177	XLOC_026198	11	-	173.03	2.17639752585813e-103
X	125158076	125209072	XLOC_035799	11	-	3.11	4.92327864544529e-103
18	7346015	7363727	XLOC_014617	11	-	3.29	6.28023558167444e-103
AEMK02000452.1	1845957	1847747	XLOC_033376	5	+	14.11	7.17828737871731e-103
1	37195390	37203543	XLOC_001749	11	-	1.5	7.34324026508315e-103
1	21265713	21371073	XLOC_000120	11	+	2.3	8.20764098386032e-103
4	118177956	118269292	XLOC_021920	11	-	142.87	9.25245365514477e-103
17	29996343	30001707	XLOC_013714	4	-	15.6	1.05126075264633e-102
9	36525260	36545634	XLOC_030781	11	+	429.17	1.05507570709424e-102
17	52239398	52304259	XLOC_013472	11	+	0.6	1.83410946005216e-102
3	101617524	101682988	XLOC_019927	11	-	364.05	2.53568320086627e-102
10	60117312	60138660	XLOC_003888	11	-	165.17	3.13422237314298e-102
2	143475941	143501748	XLOC_017887	8	-	55.67	3.19207233415988e-102
2	123313439	123403088	XLOC_016258	11	+	1154.79	3.46475985889594e-102
2	77357211	77385592	XLOC_017490	11	-	18.73	3.76863303102793e-102
16	79186052	79220411	XLOC_012716	11	+	0.19	4.61773840694033e-102
8	99141872	99310990	XLOC_030260	4	-	16.52	4.65677506874658e-102
4	123440570	123666600	XLOC_021037	11	+	36.29	5.38093117671146e-102
3	94165812	94254973	XLOC_019864	11	-	133.52	6.30636303947821e-102
X	45258778	45330462	XLOC_034600	11	+	117.56	1.15425934979859e-101
2	7365197	7380866	XLOC_015184	11	+	6.45	1.24808846655222e-101
6	34506052	34586381	XLOC_025680	11	-	20.22	1.56807960328874e-101
2	70020579	70039869	XLOC_017338	11	-	182.96	1.64756171897516e-101
1	13715340	14201787	XLOC_000095	11	+	29.58	1.78278378783259e-101
2	77342137	77356086	XLOC_017489	11	-	24.49	2.49359909338356e-101
4	130389472	130395163	XLOC_022017	5	-	12.18	3.02259339847436e-101
13	182134500	182188756	XLOC_007412	8	+	48.64	3.15687664929593e-101
18	8205343	8263169	XLOC_014133	11	+	33.45	4.71746750792563e-101
2	108255895	108536880	XLOC_016191	11	+	124.8	6.83451787002433e-101
13	207270118	207275905	XLOC_007551	11	+	54.23	7.49103414228532e-101
14	79353005	80106018	XLOC_010373	4	-	12.31	8.02927074721798e-101
7	23699560	23703534	XLOC_027192	11	+	1.09	1.32319676600442e-100
5	75505098	75837399	XLOC_023663	4	-	14.11	1.4709834457536e-100
13	40145235	40167611	XLOC_007834	11	-	195.07	1.52674417520801e-100
12	7638084	7660172	XLOC_004885	10	+	50.9	1.53381618865142e-100
1	43340258	43563706	XLOC_000226	11	+	7.13	1.56283658395255e-100
2	143287970	143301895	XLOC_017885	11	-	3.93	2.65156704861117e-100
11	47911565	48133448	XLOC_004186	10	+	40.05	2.75546954837956e-100
7	98670172	98692230	XLOC_027847	11	+	2.68	3.25677554671225e-100
18	19979923	19999759	XLOC_014247	11	+	2.71	3.56301206877737e-100
7	48882892	48967344	XLOC_028554	11	-	1.7	3.72926590456395e-100
X	124695686	124699680	XLOC_035784	10	-	0.02	3.79145468436494e-100
7	104032526	104190377	XLOC_029045	11	-	36.29	4.28567029025625e-100
5	61996548	62025832	XLOC_022632	11	+	3.44	4.44868129513838e-100
3	57968294	57986471	XLOC_018558	11	+	1.53	5.44203931667427e-100
14	14688907	14745981	XLOC_008849	11	+	0.47	5.68822871902992e-100
14	58119613	58352504	XLOC_009229	4	+	19.44	6.38254418863552e-100
4	89424838	89449821	XLOC_020634	11	+	172.41	6.93596233025213e-100
AEMK02000452.1	3511251	3512787	XLOC_033416	11	+	4.36	8.56788705200716e-100
13	66141205	66148500	XLOC_007923	4	-	22.04	8.93796736980466e-100
2	62134532	62140229	XLOC_015674	11	+	213.74	9.21830386589246e-100
13	13925941	14043090	XLOC_007614	11	-	7.99	9.60108555042158e-100
7	13366766	13390893	XLOC_027051	11	+	145.56	1.12100655160451e-99
14	71442851	71487512	XLOC_010318	11	-	290.66	1.35031249811325e-99
2	117698187	117868243	XLOC_016221	11	+	73.24	1.47162100085674e-99
2	74318627	74331930	XLOC_015896	6	+	24.45	1.52206306148983e-99
14	85385221	85421467	XLOC_009379	11	+	366.48	1.61606823293031e-99
12	55437998	55454623	XLOC_006309	11	-	38.07	1.74606776387681e-99
X	94401515	94455796	XLOC_035606	4	-	12.09	1.96775901265724e-99
9	1975950	2141435	XLOC_031513	11	-	76.33	2.02242015764428e-99
9	38375938	38401647	XLOC_030789	11	+	146.37	2.95595593522766e-99
15	86946993	87037237	XLOC_011163	11	+	16.71	3.40979122470798e-99
5	69461247	69482465	XLOC_022733	11	+	10.68	4.23637710738466e-99
14	29962676	29995513	XLOC_008937	11	+	1.66	4.41291072782449e-99
13	66526514	66897163	XLOC_007932	11	-	79.26	4.5169444557891e-99
6	88013454	88026180	XLOC_026438	4	-	11.39	4.69398106087506e-99
6	1505858	1539283	XLOC_023896	5	+	94.75	6.34796596244475e-99
1	261377865	261408229	XLOC_002881	11	-	188.46	9.00246905811076e-99
5	77645162	77797915	XLOC_022764	11	+	12.31	9.29845660900118e-99
5	82795573	82814112	XLOC_022840	11	+	163.86	9.63924918573471e-99
1	92483227	92528680	XLOC_000438	11	+	2.97	1.94520507355234e-98
6	77331582	77404075	XLOC_026301	11	-	311.15	2.00282365035076e-98
7	78422783	78447146	XLOC_028859	11	-	3.59	2.02924290537889e-98
X	110321203	110357894	XLOC_034948	11	+	374.32	2.24378906120854e-98
13	95694835	95724293	XLOC_008101	11	-	118.72	2.62471361650569e-98
6	112396328	112628946	XLOC_026626	9	-	118.61	2.87725131481865e-98
17	30941578	30998128	XLOC_013236	11	+	3.35	2.88203762811846e-98
3	69547529	69557777	XLOC_018642	11	+	68.96	3.1531285050361e-98
6	19463023	19489761	XLOC_024058	11	+	2.19	4.27913960591213e-98
9	126850559	127342688	XLOC_031385	4	+	28.68	8.5662543744241e-98
12	20374922	20390403	XLOC_005041	5	+	35.32	8.69245189535211e-98
12	25699416	25720445	XLOC_005178	10	+	44.56	8.7533773034577e-98
1	167808479	167855940	XLOC_002407	11	-	15.13	1.04479831964098e-97
2	65125269	65149841	XLOC_017238	11	-	12.5	1.04887626497397e-97
4	95284295	95308099	XLOC_020764	4	+	18.46	1.9662021107676e-97
15	121428550	121444938	XLOC_011388	4	+	23.16	1.97807331382273e-97
AEMK02000452.1	2502419	2527263	XLOC_033397	4	+	13.83	2.09380831427216e-97
9	55612900	55749781	XLOC_030965	11	+	16.31	2.486014687767e-97
6	48715303	48728423	XLOC_025827	11	-	70.08	2.59848935415083e-97
15	23676640	23699590	XLOC_010851	11	+	122.84	2.90967240203547e-97
1	253124402	253191760	XLOC_001343	11	+	370.68	3.89388966036642e-97
15	38686575	38705743	XLOC_011767	7	-	213.94	3.90746812955701e-97
X	12183798	12215748	XLOC_035141	11	-	70.62	4.12737500069675e-97
AEMK02000682.1	1058412	1064097	XLOC_034191	11	+	10.05	5.55187280114894e-97
10	32093458	32096831	XLOC_003253	5	+	18.05	6.32912473778414e-97
3	46481206	46546753	XLOC_019550	9	-	46.17	8.60644012691876e-97
2	7939150	8087694	XLOC_015197	11	+	48.38	1.00521416054549e-96
13	150377194	150568991	XLOC_007323	5	+	2.43	1.13974437687836e-96
9	68071275	68132217	XLOC_031044	11	+	43.53	1.17560896769989e-96
3	93621130	93634177	XLOC_018762	11	+	271.43	1.25400412900703e-96
8	66725942	66748873	XLOC_030114	4	-	29.65	1.30702345504644e-96
8	31507962	31690766	XLOC_029954	8	-	48.06	1.37583142638692e-96
6	54171989	54179043	XLOC_024468	11	+	9	1.37677972145568e-96
16	20373408	20434367	XLOC_012424	11	+	34.07	1.42473200619072e-96
3	1720926	1819479	XLOC_017983	11	+	8.42	1.60734184483696e-96
1	149737473	149783623	XLOC_000790	11	+	2157.86	1.66339626321797e-96
15	31778584	31790452	XLOC_011744	11	-	25.95	1.67401400190357e-96
6	19046798	19098915	XLOC_024049	11	+	4.6	1.85629860210724e-96
5	46029675	46222916	XLOC_023439	11	-	60.86	2.40802224245605e-96
13	123175807	123352905	XLOC_007129	11	+	34.42	2.62488649557923e-96
2	59771104	59778359	XLOC_017134	11	-	9.58	2.81179148971565e-96
1	202317156	202607307	XLOC_001110	11	+	1.44	4.27398593837618e-96
6	71224636	71243459	XLOC_026265	10	-	287.65	5.27731666384051e-96
1	189151146	189170745	XLOC_002509	11	-	61.34	5.56395429453777e-96
1	273647212	273681937	XLOC_001530	4	+	2.64	6.43289146943177e-96
2	72326715	72391679	XLOC_017392	11	-	13.47	9.33854278156181e-96
13	127116104	127347226	XLOC_007157	4	+	22.24	1.21503231745894e-95
11	78950381	79028016	XLOC_004731	11	-	22.08	1.73349800261969e-95
9	72054941	72079598	XLOC_032136	11	-	437.89	2.03183143642198e-95
1	7593685	7612910	XLOC_001591	11	-	82.89	2.18095853626537e-95
9	67529923	67547655	XLOC_032119	11	-	1.37	2.4681205479544e-95
4	51191685	51211922	XLOC_021368	6	-	73.15	3.5907511482676e-95
9	7301153	7337358	XLOC_031683	11	-	171.66	3.93451889822197e-95
4	89133229	89169131	XLOC_021572	11	-	413.22	3.94614328614284e-95
15	80513778	80646460	XLOC_012000	11	-	24.75	4.14461529452874e-95
13	173634365	173910741	XLOC_007389	11	+	273.69	4.6458394184824e-95
13	158334539	158408525	XLOC_008458	4	-	11.24	4.89626163964874e-95
11	68507795	68768736	XLOC_004273	11	+	58.37	5.53695759880936e-95
1	73838686	73984460	XLOC_001899	11	-	18.67	5.73627469108366e-95
15	68660847	68744249	XLOC_011929	11	-	272.63	5.81431322749484e-95
8	113949278	114005693	XLOC_030328	11	-	398.46	6.64898059695258e-95
5	57708643	57731798	XLOC_022587	4	+	15.42	6.81916993061941e-95
4	109495185	109600834	XLOC_020952	11	+	4.42	1.17206759724571e-94
6	19890883	19912935	XLOC_024076	4	+	13.69	1.58425226218756e-94
1	21750391	21802148	XLOC_001670	11	-	118.21	1.75114496386375e-94
16	27936228	27957267	XLOC_012838	11	-	832.1	2.7646291872479e-94
15	105970320	106139772	XLOC_011267	11	+	215.36	2.94134017390868e-94
15	139720393	139730743	XLOC_011561	8	+	55	2.9748728797759e-94
5	53760768	54016923	XLOC_023472	7	-	20.07	3.32434681573716e-94
4	34924370	35369392	XLOC_020344	11	+	4.3	3.33911996537102e-94
7	55256242	55264233	XLOC_028608	11	-	37.83	3.36304760394309e-94
16	68723992	68961287	XLOC_013030	11	-	10.46	3.38387638446668e-94
13	203203646	203242762	XLOC_007512	11	+	58.5	4.62110583227068e-94
15	132214639	132228645	XLOC_012299	11	-	0.39	4.62349415276913e-94
1	143993343	144026946	XLOC_000767	11	+	64.2	4.72201313144399e-94
14	50974522	50977526	XLOC_010167	11	-	174.79	5.58505707569286e-94
15	19914897	19971751	XLOC_011692	11	-	146.84	5.89027075090192e-94
9	9653740	9745348	XLOC_031714	11	-	1.33	7.93277271584201e-94
3	132306432	132362841	XLOC_019010	4	+	16.93	8.15907902295695e-94
2	76106915	76111479	XLOC_017452	11	-	4.21	8.23192909610098e-94
1	26301212	26317883	XLOC_000141	10	+	205.56	1.17967427031405e-93
4	89828858	89868590	XLOC_020639	11	+	7.43	1.22281629528332e-93
15	117617501	117649108	XLOC_011333	11	+	85.92	1.38373357300357e-93
7	1987772	2131627	XLOC_028058	11	-	27.78	1.76736941700142e-93
1	116293199	116326756	XLOC_000581	11	+	34.72	1.99581675666828e-93
13	111020300	111051781	XLOC_008173	11	-	741.31	2.36702459430684e-93
6	63630937	63635555	XLOC_026186	5	-	16.5	2.38239272400468e-93
13	113448751	114215462	XLOC_007061	4	+	15.1	2.43492597335677e-93
2	4983439	5042302	XLOC_015111	11	+	18.45	2.94876534445678e-93
12	25365236	25410026	XLOC_005939	11	-	3.85	4.0325217244249e-93
13	135467336	135590352	XLOC_007208	11	+	89.97	5.36466810422891e-93
6	89295112	89318092	XLOC_026457	11	-	183.69	5.48108863949261e-93
3	128746911	128867077	XLOC_020103	11	-	46.23	6.87907696339933e-93
5	88606813	88682495	XLOC_022885	6	+	15.83	7.09480843345953e-93
18	51322282	51362183	XLOC_014976	11	-	15.9	7.62613359413122e-93
14	11065144	11197166	XLOC_008819	11	+	10.42	8.11712433151398e-93
12	7463024	7619408	XLOC_004884	4	+	24.36	1.10856415045185e-92
14	11216650	11293411	XLOC_008820	7	+	386.54	1.40671223438114e-92
AEMK02000452.1	1775349	1779885	XLOC_033440	4	-	6.59	1.42689246022039e-92
15	51429512	51511560	XLOC_011843	4	-	13.56	2.07086104235365e-92
4	92173880	92290786	XLOC_021627	4	-	19.16	2.4601675092898e-92
3	18673527	18703345	XLOC_019270	11	-	0.52	2.89622236266223e-92
2	61502607	61572379	XLOC_015665	4	+	6.96	3.52012646087571e-92
6	98629088	98694629	XLOC_026560	11	-	113.16	3.60854410149455e-92
5	7119271	7144693	XLOC_023070	11	-	144.5	4.82856641364439e-92
2	40986843	41002971	XLOC_015450	4	+	26.21	8.57924374302231e-92
4	89870368	89913313	XLOC_020642	11	+	0.32	1.32930413795068e-91
16	24086958	24508504	XLOC_012805	11	-	11.15	1.33639232731475e-91
7	73845650	73911853	XLOC_027606	4	+	43.96	1.51790914616444e-91
7	23631151	23649347	XLOC_028260	11	-	20.02	2.28599319972313e-91
4	34235652	34242876	XLOC_020334	11	+	0.49	4.11804836547562e-91
5	10319825	10334504	XLOC_022164	11	+	4.21	5.52216559124307e-91
9	136850526	137056101	XLOC_032511	5	-	37.21	7.03258579812382e-91
6	150245535	150605912	XLOC_026768	11	-	77.21	7.15285302628444e-91
12	45921052	45923411	XLOC_006123	7	-	0.04	1.00700522747335e-90
9	3135561	3143715	XLOC_030517	11	+	163.09	1.21381882890907e-90
18	6414765	6420768	XLOC_014098	11	+	19.92	1.44553321154186e-90
18	51122341	51185474	XLOC_014970	11	-	47.26	1.51023105369249e-90
10	56967111	57035156	XLOC_003869	8	-	27.37	1.55231627257783e-90
13	135653635	135784971	XLOC_008323	11	-	126.82	1.56419513006771e-90
3	86180031	86252544	XLOC_018740	11	+	703.24	1.63262318907361e-90
13	93306990	93319126	XLOC_006957	11	+	9.11	2.06002289582782e-90
4	13445377	13451359	XLOC_020238	4	+	13.08	2.23084529688702e-90
6	166528463	166534117	XLOC_026884	11	-	3.46	2.92392916367449e-90
1	136525827	136590965	XLOC_000737	11	+	1.87	3.13491516302332e-90
6	83689791	83746876	XLOC_026384	11	-	8.61	3.16461218256621e-90
9	67552806	67574671	XLOC_032120	4	-	24.62	4.07072553515922e-90
8	135250263	135279102	XLOC_029789	11	+	11.43	4.3171925312706e-90
1	22240918	22437033	XLOC_000128	11	+	17.15	4.52260925895016e-90
14	14967272	15104179	XLOC_008853	11	+	483.99	4.66420694839402e-90
2	143548214	143564429	XLOC_017888	4	-	12.63	6.12341424502517e-90
6	44667522	44681924	XLOC_024228	11	+	104.39	6.1312880035287e-90
3	25870399	25897626	XLOC_018253	5	+	20.43	6.85873861479215e-90
7	12117239	12137934	XLOC_027039	11	+	11.94	8.21859546250432e-90
6	146798978	146896125	XLOC_026737	9	-	36.29	8.30855835857613e-90
7	49973464	50104478	XLOC_027440	11	+	7.65	1.20935944254851e-89
6	4641955	4655940	XLOC_025478	10	-	239.33	1.21919187972543e-89
1	86413714	86481799	XLOC_001957	11	-	100.63	1.24434790671033e-89
8	70645056	70697907	XLOC_030134	4	-	15.58	1.35930614152593e-89
15	46193492	46201160	XLOC_010941	11	+	410.56	1.42027176513484e-89
6	36372595	36466329	XLOC_025685	11	-	220.66	1.42402109426634e-89
16	52003735	52140375	XLOC_012612	11	+	20.56	1.80673662547846e-89
1	271214118	271258570	XLOC_002990	11	-	4.08	2.08207483569334e-89
7	91414947	91452535	XLOC_028959	11	-	289.32	2.14491866667679e-89
6	70495073	70663681	XLOC_024766	11	+	70.38	3.05095030467475e-89
7	23873050	23885551	XLOC_028274	11	-	0.19	3.75904050393365e-89
15	46966007	46978313	XLOC_010946	11	+	36.16	4.44314404476011e-89
17	52087939	52162606	XLOC_013952	5	-	23.46	4.54386815820857e-89
10	22958864	22981486	XLOC_003640	11	-	63.94	5.45757511802301e-89
3	73157746	73398375	XLOC_019752	5	-	20.99	6.06618870478526e-89
7	27209564	27253551	XLOC_027236	11	+	302.52	1.01162651225605e-88
4	103618475	103677380	XLOC_021793	11	-	22.04	1.02291967293554e-88
15	31159216	31295897	XLOC_011739	11	-	73.45	1.25819529027737e-88
7	60064983	60299902	XLOC_028661	7	-	31.97	1.93466057048224e-88
6	85533504	85540820	XLOC_024964	11	+	17.45	2.17465264556506e-88
1	141494592	141668744	XLOC_000754	11	+	0.41	2.59935638171489e-88
2	6138243	6277287	XLOC_016610	11	-	9.41	3.40639572830436e-88
1	100419398	100481479	XLOC_000471	11	+	13.69	4.2171506762322e-88
X	84553625	84569085	XLOC_035558	11	-	181.91	4.24903087034842e-88
1	129968515	130009279	XLOC_000684	11	+	59.25	4.31885923592105e-88
6	78863220	78890104	XLOC_024858	11	+	287.61	4.93642885670227e-88
10	21482945	21606356	XLOC_003183	11	+	56.4	5.23424388493608e-88
13	106814819	106895324	XLOC_008150	11	-	436.23	5.84666751199618e-88
14	73724074	73801567	XLOC_009325	11	+	82.09	6.38013552151198e-88
4	62866325	62882669	XLOC_021409	4	-	19.33	6.50952113904321e-88
13	86542283	86573670	XLOC_008057	5	-	14.98	6.83566868008066e-88
14	39886221	39888790	XLOC_009028	11	+	0.92	7.59269769982488e-88
6	167809003	167812346	XLOC_025376	11	+	137.52	8.33518417869845e-88
5	10746889	10763360	XLOC_022180	11	+	455.78	8.59150652094409e-88
8	71838393	71940309	XLOC_030149	11	-	315.52	8.91642325235314e-88
10	60503521	60867242	XLOC_003891	11	-	12.73	9.94643913287765e-88
14	114515448	114777238	XLOC_010617	5	-	19.16	1.00166027562122e-87
13	207510959	207544886	XLOC_008740	11	-	33.36	1.06537113419527e-87
9	20292157	20583499	XLOC_031800	11	-	4.38	1.50037554657713e-87
12	5450861	5481909	XLOC_004842	11	+	902.42	1.54657018682803e-87
3	11841990	12026009	XLOC_019181	8	-	29.18	2.04785629403186e-87
3	77974975	78032476	XLOC_019782	11	-	819.02	2.61133080651256e-87
13	150629943	150666901	XLOC_008425	11	-	4.17	2.70937756041844e-87
18	12219743	12319152	XLOC_014165	4	+	25.31	3.82956103005824e-87
14	54535829	54652778	XLOC_010198	11	-	187.51	4.02185121219503e-87
1	147443008	147485385	XLOC_002288	4	-	22.94	4.39214481199634e-87
14	106640148	106644458	XLOC_009510	4	+	4.88	4.77930180987241e-87
3	39251486	39268137	XLOC_019421	11	-	2.02	4.84176285850504e-87
6	18932636	19036843	XLOC_024044	11	+	21.51	4.86062522757463e-87
6	87363664	87390711	XLOC_026426	11	-	73.11	5.74470484683453e-87
14	117479794	117814879	XLOC_010629	4	-	22.58	6.25815921226174e-87
2	3620461	3633470	XLOC_016557	5	-	31.95	7.01817911706969e-87
17	62886624	62895556	XLOC_014027	11	-	12.52	8.01439491659284e-87
12	26920766	26979901	XLOC_005197	11	+	47.5	9.32352054734057e-87
12	54288772	54292040	XLOC_005467	11	+	49.26	1.16488214294912e-86
13	83507609	83592776	XLOC_008035	4	-	17.42	1.21842022648915e-86
14	71401933	71416414	XLOC_010314	9	-	13.49	1.55338655910047e-86
2	66394260	66540349	XLOC_017263	11	-	39.92	1.71256555616244e-86
7	91109454	91133202	XLOC_028955	7	-	12.61	1.96725875643734e-86
11	352589	445724	XLOC_003944	11	+	85.25	2.28454098919658e-86
13	29847404	29881902	XLOC_006587	11	+	28.72	4.39047440178681e-86
5	86792444	87102594	XLOC_023771	11	-	0.3	4.57123209833575e-86
1	217142720	217205324	XLOC_002642	11	-	214.67	4.72351875196274e-86
7	83076121	83090535	XLOC_028910	10	-	35.73	5.12759837434668e-86
3	102213031	102384899	XLOC_019936	11	-	58.93	6.13046692471438e-86
6	49975875	49999349	XLOC_025854	11	-	32.07	6.32730059163861e-86
9	64863883	64912581	XLOC_032086	10	-	55.67	6.82348281663804e-86
2	74462278	74471534	XLOC_015899	4	+	16.48	6.86771807467886e-86
5	79593923	79721889	XLOC_022805	11	+	272.53	7.88395696486756e-86
1	26473934	26489776	XLOC_001701	11	-	11.92	1.01382174891115e-85
13	22298497	22687632	XLOC_006492	10	+	97.75	1.05261978353225e-85
6	49366089	49402572	XLOC_024340	11	+	134.96	1.05519613572993e-85
7	38746053	38762413	XLOC_027364	11	+	213.94	1.06701357939136e-85
16	55418390	55595420	XLOC_012982	5	-	40.67	1.19095886135973e-85
14	111243523	111284764	XLOC_010578	4	-	14.35	1.43381445063799e-85
7	96867398	96948726	XLOC_027819	11	+	144.52	1.50273189528771e-85
10	32110118	32112737	XLOC_003254	4	+	24.06	1.6793978678395e-85
1	217237373	217261366	XLOC_001160	11	+	320.28	1.96514091692846e-85
6	47986146	47997310	XLOC_025802	11	-	5.44	2.1955737558622e-85
6	10161959	10173980	XLOC_025518	11	-	44.64	2.33900718891027e-85
15	140333928	140347481	XLOC_012368	11	-	0.13	3.11589247741472e-85
16	25634027	25693952	XLOC_012448	7	+	0	3.27971671910247e-85
17	25998125	26050354	XLOC_013197	11	+	81.96	3.50843923152063e-85
5	87549431	87579676	XLOC_023779	9	-	81.25	3.75477355760235e-85
1	265642307	265654018	XLOC_001418	11	+	14.91	4.62481268271008e-85
15	17106422	17164740	XLOC_011686	4	-	31.73	5.13988318554063e-85
2	135147842	135157445	XLOC_017799	6	-	24.96	6.87853278223143e-85
14	113809344	113868268	XLOC_009579	11	+	205.39	1.13578125450435e-84
8	82596567	82785767	XLOC_029542	11	+	1.29	1.17670253089075e-84
5	57576707	57628157	XLOC_022585	11	+	37.73	1.61313824378362e-84
X	106616941	106661594	XLOC_035656	11	-	6.9	1.64772563009743e-84
6	914691	967114	XLOC_023888	11	+	14.46	1.65751971134059e-84
15	140171128	140184121	XLOC_011569	4	+	14.69	1.9366700266683e-84
4	89932046	89977170	XLOC_020643	11	+	9.48	1.94761714153582e-84
8	30114601	30274284	XLOC_029288	11	+	59.19	1.94798841197248e-84
15	131614675	131628624	XLOC_011449	11	+	27.99	2.0705402620538e-84
13	195326448	195335484	XLOC_007447	11	+	430.73	2.09231885307e-84
5	42642895	42867448	XLOC_022520	9	+	19.89	2.12972162903504e-84
9	131385805	131505642	XLOC_031421	11	+	692.22	2.14360505137371e-84
7	37085633	37181367	XLOC_028439	11	-	14.18	2.15931237585993e-84
12	20472036	20499138	XLOC_005856	11	-	9.5	2.35023647054461e-84
9	133187888	133214894	XLOC_032490	11	-	27.87	2.35068689089313e-84
14	16709016	16712366	XLOC_008872	11	+	8.87	2.40136975654749e-84
8	112483321	112534401	XLOC_029668	11	+	88.82	2.81681114648005e-84
13	99745462	99786519	XLOC_008125	11	-	9.95	6.54150537561964e-84
15	95040841	95048655	XLOC_012061	4	-	47.84	7.20552033931895e-84
7	63118376	63326921	XLOC_027568	5	+	22.43	7.94243678573634e-84
17	14136885	14185276	XLOC_013655	11	-	17.94	9.06934605895269e-84
11	76996770	77165491	XLOC_004303	10	+	107.96	9.11886919756026e-84
1	40988527	41002137	XLOC_001764	4	-	15.04	9.79357391346769e-84
5	47728987	47848475	XLOC_023450	11	-	29.6	1.24747462232502e-83
10	14649274	14940830	XLOC_003587	11	-	71.65	1.27358271570804e-83
4	103946698	103956320	XLOC_021796	7	-	0	1.67711797329277e-83
15	1715229	1734414	XLOC_010778	6	+	59.85	1.73656808860783e-83
8	30280581	30342780	XLOC_029946	11	-	1.16	1.86532998647966e-83
6	69666334	69700303	XLOC_024755	11	+	110.75	2.58353623043764e-83
2	13322842	13338996	XLOC_016789	8	-	4492.01	2.6647630641812e-83
12	47922194	47945411	XLOC_005369	11	+	1506.96	3.20143479128767e-83
2	51692054	51702462	XLOC_015526	11	+	0.15	4.54882259455649e-83
3	42203172	42244357	XLOC_019511	4	-	19.57	4.67151179373113e-83
5	57774908	57777724	XLOC_023518	11	-	75.34	5.43174595447289e-83
6	63365987	63398724	XLOC_024691	11	+	56.37	7.11982024910759e-83
6	164968068	164980884	XLOC_025346	5	+	19.31	9.096359000053e-83
1	248604821	248609718	XLOC_002802	11	-	1.98	1.0653254250269e-82
4	96030568	96041858	XLOC_020784	4	+	17.02	1.0968360968608e-82
10	50258670	50268910	XLOC_003833	4	-	21.61	1.12945836491742e-82
4	82287650	82321850	XLOC_020586	4	+	11.73	1.1614339167156e-82
2	80496105	80527855	XLOC_017541	11	-	23.76	1.36076902734932e-82
1	145508658	145697008	XLOC_000772	11	+	441.99	1.46436713179529e-82
7	29835868	29902160	XLOC_027249	11	+	12.55	1.57791991232793e-82
10	32436343	32443971	XLOC_003266	11	+	68.53	1.73851407657641e-82
3	59202362	59221364	XLOC_018580	11	+	231.66	1.80936180193007e-82
1	163055151	163103505	XLOC_002356	8	-	41.91	1.83192247265671e-82
9	67648530	67661486	XLOC_032123	4	-	16.16	2.46931137932405e-82
6	68660510	68686575	XLOC_026237	4	-	8.64	2.49898272212311e-82
14	140362123	140371889	XLOC_010729	11	-	184.05	3.20083709108072e-82
1	18867819	19097801	XLOC_001651	11	-	48.51	3.21849611206196e-82
3	10211186	10272189	XLOC_019161	11	-	310.49	3.24552003234735e-82
15	117658161	117732209	XLOC_012194	10	-	9078.23	3.5582480317284e-82
1	268386510	268402517	XLOC_002949	11	-	7.6	3.76387047407555e-82
4	82712727	82734526	XLOC_021523	11	-	94.23	4.2715583124936e-82
10	63688422	63764565	XLOC_003450	11	+	28.42	4.50362348127072e-82
6	129329736	129343213	XLOC_026671	4	-	9.35	5.23052696482052e-82
AEMK02000423.1	68317	72029	XLOC_033187	4	+	3.35	5.41041808172902e-82
2	32845206	32859062	XLOC_015414	11	+	147.9	7.99812684075611e-82
2	70752971	70813221	XLOC_015832	11	+	25.54	9.65196589965693e-82
6	165060282	165079767	XLOC_026861	9	-	47.35	9.97804515478694e-82
7	120911352	121060837	XLOC_027965	11	+	17.19	1.08990002363336e-81
5	52405699	52738207	XLOC_023470	5	-	18.88	1.09860085805665e-81
X	124889643	124947241	XLOC_035048	11	+	151.42	1.14369930076916e-81
8	113412147	113447208	XLOC_030322	11	-	155.07	1.14584874198452e-81
15	15599988	15609974	XLOC_011665	7	-	0	1.16838583113126e-81
2	131749794	131818449	XLOC_016295	4	+	19.89	1.29262519716261e-81
5	21624142	21639837	XLOC_022394	11	+	165.75	1.41793196246635e-81
14	114379038	114385954	XLOC_010614	11	-	0.75	1.49786687802353e-81
7	25062770	25072038	XLOC_028309	11	-	21.66	1.96764780569671e-81
8	38769951	38793476	XLOC_029988	10	-	168.89	2.46449211346383e-81
5	79479890	79558710	XLOC_022804	11	+	52.48	2.54069749586254e-81
12	32043773	32075998	XLOC_005215	11	+	42.15	2.76336967229612e-81
13	123873347	123930339	XLOC_008240	9	-	24.6	3.70329170118652e-81
7	23622422	23637062	XLOC_027188	11	+	27.16	3.7313701909694e-81
2	11293373	11405786	XLOC_015259	7	+	32.55	3.98095543763432e-81
11	8844084	8885749	XLOC_004432	11	-	36.27	4.418618824016e-81
12	18142321	18184103	XLOC_004977	11	+	10.94	6.33507254996856e-81
13	189957617	190066706	XLOC_008586	4	-	8.18	6.93544288794261e-81
5	66087378	66114616	XLOC_023617	11	-	9.37	7.13257084621224e-81
1	39846154	39868941	XLOC_001759	11	-	26.06	7.46715056161026e-81
5	11509335	11543032	XLOC_023132	11	-	4.6	7.56711200193989e-81
2	28696660	28709672	XLOC_016923	11	-	111.7	7.76789583613021e-81
14	39686988	39695752	XLOC_010014	11	-	193.94	9.39245924863902e-81
9	70462514	70510081	XLOC_031056	11	+	94.83	1.03807717165005e-80
9	113365463	113394727	XLOC_032354	4	-	14.54	1.12751245748698e-80
2	136778808	136832004	XLOC_016335	11	+	13.79	1.32960757000265e-80
1	207347009	207496205	XLOC_001122	11	+	40.43	1.36558040335077e-80
1	246548366	246760899	XLOC_001308	11	+	107.59	1.56464444976901e-80
17	50958203	50963160	XLOC_013454	11	+	9.52	1.75205220309523e-80
5	22435681	22519247	XLOC_022408	11	+	613.82	2.02021238264856e-80
1	106511229	106744055	XLOC_002032	6	-	11.22	2.05376264084705e-80
4	98165990	98172557	XLOC_021722	11	-	0.3	2.18487181542748e-80
9	122633780	122635948	XLOC_031349	11	+	6.73	2.25183576099097e-80
X	63289000	63326075	XLOC_034735	11	+	2.82	2.27571391800115e-80
4	62569467	62601505	XLOC_021407	11	-	69.33	2.40740056497204e-80
1	190161027	190171768	XLOC_002517	11	-	92.98	4.02950338864803e-80
12	26274590	26298755	XLOC_005183	11	+	277.06	4.13274878631338e-80
17	41354046	41432631	XLOC_013380	10	+	902.56	4.21881019115669e-80
5	51536667	51673580	XLOC_022565	4	+	12.31	4.29888527268435e-80
9	83322820	83419912	XLOC_032191	5	-	28.17	5.39593664667451e-80
4	89375480	89401258	XLOC_020632	11	+	50.85	5.69620938376122e-80
5	10150922	10158552	XLOC_022159	11	+	0.62	6.06061983978348e-80
3	57423942	57506247	XLOC_018551	11	+	14.87	7.33779615533241e-80
4	682205	686182	XLOC_021135	11	-	63.92	7.70973095136471e-80
18	13575311	13592345	XLOC_014168	4	+	15.51	8.00296723816614e-80
11	69287674	69348844	XLOC_004679	11	-	28.32	9.07450148087825e-80
14	137265907	137296312	XLOC_010716	11	-	3.95	9.53824283118404e-80
4	94536919	94547591	XLOC_020739	11	+	216.28	9.79083067241182e-80
2	15616072	15672997	XLOC_015352	4	+	19.38	1.00002027739495e-79
6	137541380	137595108	XLOC_026697	11	-	671.98	1.27457790013006e-79
18	37587485	37626192	XLOC_014400	11	+	0.17	1.30860777801033e-79
14	97497498	97641825	XLOC_009437	4	+	14.33	1.48371386702854e-79
16	34987302	35072753	XLOC_012529	4	+	20.45	1.48371386702854e-79
1	1753578	1769046	XLOC_000017	4	+	6.32	1.68059573617063e-79
14	40004564	40123686	XLOC_009031	11	+	0.54	1.81798743130044e-79
1	111336251	111385423	XLOC_000532	9	+	0.06	2.02388328560304e-79
12	60141071	60144627	XLOC_005532	4	+	15.3	2.13553715772478e-79
12	60630211	60651849	XLOC_006365	11	-	2.3	2.22529955736962e-79
2	44967981	45300189	XLOC_016988	4	-	17.77	2.30463012707181e-79
9	107682430	107688602	XLOC_031265	9	+	30.89	2.99227371184618e-79
2	124199507	124463885	XLOC_016263	4	+	8.49	3.07275220646909e-79
4	8189230	8251536	XLOC_020218	11	+	6.66	3.43507904654053e-79
15	65431110	65681218	XLOC_011037	11	+	36.33	3.67846376317599e-79
14	133245328	133395378	XLOC_010697	7	-	129.48	4.07098383150161e-79
16	71778361	71860304	XLOC_012679	11	+	12.83	4.26402715059137e-79
11	14969565	14983271	XLOC_004049	11	+	0.09	6.10229020725224e-79
15	66694215	66733252	XLOC_011915	11	-	411.51	6.4771956459759e-79
1	254005026	254009165	XLOC_002844	11	-	31.62	7.88997289709975e-79
2	126349917	126510733	XLOC_016272	8	+	33.73	9.84580013895121e-79
2	60426431	60439822	XLOC_015652	11	+	67.18	9.91768311217555e-79
6	29997764	30056794	XLOC_025661	11	-	6.98	9.98538576253176e-79
4	89668244	89701024	XLOC_020637	11	+	6.12	1.00184750044322e-78
8	879163	895912	XLOC_029147	11	+	139.78	1.05105024595454e-78
14	115231523	115277650	XLOC_010624	11	-	4.04	1.80969206278032e-78
12	39364413	39436313	XLOC_006048	4	-	15.04	2.74171449907077e-78
17	26740507	26749698	XLOC_013695	11	-	77.88	2.93520935281773e-78
15	66893236	67018589	XLOC_011919	4	-	14.84	3.26837293297779e-78
13	124419698	124426157	XLOC_008244	4	-	12.29	3.57443189211966e-78
18	11404226	11408753	XLOC_014697	5	-	21.35	4.02333931501452e-78
3	8802262	8806796	XLOC_018095	4	+	19.19	4.04194851427745e-78
4	2345117	2376765	XLOC_021162	11	-	0.58	4.20693863209441e-78
1	35984949	36066958	XLOC_001744	4	-	9.95	6.00727336723422e-78
6	115459212	115460781	XLOC_025140	4	+	14.91	7.57386513708562e-78
5	51695963	51707665	XLOC_022566	4	+	10.64	8.20558122249881e-78
14	60667107	60677731	XLOC_010247	11	-	33.43	9.54577452568347e-78
7	74294947	74551371	XLOC_027611	5	+	7.93	1.17381119855632e-77
3	44349342	44483647	XLOC_019533	5	-	21.18	1.39622466562224e-77
15	133626750	133637323	XLOC_011485	9	+	0	1.51056935572726e-77
13	66350605	66416831	XLOC_006760	11	+	3.31	1.72187789368533e-77
5	63644176	63669729	XLOC_022665	10	+	3446.85	1.75669732635074e-77
14	132154376	132231272	XLOC_009667	4	+	9.97	1.99113728008382e-77
8	72379053	72443876	XLOC_029494	4	+	13.15	2.01184188970112e-77
5	390362	418324	XLOC_022039	11	+	346.17	2.49897278053497e-77
7	91181372	91225199	XLOC_028956	11	-	88.49	2.66139603759461e-77
18	51045449	51056983	XLOC_014967	5	-	27.14	2.96818884827066e-77
1	12297376	12398319	XLOC_000088	5	+	20.86	3.29563467519003e-77
2	131016119	131109371	XLOC_016292	11	+	2.19	3.8262801591996e-77
3	75482260	75624458	XLOC_019766	5	-	17.81	4.04885270314041e-77
3	8319129	8358501	XLOC_019122	11	-	2.3	5.49080693491435e-77
1	82799872	82989908	XLOC_000406	4	+	6.27	6.32332461434828e-77
2	9761230	9795841	XLOC_016717	7	-	22.28	7.05031447321649e-77
6	27841562	27847409	XLOC_024116	11	+	16.13	7.41140248762349e-77
3	127890720	127944756	XLOC_018993	5	+	12.29	7.76192492101498e-77
15	94792995	94941381	XLOC_012060	11	-	58.5	8.42676142393053e-77
16	27610218	27616678	XLOC_012460	6	+	12.83	1.00660773298024e-76
8	30725279	30759350	XLOC_029950	11	-	251.6	1.02892614676299e-76
17	5278881	5328849	XLOC_013112	4	+	18.41	1.12957954160869e-76
13	2786675	2840955	XLOC_007580	11	-	43.25	1.56412931061199e-76
3	5472314	5567876	XLOC_019073	11	-	42.39	1.58101079928582e-76
12	59132411	59134803	XLOC_006337	11	-	10.55	1.68649900491963e-76
5	9094802	9116450	XLOC_023092	11	-	3.84	1.77393988822949e-76
16	32432979	32462626	XLOC_012855	11	-	97.49	1.83438169672796e-76
4	91373128	91402639	XLOC_021609	11	-	16.29	2.20953225132835e-76
1	12514144	12602954	XLOC_000090	11	+	3.98	2.29207018835778e-76
6	19463485	19494437	XLOC_024059	11	+	0.22	2.85701788508789e-76
14	49790738	49807696	XLOC_010138	11	-	282.88	3.56664139530378e-76
16	35871845	35947342	XLOC_012535	11	+	21.1	4.11495649802556e-76
2	76475391	76495931	XLOC_015941	11	+	19.51	4.38476592105273e-76
4	8251797	8257740	XLOC_020219	7	+	0	4.47008470551948e-76
13	153479924	153700112	XLOC_007332	11	+	18.82	8.48991113150319e-76
11	65230045	65302623	XLOC_004254	11	+	277.27	8.76461752762499e-76
2	136422711	136457634	XLOC_016328	11	+	9.75	9.88305167391444e-76
15	100539360	100634578	XLOC_011217	11	+	3.37	1.10129273613328e-75
2	221988	231734	XLOC_016492	11	-	19.62	1.10820927563763e-75
7	69527860	69872962	XLOC_027597	4	+	3.69	1.35029042528732e-75
5	90250399	90257244	XLOC_022900	11	+	75.34	1.37083600953876e-75
9	126006037	126172891	XLOC_032443	11	-	7.41	1.47650218226527e-75
3	127503565	127525414	XLOC_018984	11	+	34.57	1.7364231979333e-75
1	222474519	222616964	XLOC_001179	11	+	68.3	1.88932323703656e-75
AEMK02000452.1	1649844	1752496	XLOC_033439	11	-	157.33	2.00737686175619e-75
9	50259320	50509799	XLOC_030901	11	+	4.23	2.05705914152957e-75
2	36703767	36714009	XLOC_015424	4	+	17.42	2.30507390454981e-75
AEMK02000682.1	1103424	1119038	XLOC_034249	8	-	34.52	2.41713932132462e-75
10	16068527	16191742	XLOC_003593	11	-	10.44	2.48562377156073e-75
4	97375054	97400797	XLOC_020813	11	+	137.86	2.88983353240948e-75
11	12313215	12346274	XLOC_004449	11	-	53.43	3.06951435996393e-75
8	18796635	18804064	XLOC_029247	5	+	13.39	3.19867409270978e-75
14	55749403	55818081	XLOC_009210	11	+	56.7	3.22037678227178e-75
8	117968376	117995216	XLOC_029686	11	+	88.3	5.17340831338137e-75
13	205425294	205494528	XLOC_007524	10	+	0.06	5.28780876784429e-75
14	41925700	42030842	XLOC_009066	11	+	29.69	6.00232609280068e-75
10	49124641	49304347	XLOC_003828	11	-	12.31	6.07041637380304e-75
2	6660015	6684861	XLOC_016631	11	-	46.81	6.82495037641102e-75
7	32180519	32198785	XLOC_028388	11	-	1.01	7.38011065260485e-75
12	47948981	47959471	XLOC_005370	11	+	1326.3	7.95592860849822e-75
1	106751324	106812487	XLOC_000486	6	+	73.47	9.59911603465866e-75
15	92225306	92332401	XLOC_012045	11	-	36.16	9.66552823102582e-75
10	28871355	28888463	XLOC_003698	10	-	34.03	1.27307220215354e-74
X	70633506	70666992	XLOC_035498	5	-	29.24	1.43309852887935e-74
6	81605917	81630470	XLOC_026356	11	-	303.35	1.48763228000103e-74
7	110361257	110454043	XLOC_029054	8	-	68.98	1.49397180127892e-74
X	122120201	122234477	XLOC_035005	5	+	10.06	1.58221625353096e-74
6	44572848	44594581	XLOC_024224	11	+	5.22	1.61988055692692e-74
11	76513935	76520335	XLOC_004301	4	+	11.47	1.81902206203907e-74
15	13730457	13768645	XLOC_011631	8	-	34.67	2.15248533624846e-74
4	107510914	107638389	XLOC_020933	11	+	141.82	2.65077139097652e-74
4	38491242	38576607	XLOC_020367	6	+	47.95	3.08473438176921e-74
8	12529367	12549964	XLOC_029901	11	-	315.32	3.32095955696351e-74
16	44225662	44334619	XLOC_012570	11	+	85.23	3.65685767510999e-74
13	94155823	94291797	XLOC_006966	6	+	37.27	3.69853120070241e-74
3	51803156	51951768	XLOC_019592	11	-	8.12	3.95489751408938e-74
4	85069602	85094981	XLOC_021541	11	-	155.33	4.67112177521229e-74
13	52346703	52974508	XLOC_007877	11	-	10.98	4.96849239777138e-74
3	121685235	121706539	XLOC_020065	4	-	5.59	5.3700567152901e-74
9	73721321	73726240	XLOC_031073	10	+	66.81	5.45629803416056e-74
12	33264903	33297860	XLOC_005229	11	+	106.69	5.69086988782206e-74
14	105334847	105347081	XLOC_009494	11	+	103.34	5.70259922878109e-74
1	250418138	250540505	XLOC_002816	11	-	77.17	5.96998325269371e-74
6	101420374	101671173	XLOC_025078	4	+	12.87	5.96998325269371e-74
12	49713227	49732287	XLOC_006194	11	-	37.34	6.50280217943045e-74
9	19612016	19734700	XLOC_031789	11	-	7.71	7.18768378187669e-74
9	7133060	7227964	XLOC_031680	6	-	38.22	7.96649149557588e-74
2	141356325	141367312	XLOC_017854	11	-	4.53	1.06277366089877e-73
AEMK02000574.1	21397	43487	XLOC_033822	11	+	1.41	1.18206043611432e-73
7	1715410	1732621	XLOC_028054	11	-	34.27	1.49975682225258e-73
5	51211335	51426342	XLOC_022562	11	+	23.18	1.62485395889212e-73
13	71374921	71425691	XLOC_006796	11	+	70.75	1.80478303445328e-73
9	64059852	64074106	XLOC_032081	7	-	25.33	1.8524807705172e-73
10	65680303	65704899	XLOC_003922	11	-	55.84	1.89841453569764e-73
12	52719062	52728161	XLOC_006262	11	-	6.34	2.76570783857736e-73
3	48648123	48723779	XLOC_018486	4	+	18.5	3.8815117960521e-73
3	25393190	25422556	XLOC_019324	10	-	179.89	5.78279914893452e-73
3	117609003	117650481	XLOC_018941	11	+	42.78	6.50243306208469e-73
12	44616878	44626334	XLOC_005325	11	+	127.51	6.79880514390793e-73
6	167861383	167868633	XLOC_025377	11	+	61.77	7.02444044263964e-73
18	14267958	14478503	XLOC_014710	8	-	765.41	7.23139600478164e-73
6	49330417	49349258	XLOC_025838	11	-	24.13	7.39958337930139e-73
3	112017553	112031653	XLOC_020004	11	-	314.81	8.79611797949589e-73
12	49097170	49114443	XLOC_005380	7	+	0.02	9.80337448871969e-73
5	91678607	91714126	XLOC_022929	4	+	11.24	1.01490633073394e-72
17	43810031	43844551	XLOC_013397	11	+	16.86	1.08367156639574e-72
1	159530515	159609269	XLOC_000830	10	+	52.98	1.29868202437045e-72
12	21962638	21980945	XLOC_005880	10	-	453.36	1.41307970842228e-72
3	101956721	102029667	XLOC_018826	11	+	160.34	1.43055872110457e-72
13	158630912	158653147	XLOC_008463	11	-	202.21	1.47794069446788e-72
17	26651159	26719192	XLOC_013694	10	-	91.11	1.55260978544534e-72
1	116532974	116606474	XLOC_000587	11	+	4.42	1.6173250768926e-72
1	268116123	268205801	XLOC_001437	9	+	12.68	1.7463324217069e-72
13	122259274	122264269	XLOC_008221	4	-	11.58	1.87479369369384e-72
1	239109808	239114737	XLOC_001268	11	+	112	2.88538618389549e-72
4	127289855	127442565	XLOC_021059	11	+	53.35	2.93822192212196e-72
13	28151110	28229719	XLOC_006564	11	+	174.67	4.40367046605937e-72
6	28802650	28814413	XLOC_025654	11	-	259.83	5.06822189998105e-72
3	71020141	71237684	XLOC_019731	6	-	31.22	5.08373315778712e-72
5	101693203	101797890	XLOC_022974	11	+	50.92	5.56561964315759e-72
1	169777106	169868351	XLOC_000906	11	+	291.24	5.67287820368886e-72
14	51384723	51403998	XLOC_009190	11	+	1381.08	6.34539974170756e-72
7	3681830	3692957	XLOC_028070	4	-	3.59	7.01542432418598e-72
1	1193160	1332707	XLOC_001554	4	-	10.51	7.02398354434472e-72
13	60946076	61038128	XLOC_007904	11	-	102.05	7.05255012224686e-72
9	75110378	75203446	XLOC_031094	4	+	5.29	8.51668256289689e-72
6	155680907	155754278	XLOC_026788	11	-	40.76	8.77575819123865e-72
3	21995089	22383298	XLOC_019286	11	-	15.7	1.0813979666324e-71
X	106135334	106192320	XLOC_034922	11	+	24.68	1.21507918369948e-71
12	20288305	20344127	XLOC_005854	11	-	30.08	1.28364648616371e-71
18	28946496	28993967	XLOC_014286	4	+	7.75	1.28678539777441e-71
10	53603018	53958285	XLOC_003415	11	+	127.29	1.35405089408409e-71
8	76860180	76874465	XLOC_029525	4	+	29.89	1.37940893707488e-71
13	205246712	205313865	XLOC_008699	11	-	36.72	1.41500494912577e-71
13	18126472	18202492	XLOC_006466	11	+	76.5	1.51307419257609e-71
12	52160623	52170582	XLOC_006235	11	-	21.61	2.09516835085444e-71
2	41020697	41027785	XLOC_015451	4	+	8.9	2.22093030518167e-71
4	101521829	101552742	XLOC_020887	4	+	7.45	2.26011324550134e-71
15	56200395	56296284	XLOC_011003	11	+	62.76	2.35613211912501e-71
3	11018931	11020198	XLOC_019174	4	-	17.19	2.5907630623399e-71
13	117442593	117523305	XLOC_008193	10	-	28.53	2.59114268284912e-71
5	19666730	19752891	XLOC_022321	11	+	37.08	2.67907319391627e-71
3	126920970	127083615	XLOC_020100	11	-	41.72	2.71648944050878e-71
13	47909003	48027487	XLOC_007860	11	-	35.92	2.98695705144371e-71
11	78848792	78881970	XLOC_004726	11	-	2.62	2.98740695288419e-71
12	54752496	54973527	XLOC_006299	11	-	5.76	3.14590559848795e-71
13	191458492	191475132	XLOC_007429	4	+	12.59	3.25027433591974e-71
13	100540619	100760085	XLOC_007015	11	+	76.29	3.33356369184986e-71
3	110111096	110181161	XLOC_019969	11	-	0.67	3.39696096375379e-71
3	73911650	73915682	XLOC_019761	4	-	12.03	3.5931883419265e-71
10	66412331	66497875	XLOC_003489	11	+	45.98	3.62737815224263e-71
3	42456894	42649680	XLOC_018427	11	+	31.11	4.25177351007819e-71
X	63112093	63129820	XLOC_034733	11	+	1.22	4.40520055566234e-71
7	35273857	35320931	XLOC_028419	11	-	125.81	4.44168648359012e-71
7	61113783	61193266	XLOC_027557	11	+	150.77	4.48968411874045e-71
16	72117582	72121783	XLOC_013050	11	-	0.15	4.81713335952502e-71
13	22707385	22828773	XLOC_006494	7	+	32.51	5.00668749398258e-71
6	93597058	93612150	XLOC_026502	11	-	11.8	5.0768718508417e-71
5	68755778	68807493	XLOC_022728	11	+	713.85	5.23982994628547e-71
10	52421785	52434867	XLOC_003403	7	+	0.04	7.22429852795394e-71
5	70133023	70180618	XLOC_022737	11	+	159.41	7.28251142641817e-71
3	7423080	7441587	XLOC_019097	11	-	86.52	8.75920432006135e-71
5	38758604	38817541	XLOC_022499	11	+	7.75	1.05891510725577e-70
11	15406032	15433204	XLOC_004473	11	-	0.15	1.16337559148337e-70
16	53687244	53742479	XLOC_012618	11	+	34.95	1.2598179432195e-70
12	1121320	1131290	XLOC_004769	11	+	1926.99	1.47089529290419e-70
9	100816511	100848327	XLOC_032260	4	-	18.09	1.49837362931192e-70
8	138646619	138669467	XLOC_029811	11	+	82.73	1.58602618398711e-70
5	7777043	7975927	XLOC_022127	11	+	19.16	1.5862590054604e-70
9	36232967	36342092	XLOC_031873	11	-	0.54	1.7395735847847e-70
14	1164812	1167634	XLOC_008759	11	+	6.29	2.89783158112882e-70
12	3356223	3432644	XLOC_004805	11	+	15.75	3.91383249521391e-70
1	271462996	271479772	XLOC_001504	4	+	15.6	3.9603092330718e-70
AEMK02000326.1	7796	15229	XLOC_032936	11	-	0.15	4.56625750756346e-70
5	4467230	4525623	XLOC_023038	11	-	2.3	4.79328364126145e-70
1	16359050	16381902	XLOC_001638	11	-	130.32	5.17313844292993e-70
14	49208668	49322279	XLOC_009147	11	+	40.46	5.41922346262534e-70
8	84258002	84391658	XLOC_030227	9	-	25.93	5.80489069613709e-70
4	110425141	110486896	XLOC_021864	11	-	274.21	8.7703964516611e-70
2	133708264	133951406	XLOC_017785	11	-	18.63	8.7738816263478e-70
6	83352098	83386477	XLOC_026375	11	-	6.1	8.80974956872186e-70
2	7798669	7802043	XLOC_016659	11	-	153.27	1.02563840036742e-69
6	45285233	45309052	XLOC_024252	11	+	1.93	1.03070211240245e-69
12	53097728	53165653	XLOC_005450	11	+	41.51	1.06003475498545e-69
1	130890859	130929715	XLOC_002197	11	-	735.29	1.13641681335011e-69
13	158265339	158326893	XLOC_008457	11	-	173.59	1.22184357568857e-69
X	42703860	42707727	XLOC_034561	11	+	39.23	1.52783473988879e-69
5	10162641	10188243	XLOC_023119	11	-	14.89	1.64701930433777e-69
5	29128753	29190331	XLOC_023342	11	-	450.52	1.67470427034465e-69
12	25321142	25336143	XLOC_005933	11	-	4.27	1.73781793002224e-69
14	54867012	54892071	XLOC_010201	11	-	282.08	1.96215431534139e-69
5	22534548	22540471	XLOC_022410	11	+	166.84	2.0079402212579e-69
12	973702	983770	XLOC_004760	11	+	262.86	2.09881190486957e-69
2	6604879	6618552	XLOC_016629	11	-	19.62	2.39088073028545e-69
7	20037223	20356954	XLOC_027082	6	+	8.49	2.5628341867172e-69
2	14983026	15005259	XLOC_015336	11	+	156.34	3.03892324965223e-69
14	129079050	129090830	XLOC_010674	11	-	674.38	3.13542849927296e-69
1	169658439	169671976	XLOC_002416	11	-	33.6	3.31976325168757e-69
AEMK02000361.1	214343	805651	XLOC_033023	10	-	23.76	3.32559502175055e-69
9	112931793	113305173	XLOC_031279	11	+	39.29	3.85035961916215e-69
6	105613240	105645113	XLOC_025093	11	+	102.41	3.90752759924001e-69
15	137785760	137787862	XLOC_012336	11	-	2.39	4.48754863039914e-69
AEMK02000682.1	885008	891229	XLOC_034234	4	-	19.06	4.53936211386437e-69
17	10436410	10489755	XLOC_013619	6	-	8.89	4.96811392876305e-69
1	228854569	229308906	XLOC_001202	5	+	13.25	6.64834034642103e-69
11	21126510	21223959	XLOC_004125	11	+	74.42	6.6786552325415e-69
1	76248277	76367756	XLOC_001915	4	-	11.94	7.26610645911412e-69
8	131002966	131058940	XLOC_030407	4	-	9.93	7.4450797261294e-69
14	41357582	41375042	XLOC_009055	11	+	61.06	7.78907312567646e-69
9	91981733	92071499	XLOC_031157	11	+	63.94	8.71849210983756e-69
18	42767383	42802252	XLOC_014898	11	-	51.05	8.75359245446077e-69
AEMK02000452.1	2494976	2504420	XLOC_033452	4	-	8.49	9.4786517411726e-69
1	44301109	44374143	XLOC_001773	11	-	27.69	9.81095464245981e-69
1	143493510	143540684	XLOC_002261	11	-	22.77	1.01043185195777e-68
5	42518563	42567957	XLOC_022511	11	+	33.88	1.03355797515248e-68
15	54296112	54325213	XLOC_010980	11	+	77.51	1.04851001492701e-68
5	19882282	20017439	XLOC_023232	11	-	0.92	1.08531768033744e-68
17	48823538	48843203	XLOC_013446	4	+	10.72	1.1375863821018e-68
3	41290814	41304220	XLOC_019493	11	-	185.21	1.43230851880426e-68
2	71797124	71939919	XLOC_015851	11	+	69.18	1.71833849973799e-68
X	27028222	27182959	XLOC_035208	11	-	80.27	1.72214776122973e-68
5	66913754	67106257	XLOC_023620	11	-	55.26	1.80074979163949e-68
3	28360834	28485842	XLOC_019340	11	-	7.28	1.89160995106447e-68
7	113423627	113512182	XLOC_029073	9	-	40.67	2.09449157126344e-68
18	29648117	29682476	XLOC_014829	4	-	7	2.62482911191261e-68
12	60171920	60234272	XLOC_006352	10	-	21.91	2.67435712316485e-68
18	29892027	29936366	XLOC_014831	11	-	7.18	2.75432390509246e-68
4	118097008	118172532	XLOC_021919	11	-	223.2	3.0046865601342e-68
4	129476421	129804203	XLOC_021101	11	+	30.18	3.0046865601342e-68
7	90287530	90346899	XLOC_028953	4	-	11.9	3.01625535977475e-68
3	111324866	111428737	XLOC_018885	11	+	45.33	3.05189954415531e-68
8	67647856	68177218	XLOC_029455	11	+	144.69	3.07127338916545e-68
4	88947556	88960377	XLOC_020621	11	+	63.77	3.19221199822544e-68
14	29031537	29068870	XLOC_009921	11	-	142.42	3.45996613335665e-68
2	73969908	73997400	XLOC_015887	11	+	55.64	3.52054302023007e-68
3	46111005	46131349	XLOC_018467	11	+	58.12	3.77311085613077e-68
1	62887683	62945734	XLOC_000321	11	+	213.75	4.08945297486801e-68
14	15014139	15035086	XLOC_009843	11	-	946.39	4.28587691606344e-68
15	137793040	137837113	XLOC_012337	11	-	60.95	4.28774952153376e-68
17	36070837	36201392	XLOC_013800	11	-	9.5	4.78562485524755e-68
1	163173885	163266039	XLOC_002362	11	-	473.57	5.98990957524451e-68
4	36011852	36024260	XLOC_020348	7	+	0.02	6.22693871930679e-68
12	46709879	46895818	XLOC_005358	11	+	34.37	7.60912080355363e-68
1	242169147	242320064	XLOC_001291	7	+	9.99	7.66001509129083e-68
1	34692714	35258701	XLOC_000187	11	+	131.14	7.83351223400019e-68
15	118857470	118878593	XLOC_012204	4	-	8.66	8.04014025077583e-68
1	27958267	28302666	XLOC_001707	11	-	19.51	8.50638735461164e-68
6	33399552	33436395	XLOC_025673	4	-	10.35	8.94304487207647e-68
7	28632059	28658953	XLOC_027237	11	+	30.01	1.03727242939991e-67
5	61799294	61810703	XLOC_022626	4	+	15.43	1.13206553312687e-67
2	74203756	74220724	XLOC_017418	11	-	35.96	1.22693882069649e-67
4	124009683	124030822	XLOC_021038	11	+	276.26	1.24297072115952e-67
1	8007140	8093553	XLOC_001595	4	-	30.21	1.25121688620067e-67
9	129055915	129247833	XLOC_031393	5	+	23.87	1.25121688620067e-67
13	80380957	80407604	XLOC_008025	4	-	18.54	1.25281672282003e-67
6	128004527	128030296	XLOC_025169	11	+	37.88	1.37620556692278e-67
1	55618001	55713137	XLOC_000294	11	+	27.58	1.57947991797585e-67
14	101123408	101254677	XLOC_010491	11	-	500.43	1.61097792974968e-67
3	110819946	110843812	XLOC_019981	11	-	8.68	1.6415256824603e-67
18	48607898	48693815	XLOC_014945	11	-	3.37	1.88470826875851e-67
9	100185859	100272279	XLOC_032259	7	-	17.38	1.88470826875851e-67
9	9280396	9308413	XLOC_030631	11	+	184.31	2.1862292466704e-67
9	120071184	120336229	XLOC_031322	11	+	15.7	2.30613742354691e-67
14	82091177	82100629	XLOC_010393	4	-	6.57	2.43930573192534e-67
X	43215256	43218844	XLOC_034574	11	+	2.19	2.61709991487619e-67
18	11391197	11398363	XLOC_014696	4	-	10.1	2.80277277983384e-67
9	45310529	45325168	XLOC_030851	11	+	30.25	2.89123751230958e-67
5	41678242	41879084	XLOC_023419	11	-	115.56	2.94261004762612e-67
6	155566698	155682836	XLOC_025267	4	+	10.93	3.15686769880518e-67
5	22771785	22791777	XLOC_023318	11	-	16.03	3.38015962525061e-67
13	140693131	140731247	XLOC_007252	11	+	1.78	3.78397184516188e-67
18	42062326	42076758	XLOC_014890	4	-	7.2	3.78872900120655e-67
6	51372240	51375617	XLOC_024392	9	+	13035.29	3.91820160102227e-67
6	28936466	29025390	XLOC_025656	11	-	68.83	4.54755703777656e-67
13	147646026	147680155	XLOC_008405	7	-	22.08	5.10721534954146e-67
6	87159	92140	XLOC_023870	10	+	94.14	5.2733966442736e-67
2	64718888	64753584	XLOC_017217	11	-	113.87	5.29031707004145e-67
X	88634925	88712147	XLOC_035577	4	-	8.55	5.50120478787352e-67
6	159037830	159061327	XLOC_026821	11	-	120.8	6.35573565226904e-67
10	14345982	14469578	XLOC_003584	11	-	16.22	6.71379553167913e-67
X	98582002	98624088	XLOC_035630	11	-	456.86	6.72563137891203e-67
2	66214085	66216920	XLOC_017260	11	-	8.79	7.56839711607677e-67
14	106632614	106639401	XLOC_009508	4	+	3.31	8.52694607326546e-67
14	28301293	28393568	XLOC_008919	11	+	128.39	9.35013094788901e-67
X	7235384	7421430	XLOC_035114	4	-	12.16	9.4114613367165e-67
13	96959250	97001337	XLOC_006988	11	+	41.68	1.04831198943957e-66
5	47566270	47609304	XLOC_023449	4	-	12.09	1.04831198943957e-66
15	8850834	8983053	XLOC_011625	11	-	152.13	1.1740492383406e-66
5	61706611	61736706	XLOC_023544	11	-	1.74	1.35383003372526e-66
17	34882727	34885929	XLOC_013782	11	-	2.38	1.4879425831598e-66
1	121629032	121914764	XLOC_000618	11	+	1.76	1.89029571202904e-66
7	5210061	5236824	XLOC_028087	11	-	219.4	2.06052040108632e-66
4	104662835	104902264	XLOC_021806	11	-	0.22	2.30935083049128e-66
13	100077866	100119883	XLOC_007008	11	+	17.23	2.43360012725747e-66
9	71349408	71356567	XLOC_031060	8	+	50.36	2.47772411174063e-66
6	103808903	103986144	XLOC_026585	11	-	29.32	2.49077921730677e-66
17	31910824	31929459	XLOC_013741	11	-	7.46	2.68411362856592e-66
5	17399173	17411053	XLOC_022268	11	+	2.11	2.75484887490508e-66
4	87718196	87743069	XLOC_021554	11	-	92.12	2.79558848884748e-66
1	79789751	79796128	XLOC_000393	11	+	71.71	2.95825016646191e-66
7	98718151	98772164	XLOC_027849	9	+	78.18	3.30034101220949e-66
X	113460195	113586436	XLOC_035712	5	-	13.25	3.33768104910974e-66
7	53890734	53907664	XLOC_027486	4	+	6.77	3.63092762275272e-66
2	126528300	126547820	XLOC_017761	7	-	11.39	3.69976799054888e-66
1	90744288	90875126	XLOC_000433	9	+	14.27	3.72601761704872e-66
6	80973260	81112347	XLOC_026348	6	-	31.02	4.47862154164826e-66
3	25245735	25283757	XLOC_019320	7	-	71.91	4.93478886594822e-66
8	11083574	11132741	XLOC_029220	11	+	10.83	5.05077712533244e-66
4	77083687	77105013	XLOC_020528	11	+	367.18	5.1989258624872e-66
18	5985663	5995288	XLOC_014590	11	-	14.33	5.5841371003108e-66
[truncated: 16,664 more rows]
