# Supplementary material for: Multi-species annotation of transcriptome and chromatin structure in domesticated animals
Source: BMC Biol. 2019 Dec 30;17:108. doi: 10.1186/s12915-019-0726-5 (PMC6936065; doi:10.1186/s12915-019-0726-5)
Supplement: Supplementary file 7 — Additional file 7 FR-AgENCODE DE genes (all combinations). The archive has the same structure than de.refgn.tar.gz with names starting with cuffgenes instead of refgenes. [file 12915_2019_726_MOESM7_ESM.gz › home/sfoissac/fragencode/papers/first/suppl.files/de.fraggn/bos_taurus/diffcounts.withsex/cuffgenes.counts.min2tpm0.1.normcounts.diff.sex.cd4.bed]

Y	9827491	9859615	XLOC_035858	9	+	1.28566517558227e-146	-18.0913726170546
Y	10163594	10166158	XLOC_035863	9	+	1.9363691467367e-135	-18.7839583325444
Y	9153465	9171279	XLOC_035922	10	-	5.72248095124629e-134	-17.8588480701912
Y	9326970	9552306	XLOC_035856	10	+	3.13934364379578e-133	-19.2272382091888
Y	9874446	9935354	XLOC_035859	8	+	1.16890077836471e-101	-18.4134514457695
Y	39582411	39631642	XLOC_035877	9	+	1.30490908707457e-81	-19.3327114021621
Y	9687354	9704520	XLOC_035924	8	-	5.58443046455992e-78	-18.0675622873695
Y	8937576	9088004	XLOC_035920	7	-	9.45356105106516e-67	-19.523023718936
Y	39790448	39836737	XLOC_035880	5	+	2.26676642641278e-54	-21.1878137372877
Y	10385294	10444522	XLOC_035864	5	+	2.23433387680382e-48	-21.781124709627
X	59277355	59309998	XLOC_035427	11	-	1.30214184257297e-35	19.7744416769605
14	38827541	38862000	XLOC_010004	11	-	3.1469772122396e-15	-5.02969330071833
12	54288772	54292040	XLOC_005467	11	+	8.45301457544765e-12	9.30676375859149
Y	9088090	9088779	XLOC_035850	5	+	6.74690345296568e-09	-21.424528308394
1	190161027	190171768	XLOC_002517	11	-	1.67598313825928e-08	4.53620477004233
Y	10380556	10385526	XLOC_035928	5	-	6.16280463313232e-08	-20.358026056893
1	90744288	90875126	XLOC_000433	9	+	6.5485651052161e-08	-16.5776938815051
18	8205343	8263169	XLOC_014133	11	+	1.41191838227859e-06	6.40155744175014
12	19167251	19175230	XLOC_005826	8	-	1.65971135631283e-06	-14.856251033558
15	51026156	51026883	XLOC_010974	9	+	4.50719276234642e-06	9.20064407142499
8	89321531	89338060	XLOC_029582	5	+	5.48905786223856e-06	-14.6670583219612
1	98133311	98455792	XLOC_000460	11	+	1.15622887015173e-05	4.51263661561946
X	16325279	16423411	XLOC_035171	10	-	1.28341605261383e-05	13.7220638152197
Y	9238339	9239110	XLOC_035855	5	+	1.36625537912357e-05	-18.9786183912674
Y	9170646	9228339	XLOC_035854	5	+	1.36723515498187e-05	-19.3255097454268
5	12185815	12242604	XLOC_023135	6	-	1.76004443408085e-05	-14.0299526203237
14	133245328	133395378	XLOC_010697	7	-	2.15451772649477e-05	-14.9051172269776
2	3200476	3373430	XLOC_016556	6	-	3.12550476616316e-05	-13.9782810284418
11	2790815	2797647	XLOC_003963	10	+	4.87376609380945e-05	11.8238752548947
6	83454020	83479671	XLOC_024918	10	+	7.03042412126017e-05	-6.58248703617688
15	96593069	96855773	XLOC_012078	6	-	7.55606745702575e-05	15.6724720000507
3	72620711	72793646	XLOC_019747	10	-	0.000101947370368839	16.6744658708873
9	42046486	42152293	XLOC_030829	5	+	0.000103564678710815	-13.8694331372633
1	94295836	94666547	XLOC_000448	9	+	0.000114090715417879	-10.1461958998517
6	97230139	97240724	XLOC_026549	10	-	0.000116639125215395	15.508814175864
12	16769914	16792213	XLOC_005797	11	-	0.000139189607879225	-8.57613687805929
7	24882195	24914037	XLOC_028299	11	-	0.000171102537262051	3.32442849932646
13	204843044	204868921	XLOC_007518	11	+	0.00022139552366133	-3.76487675606465
13	23944368	23957486	XLOC_007661	11	-	0.00022139552366133	-5.37174461217653
6	47172646	47210568	XLOC_024291	11	+	0.000228446730322975	6.04913142773439
9	39666356	39734898	XLOC_030802	11	+	0.000460592153654576	5.80547582666112
12	53647408	53781554	XLOC_006288	11	-	0.000531353976013414	-6.73024728756218
3	11841990	12026009	XLOC_019181	8	-	0.000531353976013414	15.2180403637026
14	132611014	132615204	XLOC_009675	8	+	0.000582757682657504	-17.2318990364674
17	29960166	29994891	XLOC_013709	6	-	0.00106291251928329	14.6538445089176
14	49001067	49001385	XLOC_009143	9	+	0.00140289638318822	-14.9651074817973
7	115356202	115365452	XLOC_027932	6	+	0.00140289638318822	13.7507533643493
8	130529323	130590841	XLOC_030404	11	-	0.00140289638318822	-3.54279328506031
14	51161032	51162398	XLOC_010170	8	-	0.00143064646750713	-16.6070358288326
7	37219369	37258650	XLOC_028440	9	-	0.00146193429498784	-13.605851533653
13	28893929	28945196	XLOC_007694	10	-	0.00152773895276861	-5.90459878294516
11	67144959	67457548	XLOC_004265	10	+	0.00166775674771068	-6.63167533925232
13	34465046	34544144	XLOC_006659	10	+	0.00166775674771068	15.5140600486494
8	38378797	38386567	XLOC_029337	7	+	0.00168743804585633	-11.2094639422572
12	26597605	26622940	XLOC_005961	11	-	0.00170362754743652	-3.10803676054179
4	79872420	79874908	XLOC_020547	11	+	0.00190492833991486	4.21073505262523
AEMK02000380.1	5908	65498	XLOC_033066	10	-	0.00204769408341898	6.74628114314099
4	83235469	83309604	XLOC_021528	10	-	0.00236826107564977	-6.45320981766949
6	88715659	88717269	XLOC_024990	5	+	0.00263359854859656	-13.7179626117951
1	26301212	26317883	XLOC_000141	10	+	0.00314406436943463	10.0614313653404
X	125752825	125766226	XLOC_035075	5	+	0.00320714511341319	-14.8046577070081
4	100364770	100366190	XLOC_020876	5	+	0.00365064199950375	-14.3453505158887
1	99081903	99110876	XLOC_000463	5	+	0.00369261703835851	-12.7892290029862
4	97439867	97448493	XLOC_021704	11	-	0.00447019155900855	-4.2417098146353
7	58998888	59005665	XLOC_027538	9	+	0.00505750503399283	-12.1351318041407
6	152636044	152709387	XLOC_026774	8	-	0.00513412604218921	16.0907380894821
12	3612739	3647115	XLOC_004807	11	+	0.0053767574131705	3.50320122099644
15	109377494	109380126	XLOC_011290	9	+	0.00558365965155705	-15.8283955956559
6	87995654	88017140	XLOC_024977	8	+	0.00577713919167154	-12.5840859817169
2	9734662	9750873	XLOC_015242	11	+	0.00582230976907527	3.43261006926518
2	135147842	135157445	XLOC_017799	6	-	0.00621765973731496	-12.7847638545591
14	113876966	113932003	XLOC_009581	10	+	0.00635001101890718	-5.41594433975625
4	93691046	93707857	XLOC_021641	5	-	0.00635001101890718	-12.9318789117727
8	344323	378381	XLOC_029136	8	+	0.00646765517724233	4.7549913280885
5	11633545	11905427	XLOC_022204	9	+	0.00674836513457944	15.1748580866171
7	17349568	17350984	XLOC_027063	9	+	0.00716651948914824	-16.2224283774318
1	15140935	15329787	XLOC_001629	8	-	0.00774524008344277	-14.624466644677
11	71532481	71543320	XLOC_004690	8	-	0.00801139709385765	-10.6690441441857
1	31722507	31797460	XLOC_001728	11	-	0.00801139709385765	-2.79242690855024
7	32058362	32113482	XLOC_027284	7	+	0.00801139709385765	-12.038085046435
9	83569931	83586396	XLOC_032192	9	-	0.00801139709385765	-15.5983286018881
6	72125123	72175175	XLOC_024788	11	+	0.00833382048776972	-3.93075769132619
14	41929114	41950663	XLOC_010063	5	-	0.00834358391774873	-12.1826470139556
1	153392560	153395870	XLOC_000809	5	+	0.00868811527258079	-13.7400286822489
18	36023880	36024732	XLOC_014387	3	+	0.00868811527258079	-18.3057920277478
X	27028222	27182959	XLOC_035208	11	-	0.00882627671174812	2.48623525735683
14	99685577	99808381	XLOC_009449	7	+	0.00964825616470525	-12.6929001462314
5	77642194	77645753	XLOC_023679	11	-	0.00991993717837289	3.30786331559029
7	74774984	74778435	XLOC_028726	9	-	0.0104003042874282	-9.60440268586772
3	127527739	127529421	XLOC_018986	9	+	0.0106222969810299	-14.8026660326988
8	31507962	31690766	XLOC_029954	8	-	0.0116156372606366	13.5762297140619
1	1569651	1698532	XLOC_001558	11	-	0.0130668461102891	2.69868764282671
12	52536737	52544706	XLOC_006249	6	-	0.0133475235662685	12.9589403318936
4	88140949	88471876	XLOC_021560	9	-	0.0140055977829547	14.896049211861
8	83583627	83679136	XLOC_030224	7	-	0.0140055977829547	-6.72715526453934
1	113429906	113604306	XLOC_002083	5	-	0.0145427160346611	-11.7878131919336
3	45906678	46023405	XLOC_019542	8	-	0.0145427160346611	-13.2728859782629
12	24280661	24293053	XLOC_005916	5	-	0.0145505975624629	-12.0281221690882
3	17433090	17438863	XLOC_018168	10	+	0.0145505975624629	11.2703568539521
3	128903532	128917981	XLOC_018997	11	+	0.0151371310657253	-2.54823412580261
1	236158367	236255307	XLOC_001231	7	+	0.015138245215849	18.067781529144
14	46978120	47072215	XLOC_010099	5	-	0.0154716038651668	-12.3326896203911
3	33908962	34015515	XLOC_019374	10	-	0.015596856827091	-4.71467226149132
8	133665591	133936652	XLOC_029779	9	+	0.0157900828921888	14.7986698106937
7	58786202	58809775	XLOC_027536	7	+	0.0170937117910903	-9.40959484149252
13	110145873	110376160	XLOC_008167	10	-	0.0173142914463475	15.6777159334904
6	209017	243609	XLOC_025427	10	-	0.0173481897095253	16.2162991787202
14	63416160	63805804	XLOC_010284	5	-	0.0178209907291317	13.3702547304705
9	7133060	7227964	XLOC_031680	6	-	0.0179053783950504	-12.3398092889622
13	204798301	204832090	XLOC_007517	11	+	0.0182112463386765	-2.32168426948617
8	130594935	130665145	XLOC_030405	11	-	0.0184766025856489	-2.36318715241884
AEMK02000469.1	6685	30925	XLOC_033518	5	-	0.0186981778125374	17.3827854709473
AEMK02000589.1	68588	103431	XLOC_033865	8	+	0.0186981778125374	-8.08292459296094
9	115847237	115848335	XLOC_032381	8	-	0.0191014800587474	-18.1949279840086
4	64679169	64710633	XLOC_021426	6	-	0.0204962368560348	13.8824099643516
7	76720799	76721457	XLOC_028771	6	-	0.0204962368560348	-14.7052952649494
15	66864344	66872533	XLOC_011917	11	-	0.0217347782064129	-7.27886000731584
1	86413714	86481799	XLOC_001957	11	-	0.021890707082089	3.55120410647799
3	6527744	6564002	XLOC_018039	9	+	0.021890707082089	-14.0608930449836
8	82794562	82801115	XLOC_030218	8	-	0.021890707082089	-15.4899693064891
6	4641955	4655940	XLOC_025478	10	-	0.0228587947667408	6.58714585481777
3	117986687	118011886	XLOC_018945	11	+	0.0231928988041629	3.58887404479959
1	31673797	31680169	XLOC_000179	9	+	0.0251705580920347	-9.15118843770238
15	96390628	96392194	XLOC_011212	5	+	0.0251705580920347	-17.5400538703988
1	855023	883694	XLOC_000010	11	+	0.0251705580920347	-3.44256222787546
3	103041104	103096795	XLOC_018833	11	+	0.0251705580920347	-2.14734424059184
4	40001394	40130044	XLOC_021322	9	-	0.0251705580920347	-11.4834295409008
8	80674999	81024501	XLOC_030210	11	-	0.0251705580920347	3.22373946713781
8	92233953	92242679	XLOC_029584	5	+	0.0255436338839112	-13.4498763239784
16	23627692	23767990	XLOC_012804	6	-	0.0271908364491341	12.6660205098704
5	90901421	90904992	XLOC_022919	7	+	0.0271908364491341	11.8182106398717
14	141261114	141262498	XLOC_010739	7	-	0.0282522152921546	-18.2596912176964
3	8305864	8323695	XLOC_018081	9	+	0.0282522152921546	15.888163081069
13	29749846	29777076	XLOC_006586	11	+	0.0284172149776521	2.25529559487247
6	14323277	14333763	XLOC_025551	11	-	0.0284172149776521	-3.42278089335611
9	53079454	53179142	XLOC_032035	11	-	0.0284172149776521	5.24693552121768
2	70938698	70953543	XLOC_015835	7	+	0.0298813370498652	-12.2902193493032
AEMK02000589.1	52220	98776	XLOC_033864	5	+	0.0309706327752785	-14.508309160515
13	200861414	200865297	XLOC_008670	9	-	0.0315934108996331	-9.59196811700108
2	13322842	13338996	XLOC_016789	8	-	0.0315934108996331	14.5450371886784
1	91057020	91058322	XLOC_001970	5	-	0.0329499489605254	-16.0485573893626
3	8763293	8785250	XLOC_019134	8	-	0.0337830361058464	-13.0237991555977
12	52439671	52442435	XLOC_006240	10	-	0.0338759116483408	15.7676294516633
1	43447637	43458969	XLOC_001768	8	-	0.0338759116483408	-12.1151873399718
9	45902049	45950115	XLOC_030858	11	+	0.0350964378997175	2.88929419093447
AEMK02000452.1	1045932	1098921	XLOC_033435	8	-	0.0350964378997175	17.5891070448257
X	45772146	45798482	XLOC_034602	9	+	0.0350964378997175	-14.8924730911065
10	27577607	27588447	XLOC_003690	7	-	0.036169371925117	14.7987312355549
Y	21820977	21827863	XLOC_035870	3	+	0.036169371925117	-18.0261501612397
1	129811545	129829049	XLOC_002180	10	-	0.0362331715901243	9.60253391023741
9	92104786	92272014	XLOC_032231	11	-	0.0362331715901243	-6.49379184106194
1	109825437	109827175	XLOC_000516	8	+	0.0387896085467489	5.42024507363802
13	80354176	80364452	XLOC_008022	7	-	0.0408608145747678	-9.74333079387544
13	22707385	22828773	XLOC_006494	7	+	0.0409468442209399	13.3393662280806
15	38708202	38732291	XLOC_011768	6	-	0.0409468442209399	-13.4523755718691
7	32788004	32793881	XLOC_027297	11	+	0.0442639471080129	2.22060787877831
2	40737988	40742420	XLOC_015438	7	+	0.0444796449971834	-14.7420909449414
6	150245535	150605912	XLOC_026768	11	-	0.0446598973001014	2.88249539819744
9	90958077	91200043	XLOC_032224	9	-	0.0469025958362424	12.2977229125541
4	96012004	96025118	XLOC_020781	11	+	0.0494760548954944	2.40961556999809
