# Supplementary material for: Multi-species annotation of transcriptome and chromatin structure in domesticated animals
Source: BMC Biol. 2019 Dec 30;17:108. doi: 10.1186/s12915-019-0726-5 (PMC6936065; doi:10.1186/s12915-019-0726-5)
Supplement: Supplementary file 7 — Additional file 7 FR-AgENCODE DE genes (all combinations). The archive has the same structure than de.refgn.tar.gz with names starting with cuffgenes instead of refgenes. [file 12915_2019_726_MOESM7_ESM.gz › home/sfoissac/fragencode/papers/first/suppl.files/de.fraggn/bos_taurus/diffcounts.withsex/cuffgenes.counts.min2tpm0.1.normcounts.diff.sex.cd8.bed]

Y	9827491	9859615	XLOC_035858	9	+	1.35501098553057e-176	-19.2011995231541
Y	9153465	9171279	XLOC_035922	10	-	2.41007672421934e-163	-19.2044671652791
Y	10163594	10166158	XLOC_035863	9	+	1.39933072663484e-161	-19.6228485558773
Y	9326970	9552306	XLOC_035856	10	+	4.04845123255577e-146	-18.3418316829535
Y	9874446	9935354	XLOC_035859	8	+	3.89219558845044e-125	-20.549474443947
Y	9687354	9704520	XLOC_035924	8	-	3.78218011718435e-92	-19.3828456439496
Y	39582411	39631642	XLOC_035877	9	+	4.44977010219818e-88	-18.4380201391669
X	59277355	59309998	XLOC_035427	11	-	3.08509143159741e-77	20.6054130387721
Y	8937576	9088004	XLOC_035920	7	-	3.95663586177342e-73	-18.3211576025667
Y	39790448	39836737	XLOC_035880	5	+	2.97261978325341e-59	-20.6747458639985
Y	10385294	10444522	XLOC_035864	5	+	1.23330619905771e-53	-20.0686572174278
1	195937430	196052751	XLOC_002538	8	-	4.57015015317871e-25	11.0306105296502
5	64269551	64278558	XLOC_023603	7	-	1.11454974370126e-24	18.1594027359739
11	5353523	5455307	XLOC_004388	8	-	1.20550600574341e-14	10.7878185698075
1	98133311	98455792	XLOC_000460	11	+	1.29949448573107e-14	4.94826665106192
4	123674696	123779615	XLOC_021954	7	-	6.62882771088758e-14	16.0583832279779
14	38827541	38862000	XLOC_010004	11	-	1.90301281219513e-13	-3.8324948874345
8	130529323	130590841	XLOC_030404	11	-	1.34691628094429e-12	-4.99667094313544
X	45645361	45660334	XLOC_035303	8	-	2.81108829850783e-12	20.7314708467373
12	6692086	6716246	XLOC_005714	6	-	1.16712481902114e-10	14.1143668045018
Y	9088090	9088779	XLOC_035850	5	+	1.16712481902114e-10	-21.2234118161439
11	2790815	2797647	XLOC_003963	10	+	5.23603931623069e-10	10.9145264777731
15	51026156	51026883	XLOC_010974	9	+	5.23603931623069e-10	8.51161087838011
9	99600588	99670269	XLOC_032257	6	-	1.09200877945025e-09	14.0759958982625
X	97300470	97356132	XLOC_034885	10	+	1.09200877945025e-09	10.200143214811
2	13144072	13209250	XLOC_016784	9	-	1.11294986101981e-09	8.72880358390412
12	7638084	7660172	XLOC_004885	10	+	1.3173672265473e-09	6.6218159567438
Y	10380556	10385526	XLOC_035928	5	-	2.86657119370523e-09	-19.8035622218015
12	54060572	54288691	XLOC_005466	11	+	3.50176149657864e-09	7.35555371671036
13	204843044	204868921	XLOC_007518	11	+	3.51464825778209e-09	-4.15279496833292
3	163546	202150	XLOC_017961	11	+	3.10833842815298e-08	4.38014758313887
Y	9238339	9239110	XLOC_035855	5	+	9.45591256107627e-08	-19.6994408282782
12	54288772	54292040	XLOC_005467	11	+	1.69207648991237e-07	4.35588179111627
5	53760768	54016923	XLOC_023472	7	-	2.08862579785229e-07	10.8441466106546
8	130594935	130665145	XLOC_030405	11	-	3.52095060866825e-07	-2.9574154442131
1	22662003	22801909	XLOC_001673	9	-	4.02304734137367e-07	6.91086692531922
5	92185217	92226496	XLOC_023806	11	-	4.2836150569252e-07	-9.70237042003992
7	2965060	3059831	XLOC_026984	7	+	4.2836150569252e-07	13.3407694699567
8	31507962	31690766	XLOC_029954	8	-	4.2836150569252e-07	9.03553007635589
13	201996904	202129338	XLOC_008677	9	-	4.53133724655002e-07	9.50303350057968
1	190161027	190171768	XLOC_002517	11	-	8.00106897332233e-07	2.8443990174937
3	128903532	128917981	XLOC_018997	11	+	1.02953193911241e-06	-3.03348316125797
4	51191685	51211922	XLOC_021368	6	-	1.05014519078033e-06	-14.4211755225771
7	23729087	23734949	XLOC_027195	11	+	1.12230770071532e-06	8.06678457892267
9	107682430	107688602	XLOC_031265	9	+	1.24424540638882e-06	-7.72234401078241
Y	9170646	9228339	XLOC_035854	5	+	1.24424540638882e-06	-18.698367926854
6	155800839	155894922	XLOC_025269	6	+	1.8435306537836e-06	8.95378723448176
AEMK02000380.1	5908	65498	XLOC_033066	10	-	2.50527350042695e-06	6.01245447349782
5	390362	418324	XLOC_022039	11	+	2.80816018345681e-06	5.69979384260728
12	3254493	3300835	XLOC_004803	11	+	2.85174229085853e-06	5.04980323000118
AEMK02000254.1	114520	122441	XLOC_032776	9	+	2.97696078369772e-06	16.2462908199033
5	62437646	62485537	XLOC_022641	7	+	3.34886086204525e-06	8.83592096917488
7	24882195	24914037	XLOC_028299	11	-	3.44126765808631e-06	2.68832172766201
AEMK02000258.1	415139	429415	XLOC_032797	6	-	3.44126765808631e-06	12.89165120204
X	16325279	16423411	XLOC_035171	10	-	4.4508169663422e-06	7.91740918228164
5	34656459	34794359	XLOC_023385	8	-	4.8048867343967e-06	5.41814481241681
6	51606955	51622344	XLOC_024402	9	+	4.8048867343967e-06	-13.2189138839266
3	28260368	28356699	XLOC_018270	6	+	5.1469546278688e-06	-13.1632136238571
3	103041104	103096795	XLOC_018833	11	+	6.7575940447747e-06	-2.49183564359758
1	221013399	221218875	XLOC_002660	9	-	7.25167288731607e-06	7.52316032782153
18	11416063	11462137	XLOC_014698	9	-	7.98809253824673e-06	12.4931220833492
13	162353232	162478742	XLOC_008521	11	-	8.57851337543836e-06	6.02891235634375
18	25654450	25937923	XLOC_014779	6	-	8.57851337543836e-06	-13.0291495967546
7	54516254	54537370	XLOC_028599	7	-	8.92440983712369e-06	-12.9832029258984
7	42020223	42091516	XLOC_028493	8	-	9.54546599568972e-06	7.42339769776339
5	64420178	64459820	XLOC_023605	11	-	1.13546457953848e-05	3.66541981209601
4	98218610	98237209	XLOC_020830	11	+	1.1444364690678e-05	2.65295916544531
7	104032526	104190377	XLOC_029045	11	-	1.1444364690678e-05	4.84916833798481
12	1350274	1406558	XLOC_005604	6	-	1.23165452344142e-05	13.5118216319897
14	81889283	81901909	XLOC_010383	6	-	1.26212045919106e-05	14.2153772685259
5	64517480	64660503	XLOC_022687	9	+	1.26212045919106e-05	-13.3942868002943
17	43989351	44006256	XLOC_013398	8	+	1.43771897157223e-05	10.6920841144093
5	63088778	63098748	XLOC_023574	5	-	1.54027615189726e-05	13.5038100929181
7	55351082	55373894	XLOC_028611	5	-	1.69878607092973e-05	9.68063715907376
X	125542609	125560472	XLOC_035807	10	-	1.82368489400958e-05	8.41637424985471
12	26597605	26622940	XLOC_005961	11	-	1.91336736835451e-05	-2.88922195379407
1	9014208	9109066	XLOC_001608	11	-	1.91336736835451e-05	4.11472663065686
2	25641671	25771803	XLOC_015379	6	+	1.91336736835451e-05	8.74907371588547
8	84258002	84391658	XLOC_030227	9	-	1.91655568657475e-05	10.3009943032336
4	98577478	98589563	XLOC_021727	11	-	1.93641058957225e-05	6.88252224756176
12	31589409	31644080	XLOC_005214	11	+	2.84508090832699e-05	3.22616334485412
5	21278080	21289547	XLOC_023275	8	-	2.95187206790894e-05	7.20958830381664
2	70938698	70953543	XLOC_015835	7	+	3.09692276662181e-05	-13.8283986200261
8	133665591	133936652	XLOC_029779	9	+	3.10311268437955e-05	7.69415425243972
2	1675303	1989503	XLOC_015072	8	+	3.14728917530422e-05	6.65941125157573
5	70183252	70228877	XLOC_022738	11	+	3.14728917530422e-05	-3.69296843469815
5	82497436	82550361	XLOC_023731	9	-	3.28089413062092e-05	11.7808737057395
7	110361257	110454043	XLOC_029054	8	-	3.92809009445737e-05	-13.907675489786
2	13322842	13338996	XLOC_016789	8	-	4.02233233033102e-05	8.28792632426483
12	3612739	3647115	XLOC_004807	11	+	4.43815150214953e-05	3.07591033005228
16	27126351	27422621	XLOC_012458	8	+	5.5415298836855e-05	9.87681151610421
15	64748763	65046535	XLOC_011903	11	-	5.60164686210219e-05	3.41409268757339
15	108974683	109093525	XLOC_011289	7	+	5.96555026093028e-05	15.5078513107686
5	6298491	6333367	XLOC_022098	6	+	5.96555026093028e-05	14.5273642762578
13	131634501	131662482	XLOC_008292	8	-	6.1203535499325e-05	9.39089284431265
15	32064448	32201218	XLOC_010887	11	+	7.24015785400141e-05	3.73735027313623
2	138162884	138225373	XLOC_016344	11	+	9.05785946530381e-05	8.65151014384706
2	140682370	140873347	XLOC_016363	11	+	9.05785946530381e-05	2.18497581893224
10	44107734	44226925	XLOC_003353	7	+	9.75509334562124e-05	6.22495498737983
AEMK02000682.1	1557674	1627298	XLOC_034208	7	+	9.75509334562124e-05	7.00775386629414
1	17306309	17662825	XLOC_001645	6	-	9.93499177846443e-05	12.12045758836
13	94155823	94291797	XLOC_006966	6	+	9.93499177846443e-05	-13.3994661542694
7	60064983	60299902	XLOC_028661	7	-	9.93499177846443e-05	12.2668478816011
13	135467336	135590352	XLOC_007208	11	+	0.000104728788847999	3.03708711543156
8	47133702	47210334	XLOC_029380	5	+	0.000104728788847999	12.6879934614622
6	45309198	45313728	XLOC_025749	11	-	0.000106030969447395	7.36565039991491
12	18893201	18900649	XLOC_005819	11	-	0.000111628332820307	2.64876623938588
9	136850526	137056101	XLOC_032511	5	-	0.000112290253221202	12.3795003957686
3	99823619	100244810	XLOC_018811	7	+	0.000120878529313939	9.0472017982462
6	84852772	84858155	XLOC_026401	11	-	0.000126415232203237	-4.44979983910817
3	72620711	72793646	XLOC_019747	10	-	0.000135391702483392	5.80418760483527
2	151099083	151129671	XLOC_017932	11	-	0.000136003769339424	6.59355555421308
11	352589	445724	XLOC_003944	11	+	0.000136182206797687	2.12729730084828
13	46896635	47187337	XLOC_007858	11	-	0.000136182206797687	-4.08227488336594
3	128880020	128898072	XLOC_020105	11	-	0.000146354642441898	-2.79028949640784
7	57999448	58015146	XLOC_028632	9	-	0.000160103760221101	6.2953443301313
1	157820647	157836868	XLOC_002322	6	-	0.000161910228486254	13.8599474327827
18	48960932	49192631	XLOC_014487	10	+	0.000164424328335467	8.47620418659524
5	6259188	6273947	XLOC_023051	7	-	0.000175197150906909	9.5027607740271
8	70054755	70159138	XLOC_029469	11	+	0.000175736273035192	8.81239309658925
11	47911565	48133448	XLOC_004186	10	+	0.000181868649796394	4.32695299692215
X	111310176	111368070	XLOC_034960	11	+	0.000197228041312646	4.33297661738885
4	123073601	123158548	XLOC_021029	5	+	0.000219419693486736	-12.3325644457872
7	58786202	58809775	XLOC_027536	7	+	0.000261271831943723	5.9653689899098
1	113794039	113848808	XLOC_002086	6	-	0.00026181889268615	11.5597868321282
18	29426050	29541348	XLOC_014828	5	-	0.0002843504542282	8.80556593350671
13	117442593	117523305	XLOC_008193	10	-	0.00028850761298124	4.49685467923866
AEMK02000682.1	912471	916307	XLOC_034236	10	-	0.00028850761298124	-5.28522840868282
18	30031104	30175480	XLOC_014291	9	+	0.000298760145690225	5.89890484076528
9	90958077	91200043	XLOC_032224	9	-	0.000305676017574562	3.8888902558934
6	67307755	67316574	XLOC_024738	11	+	0.00031149389828167	4.02674818583924
1	253556918	253570095	XLOC_002835	8	-	0.000327161105026057	14.9991053566131
10	27724642	27954708	XLOC_003692	8	-	0.000329478606704501	5.1548157280849
2	141258425	141275258	XLOC_017848	7	-	0.000341232974600752	4.65509689615183
3	96157386	96201057	XLOC_019878	7	-	0.000341232974600752	-13.7004415341225
AEMK02000682.1	1103424	1119038	XLOC_034249	8	-	0.000341232974600752	7.88927747943032
5	56817481	57005114	XLOC_022582	11	+	0.000344972960927766	6.12173194896799
3	38934598	38951526	XLOC_018351	8	+	0.000351773349224004	7.21518935869481
2	64622988	64683293	XLOC_015706	6	+	0.00036851350326678	14.013911697924
1	14217031	14751051	XLOC_001625	8	-	0.000384518700791494	7.54574035567274
7	115604100	115614663	XLOC_029095	5	-	0.000384518700791494	11.7585277800157
9	42643672	42985554	XLOC_031923	6	-	0.000413560702143426	8.08722984505597
12	17098258	17108634	XLOC_005798	11	-	0.000427140763606202	-5.06187692072671
3	55701801	55704609	XLOC_018526	9	+	0.000436650973434959	-16.0729924750759
4	97439867	97448493	XLOC_021704	11	-	0.000452928070637615	-3.6581875369708
6	74773016	74782781	XLOC_026285	5	-	0.000455334380667079	11.4797263516261
AEMK02000623.1	38694	84306	XLOC_034013	8	-	0.000455411651572858	-20.2185603390416
14	11216650	11293411	XLOC_008820	7	+	0.000458164526942656	5.752605461215
5	22228041	22244086	XLOC_023307	9	-	0.00049810779877225	-11.9444404890759
17	10436410	10489755	XLOC_013619	6	-	0.000510906512699677	5.91863992209348
2	76983441	76989044	XLOC_017475	9	-	0.000540400903582062	-6.03476213700385
4	88869682	88989880	XLOC_021565	11	-	0.000540400903582062	4.41772952299741
5	57780573	58022058	XLOC_022591	11	+	0.000540400903582062	6.81474884147518
Y	3806092	3810889	XLOC_035825	8	+	0.000548363847999283	-14.918037427793
18	50979776	51027493	XLOC_014506	11	+	0.000566615936942386	2.45317367735316
9	52349650	52608501	XLOC_030944	7	+	0.000572967845108167	11.2509654260329
14	32585110	32600762	XLOC_009975	9	-	0.000659824986351177	7.81882020793217
1	1569651	1698532	XLOC_001558	11	-	0.000667989565353654	2.83555521765254
14	71430104	71438174	XLOC_010316	8	-	0.000667989565353654	-13.0415752495748
5	88606813	88682495	XLOC_022885	6	+	0.000686878414248173	7.65198004197276
3	16407607	16525876	XLOC_019195	11	-	0.000750683634885808	2.23877646655596
6	49245801	49277917	XLOC_024338	7	+	0.000767135627986253	5.78496976999403
18	16811160	16975814	XLOC_014197	7	+	0.000798400036650314	5.92657737348824
2	17750997	17803615	XLOC_016851	11	-	0.000798400036650314	2.15733859542557
5	18216541	18222833	XLOC_022276	8	+	0.000876246897644837	8.48820966173854
8	11011341	11045870	XLOC_029219	9	+	0.000908839194041869	-12.3748386067945
16	55418390	55595420	XLOC_012982	5	-	0.000931907719782849	11.5735940712783
10	23885524	24104809	XLOC_003196	11	+	0.000977537383545256	7.96991217298592
2	97999845	98274854	XLOC_016142	9	+	0.000977537383545256	8.15489713615847
3	11841990	12026009	XLOC_019181	8	-	0.000977537383545256	6.15314966824007
4	57684703	57744709	XLOC_020449	8	+	0.000977537383545256	7.41965709527899
4	88140949	88471876	XLOC_021560	9	-	0.000977537383545256	6.2720964115735
14	115231523	115277650	XLOC_010624	11	-	0.000982990971322829	2.16840839036939
2	60416280	60424058	XLOC_017152	7	-	0.000982990971322829	13.5618195162997
AEMK02000469.1	6685	30925	XLOC_033518	5	-	0.00102503326528416	9.597398725621
5	10290963	10316720	XLOC_022163	5	+	0.00103254393886808	-12.6237100433158
6	51317419	51358657	XLOC_024390	11	+	0.00103254393886808	3.69644732223639
8	134912500	135002145	XLOC_030435	11	-	0.00103664115938964	-4.55669137694152
17	57970465	57986440	XLOC_013981	11	-	0.00103733893600924	-1.9114945273211
7	115850473	115987392	XLOC_029099	5	-	0.00109844840925742	11.4369585767666
15	84762926	84958521	XLOC_012027	9	-	0.00121349409909038	6.06484412833093
9	68544720	68570585	XLOC_032126	5	-	0.00121349409909038	11.2229916812504
1	132903042	133016766	XLOC_002209	8	-	0.00126424010782931	3.73039304299518
12	44140504	44173633	XLOC_005321	11	+	0.00126424010782931	-2.44629712455701
X	54773163	54862243	XLOC_034664	11	+	0.00126424010782931	2.48483620446952
9	4800292	4801945	XLOC_031613	11	-	0.00133838885609042	5.80730221899894
17	10750741	10864595	XLOC_013623	9	-	0.00141037307062006	8.0924019400149
11	71532481	71543320	XLOC_004690	8	-	0.00141123092493114	-10.2743375685132
2	41782037	41830532	XLOC_016972	11	-	0.00141123092493114	4.26673556120951
14	656866	671843	XLOC_008757	6	+	0.00142421739295345	-13.1285457159912
5	66028364	66039860	XLOC_022697	7	+	0.00142421739295345	-14.945656955224
3	103612638	103815997	XLOC_019944	11	-	0.00146510185980237	3.6436300725583
9	10927342	10940830	XLOC_030650	5	+	0.00146510185980237	10.761631405072
10	13732028	13773073	XLOC_003130	5	+	0.00152945851123282	7.93405674066295
15	66864344	66872533	XLOC_011917	11	-	0.0016046851594357	-6.84554136860676
5	17263906	17285874	XLOC_022265	8	+	0.0016339434050221	7.56887350901724
9	113871326	113895510	XLOC_032364	11	-	0.00164375502960453	8.21946506816249
2	61819849	61835732	XLOC_017178	6	-	0.00170017691337882	-11.6994536839772
7	8093860	8132507	XLOC_027017	11	+	0.00177067649444048	2.47720838855548
2	33225437	33295787	XLOC_016934	6	-	0.00180171147898531	8.21151711580278
5	42642895	42867448	XLOC_022520	9	+	0.00180171147898531	3.73617325574656
AEMK02000619.1	27272	36519	XLOC_033995	6	+	0.00183585923681568	9.16027059808541
16	71980467	71989011	XLOC_013047	8	-	0.00188848101033685	-11.9809722367405
AEMK02000569.1	721868	743699	XLOC_033799	9	+	0.00200489120962069	8.29954016902716
1	137383317	137692307	XLOC_002221	11	-	0.00204606829932543	3.92531972396307
8	344323	378381	XLOC_029136	8	+	0.00204606829932543	-11.3005756356279
9	6745869	6760434	XLOC_030607	11	+	0.00204606829932543	3.81315009974082
5	85809718	86043700	XLOC_022859	10	+	0.00213512173045794	-6.18495527837586
15	31778584	31790452	XLOC_011744	11	-	0.00248166805570673	2.75560927399552
6	15693975	16023169	XLOC_025565	9	-	0.00248166805570673	7.09020650497936
9	85996280	86033388	XLOC_031141	11	+	0.00248166805570673	2.59825418686242
6	149747859	149971847	XLOC_025247	9	+	0.00250767369215897	4.92448266352038
15	79174314	79379069	XLOC_011123	8	+	0.00255513898285162	6.05540605591202
11	63789991	63795269	XLOC_004243	7	+	0.00287577300946674	-14.3266682262258
9	133568875	133572279	XLOC_031443	3	+	0.00287577300946674	14.2092284434468
3	8305864	8323695	XLOC_018081	9	+	0.00293972479495273	7.51653631112907
13	147646026	147680155	XLOC_008405	7	-	0.00297208070355447	-11.9055979874829
12	60171920	60234272	XLOC_006352	10	-	0.00297284096263002	-5.31775909774392
AEMK02000695.1	3708	6414	XLOC_034277	11	+	0.00309693582794219	2.91132561454584
5	41424794	41509779	XLOC_022505	6	+	0.00325402319045524	10.9556478246133
17	35708163	35751606	XLOC_013299	11	+	0.00325488153181917	5.8025915998621
15	75286593	75487049	XLOC_011967	5	-	0.00328072623015147	10.7020075087922
AEMK02000589.1	120102	125150	XLOC_033871	10	+	0.00328072623015147	8.94463139856431
6	53097141	53111565	XLOC_024439	9	+	0.0032850179484688	7.21873595373268
14	30982009	30983218	XLOC_009951	5	-	0.00335537955963948	-16.7900339136822
9	39767974	39775393	XLOC_031905	9	-	0.00339728857055918	-13.7948797119757
12	44338777	44340659	XLOC_006087	5	-	0.00367888819921447	-13.6558756101622
1	182519683	182606869	XLOC_002471	5	-	0.00373193512636254	8.63127821886061
3	8041795	8061878	XLOC_019114	8	-	0.0038083052825736	9.45527726496042
5	15283755	15289524	XLOC_022229	7	+	0.00384236659023093	-12.5956127799944
12	40738449	40782893	XLOC_006061	5	-	0.00384603260363407	12.4573800622374
1	130973963	130983971	XLOC_000701	5	+	0.00398656588099787	11.9486870036115
2	1469103	1496478	XLOC_016524	5	-	0.0041193777807586	-11.3039222686492
17	30468257	30474593	XLOC_013721	11	-	0.00413644775434722	5.4203429982599
17	33191907	33236609	XLOC_013763	11	-	0.00417291028961637	8.75960643090659
5	32599300	32604736	XLOC_023358	4	-	0.00419529761996969	9.38947876999303
4	108814404	108858153	XLOC_020942	6	+	0.00442609441854176	7.38426943832795
1	219049205	219049918	XLOC_001169	6	+	0.0044489496665179	-9.6627303188838
8	80305566	80669404	XLOC_029534	11	+	0.0044489496665179	3.51223696574815
1	219175737	219210338	XLOC_002649	9	-	0.004483897390405	5.54165461861601
4	124367735	124600581	XLOC_021041	10	+	0.00456876116341496	2.95969164288544
5	63416092	63514656	XLOC_023579	9	-	0.00459290668136915	-3.93444848874553
2	2329095	2331389	XLOC_016548	7	-	0.00465788230740679	-14.9478613296729
1	31722507	31797460	XLOC_001728	11	-	0.00481279983632255	-2.44404401669072
7	63118376	63326921	XLOC_027568	5	+	0.00481279983632255	11.0481402311583
2	57310170	57324333	XLOC_015601	6	+	0.00485632285759064	13.0551957283901
6	43080312	43086759	XLOC_025710	11	-	0.00490083518835523	3.38188754821382
5	3838210	3927217	XLOC_023029	6	-	0.00490875397899274	-10.9877848246907
6	1505858	1539283	XLOC_023896	5	+	0.00495603010438024	7.36789656705501
3	4368326	4390360	XLOC_018004	7	+	0.0050063458795886	6.87188710094373
13	39954803	39976110	XLOC_007832	5	-	0.0053753914592667	10.4145256354857
14	41620941	41729063	XLOC_010059	10	-	0.0053753914592667	6.4976710397049
13	204798301	204832090	XLOC_007517	11	+	0.00548516817310004	-1.8905234176227
2	108255895	108536880	XLOC_016191	11	+	0.00573955060951432	2.19199312505062
17	5328096	5507225	XLOC_013594	5	-	0.00582140486618227	10.3597046014805
9	116202644	116203933	XLOC_032393	9	-	0.00583832618820963	-13.7327466470042
X	84223049	84224613	XLOC_035550	10	-	0.00592802161647053	5.89452975239286
15	48572906	48610745	XLOC_011831	5	-	0.00595680528334624	-11.7701439011212
14	129432995	129436817	XLOC_010680	9	-	0.00632835553043555	-8.49158979683033
1	253412350	253555663	XLOC_001348	11	+	0.00634359099045731	2.02096186722337
8	72538824	72543590	XLOC_030159	7	-	0.00644589668156366	-12.3470140812678
14	43049088	43191007	XLOC_009078	11	+	0.00649491418485777	2.32105378206063
14	87891581	87916371	XLOC_010414	6	-	0.00649491418485777	-10.9678113423374
7	1748838	1806177	XLOC_026966	11	+	0.00655554479824258	2.86055182307361
7	35159048	35283324	XLOC_027318	6	+	0.00660209584558993	-12.2349558390909
2	6701339	6723929	XLOC_015160	11	+	0.00704211639174306	2.60530906194785
Y	21820977	21827863	XLOC_035870	3	+	0.00704211639174306	-17.6572301518263
2	3031101	3060855	XLOC_016552	8	-	0.00709917902342664	-10.8257807762332
5	22732515	22747421	XLOC_022412	5	+	0.00724666044159217	-10.9796845710714
15	128472232	128611956	XLOC_012265	5	-	0.00725541245884991	11.0591957874626
1	31409061	31413402	XLOC_001726	6	-	0.00731196648408384	-12.712643594464
AEMK02000254.1	30125	39436	XLOC_032778	7	-	0.00735661228421218	-16.1574822585112
1	19730382	19734662	XLOC_001657	9	-	0.00736440294688268	-9.36295894042637
13	207103417	207115909	XLOC_008726	11	-	0.00746596082004338	1.88980955178003
1	128960117	129013979	XLOC_002174	8	-	0.00760732010857429	10.666355891688
7	53590894	53637709	XLOC_027482	5	+	0.00761118796106126	6.69888460685204
6	63987700	64023907	XLOC_026201	6	-	0.00771646492530143	12.590113587127
1	104420667	104474696	XLOC_002028	6	-	0.00775813856738385	-12.3006520436139
6	59167776	59174855	XLOC_024579	11	+	0.0078343854603413	3.29513531365577
2	74846042	74919068	XLOC_015908	11	+	0.00801749952793785	1.70591768971734
6	167960012	167964053	XLOC_025385	5	+	0.00801870705729147	-10.8078704650652
6	63520250	63521795	XLOC_026179	5	-	0.00803146709785891	11.4930348857221
4	99605079	99657191	XLOC_020866	10	+	0.00819804530402918	-3.71053621384056
7	24020322	24041617	XLOC_027209	10	+	0.00824314866291537	6.0939099725538
11	5985726	6000742	XLOC_004401	11	-	0.00828566522093367	1.88253865396216
14	46449766	46455278	XLOC_009097	11	+	0.00828566522093367	4.78340438368085
X	54056329	54616924	XLOC_035385	5	-	0.00828566522093367	-12.2612329452991
6	49110788	49178413	XLOC_025836	5	-	0.00834570541233941	-10.9846197358404
AEMK02000682.1	1343055	1351438	XLOC_034201	11	+	0.00856829190531063	6.70996533199162
2	11293373	11405786	XLOC_015259	7	+	0.00868893330422116	4.10772720845884
2	42573636	43068824	XLOC_015463	5	+	0.00876858481302334	10.7373552906387
3	106300750	106724538	XLOC_019946	11	-	0.00878554113631097	2.04858675394744
2	137673186	137678684	XLOC_017817	7	-	0.00882571742568336	12.6904517685559
9	63994154	64021372	XLOC_032077	6	-	0.00900186813022778	-12.0730161958007
AEMK02000452.1	1845957	1847747	XLOC_033376	5	+	0.00938204620123075	10.3745044439823
10	54260318	54677303	XLOC_003856	5	-	0.00939293934429665	11.3557015166811
15	78851234	79094482	XLOC_011119	5	+	0.00962756764041026	10.9863456131718
8	70351312	70372552	XLOC_029472	8	+	0.00983138473672587	6.37652217713826
13	197007155	197037676	XLOC_007466	11	+	0.00992459533473652	1.72642287854564
1	268116123	268205801	XLOC_001437	9	+	0.0100505290873841	5.89737116855607
X	37016159	37017380	XLOC_034517	6	+	0.0101840001305482	10.8994886807332
3	10486793	10578368	XLOC_018115	10	+	0.0101963942076136	7.85562907091752
9	20712637	20722586	XLOC_031802	11	-	0.0101963942076136	3.61637213153276
15	137842240	137845886	XLOC_011524	7	+	0.0105641463003249	14.3281634778145
13	27919897	27922339	XLOC_006559	7	+	0.0106028298013457	-12.7096509315122
4	99347824	99356209	XLOC_020856	11	+	0.0106545089496862	2.47659999192323
18	36023880	36024732	XLOC_014387	3	+	0.0111630502602855	-12.758098456412
1	248515979	248517120	XLOC_001322	6	+	0.0112529274224515	-15.3730286996458
12	1603539	1670075	XLOC_005607	11	-	0.0113967343785987	3.0798835076101
X	39953768	40153754	XLOC_034532	11	+	0.012041415125234	1.61696994713648
9	102868908	102875891	XLOC_031218	11	+	0.0123432430489372	1.92057745152945
13	28893929	28945196	XLOC_007694	10	-	0.0123525887400242	2.55397783791197
2	117698187	117868243	XLOC_016221	11	+	0.0123525887400242	-2.22743738410366
3	53149066	53291696	XLOC_018501	11	+	0.0126266411613844	3.92115114207648
2	74203756	74220724	XLOC_017418	11	-	0.0126489636504308	2.35463373072124
6	63568856	63578776	XLOC_024700	9	+	0.0126489636504308	8.01608790010733
13	133470639	133496264	XLOC_008304	11	-	0.0127193798540152	-1.87611418398826
14	99025305	99129155	XLOC_010468	7	-	0.0130026365000608	12.5962541910901
6	4228575	4235440	XLOC_023925	7	+	0.0130026365000608	-12.3260304629735
12	39143030	39202164	XLOC_006043	7	-	0.0130175774730622	-11.4948063858628
13	182134500	182188756	XLOC_007412	8	+	0.0130175774730622	-5.01855838535529
10	22958864	22981486	XLOC_003640	11	-	0.0130591491396863	-2.33569838110229
11	24116985	24216215	XLOC_004144	11	+	0.0130591491396863	-1.99751690645995
2	72217038	72306013	XLOC_017389	7	-	0.0132228479047079	7.08631895745877
9	98438141	98513563	XLOC_031202	5	+	0.0135146406407969	7.62764920521167
6	63365987	63398724	XLOC_024691	11	+	0.013647953322465	-1.8091780503835
X	81647727	81648805	XLOC_035515	6	-	0.013647953322465	9.3819064549953
2	84996260	85243761	XLOC_016069	11	+	0.0136842176297762	3.54807116200242
1	129876741	129878269	XLOC_000681	6	+	0.0138932245524443	13.6093975580749
7	65104218	65105287	XLOC_027580	8	+	0.0138932245524443	-13.0845371228947
4	38932292	39023902	XLOC_021315	11	-	0.0139045482340137	1.9520071480551
5	69518631	69554758	XLOC_023644	11	-	0.0139288913117269	5.23862145992039
2	117235464	117506019	XLOC_016219	10	+	0.0140187898555164	5.2544042783048
7	62489618	62491123	XLOC_028676	6	-	0.0140187898555164	-14.0118663144715
14	127064396	127175127	XLOC_010655	8	-	0.0146332331661491	4.70187187628105
3	16822008	16834329	XLOC_018155	8	+	0.0146332331661491	11.1156395367096
12	61560885	61562560	XLOC_005568	5	+	0.0150687878341782	15.0233380746943
AEMK02000499.1	17635	28433	XLOC_033600	11	-	0.0150687878341782	-2.55526497306914
10	53601117	53602728	XLOC_003855	6	-	0.0155762180901969	13.1866429312513
12	5651020	5685452	XLOC_005688	8	-	0.0155762180901969	-13.7609508189858
16	52781864	52791610	XLOC_012615	7	+	0.0155762180901969	-8.37005727123924
5	90898534	90900421	XLOC_022918	7	+	0.0156279447339301	7.27420120479481
13	123175807	123352905	XLOC_007129	11	+	0.0159065044957841	2.40896237751208
18	1510824	1517033	XLOC_014045	8	+	0.0159065044957841	11.9257499215277
6	149005479	149025495	XLOC_026751	7	-	0.016053714786725	-15.7804022565326
X	52170478	52198732	XLOC_035380	6	-	0.0163733587500521	5.71401939387278
13	82374735	82376705	XLOC_006883	5	+	0.0163808337894783	11.0595355058572
4	38011780	38306964	XLOC_020366	11	+	0.0163808337894783	3.07203957424073
6	79850183	79921097	XLOC_026342	10	-	0.01638744601428	4.01465801379167
12	6631821	6637124	XLOC_004877	11	+	0.0164186688016658	3.60042074862531
9	83322820	83419912	XLOC_032191	5	-	0.0166433377791112	10.8404848696855
1	109595370	109595632	XLOC_000514	6	+	0.0170700986144335	8.9127485151995
1	159022283	159100889	XLOC_000827	7	+	0.0170700986144335	-13.8319884849399
9	130473856	130511278	XLOC_032462	8	-	0.0170700986144335	-13.2230901539334
2	3620461	3633470	XLOC_016557	5	-	0.0170922214587124	5.88418374323883
5	62777229	62787483	XLOC_022650	3	+	0.0171452939498257	-9.29886623876859
18	7494649	7495148	XLOC_014634	7	-	0.017239437273473	-5.94468548918902
5	63300145	63334537	XLOC_022658	9	+	0.017239437273473	5.03283485920892
18	11533182	11666127	XLOC_014162	11	+	0.0176198386720855	1.91640862716139
2	142869843	142895839	XLOC_016394	7	+	0.0176198386720855	-12.1879945154403
6	144242633	144533560	XLOC_025222	9	+	0.0183249798093875	6.70034664526544
12	51986551	51996446	XLOC_005416	8	+	0.0184897667841201	5.95743028427959
2	142132902	142165879	XLOC_017859	10	-	0.0186548382509624	-7.71802818601092
1	60770680	60944126	XLOC_001851	6	-	0.0186873640173666	7.07454114333458
X	124595650	124636468	XLOC_035777	11	-	0.0187215426214482	2.20905673995513
5	15672980	15673864	XLOC_023167	9	-	0.0187917971917478	-13.2124221738406
1	109825437	109827175	XLOC_000516	8	+	0.018910525080229	3.68023705839595
4	122184309	122203114	XLOC_021938	11	-	0.0189925128011426	-2.179663926262
13	66044719	66055295	XLOC_007920	7	-	0.0191056104851187	11.0736848232067
14	45317799	45491971	XLOC_010080	8	-	0.0191056104851187	5.53786873397596
X	20129712	20173288	XLOC_034435	11	+	0.0192162159898928	1.80531138550901
7	9345448	9666850	XLOC_027021	11	+	0.0193595230326169	5.84164366543325
4	99962487	99966917	XLOC_020874	9	+	0.0198694773494873	-7.22907158388984
12	35481241	35527581	XLOC_005250	6	+	0.0200884861810237	20.0013302016922
6	165060282	165079767	XLOC_026861	9	-	0.0201588502072479	-3.87446144215778
7	103096416	103111385	XLOC_029038	5	-	0.0202202783878599	10.1004217988911
AEMK02000682.1	1095564	1110987	XLOC_034194	11	+	0.0204129070690683	2.55415322043927
15	120433735	120447490	XLOC_011362	8	+	0.0204768157168299	5.99037351289539
17	1167979	1637148	XLOC_013582	5	-	0.0205305827968537	-10.4971481757087
13	124955029	125028432	XLOC_008259	11	-	0.0206381221054099	-2.60407459426757
5	82913206	82919959	XLOC_022841	8	+	0.0209074198855808	-12.7501791023484
6	74931819	74962736	XLOC_024820	9	+	0.0210212787817791	7.04365466627875
17	33735159	33821214	XLOC_013266	8	+	0.0220983303972395	7.07500398951901
15	38708202	38732291	XLOC_011768	6	-	0.0222264954318402	-11.9330072473523
2	72138752	72206463	XLOC_017388	11	-	0.0222264954318402	1.92918423107308
3	101617524	101682988	XLOC_019927	11	-	0.0222264954318402	3.62389796647346
9	55903376	56088613	XLOC_032054	9	-	0.0222264954318402	7.46330225117064
11	65146923	65204284	XLOC_004658	7	-	0.022691790944991	9.98021750629704
16	60241494	60248312	XLOC_012991	11	-	0.0227432361567517	-4.67600497033536
2	15214584	15245668	XLOC_015346	11	+	0.023641677097514	5.71199806412085
17	33566268	33611202	XLOC_013765	8	-	0.0238240087257326	8.72544444782802
14	37582913	37598665	XLOC_009009	7	+	0.0246658099783918	4.53731691984005
3	67601988	67611362	XLOC_019694	11	-	0.0249620460480136	-2.3488609546966
9	103460635	103963947	XLOC_032283	6	-	0.0249872265009236	-10.1339822766026
12	44650621	44655180	XLOC_006092	8	-	0.0252478242477411	-7.85584163532134
11	3995680	3997373	XLOC_004374	8	-	0.0255734396681403	9.56337386430482
13	139847240	139902039	XLOC_007240	5	+	0.0255734396681403	6.26728391337645
6	18660641	18676112	XLOC_024039	11	+	0.0255734396681403	-3.24538541482817
7	29676853	29681110	XLOC_028343	11	-	0.0255734396681403	-1.44859889609364
5	77642194	77645753	XLOC_023679	11	-	0.0272229769886963	2.0251457710858
9	106115729	106117641	XLOC_032297	8	-	0.0272229769886963	-13.2395642762323
2	77509859	77512207	XLOC_017498	11	-	0.0275288878790631	6.7816733051294
17	41618502	41638949	XLOC_013386	8	+	0.0276560926274833	-13.8289552907113
8	120819281	120873134	XLOC_030366	6	-	0.0276560926274833	5.79727507845226
2	91322993	91358226	XLOC_017621	11	-	0.0276813855557534	-1.87036879379307
7	53498908	53520697	XLOC_027477	11	+	0.0276813855557534	2.04733615924705
1	21839364	21840805	XLOC_000127	6	+	0.0281249859357023	-15.3484040667817
6	63514727	63520039	XLOC_026178	10	-	0.0282930398619151	1.87269048389846
5	22089490	22114378	XLOC_022404	10	+	0.0284959777395316	-4.39247007405855
7	26860139	26989670	XLOC_028327	11	-	0.0284959777395316	2.95866368312493
1	274106005	274111977	XLOC_001537	5	+	0.0286947594777163	9.72010574267396
18	7285075	7348380	XLOC_014117	7	+	0.028764524783294	-12.7688165071835
11	17935276	17940472	XLOC_004099	7	+	0.0290558239961957	-12.0099542664868
12	19167251	19175230	XLOC_005826	8	-	0.0295645600822503	-3.63892978398769
4	127561617	127562620	XLOC_022003	4	-	0.0298980682130726	-17.6705793338835
8	71573786	71603248	XLOC_030142	11	-	0.0298980682130726	2.39525972950006
10	51618336	51622018	XLOC_003842	11	-	0.0304408002492681	1.80581356904127
14	141322892	141325125	XLOC_010743	11	-	0.0309391890717502	4.41097119578032
X	124109974	124112355	XLOC_035028	4	+	0.031083681507601	-18.9690734137391
13	125027827	125042654	XLOC_007147	7	+	0.0314975919758556	-5.85267005830405
7	65805486	65833573	XLOC_027587	11	+	0.0314975919758556	2.19377466836856
4	98097510	98100476	XLOC_020827	8	+	0.0318170408961757	-12.7837154649236
1	86413714	86481799	XLOC_001957	11	-	0.0324680629309266	2.33688949777323
5	49677773	50168627	XLOC_022553	10	+	0.0327611278150241	3.78276133583985
15	88573886	88587668	XLOC_012041	8	-	0.0329863062930277	-12.0006921903464
5	90905413	90912597	XLOC_022920	7	+	0.0340503416164762	3.88586491871783
7	77171478	77172859	XLOC_028803	9	-	0.0340503416164762	-3.7293127778811
X	20220859	20275339	XLOC_034441	11	+	0.0341624708259979	1.50045692617238
4	107903673	107921279	XLOC_021830	9	-	0.034653281503864	5.19791754374024
8	97575666	97576117	XLOC_029594	7	+	0.034653281503864	8.13107648020763
1	158288052	158519323	XLOC_000821	11	+	0.0348428688277294	1.89933878284318
8	80674999	81024501	XLOC_030210	11	-	0.0348428688277294	2.10569703000041
5	10814007	10840808	XLOC_023129	11	-	0.0355483455586572	5.71075810368217
13	92991181	92997702	XLOC_006956	11	+	0.0355523779059294	4.38568971058189
5	67550284	67573863	XLOC_023632	9	-	0.0360087448893189	3.00246233015454
18	7871051	7970160	XLOC_014654	10	-	0.0360288803857282	3.34308897510683
6	51624630	51632122	XLOC_024403	5	+	0.0360288803857282	9.78334111363763
15	45357679	45441120	XLOC_011782	6	-	0.0362584131417068	-10.5543620388979
13	125098732	125110773	XLOC_007149	11	+	0.0367730809978634	-1.91758013420715
13	202943723	202947007	XLOC_007505	9	+	0.0370791211963095	-12.5661681339294
4	64710710	64748937	XLOC_020469	11	+	0.0382090818524802	-1.78302722329912
6	87995654	88017140	XLOC_024977	8	+	0.0382137413104342	4.58809392465562
X	58177290	58185299	XLOC_035419	5	-	0.0385454736127059	10.8499040667241
1	107259351	107296524	XLOC_000494	6	+	0.0393591813032737	-6.17111955144546
9	19828376	19829293	XLOC_031792	5	-	0.0393808737774619	-16.4586229705996
6	83318410	83329669	XLOC_026374	11	-	0.0393872517257291	1.83561662585836
Y	39981483	39996906	XLOC_035943	5	-	0.0396847690122787	-14.7828581681448
14	13335387	13719218	XLOC_008838	11	+	0.0399889421396787	1.64699021856963
10	32130893	32148448	XLOC_003724	11	-	0.0400814068303731	3.20242052464408
18	34425835	34465665	XLOC_014847	7	-	0.040810325794017	6.27024381142189
7	38135876	38208138	XLOC_027353	8	+	0.0408927656933376	11.4433835071243
13	199997020	200041044	XLOC_007490	11	+	0.0411911001583335	-1.56577583830815
15	139720393	139730743	XLOC_011561	8	+	0.0413383652745398	-2.79617164701997
6	46348092	46389485	XLOC_024283	11	+	0.0415236329280186	-4.69685723993419
15	101695301	101696476	XLOC_011228	4	+	0.0420454709201682	-15.8836437985219
4	104539756	104626108	XLOC_021803	11	-	0.0420454709201682	-2.45786651652187
12	2311388	2341402	XLOC_005624	11	-	0.0426116242013989	1.42694739209125
X	62380779	62407524	XLOC_035459	11	-	0.0426116242013989	4.45456468739312
13	50600901	50979731	XLOC_007874	11	-	0.0426358619445359	3.71540754624651
4	80622964	80627035	XLOC_020556	8	+	0.0435953015735889	-13.1073221617759
14	103674938	103871225	XLOC_010516	11	-	0.0439705850457971	-2.66658515579016
6	146166327	146373149	XLOC_026735	11	-	0.0440133072379688	1.61620001505466
15	54747166	54750439	XLOC_010987	6	+	0.0442944866505652	-12.2005164696525
10	10261431	10264023	XLOC_003090	5	+	0.04461224225257	-13.4541093195416
11	2543777	2640736	XLOC_003962	9	+	0.044627300065313	7.66052733541099
14	137265907	137296312	XLOC_010716	11	-	0.0449140160867877	-1.46670164172286
Y	7680715	7691107	XLOC_035843	7	+	0.044964614972441	6.98553172678752
7	4277343	4381966	XLOC_028075	6	-	0.0457571057493368	-12.2784332995027
1	152990902	153009180	XLOC_002310	5	-	0.0459560560005981	5.86395216092119
3	45906678	46023405	XLOC_019542	8	-	0.0459560560005981	-5.18849515203071
7	13498221	13717603	XLOC_028136	11	-	0.046390676345621	3.00248573587062
2	73897309	73937651	XLOC_017413	11	-	0.0464216912452189	-2.06871003133668
7	32647676	32674541	XLOC_027294	11	+	0.0464216912452189	5.31098430967445
4	90659764	90672496	XLOC_021597	6	-	0.0466744477993284	6.88457696079896
7	83076121	83090535	XLOC_028910	10	-	0.0466744477993284	3.85783932609445
12	52236529	52242903	XLOC_005423	7	+	0.0469552522784538	-5.85585738829052
8	14896697	14897323	XLOC_029235	6	+	0.0469552522784538	-13.8765163526813
7	55343133	55345891	XLOC_027499	8	+	0.0479172708187868	-11.6903494215342
4	81335646	81337073	XLOC_020568	5	+	0.0487394575136764	-15.5547914498989
5	10038952	10041268	XLOC_023104	11	-	0.0491802858816588	1.49348049555898
5	35752034	35753378	XLOC_022489	7	+	0.0493205660072853	-11.5128467891561
16	65715546	65814760	XLOC_012653	11	+	0.0496543556323053	1.6443309978587
6	97230139	97240724	XLOC_026549	10	-	0.0496543556323053	2.55028291346739
7	56006632	56007319	XLOC_028620	5	-	0.0496543556323053	-9.62758737177512
13	1122540	1128111	XLOC_007567	11	-	0.0496932964741164	3.35981561131196
10	31416756	31746654	XLOC_003249	5	+	0.0498587186585858	9.61628115082106
