# Supplementary material for: Multi-species annotation of transcriptome and chromatin structure in domesticated animals
Source: BMC Biol. 2019 Dec 30;17:108. doi: 10.1186/s12915-019-0726-5 (PMC6936065; doi:10.1186/s12915-019-0726-5)
Supplement: Supplementary file 7 — Additional file 7 FR-AgENCODE DE genes (all combinations). The archive has the same structure than de.refgn.tar.gz with names starting with cuffgenes instead of refgenes. [file 12915_2019_726_MOESM7_ESM.gz › home/sfoissac/fragencode/papers/first/suppl.files/de.fraggn/bos_taurus/diffcounts.withsex/cuffgenes.counts.min2tpm0.1.normcounts.diff.sex.liver.bed]

Y	9827491	9859615	XLOC_035858	9	+	3.1604918215585e-159	-23.0610845793611
Y	9153465	9171279	XLOC_035922	10	-	3.38716631956408e-153	-21.5542206606951
6	6292793	6360707	XLOC_025487	4	-	3.87352365654067e-146	18.6306819322371
Y	9326970	9552306	XLOC_035856	10	+	3.45650777307401e-136	-19.6134557276242
Y	9874446	9935354	XLOC_035859	8	+	3.50131500342051e-112	-24.4590915805286
Y	10163594	10166158	XLOC_035863	9	+	1.8881054299725e-97	-18.3429025981641
Y	9687354	9704520	XLOC_035924	8	-	8.52775918165417e-89	-21.2866749717226
X	59277355	59309998	XLOC_035427	11	-	1.67550302223624e-81	22.2219442503231
6	49053992	49064190	XLOC_025834	4	-	1.37719286979015e-73	16.3862839395848
4	101385047	101443405	XLOC_020885	4	+	9.85340528856211e-72	11.3348033582223
18	50979776	51027493	XLOC_014506	11	+	1.27315238572799e-61	10.4294813864102
14	106013539	106476533	XLOC_009499	4	+	3.55881574101876e-52	-12.8748667293619
Y	8937576	9088004	XLOC_035920	7	-	2.43917924402774e-50	-25.5246424724722
Y	10385294	10444522	XLOC_035864	5	+	5.28487800665966e-50	-27.8257641249055
Y	39790448	39836737	XLOC_035880	5	+	1.15811637890495e-49	-18.7761849807621
Y	39582411	39631642	XLOC_035877	9	+	2.20018557829134e-41	-17.5471048050058
12	3692178	3708722	XLOC_004808	4	+	4.32464988524777e-39	7.12697665775982
7	115356202	115365452	XLOC_027932	6	+	2.78051659423188e-37	-6.80875102037194
3	18350985	18354731	XLOC_018207	11	+	8.62348734269365e-32	11.2798027561569
4	51212589	51238746	XLOC_021369	4	-	1.99144468935837e-29	7.67439841815367
2	40972799	40976218	XLOC_015449	8	+	3.61946225760485e-27	7.44709981224477
1	273647212	273681937	XLOC_001530	4	+	6.30171271125621e-26	-9.78839922311638
3	69250248	69255968	XLOC_018639	4	+	7.59141074877175e-25	-5.69228595012247
14	122691748	122710600	XLOC_009618	4	+	1.67133585125714e-24	5.43753114442779
5	81357422	81367167	XLOC_023723	4	-	1.49515299019389e-23	8.96747063957863
5	5075433	5092631	XLOC_023042	4	-	1.50740800481378e-22	5.42471036132818
9	12479593	12485139	XLOC_030662	4	+	3.15250395375591e-22	6.03521340423817
2	25641671	25771803	XLOC_015379	6	+	3.17213800835375e-22	-8.09927198416936
15	23990241	24037214	XLOC_010855	2	+	1.91921266107502e-20	20.3329249597418
1	99280799	99311501	XLOC_002011	11	-	3.6054777819204e-18	8.3786499152952
13	150377194	150568991	XLOC_007323	5	+	4.2818160545327e-18	-8.85499228348493
2	9734662	9750873	XLOC_015242	11	+	9.93042029308573e-18	5.44032958733368
7	3681830	3692957	XLOC_028070	4	-	2.98470975919963e-17	-9.51804208879444
2	9632453	9667219	XLOC_016711	11	-	1.75790407957602e-16	4.75344822468862
14	141690433	141704223	XLOC_009742	4	+	2.17110766343814e-16	6.29830574172814
12	6184151	6209505	XLOC_005700	11	-	5.86147443240653e-16	5.04395765934795
14	103273398	103278762	XLOC_010510	11	-	8.18144635820212e-16	3.72486669516403
14	106623850	106665005	XLOC_009507	6	+	8.18144635820212e-16	-5.59298414179471
6	6387350	6400328	XLOC_023940	11	+	1.04700910530834e-15	4.56037424967783
5	61778076	61788963	XLOC_023548	4	-	1.43059228246929e-15	6.23928068254765
6	6433139	6603101	XLOC_025488	11	-	1.72136578923254e-15	4.43557632859849
6	49110788	49178413	XLOC_025836	5	-	2.98119833633216e-15	-4.52752449641813
6	18650322	18657676	XLOC_024038	4	+	3.10007352571987e-15	4.21460652275007
5	1008537	1015525	XLOC_022052	4	+	8.04566682588084e-15	5.12394394586862
4	101421850	101428159	XLOC_020886	4	+	8.30451241899442e-15	12.0921044325571
12	10393178	10448536	XLOC_005728	4	-	2.10577716084845e-14	5.170541719175
15	17106422	17164740	XLOC_011686	4	-	2.36828503542724e-14	8.03036580858265
13	56804448	57034184	XLOC_006718	5	+	6.99853932899897e-14	5.26597869225467
2	12330760	12337401	XLOC_015282	2	+	6.99853932899897e-14	-14.8093047422209
7	58786202	58809775	XLOC_027536	7	+	6.99853932899897e-14	4.50135778445191
10	64776314	64859050	XLOC_003910	11	-	1.05952631484116e-13	4.14565873316548
5	51211335	51426342	XLOC_022562	11	+	1.51129192208695e-13	3.59721948829455
4	118448606	118460847	XLOC_021922	4	-	3.92520618917784e-13	-13.0208209950371
12	22001292	22031112	XLOC_005105	11	+	7.21629299286959e-13	-4.68722119341408
4	56077511	56085553	XLOC_021383	4	-	9.7849945978284e-13	-12.264361523353
14	137265907	137296312	XLOC_010716	11	-	1.19739011852112e-12	-3.8729232776434
13	28893929	28945196	XLOC_007694	10	-	1.24755290022949e-12	4.41094873064439
12	34499138	34512183	XLOC_005995	11	-	1.69865130266275e-12	-5.69701933968019
17	51923775	51930239	XLOC_013951	4	-	2.22390301632806e-12	-4.44378543324078
2	69952562	69954220	XLOC_015819	4	+	2.78499098157771e-12	5.1981128916707
15	95040841	95048655	XLOC_012061	4	-	2.79315648860451e-12	6.56370007705765
3	126398334	126414499	XLOC_018976	11	+	2.80402939626943e-12	4.66664046368805
4	98819468	98828855	XLOC_021733	4	-	5.18450455393763e-12	-4.99644093272134
11	71110462	71139605	XLOC_004285	11	+	6.70335019869085e-12	-3.49108913949508
9	66736465	66761251	XLOC_031024	11	+	9.12078279359693e-12	-3.88437235642164
3	127832481	127848902	XLOC_018992	2	+	1.15465792815728e-11	-18.6244550396284
X	14356420	14386697	XLOC_035159	3	-	1.24092879553228e-11	14.2719436490319
9	44199956	44204687	XLOC_031933	4	-	1.33755912327339e-11	-3.73121704904106
9	93263608	93309034	XLOC_032247	11	-	2.1547893689266e-11	-3.65608111905403
7	31441759	31585293	XLOC_028378	11	-	3.84157730524825e-11	-4.89462452430781
7	38260424	38279924	XLOC_028453	11	-	5.51810789403124e-11	-4.96829945371467
14	38827541	38862000	XLOC_010004	11	-	1.75213036941009e-10	-3.30948210169391
9	123462759	123483623	XLOC_031351	3	+	1.87837093471224e-10	9.92544032252626
9	128948252	129012205	XLOC_032456	11	-	2.09352194352007e-10	-7.48188651315392
9	42046486	42152293	XLOC_030829	5	+	2.09511612733137e-10	-4.40504108125621
12	22263429	22275515	XLOC_005110	11	+	2.59066409474837e-10	-3.91390291916455
9	41603826	41639426	XLOC_031915	9	-	4.38287743274589e-10	-6.86472134486924
5	77005314	77077445	XLOC_023671	11	-	6.9569442904162e-10	4.74597575152331
15	51026156	51026883	XLOC_010974	9	+	1.28621105181558e-09	9.05865956174494
14	32354791	32587427	XLOC_008968	11	+	1.9664068927102e-09	-8.24381850734963
9	41639518	41839255	XLOC_030816	11	+	1.97525373084174e-09	-3.73843055272377
Y	10380556	10385526	XLOC_035928	5	-	2.09824054112148e-09	-21.2526697230699
14	122538523	122633029	XLOC_010639	11	-	3.10834933292686e-09	5.30484036498445
6	63362888	63365398	XLOC_024690	11	+	3.48385110516223e-09	-3.79131842058077
1	45010656	45028593	XLOC_001780	3	-	4.81773757630134e-09	-12.8737746208165
6	13402344	13456455	XLOC_025545	11	-	4.87087021697294e-09	-3.6732220041052
4	56137971	56175244	XLOC_021384	11	-	6.81627046728668e-09	-3.26413213289168
6	49366089	49402572	XLOC_024340	11	+	8.25472115181402e-09	-2.94393055067204
14	6176486	6188762	XLOC_009771	11	-	9.51467910613607e-09	2.90194009504693
4	93691046	93707857	XLOC_021641	5	-	1.0497226291808e-08	4.59743303235945
8	76860180	76874465	XLOC_029525	4	+	1.88440223073122e-08	6.6145785723245
12	3211875	3222850	XLOC_004801	11	+	2.08317098737597e-08	-2.87959456269683
10	9527527	9562845	XLOC_003542	4	-	2.32594319178325e-08	3.10331254044811
12	60733456	60752502	XLOC_005543	11	+	3.24680982786203e-08	3.40150036625245
3	128880020	128898072	XLOC_020105	11	-	5.96164913790297e-08	-3.63828319502755
14	111461156	111478034	XLOC_009546	11	+	8.75743786779088e-08	4.31402344657842
AEMK02000589.1	68588	103431	XLOC_033865	8	+	1.06868915434416e-07	-10.3369091822929
2	73897309	73937651	XLOC_017413	11	-	1.13116883122289e-07	-4.442851182844
5	33049186	33068464	XLOC_022466	11	+	1.43015419709094e-07	3.05716228232343
2	6815913	6825712	XLOC_015164	3	+	1.45646070077069e-07	-8.82400692407811
5	103013805	103368097	XLOC_023857	11	-	1.54964016334592e-07	3.87654159626961
2	73969908	73997400	XLOC_015887	11	+	1.7041469262047e-07	-3.42068287441026
8	112038685	112191323	XLOC_029659	11	+	2.91115364061492e-07	2.88625111674504
14	90206686	90235463	XLOC_010439	4	-	3.11987589265777e-07	-3.42916550806891
5	18358672	18374288	XLOC_022280	4	+	4.75512565055323e-07	-3.52442100856195
X	124444282	124454026	XLOC_035036	11	+	4.75512565055323e-07	6.20664568077551
4	452860	466871	XLOC_020136	11	+	4.86539456054733e-07	3.18503932366788
13	135415526	135446400	XLOC_007207	4	+	6.00031277764079e-07	-3.6075179454241
17	9441481	9443050	XLOC_013126	4	+	6.29052668927574e-07	-3.93393800499209
AEMK02000380.1	5908	65498	XLOC_033066	10	-	6.35322426295615e-07	7.41257880198975
6	157856075	157868585	XLOC_026809	4	-	8.20362766493183e-07	3.76676673476359
6	164968068	164980884	XLOC_025346	5	+	9.29534590383852e-07	-4.47545572167771
1	122876140	122979851	XLOC_000630	11	+	9.4232662208591e-07	-4.26779863530503
7	2965060	3059831	XLOC_026984	7	+	9.85720949234334e-07	-4.46728999788214
9	127464118	127483817	XLOC_031386	4	+	9.85720949234334e-07	3.27558468294603
9	48485690	48653670	XLOC_030893	11	+	1.09038960105466e-06	2.49606455242534
Y	9985465	9991647	XLOC_035860	2	+	1.09038960105466e-06	-21.2212822449963
13	204798301	204832090	XLOC_007517	11	+	1.1065345501858e-06	-2.72232243305593
5	94473175	94489661	XLOC_023820	11	-	1.14955409413022e-06	-2.56087816719503
9	86333239	86558151	XLOC_031143	11	+	1.2596023944691e-06	-2.89160277279785
9	63812102	63895080	XLOC_030993	4	+	1.32904588561056e-06	-3.9095445304984
5	13275269	13364594	XLOC_022214	11	+	1.43721017014546e-06	2.63052330527289
14	133245328	133395378	XLOC_010697	7	-	1.68366958998874e-06	4.82334062666593
1	18343143	18513239	XLOC_001649	11	-	1.94360949709529e-06	-2.56907942664383
6	72256821	72513050	XLOC_024792	11	+	2.91573710305658e-06	-2.94658699644854
6	92279642	92293733	XLOC_026492	11	-	3.49893988819551e-06	2.41377243920909
11	21940635	22145737	XLOC_004531	11	-	4.10641519069002e-06	-2.79647773521494
5	10162641	10188243	XLOC_023119	11	-	4.83167906932614e-06	-2.68398313353635
8	66282717	66288187	XLOC_029436	4	+	4.83167906932614e-06	-5.81848046315042
1	137199071	137297207	XLOC_002220	11	-	5.21112565601969e-06	3.95710035516163
1	273626069	273632527	XLOC_001527	4	+	6.26847812732099e-06	-7.45235825299756
X	45258778	45330462	XLOC_034600	11	+	6.77219655623289e-06	-2.38059280984738
12	34524534	34555291	XLOC_005244	4	+	7.77050969228093e-06	-8.0473284384944
X	97494090	97548349	XLOC_034890	11	+	7.8398770159333e-06	2.96476678518989
8	131473018	131571368	XLOC_029764	11	+	8.35565708785451e-06	3.42828516238993
1	15757678	15779492	XLOC_001631	4	-	8.75157029849659e-06	-2.67071247828588
6	1090512	1154150	XLOC_025445	11	-	9.34099750711003e-06	2.59502587026501
7	78269906	78270451	XLOC_027678	2	+	9.48165326072396e-06	11.4607375140304
8	66421770	66430710	XLOC_030111	4	-	1.00584067954707e-05	-2.62667359247668
14	106640148	106644458	XLOC_009510	4	+	1.10498304693112e-05	-4.93784773719147
8	5485843	5494847	XLOC_029194	4	+	1.11437713025365e-05	8.921262243637
5	70183252	70228877	XLOC_022738	11	+	1.20515772484203e-05	-3.75863077677125
15	109466780	109516182	XLOC_012139	4	-	1.21622546992102e-05	5.92221426521212
1	31722507	31797460	XLOC_001728	11	-	1.39304205875446e-05	-2.67085965394083
6	83352098	83386477	XLOC_026375	11	-	1.40898518106728e-05	-2.61827308159629
15	103878731	104060524	XLOC_011246	11	+	1.80433202547704e-05	2.49044508178339
13	72629881	72650892	XLOC_007979	11	-	1.82140650983213e-05	-4.29604131802712
5	100537882	100686706	XLOC_022970	4	+	1.86332372513806e-05	3.5100462957579
11	29600730	29609595	XLOC_004562	2	-	2.00043643602257e-05	20.3730906379516
2	65110663	65130442	XLOC_015720	11	+	2.20940726718393e-05	2.53695659565181
2	68890272	68921623	XLOC_015787	4	+	2.20940726718393e-05	2.70581453075295
13	32740801	32757034	XLOC_006635	11	+	2.48209312414533e-05	4.94667352370809
9	64460528	64478553	XLOC_031000	11	+	2.58179929610463e-05	-2.8448053237025
3	117206239	117245460	XLOC_020041	4	-	3.08992234195011e-05	-2.52896406662824
14	106445669	106459195	XLOC_009503	4	+	3.42867138806878e-05	-3.05096358743918
8	30653493	30691617	XLOC_029295	5	+	3.44912376306237e-05	2.5014868387275
1	107659434	107669476	XLOC_000497	11	+	3.47179593025392e-05	-3.62908716622268
7	73845650	73911853	XLOC_027606	4	+	3.47179593025392e-05	4.61750373390415
12	4929876	4938582	XLOC_005674	11	-	3.53743917202814e-05	-5.92704729523241
6	144938286	144948597	XLOC_026718	11	-	3.56707468277219e-05	-3.41048188824979
Y	9238339	9239110	XLOC_035855	5	+	3.71810869774512e-05	-17.7607700463591
8	4079802	4084868	XLOC_029182	4	+	4.00297952586359e-05	-7.15026115202349
4	96012004	96025118	XLOC_020781	11	+	4.40614593564461e-05	-2.56101050993028
17	34777323	34815987	XLOC_013775	11	-	4.56462887389787e-05	6.52301026105463
7	58779474	58786117	XLOC_028650	4	-	4.66204597397095e-05	2.39517138969172
7	70663003	70667145	XLOC_028712	4	-	4.94661216878656e-05	-10.3312816325441
13	29688737	29720240	XLOC_007708	11	-	5.19094703441375e-05	-4.98933774423598
X	82978129	82981019	XLOC_035530	11	-	5.29495500799415e-05	-2.88774092445146
15	131759080	131761476	XLOC_012286	3	-	5.5662560119696e-05	-9.70518627763879
3	124371197	124375075	XLOC_020073	4	-	5.62420638828757e-05	-23.2210094183357
Y	9170646	9228339	XLOC_035854	5	+	6.22588636880865e-05	-17.7278078832888
3	8578798	8584272	XLOC_018088	11	+	6.75282402007693e-05	2.16559172102804
3	112017553	112031653	XLOC_020004	11	-	7.30133384115281e-05	2.39487233293421
7	32788004	32793881	XLOC_027297	11	+	7.46720109534081e-05	-2.27373829857327
8	120788865	120810944	XLOC_029715	4	+	8.53704916431312e-05	-3.57779819070996
10	25707527	25737335	XLOC_003218	11	+	0.000114501843149512	-4.63871151708614
15	17091351	17097875	XLOC_011685	4	-	0.000126235055855289	9.74314635125801
11	2790815	2797647	XLOC_003963	10	+	0.000126559572714006	8.50753919360749
1	273637143	273647095	XLOC_001529	4	+	0.000149499267318516	-7.06278320254373
4	101565229	101573906	XLOC_021777	4	-	0.000152224530965984	2.30724325578868
2	140441065	140471827	XLOC_016360	11	+	0.000171365907993243	-4.55480481500869
X	125035747	125056448	XLOC_035053	11	+	0.000181891207093585	-2.22360862797569
14	19924012	19957566	XLOC_009878	4	-	0.000204366083796519	-3.0672258041263
2	66901484	66915594	XLOC_017270	4	-	0.000215534402391955	8.22757008882383
7	69527860	69872962	XLOC_027597	4	+	0.000215534402391955	-4.70114696351092
AEMK02000622.1	26440	39644	XLOC_034012	4	-	0.000215534402391955	-2.33493047614137
14	21082580	21163559	XLOC_008887	11	+	0.000223649709994404	-2.7371764075136
6	49178598	49180603	XLOC_025837	3	-	0.000223649709994404	-8.77149028043613
10	13378806	13416819	XLOC_003570	11	-	0.000244149520581842	1.98621811476449
6	17605776	17641903	XLOC_024031	11	+	0.000282768344510091	-2.28413131974437
9	10032099	10067739	XLOC_030644	6	+	0.000287634297454692	2.44559407957027
4	70962828	70987766	XLOC_020499	4	+	0.000313439537433138	-6.26828606161328
5	10150922	10158552	XLOC_022159	11	+	0.000324445260249087	-3.17798538123058
7	98670172	98692230	XLOC_027847	11	+	0.000324445260249087	2.80407919396564
10	25471936	25590027	XLOC_003216	11	+	0.000325603805255997	2.06203558574779
9	44639280	44666114	XLOC_031938	4	-	0.000330619777218116	2.22160088207619
Y	9088090	9088779	XLOC_035850	5	+	0.000342766639459831	-15.9155387830155
1	155567090	155579033	XLOC_002319	4	-	0.000349855120675919	2.60034196102389
13	199600313	199719628	XLOC_007484	11	+	0.000379029263625298	-2.15453733915142
2	69896119	69925227	XLOC_017335	10	-	0.000379029263625298	2.74198682938285
14	100899089	100954882	XLOC_009460	11	+	0.000383169726751558	-3.19185423083162
3	126347817	126367146	XLOC_020093	11	-	0.000383169726751558	-3.26476769654611
3	128903532	128917981	XLOC_018997	11	+	0.000383169726751558	-2.34421547806318
7	19488919	19502546	XLOC_028155	11	-	0.000441588722018998	2.19679805850969
8	29307612	29590571	XLOC_029277	11	+	0.000454409343447997	2.5009313887317
6	14938648	14940899	XLOC_025561	4	-	0.000504365536935664	7.02303604568363
2	40961339	40966084	XLOC_016966	5	-	0.000515598253129373	7.10746453628161
15	24502542	24545217	XLOC_010856	4	+	0.00052202580660029	-2.50320424547089
3	32521216	32527746	XLOC_018308	2	+	0.000524008893160746	-9.56570977367169
1	84544997	84552138	XLOC_000416	11	+	0.00052539294293834	3.01606800292013
3	126416528	126429910	XLOC_020094	11	-	0.00052539294293834	-2.07173024690053
X	26117837	26122995	XLOC_035198	2	-	0.000527038998483279	10.3586907878105
6	13471832	13505343	XLOC_024003	11	+	0.000530447217678319	-2.00477981555546
5	12185815	12242604	XLOC_023135	6	-	0.000552732758162351	-2.39203845298545
13	125098732	125110773	XLOC_007149	11	+	0.000556485913242234	-2.56313261840975
9	39638505	39643530	XLOC_031904	4	-	0.00058681821062624	-2.47682597975005
15	95015283	95102277	XLOC_011196	11	+	0.000592102694798876	2.10266389822385
8	117888969	117966204	XLOC_029685	11	+	0.000605436696678697	-3.68778954638587
10	15317573	15359606	XLOC_003151	10	+	0.00063393854790017	-7.74406313698845
2	1675303	1989503	XLOC_015072	8	+	0.000657879458510104	4.68042054678608
5	22228041	22244086	XLOC_023307	9	-	0.000669035550707106	-2.5452266967484
7	41546877	41562366	XLOC_027387	2	+	0.000669035550707106	-14.6726644620659
14	116953123	117170299	XLOC_010627	3	-	0.000679720763906736	8.9044914744934
14	22798157	22853547	XLOC_008900	11	+	0.000760587640997623	-3.95162618989091
14	104125838	104177379	XLOC_009485	11	+	0.000803713903522186	-3.92436930523424
5	17249590	17251361	XLOC_022264	4	+	0.000803713903522186	6.71303689815799
17	46858778	46872085	XLOC_013414	4	+	0.000814627393009511	-6.97823640501555
3	94322446	94332697	XLOC_018770	3	+	0.000815010980162182	-7.08804528577249
14	47425279	47443108	XLOC_010112	4	-	0.00081663703946887	-3.6259228142683
1	184496174	184550091	XLOC_002484	11	-	0.000829623732782432	-5.03486637231219
7	70660806	70662892	XLOC_028711	2	-	0.000829623732782432	-11.8072215289248
4	12454012	12460536	XLOC_021213	11	-	0.000830792248116913	-2.27701270657402
13	204843044	204868921	XLOC_007518	11	+	0.000896358129157384	-2.62048845046547
4	79686650	79852527	XLOC_020546	11	+	0.000925948115705642	1.82216942951978
6	83030630	83054387	XLOC_024906	11	+	0.000927470415828246	1.87917621850961
12	16693513	16752292	XLOC_005796	11	-	0.000943328246458629	2.76386145191532
7	20862941	20882693	XLOC_028181	11	-	0.000953390913578702	2.82943039195395
13	83660362	83669536	XLOC_008036	11	-	0.000984925298552471	2.50063791385404
2	150033549	150035599	XLOC_016451	11	+	0.000984925298552471	4.28738607559462
6	44773716	44787305	XLOC_024232	11	+	0.00100889933865518	1.95285958881153
1	32006041	32051376	XLOC_001731	5	-	0.0010420186708145	-2.3041741708268
1	242978614	243050442	XLOC_002776	4	-	0.00107016853283317	-2.09570689553595
9	46563481	46590392	XLOC_031969	11	-	0.00111246658040264	-4.16460005613535
17	4855055	4928664	XLOC_013109	11	+	0.00121750708146022	4.4559561414395
2	60892069	60980646	XLOC_015655	11	+	0.00124318708668609	-2.11298878769411
9	75110378	75203446	XLOC_031094	4	+	0.00126178877597408	-4.33731344149365
X	124595650	124636468	XLOC_035777	11	-	0.00129508709913635	-2.6187397534982
8	68514621	68540006	XLOC_029457	5	+	0.00134180708165925	-4.85090076007639
X	123834899	123855252	XLOC_035019	4	+	0.00139946825558259	-3.13395939569174
2	119927696	119940983	XLOC_017747	11	-	0.00144537839038545	-2.53831376646386
2	76983441	76989044	XLOC_017475	9	-	0.00152742684974952	3.23693429829028
16	71980467	71989011	XLOC_013047	8	-	0.00152771491869421	4.17937598175771
X	39953768	40153754	XLOC_034532	11	+	0.0015349711440843	1.86608318307602
3	7125920	7180635	XLOC_019095	11	-	0.00154718912494202	-2.51852312630296
6	84564238	84574663	XLOC_024950	11	+	0.00158397716813734	2.09668930011418
7	24882195	24914037	XLOC_028299	11	-	0.00165295295952455	1.99297222861549
6	6374712	6378092	XLOC_023939	2	+	0.00167268099981824	19.2335346496871
13	98461315	98506380	XLOC_008116	7	-	0.00167570168941545	-1.95762558367147
X	70633506	70666992	XLOC_035498	5	-	0.00168078039974417	4.1589748660706
2	1381832	1384341	XLOC_016522	4	-	0.00174224365905113	2.00021806189732
2	8473371	8501147	XLOC_015204	2	+	0.00176138585314267	-12.2756522015178
1	54460634	54549309	XLOC_001815	11	-	0.00189237451031399	1.86312060033167
7	29694457	29759744	XLOC_027245	11	+	0.00189237451031399	-3.06884660078007
4	34429922	34436012	XLOC_020337	11	+	0.00190357832149677	-2.36519645591432
Y	9104724	9107737	XLOC_035853	5	+	0.00207556572084691	-18.2844405993981
12	43319577	43336268	XLOC_006080	11	-	0.00214930266182364	-5.22242311796088
4	32999617	33108372	XLOC_021283	4	-	0.00216554813596351	-5.63135274903804
X	70580956	70598772	XLOC_035493	3	-	0.00225794327834377	10.8348864488524
1	240107465	240496230	XLOC_002766	11	-	0.00228187212616035	5.34401749312793
5	18379343	18410396	XLOC_023210	11	-	0.00228187212616035	2.95855220513743
14	64233815	64315526	XLOC_009269	11	+	0.00228588765053612	-4.28828110795449
2	77656654	77673759	XLOC_017505	11	-	0.00229615252784153	2.78085471596186
1	91057020	91058322	XLOC_001970	5	-	0.00232277229310403	-18.2093707503729
2	1291928	1297517	XLOC_016521	2	-	0.00232991524968385	18.5359659319238
14	141322892	141325125	XLOC_010743	11	-	0.00243757188196248	5.68940644544648
1	31859951	31959980	XLOC_001729	11	-	0.00246055479432893	3.85780967440031
5	51810953	51831490	XLOC_022568	11	+	0.00247951957186611	2.23846994396299
6	123703525	123714551	XLOC_026655	3	-	0.00248288339567567	-8.55678235854907
11	71532481	71543320	XLOC_004690	8	-	0.00248728006673743	-10.3735303129302
2	70203113	70209899	XLOC_017344	11	-	0.00258764216607847	2.13287035542016
5	51862862	51919388	XLOC_022569	4	+	0.00267178477937328	-2.11639012380218
14	106632614	106639401	XLOC_009508	4	+	0.00270087842273342	-4.30868225088683
6	38029571	38063866	XLOC_024181	11	+	0.00286048272777561	-3.99967991765649
16	72117582	72121783	XLOC_013050	11	-	0.00291541826787151	-4.29384655740651
6	169558874	169725210	XLOC_025407	11	+	0.00295176398117613	4.01806903782228
10	46874607	46900082	XLOC_003811	11	-	0.00296584866017401	-2.90740928716656
9	92104786	92272014	XLOC_032231	11	-	0.00296584866017401	-6.09407074087491
4	81305658	81363262	XLOC_020567	11	+	0.00312744074329009	2.40922225612319
10	66395151	66402179	XLOC_003925	11	-	0.00315976005637435	-5.80428677537008
10	58940856	58944824	XLOC_003878	2	-	0.00318900287421305	18.9971272399834
AEMK02000437.1	15	1190	XLOC_033225	4	-	0.00321672898437057	5.95182939089937
5	63416092	63514656	XLOC_023579	9	-	0.0032707550147099	-6.81886765198817
6	51606955	51622344	XLOC_024402	9	+	0.00330067519834497	2.18904717973527
10	19973059	20039641	XLOC_003617	11	-	0.00333890388426802	-3.99738989196598
X	14373143	14374503	XLOC_035161	2	-	0.00333890388426802	11.5783232977884
18	50038062	50042966	XLOC_014489	4	+	0.00349597620722922	-2.71045463247659
2	7103678	7113239	XLOC_015171	11	+	0.00350692104981758	-4.11588761730697
3	18354647	18387848	XLOC_019262	11	-	0.00360913735461509	2.23031159944565
6	43177061	43290369	XLOC_025712	11	-	0.00365426224152787	2.37303109242083
4	2605224	2619933	XLOC_020181	11	+	0.00380305092666742	-5.95334522701518
3	31539557	31582485	XLOC_018291	11	+	0.00383162495126984	1.79286578353153
X	45645361	45660334	XLOC_035303	8	-	0.0039236799869818	6.45751436176959
13	32683125	32699857	XLOC_006634	4	+	0.00399786980317699	-2.11703968408112
9	120329555	120340537	XLOC_032415	3	-	0.00407530367561508	-6.54543285498733
7	74877918	74898595	XLOC_028730	11	-	0.00408379022149851	-2.11627567555493
4	97439867	97448493	XLOC_021704	11	-	0.00413134295421075	-3.30278042120684
7	98218576	98265153	XLOC_029010	11	-	0.00417938388547771	-2.02786854115881
6	134100933	134680050	XLOC_026678	11	-	0.00426049699996738	-1.91540171720974
9	97781050	98266969	XLOC_031200	9	+	0.00426049699996738	2.18167190704548
2	45894365	46025116	XLOC_016995	11	-	0.00426174284137036	1.95234991906308
1	119725028	119759640	XLOC_002103	11	-	0.00430213214730597	1.87683031053146
1	167239202	167282158	XLOC_000880	11	+	0.00436442232373297	-3.84768582224987
X	70588389	70592662	XLOC_035494	2	-	0.00436442232373297	9.98914879292341
5	82155277	82285145	XLOC_022828	11	+	0.00479864898215984	-1.91666125426183
13	200126774	200145835	XLOC_008659	4	-	0.00518465222542473	-1.89946923319975
2	85945406	85957547	XLOC_017582	5	-	0.00518465222542473	-2.26313066161819
2	131749794	131818449	XLOC_016295	4	+	0.00527302858732403	3.73317151502558
5	64517480	64660503	XLOC_022687	9	+	0.00527302858732403	3.06538318758514
7	86777921	87103823	XLOC_028929	11	-	0.00528142367019951	3.3903975937582
14	60444946	60465739	XLOC_009245	11	+	0.00546006155389215	1.86799389629194
14	30153601	30242462	XLOC_009937	11	-	0.00551348317170746	-5.01529713490842
2	102334819	102491856	XLOC_016157	4	+	0.00551348317170746	-1.86121244978457
5	15992395	16021950	XLOC_022248	11	+	0.00551348317170746	1.70401934890493
12	3785936	3797912	XLOC_004812	11	+	0.00551455952490489	-3.20001703211714
6	146166327	146373149	XLOC_026735	11	-	0.00555296291662355	1.97419107641548
18	40440884	40511373	XLOC_014413	11	+	0.00559285077378587	-1.76229318322311
15	112888089	112969625	XLOC_012167	11	-	0.00570771415403869	-1.85368581333476
17	13383509	13398713	XLOC_013151	11	+	0.00572534078776467	2.00833405009722
1	2599705	2638644	XLOC_000036	6	+	0.00588985828577751	-6.07161490416688
13	1730948	1815547	XLOC_006386	11	+	0.00589575235618115	1.63883310581235
4	55450792	55619226	XLOC_020436	11	+	0.00597562409373236	1.83500630418
17	35415586	35485071	XLOC_013294	11	+	0.00604536701928491	-2.59858182332171
9	44094008	44193627	XLOC_031924	11	-	0.0061279951197548	2.14347891086347
10	48530844	48582917	XLOC_003822	11	-	0.00624641341958388	-1.87427756739363
5	22156234	22168671	XLOC_022405	3	+	0.00636571785874543	7.99828422167278
6	28446686	28456220	XLOC_025648	11	-	0.00636571785874543	-5.15805089712849
15	118822008	118852036	XLOC_011349	11	+	0.00636659530812233	-2.63305750030668
11	8421779	8439298	XLOC_004022	10	+	0.0064609426574142	-8.8473801203084
2	74380705	74411981	XLOC_017421	11	-	0.0064609426574142	-2.28154745884476
2	3851326	3858281	XLOC_015092	3	+	0.00658588132828592	-8.11163176374991
4	27398892	27416712	XLOC_021262	3	-	0.00658588132828592	-9.31537939643021
17	37178507	37189684	XLOC_013811	11	-	0.00662985904041989	-4.22506346666332
17	57970465	57986440	XLOC_013981	11	-	0.00666652168736694	-1.70085719810192
2	140201979	140213142	XLOC_016356	11	+	0.00666652168736694	-4.59392838482341
16	63102323	63113258	XLOC_013002	11	-	0.00669544178871139	-3.86914399525412
X	14246689	14309143	XLOC_035154	4	-	0.00669544178871139	4.14215449589569
3	67680691	67734426	XLOC_018613	11	+	0.00701480198410081	-2.01644106320852
3	8802262	8806796	XLOC_018095	4	+	0.00703696078009217	3.73321433335864
14	38471161	38484157	XLOC_009998	4	-	0.00712237597600695	-1.89568429302587
4	74343122	74373325	XLOC_020514	6	+	0.00712237597600695	1.87906817608926
5	62259762	62343186	XLOC_023559	4	-	0.00712237597600695	-1.9093222200208
7	46084432	46104430	XLOC_028523	11	-	0.00712237597600695	-2.72203669677424
X	5993798	6240242	XLOC_034377	11	+	0.00712237597600695	-2.11309116437844
12	20796733	20841300	XLOC_005050	11	+	0.00731926472530915	2.34018856911259
7	32087421	32108185	XLOC_028386	11	-	0.00732369705209459	-2.60571959733734
13	131634501	131662482	XLOC_008292	8	-	0.00754893023845651	7.25303483643414
12	47790678	47839067	XLOC_006153	11	-	0.00758911088328242	-1.74570907220562
7	70657222	70660182	XLOC_028710	5	-	0.00758911088328242	-8.04979611445595
8	108230634	108315167	XLOC_030301	4	-	0.00758911088328242	-2.14922756589055
X	56449418	56462311	XLOC_034678	9	+	0.00758911088328242	6.42635188066322
2	32871903	32979149	XLOC_015417	7	+	0.00779197114891113	1.9135561555173
14	9453085	9518452	XLOC_009800	11	-	0.00796066926717318	-2.239569895798
7	26447976	26522722	XLOC_028325	4	-	0.00796066926717318	6.42625343792834
1	8007140	8093553	XLOC_001595	4	-	0.0083082358976448	3.82870442538993
5	14021069	14031285	XLOC_022221	11	+	0.0084467383968247	-3.01202110670281
8	12764097	12810050	XLOC_029232	11	+	0.00860782002884906	-3.44408731035057
12	3188625	3204491	XLOC_004800	11	+	0.00881555307798553	-1.68174045691481
1	111564182	111586700	XLOC_000539	11	+	0.00912052519116512	-5.21503817965513
6	167973088	167980032	XLOC_026916	4	-	0.00912052519116512	-4.68135591436913
1	200407031	200414361	XLOC_002543	3	-	0.00924165968190597	-8.57203858220039
11	15751759	15768046	XLOC_004061	11	+	0.00938340096229338	-4.29423910014134
3	94351278	94863987	XLOC_019867	11	-	0.00940901170543658	1.88164470771672
8	130594935	130665145	XLOC_030405	11	-	0.00950156284955405	-1.79728621709156
6	108402160	108450547	XLOC_026614	11	-	0.00952207879309974	1.87232941464497
6	14942932	14955990	XLOC_024019	11	+	0.00960503535712943	-4.08546657518506
1	260465812	260648135	XLOC_002866	11	-	0.00964885994696474	1.7288496268411
9	39629366	39644107	XLOC_030800	11	+	0.00964885994696474	-2.15198948146502
14	29031537	29068870	XLOC_009921	11	-	0.00969829568586037	-1.66460995253264
18	29697187	29707277	XLOC_014830	4	-	0.00972319392392449	-2.46571523030324
5	42229201	42299543	XLOC_023421	11	-	0.00972319392392449	1.75737613359324
1	131090705	131144118	XLOC_002202	11	-	0.00978228361565305	-3.6995904863412
5	21624142	21639837	XLOC_022394	11	+	0.00978228361565305	1.72382864920184
6	39813625	39825030	XLOC_025696	11	-	0.00986773578240644	-2.28895639695841
16	47338071	47349846	XLOC_012578	11	+	0.0101632148575909	-4.72238298810063
12	26378999	26397284	XLOC_005957	5	-	0.0101715042947896	-2.16128804833094
15	130784531	130939825	XLOC_012276	11	-	0.0101715042947896	-1.94539143713388
14	56257300	56270064	XLOC_009219	5	+	0.0101927816591102	-2.37820765517742
2	8892143	8919039	XLOC_016691	11	-	0.0103306286035076	2.20874163233642
4	7814272	7911050	XLOC_020213	11	+	0.0103504415661616	1.69134170063684
7	74774984	74778435	XLOC_028726	9	-	0.0105140613201758	-7.51996763302977
2	61502607	61572379	XLOC_015665	4	+	0.0108566168767843	-3.32509661267179
4	40221608	40224342	XLOC_020381	3	+	0.0108741018914415	-9.66951711187591
5	67241909	67269948	XLOC_022711	10	+	0.0108741018914415	-4.92246976641018
18	6860997	6900070	XLOC_014607	11	-	0.0108899455251959	-2.23499000285475
12	3805605	3807170	XLOC_005653	8	-	0.0109217382759685	-13.6469983420668
2	65062787	65074302	XLOC_015716	11	+	0.0109217382759685	-3.83408587308143
6	893380	897627	XLOC_025441	11	-	0.0109217382759685	-4.50008539614999
11	8488811	8765074	XLOC_004025	11	+	0.0110839929193534	-1.87409294372036
13	189052162	189059919	XLOC_008578	4	-	0.0110839929193534	5.09604198406899
6	134633796	134650811	XLOC_026679	11	-	0.0110839929193534	-1.93361905446919
9	46244089	46254241	XLOC_031963	11	-	0.0110839929193534	-1.65821097009864
12	11857791	11875317	XLOC_004901	11	+	0.0111069570029398	1.9395592871299
1	247061122	247070026	XLOC_002796	4	-	0.0112201554445152	5.67257819827718
5	76113122	76337072	XLOC_022756	11	+	0.0114454728483186	1.54620936066749
18	54489416	54663245	XLOC_015004	11	-	0.0115701874627605	-1.84547058586283
12	4938662	4955291	XLOC_004827	11	+	0.0115932968222405	-1.87436074657149
AEMK02000452.1	3614661	3619230	XLOC_033472	8	-	0.0117018929017759	4.78061050178828
6	37625194	37669628	XLOC_025691	11	-	0.0118134630489523	4.00507191624188
6	1008099	1014303	XLOC_023891	11	+	0.0124728936311774	1.67692523406436
9	8103535	8117818	XLOC_030619	8	+	0.0124728936311774	-7.67485083461178
2	9297211	9302282	XLOC_016704	1	-	0.0125588149430502	10.7780490888568
6	84852772	84858155	XLOC_026401	11	-	0.0126495917874361	-3.72057155566122
16	64251155	64314978	XLOC_012647	11	+	0.0126863515572904	1.52382522946237
8	45912726	46037160	XLOC_029376	3	+	0.0127197072062103	8.29068765914676
13	27966668	28043177	XLOC_006562	11	+	0.0127948905238425	-3.82842733333419
6	152321411	152579335	XLOC_025255	11	+	0.0127948905238425	-3.53576429242311
7	23558127	23562074	XLOC_027185	11	+	0.0127948905238425	-4.52879717315461
X	33051137	33062550	XLOC_035218	2	-	0.0129001848470316	-11.107086427558
12	52287159	52415284	XLOC_005424	11	+	0.0130256419882088	5.04405321897365
1	26473934	26489776	XLOC_001701	11	-	0.0130256419882088	-2.86624290731131
7	52001461	52104422	XLOC_027450	11	+	0.013191485838857	-1.68267195012501
1	260661660	260756883	XLOC_002867	11	-	0.0134330098586472	-2.66380024420317
5	39309265	39315932	XLOC_023405	11	-	0.013605264474502	4.41948404925357
X	14371976	14373037	XLOC_035160	2	-	0.0140087727071557	12.9013718754835
6	165824593	165861430	XLOC_025354	11	+	0.0140523874493565	-1.6710408150872
8	131728841	131912683	XLOC_030422	11	-	0.0144456328313027	1.51885300345877
8	121260014	121261655	XLOC_029729	4	+	0.0145649722762886	2.50709640475638
13	86006889	86020748	XLOC_008050	4	-	0.0151012011789562	7.78060172129385
5	15894308	15944886	XLOC_022246	11	+	0.0155186503908753	-2.69750046419448
4	2530492	2578117	XLOC_021163	11	-	0.0159887462496306	-1.81166900445709
6	68660510	68686575	XLOC_026237	4	-	0.0160988366168352	-3.38949356001591
14	103396272	103461821	XLOC_009482	11	+	0.0164971975497908	1.56351782484244
17	43810031	43844551	XLOC_013397	11	+	0.0164971975497908	-1.71092374686108
3	55950590	56171826	XLOC_019620	4	-	0.0164971975497908	-2.42225087254044
14	133808185	133830499	XLOC_010699	11	-	0.0165477979656032	-2.04388478935738
6	6366814	6369543	XLOC_023936	2	+	0.016649912322143	17.98703348568
X	45188881	45196852	XLOC_035300	11	-	0.016774716623181	-1.62590135231937
5	46935907	47467348	XLOC_022538	11	+	0.0168292227887157	-1.51035369235356
14	108822680	108833058	XLOC_009525	11	+	0.0168586217869077	1.65394101486646
17	43801725	43805557	XLOC_013865	11	-	0.0168983430894982	-4.93709233477627
4	90782535	90825984	XLOC_020664	6	+	0.0168983430894982	2.37181718111541
7	115665948	115682043	XLOC_029096	4	-	0.0169410128373924	1.71244141678403
1	112907046	112953244	XLOC_002077	11	-	0.0170182221280296	-4.20857381291089
5	83734109	83736675	XLOC_023741	3	-	0.017121770633413	-7.43085658480937
15	47046114	47069927	XLOC_010951	11	+	0.0175207774972526	1.68391051513993
7	29835868	29902160	XLOC_027249	11	+	0.017912748583966	-1.60459415769895
15	65088283	65132719	XLOC_011036	4	+	0.018121048355493	-1.78550865015706
6	69481118	69503994	XLOC_026250	5	-	0.0181667570729017	-17.2255896342462
AEMK02000698.1	2617597	2623818	XLOC_034310	4	+	0.0183973435210115	-4.94897549658339
6	6369651	6372490	XLOC_023937	2	+	0.018563736682043	18.2174285188429
1	242932708	242937779	XLOC_002775	4	-	0.0187460130477354	-5.62525700365875
4	74404559	74437639	XLOC_021480	11	-	0.0187460130477354	1.87958908387647
2	84105631	84135729	XLOC_017574	11	-	0.0187637928363029	1.72592247630253
13	76945331	77149096	XLOC_006853	11	+	0.0188866684043567	1.81949438680205
18	38800719	39083977	XLOC_014411	11	+	0.0189786506396814	-1.71954311612985
1	116257221	116276983	XLOC_000580	9	+	0.0192037853149841	9.29202646286647
1	21742204	21763535	XLOC_000123	11	+	0.0192916093525514	-1.64549641153633
11	18115068	18120032	XLOC_004101	4	+	0.0195656257643751	6.45830436581804
14	121271512	121338546	XLOC_009611	11	+	0.0198922210348994	-1.7169413662274
X	4498134	4574135	XLOC_034369	3	+	0.020022665101715	-6.17511523856395
5	90867920	90871008	XLOC_022914	9	+	0.0209679787734784	-12.4309950223574
1	62887683	62945734	XLOC_000321	11	+	0.0211509624404378	1.56550531933698
7	23768708	23774428	XLOC_027198	11	+	0.0211509624404378	-1.63123876699112
1	189110457	189151823	XLOC_001014	11	+	0.0215283168038365	-1.43363686952172
Y	8265975	8267210	XLOC_035847	6	+	0.0220470268559469	-17.2488959067266
17	48018399	48021536	XLOC_013437	11	+	0.0222488703049901	-3.7148594583022
5	100533623	100537828	XLOC_023847	4	-	0.0222562421671395	6.15755464536012
16	27690357	27718122	XLOC_012835	11	-	0.0222735271427956	-4.89681006440375
6	167882743	167890575	XLOC_026913	11	-	0.0224298846931247	-4.99130086264566
9	56657271	56750148	XLOC_032056	11	-	0.0224298846931247	-1.56512258392721
5	2980068	3204803	XLOC_022060	11	+	0.0225110797922891	-4.03942892916267
10	33099168	33116154	XLOC_003274	3	+	0.0231419094356304	8.81383147824301
3	40596378	40599084	XLOC_018399	11	+	0.0232367525244334	-5.81057110034272
8	97575666	97576117	XLOC_029594	7	+	0.0234496503936961	16.3514250452331
9	38200033	38211367	XLOC_031887	9	-	0.0234496503936961	-5.99431608504232
1	77484135	77541356	XLOC_001922	11	-	0.0234732716716639	3.02052348238477
2	70905764	70913026	XLOC_017363	11	-	0.0235569708282929	-2.63483251280435
16	39466499	39557985	XLOC_012904	11	-	0.0235674251324945	-4.27640477749703
12	5573667	5597276	XLOC_004854	11	+	0.0239040025822354	-1.52779908189799
12	52573541	52582426	XLOC_005429	11	+	0.0239325692301109	1.51474299070476
17	11989722	12038152	XLOC_013143	11	+	0.0239325692301109	1.5181974919901
1	39846154	39868941	XLOC_001759	11	-	0.0241032891044589	-2.47429700321755
15	27207802	27209362	XLOC_010870	3	+	0.0241032891044589	11.1188004711901
3	39545219	39571386	XLOC_019433	11	-	0.0241032891044589	-1.63103588826089
15	133626750	133637323	XLOC_011485	9	+	0.0242213304405474	-6.25827306103901
1	217300958	217353062	XLOC_001163	11	+	0.0242499161326023	-3.05507268026287
16	27936228	27957267	XLOC_012838	11	-	0.0242499161326023	2.1144833956551
12	26597605	26622940	XLOC_005961	11	-	0.0243013284337025	-1.85564911556536
13	139659696	139710205	XLOC_007236	4	+	0.024425031978955	-1.69487349422548
AEMK02000361.1	123889	127102	XLOC_033022	3	-	0.0245000140028703	5.62509876861847
1	163525860	163567647	XLOC_000849	11	+	0.0248308376247893	-1.59405416721026
16	72170706	72206592	XLOC_012686	11	+	0.0248308376247893	-1.90132059914851
15	25328673	25383754	XLOC_010866	11	+	0.0251791922566663	-2.02273998273962
9	46773791	46782332	XLOC_031971	4	-	0.0252292907021665	3.63214697297391
2	6909111	7023956	XLOC_016639	11	-	0.0257786583253462	-1.45997561991942
9	49783438	49813649	XLOC_030897	11	+	0.0260190206661787	3.1427566114337
15	130079131	130332716	XLOC_012273	4	-	0.0262759574891732	2.20330001844194
17	10663888	10683125	XLOC_013621	4	-	0.0262759574891732	-3.68276500042078
13	32322031	32379748	XLOC_007761	11	-	0.0263298846224624	-1.61077516365434
2	74279280	74295720	XLOC_017419	7	-	0.0263298846224624	-1.79324093300657
13	35910686	35948230	XLOC_007807	11	-	0.0263546131160249	1.5678947305004
14	23481226	23506919	XLOC_009903	9	-	0.0263546131160249	5.75273057095919
9	35231994	35238485	XLOC_030767	3	+	0.0263546131160249	-7.78616672459723
4	79672782	79687602	XLOC_021506	11	-	0.0274584669913069	-2.08027194751288
5	46490409	46574704	XLOC_023443	11	-	0.0274888611893403	1.63601319649184
7	53566214	53590025	XLOC_027481	11	+	0.0276622777992165	-2.43167918977114
4	117985618	118049135	XLOC_021003	11	+	0.0276945717290281	-1.76863914535945
5	81196999	81271626	XLOC_022818	4	+	0.0278192387036624	5.45832420237691
1	135887798	136025408	XLOC_000718	11	+	0.0286741713316476	2.72089637164117
12	38113786	38145845	XLOC_005271	11	+	0.0292826880044595	1.59742287164748
12	50035183	50038703	XLOC_006204	9	-	0.0294969803162909	-7.44551014028009
8	65493155	65561989	XLOC_030092	4	-	0.0299045874559085	-3.7589448447295
AEMK02000602.1	88819	142587	XLOC_033971	11	-	0.0300039309991171	-1.63291042685908
6	65026245	65048590	XLOC_024725	11	+	0.0304045819988414	-1.83844678587076
5	30526796	30611988	XLOC_022454	11	+	0.0306585829178578	1.60198311131404
1	89992765	90137743	XLOC_001965	11	-	0.0310272300014234	-1.77596232560582
12	59953390	59979391	XLOC_005522	11	+	0.031452005564279	-1.9542132109417
1	273502296	273534493	XLOC_003025	11	-	0.031452005564279	-1.44922327654959
13	31317817	31330613	XLOC_007736	11	-	0.0316889540391306	-2.09368032288222
12	45747175	45762362	XLOC_006117	11	-	0.0319494101783581	-1.98423992936559
15	104157526	104238400	XLOC_011248	5	+	0.0323537414405457	2.10051778993687
8	130529323	130590841	XLOC_030404	11	-	0.0324884849369973	-2.04563269996651
18	54663268	54783122	XLOC_014523	11	+	0.0334143589501604	-1.97922963645192
15	74926935	75262189	XLOC_011076	11	+	0.0341391702012174	1.94916616818161
5	81361658	81365094	XLOC_022819	2	+	0.0345644964547787	10.6202106040857
6	12555543	12669167	XLOC_025535	11	-	0.0346883121920945	-1.40528024112081
Y	39981483	39996906	XLOC_035943	5	-	0.0347132263207384	-16.4469037712718
10	14532766	14565136	XLOC_003144	11	+	0.0349271634631823	-2.00181540752561
10	46908080	46936971	XLOC_003813	11	-	0.0352551447959207	-1.49943550912433
14	23421458	23448109	XLOC_009902	11	-	0.0352656414501692	1.62787953730259
6	144157587	144185963	XLOC_025221	11	+	0.0352814172215554	-4.82426297511737
1	213438382	213479520	XLOC_001137	4	+	0.0355060123981601	3.96643861942979
13	35947982	35966767	XLOC_006671	11	+	0.0356397995714409	5.41471127883559
7	75522792	75549488	XLOC_027631	11	+	0.0356397995714409	-1.73461919829671
4	101408219	101478147	XLOC_021776	11	-	0.0359117104889467	-1.60716841048348
7	36921893	36951378	XLOC_028433	4	-	0.0366062652543282	4.18244703241792
13	145233632	145235734	XLOC_007284	9	+	0.0375898458255555	8.96635523264356
14	38503805	38517418	XLOC_009017	6	+	0.0377481024267874	-3.75875595459566
5	19583450	19615234	XLOC_023227	11	-	0.0378328256050234	1.63824224634841
7	31790786	31862051	XLOC_027280	11	+	0.0378328256050234	1.51987359194361
11	18122897	18125989	XLOC_004103	4	+	0.0383963371664633	5.53592959660857
10	27724642	27954708	XLOC_003692	8	-	0.0385307487728053	-2.09916767539686
3	132684871	132731084	XLOC_019013	11	+	0.0385307487728053	-2.64150078335729
AEMK02000589.1	52220	98776	XLOC_033864	5	+	0.0385724589946243	-8.1571343003751
14	11542120	11567146	XLOC_009811	11	-	0.0394849514134732	-3.98986919052619
X	16429517	16449589	XLOC_035172	11	-	0.0394849514134732	1.39458366615132
14	28823573	28840589	XLOC_009919	4	-	0.0397400260198237	5.94347198235521
12	18426691	18448129	XLOC_004988	11	+	0.0410102223445247	-4.59266895280964
13	177365487	177723151	XLOC_008544	4	-	0.0410102223445247	2.5750870913816
2	18458889	18611808	XLOC_016858	11	-	0.0412242986801527	1.44914316106938
1	76391111	76417944	XLOC_001916	5	-	0.0412309429831288	2.34076784306442
18	37708309	37793150	XLOC_014404	11	+	0.0415897494696865	-3.89950465848912
2	116257260	116284649	XLOC_016213	11	+	0.0415897494696865	-2.00818646531536
3	59213115	59225298	XLOC_019668	11	-	0.0415897494696865	-1.69601846919767
6	159854270	159873517	XLOC_025313	11	+	0.0415897494696865	-1.37736129764928
6	83003808	83012025	XLOC_026372	11	-	0.0415897494696865	-2.43906009957109
X	14342845	14345734	XLOC_035157	2	-	0.0415897494696865	17.8517466945588
14	110608421	110635901	XLOC_010569	11	-	0.0419828653007154	1.44045446801341
1	274106005	274111977	XLOC_001537	5	+	0.0421597569885681	1.60916318565916
13	7137889	7153170	XLOC_007596	10	-	0.0421597569885681	-4.45703385159997
3	45585090	45626667	XLOC_018460	11	+	0.0422317079022624	-3.79275058829824
7	39137685	39166617	XLOC_027368	11	+	0.0426004124926269	-1.4691947647318
10	47140773	47223385	XLOC_003375	11	+	0.0426026792162434	-1.60931730530027
14	88319210	88337496	XLOC_010420	10	-	0.0426026792162434	6.29206489796578
4	293707	320039	XLOC_021120	11	-	0.0426026792162434	1.66305635207883
16	21506768	21557502	XLOC_012793	11	-	0.0426194067275773	1.67170848680726
15	68924240	68985492	XLOC_011936	11	-	0.0428243396351421	-1.45863295587182
9	121460987	121463454	XLOC_032419	2	-	0.0435193302147941	-11.0359075419412
1	126654484	126702073	XLOC_002144	11	-	0.0441966276995357	-2.27826916536236
6	100289851	100291796	XLOC_026570	4	-	0.0442812645602739	4.59313046724583
10	23124803	23178430	XLOC_003645	10	-	0.0446032783765078	-5.6924725998093
2	75434172	75436475	XLOC_015922	8	+	0.044649346774017	-12.6709649679414
4	99347824	99356209	XLOC_020856	11	+	0.0447358946936344	-2.12700905710413
3	68918931	69021429	XLOC_019712	11	-	0.044754223900706	-1.6060130501751
6	81376651	81398927	XLOC_026354	11	-	0.044754223900706	-2.70271190193655
17	10436410	10489755	XLOC_013619	6	-	0.044898158748027	-2.78622315645567
12	973702	983770	XLOC_004760	11	+	0.0449475153399081	-2.57069667520765
11	18126223	18129416	XLOC_004105	4	+	0.0449827743688097	4.95561914200426
1	153392560	153395870	XLOC_000809	5	+	0.0449827743688097	4.09988152326276
7	12254387	12294555	XLOC_027045	11	+	0.0451797794854597	1.65811128922646
AEMK02000423.1	68317	72029	XLOC_033187	4	+	0.0455256536306018	-3.03192182926538
3	47807778	47824250	XLOC_019565	4	-	0.0464981961304035	-2.53355928857641
2	84380211	84402956	XLOC_016064	11	+	0.0465833015289337	2.37092309919124
12	22925983	22983081	XLOC_005124	11	+	0.0466538566138917	-2.68542603792622
5	18486922	18509910	XLOC_022285	11	+	0.0467910980513044	-3.65029962341467
2	375551	382696	XLOC_016500	4	-	0.0483235800998807	2.14804970890014
1	25367145	25368468	XLOC_001690	8	-	0.0487853730726735	12.7190824738793
2	142166115	142305988	XLOC_016378	11	+	0.0487853730726735	-1.33500285397162
2	15044438	15052831	XLOC_016825	11	-	0.0487853730726735	-2.7243530440288
9	44211163	44213733	XLOC_030843	4	+	0.0488438737464104	2.12301869140774
6	18660641	18676112	XLOC_024039	11	+	0.0494070189188614	1.68152543498702
5	6929277	6956086	XLOC_022114	11	+	0.0499350919315052	1.55190419285786
