# Supplementary material for: Multi-species annotation of transcriptome and chromatin structure in domesticated animals
Source: BMC Biol. 2019 Dec 30;17:108. doi: 10.1186/s12915-019-0726-5 (PMC6936065; doi:10.1186/s12915-019-0726-5)
Supplement: Supplementary file 7 — Additional file 7 FR-AgENCODE DE genes (all combinations). The archive has the same structure than de.refgn.tar.gz with names starting with cuffgenes instead of refgenes. [file 12915_2019_726_MOESM7_ESM.gz › home/sfoissac/fragencode/papers/first/suppl.files/de.fraggn/bos_taurus/diffcounts.withsex/cuffgenes.counts.min2tpm0.1.normcounts.diff.cd4.cd8.bed]

5	63885713	63918669	XLOC_023590	11	-	18.48	5.94203217158372e-264
3	57968294	57986471	XLOC_018558	11	+	1.53	3.28558937105028e-107
3	33908962	34015515	XLOC_019374	10	-	315.58	5.46234337782762e-98
6	12548130	12555648	XLOC_023989	8	+	62	3.64478221196906e-94
5	41678242	41879084	XLOC_023419	11	-	115.56	7.1917683336003e-86
1	1569651	1698532	XLOC_001558	11	-	122.52	7.11807586300591e-83
6	6433139	6603101	XLOC_025488	11	-	47.35	2.57245906568404e-77
2	60324484	60347510	XLOC_015648	11	+	135.09	3.24147990070115e-77
9	66736465	66761251	XLOC_031024	11	+	1.85	6.59371960910342e-75
11	52153669	52159136	XLOC_004621	11	-	10.44	1.28553583807532e-74
6	84809525	84830399	XLOC_026400	11	-	31.73	8.64939714898464e-67
5	61622112	61659271	XLOC_022624	11	+	13.17	4.3540466476297e-64
6	44667522	44681924	XLOC_024228	11	+	104.39	5.84197587976759e-63
2	77753608	77759997	XLOC_017512	11	-	0.41	4.85745565789666e-62
1	221013399	221218875	XLOC_002660	9	-	111.01	2.24955600808251e-60
2	75082052	75089810	XLOC_017434	11	-	3.27	1.91938800496826e-59
4	93239671	93258080	XLOC_020715	11	+	0.3	9.27326860453087e-56
3	4133979	4145394	XLOC_018003	11	+	7.46	2.03821261230186e-55
9	108678512	108693057	XLOC_032341	11	-	2.68	2.90448270403568e-55
3	17134863	17272069	XLOC_019221	11	-	11.82	3.29444120325154e-53
6	97230139	97240724	XLOC_026549	10	-	4.81	1.74140231424287e-52
14	43049088	43191007	XLOC_009078	11	+	91.46	9.71851679564088e-52
4	98218610	98237209	XLOC_020830	11	+	27.5	3.67833610221358e-50
3	73875999	73915910	XLOC_019760	11	-	55.39	6.08970307635142e-50
5	61706611	61736706	XLOC_023544	11	-	1.74	6.50197715502043e-50
14	14688907	14745981	XLOC_008849	11	+	0.47	3.28825718859797e-48
12	39647208	39659121	XLOC_005289	11	+	10.74	2.28657652845652e-46
14	73512659	73520466	XLOC_010339	11	-	3.37	4.68441541932218e-46
6	83752725	83766532	XLOC_026387	11	-	1.7	7.39478854856569e-46
6	165874177	166002943	XLOC_025356	11	+	14.12	9.53519159727787e-45
2	69293536	69298534	XLOC_017325	11	-	4.9	6.47040516182021e-41
18	31335201	31655025	XLOC_014835	8	-	26.92	1.85656817357601e-40
13	197007155	197037676	XLOC_007466	11	+	55.37	6.31833043155774e-40
4	89764620	89785949	XLOC_021587	11	-	9.3	7.32679996349587e-40
15	7498896	7632655	XLOC_010786	11	+	52.48	2.04458425173475e-39
15	131654236	131679899	XLOC_012284	11	-	2.23	1.07902375926783e-38
16	35101300	35151841	XLOC_012879	11	-	529.07	3.41085590470899e-38
13	140836414	140948633	XLOC_008363	11	-	18.63	5.8300475466375e-38
3	11353727	11372101	XLOC_018131	11	+	14.54	6.03214885381873e-38
17	48088983	48101728	XLOC_013916	11	-	61.4	9.54409306233712e-37
5	30526796	30611988	XLOC_022454	11	+	119.54	2.55305515777435e-36
13	148101905	148192258	XLOC_008413	11	-	3.91	1.27456237553061e-35
2	84105631	84135729	XLOC_017574	11	-	7.99	2.59664816612697e-35
6	83454020	83479671	XLOC_024918	10	+	429.77	5.54274545996934e-35
7	114175182	114217319	XLOC_029079	11	-	1102.43	7.25333007427707e-35
3	93963248	94012662	XLOC_019862	11	-	19.57	1.65234646390849e-34
9	49783438	49813649	XLOC_030897	11	+	0.84	2.85118060395395e-34
6	58496006	58497827	XLOC_024562	11	+	11.92	3.08664201469607e-34
13	46896635	47187337	XLOC_007858	11	-	65.72	5.97094036231039e-34
12	54752496	54973527	XLOC_006299	11	-	5.76	8.62616491910445e-34
11	352589	445724	XLOC_003944	11	+	85.25	1.03718283408129e-32
1	123987489	124174091	XLOC_002128	11	-	9.09	1.03754804810561e-32
3	163546	202150	XLOC_017961	11	+	85.33	3.69150339775545e-32
6	85233891	85272333	XLOC_026407	11	-	18.56	1.16419269660737e-31
1	132903042	133016766	XLOC_002209	8	-	38.65	1.22068371581585e-31
4	40001394	40130044	XLOC_021322	9	-	790.33	1.68142512912817e-31
12	60261554	60281885	XLOC_005535	11	+	4.1	2.13502686870532e-31
14	34558815	34606940	XLOC_008981	11	+	31.8	2.33178565105145e-31
9	41639518	41839255	XLOC_030816	11	+	18.07	2.90043597306746e-31
4	89668244	89701024	XLOC_020637	11	+	6.12	4.67628541698651e-31
4	1442759	1446003	XLOC_020164	7	+	0.22	4.82433628762229e-31
4	95322416	95381366	XLOC_021674	11	-	83.44	5.75006580049001e-31
6	4806013	5684863	XLOC_025482	10	-	10.38	8.62648680472774e-31
5	56259456	56283842	XLOC_023501	11	-	1278.94	1.5070461116929e-30
9	66696500	66723911	XLOC_031023	11	+	0.43	1.92494044979209e-30
13	29749846	29777076	XLOC_006586	11	+	32.48	5.03139496310139e-30
6	8454867	8485885	XLOC_023959	11	+	49.26	7.71566730841297e-30
X	111778505	111789709	XLOC_034969	11	+	0.37	8.05649427190495e-30
3	39940540	39952857	XLOC_019446	11	-	86.07	4.63096650291374e-29
11	68187326	68191269	XLOC_004672	11	-	0.64	7.72732674916987e-29
18	52880873	52905213	XLOC_014515	11	+	135.8	1.02557102375589e-28
3	31539557	31582485	XLOC_018291	11	+	74.34	1.41196993604858e-28
9	115067580	115086761	XLOC_031294	11	+	2.75	1.82778038373755e-28
1	116293199	116326756	XLOC_000581	11	+	34.72	3.07891533639235e-28
6	19046798	19098915	XLOC_024049	11	+	4.6	3.29587636183408e-28
2	74300650	74304559	XLOC_015893	10	+	462.03	4.54010484603018e-28
12	742003	744825	XLOC_004749	10	+	0.19	5.3447215536394e-28
13	203323686	203376209	XLOC_007513	7	+	58.33	9.57668321923028e-28
3	51803156	51951768	XLOC_019592	11	-	8.12	2.06215701111398e-27
12	44173376	44213500	XLOC_006085	11	-	2.02	2.32954540415455e-27
3	59036003	59072525	XLOC_019660	11	-	8.87	2.32954540415455e-27
3	57998828	58031823	XLOC_018559	11	+	8.01	3.81271705142576e-27
18	45562380	45791588	XLOC_014450	11	+	43.01	1.33238795790415e-26
5	10024347	10038486	XLOC_023103	11	-	83.38	3.40024158276896e-26
13	189432065	189716113	XLOC_008583	11	-	137.84	5.79723735176192e-26
1	126361879	126382617	XLOC_000644	11	+	2390.79	6.25915386512973e-26
6	19527449	19570893	XLOC_024069	11	+	22.17	1.41015659154722e-25
14	64326460	64465282	XLOC_010286	11	-	26.98	4.10836813499353e-25
9	55250783	55263400	XLOC_030964	11	+	0.43	4.30837062362176e-25
9	39666356	39734898	XLOC_030802	11	+	12.2	5.20555939779343e-25
5	22435681	22519247	XLOC_022408	11	+	613.82	7.0227087115196e-25
13	204798301	204832090	XLOC_007517	11	+	19.12	8.56427349269959e-25
18	47526935	47583875	XLOC_014473	6	+	0.13	9.21716359718987e-25
8	32353245	32367348	XLOC_029312	9	+	0.52	1.1795291912392e-24
15	31159216	31295897	XLOC_011739	11	-	73.45	2.03294819184105e-24
1	180161186	180299496	XLOC_002453	11	-	20.47	2.20818586622191e-24
14	136994278	137090052	XLOC_009693	11	+	0.26	2.38132404913541e-24
6	63514727	63520039	XLOC_026178	10	-	0.11	6.1704136095521e-24
18	37416837	37599931	XLOC_014399	11	+	2.66	1.13034045715268e-23
5	32475131	32483446	XLOC_023356	11	-	0.43	1.80887603585486e-23
7	120513324	120597650	XLOC_029119	11	-	42.41	1.80887603585486e-23
17	54024269	54565500	XLOC_013479	8	+	9.45	1.81042702800811e-23
1	16463546	16501366	XLOC_000110	11	+	2.92	2.94175849217782e-23
7	55197151	55220264	XLOC_028606	11	-	21.31	3.10915275348267e-23
3	52192897	52288423	XLOC_019594	11	-	908.49	3.44260278413491e-23
12	25321142	25336143	XLOC_005933	11	-	4.27	3.45186828662553e-23
9	108703895	108784417	XLOC_032342	11	-	4.32	4.48020003920581e-23
1	107997238	108136439	XLOC_000501	11	+	12.55	6.08475385146532e-23
16	34281107	34290659	XLOC_012521	11	+	4.28	6.12116529798536e-23
1	121629032	121914764	XLOC_000618	11	+	1.76	6.14759164922096e-23
3	56751609	56760832	XLOC_018534	11	+	13.58	6.99350817163837e-23
8	6603436	6770094	XLOC_029880	11	-	1.89	7.98984510245732e-23
14	132043158	132103588	XLOC_009666	8	+	18.11	9.91286196982704e-23
10	50540159	50680245	XLOC_003393	11	+	81.92	1.01488922110932e-22
6	47172646	47210568	XLOC_024291	11	+	15.58	1.31270517225366e-22
5	62244846	62259578	XLOC_022637	10	+	1.37	1.31835111131864e-22
2	80251229	80263918	XLOC_017538	11	-	2.11	1.7517689374412e-22
3	53295743	53406751	XLOC_019601	11	-	6.29	1.84526524250102e-22
9	45484997	45564210	XLOC_031950	11	-	16.13	1.84745896287517e-22
6	17674152	17774537	XLOC_025578	11	-	31.04	2.41537609619732e-22
13	98461315	98506380	XLOC_008116	7	-	152	2.64884376405508e-22
9	124093479	124133272	XLOC_031362	11	+	31.26	3.09404542127123e-22
13	145997737	146105696	XLOC_008392	11	-	65.4	5.01182990450329e-22
13	14209028	14216499	XLOC_007616	11	-	3.7	6.4247525982936e-22
2	51466627	51534232	XLOC_015524	11	+	3.18	7.85372316604989e-22
1	86413714	86481799	XLOC_001957	11	-	100.63	9.18973157782336e-22
17	51153154	51200282	XLOC_013942	11	-	16.37	9.72612703940339e-22
1	9130329	9239006	XLOC_001609	11	-	86.54	1.04087704534695e-21
14	2056293	2164059	XLOC_008764	11	+	14.37	1.06057257494037e-21
14	104194293	104268274	XLOC_009486	11	+	66.92	1.50561836157697e-21
6	51636100	51662472	XLOC_025892	11	-	22.37	3.44761903765751e-21
10	64948516	65001292	XLOC_003463	11	+	0.32	3.71897168264724e-21
8	71838393	71940309	XLOC_030149	11	-	315.52	3.74970595403815e-21
1	252807176	252956211	XLOC_002829	11	-	4.27	4.06916121908064e-21
4	81894723	81937400	XLOC_021516	10	-	81.96	5.31234749779428e-21
7	74705060	74733632	XLOC_027613	11	+	2.02	7.2432941702268e-21
14	9196658	9438973	XLOC_008808	11	+	11.19	8.10923729893907e-21
9	102868908	102875891	XLOC_031218	11	+	47.89	8.10923729893907e-21
X	54773163	54862243	XLOC_034664	11	+	49.15	8.19951985407526e-21
13	43522352	43869843	XLOC_006693	8	+	56.2	9.45599688982e-21
AEMK02000452.1	2542462	2581511	XLOC_033398	11	+	1.95	9.45599688982e-21
14	32354791	32587427	XLOC_008968	11	+	18.69	9.81806618029598e-21
10	57122021	57355222	XLOC_003870	11	-	64.77	1.37432948022047e-20
2	6701339	6723929	XLOC_015160	11	+	9	1.37432948022047e-20
4	106687786	106758094	XLOC_020926	11	+	3.24	1.66253373151631e-20
9	108799792	108971869	XLOC_032346	10	-	0.84	1.72566024724303e-20
14	32005371	32043732	XLOC_009972	11	-	31.13	2.16152362766936e-20
10	40709926	40746355	XLOC_003771	11	-	4.55	2.42277262977626e-20
13	34465046	34544144	XLOC_006659	10	+	4.15	4.37722752459043e-20
18	55774901	55783539	XLOC_015015	11	-	7.63	4.63027849846678e-20
15	139720393	139730743	XLOC_011561	8	+	55	5.03271366495532e-20
6	83318410	83329669	XLOC_026374	11	-	40.63	5.03271366495532e-20
2	113774333	114212165	XLOC_016201	11	+	20.24	7.10343376093085e-20
6	157845705	157850532	XLOC_026807	10	-	0.19	7.42345222582799e-20
8	112539188	112651269	XLOC_030314	11	-	20.45	8.1005260572802e-20
5	63416092	63514656	XLOC_023579	9	-	0.06	1.10080290147147e-19
3	46481206	46546753	XLOC_019550	9	-	46.17	1.10641303817175e-19
18	11416063	11462137	XLOC_014698	9	-	2584.38	1.38960844879521e-19
2	6442687	6450567	XLOC_016622	11	-	12.63	1.54397914073487e-19
9	9653740	9745348	XLOC_031714	11	-	1.33	1.64360061218665e-19
14	40227892	40278779	XLOC_010026	11	-	70.9	2.15533715382466e-19
5	79479890	79558710	XLOC_022804	11	+	52.48	2.31082771314329e-19
12	3612739	3647115	XLOC_004807	11	+	43.38	2.35097746989039e-19
8	41402250	41493737	XLOC_029358	9	+	4.92	2.35097746989039e-19
16	17531898	17663486	XLOC_012406	7	+	0.8	2.96238221831248e-19
12	34631673	34694784	XLOC_006000	10	-	21.96	3.49574248833944e-19
8	55862188	55884117	XLOC_030074	11	-	129.87	3.8786727377327e-19
12	39477693	39625871	XLOC_006049	11	-	1319.64	4.48215287361343e-19
8	37936704	37963899	XLOC_029331	11	+	2.21	4.7644214352305e-19
8	344323	378381	XLOC_029136	8	+	182.81	6.3149586405481e-19
6	29997764	30056794	XLOC_025661	11	-	6.98	6.6463175769806e-19
11	52144211	52153280	XLOC_004618	8	-	0.43	8.2361984447739e-19
3	103612638	103815997	XLOC_019944	11	-	29.2	1.15024065316891e-18
9	70678361	71310252	XLOC_031059	10	+	7.05	1.15024065316891e-18
14	35381820	35459507	XLOC_008990	11	+	2.54	1.59019146746531e-18
3	18402775	18404404	XLOC_018208	7	+	244.1	1.59019146746531e-18
1	31722507	31797460	XLOC_001728	11	-	69.89	2.15569258353696e-18
6	39786232	39797596	XLOC_024191	11	+	12.42	2.15569258353696e-18
15	131614675	131628624	XLOC_011449	11	+	27.99	2.2418450055851e-18
6	55201015	55230669	XLOC_025992	11	-	1.14	2.27296421183898e-18
12	23990030	24010454	XLOC_005146	11	+	3.11	2.38730295220228e-18
6	67316817	67365701	XLOC_026229	11	-	3.37	2.42541765527089e-18
12	39491912	39493774	XLOC_005285	11	+	2.66	2.97586288340128e-18
14	47879307	47902701	XLOC_009116	11	+	131.93	9.86465169761197e-18
8	38378797	38386567	XLOC_029337	7	+	0.06	1.25973078468758e-17
9	64731739	64780935	XLOC_031008	11	+	8.51	1.49492479914985e-17
15	64748763	65046535	XLOC_011903	11	-	101.66	2.05455031206316e-17
4	124367735	124600581	XLOC_021041	10	+	71.84	3.97009963336994e-17
10	56967111	57035156	XLOC_003869	8	-	27.37	5.40213002571822e-17
5	42642895	42867448	XLOC_022520	9	+	19.89	7.64493735758016e-17
X	43302538	43324623	XLOC_035293	11	-	0.28	1.01990364396275e-16
1	94295836	94666547	XLOC_000448	9	+	2.45	1.27734571440255e-16
15	31778584	31790452	XLOC_011744	11	-	25.95	1.98459154483682e-16
6	52244281	52278415	XLOC_025912	10	-	1.95	2.28071282779606e-16
7	76551243	76551986	XLOC_027652	9	+	0.15	2.54441722806628e-16
5	90250399	90257244	XLOC_022900	11	+	75.34	2.59891775066241e-16
17	36070837	36201392	XLOC_013800	11	-	9.5	2.97589585244293e-16
1	112677731	112901999	XLOC_000546	10	+	23.09	3.01994886178634e-16
AEMK02000355.1	14076	30402	XLOC_033002	10	-	0.06	3.1469417240538e-16
16	4105164	4271060	XLOC_012740	11	-	95.2	3.42288471137926e-16
14	87743387	87891780	XLOC_009392	11	+	45.96	4.06436506936147e-16
15	132127377	132135625	XLOC_011461	8	+	0.67	4.44542879774922e-16
3	32350905	32394352	XLOC_018306	5	+	0.04	4.61450455242381e-16
8	132035167	132249431	XLOC_030423	11	-	5.87	4.84174983109432e-16
X	70334543	70432987	XLOC_034767	10	+	3.29	6.89469756126495e-16
5	33164516	33264379	XLOC_023366	11	-	3.24	7.02023728772851e-16
18	7635863	7696828	XLOC_014121	11	+	0.43	7.27647218527603e-16
12	23495579	23572361	XLOC_005140	11	+	2.75	8.29573360173386e-16
11	52160629	52356765	XLOC_004204	8	+	1.57	8.74090221993268e-16
6	82400932	82483729	XLOC_024896	11	+	354.75	1.02891986311485e-15
2	124349	129890	XLOC_016487	11	-	130.79	1.72717437501449e-15
6	59092654	59100390	XLOC_024577	11	+	5.43	1.81187180916822e-15
12	45747175	45762362	XLOC_006117	11	-	12.12	1.83428290548238e-15
5	14102010	14177589	XLOC_022222	11	+	19.31	2.06070847088701e-15
2	74304633	74316126	XLOC_015894	7	+	25.18	2.18913067783658e-15
3	126920970	127083615	XLOC_020100	11	-	41.72	2.86247608275659e-15
2	74279280	74295720	XLOC_017419	7	-	41.34	4.82979994439565e-15
2	9734662	9750873	XLOC_015242	11	+	1492.35	5.90853295724108e-15
4	88591196	88806150	XLOC_021561	11	-	103.57	6.40362731233399e-15
7	24882195	24914037	XLOC_028299	11	-	72.04	7.26048624771653e-15
5	32599300	32604736	XLOC_023358	4	-	0	7.59629483292014e-15
7	91109454	91133202	XLOC_028955	7	-	12.61	8.06916008990979e-15
AEMK02000291.1	755	82333	XLOC_032896	5	-	0	8.34915992886615e-15
1	136525827	136590965	XLOC_000737	11	+	1.87	9.19488761227824e-15
7	25119277	25125106	XLOC_028314	11	-	31.41	9.74865613631649e-15
15	8850834	8983053	XLOC_011625	11	-	152.13	1.08636413595796e-14
7	24969033	24977270	XLOC_028300	11	-	54.51	1.1250276951184e-14
X	108471405	108612875	XLOC_035673	11	-	588.49	1.13675267013968e-14
12	23952815	23974613	XLOC_005145	11	+	7.97	1.34612313831389e-14
5	66370276	66382488	XLOC_023618	7	-	0	1.38233281901872e-14
3	32450484	32493294	XLOC_018307	11	+	46.73	1.84208974527908e-14
1	238677761	238826436	XLOC_002757	11	-	61.25	1.99773673702944e-14
AEMK02000479.1	29324	37558	XLOC_033556	11	+	1.88	2.21561539102896e-14
3	76935844	76970515	XLOC_019777	11	-	18.67	2.24038927769549e-14
6	85212109	85224505	XLOC_026405	11	-	1.76	2.24760660311296e-14
5	10628866	10661917	XLOC_022174	11	+	14.89	2.69753051298359e-14
4	97704808	97730116	XLOC_021712	10	-	164.5	3.59396275622609e-14
7	9735652	9854320	XLOC_028111	11	-	9.24	4.69453434237816e-14
6	17292769	17302627	XLOC_024029	9	+	26.25	4.83493509564724e-14
2	151571189	151634224	XLOC_016479	11	+	41.12	4.93664512220578e-14
6	145212871	145290694	XLOC_026726	11	-	1.59	6.57545796175082e-14
8	131634190	131701255	XLOC_029775	11	+	36.05	6.78786668977333e-14
16	32129531	32309885	XLOC_012504	11	+	136.68	8.45908269066346e-14
6	105506139	105600687	XLOC_025092	8	+	63.06	8.99252788588003e-14
13	121868610	121957884	XLOC_008217	11	-	38.13	1.06999949858591e-13
17	19588019	19630163	XLOC_013676	11	-	34.57	1.33027279919445e-13
17	41185877	41221710	XLOC_013855	11	-	86.17	1.33075520104716e-13
14	49907683	49917471	XLOC_010147	10	-	30.51	1.36646343917297e-13
1	163055151	163103505	XLOC_002356	8	-	41.91	1.44307392710085e-13
6	107282848	107314644	XLOC_025105	7	+	33.08	1.90523876541811e-13
13	151148253	151234829	XLOC_008429	11	-	275.92	2.04272158953281e-13
13	147623197	147643946	XLOC_007313	11	+	0.69	2.19378793001117e-13
5	34656459	34794359	XLOC_023385	8	-	64.02	2.31414697845841e-13
1	179804572	179812269	XLOC_002444	11	-	6.49	2.52451695150395e-13
1	162175281	162308754	XLOC_000842	11	+	0.43	2.62760604988981e-13
2	44890123	44996264	XLOC_015472	11	+	49.95	2.84160790908129e-13
14	97487116	97490450	XLOC_010466	8	-	2.15	2.92091128920187e-13
10	22958864	22981486	XLOC_003640	11	-	63.94	2.9332515932075e-13
5	59244668	59268025	XLOC_023521	11	-	2.86	3.95947665880186e-13
X	12659512	12710405	XLOC_034409	11	+	1.91	4.18353369724532e-13
3	25393190	25422556	XLOC_019324	10	-	179.89	4.46731481465522e-13
7	51731033	51827564	XLOC_027445	11	+	9.84	5.2910759005788e-13
12	50387652	50445447	XLOC_005393	11	+	1.14	5.3378386185774e-13
AEMK02000479.1	801	28572	XLOC_033557	11	-	0.28	5.38502706690443e-13
1	152882231	152992880	XLOC_000798	11	+	1.85	5.81740841271896e-13
9	85996280	86033388	XLOC_031141	11	+	150.04	6.06004859909601e-13
18	29027810	29285483	XLOC_014809	11	-	8.31	7.08437802337477e-13
11	68145058	68319939	XLOC_004270	11	+	52.44	7.53340077370839e-13
16	34262412	34274223	XLOC_012520	11	+	0.51	7.53340077370839e-13
7	114035179	114541592	XLOC_027918	11	+	20.5	9.92580842895545e-13
16	65715546	65814760	XLOC_012653	11	+	5.46	1.05859479242902e-12
15	55490467	55508461	XLOC_010999	11	+	11.49	1.26173907150726e-12
8	20456242	20609281	XLOC_029261	11	+	9.11	1.30986199158281e-12
9	45902049	45950115	XLOC_030858	11	+	39.14	1.30986199158281e-12
12	21857284	21874199	XLOC_005099	11	+	0.52	1.76240348881898e-12
10	40910547	40998561	XLOC_003325	11	+	9.82	2.17704613732958e-12
10	931701	942279	XLOC_003523	11	-	8.32	2.3042007462972e-12
14	11216650	11293411	XLOC_008820	7	+	386.54	2.46156858078924e-12
4	82432203	82436294	XLOC_021519	10	-	0.67	2.66640456949729e-12
3	126398334	126414499	XLOC_018976	11	+	70.66	2.86206011329136e-12
6	157749916	157813115	XLOC_026806	11	-	2	2.90199785921567e-12
11	5353523	5455307	XLOC_004388	8	-	31.69	2.9987192758888e-12
8	11011341	11045870	XLOC_029219	9	+	7.31	3.00031916033522e-12
8	879163	895912	XLOC_029147	11	+	139.78	3.02963538077398e-12
12	47113648	47129069	XLOC_006141	11	-	1.89	3.43676010958597e-12
7	23873050	23885551	XLOC_028274	11	-	0.19	3.60878033756093e-12
4	109495185	109600834	XLOC_020952	11	+	4.42	4.57218290317273e-12
16	27388929	27446316	XLOC_012831	9	-	0.28	4.83782590555769e-12
7	59084680	59120257	XLOC_027540	11	+	11.69	5.09458563298451e-12
15	124318270	124463351	XLOC_011401	11	+	0.11	5.26456499335179e-12
16	46434813	46523623	XLOC_012575	11	+	91.61	5.57395471901256e-12
18	23019746	23036497	XLOC_014266	11	+	1.01	6.11483831360725e-12
1	33146523	33196046	XLOC_000184	11	+	1.42	6.49706779659421e-12
1	139494120	139624609	XLOC_000751	11	+	9.3	6.90738107636912e-12
2	72138752	72206463	XLOC_017388	11	-	46.19	7.14785485392558e-12
1	256545162	256782510	XLOC_001372	8	+	0.17	7.15564139334278e-12
5	64420178	64459820	XLOC_023605	11	-	16.97	8.11859851866766e-12
12	31589409	31644080	XLOC_005214	11	+	83.34	8.96598364697317e-12
12	18881436	18895957	XLOC_004995	9	+	2.21	9.89015007076111e-12
15	107127599	107167685	XLOC_011280	11	+	1.01	1.09085149919438e-11
1	195937430	196052751	XLOC_002538	8	-	77.11	1.21288877251246e-11
13	65367568	65639424	XLOC_007913	11	-	3.91	1.21288877251246e-11
2	140682370	140873347	XLOC_016363	11	+	107.83	1.30083242633705e-11
13	207285736	207412511	XLOC_008732	8	-	0.13	1.36293427320464e-11
6	48709063	48713338	XLOC_025826	11	-	9.48	1.50080448680249e-11
11	67144959	67457548	XLOC_004265	10	+	68.41	1.55255618839631e-11
17	62459101	62506473	XLOC_014015	5	-	0	1.62318473644203e-11
17	46783776	46847500	XLOC_013413	11	+	231.71	1.83805036998038e-11
7	1715410	1732621	XLOC_028054	11	-	34.27	1.89874379024905e-11
15	96593069	96855773	XLOC_012078	6	-	40.35	1.9294580688363e-11
3	120968044	121070550	XLOC_018962	11	+	12.14	2.1076384366796e-11
1	240107465	240496230	XLOC_002766	11	-	1.59	2.42382336476758e-11
2	11293373	11405786	XLOC_015259	7	+	32.55	2.57835949873699e-11
9	5473108	5485128	XLOC_031642	11	-	0.6	2.78977557349047e-11
3	37460880	37511876	XLOC_018326	8	+	60.37	3.44599916868937e-11
X	125158076	125209072	XLOC_035799	11	-	3.11	4.70500447207689e-11
9	133288290	133351167	XLOC_031438	11	+	53.22	4.8348792365634e-11
1	264241950	264275690	XLOC_002923	11	-	0.52	5.1600900452663e-11
12	51480489	51496516	XLOC_005400	11	+	1.96	5.307931807485e-11
3	710371	715982	XLOC_017971	9	+	0.11	5.61943323895908e-11
7	120911352	121060837	XLOC_027965	11	+	17.19	5.70536322271319e-11
14	107965450	108303890	XLOC_010547	11	-	349.44	6.73603693996518e-11
11	5985726	6000742	XLOC_004401	11	-	243.22	6.79955367351596e-11
13	140829641	140836363	XLOC_008362	11	-	0.64	6.84743710067473e-11
6	3041142	3060685	XLOC_025458	11	-	22.54	7.28854436234005e-11
6	146798978	146896125	XLOC_026737	9	-	36.29	7.54371029619007e-11
8	110241122	110367994	XLOC_030305	11	-	14.26	7.72113079600203e-11
15	107282922	107289211	XLOC_011282	8	+	0.07	7.86337170014668e-11
6	149747859	149971847	XLOC_025247	9	+	58.76	7.86337170014668e-11
13	66350605	66416831	XLOC_006760	11	+	3.31	8.73305422405675e-11
14	61305821	61361644	XLOC_009256	11	+	5.28	9.39186374570003e-11
5	15586908	15646060	XLOC_023166	11	-	10.85	9.39186374570003e-11
8	1583172	1619038	XLOC_029161	11	+	18.24	1.05239459421381e-10
2	150260182	150423214	XLOC_016453	11	+	45.52	1.2308791313083e-10
6	79850183	79921097	XLOC_026342	10	-	111.07	1.29621091038609e-10
9	25917949	25983067	XLOC_031822	11	-	9.95	1.30793330658181e-10
4	75786098	75904235	XLOC_021484	11	-	69.48	1.41196679373175e-10
4	103618475	103677380	XLOC_021793	11	-	22.04	1.42333609209989e-10
6	37625194	37669628	XLOC_025691	11	-	62.22	1.46026332585987e-10
12	18893201	18900649	XLOC_005819	11	-	229.75	1.46788791468525e-10
2	144301191	144778090	XLOC_016420	11	+	17.01	1.52452516108179e-10
13	131661363	131668499	XLOC_007169	11	+	6.06	1.64652957999273e-10
1	138341140	138511320	XLOC_000746	11	+	103.3	1.80410940044364e-10
3	94165812	94254973	XLOC_019864	11	-	133.52	1.80410940044364e-10
2	75929879	76083892	XLOC_015933	11	+	49.31	1.82911795772445e-10
6	85010745	85030723	XLOC_024958	11	+	9.63	2.04868448221969e-10
5	22885433	22897508	XLOC_023321	11	-	3.74	2.26858380198383e-10
17	43989351	44006256	XLOC_013398	8	+	36.07	2.4674322231324e-10
13	28893929	28945196	XLOC_007694	10	-	187.28	2.74003222840753e-10
1	77484135	77541356	XLOC_001922	11	-	19.16	2.86964194679747e-10
7	1987772	2131627	XLOC_028058	11	-	27.78	2.87102308490948e-10
8	80674999	81024501	XLOC_030210	11	-	15.32	2.99926015602861e-10
18	47298299	47491246	XLOC_014472	11	+	9.73	3.0283585278429e-10
3	117609003	117650481	XLOC_018941	11	+	42.78	3.42965648488259e-10
13	135467336	135590352	XLOC_007208	11	+	89.97	3.86695900898033e-10
X	34522908	34661005	XLOC_034500	10	+	54.42	3.88598653580701e-10
1	250418138	250540505	XLOC_002816	11	-	77.17	3.94887284433596e-10
6	82528974	82594562	XLOC_026368	11	-	3.01	3.96998398171941e-10
1	207347009	207496205	XLOC_001122	11	+	40.43	4.05405509259586e-10
7	90955526	91055913	XLOC_027775	11	+	89.65	4.44999877359935e-10
10	10156794	10216175	XLOC_003086	11	+	1408.92	4.51736553270645e-10
13	29383302	29387881	XLOC_006579	11	+	10.08	4.97460429328473e-10
5	61703679	61715518	XLOC_022625	5	+	0.19	5.23779924638245e-10
2	2200243	2261935	XLOC_016546	11	-	24.68	5.28862675049868e-10
3	58960939	59001395	XLOC_019657	11	-	6.81	5.28862675049868e-10
15	75283897	75346928	XLOC_011077	10	+	20.34	5.41513344321451e-10
16	44972725	45564226	XLOC_012573	11	+	14.07	6.19182439973725e-10
7	77112099	77112826	XLOC_028799	9	-	0.07	6.35425255800043e-10
8	110377822	110386175	XLOC_029651	11	+	6.36	6.91361878934892e-10
13	69594223	69724056	XLOC_007951	9	-	9.07	6.93042629283945e-10
AEMK02000496.1	231896	264547	XLOC_033591	11	-	0.73	7.021761161072e-10
2	28801161	28828378	XLOC_015399	8	+	0.88	7.20764550478084e-10
5	61996548	62025832	XLOC_022632	11	+	3.44	7.20764550478084e-10
6	92430204	92432137	XLOC_026494	11	-	6.12	7.57488860810343e-10
18	7606286	7612584	XLOC_014640	6	-	0	8.07021701527335e-10
2	69224976	69267971	XLOC_015798	11	+	6.23	8.08275897980266e-10
4	56005614	56015485	XLOC_020438	11	+	3.97	8.14658221988492e-10
8	18807731	18914068	XLOC_029912	11	-	36.05	9.31338814142705e-10
12	5535249	5539721	XLOC_004850	11	+	6.01	9.32042695489187e-10
1	253412350	253555663	XLOC_001348	11	+	15.83	9.94820416843895e-10
12	745115	747278	XLOC_004750	9	+	0.06	1.03155893377907e-09
9	87449659	87842853	XLOC_031145	11	+	1.61	1.12014592108488e-09
1	246142867	246278402	XLOC_002792	11	-	153.65	1.12734418363105e-09
5	8986053	9007462	XLOC_022139	11	+	6.23	1.13140129636105e-09
5	46029675	46222916	XLOC_023439	11	-	60.86	1.20184251991456e-09
17	62420545	62436775	XLOC_014014	6	-	0	1.23024462740963e-09
14	74335212	74733834	XLOC_009330	11	+	1.09	1.25348841120897e-09
4	88097537	88130418	XLOC_020617	9	+	2.38	1.31480215314955e-09
2	74487412	74496940	XLOC_015900	4	+	0.02	1.34690776937481e-09
4	89701358	89729918	XLOC_021586	11	-	25.57	1.43163195059844e-09
12	52169010	52229462	XLOC_005421	11	+	20	1.54902276818439e-09
6	72125123	72175175	XLOC_024788	11	+	33.75	1.58190451152788e-09
7	112268300	112519208	XLOC_029063	11	-	33.51	1.65762187224356e-09
3	17817567	17858086	XLOC_019247	11	-	22.08	1.70981763562776e-09
7	29723787	29753922	XLOC_027247	11	+	2.23	1.75069641533555e-09
18	11533182	11666127	XLOC_014162	11	+	85.98	1.87949194323908e-09
12	60171920	60234272	XLOC_006352	10	-	21.91	1.91055838763516e-09
5	17358041	17367407	XLOC_022267	11	+	2.17	2.05751755658956e-09
13	18860740	18865983	XLOC_006474	11	+	0.56	2.09698158103959e-09
1	8453282	8555649	XLOC_001600	11	-	2.28	2.36449584485727e-09
5	49677773	50168627	XLOC_022553	10	+	40.84	2.40961459473028e-09
1	162076949	162145116	XLOC_002352	11	-	14.76	2.44169407738791e-09
X	56449418	56462311	XLOC_034678	9	+	1.09	2.55192552346321e-09
2	26579331	26784067	XLOC_015387	11	+	38.2	2.67376054919512e-09
6	82186309	82226515	XLOC_024888	11	+	7.5	2.78660680054675e-09
14	111181223	111226890	XLOC_010576	8	-	169.74	2.88127711269231e-09
6	108859769	108997372	XLOC_025116	11	+	63.34	3.12106507171609e-09
7	31222486	31297939	XLOC_027271	11	+	25.61	3.13043999460697e-09
12	45760696	45767756	XLOC_005348	11	+	9.95	3.21846211167168e-09
17	62596940	62608948	XLOC_014021	7	-	0.02	3.37114369661215e-09
11	52149228	52152290	XLOC_004620	6	-	0.17	3.73477996339748e-09
16	71980467	71989011	XLOC_013047	8	-	401.54	3.98874877026515e-09
2	12250149	12260985	XLOC_016766	11	-	10.35	4.20011644294533e-09
13	196925706	196952269	XLOC_007464	11	+	61.06	4.20628112396361e-09
9	65073727	65154888	XLOC_032091	11	-	19.72	4.20628112396361e-09
7	67493996	67631449	XLOC_028696	11	-	119.13	4.26605127483579e-09
12	22466380	22562319	XLOC_005115	11	+	9.65	4.45410271262067e-09
6	108115885	108227744	XLOC_025111	11	+	11.51	4.55606593354224e-09
2	7976394	7992361	XLOC_016667	4	-	0.02	4.84916130038192e-09
2	8115255	8130048	XLOC_016673	11	-	9.82	5.14209735994009e-09
2	56892192	56978010	XLOC_017094	11	-	3.11	5.22802504433907e-09
15	134952198	134967428	XLOC_011498	8	+	0.04	5.34908228207569e-09
6	137786485	138010411	XLOC_025205	8	+	2	5.79406975781678e-09
7	24825010	24830844	XLOC_027221	11	+	152.71	6.13450167885005e-09
13	207103417	207115909	XLOC_008726	11	-	7.71	6.50805495238748e-09
9	561667	703466	XLOC_030485	11	+	5.11	7.16134462760888e-09
12	43543191	43549963	XLOC_005314	11	+	1.8	7.45008185506542e-09
1	139450944	139492015	XLOC_000750	9	+	4.06	7.8725006031342e-09
2	1133503	1136531	XLOC_016519	7	-	0.02	8.89479743875525e-09
12	11857791	11875317	XLOC_004901	11	+	43.61	9.40367937889217e-09
3	9960610	9974441	XLOC_018106	11	+	0.17	9.54000156743725e-09
4	89242208	89262159	XLOC_021575	11	-	86.56	9.54000156743725e-09
4	77399237	77429016	XLOC_020531	7	+	0	1.01483460191813e-08
2	49242733	49691772	XLOC_015497	11	+	43.78	1.03553801811962e-08
5	64318925	64335527	XLOC_022685	11	+	72.19	1.06592424308465e-08
7	91247655	91308561	XLOC_027780	11	+	9.34	1.15639302511077e-08
8	119429228	119754650	XLOC_029699	11	+	23.2	1.15946289762301e-08
5	34003136	34054031	XLOC_022475	11	+	21.46	1.19984324519771e-08
2	75437200	75457061	XLOC_017445	11	-	25.41	1.21106852528263e-08
15	131689293	131721656	XLOC_011451	5	+	0	1.22541799805036e-08
12	47691250	47715785	XLOC_006149	11	-	49.09	1.5046924703782e-08
7	26860139	26989670	XLOC_028327	11	-	1.2	1.51525086709387e-08
15	65431110	65681218	XLOC_011037	11	+	36.33	1.71794135794128e-08
4	89870368	89913313	XLOC_020642	11	+	0.32	1.9468806247128e-08
6	85321965	85350793	XLOC_024962	11	+	25.03	1.9806487301866e-08
5	90131303	90221399	XLOC_022896	11	+	16.97	2.00607238024688e-08
Y	4600240	4667658	XLOC_035832	11	+	64.26	2.1565890537787e-08
3	40756456	40762898	XLOC_019469	4	-	0.06	2.24688067454024e-08
17	10436410	10489755	XLOC_013619	6	-	8.89	2.29024782165288e-08
6	68589122	68609996	XLOC_026235	11	-	0.97	2.30154408432902e-08
6	81803880	81903971	XLOC_026361	9	-	1.25	2.34347182087338e-08
1	248604821	248609718	XLOC_002802	11	-	1.98	2.39202851555652e-08
11	2543777	2640736	XLOC_003962	9	+	13.51	2.60115693263734e-08
12	647700	740222	XLOC_004746	10	+	6.59	2.73682993484861e-08
1	90744288	90875126	XLOC_000433	9	+	14.27	2.77772519295533e-08
13	124955029	125028432	XLOC_008259	11	-	198.1	2.7973621151613e-08
3	40596378	40599084	XLOC_018399	11	+	0.11	2.94932258855136e-08
16	37296594	37305877	XLOC_012889	11	-	41.77	2.95303998856356e-08
14	73538089	73661463	XLOC_009324	11	+	3.44	3.05490130129087e-08
3	97387905	97567710	XLOC_019898	11	-	1.5	3.27861329949264e-08
14	124400188	124403024	XLOC_009631	10	+	4.98	3.32550248730284e-08
5	62505746	62523992	XLOC_023563	11	-	0.79	3.35602031116605e-08
18	37587485	37626192	XLOC_014400	11	+	0.17	3.46612103443203e-08
6	74651796	74668434	XLOC_024814	11	+	63.61	3.49888078597563e-08
8	2312307	2321537	XLOC_029845	4	-	0	3.5193331569792e-08
3	58862965	58919811	XLOC_018575	11	+	54.2	3.79554828498281e-08
5	48631896	48707133	XLOC_023453	11	-	7.48	3.99587691800103e-08
9	66837803	67117315	XLOC_031025	11	+	39.75	4.20146244951116e-08
AEMK02000452.1	660879	799627	XLOC_033357	11	+	64.11	4.20146244951116e-08
2	65954243	66056571	XLOC_017253	11	-	28.51	4.22968217677873e-08
12	6692086	6716246	XLOC_005714	6	-	115.76	4.33061218059466e-08
7	115356202	115365452	XLOC_027932	6	+	16.52	4.56369847745594e-08
5	66382418	66390019	XLOC_022699	7	+	0.06	4.57149201023695e-08
4	97860915	97894329	XLOC_020820	8	+	500.23	4.81564770215323e-08
8	118604958	118685168	XLOC_029694	11	+	165.21	4.83687265694089e-08
6	155800839	155894922	XLOC_025269	6	+	127.59	4.87660507029944e-08
7	52001461	52104422	XLOC_027450	11	+	43.57	5.48458896983107e-08
6	64966686	65012580	XLOC_024724	9	+	0.32	5.5156300562751e-08
14	7948654	7961629	XLOC_009797	8	-	3.24	5.66418256077292e-08
9	90958077	91200043	XLOC_032224	9	-	55.37	5.78548756470728e-08
17	31953136	31977769	XLOC_013745	9	-	4.04	5.81746581449443e-08
8	75770346	75890248	XLOC_030183	11	-	2.3	6.18997934134572e-08
2	8287848	8290402	XLOC_015200	11	+	5.5	6.28460918565126e-08
12	4655346	4730371	XLOC_005668	3	-	0	6.36292692311785e-08
2	139632853	139751354	XLOC_017828	9	-	86.22	6.46340921741605e-08
2	131016119	131109371	XLOC_016292	11	+	2.19	6.96925880229444e-08
8	113824510	113946000	XLOC_029673	11	+	1.93	7.2538453755461e-08
4	89737760	89753315	XLOC_020638	11	+	1.91	7.57820100768023e-08
1	219175737	219210338	XLOC_002649	9	-	19.29	7.6503426851643e-08
3	96157386	96201057	XLOC_019878	7	-	22.79	7.71874130830197e-08
2	141258425	141275258	XLOC_017848	7	-	30.68	8.14375729073492e-08
AEMK02000467.1	23586	34384	XLOC_033515	7	-	0.02	8.37222365786948e-08
17	4855055	4928664	XLOC_013109	11	+	2.53	8.62895492183949e-08
2	77607186	77644587	XLOC_017504	11	-	15.77	8.77946769314798e-08
5	4152071	4195613	XLOC_022071	11	+	21.64	9.04148892175779e-08
15	17544778	17919559	XLOC_011687	11	-	5.43	9.13873461953464e-08
1	273703959	273797622	XLOC_001533	11	+	366.8	1.00260351419453e-07
6	72556229	72599242	XLOC_026276	11	-	176.3	1.04968704972507e-07
13	207420218	207423586	XLOC_008734	6	-	0	1.05635414949114e-07
13	196913327	196916728	XLOC_007462	6	+	0.04	1.1604025780527e-07
13	138595897	138681601	XLOC_008347	11	-	155.2	1.16211426378814e-07
2	150033549	150035599	XLOC_016451	11	+	10.72	1.16211426378814e-07
4	39492305	39967652	XLOC_021319	8	-	13.39	1.19375564597306e-07
9	67400726	67405378	XLOC_032117	11	-	1.14	1.22914751154244e-07
13	201996904	202129338	XLOC_008677	9	-	23.55	1.35817184494838e-07
6	36342805	36365773	XLOC_024167	11	+	18.71	1.37137569248723e-07
3	18282589	18299479	XLOC_019259	11	-	37.38	1.40971045670216e-07
15	132104409	132109308	XLOC_012289	4	-	0.06	1.43977117636671e-07
1	27606053	27782750	XLOC_000151	9	+	48.34	1.45048262998842e-07
15	54538584	54726159	XLOC_011862	11	-	28.4	1.47474043619995e-07
AEMK02000525.1	32397	168102	XLOC_033694	10	-	12.44	1.47474043619995e-07
1	137383317	137692307	XLOC_002221	11	-	24.54	1.49660062442321e-07
11	78293724	78404120	XLOC_004314	11	+	94.81	1.52182499619479e-07
2	7606104	7619279	XLOC_016656	5	-	0	1.5454072095785e-07
5	59807070	59962008	XLOC_022601	11	+	66.41	1.5454072095785e-07
2	143475941	143501748	XLOC_017887	8	-	55.67	1.60979442529787e-07
AEMK02000458.1	1454	9515	XLOC_033504	4	-	0	1.62226900845016e-07
2	87210737	87315388	XLOC_016088	11	+	28.08	1.62998003252435e-07
6	50461379	50478437	XLOC_025868	11	-	11.95	1.67473777058112e-07
5	22228041	22244086	XLOC_023307	9	-	39.94	1.6785102561552e-07
3	101753181	101820073	XLOC_018823	11	+	27.69	1.73230500568124e-07
6	68954765	69211314	XLOC_026241	11	-	79.21	1.78171805246078e-07
9	19612016	19734700	XLOC_031789	11	-	7.71	1.81273746997647e-07
6	95695878	95702648	XLOC_026534	7	-	23.52	1.84121751913204e-07
X	124929721	124939965	XLOC_035791	11	-	23.83	1.94044725934419e-07
5	93302632	93309678	XLOC_022942	11	+	95.86	1.99094904262598e-07
5	87549431	87579676	XLOC_023779	9	-	81.25	1.99529430684879e-07
5	32762975	32860270	XLOC_023362	6	-	0.02	2.01604638984462e-07
2	25641671	25771803	XLOC_015379	6	+	10.53	2.10201529748124e-07
12	12882211	13268772	XLOC_004906	11	+	9.92	2.31544071216525e-07
6	83068691	83228778	XLOC_024909	11	+	338.98	2.33785278560644e-07
4	1322080	1331771	XLOC_021151	11	-	0.62	2.41208885563474e-07
2	126528300	126547820	XLOC_017761	7	-	11.39	2.46526140238774e-07
8	88590087	88690589	XLOC_029581	11	+	18.91	2.4795955319551e-07
18	43131499	43509597	XLOC_014902	11	-	87.89	2.51046127222538e-07
7	58786202	58809775	XLOC_027536	7	+	116.87	2.53808672350092e-07
16	32132852	32135215	XLOC_012506	11	+	1.96	2.59836693208188e-07
9	99600588	99670269	XLOC_032257	6	-	950.48	2.59836693208188e-07
15	131449441	131462513	XLOC_012283	7	-	0.04	2.61209432490084e-07
4	107709694	107737705	XLOC_020935	11	+	89.14	2.67557383438104e-07
5	66853317	66911608	XLOC_022710	7	+	20.47	2.70489769700002e-07
7	36545742	36560313	XLOC_027327	5	+	0.02	2.74951749224045e-07
4	94780300	94798588	XLOC_021669	11	-	48.36	2.76388697762934e-07
8	101278914	101303606	XLOC_030274	8	-	6.21	2.99830298029696e-07
9	90766786	90807292	XLOC_032222	11	-	47.35	2.99830298029696e-07
1	268386510	268402517	XLOC_002949	11	-	7.6	3.21188876338747e-07
7	13845941	13901253	XLOC_027054	11	+	39.21	3.38041701909626e-07
12	51129617	51198311	XLOC_006219	11	-	24	3.38079249761262e-07
15	131673063	131677139	XLOC_011450	11	+	0.15	3.51504003581339e-07
5	6604282	6654438	XLOC_023057	11	-	0.13	3.84534325373208e-07
14	106744137	106793668	XLOC_010534	11	-	75.13	3.85276698850858e-07
12	18281710	18302483	XLOC_004985	8	+	7.03	4.01319660397411e-07
2	89957681	90263803	XLOC_017612	11	-	5.28	4.04983121801245e-07
1	27379910	27600572	XLOC_000150	11	+	6.08	4.1160762890867e-07
10	44107734	44226925	XLOC_003353	7	+	222.29	4.14612982705938e-07
6	163066160	163216478	XLOC_025326	11	+	0.26	4.3374860743716e-07
7	76720799	76721457	XLOC_028771	6	-	0	4.3599110675026e-07
13	91376629	91388503	XLOC_008085	11	-	5.5	4.39429934656619e-07
7	77152566	77236203	XLOC_028801	11	-	0.19	4.49632966868411e-07
4	14287251	14298109	XLOC_021216	11	-	60.11	4.68321105346229e-07
14	123926033	124018487	XLOC_010644	11	-	23.81	4.72629428419978e-07
1	228054911	228092335	XLOC_002689	11	-	34.52	4.99723067057761e-07
17	24863607	25188204	XLOC_013684	11	-	71.59	5.04601593752181e-07
5	64517480	64660503	XLOC_022687	9	+	49.56	5.1989996575433e-07
6	94821349	94864101	XLOC_026517	9	-	1.98	5.21490294716723e-07
7	25133493	25138086	XLOC_028315	11	-	18.05	5.24431216788434e-07
7	41340432	41426343	XLOC_028488	11	-	100.8	5.38749250440412e-07
9	102694569	102795942	XLOC_031215	11	+	15.58	5.51738078816651e-07
1	273022052	273066914	XLOC_001519	11	+	77.75	5.66348142527776e-07
16	6384297	6441158	XLOC_012401	11	+	18.43	5.73221433411486e-07
13	69362295	69366306	XLOC_006784	5	+	0.02	5.76329711701773e-07
2	142102457	142115196	XLOC_017858	11	-	4.79	5.76329711701773e-07
3	18350985	18354731	XLOC_018207	11	+	146.95	5.76329711701773e-07
8	89321531	89338060	XLOC_029582	5	+	46.49	5.76329711701773e-07
5	21331467	21356183	XLOC_022379	11	+	4.56	6.11227628345453e-07
17	40105172	40172027	XLOC_013840	11	-	293.79	6.37628285687143e-07
7	42217996	42332808	XLOC_027390	11	+	81.17	6.37628285687143e-07
15	138475665	138484947	XLOC_011541	11	+	0.47	6.38259997730384e-07
14	59367742	59388788	XLOC_009234	11	+	8.32	6.42001426997814e-07
7	2965060	3059831	XLOC_026984	7	+	6.45	7.06388684323703e-07
13	40276898	40308008	XLOC_007836	7	-	6.29	7.09282469245676e-07
AEMK02000452.1	1806064	1820339	XLOC_033375	11	+	56.12	7.13933417593934e-07
5	61583839	61596995	XLOC_022623	9	+	2.28	7.25785101844953e-07
6	1090512	1154150	XLOC_025445	11	-	61.6	7.48202221608983e-07
12	26791666	26811574	XLOC_005193	7	+	0.07	7.63327242274677e-07
2	435168	452629	XLOC_015038	10	+	98.81	7.82464458535283e-07
4	91118283	91126618	XLOC_021605	10	-	2.04	7.94027996762346e-07
4	128589405	128617866	XLOC_021097	10	+	2.34	8.21784593086571e-07
12	20893712	20937979	XLOC_005055	11	+	38.24	8.53469193578852e-07
1	95625800	95727801	XLOC_001987	10	-	10.36	8.53469193578852e-07
13	23944368	23957486	XLOC_007661	11	-	18.91	9.11071847798424e-07
15	139570833	139591638	XLOC_011560	11	+	9.93	9.15057430545946e-07
5	39545742	39744655	XLOC_023408	11	-	51.33	9.66797280412922e-07
2	84996260	85243761	XLOC_016069	11	+	9.82	9.68601852610185e-07
3	31376509	31445641	XLOC_018285	11	+	50.29	1.07960345249001e-06
5	2873423	2947785	XLOC_023017	11	-	53.45	1.12147594681706e-06
8	48020694	48277469	XLOC_029384	11	+	38.74	1.21197234070192e-06
12	11996141	12089466	XLOC_004905	10	+	2.15	1.22710208315408e-06
7	20037223	20356954	XLOC_027082	6	+	8.49	1.31627170131059e-06
4	55739148	56002693	XLOC_020437	9	+	0.3	1.32319017013498e-06
18	16811160	16975814	XLOC_014197	7	+	42.69	1.32399961707044e-06
2	71570050	71613385	XLOC_017382	11	-	43.31	1.34087322878686e-06
10	50535027	50540150	XLOC_003837	8	-	1.37	1.36048073367291e-06
AEMK02000150.1	13881	30280	XLOC_032574	7	-	0	1.36048073367291e-06
2	66329041	66347719	XLOC_015742	11	+	121.49	1.4181357339973e-06
13	64933498	64996454	XLOC_006738	7	+	8.27	1.43383700220092e-06
1	164656013	164736240	XLOC_000858	7	+	12.29	1.44194166788802e-06
14	74850894	74891528	XLOC_009331	11	+	2.41	1.50104180245458e-06
9	41603826	41639426	XLOC_031915	9	-	1.65	1.55308832744803e-06
4	90680980	90699040	XLOC_021598	10	-	0.09	1.5668657166098e-06
15	135442421	135999255	XLOC_011501	11	+	24.56	1.65780413903556e-06
6	88256148	88286558	XLOC_026441	8	-	0.28	1.66933799245094e-06
3	126738802	126773220	XLOC_018977	11	+	32.36	1.71215089106756e-06
5	6211741	6239811	XLOC_023050	11	-	16.67	1.71619173148903e-06
8	131969370	132023075	XLOC_029777	11	+	0.19	1.73879671025637e-06
17	40020105	40099014	XLOC_013839	11	-	8.64	1.9038538388679e-06
13	71031163	71366683	XLOC_006795	11	+	48.92	1.9708586125095e-06
15	86603410	86616846	XLOC_012032	10	-	0.17	1.98447097962845e-06
10	47140773	47223385	XLOC_003375	11	+	231.81	1.98960016900927e-06
13	190273998	190286203	XLOC_008587	10	-	11.49	1.9933020787568e-06
15	31707769	31788541	XLOC_010883	11	+	7.37	2.25049142660538e-06
10	13439752	13609259	XLOC_003571	11	-	10.12	2.34205349703228e-06
4	101586145	101787888	XLOC_021781	9	-	368.21	2.34720906536469e-06
11	5619969	5795123	XLOC_004391	7	-	32.98	2.40100909384588e-06
1	72552767	72763556	XLOC_000344	11	+	62.58	2.4516755603834e-06
2	70730333	70751869	XLOC_015831	11	+	15.28	2.47713210431781e-06
10	23275265	23360163	XLOC_003187	11	+	32.08	2.50417274080045e-06
14	74937947	74970066	XLOC_010347	11	-	7.26	2.5490223315596e-06
3	124371197	124375075	XLOC_020073	4	-	0	2.5490223315596e-06
5	93251978	93347998	XLOC_023812	11	-	13.54	2.64465607200764e-06
14	108886005	108986707	XLOC_009527	11	+	177.87	2.66756316946846e-06
3	53831352	53899298	XLOC_018503	11	+	2.24	2.72922379312837e-06
3	4368326	4390360	XLOC_018004	7	+	19.08	2.84795955089857e-06
18	47985554	47993641	XLOC_014936	5	-	0	2.89559148469182e-06
15	115511527	115677776	XLOC_012187	11	-	2.45	2.9000480339774e-06
14	45317799	45491971	XLOC_010080	8	-	15.88	2.98865881287262e-06
6	3159102	3211251	XLOC_023911	11	+	0.26	3.04439747194006e-06
14	49001067	49001385	XLOC_009143	9	+	3.19	3.08047837749267e-06
13	182209611	182228679	XLOC_008562	11	-	100.35	3.14833774073144e-06
2	75510251	75540834	XLOC_015925	11	+	9.41	3.17749521569357e-06
2	143877339	143891285	XLOC_017892	9	-	32.89	3.19016223958404e-06
2	41782037	41830532	XLOC_016972	11	-	34.24	3.22605437137359e-06
5	18216541	18222833	XLOC_022276	8	+	112.6	3.23695158316422e-06
6	48888930	48939456	XLOC_025831	11	-	9.24	3.31975136338832e-06
6	30058594	30087031	XLOC_025662	10	-	14.42	3.48150807641155e-06
1	97408540	97511880	XLOC_001999	11	-	33.24	3.56581487108849e-06
5	7119271	7144693	XLOC_023070	11	-	144.5	3.57622737969242e-06
5	47728987	47848475	XLOC_023450	11	-	29.6	3.7783419709227e-06
14	61422263	61566555	XLOC_010268	11	-	0.49	3.79257701137229e-06
13	203203646	203242762	XLOC_007512	11	+	58.5	3.90954017274101e-06
4	1450114	1455108	XLOC_020165	11	+	9.34	3.94243774528878e-06
9	27864251	27975041	XLOC_031841	11	-	15.96	3.94243774528878e-06
9	129527708	129581169	XLOC_032459	9	-	286.62	4.14216316618712e-06
9	42643672	42985554	XLOC_031923	6	-	29.02	4.17540527597211e-06
7	24951494	24959390	XLOC_027223	11	+	76.68	4.17691774112101e-06
18	6200194	6211983	XLOC_014093	11	+	0.22	4.25919285106269e-06
4	97375054	97400797	XLOC_020813	11	+	137.86	4.28662645383357e-06
18	45816766	45818900	XLOC_014458	8	+	0.28	4.31541263493347e-06
14	11773750	11826256	XLOC_009813	11	-	220.1	4.38982305431261e-06
11	8488811	8765074	XLOC_004025	11	+	5.49	4.44344325024144e-06
11	51493975	51560303	XLOC_004203	11	+	145.19	4.49448560433347e-06
AEMK02000682.1	614083	616409	XLOC_034167	11	+	0.84	4.52942746911474e-06
14	99685577	99808381	XLOC_009449	7	+	90.83	4.59893589964805e-06
11	78511805	78518643	XLOC_004317	8	+	112.51	4.64837055412934e-06
5	77645162	77797915	XLOC_022764	11	+	12.31	4.81710305030696e-06
12	25426078	25444517	XLOC_005177	11	+	3.29	4.84472408516483e-06
6	138435007	138461045	XLOC_025206	11	+	976.68	4.97979373041767e-06
7	100544456	100639066	XLOC_029032	11	-	31.82	5.00840889170403e-06
8	44544166	44604807	XLOC_029371	11	+	18.82	5.21787558844548e-06
7	7806947	7981837	XLOC_028103	11	-	12.74	5.26127443626264e-06
9	7766672	7826513	XLOC_030617	9	+	19.62	5.32229798696761e-06
3	17978745	18007686	XLOC_018192	11	+	4.51	5.32475590832215e-06
8	135507175	135636837	XLOC_029794	8	+	0.82	5.55228400100253e-06
X	39025967	39144390	XLOC_035252	11	-	590.77	5.67918519544591e-06
12	50454062	50491164	XLOC_005394	11	+	6.01	5.75014049931024e-06
12	20288305	20344127	XLOC_005854	11	-	30.08	5.88121274565811e-06
AEMK02000682.1	799524	808873	XLOC_034232	11	-	45.96	5.98241236615943e-06
9	42046486	42152293	XLOC_030829	5	+	13.04	6.04293173462138e-06
9	136496364	136571220	XLOC_032508	11	-	118.33	6.08146542541693e-06
15	15599988	15609974	XLOC_011665	7	-	0	6.10443160427231e-06
17	52935937	53072605	XLOC_013957	9	-	5.11	6.18489464848001e-06
5	390362	418324	XLOC_022039	11	+	346.17	6.18739370998015e-06
2	116234586	116257041	XLOC_017721	11	-	308.38	6.27548315607475e-06
8	110390470	110395774	XLOC_029652	11	+	0.62	6.41041620388553e-06
10	16913014	16923468	XLOC_003156	11	+	21.12	6.41563405410979e-06
14	133245328	133395378	XLOC_010697	7	-	129.48	6.47235041264844e-06
18	45807564	45815150	XLOC_014454	11	+	3.2	6.6005781588647e-06
4	93282123	93293294	XLOC_020716	11	+	0.94	6.6005781588647e-06
7	23713256	23716096	XLOC_028266	7	-	0	6.6494578110934e-06
9	52237272	52274442	XLOC_030943	11	+	24.79	6.74464034558663e-06
6	87995654	88017140	XLOC_024977	8	+	38.5	6.90354329761508e-06
12	54740643	54751203	XLOC_006297	11	-	0.22	6.91006747405971e-06
1	264030524	264195963	XLOC_002922	11	-	101.41	7.20176169733316e-06
17	37159932	37178067	XLOC_013810	11	-	2.19	7.27147554884345e-06
7	74761606	74772081	XLOC_028724	9	-	0.09	7.44080532105783e-06
17	47043739	47072245	XLOC_013893	11	-	2.11	7.6732699820301e-06
7	1425799	1434200	XLOC_028050	5	-	0	7.72342889731828e-06
3	121542274	121550216	XLOC_020063	8	-	1.03	8.14130962048922e-06
15	8845758	8850661	XLOC_011624	11	-	2.64	8.57276024126951e-06
7	8227417	8313895	XLOC_028106	6	-	93.2	9.22878115918847e-06
6	44794253	44809960	XLOC_024233	10	+	2.62	9.26905116222295e-06
2	68946027	68958687	XLOC_017316	8	-	61.08	9.28908681418455e-06
8	825338	837322	XLOC_029146	11	+	4.45	9.54200506122691e-06
6	49245801	49277917	XLOC_024338	7	+	33.99	9.57029771375815e-06
6	164282573	164297635	XLOC_025334	8	+	8.64	9.58671497078423e-06
9	20721945	21021460	XLOC_030693	11	+	78.91	9.58671497078423e-06
6	42335466	42414835	XLOC_024196	11	+	145.49	9.63788494995339e-06
6	52647370	52661476	XLOC_025924	11	-	9.71	9.65496204258506e-06
8	112038685	112191323	XLOC_029659	11	+	555.15	1.01762373653576e-05
15	48107145	48113361	XLOC_010959	9	+	1.8	1.03374602632826e-05
17	62971775	63014768	XLOC_013558	7	+	0	1.06912473875691e-05
2	134502149	134595499	XLOC_017791	11	-	33.36	1.10378389111972e-05
7	47601990	47609642	XLOC_028540	10	-	0.99	1.14102535136336e-05
6	163278944	163406859	XLOC_025327	7	+	0.41	1.1455370984101e-05
15	117658161	117732209	XLOC_012194	10	-	9078.23	1.21436820156296e-05
13	70757273	70830430	XLOC_007958	10	-	6.47	1.24625141819093e-05
7	23540358	23558270	XLOC_028255	11	-	4.02	1.2555830257407e-05
3	22695372	22737586	XLOC_018231	11	+	30.72	1.26335399925453e-05
7	55351082	55373894	XLOC_028611	5	-	447.08	1.28068349597516e-05
1	112548213	112620742	XLOC_002076	10	-	33.3	1.2911123204133e-05
2	89150136	89155663	XLOC_016106	8	+	1.01	1.29291488512919e-05
12	1138148	1158729	XLOC_005598	6	-	485.52	1.30763848626071e-05
2	9620628	9693419	XLOC_016710	11	-	0.92	1.30763848626071e-05
6	42612183	42665263	XLOC_024201	8	+	0.88	1.30763848626071e-05
7	9657359	9672638	XLOC_028107	11	-	0.3	1.30763848626071e-05
10	50357328	50365831	XLOC_003835	11	-	3.03	1.31095357333647e-05
18	34425835	34465665	XLOC_014847	7	-	14.42	1.31990320892929e-05
18	46061610	46143002	XLOC_014924	11	-	25.72	1.34033661082002e-05
14	140736707	140898726	XLOC_009722	11	+	7.03	1.37487592148246e-05
16	34600702	34702829	XLOC_012876	11	-	43.65	1.38843005434457e-05
X	42798927	42815647	XLOC_035281	11	-	1.14	1.42617486389164e-05
1	21437689	21722952	XLOC_001666	11	-	63.57	1.43226610205933e-05
4	111391621	111467795	XLOC_021883	11	-	12.53	1.44620224055234e-05
13	122958344	123058620	XLOC_008225	8	-	6.64	1.4590059876479e-05
18	40485923	40532730	XLOC_014883	11	-	44.09	1.46254744978013e-05
16	3563659	3921550	XLOC_012387	11	+	24.73	1.46591512254233e-05
5	87671870	87784704	XLOC_022875	11	+	4.1	1.57582487925677e-05
11	8844084	8885749	XLOC_004432	11	-	36.27	1.58186517974811e-05
11	49807993	49886870	XLOC_004191	11	+	0.39	1.58963633380584e-05
1	222474519	222616964	XLOC_001179	11	+	68.3	1.59299071204345e-05
3	4900569	5002194	XLOC_018014	11	+	4.77	1.60771107410192e-05
4	104539756	104626108	XLOC_021803	11	-	103.81	1.61786838014155e-05
13	194745849	195235488	XLOC_008618	11	-	1.87	1.67663383676379e-05
6	118453448	118753493	XLOC_025146	10	+	0.49	1.67842890557242e-05
6	65026245	65048590	XLOC_024725	11	+	1.55	1.69409488828452e-05
6	27867299	27904076	XLOC_024118	11	+	0.52	1.73960893879234e-05
6	50010512	50023571	XLOC_024363	8	+	2.02	1.74365271959853e-05
X	84519004	84527734	XLOC_034818	11	+	8.4	1.74365271959853e-05
13	90177535	90184081	XLOC_008076	11	-	51.09	1.75640416470985e-05
2	33225437	33295787	XLOC_016934	6	-	100.27	1.75971181276779e-05
X	63427544	63437285	XLOC_035462	11	-	7.26	1.76054900146033e-05
14	37582913	37598665	XLOC_009009	7	+	35.54	1.77648236650874e-05
17	51032082	51144696	XLOC_013941	11	-	0.82	1.79763401587158e-05
15	95015283	95102277	XLOC_011196	11	+	9.39	1.82240004836153e-05
1	74626671	74760325	XLOC_000355	11	+	125.36	1.82356292106353e-05
12	52925699	52932642	XLOC_005446	11	+	0.97	1.84061145818603e-05
1	7367988	7472562	XLOC_001587	11	-	131.37	1.85070180819634e-05
4	18288755	18531928	XLOC_020272	11	+	211.9	1.85070180819634e-05
14	72636881	72672960	XLOC_009313	7	+	9.19	1.852321610607e-05
2	80118497	80141566	XLOC_016006	11	+	0.22	1.85276565345413e-05
13	204600304	204701926	XLOC_007515	11	+	59.75	1.87143712189205e-05
3	97404145	97410844	XLOC_019900	11	-	1.22	1.96174615772282e-05
17	883321	917210	XLOC_013581	11	-	41.61	1.96851738826679e-05
8	2320225	2321608	XLOC_029170	5	+	0.07	2.00167994225919e-05
12	5360727	5364569	XLOC_004839	7	+	0	2.02614117510414e-05
12	6329130	6332909	XLOC_004867	4	+	0	2.05720520788582e-05
8	19201351	19238497	XLOC_029252	11	+	50.21	2.07323437466286e-05
17	47646808	47670551	XLOC_013903	7	-	110.68	2.14372054521147e-05
5	60523432	60776762	XLOC_023533	11	-	34.48	2.1490797892347e-05
2	81372438	81390232	XLOC_016023	11	+	34.35	2.192177595853e-05
4	38011780	38306964	XLOC_020366	11	+	22.9	2.20223183593637e-05
15	107349654	107372129	XLOC_011284	11	+	0.64	2.31669386672808e-05
6	43493350	43545809	XLOC_024211	11	+	34.16	2.3739862671538e-05
9	10927342	10940830	XLOC_030650	5	+	36.16	2.41299256118217e-05
4	18690113	19180149	XLOC_021244	11	-	138.57	2.44904912092381e-05
16	32805974	32812504	XLOC_012512	11	+	11.22	2.47046526225999e-05
3	73492888	73497771	XLOC_019755	9	-	0.11	2.48794063215601e-05
13	40223004	40255967	XLOC_007835	11	-	406.28	2.52743686691508e-05
17	28379751	28382453	XLOC_013219	4	+	0	2.55405250430416e-05
14	61372283	61415843	XLOC_009257	11	+	16.01	2.55681583728584e-05
5	30612307	30618285	XLOC_022455	9	+	1.72	2.58211958897943e-05
2	81276786	81361657	XLOC_017551	11	-	0.65	2.64788610702694e-05
2	59363715	59367752	XLOC_015628	11	+	10.1	2.65015500595013e-05
X	52170	89421	XLOC_034361	10	+	25.14	2.65720083483613e-05
4	28722245	28731351	XLOC_020303	11	+	3.33	2.72444969457276e-05
17	12506471	12565981	XLOC_013644	9	-	1.18	2.75088977006475e-05
8	111765830	111858558	XLOC_030308	7	-	2.13	2.82013902585822e-05
13	189127293	189142039	XLOC_007422	11	+	4.79	2.8237443058991e-05
13	67313807	67411686	XLOC_006765	6	+	2.97	2.91073630637887e-05
11	68310250	68411263	XLOC_004675	7	-	0	2.98804541560796e-05
14	24394825	24722235	XLOC_008909	9	+	50.23	3.0223044130771e-05
4	103693025	103735614	XLOC_021794	11	-	0.52	3.06390780394799e-05
2	116442139	116741975	XLOC_016216	11	+	9.39	3.15516994219125e-05
13	14610628	14637187	XLOC_006448	11	+	0.8	3.16343391367848e-05
12	1190092	1193898	XLOC_004777	11	+	14.61	3.18728129770818e-05
7	99133510	99154924	XLOC_029020	9	-	4.45	3.22406909107127e-05
9	74402716	74473902	XLOC_032163	11	-	4.96	3.23958020441514e-05
1	21742204	21763535	XLOC_000123	11	+	38.89	3.27012616764007e-05
3	6527744	6564002	XLOC_018039	9	+	0.6	3.3445481951542e-05
3	77735859	77796913	XLOC_018695	11	+	22.6	3.3445481951542e-05
5	63088778	63098748	XLOC_023574	5	-	39.01	3.42798538387507e-05
4	129476421	129804203	XLOC_021101	11	+	30.18	3.55445707271644e-05
13	131578646	131613771	XLOC_008290	11	-	1.55	3.58420349737817e-05
12	47143567	47327667	XLOC_005364	11	+	43.68	3.5962288371081e-05
18	30031104	30175480	XLOC_014291	9	+	16.52	3.64010088539336e-05
3	49063502	49198850	XLOC_019572	11	-	21.74	3.83166088656106e-05
1	190624750	190714756	XLOC_001023	11	+	74.79	3.8329579067573e-05
1	216656989	216682716	XLOC_002633	11	-	1.09	3.83927726961236e-05
14	141293263	141299803	XLOC_009727	10	+	4.53	3.88769334291568e-05
4	83235469	83309604	XLOC_021528	10	-	65.57	3.88769334291568e-05
1	139730590	139804458	XLOC_002233	11	-	14.11	4.01833996855996e-05
6	63695169	63700288	XLOC_024707	11	+	3.61	4.01833996855996e-05
4	65439241	65589108	XLOC_020474	10	+	0.11	4.02495228005775e-05
5	100270238	100429215	XLOC_023844	11	-	633.14	4.02495228005775e-05
15	130414162	130753517	XLOC_012274	7	-	0	4.12182831338893e-05
7	76857239	76858108	XLOC_028778	4	-	0	4.18971068632334e-05
1	254078729	254220825	XLOC_001356	11	+	11.6	4.20910112977499e-05
4	64679169	64710633	XLOC_021426	6	-	11.65	4.34053770366024e-05
5	64269551	64278558	XLOC_023603	7	-	93.03	4.3754193679193e-05
2	1099910	1201620	XLOC_016518	11	-	276.65	4.45004443394941e-05
6	49436817	49462569	XLOC_024342	11	+	109.57	4.46290969082071e-05
8	86403713	86521688	XLOC_029568	11	+	7.88	4.49463222991954e-05
2	64718888	64753584	XLOC_017217	11	-	113.87	4.53370696329778e-05
X	15279412	15365677	XLOC_035165	11	-	80.93	4.70521017009702e-05
17	32446777	32459398	XLOC_013249	11	+	1.23	4.71171280282274e-05
10	12878403	12964885	XLOC_003124	10	+	12.12	4.76195996591332e-05
6	83905065	83947187	XLOC_024934	11	+	18.76	4.82069524444912e-05
13	82947251	83036424	XLOC_008032	11	-	11.69	4.97846540821134e-05
13	136210684	136213898	XLOC_008325	6	-	0.11	4.99787412881681e-05
13	153794837	153998238	XLOC_008438	11	-	172.19	5.01206738234837e-05
6	67307755	67316574	XLOC_024738	11	+	14.82	5.01262817347433e-05
1	198991	211342	XLOC_000003	11	+	5.29	5.09275928074729e-05
12	52536737	52544706	XLOC_006249	6	-	366.93	5.15183927064466e-05
8	69932643	69935861	XLOC_029466	9	+	0.21	5.16974687096912e-05
14	104767782	104941440	XLOC_010521	11	-	4.1	5.28896165063445e-05
11	634376	634957	XLOC_003947	4	+	0	5.29603306731437e-05
14	103095708	103182116	XLOC_009477	10	+	11.3	5.31813766001431e-05
1	855023	883694	XLOC_000010	11	+	21.2	5.52939402349225e-05
1	22662003	22801909	XLOC_001673	9	-	158.75	5.54281888514344e-05
1	44301109	44374143	XLOC_001773	11	-	27.69	5.67257958787587e-05
7	53472946	53485082	XLOC_027476	11	+	9.5	5.70914861748953e-05
5	77642194	77645753	XLOC_023679	11	-	10.25	5.77715082725059e-05
10	42013069	42216314	XLOC_003327	11	+	25.85	5.77954920559327e-05
5	62777229	62787483	XLOC_022650	3	+	0	5.81600742898444e-05
8	85052451	85520305	XLOC_029559	11	+	3.85	5.92682162661673e-05
8	38051060	38181874	XLOC_029985	11	-	21.2	5.99620466378325e-05
12	450280	463957	XLOC_005577	11	-	54.76	6.08638945783014e-05
7	55256242	55264233	XLOC_028608	11	-	37.83	6.10822018831883e-05
9	81071803	81518380	XLOC_032186	8	-	4.4	6.10822018831883e-05
4	129831377	129835426	XLOC_021102	6	+	0.06	6.13323738415837e-05
15	7685975	8102907	XLOC_010794	11	+	16.87	6.14010208805103e-05
1	51785216	52246665	XLOC_000255	9	+	6.06	6.17851332549729e-05
9	106698206	106750524	XLOC_031251	11	+	9.69	6.44017173663166e-05
12	33525468	33536840	XLOC_005988	9	-	1.72	6.46661228967209e-05
15	32408853	32475979	XLOC_011752	9	-	11.39	6.8199530836702e-05
6	7283137	7310191	XLOC_025498	11	-	0.26	6.8199530836702e-05
4	34924370	35369392	XLOC_020344	11	+	4.3	6.88997830162069e-05
2	7616792	7618355	XLOC_016657	4	-	0	7.11987015035495e-05
1	254490066	254679498	XLOC_001358	11	+	15.38	7.13768961833848e-05
6	63335439	63341947	XLOC_026172	11	-	8.34	7.13768961833848e-05
3	8763293	8785250	XLOC_019134	8	-	6.96	7.16864359990367e-05
17	41354046	41432631	XLOC_013380	10	+	902.56	7.35844177941604e-05
10	23369162	23371235	XLOC_003188	9	+	0.06	7.37895885948009e-05
10	25471936	25590027	XLOC_003216	11	+	44	7.37967646444177e-05
X	26368129	26384858	XLOC_035203	9	-	3.33	7.44723206483011e-05
X	46011387	46094817	XLOC_035315	11	-	8.1	7.44989336067705e-05
4	98470391	98510976	XLOC_020835	11	+	107.78	7.50119493972866e-05
6	34223872	34319556	XLOC_025679	11	-	11.02	7.50169248744109e-05
10	13732028	13773073	XLOC_003130	5	+	1504.89	7.53988144237714e-05
18	6205511	6228967	XLOC_014595	11	-	6.17	7.57639486353719e-05
16	25670861	25686551	XLOC_012450	11	+	2.99	7.60874931344481e-05
10	50365902	50458591	XLOC_003390	11	+	4.06	7.60929304472428e-05
2	3620461	3633470	XLOC_016557	5	-	31.95	7.62643215741435e-05
AEMK02000643.1	5157	6038	XLOC_034062	8	+	0.16	7.65551733533813e-05
5	22744636	22756137	XLOC_023317	11	-	3.8	7.6972818987941e-05
8	120645101	120701439	XLOC_030363	11	-	4.7	8.02903983948862e-05
6	58803931	58808473	XLOC_026089	8	-	0.24	8.19171401509795e-05
2	123429	154982	XLOC_015027	11	+	28.32	8.19761631197514e-05
6	135732285	136020581	XLOC_026688	8	-	0.34	8.19761631197514e-05
1	166466230	166611187	XLOC_000871	10	+	0.45	8.30664228111507e-05
16	32130796	32132555	XLOC_012505	10	+	1.01	8.3381755516695e-05
1	119537550	119590822	XLOC_000600	11	+	32.29	8.43997054513424e-05
1	1578414	1579831	XLOC_001559	8	-	3.2	8.4830615599136e-05
15	31305105	31502992	XLOC_011741	11	-	18.26	8.8165214913901e-05
1	13715340	14201787	XLOC_000095	11	+	29.58	8.84607645086454e-05
15	92988350	93252181	XLOC_011184	10	+	2.15	8.8894741735448e-05
7	37219369	37258650	XLOC_028440	9	-	14.54	8.91708402925952e-05
3	59175181	59185330	XLOC_019665	11	-	9.86	8.93111632818562e-05
14	54920866	54991373	XLOC_010202	11	-	0.54	9.19626245711806e-05
1	107150160	107209046	XLOC_002040	11	-	12.14	9.27732109710872e-05
5	10063793	10095384	XLOC_023110	11	-	20.77	9.89215806266212e-05
7	91343987	91385910	XLOC_027781	11	+	8.94	0.000101776733058391
17	30757887	30773152	XLOC_013233	11	+	1.22	0.000107439419340541
2	5097207	5105779	XLOC_016585	11	-	176.08	0.000107885046161816
14	141475934	141486014	XLOC_009736	7	+	0.04	0.000110041036074569
18	6363687	6371236	XLOC_014097	11	+	3.98	0.000110243938871969
15	15406756	15413132	XLOC_011657	9	-	0.06	0.000115542293913464
3	32172213	32230780	XLOC_019367	11	-	8.51	0.000115768282449967
13	28730191	28811615	XLOC_006570	11	+	16.11	0.00011695765585776
7	121388929	121434410	XLOC_029125	11	-	0.67	0.00011695765585776
13	124460267	124494196	XLOC_007139	10	+	376.55	0.000117789776014646
6	74931819	74962736	XLOC_024820	9	+	2.24	0.000118342742311546
2	131856593	131877984	XLOC_016300	11	+	45.18	0.000119088330861674
15	103878731	104060524	XLOC_011246	11	+	177.59	0.000120326031290991
8	71985683	72089043	XLOC_030151	8	-	2.88	0.000120326031290991
14	47269090	47301554	XLOC_010105	11	-	31.84	0.000120558544364186
8	18914144	18922190	XLOC_029248	6	+	0.41	0.000121446454435718
10	28472579	28483820	XLOC_003694	9	-	2.54	0.000122601419618652
9	7133060	7227964	XLOC_031680	6	-	38.22	0.000122779442844421
11	19218397	19220627	XLOC_004114	11	+	17.42	0.000123460078000689
11	23143714	23159780	XLOC_004538	11	-	38.41	0.000123863005712071
13	93352689	93363220	XLOC_006964	11	+	0.36	0.000124004082497184
7	133359	149805	XLOC_026958	11	+	3.54	0.000125589809536995
8	12806880	12969994	XLOC_029904	11	-	22.28	0.000126259780969365
15	48299251	48348853	XLOC_011825	11	-	50.27	0.000126315051732045
2	137673186	137678684	XLOC_017817	7	-	0.51	0.000126518412691653
9	75763182	75980613	XLOC_032172	11	-	194.86	0.000129181172884294
2	1675303	1989503	XLOC_015072	8	+	68.53	0.000129793896044724
15	132340136	132350305	XLOC_011467	11	+	2.3	0.000132948023341649
2	72624954	72653117	XLOC_015867	11	+	8.1	0.000134796964157984
12	6270566	6291497	XLOC_005704	11	-	6.36	0.000135569985239461
6	54413430	54417750	XLOC_025971	4	-	0	0.000135944416714207
14	81889283	81901909	XLOC_010383	6	-	2.92	0.000136629994681221
16	71357936	71381077	XLOC_012676	7	+	62.54	0.000137305382333804
7	23687547	23706761	XLOC_028265	11	-	1.72	0.000138125344548698
6	56855633	56872845	XLOC_026045	11	-	23.16	0.000138773484983602
4	36505516	36508650	XLOC_020354	7	+	0.02	0.000139119825373737
11	6197695	6536052	XLOC_003994	11	+	1.37	0.000139689184565069
1	209181466	209349299	XLOC_001130	11	+	247.02	0.000139689184565069
12	142865	145818	XLOC_005572	7	-	0.06	0.00013980122432928
8	119424813	119429032	XLOC_030358	11	-	4.58	0.000142589669832843
14	81094402	81114725	XLOC_010377	11	-	0.15	0.000144540187456265
12	47327002	47500525	XLOC_005365	11	+	2.28	0.00014537996614022
9	67402473	67433905	XLOC_031034	11	+	0.3	0.00014537996614022
1	60770680	60944126	XLOC_001851	6	-	1.07	0.000145534061444726
2	14548425	14725493	XLOC_016821	11	-	97.88	0.000146422223647744
15	124465960	124476086	XLOC_011403	7	+	0	0.000146524568123518
13	70094076	70183457	XLOC_007954	11	-	4.62	0.000146943324813492
12	26234811	26271561	XLOC_005182	11	+	0.8	0.000150757192450122
4	93691046	93707857	XLOC_021641	5	-	60.91	0.00015155738285107
2	64844721	64862209	XLOC_017221	11	-	38.46	0.000156294202383258
6	157570835	157585542	XLOC_025279	11	+	4.32	0.000159107397508141
2	25504580	25591615	XLOC_015378	11	+	13.43	0.000160233786177488
10	53603018	53958285	XLOC_003415	11	+	127.29	0.000161073707369566
AEMK02000682.1	1557674	1627298	XLOC_034208	7	+	9.82	0.000161354723400625
6	58675335	58769047	XLOC_026087	11	-	0.33	0.000165275460551967
12	44650621	44655180	XLOC_006092	8	-	5995.53	0.000165306440843773
7	92548006	92645524	XLOC_028967	11	-	73.73	0.000165542195168093
11	75599548	75633042	XLOC_004297	11	+	3.85	0.000166728571839664
15	109377494	109380126	XLOC_011290	9	+	0.47	0.000168613167238561
15	56200395	56296284	XLOC_011003	11	+	62.76	0.000170666661815111
6	64165220	64166895	XLOC_026203	8	-	0.65	0.000171855461407818
10	56174476	56430811	XLOC_003864	11	-	26.3	0.000175784993046146
1	43447637	43458969	XLOC_001768	8	-	12.29	0.000179422682733158
AEMK02000452.1	3614661	3619230	XLOC_033472	8	-	32.58	0.000180059820583716
2	7328316	7437340	XLOC_015181	11	+	2.39	0.00018247082856152
18	14553828	14593316	XLOC_014711	11	-	17.9	0.00018297556077678
17	4728632	4827992	XLOC_013108	7	+	10.55	0.000185253356108927
2	68378929	68405864	XLOC_015776	11	+	510.12	0.000185315258446409
11	49452496	49536317	XLOC_004605	8	-	0.49	0.000186413843234618
1	260947496	260973803	XLOC_002875	11	-	4.85	0.000187692822721623
14	6639460	6831145	XLOC_008789	11	+	540.86	0.000187692822721623
3	72620711	72793646	XLOC_019747	10	-	36.35	0.000188056492780328
1	100676658	100759551	XLOC_002018	11	-	24.49	0.000192694289202768
15	91604656	91711875	XLOC_011179	11	+	72.6	0.000199147328585431
3	11419085	11505417	XLOC_018133	11	+	8.62	0.000199868981486728
3	53482865	53484831	XLOC_019602	4	-	0.13	0.000202947658775052
1	265078395	265170979	XLOC_001409	11	+	236.17	0.000206708207915403
13	50396526	50436257	XLOC_007870	11	-	6.59	0.000206856282172902
18	29892027	29936366	XLOC_014831	11	-	7.18	0.000208880821194063
6	48698848	48702400	XLOC_025825	11	-	16.22	0.00020906876513006
12	6330202	6331672	XLOC_004868	4	+	0	0.000213006518367398
16	21300041	21335118	XLOC_012431	11	+	3.12	0.000216827748701211
1	50579714	50716381	XLOC_000252	11	+	34.27	0.00021762391099381
2	69828331	69864823	XLOC_015817	11	+	345.79	0.000218034689165756
15	140333928	140347481	XLOC_012368	11	-	0.13	0.000218561810152481
18	29426050	29541348	XLOC_014828	5	-	161.24	0.000222034625425539
16	65497231	65555313	XLOC_012650	11	+	211.55	0.000224055073590812
9	55585268	55588595	XLOC_032051	5	-	0.04	0.000225283085087681
7	52410765	52556923	XLOC_028578	11	-	47.99	0.000225639762787848
13	71984066	71997619	XLOC_006804	7	+	1.74	0.000226154110879612
18	24974720	25039194	XLOC_014278	10	+	129.38	0.000228004382584739
2	62134532	62140229	XLOC_015674	11	+	213.74	0.00023127352340563
14	99430311	99432108	XLOC_009444	6	+	0.09	0.000233289120691053
10	27724642	27954708	XLOC_003692	8	-	25.59	0.000234071353294203
X	106135334	106192320	XLOC_034922	11	+	24.68	0.000234684067052224
X	124889643	124947241	XLOC_035048	11	+	151.42	0.000235482184715664
9	86333239	86558151	XLOC_031143	11	+	89.03	0.00023623761076165
13	110145873	110376160	XLOC_008167	10	-	45.78	0.0002420570139301
14	59409122	59491962	XLOC_009235	11	+	16.48	0.000243671318676963
17	57999286	58053674	XLOC_013982	10	-	3.4	0.000247469870313838
13	83075616	83079282	XLOC_006895	8	+	0.06	0.000250086680493417
2	82287154	82297856	XLOC_016040	10	+	7.91	0.000250446223244629
6	51606955	51622344	XLOC_024402	9	+	258.35	0.000250446223244629
13	35910686	35948230	XLOC_007807	11	-	223.31	0.000256522660788415
9	9511658	9597452	XLOC_031708	11	-	13.38	0.000263076895381603
3	110819946	110843812	XLOC_019981	11	-	8.68	0.000267673103503858
9	33084819	33160319	XLOC_031853	11	-	24.86	0.000268594109372887
3	37961431	37972114	XLOC_019392	7	-	46.66	0.000269456876985063
AEMK02000423.1	2023	20993	XLOC_033181	11	+	68.22	0.000273302207675638
15	132106571	132108314	XLOC_012290	5	-	0.02	0.000274461596164419
2	8282147	8287755	XLOC_015199	10	+	1.07	0.000275102147536236
6	59495486	59506268	XLOC_026111	11	-	76.5	0.000275102147536236
9	18555728	18583119	XLOC_031763	4	-	0	0.000275646538751012
X	39208113	39235758	XLOC_035253	4	-	0.04	0.000275646538751012
9	44670755	44753619	XLOC_030850	11	+	13.83	0.000286919209455149
4	12454012	12460536	XLOC_021213	11	-	7.2	0.000287475639017601
12	34141648	34230580	XLOC_005992	11	-	2.23	0.000289002834656498
14	71401933	71416414	XLOC_010314	9	-	13.49	0.000289194707970629
14	77924390	77928458	XLOC_010369	7	-	3.48	0.000289243674068763
4	117058410	117069772	XLOC_021898	11	-	38.33	0.000290555917781311
1	185508879	185604103	XLOC_000988	11	+	2.97	0.000291173801256084
14	137164437	137264743	XLOC_009701	11	+	6.23	0.000291173801256084
7	74294947	74551371	XLOC_027611	5	+	7.93	0.000291191641939216
1	254769518	254924614	XLOC_001362	9	+	2.92	0.000293484608088079
1	181698939	181772768	XLOC_002467	8	-	31.39	0.000294690072952518
13	98435318	98441785	XLOC_008115	11	-	9.41	0.000294690072952518
6	45309198	45313728	XLOC_025749	11	-	16.31	0.000299993034943006
7	76466339	76851275	XLOC_028766	11	-	11.32	0.000309821164239496
5	61922300	61940270	XLOC_022630	10	+	0.07	0.000314181586158366
X	7910854	8043065	XLOC_035116	11	-	4.27	0.000314694493598318
14	29095721	29249638	XLOC_009922	11	-	2.24	0.00031550852767522
2	80480859	80496873	XLOC_016014	11	+	6.73	0.000319715965439525
7	46860498	47043818	XLOC_028534	11	-	221.69	0.000321074891762378
12	749321	752603	XLOC_004751	4	+	0	0.000323715942466945
17	30351485	30360150	XLOC_013226	11	+	14.26	0.000324549361990192
3	85799991	85942011	XLOC_018736	11	+	13.56	0.000325747984127245
13	28257398	28319243	XLOC_007688	11	-	26.62	0.000329334062433755
8	72538824	72543590	XLOC_030159	7	-	11.26	0.000331653922230315
9	65910162	65954063	XLOC_031018	11	+	0.36	0.000331653922230315
5	6298491	6333367	XLOC_022098	6	+	1.31	0.00033668573595627
2	75364743	75390808	XLOC_017441	11	-	81.51	0.000338246146287863
X	83213943	83218533	XLOC_035534	11	-	10.78	0.000340928317628009
5	10150922	10158552	XLOC_022159	11	+	0.62	0.000342145757630644
14	46254352	46323358	XLOC_009095	10	+	9.19	0.000347055325117747
7	54516254	54537370	XLOC_028599	7	-	250.18	0.000348123217085759
6	3433125	3435880	XLOC_025464	7	-	0	0.000349861521994518
1	237574748	237785158	XLOC_002744	11	-	0.73	0.000350886552949019
3	97377225	97387854	XLOC_019897	11	-	0.41	0.000351478954092469
6	103730612	103804605	XLOC_026583	11	-	4.7	0.000351634508248149
2	69320089	69328521	XLOC_015803	11	+	12.2	0.000355342885483984
8	114052750	114252308	XLOC_030331	11	-	4.7	0.000358776851255108
13	34574044	34585660	XLOC_007790	6	-	2.69	0.000361356687186713
2	136422711	136457634	XLOC_016328	11	+	9.75	0.000362170383598065
13	29033407	29055823	XLOC_006574	11	+	0.26	0.000362952957612359
7	95974421	96254303	XLOC_028984	11	-	24.11	0.000362952957612359
3	7876773	7907270	XLOC_018064	6	+	2.92	0.0003702996312795
2	5696745	5739418	XLOC_015127	11	+	10.59	0.000370621368146027
7	53590894	53637709	XLOC_027482	5	+	631.2	0.000372033871714842
13	35568623	35909630	XLOC_006669	10	+	1.33	0.00037303290418971
4	108814404	108858153	XLOC_020942	6	+	11.73	0.00037303290418971
7	25178085	25182954	XLOC_028316	10	-	2.41	0.000376406893301167
2	83678519	83691433	XLOC_017568	10	-	25.8	0.000377033242386331
9	39306275	39327067	XLOC_030798	11	+	1.12	0.000379571767102131
18	55924881	55932270	XLOC_014540	11	+	80.61	0.000380015968746353
5	10038952	10041268	XLOC_023104	11	-	217.91	0.00038063323423893
3	97412242	97415860	XLOC_019902	11	-	0.28	0.000382774883569147
7	99910713	99929766	XLOC_027857	11	+	9.35	0.000385565857641788
13	117442593	117523305	XLOC_008193	10	-	28.53	0.000387888608278639
14	38559660	38606334	XLOC_009018	11	+	2.11	0.000388732362028207
X	5993798	6240242	XLOC_034377	11	+	8.63	0.000391955653394764
9	38220246	38339033	XLOC_031890	11	-	148.43	0.00039273052081224
1	74181193	74292681	XLOC_000350	10	+	0.51	0.000409531819706687
1	261732459	261859163	XLOC_001386	9	+	15.92	0.000420312939227094
1	507990	508999	XLOC_001545	9	-	0.06	0.000421899722752063
X	45645361	45660334	XLOC_035303	8	-	5.74	0.000423945578983106
AEMK02000258.1	188755	217951	XLOC_032786	11	+	3.26	0.000429765082100537
3	40342959	40356138	XLOC_019460	11	-	6.32	0.000433355529000988
8	52375513	52471299	XLOC_030053	11	-	17.55	0.000436895080951803
8	28043519	28080288	XLOC_029268	10	+	0.06	0.000439188633323682
6	159590201	159599094	XLOC_026828	11	-	1.27	0.000441803350334445
13	83290039	83500239	XLOC_006896	11	+	128.35	0.00044217320840903
5	29695950	29863592	XLOC_022448	10	+	10.51	0.00044217320840903
6	89163362	89171856	XLOC_026454	6	-	27.65	0.00044217320840903
4	93045729	93160717	XLOC_020713	11	+	19.16	0.000446343419953961
15	131787211	131797568	XLOC_011457	5	+	112.15	0.000465900112281596
15	14088991	15062196	XLOC_011633	11	-	0.19	0.000467684331954633
1	235918467	236158244	XLOC_001230	11	+	16.44	0.000473842170361449
X	81544475	81545694	XLOC_035514	8	-	0.09	0.000482090964806541
2	96122043	96276562	XLOC_017635	11	-	15.19	0.000484661509312899
X	90102923	90289674	XLOC_034849	11	+	7.88	0.000484661509312899
3	28260368	28356699	XLOC_018270	6	+	371.44	0.000502105759081938
14	141221177	141232367	XLOC_010737	11	-	1.27	0.000508865835295365
2	59061458	59068846	XLOC_015624	8	+	1.5	0.000509560446591344
X	52170478	52198732	XLOC_035380	6	-	60.2	0.000509560446591344
4	107723403	107731638	XLOC_020936	11	+	3.57	0.000510511509569002
X	84492966	84509398	XLOC_035553	10	-	7.61	0.000510511509569002
13	29145974	29147092	XLOC_006576	7	+	0.07	0.000517229685223122
1	153392560	153395870	XLOC_000809	5	+	8.89	0.000521688953364471
8	120087	128425	XLOC_029814	11	-	16.35	0.000524581971562362
6	144782250	144918584	XLOC_025224	11	+	19.72	0.000525788931587563
12	23582304	23652015	XLOC_005906	11	-	2.53	0.000534119480051566
2	82761606	83102153	XLOC_016056	10	+	1.85	0.000541504805006423
2	114675849	114853524	XLOC_016204	11	+	186.01	0.000541662227023504
9	123913172	123918871	XLOC_032431	11	-	81.21	0.000544359783748878
1	16840481	17138477	XLOC_001644	11	-	5.65	0.000544923194629805
14	63416160	63805804	XLOC_010284	5	-	57.98	0.000549905342560899
18	55291378	55296117	XLOC_014527	10	+	0.11	0.000557479834059946
1	99081903	99110876	XLOC_000463	5	+	213.77	0.000560838616917219
X	125383405	125481766	XLOC_035062	11	+	49.84	0.000560838616917219
9	124848357	125144253	XLOC_031371	7	+	20.63	0.00056875830049265
1	254711822	254719741	XLOC_002851	5	-	5.16	0.000579684382712476
13	207211915	207265380	XLOC_007550	11	+	34.12	0.000582883371674778
6	14849587	14869793	XLOC_025559	11	-	2.88	0.000582883371674778
13	12336369	12507805	XLOC_006438	7	+	16.86	0.000589105247534312
7	74877918	74898595	XLOC_028730	11	-	31.09	0.000610357552570203
14	104342199	104550642	XLOC_009487	11	+	12.09	0.000613452911987534
1	253638014	253715970	XLOC_002836	10	-	14.61	0.000625996594185083
16	53666724	53670273	XLOC_012617	5	+	0	0.000625996594185083
2	65110663	65130442	XLOC_015720	11	+	123.38	0.000625996594185083
7	94218648	94254730	XLOC_027807	8	+	1.01	0.000634390597932946
9	55581534	55585210	XLOC_032050	10	-	0.34	0.000636401408423768
1	113429906	113604306	XLOC_002083	5	-	193.7	0.000657670006984857
7	20758751	20768741	XLOC_027095	9	+	37.83	0.000657670006984857
12	145550	152869	XLOC_004736	11	+	0.11	0.00065887970744179
16	35871845	35947342	XLOC_012535	11	+	21.1	0.000667615142755285
3	8467944	8497318	XLOC_018084	11	+	52.96	0.000667615142755285
7	2231276	2250257	XLOC_028060	11	-	75.34	0.000671640808289053
13	157261303	157272859	XLOC_008446	11	-	94.59	0.000680167059393769
3	53032380	53070475	XLOC_018500	11	+	74.27	0.000681421944067487
5	10707353	10718983	XLOC_023125	11	-	0.62	0.000684356081007796
6	53986957	54024826	XLOC_025954	11	-	29.43	0.000690498425874481
6	84734870	84802490	XLOC_026399	11	-	15.47	0.000690498425874481
X	109536446	109973630	XLOC_035678	5	-	347.85	0.000691866131094578
5	63403708	63407269	XLOC_023578	6	-	0.04	0.000694696145355521
6	54511125	54521616	XLOC_025975	7	-	0.09	0.000699923547484113
2	135147842	135157445	XLOC_017799	6	-	24.96	0.000709534454364634
1	217300958	217353062	XLOC_001163	11	+	3.69	0.000712857859204544
16	79186052	79220411	XLOC_012716	11	+	0.19	0.000713003911889106
7	20114	43264	XLOC_028040	11	-	1.18	0.000720140592394147
12	14612198	14636810	XLOC_005772	9	-	0.75	0.00072933917607207
1	41057785	41267288	XLOC_000215	11	+	10.48	0.00072933917607207
6	162964215	163011947	XLOC_025325	11	+	0.71	0.00072933917607207
12	24280661	24293053	XLOC_005916	5	-	32.25	0.000734846618117232
4	123674696	123779615	XLOC_021954	7	-	46.21	0.000741147604226721
15	120433735	120447490	XLOC_011362	8	+	2.6	0.00074667473327656
13	146300174	146396627	XLOC_008396	11	-	9.2	0.000752436308446588
17	28408090	28679538	XLOC_013702	11	-	53.43	0.000754606931350889
1	232344330	232508345	XLOC_001223	11	+	6.51	0.000762326459079211
6	70026372	70098952	XLOC_024761	11	+	11.75	0.000772874952011155
6	74434741	74486780	XLOC_024812	7	+	9.37	0.000776696262134056
10	46449784	46601078	XLOC_003368	6	+	25.03	0.000788699821331565
1	32418216	32630639	XLOC_000183	11	+	71.44	0.000796384765099695
18	45803647	45807274	XLOC_014453	9	+	0.41	0.000800296114535827
1	229578445	229657462	XLOC_002700	11	-	0.88	0.000801680392879326
15	131700699	131702435	XLOC_011452	5	+	0	0.000812671900858767
1	33583405	33717969	XLOC_000186	11	+	13.38	0.000814548852119394
4	130656268	130659771	XLOC_022019	8	-	0.58	0.000827566223948828
7	47656547	47675145	XLOC_028541	11	-	1.1	0.000827767353476918
16	27610218	27616678	XLOC_012460	6	+	12.83	0.000831783545128485
6	15693975	16023169	XLOC_025565	9	-	23.29	0.000853005282345866
4	94536919	94547591	XLOC_020739	11	+	216.28	0.000866699315947298
X	97394457	97489009	XLOC_034886	8	+	1.95	0.000866699315947298
9	39223487	39247019	XLOC_030794	11	+	0.45	0.000875812447762466
9	89388547	89450696	XLOC_031146	9	+	2.96	0.000880201005348744
9	39767974	39775393	XLOC_031905	9	-	0.75	0.000888932591466296
14	42882100	42974747	XLOC_009077	11	+	5.8	0.000890771860754443
9	46605259	46612315	XLOC_031970	11	-	44.69	0.000894648080340959
1	243215428	243225674	XLOC_002783	7	-	2.1	0.00089587058610166
7	17349568	17350984	XLOC_027063	9	+	0.22	0.00089587058610166
6	51178535	51190610	XLOC_025883	7	-	0.06	0.000899365273570672
8	99782805	99828850	XLOC_029597	11	+	12.7	0.000907847786830406
6	116100369	116325133	XLOC_026638	11	-	62.32	0.000914530249042893
13	51178184	51422171	XLOC_006712	11	+	18.35	0.000917062446743239
9	9640849	9647749	XLOC_031712	6	-	0.02	0.000925917699786039
7	48083571	48106074	XLOC_028546	11	-	145.6	0.000927633682342431
5	79785558	80067795	XLOC_023708	11	-	2.53	0.000931203650724581
9	106540833	106555402	XLOC_032321	11	-	83.49	0.000932401323376674
7	58998888	59005665	XLOC_027538	9	+	0.28	0.000938415263939569
AEMK02000682.1	1063772	1081382	XLOC_034244	11	-	14.01	0.000945391217437974
6	52242937	52244157	XLOC_025911	8	-	0.64	0.000959790048160934
AEMK02000682.1	836578	843893	XLOC_034178	11	+	1.72	0.000970551500978616
6	63524076	63544788	XLOC_026180	11	-	106.78	0.00100761254280174
7	10677943	10689205	XLOC_027033	10	+	0.45	0.0010177056363792
13	123961643	124183031	XLOC_008241	11	-	0.24	0.00102755241896919
12	51498268	51499438	XLOC_005401	8	+	0.13	0.00102873819670836
9	136850526	137056101	XLOC_032511	5	-	37.21	0.00103215768491249
2	69097008	69108205	XLOC_015793	11	+	41.64	0.00104717230401676
AEMK02000291.1	38188	64625	XLOC_032895	10	+	0.1	0.00105932257852584
13	153479924	153700112	XLOC_007332	11	+	18.82	0.00106880235162044
1	106511229	106744055	XLOC_002032	6	-	11.22	0.00108215821770323
1	255433125	255459342	XLOC_002858	11	-	0.69	0.00110162278751072
2	28496960	28793008	XLOC_015398	11	+	6.34	0.00112665757280084
AEMK02000452.1	3204593	3225199	XLOC_033462	11	-	1.07	0.00112993566849243
13	29783641	29846638	XLOC_007710	11	-	64.35	0.00113222637655242
15	91724289	91798153	XLOC_011180	11	+	4.98	0.00113357975361384
2	73574877	73679698	XLOC_015885	11	+	29.39	0.00113595353105696
14	49132157	49174798	XLOC_009145	11	+	2.6	0.0011398143018847
17	37194114	37218165	XLOC_013812	11	-	54.7	0.00116520271909853
4	122504418	122528352	XLOC_021023	6	+	41.01	0.00116801622551404
17	29960166	29994891	XLOC_013709	6	-	19.83	0.00119736579878771
13	147139066	147155005	XLOC_007301	10	+	0	0.0012114349324224
2	6455507	6463491	XLOC_015149	10	+	12.67	0.00121824291737749
5	66028364	66039860	XLOC_022697	7	+	8.34	0.00121824291737749
10	32436343	32443971	XLOC_003266	11	+	68.53	0.001218437318904
4	92393743	92444712	XLOC_020706	11	+	1066.4	0.00122966653330998
2	10814304	10827824	XLOC_016737	11	-	2.69	0.00123586494330023
3	72324993	72361329	XLOC_018665	11	+	4.94	0.00125638614969107
7	8515864	8661682	XLOC_027018	11	+	18.33	0.00126907916068495
16	27718024	27724592	XLOC_012462	11	+	6.25	0.00127221905031264
18	6080483	6145522	XLOC_014591	11	-	27.18	0.00127444887536715
8	65318804	65372457	XLOC_029429	7	+	3.82	0.00127662935414801
13	197248980	197481159	XLOC_007468	11	+	31.09	0.00129673899659299
6	64073269	64159226	XLOC_024717	11	+	19.57	0.0012981033952117
13	27839194	27855920	XLOC_006555	11	+	3.98	0.00129814699410281
9	67314483	67365061	XLOC_031030	11	+	18.65	0.00130752336152295
13	147132635	147138175	XLOC_007300	6	+	0.02	0.00131072596795622
18	40440884	40511373	XLOC_014413	11	+	40.97	0.00132325670881177
10	65424187	65471932	XLOC_003919	11	-	81.66	0.00133701894705793
1	260899249	260920121	XLOC_002873	11	-	1.12	0.00134457870966422
13	38582550	38925531	XLOC_007818	11	-	12.7	0.00136068632379287
8	69531486	69681699	XLOC_029460	6	+	132089.59	0.00137165153363592
8	4807400	4890966	XLOC_029870	11	-	4.98	0.00137295251702397
6	43080312	43086759	XLOC_025710	11	-	103.34	0.00138264343423112
13	99502873	99633024	XLOC_007004	9	+	1.59	0.00138956632422398
8	137618941	137883087	XLOC_029806	11	+	108.26	0.00139935655667299
18	25654450	25937923	XLOC_014779	6	-	170.75	0.00141377362198385
1	26301212	26317883	XLOC_000141	10	+	205.56	0.00141521813837069
7	104032526	104190377	XLOC_029045	11	-	36.29	0.00142068166992896
2	85293936	85633641	XLOC_016074	11	+	451.31	0.00142126874532429
7	1681354	1693830	XLOC_028053	11	-	68	0.00142126874532429
7	38135876	38208138	XLOC_027353	8	+	1.05	0.00142126874532429
X	124215921	124228502	XLOC_035030	11	+	2.39	0.00142802529296783
12	20374922	20390403	XLOC_005041	5	+	35.32	0.00143602907120367
AEMK02000682.1	555007	561546	XLOC_034221	6	-	0.64	0.00145433359873895
5	63929623	63935410	XLOC_023591	11	-	0.24	0.00146806676991748
6	95502683	95515871	XLOC_026527	11	-	0.17	0.00146806676991748
7	58407166	58408907	XLOC_028640	11	-	0.69	0.00148644437153358
6	146166327	146373149	XLOC_026735	11	-	16.89	0.00149390257690947
2	74318627	74331930	XLOC_015896	6	+	24.45	0.00150342383323838
6	53718588	53726017	XLOC_024454	11	+	1.98	0.00151013755476631
4	101408219	101478147	XLOC_021776	11	-	104.31	0.00154020095101541
2	98331452	98341121	XLOC_017642	11	-	0.19	0.00154312572102311
17	62659785	62709235	XLOC_014023	11	-	2.68	0.00155248672360114
18	51288748	51313260	XLOC_014974	11	-	0.21	0.00155248672360114
2	38351	54558	XLOC_016483	11	-	48.4	0.00155933817942393
1	86516394	86685073	XLOC_000420	9	+	0.3	0.00156093278648835
15	44615712	44804990	XLOC_010928	6	+	36.05	0.00156453797327679
X	38929231	39006214	XLOC_034527	8	+	76.44	0.00156814116548245
3	47396211	47466040	XLOC_018480	9	+	0.19	0.00157078603375855
2	59707964	59740617	XLOC_015640	11	+	1.14	0.00158307779518328
X	56472316	56539140	XLOC_034679	11	+	16.58	0.00158307779518328
6	64188028	64242593	XLOC_024718	11	+	35.62	0.00159364360026997
6	167919641	167940844	XLOC_026915	9	-	19.04	0.0015944009594032
7	46658670	46723553	XLOC_028529	11	-	20.2	0.00159966195481768
18	36609218	36662091	XLOC_014858	10	-	0.06	0.00160936040381732
2	89112320	89144374	XLOC_016104	11	+	22.47	0.00162628604836409
3	42456894	42649680	XLOC_018427	11	+	31.11	0.00164341075304742
5	8870644	8902270	XLOC_023088	9	-	8.27	0.00165622207123994
5	98692978	98926844	XLOC_023829	11	-	31.52	0.00165832017181558
12	33375940	33411401	XLOC_005232	11	+	34.46	0.00167284192436131
15	88425307	88528422	XLOC_012040	11	-	83.29	0.00167579870795154
2	136381968	136382615	XLOC_017805	7	-	0	0.0016846604920155
1	15140935	15329787	XLOC_001629	8	-	1.33	0.00173005642768841
9	129055915	129247833	XLOC_031393	5	+	23.87	0.00173463382969444
AEMK02000348.1	2979	25783	XLOC_032996	7	+	0.02	0.00174657525433595
12	12311292	12343200	XLOC_005756	11	-	7.48	0.00175183708838542
6	67375067	67404990	XLOC_026230	11	-	44.32	0.00176084691655948
5	78706731	78718269	XLOC_023691	11	-	4.96	0.00178094746652592
2	12532552	12582753	XLOC_015286	11	+	4.51	0.00178096762097001
16	64251155	64314978	XLOC_012647	11	+	58.12	0.00178491545267488
AEMK02000605.1	2915	24304	XLOC_033975	9	-	0.06	0.0017856990350931
9	3321792	3328476	XLOC_031536	11	-	41.87	0.00181001899062327
5	92185217	92226496	XLOC_023806	11	-	3.93	0.00181313095532397
2	87321118	87498733	XLOC_017596	10	-	14.89	0.00181329332589391
2	9181135	9287455	XLOC_015233	11	+	245.35	0.00181572358821245
11	7643833	7647296	XLOC_004423	3	-	0	0.00182715415833472
14	87904654	87922110	XLOC_009393	7	+	1.96	0.00185690124600353
2	77945781	77957313	XLOC_015974	11	+	12.14	0.00187495378374999
5	62106283	62124604	XLOC_022635	11	+	10.87	0.00187807152333163
13	80354176	80364452	XLOC_008022	7	-	3.07	0.0018785908717626
15	72745113	72772548	XLOC_011961	8	-	4.99	0.0018785908717626
9	20034127	20052493	XLOC_030686	7	+	1.5	0.00189159847226124
15	80731202	80927746	XLOC_012002	6	-	1.7	0.00189798130362812
5	61556449	61568088	XLOC_022622	4	+	0	0.00191248059597821
1	167154626	167235167	XLOC_000878	11	+	1.33	0.00191746979014059
1	215608415	215716694	XLOC_001144	10	+	234.48	0.00191746979014059
10	16068527	16191742	XLOC_003593	11	-	10.44	0.00192517298270562
8	104498709	104560640	XLOC_030288	11	-	26.36	0.00192517298270562
13	94155823	94291797	XLOC_006966	6	+	37.27	0.00193458421107966
3	1720926	1819479	XLOC_017983	11	+	8.42	0.00193458421107966
8	446992	450783	XLOC_029823	8	-	71.52	0.0019542999807104
10	50286072	50310775	XLOC_003834	11	-	101.73	0.00197611490674078
16	27537801	27646435	XLOC_012832	11	-	11086.81	0.00198033620162427
9	47475133	47621287	XLOC_030888	11	+	126.17	0.00198588998042773
7	110361257	110454043	XLOC_029054	8	-	68.98	0.00198934967658948
2	116001145	116241831	XLOC_016212	11	+	2.53	0.00198945622044611
10	63110227	63126750	XLOC_003892	7	-	0.02	0.00199256539850661
13	91395679	91453517	XLOC_008086	11	-	0.88	0.00199737879968561
AEMK02000569.1	775408	791977	XLOC_033801	7	+	2.64	0.00201746736171476
17	46925441	47044669	XLOC_013418	11	+	21.91	0.00203182836813003
2	68732654	68807210	XLOC_017311	5	-	6.14	0.00203182836813003
12	7638084	7660172	XLOC_004885	10	+	50.9	0.00203216987991147
17	35708163	35751606	XLOC_013299	11	+	12.03	0.00206309010058873
12	51986551	51996446	XLOC_005416	8	+	54.51	0.00207361447406596
13	123175807	123352905	XLOC_007129	11	+	34.42	0.00207646835458445
5	61531449	61544566	XLOC_023538	11	-	0.43	0.00211557277118679
6	115857719	115904569	XLOC_025142	11	+	164.68	0.00213591306447648
9	64863883	64912581	XLOC_032086	10	-	55.67	0.00213591306447648
13	123485622	123650043	XLOC_008232	7	-	1.07	0.00214549036949259
X	125752825	125766226	XLOC_035075	5	+	4.56	0.00216186968715888
X	6815625	6930934	XLOC_034379	11	+	19.55	0.0021642954047016
14	49468861	49485850	XLOC_009149	11	+	1.95	0.00216556708834246
12	53647408	53781554	XLOC_006288	11	-	28.59	0.00219779615772867
1	135887798	136025408	XLOC_000718	11	+	60.11	0.00222579367309945
11	77188984	77189851	XLOC_004304	6	+	1.27	0.00223346310917071
14	134329406	134488248	XLOC_010702	10	-	6.01	0.00229319414392239
6	28802650	28814413	XLOC_025654	11	-	259.83	0.0023022604568586
7	9731292	9735091	XLOC_028110	5	-	0	0.00233105255732417
8	118986951	119121760	XLOC_030355	11	-	3.48	0.00234386434880766
4	97360487	97379958	XLOC_021703	11	-	4.36	0.0023744707753105
AEMK02000682.1	1095564	1110987	XLOC_034194	11	+	120.18	0.00237947249050383
7	11971444	12066423	XLOC_028127	7	-	0.04	0.00238381497611268
AEMK02000548.1	500	9591	XLOC_033750	7	+	0.06	0.00238381497611268
3	17987220	18004896	XLOC_018193	6	+	169.08	0.00239570318180814
2	70676883	70697860	XLOC_017357	7	-	0.07	0.00242430600762067
AEMK02000328.1	450411	459351	XLOC_032946	4	+	0	0.00242430600762067
5	17263906	17285874	XLOC_022265	8	+	9.92	0.00244537350621468
1	120807327	120853453	XLOC_000607	7	+	1.44	0.00248726157412535
11	47543805	47819010	XLOC_004588	11	-	122.2	0.00248726157412535
13	18878381	18978950	XLOC_007633	11	-	13.28	0.00249191634516271
6	39919610	39933363	XLOC_024192	11	+	3.14	0.00251419991036924
12	17252019	17306275	XLOC_005800	7	-	0	0.00251684908167202
X	42088831	42142286	XLOC_035272	11	-	0.32	0.00252043622100715
10	48177619	48265352	XLOC_003379	11	+	35.3	0.00252163566059156
11	68231856	68245751	XLOC_004674	11	-	2.28	0.00252163566059156
3	120012806	120022784	XLOC_018957	9	+	0.07	0.00252163566059156
5	13275269	13364594	XLOC_022214	11	+	24.25	0.00252163566059156
2	150823340	150924865	XLOC_016466	11	+	3.05	0.0025256645324757
1	182519683	182606869	XLOC_002471	5	-	211.02	0.00253577024587586
5	17350684	17356330	XLOC_023182	11	-	1.01	0.00253686713083676
1	268407841	268465802	XLOC_002951	11	-	31.88	0.0025392295666292
8	55763807	55776466	XLOC_029413	5	+	0.04	0.00253926190353225
3	19608743	19653281	XLOC_018221	11	+	20.22	0.00254414566211318
15	1715229	1734414	XLOC_010778	6	+	59.85	0.00257319027555877
3	46281536	46458619	XLOC_018471	7	+	0	0.00263217284022863
9	108341496	108357382	XLOC_031266	11	+	1.1	0.00271109047624296
15	68660847	68744249	XLOC_011929	11	-	272.63	0.00272472949369428
4	42458603	42471930	XLOC_020398	11	+	1.37	0.00272558863039013
9	82225271	82232280	XLOC_031133	11	+	68.88	0.00274712608929667
15	88574237	88581314	XLOC_011168	9	+	0.3	0.00275433618385974
14	46559685	46572612	XLOC_009098	7	+	0	0.00278824696105502
AEMK02000254.1	114520	122441	XLOC_032776	9	+	0.91	0.00278824696105502
13	139847240	139902039	XLOC_007240	5	+	81.62	0.00280328748093701
1	253556918	253570095	XLOC_002835	8	-	1.96	0.00280635970546671
5	88606813	88682495	XLOC_022885	6	+	15.83	0.00280877871372737
X	37306506	37315059	XLOC_034524	11	+	7.91	0.00281517068379652
4	105895034	105991538	XLOC_020921	6	+	2.04	0.00282464053975379
7	115604100	115614663	XLOC_029095	5	-	2456.35	0.00287488418674536
3	682784	696652	XLOC_017969	11	+	52.18	0.00291833196281075
4	100364770	100366190	XLOC_020876	5	+	6.68	0.00295058295354973
14	56257300	56270064	XLOC_009219	5	+	17.75	0.00295986563358673
13	160063761	160160370	XLOC_007349	11	+	22.97	0.00298238594150429
3	71020141	71237684	XLOC_019731	6	-	31.22	0.00299295748736079
15	101433847	101501075	XLOC_012095	7	-	8.62	0.00301819142354074
9	86038339	86045719	XLOC_031142	11	+	2.47	0.00301819142354074
6	65053699	65141497	XLOC_026213	11	-	2	0.00304950323819069
13	52346703	52974508	XLOC_007877	11	-	10.98	0.0030735034727209
11	76858235	76997383	XLOC_004709	7	-	109.93	0.00311528946339263
13	47909003	48027487	XLOC_007860	11	-	35.92	0.00316636640760429
14	65861330	65888348	XLOC_009272	8	+	1.87	0.00320648632385364
13	100540619	100760085	XLOC_007015	11	+	76.29	0.00321494294404154
1	74187307	74189930	XLOC_000351	6	+	0	0.00323251605000645
2	98430387	98445443	XLOC_017644	11	-	357.26	0.00323265042036678
2	6098593	6126969	XLOC_016608	11	-	4.02	0.00327527212843875
4	95729504	95733821	XLOC_020774	11	+	61.17	0.003298514740881
5	11633545	11905427	XLOC_022204	9	+	30.03	0.00329984933814203
4	122517177	122621469	XLOC_021940	5	-	73.6	0.00331761112766049
15	15357583	15370811	XLOC_011650	7	-	0.02	0.00333310045592778
2	76648079	76655865	XLOC_017467	11	-	47.55	0.0033390559309926
14	110540755	110601717	XLOC_009535	7	+	0.11	0.00335311349229125
4	128540444	128549282	XLOC_021096	11	+	3.52	0.00335311349229125
6	19494437	19496498	XLOC_024060	5	+	0	0.00335311349229125
11	43764270	44188352	XLOC_004578	7	-	1.89	0.00335354851299055
1	113794039	113848808	XLOC_002086	6	-	1387.85	0.00337992538353521
X	27028222	27182959	XLOC_035208	11	-	80.27	0.00337992538353521
10	48883128	48922414	XLOC_003826	11	-	290.08	0.00343596058824258
1	71885281	71886845	XLOC_000341	6	+	0	0.00343596058824258
2	6897158	6903600	XLOC_016638	8	-	2.64	0.00343596058824258
12	52160623	52170582	XLOC_006235	11	-	21.61	0.00344900330367003
X	39396935	39597594	XLOC_035254	11	-	0.09	0.00347614811621568
13	135268772	135358714	XLOC_007204	11	+	22.64	0.00349653359015857
6	1505858	1539283	XLOC_023896	5	+	94.75	0.00349653359015857
9	126006037	126172891	XLOC_032443	11	-	7.41	0.00350186685795888
7	65805486	65833573	XLOC_027587	11	+	20.43	0.00351427508933549
5	63395677	63398816	XLOC_022660	6	+	0	0.00352156492705941
9	85886157	85947430	XLOC_031138	11	+	14.48	0.00355403720080529
X	45772146	45798482	XLOC_034602	9	+	0.29	0.00362154817876716
5	42582561	42586852	XLOC_022515	9	+	0.51	0.0036251738965204
2	59414005	59485857	XLOC_017124	11	-	100.12	0.00362863259934237
1	147568190	147685288	XLOC_000783	11	+	128.62	0.00370006568686869
13	131135430	131140304	XLOC_007167	11	+	4.85	0.00376547935289522
9	136580047	136742550	XLOC_032509	11	-	12.55	0.00376547935289522
3	127527739	127529421	XLOC_018986	9	+	0.51	0.00379486716529241
6	32043408	32047832	XLOC_025671	7	-	0.36	0.00380589139038149
13	29402537	29407303	XLOC_006580	11	+	1.8	0.00381489020099654
9	114262085	114805215	XLOC_031290	11	+	6.87	0.00383914372692391
9	2612333	2628432	XLOC_031518	8	-	0.45	0.0038647540599764
11	76996770	77165491	XLOC_004303	10	+	107.96	0.00387751028478562
10	28463122	28464846	XLOC_003693	6	-	0.13	0.00388188037633406
1	130989599	130992604	XLOC_002200	11	-	17.19	0.00388611205073683
6	74773016	74782781	XLOC_026285	5	-	436.92	0.00393735937087294
5	73707024	73826527	XLOC_023657	9	-	7.67	0.00396936516752228
AEMK02000467.1	3171	11422	XLOC_033514	7	+	0	0.00396936516752228
5	49182646	49184324	XLOC_022550	7	+	0.28	0.00397539947118303
3	18424626	18433893	XLOC_019265	11	-	7.45	0.00398167952296126
15	66740069	66847976	XLOC_011916	11	-	5.24	0.00398326154040309
2	81613772	81641476	XLOC_016028	6	+	5.71	0.00398326154040309
5	101693203	101797890	XLOC_022974	11	+	50.92	0.00400816923354298
13	195530123	195666679	XLOC_007450	7	+	2.66	0.00404555025802495
11	8343215	8471659	XLOC_004015	5	+	0	0.00406134342895492
X	88403499	88447562	XLOC_034841	11	+	13.86	0.00407143935105828
13	125027827	125042654	XLOC_007147	7	+	11.06	0.00409914531761663
15	120463532	120492614	XLOC_011365	5	+	4.56	0.00412356718552527
17	38897632	38939604	XLOC_013827	9	-	0.22	0.00412356718552527
9	75026690	75051437	XLOC_032168	11	-	171.44	0.00412356718552527
5	18907519	18930384	XLOC_023221	11	-	87.08	0.00414490295958171
2	1023333	1067453	XLOC_015053	11	+	1.4	0.00415526014149115
X	82981206	83014583	XLOC_035531	11	-	7.15	0.00417143722265199
5	6557621	6559064	XLOC_022104	6	+	5.69	0.00419668184404319
16	27126351	27422621	XLOC_012458	8	+	418.16	0.00422472710655457
4	8485903	8519036	XLOC_020223	11	+	1.07	0.00424812712889432
13	83055866	83057067	XLOC_006893	4	+	0	0.00426183285958888
8	41809114	41857137	XLOC_030012	6	-	124.89	0.00428372157846407
1	16138872	16198970	XLOC_000106	11	+	30.33	0.00432062311392076
1	229428910	229470455	XLOC_001206	11	+	3.2	0.00434758147863827
15	139734538	139736653	XLOC_012358	7	-	0	0.00435857149395247
Y	6972284	6987392	XLOC_035842	11	+	11.86	0.00435896913986062
2	77664714	77669932	XLOC_017507	6	-	0.71	0.00436269250347619
2	2502185	3018484	XLOC_015083	11	+	66.64	0.0043756347259065
9	19364174	19371837	XLOC_031776	5	-	0.02	0.00437642010535219
1	236369952	236376569	XLOC_002720	11	-	2.13	0.00437832261099625
3	303687	322088	XLOC_019019	11	-	1.76	0.00438201865739889
1	75033278	75170495	XLOC_001906	11	-	47.42	0.00448473688733507
10	63367662	63390560	XLOC_003895	11	-	0.6	0.00448841529898244
5	10147114	10153256	XLOC_023118	11	-	10.36	0.00448897296867428
12	3722749	3724409	XLOC_005646	6	-	0	0.00453001237638192
18	10509534	10589039	XLOC_014154	11	+	69.42	0.00453818763333835
14	6289077	6303841	XLOC_008777	8	+	0.02	0.00455555015433137
10	613585	621439	XLOC_003048	5	+	0.73	0.00461792870809319
3	32523054	32599255	XLOC_019369	11	-	0.28	0.00462102152847381
8	72789818	72800548	XLOC_029497	11	+	22.13	0.00468944600101393
1	222758441	222990017	XLOC_002666	11	-	1.22	0.00469354527510005
13	206803230	206909457	XLOC_007541	11	+	133.97	0.00470420619482691
7	20591609	20698557	XLOC_028168	9	-	180.02	0.00470881833930625
7	32600913	32614641	XLOC_027293	6	+	0.92	0.00471463955282626
10	190462	192048	XLOC_003510	5	-	0	0.00471946173976667
6	19500502	19502850	XLOC_024063	6	+	0	0.00471946173976667
6	209017	243609	XLOC_025427	10	-	0.67	0.00471946173976667
X	48077708	48082024	XLOC_035344	9	-	4.08	0.00472321645342298
8	53764583	53769224	XLOC_029397	8	+	0.58	0.0047941640874547
1	28818192	28856387	XLOC_001708	10	-	0.09	0.00479855516338425
4	106880484	107120035	XLOC_021814	11	-	75.32	0.0048151846993262
6	52192442	52199133	XLOC_024420	6	+	5.11	0.0048151846993262
13	140584285	140621938	XLOC_007250	11	+	17.14	0.00486663625458494
6	145287550	145290416	XLOC_026729	7	-	0	0.00486663625458494
2	47041928	47302081	XLOC_016999	11	-	43.31	0.00487640370056127
12	23993855	23994628	XLOC_005147	5	+	0.04	0.00490478102039342
1	265642307	265654018	XLOC_001418	11	+	14.91	0.00490856548419884
2	142966007	143156552	XLOC_016398	11	+	29.69	0.00495102905249376
2	40972799	40976218	XLOC_015449	8	+	89.52	0.00495102905249376
2	60450423	60567466	XLOC_017154	11	-	70.14	0.00504508058559649
8	132761712	133242032	XLOC_030430	11	-	5.16	0.00504508058559649
10	48411674	48474769	XLOC_003382	8	+	3.44	0.00508678599268532
X	15111209	15251435	XLOC_034421	11	+	15.34	0.00509700252710687
4	94729172	94735559	XLOC_021667	7	-	21.21	0.00510116031390203
3	53652907	53655672	XLOC_019604	7	-	0.02	0.00510516047784857
4	125429529	125459489	XLOC_021979	11	-	4.36	0.00514902448173091
2	76983441	76989044	XLOC_017475	9	-	127.85	0.00517180753641993
8	33384482	33637282	XLOC_029966	11	-	26.96	0.00517180753641993
11	47911565	48133448	XLOC_004186	10	+	40.05	0.00517721863930732
5	88035282	88104742	XLOC_023788	11	-	20.67	0.00520906634282106
15	105882050	105884111	XLOC_012125	8	-	0.19	0.00522343190863988
AEMK02000278.1	61093	225542	XLOC_032879	10	+	1.03	0.00523045193393416
7	37333380	37555069	XLOC_028443	11	-	3.7	0.00524173095470275
13	78941989	78942631	XLOC_006862	7	+	0	0.00525390482612944
4	100496348	100499487	XLOC_021769	6	-	0.73	0.00525602796639458
14	129373730	129423743	XLOC_010677	11	-	2.53	0.0053065660821423
6	12555543	12669167	XLOC_025535	11	-	14.93	0.00530913611991038
2	64685655	64687642	XLOC_017215	9	-	0.21	0.00535670484944706
FPKY02000006.1	32289	35840	XLOC_034328	3	+	0	0.00539257710051249
11	52342436	52344689	XLOC_004209	5	+	0.3	0.00542499614923667
Y	7680715	7691107	XLOC_035843	7	+	1.5	0.00545306776644258
3	32275537	32314749	XLOC_018305	8	+	0.13	0.00545455880611051
13	121206681	121223922	XLOC_007101	9	+	1.98	0.00548675225535469
1	97610693	98015089	XLOC_002000	10	-	0.51	0.00554068919611821
7	20819579	20829491	XLOC_027097	11	+	72.4	0.00554068919611821
9	27901596	28372549	XLOC_031842	11	-	6.96	0.00556960536183729
12	6662575	6681253	XLOC_005713	11	-	2.26	0.00563245321409168
15	45461342	45528375	XLOC_011783	10	-	2.24	0.00565559135013373
9	41977970	41988697	XLOC_030821	11	+	67.2	0.00573284224296051
5	49528604	49531322	XLOC_022551	5	+	0.02	0.00574848642926925
12	5638598	5651185	XLOC_004856	11	+	71.86	0.00575464530516869
14	903966	904492	XLOC_009750	9	-	0.15	0.00579780159027939
16	71739010	71755021	XLOC_013046	11	-	65.25	0.00579796524065791
13	14607599	14610479	XLOC_006447	4	+	0	0.00582877508487853
2	5392545	5404201	XLOC_016594	11	-	37.68	0.00587391558777528
3	55560130	55688507	XLOC_018519	11	+	137.05	0.00587751700835126
17	27807228	28060162	XLOC_013213	11	+	20.8	0.00589370369449605
1	27958267	28302666	XLOC_001707	11	-	19.51	0.00592442326757617
3	11252657	11280039	XLOC_018127	11	+	4.88	0.00592562476147461
16	55418390	55595420	XLOC_012982	5	-	40.67	0.00594994612926176
14	49208668	49322279	XLOC_009147	11	+	40.46	0.00595766051774043
14	53652207	53790351	XLOC_010197	6	-	2.54	0.00595766051774043
4	81403264	81485142	XLOC_020578	11	+	1045.71	0.00600075341511892
10	19321422	19410025	XLOC_003610	7	-	60.37	0.00600714363279318
AEMK02000445.1	20383	27630	XLOC_033246	3	+	0	0.00603042154600892
13	137173824	137250704	XLOC_008332	11	-	18.3	0.00604656432786601
16	25634027	25693952	XLOC_012448	7	+	0	0.00610230104390047
1	157820647	157836868	XLOC_002322	6	-	2.97	0.0061200705753739
15	139610624	139694808	XLOC_012357	11	-	0.19	0.00616235545455403
7	11985570	11987454	XLOC_028129	6	-	0	0.00617172249386585
1	145508658	145697008	XLOC_000772	11	+	441.99	0.0061973547122231
12	20142127	20157027	XLOC_005851	11	-	2.81	0.0061973547122231
8	71119683	71182216	XLOC_030135	11	-	32.53	0.0061973547122231
6	150219173	150228121	XLOC_026767	7	-	1286.7	0.00623773231505717
9	8838355	8840613	XLOC_031701	9	-	2.71	0.00625481935819141
12	22266098	22296729	XLOC_005886	11	-	38.33	0.00627616797674616
1	194481998	194485581	XLOC_001043	9	+	0.52	0.0063232949644706
15	112156589	112463028	XLOC_011314	7	+	1.74	0.00642125350325526
X	16243951	16312426	XLOC_035169	11	-	24.41	0.00643980040471515
13	205425294	205494528	XLOC_007524	10	+	0.06	0.00647757213583115
4	51191685	51211922	XLOC_021368	6	-	73.15	0.00649082055492704
7	89322405	89388820	XLOC_027768	9	+	3.05	0.00649143928953955
3	127782745	127791460	XLOC_018991	9	+	0.13	0.00653915793747055
9	83569931	83586396	XLOC_032192	9	-	1.05	0.0065562911468135
5	27299777	27572618	XLOC_023337	10	-	35.11	0.00656110224009435
8	121657186	121845469	XLOC_029736	11	+	1.16	0.00656110224009435
4	100446227	100481743	XLOC_021765	10	-	2.85	0.00656204887531278
6	15699831	15711414	XLOC_024025	5	+	0.04	0.00656729306697404
9	98438141	98513563	XLOC_031202	5	+	55.37	0.00656729306697404
8	105219092	105370355	XLOC_030296	11	-	2.71	0.00658872834492554
1	223720368	223748621	XLOC_002673	11	-	121.02	0.00659402860058536
4	103994402	104167364	XLOC_020909	7	+	5.31	0.00662562130813614
17	11167117	11193018	XLOC_013131	11	+	0.37	0.0066361587806852
12	11718477	11857758	XLOC_005749	11	-	23.87	0.00665064640730677
15	96390628	96392194	XLOC_011212	5	+	0.02	0.00665064640730677
3	99823619	100244810	XLOC_018811	7	+	8.83	0.00666568956214335
13	26306084	26352579	XLOC_006542	11	+	10.74	0.00669981008520338
3	40710042	40830801	XLOC_019467	10	-	0.22	0.00671763126693805
3	71668222	71675181	XLOC_018656	6	+	0.52	0.00676876889644309
5	22089490	22114378	XLOC_022404	10	+	1571.73	0.00681620466092769
3	69657711	69699543	XLOC_018644	11	+	3.84	0.00688551217074379
1	84544997	84552138	XLOC_000416	11	+	185.62	0.00689398449197092
17	13773144	13822777	XLOC_013650	11	-	7.89	0.00689967628775965
18	45953548	45985797	XLOC_014459	7	+	66.45	0.00689967628775965
3	25870399	25897626	XLOC_018253	5	+	20.43	0.00695057614395742
11	4021907	4024925	XLOC_003966	8	+	0.07	0.00695388947028876
14	30568169	30646316	XLOC_009945	11	-	19.98	0.00695388947028876
14	107263448	107396456	XLOC_009514	11	+	14.5	0.00701506256087887
17	11356063	11388819	XLOC_013134	11	+	84.9	0.00701506256087887
17	59276947	59448354	XLOC_013515	11	+	0.69	0.00701642236939493
7	74768540	74769437	XLOC_028725	3	-	0.04	0.00703887839100081
3	23796791	23835248	XLOC_018240	11	+	9.5	0.00705475553071015
4	122184309	122203114	XLOC_021938	11	-	35.81	0.00708869982186377
3	37871556	37882323	XLOC_018333	11	+	17.62	0.00710050810437471
6	71224636	71243459	XLOC_026265	10	-	287.65	0.00712350291237249
14	71929428	71984019	XLOC_009294	8	+	1.57	0.00719739876827274
2	135194304	135274160	XLOC_016322	9	+	196.97	0.00726954058502857
2	97688292	97703906	XLOC_017639	11	-	74.38	0.00726954058502857
6	48715303	48728423	XLOC_025827	11	-	70.08	0.00728651854834462
10	24324435	24336380	XLOC_003665	11	-	2.92	0.00729855457438615
1	175277708	175279481	XLOC_000920	8	+	0.22	0.00729855457438615
16	5906950	6145542	XLOC_012753	10	-	12.67	0.00731983368410218
8	70788131	70896650	XLOC_029474	11	+	12.05	0.00734968047665155
17	40176472	40178337	XLOC_013364	8	+	0.47	0.00750170684923038
X	9981184	10020126	XLOC_034393	10	+	0.11	0.00758347990420852
15	78608369	78668099	XLOC_011115	11	+	98.03	0.00760562834198508
5	2980068	3204803	XLOC_022060	11	+	2.71	0.00761379566062403
14	30982009	30983218	XLOC_009951	5	-	0.02	0.00761526681415929
10	25428135	25460970	XLOC_003215	10	+	28.42	0.00761666074711478
5	69621878	69744470	XLOC_022734	11	+	5.11	0.00764390223570077
9	66175513	66203852	XLOC_031019	11	+	43.96	0.00764390223570077
11	25643702	25710994	XLOC_004152	11	+	16.37	0.00765776801594298
X	49170434	49172194	XLOC_034642	9	+	0.56	0.00772001232717215
AEMK02000187.1	23720	37118	XLOC_032649	7	+	0	0.00783920655088585
7	115850473	115987392	XLOC_029099	5	-	20448.84	0.0079483136093892
9	102480917	102564148	XLOC_032273	11	-	40.54	0.00799612959299788
8	133665591	133936652	XLOC_029779	9	+	34.42	0.0080383024985547
1	260661660	260756883	XLOC_002867	11	-	14.4	0.00805289169701202
2	51438820	51458605	XLOC_015522	11	+	0.26	0.00805289169701202
16	22379719	22498621	XLOC_012799	10	-	12.09	0.00805844343806312
15	48527120	48561416	XLOC_010969	11	+	25.01	0.00807725039768794
1	129374546	129460222	XLOC_000676	11	+	16.5	0.00831687995114298
6	51638950	51640679	XLOC_025893	11	-	3.87	0.00835264737085907
6	37724261	37817204	XLOC_024176	11	+	7.69	0.0083678638630915
6	170189980	170202805	XLOC_025413	11	+	0.71	0.00837366642586282
6	97253073	97309816	XLOC_026550	11	-	10.68	0.00846035650900439
15	110803394	110804774	XLOC_011302	4	+	0	0.00847512832467502
1	255480824	255489264	XLOC_001368	10	+	0.47	0.00850704010400543
6	19435219	19457130	XLOC_025600	11	-	1.38	0.00859818123985935
2	142869843	142895839	XLOC_016394	7	+	4.32	0.00866036005550188
2	117235464	117506019	XLOC_016219	10	+	10.74	0.00866607876042146
4	8189230	8251536	XLOC_020218	11	+	6.66	0.00868808229671363
12	49956328	49974663	XLOC_006200	9	-	0.47	0.00873626119027478
2	103731563	103794698	XLOC_017668	11	-	0.28	0.00873626119027478
16	25442469	25444967	XLOC_012445	5	+	0	0.00873744832247711
8	51742073	51744607	XLOC_030045	4	-	0.04	0.00877085636144394
9	68544720	68570585	XLOC_032126	5	-	66.67	0.00879975571220693
12	58677408	58707972	XLOC_006328	11	-	11.39	0.00882722938910458
17	19363111	19396548	XLOC_013176	9	+	0.6	0.0088496021673617
17	40173099	40175585	XLOC_013363	7	+	0.47	0.00890601221119475
3	124170635	124196404	XLOC_020072	11	-	6.75	0.00892507263180322
1	234278173	234370608	XLOC_002708	11	-	72.25	0.00897273137489053
15	86616885	86622363	XLOC_011160	7	+	0	0.00897273137489053
16	51907165	51982866	XLOC_012611	11	+	10.83	0.00897273137489053
18	7285075	7348380	XLOC_014117	7	+	0.17	0.00897952616202755
17	61307602	61327019	XLOC_013998	7	-	0.04	0.00903660695454666
X	37328681	37334139	XLOC_034525	8	+	0.3	0.00906174008201936
X	125259858	125351106	XLOC_035801	11	-	43.68	0.00916754764713793
6	17305817	17435045	XLOC_025572	11	-	64.32	0.00920491898676164
12	20472036	20499138	XLOC_005856	11	-	9.5	0.00921005588309908
15	66694215	66733252	XLOC_011915	11	-	411.51	0.00921005588309908
2	39262274	39613533	XLOC_016953	6	-	51.9	0.0092127089756821
12	5409667	5429606	XLOC_004841	11	+	0.51	0.00922453166239458
3	117986687	118011886	XLOC_018945	11	+	118.53	0.0092248197206129
3	31445517	31455435	XLOC_019362	11	-	20.77	0.0092256290800539
18	36584264	36593123	XLOC_014390	11	+	30.61	0.00931090968009302
3	44349342	44483647	XLOC_019533	5	-	21.18	0.00937257340339659
16	26512396	26660442	XLOC_012830	11	-	6.59	0.00953845170326247
12	6540477	6587192	XLOC_004875	10	+	0.77	0.00955420276564024
X	82323617	82328972	XLOC_035517	11	-	148.06	0.00957230052879677
12	54060572	54288691	XLOC_005466	11	+	18.97	0.00959447452661312
5	32708079	32709041	XLOC_023360	5	-	0	0.00961306337998582
8	47133702	47210334	XLOC_029380	5	+	17.44	0.00963440054004197
1	44969685	44976345	XLOC_000241	11	+	2.11	0.0096455185701464
7	120200078	120299066	XLOC_029116	11	-	1.03	0.00964994779541392
11	19102247	19183708	XLOC_004113	11	+	19.36	0.00981014096454333
10	20391506	20643182	XLOC_003619	11	-	20.37	0.00987923814232133
12	3827095	3846833	XLOC_004813	11	+	11.58	0.0099322472895495
5	80625746	80692779	XLOC_022817	11	+	8.21	0.00996794082883993
14	47453678	47476472	XLOC_010113	6	-	9.58	0.0100048011242573
8	31432215	31457259	XLOC_029308	6	+	0.73	0.0100346746231574
7	88727829	88833698	XLOC_027762	11	+	75.67	0.0100924174683069
17	62782772	62807552	XLOC_014024	11	-	60.2	0.0101207129563883
13	140693131	140731247	XLOC_007252	11	+	1.78	0.0101523674610136
2	58296810	58318384	XLOC_015613	11	+	0.24	0.0101523674610136
12	51773419	51794447	XLOC_005409	11	+	3.76	0.0101964521927949
1	148987015	148997954	XLOC_000786	11	+	166.33	0.0102870178251623
3	94012806	94074182	XLOC_018765	11	+	0.37	0.0103041778997456
8	53338014	53341348	XLOC_029393	8	+	0.34	0.0103109897465944
12	206058	207985	XLOC_004739	4	+	0.06	0.0103114178899651
17	482620	485109	XLOC_013580	7	-	0.45	0.0103171681586091
2	42573636	43068824	XLOC_015463	5	+	13.99	0.0103171681586091
8	84258002	84391658	XLOC_030227	9	-	25.93	0.0103206598399921
2	18392292	18395295	XLOC_016857	11	-	3.42	0.0103467361460282
12	1350274	1406558	XLOC_005604	6	-	7.5	0.0104154683529208
6	85230688	85232526	XLOC_026406	7	-	0.02	0.0104223933993141
1	190206001	190441946	XLOC_001020	11	+	14.44	0.0104332572013575
2	77275012	77323937	XLOC_015958	11	+	40.45	0.0104338645044299
3	86585015	86784412	XLOC_019816	11	-	527.2	0.0105177355101623
13	202943723	202947007	XLOC_007505	9	+	0.54	0.0106362110227071
6	150828964	151229442	XLOC_026772	11	-	152.21	0.0107064393799345
5	21819851	21932604	XLOC_022400	11	+	45.38	0.0107379167758949
6	87159	92140	XLOC_023870	10	+	94.14	0.0107398723154476
1	224960846	225042311	XLOC_002681	11	-	43.76	0.0107800288539111
14	46978120	47072215	XLOC_010099	5	-	12.89	0.0107857764297833
7	77089222	77089816	XLOC_028798	8	-	0.17	0.0107987579187752
Y	3806898	3963055	XLOC_035892	11	-	0.37	0.0107992582471972
AEMK02000254.1	30125	39436	XLOC_032778	7	-	1.33	0.0107995280967396
X	49172936	49175989	XLOC_034643	10	+	0.24	0.0109112094547407
18	9717225	9886737	XLOC_014676	11	-	4.28	0.0109509636490996
4	98097510	98100476	XLOC_020827	8	+	0.6	0.0109509636490996
2	141280257	141285191	XLOC_017850	8	-	0.69	0.0109780238214805
AEMK02000682.1	1103424	1119038	XLOC_034249	8	-	34.52	0.0110477464082516
2	70020579	70039869	XLOC_017338	11	-	182.96	0.0110745886247345
6	158794945	158803006	XLOC_026817	5	-	0	0.0110948702066489
2	97999845	98274854	XLOC_016142	9	+	7.75	0.0111237354430235
6	58467012	58475286	XLOC_024559	11	+	12.37	0.01114500782707
4	81229969	81299262	XLOC_020565	6	+	0.32	0.0111780371407384
17	39871146	39903109	XLOC_013836	11	-	5.74	0.0111836059294758
2	116257260	116284649	XLOC_016213	11	+	27.93	0.0111869380174407
1	261295716	261376583	XLOC_001380	11	+	1022.12	0.0111988730686628
3	57798825	57823424	XLOC_019644	9	-	58.31	0.0111988730686628
13	69290637	69299447	XLOC_006783	8	+	2.81	0.0112299490605147
3	117650552	117652663	XLOC_018942	11	+	0.64	0.0112299490605147
2	109044924	109059726	XLOC_017688	7	-	54.16	0.0112425038688125
7	15281443	15287737	XLOC_027058	5	+	6.96	0.0112737911769012
17	12825257	13267612	XLOC_013150	11	+	71.78	0.011276018362137
2	150513610	150539969	XLOC_017923	10	-	4.7	0.0113306130799481
3	38713738	38753813	XLOC_019395	11	-	9.54	0.0113830104458372
14	49533202	49561497	XLOC_009150	11	+	708.2	0.0114058053180984
6	97991417	98026597	XLOC_026555	11	-	26.68	0.0114058053180984
7	53498908	53520697	XLOC_027477	11	+	75.19	0.0114058053180984
6	72195389	72231147	XLOC_024789	11	+	59.75	0.0114685117286926
1	15341637	15587602	XLOC_001630	11	-	6.02	0.0115212900530653
3	55701801	55704609	XLOC_018526	9	+	0.17	0.0115212900530653
4	122648446	122792723	XLOC_021025	5	+	4.17	0.01159167794414
15	15391058	15462668	XLOC_011654	10	-	0.21	0.0116179817950659
17	50212165	50213935	XLOC_013933	6	-	0.07	0.0116467438056005
AEMK02000682.1	912471	916307	XLOC_034236	10	-	642.59	0.011720187281983
14	48828405	48830777	XLOC_009133	11	+	27.05	0.011730720346599
10	65404889	65414860	XLOC_003918	5	-	1.48	0.0117386963887889
7	51815535	51845163	XLOC_028571	11	-	31.02	0.0117386963887889
7	96583915	96625053	XLOC_027816	5	+	1.98	0.01174655076142
2	99261	108516	XLOC_015025	11	+	41.4	0.0117866383606202
2	13144072	13209250	XLOC_016784	9	-	166.74	0.0117996495451313
14	113636144	113654723	XLOC_009576	11	+	23.85	0.0119220009121739
14	77404145	77597676	XLOC_009349	11	+	20.88	0.0119600118232777
5	61713690	61714478	XLOC_023545	4	-	0	0.0120508697485628
15	15454412	15462601	XLOC_011659	6	-	0.04	0.0120922521090185
5	38758604	38817541	XLOC_022499	11	+	7.75	0.0121041290995947
AEMK02000452.1	3376218	3382452	XLOC_033466	9	-	0.49	0.0121041290995947
7	23768708	23774428	XLOC_027198	11	+	79.38	0.0121332784843297
13	197187258	197248894	XLOC_008642	11	-	28.36	0.0121718794610355
17	48285721	48302502	XLOC_013444	11	+	3.35	0.0121920167220676
15	104769700	104771914	XLOC_012115	7	-	0.09	0.012248107805358
17	55155762	55168024	XLOC_013480	11	+	6.44	0.0122520711961908
X	41725521	41751198	XLOC_034540	5	+	1801.07	0.0123828638314003
6	48884194	48886731	XLOC_025830	5	-	0	0.012416283743589
1	130973963	130983971	XLOC_000701	5	+	13.41	0.0124332073253305
14	108739350	108742024	XLOC_009524	11	+	1.12	0.0124797998821054
5	53760768	54016923	XLOC_023472	7	-	20.07	0.0124797998821054
6	18634206	18636131	XLOC_024036	10	+	0.45	0.0124797998821054
5	64287522	64314819	XLOC_022684	11	+	0.26	0.0125042779359664
7	65104218	65105287	XLOC_027580	8	+	0.28	0.0125042779359664
14	137179005	137180628	XLOC_009703	5	+	0.02	0.0125511390316034
7	28811973	29300219	XLOC_027238	11	+	494.17	0.0126650212417219
7	76176589	76236355	XLOC_027648	11	+	118.33	0.0126967009292636
12	48836932	49018428	XLOC_005378	11	+	1.1	0.0127445645009599
6	53097141	53111565	XLOC_024439	9	+	9.73	0.0128017523123697
X	88074940	88105402	XLOC_034835	11	+	28.66	0.0128430818285338
14	123343724	123547332	XLOC_009623	8	+	22.9	0.0128596948120661
7	55798655	55811521	XLOC_027504	11	+	8.57	0.0128970054238667
6	59299258	59301428	XLOC_026100	11	-	0.64	0.012906699845383
6	50793031	50807344	XLOC_024380	11	+	6.09	0.0130266586981643
15	137565233	137567411	XLOC_012332	5	-	2.75	0.0130332134673141
2	64687759	64706336	XLOC_017216	11	-	0.51	0.0130389534312555
3	700917	707411	XLOC_017970	10	+	0.04	0.013078397888779
2	10799675	10814534	XLOC_015254	11	+	7.17	0.0131039239332442
8	87478489	87527190	XLOC_029574	11	+	78.09	0.0131081597657908
6	97158379	97200704	XLOC_026548	9	-	1.05	0.0131477505779677
1	236505091	236531594	XLOC_001240	11	+	5.29	0.0132075172749661
2	6784825	6812203	XLOC_016634	11	-	2005.64	0.0132075172749661
1	107891697	107897529	XLOC_002046	10	-	1.23	0.0132332316544777
6	54762191	54784873	XLOC_025982	5	-	2.99	0.0132350757869516
12	39143030	39202164	XLOC_006043	7	-	10.87	0.0132461853451971
15	65854357	65859863	XLOC_011910	6	-	3.31	0.0132603811210877
18	14593451	14756827	XLOC_014183	11	+	17.62	0.013271392704799
6	14836708	14848531	XLOC_024016	11	+	43.21	0.013271392704799
15	124212515	124215664	XLOC_011400	7	+	0	0.013324182065509
9	123748778	123762547	XLOC_032428	11	-	441.88	0.0133463585424054
7	23729087	23734949	XLOC_027195	11	+	25.14	0.0134504444420951
1	74761415	74838671	XLOC_000356	10	+	4	0.013523436476643
1	269911775	269924481	XLOC_002980	5	-	4.49	0.013555835042894
3	37815304	37844608	XLOC_018332	11	+	44.43	0.0136172671514575
12	53391771	53406373	XLOC_006278	11	-	13.51	0.0136203696864092
2	9632453	9667219	XLOC_016711	11	-	920.44	0.0136329807836762
5	78266586	78288410	XLOC_022777	11	+	1.55	0.0138518895854005
3	98259288	98268354	XLOC_019913	7	-	3.31	0.0138985571010346
18	6893316	6911806	XLOC_014108	11	+	0.17	0.0139670572650345
3	41082223	41085385	XLOC_019479	6	-	1.14	0.0139695654803632
1	129811545	129829049	XLOC_002180	10	-	4.66	0.0139905385934493
12	23687114	23723480	XLOC_005907	11	-	11.97	0.0139905385934493
5	6575454	6576391	XLOC_022108	9	+	0.58	0.0140639848520127
6	52522730	52527608	XLOC_025918	6	-	6.36	0.0142072974215365
5	70183252	70228877	XLOC_022738	11	+	4.99	0.0142306598118347
14	107630115	107715426	XLOC_010544	11	-	3.63	0.0142561004902773
X	37074215	37076021	XLOC_034518	5	+	0.02	0.0143665607629792
6	58355195	58438570	XLOC_024556	11	+	5.26	0.014402536455861
AEMK02000555.1	14993	26598	XLOC_033761	7	+	0	0.0144573559677115
8	118812024	118867551	XLOC_030354	10	-	10.7	0.0144716188060491
2	8107112	8108395	XLOC_016671	4	-	0	0.0144774355030501
12	46709879	46895818	XLOC_005358	11	+	34.37	0.0145612168565575
2	9580241	9599973	XLOC_015237	6	+	6.4	0.014615908180509
9	49815785	49818254	XLOC_030898	7	+	0	0.0146349833768372
4	186598	196749	XLOC_020122	11	+	66.75	0.0146526211125506
9	26864299	26978981	XLOC_030740	10	+	3.42	0.0146526211125506
2	57310170	57324333	XLOC_015601	6	+	1.07	0.0146957000632008
1	181338524	181416840	XLOC_000952	11	+	30.27	0.0147609947464712
3	128746911	128867077	XLOC_020103	11	-	46.23	0.014821287660648
16	18460750	18537901	XLOC_012770	11	-	9.8	0.0149483604595668
AEMK02000529.1	1997	44678	XLOC_033715	11	+	3.46	0.0149491668654428
13	29847404	29881902	XLOC_006587	11	+	28.72	0.0149949699453551
6	152636044	152709387	XLOC_026774	8	-	35.19	0.0149949699453551
6	47445705	47569609	XLOC_024298	11	+	183.13	0.0150120715758852
12	22263429	22275515	XLOC_005110	11	+	5.44	0.0150236271697711
15	128241002	128308366	XLOC_012262	5	-	23.5	0.0150236271697711
3	73939480	73963734	XLOC_018681	5	+	10.57	0.0150236271697711
3	45906678	46023405	XLOC_019542	8	-	4.06	0.0150645075000577
18	5779211	5822259	XLOC_014074	11	+	68.83	0.0150976217418961
4	199749	202452	XLOC_020123	9	+	0.52	0.0151383324137712
14	47902863	47905440	XLOC_010119	10	-	9.71	0.0151515507996657
9	136187014	136235908	XLOC_031463	10	+	0.04	0.0151994205642798
1	145895911	145896934	XLOC_002282	4	-	0	0.0152223173635801
14	109069181	109074419	XLOC_009529	11	+	12.01	0.0152421343777134
8	120371092	120378878	XLOC_029704	11	+	1.78	0.0152526790349558
7	54655767	54776144	XLOC_027493	11	+	384.67	0.015401766715082
X	43247608	43249940	XLOC_034577	6	+	0.36	0.015401766715082
15	15236952	15241732	XLOC_011645	6	-	0.02	0.0154403914721241
4	85060025	85062239	XLOC_020606	10	+	1.78	0.0154403914721241
2	140263323	140283112	XLOC_017837	5	-	1.93	0.0154646279304965
4	98910385	98934593	XLOC_021734	11	-	25.29	0.015478840805769
12	51126780	51151925	XLOC_006218	11	-	0.64	0.0155040759611271
AEMK02000565.1	20880	23013	XLOC_033771	5	-	0.02	0.0155512644028475
14	89478129	89632693	XLOC_009404	11	+	10.27	0.0155577229574948
3	343125	425160	XLOC_019020	11	-	2.88	0.015578130039884
14	41929114	41950663	XLOC_010063	5	-	261.42	0.0156188665830226
14	72501288	72555081	XLOC_009312	5	+	21.33	0.0156382569703838
18	44487996	44827847	XLOC_014434	11	+	1.33	0.0156382569703838
5	22244572	22245895	XLOC_023308	6	-	15.79	0.0156382569703838
6	167363173	167595835	XLOC_026907	11	-	26.7	0.0156382569703838
10	12434997	12490409	XLOC_003105	11	+	205.86	0.0157366831945792
3	5459180	5461547	XLOC_019072	5	-	0.13	0.015779770574484
1	141494592	141668744	XLOC_000754	11	+	0.41	0.0158038625639969
13	121419004	121487044	XLOC_008214	11	-	3.09	0.0158784434840654
1	239109808	239114737	XLOC_001268	11	+	112	0.0159059810201649
2	64876801	64878432	XLOC_017231	5	-	0	0.0159059810201649
2	59222565	59235596	XLOC_015625	6	+	0.41	0.0159162785804941
9	64460528	64478553	XLOC_031000	11	+	12.35	0.015984675578773
AEMK02000465.1	370999	375905	XLOC_033512	11	-	1.68	0.015984675578773
17	35364467	35415778	XLOC_013794	11	-	16.31	0.0161504448899745
18	8205343	8263169	XLOC_014133	11	+	33.45	0.016228339478459
12	19862835	19870159	XLOC_005840	9	-	6.23	0.0162967183109862
2	70752971	70813221	XLOC_015832	11	+	25.54	0.016308859834391
14	60309892	60346280	XLOC_009242	11	+	75.09	0.0163231111634468
14	99025305	99129155	XLOC_010468	7	-	38.29	0.0163256387835923
18	10161480	10164829	XLOC_014149	7	+	0	0.0165144494149813
10	28894420	28895879	XLOC_003700	5	-	0.86	0.0166660447324311
AEMK02000623.1	38694	84306	XLOC_034013	8	-	0.37	0.0166910903156422
15	110896386	110921549	XLOC_012157	11	-	164.01	0.0166971313459079
14	24059666	24241249	XLOC_009905	5	-	2.79	0.0167124082056325
4	110233031	110270990	XLOC_020960	7	+	7.24	0.0167124082056325
15	107298294	107301065	XLOC_011283	6	+	0	0.0167200611912677
3	23787844	23789103	XLOC_018239	7	+	0.24	0.0167200611912677
18	53723373	53838308	XLOC_014996	9	-	1.35	0.0169855612135114
X	14210050	14223645	XLOC_034417	11	+	22.71	0.0170517269179588
14	140632030	140635119	XLOC_010732	9	-	0.09	0.017118724087976
11	6674022	6774155	XLOC_004404	11	-	92.64	0.0172306007399569
3	28890943	28914946	XLOC_019349	9	-	5.67	0.0172716226691783
9	46132967	46147405	XLOC_030862	11	+	0.19	0.0173169049932642
12	26378999	26397284	XLOC_005957	5	-	65.27	0.0173181300381193
Y	6511348	6524995	XLOC_035898	11	-	6.98	0.0173181300381193
13	153998260	154001646	XLOC_007334	7	+	0.8	0.0174328169338329
1	121921694	121924238	XLOC_000620	7	+	0	0.0176011878115324
1	148905048	148985865	XLOC_002299	11	-	23.4	0.0176204872164022
3	53149066	53291696	XLOC_018501	11	+	22.8	0.0176204872164022
9	120562391	120725289	XLOC_031328	11	+	33.17	0.0176204872164022
3	110111096	110181161	XLOC_019969	11	-	0.67	0.0176217796863392
6	57966595	57968671	XLOC_024545	8	+	0.47	0.0176217796863392
5	18696606	18717199	XLOC_023216	11	-	2.04	0.0176344786192987
2	88843004	88961132	XLOC_017607	11	-	70.73	0.0176913148404582
1	76391111	76417944	XLOC_001916	5	-	56.1	0.0177481912717696
5	6259188	6273947	XLOC_023051	7	-	0	0.0178658928906928
8	9527434	9530751	XLOC_029210	7	+	0.54	0.0178711066779773
15	75286593	75487049	XLOC_011967	5	-	567.41	0.0179940650306356
5	67550284	67573863	XLOC_023632	9	-	138.16	0.0180302238046591
7	49540662	49599323	XLOC_027434	11	+	20.92	0.0181267271217839
6	19520431	19523254	XLOC_024067	7	+	0	0.0181361534090429
6	49572903	49619102	XLOC_025845	11	-	27.69	0.0181744210739861
4	82712727	82734526	XLOC_021523	11	-	94.23	0.0181960315692122
9	91558208	91562021	XLOC_032225	7	-	0.94	0.0181960315692122
9	92006536	92009503	XLOC_031158	11	+	0.41	0.0181960315692122
15	106899621	106997666	XLOC_012129	11	-	415.12	0.0182163512687731
15	125747293	125815272	XLOC_012250	6	-	3.11	0.0182175960295206
X	57131724	57140650	XLOC_034682	11	+	60.16	0.0182663308842422
12	22001292	22031112	XLOC_005105	11	+	3.89	0.0184020328484825
14	89353382	89477299	XLOC_009403	11	+	2.41	0.0184486155848982
4	85821493	85924868	XLOC_021544	11	-	13	0.0184501901056203
4	124619194	124639624	XLOC_021042	11	+	1.29	0.018506099162116
1	202317156	202607307	XLOC_001110	11	+	1.44	0.0185433750153552
3	125692966	125698909	XLOC_020089	6	-	0	0.0185433750153552
6	51504490	51508249	XLOC_025887	11	-	0.22	0.0185484890010538
X	49179086	49182697	XLOC_035347	11	-	0.37	0.0185484890010538
14	51161032	51162398	XLOC_010170	8	-	15.4	0.0185648899620993
4	84187557	84204874	XLOC_021535	11	-	25.65	0.0186174314530265
7	55320477	55330343	XLOC_028609	7	-	2.02	0.0186174314530265
9	64059852	64074106	XLOC_032081	7	-	25.33	0.0186174314530265
13	90947688	90971585	XLOC_008083	11	-	23.78	0.0186493547246452
11	12702295	12765790	XLOC_004450	7	-	3.11	0.0187284095178337
3	97390406	97392004	XLOC_019899	10	-	0.19	0.0188612243914172
14	6416257	6432823	XLOC_009779	7	-	3.24	0.0189198604433539
6	119156491	119193356	XLOC_026644	11	-	73.9	0.0190377603837292
1	71837313	71840414	XLOC_000340	4	+	0	0.0190873211617331
14	29992916	30066258	XLOC_009935	11	-	42	0.0191495269938816
1	16532937	16611444	XLOC_001639	11	-	83.72	0.019173109944234
13	73052975	73098774	XLOC_007980	11	-	14.39	0.01917697324606
2	79181637	79406912	XLOC_015994	7	+	4.12	0.0191781632602697
6	18660641	18676112	XLOC_024039	11	+	343.76	0.0191781632602697
14	49921103	49923725	XLOC_009160	11	+	38.41	0.0192446638764149
2	85285620	85288430	XLOC_016071	7	+	0.02	0.0192568896543617
5	41897392	42143695	XLOC_023420	11	-	2.68	0.0193519852019094
9	38339922	38341691	XLOC_031891	9	-	0.51	0.0194092113414698
9	38137898	38209314	XLOC_030787	11	+	4.81	0.019545686927747
2	15381795	15389881	XLOC_015349	7	+	55.11	0.0197575048886219
1	16359050	16381902	XLOC_001638	11	-	130.32	0.0197750909421036
13	22707385	22828773	XLOC_006494	7	+	32.51	0.0197750909421036
X	51268960	51270169	XLOC_034650	6	+	0.06	0.0198148539846792
13	207420801	207421891	XLOC_008735	5	-	0	0.0198257343304882
15	65796266	65820448	XLOC_011038	11	+	0.15	0.019835175634331
X	25893106	25893380	XLOC_035197	4	-	0	0.019835175634331
11	68331883	68342345	XLOC_004676	6	-	0.04	0.0198632974025554
4	127289855	127442565	XLOC_021059	11	+	53.35	0.0198632974025554
1	191197507	191211879	XLOC_002522	11	-	26.42	0.0199418316730107
12	2384174	2460951	XLOC_004795	11	+	7.58	0.0199503683278525
2	3200476	3373430	XLOC_016556	6	-	221.89	0.0199503683278525
7	59349679	59352843	XLOC_028654	5	-	15.28	0.0200696055261411
4	88845114	88855793	XLOC_021564	11	-	1.98	0.0201406314438468
4	130208450	130242371	XLOC_021104	5	+	0.15	0.0202476144731573
8	37379856	37531673	XLOC_029329	11	+	7.88	0.0202516054775935
13	131129292	131134676	XLOC_008284	11	-	4.7	0.020390589431051
11	46461010	46471915	XLOC_004179	6	+	0.84	0.0206136876227174
16	66436468	66483453	XLOC_012662	4	+	0	0.0206136876227174
15	84168653	84182755	XLOC_012019	9	-	1.78	0.0207280630381124
3	49389443	49464618	XLOC_018493	11	+	42.22	0.0207280630381124
12	6291529	6312277	XLOC_004866	10	+	16.82	0.0210995557896285
18	1510824	1517033	XLOC_014045	8	+	2.08	0.0211051304725318
9	50508193	50605633	XLOC_031990	11	-	12.25	0.0212802242299453
1	230602208	230907930	XLOC_002707	11	-	99.49	0.0213791597849036
4	79872420	79874908	XLOC_020547	11	+	78.27	0.021382549818384
14	99455709	99457650	XLOC_009445	10	+	0.62	0.0214405033813833
1	190437693	190459115	XLOC_001021	9	+	0.09	0.0214819542281929
2	5143394	5153482	XLOC_015120	11	+	3.89	0.0215003136167879
1	108106974	108147359	XLOC_000502	7	+	0	0.0216459768608872
18	54301622	54302595	XLOC_015000	7	-	0.26	0.0216696987981677
5	66913754	67106257	XLOC_023620	11	-	55.26	0.0217469517304265
15	15232002	15233584	XLOC_011644	4	-	0	0.0218229333330967
1	272007707	272080673	XLOC_001505	10	+	0.07	0.0218251618173795
9	102919960	103094450	XLOC_031220	11	+	24.6	0.0218484567860983
10	31270530	31272696	XLOC_003716	6	-	0.84	0.0219865021364866
18	6720033	6724545	XLOC_014103	11	+	15.53	0.0219904122231442
12	39766762	39776379	XLOC_006052	11	-	0.15	0.0220166216446269
AEMK02000452.1	3008649	3027042	XLOC_033402	11	+	3.24	0.0220894028299004
2	82023575	82058169	XLOC_017561	11	-	88.13	0.0221019500052514
3	159133	163115	XLOC_019018	6	-	2.75	0.0221268090998282
6	63987700	64023907	XLOC_026201	6	-	0.64	0.0221268090998282
6	127960265	127973313	XLOC_025168	10	+	0.92	0.0222013564019918
12	1236002	1239354	XLOC_004779	7	+	0.13	0.0222181926171462
5	41442	91102	XLOC_022985	11	-	35.73	0.0222181926171462
8	128280432	128952575	XLOC_030396	7	-	1.87	0.0223696153610409
14	129561033	129670509	XLOC_009656	11	+	6.64	0.0224479799244347
14	9450144	9452862	XLOC_008811	5	+	0.02	0.0224479799244347
3	54003661	54006788	XLOC_018507	6	+	0.06	0.0224542006722561
13	39954803	39976110	XLOC_007832	5	-	28.55	0.0225360685874518
8	87545115	87570545	XLOC_030234	11	-	31.62	0.0225438568356762
6	77456339	77458146	XLOC_024840	7	+	0.02	0.0227960816360504
18	48960932	49192631	XLOC_014487	10	+	151.63	0.0228025707596825
AEMK02000496.1	226734	228783	XLOC_033590	7	-	0.07	0.0228025707596825
X	125542609	125560472	XLOC_035807	10	-	9.93	0.0228310334300353
14	109704135	109728874	XLOC_010564	11	-	13.54	0.0228476650036437
2	114400870	114407140	XLOC_017708	8	-	2.17	0.0228476793928647
12	54288772	54292040	XLOC_005467	11	+	49.26	0.0229369318093141
7	77648108	77653378	XLOC_027659	11	+	1.4	0.0230508241930268
5	52405699	52738207	XLOC_023470	5	-	18.88	0.0230892895808677
12	15052782	15057229	XLOC_004950	11	+	0.75	0.0230964207367451
18	45794466	45798820	XLOC_014451	10	+	0.11	0.0230964207367451
8	72787949	72789660	XLOC_030162	10	-	0.3	0.0230964207367451
8	80305566	80669404	XLOC_029534	11	+	9.02	0.0230964207367451
14	71001888	71050285	XLOC_010309	7	-	38.15	0.0231347088725801
3	94351278	94863987	XLOC_019867	11	-	12.83	0.0231433255109515
13	137300050	137398480	XLOC_008333	11	-	30.89	0.0232875603394693
6	145280424	145281576	XLOC_026727	6	-	0.04	0.0232875603394693
13	68179805	68213261	XLOC_007937	11	-	0.41	0.0233297864332535
2	3031101	3060855	XLOC_016552	8	-	76.14	0.0234964126066287
AEMK02000452.1	1649844	1752496	XLOC_033439	11	-	157.33	0.0234980166382383
14	12437505	12563545	XLOC_008833	11	+	29.88	0.0235641058873171
1	129021113	129098307	XLOC_002175	11	-	21.68	0.0237412658610821
14	106696734	106736242	XLOC_010532	11	-	1.31	0.0237871243022769
5	10162641	10188243	XLOC_023119	11	-	14.89	0.0237871243022769
6	10664647	10725470	XLOC_025519	11	-	44.88	0.0237871243022769
5	78150553	78186075	XLOC_023683	11	-	18.69	0.0238793728067739
4	123073601	123158548	XLOC_021029	5	+	116.03	0.023895535387243
X	84483923	84485609	XLOC_034816	6	+	0.45	0.0239687378611207
AEMK02000512.1	30189	46352	XLOC_033640	7	-	0.5	0.0240482216479903
14	38827541	38862000	XLOC_010004	11	-	96.25	0.0241480514499104
X	107993	125958	XLOC_035078	11	-	103.42	0.0242190871582566
7	63118376	63326921	XLOC_027568	5	+	22.43	0.0242206245743922
2	7054280	7055657	XLOC_016644	7	-	0.13	0.0243216968467407
2	77977458	78009568	XLOC_015975	11	+	31.73	0.0243268483208883
5	32910067	32963060	XLOC_022463	11	+	99.77	0.0243269290533291
6	2591648	2597762	XLOC_025457	11	-	3.07	0.0243269290533291
5	10656256	10657954	XLOC_022175	5	+	0	0.0243559757573103
1	143629976	143634496	XLOC_002263	8	-	0.04	0.0244690610560428
5	15672980	15673864	XLOC_023167	9	-	0.37	0.0244690610560428
1	137199071	137297207	XLOC_002220	11	-	22.19	0.0244815743768516
2	38867455	38868524	XLOC_016949	5	-	0.11	0.0244857993756309
4	128190497	128303513	XLOC_021078	6	+	3.55	0.0245319901805959
12	59199978	59209664	XLOC_005508	11	+	6.34	0.0246854609537804
2	7283873	7297746	XLOC_015178	6	+	15.7	0.0247790876578634
10	54260318	54677303	XLOC_003856	5	-	13.6	0.0248579662540627
12	19167251	19175230	XLOC_005826	8	-	210.18	0.0249713535413815
2	114451331	114458949	XLOC_017712	8	-	2.1	0.0250223746250861
4	111824741	112202829	XLOC_020986	11	+	24.28	0.0250544866318809
14	131960926	132016652	XLOC_009665	11	+	46.86	0.0253249553684501
2	51453376	51458328	XLOC_015523	11	+	0.11	0.0253249553684501
9	49098675	49111204	XLOC_031980	7	-	5.33	0.0253341055950047
3	39251486	39268137	XLOC_019421	11	-	2.02	0.0253515095415592
9	39838271	39873278	XLOC_031907	5	-	10.27	0.0253749844593921
X	63289000	63326075	XLOC_034735	11	+	2.82	0.0254372425980506
4	800685	811005	XLOC_020147	11	+	10.36	0.0254397801988936
2	98314724	98316886	XLOC_017640	5	-	0.04	0.0254777822670937
7	30729558	30731309	XLOC_028365	8	-	0.51	0.0256186918667942
9	123925272	123996809	XLOC_032432	11	-	0.52	0.0256651835293519
3	102213031	102384899	XLOC_019936	11	-	58.93	0.025680542395805
1	269313065	269332368	XLOC_002973	11	-	126.17	0.0257038552718251
14	85497576	85541055	XLOC_009383	11	+	0.62	0.0257105029066483
6	74644194	74645578	XLOC_026282	5	-	0	0.0259284385675496
14	136199743	136745486	XLOC_009690	11	+	48.19	0.0260481755599493
6	8498368	8500870	XLOC_023964	6	+	0.06	0.0262219563837773
17	25681044	25922456	XLOC_013196	3	+	0	0.0264827952214415
[truncated: 263 more rows]
