# Supplementary material for: Multi-species annotation of transcriptome and chromatin structure in domesticated animals
Source: BMC Biol. 2019 Dec 30;17:108. doi: 10.1186/s12915-019-0726-5 (PMC6936065; doi:10.1186/s12915-019-0726-5)
Supplement: Supplementary file 7 — Additional file 7 FR-AgENCODE DE genes (all combinations). The archive has the same structure than de.refgn.tar.gz with names starting with cuffgenes instead of refgenes. [file 12915_2019_726_MOESM7_ESM.gz › home/sfoissac/fragencode/papers/first/suppl.files/de.fraggn/bos_taurus/diffcounts.withsex/cuffgenes.counts.min2tpm0.1.normcounts.diff.cd4.liver.bed]

3	33908962	34015515	XLOC_019374	10	-	315.58	1.00391553206288e-302
10	44107734	44226925	XLOC_003353	7	+	222.29	1.85320896121956e-295
1	118913443	118958145	XLOC_000594	4	+	330.06	1.05141653046498e-294
18	50017953	50023094	XLOC_014952	4	-	187.04	1.05141653046498e-294
1	114424048	114598931	XLOC_002089	4	-	255.87	3.53954439315346e-294
14	122691748	122710600	XLOC_009618	4	+	384.35	8.0815596657499e-294
5	18170353	18180338	XLOC_023208	4	-	317.92	1.32551503855681e-293
14	15718115	15763710	XLOC_008859	4	+	329.63	2.34932491725188e-293
6	80592197	80599440	XLOC_024871	4	+	366.26	2.34932491725188e-293
7	19271012	19346420	XLOC_028152	4	-	320.31	2.40276180755402e-293
AEMK02000698.1	2581735	2613386	XLOC_034309	4	+	284.06	7.28322175351436e-293
4	101565229	101573906	XLOC_021777	4	-	244.25	1.54435525462914e-292
6	80601302	80608011	XLOC_024872	4	+	265.76	1.54435525462914e-292
7	115665948	115682043	XLOC_029096	4	-	351.11	2.15785050622182e-292
13	131325122	131337697	XLOC_008286	4	-	349.97	2.77876972190738e-292
14	11299745	11338895	XLOC_008822	4	+	205.35	2.91207128150664e-292
6	159320267	159350928	XLOC_025307	4	+	235.85	3.77882003494817e-292
15	137232579	137256179	XLOC_012330	4	-	222.21	9.64181218439521e-292
2	8734046	8750831	XLOC_016689	4	-	316.4	9.64181218439521e-292
18	50002920	50010722	XLOC_014488	4	+	202.53	1.86132800538526e-291
12	52478894	52506574	XLOC_006247	4	-	319.79	2.62630528942122e-291
2	8578912	8603519	XLOC_016686	4	-	197.76	3.49304518802197e-291
10	10115926	10127746	XLOC_003081	4	+	253.19	5.54391228906016e-291
8	74574918	74582800	XLOC_029510	4	+	32576.35	8.44556567015816e-291
15	95874397	96066990	XLOC_011202	4	+	242.73	9.5604095160723e-291
14	101270313	101368568	XLOC_010492	4	-	237.05	1.45262887978789e-290
8	66377395	66395707	XLOC_030108	4	-	195.65	6.07793642720856e-290
8	74583376	74612593	XLOC_029511	4	+	378.57	2.89807225649084e-289
4	19692829	19744220	XLOC_021250	4	-	294.14	4.07880527146301e-289
13	140364074	140406340	XLOC_008356	4	-	266.72	5.08226929713065e-289
1	121528924	121579121	XLOC_002115	4	-	412.64	6.22047604957143e-289
6	80586182	80589939	XLOC_024870	5	+	379.82	7.13391298990023e-289
17	5191968	5271849	XLOC_013111	4	+	227.79	6.61073287342244e-288
2	8543780	8574622	XLOC_016684	4	-	210.09	9.22264404003563e-288
17	9033091	9073619	XLOC_013612	4	-	448.89	1.05268248197915e-287
15	46585546	46910679	XLOC_011807	4	-	120.83	1.13594536348355e-287
14	10621405	10733083	XLOC_009803	4	-	281.36	2.52954155709373e-287
9	75246951	75260137	XLOC_032169	4	-	450.99	4.34470134233593e-287
17	16746159	16802485	XLOC_013666	4	-	388.45	4.58269895666368e-287
15	93556913	93596360	XLOC_011185	4	+	296.03	8.02975457667407e-287
7	115535470	115554817	XLOC_029093	4	-	360.39	8.46839651678444e-287
13	29472750	29476551	XLOC_006581	4	+	302.07	9.01119067020947e-287
13	127710736	127730765	XLOC_008272	4	-	286.51	9.46325453401918e-287
6	158375601	158392783	XLOC_026816	4	-	319.96	1.36081290137651e-286
1	273225801	273295571	XLOC_003022	4	-	355.63	3.40128190335912e-286
9	74984424	75017949	XLOC_032167	4	-	357.47	4.56878238726509e-286
6	114982265	115021364	XLOC_026629	4	-	180.9	4.96269375574139e-286
1	31000420	31028257	XLOC_000167	4	+	97.28	2.10942983201272e-285
2	74577003	74601829	XLOC_017427	4	-	370.19	3.65052600811063e-285
8	74552837	74563899	XLOC_029509	4	+	25863.83	4.15904198058656e-285
6	55110525	55201847	XLOC_024504	4	+	154.19	5.89029034002656e-285
13	139659696	139710205	XLOC_007236	4	+	190.73	9.77807397066417e-285
11	13224958	13259093	XLOC_004455	4	-	474.8	1.42764934728765e-284
13	74930654	74970593	XLOC_006846	4	+	18094.91	2.79392099426496e-284
14	41929114	41950663	XLOC_010063	5	-	261.42	5.32082785991742e-283
6	45226331	45240442	XLOC_025746	4	-	166.48	7.34395024697876e-283
7	38038163	38046482	XLOC_027348	4	+	210.84	1.4672495030944e-282
14	75715297	75778980	XLOC_010352	4	-	175.29	2.2761824366075e-282
X	124250337	124296636	XLOC_035031	4	+	235.08	2.59203713210019e-282
14	55239631	55348956	XLOC_009203	4	+	407.66	2.91526811930373e-282
8	69531486	69681699	XLOC_029460	6	+	132089.59	1.78944120679199e-281
X	53609122	53810209	XLOC_034659	4	+	155.14	5.22353146774542e-281
8	334610	343870	XLOC_029820	4	-	166.29	1.47444100640788e-280
2	89855165	89905197	XLOC_017611	4	-	146.14	1.76593428139662e-280
13	66998252	67118249	XLOC_006763	4	+	157.61	2.41342442889662e-280
5	51862862	51919388	XLOC_022569	4	+	264.75	3.0389603051358e-280
14	91516423	91552752	XLOC_009425	4	+	506.4	4.90289717013328e-280
9	139301585	139477653	XLOC_031476	4	+	266.73	4.90289717013328e-280
5	22718382	22729481	XLOC_022411	4	+	173.14	5.10419726201605e-280
16	20574178	20617874	XLOC_012786	4	-	451.9	5.71539403752701e-280
2	68890272	68921623	XLOC_015787	4	+	547.11	5.71539403752701e-280
8	66421770	66430710	XLOC_030111	4	-	149.68	9.10687716855724e-280
1	113429906	113604306	XLOC_002083	5	-	193.7	9.24265079581578e-280
9	84515031	84895264	XLOC_032197	4	-	171.44	2.19207496956076e-279
5	83607224	83683354	XLOC_023740	4	-	146.71	5.07471803045045e-279
1	29060658	29083779	XLOC_000158	5	+	326.38	8.80730656126078e-279
18	42209401	42218864	XLOC_014418	4	+	490.39	1.41879551388479e-278
15	65088283	65132719	XLOC_011036	4	+	201.05	2.30108829485537e-278
2	71429075	71438552	XLOC_015847	4	+	130.9	5.20200554073222e-278
6	53522128	53537525	XLOC_025941	4	-	577.58	6.07440543110193e-278
X	57242044	57249885	XLOC_034686	4	+	456.9	5.13104675855874e-277
1	242978614	243050442	XLOC_002776	4	-	50.14	1.31802287451781e-276
14	111253509	111262646	XLOC_010579	4	-	612.86	1.89691387902764e-276
6	44608070	44632026	XLOC_024226	4	+	546.43	9.64483941469547e-276
3	57849806	57855268	XLOC_018555	4	+	420.81	1.04835434567383e-275
2	87866547	87884229	XLOC_016091	4	+	731.25	1.79789964337108e-275
18	55903698	55906981	XLOC_015016	4	-	628.86	5.34322947685146e-275
14	106437647	106613121	XLOC_009502	4	+	533.48	1.53986643126446e-274
5	80692646	80858598	XLOC_023715	4	-	129.91	2.4803416516526e-274
3	10894152	10934083	XLOC_019169	5	-	289.9	2.88345093592614e-274
8	69732182	69773455	XLOC_029463	4	+	535.7	3.57809561449981e-274
1	162321289	162336685	XLOC_002353	4	-	131.12	4.71316828856072e-274
4	99328007	99335029	XLOC_020857	4	+	141.39	7.1223216858753e-274
15	124568233	124621080	XLOC_011405	4	+	116.51	3.7595619308731e-273
12	21857284	21874199	XLOC_005099	11	+	0.52	4.6213201510219e-273
3	8903189	8909151	XLOC_019142	4	-	165.3	1.70417712390962e-272
12	6692086	6716246	XLOC_005714	6	-	115.76	2.12355629046895e-272
X	94885071	94972095	XLOC_034877	4	+	100.78	5.70091073438318e-272
1	30981552	30993278	XLOC_000166	5	+	197.67	1.25624286851376e-271
1	7339284	7365699	XLOC_001586	4	-	672.92	1.28613808883373e-271
12	11374027	11447292	XLOC_004897	4	+	154.21	5.13505364047688e-271
10	9527527	9562845	XLOC_003542	4	-	182.18	7.83916238780748e-271
6	157388265	157409661	XLOC_026795	4	-	598.01	1.11751866407482e-270
13	32683125	32699857	XLOC_006634	4	+	271.41	1.47739301535401e-270
AEMK02000622.1	26440	39644	XLOC_034012	4	-	113.66	2.15618353038008e-270
3	107987074	108053169	XLOC_018864	4	+	525.76	2.29232187275139e-270
12	3692178	3708722	XLOC_004808	4	+	583.42	7.71301277277594e-270
9	44639280	44666114	XLOC_031938	4	-	152.82	7.71301277277594e-270
3	24828056	24861868	XLOC_019315	4	-	153.44	1.19791630595749e-269
14	123893989	123932961	XLOC_009626	4	+	548.14	2.32506312177568e-269
X	47769118	47858948	XLOC_035341	5	-	138.29	4.01055916555929e-269
2	1381832	1384341	XLOC_016522	4	-	310.01	1.26914624593169e-268
13	124426307	124441913	XLOC_007137	4	+	9266.11	2.40076985327489e-268
9	119778662	119842936	XLOC_032413	5	-	222.83	2.73287374938519e-268
4	89237513	89239126	XLOC_020626	4	+	451.75	5.38186439083985e-268
2	3200476	3373430	XLOC_016556	6	-	221.89	1.0189409678529e-267
2	61768422	62071122	XLOC_017177	4	-	514.11	1.09006964520911e-267
13	89701226	89732667	XLOC_006919	4	+	101.9	1.18218035782651e-267
9	44199956	44204687	XLOC_031933	4	-	290.31	3.52375236990301e-267
16	25842975	25903349	XLOC_012453	4	+	135.28	5.19271793104688e-267
13	124505294	124516415	XLOC_007140	4	+	7747.46	5.95601060366362e-267
13	88934984	88980310	XLOC_006913	4	+	115.35	1.31762817602188e-266
12	6353668	6368983	XLOC_004870	4	+	155.95	1.89809519827224e-266
8	2077155	2085376	XLOC_029168	4	+	749.79	3.35783561819727e-266
5	3838210	3927217	XLOC_023029	6	-	200.83	5.27427758260657e-266
15	47071494	47103622	XLOC_010952	4	+	569.48	5.49192408003263e-266
5	15322507	15335076	XLOC_022231	5	+	150.37	8.34831614936504e-266
9	9432591	9484716	XLOC_030633	4	+	683.6	1.27072449689898e-265
3	117250095	117319868	XLOC_018939	4	+	9121.86	2.2999577274453e-265
9	63757524	63801653	XLOC_030992	4	+	642.87	4.81027254345879e-265
7	115828359	115928191	XLOC_027939	4	+	12992.43	8.73028964544039e-265
8	77689552	77876646	XLOC_029530	4	+	124.84	9.65910628523506e-265
1	7061178	7109531	XLOC_000063	4	+	9555.22	2.98252522461545e-264
9	99600588	99670269	XLOC_032257	6	-	950.48	3.06950025760928e-264
2	102334819	102491856	XLOC_016157	4	+	86.69	3.41104691893208e-264
4	69615558	69806496	XLOC_020489	4	+	550.08	1.66569623763834e-263
9	103460635	103963947	XLOC_032283	6	-	148.84	2.83160345707659e-263
7	58779474	58786117	XLOC_028650	4	-	180	3.00828609914018e-263
AEMK02000361.1	128381	138099	XLOC_033009	4	+	741.61	5.61695494297267e-263
8	69706895	69728264	XLOC_029462	4	+	581.53	6.44757009924233e-263
1	82215854	82285847	XLOC_000401	4	+	444.8	2.49743604345641e-262
13	109587548	109623787	XLOC_008164	5	-	496.13	3.2409149249045e-262
5	52037239	52131767	XLOC_022572	5	+	142.31	1.11203513613413e-261
6	18650322	18657676	XLOC_024038	4	+	173.58	1.2230817731902e-260
14	47365981	47421277	XLOC_010108	4	-	336.63	2.09409900141618e-260
9	3288287	3297049	XLOC_030526	4	+	9368.01	2.39420530750073e-260
12	12826785	12839192	XLOC_005758	4	-	8235.99	2.66617696510652e-260
8	66646239	66663405	XLOC_030113	4	-	635.75	5.73381655941081e-260
8	68326286	68364937	XLOC_030123	4	-	7933.22	6.4403127620023e-260
12	50678954	50710954	XLOC_005395	5	+	203.5	7.21159136703583e-260
5	81776392	81857910	XLOC_022824	4	+	158.16	1.04686477425616e-259
9	12479593	12485139	XLOC_030662	4	+	801.5	2.15399598380318e-259
9	6785302	6790463	XLOC_030609	5	+	376.59	3.90476134389264e-259
1	32006041	32051376	XLOC_001731	5	-	132.41	2.37326272741328e-258
9	44211163	44213733	XLOC_030843	4	+	9654.09	2.85350230919478e-258
14	98908533	99014976	XLOC_009442	4	+	600.63	5.37293877484186e-256
8	66810461	66838682	XLOC_030116	4	-	375.6	6.06900762369939e-256
AEMK02000361.1	117336	122678	XLOC_033021	4	-	1243.5	1.11174244519053e-255
17	5328096	5507225	XLOC_013594	5	-	97.37	1.33731214991263e-255
3	69250248	69255968	XLOC_018639	4	+	67.39	1.63598134527431e-255
13	200126774	200145835	XLOC_008659	4	-	74.42	3.89229714488421e-255
5	21123516	21128329	XLOC_022370	4	+	1042.68	5.82552184974454e-255
13	148447795	148579070	XLOC_008414	5	-	339.64	7.75280520194298e-255
14	82075906	82086071	XLOC_010392	4	-	1112.72	9.1232102607186e-255
6	27108498	27142921	XLOC_024097	4	+	103.4	1.1195149449708e-254
4	18690113	19180149	XLOC_021244	11	-	138.57	7.04285215160188e-254
7	74982854	74985775	XLOC_027623	5	+	205.5	1.84333367380539e-253
6	115496167	115505219	XLOC_025141	4	+	6069.24	4.87377844291709e-253
13	34892308	34935014	XLOC_006666	4	+	6931.72	5.44872101546742e-253
1	226161372	226217339	XLOC_002686	4	-	4806.08	9.29834130021011e-253
13	89396806	89463547	XLOC_008069	4	-	7116.28	2.78764386814806e-252
6	49110788	49178413	XLOC_025836	5	-	45.5	3.25336844005602e-252
6	147177030	147257814	XLOC_026740	5	-	89.98	1.1870043866381e-251
12	19167251	19175230	XLOC_005826	8	-	210.18	1.49573247745056e-251
6	149835607	149845950	XLOC_026763	4	-	789.58	3.59468473532056e-251
1	243033441	243040189	XLOC_002778	4	-	719	1.26886724929277e-250
2	2033039	2058011	XLOC_015080	4	+	73.9	1.45717567111322e-250
1	113794039	113848808	XLOC_002086	6	-	1387.85	3.1383582984063e-250
18	7871051	7970160	XLOC_014654	10	-	636.31	7.81789648208018e-250
9	44214595	44218978	XLOC_031934	4	-	5336.16	1.70350732045354e-249
7	120200078	120299066	XLOC_029116	11	-	1.03	1.88746106301618e-249
12	19996342	20006198	XLOC_005846	4	-	1051.53	4.03346104456296e-249
8	121020909	121109097	XLOC_029719	4	+	5491.98	8.80621971942084e-249
2	138109208	138120318	XLOC_017821	4	-	853.32	2.83814406189839e-248
13	40223004	40255967	XLOC_007835	11	-	406.28	3.96647873985606e-248
1	99081903	99110876	XLOC_000463	5	+	213.77	1.3134815744959e-246
6	14570588	14583268	XLOC_025555	4	-	872.19	2.07640953200391e-246
1	254683642	254698724	XLOC_002850	4	-	5077.77	3.65171870938766e-246
3	25357946	25387882	XLOC_019323	4	-	896.18	3.83038547489658e-246
AEMK02000682.1	537365	546241	XLOC_034165	4	+	111.11	1.13950321873912e-245
14	111181223	111226890	XLOC_010576	8	-	169.74	1.38231614298602e-245
16	25920541	26090097	XLOC_012823	4	-	1350.55	1.00283735120578e-244
7	93324365	93421776	XLOC_028974	5	-	458.75	1.89750966139428e-244
15	134282687	134309616	XLOC_011496	4	+	1528.07	1.99165471217282e-244
AEMK02000361.1	90424	97218	XLOC_033007	4	+	1168.65	3.24748800859728e-244
15	120809883	120852200	XLOC_011373	4	+	970.84	3.31626030143875e-244
12	39593256	39623571	XLOC_005287	4	+	1123.34	4.14009318785694e-244
1	274106005	274111977	XLOC_001537	5	+	170.11	7.08638584374596e-244
12	19961789	19975895	XLOC_005844	4	-	573.95	8.97950518755557e-244
3	132810239	132819554	XLOC_019014	4	+	92.79	3.84387269405756e-243
14	59643041	59657843	XLOC_009239	4	+	1302.02	6.07671784917497e-243
8	66060639	66372602	XLOC_030102	4	-	4381.72	6.25242894428943e-243
3	28260368	28356699	XLOC_018270	6	+	371.44	2.3353541608894e-242
9	74926047	74974827	XLOC_032165	4	-	1280.11	5.87044133969008e-242
X	34322193	34392571	XLOC_034498	4	+	1109.01	6.29720010138513e-242
18	29426050	29541348	XLOC_014828	5	-	161.24	1.56188157925958e-241
5	81367575	81466287	XLOC_022820	4	+	1144.22	3.13470739281313e-241
1	254939148	254943054	XLOC_001364	4	+	7308.85	2.08138927519988e-240
X	86708631	86714343	XLOC_035568	4	-	88.47	2.26081460956513e-240
6	155411942	155455329	XLOC_025264	4	+	1426.54	5.07777026046333e-240
2	80841456	80853843	XLOC_017547	4	-	87.65	6.88859087088219e-240
3	14701652	14795914	XLOC_018142	5	+	94.64	9.2029871122483e-240
5	63667705	63708214	XLOC_023583	4	-	4119.22	1.14821916794182e-239
6	51400846	51406445	XLOC_024393	4	+	1520.3	1.18667996262499e-239
15	104157526	104238400	XLOC_011248	5	+	2238.04	1.22563359221094e-239
8	16897269	17014061	XLOC_029241	4	+	91.72	1.24650282106202e-239
2	10205797	10240498	XLOC_015249	4	+	90.45	3.8459770619499e-239
6	79617256	79649644	XLOC_024860	4	+	87.91	5.64820295003148e-239
6	167960012	167964053	XLOC_025385	5	+	137.05	8.42948217096968e-239
2	9620628	9693419	XLOC_016710	11	-	0.92	1.1241394048084e-238
2	32871903	32979149	XLOC_015417	7	+	198.58	2.45351881309697e-238
14	105036960	105045362	XLOC_010522	4	-	3783.21	2.73400394645543e-238
AEMK02000698.1	2468237	2575384	XLOC_034308	5	+	7100	3.02688705740281e-238
5	62349937	62396904	XLOC_022640	4	+	3958.63	3.70274143899312e-238
8	113824510	113946000	XLOC_029673	11	+	1.93	5.69969243393675e-238
14	97102807	97110745	XLOC_009435	4	+	111.05	7.48621023130158e-238
4	130485299	130617536	XLOC_021107	5	+	174.09	1.23807548721314e-237
3	117206239	117245460	XLOC_020041	4	-	71.58	2.24261500091277e-237
18	25654450	25937923	XLOC_014779	6	-	170.75	2.82184714479131e-237
17	46188263	46208787	XLOC_013405	4	+	97.21	6.72444709007142e-237
1	270531432	270586378	XLOC_001486	4	+	1654.38	8.18694636923787e-237
5	52137525	52206252	XLOC_023468	4	-	1409.05	1.09630663109616e-236
6	74773016	74782781	XLOC_026285	5	-	436.92	1.19199383557367e-236
15	133967900	134051880	XLOC_011492	4	+	1384.02	3.59128115106579e-236
8	121225472	121251574	XLOC_029727	4	+	1650.7	3.99158888232486e-236
13	98461315	98506380	XLOC_008116	7	-	152	4.07510368782538e-236
15	107349654	107372129	XLOC_011284	11	+	0.64	4.96169813427295e-236
16	47600179	47652445	XLOC_012583	4	+	75.15	5.32378902614182e-236
3	25296201	25327081	XLOC_019321	4	-	1865.52	8.53843189081161e-236
6	62935418	63287188	XLOC_026165	4	-	3086.38	1.31117192289228e-235
4	19593535	19617671	XLOC_021246	4	-	92.87	1.57591795513972e-235
15	110896386	110921549	XLOC_012157	11	-	164.01	2.73909740508499e-235
6	155463859	155530837	XLOC_026787	4	-	1835.42	2.89993638257847e-235
7	46538612	46588218	XLOC_028525	4	-	2417.75	4.28589827730249e-235
12	52536737	52544706	XLOC_006249	6	-	366.93	4.34723291964909e-235
14	50427114	50436468	XLOC_009171	4	+	1660.56	9.5544871278152e-235
14	14577043	14597867	XLOC_008846	4	+	97.06	2.11643380802171e-234
14	111234041	111301769	XLOC_010577	4	-	4566.49	6.06078799365476e-234
2	68378929	68405864	XLOC_015776	11	+	510.12	1.6078980289806e-233
1	15757678	15779492	XLOC_001631	4	-	66.81	5.04215747669009e-233
2	87910621	87935392	XLOC_016092	4	+	2615.12	5.74249281641223e-233
7	115799414	115810991	XLOC_027938	4	+	2398.56	6.0788322218827e-233
17	5546964	5596430	XLOC_013601	4	-	2592.5	7.11092823169381e-233
5	77411558	77489302	XLOC_023677	4	-	1989.34	8.36303486503481e-233
14	38471161	38484157	XLOC_009998	4	-	64.5	1.15446989818235e-232
10	65559039	65689638	XLOC_003480	4	+	2271.98	1.77967578896823e-232
14	30845391	30859308	XLOC_008948	4	+	1381.4	2.38371318579962e-232
14	141690433	141704223	XLOC_009742	4	+	8933.77	5.31555911348259e-232
9	136467567	136476475	XLOC_031470	8	+	0.09	8.97252747047122e-232
AEMK02000576.1	591	113474	XLOC_033828	4	+	2229.62	1.59760242508732e-231
13	29479279	29484683	XLOC_006582	4	+	70.49	1.74316924501272e-231
7	54516254	54537370	XLOC_028599	7	-	250.18	2.20693290755726e-231
14	82109458	82197770	XLOC_010397	4	-	2245.13	2.32880863292651e-231
15	75286593	75487049	XLOC_011967	5	-	567.41	5.65367527781068e-231
X	41725521	41751198	XLOC_034540	5	+	1801.07	4.42397584209065e-230
8	65870559	65936111	XLOC_030099	4	-	1725.79	6.26564956381881e-230
8	44708578	44725951	XLOC_029374	4	+	2341.39	1.60778714370229e-229
9	63812102	63895080	XLOC_030993	4	+	1210.65	2.22777088382609e-229
6	29878532	29913366	XLOC_025659	4	-	2435.68	3.16014119495265e-229
4	90898688	90901920	XLOC_021601	4	-	1486.01	5.06789115958979e-229
AEMK02000682.1	1095564	1110987	XLOC_034194	11	+	120.18	6.61349435717787e-229
5	62259762	62343186	XLOC_023559	4	-	60.78	8.44934607865673e-229
X	114218449	114250514	XLOC_034974	4	+	2057.8	1.02970123267097e-228
6	115399610	115454345	XLOC_025139	4	+	77.09	2.19830527476752e-228
2	78799448	78802256	XLOC_017519	4	-	73.58	3.31813413552383e-228
6	12548130	12555648	XLOC_023989	8	+	62	3.83227376068806e-228
4	101586145	101787888	XLOC_021781	9	-	368.21	6.33589423287727e-228
6	6292793	6360707	XLOC_025487	4	-	364.63	3.03443260845433e-227
6	150219173	150228121	XLOC_026767	7	-	1286.7	3.67535719774543e-227
6	164496929	164715646	XLOC_025338	5	+	857.38	5.97686852848722e-227
2	12364408	12425576	XLOC_015284	4	+	1809.63	6.76242698761736e-227
10	46647160	46722568	XLOC_003370	5	+	105.62	1.55053113876889e-226
4	89226648	89236488	XLOC_020625	4	+	99.13	9.23550104639379e-226
17	57930195	57938817	XLOC_013499	4	+	1384.6	2.1345277977055e-225
15	113210745	113338991	XLOC_011322	4	+	1840.07	4.06563980365163e-225
5	5075433	5092631	XLOC_023042	4	-	134.19	1.03882762974912e-224
7	93475972	93628331	XLOC_027802	4	+	95.99	1.52357730479962e-224
4	40001394	40130044	XLOC_021322	9	-	790.33	2.12368555795688e-224
17	31993885	32037880	XLOC_013246	5	+	76.74	3.13264678371739e-224
15	59664716	59709379	XLOC_011021	4	+	67.53	2.05112224168177e-223
14	75726320	75754331	XLOC_009338	4	+	80.95	2.45431667491454e-223
6	83003808	83012025	XLOC_026372	11	-	0.39	3.86441833400557e-223
13	91996914	92042943	XLOC_006945	5	+	1123.38	1.26823407722211e-222
3	6615342	6892457	XLOC_018043	5	+	5740.71	9.65566778933956e-222
5	10024347	10038486	XLOC_023103	11	-	83.38	2.56244788499391e-221
9	10032099	10067739	XLOC_030644	6	+	394.23	6.61651968581413e-221
3	17987220	18004896	XLOC_018193	6	+	169.08	9.01691672282266e-220
11	78520156	78540979	XLOC_004318	5	+	1107.55	1.91466591077246e-219
6	51606955	51622344	XLOC_024402	9	+	258.35	2.33635697559237e-219
7	23687547	23706761	XLOC_028265	11	-	1.72	4.24307397100682e-219
14	101409847	101512543	XLOC_010497	11	-	245.69	5.12985045120381e-218
2	33225437	33295787	XLOC_016934	6	-	100.27	3.39265307672066e-217
9	36886513	36971762	XLOC_031883	4	-	70.1	9.19073842688238e-217
6	14980381	14989624	XLOC_024020	11	+	30283.1	1.21174584779001e-215
1	243111473	243141465	XLOC_002781	5	-	3799.79	6.48271518178867e-215
5	12185815	12242604	XLOC_023135	6	-	99.77	6.76187454615793e-215
5	63601052	63613267	XLOC_022662	4	+	75.49	7.74639818225636e-215
1	145284751	145357763	XLOC_000769	4	+	79.17	1.69484952852412e-214
2	77075893	77082494	XLOC_015956	11	+	575.69	2.66604800358896e-214
5	6538906	6543746	XLOC_022101	11	+	2375	6.72670454845389e-214
4	122232586	122308241	XLOC_021939	5	-	237.1	8.65151189367508e-214
8	83583627	83679136	XLOC_030224	7	-	187.04	2.45309823488055e-213
13	32214936	32220242	XLOC_007758	11	-	277.45	4.5453608195624e-213
3	111646704	111683660	XLOC_019995	11	-	213.42	8.8471965494035e-213
4	95705090	95709933	XLOC_020772	4	+	83.49	8.88414330519654e-213
5	62076852	62085900	XLOC_022634	11	+	1.46	1.97962013446073e-211
2	15793261	15820964	XLOC_016832	11	-	2044.31	2.13330183284689e-211
9	31720813	31999730	XLOC_030754	4	+	83.59	2.47334053095888e-211
2	142346210	142351754	XLOC_017863	11	-	455.57	3.78000572813406e-211
5	6604282	6654438	XLOC_023057	11	-	0.13	1.08353648143539e-210
1	182519683	182606869	XLOC_002471	5	-	211.02	1.80736905939698e-210
3	47761849	47777174	XLOC_019563	11	-	205.04	2.02733468306958e-210
4	90782535	90825984	XLOC_020664	6	+	1396.98	7.9630923693378e-210
9	116181974	116193193	XLOC_032388	10	-	4665.64	1.41520714176173e-209
3	96616219	96657165	XLOC_018786	4	+	72.23	3.0083821339762e-209
9	74173923	74210398	XLOC_031081	4	+	80.41	4.6047462460925e-209
13	89588361	89600707	XLOC_008073	5	-	79.3	2.6607305866531e-208
2	118728898	118882297	XLOC_016237	4	+	58.05	1.01867854803832e-207
14	33608079	33640792	XLOC_009984	4	-	74.81	2.4807218196083e-207
4	123073601	123158548	XLOC_021029	5	+	116.03	3.22525393977946e-207
15	71119928	71259792	XLOC_011951	4	-	78.74	5.25611913730002e-207
8	344323	378381	XLOC_029136	8	+	182.81	7.95856619595003e-207
13	165910640	165995755	XLOC_007363	5	+	912.53	8.47649398512653e-207
6	99350301	100093056	XLOC_026567	4	-	72.55	4.22392395259847e-206
13	34433399	34440054	XLOC_006652	11	+	235.34	1.23027754911201e-205
9	129579039	129771423	XLOC_031397	4	+	71.58	3.94164334088822e-205
3	96593779	96616356	XLOC_019886	4	-	87.12	4.24873721736836e-205
15	131787211	131797568	XLOC_011457	5	+	112.15	1.38595006233059e-204
18	11416063	11462137	XLOC_014698	9	-	2584.38	1.65111699777744e-204
13	124521205	124561264	XLOC_007141	5	+	4384.1	1.87168433353855e-204
5	36273395	36662281	XLOC_022494	4	+	48.45	1.95066502076803e-204
8	87318183	87390497	XLOC_030233	4	-	84.78	2.59923169554702e-204
7	55351082	55373894	XLOC_028611	5	-	447.08	6.86146718653785e-204
8	47036891	47098721	XLOC_030036	4	-	63.94	1.55286086988743e-202
15	103878731	104060524	XLOC_011246	11	+	177.59	1.56340054792524e-202
7	115356202	115365452	XLOC_027932	6	+	16.52	7.85171343243591e-202
6	167656671	167743742	XLOC_026909	11	-	146.37	2.05566868139229e-201
1	215608415	215716694	XLOC_001144	10	+	234.48	2.88795179115404e-201
2	1469103	1496478	XLOC_016524	5	-	911.46	3.91754539957277e-200
1	213483591	214012980	XLOC_001138	4	+	55.41	9.52598906248919e-200
6	27616696	27647311	XLOC_024107	11	+	303.66	3.42001089366805e-199
10	10156794	10216175	XLOC_003086	11	+	1408.92	5.76498237872208e-199
X	106039934	106116240	XLOC_035651	7	-	119	3.41496248570977e-198
7	115850473	115987392	XLOC_029099	5	-	20448.84	5.47513148329522e-198
12	60414498	60436438	XLOC_005537	11	+	1056.84	7.42289016949796e-197
X	109306489	109421786	XLOC_035677	4	-	68.36	9.05476062743044e-197
5	41678242	41879084	XLOC_023419	11	-	115.56	4.25352287343034e-196
2	5097207	5105779	XLOC_016585	11	-	176.08	7.22233712209655e-196
6	83454020	83479671	XLOC_024918	10	+	429.77	8.47536998924458e-196
15	95651869	95763781	XLOC_012070	11	-	1.59	2.06387506887764e-195
18	51288748	51313260	XLOC_014974	11	-	0.21	2.08606058901613e-195
AEMK02000452.1	3204593	3225199	XLOC_033462	11	-	1.07	7.23850131921911e-195
9	41870973	41882756	XLOC_030817	4	+	131.95	8.82089818160836e-195
10	22727824	22866911	XLOC_003185	4	+	67.95	2.09936023708152e-194
13	43522352	43869843	XLOC_006693	8	+	56.2	8.09073134691795e-194
6	18660641	18676112	XLOC_024039	11	+	343.76	8.09239116231627e-194
11	78511805	78518643	XLOC_004317	8	+	112.51	1.24172419329762e-193
5	34656459	34794359	XLOC_023385	8	-	64.02	1.24172419329762e-193
8	118604958	118685168	XLOC_029694	11	+	165.21	2.09035551135443e-193
1	32635743	32644568	XLOC_001733	4	-	75.24	2.35292290621096e-193
7	103096416	103111385	XLOC_029038	5	-	63.74	3.69092891433173e-193
7	1748838	1806177	XLOC_026966	11	+	192.13	7.12419126843376e-193
6	44667522	44681924	XLOC_024228	11	+	104.39	1.26253865153722e-192
11	5985726	6000742	XLOC_004401	11	-	243.22	1.4711751019632e-192
8	29013081	29103934	XLOC_029272	4	+	65.87	1.88301538529899e-191
7	36476488	36494118	XLOC_028427	11	-	1.01	3.14817528327842e-191
15	96474283	96490236	XLOC_012077	5	-	55.37	1.85725181902653e-189
1	35333165	35537412	XLOC_000188	11	+	0.92	1.99853408046456e-189
7	76174502	76186094	XLOC_028759	6	-	65.87	3.4800410046844e-189
1	208182486	208427623	XLOC_001127	4	+	63.63	9.32690700130198e-189
7	58786202	58809775	XLOC_027536	7	+	116.87	1.18238679659725e-188
4	38932292	39023902	XLOC_021315	11	-	320.65	5.92754068339941e-188
16	21300041	21335118	XLOC_012431	11	+	3.12	7.45141925678505e-188
2	46839091	47028078	XLOC_016998	4	-	67.31	8.97068531887254e-188
7	49099837	49150445	XLOC_028555	5	-	118.12	1.87518160069927e-187
6	49053992	49064190	XLOC_025834	4	-	3744.3	2.65057217817042e-187
15	107127599	107167685	XLOC_011280	11	+	1.01	2.89983049979111e-187
8	30653493	30691617	XLOC_029295	5	+	132.3	4.59057233211299e-187
7	20491888	20524509	XLOC_027087	4	+	54.48	1.11515988536993e-186
10	50706711	51205621	XLOC_003839	5	-	80.14	1.18676294175728e-186
X	111778505	111789709	XLOC_034969	11	+	0.37	2.23315098115612e-186
13	127414778	127572165	XLOC_008266	4	-	62.13	5.42547680343823e-186
18	7635863	7696828	XLOC_014121	11	+	0.43	7.74748675205693e-186
14	106666444	106701809	XLOC_009511	4	+	74.68	1.10067437129667e-185
9	10927342	10940830	XLOC_030650	5	+	36.16	1.22546970592327e-185
5	19787438	19796040	XLOC_022323	4	+	57.6	2.70922316865978e-185
17	9276260	9350420	XLOC_013125	4	+	65.87	4.19770360963381e-185
18	55924881	55932270	XLOC_014540	11	+	80.61	5.33837962800321e-185
2	61819849	61835732	XLOC_017178	6	-	726.79	2.6560764572122e-184
13	139847240	139902039	XLOC_007240	5	+	81.62	2.83638378294352e-184
9	39071946	39081493	XLOC_030793	5	+	71.59	3.22651436908838e-184
4	101385047	101443405	XLOC_020885	4	+	195.64	4.1315829483807e-184
7	20591609	20698557	XLOC_028168	9	-	180.02	9.79851839140473e-184
17	46771381	46816080	XLOC_013887	4	-	40.17	1.55225926723422e-183
7	8227417	8313895	XLOC_028106	6	-	93.2	2.74429244548062e-183
6	63514727	63520039	XLOC_026178	10	-	0.11	6.12989932967165e-183
9	42174900	42211625	XLOC_030837	4	+	44.23	6.75198338136477e-183
1	25347666	25356680	XLOC_001686	7	-	0.02	1.01115170773214e-182
7	67493996	67631449	XLOC_028696	11	-	119.13	6.78105982323985e-182
1	190437693	190459115	XLOC_001021	9	+	0.09	7.4364151553066e-182
9	127464118	127483817	XLOC_031386	4	+	67.18	7.46216416055595e-182
18	52995027	53005101	XLOC_014516	4	+	100.11	2.91536117814552e-181
1	155567090	155579033	XLOC_002319	4	-	95.24	5.02995568047813e-181
4	74343122	74373325	XLOC_020514	6	+	62.18	2.82273430186719e-180
9	39638505	39643530	XLOC_031904	4	-	39.66	2.97302690321013e-180
1	99417230	99810153	XLOC_002012	4	-	66.24	5.51922375430771e-180
4	96088027	96091249	XLOC_020787	11	+	1.52	1.47106341818011e-179
6	54945128	54951544	XLOC_024500	11	+	589.65	2.59816369238253e-179
4	96098188	96103939	XLOC_020789	11	+	2.71	1.86352326880116e-178
14	14858158	14944576	XLOC_008850	4	+	67.65	3.2688199782252e-178
12	31206679	31272764	XLOC_005210	7	+	195.42	7.6379279702284e-178
1	162175281	162308754	XLOC_000842	11	+	0.43	9.42392026593894e-178
6	155800839	155894922	XLOC_025269	6	+	127.59	2.32463696571825e-177
12	3161354	3181550	XLOC_005634	4	-	45.72	4.48940506737602e-177
15	24502542	24545217	XLOC_010856	4	+	30.14	9.35025504595649e-177
6	54440694	54452214	XLOC_024478	11	+	3.39	1.29657473936754e-176
16	23627692	23767990	XLOC_012804	6	-	222.02	1.35692689508615e-176
3	1033918	1046515	XLOC_019029	5	-	57.17	4.03972787771951e-176
8	45578001	45808789	XLOC_030033	4	-	48.08	5.24839480408529e-176
5	54473829	54849512	XLOC_023478	4	-	51.35	1.06590071510592e-175
14	106013539	106476533	XLOC_009499	4	+	42.77	1.96048614142588e-175
10	64443250	64600342	XLOC_003462	11	+	2	4.23300273053929e-175
5	32475131	32483446	XLOC_023356	11	-	0.43	4.9069522569987e-175
15	15663491	15670979	XLOC_010810	11	+	1.89	8.05914166438993e-175
15	47013062	47038190	XLOC_010950	5	+	76.83	1.25904609918688e-174
9	67123214	67147991	XLOC_031026	11	+	2.1	1.6751091096515e-174
7	115604100	115614663	XLOC_029095	5	-	2456.35	3.29417336994264e-174
11	76858235	76997383	XLOC_004709	7	-	109.93	7.12132647148507e-174
10	1144391	1152122	XLOC_003526	11	-	2.79	2.91940627349426e-173
8	108230634	108315167	XLOC_030301	4	-	27.78	1.03862383838448e-172
5	56259456	56283842	XLOC_023501	11	-	1278.94	1.25307907287436e-172
15	85039848	85150418	XLOC_012028	4	-	41.16	1.36067774717958e-171
2	62142577	62155175	XLOC_015675	11	+	3.07	3.80688177316739e-171
17	47646808	47670551	XLOC_013903	7	-	110.68	4.32999460635765e-171
2	65110663	65130442	XLOC_015720	11	+	123.38	1.08164806504317e-170
13	205422078	205461999	XLOC_008705	11	-	1.31	1.45219834255596e-170
6	51844971	51848205	XLOC_024410	7	+	0	7.34287968368016e-170
6	28262340	28279703	XLOC_024125	11	+	2.36	7.51238695488451e-170
1	228110281	228142225	XLOC_002693	11	-	115.97	9.35719913104494e-170
X	52170478	52198732	XLOC_035380	6	-	60.2	1.97976656153573e-169
X	109536446	109973630	XLOC_035678	5	-	347.85	2.04432568896161e-169
2	5109060	5119368	XLOC_016586	11	-	2.51	3.62001279523676e-168
13	10900717	11360024	XLOC_007606	4	-	49.95	3.76375869101487e-168
1	215899419	215942014	XLOC_002624	4	-	60.82	7.18907468717245e-168
6	33731308	33750098	XLOC_024153	4	+	52.74	7.90510730054644e-168
11	67144959	67457548	XLOC_004265	10	+	68.41	1.77497225872965e-167
7	28811973	29300219	XLOC_027238	11	+	494.17	2.75001096117444e-167
5	8355401	8445091	XLOC_023082	11	-	1.38	3.22914885362337e-167
2	116234586	116257041	XLOC_017721	11	-	308.38	3.41248297748169e-167
13	139974452	140074363	XLOC_007245	4	+	50.62	1.50618814210227e-166
6	53727558	53753659	XLOC_025948	11	-	0.86	1.53533445591765e-166
5	21803191	21819656	XLOC_023292	11	-	168.37	4.27959782316736e-166
11	49807993	49886870	XLOC_004191	11	+	0.39	6.81880145669095e-166
14	90206686	90235463	XLOC_010439	4	-	32.42	1.08619330152157e-165
14	40868204	40890469	XLOC_009049	4	+	50.34	1.23415389132423e-165
3	16636924	16650691	XLOC_018150	11	+	206.8	1.72910825638887e-165
5	62505746	62523992	XLOC_023563	11	-	0.79	2.18468694557487e-165
9	107670077	107747250	XLOC_032332	5	-	70.12	3.79221196583095e-165
2	72431162	72471602	XLOC_015859	11	+	34312.82	7.76420036742944e-165
17	59276947	59448354	XLOC_013515	11	+	0.69	2.07233290816446e-164
7	41640262	41769139	XLOC_028491	4	-	61.72	2.13171075218016e-164
3	17924650	17941257	XLOC_018190	11	+	5.72	1.82653551611932e-163
7	100392212	100405679	XLOC_027865	11	+	498.77	3.58748545034585e-163
17	51923775	51930239	XLOC_013951	4	-	27.46	6.12203339776295e-163
15	64748763	65046535	XLOC_011903	11	-	101.66	8.0877004960775e-162
5	57664913	57670632	XLOC_022586	5	+	55.95	9.81969416756022e-162
3	40174763	40177787	XLOC_018388	11	+	155.99	1.38694620335476e-161
1	236369952	236376569	XLOC_002720	11	-	2.13	1.6496695747209e-161
8	113363041	113384792	XLOC_029671	4	+	57.08	2.30978812853517e-161
2	151155753	151192816	XLOC_017933	4	-	62.65	5.08046411334269e-161
3	27158441	27492892	XLOC_019337	11	-	0.84	4.08514256896852e-160
9	68544720	68570585	XLOC_032126	5	-	66.67	4.46649647353057e-160
13	141148534	141289496	XLOC_007256	4	+	49.93	7.31803541391132e-160
18	50463747	50483598	XLOC_014498	11	+	3.31	9.74240094771169e-160
6	108997692	109218508	XLOC_026617	11	-	346.71	1.1627522937828e-159
4	70961464	71023117	XLOC_020498	11	+	508.76	3.08870436963897e-159
2	139632853	139751354	XLOC_017828	9	-	86.22	3.31638401364857e-159
5	70888998	71029809	XLOC_023650	4	-	56.42	3.50690290664122e-159
15	94115561	94164320	XLOC_012050	11	-	1259.12	6.05399455251216e-159
11	78617286	78637713	XLOC_004721	4	-	51.71	6.45098205576723e-159
12	49778599	49809598	XLOC_006196	11	-	3.89	9.52380508190331e-159
1	167523667	167554874	XLOC_000887	11	+	0.69	1.01593441783433e-158
13	123751933	123754763	XLOC_008239	11	-	0.82	2.0791715019445e-158
2	39262274	39613533	XLOC_016953	6	-	51.9	3.98800865721731e-158
6	52180435	52190517	XLOC_024419	4	+	56.39	4.71262295058858e-158
13	151148253	151234829	XLOC_008429	11	-	275.92	7.5372829684518e-158
5	22089490	22114378	XLOC_022404	10	+	1571.73	7.58088247195614e-158
8	4473028	4616258	XLOC_029187	11	+	0.49	8.56337742175276e-158
2	3031101	3060855	XLOC_016552	8	-	76.14	1.25936532928794e-157
9	45619380	45635379	XLOC_030854	11	+	4.83	1.61084914410746e-157
12	20969349	20973801	XLOC_005868	7	-	0	2.68553363328689e-157
3	17458931	17463677	XLOC_019233	11	-	265.22	3.16917474310249e-157
X	6296132	6489746	XLOC_034378	4	+	60.27	3.279730725482e-157
3	18011359	18014351	XLOC_019251	11	-	3.55	4.19120618227083e-157
1	126361879	126382617	XLOC_000644	11	+	2390.79	5.09485675642879e-157
13	110587478	110931686	XLOC_007048	11	+	92.19	2.12379641579358e-156
5	22732515	22747421	XLOC_022412	5	+	101.51	3.14535432830423e-156
7	53590894	53637709	XLOC_027482	5	+	631.2	6.51151964818259e-156
4	64710710	64748937	XLOC_020469	11	+	325.18	9.82109713294003e-156
2	74846042	74919068	XLOC_015908	11	+	1.55	1.62578185929637e-155
4	73810195	74112066	XLOC_020509	11	+	1.12	1.62866983073864e-155
1	31282442	31367414	XLOC_000178	4	+	37.81	3.39404478101576e-155
7	32058362	32113482	XLOC_027284	7	+	76.07	7.02398271914247e-154
6	66927921	67018183	XLOC_024735	11	+	1.38	5.37387403839362e-153
10	24638410	24727220	XLOC_003667	4	-	36.55	2.0099265163371e-152
7	61825732	61830128	XLOC_027560	4	+	48.36	4.61457876942069e-152
12	10393178	10448536	XLOC_005728	4	-	75.93	2.12691973560626e-151
2	61741067	61760025	XLOC_017176	4	-	47.12	3.18476338245239e-151
3	38673568	38717567	XLOC_018343	11	+	3.55	5.22842202120175e-151
7	49047853	49103720	XLOC_027429	11	+	244.51	6.4713815638387e-151
8	131386946	131431424	XLOC_029763	4	+	48.4	7.31402883068909e-151
3	17386204	17400181	XLOC_018166	11	+	196.08	7.87498770547575e-151
13	122266418	122277510	XLOC_007126	7	+	234.84	1.0579874020092e-150
13	124955029	125028432	XLOC_008259	11	-	198.1	1.26150995969541e-150
4	97704808	97730116	XLOC_021712	10	-	164.5	1.33133479127978e-150
1	22662003	22801909	XLOC_001673	9	-	158.75	3.53124435638698e-150
2	15381795	15389881	XLOC_015349	7	+	55.11	5.48488529840802e-150
2	88116661	88255282	XLOC_017604	11	-	84.09	6.2836165253795e-150
AEMK02000452.1	491905	503233	XLOC_033427	4	-	44.02	7.42177767103369e-150
9	133229658	133278531	XLOC_032491	11	-	907.68	8.85403572364188e-150
8	41809114	41857137	XLOC_030012	6	-	124.89	1.06582334759548e-149
6	18645152	18646033	XLOC_024037	11	+	279.64	1.76415848480726e-149
5	18358672	18374288	XLOC_022280	4	+	17.75	2.32318501380378e-149
3	97580703	97595153	XLOC_018800	11	+	462.79	2.37128851582124e-149
1	217319695	217441927	XLOC_002646	4	-	27.46	3.19413941629016e-149
15	63485313	63505728	XLOC_011895	11	-	2.71	4.54235327169027e-149
1	152882231	152992880	XLOC_000798	11	+	1.85	1.31275041696962e-148
6	138435007	138461045	XLOC_025206	11	+	976.68	1.42954151424209e-148
8	37529215	37809567	XLOC_029979	4	-	56.76	1.46826248626279e-148
6	47458542	47475222	XLOC_025783	11	-	2.97	1.47359143753428e-148
9	73684236	73689134	XLOC_032158	4	-	44.32	9.69443700357091e-148
4	94661638	94674071	XLOC_021665	11	-	143.94	1.40030193862001e-147
5	21331467	21356183	XLOC_022379	11	+	4.56	1.40475388741057e-147
9	97781050	98266969	XLOC_031200	9	+	163.19	1.75480020245751e-147
14	37582913	37598665	XLOC_009009	7	+	35.54	1.84631410720365e-147
8	120819281	120873134	XLOC_030366	6	-	576.95	2.3224702394659e-147
4	51212589	51238746	XLOC_021369	4	-	56.65	6.78913140114255e-147
6	87495042	87535845	XLOC_026428	11	-	149.89	1.06011796920386e-146
6	53757490	53763413	XLOC_024455	11	+	4.53	1.76939799270621e-146
8	82907530	82988048	XLOC_030220	7	-	43.31	1.85396404676558e-146
6	154936451	155374487	XLOC_025262	4	+	39.79	2.31866048559169e-146
2	435168	452629	XLOC_015038	10	+	98.81	2.66395643268751e-146
7	97360539	97381889	XLOC_028997	11	-	793.47	6.63804360593542e-146
6	4658879	4668003	XLOC_023931	4	+	44	6.90221632954429e-146
2	75408725	75433786	XLOC_017443	11	-	5.09	1.68817801965326e-145
13	28893929	28945196	XLOC_007694	10	-	187.28	2.66991730605199e-145
X	38929231	39006214	XLOC_034527	8	+	76.44	6.28948317094898e-145
14	74937947	74970066	XLOC_010347	11	-	7.26	6.62447030000301e-145
3	51803156	51951768	XLOC_019592	11	-	8.12	6.93483272586883e-145
12	1138148	1158729	XLOC_005598	6	-	485.52	1.52118900425211e-144
7	5058035	5211316	XLOC_027001	4	+	32.42	1.79412359367773e-144
9	92875683	93007258	XLOC_032241	4	-	40.24	1.91690037933436e-144
6	150828964	151229442	XLOC_026772	11	-	152.21	2.10480535537468e-144
2	72217038	72306013	XLOC_017389	7	-	40.99	3.65264566753897e-144
14	106445669	106459195	XLOC_009503	4	+	14.85	4.0337028745863e-144
7	24067952	24086128	XLOC_027211	11	+	5710.15	1.2111007243739e-143
9	93171717	93260768	XLOC_031174	6	+	92.14	3.37337619393235e-143
13	83660362	83669536	XLOC_008036	11	-	99.43	5.68117394401517e-143
13	86401761	86513631	XLOC_008056	4	-	55.9	1.23957809735416e-142
3	57798825	57823424	XLOC_019644	9	-	58.31	2.01091382964287e-142
10	33934629	34001944	XLOC_003740	11	-	307.11	2.49423071304441e-142
4	81894723	81937400	XLOC_021516	10	-	81.96	3.38276057556218e-142
2	116001145	116241831	XLOC_016212	11	+	2.53	4.63768406383139e-142
12	48836932	49018428	XLOC_005378	11	+	1.1	5.02079816066889e-142
14	41320637	41357412	XLOC_010055	11	-	409.19	5.67465921045807e-142
9	46823554	46891569	XLOC_031972	4	-	43.91	6.32310883507994e-142
5	87522496	87548717	XLOC_022869	4	+	30.89	1.06356879859327e-141
7	97270705	97305701	XLOC_028996	11	-	283.48	1.12234594977206e-141
14	88507398	88513375	XLOC_010424	4	-	46.4	1.23658500082321e-141
X	110759840	110761636	XLOC_034950	4	+	34.01	1.30940274985768e-141
7	57102596	57146751	XLOC_027515	11	+	1.46	1.68820450398617e-141
18	44985404	45102170	XLOC_014437	11	+	487.9	2.46097742907244e-141
13	89742880	89889922	XLOC_008074	6	-	43.29	3.4427850506819e-141
5	67550284	67573863	XLOC_023632	9	-	138.16	3.7513753757263e-141
6	81867846	81885589	XLOC_026362	4	-	41.44	7.81019501787957e-141
12	5770124	5773937	XLOC_005691	4	-	49.52	1.2127695092946e-140
8	112426238	112470994	XLOC_029663	11	+	3180.95	1.24529790229526e-140
2	1584862	1603053	XLOC_015069	11	+	0.32	1.35315124082793e-140
10	24324435	24336380	XLOC_003665	11	-	2.92	1.64708288379726e-140
14	96513741	96533901	XLOC_009433	4	+	31.17	1.80491468866833e-140
6	119945075	120019821	XLOC_025157	4	+	58.31	1.84997418652776e-140
5	18216541	18222833	XLOC_022276	8	+	112.6	1.85419426988417e-140
13	124460267	124494196	XLOC_007139	10	+	376.55	8.77935584145966e-140
4	7767221	7784595	XLOC_021186	4	-	33.3	2.27126154280367e-139
2	74279280	74295720	XLOC_017419	7	-	41.34	3.69640616286783e-139
15	133330480	133460240	XLOC_012309	4	-	43.51	4.14684327659774e-139
13	39954803	39976110	XLOC_007832	5	-	28.55	5.375523686365e-139
14	103273398	103278762	XLOC_010510	11	-	347.61	5.84374945175479e-139
15	31159216	31295897	XLOC_011739	11	-	73.45	6.41992891730842e-139
7	2423133	2446268	XLOC_028065	11	-	344.35	8.14599575354813e-139
13	75490936	75509420	XLOC_007997	4	-	32.05	1.30291790807778e-138
1	209181466	209349299	XLOC_001130	11	+	247.02	2.49645338545996e-138
1	162936674	163065872	XLOC_000844	4	+	47.56	7.18601334643306e-138
10	59819965	59875291	XLOC_003886	11	-	170.17	1.07503983488101e-137
1	195937430	196052751	XLOC_002538	8	-	77.11	1.73396225522883e-137
14	19824537	19861746	XLOC_008877	4	+	39.19	1.96236470437696e-137
4	93858040	93892977	XLOC_021645	11	-	5.37	2.50149823578078e-137
2	119927696	119940983	XLOC_017747	11	-	239.48	4.22162841685854e-137
10	27588498	27626750	XLOC_003229	11	+	500.71	4.26863179263601e-137
6	77754172	77761667	XLOC_026307	11	-	247.86	4.72349964731285e-137
8	85052451	85520305	XLOC_029559	11	+	3.85	4.8576485936899e-137
14	87891581	87916371	XLOC_010414	6	-	41.87	7.29729772844078e-137
13	76945331	77149096	XLOC_006853	11	+	72.49	8.14052405582851e-137
1	126654484	126702073	XLOC_002144	11	-	962.14	1.09696056082566e-136
6	14616477	14630798	XLOC_024014	4	+	45.93	1.23493851075385e-136
16	65852456	66001986	XLOC_013016	11	-	8.53	1.25451819688595e-136
4	117496916	117512460	XLOC_021904	4	-	37.58	2.13368277873877e-136
4	124619194	124639624	XLOC_021042	11	+	1.29	2.35057710742944e-136
4	109495185	109600834	XLOC_020952	11	+	4.42	3.76930362703405e-136
6	65026245	65048590	XLOC_024725	11	+	1.55	4.38349364239629e-136
2	9734662	9750873	XLOC_015242	11	+	1492.35	7.90255732035043e-136
9	98438141	98513563	XLOC_031202	5	+	55.37	1.11504506745844e-135
8	17841733	17961834	XLOC_029908	4	-	27.39	1.37208048867991e-135
12	36173991	36332070	XLOC_005256	11	+	0.47	2.14142273474243e-135
6	157856075	157868585	XLOC_026809	4	-	70.53	2.54088203561723e-135
18	24372475	24867284	XLOC_014276	7	+	68.69	6.65477444094016e-135
6	82400932	82483729	XLOC_024896	11	+	354.75	7.0835969070242e-135
3	56515142	56541896	XLOC_019627	11	-	2.53	1.71624327072073e-134
10	50286072	50310775	XLOC_003834	11	-	101.73	1.9854625526634e-134
16	25670861	25686551	XLOC_012450	11	+	2.99	2.09316637244456e-134
5	61996548	62025832	XLOC_022632	11	+	3.44	2.32103546759586e-134
4	22910552	23163022	XLOC_020293	11	+	2.69	2.37136309252352e-134
14	47496302	47517532	XLOC_009110	11	+	122.46	3.44768160249503e-134
16	27718024	27724592	XLOC_012462	11	+	6.25	3.5490349137217e-134
6	51780163	51882223	XLOC_024407	11	+	5.67	4.43360065725023e-134
AEMK02000569.1	821321	915757	XLOC_033811	11	-	4.04	5.88022079565434e-134
13	83290039	83500239	XLOC_006896	11	+	128.35	9.4063644531863e-134
3	40017091	40147930	XLOC_018384	11	+	279.29	9.98513115635562e-134
2	72599873	72623446	XLOC_015866	11	+	4.85	1.06436452430421e-133
2	10735543	10785620	XLOC_016736	11	-	3.16	1.63970496913836e-133
5	63591516	63641643	XLOC_022661	5	+	49.84	3.08092163439337e-133
13	73733622	73832408	XLOC_007987	11	-	253.58	4.14591445361417e-133
15	111324822	111362343	XLOC_012164	11	-	545.69	4.3211074628501e-133
7	76176589	76236355	XLOC_027648	11	+	118.33	5.96001144862378e-133
5	1008537	1015525	XLOC_022052	4	+	39.23	7.19065157724045e-133
5	79785558	80067795	XLOC_023708	11	-	2.53	9.62472231899129e-133
3	8229796	8238236	XLOC_018080	11	+	1.95	9.63626966849542e-133
17	46783776	46847500	XLOC_013413	11	+	231.71	3.090329556052e-132
1	254011609	254027550	XLOC_002845	11	-	228.59	3.83515669953839e-132
9	47344881	47363794	XLOC_030885	10	+	93.54	8.48187833485043e-132
5	9505156	9515734	XLOC_023095	5	-	41.03	1.95134232266154e-131
1	250287717	250368749	XLOC_002815	6	-	48.32	2.82356118658884e-131
8	112038685	112191323	XLOC_029659	11	+	555.15	3.13295301661688e-131
5	30526796	30611988	XLOC_022454	11	+	119.54	4.22211418582538e-131
9	9782938	9794484	XLOC_030642	4	+	41.91	9.56801437279598e-131
2	87614962	87867245	XLOC_017597	11	-	1175.89	1.25477070220571e-130
X	87217315	87292524	XLOC_034829	5	+	40.91	1.71785066714955e-130
8	71838393	71940309	XLOC_030149	11	-	315.52	2.05643236541678e-130
6	44758964	44773382	XLOC_024231	4	+	39.38	2.41940075189717e-130
8	71940517	71988112	XLOC_029484	11	+	137.03	2.77188845286703e-130
4	83235469	83309604	XLOC_021528	10	-	65.57	2.96275240500825e-130
9	45622467	45644482	XLOC_031952	11	-	7.07	2.96275240500825e-130
11	18040010	18072633	XLOC_004100	4	+	46.1	3.87946887050115e-130
2	217632	250950	XLOC_016491	11	-	0.71	5.18486190294202e-130
4	8485903	8519036	XLOC_020223	11	+	1.07	5.24665858261059e-130
12	53979082	54076530	XLOC_006293	11	-	2.88	5.59345203657119e-130
X	87352689	87355721	XLOC_034832	4	+	37.28	7.90852316456938e-130
5	64181604	64188149	XLOC_022683	11	+	0.9	9.21316865607387e-130
2	85945406	85957547	XLOC_017582	5	-	31.13	1.52412753570232e-129
14	6443922	6489066	XLOC_008784	11	+	99.99	1.86851755662534e-129
15	130079131	130332716	XLOC_012273	4	-	69.41	2.86896843747969e-129
6	43080312	43086759	XLOC_025710	11	-	103.34	3.7729338090766e-129
3	18402775	18404404	XLOC_018208	7	+	244.1	4.53918547444245e-129
5	70394575	70659876	XLOC_023649	4	-	49.07	5.39527688211287e-129
7	62471227	62479954	XLOC_027566	5	+	48.32	5.65689495184582e-129
15	1715229	1734414	XLOC_010778	6	+	59.85	1.28088979765979e-128
16	66009277	66082500	XLOC_013017	11	-	3.82	1.40255631191216e-128
4	122517177	122621469	XLOC_021940	5	-	73.6	1.5854783974602e-128
AEMK02000258.1	415139	429415	XLOC_032797	6	-	102.11	1.86944501014917e-128
12	26378999	26397284	XLOC_005957	5	-	65.27	1.9033586249883e-128
6	75249934	75280107	XLOC_026291	4	-	39.04	2.62980203650969e-128
AEMK02000328.1	189882	197348	XLOC_032942	11	+	5.07	3.54117381061515e-128
13	35910686	35948230	XLOC_007807	11	-	223.31	3.57585637811181e-128
2	103667937	103682248	XLOC_016176	7	+	0	4.42471909452972e-128
15	91724289	91798153	XLOC_011180	11	+	4.98	8.03818129778108e-128
14	110951144	111039827	XLOC_009542	7	+	436.47	1.74030774621242e-127
8	66412149	66640734	XLOC_030110	11	-	517.1	2.05820620755951e-127
2	4788446	4847487	XLOC_015105	11	+	151.91	2.4058024918897e-127
8	74598169	74607409	XLOC_030176	10	-	33060.04	2.93129768783775e-127
5	22435681	22519247	XLOC_022408	11	+	613.82	3.03788055628072e-127
1	161182889	161188180	XLOC_002343	11	-	3.67	6.179413129663e-127
2	69952562	69954220	XLOC_015819	4	+	39.4	1.40666877359706e-126
4	71903333	72107266	XLOC_020504	11	+	165.38	1.87594296798425e-126
8	27771330	28100520	XLOC_029929	11	-	3.57	2.04117850173211e-126
8	121657186	121845469	XLOC_029736	11	+	1.16	2.75772047353031e-126
14	106623850	106665005	XLOC_009507	6	+	8.21	3.30482078649386e-126
6	87995654	88017140	XLOC_024977	8	+	38.5	4.18360255609329e-126
5	16071924	16177130	XLOC_023172	10	-	54.1	5.76307985096568e-126
13	22293360	22298886	XLOC_007649	4	-	37.32	6.75368227907216e-126
1	181516004	181652023	XLOC_000953	11	+	6.3	7.43689222656161e-126
3	67680691	67734426	XLOC_018613	11	+	152.32	9.13553157777426e-126
3	8482730	8495921	XLOC_019126	11	-	0.99	1.00677030210095e-125
X	108178646	108242056	XLOC_034938	11	+	5.56	1.03032500986454e-125
13	123103792	123176137	XLOC_008229	11	-	1796.67	1.26034084976756e-125
AEMK02000682.1	912471	916307	XLOC_034236	10	-	642.59	1.64137592026149e-125
6	51317419	51358657	XLOC_024390	11	+	80.97	1.89963731768547e-125
2	59956568	59990524	XLOC_017141	11	-	2.39	1.95367854965166e-125
AEMK02000258.1	23983	89754	XLOC_032782	11	+	1.31	2.04057095873395e-125
2	135194304	135274160	XLOC_016322	9	+	196.97	2.91573895067491e-125
4	122504418	122528352	XLOC_021023	6	+	41.01	3.70926778721786e-125
2	78076024	78113947	XLOC_015977	4	+	23.57	3.98292772924008e-125
15	137011429	137103709	XLOC_012328	4	-	45.07	1.05027843893711e-124
2	17750997	17803615	XLOC_016851	11	-	102.74	1.37066698588561e-124
10	63367662	63390560	XLOC_003895	11	-	0.6	1.67194477678375e-124
9	42046486	42152293	XLOC_030829	5	+	13.04	1.91603926433384e-124
X	26470368	26557361	XLOC_034467	11	+	92.49	1.96087255310003e-124
12	60261554	60281885	XLOC_005535	11	+	4.1	2.24503548839436e-124
13	171755092	172017662	XLOC_007377	5	+	23.46	2.45490648961489e-124
6	83723685	83737494	XLOC_024926	11	+	4.04	4.58744257022394e-124
14	19924012	19957566	XLOC_009878	4	-	21.66	5.28822132899559e-124
2	10641417	10674044	XLOC_016734	11	-	3.12	5.32035538012769e-124
5	18417197	18434864	XLOC_023211	11	-	9	5.60825131440903e-124
4	103961220	103977913	XLOC_021798	11	-	10.74	7.38225242471907e-124
18	28415077	28573158	XLOC_014284	4	+	30.47	8.06323504491189e-124
13	135415526	135446400	XLOC_007207	4	+	21.81	1.52639744516915e-123
11	21234446	21298241	XLOC_004129	11	+	2286.76	1.56807472052507e-123
1	254941548	255004430	XLOC_002854	11	-	7.95	1.7125854491238e-123
5	22228041	22244086	XLOC_023307	9	-	39.94	2.07939983044245e-123
10	23444992	23491185	XLOC_003649	11	-	9.17	3.64754363760981e-123
18	7412133	7734307	XLOC_014629	11	-	14.59	5.42695108279966e-123
13	127933595	128075570	XLOC_007160	11	+	184.4	7.6146345421855e-123
8	89321531	89338060	XLOC_029582	5	+	46.49	1.8125297217806e-122
14	115206152	115218304	XLOC_009595	11	+	1096.85	2.1409513224181e-122
X	108471405	108612875	XLOC_035673	11	-	588.49	3.03184536480102e-122
14	132563156	132607699	XLOC_009674	11	+	2032.8	3.28581102498911e-122
2	9632453	9667219	XLOC_016711	11	-	920.44	3.48102999732848e-122
2	375551	382696	XLOC_016500	4	-	39.57	6.00137666039219e-122
4	89870368	89913313	XLOC_020642	11	+	0.32	1.32226354998062e-121
13	205744360	205790071	XLOC_007526	11	+	1.93	1.34822672027716e-121
6	70026372	70098952	XLOC_024761	11	+	11.75	2.70831779346338e-121
15	70253914	70394200	XLOC_011949	4	-	32.31	2.71306377291929e-121
16	24514721	24646371	XLOC_012811	11	-	2826.33	3.32475888812095e-121
AEMK02000258.1	93258	133289	XLOC_032783	11	+	9.43	3.34018811794333e-121
12	54053573	54057638	XLOC_005465	8	+	0.07	3.51378922358119e-121
13	208295421	208313132	XLOC_007566	4	+	29.95	5.63902176639615e-121
6	85059870	85093743	XLOC_024959	11	+	313.11	5.97847955752627e-121
1	273703959	273797622	XLOC_001533	11	+	366.8	7.66148367494631e-121
8	74409428	74421246	XLOC_030173	4	-	40.05	8.09730524086102e-121
7	41340432	41426343	XLOC_028488	11	-	100.8	9.14854405291919e-121
10	13732028	13773073	XLOC_003130	5	+	1504.89	1.27276201738234e-120
11	68920789	69301332	XLOC_004276	11	+	292.33	1.28128084077244e-120
15	118293655	118335898	XLOC_012200	11	-	367.25	1.62694581411882e-120
8	37959855	38047587	XLOC_029984	11	-	2.84	2.1230103671094e-120
18	29697187	29707277	XLOC_014830	4	-	21.96	2.72426745039444e-120
2	8919257	8922577	XLOC_015216	11	+	10.25	3.07680982322007e-120
13	23833131	23845204	XLOC_007658	11	-	5.61	3.34270695118169e-120
2	48937152	48955802	XLOC_015493	4	+	49.87	3.95116012307848e-120
5	77645162	77797915	XLOC_022764	11	+	12.31	5.53483903706225e-120
18	11533182	11666127	XLOC_014162	11	+	85.98	6.2081295682102e-120
7	120911352	121060837	XLOC_027965	11	+	17.19	7.22483016577563e-120
12	3827095	3846833	XLOC_004813	11	+	11.58	7.98914299546739e-120
2	46395575	46670511	XLOC_016997	5	-	29.99	1.44456189360896e-119
14	39901077	39933149	XLOC_010022	11	-	1643.98	2.07764317474188e-119
1	238139728	238151681	XLOC_001260	11	+	168.16	2.54517949680524e-119
9	47475133	47621287	XLOC_030888	11	+	126.17	2.90362640116454e-119
5	8054129	8062360	XLOC_022128	11	+	0.26	3.05788670819654e-119
17	41752844	41867079	XLOC_013390	11	+	9.78	4.28102300333712e-119
15	44615712	44804990	XLOC_010928	6	+	36.05	8.60985777557265e-119
X	42774587	42793055	XLOC_034563	11	+	8.29	1.00736933371311e-118
5	100537882	100686706	XLOC_022970	4	+	48.1	1.37160283800298e-118
6	18039317	18156031	XLOC_025583	11	-	697.99	1.50205597486373e-118
14	99685577	99808381	XLOC_009449	7	+	90.83	2.45207034366219e-118
7	23768708	23774428	XLOC_027198	11	+	79.38	2.90293639660497e-118
7	74705060	74733632	XLOC_027613	11	+	2.02	4.20908071072101e-118
X	98033214	98106082	XLOC_035620	11	-	9.6	4.58232064101678e-118
1	221256606	221492199	XLOC_002663	11	-	8.46	4.6479406716052e-118
6	63066366	63081643	XLOC_026168	11	-	1521.8	5.59046510829325e-118
X	15883747	16224437	XLOC_035168	11	-	5.71	5.89005037461864e-118
4	46729319	46768331	XLOC_021351	11	-	796.99	6.76181603540772e-118
8	131473018	131571368	XLOC_029764	11	+	4557.22	8.47464613749108e-118
13	120983168	121070418	XLOC_008210	11	-	154.6	9.27958155102969e-118
13	31995594	32002470	XLOC_007756	11	-	52.83	1.37778248595879e-117
6	134362482	134465839	XLOC_025191	4	+	40.9	2.04735460716669e-117
8	55700658	55722978	XLOC_029411	11	+	272.57	2.86078684437671e-117
4	124367735	124600581	XLOC_021041	10	+	71.84	3.44095360168852e-117
3	47051484	47057791	XLOC_018478	11	+	2.04	3.49923549779309e-117
18	50038062	50042966	XLOC_014489	4	+	17.12	4.31501643741564e-117
11	15489755	15568014	XLOC_004059	11	+	291.13	4.83718899316396e-117
15	8192606	8812049	XLOC_011622	11	-	5.26	5.49634636468672e-117
9	131772545	131822564	XLOC_032482	11	-	0.69	6.61953804455625e-117
9	136372204	136464940	XLOC_031468	11	+	8.87	7.15405891151327e-117
6	44682253	44697221	XLOC_024229	11	+	8.68	1.01036003430286e-116
15	139720393	139730743	XLOC_011561	8	+	55	1.86987740397866e-116
18	31335201	31655025	XLOC_014835	8	-	26.92	3.85985706354611e-116
16	79186052	79220411	XLOC_012716	11	+	0.19	4.43581285985487e-116
2	69896119	69925227	XLOC_017335	10	-	123.71	4.54755157931487e-116
14	131181712	131289414	XLOC_010683	4	-	31.6	5.43991068612986e-116
6	81267345	81304933	XLOC_026352	4	-	40.78	5.9088212271124e-116
13	203323686	203376209	XLOC_007513	7	+	58.33	9.66381154271885e-116
4	98819468	98828855	XLOC_021733	4	-	5.16	1.79633633164214e-115
18	44487996	44827847	XLOC_014434	11	+	1.33	2.71900423234995e-115
4	38656253	38702754	XLOC_020368	11	+	865.25	3.1079595654064e-115
15	64452569	64529318	XLOC_011900	4	-	27.99	4.10553259781166e-115
8	31321191	31372511	XLOC_029306	11	+	6.21	4.13224678048956e-115
13	132602363	132647946	XLOC_007172	11	+	309.58	4.38498870775796e-115
1	236919865	236953262	XLOC_001253	11	+	1.96	4.40056242367562e-115
17	9441481	9443050	XLOC_013126	4	+	10.7	4.77544425517351e-115
14	110608421	110635901	XLOC_010569	11	-	324.45	8.49450335368373e-115
2	2357713	2394851	XLOC_015082	11	+	245.52	1.05765474912168e-114
12	44603641	44611067	XLOC_005324	11	+	401.21	1.30772322706243e-114
14	56257300	56270064	XLOC_009219	5	+	17.75	1.52193408259434e-114
14	100867756	100886984	XLOC_010489	6	-	82.43	2.23134411381303e-114
9	93263608	93309034	XLOC_032247	11	-	222.4	3.62014704271339e-114
4	104539756	104626108	XLOC_021803	11	-	103.81	6.05216134441271e-114
4	2530492	2578117	XLOC_021163	11	-	4.55	6.35867217199085e-114
1	2261970	2522601	XLOC_000032	11	+	43.68	6.97249838928781e-114
16	24041344	24102177	XLOC_012444	4	+	45.46	7.10529545430461e-114
9	62101611	62510802	XLOC_030989	4	+	45.5	9.86021689079224e-114
7	112915243	113009390	XLOC_029067	11	-	5.5	1.501143464514e-113
13	56804448	57034184	XLOC_006718	5	+	85.05	1.53999322871989e-113
X	57140293	57151266	XLOC_035404	11	-	10.21	1.57387642184284e-113
9	90958077	91200043	XLOC_032224	9	-	55.37	1.70348213165158e-113
6	82528974	82594562	XLOC_026368	11	-	3.01	1.88890999439563e-113
12	13740924	13750695	XLOC_004911	11	+	1.57	2.13843054717843e-113
6	156711919	156766647	XLOC_025270	4	+	32.21	2.79002464186121e-113
15	79174314	79379069	XLOC_011123	8	+	33.92	4.48783866697247e-113
3	46481206	46546753	XLOC_019550	9	-	46.17	6.03118489988519e-113
10	12434997	12490409	XLOC_003105	11	+	205.86	6.36135636213775e-113
2	129662292	129713728	XLOC_017768	11	-	610.13	6.47571183746017e-113
6	67316817	67365701	XLOC_026229	11	-	3.37	8.53069181567613e-113
5	27824913	27833750	XLOC_023339	4	-	32.42	1.03810172125e-112
5	79479890	79558710	XLOC_022804	11	+	52.48	1.16838311887528e-112
1	27606053	27782750	XLOC_000151	9	+	48.34	1.33939235884297e-112
1	1937966	1958328	XLOC_000027	4	+	27.87	2.01539205591312e-112
9	75336440	75760520	XLOC_031104	5	+	29.86	2.21753401573955e-112
15	32064448	32201218	XLOC_010887	11	+	60.18	3.31571686475722e-112
3	55950590	56171826	XLOC_019620	4	-	18.03	3.84434105266383e-112
1	223833262	224125877	XLOC_002675	4	-	29.84	3.89406379934087e-112
5	100270238	100429215	XLOC_023844	11	-	633.14	4.80138445425566e-112
8	121260014	121261655	XLOC_029729	4	+	35.4	4.99798920325131e-112
4	32701640	32879675	XLOC_020321	11	+	1347.54	7.82074779272011e-112
4	93282123	93293294	XLOC_020716	11	+	0.94	9.77005666356247e-112
2	40972799	40976218	XLOC_015449	8	+	89.52	1.00467877684037e-111
3	1720926	1819479	XLOC_017983	11	+	8.42	1.25275695911132e-111
18	16811160	16975814	XLOC_014197	7	+	42.69	1.38175704485895e-111
1	248604821	248609718	XLOC_002802	11	-	1.98	1.43875565766009e-111
2	75082052	75089810	XLOC_017434	11	-	3.27	2.01929813670583e-111
12	5855567	5873465	XLOC_004858	11	+	31.17	2.20248952306455e-111
9	53365249	53372954	XLOC_030954	11	+	232.13	2.81092239868291e-111
8	76329867	76400246	XLOC_029520	11	+	2.96	3.2988253322155e-111
10	22958864	22981486	XLOC_003640	11	-	63.94	4.13711458196913e-111
4	81403264	81485142	XLOC_020578	11	+	1045.71	5.29977415134569e-111
10	64948516	65001292	XLOC_003463	11	+	0.32	6.45510201358318e-111
12	4238195	4249964	XLOC_005662	8	-	0	7.39089320379734e-111
X	55631038	55661061	XLOC_034668	11	+	1.55	8.35900601292429e-111
15	106899621	106997666	XLOC_012129	11	-	415.12	1.28561992886762e-110
14	49812002	49819025	XLOC_010139	4	-	30.53	3.09274801450318e-110
3	40139617	40142106	XLOC_019452	11	-	71.54	3.37246121781345e-110
3	39940540	39952857	XLOC_019446	11	-	86.07	4.24339089157864e-110
5	59492816	59525563	XLOC_022596	11	+	90.08	5.67845367242369e-110
8	55650605	55700375	XLOC_030073	11	-	79.19	7.88205726547556e-110
8	40966493	41021442	XLOC_029355	4	+	31.75	8.43711813457116e-110
5	36215773	36241287	XLOC_023391	4	-	14.84	8.63158129226004e-110
2	61270014	61273159	XLOC_017160	11	-	3.67	2.02406577838152e-109
12	450280	463957	XLOC_005577	11	-	54.76	2.23391624768813e-109
6	105506139	105600687	XLOC_025092	8	+	63.06	3.44308417766998e-109
4	107956713	108013647	XLOC_021831	6	-	38.29	8.98472856391378e-109
5	22248094	22293249	XLOC_023309	11	-	1202.55	2.22571119962442e-108
5	5723189	5735131	XLOC_023044	11	-	4.36	2.34644488840081e-108
13	207907833	207985181	XLOC_007564	11	+	937.89	2.68498183212171e-108
10	19321422	19410025	XLOC_003610	7	-	60.37	2.90180050635793e-108
X	42876608	42892029	XLOC_034566	4	+	28.49	3.08629567209689e-108
3	2141678	2266374	XLOC_019043	11	-	8.51	4.29448141060167e-108
X	82367542	82437426	XLOC_035518	4	-	32.48	1.26389307356178e-107
6	157483687	157519060	XLOC_025275	11	+	797.94	1.50559573863253e-107
4	60505065	60637727	XLOC_021400	4	-	35.6	1.53984395761263e-107
4	127387222	127408729	XLOC_022001	11	-	6.4	1.58718455204473e-107
2	131016119	131109371	XLOC_016292	11	+	2.19	3.04071154982448e-107
7	97174175	97254423	XLOC_027824	11	+	285.41	3.21771406269292e-107
13	91376629	91388503	XLOC_008085	11	-	5.5	3.65156846662594e-107
9	64190981	64207001	XLOC_030997	4	+	21.27	3.74464621271223e-107
12	1036576	1044387	XLOC_004762	11	+	59.6	3.98895982653572e-107
14	51624285	51644461	XLOC_009196	11	+	0.97	6.83734489085713e-107
X	97068527	97268534	XLOC_034882	11	+	8.85	8.07150883751594e-107
4	93691046	93707857	XLOC_021641	5	-	60.91	1.03623133521866e-106
17	57783153	57808478	XLOC_013495	11	+	2.45	1.1525608765451e-106
6	88095634	88106088	XLOC_024979	4	+	25.54	2.57548164771723e-106
7	75222756	75255701	XLOC_028744	11	-	299.04	2.8361493784243e-106
2	74300650	74304559	XLOC_015893	10	+	462.03	3.12650534239918e-106
X	657420	753759	XLOC_035102	11	-	5.98	3.31094852465051e-106
4	97860915	97894329	XLOC_020820	8	+	500.23	4.30412901758953e-106
15	64353020	64382238	XLOC_011899	11	-	8.61	5.59687375881242e-106
4	68779421	68896583	XLOC_020486	11	+	3.01	6.08392326166918e-106
12	18195305	18225608	XLOC_005808	11	-	9.5	9.72351976434358e-106
9	75763182	75980613	XLOC_032172	11	-	194.86	1.57462578851153e-105
2	117496646	117505662	XLOC_017728	11	-	2.54	1.9722599022831e-105
X	124641221	124655457	XLOC_035780	11	-	11.75	3.29965280842064e-105
7	19609354	19838096	XLOC_028159	11	-	21.55	3.39385609179868e-105
2	77357211	77385592	XLOC_017490	11	-	18.73	3.4361736203082e-105
X	106373259	106391411	XLOC_034924	11	+	10.64	3.43650798765061e-105
1	202317156	202607307	XLOC_001110	11	+	1.44	6.35652023539991e-105
14	106895759	107137767	XLOC_010537	11	-	102.87	6.86801387627715e-105
15	100028313	100066584	XLOC_012083	11	-	23.95	9.27842399323963e-105
12	26920766	26979901	XLOC_005197	11	+	47.5	1.16687824093302e-104
14	20621954	20643398	XLOC_008885	11	+	134.53	1.16687824093302e-104
7	78111730	78127245	XLOC_027673	11	+	943.92	1.30345760856412e-104
9	20603732	20625139	XLOC_030692	4	+	41.33	2.8304758556751e-104
5	90250399	90257244	XLOC_022900	11	+	75.34	3.01116735210836e-104
2	102423909	102437970	XLOC_017657	11	-	128.78	3.84710458062188e-104
1	17306309	17662825	XLOC_001645	6	-	49.22	4.00782298424212e-104
14	106744137	106793668	XLOC_010534	11	-	75.13	4.01195535727195e-104
12	52681554	52700963	XLOC_005433	11	+	11.79	4.50537451931515e-104
17	14859584	14896019	XLOC_013163	11	+	139.88	5.50490967006021e-104
1	1495817	1522403	XLOC_000012	4	+	22.99	7.30589191308819e-104
2	141258425	141275258	XLOC_017848	7	-	30.68	1.26626729076762e-103
2	71529291	71547407	XLOC_017381	11	-	63.81	3.06418512310147e-103
9	36884519	36979843	XLOC_031882	4	-	24.9	3.34574851463999e-103
4	122837524	122953257	XLOC_021942	11	-	271.58	3.39408081616196e-103
15	109695243	109886142	XLOC_011296	4	+	16.46	3.95190575135955e-103
3	16688892	16764096	XLOC_019202	11	-	96.14	5.19498854778039e-103
5	10663491	10705203	XLOC_022177	11	+	184.76	5.97752980730765e-103
13	109640265	110052290	XLOC_008166	11	-	7.31	6.4851130293543e-103
7	56440619	56541132	XLOC_028623	11	-	325.76	8.66404477071577e-103
9	67529923	67547655	XLOC_032119	11	-	1.37	9.99385456833276e-103
8	56279894	56357881	XLOC_030078	11	-	148.35	1.11843569330467e-102
9	83322820	83419912	XLOC_032191	5	-	28.17	1.56854500215613e-102
5	17314239	17350723	XLOC_022266	11	+	71.99	1.64127858241896e-102
13	13925941	14043090	XLOC_007614	11	-	7.99	1.68080013563007e-102
3	59349812	59366907	XLOC_018581	11	+	3.87	1.72028032557864e-102
1	85737792	86017666	XLOC_001954	11	-	147.02	2.36641811826631e-102
9	135103997	135452557	XLOC_031458	11	+	0.32	2.54861734040806e-102
1	132702505	132787913	XLOC_000710	11	+	4.27	2.55483623216367e-102
2	25641671	25771803	XLOC_015379	6	+	10.53	3.33096765260923e-102
6	1505858	1539283	XLOC_023896	5	+	94.75	3.50277420627669e-102
6	142454913	142486386	XLOC_026709	10	-	417.93	4.568585511095e-102
3	109078281	109105526	XLOC_019962	11	-	6.79	5.03776385623187e-102
8	125043880	125260702	XLOC_030389	11	-	84.39	5.72590633304543e-102
14	11216650	11293411	XLOC_008820	7	+	386.54	5.87125399624467e-102
1	181955297	182009954	XLOC_000961	11	+	3.26	6.52441029741394e-102
7	78422783	78447146	XLOC_028859	11	-	3.59	6.58997293067831e-102
15	126435332	126711775	XLOC_012254	11	-	10.23	8.18006783428391e-102
2	72618061	72623307	XLOC_017396	10	-	88.51	9.81377461981507e-102
14	127064396	127175127	XLOC_010655	8	-	32.78	1.0382354409462e-101
13	74862338	74908125	XLOC_006839	11	+	1013.53	1.09232353536172e-101
5	61778076	61788963	XLOC_023548	4	-	51.69	1.17045436218132e-101
14	47879307	47902701	XLOC_009116	11	+	131.93	1.84331487375419e-101
2	5480824	5588271	XLOC_015124	11	+	641.34	2.27768807993118e-101
7	88471373	88537389	XLOC_027753	11	+	431.7	2.45026081574986e-101
12	52143304	52160117	XLOC_005420	11	+	89.63	2.97334483532525e-101
4	118372943	118428410	XLOC_021921	4	-	27.54	3.34154767285381e-101
15	140333928	140347481	XLOC_012368	11	-	0.13	3.37269845140864e-101
1	239152035	239202703	XLOC_001269	8	+	53.04	3.43401179848935e-101
9	56798722	56872071	XLOC_030976	11	+	581.83	3.43806140145412e-101
15	45866855	45963733	XLOC_011800	11	-	2727.33	5.58614146296102e-101
X	82323617	82328972	XLOC_035517	11	-	148.06	7.22165638524978e-101
10	33418375	33479702	XLOC_003736	8	-	0.07	1.17987806179389e-100
13	23173135	23225833	XLOC_006503	11	+	117.45	1.3581048703258e-100
14	111461156	111478034	XLOC_009546	11	+	1796.06	1.84597181686325e-100
15	8850834	8983053	XLOC_011625	11	-	152.13	2.3781166110127e-100
2	26493625	26581452	XLOC_016900	11	-	9417.18	2.4375405414896e-100
2	143475941	143501748	XLOC_017887	8	-	55.67	2.68908411553746e-100
4	93176751	93205185	XLOC_021632	5	-	40.73	3.22182119154902e-100
14	82249268	82273169	XLOC_009371	11	+	216.28	3.38610953924199e-100
3	8539319	8568752	XLOC_019129	11	-	1065.97	3.44856430537407e-100
X	84160572	84177443	XLOC_035547	11	-	41.68	3.59062736478278e-100
4	89980779	90004933	XLOC_020644	11	+	3.76	3.71098777033398e-100
5	64049422	64062792	XLOC_022677	11	+	0.56	4.66755602787662e-100
12	23990030	24010454	XLOC_005146	11	+	3.11	6.79164635111005e-100
7	48882892	48967344	XLOC_028554	11	-	1.7	6.93185337645372e-100
4	130697165	130749864	XLOC_021110	5	+	26.47	7.65122263221999e-100
6	71224636	71243459	XLOC_026265	10	-	287.65	8.58457262068122e-100
16	27537801	27646435	XLOC_012832	11	-	11086.81	1.73508596588601e-99
2	59905449	59928248	XLOC_015641	11	+	13.47	2.20064805350544e-99
2	109044924	109059726	XLOC_017688	7	-	54.16	2.44110790509836e-99
17	1167979	1637148	XLOC_013582	5	-	38.07	2.57065923336782e-99
1	21913239	22239422	XLOC_001671	11	-	133.48	3.34519391879101e-99
13	34926187	34948931	XLOC_007798	9	-	5644.26	4.05995835319756e-99
5	22304587	22311028	XLOC_022406	4	+	19.98	7.33810992241275e-99
1	141494592	141668744	XLOC_000754	11	+	0.41	8.24249278200408e-99
1	252372014	252452971	XLOC_002826	11	-	398.04	9.70908111047224e-99
4	89323561	89327054	XLOC_021578	11	-	151.25	1.97769850330837e-98
8	120788865	120810944	XLOC_029715	4	+	11.04	2.16238847448888e-98
3	90489182	90914537	XLOC_018749	4	+	29.69	2.86562593288582e-98
14	120906038	120922060	XLOC_009607	11	+	2.02	3.45683626785051e-98
1	163055151	163103505	XLOC_002356	8	-	41.91	4.33415651510699e-98
14	104194293	104268274	XLOC_009486	11	+	66.92	6.39641326027804e-98
2	41028614	41356463	XLOC_015452	11	+	286.88	7.81010652668917e-98
3	59036003	59072525	XLOC_019660	11	-	8.87	8.74524004177876e-98
X	123834899	123855252	XLOC_035019	4	+	8.62	9.00794263899514e-98
11	4261127	4366255	XLOC_003971	4	+	30.29	1.02252884367019e-97
8	879163	895912	XLOC_029147	11	+	139.78	1.02436273642946e-97
6	70271405	70307406	XLOC_024762	11	+	61.96	1.51782222012891e-97
18	19979923	19999759	XLOC_014247	11	+	2.71	1.81458541614372e-97
AEMK02000334.1	19382	26911	XLOC_032966	4	+	12.98	2.66162821807134e-97
14	81684581	81764084	XLOC_010382	11	-	187.58	4.0882325143505e-97
4	1335277	1345364	XLOC_020160	11	+	13.25	4.11333176758899e-97
18	17832558	18032019	XLOC_014199	11	+	9.92	4.31910374410229e-97
12	2520941	2527243	XLOC_004796	11	+	6.27	4.92839692582873e-97
14	63416160	63805804	XLOC_010284	5	-	57.98	5.99443832945788e-97
1	132903042	133016766	XLOC_002209	8	-	38.65	6.51400405339645e-97
15	17544778	17919559	XLOC_011687	11	-	5.43	8.91878916094775e-97
3	59388764	59418355	XLOC_018582	11	+	356.87	9.32137307419655e-97
1	100419398	100481479	XLOC_000471	11	+	13.69	1.35030603008793e-96
6	49436817	49462569	XLOC_024342	11	+	109.57	1.88953465444771e-96
15	68985496	69054056	XLOC_011054	11	+	136.92	2.34484902498306e-96
10	27724642	27954708	XLOC_003692	8	-	25.59	2.34954838399525e-96
9	129527708	129581169	XLOC_032459	9	-	286.62	2.86769171922298e-96
17	17438004	17745374	XLOC_013171	6	+	40.33	4.14875442937805e-96
14	76836054	77318248	XLOC_009347	11	+	116.79	4.42624001575545e-96
13	160332311	160350851	XLOC_007350	11	+	297.62	5.29314795501728e-96
2	105277064	105413211	XLOC_016181	4	+	18.25	7.31964571492043e-96
12	59935972	59959121	XLOC_006347	11	-	361.66	9.38918881729331e-96
12	20472036	20499138	XLOC_005856	11	-	9.5	9.39087501322685e-96
8	32433346	32792553	XLOC_029314	4	+	31.13	1.09548261935772e-95
5	66370276	66382488	XLOC_023618	7	-	0	1.1902680183638e-95
18	19841424	19875804	XLOC_014748	11	-	335.8	1.26306294902906e-95
5	42642895	42867448	XLOC_022520	9	+	19.89	4.88516750366804e-95
8	135250263	135279102	XLOC_029789	11	+	11.43	5.85718013095039e-95
8	30765427	30840455	XLOC_029951	11	-	424.63	7.6739529235552e-95
1	31722507	31797460	XLOC_001728	11	-	69.89	8.0773400259396e-95
3	117986687	118011886	XLOC_018945	11	+	118.53	8.18681401045828e-95
6	107282848	107314644	XLOC_025105	7	+	33.08	8.37828366508318e-95
AEMK02000423.1	2023	20993	XLOC_033181	11	+	68.22	8.49633304168843e-95
6	82186309	82226515	XLOC_024888	11	+	7.5	9.02888210120816e-95
13	147758792	147912193	XLOC_008408	11	-	97.22	1.19490323191974e-94
7	75187196	75197650	XLOC_028742	11	-	965.09	2.30459962807096e-94
12	742003	744825	XLOC_004749	10	+	0.19	2.38261125820029e-94
18	51322282	51362183	XLOC_014976	11	-	15.9	2.44234120743112e-94
14	20678391	20908115	XLOC_009882	11	-	47.01	2.51790291770276e-94
4	127451506	127511964	XLOC_021063	11	+	147.16	2.56822646296203e-94
17	30757887	30773152	XLOC_013233	11	+	1.22	2.77365867121688e-94
18	7346015	7363727	XLOC_014617	11	-	3.29	2.99591074432835e-94
2	65125269	65149841	XLOC_017238	11	-	12.5	3.07339173138503e-94
12	24280661	24293053	XLOC_005916	5	-	32.25	3.39243989540586e-94
1	22240918	22437033	XLOC_000128	11	+	17.15	4.23791672304298e-94
1	73838686	73984460	XLOC_001899	11	-	18.67	5.95789600605477e-94
13	2840433	2903242	XLOC_006390	11	+	227.82	6.74809112773495e-94
4	127356792	127378940	XLOC_021060	11	+	13.56	8.2449025257626e-94
9	64785566	64806904	XLOC_032082	11	-	434.28	1.1535004309605e-93
3	111919311	111931768	XLOC_018895	11	+	235.51	1.18659574213491e-93
Y	7161478	7164423	XLOC_035909	11	-	0.44	1.72752021648365e-93
5	35692023	35719061	XLOC_022481	11	+	248.78	1.9260494215425e-93
3	39251486	39268137	XLOC_019421	11	-	2.02	2.62346473119579e-93
5	10550757	10576139	XLOC_022171	11	+	17.53	3.01169539284994e-93
1	96291619	96376235	XLOC_001990	5	-	14.37	3.26607093258436e-93
9	121476497	121516598	XLOC_032420	11	-	230.8	4.11902390844249e-93
7	37333380	37555069	XLOC_028443	11	-	3.7	5.64867333032577e-93
7	41425991	41457884	XLOC_027384	11	+	307.91	6.83319632875901e-93
2	59771104	59778359	XLOC_017134	11	-	9.58	7.18439750844612e-93
12	15191801	15229361	XLOC_004955	11	+	13.43	9.45170581289221e-93
1	77570269	77810575	XLOC_001923	11	-	18.22	1.02927782884137e-92
9	117248383	117287743	XLOC_032398	11	-	6.88	1.30712997801152e-92
5	86792444	87102594	XLOC_023771	11	-	0.3	1.43160127494253e-92
9	51879137	51919239	XLOC_032021	11	-	71.31	1.60162228369405e-92
18	52880873	52905213	XLOC_014515	11	+	135.8	2.20726547660636e-92
1	56184770	56274861	XLOC_000301	7	+	128	2.51060937708341e-92
2	117698187	117868243	XLOC_016221	11	+	73.24	3.74986471465356e-92
13	111020300	111051781	XLOC_008173	11	-	741.31	4.69041912258874e-92
14	136199743	136745486	XLOC_009690	11	+	48.19	5.91522845972102e-92
9	85996280	86033388	XLOC_031141	11	+	150.04	6.76605212800202e-92
7	76466339	76851275	XLOC_028766	11	-	11.32	1.24493675057918e-91
16	27126351	27422621	XLOC_012458	8	+	418.16	1.34793441544214e-91
7	53748585	53846147	XLOC_028586	11	-	1464.82	1.36259861795813e-91
5	21759452	21787538	XLOC_023288	11	-	607.61	1.51504272461922e-91
9	8358549	8400742	XLOC_031694	11	-	5.09	1.63120853346325e-91
5	22744636	22756137	XLOC_023317	11	-	3.8	2.63200039540667e-91
2	62134532	62140229	XLOC_015674	11	+	213.74	2.99379317923845e-91
4	68901973	68969859	XLOC_021443	11	-	74.81	4.02439091560117e-91
17	52743564	52890259	XLOC_013956	11	-	7.22	5.48835801891066e-91
3	16407607	16525876	XLOC_019195	11	-	114.9	5.57449358340292e-91
16	72170706	72206592	XLOC_012686	11	+	121.56	6.38391405846688e-91
1	271214118	271258570	XLOC_002990	11	-	4.08	6.65030720035871e-91
5	21278080	21289547	XLOC_023275	8	-	225.93	8.72060390169947e-91
16	35871845	35947342	XLOC_012535	11	+	21.1	9.33171182323918e-91
3	4716645	4735301	XLOC_018009	11	+	208.59	1.0344832890989e-90
7	43595828	43625346	XLOC_028505	11	-	429.92	1.20466147473007e-90
6	32072803	32083862	XLOC_025672	4	-	19.06	1.34404255624967e-90
2	11293373	11405786	XLOC_015259	7	+	32.55	1.54123147072522e-90
14	43049088	43191007	XLOC_009078	11	+	91.46	1.79098490172813e-90
5	64269551	64278558	XLOC_023603	7	-	93.03	2.3923595824195e-90
13	52346703	52974508	XLOC_007877	11	-	10.98	2.57809794342157e-90
3	32523054	32599255	XLOC_019369	11	-	0.28	2.74886101807455e-90
18	33196349	33221217	XLOC_014841	11	-	10.06	3.07499711240599e-90
2	77342137	77356086	XLOC_017489	11	-	24.49	4.23097285643649e-90
2	4532735	4653892	XLOC_016563	11	-	234.43	4.96347193449485e-90
2	59707964	59740617	XLOC_015640	11	+	1.14	6.1743554597218e-90
5	4870349	4899572	XLOC_023039	11	-	6.77	7.60835120392395e-90
1	221634470	221837814	XLOC_001174	5	+	30.34	8.95180085687544e-90
11	78940795	78950295	XLOC_004729	9	-	0.09	9.02576860231609e-90
4	8189230	8251536	XLOC_020218	11	+	6.66	9.60639434046169e-90
14	30899285	30957270	XLOC_009950	11	-	109.93	1.02097254833048e-89
1	8208083	8227017	XLOC_000071	11	+	3.27	1.19862682276925e-89
14	133245328	133395378	XLOC_010697	7	-	129.48	1.59919399292261e-89
17	52239398	52304259	XLOC_013472	11	+	0.6	1.75001123733465e-89
7	8093860	8132507	XLOC_027017	11	+	68.69	2.19061252860968e-89
13	77202034	77314908	XLOC_006855	11	+	254.56	2.41690614009293e-89
9	64834823	64853610	XLOC_032084	4	-	27.22	2.99358591583308e-89
5	11258375	11277631	XLOC_022188	11	+	202.47	3.0515973329002e-89
13	198371836	198635639	XLOC_008650	11	-	6.19	3.16893612529327e-89
AEMK02000682.1	1058412	1064097	XLOC_034191	11	+	10.05	3.39610657398413e-89
13	182134500	182188756	XLOC_007412	8	+	48.64	3.48251281034446e-89
2	136422711	136457634	XLOC_016328	11	+	9.75	3.89016506307828e-89
6	129294653	129375722	XLOC_025180	10	+	587.29	4.56835255015805e-89
13	26036600	26078355	XLOC_006536	4	+	18.71	4.772539402498e-89
6	48715303	48728423	XLOC_025827	11	-	70.08	5.68718340024688e-89
12	49980492	50014007	XLOC_006201	11	-	14.74	6.16686046658857e-89
3	18673527	18703345	XLOC_019270	11	-	0.52	7.26452389020826e-89
15	132214639	132228645	XLOC_012299	11	-	0.39	8.12637006241122e-89
14	49533202	49561497	XLOC_009150	11	+	708.2	1.01069859104365e-88
16	21506768	21557502	XLOC_012793	11	-	316.91	1.06187705689333e-88
18	26046597	26115018	XLOC_014282	10	+	53.82	1.07949168889685e-88
7	114175182	114217319	XLOC_029079	11	-	1102.43	1.19921783871034e-88
13	177365487	177723151	XLOC_008544	4	-	39.17	1.41042614949816e-88
4	51191685	51211922	XLOC_021368	6	-	73.15	1.67494971175096e-88
15	74408272	74758497	XLOC_011965	11	-	2.82	1.79563914444564e-88
1	163525860	163567647	XLOC_000849	11	+	221.26	3.2944679521772e-88
2	80527385	80546096	XLOC_016015	11	+	974.19	3.43277555254387e-88
2	76983441	76989044	XLOC_017475	9	-	127.85	3.79858903506962e-88
6	166528463	166534117	XLOC_026884	11	-	3.46	3.79858903506962e-88
14	73800760	73807281	XLOC_010341	11	-	381.94	4.03140111130055e-88
5	10319825	10334504	XLOC_022164	11	+	4.21	4.18180745631948e-88
3	37928081	37986535	XLOC_018334	11	+	10.59	4.97387177294843e-88
X	39025967	39144390	XLOC_035252	11	-	590.77	6.07228090207922e-88
5	19753856	19763269	XLOC_023230	4	-	17.62	6.42541267530071e-88
5	81357422	81367167	XLOC_023723	4	-	34.65	6.97629014620319e-88
7	22527598	22577590	XLOC_028229	11	-	15.58	8.5647024666873e-88
X	97735306	97751097	XLOC_034891	11	+	2086.94	8.83034742865364e-88
6	152754729	153213159	XLOC_026776	11	-	91.82	1.43842159270576e-87
AEMK02000452.1	3511251	3512787	XLOC_033416	11	+	4.36	1.4722530381597e-87
14	13335387	13719218	XLOC_008838	11	+	105.87	2.44396133726144e-87
1	16463546	16501366	XLOC_000110	11	+	2.92	2.5874133767242e-87
4	85029940	85057807	XLOC_020605	11	+	1469.06	3.17902998132614e-87
8	19097845	19162141	XLOC_029917	11	-	148.93	3.67318211551846e-87
4	94861497	94913628	XLOC_020753	11	+	99.88	3.93674296766642e-87
13	38582550	38925531	XLOC_007818	11	-	12.7	4.53626883933056e-87
5	12754532	13069699	XLOC_023139	11	-	0.32	4.89004307268328e-87
3	37460880	37511876	XLOC_018326	8	+	60.37	6.09643292422231e-87
6	54171989	54179043	XLOC_024468	11	+	9	6.14213815860038e-87
9	96415472	96527350	XLOC_031187	4	+	14.5	7.99759929770725e-87
5	41424794	41509779	XLOC_022505	6	+	48.38	1.24932624275603e-86
12	48733522	48763486	XLOC_006166	11	-	194.52	1.29811032594573e-86
X	12183798	12215748	XLOC_035141	11	-	70.62	1.37212378398942e-86
13	108660111	108692242	XLOC_007035	11	+	380.93	1.9262619706247e-86
14	47369456	47396709	XLOC_009108	11	+	655.41	1.92653690801373e-86
2	3620461	3633470	XLOC_016557	5	-	31.95	1.93589656095672e-86
2	7365197	7380866	XLOC_015184	11	+	6.45	2.56962333164203e-86
16	24086958	24508504	XLOC_012805	11	-	11.15	4.30568514187048e-86
8	43726595	43870999	XLOC_030028	11	-	1596.69	5.43268143993586e-86
2	60324484	60347510	XLOC_015648	11	+	135.09	5.97773308465868e-86
14	49907683	49917471	XLOC_010147	10	-	30.51	8.47727582236773e-86
9	48120836	48271338	XLOC_030891	11	+	215.66	1.05743535982698e-85
1	43340258	43563706	XLOC_000226	11	+	7.13	1.1731482248769e-85
3	18336807	18349507	XLOC_018206	11	+	25.76	1.35270573056872e-85
1	108985777	109019044	XLOC_002059	11	-	120.27	1.92638082671366e-85
4	101408219	101478147	XLOC_021776	11	-	104.31	2.54601536344849e-85
9	136850526	137056101	XLOC_032511	5	-	37.21	2.56287442519354e-85
5	69461247	69482465	XLOC_022733	11	+	10.68	4.87536233902641e-85
16	53843155	54249181	XLOC_012974	11	-	15.92	5.15764254281383e-85
9	3135561	3143715	XLOC_030517	11	+	163.09	5.23086128086605e-85
7	120513324	120597650	XLOC_029119	11	-	42.41	6.19676551334703e-85
12	24192852	24203797	XLOC_005154	11	+	76.91	7.36780755896339e-85
14	50974522	50977526	XLOC_010167	11	-	174.79	7.71048779470827e-85
1	222474519	222616964	XLOC_001179	11	+	68.3	7.7694853193456e-85
15	23676640	23699590	XLOC_010851	11	+	122.84	8.6105919894111e-85
13	73350642	73366078	XLOC_007983	4	-	22.9	1.07884499858266e-84
17	30941578	30998128	XLOC_013236	11	+	3.35	1.41742974803611e-84
X	88958848	89183372	XLOC_034844	4	+	22.37	1.4325842821148e-84
3	42456894	42649680	XLOC_018427	11	+	31.11	1.5832416746677e-84
1	92483227	92528680	XLOC_000438	11	+	2.97	1.97250450918539e-84
17	25998125	26050354	XLOC_013197	11	+	81.96	2.49802901201783e-84
8	30280581	30342780	XLOC_029946	11	-	1.16	2.57572952559573e-84
4	68250644	68288210	XLOC_021438	11	-	186.14	3.53382638021805e-84
12	19870274	19879233	XLOC_005026	11	+	148	4.69137877276049e-84
11	66481827	66641653	XLOC_004258	11	+	54.16	4.90779572888216e-84
13	40145235	40167611	XLOC_007834	11	-	195.07	5.55505869915317e-84
11	50073160	50102814	XLOC_004612	4	-	19.74	5.82433733894083e-84
2	1260177	1316514	XLOC_015064	11	+	14.42	8.77638492044023e-84
2	142326315	142339086	XLOC_017862	4	-	26.12	8.95609847991779e-84
14	71001888	71050285	XLOC_010309	7	-	38.15	9.89283008973112e-84
13	106814819	106895324	XLOC_008150	11	-	436.23	1.17865556717863e-83
X	124695686	124699680	XLOC_035784	10	-	0.02	1.2096620280554e-83
17	48088983	48101728	XLOC_013916	11	-	61.4	2.17831525905693e-83
18	6985227	6999127	XLOC_014611	11	-	274.63	2.26389713534516e-83
3	47807778	47824250	XLOC_019565	4	-	16.2	2.59309195185199e-83
5	21082521	21100801	XLOC_023268	4	-	16.18	2.71228043595548e-83
15	118822008	118852036	XLOC_011349	11	+	111.76	2.76873928267628e-83
3	7837640	7876543	XLOC_018063	11	+	552.68	2.76873928267628e-83
15	95040841	95048655	XLOC_012061	4	-	47.84	3.81720273386149e-83
16	20005739	20023736	XLOC_012781	11	-	288.19	4.65097779018699e-83
12	15165180	15187207	XLOC_004954	11	+	236.41	8.04402136274942e-83
1	246142867	246278402	XLOC_002792	11	-	153.65	8.86508870569988e-83
X	110321203	110357894	XLOC_034948	11	+	374.32	1.12954469636218e-82
9	48356968	48373977	XLOC_030892	11	+	710.37	1.13731843850609e-82
18	24974720	25039194	XLOC_014278	10	+	129.38	1.46052818834952e-82
13	145997737	146105696	XLOC_008392	11	-	65.4	1.6007864707016e-82
1	168353120	168453172	XLOC_002410	11	-	44.66	1.60153501958015e-82
5	11543942	11571523	XLOC_022197	11	+	4.08	1.67761730225348e-82
2	143287970	143301895	XLOC_017885	11	-	3.93	1.89221517379337e-82
2	6138243	6277287	XLOC_016610	11	-	9.41	1.96846708814546e-82
6	47617071	47639195	XLOC_025790	11	-	100.67	2.02053088734103e-82
2	64718888	64753584	XLOC_017217	11	-	113.87	2.28959832016658e-82
12	59135034	59152638	XLOC_006338	11	-	3.2	2.59370236685673e-82
6	164968068	164980884	XLOC_025346	5	+	19.31	2.79658877096049e-82
11	15876676	15942064	XLOC_004064	11	+	88.99	3.1914318188302e-82
X	33090782	33232555	XLOC_034487	4	+	16.84	3.88868946195265e-82
2	66123629	66138988	XLOC_017256	11	-	202.98	4.31929958131027e-82
X	123906151	123928071	XLOC_035022	11	+	180.44	4.34719977400908e-82
X	42670073	42680715	XLOC_034559	11	+	409.49	5.17250016948279e-82
AEMK02000452.1	1780220	1795608	XLOC_033372	5	+	33.97	5.74699681168716e-82
5	66382418	66390019	XLOC_022699	7	+	0.06	5.88177875423909e-82
4	89133229	89169131	XLOC_021572	11	-	413.22	6.26260146244226e-82
14	129561033	129670509	XLOC_009656	11	+	6.64	6.80302334405238e-82
13	2029542	2173774	XLOC_007574	4	-	25.16	7.25620340407992e-82
10	59681504	60077310	XLOC_003883	7	-	35.75	8.05616110785038e-82
11	68231856	68245751	XLOC_004674	11	-	2.28	8.99718938188684e-82
8	47608408	47657528	XLOC_029382	11	+	334.49	1.57953081930663e-81
15	56002260	56013626	XLOC_011002	10	+	358.87	1.9892516089934e-81
2	84105631	84135729	XLOC_017574	11	-	7.99	2.41423586214288e-81
1	167007862	167122188	XLOC_000877	11	+	128.45	3.80590035925025e-81
1	37195390	37203543	XLOC_001749	11	-	1.5	6.0712534000788e-81
3	73519882	73530472	XLOC_018679	4	+	24.92	6.53546165046625e-81
7	57999448	58015146	XLOC_028632	9	-	47.03	7.56845788505425e-81
4	118177956	118269292	XLOC_021920	11	-	142.87	7.82199822843177e-81
7	96867398	96948726	XLOC_027819	11	+	144.52	8.05787176503361e-81
10	48883128	48922414	XLOC_003826	11	-	290.08	8.67165781124244e-81
5	82795573	82814112	XLOC_022840	11	+	163.86	8.80310272114529e-81
17	29960166	29994891	XLOC_013709	6	-	19.83	9.4875988459112e-81
10	32160588	32166192	XLOC_003258	11	+	272.96	9.81017654421041e-81
14	113809344	113868268	XLOC_009579	11	+	205.39	9.84678644308551e-81
9	46244089	46254241	XLOC_031963	11	-	224.55	1.028081563687e-80
7	63118376	63326921	XLOC_027568	5	+	22.43	1.05612251195916e-80
1	250418138	250540505	XLOC_002816	11	-	77.17	1.22096250340589e-80
5	63885713	63918669	XLOC_023590	11	-	18.48	1.32277403425471e-80
5	11509335	11543032	XLOC_023132	11	-	4.6	1.52811358283868e-80
4	130685405	130701677	XLOC_022021	4	-	17.66	1.80841176502232e-80
14	29962676	29995513	XLOC_008937	11	+	1.66	1.87923157599136e-80
16	46660263	46715400	XLOC_012926	4	-	24.66	1.90964392142084e-80
2	6442687	6450567	XLOC_016622	11	-	12.63	1.94592122474721e-80
3	100887142	101084677	XLOC_018814	11	+	52.72	2.08105198784337e-80
13	136834119	136951061	XLOC_007213	11	+	109.08	2.48694481257588e-80
1	57188534	57219829	XLOC_000313	11	+	108.67	2.75295521772524e-80
9	55612900	55749781	XLOC_030965	11	+	16.31	2.81571798657919e-80
2	62434684	62447092	XLOC_015681	11	+	212.88	3.18979457349858e-80
4	106687786	106758094	XLOC_020926	11	+	3.24	4.29480075407286e-80
8	31507962	31690766	XLOC_029954	8	-	48.06	5.69780201117532e-80
17	61698252	61747756	XLOC_014005	5	-	25.65	5.74872465859903e-80
7	1908194	1955951	XLOC_028057	11	-	4.26	8.02653381237849e-80
9	50259320	50509799	XLOC_030901	11	+	4.23	1.72045082571716e-79
15	25043544	25055078	XLOC_011711	7	-	1305.74	1.87928251370058e-79
15	124318270	124463351	XLOC_011401	11	+	0.11	1.90711512472726e-79
17	48713635	48850961	XLOC_013925	11	-	88.53	2.15772620229567e-79
7	23631151	23649347	XLOC_028260	11	-	20.02	2.15772620229567e-79
X	92323907	92341823	XLOC_034861	4	+	18.24	2.27717647040212e-79
6	145533303	145596802	XLOC_025228	11	+	238.79	3.02271562839017e-79
15	66694215	66733252	XLOC_011915	11	-	411.51	3.1087478887829e-79
2	100447903	100457904	XLOC_016149	4	+	19.53	3.22187189765639e-79
8	44448779	44524108	XLOC_029370	4	+	30.08	3.47511420508625e-79
10	48403797	48425730	XLOC_003381	11	+	850.94	4.64078456118837e-79
AEMK02000452.1	1845957	1847747	XLOC_033376	5	+	14.11	5.90968339811694e-79
X	45258778	45330462	XLOC_034600	11	+	117.56	6.09212996038718e-79
7	12117239	12137934	XLOC_027039	11	+	11.94	7.51932907614599e-79
15	65920191	66165993	XLOC_011044	11	+	32.5	8.37503849753224e-79
3	102213031	102384899	XLOC_019936	11	-	58.93	8.436091474975e-79
4	20645037	20935759	XLOC_020283	11	+	125.66	9.56457562132631e-79
12	55437998	55454623	XLOC_006309	11	-	38.07	9.90359892052392e-79
13	95694835	95724293	XLOC_008101	11	-	118.72	1.18053925615254e-78
9	67716282	67827642	XLOC_031039	11	+	2579.84	1.28872934174311e-78
2	141356325	141367312	XLOC_017854	11	-	4.53	1.36330777946741e-78
7	2965060	3059831	XLOC_026984	7	+	6.45	1.6819933324378e-78
3	40092529	40162928	XLOC_018385	11	+	195.46	1.717207253792e-78
4	94536919	94547591	XLOC_020739	11	+	216.28	2.01143107917001e-78
7	13366766	13390893	XLOC_027051	11	+	145.56	2.31541443945576e-78
11	8844084	8885749	XLOC_004432	11	-	36.27	2.69793053329981e-78
4	12454012	12460536	XLOC_021213	11	-	7.2	2.91294722063244e-78
7	37085633	37181367	XLOC_028439	11	-	14.18	3.47230500913636e-78
10	32436343	32443971	XLOC_003266	11	+	68.53	3.52902024865858e-78
12	45223578	45322767	XLOC_005340	4	+	32.96	3.82457870851377e-78
3	8667165	8732114	XLOC_019131	4	-	19.74	4.46506453337057e-78
6	71987932	72019707	XLOC_024785	11	+	90.99	4.52260465661975e-78
2	72326715	72391679	XLOC_017392	11	-	13.47	4.54406869589385e-78
14	129373730	129423743	XLOC_010677	11	-	2.53	6.33387534946314e-78
12	18893201	18900649	XLOC_005819	11	-	229.75	6.33873287615296e-78
3	73550320	73650078	XLOC_019756	11	-	14.4	6.6941322055545e-78
15	115511527	115677776	XLOC_012187	11	-	2.45	7.55675293738857e-78
7	90346500	90914280	XLOC_027772	11	+	56.18	7.76398208700492e-78
7	49973464	50104478	XLOC_027440	11	+	7.65	8.78911048214349e-78
7	23699560	23703534	XLOC_027192	11	+	1.09	1.21957944754361e-77
15	86946993	87037237	XLOC_011163	11	+	16.71	1.3210394137279e-77
5	87549431	87579676	XLOC_023779	9	-	81.25	1.75113862837634e-77
14	123343724	123547332	XLOC_009623	8	+	22.9	1.75238730338142e-77
5	62437646	62485537	XLOC_022641	7	+	8294.13	1.79097446678629e-77
14	108886005	108986707	XLOC_009527	11	+	177.87	1.81023235124641e-77
9	36525260	36545634	XLOC_030781	11	+	429.17	1.84198956437309e-77
16	55418390	55595420	XLOC_012982	5	-	40.67	2.15209719946456e-77
1	209619961	209700740	XLOC_002608	5	-	21.03	2.25834398886224e-77
7	97745435	97852517	XLOC_029002	4	-	17.88	2.37255718796932e-77
18	6363687	6371236	XLOC_014097	11	+	3.98	2.38721871564477e-77
12	59132411	59134803	XLOC_006337	11	-	10.55	2.55548443201665e-77
16	68723992	68961287	XLOC_013030	11	-	10.46	2.75848504199453e-77
12	22466380	22562319	XLOC_005115	11	+	9.65	2.91778971111157e-77
9	7301153	7337358	XLOC_031683	11	-	171.66	3.35164477295617e-77
15	38686575	38705743	XLOC_011767	7	-	213.94	3.67484164001637e-77
4	130389472	130395163	XLOC_022017	5	-	12.18	3.93490140692295e-77
15	133501091	133626644	XLOC_011484	11	+	14.42	4.02751571339417e-77
7	42217996	42332808	XLOC_027390	11	+	81.17	4.02751571339417e-77
1	161606633	161631916	XLOC_000839	11	+	486.91	4.20509556826598e-77
9	45565517	45578284	XLOC_031951	4	-	23.68	4.99348370696822e-77
6	47986146	47997310	XLOC_025802	11	-	5.44	5.13430229760538e-77
16	34600702	34702829	XLOC_012876	11	-	43.65	6.39965167684908e-77
1	7593685	7612910	XLOC_001591	11	-	82.89	7.26073129124225e-77
X	30584045	30615239	XLOC_035209	6	-	23.4	8.71888648473644e-77
4	8251797	8257740	XLOC_020219	7	+	0	9.75214525190598e-77
2	140682370	140873347	XLOC_016363	11	+	107.83	9.85621115251277e-77
1	82186354	82199083	XLOC_001939	4	-	17.66	1.09217250781204e-76
3	57423942	57506247	XLOC_018551	11	+	14.87	1.19246978024516e-76
4	89828858	89868590	XLOC_020639	11	+	7.43	1.70351277459724e-76
2	123429	154982	XLOC_015027	11	+	28.32	1.82210852249308e-76
14	46978120	47072215	XLOC_010099	5	-	12.89	2.09025856726983e-76
9	20292157	20583499	XLOC_031800	11	-	4.38	2.46254479760315e-76
1	76391111	76417944	XLOC_001916	5	-	56.1	3.06335368243073e-76
4	123674696	123779615	XLOC_021954	7	-	46.21	3.0964061600679e-76
16	68359201	68393030	XLOC_012667	8	+	40.45	3.45023468513654e-76
16	27936228	27957267	XLOC_012838	11	-	832.1	5.68012156411981e-76
14	85385221	85421467	XLOC_009379	11	+	366.48	6.80582951047628e-76
2	51466627	51534232	XLOC_015524	11	+	3.18	8.03050087099549e-76
13	199600313	199719628	XLOC_007484	11	+	96.66	8.88738201313402e-76
14	47425279	47443108	XLOC_010112	4	-	11.49	1.11843109470188e-75
10	931701	942279	XLOC_003523	11	-	8.32	1.1254614771175e-75
9	55250783	55263400	XLOC_030964	11	+	0.43	1.14498610784416e-75
X	107993	125958	XLOC_035078	11	-	103.42	1.15007569961563e-75
2	2502185	3018484	XLOC_015083	11	+	66.64	1.23206254352287e-75
2	15334000	15347774	XLOC_015348	11	+	111.25	1.31883008694629e-75
4	34235652	34242876	XLOC_020334	11	+	0.49	1.49908349914276e-75
13	129875633	129997215	XLOC_008277	6	-	43.44	1.54013778408893e-75
14	115231523	115277650	XLOC_010624	11	-	4.04	1.56998154676913e-75
8	129998527	130327709	XLOC_029751	11	+	35.62	1.72589478554245e-75
5	24712655	24877721	XLOC_022425	4	+	25.93	2.43680446650172e-75
15	96593069	96855773	XLOC_012078	6	-	40.35	2.83242665770722e-75
X	84553625	84569085	XLOC_035558	11	-	181.91	3.31180432220699e-75
1	162076949	162145116	XLOC_002352	11	-	14.76	4.18279760526938e-75
15	46193492	46201160	XLOC_010941	11	+	410.56	4.37623478633737e-75
12	53097728	53165653	XLOC_005450	11	+	41.51	5.34585067641813e-75
2	221988	231734	XLOC_016492	11	-	19.62	5.48133872837453e-75
11	68187326	68191269	XLOC_004672	11	-	0.64	5.48717089632995e-75
2	60426431	60439822	XLOC_015652	11	+	67.18	5.53667371513011e-75
15	95015283	95102277	XLOC_011196	11	+	9.39	5.786627474542e-75
10	60503521	60867242	XLOC_003891	11	-	12.73	5.81639174114678e-75
1	21265713	21371073	XLOC_000120	11	+	2.3	7.05842455061032e-75
15	124626331	124703402	XLOC_011409	4	+	10.01	7.05842455061032e-75
9	45902049	45950115	XLOC_030858	11	+	39.14	7.71526330759355e-75
6	85533504	85540820	XLOC_024964	11	+	17.45	7.72602380318986e-75
11	14969565	14983271	XLOC_004049	11	+	0.09	8.82682510475345e-75
2	4983439	5042302	XLOC_015111	11	+	18.45	8.85905873718014e-75
2	120559077	120687331	XLOC_017749	4	-	16.89	8.8789251267096e-75
5	57576707	57628157	XLOC_022585	11	+	37.73	9.65981212538811e-75
17	39871146	39903109	XLOC_013836	11	-	5.74	1.00839261666361e-74
1	113677928	113790077	XLOC_000560	4	+	19.61	1.02074344806814e-74
1	190206001	190441946	XLOC_001020	11	+	14.44	1.09872955642231e-74
10	53603018	53958285	XLOC_003415	11	+	127.29	1.15316385351485e-74
7	26561355	26801607	XLOC_028326	4	-	17.96	1.21612181206977e-74
6	84564238	84574663	XLOC_024950	11	+	5.13	1.22986001774466e-74
3	59166856	59173735	XLOC_018579	11	+	59.83	1.34941635735134e-74
14	79353005	80106018	XLOC_010373	4	-	12.31	1.70917912694496e-74
11	78950381	79028016	XLOC_004731	11	-	22.08	1.84898275352779e-74
7	53854469	53874848	XLOC_027485	4	+	13.56	2.0278744534008e-74
2	7939150	8087694	XLOC_015197	11	+	48.38	2.13620380370575e-74
4	103946698	103956320	XLOC_021796	7	-	0	2.27966393526338e-74
7	38746053	38762413	XLOC_027364	11	+	213.94	2.51566837335701e-74
1	267772415	267923390	XLOC_001433	11	+	120.87	2.69784610734607e-74
9	68071275	68132217	XLOC_031044	11	+	43.53	2.69784610734607e-74
16	66253516	66292961	XLOC_012661	4	+	20.19	3.05143591524662e-74
6	44572848	44594581	XLOC_024224	11	+	5.22	3.52230923589758e-74
14	64326460	64465282	XLOC_010286	11	-	26.98	3.91444683884953e-74
7	32180519	32198785	XLOC_028388	11	-	1.01	4.04941665516947e-74
13	22964874	23020143	XLOC_007653	11	-	1206.14	7.42923053419052e-74
8	99141872	99310990	XLOC_030260	4	-	16.52	7.61697300142546e-74
12	25365236	25410026	XLOC_005939	11	-	3.85	7.6894369502618e-74
16	65715546	65814760	XLOC_012653	11	+	5.46	7.6894369502618e-74
3	93621130	93634177	XLOC_018762	11	+	271.43	7.98180502716012e-74
2	70905764	70913026	XLOC_017363	11	-	156.19	8.8307162103457e-74
2	66394260	66540349	XLOC_017263	11	-	39.92	9.53300584884962e-74
12	7638084	7660172	XLOC_004885	10	+	50.9	9.8046650734938e-74
AEMK02000602.1	88819	142587	XLOC_033971	11	-	10.16	1.0507645957045e-73
1	143993343	144026946	XLOC_000767	11	+	64.2	1.25311654629224e-73
3	39081833	39127076	XLOC_019412	11	-	14.48	1.36839246572436e-73
13	207270118	207275905	XLOC_007551	11	+	54.23	1.41853653327089e-73
1	149737473	149783623	XLOC_000790	11	+	2157.86	1.74548053657175e-73
6	19463023	19489761	XLOC_024058	11	+	2.19	1.99237809275387e-73
17	50958203	50963160	XLOC_013454	11	+	9.52	2.64836873058997e-73
10	67021452	67082534	XLOC_003930	11	-	7.58	2.92631259481446e-73
1	129968515	130009279	XLOC_000684	11	+	59.25	3.3457541300086e-73
1	44301109	44374143	XLOC_001773	11	-	27.69	3.51146658877346e-73
6	49975875	49999349	XLOC_025854	11	-	32.07	3.91930313254584e-73
7	113147642	113155016	XLOC_027911	11	+	36.84	3.91930313254584e-73
14	39886221	39888790	XLOC_009028	11	+	0.92	4.53988856504712e-73
8	825338	837322	XLOC_029146	11	+	4.45	4.90978715875088e-73
5	79593923	79721889	XLOC_022805	11	+	272.53	5.36833148692013e-73
6	4641955	4655940	XLOC_025478	10	-	239.33	5.3836074102024e-73
4	98165990	98172557	XLOC_021722	11	-	0.3	5.5228402045795e-73
X	84475124	84486016	XLOC_034815	11	+	69.99	9.65039234453474e-73
6	77331582	77404075	XLOC_026301	11	-	311.15	1.03730869877954e-72
10	25202328	25208065	XLOC_003211	10	+	1107.07	1.06563374297484e-72
2	123313439	123403088	XLOC_016258	11	+	1154.79	1.16037165929172e-72
13	127116104	127347226	XLOC_007157	4	+	22.24	1.33895906319827e-72
4	62756272	62791611	XLOC_020464	4	+	14.61	1.41928397063279e-72
1	39846154	39868941	XLOC_001759	11	-	26.06	2.08341639402855e-72
17	26651159	26719192	XLOC_013694	10	-	91.11	2.34088940751038e-72
1	16359050	16381902	XLOC_001638	11	-	130.32	2.53360754633233e-72
6	34506052	34586381	XLOC_025680	11	-	20.22	2.62476282020072e-72
17	50352133	50550412	XLOC_013937	11	-	13.83	2.67450823109174e-72
2	80496105	80527855	XLOC_017541	11	-	23.76	2.85993625995026e-72
14	71442851	71487512	XLOC_010318	11	-	290.66	2.94300060945376e-72
2	77753608	77759997	XLOC_017512	11	-	0.41	3.03084334449391e-72
13	153794837	153998238	XLOC_008438	11	-	172.19	3.43430113082307e-72
6	18932636	19036843	XLOC_024044	11	+	21.51	3.90184028878114e-72
14	58119613	58352504	XLOC_009229	4	+	19.44	4.21300307526884e-72
8	102129036	102206946	XLOC_029607	11	+	0.69	4.34649382909123e-72
1	26473934	26489776	XLOC_001701	11	-	11.92	5.4338575119872e-72
13	173634365	173910741	XLOC_007389	11	+	273.69	6.13048780852496e-72
9	72054941	72079598	XLOC_032136	11	-	437.89	7.0289376596085e-72
8	67647856	68177218	XLOC_029455	11	+	144.69	8.12408807793249e-72
1	62887683	62945734	XLOC_000321	11	+	213.75	8.43561276923021e-72
4	91373128	91402639	XLOC_021609	11	-	16.29	1.27923843274145e-71
14	72501288	72555081	XLOC_009312	5	+	21.33	1.38784371750635e-71
13	66141205	66148500	XLOC_007923	4	-	22.04	1.48051411219748e-71
1	21750391	21802148	XLOC_001670	11	-	118.21	1.86263290343607e-71
5	18696606	18717199	XLOC_023216	11	-	2.04	1.90300303897849e-71
5	19882282	20017439	XLOC_023232	11	-	0.92	2.37230894376068e-71
14	114515448	114777238	XLOC_010617	5	-	19.16	2.63547200409923e-71
13	66526514	66897163	XLOC_007932	11	-	79.26	3.25707982355737e-71
17	52087939	52162606	XLOC_013952	5	-	23.46	4.45335201248108e-71
18	34425835	34465665	XLOC_014847	7	-	14.42	4.66828014432483e-71
8	30114601	30274284	XLOC_029288	11	+	59.19	5.28108572935734e-71
13	150629943	150666901	XLOC_008425	11	-	4.17	5.67702858770797e-71
5	88606813	88682495	XLOC_022885	6	+	15.83	6.11005780041402e-71
12	3356223	3432644	XLOC_004805	11	+	15.75	6.99416649041423e-71
2	59367242	59385460	XLOC_017122	11	-	5.16	7.75303813307985e-71
9	38375938	38401647	XLOC_030789	11	+	146.37	1.05499346336425e-70
10	21482945	21606356	XLOC_003183	11	+	56.4	1.25688990443797e-70
13	135653635	135784971	XLOC_008323	11	-	126.82	1.40088999287797e-70
6	112396328	112628946	XLOC_026626	9	-	118.61	1.49516929533577e-70
7	91414947	91452535	XLOC_028959	11	-	289.32	1.53294455620421e-70
9	126850559	127342688	XLOC_031385	4	+	28.68	1.87711032583176e-70
6	165060282	165079767	XLOC_026861	9	-	47.35	1.90763161853778e-70
17	62886624	62895556	XLOC_014027	11	-	12.52	2.07536935085281e-70
2	76106915	76111479	XLOC_017452	11	-	4.21	2.14943177587915e-70
4	99605079	99657191	XLOC_020866	10	+	272.67	2.19819096862884e-70
X	106616941	106661594	XLOC_035656	11	-	6.9	2.42504958214838e-70
8	115779685	115861211	XLOC_030341	4	-	10.79	2.87825420407805e-70
8	66725942	66748873	XLOC_030114	4	-	29.65	3.24420152267718e-70
18	8205343	8263169	XLOC_014133	11	+	33.45	3.29602875329253e-70
6	167809003	167812346	XLOC_025376	11	+	137.52	3.48028712924847e-70
14	40004564	40123686	XLOC_009031	11	+	0.54	3.61446666428744e-70
4	104662835	104902264	XLOC_021806	11	-	0.22	3.84962608465303e-70
17	41354046	41432631	XLOC_013380	10	+	902.56	4.47139911725572e-70
2	51692054	51702462	XLOC_015526	11	+	0.15	4.47317087183966e-70
6	49330417	49349258	XLOC_025838	11	-	24.13	5.59111459503884e-70
6	88013454	88026180	XLOC_026438	4	-	11.39	5.69710587055138e-70
1	253124402	253191760	XLOC_001343	11	+	370.68	5.95424130554639e-70
9	7133060	7227964	XLOC_031680	6	-	38.22	6.07481548371721e-70
3	59202362	59221364	XLOC_018580	11	+	231.66	7.23218508669559e-70
X	94401515	94455796	XLOC_035606	4	-	12.09	8.54760234369801e-70
1	167808479	167855940	XLOC_002407	11	-	15.13	8.69030538757538e-70
3	71020141	71237684	XLOC_019731	6	-	31.22	9.09616631552742e-70
12	44650621	44655180	XLOC_006092	8	-	5995.53	1.18770375899725e-69
6	89295112	89318092	XLOC_026457	11	-	183.69	1.21474316274919e-69
13	99745462	99786519	XLOC_008125	11	-	9.95	1.21965616645272e-69
17	29996343	30001707	XLOC_013714	4	-	15.6	1.25868155616746e-69
1	261377865	261408229	XLOC_002881	11	-	188.46	1.33766068813267e-69
3	32450484	32493294	XLOC_018307	11	+	46.73	1.41827506823507e-69
6	87159	92140	XLOC_023870	10	+	94.14	1.43254793641276e-69
AEMK02000452.1	2502419	2527263	XLOC_033397	4	+	13.83	2.09748684659082e-69
2	7798669	7802043	XLOC_016659	11	-	153.27	2.36041754438622e-69
1	106751324	106812487	XLOC_000486	6	+	73.47	2.37024958462493e-69
17	31910824	31929459	XLOC_013741	11	-	7.46	2.48778633035035e-69
6	78863220	78890104	XLOC_024858	11	+	287.61	2.89847490111437e-69
4	106880484	107120035	XLOC_021814	11	-	75.32	3.43396988313487e-69
1	265078395	265170979	XLOC_001409	11	+	236.17	3.58483477880366e-69
7	73845650	73911853	XLOC_027606	4	+	43.96	3.67160359796646e-69
11	68507795	68768736	XLOC_004273	11	+	58.37	4.01904351517875e-69
5	66913754	67106257	XLOC_023620	11	-	55.26	4.38272153729027e-69
4	95284295	95308099	XLOC_020764	4	+	18.46	5.04719440745518e-69
10	27600070	27675171	XLOC_003691	11	-	107.81	5.38819307486491e-69
13	34104410	34147370	XLOC_006649	11	+	278.78	7.86788396899556e-69
X	27028222	27182959	XLOC_035208	11	-	80.27	9.11099144243542e-69
17	13773144	13822777	XLOC_013650	11	-	7.89	9.22960793774327e-69
5	10038952	10041268	XLOC_023104	11	-	217.91	1.04030406957074e-68
15	117658161	117732209	XLOC_012194	10	-	9078.23	1.20376067913847e-68
14	44234988	44254151	XLOC_009087	11	+	1.91	1.21432702458623e-68
4	62569467	62601505	XLOC_021407	11	-	69.33	1.25760705776619e-68
5	64517480	64660503	XLOC_022687	9	+	49.56	1.32378895846819e-68
15	121428550	121444938	XLOC_011388	4	+	23.16	1.50927924122331e-68
17	43810031	43844551	XLOC_013397	11	+	16.86	1.52373237418599e-68
5	75505098	75837399	XLOC_023663	4	-	14.11	1.66173581649849e-68
9	122633780	122635948	XLOC_031349	11	+	6.73	2.04007874832313e-68
3	73157746	73398375	XLOC_019752	5	-	20.99	3.01169467598553e-68
4	36011852	36024260	XLOC_020348	7	+	0.02	3.08870188564321e-68
1	12514144	12602954	XLOC_000090	11	+	3.98	3.10518031524561e-68
14	16709016	16712366	XLOC_008872	11	+	8.87	3.1637054172823e-68
12	43543191	43549963	XLOC_005314	11	+	1.8	3.27916675685129e-68
9	108341496	108357382	XLOC_031266	11	+	1.1	3.35591516269392e-68
1	135887798	136025408	XLOC_000718	11	+	60.11	3.5778547625574e-68
10	32093458	32096831	XLOC_003253	5	+	18.05	3.96383589796937e-68
2	77977458	78009568	XLOC_015975	11	+	31.73	4.11966782935944e-68
18	51122341	51185474	XLOC_014970	11	-	47.26	4.22043664528512e-68
18	6200194	6211983	XLOC_014093	11	+	0.22	5.6151602802024e-68
5	66087378	66114616	XLOC_023617	11	-	9.37	5.93739016496506e-68
12	7463024	7619408	XLOC_004884	4	+	24.36	6.76978986944066e-68
6	145212871	145290694	XLOC_026726	11	-	1.59	1.10303334875675e-67
12	45921052	45923411	XLOC_006123	7	-	0.04	1.30423141504656e-67
17	32446777	32459398	XLOC_013249	11	+	1.23	1.57923540385073e-67
1	246548366	246760899	XLOC_001308	11	+	107.59	1.59298208766995e-67
4	89932046	89977170	XLOC_020643	11	+	9.48	2.12297529210866e-67
7	27209564	27253551	XLOC_027236	11	+	302.52	2.16018816280195e-67
2	40986843	41002971	XLOC_015450	4	+	26.21	2.52459018290587e-67
17	43989351	44006256	XLOC_013398	8	+	36.07	2.60411794036007e-67
6	19890883	19912935	XLOC_024076	4	+	13.69	3.33319256410828e-67
3	86180031	86252544	XLOC_018740	11	+	703.24	3.75508622573491e-67
5	9094802	9116450	XLOC_023092	11	-	3.84	4.54108248582535e-67
14	39686988	39695752	XLOC_010014	11	-	193.94	5.03646272394477e-67
6	63820070	63842177	XLOC_026198	11	-	173.03	7.33094811103096e-67
2	108255895	108536880	XLOC_016191	11	+	124.8	7.92339377825055e-67
6	36372595	36466329	XLOC_025685	11	-	220.66	8.20392553117299e-67
3	77974975	78032476	XLOC_019782	11	-	819.02	1.05276544079683e-66
12	47922194	47945411	XLOC_005369	11	+	1506.96	1.0735936067809e-66
14	1164812	1167634	XLOC_008759	11	+	6.29	1.15949356177691e-66
15	117617501	117649108	XLOC_011333	11	+	85.92	1.16510373287369e-66
13	113448751	114215462	XLOC_007061	4	+	15.1	1.18380978008288e-66
2	135147842	135157445	XLOC_017799	6	-	24.96	1.6319956157134e-66
14	87743387	87891780	XLOC_009392	11	+	45.96	1.73528759505607e-66
3	11841990	12026009	XLOC_019181	8	-	29.18	1.92133460692185e-66
7	25062770	25072038	XLOC_028309	11	-	21.66	2.04764236803303e-66
15	88425307	88528422	XLOC_012040	11	-	83.29	3.16745523391758e-66
15	51429512	51511560	XLOC_011843	4	-	13.56	3.20059477760104e-66
1	239109808	239114737	XLOC_001268	11	+	112	3.21837821710683e-66
9	66696500	66723911	XLOC_031023	11	+	0.43	3.36389127847678e-66
14	14967272	15104179	XLOC_008853	11	+	483.99	4.75451699081006e-66
17	10436410	10489755	XLOC_013619	6	-	8.89	5.1087464096078e-66
3	132306432	132362841	XLOC_019010	4	+	16.93	5.21613792958941e-66
14	11065144	11197166	XLOC_008819	11	+	10.42	5.94117267070338e-66
13	100077866	100119883	XLOC_007008	11	+	17.23	6.46455298915877e-66
15	19914897	19971751	XLOC_011692	11	-	146.84	6.61052309792017e-66
1	26301212	26317883	XLOC_000141	10	+	205.56	6.78288691294212e-66
13	18126472	18202492	XLOC_006466	11	+	76.5	7.05767074537703e-66
1	255433125	255459342	XLOC_002858	11	-	0.69	9.19568579837248e-66
AEMK02000574.1	21397	43487	XLOC_033822	11	+	1.41	9.27677353197492e-66
5	53760768	54016923	XLOC_023472	7	-	20.07	9.83020640321183e-66
2	9761230	9795841	XLOC_016717	7	-	22.28	1.01286398197356e-65
2	136778808	136832004	XLOC_016335	11	+	13.79	1.11427485671735e-65
9	36232967	36342092	XLOC_031873	11	-	0.54	1.14732119257404e-65
15	133626750	133637323	XLOC_011485	9	+	0	1.33849831142698e-65
5	9581996	9623906	XLOC_022151	11	+	6.57	1.40683667790694e-65
14	105334847	105347081	XLOC_009494	11	+	103.34	1.42568819017545e-65
1	217237373	217261366	XLOC_001160	11	+	320.28	1.76834629103255e-65
9	133187888	133214894	XLOC_032490	11	-	27.87	1.80804937658234e-65
9	20721945	21021460	XLOC_030693	11	+	78.91	1.81137567797835e-65
9	131385805	131505642	XLOC_031421	11	+	692.22	1.96368636518876e-65
16	20373408	20434367	XLOC_012424	11	+	34.07	2.11726069731812e-65
6	70495073	70663681	XLOC_024766	11	+	70.38	2.29262249836598e-65
17	14136885	14185276	XLOC_013655	11	-	17.94	2.46781740741502e-65
15	100539360	100634578	XLOC_011217	11	+	3.37	2.52353796649294e-65
4	19319872	19437062	XLOC_020279	11	+	74.79	2.9397905227873e-65
5	57708643	57731798	XLOC_022587	4	+	15.42	3.59439176059297e-65
8	113949278	114005693	XLOC_030328	11	-	398.46	4.46185476668357e-65
14	140362123	140371889	XLOC_010729	11	-	184.05	4.9110031570829e-65
4	92173880	92290786	XLOC_021627	4	-	19.16	4.98655517819558e-65
9	70462514	70510081	XLOC_031056	11	+	94.83	5.09742271679837e-65
7	83076121	83090535	XLOC_028910	10	-	35.73	5.51284932743769e-65
1	221013399	221218875	XLOC_002660	9	-	111.01	5.51736639250938e-65
2	66214085	66216920	XLOC_017260	11	-	8.79	6.00514576862457e-65
9	67552806	67574671	XLOC_032120	4	-	24.62	6.33670190730614e-65
12	39477693	39625871	XLOC_006049	11	-	1319.64	8.54765149944032e-65
3	101617524	101682988	XLOC_019927	11	-	364.05	8.83296892238772e-65
6	83318410	83329669	XLOC_026374	11	-	40.63	9.04547219036085e-65
6	914691	967114	XLOC_023888	11	+	14.46	1.03866027087276e-64
7	112268300	112519208	XLOC_029063	11	-	33.51	1.10315473188854e-64
9	41639518	41839255	XLOC_030816	11	+	18.07	1.28063063657069e-64
6	4099335	4147469	XLOC_023923	11	+	11.69	1.31500761130444e-64
8	70645056	70697907	XLOC_030134	4	-	15.58	1.64624853733265e-64
6	59495486	59506268	XLOC_026111	11	-	76.5	1.81576691589741e-64
1	254078729	254220825	XLOC_001356	11	+	11.6	1.91665520901042e-64
13	158334539	158408525	XLOC_008458	4	-	11.24	2.08783856942922e-64
6	83752725	83766532	XLOC_026387	11	-	1.7	2.16544566254894e-64
2	143548214	143564429	XLOC_017888	4	-	12.63	2.2765405722504e-64
5	7777043	7975927	XLOC_022127	11	+	19.16	2.42534024823801e-64
12	18142321	18184103	XLOC_004977	11	+	10.94	3.60062731068386e-64
15	137785760	137787862	XLOC_012336	11	-	2.39	4.47893645484811e-64
1	147443008	147485385	XLOC_002288	4	-	22.94	4.73112482835007e-64
1	1569651	1698532	XLOC_001558	11	-	122.52	5.68581024046795e-64
12	25699416	25720445	XLOC_005178	10	+	44.56	6.49625906544139e-64
15	92225306	92332401	XLOC_012045	11	-	36.16	6.80518531446826e-64
15	134618489	134622509	XLOC_012321	11	-	5.91	7.41602227261691e-64
1	273647212	273681937	XLOC_001530	4	+	2.64	7.69059005227878e-64
2	32845206	32859062	XLOC_015414	11	+	147.9	7.72837936031023e-64
13	34632246	34664420	XLOC_006662	11	+	191.19	9.45084737536639e-64
16	71980467	71989011	XLOC_013047	8	-	401.54	9.57936153551441e-64
4	682205	686182	XLOC_021135	11	-	63.92	9.62195445887381e-64
4	13445377	13451359	XLOC_020238	4	+	13.08	9.86928536472283e-64
1	145508658	145697008	XLOC_000772	11	+	441.99	1.26943389510485e-63
4	62866325	62882669	XLOC_021409	4	-	19.33	1.37159591938627e-63
13	2786675	2840955	XLOC_007580	11	-	43.25	1.49574171069104e-63
15	17106422	17164740	XLOC_011686	4	-	31.73	1.51896477121118e-63
9	64059852	64074106	XLOC_032081	7	-	25.33	1.53244071840268e-63
6	87363664	87390711	XLOC_026426	11	-	73.11	1.63605284323787e-63
7	98670172	98692230	XLOC_027847	11	+	2.68	1.65986163944229e-63
5	51211335	51426342	XLOC_022562	11	+	23.18	1.81163884502696e-63
3	10211186	10272189	XLOC_019161	11	-	310.49	1.88827690793469e-63
3	69547529	69557777	XLOC_018642	11	+	68.96	1.97727939982061e-63
6	98629088	98694629	XLOC_026560	11	-	113.16	2.54203692742623e-63
12	60630211	60651849	XLOC_006365	11	-	2.3	2.99120541880787e-63
13	93306990	93319126	XLOC_006957	11	+	9.11	4.5187819799946e-63
7	61113783	61193266	XLOC_027557	11	+	150.77	4.54415880815285e-63
6	10161959	10173980	XLOC_025518	11	-	44.64	5.62961402889939e-63
8	30725279	30759350	XLOC_029950	11	-	251.6	5.68587009813931e-63
10	52421785	52434867	XLOC_003403	7	+	0.04	6.63637077294128e-63
AEMK02000452.1	1775349	1779885	XLOC_033440	4	-	6.59	6.82177037266631e-63
1	18867819	19097801	XLOC_001651	11	-	48.51	7.60243196780065e-63
12	5450861	5481909	XLOC_004842	11	+	902.42	8.05842990176274e-63
AEMK02000326.1	7796	15229	XLOC_032936	11	-	0.15	8.52830711563354e-63
14	73724074	73801567	XLOC_009325	11	+	82.09	9.4834705089134e-63
2	74462278	74471534	XLOC_015899	4	+	16.48	9.74179562324394e-63
2	76475391	76495931	XLOC_015941	11	+	19.51	1.14952768842358e-62
13	83507609	83592776	XLOC_008035	4	-	17.42	1.19321828841849e-62
15	128241002	128308366	XLOC_012262	5	-	23.5	1.23019689786054e-62
12	54288772	54292040	XLOC_005467	11	+	49.26	1.32238189550069e-62
15	46966007	46978313	XLOC_010946	11	+	36.16	1.41828547585509e-62
18	12219743	12319152	XLOC_014165	4	+	25.31	1.49833258972776e-62
7	113423627	113512182	XLOC_029073	9	-	40.67	1.6776808317794e-62
2	61502607	61572379	XLOC_015665	4	+	6.96	1.78941557696576e-62
14	28301293	28393568	XLOC_008919	11	+	128.39	1.92280458224434e-62
18	51045449	51056983	XLOC_014967	5	-	27.14	1.94400009500849e-62
5	21624142	21639837	XLOC_022394	11	+	165.75	2.22478695821243e-62
9	75026690	75051437	XLOC_032168	11	-	171.44	2.27565329503405e-62
4	38491242	38576607	XLOC_020367	6	+	47.95	2.32945473851947e-62
14	111243523	111284764	XLOC_010578	4	-	14.35	2.49088559632634e-62
2	71797124	71939919	XLOC_015851	11	+	69.18	3.17927063645173e-62
18	42767383	42802252	XLOC_014898	11	-	51.05	4.0352239139944e-62
8	82596567	82785767	XLOC_029542	11	+	1.29	4.37969071477834e-62
18	6414765	6420768	XLOC_014098	11	+	19.92	4.65752744717852e-62
15	80513778	80646460	XLOC_012000	11	-	24.75	4.88902081134086e-62
10	32110118	32112737	XLOC_003254	4	+	24.06	5.14243921069371e-62
5	390362	418324	XLOC_022039	11	+	346.17	5.67056584334887e-62
6	63630937	63635555	XLOC_026186	5	-	16.5	5.99134913489404e-62
6	79850183	79921097	XLOC_026342	10	-	111.07	6.70297004581124e-62
6	83352098	83386477	XLOC_026375	11	-	6.1	7.22371465400343e-62
12	49713227	49732287	XLOC_006194	11	-	37.34	8.3634100480345e-62
9	136496364	136571220	XLOC_032508	11	-	118.33	9.09418008996234e-62
4	89424838	89449821	XLOC_020634	11	+	172.41	1.04819237569024e-61
16	52003735	52140375	XLOC_012612	11	+	20.56	1.06601354195694e-61
9	91981733	92071499	XLOC_031157	11	+	63.94	1.51884161276713e-61
7	119254634	119274713	XLOC_027958	7	+	0	1.61688989090851e-61
17	5278881	5328849	XLOC_013112	4	+	18.41	1.70547612086543e-61
3	127503565	127525414	XLOC_018984	11	+	34.57	1.84988687854492e-61
5	63088778	63098748	XLOC_023574	5	-	39.01	1.9559480203033e-61
2	131749794	131818449	XLOC_016295	4	+	19.89	2.28136423884878e-61
6	42335466	42414835	XLOC_024196	11	+	145.49	2.31282497996087e-61
4	88591196	88806150	XLOC_021561	11	-	103.57	2.48494431117062e-61
11	15406032	15433204	XLOC_004473	11	-	0.15	2.57004400262015e-61
14	97497498	97641825	XLOC_009437	4	+	14.33	2.9203892387818e-61
6	146166327	146373149	XLOC_026735	11	-	16.89	3.02586506980478e-61
8	18796635	18804064	XLOC_029247	5	+	13.39	3.53715137400893e-61
12	5638598	5651185	XLOC_004856	11	+	71.86	3.67900091479699e-61
12	51986551	51996446	XLOC_005416	8	+	54.51	3.83238170180365e-61
8	38769951	38793476	XLOC_029988	10	-	168.89	3.95766449045193e-61
12	2311388	2341402	XLOC_005624	11	-	129.68	3.97067631572703e-61
14	60667107	60677731	XLOC_010247	11	-	33.43	4.54045235398898e-61
14	117479794	117814879	XLOC_010629	4	-	22.58	5.07099475464993e-61
10	57122021	57355222	XLOC_003870	11	-	64.77	5.18681267972324e-61
2	74304633	74316126	XLOC_015894	7	+	25.18	5.49174486704832e-61
8	113412147	113447208	XLOC_030322	11	-	155.07	6.43787225072786e-61
8	72379053	72443876	XLOC_029494	4	+	13.15	6.54464378154288e-61
10	60117312	60138660	XLOC_003888	11	-	165.17	6.98273306538864e-61
7	23622422	23637062	XLOC_027188	11	+	27.16	7.11736907711721e-61
1	111336251	111385423	XLOC_000532	9	+	0.06	9.75593585705707e-61
11	69287674	69348844	XLOC_004679	11	-	28.32	1.10182112089305e-60
13	83818104	83822187	XLOC_006902	11	+	6.72	1.27239231979617e-60
15	100868474	101211230	XLOC_012091	11	-	24.11	1.5536702426847e-60
3	97604692	97785518	XLOC_019906	11	-	2.19	1.57250825325103e-60
12	973702	983770	XLOC_004760	11	+	262.86	1.72612007999274e-60
4	123440570	123666600	XLOC_021037	11	+	36.29	1.84230177002524e-60
4	89375480	89401258	XLOC_020632	11	+	50.85	2.19132691931252e-60
6	93597058	93612150	XLOC_026502	11	-	11.8	2.67493012458704e-60
2	133708264	133951406	XLOC_017785	11	-	18.63	2.71181587287035e-60
15	140171128	140184121	XLOC_011569	4	+	14.69	2.8940029351072e-60
10	14649274	14940830	XLOC_003587	11	-	71.65	2.89514981654592e-60
12	3612739	3647115	XLOC_004807	11	+	43.38	3.07842304846033e-60
9	64863883	64912581	XLOC_032086	10	-	55.67	3.53485197741158e-60
5	17399173	17411053	XLOC_022268	11	+	2.11	3.56160888284487e-60
11	47911565	48133448	XLOC_004186	10	+	40.05	3.74664608709261e-60
6	19463485	19494437	XLOC_024059	11	+	0.22	5.92474801451581e-60
8	117968376	117995216	XLOC_029686	11	+	88.3	6.20363596147764e-60
9	107682430	107688602	XLOC_031265	9	+	30.89	8.08294745070013e-60
2	74318627	74331930	XLOC_015896	6	+	24.45	9.10463174281936e-60
8	112483321	112534401	XLOC_029668	11	+	88.82	9.42217363014356e-60
6	103808903	103986144	XLOC_026585	11	-	29.32	1.0211784144909e-59
15	105970320	106139772	XLOC_011267	11	+	215.36	1.04486181191208e-59
14	35381820	35459507	XLOC_008990	11	+	2.54	1.69488102235826e-59
AEMK02000682.1	614083	616409	XLOC_034167	11	+	0.84	2.40730332546598e-59
13	70917437	71009775	XLOC_006794	11	+	32.08	3.13901332775394e-59
7	60064983	60299902	XLOC_028661	7	-	31.97	3.14806415328479e-59
4	96030568	96041858	XLOC_020784	4	+	17.02	3.47209005364651e-59
16	53687244	53742479	XLOC_012618	11	+	34.95	4.03037328959617e-59
11	52153669	52159136	XLOC_004621	11	-	10.44	8.26277133160902e-59
15	107282922	107289211	XLOC_011282	8	+	0.07	1.43304501926173e-58
1	116532974	116606474	XLOC_000587	11	+	4.42	1.94391723523126e-58
3	8802262	8806796	XLOC_018095	4	+	19.19	1.96156261620229e-58
11	65230045	65302623	XLOC_004254	11	+	277.27	2.16453174218452e-58
3	42203172	42244357	XLOC_019511	4	-	19.57	2.26714519397117e-58
9	1975950	2141435	XLOC_031513	11	-	76.33	2.30998693218576e-58
10	50258670	50268910	XLOC_003833	4	-	21.61	2.46540097461999e-58
2	15616072	15672997	XLOC_015352	4	+	19.38	3.65905852595336e-58
4	124009683	124030822	XLOC_021038	11	+	276.26	3.69100404147116e-58
10	49124641	49304347	XLOC_003828	11	-	12.31	3.80429137434669e-58
16	71778361	71860304	XLOC_012679	11	+	12.83	4.34894187541411e-58
2	13144072	13209250	XLOC_016784	9	-	166.74	5.28008339311549e-58
9	73721321	73726240	XLOC_031073	10	+	66.81	8.64831049825638e-58
9	67648530	67661486	XLOC_032123	4	-	16.16	8.89414325173731e-58
1	12297376	12398319	XLOC_000088	5	+	20.86	9.78510023254087e-58
10	28871355	28888463	XLOC_003698	10	-	34.03	1.00902055119845e-57
8	20456242	20609281	XLOC_029261	11	+	9.11	1.15795910704463e-57
14	41925700	42030842	XLOC_009066	11	+	29.69	1.16241449476941e-57
8	11083574	11132741	XLOC_029220	11	+	10.83	1.18065138242648e-57
13	207510959	207544886	XLOC_008740	11	-	33.36	1.29836681225545e-57
X	98582002	98624088	XLOC_035630	11	-	456.86	1.40696255424128e-57
7	88249008	88291939	XLOC_028933	11	-	46.25	1.41797875982895e-57
6	129329736	129343213	XLOC_026671	4	-	9.35	1.52156968613644e-57
13	133470639	133496264	XLOC_008304	11	-	7.41	1.79149715714663e-57
AEMK02000328.1	519535	554726	XLOC_032948	11	+	547.11	1.94038262963148e-57
5	57774908	57777724	XLOC_023518	11	-	75.34	1.97369952756638e-57
9	113365463	113394727	XLOC_032354	4	-	14.54	2.36649589930943e-57
6	28936466	29025390	XLOC_025656	11	-	68.83	2.41651648650483e-57
14	106640148	106644458	XLOC_009510	4	+	4.88	2.50327507543514e-57
13	86542283	86573670	XLOC_008057	5	-	14.98	2.52024482189513e-57
16	34987302	35072753	XLOC_012529	4	+	20.45	2.67097740701056e-57
2	36703767	36714009	XLOC_015424	4	+	17.42	2.69675649098772e-57
6	137541380	137595108	XLOC_026697	11	-	671.98	2.93311973205695e-57
11	12313215	12346274	XLOC_004449	11	-	53.43	3.00372734963313e-57
14	137265907	137296312	XLOC_010716	11	-	3.95	3.28824805706822e-57
16	32432979	32462626	XLOC_012855	11	-	97.49	3.97171089046012e-57
4	82287650	82321850	XLOC_020586	4	+	11.73	4.04494994083075e-57
1	57897739	58204804	XLOC_001841	11	-	10.53	4.05401848150663e-57
13	207211915	207265380	XLOC_007550	11	+	34.12	4.24453189013544e-57
8	138646619	138669467	XLOC_029811	11	+	82.73	5.15691668996715e-57
2	14983026	15005259	XLOC_015336	11	+	156.34	5.16996110479301e-57
4	107510914	107638389	XLOC_020933	11	+	141.82	5.36037656169144e-57
11	78848792	78881970	XLOC_004726	11	-	2.62	5.40262856673115e-57
14	122538523	122633029	XLOC_010639	11	-	718.53	5.79341484836973e-57
1	217142720	217205324	XLOC_002642	11	-	214.67	5.85311692983061e-57
16	25634027	25693952	XLOC_012448	7	+	0	6.03846296490085e-57
5	10746889	10763360	XLOC_022180	11	+	455.78	6.08522546210604e-57
13	70860649	70879856	XLOC_007959	11	-	36.27	6.86829425260367e-57
13	117442593	117523305	XLOC_008193	10	-	28.53	7.3006308488966e-57
1	40988527	41002137	XLOC_001764	4	-	15.04	7.3006308488966e-57
6	83689791	83746876	XLOC_026384	11	-	8.61	7.4166789106632e-57
3	8497452	8511404	XLOC_019127	11	-	40.76	8.60704764119316e-57
2	44967981	45300189	XLOC_016988	4	-	17.77	1.01311378989706e-56
13	182209611	182228679	XLOC_008562	11	-	100.35	1.02572720274173e-56
5	51536667	51673580	XLOC_022565	4	+	12.31	1.05968798675757e-56
11	25064397	25456145	XLOC_004145	11	+	96.31	1.10065238998437e-56
5	22534548	22540471	XLOC_022410	11	+	166.84	1.13916922973665e-56
X	43215256	43218844	XLOC_034574	11	+	2.19	1.24270510936671e-56
13	206629171	206655584	XLOC_007533	11	+	10.21	1.30568441823372e-56
10	66412331	66497875	XLOC_003489	11	+	45.98	1.39203944462724e-56
1	13715340	14201787	XLOC_000095	11	+	29.58	1.51393504924563e-56
X	97494090	97548349	XLOC_034890	11	+	54.59	1.76580562249731e-56
3	127890720	127944756	XLOC_018993	5	+	12.29	2.09025021888603e-56
16	72117582	72121783	XLOC_013050	11	-	0.15	2.17889676909866e-56
8	76860180	76874465	XLOC_029525	4	+	29.89	2.23974156833038e-56
13	189957617	190066706	XLOC_008586	4	-	8.18	2.36744298263396e-56
18	13575311	13592345	XLOC_014168	4	+	15.51	2.36744298263396e-56
10	14345982	14469578	XLOC_003584	11	-	16.22	2.39078360514983e-56
16	44225662	44334619	XLOC_012570	11	+	85.23	2.43885047865873e-56
10	63688422	63764565	XLOC_003450	11	+	28.42	3.04838433284209e-56
13	12336369	12507805	XLOC_006438	7	+	16.86	3.05826361405327e-56
13	124419698	124426157	XLOC_008244	4	-	12.29	3.54201189041859e-56
12	52719062	52728161	XLOC_006262	11	-	6.34	3.5480461422126e-56
3	17978745	18007686	XLOC_018192	11	+	4.51	4.31871671544825e-56
12	5225896	5312250	XLOC_004837	11	+	2.13	4.47949112161801e-56
17	41490139	41496323	XLOC_013381	11	+	4.19	5.97009996910633e-56
7	49831964	49837914	XLOC_027436	11	+	3.67	6.61125686670195e-56
3	112017553	112031653	XLOC_020004	11	-	314.81	6.78410820756144e-56
2	57245200	57271405	XLOC_015598	11	+	33.02	8.97254601414251e-56
7	91181372	91225199	XLOC_028956	11	-	88.49	9.50733154207508e-56
14	129079050	129090830	XLOC_010674	11	-	674.38	1.04968817885424e-55
14	55749403	55818081	XLOC_009210	11	+	56.7	1.18640996335596e-55
11	67763884	68052843	XLOC_004669	11	-	14.2	1.35980034505634e-55
1	28566268	28762381	XLOC_000155	11	+	1.03	1.8105720978118e-55
3	28360834	28485842	XLOC_019340	11	-	7.28	1.90207709752415e-55
2	18458889	18611808	XLOC_016858	11	-	182.96	2.32342918525787e-55
6	27841562	27847409	XLOC_024116	11	+	16.13	2.50751845589302e-55
7	57158915	57187515	XLOC_028628	11	-	468.76	2.66958365366597e-55
15	66893236	67018589	XLOC_011919	4	-	14.84	2.83316176933292e-55
7	40205125	40353302	XLOC_027378	11	+	3.85	2.83463503216662e-55
5	51695963	51707665	XLOC_022566	4	+	10.64	2.97430348289772e-55
12	33264903	33297860	XLOC_005229	11	+	106.69	3.01857875238016e-55
2	124199507	124463885	XLOC_016263	4	+	8.49	3.50089358199082e-55
12	60141071	60144627	XLOC_005532	4	+	15.3	3.81291307856022e-55
6	68660510	68686575	XLOC_026237	4	-	8.64	4.15077842794283e-55
2	6660015	6684861	XLOC_016631	11	-	46.81	4.19390730135959e-55
1	8007140	8093553	XLOC_001595	4	-	30.21	4.40150487009996e-55
6	150245535	150605912	XLOC_026768	11	-	77.21	4.41933478189845e-55
1	163173885	163266039	XLOC_002362	11	-	473.57	4.95989396927528e-55
13	94155823	94291797	XLOC_006966	6	+	37.27	4.97641566605154e-55
9	116145164	116149596	XLOC_032386	11	-	25.84	5.05797085047185e-55
AEMK02000423.1	68317	72029	XLOC_033187	4	+	3.35	5.20727630429167e-55
12	39364413	39436313	XLOC_006048	4	-	15.04	5.80381323553827e-55
5	21819851	21932604	XLOC_022400	11	+	45.38	5.98934696147079e-55
6	49245801	49277917	XLOC_024338	7	+	33.99	6.75876516359751e-55
12	32043773	32075998	XLOC_005215	11	+	42.15	8.15841680631601e-55
15	94792995	94941381	XLOC_012060	11	-	58.5	9.8700297982087e-55
5	4467230	4525623	XLOC_023038	11	-	2.3	1.14453684467704e-54
12	20374922	20390403	XLOC_005041	5	+	35.32	1.17425011534157e-54
1	82799872	82989908	XLOC_000406	4	+	6.27	1.2275254666599e-54
1	35984949	36066958	XLOC_001744	4	-	9.95	1.29257745818804e-54
5	29128753	29190331	XLOC_023342	11	-	450.52	1.46689435385986e-54
10	23369162	23371235	XLOC_003188	9	+	0.06	1.7533680280373e-54
14	101123408	101254677	XLOC_010491	11	-	500.43	1.83921779191511e-54
12	21962638	21980945	XLOC_005880	10	-	453.36	1.92529310524983e-54
2	13322842	13338996	XLOC_016789	8	-	4492.01	1.97385813734494e-54
11	7731887	7759906	XLOC_004428	11	-	20.58	1.97768741539867e-54
10	33045246	33053995	XLOC_003273	11	+	1.31	2.42740813072447e-54
1	143493510	143540684	XLOC_002261	11	-	22.77	3.55010775113543e-54
5	27299777	27572618	XLOC_023337	10	-	35.11	3.6634847467073e-54
12	45817875	45932246	XLOC_006121	11	-	25.7	3.68092071709543e-54
4	83317921	83404102	XLOC_021529	11	-	16.05	4.04530296253893e-54
6	115459212	115460781	XLOC_025140	4	+	14.91	4.65787596562713e-54
17	49528107	49663775	XLOC_013450	11	+	29	4.7000298104757e-54
7	104032526	104190377	XLOC_029045	11	-	36.29	4.93506738269072e-54
13	146123917	146193113	XLOC_008394	11	-	136.94	4.9833068765371e-54
2	6604879	6618552	XLOC_016629	11	-	19.62	5.36054007792982e-54
1	190161027	190171768	XLOC_002517	11	-	92.98	5.5550838194261e-54
4	2345117	2376765	XLOC_021162	11	-	0.58	5.70970878558486e-54
12	26274590	26298755	XLOC_005183	11	+	277.06	5.99338872776464e-54
2	70020579	70039869	XLOC_017338	11	-	182.96	6.02970951264048e-54
3	72198792	72223598	XLOC_019741	11	-	192.41	7.49218603042646e-54
5	30488063	30511598	XLOC_023348	11	-	97.45	9.53636226296188e-54
7	20758751	20768741	XLOC_027095	9	+	37.83	1.01440778528332e-53
7	76929472	77220792	XLOC_028785	11	-	0.15	1.11993179177723e-53
5	52405699	52738207	XLOC_023470	5	-	18.88	1.16230616281959e-53
7	25053131	25062213	XLOC_028308	11	-	23.12	1.2047034710907e-53
18	38800719	39083977	XLOC_014411	11	+	85.27	1.22067397718287e-53
17	47387599	47475718	XLOC_013423	11	+	38.52	1.22348689653262e-53
14	132154376	132231272	XLOC_009667	4	+	9.97	1.50375165290208e-53
2	131856593	131877984	XLOC_016300	11	+	45.18	1.56527305707103e-53
X	70633506	70666992	XLOC_035498	5	-	29.24	1.69106054397503e-53
15	120336442	120346316	XLOC_012210	11	-	115.13	1.80259879731217e-53
14	29031537	29068870	XLOC_009921	11	-	142.42	1.85423844761817e-53
9	9511658	9597452	XLOC_031708	11	-	13.38	1.90764960131192e-53
3	128746911	128867077	XLOC_020103	11	-	46.23	1.91644405686239e-53
AEMK02000334.1	36940	65033	XLOC_032969	11	-	44.85	2.29921056298584e-53
12	1121320	1131290	XLOC_004769	11	+	1926.99	2.3331900620124e-53
3	25245735	25283757	XLOC_019320	7	-	71.91	2.46596817878314e-53
9	124283136	124405967	XLOC_031368	11	+	32.31	2.619155311396e-53
6	79408314	79530646	XLOC_026339	11	-	204.31	2.77870645791528e-53
16	79838153	79906500	XLOC_013088	11	-	336.59	2.79542152613359e-53
13	28151110	28229719	XLOC_006564	11	+	174.67	2.81874658593679e-53
7	90955526	91055913	XLOC_027775	11	+	89.65	2.91447721819979e-53
7	52987529	53130721	XLOC_027472	11	+	35.19	3.13601914689118e-53
12	44616878	44626334	XLOC_005325	11	+	127.51	3.24750200486697e-53
5	68755778	68807493	XLOC_022728	11	+	713.85	3.53290755717987e-53
11	76513935	76520335	XLOC_004301	4	+	11.47	3.94651977423793e-53
2	13353348	13373164	XLOC_015309	11	+	6.72	3.94664664793528e-53
1	228854569	229308906	XLOC_001202	5	+	13.25	4.47461100658252e-53
14	51384723	51403998	XLOC_009190	11	+	1381.08	5.11661122557794e-53
5	10628866	10661917	XLOC_022174	11	+	14.89	5.6888605354625e-53
14	141433812	141469247	XLOC_009732	11	+	0.09	6.11897322365571e-53
1	189151146	189170745	XLOC_002509	11	-	61.34	6.84744890302665e-53
AEMK02000361.1	214343	805651	XLOC_033023	10	-	23.76	7.56528045532902e-53
11	5353523	5455307	XLOC_004388	8	-	31.69	7.59893878276123e-53
1	32418216	32630639	XLOC_000183	11	+	71.44	8.1872959428808e-53
4	88947556	88960377	XLOC_020621	11	+	63.77	8.3501137893181e-53
8	130664612	130666671	XLOC_029759	11	+	1.05	8.3501137893181e-53
14	141384455	141388707	XLOC_010747	11	-	0.47	8.87842924432805e-53
14	114379038	114385954	XLOC_010614	11	-	0.75	9.03110002721075e-53
3	101603641	101613952	XLOC_018819	11	+	60.52	9.91410977709586e-53
1	1753578	1769046	XLOC_000017	4	+	6.32	1.11800760034458e-52
12	49097170	49114443	XLOC_005380	7	+	0.02	1.23172844863167e-52
4	14667847	14700221	XLOC_021218	11	-	181.33	1.39261864721215e-52
5	63644176	63669729	XLOC_022665	10	+	3446.85	1.49140043517328e-52
1	106511229	106744055	XLOC_002032	6	-	11.22	1.49782172774796e-52
4	95426057	95449224	XLOC_021676	11	-	8.38	1.5180003422052e-52
14	49790738	49807696	XLOC_010138	11	-	282.88	1.54324787374264e-52
6	101420374	101671173	XLOC_025078	4	+	12.87	1.5941133209541e-52
9	33065927	33073806	XLOC_031851	7	-	0.04	1.70693370074752e-52
7	5210061	5236824	XLOC_028087	11	-	219.4	1.73940170007927e-52
AEMK02000682.1	799524	808873	XLOC_034232	11	-	45.96	1.75705214654844e-52
X	42703860	42707727	XLOC_034561	11	+	39.23	1.77289557829076e-52
3	46111005	46131349	XLOC_018467	11	+	58.12	1.91616919814796e-52
7	77249426	77250556	XLOC_028811	10	-	0.09	1.95903981983909e-52
3	101956721	102029667	XLOC_018826	11	+	160.34	2.12370543585857e-52
13	123175807	123352905	XLOC_007129	11	+	34.42	2.73509971006775e-52
4	77083687	77105013	XLOC_020528	11	+	367.18	2.85143896980771e-52
4	85069602	85094981	XLOC_021541	11	-	155.33	3.13259977734543e-52
9	9280396	9308413	XLOC_030631	11	+	184.31	3.18239403172647e-52
13	40062160	40078392	XLOC_006686	11	+	61.01	3.19074987850197e-52
7	46860498	47043818	XLOC_028534	11	-	221.69	3.33893258089807e-52
9	42643672	42985554	XLOC_031923	6	-	29.02	3.60111761202592e-52
14	54535829	54652778	XLOC_010198	11	-	187.51	3.80336289402968e-52
6	65169573	65229530	XLOC_024727	10	+	0.3	3.88633461592677e-52
13	80380957	80407604	XLOC_008025	4	-	18.54	4.15285442597856e-52
X	63112093	63129820	XLOC_034733	11	+	1.22	4.54313305779368e-52
11	76996770	77165491	XLOC_004303	10	+	107.96	4.57424308627228e-52
1	169658439	169671976	XLOC_002416	11	-	33.6	4.85810043625251e-52
18	5985663	5995288	XLOC_014590	11	-	14.33	4.89482278382533e-52
2	1675303	1989503	XLOC_015072	8	+	68.53	4.98647072703228e-52
AEMK02000682.1	885008	891229	XLOC_034234	4	-	19.06	5.57786926595894e-52
2	65096252	65099805	XLOC_015718	11	+	5.97	6.20196205899972e-52
13	12685932	12692146	XLOC_006439	11	+	44.95	6.2454456070082e-52
3	121685235	121706539	XLOC_020065	4	-	5.59	8.17112812108911e-52
16	4105164	4271060	XLOC_012740	11	-	95.2	8.90588670069393e-52
AEMK02000682.1	1103424	1119038	XLOC_034249	8	-	34.52	9.81495467774584e-52
4	92393743	92444712	XLOC_020706	11	+	1066.4	1.05062120058932e-51
14	54867012	54892071	XLOC_010201	11	-	282.08	1.11552530999331e-51
17	58434967	58514814	XLOC_013984	11	-	23.67	1.1428896251942e-51
3	48648123	48723779	XLOC_018486	4	+	18.5	1.41355888487906e-51
17	3859815	3942802	XLOC_013587	5	-	16.86	1.65624293881051e-51
1	8562845	8610155	XLOC_001601	11	-	158.29	1.82098616274986e-51
1	90744288	90875126	XLOC_000433	9	+	14.27	1.92073774054245e-51
5	21517971	21535158	XLOC_022387	11	+	24.75	1.96556187567436e-51
3	73911650	73915682	XLOC_019761	4	-	12.03	2.04917177560195e-51
7	98447666	98453576	XLOC_027843	11	+	12.67	2.07023878689895e-51
5	91678607	91714126	XLOC_022929	4	+	11.24	2.1214615331547e-51
1	25480922	25565285	XLOC_000133	11	+	16	2.63620053209943e-51
13	207493655	207507011	XLOC_008739	11	-	241.67	2.70546970624343e-51
13	123873347	123930339	XLOC_008240	9	-	24.6	2.73512013308937e-51
15	65796266	65820448	XLOC_011038	11	+	0.15	3.00209530840145e-51
6	159037830	159061327	XLOC_026821	11	-	120.8	3.42968905123133e-51
13	121419004	121487044	XLOC_008214	11	-	3.09	3.88931768511717e-51
3	11018931	11020198	XLOC_019174	4	-	17.19	3.96844865758398e-51
1	130890859	130929715	XLOC_002197	11	-	735.29	4.13491396099428e-51
12	34631673	34694784	XLOC_006000	10	-	21.96	4.29329040826683e-51
1	7679351	7691724	XLOC_000069	11	+	148.75	4.35322172460397e-51
3	57998828	58031823	XLOC_018559	11	+	8.01	4.38167560118801e-51
5	19666730	19752891	XLOC_022321	11	+	37.08	4.79875319603361e-51
14	41357582	41375042	XLOC_009055	11	+	61.06	5.47821349775726e-51
12	47948981	47959471	XLOC_005370	11	+	1326.3	5.72064817420914e-51
13	122259274	122264269	XLOC_008221	4	-	11.58	5.76441322342367e-51
AEMK02000452.1	393823	452229	XLOC_033426	4	-	17.6	5.8940595866386e-51
6	12555543	12669167	XLOC_025535	11	-	14.93	6.39850579617531e-51
13	191458492	191475132	XLOC_007429	4	+	12.59	6.43712226419894e-51
15	137793040	137837113	XLOC_012337	11	-	60.95	6.70184827342971e-51
6	105613240	105645113	XLOC_025093	11	+	102.41	7.24218210288443e-51
1	271462996	271479772	XLOC_001504	4	+	15.6	7.65883897498757e-51
13	22298497	22687632	XLOC_006492	10	+	97.75	8.02465089529632e-51
4	87718196	87743069	XLOC_021554	11	-	92.12	8.36548274407897e-51
1	55618001	55713137	XLOC_000294	11	+	27.58	8.79450222566005e-51
17	56991078	57035130	XLOC_013487	11	+	1.18	9.53796994988333e-51
9	55375374	55512247	XLOC_032047	11	-	69.14	9.86188696743804e-51
2	41020697	41027785	XLOC_015451	4	+	8.9	1.01256600910682e-50
17	26740507	26749698	XLOC_013695	11	-	77.88	1.07375524385918e-50
9	17002702	17222742	XLOC_031757	11	-	92.85	1.09352521563847e-50
6	63362888	63365398	XLOC_024690	11	+	3.67	1.20630596071568e-50
6	155680907	155754278	XLOC_026788	11	-	40.76	1.34413337179273e-50
6	63365987	63398724	XLOC_024691	11	+	56.37	1.43088120427177e-50
7	29835868	29902160	XLOC_027249	11	+	12.55	1.6995274548448e-50
8	86680789	86690613	XLOC_030232	11	-	52.7	1.7991405409182e-50
1	254005026	254009165	XLOC_002844	11	-	31.62	2.02535616501707e-50
7	77481929	77487806	XLOC_028836	11	-	0.26	2.04496696936638e-50
18	14267958	14478503	XLOC_014710	8	-	765.41	2.06029372867052e-50
7	69527860	69872962	XLOC_027597	4	+	3.69	2.09460379842982e-50
9	112931793	113305173	XLOC_031279	11	+	39.29	2.18058110432103e-50
4	108814404	108858153	XLOC_020942	6	+	11.73	2.32230080649563e-50
6	19041717	19044778	XLOC_024047	7	+	0.04	2.55954369451066e-50
13	3454448	3675078	XLOC_007585	11	-	7.39	2.66074884449665e-50
3	25870399	25897626	XLOC_018253	5	+	20.43	2.72925302476371e-50
2	1247138	1254226	XLOC_015063	8	+	0.07	2.83937648689487e-50
6	128004527	128030296	XLOC_025169	11	+	37.88	3.23155430691901e-50
6	37934903	37943910	XLOC_025692	11	-	3.7	3.32440941912356e-50
6	45285233	45309052	XLOC_024252	11	+	1.93	3.3398625201424e-50
13	150377194	150568991	XLOC_007323	5	+	2.43	3.51700028196654e-50
17	12825257	13267612	XLOC_013150	11	+	71.78	3.54917917744866e-50
13	29847404	29881902	XLOC_006587	11	+	28.72	3.81627723909215e-50
2	36711605	36885620	XLOC_016942	11	-	159.9	4.08042102513291e-50
1	268407841	268465802	XLOC_002951	11	-	31.88	4.36463423494104e-50
2	103510569	103667154	XLOC_016175	11	+	34.72	4.69912785330281e-50
7	37219369	37258650	XLOC_028440	9	-	14.54	4.76092356227645e-50
1	159530515	159609269	XLOC_000830	10	+	52.98	4.77750743959443e-50
7	60971834	61078507	XLOC_027556	11	+	57.04	4.80664591734908e-50
10	65680303	65704899	XLOC_003922	11	-	55.84	5.60839091030138e-50
1	246768139	246849920	XLOC_001309	11	+	43.14	5.61627204322527e-50
4	83069747	83091915	XLOC_020593	11	+	160.98	6.39646479863834e-50
7	35273857	35320931	XLOC_028419	11	-	125.81	6.4076660373231e-50
12	26319127	26337093	XLOC_005954	11	-	19.21	8.01600434683288e-50
13	158630912	158653147	XLOC_008463	11	-	202.21	8.74036465867439e-50
6	167861383	167868633	XLOC_025377	11	+	61.77	9.17787137422467e-50
7	76402009	76431923	XLOC_028764	11	-	22.62	9.3592275633733e-50
15	13730457	13768645	XLOC_011631	8	-	34.67	1.01197768009004e-49
10	39532369	39798369	XLOC_003756	11	-	6.79	1.02351326166415e-49
13	5313947	5417619	XLOC_007591	11	-	7.45	1.10876789769119e-49
9	75110378	75203446	XLOC_031094	4	+	5.29	1.25355293543088e-49
11	6521810	6604793	XLOC_004403	11	-	3.05	1.52904399024795e-49
1	1193160	1332707	XLOC_001554	4	-	10.51	1.60673210196058e-49
4	101521829	101552742	XLOC_020887	4	+	7.45	1.93212380886704e-49
1	268116123	268205801	XLOC_001437	9	+	12.68	2.16680987082124e-49
1	156295428	156436741	XLOC_002321	5	-	11.49	2.3449068468132e-49
6	146798978	146896125	XLOC_026737	9	-	36.29	2.56630248853955e-49
3	8319129	8358501	XLOC_019122	11	-	2.3	2.97018440713663e-49
1	79789751	79796128	XLOC_000393	11	+	71.71	3.02970378773587e-49
18	28946496	28993967	XLOC_014286	4	+	7.75	3.09830163763338e-49
7	55256242	55264233	XLOC_028608	11	-	37.83	3.17220732918466e-49
[truncated: 14,521 more rows]
