# Supplementary material for: Multi-species annotation of transcriptome and chromatin structure in domesticated animals
Source: BMC Biol. 2019 Dec 30;17:108. doi: 10.1186/s12915-019-0726-5 (PMC6936065; doi:10.1186/s12915-019-0726-5)
Supplement: Supplementary file 7 — Additional file 7 FR-AgENCODE DE genes (all combinations). The archive has the same structure than de.refgn.tar.gz with names starting with cuffgenes instead of refgenes. [file 12915_2019_726_MOESM7_ESM.gz › home/sfoissac/fragencode/papers/first/suppl.files/de.fraggn/bos_taurus/diffcounts.cdvsliver/cuffgenes.counts.min2tpm0.1.normcounts.diff.cd.liver.bed]

1	136683310	136722309	XLOC_001773	4	-	0	23.9473696927131
15	47226086	47235666	XLOC_010466	4	+	0	22.499872041833
16	4785228	4831852	XLOC_011835	4	+	0	21.1346128187308
17	2842938	2849702	XLOC_013196	4	+	0	24.7899216828374
17	2875549	2884552	XLOC_013806	9	-	0	20.0976973836942
1	81097434	81121112	XLOC_001450	4	-	0	21.633643746327
1	81202131	81209114	XLOC_001455	4	-	0	21.4231525196851
19	63230260	63243064	XLOC_018400	4	-	0	21.6374541833715
20	35080159	35158959	XLOC_020689	4	+	0	21.4613657310116
21	59578502	59590589	XLOC_022371	4	-	0	21.8194995147369
21	59820147	59830426	XLOC_021713	4	+	0	22.2531730618308
21	60927680	60988135	XLOC_021723	4	+	0	23.5860809951508
22	48655026	48669271	XLOC_023405	4	-	0	21.1526698976036
24	25854674	25863535	XLOC_025577	4	-	0	21.2089227762303
2	98758035	98898492	XLOC_018959	4	+	0	21.4820928415201
6	26652314	26675918	XLOC_037024	4	+	0	21.725692856102
6	88695939	88739180	XLOC_038080	4	-	0	22.1923746416014
6	90232761	90251126	XLOC_037339	4	+	0	24.2088356664109
7	70213605	70261941	XLOC_039303	4	+	0	22.4557820235096
8	112239750	112391206	XLOC_042296	11	-	0	14.1135012491018
9	98016581	98064203	XLOC_043511	4	-	0	22.1154095298494
3	8301475	8302729	XLOC_030352	4	+	3.08099336746601e-320	20.9883885081316
11	77953379	78045603	XLOC_004709	4	+	2.44589668301938e-318	20.8594461403854
1	119895811	119950093	XLOC_000725	5	+	4.53264716676385e-318	17.1843304851259
8	92773691	92865294	XLOC_042142	4	-	1.45112465499114e-317	20.853601955514
5	72077085	72082472	XLOC_036242	4	-	1.36663710744375e-316	20.832346453117
19	43555672	43574613	XLOC_016937	4	+	8.32095490825827e-314	19.2639022501168
25	18277367	18413897	XLOC_026082	4	+	4.55625463348876e-313	20.6715967880718
5	89320764	89395768	XLOC_036372	4	-	8.81471989889926e-313	20.645636309073
16	6036963	6040980	XLOC_012589	4	-	2.5632982348698e-311	20.5812225394439
6	90742213	90771579	XLOC_038090	4	-	4.95415571519372e-311	20.6826941576789
21	34314319	34321227	XLOC_022230	4	-	7.82276687338051e-311	20.5768761351528
5	72049021	72065021	XLOC_035011	4	+	1.63611842908406e-307	22.068307913133
5	56861076	56871310	XLOC_034856	4	+	4.24169166337718e-307	20.4111234382302
29	26711466	26714908	XLOC_029342	4	+	1.12592994414605e-306	20.583501641611
28	46147246	46161092	XLOC_028867	4	+	9.93227101693692e-306	20.298300703906
18	24031866	24058141	XLOC_014611	4	+	2.8571873183027e-305	20.2888167967245
16	75454445	75508859	XLOC_013100	4	-	3.71170058541428e-305	18.629941930168
21	59493175	59506989	XLOC_022369	4	-	4.91204965368668e-305	20.3426903940498
4	102576260	102627939	XLOC_033347	4	+	5.89566478902704e-305	18.7535354850783
X	23025836	23059616	XLOC_043976	4	+	7.35393993971543e-305	20.2535713520908
18	53057716	53063197	XLOC_015007	4	+	1.54529516959201e-304	18.637765566981
6	43675599	43865884	XLOC_037081	4	+	1.75433046352815e-304	18.2834993100898
29	26693328	26696498	XLOC_029886	4	-	1.76882458181564e-304	20.6949110837259
29	26722510	26737549	XLOC_029343	4	+	1.87903646131808e-304	20.4678209054096
16	77823298	77831464	XLOC_012435	4	+	4.33436856358432e-304	19.2742694234672
5	89019551	89077024	XLOC_035130	4	+	7.74862640257165e-304	19.1575071956179
18	39571694	39629597	XLOC_014750	4	+	8.11492292904157e-304	19.0387932836515
1	73792743	73802039	XLOC_000427	4	+	8.3462903982967e-304	18.5247874894461
22	55497583	55623263	XLOC_023006	4	+	1.07363148523115e-303	18.4301136712632
21	59650975	59664635	XLOC_022373	4	-	1.17428440893593e-303	18.4003563597587
26	8486023	8587233	XLOC_027080	4	+	1.24553319237418e-303	19.0627767565693
5	66950500	67040705	XLOC_036206	4	-	1.46743848348644e-303	20.2521726958416
2	5033158	5045203	XLOC_019404	4	-	1.65305570326046e-303	18.5638333549168
5	57894530	57901929	XLOC_036117	4	-	3.70315693330596e-303	19.0015320388407
18	50417676	50428316	XLOC_015853	4	-	5.60444083832991e-303	19.9877487665157
6	86063672	86084510	XLOC_038037	4	-	5.60444083832991e-303	19.4249458275023
16	6136830	6172995	XLOC_012592	4	-	7.37579041930861e-303	17.7433156802317
3	114309140	114342468	XLOC_031453	4	+	7.45781262467196e-303	20.2701538957107
1	119602194	119631790	XLOC_001685	4	-	8.9518037875357e-303	18.0974241260367
6	86034661	86055504	XLOC_038029	4	-	1.13932370516636e-302	20.1599658467273
6	85925605	85948708	XLOC_038025	4	-	1.43589511349111e-302	19.2996618939984
22	43379503	43410315	XLOC_022818	4	+	2.05219979665022e-302	18.4703851360736
5	57004645	57026537	XLOC_036091	4	-	2.05219979665022e-302	19.5124931866138
21	59782813	59795808	XLOC_021711	4	+	2.24062007820012e-302	19.768061793111
6	85963548	85989621	XLOC_038027	4	-	2.28254150291478e-302	18.5169966811397
8	62935772	62982107	XLOC_041082	4	+	2.46168748071145e-302	18.2275523587137
16	77880021	77914247	XLOC_012441	4	+	3.08493802388255e-302	19.3766333516579
20	33328557	33405555	XLOC_020654	4	+	3.17402723285176e-302	19.742275673558
6	86400286	86439022	XLOC_038052	4	-	3.17402723285176e-302	19.364717758433
6	86676446	86713666	XLOC_038058	4	-	3.4914405782228e-302	18.4962387621177
17	44376233	44394384	XLOC_013993	4	-	3.8915306929285e-302	18.7363288895799
29	39816791	39830930	XLOC_029477	4	+	5.11730007600124e-302	18.0412965455716
25	37025334	37044626	XLOC_026348	4	+	8.56829493640645e-302	18.4864191071783
18	65826617	65830778	XLOC_016288	4	-	8.65453564146062e-302	20.1341210899229
6	86108937	86128434	XLOC_038043	4	-	8.93119255089856e-302	18.5566094993261
3	89797013	89869019	XLOC_032411	4	-	9.03269756202857e-302	20.0015291099378
1	97219893	97255554	XLOC_000592	4	+	9.76912649295091e-302	19.3435949487687
5	101194878	101267008	XLOC_035262	4	+	1.03457073145332e-301	19.3710379653968
3	23813911	23873067	XLOC_031927	4	-	1.59191230318188e-301	18.8470213165973
3	89742860	89786323	XLOC_031145	4	+	1.71957730788991e-301	19.6554060005913
7	70253803	70259185	XLOC_039307	4	+	2.72995292080288e-301	17.6807102400237
1	116945310	116990827	XLOC_001660	4	-	3.11018188281743e-301	18.9146672644725
19	43590696	43614240	XLOC_016940	4	+	3.40314005057175e-301	18.858665437625
6	26771291	26802348	XLOC_037028	4	+	3.7836608265775e-301	19.8497697019767
8	75190396	75366531	XLOC_041976	4	-	3.89778030511825e-301	17.6131034054739
10	10127780	10151271	XLOC_002095	4	+	4.05893525316096e-301	19.7628648693682
9	97750291	97788613	XLOC_042935	4	+	5.23085760145522e-301	18.1712595729768
26	6343599	6349116	XLOC_027074	4	+	6.62399899764493e-301	19.5092365648704
28	35591905	35602846	XLOC_028770	4	+	6.79535589865699e-301	19.2218638783767
16	77848140	77869023	XLOC_012439	4	+	7.3847843580129e-301	18.3321454526601
X	105235854	105359152	XLOC_044582	4	+	8.89553225483076e-301	18.2841289094862
3	10245765	10246803	XLOC_031682	4	-	9.27985180545555e-301	19.204532365337
7	48975362	48999260	XLOC_040254	4	-	9.27985180545555e-301	19.4344105024264
3	99806665	99853338	XLOC_031226	4	+	9.82333464254817e-301	19.7388195197898
16	5600154	6014857	XLOC_012582	4	-	1.27107472868173e-300	18.028003888289
21	61681512	61709261	XLOC_021731	4	+	1.34522912913708e-300	18.4488725308613
15	83453933	83469875	XLOC_011706	4	-	1.59857756064443e-300	20.0739935235571
14	47257221	47309600	XLOC_009850	4	-	1.72173392760135e-300	17.6133137751857
12	90516720	90530178	XLOC_006650	4	+	2.29602493897727e-300	19.3230883617549
10	10067036	10095253	XLOC_002091	4	+	2.80044100506695e-300	17.6185744534029
14	62328064	62450533	XLOC_009265	4	+	3.08527627906055e-300	20.0105966744071
X	84715935	84723342	XLOC_045354	4	-	6.90203227036483e-300	17.6525058889158
4	66001838	66011359	XLOC_033099	4	+	8.33529627482669e-300	17.5969584886982
25	18597339	18657044	XLOC_026093	4	+	1.03081587627234e-299	17.8238399922643
28	35870567	35887533	XLOC_029120	4	-	1.88764172634426e-299	17.1007261517889
3	83535592	83546470	XLOC_032386	4	-	4.06141154615802e-299	18.6411498033434
23	31720845	31778647	XLOC_024093	4	+	4.65659544050626e-299	18.3892625652189
1	147543258	147598147	XLOC_001872	4	-	5.70101893810734e-299	19.6591436369407
2	105338357	105367369	XLOC_018992	4	+	7.81347279895233e-299	17.9853487531322
22	61221250	61248521	XLOC_023610	4	-	8.47407331238249e-299	19.7300373753313
X	110313199	110395635	XLOC_045558	4	-	8.60700801467076e-299	18.3312423019442
23	24823642	24837430	XLOC_024636	4	-	2.08815878183721e-298	18.8411974707039
25	36982286	36986566	XLOC_026952	4	-	5.43419301622379e-298	18.0181879734836
22	15567716	15577582	XLOC_023216	4	-	5.80975947082071e-298	19.0597550310556
11	47786233	47795270	XLOC_004482	4	+	1.78236317970599e-297	18.8670665064943
6	90290909	90312923	XLOC_037342	4	+	1.79265345016128e-297	18.9928222394341
1	136747034	136790649	XLOC_001777	4	-	3.27883772067053e-297	17.7745719747907
26	16336197	16383496	XLOC_027650	4	-	7.40428238077192e-297	19.9192826101606
25	23069273	23079432	XLOC_026132	4	+	9.4039433769618e-297	17.534834243214
16	24119857	24139019	XLOC_012638	4	-	1.35577813911981e-296	17.4631088223618
2	27160442	27260826	XLOC_018616	4	+	1.37411443340586e-296	18.0016740404142
13	41841010	41907387	XLOC_008335	4	-	2.03087486990003e-296	17.4758891367359
14	29763497	29794185	XLOC_009702	4	-	6.83417231070164e-296	16.7440580083663
16	6052924	6122550	XLOC_011851	4	+	7.19112881464738e-296	20.2127198005561
15	29823933	29849771	XLOC_011130	4	-	1.38767330350403e-295	17.5248352242732
4	40457449	40560784	XLOC_033776	4	-	7.42519570507292e-295	16.4322811845906
21	60994031	61003302	XLOC_021725	4	+	1.49110470522136e-294	18.0022782536724
18	53054656	53057035	XLOC_015006	4	+	3.88157652055167e-294	17.2582858176695
8	105965489	106068023	XLOC_042266	4	-	4.23255435476169e-294	17.2789493529971
26	34304684	34340148	XLOC_027396	4	+	9.24099184755458e-294	17.8525389250628
6	86332962	86353249	XLOC_038051	4	-	1.08916077674551e-293	17.6135770770482
3	99840656	99849477	XLOC_031233	4	+	2.54228824783866e-293	17.2628534879863
6	104149823	104203264	XLOC_038189	4	-	3.80408300468739e-293	17.3433078655367
22	50699345	50717583	XLOC_023455	4	-	5.8986346924665e-293	17.3869972692302
6	86222737	86239305	XLOC_038049	4	-	1.64251152296501e-292	18.3776512450483
1	81127290	81135756	XLOC_001453	4	-	5.4686938682422e-292	19.9551837220107
27	18418187	18472591	XLOC_028037	11	+	6.39505202175456e-292	13.9062175180454
13	43789468	43801042	XLOC_007561	4	+	8.7649896112831e-292	17.583046013682
2	38323923	38364008	XLOC_019720	4	-	9.44417946681349e-292	17.4456318415899
6	26853174	26885435	XLOC_037029	4	+	3.49680649809939e-291	19.1827850621428
29	45624665	45626149	XLOC_029648	4	+	2.48241047410931e-289	17.0133046540311
17	55707604	55721496	XLOC_013491	4	+	6.19431927013805e-289	20.7711566136367
8	105216968	105220438	XLOC_041427	4	+	7.85262943221166e-289	20.1267990882517
5	64735382	64817988	XLOC_034949	4	+	3.8856443848531e-288	17.1283715464963
1	120401548	120445397	XLOC_001696	4	-	1.57055502583024e-287	16.9492722197313
15	83472160	83501632	XLOC_011707	4	-	1.26137932849115e-286	18.543172314539
3	10100405	10104524	XLOC_030416	4	+	5.60500122209127e-285	18.8181520470574
12	24241532	24276734	XLOC_006230	4	+	7.97377011030384e-284	17.1435203357451
15	18455725	18490016	XLOC_011029	4	-	3.26459276475472e-283	16.8799022272491
9	70498889	70526982	XLOC_042698	4	+	8.75269518446422e-283	16.5126783392385
7	8431772	8457621	XLOC_039663	4	-	1.99206829952228e-282	16.9202440494228
20	35519163	35588419	XLOC_021111	4	-	8.1960287486979e-281	16.8925843258977
13	16217716	16250004	XLOC_008149	10	-	1.96468014558225e-280	15.4859892434486
4	114249781	114262317	XLOC_033554	4	+	2.0582978365694e-280	15.0399270605037
3	59893269	59932957	XLOC_031030	4	+	2.16963959962836e-279	16.6753342772323
1	81151205	81166512	XLOC_001454	4	-	1.52570056312556e-278	16.6787534962062
20	71457778	71471777	XLOC_021225	4	-	1.07611856323925e-277	16.7825995555667
3	74488042	74589954	XLOC_031066	8	+	9.6970849936425e-277	11.9878443652981
4	12389566	12423459	XLOC_033661	4	-	1.61744756546075e-276	19.1792396126896
25	18230921	18241098	XLOC_026685	4	-	8.29166310464045e-276	16.574408322615
17	2823020	2830960	XLOC_013195	5	+	9.81645665518799e-276	21.3846085642238
25	37188786	37242576	XLOC_026961	4	-	4.52355036122536e-275	19.2975119917147
6	86810495	86838758	XLOC_038061	4	-	8.76317731615572e-275	16.7027530090499
18	46040471	46051112	XLOC_015762	4	-	1.39466493145533e-274	14.4445160065585
6	86169556	86190786	XLOC_038045	4	-	1.93224959581815e-274	16.7171461663752
29	42360324	42372760	XLOC_029533	4	+	4.63443487737401e-274	16.5701049395876
18	55833199	55837703	XLOC_015088	4	+	6.76948002646406e-274	16.7043824270388
19	20964705	20978432	XLOC_016545	4	+	8.50336848588002e-274	16.5791252625758
X	53582626	53588080	XLOC_045135	4	-	1.18340143768064e-273	16.5702929811831
19	27529096	27532634	XLOC_017707	4	-	1.92406803748717e-273	15.8075164845808
6	86457736	86530441	XLOC_038053	4	-	2.98679817474978e-273	16.4934338785413
12	53308739	53408092	XLOC_007019	4	-	4.65462003452643e-273	16.5724485327862
3	94016557	94046956	XLOC_031185	4	+	5.64114637957347e-273	16.5272996609832
13	43812569	43825207	XLOC_007564	4	+	1.12290327872788e-272	17.778318559475
26	20613537	20688963	XLOC_027223	4	+	2.52747847009287e-272	17.6816767811767
25	21657736	21662078	XLOC_026122	4	+	1.03781871797969e-271	16.5031533346677
28	35713340	35748478	XLOC_028777	4	+	1.08023762465653e-271	16.5699287378397
6	103971536	103991240	XLOC_038186	11	-	1.09238245958792e-270	12.1080764452267
18	53040104	53042792	XLOC_015005	8	+	1.9396552868903e-270	16.5212440078127
26	15931879	15996338	XLOC_027173	4	+	3.57801437602944e-270	16.9945590973649
4	76720424	76725382	XLOC_034000	4	-	1.79469475199088e-268	16.9126313266309
7	8466164	8491112	XLOC_039665	4	-	4.16359460825431e-268	16.4943870749896
8	75984695	76010699	XLOC_041197	4	+	3.94888368299336e-266	18.4167343248242
14	40830762	40965801	XLOC_009196	4	+	7.42903899291618e-266	16.4583022017195
15	58532711	58609229	XLOC_010661	4	+	7.42903899291618e-266	15.7797718810332
13	43654360	43670978	XLOC_008371	4	-	3.71661178235736e-265	16.4125140261218
10	9993135	10067015	XLOC_003046	4	-	6.91629430566523e-265	15.3202703601051
18	34774864	34788384	XLOC_014677	4	+	1.42545711373565e-264	19.8160818516329
12	90508104	90514384	XLOC_006649	4	+	1.78054869469234e-264	16.3647276779572
3	23643771	23667741	XLOC_030727	4	+	1.10431672978308e-263	19.9030105278986
11	77814907	77925252	XLOC_005722	4	-	1.7782444568025e-263	16.3748060589072
2	98416823	98456944	XLOC_020020	4	-	2.76173625627666e-263	16.3447572762488
20	38182004	38228067	XLOC_020718	10	+	4.85307543810447e-263	12.0636051220787
8	84976254	84981470	XLOC_042068	4	-	6.92815491732895e-263	17.8789040394084
8	105006006	105031352	XLOC_042251	5	-	2.35002720844493e-262	19.3604562193818
14	21579486	21627438	XLOC_009061	4	+	2.80408236564076e-262	16.3051563140304
18	24106721	24108521	XLOC_015588	4	-	6.38687814934706e-262	16.0217100054592
26	16411561	16462624	XLOC_027651	4	-	9.81351233427158e-262	16.7854826598488
21	67376973	67409397	XLOC_021789	4	+	1.07266918002593e-261	16.6388228555045
22	48633830	48647777	XLOC_023404	4	-	2.72696438474112e-261	17.4759181382776
26	13270025	13274922	XLOC_027619	4	-	5.91173741475393e-261	15.0255858690731
14	69928705	70050653	XLOC_009936	4	-	8.48694544743064e-261	18.4713124209886
3	32170182	32203780	XLOC_032003	4	-	3.64342715598392e-260	17.8618725521478
7	70243324	70253703	XLOC_039306	4	+	8.35689995930182e-260	16.2578732657025
4	76705104	76712865	XLOC_033177	4	+	1.21336714375064e-259	17.4118574377154
14	30978033	31154045	XLOC_009704	4	-	3.65452960745339e-259	17.7832474390757
8	112869663	112893617	XLOC_042304	4	-	4.28412104842089e-259	16.2277811060682
18	55878570	55923935	XLOC_016021	9	-	7.93140947984308e-259	11.261736840529
23	24875607	24890466	XLOC_024646	4	-	1.83033104571882e-258	18.8435667754621
20	39156952	39199656	XLOC_020725	4	+	2.17039139134898e-258	16.2266014818377
4	49263400	49340165	XLOC_033836	4	-	2.48606867318663e-258	16.249109219488
10	20695968	20698806	XLOC_002188	4	+	4.87795452549415e-258	16.6676274902064
25	37260429	37299767	XLOC_026963	5	-	1.1610497406941e-257	13.2908257849112
14	47140707	47173966	XLOC_009849	4	-	6.72443194816511e-257	16.793068780054
10	49991580	50026410	XLOC_003619	4	-	8.19556707075623e-257	16.319502035609
21	66875561	66883543	XLOC_021777	7	+	1.34695231980072e-256	12.9080403167541
28	8731593	8830274	XLOC_028947	5	-	1.03468948128273e-255	16.5076000346863
15	83431657	83492842	XLOC_011704	4	-	1.37791218136046e-255	16.4249900322778
19	23403585	23411932	XLOC_016586	11	+	1.37791218136046e-255	12.6021911940847
5	27171924	27175575	XLOC_035821	5	-	2.13352210028201e-255	17.5127920278634
17	13621599	13736789	XLOC_013888	5	-	2.04104684281939e-254	16.6601164771156
4	113564406	113567833	XLOC_034306	5	-	7.77585968267964e-254	19.4124602587032
25	19268227	19287095	XLOC_026098	4	+	7.85624004699198e-254	16.7764605171417
7	83613949	83658899	XLOC_040479	4	-	1.45785001682539e-253	14.9631012446938
16	4765913	4777167	XLOC_011833	4	+	2.13741564894756e-253	16.1802646121747
6	92967292	92972280	XLOC_037406	5	+	3.05285935860103e-253	14.5351836736326
3	92861363	92899157	XLOC_032430	5	-	3.99580047244426e-253	17.5421381828454
1	68578261	68667822	XLOC_001338	5	-	1.20209284822831e-252	15.0045427093779
9	88573690	88688349	XLOC_042848	4	+	1.2293488889913e-252	16.1299178770064
X	97738067	97894997	XLOC_045486	6	-	1.4533881441968e-252	14.0881043949909
29	50037645	50065233	XLOC_029737	6	+	4.38489696273365e-252	16.9964085504956
19	20413682	20416614	XLOC_017506	6	-	1.01149474653797e-251	20.9938090784677
10	81957652	82103778	XLOC_002792	4	+	4.35282797523156e-251	15.0920735906273
3	120634568	120644626	XLOC_031521	4	+	5.67308709021689e-251	16.108776099924
14	26347505	26358838	XLOC_009684	4	-	7.8795470847621e-251	16.5630568585405
29	950219	987017	XLOC_029200	4	+	7.55003961099927e-250	16.0219540306683
10	57710994	57752295	XLOC_002547	4	+	1.75857043414655e-248	16.2290466337249
9	102853775	102864516	XLOC_042963	4	+	2.3128574606199e-248	16.4200044612401
8	22479108	22503170	XLOC_040762	4	+	3.04781857655053e-247	16.0923811852974
7	20812033	20814992	XLOC_038738	7	+	6.5984439892533e-246	15.3075806427062
6	16067009	16146266	XLOC_037673	4	-	9.80179869718626e-246	15.9525390670578
1	56904999	57147719	XLOC_000256	5	+	3.78388188481328e-245	16.4917045860515
16	56722376	56745132	XLOC_012959	11	-	2.97397044754449e-244	9.79225581839079
X	39637696	39653691	XLOC_044064	5	+	6.75472473229551e-244	14.5824980808721
26	16129415	16159317	XLOC_027181	4	+	7.73361136950824e-244	16.0104579720291
1	145885314	145890509	XLOC_000906	7	+	1.20878870005126e-242	12.6115299437262
19	14555942	14604935	XLOC_016443	5	+	1.21167410170115e-242	18.0233473242895
5	56332054	56350740	XLOC_036079	4	-	1.90115825496895e-242	17.0733878103357
6	88683271	88689311	XLOC_038079	4	-	3.03584386438206e-242	16.0281914271357
13	36756561	36895304	XLOC_008281	4	-	1.12135748255048e-241	16.3930371217419
3	80071688	80166491	XLOC_032360	4	-	2.06707691288199e-241	15.7728646490694
24	57193943	57242935	XLOC_025384	4	+	2.81369701840035e-241	14.4729309219921
1	42537879	42587444	XLOC_000176	4	+	1.07532324470022e-240	16.237253170852
10	85407287	85459897	XLOC_002823	5	+	2.2406067853153e-240	13.1300208036633
5	67612446	67784876	XLOC_034975	4	+	7.55601959081539e-240	16.0027201926683
26	14940550	14946750	XLOC_027629	5	-	3.7450858895121e-239	18.6052285752472
18	50564111	50581535	XLOC_015855	4	-	3.67968705916543e-238	16.6164251088888
23	16865806	16872539	XLOC_023784	4	+	5.11072270320253e-237	15.4546459286824
19	27602594	27604817	XLOC_017713	4	-	1.4936728693896e-236	15.6734573268641
15	42677638	42693769	XLOC_010382	4	+	3.60976611058971e-236	16.0518560156941
27	18780582	18852486	XLOC_028334	8	-	1.03894156373628e-235	12.0321044223725
9	64852391	64871745	XLOC_042667	4	+	3.41301167447997e-235	16.2997179351126
2	62687543	62753713	XLOC_019837	4	-	9.12442166884579e-235	15.96236133489
1	37803107	37867065	XLOC_001152	5	-	1.02921785946657e-234	17.2605247593784
11	78695353	78720030	XLOC_004718	5	+	4.34880445098354e-234	14.4463090389229
26	20885730	20913792	XLOC_027696	6	-	7.21193397343569e-234	17.7547616691197
5	27068916	27084713	XLOC_035819	11	-	1.50280039348013e-233	11.0006815021527
22	15280707	15316846	XLOC_022652	4	+	3.84798787129887e-233	15.7751539723284
29	36619468	36648492	XLOC_029447	4	+	3.70478999943654e-232	15.8886247172939
6	17710743	17731371	XLOC_036967	4	+	6.81123359995779e-231	15.8792445162407
3	90185263	90274556	XLOC_031150	10	+	4.46167866217583e-230	11.0576052999492
3	113907719	114031371	XLOC_031445	4	+	5.59190602336295e-230	17.5962167908463
4	23499370	23891284	XLOC_033712	4	-	7.45750198309244e-228	15.8609755777744
3	62641111	62841576	XLOC_032270	4	-	1.3751755008636e-227	15.8884878474648
3	21755126	21801218	XLOC_030685	11	+	1.11857385160167e-226	9.68650773206275
8	52196418	52715008	XLOC_040980	4	+	2.22287157895839e-226	15.7021528303386
7	59134718	59296320	XLOC_039204	4	+	6.47509507043929e-226	15.8611398482215
16	46013258	46042004	XLOC_012101	4	+	1.30701140193836e-225	15.8764600401248
19	39081065	39090188	XLOC_016839	10	+	2.25745944961988e-225	10.7444829839583
15	27932199	27934085	XLOC_011083	5	-	7.91766759991784e-225	16.8699639468087
5	5129437	5181966	XLOC_035648	4	-	1.51277766385397e-224	15.4981132447954
19	37722402	37744573	XLOC_017886	5	-	1.54474363196952e-223	13.1608262600342
12	88875774	89009431	XLOC_007186	7	-	7.9197045756288e-223	12.7521234810966
10	65766157	65844015	XLOC_003733	4	-	1.47702487594195e-222	14.7565880431858
28	42610261	42616600	XLOC_029149	4	-	1.71090601148573e-222	15.8269021852802
24	25913545	25964777	XLOC_025581	4	-	2.026396474646e-222	15.8277085736388
28	29103771	29125333	XLOC_029075	4	-	3.47873450530839e-222	15.822039971661
15	77524708	77544962	XLOC_010769	11	+	4.66132903767305e-222	11.3384902239003
21	34339699	34346320	XLOC_021557	5	+	4.86323581392485e-222	14.7930944315814
7	46034438	46042995	XLOC_040221	9	-	7.15642207825464e-222	10.7441975289071
18	34757952	34770083	XLOC_014676	10	+	1.375426310554e-221	12.2968013247468
17	62342878	62365247	XLOC_013555	5	+	2.45416621001657e-221	13.9955395784275
6	107264636	107269190	XLOC_037490	5	+	3.42825250492199e-221	12.6702978045584
6	109089133	109097196	XLOC_038253	4	-	6.00574354240533e-219	15.5751708855737
13	67910196	67919252	XLOC_007887	4	+	7.6345434752971e-219	12.6869382330444
23	20052362	20128361	XLOC_024597	4	-	5.84642784334571e-218	15.8523566452933
5	113600349	113613685	XLOC_036739	6	-	1.16156030784391e-216	15.1622044680869
14	79406493	79416487	XLOC_009990	5	-	4.11104636359763e-216	17.9193001695853
28	35838965	35854765	XLOC_029116	5	-	1.63828031912056e-215	15.9224822663868
8	20611283	20698742	XLOC_040751	4	+	7.480624277332e-215	15.7852418996916
26	41823530	41930997	XLOC_027840	5	-	8.35760631325117e-215	12.4805465029513
28	42053559	42076498	XLOC_029143	4	-	1.09642593221714e-214	14.8410361751807
19	23418746	23436420	XLOC_016587	5	+	1.66327117793566e-214	16.7130889152547
6	73679084	73690994	XLOC_037282	5	+	1.78760230295447e-214	13.8963867322396
8	7786787	7807430	XLOC_041530	11	-	3.80191544620938e-214	10.5495178261236
6	26376147	26433473	XLOC_037741	5	-	6.3294242365633e-214	14.0232659692782
1	80596706	80664815	XLOC_000467	6	+	2.11076922347566e-213	14.5080791226313
5	89198356	89319008	XLOC_035136	6	+	4.55350607284248e-212	14.2921648866215
2	45800465	45822011	XLOC_018705	5	+	5.46215567956225e-212	13.9182239080284
7	16878913	16881664	XLOC_038639	4	+	5.80945937894778e-211	15.7178187311969
1	65941445	65985048	XLOC_001314	6	-	8.14230024527538e-211	14.776472318947
12	15007658	15020595	XLOC_006134	4	+	1.17378224074154e-210	15.6243860507155
2	94933465	94962536	XLOC_019989	4	-	2.49539896732416e-210	15.1312367728874
27	15350930	15370080	XLOC_028024	4	+	3.3332606112754e-209	13.6868420852566
25	1575648	1589619	XLOC_025917	5	+	9.12408432282485e-209	14.9654185206093
X	60134095	60138104	XLOC_045213	4	-	1.74403235408052e-208	15.6385029137639
9	73977639	74002410	XLOC_043381	7	-	3.63708311571446e-208	12.9951148195154
5	89318254	89320664	XLOC_036371	4	-	2.55620963320553e-207	15.6709049452303
2	80858086	80871118	XLOC_019881	5	-	1.33398878509519e-206	14.8236428248452
7	63495132	63532949	XLOC_040379	5	-	1.52448722120385e-206	14.6387197084805
16	1729667	1751021	XLOC_012500	11	-	1.81265478887565e-206	10.2778197681127
8	38468399	38573388	XLOC_040875	9	+	3.40899999341315e-206	11.1719175447561
27	15326025	15346759	XLOC_028022	4	+	6.71715367439806e-206	13.4142697639383
7	97350407	97408968	XLOC_039430	11	+	6.94821925950073e-206	8.14626646929185
7	8507794	8534903	XLOC_038458	5	+	9.02634007304087e-206	15.7200013450417
16	68869490	68887286	XLOC_012341	5	+	1.10737180886371e-205	14.8863072777183
11	104577771	104637239	XLOC_006004	7	-	2.81617038774159e-205	10.8235780028133
16	6041152	6043110	XLOC_012591	4	-	8.80482480460124e-205	15.603685701493
24	26339723	26387148	XLOC_025185	4	+	2.32371068842419e-204	15.5347441409866
4	33120502	33193999	XLOC_032938	5	+	2.85685735408887e-204	13.8930066859633
9	69901735	69944921	XLOC_042694	8	+	3.35569565251576e-204	12.8180900324897
24	57243035	57254442	XLOC_025385	7	+	5.11771449597633e-204	14.0782068386432
1	83416493	83425928	XLOC_001469	10	-	1.45428770713148e-203	10.6718249349851
3	8290359	8295271	XLOC_030351	4	+	1.38490083836322e-202	14.5742312649851
18	65918283	65927713	XLOC_016290	11	-	6.88809879237822e-202	7.71075988692596
4	108440606	108471244	XLOC_033477	4	+	2.42624901550326e-201	15.63937690106
23	31404117	31415922	XLOC_024841	4	-	1.40491075812864e-200	15.5102216272155
19	43514250	43544945	XLOC_016935	11	+	4.16824560819697e-200	11.1106531360783
15	83363568	83406304	XLOC_011702	5	-	1.29310805463578e-199	14.4504900939076
17	65415686	65425898	XLOC_014209	7	-	1.55185092841278e-199	10.9603101541682
3	19484699	19493477	XLOC_030620	11	+	4.28187098626062e-199	8.68154284003807
4	23376186	23455458	XLOC_032866	4	+	4.98489681321907e-199	15.4686028171875
13	67874473	67910095	XLOC_007886	5	+	9.78103535048668e-199	17.3108078339306
21	26609987	26645008	XLOC_021460	11	+	1.88526385713629e-198	8.24433888211864
17	53715097	53729344	XLOC_014062	4	-	3.96470574890156e-198	15.5383597486361
17	12906360	12988502	XLOC_013873	5	-	5.98383680723826e-197	12.3009657412674
5	68879491	68941921	XLOC_036220	6	-	1.74875207520168e-196	11.3429512453992
1	65205627	65238596	XLOC_000335	4	+	3.39736879745691e-196	13.52130900687
29	46432379	46444663	XLOC_030210	4	-	2.0172030200017e-195	13.1673297991242
12	21414045	21487735	XLOC_006821	11	-	3.51136711332635e-195	7.52807002582732
23	47670502	47714288	XLOC_024995	6	-	5.57299092401399e-193	13.5948111721611
5	91834351	92319588	XLOC_036391	4	-	3.42540005152191e-192	15.4012363739098
11	10196558	10203502	XLOC_004219	10	+	1.40310157618517e-191	11.0497058515535
25	37103025	37110586	XLOC_026957	4	-	2.53819479343128e-191	15.3787144954526
3	89639196	89715658	XLOC_031143	4	+	2.65924105660907e-191	14.8061792700112
4	72830500	72862183	XLOC_033988	9	-	4.95106116599799e-191	12.1783458902651
23	45093667	45114277	XLOC_024244	4	+	1.57365258732311e-190	13.9872911727699
25	37125238	37175162	XLOC_026958	4	-	2.72154109863375e-190	12.6450075313383
18	20173178	20289133	XLOC_015567	4	-	4.4683501034458e-189	15.4073155600731
10	65562355	65609803	XLOC_003730	11	-	1.07788351468845e-188	9.06989745655865
29	47900096	48013200	XLOC_029707	6	+	4.28853234415531e-188	12.6885995961195
19	35369969	35388572	XLOC_017840	8	-	1.35654984320378e-187	10.8924029497945
20	23299874	23373369	XLOC_021039	4	-	7.19001507951735e-187	15.3826002926521
21	26656814	26705932	XLOC_022154	4	-	1.20844038022094e-185	15.2789383248273
8	30010208	30161988	XLOC_040852	4	+	1.79040431223695e-185	15.3554254906585
10	21698769	21719848	XLOC_002230	11	+	2.82781690330223e-185	8.94617188263535
10	17515660	17602363	XLOC_003127	8	-	6.01141034673818e-185	11.0742424381701
23	22011483	22025499	XLOC_023828	5	+	9.90429200715272e-185	13.7703984827151
8	85499287	85524738	XLOC_042080	8	-	1.08702111246472e-184	12.0658734082002
15	6745833	6884562	XLOC_010986	4	-	2.63734306125513e-184	15.3405131788311
29	39889073	39918663	XLOC_029483	4	+	4.11478293382504e-184	13.7204751747145
19	29608549	29650775	XLOC_016714	4	+	6.24437984935487e-184	15.2739095849177
18	19639120	19655636	XLOC_015561	5	-	3.34630338018863e-183	15.4672945714348
16	4533504	4551610	XLOC_012566	11	-	1.18349542448589e-182	10.051418006803
19	57141971	57157895	XLOC_017207	10	+	4.80484186667285e-182	11.3792435440296
13	43909080	43917999	XLOC_007568	8	+	9.89619691102609e-182	15.3234464369378
10	65325341	65341354	XLOC_002611	11	+	2.88480853822033e-179	12.1440889723697
6	109127657	109135282	XLOC_037533	11	+	4.38722247893743e-179	7.70746032964781
X	15141656	15193677	XLOC_043916	4	+	3.35175491973647e-178	15.2042496403831
7	15835160	15870091	XLOC_038602	6	+	4.43649728325914e-178	14.8678515276187
6	72230224	72277957	XLOC_037976	6	-	9.13407959520464e-178	12.9176637620272
16	5517432	5574614	XLOC_012580	4	-	8.34079797055132e-177	13.798086982236
2	103881395	103951193	XLOC_020042	11	-	1.60168311542687e-176	9.12778459108749
21	5793869	5833535	XLOC_022001	4	-	2.63547019187569e-176	12.2585810805219
7	62461905	62639424	XLOC_039233	11	+	3.14691577380497e-176	10.7134031663428
12	32299994	32311526	XLOC_006295	4	+	7.93270294505992e-176	15.2223614108803
27	18473047	18500664	XLOC_028039	4	+	1.68205473764257e-175	11.8999799385999
15	34981838	35017858	XLOC_010330	5	+	2.51484696753885e-175	12.9026945345874
8	92683533	92700915	XLOC_042134	11	-	3.39695860960152e-175	9.68337856260379
X	17305525	17770870	XLOC_044898	11	-	1.17517257408496e-174	9.96989797880662
3	10261570	10284397	XLOC_031683	4	-	1.84851931484823e-174	15.2320787625169
15	40715483	40721742	XLOC_010369	4	+	5.23555757202595e-174	14.9819805213624
4	12441125	12478659	XLOC_033664	11	-	1.39360818691821e-172	11.1206307091149
16	5723729	5907739	XLOC_012584	7	-	1.50890087607228e-172	17.5055611662596
3	98558254	98595492	XLOC_032470	4	-	2.29885622391982e-172	15.216436340706
8	31108084	31283528	XLOC_040858	10	+	4.27840827695151e-172	11.158226807793
1	18947298	18993632	XLOC_001117	11	-	4.81138430984813e-172	8.40415848653819
6	109690965	109705501	XLOC_037551	7	+	5.82922816790251e-172	10.719014259933
5	30634782	30644094	XLOC_035881	4	-	6.82858707141823e-172	14.8604311258066
2	119657308	119672567	XLOC_019090	8	+	4.59139433523445e-171	12.5858588685133
19	27204418	27208117	XLOC_016635	11	+	2.41930674151112e-170	9.23413534686641
15	37189675	37205846	XLOC_010348	4	+	7.38984450316497e-170	14.9472175132906
9	102864809	102879115	XLOC_042964	5	+	8.5845699803108e-170	14.5721546317985
26	20829326	20862859	XLOC_027695	4	-	1.00203632085605e-169	15.2214290496566
5	95456443	95459983	XLOC_035159	4	+	2.68192105149248e-169	15.2703454562249
9	32821334	32834429	XLOC_043136	4	-	7.56620832535092e-169	15.1492689361031
4	104713259	104815433	XLOC_034230	4	-	1.10840481713423e-168	12.554845532833
X	113924370	113952909	XLOC_044619	6	+	1.29076449785728e-168	11.6525457760226
19	30304817	30325497	XLOC_017776	5	-	3.94951230262858e-168	12.5227039504806
21	59517403	59541506	XLOC_022370	4	-	7.42360569890046e-168	15.0405002571108
21	34724305	34734994	XLOC_021564	4	+	7.67651085858195e-167	15.2335965762711
3	90046595	90127270	XLOC_032413	6	-	1.56168993151163e-166	11.4382650854237
5	27213652	27221177	XLOC_034594	4	+	1.97232617979125e-166	12.9410860558861
9	101078609	101096384	XLOC_042955	4	+	7.61539367629641e-166	15.1964583282413
21	67991710	68049788	XLOC_022434	4	-	1.18143181408555e-165	15.1294642652606
3	33874018	33880598	XLOC_032036	5	-	2.39136258134271e-165	14.0848758283392
9	76937938	76952270	XLOC_043400	10	-	2.47428418332444e-165	10.2608113657792
3	49392751	49475557	XLOC_030900	6	+	2.16930979151988e-164	12.0452513425568
11	104472304	104505740	XLOC_005001	5	+	2.56412726721791e-164	12.6560271629941
4	5352520	5361483	XLOC_033615	4	-	6.05309643614213e-164	15.130329082232
17	73206767	73208629	XLOC_014306	11	-	8.00280312230121e-164	7.90712557694933
23	31793277	31845171	XLOC_024097	4	+	9.84899596459378e-164	13.8499673253127
18	45971858	45991833	XLOC_014805	7	+	3.71338729620262e-163	14.9749370957222
5	109925690	109933537	XLOC_035425	10	+	5.0300983209596e-163	9.07045866910122
19	53978216	54001634	XLOC_018255	6	-	1.0583129624023e-162	12.873596800958
29	47823075	47856254	XLOC_029700	4	+	4.75150230285679e-162	15.1064774501637
19	27955572	27960099	XLOC_016679	8	+	5.30838453088645e-162	10.3920011809678
12	90532575	90541989	XLOC_006651	5	+	1.68949357918113e-161	13.3493695560695
8	854447	925959	XLOC_040643	4	+	3.96116584924621e-161	13.6980994392337
28	29074064	29105086	XLOC_028708	4	+	1.15344308603257e-160	14.924339180004
2	104589837	104638072	XLOC_020049	11	-	2.97191089313999e-160	6.20732199682855
8	6642553	6680731	XLOC_041520	9	-	3.10756649682809e-160	10.112367203902
11	25183122	25202620	XLOC_005330	11	-	7.31086989222673e-160	8.67344731175796
17	74224242	74230708	XLOC_013742	11	+	1.22637328938438e-159	13.6032987876414
12	51141567	51245841	XLOC_006368	11	+	2.74130091272611e-159	8.99157512343564
29	42246914	42273233	XLOC_029529	4	+	3.66915837780093e-159	15.0088651738342
25	14217716	14344000	XLOC_026643	11	-	1.25291824974862e-158	9.30398992627643
23	31843124	31861069	XLOC_024868	4	-	4.4462819011323e-158	15.0535831324684
25	3964581	4014239	XLOC_026577	11	-	5.47899865800035e-158	10.948974262646
29	1032167	1056538	XLOC_029789	11	-	1.13124482291784e-157	6.30456191208579
4	77562185	77571887	XLOC_034023	4	-	4.80858349791277e-157	14.09333720167
27	22814857	22996144	XLOC_028062	11	+	5.81155524138059e-157	6.30950976385358
29	45508279	45611042	XLOC_030184	11	-	6.52913381464736e-157	8.38188105182284
19	61959350	62008986	XLOC_017263	11	+	7.07727685090252e-157	6.62946852491272
1	64355677	64488226	XLOC_001299	5	-	7.50758907393045e-157	14.5491449858979
29	42119257	42155750	XLOC_030088	4	-	1.55259030109724e-156	14.8921882557944
22	11345878	11471264	XLOC_022601	9	+	1.63246271182937e-156	10.072910292255
3	12589332	12595027	XLOC_030463	4	+	6.04622410996354e-156	15.1623173587069
2	108075459	108082534	XLOC_019026	4	+	1.16616321737957e-155	15.0215077353063
8	11043940	11061301	XLOC_040714	11	+	1.52489930331032e-155	13.5911846145651
13	60352382	60455565	XLOC_008573	11	-	2.05959089968314e-155	9.67067968278677
4	5253834	5347715	XLOC_032761	4	+	1.44321276249016e-154	15.0145618846303
1	71355310	71359751	XLOC_000399	4	+	1.52610809784397e-154	14.8730429719691
14	70050782	70079594	XLOC_009340	4	+	1.69987537923613e-154	14.94680237659
13	59144593	59165648	XLOC_008550	11	-	4.14582745881175e-154	14.0464460509744
19	34914350	34929459	XLOC_016757	11	+	5.23692871384362e-154	13.2321262650997
15	65779255	65815272	XLOC_010697	11	+	1.39967862409511e-153	7.14475749923155
2	122685820	122737105	XLOC_020213	4	-	1.6185407839193e-153	15.0081615387622
14	17734053	17795009	XLOC_009030	4	+	1.69865077893309e-153	15.0332277311807
25	26747117	26762081	XLOC_026775	10	-	2.18327414301633e-153	10.6350395881086
18	56725243	56730241	XLOC_015125	11	+	2.25063654894402e-153	7.42451784281749
15	66568096	66683878	XLOC_011531	8	-	3.96607646308991e-153	12.6195299490067
1	77596314	77614044	XLOC_000453	11	+	7.46259747240797e-153	11.2083132815037
22	54791194	54797301	XLOC_023517	5	-	9.91659149916429e-153	12.0264407035527
8	53684258	53949026	XLOC_041791	4	-	1.42201454217284e-152	14.9190527712495
X	90730782	90747294	XLOC_044383	11	+	2.37102093286907e-152	10.0817387145247
10	89575603	89605379	XLOC_002885	11	+	3.08839121889706e-152	7.89527271219157
24	35942825	35968533	XLOC_025645	11	-	4.10145451814646e-152	7.31668528563208
22	61293931	61315709	XLOC_023614	4	-	3.44484079532067e-151	13.9428460902748
17	41768939	41845302	XLOC_013374	4	+	3.58135681091384e-151	14.8997436252381
11	104373527	104407567	XLOC_004998	4	+	4.35010186409287e-151	12.6826266047501
5	75810516	75818282	XLOC_036278	11	-	6.92595869937252e-151	7.12550264245082
11	106284926	106291390	XLOC_006055	11	-	9.02255696291599e-151	6.30186016622497
29	33577706	33589939	XLOC_029972	5	-	1.66357757500944e-150	12.9549169056762
20	63760030	63772878	XLOC_021193	4	-	1.73446854623184e-150	14.8913917934134
16	80751410	80879325	XLOC_012469	4	+	8.63220287281625e-150	14.9180863141196
15	81734843	81738483	XLOC_011654	4	-	9.19986586957272e-150	14.9439888119364
7	403218	444939	XLOC_038345	5	+	2.45189030078031e-149	13.5038489912038
21	59836419	59843085	XLOC_021716	4	+	1.11835188101412e-148	15.0378774917559
20	71464831	71470591	XLOC_021226	4	-	1.73658140135497e-148	14.9189205854802
1	141349604	141404838	XLOC_000861	4	+	1.78253786814156e-148	13.5354414106978
3	19290675	19315968	XLOC_031846	11	-	3.05431349288238e-148	7.30974604313335
25	18206826	18235384	XLOC_026081	4	+	5.96736091882513e-148	14.8015672857054
16	75539495	75540617	XLOC_013101	8	-	1.20159698319808e-147	10.5054634413686
15	22566772	22572021	XLOC_011050	4	-	1.23125358016733e-147	14.4201045683788
16	39505827	39532677	XLOC_012029	6	+	1.09302847488706e-146	15.8429301630122
19	62251175	62256445	XLOC_018379	4	-	1.60811775948234e-146	14.7882409131073
9	14868629	14983763	XLOC_043056	4	-	1.61461351327531e-146	13.1680426703063
16	71709878	71724948	XLOC_013066	4	-	2.20925684433144e-146	15.2723779548249
2	106623934	106773374	XLOC_020055	9	-	7.88159821743843e-146	11.2702373746247
3	65921136	66062039	XLOC_031040	4	+	1.23912534601856e-145	14.8484230538361
4	86039499	86112611	XLOC_034070	4	-	2.1587931565148e-145	13.1358384167388
6	16764978	16815352	XLOC_036958	11	+	4.76541960278052e-145	12.8335616722457
5	119840725	119868305	XLOC_036815	11	-	6.84730478386294e-145	5.75491688575075
23	49907475	49924242	XLOC_024297	11	+	6.99717988408562e-144	8.52066979575306
11	67181997	67193976	XLOC_005602	5	-	7.96816403048795e-144	13.6459438874504
21	66284692	66320381	XLOC_021766	4	+	9.14729818137998e-144	14.8039229079247
16	46201184	46215462	XLOC_012108	11	+	2.3199603109241e-143	6.98037415271602
13	79327889	79401901	XLOC_008829	4	-	3.56479390948051e-143	12.7642528271072
7	19227558	19233185	XLOC_039887	11	-	4.01397769593891e-143	8.73277989880386
23	33102945	33252612	XLOC_024137	4	+	5.07522976577702e-143	13.5563563086355
15	27914679	27930073	XLOC_010234	10	+	9.81365284243294e-143	13.3670602565336
18	35732201	35742516	XLOC_015683	11	-	1.38914456784812e-142	9.50088341818262
9	45382050	45455793	XLOC_042590	4	+	8.21290444882607e-142	11.44526165525
27	18482837	18486249	XLOC_028041	4	+	1.6931919605448e-141	13.1127791836676
16	81012565	81026253	XLOC_012473	4	+	1.86442672656183e-141	14.6529913372338
5	103737049	103748163	XLOC_035340	11	+	1.94871977227007e-141	9.48334143648003
4	79977554	80002397	XLOC_033224	8	+	1.23114699997306e-140	10.5003615730436
15	81792128	81814538	XLOC_011659	11	-	2.0349125749048e-140	6.21375932295554
8	75907973	75977482	XLOC_041194	10	+	7.1375585829353e-140	10.2822017584028
23	49910959	49917041	XLOC_025016	4	-	7.34045513142716e-140	14.6090301851956
5	60618662	60641990	XLOC_036168	8	-	8.05730869234577e-140	9.74807469950045
13	72858225	72883545	XLOC_007933	4	+	2.22047625519614e-139	14.7220566177862
24	58042232	58047061	XLOC_025792	9	-	2.35329919949414e-139	9.76140218129269
17	73309906	73315353	XLOC_013712	10	+	5.9459697865248e-139	9.36597494439025
3	114192083	114283981	XLOC_031451	8	+	6.01438161312853e-139	11.3394968071358
11	97836903	97873363	XLOC_005859	5	-	1.30916823921146e-138	12.7787321918461
13	41909808	41912681	XLOC_008338	4	-	1.54542889212305e-137	14.7096729473162
1	153531197	153629730	XLOC_001959	4	-	1.89266607323576e-137	14.7166469914621
8	104638656	104662442	XLOC_042250	4	-	1.20165630179292e-136	14.6455887175255
15	28318410	28323666	XLOC_010241	7	+	1.43664770627535e-136	12.8248011751929
24	35973658	36038430	XLOC_025646	11	-	1.65061951976252e-136	8.21241655493328
2	72166478	72332969	XLOC_018816	11	+	2.16500070109331e-136	8.12184283432131
28	35825122	35838682	XLOC_029113	4	-	2.29305242898841e-136	14.2215064934787
7	20793541	20799686	XLOC_039911	4	-	3.61867806659614e-136	14.5877957095149
25	387857	395946	XLOC_025868	11	+	5.54041942474483e-136	6.27556545658334
7	17785535	17789040	XLOC_039848	6	-	6.08776377742809e-136	12.1660139766784
7	45433852	45436911	XLOC_040202	11	-	6.71284593768654e-136	6.20228000996472
15	31311936	31331319	XLOC_010292	11	+	9.15849348496236e-136	6.38611348958871
15	8260092	8607784	XLOC_010990	5	-	1.13364410502686e-135	12.2838619822049
18	25340413	25348163	XLOC_015600	4	-	1.87486841611502e-135	14.6293125505824
2	80166201	80369680	XLOC_018836	11	+	2.86301642325074e-135	11.4693472968528
6	44854047	44960668	XLOC_037831	4	-	2.96134152847023e-135	14.7484102312146
25	28244385	28256721	XLOC_026825	11	-	4.98301325755382e-135	5.69428901744271
4	51875195	52042322	XLOC_033863	11	-	6.83391707987987e-135	5.7913022306066
1	136054247	136071285	XLOC_000826	4	+	8.48661329338807e-135	14.2913065205426
21	10791921	10806954	XLOC_022022	4	-	1.26193934498382e-134	14.4478880033227
28	35421864	35433904	XLOC_029108	11	-	2.19060550594724e-134	5.68403060482161
5	88672131	88834631	XLOC_035125	4	+	5.86681619063949e-134	14.6158556927148
12	89009657	89166034	XLOC_006630	8	+	6.0844887049497e-134	11.2764400501113
18	53834506	53841047	XLOC_015030	4	+	1.01968919653855e-133	13.3129540915579
3	16511056	16515349	XLOC_030567	7	+	1.17196585650714e-133	10.3505840446106
27	34893818	34895119	XLOC_028157	4	+	1.3895605656267e-133	14.6286380443324
18	46051278	46057381	XLOC_014808	11	+	1.59118701363707e-133	10.9778804004337
10	52672776	53002829	XLOC_003642	11	-	2.48873048850371e-133	9.12359362430055
1	150031291	150064755	XLOC_000944	11	+	4.94893493468031e-133	8.45536470490792
X	143881026	143891382	XLOC_044779	4	+	8.41566787737314e-133	14.5919527201701
9	86811433	87001680	XLOC_042808	8	+	1.57539098699373e-132	10.5852067291273
15	55151084	55203689	XLOC_010616	10	+	1.77123120076574e-132	11.5294404670552
18	53270653	53285804	XLOC_015016	10	+	2.17112329838686e-132	13.5091918934125
7	46070996	46076160	XLOC_039039	11	+	2.33533530536642e-132	6.80021242891668
16	43463057	43482921	XLOC_012071	10	+	2.49930380568745e-132	11.2545891617761
13	44157524	44295025	XLOC_007572	5	+	3.38058759136413e-132	13.5459186087837
5	114942705	114951553	XLOC_035536	4	+	8.46681191696205e-132	14.3544591294325
22	51080721	51085739	XLOC_022906	11	+	1.95537893428736e-131	7.97391666425083
13	51104975	51173234	XLOC_008445	9	-	1.97461033219616e-131	11.8265097679003
13	73547378	73577232	XLOC_007947	11	+	2.91526357425646e-131	9.63040065245026
18	46689535	46712023	XLOC_015779	4	-	7.9933265509543e-131	13.7534167563712
7	26237928	26330462	XLOC_040003	4	-	1.29704553990563e-130	14.5427336754078
25	17033738	17098432	XLOC_026676	4	-	1.87245434152454e-130	14.6761478221972
20	35863718	35973853	XLOC_020708	11	+	1.5456543243968e-129	9.8281095488899
24	40768342	41437419	XLOC_025262	6	+	1.84745278029953e-129	12.1898375120844
X	60057550	60127545	XLOC_044198	6	+	4.3696690743684e-129	12.1888871976978
5	5137659	5144227	XLOC_035649	4	-	5.39177303304739e-129	14.6079915711692
29	50150762	50153144	XLOC_029743	4	+	6.37066689295202e-129	14.5499933812333
23	27152082	27165021	XLOC_023887	8	+	7.58438868647247e-129	14.0871787310504
13	25244301	25682179	XLOC_007411	6	+	2.71009703225481e-128	11.9521279085007
3	21470635	21477749	XLOC_030677	4	+	1.15962999746493e-127	14.4233204028294
23	44736817	44764492	XLOC_024978	8	-	1.92012951426286e-127	13.9005021173585
1	150434746	150460090	XLOC_001926	4	-	2.01221117536254e-127	14.481039535739
14	1700094	1719968	XLOC_009508	6	-	2.32318122666547e-127	13.5494497907701
21	48206844	48218140	XLOC_022307	4	-	4.08987233187283e-127	14.5055394776756
23	12483467	12509340	XLOC_024483	11	-	4.53258642246168e-127	5.44911225529769
4	101685330	101795795	XLOC_034196	4	-	5.71644968348794e-127	14.5707658326415
4	87076715	87295626	XLOC_033258	4	+	1.09049616701844e-126	14.3965231016465
8	7478855	7531190	XLOC_041527	4	-	1.19815499765343e-126	14.5259957274711
7	39936163	39946911	XLOC_038878	4	+	1.79687735606495e-126	13.2627681299651
16	1041922	1055957	XLOC_011773	4	+	1.9090403849724e-126	14.6440763636169
4	33196895	33262870	XLOC_033765	11	-	2.64737342692534e-126	9.75064927670968
22	26097855	26322618	XLOC_023268	5	-	4.64852555527426e-126	13.290829832375
3	113218909	113347499	XLOC_032653	7	-	2.21143767606439e-125	11.3454498678365
18	64267256	64290823	XLOC_016245	4	-	3.5914916367264e-125	12.317456437169
2	23025590	23107574	XLOC_018578	4	+	4.18078146729474e-125	14.7513130515953
6	61276127	61744306	XLOC_037907	5	-	5.89951653362076e-125	13.2858264328799
16	75562738	75610984	XLOC_012415	11	+	6.39642184513159e-125	12.2259052952296
5	103612335	103617669	XLOC_035331	4	+	1.44560220628276e-124	14.5535650212288
19	27489500	27500276	XLOC_017705	11	-	2.45204671940592e-124	10.6361060527421
6	90332079	90337406	XLOC_037349	4	+	2.86382159614782e-124	12.5666968325898
16	6034420	6036910	XLOC_012588	4	-	3.13291290114579e-124	14.6085590626937
8	40178393	40253322	XLOC_041716	5	-	4.14774864640478e-124	11.2828050921133
3	48763974	48794233	XLOC_030892	11	+	4.29871981311607e-124	7.94448014956295
5	56931706	56954227	XLOC_036089	4	-	1.67820555831117e-123	14.5145179523073
6	109224618	109229930	XLOC_038260	11	-	4.21850449785669e-123	11.4124984432212
15	25142497	25154865	XLOC_010226	8	+	9.34715375927949e-123	11.3596318855117
7	21884647	21890729	XLOC_039943	11	-	1.2429855568064e-122	-6.75195077855569
18	2612797	2634520	XLOC_015404	11	-	1.5575971551817e-122	7.202500756832
3	86479571	86641553	XLOC_031127	11	+	1.23810055910084e-121	9.31025087406692
2	107722667	107728939	XLOC_020074	4	-	2.08810727072396e-121	14.3828434737411
3	70246900	70276002	XLOC_031053	11	+	2.22865189974268e-121	8.04988593518789
X	111480741	111490199	XLOC_044612	10	+	4.56021057218423e-121	9.39222088351761
18	25463981	25476474	XLOC_014633	5	+	1.11836178890478e-120	12.5213264658415
7	54613990	54640035	XLOC_040315	11	-	1.14131437515973e-120	8.47751542237269
11	67334497	67594136	XLOC_004616	4	+	2.0563888595101e-120	14.4027544629311
22	61133593	61161339	XLOC_023093	11	+	2.79781983703676e-120	7.22248380864938
16	71408518	71463832	XLOC_013063	11	-	4.11417977904384e-120	6.81503598578065
22	49499818	49516552	XLOC_023424	11	-	4.98765971053631e-120	5.86036242082112
3	21983206	22028761	XLOC_030688	4	+	1.15223747518898e-119	14.4581380212709
4	93460744	93474981	XLOC_033282	11	+	1.60895641458489e-119	9.38336964144189
5	57539932	57560884	XLOC_036105	11	-	2.0589768802704e-119	8.59918454187729
8	44045333	44266476	XLOC_041736	11	-	3.15768550717164e-119	9.23586110203117
X	34400725	34412531	XLOC_044019	4	+	3.51683286638562e-119	14.2997480289466
3	48446199	48552982	XLOC_032147	8	-	9.94376982614566e-119	10.4533664000238
1	134018736	134130549	XLOC_001762	11	-	1.21296509502374e-118	5.07586943232307
15	45833440	45866755	XLOC_011270	5	-	1.31578166065298e-118	11.7397674823101
20	63909139	64358754	XLOC_020825	4	+	1.59764168592332e-118	13.1135371237007
1	8955133	8964668	XLOC_000062	5	+	2.10409195175837e-118	12.2883903943002
25	36347114	36363752	XLOC_026310	4	+	3.46420175677322e-118	11.8132382638065
15	9819660	9846343	XLOC_010096	4	+	4.49236991571498e-118	14.304965676806
26	25856474	25865594	XLOC_027327	11	+	5.62744358532604e-118	5.82394968552344
23	31967064	32046970	XLOC_024106	5	+	6.9663077560159e-118	13.2416681455151
5	23830292	23860680	XLOC_035759	4	-	1.17959786011481e-117	14.3610729571763
6	92915836	92958485	XLOC_037401	4	+	1.56291397418956e-117	11.5498187120326
10	99762113	99858758	XLOC_002901	4	+	2.38372786094525e-117	14.2887494545455
12	55157698	55193951	XLOC_007025	4	-	4.87759726800106e-117	14.3540732061138
17	41974060	41988798	XLOC_013989	4	-	8.02957406580536e-117	14.2992324013912
19	27602687	27607913	XLOC_016654	4	+	1.37825888234846e-116	12.0881213532475
4	106867167	106904801	XLOC_033442	11	+	1.78084915247666e-116	-6.59017769894829
25	14572051	14643602	XLOC_026645	8	-	1.89454300798943e-116	13.0530967241429
5	103768056	103789618	XLOC_036570	10	-	8.26726417916691e-116	15.1081039263774
4	33085029	33102248	XLOC_033762	4	-	1.07395073785278e-115	12.8803247048023
7	59782750	60099804	XLOC_040361	9	-	3.4018314077447e-115	9.85289768688947
5	75869749	75909361	XLOC_036279	11	-	3.6414567246284e-115	8.87831050375861
9	104730752	104764123	XLOC_043562	4	-	4.33428415201718e-115	12.9274958392481
4	13345291	13546110	XLOC_033671	11	-	4.99198796533572e-115	5.42912722077041
15	31335174	31337137	XLOC_010293	11	+	5.37968688806629e-115	7.20825275762925
17	71584071	71593929	XLOC_014276	4	-	5.38430990354175e-115	14.3442977230118
5	60570080	60613122	XLOC_034921	11	+	6.92319281247948e-115	6.00371226228616
9	19481457	19554992	XLOC_042425	10	+	7.05769899319265e-115	8.98229495059362
15	82157918	82172144	XLOC_010877	11	+	1.6878109611821e-114	12.8361006496451
6	90320344	90324564	XLOC_037346	4	+	2.26742148022593e-114	14.2742799648457
9	2723569	2734118	XLOC_042344	4	+	5.52314148141562e-114	13.8989891195145
17	66349690	66373405	XLOC_014224	8	-	9.3318263401657e-114	11.6133301360722
4	44890719	45475752	XLOC_033806	9	-	9.7208494645672e-114	10.4664251434967
1	127736113	128033129	XLOC_000759	11	+	1.49502459717282e-113	5.39953370465846
18	8635757	8768773	XLOC_014452	4	+	1.61303915418213e-113	14.2015355649793
26	18636676	18658208	XLOC_027206	6	+	2.76938369358616e-113	10.6887629880663
29	37892187	37948630	XLOC_029467	11	+	3.87798535239376e-113	-6.72179865708592
14	76022364	76066420	XLOC_009968	11	-	9.26717728444621e-113	4.97949995346775
8	70186520	70238896	XLOC_041140	11	+	1.01323659707086e-112	7.57071738310651
6	104006455	104056137	XLOC_038188	11	-	1.90218097518498e-112	5.82353430833218
18	55810632	55824394	XLOC_016016	4	-	4.96228115684581e-112	14.2499849644238
18	10294992	10305620	XLOC_014460	11	+	6.64980913231665e-112	9.09638692782572
12	79119800	79429462	XLOC_006581	11	+	7.32008361018359e-112	6.39978325277549
27	13735544	13827192	XLOC_028285	8	-	9.88967980359774e-112	10.515716541267
1	82467651	82524366	XLOC_000488	11	+	1.06804102233652e-111	6.73841308039557
X	71709842	71806536	XLOC_044266	8	+	1.11759000548001e-111	11.2698770109561
26	10662361	10714982	XLOC_027594	11	-	1.87139851590206e-111	7.89843147460121
1	153321837	153494885	XLOC_001958	4	-	3.0449250528422e-111	14.2058518308277
16	39658405	39706435	XLOC_012034	8	+	3.1246542717225e-111	15.3001553319909
18	35544369	35547611	XLOC_015678	11	-	6.57956075469553e-111	5.51284381264488
1	117028241	117045503	XLOC_001668	4	-	1.06240561761399e-110	14.1787692569828
23	17807297	17821637	XLOC_023801	4	+	2.06958442980467e-110	14.1856223375266
7	56445177	56457546	XLOC_039193	4	+	2.11068768560955e-110	14.1552500195687
7	17671914	17688458	XLOC_038660	10	+	2.14099053837973e-110	9.09365318163117
16	66449716	66571832	XLOC_013037	6	-	2.45073430809919e-110	12.2666673225142
3	103323871	103327560	XLOC_031296	4	+	7.64875588527282e-110	13.966295074781
25	27375484	27379105	XLOC_026190	11	+	9.77482758538193e-110	6.35584562708494
10	101235329	101309346	XLOC_004011	11	-	1.2867678509384e-109	6.90101832003912
10	81861096	81891216	XLOC_003867	11	-	1.28827677200321e-109	10.8777083224077
10	85739995	85776692	XLOC_003905	11	-	1.36010952444077e-109	5.49852262483051
6	60173790	60215108	XLOC_037158	11	+	1.7735253653139e-109	7.17157843816632
10	610848	935942	XLOC_002022	4	+	1.77584735000483e-109	12.2402024210082
10	75783881	75877395	XLOC_002712	4	+	2.20197200432309e-109	14.2513898245962
21	42924774	43005056	XLOC_021591	11	+	2.91956442251551e-109	5.73368144916689
28	14074781	14419168	XLOC_028613	4	+	4.99269674860658e-109	14.0805890921392
2	6716590	6740329	XLOC_018476	11	+	5.78473138646256e-109	6.2138844649286
27	24315992	24324662	XLOC_028363	11	-	6.42721668781999e-109	5.04308590020517
1	83426819	83434371	XLOC_000501	4	+	1.62146174825443e-108	14.1805021333623
4	77881749	77891829	XLOC_034025	11	-	1.83381259544819e-108	5.9652380649438
13	12569192	12591003	XLOC_008135	11	-	3.77544594203219e-108	5.18120155471292
3	43501238	43586025	XLOC_032125	11	-	4.68421797984146e-108	5.30741290084441
19	42602485	42628736	XLOC_018013	11	-	6.22262085339347e-108	8.41231593624621
1	127132776	127229657	XLOC_000754	4	+	8.22621696280738e-108	13.1925879817015
2	105374628	105397939	XLOC_020052	5	-	9.96698196078946e-108	13.9835802720645
6	7385660	7590955	XLOC_037642	6	-	1.24566746691284e-107	10.682163130488
18	34476944	34556101	XLOC_015647	11	-	1.26574095226556e-107	6.96492880705223
7	19206049	19212080	XLOC_038700	11	+	1.57586996121228e-107	7.07464033536606
3	16830510	16840026	XLOC_030582	5	+	1.61922896426386e-107	13.6788723988308
8	112948141	112955438	XLOC_041470	11	+	2.02203183514592e-107	6.15729010687445
1	146273019	146286327	XLOC_000915	11	+	2.36458413201736e-107	7.94254731466466
3	3608215	3636911	XLOC_030328	4	+	2.47661054035201e-107	14.2849932390357
5	53978048	53979665	XLOC_036065	4	-	2.69938911392007e-107	12.2961194105397
5	21080012	21119087	XLOC_035725	6	-	7.69736838674901e-107	13.3446344287881
14	68665577	68730724	XLOC_009930	11	-	1.05177630671439e-106	6.99497781409869
10	22106906	23304334	XLOC_003205	11	-	1.07658056995253e-106	-6.5468704294915
X	61685326	61824307	XLOC_044213	4	+	1.29782437165123e-106	14.1296035792069
13	17032446	17185063	XLOC_007334	11	+	1.55079370161325e-106	-6.68629314516904
14	78859236	78876154	XLOC_009411	8	+	2.01249463751333e-106	9.49684116442562
22	11813809	11861435	XLOC_022610	11	+	2.80032755314547e-106	6.8238363170192
2	136473562	136491543	XLOC_019374	11	+	3.36608945922642e-106	7.1867987894453
21	16944709	16996211	XLOC_022053	11	-	8.23447481960975e-106	5.59396290022158
6	60231061	60266016	XLOC_037897	11	-	8.40998918204942e-106	5.76343732178793
28	29193944	29266582	XLOC_028710	5	+	1.03896362255882e-105	12.8799526502587
27	14900746	15057245	XLOC_028319	7	-	1.07784725236703e-105	12.1155412590824
4	65666593	65774459	XLOC_033928	11	-	1.14583019379985e-105	-6.84623962647979
26	25059942	25079845	XLOC_027297	11	+	1.24172635228017e-105	7.63887688872506
2	111601861	111637185	XLOC_019040	11	+	1.52505895031713e-105	8.0127326023147
16	24926368	24973375	XLOC_011928	11	+	2.0788020595763e-105	6.31717438862975
16	74524021	74807382	XLOC_013091	5	-	2.4711356255981e-105	10.6886410014267
20	23658776	23794742	XLOC_020588	11	+	3.19511452197661e-105	4.90669151154282
25	36975923	36985628	XLOC_026341	11	+	4.43033628104517e-105	9.36367338724712
8	17234386	17249674	XLOC_040742	7	+	5.54758998467553e-105	11.6660450286774
4	52173109	52208687	XLOC_033866	10	-	5.94960090660555e-105	8.78121798769741
1	82226107	82284537	XLOC_000485	5	+	8.65951643787878e-105	14.090020450834
7	20966630	20978667	XLOC_038744	11	+	1.21491841991019e-104	7.84533189765025
15	57332142	57426450	XLOC_010655	4	+	1.59404792751942e-104	12.7882748007392
5	48560816	48743545	XLOC_036029	11	-	2.7449179870799e-104	7.17384873742524
15	78265469	78275532	XLOC_011595	11	-	2.86478475422377e-104	6.47493221224358
15	29426473	29460755	XLOC_011125	11	-	3.70024805768567e-104	-6.42622794580238
23	21938474	21980200	XLOC_024619	11	-	5.8197404370432e-104	5.00401431717245
7	40254114	40282049	XLOC_040110	11	-	5.98826080007638e-104	4.58814588696283
17	44593681	44665926	XLOC_013995	10	-	2.393868111916e-103	7.89603388812416
1	43541935	43717619	XLOC_000185	4	+	3.37486971597468e-103	14.0700495553302
28	29087620	29095422	XLOC_029074	4	-	3.60681971015911e-103	14.1164086404531
4	86248395	86574265	XLOC_033255	11	+	3.72616772510115e-103	7.85707857168543
4	107608324	107623803	XLOC_034282	11	-	4.90912362265696e-103	7.87973797498708
16	48077766	48175207	XLOC_012856	11	-	5.78274901740781e-103	-5.94002170912542
22	48556107	48631147	XLOC_022853	11	+	1.02011470554642e-102	8.28943926043489
21	29510139	29674135	XLOC_021499	11	+	2.29266608124366e-102	8.11666588305914
3	50080541	50202826	XLOC_032167	11	-	2.47169314056767e-102	6.03467830167542
29	50182528	50188635	XLOC_030264	11	-	2.69204899614061e-102	4.64610974510105
10	3205885	3373648	XLOC_002034	4	+	3.16040562259748e-102	13.9301105883202
4	72491562	72515957	XLOC_033982	4	-	3.43830089618433e-102	12.1459752007048
5	27023306	27042857	XLOC_035817	4	-	8.91220442526913e-102	13.8986168827935
8	39911345	39994936	XLOC_041711	11	-	9.72198484097955e-102	5.51734115322386
18	23828637	23855657	XLOC_014605	4	+	1.09545704560848e-101	13.818770293756
3	43688102	43748131	XLOC_032127	5	-	1.1414761445002e-101	11.5638224702319
23	27147138	27208358	XLOC_024677	11	-	1.28851817431151e-101	5.6226591178071
10	51758912	51945254	XLOC_003631	11	-	1.33729658919758e-101	8.51034140773153
17	41257038	41307126	XLOC_013985	11	-	1.44650316082968e-101	4.76237461158922
18	35845366	35862900	XLOC_015686	10	-	1.88361173777694e-101	8.49032012685692
X	18627967	18629813	XLOC_043938	4	+	2.22165856334886e-101	13.9214830520334
2	131791663	131857642	XLOC_020355	7	-	2.68276543109836e-101	10.5280864369863
13	67662533	67697685	XLOC_008683	8	-	3.23318504700416e-101	10.019996348673
21	61013247	61016246	XLOC_021727	4	+	4.26329730202349e-101	14.0925051868047
20	38221232	38309268	XLOC_020719	4	+	4.30778244709137e-101	14.5229127840633
1	119750362	119758888	XLOC_000722	4	+	4.45238600935257e-101	14.0106843191996
20	38026646	38072092	XLOC_020716	11	+	1.03379690954686e-100	4.82698874752082
8	61941869	61953933	XLOC_041067	11	+	1.4434729511034e-100	4.66404897239346
8	101018208	101189610	XLOC_041382	4	+	1.56972886262784e-100	13.9804507783651
3	29335754	29350449	XLOC_031970	4	-	1.84492002022991e-100	13.8498479367834
8	5750917	5762420	XLOC_040674	4	+	2.7527563101764e-100	13.9850818538708
11	44767723	44794543	XLOC_004441	4	+	3.01094517039354e-100	14.0300160130577
17	65417478	65434194	XLOC_013595	4	+	4.52812283964872e-100	13.7014613177198
11	60933668	60942570	XLOC_005568	5	-	5.09818041622688e-100	10.0971390739496
7	15878873	15889700	XLOC_039792	11	-	5.73301913383996e-100	7.76297149705145
29	29991453	29999202	XLOC_029407	11	+	7.51138249733557e-100	4.3552827573151
GJ058422.1	71747	117034	XLOC_043616	9	-	8.87162426744211e-100	9.50505638398432
10	87263565	87287793	XLOC_002863	11	+	1.31414410075214e-99	4.70215285609945
X	63495286	63626844	XLOC_045232	4	-	1.72020472429832e-99	13.0446515212935
9	64879263	64929935	XLOC_043302	4	-	1.85815306178566e-99	11.6879708514733
2	41357719	41491754	XLOC_019733	4	-	2.2802907655958e-99	13.9262550712264
7	20802878	20810721	XLOC_039912	4	-	3.90265825821795e-99	14.1011898806158
4	106853029	106923607	XLOC_033441	11	+	5.583851975487e-99	-6.50757862962132
18	62502047	62508467	XLOC_015241	11	+	6.05794428217183e-99	4.95716495986185
28	27096454	27111015	XLOC_029055	4	-	1.90605749654429e-98	14.1235380265424
15	53087562	53122214	XLOC_011411	11	-	2.73865994981096e-98	6.50805204853528
29	41013651	41082250	XLOC_029500	11	+	2.94870748287515e-98	8.81535489298759
19	36799922	36807990	XLOC_017869	11	-	2.97068075497559e-98	5.93391824084549
11	32127026	32482644	XLOC_005393	4	-	3.49592260842332e-98	13.9185301652343
10	20922258	20934805	XLOC_003167	11	-	4.83590549026586e-98	5.5158243160782
3	14489869	14507489	XLOC_031758	5	-	7.48678040829625e-98	10.4658235336778
X	148801783	148808612	XLOC_044799	11	+	1.07357670203408e-97	-6.98862856659935
2	116306413	116378372	XLOC_020136	5	-	1.22101664737058e-97	11.2080440227792
15	63653815	63664375	XLOC_010679	11	+	1.24118236901377e-97	6.06400297005638
8	60238493	60240044	XLOC_041817	11	-	1.54717906495562e-97	-6.87670502781747
2	127396372	127397972	XLOC_020277	11	-	2.77803228114727e-97	-7.28560323497514
16	65545036	65665419	XLOC_012321	11	+	3.70828293602271e-97	4.50694259684654
3	6228322	6428206	XLOC_030336	4	+	6.85594213148086e-97	13.9666314644308
1	29105965	29185619	XLOC_000117	4	+	1.05141434950344e-96	13.9353439282968
10	52135093	52199920	XLOC_003637	11	-	1.31832529844511e-96	7.74421360252498
1	71072026	71088620	XLOC_000396	5	+	2.00736721684363e-96	10.7002877641476
19	27455144	27462663	XLOC_016649	11	+	2.43382466624088e-96	6.96821285764467
19	44485862	44492711	XLOC_016967	10	+	2.54933391797459e-96	9.95806096925594
3	33768049	33770824	XLOC_030826	6	+	2.84094697634852e-96	10.6681807774398
25	41946138	41956711	XLOC_026428	4	+	4.34705544317696e-96	12.5548713453198
1	83426984	83428280	XLOC_001470	4	-	4.50590448207159e-96	13.5829441525761
22	60384702	60495755	XLOC_023084	11	+	6.09449302105811e-96	7.36624565264274
3	10121741	10128075	XLOC_030420	11	+	8.46434183800518e-96	9.19900091781621
3	114489219	114556796	XLOC_031455	4	+	1.10799503407097e-95	13.8261662658313
10	85782426	85840181	XLOC_003908	11	-	1.33079658866116e-95	5.29086408195928
6	58486537	58566330	XLOC_037132	5	+	1.40120467319254e-95	11.6695314531183
5	30728351	30735852	XLOC_035886	11	-	2.76013517615366e-95	5.46036859665537
22	10946298	11311156	XLOC_022598	11	+	4.1774604111056e-95	9.4618161356774
13	789379	1698185	XLOC_007218	9	+	5.99771834901658e-95	9.16213357396001
23	50144998	50152159	XLOC_024302	4	+	7.70348595739347e-95	13.811990319981
15	82050144	82051467	XLOC_011666	5	-	1.04582845617341e-94	10.2033521912633
16	37898599	38046196	XLOC_012729	11	-	1.23838447288776e-94	5.2482137283049
4	68926487	69034392	XLOC_033122	11	+	1.46958855024905e-94	4.47127432640138
17	35199614	35259135	XLOC_013962	5	-	1.53477499258573e-94	10.2274564656493
1	77202627	77343761	XLOC_001420	11	-	1.60516873105544e-94	5.02014342249931
20	56294860	56572216	XLOC_020780	7	+	1.68480547072435e-94	10.3292240244634
25	26817907	26821527	XLOC_026779	11	-	1.98057838475399e-94	-6.29654099649104
22	53358548	53385772	XLOC_022976	6	+	2.18692815391311e-94	11.0642146674986
1	66929320	66968436	XLOC_001322	4	-	2.5012715116197e-94	12.9000418048077
1	91927809	92022296	XLOC_001529	4	-	4.21300325635298e-94	13.7568774278085
19	35385513	35420785	XLOC_016768	11	+	8.82464349673571e-94	5.40493399720673
15	83346439	83363255	XLOC_011701	4	-	1.42870149337612e-93	12.9365378979283
16	75423454	75446773	XLOC_013099	11	-	1.48260954011338e-93	-5.908878161068
9	96806285	96815797	XLOC_043500	11	-	1.92420146877489e-93	-5.96657976699107
7	64435992	64471413	XLOC_040398	11	-	2.54812024115051e-93	-5.7426185744977
1	36715145	37126328	XLOC_000145	4	+	3.45584401279604e-93	13.8404098041817
13	28254813	28275573	XLOC_008228	11	-	5.52140062630382e-93	4.72127842962394
25	9518336	9563566	XLOC_026601	4	-	6.12777563444383e-93	11.1185518623645
23	15118963	15133597	XLOC_024514	11	-	6.54471687901377e-93	-7.118819920943
29	43730075	43737056	XLOC_029574	11	+	1.4686847344268e-92	6.23045620142506
19	5221506	5283308	XLOC_016312	11	+	1.59923938932353e-92	8.09733610137727
15	32412227	32424972	XLOC_010304	11	+	1.87218304294002e-92	5.19502767551499
1	81123906	81125283	XLOC_001452	4	-	1.89570829181398e-92	13.6454078029822
25	7647411	7689263	XLOC_026006	11	+	2.1591846376186e-92	6.72097558140666
22	61281865	61292947	XLOC_023096	11	+	2.56907091061833e-92	7.80263165707004
18	39212738	39215988	XLOC_015705	5	-	2.98717860574738e-92	12.3061873786636
5	50591714	50595775	XLOC_034814	4	+	3.29220948126392e-92	13.7265496229051
16	3438785	3463824	XLOC_012553	11	-	6.15494518480085e-92	5.38532103920195
13	18940925	19339254	XLOC_007376	11	+	6.28583560251268e-92	5.6409128259259
1	82295904	82427084	XLOC_001463	11	-	1.3557151318598e-91	4.83926518273735
13	78315402	78368821	XLOC_008802	4	-	1.37086325902648e-91	13.298821903352
19	48622394	48626435	XLOC_018119	11	-	1.89580000796323e-91	-5.97444142068657
11	72525751	72547298	XLOC_005684	11	-	1.94232483332314e-91	6.65803050592812
7	70981365	71118399	XLOC_039313	11	+	2.11919823188272e-91	-6.10355112183283
8	103451981	103512716	XLOC_041410	11	+	2.34484569785886e-91	4.46394008591488
3	80154790	80161687	XLOC_032361	4	-	2.75306651972762e-91	13.7206536209009
13	29967268	30027451	XLOC_008244	11	-	2.93226260686073e-91	5.33098018787931
6	23815023	23899898	XLOC_037003	11	+	3.19575664153611e-91	7.94952486146273
18	2486595	2491829	XLOC_015402	4	-	3.60007212843272e-91	11.7095887013586
X	57475852	57488091	XLOC_045185	11	-	5.00156297349375e-91	4.44820502278654
1	68260927	68421561	XLOC_001336	4	-	5.05804997380508e-91	13.7103550667708
6	91430293	91480385	XLOC_038095	4	-	2.03739088591172e-90	13.6371822919633
11	100791338	100843336	XLOC_004924	11	+	2.15507607547944e-90	6.39131086055465
4	4494901	4801935	XLOC_032754	4	+	2.33226579256194e-90	13.7736541652657
11	26156532	26176703	XLOC_004348	4	+	3.26167078258929e-90	13.6664340638545
23	27225269	27231292	XLOC_024680	11	-	3.4215606063743e-90	12.2941265448249
6	116532926	116999187	XLOC_038310	4	-	5.00093336958559e-90	13.6890903647999
20	40965737	41043413	XLOC_021139	4	-	5.13713640079722e-90	10.8186083255134
12	21798549	21831677	XLOC_006827	11	-	5.22068116869921e-90	4.93225206137707
1	75614884	75898708	XLOC_000445	4	+	6.37020450507574e-90	12.6213492065701
4	32010891	32037150	XLOC_032924	10	+	6.38041986498491e-90	9.21639570573213
23	19776640	19860368	XLOC_024592	11	-	6.65220456904276e-90	8.17086992439975
19	6439198	6476679	XLOC_016322	11	+	9.60150715120374e-90	5.45800954715928
6	86917980	86942952	XLOC_038064	7	-	1.19641361588211e-89	10.8086975891454
5	110125357	110132200	XLOC_035436	11	+	1.43556027256209e-89	7.13008464663399
18	24117440	24119001	XLOC_015590	10	-	1.58498070867568e-89	10.1322827354259
9	70371531	70378212	XLOC_043333	4	-	2.1545366383213e-89	13.5856456301517
1	138324126	138385016	XLOC_001787	4	-	2.16784030183952e-89	11.3275805026459
9	19962991	20344649	XLOC_042429	11	+	2.24961445816668e-89	4.56516497111916
14	28698252	28888335	XLOC_009700	11	-	2.29678080852995e-89	5.86597976516721
5	56773335	56775425	XLOC_036086	4	-	3.69771403808875e-89	13.7159787649292
3	1230910	1315246	XLOC_030317	11	+	4.19806339463677e-89	-5.9601708949484
4	5417776	5516951	XLOC_033622	11	-	6.14250578540592e-89	-5.96001005460478
12	49391094	49393037	XLOC_006995	4	-	6.20512306395101e-89	13.614956997585
15	40748737	40903001	XLOC_011224	4	-	6.25993750291851e-89	13.4308387093127
1	110936422	111213301	XLOC_000660	4	+	6.32951925272724e-89	13.6642404270083
19	54028284	54031080	XLOC_018256	5	-	8.00910852272662e-89	10.808438774207
20	8419596	8430125	XLOC_020922	4	-	9.23191439538529e-89	13.3529217194322
4	114196767	114207465	XLOC_034357	4	-	9.4517183219261e-89	13.6447700052586
4	5023306	5245204	XLOC_032759	10	+	9.4987775530685e-89	7.31347803780527
23	9237763	9263820	XLOC_023680	11	+	9.57875533453001e-89	-5.25170322709073
29	50188735	50211590	XLOC_029744	4	+	1.06621942031297e-88	10.585173074557
15	29441357	29452179	XLOC_010252	11	+	1.20890245454918e-88	-6.29129467142605
4	11911965	11924715	XLOC_032801	11	+	1.2555718353863e-88	6.79171034816827
15	29462202	29474594	XLOC_010253	11	+	1.6230986466531e-88	-6.4787016354631
27	14769298	14800306	XLOC_028314	4	-	2.24290964172954e-88	13.6230682713126
15	33288145	33585719	XLOC_011161	4	-	2.8499591647383e-88	13.5636946668512
10	70065133	70098918	XLOC_003762	4	-	3.20078331433805e-88	13.6277166017333
4	65830990	65845348	XLOC_033931	4	-	3.50480614719273e-88	13.60570798056
13	41888864	41891573	XLOC_008337	4	-	5.15532001582914e-88	13.5664130995753
17	65220598	65237486	XLOC_013593	11	+	6.25687445758923e-88	4.62946314733782
6	37902803	38030585	XLOC_037068	11	+	9.01562226434599e-88	4.85207075886504
24	44071272	44081655	XLOC_025312	4	+	1.37542735961378e-87	13.5775567148784
19	24964879	24996704	XLOC_017632	11	-	1.73081193180264e-87	-5.45459692567774
13	64282032	64286455	XLOC_008646	4	-	1.83575669902277e-87	13.5770167059549
19	27092169	27096667	XLOC_017674	4	-	1.86497151012472e-87	13.81741019511
8	112023595	112028582	XLOC_041456	4	+	2.1062584919737e-87	12.598889389748
14	69287301	69893052	XLOC_009934	4	-	2.44838624196666e-87	13.5527824018232
29	968702	974987	XLOC_029208	4	+	2.64030723000452e-87	13.5586079193939
2	28801434	29029444	XLOC_019637	4	-	2.66988639193676e-87	12.0928967929045
28	30189491	30732469	XLOC_028723	11	+	2.84833849715508e-87	4.26055250083337
27	18476171	18480982	XLOC_028040	5	+	2.94234778372128e-87	11.3443881196323
19	25849644	25907653	XLOC_016614	11	+	4.01760088847357e-87	4.22292578046509
2	96451378	96473321	XLOC_020000	11	-	4.02357313018214e-87	4.68482382208648
24	56809008	56818324	XLOC_025778	4	-	4.02849161630391e-87	13.504547273482
16	70902144	70917245	XLOC_013057	11	-	4.36358461646698e-87	-5.7200781489655
5	6264689	6276300	XLOC_035666	11	-	5.18223967552729e-87	6.80031136765004
20	39805053	39867694	XLOC_020733	11	+	5.58454023381588e-87	4.4534430502167
2	32805919	32859296	XLOC_018640	4	+	5.6683149888418e-87	13.5336102524093
5	31156420	31176231	XLOC_034680	9	+	7.20407720780233e-87	8.90566348588064
25	1379294	1391295	XLOC_026501	11	-	8.40261028853452e-87	5.07074958369341
2	121391718	121397462	XLOC_019137	4	+	9.10995907297534e-87	10.4023539128086
18	14845562	14852327	XLOC_015525	11	-	1.04506990568719e-86	6.52812964859924
16	75401220	75417466	XLOC_012410	6	+	1.12493195580829e-86	11.1984876097854
7	8710300	8727416	XLOC_038461	11	+	1.16947076904279e-86	-5.80649569961777
28	45551747	45555070	XLOC_029178	4	-	1.19977658473607e-86	13.7437461002721
24	61322777	61329319	XLOC_025826	4	-	1.26779952917158e-86	13.5696134888939
10	4607607	4608558	XLOC_002041	10	+	1.43879409920278e-86	8.24557753094574
5	88852150	88865622	XLOC_035126	4	+	1.61965063202597e-86	13.527471865795
16	29585791	29624039	XLOC_011965	11	+	1.87658249762503e-86	6.06246846384624
16	49624531	49651879	XLOC_012866	4	-	2.81477279351906e-86	13.5050710578087
11	26122670	26156485	XLOC_005345	4	-	3.61789631269128e-86	13.4720513125424
17	29871959	29893806	XLOC_013330	11	+	6.80412480363231e-86	4.08918455051304
3	16746834	16761208	XLOC_031814	5	-	8.53085445832924e-86	12.4598791230695
5	21037442	21044658	XLOC_035724	4	-	1.09069864317771e-85	13.2294740120464
4	113952124	113960015	XLOC_034351	11	-	1.12202208995735e-85	-6.49371501296998
18	52302943	52318912	XLOC_015921	10	-	1.14834248317775e-85	-8.41993703988116
19	28974008	29048813	XLOC_017760	11	-	1.16033811708655e-85	-5.88725190136264
9	80803659	80958884	XLOC_042763	11	+	1.16455491275504e-85	9.44072221734455
X	13679488	13702310	XLOC_043905	11	+	1.18350635764368e-85	-6.02543938735484
5	95098096	95233021	XLOC_035155	5	+	1.22791916473408e-85	13.4331462343919
11	48954074	48997003	XLOC_005506	4	-	1.4578565538822e-85	9.93119842007172
19	51466697	51469340	XLOC_017062	11	+	1.47580422629223e-85	6.30808720932254
4	114146926	114155575	XLOC_034356	11	-	1.58580819109374e-85	-6.27889837932749
14	79693972	79733822	XLOC_009991	4	-	1.77089508495461e-85	13.4712042067072
3	120383560	120476583	XLOC_031518	11	+	1.77782353625227e-85	6.7163691069646
18	55873305	55878705	XLOC_015089	9	+	1.84901370924282e-85	9.44402429121716
22	41825470	41833542	XLOC_023368	4	-	1.85375932780512e-85	13.4892783792938
2	124819498	124906930	XLOC_020218	4	-	2.57434988431612e-85	10.3502270968344
23	27148511	27151276	XLOC_023886	4	+	2.73274123078145e-85	13.5928664836971
9	77230474	77389706	XLOC_043401	11	-	2.80624106341902e-85	6.4578658857234
5	65851401	65886780	XLOC_034960	11	+	3.01771061331625e-85	5.12620202374617
11	46727111	46776293	XLOC_004472	11	+	3.21376510280281e-85	-5.28285542088267
1	25618789	26088455	XLOC_001140	4	-	3.77070852434097e-85	13.4166299818922
18	55195157	55214278	XLOC_016001	4	-	4.52576311415068e-85	13.3012562408296
19	27210647	27217021	XLOC_017684	11	-	4.59980550071108e-85	8.25794817789375
25	2924540	2955126	XLOC_026552	11	-	5.02529431978005e-85	-5.6422388408348
5	101341253	101356201	XLOC_036532	4	-	5.4267087939751e-85	13.4721590645925
25	13908939	13919996	XLOC_026050	11	+	5.74800224129636e-85	9.62724694065879
15	27859090	27874385	XLOC_011076	11	-	6.10329732100967e-85	4.66112429720822
9	10728721	10737206	XLOC_043038	4	-	7.39677165012607e-85	11.5500485507508
4	106112884	106208036	XLOC_033387	11	+	8.08607921765661e-85	7.62739072749356
2	31783356	31912200	XLOC_018638	11	+	8.61995949937131e-85	8.70498062807464
7	17569053	17579485	XLOC_039844	11	-	9.52998420593062e-85	4.1359146718974
26	16162258	16222304	XLOC_027644	8	-	1.2312242776087e-84	9.7519781097625
X	40038877	40055271	XLOC_045070	11	-	1.3818215460125e-84	-5.48356532619196
1	84533366	84567987	XLOC_000518	11	+	1.78134260252008e-84	-5.59415833796177
3	19818138	19828457	XLOC_031859	4	-	2.11327469342131e-84	13.4318739461215
18	43433396	43466825	XLOC_015727	5	-	2.92759132720646e-84	11.8262579005034
10	19722825	19960000	XLOC_002178	4	+	3.11072812614918e-84	13.437800391807
18	56281560	56295824	XLOC_016038	4	-	3.51113793286835e-84	11.0294570823135
18	7793105	7805923	XLOC_015440	11	-	5.31201114608478e-84	4.47892035299758
3	59874335	59893212	XLOC_032265	4	-	6.08600993215705e-84	13.509770510537
25	1766932	1779723	XLOC_026524	11	-	1.14661849850567e-83	4.24899360381042
26	11236792	11248791	XLOC_027118	4	+	1.25547611093113e-83	13.3682133123855
1	143509231	143535444	XLOC_001812	4	-	1.39991847218906e-83	13.3645930207926
4	23481681	23498846	XLOC_033710	4	-	1.41671026833275e-83	13.3811683506603
1	56307677	56454033	XLOC_000244	11	+	1.52346189887306e-83	7.81257561806317
26	16605967	16646619	XLOC_027653	8	-	1.61222942851742e-83	9.93532428427981
7	22128003	22141947	XLOC_039951	11	-	2.16569352703463e-83	4.21655439705709
4	77317077	77333096	XLOC_033189	11	+	2.27838023407342e-83	-6.47052112157455
6	87035922	87094952	XLOC_038066	4	-	2.98739206945596e-83	13.5347287370688
17	10561574	10569888	XLOC_013852	4	-	3.14848913265102e-83	13.3530575408525
16	44671590	44735006	XLOC_012816	11	-	3.7242785573559e-83	-5.26228763047908
1	132099809	132136366	XLOC_000802	4	+	6.58657669639802e-83	13.4050540440025
1	137993403	138115732	XLOC_000836	11	+	6.89971927213187e-83	4.42040437313308
19	45493449	45520210	XLOC_016989	11	+	1.00005085713431e-82	-6.10744711613194
13	12494404	12536635	XLOC_008128	6	-	1.12493003638764e-82	10.9312962163166
2	125983557	126015376	XLOC_020242	4	-	1.21422389131476e-82	13.5528072430495
22	49142712	49148224	XLOC_023420	11	-	1.47363089847109e-82	4.29215235201628
23	32653789	32772301	XLOC_024126	11	+	1.48453139867535e-82	-5.41816978477217
8	38724601	38792053	XLOC_041690	4	-	3.02552010096606e-82	13.371726892655
18	46615228	46619888	XLOC_014833	11	+	5.32363288151111e-82	-7.36767554318851
13	59011021	59014907	XLOC_007730	4	+	5.56655805686317e-82	13.3901130429945
3	101167779	101172831	XLOC_032495	11	-	7.05878599708421e-82	4.9630160385128
2	65661170	65719436	XLOC_019843	11	-	9.37648872317972e-82	3.77130009281225
29	12658683	12762178	XLOC_029278	11	+	1.73740437982265e-81	5.4279004172886
16	81384652	81434653	XLOC_013168	11	-	1.92141752302096e-81	-5.35755536760638
5	114959881	115060319	XLOC_036771	4	-	2.01277862362473e-81	12.6041581842123
15	38990027	39309431	XLOC_011207	4	-	2.06424674208772e-81	12.2443970868952
15	17999881	18028984	XLOC_010167	11	+	2.2907320027677e-81	4.10090738235058
11	106247576	106250775	XLOC_006052	4	-	2.84409621925727e-81	11.9097109268414
16	79462608	79593101	XLOC_012464	11	+	3.55789314333504e-81	-5.57667946517092
20	1432928	1940221	XLOC_020441	11	+	3.77007416790924e-81	-5.35904381937272
3	14208424	14215596	XLOC_030497	4	+	4.65931204877835e-81	13.3118777590558
26	18003807	18029489	XLOC_027669	11	-	5.22021605899125e-81	5.72345198281472
13	51091818	51102421	XLOC_008444	4	-	5.69111909748702e-81	13.266619471748
6	61872552	62224344	XLOC_037178	5	+	5.71186360074977e-81	10.0570954604601
7	5050174	5069033	XLOC_038424	11	+	5.79790834616436e-81	-6.29106435615345
14	2327730	2331019	XLOC_008936	11	+	7.02603060271746e-81	4.74562569267083
4	114066800	114141290	XLOC_033543	11	+	7.3540180425858e-81	-5.91334789636481
18	56275985	56281563	XLOC_015102	11	+	7.67168265874046e-81	-6.23650609000917
18	32797656	32952871	XLOC_015640	4	-	1.16983033695693e-80	13.372292594913
8	61393114	61580120	XLOC_041858	9	-	1.20113535293479e-80	-9.08853863253887
1	150468022	150494199	XLOC_000952	4	+	1.82361719784254e-80	13.3051704828866
13	79971105	80114281	XLOC_008836	11	-	2.15055894191742e-80	-5.169751817374
10	85645692	85667209	XLOC_002829	11	+	2.2703834809533e-80	3.91075811495263
29	43589759	43604504	XLOC_030120	11	-	2.4743165277151e-80	-5.64773855159476
13	43804358	43805478	XLOC_007562	4	+	3.06824042345387e-80	13.4828336841026
1	81213641	81222134	XLOC_000473	4	+	3.6537340369976e-80	13.309049795769
3	93587992	93625459	XLOC_032434	11	-	4.35633826041979e-80	3.76447345169209
21	59832004	59845233	XLOC_021714	4	+	4.52595305829039e-80	13.4501679628995
5	18313470	18420212	XLOC_035702	4	-	6.06811928254657e-80	12.7481941927819
24	3235898	3260724	XLOC_025111	4	+	6.12384285239297e-80	11.6975016816214
3	90016432	90045870	XLOC_032412	5	-	6.22339372238658e-80	12.3831253899895
29	43126403	43142493	XLOC_029553	11	+	6.63158674921343e-80	-5.32931001485991
3	69315734	69382586	XLOC_032308	11	-	6.78189126076495e-80	4.43514656332964
19	51550899	51553525	XLOC_018209	6	-	7.28289374234171e-80	10.9921749959969
5	57416304	57428044	XLOC_036098	11	-	9.80761547716126e-80	3.9120620892271
27	36738832	36762837	XLOC_028451	4	-	9.89127289311398e-80	10.1938996671503
5	97997798	98176812	XLOC_035179	11	+	1.00696563625434e-79	5.75375873165473
25	26729367	26736844	XLOC_026168	11	+	1.16974330152665e-79	-6.06504375267908
5	109985704	109998680	XLOC_035427	11	+	1.18037377605346e-79	-5.24071015073941
9	88663228	88666894	XLOC_042851	4	+	1.18108331774512e-79	13.2303970076184
11	49282631	49298349	XLOC_004511	11	+	1.21968564017833e-79	3.92032762437156
21	48185427	48201710	XLOC_021627	4	+	1.22620539963249e-79	12.9216473426988
5	109876441	109894993	XLOC_035423	11	+	1.28195501306731e-79	6.80615480046973
X	84816192	84819838	XLOC_044354	11	+	1.30003895101995e-79	-6.06430641800772
15	83263682	83362967	XLOC_011697	4	-	1.43370750121033e-79	13.2899919567273
19	37684353	37694109	XLOC_017883	4	-	1.71954437738665e-79	13.2696983141371
15	82059014	82082197	XLOC_011668	10	-	1.92778870775901e-79	8.61460543845535
1	66967954	67011292	XLOC_000350	11	+	2.19981527650298e-79	8.51185933057144
22	3898694	4701564	XLOC_022548	4	+	2.50072549377517e-79	12.8386050219403
2	133962278	133986215	XLOC_020378	11	-	2.53580625107977e-79	5.75802177228582
11	105698113	105702610	XLOC_005034	11	+	2.85782796936688e-79	6.89355071278018
18	36911357	36924689	XLOC_015693	10	-	3.08468283973809e-79	8.34737961857842
19	43577535	43579792	XLOC_016938	4	+	3.4169032572965e-79	13.2718758056485
18	55745670	55751319	XLOC_016014	4	-	3.5448314974389e-79	13.211051780704
23	50487433	50498361	XLOC_025035	11	-	4.26507213056308e-79	3.65089912522824
7	9004718	9019259	XLOC_039675	4	-	5.49431425511693e-79	13.3357230900425
18	10285721	10291848	XLOC_015460	4	-	5.96930304089722e-79	13.2462567699346
21	32644411	32689060	XLOC_021526	11	+	6.04646327930545e-79	-5.82139350621957
1	143209959	143256447	XLOC_001810	4	-	6.31973005820397e-79	13.2722150063277
20	57298287	57323418	XLOC_021163	4	-	7.12398342425656e-79	12.0275098313814
8	1792851	1816770	XLOC_041496	11	-	1.25229881236637e-78	6.46153300584135
5	76030293	76050224	XLOC_036286	11	-	1.28802102760149e-78	-5.94769710649071
10	12383293	12413783	XLOC_002119	11	+	1.39369187319527e-78	4.23064033331459
11	104120566	104146465	XLOC_005986	11	-	1.49565571198212e-78	5.83589238195678
X	61052930	61125754	XLOC_045219	4	-	1.7356061372351e-78	13.2670535832655
2	7139282	7300799	XLOC_018480	5	+	1.77189555434392e-78	11.4102903517465
16	46056337	46098086	XLOC_012104	5	+	2.63431985384596e-78	12.6745056932552
7	26173312	26197424	XLOC_040002	11	-	2.86687080508842e-78	3.83614957658032
28	27226794	27231724	XLOC_029058	11	-	2.88078890291473e-78	5.71302664839877
18	48633597	48648644	XLOC_015817	11	-	3.29906047687077e-78	-5.36570450365627
10	4598491	4799774	XLOC_002991	11	-	4.00852231972853e-78	4.34473687857764
21	70269888	70292666	XLOC_021941	4	+	4.33564159877913e-78	13.1590506956502
4	35563403	35794439	XLOC_032946	4	+	5.87359475426288e-78	13.2785777034197
19	57640309	57657115	XLOC_018345	9	-	6.89657407289075e-78	8.87191126114521
1	72023204	72049858	XLOC_001395	6	-	9.01203016813165e-78	10.3378508071816
14	36438471	36470764	XLOC_009755	11	-	1.05529310827548e-77	4.302151881158
23	27521252	27523736	XLOC_023921	11	+	1.05965397896451e-77	-6.24556471494235
4	114054091	114066700	XLOC_034353	11	-	1.06676101465072e-77	-5.69665720474776
12	33154327	33230311	XLOC_006926	7	-	1.16347376519919e-77	10.5359495953146
7	70910893	70973453	XLOC_039311	11	+	1.32646971732488e-77	-5.22532351721722
24	4448304	4449889	XLOC_025120	11	+	1.36401408218818e-77	6.50124896695908
9	73063401	73066908	XLOC_042717	4	+	2.12554863526612e-77	13.1782765845629
5	64654541	64700677	XLOC_036186	4	-	2.23899166635439e-77	13.181366167305
27	18512413	18698059	XLOC_028044	11	+	2.35020060197513e-77	8.34569777580769
7	19219727	19230011	XLOC_038702	11	+	3.13067142347114e-77	-5.10179644070599
20	12190279	12194695	XLOC_020523	4	+	3.21710903274946e-77	13.1880298824876
23	41796350	41868178	XLOC_024199	4	+	3.32769146021905e-77	13.5129117861293
7	7885985	7895503	XLOC_039649	11	-	3.48978311472829e-77	-6.75063292701874
1	114290648	114432051	XLOC_001649	10	-	3.70627899362396e-77	8.07928891180524
3	22571876	22617072	XLOC_030699	11	+	4.06278761655911e-77	6.11983920638277
7	111185606	111203381	XLOC_039495	5	+	4.43116025680405e-77	12.1061252994207
X	143554364	143561700	XLOC_045743	4	-	6.34729179656179e-77	12.799027275085
25	28101519	28161345	XLOC_026221	11	+	7.20803649080284e-77	4.1938775642539
21	33620966	33635292	XLOC_022210	11	-	7.51984579536784e-77	5.7401962444966
7	20816180	20827916	XLOC_038739	4	+	8.09812822689679e-77	13.1591001235065
16	6342669	6669126	XLOC_011858	4	+	8.10014944497197e-77	13.2660490518079
19	24272238	24458749	XLOC_016597	11	+	8.23635749701031e-77	-6.54168523858262
X	135148062	135198062	XLOC_044709	11	+	8.49462283831842e-77	6.90175959633686
13	18259067	18334728	XLOC_008174	11	-	1.22381607340393e-76	-5.60977819946034
21	70705888	70716190	XLOC_021943	4	+	1.39976351595119e-76	13.144075991487
3	17146917	17147898	XLOC_030591	11	+	1.4864499484915e-76	-6.14833729389688
8	25338290	25841063	XLOC_041657	4	-	1.58112342790133e-76	13.1480751734866
8	62463374	62602351	XLOC_041870	11	-	1.6384431284459e-76	4.93570323341655
8	77781236	77966144	XLOC_042015	4	-	2.48686419662372e-76	13.1723490661054
14	34040795	34345704	XLOC_009159	4	+	3.1426818852927e-76	13.224018173972
2	25760655	25777553	XLOC_019557	4	-	3.31086355204314e-76	13.1909750933995
16	1781212	1794807	XLOC_012503	10	-	3.35686478019783e-76	8.50869648460872
4	33300105	33314920	XLOC_033768	4	-	3.76873134874732e-76	13.1365591219366
16	31337904	31368218	XLOC_012694	11	-	4.05785638637552e-76	3.61850632038468
6	60270814	60341894	XLOC_037899	11	-	4.70972641980694e-76	5.62602703543453
18	57029246	57036706	XLOC_016061	8	-	4.90035387097008e-76	-10.0528276573549
6	86051555	86125292	XLOC_038035	4	-	6.03416816100057e-76	13.1420652330201
8	69980308	70028294	XLOC_041137	11	+	6.22015576120135e-76	6.28525361572373
20	39004932	39148586	XLOC_020724	11	+	6.62119149388591e-76	10.2042983143244
10	7526291	7532818	XLOC_003025	4	-	7.22493907883278e-76	13.1314115376928
14	1997514	2008855	XLOC_008920	11	+	7.26286327078886e-76	-6.13109314396531
9	104268692	104384496	XLOC_042986	4	+	8.71812380146369e-76	13.0948069953883
7	3926591	3933955	XLOC_038389	9	+	1.06098029749981e-75	8.81878960319542
14	83877530	84110459	XLOC_009443	11	+	1.19509792473962e-75	5.23423590031895
3	15399677	15409079	XLOC_030534	11	+	1.61648818400613e-75	5.28807278590104
3	59080622	59123871	XLOC_031013	7	+	1.72645495976126e-75	9.93523586516453
19	25163266	25198312	XLOC_017640	11	-	1.81301322216842e-75	-5.27752456084443
7	35662598	35763653	XLOC_040075	11	-	1.8617074005335e-75	3.9975307809676
6	90315718	90316589	XLOC_037343	4	+	1.88308172091098e-75	13.0982781365285
22	26572177	26610383	XLOC_023295	4	-	2.5095384902848e-75	13.1720176141782
29	47878890	47899601	XLOC_029706	4	+	2.98163310218185e-75	13.0870542698652
9	24363620	24508268	XLOC_043098	4	-	2.98715473810135e-75	13.0865776611928
13	12536682	12543841	XLOC_007305	4	+	3.61992468586277e-75	13.073995184361
5	111777555	111849960	XLOC_035482	11	+	3.67725387021709e-75	-5.81349268996326
15	29377924	29389301	XLOC_011122	7	-	3.8263989027154e-75	8.60637920718072
14	21577308	21580910	XLOC_009648	4	-	4.27650974819861e-75	13.1177206399741
27	266349	270039	XLOC_027948	4	+	4.48814979919601e-75	13.1034257047699
27	14845592	14854075	XLOC_028315	6	-	6.1009300275754e-75	11.5820658938268
5	5056908	5062103	XLOC_035638	4	-	6.34459509705637e-75	13.1261976237524
15	82052400	82057450	XLOC_010872	9	+	6.56780675442107e-75	8.79923185894391
4	59963826	59975700	XLOC_033892	11	-	8.13699449274823e-75	4.8409681279797
3	9022903	9053379	XLOC_030378	11	+	1.08234513200381e-74	-6.57950424650894
4	113910741	113941457	XLOC_034349	11	-	1.33788927515088e-74	-5.96948273724724
3	49560745	49686388	XLOC_030901	4	+	1.59035055530784e-74	13.0337573690877
4	102630954	102679065	XLOC_033349	4	+	1.5910050590486e-74	13.0361635808312
6	93480336	93489039	XLOC_038117	10	-	1.65394676924628e-74	8.35487196412855
26	11138792	11238022	XLOC_027598	11	-	1.67152561214805e-74	10.2980453171437
8	17040252	17145170	XLOC_041568	11	-	1.99749070493788e-74	5.51463319447604
12	15571775	15629990	XLOC_006142	11	+	2.4084442490207e-74	4.27203492605204
10	87110190	87152008	XLOC_002855	11	+	2.42991586133773e-74	-6.82700943451614
11	78384465	78398364	XLOC_005729	4	-	2.97728708930706e-74	12.2266918965303
3	20420022	20427199	XLOC_031869	4	-	3.1386001636295e-74	13.083825870888
26	49019147	49024360	XLOC_027902	4	-	3.13997650042265e-74	13.0040764809653
5	101896621	101909643	XLOC_036546	11	-	3.30552364551873e-74	-4.88351263815639
29	46018692	46033246	XLOC_030198	11	-	3.51255449427651e-74	-4.53334658147452
X	16101429	16224684	XLOC_044893	11	-	3.81684446524889e-74	5.40116683371711
17	71635224	71637106	XLOC_014279	4	-	5.08355096554323e-74	13.0668901689174
3	43799008	43811614	XLOC_032128	4	-	6.38205573920869e-74	13.0711193244622
15	36606066	37088565	XLOC_010347	7	+	7.40790455031069e-74	9.76454132591507
29	28719988	28734739	XLOC_029925	5	-	8.83323931917854e-74	11.9457861271476
18	52578548	52608977	XLOC_015928	4	-	1.02578442458261e-73	11.4468781120341
7	28568047	28617279	XLOC_038842	11	+	1.11415222808616e-73	3.8158749418183
3	26531557	26599049	XLOC_031944	11	-	1.49531833625422e-73	-6.01655121210376
6	90765131	90778478	XLOC_038091	4	-	1.69484245678624e-73	13.0709444418882
13	73594199	73610488	XLOC_008719	10	-	1.73980450172286e-73	10.0692995423064
21	23568316	23705296	XLOC_022136	11	-	1.97897540300437e-73	5.74745371351852
20	66681685	66718857	XLOC_021204	11	-	2.25845933655329e-73	5.47266780757811
17	72690428	72741948	XLOC_013696	5	+	2.62275141446243e-73	10.9791124262882
6	93173407	93198886	XLOC_038115	4	-	2.6933080729335e-73	12.9684518478019
8	8635549	9019801	XLOC_041542	11	-	2.78955479800839e-73	4.72178117865005
X	3468826	3477212	XLOC_043843	11	+	2.8976073304498e-73	5.22046637259261
3	99818474	99852175	XLOC_031229	4	+	2.9449388437737e-73	13.0626465836926
19	38697415	39003437	XLOC_016837	11	+	3.35378243823072e-73	-6.44262930517348
6	86042553	86116358	XLOC_038032	4	-	3.59718966768787e-73	12.9699251311006
23	39894301	39908808	XLOC_024182	4	+	3.93495772796867e-73	12.9991180732669
19	62259954	62268988	XLOC_018381	4	-	4.00336233762604e-73	12.6979632921175
3	120881957	120887036	XLOC_032724	4	-	4.86108176252061e-73	12.9390127615764
7	5233320	5254254	XLOC_038426	11	+	6.92127599500922e-73	-4.72388411986261
19	56664818	56679122	XLOC_017187	11	+	6.96988526793151e-73	6.50822836609115
5	74252019	74544976	XLOC_036253	11	-	6.98113145322728e-73	7.16771171431759
11	101326295	101346205	XLOC_004935	8	+	7.69902458317515e-73	11.0238492716722
GJ059642.1	1215	9916	XLOC_043698	8	+	8.88349791077517e-73	-9.4608964602955
9	51736898	51755327	XLOC_043248	4	-	9.64777592979973e-73	13.0678754135745
9	34647841	34655967	XLOC_043153	4	-	9.79932064594217e-73	12.9353882151897
9	97673557	97675812	XLOC_043508	4	-	1.14853578606934e-72	12.9837099854233
15	34709135	34725648	XLOC_011176	4	-	1.1603263153009e-72	12.9301028204238
29	50238210	50277126	XLOC_030266	11	-	1.17613200642892e-72	-5.90988953015381
8	78188490	78204787	XLOC_041223	11	+	1.20866513801115e-72	4.08986933121051
10	72612937	72641326	XLOC_003781	11	-	1.29136441295058e-72	6.76296672263318
1	42740664	42802957	XLOC_001173	11	-	1.31098635308313e-72	6.38540596809608
26	11243786	11248623	XLOC_027120	4	+	1.48010486381691e-72	13.1043792980358
25	38355846	38366835	XLOC_026376	4	+	1.55759496469885e-72	12.3367211298869
22	61123419	61130341	XLOC_023604	4	-	1.65581904883982e-72	12.9319609089678
5	110003649	110016048	XLOC_036659	11	-	1.86756209027892e-72	-5.23069713895958
8	82459900	82491850	XLOC_042044	11	-	2.07913958227815e-72	11.1897579329042
13	36840286	36855116	XLOC_008283	4	-	2.21990733091059e-72	12.8982324823846
6	93321642	93399192	XLOC_037408	4	+	2.28459792584564e-72	12.9395543990841
X	57184739	57186320	XLOC_045181	11	-	2.5362427993811e-72	6.55293818144709
6	86159453	86233554	XLOC_038044	4	-	3.01546652754349e-72	9.92405042763921
19	51673174	51681648	XLOC_018216	11	-	4.51528470849724e-72	10.0363739073696
2	15094687	15208656	XLOC_019445	11	-	4.97088304490681e-72	-5.467456868051
1	150442631	150446744	XLOC_001927	4	-	6.67822769360955e-72	12.9702287278704
16	45071636	45131564	XLOC_012820	11	-	7.1582683536709e-72	4.03575290663613
26	16684007	16919344	XLOC_027654	11	-	8.08398893731293e-72	4.72803676650953
10	67401683	67520904	XLOC_002631	11	+	8.75787367939855e-72	6.48141481328955
X	145362861	145573057	XLOC_044785	11	+	9.06168850649641e-72	7.51223543825355
5	37383694	37402907	XLOC_034736	4	+	1.14818898123167e-71	12.9006120573624
11	2984206	3056233	XLOC_004124	11	+	1.22792874042966e-71	-5.69360520896396
13	72858456	72863979	XLOC_007934	4	+	1.57183865818285e-71	12.8998259602699
10	20632356	20639714	XLOC_003150	4	-	1.62894518507451e-71	12.9605399383584
28	24869417	24892252	XLOC_029026	9	-	1.68484114832789e-71	9.9176417368285
9	88659522	88662160	XLOC_042850	4	+	2.11807662526399e-71	12.8862203490433
10	11928256	11941336	XLOC_002112	4	+	2.1712360695564e-71	12.4845359461587
4	52228596	52236032	XLOC_033867	11	-	2.61462664189259e-71	6.81806047296855
6	59820199	59866650	XLOC_037890	11	-	2.87186731359314e-71	-5.97922536849512
7	70238731	70243123	XLOC_039305	4	+	2.91264484096329e-71	12.9035380090188
1	154336157	154376278	XLOC_001973	11	-	5.06972600335757e-71	4.25574203829417
16	39722482	39761833	XLOC_012037	11	+	5.46944481742635e-71	3.83863518183065
10	72111235	72264666	XLOC_003776	4	-	5.71558494271544e-71	13.2735524709021
21	65837036	65939390	XLOC_022411	11	-	6.16400350363904e-71	-5.94334875729912
12	33831549	33848553	XLOC_006314	4	+	8.51699574627566e-71	13.0221141862254
GJ058435.1	22158	86740	XLOC_043630	8	-	1.01299687968746e-70	8.75980816471976
11	101475002	101490031	XLOC_005941	11	-	1.16550443622506e-70	-5.274251919642
18	49309013	49313929	XLOC_015831	11	-	1.17973052018476e-70	-4.90545315837255
19	43878470	43947907	XLOC_016953	11	+	1.17973052018476e-70	8.93226010863436
15	30122000	30128368	XLOC_011136	11	-	1.20284411494396e-70	4.40935432906786
20	33549484	33606671	XLOC_021098	11	-	1.20395730136132e-70	5.99066455782171
18	50868630	50896744	XLOC_015869	11	-	1.38281112047688e-70	-4.60161075610677
17	66556960	66579860	XLOC_013618	11	+	1.68741442827014e-70	-5.45780126104248
6	14193843	14250275	XLOC_037666	11	-	1.84179062521351e-70	-6.03024961624204
17	74749249	74750524	XLOC_014355	4	-	2.40358092689533e-70	12.8985244638509
14	41987741	42192634	XLOC_009198	4	+	3.03763888306848e-70	12.8289408822805
1	106851110	106880449	XLOC_000637	4	+	3.30559005534743e-70	12.8067768294123
2	130023431	130069587	XLOC_019287	4	+	3.64328402945805e-70	12.8194113482266
11	20380856	20449227	XLOC_004302	11	+	3.9257689378151e-70	4.12298268638568
14	75708260	75782654	XLOC_009384	5	+	3.94623122324565e-70	12.8555284565424
18	39205234	39215375	XLOC_014739	11	+	3.96476445044229e-70	9.02183311415098
6	51536035	52011682	XLOC_037124	6	+	4.23687294467139e-70	10.9927589838751
8	85875873	85907114	XLOC_041275	11	+	4.74100728186252e-70	-5.24314650865755
18	15444589	15482439	XLOC_014540	11	+	4.83415375474091e-70	7.33699352676573
20	2032362	2082370	XLOC_020882	11	-	4.99340424688422e-70	-4.45743160883013
3	103318856	103325834	XLOC_032539	4	-	4.99340424688422e-70	12.8401755874102
14	82815648	82847410	XLOC_010007	4	-	5.90842802513817e-70	10.5251136411715
25	40960502	41068748	XLOC_026410	11	+	7.03806681988408e-70	-4.73046811497427
12	88597334	88608655	XLOC_006627	5	+	8.01770649936891e-70	9.62658235138329
25	30043773	30153701	XLOC_026833	11	-	1.08600542498816e-69	6.87701877992243
18	35763842	35796677	XLOC_014704	11	+	1.15969991968953e-69	-5.58555390911843
13	6743685	6946193	XLOC_007254	4	+	1.22665415804043e-69	12.3840855334648
19	20038897	20049888	XLOC_017502	4	-	1.40533589734275e-69	12.9262957722674
5	23142363	23156315	XLOC_034532	4	+	1.46898877348567e-69	12.9190273343134
3	16886105	16888574	XLOC_030585	11	+	1.50936557863726e-69	-7.08288700652826
10	20704790	20718261	XLOC_002189	11	+	1.60100881000386e-69	3.8796617210681
21	59833482	59836213	XLOC_021715	4	+	1.6550018540095e-69	12.9734061163029
3	44657521	44775833	XLOC_032133	10	-	1.71932338145054e-69	7.97911795189091
20	31783882	31793707	XLOC_020647	11	+	1.93592119255395e-69	8.79572860345561
10	84698535	84707329	XLOC_002809	4	+	2.22739723606889e-69	12.8084381103433
18	20040312	20042145	XLOC_014579	4	+	2.29948540653358e-69	12.8830872179923
19	20501230	20528885	XLOC_016531	4	+	2.36102630349735e-69	12.9047265433592
17	10751546	10828628	XLOC_013859	6	-	2.66774597776043e-69	9.56171526104884
14	9334777	9371281	XLOC_008992	11	+	2.7591843908922e-69	-4.46561685808511
5	66774992	66777587	XLOC_034972	4	+	3.75863634234531e-69	12.4336206675118
24	58095161	58096540	XLOC_025402	4	+	4.5290296317241e-69	12.8307126316925
6	90360721	90365081	XLOC_037353	4	+	4.97345442152325e-69	12.7619746117105
21	66358867	66558320	XLOC_021769	10	+	5.71145698951449e-69	8.38902448275401
10	85407978	85422300	XLOC_002824	4	+	6.71351547356853e-69	11.1942743466344
5	92451918	92480621	XLOC_036406	4	-	7.38368714731818e-69	12.8254350061484
9	26310362	26403759	XLOC_043111	4	-	7.38368714731818e-69	12.7465310073587
19	25846796	25849280	XLOC_017661	11	-	7.44406778432965e-69	5.4267092326501
25	26120219	26125700	XLOC_026737	11	-	9.23533410494365e-69	-6.09654475039621
11	68069781	68144492	XLOC_004619	11	+	9.54951912335633e-69	4.63988796259582
18	10985131	11050908	XLOC_014475	11	+	9.92918240032433e-69	6.43469388331261
15	20585724	20671260	XLOC_011035	11	-	1.2300549430772e-68	3.51708370987091
4	77171036	77193849	XLOC_034009	7	-	1.24359322255953e-68	9.26304753318665
1	109661961	109704520	XLOC_000654	11	+	1.6118912254665e-68	7.99983244853374
3	107032449	107048122	XLOC_031364	6	+	1.61962117423508e-68	10.300730879244
2	53064036	53765257	XLOC_019804	11	-	1.89479496604931e-68	-4.93535502751212
2	129927111	129945386	XLOC_019283	11	+	2.45054922340425e-68	-6.33893466920243
1	59367421	59390343	XLOC_000303	11	+	2.69876849850809e-68	-5.30746823390967
19	54633143	54642106	XLOC_018280	11	-	3.15004962607906e-68	-5.12364649997243
21	67441282	67527538	XLOC_021796	4	+	3.82860865162657e-68	11.2421872273864
3	15715450	15733485	XLOC_030551	11	+	4.31690193705611e-68	3.95136355379737
22	36876897	37039138	XLOC_022774	4	+	4.71839105581681e-68	12.7362558975961
7	69584818	70035938	XLOC_039298	4	+	5.63951629530069e-68	12.719631727624
29	43250437	43265633	XLOC_029563	11	+	5.72984528243444e-68	-4.93981635363087
22	53521905	53556089	XLOC_022978	8	+	7.21052708317527e-68	8.69007757270895
4	113865788	113874303	XLOC_034338	11	-	7.22564484410882e-68	-5.51918571045175
18	48849951	48860430	XLOC_015822	11	-	7.67888353177727e-68	-4.60973915549558
26	25881751	25885322	XLOC_027757	4	-	8.3418232354002e-68	12.855826403293
9	66663263	66885952	XLOC_043313	11	-	8.46337930161817e-68	-6.1773068518797
28	15818058	16073196	XLOC_028978	11	-	8.969714005478e-68	8.94902895904134
21	23087174	23102620	XLOC_022127	4	-	9.03942264175873e-68	12.918726278371
10	62863602	62921726	XLOC_003705	4	-	9.11658188999561e-68	12.7527989493563
3	10114926	10118146	XLOC_030417	4	+	9.21861515792782e-68	12.808451386844
20	41039242	41091392	XLOC_020740	4	+	9.35722356819803e-68	12.7453028964005
10	36577265	36586360	XLOC_002404	10	+	1.03342271073599e-67	7.56798770984341
2	125008120	125012489	XLOC_019197	4	+	1.10879998219711e-67	12.7207880978014
19	27446997	27453703	XLOC_016648	5	+	1.21162222766879e-67	10.9024453064334
24	58090310	58104086	XLOC_025400	4	+	1.31844245135209e-67	12.6111628996245
2	14175560	14484603	XLOC_018503	4	+	1.45652737377712e-67	12.6842851461024
3	23825388	23832565	XLOC_031928	4	-	1.73070114160364e-67	12.8003884266514
21	69278650	69374739	XLOC_022458	11	-	1.87862197070312e-67	6.11381065056455
16	70545523	70756687	XLOC_012350	5	+	1.88237626607467e-67	9.89906582518359
10	45326586	45343931	XLOC_003588	4	-	1.98885766923662e-67	12.7485899250276
25	22298878	22306978	XLOC_026125	4	+	2.12442329240418e-67	12.7630613816765
9	40275979	40293668	XLOC_042546	4	+	2.91045461359776e-67	12.8534229868185
5	114340640	114349815	XLOC_035529	4	+	2.97119208697127e-67	11.9774044677575
4	106908540	106914583	XLOC_033445	11	+	4.02508580570193e-67	-6.94229001165512
1	24395294	24592467	XLOC_000108	6	+	4.10687364041573e-67	11.7256456186816
15	79114419	79127198	XLOC_010801	4	+	5.32184604148311e-67	12.871812789681
7	27682250	27733626	XLOC_040009	11	-	5.56871616100706e-67	3.57290880979373
5	56047517	56069408	XLOC_034833	11	+	6.0820527895075e-67	-5.7264670207203
13	48615916	48677659	XLOC_008435	4	-	6.25864456294733e-67	11.681433111581
28	32826046	33587986	XLOC_029099	4	-	6.64751614794889e-67	11.3859180557857
25	21759622	22137201	XLOC_026123	11	+	7.95154657705648e-67	-4.63642164492941
12	28071272	28110415	XLOC_006867	4	-	8.14996635526688e-67	12.7007004024313
1	8868121	8872181	XLOC_000061	4	+	8.36690507223797e-67	12.6982772715788
26	11278348	11383604	XLOC_027603	11	-	8.36694310943855e-67	3.76048955300348
2	128703132	128796222	XLOC_020302	11	-	8.55736616224541e-67	4.20461610979282
4	77571240	77597283	XLOC_033201	4	+	9.9171024904869e-67	12.6751289769974
16	53064137	53069283	XLOC_012918	8	-	1.10829696648904e-66	9.29215906741453
19	19026950	19038382	XLOC_016503	11	+	1.13436302785257e-66	-4.60888239227341
24	58793984	58815952	XLOC_025803	11	-	1.39445914002059e-66	3.58951535458166
19	17621194	17634859	XLOC_017461	5	-	1.40436171626368e-66	12.6222935177114
21	20871464	20886141	XLOC_022089	5	-	1.42438460841213e-66	12.1748732379808
29	49332557	49352702	XLOC_030251	11	-	1.67239827452806e-66	7.46041187699419
19	28306636	28317060	XLOC_016692	4	+	1.68689005751698e-66	12.6228386239962
18	55828929	55832924	XLOC_016018	4	-	2.9899276991997e-66	12.6697317565208
18	25091493	25185340	XLOC_014627	11	+	3.05970094987958e-66	-5.12378269839811
29	46452629	46573465	XLOC_029677	11	+	3.13146385729573e-66	4.37660963915049
3	17176215	17179079	XLOC_031821	11	-	3.35733039252247e-66	-5.46281599254138
22	26409806	26443194	XLOC_023281	4	-	3.45912351575863e-66	12.6775415012307
18	52964468	53017465	XLOC_015003	11	+	3.56926357581639e-66	6.51340464563856
8	85810040	85852098	XLOC_041274	11	+	3.63474660891012e-66	-4.32947556346413
2	123350417	123376541	XLOC_019189	11	+	3.72635505645647e-66	-5.54835488306968
5	117150449	117239865	XLOC_035564	11	+	3.73517491110245e-66	5.19298257881687
18	10523325	10688580	XLOC_014465	11	+	4.0897031746964e-66	6.85081658066053
4	117869811	117876642	XLOC_033578	4	+	4.82652292598085e-66	12.6982009806899
1	143568054	143633076	XLOC_000876	4	+	5.11821744021063e-66	11.0153893787047
20	10828207	10863494	XLOC_020949	5	-	5.31594187591466e-66	10.9002794870269
10	60219202	60276642	XLOC_003686	11	-	5.43036932207473e-66	9.45945522799121
13	74386971	74412923	XLOC_008735	11	-	5.45754319113093e-66	6.2293754519996
1	130588718	130615792	XLOC_000778	10	+	5.62159887313562e-66	8.05237739168729
X	130416825	130714673	XLOC_044678	11	+	5.7619831041005e-66	-4.20055625122749
9	96501688	96597695	XLOC_042908	11	+	5.79925860437857e-66	-5.79651323822754
8	62993888	63051582	XLOC_041085	4	+	7.05488211680689e-66	12.6504484514023
25	26392489	26398082	XLOC_026756	11	-	7.53628343682267e-66	-6.18848796623792
13	54270341	54276248	XLOC_007673	11	+	7.61920436019643e-66	-5.44103145684492
6	89160423	89460644	XLOC_038082	4	-	8.2984644805778e-66	12.5636159776915
5	89548753	89699805	XLOC_036378	5	-	8.35686069759325e-66	11.3616396326577
11	44767771	44785035	XLOC_005453	4	-	8.61177405674134e-66	12.6679291848239
23	28918396	28920742	XLOC_023998	11	+	9.20165179622737e-66	-5.71484938658334
9	90836601	90854679	XLOC_042870	4	+	9.40621439658169e-66	12.6062727508405
28	27127529	27131433	XLOC_028693	4	+	9.96264016202743e-66	12.8650360415275
14	1719731	1724220	XLOC_008908	4	+	1.18345893000809e-65	12.5889051904395
7	21895180	21926421	XLOC_039944	11	-	1.27191596509523e-65	-4.95140759818646
4	114207843	114212313	XLOC_033553	6	+	1.27636214113537e-65	8.50489642997706
13	43938284	44042285	XLOC_007570	11	+	1.39221104538701e-65	7.59377467038072
19	28679559	28801103	XLOC_017754	11	-	1.4336471033726e-65	5.9366119727081
4	113720589	113729919	XLOC_033522	11	+	1.63512563987292e-65	-6.00870269842276
9	21934115	21980628	XLOC_043081	4	-	2.01782247377466e-65	12.6166860737682
20	23943165	23954541	XLOC_021043	4	-	2.15432679503638e-65	12.7811034330429
24	49908078	49942827	XLOC_025746	11	-	2.58166558380524e-65	4.56285403133368
21	62870528	62893014	XLOC_021742	11	+	2.72148723311469e-65	3.55177882930545
21	10730578	10776386	XLOC_022018	4	-	2.82496373144905e-65	12.5996187409902
3	16132131	16164948	XLOC_030560	11	+	2.84095231473539e-65	6.52970045496288
19	31840236	31966378	XLOC_016723	4	+	3.40497190586163e-65	11.3605072951989
16	47751956	47762256	XLOC_012116	11	+	3.56406520948434e-65	-6.25009350569239
3	74145455	74149255	XLOC_031063	4	+	4.962035943861e-65	12.5305420614732
1	144256973	144299639	XLOC_000881	11	+	5.0742292042976e-65	-5.75847479074722
23	15389355	15395355	XLOC_024520	4	-	5.20449011234769e-65	12.5601210289721
16	42006951	42043059	XLOC_012767	4	-	5.30939097912136e-65	12.8137347807562
9	24841456	24855442	XLOC_043100	4	-	8.32760785043496e-65	12.4791090534297
19	58439766	58583151	XLOC_017243	4	+	1.0626767250448e-64	12.0137079901594
11	93066873	93090367	XLOC_005809	4	-	1.09610335023713e-64	12.4801714448848
21	59688016	59703250	XLOC_022375	5	-	1.14364721149577e-64	10.1075652182563
16	1201475	1321362	XLOC_011776	11	+	1.25234619846341e-64	-4.54207731159108
7	20830693	20843748	XLOC_038740	4	+	1.39542536459686e-64	12.5650125101739
2	27311142	27386937	XLOC_019583	9	-	1.45221931562043e-64	9.08051941768422
13	68258073	68366106	XLOC_007903	11	+	1.63753114154026e-64	-4.55184724208985
3	120892065	120899003	XLOC_031530	4	+	1.69083206639687e-64	10.7026112185757
1	153631774	153690384	XLOC_001960	4	-	1.89416244066091e-64	12.5390393623622
21	7763264	7793479	XLOC_022011	7	-	2.82092351197842e-64	9.58450202615505
21	67951582	67982058	XLOC_022431	4	-	2.98245773754896e-64	12.4798787211546
3	32597781	32637245	XLOC_032016	11	-	3.18280953911944e-64	-5.44758480325209
5	50590778	50593514	XLOC_036056	4	-	3.466342663281e-64	12.5578174196114
12	80793420	81156514	XLOC_006594	11	+	3.64398590593223e-64	3.53759237851255
10	98231612	98339560	XLOC_002899	4	+	3.86362130779023e-64	11.8696373893452
5	107259220	107332305	XLOC_036620	4	-	4.2486315321075e-64	12.4812544574182
29	43152059	43154681	XLOC_030108	11	-	4.47175180519843e-64	-5.01465158614216
1	65934858	65939729	XLOC_001313	4	-	5.22038955192504e-64	12.210160322565
5	120002246	120004065	XLOC_035587	4	+	5.30745886705983e-64	10.2472159366983
7	13836425	13844456	XLOC_039748	11	-	5.85631133091886e-64	-4.44011209246799
27	35900361	35943920	XLOC_028441	4	-	7.61663341595055e-64	12.5325350339524
29	8682272	8691722	XLOC_029251	4	+	8.16101186976548e-64	12.6481748315626
13	80163208	80262763	XLOC_008837	11	-	9.53547483763209e-64	5.56930374845454
13	43663493	43698004	XLOC_008372	4	-	1.02867615923712e-63	12.9893966884431
6	25578552	25700532	XLOC_037009	4	+	1.04543824766515e-63	12.4804672535652
X	17085473	17195822	XLOC_044896	4	-	1.04543824766515e-63	12.4382595582062
21	67274799	67283089	XLOC_021788	4	+	1.15756735263869e-63	12.8129842178848
1	54319951	54342036	XLOC_000235	4	+	1.18772940548615e-63	12.4498039411867
5	42025219	42147586	XLOC_034761	7	+	1.21854008624708e-63	8.79927397812236
16	52452501	52456723	XLOC_012183	11	+	1.29724301614843e-63	5.02275794548418
1	8794900	8811733	XLOC_001094	4	-	1.45927502301669e-63	12.4627844524435
24	789825	800428	XLOC_025460	11	-	1.48646321746105e-63	6.4882330229519
4	114075460	114116542	XLOC_033545	11	+	1.59260168368429e-63	-5.85799007403655
18	19665748	19709589	XLOC_014578	4	+	1.62983817766133e-63	12.4796965598789
15	52561675	52567560	XLOC_010580	7	+	1.90454440665744e-63	10.4128633388853
26	40103173	40108835	XLOC_027833	4	-	2.01648891029585e-63	12.4146123577112
4	100327118	100345494	XLOC_034188	4	-	2.0568135928879e-63	12.5385338886751
5	57303354	57334506	XLOC_034873	11	+	2.19527435804887e-63	4.11238715813019
17	73425745	73455966	XLOC_014312	11	-	2.21158262228684e-63	4.91530002290235
10	12262136	12301371	XLOC_003082	4	-	2.3883134392588e-63	12.662026202917
14	56909761	56997967	XLOC_009243	9	+	2.57072164774345e-63	7.98845565228605
3	52565998	52592409	XLOC_030930	9	+	2.74513471298897e-63	8.01296373147505
19	34685308	34688093	XLOC_016751	4	+	2.8457827071204e-63	12.5859773035439
25	2478688	2521333	XLOC_025955	11	+	2.97071932131647e-63	-5.54138484122901
7	17106393	17114222	XLOC_038645	4	+	3.02073730471816e-63	12.523212544899
24	4413266	4446259	XLOC_025119	11	+	3.12422391139606e-63	6.56300345602598
7	53446095	53449359	XLOC_040301	11	-	3.13424113978105e-63	3.77468397770118
18	56869527	56948271	XLOC_015128	11	+	3.87135595971059e-63	4.94743067306295
21	49637047	49738457	XLOC_021635	11	+	3.97375236821485e-63	3.62176714116571
5	95376882	95422809	XLOC_035157	11	+	4.15337893557265e-63	-5.1345192805949
17	43331233	43460207	XLOC_013376	5	+	5.70318386974054e-63	10.091695827004
26	15940937	15952107	XLOC_027641	4	-	6.64225377677166e-63	12.5533261623614
9	70428166	70437608	XLOC_043340	4	-	6.67253923664822e-63	12.3679603768183
13	76091736	76105563	XLOC_008010	6	+	6.72339508884449e-63	10.1876657497993
6	109914	135991	XLOC_037618	4	-	7.39502900064179e-63	12.3697393279071
6	60848685	60906836	XLOC_037171	11	+	9.10193501630142e-63	-4.73413449003669
19	48783630	48787765	XLOC_018128	10	-	9.54562028773229e-63	-8.72606267694408
5	116616199	116696148	XLOC_035554	4	+	9.86226783812014e-63	12.4468134036133
13	73527735	73534687	XLOC_008717	4	-	1.0232257420487e-62	12.3884918846061
22	54036739	54057181	XLOC_023510	11	-	1.07698455552001e-62	-6.98362250354613
15	52572872	52583867	XLOC_010581	4	+	1.11258107777943e-62	12.3529626015228
25	26765630	26769345	XLOC_026776	11	-	1.32386659202792e-62	-6.02582023306762
5	26958336	26973355	XLOC_034588	11	+	1.45011972339707e-62	-5.7938389212089
2	126892709	126894458	XLOC_019231	4	+	1.49682897458059e-62	12.3676251096208
19	14605549	14612288	XLOC_016444	4	+	1.58986424074124e-62	12.4424128039356
X	84724043	84763602	XLOC_044351	4	+	1.6005406487006e-62	11.0075457552062
16	30704117	31001758	XLOC_012690	11	-	1.99193865732668e-62	4.71605135596915
4	31012851	31118120	XLOC_033740	11	-	2.13285886838135e-62	6.20875176387086
18	55071101	55087456	XLOC_015056	5	+	2.354947664155e-62	9.75750748060202
1	9339662	9361362	XLOC_000064	4	+	2.42792539147554e-62	12.3814333061205
3	53712981	53810812	XLOC_032210	11	-	2.56932112495794e-62	-4.6383854750927
29	44819148	44876056	XLOC_029619	11	+	2.61264776374072e-62	-7.0778040750106
2	127164031	127202531	XLOC_020269	11	-	2.61481347262027e-62	-4.74809492292212
6	63605768	63627151	XLOC_037192	4	+	3.14847520464966e-62	12.6340144033541
15	42548307	42674790	XLOC_010381	5	+	3.26031347144631e-62	12.2469230213878
29	26698696	26701539	XLOC_029340	4	+	3.78262143169552e-62	12.5304890953777
20	4315558	4360695	XLOC_020455	11	+	3.85546611579913e-62	5.47464114269438
3	80486224	80582862	XLOC_032369	11	-	4.03267760347093e-62	8.35328205032393
14	3745821	3800940	XLOC_009556	11	-	4.39446438364374e-62	-4.74728591393928
28	41940482	41979821	XLOC_029142	11	-	4.64933787870209e-62	3.94817491602102
2	23377567	23390741	XLOC_019525	11	-	6.0716458705995e-62	-6.30401212907645
13	76626689	76638114	XLOC_008013	11	+	6.39566833544462e-62	7.41360211203009
X	64683209	64708946	XLOC_045236	4	-	6.46059399347909e-62	12.3272831446823
4	40541700	40542459	XLOC_032960	4	+	6.94259406920953e-62	12.3619233421513
9	42756897	42869743	XLOC_042566	11	+	8.11229429516725e-62	-5.39963161861264
3	86392231	86468397	XLOC_031115	11	+	8.22288323620449e-62	5.17161001777436
17	58405436	58418688	XLOC_014137	11	-	8.45493013584838e-62	6.58467941566942
7	18954643	19025593	XLOC_038689	11	+	8.70405387809898e-62	8.78455950379759
14	58535645	58709257	XLOC_009253	4	+	8.88889310967084e-62	12.3703063810237
17	34736591	34755924	XLOC_013955	11	-	9.41446843085658e-62	5.65143920117444
24	58877561	58946733	XLOC_025804	11	-	1.08523316634507e-61	7.39611311558611
29	50096959	50112096	XLOC_029739	4	+	1.11367283200435e-61	12.3519958045283
3	117408826	117510394	XLOC_032668	10	-	1.19612353252096e-61	8.01337007241558
25	14469280	14572144	XLOC_026058	11	+	1.24564714573395e-61	-5.0320522918289
23	44756984	44758116	XLOC_024979	4	-	1.40461686646022e-61	12.4312929264412
8	104171994	104206676	XLOC_041416	11	+	1.52183121485553e-61	5.37760138430168
17	73402271	73419784	XLOC_014311	10	-	1.61075070610751e-61	8.05950865475306
7	32714622	32858205	XLOC_040037	4	-	1.65857917658886e-61	12.3197026857267
5	101241119	101270651	XLOC_035266	4	+	1.75390527603503e-61	12.3036488077416
3	93846488	93968408	XLOC_032444	11	-	2.17507417326143e-61	4.08776490149049
20	23975636	23980454	XLOC_021045	4	-	2.38016957075106e-61	12.0987650266514
18	57869188	57880110	XLOC_016101	11	-	2.41063883128493e-61	-4.45158843096648
5	1907924	2355068	XLOC_034467	4	+	2.7108283117218e-61	12.3337625958599
X	13358721	13434346	XLOC_044868	11	-	3.07340413361815e-61	8.90069936308923
3	55023527	55048226	XLOC_030970	11	+	3.0862825105626e-61	-4.87359773951329
13	43811016	43859813	XLOC_007563	4	+	3.25565356208773e-61	12.3874846668248
6	43436300	43567544	XLOC_037827	10	-	3.34377214782211e-61	8.96172096368375
2	136503733	136552394	XLOC_019375	11	+	3.36362831927921e-61	5.28958585102708
19	32328121	32339423	XLOC_017789	4	-	3.47793726583606e-61	12.3188846199756
13	51851610	51863597	XLOC_008456	11	-	3.54049501192216e-61	-7.61043820604918
16	38049258	38080860	XLOC_012733	8	-	4.47447655769092e-61	8.75202183746427
18	51830894	51837501	XLOC_015908	4	-	4.49080497444186e-61	12.2437294313714
5	97684299	97810309	XLOC_035176	11	+	5.58876271805552e-61	3.98665731224272
23	31376686	31392283	XLOC_024840	11	-	5.83502290399735e-61	-4.29055064873133
X	139780004	139929486	XLOC_044746	5	+	5.91369895223558e-61	10.3643576595246
4	104804233	104811342	XLOC_033371	4	+	6.00056890746709e-61	12.4355273433939
14	9613645	9643688	XLOC_008993	11	+	7.11523392126323e-61	-6.07911740664117
25	15601626	15628047	XLOC_026061	4	+	7.11523392126323e-61	12.477302396241
24	57166513	57186017	XLOC_025782	4	-	7.56755241544846e-61	12.2975821095635
8	11480117	11543046	XLOC_041559	11	-	8.09630122439036e-61	4.41778613232056
15	53582215	53645262	XLOC_010596	9	+	8.12222976382574e-61	8.29404873408065
15	66454326	66541790	XLOC_010709	11	+	8.94841769354483e-61	-5.13506951454699
25	33212006	33260408	XLOC_026258	11	+	1.05114919952787e-60	5.40153969820329
14	18565563	18570438	XLOC_009048	4	+	1.14155915679811e-60	12.2342485374312
11	106822973	106831826	XLOC_005077	11	+	1.34278124221363e-60	-6.92388072954444
15	53484166	53506003	XLOC_010588	11	+	1.6843810998618e-60	6.32416676895367
9	77787554	77802592	XLOC_042737	11	+	1.84684125611697e-60	-5.0286128086902
9	70873211	70876455	XLOC_043345	4	-	2.32308457215562e-60	11.8669699233201
27	18490159	18490620	XLOC_028042	4	+	2.5137577392367e-60	12.2779112988529
5	85310355	85366559	XLOC_036358	11	-	2.81165630356417e-60	-4.97239731830111
25	1365798	1370375	XLOC_026500	10	-	3.2376036127476e-60	10.3116262679606
26	21677068	21698205	XLOC_027240	11	+	3.98506306345426e-60	3.82855081754842
19	29084418	29269437	XLOC_016710	4	+	4.02848625076287e-60	10.2062436791249
27	204419	266106	XLOC_027946	11	+	4.24978534490448e-60	7.36132210264584
4	63052082	63305357	XLOC_033913	4	-	4.63917709037375e-60	12.2603639229967
3	99807613	99842637	XLOC_031227	4	+	5.1811273081521e-60	12.2749905164153
5	53980405	54214833	XLOC_036066	11	-	5.32861037994152e-60	9.31193874138087
19	51544417	51547734	XLOC_017067	4	+	6.44965107545522e-60	12.2527921903179
15	6390043	6402110	XLOC_010084	4	+	6.94262871683387e-60	12.2205971876187
18	51679283	51683288	XLOC_015898	11	-	7.86209004362125e-60	-7.6151247309596
13	79139204	79142800	XLOC_008821	7	-	8.19912414974189e-60	8.1451505393251
3	114712907	114717100	XLOC_032662	11	-	8.4977310606138e-60	-4.12482363901994
1	149720301	149728086	XLOC_000943	4	+	9.2794268836074e-60	12.287449815955
5	23522742	23528867	XLOC_034539	11	+	9.42837712451039e-60	3.64379252027446
18	8608769	8637141	XLOC_015450	4	-	1.03398707940584e-59	12.3285709229602
18	39221304	39300130	XLOC_014741	6	+	1.10745315878664e-59	9.74353851463565
5	65383054	65487541	XLOC_036189	5	-	1.20586623682656e-59	11.6775408070651
7	4048935	4049843	XLOC_039581	11	-	1.25027037091401e-59	5.3583439132685
19	49268639	49292988	XLOC_017023	11	+	1.38217409667756e-59	-5.67213711509996
23	7512360	7527613	XLOC_023658	11	+	1.55423891959308e-59	-5.04761730379887
11	44761799	44764098	XLOC_005452	4	-	1.68225102371488e-59	12.3242440047056
1	65539785	65648755	XLOC_001309	4	-	1.70633386771792e-59	11.8609347274435
18	54116318	54126441	XLOC_015975	4	-	1.70645814175735e-59	12.2792198298675
3	89790106	89796456	XLOC_031146	4	+	1.74437207966204e-59	12.1574190540707
29	44913151	44949899	XLOC_029628	11	+	1.90118550241574e-59	-4.24758279669447
3	922714	1012945	XLOC_031562	11	-	2.02124209450812e-59	6.62982526577537
1	95887803	96246570	XLOC_001545	11	-	2.10103060309608e-59	4.41948607958465
2	92051438	92166384	XLOC_019983	11	-	2.25228152159543e-59	5.83556396580917
24	48909738	48918421	XLOC_025729	4	-	2.38465169679412e-59	12.5933297961059
X	130730264	130875653	XLOC_044680	11	+	3.00703586176524e-59	6.79986934114399
18	55482503	55486853	XLOC_015075	11	+	3.11564892509871e-59	-5.06344984374142
3	111481701	111483778	XLOC_032644	4	-	3.69923096536592e-59	11.9168276820405
10	52277728	52403576	XLOC_002513	4	+	3.99653322206169e-59	11.0965201315204
27	14223446	14288477	XLOC_028305	11	-	4.28966685801329e-59	5.61896284476674
28	44952354	44953778	XLOC_028858	4	+	4.29017736905024e-59	12.1869763653442
8	105222570	105325625	XLOC_042254	11	-	4.77712200082588e-59	-4.69764105655557
4	113904141	113905951	XLOC_034348	11	-	4.95796526967181e-59	-6.34710123937062
21	25424395	25463481	XLOC_021441	11	+	5.17971760268992e-59	5.1083130441534
1	148299150	148346258	XLOC_001885	4	-	5.90685800037588e-59	12.1485435346322
23	24963208	24977382	XLOC_024649	11	-	6.45951432858893e-59	3.97415071133347
7	40282305	40311395	XLOC_038891	11	+	8.61464262245634e-59	-4.47938671217181
9	102880276	102893601	XLOC_043533	11	-	8.94104878486955e-59	4.79548157231478
21	47308385	47831598	XLOC_022305	4	-	9.04696663050227e-59	10.7429520387472
9	69426503	69516201	XLOC_042693	4	+	9.24905988514747e-59	12.1958825383296
8	100406570	100544803	XLOC_042185	11	-	9.49530357593879e-59	6.12651981736897
27	14352665	14358217	XLOC_028306	4	-	1.03501022420118e-58	12.133957944483
3	121098808	121111324	XLOC_031536	11	+	1.06346308681396e-58	5.22972745071403
18	46066757	46080067	XLOC_014810	11	+	1.08044562476191e-58	-4.00512345263038
2	121841823	121902000	XLOC_020194	4	-	1.32821286106597e-58	10.7681209579449
3	68357495	68371208	XLOC_032294	4	-	1.33752935270737e-58	11.2710682091929
9	567944	581086	XLOC_042329	4	+	1.592418910942e-58	12.145449451827
X	146608286	146776385	XLOC_045771	11	-	1.59526901781268e-58	7.20622918693968
24	28992665	29247145	XLOC_025192	9	+	1.85046551940534e-58	9.76162330271941
11	26108565	26122254	XLOC_005344	4	-	1.92351257264011e-58	12.1298547215218
11	44704413	44734775	XLOC_005446	11	-	1.99010758200404e-58	5.85494231650502
3	12603139	12612537	XLOC_030465	4	+	2.01270829286257e-58	12.07470534309
6	26164835	26224688	XLOC_037739	11	-	2.20757522447194e-58	-4.67768840643138
17	73408337	73417692	XLOC_013715	4	+	2.2687009179353e-58	12.0927080702485
15	58477187	58481496	XLOC_010660	4	+	2.3055138278883e-58	12.0999717163841
13	38359273	38387088	XLOC_007502	4	+	2.34997073134775e-58	12.1060374980802
8	105823336	105870744	XLOC_042263	11	-	2.43019853896945e-58	-5.38565797299075
3	54031682	54095223	XLOC_030939	11	+	3.14532978189277e-58	-4.33158669745528
8	69871348	69897994	XLOC_041134	5	+	3.1805366279958e-58	9.32354850579488
2	115105796	115140234	XLOC_020124	4	-	3.24978233473598e-58	12.0443110482249
18	13384971	13412291	XLOC_015489	4	-	3.64340008649999e-58	11.0619405110937
15	65991124	66034990	XLOC_010700	5	+	5.52123102590255e-58	10.5722822168286
26	14956030	15009228	XLOC_027162	4	+	5.62640908759325e-58	12.094592074826
23	31784813	31789013	XLOC_024095	4	+	5.86670461746231e-58	12.0456787920351
19	20364622	20372637	XLOC_016526	11	+	6.14166558298723e-58	3.28684680393099
19	11942200	11951411	XLOC_017389	4	-	6.69140893895549e-58	12.0920987742964
19	62026445	62094629	XLOC_017264	11	+	6.81713093806346e-58	4.31574861143654
26	31897962	31921078	XLOC_027363	11	+	7.21532640064476e-58	-6.35169874120473
6	99050251	99121937	XLOC_038145	6	-	7.42270527156558e-58	11.6127750638879
5	107044037	107203794	XLOC_036617	11	-	7.73765237303949e-58	6.36707331352952
25	37183760	37185562	XLOC_026959	4	-	8.40324318469192e-58	11.8447236998725
X	117202431	117606350	XLOC_044623	11	+	8.43220628508539e-58	7.34335828085646
3	13986469	14007255	XLOC_031748	8	-	8.9382286100474e-58	8.7827032980493
8	7575235	7582910	XLOC_040690	4	+	9.81031158662496e-58	12.0650865733845
20	6836259	6849192	XLOC_020481	11	+	1.01474720621731e-57	7.32729327610134
X	110055860	110188380	XLOC_045556	11	-	1.07423523686886e-57	5.67918022145436
22	11619694	11643912	XLOC_023169	11	-	1.24183195214743e-57	4.00003870576595
27	20419208	20636896	XLOC_028345	4	-	1.31011637742463e-57	12.0349786260396
24	35630928	35816269	XLOC_025644	4	-	1.33341385257972e-57	12.4823082926762
5	56321360	56331773	XLOC_036078	4	-	1.3717378468929e-57	10.6147181384265
3	16089804	16143325	XLOC_031794	4	-	1.38283479071395e-57	11.8202725527608
15	58144414	58195724	XLOC_011480	4	-	1.66672543580948e-57	12.0012176943127
26	45844039	46238250	XLOC_027893	4	-	1.68700150315769e-57	12.0511746642522
10	16901654	16950801	XLOC_003122	11	-	1.81863324236902e-57	-3.85730606939904
10	57696158	57702477	XLOC_002546	4	+	1.82412468589997e-57	12.0758326554018
28	36008542	36027596	XLOC_028781	11	+	1.87726156906142e-57	4.31890324634107
29	40905003	40927002	XLOC_029498	9	+	1.98092837489587e-57	8.50815685020874
8	60797882	60817675	XLOC_041056	11	+	1.98182188640149e-57	-5.24389895978973
19	59571603	59588599	XLOC_017255	4	+	2.26477735656287e-57	11.9827659402382
17	73300106	73307796	XLOC_013711	11	+	2.33079161022813e-57	6.95966782557652
10	81901041	81905892	XLOC_003868	4	-	2.35563680962642e-57	12.1126552181974
20	56603059	56762273	XLOC_020781	11	+	2.48954266144493e-57	-4.00315611854359
7	55219656	55234165	XLOC_040326	10	-	2.55316438898245e-57	8.23523684288778
18	56296918	56301648	XLOC_015103	10	+	2.65160416278818e-57	7.06895270004435
7	64878193	64910028	XLOC_040403	10	-	2.85096218050633e-57	10.7228223743951
21	62512201	62567199	XLOC_021738	4	+	2.92093880813047e-57	11.9619509548863
15	82568988	82589258	XLOC_010889	4	+	2.92472914009667e-57	11.480462817621
5	28640264	28679185	XLOC_034633	11	+	3.06980772849873e-57	-5.55832144357781
18	55173174	55191604	XLOC_016000	5	-	3.56856704134994e-57	15.8876004924838
29	45932368	45953132	XLOC_029658	11	+	5.10179984496948e-57	-4.22515931150622
29	26668046	26671801	XLOC_029885	4	-	5.89884774530257e-57	11.7262026293611
10	79690879	79733355	XLOC_003838	11	-	5.98734264021012e-57	-4.90089131782207
16	4109827	4135825	XLOC_011818	11	+	6.84270846891605e-57	-4.72500957331397
18	52762898	52766931	XLOC_015932	4	-	7.01794234872483e-57	12.0066465827741
7	33089179	33104466	XLOC_038852	6	+	7.08918902444856e-57	9.14359118070719
5	66526730	66604734	XLOC_036202	10	-	7.4911855015893e-57	11.6110111554334
18	56964529	56974616	XLOC_016059	11	-	7.62765786311169e-57	-6.46381765905369
23	14955957	14975183	XLOC_024502	11	-	8.49077602714075e-57	5.09713790898272
10	85375272	85384977	XLOC_002818	11	+	8.50873917743806e-57	6.03917995125083
6	64059815	64097128	XLOC_037212	4	+	8.95990842110105e-57	12.5827214709326
13	52843783	52850640	XLOC_007641	4	+	9.20805710809589e-57	12.2936373698065
12	36187099	36243551	XLOC_006333	11	+	9.48894195575365e-57	4.16758974275009
29	26701627	26704400	XLOC_029341	4	+	9.65637531491171e-57	12.1735841386918
4	99118937	99140958	XLOC_033329	4	+	9.86499165468751e-57	12.7661921807001
16	70439076	70501686	XLOC_013054	11	-	1.06485309477481e-56	-5.27589353481558
1	154375850	154416952	XLOC_000988	11	+	1.1446711589179e-56	4.51675831300586
24	60789952	60797780	XLOC_025810	11	-	1.15388777029466e-56	7.54015090321655
8	10662247	10796383	XLOC_040710	4	+	1.17573410923204e-56	9.54893319644872
4	72413106	72486891	XLOC_033980	4	-	1.26999197328459e-56	11.9892956107781
19	27953738	27955396	XLOC_017723	11	-	1.40874635324435e-56	6.39819616532609
13	42241769	42247906	XLOC_008343	6	-	1.42474747810035e-56	9.66473868178863
7	34535896	34597141	XLOC_040054	4	-	1.44962035825431e-56	12.0625487365063
13	12927463	13092852	XLOC_008137	11	-	1.53612656237342e-56	-4.05119389235289
11	101680085	101708833	XLOC_004949	8	+	1.73829191206104e-56	7.90824845442815
25	36470391	36482768	XLOC_026317	9	+	1.76815078979356e-56	11.2051700715342
29	50080023	50088834	XLOC_030261	4	-	1.78870280243763e-56	12.0737620199684
4	88711189	88753460	XLOC_034086	11	-	1.98044188396466e-56	7.39191676686603
5	56887008	56900589	XLOC_036087	4	-	2.0528243865716e-56	12.0365264171376
6	93494111	93508885	XLOC_037412	4	+	2.12511696747593e-56	10.5008034180673
25	28338954	28445473	XLOC_026230	11	+	2.16064755466896e-56	4.88022654621218
5	66745555	66843876	XLOC_034966	10	+	2.45854925348869e-56	9.19595392386366
15	79343110	79469380	XLOC_010818	4	+	2.48044251206463e-56	11.9341614889181
5	9787258	9960935	XLOC_034483	4	+	3.28417632328634e-56	11.9663772833842
8	77421388	77422532	XLOC_042012	4	-	3.33269096206797e-56	12.0005641998075
18	53296699	53314911	XLOC_015943	11	-	3.57039278789429e-56	6.48102125225352
10	79611175	79644225	XLOC_003835	4	-	3.6898936572656e-56	9.32592730329
2	128592222	128679362	XLOC_019256	11	+	4.2613474084416e-56	-6.39118171652163
3	114033444	114035373	XLOC_031448	4	+	4.42876138172238e-56	11.9296961441568
18	10276708	10285672	XLOC_015459	4	-	4.78449117704718e-56	12.0772485674367
7	18866385	18941589	XLOC_039875	11	-	4.79944038598249e-56	-5.12853949289178
13	45500598	45553520	XLOC_008392	11	-	5.21538172174031e-56	-3.89705761628351
22	61272069	61281374	XLOC_023613	7	-	5.38387179589254e-56	9.36041282946485
19	29340292	29353214	XLOC_016711	6	+	5.50024264415404e-56	8.91391696743314
1	123230968	123273108	XLOC_000743	7	+	6.27833551868242e-56	9.41598070365191
3	7893458	7904932	XLOC_031632	8	-	7.6080010214481e-56	-8.92943920720537
25	41304500	41319502	XLOC_027023	11	-	8.60300344996208e-56	-4.83049256390442
2	38681872	38718929	XLOC_018668	11	+	8.9370234661351e-56	-4.93274141648734
8	49411111	49518981	XLOC_040961	4	+	9.26067162084351e-56	12.0396864964196
29	50896191	50902700	XLOC_029767	8	+	9.48359910077706e-56	8.65315985791355
20	33759247	33775859	XLOC_021108	11	-	1.04967986730375e-55	-4.98503190935013
16	43455772	43462528	XLOC_012799	4	-	1.22616198315515e-55	11.9282008104948
6	99233278	99410753	XLOC_038147	7	-	1.22928610489741e-55	8.57136120046616
22	59082280	59086972	XLOC_023049	4	+	1.29621783950282e-55	12.1197638737297
2	129333845	129338341	XLOC_020310	4	-	1.31781796379477e-55	11.6218345698049
1	127041076	127050531	XLOC_000752	5	+	1.38153377776441e-55	10.6938425193976
5	67070163	67070823	XLOC_034973	4	+	1.60155924763804e-55	12.062065495243
13	73577324	73586270	XLOC_007948	4	+	1.68244241322518e-55	9.92975329402479
7	4051873	4092232	XLOC_039582	11	-	1.68691796825972e-55	5.27112094911238
3	48796038	48882684	XLOC_032155	4	-	1.92510754017434e-55	11.8786082774886
21	7602846	7763971	XLOC_021332	5	+	1.97083021291426e-55	11.4577657215341
19	20410725	20412406	XLOC_017505	4	-	2.37562945602331e-55	11.9185820868624
13	38259703	38285443	XLOC_007500	11	+	2.78083817178252e-55	4.19563009911413
15	66987497	67104028	XLOC_010713	11	+	2.78174246831051e-55	5.32362380471697
11	104148950	104151104	XLOC_005987	4	-	2.84557709852361e-55	11.8653040051961
14	51289084	51291702	XLOC_009230	5	+	3.03735716071948e-55	9.93314279070124
21	6011628	6027031	XLOC_021315	4	+	3.04863434440467e-55	12.4306286526993
20	33415505	33421730	XLOC_020655	4	+	3.18777323342742e-55	11.9241366665739
27	3133354	3223150	XLOC_028235	4	-	3.21369691315101e-55	12.534294890126
4	87522005	88101309	XLOC_034081	11	-	3.23271991046902e-55	5.74683255822525
7	45183022	45194065	XLOC_039004	11	+	3.28420342999373e-55	-4.91721018571954
2	41492377	41507485	XLOC_018680	4	+	3.30068012838969e-55	11.872972789037
10	76858690	76919406	XLOC_002719	11	+	3.31011837033995e-55	3.42183388786628
7	83023154	83041202	XLOC_040477	11	-	3.44886558153256e-55	3.87042702087659
18	35296658	35327454	XLOC_014691	11	+	3.95927232026592e-55	-5.35849377469323
29	50742209	50766338	XLOC_030279	11	-	3.98034442954785e-55	3.21597452875638
4	65863841	65984140	XLOC_033932	11	-	4.25878109528705e-55	6.44519585517629
21	61608244	61653535	XLOC_022392	10	-	4.28750262496436e-55	9.55288450806772
16	73364409	73448064	XLOC_012387	11	+	4.33541976602005e-55	3.22800385900644
23	10390781	10436862	XLOC_024459	11	-	4.42172777470139e-55	-4.15021742135329
3	8482997	8508457	XLOC_030369	11	+	4.61461123762954e-55	5.66959302449267
11	98489902	98492575	XLOC_004872	4	+	4.77840980524853e-55	11.6838208760418
2	89598608	89606191	XLOC_019957	5	-	4.91387144398678e-55	11.2590609186781
1	99075805	99144550	XLOC_000611	4	+	5.1643659908275e-55	11.1557508952836
23	44759361	44760464	XLOC_024980	4	-	5.1643659908275e-55	11.9767606236813
29	43642612	43661413	XLOC_030123	11	-	5.33502715239546e-55	-4.40421034902974
29	26737658	26741371	XLOC_029888	4	-	5.40526440859062e-55	11.8379258938267
6	115276057	115404780	XLOC_037575	4	+	5.69563772955215e-55	11.8644137083512
5	69583988	69585016	XLOC_036223	11	-	5.8005430882113e-55	4.08161352779867
13	18045341	18075549	XLOC_008171	11	-	6.423850751159e-55	3.06380041819311
4	113778888	113821162	XLOC_034327	11	-	6.80952998705154e-55	-5.45376712677278
5	101198721	101204469	XLOC_035264	4	+	6.9919003583033e-55	11.8513272498408
25	28310246	28312587	XLOC_026826	4	-	8.06048509078209e-55	12.118322380023
23	17256765	17263337	XLOC_024567	11	-	1.02000048691708e-54	5.31418726465198
3	84742985	85167847	XLOC_032396	11	-	1.05572715372761e-54	6.6631012043427
3	58808969	58965554	XLOC_031011	7	+	1.09468630670231e-54	11.9409383571739
14	72408986	72525873	XLOC_009363	11	+	1.13500186702864e-54	5.04647128794248
24	2496517	2500737	XLOC_025476	4	-	1.25108738990312e-54	10.7548899356297
7	16982663	16990838	XLOC_038642	8	+	1.25981547171696e-54	7.80874923255859
11	44753567	44766463	XLOC_005451	4	-	1.27557248058234e-54	12.1028354479453
22	16873466	16904617	XLOC_023233	11	-	1.63102391680582e-54	3.29354196769054
19	40868014	40877769	XLOC_016873	11	+	1.74310202135211e-54	-6.07155057941331
7	21665503	21668262	XLOC_038773	11	+	1.75127335425313e-54	-6.65938853721034
13	35329620	35409218	XLOC_008274	11	-	1.81057484539955e-54	6.34248504168106
17	74927760	74929412	XLOC_013775	11	+	1.94213802024642e-54	5.3244638323993
1	144626128	144633407	XLOC_000885	4	+	2.35208345621947e-54	12.0311065667447
11	73215423	73246167	XLOC_005696	11	-	2.5893302386521e-54	3.31829684666383
5	113618377	113625976	XLOC_036740	11	-	2.98394490463017e-54	6.68373280734935
23	6121538	6409848	XLOC_024364	4	-	2.99008428971529e-54	10.296754428044
25	16673330	16689195	XLOC_026666	4	-	3.10876925478365e-54	11.9700371103616
5	97433254	97453094	XLOC_036429	4	-	3.27295480887964e-54	11.743158681666
4	96029024	96078379	XLOC_034163	8	-	3.44857296599201e-54	8.94863403545647
1	65742632	65802472	XLOC_001312	11	-	3.48093058072261e-54	5.55908697627489
4	113600675	113604537	XLOC_033513	11	+	3.57463037662716e-54	4.07445188513881
9	70393448	70397474	XLOC_043336	4	-	3.71240705484977e-54	11.7699330392348
9	38644034	38811418	XLOC_042532	11	+	5.47811777807457e-54	4.80621663529593
14	38745237	38777017	XLOC_009185	11	+	5.7788112530058e-54	3.19134861315176
3	17163143	17165436	XLOC_030592	11	+	6.10939364163834e-54	-6.13180644193957
24	58282525	58355738	XLOC_025404	11	+	6.29476511214689e-54	-4.28688818597285
X	135022448	135049835	XLOC_045669	11	-	6.5486978706556e-54	-5.89932120620756
3	14659265	14686822	XLOC_031764	11	-	6.612780715941e-54	-3.95966317139498
24	9739095	9758255	XLOC_025134	11	+	6.64994205322275e-54	7.52064972163078
6	92975245	93058359	XLOC_038112	4	-	6.70834336159335e-54	11.5588761017991
6	60123356	60132822	XLOC_037157	4	+	6.75300850781962e-54	11.7580170398911
7	48858048	48905239	XLOC_039072	4	+	6.78735571654465e-54	11.5278563757083
15	30448398	30450337	XLOC_011144	4	-	6.81973623198131e-54	11.8020875890517
27	18832003	18847485	XLOC_028046	4	+	6.88442220432079e-54	12.206361248155
5	1625265	1645741	XLOC_035624	4	-	7.09022492304469e-54	12.05175671483
25	27457369	27459608	XLOC_026805	11	-	7.59711887835371e-54	5.14514405812071
9	72579105	72738484	XLOC_042715	4	+	7.89152417159246e-54	11.7853882788074
7	9020215	9032043	XLOC_038478	11	+	7.97150863972943e-54	3.57436857624359
9	70588606	70675503	XLOC_042699	4	+	8.24915752290253e-54	11.7470793111255
21	40528026	40682810	XLOC_022249	4	-	9.14095223380768e-54	11.747829020415
2	113644785	113891180	XLOC_020112	11	-	9.23508477680599e-54	-4.67531052364752
16	1327004	1335362	XLOC_011778	11	+	9.39773785927754e-54	-5.27347182832946
2	71607733	71613808	XLOC_018804	4	+	9.40182289493322e-54	11.7971223662779
11	21036039	21095040	XLOC_004314	11	+	9.57430301856227e-54	5.35224734963799
29	33608712	33618852	XLOC_029440	4	+	9.63241817751483e-54	11.7491565893694
21	32732142	32777799	XLOC_021528	4	+	1.01714442148471e-53	11.477512414777
11	13462753	13490599	XLOC_005249	4	-	1.09307871241265e-53	11.7531364208296
15	27876582	27894968	XLOC_011078	4	-	1.32551262840249e-53	11.5088829838108
16	65028276	65085933	XLOC_012314	7	+	1.32675353956219e-53	8.21127346264388
1	3137005	3189116	XLOC_001070	4	-	1.4203641419535e-53	12.1323023556692
7	18200290	18211730	XLOC_039859	7	-	1.59249570150008e-53	9.0815641626321
15	57256089	57313833	XLOC_010654	11	+	1.90593240652347e-53	6.73369143969139
8	54501469	54529786	XLOC_041008	11	+	1.93323268020104e-53	3.95057736712931
7	34428595	34438777	XLOC_040047	4	-	2.01241746195441e-53	11.8938334620585
2	28571187	28591361	XLOC_019610	4	-	2.07547785787383e-53	11.8002602490136
X	56996357	57018243	XLOC_044169	4	+	2.26167141408393e-53	11.768375028562
15	48476364	48525879	XLOC_011325	11	-	2.33024767028472e-53	-4.78797362800277
7	19140131	19164268	XLOC_039882	4	-	2.86677873105795e-53	11.6932354157206
15	64453866	64477077	XLOC_010685	11	+	2.95719680220558e-53	4.48352546419054
19	51474385	51487227	XLOC_018204	11	-	3.26002151849039e-53	6.05384688851797
11	29200742	29210371	XLOC_005366	11	-	4.77567939443213e-53	3.54940860635433
11	92469348	92479920	XLOC_004789	4	+	5.10813580346747e-53	11.7635311764668
10	26423864	26445634	XLOC_003388	11	-	5.22431470897996e-53	6.50141310951795
14	13411645	13678974	XLOC_009590	11	-	5.27840293753891e-53	-4.93394768605443
9	68129100	68665712	XLOC_042684	5	+	5.39675676613245e-53	12.1013130999176
3	99853792	99855179	XLOC_031234	4	+	5.6717572882645e-53	11.7655577788289
15	20772022	20807753	XLOC_010185	11	+	5.72729778542938e-53	3.77069747881326
X	91841225	91855473	XLOC_044407	11	+	6.33717126193448e-53	-4.78497563698498
5	85210597	85217751	XLOC_036356	11	-	6.43184967390299e-53	3.22655822043057
3	29343840	29409182	XLOC_030776	4	+	6.5309016216873e-53	12.3554830319747
23	15707548	15802392	XLOC_024530	11	-	7.58795061905138e-53	-3.99687937225758
2	134763505	134772611	XLOC_020387	4	-	8.41907419664489e-53	11.6747186481485
5	102511681	102531304	XLOC_036557	11	-	1.07780441292609e-52	-5.99236367019908
20	8106286	8128241	XLOC_020916	4	-	1.0879366113675e-52	11.5273101146213
25	18329886	18331360	XLOC_026083	4	+	1.15069585114673e-52	11.6602664105933
5	5553249	5561043	XLOC_035656	11	-	1.23939637307946e-52	5.67847922716624
7	47713462	47747942	XLOC_040244	11	-	1.2541193680054e-52	3.41573413837485
10	4967570	4971032	XLOC_002047	7	+	1.29412051917857e-52	8.93333024960368
17	14380129	14388580	XLOC_013891	4	-	1.31843121713363e-52	11.7947369613093
1	100157972	100242677	XLOC_000613	11	+	1.36056131324457e-52	5.3879859538008
19	25519966	25530430	XLOC_017648	11	-	1.48268663420232e-52	5.62708746468732
7	64910522	64961164	XLOC_040405	11	-	1.49397847897484e-52	4.37034822505803
18	10236139	10250055	XLOC_015457	11	-	1.56359318265842e-52	4.17717711276245
16	47757076	47791502	XLOC_012851	4	-	1.65295078154455e-52	7.7376016155982
X	55167866	55170570	XLOC_045163	11	-	1.66222485132481e-52	3.42795989950559
25	36507966	36518507	XLOC_026319	11	+	1.67237887701588e-52	-3.62399529543971
7	111192677	111196115	XLOC_039498	4	+	1.77768726495761e-52	11.7702732539774
21	57148437	57249484	XLOC_022350	10	-	1.79613824056008e-52	8.14143605843515
5	91820289	91829478	XLOC_036390	4	-	2.00335847505563e-52	11.7164746819927
2	96941048	96978852	XLOC_020010	11	-	2.20932132067316e-52	5.90573862280932
13	32531088	32645014	XLOC_007449	11	+	3.13382100124962e-52	5.13490521197049
6	18459379	18502809	XLOC_037690	11	-	3.21486733922108e-52	4.11157204943012
18	55992909	55994741	XLOC_015095	11	+	3.53153338964414e-52	3.91174784560541
15	79195504	79272862	XLOC_010809	4	+	3.61947379381784e-52	9.31147013320192
2	88817517	88862534	XLOC_019954	10	-	3.66835521584016e-52	7.62537292074694
6	43878498	43888105	XLOC_037082	4	+	5.04223485682735e-52	11.6212287752399
15	83203523	83245479	XLOC_011696	11	-	5.35586443881028e-52	-4.7303893783151
24	7554444	7675538	XLOC_025128	11	+	6.26617452491508e-52	-5.36266771781122
2	71613850	71714965	XLOC_019858	4	-	6.88955093958649e-52	11.5866557399961
4	10299054	10341482	XLOC_033653	11	-	7.54466947723926e-52	-3.82975447355673
7	16298107	16300744	XLOC_039815	11	-	7.82368511959159e-52	-4.97278741634046
8	60594659	60596961	XLOC_041051	4	+	7.83828194250356e-52	11.6989468419703
2	107462174	107504971	XLOC_019012	11	+	8.56875915344397e-52	4.62808625419567
5	115583429	115609855	XLOC_035545	11	+	9.62915588743111e-52	-5.37840467074869
27	18502546	18509380	XLOC_028043	4	+	1.01537489536977e-51	10.297425620376
2	88806622	88890249	XLOC_019953	11	-	1.04157955135517e-51	7.49838144366116
8	75713243	75850738	XLOC_041192	11	+	1.09326143737121e-51	-3.77090408845384
19	50579226	50604298	XLOC_017037	4	+	1.1712852138173e-51	9.8300651286768
X	15811929	15878198	XLOC_043923	11	+	1.17387103158721e-51	-4.2691204533627
15	22575918	22582373	XLOC_010199	4	+	1.22641691163402e-51	11.5420242914689
25	34672092	34726073	XLOC_026279	11	+	1.24448506936447e-51	3.54707307996673
11	32715358	32880570	XLOC_005395	4	-	1.31204239149388e-51	11.565186690497
23	48633935	48776698	XLOC_024285	11	+	1.32265100886232e-51	-6.66931978401613
5	28576144	28637018	XLOC_034631	11	+	1.43431405778678e-51	-4.96619142998484
22	53991806	54003913	XLOC_023509	11	-	1.60132784966548e-51	-4.55963048082101
29	46224900	46295189	XLOC_030204	11	-	1.68145631550404e-51	3.99615070264768
29	50834645	50843011	XLOC_029762	11	+	1.74685383104647e-51	3.12061782926295
18	55803784	55809764	XLOC_016015	4	-	1.99757015328679e-51	11.5441845841312
7	32114430	32128477	XLOC_038850	5	+	2.14993421021605e-51	10.9039672127955
6	26609434	26648361	XLOC_037745	4	-	2.22305618887241e-51	11.0828040055873
4	79443380	79761772	XLOC_033223	4	+	2.24437422408367e-51	11.5970111581082
1	9607316	9921263	XLOC_000066	11	+	2.27212421236669e-51	3.90827824573012
13	47483233	47548358	XLOC_008406	11	-	2.36917044414261e-51	-4.04745572749078
14	73649776	73657362	XLOC_009959	4	-	2.37589106246881e-51	11.6736202693919
8	5583683	5587227	XLOC_041502	11	-	2.52698124894905e-51	-3.96921317380043
23	13775148	13829110	XLOC_023735	5	+	2.53624318300177e-51	11.0171737975119
29	964369	968480	XLOC_029207	4	+	2.73553284530757e-51	11.5643870022265
19	59633735	59655788	XLOC_017256	4	+	2.95278742757405e-51	11.4887863937037
1	59396407	59877385	XLOC_001269	11	-	2.97397343155136e-51	3.80301356021525
10	10613403	10712074	XLOC_002099	10	+	3.26029495935737e-51	7.61885679362466
21	23119192	23265109	XLOC_021428	11	+	3.32894534121553e-51	4.118594449522
6	43897200	43905190	XLOC_037085	4	+	3.46184915294152e-51	11.6155747155637
13	64258559	64274274	XLOC_008645	11	-	3.56743475219832e-51	4.03232867439461
10	21520811	21573888	XLOC_002223	4	+	3.59367829632395e-51	11.4692891030914
7	5295314	5325189	XLOC_039616	11	-	3.69670374240703e-51	-4.97951946929857
3	78091716	78105191	XLOC_032342	4	-	3.77888057459375e-51	12.5205343501465
5	10730532	10907513	XLOC_034487	11	+	3.87590673182115e-51	5.23409966666639
1	42556515	42558574	XLOC_000177	4	+	3.98430635413171e-51	11.5168383315702
29	5081276	5133439	XLOC_029798	5	-	4.04014832473113e-51	10.2366976473854
1	8811791	8861825	XLOC_000060	4	+	4.29385193084736e-51	11.544907722611
4	23367100	23373415	XLOC_033705	4	-	4.33517403448976e-51	11.5564974341009
3	75082358	75109508	XLOC_032326	11	-	4.33720478018531e-51	4.82013594968711
X	78184250	78223964	XLOC_045272	11	-	4.49150631199692e-51	-5.0621595130647
5	101205294	101207327	XLOC_035265	4	+	4.52590979519358e-51	11.5362314776826
1	98177610	98211165	XLOC_001559	11	-	4.55621738382976e-51	3.06237870785383
5	66766419	66768914	XLOC_034968	4	+	4.57444528148818e-51	11.8985335295778
14	22562648	22592187	XLOC_009652	10	-	4.60391481293853e-51	7.07915066121448
25	26158623	26170137	XLOC_026740	11	-	4.63689986934929e-51	-5.76870068345751
11	37289945	37575026	XLOC_004415	11	+	5.2974714372187e-51	5.87435519432135
2	15298091	15397354	XLOC_019449	11	-	5.39009938367204e-51	-6.01713033341933
20	35998240	36178627	XLOC_021113	4	-	5.8222094678555e-51	11.4935317638999
14	59136453	59438684	XLOC_009257	4	+	6.0641422981168e-51	11.5436088793469
11	6813850	6931609	XLOC_004177	11	+	6.3723041611112e-51	5.61912753222428
19	44308286	44337590	XLOC_018062	4	-	6.37232968053965e-51	11.4465839950384
23	17400581	17407196	XLOC_024569	4	-	6.4470702982797e-51	11.6071102504779
13	35654375	35661471	XLOC_008276	4	-	6.75495130125682e-51	11.4777919166544
16	50811135	50834948	XLOC_012876	5	-	6.76050956116389e-51	10.2148877997105
18	61302043	61402349	XLOC_015214	11	+	6.82878246058463e-51	-4.4865119744396
5	94600397	94750052	XLOC_035154	11	+	7.00256237773561e-51	7.69452320782386
1	66711844	66754306	XLOC_001318	11	-	7.18032231278086e-51	-4.32918133405167
9	89929747	90260446	XLOC_042869	11	+	7.93453466381387e-51	4.57864534632589
25	19283502	19307061	XLOC_026693	5	-	7.995469274476e-51	9.74502608290176
13	22847446	22906819	XLOC_008203	4	-	8.6044460051982e-51	11.436974963558
23	30556117	30581187	XLOC_024043	4	+	9.20650502822743e-51	13.0204266964075
5	101071545	101084031	XLOC_035259	4	+	9.3779060446798e-51	11.6738684101038
23	16837458	16851113	XLOC_023782	9	+	9.75978588400067e-51	8.02362760943757
3	113403949	113541901	XLOC_031433	11	+	1.0094190221263e-50	-3.95672666871619
25	42692225	42728926	XLOC_027052	11	-	1.04699042523842e-50	5.56179975328201
13	43883538	43895513	XLOC_008378	4	-	1.09840868722099e-50	11.576654800131
21	57073111	57117678	XLOC_022349	4	-	1.10779014019799e-50	11.4741450305722
2	122814785	122817735	XLOC_019176	11	+	1.13931579488456e-50	4.73649142475603
16	73492677	73495283	XLOC_012391	4	+	1.15021846607174e-50	11.4729010259702
2	134774044	134778870	XLOC_020388	4	-	1.15348827856907e-50	11.4965258212126
19	34522569	34539464	XLOC_017819	11	-	1.15571925768118e-50	3.30294671399456
1	68461661	68550919	XLOC_001337	11	-	1.24603842898725e-50	3.17514967255764
20	9840982	9919914	XLOC_020932	11	-	1.29401664202978e-50	3.35028999522156
2	25755391	25760409	XLOC_019556	4	-	1.38314998895245e-50	11.9511586023112
17	61983111	61998728	XLOC_013551	4	+	1.41766547060002e-50	11.6013205313821
1	157268325	157315016	XLOC_001011	11	+	1.44263106701885e-50	-5.85911438919118
20	71884056	71886535	XLOC_020863	11	+	1.53401935580697e-50	-6.9028979943738
10	73641920	73649936	XLOC_003791	11	-	1.53850037947056e-50	6.68200326569472
11	98325784	98395256	XLOC_004863	11	+	1.54334869481771e-50	6.34990398580142
4	64208584	64252148	XLOC_033919	11	-	1.63773353748107e-50	6.96802582995761
1	42588495	42601017	XLOC_000179	4	+	1.6833696271159e-50	11.4809602946813
20	35018907	35079162	XLOC_020688	11	+	1.78856422946782e-50	6.22803309165251
13	64990849	64998326	XLOC_007841	5	+	1.79046828985569e-50	8.35481253192359
29	38004938	38064282	XLOC_029471	11	+	1.79869596999941e-50	-7.03484768694972
9	64930106	65002191	XLOC_042668	4	+	1.84318423066725e-50	11.6427093327951
29	41084748	41102579	XLOC_030062	11	-	2.14241620807182e-50	-5.65711665820219
23	17255362	17271812	XLOC_023794	11	+	2.48078124628226e-50	4.74601810557367
6	26896236	26899369	XLOC_037032	4	+	3.02779399792923e-50	11.5809370433288
6	86665069	86671503	XLOC_038057	4	-	3.02779399792923e-50	11.4218136948345
18	18745673	18809269	XLOC_014569	11	+	3.38661973015657e-50	-4.82486279681274
10	21714102	21715339	XLOC_002232	4	+	3.42432656162403e-50	11.3950662678126
16	35971706	36045403	XLOC_012723	11	-	3.59795562990319e-50	7.83698637974278
3	78601741	78653718	XLOC_031086	11	+	3.98474782280149e-50	3.43147872850065
16	6000491	6044953	XLOC_012587	4	-	4.08803975115249e-50	11.424188340842
4	11840461	11911806	XLOC_033660	10	-	4.13046167408361e-50	7.20562620089267
14	47005559	47013935	XLOC_009848	4	-	4.41855548675153e-50	11.4450006159976
17	2648703	2721631	XLOC_013797	11	-	4.74298475578843e-50	6.81759007186917
8	5747709	5749915	XLOC_041509	4	-	4.82091140336364e-50	11.3702354677028
15	58871662	58977562	XLOC_011483	11	-	4.92449678568228e-50	4.98925673023132
7	97276396	97331932	XLOC_039429	11	+	5.18925582014283e-50	5.65458824428644
6	16785795	16822522	XLOC_036959	4	+	5.49245164488736e-50	11.3540770670261
19	62250266	62251075	XLOC_017269	4	+	5.59296012225146e-50	11.4587414543713
29	47904913	47916840	XLOC_029709	5	+	6.14948752759076e-50	11.5445536309245
5	100740395	100747672	XLOC_035253	11	+	6.15229973371848e-50	-5.84295400329388
11	60934568	60941810	XLOC_004576	4	+	6.32818362343574e-50	10.3625365855522
28	33719450	33843008	XLOC_029101	11	-	6.55014612500659e-50	3.89494387249059
3	114495509	114498256	XLOC_031456	4	+	6.99703145785788e-50	11.4081492321877
11	3330623	3332818	XLOC_004130	4	+	7.96208600703812e-50	11.4291014447465
6	90695440	90697557	XLOC_037374	7	+	8.98212244120374e-50	-12.724707505216
9	55106532	55194820	XLOC_043262	11	-	9.5171463296781e-50	3.18518086837814
23	4389628	4535606	XLOC_023632	4	+	9.88089802593592e-50	11.3457886978051
7	18966335	18971051	XLOC_039876	11	-	1.34280636813225e-49	5.76737452045274
15	41624066	41980708	XLOC_010373	4	+	1.391956724353e-49	11.3965866990159
3	49136317	49225797	XLOC_032159	11	-	1.41723043030081e-49	3.18294100150355
8	104336009	104352861	XLOC_042247	11	-	1.4953462440605e-49	5.73437808512836
3	10168857	10171960	XLOC_030429	4	+	1.53017700548533e-49	10.045605977209
17	72041437	72064314	XLOC_013686	11	+	1.58917619645773e-49	3.20939296441936
17	57592846	57698116	XLOC_013517	11	+	1.60311131852277e-49	3.15375504574354
10	77198744	77330719	XLOC_003822	7	-	1.73141772494875e-49	8.83494997832089
3	49741234	49762749	XLOC_030902	11	+	1.76598824093515e-49	3.36642551269287
5	29012106	29041732	XLOC_034645	11	+	1.77306098327994e-49	4.37141201145852
29	42330161	42337458	XLOC_030093	4	-	1.85756406271421e-49	11.1657479638477
13	73538170	73541463	XLOC_008718	4	-	1.9364910628385e-49	11.40292494621
19	6236958	6242814	XLOC_017315	8	-	1.98208654477867e-49	7.88435803560184
15	31693138	31707695	XLOC_010298	4	+	2.03653271784184e-49	11.3089378802752
3	15587567	15591698	XLOC_031785	11	-	2.06428733509994e-49	6.19704815795349
20	35088677	35092784	XLOC_020693	4	+	2.08685133268883e-49	11.3982235128994
17	24418366	24424026	XLOC_013316	4	+	2.10306993070461e-49	11.2727178956424
5	54884331	54935736	XLOC_034826	4	+	2.23366096958495e-49	11.4952016537003
7	19075987	19084188	XLOC_038695	11	+	2.29541300988439e-49	-5.64882056847819
X	55366652	55370845	XLOC_044160	4	+	2.35483935555387e-49	10.2652621438575
2	28601637	28623380	XLOC_019614	4	-	2.40060568171185e-49	11.3436302001158
4	114091348	114095060	XLOC_033546	11	+	2.4272078535626e-49	-5.65711385122187
12	25199068	25230648	XLOC_006234	11	+	2.48224078471429e-49	4.68267648489972
2	98904298	98913131	XLOC_018960	4	+	2.59943229934619e-49	11.3281882545279
11	70646981	70733268	XLOC_005639	11	-	2.62007982005289e-49	-5.50872589072105
4	89805487	89824163	XLOC_034098	4	-	2.66775089991556e-49	11.5681830251077
21	35057676	35082119	XLOC_022241	9	-	2.66847338895133e-49	8.17917831020891
6	30580365	30787207	XLOC_037046	4	+	2.84888939697479e-49	11.2827688502305
11	90001015	90018569	XLOC_004781	7	+	2.8668486621863e-49	8.72822248573362
21	68006979	68014244	XLOC_022438	4	-	2.99618221587509e-49	11.2614460595987
2	28725964	28748109	XLOC_019626	4	-	3.48765075882882e-49	9.29723441839374
2	28642454	28664378	XLOC_019619	4	-	3.87654756214105e-49	11.0837368653141
3	12303218	12410370	XLOC_031718	5	-	3.92421607812266e-49	8.82658829721659
18	50762797	50822548	XLOC_015863	11	-	3.96293815502289e-49	-4.31943373377878
23	9398810	9422609	XLOC_024444	11	-	4.16596339606155e-49	5.94198346445675
20	70728566	70729933	XLOC_020839	4	+	4.18152642137493e-49	11.2642768169461
23	39834280	39846310	XLOC_024925	4	-	4.71196915639953e-49	11.2946035951388
1	150454941	150456898	XLOC_001931	4	-	4.72857343232737e-49	11.3933171204465
14	48317941	48634025	XLOC_009222	11	+	5.20360721117876e-49	3.44639417660703
17	73486796	73498181	XLOC_013722	11	+	5.31366311508191e-49	3.06298880429374
15	48269437	48292856	XLOC_010484	11	+	5.67593449129369e-49	9.36326380244155
9	89512856	89567132	XLOC_042863	11	+	6.07135879887561e-49	5.61445198083484
3	106755723	106764134	XLOC_031354	4	+	6.08532249406082e-49	11.3234343094513
29	46054528	46057357	XLOC_029664	11	+	6.62867741742184e-49	-6.76971248557914
11	81086719	81209437	XLOC_005748	4	-	6.65496250812865e-49	11.5506667334958
22	10942222	10946014	XLOC_023165	4	-	6.65498719771088e-49	11.6046800369145
27	38444839	38805506	XLOC_028199	11	+	6.71528134587492e-49	5.21863699153535
26	12571208	12580936	XLOC_027613	4	-	6.75616920051678e-49	11.2454630839447
9	100160998	100193546	XLOC_043515	11	-	6.78189683249771e-49	-4.92123798041089
7	59280156	59282719	XLOC_039205	4	+	6.95789271705187e-49	11.2215081331787
16	53637976	53773192	XLOC_012929	11	-	7.12864129737725e-49	5.5651063135831
9	102911918	102959499	XLOC_042966	7	+	7.12864129737725e-49	9.87273786500746
5	56313702	56326013	XLOC_034841	11	+	7.53464635603303e-49	-5.23424039957043
18	22691760	22695066	XLOC_015583	4	-	7.69963741726044e-49	11.8807910897885
16	60746755	60822991	XLOC_012989	11	-	9.9131041518734e-49	6.26762231620333
28	26253804	26406725	XLOC_028677	4	+	1.076801368387e-48	11.2723051545217
18	50913088	50952220	XLOC_015873	11	-	1.14828908141163e-48	-6.13122245899663
26	50515051	50527038	XLOC_027531	4	+	1.19408713342665e-48	11.3705204984589
1	146233342	146247745	XLOC_000912	4	+	1.20874239345129e-48	11.3237010516619
15	58612552	58620063	XLOC_010662	4	+	1.251522933802e-48	11.2162461777596
2	54610550	54621703	XLOC_019809	5	-	1.25308457135735e-48	8.6122562148796
23	48133022	48152914	XLOC_024276	4	+	1.26805198630359e-48	10.7897212000766
X	57744021	57756166	XLOC_045190	11	-	1.29169860017733e-48	3.160687363731
3	77571198	77573843	XLOC_031081	4	+	1.32747371053075e-48	11.64033756843
16	4857308	4920455	XLOC_011839	8	+	1.34599576471144e-48	8.6121273282105
24	62708412	62713295	XLOC_025845	4	-	1.37791081784283e-48	11.3491300440986
23	18576766	18809054	XLOC_023807	11	+	1.38014891854679e-48	-4.8494803672308
25	26312941	26320374	XLOC_026151	11	+	1.38160295368988e-48	-4.79779385379716
X	110306158	110311317	XLOC_045557	4	-	1.3908034671018e-48	11.3512431793059
5	76286571	76313178	XLOC_036291	10	-	1.47581030930525e-48	7.51010522109412
22	55597673	55613899	XLOC_023007	4	+	1.48481400182455e-48	11.1998110650986
27	3433547	3437409	XLOC_028240	4	-	1.56513497408964e-48	11.4371779271325
2	120925712	120933326	XLOC_020182	4	-	1.58584602206728e-48	12.0993840617929
8	60868117	60912710	XLOC_041847	11	-	1.64611787470055e-48	3.31583552755559
13	35660394	35744707	XLOC_007472	4	+	1.64966207031088e-48	11.2693353507565
5	33905409	33936626	XLOC_034716	4	+	1.68046815368659e-48	11.1599992428045
29	18469150	18488736	XLOC_029858	7	-	1.85914814523128e-48	9.2166201265515
29	33226947	33255844	XLOC_029436	4	+	1.91410326516017e-48	12.2261202564379
29	16873011	16876330	XLOC_029846	4	-	2.01581897276368e-48	11.6925595329792
22	36776003	36879712	XLOC_023338	4	-	2.04586474362665e-48	11.2277610560187
7	70217527	70222493	XLOC_039304	4	+	2.06057355276422e-48	11.4242883154144
26	42768501	42769271	XLOC_027850	4	-	2.23289971930599e-48	10.0759034074828
X	3816216	3892507	XLOC_044817	11	-	2.26430779540858e-48	-4.7744867968237
10	67631542	67641379	XLOC_002632	10	+	2.27720569660768e-48	7.00842839932488
16	65127301	65145033	XLOC_013021	11	-	2.2807740397407e-48	4.8691790653179
29	50088890	50096753	XLOC_030262	4	-	2.41909217724055e-48	11.3515937776472
24	8430906	8439670	XLOC_025510	4	-	3.3110067638385e-48	11.4115885131228
6	16828524	16843001	XLOC_036960	11	+	3.32352892785315e-48	2.89456563291363
5	22064651	22069771	XLOC_035736	7	-	3.55392237875121e-48	-8.43915546768418
11	43885453	43896122	XLOC_005434	11	-	3.57597446226876e-48	3.01684535424365
10	19962917	19964150	XLOC_003141	4	-	3.6245719763291e-48	11.1338738966266
25	41942597	41950456	XLOC_027031	5	-	3.91321384127463e-48	10.5451407913649
6	86742669	86784622	XLOC_037308	4	+	4.17275680265692e-48	11.6562332380757
19	25623821	25635527	XLOC_016611	11	+	4.36869799835543e-48	6.21000983392604
19	62214843	62216883	XLOC_018378	4	-	4.57311491083447e-48	11.42507884691
25	38186826	38280389	XLOC_026371	10	+	4.81003621631735e-48	7.9271626088289
12	19297226	19328264	XLOC_006800	11	-	5.38600423609493e-48	4.10686584537267
26	32958597	33005275	XLOC_027780	11	-	5.47502704814166e-48	3.23040372291276
3	23834355	23835131	XLOC_031929	4	-	6.56142091858531e-48	11.3195744143911
3	106710369	106719216	XLOC_031350	4	+	6.73860046786281e-48	11.2481720388533
X	92294615	92297791	XLOC_044417	11	+	7.11957016844184e-48	-4.23739609788091
6	26891602	26895929	XLOC_037031	4	+	7.4410150524904e-48	11.4122991783091
19	27503260	27512555	XLOC_016650	4	+	7.91182516508112e-48	11.3466239059694
7	16851748	16898908	XLOC_039829	11	-	8.4936748310254e-48	4.36211338616386
13	54295398	54298568	XLOC_007674	5	+	9.1147299418553e-48	8.04970362790488
5	27828975	27842964	XLOC_035826	4	-	9.35303677900266e-48	11.1850771232436
6	26370359	26373187	XLOC_037740	4	-	9.78158083979523e-48	11.178038345006
17	44718712	44779259	XLOC_013391	4	+	9.80166892164192e-48	11.2597129921053
14	29736186	29759178	XLOC_009701	11	-	1.00736605612213e-47	4.40786550658814
13	63344558	63363378	XLOC_007812	3	+	1.01387091712386e-47	11.9241277411839
5	103706319	103719881	XLOC_036569	4	-	1.01639387866764e-47	10.8534325241672
28	27113259	27120660	XLOC_028689	4	+	1.11023928191434e-47	9.22383113072561
10	45349613	45361259	XLOC_002469	4	+	1.17667764782363e-47	11.1214051103076
21	49488195	49571480	XLOC_022310	11	-	1.18621730961205e-47	2.97723774820172
12	88524818	88540016	XLOC_007180	4	-	1.20190428358576e-47	8.85175861492104
10	43636969	43744668	XLOC_003552	11	-	1.26738329370584e-47	-3.66502806807417
4	117866346	117872634	XLOC_034395	4	-	1.27139183879063e-47	11.0042916095593
29	26696902	26698612	XLOC_029339	4	+	1.29185313543087e-47	11.3048855658883
13	30338569	30528132	XLOC_008247	4	-	1.4886699023355e-47	11.1092355242728
3	49032911	49110038	XLOC_032156	4	-	1.59454526144697e-47	11.2285572000958
8	71278582	71391060	XLOC_041941	8	-	1.71497542665735e-47	7.74945839668601
8	6131210	6196436	XLOC_040679	4	+	1.78375975727007e-47	11.2364257984834
[truncated: 21,036 more rows]
