# Supplementary material for: Multi-species annotation of transcriptome and chromatin structure in domesticated animals
Source: BMC Biol. 2019 Dec 30;17:108. doi: 10.1186/s12915-019-0726-5 (PMC6936065; doi:10.1186/s12915-019-0726-5)
Supplement: Supplementary file 7 — Additional file 7 FR-AgENCODE DE genes (all combinations). The archive has the same structure than de.refgn.tar.gz with names starting with cuffgenes instead of refgenes. [file 12915_2019_726_MOESM7_ESM.gz › home/sfoissac/fragencode/papers/first/suppl.files/de.fraggn/sus_scrofa/diffcounts.cdvsliver/cuffgenes.counts.min2tpm0.1.normcounts.diff.cd.liver.bed]

10	10115926	10127746	XLOC_003081	4	+	0	17.275013211472
10	65559039	65689638	XLOC_003480	4	+	0	20.7502524311004
11	13224958	13259093	XLOC_004455	4	-	0	18.226456424363
1	114424048	114598931	XLOC_002089	4	-	0	17.3925383898099
1	118913443	118958145	XLOC_000594	4	+	0	17.8291272842659
1	121528924	121579121	XLOC_002115	4	-	0	17.4508866624096
1	162321289	162336685	XLOC_002353	4	-	0	15.4543075682476
12	12826785	12839192	XLOC_005758	4	-	0	22.3115510988061
12	19961789	19975895	XLOC_005844	4	-	0	19.5545119193934
12	19996342	20006198	XLOC_005846	4	-	0	19.374854216803
1	226161372	226217339	XLOC_002686	4	-	0	21.9890171370551
12	3692178	3708722	XLOC_004808	4	+	0	17.1539295020669
12	39593256	39623571	XLOC_005287	4	+	0	19.6207317687957
1	242978614	243050442	XLOC_002776	4	-	0	17.3915347706907
1	243033441	243040189	XLOC_002778	4	-	0	19.2292971854307
12	52478894	52506574	XLOC_006247	4	-	0	17.0230451121425
1	254683642	254698724	XLOC_002850	4	-	0	21.6395223238703
1	254939148	254943054	XLOC_001364	4	+	0	21.2778804319187
1	270531432	270586378	XLOC_001486	4	+	0	20.0638231278075
1	273225801	273295571	XLOC_003022	4	-	0	17.589930919052
1	31000420	31028257	XLOC_000167	4	+	0	16.4300651579645
13	124426307	124441913	XLOC_007137	4	+	0	22.8236556092487
13	124505294	124516415	XLOC_007140	4	+	0	22.6786180477
13	124521205	124561264	XLOC_007141	5	+	0	21.432268744202
13	127710736	127730765	XLOC_008272	4	-	0	18.0043268113717
13	131325122	131337697	XLOC_008286	4	-	0	17.6044420325181
13	139659696	139710205	XLOC_007236	4	+	0	17.7074634769436
13	29472750	29476551	XLOC_006581	4	+	0	17.9286243273342
13	32683125	32699857	XLOC_006634	4	+	0	18.3818639410497
13	34892308	34935014	XLOC_006666	4	+	0	21.8005205645355
13	66998252	67118249	XLOC_006763	4	+	0	16.8526284891659
13	74930654	74970593	XLOC_006846	4	+	0	23.7758153688545
13	89396806	89463547	XLOC_008069	4	-	0	21.7100967855565
14	101270313	101368568	XLOC_010492	4	-	0	17.2282824942669
14	105036960	105045362	XLOC_010522	4	-	0	21.144072754498
14	10621405	10733083	XLOC_009803	4	-	0	17.6837492395391
14	106437647	106613121	XLOC_009502	4	+	0	18.3801940501412
14	111234041	111301769	XLOC_010577	4	-	0	21.2816376810066
14	111253509	111262646	XLOC_010579	4	-	0	18.5248381594636
14	11299745	11338895	XLOC_008822	4	+	0	17.4307677235587
14	122691748	122710600	XLOC_009618	4	+	0	17.4453927035394
14	123893989	123932961	XLOC_009626	4	+	0	18.7071519480563
14	141690433	141704223	XLOC_009742	4	+	0	21.6551487320851
14	15718115	15763710	XLOC_008859	4	+	0	17.3432353670619
14	30845391	30859308	XLOC_008948	4	+	0	20.1372726111746
14	47365981	47421277	XLOC_010108	4	-	0	18.7873708076569
14	50427114	50436468	XLOC_009171	4	+	0	20.1532858767623
14	55239631	55348956	XLOC_009203	4	+	0	18.2772138355775
14	59643041	59657843	XLOC_009239	4	+	0	19.781054352969
14	82075906	82086071	XLOC_010392	4	-	0	19.1447148012455
14	82109458	82197770	XLOC_010397	4	-	0	20.7752105102515
14	91516423	91552752	XLOC_009425	4	+	0	18.3331612883611
14	98908533	99014976	XLOC_009442	4	+	0	19.0758950843335
15	120809883	120852200	XLOC_011373	4	+	0	19.6036626822619
15	134282687	134309616	XLOC_011496	4	+	0	19.806808081982
15	137232579	137256179	XLOC_012330	4	-	0	17.019161248256
15	46585546	46910679	XLOC_011807	4	-	0	14.5043375018341
15	47071494	47103622	XLOC_010952	4	+	0	18.7371437018843
15	65088283	65132719	XLOC_011036	4	+	0	17.9779398240893
15	93556913	93596360	XLOC_011185	4	+	0	17.6093816176717
15	95874397	96066990	XLOC_011202	4	+	0	17.8023992849975
16	20574178	20617874	XLOC_012786	4	-	0	18.373047042326
16	25920541	26090097	XLOC_012823	4	-	0	19.6910683606265
1	7061178	7109531	XLOC_000063	4	+	0	22.5547669291636
17	16746159	16802485	XLOC_013666	4	-	0	18.099601566684
1	7339284	7365699	XLOC_001586	4	-	0	18.6537392571337
17	5191968	5271849	XLOC_013111	4	+	0	17.3002039167828
17	5546964	5596430	XLOC_013601	4	-	0	20.3110482191789
17	57930195	57938817	XLOC_013499	4	+	0	20.3767978479656
17	9033091	9073619	XLOC_013612	4	-	0	18.232239848817
1	82215854	82285847	XLOC_000401	4	+	0	18.7004777664255
18	42209401	42218864	XLOC_014418	4	+	0	18.3994241697885
18	50002920	50010722	XLOC_014488	4	+	0	17.4186119434823
18	50017953	50023094	XLOC_014952	4	-	0	17.4252889005328
18	55903698	55906981	XLOC_015016	4	-	0	18.5320705968408
2	12364408	12425576	XLOC_015284	4	+	0	20.6115466739015
2	138109208	138120318	XLOC_017821	4	-	0	19.3292029617683
2	61768422	62071122	XLOC_017177	4	-	0	18.6501448390449
2	68890272	68921623	XLOC_015787	4	+	0	18.1847420202079
2	74577003	74601829	XLOC_017427	4	-	0	18.1331004927523
2	8543780	8574622	XLOC_016684	4	-	0	17.6558153112982
2	8578912	8603519	XLOC_016686	4	-	0	17.0764114150543
2	8734046	8750831	XLOC_016689	4	-	0	17.916190760864
2	87866547	87884229	XLOC_016091	4	+	0	18.5748494676475
2	87910621	87935392	XLOC_016092	4	+	0	20.798173042288
2	89855165	89905197	XLOC_017611	4	-	0	17.2502929380839
3	107987074	108053169	XLOC_018864	4	+	0	18.6684718414461
3	117250095	117319868	XLOC_018939	4	+	0	22.6566010190064
3	25296201	25327081	XLOC_019321	4	-	0	20.0917923522905
3	25357946	25387882	XLOC_019323	4	-	0	19.3058540976345
3	57849806	57855268	XLOC_018555	4	+	0	18.3231080653481
3	6615342	6892457	XLOC_018043	5	+	0	21.763798939182
3	69250248	69255968	XLOC_018639	4	+	0	17.8049139750102
3	8903189	8909151	XLOC_019142	4	-	0	16.6814015677593
4	101565229	101573906	XLOC_021777	4	-	0	17.1676185842239
4	19692829	19744220	XLOC_021250	4	-	0	16.9148007329368
4	89237513	89239126	XLOC_020626	4	+	0	18.6512451243422
4	90898688	90901920	XLOC_021601	4	-	0	20.2283583690885
5	18170353	18180338	XLOC_023208	4	-	0	17.6886421948133
5	21123516	21128329	XLOC_022370	4	+	0	19.2012408296977
5	22718382	22729481	XLOC_022411	4	+	0	16.8243964998864
5	51862862	51919388	XLOC_022569	4	+	0	18.1723039840879
5	52137525	52206252	XLOC_023468	4	-	0	20.095006113421
5	62349937	62396904	XLOC_022640	4	+	0	21.1262295709843
5	63667705	63708214	XLOC_023583	4	-	0	21.2837445392706
5	6538906	6543746	XLOC_022101	11	+	0	13.9640092431689
5	77411558	77489302	XLOC_023677	4	-	0	20.2813958685603
5	80692646	80858598	XLOC_023715	4	-	0	16.7392508163536
5	81367575	81466287	XLOC_022820	4	+	0	19.6547248930728
5	83607224	83683354	XLOC_023740	4	-	0	16.8625560264926
6	114982265	115021364	XLOC_026629	4	-	0	17.202656601979
6	115496167	115505219	XLOC_025141	4	+	0	21.8961666566714
6	14570588	14583268	XLOC_025555	4	-	0	19.4041167221988
6	14980381	14989624	XLOC_024020	11	+	0	13.1424887327329
6	149835607	149845950	XLOC_026763	4	-	0	19.2182080566454
6	155411942	155455329	XLOC_025264	4	+	0	19.9143272547713
6	155463859	155530837	XLOC_026787	4	-	0	20.1074212838393
6	157388265	157409661	XLOC_026795	4	-	0	18.6069550194722
6	158375601	158392783	XLOC_026816	4	-	0	18.2362490011959
6	159320267	159350928	XLOC_025307	4	+	0	17.3559213767589
6	44608070	44632026	XLOC_024226	4	+	0	18.4841967701762
6	45226331	45240442	XLOC_025746	4	-	0	16.8698435941222
6	51400846	51406445	XLOC_024393	4	+	0	19.9639410522889
6	53522128	53537525	XLOC_025941	4	-	0	18.3236620189741
6	62935418	63287188	XLOC_026165	4	-	0	21.0159614802226
6	80592197	80599440	XLOC_024871	4	+	0	17.442610027906
6	80601302	80608011	XLOC_024872	4	+	0	17.4206825037155
7	115535470	115554817	XLOC_029093	4	-	0	18.1969301017222
7	115665948	115682043	XLOC_029096	4	-	0	17.3303770666247
7	115799414	115810991	XLOC_027938	4	+	0	20.877440134735
7	115828359	115928191	XLOC_027939	4	+	0	22.5064767781412
7	115850473	115987392	XLOC_029099	5	-	0	22.8254319415065
7	19271012	19346420	XLOC_028152	4	-	0	15.8057855146942
7	38038163	38046482	XLOC_027348	4	+	0	17.6854229239534
7	46538612	46588218	XLOC_028525	4	-	0	21.3316138139798
7	58779474	58786117	XLOC_028650	4	-	0	17.0098188566041
8	121020909	121109097	XLOC_029719	4	+	0	21.4091061685068
8	121225472	121251574	XLOC_029727	4	+	0	20.1518843867417
8	2077155	2085376	XLOC_029168	4	+	0	18.7674556527379
8	334610	343870	XLOC_029820	4	-	0	16.9804202348263
8	44708578	44725951	XLOC_029374	4	+	0	20.6684669014781
8	65870559	65936111	XLOC_030099	4	-	0	20.3741643606858
8	66060639	66372602	XLOC_030102	4	-	0	21.1204457140848
8	66377395	66395707	XLOC_030108	4	-	0	17.7793681652841
8	66421770	66430710	XLOC_030111	4	-	0	17.4655787902655
8	66646239	66663405	XLOC_030113	4	-	0	18.9566589215915
8	66810461	66838682	XLOC_030116	4	-	0	18.8556600462238
8	68326286	68364937	XLOC_030123	4	-	0	22.2664580942506
8	69706895	69728264	XLOC_029462	4	+	0	18.8602116549983
8	69732182	69773455	XLOC_029463	4	+	0	18.6111063325756
8	74552837	74563899	XLOC_029509	4	+	0	23.7355964151874
8	74574918	74582800	XLOC_029510	4	+	0	24.0778500832861
8	74583376	74612593	XLOC_029511	4	+	0	17.426060900459
9	12479593	12485139	XLOC_030662	4	+	0	18.661897094319
9	139301585	139477653	XLOC_031476	4	+	0	17.9658520374499
9	3288287	3297049	XLOC_030526	4	+	0	22.2869269335629
9	44199956	44204687	XLOC_031933	4	-	0	17.5249877351093
9	44211163	44213733	XLOC_030843	4	+	0	22.2316726625532
9	44214595	44218978	XLOC_031934	4	-	0	21.7369148991752
9	63757524	63801653	XLOC_030992	4	+	0	18.803972876103
9	63812102	63895080	XLOC_030993	4	+	0	21.3908198619515
9	74926047	74974827	XLOC_032165	4	-	0	19.7746136711052
9	74984424	75017949	XLOC_032167	4	-	0	18.2451444761459
9	75246951	75260137	XLOC_032169	4	-	0	18.2858752265835
9	84515031	84895264	XLOC_032197	4	-	0	16.812461923656
9	9432591	9484716	XLOC_030633	4	+	0	18.8404087418924
AEMK02000361.1	117336	122678	XLOC_033021	4	-	0	19.158181733676
AEMK02000361.1	128381	138099	XLOC_033009	4	+	0	18.8031685567323
AEMK02000361.1	90424	97218	XLOC_033007	4	+	0	19.5572610526574
AEMK02000576.1	591	113474	XLOC_033828	4	+	0	20.7707916992884
AEMK02000622.1	26440	39644	XLOC_034012	4	-	0	17.579923699289
AEMK02000698.1	2468237	2575384	XLOC_034308	5	+	0	20.1802026344016
AEMK02000698.1	2581735	2613386	XLOC_034309	4	+	0	17.4591402766766
X	114218449	114250514	XLOC_034974	4	+	0	20.5761625121372
X	124250337	124296636	XLOC_035031	4	+	0	16.8746721011099
X	34322193	34392571	XLOC_034498	4	+	0	19.7770833021425
X	53609122	53810209	XLOC_034659	4	+	0	16.8796884971183
X	57242044	57249885	XLOC_034686	4	+	0	18.474369156935
X	94885071	94972095	XLOC_034877	4	+	0	16.7468860999131
X	109536446	109973630	XLOC_035678	5	-	7.21632282315725e-320	17.4516024889848
1	32006041	32051376	XLOC_001731	5	-	1.00601646806195e-319	18.121305354372
6	29878532	29913366	XLOC_025659	4	-	2.57457608047874e-319	20.8139588239532
6	74773016	74782781	XLOC_026285	5	-	4.40924439040208e-318	17.7921331948243
6	80586182	80589939	XLOC_024870	5	+	4.72240790001855e-318	16.1021156139615
2	1381832	1384341	XLOC_016522	4	-	1.72133755581769e-317	16.5509488535022
6	55110525	55201847	XLOC_024504	4	+	2.94643014223034e-317	16.4617965262341
13	140364074	140406340	XLOC_008356	4	-	1.0149339083103e-316	16.5103079300969
15	124568233	124621080	XLOC_011405	4	+	1.02159055356985e-316	16.6115519737183
4	69615558	69806496	XLOC_020489	4	+	2.19409810287898e-316	18.1577524057083
4	122232586	122308241	XLOC_021939	5	-	2.45874881266465e-316	17.1682007667627
1	243111473	243141465	XLOC_002781	5	-	2.54359944905517e-316	20.8494896171113
13	109587548	109623787	XLOC_008164	5	-	2.78241047615678e-316	18.0135456843589
12	11374027	11447292	XLOC_004897	4	+	2.79897081550691e-316	16.5092754617357
2	102334819	102491856	XLOC_016157	4	+	5.23916301657941e-316	16.555677735984
14	75715297	75778980	XLOC_010352	4	-	4.82285683607427e-314	16.5253727822974
3	10894152	10934083	XLOC_019169	5	-	2.07367711619661e-313	14.47187654744
16	25842975	25903349	XLOC_012453	4	+	2.46900371450534e-313	16.4961131019729
13	88934984	88980310	XLOC_006913	4	+	2.60834402939392e-313	16.5043006722381
13	89701226	89732667	XLOC_006919	4	+	6.9194310866865e-313	16.5021399441661
14	41929114	41950663	XLOC_010063	5	-	3.27776339407501e-312	15.586904107365
9	44639280	44666114	XLOC_031938	4	-	5.82615173769613e-312	16.4791650122357
15	113210745	113338991	XLOC_011322	4	+	6.77520980666063e-311	20.2921855382882
8	69531486	69681699	XLOC_029460	6	+	7.23605973406374e-311	23.0746848185331
1	113429906	113604306	XLOC_002083	5	-	1.02633957079554e-309	16.6822895881843
15	133967900	134051880	XLOC_011492	4	+	8.47076160489311e-308	19.2143377123739
15	75286593	75487049	XLOC_011967	5	-	2.83006031286971e-307	18.4059830678693
8	77689552	77876646	XLOC_029530	4	+	3.32425423305496e-307	16.4619182369595
7	115604100	115614663	XLOC_029095	5	-	5.95190981044193e-307	20.6303503762469
4	130485299	130617536	XLOC_021107	5	+	2.57230658884915e-306	16.711950820163
4	99328007	99335029	XLOC_020857	4	+	4.7754494386397e-306	16.2471998019438
7	93324365	93421776	XLOC_028974	5	-	3.24329891548358e-304	17.6426709071095
X	41725521	41751198	XLOC_034540	5	+	8.48346654565325e-303	19.7197696176345
2	71429075	71438552	XLOC_015847	4	+	5.51831948878365e-302	16.463939212643
6	18650322	18657676	XLOC_024038	4	+	1.73776018698635e-300	16.4461715172897
13	148447795	148579070	XLOC_008414	5	-	3.22430490564522e-297	15.0634598943569
13	200126774	200145835	XLOC_008659	4	-	6.93164173477823e-296	16.4090944542593
1	182519683	182606869	XLOC_002471	5	-	4.83127085698296e-295	15.6264891342133
18	29426050	29541348	XLOC_014828	5	-	2.13949861515726e-294	15.6543113133119
6	27616696	27647311	XLOC_024107	11	+	7.19241071270243e-291	7.0706388672087
7	55351082	55373894	XLOC_028611	5	-	1.04370940366479e-290	16.5578221294878
7	74982854	74985775	XLOC_027623	5	+	1.15442885595526e-289	13.5959037448554
9	6785302	6790463	XLOC_030609	5	+	1.54309284935962e-287	16.3408375986637
5	81776392	81857910	XLOC_022824	4	+	2.58424237289243e-287	16.2821004463747
12	6353668	6368983	XLOC_004870	4	+	3.13349089899851e-286	14.8951919622484
6	27108498	27142921	XLOC_024097	4	+	4.89742012243974e-286	16.2608124065547
1	30981552	30993278	XLOC_000166	5	+	4.460861670455e-285	15.9794758282538
9	116181974	116193193	XLOC_032388	10	-	3.77155445287558e-284	15.3620463374731
13	165910640	165995755	XLOC_007363	5	+	7.49400559981791e-284	16.2188415168847
6	49053992	49064190	XLOC_025834	4	-	1.08253575724979e-281	20.6488119393278
1	29060658	29083779	XLOC_000158	5	+	4.61784613544814e-281	15.8251903752783
2	72431162	72471602	XLOC_015859	11	+	5.88740942193801e-280	12.7251437023818
9	119778662	119842936	XLOC_032413	5	-	9.70476979510387e-280	15.8236176028572
9	133229658	133278531	XLOC_032491	11	-	1.50636262966456e-278	10.6760115923383
10	9527527	9562845	XLOC_003542	4	-	2.60944125306261e-278	16.3350975648201
3	24828056	24861868	XLOC_019315	4	-	7.41088925123402e-278	15.7250590810926
15	104157526	104238400	XLOC_011248	5	+	8.07638727907195e-278	18.376055072542
7	53590894	53637709	XLOC_027482	5	+	1.02099226560713e-277	16.6108072221192
6	6292793	6360707	XLOC_025487	4	-	7.33476631137713e-276	17.6467755460929
18	7871051	7970160	XLOC_014654	10	-	9.05971144030525e-274	12.4606810281892
13	122266418	122277510	XLOC_007126	7	+	5.87275030454677e-273	12.8642948582147
12	11225081	11286018	XLOC_004894	5	+	6.89112843681835e-273	17.2507737362335
5	52037239	52131767	XLOC_022572	5	+	8.65032647273628e-273	15.7537037706361
3	132810239	132819554	XLOC_019014	4	+	9.30531145912803e-273	16.1426758175382
2	10205797	10240498	XLOC_015249	4	+	4.61119787312925e-272	16.1230413226635
X	86708631	86714343	XLOC_035568	4	-	1.44984085072415e-271	16.128875095909
17	5328096	5507225	XLOC_013594	5	-	4.48543785522157e-271	16.0000912830842
17	46188263	46208787	XLOC_013405	4	+	3.25825419574454e-270	16.1430994091874
12	60414498	60436438	XLOC_005537	11	+	6.24739455278572e-270	11.0391916882513
2	80841456	80853843	XLOC_017547	4	-	1.92318093291944e-269	16.1085339450459
3	117206239	117245460	XLOC_020041	4	-	2.10200139692443e-269	16.1850216649486
8	16897269	17014061	XLOC_029241	4	+	2.59948683796439e-269	16.1075345727422
2	77075893	77082494	XLOC_015956	11	+	3.89877712057706e-269	8.8486363632562
11	78520156	78540979	XLOC_004318	5	+	3.97931682136157e-269	17.6205526831107
8	30653493	30691617	XLOC_029295	5	+	2.73416172006765e-268	16.5937359604029
1	15757678	15779492	XLOC_001631	4	-	2.43320730714307e-266	16.150910409373
14	38471161	38484157	XLOC_009998	4	-	2.96351759033323e-266	16.1183982267405
1	99081903	99110876	XLOC_000463	5	+	2.98458840204747e-266	15.9815565032678
6	79617256	79649644	XLOC_024860	4	+	5.34794868641357e-266	16.0843742288397
6	164496929	164715646	XLOC_025338	5	+	5.44343230281344e-265	17.7660839696011
14	97102807	97110745	XLOC_009435	4	+	1.58214172540604e-264	16.0590563948331
16	47600179	47652445	XLOC_012583	4	+	1.85352362592486e-264	16.0806198598749
4	90782535	90825984	XLOC_020664	6	+	4.37438529326076e-264	16.9293909511949
5	15322507	15335076	XLOC_022231	5	+	6.26242023668888e-264	14.8041556540607
13	29479279	29484683	XLOC_006582	4	+	8.65517757123637e-263	16.0750577645885
12	52536737	52544706	XLOC_006249	6	-	3.35538496517699e-262	16.5965077527913
4	19593535	19617671	XLOC_021246	4	-	1.64574901996434e-261	16.0392644799238
9	10032099	10067739	XLOC_030644	6	+	2.23948323284123e-261	14.6005955535817
3	14701652	14795914	XLOC_018142	5	+	3.20356895591893e-261	16.0501815368666
7	49099837	49150445	XLOC_028555	5	-	4.04284629249119e-261	15.9056766677526
2	2033039	2058011	XLOC_015080	4	+	8.1541143988043e-261	15.262332855738
6	147177030	147257814	XLOC_026740	5	-	1.30415882842942e-260	14.8241141845174
1	274106005	274111977	XLOC_001537	5	+	1.42470727668047e-260	15.726104003274
14	14577043	14597867	XLOC_008846	4	+	2.97283374397954e-260	16.0296028838758
X	47769118	47858948	XLOC_035341	5	-	4.21078832423574e-260	14.2509264051555
7	24067952	24086128	XLOC_027211	11	+	2.04985587159281e-258	11.7710238510258
7	100392212	100405679	XLOC_027865	11	+	5.03406778011623e-257	7.17329437181039
3	17987220	18004896	XLOC_018193	6	+	2.20803913249718e-256	15.6453633916462
10	13732028	13773073	XLOC_003130	5	+	4.65909380274674e-256	18.1917084636414
13	32214936	32220242	XLOC_007758	11	-	7.20560104171432e-256	10.5969448548115
14	106013539	106476533	XLOC_009499	4	+	1.10104573232135e-255	20.8471433011997
5	62259762	62343186	XLOC_023559	4	-	6.83331381955528e-254	16.0212422459432
6	49110788	49178413	XLOC_025836	5	-	3.62240292285611e-253	14.9968011597809
7	97360539	97381889	XLOC_028997	11	-	9.9706520599662e-253	8.42953720710883
AEMK02000682.1	537365	546241	XLOC_034165	4	+	7.4519407790937e-252	15.6639069480956
6	115399610	115454345	XLOC_025139	4	+	2.09479669046917e-251	15.9764541693859
13	34433399	34440054	XLOC_006652	11	+	4.0865474380666e-251	8.28191190492953
2	78799448	78802256	XLOC_017519	4	-	8.11435266114271e-251	15.9826274196615
5	3838210	3927217	XLOC_023029	6	-	5.8770658508638e-249	14.691658431267
6	167960012	167964053	XLOC_025385	5	+	1.21091714375656e-248	14.5324242638838
4	89226648	89236488	XLOC_020625	4	+	3.5964002070312e-248	15.9177435081847
7	93475972	93628331	XLOC_027802	4	+	5.72451934042902e-248	15.9303357856026
14	75726320	75754331	XLOC_009338	4	+	1.97894684383443e-247	15.9193752527815
5	5075433	5092631	XLOC_023042	4	-	3.9371653585933e-247	15.9996505548616
15	59664716	59709379	XLOC_011021	4	+	3.26204242470575e-245	15.9162372299059
1	113794039	113848808	XLOC_002086	6	-	1.01295247390974e-244	18.261855736017
8	112426238	112470994	XLOC_029663	11	+	9.50375543640933e-240	8.57000655778927
6	108997692	109218508	XLOC_026617	11	-	1.49054909168272e-239	6.74699010561273
7	49047853	49103720	XLOC_027429	11	+	3.69953228024788e-236	7.28377160280864
9	36886513	36971762	XLOC_031883	4	-	2.02915814983246e-235	15.8406273736459
3	17458931	17463677	XLOC_019233	11	-	1.36167008499037e-234	7.29983692316581
12	1138148	1158729	XLOC_005598	6	-	1.78325504056516e-232	15.1636264204503
2	142346210	142351754	XLOC_017863	11	-	2.24479218706443e-232	8.5692423144175
1	145284751	145357763	XLOC_000769	4	+	1.12744703407043e-231	15.7847346198557
12	50678954	50710954	XLOC_005395	5	+	3.90496586158316e-231	14.0645355069258
4	95705090	95709933	XLOC_020772	4	+	1.45671929711453e-229	15.7756933133925
9	74173923	74210398	XLOC_031081	4	+	4.80277408823868e-229	15.7910849558936
8	41809114	41857137	XLOC_030012	6	-	6.87081554064871e-227	14.0247339073198
9	31720813	31999730	XLOC_030754	4	+	3.71682421983083e-226	15.7537252771365
3	111646704	111683660	XLOC_019995	11	-	3.81971672764793e-226	9.0358393203828
8	120819281	120873134	XLOC_030366	6	-	5.01772992531177e-226	14.7658467928229
6	155800839	155894922	XLOC_025269	6	+	3.52230047044426e-225	13.1530975145115
6	167656671	167743742	XLOC_026909	11	-	1.74738515089033e-224	9.99715211121227
2	118728898	118882297	XLOC_016237	4	+	9.40666863095938e-224	15.75041649466
9	103460635	103963947	XLOC_032283	6	-	1.96544044974492e-223	14.3188519587519
3	96616219	96657165	XLOC_018786	4	+	1.06289711377338e-222	15.7334625971194
6	54945128	54951544	XLOC_024500	11	+	2.82612888747012e-221	7.96294222119316
15	71119928	71259792	XLOC_011951	4	-	4.66417557483362e-221	15.7203540595534
5	36273395	36662281	XLOC_022494	4	+	2.21575332380629e-220	15.7424337680341
7	1748838	1806177	XLOC_026966	11	+	3.62768012160627e-220	9.31179403981126
6	99350301	100093056	XLOC_026567	4	-	4.86800384440993e-220	15.7031858651782
3	96593779	96616356	XLOC_019886	4	-	9.03565095277683e-220	15.6426207578593
10	46647160	46722568	XLOC_003370	5	+	1.1942260597606e-219	14.1915632292156
8	87318183	87390497	XLOC_030233	4	-	1.32224060116789e-219	15.7009695729035
5	63601052	63613267	XLOC_022662	4	+	1.70126880260456e-219	15.036928317734
8	47036891	47098721	XLOC_030036	4	-	1.75437593019767e-217	15.6831084178134
1	213483591	214012980	XLOC_001138	4	+	9.71983513392681e-216	15.6795727557898
18	52995027	53005101	XLOC_014516	4	+	2.752985214448e-215	15.7308338058878
X	109306489	109421786	XLOC_035677	4	-	9.52271291657006e-215	15.5721734757082
15	131787211	131797568	XLOC_011457	5	+	1.45324536072803e-214	13.4920716940669
10	22727824	22866911	XLOC_003185	4	+	5.3519395408553e-213	15.5800548183937
1	32635743	32644568	XLOC_001733	4	-	2.25560263346964e-212	15.6025549258994
5	21803191	21819656	XLOC_023292	11	-	3.580814463432e-212	9.23543862097081
13	89588361	89600707	XLOC_008073	5	-	5.78428322406169e-212	15.4249983042132
13	91996914	92042943	XLOC_006945	5	+	3.41953952620375e-211	17.1263465277948
9	41870973	41882756	XLOC_030817	4	+	5.48404697788016e-211	15.5598171933448
14	33608079	33640792	XLOC_009984	4	-	8.21320560160016e-211	15.199839817935
8	29013081	29103934	XLOC_029272	4	+	1.47583497367838e-210	15.5432661709258
18	44985404	45102170	XLOC_014437	11	+	3.06099581699882e-210	6.71571985976605
7	103096416	103111385	XLOC_029038	5	-	3.8022375563798e-210	15.513787427455
11	21234446	21298241	XLOC_004129	11	+	8.03809076684052e-210	11.0181655676414
2	33225437	33295787	XLOC_016934	6	-	5.54660816440551e-209	13.8620037347022
2	46839091	47028078	XLOC_016998	4	-	3.32734332538272e-208	15.50923157596
2	32871903	32979149	XLOC_015417	7	+	4.85132809198851e-208	12.1146978423535
6	129294653	129375722	XLOC_025180	10	+	1.28323992478543e-206	12.0121593703204
7	20491888	20524509	XLOC_027087	4	+	1.58302661360822e-206	15.4958015115934
16	24514721	24646371	XLOC_012811	11	-	1.99182087977753e-206	11.8064989300232
17	46771381	46816080	XLOC_013887	4	-	7.52418294067454e-206	15.5295341670278
9	42174900	42211625	XLOC_030837	4	+	1.87952421439173e-205	15.5289132436763
8	74598169	74607409	XLOC_030176	10	-	2.1033773394138e-205	18.7172626613216
5	19787438	19796040	XLOC_022323	4	+	2.22421965850821e-205	15.4240643667578
15	94115561	94164320	XLOC_012050	11	-	2.68433892433496e-205	11.4475702092257
15	110896386	110921549	XLOC_012157	11	-	2.83143153759015e-205	9.67638593186658
13	127414778	127572165	XLOC_008266	4	-	2.93921872776141e-205	15.4771116903647
14	106666444	106701809	XLOC_009511	4	+	1.08935817092168e-204	15.408348138321
14	132563156	132607699	XLOC_009674	11	+	1.12778621748914e-204	7.01223721852469
1	208182486	208427623	XLOC_001127	4	+	1.27432105282942e-204	14.7023682483364
7	8227417	8313895	XLOC_028106	6	-	3.39714406388673e-204	13.791414641255
17	9276260	9350420	XLOC_013125	4	+	4.15802100254184e-204	15.4302695287709
9	129579039	129771423	XLOC_031397	4	+	1.27056864383661e-203	13.8339968708295
9	39638505	39643530	XLOC_031904	4	-	7.36191840159916e-203	15.512111365998
4	32701640	32879675	XLOC_020321	11	+	2.52882977323513e-202	7.47217383490174
1	155567090	155579033	XLOC_002319	4	-	6.70241585119965e-202	15.3685100260281
3	97580703	97595153	XLOC_018800	11	+	2.71586095144521e-201	8.97083977892956
4	101385047	101443405	XLOC_020885	4	+	1.20988321198843e-200	15.8530926810736
1	228110281	228142225	XLOC_002693	11	-	2.12129508878361e-200	8.18199537232395
14	115206152	115218304	XLOC_009595	11	+	1.06678602091166e-199	7.60843412762131
15	96474283	96490236	XLOC_012077	5	-	1.67734508156206e-199	15.4271549214115
15	24502542	24545217	XLOC_010856	4	+	1.73585482303327e-199	15.4801214124756
17	31993885	32037880	XLOC_013246	5	+	2.05264734753139e-199	12.9035768111369
5	54473829	54849512	XLOC_023478	4	-	4.52999629990494e-199	15.3464596816808
10	44107734	44226925	XLOC_003353	7	+	2.89386598554549e-198	13.7676217529381
2	15793261	15820964	XLOC_016832	11	-	6.70191710292529e-198	11.2621300192746
15	85039848	85150418	XLOC_012028	4	-	8.42474517018108e-198	15.3618021458996
8	108230634	108315167	XLOC_030301	4	-	5.48260439314657e-197	15.3877950637264
13	136612763	136809673	XLOC_007212	6	+	6.63223667299789e-197	14.4132062876116
1	215899419	215942014	XLOC_002624	4	-	1.23486024041099e-196	15.2555971458676
2	3200476	3373430	XLOC_016556	6	-	4.75286570006967e-196	14.0330298563369
3	16636924	16650691	XLOC_018150	11	+	1.24073764511686e-195	7.38668388181801
5	57664913	57670632	XLOC_022586	5	+	2.9013203795142e-195	15.4012733644405
13	10900717	11360024	XLOC_007606	4	-	5.36366699692992e-195	15.2429794455104
6	33731308	33750098	XLOC_024153	4	+	7.91186937827902e-195	15.2160714269193
13	139847240	139902039	XLOC_007240	5	+	1.65537293267039e-193	13.6959380683777
5	22248094	22293249	XLOC_023309	11	-	3.31216568370384e-193	8.17273686857285
13	139974452	140074363	XLOC_007245	4	+	4.0373772330756e-193	15.2000318437338
14	90206686	90235463	XLOC_010439	4	-	2.63157159310498e-192	15.373384534533
7	41640262	41769139	XLOC_028491	4	-	3.12686792642695e-192	15.1564814500469
8	113363041	113384792	XLOC_029671	4	+	3.31355253515027e-191	15.1423521718206
16	23627692	23767990	XLOC_012804	6	-	4.11046613563674e-191	12.5339890498579
AEMK02000258.1	415139	429415	XLOC_032797	6	-	6.00036232507692e-191	14.2073792436045
2	87614962	87867245	XLOC_017597	11	-	8.79674390268861e-191	6.59280941450661
12	31206679	31272764	XLOC_005210	7	+	1.00563047833737e-190	12.3150582857871
17	51923775	51930239	XLOC_013951	4	-	1.23551209910664e-190	15.4177540389475
4	74343122	74373325	XLOC_020514	6	+	1.30193652925986e-190	12.1619749622841
7	76174502	76186094	XLOC_028759	6	-	1.61255529906727e-190	11.413209965065
2	151155753	151192816	XLOC_017933	4	-	2.93815652379284e-189	15.1256324641976
7	2423133	2446268	XLOC_028065	11	-	7.56377376142627e-187	7.24366861920243
11	78617286	78637713	XLOC_004721	4	-	2.55916154447144e-186	15.1008787937737
14	110951144	111039827	XLOC_009542	7	+	3.63613068412293e-186	13.3883292728267
14	14858158	14944576	XLOC_008850	4	+	9.07809325026082e-186	15.0447468837995
5	70888998	71029809	XLOC_023650	4	-	5.01292177536594e-185	15.0718865578706
12	6692086	6716246	XLOC_005714	6	-	5.99259344664956e-185	14.1734694981203
8	71940517	71988112	XLOC_029484	11	+	6.52497618740216e-185	7.32567348851268
13	141148534	141289496	XLOC_007256	4	+	8.59506919107997e-185	15.0636704777719
9	68544720	68570585	XLOC_032126	5	-	5.48944174255906e-184	15.0976958782343
1	99417230	99810153	XLOC_002012	4	-	1.05960821894532e-183	15.095074081892
11	15489755	15568014	XLOC_004059	11	+	1.39424834507556e-183	6.55085182455926
X	106039934	106116240	XLOC_035651	7	-	3.4564838804917e-183	11.4458622109397
10	24638410	24727220	XLOC_003667	4	-	5.96966721883988e-183	15.0253670299747
2	135194304	135274160	XLOC_016322	9	+	1.02576957212661e-182	11.9061754713058
1	254011609	254027550	XLOC_002845	11	-	2.00335710774818e-182	5.31811429705729
7	61825732	61830128	XLOC_027560	4	+	2.41953554145183e-182	15.0033688368626
14	41320637	41357412	XLOC_010055	11	-	3.67221254259322e-182	5.99704039269664
2	61741067	61760025	XLOC_017176	4	-	4.60090676896474e-182	15.0085826108425
6	1505858	1539283	XLOC_023896	5	+	7.03815973236614e-182	13.3784068228942
5	18358672	18374288	XLOC_022280	4	+	8.8109179332563e-182	15.1477498671018
9	127464118	127483817	XLOC_031386	4	+	9.92408580737593e-182	15.3003560633496
8	131386946	131431424	XLOC_029763	4	+	2.69825141253108e-181	14.9929723080312
1	217319695	217441927	XLOC_002646	4	-	3.96263887087854e-181	15.0464108990668
10	50706711	51205621	XLOC_003839	5	-	5.31809555437084e-181	14.7862786097428
12	3161354	3181550	XLOC_005634	4	-	8.04748254120357e-181	14.9471124135504
6	150219173	150228121	XLOC_026767	7	-	1.61158452170611e-179	16.2714962538043
AEMK02000452.1	491905	503233	XLOC_033427	4	-	1.919184258888e-179	14.9815607900223
2	129662292	129713728	XLOC_017768	11	-	2.76200130587926e-178	6.1178154214821
15	47013062	47038190	XLOC_010950	5	+	3.04991758323273e-178	14.0973477512374
6	157483687	157519060	XLOC_025275	11	+	3.43872273294952e-178	6.03692845265589
8	37529215	37809567	XLOC_029979	4	-	5.28072908123389e-178	14.9554746061807
8	45578001	45808789	XLOC_030033	4	-	3.6959182567821e-177	13.0204319475416
6	154936451	155374487	XLOC_025262	4	+	4.54132933023721e-177	14.9715176457562
12	10393178	10448536	XLOC_005728	4	-	8.22301082531758e-177	15.0055285729425
14	106445669	106459195	XLOC_009503	4	+	2.14450071766503e-176	15.0841153885221
9	39071946	39081493	XLOC_030793	5	+	7.58903822905731e-176	14.4960902742555
1	22662003	22801909	XLOC_001673	9	-	8.43195997581678e-176	11.5220088466519
6	77754172	77761667	XLOC_026307	11	-	2.30452362653952e-175	5.89782577742529
3	8539319	8568752	XLOC_019129	11	-	2.56682461002717e-175	10.5481363342705
6	4658879	4668003	XLOC_023931	4	+	4.08710297563735e-175	14.9341338944805
9	92875683	93007258	XLOC_032241	4	-	5.57753449076264e-175	14.9305166885129
2	2357713	2394851	XLOC_015082	11	+	6.35142609663511e-175	6.48621983864457
14	88507398	88513375	XLOC_010424	4	-	7.57672086438161e-175	14.9001445642995
7	5058035	5211316	XLOC_027001	4	+	7.99481528079951e-175	14.9427844763762
13	86401761	86513631	XLOC_008056	4	-	9.1510008400992e-175	14.8902936319611
6	81867846	81885589	XLOC_026362	4	-	6.04868316913664e-174	14.9073446769711
5	87522496	87548717	XLOC_022869	4	+	4.64326810420388e-173	14.920080016078
X	110759840	110761636	XLOC_034950	4	+	4.9469912570093e-173	14.917845856506
14	96513741	96533901	XLOC_009433	4	+	5.11230342248255e-173	14.8957286849122
4	7767221	7784595	XLOC_021186	4	-	9.6393732068365e-173	14.8909311022684
6	52180435	52190517	XLOC_024419	4	+	1.25455687930793e-172	14.7451801750508
14	40868204	40890469	XLOC_009049	4	+	1.77104490444694e-172	14.7493187476646
2	26493625	26581452	XLOC_016900	11	-	9.01380071293269e-172	8.17170059500964
4	38932292	39023902	XLOC_021315	11	-	9.8797250456641e-172	7.68930470474558
9	46823554	46891569	XLOC_031972	4	-	1.03663179391413e-171	14.8723223460916
3	47761849	47777174	XLOC_019563	11	-	1.22982078944868e-171	7.15499151998762
12	44603641	44611067	XLOC_005324	11	+	1.278546117974e-171	5.32883006987618
13	123103792	123176137	XLOC_008229	11	-	4.34654752962579e-171	13.2478326142215
4	122517177	122621469	XLOC_021940	5	-	5.71662400465063e-171	13.9772893619325
8	17841733	17961834	XLOC_029908	4	-	7.63503812763269e-171	14.8916022497563
4	46729319	46768331	XLOC_021351	11	-	1.39556327500504e-170	6.12871861186548
2	85945406	85957547	XLOC_017582	5	-	4.20318679571797e-170	12.8848317866049
3	40017091	40147930	XLOC_018384	11	+	5.40548319314428e-170	5.15243199271145
1	252372014	252452971	XLOC_002826	11	-	6.06573218097221e-170	6.20887673868274
6	119945075	120019821	XLOC_025157	4	+	9.87895317309742e-170	14.8434895762791
3	1033918	1046515	XLOC_019029	5	-	1.05201513433821e-169	12.820706992963
13	135415526	135446400	XLOC_007207	4	+	3.44548460313429e-169	14.9508216342638
7	75187196	75197650	XLOC_028742	11	-	5.59452940083289e-169	6.23834874288896
13	75490936	75509420	XLOC_007997	4	-	5.82480489356437e-169	14.8574793775364
9	47344881	47363794	XLOC_030885	10	+	1.3328340552282e-168	9.01560104239551
4	117496916	117512460	XLOC_021904	4	-	2.32145135801337e-168	14.879093543321
8	66412149	66640734	XLOC_030110	11	-	2.9240413533951e-168	5.97356786031704
X	6296132	6489746	XLOC_034378	4	+	6.55791238191369e-168	14.7237498880437
7	53748585	53846147	XLOC_028586	11	-	1.93271455189287e-167	10.2890198970946
4	51212589	51238746	XLOC_021369	4	-	2.75737066790822e-167	15.0454615840577
13	73733622	73832408	XLOC_007987	11	-	1.09118455939521e-166	5.06697222206024
5	63591516	63641643	XLOC_022661	5	+	4.21780521122326e-166	14.7051566694524
5	1008537	1015525	XLOC_022052	4	+	1.98980925514936e-165	15.6200394845176
14	63416160	63805804	XLOC_010284	5	-	2.73947043140905e-165	14.6923688069757
13	132602363	132647946	XLOC_007172	11	+	2.92695024744663e-165	5.20355758162473
1	76391111	76417944	XLOC_001916	5	-	6.30367950740621e-165	14.6726314376385
2	25641671	25771803	XLOC_015379	6	+	3.75558448190011e-164	12.8963128781468
14	101409847	101512543	XLOC_010497	11	-	3.91301023158297e-164	7.99339706236994
6	157856075	157868585	XLOC_026809	4	-	1.07258812579539e-163	14.7751975440002
1	31282442	31367414	XLOC_000178	4	+	1.46278881282217e-163	14.6248963022004
11	68920789	69301332	XLOC_004276	11	+	3.21674126832855e-163	5.34023734019561
9	98438141	98513563	XLOC_031202	5	+	2.59336014784369e-162	13.7521707749687
9	99600588	99670269	XLOC_032257	6	-	9.14930481644106e-162	16.6468039784595
7	20591609	20698557	XLOC_028168	9	-	1.21397060586524e-161	11.6475003999254
X	87352689	87355721	XLOC_034832	4	+	3.77050569315394e-161	14.7590055954971
9	9782938	9794484	XLOC_030642	4	+	3.96207562655689e-161	14.7404279031176
10	27588498	27626750	XLOC_003229	11	+	1.98248870885312e-160	9.63434423565205
9	73684236	73689134	XLOC_032158	4	-	6.03351947023256e-160	13.0339835152026
2	5480824	5588271	XLOC_015124	11	+	6.50201427329897e-160	8.50560677920511
5	70394575	70659876	XLOC_023649	4	-	7.23107520912969e-160	14.6994275547101
9	67716282	67827642	XLOC_031039	11	+	1.33492391284305e-159	10.2621217465981
13	39954803	39976110	XLOC_007832	5	-	1.86900672677074e-159	14.6508480203111
14	47496302	47517532	XLOC_009110	11	+	5.40340600699479e-159	6.12131483898687
15	130079131	130332716	XLOC_012273	4	-	1.46569680372025e-158	14.705842520131
5	9505156	9515734	XLOC_023095	5	-	1.62080561642707e-158	14.6850245924197
12	26378999	26397284	XLOC_005957	5	-	2.24951738166789e-158	12.8463111436854
12	5770124	5773937	XLOC_005691	4	-	2.33627370485275e-158	14.4149685226269
6	142454913	142486386	XLOC_026709	10	-	2.75198255518358e-158	11.0917277132133
13	22293360	22298886	XLOC_007649	4	-	4.30559025811184e-158	14.6930112106202
6	14616477	14630798	XLOC_024014	4	+	1.34606468391595e-157	14.3323753165722
4	70961464	71023117	XLOC_020498	11	+	1.85585274025089e-157	7.1465693671743
9	10927342	10940830	XLOC_030650	5	+	2.22528810850979e-157	13.6340442225602
15	118293655	118335898	XLOC_012200	11	-	2.69923555567884e-157	5.34729946424921
9	83322820	83419912	XLOC_032191	5	-	2.69923555567884e-157	14.7359177963221
14	19924012	19957566	XLOC_009878	4	-	3.48810587750437e-157	14.7692695801277
1	162936674	163065872	XLOC_000844	4	+	4.9016417418346e-157	14.2000372342643
15	137011429	137103709	XLOC_012328	4	-	5.08103106902714e-157	14.6844395029333
18	28415077	28573158	XLOC_014284	4	+	5.57862924984291e-157	14.6926335023651
2	78076024	78113947	XLOC_015977	4	+	1.21029678386784e-156	14.6982173357411
10	1144391	1152122	XLOC_003526	11	-	1.99486749843884e-156	-8.91570430761722
15	133330480	133460240	XLOC_012309	4	-	3.4495405448904e-156	14.3553059129645
14	39901077	39933149	XLOC_010022	11	-	8.46863326760933e-156	7.18320136050519
14	19824537	19861746	XLOC_008877	4	+	2.59665504707463e-155	14.5298334699412
2	119927696	119940983	XLOC_017747	11	-	4.17437606310772e-155	8.66028397651268
10	59819965	59875291	XLOC_003886	11	-	5.38560259586742e-155	6.8602907415932
13	34926187	34948931	XLOC_007798	9	-	6.23949450455937e-155	15.167521024254
4	96088027	96091249	XLOC_020787	11	+	1.3327361451166e-154	-7.90068457596806
13	207907833	207985181	XLOC_007564	11	+	1.44102198387572e-154	8.33777674479472
13	89742880	89889922	XLOC_008074	6	-	2.5178244053494e-154	11.2700546401985
3	40174763	40177787	XLOC_018388	11	+	5.43566553893428e-154	8.51043403483025
18	29697187	29707277	XLOC_014830	4	-	5.74667390878959e-154	14.6972604638503
2	68378929	68405864	XLOC_015776	11	+	6.64895586871983e-154	12.0665991961292
10	33934629	34001944	XLOC_003740	11	-	7.12653379515707e-154	5.90468861480746
6	87495042	87535845	XLOC_026428	11	-	7.26624360629463e-154	6.33587759640854
3	17386204	17400181	XLOC_018166	11	+	1.17489930403574e-153	6.0756788696952
11	76858235	76997383	XLOC_004709	7	-	1.44804417011021e-153	11.6742513963108
7	97270705	97305701	XLOC_028996	11	-	1.86812722310044e-153	5.86606222446642
4	64710710	64748937	XLOC_020469	11	+	7.80205387905466e-153	6.92437945791908
13	208295421	208313132	XLOC_007566	4	+	1.38081814016181e-152	14.6585016675233
15	45866855	45963733	XLOC_011800	11	-	1.49637939038318e-152	6.24856816236782
2	69952562	69954220	XLOC_015819	4	+	2.85692468793345e-152	14.7010698357118
8	74409428	74421246	XLOC_030173	4	-	4.71285600020035e-152	14.6119827009309
14	56257300	56270064	XLOC_009219	5	+	1.89036940617293e-151	14.5637815297635
2	48937152	48955802	XLOC_015493	4	+	4.33191957279079e-151	14.5973534390329
7	62471227	62479954	XLOC_027566	5	+	5.14722088211304e-151	12.3591894464285
2	375551	382696	XLOC_016500	4	-	9.70774721135388e-151	14.6152259952444
2	46395575	46670511	XLOC_016997	5	-	3.0732210676162e-150	14.4293776286419
7	28811973	29300219	XLOC_027238	11	+	3.80577080055436e-150	9.2774528049461
13	76945331	77149096	XLOC_006853	11	+	3.04922232125585e-149	6.93684656235614
X	87217315	87292524	XLOC_034829	5	+	5.16820580716229e-149	14.3282357652182
14	6443922	6489066	XLOC_008784	11	+	1.09624949424991e-148	7.12967710182291
6	44758964	44773382	XLOC_024231	4	+	3.33530228586822e-148	12.6721256728877
12	52143304	52160117	XLOC_005420	11	+	3.36963034149233e-148	6.35135464914331
4	98819468	98828855	XLOC_021733	4	-	3.43274931116551e-148	12.3282020412659
1	2261970	2522601	XLOC_000032	11	+	2.37735525385572e-147	7.53715968770949
6	75249934	75280107	XLOC_026291	4	-	4.3205117139916e-146	14.353495534461
6	134362482	134465839	XLOC_025191	4	+	5.4076774161878e-146	14.5470086797631
15	118822008	118852036	XLOC_011349	11	+	6.4996070082933e-146	6.98345272028116
10	48403797	48425730	XLOC_003381	11	+	1.97731665163265e-145	6.93631399413529
15	64452569	64529318	XLOC_011900	4	-	6.48961060002182e-145	14.5549349545326
16	20005739	20023736	XLOC_012781	11	-	7.72714992670324e-145	8.95604436937202
9	136850526	137056101	XLOC_032511	5	-	9.80495279384842e-145	14.3167175033872
8	121260014	121261655	XLOC_029729	4	+	2.13518244257707e-144	14.483551207857
3	7837640	7876543	XLOC_018063	11	+	3.86174729978949e-144	8.53635691810751
15	70253914	70394200	XLOC_011949	4	-	4.63628015748692e-144	14.3140922313328
12	1036576	1044387	XLOC_004762	11	+	1.32831446579548e-143	7.64599898777308
16	24041344	24102177	XLOC_012444	4	+	2.24220756392762e-143	14.5004343064838
11	18040010	18072633	XLOC_004100	4	+	3.52006994635908e-143	12.5740428905244
13	127933595	128075570	XLOC_007160	11	+	6.00058136074855e-143	5.10385410544637
1	1937966	1958328	XLOC_000027	4	+	7.70718743884634e-143	14.5164781610198
6	156711919	156766647	XLOC_025270	4	+	8.10653003338407e-143	14.5100894861933
1	238139728	238151681	XLOC_001260	11	+	8.22399067005856e-143	5.00861289602292
9	62101611	62510802	XLOC_030989	4	+	1.16593211441351e-142	14.4948676443497
9	56798722	56872071	XLOC_030976	11	+	4.7281098238503e-142	5.90391506103198
14	111181223	111226890	XLOC_010576	8	-	6.02498880547847e-142	11.3912083428073
2	72618061	72623307	XLOC_017396	10	-	1.53670258252616e-141	8.96029893476787
6	63066366	63081643	XLOC_026168	11	-	7.5295850940392e-141	9.76159221698032
9	136467567	136476475	XLOC_031470	8	+	2.05814809350631e-140	-9.85134104977978
13	40223004	40255967	XLOC_007835	11	-	2.35513686863306e-140	11.1719397518436
14	49812002	49819025	XLOC_010139	4	-	3.07298501531477e-140	14.4895247280839
5	27824913	27833750	XLOC_023339	4	-	3.66871442652898e-140	14.4704415087587
5	22089490	22114378	XLOC_022404	10	+	5.60224473613204e-140	13.4104474178918
8	55700658	55722978	XLOC_029411	11	+	1.09550024282835e-139	7.13374115768748
13	110587478	110931686	XLOC_007048	11	+	1.4924872568605e-139	8.3681570760242
2	39262274	39613533	XLOC_016953	6	-	1.63922647304169e-139	12.5585958734556
AEMK02000682.1	1095564	1110987	XLOC_034194	11	+	1.73104531711886e-139	9.17535072607756
8	30765427	30840455	XLOC_029951	11	-	2.72627757227721e-139	4.78633020055178
6	18039317	18156031	XLOC_025583	11	-	2.23642885657031e-138	6.26577154198828
9	45619380	45635379	XLOC_030854	11	+	3.15512132971096e-138	-6.84798550219725
9	75336440	75760520	XLOC_031104	5	+	4.64102015367804e-138	14.3141305684772
7	36476488	36494118	XLOC_028427	11	-	4.939144676281e-138	-7.23302278486793
6	81267345	81304933	XLOC_026352	4	-	1.40789019552556e-137	14.1230872560488
8	40966493	41021442	XLOC_029355	4	+	1.69345298589794e-137	14.4408368805521
9	64190981	64207001	XLOC_030997	4	+	2.73327354951074e-137	14.454591212553
1	223833262	224125877	XLOC_002675	4	-	3.09455970575961e-137	13.6479549260254
3	55950590	56171826	XLOC_019620	4	-	3.22830789451598e-137	14.1166781745543
1	21913239	22239422	XLOC_001671	11	-	3.6172317200849e-137	5.44579623831293
1	106751324	106812487	XLOC_000486	6	+	9.0065436931856e-137	12.1428373137599
X	42876608	42892029	XLOC_034566	4	+	9.10393903531228e-137	14.4299985314305
8	43726595	43870999	XLOC_030028	11	-	1.334107779801e-136	5.87380851891813
1	126654484	126702073	XLOC_002144	11	-	1.45261240702776e-136	11.0850771878686
2	15381795	15389881	XLOC_015349	7	+	2.49594812387429e-136	11.8639701054169
X	42670073	42680715	XLOC_034559	11	+	4.01850347806841e-136	6.43670814105534
2	3620461	3633470	XLOC_016557	5	-	4.5717998896249e-136	13.1440258159627
4	60505065	60637727	XLOC_021400	4	-	7.65473447846157e-136	14.3967390966251
10	64443250	64600342	XLOC_003462	11	+	9.40872638408472e-136	-6.5335388033243
9	107670077	107747250	XLOC_032332	5	-	1.17505651033601e-135	13.0936573826999
13	120983168	121070418	XLOC_008210	11	-	1.32481246722402e-135	4.92000116972832
6	88095634	88106088	XLOC_024979	4	+	2.957921455344e-135	14.4210728008148
15	66694215	66733252	XLOC_011915	11	-	4.30117595634024e-135	10.6177712522129
13	83660362	83669536	XLOC_008036	11	-	4.67320782795472e-135	9.34488260542813
4	93691046	93707857	XLOC_021641	5	-	7.3364481593298e-135	14.5813865916528
2	4788446	4847487	XLOC_015105	11	+	8.0166151939879e-135	5.06190870780647
4	38656253	38702754	XLOC_020368	11	+	1.76081486065589e-134	6.20062242057754
18	50038062	50042966	XLOC_014489	4	+	2.12105516431153e-134	13.3626795916507
X	52170478	52198732	XLOC_035380	6	-	2.38272919878435e-134	12.2544334005282
3	67680691	67734426	XLOC_018613	11	+	3.71795992181572e-134	6.68827365595705
6	112396328	112628946	XLOC_026626	9	-	7.8842500510635e-134	10.6782625958957
18	24372475	24867284	XLOC_014276	7	+	1.14637220972343e-133	11.2956065976902
2	123313439	123403088	XLOC_016258	11	+	1.55225200910407e-133	5.68011253499894
1	1495817	1522403	XLOC_000012	4	+	2.31389009224961e-133	14.4069234502381
15	109695243	109886142	XLOC_011296	4	+	2.96924228125074e-133	14.3930025168102
3	17924650	17941257	XLOC_018190	11	+	2.98749467220594e-133	-5.72554127609319
5	36215773	36241287	XLOC_023391	4	-	9.44442102299964e-133	14.0152142423006
15	95651869	95763781	XLOC_012070	11	-	4.16545177336912e-132	-6.41123266934349
14	76836054	77318248	XLOC_009347	11	+	6.22423805296925e-132	4.88449771833982
9	36884519	36979843	XLOC_031882	4	-	8.25805533342366e-132	14.3579740426814
14	131181712	131289414	XLOC_010683	4	-	1.21669599816362e-131	13.685114742174
9	20603732	20625139	XLOC_030692	4	+	4.04206841645806e-131	14.3342762478698
2	5097207	5105779	XLOC_016585	11	-	2.0492729436397e-130	7.68488445364601
14	106895759	107137767	XLOC_010537	11	-	3.62033577476809e-130	5.6648826231234
13	74862338	74908125	XLOC_006839	11	+	7.90583326769846e-130	12.1282270072985
4	94661638	94674071	XLOC_021665	11	-	7.90791300217423e-130	5.19319144560159
7	63118376	63326921	XLOC_027568	5	+	8.64959852913431e-130	14.2764524348658
13	171755092	172017662	XLOC_007377	5	+	9.51518074462408e-130	12.4270000425844
8	89321531	89338060	XLOC_029582	5	+	3.34267612633288e-129	13.1532777809926
8	120788865	120810944	XLOC_029715	4	+	3.80464364121569e-129	14.4070625364626
4	122837524	122953257	XLOC_021942	11	-	5.85064458021027e-129	4.52129821880089
12	49778599	49809598	XLOC_006196	11	-	7.55818096797578e-129	-5.75057922527083
10	60117312	60138660	XLOC_003888	11	-	1.21621364850214e-128	7.52830287626593
9	53365249	53372954	XLOC_030954	11	+	1.51370916102637e-128	4.82121858406069
4	101586145	101787888	XLOC_021781	9	-	1.54707164407132e-128	11.7856086726046
15	111324822	111362343	XLOC_012164	11	-	2.21540866906817e-128	5.50773599529758
6	51780163	51882223	XLOC_024407	11	+	2.73459474411186e-128	-8.88520520450832
14	100867756	100886984	XLOC_010489	6	-	6.41576954950283e-128	10.9411853555975
2	69896119	69925227	XLOC_017335	10	-	1.11379766106246e-127	9.19100844825594
14	47369456	47396709	XLOC_009108	11	+	2.13667407875013e-127	5.34644151464
X	82367542	82437426	XLOC_035518	4	-	3.49079152482236e-127	13.9945616778277
4	81403264	81485142	XLOC_020578	11	+	4.14643546863493e-127	9.36468035808288
8	125043880	125260702	XLOC_030389	11	-	4.76523760851513e-127	5.95897793501461
1	17306309	17662825	XLOC_001645	6	-	6.56766643799512e-127	13.132196453936
X	123834899	123855252	XLOC_035019	4	+	1.97803160808024e-126	14.369832113642
9	48356968	48373977	XLOC_030892	11	+	3.37361377005159e-126	6.46333077941582
5	100537882	100686706	XLOC_022970	4	+	4.80516977444054e-126	13.4821500540224
2	5109060	5119368	XLOC_016586	11	-	5.59661759372767e-126	-5.79137144251084
6	18660641	18676112	XLOC_024039	11	+	6.4185670750389e-126	9.77718160884185
5	63088778	63098748	XLOC_023574	5	-	8.10492300250642e-126	13.0598408364914
18	6985227	6999127	XLOC_014611	11	-	1.21400460256532e-125	4.8315483203132
14	20678391	20908115	XLOC_009882	11	-	1.98958693564969e-125	6.76241893316393
8	83583627	83679136	XLOC_030224	7	-	2.41807482149198e-125	11.8913347251938
9	64785566	64806904	XLOC_032082	11	-	1.11332217592629e-124	9.27084138937936
3	90489182	90914537	XLOC_018749	4	+	1.2234432641483e-124	14.2692414082833
15	1715229	1734414	XLOC_010778	6	+	1.23864579341057e-124	12.3175054976002
2	41028614	41356463	XLOC_015452	11	+	1.78142246496993e-124	4.24047343936716
5	67550284	67573863	XLOC_023632	9	-	2.14444552396993e-124	10.2550420904005
14	106623850	106665005	XLOC_009507	6	+	2.41348627915927e-124	12.3527032957879
4	118372943	118428410	XLOC_021921	4	-	3.77201492304233e-124	13.8760277501358
7	41425991	41457884	XLOC_027384	11	+	4.4636439881265e-124	5.01314216448219
7	78111730	78127245	XLOC_027673	11	+	6.39818659070503e-124	6.72878289460052
4	93176751	93205185	XLOC_021632	5	-	6.51663877503174e-124	13.0036178292329
6	47458542	47475222	XLOC_025783	11	-	1.14803292985853e-123	-5.70165690421268
7	56440619	56541132	XLOC_028623	11	-	1.45666253267125e-123	4.49208681678408
13	160332311	160350851	XLOC_007350	11	+	3.77850748790741e-123	4.79876373727432
14	71442851	71487512	XLOC_010318	11	-	4.39740907508923e-123	8.63646994606612
6	54440694	54452214	XLOC_024478	11	+	5.6572160221054e-123	-5.5957293628418
9	121476497	121516598	XLOC_032420	11	-	1.18541199279863e-122	3.97962732003899
5	62076852	62085900	XLOC_022634	11	+	1.33853944171372e-122	-8.24802488205292
4	18690113	19180149	XLOC_021244	11	-	1.51312599943042e-122	7.81152749400725
7	43595828	43625346	XLOC_028505	11	-	1.65598649910206e-122	4.59246265116445
18	19841424	19875804	XLOC_014748	11	-	1.8542644645012e-122	4.09030367093644
11	4261127	4366255	XLOC_003971	4	+	2.01592446922472e-122	14.2500989566441
2	105277064	105413211	XLOC_016181	4	+	2.54648561326979e-122	13.36554177446
17	9441481	9443050	XLOC_013126	4	+	3.06163261514812e-122	14.3876933697794
X	97735306	97751097	XLOC_034891	11	+	3.69804336630432e-122	5.44509115554467
13	2840433	2903242	XLOC_006390	11	+	4.43444501978032e-122	4.14056824582579
1	239152035	239202703	XLOC_001269	8	+	5.03670732798639e-122	10.5955990309083
9	38375938	38401647	XLOC_030789	11	+	6.36871192938954e-122	5.03392470692381
8	32433346	32792553	XLOC_029314	4	+	2.82405568902546e-121	14.2287407132077
2	88116661	88255282	XLOC_017604	11	-	2.88613747192653e-121	7.0610672256977
14	81684581	81764084	XLOC_010382	11	-	3.1359210917132e-121	4.22840159553363
13	173634365	173910741	XLOC_007389	11	+	6.81366120685337e-121	4.74684520549971
2	80527385	80546096	XLOC_016015	11	+	8.13143546543466e-121	6.68540659311832
5	61778076	61788963	XLOC_023548	4	-	4.5846730882723e-120	14.5401902736636
15	15663491	15670979	XLOC_010810	11	+	5.40438803520316e-120	-8.6242348338184
16	65852456	66001986	XLOC_013016	11	-	6.43519481423428e-120	-5.69869733879897
9	42046486	42152293	XLOC_030829	5	+	1.46572936962449e-119	12.8228613716352
6	150828964	151229442	XLOC_026772	11	-	2.81504061937233e-119	6.06658014427555
6	51317419	51358657	XLOC_024390	11	+	3.0415733254087e-119	8.44502402922004
4	96098188	96103939	XLOC_020789	11	+	5.06396930875691e-119	-6.11802100384605
13	31995594	32002470	XLOC_007756	11	-	6.74116400374202e-119	6.96874748007064
1	267772415	267923390	XLOC_001433	11	+	1.20135596028477e-118	7.20694496661294
3	4716645	4735301	XLOC_018009	11	+	2.32232909481983e-118	4.25845655443423
5	10663491	10705203	XLOC_022177	11	+	3.1645428500991e-118	7.83609964424805
5	8355401	8445091	XLOC_023082	11	-	3.17240699201897e-118	-6.48743812998956
4	89323561	89327054	XLOC_021578	11	-	5.27964605972868e-118	4.62636370828602
5	21759452	21787538	XLOC_023288	11	-	5.85114764298003e-118	5.41530155347539
9	72054941	72079598	XLOC_032136	11	-	6.13030109158913e-118	4.89348224073977
1	25347666	25356680	XLOC_001686	7	-	1.59591418050992e-117	-10.4888772262975
6	18645152	18646033	XLOC_024037	11	+	2.76110367349675e-117	7.58612465601888
15	25043544	25055078	XLOC_011711	7	-	3.62516880574341e-117	15.7920623426367
6	32072803	32083862	XLOC_025672	4	-	4.39101003927621e-117	14.1953807679948
5	59492816	59525563	XLOC_022596	11	+	4.88948733111056e-117	5.50658139940887
5	16071924	16177130	XLOC_023172	10	-	6.42025700797185e-117	8.92807021134735
14	14967272	15104179	XLOC_008853	11	+	2.18154520903934e-116	5.26531410923084
16	72170706	72206592	XLOC_012686	11	+	2.81846256808314e-116	5.56992147693928
4	85029940	85057807	XLOC_020605	11	+	3.88935839494254e-116	5.69028924574342
13	22964874	23020143	XLOC_007653	11	-	6.44363554222652e-116	4.59752775718588
5	22732515	22747421	XLOC_022412	5	+	1.06323796643428e-115	12.5662106310525
1	35333165	35537412	XLOC_000188	11	+	1.26769597861171e-115	-6.4167811616416
10	32160588	32166192	XLOC_003258	11	+	1.37268243370836e-115	4.35291400169092
13	26036600	26078355	XLOC_006536	4	+	1.56707951875648e-115	14.1599138345438
1	261377865	261408229	XLOC_002881	11	-	3.07658030059542e-115	5.37825146805339
14	72501288	72555081	XLOC_009312	5	+	5.34186572292499e-115	13.8541332435749
6	70271405	70307406	XLOC_024762	11	+	6.92644104704039e-115	5.98706751293142
9	36525260	36545634	XLOC_030781	11	+	7.38162190581658e-115	4.2437953067906
10	25202328	25208065	XLOC_003211	10	+	1.38838450158021e-114	12.0271160940507
16	55418390	55595420	XLOC_012982	5	-	1.45375136497451e-114	13.6179619383161
5	22304587	22311028	XLOC_022406	4	+	1.46649495390355e-114	11.8640526600447
2	10735543	10785620	XLOC_016736	11	-	1.75885575730345e-114	-6.97857589217467
1	149737473	149783623	XLOC_000790	11	+	2.946368391007e-114	5.82010651180635
15	128241002	128308366	XLOC_012262	5	-	2.97993697369792e-114	12.1407828633126
9	47475133	47621287	XLOC_030888	11	+	3.6517905415492e-114	7.34275270598377
12	20969349	20973801	XLOC_005868	7	-	3.87017990905052e-114	-14.2464833870139
5	19753856	19763269	XLOC_023230	4	-	7.12160353759547e-114	14.129905195925
17	47646808	47670551	XLOC_013903	7	-	8.09049276373351e-114	11.5441277375244
9	64834823	64853610	XLOC_032084	4	-	9.45888063338596e-114	14.1042595677701
12	24280661	24293053	XLOC_005916	5	-	1.3056882185338e-113	13.694313804517
2	3031101	3060855	XLOC_016552	8	-	1.55475649228919e-113	10.9792528844659
13	56804448	57034184	XLOC_006718	5	+	1.77731987590788e-113	12.5458292032276
9	97781050	98266969	XLOC_031200	9	+	2.04375418004051e-113	10.783590203993
10	12434997	12490409	XLOC_003105	11	+	1.00200441342824e-112	8.07128070916967
4	71903333	72107266	XLOC_020504	11	+	1.53836028341883e-112	5.06881379289319
9	96415472	96527350	XLOC_031187	4	+	1.57326531529951e-112	14.1275470869152
4	122504418	122528352	XLOC_021023	6	+	1.93430157288241e-112	11.786952264189
15	63485313	63505728	XLOC_011895	11	-	2.79475727195372e-112	-6.86584237577517
11	78511805	78518643	XLOC_004317	8	+	3.50556987428211e-112	10.6127390900905
13	177365487	177723151	XLOC_008544	4	-	3.57511083797946e-112	14.0714451109235
14	73800760	73807281	XLOC_010341	11	-	4.15539271598674e-112	5.1332037917157
3	111919311	111931768	XLOC_018895	11	+	4.92026228718966e-112	4.19639927606006
4	103961220	103977913	XLOC_021798	11	-	5.92950888063935e-112	-5.4739050212185
1	221634470	221837814	XLOC_001174	5	+	8.55766761273363e-112	13.8326946746668
6	51844971	51848205	XLOC_024410	7	+	1.06475899539904e-111	-14.5133695063471
13	66526514	66897163	XLOC_007932	11	-	1.20621999336166e-111	8.5711625641326
3	56515142	56541896	XLOC_019627	11	-	2.01144664323779e-111	-6.35854091063031
13	129875633	129997215	XLOC_008277	6	-	2.8183786019731e-111	12.701636820319
6	77331582	77404075	XLOC_026301	11	-	3.33379147433597e-111	4.4445961649863
4	93858040	93892977	XLOC_021645	11	-	1.357632496056e-110	-4.92948477500459
3	117986687	118011886	XLOC_018945	11	+	1.51549452245726e-110	7.31268512795988
10	27600070	27675171	XLOC_003691	11	-	3.25421260142373e-110	8.1946907703202
14	20621954	20643398	XLOC_008885	11	+	3.692065496143e-110	4.76324382150661
2	66123629	66138988	XLOC_017256	11	-	4.23077770231124e-110	3.86930862145664
12	59935972	59959121	XLOC_006347	11	-	4.98763525048672e-110	4.15382314061018
X	26470368	26557361	XLOC_034467	11	+	5.21774797763246e-110	4.81565758560028
7	120200078	120299066	XLOC_029116	11	-	6.09742026887034e-110	-7.75114137746726
1	85737792	86017666	XLOC_001954	11	-	1.20441763096864e-109	4.72762335113689
9	45622467	45644482	XLOC_031952	11	-	1.52850877032078e-109	-5.55330764935777
12	19870274	19879233	XLOC_005026	11	+	2.23074411733065e-109	4.53230317175493
3	47807778	47824250	XLOC_019565	4	-	2.49378864415835e-109	14.0920450118463
4	68250644	68288210	XLOC_021438	11	-	2.73351336679665e-109	4.39894658008015
13	23833131	23845204	XLOC_007658	11	-	4.0309394161616e-109	-7.27900023595093
AEMK02000334.1	19382	26911	XLOC_032966	4	+	4.5685698229135e-109	12.2537042933306
13	35910686	35948230	XLOC_007807	11	-	6.64192544659986e-109	5.88114009381389
5	81357422	81367167	XLOC_023723	4	-	8.29571176475802e-109	14.2042632639526
1	161182889	161188180	XLOC_002343	11	-	1.92868522549635e-108	-5.86400253991524
6	145533303	145596802	XLOC_025228	11	+	2.11873806419866e-108	4.08351093423284
18	50463747	50483598	XLOC_014498	11	+	2.18062135148328e-108	-6.38425542519046
14	82249268	82273169	XLOC_009371	11	+	5.64072539155392e-108	4.82159933823169
X	88958848	89183372	XLOC_034844	4	+	8.26254726984125e-108	14.0249227564847
11	50073160	50102814	XLOC_004612	4	-	8.97708034942807e-108	14.0434618691733
12	48733522	48763486	XLOC_006166	11	-	1.18608184302778e-107	3.75793643792086
2	17750997	17803615	XLOC_016851	11	-	1.19131196396904e-107	5.41030222207965
5	21082521	21100801	XLOC_023268	4	-	1.73736256859378e-107	14.0547793934278
12	20374922	20390403	XLOC_005041	5	+	2.24867849000118e-107	12.715728049414
13	73350642	73366078	XLOC_007983	4	-	2.50856952083068e-107	13.8261456320794
8	38769951	38793476	XLOC_029988	10	-	3.23534063307484e-107	9.84761075562214
17	17438004	17745374	XLOC_013171	6	+	3.56141703667766e-107	11.4619434018558
AEMK02000452.1	1845957	1847747	XLOC_033376	5	+	4.15789570314531e-107	13.8263767143357
1	253124402	253191760	XLOC_001343	11	+	4.18351105062378e-107	5.18245423253808
2	71529291	71547407	XLOC_017381	11	-	6.3949277924681e-107	6.85723458669703
1	209181466	209349299	XLOC_001130	11	+	6.90559050892803e-107	10.0184088688582
2	72599873	72623446	XLOC_015866	11	+	8.17271627308992e-107	-5.04672973514686
3	93621130	93634177	XLOC_018762	11	+	1.51389179245703e-106	3.934984169641
18	26046597	26115018	XLOC_014282	10	+	2.21088128914101e-106	8.69734239542182
12	24192852	24203797	XLOC_005154	11	+	2.25896953690806e-106	5.13288902032958
13	22298497	22687632	XLOC_006492	10	+	2.38007278373018e-106	8.84811363247421
5	41424794	41509779	XLOC_022505	6	+	4.0448776839996e-106	11.6753311057085
X	33090782	33232555	XLOC_034487	4	+	4.91007898703929e-106	14.0161794676215
2	62142577	62155175	XLOC_015675	11	+	7.14783557404183e-106	-6.09696110086828
5	18417197	18434864	XLOC_023211	11	-	7.1844599522185e-106	-6.11324617985368
2	142326315	142339086	XLOC_017862	4	-	1.49987017394949e-105	13.9861256302129
12	25699416	25720445	XLOC_005178	10	+	1.54227300191448e-105	8.42261984571818
3	40139617	40142106	XLOC_019452	11	-	1.60144092134591e-105	4.90305182810356
1	96291619	96376235	XLOC_001990	5	-	1.70135698346706e-105	13.0198667731049
4	127451506	127511964	XLOC_021063	11	+	2.13882552896993e-105	3.84846964296791
AEMK02000682.1	912471	916307	XLOC_034236	10	-	3.47993327386268e-105	11.2655738359729
8	19097845	19162141	XLOC_029917	11	-	3.66785777004632e-105	4.13958361954071
1	254941548	255004430	XLOC_002854	11	-	4.78228786562164e-105	-5.06356888792337
2	61819849	61835732	XLOC_017178	6	-	5.8590456688696e-105	15.6765746210525
1	181516004	181652023	XLOC_000953	11	+	6.33946235610214e-105	-5.28555824212076
18	7412133	7734307	XLOC_014629	11	-	6.51589862170728e-105	-6.39530751492505
6	85059870	85093743	XLOC_024959	11	+	6.6469463009279e-105	6.43367589748781
7	90346500	90914280	XLOC_027772	11	+	6.80054221076366e-105	5.70542616634767
1	57188534	57219829	XLOC_000313	11	+	1.02164106168884e-104	6.20077163119285
15	56002260	56013626	XLOC_011002	10	+	1.42295853993435e-104	10.0292947752464
5	11258375	11277631	XLOC_022188	11	+	1.61876175616323e-104	3.77552874261346
15	44615712	44804990	XLOC_010928	6	+	2.0789192294302e-104	10.5660521960607
15	106899621	106997666	XLOC_012129	11	-	3.02589433254997e-104	7.35472516665799
13	2029542	2173774	XLOC_007574	4	-	3.60124753522631e-104	13.9526822352117
3	73519882	73530472	XLOC_018679	4	+	3.61794410442331e-104	13.9354700003425
X	110321203	110357894	XLOC_034948	11	+	4.04851871431629e-104	4.38017454235389
9	48120836	48271338	XLOC_030891	11	+	4.52070338066234e-104	5.45163880770708
6	138435007	138461045	XLOC_025206	11	+	6.0435519163451e-104	9.91781731622132
4	130685405	130701677	XLOC_022021	4	-	6.53913143830127e-104	13.9537042639683
3	18011359	18014351	XLOC_019251	11	-	8.57276613250865e-104	-6.95822886619057
17	26651159	26719192	XLOC_013694	10	-	1.35210390216936e-103	7.75830840111279
2	36711605	36885620	XLOC_016942	11	-	2.70870537630755e-103	7.59508581815355
3	38673568	38717567	XLOC_018343	11	+	2.74837431477788e-103	-5.45252036470205
12	21962638	21980945	XLOC_005880	10	-	3.77462139800204e-103	10.3919539473735
12	55437998	55454623	XLOC_006309	11	-	4.59985345038106e-103	6.26570874564687
15	65920191	66165993	XLOC_011044	11	+	4.70938669962182e-103	6.32214069909854
12	5450861	5481909	XLOC_004842	11	+	6.34892927197693e-103	4.24800509889797
6	83723685	83737494	XLOC_024926	11	+	7.83490481235464e-103	-6.22871319363588
1	161606633	161631916	XLOC_000839	11	+	1.06491730560956e-102	4.19350951319123
18	55924881	55932270	XLOC_014540	11	+	3.07292180229763e-102	6.77464385785669
3	16688892	16764096	XLOC_019202	11	-	3.64347564924933e-102	4.54028960307881
X	92323907	92341823	XLOC_034861	4	+	4.4019348279597e-102	13.9220205100829
1	215608415	215716694	XLOC_001144	10	+	5.09827637390261e-102	10.2171566788433
6	83003808	83012025	XLOC_026372	11	-	6.28898685039777e-102	-7.89791172237376
12	45223578	45322767	XLOC_005340	4	+	8.59434615905005e-102	13.9157609899623
X	108178646	108242056	XLOC_034938	11	+	9.1477400506462e-102	-4.91732820640201
12	53979082	54076530	XLOC_006293	11	-	9.23802634065697e-102	-5.83193371566802
9	136372204	136464940	XLOC_031468	11	+	1.43329564462961e-101	-4.86933370711442
2	100447903	100457904	XLOC_016149	4	+	1.44027154787948e-101	13.9096156982627
4	68901973	68969859	XLOC_021443	11	-	1.56315679499236e-101	4.25846786299559
X	98033214	98106082	XLOC_035620	11	-	2.09590849437314e-101	-5.19623502021056
2	4532735	4653892	XLOC_016563	11	-	2.82694350201683e-101	4.93283663001177
10	23444992	23491185	XLOC_003649	11	-	2.96930919310289e-101	-4.94244094292902
13	205744360	205790071	XLOC_007526	11	+	3.75833801286039e-101	-5.86296019782988
8	27771330	28100520	XLOC_029929	11	-	6.41786522512319e-101	-5.8169716921244
AEMK02000258.1	93258	133289	XLOC_032783	11	+	7.80220336129686e-101	-4.57092824465752
7	38746053	38762413	XLOC_027364	11	+	7.92868702568488e-101	5.30627541473803
12	47922194	47945411	XLOC_005369	11	+	8.26531287217238e-101	4.47435884532905
16	46660263	46715400	XLOC_012926	4	-	1.94707558125399e-100	13.8780855726036
8	44448779	44524108	XLOC_029370	4	+	1.96749211355647e-100	13.8761979437692
3	8667165	8732114	XLOC_019131	4	-	3.88393026807204e-100	13.8770004016363
6	137541380	137595108	XLOC_026697	11	-	4.06567890147062e-100	5.0652715107734
2	217632	250950	XLOC_016491	11	-	4.97740046614004e-100	-6.8188057577096
14	47425279	47443108	XLOC_010112	4	-	1.07597572496695e-99	13.9586946389404
1	221256606	221492199	XLOC_002663	11	-	1.28677693908413e-99	-4.53321748673981
7	91414947	91452535	XLOC_028959	11	-	1.33231789352179e-99	3.93187386550629
7	97745435	97852517	XLOC_029002	4	-	1.48450153780946e-99	13.8774568080545
13	77202034	77314908	XLOC_006855	11	+	2.08013771959909e-99	5.49190014556324
9	45565517	45578284	XLOC_031951	4	-	3.1778328213087e-99	13.8471717272133
13	83290039	83500239	XLOC_006896	11	+	4.18539585814849e-99	6.14401556854103
13	205422078	205461999	XLOC_008705	11	-	7.70269035955092e-99	-6.68208264277874
17	14859584	14896019	XLOC_013163	11	+	9.7348808670913e-99	4.27777361454274
14	87891581	87916371	XLOC_010414	6	-	1.02167886358797e-98	11.6538449769882
2	59956568	59990524	XLOC_017141	11	-	1.73915295271123e-98	-5.12286585848582
7	53854469	53874848	XLOC_027485	4	+	2.3899881064292e-98	13.8785324678107
2	1584862	1603053	XLOC_015069	11	+	2.55799863393057e-98	-7.67758731278241
1	82186354	82199083	XLOC_001939	4	-	3.93699138136705e-98	13.8279231524534
17	41752844	41867079	XLOC_013390	11	+	6.89075856752064e-98	-5.50553517396262
13	123751933	123754763	XLOC_008239	11	-	7.24594546795407e-98	-6.21988234081939
9	68071275	68132217	XLOC_031044	11	+	7.79616472675966e-98	8.20751730430744
14	54867012	54892071	XLOC_010201	11	-	7.99387292918451e-98	4.87060900643225
14	30899285	30957270	XLOC_009950	11	-	8.00664888758035e-98	4.27684488072583
9	129055915	129247833	XLOC_031393	5	+	1.16401704028838e-97	13.4275822430424
15	124626331	124703402	XLOC_011409	4	+	1.31235992395682e-97	13.0098841641051
8	47608408	47657528	XLOC_029382	11	+	1.89346443634391e-97	3.60756895981549
5	24712655	24877721	XLOC_022425	4	+	2.06500935484695e-97	13.8174438541289
13	34104410	34147370	XLOC_006649	11	+	2.17893851695407e-97	3.99175065123871
7	26561355	26801607	XLOC_028326	4	-	3.5977417628027e-97	13.8170487193181
X	657420	753759	XLOC_035102	11	-	5.81309732167797e-97	-5.19733732397874
16	66253516	66292961	XLOC_012661	4	+	1.14353690926231e-96	13.7854550952201
13	150377194	150568991	XLOC_007323	5	+	1.53140875533718e-96	14.3654720043362
2	120559077	120687331	XLOC_017749	4	-	1.59607964258703e-96	13.8023040791151
1	113677928	113790077	XLOC_000560	4	+	1.61597430855602e-96	13.7978148771922
9	67123214	67147991	XLOC_031026	11	+	2.12882033295601e-96	-5.73345098014272
3	25870399	25897626	XLOC_018253	5	+	2.13587307398474e-96	13.5038219093343
5	10746889	10763360	XLOC_022180	11	+	2.251590812888e-96	7.69396310327648
AEMK02000569.1	821321	915757	XLOC_033811	11	-	2.30949030136764e-96	-5.07097323505558
14	85385221	85421467	XLOC_009379	11	+	2.52043557406204e-96	3.63951313291376
5	17314239	17350723	XLOC_022266	11	+	4.4503250621712e-96	7.21446070235553
12	18195305	18225608	XLOC_005808	11	-	4.70907124802864e-96	-5.46278571778723
4	22910552	23163022	XLOC_020293	11	+	5.12491128957096e-96	-5.41924111984149
2	8919257	8922577	XLOC_015216	11	+	5.34783498471776e-96	-4.7781949161522
17	61698252	61747756	XLOC_014005	5	-	5.60286315067405e-96	11.1260999792384
4	62756272	62791611	XLOC_020464	4	+	7.31671771351039e-96	13.7972282732457
8	113949278	114005693	XLOC_030328	11	-	7.91809034126375e-96	4.04003493123711
7	97174175	97254423	XLOC_027824	11	+	1.16818888029731e-95	4.17542177103383
12	47948981	47959471	XLOC_005370	11	+	2.14918293203924e-95	5.02452646553088
5	79593923	79721889	XLOC_022805	11	+	2.27227505787637e-95	5.80591771276558
9	7301153	7337358	XLOC_031683	11	-	5.40328878145245e-95	3.76884883344316
15	95040841	95048655	XLOC_012061	4	-	5.46743343212155e-95	13.8850363215659
AEMK02000328.1	189882	197348	XLOC_032942	11	+	6.391088193999e-95	-4.69048295836781
X	82323617	82328972	XLOC_035517	11	-	8.17024555750629e-95	6.45535964630233
4	130389472	130395163	XLOC_022017	5	-	9.34781786626224e-95	13.023911012535
14	99685577	99808381	XLOC_009449	7	+	1.16278086250262e-94	11.2407025444274
13	207270118	207275905	XLOC_007551	11	+	1.37832156006345e-94	6.47987249243311
8	82907530	82988048	XLOC_030220	7	-	1.43008736280409e-94	10.8466800337779
6	44682253	44697221	XLOC_024229	11	+	1.54310149305255e-94	-5.07018985470637
X	42774587	42793055	XLOC_034563	11	+	1.82540510116512e-94	-4.44939332320693
14	58119613	58352504	XLOC_009229	4	+	2.52066299595008e-94	13.7105060592465
5	35692023	35719061	XLOC_022481	11	+	2.91769926674864e-94	4.18171645744223
13	66141205	66148500	XLOC_007923	4	-	4.39896903352272e-94	13.7056029004012
1	273647212	273681937	XLOC_001530	4	+	6.57369755005075e-94	14.1858021539613
X	106373259	106391411	XLOC_034924	11	+	7.77116217332936e-94	-4.9056831000389
16	27537801	27646435	XLOC_012832	11	-	8.32659041557193e-94	7.22756745339658
4	20645037	20935759	XLOC_020283	11	+	9.78305561992996e-94	4.18022296766465
2	7939150	8087694	XLOC_015197	11	+	1.22759713096265e-93	7.36820657428586
3	86180031	86252544	XLOC_018740	11	+	1.23510111922723e-93	3.97425381559947
6	71987932	72019707	XLOC_024785	11	+	1.25317114697199e-93	6.71003090922866
12	15165180	15187207	XLOC_004954	11	+	1.6159830439354e-93	3.89613277900653
4	94861497	94913628	XLOC_020753	11	+	1.72448006166163e-93	4.06880102512402
X	123906151	123928071	XLOC_035022	11	+	1.94038252095705e-93	3.6542627367868
13	109640265	110052290	XLOC_008166	11	-	2.13228802582326e-93	-4.7600964764463
9	131385805	131505642	XLOC_031421	11	+	2.13228802582326e-93	3.82816979231634
8	30725279	30759350	XLOC_029950	11	-	2.1353486076117e-93	4.79721033656403
AEMK02000452.1	1780220	1795608	XLOC_033372	5	+	2.21103845304619e-93	11.058187696716
6	164968068	164980884	XLOC_025346	5	+	3.67149279611406e-93	12.7623950660724
X	94401515	94455796	XLOC_035606	4	-	5.82701476172243e-93	13.7168702177741
1	163525860	163567647	XLOC_000849	11	+	8.92043917965912e-93	4.33017199526277
6	88013454	88026180	XLOC_026438	4	-	9.67412092073441e-93	13.7072690909488
9	126850559	127342688	XLOC_031385	4	+	1.27606758223362e-92	13.6636458599782
13	147758792	147912193	XLOC_008408	11	-	1.35077590613334e-92	5.11650242712628
7	13366766	13390893	XLOC_027051	11	+	1.46430845561981e-92	3.5875554589695
8	118604958	118685168	XLOC_029694	11	+	1.48178021487913e-92	8.88991145686117
5	75505098	75837399	XLOC_023663	4	-	2.58388274030364e-92	13.7183733599176
8	31321191	31372511	XLOC_029306	11	+	3.9826460613569e-92	-4.40023487947528
1	7593685	7612910	XLOC_001591	11	-	5.9628454664459e-92	4.01072183015759
8	66725942	66748873	XLOC_030114	4	-	9.30782543437815e-92	13.6429660963665
9	93171717	93260768	XLOC_031174	6	+	9.35286754919255e-92	12.3449678282799
12	26274590	26298755	XLOC_005183	11	+	9.46795243882698e-92	5.35506623623368
4	95284295	95308099	XLOC_020764	4	+	9.97903300185684e-92	13.6469165038324
AEMK02000452.1	2502419	2527263	XLOC_033397	4	+	1.21006195415749e-91	13.6674509256424
15	121428550	121444938	XLOC_011388	4	+	1.39874724045467e-91	13.6399931188781
14	37582913	37598665	XLOC_009009	7	+	2.70875094307733e-91	11.310300732564
7	8093860	8132507	XLOC_027017	11	+	2.73322729760811e-91	5.28180676427739
6	89295112	89318092	XLOC_026457	11	-	3.04523996352631e-91	3.51628779423804
1	56184770	56274861	XLOC_000301	7	+	4.14706311660835e-91	12.0851646938367
2	59905449	59928248	XLOC_015641	11	+	4.36876680865898e-91	-5.05281375640027
9	121779054	121822830	XLOC_031344	11	+	4.56954016227405e-91	7.9208399286057
2	62434684	62447092	XLOC_015681	11	+	5.31489092016053e-91	3.60190992169837
8	55650605	55700375	XLOC_030073	11	-	6.02840113813771e-91	5.51628113308087
7	27209564	27253551	XLOC_027236	11	+	9.01174886659173e-91	3.90130947648399
13	136834119	136951061	XLOC_007213	11	+	1.164940275167e-90	3.62491452389538
1	217142720	217205324	XLOC_002642	11	-	1.34326772331992e-90	4.62259602270943
6	53757490	53763413	XLOC_024455	11	+	1.46243989852022e-90	-4.92857173691131
X	15883747	16224437	XLOC_035168	11	-	1.6558244730744e-90	-4.36943315946582
15	100028313	100066584	XLOC_012083	11	-	1.70364268353211e-90	-6.35176999346111
16	66009277	66082500	XLOC_013017	11	-	1.70364268353211e-90	-7.37782323925776
7	57102596	57146751	XLOC_027515	11	+	2.00027105347214e-90	-5.41953654666892
10	68534453	68539280	XLOC_003503	11	+	2.17797039759304e-90	5.97677475150291
3	68618570	68630951	XLOC_018626	9	+	2.51305399399067e-90	11.0917402598626
15	38686575	38705743	XLOC_011767	7	-	4.21303708675351e-90	13.270122107147
7	75222756	75255701	XLOC_028744	11	-	5.5372786819706e-90	4.21389544427029
X	97068527	97268534	XLOC_034882	11	+	6.55141958508475e-90	-4.44679860354364
17	59276947	59448354	XLOC_013515	11	+	6.75213553020418e-90	-6.89331087652876
17	48713635	48850961	XLOC_013925	11	-	7.52295076689009e-90	7.51363540228699
6	51606955	51622344	XLOC_024402	9	+	8.98565927932253e-90	11.5487166001988
16	20373408	20434367	XLOC_012424	11	+	9.25595772955768e-90	8.32951825178309
13	113448751	114215462	XLOC_007061	4	+	1.06945241695765e-89	13.6072746489468
8	99141872	99310990	XLOC_030260	4	-	1.17613071590165e-89	13.3537476177385
X	124641221	124655457	XLOC_035780	11	-	1.66638237066131e-89	-4.68278551101802
1	132702505	132787913	XLOC_000710	11	+	2.06556470227431e-89	-5.19072481998401
6	19890883	19912935	XLOC_024076	4	+	2.17102178454599e-89	13.6087295790634
15	68985496	69054056	XLOC_011054	11	+	2.7803578567939e-89	4.64331048300225
8	115779685	115861211	XLOC_030341	4	-	2.84256736722687e-89	13.6779449130664
6	54171989	54179043	XLOC_024468	11	+	3.06673077943724e-89	-6.2303912544725
3	11051915	11053930	XLOC_018124	11	+	3.11646069483942e-89	8.23684965671078
12	19167251	19175230	XLOC_005826	8	-	3.56089422317738e-89	11.4435355023045
16	27936228	27957267	XLOC_012838	11	-	4.59922257972643e-89	5.31660567094019
X	84160572	84177443	XLOC_035547	11	-	4.90385558858996e-89	5.9136676706704
14	79353005	80106018	XLOC_010373	4	-	5.75208970551002e-89	13.2619572972825
7	73845650	73911853	XLOC_027606	4	+	6.59148128871382e-89	13.5983865642409
3	132306432	132362841	XLOC_019010	4	+	7.49596768723748e-89	13.5753915629774
1	167007862	167122188	XLOC_000877	11	+	9.90319906939503e-89	4.23708106403914
2	70905764	70913026	XLOC_017363	11	-	1.01370463851512e-88	7.65902525435519
4	89133229	89169131	XLOC_021572	11	-	1.42716839639622e-88	4.6919805031279
4	118177956	118269292	XLOC_021920	11	-	1.56231603475667e-88	3.41846288147024
5	57708643	57731798	XLOC_022587	4	+	1.78028384379487e-88	13.6042381369831
7	112915243	113009390	XLOC_029067	11	-	1.83514120720444e-88	-4.76453273955186
2	40986843	41002971	XLOC_015450	4	+	2.02362339691196e-88	13.5471511791204
15	51429512	51511560	XLOC_011843	4	-	2.03798623571388e-88	13.5777728741254
14	60667107	60677731	XLOC_010247	11	-	2.87396323070962e-88	6.49950295437262
4	73810195	74112066	XLOC_020509	11	+	2.96415934705778e-88	-5.69653176513284
1	108985777	109019044	XLOC_002059	11	-	5.0297504439987e-88	3.89441252405329
3	59166856	59173735	XLOC_018579	11	+	5.0297504439987e-88	4.60707717447331
15	64353020	64382238	XLOC_011899	11	-	5.08635980061365e-88	-5.21183105376189
1	167523667	167554874	XLOC_000887	11	+	5.60784660444876e-88	-6.70993023884042
17	29996343	30001707	XLOC_013714	4	-	6.40646396204565e-88	13.2008555356987
6	78863220	78890104	XLOC_024858	11	+	8.54448169553476e-88	3.77711114830048
7	54516254	54537370	XLOC_028599	7	-	9.97398036385871e-88	13.160378582424
4	92173880	92290786	XLOC_021627	4	-	1.17720193718626e-87	13.5522347906988
4	92393743	92444712	XLOC_020706	11	+	2.26269519778602e-87	11.2222407893304
13	23173135	23225833	XLOC_006503	11	+	2.32699010621387e-87	4.93633988011992
7	76176589	76236355	XLOC_027648	11	+	2.40169491474353e-87	4.53292812826296
14	46978120	47072215	XLOC_010099	5	-	2.58236703537025e-87	12.4001192753265
17	25998125	26050354	XLOC_013197	11	+	3.1585477055046e-87	7.3029815524273
13	108660111	108692242	XLOC_007035	11	+	3.48053748286483e-87	4.07198000098005
3	59388764	59418355	XLOC_018582	11	+	3.55196445621347e-87	3.92796149157771
1	190437693	190459115	XLOC_001021	9	+	4.78183177160935e-87	-8.7648416839368
8	4473028	4616258	XLOC_029187	11	+	4.80917313973489e-87	-6.83416976090939
13	127116104	127347226	XLOC_007157	4	+	5.75242764742788e-87	13.4345577657946
8	70645056	70697907	XLOC_030134	4	-	8.70820605233509e-87	13.5334627694573
1	209619961	209700740	XLOC_002608	5	-	1.00103099396511e-86	12.8535013974184
3	44349342	44483647	XLOC_019533	5	-	1.00454073080841e-86	13.3282199106263
9	67552806	67574671	XLOC_032120	4	-	1.11988090901638e-86	13.5166176051296
12	1121320	1131290	XLOC_004769	11	+	1.60991933972626e-86	4.08380855057066
15	46193492	46201160	XLOC_010941	11	+	1.6251045057696e-86	4.11246035892223
6	152754729	153213159	XLOC_026776	11	-	1.8093958095505e-86	4.67890362707974
3	77974975	78032476	XLOC_019782	11	-	1.9735508537936e-86	4.13261946760712
6	36372595	36466329	XLOC_025685	11	-	2.27462022956898e-86	3.59607737285708
4	13445377	13451359	XLOC_020238	4	+	2.49555844896367e-86	13.5332325253205
6	28262340	28279703	XLOC_024125	11	+	2.5887794798958e-86	-5.59609036369235
6	47617071	47639195	XLOC_025790	11	-	2.67428712032568e-86	3.71934275272754
8	129998527	130327709	XLOC_029751	11	+	3.08608170547329e-86	6.75054767887782
1	217237373	217261366	XLOC_001160	11	+	3.25759822817775e-86	4.0718559018089
2	143548214	143564429	XLOC_017888	4	-	3.31345435376805e-86	13.5329076531994
AEMK02000452.1	1775349	1779885	XLOC_033440	4	-	3.66631920073035e-86	13.5798077127266
2	61502607	61572379	XLOC_015665	4	+	4.50160786652977e-86	13.5977987153332
2	102423909	102437970	XLOC_017657	11	-	4.77856190481784e-86	4.93372743514008
7	98811007	98822602	XLOC_029019	11	-	5.81996832024476e-86	4.60777271058133
4	89424838	89449821	XLOC_020634	11	+	6.05364735756772e-86	6.93523813885726
11	15876676	15942064	XLOC_004064	11	+	7.51925717736588e-86	7.82865275567274
11	68507795	68768736	XLOC_004273	11	+	1.09409686078347e-85	4.89112233634222
5	88104233	88229807	XLOC_022879	11	+	1.21210866407721e-85	7.38971085249581
AEMK02000258.1	23983	89754	XLOC_032782	11	+	1.6350802271072e-85	-5.4402125716762
14	49533202	49561497	XLOC_009150	11	+	2.37375962896634e-85	9.96618621937838
12	32043773	32075998	XLOC_005215	11	+	2.59057126008878e-85	5.55445243768385
13	40145235	40167611	XLOC_007834	11	-	2.73299891360431e-85	3.79604907568316
4	62866325	62882669	XLOC_021409	4	-	3.53885217726421e-85	13.4868846329725
3	8229796	8238236	XLOC_018080	11	+	5.7980632651826e-85	-5.38693666096059
16	21506768	21557502	XLOC_012793	11	-	6.07220629180029e-85	4.75330970624364
8	18796635	18804064	XLOC_029247	5	+	7.38248506395055e-85	13.1142594317192
7	32058362	32113482	XLOC_027284	7	+	1.07743369744381e-84	11.1389460642524
5	82795573	82814112	XLOC_022840	11	+	1.53106922328654e-84	3.52621601592959
3	8482730	8495921	XLOC_019126	11	-	2.00590387026682e-84	-5.83982430047933
18	12219743	12319152	XLOC_014165	4	+	3.42282601587987e-84	13.4647228681222
2	103667937	103682248	XLOC_016176	7	+	3.7797894338114e-84	-13.9477902888222
X	57140293	57151266	XLOC_035404	11	-	5.02759898552776e-84	-4.58179874847718
10	14649274	14940830	XLOC_003587	11	-	6.13745956460704e-84	5.55062511803047
6	66927921	67018183	XLOC_024735	11	+	6.95270356105337e-84	-6.36317766006862
3	101617524	101682988	XLOC_019927	11	-	7.63987463486248e-84	9.90737862762405
14	110608421	110635901	XLOC_010569	11	-	9.82924769208394e-84	4.38810110885569
13	83507609	83592776	XLOC_008035	4	-	1.15358187597107e-83	13.4578605480046
2	72217038	72306013	XLOC_017389	7	-	1.40365732582536e-83	10.7434056022331
2	74846042	74919068	XLOC_015908	11	+	1.41990559657647e-83	-5.49375970156678
4	127387222	127408729	XLOC_022001	11	-	1.45792845570302e-83	-4.34585391894855
15	19914897	19971751	XLOC_011692	11	-	1.7454670843669e-83	3.56355633244806
12	44650621	44655180	XLOC_006092	8	-	2.21938608767516e-83	16.7132255120913
12	7463024	7619408	XLOC_004884	4	+	2.36425181137597e-83	13.1375878374827
14	120906038	120922060	XLOC_009607	11	+	2.57160451064729e-83	-5.66055148497017
14	111243523	111284764	XLOC_010578	4	-	2.63912806150859e-83	13.4584815943439
1	8208083	8227017	XLOC_000071	11	+	2.71837739042193e-83	-7.78073971532473
14	117479794	117814879	XLOC_010629	4	-	3.49308938274717e-83	13.4608120867888
2	74462278	74471534	XLOC_015899	4	+	3.4976781011299e-83	13.4423275093689
3	40092529	40162928	XLOC_018385	11	+	3.87833389668109e-83	3.94340467667203
16	44225662	44334619	XLOC_012570	11	+	4.27992347263952e-83	5.15789682461846
7	58786202	58809775	XLOC_027536	7	+	4.49526362399637e-83	11.7840354072602
13	124460267	124494196	XLOC_007139	10	+	4.71141505265526e-83	11.4751018254475
1	79789751	79796128	XLOC_000393	11	+	5.74185653918366e-83	6.71565520299403
15	17106422	17164740	XLOC_011686	4	-	5.80731762965219e-83	13.6318981782749
3	75482260	75624458	XLOC_019766	5	-	6.68215424964553e-83	13.3188634260047
6	10161959	10173980	XLOC_025518	11	-	7.15331664206489e-83	7.41894869474716
X	30584045	30615239	XLOC_035209	6	-	7.60899079494214e-83	10.2627107074603
17	5278881	5328849	XLOC_013112	4	+	7.6337758842992e-83	13.4386905132516
1	159530515	159609269	XLOC_000830	10	+	8.26636286214467e-83	7.77563386891404
3	57798825	57823424	XLOC_019644	9	-	9.01996085525773e-83	9.80260896874059
8	131473018	131571368	XLOC_029764	11	+	1.1265259883498e-82	7.52903680521823
6	80973260	81112347	XLOC_026348	6	-	1.71769839895503e-82	12.1837582577677
7	113147642	113155016	XLOC_027911	11	+	2.055300071908e-82	8.10669581481138
13	158334539	158408525	XLOC_008458	4	-	2.50450760465696e-82	13.4950018808711
12	5855567	5873465	XLOC_004858	11	+	3.79102851697654e-82	7.41186589215637
5	10550757	10576139	XLOC_022171	11	+	4.11078034477045e-82	-5.39462214584582
10	32110118	32112737	XLOC_003254	4	+	7.24745158337453e-82	13.3989609827536
14	106640148	106644458	XLOC_009510	4	+	8.75488557710854e-82	13.5590321765886
4	14667847	14700221	XLOC_021218	11	-	8.8619272917352e-82	4.6580435365827
1	143993343	144026946	XLOC_000767	11	+	1.01922198541886e-81	5.00448857852102
2	15334000	15347774	XLOC_015348	11	+	1.15897045430662e-81	3.68762754122733
12	4238195	4249964	XLOC_005662	8	-	1.27750055093458e-81	-8.65919765541776
10	50286072	50310775	XLOC_003834	11	-	1.38937588879908e-81	5.78785923717056
2	116234586	116257041	XLOC_017721	11	-	1.72900849967011e-81	5.61944448860786
3	18336807	18349507	XLOC_018206	11	+	2.09347236279566e-81	-4.71105521090499
6	53727558	53753659	XLOC_025948	11	-	3.03069586039568e-81	-6.43175436679556
13	95694835	95724293	XLOC_008101	11	-	3.27993027234021e-81	3.75547927908063
1	26301212	26317883	XLOC_000141	10	+	3.44135400981591e-81	10.1636929816545
1	147443008	147485385	XLOC_002288	4	-	4.10142497344771e-81	12.1266055976625
14	136199743	136745486	XLOC_009690	11	+	4.76508031023171e-81	6.08530136133217
7	78243803	78262939	XLOC_028856	10	-	4.99931270648806e-81	12.6695835687638
AEMK02000361.1	214343	805651	XLOC_033023	10	-	6.14490475970353e-81	8.06550963972208
14	13335387	13719218	XLOC_008838	11	+	7.59290730023168e-81	4.30200398802761
12	44616878	44626334	XLOC_005325	11	+	1.02892630669133e-80	4.12632776291627
14	140362123	140371889	XLOC_010729	11	-	1.14167466087921e-80	3.2681640679027
9	75763182	75980613	XLOC_032172	11	-	1.1464811347154e-80	5.40050766858596
7	98718151	98772164	XLOC_027849	9	+	1.18671943856896e-80	9.53914146938077
7	53877817	53890568	XLOC_028592	11	-	1.33683238907497e-80	7.87760188988755
8	76329867	76400246	XLOC_029520	11	+	1.42531225892546e-80	-4.41554656521023
2	6815913	6825712	XLOC_015164	3	+	1.52688788202679e-80	13.8794587890185
15	140171128	140184121	XLOC_011569	4	+	1.74390012287592e-80	13.3864452322775
3	10211186	10272189	XLOC_019161	11	-	2.3392875280924e-80	3.37632489722341
14	129079050	129090830	XLOC_010674	11	-	3.42536558483667e-80	4.17363572554013
6	43080312	43086759	XLOC_025710	11	-	5.33794321312795e-80	8.32410024054272
1	231142665	231172364	XLOC_001222	9	+	5.83897733724318e-80	11.0296467553345
5	64181604	64188149	XLOC_022683	11	+	6.37500094877807e-80	-5.69143777065162
12	15191801	15229361	XLOC_004955	11	+	6.73410624174799e-80	-3.97417838328209
1	77570269	77810575	XLOC_001923	11	-	6.85914976800041e-80	-4.04245877252264
14	87944191	88005530	XLOC_010415	11	-	8.39439937689797e-80	4.40361180209276
2	131749794	131818449	XLOC_016295	4	+	8.81086421662663e-80	13.3592655917408
4	96030568	96041858	XLOC_020784	4	+	1.25784305067542e-79	13.3646480865719
15	126435332	126711775	XLOC_012254	11	-	1.36032017631863e-79	-4.56709951571858
6	167809003	167812346	XLOC_025376	11	+	1.39630567713154e-79	3.73221306069676
2	1260177	1316514	XLOC_015064	11	+	1.52427481058723e-79	-5.43392955731878
7	19609354	19838096	XLOC_028159	11	-	2.35349358072128e-79	-4.80300309557082
18	51045449	51056983	XLOC_014967	5	-	3.41410022145388e-79	12.962565811533
1	21750391	21802148	XLOC_001670	11	-	3.49116042422907e-79	3.55098371805977
3	42203172	42244357	XLOC_019511	4	-	4.48109849942796e-79	13.3405502798564
4	107510914	107638389	XLOC_020933	11	+	4.75381370559003e-79	3.91914275866745
2	108255895	108536880	XLOC_016191	11	+	6.36997816633229e-79	4.56524462084165
6	159155252	159315117	XLOC_026823	11	-	7.80510532090662e-79	4.4910887719149
10	50258670	50268910	XLOC_003833	4	-	8.56704959669933e-79	13.3272571811084
13	135653635	135784971	XLOC_008323	11	-	1.23191030934077e-78	3.63831720139077
17	1167979	1637148	XLOC_013582	5	-	1.3844406996115e-78	11.9714724420591
5	68755778	68807493	XLOC_022728	11	+	1.38888307835494e-78	3.47912217701012
9	67648530	67661486	XLOC_032123	4	-	1.64727581567767e-78	13.3265930734509
18	11404226	11408753	XLOC_014697	5	-	1.96996086592203e-78	12.2445188658821
15	86946993	87037237	XLOC_011163	11	+	2.25792691463524e-78	-4.93452357212374
5	12185815	12242604	XLOC_023135	6	-	2.57153693879923e-78	13.4899918253537
4	82287650	82321850	XLOC_020586	4	+	2.7803663024028e-78	13.3450380278751
2	75408725	75433786	XLOC_017443	11	-	2.9054279373934e-78	-4.58998061583992
3	127890720	127944756	XLOC_018993	5	+	3.03573623339585e-78	13.3471126739032
6	63630937	63635555	XLOC_026186	5	-	3.30463175703671e-78	13.0931548367242
15	32064448	32201218	XLOC_010887	11	+	5.30985488772081e-78	7.46904923712806
2	77342137	77356086	XLOC_017489	11	-	6.47287179115229e-78	-4.98293084322357
18	17832558	18032019	XLOC_014199	11	+	7.07171150643683e-78	-4.21315800666174
17	57783153	57808478	XLOC_013495	11	+	8.6343335252165e-78	-4.68906693150126
14	97497498	97641825	XLOC_009437	4	+	9.26370567947119e-78	13.1038425178057
3	2141678	2266374	XLOC_019043	11	-	1.12232195953778e-77	-4.2715094558347
15	103878731	104060524	XLOC_011246	11	+	1.51956701967695e-77	7.25776389671757
10	24324435	24336380	XLOC_003665	11	-	2.20169346995264e-77	-5.5675271089232
15	117617501	117649108	XLOC_011333	11	+	2.42607582873747e-77	3.77365876371496
1	260995667	261133505	XLOC_002879	10	-	2.50844564022333e-77	12.7938312801045
6	166528463	166534117	XLOC_026884	11	-	2.76039897715976e-77	-6.11600731498002
9	113365463	113394727	XLOC_032354	4	-	3.27739464310904e-77	13.2951541020629
8	72379053	72443876	XLOC_029494	4	+	4.81707979817967e-77	12.8555688105229
13	189957617	190066706	XLOC_008586	4	-	5.39127134621739e-77	13.316270199532
2	15616072	15672997	XLOC_015352	4	+	5.51685354088474e-77	13.26934176761
14	50974522	50977526	XLOC_010167	11	-	7.02112473407804e-77	3.64941209546778
3	109078281	109105526	XLOC_019962	11	-	7.2100913811095e-77	-4.00479537545734
6	68660510	68686575	XLOC_026237	4	-	7.92979150592938e-77	13.3696751192674
5	51536667	51673580	XLOC_022565	4	+	8.09230104536119e-77	13.281252090426
12	54053573	54057638	XLOC_005465	8	+	9.11325251867234e-77	-9.32477124388478
3	8802262	8806796	XLOC_018095	4	+	9.39184362882016e-77	13.2727985486076
18	13575311	13592345	XLOC_014168	4	+	1.138284583478e-76	13.2721454338022
14	51384723	51403998	XLOC_009190	11	+	1.3060857735571e-76	4.3596089926873
16	34987302	35072753	XLOC_012529	4	+	1.34117576469677e-76	13.2592761741974
4	124619194	124639624	XLOC_021042	11	+	1.35743552006178e-76	-6.02863713714398
2	141879120	142010238	XLOC_016376	11	+	1.36302051642902e-76	5.18423894575996
2	44967981	45300189	XLOC_016988	4	-	1.7017106041034e-76	13.2506333730692
1	34692714	35258701	XLOC_000187	11	+	1.73486684894326e-76	5.97394127917681
17	52743564	52890259	XLOC_013956	11	-	2.13545276708388e-76	-4.33187865116781
9	70462514	70510081	XLOC_031056	11	+	2.46613137559554e-76	3.40275384765525
AEMK02000423.1	68317	72029	XLOC_033187	4	+	2.51742442292975e-76	13.3814208222942
2	36703767	36714009	XLOC_015424	4	+	3.10458118509793e-76	13.0373253546525
2	124199507	124463885	XLOC_016263	4	+	5.27397520434121e-76	13.3050029419077
9	51879137	51919239	XLOC_032021	11	-	5.50682288487352e-76	5.3067618339913
12	60141071	60144627	XLOC_005532	4	+	9.17630719590942e-76	13.2480526211556
13	124419698	124426157	XLOC_008244	4	-	1.04952404850625e-75	13.2372868508238
12	52681554	52700963	XLOC_005433	11	+	1.50639206792655e-75	-4.45465947731757
18	25654450	25937923	XLOC_014779	6	-	1.59414636783294e-75	13.4170895217078
18	33196349	33221217	XLOC_014841	11	-	1.66083993254478e-75	-4.37734671910014
9	73721321	73726240	XLOC_031073	10	+	1.89316052157109e-75	9.36489105173501
7	83076121	83090535	XLOC_028910	10	-	1.98922641395952e-75	8.10232018627575
13	86542283	86573670	XLOC_008057	5	-	2.24921042280353e-75	12.1589170016415
2	32845206	32859062	XLOC_015414	11	+	2.50371794775711e-75	3.66238015679149
15	66893236	67018589	XLOC_011919	4	-	3.57252530697153e-75	13.2205937164659
1	246548366	246760899	XLOC_001308	11	+	4.1858021019645e-75	5.39329760129729
5	51695963	51707665	XLOC_022566	4	+	4.18882909290298e-75	13.2443835815314
12	39364413	39436313	XLOC_006048	4	-	4.48381845295276e-75	13.2300134356789
5	64049422	64062792	XLOC_022677	11	+	4.63162359024109e-75	-7.35463213505278
17	48823538	48843203	XLOC_013446	4	+	4.83186788254536e-75	12.9598591037004
8	56279894	56357881	XLOC_030078	11	-	6.17057758362916e-75	4.76057607892107
1	82799872	82989908	XLOC_000406	4	+	7.78947235496598e-75	13.2526632164311
1	35984949	36066958	XLOC_001744	4	-	9.16375102283889e-75	13.2268734247903
6	98629088	98694629	XLOC_026560	11	-	1.27146522232525e-74	4.86042785343143
10	32093458	32096831	XLOC_003253	5	+	1.27394920233362e-74	10.9700172752441
6	115459212	115460781	XLOC_025140	4	+	2.0594969980895e-74	13.2069117525407
6	71224636	71243459	XLOC_026265	10	-	2.25778789112233e-74	9.99969239928523
X	55631038	55661061	XLOC_034668	11	+	2.46390570527643e-74	-5.72939020979962
2	66394260	66540349	XLOC_017263	11	-	2.90022316692682e-74	4.73487953660552
6	159037830	159061327	XLOC_026821	11	-	3.82695738015468e-74	4.12077975188663
1	168353120	168453172	XLOC_002410	11	-	4.1859506395561e-74	8.46509365753101
8	30114601	30274284	XLOC_029288	11	+	4.50083096054412e-74	6.55697809342753
18	51122341	51185474	XLOC_014970	11	-	4.67853977926211e-74	3.90018618768514
15	23676640	23699590	XLOC_010851	11	+	5.00633594913546e-74	3.83025524081286
18	53637305	53641113	XLOC_014995	11	-	5.06654727165484e-74	6.46666128300178
12	44677537	44686292	XLOC_006093	11	-	5.50638407936926e-74	5.7888034902894
9	135103997	135452557	XLOC_031458	11	+	5.87334632072028e-74	-5.83009963015772
12	48836932	49018428	XLOC_005378	11	+	6.70157944728996e-74	-5.94790758882828
14	49790738	49807696	XLOC_010138	11	-	6.80290993987526e-74	3.38280711363499
10	21482945	21606356	XLOC_003183	11	+	7.34181066244084e-74	-4.74945899891946
6	129329736	129343213	XLOC_026671	4	-	7.90925389767448e-74	13.2022341659383
1	14904107	14930316	XLOC_001628	11	-	7.95340399944811e-74	8.15312854190713
14	132154376	132231272	XLOC_009667	4	+	8.54112689464932e-74	13.2155404465589
3	46111005	46131349	XLOC_018467	11	+	9.46579848607605e-74	4.68067585720295
12	26920766	26979901	XLOC_005197	11	+	1.28019187275052e-73	8.09528135482384
11	78950381	79028016	XLOC_004731	11	-	1.47242526748358e-73	-4.85380125050379
11	65230045	65302623	XLOC_004254	11	+	1.4730603627898e-73	3.22689240955556
6	128004527	128030296	XLOC_025169	11	+	1.51109656610227e-73	5.47640235521588
2	10641417	10674044	XLOC_016734	11	-	1.52816689017655e-73	-7.38318206338932
4	1335277	1345364	XLOC_020160	11	+	1.54035600013797e-73	-4.94893392211114
9	75026690	75051437	XLOC_032168	11	-	1.72410243862267e-73	5.77302036132503
1	40988527	41002137	XLOC_001764	4	-	2.10751356426317e-73	13.1380038409129
8	76860180	76874465	XLOC_029525	4	+	2.81141911649713e-73	13.2313697327177
7	88471373	88537389	XLOC_027753	11	+	3.40280548732125e-73	4.61505134664631
12	49980492	50014007	XLOC_006201	11	-	4.81057443537953e-73	-4.51573035151801
9	71349408	71356567	XLOC_031060	8	+	4.81179429893855e-73	10.1397397195948
9	100185859	100272279	XLOC_032259	7	-	4.91006855311218e-73	8.83505984221918
2	14983026	15005259	XLOC_015336	11	+	5.05453250499445e-73	3.80010623123172
3	47051484	47057791	XLOC_018478	11	+	5.41380151105731e-73	-5.83311407232534
4	107956713	108013647	XLOC_021831	6	-	6.65912751239495e-73	11.0059636418641
11	76513935	76520335	XLOC_004301	4	+	6.99169356771514e-73	13.1479696854616
7	49973464	50104478	XLOC_027440	11	+	7.34045140554447e-73	-4.18621140095478
14	39686988	39695752	XLOC_010014	11	-	1.05668502777821e-72	3.21796990804005
6	68664348	68694086	XLOC_026238	11	-	1.08313842198187e-72	5.83170698408759
9	131772545	131822564	XLOC_032482	11	-	1.15748827717269e-72	-5.6040498044754
1	250287717	250368749	XLOC_002815	6	-	1.3016445389565e-72	11.9908330682748
5	100270238	100429215	XLOC_023844	11	-	1.52502035981428e-72	8.76970975803518
18	7346015	7363727	XLOC_014617	11	-	1.55651127008078e-72	-5.05315914306149
10	10156794	10216175	XLOC_003086	11	+	1.91498268352684e-72	10.6601768675487
3	27158441	27492892	XLOC_019337	11	-	1.97198616131683e-72	-5.83863588238523
4	68779421	68896583	XLOC_020486	11	+	2.3691794067394e-72	-5.49350150331307
8	113412147	113447208	XLOC_030322	11	-	2.77766897291467e-72	3.22754627862148
4	104539756	104626108	XLOC_021803	11	-	3.43449570800318e-72	7.31655434057348
11	69287674	69348844	XLOC_004679	11	-	3.74117772456284e-72	5.03205944326006
10	48883128	48922414	XLOC_003826	11	-	4.35419836415972e-72	4.25281487839654
AEMK02000452.1	3204593	3225199	XLOC_033462	11	-	4.8541636816462e-72	-6.74409030906801
3	37928081	37986535	XLOC_018334	11	+	5.01496045993319e-72	-3.86571343390733
3	10118774	10132962	XLOC_019160	11	-	5.57351960493241e-72	3.54202892912207
15	105970320	106139772	XLOC_011267	11	+	5.7020953432343e-72	3.33456608312467
15	101321359	101373878	XLOC_012094	11	-	6.49578081266753e-72	3.50025906719977
7	96867398	96948726	XLOC_027819	11	+	6.74398114031019e-72	4.14376885573076
6	101420374	101671173	XLOC_025078	4	+	7.73462509326785e-72	13.11077989752
5	69461247	69482465	XLOC_022733	11	+	8.16541727003564e-72	-3.69223844872134
7	91181372	91225199	XLOC_028956	11	-	9.01786729932373e-72	4.05601797092737
17	62886624	62895556	XLOC_014027	11	-	1.02168348189712e-71	-4.2551715863878
2	61270014	61273159	XLOC_017160	11	-	1.03030652076522e-71	-5.42490531162453
2	59771104	59778359	XLOC_017134	11	-	1.05877082683222e-71	-4.43106110640244
3	100887142	101084677	XLOC_018814	11	+	1.28908004698929e-71	5.93223872075088
2	126349917	126510733	XLOC_016272	8	+	1.30614675629956e-71	9.68400910868986
8	37959855	38047587	XLOC_029984	11	-	1.88660782806008e-71	-4.99001396770891
13	28151110	28229719	XLOC_006564	11	+	2.98024670141607e-71	3.27148300282342
15	46966007	46978313	XLOC_010946	11	+	3.09658213578498e-71	6.96675200902123
2	7365197	7380866	XLOC_015184	11	+	3.13463100563418e-71	-4.1417844212002
1	106511229	106744055	XLOC_002032	6	-	3.83916203677857e-71	10.4974257812321
4	89980779	90004933	XLOC_020644	11	+	3.8747080942543e-71	-4.42645932265694
10	63688422	63764565	XLOC_003450	11	+	3.98370240999292e-71	5.52628632917687
X	12183798	12215748	XLOC_035141	11	-	3.98462756828827e-71	4.91116560476954
3	48648123	48723779	XLOC_018486	4	+	4.68571475843458e-71	13.0790597979435
13	106814819	106895324	XLOC_008150	11	-	5.02410658160803e-71	4.41423048263387
17	52087939	52162606	XLOC_013952	5	-	5.11979301172853e-71	10.5440980204064
5	52405699	52738207	XLOC_023470	5	-	5.70280299696222e-71	13.0864024059066
X	84553625	84569085	XLOC_035558	11	-	5.85945533906222e-71	3.35597897541061
7	69527860	69872962	XLOC_027597	4	+	6.07259769338542e-71	13.2619257960143
7	23687547	23706761	XLOC_028265	11	-	6.38230599643396e-71	-6.31943284201101
7	22527598	22577590	XLOC_028229	11	-	7.55972441941381e-71	-3.97066817388112
6	131727084	131919163	XLOC_026674	9	-	8.01054955910256e-71	9.96518055597818
2	42573636	43068824	XLOC_015463	5	+	8.75259168697544e-71	11.9871802899794
12	52106822	52118043	XLOC_006232	5	-	9.2806646498088e-71	12.6210408752619
13	122259274	122264269	XLOC_008221	4	-	9.76859021851491e-71	13.0959783687606
5	91678607	91714126	XLOC_022929	4	+	1.18460227581316e-70	13.0857566010163
2	2502185	3018484	XLOC_015083	11	+	1.62792512162089e-70	6.81982888920989
X	98582002	98624088	XLOC_035630	11	-	1.85702478632089e-70	3.51910743342896
5	29128753	29190331	XLOC_023342	11	-	2.39462578343025e-70	3.18750646829013
5	4870349	4899572	XLOC_023039	11	-	2.58786904785796e-70	-4.2826894809036
7	12117239	12137934	XLOC_027039	11	+	2.77676001324094e-70	-4.3260623342314
3	73911650	73915682	XLOC_019761	4	-	3.41565493987991e-70	13.0482765075998
16	32432979	32462626	XLOC_012855	11	-	3.4170562164798e-70	3.97144114582629
Y	7161478	7164423	XLOC_035909	11	-	3.58082800738886e-70	-5.49626492145749
4	682205	686182	XLOC_021135	11	-	5.08756829910647e-70	3.96916581452156
13	191458492	191475132	XLOC_007429	4	+	5.96288191012235e-70	13.0449970407135
2	41020697	41027785	XLOC_015451	4	+	7.44463003603925e-70	13.0580339694876
2	4983439	5042302	XLOC_015111	11	+	7.56669049137018e-70	-4.01484969735012
9	122633780	122635948	XLOC_031349	11	+	7.6696172806053e-70	-6.05461169375159
3	41482259	41487800	XLOC_019498	11	-	8.96295821701608e-70	9.01814917873248
15	79174314	79379069	XLOC_011123	8	+	9.14123295423436e-70	9.99658932393461
5	57576707	57628157	XLOC_022585	11	+	9.78254729794564e-70	-4.5108585738884
16	53843155	54249181	XLOC_012974	11	-	1.03495666101918e-69	-3.8980365401354
11	66481827	66641653	XLOC_004258	11	+	1.28173498948541e-69	5.23960307320671
4	56472990	56603992	XLOC_020440	11	+	1.33969976442167e-69	3.79676268461215
X	84475124	84486016	XLOC_034815	11	+	1.56916270038752e-69	4.82637572603194
1	144930280	145059663	XLOC_002269	11	-	1.88464348662135e-69	4.22416950761894
9	75110378	75203446	XLOC_031094	4	+	2.0116426518131e-69	13.1878532701849
2	1469103	1496478	XLOC_016524	5	-	2.1712390765061e-69	16.8747845034212
1	1193160	1332707	XLOC_001554	4	-	2.77717888048446e-69	13.0577831331555
1	271462996	271479772	XLOC_001504	4	+	3.41632736789068e-69	13.0010589433786
18	28946496	28993967	XLOC_014286	4	+	4.29989613061448e-69	13.0621417733307
4	101521829	101552742	XLOC_020887	4	+	4.30681767804591e-69	13.0568308914166
5	21278080	21289547	XLOC_023275	8	-	4.45408219733189e-69	12.921945450501
AEMK02000682.1	1058412	1064097	XLOC_034191	11	+	4.91719564785772e-69	-4.32625553738382
5	15674000	15692944	XLOC_022240	11	+	4.96509465818509e-69	3.63379729318922
8	114016914	114035391	XLOC_030330	11	-	7.60565134541636e-69	3.4608381057528
9	93263608	93309034	XLOC_032247	11	-	7.87235075328924e-69	5.86436495012055
7	3681830	3692957	XLOC_028070	4	-	7.87344497201044e-69	13.5419232563861
3	69547529	69557777	XLOC_018642	11	+	8.58951607377457e-69	4.33939898995466
2	65125269	65149841	XLOC_017238	11	-	9.19870182726056e-69	-4.21059697806201
4	99605079	99657191	XLOC_020866	10	+	9.25197133734389e-69	9.89267404480628
X	113460195	113586436	XLOC_035712	5	-	1.1177420215781e-68	12.8799626943645
4	83235469	83309604	XLOC_021528	10	-	1.26693069798666e-68	8.8621342351333
6	49975875	49999349	XLOC_025854	11	-	1.3504402192552e-68	-3.97776765959045
15	13730457	13768645	XLOC_011631	8	-	1.94626158583645e-68	9.13033945611829
7	41340432	41426343	XLOC_028488	11	-	2.19380761665326e-68	6.28330930991471
15	107349654	107372129	XLOC_011284	11	+	2.89099856845963e-68	-7.04419818895461
6	28936466	29025390	XLOC_025656	11	-	2.99473519612307e-68	4.52884107271116
2	72326715	72391679	XLOC_017392	11	-	3.04177631748753e-68	-3.66984208713981
1	181955297	182009954	XLOC_000961	11	+	3.49866153399323e-68	-4.10114257711275
6	155680907	155754278	XLOC_026788	11	-	3.6579957506268e-68	7.08194884166256
14	127064396	127175127	XLOC_010655	8	-	3.78877540914271e-68	9.70657972977932
6	63820070	63842177	XLOC_026198	11	-	3.89646102393156e-68	3.57693516461963
5	62437646	62485537	XLOC_022641	7	+	3.95724277594339e-68	17.1847015164403
1	129968515	130009279	XLOC_000684	11	+	4.62473632900437e-68	4.31571679665038
3	59202362	59221364	XLOC_018580	11	+	4.71054459088402e-68	3.29408985309638
14	114515448	114777238	XLOC_010617	5	-	6.48083652784422e-68	11.5011678529798
14	11335594	11378882	XLOC_009809	9	-	6.72760869517087e-68	14.9909340625569
9	117248383	117287743	XLOC_032398	11	-	6.93379110206507e-68	-3.64643845349336
14	71001888	71050285	XLOC_010309	7	-	8.30425537801654e-68	11.1953811540924
15	94792995	94941381	XLOC_012060	11	-	8.99775508677079e-68	4.02052660908168
6	33399552	33436395	XLOC_025673	4	-	9.01703467478198e-68	12.9921184211608
8	131002966	131058940	XLOC_030407	4	-	9.06326573233875e-68	12.9901108521424
9	55612900	55749781	XLOC_030965	11	+	1.12626358238926e-67	-3.4739134364711
X	38929231	39006214	XLOC_034527	8	+	1.33626535301161e-67	10.435191854672
1	1753578	1769046	XLOC_000017	4	+	1.72494159585288e-67	13.0528888322223
3	69701133	69833964	XLOC_018645	11	+	2.34084563929184e-67	5.61025427943864
1	76248277	76367756	XLOC_001915	4	-	2.81876094877219e-67	12.966576496381
15	78851234	79094482	XLOC_011119	5	+	3.33307117998257e-67	12.8027393316432
2	9620628	9693419	XLOC_016710	11	-	3.34627985752492e-67	-7.34841111764152
9	32811230	32925606	XLOC_030757	7	+	3.43293597386463e-67	10.3623623754167
13	34632246	34664420	XLOC_006662	11	+	3.5844989679646e-67	3.35667848825377
5	244433	255718	XLOC_022993	10	-	4.77500186122257e-67	9.64073975213112
7	67493996	67631449	XLOC_028696	11	-	4.85237775083946e-67	6.09610432092692
6	148851183	148913792	XLOC_026748	11	-	8.4970849357099e-67	3.26923427060537
AEMK02000682.1	885008	891229	XLOC_034234	4	-	9.0960565862479e-67	11.8165015121011
7	23631151	23649347	XLOC_028260	11	-	9.42598936984823e-67	-3.56544169058626
4	89828858	89868590	XLOC_020639	11	+	1.06981396495092e-66	-3.70570823491119
5	61799294	61810703	XLOC_022626	4	+	1.19146397112382e-66	12.9327319167628
14	15014139	15035086	XLOC_009843	11	-	1.34235347992742e-66	3.68612626968556
AEMK02000423.1	2023	20993	XLOC_033181	11	+	1.51808454831769e-66	5.66994038695782
14	103273398	103278762	XLOC_010510	11	-	1.67930860622804e-66	4.7473466044643
6	18932636	19036843	XLOC_024044	11	+	1.74213890751719e-66	-4.33673260463254
3	59349812	59366907	XLOC_018581	11	+	1.78536501230674e-66	-5.22438023504647
1	7679351	7691724	XLOC_000069	11	+	3.04617620948187e-66	3.2645041584039
3	11018931	11020198	XLOC_019174	4	-	3.32582074109868e-66	11.6984028462937
5	94016986	94110215	XLOC_022944	4	+	3.64329358762534e-66	12.9140595812581
18	29648117	29682476	XLOC_014829	4	-	4.307722161905e-66	12.982872051031
5	22534548	22540471	XLOC_022410	11	+	5.66595396474829e-66	3.00305097650283
14	54535829	54652778	XLOC_010198	11	-	5.76474474480728e-66	3.6594549571507
4	88869682	88989880	XLOC_021565	11	-	6.83690056048534e-66	6.15557007995162
11	12313215	12346274	XLOC_004449	11	-	7.61887114867475e-66	5.44837897431885
3	73550320	73650078	XLOC_019756	11	-	9.26389769582434e-66	-3.64072036295571
13	198371836	198635639	XLOC_008650	11	-	1.12232269519817e-65	-3.57369540695042
1	39846154	39868941	XLOC_001759	11	-	1.20717491032874e-65	6.35459320244722
2	109044924	109059726	XLOC_017688	7	-	1.47071437147719e-65	11.5493149799492
14	82091177	82100629	XLOC_010393	4	-	1.62507706502364e-65	12.9563826911557
6	155566698	155682836	XLOC_025267	4	+	1.76996690394661e-65	12.9126407212781
2	65110663	65130442	XLOC_015720	11	+	1.84835807454145e-65	6.59749959464068
6	87159	92140	XLOC_023870	10	+	2.41209445600465e-65	8.56794511231526
14	16709016	16712366	XLOC_008872	11	+	2.48600264521823e-65	-4.56916751720715
6	87995654	88017140	XLOC_024977	8	+	2.62521276423973e-65	9.79019536736932
5	79785558	80067795	XLOC_023708	11	-	2.62766249347563e-65	-5.40525892589055
3	102213031	102384899	XLOC_019936	11	-	2.74107387182308e-65	5.41265522883504
5	47566270	47609304	XLOC_023449	4	-	2.99824172172986e-65	12.8945048737979
X	88634925	88712147	XLOC_035577	4	-	3.19678339772377e-65	12.9130312376904
4	127356792	127378940	XLOC_021060	11	+	3.24404453067984e-65	-4.36260036071486
18	42062326	42076758	XLOC_014890	4	-	3.36072287520054e-65	12.9114785507541
4	8485903	8519036	XLOC_020223	11	+	5.39014475796385e-65	-5.64833626514184
8	68514621	68540006	XLOC_029457	5	+	5.55771655311138e-65	13.2447631873928
13	124699729	124837874	XLOC_007145	11	+	5.57186013673133e-65	3.44305789695387
10	60503521	60867242	XLOC_003891	11	-	5.60356132432389e-65	-3.69764140407286
6	105613240	105645113	XLOC_025093	11	+	5.81995960500088e-65	3.44022087667075
12	33264903	33297860	XLOC_005229	11	+	7.00418143163755e-65	3.13229511054871
13	48650865	49090696	XLOC_007863	11	-	8.13849668719864e-65	3.57195486404081
10	28871355	28888463	XLOC_003698	10	-	8.19640590499863e-65	7.8285994549663
AEMK02000452.1	2494976	2504420	XLOC_033452	4	-	8.23284838102864e-65	12.9504274145877
18	6843134	6862568	XLOC_014106	11	+	8.44725475592078e-65	4.45839216448861
1	242169147	242320064	XLOC_001291	7	+	1.06063962279031e-64	8.50820578989985
14	106744137	106793668	XLOC_010534	11	-	1.09333430451267e-64	8.08726791794543
13	158630912	158653147	XLOC_008463	11	-	1.3516185171079e-64	3.37232710955283
17	30941578	30998128	XLOC_013236	11	+	1.40311824616809e-64	-4.07943599119529
6	19463023	19489761	XLOC_024058	11	+	1.6065995531631e-64	-5.59847434791495
8	112483321	112534401	XLOC_029668	11	+	1.72673655307691e-64	3.03383382301888
9	95280579	95486098	XLOC_031185	5	+	1.86923712747435e-64	12.625824093086
1	12297376	12398319	XLOC_000088	5	+	1.92987676180879e-64	11.1357370051711
9	64059852	64074106	XLOC_032081	7	-	2.15059953613596e-64	9.98087033880868
13	2786675	2840955	XLOC_007580	11	-	2.27823885129147e-64	3.816283555341
2	80496105	80527855	XLOC_017541	11	-	2.84500107021602e-64	-4.33327887326636
12	36173991	36332070	XLOC_005256	11	+	2.92086703539703e-64	-6.49753429642645
17	38260175	38316035	XLOC_013334	11	+	2.9225241004016e-64	4.78764200762259
14	51624285	51644461	XLOC_009196	11	+	3.07652272991146e-64	-4.84650166366719
9	8358549	8400742	XLOC_031694	11	-	3.49249827534832e-64	-4.96884713034709
1	236919865	236953262	XLOC_001253	11	+	3.71477454252903e-64	-4.70535258359741
3	7423080	7441587	XLOC_019097	11	-	4.48582484407035e-64	7.39336576850401
4	89932046	89977170	XLOC_020643	11	+	4.57865387431517e-64	-4.12663785647648
3	121685235	121706539	XLOC_020065	4	-	4.8075410378409e-64	13.029726724999
14	106632614	106639401	XLOC_009508	4	+	5.31187705741283e-64	12.9816449488425
7	78422783	78447146	XLOC_028859	11	-	5.59052937865381e-64	-4.96539536810237
X	106616941	106661594	XLOC_035656	11	-	5.69493075978264e-64	-3.90626763979984
10	65680303	65704899	XLOC_003922	11	-	6.2603756013573e-64	4.74133783693566
2	7066507	7094921	XLOC_016646	11	-	6.26352561845821e-64	3.063761475257
9	3135561	3143715	XLOC_030517	11	+	6.75722116337024e-64	3.33104318877509
6	107273543	107282594	XLOC_026608	4	-	8.91475832252823e-64	12.8699104360471
1	152990902	153009180	XLOC_002310	5	-	9.77979497183162e-64	10.3849087166267
7	42146822	42153546	XLOC_028496	4	-	1.07871755180842e-63	12.8539396025194
7	53890734	53907664	XLOC_027486	4	+	1.07900735703504e-63	12.8806419908738
18	51288748	51313260	XLOC_014974	11	-	1.13392689115804e-63	-7.58099308973573
X	122120201	122234477	XLOC_035005	5	+	1.14166168424818e-63	12.6001911369479
1	236369952	236376569	XLOC_002720	11	-	1.19495827882712e-63	-5.52157743674255
1	156295428	156436741	XLOC_002321	5	-	1.27834646199646e-63	12.564715472024
AEMK02000452.1	1649844	1752496	XLOC_033439	11	-	1.34713959466226e-63	8.43733890430059
4	19319872	19437062	XLOC_020279	11	+	1.58392126207065e-63	7.85192421501127
6	85533504	85540820	XLOC_024964	11	+	2.04973808374952e-63	-3.34556455039759
12	49713227	49732287	XLOC_006194	11	-	2.11664853789808e-63	4.03452859634209
1	73838686	73984460	XLOC_001899	11	-	2.42010521256708e-63	-4.52224633456086
1	8007140	8093553	XLOC_001595	4	-	2.42294048936381e-63	11.5100773784379
9	46773791	46782332	XLOC_031971	4	-	2.54524922287268e-63	12.836685405319
9	100816511	100848327	XLOC_032260	4	-	2.59892547715442e-63	12.7407750699561
7	23699560	23703534	XLOC_027192	11	+	3.58293798709425e-63	-6.50496454504989
6	51372240	51375617	XLOC_024392	9	+	4.62068051764374e-63	17.3307234612873
5	57774908	57777724	XLOC_023518	11	-	5.58005281154913e-63	3.28514259528715
10	33418375	33479702	XLOC_003736	8	-	6.07845906794848e-63	-7.7276747530086
6	4641955	4655940	XLOC_025478	10	-	6.73393262341878e-63	10.129232364026
9	17002702	17222742	XLOC_031757	11	-	7.00621023836176e-63	3.81874957865026
17	52239398	52304259	XLOC_013472	11	+	7.12497085450092e-63	-5.38933309288437
AEMK02000328.1	579673	594555	XLOC_032950	9	+	7.78627450362764e-63	12.6564037372354
7	61113783	61193266	XLOC_027557	11	+	8.99472161017072e-63	3.25801457653595
AEMK02000452.1	2891940	2900488	XLOC_033399	4	+	9.59327241096443e-63	12.7995616333318
X	107993	125958	XLOC_035078	11	-	9.64338297450266e-63	4.95423235246949
11	78940795	78950295	XLOC_004729	9	-	9.67945165651299e-63	-8.39801139521341
5	5723189	5735131	XLOC_023044	11	-	1.02931504124329e-62	-4.13090705794127
10	66412331	66497875	XLOC_003489	11	+	1.06708881080053e-62	-5.16262456180737
4	62569467	62601505	XLOC_021407	11	-	1.12358435796629e-62	3.39811218205339
X	14246689	14309143	XLOC_035154	4	-	1.25466948126623e-62	12.8075760610711
8	66282717	66288187	XLOC_029436	4	+	1.34263027696744e-62	13.1467633884128
18	42251769	42297289	XLOC_014420	4	+	1.41146901850754e-62	12.8287990314557
12	38560698	38875134	XLOC_006039	11	-	1.48757998425963e-62	3.74590916433586
3	28260368	28356699	XLOC_018270	6	+	1.52453714026793e-62	13.6010114460034
16	25670861	25686551	XLOC_012450	11	+	1.63144554661624e-62	-7.39580911195569
AEMK02000452.1	393823	452229	XLOC_033426	4	-	1.64193194674785e-62	12.9305781931606
16	79838153	79906500	XLOC_013088	11	-	1.95130290234814e-62	2.84036788269828
1	169777106	169868351	XLOC_000906	11	+	2.10883972565834e-62	3.02933836822198
7	5210061	5236824	XLOC_028087	11	-	2.1264354824051e-62	3.20524506596981
5	21105406	21112959	XLOC_023270	4	-	2.37627983031073e-62	12.7827312469985
11	5985726	6000742	XLOC_004401	11	-	2.57818992487001e-62	6.60744403646722
18	14267958	14478503	XLOC_014710	8	-	2.58784169154958e-62	13.9805910087402
8	11641063	12037355	XLOC_029900	4	-	2.60133934638599e-62	12.7809963859345
4	101408219	101478147	XLOC_021776	11	-	2.63426377425219e-62	5.09991846315412
17	3859815	3942802	XLOC_013587	5	-	3.47089939538421e-62	11.0744231076112
11	76996770	77165491	XLOC_004303	10	+	3.69619952172323e-62	9.48452455242431
15	92225306	92332401	XLOC_012045	11	-	3.75340505312457e-62	5.94664553907271
6	34506052	34586381	XLOC_025680	11	-	4.46625449255742e-62	-4.26660882064917
5	10319825	10334504	XLOC_022164	11	+	4.98391938424483e-62	-4.33423769171135
15	50197037	50386760	XLOC_011839	4	-	5.02745275616125e-62	12.7885229668295
7	23768708	23774428	XLOC_027198	11	+	5.45441533829445e-62	5.06293331964085
4	98577478	98589563	XLOC_021727	11	-	5.56249358747519e-62	7.42081328329509
9	75238737	75246951	XLOC_031101	4	+	6.2797948741448e-62	12.8492124899842
8	113824510	113946000	XLOC_029673	11	+	6.62222632965976e-62	-6.94184078703061
16	53687244	53742479	XLOC_012618	11	+	7.83324787451333e-62	-4.05062982002058
2	60929054	60960521	XLOC_017157	9	-	8.1976492955659e-62	8.69235027297773
14	28301293	28393568	XLOC_008919	11	+	9.77068756966493e-62	4.87485757866459
9	112931793	113305173	XLOC_031279	11	+	9.98735478236748e-62	3.75589000472075
4	2530492	2578117	XLOC_021163	11	-	1.12298906304537e-61	-5.09149784516381
17	14136885	14185276	XLOC_013655	11	-	1.23760173185571e-61	-4.09171848142151
15	133501091	133626644	XLOC_011484	11	+	1.34379482821702e-61	-3.54886738180989
6	93597058	93612150	XLOC_026502	11	-	1.36585830599625e-61	-3.98233544222679
15	118857470	118878593	XLOC_012204	4	-	1.70533698187247e-61	12.3512266107182
3	120177894	120288136	XLOC_020059	4	-	1.70533698187247e-61	12.7743005373357
1	43340258	43563706	XLOC_000226	11	+	1.77618684464421e-61	-3.45414367341402
3	41290814	41304220	XLOC_019493	11	-	1.82373183632972e-61	3.31636545122511
X	7235384	7421430	XLOC_035114	4	-	1.85125179254317e-61	11.6733092588052
9	116145164	116149596	XLOC_032386	11	-	2.20792265761136e-61	-5.07762978838736
10	31416756	31746654	XLOC_003249	5	+	3.30532803812843e-61	12.515623261086
6	48715303	48728423	XLOC_025827	11	-	4.53101074876673e-61	4.75410496931986
X	39025967	39144390	XLOC_035252	11	-	4.86453160893747e-61	8.28769985022188
5	70133023	70180618	XLOC_022737	11	+	6.44666320058689e-61	3.00439162385034
1	239109808	239114737	XLOC_001268	11	+	6.71612509405905e-61	5.41045543279976
1	25736369	25988645	XLOC_000137	10	+	7.28972630837884e-61	8.37533599222365
2	77977458	78009568	XLOC_015975	11	+	7.32521825758997e-61	6.37078775536021
9	1975950	2141435	XLOC_031513	11	-	7.42908174717811e-61	4.43659023022378
15	109466780	109516182	XLOC_012139	4	-	8.01336842520871e-61	12.78678216495
3	111324866	111428737	XLOC_018885	11	+	8.77664689649961e-61	4.30856272594917
1	145508658	145697008	XLOC_000772	11	+	9.84865988098763e-61	10.3671959714209
3	116428635	116524120	XLOC_018934	4	+	1.14550380508857e-60	12.7036734424246
4	89375480	89401258	XLOC_020632	11	+	1.15505840547322e-60	-3.86609276974525
12	2520941	2527243	XLOC_004796	11	+	1.32427943823977e-60	-4.11304539516653
4	85069602	85094981	XLOC_021541	11	-	1.43372179597086e-60	3.19463249788884
16	68359201	68393030	XLOC_012667	8	+	1.66239757907846e-60	9.90862163658187
2	150561295	150581713	XLOC_016459	4	+	1.81148498594815e-60	12.725631058526
5	22228041	22244086	XLOC_023307	9	-	1.81574922105804e-60	9.01623796578075
16	21300041	21335118	XLOC_012431	11	+	1.83969016450411e-60	-6.48214958256495
12	59135034	59152638	XLOC_006338	11	-	1.99328421477176e-60	-5.11176696423744
AEMK02000452.1	3511251	3512787	XLOC_033416	11	+	2.13533808561816e-60	-4.71866231615726
3	648003	745356	XLOC_019025	11	-	2.4019109000515e-60	3.57936253012208
1	130890859	130929715	XLOC_002197	11	-	2.76200013304496e-60	3.23071520546431
14	123343724	123547332	XLOC_009623	8	+	3.73422086253193e-60	9.0827219951526
13	158265339	158326893	XLOC_008457	11	-	4.11976347110489e-60	2.83550554295893
2	77357211	77385592	XLOC_017490	11	-	4.1852286377288e-60	-4.1705350757999
3	71683892	71696353	XLOC_018657	5	+	5.02252077286672e-60	13.4288025387597
12	13740924	13750695	XLOC_004911	11	+	5.89223378906191e-60	-4.65668035528082
4	87286909	87344289	XLOC_020614	4	+	6.24049804650476e-60	12.7051457696872
15	119948077	120095982	XLOC_012207	11	-	7.22825125694346e-60	7.31268151230445
9	133187888	133214894	XLOC_032490	11	-	7.29937636712018e-60	-3.68069822104149
6	49436817	49462569	XLOC_024342	11	+	8.02447372833015e-60	5.43796432069382
7	35273857	35320931	XLOC_028419	11	-	8.10497259258775e-60	3.03060270990823
1	18867819	19097801	XLOC_001651	11	-	9.11816941988827e-60	4.3883923925844
4	103946698	103956320	XLOC_021796	7	-	9.89571961234014e-60	-12.9997639411006
6	87363664	87390711	XLOC_026426	11	-	1.19285150824113e-59	-4.97682781131346
7	1908194	1955951	XLOC_028057	11	-	1.63171860683246e-59	-4.76126482643466
13	89890027	89945283	XLOC_006920	4	+	1.89993116112234e-59	12.6838684463734
X	124695686	124699680	XLOC_035784	10	-	1.90975567468148e-59	-7.53044925025822
9	39647796	39655223	XLOC_030801	5	+	1.91076713281023e-59	12.5208750909005
18	16811160	16975814	XLOC_014197	7	+	2.92151554323171e-59	10.7071201624939
13	80380957	80407604	XLOC_008025	4	-	2.97925898177307e-59	9.94716119807484
9	46244089	46254241	XLOC_031963	11	-	3.01710305081319e-59	3.98513770193676
3	127503565	127525414	XLOC_018984	11	+	3.0348299495204e-59	6.09472945815025
13	70860649	70879856	XLOC_007959	11	-	3.10557536571868e-59	5.83929326991015
4	106880484	107120035	XLOC_021814	11	-	3.53383865143886e-59	4.16304460373103
18	11391197	11398363	XLOC_014696	4	-	4.29201675244445e-59	12.5673658574105
6	163422883	163448169	XLOC_026845	4	-	5.36539463711845e-59	12.5399265448328
14	108886005	108986707	XLOC_009527	11	+	6.34889407580803e-59	5.37979548784672
1	92483227	92528680	XLOC_000438	11	+	6.93312764859908e-59	-3.98129724511058
12	2311388	2341402	XLOC_005624	11	-	7.15179347533229e-59	3.3678196072471
7	25062770	25072038	XLOC_028309	11	-	7.15179347533229e-59	-3.35484849414217
13	204874757	204914582	XLOC_008693	4	-	9.49392366513046e-59	12.7233521749498
18	51322282	51362183	XLOC_014976	11	-	1.09119249936472e-58	-4.74244772739131
16	68723992	68961287	XLOC_013030	11	-	1.09142304011668e-58	-3.6139641188544
2	116001145	116241831	XLOC_016212	11	+	1.1284822393337e-58	-5.31342840771894
6	27841562	27847409	XLOC_024116	11	+	1.13201414914163e-58	5.7867976822055
7	107812612	107914641	XLOC_027879	4	+	1.28442885257137e-58	12.6453728325589
3	125751909	125776955	XLOC_018971	11	+	1.51941801406661e-58	2.71413386713754
5	62505746	62523992	XLOC_023563	11	-	1.5604851094846e-58	-7.08273865210057
2	143287970	143301895	XLOC_017885	11	-	1.74087037185506e-58	-3.77721578151751
5	11543942	11571523	XLOC_022197	11	+	2.00279983251851e-58	-4.65073591289607
2	74318627	74331930	XLOC_015896	6	+	2.31630240661542e-58	11.7361704637472
2	135147842	135157445	XLOC_017799	6	-	2.7861199505405e-58	10.4673489439576
5	63644176	63669729	XLOC_022665	10	+	2.82220741493565e-58	12.9364223548846
17	15749835	15766074	XLOC_013166	4	+	2.84525066408042e-58	11.5281300113578
3	16407607	16525876	XLOC_019195	11	-	3.11466384313365e-58	4.95567771840595
6	31703415	31705481	XLOC_025668	4	-	3.177994803818e-58	12.6227509304029
14	113809344	113868268	XLOC_009579	11	+	3.39662963547462e-58	3.79291394063218
12	24303393	24321058	XLOC_005157	11	+	3.73756439247445e-58	2.93705450383382
4	34235652	34242876	XLOC_020334	11	+	4.20735793555743e-58	-5.47197891706576
4	38676733	38702963	XLOC_021313	4	-	5.18763301734696e-58	12.6169810770205
1	246768139	246849920	XLOC_001309	11	+	5.91317363937116e-58	4.75779373159793
8	135687747	135765936	XLOC_029795	4	+	7.01286081405262e-58	12.6316135410849
6	51596773	51605926	XLOC_025890	4	-	8.12619347437608e-58	12.6281069060963
1	169658439	169671976	XLOC_002416	11	-	8.46851557150662e-58	4.63990564534234
14	64877923	64925602	XLOC_010288	4	-	8.74014085729943e-58	12.6169762675286
15	132214639	132228645	XLOC_012299	11	-	8.90134778373796e-58	-5.57424529457605
14	41357582	41375042	XLOC_009055	11	+	9.32135016911872e-58	3.61167557893618
7	90287530	90346899	XLOC_028953	4	-	9.70000700953594e-58	11.0708484826117
8	100735270	100746293	XLOC_029599	4	+	1.04110119862431e-57	12.5839496698514
6	164341421	164346993	XLOC_026852	4	-	1.21762829698833e-57	12.6245391636355
9	91981733	92071499	XLOC_031157	11	+	1.51542096549287e-57	3.81584087348471
7	23622422	23637062	XLOC_027188	11	+	1.57733246683894e-57	-3.47374245547554
9	64863883	64912581	XLOC_032086	10	-	1.72019778397701e-57	8.26704682196208
X	70633506	70666992	XLOC_035498	5	-	1.83601387067243e-57	11.6282718585995
14	111461156	111478034	XLOC_009546	11	+	2.29245672113894e-57	7.11467119119266
5	42518563	42567957	XLOC_022511	11	+	2.7290819687624e-57	3.94645897864007
13	207493655	207507011	XLOC_008739	11	-	3.11705526528586e-57	2.7458563571035
16	24086958	24508504	XLOC_012805	11	-	3.67322274773285e-57	-3.34028396876026
2	42081767	42312689	XLOC_015460	11	+	3.77480813175459e-57	6.6536876288431
18	46415212	46416676	XLOC_014463	4	+	3.9128078125648e-57	12.6174639380478
3	101956721	102029667	XLOC_018826	11	+	4.45014693626987e-57	2.83729574767725
6	160388676	160566369	XLOC_026834	11	-	5.755633669745e-57	2.80379134626814
8	65493155	65561989	XLOC_030092	4	-	6.3503739980765e-57	12.6871032340981
4	7764354	7765770	XLOC_020211	4	+	6.42786349517389e-57	12.5837320707605
18	28627718	28817444	XLOC_014808	4	-	6.45726533199849e-57	12.6390506116916
7	19044182	19219098	XLOC_028150	4	-	6.80088088755837e-57	12.5972855596788
2	435168	452629	XLOC_015038	10	+	7.20920442905906e-57	8.87626853551982
8	117968376	117995216	XLOC_029686	11	+	7.21116044802115e-57	3.25700318664599
4	123355311	123390137	XLOC_021033	11	+	7.92486912219793e-57	3.46631204851992
13	123873347	123930339	XLOC_008240	9	-	8.1354323028792e-57	7.87240027413757
14	29962676	29995513	XLOC_008937	11	+	8.96556234357195e-57	-5.06939898744187
6	42663615	42706762	XLOC_025706	4	-	9.0760464822526e-57	12.5897997180012
17	10663888	10683125	XLOC_013621	4	-	9.56061558090826e-57	11.4538867104762
14	44234988	44254151	XLOC_009087	11	+	1.01006534365636e-56	-7.85656103077064
9	9280396	9308413	XLOC_030631	11	+	1.01200370571311e-56	3.09518206570925
13	151148253	151234829	XLOC_008429	11	-	1.31184986421119e-56	8.24647108298884
5	10038952	10041268	XLOC_023104	11	-	1.39077223399587e-56	4.000112931036
4	77083687	77105013	XLOC_020528	11	+	1.46133833324062e-56	2.96744645102427
2	28696660	28709672	XLOC_016923	11	-	1.76683534545821e-56	3.35880416416074
14	73724074	73801567	XLOC_009325	11	+	2.12687177176097e-56	3.39556875482932
14	49673710	49683738	XLOC_010136	4	-	2.21531685565568e-56	12.1684402685904
7	24020322	24041617	XLOC_027209	10	+	2.30148881741053e-56	14.6936907040586
1	33744018	33853718	XLOC_001737	4	-	2.33920171610751e-56	12.588821011599
3	73157746	73398375	XLOC_019752	5	-	2.33920171610751e-56	11.1873172932734
X	121575139	121596538	XLOC_035739	11	-	2.704164610585e-56	3.09839206206404
4	123440570	123666600	XLOC_021037	11	+	2.79715763358475e-56	5.27332754874876
13	12685932	12692146	XLOC_006439	11	+	2.99562249564146e-56	3.5930240399771
2	139632853	139751354	XLOC_017828	9	-	3.23856167223704e-56	9.12474079297175
15	8192606	8812049	XLOC_011622	11	-	3.24248246669426e-56	-4.345638523272
4	91373128	91402639	XLOC_021609	11	-	3.30913871392272e-56	-3.71058668264695
2	125591781	125607594	XLOC_017759	4	-	3.49316655523844e-56	12.5641573717284
4	110819421	110845293	XLOC_021873	11	-	3.81151632290966e-56	4.42568427310669
6	91045393	91048162	XLOC_025012	4	+	4.07669455640755e-56	12.6082622807094
13	92118775	92128586	XLOC_006952	4	+	4.08741391244639e-56	12.591663029705
X	61894240	61958576	XLOC_035454	11	-	5.27516011500125e-56	3.05587809772243
5	11509335	11543032	XLOC_023132	11	-	5.41359811032044e-56	-4.46468823146446
4	130697165	130749864	XLOC_021110	5	+	5.70796847532664e-56	11.9107575640747
10	24164791	24193875	XLOC_003663	4	-	6.11087326571415e-56	12.560181049542
15	74408272	74758497	XLOC_011965	11	-	6.39461326589218e-56	-4.26674299420782
12	18142321	18184103	XLOC_004977	11	+	7.04249467283901e-56	-3.56266557364724
11	4959692	4997810	XLOC_004383	11	-	7.27348372927995e-56	3.57514200621807
2	40972799	40976218	XLOC_015449	8	+	7.53192818963986e-56	9.88881738487942
13	111020300	111051781	XLOC_008173	11	-	7.77347280937097e-56	4.23188710685136
14	101123408	101254677	XLOC_010491	11	-	7.77347280937097e-56	3.20216885775114
1	203935289	204383707	XLOC_002597	4	-	8.20137865637567e-56	12.5296338684968
17	13693627	13705318	XLOC_013154	10	+	8.49060806080817e-56	7.63395344168038
1	78071978	78224828	XLOC_001925	4	-	9.95676626612289e-56	12.5109706684415
4	125109965	125310876	XLOC_021046	11	+	1.13001362249976e-55	4.73860064472905
14	55749403	55818081	XLOC_009210	11	+	1.21522133883785e-55	3.81680212291282
14	39886221	39888790	XLOC_009028	11	+	1.34058408523647e-55	-4.79766789406296
12	973702	983770	XLOC_004760	11	+	1.34099146280701e-55	6.01829837112407
6	165060282	165079767	XLOC_026861	9	-	1.79460520419224e-55	8.34082983838264
18	19979923	19999759	XLOC_014247	11	+	1.83933045902749e-55	-4.31719231408908
18	24974720	25039194	XLOC_014278	10	+	1.86726428526762e-55	8.76044005903518
5	66087378	66114616	XLOC_023617	11	-	1.91267459355985e-55	-3.63384114991877
14	101379794	101391161	XLOC_009471	4	+	2.3516600145824e-55	12.5271568659381
14	72210482	72241657	XLOC_009300	11	+	2.36544338842613e-55	3.28707902242815
1	21265713	21371073	XLOC_000120	11	+	2.46488090890985e-55	-4.39986290460837
4	88947556	88960377	XLOC_020621	11	+	2.71919253950704e-55	-3.78230375790297
8	138646619	138669467	XLOC_029811	11	+	3.03120425317597e-55	3.33938279228244
1	130973963	130983971	XLOC_000701	5	+	3.27754770527944e-55	12.0580639890719
2	60426431	60439822	XLOC_015652	11	+	3.62706823706133e-55	3.70323317383189
1	194759392	194844855	XLOC_002537	4	-	3.92982565016112e-55	12.4951339008937
16	27126351	27422621	XLOC_012458	8	+	4.98717287375525e-55	12.6910204206191
2	6660015	6684861	XLOC_016631	11	-	5.32220336018948e-55	-3.77001470249424
3	18673527	18703345	XLOC_019270	11	-	5.45410644656007e-55	-5.08777916935731
3	5472314	5567876	XLOC_019073	11	-	5.52571913438543e-55	4.08201953637698
5	35462253	35596150	XLOC_022479	4	+	6.06318449239664e-55	12.5233491398416
12	25365236	25410026	XLOC_005939	11	-	7.28772781135911e-55	-4.2675104338781
X	83132834	83139092	XLOC_034799	4	+	7.3918169140832e-55	12.4816236948138
2	76106915	76111479	XLOC_017452	11	-	7.41713930821884e-55	-4.64842294609327
AEMK02000197.1	248	45690	XLOC_032662	4	-	7.41713930821884e-55	12.5136718540431
9	20292157	20583499	XLOC_031800	11	-	8.35563742338831e-55	-3.68829581936952
18	42767383	42802252	XLOC_014898	11	-	9.43675271796665e-55	3.78447042227843
5	17399173	17411053	XLOC_022268	11	+	1.00950008494722e-54	-5.12581479923848
3	71452772	71499826	XLOC_018653	11	+	1.01845975864963e-54	3.89306865163325
3	46547549	46552623	XLOC_018473	10	+	1.02371190956638e-54	7.24938028785955
13	3992850	4201570	XLOC_006404	11	+	1.18115894045398e-54	-4.64685248420907
13	13925941	14043090	XLOC_007614	11	-	1.2875398521834e-54	-4.62739145827351
7	7462211	7471974	XLOC_027010	11	+	1.56616194813954e-54	2.83234694333755
6	75647070	75678377	XLOC_026298	11	-	1.68210766072005e-54	2.54944265714911
12	11715273	11752377	XLOC_004899	11	+	1.79944185645723e-54	4.23122023985319
13	18126472	18202492	XLOC_006466	11	+	1.81110869322962e-54	3.27417395911853
10	54260318	54677303	XLOC_003856	5	-	1.87560173070302e-54	12.0651965736932
7	74294947	74551371	XLOC_027611	5	+	2.01505374138853e-54	11.5257397858834
17	50352133	50550412	XLOC_013937	11	-	2.13763861153796e-54	-4.62161691441776
7	37333380	37555069	XLOC_028443	11	-	2.30092947179753e-54	-4.75415087242748
14	40004564	40123686	XLOC_009031	11	+	2.37926646249567e-54	-5.46069553874151
9	32332674	32439187	XLOC_031847	4	-	2.43279206876256e-54	12.4597869043599
2	59530881	59535375	XLOC_015631	11	+	2.63801624778589e-54	-5.18167057806105
3	72198792	72223598	XLOC_019741	11	-	2.65467114944219e-54	2.73130261295027
7	57999448	58015146	XLOC_028632	9	-	2.73041653150947e-54	9.27239892090494
9	8810702	8821764	XLOC_031700	4	-	2.77476163979497e-54	12.2629153103611
2	68411560	68430238	XLOC_015778	4	+	2.78227860161735e-54	12.5239955025863
6	54077497	54080667	XLOC_025961	9	-	2.85193305875398e-54	8.51717815936781
13	99745462	99786519	XLOC_008125	11	-	2.92803072261567e-54	-3.4478306713487
12	32480007	32823525	XLOC_005222	4	+	3.02240586166016e-54	12.5177737175461
1	51491672	51499604	XLOC_001800	4	-	3.03269068927098e-54	12.4986239413111
13	31523791	31553286	XLOC_007741	11	-	3.30245308892552e-54	3.73887564607214
13	59310664	59642109	XLOC_006723	4	+	3.41103301563751e-54	12.4602161188843
8	71663500	71670271	XLOC_030145	4	-	3.5118395755253e-54	12.4532356869577
12	39783728	39795523	XLOC_006053	11	-	4.04214950610877e-54	4.65190751678506
6	44597464	44607481	XLOC_024225	4	+	4.40807229018081e-54	12.4256560285674
2	151463229	151526915	XLOC_016477	11	+	5.23034243796767e-54	3.00951933137095
16	27718024	27724592	XLOC_012462	11	+	5.54280906639733e-54	-4.97971595135988
8	11215553	11331461	XLOC_029897	5	-	6.52662129812799e-54	12.5453867822461
6	51624630	51632122	XLOC_024403	5	+	7.27081317981575e-54	11.9646729408635
2	136843945	136874268	XLOC_017811	11	-	9.55950711045476e-54	3.25563627122253
2	133823	135764	XLOC_016488	4	-	1.02145700514399e-53	11.0415625235755
16	52003735	52140375	XLOC_012612	11	+	1.07920470472634e-53	-3.71807099828133
1	143493510	143540684	XLOC_002261	11	-	1.11631940921712e-53	-4.27999515043434
3	42116430	42135866	XLOC_019509	4	-	1.25281297948419e-53	12.4477018831409
1	236821389	236898276	XLOC_001249	11	+	1.36134563530731e-53	5.14367818028589
14	105334847	105347081	XLOC_009494	11	+	1.56164752891965e-53	4.44228329340108
1	163173885	163266039	XLOC_002362	11	-	1.62457270099904e-53	3.03697362874117
X	36271182	36304175	XLOC_034509	11	+	1.68508830496778e-53	2.86263056412143
1	254005026	254009165	XLOC_002844	11	-	2.01209156355638e-53	5.06128007776082
17	30233273	30240176	XLOC_013716	11	-	2.12556466664991e-53	5.52348657670988
14	1164812	1167634	XLOC_008759	11	+	2.14400721668074e-53	-4.10929164155018
13	96959250	97001337	XLOC_006988	11	+	2.37263885859797e-53	4.09109116047133
2	7798669	7802043	XLOC_016659	11	-	2.81313845419997e-53	3.59533631965249
3	85407663	85473249	XLOC_018733	4	+	3.07747511826517e-53	12.3894017072851
6	52095271	52110204	XLOC_025905	11	-	3.17163822867772e-53	5.78239397997589
9	114527832	114533977	XLOC_032372	4	-	3.30917755907701e-53	12.4676602570775
18	6414765	6420768	XLOC_014098	11	+	3.42508018622467e-53	-3.29538717232249
6	70495073	70663681	XLOC_024766	11	+	3.46717005804699e-53	3.47439941065719
14	11615625	11747315	XLOC_009812	5	-	3.62313060489281e-53	10.4762051340924
8	69773123	69831383	XLOC_030130	4	-	3.8276397393081e-53	12.3971904662112
2	76475391	76495931	XLOC_015941	11	+	4.34525980088038e-53	-2.99733679943372
4	94536919	94547591	XLOC_020739	11	+	4.35661922000364e-53	6.78693885579398
12	450280	463957	XLOC_005577	11	-	4.43405867408241e-53	6.19848971370551
18	48960932	49192631	XLOC_014487	10	+	4.518972455286e-53	10.0820118010761
9	6745869	6760434	XLOC_030607	11	+	4.63854468516878e-53	5.96298765977452
3	45847423	45888349	XLOC_019541	11	-	5.57496791452653e-53	2.72478232914872
1	273934208	274085064	XLOC_001536	9	+	5.90844961265034e-53	8.30730576635317
12	38113786	38145845	XLOC_005271	11	+	7.1819016756037e-53	2.99482536368758
13	199600313	199719628	XLOC_007484	11	+	7.20258234805965e-53	4.02315960425066
6	159874032	160074556	XLOC_026831	11	-	7.38545592205899e-53	3.90855374844071
17	26740507	26749698	XLOC_013695	11	-	7.55055777170848e-53	3.32638233028323
13	60946076	61038128	XLOC_007904	11	-	8.65288181579622e-53	2.721855149915
6	49330417	49349258	XLOC_025838	11	-	8.79812712750481e-53	-3.97756930725945
18	11533182	11666127	XLOC_014162	11	+	8.87366457765327e-53	5.93995777996414
12	22411124	22436072	XLOC_005113	11	+	9.34972414554941e-53	3.10806715140047
13	150629943	150666901	XLOC_008425	11	-	1.05347466322188e-52	-4.58659986932745
6	45178563	45183998	XLOC_025743	11	-	1.25499571349958e-52	4.87070459317786
12	52719062	52728161	XLOC_006262	11	-	1.44236606718528e-52	-3.55255222311022
8	67439217	67495044	XLOC_030119	11	-	1.56897212709464e-52	5.4832741543453
12	3827095	3846833	XLOC_004813	11	+	1.67464683238988e-52	-4.25659263854671
2	69063673	69086335	XLOC_015792	11	+	1.74536470051009e-52	2.97000158891667
7	48882892	48967344	XLOC_028554	11	-	1.83267467104975e-52	-4.40193948962834
2	7173195	7178247	XLOC_016651	4	-	1.85372934516482e-52	12.4064986466672
7	116787340	116797488	XLOC_027943	11	+	1.90032950691184e-52	4.27589294947682
3	69884047	69895384	XLOC_019727	11	-	1.97028762533763e-52	3.17724066008635
3	8497452	8511404	XLOC_019127	11	-	1.97546531784261e-52	-3.63502715990495
16	26007806	26015503	XLOC_012824	4	-	2.07472576565664e-52	12.3784854998649
6	54082605	54084606	XLOC_024466	4	+	2.2912069671227e-52	12.5341377525449
4	100318190	100374867	XLOC_020875	11	+	2.32128753873497e-52	9.22080559574557
16	71299320	71314597	XLOC_012675	11	+	3.11926970802915e-52	3.61849905608124
1	55618001	55713137	XLOC_000294	11	+	3.39363098877249e-52	-3.44719328689152
1	273119008	273156183	XLOC_001521	10	+	3.62684556339408e-52	7.73880210841808
13	127609304	127645452	XLOC_008270	4	-	3.85684548953158e-52	12.4031752533983
4	123073601	123158548	XLOC_021029	5	+	3.90851486369271e-52	14.0765375129589
1	246973414	247043671	XLOC_001313	11	+	4.32776329173007e-52	4.15477654037705
5	65759667	65789223	XLOC_023613	11	-	4.72058177656644e-52	2.83403551994877
6	914691	967114	XLOC_023888	11	+	5.2154547316665e-52	-3.58010622299015
13	195326448	195335484	XLOC_007447	11	+	5.65815536274962e-52	3.25490345406578
14	56360039	56365314	XLOC_010210	4	-	5.8794157716739e-52	12.3374292040973
2	6604879	6618552	XLOC_016629	11	-	7.1731027242425e-52	-3.19186117473813
3	101603641	101613952	XLOC_018819	11	+	8.56238099772277e-52	-3.84448414086279
6	81605917	81630470	XLOC_026356	11	-	1.11069702895917e-51	3.31192396407251
14	28109842	28169522	XLOC_009917	11	-	1.17595526381511e-51	3.66916151613729
4	38491242	38576607	XLOC_020367	6	+	1.21979328363232e-51	9.78566399941427
17	50958203	50963160	XLOC_013454	11	+	1.23413224246542e-51	-4.60667378200047
1	42729721	42896293	XLOC_000217	11	+	1.53642117949489e-51	2.92672549130386
2	51692054	51702462	XLOC_015526	11	+	1.56495391408936e-51	-5.91357754334761
12	21857284	21874199	XLOC_005099	11	+	1.69004362382219e-51	-8.08445087040866
1	213438382	213479520	XLOC_001137	4	+	2.03002854515478e-51	12.4015682816379
5	63957063	63977556	XLOC_023593	11	-	2.1195427521197e-51	3.09974312503148
2	70020579	70039869	XLOC_017338	11	-	2.28368992166028e-51	3.68971188624809
6	25783596	25933632	XLOC_025619	4	-	2.30741947679965e-51	12.3152556895545
2	13144072	13209250	XLOC_016784	9	-	2.53694914274557e-51	11.1079123457729
AEMK02000622.1	3526	37297	XLOC_034006	4	-	2.90645892017623e-51	12.4541839987219
AEMK02000342.1	8	2016	XLOC_032987	4	-	3.1109736407853e-51	12.4067269028343
13	16182097	16462759	XLOC_006453	4	+	3.19256796396739e-51	12.1023183439653
8	121657186	121845469	XLOC_029736	11	+	3.27408968689199e-51	-5.86423671125126
AEMK02000334.1	36940	65033	XLOC_032969	11	-	3.32385066581775e-51	3.46187419194276
8	12529367	12549964	XLOC_029901	11	-	3.43231924012806e-51	3.2759131081531
5	21624142	21639837	XLOC_022394	11	+	3.51652141650729e-51	3.35593617037106
1	228854569	229308906	XLOC_001202	5	+	3.67649881670248e-51	10.3610430787114
14	129561033	129670509	XLOC_009656	11	+	3.73263951337707e-51	-3.85151652168206
5	7777043	7975927	XLOC_022127	11	+	4.09513460287646e-51	-3.07765843430406
AEMK02000602.1	88819	142587	XLOC_033971	11	-	4.22297680782821e-51	-4.04945744749902
5	42566350	42576030	XLOC_023426	11	-	4.61481385951484e-51	5.4821905513606
10	67021452	67082534	XLOC_003930	11	-	4.71391947222541e-51	-3.54487613377186
16	28157279	28260276	XLOC_012468	11	+	4.94626015024012e-51	3.20100534316307
7	19502551	19519820	XLOC_027076	11	+	5.09251420143392e-51	3.25619984849539
7	32180519	32198785	XLOC_028388	11	-	5.14085579872708e-51	-5.75765279118462
2	74203756	74220724	XLOC_017418	11	-	5.35947956734666e-51	3.97774476806567
9	26167400	26215092	XLOC_030731	11	+	6.15386051203831e-51	2.54505248861531
15	134618489	134622509	XLOC_012321	11	-	6.88618112260259e-51	-4.17740417188517
10	53603018	53958285	XLOC_003415	11	+	6.91563743070204e-51	5.72223736109957
13	139927227	139951341	XLOC_007241	11	+	7.40284218683684e-51	2.49383592191334
13	96343600	96390408	XLOC_008104	11	-	7.45620065233741e-51	2.62072613315791
11	68408316	68469947	XLOC_004271	11	+	7.52546766492217e-51	2.53188728730704
15	47601899	47611802	XLOC_010956	11	+	8.2705440329106e-51	3.26799091739209
3	73939480	73963734	XLOC_018681	5	+	8.33554203022257e-51	11.0389822873495
8	121187816	121202333	XLOC_029726	4	+	8.3557742400893e-51	11.9700681045367
13	199317656	199320033	XLOC_007483	4	+	9.05063437525688e-51	12.2682729882865
14	40624190	40657551	XLOC_009046	11	+	9.08814299501729e-51	2.83231327408908
7	27127563	27134227	XLOC_028328	4	-	1.05796185538605e-50	12.2689962744095
4	95957222	95973430	XLOC_021684	6	-	1.10039478444336e-50	10.6631988211736
2	6138243	6277287	XLOC_016610	11	-	1.13029039902688e-50	-3.55495939777293
16	29100734	29107960	XLOC_012487	4	+	1.29493998423686e-50	12.2664965040518
3	39081833	39127076	XLOC_019412	11	-	1.34335184122782e-50	-3.85628076227587
2	9632453	9667219	XLOC_016711	11	-	1.45069210909064e-50	5.4072215832485
2	117496646	117505662	XLOC_017728	11	-	1.45969291710831e-50	-4.46885169718448
6	58501810	58517647	XLOC_024564	11	+	1.59051410404433e-50	3.07347708894207
10	49124641	49304347	XLOC_003828	11	-	1.62682628827279e-50	-2.99931876021237
2	71797124	71939919	XLOC_015851	11	+	1.70772605014199e-50	2.923134192667
1	45063295	45090087	XLOC_001781	4	-	1.83443322813149e-50	12.3203000001088
1	167808479	167855940	XLOC_002407	11	-	1.98039569937206e-50	-3.52082494861999
1	251368853	251571105	XLOC_002820	4	-	2.10965803642546e-50	12.2697910122816
1	81603272	81714250	XLOC_001933	4	-	2.49115041370599e-50	12.2526070360361
X	108471405	108612875	XLOC_035673	11	-	2.54729116665361e-50	6.86349544824497
11	75739912	76272107	XLOC_004298	4	+	2.67294163645886e-50	12.2481915667573
6	103808903	103986144	XLOC_026585	11	-	3.03198338360195e-50	-3.14972630956182
X	106670519	106708328	XLOC_035657	11	-	3.27827027868614e-50	2.72750158143047
1	35852493	35926942	XLOC_000197	11	+	3.31320525839145e-50	3.0061973108139
11	14969565	14983271	XLOC_004049	11	+	3.52817678420955e-50	-6.03444103681662
8	120918178	121089162	XLOC_030367	4	-	3.97043573817454e-50	12.2739688590531
8	112038685	112191323	XLOC_029659	11	+	4.3100979298424e-50	4.95485759614653
4	19502172	19514797	XLOC_021245	4	-	4.63648190712721e-50	12.2375757118241
6	159407836	159480648	XLOC_026826	11	-	4.66797915640512e-50	2.68436725205874
1	273617345	273626534	XLOC_003033	4	-	4.79040886428811e-50	12.2763169275274
10	59681504	60077310	XLOC_003883	7	-	5.34240636816998e-50	9.71889631945811
14	120437563	120440278	XLOC_010632	4	-	5.96476765962487e-50	12.2322136825827
5	6604282	6654438	XLOC_023057	11	-	6.25909336824802e-50	-7.89565219763856
6	45517228	45520721	XLOC_025753	11	-	6.41279041042165e-50	5.19317505167186
13	146123917	146193113	XLOC_008394	11	-	6.6603094460257e-50	2.866029615955
9	36232967	36342092	XLOC_031873	11	-	6.69731854183739e-50	-5.32549357175711
11	15406032	15433204	XLOC_004473	11	-	7.06233612221079e-50	-6.41761895495541
7	89015042	89039980	XLOC_028945	8	-	7.82064594071416e-50	9.32341755895307
6	19463485	19494437	XLOC_024059	11	+	7.91202842869193e-50	-6.02520536558875
5	30488063	30511598	XLOC_023348	11	-	7.96698711474073e-50	2.94931983139276
AEMK02000568.1	2366	17176	XLOC_033796	5	+	8.51153255241125e-50	9.93188650532208
12	49610481	49640370	XLOC_005386	11	+	8.61329768160575e-50	4.32883175444162
7	55467610	55483635	XLOC_028616	11	-	9.0203662955749e-50	4.24043200845374
3	57423942	57506247	XLOC_018551	11	+	9.44343432122966e-50	-3.09459252915337
5	78141225	78150580	XLOC_022776	11	+	9.53830229884093e-50	3.6402256849227
4	119162662	119326516	XLOC_021927	6	-	9.75240962575272e-50	10.4424587593951
7	113423627	113512182	XLOC_029073	9	-	1.04889294097352e-49	8.11496038543298
6	79408314	79530646	XLOC_026339	11	-	1.18406709334435e-49	3.30918733675601
5	8054129	8062360	XLOC_022128	11	+	1.23306225051471e-49	-6.32337211616626
6	167861383	167868633	XLOC_025377	11	+	1.37275739513886e-49	3.28044884536354
14	11065144	11197166	XLOC_008819	11	+	1.45307839614842e-49	-3.20873006644319
X	42703860	42707727	XLOC_034561	11	+	1.45669109062955e-49	-3.19574117179406
1	82314042	82330693	XLOC_000402	4	+	1.46643955313697e-49	12.1973499945021
AEMK02000326.1	7796	15229	XLOC_032936	11	-	1.55583133348371e-49	-6.09488839945919
6	53423484	53443404	XLOC_024444	4	+	2.18286031409856e-49	11.3815001478458
7	37085633	37181367	XLOC_028439	11	-	2.35676292854749e-49	-3.67363383899255
9	129527708	129581169	XLOC_032459	9	-	2.62725574475587e-49	11.3908898004399
12	48071262	48146280	XLOC_006157	11	-	2.76482633074528e-49	5.43205211678103
1	22240918	22437033	XLOC_000128	11	+	2.80777968607034e-49	-3.67725889709823
8	72097264	72126745	XLOC_029485	4	+	2.83464698277795e-49	12.2057343148236
1	253868331	253896414	XLOC_001352	11	+	2.87085473775793e-49	3.50637300111276
12	45817875	45932246	XLOC_006121	11	-	2.8920827424636e-49	-3.8595157447599
3	32523054	32599255	XLOC_019369	11	-	3.28096870875122e-49	-6.90114181319915
13	98411157	98462558	XLOC_007000	11	+	3.75646220545388e-49	2.80278466641157
14	138499160	138771540	XLOC_009706	11	+	4.12325001167954e-49	3.49861292710409
3	71020141	71237684	XLOC_019731	6	-	4.2500548790958e-49	9.99613636191626
13	38582550	38925531	XLOC_007818	11	-	4.40598503407607e-49	-4.62303450380728
15	80513778	80646460	XLOC_012000	11	-	4.78524143162339e-49	-3.82888285695665
AEMK02000328.1	519535	554726	XLOC_032948	11	+	5.05090070934937e-49	3.29077708355087
4	118097008	118172532	XLOC_021919	11	-	5.64850614032165e-49	2.9212651046716
6	81309747	81360248	XLOC_026353	11	-	5.85224020671898e-49	6.38083946618484
9	52081839	52097795	XLOC_032026	4	-	5.85494309321987e-49	12.1825916311113
12	26319127	26337093	XLOC_005954	11	-	7.17662402729597e-49	-3.1419097268217
6	150245535	150605912	XLOC_026768	11	-	7.2492689988081e-49	4.46192449022585
6	59495486	59506268	XLOC_026111	11	-	8.37371777757364e-49	4.73670929064573
17	31910824	31929459	XLOC_013741	11	-	8.69373494771055e-49	-5.00294549396378
6	7171178	7184855	XLOC_023948	11	+	8.69963801614592e-49	4.02525510738316
6	47986146	47997310	XLOC_025802	11	-	9.2452952546245e-49	-3.41727151597115
5	19666730	19752891	XLOC_022321	11	+	1.03775453817071e-48	-3.18285382962891
2	62134532	62140229	XLOC_015674	11	+	1.11216316421697e-48	8.03802726964702
5	63300145	63334537	XLOC_022658	9	+	1.12223287630416e-48	10.63018478203
12	60630211	60651849	XLOC_006365	11	-	1.22202162684089e-48	-3.89738568000743
4	124009683	124030822	XLOC_021038	11	+	1.31334288456737e-48	2.81117927507097
4	8251797	8257740	XLOC_020219	7	+	1.31334288456737e-48	-12.8695721674038
14	18143764	18154306	XLOC_008874	4	+	1.35046436037275e-48	12.1746999708973
14	46091937	46241372	XLOC_009094	11	+	1.35633747281041e-48	4.61977288929172
18	50305905	50310698	XLOC_014954	4	-	1.37123892613734e-48	12.1914429381923
2	133708264	133951406	XLOC_017785	11	-	1.3948373274244e-48	-2.88837465364068
8	11083574	11132741	XLOC_029220	11	+	1.59724708297341e-48	-3.59426521530188
10	63367662	63390560	XLOC_003895	11	-	1.76362761030969e-48	-6.62880159867232
2	87893732	87907833	XLOC_017600	4	-	1.80852217826841e-48	12.1545005072345
7	36921893	36951378	XLOC_028433	4	-	1.88856597363946e-48	12.1447866127312
X	15699918	15721019	XLOC_034423	11	+	1.98220485021952e-48	2.53390775814987
4	83069747	83091915	XLOC_020593	11	+	2.08463600388835e-48	2.54151241228757
13	93306990	93319126	XLOC_006957	11	+	2.37660269968521e-48	-3.23081711045591
15	46513350	46546552	XLOC_011806	4	-	2.40318725249281e-48	12.1551291070123
14	141331595	141348877	XLOC_010746	11	-	2.52708404049272e-48	3.25849313510129
9	67529923	67547655	XLOC_032119	11	-	2.53162383279064e-48	-5.36460816203157
8	86680789	86690613	XLOC_030232	11	-	2.79733329616876e-48	3.85040540145741
13	22707385	22828773	XLOC_006494	7	+	3.10655051535888e-48	10.0022778730978
6	88719849	88786905	XLOC_024991	11	+	3.22522038195318e-48	-3.25500753818663
1	189151146	189170745	XLOC_002509	11	-	3.30427766577283e-48	3.88250316137654
12	18526058	18560221	XLOC_004992	4	+	4.08711340258174e-48	12.1353327332459
8	131077025	131085759	XLOC_030408	5	-	4.28878330847633e-48	11.1207554153567
18	5985663	5995288	XLOC_014590	11	-	4.86850578495076e-48	-3.44709264308195
14	40601962	40617426	XLOC_009044	11	+	5.00196331404411e-48	2.73517494038198
7	77481929	77487806	XLOC_028836	11	-	5.68228644413128e-48	-6.59158266216032
2	10158185	10171457	XLOC_016724	11	-	5.81878587788231e-48	3.91285986811164
3	128746911	128867077	XLOC_020103	11	-	6.22680589434723e-48	4.16028646453177
12	53495453	53506389	XLOC_005460	4	+	6.24944687597212e-48	12.1421077356094
1	16359050	16381902	XLOC_001638	11	-	8.02736998527865e-48	3.1454567022167
12	22591620	22621356	XLOC_005894	11	-	8.2155389163207e-48	6.01376824037963
13	124955029	125028432	XLOC_008259	11	-	9.1742142256801e-48	8.84015209107436
9	67845200	67855112	XLOC_031041	4	+	9.21813749948499e-48	12.1109064083275
X	67235963	67415103	XLOC_035476	4	-	9.30711703202187e-48	12.1193631721199
1	62887683	62945734	XLOC_000321	11	+	9.86856510511285e-48	3.17991689312406
13	175980909	176479535	XLOC_007394	4	+	9.96936048431682e-48	12.122608103371
17	5529387	5537052	XLOC_013599	4	-	9.98294104443595e-48	12.0395857971514
13	71374921	71425691	XLOC_006796	11	+	1.02536168227113e-47	2.87291280313301
17	22940498	22954468	XLOC_013681	4	-	1.06204640621795e-47	10.9745724497987
4	96897957	96900979	XLOC_020801	4	+	1.08451709744595e-47	12.2253309396284
12	3356223	3432644	XLOC_004805	11	+	1.10468196054859e-47	-3.6685337424854
6	39360601	39373873	XLOC_025694	11	-	1.13251303887438e-47	2.47861265247169
13	124873311	124886209	XLOC_008252	4	-	1.14260897006702e-47	12.1327440101556
2	13322842	13338996	XLOC_016789	8	-	1.16267485484215e-47	15.7001717828408
3	90172757	90381796	XLOC_018748	4	+	1.17336468872077e-47	12.1155747145537
13	26182165	26196800	XLOC_006540	11	+	1.19083028283568e-47	6.87509786199402
10	32436343	32443971	XLOC_003266	11	+	1.25043036125853e-47	5.92025629123863
14	19946816	19954404	XLOC_009879	4	-	1.25161121331872e-47	12.1851722277065
10	52421785	52434867	XLOC_003403	7	+	1.3480149022013e-47	-8.24786733899885
8	129111028	129173594	XLOC_030398	4	-	1.75687694257442e-47	12.0898380547664
13	32028571	32092452	XLOC_006623	11	+	2.04618236957525e-47	2.61177038625409
7	76466339	76851275	XLOC_028766	11	-	2.13960418839352e-47	-5.02533816479751
3	25245735	25283757	XLOC_019320	7	-	2.20364335634173e-47	12.6036873207305
8	16655672	16787940	XLOC_029906	5	-	2.30417323168487e-47	12.9964893924939
7	59349679	59352843	XLOC_028654	5	-	2.45505309474972e-47	11.1129345757458
13	89511635	89550088	XLOC_008071	4	-	2.77489482207241e-47	11.9200708380186
13	182134500	182188756	XLOC_007412	8	+	2.89516287154771e-47	10.1596824946526
4	87718196	87743069	XLOC_021554	11	-	2.93215800869065e-47	2.92465604099046
6	7008688	7053241	XLOC_025493	6	-	3.04353878424933e-47	14.4428480860236
6	167973088	167980032	XLOC_026916	4	-	3.16308283287343e-47	12.2682020092584
4	98165990	98172557	XLOC_021722	11	-	3.39218972802474e-47	-5.35340995894516
4	129104272	129258605	XLOC_022009	11	-	3.60849203928363e-47	2.80822903159134
2	66214085	66216920	XLOC_017260	11	-	4.31659309661628e-47	-5.98073058560848
AEMK02000622.1	5282	7917	XLOC_034007	4	-	4.40267002221612e-47	12.5007540268509
6	33943181	33957535	XLOC_024155	4	+	4.67220261539507e-47	12.1402663099439
10	14345982	14469578	XLOC_003584	11	-	4.70006475795183e-47	-3.23801519798596
X	90703424	90827344	XLOC_035585	4	-	4.84025585686169e-47	12.0779144998246
2	81056975	81126118	XLOC_017549	5	-	5.55124797012759e-47	11.0722182712872
2	136301847	136362925	XLOC_017804	11	-	5.80801007378742e-47	2.6184163386304
1	111336251	111385423	XLOC_000532	9	+	5.87153762600066e-47	-7.28807307985492
AEMK02000574.1	21397	43487	XLOC_033822	11	+	7.45044667079292e-47	-3.95167489783987
15	91724289	91798153	XLOC_011180	11	+	7.50047026368685e-47	-4.10668767096536
12	45921052	45923411	XLOC_006123	7	-	7.51848782036476e-47	-9.2896877535214
3	24815009	24835836	XLOC_018243	4	+	7.69799659412528e-47	12.1041128813018
13	100077866	100119883	XLOC_007008	11	+	8.38526088268948e-47	-3.12852923046697
2	9761230	9795841	XLOC_016717	7	-	8.93206203167177e-47	9.38478666455925
7	88249008	88291939	XLOC_028933	11	-	9.1549385373166e-47	4.3926173014627
17	39871146	39903109	XLOC_013836	11	-	9.32875765782536e-47	-5.9514592526706
11	78848792	78881970	XLOC_004726	11	-	1.02290107104889e-46	-3.93146259054059
18	6999198	7028575	XLOC_014109	5	+	1.08749997740896e-46	11.0366362449426
14	113876966	113932003	XLOC_009581	10	+	1.10107749668028e-46	6.47463455540436
12	54679991	54738228	XLOC_005470	4	+	1.21588114604432e-46	12.0521565537923
15	69642850	69780766	XLOC_011943	4	-	1.38735222687638e-46	12.0716599210915
12	36878152	36888007	XLOC_006031	4	-	1.42052630769866e-46	12.0777929538344
2	33328253	33331620	XLOC_016935	4	-	1.47072800081202e-46	12.0779463302405
1	2882386	3398269	XLOC_000041	4	+	1.50600637002447e-46	12.023407093656
1	100419398	100481479	XLOC_000471	11	+	1.55011313969259e-46	-3.6529307035835
9	123462759	123483623	XLOC_031351	3	+	1.60239894688591e-46	12.3730509482224
8	82596567	82785767	XLOC_029542	11	+	1.77433416565492e-46	-4.47322287282573
4	78099033	78163412	XLOC_020536	11	+	1.79686358999398e-46	2.53143487062734
6	146974632	146987312	XLOC_026738	11	-	1.79943699623433e-46	3.03603319915934
7	57158915	57187515	XLOC_028628	11	-	1.79987160856462e-46	3.21852636164847
X	45258778	45330462	XLOC_034600	11	+	1.81815305398219e-46	3.71131135412955
4	93282123	93293294	XLOC_020716	11	+	1.92191535902693e-46	-5.66590174730759
7	52987529	53130721	XLOC_027472	11	+	2.02256656066777e-46	-2.91248882672247
10	38438342	38685413	XLOC_003304	5	+	2.15153391127743e-46	11.9272113297986
1	270507193	270522836	XLOC_002985	4	-	2.15692120617117e-46	12.03649453639
16	71778361	71860304	XLOC_012679	11	+	2.26590936846729e-46	-2.96522826117277
6	4333729	4365086	XLOC_025474	4	-	2.29662935145179e-46	12.077141809446
15	121083752	121090121	XLOC_012221	4	-	2.42067304191984e-46	11.3243098949986
8	120145620	120229407	XLOC_029701	4	+	2.50343685716018e-46	12.0728720240569
18	43725357	43730992	XLOC_014433	4	+	2.52155147635789e-46	12.0209002973146
1	26473934	26489776	XLOC_001701	11	-	2.53517826605331e-46	-6.91272175780346
1	1698872	1712707	XLOC_000013	4	+	2.6062374543082e-46	12.0246042551515
13	150351364	150381834	XLOC_008420	4	-	2.68890367511403e-46	12.0312494564205
1	190206001	190441946	XLOC_001020	11	+	2.7353145243101e-46	-3.99651229177694
8	30280581	30342780	XLOC_029946	11	-	2.77770967271675e-46	-4.85875740952745
6	44572848	44594581	XLOC_024224	11	+	2.95139061111621e-46	-3.58206307428429
17	38660247	38775643	XLOC_013825	11	-	3.30495441471888e-46	2.6445833331644
4	4548614	4659656	XLOC_020194	4	+	3.31082832676404e-46	11.9850124890568
13	207510959	207544886	XLOC_008740	11	-	3.32813831374289e-46	-4.28680322934043
13	123733786	123780949	XLOC_008234	11	-	3.56422230473684e-46	-3.46545855637881
AEMK02000452.1	82976	93377	XLOC_033353	5	+	3.58247880530824e-46	12.0588201786181
6	74809311	74855426	XLOC_024818	11	+	4.00117898780574e-46	2.87865808164434
9	105951103	105986060	XLOC_032296	11	-	4.11943039417592e-46	2.56606579140617
1	116532974	116606474	XLOC_000587	11	+	4.5419971665316e-46	-3.72249184329888
6	100494383	100655748	XLOC_026571	4	-	4.62323808015196e-46	12.0662227392677
5	22207256	22220298	XLOC_023305	4	-	4.7887606796473e-46	12.2103620409735
15	137785760	137787862	XLOC_012336	11	-	4.88353207991748e-46	-3.98240915674361
4	48556966	48868099	XLOC_020419	4	+	4.88353207991748e-46	12.004838277377
8	102129036	102206946	XLOC_029607	11	+	5.2219800371212e-46	-5.96781689430986
1	137855664	137883506	XLOC_000741	4	+	5.23626152495693e-46	11.9919705153184
14	26205617	26611619	XLOC_009914	4	-	5.31197862631326e-46	12.0165006840197
17	57898019	57911914	XLOC_013496	4	+	5.46686498662171e-46	12.0560995749236
4	98250767	98260503	XLOC_020831	11	+	5.50236233312135e-46	2.76938072469824
18	9186745	9310668	XLOC_014138	5	+	5.87518574798532e-46	11.9365378414034
7	45447021	45925155	XLOC_028519	4	-	6.01697397911067e-46	12.0238632314616
14	99574422	99628395	XLOC_009448	11	+	6.15864366206117e-46	3.39798263526368
4	87383289	87390514	XLOC_021548	5	-	8.16976311971851e-46	11.964357719539
11	9518141	9583170	XLOC_004438	11	-	8.38078706532462e-46	4.58727846946413
1	2002974	2009263	XLOC_000029	4	+	8.49911993732799e-46	11.3467228722761
11	63442055	63560899	XLOC_004239	4	+	8.97970822671654e-46	11.976997869067
5	21517971	21535158	XLOC_022387	11	+	9.24747029713276e-46	-2.71197239119222
14	29031537	29068870	XLOC_009921	11	-	9.26611817884426e-46	2.98839937900176
4	8721327	8978658	XLOC_020227	5	+	9.42964422434495e-46	11.8382608429843
9	55375374	55512247	XLOC_032047	11	-	1.15921249691646e-45	-3.61435954656389
18	33423237	33881277	XLOC_014304	11	+	1.16377484204635e-45	6.73177199562293
8	14989794	15149498	XLOC_029236	4	+	1.25058615423486e-45	11.9687810267378
15	93611548	93843645	XLOC_012048	11	-	1.28187847596517e-45	3.77140912491222
6	165809752	165825256	XLOC_026874	11	-	1.46861079983029e-45	2.82172562249116
8	67647856	68177218	XLOC_029455	11	+	1.51301875133511e-45	2.98837354493549
7	104218295	104283256	XLOC_029046	11	-	1.7100486742029e-45	2.75069649744015
14	16460081	16462867	XLOC_008868	4	+	1.73154431410155e-45	11.973731092078
1	268116123	268205801	XLOC_001437	9	+	1.81150889607358e-45	8.05729205166188
[truncated: 14,950 more rows]
