# Supplementary material for: Multi-species annotation of transcriptome and chromatin structure in domesticated animals
Source: BMC Biol. 2019 Dec 30;17:108. doi: 10.1186/s12915-019-0726-5 (PMC6936065; doi:10.1186/s12915-019-0726-5)
Supplement: Supplementary file 7 — Additional file 7 FR-AgENCODE DE genes (all combinations). The archive has the same structure than de.refgn.tar.gz with names starting with cuffgenes instead of refgenes. [file 12915_2019_726_MOESM7_ESM.gz › home/sfoissac/fragencode/papers/first/suppl.files/de.fraggn/gallus_gallus/diffcounts.withsex/cuffgenes.counts.min2tpm0.1.normcounts.diff.F.M.bed]

AADN04024629.1	4522	14980	XLOC_028722	5	+	2.33765412810314e-96	-10.9479731005126
AADN04001826.1	3076	17579	XLOC_023229	5	+	6.42308476432352e-93	-11.6561103064492
KQ759493.1	3619	28747	XLOC_029003	6	+	6.06544096450694e-89	-11.1743561122048
KQ759511.1	20	27788	XLOC_029025	6	-	3.41470138233031e-87	-9.83341803130177
KQ759365.1	30345	45877	XLOC_028793	5	-	1.29955809548885e-86	-10.2768358617342
AADN04015905.1	2408	5120	XLOC_027645	2	-	1.21728002449848e-83	-11.9885085363286
W	5058036	5156725	XLOC_029477	5	-	9.96948897649077e-78	-10.3257720212754
8	16589821	16602426	XLOC_020851	4	+	7.48490527513019e-75	-10.8107808735358
AADN04000843.1	8280	47752	XLOC_022407	5	-	6.77367037913958e-68	-11.8269124255503
AADN04024662.1	36	2863	XLOC_028744	4	-	3.47797901749055e-65	-11.1179773963495
3	107273979	107282161	XLOC_014641	4	+	9.33657694416029e-60	-7.84684509452023
7	15674545	15742794	XLOC_020074	4	+	2.86381288905768e-58	-9.93236590479829
2	115028865	115080533	XLOC_010369	3	-	1.05746845673161e-54	-13.8213629080421
2	127789142	127824627	XLOC_009274	2	+	1.26926434712055e-53	-10.521497579649
W	4893854	5016551	XLOC_029467	5	+	2.075777768883e-53	-10.5371473369133
1	35522126	35530556	XLOC_000336	4	+	2.69719088616084e-51	-10.6307476878163
KQ759494.1	11521	14766	XLOC_029006	5	-	2.60215172860054e-50	-10.7059037624243
8	16539917	16600128	XLOC_020849	4	+	3.21546503682938e-48	-10.8816067127591
8	18694447	18737086	XLOC_020859	4	+	3.31754130938178e-48	-10.8574354829698
AADN04002813.1	1980	16449	XLOC_023854	5	-	1.00540510542181e-47	-11.0932108221335
14	5465904	5490316	XLOC_006204	2	-	7.71757551444138e-44	-12.1626787441954
1	177673089	177788740	XLOC_003462	4	-	1.65039427845432e-43	-6.79179997154862
18	8215509	8246771	XLOC_007519	4	+	1.75505445434859e-41	-5.28028153637161
7	14783087	14825719	XLOC_020060	4	+	2.67966551745541e-41	-10.1700344088329
1	83204421	83207483	XLOC_002726	4	-	5.45078531892734e-40	-9.87050681296643
1	50828933	50842305	XLOC_000517	7	+	8.81926878530481e-40	-8.89512036704126
Z	27308446	27367353	XLOC_030511	5	-	1.9541814122919e-34	-10.9256944129249
8	21313114	21324101	XLOC_021305	4	-	1.3972808042512e-33	-9.39533926587043
3	96308955	96449269	XLOC_015556	7	-	7.43037991656968e-32	-7.57023988143869
23	3254353	3257700	XLOC_011740	7	+	8.17224054068911e-32	-4.28958846516667
1	193482706	193496294	XLOC_003569	5	-	5.29369435432397e-30	4.66425389878539
AADN04003908.1	2273	5563	XLOC_024410	5	+	5.46267008860429e-29	-12.7401402985828
2	138793398	138809252	XLOC_009349	7	+	1.12733980636376e-28	-5.00975020297126
6	17490945	17509681	XLOC_019698	7	-	2.38361334831721e-28	-7.2199621144481
AADN04003908.1	7856	10299	XLOC_024412	5	+	3.80720226529771e-28	-12.5087647612598
1	132569387	132572872	XLOC_003130	4	-	4.3541618317291e-28	-3.6212812032093
AADN04002626.1	5627	14165	XLOC_023729	5	+	9.83900004662231e-28	-12.47354763283
26	2323104	2335905	XLOC_012766	2	-	1.02723039522714e-27	-9.15063150240932
3	12524810	12531677	XLOC_014833	5	-	1.46397817909846e-27	-7.40235959695399
21	4821639	4823590	XLOC_011439	4	-	7.30901275247361e-27	-6.37292622629674
Z	10603433	10705108	XLOC_030356	7	-	7.30901275247361e-27	-4.34523269306482
7	13842790	13844586	XLOC_020439	7	-	6.20027202440113e-26	7.85449839432352
2	2104463	2106136	XLOC_008256	7	+	9.79078781967022e-26	-3.58615867958472
KQ759531.1	12840	28364	XLOC_029063	5	-	6.22436151800263e-24	-9.06348958773644
1	7556423	7651646	XLOC_000112	5	+	8.21295080531489e-24	-5.14254733808802
2	112366905	112391872	XLOC_010349	5	-	2.28691524133279e-23	-4.75564518238777
8	16617592	16636341	XLOC_021239	7	-	4.48578329083988e-23	-4.48525003441662
KQ759502.1	1120	8428	XLOC_029009	5	-	4.65980663137827e-23	-11.9904744512239
8	25334709	25342916	XLOC_021367	7	-	3.38953182315648e-22	-4.4866411989623
4	9838101	9967582	XLOC_016059	3	+	5.07708761790592e-22	-7.24140679959515
1	52605066	52630173	XLOC_002383	3	-	7.3443855973612e-22	-7.5187127855074
2	127544121	127708775	XLOC_009270	6	+	3.61184738902703e-21	-3.29846366756517
2	105452346	105506522	XLOC_009084	3	+	5.09427191926519e-21	-7.183210113807
AADN04004668.1	1045	4022	XLOC_024661	5	-	5.79728715531531e-21	-8.43365699845003
8	3807433	3848766	XLOC_021062	7	-	2.65723749877378e-20	-3.54406303347743
AADN04008132.1	52	7773	XLOC_025877	7	-	2.95876484575885e-20	3.20315679296334
AADN04011411.1	3404	5920	XLOC_026554	7	+	3.98959489228906e-20	-3.40071239496069
2	75686573	75703041	XLOC_008883	2	+	6.44581417355519e-20	-8.09518339008545
15	3240515	3347059	XLOC_006414	6	+	7.6530270568849e-20	-3.46896112236914
2	106232976	106279701	XLOC_009090	2	+	7.6530270568849e-20	-11.772693874362
20	4681376	4707824	XLOC_010716	2	+	1.1092689835036e-19	-9.10623143392049
4	11324986	11335529	XLOC_016900	7	-	1.55467872646906e-19	-4.15609388985116
Z	9877463	9887799	XLOC_029588	2	+	1.59504862841197e-19	-11.5677438003248
9	19335465	19356757	XLOC_021691	7	+	1.86666704234535e-19	-4.85123768357377
19	8117861	8136328	XLOC_008170	4	-	2.10343760622741e-19	5.52207513177049
13	4816281	5110599	XLOC_005637	5	-	2.26680416022185e-19	3.55128126340019
3	33670712	33689467	XLOC_013988	7	+	5.90513263097576e-19	-3.74553839568077
1	98283857	98289423	XLOC_002831	5	-	6.4620717301386e-19	-11.4835358630577
AADN04000711.1	17896	72226	XLOC_022284	5	-	7.146271662969e-19	-11.529686239302
25	2191536	2195058	XLOC_012348	7	+	1.28974195524414e-18	-3.64991198215122
19	7041432	7059760	XLOC_007933	3	+	1.83012887183152e-18	-9.31349903272692
2	85070043	85301499	XLOC_010126	6	-	1.94714385967393e-18	-3.92862130739286
7	13844877	13846240	XLOC_020440	6	-	1.96974724254926e-18	7.47394909386241
5	1630026	1636724	XLOC_017705	7	+	2.17808455764743e-18	-3.58660922155505
6	11571447	11582299	XLOC_019635	7	-	4.67829544684135e-18	-5.1703444327473
KQ759548.1	8724	17665	XLOC_029127	5	-	5.01294698047428e-17	-11.1851314004905
Z	27930226	27931637	XLOC_030519	5	-	5.51095048669388e-17	-11.2027167019814
23	593368	596671	XLOC_011846	6	-	5.77214360840219e-17	-4.78139251649734
W	13108	74388	XLOC_029472	5	-	5.94281575808189e-17	-11.2136709795934
Z	9906787	9912527	XLOC_029591	2	+	6.10290723005602e-17	-8.56204959085774
15	10839996	10842807	XLOC_006863	7	-	9.54159967781264e-17	-4.43415607480651
2	22521779	22531587	XLOC_009635	7	-	1.01603599788094e-16	-4.18324489708758
Z	12650757	12700723	XLOC_030371	4	-	1.05846305272859e-16	6.6178455307453
1	50821016	50826250	XLOC_000516	7	+	2.74509985349923e-16	-4.30779831197118
1	56415233	56432473	XLOC_000600	2	+	5.15593721932077e-16	-8.22448075949462
2	63351365	63393104	XLOC_008800	4	+	7.28923498166786e-16	-4.41252463728345
AADN04009627.1	81	4048	XLOC_026178	5	-	7.29960719572914e-16	-8.8977651080297
26	4359904	4375051	XLOC_012827	3	-	1.42191461392319e-15	-7.11174604996553
13	10947715	10989774	XLOC_005715	3	-	1.67379440822162e-15	-12.006697274837
Z	54526964	54543802	XLOC_030725	7	-	3.86465676996885e-15	3.5910401302686
33	716705	720833	XLOC_015801	6	+	4.37171786762267e-15	-2.58899103335994
18	2084104	2134086	XLOC_007407	5	+	5.72812143006459e-15	-5.58511083604389
AADN04000990.1	26032	30431	XLOC_022581	7	+	5.84974551210133e-15	-7.27039580516486
8	16515735	16534903	XLOC_020848	7	+	1.5821493413931e-14	-5.59345943041489
Z	27065426	27125394	XLOC_029750	7	+	2.16634672232953e-14	-2.6891090663685
3	37757314	37767105	XLOC_015109	6	-	2.1973758045721e-14	-5.44858335410422
8	25343116	25344661	XLOC_020952	7	+	2.39496010214998e-14	-5.59115734649901
AADN04007056.1	20	9369	XLOC_025627	7	+	2.57935752349986e-14	-3.04803637215981
KQ759490.1	210	40358	XLOC_028997	5	+	3.07593593020075e-14	-10.709888547089
7	6905292	6915375	XLOC_020360	7	-	4.80557231764153e-14	-3.21475956644295
W	4746815	4851613	XLOC_029465	5	+	5.11071952765823e-14	-10.6657784775788
AADN04003837.1	2170	4489	XLOC_024376	5	-	5.95811597918397e-14	-7.97270960302981
AADN04000640.1	45134	48340	XLOC_022215	6	+	6.21178822810616e-14	6.53664514144111
KQ759335.1	18951	50420	XLOC_028774	4	-	6.6007814407504e-14	-8.5943978532787
2	127896685	127958929	XLOC_009279	7	+	6.71204107836242e-14	4.85258886695884
5	28902886	28910025	XLOC_018018	7	+	7.10462084813952e-14	-3.1243942558503
7	28508161	28518842	XLOC_020221	4	+	1.18733355631519e-13	-4.09284108707206
AADN04002392.1	12199	14727	XLOC_023595	4	-	1.5890135784576e-13	10.417418024661
3	107271333	107275351	XLOC_015688	7	-	1.99531246911355e-13	-2.70816226816349
5	7450882	7488649	XLOC_018482	7	-	2.0377066139419e-13	-2.80050797902551
AADN04003087.1	13666	16359	XLOC_024028	5	-	2.0377066139419e-13	-10.4122786394499
4	72046210	72303928	XLOC_017434	4	-	2.70419564505927e-13	3.83056635140523
1	44891260	44894457	XLOC_000387	7	+	3.22963696027584e-13	-2.39321748237175
3	107816739	107827835	XLOC_014655	7	+	4.15618687291785e-13	-3.42490820579529
14	5483792	5486635	XLOC_006205	2	-	1.47287128320044e-12	-10.8030843449025
AADN04024149.1	6975	10724	XLOC_028604	4	+	2.01269389409866e-12	-10.2066747275614
8	27634083	27643042	XLOC_020969	4	+	2.9240799759731e-12	-3.06675530349008
AADN04000843.1	36859	37655	XLOC_022405	5	+	2.94307419458374e-12	-10.1594286451011
17	8222056	8236871	XLOC_007151	7	+	4.88258404388667e-12	-2.84762702351103
11	3666587	3735390	XLOC_004644	4	-	6.39361603587334e-12	-2.84672774016126
5	37331590	37397877	XLOC_018091	4	+	6.39361603587334e-12	-3.25672632022891
Z	7905610	7907012	XLOC_030308	7	-	9.10690921377747e-12	-2.91050243251439
1	111228549	111282028	XLOC_001202	4	+	1.07678111517901e-11	-2.44916085996827
13	7701390	7750388	XLOC_005398	4	+	1.27026825770573e-11	5.74457899004353
3	63310702	63358627	XLOC_014299	7	+	1.27026825770573e-11	-2.47282529942188
4	32158003	32187519	XLOC_016258	6	+	1.27026825770573e-11	-2.22123974595588
Z	66018717	66019693	XLOC_030062	2	+	1.56038535733155e-11	-8.02248283485225
4	39263236	39283433	XLOC_016324	6	+	2.26875978270646e-11	-2.15730670258625
Z	9849404	9856588	XLOC_029586	2	+	2.55295305988175e-11	-7.03130830412524
2	131989279	131997933	XLOC_009308	2	+	3.13384736050445e-11	-10.6160551546886
26	1588452	1591616	XLOC_012581	7	+	3.84870493152053e-11	3.9773729905755
1	56416739	56418346	XLOC_002431	2	-	3.85517925467048e-11	-9.87827814630678
AADN04000843.1	1183	6226	XLOC_022406	5	-	4.43415867713233e-11	-7.44598978819438
8	25926132	26051530	XLOC_021377	6	-	5.17789088635782e-11	3.43123882075169
AADN04006065.1	215	6235	XLOC_025168	5	-	6.61238908740875e-11	-8.03747854775516
3	107264694	107269868	XLOC_014640	2	+	7.75453382749813e-11	-9.98864297781524
26	2333153	2336779	XLOC_012600	2	+	8.11215442114861e-11	-10.2055522209734
27	4505180	4518037	XLOC_013201	7	-	9.96441779736955e-11	-2.89677795612175
AADN04000754.1	9236	44287	XLOC_022331	5	+	1.08769474410786e-10	-9.74255014139429
1	83174241	83183529	XLOC_002725	7	-	1.10988836418472e-10	-3.0295880984704
2	84596401	84660749	XLOC_010121	4	-	1.4233832874838e-10	-4.0346473792983
21	588401	600359	XLOC_011336	7	-	1.59681772818701e-10	-5.37016460241029
9	3831179	3902030	XLOC_021476	4	+	1.71853403041341e-10	2.11924524722726
6	17469220	17487837	XLOC_019294	7	+	2.12764450633089e-10	-3.30955553153033
AADN04024687.1	615	4724	XLOC_028764	4	+	3.74364341479735e-10	-9.6527294251795
10	13032733	13040620	XLOC_003887	7	+	3.96339995979835e-10	-3.44035347658899
20	10689802	10695627	XLOC_010865	4	+	4.24898683929782e-10	-7.85683600499248
3	13488720	13532967	XLOC_013773	7	+	4.39054637461952e-10	-2.23443338028048
AADN04001321.1	27	7602	XLOC_022900	5	-	5.29661702187786e-10	-9.87397872156031
27	145326	152955	XLOC_013050	5	-	6.25754838115206e-10	-9.62119517243533
4	58526500	58553555	XLOC_017314	7	-	7.19958746160073e-10	-2.31362411033795
2	49313941	49418881	XLOC_009885	3	-	8.17307031203652e-10	7.75478182182638
4	24031389	24037718	XLOC_016208	7	+	1.06795887346646e-09	-3.5511167407271
2	57932044	57954617	XLOC_008761	2	+	1.1346864684863e-09	-5.81809985633473
Z	7925081	7938550	XLOC_030311	7	-	1.17155041996369e-09	-3.04551835945397
2	84653748	84662307	XLOC_008936	2	+	1.74468549810347e-09	-9.57516057565143
AADN04000646.1	33837	93258	XLOC_022226	5	+	2.0053974118927e-09	-9.37060947767946
2	96842186	96865098	XLOC_010203	7	-	2.34996145334249e-09	2.15294705588259
4	87248249	87249030	XLOC_017580	3	-	2.62275671771118e-09	-7.03125062271428
10	2370951	2373986	XLOC_004048	4	-	2.76629177747438e-09	-3.16206026630165
4	35622332	35780177	XLOC_016302	4	+	2.84611653654532e-09	-6.26592004763866
AADN04007496.1	7299	8456	XLOC_025753	5	-	2.85387651829582e-09	-4.43762727827347
1	52555832	52561113	XLOC_002376	2	-	3.1084160045603e-09	-7.38141550706043
1	169711627	169723459	XLOC_001615	2	+	4.41394919300783e-09	-6.8177261266213
11	18665712	18668671	XLOC_004766	7	-	6.27741988677481e-09	-2.36612658895449
W	70292	72715	XLOC_029475	5	-	6.27741988677481e-09	-9.67943988159726
3	7867638	7906818	XLOC_013723	4	+	6.3720407867315e-09	-5.01505793228596
3	91193573	91215093	XLOC_015508	4	-	6.50958335851785e-09	-3.26700449487245
11	6108072	6164288	XLOC_004656	2	-	7.98877668888551e-09	-10.6719843025191
1	72108977	72122812	XLOC_002582	7	-	8.63293713662337e-09	-2.63089970498092
KQ759500.1	2001	13127	XLOC_029008	5	+	9.60819139978506e-09	-9.37368023288762
1	120362517	120417425	XLOC_001274	7	+	1.12753697372136e-08	3.31396801169017
3	9052767	9059566	XLOC_014791	7	-	1.72790008403887e-08	-5.04845513093157
Z	52610426	52666350	XLOC_030706	7	-	2.28230007645859e-08	-2.07678195061342
22	1049688	1068166	XLOC_011615	5	-	2.28263466470454e-08	-2.45517673284391
7	14829794	14831998	XLOC_020062	2	+	2.48001118447427e-08	-8.99431283645569
13	15106952	15136910	XLOC_005763	6	-	3.02772244402606e-08	4.51156908740491
AADN04001529.1	4074	10864	XLOC_023039	2	-	3.40241923972759e-08	-5.9881383350897
13	15148479	15160205	XLOC_005520	4	+	3.81673051783751e-08	2.46572989639336
12	3752213	4001595	XLOC_004889	6	+	3.81823854373831e-08	-4.6613672246638
14	14423984	14457143	XLOC_006358	4	-	3.85088537374482e-08	-2.39440285871796
2	56442132	56513960	XLOC_009938	5	-	3.90836553268329e-08	-4.75839901954428
Z	10700396	10703834	XLOC_030357	4	-	4.09744277424484e-08	-5.25563512628936
Z	24006999	24025532	XLOC_030475	7	-	4.69043107842348e-08	-2.52111345962984
Z	9885377	9886484	XLOC_029589	2	+	5.20672707243302e-08	-8.91679410070073
AADN04017007.1	2399	3735	XLOC_027844	2	-	6.08131129519065e-08	6.50467592053267
AADN04009052.1	81	5130	XLOC_026047	5	+	7.02645547229291e-08	-8.83605441628674
AADN04001119.1	29092	30246	XLOC_022718	5	+	7.17466917078254e-08	-8.83683453092191
AADN04017327.1	2541	4410	XLOC_027932	4	-	7.17466917078254e-08	8.96312969714755
7	17358905	17376478	XLOC_020474	4	-	7.73849409249693e-08	-3.52097340721686
5	37282056	37332351	XLOC_018825	3	-	7.85101435950366e-08	-4.94114189126517
1	135295179	135303643	XLOC_001386	5	+	8.02708024895495e-08	-4.34911382640209
AADN04000857.1	1202	2869	XLOC_022419	5	+	8.02708024895495e-08	-8.93472627326981
AADN04013530.1	5077	6288	XLOC_027166	5	-	8.02708024895495e-08	-8.85665238347543
KQ759366.1	5964	10322	XLOC_028796	5	-	1.0020062544352e-07	-8.81517098415044
23	2825876	2956235	XLOC_011916	4	-	1.02036943032954e-07	-4.9625595378713
8	12181629	12346011	XLOC_020807	7	+	1.07876767788356e-07	-3.25289348514541
4	41436103	41447148	XLOC_016349	2	+	1.12715349007404e-07	-7.01311148659489
24	5780706	5862540	XLOC_012228	7	-	1.14340573744286e-07	4.18268094539087
AADN04000802.1	28867	41982	XLOC_022370	5	+	1.26568472911704e-07	-8.71901143640898
14	7797505	7820729	XLOC_006248	4	-	1.33901722933514e-07	-4.69164003451265
4	77393372	77404455	XLOC_016629	4	+	1.62602037095212e-07	-4.49147193367823
KQ759564.1	14052	15960	XLOC_029175	5	-	2.13582151538342e-07	-8.66324314381896
1	52580030	52581357	XLOC_002378	2	-	2.55057802351845e-07	-8.59071033300346
5	2494113	2589105	XLOC_018451	2	-	2.62214061622522e-07	-9.49608030870028
26	1705346	1713414	XLOC_012746	4	-	2.90725310689913e-07	-2.02391813240483
AADN04001363.1	100	894	XLOC_022915	5	+	2.91259883089785e-07	-6.38015167507957
15	6827797	6838616	XLOC_006487	7	+	3.00206712085012e-07	-1.69296220021202
1	161284991	161288939	XLOC_003305	7	-	3.15826567757738e-07	-1.85448798216239
1	68376731	68391886	XLOC_000732	4	+	3.15826567757738e-07	-3.48770424828828
Z	28076016	28078666	XLOC_030527	2	-	3.29823765341954e-07	-5.69789119975179
9	11508225	11558304	XLOC_021944	7	-	3.31036604180957e-07	-2.25709884159813
1	35565046	35594362	XLOC_000337	7	+	3.35706054190828e-07	-2.03549578325576
2	10422463	10427543	XLOC_009533	7	-	3.66201590260286e-07	-2.80691137474409
18	4870634	4894669	XLOC_007665	4	-	3.80218191837512e-07	-4.82900999014893
KQ759486.1	65171	82484	XLOC_028991	5	-	3.96493307999158e-07	-8.55319368279216
Z	9857844	9860135	XLOC_030348	2	-	4.0915896937311e-07	-6.0990324561116
18	9853616	9862429	XLOC_007552	7	+	4.36605182264938e-07	-2.41289640817627
2	79480557	79491991	XLOC_010088	2	-	5.20839904354013e-07	-6.23767931820125
1	114486907	115483002	XLOC_001234	4	+	5.71394435297931e-07	1.65620247815698
AADN04000711.1	26615	28854	XLOC_022285	5	-	5.97459426666872e-07	-8.50839586610063
18	9719128	9734760	XLOC_007740	6	-	6.049111017647e-07	-4.52156925246513
1	73192082	73198249	XLOC_000785	4	+	6.05478334844684e-07	-1.86608144599192
1	98014510	98030786	XLOC_002823	6	-	6.16819419325581e-07	-1.73801693982122
3	19966478	19976766	XLOC_014920	4	-	6.18098061367579e-07	3.45923422954889
9	3708137	3757331	XLOC_021475	7	+	6.41986204857233e-07	2.16700745589037
8	4537397	4538812	XLOC_020700	7	+	6.43735770368992e-07	-1.7628443129722
15	11188728	11194040	XLOC_006878	4	-	6.72635720809195e-07	3.69228280796668
3	24855902	24940794	XLOC_014982	6	-	6.72635720809195e-07	-4.68177238583788
AADN04014261.1	78	4548	XLOC_027343	3	+	7.48392079126634e-07	8.86109995766276
AADN04002227.1	7817	12426	XLOC_023492	2	+	8.06633530799488e-07	-8.49503775992836
20	10695676	10699607	XLOC_010866	2	+	8.9283334711704e-07	-8.4960259318711
3	36262829	36315281	XLOC_014020	3	+	1.01994256508532e-06	5.62768503245154
KQ759492.1	10458	19998	XLOC_029002	5	-	1.11851746825733e-06	-8.40765071264575
2	102578081	102705656	XLOC_009062	7	+	1.14885495551623e-06	-2.19148579266637
2	57971313	58015304	XLOC_008764	4	+	1.19010123507441e-06	-4.69098539287112
KQ759488.1	14894	37614	XLOC_028993	5	+	1.24770740598281e-06	-8.39015653138646
5	25139858	25148337	XLOC_017968	7	+	1.67889196619562e-06	-1.79322977076344
2	127811266	127814032	XLOC_009277	2	+	1.72698570270867e-06	-5.82653301385214
3	23381702	23416079	XLOC_013892	4	+	1.79298924066251e-06	-2.41180565631943
3	10396181	10404482	XLOC_014822	4	-	2.02033866793528e-06	-4.48926071138001
KQ759548.1	21606	25552	XLOC_029124	4	+	2.0660402142901e-06	-8.35988937753218
Z	46187203	46314766	XLOC_029895	4	+	2.14649133652812e-06	-1.59868570525585
3	76585126	76596034	XLOC_015435	3	-	2.29993053521951e-06	-4.83474252269653
14	6078861	6089383	XLOC_006213	3	-	2.43683854378902e-06	-5.61711344206087
7	19034570	19149464	XLOC_020509	4	-	2.57968313724946e-06	4.02814997567594
Z	65946667	66007500	XLOC_030822	7	-	2.89873294387208e-06	-2.85395069967312
15	8974111	8999827	XLOC_006542	7	+	2.94127328238842e-06	-1.85092379148092
AADN04001321.1	23439	24218	XLOC_022899	3	+	2.94127328238842e-06	-8.24551370841858
1	20173961	20179116	XLOC_000203	2	+	2.99923749848999e-06	-8.4373361594728
AADN04002227.1	12857	15786	XLOC_023493	3	+	3.13179286131637e-06	-8.3672401022095
1	49524731	49587202	XLOC_002303	7	-	3.23640551323913e-06	-2.0521953317898
Z	78642509	78651443	XLOC_030970	4	-	3.32957032493612e-06	-3.97442942261289
4	5177190	5190447	XLOC_016037	7	+	3.35668623093911e-06	-1.72555314356206
4	80411631	80430758	XLOC_017494	4	-	3.50149267697255e-06	2.1306132856925
8	14021341	14050558	XLOC_021200	7	-	3.57991521307902e-06	-1.66104146930379
1	67084336	67094047	XLOC_000718	7	+	3.60681698597613e-06	2.64131310771751
4	58517202	58526130	XLOC_016494	7	+	4.65468171164482e-06	-1.68133054229559
Z	20341613	20354655	XLOC_030435	4	-	4.7992193314038e-06	-4.18656551643288
2	75708127	75709580	XLOC_008885	2	+	4.83430345690641e-06	-8.19068779925077
6	22270052	22280032	XLOC_019368	4	+	4.88126751803433e-06	-4.38368287180638
Z	27130921	27132423	XLOC_030499	3	-	5.11296421124509e-06	-8.72280885922111
4	11290834	11292204	XLOC_016898	4	-	5.40145855653467e-06	-6.28247906178338
3	105083822	105224430	XLOC_015655	7	-	5.80680331198382e-06	-2.57117186599159
4	11335868	11340302	XLOC_016081	7	+	6.02629863095111e-06	-1.73842198268101
AADN04004988.1	3861	6288	XLOC_024813	6	+	6.06170191497957e-06	-4.41294000026907
5	30599799	30627842	XLOC_018769	7	-	6.22852908784612e-06	2.77274884027108
AADN04000879.1	21815	43489	XLOC_022453	5	+	6.42727119545799e-06	-8.12129220503331
21	271820	291825	XLOC_011325	7	-	6.42763775035662e-06	-2.69019263903747
1	52595886	52597759	XLOC_002381	2	-	6.83168851892157e-06	-8.2376093531306
4	11268756	11289512	XLOC_016897	7	-	6.84063849574431e-06	-3.95395311045119
8	4491079	4529940	XLOC_021089	7	-	7.15582941832376e-06	-1.75573038545212
W	7	8003	XLOC_029470	5	-	7.66067502301561e-06	-8.13125046000968
1	36248568	36335431	XLOC_000342	6	+	9.11486049859623e-06	3.20441370676897
AADN04024629.1	2378	3720	XLOC_028721	5	+	9.11486049859623e-06	-8.05627549596508
1	139058327	139081908	XLOC_003191	7	-	9.32052464879146e-06	1.50671293129865
15	6823750	6827545	XLOC_006738	7	-	9.32052464879146e-06	-2.0408034540183
20	12463404	12497852	XLOC_011151	7	-	9.54220343165294e-06	-4.43413970924137
1	112738604	112739753	XLOC_002984	7	-	1.01512958822476e-05	-2.8720615455927
15	3830404	3835750	XLOC_006671	2	-	1.01512958822476e-05	5.86534430677638
1	83208649	83226461	XLOC_002727	7	-	1.12871179131984e-05	-1.49291468528034
9	6794588	6897692	XLOC_021535	7	+	1.30952843240713e-05	-1.77831177251926
2	129979744	130007181	XLOC_009300	7	+	1.37437281813345e-05	-3.17509075324995
Z	28030123	28068148	XLOC_030524	7	-	1.38167681957482e-05	-2.22562549794699
1	56434581	56493091	XLOC_002433	7	-	1.47454869202289e-05	-2.2032195588563
AADN04000831.1	42650	46115	XLOC_022384	2	+	1.48282192662911e-05	-4.97369554920257
14	7001696	7013562	XLOC_006237	5	-	1.49070199664988e-05	3.81349351611653
1	84935320	84960020	XLOC_000962	2	+	1.5549643297588e-05	6.94071075827879
21	6322862	6334599	XLOC_011291	4	+	1.58387484469976e-05	3.17486297410561
Z	66541650	66667293	XLOC_030831	7	-	1.58387484469976e-05	-1.76850999551462
1	192939113	192939729	XLOC_001833	2	+	1.62057509345803e-05	-8.11895491665876
20	10700313	10702590	XLOC_011107	2	-	1.94015094813546e-05	-5.15504516909862
1	147604452	147605822	XLOC_003249	2	-	2.06905750909742e-05	-7.98270791103319
7	31073811	31366904	XLOC_020243	7	+	2.19234913945178e-05	-2.39245032535472
19	5406928	5413790	XLOC_007876	4	+	2.3378844405144e-05	2.85348215397365
24	5416390	5421982	XLOC_012210	6	-	2.38592184727364e-05	3.14315027031562
1	52582708	52583719	XLOC_002379	2	-	2.66609061075863e-05	-7.90511724413027
LGE64	229569	277150	XLOC_029426	2	+	2.71135953538814e-05	-6.45622380411101
1	112635817	112643351	XLOC_001217	4	+	2.78538337636249e-05	-3.94539307904524
KQ759466.1	3922	54739	XLOC_028894	6	+	3.02728932054563e-05	-2.78017320669373
2	17354710	17371245	XLOC_009587	7	-	3.08288397733008e-05	1.59126398065666
Z	31137511	31141675	XLOC_029781	7	+	3.32412240142428e-05	-2.51381054827919
3	102658378	102693486	XLOC_015617	4	-	3.39865582681916e-05	-2.41796863989755
15	5407669	5423537	XLOC_006442	4	+	3.46654450688917e-05	-4.01628261297881
2	42063864	42385976	XLOC_009816	4	-	3.53784980270507e-05	-5.70266586245646
2	86717043	86717644	XLOC_008949	5	+	3.58025960362948e-05	-7.84749813468813
4	9932201	9934354	XLOC_016062	2	+	3.65732814814671e-05	-8.08244635716194
1	51010522	51013543	XLOC_002343	7	-	3.77958870068267e-05	1.84083432461859
19	3659026	3674427	XLOC_007833	5	+	3.77958870068267e-05	-1.80751013490638
2	96954543	96958338	XLOC_010206	5	-	3.77958870068267e-05	5.32402721859651
Z	40289646	40383899	XLOC_029839	3	+	3.89504829983728e-05	4.87072397693027
17	4500462	4580960	XLOC_007262	4	-	3.97174822299123e-05	1.97782402784222
2	63465099	63472874	XLOC_009986	5	-	4.05232844799577e-05	-4.75525947605816
1	71170668	71190125	XLOC_000756	5	+	4.46388642438895e-05	-2.55711053879777
4	48307261	48707098	XLOC_016414	4	+	4.66993481891469e-05	-2.73727086353729
15	8025664	8042567	XLOC_006517	4	+	4.76412516555422e-05	3.93399168846388
Z	59716903	59725262	XLOC_030006	7	+	4.81623928237427e-05	1.55057270890551
1	153022581	153069346	XLOC_003274	7	-	4.94100626879721e-05	-1.8380250364037
11	1108926	1128649	XLOC_004589	5	-	4.94604505013479e-05	-2.14419432667299
AADN04011948.1	1409	3106	XLOC_026681	4	+	5.06711171102119e-05	-3.5735654660994
26	1138592	1148314	XLOC_012555	7	+	5.09072879353839e-05	-3.11583509178647
AADN04013530.1	3200	4543	XLOC_027165	3	-	5.11284228809995e-05	-7.89930026440859
1	81412637	81422211	XLOC_002717	4	-	5.69404130519394e-05	-3.41396616665282
20	5562843	5579208	XLOC_011010	4	-	5.73612167456982e-05	-1.852409359171
12	849846	853113	XLOC_005060	4	-	6.21608387841347e-05	4.30388581663092
1	170858371	170862609	XLOC_003402	3	-	6.27232702390547e-05	4.54530018620454
15	4478298	4516215	XLOC_006673	7	-	6.27232702390547e-05	-2.10456404092527
AADN04010491.1	3542	5971	XLOC_026360	6	+	6.31910445686203e-05	-4.17333055124325
8	6244686	6263299	XLOC_021126	7	-	6.85199073295889e-05	-2.94371327335516
AADN04002295.1	8585	11018	XLOC_023543	4	-	6.85199073295889e-05	4.04111853189231
18	2837332	2861145	XLOC_007417	3	+	7.1388898367776e-05	-7.34009978269408
AADN04003306.1	5680	9842	XLOC_024134	7	-	7.20891438673282e-05	-2.79830814693138
7	190535	199937	XLOC_020296	6	-	7.22053033146995e-05	2.66812335962156
AADN04000640.1	100614	102219	XLOC_022224	3	-	7.2694546194129e-05	7.80631985692487
5	59511551	59525932	XLOC_019120	3	-	7.36551306080176e-05	-4.55471482070003
6	26373615	26374764	XLOC_019834	2	-	7.36551306080176e-05	-6.39595607688482
LGE64	235236	278148	XLOC_029427	2	+	7.53966448706845e-05	-8.05309559201944
AADN04003282.1	14374	16274	XLOC_024121	5	-	7.67136207604176e-05	-3.63974763589496
1	169728156	169731510	XLOC_001617	3	+	9.89432856109645e-05	-5.92262388172627
2	78591257	78601524	XLOC_008902	4	+	9.96283368384663e-05	1.71632616003761
9	3850751	3852610	XLOC_021478	2	+	0.000100944809487156	5.79023499511592
6	30302041	30319962	XLOC_019461	6	+	0.000101801721071702	1.57007983353649
20	10698200	10699105	XLOC_010867	2	+	0.000107928110320865	-5.84647411813815
3	64208018	64214182	XLOC_015360	4	-	0.00011602171346395	-1.76689883479839
14	6532140	6536250	XLOC_006228	7	-	0.000117895801756552	-1.47080540521342
1	87472008	87488784	XLOC_002765	7	-	0.00011837894905638	-1.48756835874403
AADN04002227.1	16534	19030	XLOC_023494	2	+	0.000121144914789801	-7.63526053769576
11	660982	674393	XLOC_004306	7	+	0.000121331482473724	1.72047861808787
1	52574026	52576437	XLOC_002377	2	-	0.000122356865572028	-4.87433502182779
1	183582398	183593181	XLOC_001772	4	+	0.000124648668294888	-2.51760141808844
14	14451915	14477495	XLOC_006086	4	+	0.00012529289512794	-2.63439508575958
Z	20196669	20211893	XLOC_030434	7	-	0.000127512139507693	1.3773532987233
AADN04007496.1	8667	9383	XLOC_025754	3	-	0.000128104321748268	-4.38627469721709
27	5451737	5455110	XLOC_013035	6	+	0.000128837825213341	-1.41291143630068
Z	44344100	44358552	XLOC_030650	7	-	0.000128840382138113	1.7014143326432
AADN04002942.1	12858	18288	XLOC_023924	5	+	0.000132930397402801	-7.6140087412809
1	20161039	20163597	XLOC_000201	2	+	0.000134507643429533	-7.58179786234952
2	17708244	17743785	XLOC_009592	7	-	0.000136785322803989	2.50559736735379
2	127769239	127790660	XLOC_010462	3	-	0.000140628532976755	-5.28440991907261
27	4277031	4332557	XLOC_013190	5	-	0.000154763461006684	-3.0195634921785
1	110571824	110673687	XLOC_001188	7	+	0.000165654044259738	2.66480393614851
AADN04004448.1	8167	11377	XLOC_024586	2	+	0.000165690012454042	4.81657381639543
AADN04003275.1	5312	7365	XLOC_024114	3	-	0.000165693138248388	-7.59067820264617
12	2557711	2566059	XLOC_005096	7	-	0.00016788103144086	-2.2344324451087
AADN04004861.1	3874	12273	XLOC_024742	5	+	0.000171253581816017	-7.54359491017658
2	112394980	112399303	XLOC_009150	4	+	0.000172385347754518	-3.72356151294629
6	17476271	17478190	XLOC_019296	5	+	0.000172385347754518	-3.91899144818521
3	8503402	8527763	XLOC_014779	7	-	0.000176514696608112	-1.41327512232718
Z	55626080	55662762	XLOC_029965	7	+	0.000183486360519874	-1.93235142517362
10	8128425	8288051	XLOC_004116	4	-	0.000184622517971685	-3.23794730215237
18	7999025	8048227	XLOC_007715	7	-	0.000187511340051297	-1.42414997956558
7	36494927	36500948	XLOC_020281	5	+	0.000196717798640359	-2.96276503883068
3	107884724	107887441	XLOC_014657	4	+	0.000203951303044006	-1.69587497822826
10	13042972	13046863	XLOC_003888	5	+	0.000216550187067908	-2.91490625067313
Z	61218858	61238759	XLOC_030779	7	-	0.000217242880397486	1.45621940757028
AADN04007126.1	367	3455	XLOC_025658	7	-	0.000231231148969667	3.55687573424615
1	76263941	76266014	XLOC_002631	4	-	0.000241387021998406	1.4605267543893
2	129926067	129927937	XLOC_009298	2	+	0.00024596797733019	-10.3091908037149
20	628304	630545	XLOC_010680	2	+	0.00024919330274862	-7.5928352546993
1	20210106	20212279	XLOC_002038	2	-	0.000261194300007259	-7.46078701503906
1	147595200	147597568	XLOC_003248	2	-	0.000268714597505759	-5.62464039542423
1	108137338	108196164	XLOC_001165	6	+	0.000272567561825349	2.08471556546805
20	8175004	8185468	XLOC_010785	4	+	0.000280033156040467	-2.27869438498947
12	1769136	1780196	XLOC_005080	7	-	0.000291180879012807	-2.54739398853778
19	5637336	5639026	XLOC_008106	4	-	0.000296883593910516	3.2910217522134
AADN04011981.1	2159	7534	XLOC_026699	7	+	0.000297007014892816	-4.31848043823456
2	40330243	40435265	XLOC_009773	7	-	0.000299793227543889	-1.48881426535201
4	31369466	31418642	XLOC_016250	7	+	0.000310555105284691	1.36322191729902
7	26469552	26482932	XLOC_020205	7	+	0.000310555105284691	-1.58053432316083
AADN04006302.1	2715	6938	XLOC_025279	4	+	0.000310555105284691	-5.38336572397135
1	185754322	185785195	XLOC_003524	5	-	0.000314293299612472	-3.76633513662236
7	28522173	28525263	XLOC_020603	7	-	0.000314647355052516	-2.23080086546593
1	44871251	44891066	XLOC_002223	7	-	0.000335177191621489	-1.55726186244111
AADN04009052.1	5292	7183	XLOC_026048	4	+	0.000336598817645921	-7.67130877844298
18	4967991	5062966	XLOC_007467	7	+	0.000342959335452499	-2.15972051659551
4	62099258	62201647	XLOC_017351	4	-	0.000344469885515839	1.70083987842613
3	102693738	102698411	XLOC_015618	4	-	0.00034946742816218	-2.35694987020913
28	3592965	3600340	XLOC_013584	4	-	0.000372806622735409	-3.63049553888459
2	31178584	31180491	XLOC_008488	2	+	0.000380244740843363	-4.57872338620842
2	6248817	6267931	XLOC_009506	7	-	0.000380244740843363	3.12862404063715
AADN04009370.1	4341	5340	XLOC_026119	3	+	0.000384545671126465	-7.35463208772693
2	86717756	86718518	XLOC_008950	4	+	0.000387811358691524	-7.35258089794623
2	138809729	138811920	XLOC_009350	6	+	0.000388759107839585	-4.18095062737038
AADN04010707.1	2016	4903	XLOC_026403	2	-	0.000397880378563372	-7.2751136456218
13	18347897	18352041	XLOC_005583	7	+	0.000398224873291294	2.50167903390582
Z	39125211	39126219	XLOC_030592	2	-	0.000420946361741209	-5.76452945160489
AADN04000640.1	112772	114376	XLOC_022222	3	-	0.00042220402490687	5.64303380655333
AADN04009146.1	3863	5155	XLOC_026074	3	-	0.000438609395454205	-7.31815389918442
8	18687795	18688918	XLOC_021250	2	-	0.000448849913223348	-5.89656359784772
8	18751461	18754038	XLOC_020861	2	+	0.000448849913223348	-7.34638901106292
6	26421435	26422900	XLOC_019839	3	-	0.000454136783326776	-3.97996995540239
Z	46509913	46518772	XLOC_029897	7	+	0.000455113966432722	-1.72424218318386
6	17473642	17476076	XLOC_019295	4	+	0.000458023155510655	-3.67524412796514
6	16567736	16581736	XLOC_019278	4	+	0.000470248737321456	-1.93810230738421
20	8370813	8371168	XLOC_010793	2	+	0.000477021888147005	5.56700176546454
AADN04001827.1	11175	14828	XLOC_023238	7	-	0.0004884444730287	-3.79825911960695
10	17653006	17677443	XLOC_004220	6	-	0.000496850194098584	-1.35588912142963
6	26407052	26555550	XLOC_019838	5	-	0.000502791235871295	-4.57960093249756
1	14882410	14923319	XLOC_002013	7	-	0.000505076807360878	1.30978228123619
3	12522363	12524049	XLOC_014832	2	-	0.000505076807360878	-7.43737936530003
3	76105441	76108207	XLOC_014402	7	+	0.000505393729129156	1.46055373912621
AADN04003908.1	5718	6865	XLOC_024411	5	+	0.000515907795600307	-7.3190763141613
Z	52709823	52726676	XLOC_029940	7	+	0.000543302597080103	-2.07998998753241
1	84571877	84663511	XLOC_002745	7	-	0.000569562603589219	-2.08650257623592
26	339132	343258	XLOC_012532	3	+	0.000569562603589219	-3.81300316098707
1	192838664	192866893	XLOC_001827	2	+	0.000578512708438546	-7.24891126571568
1	174602017	174768632	XLOC_003432	7	-	0.000582037422520508	-1.45722272252717
Z	2898915	2913624	XLOC_029519	3	+	0.000590728463654535	3.94642237252904
3	107692910	107730011	XLOC_014652	7	+	0.000592265209375912	-1.70305622129192
1	161292750	161296082	XLOC_001548	3	+	0.000635356861355458	-3.80964171513302
28	2229850	2237510	XLOC_013325	7	+	0.000638480934473802	-1.2907736791602
10	3962141	4012668	XLOC_004078	7	-	0.000644359133774085	-1.47085314466881
3	27775386	27829402	XLOC_013934	7	+	0.000667439319854237	-1.42566180511169
3	54565013	54650886	XLOC_015272	7	-	0.000667439319854237	-4.62676835123501
6	33023617	33068896	XLOC_019906	4	-	0.000667439319854237	-1.46697622864623
14	3893159	3904559	XLOC_005893	7	+	0.00066810945802333	-2.0617633704112
KQ759658.1	2900	6750	XLOC_029347	4	-	0.000685557427203996	-7.21187013219667
33	464826	478165	XLOC_015785	6	+	0.000685862138869596	-1.39897127121881
2	37343133	37370891	XLOC_008562	7	+	0.000694985763207729	-1.48435128864353
4	58508149	58515034	XLOC_016493	7	+	0.000701184570961919	-1.44239066192826
1	193935949	193969808	XLOC_001844	4	+	0.000701916444677938	1.75351701737026
22	2356816	2375991	XLOC_011639	5	-	0.000726809836519529	2.32356591778692
4	86447992	86449875	XLOC_017571	4	-	0.000750797798249839	-7.16463024702969
AADN04005550.1	8043	9106	XLOC_025022	6	-	0.000750797798249839	-3.12700001388197
6	17882187	17895810	XLOC_019712	4	-	0.000755917867066445	-3.14778531570667
2	127711614	127721756	XLOC_009271	5	+	0.000773834353852037	-2.99316639322208
3	6365163	6406183	XLOC_014761	2	-	0.000778422702525032	5.45017119897658
AADN04002517.1	7421	9564	XLOC_023669	5	-	0.00077881359549954	-4.16701252162035
11	555306	567680	XLOC_004569	4	-	0.000801809912094461	-3.20697365966799
3	35580788	35757621	XLOC_014013	5	+	0.000806508085805341	-1.36162254520077
2	126465919	126473643	XLOC_009255	7	+	0.000813767569456395	1.39884206979367
4	11320461	11322696	XLOC_016899	4	-	0.000816572869573868	-7.17615439060107
AADN04004797.1	1703	11586	XLOC_024717	2	-	0.000852613931174201	-7.3207346905087
3	22196812	22199445	XLOC_014946	4	-	0.000927151637270228	-3.1502696252517
2	132603564	132641953	XLOC_009316	7	+	0.000948873389315788	-1.73549372452497
AADN04001321.1	11026	12514	XLOC_022901	2	-	0.000953903251724752	-7.18080883951787
5	49730149	49738364	XLOC_018259	6	+	0.000965398431420107	-1.69131374606895
23	2843366	2847572	XLOC_011918	3	-	0.00106220160027287	-3.78004876539104
Z	43730658	43732252	XLOC_029880	7	+	0.00110124216885169	-1.25691241835246
AADN04010938.1	6808	8078	XLOC_026458	2	-	0.00115603500061972	7.21703449667046
9	14031238	14087375	XLOC_021620	4	+	0.00116319282335048	1.74738837511835
Z	60227010	60230483	XLOC_030758	3	-	0.00129578280147434	3.75764384324729
6	35311071	35313308	XLOC_019915	5	-	0.00130463217977079	4.01148273860524
AADN04001371.1	11324	13571	XLOC_022924	5	-	0.00130463217977079	-3.16908600790708
AADN04002198.1	66	2580	XLOC_023476	7	+	0.0013081239219382	-3.33881588287618
1	52603629	52604648	XLOC_002382	2	-	0.00131463519966461	-7.55301162401515
AADN04009370.1	2992	4271	XLOC_026118	2	+	0.00138619951559835	-7.22420960822181
4	50738826	50742460	XLOC_016446	3	+	0.00141855715444218	-3.54360335833329
1	31026673	31028931	XLOC_002110	2	-	0.00143263096519372	5.49058769523659
7	31378147	31389395	XLOC_020244	4	+	0.00143720618818068	-2.33090558214099
1	1137274	1162563	XLOC_001924	7	-	0.00143839254004952	-1.23687200996955
AADN04005158.1	11518	12511	XLOC_024877	4	-	0.00144261588144311	-3.51412139042233
Z	7103006	7127103	XLOC_029531	7	+	0.00148399708786759	2.07481123641171
1	45389141	45392442	XLOC_000396	3	+	0.00150000328344486	-4.81211137061031
AADN04000834.1	38294	40236	XLOC_022391	4	+	0.001558547701496	-4.81642509208209
13	18086719	18117522	XLOC_005820	7	-	0.00162069037566392	-2.9586810352986
AADN04000623.1	28354	30909	XLOC_022172	6	+	0.00162382172405535	-1.18158517835588
1	127455826	127459918	XLOC_003081	5	-	0.0016429854689206	-4.09678190154127
26	2148962	2174549	XLOC_012597	7	+	0.0016629081677584	-1.2888781615913
1	145871888	145950703	XLOC_001480	7	+	0.00170784013006336	1.34041742637094
2	75704475	75706717	XLOC_008884	3	+	0.00170784013006336	-4.10610234113489
4	34420154	34424198	XLOC_016282	7	+	0.00170784013006336	1.29473973094917
AADN04000923.1	595	28791	XLOC_022520	4	-	0.00172639178971791	-3.49806802996194
1	170393375	170406440	XLOC_003391	7	-	0.00174758632664944	-2.27586688052404
AADN04001202.1	3845	19966	XLOC_022806	5	+	0.00175231649811269	-7.10455830897104
3	25542538	25557736	XLOC_013905	7	+	0.00177460863661598	-1.24639601820494
2	43317610	43328122	XLOC_009831	7	-	0.00181452628717152	2.3348068059633
AADN04000843.1	25129	26410	XLOC_022403	5	+	0.00186625360544858	-6.98663686130449
1	128554684	128573884	XLOC_003084	4	-	0.00192553163044987	2.71907133173966
4	1378262	1383511	XLOC_015943	6	+	0.00192553163044987	-3.14686475432337
AADN04000834.1	2755	3934	XLOC_022387	2	+	0.00193154948392575	-5.44661878729562
KQ759680.1	5743	7435	XLOC_029374	6	-	0.00193154948392575	-2.60311034100002
10	941469	943038	XLOC_003676	5	+	0.00196757663537593	6.87347471339178
AADN04015652.1	3824	4715	XLOC_027590	3	-	0.0019829572778962	-5.06966514235471
AADN04003557.1	5981	11194	XLOC_024256	5	-	0.00200663392518816	-3.21186042760196
1	88198567	88210467	XLOC_002772	4	-	0.00202254508606763	-2.54923486197793
Z	9903321	9905801	XLOC_029590	2	+	0.00203419424811453	-4.33743962181809
14	5264344	5464777	XLOC_006203	5	-	0.00205684767147935	-2.6177017604307
7	21251159	21289953	XLOC_020137	6	+	0.00208924132620526	-1.18445925031464
14	13454269	13456392	XLOC_006065	7	+	0.00209127484404668	1.18184199192858
5	37309279	37310509	XLOC_018827	3	-	0.00209739451558215	-4.48705037081275
Z	27062054	27064695	XLOC_030498	3	-	0.00212577715978559	-4.25680974093127
3	38476039	38502694	XLOC_015118	6	-	0.0021474925338768	-1.89182335776325
KQ759405.1	101192	115060	XLOC_028841	7	-	0.0021474925338768	1.93293711245131
AADN04000640.1	64536	65127	XLOC_022221	5	-	0.00219799842489907	-4.4204070944241
1	52553997	52554863	XLOC_002375	2	-	0.00223050866551601	-6.96970825179153
AADN04000777.1	34043	38872	XLOC_022353	7	-	0.00223050866551601	-2.52090383968495
Z	16980877	17019634	XLOC_029639	7	+	0.00234652942773168	1.2318365836394
2	102159967	102167752	XLOC_010253	4	-	0.00235849945182398	2.63650678487188
8	26451074	26484660	XLOC_021383	7	-	0.00251180842918107	1.27440727401466
AADN04001475.1	12959	15508	XLOC_023015	5	-	0.00257589027068419	-6.97243825023337
KQ759578.1	3178	20647	XLOC_029207	4	+	0.00257589027068419	-6.81235796097053
2	106483863	106507860	XLOC_010299	7	-	0.00260322810374652	-1.26164781902942
11	6150993	6151872	XLOC_004658	2	-	0.00268927830154635	-7.28730684538901
4	11490667	11501888	XLOC_016904	4	-	0.00271098675418144	3.49494066837416
7	28166228	28171576	XLOC_020215	2	+	0.00278196119811441	-7.06231258688194
28	3993090	3995946	XLOC_013415	7	+	0.00286673374247316	-2.55403319158867
3	105433210	105436033	XLOC_014611	4	+	0.00286674430829097	-1.96192216569157
AADN04001142.1	7734	14236	XLOC_022745	6	-	0.00291869522327133	-2.76911666593113
2	125284298	125307860	XLOC_010445	7	-	0.00296475288382846	1.29296348480766
23	5675156	5684976	XLOC_011987	5	-	0.002965684826733	-2.85606486005797
9	16195522	16202807	XLOC_021665	4	+	0.00301074466003088	-1.28366567662594
AADN04015062.1	37	4694	XLOC_027473	7	+	0.00301074466003088	-2.62805153220052
AADN04004735.1	8674	9472	XLOC_024688	4	+	0.00305024274609153	-7.1568626851527
3	3067764	3070648	XLOC_014732	2	-	0.00309543123867608	4.29343652143244
5	44235794	44276386	XLOC_018174	7	+	0.00319919273761091	-1.26394841843332
AADN04002455.1	14442	17722	XLOC_023630	5	+	0.0032092212782337	-3.0356288278743
5	37360794	37361880	XLOC_018092	2	+	0.00327208377358195	-4.577987095739
Z	81628019	81642622	XLOC_030248	7	+	0.00327208377358195	1.10525793005801
1	31031015	31036278	XLOC_002112	4	-	0.00331700252768561	3.35371510033664
1	128532173	128549286	XLOC_001327	4	+	0.00332251826780625	-1.31451657588218
5	8023900	8100063	XLOC_018489	7	-	0.00332251826780625	1.58081237377467
Z	53483750	53485647	XLOC_029946	7	+	0.00332251826780625	1.27029953991596
20	9850773	9855501	XLOC_011076	6	-	0.0033373957736662	3.43780604762526
AADN04003087.1	16492	17281	XLOC_024029	3	-	0.00333856038088942	-6.83310069925305
Z	30770657	30796847	XLOC_030535	2	-	0.00337082693570926	6.71020442046439
AADN04000895.1	24841	27631	XLOC_022486	4	-	0.00342700199666728	6.7135510756992
28	1591811	1659326	XLOC_013308	7	+	0.00345067996603717	-2.59009159221959
3	40818376	40843122	XLOC_014090	7	+	0.00345067996603717	-1.35018031188741
4	29138207	29195569	XLOC_017036	7	-	0.00345067996603717	4.31299118357651
4	68716129	68746095	XLOC_016571	7	+	0.00345067996603717	2.76077534510781
2	138975724	138986938	XLOC_010559	4	-	0.00349836319277177	2.6670915319704
4	3864518	3985790	XLOC_016819	7	-	0.00354246889978133	-2.5812436983377
Z	73166508	73167340	XLOC_030114	5	+	0.00361181217049282	-7.0715330413065
AADN04000711.1	2031	4741	XLOC_022280	5	+	0.00363259143465915	-6.87811958162059
Z	25266849	25313351	XLOC_029731	7	+	0.00364815830376939	1.08478542095018
14	6433324	6452644	XLOC_005951	5	+	0.00365917928418216	-3.20070987655521
1	56412076	56413764	XLOC_002430	2	-	0.00370096680731578	-5.21597860567522
2	50449433	50489868	XLOC_009892	4	-	0.00371787172666803	-2.52356452784996
4	9915718	9916782	XLOC_016060	2	+	0.00373253217064003	-6.93032121110578
6	14566274	14731519	XLOC_019656	7	-	0.0037352883052611	2.37508711095518
Z	66464324	66488192	XLOC_030828	7	-	0.00375980096127583	1.89638299983016
AADN04002942.1	8391	10410	XLOC_023923	4	+	0.00376633643841052	-6.70969305691302
5	15263137	15336034	XLOC_018575	7	-	0.00377080834796685	1.30378606718728
AADN04001473.1	11449	13010	XLOC_023010	2	+	0.00378429585306531	-6.79886881258517
20	13228965	13237528	XLOC_010908	6	+	0.00381743412807697	3.35342636747781
5	28760589	28793917	XLOC_018753	7	-	0.00383866187692762	-1.15258350000386
1	48099162	48099621	XLOC_000439	7	+	0.00389121393363896	1.19950798201125
4	70105856	70106834	XLOC_016592	2	+	0.00389121393363896	-6.77098077512514
3	62431937	62595366	XLOC_015337	4	-	0.00390621225350023	2.3527681678489
1	69106497	69152915	XLOC_000738	7	+	0.00393375289169156	-2.01431228825209
1	142464266	142488044	XLOC_003210	4	-	0.00393506795062276	1.60881093825313
AADN04003823.1	3891	4723	XLOC_024372	5	-	0.00400779403386395	-6.66870721041403
Z	10794731	10844570	XLOC_029597	7	+	0.00401124083130804	-2.57728664334063
20	10677566	10679829	XLOC_011106	3	-	0.00403787842714461	-3.5649277349856
3	92144611	92153692	XLOC_015515	4	-	0.00407210778766925	1.48885457171179
5	16680602	16682122	XLOC_018603	7	-	0.00413159875084391	2.84596413313589
2	127721925	127726018	XLOC_009273	4	+	0.00415210924019838	-3.23932569293045
7	5844609	5845590	XLOC_020347	4	-	0.00422015954935411	3.21967400589776
LGE64	598982	613921	XLOC_029430	4	+	0.00429534033665893	1.16180496716704
Z	10038181	10086792	XLOC_030349	5	-	0.00460546241968662	-2.08677136393085
1	30930590	30969466	XLOC_002106	7	-	0.00466857056198809	1.47629802150355
22	1423045	1444213	XLOC_011536	5	+	0.0046898438792832	1.70732868982532
AADN04001279.1	8276	12055	XLOC_022868	7	+	0.00471277806606887	-3.01671784974253
24	5110447	5112102	XLOC_012199	7	-	0.00485888116177401	1.81066671586407
3	24858231	24860819	XLOC_014983	3	-	0.00492716940371921	-3.63649522289198
Z	63016545	63019539	XLOC_030032	6	+	0.0049422465913856	3.16518282670878
AADN04003084.1	4416	5684	XLOC_024023	3	+	0.00496881633997828	-6.5879877140624
5	37367098	37368635	XLOC_018093	2	+	0.005009584837603	-5.0935266526684
AADN04000834.1	6933	7743	XLOC_022388	3	+	0.00501651169679569	-6.88406492328948
AADN04006361.1	4517	5279	XLOC_025310	7	+	0.00501651169679569	-3.02926447681539
Z	10102158	10116869	XLOC_029592	7	+	0.0050191344492541	1.375746238892
AADN04006447.1	3093	5873	XLOC_025349	7	+	0.00507393573426678	-3.06252490367506
AADN04001160.1	11320	13212	XLOC_022750	2	-	0.00516616682186576	-3.96272748391162
AADN04001259.1	5793	8906	XLOC_022856	6	+	0.00520537243723859	-2.97944013753942
Z	9095087	9106955	XLOC_030329	7	-	0.00520537243723859	2.11469155737198
1	49691447	49713132	XLOC_002309	7	-	0.00523284062762616	-1.26071909265222
Z	28070600	28071157	XLOC_030525	2	-	0.00523284062762616	-6.58262776459695
1	74169588	74171349	XLOC_000796	6	+	0.00540785521701392	3.30907788472495
Z	72979681	72985942	XLOC_030891	6	-	0.00546685409785919	-2.06463458483432
7	1281282	1297063	XLOC_020303	6	-	0.00551574598421104	3.56263617345004
Z	21628087	21630439	XLOC_030445	5	-	0.00553511628797647	-3.43453466359971
5	37279540	37281723	XLOC_018824	2	-	0.0055391031476782	-4.93267730124383
Z	13176295	13262596	XLOC_030379	7	-	0.00566097157411649	-1.1823897668167
15	5740112	5750065	XLOC_006454	7	+	0.00582049336084079	2.65512991980498
27	4490224	4497893	XLOC_013200	4	-	0.00582049336084079	-3.18527417003495
AADN04005402.1	82	8716	XLOC_024971	7	+	0.00585545860058846	-1.04864162488281
Z	45987852	46005559	XLOC_029892	7	+	0.00594443061799047	1.3575253793367
3	105552195	105562321	XLOC_014616	7	+	0.00594809039728863	-1.27092367052578
Z	20632473	20653830	XLOC_030439	7	-	0.00600790343385106	-1.23506387874935
1	33715724	33766517	XLOC_000314	7	+	0.00618494090784557	-1.46066704562777
1	41906461	41907584	XLOC_002194	2	-	0.00625263777478572	-5.09854017538072
4	86310222	86311848	XLOC_017559	4	-	0.00633075411043339	-6.5759088825735
Z	57357229	57387901	XLOC_030743	4	-	0.00633075411043339	1.34538016047449
2	106913657	106974774	XLOC_010305	7	-	0.0063469602998276	-1.21791046054798
7	21939318	21941686	XLOC_020523	3	-	0.00658991078139452	-3.6726658601862
4	64904293	65000807	XLOC_016537	7	+	0.00663989380147767	-1.3138404120135
21	263182	267882	XLOC_011324	5	-	0.00664819606392679	-2.86199139087937
11	1103752	1106406	XLOC_004588	7	-	0.00676729561504001	-1.78351185985159
AADN04003607.1	9219	12178	XLOC_024284	2	-	0.00681142776468563	-3.398066809174
1	149936907	149938337	XLOC_003258	7	-	0.00684625486122338	-2.57577886079125
2	23933442	23942823	XLOC_009651	7	-	0.00692934932559414	1.83480561232241
6	32153281	32192615	XLOC_019895	7	-	0.00703344880799316	1.06405257532269
1	147531169	147531758	XLOC_001489	2	+	0.007163232419453	-6.46502709562356
2	13995433	13997039	XLOC_008352	4	+	0.00717231551992739	3.65944334265218
5	1064702	1231569	XLOC_018429	3	-	0.00726632452034511	-4.75250666674111
3	107672364	107673566	XLOC_014650	2	+	0.00730601335454783	-6.51640041539763
6	10851775	10869252	XLOC_019226	5	+	0.00745897887255523	-3.25000089929475
24	5109260	5109973	XLOC_012072	4	+	0.00755310974114909	1.70557443693291
20	6838033	6848383	XLOC_010770	4	+	0.00758762735586809	-2.85477898723873
1	71174966	71179244	XLOC_000757	4	+	0.00761340814287437	-2.63597956346066
4	3062208	3076861	XLOC_016003	4	+	0.00781944765606066	2.65168677986933
5	37368883	37369848	XLOC_018094	2	+	0.00782951195643219	-6.66871307850539
5	52952463	52983701	XLOC_019006	7	-	0.00787079876110468	1.64433668459552
5	39157961	39181752	XLOC_018141	7	+	0.0079170450917213	1.76614925837993
3	102698608	102700771	XLOC_015619	4	-	0.00800159971256959	-2.97392967350922
2	66239481	66240751	XLOC_008837	3	+	0.00802283900463359	-7.84851128396795
7	31591417	31624153	XLOC_020623	4	-	0.00802283900463359	-1.60558378762422
AADN04003032.1	4660	5626	XLOC_023995	2	+	0.0080355332592865	-4.83006500476625
2	78587360	78588393	XLOC_010082	2	-	0.00813149160833639	4.95433423679806
11	6150256	6150835	XLOC_004657	2	-	0.00828837566096181	-6.45432318320008
20	2765224	2796869	XLOC_010974	7	-	0.0082889864926596	2.4592813039515
6	24242947	24251760	XLOC_019410	7	+	0.00838201731025914	1.65765604328843
12	11527310	11529711	XLOC_005251	2	-	0.00839315922922364	3.76929224487571
Z	66065526	66120294	XLOC_030064	7	+	0.00839315922922364	-1.64894445204383
1	120418654	120461666	XLOC_001275	7	+	0.00869225683553792	-1.12412760023529
14	6455025	6483759	XLOC_005952	7	+	0.00869225683553792	-1.26683495434568
5	27380636	27408431	XLOC_018739	4	-	0.00869225683553792	-2.3053484122026
18	6509519	6523006	XLOC_007687	6	-	0.00901117085892344	-3.31552924833549
11	19864271	19946826	XLOC_004544	7	+	0.0090806084729684	-2.21801832749111
AADN04002659.1	992	4323	XLOC_023753	5	+	0.00909082215242624	2.91264146908645
6	14824429	14830844	XLOC_019257	6	+	0.00912608567924703	1.62290313188151
3	17869384	17875931	XLOC_014902	7	-	0.00931795020762591	-1.96022632423007
18	9726530	9837232	XLOC_007549	4	+	0.00936468614182227	-2.95820228383276
1	88658756	88677872	XLOC_000997	5	+	0.00947046710074049	-1.10267097500488
21	5645574	5657662	XLOC_011471	7	-	0.00949231989700025	-2.27039646534567
22	4435011	4436367	XLOC_011663	2	-	0.00949231989700025	-6.47941899951892
AADN04001221.1	20407	21629	XLOC_022823	2	-	0.00949231989700025	-6.47941810718562
4	13340790	13431218	XLOC_016112	5	+	0.0096964915878722	-1.62618988026588
1	108844362	108901978	XLOC_001167	6	+	0.00977984506682193	1.10335762155335
2	96890674	97137720	XLOC_010205	7	-	0.00977984506682193	2.29430784809641
5	1902137	2000053	XLOC_017709	6	+	0.00977984506682193	-1.858997630329
20	8232472	8234608	XLOC_010787	4	+	0.0100331622409848	2.64365033558258
10	3669507	3682220	XLOC_004076	7	-	0.0100773935525669	1.44273637140259
9	24033139	24039618	XLOC_022126	5	-	0.0101294751822425	-3.92666655237248
9	3853780	3857848	XLOC_021480	3	+	0.0103109453810818	3.31846967902133
AADN04007540.1	2685	6531	XLOC_025765	2	-	0.0103395812365518	7.61679933688712
33	646831	664492	XLOC_015794	7	+	0.0103610368683778	-1.05818096463632
AADN04004317.1	8292	10239	XLOC_024533	5	-	0.0104400463678187	-2.82784504917858
8	29197288	29207887	XLOC_021411	6	-	0.010520399507324	-1.97886705579649
7	28532883	28536645	XLOC_020605	7	-	0.0105221507812137	-1.43664464543538
18	1702879	1708859	XLOC_007403	2	+	0.0106985378202399	-4.91622892281766
Z	63702087	63733045	XLOC_030037	4	+	0.0107524065804425	3.94850260788365
5	16919058	16920630	XLOC_018614	7	-	0.0107894086252559	2.53430784911095
7	14826827	14827744	XLOC_020061	2	+	0.0109231757744023	-6.41176646632118
AADN04005107.1	12039	13933	XLOC_024853	4	+	0.0109413148697056	-5.13723722316978
14	12332193	12337386	XLOC_006033	4	+	0.0110008241538169	2.25190135817387
1	84883489	84897253	XLOC_000960	7	+	0.0110008241538169	3.34192549256627
21	2066804	2103217	XLOC_011207	7	+	0.011197610280397	2.14253095626468
4	29943271	29988757	XLOC_017048	7	-	0.011197610280397	1.43764328744617
8	21323721	21493735	XLOC_020909	7	+	0.0113897505822813	-1.12490028579124
4	70135427	70140376	XLOC_017428	5	-	0.0114142524876064	-3.88079778864831
3	101719293	101722005	XLOC_015594	3	-	0.0114358008091371	-3.10419958333859
13	9277388	9283492	XLOC_005685	3	-	0.0115520262075909	-3.58756709614275
2	127433670	127453998	XLOC_009266	3	+	0.011598152812951	-3.07991911992822
KQ759548.1	3041	7094	XLOC_029126	3	-	0.0115985258574223	-6.33687588402501
4	74475026	74597675	XLOC_016611	7	+	0.0119476645200752	2.08490314845539
1	98465047	98496106	XLOC_001082	2	+	0.0121038567436458	-5.16130775172488
6	35336557	35346285	XLOC_019518	6	+	0.0121865251770955	2.67908749743108
2	13135662	13593221	XLOC_008350	7	+	0.0122301044652906	-1.171508686664
17	7689909	7692562	XLOC_007334	4	-	0.0122464445947646	-1.940350379958
5	14321363	14327082	XLOC_017827	7	+	0.0122464445947646	-2.5371999404764
8	14279236	14309907	XLOC_021209	7	-	0.0123344720029157	2.52571665037109
12	11526015	11526989	XLOC_005250	2	-	0.0124132228359998	3.75098785226833
2	42943703	42948854	XLOC_009824	7	-	0.0124184030621127	-2.71731048221104
4	31837332	32039305	XLOC_017065	5	-	0.0124480192818365	-2.48279505837564
13	17126627	17153564	XLOC_005802	5	-	0.0126839832352474	-1.07519555334409
3	37697692	37746604	XLOC_015108	7	-	0.0127409819997083	-1.1467445340478
18	3516375	3532214	XLOC_007634	7	-	0.0127421104783173	1.06418754229919
3	8877560	8881798	XLOC_014788	2	-	0.0127421104783173	-3.46029755924764
1	137755118	137756130	XLOC_001425	2	+	0.0129625954996486	-6.44302326836391
AADN04017883.1	63	3185	XLOC_028032	5	-	0.0130552574977386	-6.25808417541701
23	5135540	5137290	XLOC_011791	7	+	0.0132049243005686	1.65486805697871
Z	22436005	22451930	XLOC_030453	4	-	0.0132049243005686	-1.75793481230273
3	40804691	40818366	XLOC_015160	7	-	0.0133377098125308	-1.1566618445497
7	5196838	5492423	XLOC_020341	7	-	0.0133377098125308	-1.06371011049266
1	194570584	194572116	XLOC_001862	7	+	0.0134330029259187	1.01976388569244
5	37662463	37697033	XLOC_018098	7	+	0.0134746923403803	-1.26659799256386
4	10839893	10858009	XLOC_016069	4	+	0.0134930549398852	3.33994361823134
14	12163616	12164434	XLOC_006028	7	+	0.013635546021639	1.30272209270471
9	1775601	1776696	XLOC_021451	2	+	0.0136631121541418	-6.26212577848825
Z	57343842	57352236	XLOC_029985	7	+	0.0138265937065606	2.49998049178385
17	1147588	1392239	XLOC_007226	7	-	0.0142727614081103	1.10678180257573
AADN04002517.1	6075	7222	XLOC_023668	5	-	0.01467577675151	-6.4196084626049
4	28152662	28195051	XLOC_016230	3	+	0.0147639809660579	-6.24594968836829
4	61433984	61441728	XLOC_017345	4	-	0.0148809113067615	-2.02931158405688
2	63461199	63464987	XLOC_009985	7	-	0.0149005574948784	-1.39601395961016
27	5258117	5258992	XLOC_013028	7	+	0.0149677430960411	3.13793145446569
1	185785581	185786830	XLOC_003526	2	-	0.015289519377679	-4.63275026543485
2	63475021	63480894	XLOC_009987	5	-	0.0154767520396574	-3.92048287652993
AADN04005529.1	8436	12802	XLOC_025013	4	-	0.0154767520396574	-2.95540914675403
21	6216952	6220154	XLOC_011290	2	+	0.0155162482918198	-4.7160947647695
AADN04000677.1	2996	9197	XLOC_022263	3	-	0.0155539579101822	-6.19535153506818
1	6168283	6178018	XLOC_001953	5	-	0.0157395053778956	-1.00833773856226
2	20647607	20651585	XLOC_008405	7	+	0.0157395053778956	2.44544321388464
16	240153	311548	XLOC_006956	7	-	0.0160616451769093	2.51255293981158
27	2574351	2599658	XLOC_012935	7	+	0.0160616451769093	1.55952775785944
13	1702503	1705006	XLOC_005349	7	+	0.0166333792245805	2.80548726368414
26	3544611	3550615	XLOC_012641	7	+	0.016653690729789	-1.01960752961205
AADN04002035.1	8167	13892	XLOC_023388	3	-	0.0169369115069007	6.04490553230379
7	26697045	26949341	XLOC_020576	7	-	0.0169538610983195	1.30203133198763
4	21253385	21318232	XLOC_017008	4	-	0.0169921590160832	-1.54310106908731
22	465420	500640	XLOC_011606	7	-	0.017209882236969	-1.08944121502601
Z	81581226	81587608	XLOC_030245	7	+	0.0172952840420878	1.00240953496747
18	4841872	4857582	XLOC_007664	7	-	0.0174729332286132	-2.31819123723912
9	12441665	12446733	XLOC_021949	3	-	0.0174729332286132	3.29636315659109
5	14151521	14189963	XLOC_017824	7	+	0.0175412579515911	-1.62490151639973
AADN04005397.1	5088	7455	XLOC_024965	2	+	0.0176668458614743	-3.14373738211055
19	5647855	5653210	XLOC_007889	4	+	0.0182386132426845	2.38398446461497
2	108410426	108488312	XLOC_009119	4	+	0.0186368433296319	-2.36722026032943
5	37289863	37291002	XLOC_018826	2	-	0.0187142763257286	-4.6577885657757
1	48193600	48194213	XLOC_002283	7	-	0.0187620084959905	1.87073061460441
AADN04007670.1	3126	3591	XLOC_025783	3	+	0.019414674453746	-6.15044295082519
8	6631051	6642936	XLOC_020734	6	+	0.0195833018935197	-1.24436966079329
AADN04001130.1	21729	22674	XLOC_022731	7	-	0.0199703107046627	1.0503578305105
Z	27685268	27704211	XLOC_029766	7	+	0.0199703107046627	1.07867025589032
5	17561214	17566152	XLOC_018634	4	-	0.0199909215524681	-2.96330490016528
AADN04006411.1	7688	10353	XLOC_025339	3	-	0.0200288893930135	-6.30036212388979
27	4778403	4783444	XLOC_013211	7	-	0.0200655996326154	-2.3968296428193
AADN04003275.1	3160	3895	XLOC_024113	1	-	0.0201412279688251	-6.35316400663454
27	3172859	3177285	XLOC_013160	3	-	0.020222048342498	6.16340631494952
2	114001977	114170044	XLOC_009169	5	+	0.020400242703469	-2.24769204376073
AADN04008702.1	6204	7066	XLOC_025996	2	-	0.0204893024039242	-4.50134386524735
Z	51704249	51777728	XLOC_029930	7	+	0.0208286656972456	1.03542072503243
17	5195175	5199801	XLOC_007266	4	-	0.0208720005800779	-2.56191368655598
AADN04002667.1	10784	17634	XLOC_023758	6	-	0.0210112558544559	-3.31963323417515
AADN04003371.1	14986	16064	XLOC_024184	5	-	0.0210870229043199	-3.98659860809021
KQ759488.1	10983	12010	XLOC_028994	5	-	0.0211321319055321	-6.09116237302169
18	10063557	10067244	XLOC_007751	7	-	0.0214784480293859	2.07470151389585
2	22731312	22865026	XLOC_009641	7	-	0.0215347216992177	-1.32102725699059
Z	13665516	13677104	XLOC_029616	7	+	0.0215347216992177	1.83154096839062
2	13885715	13994990	XLOC_008351	7	+	0.0220255003370379	1.37289638082241
10	12408755	12501740	XLOC_004163	7	-	0.0220286791304614	1.33458519642459
5	48095866	48197950	XLOC_018950	7	-	0.0221663442470145	-1.15974163816425
19	9377055	9385954	XLOC_008192	7	-	0.0223986649788703	-2.08046013323072
1	71720590	71733037	XLOC_000765	7	+	0.0224765391080116	-1.0256420243562
1	180825306	180970577	XLOC_001746	6	+	0.0225168768097749	1.40388483232672
2	127796421	127796956	XLOC_009275	2	+	0.0225168768097749	-6.16184455328182
13	17657155	17692858	XLOC_005569	3	+	0.0225205207829787	-3.05246770695688
AADN04014041.1	2623	3751	XLOC_027313	2	+	0.0226635243849027	3.81659742489828
12	2927403	2936421	XLOC_004867	7	+	0.0229116984495831	-1.13276660614399
1	98280964	98281998	XLOC_002830	2	-	0.0229116984495831	-6.27906649880957
20	3432127	3499443	XLOC_010707	4	+	0.0229116984495831	-3.32880601729933
7	299778	306735	XLOC_019924	7	+	0.0230918060130792	-1.109897095486
AADN04002699.1	5375	7932	XLOC_023781	5	-	0.0230918060130792	-2.88361943650008
1	60380298	60429656	XLOC_000643	5	+	0.0233442361549933	2.70540063514207
Z	65135392	65136175	XLOC_030056	7	+	0.0234513010070958	1.13899420139045
Z	24085446	24086855	XLOC_029715	6	+	0.023625466603275	-2.48303944521072
3	18657753	18713434	XLOC_014910	7	-	0.0239681649257967	-1.07727767471656
AADN04001080.1	14462	15373	XLOC_022674	1	+	0.0241739081587799	6.15041823957666
17	8210920	8217599	XLOC_007338	6	-	0.0241821113887552	-2.21802321592111
26	1715389	1724864	XLOC_012747	4	-	0.0244078483536325	1.08539198664761
1	44816373	44840429	XLOC_000385	7	+	0.0244746019503514	1.35068030434007
2	20686841	20781828	XLOC_009623	7	-	0.0245080019406489	1.37541907549066
8	5622582	5628060	XLOC_020720	7	+	0.0247467760251708	-1.07580338114346
Z	66002683	66003589	XLOC_030823	4	-	0.0247868486388697	-3.65525110672915
2	31696820	31789262	XLOC_009700	7	-	0.0250504844607787	-1.34096464785135
7	29328803	29524407	XLOC_020610	7	-	0.0251360169193329	-2.57715358343541
4	70079325	70107264	XLOC_017423	5	-	0.0251981763112452	-2.40073118388397
7	5851212	5852220	XLOC_020348	4	-	0.0252129783600554	1.9131665056797
1	57854835	57882577	XLOC_002454	4	-	0.0254067418174461	1.04794638311336
26	5095661	5099405	XLOC_012847	4	-	0.0254067418174461	-4.62547082070689
2	66236717	66237504	XLOC_008835	2	+	0.0254143833275659	-7.13169807162807
2	66237856	66239431	XLOC_008836	2	+	0.0254143833275659	-7.13169745390787
Z	24067084	24084006	XLOC_029714	7	+	0.025462119069577	-2.29184625584629
AADN04001080.1	6685	9601	XLOC_022677	4	-	0.0255716279829493	3.37108902503599
1	175014604	175036647	XLOC_001666	7	+	0.0258903557348416	1.64893624914784
22	2593801	2604692	XLOC_011643	7	-	0.0261902208207795	-1.30204520749313
6	23565910	23569213	XLOC_019400	4	+	0.0261902208207795	3.72415870598052
2	4018777	4019952	XLOC_008270	1	+	0.0266157641324129	-6.16216127493635
24	3848212	3849207	XLOC_012162	4	-	0.0268965618129071	2.66764804825693
Z	9003121	9024995	XLOC_029569	7	+	0.0270087276288598	1.33662822770925
AADN04007139.1	5	11027	XLOC_025664	7	+	0.0271080917302738	1.01497615154719
2	50741820	50762675	XLOC_009895	6	-	0.0271132465670671	-1.47130255054929
4	51157512	51162194	XLOC_016448	4	+	0.0272386846894224	-2.68723233217868
AADN04010073.1	20	6440	XLOC_026278	6	-	0.0272386846894224	-1.62184518713112
23	3463128	3464676	XLOC_011743	2	+	0.0273647455572271	-6.68681822100197
3	24783833	24788847	XLOC_014976	5	-	0.0273856179959535	-4.43453858207279
3	42971992	43003469	XLOC_014112	7	+	0.0274810079256739	1.66298618210931
1	60924828	60990304	XLOC_000648	6	+	0.0283805904122495	1.53006032093523
9	19373429	19382089	XLOC_021693	7	+	0.0283884467617721	-1.85260504654712
18	9106495	9133620	XLOC_007726	4	-	0.0284267199976291	-1.84550883639668
10	2374488	2379456	XLOC_003706	7	+	0.0286422079117937	-1.84112258366341
12	12544997	12695582	XLOC_005270	4	-	0.0287470500610432	-4.39524256522308
AADN04001009.1	7093	29885	XLOC_022594	6	-	0.0288098718752821	-2.52341043395116
1	155597899	155609388	XLOC_003290	7	-	0.0289846513066471	2.41179526413702
8	15100437	15102276	XLOC_021221	3	-	0.0289846513066471	-3.22740830407477
AADN04000640.1	60921	61608	XLOC_022216	7	+	0.0289846513066471	2.63407245326224
10	5621876	5662732	XLOC_003760	7	+	0.0290453979439588	1.63613112183733
2	65757199	65761217	XLOC_010007	7	-	0.0290880787649905	2.12148252925843
3	101716783	101718494	XLOC_015593	3	-	0.0290880787649905	-2.77407393706236
2	112399602	112400416	XLOC_009151	2	+	0.0291220501374791	-5.99747608668597
2	84667400	84668428	XLOC_008937	2	+	0.0291985974349313	-6.02586488845199
24	5206452	5209366	XLOC_012075	7	+	0.0292453692718296	1.28650434668053
6	26628616	26662440	XLOC_019840	7	-	0.0295025364958161	-1.86410099174936
9	2955475	3338451	XLOC_021830	7	-	0.030097260014914	1.09991932352646
3	105329613	105343053	XLOC_015661	7	-	0.0301199645783172	-1.52138988660697
AADN04001259.1	9520	11257	XLOC_022857	4	+	0.0303419879709391	-3.01897065931246
3	102712467	102719621	XLOC_014574	4	+	0.030467901917382	-2.16238726284107
5	45681243	45684579	XLOC_018932	4	-	0.0307569956129115	3.23036230412622
KQ759423.1	8433	11697	XLOC_028855	7	+	0.0308127663163133	2.59351897645476
9	3848109	3848673	XLOC_021477	2	+	0.03091761002235	3.95996217451579
5	7980427	8000967	XLOC_018487	6	-	0.0311530286702397	2.45574917451178
8	6179353	6206154	XLOC_021125	7	-	0.0311978616588727	1.03547185448531
3	29368282	29369848	XLOC_013946	2	+	0.031336912036484	-3.66813397714051
KQ759409.1	4047	6944	XLOC_028848	7	-	0.031439841724301	-2.90840166645594
26	2651207	2652491	XLOC_012617	5	+	0.0314736141743435	2.67640676994235
1	183074835	183169442	XLOC_001770	6	+	0.0318069112384149	2.2851109683064
2	63231427	63325791	XLOC_008797	7	+	0.031933360357749	1.31489511689148
Z	81354025	81359622	XLOC_030988	7	-	0.031933360357749	1.62092428402475
AADN04001955.1	9321	12487	XLOC_023324	3	+	0.0322658428103557	-3.01939425437872
2	24690801	24704682	XLOC_009655	7	-	0.0323032587315431	2.05948674678558
23	5686798	5693276	XLOC_011988	7	-	0.0323661203102503	-1.26303647001719
5	18394811	18401526	XLOC_018643	2	-	0.0324777655630651	3.42876366530893
2	143805339	143806582	XLOC_010590	6	-	0.0326417289934621	2.78528384916558
14	1106519	1108970	XLOC_005862	5	+	0.0327304424246498	-3.08611255966297
Z	28075112	28075937	XLOC_030526	2	-	0.0330526189206861	-4.08220931069638
4	65222536	65243920	XLOC_017369	5	-	0.0331018178348293	2.61732370013716
3	42152603	42189083	XLOC_014105	4	+	0.0332944558308037	-1.4595807080634
5	1528759	1548249	XLOC_018441	7	-	0.0335713174467291	-2.2023305659225
19	789718	800106	XLOC_007811	7	+	0.0337915956164609	2.28149093313084
AADN04011039.1	4654	6217	XLOC_026483	7	+	0.0338351736345516	-2.66103342819514
3	24942959	24943577	XLOC_014985	2	-	0.0339026000543745	-3.25271122794345
4	20472455	20478595	XLOC_016180	6	+	0.0339084587904797	1.84035172009669
23	1803689	1804631	XLOC_011699	5	+	0.0340683967618077	-5.93247172812044
2	138990042	138995232	XLOC_009354	4	+	0.0347706487907105	2.33256268269777
2	97231208	97265121	XLOC_009019	7	+	0.0350656932653742	1.04160192373641
3	72784568	72896173	XLOC_015416	4	-	0.0350713260588084	2.5608396401453
8	26410171	26411099	XLOC_021380	5	-	0.0352256711534509	3.74298634450486
4	20484770	20492023	XLOC_016999	4	-	0.0352310780898691	1.8239410275449
AADN04000777.1	38945	52194	XLOC_022348	7	+	0.0354223580518314	1.82856387017826
7	21932677	21938541	XLOC_020139	7	+	0.0354227450560751	-2.05225064917267
20	11763659	11771513	XLOC_011139	5	-	0.0354900455812537	2.49913816847883
AADN04024480.1	10	332	XLOC_028641	1	+	0.0358791572432906	5.90295137825563
5	10172573	10190224	XLOC_017782	7	+	0.0360831498578359	-1.65211873994612
14	12160596	12161521	XLOC_006027	7	+	0.0364852310316651	1.432644956864
28	3250481	3255046	XLOC_013371	3	+	0.0367921251574563	-2.79742182773681
3	40139163	40141499	XLOC_015149	7	-	0.0368205672659994	2.32278404354825
2	58140097	58147325	XLOC_009948	4	-	0.0368430207884628	1.59011810722149
1	120328089	120346610	XLOC_001273	4	+	0.0369095136151028	2.0138222455682
18	4940547	4964173	XLOC_007465	7	+	0.0373317303097707	-2.29890383571192
23	3257924	3263595	XLOC_011741	5	+	0.0373317303097707	-3.73939874569834
26	2657377	2665067	XLOC_012619	7	+	0.0377412885957813	1.13240252069166
27	5018086	5029311	XLOC_013020	5	+	0.0383485029541393	3.48459890464892
3	40884836	40890101	XLOC_014092	4	+	0.0383485029541393	-2.81970139868284
1	78373703	78375112	XLOC_002682	5	-	0.0386799402571678	4.40039270412794
4	22109234	22158813	XLOC_016202	7	+	0.0388240322953223	-1.09856777926599
AADN04006936.1	5443	7902	XLOC_025573	4	-	0.0391943348172147	-5.90237148463289
Z	9164720	9165903	XLOC_029578	5	+	0.03935818558792	2.53126645760405
1	87488834	87502467	XLOC_000979	7	+	0.0396989365182512	-1.11986805681244
5	14699309	14702866	XLOC_017831	7	+	0.0399383360384801	2.60160823726526
4	50344973	50350757	XLOC_017221	7	-	0.0400044840950694	-1.33314106432624
AADN04024336.1	2396	3533	XLOC_028632	5	+	0.0400044840950694	-5.81170979308456
Z	6143565	6153203	XLOC_030288	4	-	0.0400044840950694	-2.74759709332941
5	16777116	16795104	XLOC_017860	7	+	0.0401290269449511	-1.53237855290088
13	4682849	4697816	XLOC_005390	7	+	0.0402189063030692	-1.2693648168645
2	7859980	7875524	XLOC_008317	7	+	0.0403029724538861	-1.66395652259982
4	60372985	60387622	XLOC_017323	4	-	0.0403193198820181	-1.54197360420225
KQ759586.1	14113	18049	XLOC_029229	7	+	0.0403373309182772	-1.97140327881282
AADN04006343.1	6120	6618	XLOC_025299	1	-	0.0406125832210878	-6.39631254704579
1	153008175	153010274	XLOC_003272	5	-	0.0415325216933924	-2.7820852691456
18	5118642	5119704	XLOC_007474	7	+	0.0416374709502595	2.4479626188838
7	5609016	5610780	XLOC_019959	4	+	0.0418973756019649	2.67194693404233
2	4024912	4026402	XLOC_009480	4	-	0.0419161385937585	-2.56040465171167
AADN04002810.1	13632	15996	XLOC_023850	4	+	0.0419161385937585	-2.8491394795061
15	2715426	2765144	XLOC_006662	4	-	0.0422770759143205	1.70765276039876
LGE64	629106	636831	XLOC_029432	5	+	0.0424063437424716	1.83806983444246
6	21147546	21254090	XLOC_019356	2	+	0.0426523263280351	-4.28741213838613
24	2834525	2878897	XLOC_012033	2	+	0.0427921406967955	-6.36670423898736
AADN04000662.1	70323	83239	XLOC_022251	7	+	0.0427921406967955	1.5781705325186
Z	22455630	22456804	XLOC_029697	4	+	0.043151794186609	-1.66443715792035
2	50681704	50685046	XLOC_009894	2	-	0.0438825956743341	-4.21765284352794
23	5647470	5654331	XLOC_011986	4	-	0.0438908209470139	-2.65622853998122
AADN04008776.1	359	4907	XLOC_026006	4	+	0.043984779813705	-3.38443262917446
AADN04002017.1	12947	18590	XLOC_023371	6	-	0.0440515777274318	-2.33439525921817
5	54089993	54100635	XLOC_019022	7	-	0.0447884335772353	3.67752452943247
5	21702602	21725281	XLOC_017914	7	+	0.0452947798096005	2.41669480684704
1	178989069	178994168	XLOC_001723	6	+	0.0458696578938772	-1.24769934370466
AADN04017993.1	1044	1338	XLOC_028044	2	+	0.0460764406057603	-5.71995846434708
28	2219354	2220218	XLOC_013527	2	-	0.0464203400048615	4.3651405956178
AADN04006411.1	732	6693	XLOC_025338	5	-	0.0464203400048615	-5.72894816997012
5	16756963	16757970	XLOC_018607	2	-	0.0464456558767381	-3.47510670754325
3	50378454	50430395	XLOC_015236	7	-	0.0466541717130657	-2.60462072735069
13	14430993	14444000	XLOC_005758	3	-	0.0467243640629573	-2.96863127283809
AADN04001465.1	1763	4116	XLOC_023005	3	-	0.0477204049258585	-3.16306350312884
8	19311549	19378104	XLOC_021259	3	-	0.0477413299541333	2.65191098891419
4	8696585	8712936	XLOC_016047	7	+	0.0481409293389444	2.49630687778425
3	24803671	24807393	XLOC_014980	5	-	0.04843914034601	-5.7088914249154
12	1878642	1879510	XLOC_004845	3	+	0.0498716366183637	3.34699540422412
5	49101180	49285676	XLOC_018957	4	-	0.0499676219212493	-1.95988692471546
