# Supplementary material for: Multi-species annotation of transcriptome and chromatin structure in domesticated animals
Source: BMC Biol. 2019 Dec 30;17:108. doi: 10.1186/s12915-019-0726-5 (PMC6936065; doi:10.1186/s12915-019-0726-5)
Supplement: Supplementary file 7 — Additional file 7 FR-AgENCODE DE genes (all combinations). The archive has the same structure than de.refgn.tar.gz with names starting with cuffgenes instead of refgenes. [file 12915_2019_726_MOESM7_ESM.gz › home/sfoissac/fragencode/papers/first/suppl.files/de.fraggn/gallus_gallus/diffcounts.cdvsliver/cuffgenes.counts.min2tpm0.1.normcounts.diff.cd.liver.bed]

8	18694447	18737086	XLOC_020859	4	+	2.06537145855999e-80	24.4153183222375
3	102658378	102693486	XLOC_015617	4	-	2.27206924174408e-80	24.2941288275281
1	83204421	83207483	XLOC_002726	4	-	4.68888666377955e-80	22.749009385599
8	16539917	16600128	XLOC_020849	4	+	1.22802965854465e-78	22.4546659716849
4	20484770	20492023	XLOC_016999	4	-	9.1507108654182e-74	22.7138536633256
8	27634083	27643042	XLOC_020969	4	+	2.00246176709078e-73	17.863757812237
1	194439164	194442900	XLOC_001855	4	+	2.6243086389004e-73	22.6148548193965
8	16589821	16602426	XLOC_020851	4	+	1.55829373057303e-71	17.4023793450615
AADN04024662.1	36	2863	XLOC_028744	4	-	3.85504318811901e-71	18.5056852318209
20	10689802	10695627	XLOC_010865	4	+	7.8373899497957e-71	18.4598424854371
3	107884724	107887441	XLOC_014657	4	+	7.8373899497957e-71	17.3095112785366
4	50732651	50738647	XLOC_017226	4	-	7.8373899497957e-71	22.0312028504016
6	16567736	16581736	XLOC_019278	4	+	7.8373899497957e-71	17.2976542029856
13	7988691	8009137	XLOC_005651	4	-	3.58354632597823e-70	17.1616377665667
18	7945147	7954990	XLOC_007713	4	-	3.90201843321509e-69	17.0757859212397
7	6791278	6812381	XLOC_020358	4	-	8.03547025937709e-69	17.1826795046304
9	16183793	16229520	XLOC_021664	4	+	8.03547025937709e-69	18.1237135522216
2	27887935	28076252	XLOC_009670	4	-	1.35007174402798e-68	17.2689724269729
14	14423984	14457143	XLOC_006358	4	-	1.7841394707366e-68	16.5403609592508
10	2370951	2373986	XLOC_004048	4	-	2.36625870166015e-68	16.3862820657018
Z	72942622	72952484	XLOC_030107	4	+	5.30915919334515e-68	17.3721048258935
AADN04024519.1	313	1388	XLOC_028647	4	-	6.0845047628553e-68	16.8470642686744
2	63351365	63393104	XLOC_008800	4	+	6.71341783857203e-68	19.5243541006594
Z	22430381	22497917	XLOC_029696	4	+	1.30048551974216e-67	17.379088738244
3	57788054	57797396	XLOC_015308	4	-	1.51637862565955e-67	16.4963251574726
3	45498697	45547128	XLOC_014122	4	+	3.62464373868571e-67	21.1060088392817
18	7515230	7522292	XLOC_007508	4	+	3.87284247047072e-67	21.1371214499226
5	45652263	45657815	XLOC_018930	4	-	3.87284247047072e-67	17.1279998255504
8	1591139	1687389	XLOC_021027	4	-	4.23148552335395e-67	16.4269538160348
3	41961987	41970545	XLOC_015175	4	-	5.44923566638878e-67	20.9438049931439
3	109257269	109266201	XLOC_014674	4	+	1.06174534763812e-66	16.4979080838792
13	12296398	12310401	XLOC_005473	4	+	1.96241650446358e-66	16.314394360739
18	9992035	10003977	XLOC_007563	4	+	2.4037121718729e-66	16.2810434249191
10	17798781	17805440	XLOC_004224	4	-	3.1002946233419e-66	16.6052296997253
8	21313114	21324101	XLOC_021305	4	-	3.38736204031606e-66	19.6846558755349
3	107895576	107898246	XLOC_015703	4	-	3.98339328456402e-66	16.3230872179201
1	78465926	78495567	XLOC_002687	4	-	4.56570340446984e-66	16.5511260466731
1	2290602	2745127	XLOC_000047	4	+	4.76805664458724e-66	16.2114637026331
3	101790159	101807777	XLOC_014568	4	+	5.92299644147369e-66	18.1561334384184
4	60350735	60368587	XLOC_017322	4	-	6.59305455862394e-66	18.2686847242681
1	171268902	171314194	XLOC_003406	4	-	7.54013710930323e-66	19.3891142951875
1	31132009	31145797	XLOC_000288	4	+	8.0805835962809e-66	16.8490527060467
5	45610994	45622374	XLOC_018926	4	-	8.0805835962809e-66	18.4672390713435
2	51984355	52134854	XLOC_009903	4	-	9.11305006059475e-66	17.829268510101
4	49948788	49949830	XLOC_017213	4	-	9.11305006059475e-66	18.3504377221139
1	136254652	136260875	XLOC_001399	4	+	1.36817317139082e-65	17.8737841909958
1	185798214	185814557	XLOC_001789	4	+	1.68153503421819e-65	16.0067435260319
25	2504445	2506092	XLOC_012362	4	+	1.85817505637502e-65	18.0415049228555
3	107891530	107894588	XLOC_014658	4	+	2.12542152465564e-65	20.5348381723175
12	815057	837299	XLOC_004827	4	+	2.47086021667613e-65	20.6476398442677
6	9821245	9848229	XLOC_019605	4	-	2.9154804411343e-65	17.8472202208576
7	5611449	5619226	XLOC_019960	4	+	2.9154804411343e-65	18.177870787917
3	49103207	49306897	XLOC_014171	4	+	5.39596482002271e-65	16.0059649182221
10	7007995	7035035	XLOC_004106	4	-	6.76174421140516e-65	18.6757201891482
4	82502874	82546745	XLOC_017505	4	-	9.0655682616466e-65	17.9730161239891
1	70545027	70627591	XLOC_000754	4	+	1.0853228300823e-64	16.3545382835842
3	48578759	48596540	XLOC_014162	4	+	1.26740532036289e-64	15.9009114582209
26	3194177	3209998	XLOC_012630	4	+	1.36435340693748e-64	15.8916453189522
4	12362146	12387140	XLOC_016103	4	+	1.36435340693748e-64	16.9357703986664
KQ759549.1	18144	46417	XLOC_029130	4	+	1.56701229909463e-64	15.9925782292689
9	23946651	23950658	XLOC_022124	4	-	1.57956978182987e-64	15.8512939000522
6	17821771	17830100	XLOC_019302	4	+	2.21574946180299e-64	19.5483778917752
27	1854187	1865042	XLOC_012926	4	+	2.36499937716767e-64	20.4193368026427
1	35522126	35530556	XLOC_000336	4	+	2.50137908033795e-64	18.9555768378827
2	106476740	106483011	XLOC_009094	4	+	2.54481263950274e-64	17.702594190363
9	2657239	2678830	XLOC_021460	4	+	2.66447691234303e-64	18.22222310294
26	2579587	2590441	XLOC_012776	4	-	2.90540296190065e-64	18.8631469504813
1	67101648	67142205	XLOC_000719	4	+	3.04451076212451e-64	16.0372628350543
23	5643193	5645711	XLOC_011985	4	-	3.15047844832184e-64	20.3289311727131
Z	22436005	22451930	XLOC_030453	4	-	3.41807159202648e-64	20.2694140154798
7	17506099	17667800	XLOC_020481	4	-	4.48196460647903e-64	15.7039158156378
4	5049458	5063193	XLOC_016036	4	+	5.2521780323364e-64	18.4691588179961
17	5326465	5328212	XLOC_007061	4	+	5.25983688066731e-64	20.3905212265251
1	55129379	55170727	XLOC_000581	4	+	5.62770699816562e-64	18.9349208766323
2	476760	478499	XLOC_008227	4	+	6.33545141254288e-64	15.7563525402254
4	21042690	21055196	XLOC_016192	4	+	7.26501648761614e-64	18.4076056781792
1	104882623	104897409	XLOC_001113	4	+	7.45259909030429e-64	15.7929632756707
4	40160201	40248081	XLOC_017148	4	-	7.76401682801559e-64	16.0493872790397
8	4264702	4268005	XLOC_021078	4	-	8.12161015709134e-64	18.7663679739503
8	21098126	21100783	XLOC_021295	4	-	8.67611186401787e-64	17.994405822487
3	100515713	100591520	XLOC_014563	4	+	8.74901682991632e-64	15.7608361982681
8	21954419	21961495	XLOC_020917	4	+	9.03108800227465e-64	18.5443229407514
9	16218731	16238506	XLOC_021667	4	+	9.03108800227465e-64	20.174108037752
1	76142688	76178953	XLOC_000816	4	+	9.24737845669344e-64	20.0571388720728
21	4821639	4823590	XLOC_011439	4	-	1.1914129864923e-63	16.2503678575969
1	24918556	25006889	XLOC_002072	4	-	2.17943347747443e-63	15.6605905019005
7	5801778	5869387	XLOC_020344	4	-	2.61577484927011e-63	17.612562417547
8	2652339	2658594	XLOC_020681	4	+	2.74556205913595e-63	15.5406499521663
1	167990705	168008931	XLOC_003351	4	-	2.97823827727803e-63	17.7849507549587
KQ759485.1	15458	25539	XLOC_028988	4	+	2.97823827727803e-63	15.7071103791533
1	4206623	4231854	XLOC_000083	4	+	3.95484126817846e-63	19.9672680144806
1	119856420	119934370	XLOC_001269	4	+	4.09257603798021e-63	14.1795255936515
14	3924457	3937784	XLOC_006166	4	-	4.23868308945088e-63	19.9888687704528
19	5643261	5647788	XLOC_008107	4	-	5.78432812434753e-63	18.7653116790726
1	108061222	108086473	XLOC_001161	4	+	6.14789089834745e-63	15.5876606660808
13	18197159	18219489	XLOC_005825	4	-	8.54454645286985e-63	19.9564990668322
6	4455723	4476478	XLOC_019152	4	+	8.77852414956632e-63	19.8215385857092
2	106466186	106475058	XLOC_009093	4	+	9.70976942485093e-63	19.8018813076791
15	12141599	12155748	XLOC_006887	4	-	1.13995320545473e-62	16.1867898749036
4	58197044	58231502	XLOC_017305	4	-	1.24070176691119e-62	15.687614509235
21	4067561	4083066	XLOC_011418	4	-	1.53538827962317e-62	15.5606782390119
4	61765732	61830154	XLOC_016518	4	+	1.7770293060339e-62	15.5619214466446
20	5562843	5579208	XLOC_011010	4	-	1.86068044403549e-62	15.9786218846634
5	45586816	45597287	XLOC_018925	4	-	1.86068044403549e-62	17.5972839259104
KQ759485.1	1886	11284	XLOC_028990	4	-	2.08133747846212e-62	15.6043675978104
15	113654	122068	XLOC_006627	4	-	2.69357733263895e-62	19.7215257612173
5	45639764	45645089	XLOC_018928	4	-	2.91338999250213e-62	18.8488698930911
4	60372985	60387622	XLOC_017323	4	-	3.10509963170119e-62	18.4509372862658
3	109205524	109278947	XLOC_014672	4	+	4.26535228016822e-62	19.7807720737079
1	65218578	65239716	XLOC_000686	4	+	9.91308409295744e-62	19.0916767535293
4	44949811	44955591	XLOC_016373	4	+	1.00305862574086e-61	19.8855358341425
12	10692551	10725221	XLOC_005236	4	-	1.16284185616361e-61	13.8495725230401
3	41952661	41959265	XLOC_015174	4	-	1.41627031359762e-61	18.8329487215736
26	1705346	1713414	XLOC_012746	4	-	1.78716108636259e-61	15.9422364935513
2	37398090	37566500	XLOC_009751	4	-	2.1497671438755e-61	15.482987683071
3	40594170	40606054	XLOC_015156	4	-	2.49868949473745e-61	19.5551181741976
4	86531503	86535234	XLOC_017575	4	-	2.92709438245408e-61	18.2537536211652
26	5088651	5092812	XLOC_012846	4	-	5.00701803933177e-61	19.6926468975552
7	15674545	15742794	XLOC_020074	4	+	6.01921118846906e-61	14.1803411893105
9	16195522	16202807	XLOC_021665	4	+	6.64726324739603e-61	15.7223857048357
3	63962961	63969961	XLOC_014308	4	+	6.80085846256968e-61	17.115773825005
2	9661210	9717942	XLOC_009528	4	-	7.9621336968443e-61	15.4477946970227
1	137560018	137578851	XLOC_003181	4	-	1.78049399213947e-60	18.0514380952283
5	37888414	37898039	XLOC_018105	4	+	2.10800472248499e-60	15.4436381117548
9	16205031	16216986	XLOC_021666	4	+	2.10800472248499e-60	19.306099442801
KQ759609.1	763	2672	XLOC_029268	4	+	3.14630640329329e-60	13.7502887366204
1	31101533	31122087	XLOC_002115	4	-	3.15669449519853e-60	19.384932950648
27	5505875	5513998	XLOC_013041	4	+	3.44865371623443e-60	18.3738398017371
5	45665042	45694670	XLOC_018931	4	-	3.85643763310357e-60	19.3982200811367
9	4868900	4873458	XLOC_021506	4	+	8.47870329804939e-60	15.6841018187419
6	26407052	26555550	XLOC_019838	5	-	8.6537071206957e-60	12.7688642234352
Z	35893998	35945648	XLOC_030576	4	-	1.01346763088195e-59	15.2350512726278
1	177673089	177788740	XLOC_003462	4	-	1.06058999730709e-59	16.025772545213
1	192940016	192941458	XLOC_001834	4	+	1.33917049044377e-59	14.0522918893162
8	25885240	25901235	XLOC_020961	4	+	1.387715625628e-59	19.153993982076
2	108833159	108835660	XLOC_009126	4	+	1.60004932948019e-59	18.5261609615701
6	27448802	27468649	XLOC_019430	4	+	1.60004932948019e-59	19.1171449230707
1	47351400	47391069	XLOC_000421	4	+	1.99642418632397e-59	15.0487657627912
24	5107030	5108520	XLOC_012198	4	-	5.84141289144474e-59	19.1541062560679
4	20472455	20478595	XLOC_016180	6	+	7.08459358214057e-59	16.1420310781276
20	3432127	3499443	XLOC_010707	4	+	1.10282871278721e-58	15.6817609662046
1	111228549	111282028	XLOC_001202	4	+	1.9120365350106e-58	15.723265105109
1	108094427	108128705	XLOC_001164	4	+	2.40345890601562e-58	15.2835012148378
8	25905425	25921408	XLOC_021376	4	-	3.99320788417334e-58	17.5310936647673
9	14968947	14971146	XLOC_021989	4	-	4.35929973654051e-58	14.287500015886
KQ759474.1	25398	26495	XLOC_028912	4	+	4.529716270641e-58	18.9039211111579
27	1730472	1735783	XLOC_013140	4	-	9.13305992625106e-58	15.4382363979093
Z	749623	796266	XLOC_029489	4	+	1.93420778784812e-57	15.0132284974012
20	12185921	12192543	XLOC_010893	4	+	2.13494935477605e-57	13.336770195648
1	73192082	73198249	XLOC_000785	4	+	4.35478373278224e-57	15.347107318034
6	33023617	33068896	XLOC_019906	4	-	6.49989472387617e-57	13.7975787843184
1	128514144	128528599	XLOC_001326	4	+	7.56658095154725e-57	15.3533565393138
21	13610	65700	XLOC_011312	4	-	1.52650728955282e-56	13.6281752480862
2	78591257	78601524	XLOC_008902	4	+	1.63649186468251e-56	13.3059596684496
4	51168577	51181602	XLOC_016449	6	+	2.18002916768546e-56	20.5159964711425
14	2263159	2273205	XLOC_006141	7	-	7.32895536955322e-56	9.7648922695593
2	136471587	136492249	XLOC_009327	4	+	8.49181273804603e-56	14.9691835711056
AADN04015905.1	2408	5120	XLOC_027645	2	-	1.44823115459701e-55	15.3692854859383
4	60416842	60446040	XLOC_016504	4	+	1.71842987374205e-55	13.1615585833508
11	3666587	3735390	XLOC_004644	4	-	1.8555597601434e-55	15.251383563112
1	25906790	26319879	XLOC_002079	4	-	8.12202659665601e-55	14.8629731293759
Z	65124988	65133725	XLOC_030055	4	+	8.6139843798412e-55	19.7162718188454
Z	12937015	12957664	XLOC_029608	7	+	1.4172513139525e-54	10.0598325841577
1	132569387	132572872	XLOC_003130	4	-	1.57254791813303e-54	15.2714881694777
2	130564106	130592497	XLOC_010497	7	-	4.86883173568074e-54	12.8367669447293
3	104952610	104954489	XLOC_014599	4	+	7.9055105103233e-54	14.8639806764523
14	14827850	14838188	XLOC_006090	4	+	8.5729778854109e-54	14.9681479890766
6	17575971	17595441	XLOC_019702	4	-	1.02978472976488e-53	15.9185443052459
11	6045878	6062292	XLOC_004384	7	+	1.07123581674724e-53	9.92418905706991
2	23867126	23895615	XLOC_009650	5	-	1.72257098241453e-53	14.2077861033182
4	61486290	61681670	XLOC_017347	4	-	1.8283758573837e-53	14.8066905490081
1	13046220	13318877	XLOC_001991	4	-	2.93326115132952e-53	14.8240019997942
28	1198412	1203149	XLOC_013288	4	+	2.93326115132952e-53	14.8522640814052
4	37934302	37948328	XLOC_016311	4	+	3.72034793625525e-53	15.1637934434739
1	51507306	51527237	XLOC_000544	7	+	5.25532105016842e-53	12.0880372220583
19	5395688	5403025	XLOC_007875	5	+	5.48167581190614e-53	13.2958630633519
2	30612804	30653568	XLOC_008483	4	+	6.02575832198398e-53	14.6040894193487
1	80156958	80186414	XLOC_002702	7	-	1.08620157271442e-52	9.21632887045134
7	12182571	12186566	XLOC_020029	6	+	1.25297498225434e-52	11.0714037667962
5	37331590	37397877	XLOC_018091	4	+	1.51179091152461e-52	14.1661327293724
AADN04007470.1	66	9448	XLOC_025748	4	+	2.9590361473169e-52	14.9621701156138
8	25860545	25880244	XLOC_021375	4	-	3.29055860242552e-52	14.7629269485864
5	13149789	13199993	XLOC_018553	4	-	5.48345698215095e-52	14.6620173315047
LGE64	598982	613921	XLOC_029430	4	+	8.55945161948321e-52	14.4273102389333
5	45346498	45393705	XLOC_018921	4	-	3.29858817056587e-51	14.5108966421818
5	45973723	46046057	XLOC_018936	6	-	5.00095421024806e-51	10.8556158858847
2	2104463	2106136	XLOC_008256	7	+	5.06822086134404e-51	9.70882156512675
20	3793039	3807630	XLOC_010981	4	-	8.37198172625795e-51	14.7010758559073
8	5144931	5168353	XLOC_020709	4	+	1.38630268550761e-50	14.5344791041205
1	180209794	180244621	XLOC_001736	4	+	2.23966541422192e-50	12.159617041664
3	88712830	88719837	XLOC_014508	7	+	4.45183695118991e-50	10.6447042786104
3	18899059	18908918	XLOC_013854	5	+	4.65377215549889e-50	12.9550712491516
19	5406928	5413790	XLOC_007876	4	+	2.17550255061384e-49	12.7201234563262
28	2632257	2637662	XLOC_013544	5	-	3.68238924729071e-49	13.3655045168077
1	130158052	130170776	XLOC_003099	7	-	4.28728363834998e-49	9.9569306953882
4	20496741	20501963	XLOC_017000	5	-	4.53393479798208e-49	20.1009338905012
5	23437156	23447162	XLOC_018677	5	-	4.80517850373889e-49	17.1070157114579
1	57854835	57882577	XLOC_002454	4	-	6.84310037592107e-49	11.6158168916417
5	32438777	32518205	XLOC_018783	4	-	9.43679447094811e-49	14.342903713761
2	127769239	127790660	XLOC_010462	3	-	2.51696447014233e-48	15.0321067145441
4	80411631	80430758	XLOC_017494	4	-	5.22887909676722e-48	13.8482907567108
5	23308949	23388802	XLOC_017932	6	+	6.30529824549787e-48	10.7094269267182
2	127477269	127534478	XLOC_009268	7	+	1.19723023719652e-47	11.7500519701408
7	7156956	7167744	XLOC_019981	7	+	1.28538268535216e-47	8.91088110129735
1	79794942	79819242	XLOC_000903	5	+	1.69860063465588e-47	13.4635577149943
13	10554708	10564671	XLOC_005452	6	+	2.18819833647681e-47	16.4420641577025
6	11216646	11225945	XLOC_019233	4	+	2.80197523352693e-47	13.1622729010609
8	6244686	6263299	XLOC_021126	7	-	3.12895783850264e-47	11.0469231168235
2	19597866	19650350	XLOC_009609	5	-	4.99712839579028e-47	11.4188930429262
2	84883553	85044337	XLOC_010124	7	-	5.94874714705661e-47	9.34648034573325
2	102934697	102954923	XLOC_009067	4	+	6.5272413241143e-47	13.5999925247004
4	83992962	84044654	XLOC_017534	4	-	8.15713095050737e-47	10.90254716392
14	13257438	13264000	XLOC_006058	5	+	9.42142003730608e-47	14.2283932655534
6	20385381	20390788	XLOC_019347	5	+	1.00879879614847e-46	16.4022970061824
1	60220469	60257823	XLOC_002480	4	-	1.4231855102614e-46	16.3887235642816
Z	12964619	12993726	XLOC_030377	4	-	2.12316317115775e-46	15.1235589183828
1	105099736	105109813	XLOC_002880	5	-	1.54026428348684e-45	11.9298033079964
12	14666219	14683759	XLOC_005008	7	+	1.54026428348684e-45	9.41564266331136
3	88190797	88234755	XLOC_015493	4	-	2.2358219566891e-45	14.1873369009765
6	4503080	4511262	XLOC_019558	4	-	2.37453531877312e-45	15.711413490837
10	12567077	12577916	XLOC_004164	5	-	2.42884637230735e-45	12.3741922715703
Z	46187203	46314766	XLOC_029895	4	+	3.61666951578021e-45	14.626832938672
4	63300047	63411745	XLOC_016527	7	+	4.80531484379303e-45	7.97040435858488
15	12276559	12287774	XLOC_006616	5	+	5.05082210440046e-45	11.8941133046981
5	183389	222252	XLOC_017645	5	+	9.98379986539246e-45	13.2123181864014
13	9228702	9239581	XLOC_005684	4	-	1.13755715519074e-44	13.1508908417528
11	11674059	11703476	XLOC_004719	5	-	2.11359598915386e-44	13.3299930111236
4	89244474	89287271	XLOC_017590	5	-	2.15897790414551e-44	12.9072292090847
28	3552350	3555949	XLOC_013391	4	+	2.25991413917761e-44	12.3577573591899
1	88441711	88553053	XLOC_000988	6	+	2.98123872716455e-44	10.4378638258034
8	13340290	13404190	XLOC_021186	7	-	6.77271975371207e-44	7.96012421964438
14	1726308	1779023	XLOC_005868	4	+	7.21088993374923e-44	12.5723653269279
Z	37963279	37978569	XLOC_029831	7	+	7.87517299655105e-44	10.6539713094011
7	36494927	36500948	XLOC_020281	5	+	1.59856724942992e-43	11.4754668169298
15	12645359	12649189	XLOC_006895	5	-	1.71981564062818e-43	10.2825839828397
2	148949459	148968112	XLOC_009392	4	+	3.90120102685192e-43	11.6279949837671
8	4824821	4831264	XLOC_021096	5	-	4.19027150386278e-43	16.4832903907059
9	10614188	10621523	XLOC_021937	5	-	5.59497929279907e-43	13.9648216750694
KQ759484.1	87514	90754	XLOC_028987	4	-	6.00323219538359e-43	13.714574031572
2	102741268	102763389	XLOC_010262	4	-	6.02996704602552e-43	12.2670136650687
4	85646198	85814057	XLOC_017542	5	-	6.06544164607592e-43	11.6708456401568
3	18652637	18656187	XLOC_014909	5	-	6.17975216504012e-43	10.5802042453451
4	50048679	50052876	XLOC_016434	4	+	6.34410150178518e-43	10.6646668642392
4	65598061	65626160	XLOC_016545	4	+	8.13357798838823e-43	11.6527414526725
1	145335206	145441974	XLOC_003236	7	-	8.73903003894845e-43	7.97517636416846
6	4436645	4453363	XLOC_019151	5	+	1.14509027749953e-42	16.1051082052714
1	115909468	115911505	XLOC_001241	4	+	1.23927356462495e-42	13.688230770831
26	3941051	3980003	XLOC_012653	5	+	1.7150644644469e-42	10.0563330389609
2	4957143	4963986	XLOC_008292	5	+	1.81572514957497e-42	13.6041153862702
6	17490945	17509681	XLOC_019698	7	-	1.84087168383951e-42	9.51513329117934
6	22068635	22085290	XLOC_019769	7	-	1.87434941573516e-42	9.12980342489525
8	13456246	13555349	XLOC_021189	5	-	2.21781969683399e-42	11.1000198664909
3	3370649	3378874	XLOC_013678	4	+	2.61721081475272e-42	14.2634109587551
Z	13334716	13374075	XLOC_030380	4	-	2.82610020434723e-42	13.9963857451795
19	5925696	5929203	XLOC_007897	4	+	2.8322475708965e-42	14.1490328227052
1	103060740	103106787	XLOC_002857	4	-	3.04681210013101e-42	13.9849991742487
24	5109260	5109973	XLOC_012072	4	+	3.71523117395457e-42	14.9726418577058
1	40117327	40202440	XLOC_000363	4	+	4.32250516564553e-42	11.2923373580872
5	37211186	37215720	XLOC_018823	4	-	5.44089114899599e-42	14.1680849182499
1	39476344	39549940	XLOC_002182	7	-	5.77068440553772e-42	9.01269115563826
24	4031143	4076600	XLOC_012054	4	+	6.66804766011995e-42	13.9325464361458
3	96308955	96449269	XLOC_015556	7	-	1.21528061709918e-41	7.74761606555213
18	1762821	1857795	XLOC_007612	7	-	2.41244288821689e-41	7.56998996670313
3	38476039	38502694	XLOC_015118	6	-	3.66720083365897e-41	11.3413999998167
4	58493682	58506491	XLOC_016492	5	+	4.2953481153045e-41	16.5477788101014
11	19278733	19280589	XLOC_004788	5	-	7.34740561003656e-41	14.0451617651316
5	1493018	1511802	XLOC_018439	4	-	8.38470529871085e-41	14.1674957821904
AADN04006988.1	2241	9259	XLOC_025605	4	-	8.91720975317903e-41	14.0570073012601
11	20079170	20107732	XLOC_004551	5	+	9.62113719649436e-41	15.0662677812016
5	43385	48159	XLOC_018389	4	-	1.0962935321248e-40	13.9359476274344
Z	399554	424664	XLOC_030260	5	-	1.0962935321248e-40	13.4470266170294
Z	13428435	13558478	XLOC_029612	5	+	1.30738568908678e-40	12.6266168638843
8	2704763	2821041	XLOC_020682	4	+	1.31297254572489e-40	13.8341597516009
12	10635793	10650045	XLOC_005231	5	-	1.60726107551054e-40	13.3239828565769
23	2765360	2811237	XLOC_011731	7	+	2.00191099082445e-40	8.17309945863882
7	20231302	20302687	XLOC_020128	4	+	2.54088391946977e-40	12.97952443684
1	6275963	6292693	XLOC_000095	7	+	2.73167415097559e-40	7.86607053457503
11	2658443	2694119	XLOC_004637	5	-	3.08418619563322e-40	13.3099613068031
AADN04004570.1	1171	12017	XLOC_024633	5	-	3.19691419436382e-40	10.997977709728
4	3780045	3853513	XLOC_016818	7	-	3.20814406238249e-40	9.45011302878149
4	61746686	61759707	XLOC_016517	7	+	5.25649799617901e-40	8.2880257103728
20	8022540	8102084	XLOC_011040	4	-	5.4551352286191e-40	10.7929814474976
1	76229876	76286673	XLOC_000819	5	+	5.77336087681744e-40	17.4881378152184
19	5637336	5639026	XLOC_008106	4	-	5.82266226379488e-40	12.6785217147469
8	7408142	7415625	XLOC_020749	7	+	8.9681571837018e-40	12.006396336415
1	65283468	65306147	XLOC_002518	5	-	8.97103263857755e-40	15.0276373621957
3	14660983	14719563	XLOC_013780	7	+	1.22373553676921e-39	9.52738512368119
6	32748804	32853326	XLOC_019905	4	-	1.64201980542192e-39	12.3476955468948
7	28553295	28573504	XLOC_020606	6	-	1.83768903352624e-39	10.5272298230488
1	76686459	76764590	XLOC_000822	4	+	3.16547525470493e-39	12.178518554703
4	38671304	38679479	XLOC_016317	4	+	3.23811922351639e-39	14.1225828765203
6	11571447	11582299	XLOC_019635	7	-	6.15194191844443e-39	13.1417016539934
3	61928806	61938339	XLOC_015336	6	-	7.91733314028592e-39	9.97268368253447
7	31413016	31430832	XLOC_020245	5	+	8.6267514627544e-39	15.6619427351489
10	10898747	10911823	XLOC_003841	5	+	9.68889904667845e-39	11.7316117616639
18	7976652	7997645	XLOC_007714	5	-	1.12468979464675e-38	13.7487311886713
8	25184325	25189194	XLOC_020946	5	+	1.43320733837233e-38	11.1300809360027
2	55087643	55093886	XLOC_008729	5	+	1.791309026069e-38	13.1082980568265
13	1240421	1393985	XLOC_005601	4	-	1.99207810406406e-38	13.4783647318173
27	4865484	4870779	XLOC_013019	5	+	2.07334577325874e-38	14.057713979051
6	19864961	19869352	XLOC_019741	5	-	2.19185770831258e-38	10.8670463370071
21	4905598	4907952	XLOC_011272	7	+	2.82265507692573e-38	8.59801537918615
2	334135	354260	XLOC_009431	5	-	3.13314701637469e-38	13.2011040783444
2	81329389	81496871	XLOC_010099	5	-	3.20606225031402e-38	11.6740311377283
26	2148962	2174549	XLOC_012597	7	+	4.53245239888206e-38	7.75989563558037
2	114777940	114922700	XLOC_010366	5	-	6.28106732396641e-38	13.4568451265697
4	78949519	79093167	XLOC_016643	7	+	6.67056006031682e-38	8.17311903734003
33	1188657	1193174	XLOC_015824	4	+	7.50668105923206e-38	13.9162613217908
7	22541382	22546191	XLOC_020165	7	+	1.04771344878144e-37	8.03361702869794
1	77392100	77399725	XLOC_002661	7	-	1.09974077491514e-37	9.18980986309113
15	6091014	6152255	XLOC_006466	4	+	1.14714576975853e-37	13.6087950415819
1	45671316	45691969	XLOC_002238	7	-	1.37735820350595e-37	7.43666688940379
27	1800037	1831766	XLOC_013146	5	-	1.40908591851018e-37	14.2700884616521
20	11763659	11771513	XLOC_011139	5	-	1.41711783648234e-37	11.5933432952753
4	453346	500086	XLOC_015928	5	+	1.41778317666971e-37	12.932987922461
2	66511528	66541197	XLOC_010019	7	-	1.55344923301989e-37	7.06843997816657
2	42492292	42518485	XLOC_009818	4	-	1.65708726930891e-37	11.1478319752063
3	87684529	87740325	XLOC_014499	4	+	1.81631107218411e-37	13.8101487307368
4	2330649	2333141	XLOC_016799	5	-	1.89605482793241e-37	13.7123513331895
18	10735501	10744476	XLOC_007587	5	+	2.59948272872446e-37	12.9759008948123
15	10966552	10983165	XLOC_006591	7	+	3.11323177950429e-37	9.40358108416592
10	13032733	13040620	XLOC_003887	7	+	3.36287077934846e-37	8.99454958989529
2	97481648	97494091	XLOC_010218	7	-	4.13084309583523e-37	10.1735528956502
19	4836674	4867667	XLOC_008078	7	-	5.04852398904694e-37	12.7303066871258
Z	81647823	81653051	XLOC_030997	7	-	6.3706574642351e-37	7.71256587132642
4	23933847	23939009	XLOC_016206	5	+	6.89451082901684e-37	12.1375929506658
3	80732291	80833033	XLOC_015461	5	-	7.74717282093125e-37	10.047341419469
20	5581630	5592535	XLOC_010744	4	+	1.0239086504661e-36	12.2547523437677
1	104031172	104064410	XLOC_001105	4	+	1.18365725416885e-36	13.8668643849166
3	57366686	57420592	XLOC_015303	4	-	1.22678849621205e-36	10.9989078806163
12	11878938	11889383	XLOC_005264	4	-	1.26021745682149e-36	12.2458934834919
3	13488720	13532967	XLOC_013773	7	+	1.34073009081193e-36	8.24592054594647
1	6168283	6178018	XLOC_001953	5	-	2.11644977469019e-36	12.9117746854598
33	135657	137592	XLOC_015779	5	+	2.36516464913038e-36	12.6514784156949
6	30061762	30225934	XLOC_019459	7	+	2.54955542113047e-36	8.8197598568258
1	174109393	174236243	XLOC_001659	5	+	3.54337337256953e-36	13.0839086425919
5	40906808	40979605	XLOC_018882	7	-	5.35058184221835e-36	7.15225026565353
17	7499706	7521778	XLOC_007330	6	-	5.9812783891938e-36	9.6137094169292
2	58028220	58064601	XLOC_008765	7	+	7.43469964267961e-36	8.56985538798954
5	1511992	1516792	XLOC_017697	5	+	8.31718217851075e-36	12.7190180992563
5	40590210	40607220	XLOC_018877	6	-	1.33552760120441e-35	10.5460929705241
LGE64	629106	636831	XLOC_029432	5	+	1.48623026962453e-35	18.6897804602136
14	5465904	5490316	XLOC_006204	2	-	1.60716405825774e-35	14.3335220656072
1	6186053	6209399	XLOC_000093	5	+	2.20120817066156e-35	10.9732358425754
6	30906096	30983764	XLOC_019881	7	-	2.5607490236516e-35	8.27757289037394
1	74316619	74458552	XLOC_002598	5	-	2.8343426774425e-35	10.6483442235547
10	6916948	6959388	XLOC_004104	4	-	3.92521100350805e-35	13.4000723590226
Z	21704481	21720039	XLOC_029678	4	+	5.06782278023397e-35	13.4853434128729
11	19110018	19123142	XLOC_004532	6	+	5.76824827482443e-35	10.6675245925148
1	114486907	115483002	XLOC_001234	4	+	6.54513101952011e-35	10.2176784813853
5	50182873	50210227	XLOC_018268	5	+	7.04296765060935e-35	12.7385938400567
KQ759484.1	87403	97086	XLOC_028986	5	-	7.60750463937375e-35	10.2424192568505
18	8215509	8246771	XLOC_007519	4	+	9.50481363914078e-35	14.3513083556914
5	45681243	45684579	XLOC_018932	4	-	1.0559867747911e-34	12.292973309326
3	35580788	35757621	XLOC_014013	5	+	1.05603373604799e-34	12.7821772036575
5	17729747	17802971	XLOC_017883	6	+	1.18334601742861e-34	12.5923891014702
1	55335181	55391657	XLOC_000583	4	+	2.81964996715573e-34	13.3213770260036
12	13755848	13821458	XLOC_005278	4	-	2.86472823221384e-34	11.8471403037809
3	6563214	7213964	XLOC_013716	5	+	2.88497252163681e-34	12.5853181878386
1	87488834	87502467	XLOC_000979	7	+	2.89257605824416e-34	7.29918712493515
6	8746535	9091849	XLOC_019189	5	+	3.14007782373298e-34	12.0988983126319
3	25285550	25301748	XLOC_014989	5	-	3.41215905327227e-34	10.9975085197677
14	10115889	10158753	XLOC_006283	7	-	4.04346129910713e-34	7.30782220405421
17	1125508	1130778	XLOC_007224	5	-	4.84054124691583e-34	16.9395864872303
2	112366905	112391872	XLOC_010349	5	-	5.86254273081355e-34	13.1981347025209
Z	8328608	8349153	XLOC_029559	4	+	5.95049959881763e-34	13.7787738779132
4	11976441	12099648	XLOC_016093	6	+	6.17125248265483e-34	11.6663796565233
6	4394066	4405386	XLOC_019551	7	-	7.9174242104087e-34	6.28198875825557
Z	68561745	68598247	XLOC_030084	7	+	9.18673780120338e-34	7.05825494465849
1	33986775	34070695	XLOC_000317	6	+	9.72278034623097e-34	9.33213059161574
2	119106504	119166403	XLOC_009206	4	+	9.79992461105782e-34	11.7885194971446
11	1108926	1128649	XLOC_004589	5	-	1.23771938911237e-33	15.6538308548799
6	19362466	19389352	XLOC_019734	6	-	1.25260206091482e-33	8.78351336612767
4	37449943	37475301	XLOC_017116	5	-	1.32913955443703e-33	12.9520846464885
26	1715389	1724864	XLOC_012747	4	-	1.36927600948212e-33	13.1107709849611
17	1973051	1997148	XLOC_007241	7	-	1.40591250177109e-33	6.86740854129316
3	107273979	107282161	XLOC_014641	4	+	1.83106117584961e-33	14.2762063217903
9	3538498	3572356	XLOC_021837	6	-	2.02693192611436e-33	13.5222374655668
1	6315727	6327450	XLOC_001956	7	-	2.26518557519064e-33	7.25878870076414
3	24160563	24209810	XLOC_014966	5	-	2.32794532443179e-33	10.9768497797983
4	77203916	77222753	XLOC_017463	7	-	2.52329682334118e-33	8.95924164194121
1	87811008	87820663	XLOC_000982	4	+	3.17392911636706e-33	13.5999911280532
1	154867518	154939730	XLOC_003286	5	-	3.25561161686531e-33	10.750464286976
3	16042080	16045454	XLOC_013802	7	+	3.51216789650093e-33	7.32546619642152
10	7259781	7315837	XLOC_004111	5	-	4.53938128242176e-33	11.4338025515687
1	7556423	7651646	XLOC_000112	5	+	4.65682837120987e-33	10.292973667363
3	92144611	92153692	XLOC_015515	4	-	5.57441859514916e-33	12.8217957937381
4	2335564	2366227	XLOC_016800	7	-	5.60165693164057e-33	7.51952803911736
5	24621149	24626478	XLOC_018702	4	-	5.88704467752098e-33	13.7248478935718
5	8854583	8901438	XLOC_017759	4	+	8.7530302814975e-33	9.7313760602745
11	17222802	17244616	XLOC_004490	6	+	9.13760576951845e-33	11.5336430183714
22	2490552	2496825	XLOC_011560	4	+	1.29196849358245e-32	13.943752816171
3	28814131	29002390	XLOC_015020	5	-	1.57730902561159e-32	11.965485643255
5	53086096	53127911	XLOC_018301	7	+	1.64162403177276e-32	7.06190577064419
1	76263941	76266014	XLOC_002631	4	-	1.65530007402457e-32	12.8486600652547
8	16374901	16403248	XLOC_020844	7	+	2.01079345953711e-32	6.73765703511418
1	137594289	137603954	XLOC_003183	7	-	2.1276407128612e-32	8.09771661336022
9	23992851	24020088	XLOC_021779	7	+	2.16493271178474e-32	10.038372102352
6	17544079	17561373	XLOC_019298	7	+	2.53024368427892e-32	6.76662568540055
5	58396079	58433399	XLOC_019110	7	-	2.66996451542095e-32	7.26175398743591
2	102167883	102216844	XLOC_009057	7	+	3.36510066522136e-32	8.287869915105
AADN04011339.1	1608	7958	XLOC_026540	7	-	3.81066486194262e-32	6.17032783845276
1	50828933	50842305	XLOC_000517	7	+	5.67512350754797e-32	8.2772612471167
3	30736576	30759355	XLOC_015047	7	-	8.60300590530319e-32	8.92637859358674
5	960108	967796	XLOC_017689	7	+	8.97862979691193e-32	9.04974779926655
6	8661150	8739166	XLOC_019187	6	+	1.11155732066421e-31	9.66402007959585
25	2802164	2815331	XLOC_012380	7	+	1.22981978759538e-31	6.36824076323577
1	89660907	89695460	XLOC_002777	7	-	1.47456356027006e-31	9.30131214524964
7	27917360	28008798	XLOC_020213	7	+	1.47456356027006e-31	8.14629258490238
25	1715299	1720796	XLOC_012437	6	-	2.12057446760105e-31	9.1673377879924
3	21309363	21357173	XLOC_014931	7	-	3.1959080469843e-31	7.0084974237226
1	49442068	49451655	XLOC_000481	7	+	3.26916016944215e-31	9.53669820182222
7	28508161	28518842	XLOC_020221	4	+	3.26916016944215e-31	13.9790420171198
15	10839996	10842807	XLOC_006863	7	-	3.34420013529082e-31	8.89194203849973
20	8211121	8222521	XLOC_011044	4	-	3.61077084532596e-31	12.9322903962541
AADN04001799.1	20	21699	XLOC_023211	6	-	3.68334732325709e-31	9.23115831863038
9	1263062	1280373	XLOC_021439	7	+	5.21918138158701e-31	6.45186778611551
AADN04011040.1	485	5439	XLOC_026485	4	+	6.03165662747833e-31	13.0637290590923
17	8795264	8828804	XLOC_007350	7	-	6.82868660733068e-31	8.47534829050002
8	21558721	21562693	XLOC_020910	4	+	6.93389929272215e-31	13.6757059929068
5	37211861	37220568	XLOC_018089	4	+	7.03420589908116e-31	13.5519507169074
Z	1826589	1884033	XLOC_029513	7	+	8.33687120302535e-31	7.05528868189721
9	3831179	3902030	XLOC_021476	4	+	8.53391478846028e-31	12.4116778125433
3	39921576	39928665	XLOC_014073	7	+	1.37426553618883e-30	7.2591170609967
5	56470539	56489092	XLOC_018353	7	+	1.42424772562681e-30	6.96956436566146
1	74303861	74321344	XLOC_000797	4	+	1.58891479790302e-30	13.2313989120867
3	29274267	29308418	XLOC_013944	6	+	1.74565989736887e-30	9.16683133608695
AADN04001210.1	6887	29576	XLOC_022812	7	+	2.0729800913158e-30	9.48612425195481
4	9627220	9634767	XLOC_016879	4	-	2.10468282039904e-30	13.4206407479998
3	94109844	94147579	XLOC_014529	7	+	2.3323990285036e-30	6.72258751598455
26	2604673	2610791	XLOC_012777	7	-	2.98605546934385e-30	7.10565839210602
7	32803706	32863862	XLOC_020256	6	+	3.10215403905722e-30	10.8347286230168
22	2593801	2604692	XLOC_011643	7	-	3.39610291002621e-30	9.32519094546454
Z	10579072	10597098	XLOC_030355	5	-	3.39610291002621e-30	10.8112415174864
3	45611956	45624328	XLOC_015196	7	-	3.42890732323263e-30	7.97461540466919
Z	57357229	57387901	XLOC_030743	4	-	3.42938664414174e-30	12.7823801911891
2	118162622	118187363	XLOC_009197	7	+	3.85896187091689e-30	6.51507098836804
9	1052505	1099180	XLOC_021807	6	-	4.06660005502066e-30	10.0979485683928
3	107634166	107645684	XLOC_014648	7	+	5.50143046873061e-30	8.44028342563977
7	27324143	27507722	XLOC_020580	6	-	5.53716951359281e-30	10.4395395769517
5	48612010	48645202	XLOC_018238	7	+	6.03516547145532e-30	6.90859822793231
7	6723052	6744128	XLOC_019972	6	+	7.40634694627247e-30	8.847561020255
3	66718698	66726074	XLOC_014332	4	+	7.65627190878196e-30	12.4890137753868
4	69714796	69755978	XLOC_017417	7	-	9.77472828531899e-30	6.37628600242708
1	51254567	51260874	XLOC_002357	6	-	1.02718778895735e-29	9.88817098158468
1	128532173	128549286	XLOC_001327	4	+	1.2100444511735e-29	13.6403062216044
7	15144368	15204183	XLOC_020067	4	+	1.22763928695329e-29	13.2786605960779
6	27842008	28026681	XLOC_019850	7	-	1.46576200165037e-29	6.95115127893726
3	107785446	107811679	XLOC_014653	4	+	1.67376351204238e-29	13.2208390404358
5	1902137	2000053	XLOC_017709	6	+	2.15054636469725e-29	9.9574494033677
Z	7195196	7209514	XLOC_030297	7	-	2.15584852302028e-29	7.48439509909787
15	1059593	1189296	XLOC_006646	7	-	2.27619940899761e-29	6.41811766355285
Z	16072496	16079246	XLOC_029629	6	+	2.48905194104797e-29	9.2907849331743
10	19886092	20030961	XLOC_004261	5	-	2.7289877986351e-29	13.4297240582927
15	5728348	5732108	XLOC_006700	6	-	3.79517160865329e-29	13.157550044278
33	1604315	1609018	XLOC_015912	7	-	4.2721565942364e-29	8.45051628919095
1	42125596	42155903	XLOC_002195	4	-	4.54143654881207e-29	13.5220913370729
1	23466266	23513140	XLOC_000235	7	+	6.22666459046414e-29	6.15135327019087
5	39221345	39230404	XLOC_018142	7	+	6.90015612121731e-29	6.41369144176156
5	7739871	7884786	XLOC_018485	5	-	7.40744504924502e-29	9.80030320274097
2	136894049	137014125	XLOC_009334	5	+	7.73329630408265e-29	10.0610017389185
14	6193106	6197600	XLOC_006219	4	-	7.9292832285392e-29	13.2825780057957
13	8056251	8065451	XLOC_005655	4	-	8.1370040492009e-29	13.2163514122701
AADN04000923.1	10154	11488	XLOC_022518	7	+	8.55539668654306e-29	-7.04911514037959
7	6580448	6603862	XLOC_019968	4	+	8.75692512440164e-29	13.2697219994581
3	25301773	25313974	XLOC_013901	4	+	9.83443083520239e-29	13.6103340635763
4	1232637	1238405	XLOC_015938	7	+	1.09154977927686e-28	6.94972079015853
11	7856961	7881132	XLOC_004670	6	-	1.10486332068402e-28	10.9785244913471
18	4348476	4357825	XLOC_007440	5	+	1.15747784581833e-28	10.074908181343
1	138904022	139054822	XLOC_001430	7	+	1.31678809365314e-28	6.67482424554013
3	106289807	106341933	XLOC_014634	7	+	1.60151266613513e-28	7.58173877757344
1	54820619	54899131	XLOC_002416	5	-	1.61597422231258e-28	10.8447165670439
1	77379602	77388708	XLOC_000851	7	+	1.7913251153698e-28	12.3251188135396
1	188865462	188871714	XLOC_003538	4	-	1.90724997103548e-28	12.9161898889212
12	11519243	11522935	XLOC_004979	7	+	2.46491140445878e-28	6.59837576937976
33	716705	720833	XLOC_015801	6	+	2.73709641687451e-28	9.27666397579929
9	19787589	19797248	XLOC_021698	7	+	2.85974473696467e-28	8.85070168341921
27	5258117	5258992	XLOC_013028	7	+	3.28811005318465e-28	-8.06204566582035
7	30579712	30593662	XLOC_020615	4	-	3.39343881338514e-28	11.6702296151772
4	74158333	74159793	XLOC_017449	6	-	4.90905275584963e-28	8.23039653090064
3	24855902	24940794	XLOC_014982	6	-	6.7743603469901e-28	10.5081271997539
33	646831	664492	XLOC_015794	7	+	6.77811055528616e-28	8.10030265878807
14	7610018	7666669	XLOC_006245	7	-	8.45111570558361e-28	8.77615074229541
5	35739574	35767297	XLOC_018800	7	-	8.7385568606263e-28	8.77065984638815
1	52682763	52693689	XLOC_002384	4	-	9.13632373358824e-28	13.2306928911809
5	1630026	1636724	XLOC_017705	7	+	9.54868284839169e-28	5.42666574706139
Z	65946667	66007500	XLOC_030822	7	-	9.76371361480001e-28	6.71581246762264
2	50741820	50762675	XLOC_009895	6	-	1.07246423163802e-27	10.4847264939573
14	5131378	5137217	XLOC_006199	7	-	1.16945146682451e-27	6.94367613140219
7	24147393	24178912	XLOC_020566	4	-	1.50847926455435e-27	10.6785257793924
7	36220883	36228064	XLOC_020645	7	-	1.59524571987257e-27	-10.3321383528279
13	17126627	17153564	XLOC_005802	5	-	1.62715647682463e-27	10.4841406418227
2	50486855	50511513	XLOC_008683	4	+	1.62715647682463e-27	11.6823994916426
7	4265083	4368174	XLOC_020327	7	-	1.62715647682463e-27	7.89168498406668
2	84679225	84794017	XLOC_010122	5	-	2.15902033546427e-27	11.4316221351777
7	23382631	23435025	XLOC_020559	5	-	2.22679171174919e-27	10.4566678633696
6	22027753	22034788	XLOC_019361	5	+	2.71343575721592e-27	11.4422237134579
13	11352566	11361067	XLOC_005718	7	-	2.94989174305346e-27	6.06875757219609
AADN04008201.1	549	10142	XLOC_025885	7	-	2.95159223818514e-27	5.77055225506476
1	10650427	10713404	XLOC_000122	4	+	3.2154741675289e-27	13.0732071089752
2	16937028	17137595	XLOC_009584	7	-	3.21548901695291e-27	6.86096304865754
7	28023089	28064027	XLOC_020583	7	-	3.21548901695291e-27	8.28915888826955
13	2036528	2087061	XLOC_005365	7	+	3.39021822501832e-27	8.49739491964952
LGE64	774315	778777	XLOC_029449	7	-	4.02088010190031e-27	10.7994839071
21	4218619	4223785	XLOC_011252	5	+	4.33477175148736e-27	10.2482419539859
12	2456732	2460962	XLOC_004858	7	+	4.76807810918884e-27	5.89254363951191
AADN04000849.1	34598	38345	XLOC_022417	6	-	5.01575165482155e-27	9.8132521967805
2	96773587	96778020	XLOC_010199	7	-	5.96737470160931e-27	8.81160765812356
11	2033159	2038654	XLOC_004623	7	-	6.12253330355498e-27	6.29138164763894
2	106423070	106443930	XLOC_009092	6	+	6.3215478987711e-27	9.17373011196775
11	1224062	1227271	XLOC_004326	7	+	9.16294760874209e-27	6.0007642454092
2	85070043	85301499	XLOC_010126	6	-	1.01145845025344e-26	10.8848879789377
AADN04000777.1	23514	25694	XLOC_022345	7	+	1.03713497585355e-26	6.34587713438053
5	16760898	16770528	XLOC_018608	7	-	1.22295983950597e-26	10.6720960172013
7	584128	896831	XLOC_020301	6	-	1.30713426253592e-26	8.67670364597783
19	3659026	3674427	XLOC_007833	5	+	1.45637474761404e-26	9.97387133632943
3	3365541	3369276	XLOC_013677	4	+	1.68965597522458e-26	13.0834263413841
3	110197824	110291946	XLOC_015732	7	-	1.83256853853553e-26	6.35658025850254
3	30929886	30940604	XLOC_013969	7	+	2.04630833275257e-26	7.58795329997426
17	8976003	9099398	XLOC_007170	7	+	2.4989769530216e-26	5.83376655880872
1	172457843	172472463	XLOC_003415	5	-	2.86793580628944e-26	10.9077480262255
1	71720590	71733037	XLOC_000765	7	+	3.22447417863335e-26	5.90282472025954
5	19018844	19029672	XLOC_017899	6	+	4.7180982247784e-26	-9.05620573282341
10	12244969	12346380	XLOC_004156	5	-	4.94099281689175e-26	10.8811693166613
23	4973317	4980333	XLOC_011787	5	+	5.33571201138583e-26	9.55984290327832
AADN04000777.1	31332	32834	XLOC_022352	7	-	5.96556598173608e-26	-7.36387880545612
5	24438648	24440766	XLOC_017953	7	+	6.18249800126174e-26	9.27761649607038
1	51516410	51532883	XLOC_000545	4	+	6.98401086607944e-26	13.2459116236275
11	11284090	11332684	XLOC_004705	7	-	9.11096719495499e-26	7.16945778624265
6	26628616	26662440	XLOC_019840	7	-	1.01655347267917e-25	7.19155066735039
3	8067646	8090032	XLOC_014775	4	-	1.07482230407818e-25	-10.4127120969648
9	4590497	4601303	XLOC_021851	7	-	1.14298422984474e-25	10.4488996721287
10	12816060	12820658	XLOC_003879	7	+	1.30318570588877e-25	6.2295369292579
12	11299846	11367287	XLOC_004967	7	+	1.32444574597763e-25	6.8410897224005
2	127789142	127824627	XLOC_009274	2	+	1.66536014921747e-25	13.7866869022489
KQ759505.1	384197	464577	XLOC_029016	5	-	1.70635520488596e-25	15.2399293815251
26	4359904	4375051	XLOC_012827	3	-	1.72197012827892e-25	13.8241693116191
17	8222056	8236871	XLOC_007151	7	+	2.22960333870322e-25	5.33695350322409
2	66654442	66724636	XLOC_008844	7	+	2.58676744398094e-25	-7.37732285233409
13	4816281	5110599	XLOC_005637	5	-	2.67325807246328e-25	7.26930531361031
1	115732143	115768598	XLOC_003001	7	-	2.69857854696913e-25	6.47593549113093
5	53483637	53535337	XLOC_019013	4	-	2.74175803862034e-25	12.8713019053564
Z	70479831	70527115	XLOC_030863	5	-	2.99985862096421e-25	9.8841262915503
9	14910363	14927972	XLOC_021628	5	+	3.14135320416623e-25	11.5348363257688
Z	66024360	66036969	XLOC_030063	7	+	3.14853930697738e-25	5.57624795069021
2	54647353	54708157	XLOC_008726	4	+	3.55279725995043e-25	10.4065763755903
10	17954333	18034191	XLOC_004229	6	-	3.94976391881659e-25	9.58095631019166
4	85917435	85921295	XLOC_017544	4	-	4.05423074752754e-25	13.3109272338487
18	10414155	10419288	XLOC_007574	4	+	4.2516158304431e-25	10.0930403277868
10	9883025	9913582	XLOC_003819	6	+	4.27996890579067e-25	8.3622789293698
17	5956655	5972742	XLOC_007292	7	-	4.68187602312326e-25	6.34061948208461
11	3355037	3399150	XLOC_004366	5	+	5.23765092777971e-25	9.64934074858711
14	1577258	1726180	XLOC_006130	4	-	5.87957255310772e-25	12.6930694760369
1	91836255	91843521	XLOC_002792	4	-	6.44648832634793e-25	12.6343317020764
2	61061934	61153514	XLOC_009964	7	-	6.44648832634793e-25	7.66533387669506
18	10407266	10417154	XLOC_007760	7	-	6.61463109718905e-25	5.51478956629903
16	128542	133685	XLOC_006907	6	+	6.65855349696405e-25	8.50778824625491
4	11210304	11221715	XLOC_016077	7	+	7.18187242598804e-25	8.44274779378582
3	63093482	63107575	XLOC_015344	5	-	7.31625397769616e-25	9.66645328865088
15	9150581	9164971	XLOC_006807	5	-	7.4676681548412e-25	11.1319044568901
Z	8865834	8946200	XLOC_029567	7	+	7.92779042847704e-25	6.85039296015085
5	30665479	30675918	XLOC_018776	7	-	8.99357158992011e-25	-7.08081763700336
1	23271925	23414106	XLOC_002063	4	-	1.11452248544037e-24	9.26708958426883
KQ759549.1	31895	39419	XLOC_029134	7	-	1.18710833283441e-24	6.06775713436875
9	24031443	24040922	XLOC_021780	5	+	1.37456150649416e-24	-9.60900826707826
19	264593	266693	XLOC_008004	7	-	1.41182046473697e-24	5.5840852099692
12	11863887	11878651	XLOC_005263	5	-	1.45062475835708e-24	11.8462689235769
4	11075710	11086569	XLOC_016074	5	+	1.47633300414251e-24	9.05244250321733
2	58140097	58147325	XLOC_009948	4	-	1.50952653791527e-24	9.44795659941367
3	52802441	52810439	XLOC_014213	4	+	1.61207520818376e-24	-8.94133036347214
1	15738736	15899595	XLOC_002019	5	-	1.67365047589032e-24	10.1252751737599
27	4195737	4198048	XLOC_012987	4	+	1.73139630176878e-24	12.7336250067465
KQ759484.1	69330	84270	XLOC_028985	4	-	1.8471530670246e-24	13.0830970853937
8	29152908	29168321	XLOC_021003	7	+	1.88905883909169e-24	5.2612925002565
12	582836	593814	XLOC_005054	6	-	2.16116398396865e-24	8.59518220155213
2	1114328	1133998	XLOC_008247	6	+	2.20871827236819e-24	8.40156725133299
9	19373429	19382089	XLOC_021693	7	+	2.26076011515949e-24	7.53836193898746
AADN04001659.1	273	24051	XLOC_023102	7	-	2.26076011515949e-24	5.84873716135078
10	17653006	17677443	XLOC_004220	6	-	2.43101380466509e-24	9.36172437451137
14	4811825	4814519	XLOC_006189	7	-	2.57799136186149e-24	6.16355481268777
5	16323163	16343977	XLOC_017852	7	+	2.94722380599672e-24	6.05241804907181
3	64208018	64214182	XLOC_015360	4	-	3.05925177955807e-24	13.3495135237629
22	2509376	2510527	XLOC_011561	6	+	4.08096996732709e-24	9.36116853193612
3	64213847	64259646	XLOC_014311	4	+	4.14867374702791e-24	13.1409169658981
14	6272085	6300219	XLOC_005949	7	+	4.432571696409e-24	6.8986384443445
5	26066	29496	XLOC_017635	7	+	4.69107970913805e-24	-6.89179262113601
4	22076848	22094248	XLOC_016200	7	+	5.01060765469605e-24	5.66602889414199
2	66392740	66491135	XLOC_008839	7	+	6.46890809820832e-24	6.19940371252608
1	133879596	133902768	XLOC_001370	7	+	8.63449020278575e-24	8.78069558139138
Z	27065426	27125394	XLOC_029750	7	+	8.63449020278575e-24	9.34458568875287
28	837448	853189	XLOC_013466	6	-	8.9991622034e-24	9.46054093126377
4	85899086	85920386	XLOC_016697	7	+	1.03534544338152e-23	6.71958755585911
7	26697045	26949341	XLOC_020576	7	-	1.10308187525063e-23	6.43026786316531
24	5110447	5112102	XLOC_012199	7	-	1.21403652691373e-23	11.3118039595867
5	54903796	54984749	XLOC_019046	7	-	1.3767555085806e-23	5.54061410995243
18	7869325	7878562	XLOC_007711	7	-	1.61748804481558e-23	-7.11904213193362
AADN04024479.1	20	2548	XLOC_028640	4	-	1.64896790189642e-23	12.4046587924182
6	31277457	31280996	XLOC_019473	3	+	1.75015386480182e-23	-9.15503269387058
8	28363404	28374373	XLOC_020983	7	+	1.7513123106096e-23	5.5109986435712
20	9221056	9223364	XLOC_011061	7	-	1.79972082229299e-23	5.15097064486598
10	15840849	15846453	XLOC_003918	4	+	2.08487218693651e-23	10.5259096530682
5	55080191	55090893	XLOC_018331	4	+	2.16993287604747e-23	12.6528277440042
4	46703046	46715192	XLOC_016399	7	+	2.21677052830118e-23	6.04855952290342
22	3577507	3582835	XLOC_011578	7	+	2.27263358566961e-23	6.07486016679206
4	29472035	29493852	XLOC_017038	6	-	2.27263358566961e-23	9.50185956963537
6	17906728	17958641	XLOC_019713	4	-	3.21133815013962e-23	9.2476667482579
2	34089579	34100249	XLOC_008521	7	+	3.3265563945796e-23	5.30235546903244
3	105421376	105432915	XLOC_014610	7	+	3.45464844784539e-23	6.37446431461495
7	22427359	22435873	XLOC_020158	6	+	3.80972718426342e-23	7.56636982810001
4	11324986	11335529	XLOC_016900	7	-	3.85159560329806e-23	4.8263294817046
3	31942417	31985362	XLOC_013981	7	+	3.94642758973389e-23	5.84829688621811
13	1027564	1056498	XLOC_005337	4	+	4.15223234022933e-23	10.1777943660947
27	4087808	4096663	XLOC_013182	4	-	4.71252874165446e-23	12.9905945209513
17	5553194	5612809	XLOC_007281	7	-	6.65918572423571e-23	6.80758169849591
17	7522830	7622902	XLOC_007331	7	-	7.1840343763248e-23	4.9751673744925
Z	68610702	68697589	XLOC_030857	6	-	7.45467298925724e-23	8.03897637271525
1	77421080	77430442	XLOC_002664	7	-	7.90747669348446e-23	5.31071833524775
1	108943152	108963682	XLOC_002918	4	-	8.05471311830585e-23	12.6825736006223
15	8155482	8165833	XLOC_006527	7	+	8.47198300422361e-23	5.40355749211701
5	3484702	3520063	XLOC_017722	5	+	8.53759716793992e-23	13.3053224623985
2	108821758	108823441	XLOC_009122	4	+	8.59430666968915e-23	12.8449667289189
Z	9444894	9448570	XLOC_029583	7	+	9.38143366705314e-23	-6.12798034102348
5	18664542	18683299	XLOC_017892	7	+	1.05278884714159e-22	6.85436270719205
5	16777116	16795104	XLOC_017860	7	+	1.13172103332403e-22	12.6165767279315
19	8117861	8136328	XLOC_008170	4	-	1.14477801240992e-22	9.9592264105654
Z	64052859	64068912	XLOC_030039	7	+	1.14588921655026e-22	5.26188941088581
2	1742423	1852969	XLOC_008251	6	+	1.1912353017292e-22	8.10921351913298
5	10727866	11068252	XLOC_017789	4	+	1.21238071169627e-22	9.80992586091245
23	826249	923781	XLOC_011680	7	+	1.31653517129571e-22	-5.7965544996783
6	18008849	18015763	XLOC_019715	4	-	1.32438584904035e-22	12.8162385540071
20	5759001	5766350	XLOC_010750	4	+	1.33348509335817e-22	12.6886139308528
1	174548134	174560633	XLOC_001663	7	+	1.5107222440018e-22	5.7165213332031
1	6734012	6745789	XLOC_001958	7	-	1.69951510772894e-22	4.99650225723047
3	27649929	27715036	XLOC_013933	7	+	1.75540265889669e-22	5.43551440279864
6	10545928	10560197	XLOC_019617	7	-	1.77175010108327e-22	5.1816159037269
15	9142836	9168956	XLOC_006548	7	+	1.80890313712814e-22	5.44407308860283
17	1406902	1417122	XLOC_007228	7	-	1.8676109742274e-22	4.68776010917268
3	57937882	57996263	XLOC_015309	4	-	2.3628600275846e-22	12.7748148801863
8	19724067	19726939	XLOC_021264	7	-	2.38701602667145e-22	6.31281218541238
AADN04017172.1	1110	4110	XLOC_027896	4	+	2.69036573572803e-22	12.5877762484427
Z	66396235	66403494	XLOC_030827	7	-	2.74105181423772e-22	5.08146727210852
LGE64	661714	666920	XLOC_029446	4	-	2.81608970119468e-22	12.6827956148073
2	68075919	68098662	XLOC_008857	7	+	2.87660714895123e-22	5.03645190740341
4	52115256	52126759	XLOC_017248	5	-	2.9266730944896e-22	11.8288084504729
23	1837223	1839787	XLOC_011874	7	-	3.02484394289791e-22	8.05941304289336
8	21941122	21949791	XLOC_020916	7	+	3.04469518834121e-22	5.60751251756669
9	19335465	19356757	XLOC_021691	7	+	3.04469518834121e-22	5.39218203730625
8	5649023	5655566	XLOC_020722	6	+	3.12942796942513e-22	11.7644066642374
3	66681776	66716655	XLOC_014331	5	+	3.48375400155537e-22	10.1007717713151
1	48351488	48365693	XLOC_000467	7	+	3.71523304525111e-22	-7.95774568394984
4	46682438	46702985	XLOC_017189	4	-	3.9185973434891e-22	12.4937525755932
7	27097983	27295505	XLOC_020578	5	-	4.15290838779218e-22	8.84100805795122
14	14642921	14659215	XLOC_006088	7	+	4.23499849417778e-22	6.77605994740627
9	22539911	22550592	XLOC_021753	6	+	4.62542740372683e-22	8.89700433894876
4	16673784	16679247	XLOC_016963	7	-	4.86352681832417e-22	6.46864998224045
7	28980109	28997523	XLOC_020608	7	-	5.47219593219981e-22	5.40426100511169
9	23538592	23551281	XLOC_022110	7	-	6.29667956198841e-22	8.04788147255798
5	52049005	52123273	XLOC_018997	7	-	6.80891511870864e-22	-6.09307552580692
7	5764730	5797644	XLOC_019961	7	+	7.21508473017988e-22	7.79839494111817
1	111995830	112016088	XLOC_002967	7	-	8.05004145946029e-22	-6.68475511403105
11	18614454	18616321	XLOC_004764	5	-	9.15209048346307e-22	8.99058171308531
24	6199695	6206778	XLOC_012240	4	-	9.47422648562854e-22	12.9531541808634
1	192901840	192913758	XLOC_001829	7	+	9.57155851056812e-22	5.71946730563658
1	68376731	68391886	XLOC_000732	4	+	9.85231669563236e-22	13.3089656779184
4	63434630	63479763	XLOC_017356	6	-	9.96316534985676e-22	11.4026193711281
14	7731343	7756694	XLOC_006247	7	-	1.04126391881422e-21	6.74647943773893
1	118161200	118171412	XLOC_003011	4	-	1.09463335816737e-21	11.857830854006
19	7064518	7090477	XLOC_008157	7	-	1.18880006871046e-21	-6.06525076488944
22	1423045	1444213	XLOC_011536	5	+	1.27699966068963e-21	9.96784052616283
5	13768579	13784915	XLOC_017820	7	+	1.32603168971137e-21	8.71882920453085
2	40797342	40841890	XLOC_009792	4	-	1.36881925527464e-21	12.7725717896375
1	153908341	153935747	XLOC_001512	6	+	1.47699260840597e-21	9.63924537238808
5	37776080	37788145	XLOC_018836	7	-	1.52866416657794e-21	5.76543059316016
23	2177129	2179688	XLOC_011890	4	-	1.55516283173302e-21	12.1957444041612
4	69682063	69700584	XLOC_016587	7	+	1.58845028186596e-21	5.924162216879
11	2182304	2183341	XLOC_004629	5	-	1.64981543510141e-21	9.56167226771339
26	2618233	2645701	XLOC_012615	7	+	1.68952432452852e-21	6.12510113286547
2	40330243	40435265	XLOC_009773	7	-	1.72949997818996e-21	5.15429233609259
1	109704962	109732509	XLOC_002933	7	-	2.09792028107877e-21	7.7410067321847
11	15629427	15636795	XLOC_004730	7	-	2.32958330317274e-21	4.75265621861795
AADN04001138.1	18687	29209	XLOC_022740	6	+	2.39287395782913e-21	11.7257320366003
1	62435139	62495491	XLOC_000671	7	+	2.50414902221465e-21	7.50247778619443
4	26748613	26796383	XLOC_017030	4	-	2.54579593698456e-21	12.9955494789656
22	1407547	1413289	XLOC_011621	4	-	2.55933486924796e-21	12.8677175313558
11	10831456	10874868	XLOC_004433	7	+	2.60283594404794e-21	7.65576459322476
4	29872273	29890834	XLOC_017046	7	-	2.65044915689282e-21	-7.34228727041412
3	99002284	99013083	XLOC_014560	7	+	2.89573140935331e-21	8.00267099914132
4	10991216	10993740	XLOC_016071	4	+	2.9444200463682e-21	10.1682219741205
19	9047687	9060380	XLOC_007977	7	+	2.957877330594e-21	-5.90792835078049
2	128074716	128082023	XLOC_010467	7	-	3.07445157306079e-21	5.03194978155115
Z	66488488	66514601	XLOC_030071	7	+	3.17428709934192e-21	5.92744885765288
21	5946293	6063250	XLOC_011481	7	-	3.19625253482558e-21	7.02720259176813
4	22109234	22158813	XLOC_016202	7	+	3.21994192772847e-21	5.26607053216523
7	17433264	17496833	XLOC_020480	7	-	3.3141242280956e-21	9.06714798783142
8	5491252	5498929	XLOC_021107	7	-	3.49575437091721e-21	5.94614355638515
LGE64	621639	626121	XLOC_029431	5	+	3.92179126522247e-21	8.4244954398624
3	30661679	30683502	XLOC_015044	5	-	3.94613432034003e-21	7.87118975751319
14	2532871	2556410	XLOC_006147	7	-	4.08918344891059e-21	5.95760170344526
1	102478117	102489956	XLOC_001096	5	+	4.45205514394836e-21	-9.49961426294737
1	56888224	56945867	XLOC_002446	7	-	5.08015480978011e-21	6.40879639127648
12	10497866	10581229	XLOC_005229	7	-	5.38849238598935e-21	6.09533816991354
6	16201310	16215922	XLOC_019681	7	-	6.65030733958145e-21	5.17445086322288
4	54274062	54275350	XLOC_017270	7	-	7.38564626278689e-21	-8.01589479443348
4	1150624	1208081	XLOC_015934	7	+	8.15605633609694e-21	6.69305666867739
2	66120323	66150018	XLOC_008831	7	+	8.4430059062747e-21	5.81415069947917
5	24921250	24960510	XLOC_017963	7	+	8.44942325091557e-21	4.57757687572115
3	91193573	91215093	XLOC_015508	4	-	8.78395021932334e-21	11.5464195985748
6	19016494	19033747	XLOC_019728	7	-	9.20112548804378e-21	5.80188977940055
5	20359	24634	XLOC_017634	7	+	9.30568937734889e-21	-6.61603483762967
15	3240515	3347059	XLOC_006414	6	+	9.51492586191518e-21	7.53891976699632
7	31591417	31624153	XLOC_020623	4	-	1.03368131986029e-20	10.5111101708148
21	5313101	5342428	XLOC_011276	7	+	1.08540099255428e-20	6.26033294716731
1	20358659	20372064	XLOC_000208	4	+	1.22076233008239e-20	12.8762258700083
18	3404609	3428181	XLOC_007421	7	+	1.2717686414502e-20	6.61914013585089
4	50216350	50232567	XLOC_017217	6	-	1.34971303679156e-20	9.14729255651343
1	189103834	189150763	XLOC_003541	7	-	1.38472838950666e-20	5.44309542181491
20	13925957	13928282	XLOC_011162	7	-	1.47327020222761e-20	5.91466699342882
3	56992997	57019930	XLOC_014256	7	+	1.54544352463649e-20	10.3794056826171
7	20583766	20684257	XLOC_020129	4	+	1.60188243861186e-20	12.6806467257473
14	1148770	1183532	XLOC_006128	7	-	1.6341806128368e-20	6.80176666067943
3	23381702	23416079	XLOC_013892	4	+	1.73430182424506e-20	11.4471531724546
3	33670712	33689467	XLOC_013988	7	+	1.79529908716708e-20	5.80224356682848
5	37015026	37193585	XLOC_018087	4	+	1.85347073502492e-20	9.65280949222567
9	13990202	14000682	XLOC_021619	6	+	1.87845151721733e-20	9.62253928770957
5	7394750	7414352	XLOC_018480	7	-	2.39769642340007e-20	8.53538735599944
3	109274016	109294002	XLOC_014675	7	+	2.49085275453623e-20	4.44654160982938
27	5534889	5543902	XLOC_013255	7	-	2.60448679592537e-20	5.49682211125935
17	7382059	7400643	XLOC_007131	7	+	2.89080475546315e-20	4.89643549733088
2	55779607	55837287	XLOC_008738	7	+	2.89080475546315e-20	8.43562815727089
Z	71546942	71602589	XLOC_030880	7	-	2.89687860918843e-20	5.35263744302801
11	10226078	10258512	XLOC_004691	4	-	2.91736049359762e-20	12.6847731507886
4	39263236	39283433	XLOC_016324	6	+	2.93525446046245e-20	8.09779324118035
3	50430782	50442848	XLOC_015237	5	-	3.02403972753835e-20	-8.63232879335692
15	11164438	11175765	XLOC_006594	7	+	3.17651277964236e-20	4.88272680136756
2	396848	398637	XLOC_008222	6	+	3.44904151945491e-20	13.1479423562338
AADN04000931.1	9639	38240	XLOC_022535	7	+	3.5703691031785e-20	-5.33849734155804
2	66508227	66526459	XLOC_008840	7	+	3.58511340665974e-20	-5.46955906310705
7	6633229	6663934	XLOC_019970	6	+	3.6026750898097e-20	8.28303148545262
17	999173	1006556	XLOC_007220	7	-	3.65929720076984e-20	10.2547417860301
19	5647855	5653210	XLOC_007889	4	+	3.90969687758679e-20	11.3047135668055
1	3311982	3430731	XLOC_000051	7	+	4.51304245006654e-20	-5.89392602713145
3	88727099	88737893	XLOC_014509	7	+	4.66707356541641e-20	8.0252024461666
5	53003518	53041157	XLOC_019010	7	-	5.65715120177062e-20	5.77123567584255
1	138791571	138903958	XLOC_003190	7	-	5.66810659432077e-20	6.18236653194365
4	55168617	55260623	XLOC_017280	4	-	5.67413212886138e-20	12.534894912333
1	183582398	183593181	XLOC_001772	4	+	5.97739682318086e-20	13.0812596359629
Z	28030123	28068148	XLOC_030524	7	-	6.00458676475227e-20	11.1702518316082
1	143950480	143980171	XLOC_001461	7	+	6.79585874388296e-20	6.47143689445639
3	105459572	105484953	XLOC_014612	7	+	7.1918262442866e-20	4.95454185750758
19	4285695	4311466	XLOC_008064	7	-	8.02839581609828e-20	4.9591429994554
AADN04000710.1	48993	75979	XLOC_022279	7	-	8.14217176588058e-20	-5.22343186936241
20	3845807	3884200	XLOC_010984	4	-	8.42007549910126e-20	12.2659503373869
23	203465	205360	XLOC_011829	7	-	8.457135275094e-20	-5.77824061504679
AADN04001978.1	1958	6107	XLOC_023349	6	-	8.53288602948022e-20	11.7135176931028
1	180248353	180267812	XLOC_001737	7	+	9.34712301622893e-20	5.87450865147543
AADN04001891.1	296	2012	XLOC_023292	7	-	9.37067264402383e-20	5.11574017711095
5	36783633	37012397	XLOC_018822	4	-	9.99232080275526e-20	9.6401125953261
1	36640589	36862007	XLOC_000348	6	+	1.12411660919525e-19	7.94303923674283
4	9838101	9967582	XLOC_016059	3	+	1.17053207682407e-19	13.0691281468618
4	39713690	39762452	XLOC_016334	7	+	1.1919061617617e-19	8.15215446775363
9	11508225	11558304	XLOC_021944	7	-	1.22352120770552e-19	7.14821940669235
13	15826331	15841542	XLOC_005528	7	+	1.31576231444527e-19	5.38469892204792
7	17667229	17781776	XLOC_020104	6	+	1.38203861096901e-19	8.70686823076786
KQ759474.1	15341	20169	XLOC_028911	4	+	1.40023150624576e-19	12.3673655332398
1	195208554	195215425	XLOC_001877	6	+	1.40347677758273e-19	8.20136985477168
2	117850520	118044539	XLOC_009194	6	+	1.42974902876217e-19	10.0666459516129
1	35565046	35594362	XLOC_000337	7	+	1.57400842963238e-19	7.51250467059158
2	20364200	20465208	XLOC_008402	4	+	1.6043886477236e-19	9.69329902830689
5	16999643	17004628	XLOC_018621	7	-	1.61877864678893e-19	7.40177488276785
5	452492	493421	XLOC_018414	7	-	1.63150441363562e-19	5.66199271421005
9	4374983	4381131	XLOC_021486	7	+	1.6526671006281e-19	4.47534653525865
18	6480885	6523948	XLOC_007488	7	+	1.76924386984057e-19	7.49843882704005
21	3230520	3247209	XLOC_011406	7	-	1.84368366919258e-19	6.52057139110034
26	2213978	2223140	XLOC_012760	7	-	1.89451951670818e-19	5.98009114125096
KQ759568.1	17667	27177	XLOC_029187	7	-	2.00471083568591e-19	-10.3838773228832
Z	10901715	10926152	XLOC_030359	7	-	2.00595447319855e-19	7.10578088527967
AADN04001162.1	20357	24551	XLOC_022756	6	-	2.14134375743707e-19	8.08644083589272
4	81389647	81419513	XLOC_016664	6	+	2.24664945150771e-19	8.50295734647729
Z	70650639	70658810	XLOC_030091	6	+	2.26788594535758e-19	8.72581648013352
13	1458572	1480966	XLOC_005343	7	+	2.39235038390116e-19	5.46757562359632
Z	8134533	8305618	XLOC_029558	4	+	2.43109131326795e-19	12.5929542469179
4	2354548	2361961	XLOC_016801	4	-	2.51808976068994e-19	12.7117733581089
21	4643329	4672779	XLOC_011433	7	-	2.5505591035006e-19	5.6418752295418
5	34263648	34281868	XLOC_018065	6	+	2.72055617159497e-19	10.8484781119003
23	1796429	1803983	XLOC_011871	7	-	2.75588361619602e-19	6.36422782412734
2	111115759	111353964	XLOC_009142	4	+	2.83115479073727e-19	12.2792371456156
3	7867638	7906818	XLOC_013723	4	+	2.88297805385418e-19	13.2539805426864
3	4466441	4527830	XLOC_013703	7	+	2.98567065550987e-19	9.2412090171729
5	25139858	25148337	XLOC_017968	7	+	3.01842597668675e-19	5.38312637420318
5	12628986	12655528	XLOC_017805	7	+	3.06514888339011e-19	7.41146922059259
12	19823895	19912726	XLOC_005328	5	-	3.07867620506868e-19	10.7418786304689
4	84491101	84499507	XLOC_016686	7	+	3.15794450593594e-19	5.06416602577188
Z	58374078	58386506	XLOC_030750	5	-	3.21246193066803e-19	8.52777405606794
8	21699921	21709483	XLOC_021314	7	-	3.37802331578961e-19	6.49988929041818
28	3947425	3992772	XLOC_013412	7	+	3.48927559883882e-19	-6.44314293713829
2	92244235	92255610	XLOC_008994	7	+	3.48927559883882e-19	5.68723169820509
3	105438181	105452995	XLOC_015663	7	-	3.70849263144242e-19	5.49965639649991
9	23307550	23374781	XLOC_022105	7	-	3.80285066211602e-19	5.58129267504391
8	24711435	24718542	XLOC_020944	7	+	4.05713625048684e-19	4.78647712513577
7	18963828	19009717	XLOC_020116	7	+	4.51706976952474e-19	8.04828288335487
5	37748096	37767352	XLOC_018835	7	-	4.89260850696099e-19	4.47309410624794
AADN04005562.1	26	11064	XLOC_025024	7	-	4.92122775799407e-19	6.87515074411628
11	15952490	15954761	XLOC_004733	7	-	4.9502687340387e-19	5.19586994098242
1	192931508	192932357	XLOC_003562	4	-	5.01062867814338e-19	12.6462888225742
4	21253385	21318232	XLOC_017008	4	-	5.44620167523295e-19	12.7927707426611
4	46738688	46744292	XLOC_017191	7	-	5.59970105964556e-19	-6.49371711138308
5	26268746	26324915	XLOC_018730	7	-	5.63867055873677e-19	8.01530881959611
6	9582702	9675396	XLOC_019602	7	-	5.70406113848863e-19	7.89048361418778
1	193482706	193496294	XLOC_003569	5	-	5.81271940043779e-19	6.96035214040249
8	2641044	2650135	XLOC_021040	4	-	6.49984212885402e-19	12.3671481652063
2	102578081	102705656	XLOC_009062	7	+	6.87020915300107e-19	7.49130763892684
1	3092397	3133147	XLOC_000048	6	+	7.01171796955426e-19	7.46380935207539
4	38153181	38207802	XLOC_016313	7	+	7.25573969795006e-19	-6.95117679932603
Z	48534771	48540828	XLOC_029915	4	+	7.26404786245337e-19	12.3533604897015
18	10644686	10651828	XLOC_007581	4	+	7.27046083422974e-19	12.259941933184
15	6264122	6272573	XLOC_006470	7	+	7.39261552837236e-19	7.19064102290944
18	10608618	10624055	XLOC_007771	7	-	7.59799814704485e-19	4.58524291325002
9	20587616	20625279	XLOC_021712	7	+	8.18906431949486e-19	4.94615097617883
1	63309030	63315668	XLOC_000677	7	+	8.25150682417142e-19	6.11557741492059
2	96743397	96787598	XLOC_009010	4	+	8.40877237219045e-19	12.7279252320691
4	39795879	39797103	XLOC_017140	4	-	8.62021194800347e-19	12.3702114202602
Z	9299902	9388841	XLOC_030339	6	-	9.33369666539678e-19	8.11178599508097
18	3381384	3391849	XLOC_007629	7	-	9.59528860416903e-19	5.14829706782211
1	14192966	14199186	XLOC_002003	5	-	1.0212766367696e-18	8.36212256822917
4	25296671	25405142	XLOC_016214	7	+	1.03499910837529e-18	5.88460405083143
3	81836624	82100087	XLOC_015468	7	-	1.18158440743937e-18	-5.64843374810151
2	84596401	84660749	XLOC_010121	4	-	1.25829739071956e-18	12.8642270283734
33	1598966	1602025	XLOC_015911	5	-	1.30835313104833e-18	8.4553464282236
27	4804717	4809858	XLOC_013014	4	+	1.3550490072964e-18	10.0135441337187
22	284592	290447	XLOC_011517	4	+	1.40622338028356e-18	12.2443809541128
5	3605921	3668629	XLOC_018460	7	-	1.45541082054141e-18	6.47966769870449
4	52139838	52142166	XLOC_017250	7	-	1.49499969017447e-18	4.48945957445258
11	1526056	1533667	XLOC_004605	7	-	1.58653610008232e-18	4.71804772101872
11	2178883	2180407	XLOC_004628	7	-	1.6290929910752e-18	8.00691948726139
17	4500462	4580960	XLOC_007262	4	-	1.68116751265385e-18	11.4073807141404
1	98014510	98030786	XLOC_002823	6	-	1.6867971151404e-18	8.15995218848593
14	12806865	12821564	XLOC_006046	7	+	1.77241864773583e-18	-5.15854982289367
2	139845608	139849620	XLOC_009359	7	+	1.8493747436963e-18	-6.58110782993903
13	11415081	11445276	XLOC_005720	7	-	1.91700533568304e-18	-5.36858160513683
1	51158257	51162538	XLOC_002350	6	-	1.93112938313803e-18	8.32020423362528
13	8523698	8542073	XLOC_005669	4	-	1.94719799121693e-18	12.1750494249606
Z	12150217	12182778	XLOC_029604	6	+	2.08194253079855e-18	7.29297016346015
17	7402267	7411807	XLOC_007132	7	+	2.21066843083799e-18	4.92568638888734
6	5238390	5248079	XLOC_019174	7	+	2.32129629059886e-18	4.6570148963708
7	21941713	21977860	XLOC_020140	7	+	2.32806383039926e-18	5.30888720505819
1	172613413	172630796	XLOC_001650	7	+	2.35413567676961e-18	4.23268849342216
5	44519327	44565853	XLOC_018912	7	-	2.39471021563791e-18	6.51578841341577
10	20127188	20157789	XLOC_004274	7	-	2.60609648763536e-18	4.57567240395542
14	4818699	4856750	XLOC_006190	7	-	2.63611746797117e-18	5.06291523782012
6	26715158	26753124	XLOC_019426	7	+	2.91136322656038e-18	4.38978693830748
7	27302563	27322244	XLOC_020579	7	-	2.94872873860845e-18	4.35643923808048
1	56691524	56709688	XLOC_002439	7	-	3.23405513232229e-18	4.88986958610649
Z	34584101	34650861	XLOC_029802	7	+	3.29797650092156e-18	4.20662051901751
20	8175004	8185468	XLOC_010785	4	+	3.30105906853411e-18	12.7178274387594
3	59437849	59497226	XLOC_015317	4	-	3.30275950541028e-18	12.2074456067612
Z	10603433	10705108	XLOC_030356	7	-	3.47662235835269e-18	5.67680389320927
2	24156137	24250062	XLOC_009652	7	-	3.66811956976363e-18	4.21367668911327
13	10108121	10114776	XLOC_005433	7	+	3.85125789043676e-18	-4.97082020683241
13	15148479	15160205	XLOC_005520	4	+	4.09763826393503e-18	11.1118882932768
1	91603620	91650821	XLOC_001022	7	+	4.10087788155622e-18	-5.74587649826769
Z	37783253	37902119	XLOC_030590	7	-	4.19477060490972e-18	5.14646631219709
4	21914699	21933199	XLOC_017011	4	-	4.24746463962868e-18	12.2026068875823
1	52605066	52630173	XLOC_002383	3	-	4.38279738745675e-18	12.8146175532161
2	19823099	19834589	XLOC_009614	7	-	4.7064091810821e-18	-6.43366231177627
26	2323104	2335905	XLOC_012766	2	-	4.76052807758817e-18	12.8138274152581
13	13057889	13059882	XLOC_005738	7	-	5.11761731034339e-18	8.63173681675369
10	10166891	10313507	XLOC_004129	7	-	5.4265103265822e-18	5.94345193060439
1	48247986	48254343	XLOC_000465	7	+	5.47137888017843e-18	6.22831787304485
4	52850907	52987950	XLOC_017252	4	-	5.75973181539037e-18	12.3437347159855
4	62099258	62201647	XLOC_017351	4	-	5.77999253909108e-18	9.26107391503607
6	5105401	5111224	XLOC_019170	7	+	6.13813409226558e-18	4.72291195261894
7	17358905	17376478	XLOC_020474	4	-	6.73680084315018e-18	12.6907385511509
1	71329263	71370013	XLOC_000760	7	+	6.92088770981607e-18	6.76957027202246
13	9277388	9283492	XLOC_005685	3	-	7.02787061818857e-18	12.841340079126
10	806708	814538	XLOC_003671	4	+	7.23555217005688e-18	12.4483981709169
3	105396909	105421148	XLOC_015662	7	-	7.39028514463446e-18	5.31196949831092
7	11129258	11222117	XLOC_020001	7	+	7.39028514463446e-18	4.70611691215741
10	17114308	17280787	XLOC_004214	5	-	7.57774073982146e-18	8.89254307412067
3	40972522	40975911	XLOC_015166	4	-	8.53717621938545e-18	8.89481238204749
5	42177627	42240491	XLOC_018155	4	+	8.71434849390445e-18	12.2966066941036
13	16912708	16930283	XLOC_005545	5	+	8.91476788999367e-18	8.59720593977189
4	50544868	50705557	XLOC_016445	6	+	9.15522445895563e-18	8.07523795429064
2	136609601	136619562	XLOC_009332	4	+	9.22118746657774e-18	12.3193986578644
6	25994935	26004362	XLOC_019417	7	+	9.89130640329963e-18	-6.54076057397133
20	5046399	5076750	XLOC_010719	7	+	1.00742662081242e-17	-5.04126615352773
1	45669334	45677498	XLOC_000401	7	+	1.0677511296684e-17	6.72165644975029
3	110350828	110383178	XLOC_015736	4	-	1.0677511296684e-17	12.1160207355149
3	28773126	28803885	XLOC_013940	7	+	1.10216811515683e-17	7.28090428135634
3	42152603	42189083	XLOC_014105	4	+	1.13288113008064e-17	12.5102644164306
4	34329349	34341006	XLOC_016280	4	+	1.1483729995558e-17	12.0693942176699
11	1951122	1959249	XLOC_004618	6	-	1.23689110381823e-17	7.65326410906261
3	56735752	56736966	XLOC_015297	7	-	1.24263272876484e-17	-5.59948289468437
11	2554020	2560166	XLOC_004359	7	+	1.26199081497118e-17	4.50956332672763
10	992554	1009534	XLOC_004012	7	-	1.37890992235917e-17	7.14553391170504
27	1531918	1536424	XLOC_012917	4	+	1.43551154757946e-17	10.4483102118421
28	3385026	3391487	XLOC_013570	7	-	1.45678731791925e-17	7.47983581126723
AADN04002600.1	10435	11572	XLOC_023718	7	+	1.49180639224774e-17	-8.03490521823907
7	10227767	10240842	XLOC_019995	7	+	1.52176059593292e-17	5.35122954193866
1	48121986	48125942	XLOC_002270	7	-	1.54967456553377e-17	-5.46439158617225
1	84851125	84858913	XLOC_000959	7	+	1.56520332457141e-17	4.63773333134232
1	43987395	43999595	XLOC_002208	7	-	1.63241495059535e-17	5.08401100024432
26	3611037	3625981	XLOC_012801	7	-	1.69395239919504e-17	5.101241321173
1	96489992	96605590	XLOC_001075	4	+	1.72007875485612e-17	12.1939124144028
8	24613254	24625386	XLOC_020941	7	+	1.79052646877963e-17	5.3845806607266
1	4152161	4199597	XLOC_001945	6	-	1.85064219489363e-17	6.84338001096647
11	831486	837839	XLOC_004312	4	+	1.87373972998554e-17	10.2045388214983
2	68733434	68831046	XLOC_008864	7	+	1.89406079939648e-17	4.79359604228249
5	44477528	44508447	XLOC_018911	4	-	1.91692888288872e-17	11.5010707966558
27	5451737	5455110	XLOC_013035	6	+	1.94949474194133e-17	6.85910584712803
3	15524163	15552765	XLOC_013793	7	+	2.20788986548298e-17	5.59260003964495
7	36400377	36416243	XLOC_020648	7	-	2.23776974851998e-17	-5.44979224092708
Z	10347476	10368512	XLOC_030352	7	-	2.26476742672139e-17	5.4066079607071
4	54329225	54351750	XLOC_016466	7	+	2.29132810875185e-17	6.45943757382296
1	49605323	49618825	XLOC_000489	7	+	2.29481876776674e-17	4.49537649785477
3	52365347	52376026	XLOC_014207	7	+	2.49497637419586e-17	-6.66086626455719
15	10038798	10047849	XLOC_006573	7	+	2.61469429853197e-17	5.89913465157601
3	54743929	54763790	XLOC_015274	7	-	2.62360691315065e-17	-6.48119228768856
1	142464266	142488044	XLOC_003210	4	-	2.84026576920513e-17	11.5162000860098
28	3241901	3346744	XLOC_013565	7	-	2.88966975945257e-17	-6.10273637962716
2	21759732	21768879	XLOC_008416	7	+	3.09246954751881e-17	5.43984778671129
2	119725008	119877045	XLOC_009208	4	+	3.09540617359201e-17	12.0652803564011
3	107271333	107275351	XLOC_015688	7	-	3.09809618251483e-17	5.82674606278473
1	125011218	125134223	XLOC_003071	7	-	3.41858212236952e-17	6.51877268210675
7	28341325	28355571	XLOC_020218	7	+	3.50947576426709e-17	10.0734501252491
10	12822223	12826841	XLOC_003880	7	+	3.59973594341747e-17	6.32817884656456
3	81088529	81188721	XLOC_014467	5	+	3.7630000503894e-17	9.0805998488178
1	15350860	15435099	XLOC_000173	7	+	3.78142203320327e-17	7.42680538348539
8	24329210	24338456	XLOC_021343	7	-	3.78894257800129e-17	4.06331922197654
8	13569786	13597483	XLOC_021191	7	-	3.86214844761304e-17	4.87186121808387
16	58542	73320	XLOC_006937	7	-	3.87765619087899e-17	5.29788822165759
2	105452346	105506522	XLOC_009084	3	+	3.97551322976626e-17	12.7106803561884
15	10692601	10717593	XLOC_006859	4	-	4.0175241930025e-17	12.4108598408794
5	54644391	54665839	XLOC_018324	7	+	4.055324556747e-17	5.14837044554205
Z	927458	962712	XLOC_030268	7	-	4.29319372244353e-17	5.22558740302423
Z	70963347	71000139	XLOC_030100	7	+	4.29431586555953e-17	5.3931668600918
2	110710337	110721506	XLOC_010332	7	-	4.40778345402612e-17	4.23946130435372
20	8632888	8648387	XLOC_010798	7	+	4.40897725937488e-17	7.50148493114852
12	12750102	13127885	XLOC_004997	6	+	4.51982930842498e-17	10.2108007218261
AADN04001862.1	4867	10618	XLOC_023271	7	-	4.72007190216733e-17	5.59320524567497
1	75168813	75245795	XLOC_000801	7	+	4.91655097035219e-17	6.80214246879837
3	22114002	22173815	XLOC_013875	7	+	4.91655097035219e-17	4.74904921510825
3	87805994	87883695	XLOC_014500	4	+	5.15484432795094e-17	12.0518873553843
3	8095586	8106253	XLOC_014776	7	-	5.41580468024677e-17	-6.27527986400548
15	8488605	8514865	XLOC_006782	7	-	5.46844166775302e-17	4.58604062660673
KQ759573.1	1971	9940	XLOC_029200	7	+	5.49621082853333e-17	-7.54417137724809
AADN04009533.1	6351	9238	XLOC_026160	4	+	5.55401157979518e-17	12.1999548950495
1	194570584	194572116	XLOC_001862	7	+	5.76302815976924e-17	4.71709165653751
2	58071460	58132081	XLOC_008766	5	+	5.94851336337615e-17	8.40172941554014
7	31378147	31389395	XLOC_020244	4	+	6.13279380516285e-17	12.4454054830721
11	13689642	13744046	XLOC_004451	4	+	6.19832478505118e-17	12.0470428799109
1	130111877	130130154	XLOC_003097	7	-	6.24936152284552e-17	5.9235539686436
2	94010177	94041717	XLOC_009001	7	+	6.33902775797247e-17	-4.77587091922382
2	42452202	42481002	XLOC_009817	7	-	6.40601913920907e-17	7.57087069237803
15	12284186	12289609	XLOC_006617	4	+	6.50513830259619e-17	12.167160934402
Z	41447668	41457345	XLOC_030620	7	-	6.78500250892394e-17	6.58970028704249
3	62431937	62595366	XLOC_015337	4	-	6.89521433649136e-17	11.0415799075555
13	16931381	16954460	XLOC_005546	7	+	7.01088016112007e-17	4.60850840582819
24	3488503	3558341	XLOC_012153	7	-	7.31275535513611e-17	4.91114926922917
1	193935949	193969808	XLOC_001844	4	+	7.35818504504644e-17	11.3564757674724
2	59095339	59099026	XLOC_009950	7	-	7.59524081511497e-17	-5.79141841533177
26	20589	32029	XLOC_012520	7	+	7.72269574927294e-17	-5.70350984431569
2	116026797	116199968	XLOC_009189	4	+	7.915517699955e-17	11.8893133816076
4	46021224	46039098	XLOC_016391	7	+	8.86592575548874e-17	4.822827662968
7	31585766	31594593	XLOC_020251	5	+	9.07120560843287e-17	-8.38321727201727
15	6659401	6668159	XLOC_006480	7	+	9.7405269068175e-17	6.83853356482938
1	141445409	141445909	XLOC_003205	7	-	1.01863403488911e-16	-7.25537725595041
1	56860420	56887586	XLOC_000603	4	+	1.09223790174452e-16	12.0764717773956
2	90550112	90554877	XLOC_010170	7	-	1.09663248639435e-16	5.68274211537095
27	5335536	5350085	XLOC_013246	7	-	1.1101302437113e-16	4.4372459253898
3	105433210	105436033	XLOC_014611	4	+	1.17057589492971e-16	12.3674233662269
13	15273852	15278706	XLOC_005521	4	+	1.21559227021542e-16	12.6253158508434
1	123418880	123444853	XLOC_003059	6	-	1.21750476581812e-16	11.9617925903743
16	245787	373139	XLOC_006957	4	-	1.22435853089464e-16	12.4936335035489
3	102693738	102698411	XLOC_015618	4	-	1.22474282133905e-16	12.4537228806506
4	40248528	40303693	XLOC_016345	7	+	1.27857758211982e-16	5.92487198634137
28	3364671	3374414	XLOC_013379	7	+	1.2970101337168e-16	6.34633961055253
24	3079359	3084791	XLOC_012040	3	+	1.46297305006093e-16	-13.0123930698605
2	64733564	64770824	XLOC_009996	7	-	1.50084070049082e-16	6.31348092723181
15	10048879	10052020	XLOC_006574	4	+	1.50188596332115e-16	11.6141124143932
8	16611013	16620400	XLOC_020852	7	+	1.51636642469013e-16	4.66345768436192
27	181397	246986	XLOC_013053	7	-	1.68509544608512e-16	-5.45102510675705
18	9390721	9423796	XLOC_007733	7	-	1.74058676141484e-16	4.80401396472346
6	21623562	21878964	XLOC_019767	4	-	1.90584453266811e-16	10.2276814380203
23	234124	240335	XLOC_011834	4	-	1.99906767281158e-16	12.0135811763915
5	49351447	49358313	XLOC_018959	4	-	2.02891782718917e-16	11.9098615827671
Z	985789	998134	XLOC_029495	7	+	2.1564336541982e-16	4.21115044638984
4	58295098	58362060	XLOC_016491	7	+	2.2032535817716e-16	6.49033421607155
17	7689909	7692562	XLOC_007334	4	-	2.21154549113895e-16	12.3097691886027
3	45547004	45573722	XLOC_015195	7	-	2.45945806330195e-16	-7.83914813440964
11	1094449	1100820	XLOC_004587	7	-	2.51932468872042e-16	6.49663215186391
KQ759480.1	69957	81613	XLOC_028924	7	-	2.51932468872042e-16	-5.24496887228283
7	30913613	30916302	XLOC_020622	7	-	2.69299519455602e-16	-6.73795149599445
7	11249272	11287547	XLOC_020003	6	+	2.72199600474864e-16	7.41626446811079
9	15992654	15995728	XLOC_021662	4	+	2.76420348950206e-16	11.6782104156871
19	680086	682096	XLOC_008022	7	-	2.85594344835026e-16	5.46062648297197
3	17238950	17259481	XLOC_014888	7	-	2.87738207047046e-16	4.08542708631889
7	15486400	15583231	XLOC_020450	7	-	2.93574725175372e-16	5.71036217492591
7	6764394	6790429	XLOC_019973	6	+	3.24420138860833e-16	8.30318867268465
18	4641594	4660389	XLOC_007453	7	+	3.27550083884172e-16	5.22903104161301
17	5421010	5430440	XLOC_007068	6	+	3.31264226819118e-16	8.52335666460192
8	28375500	28416042	XLOC_020984	6	+	3.46133309124103e-16	8.00314798570195
1	88233931	88293049	XLOC_000984	7	+	3.57088829537442e-16	6.07552309506628
6	32938333	33212336	XLOC_019495	6	+	3.60115935180536e-16	7.29258081186021
11	13766359	14047099	XLOC_004458	4	+	3.61933845522325e-16	11.5670925330747
2	114189232	114218974	XLOC_010362	7	-	3.9282431300909e-16	5.257652168563
25	2758027	2768002	XLOC_012509	7	-	3.95012649296069e-16	5.98153931019165
1	69106497	69152915	XLOC_000738	7	+	4.04289692720022e-16	4.97039845130416
28	769150	772215	XLOC_013269	7	+	4.10939932997491e-16	5.74871437778459
3	81742697	81768754	XLOC_014469	7	+	4.44503418498886e-16	3.97696709768781
18	10010614	10018970	XLOC_007748	7	-	4.568420239116e-16	5.22690854496552
2	129344806	129351882	XLOC_010484	4	-	4.77179326639594e-16	10.9424689109754
8	27127570	27372362	XLOC_020965	7	+	4.82094580746841e-16	7.44329472101458
5	17887937	17910757	XLOC_017888	7	+	4.90122377326317e-16	4.29040914205438
15	8090379	8098461	XLOC_006522	4	+	4.91221211169128e-16	12.0002737456
1	109426106	109451876	XLOC_001175	7	+	5.34620564410812e-16	-5.51188757657368
1	51543104	51545997	XLOC_002362	7	-	5.36174080085735e-16	3.91537366750366
23	593368	596671	XLOC_011846	6	-	5.58168310274542e-16	7.14468271944873
1	57407998	57486929	XLOC_000611	7	+	5.58583354044815e-16	4.31872888312749
17	3545577	3719960	XLOC_007049	5	+	5.85691577001721e-16	10.0769236270167
3	105527002	105535989	XLOC_014614	7	+	6.2004083700341e-16	6.26429644726151
27	2399352	2425217	XLOC_012928	4	+	6.32635100039147e-16	11.8583635854922
5	9410295	9419401	XLOC_017766	7	+	6.59517756811812e-16	4.13621920031125
1	88658756	88677872	XLOC_000997	5	+	6.62562987640077e-16	9.69307887066677
5	28346881	28350406	XLOC_018007	7	+	6.79011954303049e-16	-7.2525307645075
1	178883370	178933940	XLOC_001721	7	+	7.10101718778514e-16	5.09420147622106
3	79619621	79659654	XLOC_015455	7	-	7.11324604257287e-16	6.75135469889194
20	1594059	1618071	XLOC_010691	7	+	7.18000421068968e-16	4.86761577356231
1	49196859	49205353	XLOC_000473	7	+	7.24883254131524e-16	6.34478320244083
1	95109059	95291659	XLOC_001066	7	+	7.40525897518431e-16	4.37532936778321
23	2440222	2486413	XLOC_011724	7	+	7.42071846028594e-16	-5.12683484569726
1	40829222	41088646	XLOC_000368	7	+	7.58491330259245e-16	6.25192254699399
1	44019259	44059036	XLOC_002210	7	-	7.7216072767009e-16	7.44120680644804
9	8269339	8285174	XLOC_021903	7	-	7.75423875043793e-16	5.15515470409219
15	10045832	10047713	XLOC_006842	4	-	7.99771522861547e-16	11.426797734535
Z	14799409	14911362	XLOC_029622	7	+	8.19357635005448e-16	-4.43051575748916
1	194847719	194861955	XLOC_003608	7	-	8.24267320594832e-16	-5.00715881856157
8	25334709	25342916	XLOC_021367	7	-	8.36407534990902e-16	4.02615469555682
2	134917811	135127324	XLOC_010518	7	-	8.62845903766252e-16	-5.04266637200063
4	69290469	69369746	XLOC_016579	7	+	8.91214271713801e-16	5.6008983233871
1	104954084	104990613	XLOC_001114	4	+	9.26297295436492e-16	11.3826938039943
10	16611619	16676669	XLOC_004207	7	-	9.26997265971145e-16	5.58892692119139
1	78076977	78225992	XLOC_002678	7	-	9.44481097242483e-16	-5.30960969154639
1	48267722	48274299	XLOC_002287	7	-	9.77184423060766e-16	6.61188324319173
5	9617947	9731070	XLOC_017776	7	+	9.91973386792599e-16	4.1130166839585
3	49490883	49590938	XLOC_015225	7	-	1.02391624486654e-15	-7.02416839942947
20	4681376	4707824	XLOC_010716	2	+	1.03874217074621e-15	12.4817715057315
3	79326991	79439720	XLOC_015452	7	-	1.04584385306412e-15	4.11532175837109
3	94073548	94080731	XLOC_015542	7	-	1.04701333256222e-15	4.21471623910218
13	1165361	1238802	XLOC_005339	4	+	1.07981492177427e-15	11.7827875139898
20	5077050	5112652	XLOC_010990	7	-	1.08295692239347e-15	3.75006999544393
2	28607677	28624513	XLOC_008472	7	+	1.08587910431969e-15	5.30091058253821
1	179595885	179612517	XLOC_003480	7	-	1.08988847625297e-15	4.3189641365943
7	4369398	4387222	XLOC_019947	7	+	1.14114779290947e-15	5.23562869342291
1	31010374	31014692	XLOC_002109	4	-	1.15592241433634e-15	11.4538401188329
2	136612720	136682248	XLOC_010530	7	-	1.17587189018659e-15	6.19818438582829
6	13363749	13800472	XLOC_019255	7	+	1.17591713630479e-15	5.72195314642952
22	4596585	4609490	XLOC_011586	7	+	1.17687441703024e-15	3.80429382202024
27	4890650	4900018	XLOC_013216	7	-	1.18143344345268e-15	-5.63993102531464
12	16532403	16553791	XLOC_005015	7	+	1.20880575829292e-15	6.58850974789521
4	3062208	3076861	XLOC_016003	4	+	1.22052190478653e-15	10.7741077602548
4	58526500	58553555	XLOC_017314	7	-	1.23510785255587e-15	4.14608431022544
4	53921478	53934162	XLOC_016459	7	+	1.25131909027285e-15	4.6131997975112
3	18636008	18649504	XLOC_014908	7	-	1.29601139480304e-15	9.25054174580689
4	49475180	49505651	XLOC_016417	7	+	1.35228762131096e-15	6.07220672461893
2	21035259	21054716	XLOC_009631	4	-	1.39921471345392e-15	8.86285006763438
19	9321940	9327224	XLOC_007982	7	+	1.40456691486378e-15	4.20348685492759
17	3088882	3121252	XLOC_007255	7	-	1.42400164966034e-15	-5.38159144772241
11	11546484	11582080	XLOC_004445	7	+	1.45922835498935e-15	3.77037785989376
2	32890193	32977023	XLOC_009719	7	-	1.52300922035324e-15	6.27509930160537
22	2885542	2894498	XLOC_011571	7	+	1.53432343176003e-15	-4.46403783401115
11	10408853	10414366	XLOC_004693	4	-	1.69823015410367e-15	11.9128094289032
13	8364601	8374709	XLOC_005662	7	-	1.70872432767009e-15	5.0336459645907
19	6844609	6852706	XLOC_007927	7	+	1.78637107957994e-15	5.01565244525916
2	30711007	30862920	XLOC_009688	7	-	1.7957629183783e-15	5.61569307022241
21	3291054	3303906	XLOC_011234	7	+	1.88351520393968e-15	4.17160141373536
26	3140220	3141106	XLOC_012626	6	+	1.92629294908994e-15	6.6990368458877
3	9658563	9663561	XLOC_014803	5	-	2.0103355986912e-15	-8.22503070787777
3	87201224	87462015	XLOC_014497	6	+	2.13324478490051e-15	6.49402480116904
Z	852453	892099	XLOC_029492	7	+	2.14593468422453e-15	5.33656507338663
2	106483863	106507860	XLOC_010299	7	-	2.17662224573747e-15	5.95833703791484
5	47860414	47955511	XLOC_018946	7	-	2.35273379000036e-15	-5.21232942368294
5	45645139	45649198	XLOC_018929	4	-	2.35435394711036e-15	11.9538427767654
5	11555935	11706551	XLOC_018522	5	-	2.59927359952093e-15	10.4297989274551
4	48307261	48707098	XLOC_016414	4	+	2.64542551621573e-15	12.2139912932387
Z	59716903	59725262	XLOC_030006	7	+	2.74137023925769e-15	4.22528573011594
9	15969616	15979634	XLOC_022020	4	-	2.80099560560028e-15	11.5731767571395
1	180368163	180380540	XLOC_003491	7	-	2.86928772937148e-15	5.32726012357339
2	112509159	112729160	XLOC_010352	7	-	2.94577476148623e-15	-5.17550965412622
15	10664822	10672403	XLOC_006852	4	-	3.02291136978867e-15	12.0390943592756
23	5554860	5562608	XLOC_011804	7	+	3.06102692159075e-15	3.80562688999371
3	37970481	38023101	XLOC_014023	6	+	3.0665531389583e-15	9.81408138354323
23	5610014	5613638	XLOC_011981	7	-	3.09020529627288e-15	5.02620071341071
1	105352410	105391699	XLOC_002886	7	-	3.09863727872135e-15	5.6884315000163
4	77393372	77404455	XLOC_016629	4	+	3.35269233163774e-15	10.1908420367503
13	17165158	17167290	XLOC_005559	5	+	3.36117583607439e-15	8.04135956281934
KQ759405.1	130060	145218	XLOC_028828	7	+	3.36117583607439e-15	-4.9496508954128
4	35622332	35780177	XLOC_016302	4	+	3.51439377648603e-15	12.3453511669695
AADN04013545.1	2786	5789	XLOC_027169	4	-	3.55333954962623e-15	11.0722133085444
6	20397434	20413756	XLOC_019348	4	+	3.58717130063241e-15	11.5677441121493
9	7968540	7993987	XLOC_021539	4	+	3.78186185184822e-15	12.4199876412685
15	1037323	1064555	XLOC_006393	7	+	3.80203237079368e-15	4.25577253265695
27	5123849	5147962	XLOC_013235	7	-	3.90372868885399e-15	4.65441549193127
3	56971067	56984939	XLOC_014255	5	+	3.91603498394169e-15	8.1918234053798
6	11616748	11620702	XLOC_019636	7	-	3.91603498394169e-15	9.20530237586691
19	6079931	6156356	XLOC_008131	7	-	3.94571537317834e-15	-4.837221630411
15	5458324	5470823	XLOC_006443	7	+	4.15632409602459e-15	-5.04516977086529
3	27005841	27009880	XLOC_015001	7	-	4.3054368120774e-15	4.43551003143798
1	99381866	99398621	XLOC_002837	7	-	4.30594188757294e-15	-4.9018444375651
5	48616478	48625743	XLOC_018952	7	-	4.43350731518616e-15	3.92866039179265
1	175837245	175940845	XLOC_001679	6	+	4.43927520073354e-15	7.4832388423884
AADN04005097.1	20	8444	XLOC_024844	7	+	4.43927520073354e-15	-4.49671030342377
1	76072812	76085291	XLOC_002628	4	-	4.69934944915573e-15	12.0902601064965
7	28522173	28525263	XLOC_020603	7	-	4.69934944915573e-15	7.12455526373421
8	25774674	25825673	XLOC_021374	7	-	4.81112263719026e-15	6.20942775321738
3	46424377	46431018	XLOC_014140	4	+	4.85284952355324e-15	-10.1140641566273
14	14451915	14477495	XLOC_006086	4	+	5.00793230150186e-15	12.1160380243937
1	172472503	172480890	XLOC_001648	4	+	5.073982251858e-15	11.7416220064584
1	11179368	11218268	XLOC_001975	7	-	5.1668542881903e-15	7.44880252440694
2	4734164	4743872	XLOC_009485	7	-	5.2158887840132e-15	4.9126724794358
1	70213532	70375624	XLOC_002563	7	-	5.2217460838686e-15	3.76419691176493
2	139396374	139403366	XLOC_010560	5	-	5.32687428222857e-15	8.69051935993146
18	5041126	5044158	XLOC_007470	7	+	5.4082395972717e-15	5.68614890459649
2	75686573	75703041	XLOC_008883	2	+	5.43508100095174e-15	12.1876014219739
2	21816297	22129021	XLOC_008419	7	+	5.80948615087989e-15	-6.84635404202656
1	83174241	83183529	XLOC_002725	7	-	5.89076152459642e-15	4.74583236251928
11	1103752	1106406	XLOC_004588	7	-	5.92906343118099e-15	6.12788854820681
14	12356792	12361719	XLOC_006034	7	+	6.00293873801694e-15	3.87363532277739
13	15996736	16065173	XLOC_005787	7	-	6.25432041730012e-15	-5.6516585123248
11	10124708	10150786	XLOC_004690	6	-	6.31439461189494e-15	9.43159520448643
4	90447244	90450343	XLOC_017622	7	-	6.43601040508977e-15	3.91565625781885
2	13135662	13593221	XLOC_008350	7	+	6.56936482728316e-15	7.22749799186372
17	5506162	5519318	XLOC_007278	7	-	6.69737979301226e-15	3.74593032307467
9	13902359	13940009	XLOC_021969	7	-	6.80432899602877e-15	4.99521942247199
1	51260318	51286485	XLOC_000536	6	+	6.89932869212569e-15	8.13688915784298
17	8230234	8245314	XLOC_007339	4	-	7.07033260744882e-15	7.48527337105712
2	6221208	6227096	XLOC_008305	6	+	7.52380625851045e-15	7.4167829036459
28	3195793	3199323	XLOC_013562	7	-	8.04370705884276e-15	7.11265362574692
12	8943242	8953501	XLOC_004930	7	+	8.34251199252038e-15	3.97660437521396
7	13851495	13864094	XLOC_020441	7	-	8.49175825986798e-15	4.54670153145258
8	14180549	14193039	XLOC_020824	7	+	8.58345332281567e-15	-4.91278492609425
AADN04007950.1	2289	9121	XLOC_025840	4	-	9.2139572984573e-15	11.5433403139016
2	77762669	78280393	XLOC_008895	4	+	9.47730967718044e-15	11.8879537752269
4	38237585	38288778	XLOC_017121	7	-	9.51983025442353e-15	4.27340400450908
1	83574964	83641670	XLOC_000938	7	+	1.05050904532224e-14	4.98257824816761
28	4073830	4075976	XLOC_013419	7	+	1.07729102284935e-14	4.96028515076075
14	6157662	6160573	XLOC_006216	7	-	1.09665440300614e-14	3.73999199293898
14	7797505	7820729	XLOC_006248	4	-	1.10327918348524e-14	12.0952050408172
4	31100894	31178089	XLOC_016248	4	+	1.17268476036655e-14	9.56043410013653
1	113215604	113251674	XLOC_002992	6	-	1.25288598454916e-14	9.4208341062853
8	29800335	29815662	XLOC_021008	6	+	1.25288598454916e-14	7.92786371782743
4	38828699	38873621	XLOC_017123	7	-	1.28664342246193e-14	4.21560542378967
6	31479310	31497454	XLOC_019481	7	+	1.44536879556667e-14	3.77926949957007
26	356258	364026	XLOC_012707	7	-	1.45545071803785e-14	-4.49297211804961
6	22131166	22134776	XLOC_019365	7	+	1.47518197564954e-14	4.09915729885214
15	6710325	6732549	XLOC_006484	4	+	1.4965977575211e-14	9.88244066920177
13	9047286	9084657	XLOC_005680	3	-	1.53226878673347e-14	-13.090928471156
26	3166229	3173276	XLOC_012788	7	-	1.54462581399729e-14	4.68859580464394
LGE64	638464	731360	XLOC_029444	7	-	1.55490303809748e-14	7.03341891823192
3	82959737	83041040	XLOC_015473	7	-	1.55499987802539e-14	6.42786996955665
2	59766664	59831414	XLOC_008771	7	+	1.65188874302492e-14	-6.39063616274573
9	4540569	4582214	XLOC_021494	6	+	1.65719600235923e-14	7.26112091055259
10	9257813	9308288	XLOC_004125	6	-	1.67475114885298e-14	6.79816378187642
3	16528298	16542798	XLOC_013809	7	+	1.67828692757358e-14	3.90886866213075
AADN04000990.1	26032	30431	XLOC_022581	7	+	1.67828692757358e-14	8.51346018557284
27	4676388	4700331	XLOC_013208	7	-	1.70252687663638e-14	-4.65112180841638
25	2191536	2195058	XLOC_012348	7	+	1.77546497368051e-14	3.98817548919849
4	253490	262218	XLOC_016743	7	-	1.78748139831651e-14	5.19994064786145
7	153720	190472	XLOC_019922	7	+	1.90212925983981e-14	4.07454246608321
3	50378454	50430395	XLOC_015236	7	-	1.95663686930622e-14	-6.82405508919646
5	58231542	58243514	XLOC_019104	7	-	1.96114788472688e-14	6.04685315912326
4	55275848	55328165	XLOC_016476	7	+	2.04427347589507e-14	3.83134563063712
6	15687077	15815753	XLOC_019266	7	+	2.14538551143021e-14	3.64211770259678
15	2715426	2765144	XLOC_006662	4	-	2.15912736583584e-14	8.31216557608654
33	248531	271518	XLOC_015781	7	+	2.21686188940481e-14	6.99974808762666
3	88748937	88782026	XLOC_014511	7	+	2.29475114567847e-14	4.53471769832396
4	12937585	12953179	XLOC_016929	7	-	2.30730220091755e-14	3.74578870382735
12	16428759	16463536	XLOC_005296	7	-	2.37531110531369e-14	-4.27288471123813
2	38315281	38361016	XLOC_008569	4	+	2.48913998355013e-14	11.4130526915119
AADN04020008.1	718	2841	XLOC_028276	4	-	2.49286839853638e-14	11.7894063282155
23	597783	606391	XLOC_011847	4	-	2.54053026418024e-14	11.6952553013675
2	188423	267480	XLOC_009427	7	-	2.64770175255e-14	4.87855467677781
11	3527786	3545484	XLOC_004643	4	-	2.64813257257222e-14	11.6090569200693
9	4882253	4902393	XLOC_021507	7	+	2.65834808176674e-14	5.73139134255883
24	3832918	3858665	XLOC_012160	7	-	2.74374217705716e-14	6.67101330852422
17	6174603	6187699	XLOC_007300	7	-	2.78549746180403e-14	-6.28076743044423
11	11176239	11250367	XLOC_004701	5	-	2.81109000657529e-14	8.87349449332784
18	2837332	2861145	XLOC_007417	3	+	2.85913788424398e-14	12.7370737755542
13	9052098	9054768	XLOC_005681	7	-	2.86935338932663e-14	-6.2793036811855
18	7784491	7826372	XLOC_007710	7	-	2.99032360202751e-14	-4.70525997059953
5	7914788	7976450	XLOC_018486	6	-	3.24582746138969e-14	8.08994192505582
2	7859980	7875524	XLOC_008317	7	+	3.26243118080252e-14	4.76938287013378
22	1213653	1252059	XLOC_011532	4	+	3.27947785058283e-14	10.0698675500397
19	6198996	6220023	XLOC_008135	5	-	3.33294120754439e-14	9.41977780624234
18	9106495	9133620	XLOC_007726	4	-	3.39016171954184e-14	11.8229393972117
1	40204229	40212599	XLOC_000364	4	+	3.42664510083978e-14	11.3690299207398
11	11439178	11448048	XLOC_004712	7	-	3.53344000219495e-14	4.0283240585236
1	61712842	61721437	XLOC_002494	7	-	3.53344000219495e-14	4.56059851642579
Z	39138277	39254932	XLOC_030593	7	-	3.53344000219495e-14	4.73727253003641
28	1207603	1217347	XLOC_013289	4	+	3.57923477331475e-14	11.4988933985904
20	7546068	7842674	XLOC_010778	4	+	3.60900467865677e-14	11.5802667054364
2	40989895	41020031	XLOC_009796	7	-	3.75160354633609e-14	3.89217145774336
6	2626328	2629855	XLOC_019139	4	+	3.89718930440561e-14	11.7868139598793
Z	12840655	12851684	XLOC_029607	7	+	3.92637178277846e-14	-5.13453948716781
14	2593095	2602888	XLOC_006150	7	-	3.93033737500729e-14	4.80709335655986
27	3851881	3864851	XLOC_012980	4	+	3.93033737500729e-14	11.4566226209087
3	7660646	7698038	XLOC_014767	7	-	4.08099181857297e-14	3.80821842936228
11	10400842	10407788	XLOC_004692	4	-	4.17975817365269e-14	8.51310234255448
3	45853427	45856927	XLOC_015203	4	-	4.47771054944527e-14	11.4772578030981
2	20672291	20691952	XLOC_008406	7	+	4.52142538549103e-14	4.47963627227754
1	60050965	60056592	XLOC_002478	4	-	4.69330545814381e-14	11.441598317316
7	14783087	14825719	XLOC_020060	4	+	4.74520139357473e-14	7.35350746631605
3	25206935	25259130	XLOC_013899	4	+	4.80974405171333e-14	8.99152104784345
1	121937886	121960843	XLOC_001289	4	+	4.93322081795852e-14	9.98209750072598
8	29730081	29735849	XLOC_021418	7	-	4.99094172727459e-14	3.54116297637732
1	170306869	170314176	XLOC_003388	4	-	5.06473905753768e-14	11.2728389070313
6	28634166	28776861	XLOC_019852	6	-	5.09636378078965e-14	7.13421094069906
11	1534042	1544632	XLOC_004606	7	-	5.13270610091139e-14	4.07139360425373
2	118541404	118621765	XLOC_010404	6	-	5.27247015537318e-14	8.48353293728018
14	6068126	6077315	XLOC_006212	7	-	5.34432956164268e-14	3.82020569190834
2	124898444	124920930	XLOC_009247	7	+	5.34432956164268e-14	-5.02454944850102
21	2169521	2187855	XLOC_011372	5	-	5.42352972609464e-14	9.54930322017357
9	18398760	18778560	XLOC_022045	6	-	5.47955543111725e-14	9.37322046668143
15	10861526	10872860	XLOC_006864	7	-	5.65543774937871e-14	3.7611109093955
18	4765365	4772612	XLOC_007460	3	+	5.81130322641108e-14	-12.529486319945
5	21575863	21664803	XLOC_017912	7	+	6.21968609548068e-14	4.40569186318679
KQ759482.1	18169	21203	XLOC_028932	7	-	6.27844356673436e-14	3.88118086875201
1	77757109	77770624	XLOC_002671	7	-	6.46138399829121e-14	4.20605525672489
Z	15950768	15961065	XLOC_029626	3	+	6.49119577108725e-14	11.7699341214468
2	50449433	50489868	XLOC_009892	4	-	6.6534541752762e-14	11.8236618817458
5	29064554	29333351	XLOC_018763	7	-	6.68545080662021e-14	3.72065031698773
2	15968833	15996130	XLOC_009571	7	-	6.99111412048693e-14	3.77620481518101
28	786276	788164	XLOC_013462	7	-	7.12890384588662e-14	7.27138361105421
1	704037	712459	XLOC_000020	7	+	7.26254299227249e-14	5.80007076268342
6	10306312	10333061	XLOC_019212	7	+	7.44141950597657e-14	-5.72109076906285
13	12317500	12329343	XLOC_005474	4	+	7.50220429963752e-14	11.4315584939983
28	2853994	2861721	XLOC_013349	7	+	7.52985668644178e-14	5.24546795431975
2	46513899	46813846	XLOC_008647	7	+	7.81331793357686e-14	-4.34903874742179
6	22527837	22534919	XLOC_019377	7	+	7.96489221191461e-14	5.97160125198999
4	396962	412835	XLOC_015926	4	+	8.19501882293187e-14	11.7090138747525
AADN04002266.1	9275	18268	XLOC_023529	4	-	8.23205021778958e-14	11.1835647888062
8	5594902	5611135	XLOC_020718	5	+	8.25187420556397e-14	9.06838555560808
12	15370853	15437129	XLOC_005289	7	-	8.32211957710003e-14	5.1147704926787
14	5192862	5196840	XLOC_006201	7	-	8.32211957710003e-14	-4.26927713546897
Z	22455630	22456804	XLOC_029697	4	+	8.88490698252259e-14	11.6977500405742
14	251067	303323	XLOC_006106	7	-	9.01018445877724e-14	4.16665256150526
1	62190359	62197559	XLOC_002505	7	-	9.02750770842022e-14	3.67579380960435
3	57349230	57352201	XLOC_014262	5	+	9.09520111977765e-14	8.60894337420487
AADN04002160.1	580	3653	XLOC_023459	7	+	9.13161833893268e-14	-4.39815710313541
3	96269601	96271725	XLOC_014536	7	+	9.22648314172268e-14	-4.21098356500675
2	108823640	108827410	XLOC_009123	4	+	9.62536286051764e-14	11.253504125954
1	188780190	188786527	XLOC_001807	7	+	9.62586289155159e-14	4.01744428031011
1	48143252	48145915	XLOC_002273	5	-	9.84924286168043e-14	-8.22713546483939
1	135295179	135303643	XLOC_001386	5	+	1.01953981004441e-13	10.1039517014384
4	70652845	70773303	XLOC_016594	7	+	1.07012953080777e-13	-4.1840642964777
1	143295726	143361100	XLOC_001457	4	+	1.11660845962651e-13	11.6083649143401
15	8104712	8113501	XLOC_006523	4	+	1.1547262394223e-13	11.2248618821521
8	25308307	25318308	XLOC_020951	7	+	1.16398264018355e-13	6.32062156465008
26	1588452	1591616	XLOC_012581	7	+	1.17897545563445e-13	-4.95579014246688
9	3708137	3757331	XLOC_021475	7	+	1.18487140317737e-13	4.24777841904223
27	1542997	1562396	XLOC_012919	7	+	1.26365293155762e-13	-4.51048495760814
11	10415210	10419566	XLOC_004695	4	-	1.2687175952591e-13	11.4704416812518
12	19369618	19375866	XLOC_005035	3	+	1.28071465355289e-13	-10.8415779470308
33	1512095	1532217	XLOC_015838	7	+	1.28692368568074e-13	-5.06659722615139
1	99317027	99348561	XLOC_001089	6	+	1.32646565382721e-13	9.12925213585051
3	48556499	48578652	XLOC_015218	4	-	1.35730674491219e-13	11.4986578521898
10	14345376	14458595	XLOC_003903	7	+	1.37766991576531e-13	-5.72584339282593
21	2702516	2766351	XLOC_011390	5	-	1.38685298350855e-13	10.8501690809811
10	19160879	19163547	XLOC_004243	7	-	1.41272448980247e-13	7.29356949439249
10	12106448	12149216	XLOC_004152	7	-	1.4248475163665e-13	-4.39075538242668
2	99159776	99619802	XLOC_010233	6	-	1.44420222751941e-13	7.14435915280168
6	10851775	10869252	XLOC_019226	5	+	1.49597463284106e-13	7.99511952081584
8	6631051	6642936	XLOC_020734	6	+	1.49820515186387e-13	8.62387872942999
17	7910011	8039026	XLOC_007145	5	+	1.50126807906123e-13	9.05128578403436
1	183291250	183451843	XLOC_003510	6	-	1.53651364801949e-13	8.57358875430628
13	3309278	3461461	XLOC_005629	6	-	1.53651364801949e-13	7.00761459274014
2	23601204	23640175	XLOC_008441	7	+	1.56044901698298e-13	5.30090146666553
26	1725689	1750861	XLOC_012748	6	-	1.57354063954635e-13	7.28984248511547
1	30341807	30485295	XLOC_002099	7	-	1.57637678399052e-13	6.15840468441693
1	92426540	92445689	XLOC_002804	4	-	1.59089860000252e-13	11.1674962834257
4	13340790	13431218	XLOC_016112	5	+	1.59194101539698e-13	9.30988817088396
8	16617592	16636341	XLOC_021239	7	-	1.59656905780666e-13	5.14370247494086
2	84785475	84803973	XLOC_008938	4	+	1.60261967447997e-13	11.6259140892038
1	112766327	112855832	XLOC_002985	5	-	1.66737260861875e-13	7.68297460166732
17	6713805	6714685	XLOC_007111	6	+	1.67193726420334e-13	7.45290237363929
Z	9906787	9912527	XLOC_029591	2	+	1.68639553823325e-13	11.9119707159407
11	17830103	17840126	XLOC_004755	7	-	1.70869853667262e-13	-5.7883894007088
2	23338305	23424059	XLOC_008439	7	+	1.72314835484208e-13	4.88537706048903
5	24528082	24545041	XLOC_017954	7	+	1.77833330371583e-13	3.4454233479644
19	9492000	9524924	XLOC_008196	7	-	1.80528277252565e-13	3.89775648247478
23	4357163	4359176	XLOC_011774	7	+	1.80528277252565e-13	5.18164206548358
KQ759493.1	3619	28747	XLOC_029003	6	+	1.81391666180393e-13	3.50125666018208
2	75715457	75870509	XLOC_008886	7	+	1.81509662083284e-13	6.70424315946086
1	193219304	193279711	XLOC_003565	4	-	1.8783734949131e-13	11.2923884300096
3	12271887	12443324	XLOC_013764	7	+	1.87971342943543e-13	5.73598141796168
8	19729587	19746687	XLOC_020880	7	+	1.88828703411732e-13	4.61356705152149
AADN04001110.1	722	12219	XLOC_022707	7	-	1.92666028702384e-13	-5.62267825240915
6	19396773	19441102	XLOC_019736	7	-	1.9997575144214e-13	4.19347518091553
28	4033870	4050668	XLOC_013605	7	-	2.06022778241052e-13	-4.3360983663947
9	23850757	23855878	XLOC_021775	7	+	2.06022778241052e-13	3.56339714030563
8	4537397	4538812	XLOC_020700	7	+	2.0696476095118e-13	4.29556702923502
Z	47276246	47283659	XLOC_029902	4	+	2.13166348574687e-13	8.82807525672796
2	138603233	138721666	XLOC_010556	7	-	2.1862935228432e-13	5.57339363433004
8	14391622	14501744	XLOC_020828	7	+	2.1897223810996e-13	5.87346213591134
5	16082031	16158659	XLOC_018593	7	-	2.20532814922607e-13	-4.209551424722
2	141938228	141981419	XLOC_010580	7	-	2.23014919203344e-13	-6.39474780361513
6	17539304	17545532	XLOC_019700	4	-	2.23014919203344e-13	11.0323672094502
1	50325459	50373688	XLOC_002325	7	-	2.25012235622106e-13	-5.14188341169021
1	84099454	84112864	XLOC_002738	7	-	2.38696968612198e-13	4.02055309965584
26	2475049	2487655	XLOC_012603	7	+	2.5043220886946e-13	-4.00118553307006
12	14765178	14867145	XLOC_005283	7	-	2.51021816413658e-13	3.62155498892086
2	33900375	33940004	XLOC_008517	4	+	2.69586803928132e-13	9.45021207425174
20	10568679	10578655	XLOC_010862	7	+	2.72964431618693e-13	4.88563162451634
3	33936001	33945995	XLOC_015084	7	-	2.72964431618693e-13	4.26422458442781
1	113133104	113140116	XLOC_001221	7	+	2.73912093367157e-13	3.63308243842205
4	61433984	61441728	XLOC_017345	4	-	2.82624854666817e-13	11.5736161240514
2	48651542	48669758	XLOC_009878	4	-	2.86531051773933e-13	11.2342474550116
6	10970867	11054625	XLOC_019230	5	+	2.8852527147494e-13	7.93210850837661
3	57019994	57020993	XLOC_014257	5	+	2.92078285471379e-13	7.92431040989922
22	1049688	1068166	XLOC_011615	5	-	3.07787409539105e-13	9.51195212659371
2	115214825	115235527	XLOC_009175	7	+	3.09174108840611e-13	3.66545625956195
1	48146440	48147882	XLOC_002274	7	-	3.10966029250192e-13	-5.19564627682542
18	2599570	2730807	XLOC_007622	7	-	3.18691196320181e-13	3.74007077592296
1	71744419	71874216	XLOC_002575	7	-	3.2343899734393e-13	3.74061190867118
6	16279339	16447415	XLOC_019274	7	+	3.2920689430261e-13	5.2679697742114
1	15507103	15603704	XLOC_000175	7	+	3.34768033381896e-13	6.4967346004036
1	75373838	75521587	XLOC_002609	7	-	3.3937761518336e-13	5.93469924479276
8	6219968	6253401	XLOC_020730	4	+	3.41706994312077e-13	9.63163418414283
1	170141227	170152560	XLOC_001623	7	+	3.42701117063277e-13	6.68877578991939
14	7756492	7790136	XLOC_005987	7	+	3.53407980598867e-13	3.72990115268193
3	30622969	30633701	XLOC_015038	4	-	3.60891081563982e-13	11.0742330456847
24	5089032	5106001	XLOC_012197	7	-	3.77974591377886e-13	3.90086869724438
12	10471264	10495693	XLOC_004952	7	+	3.86663169235493e-13	3.77302176416988
Z	13746407	13790681	XLOC_029617	7	+	3.88106395688134e-13	4.10946356465612
1	51010522	51013543	XLOC_002343	7	-	3.91772138811663e-13	-3.98787728247384
13	10261729	10269384	XLOC_005700	7	-	3.92364748339221e-13	3.70172779643368
23	2506189	2526416	XLOC_011906	7	-	4.03691278656285e-13	6.17706988250765
6	13203411	13296894	XLOC_019253	7	+	4.07738800694343e-13	5.52769154850032
21	4543548	4552131	XLOC_011431	7	-	4.18161914068177e-13	3.60263303068554
9	14031238	14087375	XLOC_021620	4	+	4.3050069630447e-13	7.90742069895686
AADN04000990.1	9257	14113	XLOC_022583	6	-	4.38916144520294e-13	9.33798245100825
1	136959902	137154036	XLOC_001416	7	+	4.42557277708817e-13	-5.42904173102304
28	2945030	2960340	XLOC_013355	7	+	4.48385153243063e-13	-4.41301042160499
27	2950344	2960895	XLOC_013155	7	-	4.51266149397745e-13	-4.60153838059034
6	23089668	23099929	XLOC_019797	7	-	4.51368898923743e-13	3.91035740877102
2	370492	378135	XLOC_009433	7	-	4.52826509918571e-13	-4.80647347630557
9	10572378	10593883	XLOC_021936	5	-	4.67417070327852e-13	8.00465353142215
14	13624719	13628033	XLOC_006074	7	+	4.76366778389535e-13	4.94284370511728
7	14369141	14405556	XLOC_020446	7	-	4.93349222974587e-13	-5.01812919937755
Z	78642509	78651443	XLOC_030970	4	-	4.99847385207443e-13	11.657170652916
AADN04007139.1	5	11027	XLOC_025664	7	+	5.07584722900445e-13	3.55520534548037
2	105915064	105929268	XLOC_010291	4	-	5.11635875143871e-13	10.6971802794324
2	106232976	106279701	XLOC_009090	2	+	5.19803998819397e-13	11.7372636097473
4	86507297	86529973	XLOC_016709	4	+	5.19803998819397e-13	11.1953262987664
2	11799037	11808041	XLOC_009548	7	-	5.25462696420772e-13	-5.50815992737532
17	6155892	6158532	XLOC_007091	7	+	5.31859783941053e-13	-5.7714186809986
7	21251159	21289953	XLOC_020137	6	+	5.32815533239553e-13	7.1194319686163
1	74491348	74522297	XLOC_000799	4	+	5.79604498785597e-13	11.2623160039186
1	56063592	56074434	XLOC_002427	4	-	5.85809619164575e-13	9.87208059617042
3	87524199	87626724	XLOC_014498	4	+	6.00662487350677e-13	11.2495982791051
4	81526789	81561935	XLOC_017498	7	-	6.00662487350677e-13	4.35863599156069
4	75487160	75766787	XLOC_017454	4	-	6.08661370077045e-13	11.0562879645491
1	193320864	193371253	XLOC_003566	5	-	6.1619880668053e-13	8.55999468806558
6	10819697	10821548	XLOC_019223	7	+	6.25652448826009e-13	-5.92441525003112
3	52590328	52592474	XLOC_015254	3	-	6.26109576394115e-13	-12.7782016988847
12	9548174	9559937	XLOC_005213	7	-	6.32712091167534e-13	3.9543830420477
2	117176791	117190076	XLOC_010390	7	-	6.42502405202725e-13	3.37514745729597
2	34064136	34089461	XLOC_009726	7	-	6.43166494988385e-13	3.43234605897289
5	7332224	7403892	XLOC_017750	6	+	6.56526636365648e-13	6.89647672315093
3	63310702	63358627	XLOC_014299	7	+	6.78268869062221e-13	4.84027873827561
Z	55702480	55706995	XLOC_030736	7	-	6.78268869062221e-13	-5.16769417999695
7	7943593	7982569	XLOC_020366	7	-	6.80282700461463e-13	-4.21244073245095
1	161284991	161288939	XLOC_003305	7	-	6.95740720308327e-13	4.26047507018613
21	1439362	1535181	XLOC_011356	7	-	6.95740720308327e-13	4.67668131561447
13	13010715	13018170	XLOC_005735	7	-	7.2921851901739e-13	5.35689159308844
4	13563341	13605339	XLOC_016113	4	+	7.43326552496427e-13	10.7142349478868
8	2625120	2693420	XLOC_021039	7	-	7.51503084277243e-13	8.58433966444199
1	50368287	50370276	XLOC_002326	3	-	7.62986301466477e-13	-8.75344956568415
3	31210817	31393401	XLOC_015057	5	-	7.73386040631976e-13	9.19161929955037
4	1237452	1241673	XLOC_016758	6	-	8.05629533849321e-13	7.55032688551336
1	1137274	1162563	XLOC_001924	7	-	8.05684531677225e-13	4.07513451072287
15	11240033	11249471	XLOC_006880	4	-	8.30929133656892e-13	10.9351490396067
KQ759651.1	3235	4154	XLOC_029342	7	-	8.36876914973386e-13	-5.14858629604509
28	3971412	3981718	XLOC_013601	7	-	8.4769402090994e-13	3.77274997561022
28	874866	875414	XLOC_013468	7	-	8.47779644672104e-13	-4.47657374896066
1	180795721	180802396	XLOC_003496	4	-	8.63771776083469e-13	11.1998955151507
Z	9877463	9887799	XLOC_029588	2	+	8.71311632258404e-13	11.6698852264464
17	5108735	5145308	XLOC_007265	7	-	8.75023503726183e-13	3.53348999812846
14	103627	108539	XLOC_005833	4	+	8.90263355977298e-13	9.24343550373515
2	35987339	36029453	XLOC_008554	7	+	9.06208452722694e-13	3.38121788700567
28	2564781	2570192	XLOC_013536	7	-	9.06208452722694e-13	5.32068869636184
3	97207232	97215296	XLOC_015566	7	-	9.20959019491561e-13	-4.40799836881285
15	12264075	12267879	XLOC_006614	4	+	9.29451836001845e-13	11.2391269077742
Z	44651163	44684718	XLOC_030654	7	-	9.30340882295521e-13	3.34353941929132
3	37868801	37881792	XLOC_015110	7	-	9.5631465787444e-13	3.35570148049796
2	136804019	136876755	XLOC_009333	7	+	9.59249131303146e-13	5.18617369642667
24	1676107	1687806	XLOC_012020	4	+	9.73803903807839e-13	8.97120097729455
2	126538421	126565357	XLOC_010450	4	-	9.94217767719239e-13	11.2141310096536
2	4075458	4086968	XLOC_008278	7	+	9.9499608979679e-13	-4.18330946593014
5	31239910	31409869	XLOC_018037	5	+	1.01576136903003e-12	7.81995511078644
3	21871632	21896568	XLOC_014935	7	-	1.03667505255471e-12	-5.01450323486316
8	18585612	18659243	XLOC_020857	4	+	1.0679474179255e-12	8.00271928607687
24	3587347	3611765	XLOC_012155	4	-	1.10570357112293e-12	11.3195287733113
8	26451074	26484660	XLOC_021383	7	-	1.11884683320027e-12	-6.10787852124445
24	5449818	5455569	XLOC_012081	7	+	1.13363639094864e-12	-5.01297461780215
11	20071049	20076621	XLOC_004798	7	-	1.16105717833815e-12	3.9286382074341
5	49730149	49738364	XLOC_018259	6	+	1.18720513949283e-12	7.05314095129749
AADN04000623.1	28354	30909	XLOC_022172	6	+	1.24950985727402e-12	8.2605690340418
Z	15907901	15940247	XLOC_030394	7	-	1.27945457348864e-12	3.45535000152592
8	4311448	4314449	XLOC_021081	7	-	1.28248034587468e-12	5.22764406362446
26	249687	312241	XLOC_012530	7	+	1.29724097809708e-12	-3.93433073502604
4	25423918	25438950	XLOC_016215	7	+	1.39917930297551e-12	6.0049439179151
17	2950958	2963230	XLOC_007252	7	-	1.43201011919365e-12	-4.16182896440364
6	27437453	27445434	XLOC_019843	4	-	1.47049782379683e-12	11.5725729189949
26	4108744	4120742	XLOC_012820	7	-	1.49870866553053e-12	-4.09816273630304
5	13622879	13646648	XLOC_018557	7	-	1.52478930888607e-12	3.91689469538144
2	111662303	111676008	XLOC_010345	7	-	1.54760596702471e-12	7.7294492341382
6	31795181	31862621	XLOC_019888	7	-	1.54856040619544e-12	6.45392484556757
12	9901611	9997385	XLOC_004949	7	+	1.55825260936071e-12	3.58877105476558
19	6071444	6077985	XLOC_007901	7	+	1.55825260936071e-12	-6.46293914023431
1	196123427	196163830	XLOC_003640	7	-	1.57752991404626e-12	5.6813708295362
13	18086719	18117522	XLOC_005820	7	-	1.71177293093308e-12	5.79465546057332
24	5457616	5460844	XLOC_012215	7	-	1.71177293093308e-12	-4.91834109472994
24	244951	250462	XLOC_011999	4	+	1.76366852911567e-12	10.9796088392497
6	19178002	19189730	XLOC_019730	4	-	1.83862482179325e-12	9.6663242935169
5	10529812	10544146	XLOC_017787	7	+	1.84159732779282e-12	-4.96631347896386
1	53140994	53177964	XLOC_002387	7	-	1.87626269851592e-12	4.87549955969377
1	110121660	110123080	XLOC_002941	4	-	1.87760354535808e-12	10.9230624587308
5	5325777	5334799	XLOC_017735	6	+	1.89672657307845e-12	7.84500310619954
12	5254967	5301473	XLOC_005152	7	-	1.90365314863966e-12	6.68741101300732
14	12163616	12164434	XLOC_006028	7	+	1.92666797822782e-12	4.64815035018081
3	45925419	45991940	XLOC_015204	4	-	1.96826838212749e-12	7.77319212473509
21	604019	610916	XLOC_011181	7	+	1.97169704050412e-12	-4.1416015237976
Z	15962482	15965297	XLOC_029627	4	+	1.98946360639932e-12	11.001416857365
18	3124875	3145875	XLOC_007627	7	-	2.05671948215391e-12	-5.0347059073524
4	49983666	50032072	XLOC_017215	7	-	2.11900146356663e-12	5.00350214906869
17	8765329	8771954	XLOC_007166	4	+	2.15229337327961e-12	8.1958739673607
4	69085032	69239071	XLOC_016577	5	+	2.15287977563182e-12	8.85809552465398
1	16109135	16110123	XLOC_000185	7	+	2.17235454939531e-12	-6.51180775498145
4	69640143	69679507	XLOC_016586	7	+	2.19949672193171e-12	5.46027472543963
5	30675310	30715913	XLOC_018035	7	+	2.27608945059975e-12	-4.47256787694777
7	28532883	28536645	XLOC_020605	7	-	2.30415419122307e-12	4.54364266116354
5	49101180	49285676	XLOC_018957	4	-	2.32210104149234e-12	9.56352626185348
7	32874507	33193628	XLOC_020258	7	+	2.35737337022201e-12	-3.87961270421947
2	136140591	136314894	XLOC_010528	7	-	2.43754843023174e-12	3.48273000045137
3	15834693	15848546	XLOC_014859	7	-	2.4553794057574e-12	4.04223345390765
21	116591	138142	XLOC_011314	7	-	2.4580003872772e-12	4.74882377855061
9	6794588	6897692	XLOC_021535	7	+	2.46201822938168e-12	3.43927007597357
6	18158621	18217445	XLOC_019717	4	-	2.54114306124663e-12	11.2994107198255
17	5471769	5483170	XLOC_007275	4	-	2.55258969379218e-12	11.2453388107641
4	1276285	1279657	XLOC_015941	7	+	2.69256089834785e-12	5.66048114110243
5	25708399	25725135	XLOC_017972	7	+	2.75234690525493e-12	3.31645540634504
15	25283	79659	XLOC_006624	7	-	2.81845163415194e-12	3.94748367963277
23	2174433	2176066	XLOC_011889	4	-	2.85435310414864e-12	10.8536531943543
5	7416814	7431046	XLOC_018481	6	-	2.90862246494671e-12	7.54693904126641
3	49307824	49488810	XLOC_015224	7	-	2.92795291230515e-12	-4.5009691825113
9	23665061	23668129	XLOC_021770	7	+	2.9673161799766e-12	-4.28962171170156
11	3407676	3415720	XLOC_004640	3	-	3.03530935818124e-12	-10.1448786787276
Z	65107239	65119970	XLOC_030051	7	+	3.06580172308816e-12	4.81345935636614
7	23692777	23705170	XLOC_020179	7	+	3.11038597766287e-12	3.36639290780778
1	81412637	81422211	XLOC_002717	4	-	3.13532058318656e-12	11.4183612744262
1	56415233	56432473	XLOC_000600	2	+	3.19012824553524e-12	11.4442738808859
24	1440222	1481477	XLOC_012133	7	-	3.25564111881438e-12	3.82071130461313
5	8990140	9222232	XLOC_017762	7	+	3.25662939952359e-12	3.9246563399875
7	6604412	6618765	XLOC_019969	4	+	3.3127727356282e-12	10.9049352442139
11	2019038	2026807	XLOC_004621	7	-	3.39332343711667e-12	4.7541773534479
8	13404330	13460236	XLOC_020812	7	+	3.43320782448743e-12	5.02959205495807
4	9567947	9571246	XLOC_016056	7	+	3.46406996461352e-12	-4.33151433543507
4	44051783	44077636	XLOC_017162	7	-	3.55430065396341e-12	4.84491589108556
1	69904864	69984463	XLOC_000749	4	+	3.60568678914922e-12	11.1192830721328
5	51562994	51601849	XLOC_018287	7	+	3.60568678914922e-12	5.26478618969171
1	48094635	48096009	XLOC_002261	7	-	3.62503275855167e-12	-6.28749638035734
Z	31137511	31141675	XLOC_029781	7	+	3.63780412163675e-12	-4.1427711849589
4	51157512	51162194	XLOC_016448	4	+	3.67871858017009e-12	9.48534768268631
8	20853292	20867671	XLOC_020900	7	+	3.71646832582246e-12	-5.35758956714847
9	14808253	14812491	XLOC_021981	4	-	3.75316596345239e-12	11.9445028991317
1	88198567	88210467	XLOC_002772	4	-	3.82034712541815e-12	11.2978617571145
2	63461199	63464987	XLOC_009985	7	-	3.87212991819807e-12	4.51040793643101
6	4483867	4489399	XLOC_019555	4	-	3.87212991819807e-12	11.1207595383685
4	2969948	3014551	XLOC_016001	7	+	3.91532754906748e-12	4.59671416352623
Z	53668057	53692703	XLOC_030720	7	-	3.96561468890543e-12	3.97073154630121
1	87655571	87683393	XLOC_000981	7	+	3.97061780313233e-12	-6.00101931800793
1	106011246	106164713	XLOC_002896	7	-	3.97317548584761e-12	-4.82881641332697
5	26068173	26082465	XLOC_018724	7	-	4.19370943775407e-12	4.1960253792376
5	27380636	27408431	XLOC_018739	4	-	4.23829200366045e-12	11.3007760715507
Z	41408606	41414029	XLOC_029845	7	+	4.31601820141641e-12	5.53461499294774
5	56495132	56564735	XLOC_019077	7	-	4.36093256381655e-12	3.93147331330336
4	72046210	72303928	XLOC_017434	4	-	4.36874109607236e-12	9.48793994671326
1	178989069	178994168	XLOC_001723	6	+	4.88238511887488e-12	7.65932218930313
Z	72560478	72676116	XLOC_030105	5	+	4.91740017508135e-12	7.73577387466286
24	288900	296002	XLOC_012001	5	+	5.14817982973154e-12	7.2275404930315
1	77233987	77256172	XLOC_000842	6	+	5.18413195963618e-12	6.93513679223099
Z	27452948	27469378	XLOC_030512	7	-	5.37486323547091e-12	3.44992731961087
10	12981860	13021725	XLOC_004176	7	-	5.48459982732933e-12	4.26523723773611
10	6999342	7005092	XLOC_004105	4	-	5.82287576633043e-12	10.9467650119252
8	3693079	3700384	XLOC_021059	7	-	5.89671565262479e-12	8.24336584406664
6	23506829	23561965	XLOC_019807	7	-	6.17496304124162e-12	3.32825019398844
5	16375969	16510872	XLOC_017853	7	+	6.22524730328109e-12	3.85968386929826
5	38264770	38267713	XLOC_018115	7	+	6.25973165922573e-12	-7.47071678604261
14	8832601	8844492	XLOC_006006	7	+	6.29375267436558e-12	3.3359529662503
3	107910866	107913429	XLOC_014660	4	+	6.37094496060404e-12	11.4458475914352
3	92324432	92337962	XLOC_015518	4	-	6.44791958066793e-12	10.8126822498371
3	76097374	76098997	XLOC_015432	3	-	6.65964752595291e-12	-12.3366314459555
7	26975641	27066845	XLOC_020210	7	+	6.68078825653301e-12	4.43600720073774
1	48159418	48161925	XLOC_002276	7	-	6.74067752284636e-12	-5.97768029928274
7	2747213	2760913	XLOC_020318	7	-	6.74949285831689e-12	4.55715590113396
5	58698104	58700937	XLOC_019114	5	-	6.75256623607692e-12	9.80713478085953
AADN04012524.1	4192	6754	XLOC_026899	4	-	7.04985099167125e-12	11.0797702629422
Z	20341613	20354655	XLOC_030435	4	-	7.0808596756309e-12	11.4127143323889
6	15100443	15373698	XLOC_019671	7	-	7.17849565283182e-12	4.53713931577573
5	29636379	29652013	XLOC_018765	7	-	7.19589514254392e-12	4.34083703850323
1	8824963	8999235	XLOC_000115	4	+	7.21068465487697e-12	10.8837522216631
8	17455907	17789217	XLOC_021245	6	-	7.37909499604092e-12	6.84909715051969
20	12750437	12763735	XLOC_010904	4	+	7.52513907828683e-12	-8.56354315862055
12	688122	712926	XLOC_005056	7	-	7.80661498533985e-12	5.36314779450398
1	83271411	83317424	XLOC_002728	4	-	7.91995704770984e-12	10.9374411825755
4	882942	916924	XLOC_016753	4	-	7.97047745243477e-12	10.4604487986481
5	18956775	19015264	XLOC_017897	7	+	7.97588878792876e-12	-4.70094001206558
8	6089878	6099342	XLOC_020727	7	+	8.30440296152057e-12	3.83025024605105
AADN04012985.1	3787	4491	XLOC_027016	7	-	8.34759628881689e-12	-3.68575423997674
AADN04011948.1	1409	3106	XLOC_026681	4	+	8.4615768839138e-12	11.341213858183
13	8922007	8950030	XLOC_005676	7	-	8.54969190392627e-12	5.41411529505657
8	25672399	25680189	XLOC_021370	4	-	8.63011817534821e-12	10.9017235066912
1	193069331	193085688	XLOC_003564	4	-	9.2522682138987e-12	8.98914068410745
10	3297684	3329554	XLOC_003729	7	+	9.48512321622485e-12	3.45709038349733
5	16937980	16941661	XLOC_017866	7	+	9.60199782978001e-12	-4.5842460044403
8	27960952	27987648	XLOC_020974	7	+	9.91789401498597e-12	3.26185150252076
15	8167612	8170049	XLOC_006528	7	+	9.96704972159831e-12	3.42841546737418
23	5675156	5684976	XLOC_011987	5	-	1.00415705647097e-11	9.62178021974954
Z	37062724	37262582	XLOC_029823	5	+	1.00640952586137e-11	7.5723313116115
5	17561214	17566152	XLOC_018634	4	-	1.01084773884064e-11	11.4141441495151
KQ759537.1	52726	63557	XLOC_029095	7	-	1.03810720760872e-11	5.07587883681626
3	22244500	22316136	XLOC_014949	7	-	1.04021141444421e-11	-4.10874970358443
4	58974446	59219487	XLOC_017315	5	-	1.06356816859686e-11	8.66716652868675
5	32868040	32999065	XLOC_018786	4	-	1.08878317806598e-11	8.76461932751006
AADN04015871.1	515	5015	XLOC_027640	5	+	1.10877467030198e-11	6.90147498320543
9	8952831	9176235	XLOC_021914	4	-	1.13006798204217e-11	10.8081987085449
25	1708499	1714085	XLOC_012311	7	+	1.18259973181021e-11	3.92414644790302
1	193108662	193176988	XLOC_001839	7	+	1.19061251931105e-11	-4.51316872815214
1	6163730	6168880	XLOC_000092	7	+	1.19581233074617e-11	6.1045886089171
2	5304360	5311209	XLOC_008299	7	+	1.21821134352257e-11	3.28443967895082
26	1889289	1965785	XLOC_012591	4	+	1.23490792711174e-11	10.7702018152086
24	302776	303791	XLOC_012111	4	-	1.24581224373959e-11	10.7323167723708
Z	66404349	66463777	XLOC_030070	7	+	1.24581224373959e-11	3.17257726644566
1	144932888	144936340	XLOC_003233	6	-	1.32497230592555e-11	6.87765229774651
10	17090532	17104006	XLOC_004212	7	-	1.32555958134142e-11	4.17855244945077
8	11023063	11058808	XLOC_021160	7	-	1.32555958134142e-11	3.7717164752161
1	121910615	121931412	XLOC_001288	4	+	1.32605739709396e-11	10.8133649093855
2	38306556	38315963	XLOC_009756	4	-	1.32689794318845e-11	10.7315608287478
24	1863740	2109397	XLOC_012022	4	+	1.39748235134643e-11	9.32603223975016
5	48222138	48239567	XLOC_018231	7	+	1.40105583891144e-11	4.91155544990975
Z	72903092	72932147	XLOC_030889	7	-	1.4012094188895e-11	3.23647450498173
Z	9849404	9856588	XLOC_029586	2	+	1.41406073663666e-11	11.2603094342049
6	11508771	11517038	XLOC_019632	7	-	1.44148530182979e-11	3.23150096762752
3	16555864	16575583	XLOC_013813	7	+	1.44759770912211e-11	-5.89330310424763
2	20686841	20781828	XLOC_009623	7	-	1.50089622096401e-11	3.48645728455617
2	90795042	90798925	XLOC_008982	3	+	1.50688590508101e-11	-8.61723452634383
1	25058281	25075022	XLOC_002073	4	-	1.51236154267403e-11	9.36228566076567
6	11458617	11459907	XLOC_019628	7	-	1.57686059504619e-11	-3.7485918978329
AADN04020303.1	39	2873	XLOC_028308	4	+	1.59814438846158e-11	10.7918111885787
KQ759536.1	636	69399	XLOC_029088	7	+	1.64697461166191e-11	5.12487733941646
6	17609359	17615104	XLOC_019301	4	+	1.65901981478212e-11	11.0211596767421
AADN04002847.1	14763	17413	XLOC_023883	4	+	1.70542809829467e-11	10.8485813638233
1	86641665	86770343	XLOC_002761	7	-	1.73224729068653e-11	-4.59976343579018
Z	78926235	78944403	XLOC_030213	7	+	1.73946321187361e-11	3.755639489863
8	4177672	4264074	XLOC_020693	7	+	1.7459857461591e-11	4.21687662947416
21	6322862	6334599	XLOC_011291	4	+	1.7481102090205e-11	9.64018650968033
2	138265293	138292099	XLOC_009343	7	+	1.77589388112771e-11	3.33329662530333
2	115028865	115080533	XLOC_010369	3	-	1.80292197192054e-11	9.87031264380342
3	93286557	93363465	XLOC_015522	5	-	1.81908604781876e-11	9.40296645363845
Z	51998251	52002230	XLOC_030700	4	-	1.84332124485175e-11	10.7228572858303
28	1363716	1370642	XLOC_013492	4	-	1.85834275403341e-11	10.696288127628
4	56404906	56565478	XLOC_016478	7	+	1.88037009306982e-11	-6.33131455465175
Z	23491532	23496075	XLOC_029710	4	+	1.94851575137322e-11	10.377110858545
6	27679071	27681817	XLOC_019436	4	+	2.00041988435534e-11	8.89727048800433
4	8772233	8816738	XLOC_016865	7	-	2.00361660353731e-11	-4.62157882138455
AADN04021232.1	1	2552	XLOC_028389	7	-	2.03040686466268e-11	-6.44953993268182
13	17116762	17123164	XLOC_005556	7	+	2.09129181124238e-11	-5.79896674365862
1	136238355	136249979	XLOC_003163	4	-	2.1035962862515e-11	10.9174685128033
14	8053242	8206601	XLOC_005990	7	+	2.13254724788027e-11	-4.55415199383429
26	787865	795658	XLOC_012543	5	+	2.13351516406554e-11	9.12220235919612
2	22521779	22531587	XLOC_009635	7	-	2.13666611558891e-11	3.58302896067224
14	12160596	12161521	XLOC_006027	7	+	2.20939623751377e-11	3.76113995091663
5	59619588	59667346	XLOC_019122	4	-	2.20939623751377e-11	10.6675896944997
1	141444015	141444912	XLOC_003204	7	-	2.21523134473145e-11	-5.48822615097689
Z	66717394	66762091	XLOC_030072	4	+	2.21687605964424e-11	11.1859946977372
6	8546409	8560943	XLOC_019185	4	+	2.22267564879906e-11	10.7636038597111
12	3501368	3501891	XLOC_005133	7	-	2.26487143962813e-11	-6.38053556781214
8	7856715	7942970	XLOC_020772	6	+	2.27212814321025e-11	6.7070965646944
2	4422373	4432749	XLOC_008281	4	+	2.30487614604813e-11	9.23287880434076
4	25161882	25208849	XLOC_017024	7	-	2.33073161809402e-11	3.24695381264679
8	29197288	29207887	XLOC_021411	6	-	2.47730173276004e-11	7.64196538219914
3	26625706	26702940	XLOC_013924	7	+	2.52325057567167e-11	8.35985754469231
28	4129035	4167270	XLOC_013610	7	-	2.59518770333763e-11	3.41767181073496
4	29930747	29941116	XLOC_016239	7	+	2.67508728783584e-11	3.30774543401844
19	6701777	6708500	XLOC_008147	6	-	2.7882651389577e-11	7.56229061177343
1	62965715	63096421	XLOC_002509	6	-	2.79754677354986e-11	6.28358574283363
5	16941485	16967936	XLOC_018616	7	-	2.79982192097989e-11	3.21109721197484
26	3219980	3225382	XLOC_012632	7	+	2.85084313895676e-11	-5.25348280930247
27	4107598	4160619	XLOC_012985	7	+	2.86327422373607e-11	-4.83578296016996
2	444943	446986	XLOC_008224	7	+	2.9428082612768e-11	-3.95192459116826
6	18017904	18032216	XLOC_019716	4	-	2.9428082612768e-11	10.6677477938595
10	8304411	8400736	XLOC_003794	4	+	2.97145266372942e-11	10.7337124462568
AADN04014078.1	60	4192	XLOC_027319	3	-	3.08814241272581e-11	-9.90160405069603
5	14151521	14189963	XLOC_017824	7	+	3.09948864535944e-11	4.53135625837092
9	21207767	21221050	XLOC_021738	4	+	3.11133435108262e-11	10.6755740100414
KQ759609.1	8195	13283	XLOC_029269	4	+	3.1125098411598e-11	10.8574595777518
2	29836828	29840313	XLOC_009683	7	-	3.16607619006574e-11	-3.92791965527051
2	34591500	34683836	XLOC_008524	7	+	3.23839900933503e-11	-3.98480606946908
24	5401206	5406595	XLOC_012078	7	+	3.26222848037288e-11	-4.3931020614411
1	105312336	105323530	XLOC_002883	7	-	3.34471509189839e-11	3.12740192618015
3	63018280	63160064	XLOC_014295	7	+	3.4409530338298e-11	-3.6594028984355
5	49969780	49986553	XLOC_018266	5	+	3.44429804541582e-11	7.56548475018849
25	1218317	1280199	XLOC_012416	7	-	3.45535430785645e-11	-3.88879761693791
2	90807220	90807966	XLOC_008985	3	+	3.52912429947956e-11	-12.3258229853925
2	124942718	124954931	XLOC_009248	7	+	3.72290692956511e-11	3.83783362653027
6	28901181	28952149	XLOC_019853	4	-	3.74798006104108e-11	10.5256778683257
7	13461763	13466192	XLOC_020428	7	-	3.78299316322637e-11	-9.30147439487185
4	76546594	76552496	XLOC_017459	6	-	3.89527052938066e-11	-7.55738250624895
1	85395265	85411616	XLOC_000970	7	+	3.94337158482151e-11	-5.12817388915395
13	11469368	11484197	XLOC_005467	7	+	3.95507719584816e-11	5.34019598829233
13	15990714	15995523	XLOC_005531	3	+	4.05440554902679e-11	-11.8773535262964
20	9580876	9585375	XLOC_010810	4	+	4.16348225196011e-11	10.5139389628438
2	31211303	31318381	XLOC_009695	7	-	4.22521874212175e-11	-4.80508891423466
7	5196838	5492423	XLOC_020341	7	-	4.2260935367654e-11	3.25759752539868
9	10622818	10627292	XLOC_021579	4	+	4.29661429949319e-11	10.7146536247943
2	39945641	40011371	XLOC_008575	7	+	4.51510260674468e-11	-3.75233543308505
4	83702034	83713880	XLOC_017529	6	-	4.58866800438052e-11	6.87291936312132
2	37887093	37979139	XLOC_008565	4	+	4.60891916731749e-11	10.5096533650168
Z	57266024	57322413	XLOC_029984	7	+	4.75996417348421e-11	4.19001218876626
4	49587118	49595831	XLOC_017207	7	-	4.94958029546612e-11	-3.98741409175674
1	133907307	133926697	XLOC_001371	6	+	5.01157278333651e-11	6.31683253138883
13	8148377	8157639	XLOC_005404	4	+	5.30694624708172e-11	10.8237107843485
7	23359549	23376310	XLOC_020177	4	+	5.34756202921279e-11	10.5053819769575
1	88441926	88444016	XLOC_000989	4	+	5.39319195512589e-11	10.7059534947594
KQ759534.1	19539	27867	XLOC_029077	7	+	5.54922828848401e-11	-3.97937751986678
11	18183819	18236775	XLOC_004763	7	-	5.65773687857408e-11	3.53675365976331
14	5784694	5970728	XLOC_005932	7	+	5.766754083902e-11	3.17736633480549
14	12295358	12314132	XLOC_006298	7	-	5.82792078551159e-11	3.27747126312753
25	1417073	1420915	XLOC_012299	7	+	5.94776352685109e-11	-4.37131832681377
4	80382557	80447917	XLOC_016658	7	+	6.102346603815e-11	3.2536943504209
1	57881583	57885848	XLOC_000614	4	+	6.16285869415138e-11	10.796844345451
2	16138521	16205099	XLOC_009573	7	-	6.22273474788552e-11	-3.67118958551383
4	90145818	90171562	XLOC_017614	7	-	6.22273474788552e-11	-4.95949586277396
5	51625808	51652147	XLOC_018289	7	+	6.23071511439893e-11	3.67935039484946
6	31900239	31943355	XLOC_019892	7	-	6.25657991562804e-11	3.88855178097439
20	10534494	10550065	XLOC_011101	7	-	6.30954857831661e-11	3.85163486452231
5	50216407	50233717	XLOC_018269	7	+	6.3118187479105e-11	4.55617689846139
1	4401076	4591692	XLOC_000086	7	+	6.31998964491307e-11	-5.91915469306622
19	6717007	6773202	XLOC_008148	7	-	6.35102191583028e-11	7.1360876166344
11	1404550	1419051	XLOC_004333	7	+	6.37741471602582e-11	-3.59908571288018
8	6310934	6425418	XLOC_021129	7	-	6.62203348459813e-11	3.5063775160186
12	9572852	9601410	XLOC_005218	4	-	6.74892812342036e-11	8.7504939108511
13	12919260	12927487	XLOC_005478	7	+	6.88007918952302e-11	4.66223442845303
24	6106021	6108646	XLOC_012233	7	-	6.96929520321029e-11	3.90144012441915
3	25542538	25557736	XLOC_013905	7	+	7.02819986781784e-11	3.74632685542222
4	68878950	69045854	XLOC_017406	5	-	7.11366862614585e-11	8.33509436363459
3	9621680	9679789	XLOC_014800	7	-	7.30194433557978e-11	-4.25743793186823
2	80915132	80989727	XLOC_008920	7	+	7.39493765002204e-11	-4.10844911099441
6	30049290	30054581	XLOC_019871	7	-	7.43818713396839e-11	3.20583396259671
AADN04003926.1	162	9899	XLOC_024421	5	-	7.48202057179945e-11	9.64810913516772
Z	41560131	41571202	XLOC_030622	4	-	7.49594282096969e-11	10.4376992004813
3	55130417	55133064	XLOC_015279	7	-	7.50961669506399e-11	-5.67779709902879
1	88756269	88767937	XLOC_002775	7	-	7.60987301432321e-11	-5.13090172833101
28	4398870	4401220	XLOC_013618	7	-	7.66801943467431e-11	-5.35638309485061
12	11523044	11525962	XLOC_004980	7	+	7.89612717492603e-11	4.2235984146498
13	3947972	4122652	XLOC_005633	7	-	7.89612717492603e-11	-4.11931231232315
AADN04000662.1	70323	83239	XLOC_022251	7	+	7.89612717492603e-11	3.81016630244744
AADN04002725.1	5410	17083	XLOC_023792	7	+	7.9583077671079e-11	3.2118142566873
1	107802076	107816619	XLOC_001156	7	+	8.05657046886048e-11	-4.19292955067137
Z	35971573	36011665	XLOC_030577	4	-	8.219776329326e-11	10.5545231320269
2	13122938	13131033	XLOC_008349	5	+	8.34080028179682e-11	9.54404389233586
1	164315430	164324594	XLOC_003311	4	-	8.6818157170946e-11	10.8524279262646
4	1449318	1465371	XLOC_015946	7	+	8.88499103277198e-11	-3.66762718599887
1	187658852	187720653	XLOC_003535	5	-	9.12603721711968e-11	8.53258439968735
8	28417185	28423038	XLOC_020987	7	+	9.24039271459147e-11	3.07944267004687
1	110571824	110673687	XLOC_001188	7	+	9.36612399644019e-11	-4.34077456912962
20	2375130	2489922	XLOC_010970	7	-	9.4914921936194e-11	-4.3039945175868
15	5643910	5656166	XLOC_006447	7	+	9.53074028883804e-11	-5.29191762492977
15	6827797	6838616	XLOC_006487	7	+	9.59984281675914e-11	3.51888512879216
11	10370833	10409737	XLOC_004430	6	+	9.65999667724994e-11	6.92252083123332
7	9799058	9818083	XLOC_020374	7	-	9.80052378621435e-11	-3.98453139504256
11	1392653	1403745	XLOC_004598	7	-	9.91646246574791e-11	-3.89037595240462
1	13003704	13038625	XLOC_001990	7	-	1.01018418652401e-10	4.42615652821545
13	13664042	13833750	XLOC_005504	6	+	1.03143682762057e-10	6.31989218262995
2	47835065	47840498	XLOC_008662	4	+	1.03485378398934e-10	10.6058618229944
5	117718	174815	XLOC_017643	7	+	1.03872635409556e-10	3.73790635041525
AADN04008993.1	456	9108	XLOC_026040	7	+	1.03921197893843e-10	-3.52358679197086
18	5980807	6014226	XLOC_007479	7	+	1.04468818499196e-10	3.80900517514877
27	1793525	1797993	XLOC_013145	7	-	1.05463136603933e-10	-4.53986923202191
21	6616877	6622890	XLOC_011504	6	-	1.0939233892303e-10	6.67482146567639
2	23425446	23431596	XLOC_009647	7	-	1.09504192906997e-10	3.53456953993403
1	86608363	86619307	XLOC_002758	6	-	1.09971064742913e-10	-7.15508808191129
4	39636712	39639533	XLOC_017137	7	-	1.10137730040398e-10	5.67932319336508
6	9893358	10258084	XLOC_019210	6	+	1.11141501374207e-10	8.75641738337342
2	94974397	94981666	XLOC_009005	4	+	1.1579120017515e-10	10.3267238826747
1	137579844	137592644	XLOC_003182	7	-	1.17507566822405e-10	7.04028687571433
4	17755490	17772186	XLOC_016159	7	+	1.18052194750131e-10	4.43747367666324
3	101785726	101788680	XLOC_015603	4	-	1.19115087544443e-10	10.6218170185197
1	88412303	88436077	XLOC_000987	5	+	1.19383149594959e-10	9.38424957208021
Z	9226412	9236490	XLOC_030336	4	-	1.20060621910037e-10	10.6832062264079
9	5317397	5321111	XLOC_021523	7	+	1.23068154143349e-10	-5.01582514045585
23	5495957	5502745	XLOC_011974	4	-	1.24232069853673e-10	10.3208255256714
15	5407669	5423537	XLOC_006442	4	+	1.24629549594791e-10	10.8384837130707
Z	13014469	13111008	XLOC_030378	4	-	1.24820909444007e-10	10.3576634312674
4	51143384	51166640	XLOC_017232	5	-	1.26209907950228e-10	8.52493077807313
1	113277293	113314039	XLOC_002994	7	-	1.28275616437716e-10	4.64694366567917
5	38908472	38923454	XLOC_018130	7	+	1.2835141791052e-10	3.36757794154104
23	1644487	1673461	XLOC_011696	7	+	1.35475350301942e-10	5.61935050025207
10	3062657	3119416	XLOC_004064	7	-	1.35592322479515e-10	-3.7270000887197
3	48143375	48288496	XLOC_015210	7	-	1.35627578116459e-10	-6.5111497658789
Z	10700396	10703834	XLOC_030357	4	-	1.36985275286794e-10	10.8069593382658
2	54881740	55075545	XLOC_008727	5	+	1.37444226976887e-10	7.96299037556934
5	31229006	31239258	XLOC_018780	4	-	1.37444226976887e-10	10.423174390078
3	24981310	25005908	XLOC_013897	4	+	1.4216891629118e-10	10.5295145285168
5	44235794	44276386	XLOC_018174	7	+	1.43090505709875e-10	3.3106779211249
2	44530996	44534526	XLOC_008622	7	+	1.43280417012109e-10	-3.84237126345354
2	130901201	131210152	XLOC_009305	4	+	1.43535327310297e-10	10.3554071507441
14	6584408	6596196	XLOC_005957	4	+	1.4908365785462e-10	10.4233529343851
4	47166257	47303517	XLOC_016411	7	+	1.50769413455518e-10	5.33132134313759
25	2893164	2895926	XLOC_012518	7	-	1.51390267572299e-10	3.42094951726688
3	45776038	45784923	XLOC_014131	7	+	1.515407601009e-10	3.17106244659199
4	30724730	30824645	XLOC_016245	6	+	1.54306048631601e-10	6.38650055346768
14	3529960	3889916	XLOC_005892	7	+	1.5505952989533e-10	-3.839500473576
20	13326259	13378752	XLOC_010912	7	+	1.56764997752063e-10	3.58262158435193
15	6303076	6315839	XLOC_006718	7	-	1.5970797646805e-10	5.92623487096475
2	130555750	130561145	XLOC_010496	4	-	1.60913190856836e-10	10.6463231994546
9	5269848	5353868	XLOC_021875	7	-	1.63102184828677e-10	-4.90064722874316
2	57100569	57126503	XLOC_009943	5	-	1.68427825994228e-10	8.05116996827123
2	103183358	103249623	XLOC_009070	7	+	1.69403160577628e-10	5.39404690607858
2	113063853	113115980	XLOC_010355	4	-	1.70403828357623e-10	10.5145871802411
2	102313544	102410184	XLOC_009058	6	+	1.70604334325418e-10	6.32239401632656
AADN04004986.1	1405	12333	XLOC_024812	4	+	1.72830613832129e-10	-9.6154984805145
2	65108626	65132485	XLOC_010001	7	-	1.74990666473444e-10	4.951429394791
1	112685823	112696116	XLOC_001218	4	+	1.75177527672187e-10	10.7374084455794
2	118073734	118085486	XLOC_010394	4	-	1.82555938171738e-10	8.51198695916892
1	65247689	65266821	XLOC_002517	4	-	1.82638263285767e-10	10.5341812512506
1	144541669	144547591	XLOC_001466	7	+	1.83173694828366e-10	-8.94231875111624
1	59494160	59600924	XLOC_000632	7	+	1.8432099633099e-10	4.33236577639681
13	10947715	10989774	XLOC_005715	3	-	1.8711386915639e-10	8.52902914062899
4	79851123	80053139	XLOC_017484	7	-	1.8711386915639e-10	-4.45199778896151
21	1372035	1395784	XLOC_011195	4	+	1.87170338957596e-10	10.3079465822918
10	18070995	18080808	XLOC_003951	7	+	1.87253686635915e-10	3.06202768360834
17	8076098	8103669	XLOC_007146	4	+	1.8863182043688e-10	10.509715120215
2	66725809	66732535	XLOC_008846	3	+	1.90395339158588e-10	-11.7166682482072
KQ759663.1	31	3425	XLOC_029358	7	+	1.90806261565333e-10	3.97493685889439
Z	55626080	55662762	XLOC_029965	7	+	1.91676042567954e-10	3.21264339596887
1	168710779	168736807	XLOC_001591	7	+	1.94788861455016e-10	3.17526732303026
2	4601132	4632752	XLOC_008285	4	+	2.04037002599617e-10	10.4668709395591
4	44787057	44855520	XLOC_017167	6	-	2.06147938661688e-10	6.13892565551346
4	65146508	65153878	XLOC_017366	7	-	2.09790231458356e-10	3.56229154648266
9	5486898	5488458	XLOC_021530	7	+	2.12757002054683e-10	-4.6691694032307
5	45698388	45745310	XLOC_018933	4	-	2.17022770849033e-10	9.3281176277051
24	3343780	3367384	XLOC_012051	7	+	2.1788445109537e-10	4.67069261492084
3	10396181	10404482	XLOC_014822	4	-	2.19407151171482e-10	10.7208773374548
12	11046484	11052877	XLOC_004963	3	+	2.2190493251949e-10	-12.2414632355262
KQ759680.1	5743	7435	XLOC_029374	6	-	2.23207306698882e-10	6.25942915753295
1	187772062	187907801	XLOC_001799	4	+	2.24014326742229e-10	8.37564468018122
4	5116591	5171239	XLOC_016838	7	-	2.24956547448809e-10	3.86802504322708
7	9683347	9707523	XLOC_019993	5	+	2.26479529313881e-10	7.60936720314751
2	106913657	106974774	XLOC_010305	7	-	2.29857061699693e-10	4.91710946521759
18	9950196	9953672	XLOC_007743	7	-	2.30018731454283e-10	3.07696141339153
3	27450112	27465738	XLOC_015015	7	-	2.3373829625003e-10	-4.9333991905695
3	110293831	110305018	XLOC_014685	5	+	2.3614540941945e-10	9.53011505941247
26	3550496	3556153	XLOC_012799	7	-	2.37062571668465e-10	4.54273722166657
2	48872987	49109782	XLOC_009879	5	-	2.38192540668704e-10	8.05530153152004
3	9067474	9084378	XLOC_013736	7	+	2.39625086567866e-10	-4.12554841787677
8	29826904	29884611	XLOC_021420	7	-	2.41999139106673e-10	5.20258074961649
14	6078861	6089383	XLOC_006213	3	-	2.42158141658023e-10	10.9147006819579
2	35336944	35342797	XLOC_008534	7	+	2.43993709922049e-10	-4.10761988769711
5	50712031	50758335	XLOC_018283	7	+	2.44160304037427e-10	3.0018112132449
3	42971992	43003469	XLOC_014112	7	+	2.47975619990646e-10	3.73895708528889
7	32866106	32872290	XLOC_020257	4	+	2.49580988474934e-10	10.6550099226339
21	6549430	6578167	XLOC_011300	7	+	2.50029065156447e-10	4.59879143236908
1	33715724	33766517	XLOC_000314	7	+	2.53987741434373e-10	5.00532578546358
1	109319878	109381446	XLOC_001172	7	+	2.54307045760406e-10	-3.86624286915087
28	965934	974468	XLOC_013475	7	-	2.54429976609056e-10	-3.47464056889686
3	18335147	18357450	XLOC_013847	7	+	2.63376924958894e-10	-4.62285530983441
1	92548857	92654783	XLOC_001040	7	+	2.67383297219234e-10	-5.58639474659719
2	5759974	5767818	XLOC_009494	4	-	2.71584607192626e-10	10.4588922246286
9	5063188	5080960	XLOC_021869	7	-	2.71700568103347e-10	3.00667357624897
1	69763109	69851709	XLOC_000744	7	+	2.75212116270321e-10	-4.74830233456569
9	19651403	19785860	XLOC_021697	7	+	2.79003689417752e-10	-3.51314058897441
12	2978089	3000153	XLOC_004869	7	+	2.79656990955777e-10	3.10867046184549
17	7722177	7731425	XLOC_007142	4	+	2.79709954907011e-10	10.4349690301607
4	2129526	2130783	XLOC_015975	7	+	2.80966863987294e-10	-5.5177791766045
10	8128425	8288051	XLOC_004116	4	-	2.83774811222484e-10	8.90716107651826
2	55059575	55063464	XLOC_008728	5	+	2.88187508225933e-10	8.7480098458184
2	11826359	11827808	XLOC_008342	3	+	2.88892904167222e-10	-11.5813103596604
4	8117813	8151155	XLOC_016860	4	-	2.91690654746565e-10	8.22360718391613
2	46827252	46830252	XLOC_008649	3	+	2.92645635005426e-10	-11.947255424865
9	22816705	22822292	XLOC_022094	4	-	2.94666845111671e-10	10.4740311065029
20	12236701	12241920	XLOC_011149	7	-	2.97287974125317e-10	3.37455844944955
4	45060435	45066903	XLOC_016378	4	+	2.9731945559078e-10	10.1179037856509
4	86543159	86556457	XLOC_016710	7	+	2.97414002920326e-10	5.17466324912887
5	24405423	24416456	XLOC_017951	7	+	2.97467036458271e-10	5.89807286835364
21	5716399	5804993	XLOC_011473	7	-	2.9808151796072e-10	-4.14202398575853
1	83208649	83226461	XLOC_002727	7	-	3.00202015957114e-10	3.05555003756647
Z	33602992	33617153	XLOC_030550	7	-	3.0143400134542e-10	3.23047341122144
1	88445012	88446158	XLOC_000991	4	+	3.05492424427614e-10	10.4418633234413
1	166499713	166528022	XLOC_001567	7	+	3.09120201175383e-10	-5.18115492441295
15	9936695	9938727	XLOC_006835	7	-	3.12217832747228e-10	3.15936651930449
4	2329022	2329910	XLOC_016798	4	-	3.15352954281264e-10	10.1772287816643
3	18827462	18843109	XLOC_013852	7	+	3.17443927840156e-10	3.04554113367544
5	23900572	23920288	XLOC_018688	7	-	3.18782135798844e-10	3.09680639073332
24	4193219	4195607	XLOC_012061	4	+	3.21853920678468e-10	8.79188595849137
3	38978660	39128877	XLOC_014059	7	+	3.22969316304275e-10	-4.42929003868935
1	5607165	5982240	XLOC_000089	7	+	3.26017496467558e-10	-3.57337859535285
4	50219750	50225662	XLOC_017218	4	-	3.26017496467558e-10	10.080926733463
4	42504404	42516361	XLOC_016351	7	+	3.26063883979992e-10	3.42915542538647
3	20756771	20783052	XLOC_014926	6	-	3.32990082289521e-10	7.02372413554197
1	18849303	18864906	XLOC_002032	7	-	3.459963944053e-10	3.17237242709087
3	17273333	17276643	XLOC_013829	3	+	3.47682671599144e-10	-9.6365370020767
13	16977370	16983417	XLOC_005797	7	-	3.50739009715215e-10	-3.94780773795419
19	668451	670167	XLOC_008021	4	-	3.53995610518506e-10	10.3398755122591
1	104652928	104660240	XLOC_001110	7	+	3.57860232668922e-10	3.48019081984187
3	58736318	59132492	XLOC_014275	7	+	3.59153747813804e-10	5.67688605020928
15	6576237	6579423	XLOC_006479	7	+	3.60150436608201e-10	3.13335935436828
1	168794982	168800629	XLOC_003362	7	-	3.62949869136972e-10	-3.43343582151373
1	194205100	194212413	XLOC_001846	7	+	3.62949869136972e-10	5.2491146394867
1	10535659	10584627	XLOC_000121	5	+	3.63686938710613e-10	8.11158255189091
20	10677566	10679829	XLOC_011106	3	-	3.63932679829223e-10	10.6436284519974
6	17582796	17594779	XLOC_019703	3	-	3.67636091323851e-10	10.7809766494409
AADN04003280.1	14115	15909	XLOC_024118	4	+	3.6921884375544e-10	10.284438022041
5	49305021	49338536	XLOC_018243	4	+	3.69344648048129e-10	10.3720836078604
1	107577868	107643812	XLOC_002910	6	-	3.7316278552321e-10	6.01604349249983
Z	17023296	17061242	XLOC_030416	7	-	3.74944963979875e-10	3.38485936417168
AADN04001715.1	1203	14998	XLOC_023141	7	+	3.76506610711032e-10	5.15657975940368
9	3572607	3639661	XLOC_021473	7	+	3.77315057623262e-10	3.03885943663341
23	2588772	2596638	XLOC_011729	4	+	3.80982970768721e-10	10.2616303636895
5	595426	617585	XLOC_017675	4	+	3.8365815890771e-10	10.3309044700278
5	18864375	18905427	XLOC_017895	7	+	3.83857383702002e-10	3.14365434376468
24	2545817	2555622	XLOC_012025	7	+	3.86425409499841e-10	3.12163747745583
1	30930590	30969466	XLOC_002106	7	-	3.87902704052642e-10	-3.41755460752862
2	50511566	50515785	XLOC_008687	4	+	3.88906864462036e-10	8.5584828377067
8	7455210	7479388	XLOC_020758	7	+	3.92360026777396e-10	4.71173393861499
27	1738392	1756539	XLOC_013138	7	-	3.92823620754408e-10	-3.51371998205383
9	6763874	6794414	XLOC_021891	7	-	3.96142264411946e-10	-3.39795167743363
1	123348412	123354231	XLOC_003055	3	-	3.99305193938679e-10	-11.5656943207875
4	70248502	70270045	XLOC_017430	7	-	4.00013060365324e-10	2.91556000967766
3	39955605	39962830	XLOC_014074	4	+	4.04194061455024e-10	10.6154874271433
2	90459082	90516704	XLOC_008975	7	+	4.04897533904909e-10	-5.60844492988183
24	3849605	3854970	XLOC_012163	4	-	4.06200018648105e-10	9.83696959338927
7	22291238	22295851	XLOC_020536	7	-	4.06734057456014e-10	5.74941187156778
4	13396174	13411148	XLOC_016933	4	-	4.11308214430736e-10	10.3974005110106
Z	59352373	59354796	XLOC_030002	3	+	4.14665581234883e-10	-11.8006313596578
14	7595437	7618923	XLOC_005984	7	+	4.16204293209603e-10	-3.61016891119853
1	98547186	98574601	XLOC_001083	4	+	4.21687519614302e-10	10.5214709697295
Z	50043921	50172827	XLOC_030695	7	-	4.24537707566076e-10	6.22857245473574
20	6838033	6848383	XLOC_010770	4	+	4.26253167898441e-10	10.3779047541587
5	52829867	52837014	XLOC_018298	7	+	4.31299443405229e-10	-3.42059262025389
2	126951878	126965027	XLOC_010456	7	-	4.55589707583128e-10	3.02197389813584
20	979379	1021287	XLOC_010941	7	-	4.56026471974209e-10	3.85766613353345
2	68472650	68499451	XLOC_010047	7	-	4.60614948267657e-10	3.18463951245421
1	69178049	69236906	XLOC_000741	7	+	4.63424707048942e-10	4.33420423558218
4	24031389	24037718	XLOC_016208	7	+	4.74997447269294e-10	3.42295870182946
2	84775162	84779128	XLOC_010123	4	-	4.760399283472e-10	10.0265199120858
7	22042157	22109291	XLOC_020526	5	-	4.80847827854192e-10	7.9071309110873
Z	25816643	25934004	XLOC_029735	7	+	4.80898311586252e-10	6.41649774123026
AADN04023156.1	201	1597	XLOC_028536	7	-	4.83623431505125e-10	3.60224724556851
1	12440977	12504106	XLOC_001979	7	-	4.90875673383056e-10	-4.47873089931619
Z	7940962	7943942	XLOC_030312	7	-	5.00301019104655e-10	3.1826893174748
5	37662463	37697033	XLOC_018098	7	+	5.05865385874234e-10	3.09865382848871
13	17299222	17312537	XLOC_005808	5	-	5.12614863949718e-10	8.86269000079129
2	47403348	47439898	XLOC_008659	4	+	5.12614863949718e-10	10.200128004478
1	48119793	48120174	XLOC_002268	3	-	5.25858601265524e-10	-11.5276185409065
27	3625954	3631899	XLOC_012965	7	+	5.26665537987397e-10	3.92842459468518
5	12606051	12628904	XLOC_018548	6	-	5.40192735773686e-10	7.42076446909071
3	102315503	102366139	XLOC_015615	6	-	5.44542092307015e-10	6.11339414154845
Z	54712940	54722162	XLOC_029955	7	+	5.45225927850641e-10	3.24330594651528
5	37282056	37332351	XLOC_018825	3	-	5.46374786249894e-10	10.5919157681258
2	117195126	117207963	XLOC_009193	4	+	5.46768535850978e-10	10.3689303979318
3	53017285	53127121	XLOC_015258	7	-	5.481504329664e-10	5.14648038504595
20	5541643	5549115	XLOC_010742	7	+	5.75148840904714e-10	4.15841465886121
2	92194301	92240484	XLOC_010186	4	-	5.81806989535493e-10	10.4098645432808
5	50553622	50560740	XLOC_018278	3	+	5.83235100284051e-10	-8.67446640126084
6	29007973	29064067	XLOC_019856	7	-	5.8557270971487e-10	5.25204339240305
3	45735279	45743237	XLOC_015201	7	-	5.91963855578375e-10	3.01774856270341
2	23933442	23942823	XLOC_009651	7	-	5.94652561072926e-10	5.97269212824523
2	124188463	124391754	XLOC_010439	4	-	5.94952081470506e-10	8.69494429541361
2	58015202	58026256	XLOC_009946	7	-	6.05493986004076e-10	3.06302356883144
4	12294905	12298401	XLOC_016101	4	+	6.09256890945324e-10	10.3554528198953
AADN04001795.1	6801	10504	XLOC_023204	7	-	6.09452237838582e-10	-4.79754545833695
1	84257301	84344141	XLOC_002743	4	-	6.24373048434153e-10	8.01936303650599
2	99849845	99856175	XLOC_010235	5	-	6.27492220233531e-10	8.06208047748401
9	5321894	5358238	XLOC_021524	7	+	6.32306945257334e-10	-4.70803271416014
33	514479	522767	XLOC_015868	7	-	6.43039910690975e-10	-5.24861442467801
1	171989850	172022873	XLOC_001644	6	+	6.57829111616149e-10	6.3880743903414
19	7006464	7032535	XLOC_007932	7	+	6.59185644159428e-10	4.70385836674971
2	127536197	127541666	XLOC_009269	4	+	6.59185644159428e-10	10.357839541734
AADN04006119.1	9832	12465	XLOC_025193	4	-	6.65782430154035e-10	10.072554899671
14	4099530	4147048	XLOC_006169	7	-	6.67932057115554e-10	3.10581303496633
14	5483792	5486635	XLOC_006205	2	-	6.68783797610684e-10	10.6406633316213
2	125593132	125702992	XLOC_010446	4	-	6.68923485921913e-10	10.1592748413851
11	6108072	6164288	XLOC_004656	2	-	6.71732676816912e-10	10.8925872111359
25	1686321	1700288	XLOC_012435	5	-	6.72277587267948e-10	8.37688395303285
1	52084816	52093273	XLOC_002367	4	-	6.75067207368535e-10	8.53746900328827
1	44339271	44354161	XLOC_002215	7	-	6.76366474447746e-10	-4.50742406013401
3	40884836	40890101	XLOC_014092	4	+	7.01076646699823e-10	10.7671101360606
2	56151757	56216596	XLOC_008746	7	+	7.09952700066787e-10	5.35779957092193
Z	10038181	10086792	XLOC_030349	5	-	7.23577937164515e-10	9.34531897391783
4	61175367	61232967	XLOC_016510	7	+	7.31138871340086e-10	-3.98962212333524
8	16453469	16493031	XLOC_020847	7	+	7.36020523619363e-10	7.17027771093169
12	11889322	11892046	XLOC_004996	4	+	7.3689665665834e-10	10.1093051210633
4	64033622	64145672	XLOC_017362	7	-	7.49155574249049e-10	4.03477251823116
27	3483415	3491858	XLOC_013168	7	-	7.50466233882416e-10	4.41400187105796
7	28097036	28133209	XLOC_020585	7	-	7.51516272112296e-10	5.84407401465239
1	48052893	48058138	XLOC_000433	7	+	7.52957433135475e-10	5.07535405884767
2	49191716	49206284	XLOC_009881	7	-	7.6020181781735e-10	4.91836379772384
2	98193765	98254366	XLOC_009026	4	+	7.79051457211312e-10	10.1736345338787
2	57932044	57954617	XLOC_008761	2	+	7.82952001565242e-10	10.54398745639
9	22949719	22970815	XLOC_022099	7	-	7.94709883748594e-10	-4.24514382974762
6	4477913	4481489	XLOC_019153	4	+	7.94910681758231e-10	9.99565581399818
5	48244071	48260974	XLOC_018232	7	+	8.07908444741843e-10	4.36691979029103
6	16529008	16558713	XLOC_019277	6	+	8.09763667899967e-10	6.80076610136924
1	3648966	3718881	XLOC_001937	7	-	8.44134767955663e-10	-4.92563518309063
AADN04014437.1	1179	6059	XLOC_027369	5	+	8.71698176743633e-10	7.90818557799342
3	49045425	49055355	XLOC_014169	7	+	8.79020227902463e-10	3.11217428934617
3	8650296	8686508	XLOC_013729	7	+	9.13189133403874e-10	3.1305315363103
8	11326932	11377400	XLOC_021164	4	-	9.35874676953847e-10	9.00174771601552
4	19963501	20038285	XLOC_016174	7	+	9.365716082331e-10	5.51000569743687
17	1463751	1467898	XLOC_007231	7	-	9.41277486896271e-10	-3.99855586659415
1	3383588	3386935	XLOC_000066	3	+	9.54399867783251e-10	-9.43176305470183
15	5471235	5477313	XLOC_006444	7	+	9.69715063780007e-10	4.62810092969122
7	31453119	31460324	XLOC_020249	4	+	9.70722074434524e-10	10.0912951025584
8	14105787	14174342	XLOC_020822	7	+	9.76567527159878e-10	2.9755450289956
AADN04007708.1	1305	9488	XLOC_025791	4	+	9.84811984894372e-10	10.1573702386914
1	71174966	71179244	XLOC_000757	4	+	9.87364398935641e-10	10.4176359554399
4	50705674	50707610	XLOC_017224	4	-	9.89268879726975e-10	10.0266661761416
5	31417407	31514408	XLOC_018040	4	+	9.91373201932639e-10	10.1686869389481
27	5280329	5292696	XLOC_013243	7	-	9.91760298721047e-10	-5.11449713308179
4	2403106	2407573	XLOC_015988	7	+	9.91760298721047e-10	-3.68402525334764
2	31597651	31602889	XLOC_008496	4	+	9.9977363126194e-10	10.3365569952763
5	26171454	26176330	XLOC_018727	7	-	1.00364755158689e-09	3.60178497657867
3	2035831	2069776	XLOC_013648	7	+	1.00963348989697e-09	-3.74618941165552
7	4390374	4451655	XLOC_020330	7	-	1.01080668958278e-09	7.72805095786531
5	53124610	53300359	XLOC_019011	6	-	1.02661036563549e-09	6.9154573053514
25	2741966	2757273	XLOC_012508	4	-	1.03023111153683e-09	10.0413032842527
1	20290346	20303419	XLOC_000206	7	+	1.0338590965226e-09	2.9051234365335
21	2113221	2135244	XLOC_011209	7	+	1.04476258378194e-09	2.8544462311925
2	4024912	4026402	XLOC_009480	4	-	1.04476258378194e-09	10.5592368811158
1	3375932	3382303	XLOC_000065	5	+	1.04795947571266e-09	-7.07555332661711
2	39599242	39749688	XLOC_008574	6	+	1.06779353034603e-09	5.90745852306249
1	123418882	123420140	XLOC_001301	4	+	1.06790856104092e-09	10.3594003288981
2	19816948	19819766	XLOC_009613	3	-	1.07856537480481e-09	-11.3183402688682
6	32619953	32794715	XLOC_019903	4	-	1.12726090277309e-09	9.71166950200585
1	25079043	25090122	XLOC_002074	4	-	1.13685669468315e-09	8.72650799255977
19	2913501	3039222	XLOC_008044	6	-	1.14276894903348e-09	8.1224416947977
11	7501219	7541135	XLOC_004667	7	-	1.14514943929763e-09	2.94572719943457
Z	15965524	15970426	XLOC_029628	4	+	1.14725303394666e-09	10.0223687083825
3	101775424	101779892	XLOC_015602	4	-	1.16173696464156e-09	9.01757251256441
25	2080907	2082141	XLOC_012340	7	+	1.16478716708725e-09	-3.82499228148746
15	10683497	10687910	XLOC_006858	4	-	1.17286691503409e-09	10.3276236263233
4	1690681	1710105	XLOC_016778	7	-	1.17885321154173e-09	-4.67904555518135
3	77995945	78007319	XLOC_015448	5	-	1.18713905323247e-09	9.09583499586457
2	56073362	56098526	XLOC_008742	4	+	1.19196842419341e-09	10.1126040813797
15	10937930	10963868	XLOC_006869	5	-	1.19275875141267e-09	9.01408914412126
2	6129975	6212618	XLOC_009504	7	-	1.22830852985429e-09	4.59685631577533
6	9258555	9260621	XLOC_019193	5	+	1.26000571308545e-09	7.4805755253638
3	52260876	52298857	XLOC_015249	7	-	1.26588517704297e-09	-3.4767500680147
4	69068032	69072673	XLOC_017407	4	-	1.26810509963729e-09	8.31415449691878
5	19015829	19017922	XLOC_017898	4	+	1.27165883141394e-09	-8.80670795529686
1	14882410	14923319	XLOC_002013	7	-	1.29787526394381e-09	5.27354911060408
AADN04010127.1	3433	6096	XLOC_026301	4	-	1.30004012457769e-09	10.0405786388323
1	45389141	45392442	XLOC_000396	3	+	1.30461426706587e-09	10.5158007928055
9	2544467	2562891	XLOC_021825	7	-	1.30839318217968e-09	-3.41708398814426
17	8206722	8216800	XLOC_007149	7	+	1.32300907079826e-09	-3.97919693010294
11	16596001	16609033	XLOC_004735	4	-	1.33989062111624e-09	9.93503622910412
18	4102108	4104247	XLOC_007433	7	+	1.34454559310314e-09	-5.09345912782167
4	33597423	33686708	XLOC_016272	5	+	1.38009547750452e-09	6.9393357463371
Z	27136231	27141417	XLOC_029751	4	+	1.39872446761684e-09	10.1508636863206
17	9709469	9731323	XLOC_007181	4	+	1.40226225145259e-09	10.0727316686417
1	92360427	92390388	XLOC_001033	7	+	1.4097392078649e-09	4.4187074947558
6	17836545	17840466	XLOC_019305	4	+	1.41895116907768e-09	10.1055394828329
2	43853293	43983217	XLOC_008619	7	+	1.42341879043957e-09	5.80917316604461
Z	47283803	47294019	XLOC_029903	5	+	1.44382116090409e-09	8.43166814231188
3	104942222	104947283	XLOC_014598	7	+	1.44717876364977e-09	5.17921763477922
4	61681751	61720788	XLOC_016514	7	+	1.45268393624323e-09	3.72718158020219
1	36631786	36639451	XLOC_002169	4	-	1.48350196218751e-09	8.33827046250189
10	13862868	14169101	XLOC_004185	7	-	1.49009042108808e-09	-4.11077343709081
28	3592965	3600340	XLOC_013584	4	-	1.49743491691875e-09	10.4009915750732
3	102712467	102719621	XLOC_014574	4	+	1.51319820857698e-09	10.3028752634931
3	58293569	58629549	XLOC_015313	4	-	1.52358895830169e-09	10.067467491403
4	82422259	82431505	XLOC_016671	7	+	1.56831044465976e-09	3.00749149058883
1	75163311	75166951	XLOC_002603	4	-	1.62962760353041e-09	8.47553988473537
5	25166604	25193148	XLOC_017969	4	+	1.63823810995502e-09	8.12704601038511
1	14978513	15001585	XLOC_000168	7	+	1.66988399282368e-09	3.02467059865912
1	44384789	44386154	XLOC_002217	5	-	1.67851651507155e-09	-7.45216736595279
33	1505760	1513409	XLOC_015907	7	-	1.71917674779879e-09	-5.08356982845991
10	11103790	11157444	XLOC_004142	7	-	1.7385059392231e-09	2.93618152984657
3	2692426	2693959	XLOC_013661	4	+	1.76937106654747e-09	10.162842784555
AADN04012690.1	5145	6985	XLOC_026947	7	-	1.76937106654747e-09	3.14671467922082
Z	80975642	80988177	XLOC_030987	5	-	1.80704043146626e-09	7.89338463860118
6	29503892	29536588	XLOC_019861	7	-	1.8331856376675e-09	2.99490978144806
1	167849122	167854316	XLOC_001584	4	+	1.83728477212018e-09	9.96487607639209
27	4490224	4497893	XLOC_013200	4	-	1.84196756344794e-09	10.4104469722373
2	127544121	127708775	XLOC_009270	6	+	1.85022386111223e-09	9.21940095324989
AADN04009922.1	2955	7017	XLOC_026236	4	+	1.85022386111223e-09	9.9224761008645
1	20365024	20396624	XLOC_002043	4	-	1.87007624444159e-09	7.06965918837736
2	129493533	129543382	XLOC_010485	7	-	1.87007624444159e-09	6.25077920203795
5	619550	658648	XLOC_018418	7	-	1.87007624444159e-09	-3.80740292394671
[truncated: 8,175 more rows]
