# Supplementary material for: Multi-species annotation of transcriptome and chromatin structure in domesticated animals
Source: BMC Biol. 2019 Dec 30;17:108. doi: 10.1186/s12915-019-0726-5 (PMC6936065; doi:10.1186/s12915-019-0726-5)
Supplement: Supplementary file 7 — Additional file 7 FR-AgENCODE DE genes (all combinations). The archive has the same structure than de.refgn.tar.gz with names starting with cuffgenes instead of refgenes. [file 12915_2019_726_MOESM7_ESM.gz › home/sfoissac/fragencode/papers/first/suppl.files/de.fraggn/capra_hircus/diffcounts.cdvsliver/cuffgenes.counts.min2tpm0.1.normcounts.diff.cd.liver.bed]

10	37584018	37656783	XLOC_001916	4	+	0	16.860751538016
10	91135230	91207924	XLOC_002448	4	+	0	17.6227674175858
11	14029411	14097708	XLOC_004276	4	-	0	17.9762357650367
1	118231127	118259629	XLOC_001389	4	-	0	17.8586590654331
11	25942832	25972309	XLOC_003554	4	+	0	17.0995949965299
13	42673561	42687600	XLOC_005899	4	+	0	16.7630495666815
13	42787417	42802802	XLOC_005903	4	+	0	17.0642636178664
13	61992423	62064368	XLOC_006109	4	+	0	24.1029616804109
14	36208495	36221154	XLOC_007207	4	+	0	16.922945041176
15	1351363	1380833	XLOC_008064	4	+	0	17.0157762372885
15	17054229	17171645	XLOC_008228	4	+	0	17.4883887066749
16	21948792	21990988	XLOC_010277	4	-	0	16.9056633033113
16	65997802	66013015	XLOC_010014	4	+	0	17.5770535846251
16	74551760	74569395	XLOC_010092	4	+	0	17.3972809900484
16	74581542	74609413	XLOC_010094	4	+	0	17.4101283311751
17	11184632	11188774	XLOC_010904	4	+	0	16.7170729632216
1	72915072	72924191	XLOC_000328	4	+	0	17.3987719481064
17	67999799	68008311	XLOC_011644	4	-	0	23.8001063374909
18	17762504	17779150	XLOC_011806	4	+	0	16.7699635548126
18	35944949	35959868	XLOC_011922	4	+	0	16.8880574333067
18	51538950	51555270	XLOC_012202	4	+	0	17.2920032039831
21	58532368	58545398	XLOC_018868	4	-	0	17.4697538534108
21	58781432	58843876	XLOC_018875	4	-	0	23.3860735926697
2	24920355	24957626	XLOC_016659	4	-	0	17.9431504696701
22	52944271	52957040	XLOC_019753	4	-	0	16.8841695968399
23	24021329	24036383	XLOC_020283	4	+	0	18.0046543575304
2	41370232	41423076	XLOC_015873	4	+	0	17.7140282856261
25	14342002	14407742	XLOC_022600	4	-	0	16.8939906924513
25	18353125	18414892	XLOC_022064	4	+	0	17.258479892348
25	22728207	22749168	XLOC_022110	4	+	0	17.0855906826245
26	34928453	34978404	XLOC_023232	4	+	0	17.38048579883
26	41899	52649	XLOC_023344	4	-	0	22.68786673762
29	41859711	41889002	XLOC_025086	4	+	0	17.9301308978524
3	109936341	109940341	XLOC_027972	4	-	0	22.6123247708879
3	21599955	21618788	XLOC_027210	4	-	0	18.0250598344757
3	61505042	61523580	XLOC_026254	4	+	0	17.3324071181459
3	96792485	96828594	XLOC_026507	4	+	0	16.8898822097534
5	26595724	26608743	XLOC_030789	4	-	0	17.9928088642627
5	26768167	26775646	XLOC_029735	4	+	0	18.0022801977165
5	55330713	55333049	XLOC_031044	4	-	0	17.5202566554074
5	55335160	55348072	XLOC_031045	4	-	0	17.7110030275607
5	87172761	87230373	XLOC_030237	4	+	0	17.4255551213696
6	42683958	42812160	XLOC_031957	4	+	0	17.5879928294661
6	85246764	85270440	XLOC_032719	4	-	0	16.8536895552822
6	85372780	85417336	XLOC_032729	4	-	0	17.500692693721
6	85556242	85614977	XLOC_032733	4	-	0	18.112798809181
6	87493716	87536317	XLOC_032751	4	-	0	22.2601970763332
7	29214399	29259166	XLOC_033106	4	+	0	17.1058774293144
7	49765125	49897901	XLOC_034192	4	-	0	16.7561287249103
8	46481197	46537580	XLOC_035323	4	+	0	16.8770903229558
8	73736955	73864604	XLOC_036163	4	-	0	17.9533785619354
NW_017189516.1	32411077	32460355	XLOC_038123	4	-	0	17.4962822228009
NW_017189517.1	26286481	26386922	XLOC_038432	4	+	0	17.0352235339014
NW_017189517.1	36566220	36592370	XLOC_038740	4	-	0	16.8985155668269
NW_017189517.1	39838265	39843646	XLOC_038765	4	-	0	16.7679723945758
NW_017189647.1	19061	28587	XLOC_039245	4	+	0	16.9431540820226
NW_017189962.1	50764	58882	XLOC_039735	4	+	0	16.8353313917529
NW_017191913.1	174	2330	XLOC_040102	4	+	0	17.9112285255944
NW_017216232.1	1579	13323	XLOC_041160	4	-	0	17.2218832276935
13	40841872	40900666	XLOC_006556	4	-	2.35175247420433e-321	16.8216701301679
9	21333699	21345736	XLOC_036534	4	+	1.61806499013008e-320	16.7973573982125
7	101173283	101189553	XLOC_034889	4	-	5.9124835837822e-320	18.1517969357134
21	58690886	58698734	XLOC_018285	4	+	9.6234106496958e-320	22.1580497573295
5	70377735	70384446	XLOC_030125	4	+	2.73168895585625e-319	17.2347219492381
21	65612863	65652393	XLOC_018930	4	-	3.18860086513024e-319	16.6741447788626
23	22553423	22559438	XLOC_020256	4	+	1.9375673619827e-318	21.9789646795409
9	83879696	83927836	XLOC_037363	4	-	4.02772689868347e-318	21.9698898434421
12	62423931	62458253	XLOC_005536	4	-	5.23534685353094e-318	18.2000489654826
13	50024600	50086221	XLOC_006653	4	-	1.06050153341967e-317	18.3403194777224
1	79705712	79772651	XLOC_000348	4	+	1.08724580089471e-317	18.228248011296
6	89058297	89081033	XLOC_032168	4	+	1.62974272573519e-317	18.2146569230104
22	14776808	14780466	XLOC_019531	4	-	2.41839600104057e-317	18.642125044767
NW_017189962.1	60850	74154	XLOC_039736	4	+	4.34987795646344e-317	18.2099362725693
4	54640835	54664672	XLOC_029300	4	-	5.14866698849326e-317	17.3030723786932
6	85878002	85901026	XLOC_032739	4	-	6.37375611644638e-317	18.0019956838001
5	70369855	70372947	XLOC_030124	4	+	8.89990388231975e-317	18.6493700497815
15	35728163	35737497	XLOC_009234	4	-	1.9774334201325e-316	21.8665943763864
13	43102171	43127162	XLOC_005915	4	+	3.89852379163952e-316	18.1490886992326
18	40681088	40691541	XLOC_011986	4	+	4.3770012216954e-316	18.6442614284608
1	115698334	115746533	XLOC_001370	4	-	9.94910139138884e-316	18.2182455807906
4	44045538	44050663	XLOC_028465	4	+	1.62984448843626e-315	18.7053544288408
17	27730936	27750094	XLOC_011045	4	+	3.07529657318058e-315	18.6827821935783
26	35404570	35434650	XLOC_023609	4	-	5.21969098039602e-315	16.7571299666703
19	14113229	14118591	XLOC_013736	4	+	1.70146325929051e-314	18.8202857296656
7	63124730	63133432	XLOC_033296	4	+	2.44061335547472e-314	18.8549334380637
28	10373900	10402482	XLOC_024281	4	+	2.65380931745091e-314	18.2960909431544
20	33303971	33381412	XLOC_017402	4	+	2.96991395045051e-314	18.3719134987366
17	68020619	68028594	XLOC_011646	4	-	3.14172062123496e-314	22.4656654776218
17	1780857	1792308	XLOC_010789	4	+	7.06769022540487e-314	18.5957226022821
6	85181312	85204348	XLOC_032717	4	-	7.46138226982601e-314	16.6994429907049
25	17917234	17949281	XLOC_022049	4	+	7.95282602291987e-314	18.6720734181482
3	31578625	31623813	XLOC_027298	4	-	8.51129445473311e-314	18.6645740153772
NW_017189516.1	21655547	21685901	XLOC_038054	4	-	8.82919207715882e-314	18.3236804295193
16	4980541	5116680	XLOC_010237	4	-	9.2718446036797e-314	18.9215878137542
NW_017189647.1	30400	42115	XLOC_039247	4	+	9.51496351068755e-314	17.5814679939353
21	58369714	58384008	XLOC_018863	4	-	1.61241893836274e-313	18.2919337722785
21	33344611	33379526	XLOC_018705	4	-	1.93267227463159e-313	18.664583470405
6	25945726	25985445	XLOC_031912	4	+	2.82393253024795e-313	18.7146140863563
22	54851758	54976623	XLOC_019377	4	+	4.47527853222414e-313	18.4940149585193
5	100551964	100606060	XLOC_031509	4	-	1.47037228459181e-312	18.4353681813006
5	70393477	70400197	XLOC_031248	4	-	3.02287204634051e-312	18.4723317318435
25	37325926	37330449	XLOC_022881	4	-	3.73293091649445e-312	18.9842301786975
6	25689358	25760484	XLOC_031903	4	+	3.75822301047241e-312	18.4501817919397
4	18584392	18636149	XLOC_029076	4	-	5.45876911662867e-312	18.6171166505978
3	88497587	88522004	XLOC_026425	4	+	6.07239970062432e-312	18.5856531293506
11	77590193	77632832	XLOC_003865	4	+	6.1525463292657e-312	21.6173984264578
6	85319849	85353942	XLOC_032724	4	-	6.47413350462769e-312	18.475237607787
26	17935248	17970574	XLOC_023472	4	-	1.06563840011123e-310	18.5761402919985
21	58764756	58773690	XLOC_018874	4	-	1.78796872903613e-310	18.6810727084426
3	941611	961806	XLOC_026944	4	-	1.83146224435798e-310	19.0135639148111
25	17998498	18047890	XLOC_022052	4	+	1.89153887035936e-310	19.0173783093751
17	64150537	64358561	XLOC_011623	4	-	1.91367155635386e-310	15.2935983328233
NW_017213955.1	4170	12892	XLOC_040951	4	+	2.05256494874563e-310	17.4096633545923
18	53708653	53711322	XLOC_012274	4	+	2.18372254625925e-310	19.0171160430364
11	47527409	47534659	XLOC_003680	4	+	4.19399817450604e-310	18.9821832456225
6	85677861	85706617	XLOC_032736	4	-	2.04288035269603e-309	18.5205072449826
19	42593455	42605537	XLOC_014194	4	+	5.3085090210677e-309	19.1684786742127
1	80273478	80280715	XLOC_001178	4	-	1.2418615660239e-308	21.4964165824556
25	37453690	37512864	XLOC_022887	4	-	1.59237933135396e-308	18.7053919479346
19	26661009	26671789	XLOC_014818	4	-	2.08615720518153e-308	19.1321616037182
26	45036794	45045248	XLOC_023708	4	-	5.29446409760767e-308	19.026087145087
15	1289090	1332677	XLOC_008063	4	+	5.69946048482123e-308	19.1932868093398
19	61754611	61767273	XLOC_015486	4	-	9.24455392316281e-308	21.35925354734
3	31494844	31598817	XLOC_026136	4	+	1.43269999896707e-307	19.1226458282942
26	35336593	35381608	XLOC_023604	4	-	1.46145900328902e-307	19.2766117383917
6	25631975	25672687	XLOC_031902	4	+	1.96207905452839e-307	18.595212207089
26	42910649	43002015	XLOC_023705	4	-	2.30428516997103e-307	19.0760492621259
14	5125571	5136572	XLOC_007082	4	+	5.13835594774892e-307	18.4000212052693
26	35028327	35092751	XLOC_023234	4	+	5.31820576609157e-307	19.2073179770256
NW_017189647.1	1198	16811	XLOC_039241	4	+	1.10731526694599e-306	18.5443514849117
19	42622204	42634339	XLOC_014198	4	+	2.44177970172274e-306	19.0924053730214
3	7049538	7080042	XLOC_027007	4	-	1.0314828119366e-305	19.386463702116
10	67073895	67080295	XLOC_002112	4	+	2.43876523176532e-305	16.5990106227434
3	37914355	37923895	XLOC_026164	4	+	2.93969146091816e-305	19.4174943939259
8	103912120	104013824	XLOC_036396	4	-	5.02404262683485e-304	16.4137059536498
7	101302993	101328456	XLOC_033857	4	+	7.36061191854213e-304	16.4203355172637
15	54837721	54840448	XLOC_008622	10	+	8.34815012897415e-304	15.1770469485836
9	21219412	21273770	XLOC_037019	4	-	1.20700182009962e-303	21.3569325488678
18	35924266	35937296	XLOC_011921	4	+	6.64014406426612e-303	19.5226773405527
3	96993772	97024594	XLOC_027663	4	-	5.4760519392004e-302	21.2026540903411
24	25850575	25859280	XLOC_021610	4	-	1.26601821858518e-301	21.0825533866975
6	84887485	84909017	XLOC_032705	4	-	1.53385626094216e-301	18.4646182414548
15	25115216	25179424	XLOC_009019	4	-	3.17850531426665e-301	16.349587940645
5	56369001	56370982	XLOC_029990	4	+	5.80369872966642e-301	19.5736421974161
NW_017189770.1	5013	10830	XLOC_039462	4	-	1.02262344656379e-300	21.0793114391039
20	35849693	35928601	XLOC_017419	4	+	7.56075206903089e-300	16.9933003931465
5	87466319	87551619	XLOC_031364	4	-	1.48812674503779e-299	20.9705356269059
1	118544081	118604614	XLOC_000543	4	+	1.56513734000473e-299	20.9785424611293
22	48008920	48023347	XLOC_019658	4	-	4.18831143388075e-299	20.9544399930086
21	58661453	58674311	XLOC_018282	4	+	6.34025277853639e-299	20.130438978081
NW_017195605.1	1771	4334	XLOC_040258	4	-	1.01659638815152e-298	16.7577165882687
16	74530027	74546967	XLOC_010091	4	+	1.36038342674228e-298	20.1363971886716
16	5219440	5340468	XLOC_010241	4	-	3.47476343593108e-298	20.9732855592582
6	84921472	84937626	XLOC_032707	4	-	9.77844284328289e-298	17.03262074145
18	55769047	55806283	XLOC_013268	4	-	1.54051667657576e-297	20.9220715088273
18	53711446	53713960	XLOC_012275	4	+	1.69202109064539e-297	19.6744999240784
14	14508815	14632179	XLOC_007132	4	+	1.9734983669012e-297	19.7093365342333
21	58716433	58726294	XLOC_018287	4	+	3.6043656093295e-297	20.9210462009693
19	50434302	50442860	XLOC_015327	4	-	4.21680693974573e-297	17.032839639234
NW_017189517.1	7645942	7682272	XLOC_038587	4	-	8.05206396649095e-297	19.7266452161737
23	24067264	24081070	XLOC_020285	4	+	1.39918917749e-296	20.8796846403814
6	85137433	85152951	XLOC_032713	4	-	2.81559751129376e-296	17.2272248287893
10	45547434	45587855	XLOC_002845	4	-	3.22131323135621e-296	16.3394715804649
5	56935390	56937889	XLOC_031099	4	-	6.60090181247311e-296	20.065382231993
19	42587425	42591520	XLOC_014193	4	+	7.4471020611588e-296	20.0621744217856
1	148612312	148633337	XLOC_001604	4	-	2.0079071934005e-295	16.2287500020634
6	25862098	25890450	XLOC_031910	4	+	6.46049717582704e-295	20.8094060240135
15	6307215	6321787	XLOC_008939	4	-	4.03120956390418e-294	20.761951595581
1	80206860	80214843	XLOC_001176	4	-	4.09369701609847e-294	20.2495225740248
25	37526620	37574098	XLOC_022889	4	-	7.38118700156016e-294	20.8133946826614
15	54842560	54855244	XLOC_009428	4	-	1.5453815289638e-293	20.3523738778622
14	36889324	36972820	XLOC_007209	5	+	1.73753288717908e-293	16.7539568495435
16	5145334	5208059	XLOC_009649	4	+	2.35578603103322e-293	19.8661417867194
19	13884720	13923149	XLOC_013726	4	+	1.56366253033814e-292	20.4409050568359
NW_017214815.1	1492	6645	XLOC_041025	4	+	2.41553168839343e-292	17.4496989792833
20	35063923	35129329	XLOC_017412	4	+	2.85862709085335e-292	20.7235647148095
15	54860359	54863296	XLOC_008624	4	+	3.42575291916024e-292	19.9820571552576
5	65286582	65371807	XLOC_031212	4	-	3.43634402536105e-292	20.7599831931493
NW_017189896.1	3461	20622	XLOC_039660	4	-	3.68193693741213e-292	17.2299471958829
18	53620333	53630822	XLOC_012265	4	+	3.84386947180927e-292	17.3895339007709
21	58155665	58184789	XLOC_018857	4	-	4.77730821795615e-292	20.07570331014
26	30664357	30693243	XLOC_023189	5	+	5.08491453664545e-292	17.0208342052643
6	25498845	25517758	XLOC_031899	4	+	1.22908025409579e-291	19.9786063285017
NW_017218351.1	5842	7869	XLOC_041309	4	-	3.05684157684834e-291	16.3681194142874
28	84114	95813	XLOC_024492	4	-	5.56844214347989e-291	20.5031879459443
1	80175446	80201003	XLOC_001174	4	-	8.61331161334441e-291	20.6211952779468
22	47987805	48001713	XLOC_019656	4	-	1.5410076536232e-290	20.4563147835935
17	17758091	17770055	XLOC_011440	4	-	1.70510122002039e-290	20.6165707002888
23	31943762	31950245	XLOC_021064	4	-	9.42189681352843e-290	16.4699664576513
10	91059328	91082204	XLOC_003299	4	-	2.90822289888633e-289	20.1082862996465
2	127548716	127633504	XLOC_017131	4	-	9.8935082040329e-289	16.2122033324638
5	26727659	26731409	XLOC_030793	4	-	1.27717902871736e-288	16.497896829027
16	4281336	4295793	XLOC_009630	4	+	1.8758247492557e-288	16.4256497962231
11	100768043	100793788	XLOC_004069	4	+	1.95151136690251e-288	16.1513642739862
1	119056841	119109590	XLOC_001394	4	-	2.54133706842147e-288	13.7378838533248
29	25850186	25861086	XLOC_024898	4	+	3.41168083905189e-288	19.8310977843375
14	37054285	37083765	XLOC_007213	5	+	1.82328644508835e-287	17.0848372099382
7	42216298	42236287	XLOC_034136	4	-	5.8429901329605e-287	20.2446892049356
2	31149474	31178990	XLOC_016718	4	-	9.53627021852622e-287	17.1710470257695
5	102229255	102234663	XLOC_030412	4	+	9.53627021852622e-287	16.1312146071335
1	144338206	144343402	XLOC_000714	4	+	3.11475403754769e-286	16.2599432520408
29	41974471	42000410	XLOC_025091	4	+	1.06329379515632e-285	18.450026234849
3	41023999	41180997	XLOC_026183	4	+	6.03295842696024e-285	17.2844224382407
NW_017189517.1	36718190	36781591	XLOC_038742	5	-	7.61720399277608e-284	17.3523430368171
26	4967932	4985467	XLOC_023392	4	-	2.86193842141115e-283	16.1150962605219
1	134894845	134989130	XLOC_000628	4	+	4.55464965481473e-283	16.1418283698954
7	85486013	85558024	XLOC_033547	4	+	5.41457743430045e-283	16.1254064426836
NW_017189516.1	10544081	10551178	XLOC_037964	5	-	9.99627298822755e-283	16.5260772402697
24	57767025	57774120	XLOC_021479	4	+	7.10903756066094e-282	16.1475731599154
3	80732411	80758205	XLOC_026365	4	+	9.59928266200307e-282	15.2876110325715
13	12139696	12171339	XLOC_005695	4	+	1.18983345506076e-281	20.8443989885255
26	35114997	35168795	XLOC_023236	4	+	2.07136406802584e-281	18.644922709297
7	1550717	1589813	XLOC_032983	4	+	2.6551363666517e-281	16.1268488574498
14	12819834	12875800	XLOC_007118	4	+	3.22034654566995e-281	16.1951062949207
26	35493174	35526855	XLOC_023614	4	-	3.82031706935075e-281	17.5840370907826
5	108544427	108551149	XLOC_030495	4	+	8.16875372839172e-281	14.418915292843
5	58958335	58981040	XLOC_031172	4	-	1.17286887339937e-279	16.5770763060164
14	54022006	54055140	XLOC_007310	4	+	1.33247948528828e-279	18.3410844759411
10	21586564	21617567	XLOC_001805	12	+	2.51744557194519e-279	10.1424843960758
26	48486168	48499251	XLOC_023715	4	-	8.04914861455162e-279	16.1026063751405
27	29247710	29267716	XLOC_024145	5	-	8.9078660377496e-278	16.2418641719509
25	18069838	18134069	XLOC_022057	4	+	1.38697149187235e-277	20.9083292478606
29	25822084	25838421	XLOC_024893	4	+	5.74162112987073e-277	19.9466025208716
4	54819354	54832768	XLOC_028523	5	+	2.22144048015884e-276	16.3585677800645
18	37316617	37388739	XLOC_011956	12	+	2.49667942073921e-276	11.2928401374608
18	46606384	46626150	XLOC_012060	4	+	3.84527543812599e-276	17.8433725230195
3	12199090	12284989	XLOC_027073	4	-	1.18309813558337e-273	14.6823174044001
NW_017210515.1	8820	15307	XLOC_040641	4	-	1.2672214205434e-273	16.0702615724164
29	48215771	48409566	XLOC_025279	10	+	3.58066632289303e-273	12.3336706499882
7	93866991	93870457	XLOC_033673	4	+	5.13604094411141e-273	15.8921926901938
19	15610260	15618750	XLOC_013753	4	+	1.47572871535911e-272	16.8135887721761
23	17867474	17905822	XLOC_019999	4	+	4.84120888614325e-271	15.8635304165995
NW_017212973.1	9	25417	XLOC_040843	4	-	5.29169047399406e-271	16.1270146309969
26	38161977	38166837	XLOC_023271	5	+	1.5659183761667e-270	15.053975650924
1	80226558	80241470	XLOC_001177	5	-	1.72280120569532e-270	18.0611036373053
5	102333533	102344868	XLOC_031532	4	-	2.68636857688431e-270	20.4754532862996
6	91710432	91720444	XLOC_032198	5	+	3.6787361983966e-270	15.1257036946042
16	37175416	37203730	XLOC_009788	4	+	8.35254861403844e-270	19.8084766839649
19	31634467	31684649	XLOC_014917	4	-	9.21627342324963e-270	15.9934213456724
1	135201754	135247066	XLOC_001471	4	-	8.88346346768269e-269	19.2522686743895
5	63066521	63146573	XLOC_030071	4	+	1.41036684437819e-267	16.0173852783194
5	56038724	56062438	XLOC_031065	5	-	2.6544614061205e-267	18.6664362768878
25	36678215	36702321	XLOC_022286	4	+	3.74219435982816e-267	15.7242799281725
8	29736377	29997456	XLOC_035210	4	+	5.35096017588322e-267	15.9938206541073
3	111838235	111839503	XLOC_028033	4	-	7.20128628165825e-267	19.9381097448174
16	41080216	41096199	XLOC_009819	5	+	1.40196825865892e-265	16.4634962808015
18	53922193	53934643	XLOC_012285	4	+	2.40084838307793e-265	18.7796266346873
17	35285	42880	XLOC_011231	5	-	3.82553671247797e-265	16.646204197476
23	5087484	5138487	XLOC_020594	4	-	1.75496833254644e-264	16.0972213718741
21	64503044	64512969	XLOC_018325	4	+	2.8624573377828e-264	20.0170051839783
28	29715523	29834417	XLOC_024400	11	+	3.57413616471308e-264	10.7386621981119
8	83837250	83862639	XLOC_036253	4	-	1.37364009676424e-263	15.0056129107299
5	56351407	56352829	XLOC_029988	5	+	1.72539442910362e-263	15.4038984992541
12	1145088	1301982	XLOC_005322	4	-	4.98792665226084e-263	15.694139953837
27	29272617	29294807	XLOC_024146	4	-	5.13656547115476e-263	14.9645778215472
29	25820978	25827417	XLOC_025426	4	-	1.68690913476968e-261	18.8886139085468
17	67973449	67981196	XLOC_011212	4	+	5.91060766760258e-261	20.8560369498306
10	80567351	80573419	XLOC_003205	5	-	6.33496757337959e-261	14.8008770875633
27	26159588	26184160	XLOC_024128	5	-	1.30031109856952e-259	20.629235217108
14	52641382	52816767	XLOC_007305	4	+	3.02696621871399e-259	15.6190977768759
1	135138132	135177945	XLOC_001462	5	-	3.66885078875325e-258	21.4073699835169
3	7485478	7486421	XLOC_027018	4	-	4.14858284695849e-258	15.9496135081734
6	84987170	85052189	XLOC_032709	4	-	4.14858284695849e-258	18.7613089328238
13	59165281	59213380	XLOC_006793	4	-	6.37981129453856e-258	14.7845003374405
26	36491825	36498459	XLOC_023250	4	+	7.02482231277298e-258	20.2623366360494
NW_017190169.1	56782	70690	XLOC_040015	4	-	3.33689591979424e-257	13.6666201822861
19	55732501	55747838	XLOC_014439	5	+	1.77075900710372e-255	13.5696812468474
1	145806636	145824726	XLOC_001573	4	-	2.22410626223792e-255	17.3206102719214
2	109073131	109174389	XLOC_017033	4	-	5.93536288494517e-255	17.8839062105729
20	40864351	40947481	XLOC_017798	5	-	1.72134384028494e-253	15.9801791281701
28	12259449	13028177	XLOC_024297	4	+	2.16190497756956e-253	15.9102097877716
8	103251796	103265642	XLOC_035714	4	+	2.55772194125876e-253	19.4166185131487
23	22541114	22553013	XLOC_020255	5	+	4.63854833786245e-251	18.705488232512
15	54883312	54894335	XLOC_008631	4	+	5.57121826751252e-251	15.9477381600465
2	37394562	37534852	XLOC_016739	4	-	6.85148550693638e-251	20.3780477322116
5	65957944	66134680	XLOC_030088	4	+	7.96158896047885e-250	14.8501309499639
4	7917257	7921040	XLOC_028224	5	+	2.022506787724e-249	19.3608031414467
5	64862982	64943172	XLOC_031207	5	-	4.70870790205399e-248	16.4987758191202
12	1302092	1432028	XLOC_004962	5	+	5.33174073368789e-248	14.1556371561791
2	16874290	16886014	XLOC_016614	7	-	4.33163382542838e-247	12.974844519046
24	25906971	25958396	XLOC_021611	4	-	5.31475097099448e-247	14.723270481937
8	38074649	38160199	XLOC_035277	5	+	6.19454866698628e-247	15.7679747137244
25	37593208	37637329	XLOC_022890	4	-	9.83565721350546e-247	20.5860110775732
19	33997080	34012237	XLOC_014024	10	+	3.55902544180506e-245	13.2488361793418
12	32999337	33029390	XLOC_005061	4	+	4.03248524626961e-245	15.8463527458503
17	16134226	16369949	XLOC_011411	4	-	3.03799401284445e-244	16.0048786139693
4	68576572	68691069	XLOC_028567	4	+	1.15577311758992e-243	15.8308984390678
19	20233684	20247732	XLOC_013809	6	+	3.88201302162515e-243	14.237678270968
17	7946455	7957886	XLOC_010859	5	+	6.41946357246196e-242	13.0726949664112
19	22644650	22656868	XLOC_013846	5	+	8.55045122352843e-242	16.568413342987
NW_017189962.1	76410	86463	XLOC_039737	5	+	1.59103275248977e-241	12.9412941616337
19	19683368	19686305	XLOC_014681	5	-	1.68262147198757e-240	20.5986168001202
17	57400025	57516728	XLOC_011165	6	+	1.88802251769617e-240	15.8527709097456
11	97376776	97412714	XLOC_004795	4	-	6.93199546182064e-240	15.8121172902389
24	56886494	56948813	XLOC_021473	5	+	3.28180529495174e-239	15.4049167350767
5	56293236	56306201	XLOC_029984	8	+	5.16878432223128e-239	11.6246926258093
8	7812268	7832581	XLOC_035801	8	-	5.98947966242819e-238	12.525007663801
NW_017218873.1	8140	22309	XLOC_041343	4	-	1.2740065933163e-237	15.4699434138561
23	22587456	22602196	XLOC_020260	12	+	1.52330949784121e-237	9.88262626016988
8	62137902	62179238	XLOC_035429	4	+	2.58585804279528e-237	15.8031099655326
NW_017190051.1	150215	158761	XLOC_039830	5	-	2.11775243973235e-236	14.2633874361148
29	45366066	45367568	XLOC_025194	4	+	8.31020954623548e-236	15.8047013601687
4	96549637	96944711	XLOC_028710	4	+	4.69879351431106e-235	15.8017463710623
9	56815084	56835256	XLOC_036677	4	+	7.69123136142109e-234	19.9572646591481
1	135247126	135287296	XLOC_000632	5	+	8.79032209299783e-234	14.8011276612348
26	48505648	48557442	XLOC_023716	4	-	1.09389553484453e-233	15.9373912014695
18	25393217	25395225	XLOC_012865	5	-	1.63570753469893e-230	17.3649238305422
4	87480360	87495843	XLOC_028649	4	+	1.38982830937661e-229	15.4482651640794
20	39103351	39147557	XLOC_017443	4	+	3.68628027233025e-228	15.7706909979097
22	11836355	11940694	XLOC_019502	6	-	7.1053710221335e-228	14.2670731870748
26	48375832	48393171	XLOC_023712	4	-	7.72691138232164e-228	15.7613891709936
25	37408519	37441236	XLOC_022885	5	-	8.27641544383068e-228	17.8330790930152
19	29391407	29407828	XLOC_014898	12	-	9.55575691622349e-228	7.39650947433363
20	35473503	35538457	XLOC_017761	4	-	2.57298189023781e-227	15.7488954054287
5	55855315	55908285	XLOC_031056	4	-	1.13657919849136e-226	15.7413583318814
7	90675699	90687529	XLOC_033604	5	+	1.15737971896689e-226	16.3034455127763
25	36805616	36818508	XLOC_022292	12	+	2.49644667986552e-226	9.14677532119742
15	40252429	40268023	XLOC_009314	4	-	1.84470818972137e-225	15.734183081474
22	47969322	47984981	XLOC_019240	12	+	1.53132778696401e-224	11.5268109236377
3	27364695	27390625	XLOC_027254	7	-	5.45325832810247e-224	13.3098942576248
7	94514297	94545893	XLOC_033700	5	+	1.06591142539722e-223	16.1577065669111
2	129111215	129151444	XLOC_016303	9	+	2.03373806252736e-222	11.3298438450998
18	46689606	46695904	XLOC_012063	7	+	9.35939124228116e-222	12.5735526622269
15	17985297	17995124	XLOC_008234	4	+	1.95542919702064e-221	13.7329327441834
14	14668586	15236122	XLOC_007135	4	+	3.22776082225011e-221	15.45113953823
11	100242195	100293546	XLOC_004057	11	+	6.41669704292997e-221	13.3892716779544
3	61470771	61504910	XLOC_027419	5	-	8.10717080608809e-220	15.3861849479301
28	16674185	16700549	XLOC_024608	7	-	1.23121969371972e-219	12.9119015026411
1	96001348	96044680	XLOC_000430	6	+	1.64602489410983e-219	15.9393718772854
14	43256962	43393984	XLOC_007753	4	-	1.96240985532334e-219	15.6928050874964
14	877432	891322	XLOC_007047	10	+	5.76014663981995e-219	11.1691546257602
29	42005779	42054303	XLOC_025092	4	+	2.38323851110355e-217	15.6839759752024
2	55525561	55541840	XLOC_015946	4	+	8.36160746045327e-217	15.6799240206851
21	30150677	30219597	XLOC_018667	4	-	2.67139143191883e-216	20.4847211476199
8	74466217	74490532	XLOC_035510	6	+	4.4825500361753e-216	14.3562726372104
2	56002716	56194949	XLOC_016838	6	-	2.0968846515316e-215	15.6270664450047
19	27084202	27089008	XLOC_013942	7	+	3.3215862758487e-215	11.8031539113539
14	38310707	38338172	XLOC_007228	4	+	1.7352432116732e-214	16.3157913582756
2	107931958	107981981	XLOC_016171	4	+	3.51747850483998e-214	15.6542377737857
1	82810806	82893600	XLOC_000384	12	+	1.90776796964769e-213	8.07560513167724
1	150486926	150520950	XLOC_001627	4	-	3.01726054003299e-212	15.6489296930257
2	97918653	97959126	XLOC_016083	4	+	2.23784109263217e-211	15.6297309452405
10	85886062	85944363	XLOC_003252	4	-	7.49260597597881e-211	15.640852108804
9	56201385	56243470	XLOC_036669	6	+	7.49260597597881e-211	13.5766004595127
15	41976550	42144961	XLOC_008529	6	+	1.95370894609431e-209	12.8457590410228
6	115562849	115693530	XLOC_032322	12	+	1.02168985716108e-208	8.35977156666168
6	15922308	15965996	XLOC_031838	5	+	1.90544136121548e-208	17.6255199324192
2	63092530	63161914	XLOC_015968	5	+	2.70561139419147e-208	12.4566254645242
1	681769	703532	XLOC_000011	12	+	3.16792714079077e-208	10.6811911513684
19	26262499	26268845	XLOC_014802	6	-	9.64679921204603e-207	15.3587541210235
11	77475471	77561400	XLOC_004654	4	-	1.26324876929929e-206	15.5529121581546
14	47529129	47585367	XLOC_007777	4	-	2.02454715424533e-206	15.6548495239
NW_017189517.1	11350630	11602967	XLOC_038355	12	+	2.57943503730189e-206	9.09838412562981
NW_017199488.1	12166	16628	XLOC_040382	4	+	5.5401098049381e-206	15.8576864287032
18	1145987	1310787	XLOC_012636	4	-	6.05435165312981e-205	15.8872748404246
28	3481698	3488285	XLOC_024247	4	+	2.3628947131078e-204	15.543193856826
5	108349339	108357148	XLOC_030486	4	+	5.11773155229407e-204	15.2598146579124
16	27403144	27441537	XLOC_009729	12	+	6.05328138411631e-204	8.89767575313253
9	83613392	83650192	XLOC_036869	5	+	1.47573747297358e-203	17.0344426607214
29	45249868	45351468	XLOC_025715	12	-	1.02606858490084e-202	8.5118007348653
15	75816545	75953978	XLOC_008722	6	+	1.17800852714949e-201	14.4406654052439
NW_017189530.1	505928	513051	XLOC_038874	5	+	3.30107751407443e-201	17.1512990157276
18	25320318	25386340	XLOC_011854	12	+	6.21360373998318e-201	11.0917811580728
11	24994156	25009468	XLOC_004335	12	-	5.01492778600013e-200	11.3496554827773
28	20891640	20927805	XLOC_024372	12	+	6.01970776489834e-200	6.39616547101814
4	79948194	79988091	XLOC_028634	5	+	1.33851332994141e-199	16.7987450069977
17	11397973	11439975	XLOC_011381	4	-	4.95935774938274e-199	15.603907479873
25	3890540	3907932	XLOC_021972	5	+	6.16797339647822e-199	15.4936074809724
18	53692834	53697848	XLOC_012269	8	+	7.12419779321644e-199	17.2202638489887
3	55407293	55550047	XLOC_027413	4	-	2.49870065740863e-198	15.4709928143754
2	37842569	37887024	XLOC_015848	7	+	4.60163781780104e-198	14.776462238577
NW_017189516.1	19599832	19615317	XLOC_037585	12	+	5.201090698939e-198	9.08998654388965
8	17196429	17213528	XLOC_035129	4	+	8.40899168584339e-198	15.5346051359896
18	53638687	53671675	XLOC_012266	10	+	1.84372476067604e-197	10.9065508365624
3	34869786	34904545	XLOC_027312	9	-	1.88270481716718e-197	16.4365595753657
12	54630036	54654739	XLOC_005488	4	-	1.91844026218089e-197	15.4646074873807
NW_017193961.1	12110	20442	XLOC_040194	12	+	2.23798519300179e-197	12.3997940748637
28	18704016	18716963	XLOC_024346	4	+	2.8694698846078e-197	15.4738798316641
27	25769699	25839079	XLOC_023864	7	+	9.83901507775996e-197	14.0070425946745
2	131423693	131434165	XLOC_016330	12	+	1.3653173013276e-196	10.9835621739643
2	31690891	31741319	XLOC_015825	12	+	1.39166162229267e-195	7.97577719992076
NW_017189707.1	29020	66209	XLOC_039382	12	+	1.758378619796e-194	9.58477872273112
29	12046831	12150761	XLOC_024843	12	+	2.3616922203796e-194	7.06275992913205
24	50316630	50490273	XLOC_021447	4	+	1.16793598987267e-193	15.6299652131048
NW_017189517.1	36592587	36600454	XLOC_038498	4	+	3.54692081945854e-193	15.5199538102594
7	66016396	66021876	XLOC_034351	12	-	5.67919128938409e-193	11.0625724471129
4	13004142	13034080	XLOC_028923	4	-	2.20552422636339e-192	15.4411576473001
16	1298179	1316104	XLOC_010176	12	-	4.61317226279968e-192	9.36321797033629
18	9934141	10033607	XLOC_011733	4	+	6.8014757880244e-192	15.4367835577638
10	18071473	18074863	XLOC_002621	4	-	1.82607017607035e-191	15.6579043515189
18	67059814	67082501	XLOC_013594	12	-	2.80712801482554e-191	8.66223840256319
8	110053516	110150579	XLOC_036420	10	-	7.12088555966705e-191	14.6128504877569
1	64299502	64339164	XLOC_000268	6	+	9.1152101592257e-191	14.1066521358608
16	22751561	22815008	XLOC_009696	12	+	1.34826138784259e-190	8.17858469562873
2	31117837	31140752	XLOC_015820	5	+	3.01391401680684e-190	14.6831340264635
7	71692332	71717808	XLOC_033463	12	+	4.26524175797957e-190	8.95026220816877
12	70354729	70425337	XLOC_005254	7	+	1.41089073064568e-187	15.4368086340772
18	7044295	7053341	XLOC_012714	4	-	2.85079533091295e-187	15.3782105597311
19	60778781	60853047	XLOC_015470	6	-	6.74949302624902e-187	11.7967596265941
18	51019094	51029047	XLOC_013125	5	-	1.95710264830209e-186	19.5989533556257
14	57406130	57417288	XLOC_007324	4	+	2.73316907074114e-186	15.3840579782351
22	60068877	60098994	XLOC_019433	12	+	1.23081543701568e-185	8.20673763876882
7	66051444	66060347	XLOC_033324	4	+	2.69802642995678e-185	14.8892664990925
1	64059363	64086557	XLOC_000266	10	+	9.73711482116005e-185	12.8011744106207
22	50212926	50227858	XLOC_019705	5	-	1.58714203573244e-184	13.6971722533768
17	19731168	19746398	XLOC_010989	4	+	1.61612797609937e-184	15.3578294181983
8	103011546	103029705	XLOC_036383	9	-	1.9901100954203e-184	17.3629131423238
27	30259418	30292372	XLOC_023889	4	+	2.23669718476096e-183	15.5949785916418
7	101252367	101278768	XLOC_033856	4	+	5.56716176416132e-183	15.3353421525216
10	14545928	14565784	XLOC_002570	12	-	1.64778317846047e-182	6.23292137982789
13	24251000	24783385	XLOC_005768	4	+	2.24703586783033e-182	15.0161647118481
1	18049028	18115289	XLOC_000890	5	-	3.78888799392459e-182	12.6871675842107
23	2528372	2572189	XLOC_019877	5	+	6.49982379153285e-182	13.0501522256315
17	1825658	1835321	XLOC_010791	4	+	1.49823706434516e-181	15.330030638389
3	99162060	99166453	XLOC_027692	4	-	3.45355996984732e-181	15.3349749786957
28	10194993	10200526	XLOC_024279	6	+	7.89547905029374e-180	14.9597785661921
10	38061731	38077668	XLOC_002793	12	-	3.49910227038198e-179	11.9705323656299
1	134526830	134544877	XLOC_000625	4	+	5.12724741038201e-178	14.4677912502799
18	47345563	47370394	XLOC_013032	5	-	5.45489936203117e-178	15.3246184164248
19	60706722	60768680	XLOC_014482	5	+	9.41274482322014e-178	13.175426567815
8	48163889	48299507	XLOC_035329	9	+	2.37695476157015e-177	10.3430846860932
29	554710	582685	XLOC_025332	12	-	7.1918288742431e-177	5.83816927797452
3	100705646	100714441	XLOC_027751	11	-	7.84764255931991e-177	10.5971173743398
18	25403997	25405407	XLOC_012867	6	-	9.15971408172972e-177	12.9484883225605
NW_017189641.1	136069	294101	XLOC_039208	4	+	9.74315189817775e-177	13.1659382888002
7	90935316	90947198	XLOC_034638	4	-	3.06181074633379e-176	15.2845128308311
1	148230674	148244670	XLOC_001598	6	-	8.17824432767823e-176	11.6792167127763
NW_017189517.1	23865383	23974276	XLOC_038675	12	-	3.61575854220461e-175	10.3717606178649
5	30114954	30126165	XLOC_030853	4	-	4.14868998335076e-175	15.2736210574652
4	40857889	40882759	XLOC_029201	12	-	5.15223486668814e-175	8.29262762299258
NW_017193961.1	17	7546	XLOC_040195	9	-	8.03299351230751e-175	11.0130278340621
3	58458808	58770853	XLOC_026249	4	+	1.42196402328132e-173	13.228790547714
5	89901071	90403762	XLOC_031377	4	-	2.19771326633665e-173	15.2533950522125
13	71706415	71733266	XLOC_006223	4	+	2.45780032277268e-173	14.2127279459741
3	7354004	7516433	XLOC_027011	6	-	5.402334815052e-173	17.9925316943407
NW_017189684.1	13088	25890	XLOC_039323	12	+	6.90876777139893e-173	8.43996705603253
16	628886	642843	XLOC_009576	5	+	1.47707395467381e-172	14.1792712334078
7	104746994	104753793	XLOC_034966	4	-	1.59454356553017e-172	13.9069338398097
2	224578	270558	XLOC_016377	10	-	3.03485951441733e-172	10.4728994778468
18	57425131	57503481	XLOC_012382	12	+	5.62659647105561e-172	7.18301702534361
5	92720420	92928881	XLOC_030266	12	+	1.81415819883415e-171	5.91128883116721
26	39998913	40110517	XLOC_023299	12	+	3.34529821775937e-171	5.46098664286842
9	63313908	63463409	XLOC_037236	12	-	2.94166715978545e-170	7.03813024662018
1	81548087	81615811	XLOC_000367	12	+	3.48507069559432e-170	8.18571730572743
8	90940709	90954107	XLOC_036295	6	-	7.13897862286286e-170	18.4412068488124
26	30827773	30901131	XLOC_023564	8	-	7.4242864333716e-170	13.5841697660177
19	26382114	26388520	XLOC_014807	5	-	1.00264306844851e-169	13.0305006096965
13	42852779	42931881	XLOC_005907	5	+	1.39696902477683e-169	14.7110240051674
16	1347190	1358963	XLOC_010179	4	-	1.65871106508907e-169	14.930223679489
15	2420351	2435086	XLOC_008810	6	-	2.08897735328599e-168	16.6274694130175
NW_017215514.1	2027	15057	XLOC_041101	4	+	5.56201384581918e-168	15.3360342594238
13	77118139	77182023	XLOC_006997	4	-	8.97709598419763e-168	14.8967927649525
16	77417092	77544838	XLOC_010112	4	+	9.35898688492089e-168	15.1932508760965
16	50432180	50450435	XLOC_009927	11	+	2.86703256016169e-166	11.697985462424
1	65028491	65071699	XLOC_001058	12	-	7.50718492617858e-166	12.1467929139545
13	42652179	42665382	XLOC_005898	4	+	6.00470654734464e-165	15.1554973022243
26	26946172	26958921	XLOC_023513	12	-	2.25829029139455e-164	7.37916004260686
6	59118761	59152729	XLOC_032021	4	+	7.57434493134196e-164	15.141357507466
11	104318242	104330873	XLOC_004909	5	-	9.74669909241002e-164	14.8522023549914
4	108819724	108857001	XLOC_029533	4	-	1.71160868098329e-163	15.2286236435298
1	136538443	136652844	XLOC_000640	12	+	4.77638902570559e-163	5.81430382222243
13	78118164	78191610	XLOC_007009	6	-	1.97778423719126e-162	11.610184936498
10	37808487	37840295	XLOC_001917	12	+	7.60039750919631e-162	9.59358673007281
2	9670133	9672256	XLOC_016498	4	-	9.22831260466006e-162	15.109051240186
3	43638061	43650998	XLOC_027373	4	-	1.43142379256701e-161	15.1343857294679
29	43981827	43993382	XLOC_025675	4	-	1.91463526148809e-161	15.1036656322864
1	71143123	71175461	XLOC_001117	4	-	2.47256863454307e-161	13.013353543681
18	9228652	9258511	XLOC_011724	4	+	4.34634374254684e-161	14.7697343717141
19	43503300	43510024	XLOC_014218	7	+	4.57939826870465e-161	12.8666107183797
27	8724047	8767776	XLOC_024029	10	-	4.62664573085588e-161	9.87900911140412
10	21196962	21359267	XLOC_001802	4	+	5.31265780689781e-161	15.1033657500451
NW_017189962.1	437874	443400	XLOC_039768	4	-	1.21486858015756e-160	15.1000033557091
25	13981843	14109280	XLOC_022597	12	-	1.31899872236622e-160	9.22225037073545
24	57074017	57184730	XLOC_021775	5	-	1.7309508007996e-160	14.9273281226227
18	21937833	21972675	XLOC_012842	12	-	1.73979644210099e-160	6.67714616309706
20	38121964	38161648	XLOC_017429	12	+	1.03379917678705e-159	9.15891795627201
8	83875095	83915698	XLOC_036254	4	-	1.03735921780858e-159	14.1605288928934
NW_017189516.1	34984540	35048392	XLOC_038139	5	-	3.06463078335637e-159	14.296114181725
6	22728535	22811009	XLOC_031885	12	+	5.87075507759811e-159	8.77040764468554
16	68179002	68234777	XLOC_010636	12	-	1.21672830045822e-158	9.2347614896521
14	62049800	62100808	XLOC_007861	4	-	2.25193079563756e-158	15.153225291728
12	65192399	65269067	XLOC_005203	12	+	3.59993033068626e-158	9.73558163160782
NW_017189516.1	39209842	39270982	XLOC_038157	12	-	7.24263921108204e-158	6.27397604166324
11	44441598	44450667	XLOC_004433	12	-	1.39760802194582e-157	7.49039074495145
3	8073737	8201580	XLOC_025896	12	+	8.43273214532849e-157	7.77943347587323
19	50247435	50250109	XLOC_014318	12	+	8.99693608540639e-157	6.82640446079525
20	8519673	8530511	XLOC_017596	4	-	1.51916259528698e-156	15.0657789899115
6	117168279	117174410	XLOC_032349	6	+	2.37969698152154e-156	15.8075109974302
3	62272181	62318236	XLOC_027434	7	-	5.36033707993911e-156	11.2549320211177
8	69335235	69386159	XLOC_035470	12	+	6.39928613167436e-156	6.13540512771363
28	36587880	36687276	XLOC_024425	10	+	1.39097747318946e-155	10.3322623972328
22	25872308	26101849	XLOC_019586	4	-	3.99803578739847e-155	15.0455201071614
15	17920346	17956671	XLOC_008996	12	-	1.07518501883765e-154	6.80975859516354
3	1819019	1831906	XLOC_026964	5	-	2.58183696684519e-154	14.9225637424003
2	130544795	130550180	XLOC_016321	7	+	6.42030490337371e-153	12.9717036326358
18	35631787	35722551	XLOC_012909	12	-	8.1080728224993e-153	6.36728388008279
7	101205233	101234085	XLOC_034890	9	-	8.18427739643612e-153	12.4287495096237
16	4301888	4360765	XLOC_009632	7	+	9.74349568502042e-153	15.6568232336417
10	17730090	17764966	XLOC_001773	12	+	1.40992317275344e-152	7.31776331810823
13	75421176	75431632	XLOC_006278	6	+	2.83841240002987e-152	11.6140769393307
6	89518920	89547148	XLOC_032768	4	-	5.58419201474593e-152	14.9632438894517
26	40710847	40728541	XLOC_023309	5	+	1.05950966781957e-151	13.5501859775813
2	18423728	18697280	XLOC_015755	12	+	1.50963794771377e-151	7.53981167581483
25	1486784	1498196	XLOC_021871	9	+	4.92148908108806e-151	10.7622582714598
2	29014704	29055252	XLOC_016694	12	-	5.58359148714059e-151	10.1064985395703
3	28450906	28485429	XLOC_026116	12	+	9.06289422985321e-151	8.25167949739772
4	68411737	68448772	XLOC_028565	5	+	2.04446304706294e-150	13.9417840203802
13	66781048	66818021	XLOC_006191	7	+	1.02705245149359e-149	15.3012772758961
21	25734644	25767271	XLOC_018056	12	+	2.54734904797842e-149	6.40552559164914
4	81665773	82201273	XLOC_029400	5	-	4.58982895014988e-149	14.7931168201372
9	74809112	74838038	XLOC_036817	4	+	5.5140983495994e-149	14.9840649365593
26	29853624	29867663	XLOC_023553	12	-	2.07362494700151e-148	5.58004360076119
15	64069372	64165379	XLOC_008677	5	+	5.10989500631146e-148	12.1350645781512
11	14166207	14215858	XLOC_004277	4	-	1.63873382744823e-147	14.9519685863783
8	74383517	74458562	XLOC_035509	12	+	4.18174993289149e-147	7.12848471268678
25	13112426	13136483	XLOC_022018	4	+	4.27163642983951e-147	14.9312934218245
15	2512829	2545558	XLOC_008099	12	+	2.30098827449195e-145	8.38084734068482
15	74109817	74444825	XLOC_008719	5	+	5.72747194479454e-145	13.9502249199797
15	26735277	26749038	XLOC_009030	6	-	7.10210951762974e-145	13.8600619316231
28	1271554	1291012	XLOC_024499	4	-	1.03951889404682e-144	14.9443451956883
8	24993361	25008062	XLOC_035194	12	+	2.41703195365884e-144	6.05170627507057
7	47507798	47530930	XLOC_033183	12	+	8.68920800142636e-144	9.46995444590303
3	22812024	22845195	XLOC_026061	4	+	1.27781594372653e-143	14.8930461119718
26	32824911	32847627	XLOC_023579	6	-	1.41149329701476e-143	13.1727122321874
5	56467917	56473279	XLOC_031073	12	-	5.94949855036289e-143	6.87393860902166
2	8881775	8899399	XLOC_015611	4	+	6.26979377314458e-143	14.8951414009534
10	18051482	18061163	XLOC_002620	6	-	7.41213512086084e-143	12.4715100410788
7	29293529	29318921	XLOC_034091	12	-	1.53332778063224e-142	8.81598070597758
5	32948452	33027312	XLOC_029856	12	+	2.19649453267882e-142	11.8561066029852
7	66666942	66669986	XLOC_033342	12	+	3.01990465898464e-142	6.11170540731834
16	70211689	70219016	XLOC_010668	4	-	3.39650267994075e-142	14.8948607257755
13	57903297	57909440	XLOC_006770	11	-	4.97335186441513e-142	14.0075429014612
NW_017189516.1	28171418	28262421	XLOC_037677	4	+	5.67679258316168e-142	14.8793523995463
11	13451325	13468929	XLOC_003475	5	+	8.21029803532963e-142	13.8644634085908
13	72400105	72417753	XLOC_006235	4	+	5.21336997121662e-141	14.6135290373794
15	5903409	5912688	XLOC_008188	12	+	1.18101469098869e-140	7.17997841248712
8	43599015	43810582	XLOC_035963	12	-	2.41796827464007e-140	8.69881869721192
6	15225285	15307493	XLOC_032417	4	-	3.66109864771895e-140	14.8777628462134
10	96551560	96562831	XLOC_002479	10	+	1.66609468113531e-139	13.2773484634324
15	30667413	30715033	XLOC_008336	12	+	2.06984996934082e-139	5.69582686903868
13	27294403	27311371	XLOC_006461	12	-	2.40128168305516e-139	6.409651166108
7	95511688	95513627	XLOC_033723	4	+	2.53998706212865e-139	14.8434872264869
14	27379298	27468676	XLOC_007698	4	-	4.26775977746792e-139	14.8099957810452
NW_017189516.1	32214916	32232742	XLOC_037699	4	+	7.7027983531534e-139	14.8350434600445
7	92485281	92491022	XLOC_033639	10	+	9.65599145762258e-139	9.83993696914545
9	60058420	60092897	XLOC_037220	7	-	1.01568070851911e-137	13.3694443508679
21	25777104	25825529	XLOC_018634	4	-	1.38230985176414e-137	14.7879740669604
4	57300219	57556899	XLOC_028536	4	+	1.66894913985567e-137	14.8316637100435
16	43754009	43765089	XLOC_009847	4	+	2.13154203533909e-137	14.828302950197
18	14745214	14771556	XLOC_012781	5	-	4.59813339942686e-137	12.4951742656073
1	115786130	115830521	XLOC_001375	5	-	9.59651351442936e-137	14.0324656611808
1	139440495	139496962	XLOC_000654	4	+	2.55471252415547e-136	14.4412911939402
NW_017189517.1	23993720	24041583	XLOC_038409	12	+	5.27980865518809e-136	4.96224671523018
21	28576036	28747158	XLOC_018085	9	+	7.13629564239757e-136	11.7135323032242
29	48606994	49155114	XLOC_025783	4	-	1.88972962402573e-135	13.6657731498169
14	81014761	81036722	XLOC_007456	4	+	3.1664434710682e-135	14.742680062886
21	56042302	56134901	XLOC_018842	4	-	3.23849680869981e-135	14.7385555601424
8	30277738	30386625	XLOC_035214	4	+	4.18741243370456e-135	14.7385825009674
6	102815658	102866983	XLOC_032853	4	-	4.82332972403454e-135	14.7407736244759
7	95611541	95614019	XLOC_034739	12	-	5.74878222383754e-135	6.61049617380739
2	73805813	73869003	XLOC_016012	4	+	7.48646461098088e-135	14.7393202472143
5	75562305	75661490	XLOC_030173	12	+	1.80966642320347e-134	8.14702743557428
23	15610376	15628578	XLOC_020656	12	-	2.33897123785231e-134	5.61008384541989
28	44479820	44489919	XLOC_024781	7	-	2.98455106117154e-134	11.0357923719672
20	14861000	14970451	XLOC_017645	5	-	6.2018873986062e-134	14.5875850284366
19	42516593	42523757	XLOC_014187	11	+	9.98047495305138e-134	12.084287015954
3	27406562	27412207	XLOC_026099	4	+	1.4413682606979e-133	14.7202193328058
11	20705470	20719579	XLOC_003521	4	+	8.92542681663717e-133	14.7060180039775
21	67890023	67912933	XLOC_018427	4	+	6.56887936964115e-132	14.696895406119
3	31225505	31309357	XLOC_026135	12	+	7.49528265343912e-132	6.94523831888471
NW_017189516.1	23055359	23064671	XLOC_037632	4	+	1.11163505827691e-131	14.6911099576988
25	26989560	26993306	XLOC_022178	12	+	1.74497671894867e-131	8.2478433497712
9	56783867	56789724	XLOC_037181	5	-	1.78960340566365e-131	13.4621712009865
21	3030758	3318713	XLOC_018481	4	-	7.83959345921921e-131	14.6729528554971
5	55908032	55914982	XLOC_029975	12	+	7.96913667659676e-131	11.7821997634684
NW_017189536.1	16261	19385	XLOC_038904	4	+	8.53338457210781e-131	13.7547733141561
21	25725332	25734193	XLOC_018055	12	+	1.2023489096593e-130	8.27277871428021
10	101029757	101039302	XLOC_003355	4	-	1.57176785388209e-130	14.734854486491
22	60149957	60174419	XLOC_019834	7	-	2.08652011633409e-130	15.9460923821417
2	2649553	2657927	XLOC_015526	12	+	3.90261635448492e-130	4.88108274907106
21	62650930	62667421	XLOC_018311	4	+	5.62903186087255e-130	14.6805622984379
17	68210862	68219741	XLOC_011221	4	+	2.15294862233966e-129	14.646763728478
28	10331682	10342820	XLOC_024561	5	-	2.52195109343449e-129	13.4305335192232
20	34992159	35049436	XLOC_017411	8	+	4.74458080391421e-129	9.82056016649611
12	10851602	11157619	XLOC_005352	12	-	8.66153310255223e-129	6.40938290881577
6	72994945	73079471	XLOC_032672	10	-	8.78818828799296e-129	10.5469420830255
8	7504805	7584783	XLOC_035797	4	-	9.13340137024711e-129	14.6365676414235
2	39884684	39912415	XLOC_015865	12	+	9.73619117405087e-129	8.39260345392429
10	18784771	18793517	XLOC_002639	4	-	1.72153309356811e-128	14.630389421147
7	48514082	48611610	XLOC_034175	12	-	3.51386578082084e-128	4.74448172813517
22	15434215	15463653	XLOC_019533	4	-	7.64213440062912e-128	14.3439626592652
26	40149559	40250144	XLOC_023301	12	+	1.90726113946267e-127	8.49594357439528
4	44056879	44065082	XLOC_029238	7	-	2.29164593355262e-127	13.8615543201998
25	18849757	18925958	XLOC_022070	12	+	6.16421862251739e-127	10.6105867867156
6	91370299	91510560	XLOC_032194	5	+	6.36325930831929e-127	12.8539182290858
16	2992662	3015602	XLOC_010211	12	-	1.28798810003361e-126	5.57358628257327
15	24755586	24860789	XLOC_008274	12	+	1.76660139940324e-126	7.40716483008474
16	72192087	72254275	XLOC_010686	12	-	2.24998797738079e-126	12.0989730600291
7	92506507	92512320	XLOC_034665	12	-	2.40726336663356e-126	6.36185180540509
1	151055374	151075411	XLOC_000776	12	+	1.23041221366228e-125	7.26458119153037
19	43377283	43390359	XLOC_014216	4	+	1.49668388019389e-125	14.6028250411501
10	43090037	43141592	XLOC_001958	9	+	1.44180198855504e-124	14.4827198554025
21	58748044	58759351	XLOC_018873	4	-	2.8628585399375e-124	14.6040983080733
1	152408013	152470636	XLOC_001642	12	-	3.48074012711133e-124	4.52851660938916
10	80388955	80397146	XLOC_002347	12	+	6.88831149539989e-124	5.19454706482376
13	34426047	34464208	XLOC_005820	4	+	1.1356299002024e-123	14.5594180685708
NW_017189707.1	309192	313525	XLOC_039390	4	-	1.99467111114327e-123	14.4366781738129
5	74111449	74118959	XLOC_031288	12	-	2.56370213394063e-123	6.59039167025289
29	49716204	49736574	XLOC_025791	4	-	7.49098124702867e-123	14.401841626291
25	27702563	27757391	XLOC_022201	12	+	2.58888076965315e-122	4.7033209550279
25	26032586	26036850	XLOC_022694	12	-	3.65838734538442e-122	5.60935855480288
13	66032202	66036276	XLOC_006901	12	-	4.41109181666955e-122	4.86667939080868
16	37622375	37636537	XLOC_010379	4	-	6.75016610998869e-122	14.5376411295138
26	32763342	32771538	XLOC_023204	12	+	8.16317347004555e-122	8.46904737243704
10	51281665	51470729	XLOC_002002	12	+	8.61014136743218e-122	7.3703758109167
2	46767520	46837516	XLOC_016812	7	-	1.1384577772435e-121	15.8308527126121
20	39726936	39742410	XLOC_017449	12	+	1.19135294777873e-121	5.33852930639813
22	50585421	50590395	XLOC_019292	12	+	1.38027976422265e-121	6.87567736494371
24	35930049	35993895	XLOC_021663	11	-	1.4372405964547e-121	9.02680260039339
21	20486004	20514713	XLOC_018573	12	-	1.55532752488164e-121	7.07605491795459
17	7937959	7955394	XLOC_011330	4	-	3.19261652448136e-121	14.2151644150798
3	104777768	104787008	XLOC_027863	12	-	4.18702626677722e-121	6.66923386137175
NW_017190073.1	415842	426208	XLOC_039846	7	+	7.11579755449966e-121	11.1377683213425
5	95842694	95859413	XLOC_030301	12	+	8.40786174374192e-121	8.83355289173311
NW_017204634.1	9207	15157	XLOC_040528	4	-	9.68589670149699e-121	14.5234629922858
2	29697383	29896787	XLOC_015817	10	+	1.50903635021784e-120	10.2639885278611
14	8498741	8541843	XLOC_007096	12	+	2.83770315242998e-120	6.61753882199336
11	98897965	98912189	XLOC_004035	12	+	3.58864150693287e-120	8.21755103283308
6	102636441	102721460	XLOC_032847	12	-	4.8260265694564e-120	6.20750142620247
10	83609251	83699173	XLOC_002388	11	+	8.44970806309614e-120	9.54170211521395
5	53854405	53905944	XLOC_029940	5	+	8.51153524465861e-120	13.4904146971425
3	104461405	104478957	XLOC_027847	12	-	8.5734220413544e-120	4.70245757977741
3	51815249	51855201	XLOC_026222	12	+	1.09808309029482e-119	5.69131168236626
4	87336465	87387038	XLOC_028647	12	+	1.18271747387578e-119	6.48671283165554
3	21566140	21617707	XLOC_027208	4	-	1.47130488734029e-119	14.5311553782428
6	59219951	59282467	XLOC_032594	12	-	4.07948658046854e-119	5.65220307092989
6	103268286	103299945	XLOC_032856	12	-	6.50836657646339e-119	4.79481188305252
10	51022632	51074162	XLOC_001995	12	+	2.33695776204595e-118	8.86477917213154
3	98008686	98048330	XLOC_027675	12	-	5.12831100175735e-118	5.69148428405871
4	6449966	6466415	XLOC_028846	6	-	7.009905612688e-118	13.7917617990382
26	34804078	34840878	XLOC_023226	7	+	3.39528849947146e-117	11.4081719941927
21	19746183	19765509	XLOC_018564	12	-	4.13352735667014e-117	8.234181952297
5	108498465	108543977	XLOC_030494	12	+	7.15175947699011e-117	5.67160174390901
6	36987764	37119019	XLOC_031943	7	+	2.03890046983766e-116	11.4365080570678
13	29008544	29066525	XLOC_006475	12	-	2.59461314126597e-116	4.76727483960528
10	79553337	79562899	XLOC_003169	12	-	2.87645297711918e-116	7.77050842130689
4	109419404	109424320	XLOC_028764	4	+	3.87313435696934e-116	14.2632678009152
1	41174289	41298068	XLOC_000126	12	+	1.08842462003227e-115	5.8860917950178
15	52747320	52753867	XLOC_008591	12	+	1.70993613642456e-115	5.29278872601297
28	4150873	4172670	XLOC_024257	9	+	2.29417775425266e-115	10.1981224604269
18	46678818	46689479	XLOC_013012	4	-	4.2651597277159e-115	14.4182632258302
11	44494061	44519932	XLOC_003639	4	+	4.94448116852103e-115	14.4117823891739
18	54442691	54449342	XLOC_012299	5	+	1.02867580146329e-114	13.2442521216386
8	110664882	110687307	XLOC_036429	12	-	1.05678450122226e-114	5.61504633531492
9	6562546	6640390	XLOC_036471	12	+	1.80998831101503e-114	7.47191918597046
11	67083767	67344176	XLOC_003785	4	+	2.05803686278306e-114	14.3975815138945
21	20395680	20402526	XLOC_018571	5	-	2.34066703951932e-114	11.556043548821
19	50239932	50245524	XLOC_015313	12	-	2.93434680656486e-114	7.19915934158847
21	58707133	58708697	XLOC_018286	4	+	5.69845119489954e-114	14.4014604678347
22	10780743	11152500	XLOC_019051	12	+	6.72489827594429e-114	6.32548570969548
28	3995196	4003512	XLOC_024255	4	+	1.29148015323347e-113	14.3780253861674
4	23904039	24393137	XLOC_028349	5	+	4.10191406030758e-113	12.5004146173522
3	34984625	35050202	XLOC_026147	5	+	4.63755263860472e-113	14.4363819520172
5	65600674	65645379	XLOC_030084	4	+	7.32420456565471e-113	14.4639764894671
11	72255056	72280424	XLOC_004615	12	-	8.00443046456338e-113	6.0126966628974
3	71217517	71297323	XLOC_027500	11	-	8.07669960630076e-113	9.58462832294409
6	71115092	71162022	XLOC_032651	9	-	8.18177190193309e-113	11.0959098381451
3	31079305	31167434	XLOC_027289	11	-	1.77579909031926e-112	10.8043372550512
18	35908259	35919654	XLOC_011919	7	+	2.63238803778586e-112	15.6839477328813
26	28205372	28232976	XLOC_023521	12	-	4.23628294773556e-112	6.7036271569577
28	37578235	37610670	XLOC_024723	10	-	4.85469276303534e-112	11.1114228423052
5	64162442	64193221	XLOC_030079	12	+	5.16076437901578e-112	6.21954170067803
NW_017198602.1	4981	16996	XLOC_040352	4	+	5.64999946247629e-112	14.6619065873999
1	8274968	8392476	XLOC_000065	4	+	1.05381841259695e-111	14.3597333547382
3	437684	455535	XLOC_026936	12	-	1.91676662667034e-111	7.05751161736767
27	30062111	30066524	XLOC_024156	12	-	2.5476617920094e-111	4.71417532783814
22	52819301	52846127	XLOC_019348	9	+	4.08208095934756e-111	10.4014946625001
18	110763	182502	XLOC_011672	11	+	4.19650988848061e-111	10.4782628672754
7	8051645	8066099	XLOC_033013	12	+	5.97630154446184e-111	4.93510199783902
NW_017189517.1	32157957	32507240	XLOC_038460	4	+	8.52621928689241e-111	14.1168032050746
6	43798768	43906092	XLOC_032532	4	-	8.94809787838106e-111	14.3290077877389
26	9167174	9214221	XLOC_023411	12	-	5.00163171966886e-110	5.06528651520705
11	31856142	33065988	XLOC_004386	5	-	6.83170951098383e-110	13.1488288011076
24	49627951	49661196	XLOC_021735	12	-	8.77280231151948e-110	5.67684197932284
15	47857075	47897214	XLOC_009356	7	-	9.89531780646166e-110	13.5812735415093
3	109878736	109935003	XLOC_027966	4	-	1.19542671952632e-109	14.314561540566
19	38072722	38083010	XLOC_014096	10	+	1.40708080984546e-109	9.9958880379887
3	3694960	3718718	XLOC_025873	4	+	3.44419152085929e-109	14.1214633781437
23	5024798	5083169	XLOC_019888	4	+	3.91294885778597e-109	14.2899105018734
NW_017215189.1	1605	10292	XLOC_041064	4	-	4.12941945578374e-109	14.4571919636094
13	18968915	19118045	XLOC_005735	11	+	1.13684347103399e-108	11.1406254022035
19	42147658	42161695	XLOC_015164	5	-	1.28018596200993e-108	14.1210709337465
NW_017189770.1	27953	31215	XLOC_039464	6	-	1.54912984591567e-108	12.8648258616196
11	98324681	98329266	XLOC_004018	8	+	1.63588114670546e-108	8.6692760627963
26	18182824	18223550	XLOC_023113	4	+	2.05185894788091e-108	14.2806903316183
5	112046092	112073421	XLOC_031669	12	-	3.44479369425655e-108	10.3195961533017
15	51552864	51578721	XLOC_009373	12	-	4.68578084077789e-108	5.64879100102841
7	76164350	76264055	XLOC_033497	12	+	5.04863262396852e-108	5.14746615465102
8	101459457	101519117	XLOC_035691	12	+	6.19197088904222e-108	5.70065695174611
8	29151020	29330365	XLOC_035206	4	+	1.07317843887024e-107	14.2130112064403
7	102915821	102926247	XLOC_034915	12	-	2.20564241018915e-107	5.01903895095513
5	58938407	58953053	XLOC_030038	12	+	6.22084983540939e-107	7.65312990619563
10	97815108	98344311	XLOC_003348	4	-	6.52167458258587e-107	14.2325941678824
14	47769534	47803951	XLOC_007271	12	+	1.4946429242912e-106	5.14973416357649
5	98330544	98358468	XLOC_031468	10	-	1.59675279437403e-106	9.34631364404747
7	59837142	59851714	XLOC_033277	11	+	3.20346903096645e-106	8.76102086313712
2	90526561	90548148	XLOC_016959	7	-	4.28167357594521e-106	10.6632024491992
29	42709628	42904423	XLOC_025645	12	-	6.0747459935661e-106	6.07208608303764
8	99107090	99477897	XLOC_035677	12	+	6.96794559345546e-106	6.3800774041666
1	145631194	145652325	XLOC_000729	6	+	1.01922080235247e-105	12.042259647025
13	42899494	42966767	XLOC_005908	12	+	1.54820289918964e-105	7.49652615067449
25	27828169	27841794	XLOC_022762	12	-	1.94408285668611e-105	4.92509269135655
1	145152445	145246309	XLOC_000727	10	+	2.32790605671287e-105	14.4362416901332
2	13267523	13306164	XLOC_016538	12	-	2.38815934830827e-105	4.52734323999505
19	28393315	28396707	XLOC_013986	6	+	2.70004436800828e-105	11.9565294356093
19	31601266	31618150	XLOC_014913	4	-	4.87322977838953e-105	14.2789766883352
1	80203481	80204837	XLOC_001175	4	-	8.74842304316005e-105	14.2304204915979
19	56418554	56454124	XLOC_015450	11	-	1.04005277247766e-104	8.19513950536986
5	30627608	30647530	XLOC_029825	11	+	1.98886673085292e-104	8.41335594787556
14	21931917	22031866	XLOC_007675	12	-	3.62568699468916e-104	9.04793683393484
6	89087558	89137105	XLOC_032170	4	+	9.71024452243112e-104	14.1766755802997
11	99015409	99024812	XLOC_004038	12	+	1.02875199314134e-103	4.06776353397437
19	38134940	38156855	XLOC_015029	12	-	1.09087332368655e-103	4.30269773613469
27	29531529	29762402	XLOC_023877	12	+	1.17352142538962e-103	7.9453917874913
23	18013148	18032897	XLOC_020692	4	-	1.55281749616344e-103	14.1738872608881
11	25910381	25943331	XLOC_004345	4	-	2.1305155365576e-103	14.1726624649406
8	11018420	11036104	XLOC_035087	12	+	4.84434928199478e-103	11.9202586825118
24	26328025	26366009	XLOC_021316	4	+	5.53058445953676e-103	14.1619763304116
3	37804097	37997408	XLOC_027340	12	-	8.78732201064733e-103	6.51590347643431
6	111976952	112438346	XLOC_032901	4	-	9.29713563089696e-103	14.1542862791571
NW_017189516.1	23050418	23052807	XLOC_038062	12	-	1.06694352277269e-102	5.42239339472982
NW_017189517.1	24902242	24910669	XLOC_038687	12	-	1.09481615246738e-102	5.46655294073658
24	57722912	57747708	XLOC_021777	12	-	1.20216597392757e-102	8.61025300627314
18	40320067	40325015	XLOC_012964	4	-	1.29384714330339e-102	13.6929490961606
28	10173237	10191659	XLOC_024276	12	+	1.46878374184718e-102	8.51834498895501
4	60611790	60623411	XLOC_028549	12	+	1.55291824755161e-102	5.04126849183353
18	40244373	40250852	XLOC_012960	12	-	1.6200801568847e-102	14.1883698306657
6	37126195	37193152	XLOC_032516	5	-	1.97917432064293e-102	10.4271246876015
3	90114299	90159438	XLOC_026444	4	+	3.73476832211976e-102	14.1685374525026
13	35952989	35971879	XLOC_006518	4	-	6.40242654026312e-102	14.1456639609907
2	56318463	56428842	XLOC_015949	12	+	6.40242654026312e-102	-5.82935503165475
NW_017190170.1	32522	34340	XLOC_040016	4	+	6.4233648999718e-102	14.1387655126483
27	7322919	7378227	XLOC_023755	10	+	7.33498824924189e-102	9.43395197562321
29	50549377	50556029	XLOC_025802	12	-	3.80801580580651e-101	4.145955075412
8	39508368	39583808	XLOC_035944	12	-	9.05009242480326e-101	5.29470610591742
6	89001768	89019686	XLOC_032166	9	+	1.01698720678139e-100	19.3453803485875
7	30248200	30326867	XLOC_033111	4	+	1.12315043300062e-100	14.1062291537759
1	125598402	125607470	XLOC_000572	4	+	2.53409963733677e-100	13.1883411278186
4	7010020	7080923	XLOC_028169	12	+	2.7313217741378e-100	-5.7854507886653
5	56591845	56613191	XLOC_031085	11	-	3.19756595068325e-100	10.8695375955396
5	26634019	26652655	XLOC_030791	12	-	3.51253765096262e-100	5.01396175524049
9	90578864	90608205	XLOC_037415	4	-	4.53469860673115e-100	12.2271133383781
14	81957919	81989073	XLOC_007488	7	+	4.92290908289328e-100	10.9958473404223
16	63416371	63587738	XLOC_010004	12	+	1.0680854444689e-99	8.00472560534224
6	117251802	117259744	XLOC_032352	4	+	1.1424699452036e-99	14.0879680993143
19	53155924	53179393	XLOC_015376	12	-	1.25481934141185e-99	7.00971135199036
22	43035696	43058364	XLOC_019212	5	+	1.62214057880625e-99	12.2830092038154
26	35224869	35284540	XLOC_023602	4	-	2.8019500199412e-99	14.2600963418122
15	53385771	53396436	XLOC_008604	4	+	2.96316688509534e-99	13.1360762580906
18	11677729	11688697	XLOC_011743	12	+	3.56211428361431e-99	9.35000455720428
18	57277310	57282017	XLOC_012375	12	+	3.59618196005278e-99	4.33390784608374
18	56439215	56451688	XLOC_012342	6	+	3.71610794447083e-99	11.5409092913648
19	39713160	39737414	XLOC_014128	6	+	5.37847871053999e-99	14.4888755896458
3	90075559	90114402	XLOC_027610	5	-	5.61806055125852e-99	14.2892874114434
11	18670766	18881417	XLOC_003509	12	+	6.01098554390276e-99	7.52851762502992
4	21518473	21751193	XLOC_029087	12	-	6.50089900937946e-99	10.3168016706256
18	46821723	46823366	XLOC_012070	12	+	7.92432178009521e-99	7.77631409796084
1	151474512	151649886	XLOC_001633	4	-	9.75716360089508e-99	12.7508073525468
4	54656993	54658328	XLOC_029301	4	-	1.82611186517946e-98	14.9992376939195
12	68051223	68055849	XLOC_005585	5	-	3.00970221743159e-98	13.7737231580606
10	33401870	33434418	XLOC_001888	4	+	3.43762661800446e-98	14.0373031255712
22	49051872	49055932	XLOC_019263	12	+	4.67109921619475e-98	3.96104414346918
3	8042407	8073826	XLOC_027030	4	-	4.68489890247977e-98	14.039733598363
20	63649842	63662874	XLOC_017850	5	-	5.66307758220445e-98	14.0807120123804
29	41725134	41753497	XLOC_025631	4	-	5.75077537405686e-98	14.0693843466242
1	71801593	71815214	XLOC_000318	5	+	5.95518702176318e-98	13.6949387963664
7	96217325	96227406	XLOC_034752	12	-	1.08529116017303e-97	4.88690010119806
4	34805520	34872373	XLOC_028417	6	+	1.2026836004648e-97	12.1087401279224
10	30832108	30855245	XLOC_001875	12	+	1.49078348619652e-97	6.33408890747381
8	46365131	46436815	XLOC_035985	12	-	1.63560697610866e-97	5.37160109856831
1	148615266	148665178	XLOC_000757	4	+	2.07831732304216e-97	14.0292062073664
7	66583439	66590312	XLOC_034368	12	-	2.16927198908947e-97	6.39009985366151
18	55881759	55886770	XLOC_012323	4	+	2.40471928706528e-97	14.0212236561738
29	47260654	47268832	XLOC_025765	12	-	4.07966249855278e-97	6.40591501813526
NW_017189579.1	35	2099	XLOC_039054	12	-	4.20011367501457e-97	5.31851573508358
14	81415214	81421165	XLOC_007471	4	+	7.34232884625019e-97	14.0182023675933
4	7042447	7045483	XLOC_028177	12	+	7.56897119603781e-97	-5.94656184790483
6	91373001	91380037	XLOC_032782	4	-	8.47448916370067e-97	12.0056475445756
18	57733914	57741079	XLOC_013332	12	-	8.61428641072717e-97	4.25193137367865
NW_017189516.1	462854	535105	XLOC_037467	12	+	1.27769195200005e-96	4.27696887888281
29	46057924	46059007	XLOC_025741	12	-	1.63602327805411e-96	6.118163445617
2	6482504	6529371	XLOC_016448	4	-	1.88458628598413e-96	13.2512447535735
2	28459334	28467506	XLOC_016677	4	-	1.92877611670356e-96	14.0008349239248
18	51203356	51215485	XLOC_012190	4	+	2.52391182103559e-96	14.1731691443917
10	17679880	17700677	XLOC_001772	12	+	2.88932402121437e-96	4.41462795306893
16	45755367	45851736	XLOC_010464	12	-	5.13524762377051e-96	-6.57664118172214
3	114147248	114152177	XLOC_026882	4	+	5.54088213142139e-96	14.0122223346014
8	61662606	61800317	XLOC_036088	12	-	7.03221116265244e-96	5.96782523401131
3	103453175	103467159	XLOC_026671	5	+	7.41535492645466e-96	11.9536333551747
4	16438023	16536257	XLOC_028296	6	+	8.59442332700961e-96	12.3406654990267
3	106152025	106172883	XLOC_026730	4	+	9.09106388931227e-96	13.8317121947099
3	86770648	86839605	XLOC_026397	12	+	9.24718135494886e-96	6.01062553515677
2	11648279	11734645	XLOC_015675	4	+	1.32442812479334e-95	13.9912645581771
21	65063421	65150939	XLOC_018338	4	+	1.98415597891672e-95	13.9691749791285
22	37153181	37330903	XLOC_019197	4	+	2.17817931271925e-95	13.8329318599022
2	7092785	7145200	XLOC_016460	4	-	2.23256893727573e-95	13.9688477823125
NW_017194238.1	309	14324	XLOC_040208	4	-	2.3915949356588e-95	13.9642404808186
4	87389117	87464496	XLOC_029425	12	-	3.38515770247941e-95	9.76736808151064
7	72026533	72037317	XLOC_034508	11	-	3.85088731022439e-95	8.11406032138425
6	67271140	67300239	XLOC_032065	12	+	8.24363368560223e-95	-5.25938364047399
19	50233363	50238366	XLOC_014316	12	+	1.13523046591439e-94	5.09843233382879
26	387343	399001	XLOC_022996	12	+	1.97342228482575e-94	-6.21766088069768
15	54871078	54910078	XLOC_008625	12	+	2.72206240466781e-94	4.77572847550272
23	42159364	42467577	XLOC_020511	4	+	5.24531245454912e-94	13.9173654526756
19	42581617	42585910	XLOC_015178	4	-	7.17765417606427e-94	13.9177431644691
28	41544023	41565394	XLOC_024466	12	+	8.77615164799731e-94	5.00600062949632
18	36873677	36883839	XLOC_012938	12	-	1.14315073572678e-93	7.0783428806194
13	40903323	40908296	XLOC_006557	4	-	1.2943394802233e-93	13.90776960106
1	67429731	67587603	XLOC_001076	4	-	1.3070221739623e-93	13.9136227231633
5	92093669	92115554	XLOC_031395	12	-	1.38053042008039e-93	4.69051233731572
23	33678717	33687769	XLOC_020379	12	+	1.39094460229292e-93	-7.38417581074977
6	15978599	15992995	XLOC_031841	12	+	1.49550757555272e-93	4.04418900553632
21	9813068	9828084	XLOC_018505	6	-	2.18435102773483e-93	11.5243410100223
2	107628947	107715665	XLOC_016143	4	+	2.21918290777484e-93	13.9014269619558
27	10355023	10356351	XLOC_024038	4	-	2.51562592193397e-93	13.9050367257861
19	55864989	55873368	XLOC_015441	12	-	2.66820263725943e-93	-6.44930208842835
17	7009166	7077304	XLOC_011319	5	-	3.00191976243897e-93	13.7715249809734
27	8249272	8359513	XLOC_023762	12	+	5.58625450107247e-93	3.99032379605197
28	10599555	10665513	XLOC_024287	12	+	8.57465665206538e-93	5.39746153844027
25	26474936	26506242	XLOC_022720	12	-	8.64298535462125e-93	-6.26607842599707
21	58459065	58471068	XLOC_018865	12	-	8.79017811419802e-93	8.5554008005498
6	42825899	42847034	XLOC_031959	4	+	9.2988742172389e-93	13.8850358073321
14	45458186	45489174	XLOC_007766	12	-	1.25374782912944e-92	3.70692205629735
4	14535741	14548193	XLOC_028974	12	-	1.6767001017456e-92	-7.13017584891676
18	56068010	56072408	XLOC_012330	12	+	1.76526624844799e-92	-6.32664887262436
NW_017189832.1	3	26848	XLOC_039547	12	+	1.82157578864553e-92	-5.81145936420894
1	132482921	132586825	XLOC_001450	12	-	2.77966352431525e-92	4.37420235217968
6	30440433	30679977	XLOC_032487	12	-	4.21967687954278e-92	6.85111695516739
29	42784120	42785245	XLOC_025647	12	-	8.55729168708581e-92	-5.86252469298798
24	28983263	29226875	XLOC_021319	12	+	1.00555047999668e-91	7.88257151377665
8	75895976	75897160	XLOC_036196	4	-	1.0899682153829e-91	13.8661005918362
5	55062947	55085936	XLOC_029947	12	+	1.1746123106193e-91	-5.7710777332664
3	31314214	31393335	XLOC_027292	4	-	1.23415762368662e-91	13.8669252468205
11	106208566	106224795	XLOC_004164	12	+	2.63012280825029e-91	-6.31974931064912
13	18331171	18362861	XLOC_006418	4	-	5.70246097134806e-91	13.8481033309308
16	28515125	28821200	XLOC_010327	12	-	6.13747416784844e-91	6.37238675660192
22	36749216	36911613	XLOC_019196	4	+	8.40279552284495e-91	13.8577602967466
19	60575436	60628071	XLOC_014479	12	+	1.12628171988891e-90	6.15872254059047
20	35938957	36128066	XLOC_017765	4	-	1.94844049103502e-90	13.8359185073012
5	93666510	93701364	XLOC_030271	4	+	1.99096678164149e-90	13.8427528702356
4	13524775	13575784	XLOC_028258	12	+	3.34274129095748e-90	5.44208605000654
1	42603168	42609144	XLOC_000154	12	+	4.05905827287191e-90	-6.83708279036307
NW_017212026.1	1159	8043	XLOC_040733	11	-	4.19967462516078e-90	-7.91403382930471
18	18238236	18253930	XLOC_011809	12	+	5.08491809425437e-90	-5.56201838305696
6	25246455	25303530	XLOC_032465	11	-	7.44127648084395e-90	10.844354125027
8	110743217	110764947	XLOC_035745	12	+	7.71978224430644e-90	4.89972443059903
8	60179127	60236330	XLOC_036071	12	-	8.57454976519624e-90	4.08909083423407
3	3863525	3955497	XLOC_025874	4	+	8.77609299250933e-90	13.5103942434545
13	34718797	34727602	XLOC_005826	4	+	1.1071750437491e-89	13.8305181694351
29	48563661	48589912	XLOC_025283	12	+	1.27155657829242e-89	7.82046707733299
27	29810875	29839762	XLOC_023878	4	+	1.70355709145565e-89	13.7965949136771
14	73395335	73423048	XLOC_007925	12	-	1.84446663364557e-89	-6.65371707993008
3	14351374	14367154	XLOC_027108	5	-	2.67494474462843e-89	13.9822564661001
8	102339163	102342312	XLOC_036379	12	-	3.00524447010997e-89	5.24603123133064
22	42725144	42761426	XLOC_019208	11	+	3.31821791712551e-89	8.92485193014135
8	11439512	11507289	XLOC_035830	12	-	3.4715113726543e-89	4.34375182896879
NW_017189797.1	23166	24669	XLOC_039512	4	-	4.34137123002316e-89	14.5948629789553
3	36245052	36651297	XLOC_026156	12	+	4.90157594466449e-89	5.28817180296516
7	96313853	96330233	XLOC_033738	7	+	4.94578844274651e-89	10.7977219607061
22	11460322	11484652	XLOC_019499	12	-	6.70487978356123e-89	4.64266267997861
8	90987331	91007369	XLOC_036300	4	-	6.77501524790382e-89	13.7932246169247
7	94558275	94569073	XLOC_034717	9	-	9.6910043214021e-89	9.67830692493065
18	36455479	36468493	XLOC_011938	12	+	1.17528329137303e-88	-5.1501962496396
7	92667729	92674949	XLOC_034669	12	-	1.54928122455429e-88	-5.59173998246247
25	1286384	1303809	XLOC_022444	12	-	1.63998601369266e-88	4.30596100709713
16	72150081	72175380	XLOC_010683	12	-	1.68334199515981e-88	-5.76368979686394
22	60058618	60065769	XLOC_019831	8	-	1.69946017747417e-88	10.4263485137111
10	79445930	79456153	XLOC_002327	5	+	2.62497220008003e-88	12.3638659448981
16	53788880	53885227	XLOC_010548	12	-	3.18488144217477e-88	5.06310329137155
25	29611090	30810036	XLOC_022768	12	-	3.22068571481502e-88	7.75404348715057
10	24055820	24607616	XLOC_002682	12	-	8.46079174333834e-88	6.66585355441752
19	50355983	50363184	XLOC_014323	12	+	1.11108920150213e-87	3.71290417674284
10	43152034	43174053	XLOC_002819	4	-	1.16526311617527e-87	13.7799330713512
1	115713768	115721976	XLOC_001372	4	-	1.51248162383425e-87	13.234750119412
15	53312384	53317687	XLOC_008602	12	+	1.65249934914771e-87	-7.08489364324955
2	44895150	45051641	XLOC_016794	12	-	2.5550346026768e-87	4.67886555371731
1	74790663	75041829	XLOC_000334	4	+	3.87424798386188e-87	13.7352646651788
18	56403256	56405520	XLOC_012341	4	+	4.81631414949229e-87	13.7400115608765
22	59644863	59732736	XLOC_019428	12	+	5.36596535254507e-87	10.0644648441104
6	65124155	65214878	XLOC_032619	4	-	6.51449475918094e-87	13.7262815522327
19	15555132	15619190	XLOC_014636	5	-	7.24825730368892e-87	12.899438043167
22	11650088	11736866	XLOC_019066	12	+	8.20145096285824e-87	5.57868234926538
13	50822369	50860441	XLOC_005956	12	+	8.75928004430717e-87	5.70493222611496
16	1366413	1510192	XLOC_010180	12	-	1.29962096897997e-86	6.6458952810357
27	10480761	10549856	XLOC_024040	11	-	1.50903073992075e-86	8.83763013469737
10	80334587	80364380	XLOC_002345	12	+	2.27627248931856e-86	5.15257664532263
3	107458053	107548511	XLOC_027921	6	-	2.35662397214951e-86	16.5890039589373
29	40137988	40168909	XLOC_025596	12	-	2.96305231040373e-86	8.1053436860449
11	104530220	104535575	XLOC_004915	12	-	3.40536443249543e-86	6.73735763462286
18	49261506	49278680	XLOC_013068	12	-	4.69474044367302e-86	-5.30342907443489
3	34932209	34984573	XLOC_027316	12	-	4.95628859783537e-86	6.25747989784607
24	40689883	41344869	XLOC_021384	10	+	6.00659005321423e-86	9.19102665578821
7	72535058	72580771	XLOC_034517	8	-	6.80701154496121e-86	11.7477429727704
NW_017189872.1	73	15508	XLOC_039635	4	-	7.99487704049396e-86	14.1127091408622
8	59642801	59645281	XLOC_036049	12	-	1.1921208739255e-85	-7.17118119993963
18	47433345	47435878	XLOC_012098	12	+	1.23181676383145e-85	-6.90078667634112
9	19628784	19641427	XLOC_037003	4	-	1.30600698767325e-85	13.672461911896
13	74893174	74908711	XLOC_006275	8	+	1.56041224951982e-85	11.3256981687022
11	66946700	66958276	XLOC_004556	4	-	1.94719730440129e-85	13.6650689425133
24	4160124	4198669	XLOC_021250	12	+	1.96691175131936e-85	5.8799530921841
8	98307628	98366946	XLOC_036336	12	-	2.23300666997393e-85	5.57464201316879
19	37692386	37993812	XLOC_014094	12	+	2.31656902099294e-85	-6.68352045056874
22	60211118	60280020	XLOC_019438	9	+	3.55527711980789e-85	10.0020592434318
3	7424890	7425883	XLOC_027013	4	-	3.61748572507183e-85	13.6855803510437
12	9066469	9072228	XLOC_004992	6	+	6.50190791918608e-85	10.7293823648036
26	32257007	32278923	XLOC_023199	4	+	8.45217756107196e-85	13.6686159111322
7	41496772	41632678	XLOC_034132	12	-	8.75027083910174e-85	-6.17479715286678
NW_017210437.1	332	11971	XLOC_040635	12	-	1.66070019142839e-84	-6.47101276263282
2	128363865	128694434	XLOC_016300	4	+	1.8308310663362e-84	13.6364065905736
NW_017189851.1	252360	257586	XLOC_039579	12	+	1.97372081371848e-84	6.85818836430575
12	52462239	52470094	XLOC_005473	11	-	2.42039265227263e-84	7.99456518338789
23	26932056	26972929	XLOC_020306	12	+	3.2325666386134e-84	4.09654751558607
13	81114267	81136014	XLOC_006326	4	+	3.58174579915605e-84	13.6303160052514
15	28591417	28643923	XLOC_009056	8	-	4.02581140651022e-84	14.7389687094036
NW_017189555.1	55796	57356	XLOC_038966	12	-	4.29227104191346e-84	-5.94915643787375
25	18049079	18051890	XLOC_022053	4	+	5.23096186824793e-84	13.4896971653919
3	46110114	46133493	XLOC_026210	12	+	6.31654573956242e-84	4.05036569758092
1	43907973	43937817	XLOC_000959	10	-	9.43007340198377e-84	9.03843628457638
22	48686846	48692872	XLOC_019673	12	-	1.83727287168206e-83	4.70690626566112
2	39392048	39412164	XLOC_015855	12	+	1.85875595925326e-83	3.98359234716883
26	269302	279836	XLOC_022988	12	+	2.48178419025092e-83	4.53656036438469
19	50474880	50483447	XLOC_015328	12	-	4.93823635399347e-83	3.91913277059454
25	1672102	1685556	XLOC_022459	12	-	5.41073222391176e-83	4.76777485312357
15	19394944	19413794	XLOC_009005	11	-	7.1829364817987e-83	8.89950855149164
10	21379407	21524601	XLOC_002651	8	-	7.2917854570874e-83	11.3887195657097
15	60125902	60130784	XLOC_008654	5	+	8.67324033626012e-83	13.5939012781172
13	42626943	42644132	XLOC_005897	6	+	1.06487465382081e-82	10.2590052792648
16	43891556	43907672	XLOC_009848	12	+	1.54126368818047e-82	5.52226967734764
15	45807864	46294839	XLOC_009344	4	-	1.55766905757812e-82	13.5509471549362
2	70886574	70924502	XLOC_015999	12	+	1.70451638772474e-82	3.35733244222808
17	8792816	8817830	XLOC_010874	12	+	1.98474619025629e-82	4.66343819895051
19	57224834	57245885	XLOC_014461	12	+	2.48366738457188e-82	5.33489808480178
16	68102086	68114794	XLOC_010022	4	+	2.58351594486116e-82	13.6112275793094
1	83625793	83658751	XLOC_000394	12	+	2.96737022036952e-82	-5.80186692066866
3	50879863	50908396	XLOC_027394	12	-	3.18046150597565e-82	5.61879226411486
8	53293727	53492576	XLOC_036025	4	-	3.37640652285008e-82	13.6736955051405
29	50413291	50441334	XLOC_025308	10	+	3.47764907228914e-82	13.1085124639876
7	49434376	49493265	XLOC_034187	6	-	4.0591477260527e-82	11.1716957099008
5	55765143	55767260	XLOC_031053	4	-	4.31321614753609e-82	13.5324903549524
14	42038877	42249487	XLOC_007751	4	-	5.39721488030756e-82	13.5211823252293
21	63917976	63945464	XLOC_018314	5	+	6.04715581253891e-82	13.5065343826002
9	82361998	82455712	XLOC_036854	12	+	6.56451187304532e-82	-6.00425368660151
7	101016822	101024859	XLOC_034886	7	-	6.71208092668499e-82	11.1590394331996
17	22904871	23021766	XLOC_011006	6	+	7.74027780840848e-82	10.9841490943916
1	113019115	113161308	XLOC_001359	6	-	7.76781590756297e-82	10.9616321580141
19	33567659	33589099	XLOC_014016	4	+	8.55558443704085e-82	13.5242338720745
8	6699606	6735523	XLOC_035792	4	-	1.42480636554007e-81	13.5113955406751
8	63436508	63496239	XLOC_036102	12	-	2.19845916758056e-81	6.23128426348213
8	74925840	74942904	XLOC_036178	4	-	2.87165195660987e-81	13.5189255617883
21	65650131	65686663	XLOC_018381	4	+	3.82149363533007e-81	13.4954597594956
29	17458318	17472701	XLOC_024858	4	+	4.51574261156208e-81	13.604091315682
5	52959313	53161677	XLOC_031023	10	-	4.54411308220352e-81	9.40344878070046
3	1845465	1849887	XLOC_025851	4	+	4.67735672209479e-81	13.6032877788535
18	49434159	49443510	XLOC_013074	12	-	4.84407285032448e-81	4.44043247698893
1	90881859	92059627	XLOC_001253	4	-	4.85172011615049e-81	13.4849212312034
16	873416	902295	XLOC_009582	12	+	5.54319577436926e-81	-5.51591975944944
16	39603085	39653381	XLOC_009807	12	+	5.94822448734636e-81	5.95234469382424
16	70519254	70534097	XLOC_010063	12	+	6.0319220490766e-81	4.06038595850276
10	76836348	76845110	XLOC_003117	12	-	6.34102175224844e-81	6.17931254104205
19	54896225	54919975	XLOC_014407	12	+	7.9265291709709e-81	4.68358349682797
4	7253697	7281121	XLOC_028873	12	-	8.08043551241564e-81	-5.69746737178246
19	50309002	50316329	XLOC_014319	4	+	8.17477085643121e-81	13.6548146108839
15	50438178	50451958	XLOC_009364	12	-	1.32812828789816e-80	4.3077870890898
8	75695437	75782519	XLOC_036189	4	-	2.03617518294327e-80	13.4543832340883
3	77094581	77177936	XLOC_026340	12	+	2.2645277016896e-80	3.94649055553956
NW_017215735.1	22446	30832	XLOC_041122	12	+	2.36491249856954e-80	5.1422807384563
12	1784995	1805037	XLOC_004969	4	+	2.43832860091938e-80	13.4601747266322
10	10362617	10538548	XLOC_001721	11	+	2.82113750227931e-80	7.95334723446837
NW_017189919.1	39	18980	XLOC_039685	4	-	3.22019580232369e-80	13.4317174841429
NW_017204634.1	283	1566	XLOC_040526	4	-	3.272450592143e-80	13.4965872010289
1	145768041	145799845	XLOC_000730	12	+	3.65508515751866e-80	7.5186956366481
25	325863	334172	XLOC_021826	12	+	3.6884055264821e-80	3.78577816045298
19	19333486	19345963	XLOC_014674	4	-	4.1596837624154e-80	13.4296941731116
2	107767492	107809187	XLOC_016158	4	+	4.84514508373598e-80	13.4093795267432
4	106963021	107189721	XLOC_028746	12	+	5.03670261194423e-80	5.03573483099567
13	11199781	11354155	XLOC_006373	12	-	5.04089090491358e-80	-6.52280948601789
14	14509771	14518277	XLOC_007133	4	+	5.72618626106066e-80	13.4316720594826
2	5666362	5673601	XLOC_016435	4	-	6.86002393281451e-80	13.2573148304664
16	42059452	42099317	XLOC_010429	12	-	7.16581019262727e-80	5.12150222344563
16	33712484	33781937	XLOC_010350	11	-	7.85481007352852e-80	10.3278137135443
23	22608496	22621528	XLOC_020985	6	-	1.03107460922472e-79	15.1314126547461
5	107862007	107979374	XLOC_030480	12	+	1.36915538046198e-79	6.2144664279826
3	112655713	112677092	XLOC_026863	4	+	1.98511748387881e-79	13.8330341952553
6	81287281	81324264	XLOC_032120	4	+	2.25384628242361e-79	13.4079574627983
4	47803525	47827784	XLOC_028476	12	+	2.55103201265547e-79	6.6207284596556
16	35626963	35767992	XLOC_010358	12	-	2.70319118772263e-79	4.86885555210154
29	8902616	8907885	XLOC_025368	5	-	2.8124404138306e-79	11.5781664472053
14	47535271	47546645	XLOC_007778	4	-	4.61394507708492e-79	13.5357379368216
5	14954316	15089949	XLOC_029647	4	+	5.44134404126514e-79	13.3764457163952
8	69497384	69525587	XLOC_035473	11	+	8.12137234041218e-79	8.1820971732023
6	59177927	59209967	XLOC_032593	12	-	1.07279523075124e-78	4.7294548583272
7	90786650	90798263	XLOC_034633	12	-	1.21420652095373e-78	6.51715187116811
16	73724197	73956525	XLOC_010083	10	+	1.25066743341229e-78	9.02465017563871
10	89277856	89290205	XLOC_003284	4	-	1.53643313376042e-78	13.3821966756988
15	64571850	64602890	XLOC_009491	12	-	1.56752460903775e-78	4.01817524627641
1	111384368	111452016	XLOC_000498	12	+	1.69600193032416e-78	3.68034930188798
6	85418697	85462330	XLOC_032730	4	-	1.79041483918789e-78	13.3855737622691
1	115701743	115728913	XLOC_001371	4	-	2.25250091005218e-78	13.3931625257963
28	12234437	12256068	XLOC_024296	4	+	2.54187932574485e-78	13.4924306989857
8	17003552	17103967	XLOC_035843	12	-	2.54187932574485e-78	6.96060436401845
19	26707547	26710922	XLOC_014819	10	-	3.29830784181637e-78	11.9305232147601
2	122718394	122829661	XLOC_017118	12	-	4.28093484735971e-78	6.26247957357601
7	90948163	90951434	XLOC_034639	12	-	5.56830594744024e-78	6.53848356839759
1	142279664	142320141	XLOC_000679	12	+	5.61630328794738e-78	-6.13500033338637
11	48970395	48988273	XLOC_003704	12	+	6.16451654333226e-78	4.18871695934257
29	35286194	35311097	XLOC_025001	4	+	6.5952547171993e-78	13.4484057997177
NW_017189516.1	25438182	25451050	XLOC_037655	4	+	7.57882602427161e-78	13.6415274639796
18	56832088	56837840	XLOC_012353	12	+	8.70934782897396e-78	-5.31169269377764
27	21679680	22113392	XLOC_024114	12	-	1.58799128270604e-77	5.93969539626656
3	66963328	67050601	XLOC_026284	12	+	1.75207708334333e-77	-4.36357029791691
14	79349606	79404053	XLOC_007434	12	+	1.80002903883942e-77	-5.14615524075332
18	17982794	17990041	XLOC_012818	4	-	1.88927937345712e-77	13.5607153087157
3	70513105	70625215	XLOC_026312	12	+	1.96574849028454e-77	5.95293716838222
5	108789864	108819527	XLOC_031620	10	-	2.24694354159122e-77	8.58439667663292
17	15798441	15847405	XLOC_011406	12	-	2.76581688900688e-77	3.81366888374883
3	27420304	27428782	XLOC_026104	4	+	3.2517962873472e-77	13.3321744336217
15	53130672	53147577	XLOC_009399	12	-	3.52295929473997e-77	4.46111443603424
23	17902612	17954768	XLOC_020689	4	-	3.57989744136881e-77	13.8761713639038
9	26488907	26607967	XLOC_037043	12	-	3.68457480229539e-77	6.38748709959602
6	60794266	61154327	XLOC_032047	6	+	4.35628517477641e-77	10.9343660791254
NW_017189516.1	2403744	2450985	XLOC_037481	12	+	4.44379331946399e-77	-5.11240578243757
4	6503143	6507854	XLOC_028847	4	-	5.57524660349236e-77	13.6193153148993
5	65399412	65402195	XLOC_030083	4	+	9.7324145795031e-77	13.4424041615518
22	60195531	60200990	XLOC_019837	4	-	9.74667638924508e-77	13.3385579850567
24	60415878	60425703	XLOC_021796	4	-	1.05021674142777e-76	13.3112563729672
7	42410524	42852054	XLOC_034137	4	-	1.05718506866687e-76	13.3111786525289
15	25241629	25243742	XLOC_009022	4	-	1.11835055255046e-76	13.31770240192
9	1858100	1977318	XLOC_036926	5	-	1.18101517548643e-76	11.1660353532376
5	93283948	93412534	XLOC_030267	4	+	1.22536600545503e-76	13.268594912811
8	83789288	83805337	XLOC_036251	6	-	1.37448605694417e-76	11.896026035054
8	111777936	111843714	XLOC_035753	4	+	1.57048819530251e-76	13.307636296584
NW_017189516.1	50124020	50361644	XLOC_037779	12	+	1.58619373381325e-76	-4.53756767798384
3	77223794	77266245	XLOC_026341	12	+	1.63053907198038e-76	3.60982894824508
27	30770399	30850572	XLOC_023903	5	+	2.53440850309355e-76	13.5703505114713
NW_017189516.1	38570536	38789932	XLOC_037721	10	+	2.96472434119435e-76	9.47991534009555
21	55971035	56016551	XLOC_018841	4	-	2.98150561072878e-76	13.2908545828462
NW_017205676.1	2672	16904	XLOC_040553	12	-	3.17264386220658e-76	-5.72112399561795
15	53298090	53310972	XLOC_009403	12	-	3.45498041012679e-76	-6.34799813431009
3	72144099	72213203	XLOC_026324	8	+	3.48013261876137e-76	12.2067503619763
21	36829554	36912840	XLOC_018738	4	-	3.69722641849543e-76	13.2585410235494
12	66123846	66156842	XLOC_005209	4	+	4.90137322344723e-76	13.320588765933
1	144027714	144092369	XLOC_001538	4	-	5.03690162315347e-76	13.8713390775025
9	29554220	29668455	XLOC_036582	12	+	5.20977497638071e-76	-5.70511896452685
11	49677765	49706880	XLOC_003711	12	+	6.01399136150707e-76	-5.78260290943157
9	57953386	57974132	XLOC_037209	12	-	6.09296506931964e-76	7.16240189476568
1	41052560	41113712	XLOC_000931	4	-	6.43781183407442e-76	14.1462982108282
11	15324387	15780520	XLOC_003505	12	+	6.57355178173227e-76	8.20737610768238
18	27283137	27309488	XLOC_011892	12	+	6.84635782637873e-76	7.83241308064413
23	1897997	1906898	XLOC_019865	4	+	8.5470231275144e-76	13.3248183767614
8	61208277	61219220	XLOC_035416	12	+	8.8112406583715e-76	3.26201473910748
8	29730586	29734180	XLOC_035905	4	-	8.96922243374927e-76	13.2515743168151
17	20181992	20275521	XLOC_011471	12	-	1.08518675172594e-75	5.19973086561415
15	26421545	26478089	XLOC_009026	12	-	1.23446531416605e-75	7.92018899016526
11	48683975	48725280	XLOC_004479	4	-	1.87508354180141e-75	12.3597579969745
26	19247023	19317315	XLOC_023129	12	+	1.91976634258001e-75	4.35566898009097
6	98745864	98810285	XLOC_032234	12	+	2.0200046081748e-75	5.78641003445637
19	28098485	28173403	XLOC_014879	12	-	2.15761591813298e-75	-5.441837999853
29	28956527	28964465	XLOC_024979	12	+	2.29360640571429e-75	3.49798006513377
23	5451802	5455780	XLOC_020598	4	-	2.8812807392195e-75	11.8354234736486
9	67568401	67826378	XLOC_036748	12	+	3.66355417157051e-75	4.20106741357224
3	116666015	116731677	XLOC_028063	4	-	3.72493135129348e-75	13.3388344771824
7	90952888	90958160	XLOC_033614	4	+	4.17605814129529e-75	13.3039212084795
3	94052093	94100474	XLOC_026489	12	+	4.21966523484385e-75	-5.74149109270137
3	27406139	27410542	XLOC_026098	4	+	4.86420937582727e-75	13.2366349403767
11	79581293	79677351	XLOC_004672	4	-	6.4774714530936e-75	13.3182559178922
3	7489973	7490891	XLOC_027019	4	-	1.09942189426943e-74	13.2610991516401
3	71901493	71931675	XLOC_027504	12	-	1.35508944323422e-74	6.98451103835876
23	29926105	30269961	XLOC_021041	12	-	1.66917589067345e-74	-5.04229395198761
NW_017189589.1	5925	57430	XLOC_039083	12	-	1.84928064090677e-74	3.68670528640088
11	98104165	98122416	XLOC_004806	12	-	2.08444532234022e-74	5.0506252091627
NW_017189715.1	123	35286	XLOC_039401	12	-	2.32110636530407e-74	-4.98641955621621
7	92488109	92498068	XLOC_034664	12	-	2.35043528117955e-74	-4.86344319356544
4	19413243	19519527	XLOC_028331	4	+	2.83211768320178e-74	13.2145339758118
15	2572318	2584958	XLOC_008100	4	+	3.01913974625519e-74	13.5234684995404
NW_017194447.1	16539	18444	XLOC_040214	4	-	3.18268979490042e-74	13.9436367456869
16	34819944	34856737	XLOC_010352	4	-	4.47532910735268e-74	11.9003733527406
28	10175587	10177959	XLOC_024278	5	+	5.47225132575526e-74	13.3229726706173
17	10131038	10156448	XLOC_010900	10	+	5.9164700239781e-74	10.2776509236109
5	100618332	100639756	XLOC_030395	3	+	6.54741885638905e-74	13.8204766722289
9	11363730	11457462	XLOC_036970	4	-	8.13292796450101e-74	13.1931608225131
9	25512792	25661234	XLOC_036552	12	+	8.445875944353e-74	5.2530365810464
4	6507995	6516119	XLOC_028152	4	+	9.92112724433984e-74	13.513979993358
19	56186759	56204015	XLOC_015445	12	-	1.14964373633876e-73	4.78771393880786
3	114122743	114126374	XLOC_026877	4	+	1.16595106773306e-73	13.1936228091536
2	14417073	14440433	XLOC_015704	12	+	1.20195152576441e-73	-6.34245179578438
8	8616253	8996096	XLOC_035812	12	-	1.51171401968726e-73	4.18840736031073
18	54127365	54136730	XLOC_012292	12	+	1.57048706773006e-73	-8.23670719787668
25	38517450	38607511	XLOC_022333	9	+	1.68345749027343e-73	9.34065829595944
21	25176843	25213175	XLOC_018050	4	+	1.81727291807794e-73	13.2290240492464
3	62713846	62716757	XLOC_026262	4	+	1.8515442539135e-73	13.1814381687269
22	42770037	42806994	XLOC_019209	10	+	2.06063932092205e-73	12.355024223928
13	15820330	15854189	XLOC_005707	12	+	2.34683257047649e-73	6.78540980816196
7	100289539	100295761	XLOC_033828	4	+	2.39683793764983e-73	13.1857370705506
20	38891745	39090307	XLOC_017440	11	+	2.65716732826529e-73	13.6854593414004
8	83341706	83347322	XLOC_036247	12	-	2.73951075067207e-73	10.6835613778454
9	83335352	83347204	XLOC_036864	12	+	3.11635675680443e-73	5.33664987598373
29	7693161	7963195	XLOC_025358	12	-	3.22890553656479e-73	3.60375381987734
13	66023768	66026960	XLOC_006181	4	+	3.64222552937472e-73	13.2499094244878
21	63473417	63575348	XLOC_018904	12	-	3.84474575062823e-73	-6.55702303989402
16	45389657	45453210	XLOC_009858	12	+	4.5778976538004e-73	-5.76198320083775
17	41262531	41281767	XLOC_011546	12	-	4.89386754636461e-73	3.47345626705017
4	6592601	6607982	XLOC_028155	12	+	4.89386754636461e-73	-5.30656522484556
5	58898302	58938248	XLOC_031171	5	-	5.43823206849626e-73	12.1295735180766
2	47441655	47569814	XLOC_015916	12	+	6.49858843543769e-73	4.18738824705717
7	66939448	66947814	XLOC_034382	12	-	6.70999014036858e-73	-5.33274214780981
NW_017189852.1	182423	195938	XLOC_039623	12	+	1.10738808272992e-72	-4.18811594299746
7	64345446	64381711	XLOC_033306	12	+	1.37166788185324e-72	3.82257184676576
5	23432942	23463625	XLOC_030744	4	-	1.46468249059631e-72	13.3150344630412
18	62441773	62459946	XLOC_013486	12	-	1.54264343339186e-72	-6.19780556876679
1	81373582	81533252	XLOC_001183	12	-	1.54862073004287e-72	6.64442899274374
15	54352204	54377346	XLOC_008616	12	+	1.58758115485281e-72	6.15618322150571
23	18282517	18332329	XLOC_020019	12	+	1.67585086723536e-72	6.74198239076548
19	24175225	24191058	XLOC_014768	12	-	1.83641365896565e-72	-6.6063986431403
11	2971534	3019959	XLOC_003396	12	+	2.36125874307667e-72	-6.07525661054627
3	113948303	114006022	XLOC_028056	4	-	2.52543892127714e-72	13.1665304353231
15	37176458	37209089	XLOC_008493	4	+	2.64670292128502e-72	13.1262465136345
5	95468856	95491698	XLOC_031416	4	-	2.67939319282552e-72	13.1568672910023
11	92097696	92281879	XLOC_003938	5	+	2.79805751113468e-72	10.8003058853229
15	2744008	2768386	XLOC_008107	12	+	3.52967638280632e-72	4.19806074484461
23	24645283	25106427	XLOC_020290	4	+	3.94847094918396e-72	13.2638746929257
5	110183099	110253731	XLOC_030526	12	+	4.60619497543907e-72	-6.03778883535683
NW_017189590.1	12095	52829	XLOC_039085	12	+	5.18796519574596e-72	-5.67826318529447
3	71441176	71521988	XLOC_026318	12	+	7.28697594358686e-72	3.63215260476506
NW_017213365.1	10696	14082	XLOC_040882	4	-	7.58197777163763e-72	13.1312205019714
4	13791388	13806905	XLOC_028263	12	+	7.85838684129871e-72	7.95437762502687
14	16063177	16093022	XLOC_007142	4	+	8.57667731917368e-72	13.1084010483322
7	90366228	90392570	XLOC_033600	12	+	9.40620000002848e-72	-5.16111426581943
6	90214952	90262962	XLOC_032771	4	-	1.02511231789334e-71	13.1036529216066
4	6220836	6249320	XLOC_028838	12	-	1.07287751126527e-71	-5.12714184373264
4	6315626	6334075	XLOC_028845	4	-	1.13010300323534e-71	13.1227878626517
2	20407242	20558519	XLOC_015764	4	+	1.194125137082e-71	13.1080352828473
15	53321074	53331727	XLOC_009404	12	-	1.21110363160769e-71	-6.87992770295309
3	43474933	43476458	XLOC_027372	4	-	1.38422683728711e-71	13.1308658032847
29	4640014	4690952	XLOC_025342	4	-	1.42548297826326e-71	13.0965775727921
22	53430971	53446714	XLOC_019768	12	-	1.90737805313117e-71	-8.32246319805468
12	61016104	61367126	XLOC_005528	4	-	2.01986877365639e-71	11.5250330307601
5	95590380	95610787	XLOC_031423	6	-	2.69486154074389e-71	10.8730663501822
29	32319335	32336968	XLOC_025519	4	-	3.41572551785191e-71	13.0958489171705
16	74610747	74613530	XLOC_010095	4	+	4.70711143197454e-71	13.1304094687475
24	21193231	21251200	XLOC_021577	12	-	4.75505218085792e-71	6.70023683250849
19	34427347	34463596	XLOC_014032	12	+	7.93280733835138e-71	4.58486268787852
NW_017189577.1	24651	58914	XLOC_039049	12	-	1.03220270274261e-70	9.07470754611828
5	29293700	29384145	XLOC_029788	10	+	1.17676458176378e-70	8.41747942436332
3	91200645	91203714	XLOC_026466	12	+	1.18518523510986e-70	4.01478267330278
1	118380924	118389379	XLOC_000539	4	+	1.19646100704082e-70	13.0784916160904
8	111034261	111051788	XLOC_036437	4	-	1.24157120564646e-70	12.9013702430851
3	111845096	111850245	XLOC_028034	4	-	1.3780997347197e-70	13.0696312878243
6	42815521	42825691	XLOC_031958	4	+	1.56789930206417e-70	13.0674187188391
13	73145625	73167091	XLOC_006957	12	-	1.62903796028021e-70	7.41109517850531
12	64859325	64891216	XLOC_005197	12	+	2.25947215055446e-70	4.26470931803849
5	20825769	20862672	XLOC_030722	7	-	2.50039863323951e-70	11.0122942966446
13	34388232	34427182	XLOC_006497	12	-	2.71084800220847e-70	7.08394762903362
13	67193868	67303174	XLOC_006203	12	+	3.07591477948606e-70	-6.31415979881851
5	74557702	74573385	XLOC_031304	12	-	3.11483789810752e-70	-4.86777478776448
1	63458147	63610067	XLOC_001038	4	-	3.45951361362777e-70	11.2373220686758
25	27065621	27081963	XLOC_022743	12	-	3.67376239532455e-70	3.77060100103288
11	43871665	43923217	XLOC_003637	11	+	4.03936425531422e-70	9.12344690814197
25	3427644	3481747	XLOC_022512	12	-	4.18073361875073e-70	-4.45699528133827
3	100378165	100388277	XLOC_026579	4	+	5.36618761649455e-70	13.019512414589
21	23559612	23931139	XLOC_018617	4	-	5.44110493990094e-70	13.0197493172085
5	49446308	49573535	XLOC_031005	4	-	5.465137516758e-70	12.4899736817865
14	49824610	50130241	XLOC_007791	4	-	5.58333666625579e-70	13.03747574389
14	4826755	4847623	XLOC_007544	4	-	6.70506061430988e-70	14.4179428269901
7	70488969	70511794	XLOC_034486	4	-	6.83402701865999e-70	12.9948377647122
5	100471097	100542189	XLOC_031507	12	-	6.92823278306055e-70	5.96982539345909
8	38336735	38408440	XLOC_035927	7	-	8.55017655963717e-70	11.4056063755207
25	2826065	2857278	XLOC_022498	12	-	1.26071399978791e-69	-6.04195963038983
4	54853085	54870204	XLOC_028524	4	+	1.74690304442404e-69	13.5457795949447
3	27413903	27549785	XLOC_026100	12	+	1.8366027350319e-69	4.08180581508167
18	49915042	49920072	XLOC_013094	12	-	1.8437437041081e-69	-5.00905847889007
13	16073121	16135264	XLOC_005711	12	+	1.96231788565044e-69	3.48858135734095
17	11054616	11077319	XLOC_011377	7	-	2.30585359166759e-69	12.9116507455223
16	5903846	5957368	XLOC_009651	12	+	2.34114478887101e-69	-4.26724049636253
6	42847762	42875346	XLOC_031960	4	+	2.43797271683223e-69	13.031498534527
28	18558840	18563796	XLOC_024339	12	+	2.8109626546291e-69	8.06144730313001
8	90845021	90861305	XLOC_036289	10	-	3.06087760230327e-69	9.71424200443303
5	108357566	108369529	XLOC_031610	4	-	3.11997310681674e-69	13.0267636941484
3	21416320	21450428	XLOC_026046	4	+	3.21888671826678e-69	12.7439209217125
21	30490233	30518076	XLOC_018100	12	+	3.56738194337138e-69	3.73532473502047
25	16782884	16841544	XLOC_022616	4	-	5.18063259027205e-69	13.0077092939998
11	67830189	67905016	XLOC_003788	12	+	7.02029253735782e-69	5.00274272209823
14	27393878	27397868	XLOC_007192	5	+	7.41799971357542e-69	13.0574848706793
7	73163671	73295509	XLOC_034523	4	-	7.57978195542627e-69	12.9733704802912
9	82661001	82670532	XLOC_037353	12	-	8.2932095701786e-69	-7.11944099817549
4	7194461	7210936	XLOC_028188	12	+	1.12091786392255e-68	-5.33405437783757
15	8898676	8906886	XLOC_008213	4	+	1.15028334302613e-68	13.0383461609687
23	16972799	17082345	XLOC_020674	12	-	1.22540820023823e-68	-5.50476713192788
23	10217923	10240453	XLOC_019927	4	+	1.31706226039917e-68	12.9699029637667
7	103385413	103414265	XLOC_033901	12	+	1.52798226735085e-68	-4.69927468713358
10	76609081	76610715	XLOC_003112	4	-	1.70495194068123e-68	13.5350281808983
3	74140747	75067665	XLOC_027511	12	-	1.85493267019495e-68	6.26766207833633
8	11040734	11061521	XLOC_035088	4	+	2.00959534153932e-68	12.9692491535104
4	6711289	6719807	XLOC_028856	12	-	2.19317778763843e-68	-5.77457887946639
16	72127835	72144263	XLOC_010074	9	+	2.35665688726387e-68	9.72509421514964
25	9343728	9387984	XLOC_022548	4	-	2.3745795477737e-68	12.9640952813406
2	64220848	64387242	XLOC_016865	12	-	3.17313917916913e-68	4.82405513048866
18	40292297	40374394	XLOC_011977	6	+	3.61562355451696e-68	11.2421815247403
23	26881681	26898146	XLOC_021028	10	-	3.77264236931088e-68	8.69636499118097
19	32435858	32461189	XLOC_014920	4	-	5.07462821630914e-68	13.0710142976448
16	42276029	42338110	XLOC_010430	12	-	6.55855598436969e-68	-5.3712798103398
4	15114114	15213986	XLOC_029032	12	-	6.60396163141638e-68	6.20817112934763
4	6791156	6797113	XLOC_028859	12	-	7.26491245710943e-68	-5.83048181161182
27	25928394	26118656	XLOC_024124	11	-	8.01257813877528e-68	9.90334419864477
18	12373882	12443698	XLOC_011753	11	+	8.96072595725047e-68	7.65533551890263
18	17988849	18008435	XLOC_011807	4	+	1.04082612085526e-67	13.1169917900522
1	95985495	96002870	XLOC_001261	4	-	1.07153179965669e-67	12.9759182797596
9	27105171	27123782	XLOC_036567	4	+	1.2162849680326e-67	12.9370155815352
2	104447492	104573447	XLOC_017014	6	-	1.3079564013152e-67	11.7411588643773
8	1827456	1849884	XLOC_035771	12	-	1.4139469864883e-67	4.1927903361787
8	54062232	54090106	XLOC_035367	12	+	1.4139469864883e-67	4.33554370133994
19	25054082	25116666	XLOC_013884	12	+	1.43690750052464e-67	3.14863232335203
5	86999915	87007617	XLOC_030235	4	+	1.67071650754322e-67	12.9375372230927
2	131638383	131677905	XLOC_017182	12	-	1.79437968132107e-67	7.42458530080052
7	57920013	58086753	XLOC_034249	12	-	1.8101561083765e-67	4.48205319010239
3	9932578	9935266	XLOC_025906	4	+	2.23811012044285e-67	12.9325139220212
15	28270996	28281500	XLOC_009049	12	-	2.28748124127936e-67	5.50147670082271
19	50442960	50464121	XLOC_014333	6	+	2.28748124127936e-67	10.6914381405968
NW_017193250.1	481	9945	XLOC_040167	4	+	2.78154243145725e-67	13.0930997525933
6	58763856	58806310	XLOC_032588	12	-	2.80104348319682e-67	-6.45093300740747
29	36550245	36603873	XLOC_025022	12	+	3.36278895755678e-67	-6.52615104273737
4	24867699	24939426	XLOC_028351	12	+	3.44977309232846e-67	8.0251200356155
1	42886442	42968414	XLOC_000957	12	-	3.75805837827245e-67	6.34132556526769
16	67675302	67871022	XLOC_010020	4	+	4.97922847711295e-67	12.6103845723106
3	116897296	116920312	XLOC_026893	12	+	5.30619639353469e-67	3.52165585118696
11	78840815	78850075	XLOC_003878	4	+	6.24410627089579e-67	12.9140279282819
25	41252484	41357328	XLOC_022365	12	+	7.16794790098678e-67	-4.77939111012435
23	22438580	22442955	XLOC_020246	12	+	7.65691937912404e-67	5.16581092345363
7	48112333	48120536	XLOC_034169	12	-	9.52550765826091e-67	6.06636694845681
4	25335603	25342436	XLOC_028354	9	+	1.06040161948031e-66	-9.64310135395154
10	85102405	85223212	XLOC_003239	12	-	1.12246823165102e-66	4.62354545440578
NW_017189858.1	6116	18924	XLOC_039630	4	-	1.28329944380528e-66	12.8977636488865
18	25127060	25154299	XLOC_011849	4	+	1.46313041791112e-66	12.7617784197354
28	39070709	39131023	XLOC_024737	12	-	1.53981295162889e-66	6.4950142029344
10	92964313	92984711	XLOC_002457	4	+	1.55556037169298e-66	12.8908604248271
15	76313452	76321493	XLOC_009527	4	-	1.56976157635913e-66	12.9381771074497
26	30568324	30609706	XLOC_023185	12	+	2.01271649013614e-66	3.48983441631017
21	22397487	22533283	XLOC_018608	12	-	2.11024951945868e-66	5.82289379416367
11	59999295	60045529	XLOC_003739	4	+	2.27356476985907e-66	12.9102113707876
11	101119530	101149210	XLOC_004075	5	+	2.35683434690895e-66	12.7703647126257
4	14517032	14534863	XLOC_028972	12	-	3.53751824350691e-66	-6.59936457698065
26	295982	300695	XLOC_023360	4	-	4.87692669756779e-66	12.8760866114584
23	32235037	32238639	XLOC_021072	4	-	5.22074279276709e-66	12.6138797842413
18	56379672	56397210	XLOC_013289	5	-	6.10747083086135e-66	10.7684149856264
9	56897817	56987489	XLOC_036678	4	+	6.30754666686195e-66	12.8884719946694
23	28709524	28822837	XLOC_020314	11	+	7.36708349404963e-66	7.72191588536059
3	103377676	103384240	XLOC_027821	4	-	8.27444191599014e-66	12.8641798400403
19	49480970	49490141	XLOC_015301	4	-	8.33365867088547e-66	12.8857414447339
13	78433473	78450188	XLOC_007014	4	-	8.38177409388266e-66	12.9048964890156
9	90475737	90481699	XLOC_036904	3	+	9.14180854167487e-66	13.587125594037
8	59176898	59396341	XLOC_035383	12	+	9.18957929240262e-66	3.86479310424736
4	114913393	115011797	XLOC_028796	12	+	1.02941319643294e-65	-5.6681665418334
4	6959388	6975507	XLOC_028863	12	-	1.09907387053037e-65	-5.85785903635061
10	56099378	56130497	XLOC_002018	12	+	1.40264545678602e-65	3.33604677130622
1	141279259	141329174	XLOC_001501	4	-	1.45056002653601e-65	12.2940412324525
13	18964571	18967644	XLOC_006421	4	-	1.49240975791427e-65	12.8557881354771
13	50750945	50761010	XLOC_006668	12	-	1.52815742466417e-65	-6.99814666109486
16	48000775	48105075	XLOC_009876	6	+	1.60698517318861e-65	11.4581610309959
7	98031137	98038294	XLOC_034790	12	-	1.76848623901103e-65	3.07054002881649
NW_017190157.1	105739	108844	XLOC_039970	12	-	1.77247492024522e-65	-5.27818151546942
7	89883973	89922285	XLOC_033591	12	+	1.77990883839037e-65	-4.46029772419274
4	6864728	6871784	XLOC_028164	12	+	1.88250435258095e-65	-5.24397156805382
15	16632309	16748581	XLOC_008986	12	-	1.89953959255355e-65	6.71913740085688
25	13683852	13695881	XLOC_022026	9	+	1.9928881894417e-65	10.7940459428118
16	37336302	37378094	XLOC_009791	8	+	2.09060078187035e-65	14.4460724642671
12	50674332	50679416	XLOC_005457	5	-	2.80676189061206e-65	10.9027985857804
29	45717847	45724798	XLOC_025208	12	+	2.83327572499909e-65	3.4406877034729
8	103267645	103326180	XLOC_036386	12	-	3.15419088337065e-65	-4.77105301529099
6	92222588	92231838	XLOC_032793	10	-	3.82656721900176e-65	8.85373673802432
11	105353465	105362314	XLOC_004929	12	-	4.12461535265791e-65	3.66004660411043
13	43146089	43176740	XLOC_006587	4	-	4.35157124746375e-65	12.892972167618
20	38258463	38298680	XLOC_017774	12	-	4.61099354895334e-65	-5.80311763784859
19	53112170	53116358	XLOC_014374	5	+	4.88729260281649e-65	13.0519559572454
3	21775977	21801339	XLOC_027213	10	-	5.51050131880353e-65	10.2951326126443
8	76203334	76554906	XLOC_036199	4	-	7.95588687993798e-65	12.6358597818599
4	69617020	69789671	XLOC_029346	12	-	9.16984819460075e-65	7.18154314116387
18	359924	374686	XLOC_011674	6	+	1.01183462644167e-64	11.5767790137326
11	62012639	62070249	XLOC_003752	12	+	1.12095792953379e-64	4.02270457089536
NW_017189516.1	65518960	65540262	XLOC_037877	12	+	1.18505419962044e-64	3.3487144329399
6	35198176	35296620	XLOC_032498	4	-	1.76401471706404e-64	12.2305250546081
2	108948942	109015024	XLOC_016179	5	+	1.86243197412666e-64	12.1940596388774
5	93543745	93587490	XLOC_030269	12	+	2.03656389597646e-64	-5.53579036839977
17	69190105	69207149	XLOC_011224	12	+	2.14261481118835e-64	4.38404600984878
7	59064020	59134162	XLOC_034280	12	-	2.14932461074467e-64	3.3945927446965
29	50557054	50571932	XLOC_025313	4	+	2.21479238041441e-64	12.7950057151595
8	74712657	74733914	XLOC_036173	10	-	3.08424439547527e-64	10.0055226609929
16	17346851	17414813	XLOC_009680	12	+	3.41954844559166e-64	2.97163292615605
25	32505654	32562978	XLOC_022219	12	+	3.68010442893965e-64	6.55082213340851
11	104466823	104473792	XLOC_004128	12	+	3.72991085540412e-64	-5.78851372779922
10	89859407	89873185	XLOC_003291	12	-	3.75470421830622e-64	3.9933461313053
2	9166276	9168841	XLOC_015620	12	+	3.80889939929423e-64	-8.01393808876631
11	104490596	104493703	XLOC_004913	4	-	4.57217110324307e-64	12.7863423674066
8	69147769	69193502	XLOC_035467	12	+	4.73001461785864e-64	7.00504117107889
3	86865209	86879288	XLOC_026402	12	+	4.75432460848164e-64	4.09005111218252
29	46841558	46964044	XLOC_025258	12	+	5.81146951393623e-64	3.93956789349993
10	69074185	69199362	XLOC_003008	12	-	5.90453013161152e-64	5.65952929528024
5	65591518	65638625	XLOC_031217	4	-	6.02990344607614e-64	12.9612024199363
2	168061	194899	XLOC_016376	8	-	6.51086824377078e-64	9.33360146108505
1	148222243	148225351	XLOC_001597	6	-	6.89861920779383e-64	11.7934787176811
7	92699552	92735804	XLOC_034672	12	-	8.35242386888125e-64	6.7154091352898
6	19517102	19594712	XLOC_032439	12	-	1.01217115571107e-63	7.03944395569692
10	90503814	90603804	XLOC_003294	12	-	1.06043382592478e-63	6.11937819389589
27	29318888	29357924	XLOC_024148	12	-	1.069557571949e-63	5.23252561564145
13	48690279	48727022	XLOC_005943	5	+	1.15386446359675e-63	12.5081576585788
NW_017216461.1	6145	13173	XLOC_041175	9	-	1.15386446359675e-63	9.88613508660695
25	21347702	21352692	XLOC_022097	4	+	1.18782742146957e-63	12.7678284500902
5	102242565	102264389	XLOC_030413	12	+	1.20484155263957e-63	5.01482747947298
18	62615329	62639317	XLOC_013491	12	-	1.30180800186943e-63	-5.34058228388698
NW_017205676.1	24225	38918	XLOC_040554	12	-	1.37469438355097e-63	5.96249677834545
14	52614339	52641325	XLOC_007814	4	-	1.38313096248179e-63	12.7589408156848
10	66747538	66756642	XLOC_002984	12	-	1.38851765547772e-63	3.72105089270347
2	34655034	34834721	XLOC_015832	12	+	1.4886654984883e-63	-4.48743665315457
17	17663092	17707127	XLOC_010960	12	+	1.56740241805541e-63	4.4716283846343
1	76910758	77089601	XLOC_000341	5	+	1.84255988462159e-63	12.7503133245094
1	43701724	43869295	XLOC_000166	4	+	1.85337439790094e-63	12.7765264983389
4	81306536	81398095	XLOC_029399	12	-	2.0579695222635e-63	5.50604202875304
2	3922667	3949797	XLOC_015544	12	+	2.12561557029659e-63	5.13004140067029
16	76248281	76255689	XLOC_010109	8	+	2.26533957382458e-63	-9.80175712999809
13	48549666	48600336	XLOC_006637	4	-	2.7885535332391e-63	13.1538088093772
7	67953298	67963723	XLOC_033389	4	+	2.82592987881775e-63	13.3086927568299
10	80547667	80561533	XLOC_003204	12	-	2.88879609910914e-63	3.51823879872305
19	33748865	33751675	XLOC_014019	4	+	3.01144218736153e-63	12.7542164837013
18	25631731	25811442	XLOC_012874	12	-	3.07569387386521e-63	-6.91567539189746
4	88172665	88210309	XLOC_028652	11	+	3.20280478043719e-63	9.82729655647704
10	35907657	36136138	XLOC_002778	12	-	3.23653119908708e-63	7.0448466986345
21	31684883	31729845	XLOC_018111	12	+	3.79417807659213e-63	-6.16984039984709
3	62427268	62581565	XLOC_027439	9	-	3.8350875885073e-63	10.0856194603617
16	62105987	62241133	XLOC_009992	4	+	4.05695010016324e-63	13.1510427796902
23	22318570	22323497	XLOC_020240	12	+	4.49290073804298e-63	4.35664546620973
4	6924555	7005326	XLOC_028166	12	+	5.18735319454928e-63	-4.8717748670861
7	92682212	92693244	XLOC_034671	8	-	5.33210381361052e-63	10.7986872244765
19	42564345	42570034	XLOC_014191	4	+	5.79466773700371e-63	12.7513378819965
17	65803187	65854762	XLOC_011630	12	-	6.38960057697044e-63	-4.793333859436
7	41641926	41708886	XLOC_034133	12	-	6.46582159050231e-63	-5.54318012268883
3	69664128	69888993	XLOC_027489	12	-	6.47245902418466e-63	4.33951796475473
13	17301748	17384301	XLOC_006411	12	-	7.58796612999894e-63	-4.46587519059826
13	62065915	62067270	XLOC_006112	4	+	7.69331178524778e-63	12.7521896825054
7	55931040	55963170	XLOC_034231	5	-	8.29650727924834e-63	11.0627048371774
7	89660283	89679330	XLOC_033585	12	+	8.45143827547198e-63	2.98405104717497
7	67494407	67504534	XLOC_033370	12	+	8.88939567764492e-63	5.17338773768024
NW_017217130.1	16	17881	XLOC_041223	12	+	8.93862269203002e-63	5.12314677673773
11	20520591	20588591	XLOC_004302	12	-	9.35060079102778e-63	3.11404804331113
8	102170615	102205739	XLOC_035697	12	+	9.52345680294157e-63	3.55420416226525
29	42229987	42328397	XLOC_025100	12	+	1.13869049060442e-62	-5.02328539818889
11	4571737	5196801	XLOC_004211	12	-	1.15184857099365e-62	-4.70366156978982
18	17736664	17749065	XLOC_012816	4	-	1.15539137784191e-62	12.7350910859306
6	89078358	89082850	XLOC_032169	4	+	1.19287113607943e-62	12.7398142954044
NW_017214958.1	77	25035	XLOC_041041	4	+	1.23059935923784e-62	12.7423962772263
20	40533132	40680282	XLOC_017794	4	-	1.29348341743339e-62	12.276310007501
5	56793295	56799158	XLOC_030006	12	+	1.30698681980508e-62	5.10556863127799
8	69040162	69067510	XLOC_035464	6	+	1.34535186156305e-62	9.55570353848559
NW_017189516.1	12400559	12415129	XLOC_037554	12	+	1.54516601926737e-62	7.03670675458588
5	105479437	105669891	XLOC_031579	12	-	1.57235232238301e-62	5.83767906108839
29	42758729	42761015	XLOC_025110	12	+	1.59558568309882e-62	-6.05587854878825
25	33944715	35136856	XLOC_022240	12	+	1.88198278871466e-62	3.6349556328802
18	51330310	51366310	XLOC_012195	12	+	2.40799969309694e-62	6.03160787172878
22	51118423	51157393	XLOC_019310	12	+	2.54822302603506e-62	3.25692158309857
3	62033353	62103316	XLOC_027430	12	-	2.65687367568481e-62	-6.01529022080748
8	5848761	5852706	XLOC_035786	4	-	2.72623218305602e-62	12.7212088249943
18	12636996	12653343	XLOC_012755	4	-	2.7758074246523e-62	12.7067089895063
26	42077372	42179359	XLOC_023693	12	-	3.15389695465278e-62	8.36206870415742
NW_017195643.1	3133	8121	XLOC_040262	4	-	3.42887401123695e-62	12.3444230470044
12	1714720	1723425	XLOC_005326	4	-	3.57971623217254e-62	13.0303588954098
23	31954051	31995615	XLOC_021065	12	-	4.45513482226682e-62	6.11770594273729
23	15216230	15344175	XLOC_020641	12	-	4.71162873124888e-62	4.78685117984981
9	53015297	53225553	XLOC_037159	12	-	4.74792783774645e-62	-5.8054558598069
20	4656478	4772974	XLOC_017258	12	+	4.80362790063054e-62	3.0302216967004
8	84192450	84216121	XLOC_035577	12	+	6.02349363759301e-62	-5.06703996229715
21	65748271	65752333	XLOC_018931	4	-	6.42871375608439e-62	12.7111196630269
NW_017189785.1	162898	240787	XLOC_039488	12	-	7.7783494798426e-62	-4.59688307990937
9	28007620	28019243	XLOC_036573	12	+	8.41044710130948e-62	-4.33505517847591
10	50250052	50423027	XLOC_001991	10	+	1.01785880998308e-61	10.5453346235893
11	7031627	7070994	XLOC_003426	12	+	1.0742461037757e-61	-4.71582514176081
10	76562161	76600368	XLOC_002202	12	+	1.10425823818491e-61	4.92208503391666
1	125689260	125774063	XLOC_000573	4	+	1.20591591147624e-61	12.6755964097386
22	60178179	60180578	XLOC_019835	4	-	1.30158582054914e-61	12.6763932031425
5	67236589	67300586	XLOC_031230	4	-	1.84750380886266e-61	12.7680531328133
2	28800429	28806624	XLOC_015803	6	+	2.02064561437619e-61	10.0702810565887
17	58158991	58241150	XLOC_011170	7	+	2.10073192761161e-61	10.2830792370847
1	82496373	82503155	XLOC_000378	4	+	2.10783082460607e-61	12.6181794086572
16	49754590	49760176	XLOC_009908	12	+	2.11916940258705e-61	7.00958370474061
13	47778441	47837742	XLOC_006630	4	-	2.20352652369588e-61	12.6487067100959
NW_017189669.1	7031	18394	XLOC_039300	12	+	2.20935330865986e-61	-3.9418200808161
13	6397269	6538284	XLOC_005677	4	+	2.52748709562924e-61	12.7611151423208
9	10400507	10605347	XLOC_036966	11	-	2.63743601676338e-61	8.17537614524309
26	31202431	31225839	XLOC_023195	12	+	2.65604692540103e-61	4.92049314119434
NW_017189876.1	279	11931	XLOC_039638	4	+	2.808661602472e-61	12.7730715415686
1	76761491	76779606	XLOC_000340	9	+	2.9256222433304e-61	12.2930353984768
16	41067565	41079545	XLOC_010419	4	-	3.32957995249679e-61	12.6469014102159
25	36860715	36884827	XLOC_022861	12	-	3.55601765493556e-61	3.3608068603554
8	102343343	102360326	XLOC_036380	12	-	3.78797609054388e-61	6.01471482101663
NW_017204634.1	2003	2974	XLOC_040527	4	-	4.11317153427212e-61	12.6657101319809
4	6755841	6766087	XLOC_028857	12	-	4.28034355593002e-61	-5.24737792111311
6	57425005	57502552	XLOC_032004	7	+	4.47901405165394e-61	11.5313149081886
3	118818337	118903659	XLOC_028079	12	-	5.32302455825692e-61	-6.99352869791944
4	107746582	107760649	XLOC_028750	12	+	5.68091245585332e-61	7.90524035974386
1	64629336	64739046	XLOC_001053	5	-	5.69598296414244e-61	11.1219754342126
16	77765120	77770650	XLOC_010728	5	-	5.93522867321173e-61	12.4025284275242
27	30285037	30287123	XLOC_023890	4	+	7.305178181653e-61	12.8073641075678
2	64819087	64890198	XLOC_015975	4	+	7.52744206394866e-61	12.6960618889671
NW_017189517.1	40782694	40786840	XLOC_038534	4	+	8.40779369199511e-61	12.598385385161
1	67744772	67890964	XLOC_001079	11	-	9.69888022139871e-61	10.6274214418879
3	111694272	111708748	XLOC_028023	12	-	9.77700338317142e-61	-5.3959109464701
NW_017189517.1	32796790	32821641	XLOC_038466	4	+	1.00373433573009e-60	12.779883757711
10	90222317	90276144	XLOC_003293	4	-	1.04778697030885e-60	12.8806208484993
7	63440967	63449395	XLOC_033300	4	+	1.06538200386362e-60	12.6412639493061
4	20854605	20871948	XLOC_028333	4	+	1.10675026295018e-60	12.607776945735
3	18020442	18028266	XLOC_025995	12	+	1.14039356449204e-60	6.13131872909669
29	46459168	46479935	XLOC_025244	12	+	1.22475305344698e-60	-5.14213131311236
4	6630484	6635139	XLOC_028852	12	-	1.26204200996975e-60	-6.20747551540776
3	98647002	98670506	XLOC_027681	5	-	1.32015489654244e-60	12.5382535097658
NW_017189641.1	294367	306097	XLOC_039219	4	+	1.34171089548038e-60	12.6212415495813
24	35001296	35248278	XLOC_021653	11	-	1.34443446097318e-60	7.54299964714677
13	53118289	53124566	XLOC_005996	12	+	1.72167362393108e-60	-4.29621719962118
7	94949861	94953701	XLOC_034728	12	-	1.74546892698275e-60	-5.06987737354516
13	57766758	57770419	XLOC_006040	4	+	1.77114724107354e-60	12.6305776187183
16	78899988	78917460	XLOC_010140	12	+	1.80513504393945e-60	-4.20860429019421
7	26284946	26764023	XLOC_033094	4	+	1.9012526891655e-60	12.6198076919822
1	79880639	80020253	XLOC_001167	12	-	1.91504778124093e-60	3.68565049463823
29	43053866	43069902	XLOC_025125	12	+	1.91504778124093e-60	-4.63463415668985
14	93673712	94301036	XLOC_007514	12	+	2.05044477431074e-60	-5.98356638288226
21	25605480	25614883	XLOC_018632	12	-	2.07617300723873e-60	-4.23910986382977
5	74313563	74326479	XLOC_031297	12	-	2.3522266229419e-60	-6.74809123453278
11	70416783	70482466	XLOC_004582	12	-	2.51056102801613e-60	-4.66485875300864
20	71383166	71396453	XLOC_017883	4	-	3.62961793773102e-60	12.0739673011717
10	84264018	84313907	XLOC_002391	12	+	3.88979998091081e-60	-3.74829339890662
6	25782133	25796293	XLOC_031908	4	+	4.28816095409533e-60	12.573663628717
10	80374514	80390169	XLOC_003191	12	-	4.34589326894978e-60	6.3394264980207
22	48002753	48006618	XLOC_019657	4	-	4.84557668686293e-60	12.5896960617828
15	18622598	18707253	XLOC_009000	8	-	4.9991656283292e-60	10.4528493021786
17	30740342	30785032	XLOC_011060	12	+	5.57024194662466e-60	3.35188947758979
21	65021742	65027928	XLOC_018332	4	+	6.11488514256923e-60	11.6323769400305
16	79153827	79159272	XLOC_010145	10	+	6.59527272916885e-60	7.61836759267213
NW_017210437.1	19593	24296	XLOC_040638	12	-	7.02541519646413e-60	-5.58543986693282
NW_017189517.1	25697803	25786674	XLOC_038696	4	-	7.06005451733876e-60	12.5744014871586
16	74572486	74575257	XLOC_010093	4	+	7.07722736094705e-60	12.5548953902612
1	89962	333854	XLOC_000817	12	-	7.13557881905758e-60	3.33159014677468
26	18242998	18252908	XLOC_023123	4	+	7.42373831520647e-60	12.5754254582008
2	14635763	14699054	XLOC_015708	4	+	9.02715815787786e-60	12.5461184688364
29	40551539	40586016	XLOC_025056	4	+	9.49369867941554e-60	12.5942659126949
NW_017189962.1	550937	574494	XLOC_039754	11	+	1.02720600124823e-59	-7.64662260047302
3	110781467	110847230	XLOC_027997	12	-	1.07910246320503e-59	-4.79749346628033
19	52598411	52614831	XLOC_014362	12	+	1.12750078022989e-59	3.03812385068116
15	62001033	62105025	XLOC_008673	12	+	1.14508127054193e-59	5.47779088712767
1	63410120	63427521	XLOC_001034	4	-	1.14508127054193e-59	12.5405896554937
20	39295117	39456652	XLOC_017782	10	-	1.15986246858467e-59	9.87309159416798
16	78100286	78137401	XLOC_010740	12	-	1.17793929037647e-59	-5.44239718318363
3	110749424	110774578	XLOC_027996	12	-	1.18875951100742e-59	-5.29278785903709
9	10721217	10739169	XLOC_036486	5	+	1.2184148271607e-59	12.8645267175675
18	3809750	3843150	XLOC_012698	10	-	1.3538519216105e-59	8.8762953927921
29	9164003	9285768	XLOC_024828	12	+	1.43585008979359e-59	-4.17776938584082
3	7450573	7451661	XLOC_027016	4	-	1.59450690729102e-59	12.6249647802664
21	14137600	14512305	XLOC_018523	12	-	1.85729570862989e-59	-4.38037359715135
2	129717866	129740180	XLOC_017152	12	-	1.92315261883036e-59	5.95956357004174
NW_017189516.1	50690072	50759934	XLOC_038214	12	-	2.15333477118906e-59	4.20944239395392
2	32406989	32476383	XLOC_015829	12	+	2.7783678156885e-59	12.6041834167864
24	58485117	58507561	XLOC_021783	12	-	2.96303470807552e-59	3.32202745405121
4	6254810	6263700	XLOC_028145	12	+	3.09780406741403e-59	-5.17664122090175
14	1064976	1084556	XLOC_007531	4	-	3.20937575677776e-59	12.5415021101985
9	21204361	21218406	XLOC_037018	4	-	4.15285673201437e-59	12.5151242867985
19	23373644	23395151	XLOC_014741	12	-	4.79563168591135e-59	3.47360639527405
3	103329571	103331981	XLOC_027818	12	-	5.02562436072174e-59	-6.02417681499463
NW_017215134.1	1941	14051	XLOC_041062	12	+	5.53107440243081e-59	-4.78936976160502
7	103614534	103622848	XLOC_033908	12	+	6.210842366075e-59	-3.77149466573205
7	47445830	47471434	XLOC_033179	12	+	6.210842366075e-59	3.40749718239101
25	2200906	2204142	XLOC_021901	12	+	6.53707008170687e-59	-4.49624539140135
23	22131663	22178682	XLOC_020951	12	-	7.481753470037e-59	-4.66007300944425
18	16190304	16193325	XLOC_012812	12	-	8.57549987834513e-59	4.76811367318354
24	60380558	60415671	XLOC_021794	4	-	9.27986755350147e-59	12.5730476855066
4	84751658	84951511	XLOC_029408	4	-	9.32071151290347e-59	12.4828030537766
2	82654235	83392491	XLOC_016032	12	+	1.18735320111248e-58	-4.52832488430378
15	57528311	57533889	XLOC_009443	10	-	1.19738093434135e-58	12.7142769538069
NW_017189517.1	24183248	24190554	XLOC_038411	4	+	1.22915329673233e-58	12.5434799158803
23	40711606	40734468	XLOC_021164	10	-	1.37880349007048e-58	7.69243597913422
11	78349478	78374106	XLOC_003872	12	+	1.38809388783006e-58	8.59869246665604
19	50014998	50026351	XLOC_015311	12	-	1.54292062405611e-58	-5.16001059230694
21	47183329	47190045	XLOC_018795	8	-	1.55152452171788e-58	10.0723954856356
7	66906313	66919673	XLOC_034380	12	-	1.60829792924582e-58	-4.98041488199156
21	64994966	65029989	XLOC_018331	6	+	1.76473824193525e-58	12.9650836270222
20	35934949	35948891	XLOC_017420	4	+	1.82117958795238e-58	12.5321176020394
8	80853211	80884526	XLOC_036231	12	-	1.98611913759445e-58	9.01512980711145
5	114834770	114917102	XLOC_030581	4	+	2.09119002428859e-58	12.4907040716097
2	66367484	66394282	XLOC_016897	12	-	2.13931090470097e-58	3.97990681802364
26	28274942	28302451	XLOC_023158	4	+	2.64660455088032e-58	12.5399846839148
19	22629866	22637599	XLOC_013845	12	+	2.80053290221923e-58	9.71087902926781
9	51191505	51257425	XLOC_037140	12	-	3.05379933839975e-58	7.72241555360955
3	77428311	77476046	XLOC_027526	12	-	3.22541421157757e-58	3.13293060586235
25	37305616	37317687	XLOC_022312	4	+	3.90657311390466e-58	12.3862240647655
22	35374291	36024006	XLOC_019194	8	+	4.2684263471289e-58	10.7501118278349
16	76103208	76232274	XLOC_010106	12	+	4.59508887416967e-58	-5.17543197835153
6	37214500	37221482	XLOC_032517	4	-	6.09663896850008e-58	11.0455615067171
3	77383933	77405500	XLOC_027523	4	-	6.83738118363812e-58	12.5484310942336
5	55557515	55638052	XLOC_031049	12	-	6.92604680050457e-58	4.71456867678491
NW_017190133.1	92998	109013	XLOC_039883	12	-	7.05426058550827e-58	-4.96658062118507
6	97733737	97847229	XLOC_032820	5	-	7.08884789233924e-58	11.7214653992855
7	5533675	5546017	XLOC_032996	4	+	7.76565809151632e-58	12.4296623798338
17	1219122	1229817	XLOC_010778	12	+	8.09029278054714e-58	-3.96887971500194
NW_017189516.1	10648683	10652340	XLOC_037534	12	+	8.61913044875486e-58	-5.11788152615007
5	102244001	102245627	XLOC_030414	4	+	9.39877727377362e-58	12.4241331071809
27	20430842	20445021	XLOC_023834	12	+	9.45102491928662e-58	6.33079995122474
NW_017212184.1	6989	34803	XLOC_040746	12	+	9.76398199700215e-58	6.02218239094645
7	64275442	64388099	XLOC_034337	12	-	9.84999256089375e-58	3.33843358893039
11	43694708	43781436	XLOC_003636	12	+	1.04451712818763e-57	3.69448464542076
11	84933967	84988622	XLOC_003895	12	+	1.06202697685732e-57	-7.86213226145567
18	56043615	56062566	XLOC_012329	4	+	1.11326255356053e-57	11.3002014193886
19	54442749	54452606	XLOC_014394	4	+	1.14399180851666e-57	12.4406752385788
3	111749927	111753252	XLOC_026827	12	+	1.21512163311628e-57	3.74282050760291
11	28318734	28412763	XLOC_003566	12	+	1.24103273563456e-57	3.31316837780137
2	13889800	13945767	XLOC_016551	4	-	1.24154580687437e-57	12.2876164653494
17	57523404	57536838	XLOC_011166	4	+	1.26929730189092e-57	12.4141729566512
5	108404965	108418449	XLOC_030489	12	+	1.35891619782924e-57	-4.25184507908842
19	4697339	4759673	XLOC_013624	12	+	1.55314106866048e-57	6.45874782215065
6	377031	401000	XLOC_032365	4	-	1.58998203552261e-57	12.4148175525629
24	25974297	26008516	XLOC_021613	4	-	1.65250065986862e-57	12.6554339404329
29	7988909	8048343	XLOC_024817	12	+	1.77105965081577e-57	4.93804027020267
9	27168156	27291865	XLOC_036568	4	+	1.96901060950337e-57	12.411769693744
27	31384779	31533040	XLOC_024167	12	-	2.18999380022157e-57	6.6660459175638
7	71677049	71692103	XLOC_034499	12	-	2.53802581519179e-57	-4.04628895977898
21	68844402	68853448	XLOC_018986	12	-	2.95110333088955e-57	-5.88416813725897
28	31203826	31553569	XLOC_024687	7	-	3.34901513002048e-57	8.5192723511511
11	66825346	66927552	XLOC_003781	12	+	3.40063570752679e-57	-4.34901467406141
1	142805986	142828548	XLOC_001519	12	-	3.56899274405615e-57	5.28483353127138
16	77998488	78010247	XLOC_010734	12	-	3.76486218217983e-57	7.42537677538051
19	32892922	32910563	XLOC_014927	12	-	3.96156731967539e-57	-3.79804567452325
13	60490421	60491573	XLOC_006078	11	+	4.18213238323731e-57	7.62834890038056
24	381579	409447	XLOC_021529	12	-	4.62704846133763e-57	6.55699602409633
1	143165590	143189555	XLOC_000693	3	+	4.72756685514971e-57	13.1485712702944
26	36970042	36973716	XLOC_023630	4	-	4.78175734083709e-57	12.3918417636686
20	71324467	71327989	XLOC_017538	4	+	5.96147130204007e-57	12.3786785327899
NW_017189707.1	819	6024	XLOC_039386	4	-	6.18270533058344e-57	12.2874695171699
12	11728218	11897309	XLOC_005357	12	-	6.19355926721503e-57	3.23187031734197
15	2440506	2449130	XLOC_008812	4	-	6.58467753199329e-57	11.8639038493923
7	48914999	48952725	XLOC_033201	8	+	6.60685603827226e-57	10.643500483624
7	84179841	84226087	XLOC_033539	12	+	7.31442800435559e-57	3.23008371448487
11	13218945	13266149	XLOC_003472	12	+	7.43522855996905e-57	4.8605117521089
1	35895719	36304921	XLOC_000115	4	+	8.04891419041368e-57	11.8864207268269
5	68166551	68240209	XLOC_031232	6	-	8.06939752086142e-57	10.158069270943
2	3379058	3397841	XLOC_016409	4	-	8.28819587898672e-57	12.3983635346587
16	70383750	70397879	XLOC_010060	5	+	8.51943491417407e-57	11.844299930026
7	79672111	79847429	XLOC_033513	12	+	8.95363836514955e-57	5.26425873898664
22	14804368	14884609	XLOC_019108	5	+	9.01532455968706e-57	10.8059340194578
18	26375695	26467171	XLOC_011871	12	+	9.02158502801862e-57	-5.01374522804879
7	64703280	64735552	XLOC_034343	12	-	1.14617971460121e-56	-5.60832023547399
13	34530670	34563197	XLOC_006498	10	-	1.24598694573508e-56	8.80924951382181
1	23020294	23681132	XLOC_000091	6	+	1.30847434485374e-56	11.6626987858417
27	8802935	9045352	XLOC_023771	12	+	1.34259184310579e-56	6.98193050921675
1	139354179	139361774	XLOC_001490	8	-	1.38389749395956e-56	7.98900076107781
26	29804843	29812351	XLOC_023549	12	-	1.44038665603394e-56	-5.14258470263687
26	32128363	32153080	XLOC_023198	5	+	1.49519172479464e-56	10.4193335786119
3	43264338	43402211	XLOC_027371	12	-	1.68765958888709e-56	4.54101544844941
15	49571660	49585386	XLOC_008572	4	+	1.72154822071734e-56	12.3691966824783
5	58599851	58635332	XLOC_030035	12	+	1.79039730717059e-56	-5.90155362888217
16	76222334	76248183	XLOC_010108	9	+	1.84735316261628e-56	-8.68415185047461
5	118739324	118742488	XLOC_030628	12	+	1.88270628154225e-56	5.56984234165453
13	17803931	18377838	XLOC_005732	12	+	1.9802598925566e-56	5.98826512391985
8	76002647	76091226	XLOC_036198	5	-	2.24187026524808e-56	11.8705630069406
NW_017189643.1	6251	8677	XLOC_039231	12	+	2.27798322515565e-56	-5.90285610037934
21	33337282	33401946	XLOC_018134	12	+	2.39862984023785e-56	4.65876287180669
26	18231651	18242703	XLOC_023122	4	+	2.42932519542234e-56	12.3709615503169
10	20776492	20811838	XLOC_002647	4	-	2.84117100523754e-56	10.3381545190487
2	6604829	6627118	XLOC_016450	12	-	2.8697336113141e-56	-5.7276210878517
3	34083435	34586343	XLOC_026141	12	+	3.06615007677336e-56	3.57818337389707
12	35490764	35715474	XLOC_005422	12	-	3.07893572162923e-56	5.25337255728825
7	91234310	91255711	XLOC_034644	12	-	3.32468938247415e-56	3.87414919300754
2	22584023	22892475	XLOC_015769	12	+	3.41189262698193e-56	-4.20156209090005
3	105666658	105679316	XLOC_026717	12	+	3.41806096027626e-56	6.63675704556394
6	59796696	59842406	XLOC_032036	12	+	3.44088707609508e-56	-4.62217521666025
9	59157638	59160660	XLOC_036698	4	+	3.49030776330556e-56	12.3243944676713
19	44499106	44525616	XLOC_014239	12	+	4.0211338993223e-56	-5.09467191059766
3	101824884	101830579	XLOC_027793	12	-	4.47323591172051e-56	-4.7630590459536
NW_017189517.1	26649771	26862859	XLOC_038434	12	+	4.54830064112784e-56	-4.18428927834949
27	26126971	26138983	XLOC_024127	4	-	4.73536685894912e-56	12.3775019580457
5	41270945	41455362	XLOC_029886	10	+	4.79904356682308e-56	8.34192917745881
5	73130924	73139936	XLOC_031269	12	-	5.02947040792742e-56	-5.0382538956201
11	24352344	24362175	XLOC_003539	8	+	5.73101133923482e-56	9.40461477101699
4	43547200	43563537	XLOC_029231	12	-	5.7495109314602e-56	-5.57806647729978
2	133895245	133937566	XLOC_016343	4	+	5.78029351295832e-56	12.4379663552092
10	78732932	79219515	XLOC_002315	12	+	5.81861728250149e-56	-4.67637315135001
6	6446681	6503943	XLOC_032388	12	-	5.84588820746468e-56	5.8343297592755
4	6513969	6596508	XLOC_028848	11	-	5.8756181374773e-56	-5.73746374259914
19	27662574	27674483	XLOC_013975	4	+	5.939891678412e-56	12.3066695593082
3	3413761	3455539	XLOC_026991	5	-	6.49759230466974e-56	12.3089894215578
25	16417623	16443804	XLOC_022611	4	-	7.08375517364778e-56	11.9164030820314
9	74842564	74855142	XLOC_036818	4	+	7.21319932095344e-56	12.3424054189616
16	43702171	43710880	XLOC_009841	5	+	7.32011211147861e-56	12.4170029070803
5	99838708	99851700	XLOC_030385	12	+	7.36554653680354e-56	-5.6845845765175
2	99460971	99464889	XLOC_016096	11	+	7.59247020271754e-56	8.02209927386645
2	130422430	130535028	XLOC_017157	12	-	7.60904915191698e-56	2.9030258316255
4	53029116	53034303	XLOC_029284	4	-	8.58085994032655e-56	12.3090988381676
5	30209387	30219666	XLOC_030857	12	-	1.24307003928351e-55	3.7454076708891
13	16764022	16851325	XLOC_006400	4	-	1.26439337158391e-55	12.3055271908861
8	60112399	60131873	XLOC_035407	12	+	1.28775788857641e-55	-4.80243201942661
8	75427218	75522929	XLOC_036186	12	-	1.2933035115885e-55	3.88537513293857
NW_017189518.1	674382	684266	XLOC_038814	11	+	1.38626589930772e-55	8.03724800407345
29	42786646	42788036	XLOC_025111	12	+	1.41357752198236e-55	-5.57841081224943
14	12784634	12807726	XLOC_007596	12	-	1.6677379287898e-55	4.1547721329399
16	61835877	61903521	XLOC_010587	4	-	1.69257199605648e-55	12.3410362684339
NW_017189516.1	35247713	35276591	XLOC_037717	12	+	1.80870183205882e-55	5.04779492719888
2	10001905	10019980	XLOC_016503	7	-	1.84414962950625e-55	9.0914187678317
23	36279326	36313481	XLOC_020401	12	+	1.87738506783037e-55	3.30046288479421
3	77903337	77967684	XLOC_026352	11	+	1.95500721815568e-55	8.05618675887082
NW_017189517.1	12919343	12991879	XLOC_038612	12	-	2.00694765798583e-55	-3.91660139299077
25	18145049	18169916	XLOC_022059	4	+	2.10915227072396e-55	12.3510982117491
22	52909288	52948396	XLOC_019349	4	+	2.11133742449047e-55	12.2394265242765
16	43614889	43703639	XLOC_010445	8	-	2.27505789116309e-55	10.7082971342838
15	60317690	60450499	XLOC_009470	12	-	2.45904502327246e-55	3.4922748887118
24	61004713	61009650	XLOC_021801	4	-	2.48362604229504e-55	12.3424196918644
25	38511459	38518213	XLOC_022909	4	-	2.59434488318495e-55	12.2851789701525
22	11187225	11311455	XLOC_019057	12	+	2.68691619899818e-55	5.91907548620659
23	32939012	32974556	XLOC_020368	12	+	2.9369825669269e-55	5.69170457491049
13	58526193	58545010	XLOC_006783	4	-	3.00395394682553e-55	12.3318825302517
3	104598570	104603034	XLOC_026692	12	+	3.00793964492041e-55	6.04725691342378
5	102267498	102316666	XLOC_030415	12	+	3.0998689840037e-55	8.33984594763414
7	60240856	60414279	XLOC_034298	12	-	3.11229590847118e-55	3.03371810937358
1	125853548	125980709	XLOC_001411	5	-	3.19231925651649e-55	12.1051564258816
21	68288157	68298194	XLOC_018429	4	+	3.49033755870388e-55	12.2162496760053
4	89457163	89656302	XLOC_028670	12	+	3.50435881813745e-55	5.82331969152365
6	24463077	24594816	XLOC_031887	4	+	3.70027488408596e-55	10.1573457036858
13	37433645	37481144	XLOC_006527	12	-	3.75937988950103e-55	3.22752430445528
28	18693177	18694616	XLOC_024624	4	-	3.80401405833792e-55	12.212620921798
20	40470587	40485090	XLOC_017788	4	-	3.92621112393923e-55	12.3263605026301
29	43393265	43408100	XLOC_025656	12	-	4.20458318024283e-55	-5.53476594552913
14	90925680	90990455	XLOC_008012	4	-	4.75197718962978e-55	12.338476222891
2	3457264	3470023	XLOC_015537	4	+	4.97967116870022e-55	12.2417544647139
11	13329551	13357321	XLOC_004274	4	-	5.01375528089963e-55	12.3383671106804
17	2669416	2674873	XLOC_011283	12	-	5.82535459690616e-55	3.98210823948468
NW_017189517.1	36627079	36702614	XLOC_038741	12	-	6.00463404406493e-55	6.11394725041315
1	155236788	155365263	XLOC_001657	12	-	6.39254660521444e-55	-4.8667013244379
29	36660385	36682597	XLOC_025025	12	+	6.63678208083849e-55	-7.51476676443843
19	28207944	28383798	XLOC_013985	4	+	6.94050641228811e-55	12.1901762799234
16	4079228	4097210	XLOC_010227	12	-	6.95397870755854e-55	10.2132434998868
4	6611098	6620273	XLOC_028850	12	-	7.70567088382502e-55	-5.14686759306846
4	112797528	112811464	XLOC_029559	12	-	9.86106518268136e-55	5.81931582955374
5	28159067	28196851	XLOC_029769	12	+	9.87026037520262e-55	-4.58137535942098
16	30168543	30512473	XLOC_010335	4	-	1.10221953298589e-54	12.3407620423792
1	7974429	7983899	XLOC_000064	6	+	1.13219093010057e-54	11.4292916008486
2	121892410	122280220	XLOC_017114	4	-	1.1922587943921e-54	12.1715841801881
6	115725138	115730097	XLOC_032925	4	-	1.2422258984468e-54	12.1854078458854
NW_017200381.1	7	18979	XLOC_040412	12	+	1.2469550685768e-54	6.03568763249008
20	33010352	33209620	XLOC_017401	4	+	1.26297517534373e-54	12.2817795110296
5	95864305	95971722	XLOC_030304	12	+	1.32466887615828e-54	2.7884251150131
25	26044221	26049696	XLOC_022696	12	-	1.37656505870715e-54	-5.63344513229592
9	25894430	26112384	XLOC_036557	12	+	1.45157791900311e-54	-4.12374072547555
21	58675422	58679465	XLOC_018283	4	+	1.53375603901184e-54	12.1840142752146
21	67010003	67022339	XLOC_018944	4	-	1.60977501447805e-54	12.1863682640809
12	14193901	14298545	XLOC_005022	12	+	1.62431129739541e-54	-4.85631963544238
6	44942757	44949625	XLOC_031969	4	+	1.63524460701958e-54	12.2504655548358
8	43850488	44085537	XLOC_035969	12	-	1.66372272246426e-54	-3.89511198152256
23	4801737	4902729	XLOC_019884	12	+	1.77838903122643e-54	4.19633885057281
NW_017189517.1	37209869	37212077	XLOC_038504	12	+	1.79930151810542e-54	3.17661173166893
15	4046258	4101886	XLOC_008129	4	+	1.81775572847526e-54	12.3793032447943
18	63818074	63823651	XLOC_012513	12	+	2.07316307171309e-54	3.02290726995549
5	74461883	74518362	XLOC_031303	12	-	2.15424790597519e-54	-5.75338181883868
4	7730471	7737185	XLOC_028217	6	+	2.23593964045259e-54	10.1115791221719
18	12167283	12211547	XLOC_012750	12	-	2.25484811866037e-54	-4.65722044261689
1	153610672	153936148	XLOC_000791	12	+	2.36648726244876e-54	-4.27920228301582
20	71137227	71158941	XLOC_017875	4	-	2.40273515234831e-54	12.2900153402777
2	129168137	129316641	XLOC_017133	11	-	2.4356119865671e-54	7.3254699517357
10	68872397	68949867	XLOC_002126	12	+	2.72226778620979e-54	-5.44699055565626
19	31684715	31686830	XLOC_013999	4	+	2.91594179597726e-54	12.1569453967497
16	49921746	49960858	XLOC_010505	12	-	3.06908067477281e-54	4.67512005981194
15	41839018	41845334	XLOC_009321	4	-	3.83142629286804e-54	12.1832736633652
11	3279617	3289660	XLOC_003398	4	+	4.78237414217763e-54	12.1987890944771
11	19946738	19973749	XLOC_004300	12	-	5.00896043705689e-54	-4.47048069180898
2	8769308	8797830	XLOC_016484	12	-	5.33103989987284e-54	-6.34376006301633
11	103493749	103505661	XLOC_004099	11	+	5.62747227000426e-54	7.55442195482423
NW_017189517.1	34841051	35095681	XLOC_038733	4	-	6.37961794996026e-54	12.1486707905211
11	38093731	38165206	XLOC_004406	4	-	7.14093786988134e-54	12.1129795604659
NW_017189516.1	2183203	2209618	XLOC_037477	12	+	7.37428332161459e-54	-4.89213191113755
29	27674883	27689553	XLOC_025491	5	-	7.93354315111481e-54	12.3881400296625
13	35971966	36143096	XLOC_005835	4	+	8.4321962150605e-54	12.1526572537777
4	39242341	40020158	XLOC_028433	7	+	8.97767281312648e-54	9.72633110111101
27	3763889	4201001	XLOC_023999	8	-	1.01802935990691e-53	10.1285518858283
20	23674030	23791333	XLOC_017355	12	+	1.07287038813376e-53	3.4033577004208
3	1099277	1110374	XLOC_026947	12	-	1.24199396036484e-53	-3.91024404337253
10	45027341	45144898	XLOC_002840	4	-	1.52984111636055e-53	10.9663637330944
29	50478538	50487406	XLOC_025312	4	+	1.68125886230554e-53	12.4258270206705
28	18624634	18678978	XLOC_024621	12	-	1.97334159188803e-53	3.79582179297245
17	132728	136177	XLOC_010764	12	+	1.97534324614494e-53	6.81428789199482
5	115360003	115454756	XLOC_030593	12	+	2.00438085875734e-53	4.37181358912884
15	43573568	43884641	XLOC_008536	4	+	2.06253626123343e-53	12.200745447012
1	151692777	151856776	XLOC_001634	4	-	2.06616614770013e-53	11.9205533921347
1	44940398	45232018	XLOC_000963	4	-	2.3902050879324e-53	12.3473506586317
23	28968562	29086787	XLOC_020316	12	+	2.39880429989428e-53	6.28115421229055
17	56643580	56743041	XLOC_011602	4	-	2.63386707248272e-53	12.785029498011
1	129094904	129120967	XLOC_000590	4	+	2.7257159469279e-53	11.4667920712286
29	25860025	25863919	XLOC_025427	4	-	2.72689874111616e-53	12.1070210694632
11	103721921	103755062	XLOC_004111	10	+	2.80989007833867e-53	8.85951138691852
9	87733141	88196047	XLOC_037372	4	-	2.82481851974213e-53	12.0873025423125
26	36499597	36521747	XLOC_023627	12	-	2.92757766997131e-53	6.12357074853843
25	26385561	26393863	XLOC_022151	12	+	2.94991507410797e-53	-6.73189925553757
3	99440689	99443026	XLOC_027711	12	-	3.63644494767016e-53	3.37709906009841
13	45737807	45742402	XLOC_005930	12	+	3.70645282718218e-53	3.62844888418324
25	21447935	21823615	XLOC_022098	12	+	3.85244880496462e-53	-4.58644105489024
27	29373588	29384965	XLOC_024149	12	-	4.15428702017775e-53	3.38837522299232
NW_017189581.1	2171	55246	XLOC_039064	11	-	4.37281184419205e-53	8.18841451808342
3	99784576	99791756	XLOC_026560	4	+	4.53250341196654e-53	12.0687138438877
11	104524476	104529120	XLOC_004914	4	-	4.56746980444847e-53	11.9742742983418
6	45011104	45039749	XLOC_032542	4	-	5.10173857761616e-53	12.1514677167737
7	89102713	89121739	XLOC_034592	12	-	5.25664802781362e-53	-3.57025870595496
18	47035019	47049540	XLOC_013022	5	-	5.55911674045251e-53	12.080517047066
6	25766237	25775229	XLOC_031905	4	+	5.58514991416057e-53	12.0904206920413
4	18679154	18808868	XLOC_028329	12	+	5.63287863069603e-53	4.18061080566902
21	20374401	20389135	XLOC_018570	4	-	6.47789199918863e-53	12.0429923219832
6	72365212	72405404	XLOC_032657	12	-	6.94490619417304e-53	4.36081595510694
6	72358993	72422535	XLOC_032098	12	+	7.35552111736009e-53	4.13531617135427
22	48751705	48760850	XLOC_019255	12	+	7.41244622950056e-53	-4.10213999378389
14	35605109	35920654	XLOC_007724	12	-	8.05071427081247e-53	3.60728814137035
NW_017218032.1	6462	12047	XLOC_041284	4	+	8.51459024278749e-53	12.8849920724082
15	2821799	2825564	XLOC_008108	4	+	8.70581882363351e-53	12.6963728303044
2	89287268	89421183	XLOC_016950	4	-	8.7764037629763e-53	12.0759900941249
8	75828159	75830978	XLOC_036193	12	-	1.00880889413238e-52	2.89208996919455
8	79259706	79289349	XLOC_035548	12	+	1.03107239101432e-52	6.16933605487801
13	51122058	51138118	XLOC_005966	5	+	1.06923193641156e-52	11.5154216326365
1	95581208	95986212	XLOC_000429	12	+	1.20888238881058e-52	-3.7378229696699
16	21926826	21937934	XLOC_010275	4	-	1.24005223090874e-52	12.0758415269688
18	15226142	15231488	XLOC_012790	4	-	1.24669113496858e-52	12.0922223016633
3	111003095	111042235	XLOC_027999	12	-	1.30624847699458e-52	-4.79341096268974
18	38048302	38061861	XLOC_012950	12	-	1.5079221107691e-52	5.5083089952046
28	44466977	44476788	XLOC_024780	4	-	1.5367989678564e-52	12.1312112322572
7	92782080	92848006	XLOC_033650	12	+	1.63413977214089e-52	-3.97680416506182
15	27715540	27753933	XLOC_009037	12	-	1.64435490877723e-52	6.8898818142563
4	51631469	51746235	XLOC_029281	12	-	1.80245657239239e-52	2.90846315741257
9	63879529	63894355	XLOC_036722	12	+	1.96808025813025e-52	-3.79536831481428
21	7424810	7520807	XLOC_017926	6	+	1.98713050817649e-52	11.5532017598239
21	24347779	24384928	XLOC_018619	12	-	2.04873324618676e-52	3.09127748369052
24	58565892	58812930	XLOC_021786	12	-	2.10184365885695e-52	7.66468663842703
4	13938045	13943570	XLOC_028958	12	-	2.10634218148858e-52	3.63080854642526
5	113795399	113820671	XLOC_030571	12	+	2.1875012177439e-52	-3.98983939422907
6	58034873	58043969	XLOC_032011	4	+	2.26065473236597e-52	12.1486259630246
3	107007647	107053589	XLOC_026742	12	+	2.28332468571355e-52	2.82481705204176
3	111636894	111663107	XLOC_028021	12	-	2.31329420181143e-52	5.84545008461977
11	25891973	25905369	XLOC_004343	4	-	2.35322015268602e-52	12.0452822857866
21	66872625	66883197	XLOC_018399	7	+	2.52592535139509e-52	8.64658867787704
19	16958496	16971515	XLOC_014647	6	-	2.59646959860339e-52	10.1326767511466
7	67207454	67209029	XLOC_034396	4	-	2.76090655285035e-52	10.1611728371859
19	53132897	53190186	XLOC_015374	12	-	2.89870008103355e-52	-6.69343472386652
NW_017189516.1	52707593	52725513	XLOC_038230	5	-	3.04723039067532e-52	11.3895278478941
13	78762346	78918637	XLOC_007016	12	-	3.12812693306075e-52	-4.13364954134732
1	58690101	58713709	XLOC_000251	12	+	3.12812693306075e-52	-4.59852896311212
NW_017189517.1	37413942	37426081	XLOC_038753	12	-	3.19276668181086e-52	3.27790648041868
21	20588304	20596733	XLOC_018575	12	-	3.29041220139516e-52	5.45396103772271
7	72267294	72331914	XLOC_034513	5	-	3.40721340419708e-52	10.7407254371653
17	1844891	1868841	XLOC_011270	12	-	3.4884257992509e-52	3.92568453850894
10	16368389	16400934	XLOC_002588	12	-	3.9658385801312e-52	-5.45720676872978
23	22451630	22454106	XLOC_020247	12	+	4.20141964270703e-52	5.02925300817244
15	31602383	31605922	XLOC_009092	5	-	4.4447260072065e-52	11.3249713620236
19	40759724	40776569	XLOC_015098	4	-	4.91447831429841e-52	12.2508040521745
11	98016883	98044466	XLOC_004013	12	+	5.31941669435824e-52	3.04867031020966
7	44665628	44897352	XLOC_034148	12	-	5.42058521673769e-52	-3.75470539540662
23	32660712	32868605	XLOC_020365	12	+	5.49915333847623e-52	-3.58054250003362
29	27912362	27920786	XLOC_024959	5	+	5.63109613637349e-52	10.58169177854
6	15971036	15972896	XLOC_031839	4	+	5.70236583142452e-52	12.0227624468729
22	3764015	4583135	XLOC_019013	9	+	5.94590539856631e-52	8.67847301508291
NW_017189516.1	60772404	60920522	XLOC_037849	9	+	6.08685838661496e-52	8.25724176685841
2	20731446	20808117	XLOC_015766	12	+	6.11094507380532e-52	6.10174060557227
16	42698677	42738708	XLOC_010434	12	-	6.39545962039511e-52	3.21680278754019
14	47552711	47557470	XLOC_007782	4	-	6.48246656394759e-52	12.1211677726193
27	9355633	9398794	XLOC_023776	10	+	6.58658532978117e-52	8.35390961443298
14	62099119	62102753	XLOC_007355	4	+	6.68566474328153e-52	11.9929600107658
7	57771762	57784020	XLOC_033248	12	+	6.75507412317208e-52	-3.83592827032961
16	47893556	47969787	XLOC_010472	11	-	6.96623663054151e-52	-6.77995493397843
18	27067337	27102354	XLOC_012883	12	-	7.38083644226345e-52	6.03047564349541
4	95221711	95234988	XLOC_028695	4	+	7.65876962113425e-52	12.2362333697245
29	42933573	42951483	XLOC_025113	12	+	8.04787559944757e-52	-4.09211692374836
22	15408495	15447389	XLOC_019118	12	+	8.24468760260553e-52	3.60630594104671
24	61567148	61772142	XLOC_021804	12	-	8.41658597027131e-52	-3.95282973226622
14	70860	106397	XLOC_007518	4	-	8.71357414573962e-52	11.4154948506917
17	22617	33456	XLOC_011230	12	-	9.70203517731633e-52	4.41867298167957
4	2743944	2758589	XLOC_028821	12	-	9.7399531434542e-52	3.16149141635354
3	22619391	22627730	XLOC_027222	4	-	9.89489715383406e-52	12.073782308517
5	55188834	55196672	XLOC_031036	4	-	1.00485153021375e-51	12.2452733222879
19	50405061	50415000	XLOC_014329	12	+	1.09535536977693e-51	3.67716296376576
15	2455780	2469358	XLOC_008097	12	+	1.21452615340179e-51	2.94396776402102
22	36442373	36454443	XLOC_019615	4	-	1.21712465217118e-51	11.9820980133043
11	46473067	46495381	XLOC_003669	12	+	1.24860313642073e-51	3.43259191845387
NW_017189962.1	195971	200457	XLOC_039746	4	+	1.26010368753306e-51	12.0107705435506
1	81618242	81621012	XLOC_000368	12	+	1.29450986135492e-51	7.68390374301418
21	59393183	59518246	XLOC_018883	10	-	1.67190541445962e-51	8.97755304815303
19	19838816	19844461	XLOC_014683	12	-	1.80819503520542e-51	-4.56839231538946
NW_017189530.1	109379	138243	XLOC_038879	4	-	1.81312789514197e-51	10.9348452760161
3	87802525	87825796	XLOC_027582	12	-	2.01432516869857e-51	-5.55544804145053
8	110633457	110638932	XLOC_036428	4	-	2.32986289773008e-51	12.3233137861105
2	16203153	16211361	XLOC_015726	4	+	2.91411748049787e-51	11.6006604063327
19	54992345	55007213	XLOC_014414	12	+	3.08708252592433e-51	-4.29554224816543
18	57096554	57098571	XLOC_012368	12	+	3.16437470128635e-51	-4.80579438971634
15	8961311	8962704	XLOC_008966	10	-	3.21191465061318e-51	7.77340000280816
22	54356620	54518250	XLOC_019781	6	-	3.22238710960003e-51	11.0251949154078
8	571936	953942	XLOC_035038	12	+	3.55559892910567e-51	5.12148670990577
24	653911	742158	XLOC_021535	12	-	3.85856903242618e-51	-3.84606953857237
3	66677950	66722230	XLOC_027471	12	-	3.88444639411805e-51	-3.77263124843114
9	51318278	51365794	XLOC_037143	4	-	3.92422789225343e-51	12.0124408403449
4	72255599	72291605	XLOC_029364	12	-	4.3115752676175e-51	-3.76289373747291
21	64899150	64907338	XLOC_018330	4	+	4.61980160892738e-51	12.1051667105339
24	2988660	3014849	XLOC_021238	4	+	4.97236206795042e-51	12.0500072844358
1	144059207	144122090	XLOC_001540	3	-	5.08792162639204e-51	13.223561596431
11	28943550	28953070	XLOC_004364	12	-	5.23095125044543e-51	3.21601099348023
5	18044631	18151924	XLOC_030707	4	-	5.8304012666525e-51	11.7220628300645
19	42614466	42616971	XLOC_014197	4	+	6.24496469702421e-51	11.8499553233297
1	153021183	153065265	XLOC_000787	4	+	6.55645750108306e-51	11.9817873266291
21	26956157	26963276	XLOC_018645	12	-	7.08561082561909e-51	3.27507183472941
8	48842633	48898290	XLOC_036003	12	-	7.08561082561909e-51	11.7797745304918
27	43184349	43205940	XLOC_024200	12	-	7.49167486359445e-51	4.37856808247453
10	51970364	52190950	XLOC_002874	12	-	7.53044029223213e-51	4.55098369379289
20	58240683	58409291	XLOC_017491	12	+	8.15482933214394e-51	4.18199090482339
6	102729173	102741870	XLOC_032850	4	-	8.47494473560909e-51	12.0252920250176
15	61868078	61903223	XLOC_009479	12	-	8.96792403223273e-51	3.11070619408891
24	26274996	26310640	XLOC_021315	4	+	9.99856112730993e-51	11.9258906940813
5	93739869	93839422	XLOC_030274	12	+	1.02808389132601e-50	4.60964318858761
19	58090619	58096193	XLOC_015456	4	-	1.03567989489311e-50	11.953745780062
29	25842501	25847047	XLOC_024895	5	+	1.1770624142249e-50	12.4199292157234
11	2096268	2107823	XLOC_003379	12	+	1.50025861422017e-50	2.8966423937767
3	109930680	109931764	XLOC_027971	4	-	1.50071151892988e-50	11.9701577254172
13	78450488	78488679	XLOC_006316	4	+	1.62306801868547e-50	11.9305769704348
5	56306169	56308267	XLOC_031069	12	-	1.67804909441085e-50	2.95006229587445
9	89613950	89620463	XLOC_036897	4	+	1.6988008279283e-50	11.9113605729769
23	44034029	44174429	XLOC_021194	4	-	1.82115134354144e-50	11.9093999217114
23	41632429	41677555	XLOC_021189	12	-	2.07508642306462e-50	2.86087879585728
27	8959743	8969434	XLOC_024030	4	-	2.30085767996801e-50	11.1670250604477
NW_017189647.1	2192	3286	XLOC_039243	4	+	2.80426461844637e-50	11.9179509944104
1	53436989	53491343	XLOC_000215	12	+	2.86753243617617e-50	-4.87818473653459
13	61748068	61770459	XLOC_006105	4	+	3.14964099031304e-50	12.7586242036697
5	100728601	100742688	XLOC_030396	10	+	3.16505989089465e-50	8.02510871222182
8	30916792	31096971	XLOC_035256	12	+	3.26287923015252e-50	8.10709546141707
3	109885321	110012659	XLOC_027967	7	-	3.31863006489993e-50	11.9460992783675
18	47377874	47397617	XLOC_013033	12	-	3.51032521306018e-50	-5.94675691462583
13	62022989	62035843	XLOC_006110	4	+	3.64987690990598e-50	12.356187636771
6	89601747	89605605	XLOC_032178	12	+	4.05220771868612e-50	-8.19795460822867
14	54919150	55109435	XLOC_007313	12	+	4.31726981318367e-50	6.4829981678233
1	135140294	135234243	XLOC_001463	4	-	4.63603029980869e-50	11.8835227564495
1	94683407	95040111	XLOC_001257	12	-	4.68522937739873e-50	4.80552360910252
26	4544484	4724780	XLOC_023390	12	-	5.30604206983556e-50	-4.63100606690349
1	81306264	81358801	XLOC_000365	4	+	5.55388981031283e-50	11.9188861869812
1	134880758	134885901	XLOC_001460	4	-	5.61416976420329e-50	11.9079398491282
7	49603628	49611027	XLOC_034188	4	-	5.69169577722339e-50	11.9224066223419
11	2441877	2449834	XLOC_004186	4	-	6.94981713453071e-50	11.940729004048
18	17749274	17758224	XLOC_012817	4	-	7.33913535683619e-50	11.8648373565006
2	7881423	7949392	XLOC_016473	12	-	8.24873914799215e-50	-6.50501054627487
NW_017189516.1	15640114	15678760	XLOC_037999	5	-	8.3243149703968e-50	10.0701746463716
19	36515203	36557656	XLOC_014070	12	+	8.44970450618823e-50	-3.60379171174942
19	47590887	47623076	XLOC_015257	12	-	9.32182533638979e-50	-4.90365737537615
20	4920468	4926811	XLOC_017570	4	-	9.59598504219037e-50	11.8731014284426
20	68028904	68058698	XLOC_017517	4	+	9.59598504219037e-50	12.016123112778
21	67592029	67602319	XLOC_018425	12	+	9.92270737043069e-50	3.10540769794809
NW_017217005.1	1705	10564	XLOC_041219	4	+	1.04931022992161e-49	11.8929300077009
10	26510058	26572160	XLOC_002696	12	-	1.12062328164134e-49	4.97396086106639
11	99596955	99626994	XLOC_004837	4	-	1.35180368876428e-49	11.8810617137837
25	26523813	26526188	XLOC_022722	12	-	1.57412729273183e-49	3.43445163737101
8	80830401	80846493	XLOC_036229	4	-	1.66413637953467e-49	11.5895209410622
23	41496803	41505887	XLOC_020476	12	+	1.72865159528827e-49	-4.27483471523431
10	82620550	83285979	XLOC_003224	4	-	2.04730510120777e-49	10.1373979133288
2	121173282	121273462	XLOC_016274	12	+	2.10169215950102e-49	-5.42941273584617
2	20247990	20407244	XLOC_016649	4	-	2.29583484788409e-49	11.8463382509329
11	60746326	60756904	XLOC_004519	4	-	2.49903159849089e-49	11.907754450243
10	22532887	22568571	XLOC_001815	5	+	2.706287692469e-49	10.7287124065122
10	66763107	66778182	XLOC_002109	12	+	3.19710670091425e-49	2.93680627055642
21	68297897	68325102	XLOC_018972	12	-	3.63690816247665e-49	-6.14673907372847
17	15082188	15095211	XLOC_010921	12	+	4.5307354278911e-49	7.21294129278306
NW_017189516.1	50367726	50473657	XLOC_038211	6	-	5.24190000839335e-49	11.352683041212
9	68690482	68700399	XLOC_037263	4	-	5.59021374151872e-49	11.8620955791812
1	142144335	142147673	XLOC_001510	4	-	5.64495219568641e-49	12.0337801378941
5	1717141	2170631	XLOC_029608	4	+	5.67254217240727e-49	11.8332990557835
11	4283703	4297104	XLOC_004203	7	-	5.92709699567504e-49	10.0954305025097
7	98254103	98274055	XLOC_034802	10	-	6.73824658617359e-49	8.20421127471574
7	108171448	108212626	XLOC_035022	9	-	6.9703048090243e-49	10.1942258021039
1	67591798	67604672	XLOC_000294	4	+	7.26654949787829e-49	11.8109954126911
2	97188075	97246839	XLOC_016984	12	-	7.32496520795545e-49	-3.88694374027455
3	70940357	70962552	XLOC_027498	12	-	7.32496520795545e-49	3.12906865092426
10	21972281	22082043	XLOC_002660	5	-	7.33641519087838e-49	11.3944672143819
13	72320120	72387011	XLOC_006234	12	+	7.63282365610329e-49	8.4497608213845
23	20986850	20989250	XLOC_020896	12	-	7.71511129973563e-49	-5.58461636162853
19	43299368	43312707	XLOC_015199	12	-	7.83386293945052e-49	2.95375927265685
7	29815648	29836445	XLOC_033107	12	+	8.01406513582592e-49	3.31814114325706
10	45152706	45349931	XLOC_002841	12	-	8.61664443112357e-49	-3.89594233310298
18	231699	369311	XLOC_011673	7	+	8.84120057809851e-49	10.2586876198254
9	69975748	70097860	XLOC_037268	12	-	9.46062276541694e-49	5.48315208324323
18	27790051	27812456	XLOC_012894	12	-	9.47170714308488e-49	3.18209867817887
8	66515291	66526159	XLOC_035454	9	+	1.01863593804461e-48	9.01807414417056
3	88059099	88093406	XLOC_026419	12	+	1.05453248152459e-48	-4.21795745035183
16	29136061	29165322	XLOC_010329	12	-	1.07293540391829e-48	3.90398846842396
7	15639568	15694637	XLOC_034052	9	-	1.09066717470256e-48	8.18042481900001
20	31683183	31699322	XLOC_017718	4	-	1.1200061238156e-48	11.7851174526257
17	11192471	11205158	XLOC_011379	4	-	1.15273114856731e-48	12.1221333152756
17	6764692	6801010	XLOC_011315	12	-	1.19927927074644e-48	-4.14804243275365
7	105057952	105067485	XLOC_034971	12	-	1.22929958784816e-48	-4.01148596062581
7	103471828	103503201	XLOC_034930	12	-	1.25802653665189e-48	-3.70194524800808
5	27373967	27387573	XLOC_030803	4	-	1.49398809398233e-48	11.8902955111989
16	6167900	6219024	XLOC_009653	4	+	1.56253258269623e-48	12.235460828035
26	4477375	4540940	XLOC_023021	12	+	1.61047862981409e-48	-5.20174051795842
18	57098978	57120552	XLOC_012369	12	+	1.62407301604978e-48	-4.21271907836859
12	61492579	61526034	XLOC_005531	12	-	1.68478169337994e-48	5.75882651896755
3	109910597	109918251	XLOC_027969	4	-	1.72994540014496e-48	11.8689407758561
12	9127422	9506586	XLOC_005342	12	-	1.80728709940012e-48	2.80126628918681
3	31452364	31494697	XLOC_027293	4	-	1.99279699770228e-48	11.8596498669643
7	56787496	56900206	XLOC_033239	4	+	2.09623117971766e-48	11.9173794325862
19	23437608	23653005	XLOC_013855	12	+	2.25306744216582e-48	-3.89111352802746
19	40319459	40341088	XLOC_014147	12	+	2.34664817079873e-48	7.53860943102553
14	15788377	15857695	XLOC_007140	12	+	2.39763640242302e-48	6.29553008678117
16	29172508	29198482	XLOC_009743	5	+	2.49471194971951e-48	11.9385236061936
7	1608824	1613498	XLOC_033990	4	-	2.52693531733123e-48	11.9168557843055
18	46725200	46740363	XLOC_012066	5	+	2.70386875130735e-48	11.8430016132304
19	26846524	26862374	XLOC_013925	12	+	2.9716263657506e-48	-3.53265431550788
NW_017202221.1	204	12687	XLOC_040460	4	-	3.0356064958791e-48	12.6902912164923
11	72948228	72977245	XLOC_004630	12	-	3.18332786291275e-48	3.01471398504449
2	65378578	65409171	XLOC_016882	12	-	3.25473543589214e-48	8.16858368292237
2	23610070	23678888	XLOC_015774	12	+	4.07896546927297e-48	-6.23648496747692
15	39992957	39995310	XLOC_008519	8	+	4.3945483114061e-48	9.77471485799138
2	15175118	15183459	XLOC_016579	4	-	4.58169513633143e-48	11.9913017899564
NW_017189541.1	23342	81699	XLOC_038933	12	-	5.00138034634199e-48	-7.18592915336656
21	60576099	60596423	XLOC_018298	12	+	5.12264980424536e-48	3.36829954565696
20	67735258	67742624	XLOC_017860	4	-	5.15670957189666e-48	11.754401870537
29	44561658	44705941	XLOC_025176	12	+	5.16630634333939e-48	-4.37635231999355
5	82459044	82593303	XLOC_031343	8	-	5.63550229305867e-48	9.68370235492694
3	103059858	103062650	XLOC_026663	12	+	5.70832170041832e-48	-5.22146114834561
3	118923939	118938641	XLOC_028080	12	-	5.83388090735086e-48	3.02985910856788
10	57769600	57779770	XLOC_002039	4	+	5.92396689994574e-48	10.2450881970827
24	26169806	26201658	XLOC_021314	6	+	6.21565608882654e-48	9.55950154634045
10	24606879	24609857	XLOC_001833	9	+	6.29818597613602e-48	7.92165601166914
29	50392120	50410963	XLOC_025799	4	-	7.75292352528079e-48	11.8191259334747
29	28370077	28394516	XLOC_024969	12	+	7.90364338358314e-48	3.11228358502842
10	21538013	21550248	XLOC_001803	4	+	8.25566841211981e-48	11.9318543274364
3	37593396	37666945	XLOC_027336	4	-	8.2681375088876e-48	9.56635417281375
28	37309835	37310409	XLOC_024719	12	-	8.38358470164354e-48	-3.63676574458008
4	50549548	50616271	XLOC_028493	12	+	8.73105203433862e-48	3.46915380363392
5	89147677	89408010	XLOC_031373	12	-	9.1621800492915e-48	5.84670219688035
NW_017189516.1	54611494	54671452	XLOC_037818	12	+	1.03300918022829e-47	3.35215116773886
NW_017189641.1	262521	268278	XLOC_039217	4	+	1.07504985101448e-47	11.7132530614043
10	79582538	79594509	XLOC_002333	4	+	1.0950567880322e-47	11.692088522711
29	32281386	32313757	XLOC_025518	6	-	1.17461878596143e-47	9.96013086062279
2	10030094	10050231	XLOC_016505	12	-	1.27195812541554e-47	5.65168721100256
1	76354381	76502469	XLOC_001145	12	-	1.48052018084974e-47	3.08394260195212
29	31131852	31274474	XLOC_025511	12	-	1.56416983145209e-47	-4.18459625397275
15	36040432	36047986	XLOC_009255	12	-	1.59952033741851e-47	-4.10732357014895
8	75843231	75852734	XLOC_035528	12	+	1.66624760534772e-47	5.34617070261669
3	6672189	6676211	XLOC_025882	12	+	1.68157409254332e-47	-4.32200966745087
9	6546329	6550069	XLOC_036469	4	+	1.70771548379093e-47	11.7729728313793
19	17764152	17812723	XLOC_013764	12	+	1.76586906734766e-47	-3.58149740123941
21	9756822	9798812	XLOC_018503	4	-	1.83142240028136e-47	11.7099609248581
4	43278405	43303663	XLOC_029223	4	-	1.86283518839249e-47	10.8115883440364
19	4531294	4567396	XLOC_014509	4	-	2.0463807294346e-47	11.7311011025482
2	112949405	112964325	XLOC_016213	12	+	2.37372576674132e-47	-5.8343915896192
5	25286392	25330755	XLOC_030758	12	-	2.94203654464598e-47	-3.92936792946401
6	45120109	45158656	XLOC_032543	12	-	3.04723292099963e-47	3.23150004476691
5	74118937	74129443	XLOC_030164	12	+	3.27603969876943e-47	2.73185283756656
7	93244825	93266710	XLOC_033656	12	+	3.41363574006383e-47	-4.11985827004668
NW_017189517.1	20504789	20560659	XLOC_038666	12	-	3.58232290976616e-47	-3.86727147032651
18	88333	114529	XLOC_012623	12	-	3.63390974626885e-47	2.87795283674906
21	9824659	9949798	XLOC_017932	4	+	3.73155642909471e-47	11.6782585540964
14	51260613	51298756	XLOC_007290	12	+	4.88947885530363e-47	-5.07958118764949
19	55166470	55197252	XLOC_015418	4	-	5.04406544456111e-47	10.8124892404382
24	5910875	5943136	XLOC_021258	4	+	5.55514074305917e-47	11.7612857509593
25	37455502	37529114	XLOC_022888	4	-	5.61546450803469e-47	11.9769506487602
8	7624995	7635765	XLOC_035067	4	+	6.28379681701218e-47	11.7011659787641
17	52072361	52099904	XLOC_011138	4	+	6.4341369502821e-47	11.7310660790496
5	67054263	67201832	XLOC_031229	12	-	6.70895818440867e-47	3.83778201322819
14	79573770	79630037	XLOC_007949	4	-	7.05020905236699e-47	11.7470898170042
NW_017189802.1	16057	28743	XLOC_039515	4	+	7.06291473230015e-47	11.9528406363881
3	92290630	92330433	XLOC_027635	12	-	7.12786056286043e-47	-3.71721226755636
23	17994418	18002408	XLOC_020691	4	-	7.40477057122077e-47	11.7461501965816
7	5626751	5633810	XLOC_033006	4	+	7.50779433995923e-47	11.6600066710788
NW_017215086.1	6671	8343	XLOC_041055	4	-	7.67540073186916e-47	11.8931633311016
14	81945920	81953480	XLOC_007485	4	+	7.68352761378292e-47	11.6589840638496
13	15874843	15920597	XLOC_005708	10	+	7.79774114761927e-47	8.34119429451799
4	54682535	54801942	XLOC_028521	9	+	8.10877868705302e-47	7.8138220615584
8	100704390	100733755	XLOC_036353	12	-	8.14759229639773e-47	3.00014724914068
NW_017189521.1	39356	52312	XLOC_038834	4	-	8.54532754330956e-47	11.7074244208243
10	58255640	58387568	XLOC_002926	12	-	1.08100726674594e-46	-4.03857894608974
21	55528329	55676092	XLOC_018835	12	-	1.13182944262801e-46	-3.89246030323564
20	31703160	31710036	XLOC_017720	4	-	1.14783702991302e-46	11.6423966820212
17	26600781	26609615	XLOC_011500	4	-	1.29446063559019e-46	11.7019907952448
21	48594423	48691239	XLOC_018217	12	+	1.33903257264272e-46	2.85765034165876
15	51605555	51606889	XLOC_009374	4	-	1.38218957198783e-46	11.8120337971647
15	40909502	41266790	XLOC_009318	5	-	1.38855131486462e-46	11.7182946659855
10	58487989	58572772	XLOC_002928	12	-	1.44834624927329e-46	5.53246305894677
20	8207331	8228929	XLOC_017593	4	-	1.44834624927329e-46	11.7127714668535
17	46732609	46742888	XLOC_011557	4	-	1.48238489644244e-46	11.6505316282443
11	46515296	46565299	XLOC_003670	12	+	1.74607376605973e-46	-4.06718345260512
10	30370266	30374982	XLOC_001871	4	+	1.87387842590754e-46	11.8371790932873
21	48456433	48519253	XLOC_018800	12	-	1.91347321128269e-46	2.50512991483342
7	42200990	42211025	XLOC_034135	4	-	1.95572601662554e-46	11.6777858746409
8	30436715	30574944	XLOC_035228	4	+	2.0696417799275e-46	11.6337158881775
7	89825490	89833731	XLOC_034609	12	-	2.08521290314613e-46	-3.85455763902788
24	49674116	50014782	XLOC_021736	10	-	2.18747132001213e-46	7.98164676117776
1	111911356	111996763	XLOC_001349	3	-	2.28204977869528e-46	12.7980206293121
21	60228296	60281492	XLOC_018294	4	+	2.31664354191939e-46	11.6358580028432
19	41378664	41383557	XLOC_015139	5	-	2.33657097712811e-46	10.606198153755
13	63945525	63957865	XLOC_006146	5	+	2.45458290924422e-46	8.17541970482455
13	51316456	51332820	XLOC_005969	12	+	2.75580168917583e-46	-6.07411111035093
5	101804505	101809147	XLOC_030410	8	+	2.78859421429123e-46	-12.9761655754759
2	51262379	51307337	XLOC_015938	12	+	3.00161407356442e-46	-3.6921193124524
19	25463679	25510807	XLOC_014794	4	-	3.23117760024719e-46	11.5982575378055
[truncated: 17,221 more rows]
