# Supplementary material for: Multi-species annotation of transcriptome and chromatin structure in domesticated animals
Source: BMC Biol. 2019 Dec 30;17:108. doi: 10.1186/s12915-019-0726-5 (PMC6936065; doi:10.1186/s12915-019-0726-5)
Supplement: Supplementary file 8 — Additional file 8 lncRNAs (information from FEELnc, orthology, structure, etc). Archive content: • bos_taurus.lncrna.TPM0.1in2samples.classif.tsv • capra_hircus.lncrna.TPM0.1in2samples.classif.tsv • ConservedLncRNABySynteny_73_19_6.xlsx • gallus_gallus.lncrna.TPM0.1in2samples.classif.tsv • sus_scrofa.lncrna.TPM0.1in2samples.classif.tsv [file 12915_2019_726_MOESM8_ESM.gz]

Archive with 6 entries (5 files):
- home/sfoissac/fragencode/papers/first/suppl.files/lncRNAs
- home/sfoissac/fragencode/papers/first/suppl.files/lncRNAs/ConservedLncRNABySynteny_73_19_6.xlsx
- home/sfoissac/fragencode/papers/first/suppl.files/lncRNAs/capra_hircus.lncrna.TPM0.1in2samples.classif.tsv
- home/sfoissac/fragencode/papers/first/suppl.files/lncRNAs/gallus_gallus.lncrna.TPM0.1in2samples.classif.tsv
- home/sfoissac/fragencode/papers/first/suppl.files/lncRNAs/sus_scrofa.lncrna.TPM0.1in2samples.classif.tsv
- home/sfoissac/fragencode/papers/first/suppl.files/lncRNAs/bos_taurus.lncrna.TPM0.1in2samples.classif.tsv
