# Supplementary material for: Multi-species annotation of transcriptome and chromatin structure in domesticated animals
Source: BMC Biol. 2019 Dec 30;17:108. doi: 10.1186/s12915-019-0726-5 (PMC6936065; doi:10.1186/s12915-019-0726-5)
Supplement: Supplementary file 8 — Additional file 8 lncRNAs (information from FEELnc, orthology, structure, etc). Archive content: • bos_taurus.lncrna.TPM0.1in2samples.classif.tsv • capra_hircus.lncrna.TPM0.1in2samples.classif.tsv • ConservedLncRNABySynteny_73_19_6.xlsx • gallus_gallus.lncrna.TPM0.1in2samples.classif.tsv • sus_scrofa.lncrna.TPM0.1in2samples.classif.tsv [file 12915_2019_726_MOESM8_ESM.gz › home/sfoissac/fragencode/papers/first/suppl.files/lncRNAs/ConservedLncRNABySynteny_73_19_6.xlsx]

## Sheet: ConservedLncRNABySynteny_73_19_
species	nb	LncPig	tripletInPig	LncCow	tripletCow	LncGoat	tripletGoat	LncChicken	tripletChicken
PigCattleGoat	73	XLOC_031786	ENSSSCG00000014907-lnc-ENSSSCG00000014908-	XLOC_029263	ENSBTAG00000000457+lnc+ENSBTAG00000000455+	XLOC_024831	gene25446+lnc+gene25447+	NA	NA
PigCattleGoat	73	XLOC_023945	ENSSSCG00000002690-lnc+ENSSSCG00000036572-	XLOC_015442	ENSBTAG00000001026+lnc-ENSBTAG00000009428+	XLOC_012729	gene17249+lnc-gene17250+	NA	NA
PigCattleGoat	73	XLOC_014921	ENSSSCG00000016704+lnc-ENSSSCG00000016705+	XLOC_033953	ENSBTAG00000001063+lnc-ENSBTAG00000008139+	XLOC_028497	gene4368-lnc+gene4371-	NA	NA
PigCattleGoat	73	XLOC_021386	ENSSSCG00000006156+lnc-ENSSSCG00000037782+	XLOC_009214	ENSBTAG00000001302-lnc+ENSBTAG00000007335-	XLOC_007735	gene14107+lnc-gene14108+	NA	NA
PigCattleGoat	73	XLOC_004802	ENSSSCG00000036383+lnc+ENSSSCG00000017164+	XLOC_017110	ENSBTAG00000001368+lnc+ENSBTAG00000010899+	XLOC_014364	gene19941+lnc+gene19942+	NA	NA
PigCattleGoat	73	XLOC_016478	ENSSSCG00000032731+lnc+ENSSSCG00000038453+	XLOC_039253	ENSBTAG00000001692+lnc+ENSBTAG00000013744+	XLOC_034174	gene7313-lnc-gene7315-	NA	NA
PigCattleGoat	73	XLOC_006279	ENSSSCG00000027528-lnc-ENSSSCG00000028788-	XLOC_017744	ENSBTAG00000001702-lnc-ENSBTAG00000001711-	XLOC_014859	gene19219-lnc-gene19224-	NA	NA
PigCattleGoat	73	XLOC_004826	ENSSSCG00000017172+lnc+ENSSSCG00000017177+	XLOC_017153	ENSBTAG00000001998+lnc+ENSBTAG00000015255+	XLOC_014392	gene19974+lnc+gene19977+	NA	NA
PigCattleGoat	73	XLOC_004155	ENSSSCG00000009440+lnc+ENSSSCG00000039338+	XLOC_006707	ENSBTAG00000002137-lnc-ENSBTAG00000007356-	XLOC_005288	gene12909+lnc+gene12913+	NA	NA
PigCattleGoat	73	XLOC_025215	ENSSSCG00000003787+lnc+ENSSSCG00000003788+	XLOC_031065	ENSBTAG00000002627+lnc+ENSBTAG00000019230+	XLOC_027388	gene2759-lnc-gene2761-	NA	NA
PigCattleGoat	73	XLOC_015359	ENSSSCG00000013266-lnc+ENSSSCG00000013267+	XLOC_011569	ENSBTAG00000003126-lnc-ENSBTAG00000009607+	XLOC_008200	gene14804-lnc+gene14805+	NA	NA
PigCattleGoat	73	XLOC_024582	ENSSSCG00000003301-lnc+ENSSSCG00000003288-	XLOC_016203	ENSBTAG00000003644+lnc-ENSBTAG00000021157+	XLOC_013514	gene18498+lnc-gene18500+	NA	NA
PigCattleGoat	73	XLOC_001546	ENSSSCG00000004009+lnc-ENSSSCG00000030155+	XLOC_042988	ENSBTAG00000003929-lnc+ENSBTAG00000000916-	XLOC_036908	gene10154-lnc+gene10155-	NA	NA
PigCattleGoat	73	XLOC_005281	ENSSSCG00000022417-lnc+ENSSSCG00000038478-	XLOC_016441	ENSBTAG00000004710-lnc+ENSBTAG00000009635-	XLOC_013721	gene18809-lnc+gene18812-	NA	NA
PigCattleGoat	73	XLOC_013717	ENSSSCG00000007119+lnc-ENSSSCG00000007117+	XLOC_008344	ENSBTAG00000004993+lnc-ENSBTAG00000008908+	XLOC_006563	gene13220+lnc-gene13221+	NA	NA
PigCattleGoat	73	XLOC_002682	ENSSSCG00000024257-lnc-ENSSSCG00000021802-	XLOC_041765	ENSBTAG00000005090-lnc-ENSBTAG00000006816-	XLOC_035991	gene8961-lnc-gene8963-	NA	NA
PigCattleGoat	73	XLOC_026425	ENSSSCG00000022554-lnc-ENSSSCG00000025034-	XLOC_019191	ENSBTAG00000005477+lnc+ENSBTAG00000003479+	XLOC_016535	gene1319-lnc-gene1320-	NA	NA
PigCattleGoat	73	XLOC_023314	ENSSSCG00000025542-lnc-ENSSSCG00000000411+	XLOC_034848	ENSBTAG00000006324-lnc+ENSBTAG00000014659+	XLOC_029965	gene5310-lnc+gene5311+	NA	NA
PigCattleGoat	73	XLOC_023091	ENSSSCG00000033327+lnc-ENSSSCG00000000090+	XLOC_035466	ENSBTAG00000007228-lnc+ENSBTAG00000021697-	XLOC_030516	gene6118-lnc+gene6119-	NA	NA
PigCattleGoat	73	XLOC_035792	ENSSSCG00000039655+lnc-ENSSSCG00000037310+	XLOC_045083	ENSBTAG00000007456+lnc-ENSBTAG00000012117+	XLOC_040426	gene28278-lnc+gene28280-	NA	NA
PigCattleGoat	73	XLOC_003592	ENSSSCG00000021132-lnc-ENSSSCG00000030502-	XLOC_012010	ENSBTAG00000007566+lnc+ENSBTAG00000033056+	XLOC_009760	gene15982+lnc+gene15983+	NA	NA
PigCattleGoat	73	XLOC_020822	ENSSSCG00000006624+lnc+ENSSSCG00000006625+	XLOC_030621	ENSBTAG00000008091+lnc+ENSBTAG00000017580+	XLOC_027749	gene3291-lnc-gene3292-	NA	NA
PigCattleGoat	73	XLOC_014922	ENSSSCG00000016706+lnc-ENSSSCG00000016707+	XLOC_033954	ENSBTAG00000008138+lnc-ENSBTAG00000013263+	XLOC_028496	gene4365-lnc+gene4367-	NA	NA
PigCattleGoat	73	XLOC_026597	ENSSSCG00000022559-lnc-ENSSSCG00000021893-	XLOC_025233	ENSBTAG00000008403+lnc+ENSBTAG00000019214+	XLOC_021359	gene23114+lnc+gene23116+	NA	NA
PigCattleGoat	73	XLOC_008818	ENSSSCG00000033325-lnc+ENSSSCG00000009664+	XLOC_041191	ENSBTAG00000009958-lnc+ENSBTAG00000005958+	XLOC_035506	gene9207-lnc+gene9208+	NA	NA
PigCattleGoat	73	XLOC_009115	ENSSSCG00000010016-lnc+ENSSSCG00000010017+	XLOC_013685	ENSBTAG00000009963-lnc+ENSBTAG00000003100+	XLOC_011264	gene16579-lnc-gene16582+	NA	NA
PigCattleGoat	73	XLOC_011523	ENSSSCG00000016339-lnc+ENSSSCG00000016342-	XLOC_031480	ENSBTAG00000010176-lnc+ENSBTAG00000009870-	XLOC_026984	gene2238+lnc-gene2241+	NA	NA
PigCattleGoat	73	XLOC_019561	ENSSSCG00000008137-lnc-ENSSSCG00000008138-	XLOC_005444	ENSBTAG00000010971-lnc-ENSBTAG00000016038-	XLOC_004432	gene11730-lnc-gene11731-	NA	NA
PigCattleGoat	73	XLOC_002721	ENSSSCG00000005312-lnc-ENSSSCG00000005313+	XLOC_041818	ENSBTAG00000011411-lnc-ENSBTAG00000011413+	XLOC_036050	gene9028-lnc-gene9029+	NA	NA
PigCattleGoat	73	XLOC_025962	ENSSSCG00000003140+lnc-ENSSSCG00000003139-	XLOC_016019	ENSBTAG00000011624+lnc-ENSBTAG00000009172-	XLOC_013291	gene18181+lnc-gene18182-	NA	NA
PigCattleGoat	73	XLOC_000312	ENSSSCG00000032781-lnc+ENSSSCG00000004314+	XLOC_043278	ENSBTAG00000011667-lnc-ENSBTAG00000046235+	XLOC_037123	gene9813-lnc-gene9814+	NA	NA
PigCattleGoat	73	XLOC_025184	ENSSSCG00000040920-lnc+ENSSSCG00000003760+	XLOC_031031	ENSBTAG00000011953-lnc+ENSBTAG00000003322+	XLOC_027418	gene2813-lnc-gene2814+	NA	NA
PigCattleGoat	73	XLOC_007911	ENSSSCG00000021585-lnc-ENSSSCG00000026158-	XLOC_022692	ENSBTAG00000012142+lnc+ENSBTAG00000019772+	XLOC_019152	gene21494+lnc+gene21495+	NA	NA
PigCattleGoat	73	XLOC_026880	ENSSSCG00000003922-lnc-ENSSSCG00000003923+	XLOC_032501	ENSBTAG00000012644-lnc-ENSBTAG00000019013+	XLOC_026021	gene2496-lnc+gene2497+	NA	NA
PigCattleGoat	73	XLOC_010607	ENSSSCG00000010593+lnc-ENSSSCG00000010594-	XLOC_027732	ENSBTAG00000012857+lnc-ENSBTAG00000012858-	XLOC_023155	gene24449+lnc+gene24450-	NA	NA
PigCattleGoat	73	XLOC_024418	ENSSSCG00000035791-lnc+ENSSSCG00000038969-	XLOC_015028	ENSBTAG00000013346-lnc+ENSBTAG00000013347-	XLOC_012298	gene18089-lnc+gene18090-	NA	NA
PigCattleGoat	73	XLOC_031485	ENSSSCG00000014570+lnc-ENSSSCG00000014577+	XLOC_011250	ENSBTAG00000013366+lnc-ENSBTAG00000008310+	XLOC_008512	gene15361-lnc+gene15362-	NA	NA
PigCattleGoat	73	XLOC_013739	ENSSSCG00000007143-lnc-ENSSSCG00000033297-	XLOC_008454	ENSBTAG00000013545-lnc-ENSBTAG00000008439-	XLOC_006666	gene13325-lnc-gene13326-	NA	NA
PigCattleGoat	73	XLOC_017664	ENSSSCG00000014171-lnc-ENSSSCG00000027860+	XLOC_040545	ENSBTAG00000013557-lnc-ENSBTAG00000039275+	XLOC_033039	gene7127-lnc+gene7129+	NA	NA
PigCattleGoat	73	XLOC_001627	ENSSSCG00000004089+lnc-ENSSSCG00000004090+	XLOC_042865	ENSBTAG00000014790-lnc+ENSBTAG00000013224-	XLOC_036822	gene10033-lnc+gene10034-	NA	NA
PigCattleGoat	73	XLOC_014933	ENSSSCG00000016716+lnc-ENSSSCG00000016717-	XLOC_033976	ENSBTAG00000015326+lnc-ENSBTAG00000015303-	XLOC_028485	gene4347+lnc+gene4348-	NA	NA
PigCattleGoat	73	XLOC_024740	ENSSSCG00000003379-lnc+ENSSSCG00000027869+	XLOC_012848	ENSBTAG00000015384-lnc-ENSBTAG00000008350+	XLOC_010456	gene16121-lnc-gene16122+	NA	NA
PigCattleGoat	73	XLOC_011572	ENSSSCG00000034147-lnc+ENSSSCG00000032505+	XLOC_031538	ENSBTAG00000015408-lnc+ENSBTAG00000009123+	XLOC_026934	gene2183-lnc-gene2184+	NA	NA
PigCattleGoat	73	XLOC_025605	ENSSSCG00000002807+lnc-ENSSSCG00000002806+	XLOC_015618	ENSBTAG00000015758+lnc-ENSBTAG00000012919+	XLOC_012887	gene17480+lnc-gene17483+	NA	NA
PigCattleGoat	73	XLOC_027457	ENSSSCG00000027358+lnc+ENSSSCG00000001810-	XLOC_022129	ENSBTAG00000015909+lnc-ENSBTAG00000000622-	XLOC_018601	gene20721+lnc-gene20723-	NA	NA
PigCattleGoat	73	XLOC_033440	ENSSSCG00000002523-lnc-ENSSSCG00000036871+	XLOC_022460	ENSBTAG00000016456-lnc-ENSBTAG00000026893+	XLOC_018944	gene21226-lnc-gene21229+	NA	NA
PigCattleGoat	73	XLOC_030957	ENSSSCG00000015232+lnc+ENSSSCG00000015234-	XLOC_029411	ENSBTAG00000016506+lnc+ENSBTAG00000006804-	XLOC_024983	gene25685+lnc+gene25686-	NA	NA
PigCattleGoat	73	XLOC_028107	ENSSSCG00000001052+lnc-ENSSSCG00000001053-	XLOC_024219	ENSBTAG00000017160+lnc+ENSBTAG00000012039-	XLOC_020604	gene22001+lnc-gene22003-	NA	NA
PigCattleGoat	73	XLOC_007452	ENSSSCG00000032024-lnc+ENSSSCG00000021598+	XLOC_001066	ENSBTAG00000017310-lnc-ENSBTAG00000012412+	XLOC_000838	gene22-lnc-gene23+	NA	NA
PigCattleGoat	73	XLOC_007011	ENSSSCG00000031077-lnc+ENSSSCG00000011734+	XLOC_001582	ENSBTAG00000017322-lnc-ENSBTAG00000017416+	XLOC_001307	gene659-lnc-gene660+	NA	NA
PigCattleGoat	73	XLOC_017403	ENSSSCG00000035403+lnc-ENSSSCG00000013533+	XLOC_039894	ENSBTAG00000017661+lnc-ENSBTAG00000006070+	XLOC_033630	gene8027-lnc+gene8029-	NA	NA
PigCattleGoat	73	XLOC_028414	ENSSSCG00000001589+lnc-ENSSSCG00000033246-	XLOC_024484	ENSBTAG00000018224+lnc-ENSBTAG00000001074-	XLOC_020400	gene22785+lnc+gene22786-	NA	NA
PigCattleGoat	73	XLOC_021874	ENSSSCG00000034360-lnc-ENSSSCG00000006835-	XLOC_032046	ENSBTAG00000018804-lnc-ENSBTAG00000012962-	XLOC_026387	gene3013+lnc+gene3014+	NA	NA
PigCattleGoat	73	XLOC_019045	ENSSSCG00000007574+lnc-ENSSSCG00000007576+	XLOC_026408	ENSBTAG00000019310-lnc+ENSBTAG00000004035-	XLOC_022364	gene24191-lnc+gene24193-	NA	NA
PigCattleGoat	73	XLOC_031364	ENSSSCG00000026806+lnc+ENSSSCG00000026983-	XLOC_012319	ENSBTAG00000019821+lnc+ENSBTAG00000031238-	XLOC_009998	gene16357+lnc+gene16358-	NA	NA
PigCattleGoat	73	XLOC_021057	ENSSSCG00000038417-lnc+ENSSSCG00000006917-	XLOC_030936	ENSBTAG00000020958-lnc+ENSBTAG00000000900-	XLOC_027475	gene2882+lnc-gene2883+	NA	NA
PigCattleGoat	73	XLOC_014071	ENSSSCG00000020663+lnc+ENSSSCG00000016430-	XLOC_034376	ENSBTAG00000021260+lnc-ENSBTAG00000024199-	XLOC_028130	gene3839+lnc+gene3840-	NA	NA
PigCattleGoat	73	XLOC_021144	ENSSSCG00000006955-lnc-ENSSSCG00000006956+	XLOC_009540	ENSBTAG00000021474-lnc-ENSBTAG00000021472+	XLOC_007450	gene14391-lnc+gene14392+	NA	NA
PigCattleGoat	73	XLOC_005636	ENSSSCG00000017165+lnc-ENSSSCG00000017167+	XLOC_018257	ENSBTAG00000021505+lnc-ENSBTAG00000006663+	XLOC_015365	gene19944+lnc-gene19945+	NA	NA
PigCattleGoat	73	XLOC_001254	ENSSSCG00000005340+lnc+ENSSSCG00000037131+	XLOC_041059	ENSBTAG00000021696+lnc+ENSBTAG00000001137+	XLOC_035409	gene9060+lnc+gene9061+	NA	NA
PigCattleGoat	73	XLOC_018635	ENSSSCG00000008292-lnc+ENSSSCG00000008293-	XLOC_004227	ENSBTAG00000022381-lnc+ENSBTAG00000012037-	XLOC_003455	gene11482-lnc+gene11483-	NA	NA
PigCattleGoat	73	XLOC_019667	ENSSSCG00000022820-lnc-ENSSSCG00000027381+	XLOC_005515	ENSBTAG00000023997-lnc-ENSBTAG00000038477+	XLOC_004486	gene11812-lnc-gene11813+	NA	NA
PigCattleGoat	73	XLOC_003163	ENSSSCG00000010877-lnc+ENSSSCG00000010878+	XLOC_012705	ENSBTAG00000024555-lnc-ENSBTAG00000007606+	XLOC_010337	gene15970-lnc-gene15971+	NA	NA
PigCattleGoat	73	XLOC_004678	ENSSSCG00000009520+lnc-ENSSSCG00000009522+	XLOC_007145	ENSBTAG00000025246+lnc-ENSBTAG00000010672+	XLOC_004995	gene12536-lnc+gene12538-	NA	NA
PigCattleGoat	73	XLOC_034918	ENSSSCG00000012643+lnc+ENSSSCG00000012644-	XLOC_043886	ENSBTAG00000026067+lnc+ENSBTAG00000018819-	XLOC_038391	gene26908+lnc+gene26909-	NA	NA
PigCattleGoat	73	XLOC_019239	ENSSSCG00000007776+lnc-ENSSSCG00000007780+	XLOC_026183	ENSBTAG00000026307-lnc+ENSBTAG00000008412-	XLOC_022169	gene23868-lnc+gene23869-	NA	NA
PigCattleGoat	73	XLOC_032171	ENSSSCG00000015335+lnc-ENSSSCG00000015336-	XLOC_033670	ENSBTAG00000027134+lnc-ENSBTAG00000003773-	XLOC_028747	gene4695+lnc+gene4696-	NA	NA
PigCattleGoat	73	XLOC_005902	ENSSSCG00000036532+lnc-ENSSSCG00000040642-	XLOC_016859	ENSBTAG00000030587+lnc+ENSBTAG00000024983-	XLOC_014120	gene19494+lnc+gene19496-	NA	NA
PigCattleGoat	73	XLOC_004304	ENSSSCG00000022719-lnc+ENSSSCG00000029502+	XLOC_006632	ENSBTAG00000031962-lnc+ENSBTAG00000011466+	XLOC_005321	gene12503-lnc-gene12504+	NA	NA
PigCattleGoat	73	XLOC_015477	ENSSSCG00000013399-lnc+ENSSSCG00000028827-	XLOC_010369	ENSBTAG00000032657-lnc+ENSBTAG00000000700-	XLOC_009323	gene15391+lnc-gene15393+	NA	NA
PigCattleGoat	73	XLOC_002659	ENSSSCG00000005236-lnc-ENSSSCG00000005235-	XLOC_041735	ENSBTAG00000033352-lnc-ENSBTAG00000010976-	XLOC_035962	gene8931-lnc-gene8933-	NA	NA
PigCattleGoat	73	XLOC_027937	ENSSSCG00000039378+lnc+ENSSSCG00000002481+	XLOC_021710	ENSBTAG00000039864+lnc+ENSBTAG00000004063+	XLOC_018281	gene21095+lnc+gene21096+	NA	NA
PigCattleGoat	73	XLOC_028144	ENSSSCG00000001080+lnc-ENSSSCG00000001081+	XLOC_024163	ENSBTAG00000046556-lnc+ENSBTAG00000025589-	XLOC_020630	gene22044+lnc-gene22047+	NA	NA
PigCattleChicken	19	XLOC_000005	ENSSSCG00000027726+lnc+ENSSSCG00000004010-	XLOC_043566	ENSBTAG00000000918+lnc-ENSBTAG00000031476-	NA	NA	XLOC_014094	ENSGALG00000011182+lnc+ENSGALG00000011186-
PigCattleChicken	19	XLOC_011780	ENSSSCG00000015779+lnc-ENSSSCG00000024555+	XLOC_028282	ENSBTAG00000000957+lnc-ENSBTAG00000047706+	NA	NA	XLOC_016343	ENSGALG00000010659-lnc+ENSGALG00000010661-
PigCattleChicken	19	XLOC_009752	ENSSSCG00000009584-lnc-ENSSSCG00000035249+	XLOC_041329	ENSBTAG00000003033-lnc+ENSBTAG00000001941+	NA	NA	XLOC_030642	ENSGALG00000010697-lnc-ENSGALG00000028005+
PigCattleChicken	19	XLOC_009840	ENSSSCG00000027568+lnc-ENSSSCG00000022383+	XLOC_040690	ENSBTAG00000005425-lnc+ENSBTAG00000005049-	NA	NA	XLOC_015697	ENSGALG00000016661+lnc-ENSGALG00000016662+
PigCattleChicken	19	XLOC_002085	ENSSSCG00000004596-lnc-ENSSSCG00000004597-	XLOC_003636	ENSBTAG00000005479-lnc-ENSBTAG00000013452-	NA	NA	XLOC_004105	ENSGALG00000004230-lnc-ENSGALG00000004261-
PigCattleChicken	19	XLOC_023314	ENSSSCG00000025542-lnc-ENSSSCG00000000411+	XLOC_034848	ENSBTAG00000006324-lnc+ENSBTAG00000014659+	NA	NA	XLOC_015844	ENSGALG00000035028-lnc+ENSGALG00000031056+
PigCattleChicken	19	XLOC_007911	ENSSSCG00000021585-lnc-ENSSSCG00000026158-	XLOC_022692	ENSBTAG00000012142+lnc+ENSBTAG00000019772+	NA	NA	XLOC_005307	ENSGALG00000003138-lnc-ENSGALG00000008368-
PigCattleChicken	19	XLOC_024704	ENSSSCG00000003342-lnc+ENSSSCG00000021880-	XLOC_012895	ENSBTAG00000012247+lnc-ENSBTAG00000010696+	NA	NA	XLOC_011374	ENSGALG00000001561+lnc-ENSGALG00000001600+
PigCattleChicken	19	XLOC_025489	ENSSSCG00000002688-lnc-ENSSSCG00000002689-	XLOC_014447	ENSBTAG00000013524+lnc+ENSBTAG00000002103+	NA	NA	XLOC_004478	ENSGALG00000038494+lnc+ENSGALG00000033507+
PigCattleChicken	19	XLOC_001627	ENSSSCG00000004089+lnc-ENSSSCG00000004090+	XLOC_042865	ENSBTAG00000014790-lnc+ENSBTAG00000013224-	NA	NA	XLOC_014168	ENSGALG00000012966-lnc+ENSGALG00000012968-
PigCattleChicken	19	XLOC_004663	ENSSSCG00000009505+lnc-ENSSSCG00000039812+	XLOC_007124	ENSBTAG00000018313+lnc-ENSBTAG00000020412+	NA	NA	XLOC_001477	ENSGALG00000016889-lnc+ENSGALG00000016890-
PigCattleChicken	19	XLOC_016874	ENSSSCG00000038082+lnc-ENSSSCG00000013292-	XLOC_010724	ENSBTAG00000021029+lnc+ENSBTAG00000036009-	NA	NA	XLOC_017904	ENSGALG00000007920+lnc+ENSGALG00000007932-
PigCattleChicken	19	XLOC_028971	ENSSSCG00000039701-lnc-ENSSSCG00000002305+	XLOC_003859	ENSBTAG00000021225-lnc-ENSBTAG00000010052+	NA	NA	XLOC_018000	ENSGALG00000009456-lnc+ENSGALG00000009463+
PigCattleChicken	19	XLOC_010643	ENSSSCG00000010638+lnc-ENSSSCG00000010639+	XLOC_027784	ENSBTAG00000021574+lnc-ENSBTAG00000019322+	NA	NA	XLOC_019843	ENSGALG00000008883+lnc-ENSGALG00000008905+
PigCattleChicken	19	XLOC_001506	ENSSSCG00000005724-lnc+ENSSSCG00000005725-	XLOC_004953	ENSBTAG00000024822-lnc+ENSBTAG00000018710-	NA	NA	XLOC_007116	ENSGALG00000003661-lnc+ENSGALG00000027242-
PigCattleChicken	19	XLOC_000100	ENSSSCG00000004093-lnc+ENSSSCG00000004094-	XLOC_043458	ENSBTAG00000026586+lnc-ENSBTAG00000015935+	NA	NA	XLOC_015218	ENSGALG00000041575+lnc-ENSGALG00000012392+
PigCattleChicken	19	XLOC_029053	ENSSSCG00000002424+lnc-ENSSSCG00000002425-	XLOC_004010	ENSBTAG00000030456+lnc-ENSBTAG00000018596-	NA	NA	XLOC_018895	ENSGALG00000010607+lnc-ENSGALG00000010616-
PigCattleChicken	19	XLOC_004304	ENSSSCG00000022719-lnc+ENSSSCG00000029502+	XLOC_006632	ENSBTAG00000031962-lnc+ENSBTAG00000011466+	NA	NA	XLOC_001431	ENSGALG00000016844-lnc+ENSGALG00000016845+
PigCattleChicken	19	XLOC_015477	ENSSSCG00000013399-lnc+ENSSSCG00000028827-	XLOC_010369	ENSBTAG00000032657-lnc+ENSBTAG00000000700-	NA	NA	XLOC_017753	ENSGALG00000005415-lnc+ENSGALG00000005438-
PigCattleGoatChicken	6	XLOC_001627	ENSSSCG00000004089+lnc-ENSSSCG00000004090+	XLOC_042865	ENSBTAG00000014790-lnc+ENSBTAG00000013224-	XLOC_036822	gene10033-lnc+gene10034-	XLOC_014168	ENSGALG00000012966-lnc+ENSGALG00000012968-
PigCattleGoatChicken	6	XLOC_015477	ENSSSCG00000013399-lnc+ENSSSCG00000028827-	XLOC_010369	ENSBTAG00000032657-lnc+ENSBTAG00000000700-	XLOC_009323	gene15391+lnc-gene15393+	XLOC_017753	ENSGALG00000005415-lnc+ENSGALG00000005438-
PigCattleGoatChicken	6	XLOC_007911	ENSSSCG00000021585-lnc-ENSSSCG00000026158-	XLOC_022692	ENSBTAG00000012142+lnc+ENSBTAG00000019772+	XLOC_019152	gene21494+lnc+gene21495+	XLOC_005307	ENSGALG00000003138-lnc-ENSGALG00000008368-
PigCattleGoatChicken	6	XLOC_004304	ENSSSCG00000022719-lnc+ENSSSCG00000029502+	XLOC_006632	ENSBTAG00000031962-lnc+ENSBTAG00000011466+	XLOC_005321	gene12503-lnc-gene12504+	XLOC_001431	ENSGALG00000016844-lnc+ENSGALG00000016845+
PigCattleGoatChicken	6	XLOC_023314	ENSSSCG00000025542-lnc-ENSSSCG00000000411+	XLOC_034848	ENSBTAG00000006324-lnc+ENSBTAG00000014659+	XLOC_029965	gene5310-lnc+gene5311+	XLOC_015844	ENSGALG00000035028-lnc+ENSGALG00000031056+
PigCattleGoatChicken	6	XLOC_016874	ENSSSCG00000038082+lnc-ENSSSCG00000013292-	XLOC_010724	ENSBTAG00000021029+lnc+ENSBTAG00000036009-	XLOC_008982	gene14842+lnc-gene14843-	XLOC_017904	ENSGALG00000007920+lnc+ENSGALG00000007932-
