# Supplementary material for: Multi-species annotation of transcriptome and chromatin structure in domesticated animals
Source: BMC Biol. 2019 Dec 30;17:108. doi: 10.1186/s12915-019-0726-5 (PMC6936065; doi:10.1186/s12915-019-0726-5)
Supplement: Supplementary file 8 — Additional file 8 lncRNAs (information from FEELnc, orthology, structure, etc). Archive content: • bos_taurus.lncrna.TPM0.1in2samples.classif.tsv • capra_hircus.lncrna.TPM0.1in2samples.classif.tsv • ConservedLncRNABySynteny_73_19_6.xlsx • gallus_gallus.lncrna.TPM0.1in2samples.classif.tsv • sus_scrofa.lncrna.TPM0.1in2samples.classif.tsv [file 12915_2019_726_MOESM8_ESM.gz › home/sfoissac/fragencode/papers/first/suppl.files/lncRNAs/capra_hircus.lncrna.TPM0.1in2samples.classif.tsv]

chr	start	end	strand	xloc	tcons	ensg	enst	gnBiotype	txBiotype	txSimpleBiotype	gnName	exNb	txNb	txSz	gnSz	feelncClassCod	filter	nearestCod	nearestCodGnName	distCodLnc	feelncClassSmall	nearestSmall
1	575402	577369	+	XLOC_000009	TCONS_00000019	NA	NA	NA	NA#lncrna	lnc	NA	1	1	1967	1967	lincDiv	NA	rna29	IFNGR2	8704	NA	NA
1	653255	654419	+	XLOC_000010	TCONS_00000020	NA	NA	NA	NA#lncrna	lnc	NA	1	1	1164	1164	lincDiv	NA	rna30	IFNAR1	191	NA	NA
1	681770	703532	+	XLOC_000011	TCONS_00000021	NA	NA	NA	NA#lncrna	lnc	NA	3	3	10798	11242	lincConv	NA	rna31	IL10RB	21500	NA	NA
1	681770	703532	+	XLOC_000011	TCONS_00000022	NA	NA	NA	NA#lncrna	lnc	NA	3	3	11242	11242	lincConv	NA	rna31	IL10RB	21500	NA	NA
1	681770	703532	+	XLOC_000011	TCONS_00000023	NA	NA	NA	NA#lncrna	lnc	NA	2	3	12285	11242	lincConv	NA	rna31	IL10RB	21500	NA	NA
1	703602	705019	+	XLOC_000012	TCONS_00000024	NA	NA	NA	NA#lncrna	lnc	NA	1	1	1417	1417	lincConv	NA	rna31	IL10RB	20013	NA	NA
1	708284	708945	+	XLOC_000014	TCONS_00000026	NA	NA	NA	NA#lncrna	lnc	NA	1	1	661	661	lincConv	NA	rna31	IL10RB	16087	NA	NA
1	722306	724218	+	XLOC_000015	TCONS_00000027	NA	NA	NA	NA#lncrna	lnc	NA	1	1	1912	1912	lincConv	NA	rna31	IL10RB	814	NA	NA
1	1379948	1381002	+	XLOC_000019	TCONS_00000062	NA	NA	NA	NA#lncrna	lnc	NA	1	1	1054	1054	lincSSup	NA	rna52	C1H21orf59	3164	NA	NA
1	1381806	1383803	+	XLOC_000020	TCONS_00000063	NA	NA	NA	NA#lncrna	lnc	NA	1	1	1997	1997	lincSSup	NA	rna52	C1H21orf59	363	NA	NA
1	1546212	1549616	+	XLOC_000022	TCONS_00000068	NA	NA	NA	NA#lncrna	lnc	NA	2	2	1209	1710	lincDiv	NA	rna53	EVA1C	782	NA	NA
1	1546522	1547345	+	XLOC_000023	TCONS_00000069	NA	NA	NA	NA#lncrna	lnc	NA	1	1	823	823	lincDiv	NA	rna53	EVA1C	1092	NA	NA
1	1547405	1549616	+	XLOC_000022	TCONS_00000070	NA	NA	NA	NA#lncrna	lnc	NA	1	2	2211	1710	lincDiv	NA	rna53	EVA1C	1975	NA	NA
1	1551907	1553185	+	XLOC_000024	TCONS_00000071	NA	NA	NA	NA#lncrna	lnc	NA	1	1	1278	1278	lincDiv	NA	rna53	EVA1C	6477	NA	NA
1	1553637	1555678	+	XLOC_000025	TCONS_00000072	NA	NA	NA	NA#lncrna	lnc	NA	1	1	2041	2041	lincDiv	NA	rna53	EVA1C	8207	NA	NA
1	1698323	1700153	+	XLOC_000028	TCONS_00000081	NA	NA	NA	NA#lncrna	lnc	NA	1	1	1830	1830	lincSSdw	NA	rna58	MIS18A	7788	NA	NA
1	1701243	1734626	+	XLOC_000029	TCONS_00000083	NA	NA	NA	NA#lncrna	lnc	NA	7	2	2490	2265.5	lincSSdw	NA	rna59	MIS18A	10708	NA	NA
1	2114442	2115437	+	XLOC_000031	TCONS_00000085	NA	NA	NA	NA#lncrna	lnc	NA	1	1	995	995	lincDiv	NA	rna60	HUNK	730	NA	NA
1	2352315	2355395	+	XLOC_000033	TCONS_00000090	NA	NA	NA	NA#lncrna	lnc	NA	2	1	2936	2936	lincDiv	NA	rna64	SOD1	45280	NA	NA
1	5215114	5217584	+	XLOC_000052	TCONS_00000134	NA	NA	NA	NA#lncrna	lnc	NA	1	6	2470	2847	lincDiv	NA	rna99	BACH1	126	NA	NA
1	5215114	5222968	+	XLOC_000052	TCONS_00000135	NA	NA	NA	NA#lncrna	lnc	NA	2	6	2457	2847	lincDiv	NA	rna99	BACH1	126	NA	NA
1	5215114	5222968	+	XLOC_000052	TCONS_00000138	NA	NA	NA	NA#lncrna	lnc	NA	2	6	2966	2847	lincDiv	NA	rna99	BACH1	126	NA	NA
1	5220180	5222968	+	XLOC_000052	TCONS_00000139	NA	NA	NA	NA#lncrna	lnc	NA	1	6	2788	2847	lincDiv	NA	rna99	BACH1	5192	NA	NA
1	5328273	5342837	+	XLOC_000053	TCONS_00000140	NA	NA	NA	NA#lncrna	lnc	NA	2	2	3854	2310.5	lincConv	NA	rna101	MAP3K7CL	28436	NA	NA
1	5328289	5342837	+	XLOC_000053	TCONS_00000141	NA	NA	NA	NA#lncrna	lnc	NA	2	2	767	2310.5	lincConv	NA	rna102	MAP3K7CL	28436	NA	NA
1	20813946	20816289	+	XLOC_000080	TCONS_00000194	NA	NA	NA	NA#lncrna	lnc	NA	1	2	2343	1737	lincSSdw	NA	rna187	NRIP1	9957	NA	NA
1	20813946	20827377	+	XLOC_000080	TCONS_00000195	NA	NA	NA	NA#lncrna	lnc	NA	2	2	1131	1737	lincSSdw	NA	rna187	NRIP1	9957	NA	NA
1	20816875	20818785	+	XLOC_000081	TCONS_00000196	NA	NA	NA	NA#lncrna	lnc	NA	1	1	1910	1910	lincSSdw	NA	rna187	NRIP1	12886	NA	NA
1	21286425	21289338	+	XLOC_000088	TCONS_00000206	NA	gene104	NA	NA#lncrna	lnc	NA	1	2	2913	2013.5	lincSSdw	NA	rna189	SAMSN1	4334	NA	NA
1	23867176	23868564	+	XLOC_000092	TCONS_00000220	NA	NA	NA	NA#lncrna	lnc	NA	1	1	1388	1388	lincSSdw	NA	rna199	ROBO2	186044	NA	NA
1	23877265	23879443	+	XLOC_000093	TCONS_00000221	NA	NA	NA	NA#lncrna	lnc	NA	1	1	2178	2178	lincSSdw	NA	rna203	ROBO2	196133	NA	NA
1	28135172	28136212	+	XLOC_000098	TCONS_00000227	NA	NA	NA	NA#lncrna	lnc	NA	1	1	1040	1040	lincDiv	NA	rna212	GBE1	467	NA	NA
1	33865481	33866195	+	XLOC_000103	TCONS_00000235	NA	NA	NA	NA#lncrna	lnc	NA	1	1	714	714	lincConv	NA	rna219	VGLL3	15954	NA	NA
1	34826096	34855603	+	XLOC_000106	TCONS_00000238	gene128	rna227	ncRNA	ncRNA#lncrna	lnc	LOC102188976	4	1	631	631	lincConv	NA	rna228	CGGBP1	2137	NA	NA
1	34980893	34981914	+	XLOC_000109	TCONS_00000245	NA	NA	NA	NA#lncrna	lnc	NA	1	1	1021	1021	lincSSdw	NA	rna232	C1H3orf38	12349	NA	NA
1	34982178	34983387	+	XLOC_000110	TCONS_00000246	NA	NA	NA	NA#lncrna	lnc	NA	1	1	1209	1209	lincSSdw	NA	rna231	C1H3orf38	13634	NA	NA
1	34989609	34990808	+	XLOC_000112	TCONS_00000248	NA	NA	NA	NA#lncrna	lnc	NA	1	1	1199	1199	lincSSdw	NA	rna232	C1H3orf38	21065	NA	NA
1	38565431	38566161	+	XLOC_000119	TCONS_00000264	NA	NA	NA	NA#lncrna	lnc	NA	1	1	730	730	lincSSdw	NA	rna242	LOC102170358	696916	NA	NA
1	42611571	42612385	+	XLOC_000155	TCONS_00000313	NA	NA	NA	NA#lncrna	lnc	NA	1	1	814	814	lincSSdw	NA	rna291	GPR15	5559	NA	NA
1	42614795	42616080	+	XLOC_000156	TCONS_00000314	NA	NA	NA	NA#lncrna	lnc	NA	1	1	1285	1285	lincSSdw	NA	rna291	GPR15	8783	NA	NA
1	42617718	42619001	+	XLOC_000157	TCONS_00000315	NA	NA	NA	NA#lncrna	lnc	NA	1	1	1283	1283	lincSSdw	NA	rna291	GPR15	11706	NA	NA
1	42621152	42624778	+	XLOC_000159	TCONS_00000317	NA	NA	NA	NA#lncrna	lnc	NA	1	1	3626	3626	lincSSdw	NA	rna291	GPR15	15140	NA	NA
1	42674984	42693923	+	XLOC_000160	TCONS_00000318	NA	NA	NA	NA#lncrna	lnc	NA	2	4	719	847	lincDiv	NA	rna292	CPOX	5262	NA	NA
1	42745548	42747083	+	XLOC_000162	TCONS_00000323	NA	NA	NA	NA#lncrna	lnc	NA	1	1	1535	1535	lincSSdw	NA	rna293	LOC102168768	37981	NA	NA
1	42748717	42753164	+	XLOC_000163	TCONS_00000324	NA	NA	NA	NA#lncrna	lnc	NA	1	2	4447	3074.5	lincSSdw	NA	rna293	LOC102168768	41150	NA	NA
1	44443294	44444378	+	XLOC_000171	TCONS_00000353	NA	NA	NA	NA#lncrna	lnc	NA	1	1	1084	1084	lincConv	NA	rna315	TOMM70	4353	NA	NA
1	44446143	44448478	+	XLOC_000172	TCONS_00000354	NA	NA	NA	NA#lncrna	lnc	NA	1	1	2335	2335	lincConv	NA	rna315	TOMM70	253	NA	NA
1	45794656	45795597	+	XLOC_000183	TCONS_00000393	gene214	rna355	ncRNA	ncRNA#lncrna	lnc	LOC108637877	2	1	849	849	lncgASe	NA	rna354	ZBTB11	0	NA	NA
1	45808106	45808860	+	XLOC_000184	TCONS_00000394	NA	NA	NA	NA#lncrna	lnc	NA	1	1	754	754	lincDiv	NA	rna356	RPL24	5400	NA	NA
1	45845617	45845965	+	XLOC_000186	TCONS_00000405	NA	NA	NA	NA#lncrna	lnc	NA	1	1	348	348	lincSSdw	NA	rna357	CEP97	5784	NA	NA
1	45917101	45918158	+	XLOC_000188	TCONS_00000410	NA	NA	NA	NA#lncrna	lnc	NA	1	1	1057	1057	lincSSdw	NA	rna358	NXPE3	4005	NA	NA
1	45919071	45921189	+	XLOC_000190	TCONS_00000412	NA	NA	NA	NA#lncrna	lnc	NA	1	1	2118	2118	lincSSdw	NA	rna359	NXPE3	5975	NA	NA
1	45931418	45935912	+	XLOC_000191	TCONS_00000413	NA	NA	NA	NA#lncrna	lnc	NA	1	1	4494	4494	lincSSup	NA	rna360	NFKBIZ	2758	NA	NA
1	47184497	47195856	+	XLOC_000195	TCONS_00000420	NA	NA	NA	NA#lncrna	lnc	NA	2	3	1866	1844	lincSSdw	NA	rna362	ZPLD1	478070	NA	NA
1	47184497	47199008	+	XLOC_000195	TCONS_00000421	NA	NA	NA	NA#lncrna	lnc	NA	3	3	572	1844	lincSSdw	NA	rna362	ZPLD1	478070	NA	NA
1	47192566	47193603	+	XLOC_000197	TCONS_00000423	NA	NA	NA	NA#lncrna	lnc	NA	1	1	1037	1037	lincSSdw	NA	rna362	ZPLD1	486139	NA	NA
1	51688542	51694240	+	XLOC_000203	TCONS_00000435	gene230	rna376	ncRNA	ncRNA#lncrna	lnc	LOC102171918	2	2	1439	1584.5	lincSSup	NA	rna377	CCDC54	146759	NA	NA
1	51688542	51694240	+	XLOC_000203	TCONS_00000436	gene230	rna376	ncRNA	ncRNA#lncrna	lnc	LOC102171918	2	2	1730	1584.5	lincSSup	NA	rna377	CCDC54	146759	NA	NA
1	52175080	52176933	+	XLOC_000207	TCONS_00000451	NA	gene234	NA	NA#lncrna	lnc	NA	2	2	1710	1653	lncgSi	NA	rna380	BBX	0	NA	NA
1	52175337	52176933	+	XLOC_000207	TCONS_00000452	NA	gene234	NA	NA#lncrna	lnc	NA	1	2	1596	1653	lncgSi	NA	rna385	BBX	0	NA	NA
1	52328761	52330490	+	XLOC_000208	TCONS_00000454	NA	NA	NA	NA#lncrna	lnc	NA	1	1	1729	1729	lincSSdw	NA	rna381	BBX	4831	NA	NA
1	52330544	52332047	+	XLOC_000209	TCONS_00000455	NA	NA	NA	NA#lncrna	lnc	NA	1	1	1503	1503	lincSSdw	NA	rna385	BBX	6614	NA	NA
1	53367712	53369772	+	XLOC_000213	TCONS_00000475	NA	NA	NA	NA#lncrna	lnc	NA	1	1	2060	2060	lincConv	NA	rna401	RETNLB	4913	NA	NA
1	53369965	53372420	+	XLOC_000214	TCONS_00000476	NA	NA	NA	NA#lncrna	lnc	NA	1	1	2455	2455	lincConv	NA	rna401	RETNLB	2265	NA	NA
1	53753202	53770241	+	XLOC_000216	TCONS_00000481	NA	NA	NA	NA#lncrna	lnc	NA	4	2	2101	2123	lincDiv	NA	rna404	MORC1	22133	NA	NA
1	53753391	53770241	+	XLOC_000216	TCONS_00000482	NA	NA	NA	NA#lncrna	lnc	NA	4	2	2145	2123	lincDiv	NA	rna404	MORC1	22322	NA	NA
1	53771187	53772487	+	XLOC_000217	TCONS_00000483	NA	NA	NA	NA#lncrna	lnc	NA	1	1	1300	1300	lincDiv	NA	rna404	MORC1	40118	NA	NA
1	55839758	55842660	+	XLOC_000221	TCONS_00000491	NA	NA	NA	NA#lncrna	lnc	NA	1	1	2902	2902	lincSSdw	NA	rna408	NECTIN3	17701	NA	NA
1	56171501	56172346	+	XLOC_000223	TCONS_00000493	NA	gene255	NA	NA#lncrna	lnc	NA	1	1	845	845	lncgSi	NA	rna410	CD96	0	NA	NA
1	56845438	56846214	+	XLOC_000230	TCONS_00000519	NA	NA	NA	NA#lncrna	lnc	NA	1	1	776	776	lincSSup	NA	rna426	CD200	315	NA	NA
1	56889672	56901096	+	XLOC_000231	TCONS_00000535	NA	NA	NA	NA#lncrna	lnc	NA	2	2	9969	9639	lincSSdw	NA	rna430	CD200	2167	NA	NA
1	56891787	56901096	+	XLOC_000231	TCONS_00000536	NA	NA	NA	NA#lncrna	lnc	NA	1	2	9309	9639	lincSSdw	NA	rna429	CD200	4282	NA	NA
1	56912717	56914829	+	XLOC_000234	TCONS_00000539	NA	NA	NA	NA#lncrna	lnc	NA	1	1	2112	2112	lincSSup	NA	rna432	LOC102173607	1339	NA	NA
1	57114151	57115202	+	XLOC_000236	TCONS_00000545	NA	NA	NA	NA#lncrna	lnc	NA	1	1	1051	1051	lincSSdw	NA	rna438	SLC35A5	3589	NA	NA
1	57117095	57119044	+	XLOC_000237	TCONS_00000546	NA	NA	NA	NA#lncrna	lnc	NA	1	1	1949	1949	lincConv	NA	rna439	CCDC80	3329	NA	NA
1	57506529	57508328	+	XLOC_000240	TCONS_00000551	NA	NA	NA	NA#lncrna	lnc	NA	1	1	1799	1799	lincDiv	NA	rna445	NEPRO	28	NA	NA
1	58104062	58106983	+	XLOC_000243	TCONS_00000562	NA	NA	NA	NA#lncrna	lnc	NA	1	1	2921	2921	lincSSdw	NA	rna464	SIDT1	5716	NA	NA
1	58162953	58165240	+	XLOC_000244	TCONS_00000566	NA	NA	NA	NA#lncrna	lnc	NA	3	9	735	1504	lincDiv	NA	rna469	USF3	348	NA	NA
1	58162986	58168560	+	XLOC_000244	TCONS_00000568	NA	NA	NA	NA#lncrna	lnc	NA	2	9	1218	1504	lincDiv	NA	rna468	USF3	381	NA	NA
1	58163010	58170501	+	XLOC_000244	TCONS_00000569	NA	NA	NA	NA#lncrna	lnc	NA	3	9	1352	1504	lincDiv	NA	rna469	USF3	405	NA	NA
1	58165473	58166841	+	XLOC_000245	TCONS_00000570	NA	NA	NA	NA#lncrna	lnc	NA	1	1	1368	1368	lincDiv	NA	rna467	USF3	2868	NA	NA
1	58167056	58168560	+	XLOC_000244	TCONS_00000571	NA	NA	NA	NA#lncrna	lnc	NA	1	9	1504	1504	lincConv	NA	rna471	NAA50	3575	NA	NA
1	58714951	58716449	+	XLOC_000252	TCONS_00000598	NA	NA	NA	NA#lncrna	lnc	NA	1	1	1498	1498	lincSSdw	NA	rna487	TIGIT	3497	NA	NA
1	58716882	58719688	+	XLOC_000253	TCONS_00000599	NA	NA	NA	NA#lncrna	lnc	NA	1	2	2806	2372.5	lincSSdw	NA	rna487	TIGIT	5428	NA	NA
1	59585386	59638917	+	XLOC_000254	TCONS_00000601	NA	NA	NA	NA#lncrna	lnc	NA	2	1	7723	7723	lincDiv	NA	rna491	ZBTB20	511	NA	NA
1	63912014	63917305	+	XLOC_000262	TCONS_00000611	NA	NA	NA	NA#lncrna	lnc	NA	2	1	5268	5268	lincSSdw	NA	rna517	ARHGAP31	122	NA	NA
1	64552956	64557317	+	XLOC_000269	TCONS_00000644	NA	NA	NA	NA#lncrna	lnc	NA	1	5	4361	4361	lincDiv	NA	rna537	GSK3B	924	NA	NA
1	64553004	64558877	+	XLOC_000269	TCONS_00000645	NA	NA	NA	NA#lncrna	lnc	NA	3	5	1993	4361	lincDiv	NA	rna537	GSK3B	972	NA	NA
1	64555015	64568211	+	XLOC_000269	TCONS_00000646	NA	NA	NA	NA#lncrna	lnc	NA	2	5	3388	4361	lincDiv	NA	rna537	GSK3B	2983	NA	NA
1	64559168	64568211	+	XLOC_000269	TCONS_00000647	NA	NA	NA	NA#lncrna	lnc	NA	1	5	9043	4361	lincDiv	NA	rna537	GSK3B	7136	NA	NA
1	64559294	64599490	+	XLOC_000269	TCONS_00000648	NA	NA	NA	NA#lncrna	lnc	NA	2	5	7906	4361	lincDiv	NA	rna537	GSK3B	7262	NA	NA
1	65912818	65913907	+	XLOC_000277	TCONS_00000680	NA	NA	NA	NA#lncrna	lnc	NA	1	1	1089	1089	lincDiv	NA	rna564	GOLGB1	6663	NA	NA
1	65917047	65922658	+	XLOC_000278	TCONS_00000681	NA	NA	NA	NA#lncrna	lnc	NA	1	1	5611	5611	lincConv	NA	rna565	IQCB1	1843	NA	NA
1	66019683	66021627	+	XLOC_000281	TCONS_00000689	NA	NA	NA	NA#lncrna	lnc	NA	1	1	1944	1944	lincSSup	NA	rna568	LOC102184282	3069	NA	NA
1	67409102	67410051	+	XLOC_000292	TCONS_00000742	NA	NA	NA	NA#lncrna	lnc	NA	1	1	949	949	lincSSdw	NA	rna605	SEC22A	3364	NA	NA
1	67588357	67590083	+	XLOC_000293	TCONS_00000743	gene354	rna607	ncRNA	ncRNA#lncrna	lnc	LOC106502033	2	1	1231	1231	lincDiv	NA	rna606	ADCY5	754	NA	NA
1	67591799	67604672	+	XLOC_000294	TCONS_00000744	NA	NA	NA	NA#lncrna	lnc	NA	2	2	7017	7285.5	lincDiv	NA	rna606	ADCY5	4196	NA	NA
1	67597118	67604672	+	XLOC_000294	TCONS_00000745	NA	NA	NA	NA#lncrna	lnc	NA	1	2	7554	7285.5	lincDiv	NA	rna606	ADCY5	9515	NA	NA
1	67605623	67606938	+	XLOC_000295	TCONS_00000746	NA	NA	NA	NA#lncrna	lnc	NA	1	1	1315	1315	lincDiv	NA	rna606	ADCY5	18020	NA	NA
1	70244548	70246823	+	XLOC_000304	TCONS_00000784	NA	NA	NA	NA#lncrna	lnc	NA	1	1	2275	2275	lincConv	NA	rna664	MUC4	1782	NA	NA
1	70732407	70759135	+	XLOC_000309	TCONS_00000790	NA	gene390	NA	NA#lncrna	lnc	NA	6	3	1914	1914	lincDiv	NA	rna692	UBXN7	62	NA	NA
1	70732407	70759135	+	XLOC_000309	TCONS_00000791	NA	gene390	NA	NA#lncrna	lnc	NA	7	3	2057	1914	lincDiv	NA	rna692	UBXN7	62	NA	NA
1	70755013	70759135	+	XLOC_000309	TCONS_00000792	NA	gene390	NA	NA#lncrna	lnc	NA	3	3	854	1914	lincConv	NA	rna696	RNF168	5990	NA	NA
1	71142097	71143299	+	XLOC_000316	TCONS_00000808	NA	NA	NA	NA#lncrna	lnc	NA	1	1	1202	1202	lincConv	NA	rna723	PIGZ	874	NA	NA
1	71739387	71740951	+	XLOC_000317	TCONS_00000809	gene409	rna740	ncRNA	ncRNA#lncrna	lnc	LOC106501983	2	1	1000	1000	lincDiv	NA	rna738	BDH1	81	NA	NA
1	72991680	73000584	+	XLOC_000329	TCONS_00000861	NA	NA	NA	NA#lncrna	lnc	NA	2	4	8807	6075	lincSSdw	NA	rna769	CPN2	67489	NA	NA
1	72991680	73000584	+	XLOC_000329	TCONS_00000862	NA	NA	NA	NA#lncrna	lnc	NA	2	4	4419	6075	lincSSdw	NA	rna769	CPN2	67489	NA	NA
1	72991792	73000584	+	XLOC_000329	TCONS_00000863	NA	NA	NA	NA#lncrna	lnc	NA	2	4	7731	6075	lincSSdw	NA	rna769	CPN2	67601	NA	NA
1	72994602	73000584	+	XLOC_000329	TCONS_00000864	NA	NA	NA	NA#lncrna	lnc	NA	2	4	3522	6075	lincSSdw	NA	rna769	CPN2	70411	NA	NA
1	78901522	78902740	+	XLOC_000343	TCONS_00000901	gene455	rna834	ncRNA	ncRNA#lncrna	lnc	LOC108635822	2	2	926	807.5	lncgASe	NA	rna824	LPP	0	NA	NA
1	78901764	78902740	+	XLOC_000343	TCONS_00000902	gene455	rna835	ncRNA	ncRNA#lncrna	lnc	LOC108635822	2	2	689	807.5	lincDiv	NA	rna824	LPP	62	NA	NA
1	80148315	80149899	+	XLOC_000353	TCONS_00000929	NA	NA	NA	NA#lncrna	lnc	NA	1	1	1584	1584	lincDiv	NA	rna862	EIF4A2	62	NA	NA
1	80278213	80285131	+	XLOC_000354	TCONS_00000930	gene478	rna873	ncRNA	ncRNA#lncrna	lnc	LOC108635832	5	1	1466	1466	lncgASe	NA	rna872	AHSG	0	NA	NA
1	80287590	80289327	+	XLOC_000355	TCONS_00000931	NA	NA	NA	NA#lncrna	lnc	NA	1	1	1737	1737	lincDiv	NA	rna872	AHSG	6875	NA	NA
1	80290367	80292047	+	XLOC_000356	TCONS_00000932	NA	NA	NA	NA#lncrna	lnc	NA	1	1	1680	1680	lincDiv	NA	rna872	AHSG	9652	NA	NA
1	80292554	80293108	+	XLOC_000357	TCONS_00000933	NA	NA	NA	NA#lncrna	lnc	NA	1	1	554	554	lincConv	NA	rna874	DNAJB11	10531	NA	NA
1	80548272	80595578	+	XLOC_000359	TCONS_00000942	NA	NA	NA	NA#lncrna	lnc	NA	2	14	405	8326.5	lincSSup	NA	rna881	DGKG	18574	NA	NA
1	80963190	80977022	+	XLOC_000361	TCONS_00000964	gene485	rna884	ncRNA	ncRNA#lncrna	lnc	LOC108635834	3	11	6673	3137	lincSSup	NA	rna885	LOC102178398	449	NA	NA
1	80984411	80985854	+	XLOC_000362	TCONS_00000971	NA	NA	NA	NA#lncrna	lnc	NA	1	1	1443	1443	lincSSdw	NA	rna885	LOC102178398	2041	NA	NA
1	80986145	80990742	+	XLOC_000363	TCONS_00000972	NA	NA	NA	NA#lncrna	lnc	NA	1	1	4597	4597	lincSSdw	NA	rna885	LOC102178398	3775	NA	NA
1	81618243	81621012	+	XLOC_000368	TCONS_00000989	NA	NA	NA	NA#lncrna	lnc	NA	1	1	2769	2769	lincSSdw	NA	rna900	EHHADH	2659	NA	NA
1	81621588	81626987	+	XLOC_000369	TCONS_00000990	NA	NA	NA	NA#lncrna	lnc	NA	1	1	5399	5399	lincSSdw	NA	rna900	EHHADH	6004	NA	NA
1	81640086	81646374	+	XLOC_000370	TCONS_00000991	gene493	rna901	misc_RNA	misc_RNA#lncrna	lnc	LOC108635841	1	1	6288	6288	lincSSup	NA	rna903	C1H3orf70	17651	NA	NA
1	82569672	82570915	+	XLOC_000380	TCONS_00001014	NA	NA	NA	NA#lncrna	lnc	NA	2	1	1085	1085	lincDiv	NA	rna938	PSMD2	4	NA	NA
1	83303716	83308606	+	XLOC_000389	TCONS_00001050	NA	NA	NA	NA#lncrna	lnc	NA	1	1	4890	4890	lincSSdw	NA	rna979	KLHL6	14247	NA	NA
1	83309541	83311074	+	XLOC_000390	TCONS_00001051	NA	NA	NA	NA#lncrna	lnc	NA	1	1	1533	1533	lincSSdw	NA	rna979	KLHL6	20072	NA	NA
1	83311946	83314554	+	XLOC_000391	TCONS_00001052	NA	NA	NA	NA#lncrna	lnc	NA	1	1	2608	2608	lincSSup	NA	rna981	MCF2L2	18645	NA	NA
1	83787887	83789074	+	XLOC_000398	TCONS_00001069	NA	NA	NA	NA#lncrna	lnc	NA	1	1	1187	1187	lincSSdw	NA	rna994	DCUN1D1	5264	NA	NA
1	83921318	83922425	+	XLOC_000399	TCONS_00001070	NA	NA	NA	NA#lncrna	lnc	NA	1	1	1107	1107	lincDiv	NA	rna997	ATP11B	107	NA	NA
1	94577527	94580649	+	XLOC_000424	TCONS_00001122	NA	NA	NA	NA#lncrna	lnc	NA	1	1	3122	3122	lincSSup	NA	rna1064	GHSR	10676	NA	NA
1	95042419	95044129	+	XLOC_000425	TCONS_00001131	NA	NA	NA	NA#lncrna	lnc	NA	1	1	1710	1710	lincDiv	NA	rna1066	FNDC3B	2308	NA	NA
1	95051699	95058194	+	XLOC_000426	TCONS_00001132	NA	NA	NA	NA#lncrna	lnc	NA	2	1	980	980	lincDiv	NA	rna1066	FNDC3B	11588	NA	NA
1	95059544	95065297	+	XLOC_000427	TCONS_00001133	NA	NA	NA	NA#lncrna	lnc	NA	1	1	5753	5753	lincDiv	NA	rna1066	FNDC3B	19433	NA	NA
1	96041956	96042540	+	XLOC_000431	TCONS_00001162	NA	NA	NA	NA#lncrna	lnc	NA	1	1	584	584	lincSSdw	NA	rna1087	SLC2A2	3991	NA	NA
1	96301264	96309989	+	XLOC_000435	TCONS_00001172	NA	NA	NA	NA#lncrna	lnc	NA	2	2	4924	4804	lincSSup	NA	rna1090	SLC7A14	92770	NA	NA
1	96301264	96309989	+	XLOC_000435	TCONS_00001173	NA	NA	NA	NA#lncrna	lnc	NA	2	2	4684	4804	lincSSup	NA	rna1090	SLC7A14	92770	NA	NA
1	96872046	96873477	+	XLOC_000438	TCONS_00001198	gene607	rna1109	ncRNA	ncRNA#lncrna	lnc	LOC108636005	3	1	437	437	lncgASe	NA	rna1107	GPR160	0	NA	NA
1	97138802	97139266	+	XLOC_000442	TCONS_00001202	NA	NA	NA	NA#lncrna	lnc	NA	1	1	464	464	lincSSdw	NA	rna1119	ACTRT3	3214	NA	NA
1	99278078	99291032	+	XLOC_000447	TCONS_00001226	NA	NA	NA	NA#lncrna	lnc	NA	2	2	12177	12253.5	lincSSdw	NA	rna1147	PDCD10	493	NA	NA
1	99278078	99291032	+	XLOC_000447	TCONS_00001227	NA	NA	NA	NA#lncrna	lnc	NA	2	2	12330	12253.5	lincSSdw	NA	rna1147	PDCD10	493	NA	NA
1	106273387	106274998	+	XLOC_000467	TCONS_00001261	NA	NA	NA	NA#lncrna	lnc	NA	1	1	1611	1611	lincDiv	NA	rna1169	PPM1L	113	NA	NA
1	109997049	109999134	+	XLOC_000484	TCONS_00001303	NA	NA	NA	NA#lncrna	lnc	NA	1	1	2085	2085	lincSSup	NA	rna1228	CCNL1	8691	NA	NA
1	109999337	110000069	+	XLOC_000485	TCONS_00001304	NA	NA	NA	NA#lncrna	lnc	NA	1	1	732	732	lincSSup	NA	rna1229	CCNL1	7756	NA	NA
1	110050507	110053983	+	XLOC_000489	TCONS_00001320	NA	NA	NA	NA#lncrna	lnc	NA	2	1	1356	1356	lincSSdw	NA	rna1223	CCNL1	28702	NA	NA
1	110054086	110055233	+	XLOC_000490	TCONS_00001321	NA	NA	NA	NA#lncrna	lnc	NA	1	1	1147	1147	lincSSdw	NA	rna1223	CCNL1	32281	NA	NA
1	110354399	110355655	+	XLOC_000492	TCONS_00001323	NA	NA	NA	NA#lncrna	lnc	NA	1	1	1256	1256	lincDiv	NA	rna1231	LEKR1	23746	NA	NA
1	110481306	110482032	+	XLOC_000493	TCONS_00001324	NA	NA	NA	NA#lncrna	lnc	NA	1	1	726	726	lincConv	NA	rna1232	TIPARP	844	NA	NA
1	111363081	111366333	+	XLOC_000497	TCONS_00001328	NA	NA	NA	NA#lncrna	lnc	NA	1	1	3252	3252	lincDiv	NA	rna1238	GMPS	5952	NA	NA
1	111407977	111452016	+	XLOC_000498	TCONS_00001331	NA	NA	NA	NA#lncrna	lnc	NA	2	5	9385	8174	lincSSdw	NA	rna1239	SLC33A1	1260	NA	NA
1	111411501	111413738	+	XLOC_000499	TCONS_00001332	NA	NA	NA	NA#lncrna	lnc	NA	1	1	2237	2237	lincSSdw	NA	rna1239	SLC33A1	4784	NA	NA
1	111438627	111452016	+	XLOC_000498	TCONS_00001333	NA	NA	NA	NA#lncrna	lnc	NA	2	5	5646	8174	lincSSup	NA	rna1240	C1H3orf33	13072	NA	NA
1	111442833	111443734	+	XLOC_000500	TCONS_00001334	NA	NA	NA	NA#lncrna	lnc	NA	1	1	901	901	lincSSup	NA	rna1240	C1H3orf33	21354	NA	NA
1	111443842	111452016	+	XLOC_000498	TCONS_00001335	NA	NA	NA	NA#lncrna	lnc	NA	1	5	8174	8174	lincSSup	NA	rna1240	C1H3orf33	13072	NA	NA
1	111454016	111457229	+	XLOC_000501	TCONS_00001336	NA	NA	NA	NA#lncrna	lnc	NA	1	1	3213	3213	lincSSup	NA	rna1240	C1H3orf33	7859	NA	NA
1	111458229	111460266	+	XLOC_000502	TCONS_00001337	NA	NA	NA	NA#lncrna	lnc	NA	1	1	2037	2037	lincSSup	NA	rna1240	C1H3orf33	4822	NA	NA
1	111460786	111463610	+	XLOC_000503	TCONS_00001338	NA	NA	NA	NA#lncrna	lnc	NA	1	1	2824	2824	lincSSup	NA	rna1240	C1H3orf33	1478	NA	NA
1	113018864	113030396	+	XLOC_000512	TCONS_00001357	gene717	rna1260	misc_RNA	misc_RNA#lncrna	lnc	ARHGEF26	3	1	2195	2195	lncgASe	FilterOverlap	rna1260	ARHGEF26	0	NA	NA
1	116975795	116977725	+	XLOC_000527	TCONS_00001391	NA	NA	NA	NA#lncrna	lnc	NA	1	1	1930	1930	lincSSdw	NA	rna1316	SIAH2	2852	NA	NA
1	117300467	117308118	+	XLOC_000530	TCONS_00001398	NA	NA	NA	NA#lncrna	lnc	NA	2	3	4414	4414	lincDiv	NA	rna1322	TSC22D2	140	NA	NA
1	117300467	117308118	+	XLOC_000530	TCONS_00001399	NA	NA	NA	NA#lncrna	lnc	NA	2	3	7626	4414	lincDiv	NA	rna1322	TSC22D2	140	NA	NA
1	117300559	117308118	+	XLOC_000530	TCONS_00001400	NA	NA	NA	NA#lncrna	lnc	NA	3	3	3106	4414	lincDiv	NA	rna1322	TSC22D2	232	NA	NA
1	117922062	117923272	+	XLOC_000532	TCONS_00001403	NA	NA	NA	NA#lncrna	lnc	NA	1	1	1210	1210	lincDiv	NA	rna1330	RNF13	95	NA	NA
1	118259748	118261195	+	XLOC_000536	TCONS_00001417	NA	NA	NA	NA#lncrna	lnc	NA	1	3	1447	2728	lincDiv	NA	rna1336	TM4SF4	119	NA	NA
1	118259748	118264129	+	XLOC_000536	TCONS_00001418	NA	NA	NA	NA#lncrna	lnc	NA	2	3	3390	2728	lincDiv	NA	rna1336	TM4SF4	119	NA	NA
1	118259748	118264129	+	XLOC_000536	TCONS_00001419	NA	NA	NA	NA#lncrna	lnc	NA	3	3	2728	2728	lincDiv	NA	rna1336	TM4SF4	119	NA	NA
1	118264551	118266248	+	XLOC_000537	TCONS_00001420	NA	NA	NA	NA#lncrna	lnc	NA	1	1	1697	1697	lincDiv	NA	rna1336	TM4SF4	4922	NA	NA
1	118266444	118268356	+	XLOC_000538	TCONS_00001421	NA	NA	NA	NA#lncrna	lnc	NA	1	1	1912	1912	lincDiv	NA	rna1336	TM4SF4	6815	NA	NA
1	118725644	118727060	+	XLOC_000546	TCONS_00001443	NA	NA	NA	NA#lncrna	lnc	NA	1	1	1416	1416	lincConv	NA	rna1355	GYG1	5131	NA	NA
1	119439555	119441567	+	XLOC_000552	TCONS_00001450	NA	NA	NA	NA#lncrna	lnc	NA	1	1	2012	2012	lincDiv	NA	rna1358	AGTR1	329965	NA	NA
1	124482826	124483272	+	XLOC_000564	TCONS_00001473	NA	NA	NA	NA#lncrna	lnc	NA	1	1	446	446	lincDiv	NA	rna1373	C1H3orf58	15357	NA	NA
1	124484099	124487895	+	XLOC_000565	TCONS_00001474	NA	NA	NA	NA#lncrna	lnc	NA	1	1	3796	3796	lincDiv	NA	rna1373	C1H3orf58	16630	NA	NA
1	125447141	125448091	+	XLOC_000568	TCONS_00001486	NA	NA	NA	NA#lncrna	lnc	NA	1	1	950	950	lincDiv	NA	rna1376	CHST2	2316	NA	NA
1	125551666	125558414	+	XLOC_000570	TCONS_00001488	NA	NA	NA	NA#lncrna	lnc	NA	1	3	6748	3025	lincDiv	NA	rna1378	U2SURP	348	NA	NA
1	125551837	125564245	+	XLOC_000570	TCONS_00001489	NA	NA	NA	NA#lncrna	lnc	NA	2	3	2325	3025	lincDiv	NA	rna1378	U2SURP	519	NA	NA
1	125558698	125560407	+	XLOC_000571	TCONS_00001490	NA	NA	NA	NA#lncrna	lnc	NA	1	1	1709	1709	lincDiv	NA	rna1378	U2SURP	7380	NA	NA
1	126608536	126609886	+	XLOC_000582	TCONS_00001535	NA	NA	NA	NA#lncrna	lnc	NA	1	1	1350	1350	lincDiv	NA	rna1409	ATP1B3	117	NA	NA
1	129072332	129073840	+	XLOC_000586	TCONS_00001543	NA	NA	NA	NA#lncrna	lnc	NA	1	1	1508	1508	lincSSdw	NA	rna1432	NMNAT3	2077	NA	NA
1	129078796	129081824	+	XLOC_000588	TCONS_00001545	NA	NA	NA	NA#lncrna	lnc	NA	1	1	3028	3028	lincSSdw	NA	rna1432	NMNAT3	8541	NA	NA
1	129085707	129087185	+	XLOC_000589	TCONS_00001546	NA	NA	NA	NA#lncrna	lnc	NA	1	1	1478	1478	lincSSup	NA	rna1433	RBP1	7720	NA	NA
1	129121870	129128462	+	XLOC_000591	TCONS_00001548	gene818	rna1434	ncRNA	ncRNA#lncrna	lnc	LOC108636247	2	2	5860	3623	lincSSdw	NA	rna1433	RBP1	903	NA	NA
1	129806940	129810482	+	XLOC_000601	TCONS_00001559	gene831	rna1447	ncRNA	ncRNA#lncrna	lnc	LOC108636917	3	1	1261	1261	lincSSdw	NA	rna1446	FOXL2	33570	NA	NA
1	130064410	130066299	+	XLOC_000604	TCONS_00001564	NA	NA	NA	NA#lncrna	lnc	NA	1	1	1889	1889	lincSSdw	NA	rna1448	PIK3CB	3424	NA	NA
1	130066369	130068405	+	XLOC_000605	TCONS_00001565	NA	NA	NA	NA#lncrna	lnc	NA	1	1	2036	2036	lincConv	NA	rna1451	FAIM	5331	NA	NA
1	130068580	130072286	+	XLOC_000606	TCONS_00001566	NA	NA	NA	NA#lncrna	lnc	NA	1	1	3706	3706	lincConv	NA	rna1453	FAIM	1450	NA	NA
1	130536008	130540727	+	XLOC_000611	TCONS_00001585	NA	NA	NA	NA#lncrna	lnc	NA	1	1	4719	4719	lincSSdw	NA	rna1479	DBR1	2050	NA	NA
1	131721044	131721800	+	XLOC_000614	TCONS_00001606	NA	NA	NA	NA#lncrna	lnc	NA	1	1	756	756	lincConv	NA	rna1491	IL20RB	46040	NA	NA
1	132942699	132943852	+	XLOC_000619	TCONS_00001612	NA	NA	NA	NA#lncrna	lnc	NA	1	1	1153	1153	lincDiv	NA	rna1505	PPP2R3A	24733	NA	NA
1	134525558	134526744	+	XLOC_000624	TCONS_00001623	NA	NA	NA	NA#lncrna	lnc	NA	1	1	1186	1186	lincSSup	NA	rna1527	AMOTL2	87	NA	NA
1	134992055	134994582	+	XLOC_000630	TCONS_00001644	NA	NA	NA	NA#lncrna	lnc	NA	1	1	2527	2527	lincSSdw	NA	rna1537	SLCO2A1	3103	NA	NA
1	135247127	135287296	+	XLOC_000632	TCONS_00001646	NA	NA	NA	NA#lncrna	lnc	NA	6	5	7760	8362	lincDiv	NA	rna1541	LOC102172488	61	NA	NA
1	135247133	135286682	+	XLOC_000632	TCONS_00001648	NA	NA	NA	NA#lncrna	lnc	NA	4	5	8362	8362	lincDiv	NA	rna1541	LOC102172488	67	NA	NA
1	135271992	135272521	+	XLOC_000635	TCONS_00001651	NA	NA	NA	NA#lncrna	lnc	NA	1	1	529	529	lincSSup	NA	rna1543	TOPBP1	19025	NA	NA
1	135273621	135286682	+	XLOC_000632	TCONS_00001652	NA	NA	NA	NA#lncrna	lnc	NA	1	5	13061	8362	lincSSup	NA	rna1543	TOPBP1	4864	NA	NA
1	135276719	135286682	+	XLOC_000632	TCONS_00001653	NA	NA	NA	NA#lncrna	lnc	NA	2	5	7195	8362	lincSSup	NA	rna1543	TOPBP1	4864	NA	NA
1	138061846	138063318	+	XLOC_000644	TCONS_00001679	NA	NA	NA	NA#lncrna	lnc	NA	1	1	1472	1472	lincSSdw	NA	rna1571	MRPL3	2417	NA	NA
1	138063532	138067823	+	XLOC_000645	TCONS_00001680	NA	NA	NA	NA#lncrna	lnc	NA	1	1	4291	4291	lincSSdw	NA	rna1571	MRPL3	4103	NA	NA
1	138068657	138070904	+	XLOC_000646	TCONS_00001681	NA	NA	NA	NA#lncrna	lnc	NA	1	1	2247	2247	lincSSdw	NA	rna1571	MRPL3	9228	NA	NA
1	139034813	139036527	+	XLOC_000648	TCONS_00001691	NA	NA	NA	NA#lncrna	lnc	NA	1	1	1714	1714	lincDiv	NA	rna1590	HMGN1	3723	NA	NA
1	139082923	139084804	+	XLOC_000649	TCONS_00001696	NA	NA	NA	NA#lncrna	lnc	NA	1	5	1881	2066	lincSSdw	NA	rna1593	WRB	4681	NA	NA
1	139088577	139090762	+	XLOC_000650	TCONS_00001697	NA	NA	NA	NA#lncrna	lnc	NA	1	1	2185	2185	lincConv	NA	rna1594	LCA5L	2243	NA	NA
1	141571642	141576551	+	XLOC_000671	TCONS_00001737	NA	NA	NA	NA#lncrna	lnc	NA	3	2	2026	2099.5	lincConv	NA	rna1621	RIPK4	15434	NA	NA
1	141707713	141708569	+	XLOC_000673	TCONS_00001740	NA	NA	NA	NA#lncrna	lnc	NA	1	1	856	856	lincDiv	NA	rna1622	PRDM15	55	NA	NA
1	141830355	141832077	+	XLOC_000675	TCONS_00001742	NA	NA	NA	NA#lncrna	lnc	NA	1	1	1722	1722	lincDiv	NA	rna1624	ZBTB21	351	NA	NA
1	142320432	142327321	+	XLOC_000680	TCONS_00001756	NA	NA	NA	NA#lncrna	lnc	NA	4	6	5366	5218.5	lincSSdw	NA	rna1634	UBASH3A	873	NA	NA
1	142320744	142327321	+	XLOC_000680	TCONS_00001757	NA	NA	NA	NA#lncrna	lnc	NA	3	6	5573	5218.5	lincSSdw	NA	rna1634	UBASH3A	1185	NA	NA
1	142320988	142327321	+	XLOC_000680	TCONS_00001758	NA	NA	NA	NA#lncrna	lnc	NA	3	6	5218	5218.5	lincSSdw	NA	rna1634	UBASH3A	1429	NA	NA
1	142321730	142327321	+	XLOC_000680	TCONS_00001759	NA	NA	NA	NA#lncrna	lnc	NA	3	6	5218	5218.5	lincSSdw	NA	rna1634	UBASH3A	2171	NA	NA
1	142321989	142327321	+	XLOC_000680	TCONS_00001761	NA	NA	NA	NA#lncrna	lnc	NA	3	6	5218	5218.5	lincSSdw	NA	rna1634	UBASH3A	2430	NA	NA
1	142338618	142340253	+	XLOC_000681	TCONS_00001762	NA	NA	NA	NA#lncrna	lnc	NA	1	1	1635	1635	lincConv	NA	rna1635	RSPH1	2783	NA	NA
1	142792415	142794161	+	XLOC_000686	TCONS_00001780	NA	NA	NA	NA#lncrna	lnc	NA	1	1	1746	1746	lincSSdw	NA	rna1653	PKNOX1	3382	NA	NA
1	142794325	142796810	+	XLOC_000687	TCONS_00001781	NA	NA	NA	NA#lncrna	lnc	NA	1	1	2485	2485	lincSSdw	NA	rna1653	PKNOX1	5292	NA	NA
1	142861112	142873186	+	XLOC_000688	TCONS_00001782	NA	NA	NA	NA#lncrna	lnc	NA	2	2	1714	1897	lincDiv	NA	rna1658	U2AF1	950	NA	NA
1	142912849	142913887	+	XLOC_000692	TCONS_00001789	NA	NA	NA	NA#lncrna	lnc	NA	1	1	1038	1038	lincSSdw	NA	rna1659	CRYAA	4997	NA	NA
1	143165591	143189555	+	XLOC_000693	TCONS_00001790	NA	gene944	NA	NA#lncrna	lnc	NA	3	3	15149	15149	lincConv	NA	rna1662	HSF2BP	34091	NA	NA
1	143165591	143189555	+	XLOC_000693	TCONS_00001791	NA	gene944	NA	NA#lncrna	lnc	NA	2	3	15458	15149	lincConv	NA	rna1662	HSF2BP	34091	NA	NA
1	143169983	143171066	+	XLOC_000694	TCONS_00001793	NA	NA	NA	NA#lncrna	lnc	NA	1	1	1083	1083	lincConv	NA	rna1662	HSF2BP	52580	NA	NA
1	143172923	143173885	+	XLOC_000695	TCONS_00001794	NA	NA	NA	NA#lncrna	lnc	NA	1	1	962	962	lincConv	NA	rna1662	HSF2BP	49761	NA	NA
1	143466806	143474913	+	XLOC_000700	TCONS_00001808	NA	NA	NA	NA#lncrna	lnc	NA	1	1	8107	8107	lincSSdw	NA	rna1668	RRP1	3529	NA	NA
1	143483109	143484860	+	XLOC_000701	TCONS_00001809	NA	NA	NA	NA#lncrna	lnc	NA	1	1	1751	1751	lincSSdw	NA	rna1668	RRP1	19832	NA	NA
1	143569755	143572197	+	XLOC_000703	TCONS_00001818	NA	gene952	NA	NA#lncrna	lnc	NA	1	1	2442	2442	lncgSi	NA	rna1669	AGPAT3	0	NA	NA
1	143763513	143770454	+	XLOC_000707	TCONS_00001833	NA	NA	NA	NA#lncrna	lnc	NA	3	1	6724	6724	lincSSdw	NA	rna1676	C1H21orf33	204	NA	NA
1	143770851	143771961	+	XLOC_000708	TCONS_00001834	NA	NA	NA	NA#lncrna	lnc	NA	1	1	1110	1110	lincSSdw	NA	rna1676	C1H21orf33	7542	NA	NA
1	143772064	143789194	+	XLOC_000706	TCONS_00001835	NA	NA	NA	NA#lncrna	lnc	NA	1	3	17130	6747	lincSSdw	NA	rna1676	C1H21orf33	8755	NA	NA
1	144609587	144611606	+	XLOC_000723	TCONS_00001854	NA	NA	NA	NA#lncrna	lnc	NA	1	1	2019	2019	lincDiv	NA	rna1712	UBE2G2	376	NA	NA
1	144780535	144786942	+	XLOC_000725	TCONS_00001860	NA	NA	NA	NA#lncrna	lnc	NA	4	2	1687	1565.5	lincSSdw	NA	rna1719	FAM207A	9638	NA	NA
1	144781598	144785565	+	XLOC_000725	TCONS_00001861	NA	NA	NA	NA#lncrna	lnc	NA	4	2	1444	1565.5	lincSSdw	NA	rna1718	FAM207A	10701	NA	NA
1	145887238	145890632	+	XLOC_000731	TCONS_00001900	NA	NA	NA	NA#lncrna	lnc	NA	1	1	3394	3394	lincConv	NA	rna1752	MCM3AP	2657	NA	NA
1	146735156	146735558	+	XLOC_000739	TCONS_00001958	NA	NA	NA	NA#lncrna	lnc	NA	1	1	402	402	lincSSup	NA	rna1785	LOC102177758	33248	NA	NA
1	147412176	147418774	+	XLOC_000741	TCONS_00001961	NA	NA	NA	NA#lncrna	lnc	NA	2	2	2161	2978.5	lincDiv	NA	rna1786	RUNX1	438122	NA	NA
1	147904756	147912148	+	XLOC_000742	TCONS_00001963	NA	NA	NA	NA#lncrna	lnc	NA	1	1	7392	7392	lincConv	NA	rna1789	SETD4	283428	NA	NA
1	148148860	148150398	+	XLOC_000743	TCONS_00001964	NA	NA	NA	NA#lncrna	lnc	NA	1	1	1538	1538	lincConv	NA	rna1790	SETD4	45178	NA	NA
1	148333593	148334443	+	XLOC_000750	TCONS_00001975	NA	NA	NA	NA#lncrna	lnc	NA	1	1	850	850	lincSSdw	NA	rna1796	CBR3	2046	NA	NA
1	148474015	148480629	+	XLOC_000753	TCONS_00001987	NA	NA	NA	NA#lncrna	lnc	NA	2	1	5194	5194	lincSSdw	NA	rna1800	DOPEY2	1416	NA	NA
1	148535349	148538250	+	XLOC_000755	TCONS_00001994	NA	NA	NA	NA#lncrna	lnc	NA	1	1	2901	2901	lincSSup	NA	rna1806	CHAF1B	723	NA	NA
1	148634893	148636728	+	XLOC_000758	TCONS_00002002	NA	NA	NA	NA#lncrna	lnc	NA	1	1	1835	1835	lincDiv	NA	rna1808	CLDN14	1556	NA	NA
1	148645626	148665178	+	XLOC_000757	TCONS_00002003	NA	NA	NA	NA#lncrna	lnc	NA	2	2	17837	15588	lincDiv	NA	rna1808	CLDN14	12289	NA	NA
1	149101505	149106024	+	XLOC_000762	TCONS_00002009	NA	NA	NA	NA#lncrna	lnc	NA	2	2	4099	4062	lincDiv	NA	rna1813	HLCS	324	NA	NA
1	149383937	149385283	+	XLOC_000766	TCONS_00002026	NA	NA	NA	NA#lncrna	lnc	NA	1	1	1346	1346	lincDiv	NA	rna1829	DSCR3	5525	NA	NA
1	149610762	149612016	+	XLOC_000768	TCONS_00002037	NA	NA	NA	NA#lncrna	lnc	NA	1	1	1254	1254	lincSSdw	NA	rna1835	DYRK1A	23927	NA	NA
1	149635696	149638804	+	XLOC_000770	TCONS_00002039	NA	NA	NA	NA#lncrna	lnc	NA	1	1	3108	3108	lincSSdw	NA	rna1832	DYRK1A	48861	NA	NA
1	149955797	149962154	+	XLOC_000771	TCONS_00002040	NA	NA	NA	NA#lncrna	lnc	NA	2	3	3041	1781	lincDiv	NA	rna1838	KCNJ6	158257	NA	NA
1	149955963	149962801	+	XLOC_000771	TCONS_00002042	NA	NA	NA	NA#lncrna	lnc	NA	2	3	716	1781	lincDiv	NA	rna1838	KCNJ6	158423	NA	NA
1	150099287	150099576	+	XLOC_000772	TCONS_00002043	NA	NA	NA	NA#lncrna	lnc	NA	1	1	289	289	lincDiv	NA	rna1838	KCNJ6	301747	NA	NA
1	150528889	150535448	+	XLOC_000774	TCONS_00002045	NA	NA	NA	NA#lncrna	lnc	NA	1	1	6559	6559	lincConv	NA	rna1844	ERG	24559	NA	NA
1	150546183	150548140	+	XLOC_000775	TCONS_00002046	NA	NA	NA	NA#lncrna	lnc	NA	1	1	1957	1957	lincConv	NA	rna1842	ERG	11867	NA	NA
1	152307758	152311169	+	XLOC_000781	TCONS_00002070	NA	NA	NA	NA#lncrna	lnc	NA	1	1	3411	3411	lincSSdw	NA	rna1862	EAF1	2562	NA	NA
1	152763697	152773536	+	XLOC_000783	TCONS_00002074	gene1062	rna1877	ncRNA	ncRNA#lncrna	lnc	LOC108636725	3	1	1112	1112	lincDiv	NA	rna1870	ANKRD28	511	NA	NA
1	152807844	152815501	+	XLOC_000784	TCONS_00002075	NA	NA	NA	NA#lncrna	lnc	NA	2	3	4461	4461	lincDiv	NA	rna1870	ANKRD28	44658	NA	NA
1	152807844	152815501	+	XLOC_000784	TCONS_00002076	NA	NA	NA	NA#lncrna	lnc	NA	1	3	7657	4461	lincDiv	NA	rna1870	ANKRD28	44658	NA	NA
1	152807952	152815501	+	XLOC_000784	TCONS_00002077	NA	NA	NA	NA#lncrna	lnc	NA	2	3	4349	4461	lincDiv	NA	rna1870	ANKRD28	44766	NA	NA
1	152823700	152862932	+	XLOC_000785	TCONS_00002078	NA	NA	NA	NA#lncrna	lnc	NA	4	4	5567	5295.5	lincDiv	NA	rna1870	ANKRD28	60514	NA	NA
1	152833682	152862932	+	XLOC_000785	TCONS_00002079	NA	NA	NA	NA#lncrna	lnc	NA	3	4	5024	5295.5	lincDiv	NA	rna1870	ANKRD28	70496	NA	NA
1	152845409	152862932	+	XLOC_000785	TCONS_00002081	NA	NA	NA	NA#lncrna	lnc	NA	4	4	5697	5295.5	lincDiv	NA	rna1870	ANKRD28	82223	NA	NA
1	152868024	152870836	+	XLOC_000786	TCONS_00002082	NA	NA	NA	NA#lncrna	lnc	NA	1	1	2812	2812	lincDiv	NA	rna1870	ANKRD28	104838	NA	NA
1	153075660	153076651	+	XLOC_000788	TCONS_00002085	NA	NA	NA	NA#lncrna	lnc	NA	1	1	991	991	lincSSdw	NA	rna1878	GALNT15	10395	NA	NA
1	153087202	153098408	+	XLOC_000789	TCONS_00002086	gene1064	rna1880	ncRNA	ncRNA#lncrna	lnc	LOC102181724	3	2	708	571.5	lincConv	NA	rna1881	DPH3	86	NA	NA
1	153087202	153100621	+	XLOC_000789	TCONS_00002087	gene1064	rna1879	ncRNA	ncRNA#lncrna	lnc	LOC102181724	4	2	435	571.5	lncgASe	NA	rna1881	DPH3	0	NA	NA
1	153610673	153670566	+	XLOC_000791	TCONS_00002096	NA	NA	NA	NA#lncrna	lnc	NA	6	18	1514	3617	lincSSup	NA	rna1895	PLCL2	52263	NA	NA
1	153618919	153620070	+	XLOC_000792	TCONS_00002097	NA	NA	NA	NA#lncrna	lnc	NA	1	1	1151	1151	lincSSup	NA	rna1895	PLCL2	102759	NA	NA
1	153622433	153623976	+	XLOC_000793	TCONS_00002098	NA	NA	NA	NA#lncrna	lnc	NA	1	1	1543	1543	lincSSup	NA	rna1895	PLCL2	98853	NA	NA
1	153629982	153630810	+	XLOC_000794	TCONS_00002099	NA	NA	NA	NA#lncrna	lnc	NA	1	1	828	828	lincSSup	NA	rna1894	PLCL2	92019	NA	NA
1	153634448	153636601	+	XLOC_000796	TCONS_00002101	NA	NA	NA	NA#lncrna	lnc	NA	1	1	2153	2153	lincSSup	NA	rna1893	PLCL2	86228	NA	NA
1	153668234	153670566	+	XLOC_000791	TCONS_00002102	NA	NA	NA	NA#lncrna	lnc	NA	3	18	875	3617	lincSSup	NA	rna1895	PLCL2	52263	NA	NA
1	153668434	153670566	+	XLOC_000791	TCONS_00002103	NA	NA	NA	NA#lncrna	lnc	NA	3	18	1066	3617	lincSSup	NA	rna1896	PLCL2	52263	NA	NA
1	153668434	153670566	+	XLOC_000791	TCONS_00002104	NA	NA	NA	NA#lncrna	lnc	NA	3	18	1473	3617	lincSSup	NA	rna1895	PLCL2	52263	NA	NA
1	153668453	153670566	+	XLOC_000791	TCONS_00002105	NA	NA	NA	NA#lncrna	lnc	NA	2	18	1661	3617	lincSSup	NA	rna1895	PLCL2	52263	NA	NA
1	153668453	153670566	+	XLOC_000791	TCONS_00002106	NA	NA	NA	NA#lncrna	lnc	NA	2	18	1906	3617	lincSSup	NA	rna1896	PLCL2	52263	NA	NA
1	153668575	153670566	+	XLOC_000791	TCONS_00002107	NA	NA	NA	NA#lncrna	lnc	NA	3	18	880	3617	lincSSup	NA	rna1895	PLCL2	52263	NA	NA
1	153668584	153670566	+	XLOC_000791	TCONS_00002108	NA	NA	NA	NA#lncrna	lnc	NA	2	18	1123	3617	lincSSup	NA	rna1895	PLCL2	52263	NA	NA
1	155365696	155382561	+	XLOC_000797	TCONS_00002119	NA	NA	NA	NA#lncrna	lnc	NA	4	12	1547	2435	lincDiv	NA	rna1902	SATB1	1086	NA	NA
1	155365697	155373487	+	XLOC_000797	TCONS_00002120	NA	NA	NA	NA#lncrna	lnc	NA	2	12	2049	2435	lincDiv	NA	rna1902	SATB1	1087	NA	NA
1	155365697	155375374	+	XLOC_000797	TCONS_00002121	NA	NA	NA	NA#lncrna	lnc	NA	4	12	3106	2435	lincDiv	NA	rna1902	SATB1	1087	NA	NA
1	155365697	155402927	+	XLOC_000797	TCONS_00002123	NA	NA	NA	NA#lncrna	lnc	NA	3	12	15323	2435	lincDiv	NA	rna1902	SATB1	1087	NA	NA
1	155365697	155409546	+	XLOC_000797	TCONS_00002124	NA	NA	NA	NA#lncrna	lnc	NA	4	12	3697	2435	lincDiv	NA	rna1902	SATB1	1087	NA	NA
1	155366510	155384226	+	XLOC_000797	TCONS_00002125	NA	NA	NA	NA#lncrna	lnc	NA	3	12	7653	2435	lincDiv	NA	rna1902	SATB1	1900	NA	NA
1	155380056	155382561	+	XLOC_000797	TCONS_00002126	NA	NA	NA	NA#lncrna	lnc	NA	1	12	2505	2435	lincDiv	NA	rna1902	SATB1	15446	NA	NA
1	155382907	155384181	+	XLOC_000797	TCONS_00002127	NA	NA	NA	NA#lncrna	lnc	NA	1	12	1274	2435	lincDiv	NA	rna1902	SATB1	18297	NA	NA
1	155385267	155402927	+	XLOC_000797	TCONS_00002128	NA	NA	NA	NA#lncrna	lnc	NA	1	12	17660	2435	lincDiv	NA	rna1902	SATB1	20657	NA	NA
1	155404038	155405464	+	XLOC_000798	TCONS_00002129	NA	NA	NA	NA#lncrna	lnc	NA	1	1	1426	1426	lincDiv	NA	rna1902	SATB1	39428	NA	NA
1	155405701	155409546	+	XLOC_000797	TCONS_00002130	NA	NA	NA	NA#lncrna	lnc	NA	3	12	1961	2435	lincDiv	NA	rna1902	SATB1	41091	NA	NA
1	155406679	155409546	+	XLOC_000797	TCONS_00002131	NA	NA	NA	NA#lncrna	lnc	NA	3	12	2365	2435	lincDiv	NA	rna1902	SATB1	42069	NA	NA
1	155428311	155458255	+	XLOC_000799	TCONS_00002132	NA	NA	NA	NA#lncrna	lnc	NA	2	7	4381	4381	lincDiv	NA	rna1902	SATB1	63701	NA	NA
1	155428348	155458255	+	XLOC_000799	TCONS_00002133	NA	NA	NA	NA#lncrna	lnc	NA	3	7	6007	4381	lincDiv	NA	rna1902	SATB1	63738	NA	NA
1	155428366	155458255	+	XLOC_000799	TCONS_00002134	NA	NA	NA	NA#lncrna	lnc	NA	3	7	4501	4381	lincDiv	NA	rna1902	SATB1	63756	NA	NA
1	155428376	155430366	+	XLOC_000799	TCONS_00002135	NA	NA	NA	NA#lncrna	lnc	NA	2	7	881	4381	lincDiv	NA	rna1902	SATB1	63766	NA	NA
1	155430688	155458255	+	XLOC_000799	TCONS_00002137	NA	NA	NA	NA#lncrna	lnc	NA	4	7	6186	4381	lincDiv	NA	rna1902	SATB1	66078	NA	NA
1	155503593	155511785	+	XLOC_000800	TCONS_00002139	NA	NA	NA	NA#lncrna	lnc	NA	2	1	4315	4315	lincDiv	NA	rna1902	SATB1	138983	NA	NA
1	155512475	155515512	+	XLOC_000801	TCONS_00002140	NA	NA	NA	NA#lncrna	lnc	NA	1	1	3037	3037	lincDiv	NA	rna1902	SATB1	147865	NA	NA
1	155620280	155676573	+	XLOC_000802	TCONS_00002143	NA	NA	NA	NA#lncrna	lnc	NA	4	10	8115	7290.5	lincDiv	NA	rna1902	SATB1	255670	NA	NA
1	155620280	155676573	+	XLOC_000802	TCONS_00002144	NA	NA	NA	NA#lncrna	lnc	NA	4	10	7020	7290.5	lincDiv	NA	rna1902	SATB1	255670	NA	NA
1	155657394	155676573	+	XLOC_000802	TCONS_00002146	NA	NA	NA	NA#lncrna	lnc	NA	5	10	8690	7290.5	lincDiv	NA	rna1902	SATB1	292784	NA	NA
1	155667896	155676573	+	XLOC_000802	TCONS_00002149	NA	NA	NA	NA#lncrna	lnc	NA	3	10	5461	7290.5	lincDiv	NA	rna1902	SATB1	303286	NA	NA
1	155678222	155679197	+	XLOC_000803	TCONS_00002151	NA	NA	NA	NA#lncrna	lnc	NA	1	1	975	975	lincDiv	NA	rna1902	SATB1	313612	NA	NA
1	155702171	155713307	+	XLOC_000804	TCONS_00002152	NA	NA	NA	NA#lncrna	lnc	NA	2	2	4584	4001.5	lincDiv	NA	rna1902	SATB1	337561	NA	NA
1	155702190	155729961	+	XLOC_000804	TCONS_00002153	NA	NA	NA	NA#lncrna	lnc	NA	3	2	3419	4001.5	lincDiv	NA	rna1902	SATB1	337580	NA	NA
1	155703138	155703923	+	XLOC_000805	TCONS_00002154	NA	NA	NA	NA#lncrna	lnc	NA	1	1	785	785	lincDiv	NA	rna1902	SATB1	338528	NA	NA
1	156669284	156670306	+	XLOC_000807	TCONS_00002156	NA	NA	NA	NA#lncrna	lnc	NA	1	1	1022	1022	lincSSdw	NA	rna1905	KCNH8	18573	NA	NA
1	156789524	156792340	+	XLOC_000808	TCONS_00002157	NA	NA	NA	NA#lncrna	lnc	NA	1	1	2816	2816	lincSSdw	NA	rna1905	KCNH8	138813	NA	NA
1	157072584	157084142	+	XLOC_000812	TCONS_00002161	NA	NA	NA	NA#lncrna	lnc	NA	2	1	1215	1215	lincSSup	NA	rna1909	KAT2B	1796	NA	NA
1	157080617	157082875	+	XLOC_000813	TCONS_00002162	NA	NA	NA	NA#lncrna	lnc	NA	1	1	2258	2258	lincSSup	NA	rna1909	KAT2B	3063	NA	NA
1	157188972	157191193	+	XLOC_000815	TCONS_00002166	NA	NA	NA	NA#lncrna	lnc	NA	1	1	2221	2221	lincSSdw	NA	rna1909	KAT2B	3442	NA	NA
1	83534	87359	-	XLOC_000816	TCONS_00002167	NA	NA	NA	NA#lncrna	lnc	NA	1	1	3825	3825	lincSSdw	NA	rna3	ITSN1	2604	NA	NA
1	519813	521330	-	XLOC_000821	TCONS_00002186	NA	NA	NA	NA#lncrna	lnc	NA	1	1	1517	1517	lincSSdw	NA	rna26	IFNGR2	4760	NA	NA
1	585202	587557	-	XLOC_000824	TCONS_00002194	NA	NA	NA	NA#lncrna	lnc	NA	2	1	2227	2227	lincSSup	NA	rna27	IFNGR2	18504	NA	NA
1	619380	620953	-	XLOC_000825	TCONS_00002195	NA	NA	NA	NA#lncrna	lnc	NA	1	1	1573	1573	lincSSdw	NA	rna30	IFNAR1	3062	NA	NA
1	1378573	1379875	-	XLOC_000833	TCONS_00002215	NA	NA	NA	NA#lncrna	lnc	NA	1	1	1302	1302	lincConv	NA	rna48	SYNJ1	2013	NA	NA
1	1380491	1381035	-	XLOC_000834	TCONS_00002216	NA	NA	NA	NA#lncrna	lnc	NA	1	1	544	544	lincDiv	NA	rna52	C1H21orf59	3131	NA	NA
1	1430916	1434824	-	XLOC_000836	TCONS_00002218	NA	NA	NA	NA#lncrna	lnc	NA	1	1	3908	3908	lincSSdw	NA	rna53	EVA1C	4298	NA	NA
1	1565876	1566879	-	XLOC_000838	TCONS_00002225	NA	NA	NA	NA#lncrna	lnc	NA	1	1	1003	1003	lincDiv	NA	rna56	URB1	66	NA	NA
1	5145223	5148450	-	XLOC_000852	TCONS_00002246	NA	NA	NA	NA#lncrna	lnc	NA	2	7	1750	4132	lincSSdw	NA	rna99	BACH1	20164	NA	NA
1	5145223	5148485	-	XLOC_000852	TCONS_00002247	NA	NA	NA	NA#lncrna	lnc	NA	2	7	1783	4132	lincSSdw	NA	rna99	BACH1	20129	NA	NA
1	5145223	5149298	-	XLOC_000852	TCONS_00002248	NA	NA	NA	NA#lncrna	lnc	NA	1	7	4075	4132	lincSSdw	NA	rna99	BACH1	19316	NA	NA
1	5145223	5158419	-	XLOC_000852	TCONS_00002250	NA	NA	NA	NA#lncrna	lnc	NA	3	7	4537	4132	lincSSdw	NA	rna99	BACH1	10195	NA	NA
1	5145223	5158516	-	XLOC_000852	TCONS_00002251	NA	NA	NA	NA#lncrna	lnc	NA	4	7	4641	4132	lincSSdw	NA	rna100	BACH1	10098	NA	NA
1	5149376	5158419	-	XLOC_000852	TCONS_00002252	NA	NA	NA	NA#lncrna	lnc	NA	2	7	4132	4132	lincSSdw	NA	rna100	BACH1	10195	NA	NA
1	5153669	5154661	-	XLOC_000853	TCONS_00002253	NA	NA	NA	NA#lncrna	lnc	NA	1	1	992	992	lincSSdw	NA	rna100	BACH1	13953	NA	NA
1	5462319	5464193	-	XLOC_000858	TCONS_00002263	NA	NA	NA	NA#lncrna	lnc	NA	1	1	1874	1874	lincSSup	NA	rna104	LOC102183637	16707	NA	NA
1	5473266	5483160	-	XLOC_000859	TCONS_00002264	gene59	rna105	ncRNA	ncRNA#lncrna	lnc	LOC108636233	3	1	1098	1098	lncgASe	NA	rna106	CCT8	0	NA	NA
1	5525081	5526509	-	XLOC_000861	TCONS_00002274	NA	NA	NA	NA#lncrna	lnc	NA	1	1	1428	1428	lincDiv	NA	rna114	RWDD2B	745	NA	NA
1	5616010	5619389	-	XLOC_000862	TCONS_00002275	NA	NA	NA	NA#lncrna	lnc	NA	1	1	3379	3379	lincConv	NA	rna115	LTN1	6769	NA	NA
1	7002397	7003176	-	XLOC_000866	TCONS_00002282	NA	NA	NA	NA#lncrna	lnc	NA	1	1	779	779	lincDiv	NA	rna119	ADAMTS5	815227	NA	NA
1	7004329	7013001	-	XLOC_000867	TCONS_00002283	NA	NA	NA	NA#lncrna	lnc	NA	3	1	3367	3367	lincDiv	NA	rna119	ADAMTS5	805402	NA	NA
1	7013995	7016874	-	XLOC_000868	TCONS_00002284	NA	NA	NA	NA#lncrna	lnc	NA	1	1	2879	2879	lincDiv	NA	rna119	ADAMTS5	801529	NA	NA
1	7018275	7020951	-	XLOC_000869	TCONS_00002285	NA	NA	NA	NA#lncrna	lnc	NA	1	1	2676	2676	lincDiv	NA	rna119	ADAMTS5	797452	NA	NA
1	9054713	9056752	-	XLOC_000872	TCONS_00002288	NA	NA	NA	NA#lncrna	lnc	NA	1	1	2039	2039	lincSSdw	NA	rna135	GABPA	5641	NA	NA
1	9236382	9237963	-	XLOC_000876	TCONS_00002299	NA	NA	NA	NA#lncrna	lnc	NA	1	1	1581	1581	lincDiv	NA	rna142	MRPL39	201	NA	NA
1	13558502	13565263	-	XLOC_000880	TCONS_00002304	NA	NA	NA	NA#lncrna	lnc	NA	1	1	6761	6761	lincSSdw	NA	rna147	NCAM2	282051	NA	NA
1	17600155	17618732	-	XLOC_000886	TCONS_00002311	NA	NA	NA	NA#lncrna	lnc	NA	2	1	6929	6929	lincDiv	NA	rna151	C1H21orf91	217809	NA	NA
1	17655640	17659925	-	XLOC_000887	TCONS_00002312	NA	NA	NA	NA#lncrna	lnc	NA	1	1	4285	4285	lincDiv	NA	rna151	C1H21orf91	176616	NA	NA
1	17739269	17741687	-	XLOC_000888	TCONS_00002313	NA	NA	NA	NA#lncrna	lnc	NA	1	1	2418	2418	lincDiv	NA	rna151	C1H21orf91	94854	NA	NA
1	17895843	17910841	-	XLOC_000889	TCONS_00002314	NA	NA	NA	NA#lncrna	lnc	NA	4	1	829	829	lincConv	NA	rna153	C1H21orf91	27029	NA	NA
1	18953237	18954471	-	XLOC_000892	TCONS_00002320	NA	NA	NA	NA#lncrna	lnc	NA	1	1	1234	1234	lincSSdw	NA	rna170	MIR99A	87856	NA	NA
1	18957036	18960914	-	XLOC_000893	TCONS_00002321	NA	NA	NA	NA#lncrna	lnc	NA	1	1	3878	3878	lincSSdw	NA	rna170	MIR99A	81413	NA	NA
1	18961074	18963250	-	XLOC_000894	TCONS_00002322	NA	NA	NA	NA#lncrna	lnc	NA	1	1	2176	2176	lincSSdw	NA	rna170	MIR99A	79077	NA	NA
1	18963990	18974221	-	XLOC_000895	TCONS_00002323	NA	NA	NA	NA#lncrna	lnc	NA	1	1	10231	10231	lincSSdw	NA	rna170	MIR99A	68106	NA	NA
1	18974443	18986715	-	XLOC_000896	TCONS_00002324	gene94	rna161	ncRNA	ncRNA#lncrna	lnc	LOC102176916	2	9	3767	2359	lincSSdw	NA	rna170	MIR99A	55612	NA	NA
1	18974443	19436815	-	XLOC_000896	TCONS_00002325	gene94	rna161	ncRNA	ncRNA#lncrna	lnc	LOC102176916	9	9	5338	2359	lncgSi	NA	rna172	NA	0	NA	NA
1	20247681	20266464	-	XLOC_000902	TCONS_00002359	NA	NA	NA	NA#lncrna	lnc	NA	3	8	3444	3100	lincDiv	NA	rna186	LOC108636217	256382	NA	NA
1	20248644	20265612	-	XLOC_000902	TCONS_00002362	NA	NA	NA	NA#lncrna	lnc	NA	3	8	2756	3100	lincDiv	NA	rna186	LOC108636217	257234	NA	NA
1	21523240	21525072	-	XLOC_000904	TCONS_00002374	NA	NA	NA	NA#lncrna	lnc	NA	1	1	1832	1832	lincSSup	NA	rna192	LOC102181811	9108	NA	NA
1	23877534	23879400	-	XLOC_000907	TCONS_00002385	NA	NA	NA	NA#lncrna	lnc	NA	1	1	1866	1866	lincConv	NA	rna200	ROBO2	196402	NA	NA
1	33875301	33877181	-	XLOC_000916	TCONS_00002405	NA	NA	NA	NA#lncrna	lnc	NA	1	1	1880	1880	lincSSdw	NA	rna220	VGLL3	4968	NA	NA
1	33877254	33878452	-	XLOC_000917	TCONS_00002406	NA	NA	NA	NA#lncrna	lnc	NA	1	1	1198	1198	lincSSdw	NA	rna221	VGLL3	3697	NA	NA
1	36918561	36921834	-	XLOC_000921	TCONS_00002416	NA	NA	NA	NA#lncrna	lnc	NA	1	1	3273	3273	lincSSdw	NA	rna236	PROS1	38973	NA	NA
1	36938461	36939427	-	XLOC_000923	TCONS_00002418	NA	NA	NA	NA#lncrna	lnc	NA	1	1	966	966	lincSSdw	NA	rna236	PROS1	21380	NA	NA
1	36954987	36957543	-	XLOC_000924	TCONS_00002419	NA	NA	NA	NA#lncrna	lnc	NA	1	1	2556	2556	lincSSdw	NA	rna236	PROS1	3264	NA	NA
1	37123008	37125565	-	XLOC_000927	TCONS_00002426	NA	NA	NA	NA#lncrna	lnc	NA	1	1	2557	2557	lincConv	NA	rna237	ARL13B	1685	NA	NA
1	37126440	37128877	-	XLOC_000928	TCONS_00002427	NA	NA	NA	NA#lncrna	lnc	NA	1	1	2437	2437	lincDiv	NA	rna241	NSUN3	14	NA	NA
1	40766632	40768350	-	XLOC_000929	TCONS_00002428	NA	NA	NA	NA#lncrna	lnc	NA	1	1	1718	1718	lincDiv	NA	rna246	ARL6	3492	NA	NA
1	40827708	40828072	-	XLOC_000930	TCONS_00002429	NA	NA	NA	NA#lncrna	lnc	NA	1	1	364	364	lincConv	NA	rna245	ARL6	20059	NA	NA
1	42551256	42553284	-	XLOC_000942	TCONS_00002451	NA	NA	NA	NA#lncrna	lnc	NA	1	1	2028	2028	lincDiv	NA	rna286	LOC102174337	6465	NA	NA
1	42553378	42555263	-	XLOC_000943	TCONS_00002452	NA	NA	NA	NA#lncrna	lnc	NA	1	1	1885	1885	lincDiv	NA	rna286	LOC102174337	4486	NA	NA
1	42570102	42572207	-	XLOC_000946	TCONS_00002456	NA	NA	NA	NA#lncrna	lnc	NA	1	1	2105	2105	lincConv	NA	rna286	LOC102174337	9321	NA	NA
1	42573350	42574687	-	XLOC_000947	TCONS_00002457	NA	NA	NA	NA#lncrna	lnc	NA	1	1	1337	1337	lincSSdw	NA	rna287	CLDND1	12130	NA	NA
1	42576632	42577121	-	XLOC_000949	TCONS_00002459	NA	NA	NA	NA#lncrna	lnc	NA	1	1	489	489	lincSSdw	NA	rna287	CLDND1	9696	NA	NA
1	42577308	42578072	-	XLOC_000950	TCONS_00002460	NA	NA	NA	NA#lncrna	lnc	NA	1	1	764	764	lincSSdw	NA	rna288	CLDND1	8745	NA	NA
1	42578207	42581229	-	XLOC_000951	TCONS_00002461	NA	NA	NA	NA#lncrna	lnc	NA	1	1	3022	3022	lincSSdw	NA	rna290	CLDND1	5588	NA	NA
1	42581318	42582691	-	XLOC_000952	TCONS_00002462	NA	NA	NA	NA#lncrna	lnc	NA	1	1	1373	1373	lincSSdw	NA	rna288	CLDND1	4126	NA	NA
1	42582899	42584010	-	XLOC_000953	TCONS_00002463	NA	NA	NA	NA#lncrna	lnc	NA	1	1	1111	1111	lincSSdw	NA	rna288	CLDND1	2807	NA	NA
1	42594545	42596937	-	XLOC_000955	TCONS_00002468	NA	NA	NA	NA#lncrna	lnc	NA	1	1	2392	2392	lincSSup	NA	rna287	CLDND1	422	NA	NA
1	44414079	44415563	-	XLOC_000960	TCONS_00002479	NA	NA	NA	NA#lncrna	lnc	NA	1	1	1484	1484	lincDiv	NA	rna312	NIT2	1541	NA	NA
1	45716368	45726690	-	XLOC_000967	TCONS_00002525	NA	NA	NA	NA#lncrna	lnc	NA	1	1	10322	10322	lincDiv	NA	rna350	TRMT10C	161	NA	NA
1	45737504	45739275	-	XLOC_000969	TCONS_00002527	NA	NA	NA	NA#lncrna	lnc	NA	1	1	1771	1771	lincDiv	NA	rna353	PCNP	1476	NA	NA
1	45936310	45937719	-	XLOC_000973	TCONS_00002534	NA	NA	NA	NA#lncrna	lnc	NA	1	1	1409	1409	lincDiv	NA	rna360	NFKBIZ	951	NA	NA
1	51568625	51569216	-	XLOC_000979	TCONS_00002553	NA	NA	NA	NA#lncrna	lnc	NA	1	1	591	591	lincDiv	NA	rna377	CCDC54	271783	NA	NA
1	51845048	51846380	-	XLOC_000981	TCONS_00002555	NA	NA	NA	NA#lncrna	lnc	NA	1	1	1332	1332	lincConv	NA	rna377	CCDC54	2783	NA	NA
1	51918597	51919550	-	XLOC_000982	TCONS_00002556	NA	NA	NA	NA#lncrna	lnc	NA	1	1	953	953	lincConv	NA	rna377	CCDC54	76332	NA	NA
1	52550817	52552237	-	XLOC_000983	TCONS_00002557	NA	NA	NA	NA#lncrna	lnc	NA	1	1	1420	1420	lincSSdw	NA	rna388	CD47	50784	NA	NA
1	52573791	52579388	-	XLOC_000984	TCONS_00002558	NA	NA	NA	NA#lncrna	lnc	NA	2	1	3356	3356	lincSSdw	NA	rna387	CD47	23633	NA	NA
1	52596630	52598880	-	XLOC_000985	TCONS_00002559	NA	NA	NA	NA#lncrna	lnc	NA	1	1	2250	2250	lincSSdw	NA	rna388	CD47	4141	NA	NA
1	52762353	52763485	-	XLOC_000987	TCONS_00002563	NA	NA	NA	NA#lncrna	lnc	NA	1	1	1132	1132	lincSSdw	NA	rna390	IFT57	2927	NA	NA
1	57036737	57041440	-	XLOC_001008	TCONS_00002615	NA	NA	NA	NA#lncrna	lnc	NA	1	1	4703	4703	lincSSdw	NA	rna436	ATG3	13856	NA	NA
1	57044428	57047518	-	XLOC_001009	TCONS_00002616	NA	NA	NA	NA#lncrna	lnc	NA	1	1	3090	3090	lincSSdw	NA	rna436	ATG3	7778	NA	NA
1	57379547	57382875	-	XLOC_001014	TCONS_00002623	NA	NA	NA	NA#lncrna	lnc	NA	2	1	1143	1143	lincSSdw	NA	rna442	LOC102183007	17017	NA	NA
1	57464483	57465881	-	XLOC_001016	TCONS_00002627	NA	NA	NA	NA#lncrna	lnc	NA	1	1	1398	1398	lincDiv	NA	rna443	GTPBP8	6812	NA	NA
1	57465941	57467127	-	XLOC_001017	TCONS_00002628	NA	NA	NA	NA#lncrna	lnc	NA	1	1	1186	1186	lincDiv	NA	rna443	GTPBP8	5566	NA	NA
1	57468840	57470924	-	XLOC_001018	TCONS_00002629	NA	NA	NA	NA#lncrna	lnc	NA	1	1	2084	2084	lincDiv	NA	rna443	GTPBP8	1769	NA	NA
1	57908636	57912800	-	XLOC_001021	TCONS_00002642	NA	NA	NA	NA#lncrna	lnc	NA	2	1	3298	3298	lincSSup	NA	rna455	CFAP44	141	NA	NA
1	63408396	63409761	-	XLOC_001033	TCONS_00002709	NA	NA	NA	NA#lncrna	lnc	NA	1	1	1365	1365	lincSSdw	NA	rna509	IGSF11	60190	NA	NA
1	63410121	63427521	-	XLOC_001034	TCONS_00002710	NA	NA	NA	NA#lncrna	lnc	NA	3	2	16774	17073.5	lincSSdw	NA	rna509	IGSF11	42430	NA	NA
1	63410121	63427521	-	XLOC_001034	TCONS_00002711	NA	NA	NA	NA#lncrna	lnc	NA	2	2	17373	17073.5	lincSSdw	NA	rna510	IGSF11	42430	NA	NA
1	63430045	63438738	-	XLOC_001035	TCONS_00002712	NA	NA	NA	NA#lncrna	lnc	NA	1	1	8693	8693	lincSSdw	NA	rna509	IGSF11	31213	NA	NA
1	63439655	63441755	-	XLOC_001036	TCONS_00002713	NA	NA	NA	NA#lncrna	lnc	NA	1	1	2100	2100	lincSSdw	NA	rna509	IGSF11	28196	NA	NA
1	63444246	63445287	-	XLOC_001037	TCONS_00002714	NA	NA	NA	NA#lncrna	lnc	NA	1	1	1041	1041	lincSSdw	NA	rna510	IGSF11	24664	NA	NA
1	63464307	63466339	-	XLOC_001039	TCONS_00002720	NA	NA	NA	NA#lncrna	lnc	NA	1	1	2032	2032	lincSSdw	NA	rna509	IGSF11	3612	NA	NA
1	63724952	63725997	-	XLOC_001041	TCONS_00002724	NA	NA	NA	NA#lncrna	lnc	NA	1	1	1045	1045	lincConv	NA	rna513	UPK1B	3117	NA	NA
1	63980210	63987515	-	XLOC_001044	TCONS_00002741	gene305	rna521	ncRNA	ncRNA#lncrna	lnc	LOC108634083	2	2	4330	2632	lncgASe	NA	rna522	TIMMDC1	0	NA	NA
1	63980293	63983931	-	XLOC_001044	TCONS_00002742	gene305	rna521	ncRNA	ncRNA#lncrna	lnc	LOC108634083	2	2	934	2632	lincDiv	NA	rna522	TIMMDC1	77	NA	NA
1	64590081	64594009	-	XLOC_001052	TCONS_00002771	NA	NA	NA	NA#lncrna	lnc	NA	2	1	2415	2415	lincSSdw	NA	rna542	GPR156	35328	NA	NA
1	65019611	65026015	-	XLOC_001057	TCONS_00002785	NA	NA	NA	NA#lncrna	lnc	NA	1	1	6404	6404	lincSSdw	NA	rna549	HGD	2477	NA	NA
1	65621829	65623732	-	XLOC_001060	TCONS_00002790	NA	NA	NA	NA#lncrna	lnc	NA	1	1	1903	1903	lincSSdw	NA	rna560	POLQ	2025	NA	NA
1	67733144	67734070	-	XLOC_001078	TCONS_00002864	NA	NA	NA	NA#lncrna	lnc	NA	1	1	926	926	lincSSdw	NA	rna609	MYLK	10783	NA	NA
1	68894669	68911129	-	XLOC_001082	TCONS_00002878	gene362	rna622	ncRNA	ncRNA#lncrna	lnc	LOC108635582	3	2	1256	1129	lncgASi	NA	rna618	LOC108635581	0	NA	NA
1	69434839	69436898	-	XLOC_001088	TCONS_00002901	NA	NA	NA	NA#lncrna	lnc	NA	3	2	1046	2474.5	lincSSup	NA	rna628	SLC12A8	3000	NA	NA
1	69434839	69440926	-	XLOC_001088	TCONS_00002902	NA	NA	NA	NA#lncrna	lnc	NA	2	2	3903	2474.5	lincSSdw	NA	rna630	ZNF148	2041	NA	NA
1	69438723	69440862	-	XLOC_001089	TCONS_00002903	NA	NA	NA	NA#lncrna	lnc	NA	1	1	2139	2139	lincSSdw	NA	rna632	ZNF148	2105	NA	NA
1	69710267	69713922	-	XLOC_001092	TCONS_00002914	NA	NA	NA	NA#lncrna	lnc	NA	1	1	3655	3655	lincSSup	NA	rna636	SNX4	1620	NA	NA
1	69714129	69715461	-	XLOC_001093	TCONS_00002915	NA	NA	NA	NA#lncrna	lnc	NA	1	1	1332	1332	lincSSup	NA	rna636	SNX4	5482	NA	NA
1	69716449	69717900	-	XLOC_001095	TCONS_00002917	NA	NA	NA	NA#lncrna	lnc	NA	1	1	1451	1451	lincSSup	NA	rna636	SNX4	7802	NA	NA
1	70345276	70349976	-	XLOC_001101	TCONS_00002944	NA	NA	NA	NA#lncrna	lnc	NA	1	1	4700	4700	lincSSdw	NA	rna666	TNK2	3443	NA	NA
1	70400397	70401363	-	XLOC_001103	TCONS_00002967	NA	NA	NA	NA#lncrna	lnc	NA	1	1	966	966	lincSSdw	NA	rna682	TFRC	4488	NA	NA
1	72717478	72786544	-	XLOC_001127	TCONS_00003058	NA	NA	NA	NA#lncrna	lnc	NA	7	5	5293	4711	lincDiv	NA	rna761	ATP13A3	68	NA	NA
1	72717478	72786544	-	XLOC_001127	TCONS_00003059	NA	NA	NA	NA#lncrna	lnc	NA	8	5	4711	4711	lincDiv	NA	rna761	ATP13A3	68	NA	NA
1	72720349	72721967	-	XLOC_001128	TCONS_00003060	NA	NA	NA	NA#lncrna	lnc	NA	1	1	1618	1618	lincConv	NA	rna758	TMEM44	22101	NA	NA
1	72757101	72786544	-	XLOC_001127	TCONS_00003061	NA	NA	NA	NA#lncrna	lnc	NA	3	5	5209	4711	lincDiv	NA	rna761	ATP13A3	68	NA	NA
1	72764889	72786563	-	XLOC_001127	TCONS_00003062	NA	NA	NA	NA#lncrna	lnc	NA	3	5	958	4711	lincDiv	NA	rna763	ATP13A3	49	NA	NA
1	72867396	72871465	-	XLOC_001129	TCONS_00003063	gene421	rna765	ncRNA	ncRNA#lncrna	lnc	LOC106502081	3	4	2458	2149.5	lncgASe	NA	rna766	GP5	0	NA	NA
1	72867396	72873529	-	XLOC_001129	TCONS_00003064	gene421	rna765	ncRNA	ncRNA#lncrna	lnc	LOC106502081	3	4	3162	2149.5	lncgASe	NA	rna766	GP5	0	NA	NA
1	72988484	72989531	-	XLOC_001130	TCONS_00003067	NA	NA	NA	NA#lncrna	lnc	NA	1	1	1047	1047	lincConv	NA	rna769	CPN2	64293	NA	NA
1	72990400	72991408	-	XLOC_001131	TCONS_00003068	NA	NA	NA	NA#lncrna	lnc	NA	1	1	1008	1008	lincConv	NA	rna769	CPN2	66209	NA	NA
1	73187594	73195143	-	XLOC_001133	TCONS_00003072	NA	NA	NA	NA#lncrna	lnc	NA	2	1	3926	3926	lincSSup	NA	rna770	HES1	86843	NA	NA
1	73350134	73359281	-	XLOC_001134	TCONS_00003074	gene426	rna771	ncRNA	ncRNA#lncrna	lnc	LOC108636843	3	2	418	667.5	lincSSdw	NA	rna775	OPA1	146388	NA	NA
1	73494182	73501838	-	XLOC_001137	TCONS_00003081	NA	NA	NA	NA#lncrna	lnc	NA	2	1	3161	3161	lincSSdw	NA	rna775	OPA1	3831	NA	NA
1	74235495	74236754	-	XLOC_001140	TCONS_00003096	NA	NA	NA	NA#lncrna	lnc	NA	1	1	1259	1259	lincDiv	NA	rna791	MB21D2	719	NA	NA
1	75696854	75700886	-	XLOC_001142	TCONS_00003105	gene437	rna797	ncRNA	ncRNA#lncrna	lnc	LOC106502094	2	10	3938	7703	lincSSdw	NA	rna798	CCDC50	1903	NA	NA
1	79286684	79294395	-	XLOC_001157	TCONS_00003153	gene459	rna839	ncRNA	ncRNA#lncrna	lnc	LOC106502102	2	3	3526	4096	lincDiv	NA	rna841	BCL6	80	NA	NA
1	79288726	79293856	-	XLOC_001157	TCONS_00003154	gene459	rna840	ncRNA	ncRNA#lncrna	lnc	LOC106502102	2	3	4129	4096	lincDiv	NA	rna841	BCL6	619	NA	NA
1	79488945	79490805	-	XLOC_001158	TCONS_00003156	NA	NA	NA	NA#lncrna	lnc	NA	1	1	1860	1860	lincConv	NA	rna845	SST	124871	NA	NA
1	79492800	79523597	-	XLOC_001159	TCONS_00003157	NA	NA	NA	NA#lncrna	lnc	NA	3	9	1369	1041	lincSSdw	NA	rna846	RTP4	93242	NA	NA
1	79492800	79543434	-	XLOC_001159	TCONS_00003158	NA	NA	NA	NA#lncrna	lnc	NA	5	9	730	1041	lincSSdw	NA	rna846	RTP4	73405	NA	NA
1	79492800	79543470	-	XLOC_001159	TCONS_00003159	NA	NA	NA	NA#lncrna	lnc	NA	4	9	691	1041	lincSSdw	NA	rna846	RTP4	73369	NA	NA
1	79501677	79502897	-	XLOC_001159	TCONS_00003160	NA	NA	NA	NA#lncrna	lnc	NA	1	9	1220	1041	lincSSdw	NA	rna846	RTP4	113942	NA	NA
1	79507096	79543460	-	XLOC_001159	TCONS_00003162	NA	NA	NA	NA#lncrna	lnc	NA	6	9	1041	1041	lincSSdw	NA	rna846	RTP4	73379	NA	NA
1	79521306	79543460	-	XLOC_001159	TCONS_00003165	NA	NA	NA	NA#lncrna	lnc	NA	5	9	1283	1041	lincSSdw	NA	rna846	RTP4	73379	NA	NA
1	79523745	79524436	-	XLOC_001160	TCONS_00003166	NA	NA	NA	NA#lncrna	lnc	NA	1	1	691	691	lincSSdw	NA	rna846	RTP4	92403	NA	NA
1	79525444	79526458	-	XLOC_001161	TCONS_00003167	NA	NA	NA	NA#lncrna	lnc	NA	1	1	1014	1014	lincSSdw	NA	rna846	RTP4	90381	NA	NA
1	79611961	79613108	-	XLOC_001163	TCONS_00003169	NA	NA	NA	NA#lncrna	lnc	NA	1	1	1147	1147	lincSSdw	NA	rna846	RTP4	3731	NA	NA
1	79693141	79706102	-	XLOC_001164	TCONS_00003177	gene464	rna847	ncRNA	ncRNA#lncrna	lnc	LOC102171192	3	1	581	581	lncgASe	NA	rna848	MASP1	0	NA	NA
1	80120309	80122574	-	XLOC_001169	TCONS_00003191	NA	NA	NA	NA#lncrna	lnc	NA	1	1	2265	2265	lincDiv	NA	rna861	RFC4	5864	NA	NA
1	80123950	80124644	-	XLOC_001170	TCONS_00003192	NA	NA	NA	NA#lncrna	lnc	NA	1	1	694	694	lincDiv	NA	rna861	RFC4	3794	NA	NA
1	80125512	80128391	-	XLOC_001171	TCONS_00003193	NA	NA	NA	NA#lncrna	lnc	NA	2	2	2586	2739.5	lincDiv	NA	rna861	RFC4	47	NA	NA
1	80125512	80128405	-	XLOC_001171	TCONS_00003194	NA	NA	NA	NA#lncrna	lnc	NA	1	2	2893	2739.5	lincDiv	NA	rna861	RFC4	33	NA	NA
1	80203482	80204837	-	XLOC_001175	TCONS_00003206	NA	NA	NA	NA#lncrna	lnc	NA	1	1	1355	1355	lincSSdw	NA	rna870	HRG	2024	NA	NA
1	82125719	82126951	-	XLOC_001186	TCONS_00003237	NA	NA	NA	NA#lncrna	lnc	NA	1	1	1232	1232	lincSSup	NA	rna904	VPS8	32812	NA	NA
1	82127268	82128535	-	XLOC_001187	TCONS_00003238	NA	NA	NA	NA#lncrna	lnc	NA	1	1	1267	1267	lincSSup	NA	rna904	VPS8	34361	NA	NA
1	82632846	82638096	-	XLOC_001198	TCONS_00003281	NA	NA	NA	NA#lncrna	lnc	NA	1	2	5250	4872.5	lincSSdw	NA	rna948	ABCF3	4873	NA	NA
1	83319445	83323348	-	XLOC_001212	TCONS_00003322	gene536	rna980	ncRNA	ncRNA#lncrna	lnc	LOC102188899	3	6	1474	1369.5	lincDiv	NA	rna981	MCF2L2	9851	NA	NA
1	83319445	83327074	-	XLOC_001212	TCONS_00003323	gene536	rna980	ncRNA	ncRNA#lncrna	lnc	LOC102188899	4	6	2240	1369.5	lincDiv	NA	rna981	MCF2L2	6125	NA	NA
1	83319445	83327074	-	XLOC_001212	TCONS_00003324	gene536	rna980	ncRNA	ncRNA#lncrna	lnc	LOC102188899	3	6	2948	1369.5	lincDiv	NA	rna981	MCF2L2	6125	NA	NA
1	83319445	83327074	-	XLOC_001212	TCONS_00003325	gene536	rna980	ncRNA	ncRNA#lncrna	lnc	LOC102188899	5	6	1146	1369.5	lincDiv	NA	rna981	MCF2L2	6125	NA	NA
1	83319445	83328233	-	XLOC_001212	TCONS_00003326	gene536	rna980	ncRNA	ncRNA#lncrna	lnc	LOC102188899	6	6	1265	1369.5	lincDiv	NA	rna981	MCF2L2	4966	NA	NA
1	83445029	83452107	-	XLOC_001213	TCONS_00003328	gene538	rna982	ncRNA	ncRNA#lncrna	lnc	LOC102189625	3	1	1822	1822	lncgASi	NA	rna981	MCF2L2	0	NA	NA
1	83487202	83492180	-	XLOC_001216	TCONS_00003331	gene539	rna983	ncRNA	ncRNA#lncrna	lnc	LOC108635871	3	1	1259	1259	lncgASi	NA	rna981	MCF2L2	0	NA	NA
1	83788719	83790157	-	XLOC_001218	TCONS_00003337	NA	NA	NA	NA#lncrna	lnc	NA	1	1	1438	1438	lincConv	NA	rna993	DCUN1D1	6096	NA	NA
1	83792761	83795287	-	XLOC_001219	TCONS_00003338	NA	NA	NA	NA#lncrna	lnc	NA	1	1	2526	2526	lincConv	NA	rna994	DCUN1D1	10138	NA	NA
1	83798946	83800095	-	XLOC_001220	TCONS_00003339	NA	NA	NA	NA#lncrna	lnc	NA	1	1	1149	1149	lincSSdw	NA	rna996	ATP11B	9044	NA	NA
1	85737992	85749584	-	XLOC_001227	TCONS_00003350	NA	NA	NA	NA#lncrna	lnc	NA	3	1	1400	1400	lincDiv	NA	rna1007	DNAJC19	1577	NA	NA
1	86991785	86997063	-	XLOC_001232	TCONS_00003373	NA	NA	NA	NA#lncrna	lnc	NA	1	1	5278	5278	lincConv	NA	rna1021	PEX5L	1125	NA	NA
1	88961776	89064683	-	XLOC_001244	TCONS_00003417	NA	NA	NA	NA#lncrna	lnc	NA	4	1	662	662	lincConv	NA	rna1046	LOC102188713	390054	NA	NA
1	89155440	89157260	-	XLOC_001245	TCONS_00003418	NA	NA	NA	NA#lncrna	lnc	NA	1	1	1820	1820	lincDiv	NA	rna1049	TBL1XR1	327717	NA	NA
1	89162100	89166631	-	XLOC_001246	TCONS_00003419	NA	NA	NA	NA#lncrna	lnc	NA	1	1	4531	4531	lincDiv	NA	rna1049	TBL1XR1	318346	NA	NA
1	89172414	89173126	-	XLOC_001247	TCONS_00003420	NA	NA	NA	NA#lncrna	lnc	NA	1	1	712	712	lincDiv	NA	rna1049	TBL1XR1	311851	NA	NA
1	89173882	89186102	-	XLOC_001248	TCONS_00003421	NA	NA	NA	NA#lncrna	lnc	NA	1	1	12220	12220	lincDiv	NA	rna1049	TBL1XR1	298875	NA	NA
1	89186180	89201261	-	XLOC_001249	TCONS_00003422	NA	NA	NA	NA#lncrna	lnc	NA	1	1	15081	15081	lincDiv	NA	rna1049	TBL1XR1	283716	NA	NA
1	95201939	95203151	-	XLOC_001259	TCONS_00003458	NA	NA	NA	NA#lncrna	lnc	NA	1	1	1212	1212	lincSSup	NA	rna1071	TMEM212	669	NA	NA
1	95470427	95476702	-	XLOC_001260	TCONS_00003459	gene594	rna1080	ncRNA	ncRNA#lncrna	lnc	LOC106502158	2	3	4182	4182	lncgASe	NA	rna1078	PLD1	0	NA	NA
1	95470430	95581144	-	XLOC_001260	TCONS_00003460	gene594	rna1080	ncRNA	ncRNA#lncrna	lnc	LOC106502158	3	3	4563	4182	lncgASe	NA	rna1075	PLD1	0	NA	NA
1	95524574	95581144	-	XLOC_001260	TCONS_00003461	gene594	rna1080	ncRNA	ncRNA#lncrna	lnc	LOC106502158	3	3	538	4182	lincDiv	NA	rna1081	TNIK	65	NA	NA
1	95985496	95987480	-	XLOC_001261	TCONS_00003462	NA	NA	NA	NA#lncrna	lnc	NA	1	6	1984	1426	lincConv	NA	rna1081	TNIK	7333	NA	NA
1	95985496	95995342	-	XLOC_001261	TCONS_00003463	NA	NA	NA	NA#lncrna	lnc	NA	3	6	722	1426	lincConv	NA	rna1083	TNIK	7333	NA	NA
1	95985496	95995346	-	XLOC_001261	TCONS_00003464	NA	NA	NA	NA#lncrna	lnc	NA	4	6	868	1426	lincConv	NA	rna1085	TNIK	7333	NA	NA
1	95985496	96002861	-	XLOC_001261	TCONS_00003465	NA	NA	NA	NA#lncrna	lnc	NA	5	6	5073	1426	lincDiv	NA	rna1087	SLC2A2	122	NA	NA
1	95985496	96002869	-	XLOC_001261	TCONS_00003466	NA	NA	NA	NA#lncrna	lnc	NA	3	6	4617	1426	lincDiv	NA	rna1087	SLC2A2	114	NA	NA
1	95985496	96002870	-	XLOC_001261	TCONS_00003467	NA	NA	NA	NA#lncrna	lnc	NA	4	6	537	1426	lincDiv	NA	rna1087	SLC2A2	113	NA	NA
1	96041099	96041526	-	XLOC_001262	TCONS_00003468	NA	NA	NA	NA#lncrna	lnc	NA	1	1	427	427	lincConv	NA	rna1087	SLC2A2	3134	NA	NA
1	96198898	96212957	-	XLOC_001263	TCONS_00003469	NA	NA	NA	NA#lncrna	lnc	NA	2	2	481	2044.5	lincConv	NA	rna1089	RPL22L1	73856	NA	NA
1	96202999	96206462	-	XLOC_001264	TCONS_00003470	NA	NA	NA	NA#lncrna	lnc	NA	1	1	3463	3463	lincConv	NA	rna1089	RPL22L1	77957	NA	NA
1	96209345	96212953	-	XLOC_001263	TCONS_00003471	NA	NA	NA	NA#lncrna	lnc	NA	1	2	3608	2044.5	lincConv	NA	rna1089	RPL22L1	84303	NA	NA
1	96809674	96812150	-	XLOC_001269	TCONS_00003484	NA	NA	NA	NA#lncrna	lnc	NA	1	1	2476	2476	lincConv	NA	rna1103	PHC3	307	NA	NA
1	96812901	96814569	-	XLOC_001270	TCONS_00003485	NA	NA	NA	NA#lncrna	lnc	NA	1	1	1668	1668	lincSSdw	NA	rna1108	GPR160	2357	NA	NA
1	98742527	98743918	-	XLOC_001288	TCONS_00003520	NA	NA	NA	NA#lncrna	lnc	NA	1	1	1391	1391	lincSSup	NA	rna1138	LOC108636358	28565	NA	NA
1	98845327	98847114	-	XLOC_001289	TCONS_00003521	NA	NA	NA	NA#lncrna	lnc	NA	1	1	1787	1787	lincDiv	NA	rna1139	GOLIM4	3447	NA	NA
1	105655843	105657221	-	XLOC_001298	TCONS_00003533	NA	NA	NA	NA#lncrna	lnc	NA	1	1	1378	1378	lincConv	NA	rna1160	SPTSSB	38721	NA	NA
1	105693007	105693971	-	XLOC_001299	TCONS_00003534	NA	NA	NA	NA#lncrna	lnc	NA	1	1	964	964	lincSSdw	NA	rna1161	NMD3	14685	NA	NA
1	106447465	106450945	-	XLOC_001307	TCONS_00003544	NA	NA	NA	NA#lncrna	lnc	NA	1	1	3480	3480	lincDiv	NA	rna1173	KPNA4	359	NA	NA
1	108508777	108515158	-	XLOC_001323	TCONS_00003576	NA	NA	NA	NA#lncrna	lnc	NA	1	1	6381	6381	lincSSdw	NA	rna1216	RSRC1	9947	NA	NA
1	108515225	108518070	-	XLOC_001324	TCONS_00003577	NA	NA	NA	NA#lncrna	lnc	NA	1	4	2845	3153.5	lincSSdw	NA	rna1216	RSRC1	7035	NA	NA
1	108515225	108524419	-	XLOC_001324	TCONS_00003578	NA	NA	NA	NA#lncrna	lnc	NA	2	4	3462	3153.5	lincSSdw	NA	rna1216	RSRC1	686	NA	NA
1	108518778	108520437	-	XLOC_001324	TCONS_00003579	NA	NA	NA	NA#lncrna	lnc	NA	1	4	1659	3153.5	lincSSdw	NA	rna1216	RSRC1	4668	NA	NA
1	108518778	108524419	-	XLOC_001324	TCONS_00003580	NA	NA	NA	NA#lncrna	lnc	NA	2	4	3612	3153.5	lincSSdw	NA	rna1216	RSRC1	686	NA	NA
1	109998109	109999091	-	XLOC_001328	TCONS_00003601	NA	NA	NA	NA#lncrna	lnc	NA	1	1	982	982	lincDiv	NA	rna1225	CCNL1	8734	NA	NA
1	110006450	110008114	-	XLOC_001329	TCONS_00003602	gene691	rna1222	ncRNA	ncRNA#lncrna	lnc	LOC108636061	3	1	783	783	lncgASe	NA	rna1228	CCNL1	0	NA	NA
1	110127267	110129035	-	XLOC_001331	TCONS_00003604	NA	NA	NA	NA#lncrna	lnc	NA	1	1	1768	1768	lincSSdw	NA	rna1231	LEKR1	2121	NA	NA
1	110351677	110355362	-	XLOC_001334	TCONS_00003615	NA	NA	NA	NA#lncrna	lnc	NA	1	1	3685	3685	lincSSup	NA	rna1231	LEKR1	21024	NA	NA
1	110572927	110574592	-	XLOC_001337	TCONS_00003626	NA	NA	NA	NA#lncrna	lnc	NA	1	1	1665	1665	lincSSup	NA	rna1232	TIPARP	60607	NA	NA
1	110588570	110589584	-	XLOC_001338	TCONS_00003627	NA	NA	NA	NA#lncrna	lnc	NA	1	1	1014	1014	lincDiv	NA	rna1233	SSR3	52313	NA	NA
1	110675383	110678455	-	XLOC_001340	TCONS_00003631	NA	gene699	NA	NA#lncrna	lnc	NA	1	1	3072	3072	lncgSi	NA	rna1234	KCNAB1	0	NA	NA
1	111268769	111274790	-	XLOC_001343	TCONS_00003634	NA	NA	NA	NA#lncrna	lnc	NA	1	1	6021	6021	lincSSdw	NA	rna1238	GMPS	10834	NA	NA
1	111274850	111277349	-	XLOC_001344	TCONS_00003635	NA	NA	NA	NA#lncrna	lnc	NA	1	1	2499	2499	lincSSdw	NA	rna1238	GMPS	8275	NA	NA
1	111380541	111383142	-	XLOC_001346	TCONS_00003645	NA	NA	NA	NA#lncrna	lnc	NA	1	1	2601	2601	lincDiv	NA	rna1239	SLC33A1	1317	NA	NA
1	111911357	111923984	-	XLOC_001349	TCONS_00003648	NA	NA	NA	NA#lncrna	lnc	NA	1	4	12627	13452.5	lincConv	NA	rna1244	PLCH1	141895	NA	NA
1	111911357	111996763	-	XLOC_001349	TCONS_00003651	gene709	rna1245	ncRNA	ncRNA#lncrna	lnc	LOC102184663	2	4	15453	13452.5	lincSSdw	NA	rna1247	MME	104715	NA	NA
1	111996881	111998167	-	XLOC_001352	TCONS_00003654	NA	NA	NA	NA#lncrna	lnc	NA	1	1	1286	1286	lincSSdw	NA	rna1247	MME	103311	NA	NA
1	114166189	114166764	-	XLOC_001362	TCONS_00003678	NA	NA	NA	NA#lncrna	lnc	NA	1	1	575	575	lincSSdw	NA	rna1264	RAP2B	38313	NA	NA
1	114967673	114969902	-	XLOC_001365	TCONS_00003688	NA	NA	NA	NA#lncrna	lnc	NA	1	1	2229	2229	lincSSdw	NA	rna1272	MBNL1	4424	NA	NA
1	115692944	115695055	-	XLOC_001369	TCONS_00003717	NA	NA	NA	NA#lncrna	lnc	NA	1	1	2111	2111	lincSSdw	NA	rna1288	LOC102189434	30024	NA	NA
1	115713769	115721976	-	XLOC_001372	TCONS_00003720	NA	NA	NA	NA#lncrna	lnc	NA	1	1	8207	8207	lincSSdw	NA	rna1288	LOC102189434	3103	NA	NA
1	116943268	116945552	-	XLOC_001381	TCONS_00003745	NA	NA	NA	NA#lncrna	lnc	NA	1	1	2284	2284	lincDiv	NA	rna1316	SIAH2	6994	NA	NA
1	116946941	116950143	-	XLOC_001382	TCONS_00003746	NA	NA	NA	NA#lncrna	lnc	NA	1	1	3202	3202	lincDiv	NA	rna1316	SIAH2	2403	NA	NA
1	117074354	117076115	-	XLOC_001383	TCONS_00003747	NA	NA	NA	NA#lncrna	lnc	NA	1	1	1761	1761	lincConv	NA	rna1317	ERICH6	6980	NA	NA
1	121804402	121808299	-	XLOC_001400	TCONS_00003798	NA	NA	NA	NA#lncrna	lnc	NA	1	1	3897	3897	lincDiv	NA	rna1370	PLSCR4	18639	NA	NA
1	122885240	122886101	-	XLOC_001401	TCONS_00003799	NA	NA	NA	NA#lncrna	lnc	NA	1	1	861	861	lincConv	NA	rna1371	PLOD2	844343	NA	NA
1	126567270	126572471	-	XLOC_001415	TCONS_00003852	NA	NA	NA	NA#lncrna	lnc	NA	2	2	4990	3538	lincSSdw	NA	rna1409	ATP1B3	891	NA	NA
1	127197937	127200050	-	XLOC_001421	TCONS_00003875	NA	NA	NA	NA#lncrna	lnc	NA	1	1	2113	2113	lincSSdw	NA	rna1422	PXYLP1	6533	NA	NA
1	127848790	127849341	-	XLOC_001427	TCONS_00003901	NA	NA	NA	NA#lncrna	lnc	NA	1	1	551	551	lincSSdw	NA	rna1430	CLSTN2	43316	NA	NA
1	129088502	129089696	-	XLOC_001430	TCONS_00003906	NA	NA	NA	NA#lncrna	lnc	NA	1	1	1194	1194	lincDiv	NA	rna1433	RBP1	5209	NA	NA
1	132639901	132641805	-	XLOC_001451	TCONS_00003972	NA	NA	NA	NA#lncrna	lnc	NA	1	1	1904	1904	lincDiv	NA	rna1503	MSL2	91	NA	NA
1	134525502	134526718	-	XLOC_001458	TCONS_00003992	NA	NA	NA	NA#lncrna	lnc	NA	2	2	950	1109	lincDiv	NA	rna1527	AMOTL2	113	NA	NA
1	134525502	134526770	-	XLOC_001458	TCONS_00003993	NA	NA	NA	NA#lncrna	lnc	NA	1	2	1268	1109	lincDiv	NA	rna1527	AMOTL2	61	NA	NA
1	134585444	134586542	-	XLOC_001459	TCONS_00003994	NA	NA	NA	NA#lncrna	lnc	NA	1	1	1098	1098	lincConv	NA	rna1527	AMOTL2	40567	NA	NA
1	134880759	134885901	-	XLOC_001460	TCONS_00003995	gene867	rna1536	ncRNA	ncRNA#lncrna	lnc	LOC102171466	4	1	836	836	lincDiv	NA	rna1537	SLCO2A1	8945	NA	NA
1	135181603	135182202	-	XLOC_001465	TCONS_00004002	NA	NA	NA	NA#lncrna	lnc	NA	1	1	599	599	lincSSup	NA	rna1540	LOC102172205	3658	NA	NA
1	135182695	135183386	-	XLOC_001466	TCONS_00004003	NA	NA	NA	NA#lncrna	lnc	NA	1	1	691	691	lincSSup	NA	rna1540	LOC102172205	4750	NA	NA
1	135183863	135184482	-	XLOC_001467	TCONS_00004004	NA	NA	NA	NA#lncrna	lnc	NA	1	1	619	619	lincSSup	NA	rna1540	LOC102172205	5918	NA	NA
1	135192959	135193784	-	XLOC_001469	TCONS_00004006	NA	NA	NA	NA#lncrna	lnc	NA	1	1	825	825	lincSSdw	NA	rna1542	LOC102172488	7971	NA	NA
1	135194046	135195279	-	XLOC_001470	TCONS_00004007	NA	NA	NA	NA#lncrna	lnc	NA	1	1	1233	1233	lincSSdw	NA	rna1541	LOC102172488	6476	NA	NA
1	139060427	139060955	-	XLOC_001487	TCONS_00004081	NA	NA	NA	NA#lncrna	lnc	NA	1	1	528	528	lincDiv	NA	rna1593	WRB	1660	NA	NA
1	139354180	139358769	-	XLOC_001490	TCONS_00004084	NA	NA	NA	NA#lncrna	lnc	NA	2	4	3889	3107.5	lincDiv	NA	rna1596	B3GALT5	5920	NA	NA
1	139354180	139361774	-	XLOC_001490	TCONS_00004087	NA	NA	NA	NA#lncrna	lnc	NA	2	4	2326	3107.5	lincDiv	NA	rna1596	B3GALT5	2915	NA	NA
1	139362139	139362521	-	XLOC_001491	TCONS_00004088	NA	NA	NA	NA#lncrna	lnc	NA	1	1	382	382	lincDiv	NA	rna1596	B3GALT5	2168	NA	NA
1	140919522	140924681	-	XLOC_001496	TCONS_00004094	NA	NA	NA	NA#lncrna	lnc	NA	2	1	2146	2146	lincDiv	NA	rna1603	BACE2	21257	NA	NA
1	141238143	141238971	-	XLOC_001500	TCONS_00004105	NA	NA	NA	NA#lncrna	lnc	NA	1	1	828	828	lincDiv	NA	rna1613	MX1	198	NA	NA
1	141787589	141788882	-	XLOC_001508	TCONS_00004128	NA	NA	NA	NA#lncrna	lnc	NA	1	1	1293	1293	lincSSup	NA	rna1623	C2CD2	8657	NA	NA
1	142695805	142699331	-	XLOC_001516	TCONS_00004154	NA	NA	NA	NA#lncrna	lnc	NA	1	2	3526	2969	lincDiv	NA	rna1650	NDUFV3	6276	NA	NA
1	142695805	142701623	-	XLOC_001516	TCONS_00004155	NA	NA	NA	NA#lncrna	lnc	NA	2	2	2412	2969	lincDiv	NA	rna1650	NDUFV3	3984	NA	NA
1	142701777	142704213	-	XLOC_001517	TCONS_00004156	NA	NA	NA	NA#lncrna	lnc	NA	1	1	2436	2436	lincDiv	NA	rna1650	NDUFV3	1394	NA	NA
1	142742722	142744111	-	XLOC_001518	TCONS_00004157	NA	NA	NA	NA#lncrna	lnc	NA	1	1	1389	1389	lincDiv	NA	rna1652	PKNOX1	321	NA	NA
1	142966244	142970030	-	XLOC_001521	TCONS_00004166	NA	NA	NA	NA#lncrna	lnc	NA	3	3	2447	2530	lincConv	NA	rna1659	CRYAA	58392	NA	NA
1	142966244	142970476	-	XLOC_001521	TCONS_00004167	NA	NA	NA	NA#lncrna	lnc	NA	3	3	2896	2530	lincConv	NA	rna1659	CRYAA	58392	NA	NA
1	143116336	143117253	-	XLOC_001523	TCONS_00004177	NA	NA	NA	NA#lncrna	lnc	NA	1	1	917	917	lincSSup	NA	rna1660	SIK1	4614	NA	NA
1	143463407	143465124	-	XLOC_001528	TCONS_00004183	NA	NA	NA	NA#lncrna	lnc	NA	1	4	1717	1515.5	lincConv	NA	rna1668	RRP1	130	NA	NA
1	143463407	143466969	-	XLOC_001528	TCONS_00004184	NA	NA	NA	NA#lncrna	lnc	NA	2	4	1477	1515.5	lincConv	NA	rna1668	RRP1	130	NA	NA
1	143465185	143466877	-	XLOC_001528	TCONS_00004185	NA	NA	NA	NA#lncrna	lnc	NA	2	4	1554	1515.5	lincConv	NA	rna1668	RRP1	1908	NA	NA
1	143963523	143963994	-	XLOC_001533	TCONS_00004200	NA	NA	NA	NA#lncrna	lnc	NA	1	1	471	471	lincConv	NA	rna1682	PFKL	41299	NA	NA
1	143964103	144093345	-	XLOC_001534	TCONS_00004201	NA	NA	NA	NA#lncrna	lnc	NA	3	1	293	293	lincConv	NA	rna1682	PFKL	41879	NA	NA
1	144024649	144027585	-	XLOC_001537	TCONS_00004204	NA	NA	NA	NA#lncrna	lnc	NA	2	2	2861	2772.5	lincConv	NA	rna1682	PFKL	102425	NA	NA
1	144024649	144120962	-	XLOC_001537	TCONS_00004205	NA	NA	NA	NA#lncrna	lnc	NA	2	2	2684	2772.5	lincSSdw	NA	rna1683	LOC108636542	78299	NA	NA
1	144033490	144131961	-	XLOC_001539	TCONS_00004207	NA	NA	NA	NA#lncrna	lnc	NA	3	2	801	670.5	lincSSdw	NA	rna1683	LOC108636542	67300	NA	NA
1	144033732	144131961	-	XLOC_001539	TCONS_00004208	NA	NA	NA	NA#lncrna	lnc	NA	3	2	540	670.5	lincSSdw	NA	rna1683	LOC108636542	67300	NA	NA
1	144059208	144122090	-	XLOC_001540	TCONS_00004209	NA	NA	NA	NA#lncrna	lnc	NA	2	1	1331	1331	lincSSdw	NA	rna1683	LOC108636542	77171	NA	NA
1	144064876	144127265	-	XLOC_001541	TCONS_00004210	NA	NA	NA	NA#lncrna	lnc	NA	2	2	825	602	lincSSdw	NA	rna1683	LOC108636542	71996	NA	NA
1	144067439	144133861	-	XLOC_001542	TCONS_00004211	NA	NA	NA	NA#lncrna	lnc	NA	2	1	801	801	lincSSdw	NA	rna1683	LOC108636542	65400	NA	NA
1	144126202	144126523	-	XLOC_001543	TCONS_00004212	NA	NA	NA	NA#lncrna	lnc	NA	1	1	321	321	lincSSdw	NA	rna1683	LOC108636542	72738	NA	NA
1	144126722	144127101	-	XLOC_001541	TCONS_00004213	NA	NA	NA	NA#lncrna	lnc	NA	1	2	379	602	lincSSdw	NA	rna1683	LOC108636542	72160	NA	NA
1	144569844	144571555	-	XLOC_001559	TCONS_00004248	NA	NA	NA	NA#lncrna	lnc	NA	1	1	1711	1711	lincSSdw	NA	rna1713	UBE2G2	11451	NA	NA
1	144574889	144576693	-	XLOC_001560	TCONS_00004249	NA	gene985	NA	NA#lncrna	lnc	NA	1	1	1804	1804	lincSSdw	NA	rna1712	UBE2G2	6313	NA	NA
1	144626044	144634497	-	XLOC_001563	TCONS_00004255	NA	NA	NA	NA#lncrna	lnc	NA	3	4	1693	3955	lincSSup	NA	rna1714	SUMO3	3514	NA	NA
1	144626044	144634508	-	XLOC_001563	TCONS_00004256	NA	NA	NA	NA#lncrna	lnc	NA	2	4	1633	3955	lincSSup	NA	rna1714	SUMO3	3514	NA	NA
1	144627647	144634534	-	XLOC_001563	TCONS_00004257	NA	NA	NA	NA#lncrna	lnc	NA	1	4	6887	3955	lincSSdw	NA	rna1715	PTTG1IP	3941	NA	NA
1	145707335	145713604	-	XLOC_001570	TCONS_00004282	NA	NA	NA	NA#lncrna	lnc	NA	2	1	1724	1724	lincDiv	NA	rna1745	COL6A2	54438	NA	NA
1	145803800	145806112	-	XLOC_001572	TCONS_00004284	NA	NA	NA	NA#lncrna	lnc	NA	1	1	2312	2312	lincSSdw	NA	rna1746	FTCD	3559	NA	NA
1	145964512	145965724	-	XLOC_001578	TCONS_00004304	NA	NA	NA	NA#lncrna	lnc	NA	1	1	1212	1212	lincDiv	NA	rna1764	PCNT	68	NA	NA
1	146069930	146085374	-	XLOC_001579	TCONS_00004305	gene1006	rna1768	ncRNA	ncRNA#lncrna	lnc	LOC108636576	3	3	7039	7039	lncgASe	NA	rna1760	PCNT	0	NA	NA
1	146069930	146085397	-	XLOC_001579	TCONS_00004306	gene1006	rna1768	ncRNA	ncRNA#lncrna	lnc	LOC108636576	2	3	12079	7039	lncgASe	NA	rna1760	PCNT	0	NA	NA
1	146976041	146977467	-	XLOC_001583	TCONS_00004322	NA	NA	NA	NA#lncrna	lnc	NA	1	1	1426	1426	lincSSup	NA	rna1786	RUNX1	1987	NA	NA
1	146983448	146984955	-	XLOC_001584	TCONS_00004323	NA	NA	NA	NA#lncrna	lnc	NA	1	1	1507	1507	lincSSup	NA	rna1786	RUNX1	9394	NA	NA
1	147014504	147016606	-	XLOC_001585	TCONS_00004324	NA	NA	NA	NA#lncrna	lnc	NA	1	1	2102	2102	lincSSup	NA	rna1786	RUNX1	40450	NA	NA
1	147058898	147060992	-	XLOC_001586	TCONS_00004325	NA	NA	NA	NA#lncrna	lnc	NA	1	1	2094	2094	lincSSup	NA	rna1786	RUNX1	84844	NA	NA
1	147063651	147065042	-	XLOC_001587	TCONS_00004326	NA	NA	NA	NA#lncrna	lnc	NA	1	1	1391	1391	lincSSup	NA	rna1786	RUNX1	89597	NA	NA
1	147067300	147078438	-	XLOC_001588	TCONS_00004327	NA	NA	NA	NA#lncrna	lnc	NA	2	9	8900	6377	lincSSup	NA	rna1786	RUNX1	93246	NA	NA
1	147067300	147081254	-	XLOC_001588	TCONS_00004329	NA	NA	NA	NA#lncrna	lnc	NA	2	9	13445	6377	lincSSup	NA	rna1786	RUNX1	93246	NA	NA
1	147067300	147142319	-	XLOC_001588	TCONS_00004331	NA	NA	NA	NA#lncrna	lnc	NA	3	9	6377	6377	lincSSup	NA	rna1786	RUNX1	93246	NA	NA
1	147067300	147142319	-	XLOC_001588	TCONS_00004332	NA	NA	NA	NA#lncrna	lnc	NA	4	9	5868	6377	lincSSup	NA	rna1786	RUNX1	93246	NA	NA
1	147067300	147142352	-	XLOC_001588	TCONS_00004333	NA	NA	NA	NA#lncrna	lnc	NA	3	9	3625	6377	lincSSup	NA	rna1786	RUNX1	93246	NA	NA
1	147081622	147087496	-	XLOC_001589	TCONS_00004334	NA	NA	NA	NA#lncrna	lnc	NA	1	1	5874	5874	lincSSup	NA	rna1786	RUNX1	107568	NA	NA
1	147087563	147091351	-	XLOC_001590	TCONS_00004335	NA	NA	NA	NA#lncrna	lnc	NA	1	1	3788	3788	lincSSup	NA	rna1786	RUNX1	113509	NA	NA
1	147092585	147093881	-	XLOC_001591	TCONS_00004336	NA	NA	NA	NA#lncrna	lnc	NA	1	1	1296	1296	lincSSup	NA	rna1786	RUNX1	118531	NA	NA
1	147110522	147111791	-	XLOC_001592	TCONS_00004338	NA	NA	NA	NA#lncrna	lnc	NA	1	1	1269	1269	lincSSup	NA	rna1786	RUNX1	136468	NA	NA
1	147134606	147142352	-	XLOC_001588	TCONS_00004339	NA	NA	NA	NA#lncrna	lnc	NA	3	9	777	6377	lincSSup	NA	rna1786	RUNX1	160552	NA	NA
1	148103397	148107953	-	XLOC_001593	TCONS_00004340	NA	NA	NA	NA#lncrna	lnc	NA	1	1	4556	4556	lincSSdw	NA	rna1790	SETD4	87623	NA	NA
1	148108984	148117284	-	XLOC_001594	TCONS_00004341	NA	NA	NA	NA#lncrna	lnc	NA	2	1	3697	3697	lincSSdw	NA	rna1789	SETD4	78292	NA	NA
1	148137703	148140446	-	XLOC_001595	TCONS_00004342	NA	NA	NA	NA#lncrna	lnc	NA	1	6	2743	1529.5	lincSSdw	NA	rna1791	SETD4	55130	NA	NA
1	148137703	148185212	-	XLOC_001595	TCONS_00004343	NA	NA	NA	NA#lncrna	lnc	NA	4	6	1626	1529.5	lincSSdw	NA	rna1789	SETD4	10364	NA	NA
1	148137703	148185231	-	XLOC_001595	TCONS_00004345	NA	NA	NA	NA#lncrna	lnc	NA	3	6	1568	1529.5	lincSSdw	NA	rna1788	SETD4	10345	NA	NA
1	148141412	148185225	-	XLOC_001595	TCONS_00004347	NA	NA	NA	NA#lncrna	lnc	NA	3	6	1248	1529.5	lincSSdw	NA	rna1790	SETD4	10351	NA	NA
1	148222244	148225351	-	XLOC_001597	TCONS_00004356	NA	NA	NA	NA#lncrna	lnc	NA	1	1	3107	3107	lincSSup	NA	rna1788	SETD4	4211	NA	NA
1	148287023	148291595	-	XLOC_001600	TCONS_00004359	NA	gene1019	NA	NA#lncrna	lnc	NA	1	1	4572	4572	lncgASe	NA	rna1795	LOC102172669	0	NA	NA
1	148483302	148485320	-	XLOC_001601	TCONS_00004360	NA	NA	NA	NA#lncrna	lnc	NA	1	2	2018	1835.5	lincDiv	NA	rna1805	MORC3	1493	NA	NA
1	148606608	148608941	-	XLOC_001602	TCONS_00004362	NA	NA	NA	NA#lncrna	lnc	NA	1	1	2333	2333	lincSSdw	NA	rna1808	CLDN14	5760	NA	NA
1	148609112	148611840	-	XLOC_001603	TCONS_00004363	NA	NA	NA	NA#lncrna	lnc	NA	1	1	2728	2728	lincSSdw	NA	rna1808	CLDN14	2861	NA	NA
1	148755445	148756771	-	XLOC_001605	TCONS_00004367	NA	NA	NA	NA#lncrna	lnc	NA	1	1	1326	1326	lincDiv	NA	rna1811	SIM2	99650	NA	NA
1	148833940	148856302	-	XLOC_001606	TCONS_00004368	gene1029	rna1810	ncRNA	ncRNA#lncrna	lnc	LOC106502478	6	1	684	684	lincDiv	NA	rna1812	SIM2	119	NA	NA
1	149426978	149434743	-	XLOC_001614	TCONS_00004389	NA	NA	NA	NA#lncrna	lnc	NA	2	3	4581	4581	lincDiv	NA	rna1830	DYRK1A	7080	NA	NA
1	149426978	149434743	-	XLOC_001614	TCONS_00004390	NA	NA	NA	NA#lncrna	lnc	NA	2	3	4777	4581	lincDiv	NA	rna1830	DYRK1A	7080	NA	NA
1	149432628	149434728	-	XLOC_001614	TCONS_00004391	NA	NA	NA	NA#lncrna	lnc	NA	2	3	1161	4581	lincDiv	NA	rna1830	DYRK1A	7095	NA	NA
1	149623693	149625034	-	XLOC_001617	TCONS_00004394	NA	NA	NA	NA#lncrna	lnc	NA	1	1	1341	1341	lincConv	NA	rna1831	LOC108636384	36858	NA	NA
1	149633593	149635633	-	XLOC_001618	TCONS_00004395	NA	NA	NA	NA#lncrna	lnc	NA	1	1	2040	2040	lincConv	NA	rna1831	LOC108636384	46758	NA	NA
1	150383049	150383573	-	XLOC_001623	TCONS_00004400	NA	NA	NA	NA#lncrna	lnc	NA	1	1	524	524	lincDiv	NA	rna1839	KCNJ15	95509	NA	NA
1	150407424	150413341	-	XLOC_001622	TCONS_00004401	NA	NA	NA	NA#lncrna	lnc	NA	2	2	3339	2470.5	lincDiv	NA	rna1839	KCNJ15	65741	NA	NA
1	150415715	150416486	-	XLOC_001624	TCONS_00004402	NA	NA	NA	NA#lncrna	lnc	NA	1	1	771	771	lincDiv	NA	rna1839	KCNJ15	62596	NA	NA
1	150416625	150417647	-	XLOC_001625	TCONS_00004403	NA	NA	NA	NA#lncrna	lnc	NA	1	1	1022	1022	lincDiv	NA	rna1839	KCNJ15	61435	NA	NA
1	150418282	150419522	-	XLOC_001626	TCONS_00004404	NA	NA	NA	NA#lncrna	lnc	NA	1	1	1240	1240	lincDiv	NA	rna1839	KCNJ15	59560	NA	NA
1	150495493	150505386	-	XLOC_001627	TCONS_00004409	NA	NA	NA	NA#lncrna	lnc	NA	2	8	6966	5448.5	lincConv	NA	rna1839	KCNJ15	6452	NA	NA
1	150495493	150520836	-	XLOC_001627	TCONS_00004411	NA	NA	NA	NA#lncrna	lnc	NA	4	8	7489	5448.5	lincConv	NA	rna1839	KCNJ15	6452	NA	NA
1	150495493	150520863	-	XLOC_001627	TCONS_00004412	NA	NA	NA	NA#lncrna	lnc	NA	3	8	7407	5448.5	lincConv	NA	rna1839	KCNJ15	6452	NA	NA
1	150510013	150513092	-	XLOC_001628	TCONS_00004413	NA	NA	NA	NA#lncrna	lnc	NA	1	1	3079	3079	lincConv	NA	rna1839	KCNJ15	20972	NA	NA
1	150517722	150518481	-	XLOC_001629	TCONS_00004414	NA	NA	NA	NA#lncrna	lnc	NA	1	1	759	759	lincConv	NA	rna1839	KCNJ15	28681	NA	NA
1	152221576	152224490	-	XLOC_001637	TCONS_00004441	gene1054	rna1860	ncRNA	ncRNA#lncrna	lnc	LOC108636717	3	1	1520	1520	lincSSup	NA	rna1859	SH3BP5	23563	NA	NA
1	152390704	152391992	-	XLOC_001640	TCONS_00004448	NA	NA	NA	NA#lncrna	lnc	NA	1	1	1288	1288	lincSSup	NA	rna1863	COLQ	11290	NA	NA
1	152392063	152395204	-	XLOC_001641	TCONS_00004449	NA	NA	NA	NA#lncrna	lnc	NA	1	1	3141	3141	lincSSup	NA	rna1863	COLQ	12649	NA	NA
1	152814012	152815442	-	XLOC_001645	TCONS_00004470	NA	NA	NA	NA#lncrna	lnc	NA	1	1	1430	1430	lincSSup	NA	rna1870	ANKRD28	50826	NA	NA
1	152816463	152818406	-	XLOC_001646	TCONS_00004471	NA	NA	NA	NA#lncrna	lnc	NA	1	1	1943	1943	lincSSup	NA	rna1870	ANKRD28	53277	NA	NA
1	153152439	153159291	-	XLOC_001650	TCONS_00004476	NA	NA	NA	NA#lncrna	lnc	NA	1	1	6852	6852	lincConv	NA	rna1884	OXNAD1	4042	NA	NA
1	153423988	153430171	-	XLOC_001652	TCONS_00004482	NA	NA	NA	NA#lncrna	lnc	NA	1	3	6183	3126	lincSSup	NA	rna1890	RFTN1	24574	NA	NA
1	157006672	157008237	-	XLOC_001660	TCONS_00004509	NA	NA	NA	NA#lncrna	lnc	NA	2	1	669	669	lincDiv	NA	rna1907	RAB5A	203	NA	NA
10	148984	153872	+	XLOC_001670	TCONS_00004525	NA	NA	NA	NA#lncrna	lnc	NA	1	1	4888	4888	lincDiv	NA	rna17785	B2M	98	NA	NA
10	173070	174289	+	XLOC_001671	TCONS_00004526	NA	NA	NA	NA#lncrna	lnc	NA	1	1	1219	1219	lincDiv	NA	rna17786	LOC102168547	2327	NA	NA
10	315816	318934	+	XLOC_001674	TCONS_00004532	NA	NA	NA	NA#lncrna	lnc	NA	1	1	3118	3118	lincDiv	NA	rna17791	EIF3J	326	NA	NA
10	408879	418753	+	XLOC_001675	TCONS_00004533	gene10172	rna17794	ncRNA	ncRNA#lncrna	lnc	LOC108636916	3	3	1349	1204	lncgASe	NA	rna17798	CASC4	0	NA	NA
10	408883	418753	+	XLOC_001675	TCONS_00004534	gene10172	rna17795	ncRNA	ncRNA#lncrna	lnc	LOC108636916	2	3	1204	1204	lncgASe	NA	rna17798	CASC4	0	NA	NA
10	408885	418753	+	XLOC_001675	TCONS_00004535	gene10172	rna17796	ncRNA	ncRNA#lncrna	lnc	LOC108636916	2	3	1142	1204	lncgASe	NA	rna17798	CASC4	0	NA	NA
10	504367	513689	+	XLOC_001676	TCONS_00004536	NA	NA	NA	NA#lncrna	lnc	NA	1	5	9322	5325	lincDiv	NA	rna17799	CASC4	118	NA	NA
10	514609	517103	+	XLOC_001677	TCONS_00004541	NA	NA	NA	NA#lncrna	lnc	NA	1	1	2494	2494	lincDiv	NA	rna17799	CASC4	10360	NA	NA
10	561552	570193	+	XLOC_001678	TCONS_00004542	NA	NA	NA	NA#lncrna	lnc	NA	5	5	5212	5212	lincSSup	NA	rna17800	RPS6KA5	29276	NA	NA
10	562242	568138	+	XLOC_001678	TCONS_00004544	NA	NA	NA	NA#lncrna	lnc	NA	3	5	5001	5212	lincSSup	NA	rna17800	RPS6KA5	31331	NA	NA
10	562281	568138	+	XLOC_001678	TCONS_00004545	NA	NA	NA	NA#lncrna	lnc	NA	1	5	5857	5212	lincSSup	NA	rna17800	RPS6KA5	31331	NA	NA
10	562281	570193	+	XLOC_001678	TCONS_00004546	NA	NA	NA	NA#lncrna	lnc	NA	5	5	4141	5212	lincSSup	NA	rna17800	RPS6KA5	29276	NA	NA
10	581533	583841	+	XLOC_001679	TCONS_00004547	NA	NA	NA	NA#lncrna	lnc	NA	1	1	2308	2308	lincSSup	NA	rna17800	RPS6KA5	15628	NA	NA
10	583972	586350	+	XLOC_001680	TCONS_00004548	NA	NA	NA	NA#lncrna	lnc	NA	1	1	2378	2378	lincSSup	NA	rna17800	RPS6KA5	13119	NA	NA
10	788465	792312	+	XLOC_001682	TCONS_00004560	NA	NA	NA	NA#lncrna	lnc	NA	1	1	3847	3847	lincSSdw	NA	rna17800	RPS6KA5	4097	NA	NA
10	795954	804107	+	XLOC_001683	TCONS_00004561	NA	NA	NA	NA#lncrna	lnc	NA	1	1	8153	8153	lincSSdw	NA	rna17800	RPS6KA5	11586	NA	NA
10	805965	808225	+	XLOC_001684	TCONS_00004562	NA	NA	NA	NA#lncrna	lnc	NA	1	1	2260	2260	lincSSup	NA	rna17809	TTC7B	16183	NA	NA
10	808381	814318	+	XLOC_001685	TCONS_00004563	NA	NA	NA	NA#lncrna	lnc	NA	1	1	5937	5937	lincSSup	NA	rna17810	TTC7B	10090	NA	NA
10	1230825	1236791	+	XLOC_001688	TCONS_00004580	NA	NA	NA	NA#lncrna	lnc	NA	2	2	5627	5682.5	lincDiv	NA	rna17816	CALM1	13519	NA	NA
10	1231053	1236791	+	XLOC_001688	TCONS_00004581	NA	NA	NA	NA#lncrna	lnc	NA	1	2	5738	5682.5	lincDiv	NA	rna17816	CALM1	13747	NA	NA
10	1240377	1268557	+	XLOC_001689	TCONS_00004582	NA	NA	NA	NA#lncrna	lnc	NA	5	5	5389	2910	lincDiv	NA	rna17816	CALM1	23071	NA	NA
10	1240412	1262796	+	XLOC_001689	TCONS_00004583	NA	NA	NA	NA#lncrna	lnc	NA	4	5	1681	2910	lincDiv	NA	rna17816	CALM1	23106	NA	NA
10	1241683	1242768	+	XLOC_001690	TCONS_00004584	NA	NA	NA	NA#lncrna	lnc	NA	1	1	1085	1085	lincDiv	NA	rna17816	CALM1	24377	NA	NA
10	1242872	1253038	+	XLOC_001691	TCONS_00004585	NA	NA	NA	NA#lncrna	lnc	NA	1	1	10166	10166	lincDiv	NA	rna17816	CALM1	25566	NA	NA
10	1253108	1254143	+	XLOC_001692	TCONS_00004586	NA	NA	NA	NA#lncrna	lnc	NA	1	1	1035	1035	lincDiv	NA	rna17816	CALM1	35802	NA	NA
10	1254434	1262796	+	XLOC_001689	TCONS_00004587	NA	NA	NA	NA#lncrna	lnc	NA	3	5	2910	2910	lincSSup	NA	rna17817	NRDE2	32323	NA	NA
10	1254739	1262796	+	XLOC_001689	TCONS_00004588	NA	NA	NA	NA#lncrna	lnc	NA	4	5	2343	2910	lincSSup	NA	rna17817	NRDE2	32323	NA	NA
10	1259180	1260957	+	XLOC_001693	TCONS_00004589	NA	NA	NA	NA#lncrna	lnc	NA	2	2	1019	1019	lincSSup	NA	rna17817	NRDE2	34162	NA	NA
10	1259710	1260957	+	XLOC_001693	TCONS_00004590	NA	NA	NA	NA#lncrna	lnc	NA	2	2	1019	1019	lincSSup	NA	rna17817	NRDE2	34162	NA	NA
10	1261103	1268557	+	XLOC_001689	TCONS_00004591	NA	NA	NA	NA#lncrna	lnc	NA	2	5	5508	2910	lincSSup	NA	rna17817	NRDE2	26562	NA	NA
10	1763175	1765588	+	XLOC_001696	TCONS_00004603	NA	NA	NA	NA#lncrna	lnc	NA	1	1	2413	2413	lincSSdw	NA	rna17829	EFCAB11	5670	NA	NA
10	1767802	1772306	+	XLOC_001697	TCONS_00004604	NA	NA	NA	NA#lncrna	lnc	NA	2	2	4327	4354	lincSSdw	NA	rna17829	EFCAB11	10297	NA	NA
10	1767802	1772306	+	XLOC_001697	TCONS_00004605	NA	NA	NA	NA#lncrna	lnc	NA	2	2	4381	4354	lincSSdw	NA	rna17829	EFCAB11	10297	NA	NA
10	2407596	2410680	+	XLOC_001701	TCONS_00004625	NA	NA	NA	NA#lncrna	lnc	NA	1	1	3084	3084	lincSSdw	NA	rna17833	FOXN3	6053	NA	NA
10	3369652	3414561	+	XLOC_001706	TCONS_00004649	gene10192	rna17870	ncRNA	ncRNA#lncrna	lnc	LOC102182599	2	8	1052	1245	lincConv	NA	rna17871	GPR65	24844	NA	NA
10	3369662	3401715	+	XLOC_001706	TCONS_00004650	gene10192	rna17870	ncRNA	ncRNA#lncrna	lnc	LOC102182599	3	8	1261	1245	lincConv	NA	rna17871	GPR65	37690	NA	NA
10	3369662	3414561	+	XLOC_001706	TCONS_00004651	gene10192	rna17870	ncRNA	ncRNA#lncrna	lnc	LOC102182599	3	8	1229	1245	lincConv	NA	rna17871	GPR65	24844	NA	NA
10	3370433	3414561	+	XLOC_001706	TCONS_00004653	gene10192	rna17870	ncRNA	ncRNA#lncrna	lnc	LOC102182599	2	8	1091	1245	lincConv	NA	rna17871	GPR65	24844	NA	NA
10	3370433	3414561	+	XLOC_001706	TCONS_00004654	gene10192	rna17870	ncRNA	ncRNA#lncrna	lnc	LOC102182599	3	8	1278	1245	lincConv	NA	rna17871	GPR65	24844	NA	NA
10	3370442	3400982	+	XLOC_001706	TCONS_00004655	gene10192	rna17870	ncRNA	ncRNA#lncrna	lnc	LOC102182599	3	8	568	1245	lincConv	NA	rna17871	GPR65	38423	NA	NA
10	3394528	3414561	+	XLOC_001706	TCONS_00004656	gene10192	rna17870	ncRNA	ncRNA#lncrna	lnc	LOC102182599	3	8	1445	1245	lincConv	NA	rna17871	GPR65	24844	NA	NA
10	5139203	5139892	+	XLOC_001708	TCONS_00004663	NA	NA	NA	NA#lncrna	lnc	NA	1	1	689	689	lincConv	NA	rna17875	FLRT2	749093	NA	NA
10	8931324	8944078	+	XLOC_001714	TCONS_00004669	NA	NA	NA	NA#lncrna	lnc	NA	4	6	1295	1314	lincSSdw	NA	rna17880	LOC102180677	97478	NA	NA
10	8931352	8944078	+	XLOC_001714	TCONS_00004670	NA	NA	NA	NA#lncrna	lnc	NA	5	6	1387	1314	lincSSdw	NA	rna17880	LOC102180677	97506	NA	NA
10	8931353	8944078	+	XLOC_001714	TCONS_00004671	NA	NA	NA	NA#lncrna	lnc	NA	5	6	1462	1314	lincSSdw	NA	rna17880	LOC102180677	97507	NA	NA
10	8931353	8944078	+	XLOC_001714	TCONS_00004672	NA	NA	NA	NA#lncrna	lnc	NA	3	6	1106	1314	lincSSdw	NA	rna17880	LOC102180677	97507	NA	NA
10	8931362	8952567	+	XLOC_001714	TCONS_00004673	NA	NA	NA	NA#lncrna	lnc	NA	5	6	1076	1314	lincSSdw	NA	rna17880	LOC102180677	97516	NA	NA
10	8931368	8944078	+	XLOC_001714	TCONS_00004674	NA	NA	NA	NA#lncrna	lnc	NA	4	6	1333	1314	lincSSdw	NA	rna17880	LOC102180677	97522	NA	NA
10	9015814	9017112	+	XLOC_001715	TCONS_00004675	NA	NA	NA	NA#lncrna	lnc	NA	1	1	1298	1298	lincSSdw	NA	rna17880	LOC102180677	181968	NA	NA
10	10336440	10337673	+	XLOC_001719	TCONS_00004685	NA	NA	NA	NA#lncrna	lnc	NA	1	1	1233	1233	lincSSdw	NA	rna17882	SEL1L	7457	NA	NA
10	10337733	10339907	+	XLOC_001720	TCONS_00004686	NA	NA	NA	NA#lncrna	lnc	NA	1	1	2174	2174	lincSSdw	NA	rna17882	SEL1L	8750	NA	NA
10	10615277	10616192	+	XLOC_001723	TCONS_00004694	NA	NA	NA	NA#lncrna	lnc	NA	1	1	915	915	lincSSdw	NA	rna17886	GTF2A1	4220	NA	NA
10	10621018	10623437	+	XLOC_001724	TCONS_00004695	NA	NA	NA	NA#lncrna	lnc	NA	1	1	2419	2419	lincSSdw	NA	rna17886	GTF2A1	9961	NA	NA
10	14465380	14468601	+	XLOC_001737	TCONS_00004728	NA	NA	NA	NA#lncrna	lnc	NA	2	1	1937	1937	lincSSdw	NA	rna17918	VIPAS39	198	NA	NA
10	15616628	15637719	+	XLOC_001745	TCONS_00004747	gene10247	rna17952	ncRNA	ncRNA#lncrna	lnc	LOC102190882	3	2	16587	8471	lincDiv	NA	rna17946	GPATCH2L	74	NA	NA
10	15627603	15628708	+	XLOC_001746	TCONS_00004749	NA	NA	NA	NA#lncrna	lnc	NA	1	1	1105	1105	lincDiv	NA	rna17947	GPATCH2L	11049	NA	NA
10	15629045	15630529	+	XLOC_001747	TCONS_00004750	NA	NA	NA	NA#lncrna	lnc	NA	1	1	1484	1484	lincDiv	NA	rna17947	GPATCH2L	12491	NA	NA
10	16621063	16622333	+	XLOC_001754	TCONS_00004770	NA	NA	NA	NA#lncrna	lnc	NA	1	1	1270	1270	lincConv	NA	rna17986	FOS	9631	NA	NA
10	16635822	16636542	+	XLOC_001755	TCONS_00004771	NA	NA	NA	NA#lncrna	lnc	NA	1	1	720	720	lincDiv	NA	rna17986	FOS	393	NA	NA
10	16987111	16989495	+	XLOC_001762	TCONS_00004812	NA	NA	NA	NA#lncrna	lnc	NA	1	1	2384	2384	lincDiv	NA	rna18012	DLST	27	NA	NA
10	16990050	16991237	+	XLOC_001763	TCONS_00004813	NA	NA	NA	NA#lncrna	lnc	NA	1	1	1187	1187	lincDiv	NA	rna18012	DLST	2966	NA	NA
10	17187516	17191979	+	XLOC_001766	TCONS_00004827	NA	NA	NA	NA#lncrna	lnc	NA	1	1	4463	4463	lincSSdw	NA	rna18018	AREL1	10680	NA	NA
10	17504587	17505795	+	XLOC_001771	TCONS_00004847	NA	NA	NA	NA#lncrna	lnc	NA	1	1	1208	1208	lincConv	NA	rna18039	VSX2	4107	NA	NA
10	18075124	18076593	+	XLOC_001777	TCONS_00004889	NA	NA	NA	NA#lncrna	lnc	NA	1	1	1469	1469	lincDiv	NA	rna18069	LOC102184912	261	NA	NA
10	18080182	18081819	+	XLOC_001778	TCONS_00004890	NA	NA	NA	NA#lncrna	lnc	NA	1	1	1637	1637	lincConv	NA	rna18070	LOC102182510	938	NA	NA
10	18091776	18093408	+	XLOC_001779	TCONS_00004891	NA	NA	NA	NA#lncrna	lnc	NA	1	1	1632	1632	lincDiv	NA	rna18070	LOC102182510	4269	NA	NA
10	18093928	18094731	+	XLOC_001780	TCONS_00004892	NA	NA	NA	NA#lncrna	lnc	NA	1	1	803	803	lincDiv	NA	rna18070	LOC102182510	6421	NA	NA
10	18094852	18096760	+	XLOC_001781	TCONS_00004893	NA	NA	NA	NA#lncrna	lnc	NA	1	1	1908	1908	lincDiv	NA	rna18070	LOC102182510	7345	NA	NA
10	18096836	18098236	+	XLOC_001782	TCONS_00004894	NA	NA	NA	NA#lncrna	lnc	NA	1	1	1400	1400	lincDiv	NA	rna18070	LOC102182510	9329	NA	NA
10	18116289	18123132	+	XLOC_001783	TCONS_00004895	NA	NA	NA	NA#lncrna	lnc	NA	1	1	6843	6843	lincDiv	NA	rna18071	LOC102182233	165	NA	NA
10	18132374	18134054	+	XLOC_001785	TCONS_00004897	NA	NA	NA	NA#lncrna	lnc	NA	1	1	1680	1680	lincConv	NA	rna18072	LOC102181962	1009	NA	NA
10	20812763	20814439	+	XLOC_001793	TCONS_00004933	NA	NA	NA	NA#lncrna	lnc	NA	1	1	1676	1676	lincDiv	NA	rna18124	TTC9	925	NA	NA
10	20906010	20907634	+	XLOC_001795	TCONS_00004940	NA	NA	NA	NA#lncrna	lnc	NA	1	1	1624	1624	lincSSup	NA	rna18127	ADAM20	14097	NA	NA
10	20926438	20933101	+	XLOC_001797	TCONS_00004943	NA	NA	NA	NA#lncrna	lnc	NA	1	1	6663	6663	lincSSdw	NA	rna18127	ADAM20	2013	NA	NA
10	21538014	21550248	+	XLOC_001803	TCONS_00004953	NA	NA	NA	NA#lncrna	lnc	NA	6	4	4109	3134.5	lincDiv	NA	rna18141	SMOC1	13413	NA	NA
10	21538025	21550248	+	XLOC_001803	TCONS_00004954	NA	NA	NA	NA#lncrna	lnc	NA	6	4	4447	3134.5	lincDiv	NA	rna18138	SMOC1	13424	NA	NA
10	21538038	21550248	+	XLOC_001803	TCONS_00004955	NA	NA	NA	NA#lncrna	lnc	NA	6	4	1818	3134.5	lincDiv	NA	rna18138	SMOC1	13437	NA	NA
10	21546597	21550248	+	XLOC_001803	TCONS_00004956	NA	NA	NA	NA#lncrna	lnc	NA	3	4	2160	3134.5	lincDiv	NA	rna18138	SMOC1	21996	NA	NA
10	21579017	21580623	+	XLOC_001804	TCONS_00004957	NA	NA	NA	NA#lncrna	lnc	NA	1	1	1606	1606	lincSSup	NA	rna18143	SLC10A1	6000	NA	NA
10	21763553	21766073	+	XLOC_001806	TCONS_00004962	NA	NA	NA	NA#lncrna	lnc	NA	1	1	2520	2520	lincDiv	NA	rna18151	SUSD6	33	NA	NA
10	22297708	22305486	+	XLOC_001810	TCONS_00004968	NA	NA	NA	NA#lncrna	lnc	NA	3	1	4406	4406	lincSSdw	NA	rna18161	DCAF5	689	NA	NA
10	22305592	22307460	+	XLOC_001811	TCONS_00004969	NA	NA	NA	NA#lncrna	lnc	NA	1	1	1868	1868	lincSSdw	NA	rna18160	DCAF5	8573	NA	NA
10	22474310	22477954	+	XLOC_001813	TCONS_00004979	NA	NA	NA	NA#lncrna	lnc	NA	1	1	3644	3644	lincSSdw	NA	rna18164	ACTN1	2384	NA	NA
10	22520677	22521334	+	XLOC_001814	TCONS_00004980	NA	NA	NA	NA#lncrna	lnc	NA	1	4	657	2852	lincSSup	NA	rna18167	ZFP36L1	2183	NA	NA
10	22532888	22568571	+	XLOC_001815	TCONS_00004984	NA	NA	NA	NA#lncrna	lnc	NA	5	6	7335	10710.5	lincSSdw	NA	rna18167	ZFP36L1	3732	NA	NA
10	22532888	22568571	+	XLOC_001815	TCONS_00004985	NA	NA	NA	NA#lncrna	lnc	NA	5	6	18283	10710.5	lincSSdw	NA	rna18167	ZFP36L1	3732	NA	NA
10	22545609	22568571	+	XLOC_001815	TCONS_00004987	NA	NA	NA	NA#lncrna	lnc	NA	5	6	14086	10710.5	lincSSdw	NA	rna18167	ZFP36L1	16453	NA	NA
10	22550073	22568571	+	XLOC_001815	TCONS_00004988	NA	NA	NA	NA#lncrna	lnc	NA	3	6	14659	10710.5	lincSSdw	NA	rna18167	ZFP36L1	20917	NA	NA
10	22561959	22568571	+	XLOC_001815	TCONS_00004989	NA	NA	NA	NA#lncrna	lnc	NA	1	6	6612	10710.5	lincSSdw	NA	rna18167	ZFP36L1	32803	NA	NA
10	22600804	22604900	+	XLOC_001816	TCONS_00004990	NA	NA	NA	NA#lncrna	lnc	NA	1	1	4096	4096	lincSSdw	NA	rna18167	ZFP36L1	71648	NA	NA
10	23533524	23534884	+	XLOC_001821	TCONS_00004997	NA	NA	NA	NA#lncrna	lnc	NA	1	1	1360	1360	lincSSdw	NA	rna18172	ZFYVE26	2205	NA	NA
10	23940700	23942629	+	XLOC_001832	TCONS_00005023	gene10372	rna18195	ncRNA	ncRNA#lncrna	lnc	LOC102168354	2	1	1831	1831	lncgASe	NA	rna18193	MPP5	0	NA	NA
10	26438911	26440006	+	XLOC_001845	TCONS_00005043	NA	NA	NA	NA#lncrna	lnc	NA	1	1	1095	1095	lincDiv	NA	rna18228	HSPA2	894	NA	NA
10	26574231	26575861	+	XLOC_001848	TCONS_00005050	NA	NA	NA	NA#lncrna	lnc	NA	1	1	1630	1630	lincDiv	NA	rna18240	MTHFD1	2071	NA	NA
10	26580635	26582055	+	XLOC_001849	TCONS_00005051	NA	NA	NA	NA#lncrna	lnc	NA	1	1	1420	1420	lincSSup	NA	rna18241	LOC102175585	6283	NA	NA
10	26584649	26585435	+	XLOC_001850	TCONS_00005052	NA	NA	NA	NA#lncrna	lnc	NA	1	1	786	786	lincSSup	NA	rna18241	LOC102175585	2903	NA	NA
10	26716951	26719810	+	XLOC_001853	TCONS_00005056	NA	NA	NA	NA#lncrna	lnc	NA	1	1	2859	2859	lincSSdw	NA	rna18242	ESR2	2621	NA	NA
10	27287272	27290155	+	XLOC_001858	TCONS_00005076	NA	NA	NA	NA#lncrna	lnc	NA	1	1	2883	2883	lincSSdw	NA	rna18256	WDR89	10702	NA	NA
10	27480318	27482619	+	XLOC_001860	TCONS_00005080	NA	NA	NA	NA#lncrna	lnc	NA	1	1	2301	2301	lincSSdw	NA	rna18258	PPP2R5E	2575	NA	NA
10	29790958	29792734	+	XLOC_001865	TCONS_00005085	NA	NA	NA	NA#lncrna	lnc	NA	1	1	1776	1776	lincSSdw	NA	rna18273	TMEM30B	2490	NA	NA
10	30721157	30728598	+	XLOC_001873	TCONS_00005099	NA	NA	NA	NA#lncrna	lnc	NA	1	1	7441	7441	lincDiv	NA	rna18284	PPM1A	277	NA	NA
10	30861536	30864378	+	XLOC_001876	TCONS_00005102	NA	NA	NA	NA#lncrna	lnc	NA	1	1	2842	2842	lincConv	NA	rna18288	PCNX4	202	NA	NA
10	32637051	32651083	+	XLOC_001881	TCONS_00005115	gene10447	rna18312	ncRNA	ncRNA#lncrna	lnc	LOC102168833	5	4	1325	4384	lincDiv	NA	rna18308	ARID4A	348	NA	NA
10	32637058	32650936	+	XLOC_001881	TCONS_00005116	gene10447	rna18312	ncRNA	ncRNA#lncrna	lnc	LOC102168833	5	4	4413	4384	lincDiv	NA	rna18308	ARID4A	355	NA	NA
10	32637058	32651083	+	XLOC_001881	TCONS_00005117	gene10447	rna18312	ncRNA	ncRNA#lncrna	lnc	LOC102168833	4	4	4415	4384	lincDiv	NA	rna18307	ARID4A	355	NA	NA
10	32637059	32650936	+	XLOC_001881	TCONS_00005118	gene10447	rna18313	ncRNA	ncRNA#lncrna	lnc	LOC102168833	4	4	4355	4384	lincDiv	NA	rna18308	ARID4A	356	NA	NA
10	32678714	32680665	+	XLOC_001882	TCONS_00005119	NA	NA	NA	NA#lncrna	lnc	NA	1	1	1951	1951	lincDiv	NA	rna18314	PSMA3	1437	NA	NA
10	33640951	33643858	+	XLOC_001889	TCONS_00005143	gene10459	rna18328	ncRNA	ncRNA#lncrna	lnc	LOC108636973	2	9	2419	8868	lincSSdw	NA	rna18326	EXOC5	3228	NA	NA
10	35620232	35669767	+	XLOC_001895	TCONS_00005153	gene10472	rna18352	ncRNA	ncRNA#lncrna	lnc	LOC102185573	5	2	1628	1011	lincConv	NA	rna18354	MAPK1IP1L	3841	NA	NA
10	35687669	35689474	+	XLOC_001896	TCONS_00005154	NA	NA	NA	NA#lncrna	lnc	NA	1	1	1805	1805	lincDiv	NA	rna18354	MAPK1IP1L	216	NA	NA
10	35875236	35876880	+	XLOC_001900	TCONS_00005160	NA	NA	NA	NA#lncrna	lnc	NA	1	1	1644	1644	lincSSdw	NA	rna18358	GCH1	12549	NA	NA
10	35877439	35879816	+	XLOC_001901	TCONS_00005161	NA	NA	NA	NA#lncrna	lnc	NA	1	1	2377	2377	lincSSdw	NA	rna18358	GCH1	14752	NA	NA
10	35898858	35900573	+	XLOC_001902	TCONS_00005162	NA	NA	NA	NA#lncrna	lnc	NA	1	1	1715	1715	lincConv	NA	rna18361	SAMD4A	7085	NA	NA
10	36185755	36186876	+	XLOC_001904	TCONS_00005165	NA	NA	NA	NA#lncrna	lnc	NA	1	1	1121	1121	lincDiv	NA	rna18363	CGRRF1	2656	NA	NA
10	36188664	36192590	+	XLOC_001903	TCONS_00005166	NA	NA	NA	NA#lncrna	lnc	NA	1	3	3926	3444	lincDiv	NA	rna18363	CGRRF1	5565	NA	NA
10	36222606	36226491	+	XLOC_001906	TCONS_00005169	NA	NA	NA	NA#lncrna	lnc	NA	1	1	3885	3885	lincSSdw	NA	rna18365	GMFB	6821	NA	NA
10	36230046	36231038	+	XLOC_001907	TCONS_00005170	NA	NA	NA	NA#lncrna	lnc	NA	1	1	992	992	lincSSup	NA	rna18366	CNIH1	7193	NA	NA
10	36296063	36297692	+	XLOC_001909	TCONS_00005176	NA	NA	NA	NA#lncrna	lnc	NA	1	1	1629	1629	lincDiv	NA	rna18368	CDKN3	20805	NA	NA
10	36358715	36360731	+	XLOC_001910	TCONS_00005177	NA	NA	NA	NA#lncrna	lnc	NA	1	1	2016	2016	lincDiv	NA	rna18369	CDKN3	83457	NA	NA
10	36360879	36362255	+	XLOC_001911	TCONS_00005178	NA	NA	NA	NA#lncrna	lnc	NA	1	1	1376	1376	lincDiv	NA	rna18369	CDKN3	85621	NA	NA
10	37845365	37849169	+	XLOC_001918	TCONS_00005206	NA	NA	NA	NA#lncrna	lnc	NA	1	1	3804	3804	lincConv	NA	rna18389	DUOX2	4862	NA	NA
10	37849505	37850918	+	XLOC_001919	TCONS_00005207	NA	NA	NA	NA#lncrna	lnc	NA	1	1	1413	1413	lincConv	NA	rna18389	DUOX2	3113	NA	NA
10	38027113	38054440	+	XLOC_001924	TCONS_00005213	NA	gene10501	NA	NA#lncrna	lnc	NA	3	1	2661	2661	lincConv	NA	rna18410	GATM	7292	NA	NA
10	38152438	38153173	+	XLOC_001929	TCONS_00005226	NA	NA	NA	NA#lncrna	lnc	NA	1	1	735	735	lincConv	NA	rna18415	LOC106502552	8168	NA	NA
10	38161624	38201980	+	XLOC_001930	TCONS_00005227	gene10506	rna18416	ncRNA	ncRNA#lncrna	lnc	LOC108636986	4	2	4331	3652	lncgASe	NA	rna18415	LOC106502552	0	NA	NA
10	38215207	38216288	+	XLOC_001931	TCONS_00005229	NA	NA	NA	NA#lncrna	lnc	NA	1	1	1081	1081	lincDiv	NA	rna18418	SLC30A4	1232	NA	NA
10	38216927	38218433	+	XLOC_001932	TCONS_00005230	NA	NA	NA	NA#lncrna	lnc	NA	1	1	1506	1506	lincDiv	NA	rna18418	SLC30A4	2952	NA	NA
10	38283641	38284578	+	XLOC_001936	TCONS_00005235	NA	NA	NA	NA#lncrna	lnc	NA	1	1	937	937	lincSSdw	NA	rna18419	BLOC1S6	8376	NA	NA
10	38284834	38285586	+	XLOC_001937	TCONS_00005236	NA	NA	NA	NA#lncrna	lnc	NA	1	1	752	752	lincSSdw	NA	rna18419	BLOC1S6	9569	NA	NA
10	38285920	38287675	+	XLOC_001938	TCONS_00005237	NA	NA	NA	NA#lncrna	lnc	NA	1	1	1755	1755	lincSSup	NA	rna18420	SQRDL	7547	NA	NA
10	38288294	38289792	+	XLOC_001939	TCONS_00005238	NA	NA	NA	NA#lncrna	lnc	NA	1	1	1498	1498	lincSSup	NA	rna18420	SQRDL	5430	NA	NA
10	38290171	38291211	+	XLOC_001940	TCONS_00005239	NA	NA	NA	NA#lncrna	lnc	NA	1	1	1040	1040	lincSSup	NA	rna18420	SQRDL	4011	NA	NA
10	41110923	41117605	+	XLOC_001949	TCONS_00005268	NA	NA	NA	NA#lncrna	lnc	NA	2	1	3970	3970	lincSSdw	NA	rna18441	DUT	7684	NA	NA
10	42486175	42505160	+	XLOC_001954	TCONS_00005286	NA	NA	NA	NA#lncrna	lnc	NA	3	2	12290	10169.5	lincSSdw	NA	rna18462	DTWD1	5679	NA	NA
10	42507402	42509378	+	XLOC_001955	TCONS_00005288	NA	NA	NA	NA#lncrna	lnc	NA	1	1	1976	1976	lincSSdw	NA	rna18462	DTWD1	26906	NA	NA
10	42512024	42514043	+	XLOC_001956	TCONS_00005289	NA	NA	NA	NA#lncrna	lnc	NA	1	1	2019	2019	lincSSdw	NA	rna18462	DTWD1	31528	NA	NA
10	42516005	42517127	+	XLOC_001957	TCONS_00005290	NA	NA	NA	NA#lncrna	lnc	NA	1	1	1122	1122	lincSSdw	NA	rna18462	DTWD1	35509	NA	NA
10	43144812	43146212	+	XLOC_001959	TCONS_00005292	NA	NA	NA	NA#lncrna	lnc	NA	1	1	1400	1400	lincSSdw	NA	rna18474	SLC27A2	3220	NA	NA
10	43260775	43262962	+	XLOC_001961	TCONS_00005294	NA	NA	NA	NA#lncrna	lnc	NA	1	1	2187	2187	lincDiv	NA	rna18476	GABPB1	75	NA	NA
10	43264215	43268303	+	XLOC_001962	TCONS_00005295	NA	NA	NA	NA#lncrna	lnc	NA	1	1	4088	4088	lincDiv	NA	rna18476	GABPB1	3515	NA	NA
10	43501607	43504145	+	XLOC_001964	TCONS_00005298	NA	NA	NA	NA#lncrna	lnc	NA	1	1	2538	2538	lincDiv	NA	rna18486	TRPM7	950	NA	NA
10	43766048	43769073	+	XLOC_001966	TCONS_00005309	NA	NA	NA	NA#lncrna	lnc	NA	1	1	3025	3025	lincSSdw	NA	rna18489	AP4E1	8942	NA	NA
10	43778240	43780053	+	XLOC_001967	TCONS_00005310	NA	NA	NA	NA#lncrna	lnc	NA	1	1	1813	1813	lincConv	NA	rna18490	TNFAIP8L3	16550	NA	NA
10	44786774	44787954	+	XLOC_001973	TCONS_00005325	NA	NA	NA	NA#lncrna	lnc	NA	1	1	1180	1180	lincDiv	NA	rna18508	LEO1	796	NA	NA
10	44788055	44789614	+	XLOC_001974	TCONS_00005326	NA	NA	NA	NA#lncrna	lnc	NA	1	1	1559	1559	lincDiv	NA	rna18508	LEO1	2077	NA	NA
10	45602204	45610995	+	XLOC_001977	TCONS_00005332	NA	NA	NA	NA#lncrna	lnc	NA	1	1	8791	8791	lincDiv	NA	rna18534	ONECUT1	15447	NA	NA
10	45855099	45856893	+	XLOC_001978	TCONS_00005333	NA	NA	NA	NA#lncrna	lnc	NA	2	1	1571	1571	lincDiv	NA	rna18534	ONECUT1	268342	NA	NA
10	49755536	49756592	+	XLOC_001988	TCONS_00005353	NA	NA	NA	NA#lncrna	lnc	NA	1	1	1056	1056	lincConv	NA	rna18583	LOC108636854	17649	NA	NA
10	50169771	50170780	+	XLOC_001990	TCONS_00005366	NA	NA	NA	NA#lncrna	lnc	NA	1	1	1009	1009	lincSSdw	NA	rna18593	TCF12	2599	NA	NA
10	51095538	51114268	+	XLOC_001996	TCONS_00005380	NA	NA	NA	NA#lncrna	lnc	NA	3	1	10477	10477	lincSSdw	NA	rna18600	AQP9	21459	NA	NA
10	51096797	51100026	+	XLOC_001997	TCONS_00005381	NA	NA	NA	NA#lncrna	lnc	NA	1	1	3229	3229	lincSSdw	NA	rna18600	AQP9	22718	NA	NA
10	51100557	51104172	+	XLOC_001998	TCONS_00005382	NA	NA	NA	NA#lncrna	lnc	NA	1	1	3615	3615	lincSSdw	NA	rna18600	AQP9	26478	NA	NA
10	51116589	51118008	+	XLOC_001999	TCONS_00005383	NA	NA	NA	NA#lncrna	lnc	NA	1	1	1419	1419	lincSSdw	NA	rna18600	AQP9	42510	NA	NA
10	51733280	51736188	+	XLOC_002003	TCONS_00005398	NA	NA	NA	NA#lncrna	lnc	NA	1	5	2908	5249	lincSSdw	NA	rna18604	FAM63B	6064	NA	NA
10	51733280	51736188	+	XLOC_002003	TCONS_00005399	NA	NA	NA	NA#lncrna	lnc	NA	2	5	2589	5249	lincSSdw	NA	rna18604	FAM63B	6064	NA	NA
10	52900849	52904019	+	XLOC_002009	TCONS_00005427	NA	NA	NA	NA#lncrna	lnc	NA	2	2	1613	1630.5	lincSSup	NA	rna18632	FOXB1	7699	NA	NA
10	52901145	52904019	+	XLOC_002009	TCONS_00005428	NA	NA	NA	NA#lncrna	lnc	NA	2	2	1648	1630.5	lincSSup	NA	rna18632	FOXB1	7699	NA	NA
10	55220876	55224446	+	XLOC_002013	TCONS_00005437	NA	NA	NA	NA#lncrna	lnc	NA	2	1	2675	2675	lincDiv	NA	rna18644	C2CD4B	450	NA	NA
10	56109693	56112422	+	XLOC_002019	TCONS_00005471	gene10628	rna18670	misc_RNA	misc_RNA#lncrna	lnc	LOC102173195	1	1	2729	2729	lncgSi	NA	rna18658	TPM1	0	NA	NA
10	56221229	56222181	+	XLOC_002021	TCONS_00005476	NA	NA	NA	NA#lncrna	lnc	NA	1	1	952	952	lincConv	NA	rna18675	RPS27L	862	NA	NA
10	57737143	57737809	+	XLOC_002031	TCONS_00005510	NA	NA	NA	NA#lncrna	lnc	NA	1	1	666	666	lincDiv	NA	rna18716	RBPMS2	1437	NA	NA
10	57740282	57741160	+	XLOC_002032	TCONS_00005511	NA	NA	NA	NA#lncrna	lnc	NA	1	1	878	878	lincDiv	NA	rna18716	RBPMS2	4576	NA	NA
10	57743250	57744048	+	XLOC_002033	TCONS_00005512	NA	NA	NA	NA#lncrna	lnc	NA	1	1	798	798	lincDiv	NA	rna18716	RBPMS2	7544	NA	NA
10	57744396	57745940	+	XLOC_002034	TCONS_00005513	NA	NA	NA	NA#lncrna	lnc	NA	1	1	1544	1544	lincDiv	NA	rna18716	RBPMS2	8690	NA	NA
10	57745995	57747074	+	XLOC_002035	TCONS_00005514	NA	NA	NA	NA#lncrna	lnc	NA	1	1	1079	1079	lincDiv	NA	rna18716	RBPMS2	10289	NA	NA
10	57747677	57748378	+	XLOC_002036	TCONS_00005515	NA	NA	NA	NA#lncrna	lnc	NA	1	1	701	701	lincDiv	NA	rna18716	RBPMS2	11971	NA	NA
10	57748575	57750372	+	XLOC_002037	TCONS_00005516	NA	NA	NA	NA#lncrna	lnc	NA	1	1	1797	1797	lincDiv	NA	rna18716	RBPMS2	12869	NA	NA
10	57750523	57759935	+	XLOC_002038	TCONS_00005517	gene10652	rna18717	ncRNA	ncRNA#lncrna	lnc	LOC106502546	2	3	8467	1069	lincConv	NA	rna18720	PIF1	10245	NA	NA
10	57753736	57759771	+	XLOC_002038	TCONS_00005518	gene10652	rna18717	ncRNA	ncRNA#lncrna	lnc	LOC106502546	4	3	1069	1069	lincConv	NA	rna18720	PIF1	10409	NA	NA
10	57755414	57759771	+	XLOC_002038	TCONS_00005519	gene10652	rna18718	ncRNA	ncRNA#lncrna	lnc	LOC106502546	4	3	929	1069	lincConv	NA	rna18719	PIF1	10409	NA	NA
10	57784762	57791936	+	XLOC_002040	TCONS_00005522	NA	NA	NA	NA#lncrna	lnc	NA	1	1	7174	7174	lincSSup	NA	rna18721	PLEKHO2	138	NA	NA
10	57830891	57842886	+	XLOC_002042	TCONS_00005526	NA	NA	NA	NA#lncrna	lnc	NA	1	1	11995	11995	lincSSdw	NA	rna18721	PLEKHO2	16028	NA	NA
10	57857769	57866843	+	XLOC_002043	TCONS_00005527	NA	NA	NA	NA#lncrna	lnc	NA	2	2	754	744	lincConv	NA	rna18722	PTGDR	14503	NA	NA
10	57887818	57892895	+	XLOC_002044	TCONS_00005529	NA	NA	NA	NA#lncrna	lnc	NA	1	1	5077	5077	lincDiv	NA	rna18722	PTGDR	499	NA	NA
10	59741173	59742899	+	XLOC_002053	TCONS_00005570	NA	NA	NA	NA#lncrna	lnc	NA	1	1	1726	1726	lincSSdw	NA	rna18766	MAP4K5	3844	NA	NA
10	59864813	59866324	+	XLOC_002056	TCONS_00005576	NA	gene10676	NA	NA#lncrna	lnc	NA	3	1	1217	1217	lncgSi	NA	rna18770	L2HGDH	0	NA	NA
10	60006995	60018959	+	XLOC_002057	TCONS_00005588	NA	NA	NA	NA#lncrna	lnc	NA	3	7	3676	9382	lincSSdw	NA	rna18774	VCPKMT	8461	NA	NA
10	60006995	60018959	+	XLOC_002057	TCONS_00005589	NA	NA	NA	NA#lncrna	lnc	NA	3	7	10054	9382	lincSSdw	NA	rna18774	VCPKMT	8461	NA	NA
10	60006995	60018959	+	XLOC_002057	TCONS_00005590	NA	NA	NA	NA#lncrna	lnc	NA	1	7	11964	9382	lincSSdw	NA	rna18774	VCPKMT	8461	NA	NA
10	60006995	60018959	+	XLOC_002057	TCONS_00005591	NA	NA	NA	NA#lncrna	lnc	NA	4	7	9117	9382	lincSSdw	NA	rna18773	VCPKMT	8461	NA	NA
10	60016955	60018959	+	XLOC_002057	TCONS_00005592	NA	NA	NA	NA#lncrna	lnc	NA	3	7	1375	9382	lincSSdw	NA	rna18773	VCPKMT	18421	NA	NA
10	60053588	60054466	+	XLOC_002058	TCONS_00005593	NA	NA	NA	NA#lncrna	lnc	NA	1	1	878	878	lincSSdw	NA	rna18774	VCPKMT	55054	NA	NA
10	60208910	60212155	+	XLOC_002060	TCONS_00005595	NA	NA	NA	NA#lncrna	lnc	NA	3	1	1167	1167	lincSSup	NA	rna18778	NEMF	7124	NA	NA
10	60410836	60414664	+	XLOC_002065	TCONS_00005610	NA	NA	NA	NA#lncrna	lnc	NA	2	2	1470	1957.5	lincSSdw	NA	rna18791	RPS29	8353	NA	NA
10	60412219	60414664	+	XLOC_002065	TCONS_00005611	NA	NA	NA	NA#lncrna	lnc	NA	1	2	2445	1957.5	lincSSdw	NA	rna18791	RPS29	9736	NA	NA
10	64804268	64804782	+	XLOC_002075	TCONS_00005631	NA	gene10704	NA	NA#lncrna	lnc	NA	1	9	514	7558	lncgSi	NA	rna18800	UBR1	0	NA	NA
10	64873337	64874119	+	XLOC_002076	TCONS_00005635	NA	NA	NA	NA#lncrna	lnc	NA	1	1	782	782	lincSSdw	NA	rna18800	UBR1	2813	NA	NA
10	64874532	64875636	+	XLOC_002077	TCONS_00005636	NA	NA	NA	NA#lncrna	lnc	NA	1	1	1104	1104	lincSSdw	NA	rna18800	UBR1	4008	NA	NA
10	65148436	65161194	+	XLOC_002080	TCONS_00005651	NA	NA	NA	NA#lncrna	lnc	NA	3	4	2456	2461	lincDiv	NA	rna18806	STARD9	94	NA	NA
10	65148477	65161194	+	XLOC_002080	TCONS_00005652	NA	NA	NA	NA#lncrna	lnc	NA	3	4	2419	2461	lincDiv	NA	rna18808	STARD9	135	NA	NA
10	65148497	65161194	+	XLOC_002080	TCONS_00005654	NA	NA	NA	NA#lncrna	lnc	NA	4	4	2466	2461	lincDiv	NA	rna18809	STARD9	155	NA	NA
10	66146320	66148592	+	XLOC_002098	TCONS_00005689	gene10734	rna18870	ncRNA	ncRNA#lncrna	lnc	LOC108636994	3	2	652	683.5	lncgASe	NA	rna18869	ITPKA	0	NA	NA
10	66309581	66310692	+	XLOC_002101	TCONS_00005703	NA	NA	NA	NA#lncrna	lnc	NA	1	1	1111	1111	lincConv	NA	rna18882	CHP1	3224	NA	NA
10	66580235	66581445	+	XLOC_002104	TCONS_00005710	NA	NA	NA	NA#lncrna	lnc	NA	1	1	1210	1210	lincConv	NA	rna18885	CHAC1	3626	NA	NA
10	66756736	66758824	+	XLOC_002108	TCONS_00005719	NA	NA	NA	NA#lncrna	lnc	NA	1	1	2088	2088	lincDiv	NA	rna18899	GCHFR	114	NA	NA
10	67073896	67080295	+	XLOC_002112	TCONS_00005727	NA	NA	NA	NA#lncrna	lnc	NA	1	4	6399	6022	lincConv	NA	rna18918	DISP2	789	NA	NA
10	67073898	67080295	+	XLOC_002112	TCONS_00005728	NA	NA	NA	NA#lncrna	lnc	NA	2	4	3248	6022	lincConv	NA	rna18918	DISP2	789	NA	NA
10	67073898	67080295	+	XLOC_002112	TCONS_00005729	NA	NA	NA	NA#lncrna	lnc	NA	2	4	6129	6022	lincConv	NA	rna18918	DISP2	789	NA	NA
10	67073898	67080295	+	XLOC_002112	TCONS_00005730	NA	NA	NA	NA#lncrna	lnc	NA	3	4	5915	6022	lincConv	NA	rna18918	DISP2	789	NA	NA
10	67168417	67170049	+	XLOC_002116	TCONS_00005745	NA	NA	NA	NA#lncrna	lnc	NA	1	1	1632	1632	lincSSup	NA	rna18931	ANKRD63	948	NA	NA
10	68952824	68953277	+	XLOC_002127	TCONS_00005772	NA	NA	NA	NA#lncrna	lnc	NA	1	1	453	453	lincConv	NA	rna18958	FAM98B	1340	NA	NA
10	70973179	70975017	+	XLOC_002130	TCONS_00005786	NA	NA	NA	NA#lncrna	lnc	NA	1	1	1838	1838	lincDiv	NA	rna18973	C10H15orf41	179348	NA	NA
10	72241051	72242270	+	XLOC_002133	TCONS_00005801	NA	NA	NA	NA#lncrna	lnc	NA	1	1	1219	1219	lincSSdw	NA	rna18976	DPH6	18097	NA	NA
10	75309731	75310810	+	XLOC_002158	TCONS_00005848	NA	NA	NA	NA#lncrna	lnc	NA	1	1	1079	1079	lincDiv	NA	rna19033	LOC102186483	7468	NA	NA
10	76091798	76096872	+	XLOC_002182	TCONS_00005874	NA	NA	NA	NA#lncrna	lnc	NA	1	1	5074	5074	lincDiv	NA	rna19077	LOC108636909	2588	NA	NA
10	76298064	76300817	+	XLOC_002188	TCONS_00005883	gene10911	rna19099	ncRNA	ncRNA#lncrna	lnc	LOC106502531	6	15	1512	1607	lncgASe	NA	rna19093	KLHL33	0	NA	NA
10	76298064	76300817	+	XLOC_002188	TCONS_00005885	gene10911	rna19095	ncRNA	ncRNA#lncrna	lnc	LOC106502531	2	15	1832	1607	lncgASe	NA	rna19094	KLHL33	0	NA	NA
10	76298632	76300772	+	XLOC_002188	TCONS_00005895	gene10911	rna19104	ncRNA	ncRNA#lncrna	lnc	LOC106502531	3	15	1607	1607	lincDiv	NA	rna19093	KLHL33	140	NA	NA
10	76365223	76367051	+	XLOC_002192	TCONS_00005908	NA	NA	NA	NA#lncrna	lnc	NA	1	1	1828	1828	lincSSdw	NA	rna19114	LOC102176691	2908	NA	NA
10	76816432	76824606	+	XLOC_002210	TCONS_00005936	NA	NA	NA	NA#lncrna	lnc	NA	1	5	8174	5936	lincSSup	NA	rna19152	SLC39A2	962	NA	NA
10	76939905	76940821	+	XLOC_002216	TCONS_00005961	NA	NA	NA	NA#lncrna	lnc	NA	1	1	916	916	lincDiv	NA	rna19175	TMEM253	4667	NA	NA
10	76944962	76945750	+	XLOC_002217	TCONS_00005962	NA	NA	NA	NA#lncrna	lnc	NA	1	1	788	788	lincDiv	NA	rna19175	TMEM253	9724	NA	NA
10	76946071	76946923	+	XLOC_002218	TCONS_00005963	NA	NA	NA	NA#lncrna	lnc	NA	1	1	852	852	lincDiv	NA	rna19175	TMEM253	10833	NA	NA
10	76948772	76953789	+	XLOC_002219	TCONS_00005964	NA	NA	NA	NA#lncrna	lnc	NA	1	2	5017	3801	lincDiv	NA	rna19175	TMEM253	13534	NA	NA
10	76975794	76979549	+	XLOC_002222	TCONS_00005968	NA	NA	NA	NA#lncrna	lnc	NA	1	1	3755	3755	lincDiv	NA	rna19183	LOC102169186	4369	NA	NA
10	76987141	76991869	+	XLOC_002224	TCONS_00005970	NA	NA	NA	NA#lncrna	lnc	NA	1	1	4728	4728	lincConv	NA	rna19189	HNRNPC	1616	NA	NA
10	76992037	76993407	+	XLOC_002225	TCONS_00005971	NA	NA	NA	NA#lncrna	lnc	NA	1	1	1370	1370	lincConv	NA	rna19184	HNRNPC	78	NA	NA
10	77410127	77414922	+	XLOC_002234	TCONS_00005981	NA	gene10982	NA	NA#lncrna	lnc	NA	2	3	4366	495	lincDiv	NA	rna19218	LOC102188597	45206	NA	NA
10	77419813	77420784	+	XLOC_002235	TCONS_00005984	NA	NA	NA	NA#lncrna	lnc	NA	1	1	971	971	lincDiv	NA	rna19218	LOC102188597	54892	NA	NA
10	77470385	77473143	+	XLOC_002238	TCONS_00005988	NA	gene10984	NA	NA#lncrna	lnc	NA	3	2	676	556	lincDiv	NA	rna19218	LOC102188597	105464	NA	NA
10	77562114	77566334	+	XLOC_002247	TCONS_00006003	NA	NA	NA	NA#lncrna	lnc	NA	2	6	4009	1215.5	lincDiv	NA	rna19218	LOC102188597	197193	NA	NA
10	77562114	77566334	+	XLOC_002247	TCONS_00006004	NA	NA	NA	NA#lncrna	lnc	NA	1	6	4220	1215.5	lincDiv	NA	rna19218	LOC102188597	197193	NA	NA
10	77572354	77576764	+	XLOC_002247	TCONS_00006007	NA	NA	NA	NA#lncrna	lnc	NA	4	6	929	1215.5	lincDiv	NA	rna19218	LOC102188597	207433	NA	NA
10	77601359	77612495	+	XLOC_002250	TCONS_00006013	gene10990	rna19219	ncRNA	ncRNA#lncrna	lnc	LOC108637003	4	3	2114	2114	lincConv	NA	rna19220	LOC102176321	175098	NA	NA
10	77601359	77613003	+	XLOC_002250	TCONS_00006014	gene10990	rna19219	ncRNA	ncRNA#lncrna	lnc	LOC108637003	6	3	3400	2114	lincConv	NA	rna19220	LOC102176321	174590	NA	NA
10	77609423	77610884	+	XLOC_002251	TCONS_00006016	NA	NA	NA	NA#lncrna	lnc	NA	1	1	1461	1461	lincConv	NA	rna19220	LOC102176321	176709	NA	NA
10	77613928	77614359	+	XLOC_002252	TCONS_00006017	NA	NA	NA	NA#lncrna	lnc	NA	1	1	431	431	lincConv	NA	rna19220	LOC102176321	173234	NA	NA
10	77626055	77631882	+	XLOC_002254	TCONS_00006020	NA	gene10991	NA	NA#lncrna	lnc	NA	2	1	359	359	lincConv	NA	rna19220	LOC102176321	155711	NA	NA
10	77653846	77654645	+	XLOC_002258	TCONS_00006028	NA	NA	NA	NA#lncrna	lnc	NA	1	3	799	510	lincConv	NA	rna19220	LOC102176321	132948	NA	NA
10	77683601	77684465	+	XLOC_002263	TCONS_00006038	NA	NA	NA	NA#lncrna	lnc	NA	2	1	603	603	lincConv	NA	rna19220	LOC102176321	103128	NA	NA
10	77685743	77686695	+	XLOC_002264	TCONS_00006039	NA	NA	NA	NA#lncrna	lnc	NA	1	1	952	952	lincConv	NA	rna19220	LOC102176321	100898	NA	NA
10	77879064	77881663	+	XLOC_002268	TCONS_00006047	NA	gene11000	NA	NA#lncrna	lnc	NA	3	3	679	679	lincDiv	NA	rna19220	LOC102176321	89425	NA	NA
10	77946334	77947896	+	XLOC_002275	TCONS_00006058	NA	gene11004	NA	NA#lncrna	lnc	NA	2	2	1039	796	lincDiv	NA	rna19220	LOC102176321	156695	NA	NA
10	78073456	78074958	+	XLOC_002283	TCONS_00006078	NA	NA	NA	NA#lncrna	lnc	NA	1	1	1502	1502	lincDiv	NA	rna19220	LOC102176321	283817	NA	NA
10	78075017	78075996	+	XLOC_002284	TCONS_00006079	NA	NA	NA	NA#lncrna	lnc	NA	1	1	979	979	lincDiv	NA	rna19220	LOC102176321	285378	NA	NA
10	78094999	78105970	+	XLOC_002286	TCONS_00006081	NA	gene11012	NA	NA#lncrna	lnc	NA	6	7	3579	446	lincDiv	NA	rna19220	LOC102176321	305360	NA	NA
10	78099354	78105970	+	XLOC_002286	TCONS_00006084	NA	gene11013	NA	NA#lncrna	lnc	NA	3	7	3583	446	lincDiv	NA	rna19220	LOC102176321	309715	NA	NA
10	78106030	78107721	+	XLOC_002287	TCONS_00006088	NA	NA	NA	NA#lncrna	lnc	NA	1	1	1691	1691	lincDiv	NA	rna19220	LOC102176321	316391	NA	NA
10	78418095	78426767	+	XLOC_002291	TCONS_00006096	NA	gene11033	NA	NA#lncrna	lnc	NA	4	3	8266	4766	lincDiv	NA	rna19220	LOC102176321	628456	NA	NA
10	78418113	78426767	+	XLOC_002291	TCONS_00006097	NA	gene11033	NA	NA#lncrna	lnc	NA	4	3	4766	4766	lincDiv	NA	rna19220	LOC102176321	628474	NA	NA
10	78427420	78429475	+	XLOC_002292	TCONS_00006099	NA	gene11034	NA	NA#lncrna	lnc	NA	2	3	1868	445	lincDiv	NA	rna19220	LOC102176321	637781	NA	NA
10	78889353	78893101	+	XLOC_002316	TCONS_00006142	gene11052	rna19221	ncRNA	ncRNA#lncrna	lnc	LOC108637006	3	2	492	461	lincConv	NA	rna19223	DAD1	338056	NA	NA
10	78889380	78893067	+	XLOC_002316	TCONS_00006143	gene11052	rna19221	ncRNA	ncRNA#lncrna	lnc	LOC108637006	3	2	430	461	lincConv	NA	rna19223	DAD1	338090	NA	NA
10	79187709	79219515	+	XLOC_002315	TCONS_00006153	NA	id240049	NA	NA#lncrna	lnc	NA	6	4	1217	1156	lincConv	NA	rna19223	DAD1	11642	NA	NA
10	79223937	79227068	+	XLOC_002318	TCONS_00006154	NA	NA	NA	NA#lncrna	lnc	NA	1	1	3131	3131	lincConv	NA	rna19223	DAD1	4089	NA	NA
10	79228046	79229266	+	XLOC_002319	TCONS_00006155	NA	NA	NA	NA#lncrna	lnc	NA	1	1	1220	1220	lincConv	NA	rna19223	DAD1	1891	NA	NA
10	79285673	79287182	+	XLOC_002321	TCONS_00006163	NA	NA	NA	NA#lncrna	lnc	NA	1	1	1509	1509	lincSSdw	NA	rna19226	ABHD4	4770	NA	NA
10	79563097	79564829	+	XLOC_002332	TCONS_00006189	NA	NA	NA	NA#lncrna	lnc	NA	1	1	1732	1732	lincDiv	NA	rna19261	AJUBA	198	NA	NA
10	80507005	80509377	+	XLOC_002355	TCONS_00006273	NA	NA	NA	NA#lncrna	lnc	NA	1	1	2372	2372	lincDiv	NA	rna19362	TINF2	516	NA	NA
10	80538957	80540600	+	XLOC_002356	TCONS_00006274	NA	NA	NA	NA#lncrna	lnc	NA	1	1	1643	1643	lincDiv	NA	rna19365	RABGGTA	1583	NA	NA
10	81538106	81539753	+	XLOC_002368	TCONS_00006308	NA	NA	NA	NA#lncrna	lnc	NA	1	1	1647	1647	lincDiv	NA	rna19409	NEO1	277	NA	NA
10	81736246	81737125	+	XLOC_002369	TCONS_00006309	NA	gene11147	NA	NA#lncrna	lnc	NA	1	1	879	879	lincSSup	NA	rna19417	ADPGK	99475	NA	NA
10	81871735	81872967	+	XLOC_002371	TCONS_00006313	NA	NA	NA	NA#lncrna	lnc	NA	1	1	1232	1232	lincSSdw	NA	rna19418	ADPGK	3151	NA	NA
10	81873190	81874009	+	XLOC_002372	TCONS_00006314	NA	NA	NA	NA#lncrna	lnc	NA	1	1	819	819	lincSSdw	NA	rna19418	ADPGK	4606	NA	NA
10	81875032	81878042	+	XLOC_002373	TCONS_00006315	NA	NA	NA	NA#lncrna	lnc	NA	1	1	3010	3010	lincConv	NA	rna19419	BBS4	887	NA	NA
10	81879750	81883695	+	XLOC_002374	TCONS_00006316	gene11150	rna19424	ncRNA	ncRNA#lncrna	lnc	LOC106502515	2	1	1459	1459	lncgASe	NA	rna19419	BBS4	0	NA	NA
10	82041111	82045392	+	XLOC_002376	TCONS_00006319	NA	NA	NA	NA#lncrna	lnc	NA	1	2	4281	4164	lincDiv	NA	rna19425	ARIH1	29	NA	NA
10	82579303	82581166	+	XLOC_002384	TCONS_00006369	NA	NA	NA	NA#lncrna	lnc	NA	1	1	1863	1863	lincSSdw	NA	rna19458	MYO9A	2253	NA	NA
10	82581360	82587484	+	XLOC_002385	TCONS_00006370	NA	NA	NA	NA#lncrna	lnc	NA	1	1	6124	6124	lincConv	NA	rna19461	NR2E3	2552	NA	NA
10	83727446	83780900	+	XLOC_002389	TCONS_00006379	gene11169	rna19472	ncRNA	ncRNA#lncrna	lnc	LOC102175023	6	2	1684	1413	lincSSdw	NA	rna19469	UACA	28273	NA	NA
10	84321191	84322939	+	XLOC_002392	TCONS_00006391	NA	NA	NA	NA#lncrna	lnc	NA	1	1	1748	1748	lincSSdw	NA	rna19479	TLE3	7284	NA	NA
10	84618261	84629122	+	XLOC_002394	TCONS_00006393	NA	NA	NA	NA#lncrna	lnc	NA	2	2	2140	2221	lincSSdw	NA	rna19483	LOC102174476	156088	NA	NA
10	84626820	84629122	+	XLOC_002394	TCONS_00006394	NA	NA	NA	NA#lncrna	lnc	NA	1	2	2302	2221	lincSSdw	NA	rna19483	LOC102174476	164647	NA	NA
10	84904529	84925152	+	XLOC_002395	TCONS_00006395	gene11175	rna19486	ncRNA	ncRNA#lncrna	lnc	LOC108636832	2	1	766	766	lncgASe	NA	rna19492	KIF23	0	NA	NA
10	85871540	85873422	+	XLOC_002399	TCONS_00006404	NA	NA	NA	NA#lncrna	lnc	NA	1	1	1882	1882	lincDiv	NA	rna19505	CORO2B	809	NA	NA
10	86197216	86220127	+	XLOC_002401	TCONS_00006407	NA	NA	NA	NA#lncrna	lnc	NA	4	2	2200	2230	lincSSup	NA	rna19512	CLN6	2155	NA	NA
10	87731132	87751351	+	XLOC_002409	TCONS_00006435	NA	NA	NA	NA#lncrna	lnc	NA	3	2	2067	2090	lincDiv	NA	rna19537	SMAD6	43	NA	NA
10	88687807	88691371	+	XLOC_002419	TCONS_00006489	NA	gene11221	NA	NA#lncrna	lnc	NA	1	1	3564	3564	lncgSi	NA	rna19583	DENND4A	0	NA	NA
10	89206428	89207197	+	XLOC_002431	TCONS_00006542	NA	NA	NA	NA#lncrna	lnc	NA	1	1	769	769	lincSSdw	NA	rna19611	PDCD7	2274	NA	NA
10	89207894	89210163	+	XLOC_002432	TCONS_00006543	NA	NA	NA	NA#lncrna	lnc	NA	1	1	2269	2269	lincSSup	NA	rna19612	UBAP1L	1851	NA	NA
10	91087128	91100968	+	XLOC_002446	TCONS_00006594	NA	NA	NA	NA#lncrna	lnc	NA	2	1	1729	1729	lincDiv	NA	rna19658	LOC102175297	4924	NA	NA
10	91096355	91099330	+	XLOC_002447	TCONS_00006595	NA	NA	NA	NA#lncrna	lnc	NA	1	1	2975	2975	lincDiv	NA	rna19658	LOC102175297	14151	NA	NA
10	92109185	92115297	+	XLOC_002452	TCONS_00006620	NA	NA	NA	NA#lncrna	lnc	NA	2	1	5520	5520	lincSSdw	NA	rna19677	AP3B1	3344	NA	NA
10	93626620	93629164	+	XLOC_002460	TCONS_00006637	NA	NA	NA	NA#lncrna	lnc	NA	2	1	1955	1955	lincConv	NA	rna19694	SV2C	20292	NA	NA
10	94468066	94468780	+	XLOC_002464	TCONS_00006656	NA	NA	NA	NA#lncrna	lnc	NA	1	1	714	714	lincConv	NA	rna19709	HMGCR	775	NA	NA
10	94468909	94469549	+	XLOC_002465	TCONS_00006657	NA	NA	NA	NA#lncrna	lnc	NA	1	1	640	640	lincConv	NA	rna19709	HMGCR	6	NA	NA
10	94741397	94742564	+	XLOC_002468	TCONS_00006668	NA	NA	NA	NA#lncrna	lnc	NA	1	1	1167	1167	lincSSdw	NA	rna19712	GCNT4	4951	NA	NA
10	94876814	94877578	+	XLOC_002469	TCONS_00006669	NA	NA	NA	NA#lncrna	lnc	NA	1	1	764	764	lincSSdw	NA	rna19712	GCNT4	140368	NA	NA
10	95543530	95544326	+	XLOC_002472	TCONS_00006672	NA	NA	NA	NA#lncrna	lnc	NA	1	1	796	796	lincSSup	NA	rna19716	SFXN1	14357	NA	NA
10	96630921	96655873	+	XLOC_002480	TCONS_00006695	NA	NA	NA	NA#lncrna	lnc	NA	3	4	5446	5399.5	lincSSdw	NA	rna19743	CDO1	68090	NA	NA
10	96630932	96655873	+	XLOC_002480	TCONS_00006696	NA	NA	NA	NA#lncrna	lnc	NA	2	4	5359	5399.5	lincSSdw	NA	rna19743	CDO1	68101	NA	NA
10	96630932	96655873	+	XLOC_002480	TCONS_00006697	NA	NA	NA	NA#lncrna	lnc	NA	3	4	5440	5399.5	lincSSdw	NA	rna19743	CDO1	68101	NA	NA
10	96630936	96655873	+	XLOC_002480	TCONS_00006698	NA	NA	NA	NA#lncrna	lnc	NA	2	4	5096	5399.5	lincSSdw	NA	rna19743	CDO1	68105	NA	NA
10	96662203	96673995	+	XLOC_002482	TCONS_00006700	NA	NA	NA	NA#lncrna	lnc	NA	1	1	11792	11792	lincSSup	NA	rna19744	TMED7	67310	NA	NA
10	96755012	96756689	+	XLOC_002485	TCONS_00006705	NA	NA	NA	NA#lncrna	lnc	NA	1	1	1677	1677	lincSSdw	NA	rna19744	TMED7	3450	NA	NA
10	96756805	96759423	+	XLOC_002486	TCONS_00006706	NA	NA	NA	NA#lncrna	lnc	NA	1	1	2618	2618	lincSSdw	NA	rna19744	TMED7	5243	NA	NA
10	96803942	96808207	+	XLOC_002488	TCONS_00006710	NA	NA	NA	NA#lncrna	lnc	NA	2	1	3907	3907	lincSSdw	NA	rna19745	TICAM2	20661	NA	NA
10	96811961	96813137	+	XLOC_002490	TCONS_00006712	NA	NA	NA	NA#lncrna	lnc	NA	1	1	1176	1176	lincSSup	NA	rna19747	FEM1C	17630	NA	NA
10	96828986	96829953	+	XLOC_002492	TCONS_00006714	NA	NA	NA	NA#lncrna	lnc	NA	1	1	967	967	lincSSup	NA	rna19747	FEM1C	814	NA	NA
10	97254742	97261442	+	XLOC_002498	TCONS_00006743	NA	NA	NA	NA#lncrna	lnc	NA	1	1	6700	6700	lincSSdw	NA	rna19754	TRIM36	2926	NA	NA
10	98942630	98951761	+	XLOC_002500	TCONS_00006746	NA	NA	NA	NA#lncrna	lnc	NA	3	2	1218	1171	lincDiv	NA	rna19757	YTHDC2	80735	NA	NA
10	98951806	98952986	+	XLOC_002501	TCONS_00006747	NA	NA	NA	NA#lncrna	lnc	NA	1	1	1180	1180	lincDiv	NA	rna19757	YTHDC2	89911	NA	NA
10	98977724	98979574	+	XLOC_002505	TCONS_00006751	NA	NA	NA	NA#lncrna	lnc	NA	1	1	1850	1850	lincConv	NA	rna19758	NREP	64830	NA	NA
10	99476805	99478377	+	XLOC_002507	TCONS_00006753	gene11327	rna19760	ncRNA	ncRNA#lncrna	lnc	LOC106502506	3	1	751	751	lincConv	NA	rna19761	EPB41L4A	1286	NA	NA
10	99941058	99953416	+	XLOC_002509	TCONS_00006755	NA	NA	NA	NA#lncrna	lnc	NA	2	1	608	608	lincSSup	NA	rna19770	APC	27692	NA	NA
10	133228	140304	-	XLOC_002517	TCONS_00006787	NA	NA	NA	NA#lncrna	lnc	NA	1	1	7076	7076	lincSSdw	NA	rna17785	B2M	2899	NA	NA
10	154099	158568	-	XLOC_002519	TCONS_00006789	NA	NA	NA	NA#lncrna	lnc	NA	1	1	4469	4469	lincSSup	NA	rna17785	B2M	5213	NA	NA
10	1226747	1229403	-	XLOC_002526	TCONS_00006808	NA	NA	NA	NA#lncrna	lnc	NA	1	1	2656	2656	lincSSup	NA	rna17816	CALM1	9441	NA	NA
10	1229464	1230599	-	XLOC_002527	TCONS_00006809	NA	NA	NA	NA#lncrna	lnc	NA	1	1	1135	1135	lincSSup	NA	rna17816	CALM1	12158	NA	NA
10	1264714	1268258	-	XLOC_002528	TCONS_00006810	NA	NA	NA	NA#lncrna	lnc	NA	1	1	3544	3544	lincDiv	NA	rna17817	NRDE2	26861	NA	NA
10	1278050	1280588	-	XLOC_002529	TCONS_00006813	NA	NA	NA	NA#lncrna	lnc	NA	2	2	1709	1680	lincDiv	NA	rna17817	NRDE2	14531	NA	NA
10	1286357	1290771	-	XLOC_002531	TCONS_00006814	NA	NA	NA	NA#lncrna	lnc	NA	1	1	4414	4414	lincDiv	NA	rna17817	NRDE2	4348	NA	NA
10	1367504	1368761	-	XLOC_002533	TCONS_00006816	NA	NA	NA	NA#lncrna	lnc	NA	1	1	1257	1257	lincSSup	NA	rna17818	PSMC1	13251	NA	NA
10	1375173	1388086	-	XLOC_002534	TCONS_00006817	NA	NA	NA	NA#lncrna	lnc	NA	2	2	12855	10303.5	lincSSdw	NA	rna17819	KCNK13	84	NA	NA
10	2606109	2607264	-	XLOC_002540	TCONS_00006836	NA	NA	NA	NA#lncrna	lnc	NA	1	3	1155	1155	lincSSdw	NA	rna17837	TTC8	49721	NA	NA
10	2606109	2611940	-	XLOC_002540	TCONS_00006837	NA	NA	NA	NA#lncrna	lnc	NA	3	3	1023	1155	lincSSdw	NA	rna17838	TTC8	45045	NA	NA
10	2739898	2742275	-	XLOC_002542	TCONS_00006844	NA	NA	NA	NA#lncrna	lnc	NA	1	1	2377	2377	lincDiv	NA	rna17840	EML5	4366	NA	NA
10	2745385	2746190	-	XLOC_002543	TCONS_00006845	NA	NA	NA	NA#lncrna	lnc	NA	1	1	805	805	lincDiv	NA	rna17840	EML5	451	NA	NA
10	3402430	3403418	-	XLOC_002548	TCONS_00006879	NA	NA	NA	NA#lncrna	lnc	NA	1	1	988	988	lincSSdw	NA	rna17871	GPR65	35987	NA	NA
10	3404825	3405741	-	XLOC_002549	TCONS_00006880	NA	NA	NA	NA#lncrna	lnc	NA	1	1	916	916	lincSSdw	NA	rna17871	GPR65	33664	NA	NA
10	3434116	3435537	-	XLOC_002550	TCONS_00006881	NA	NA	NA	NA#lncrna	lnc	NA	1	1	1421	1421	lincSSdw	NA	rna17871	GPR65	3868	NA	NA
10	3465203	3466800	-	XLOC_002551	TCONS_00006883	NA	NA	NA	NA#lncrna	lnc	NA	1	1	1597	1597	lincDiv	NA	rna17872	GALC	392	NA	NA
10	10329168	10330244	-	XLOC_002554	TCONS_00006889	NA	NA	NA	NA#lncrna	lnc	NA	1	1	1076	1076	lincConv	NA	rna17882	SEL1L	185	NA	NA
10	10567558	10569137	-	XLOC_002557	TCONS_00006898	NA	NA	NA	NA#lncrna	lnc	NA	1	1	1579	1579	lincDiv	NA	rna17886	GTF2A1	1988	NA	NA
10	14757068	14760109	-	XLOC_002572	TCONS_00006950	NA	NA	NA	NA#lncrna	lnc	NA	1	1	3041	3041	lincConv	NA	rna17937	ZDHHC22	2143	NA	NA
10	14760166	14762120	-	XLOC_002573	TCONS_00006951	NA	NA	NA	NA#lncrna	lnc	NA	1	1	1954	1954	lincSSdw	NA	rna17939	CIPC	4544	NA	NA
10	14839013	14843140	-	XLOC_002575	TCONS_00006959	gene10240	rna17940	ncRNA	ncRNA#lncrna	lnc	LOC106502578	2	2	3896	3329.5	lncgASe	NA	rna17941	IRF2BPL	0	NA	NA
10	14839687	14842681	-	XLOC_002575	TCONS_00006960	gene10240	rna17940	ncRNA	ncRNA#lncrna	lnc	LOC106502578	2	2	2763	3329.5	lncgASe	NA	rna17941	IRF2BPL	0	NA	NA
10	16357862	16362860	-	XLOC_002586	TCONS_00007008	NA	NA	NA	NA#lncrna	lnc	NA	1	1	4998	4998	lincSSup	NA	rna17976	LOC108636925	6030	NA	NA
10	16364158	16365915	-	XLOC_002587	TCONS_00007009	NA	NA	NA	NA#lncrna	lnc	NA	1	1	1757	1757	lincSSup	NA	rna17976	LOC108636925	12326	NA	NA
10	16373419	16374485	-	XLOC_002589	TCONS_00007011	NA	NA	NA	NA#lncrna	lnc	NA	1	1	1066	1066	lincSSdw	NA	rna17981	BATF	3857	NA	NA
10	16616908	16618289	-	XLOC_002591	TCONS_00007022	NA	NA	NA	NA#lncrna	lnc	NA	1	1	1381	1381	lincSSdw	NA	rna17986	FOS	13675	NA	NA
10	16628200	16629134	-	XLOC_002592	TCONS_00007023	NA	NA	NA	NA#lncrna	lnc	NA	1	1	934	934	lincSSdw	NA	rna17986	FOS	2830	NA	NA
10	16650617	16651182	-	XLOC_002594	TCONS_00007026	NA	NA	NA	NA#lncrna	lnc	NA	1	1	565	565	lincSSup	NA	rna17986	FOS	15188	NA	NA
10	16687522	16688708	-	XLOC_002596	TCONS_00007029	NA	NA	NA	NA#lncrna	lnc	NA	1	1	1186	1186	lincDiv	NA	rna17989	TMED10	27827	NA	NA
10	17013770	17020984	-	XLOC_002602	TCONS_00007040	NA	NA	NA	NA#lncrna	lnc	NA	1	1	7214	7214	lincConv	NA	rna18014	PROX2	254	NA	NA
10	17022348	17026140	-	XLOC_002603	TCONS_00007041	NA	NA	NA	NA#lncrna	lnc	NA	1	1	3792	3792	lincConv	NA	rna18013	PROX2	8832	NA	NA
10	17028938	17033548	-	XLOC_002604	TCONS_00007042	NA	NA	NA	NA#lncrna	lnc	NA	2	2	4381	4495.5	lincSSdw	NA	rna18015	YLPM1	4773	NA	NA
10	17028938	17033548	-	XLOC_002604	TCONS_00007043	NA	NA	NA	NA#lncrna	lnc	NA	1	2	4610	4495.5	lincSSdw	NA	rna18015	YLPM1	4773	NA	NA
10	17868729	17869539	-	XLOC_002616	TCONS_00007077	NA	NA	NA	NA#lncrna	lnc	NA	1	1	810	810	lincSSup	NA	rna18060	PTGR2	8832	NA	NA
10	18120797	18123729	-	XLOC_002624	TCONS_00007087	NA	NA	NA	NA#lncrna	lnc	NA	1	1	2932	2932	lincSSup	NA	rna18071	LOC102182233	4673	NA	NA
10	18126997	18129476	-	XLOC_002626	TCONS_00007089	NA	NA	NA	NA#lncrna	lnc	NA	1	1	2479	2479	lincSSdw	NA	rna18072	LOC102181962	5587	NA	NA
10	18197190	18200799	-	XLOC_002630	TCONS_00007097	NA	NA	NA	NA#lncrna	lnc	NA	1	1	3609	3609	lincDiv	NA	rna18081	NUMB	8418	NA	NA
10	18784772	18793517	-	XLOC_002639	TCONS_00007129	gene10317	rna18101	ncRNA	ncRNA#lncrna	lnc	LOC108636940	2	2	3148	1938.5	lncgASi	NA	rna18100	DPF3	0	NA	NA
10	18785386	18793443	-	XLOC_002639	TCONS_00007130	gene10317	rna18101	ncRNA	ncRNA#lncrna	lnc	LOC108636940	3	2	729	1938.5	lncgASi	NA	rna18100	DPF3	0	NA	NA
10	19034049	19036228	-	XLOC_002640	TCONS_00007131	NA	NA	NA	NA#lncrna	lnc	NA	1	1	2179	2179	lincSSdw	NA	rna18104	RGS6	5678	NA	NA
10	19037559	19038476	-	XLOC_002641	TCONS_00007132	NA	NA	NA	NA#lncrna	lnc	NA	1	1	917	917	lincSSdw	NA	rna18104	RGS6	3430	NA	NA
10	20269026	20339270	-	XLOC_002645	TCONS_00007154	NA	NA	NA	NA#lncrna	lnc	NA	3	1	504	504	lincSSup	NA	rna18108	SIPA1L1	49037	NA	NA
10	21643055	21644345	-	XLOC_002654	TCONS_00007193	NA	NA	NA	NA#lncrna	lnc	NA	1	1	1290	1290	lincSSdw	NA	rna18152	SUSD6	21400	NA	NA
10	21877092	21880346	-	XLOC_002657	TCONS_00007208	NA	NA	NA	NA#lncrna	lnc	NA	1	1	3254	3254	lincSSdw	NA	rna18155	SLC39A9	2983	NA	NA
10	21949077	21954148	-	XLOC_002659	TCONS_00007211	NA	NA	NA	NA#lncrna	lnc	NA	1	1	5071	5071	lincConv	NA	rna18156	ERH	1956	NA	NA
10	22506170	22509732	-	XLOC_002663	TCONS_00007229	NA	NA	NA	NA#lncrna	lnc	NA	1	1	3562	3562	lincDiv	NA	rna18167	ZFP36L1	13785	NA	NA
10	22509785	22514118	-	XLOC_002664	TCONS_00007230	NA	NA	NA	NA#lncrna	lnc	NA	1	1	4333	4333	lincDiv	NA	rna18167	ZFP36L1	9399	NA	NA
10	22514228	22518560	-	XLOC_002665	TCONS_00007231	NA	NA	NA	NA#lncrna	lnc	NA	1	1	4332	4332	lincDiv	NA	rna18167	ZFP36L1	4957	NA	NA
10	22546410	22556778	-	XLOC_002666	TCONS_00007232	NA	NA	NA	NA#lncrna	lnc	NA	1	3	10368	9085	lincConv	NA	rna18167	ZFP36L1	17254	NA	NA
10	22546410	22559018	-	XLOC_002666	TCONS_00007233	NA	NA	NA	NA#lncrna	lnc	NA	4	3	4623	9085	lincConv	NA	rna18167	ZFP36L1	17254	NA	NA
10	22695924	22713122	-	XLOC_002667	TCONS_00007236	NA	NA	NA	NA#lncrna	lnc	NA	4	4	6874	7208	lincSSdw	NA	rna18169	RAD51B	140853	NA	NA
10	22710555	22712329	-	XLOC_002669	TCONS_00007239	NA	NA	NA	NA#lncrna	lnc	NA	1	1	1774	1774	lincSSdw	NA	rna18169	RAD51B	141646	NA	NA
10	22712441	22713226	-	XLOC_002667	TCONS_00007240	NA	NA	NA	NA#lncrna	lnc	NA	1	4	785	7208	lincSSdw	NA	rna18169	RAD51B	140749	NA	NA
10	22847900	22849176	-	XLOC_002670	TCONS_00007241	NA	NA	NA	NA#lncrna	lnc	NA	1	1	1276	1276	lincSSdw	NA	rna18169	RAD51B	4799	NA	NA
10	25282836	25287740	-	XLOC_002684	TCONS_00007283	NA	NA	NA	NA#lncrna	lnc	NA	1	1	4904	4904	lincSSdw	NA	rna18207	FUT8	22966	NA	NA
10	25300949	25304459	-	XLOC_002685	TCONS_00007284	NA	NA	NA	NA#lncrna	lnc	NA	1	1	3510	3510	lincSSdw	NA	rna18206	FUT8	6247	NA	NA
10	26317876	26319471	-	XLOC_002692	TCONS_00007305	NA	NA	NA	NA#lncrna	lnc	NA	2	1	579	579	lincSSup	NA	rna18220	PLEKHG3	36727	NA	NA
10	27187790	27189594	-	XLOC_002700	TCONS_00007351	NA	NA	NA	NA#lncrna	lnc	NA	1	1	1804	1804	lincConv	NA	rna18254	SGPP1	9939	NA	NA
10	27190342	27195673	-	XLOC_002701	TCONS_00007352	NA	NA	NA	NA#lncrna	lnc	NA	1	1	5331	5331	lincConv	NA	rna18254	SGPP1	12491	NA	NA
10	27196813	27202378	-	XLOC_002702	TCONS_00007353	NA	NA	NA	NA#lncrna	lnc	NA	1	1	5565	5565	lincConv	NA	rna18254	SGPP1	18962	NA	NA
10	27202486	27204146	-	XLOC_002703	TCONS_00007354	NA	NA	NA	NA#lncrna	lnc	NA	1	1	1660	1660	lincDiv	NA	rna18256	WDR89	23938	NA	NA
10	27205363	27206449	-	XLOC_002704	TCONS_00007355	NA	NA	NA	NA#lncrna	lnc	NA	1	1	1086	1086	lincDiv	NA	rna18255	WDR89	21635	NA	NA
10	27206766	27208370	-	XLOC_002705	TCONS_00007356	NA	NA	NA	NA#lncrna	lnc	NA	1	1	1604	1604	lincDiv	NA	rna18255	WDR89	19714	NA	NA
10	27295180	27320832	-	XLOC_002706	TCONS_00007357	NA	NA	NA	NA#lncrna	lnc	NA	2	2	1484	1874.5	lincDiv	NA	rna18259	PPP2R5E	191	NA	NA
10	27313353	27315929	-	XLOC_002707	TCONS_00007358	NA	NA	NA	NA#lncrna	lnc	NA	1	1	2576	2576	lincDiv	NA	rna18258	PPP2R5E	5094	NA	NA
10	27316210	27318461	-	XLOC_002708	TCONS_00007359	NA	NA	NA	NA#lncrna	lnc	NA	1	1	2251	2251	lincDiv	NA	rna18258	PPP2R5E	2562	NA	NA
10	27318609	27320874	-	XLOC_002706	TCONS_00007360	NA	NA	NA	NA#lncrna	lnc	NA	1	2	2265	1874.5	lincDiv	NA	rna18259	PPP2R5E	149	NA	NA
10	29245969	29247102	-	XLOC_002715	TCONS_00007367	NA	NA	NA	NA#lncrna	lnc	NA	1	1	1133	1133	lincSSdw	NA	rna18266	SNAPC1	10045	NA	NA
10	29374716	29375965	-	XLOC_002718	TCONS_00007378	NA	NA	NA	NA#lncrna	lnc	NA	1	1	1249	1249	lincSSdw	NA	rna18271	PRKCH	8045	NA	NA
10	29376472	29377326	-	XLOC_002719	TCONS_00007379	NA	NA	NA	NA#lncrna	lnc	NA	1	1	854	854	lincSSdw	NA	rna18271	PRKCH	6684	NA	NA
10	29749249	29755478	-	XLOC_002722	TCONS_00007383	NA	NA	NA	NA#lncrna	lnc	NA	1	1	6229	6229	lincSSup	NA	rna18272	PRKCH	3650	NA	NA
10	29761039	29762471	-	XLOC_002723	TCONS_00007384	NA	NA	NA	NA#lncrna	lnc	NA	1	1	1432	1432	lincSSup	NA	rna18272	PRKCH	15440	NA	NA
10	29764150	29766571	-	XLOC_002724	TCONS_00007385	NA	NA	NA	NA#lncrna	lnc	NA	1	1	2421	2421	lincDiv	NA	rna18273	TMEM30B	18396	NA	NA
10	29773119	29774013	-	XLOC_002725	TCONS_00007386	NA	NA	NA	NA#lncrna	lnc	NA	1	1	894	894	lincDiv	NA	rna18273	TMEM30B	10954	NA	NA
10	29774691	29775998	-	XLOC_002726	TCONS_00007387	NA	NA	NA	NA#lncrna	lnc	NA	1	1	1307	1307	lincDiv	NA	rna18273	TMEM30B	8969	NA	NA
10	29780168	29783677	-	XLOC_002727	TCONS_00007388	NA	NA	NA	NA#lncrna	lnc	NA	1	1	3509	3509	lincDiv	NA	rna18273	TMEM30B	1290	NA	NA
10	29973801	29976786	-	XLOC_002728	TCONS_00007389	NA	NA	NA	NA#lncrna	lnc	NA	1	1	2985	2985	lincSSdw	NA	rna18274	SLC38A6	10168	NA	NA
10	29976901	29979212	-	XLOC_002729	TCONS_00007390	NA	NA	NA	NA#lncrna	lnc	NA	1	1	2311	2311	lincSSdw	NA	rna18274	SLC38A6	7742	NA	NA
10	29979684	29982583	-	XLOC_002730	TCONS_00007391	NA	NA	NA	NA#lncrna	lnc	NA	1	1	2899	2899	lincSSdw	NA	rna18274	SLC38A6	4371	NA	NA
10	30064919	30066112	-	XLOC_002732	TCONS_00007395	NA	NA	NA	NA#lncrna	lnc	NA	1	1	1193	1193	lincConv	NA	rna18275	TRMT5	1397	NA	NA
10	30361199	30362289	-	XLOC_002734	TCONS_00007405	NA	NA	NA	NA#lncrna	lnc	NA	2	2	998	908	lincDiv	NA	rna18280	SIX1	7978	NA	NA
10	30361199	30362656	-	XLOC_002734	TCONS_00007406	NA	NA	NA	NA#lncrna	lnc	NA	2	2	818	908	lincDiv	NA	rna18280	SIX1	7611	NA	NA
10	30612108	30613862	-	XLOC_002736	TCONS_00007409	NA	NA	NA	NA#lncrna	lnc	NA	1	3	1754	1361	lincConv	NA	rna18283	C10H14orf39	43210	NA	NA
10	30612108	30625374	-	XLOC_002736	TCONS_00007411	NA	NA	NA	NA#lncrna	lnc	NA	2	3	1361	1361	lincConv	NA	rna18283	C10H14orf39	43210	NA	NA
10	30827919	30831572	-	XLOC_002739	TCONS_00007424	NA	NA	NA	NA#lncrna	lnc	NA	1	1	3653	3653	lincDiv	NA	rna18287	DHRS7	537	NA	NA
10	33442136	33446102	-	XLOC_002752	TCONS_00007470	NA	NA	NA	NA#lncrna	lnc	NA	1	1	3966	3966	lincConv	NA	rna18320	C10H14orf105	9160	NA	NA
10	33446755	33448031	-	XLOC_002753	TCONS_00007471	NA	NA	NA	NA#lncrna	lnc	NA	1	1	1276	1276	lincConv	NA	rna18320	C10H14orf105	13779	NA	NA
10	34163115	34165439	-	XLOC_002757	TCONS_00007480	NA	NA	NA	NA#lncrna	lnc	NA	1	1	2324	2324	lincSSdw	NA	rna18330	TMEM260	5747	NA	NA
10	34165856	34167159	-	XLOC_002758	TCONS_00007481	NA	NA	NA	NA#lncrna	lnc	NA	1	1	1303	1303	lincSSdw	NA	rna18330	TMEM260	4027	NA	NA
10	35083956	35087522	-	XLOC_002761	TCONS_00007492	NA	NA	NA	NA#lncrna	lnc	NA	2	1	3428	3428	lincSSdw	NA	rna18337	KTN1	24559	NA	NA
10	35090391	35091773	-	XLOC_002762	TCONS_00007493	NA	NA	NA	NA#lncrna	lnc	NA	1	1	1382	1382	lincSSdw	NA	rna18338	KTN1	20308	NA	NA
10	35095124	35104712	-	XLOC_002763	TCONS_00007494	NA	NA	NA	NA#lncrna	lnc	NA	2	1	9268	9268	lincSSdw	NA	rna18335	KTN1	7369	NA	NA
10	35106413	35108506	-	XLOC_002764	TCONS_00007495	NA	NA	NA	NA#lncrna	lnc	NA	1	1	2093	2093	lincSSdw	NA	rna18337	KTN1	3575	NA	NA
10	35762382	35763485	-	XLOC_002773	TCONS_00007523	NA	NA	NA	NA#lncrna	lnc	NA	1	1	1103	1103	lincConv	NA	rna18357	WDHD1	2615	NA	NA
10	35772071	35774143	-	XLOC_002774	TCONS_00007524	NA	NA	NA	NA#lncrna	lnc	NA	1	1	2072	2072	lincConv	NA	rna18357	WDHD1	12304	NA	NA
10	35793785	35805009	-	XLOC_002775	TCONS_00007525	NA	NA	NA	NA#lncrna	lnc	NA	3	2	1115	936	lincDiv	NA	rna18358	GCH1	336	NA	NA
10	35796975	35797732	-	XLOC_002775	TCONS_00007526	NA	NA	NA	NA#lncrna	lnc	NA	1	2	757	936	lincDiv	NA	rna18358	GCH1	7613	NA	NA
10	35798945	35800144	-	XLOC_002776	TCONS_00007527	NA	NA	NA	NA#lncrna	lnc	NA	1	1	1199	1199	lincDiv	NA	rna18358	GCH1	5201	NA	NA
10	35801830	35803571	-	XLOC_002777	TCONS_00007528	NA	NA	NA	NA#lncrna	lnc	NA	1	1	1741	1741	lincDiv	NA	rna18358	GCH1	1774	NA	NA
10	36699091	36702167	-	XLOC_002782	TCONS_00007543	NA	NA	NA	NA#lncrna	lnc	NA	2	2	1530	1550	lincConv	NA	rna18371	BMP4	14125	NA	NA
10	36699091	36702167	-	XLOC_002782	TCONS_00007544	NA	NA	NA	NA#lncrna	lnc	NA	2	2	1570	1550	lincConv	NA	rna18371	BMP4	14125	NA	NA
10	37758650	37761792	-	XLOC_002784	TCONS_00007546	NA	gene10490	NA	NA#lncrna	lnc	NA	1	1	3142	3142	lincDiv	NA	rna18388	SORD	46696	NA	NA
10	37797114	37800427	-	XLOC_002785	TCONS_00007547	NA	NA	NA	NA#lncrna	lnc	NA	2	1	3280	3280	lincDiv	NA	rna18388	SORD	8061	NA	NA
10	38279334	38280130	-	XLOC_002796	TCONS_00007586	NA	NA	NA	NA#lncrna	lnc	NA	1	1	796	796	lincConv	NA	rna18419	BLOC1S6	4069	NA	NA
10	38293367	38294909	-	XLOC_002797	TCONS_00007587	NA	NA	NA	NA#lncrna	lnc	NA	1	1	1542	1542	lincDiv	NA	rna18420	SQRDL	313	NA	NA
10	40449123	40451183	-	XLOC_002802	TCONS_00007592	NA	NA	NA	NA#lncrna	lnc	NA	1	1	2060	2060	lincDiv	NA	rna18423	SEMA6D	1697	NA	NA
10	41078332	41091463	-	XLOC_002804	TCONS_00007602	gene10520	rna18439	ncRNA	ncRNA#lncrna	lnc	LOC102181128	3	1	463	463	lincDiv	NA	rna18440	DUT	59	NA	NA
10	42714102	42716640	-	XLOC_002815	TCONS_00007637	NA	NA	NA	NA#lncrna	lnc	NA	1	1	2538	2538	lincSSdw	NA	rna18471	ATP8B4	4907	NA	NA
10	43186221	43187672	-	XLOC_002820	TCONS_00007655	NA	NA	NA	NA#lncrna	lnc	NA	1	1	1451	1451	lincSSdw	NA	rna18481	GABPB1	5167	NA	NA
10	43507016	43508267	-	XLOC_002826	TCONS_00007676	NA	NA	NA	NA#lncrna	lnc	NA	1	1	1251	1251	lincSSup	NA	rna18486	TRPM7	6359	NA	NA
10	43759166	43760045	-	XLOC_002828	TCONS_00007682	NA	NA	NA	NA#lncrna	lnc	NA	1	1	879	879	lincConv	NA	rna18489	AP4E1	2060	NA	NA
10	45491367	45510663	-	XLOC_002844	TCONS_00007739	gene10570	rna18533	ncRNA	ncRNA#lncrna	lnc	LOC106502556	3	2	1648	1549	lincSSup	NA	rna18528	FAM214A	14325	NA	NA
10	45596500	45602283	-	XLOC_002846	TCONS_00007748	NA	NA	NA	NA#lncrna	lnc	NA	4	3	1074	1388	lincSSup	NA	rna18534	ONECUT1	9743	NA	NA
10	45596500	45602392	-	XLOC_002846	TCONS_00007749	NA	NA	NA	NA#lncrna	lnc	NA	4	3	1388	1388	lincSSup	NA	rna18534	ONECUT1	9743	NA	NA
10	45596500	45602433	-	XLOC_002846	TCONS_00007750	NA	NA	NA	NA#lncrna	lnc	NA	4	3	1433	1388	lincSSup	NA	rna18534	ONECUT1	9743	NA	NA
10	45598743	45599450	-	XLOC_002847	TCONS_00007751	NA	NA	NA	NA#lncrna	lnc	NA	1	1	707	707	lincSSup	NA	rna18534	ONECUT1	11986	NA	NA
10	48060093	48065710	-	XLOC_002851	TCONS_00007758	NA	NA	NA	NA#lncrna	lnc	NA	1	1	5617	5617	lincSSdw	NA	rna18538	RSL24D1	5516	NA	NA
10	48344433	48345903	-	XLOC_002858	TCONS_00007795	NA	NA	NA	NA#lncrna	lnc	NA	1	1	1470	1470	lincSSup	NA	rna18563	DYX1C1	1379	NA	NA
10	51737059	51741814	-	XLOC_002872	TCONS_00007842	NA	NA	NA	NA#lncrna	lnc	NA	1	1	4755	4755	lincConv	NA	rna18604	FAM63B	9843	NA	NA
10	52815789	52911609	-	XLOC_002877	TCONS_00007862	NA	NA	NA	NA#lncrna	lnc	NA	4	1	1191	1191	lincDiv	NA	rna18632	FOXB1	109	NA	NA
10	53331257	53333724	-	XLOC_002881	TCONS_00007866	NA	NA	NA	NA#lncrna	lnc	NA	2	1	2159	2159	lincSSup	NA	rna18634	ANXA2	715	NA	NA
10	53333780	53338963	-	XLOC_002882	TCONS_00007867	NA	NA	NA	NA#lncrna	lnc	NA	1	1	5183	5183	lincSSup	NA	rna18634	ANXA2	3238	NA	NA
10	53340981	53342304	-	XLOC_002883	TCONS_00007868	NA	NA	NA	NA#lncrna	lnc	NA	1	1	1323	1323	lincSSup	NA	rna18634	ANXA2	10439	NA	NA
10	53345014	53346159	-	XLOC_002884	TCONS_00007869	NA	NA	NA	NA#lncrna	lnc	NA	1	1	1145	1145	lincSSdw	NA	rna18636	ICE2	12963	NA	NA
10	53350113	53352097	-	XLOC_002885	TCONS_00007870	NA	NA	NA	NA#lncrna	lnc	NA	2	1	1854	1854	lincSSdw	NA	rna18636	ICE2	7025	NA	NA
10	53353702	53356773	-	XLOC_002887	TCONS_00007872	NA	NA	NA	NA#lncrna	lnc	NA	1	1	3071	3071	lincSSdw	NA	rna18636	ICE2	2349	NA	NA
10	53425336	53425880	-	XLOC_002888	TCONS_00007881	NA	NA	NA	NA#lncrna	lnc	NA	1	1	544	544	lincSSup	NA	rna18635	ICE2	239	NA	NA
10	54893492	54895247	-	XLOC_002889	TCONS_00007887	NA	NA	NA	NA#lncrna	lnc	NA	1	1	1755	1755	lincSSdw	NA	rna18642	VPS13C	5128	NA	NA
10	54896817	54898363	-	XLOC_002890	TCONS_00007888	NA	NA	NA	NA#lncrna	lnc	NA	1	1	1546	1546	lincSSdw	NA	rna18642	VPS13C	2012	NA	NA
10	55082767	55085242	-	XLOC_002892	TCONS_00007906	NA	NA	NA	NA#lncrna	lnc	NA	1	1	2475	2475	lincSSup	NA	rna18642	VPS13C	988	NA	NA
10	55085705	55088073	-	XLOC_002893	TCONS_00007907	NA	NA	NA	NA#lncrna	lnc	NA	1	1	2368	2368	lincSSup	NA	rna18642	VPS13C	3926	NA	NA
10	55088380	55091266	-	XLOC_002894	TCONS_00007908	NA	NA	NA	NA#lncrna	lnc	NA	1	1	2886	2886	lincDiv	NA	rna18643	LOC106502555	3957	NA	NA
10	56216406	56217358	-	XLOC_002900	TCONS_00007914	NA	NA	NA	NA#lncrna	lnc	NA	1	1	952	952	lincSSdw	NA	rna18675	RPS27L	5685	NA	NA
10	56575909	56589433	-	XLOC_002904	TCONS_00007922	NA	NA	NA	NA#lncrna	lnc	NA	3	1	2096	2096	lincDiv	NA	rna18685	USP3	6676	NA	NA
10	57843380	57845939	-	XLOC_002917	TCONS_00007978	NA	NA	NA	NA#lncrna	lnc	NA	1	1	2559	2559	lincConv	NA	rna18721	PLEKHO2	28517	NA	NA
10	57861341	57863328	-	XLOC_002919	TCONS_00007980	NA	NA	NA	NA#lncrna	lnc	NA	1	1	1987	1987	lincSSdw	NA	rna18722	PTGDR	18018	NA	NA
10	57868146	57869331	-	XLOC_002920	TCONS_00007981	NA	NA	NA	NA#lncrna	lnc	NA	1	1	1185	1185	lincSSdw	NA	rna18722	PTGDR	12015	NA	NA
10	57874166	57877778	-	XLOC_002922	TCONS_00007983	NA	NA	NA	NA#lncrna	lnc	NA	1	1	3612	3612	lincSSdw	NA	rna18722	PTGDR	3568	NA	NA
10	59230716	59235984	-	XLOC_002934	TCONS_00008019	NA	NA	NA	NA#lncrna	lnc	NA	1	1	5268	5268	lincConv	NA	rna18745	TRIM9	925	NA	NA
10	59236080	59237251	-	XLOC_002935	TCONS_00008020	NA	NA	NA	NA#lncrna	lnc	NA	1	1	1171	1171	lincConv	NA	rna18745	TRIM9	6289	NA	NA
10	59243322	59263639	-	XLOC_002936	TCONS_00008021	gene10666	rna18748	ncRNA	ncRNA#lncrna	lnc	LOC108636992	4	6	3677	1714	lncgASe	NA	rna18752	PYGL	0	NA	NA
10	59243322	59263639	-	XLOC_002936	TCONS_00008022	gene10666	rna18747	ncRNA	ncRNA#lncrna	lnc	LOC108636992	3	6	3278	1714	lncgASe	NA	rna18752	PYGL	0	NA	NA
10	59246873	59263639	-	XLOC_002936	TCONS_00008024	gene10666	rna18749	ncRNA	ncRNA#lncrna	lnc	LOC108636992	3	6	1034	1714	lncgASe	NA	rna18752	PYGL	0	NA	NA
10	59249836	59263639	-	XLOC_002936	TCONS_00008025	gene10666	rna18750	ncRNA	ncRNA#lncrna	lnc	LOC108636992	3	6	2394	1714	lncgASe	NA	rna18752	PYGL	0	NA	NA
10	59262628	59263639	-	XLOC_002936	TCONS_00008026	gene10666	rna18751	ncRNA	ncRNA#lncrna	lnc	LOC108636992	2	6	858	1714	lncgASe	NA	rna18752	PYGL	0	NA	NA
10	60048956	60055982	-	XLOC_002942	TCONS_00008033	NA	NA	NA	NA#lncrna	lnc	NA	3	8	5169	4554.5	lincConv	NA	rna18773	VCPKMT	50422	NA	NA
10	60048956	60055982	-	XLOC_002942	TCONS_00008034	NA	NA	NA	NA#lncrna	lnc	NA	3	8	5054	4554.5	lincConv	NA	rna18774	VCPKMT	50422	NA	NA
10	60048956	60069722	-	XLOC_002942	TCONS_00008036	NA	NA	NA	NA#lncrna	lnc	NA	4	8	5466	4554.5	lincConv	NA	rna18773	VCPKMT	50422	NA	NA
10	60055026	60069710	-	XLOC_002942	TCONS_00008037	NA	NA	NA	NA#lncrna	lnc	NA	3	8	562	4554.5	lincConv	NA	rna18774	VCPKMT	56492	NA	NA
10	60059690	60069722	-	XLOC_002942	TCONS_00008038	NA	NA	NA	NA#lncrna	lnc	NA	2	8	4050	4554.5	lincConv	NA	rna18773	VCPKMT	61156	NA	NA
10	60059690	60069722	-	XLOC_002942	TCONS_00008039	NA	NA	NA	NA#lncrna	lnc	NA	2	8	4055	4554.5	lincConv	NA	rna18774	VCPKMT	61156	NA	NA
10	60067061	60069710	-	XLOC_002942	TCONS_00008040	NA	NA	NA	NA#lncrna	lnc	NA	2	8	497	4554.5	lincConv	NA	rna18773	VCPKMT	68527	NA	NA
10	60082091	60085502	-	XLOC_002943	TCONS_00008041	NA	NA	NA	NA#lncrna	lnc	NA	2	2	878	1675	lincConv	NA	rna18773	VCPKMT	83557	NA	NA
10	60083030	60085502	-	XLOC_002943	TCONS_00008042	NA	NA	NA	NA#lncrna	lnc	NA	1	2	2472	1675	lincConv	NA	rna18774	VCPKMT	84496	NA	NA
10	60096100	60109406	-	XLOC_002944	TCONS_00008043	gene10680	rna18776	ncRNA	ncRNA#lncrna	lnc	LOC108636993	3	6	853	776.5	lincSSdw	NA	rna18777	ARF6	66836	NA	NA
10	60096100	60109406	-	XLOC_002944	TCONS_00008044	gene10680	rna18776	ncRNA	ncRNA#lncrna	lnc	LOC108636993	3	6	856	776.5	lincSSdw	NA	rna18777	ARF6	66836	NA	NA
10	60096100	60109425	-	XLOC_002944	TCONS_00008045	gene10680	rna18776	ncRNA	ncRNA#lncrna	lnc	LOC108636993	2	6	775	776.5	lincSSdw	NA	rna18777	ARF6	66817	NA	NA
10	60096100	60109425	-	XLOC_002944	TCONS_00008046	gene10680	rna18776	ncRNA	ncRNA#lncrna	lnc	LOC108636993	2	6	778	776.5	lincSSdw	NA	rna18777	ARF6	66817	NA	NA
10	60096105	60123543	-	XLOC_002944	TCONS_00008048	gene10680	rna18775	ncRNA	ncRNA#lncrna	lnc	LOC108636993	3	6	519	776.5	lincSSdw	NA	rna18777	ARF6	52699	NA	NA
10	61690322	61690935	-	XLOC_002952	TCONS_00008071	NA	NA	NA	NA#lncrna	lnc	NA	1	1	613	613	lincDiv	NA	rna18793	MDGA2	537777	NA	NA
10	64701515	64702973	-	XLOC_002956	TCONS_00008080	NA	NA	NA	NA#lncrna	lnc	NA	1	1	1458	1458	lincDiv	NA	rna18800	UBR1	5028	NA	NA
10	64706692	64707499	-	XLOC_002957	TCONS_00008081	NA	NA	NA	NA#lncrna	lnc	NA	1	1	807	807	lincDiv	NA	rna18800	UBR1	502	NA	NA
10	65008837	65009769	-	XLOC_002959	TCONS_00008084	NA	NA	NA	NA#lncrna	lnc	NA	1	1	932	932	lincConv	NA	rna18801	TTBK2	4	NA	NA
10	65342234	65346648	-	XLOC_002964	TCONS_00008100	NA	NA	NA	NA#lncrna	lnc	NA	1	1	4414	4414	lincSSup	NA	rna18819	CAPN3	1458	NA	NA
10	66294404	66308731	-	XLOC_002975	TCONS_00008184	gene10742	rna18881	ncRNA	ncRNA#lncrna	lnc	LOC102181394	2	4	7768	7794.5	lincConv	NA	rna18880	OIP5	2800	NA	NA
10	66294404	66308731	-	XLOC_002975	TCONS_00008185	gene10742	rna18881	ncRNA	ncRNA#lncrna	lnc	LOC102181394	4	4	7985	7794.5	lincConv	NA	rna18880	OIP5	2800	NA	NA
10	66294404	66308737	-	XLOC_002975	TCONS_00008186	gene10742	rna18881	ncRNA	ncRNA#lncrna	lnc	LOC102181394	5	4	5151	7794.5	lincConv	NA	rna18880	OIP5	2800	NA	NA
10	66294430	66308731	-	XLOC_002975	TCONS_00008187	gene10742	rna18881	ncRNA	ncRNA#lncrna	lnc	LOC102181394	3	4	7821	7794.5	lincConv	NA	rna18880	OIP5	2826	NA	NA
10	66627679	66632208	-	XLOC_002979	TCONS_00008191	NA	NA	NA	NA#lncrna	lnc	NA	1	1	4529	4529	lincSSdw	NA	rna18887	VPS18	2087	NA	NA
10	66819687	66821456	-	XLOC_002986	TCONS_00008211	NA	NA	NA	NA#lncrna	lnc	NA	1	1	1769	1769	lincSSup	NA	rna18904	RAD51	5213	NA	NA
10	66895069	66898042	-	XLOC_002988	TCONS_00008216	NA	NA	NA	NA#lncrna	lnc	NA	2	1	2206	2206	lincSSdw	NA	rna18908	RPUSD2	2209	NA	NA
10	68760730	68761902	-	XLOC_003003	TCONS_00008271	NA	NA	NA	NA#lncrna	lnc	NA	1	1	1172	1172	lincDiv	NA	rna18957	RASGRP1	110496	NA	NA
10	68762158	68763485	-	XLOC_003004	TCONS_00008272	NA	NA	NA	NA#lncrna	lnc	NA	1	1	1327	1327	lincDiv	NA	rna18957	RASGRP1	108913	NA	NA
10	68766588	68771865	-	XLOC_003005	TCONS_00008273	NA	NA	NA	NA#lncrna	lnc	NA	1	1	5277	5277	lincDiv	NA	rna18957	RASGRP1	100533	NA	NA
10	70258211	70260738	-	XLOC_003012	TCONS_00008288	NA	NA	NA	NA#lncrna	lnc	NA	1	1	2527	2527	lincDiv	NA	rna18962	MEIS2	6396	NA	NA
10	70261965	70263862	-	XLOC_003013	TCONS_00008289	NA	NA	NA	NA#lncrna	lnc	NA	1	1	1897	1897	lincDiv	NA	rna18962	MEIS2	3272	NA	NA
10	70264107	70265790	-	XLOC_003014	TCONS_00008290	NA	NA	NA	NA#lncrna	lnc	NA	1	1	1683	1683	lincDiv	NA	rna18962	MEIS2	1344	NA	NA
10	70546552	70552049	-	XLOC_003015	TCONS_00008291	NA	NA	NA	NA#lncrna	lnc	NA	1	1	5497	5497	lincSSdw	NA	rna18974	C10H15orf41	8822	NA	NA
10	72433443	72601447	-	XLOC_003018	TCONS_00008304	gene10794	rna18979	ncRNA	ncRNA#lncrna	lnc	LOC108637000	4	2	1299	946.5	lincDiv	NA	rna18982	ZNF770	4	NA	NA
10	72510461	72601443	-	XLOC_003018	TCONS_00008305	gene10794	rna18980	ncRNA	ncRNA#lncrna	lnc	LOC108637000	4	2	594	946.5	lincDiv	NA	rna18982	ZNF770	8	NA	NA
10	74569392	74572423	-	XLOC_003024	TCONS_00008321	NA	NA	NA	NA#lncrna	lnc	NA	1	1	3031	3031	lincSSdw	NA	rna19001	KATNBL1	9672	NA	NA
10	74643422	74648634	-	XLOC_003026	TCONS_00008330	NA	NA	NA	NA#lncrna	lnc	NA	2	2	3660	4456	lincDiv	NA	rna19002	EMC4	74	NA	NA
10	74643422	74648674	-	XLOC_003026	TCONS_00008331	NA	NA	NA	NA#lncrna	lnc	NA	1	2	5252	4456	lincDiv	NA	rna19002	EMC4	34	NA	NA
10	76063807	76077949	-	XLOC_003080	TCONS_00008398	NA	NA	NA	NA#lncrna	lnc	NA	3	7	1869	1578	lincConv	NA	rna19076	LOC102183422	1159	NA	NA
10	76063807	76083213	-	XLOC_003080	TCONS_00008401	NA	NA	NA	NA#lncrna	lnc	NA	5	7	1815	1578	lincSSdw	NA	rna19077	LOC108636909	891	NA	NA
10	76063807	76083213	-	XLOC_003080	TCONS_00008404	NA	NA	NA	NA#lncrna	lnc	NA	4	7	1706	1578	lincSSdw	NA	rna19077	LOC108636909	891	NA	NA
10	76160753	76162852	-	XLOC_003086	TCONS_00008410	NA	NA	NA	NA#lncrna	lnc	NA	1	1	2099	2099	lincConv	NA	rna19082	LOC102181504	4079	NA	NA
10	76164846	76166076	-	XLOC_003087	TCONS_00008411	NA	NA	NA	NA#lncrna	lnc	NA	1	1	1230	1230	lincConv	NA	rna19082	LOC102181504	8172	NA	NA
10	76207524	76212086	-	XLOC_003091	TCONS_00008429	gene10907	rna19088	ncRNA	ncRNA#lncrna	lnc	LOC102180501	3	12	1837	6356.5	lincSSup	NA	rna19086	CCNB1IP1	2504	NA	NA
10	76801150	76805979	-	XLOC_003116	TCONS_00008478	NA	NA	NA	NA#lncrna	lnc	NA	2	1	719	719	lincDiv	NA	rna19151	METTL17	36	NA	NA
10	76856330	76857869	-	XLOC_003119	TCONS_00008491	NA	NA	NA	NA#lncrna	lnc	NA	1	1	1539	1539	lincSSup	NA	rna19167	RNASE13	2199	NA	NA
10	77426253	77427703	-	XLOC_003133	TCONS_00008549	NA	NA	NA	NA#lncrna	lnc	NA	1	1	1450	1450	lincSSup	NA	rna19218	LOC102188597	61332	NA	NA
10	77909889	77911523	-	XLOC_003135	TCONS_00008551	NA	NA	NA	NA#lncrna	lnc	NA	1	1	1634	1634	lincSSup	NA	rna19220	LOC102176321	120250	NA	NA
10	78091466	78093851	-	XLOC_003136	TCONS_00008552	NA	NA	NA	NA#lncrna	lnc	NA	2	1	2095	2095	lincSSup	NA	rna19220	LOC102176321	301827	NA	NA
10	78160132	78161496	-	XLOC_003137	TCONS_00008553	NA	NA	NA	NA#lncrna	lnc	NA	2	1	1165	1165	lincSSup	NA	rna19220	LOC102176321	370493	NA	NA
10	78226505	78227202	-	XLOC_003142	TCONS_00008560	NA	NA	NA	NA#lncrna	lnc	NA	1	1	697	697	lincSSup	NA	rna19220	LOC102176321	436866	NA	NA
10	78350185	78351103	-	XLOC_003152	TCONS_00008578	NA	gene11029	NA	NA#lncrna	lnc	NA	2	3	701	537	lincSSup	NA	rna19220	LOC102176321	560546	NA	NA
10	78374730	78388361	-	XLOC_003154	TCONS_00008582	NA	gene11031	NA	NA#lncrna	lnc	NA	2	1	886	886	lincSSup	NA	rna19220	LOC102176321	585091	NA	NA
10	78389102	78403092	-	XLOC_003157	TCONS_00008588	NA	gene11032	NA	NA#lncrna	lnc	NA	5	9	2253	2291	lincSSup	NA	rna19220	LOC102176321	599463	NA	NA
10	78390284	78399917	-	XLOC_003157	TCONS_00008590	NA	gene11032	NA	NA#lncrna	lnc	NA	3	9	1901	2291	lincSSup	NA	rna19220	LOC102176321	600645	NA	NA
10	78393586	78403200	-	XLOC_003157	TCONS_00008593	NA	gene11032	NA	NA#lncrna	lnc	NA	5	9	2635	2291	lincSSup	NA	rna19220	LOC102176321	603947	NA	NA
10	78394951	78403092	-	XLOC_003157	TCONS_00008594	NA	gene11032	NA	NA#lncrna	lnc	NA	4	9	5336	2291	lincSSup	NA	rna19220	LOC102176321	605312	NA	NA
10	78394951	78403200	-	XLOC_003157	TCONS_00008595	NA	gene11032	NA	NA#lncrna	lnc	NA	4	9	5288	2291	lincSSup	NA	rna19220	LOC102176321	605312	NA	NA
10	78988384	79014032	-	XLOC_003160	TCONS_00008600	gene11053	rna19222	ncRNA	ncRNA#lncrna	lnc	LOC106502522	3	13	3731	6442	lincSSdw	NA	rna19223	DAD1	217125	NA	NA
10	78989968	79014019	-	XLOC_003160	TCONS_00008602	gene11053	rna19222	ncRNA	ncRNA#lncrna	lnc	LOC106502522	4	13	6442	6442	lincSSdw	NA	rna19223	DAD1	217138	NA	NA
10	78989968	79014019	-	XLOC_003160	TCONS_00008603	gene11053	rna19222	ncRNA	ncRNA#lncrna	lnc	LOC106502522	3	13	7628	6442	lincSSdw	NA	rna19223	DAD1	217138	NA	NA
10	78989968	79014019	-	XLOC_003160	TCONS_00008604	gene11053	rna19222	ncRNA	ncRNA#lncrna	lnc	LOC106502522	2	13	7453	6442	lincSSdw	NA	rna19223	DAD1	217138	NA	NA
10	78989968	79014019	-	XLOC_003160	TCONS_00008605	gene11053	rna19222	ncRNA	ncRNA#lncrna	lnc	LOC106502522	3	13	6267	6442	lincSSdw	NA	rna19223	DAD1	217138	NA	NA
10	78989968	79014019	-	XLOC_003160	TCONS_00008606	gene11053	rna19222	ncRNA	ncRNA#lncrna	lnc	LOC106502522	3	13	6296	6442	lincSSdw	NA	rna19223	DAD1	217138	NA	NA
10	78989968	79015209	-	XLOC_003160	TCONS_00008608	gene11053	rna19222	ncRNA	ncRNA#lncrna	lnc	LOC106502522	3	13	6455	6442	lincSSdw	NA	rna19223	DAD1	215948	NA	NA
10	78989968	79015343	-	XLOC_003160	TCONS_00008609	gene11053	rna19222	ncRNA	ncRNA#lncrna	lnc	LOC106502522	3	13	6826	6442	lincSSdw	NA	rna19223	DAD1	215814	NA	NA
10	78989968	79015357	-	XLOC_003160	TCONS_00008610	gene11053	rna19222	ncRNA	ncRNA#lncrna	lnc	LOC106502522	3	13	7964	6442	lincSSdw	NA	rna19223	DAD1	215800	NA	NA
10	79008624	79014019	-	XLOC_003160	TCONS_00008611	gene11053	rna19222	ncRNA	ncRNA#lncrna	lnc	LOC106502522	2	13	535	6442	lincSSdw	NA	rna19223	DAD1	217138	NA	NA
10	79466437	79467659	-	XLOC_003165	TCONS_00008624	NA	NA	NA	NA#lncrna	lnc	NA	1	1	1222	1222	lincDiv	NA	rna19240	LRP10	835	NA	NA
10	79858295	79860734	-	XLOC_003179	TCONS_00008690	NA	NA	NA	NA#lncrna	lnc	NA	2	1	1499	1499	lincSSdw	NA	rna19293	SLC22A17	1945	NA	NA
10	80316691	80323314	-	XLOC_003188	TCONS_00008719	NA	NA	NA	NA#lncrna	lnc	NA	2	2	6013	5683.5	lincDiv	NA	rna19316	LOC102169480	11376	NA	NA
10	80331083	80332534	-	XLOC_003190	TCONS_00008721	NA	NA	NA	NA#lncrna	lnc	NA	1	1	1451	1451	lincDiv	NA	rna19316	LOC102169480	2156	NA	NA
10	80399393	80401288	-	XLOC_003193	TCONS_00008728	NA	NA	NA	NA#lncrna	lnc	NA	1	1	1895	1895	lincConv	NA	rna19321	PCK2	2247	NA	NA
10	80401599	80402844	-	XLOC_003194	TCONS_00008729	NA	NA	NA	NA#lncrna	lnc	NA	1	1	1245	1245	lincDiv	NA	rna19322	DCAF11	1187	NA	NA
10	80622725	80624516	-	XLOC_003208	TCONS_00008774	gene11132	rna19382	ncRNA	ncRNA#lncrna	lnc	LOC108637011	2	4	1083	1102.5	lincDiv	NA	rna19383	NFATC4	639	NA	NA
10	80622725	80624537	-	XLOC_003208	TCONS_00008775	gene11132	rna19382	ncRNA	ncRNA#lncrna	lnc	LOC108637011	2	4	1073	1102.5	lincDiv	NA	rna19383	NFATC4	618	NA	NA
10	80622725	80624568	-	XLOC_003208	TCONS_00008776	gene11132	rna19382	ncRNA	ncRNA#lncrna	lnc	LOC108637011	2	4	1122	1102.5	lincDiv	NA	rna19383	NFATC4	587	NA	NA
10	84643843	84650527	-	XLOC_003226	TCONS_00008842	NA	NA	NA	NA#lncrna	lnc	NA	1	1	6684	6684	lincConv	NA	rna19483	LOC102174476	181670	NA	NA
10	84650614	84653014	-	XLOC_003227	TCONS_00008843	NA	NA	NA	NA#lncrna	lnc	NA	1	1	2400	2400	lincConv	NA	rna19483	LOC102174476	188441	NA	NA
10	84654079	84656942	-	XLOC_003228	TCONS_00008844	NA	NA	NA	NA#lncrna	lnc	NA	3	6	1009	1355.5	lincConv	NA	rna19483	LOC102174476	191906	NA	NA
10	84654079	84657216	-	XLOC_003228	TCONS_00008845	NA	NA	NA	NA#lncrna	lnc	NA	3	6	1013	1355.5	lincConv	NA	rna19483	LOC102174476	191906	NA	NA
10	84654079	84657216	-	XLOC_003228	TCONS_00008846	NA	NA	NA	NA#lncrna	lnc	NA	3	6	2709	1355.5	lincConv	NA	rna19483	LOC102174476	191906	NA	NA
10	84654079	84657216	-	XLOC_003228	TCONS_00008847	NA	NA	NA	NA#lncrna	lnc	NA	4	6	1069	1355.5	lincConv	NA	rna19483	LOC102174476	191906	NA	NA
10	84654079	84663999	-	XLOC_003228	TCONS_00008848	NA	NA	NA	NA#lncrna	lnc	NA	3	6	1642	1355.5	lincConv	NA	rna19483	LOC102174476	191906	NA	NA
10	84897626	84898775	-	XLOC_003230	TCONS_00008851	NA	NA	NA	NA#lncrna	lnc	NA	1	1	1149	1149	lincSSdw	NA	rna19485	RPLP1	3399	NA	NA
10	85071550	85077785	-	XLOC_003234	TCONS_00008874	NA	NA	NA	NA#lncrna	lnc	NA	1	1	6235	6235	lincSSup	NA	rna19495	PAQR5	3001	NA	NA
10	85084775	85086412	-	XLOC_003235	TCONS_00008875	NA	NA	NA	NA#lncrna	lnc	NA	1	1	1637	1637	lincSSdw	NA	rna19496	GLCE	15994	NA	NA
10	85087380	85091816	-	XLOC_003236	TCONS_00008876	NA	NA	NA	NA#lncrna	lnc	NA	1	1	4436	4436	lincSSdw	NA	rna19497	GLCE	10590	NA	NA
10	85092813	85093922	-	XLOC_003237	TCONS_00008877	NA	NA	NA	NA#lncrna	lnc	NA	1	1	1109	1109	lincSSdw	NA	rna19497	GLCE	8484	NA	NA
10	85094391	85098299	-	XLOC_003238	TCONS_00008878	NA	NA	NA	NA#lncrna	lnc	NA	1	1	3908	3908	lincSSdw	NA	rna19497	GLCE	4107	NA	NA
10	85306773	85335229	-	XLOC_003240	TCONS_00008884	NA	NA	NA	NA#lncrna	lnc	NA	3	3	2433	4475	lincSSdw	NA	rna19498	NOX5	35795	NA	NA
10	85306773	85335811	-	XLOC_003240	TCONS_00008885	NA	NA	NA	NA#lncrna	lnc	NA	2	3	4649	4475	lincSSdw	NA	rna19498	NOX5	35213	NA	NA
10	85324174	85326114	-	XLOC_003241	TCONS_00008886	NA	NA	NA	NA#lncrna	lnc	NA	1	1	1940	1940	lincSSdw	NA	rna19498	NOX5	44910	NA	NA
10	85537025	85538957	-	XLOC_003244	TCONS_00008889	NA	NA	NA	NA#lncrna	lnc	NA	1	1	1932	1932	lincSSup	NA	rna19499	SPESP1	23949	NA	NA
10	85563294	85566430	-	XLOC_003245	TCONS_00008890	NA	NA	NA	NA#lncrna	lnc	NA	1	1	3136	3136	lincSSup	NA	rna19499	SPESP1	50218	NA	NA
10	85567085	85575165	-	XLOC_003246	TCONS_00008891	NA	NA	NA	NA#lncrna	lnc	NA	1	1	8080	8080	lincSSup	NA	rna19499	SPESP1	54009	NA	NA
10	85589068	85590286	-	XLOC_003249	TCONS_00008895	NA	NA	NA	NA#lncrna	lnc	NA	1	1	1218	1218	lincDiv	NA	rna19502	ANP32A	48530	NA	NA
10	85631539	85641581	-	XLOC_003250	TCONS_00008896	gene11183	rna19501	ncRNA	ncRNA#lncrna	lnc	LOC108636833	2	2	7599	5771	lncgASe	NA	rna19502	ANP32A	0	NA	NA
10	85635140	85641526	-	XLOC_003250	TCONS_00008897	gene11183	rna19501	ncRNA	ncRNA#lncrna	lnc	LOC108636833	2	2	3943	5771	lncgASe	NA	rna19502	ANP32A	0	NA	NA
10	85886063	85921307	-	XLOC_003252	TCONS_00008901	NA	NA	NA	NA#lncrna	lnc	NA	2	6	34309	24853	lincSSup	NA	rna19505	CORO2B	15332	NA	NA
10	85886063	85935426	-	XLOC_003252	TCONS_00008902	NA	NA	NA	NA#lncrna	lnc	NA	3	6	31319	24853	lincSSup	NA	rna19505	CORO2B	15332	NA	NA
10	85886063	85944350	-	XLOC_003252	TCONS_00008903	NA	NA	NA	NA#lncrna	lnc	NA	3	6	21718	24853	lincSSup	NA	rna19505	CORO2B	15332	NA	NA
10	85886063	85944355	-	XLOC_003252	TCONS_00008904	NA	NA	NA	NA#lncrna	lnc	NA	3	6	23311	24853	lincSSup	NA	rna19505	CORO2B	15332	NA	NA
10	85886063	85944363	-	XLOC_003252	TCONS_00008906	NA	NA	NA	NA#lncrna	lnc	NA	3	6	17791	24853	lincSSup	NA	rna19505	CORO2B	15332	NA	NA
10	85921893	85923198	-	XLOC_003253	TCONS_00008907	NA	NA	NA	NA#lncrna	lnc	NA	1	1	1305	1305	lincSSup	NA	rna19505	CORO2B	51162	NA	NA
10	85924863	85925454	-	XLOC_003254	TCONS_00008908	NA	NA	NA	NA#lncrna	lnc	NA	1	1	591	591	lincSSup	NA	rna19505	CORO2B	54132	NA	NA
10	86570040	86571297	-	XLOC_003261	TCONS_00008922	NA	NA	NA	NA#lncrna	lnc	NA	1	1	1257	1257	lincSSdw	NA	rna19522	SKOR1	34448	NA	NA
10	86626371	86628738	-	XLOC_003263	TCONS_00008924	NA	NA	NA	NA#lncrna	lnc	NA	1	2	2367	3402	lincSSdw	NA	rna19524	MAP2K5	4001	NA	NA
10	86626371	86631163	-	XLOC_003263	TCONS_00008925	NA	NA	NA	NA#lncrna	lnc	NA	2	2	4437	3402	lincSSdw	NA	rna19524	MAP2K5	1576	NA	NA
10	88577018	88584997	-	XLOC_003276	TCONS_00008977	NA	NA	NA	NA#lncrna	lnc	NA	2	1	652	652	lincDiv	NA	rna19581	DENND4A	12762	NA	NA
10	88593896	88597500	-	XLOC_003277	TCONS_00008978	NA	NA	NA	NA#lncrna	lnc	NA	2	3	2801	2991	lincDiv	NA	rna19582	DENND4A	259	NA	NA
10	88593896	88597661	-	XLOC_003277	TCONS_00008979	NA	NA	NA	NA#lncrna	lnc	NA	2	3	2991	2991	lincDiv	NA	rna19580	DENND4A	98	NA	NA
10	88593896	88597661	-	XLOC_003277	TCONS_00008980	NA	NA	NA	NA#lncrna	lnc	NA	2	3	3579	2991	lincDiv	NA	rna19582	DENND4A	98	NA	NA
10	88760629	88764115	-	XLOC_003278	TCONS_00008987	NA	NA	NA	NA#lncrna	lnc	NA	3	7	1336	5466	lincDiv	NA	rna19588	VWA9	293	NA	NA
10	89133684	89134791	-	XLOC_003280	TCONS_00008989	NA	NA	NA	NA#lncrna	lnc	NA	1	1	1107	1107	lincDiv	NA	rna19610	CLPX	5240	NA	NA
10	89135658	89139573	-	XLOC_003281	TCONS_00008990	NA	NA	NA	NA#lncrna	lnc	NA	1	1	3915	3915	lincDiv	NA	rna19610	CLPX	458	NA	NA
10	89432898	89435053	-	XLOC_003286	TCONS_00008996	gene11242	rna19623	ncRNA	ncRNA#lncrna	lnc	LOC108636840	3	1	851	851	lincDiv	NA	rna19624	PTGER2	595	NA	NA
10	91053723	91055629	-	XLOC_003298	TCONS_00009051	NA	NA	NA	NA#lncrna	lnc	NA	1	1	1906	1906	lincSSdw	NA	rna19658	LOC102175297	3700	NA	NA
10	91103933	91109246	-	XLOC_003300	TCONS_00009053	NA	NA	NA	NA#lncrna	lnc	NA	1	1	5313	5313	lincSSdw	NA	rna19659	LOC102175022	8381	NA	NA
10	91109462	91112886	-	XLOC_003301	TCONS_00009054	NA	NA	NA	NA#lncrna	lnc	NA	1	1	3424	3424	lincSSdw	NA	rna19659	LOC102175022	4741	NA	NA
10	91113122	91114132	-	XLOC_003302	TCONS_00009055	NA	NA	NA	NA#lncrna	lnc	NA	1	1	1010	1010	lincSSdw	NA	rna19659	LOC102175022	3495	NA	NA
10	92918503	92952274	-	XLOC_003310	TCONS_00009072	NA	NA	NA	NA#lncrna	lnc	NA	3	1	505	505	lincDiv	NA	rna19683	ZBED3	12214	NA	NA
10	94698397	94707348	-	XLOC_003325	TCONS_00009106	gene11292	rna19711	ncRNA	ncRNA#lncrna	lnc	LOC108636845	4	4	2716	2721	lincDiv	NA	rna19712	GCNT4	203	NA	NA
10	94698397	94707362	-	XLOC_003325	TCONS_00009107	gene11292	rna19711	ncRNA	ncRNA#lncrna	lnc	LOC108636845	2	4	2726	2721	lincDiv	NA	rna19712	GCNT4	189	NA	NA
10	94698397	94707362	-	XLOC_003325	TCONS_00009108	gene11292	rna19711	ncRNA	ncRNA#lncrna	lnc	LOC108636845	3	4	3593	2721	lincDiv	NA	rna19712	GCNT4	189	NA	NA
10	94700429	94707316	-	XLOC_003325	TCONS_00009109	gene11292	rna19711	ncRNA	ncRNA#lncrna	lnc	LOC108636845	3	4	800	2721	lincDiv	NA	rna19712	GCNT4	235	NA	NA
10	95544494	95558645	-	XLOC_003330	TCONS_00009118	NA	NA	NA	NA#lncrna	lnc	NA	3	4	6573	9545	lincDiv	NA	rna19716	SFXN1	38	NA	NA
10	95544494	95558645	-	XLOC_003330	TCONS_00009119	NA	NA	NA	NA#lncrna	lnc	NA	3	4	10068	9545	lincDiv	NA	rna19716	SFXN1	38	NA	NA
10	96440324	96443453	-	XLOC_003337	TCONS_00009148	NA	NA	NA	NA#lncrna	lnc	NA	1	1	3129	3129	lincSSdw	NA	rna19739	AP3S1	7207	NA	NA
10	96626249	96645079	-	XLOC_003339	TCONS_00009151	NA	NA	NA	NA#lncrna	lnc	NA	3	2	4422	5172.5	lincConv	NA	rna19743	CDO1	63418	NA	NA
10	96626249	96645159	-	XLOC_003339	TCONS_00009152	NA	NA	NA	NA#lncrna	lnc	NA	2	2	5923	5172.5	lincConv	NA	rna19743	CDO1	63418	NA	NA
10	96682875	96697725	-	XLOC_003340	TCONS_00009153	NA	NA	NA	NA#lncrna	lnc	NA	2	1	2305	2305	lincDiv	NA	rna19744	TMED7	43580	NA	NA
10	96737483	96741098	-	XLOC_003341	TCONS_00009154	NA	NA	NA	NA#lncrna	lnc	NA	1	1	3615	3615	lincDiv	NA	rna19744	TMED7	207	NA	NA
10	96754175	96754937	-	XLOC_003342	TCONS_00009155	NA	NA	NA	NA#lncrna	lnc	NA	1	1	762	762	lincConv	NA	rna19744	TMED7	2613	NA	NA
10	99978441	99981102	-	XLOC_003352	TCONS_00009191	NA	NA	NA	NA#lncrna	lnc	NA	1	1	2661	2661	lincDiv	NA	rna19770	APC	6	NA	NA
10	101029758	101032599	-	XLOC_003355	TCONS_00009197	NA	NA	NA	NA#lncrna	lnc	NA	2	7	2544	5406	lincSSdw	NA	rna19785	LOC108636900	8635	NA	NA
10	101029758	101038909	-	XLOC_003355	TCONS_00009198	gene11336	rna19784	ncRNA	ncRNA#lncrna	lnc	LOC106502507	5	7	5694	5406	lincSSdw	NA	rna19785	LOC108636900	2325	NA	NA
10	101029758	101038919	-	XLOC_003355	TCONS_00009199	gene11336	rna19784	ncRNA	ncRNA#lncrna	lnc	LOC106502507	6	7	5828	5406	lincSSdw	NA	rna19785	LOC108636900	2315	NA	NA
10	101029758	101038919	-	XLOC_003355	TCONS_00009200	gene11336	rna19784	ncRNA	ncRNA#lncrna	lnc	LOC106502507	6	7	5406	5406	lincSSdw	NA	rna19785	LOC108636900	2315	NA	NA
10	101029758	101038919	-	XLOC_003355	TCONS_00009201	gene11336	rna19784	ncRNA	ncRNA#lncrna	lnc	LOC106502507	6	7	5401	5406	lincSSdw	NA	rna19785	LOC108636900	2315	NA	NA
10	101029758	101039302	-	XLOC_003355	TCONS_00009202	gene11336	rna19784	ncRNA	ncRNA#lncrna	lnc	LOC106502507	7	7	5534	5406	lincSSdw	NA	rna19785	LOC108636900	1932	NA	NA
10	101036502	101038818	-	XLOC_003355	TCONS_00009203	gene11336	rna19784	ncRNA	ncRNA#lncrna	lnc	LOC106502507	5	7	937	5406	lincSSdw	NA	rna19785	LOC108636900	2416	NA	NA
11	66945	68286	+	XLOC_003360	TCONS_00009208	NA	NA	NA	NA#lncrna	lnc	NA	1	3	1341	1341	lincDiv	NA	rna19786	ZC3H6	185	NA	NA
11	66945	70448	+	XLOC_003360	TCONS_00009209	NA	NA	NA	NA#lncrna	lnc	NA	2	3	1323	1341	lincDiv	NA	rna19786	ZC3H6	185	NA	NA
11	66945	70448	+	XLOC_003360	TCONS_00009210	NA	NA	NA	NA#lncrna	lnc	NA	2	3	1353	1341	lincDiv	NA	rna19786	ZC3H6	185	NA	NA
11	242381	243878	+	XLOC_003362	TCONS_00009219	NA	NA	NA	NA#lncrna	lnc	NA	1	1	1497	1497	lincDiv	NA	rna19792	TMEM87B	740	NA	NA
11	247615	248933	+	XLOC_003363	TCONS_00009220	NA	NA	NA	NA#lncrna	lnc	NA	1	1	1318	1318	lincDiv	NA	rna19791	TMEM87B	5974	NA	NA
11	492943	499635	+	XLOC_003364	TCONS_00009224	NA	NA	NA	NA#lncrna	lnc	NA	2	4	5614	6313.5	lincSSdw	NA	rna19795	ANAPC1	7115	NA	NA
11	617190	632458	+	XLOC_003366	TCONS_00009226	NA	NA	NA	NA#lncrna	lnc	NA	3	1	486	486	lincSSdw	NA	rna19795	ANAPC1	131362	NA	NA
11	718158	749024	+	XLOC_003367	TCONS_00009227	gene11346	rna19797	ncRNA	ncRNA#lncrna	lnc	LOC102171344	2	13	2531	854	lincSSdw	NA	rna19795	ANAPC1	232330	NA	NA
11	718158	781605	+	XLOC_003367	TCONS_00009228	gene11346	rna19797	ncRNA	ncRNA#lncrna	lnc	LOC102171344	2	13	854	854	lincSSdw	NA	rna19794	ANAPC1	232330	NA	NA
11	718348	865323	+	XLOC_003367	TCONS_00009229	gene11346	rna19797	ncRNA	ncRNA#lncrna	lnc	LOC102171344	4	13	963	854	lincConv	NA	rna19801	BCL2L11	182849	NA	NA
11	718355	820444	+	XLOC_003367	TCONS_00009230	gene11346	rna19797	ncRNA	ncRNA#lncrna	lnc	LOC102171344	3	13	6379	854	lincConv	NA	rna19801	BCL2L11	227728	NA	NA
11	718502	858988	+	XLOC_003367	TCONS_00009234	gene11346	rna19799	ncRNA	ncRNA#lncrna	lnc	LOC102171344	4	13	2364	854	lincConv	NA	rna19801	BCL2L11	189184	NA	NA
11	718502	874942	+	XLOC_003367	TCONS_00009236	gene11346	rna19798	ncRNA	ncRNA#lncrna	lnc	LOC102171344	4	13	1689	854	lincConv	NA	rna19801	BCL2L11	173230	NA	NA
11	718502	891116	+	XLOC_003367	TCONS_00009237	gene11346	rna19797	ncRNA	ncRNA#lncrna	lnc	LOC102171344	5	13	2549	854	lincConv	NA	rna19801	BCL2L11	157056	NA	NA
11	775264	781605	+	XLOC_003367	TCONS_00009238	gene11347	rna19800	ncRNA	ncRNA#lncrna	lnc	LOC102171160	4	13	566	854	lincConv	NA	rna19801	BCL2L11	266567	NA	NA
11	776161	781605	+	XLOC_003367	TCONS_00009239	gene11347	rna19800	ncRNA	ncRNA#lncrna	lnc	LOC102171160	3	13	683	854	lincConv	NA	rna19801	BCL2L11	266567	NA	NA
11	1873666	1886297	+	XLOC_003374	TCONS_00009260	gene11358	rna19822	ncRNA	ncRNA#lncrna	lnc	LOC102173309	3	8	1931	6895	lincDiv	NA	rna19821	MRPS5	43	NA	NA
11	1873666	1891662	+	XLOC_003374	TCONS_00009262	gene11358	rna19822	ncRNA	ncRNA#lncrna	lnc	LOC102173309	4	8	7368	6895	lncgASe	NA	rna19823	ZNF514	0	NA	NA
11	1873666	1891662	+	XLOC_003374	TCONS_00009264	gene11358	rna19822	ncRNA	ncRNA#lncrna	lnc	LOC102173309	3	8	4373	6895	lncgASe	NA	rna19823	ZNF514	0	NA	NA
11	1873666	1891662	+	XLOC_003374	TCONS_00009266	gene11358	rna19822	ncRNA	ncRNA#lncrna	lnc	LOC102173309	3	8	10791	6895	lncgASe	NA	rna19823	ZNF514	0	NA	NA
11	1884206	1891662	+	XLOC_003374	TCONS_00009267	gene11358	rna19822	ncRNA	ncRNA#lncrna	lnc	LOC102173309	3	8	4267	6895	lncgASe	NA	rna19823	ZNF514	0	NA	NA
11	2223904	2225016	+	XLOC_003381	TCONS_00009290	NA	NA	NA	NA#lncrna	lnc	NA	1	1	1112	1112	lincDiv	NA	rna19840	DUSP2	1177	NA	NA
11	2276682	2288306	+	XLOC_003382	TCONS_00009292	gene11370	rna19848	ncRNA	ncRNA#lncrna	lnc	LOC108637128	3	2	1373	1416	lincDiv	NA	rna19845	STARD7	37	NA	NA
11	2338827	2339793	+	XLOC_003384	TCONS_00009294	NA	NA	NA	NA#lncrna	lnc	NA	2	1	864	864	lincDiv	NA	rna19851	SNRNP200	295	NA	NA
11	2499432	2501925	+	XLOC_003388	TCONS_00009308	NA	NA	NA	NA#lncrna	lnc	NA	1	1	2493	2493	lincConv	NA	rna19865	KANSL3	3011	NA	NA
11	2502261	2503893	+	XLOC_003389	TCONS_00009309	NA	NA	NA	NA#lncrna	lnc	NA	1	1	1632	1632	lincConv	NA	rna19863	KANSL3	1043	NA	NA
11	3211022	3212905	+	XLOC_003397	TCONS_00009334	NA	NA	NA	NA#lncrna	lnc	NA	1	1	1883	1883	lincDiv	NA	rna19895	TMEM131	94	NA	NA
11	3279618	3289660	+	XLOC_003398	TCONS_00009335	NA	NA	NA	NA#lncrna	lnc	NA	2	2	9671	9856.5	lincSSup	NA	rna19896	VWA3B	24000	NA	NA
11	3279618	3289660	+	XLOC_003398	TCONS_00009336	NA	NA	NA	NA#lncrna	lnc	NA	1	2	10042	9856.5	lincSSup	NA	rna19896	VWA3B	24000	NA	NA
11	3718664	3729424	+	XLOC_003402	TCONS_00009367	NA	NA	NA	NA#lncrna	lnc	NA	1	1	10760	10760	lincConv	NA	rna19908	LOC102182511	2732	NA	NA
11	4237503	4238130	+	XLOC_003408	TCONS_00009380	NA	NA	NA	NA#lncrna	lnc	NA	1	1	627	627	lincConv	NA	rna19929	MITD1	412	NA	NA
11	5632068	5643906	+	XLOC_003413	TCONS_00009404	NA	NA	NA	NA#lncrna	lnc	NA	3	1	638	638	lincSSup	NA	rna19957	NPAS2	51164	NA	NA
11	6355957	6391688	+	XLOC_003418	TCONS_00009412	NA	NA	NA	NA#lncrna	lnc	NA	6	3	1987	2201	lincSSup	NA	rna19971	MAP4K4	11428	NA	NA
11	6365488	6391688	+	XLOC_003418	TCONS_00009413	NA	NA	NA	NA#lncrna	lnc	NA	6	3	2233	2201	lincSSup	NA	rna19977	MAP4K4	11428	NA	NA
11	6365511	6391688	+	XLOC_003418	TCONS_00009414	NA	NA	NA	NA#lncrna	lnc	NA	6	3	2201	2201	lincSSup	NA	rna19967	MAP4K4	11428	NA	NA
11	6388111	6389170	+	XLOC_003419	TCONS_00009415	NA	NA	NA	NA#lncrna	lnc	NA	1	1	1059	1059	lincSSup	NA	rna19976	MAP4K4	13946	NA	NA
11	6389294	6389997	+	XLOC_003420	TCONS_00009416	NA	NA	NA	NA#lncrna	lnc	NA	1	1	703	703	lincSSup	NA	rna19986	MAP4K4	13119	NA	NA
11	9119717	9122546	+	XLOC_003436	TCONS_00009512	NA	NA	NA	NA#lncrna	lnc	NA	1	2	2829	2462	lincDiv	NA	rna20028	TGFBRAP1	83	NA	NA
11	9119717	9122546	+	XLOC_003436	TCONS_00009513	NA	NA	NA	NA#lncrna	lnc	NA	2	2	2095	2462	lincDiv	NA	rna20028	TGFBRAP1	83	NA	NA
11	10535868	10537375	+	XLOC_003455	TCONS_00009590	NA	NA	NA	NA#lncrna	lnc	NA	1	1	1507	1507	lincDiv	NA	rna20107	TET3	379	NA	NA
11	10727849	10729336	+	XLOC_003457	TCONS_00009598	NA	NA	NA	NA#lncrna	lnc	NA	1	1	1487	1487	lincSSdw	NA	rna20124	DUSP11	2008	NA	NA
11	10729870	10731420	+	XLOC_003458	TCONS_00009599	NA	NA	NA	NA#lncrna	lnc	NA	1	1	1550	1550	lincSSdw	NA	rna20124	DUSP11	4029	NA	NA
11	12204605	12206772	+	XLOC_003470	TCONS_00009640	NA	NA	NA	NA#lncrna	lnc	NA	1	1	2167	2167	lincSSdw	NA	rna20158	EXOC6B	4459	NA	NA
11	14112969	14114698	+	XLOC_003483	TCONS_00009666	NA	NA	NA	NA#lncrna	lnc	NA	1	1	1729	1729	lincDiv	NA	rna20207	XDH	15261	NA	NA
11	14118732	14121093	+	XLOC_003484	TCONS_00009667	NA	NA	NA	NA#lncrna	lnc	NA	1	1	2361	2361	lincDiv	NA	rna20207	XDH	21024	NA	NA
11	14121558	14123703	+	XLOC_003485	TCONS_00009668	NA	NA	NA	NA#lncrna	lnc	NA	1	1	2145	2145	lincDiv	NA	rna20207	XDH	23850	NA	NA
11	14142696	14144608	+	XLOC_003486	TCONS_00009669	NA	NA	NA	NA#lncrna	lnc	NA	1	1	1912	1912	lincConv	NA	rna20210	SRD5A2	21627	NA	NA
11	14152220	14153796	+	XLOC_003488	TCONS_00009671	NA	NA	NA	NA#lncrna	lnc	NA	1	1	1576	1576	lincConv	NA	rna20211	SRD5A2	12439	NA	NA
11	14163709	14164689	+	XLOC_003489	TCONS_00009672	NA	NA	NA	NA#lncrna	lnc	NA	1	1	980	980	lincConv	NA	rna20210	SRD5A2	1546	NA	NA
11	14515913	14516923	+	XLOC_003490	TCONS_00009673	NA	NA	NA	NA#lncrna	lnc	NA	1	1	1010	1010	lincDiv	NA	rna20214	MEMO1	191	NA	NA
11	14668317	14669305	+	XLOC_003494	TCONS_00009685	NA	NA	NA	NA#lncrna	lnc	NA	1	1	988	988	lincConv	NA	rna20223	NLRC4	252	NA	NA
11	14786931	14788668	+	XLOC_003496	TCONS_00009689	NA	NA	NA	NA#lncrna	lnc	NA	1	1	1737	1737	lincSSdw	NA	rna20224	YIPF4	4409	NA	NA
11	14791567	14793541	+	XLOC_003497	TCONS_00009690	NA	NA	NA	NA#lncrna	lnc	NA	1	1	1974	1974	lincSSdw	NA	rna20224	YIPF4	9045	NA	NA
11	14793857	14795213	+	XLOC_003498	TCONS_00009691	NA	NA	NA	NA#lncrna	lnc	NA	1	1	1356	1356	lincSSdw	NA	rna20224	YIPF4	11335	NA	NA
11	14798128	14803273	+	XLOC_003499	TCONS_00009692	NA	NA	NA	NA#lncrna	lnc	NA	1	1	5145	5145	lincSSup	NA	rna20228	BIRC6	11063	NA	NA
11	14806260	14812033	+	XLOC_003500	TCONS_00009693	NA	NA	NA	NA#lncrna	lnc	NA	1	1	5773	5773	lincSSup	NA	rna20229	BIRC6	2303	NA	NA
11	15030440	15032598	+	XLOC_003502	TCONS_00009704	gene11539	rna20231	ncRNA	ncRNA#lncrna	lnc	LOC108637104	3	2	1660	1179.5	lincSSdw	NA	rna20230	BIRC6	5940	NA	NA
11	15031517	15032456	+	XLOC_003502	TCONS_00009705	gene11539	rna20231	ncRNA	ncRNA#lncrna	lnc	LOC108637104	2	2	699	1179.5	lincSSdw	NA	rna20228	BIRC6	7017	NA	NA
11	15035775	15037312	+	XLOC_003503	TCONS_00009706	NA	NA	NA	NA#lncrna	lnc	NA	1	1	1537	1537	lincSSup	NA	rna20234	TTC27	4112	NA	NA
11	19459419	19461380	+	XLOC_003513	TCONS_00009744	NA	NA	NA	NA#lncrna	lnc	NA	1	1	1961	1961	lincConv	NA	rna20266	SULT6B1	1769	NA	NA
11	19484775	19485511	+	XLOC_003515	TCONS_00009746	NA	NA	NA	NA#lncrna	lnc	NA	1	1	736	736	lincSSup	NA	rna20267	CEBPZOS	357	NA	NA
11	20705471	20719579	+	XLOC_003521	TCONS_00009767	NA	NA	NA	NA#lncrna	lnc	NA	1	1	14108	14108	lincConv	NA	rna20289	HNRNPLL	39798	NA	NA
11	20798722	20811154	+	XLOC_003523	TCONS_00009769	NA	NA	NA	NA#lncrna	lnc	NA	1	1	12432	12432	lincDiv	NA	rna20288	HNRNPLL	518	NA	NA
11	20811274	20814520	+	XLOC_003524	TCONS_00009770	NA	NA	NA	NA#lncrna	lnc	NA	1	1	3246	3246	lincDiv	NA	rna20288	HNRNPLL	13070	NA	NA
11	21280354	21280966	+	XLOC_003531	TCONS_00009783	NA	NA	NA	NA#lncrna	lnc	NA	1	1	612	612	lincDiv	NA	rna20310	SOS1	223	NA	NA
11	21591735	21699814	+	XLOC_003532	TCONS_00009786	gene11581	rna20317	ncRNA	ncRNA#lncrna	lnc	LOC102181308	4	7	1088	1088	lncgASi	NA	rna20316	MAP4K3	0	NA	NA
11	21622820	21699814	+	XLOC_003532	TCONS_00009788	gene11581	rna20319	ncRNA	ncRNA#lncrna	lnc	LOC102181308	5	7	1019	1088	lincDiv	NA	rna20313	MAP4K3	30060	NA	NA
11	21650889	21699976	+	XLOC_003532	TCONS_00009789	gene11581	rna20318	ncRNA	ncRNA#lncrna	lnc	LOC102181308	6	7	1069	1088	lincDiv	NA	rna20313	MAP4K3	58129	NA	NA
11	24404124	24456676	+	XLOC_003540	TCONS_00009801	gene11595	rna20336	ncRNA	ncRNA#lncrna	lnc	LOC106502609	7	7	8779	4522	lincSSup	NA	rna20338	EML4	14835	NA	NA
11	24404303	24456676	+	XLOC_003540	TCONS_00009802	gene11595	rna20336	ncRNA	ncRNA#lncrna	lnc	LOC106502609	5	7	4653	4522	lincSSup	NA	rna20338	EML4	14835	NA	NA
11	24404337	24445270	+	XLOC_003540	TCONS_00009803	gene11595	rna20336	ncRNA	ncRNA#lncrna	lnc	LOC106502609	6	7	4522	4522	lincSSup	NA	rna20337	EML4	26241	NA	NA
11	24435291	24456676	+	XLOC_003540	TCONS_00009806	gene11595	rna20336	ncRNA	ncRNA#lncrna	lnc	LOC106502609	4	7	4232	4522	lincSSup	NA	rna20338	EML4	14835	NA	NA
11	24439179	24456676	+	XLOC_003540	TCONS_00009807	gene11595	rna20336	ncRNA	ncRNA#lncrna	lnc	LOC106502609	2	7	4059	4522	lincSSup	NA	rna20338	EML4	14835	NA	NA
11	24458204	24468310	+	XLOC_003541	TCONS_00009808	NA	NA	NA	NA#lncrna	lnc	NA	1	1	10106	10106	lincSSup	NA	rna20338	EML4	3201	NA	NA
11	25008312	25009668	+	XLOC_003544	TCONS_00009825	gene11604	rna20358	ncRNA	ncRNA#lncrna	lnc	LOC108637138	2	1	605	605	lncgASe	NA	rna20354	HAAO	0	NA	NA
11	25024060	25035779	+	XLOC_003545	TCONS_00009827	gene11605	rna20359	ncRNA	ncRNA#lncrna	lnc	LOC106502607	4	4	2283	1240.5	lincDiv	NA	rna20354	HAAO	14592	NA	NA
11	25026815	25035779	+	XLOC_003545	TCONS_00009830	gene11605	rna20359	ncRNA	ncRNA#lncrna	lnc	LOC106502607	4	4	844	1240.5	lincDiv	NA	rna20354	HAAO	17347	NA	NA
11	25391180	25394070	+	XLOC_003548	TCONS_00009832	NA	NA	NA	NA#lncrna	lnc	NA	1	1	2890	2890	lincConv	NA	rna20363	THADA	322	NA	NA
11	25723421	25725613	+	XLOC_003550	TCONS_00009835	NA	NA	NA	NA#lncrna	lnc	NA	1	1	2192	2192	lincDiv	NA	rna20364	THADA	940	NA	NA
11	25966494	25969063	+	XLOC_003555	TCONS_00009854	NA	NA	NA	NA#lncrna	lnc	NA	1	1	2569	2569	lincConv	NA	rna20372	LRPPRC	3327	NA	NA
11	26314757	26320013	+	XLOC_003559	TCONS_00009860	NA	NA	NA	NA#lncrna	lnc	NA	1	1	5256	5256	lincSSdw	NA	rna20374	PPM1B	7472	NA	NA
11	26329600	26330776	+	XLOC_003560	TCONS_00009861	NA	NA	NA	NA#lncrna	lnc	NA	1	1	1176	1176	lincSSup	NA	rna20377	SLC3A1	9348	NA	NA
11	28428432	28429519	+	XLOC_003567	TCONS_00009890	NA	NA	NA	NA#lncrna	lnc	NA	1	1	1087	1087	lincSSdw	NA	rna20395	EPAS1	17136	NA	NA
11	28663240	28667539	+	XLOC_003571	TCONS_00009897	NA	NA	NA	NA#lncrna	lnc	NA	1	1	4299	4299	lincSSdw	NA	rna20406	CRIPT	3443	NA	NA
11	28668238	28681543	+	XLOC_003572	TCONS_00009898	NA	NA	NA	NA#lncrna	lnc	NA	2	2	6311	9808	lincSSdw	NA	rna20406	CRIPT	8441	NA	NA
11	28668238	28681543	+	XLOC_003572	TCONS_00009899	NA	NA	NA	NA#lncrna	lnc	NA	1	2	13305	9808	lincSSdw	NA	rna20406	CRIPT	8441	NA	NA
11	28682211	28685279	+	XLOC_003573	TCONS_00009900	NA	NA	NA	NA#lncrna	lnc	NA	1	1	3068	3068	lincSSdw	NA	rna20406	CRIPT	22414	NA	NA
11	28685479	28688287	+	XLOC_003574	TCONS_00009901	NA	NA	NA	NA#lncrna	lnc	NA	1	1	2808	2808	lincSSdw	NA	rna20406	CRIPT	25682	NA	NA
11	28825510	28826264	+	XLOC_003577	TCONS_00009912	NA	NA	NA	NA#lncrna	lnc	NA	1	1	754	754	lincSSdw	NA	rna20411	SOCS5	22756	NA	NA
11	30405672	30406827	+	XLOC_003586	TCONS_00009946	NA	NA	NA	NA#lncrna	lnc	NA	1	1	1155	1155	lincSSup	NA	rna20429	STON1	1369	NA	NA
11	31206936	31214374	+	XLOC_003589	TCONS_00009956	NA	gene11661	NA	NA#lncrna	lnc	NA	2	1	585	585	lincDiv	NA	rna20434	LOC102175771	35289	NA	NA
11	36152217	36157327	+	XLOC_003599	TCONS_00009969	NA	NA	NA	NA#lncrna	lnc	NA	1	1	5110	5110	lincConv	NA	rna20462	GPR75	5159	NA	NA
11	36284904	36285940	+	XLOC_003601	TCONS_00009971	NA	NA	NA	NA#lncrna	lnc	NA	1	1	1036	1036	lincDiv	NA	rna20463	PSME4	12515	NA	NA
11	37006711	37024084	+	XLOC_003606	TCONS_00009984	NA	NA	NA	NA#lncrna	lnc	NA	2	8	2254	5392.5	lincSSdw	NA	rna20472	SPTBN1	8865	NA	NA
11	37006718	37015869	+	XLOC_003606	TCONS_00009986	NA	NA	NA	NA#lncrna	lnc	NA	2	8	5420	5392.5	lincSSdw	NA	rna20470	SPTBN1	8872	NA	NA
11	37006723	37015869	+	XLOC_003606	TCONS_00009987	NA	NA	NA	NA#lncrna	lnc	NA	4	8	5601	5392.5	lincSSdw	NA	rna20471	SPTBN1	8877	NA	NA
11	37006735	37009024	+	XLOC_003606	TCONS_00009988	NA	NA	NA	NA#lncrna	lnc	NA	1	8	2289	5392.5	lincSSdw	NA	rna20471	SPTBN1	8889	NA	NA
11	37006777	37015869	+	XLOC_003606	TCONS_00009989	NA	NA	NA	NA#lncrna	lnc	NA	4	8	5326	5392.5	lincSSdw	NA	rna20471	SPTBN1	8931	NA	NA
11	37007891	37015869	+	XLOC_003606	TCONS_00009990	NA	NA	NA	NA#lncrna	lnc	NA	2	8	5702	5392.5	lincSSdw	NA	rna20472	SPTBN1	10045	NA	NA
11	37009075	37015869	+	XLOC_003606	TCONS_00009991	NA	NA	NA	NA#lncrna	lnc	NA	1	8	6794	5392.5	lincSSdw	NA	rna20471	SPTBN1	11229	NA	NA
11	37019751	37020974	+	XLOC_003607	TCONS_00009992	NA	NA	NA	NA#lncrna	lnc	NA	1	1	1223	1223	lincSSup	NA	rna20475	EML6	20598	NA	NA
11	37908259	38107469	+	XLOC_003613	TCONS_00010014	gene11693	rna20504	ncRNA	ncRNA#lncrna	lnc	LOC106502619	4	1	629	629	lncgASe	NA	rna20502	PPP4R3B	0	NA	NA
11	38187891	38188733	+	XLOC_003615	TCONS_00010016	NA	NA	NA	NA#lncrna	lnc	NA	1	1	842	842	lincDiv	NA	rna20507	EFEMP1	22685	NA	NA
11	38392608	38427214	+	XLOC_003616	TCONS_00010017	NA	NA	NA	NA#lncrna	lnc	NA	2	2	2036	2172	lincSSup	NA	rna20520	CCDC85A	16292	NA	NA
11	38424906	38427214	+	XLOC_003616	TCONS_00010018	NA	NA	NA	NA#lncrna	lnc	NA	1	2	2308	2172	lincSSup	NA	rna20518	CCDC85A	16292	NA	NA
11	40516620	40518055	+	XLOC_003620	TCONS_00010033	NA	NA	NA	NA#lncrna	lnc	NA	1	1	1435	1435	lincDiv	NA	rna20527	FANCL	146	NA	NA
11	42712354	42713115	+	XLOC_003621	TCONS_00010034	NA	NA	NA	NA#lncrna	lnc	NA	1	1	761	761	lincConv	NA	rna20529	BCL11A	89785	NA	NA
11	43395091	43399833	+	XLOC_003628	TCONS_00010059	NA	NA	NA	NA#lncrna	lnc	NA	1	1	4742	4742	lincSSdw	NA	rna20540	PEX13	3390	NA	NA
11	43400456	43401676	+	XLOC_003629	TCONS_00010060	NA	NA	NA	NA#lncrna	lnc	NA	1	1	1220	1220	lincSSdw	NA	rna20540	PEX13	8755	NA	NA
11	43402441	43405392	+	XLOC_003630	TCONS_00010061	NA	NA	NA	NA#lncrna	lnc	NA	1	1	2951	2951	lincSSup	NA	rna20544	KIAA1841	5977	NA	NA
11	44494062	44519932	+	XLOC_003639	TCONS_00010107	gene11735	rna20584	ncRNA	ncRNA#lncrna	lnc	LOC106502622	7	17	7931	1586	lncgASe	NA	rna20596	LOC102174578	0	NA	NA
11	44494070	44518344	+	XLOC_003639	TCONS_00010108	gene11735	rna20584	ncRNA	ncRNA#lncrna	lnc	LOC106502622	8	17	7899	1586	lncgASe	NA	rna20596	LOC102174578	0	NA	NA
11	44494270	44504822	+	XLOC_003639	TCONS_00010109	gene11735	rna20593	ncRNA	ncRNA#lncrna	lnc	LOC106502622	6	17	1219	1586	lncgASe	NA	rna20596	LOC102174578	0	NA	NA
11	44494270	44514437	+	XLOC_003639	TCONS_00010117	gene11735	rna20589	ncRNA	ncRNA#lncrna	lnc	LOC106502622	8	17	1532	1586	lncgASe	NA	rna20596	LOC102174578	0	NA	NA
11	44494271	44514437	+	XLOC_003639	TCONS_00010122	gene11735	rna20594	ncRNA	ncRNA#lncrna	lnc	LOC106502622	7	17	987	1586	lncgASe	NA	rna20596	LOC102174578	0	NA	NA
11	44494273	44504496	+	XLOC_003639	TCONS_00010123	gene11735	rna20595	ncRNA	ncRNA#lncrna	lnc	LOC106502622	5	17	686	1586	lncgASe	NA	rna20596	LOC102174578	0	NA	NA
11	45613394	45614810	+	XLOC_003646	TCONS_00010134	NA	NA	NA	NA#lncrna	lnc	NA	1	1	1416	1416	lincDiv	NA	rna20606	NCK2	1382	NA	NA
11	45939432	45940036	+	XLOC_003652	TCONS_00010147	NA	NA	NA	NA#lncrna	lnc	NA	1	1	604	604	lincSSdw	NA	rna20611	CHCHD5	14100	NA	NA
11	45940243	45942909	+	XLOC_003653	TCONS_00010148	NA	NA	NA	NA#lncrna	lnc	NA	1	1	2666	2666	lincSSdw	NA	rna20611	CHCHD5	14911	NA	NA
11	45949664	45962889	+	XLOC_003655	TCONS_00010150	NA	NA	NA	NA#lncrna	lnc	NA	1	1	13225	13225	lincSSdw	NA	rna20611	CHCHD5	24332	NA	NA
11	46016955	46024169	+	XLOC_003657	TCONS_00010160	NA	NA	NA	NA#lncrna	lnc	NA	1	1	7214	7214	lincSSdw	NA	rna20613	SLC20A1	7777	NA	NA
11	46024272	46025887	+	XLOC_003658	TCONS_00010161	NA	NA	NA	NA#lncrna	lnc	NA	1	1	1615	1615	lincSSdw	NA	rna20613	SLC20A1	15094	NA	NA
11	46061044	46070156	+	XLOC_003659	TCONS_00010163	NA	gene11754	NA	NA#lncrna	lnc	NA	4	4	5014	3192	lincSSup	NA	rna20614	NT5DC4	3116	NA	NA
11	46064229	46070156	+	XLOC_003659	TCONS_00010164	NA	gene11754	NA	NA#lncrna	lnc	NA	2	4	1575	3192	lincSSup	NA	rna20614	NT5DC4	3116	NA	NA
11	46570593	46571859	+	XLOC_003671	TCONS_00010206	NA	NA	NA	NA#lncrna	lnc	NA	1	1	1266	1266	lincConv	NA	rna20657	PAX8	2348	NA	NA
11	46592889	46597017	+	XLOC_003672	TCONS_00010207	gene11771	rna20658	ncRNA	ncRNA#lncrna	lnc	LOC108637145	2	2	3808	2143.5	lncgASe	NA	rna20656	PAX8	0	NA	NA
11	46592938	46593737	+	XLOC_003672	TCONS_00010208	gene11771	rna20658	ncRNA	ncRNA#lncrna	lnc	LOC108637145	2	2	479	2143.5	lncgASe	NA	rna20656	PAX8	0	NA	NA
11	46644152	46645739	+	XLOC_003673	TCONS_00010209	NA	NA	NA	NA#lncrna	lnc	NA	1	1	1587	1587	lincDiv	NA	rna20657	PAX8	4303	NA	NA
11	46910207	46915478	+	XLOC_003675	TCONS_00010214	NA	gene11773	NA	NA#lncrna	lnc	NA	2	4	763	863.5	lincConv	NA	rna20659	RPIA	40859	NA	NA
11	46955111	46956277	+	XLOC_003676	TCONS_00010215	NA	NA	NA	NA#lncrna	lnc	NA	1	1	1166	1166	lincConv	NA	rna20659	RPIA	60	NA	NA
11	47537796	47539008	+	XLOC_003681	TCONS_00010223	NA	NA	NA	NA#lncrna	lnc	NA	1	1	1212	1212	lincSSdw	NA	rna20666	FABP1	3228	NA	NA
11	47539112	47540494	+	XLOC_003682	TCONS_00010224	NA	NA	NA	NA#lncrna	lnc	NA	1	1	1382	1382	lincConv	NA	rna20668	SMYD1	4223	NA	NA
11	47725959	47726572	+	XLOC_003689	TCONS_00010233	NA	NA	NA	NA#lncrna	lnc	NA	1	1	613	613	lincSSup	NA	rna20672	CD8A	1173	NA	NA
11	48450994	48465200	+	XLOC_003695	TCONS_00010261	NA	NA	NA	NA#lncrna	lnc	NA	2	2	2284	1348	lincSSdw	NA	rna20694	POLR1A	13898	NA	NA
11	49187640	49189298	+	XLOC_003708	TCONS_00010310	NA	NA	NA	NA#lncrna	lnc	NA	1	1	1658	1658	lincDiv	NA	rna20722	TGOLN2	241	NA	NA
11	49677766	49706880	+	XLOC_003711	TCONS_00010314	NA	NA	NA	NA#lncrna	lnc	NA	6	10	8292	9162.5	lincConv	NA	rna20728	DNAH6	12601	NA	NA
11	49677789	49706880	+	XLOC_003711	TCONS_00010316	NA	NA	NA	NA#lncrna	lnc	NA	6	10	5171	9162.5	lincConv	NA	rna20728	DNAH6	12601	NA	NA
11	49677800	49703571	+	XLOC_003711	TCONS_00010317	NA	NA	NA	NA#lncrna	lnc	NA	4	10	15376	9162.5	lincConv	NA	rna20728	DNAH6	15910	NA	NA
11	49677800	49706880	+	XLOC_003711	TCONS_00010318	NA	NA	NA	NA#lncrna	lnc	NA	6	10	10033	9162.5	lincConv	NA	rna20728	DNAH6	12601	NA	NA
11	49677881	49692442	+	XLOC_003711	TCONS_00010320	NA	NA	NA	NA#lncrna	lnc	NA	2	10	13109	9162.5	lincConv	NA	rna20728	DNAH6	27039	NA	NA
11	49688447	49703571	+	XLOC_003711	TCONS_00010321	NA	NA	NA	NA#lncrna	lnc	NA	3	10	2951	9162.5	lincConv	NA	rna20728	DNAH6	15910	NA	NA
11	49692826	49706880	+	XLOC_003711	TCONS_00010322	NA	NA	NA	NA#lncrna	lnc	NA	3	10	4560	9162.5	lincConv	NA	rna20728	DNAH6	12601	NA	NA
11	49693179	49703571	+	XLOC_003711	TCONS_00010323	NA	NA	NA	NA#lncrna	lnc	NA	2	10	5143	9162.5	lincConv	NA	rna20728	DNAH6	15910	NA	NA
11	50020909	50023611	+	XLOC_003712	TCONS_00010324	NA	NA	NA	NA#lncrna	lnc	NA	2	3	704	1785	lincSSup	NA	rna20729	SUCLG1	13077	NA	NA
11	50020909	50023611	+	XLOC_003712	TCONS_00010325	NA	NA	NA	NA#lncrna	lnc	NA	2	3	1785	1785	lincSSup	NA	rna20729	SUCLG1	13077	NA	NA
11	50021083	50023611	+	XLOC_003712	TCONS_00010326	NA	NA	NA	NA#lncrna	lnc	NA	1	3	2528	1785	lincSSup	NA	rna20729	SUCLG1	13077	NA	NA
11	50077685	50080176	+	XLOC_003714	TCONS_00010330	NA	NA	NA	NA#lncrna	lnc	NA	1	1	2491	2491	lincSSdw	NA	rna20729	SUCLG1	5047	NA	NA
11	50081270	50082448	+	XLOC_003715	TCONS_00010331	NA	NA	NA	NA#lncrna	lnc	NA	1	1	1178	1178	lincSSdw	NA	rna20729	SUCLG1	8632	NA	NA
11	59785945	59804413	+	XLOC_003736	TCONS_00010363	NA	NA	NA	NA#lncrna	lnc	NA	3	2	4157	4044.5	lincDiv	NA	rna20752	USP34	362	NA	NA
11	59785945	59804413	+	XLOC_003736	TCONS_00010364	NA	NA	NA	NA#lncrna	lnc	NA	2	2	3932	4044.5	lincDiv	NA	rna20752	USP34	362	NA	NA
11	59964408	59975337	+	XLOC_003738	TCONS_00010367	NA	NA	NA	NA#lncrna	lnc	NA	4	5	1703	3488	lincDiv	NA	rna20754	XPO1	100773	NA	NA
11	59970541	59975337	+	XLOC_003738	TCONS_00010370	NA	NA	NA	NA#lncrna	lnc	NA	1	5	4796	3488	lincDiv	NA	rna20754	XPO1	106906	NA	NA
11	59999296	60021080	+	XLOC_003739	TCONS_00010371	NA	NA	NA	NA#lncrna	lnc	NA	3	6	1698	6021.5	lincConv	NA	rna20759	FAM161A	86839	NA	NA
11	59999296	60021080	+	XLOC_003739	TCONS_00010372	NA	NA	NA	NA#lncrna	lnc	NA	2	6	1586	6021.5	lincConv	NA	rna20758	FAM161A	86839	NA	NA
11	59999296	60031842	+	XLOC_003739	TCONS_00010373	NA	NA	NA	NA#lncrna	lnc	NA	2	6	10182	6021.5	lincConv	NA	rna20758	FAM161A	76077	NA	NA
11	59999315	60031842	+	XLOC_003739	TCONS_00010374	NA	NA	NA	NA#lncrna	lnc	NA	3	6	10275	6021.5	lincConv	NA	rna20758	FAM161A	76077	NA	NA
11	60014423	60015230	+	XLOC_003740	TCONS_00010375	NA	NA	NA	NA#lncrna	lnc	NA	1	1	807	807	lincConv	NA	rna20759	FAM161A	92689	NA	NA
11	60015957	60016594	+	XLOC_003741	TCONS_00010376	NA	NA	NA	NA#lncrna	lnc	NA	1	1	637	637	lincConv	NA	rna20759	FAM161A	91325	NA	NA
11	60017756	60031842	+	XLOC_003739	TCONS_00010377	NA	NA	NA	NA#lncrna	lnc	NA	2	6	13848	6021.5	lincConv	NA	rna20759	FAM161A	76077	NA	NA
11	60018365	60045529	+	XLOC_003739	TCONS_00010378	NA	NA	NA	NA#lncrna	lnc	NA	2	6	1861	6021.5	lincConv	NA	rna20759	FAM161A	62390	NA	NA
11	60626125	60635567	+	XLOC_003746	TCONS_00010396	NA	NA	NA	NA#lncrna	lnc	NA	1	1	9442	9442	lincConv	NA	rna20768	TMEM17	51780	NA	NA
11	62876950	62879698	+	XLOC_003756	TCONS_00010424	gene11884	rna20796	ncRNA	ncRNA#lncrna	lnc	LOC108637150	2	3	1536	1536	lincDiv	NA	rna20793	SERTAD2	213	NA	NA
11	62876950	62882492	+	XLOC_003756	TCONS_00010425	gene11883	rna20795	ncRNA	ncRNA#lncrna	lnc	LOC108637151	2	3	657	1536	lincDiv	NA	rna20793	SERTAD2	213	NA	NA
11	62877204	62879698	+	XLOC_003756	TCONS_00010426	gene11884	rna20796	ncRNA	ncRNA#lncrna	lnc	LOC108637150	2	3	1755	1536	lincDiv	NA	rna20793	SERTAD2	467	NA	NA
11	63369532	63370658	+	XLOC_003761	TCONS_00010438	NA	NA	NA	NA#lncrna	lnc	NA	1	1	1126	1126	lincSSdw	NA	rna20804	ACTR2	5230	NA	NA
11	63397940	63399914	+	XLOC_003762	TCONS_00010439	NA	NA	NA	NA#lncrna	lnc	NA	1	1	1974	1974	lincConv	NA	rna20805	SPRED2	8719	NA	NA
11	63532127	63559786	+	XLOC_003763	TCONS_00010440	gene11895	rna20807	ncRNA	ncRNA#lncrna	lnc	LOC102180861	5	1	1180	1180	lincDiv	NA	rna20805	SPRED2	116	NA	NA
11	65558900	65561348	+	XLOC_003769	TCONS_00010457	NA	NA	NA	NA#lncrna	lnc	NA	1	1	2448	2448	lincSSdw	NA	rna20815	ETAA1	2061	NA	NA
11	65623390	65649640	+	XLOC_003770	TCONS_00010458	NA	NA	NA	NA#lncrna	lnc	NA	4	1	2214	2214	lincSSdw	NA	rna20815	ETAA1	66551	NA	NA
11	65649918	65651292	+	XLOC_003771	TCONS_00010459	NA	NA	NA	NA#lncrna	lnc	NA	1	1	1374	1374	lincSSdw	NA	rna20815	ETAA1	93079	NA	NA
11	66380102	66386344	+	XLOC_003773	TCONS_00010462	NA	NA	NA	NA#lncrna	lnc	NA	1	3	6242	5281	lincDiv	NA	rna20822	PPP3R1	249	NA	NA
11	66380586	66386344	+	XLOC_003773	TCONS_00010463	NA	NA	NA	NA#lncrna	lnc	NA	2	3	5281	5281	lincDiv	NA	rna20822	PPP3R1	733	NA	NA
11	66381136	66386344	+	XLOC_003773	TCONS_00010464	NA	NA	NA	NA#lncrna	lnc	NA	2	3	4513	5281	lincDiv	NA	rna20822	PPP3R1	1283	NA	NA
11	66386535	66387900	+	XLOC_003774	TCONS_00010465	NA	NA	NA	NA#lncrna	lnc	NA	1	1	1365	1365	lincDiv	NA	rna20822	PPP3R1	6682	NA	NA
11	66527732	66529901	+	XLOC_003777	TCONS_00010469	NA	NA	NA	NA#lncrna	lnc	NA	1	1	2169	2169	lincSSdw	NA	rna20826	PLEK	2265	NA	NA
11	66928097	66930881	+	XLOC_003782	TCONS_00010487	NA	NA	NA	NA#lncrna	lnc	NA	1	1	2784	2784	lincSSdw	NA	rna20837	ARHGAP25	9545	NA	NA
11	67806038	67806701	+	XLOC_003786	TCONS_00010492	NA	NA	NA	NA#lncrna	lnc	NA	1	1	663	663	lincSSup	NA	rna20860	ANXA4	23489	NA	NA
11	67983214	67986128	+	XLOC_003791	TCONS_00010501	NA	NA	NA	NA#lncrna	lnc	NA	1	1	2914	2914	lincSSdw	NA	rna20863	SNRNP27	3616	NA	NA
11	67987750	67989349	+	XLOC_003792	TCONS_00010502	NA	NA	NA	NA#lncrna	lnc	NA	1	1	1599	1599	lincSSup	NA	rna20864	MXD1	1107	NA	NA
11	68197233	68201395	+	XLOC_003795	TCONS_00010510	NA	NA	NA	NA#lncrna	lnc	NA	1	1	4162	4162	lincConv	NA	rna20877	C11H2orf42	317	NA	NA
11	68279139	68286999	+	XLOC_003796	TCONS_00010511	NA	gene11935	NA	NA#lncrna	lnc	NA	3	8	3009	3102	lincDiv	NA	rna20880	TIA1	105	NA	NA
11	68279139	68286999	+	XLOC_003796	TCONS_00010512	NA	gene11935	NA	NA#lncrna	lnc	NA	3	8	2913	3102	lincDiv	NA	rna20881	TIA1	105	NA	NA
11	68279140	68286999	+	XLOC_003796	TCONS_00010513	NA	gene11935	NA	NA#lncrna	lnc	NA	2	8	5872	3102	lincDiv	NA	rna20880	TIA1	106	NA	NA
11	68279192	68286999	+	XLOC_003796	TCONS_00010515	NA	gene11935	NA	NA#lncrna	lnc	NA	4	8	3075	3102	lincDiv	NA	rna20880	TIA1	158	NA	NA
11	68279349	68286999	+	XLOC_003796	TCONS_00010516	NA	gene11935	NA	NA#lncrna	lnc	NA	4	8	3146	3102	lincDiv	NA	rna20880	TIA1	315	NA	NA
11	68280037	68280776	+	XLOC_003797	TCONS_00010517	NA	NA	NA	NA#lncrna	lnc	NA	1	1	739	739	lincDiv	NA	rna20881	TIA1	1003	NA	NA
11	69460496	69461135	+	XLOC_003804	TCONS_00010534	NA	NA	NA	NA#lncrna	lnc	NA	1	1	639	639	lincDiv	NA	rna20900	YPEL5	228	NA	NA
11	72324493	72328036	+	XLOC_003827	TCONS_00010620	NA	NA	NA	NA#lncrna	lnc	NA	2	1	3360	3360	lincConv	NA	rna21009	MAPRE3	420	NA	NA
11	72913617	72918133	+	XLOC_003831	TCONS_00010624	NA	gene12013	NA	NA#lncrna	lnc	NA	1	5	4516	1493	lincDiv	NA	rna21025	EPT1	196	NA	NA
11	72913617	72918133	+	XLOC_003831	TCONS_00010625	NA	gene12013	NA	NA#lncrna	lnc	NA	2	5	1762	1493	lincDiv	NA	rna21025	EPT1	196	NA	NA
11	72913674	72918133	+	XLOC_003831	TCONS_00010626	NA	gene12013	NA	NA#lncrna	lnc	NA	2	5	1493	1493	lincDiv	NA	rna21025	EPT1	253	NA	NA
11	72913693	72918133	+	XLOC_003831	TCONS_00010627	NA	gene12013	NA	NA#lncrna	lnc	NA	2	5	1470	1493	lincDiv	NA	rna21025	EPT1	272	NA	NA
11	72944511	72946557	+	XLOC_003833	TCONS_00010630	NA	NA	NA	NA#lncrna	lnc	NA	1	1	2046	2046	lincConv	NA	rna21028	HADHB	1672	NA	NA
11	73365395	73366902	+	XLOC_003839	TCONS_00010647	NA	NA	NA	NA#lncrna	lnc	NA	1	1	1507	1507	lincSSdw	NA	rna21033	ASXL2	2297	NA	NA
11	73651378	73652306	+	XLOC_003841	TCONS_00010656	NA	NA	NA	NA#lncrna	lnc	NA	1	1	928	928	lincSSdw	NA	rna21039	DTNB	2553	NA	NA
11	73653055	73655543	+	XLOC_003842	TCONS_00010657	NA	NA	NA	NA#lncrna	lnc	NA	1	1	2488	2488	lincSSdw	NA	rna21038	DTNB	4230	NA	NA
11	73655607	73658447	+	XLOC_003843	TCONS_00010658	NA	NA	NA	NA#lncrna	lnc	NA	1	1	2840	2840	lincSSdw	NA	rna21040	DTNB	6782	NA	NA
11	73659291	73660803	+	XLOC_003844	TCONS_00010659	NA	NA	NA	NA#lncrna	lnc	NA	1	1	1512	1512	lincSSdw	NA	rna21039	DTNB	10466	NA	NA
11	73786871	73790161	+	XLOC_003846	TCONS_00010676	NA	NA	NA	NA#lncrna	lnc	NA	1	1	3290	3290	lincSSdw	NA	rna21045	DNMT3A	2683	NA	NA
11	74145348	74146503	+	XLOC_003851	TCONS_00010687	NA	NA	NA	NA#lncrna	lnc	NA	1	1	1155	1155	lincSSdw	NA	rna21068	PTRHD1	3198	NA	NA
11	75270990	75303723	+	XLOC_003863	TCONS_00010720	gene12047	rna21105	ncRNA	ncRNA#lncrna	lnc	LOC102173396	2	6	1329	3937	lincDiv	NA	rna21103	KLHL29	366	NA	NA
11	75270990	75322151	+	XLOC_003863	TCONS_00010721	gene12047	rna21105	ncRNA	ncRNA#lncrna	lnc	LOC102173396	5	6	2271	3937	lincDiv	NA	rna21103	KLHL29	366	NA	NA
11	75270990	75336810	+	XLOC_003863	TCONS_00010722	gene12047	rna21105	ncRNA	ncRNA#lncrna	lnc	LOC102173396	5	6	3943	3937	lincDiv	NA	rna21103	KLHL29	366	NA	NA
11	75312595	75336810	+	XLOC_003863	TCONS_00010725	gene12047	rna21105	ncRNA	ncRNA#lncrna	lnc	LOC102173396	4	6	3931	3937	lincDiv	NA	rna21103	KLHL29	41971	NA	NA
11	75351107	75352225	+	XLOC_003864	TCONS_00010726	NA	NA	NA	NA#lncrna	lnc	NA	1	1	1118	1118	lincDiv	NA	rna21103	KLHL29	80483	NA	NA
11	77632974	77638497	+	XLOC_003866	TCONS_00010733	NA	NA	NA	NA#lncrna	lnc	NA	1	1	5523	5523	lincSSdw	NA	rna21109	APOB	2852	NA	NA
11	77902889	77904092	+	XLOC_003868	TCONS_00010739	NA	NA	NA	NA#lncrna	lnc	NA	1	1	1203	1203	lincConv	NA	rna21115	GDF7	3537	NA	NA
11	78109485	78148320	+	XLOC_003870	TCONS_00010742	gene12057	rna21118	ncRNA	ncRNA#lncrna	lnc	LOC106502652	5	4	353	1505.5	lincDiv	NA	rna21117	RHOB	567	NA	NA
11	78109492	78149842	+	XLOC_003870	TCONS_00010743	gene12057	rna21118	ncRNA	ncRNA#lncrna	lnc	LOC106502652	5	4	1341	1505.5	lincDiv	NA	rna21117	RHOB	574	NA	NA
11	78111388	78149842	+	XLOC_003870	TCONS_00010744	gene12057	rna21118	ncRNA	ncRNA#lncrna	lnc	LOC106502652	3	4	1670	1505.5	lincDiv	NA	rna21117	RHOB	2470	NA	NA
11	78147494	78149842	+	XLOC_003870	TCONS_00010745	gene12057	rna21118	ncRNA	ncRNA#lncrna	lnc	LOC106502652	2	4	1932	1505.5	lincDiv	NA	rna21117	RHOB	38576	NA	NA
11	78377188	78378382	+	XLOC_003873	TCONS_00010757	NA	NA	NA	NA#lncrna	lnc	NA	1	1	1194	1194	lincSSdw	NA	rna21128	SDC1	3082	NA	NA
11	78840816	78850075	+	XLOC_003878	TCONS_00010775	NA	NA	NA	NA#lncrna	lnc	NA	2	1	2678	2678	lincSSdw	NA	rna21133	TTC32	203871	NA	NA
11	78974028	79003054	+	XLOC_003879	TCONS_00010776	NA	NA	NA	NA#lncrna	lnc	NA	3	3	4726	4726	lincSSup	NA	rna21134	OSR1	131660	NA	NA
11	78974028	79003054	+	XLOC_003879	TCONS_00010777	NA	NA	NA	NA#lncrna	lnc	NA	3	3	4106	4726	lincSSup	NA	rna21134	OSR1	131660	NA	NA
11	79034750	79036853	+	XLOC_003880	TCONS_00010779	NA	NA	NA	NA#lncrna	lnc	NA	1	1	2103	2103	lincSSup	NA	rna21134	OSR1	97861	NA	NA
11	79235262	79235700	+	XLOC_003882	TCONS_00010781	NA	NA	NA	NA#lncrna	lnc	NA	1	1	438	438	lincSSdw	NA	rna21134	OSR1	93402	NA	NA
11	80300723	80302204	+	XLOC_003886	TCONS_00010788	NA	NA	NA	NA#lncrna	lnc	NA	1	1	1481	1481	lincConv	NA	rna21139	KCNS3	121928	NA	NA
11	82812284	82819303	+	XLOC_003891	TCONS_00010810	gene12083	rna21161	ncRNA	ncRNA#lncrna	lnc	LOC106502642	5	4	2382	2759.5	lincSSdw	NA	rna21157	NBAS	2205	NA	NA
11	82812559	82819303	+	XLOC_003891	TCONS_00010811	gene12083	rna21161	ncRNA	ncRNA#lncrna	lnc	LOC106502642	4	4	3137	2759.5	lincSSdw	NA	rna21156	NBAS	2480	NA	NA
11	82812559	82819303	+	XLOC_003891	TCONS_00010812	gene12083	rna21161	ncRNA	ncRNA#lncrna	lnc	LOC106502642	5	4	1354	2759.5	lincSSdw	NA	rna21156	NBAS	2480	NA	NA
11	82812715	82819303	+	XLOC_003891	TCONS_00010813	gene12083	rna21161	ncRNA	ncRNA#lncrna	lnc	LOC106502642	3	4	4093	2759.5	lincSSdw	NA	rna21156	NBAS	2636	NA	NA
11	84971346	84973488	+	XLOC_003895	TCONS_00010835	NA	NA	NA	NA#lncrna	lnc	NA	1	19	2142	22634	lincDiv	NA	rna21168	TRIB2	124751	NA	NA
11	84972778	84976447	+	XLOC_003895	TCONS_00010836	NA	NA	NA	NA#lncrna	lnc	NA	3	19	2820	22634	lincDiv	NA	rna21168	TRIB2	126183	NA	NA
11	84979879	84981405	+	XLOC_003897	TCONS_00010837	NA	NA	NA	NA#lncrna	lnc	NA	1	1	1526	1526	lincDiv	NA	rna21168	TRIB2	133284	NA	NA
11	85060626	85074765	+	XLOC_003898	TCONS_00010839	NA	NA	NA	NA#lncrna	lnc	NA	3	6	4658	4882	lincDiv	NA	rna21168	TRIB2	214031	NA	NA
11	85060678	85066800	+	XLOC_003898	TCONS_00010840	NA	NA	NA	NA#lncrna	lnc	NA	3	6	4846	4882	lincDiv	NA	rna21168	TRIB2	214083	NA	NA
11	85060695	85066800	+	XLOC_003898	TCONS_00010841	NA	NA	NA	NA#lncrna	lnc	NA	2	6	4704	4882	lincDiv	NA	rna21168	TRIB2	214100	NA	NA
11	85067736	85074765	+	XLOC_003898	TCONS_00010843	NA	NA	NA	NA#lncrna	lnc	NA	1	6	7029	4882	lincDiv	NA	rna21168	TRIB2	221141	NA	NA
11	85076134	85079017	+	XLOC_003899	TCONS_00010844	NA	NA	NA	NA#lncrna	lnc	NA	1	1	2883	2883	lincDiv	NA	rna21168	TRIB2	229539	NA	NA
11	85142401	85143667	+	XLOC_003901	TCONS_00010846	NA	NA	NA	NA#lncrna	lnc	NA	1	1	1266	1266	lincDiv	NA	rna21168	TRIB2	295806	NA	NA
11	87439299	87440227	+	XLOC_003912	TCONS_00010883	NA	NA	NA	NA#lncrna	lnc	NA	1	2	928	1043	lincSSup	NA	rna21237	YWHAQ	35908	NA	NA
11	87439299	87459717	+	XLOC_003912	TCONS_00010884	NA	NA	NA	NA#lncrna	lnc	NA	2	2	1158	1043	lincSSup	NA	rna21237	YWHAQ	16418	NA	NA
11	87508216	87516939	+	XLOC_003915	TCONS_00010888	NA	NA	NA	NA#lncrna	lnc	NA	2	1	3717	3717	lincSSdw	NA	rna21238	YWHAQ	803	NA	NA
11	87511852	87516851	+	XLOC_003916	TCONS_00010889	NA	NA	NA	NA#lncrna	lnc	NA	1	1	4999	4999	lincSSdw	NA	rna21237	YWHAQ	4439	NA	NA
11	87517109	87521526	+	XLOC_003917	TCONS_00010890	NA	NA	NA	NA#lncrna	lnc	NA	1	1	4417	4417	lincSSup	NA	rna21240	ADAM17	5067	NA	NA
11	88219330	88226291	+	XLOC_003923	TCONS_00010917	gene12130	rna21262	ncRNA	ncRNA#lncrna	lnc	LOC108637162	3	7	6740	5536	lincDiv	NA	rna21261	ID2	5194	NA	NA
11	88219330	88226291	+	XLOC_003923	TCONS_00010919	gene12130	rna21262	ncRNA	ncRNA#lncrna	lnc	LOC108637162	4	7	5644	5536	lincDiv	NA	rna21261	ID2	5194	NA	NA
11	88219331	88226291	+	XLOC_003923	TCONS_00010920	gene12130	rna21262	ncRNA	ncRNA#lncrna	lnc	LOC108637162	3	7	5266	5536	lincDiv	NA	rna21261	ID2	5195	NA	NA
11	88219331	88226291	+	XLOC_003923	TCONS_00010921	gene12130	rna21262	ncRNA	ncRNA#lncrna	lnc	LOC108637162	3	7	5536	5536	lincDiv	NA	rna21261	ID2	5195	NA	NA
11	88323740	88363343	+	XLOC_003924	TCONS_00010923	NA	NA	NA	NA#lncrna	lnc	NA	3	2	1550	1586	lincDiv	NA	rna21261	ID2	109604	NA	NA
11	88439904	88440768	+	XLOC_003925	TCONS_00010925	NA	NA	NA	NA#lncrna	lnc	NA	1	1	864	864	lincDiv	NA	rna21261	ID2	225768	NA	NA
11	89692688	89697512	+	XLOC_003930	TCONS_00010932	NA	NA	NA	NA#lncrna	lnc	NA	1	1	4824	4824	lincSSdw	NA	rna21273	CMPK2	5481	NA	NA
11	89699439	89700952	+	XLOC_003931	TCONS_00010933	NA	NA	NA	NA#lncrna	lnc	NA	1	1	1513	1513	lincSSdw	NA	rna21273	CMPK2	12232	NA	NA
11	89701601	89702766	+	XLOC_003932	TCONS_00010934	NA	NA	NA	NA#lncrna	lnc	NA	1	1	1165	1165	lincSSdw	NA	rna21273	CMPK2	14394	NA	NA
11	91990905	91993608	+	XLOC_003937	TCONS_00010939	gene12147	rna21283	ncRNA	ncRNA#lncrna	lnc	LOC108637163	3	3	516	1373	lncgASi	NA	rna21278	LOC102168270	0	NA	NA
11	91990905	91995650	+	XLOC_003937	TCONS_00010940	gene12147	rna21282	ncRNA	ncRNA#lncrna	lnc	LOC108637163	3	3	1560	1373	lncgASi	NA	rna21278	LOC102168270	0	NA	NA
11	91991750	91993652	+	XLOC_003937	TCONS_00010941	gene12147	rna21282	ncRNA	ncRNA#lncrna	lnc	LOC108637163	3	3	1373	1373	lincDiv	NA	rna21281	LOC102168270	93	NA	NA
11	92892783	92893227	+	XLOC_003945	TCONS_00010969	NA	NA	NA	NA#lncrna	lnc	NA	1	1	444	444	lincConv	NA	rna21314	LOC102168271	5550	NA	NA
11	93355134	93362369	+	XLOC_003963	TCONS_00010987	NA	NA	NA	NA#lncrna	lnc	NA	2	2	2308	4771.5	lincDiv	NA	rna21343	LOC102176434	9350	NA	NA
11	93355134	93362369	+	XLOC_003963	TCONS_00010988	NA	NA	NA	NA#lncrna	lnc	NA	1	2	7235	4771.5	lincDiv	NA	rna21343	LOC102176434	9350	NA	NA
11	93587457	93588855	+	XLOC_003974	TCONS_00010999	NA	NA	NA	NA#lncrna	lnc	NA	1	1	1398	1398	lincDiv	NA	rna21357	ZBTB6	68	NA	NA
11	94628078	94629330	+	XLOC_003981	TCONS_00011021	NA	NA	NA	NA#lncrna	lnc	NA	1	1	1252	1252	lincSSup	NA	rna21377	LHX2	10715	NA	NA
11	94630696	94635202	+	XLOC_003982	TCONS_00011022	NA	NA	NA	NA#lncrna	lnc	NA	1	1	4506	4506	lincSSup	NA	rna21377	LHX2	4843	NA	NA
11	94635306	94639838	+	XLOC_003983	TCONS_00011023	NA	NA	NA	NA#lncrna	lnc	NA	1	1	4532	4532	lincSSup	NA	rna21377	LHX2	207	NA	NA
11	95629435	95642185	+	XLOC_003992	TCONS_00011048	NA	NA	NA	NA#lncrna	lnc	NA	2	3	6889	9788	lincDiv	NA	rna21406	HSPA5	268	NA	NA
11	95629435	95642185	+	XLOC_003992	TCONS_00011049	NA	NA	NA	NA#lncrna	lnc	NA	1	3	12750	9788	lincDiv	NA	rna21406	HSPA5	268	NA	NA
11	95761221	95763053	+	XLOC_003994	TCONS_00011065	NA	NA	NA	NA#lncrna	lnc	NA	2	1	1529	1529	lincConv	NA	rna21415	MAPKAP1	19683	NA	NA
11	97819592	97820753	+	XLOC_004006	TCONS_00011123	NA	NA	NA	NA#lncrna	lnc	NA	1	1	1161	1161	lincDiv	NA	rna21464	FAM129B	1090	NA	NA
11	97828352	97828961	+	XLOC_004007	TCONS_00011124	NA	NA	NA	NA#lncrna	lnc	NA	1	1	609	609	lincDiv	NA	rna21464	FAM129B	9850	NA	NA
11	98012940	98014095	+	XLOC_004012	TCONS_00011133	NA	NA	NA	NA#lncrna	lnc	NA	1	1	1155	1155	lincSSup	NA	rna21478	FPGS	2789	NA	NA
11	98196632	98199542	+	XLOC_004015	TCONS_00011145	NA	NA	NA	NA#lncrna	lnc	NA	1	3	2910	2728	lincDiv	NA	rna21496	FAM102A	4637	NA	NA
11	98199852	98202664	+	XLOC_004016	TCONS_00011147	NA	NA	NA	NA#lncrna	lnc	NA	1	1	2812	2812	lincDiv	NA	rna21496	FAM102A	7857	NA	NA
11	98551756	98553237	+	XLOC_004026	TCONS_00011195	NA	NA	NA	NA#lncrna	lnc	NA	1	1	1481	1481	lincSSdw	NA	rna21559	CERCAM	2232	NA	NA
11	98759514	98765728	+	XLOC_004031	TCONS_00011248	gene12297	rna21595	ncRNA	ncRNA#lncrna	lnc	LOC106502663	2	1	2947	2947	lncgASe	NA	rna21597	ZER1	0	NA	NA
11	99233568	99235337	+	XLOC_004040	TCONS_00011268	NA	NA	NA	NA#lncrna	lnc	NA	2	3	806	1007	lincDiv	NA	rna21631	IER5L	132959	NA	NA
11	99233621	99243292	+	XLOC_004040	TCONS_00011269	NA	NA	NA	NA#lncrna	lnc	NA	2	3	3380	1007	lincDiv	NA	rna21631	IER5L	133012	NA	NA
11	99234330	99235337	+	XLOC_004040	TCONS_00011270	NA	NA	NA	NA#lncrna	lnc	NA	1	3	1007	1007	lincDiv	NA	rna21631	IER5L	133721	NA	NA
11	99375486	99377670	+	XLOC_004041	TCONS_00011272	NA	NA	NA	NA#lncrna	lnc	NA	1	2	2184	1583	lincSSup	NA	rna21634	LOC102172072	93461	NA	NA
11	99378838	99395017	+	XLOC_004042	TCONS_00011273	gene12313	rna21632	ncRNA	ncRNA#lncrna	lnc	LOC102171346	3	10	2036	2471.5	lincSSup	NA	rna21634	LOC102172072	76114	NA	NA
11	99378842	99395017	+	XLOC_004042	TCONS_00011274	gene12313	rna21632	ncRNA	ncRNA#lncrna	lnc	LOC102171346	3	10	1480	2471.5	lincSSup	NA	rna21634	LOC102172072	76114	NA	NA
11	99378860	99395017	+	XLOC_004042	TCONS_00011275	gene12313	rna21632	ncRNA	ncRNA#lncrna	lnc	LOC102171346	3	10	1009	2471.5	lincSSup	NA	rna21634	LOC102172072	76114	NA	NA
11	99382609	99386048	+	XLOC_004043	TCONS_00011276	NA	NA	NA	NA#lncrna	lnc	NA	2	1	1558	1558	lincSSup	NA	rna21634	LOC102172072	85083	NA	NA
11	99387339	99395017	+	XLOC_004042	TCONS_00011277	gene12313	rna21632	ncRNA	ncRNA#lncrna	lnc	LOC102171346	3	10	3622	2471.5	lincSSup	NA	rna21634	LOC102172072	76114	NA	NA
11	99387339	99395017	+	XLOC_004042	TCONS_00011278	gene12313	rna21632	ncRNA	ncRNA#lncrna	lnc	LOC102171346	4	10	1125	2471.5	lincSSup	NA	rna21634	LOC102172072	76114	NA	NA
11	99387409	99388507	+	XLOC_004044	TCONS_00011279	NA	NA	NA	NA#lncrna	lnc	NA	1	1	1098	1098	lincSSup	NA	rna21634	LOC102172072	82624	NA	NA
11	99388839	99395017	+	XLOC_004042	TCONS_00011281	gene12313	rna21632	ncRNA	ncRNA#lncrna	lnc	LOC102171346	2	10	5390	2471.5	lincSSup	NA	rna21634	LOC102172072	76114	NA	NA
11	99388839	99395017	+	XLOC_004042	TCONS_00011282	gene12313	rna21632	ncRNA	ncRNA#lncrna	lnc	LOC102171346	3	10	3908	2471.5	lincSSup	NA	rna21634	LOC102172072	76114	NA	NA
11	99388839	99395017	+	XLOC_004042	TCONS_00011283	gene12313	rna21632	ncRNA	ncRNA#lncrna	lnc	LOC102171346	3	10	3911	2471.5	lincSSup	NA	rna21634	LOC102172072	76114	NA	NA
11	99392758	99394868	+	XLOC_004042	TCONS_00011284	gene12313	rna21632	ncRNA	ncRNA#lncrna	lnc	LOC102171346	2	10	1325	2471.5	lincSSup	NA	rna21634	LOC102172072	76263	NA	NA
11	99624034	99628759	+	XLOC_004049	TCONS_00011298	NA	gene12322	NA	NA#lncrna	lnc	NA	2	1	771	771	lincDiv	NA	rna21644	PTGES	15515	NA	NA
11	99950794	99953890	+	XLOC_004054	TCONS_00011311	NA	NA	NA	NA#lncrna	lnc	NA	1	1	3096	3096	lincSSdw	NA	rna21670	GPR107	4381	NA	NA
11	100312736	100317527	+	XLOC_004058	TCONS_00011316	NA	NA	NA	NA#lncrna	lnc	NA	4	1	609	609	lincSSdw	NA	rna21673	ASS1	19190	NA	NA
11	100323862	100333448	+	XLOC_004059	TCONS_00011317	NA	NA	NA	NA#lncrna	lnc	NA	3	1	3942	3942	lincSSup	NA	rna21675	FUBP3	24910	NA	NA
11	100333661	100339869	+	XLOC_004061	TCONS_00011319	NA	NA	NA	NA#lncrna	lnc	NA	1	1	6208	6208	lincSSup	NA	rna21675	FUBP3	18489	NA	NA
11	100346359	100349825	+	XLOC_004063	TCONS_00011323	NA	NA	NA	NA#lncrna	lnc	NA	1	1	3466	3466	lincSSup	NA	rna21674	FUBP3	8533	NA	NA
11	102622900	102635606	+	XLOC_004086	TCONS_00011419	gene12371	rna21772	ncRNA	ncRNA#lncrna	lnc	LOC108637172	2	4	11559	11623	lincDiv	NA	rna21769	GBGT1	22319	NA	NA
11	102622933	102635606	+	XLOC_004086	TCONS_00011420	gene12371	rna21772	ncRNA	ncRNA#lncrna	lnc	LOC108637172	2	4	12168	11623	lincDiv	NA	rna21768	GBGT1	22352	NA	NA
11	102622945	102635606	+	XLOC_004086	TCONS_00011421	gene12371	rna21772	ncRNA	ncRNA#lncrna	lnc	LOC108637172	3	4	11687	11623	lincDiv	NA	rna21768	GBGT1	22364	NA	NA
11	102622947	102625843	+	XLOC_004086	TCONS_00011422	gene12371	rna21772	ncRNA	ncRNA#lncrna	lnc	LOC108637172	3	4	1922	11623	lincDiv	NA	rna21767	GBGT1	22366	NA	NA
11	103075218	103076733	+	XLOC_004091	TCONS_00011448	NA	NA	NA	NA#lncrna	lnc	NA	1	1	1515	1515	lincDiv	NA	rna21800	C11H9orf69	1502	NA	NA
11	103339078	103345729	+	XLOC_004095	TCONS_00011457	NA	NA	NA	NA#lncrna	lnc	NA	2	1	1990	1990	lincConv	NA	rna21844	NOTCH1	4265	NA	NA
11	103409505	103418474	+	XLOC_004097	TCONS_00011459	NA	NA	NA	NA#lncrna	lnc	NA	3	14	8117	6054	lincDiv	NA	rna21844	NOTCH1	13783	NA	NA
11	103409505	103418474	+	XLOC_004097	TCONS_00011460	NA	NA	NA	NA#lncrna	lnc	NA	3	14	8132	6054	lincDiv	NA	rna21844	NOTCH1	13783	NA	NA
11	103409554	103418474	+	XLOC_004097	TCONS_00011461	NA	NA	NA	NA#lncrna	lnc	NA	2	14	1449	6054	lincDiv	NA	rna21844	NOTCH1	13832	NA	NA
11	103409725	103418474	+	XLOC_004097	TCONS_00011463	NA	NA	NA	NA#lncrna	lnc	NA	4	14	7627	6054	lincDiv	NA	rna21844	NOTCH1	14003	NA	NA
11	103409725	103418474	+	XLOC_004097	TCONS_00011464	NA	NA	NA	NA#lncrna	lnc	NA	3	14	6690	6054	lincDiv	NA	rna21844	NOTCH1	14003	NA	NA
11	103409725	103418474	+	XLOC_004097	TCONS_00011468	NA	NA	NA	NA#lncrna	lnc	NA	4	14	4616	6054	lincDiv	NA	rna21844	NOTCH1	14003	NA	NA
11	103413534	103418474	+	XLOC_004097	TCONS_00011471	NA	NA	NA	NA#lncrna	lnc	NA	4	14	3088	6054	lincDiv	NA	rna21844	NOTCH1	17812	NA	NA
11	103483225	103486840	+	XLOC_004098	TCONS_00011473	gene12393	rna21845	ncRNA	ncRNA#lncrna	lnc	LOC108637124	2	1	844	844	lincSSup	NA	rna21846	EGFL7	7081	NA	NA
11	103524671	103528821	+	XLOC_004101	TCONS_00011488	gene12397	rna21859	ncRNA	ncRNA#lncrna	lnc	LOC108637175	5	6	1288	2038.5	lincDiv	NA	rna21858	AGPAT2	6208	NA	NA
11	103524671	103528821	+	XLOC_004101	TCONS_00011489	gene12397	rna21859	ncRNA	ncRNA#lncrna	lnc	LOC108637175	4	6	2653	2038.5	lincDiv	NA	rna21858	AGPAT2	6208	NA	NA
11	103532771	103537348	+	XLOC_004102	TCONS_00011492	NA	NA	NA	NA#lncrna	lnc	NA	1	1	4577	4577	lincSSup	NA	rna21860	FAM69B	399	NA	NA
11	103589246	103591787	+	XLOC_004106	TCONS_00011498	NA	NA	NA	NA#lncrna	lnc	NA	1	1	2541	2541	lincConv	NA	rna21872	ABO	1541	NA	NA
11	103654990	103660391	+	XLOC_004107	TCONS_00011499	gene12404	rna21878	ncRNA	ncRNA#lncrna	lnc	LOC102169190	4	3	1575	2754	lncgASe	NA	rna21877	MED22	0	NA	NA
11	103656471	103660388	+	XLOC_004107	TCONS_00011500	gene12404	rna21878	ncRNA	ncRNA#lncrna	lnc	LOC102169190	3	3	2855	2754	lncgASe	NA	rna21877	MED22	0	NA	NA
11	104172735	104176286	+	XLOC_004117	TCONS_00011522	NA	NA	NA	NA#lncrna	lnc	NA	4	3	2656	2656	lincDiv	NA	rna21906	VAV2	515	NA	NA
11	104172735	104176286	+	XLOC_004117	TCONS_00011523	NA	NA	NA	NA#lncrna	lnc	NA	3	3	2817	2656	lincDiv	NA	rna21904	VAV2	515	NA	NA
11	104173506	104176286	+	XLOC_004117	TCONS_00011524	NA	NA	NA	NA#lncrna	lnc	NA	3	3	2564	2656	lincDiv	NA	rna21904	VAV2	1286	NA	NA
11	104176390	104179542	+	XLOC_004118	TCONS_00011525	NA	NA	NA	NA#lncrna	lnc	NA	1	1	3152	3152	lincDiv	NA	rna21904	VAV2	4170	NA	NA
11	104193786	104198286	+	XLOC_004119	TCONS_00011526	gene12420	rna21908	ncRNA	ncRNA#lncrna	lnc	LOC106502679	2	1	3871	3871	lincConv	NA	rna21909	BRD3	1296	NA	NA
11	104281622	104283644	+	XLOC_004121	TCONS_00011534	NA	NA	NA	NA#lncrna	lnc	NA	1	1	2022	2022	lincSSdw	NA	rna21911	WDR5	2768	NA	NA
11	104295484	104309078	+	XLOC_004122	TCONS_00011535	NA	NA	NA	NA#lncrna	lnc	NA	2	2	6444	7674.5	lincSSdw	NA	rna21911	WDR5	16630	NA	NA
11	104300173	104309078	+	XLOC_004122	TCONS_00011536	NA	NA	NA	NA#lncrna	lnc	NA	1	2	8905	7674.5	lincSSdw	NA	rna21911	WDR5	21319	NA	NA
11	104362651	104367805	+	XLOC_004125	TCONS_00011541	NA	NA	NA	NA#lncrna	lnc	NA	1	1	5154	5154	lincSSdw	NA	rna21914	LOC108637096	5354	NA	NA
11	104420404	104421420	+	XLOC_004126	TCONS_00011542	NA	NA	NA	NA#lncrna	lnc	NA	1	1	1016	1016	lincDiv	NA	rna21915	LOC108637097	350	NA	NA
11	104459223	104461232	+	XLOC_004127	TCONS_00011543	NA	NA	NA	NA#lncrna	lnc	NA	1	1	2009	2009	lincSSup	NA	rna21917	LOC108637177	5603	NA	NA
11	104682513	104683940	+	XLOC_004137	TCONS_00011570	NA	NA	NA	NA#lncrna	lnc	NA	1	1	1427	1427	lincDiv	NA	rna21946	LOC108637100	528	NA	NA
11	104686121	104687382	+	XLOC_004138	TCONS_00011571	NA	NA	NA	NA#lncrna	lnc	NA	1	1	1261	1261	lincDiv	NA	rna21946	LOC108637100	4136	NA	NA
11	105726083	105727142	+	XLOC_004140	TCONS_00011573	NA	NA	NA	NA#lncrna	lnc	NA	1	1	1059	1059	lincDiv	NA	rna21955	EHMT1	421	NA	NA
11	105882106	105887703	+	XLOC_004144	TCONS_00011597	NA	NA	NA	NA#lncrna	lnc	NA	3	2	2660	2629	lincSSdw	NA	rna21969	NSMF	2206	NA	NA
11	105883043	105885952	+	XLOC_004144	TCONS_00011598	NA	NA	NA	NA#lncrna	lnc	NA	2	2	2598	2629	lincSSdw	NA	rna21973	NSMF	3143	NA	NA
11	105945908	105949909	+	XLOC_004147	TCONS_00011613	NA	NA	NA	NA#lncrna	lnc	NA	1	1	4001	4001	lincSSup	NA	rna21990	NRARP	434	NA	NA
11	106156404	106159573	+	XLOC_004158	TCONS_00011636	gene12485	rna22034	ncRNA	ncRNA#lncrna	lnc	LOC102178635	3	4	859	908	lncgASe	NA	rna22037	UAP1L1	0	NA	NA
11	106156420	106159461	+	XLOC_004158	TCONS_00011637	gene12485	rna22034	ncRNA	ncRNA#lncrna	lnc	LOC102178635	3	4	966	908	lincConv	NA	rna22037	UAP1L1	103	NA	NA
11	106156420	106159573	+	XLOC_004158	TCONS_00011638	gene12485	rna22034	ncRNA	ncRNA#lncrna	lnc	LOC102178635	3	4	957	908	lncgASe	NA	rna22037	UAP1L1	0	NA	NA
11	106156422	106159461	+	XLOC_004158	TCONS_00011639	gene12485	rna22035	ncRNA	ncRNA#lncrna	lnc	LOC102178635	3	4	850	908	lincConv	NA	rna22037	UAP1L1	103	NA	NA
11	106203650	106204599	+	XLOC_004162	TCONS_00011649	NA	NA	NA	NA#lncrna	lnc	NA	1	1	949	949	lincSSup	NA	rna22046	FUT7	185	NA	NA
11	1038417	1043740	-	XLOC_004170	TCONS_00011678	NA	NA	NA	NA#lncrna	lnc	NA	1	1	5323	5323	lincSSdw	NA	rna19801	BCL2L11	4432	NA	NA
11	1899356	1902299	-	XLOC_004175	TCONS_00011702	NA	NA	NA	NA#lncrna	lnc	NA	1	1	2943	2943	lincDiv	NA	rna19824	ZNF2	144	NA	NA
11	2169828	2171418	-	XLOC_004177	TCONS_00011708	NA	NA	NA	NA#lncrna	lnc	NA	1	1	1590	1590	lincSSdw	NA	rna19838	ADRA2B	15456	NA	NA
11	2172989	2174535	-	XLOC_004178	TCONS_00011709	NA	NA	NA	NA#lncrna	lnc	NA	1	1	1546	1546	lincSSdw	NA	rna19837	ADRA2B	12339	NA	NA
11	2236796	2237953	-	XLOC_004182	TCONS_00011729	NA	NA	NA	NA#lncrna	lnc	NA	1	1	1157	1157	lincSSdw	NA	rna19841	STARD7	8384	NA	NA
11	3716079	3717346	-	XLOC_004196	TCONS_00011801	NA	NA	NA	NA#lncrna	lnc	NA	1	1	1267	1267	lincConv	NA	rna19905	INPP4A	3946	NA	NA
11	3717760	3719070	-	XLOC_004197	TCONS_00011802	NA	NA	NA	NA#lncrna	lnc	NA	1	1	1310	1310	lincConv	NA	rna19905	INPP4A	5627	NA	NA
11	4342219	4344530	-	XLOC_004205	TCONS_00011848	NA	NA	NA	NA#lncrna	lnc	NA	1	1	2311	2311	lincSSup	NA	rna19938	LYG1	16994	NA	NA
11	4344980	4350150	-	XLOC_004206	TCONS_00011849	NA	NA	NA	NA#lncrna	lnc	NA	1	3	5170	4704	lincSSdw	NA	rna19939	TXNDC9	15241	NA	NA
11	4344980	4351682	-	XLOC_004206	TCONS_00011850	NA	NA	NA	NA#lncrna	lnc	NA	2	3	4704	4704	lincSSdw	NA	rna19939	TXNDC9	13709	NA	NA
11	4350411	4351176	-	XLOC_004206	TCONS_00011851	NA	NA	NA	NA#lncrna	lnc	NA	1	3	765	4704	lincSSdw	NA	rna19940	TXNDC9	14215	NA	NA
11	4354990	4356537	-	XLOC_004207	TCONS_00011852	NA	NA	NA	NA#lncrna	lnc	NA	1	1	1547	1547	lincSSdw	NA	rna19941	TXNDC9	8854	NA	NA
11	5336597	5351873	-	XLOC_004213	TCONS_00011886	NA	NA	NA	NA#lncrna	lnc	NA	1	1	15276	15276	lincSSdw	NA	rna19953	LONRF2	33042	NA	NA
11	5351955	5353541	-	XLOC_004214	TCONS_00011887	NA	NA	NA	NA#lncrna	lnc	NA	1	1	1586	1586	lincSSdw	NA	rna19953	LONRF2	31374	NA	NA
11	5354599	5357603	-	XLOC_004215	TCONS_00011888	NA	NA	NA	NA#lncrna	lnc	NA	1	1	3004	3004	lincSSdw	NA	rna19953	LONRF2	27312	NA	NA
11	5556444	5558276	-	XLOC_004218	TCONS_00011895	NA	NA	NA	NA#lncrna	lnc	NA	3	1	779	779	lincConv	NA	rna19956	PDCL3	40098	NA	NA
11	5682052	5685868	-	XLOC_004220	TCONS_00011897	NA	NA	NA	NA#lncrna	lnc	NA	1	1	3816	3816	lincDiv	NA	rna19957	NPAS2	9202	NA	NA
11	5692124	5693585	-	XLOC_004221	TCONS_00011898	NA	NA	NA	NA#lncrna	lnc	NA	1	1	1461	1461	lincDiv	NA	rna19957	NPAS2	1485	NA	NA
11	6401272	6402404	-	XLOC_004227	TCONS_00011911	NA	NA	NA	NA#lncrna	lnc	NA	1	1	1132	1132	lincDiv	NA	rna19966	MAP4K4	712	NA	NA
11	8055102	8056306	-	XLOC_004229	TCONS_00011918	NA	NA	NA	NA#lncrna	lnc	NA	1	1	1204	1204	lincConv	NA	rna20018	TMEM182	672031	NA	NA
11	9122657	9123912	-	XLOC_004233	TCONS_00011930	gene11444	rna20030	ncRNA	ncRNA#lncrna	lnc	LOC106502586	2	3	857	857	lincDiv	NA	rna20031	C11H2orf49	412	NA	NA
11	9122657	9124458	-	XLOC_004233	TCONS_00011931	gene11444	rna20029	ncRNA	ncRNA#lncrna	lnc	LOC106502586	3	3	671	857	lncgASe	NA	rna20031	C11H2orf49	0	NA	NA
11	9122657	9124495	-	XLOC_004233	TCONS_00011932	gene11444	rna20029	ncRNA	ncRNA#lncrna	lnc	LOC106502586	2	3	1436	857	lncgASe	NA	rna20031	C11H2orf49	0	NA	NA
11	10267763	10271694	-	XLOC_004249	TCONS_00011975	gene11478	rna20102	ncRNA	ncRNA#lncrna	lnc	LOC108637132	1	1	3931	3931	lincConv	NA	rna20101	SLC4A5	1627	NA	NA
11	14364902	14366154	-	XLOC_004278	TCONS_00012095	NA	NA	NA	NA#lncrna	lnc	NA	1	1	1252	1252	lincSSdw	NA	rna20214	MEMO1	38046	NA	NA
11	14552322	14554082	-	XLOC_004282	TCONS_00012103	NA	NA	NA	NA#lncrna	lnc	NA	1	1	1760	1760	lincDiv	NA	rna20218	SPAST	1935	NA	NA
11	19298070	19299327	-	XLOC_004293	TCONS_00012131	NA	NA	NA	NA#lncrna	lnc	NA	1	1	1257	1257	lincSSdw	NA	rna20259	HEATR5B	2462	NA	NA
11	19938771	19943464	-	XLOC_004299	TCONS_00012157	NA	NA	NA	NA#lncrna	lnc	NA	1	1	4693	4693	lincSSdw	NA	rna20279	CDC42EP3	3275	NA	NA
11	20729393	20734922	-	XLOC_004303	TCONS_00012173	NA	NA	NA	NA#lncrna	lnc	NA	1	1	5529	5529	lincSSdw	NA	rna20288	HNRNPLL	24455	NA	NA
11	20747371	20748987	-	XLOC_004305	TCONS_00012176	NA	NA	NA	NA#lncrna	lnc	NA	1	1	1616	1616	lincSSdw	NA	rna20288	HNRNPLL	10390	NA	NA
11	20752080	20753333	-	XLOC_004306	TCONS_00012177	NA	NA	NA	NA#lncrna	lnc	NA	1	1	1253	1253	lincSSdw	NA	rna20289	HNRNPLL	6044	NA	NA
11	20979457	20980532	-	XLOC_004308	TCONS_00012203	NA	NA	NA	NA#lncrna	lnc	NA	1	1	1075	1075	lincConv	NA	rna20299	GEMIN6	590	NA	NA
11	21328612	21332339	-	XLOC_004313	TCONS_00012225	NA	NA	NA	NA#lncrna	lnc	NA	1	1	3727	3727	lincSSdw	NA	rna20311	CDKL4	13786	NA	NA
11	21335573	21336984	-	XLOC_004314	TCONS_00012226	NA	NA	NA	NA#lncrna	lnc	NA	1	1	1411	1411	lincSSdw	NA	rna20312	CDKL4	9141	NA	NA
11	22245742	22252270	-	XLOC_004319	TCONS_00012254	NA	NA	NA	NA#lncrna	lnc	NA	1	1	6528	6528	lincSSdw	NA	rna20327	SLC8A1	9543	NA	NA
11	23909697	23910778	-	XLOC_004322	TCONS_00012266	NA	NA	NA	NA#lncrna	lnc	NA	1	1	1081	1081	lincSSdw	NA	rna20334	C11H2orf91	353394	NA	NA
11	24349805	24351681	-	XLOC_004325	TCONS_00012269	NA	NA	NA	NA#lncrna	lnc	NA	1	1	1876	1876	lincDiv	NA	rna20335	PKDCC	664	NA	NA
11	24464435	24466172	-	XLOC_004326	TCONS_00012270	NA	NA	NA	NA#lncrna	lnc	NA	1	1	1737	1737	lincDiv	NA	rna20337	EML4	5339	NA	NA
11	24466509	24467458	-	XLOC_004327	TCONS_00012271	NA	NA	NA	NA#lncrna	lnc	NA	1	1	949	949	lincDiv	NA	rna20337	EML4	4053	NA	NA
11	24467936	24471436	-	XLOC_004328	TCONS_00012272	NA	NA	NA	NA#lncrna	lnc	NA	1	1	3500	3500	lincDiv	NA	rna20337	EML4	75	NA	NA
11	24620719	24622286	-	XLOC_004329	TCONS_00012273	NA	NA	NA	NA#lncrna	lnc	NA	1	1	1567	1567	lincConv	NA	rna20337	EML4	495	NA	NA
11	25020773	25026209	-	XLOC_004336	TCONS_00012284	gene11605	rna20359	ncRNA	ncRNA#lncrna	lnc	LOC106502607	1	1	5436	5436	lincSSup	NA	rna20354	HAAO	11305	NA	NA
11	25350546	25351478	-	XLOC_004337	TCONS_00012285	NA	NA	NA	NA#lncrna	lnc	NA	1	1	932	932	lincSSdw	NA	rna20362	ZFP36L2	34916	NA	NA
11	25354318	25364858	-	XLOC_004338	TCONS_00012286	gene11607	rna20361	ncRNA	ncRNA#lncrna	lnc	LOC108637108	3	3	2344	2344	lincSSdw	NA	rna20362	ZFP36L2	21536	NA	NA
11	25354318	25364863	-	XLOC_004338	TCONS_00012287	gene11607	rna20361	ncRNA	ncRNA#lncrna	lnc	LOC108637108	3	3	2405	2344	lincSSdw	NA	rna20362	ZFP36L2	21531	NA	NA
11	25356120	25364843	-	XLOC_004338	TCONS_00012288	gene11607	rna20361	ncRNA	ncRNA#lncrna	lnc	LOC108637108	3	3	583	2344	lincSSdw	NA	rna20362	ZFP36L2	21551	NA	NA
11	25376746	25382867	-	XLOC_004339	TCONS_00012289	NA	NA	NA	NA#lncrna	lnc	NA	1	5	6121	4988	lincSSdw	NA	rna20362	ZFP36L2	3527	NA	NA
11	25376746	25382867	-	XLOC_004339	TCONS_00012290	NA	NA	NA	NA#lncrna	lnc	NA	2	5	3447	4988	lincSSdw	NA	rna20362	ZFP36L2	3527	NA	NA
11	25905569	25906524	-	XLOC_004344	TCONS_00012302	NA	NA	NA	NA#lncrna	lnc	NA	1	1	955	955	lincSSdw	NA	rna20368	ABCG5	3858	NA	NA
11	26217423	26221488	-	XLOC_004347	TCONS_00012307	NA	NA	NA	NA#lncrna	lnc	NA	3	1	990	990	lincDiv	NA	rna20375	PPM1B	1000	NA	NA
11	27387043	27389661	-	XLOC_004350	TCONS_00012318	NA	NA	NA	NA#lncrna	lnc	NA	1	1	2618	2618	lincSSdw	NA	rna20388	SRBD1	21671	NA	NA
11	27393307	27395263	-	XLOC_004351	TCONS_00012319	NA	NA	NA	NA#lncrna	lnc	NA	1	1	1956	1956	lincSSdw	NA	rna20388	SRBD1	16069	NA	NA
11	27663196	27667992	-	XLOC_004353	TCONS_00012323	NA	NA	NA	NA#lncrna	lnc	NA	1	2	4796	3306	lincDiv	NA	rna20393	PRKCE	11628	NA	NA
11	27663196	27667992	-	XLOC_004353	TCONS_00012324	NA	NA	NA	NA#lncrna	lnc	NA	2	2	1816	3306	lincDiv	NA	rna20392	PRKCE	11628	NA	NA
11	28297776	28301637	-	XLOC_004355	TCONS_00012326	NA	NA	NA	NA#lncrna	lnc	NA	1	1	3861	3861	lincDiv	NA	rna20395	EPAS1	17143	NA	NA
11	28312024	28313002	-	XLOC_004356	TCONS_00012327	NA	NA	NA	NA#lncrna	lnc	NA	1	1	978	978	lincDiv	NA	rna20395	EPAS1	5778	NA	NA
11	28314502	28318563	-	XLOC_004357	TCONS_00012328	NA	NA	NA	NA#lncrna	lnc	NA	1	1	4061	4061	lincDiv	NA	rna20395	EPAS1	217	NA	NA
11	28541932	28543335	-	XLOC_004359	TCONS_00012330	NA	NA	NA	NA#lncrna	lnc	NA	1	1	1403	1403	lincSSdw	NA	rna20399	ATP6V1E2	11593	NA	NA
11	28544488	28547822	-	XLOC_004360	TCONS_00012331	NA	NA	NA	NA#lncrna	lnc	NA	1	1	3334	3334	lincSSdw	NA	rna20399	ATP6V1E2	7106	NA	NA
11	28712120	28728961	-	XLOC_004363	TCONS_00012342	gene11637	rna20408	ncRNA	ncRNA#lncrna	lnc	LOC106502611	3	2	923	591.5	lncgASi	NA	rna20409	SOCS5	0	NA	NA
11	28953455	28957385	-	XLOC_004365	TCONS_00012345	NA	NA	NA	NA#lncrna	lnc	NA	1	1	3930	3930	lincSSup	NA	rna20412	MCFD2	385	NA	NA
11	28957460	28961457	-	XLOC_004366	TCONS_00012346	NA	NA	NA	NA#lncrna	lnc	NA	1	1	3997	3997	lincSSup	NA	rna20412	MCFD2	4390	NA	NA
11	28977418	28978089	-	XLOC_004368	TCONS_00012348	NA	NA	NA	NA#lncrna	lnc	NA	1	1	671	671	lincDiv	NA	rna20414	TTC7A	8852	NA	NA
11	29251917	29257932	-	XLOC_004372	TCONS_00012353	NA	NA	NA	NA#lncrna	lnc	NA	2	1	1759	1759	lincSSup	NA	rna20418	CALM2	82233	NA	NA
11	30192774	30197237	-	XLOC_004379	TCONS_00012363	NA	NA	NA	NA#lncrna	lnc	NA	1	1	4463	4463	lincDiv	NA	rna20427	FOXN2	37317	NA	NA
11	30222473	30227072	-	XLOC_004380	TCONS_00012364	NA	NA	NA	NA#lncrna	lnc	NA	1	1	4599	4599	lincDiv	NA	rna20427	FOXN2	7482	NA	NA
11	31479024	31485982	-	XLOC_004385	TCONS_00012370	NA	NA	NA	NA#lncrna	lnc	NA	1	1	6958	6958	lincSSup	NA	rna20434	LOC102175771	307377	NA	NA
11	35877847	35879261	-	XLOC_004387	TCONS_00012391	NA	NA	NA	NA#lncrna	lnc	NA	1	1	1414	1414	lincSSdw	NA	rna20457	ASB3	127827	NA	NA
11	35999249	36000342	-	XLOC_004388	TCONS_00012392	NA	NA	NA	NA#lncrna	lnc	NA	1	1	1093	1093	lincSSdw	NA	rna20456	ASB3	6746	NA	NA
11	36427105	36429985	-	XLOC_004394	TCONS_00012409	NA	NA	NA	NA#lncrna	lnc	NA	1	1	2880	2880	lincDiv	NA	rna20465	ACYP2	12045	NA	NA
11	36437099	36439809	-	XLOC_004396	TCONS_00012411	NA	NA	NA	NA#lncrna	lnc	NA	1	1	2710	2710	lincDiv	NA	rna20465	ACYP2	2221	NA	NA
11	42696230	42699324	-	XLOC_004415	TCONS_00012467	NA	NA	NA	NA#lncrna	lnc	NA	2	1	2649	2649	lincSSdw	NA	rna20529	BCL11A	103576	NA	NA
11	43161059	43227853	-	XLOC_004417	TCONS_00012473	gene11711	rna20537	ncRNA	ncRNA#lncrna	lnc	LOC102169110	5	2	1416	1369.5	lincDiv	NA	rna20538	REL	266	NA	NA
11	43161154	43164718	-	XLOC_004417	TCONS_00012474	gene11711	rna20537	ncRNA	ncRNA#lncrna	lnc	LOC102169110	3	2	1323	1369.5	lincConv	NA	rna20534	PAPOLG	16171	NA	NA
11	43272149	43273269	-	XLOC_004418	TCONS_00012475	NA	NA	NA	NA#lncrna	lnc	NA	1	1	1120	1120	lincSSdw	NA	rna20539	PUS10	5756	NA	NA
11	43274060	43274931	-	XLOC_004419	TCONS_00012476	NA	NA	NA	NA#lncrna	lnc	NA	1	1	871	871	lincSSdw	NA	rna20539	PUS10	4094	NA	NA
11	43601506	43604847	-	XLOC_004422	TCONS_00012487	NA	NA	NA	NA#lncrna	lnc	NA	1	1	3341	3341	lincConv	NA	rna20550	GCFC2	6721	NA	NA
11	43605356	43609111	-	XLOC_004423	TCONS_00012488	NA	NA	NA	NA#lncrna	lnc	NA	1	1	3755	3755	lincConv	NA	rna20549	GCFC2	10571	NA	NA
11	43861121	43863948	-	XLOC_004425	TCONS_00012491	NA	NA	NA	NA#lncrna	lnc	NA	1	1	2827	2827	lincSSdw	NA	rna20554	SOWAHC	2361	NA	NA
11	44199135	44212743	-	XLOC_004429	TCONS_00012500	gene11727	rna20560	ncRNA	ncRNA#lncrna	lnc	LOC106502620	2	4	1393	1024	lncgASi	NA	rna20559	EDAR	0	NA	NA
11	44205062	44212739	-	XLOC_004429	TCONS_00012501	gene11727	rna20560	ncRNA	ncRNA#lncrna	lnc	LOC106502620	2	4	779	1024	lncgASi	NA	rna20559	EDAR	0	NA	NA
11	44210891	44212743	-	XLOC_004429	TCONS_00012502	gene11727	rna20560	ncRNA	ncRNA#lncrna	lnc	LOC106502620	2	4	1048	1024	lincConv	NA	rna20559	EDAR	1519	NA	NA
11	44210900	44212701	-	XLOC_004429	TCONS_00012503	gene11727	rna20560	ncRNA	ncRNA#lncrna	lnc	LOC106502620	2	4	1000	1024	lincConv	NA	rna20559	EDAR	1528	NA	NA
11	44396225	44400091	-	XLOC_004432	TCONS_00012528	NA	NA	NA	NA#lncrna	lnc	NA	3	3	3170	6710	lincSSdw	NA	rna20574	GCC2	1649	NA	NA
11	45913627	45915528	-	XLOC_004442	TCONS_00012552	NA	NA	NA	NA#lncrna	lnc	NA	1	1	1901	1901	lincConv	NA	rna20609	POLR1B	2007	NA	NA
11	46948047	46949737	-	XLOC_004450	TCONS_00012584	NA	NA	NA	NA#lncrna	lnc	NA	1	1	1690	1690	lincSSdw	NA	rna20659	RPIA	6600	NA	NA
11	46991630	46993089	-	XLOC_004452	TCONS_00012589	NA	NA	NA	NA#lncrna	lnc	NA	1	2	1459	1370	lincSSup	NA	rna20659	RPIA	132	NA	NA
11	46991630	46993602	-	XLOC_004452	TCONS_00012590	NA	NA	NA	NA#lncrna	lnc	NA	2	2	1281	1370	lincSSup	NA	rna20659	RPIA	132	NA	NA
11	46995332	46997567	-	XLOC_004453	TCONS_00012591	NA	NA	NA	NA#lncrna	lnc	NA	1	1	2235	2235	lincSSup	NA	rna20659	RPIA	3834	NA	NA
11	47002551	47003625	-	XLOC_004454	TCONS_00012592	NA	NA	NA	NA#lncrna	lnc	NA	1	1	1074	1074	lincSSup	NA	rna20659	RPIA	11053	NA	NA
11	47008363	47009758	-	XLOC_004455	TCONS_00012593	NA	NA	NA	NA#lncrna	lnc	NA	1	1	1395	1395	lincSSup	NA	rna20659	RPIA	16865	NA	NA
11	47013374	47018057	-	XLOC_004456	TCONS_00012594	NA	NA	NA	NA#lncrna	lnc	NA	1	1	4683	4683	lincSSup	NA	rna20659	RPIA	21876	NA	NA
11	47042170	47043495	-	XLOC_004458	TCONS_00012596	NA	NA	NA	NA#lncrna	lnc	NA	1	1	1325	1325	lincDiv	NA	rna20661	EIF2AK3	32	NA	NA
11	47605690	47606300	-	XLOC_004465	TCONS_00012610	NA	NA	NA	NA#lncrna	lnc	NA	1	1	610	610	lincDiv	NA	rna20669	KRCC1	119	NA	NA
11	47698499	47700300	-	XLOC_004467	TCONS_00012612	NA	NA	NA	NA#lncrna	lnc	NA	1	1	1801	1801	lincConv	NA	rna20671	CD8B	24985	NA	NA
11	47703529	47721334	-	XLOC_004468	TCONS_00012613	NA	NA	NA	NA#lncrna	lnc	NA	2	4	3230	4827	lincDiv	NA	rna20672	CD8A	6411	NA	NA
11	47705247	47706563	-	XLOC_004469	TCONS_00012614	NA	NA	NA	NA#lncrna	lnc	NA	1	1	1316	1316	lincDiv	NA	rna20672	CD8A	21182	NA	NA
11	47714945	47721448	-	XLOC_004468	TCONS_00012617	NA	NA	NA	NA#lncrna	lnc	NA	2	4	3955	4827	lincDiv	NA	rna20672	CD8A	6297	NA	NA
11	47714945	47721508	-	XLOC_004468	TCONS_00012618	NA	NA	NA	NA#lncrna	lnc	NA	1	4	6563	4827	lincDiv	NA	rna20672	CD8A	6237	NA	NA
11	47873013	47888217	-	XLOC_004472	TCONS_00012627	NA	NA	NA	NA#lncrna	lnc	NA	2	4	4078	3637.5	lincDiv	NA	rna20675	LOC102188868	142	NA	NA
11	47873013	47888270	-	XLOC_004472	TCONS_00012628	NA	NA	NA	NA#lncrna	lnc	NA	2	4	3655	3637.5	lincDiv	NA	rna20675	LOC102188868	89	NA	NA
11	47885657	47888232	-	XLOC_004472	TCONS_00012629	NA	NA	NA	NA#lncrna	lnc	NA	1	4	2575	3637.5	lincDiv	NA	rna20675	LOC102188868	127	NA	NA
11	48317812	48318758	-	XLOC_004477	TCONS_00012640	NA	NA	NA	NA#lncrna	lnc	NA	1	1	946	946	lincConv	NA	rna20691	IMMT	859	NA	NA
11	48674852	48676928	-	XLOC_004478	TCONS_00012648	NA	NA	NA	NA#lncrna	lnc	NA	1	1	2076	2076	lincSSdw	NA	rna20697	ATOH8	7048	NA	NA
11	48951062	48954999	-	XLOC_004486	TCONS_00012664	NA	NA	NA	NA#lncrna	lnc	NA	1	1	3937	3937	lincSSup	NA	rna20711	VAMP8	234	NA	NA
11	49626112	49644523	-	XLOC_004497	TCONS_00012692	NA	NA	NA	NA#lncrna	lnc	NA	3	3	3030	1415	lincSSup	NA	rna20727	TMSB10	17900	NA	NA
11	49643232	49644523	-	XLOC_004497	TCONS_00012695	NA	NA	NA	NA#lncrna	lnc	NA	2	3	1102	1415	lincSSup	NA	rna20727	TMSB10	35020	NA	NA
11	59979060	59980511	-	XLOC_004510	TCONS_00012722	NA	NA	NA	NA#lncrna	lnc	NA	1	1	1451	1451	lincSSup	NA	rna20754	XPO1	115425	NA	NA
11	60049744	60054708	-	XLOC_004511	TCONS_00012723	NA	NA	NA	NA#lncrna	lnc	NA	1	1	4964	4964	lincSSdw	NA	rna20759	FAM161A	53211	NA	NA
11	60066439	60069753	-	XLOC_004512	TCONS_00012724	gene11860	rna20757	ncRNA	ncRNA#lncrna	lnc	LOC108637147	2	1	947	947	lincSSdw	NA	rna20759	FAM161A	38166	NA	NA
11	60174260	60179694	-	XLOC_004516	TCONS_00012746	NA	NA	NA	NA#lncrna	lnc	NA	2	3	1841	1658	lincDiv	NA	rna20761	COMMD1	86	NA	NA
11	60746327	60756904	-	XLOC_004519	TCONS_00012750	NA	NA	NA	NA#lncrna	lnc	NA	1	1	10577	10577	lincSSup	NA	rna20768	TMEM17	50754	NA	NA
11	60758464	60762457	-	XLOC_004518	TCONS_00012751	NA	NA	NA	NA#lncrna	lnc	NA	1	4	3993	3502.5	lincSSup	NA	rna20768	TMEM17	62891	NA	NA
11	60758464	60762457	-	XLOC_004518	TCONS_00012752	NA	NA	NA	NA#lncrna	lnc	NA	2	4	3471	3502.5	lincSSup	NA	rna20768	TMEM17	62891	NA	NA
11	61402885	61404840	-	XLOC_004521	TCONS_00012754	NA	NA	NA	NA#lncrna	lnc	NA	1	1	1955	1955	lincSSdw	NA	rna20776	WDPCP	14731	NA	NA
11	61755254	61757642	-	XLOC_004523	TCONS_00012756	NA	NA	NA	NA#lncrna	lnc	NA	1	1	2388	2388	lincConv	NA	rna20777	MDH1	95	NA	NA
11	61761996	61905544	-	XLOC_004524	TCONS_00012757	NA	NA	NA	NA#lncrna	lnc	NA	5	6	3248	3265	lincConv	NA	rna20777	MDH1	6837	NA	NA
11	61761996	61941004	-	XLOC_004524	TCONS_00012760	NA	NA	NA	NA#lncrna	lnc	NA	6	6	3282	3265	lincConv	NA	rna20777	MDH1	6837	NA	NA
11	61834519	61847733	-	XLOC_004524	TCONS_00012762	NA	NA	NA	NA#lncrna	lnc	NA	3	6	1182	3265	lincConv	NA	rna20777	MDH1	79360	NA	NA
11	61855618	61856712	-	XLOC_004525	TCONS_00012763	NA	NA	NA	NA#lncrna	lnc	NA	1	1	1094	1094	lincConv	NA	rna20777	MDH1	100459	NA	NA
11	61976313	61978414	-	XLOC_004526	TCONS_00012764	NA	NA	NA	NA#lncrna	lnc	NA	1	1	2101	2101	lincDiv	NA	rna20778	UGP2	34226	NA	NA
11	62221153	62222636	-	XLOC_004530	TCONS_00012770	NA	NA	NA	NA#lncrna	lnc	NA	1	1	1483	1483	lincSSdw	NA	rna20786	PELI1	18821	NA	NA
11	62648919	62649940	-	XLOC_004532	TCONS_00012777	NA	NA	NA	NA#lncrna	lnc	NA	1	1	1021	1021	lincDiv	NA	rna20791	AFTPH	4470	NA	NA
11	62651039	62654334	-	XLOC_004533	TCONS_00012778	NA	NA	NA	NA#lncrna	lnc	NA	1	1	3295	3295	lincDiv	NA	rna20791	AFTPH	76	NA	NA
11	62724681	62731659	-	XLOC_004534	TCONS_00012781	NA	NA	NA	NA#lncrna	lnc	NA	1	5	6978	4899	lincConv	NA	rna20791	AFTPH	319	NA	NA
11	62754207	62760282	-	XLOC_004535	TCONS_00012785	NA	NA	NA	NA#lncrna	lnc	NA	2	2	1362	1364	lincSSdw	NA	rna20794	SERTAD2	3575	NA	NA
11	62754995	62755704	-	XLOC_004536	TCONS_00012786	NA	NA	NA	NA#lncrna	lnc	NA	1	1	709	709	lincSSdw	NA	rna20793	SERTAD2	8153	NA	NA
11	62987621	62996329	-	XLOC_004538	TCONS_00012791	gene11885	rna20797	ncRNA	ncRNA#lncrna	lnc	LOC102179014	5	2	2844	3003	lincSSup	NA	rna20793	SERTAD2	110884	NA	NA
11	63324184	63325423	-	XLOC_004543	TCONS_00012799	gene11891	rna20803	ncRNA	ncRNA#lncrna	lnc	LOC108637112	2	1	486	486	lincDiv	NA	rna20804	ACTR2	97	NA	NA
11	63399246	63401636	-	XLOC_004544	TCONS_00012800	NA	NA	NA	NA#lncrna	lnc	NA	1	1	2390	2390	lincSSdw	NA	rna20805	SPRED2	6997	NA	NA
11	66163288	66164622	-	XLOC_004547	TCONS_00012812	NA	NA	NA	NA#lncrna	lnc	NA	1	1	1334	1334	lincSSdw	NA	rna20817	C1D	36296	NA	NA
11	66187721	66194935	-	XLOC_004548	TCONS_00012813	NA	NA	NA	NA#lncrna	lnc	NA	2	6	7070	4930.5	lincSSdw	NA	rna20817	C1D	5983	NA	NA
11	66195995	66197025	-	XLOC_004549	TCONS_00012815	NA	NA	NA	NA#lncrna	lnc	NA	1	1	1030	1030	lincSSdw	NA	rna20816	C1D	3893	NA	NA
11	67338767	67422540	-	XLOC_004559	TCONS_00012839	gene11918	rna20845	ncRNA	ncRNA#lncrna	lnc	LOC108637152	3	1	353	353	lncgASi	NA	rna20844	ANTXR1	0	NA	NA
11	68040556	68042016	-	XLOC_004566	TCONS_00012868	NA	NA	NA	NA#lncrna	lnc	NA	1	1	1460	1460	lincSSup	NA	rna20866	ASPRV1	6060	NA	NA
11	68079774	68139731	-	XLOC_004567	TCONS_00012869	gene11929	rna20873	ncRNA	ncRNA#lncrna	lnc	LOC102188412	8	10	1282	1771.5	lincDiv	NA	rna20875	PCBP1	1038	NA	NA
11	68079774	68139732	-	XLOC_004567	TCONS_00012870	gene11929	rna20872	ncRNA	ncRNA#lncrna	lnc	LOC102188412	8	10	1244	1771.5	lincDiv	NA	rna20875	PCBP1	1037	NA	NA
11	68079774	68140305	-	XLOC_004567	TCONS_00012871	gene11929	rna20867	ncRNA	ncRNA#lncrna	lnc	LOC102188412	7	10	1475	1771.5	lincDiv	NA	rna20875	PCBP1	464	NA	NA
11	68079774	68140305	-	XLOC_004567	TCONS_00012873	gene11929	rna20869	ncRNA	ncRNA#lncrna	lnc	LOC102188412	9	10	1715	1771.5	lincDiv	NA	rna20875	PCBP1	464	NA	NA
11	68079774	68140305	-	XLOC_004567	TCONS_00012874	gene11929	rna20870	ncRNA	ncRNA#lncrna	lnc	LOC102188412	9	10	1828	1771.5	lincDiv	NA	rna20875	PCBP1	464	NA	NA
11	68079774	68140305	-	XLOC_004567	TCONS_00012875	gene11929	rna20871	ncRNA	ncRNA#lncrna	lnc	LOC102188412	10	10	1945	1771.5	lincDiv	NA	rna20875	PCBP1	464	NA	NA
11	68082049	68139226	-	XLOC_004567	TCONS_00012876	gene11929	rna20871	ncRNA	ncRNA#lncrna	lnc	LOC102188412	6	10	3938	1771.5	lincDiv	NA	rna20875	PCBP1	1543	NA	NA
11	68082049	68140305	-	XLOC_004567	TCONS_00012877	gene11929	rna20871	ncRNA	ncRNA#lncrna	lnc	LOC102188412	5	10	4225	1771.5	lincDiv	NA	rna20875	PCBP1	464	NA	NA
11	68083206	68140305	-	XLOC_004567	TCONS_00012878	gene11929	rna20874	ncRNA	ncRNA#lncrna	lnc	LOC102188412	8	10	3413	1771.5	lincDiv	NA	rna20875	PCBP1	464	NA	NA
11	68149009	68149783	-	XLOC_004568	TCONS_00012879	NA	NA	NA	NA#lncrna	lnc	NA	1	1	774	774	lincConv	NA	rna20875	PCBP1	6498	NA	NA
11	68152264	68153534	-	XLOC_004569	TCONS_00012880	NA	NA	NA	NA#lncrna	lnc	NA	1	1	1270	1270	lincConv	NA	rna20875	PCBP1	9753	NA	NA
11	68155368	68157103	-	XLOC_004570	TCONS_00012881	NA	NA	NA	NA#lncrna	lnc	NA	1	1	1735	1735	lincConv	NA	rna20875	PCBP1	12857	NA	NA
11	68159847	68193527	-	XLOC_004571	TCONS_00012882	gene11931	rna20876	ncRNA	ncRNA#lncrna	lnc	LOC102189216	3	2	780	604.5	lincSSdw	NA	rna20877	C11H2orf42	8185	NA	NA
11	68733434	68734353	-	XLOC_004576	TCONS_00012910	NA	NA	NA	NA#lncrna	lnc	NA	2	1	853	853	lincConv	NA	rna20888	GALNT14	5708	NA	NA
11	69438133	69442977	-	XLOC_004579	TCONS_00012921	NA	NA	NA	NA#lncrna	lnc	NA	1	1	4844	4844	lincSSdw	NA	rna20902	YPEL5	3032	NA	NA
11	71107555	71110337	-	XLOC_004588	TCONS_00012964	gene11958	rna20924	ncRNA	ncRNA#lncrna	lnc	LOC102172165	3	2	1432	1063	lincSSup	NA	rna20923	FOSL2	12504	NA	NA
11	71131293	71146695	-	XLOC_004589	TCONS_00012966	NA	NA	NA	NA#lncrna	lnc	NA	2	2	4000	3123	lincSSdw	NA	rna20925	BRE	753	NA	NA
11	71135234	71146935	-	XLOC_004589	TCONS_00012967	NA	NA	NA	NA#lncrna	lnc	NA	2	2	2246	3123	lincSSdw	NA	rna20925	BRE	513	NA	NA
11	71137259	71140865	-	XLOC_004590	TCONS_00012968	NA	NA	NA	NA#lncrna	lnc	NA	1	1	3606	3606	lincSSdw	NA	rna20925	BRE	6583	NA	NA
11	71141522	71143427	-	XLOC_004591	TCONS_00012969	NA	NA	NA	NA#lncrna	lnc	NA	1	1	1905	1905	lincSSdw	NA	rna20925	BRE	4021	NA	NA
11	71356856	71358058	-	XLOC_004593	TCONS_00012974	NA	gene11960	NA	NA#lncrna	lnc	NA	1	1	1202	1202	lncgSi	NA	rna20925	BRE	0	NA	NA
11	71663979	71665018	-	XLOC_004596	TCONS_00012979	NA	NA	NA	NA#lncrna	lnc	NA	1	1	1039	1039	lincSSup	NA	rna20931	MRPL33	1537	NA	NA
11	71678901	71682504	-	XLOC_004597	TCONS_00012980	NA	NA	NA	NA#lncrna	lnc	NA	1	1	3603	3603	lincSSup	NA	rna20931	MRPL33	16459	NA	NA
11	71682558	71684002	-	XLOC_004598	TCONS_00012981	NA	NA	NA	NA#lncrna	lnc	NA	1	1	1444	1444	lincSSup	NA	rna20931	MRPL33	20116	NA	NA
11	71707829	71709683	-	XLOC_004599	TCONS_00012982	NA	NA	NA	NA#lncrna	lnc	NA	1	1	1854	1854	lincSSdw	NA	rna20933	SLC4A1AP	22442	NA	NA
11	71709981	71712182	-	XLOC_004600	TCONS_00012983	NA	NA	NA	NA#lncrna	lnc	NA	1	1	2201	2201	lincSSdw	NA	rna20933	SLC4A1AP	19943	NA	NA
11	72209161	72211018	-	XLOC_004613	TCONS_00013014	NA	NA	NA	NA#lncrna	lnc	NA	1	1	1857	1857	lincSSup	NA	rna20981	TCF23	298	NA	NA
11	73046525	73047929	-	XLOC_004632	TCONS_00013079	NA	NA	NA	NA#lncrna	lnc	NA	1	1	1404	1404	lincSSup	NA	rna21030	GAREM2	9076	NA	NA
11	73051081	73055112	-	XLOC_004634	TCONS_00013081	NA	NA	NA	NA#lncrna	lnc	NA	2	3	1878	3797	lincSSdw	NA	rna21031	RAB10	6063	NA	NA
11	73056342	73058277	-	XLOC_004635	TCONS_00013083	NA	NA	NA	NA#lncrna	lnc	NA	1	1	1935	1935	lincSSdw	NA	rna21031	RAB10	2898	NA	NA
11	73407326	73408730	-	XLOC_004637	TCONS_00013086	NA	NA	NA	NA#lncrna	lnc	NA	1	1	1404	1404	lincDiv	NA	rna21039	DTNB	118	NA	NA
11	73572470	73574276	-	XLOC_004638	TCONS_00013087	gene12023	rna21043	ncRNA	ncRNA#lncrna	lnc	LOC106502649	3	2	1013	971	lncgASi	NA	rna21038	DTNB	0	NA	NA
11	73572553	73574276	-	XLOC_004638	TCONS_00013088	gene12023	rna21043	ncRNA	ncRNA#lncrna	lnc	LOC106502649	3	2	929	971	lncgASi	NA	rna21041	DTNB	0	NA	NA
11	77428409	77429119	-	XLOC_004652	TCONS_00013151	NA	NA	NA	NA#lncrna	lnc	NA	1	1	710	710	lincSSdw	NA	rna21107	TDRD15	74737	NA	NA
11	77463247	77470038	-	XLOC_004653	TCONS_00013152	NA	NA	NA	NA#lncrna	lnc	NA	1	2	6791	7262.5	lincSSdw	NA	rna21107	TDRD15	33818	NA	NA
11	77463247	77472969	-	XLOC_004653	TCONS_00013153	NA	NA	NA	NA#lncrna	lnc	NA	2	2	7734	7262.5	lincSSdw	NA	rna21107	TDRD15	30887	NA	NA
11	77476452	77479907	-	XLOC_004655	TCONS_00013155	NA	NA	NA	NA#lncrna	lnc	NA	1	1	3455	3455	lincSSdw	NA	rna21107	TDRD15	23949	NA	NA
11	77484683	77485853	-	XLOC_004656	TCONS_00013156	NA	NA	NA	NA#lncrna	lnc	NA	1	1	1170	1170	lincSSdw	NA	rna21107	TDRD15	18003	NA	NA
11	77485994	77487052	-	XLOC_004657	TCONS_00013157	NA	NA	NA	NA#lncrna	lnc	NA	1	1	1058	1058	lincSSdw	NA	rna21107	TDRD15	16804	NA	NA
11	77488091	77489164	-	XLOC_004658	TCONS_00013158	NA	NA	NA	NA#lncrna	lnc	NA	1	1	1073	1073	lincSSdw	NA	rna21107	TDRD15	14692	NA	NA
11	77514666	77516040	-	XLOC_004659	TCONS_00013160	NA	NA	NA	NA#lncrna	lnc	NA	1	1	1374	1374	lincSSup	NA	rna21107	TDRD15	4535	NA	NA
11	77516487	77561400	-	XLOC_004654	TCONS_00013161	gene12050	rna21108	ncRNA	ncRNA#lncrna	lnc	LOC106502644	3	4	20854	13564.5	lincSSup	NA	rna21107	TDRD15	6356	NA	NA
11	77535430	77561189	-	XLOC_004654	TCONS_00013162	gene12050	rna21108	ncRNA	ncRNA#lncrna	lnc	LOC106502644	3	4	1700	13564.5	lincSSup	NA	rna21107	TDRD15	25299	NA	NA
11	78104974	78106206	-	XLOC_004662	TCONS_00013165	NA	NA	NA	NA#lncrna	lnc	NA	1	1	1232	1232	lincSSdw	NA	rna21117	RHOB	2122	NA	NA
11	78160979	78163206	-	XLOC_004665	TCONS_00013173	NA	NA	NA	NA#lncrna	lnc	NA	1	1	2227	2227	lincDiv	NA	rna21119	PUM2	40698	NA	NA
11	78165982	78167719	-	XLOC_004666	TCONS_00013174	NA	NA	NA	NA#lncrna	lnc	NA	1	1	1737	1737	lincDiv	NA	rna21119	PUM2	36185	NA	NA
11	78332769	78349701	-	XLOC_004667	TCONS_00013175	gene12060	rna21127	ncRNA	ncRNA#lncrna	lnc	LOC108637157	3	3	1458	1458	lincDiv	NA	rna21128	SDC1	120	NA	NA
11	78333861	78335937	-	XLOC_004668	TCONS_00013176	NA	NA	NA	NA#lncrna	lnc	NA	1	1	2076	2076	lincConv	NA	rna21119	PUM2	8005	NA	NA
11	78339006	78349701	-	XLOC_004667	TCONS_00013177	gene12060	rna21126	ncRNA	ncRNA#lncrna	lnc	LOC108637157	2	3	961	1458	lincDiv	NA	rna21128	SDC1	120	NA	NA
11	78339006	78349701	-	XLOC_004667	TCONS_00013178	gene12060	rna21127	ncRNA	ncRNA#lncrna	lnc	LOC108637157	2	3	2436	1458	lincDiv	NA	rna21128	SDC1	120	NA	NA
11	79313703	79316506	-	XLOC_004669	TCONS_00013179	NA	NA	NA	NA#lncrna	lnc	NA	2	1	1303	1303	lincConv	NA	rna21134	OSR1	171843	NA	NA
11	79494605	79495443	-	XLOC_004670	TCONS_00013180	NA	NA	NA	NA#lncrna	lnc	NA	1	1	838	838	lincConv	NA	rna21134	OSR1	352745	NA	NA
11	79564277	79570427	-	XLOC_004671	TCONS_00013181	NA	NA	NA	NA#lncrna	lnc	NA	1	1	6150	6150	lincDiv	NA	rna21135	LOC102177447	297786	NA	NA
11	79581294	79677349	-	XLOC_004672	TCONS_00013182	NA	NA	NA	NA#lncrna	lnc	NA	3	4	4294	4640	lincDiv	NA	rna21135	LOC102177447	190864	NA	NA
11	79592716	79604540	-	XLOC_004672	TCONS_00013183	NA	NA	NA	NA#lncrna	lnc	NA	2	4	1580	4640	lincDiv	NA	rna21135	LOC102177447	263673	NA	NA
11	79634931	79677343	-	XLOC_004672	TCONS_00013184	NA	NA	NA	NA#lncrna	lnc	NA	4	4	5067	4640	lincDiv	NA	rna21135	LOC102177447	190870	NA	NA
11	79634931	79677351	-	XLOC_004672	TCONS_00013185	NA	NA	NA	NA#lncrna	lnc	NA	3	4	4986	4640	lincDiv	NA	rna21135	LOC102177447	190862	NA	NA
11	79884010	79885409	-	XLOC_004674	TCONS_00013187	NA	NA	NA	NA#lncrna	lnc	NA	1	1	1399	1399	lincDiv	NA	rna21138	LOC102185579	462	NA	NA
11	82473077	82474652	-	XLOC_004682	TCONS_00013202	NA	NA	NA	NA#lncrna	lnc	NA	1	1	1575	1575	lincDiv	NA	rna21157	NBAS	43	NA	NA
11	84787640	84790579	-	XLOC_004688	TCONS_00013211	gene12090	rna21167	ncRNA	ncRNA#lncrna	lnc	LOC108637114	2	1	565	565	lincSSdw	NA	rna21168	TRIB2	26637	NA	NA
11	85011688	85013400	-	XLOC_004690	TCONS_00013216	NA	NA	NA	NA#lncrna	lnc	NA	1	1	1712	1712	lincSSup	NA	rna21168	TRIB2	165093	NA	NA
11	85016631	85020052	-	XLOC_004691	TCONS_00013217	NA	NA	NA	NA#lncrna	lnc	NA	2	1	2360	2360	lincSSup	NA	rna21168	TRIB2	170036	NA	NA
11	85445896	85449508	-	XLOC_004692	TCONS_00013218	NA	NA	NA	NA#lncrna	lnc	NA	2	1	925	925	lincSSdw	NA	rna21173	LPIN1	223263	NA	NA
11	85478570	85511030	-	XLOC_004693	TCONS_00013219	NA	NA	NA	NA#lncrna	lnc	NA	2	1	3172	3172	lincSSdw	NA	rna21173	LPIN1	161741	NA	NA
11	85662979	85666018	-	XLOC_004695	TCONS_00013221	NA	NA	NA	NA#lncrna	lnc	NA	1	1	3039	3039	lincSSdw	NA	rna21171	LPIN1	6753	NA	NA
11	85669286	85670262	-	XLOC_004696	TCONS_00013222	NA	NA	NA	NA#lncrna	lnc	NA	1	1	976	976	lincSSdw	NA	rna21173	LPIN1	2509	NA	NA
11	86282981	86283471	-	XLOC_004701	TCONS_00013265	NA	NA	NA	NA#lncrna	lnc	NA	1	1	490	490	lincSSup	NA	rna21205	C11H2orf50	36420	NA	NA
11	86551386	86573071	-	XLOC_004706	TCONS_00013277	NA	NA	NA	NA#lncrna	lnc	NA	2	2	1163	797.5	lincDiv	NA	rna21217	NOL10	66	NA	NA
11	86557980	86558888	-	XLOC_004707	TCONS_00013278	NA	NA	NA	NA#lncrna	lnc	NA	1	1	908	908	lincDiv	NA	rna21217	NOL10	14249	NA	NA
11	86560316	86562503	-	XLOC_004708	TCONS_00013279	NA	NA	NA	NA#lncrna	lnc	NA	1	1	2187	2187	lincDiv	NA	rna21217	NOL10	10634	NA	NA
11	86572634	86573066	-	XLOC_004706	TCONS_00013280	NA	NA	NA	NA#lncrna	lnc	NA	1	2	432	797.5	lincDiv	NA	rna21217	NOL10	71	NA	NA
11	87156230	87156848	-	XLOC_004713	TCONS_00013294	NA	NA	NA	NA#lncrna	lnc	NA	1	1	618	618	lincSSup	NA	rna21227	KLF11	218	NA	NA
11	87522250	87526467	-	XLOC_004719	TCONS_00013310	gene12118	rna21239	ncRNA	ncRNA#lncrna	lnc	LOC108637161	2	3	1958	1922	lincDiv	NA	rna21240	ADAM17	126	NA	NA
11	87522250	87526467	-	XLOC_004719	TCONS_00013311	gene12118	rna21239	ncRNA	ncRNA#lncrna	lnc	LOC108637161	2	3	1922	1922	lincDiv	NA	rna21240	ADAM17	126	NA	NA
11	87523609	87526467	-	XLOC_004719	TCONS_00013312	gene12118	rna21239	ncRNA	ncRNA#lncrna	lnc	LOC108637161	2	3	599	1922	lincDiv	NA	rna21240	ADAM17	126	NA	NA
11	88391882	88403802	-	XLOC_004727	TCONS_00013332	gene12132	rna21263	ncRNA	ncRNA#lncrna	lnc	LOC106502640	4	1	399	399	lincSSup	NA	rna21261	ID2	177746	NA	NA
11	89236276	89240049	-	XLOC_004728	TCONS_00013333	NA	NA	NA	NA#lncrna	lnc	NA	1	2	3773	2712	lincSSdw	NA	rna21268	RNF144A	257132	NA	NA
11	89236276	89241228	-	XLOC_004728	TCONS_00013334	NA	NA	NA	NA#lncrna	lnc	NA	3	2	1651	2712	lincSSdw	NA	rna21267	RNF144A	255953	NA	NA
11	91909917	91911954	-	XLOC_004735	TCONS_00013357	NA	NA	NA	NA#lncrna	lnc	NA	1	1	2037	2037	lincSSup	NA	rna21277	LOC102191624	5429	NA	NA
11	91912099	91914726	-	XLOC_004734	TCONS_00013358	NA	NA	NA	NA#lncrna	lnc	NA	1	5	2627	7133	lincSSdw	NA	rna21280	LOC102168270	5265	NA	NA
11	92302344	92304216	-	XLOC_004737	TCONS_00013364	NA	NA	NA	NA#lncrna	lnc	NA	1	1	1872	1872	lincSSdw	NA	rna21296	TTLL11	7378	NA	NA
11	94634053	94635196	-	XLOC_004771	TCONS_00013435	NA	NA	NA	NA#lncrna	lnc	NA	1	1	1143	1143	lincDiv	NA	rna21377	LHX2	4849	NA	NA
11	95371279	95376339	-	XLOC_004779	TCONS_00013450	NA	NA	NA	NA#lncrna	lnc	NA	1	1	5060	5060	lincDiv	NA	rna21394	ARPC5L	42	NA	NA
11	96591194	96602678	-	XLOC_004787	TCONS_00013499	NA	NA	NA	NA#lncrna	lnc	NA	3	1	1838	1838	lincDiv	NA	rna21430	MVB12B	36238	NA	NA
11	96592738	96596912	-	XLOC_004788	TCONS_00013500	NA	NA	NA	NA#lncrna	lnc	NA	1	1	4174	4174	lincDiv	NA	rna21430	MVB12B	42004	NA	NA
11	96597443	96598681	-	XLOC_004789	TCONS_00013501	NA	NA	NA	NA#lncrna	lnc	NA	1	1	1238	1238	lincDiv	NA	rna21430	MVB12B	40235	NA	NA
11	97162322	97163612	-	XLOC_004792	TCONS_00013504	NA	NA	NA	NA#lncrna	lnc	NA	1	1	1290	1290	lincConv	NA	rna21436	ZBTB43	9294	NA	NA
11	97171958	97176601	-	XLOC_004793	TCONS_00013505	NA	NA	NA	NA#lncrna	lnc	NA	1	1	4643	4643	lincDiv	NA	rna21437	ZBTB34	105	NA	NA
11	97218853	97220051	-	XLOC_004794	TCONS_00013506	NA	NA	NA	NA#lncrna	lnc	NA	1	1	1198	1198	lincDiv	NA	rna21439	RALGPS1	1016	NA	NA
11	97926630	97937402	-	XLOC_004800	TCONS_00013515	gene12257	rna21467	ncRNA	ncRNA#lncrna	lnc	LOC106502659	5	8	2386	4096	lncgASe	NA	rna21465	STXBP1	0	NA	NA
11	97926630	97937442	-	XLOC_004800	TCONS_00013516	gene12257	rna21467	ncRNA	ncRNA#lncrna	lnc	LOC106502659	5	8	2102	4096	lncgASe	NA	rna21466	STXBP1	0	NA	NA
11	97927541	97936874	-	XLOC_004800	TCONS_00013521	gene12257	rna21467	ncRNA	ncRNA#lncrna	lnc	LOC106502659	2	8	1945	4096	lncgASe	NA	rna21465	STXBP1	0	NA	NA
11	98001997	98003931	-	XLOC_004803	TCONS_00013530	NA	NA	NA	NA#lncrna	lnc	NA	2	1	1305	1305	lincDiv	NA	rna21477	CDK9	345	NA	NA
11	98230469	98231169	-	XLOC_004810	TCONS_00013562	NA	NA	NA	NA#lncrna	lnc	NA	1	1	700	700	lincSSdw	NA	rna21500	NAIF1	21423	NA	NA
11	98499362	98500196	-	XLOC_004819	TCONS_00013590	NA	NA	NA	NA#lncrna	lnc	NA	1	1	834	834	lincDiv	NA	rna21553	URM1	137	NA	NA
11	99002357	99006053	-	XLOC_004828	TCONS_00013636	NA	NA	NA	NA#lncrna	lnc	NA	1	1	3696	3696	lincConv	NA	rna21625	MIGA2	669	NA	NA
11	99006335	99010581	-	XLOC_004829	TCONS_00013637	NA	NA	NA	NA#lncrna	lnc	NA	1	1	4246	4246	lincConv	NA	rna21625	MIGA2	4647	NA	NA
11	99010762	99013604	-	XLOC_004830	TCONS_00013638	NA	NA	NA	NA#lncrna	lnc	NA	1	1	2842	2842	lincDiv	NA	rna21626	DOLPP1	1806	NA	NA
11	99013950	99015213	-	XLOC_004831	TCONS_00013639	NA	NA	NA	NA#lncrna	lnc	NA	1	1	1263	1263	lincDiv	NA	rna21626	DOLPP1	197	NA	NA
11	99741287	99743175	-	XLOC_004841	TCONS_00013672	NA	NA	NA	NA#lncrna	lnc	NA	1	1	1888	1888	lincConv	NA	rna21655	USP20	562	NA	NA
11	100299951	100302986	-	XLOC_004846	TCONS_00013694	NA	NA	NA	NA#lncrna	lnc	NA	2	3	1640	1175	lincConv	NA	rna21673	ASS1	6405	NA	NA
11	100299951	100314038	-	XLOC_004846	TCONS_00013695	NA	NA	NA	NA#lncrna	lnc	NA	2	3	1175	1175	lincConv	NA	rna21673	ASS1	6405	NA	NA
11	100299951	100319465	-	XLOC_004846	TCONS_00013696	NA	NA	NA	NA#lncrna	lnc	NA	2	3	851	1175	lincConv	NA	rna21673	ASS1	6405	NA	NA
11	100352077	100358313	-	XLOC_004847	TCONS_00013697	NA	NA	NA	NA#lncrna	lnc	NA	2	1	6076	6076	lincDiv	NA	rna21674	FUBP3	45	NA	NA
11	100895720	100896219	-	XLOC_004851	TCONS_00013702	NA	NA	NA	NA#lncrna	lnc	NA	1	1	499	499	lincConv	NA	rna21690	NUP214	10955	NA	NA
11	100900230	100903259	-	XLOC_004852	TCONS_00013704	NA	NA	NA	NA#lncrna	lnc	NA	1	2	3029	2232	lincConv	NA	rna21689	NUP214	15465	NA	NA
11	100980437	100983014	-	XLOC_004854	TCONS_00013708	NA	NA	NA	NA#lncrna	lnc	NA	1	1	2577	2577	lincConv	NA	rna21694	PLPP7	18858	NA	NA
11	100983320	100985190	-	XLOC_004855	TCONS_00013709	NA	NA	NA	NA#lncrna	lnc	NA	1	1	1870	1870	lincDiv	NA	rna21702	PRRC2B	17966	NA	NA
11	101392570	101394321	-	XLOC_004859	TCONS_00013731	NA	NA	NA	NA#lncrna	lnc	NA	1	1	1751	1751	lincSSdw	NA	rna21728	MED27	18838	NA	NA
11	102580380	102581829	-	XLOC_004869	TCONS_00013799	NA	NA	NA	NA#lncrna	lnc	NA	1	1	1449	1449	lincSSup	NA	rna21763	RALGDS	1331	NA	NA
11	102582435	102585574	-	XLOC_004870	TCONS_00013800	NA	NA	NA	NA#lncrna	lnc	NA	1	1	3139	3139	lincSSup	NA	rna21763	RALGDS	3386	NA	NA
11	103129390	103131169	-	XLOC_004879	TCONS_00013833	NA	NA	NA	NA#lncrna	lnc	NA	1	1	1779	1779	lincSSdw	NA	rna21802	LOC102189594	7934	NA	NA
11	103528280	103529045	-	XLOC_004889	TCONS_00013929	gene12397	rna21859	ncRNA	ncRNA#lncrna	lnc	LOC108637175	1	1	765	765	lincDiv	NA	rna21860	FAM69B	8702	NA	NA
11	103546591	103550676	-	XLOC_004890	TCONS_00013930	gene12399	rna21862	ncRNA	ncRNA#lncrna	lnc	LOC102168552	4	4	1338	1651	lincConv	NA	rna21860	FAM69B	639	NA	NA
11	103546591	103550692	-	XLOC_004890	TCONS_00013931	gene12399	rna21862	ncRNA	ncRNA#lncrna	lnc	LOC102168552	4	4	1964	1651	lincConv	NA	rna21860	FAM69B	639	NA	NA
11	103546591	103550711	-	XLOC_004890	TCONS_00013932	gene12399	rna21862	ncRNA	ncRNA#lncrna	lnc	LOC102168552	3	4	2501	1651	lincConv	NA	rna21861	FAM69B	639	NA	NA
11	103546840	103550676	-	XLOC_004890	TCONS_00013933	gene12399	rna21862	ncRNA	ncRNA#lncrna	lnc	LOC102168552	4	4	1088	1651	lincConv	NA	rna21861	FAM69B	888	NA	NA
11	103568995	103574346	-	XLOC_004891	TCONS_00013934	gene12400	rna21865	ncRNA	ncRNA#lncrna	lnc	LOC102168737	3	13	4408	2540	lincSSdw	NA	rna21872	ABO	18982	NA	NA
11	103568995	103574346	-	XLOC_004891	TCONS_00013936	gene12400	rna21865	ncRNA	ncRNA#lncrna	lnc	LOC102168737	3	13	4249	2540	lincSSdw	NA	rna21870	ABO	18982	NA	NA
11	103568995	103574346	-	XLOC_004891	TCONS_00013937	gene12400	rna21863	ncRNA	ncRNA#lncrna	lnc	LOC102168737	4	13	2087	2540	lincSSdw	NA	rna21873	ABO	18982	NA	NA
11	103568995	103574346	-	XLOC_004891	TCONS_00013940	gene12400	rna21866	ncRNA	ncRNA#lncrna	lnc	LOC102168737	3	13	2373	2540	lincSSdw	NA	rna21872	ABO	18982	NA	NA
11	103568995	103574346	-	XLOC_004891	TCONS_00013941	gene12400	rna21867	ncRNA	ncRNA#lncrna	lnc	LOC102168737	4	13	1866	2540	lincSSdw	NA	rna21873	ABO	18982	NA	NA
11	103568995	103574353	-	XLOC_004891	TCONS_00013943	gene12400	rna21865	ncRNA	ncRNA#lncrna	lnc	LOC102168737	4	13	2540	2540	lincSSdw	NA	rna21873	ABO	18975	NA	NA
11	103568995	103574356	-	XLOC_004891	TCONS_00013945	gene12400	rna21865	ncRNA	ncRNA#lncrna	lnc	LOC102168737	3	13	3581	2540	lincSSdw	NA	rna21869	ABO	18972	NA	NA
11	104252266	104255477	-	XLOC_004904	TCONS_00014015	NA	NA	NA	NA#lncrna	lnc	NA	2	7	2363	3679	lincDiv	NA	rna21911	WDR5	7163	NA	NA
11	104252266	104255945	-	XLOC_004904	TCONS_00014016	NA	NA	NA	NA#lncrna	lnc	NA	1	7	3679	3679	lincDiv	NA	rna21911	WDR5	6695	NA	NA
11	104252266	104257927	-	XLOC_004904	TCONS_00014017	NA	NA	NA	NA#lncrna	lnc	NA	2	7	4379	3679	lincDiv	NA	rna21911	WDR5	4713	NA	NA
11	104252266	104262486	-	XLOC_004904	TCONS_00014019	NA	NA	NA	NA#lncrna	lnc	NA	3	7	4768	3679	lincDiv	NA	rna21911	WDR5	154	NA	NA
11	104256004	104257927	-	XLOC_004904	TCONS_00014020	NA	NA	NA	NA#lncrna	lnc	NA	1	7	1923	3679	lincDiv	NA	rna21911	WDR5	4713	NA	NA
11	104259428	104260427	-	XLOC_004905	TCONS_00014021	NA	NA	NA	NA#lncrna	lnc	NA	1	1	999	999	lincDiv	NA	rna21911	WDR5	2213	NA	NA
11	104260956	104262486	-	XLOC_004904	TCONS_00014022	NA	NA	NA	NA#lncrna	lnc	NA	1	7	1530	3679	lincDiv	NA	rna21911	WDR5	154	NA	NA
11	104277486	104280322	-	XLOC_004906	TCONS_00014023	gene12423	rna21912	ncRNA	ncRNA#lncrna	lnc	LOC108637176	3	2	1537	1980.5	lncgASe	NA	rna21911	WDR5	0	NA	NA
11	104277486	104280322	-	XLOC_004906	TCONS_00014024	gene12423	rna21913	ncRNA	ncRNA#lncrna	lnc	LOC108637176	2	2	2424	1980.5	lncgASe	NA	rna21911	WDR5	0	NA	NA
11	104301938	104308480	-	XLOC_004907	TCONS_00014025	NA	NA	NA	NA#lncrna	lnc	NA	3	1	6337	6337	lincConv	NA	rna21911	WDR5	23084	NA	NA
11	104318243	104330856	-	XLOC_004909	TCONS_00014027	NA	NA	NA	NA#lncrna	lnc	NA	1	3	12613	11051	lincDiv	NA	rna21914	LOC108637096	9576	NA	NA
11	104318243	104330873	-	XLOC_004909	TCONS_00014028	NA	NA	NA	NA#lncrna	lnc	NA	2	3	11051	11051	lincDiv	NA	rna21914	LOC108637096	9559	NA	NA
11	104318243	104330873	-	XLOC_004909	TCONS_00014029	NA	NA	NA	NA#lncrna	lnc	NA	2	3	6197	11051	lincDiv	NA	rna21914	LOC108637096	9559	NA	NA
11	104524477	104527188	-	XLOC_004914	TCONS_00014038	NA	NA	NA	NA#lncrna	lnc	NA	6	5	1405	3698	lincSSdw	NA	rna21926	RABL6	15994	NA	NA
11	104524477	104529055	-	XLOC_004914	TCONS_00014039	NA	NA	NA	NA#lncrna	lnc	NA	4	5	3573	3698	lincSSdw	NA	rna21926	RABL6	14127	NA	NA
11	104525121	104529098	-	XLOC_004914	TCONS_00014040	NA	NA	NA	NA#lncrna	lnc	NA	3	5	3789	3698	lincSSdw	NA	rna21926	RABL6	14084	NA	NA
11	104525121	104529120	-	XLOC_004914	TCONS_00014041	NA	NA	NA	NA#lncrna	lnc	NA	3	5	3797	3698	lincSSdw	NA	rna21926	RABL6	14062	NA	NA
11	104525121	104529120	-	XLOC_004914	TCONS_00014042	NA	NA	NA	NA#lncrna	lnc	NA	4	5	3698	3698	lincSSdw	NA	rna21926	RABL6	14062	NA	NA
11	104530221	104535569	-	XLOC_004915	TCONS_00014044	NA	gene12432	NA	NA#lncrna	lnc	NA	7	5	4756	4513	lincSSdw	NA	rna21926	RABL6	7613	NA	NA
11	104530221	104535575	-	XLOC_004915	TCONS_00014045	NA	gene12432	NA	NA#lncrna	lnc	NA	8	5	4548	4513	lincSSdw	NA	rna21926	RABL6	7607	NA	NA
11	104530929	104533792	-	XLOC_004915	TCONS_00014046	gene12431	rna21924	ncRNA	ncRNA#lncrna	lnc	LOC108637179	2	5	2631	4513	lincSSdw	NA	rna21926	RABL6	9390	NA	NA
11	104533864	104535558	-	XLOC_004915	TCONS_00014047	NA	gene12432	NA	NA#lncrna	lnc	NA	8	5	888	4513	lincSSdw	NA	rna21926	RABL6	7624	NA	NA
11	104650656	104654385	-	XLOC_004919	TCONS_00014061	NA	NA	NA	NA#lncrna	lnc	NA	1	1	3729	3729	lincSSdw	NA	rna21937	MRPS2	2552	NA	NA
11	104889467	104894440	-	XLOC_004922	TCONS_00014073	NA	NA	NA	NA#lncrna	lnc	NA	2	1	4934	4934	lincSSdw	NA	rna21948	OLFM1	8914	NA	NA
11	105309350	105312160	-	XLOC_004926	TCONS_00014081	NA	NA	NA	NA#lncrna	lnc	NA	2	3	2067	2763	lincSSdw	NA	rna21952	RXRA	41307	NA	NA
11	105312685	105315448	-	XLOC_004926	TCONS_00014083	NA	NA	NA	NA#lncrna	lnc	NA	1	3	2763	2763	lincSSdw	NA	rna21952	RXRA	38019	NA	NA
11	105343114	105345805	-	XLOC_004927	TCONS_00014084	NA	NA	NA	NA#lncrna	lnc	NA	1	1	2691	2691	lincSSdw	NA	rna21952	RXRA	7662	NA	NA
11	105345861	105346693	-	XLOC_004928	TCONS_00014085	NA	NA	NA	NA#lncrna	lnc	NA	1	1	832	832	lincSSdw	NA	rna21952	RXRA	6774	NA	NA
11	105884113	105890167	-	XLOC_004934	TCONS_00014102	NA	NA	NA	NA#lncrna	lnc	NA	1	1	6054	6054	lincConv	NA	rna21974	NSMF	4213	NA	NA
11	105891067	105898292	-	XLOC_004935	TCONS_00014103	NA	NA	NA	NA#lncrna	lnc	NA	1	1	7225	7225	lincDiv	NA	rna21976	ENTPD8	42	NA	NA
11	105985867	105987630	-	XLOC_004937	TCONS_00014115	NA	NA	NA	NA#lncrna	lnc	NA	1	1	1763	1763	lincSSdw	NA	rna21992	TOR4A	7092	NA	NA
11	106108958	106109409	-	XLOC_004947	TCONS_00014176	NA	NA	NA	NA#lncrna	lnc	NA	1	1	451	451	lincDiv	NA	rna22029	LOC106501835	639	NA	NA
11	106132794	106137015	-	XLOC_004948	TCONS_00014177	NA	NA	NA	NA#lncrna	lnc	NA	3	2	4005	4448	lincDiv	NA	rna22030	DPP7	1293	NA	NA
11	106132794	106138112	-	XLOC_004948	TCONS_00014178	NA	NA	NA	NA#lncrna	lnc	NA	4	2	4891	4448	lincDiv	NA	rna22030	DPP7	196	NA	NA
11	106181246	106182995	-	XLOC_004951	TCONS_00014186	NA	NA	NA	NA#lncrna	lnc	NA	1	1	1749	1749	lincConv	NA	rna22039	SAPCD2	1924	NA	NA
11	106185331	106187099	-	XLOC_004952	TCONS_00014187	gene12488	rna22041	ncRNA	ncRNA#lncrna	lnc	LOC108637189	2	1	1017	1017	lncgASe	NA	rna22042	ENTPD2	0	NA	NA
12	757904	759613	+	XLOC_004957	TCONS_00014192	gene12497	rna22050	ncRNA	ncRNA#lncrna	lnc	LOC108637285	2	3	1432	1261	lincConv	NA	rna22051	TEX29	1849	NA	NA
12	757904	759613	+	XLOC_004957	TCONS_00014193	gene12497	rna22050	ncRNA	ncRNA#lncrna	lnc	LOC108637285	2	3	1261	1261	lincConv	NA	rna22051	TEX29	1849	NA	NA
12	757904	759613	+	XLOC_004957	TCONS_00014194	gene12497	rna22050	ncRNA	ncRNA#lncrna	lnc	LOC108637285	2	3	509	1261	lincConv	NA	rna22051	TEX29	1849	NA	NA
12	878542	882172	+	XLOC_004958	TCONS_00014195	NA	NA	NA	NA#lncrna	lnc	NA	1	1	3630	3630	lincDiv	NA	rna22052	ARHGEF7	228	NA	NA
12	1741952	1762134	+	XLOC_004966	TCONS_00014228	NA	NA	NA	NA#lncrna	lnc	NA	2	6	4260	2594	lincSSdw	NA	rna22077	IRS2	74625	NA	NA
12	1742033	1757408	+	XLOC_004966	TCONS_00014230	NA	NA	NA	NA#lncrna	lnc	NA	3	6	2524	2594	lincSSdw	NA	rna22077	IRS2	74706	NA	NA
12	1754094	1757408	+	XLOC_004966	TCONS_00014233	NA	NA	NA	NA#lncrna	lnc	NA	1	6	3314	2594	lincSSdw	NA	rna22077	IRS2	86767	NA	NA
12	1765999	1771538	+	XLOC_004968	TCONS_00014234	NA	NA	NA	NA#lncrna	lnc	NA	2	2	1100	1877	lincSSdw	NA	rna22077	IRS2	98672	NA	NA
12	1765999	1777300	+	XLOC_004968	TCONS_00014235	NA	NA	NA	NA#lncrna	lnc	NA	2	2	2654	1877	lincSSdw	NA	rna22077	IRS2	98672	NA	NA
12	1784996	1792523	+	XLOC_004969	TCONS_00014236	NA	NA	NA	NA#lncrna	lnc	NA	3	11	5197	11439	lincSSdw	NA	rna22077	IRS2	117669	NA	NA
12	1785341	1805037	+	XLOC_004969	TCONS_00014239	NA	NA	NA	NA#lncrna	lnc	NA	3	11	10579	11439	lincSSdw	NA	rna22077	IRS2	118014	NA	NA
12	1785359	1805037	+	XLOC_004969	TCONS_00014241	NA	NA	NA	NA#lncrna	lnc	NA	5	11	12313	11439	lincSSdw	NA	rna22077	IRS2	118032	NA	NA
12	1785409	1805037	+	XLOC_004969	TCONS_00014243	NA	NA	NA	NA#lncrna	lnc	NA	5	11	11652	11439	lincSSdw	NA	rna22077	IRS2	118082	NA	NA
12	1785971	1805037	+	XLOC_004969	TCONS_00014245	NA	NA	NA	NA#lncrna	lnc	NA	5	11	12046	11439	lincSSdw	NA	rna22077	IRS2	118644	NA	NA
12	1792602	1793362	+	XLOC_004970	TCONS_00014247	NA	NA	NA	NA#lncrna	lnc	NA	1	1	760	760	lincSSdw	NA	rna22077	IRS2	125275	NA	NA
12	1947536	1950409	+	XLOC_004971	TCONS_00014248	NA	NA	NA	NA#lncrna	lnc	NA	3	1	1156	1156	lincConv	NA	rna22078	MYO16	35187	NA	NA
12	1950788	1952509	+	XLOC_004972	TCONS_00014249	NA	NA	NA	NA#lncrna	lnc	NA	1	1	1721	1721	lincConv	NA	rna22078	MYO16	33087	NA	NA
12	7427219	7430017	+	XLOC_004986	TCONS_00014285	NA	NA	NA	NA#lncrna	lnc	NA	1	1	2798	2798	lincDiv	NA	rna22112	TPP2	192	NA	NA
12	9066470	9072228	+	XLOC_004992	TCONS_00014298	NA	NA	NA	NA#lncrna	lnc	NA	2	2	987	1718.5	lincSSup	NA	rna22123	GGACT	1863	NA	NA
12	9066849	9067664	+	XLOC_004993	TCONS_00014299	NA	NA	NA	NA#lncrna	lnc	NA	1	2	815	945	lincSSdw	NA	rna22122	TMTC4	3187	NA	NA
12	9066849	9068328	+	XLOC_004993	TCONS_00014300	NA	NA	NA	NA#lncrna	lnc	NA	2	2	1075	945	lincSSdw	NA	rna22122	TMTC4	3187	NA	NA
12	9069778	9072228	+	XLOC_004992	TCONS_00014301	NA	NA	NA	NA#lncrna	lnc	NA	1	2	2450	1718.5	lincSSup	NA	rna22124	GGACT	1863	NA	NA
12	9506686	9532318	+	XLOC_004995	TCONS_00014308	NA	gene12537	NA	NA#lncrna	lnc	NA	4	6	3328	3485.5	lincDiv	NA	rna22128	PCCA	114	NA	NA
12	9506686	9532318	+	XLOC_004995	TCONS_00014309	NA	gene12537	NA	NA#lncrna	lnc	NA	3	6	3229	3485.5	lincDiv	NA	rna22128	PCCA	114	NA	NA
12	9506692	9532318	+	XLOC_004995	TCONS_00014310	NA	gene12537	NA	NA#lncrna	lnc	NA	4	6	4170	3485.5	lincDiv	NA	rna22128	PCCA	120	NA	NA
12	9506695	9514954	+	XLOC_004995	TCONS_00014311	NA	NA	NA	NA#lncrna	lnc	NA	2	6	3594	3485.5	lincDiv	NA	rna22128	PCCA	123	NA	NA
12	9506695	9527385	+	XLOC_004995	TCONS_00014312	NA	gene12537	NA	NA#lncrna	lnc	NA	4	6	3728	3485.5	lincDiv	NA	rna22128	PCCA	123	NA	NA
12	9506696	9527107	+	XLOC_004995	TCONS_00014313	NA	gene12537	NA	NA#lncrna	lnc	NA	3	6	3377	3485.5	lincDiv	NA	rna22128	PCCA	124	NA	NA
12	9987373	9998053	+	XLOC_004998	TCONS_00014317	NA	NA	NA	NA#lncrna	lnc	NA	5	2	5624	4646.5	lincDiv	NA	rna22139	TM9SF2	21075	NA	NA
12	9992873	9998053	+	XLOC_004998	TCONS_00014318	NA	NA	NA	NA#lncrna	lnc	NA	2	2	3669	4646.5	lincDiv	NA	rna22139	TM9SF2	26575	NA	NA
12	11158194	11158847	+	XLOC_005007	TCONS_00014364	NA	NA	NA	NA#lncrna	lnc	NA	1	1	653	653	lincDiv	NA	rna22163	FARP1	575	NA	NA
12	11159068	11162103	+	XLOC_005008	TCONS_00014365	NA	NA	NA	NA#lncrna	lnc	NA	1	1	3035	3035	lincDiv	NA	rna22163	FARP1	1449	NA	NA
12	11163046	11165748	+	XLOC_005009	TCONS_00014366	NA	NA	NA	NA#lncrna	lnc	NA	1	1	2702	2702	lincDiv	NA	rna22163	FARP1	5427	NA	NA
12	13227569	13233200	+	XLOC_005013	TCONS_00014373	NA	NA	NA	NA#lncrna	lnc	NA	1	1	5631	5631	lincDiv	NA	rna22181	DNAJC3	185	NA	NA
12	14502333	14524846	+	XLOC_005023	TCONS_00014403	NA	NA	NA	NA#lncrna	lnc	NA	2	5	18100	8403	lincDiv	NA	rna22197	LOC108637255	1471	NA	NA
12	14515746	14524846	+	XLOC_005023	TCONS_00014405	NA	NA	NA	NA#lncrna	lnc	NA	3	5	7497	8403	lincDiv	NA	rna22197	LOC108637255	14884	NA	NA
12	14834820	14835677	+	XLOC_005027	TCONS_00014411	NA	NA	NA	NA#lncrna	lnc	NA	1	1	857	857	lincConv	NA	rna22200	LOC102185549	5534	NA	NA
12	30696162	30699826	+	XLOC_005055	TCONS_00014462	NA	NA	NA	NA#lncrna	lnc	NA	3	2	3387	3277.5	lincSSup	NA	rna22250	SPRY2	26290	NA	NA
12	30696168	30699826	+	XLOC_005055	TCONS_00014463	NA	NA	NA	NA#lncrna	lnc	NA	3	2	3168	3277.5	lincSSup	NA	rna22250	SPRY2	26290	NA	NA
12	31642281	31645236	+	XLOC_005058	TCONS_00014503	NA	NA	NA	NA#lncrna	lnc	NA	1	1	2955	2955	lincSSdw	NA	rna22252	RBM26	4413	NA	NA
12	33435524	33441920	+	XLOC_005062	TCONS_00014512	NA	NA	NA	NA#lncrna	lnc	NA	2	1	2828	2828	lincDiv	NA	rna22282	SCEL	63382	NA	NA
12	33444406	33446411	+	XLOC_005064	TCONS_00014514	NA	NA	NA	NA#lncrna	lnc	NA	1	1	2005	2005	lincDiv	NA	rna22280	SCEL	72264	NA	NA
12	35802017	35805949	+	XLOC_005072	TCONS_00014543	gene12642	rna22308	ncRNA	ncRNA#lncrna	lnc	LOC102181790	3	2	1092	1105	lincDiv	NA	rna22303	UCHL3	95	NA	NA
12	35855727	35856915	+	XLOC_005075	TCONS_00014549	NA	NA	NA	NA#lncrna	lnc	NA	1	1	1188	1188	lincSSup	NA	rna22311	TBC1D4	692	NA	NA
12	36092046	36093440	+	XLOC_005077	TCONS_00014557	NA	NA	NA	NA#lncrna	lnc	NA	1	1	1394	1394	lincSSdw	NA	rna22311	TBC1D4	17397	NA	NA
12	39060402	39142511	+	XLOC_005082	TCONS_00014577	NA	NA	NA	NA#lncrna	lnc	NA	3	1	829	829	lincSSdw	NA	rna22328	MZT1	111500	NA	NA
12	39142590	39146885	+	XLOC_005083	TCONS_00014578	NA	NA	NA	NA#lncrna	lnc	NA	1	1	4295	4295	lincSSdw	NA	rna22328	MZT1	193688	NA	NA
12	50520089	50523605	+	XLOC_005098	TCONS_00014606	NA	NA	NA	NA#lncrna	lnc	NA	1	1	3516	3516	lincDiv	NA	rna22355	ZMYM5	129	NA	NA
12	50645233	50649361	+	XLOC_005100	TCONS_00014617	NA	NA	NA	NA#lncrna	lnc	NA	3	2	2548	2744	lincDiv	NA	rna22360	GJA3	1454	NA	NA
12	50646282	50649361	+	XLOC_005100	TCONS_00014618	NA	NA	NA	NA#lncrna	lnc	NA	2	2	2940	2744	lincDiv	NA	rna22360	GJA3	2503	NA	NA
12	50829964	50835838	+	XLOC_005103	TCONS_00014621	NA	NA	NA	NA#lncrna	lnc	NA	2	1	2887	2887	lincDiv	NA	rna22367	CRYL1	145	NA	NA
12	51052503	51053390	+	XLOC_005106	TCONS_00014632	NA	NA	NA	NA#lncrna	lnc	NA	1	1	887	887	lincDiv	NA	rna22378	XPO4	61	NA	NA
12	51105605	51106492	+	XLOC_005107	TCONS_00014633	NA	NA	NA	NA#lncrna	lnc	NA	1	1	887	887	lincDiv	NA	rna22381	LATS2	7336	NA	NA
12	51221132	51242787	+	XLOC_005112	TCONS_00014640	gene12701	rna22390	ncRNA	ncRNA#lncrna	lnc	LOC106502707	4	2	782	775	lncgASi	NA	rna22392	MICU2	0	NA	NA
12	51221132	51242787	+	XLOC_005112	TCONS_00014641	gene12701	rna22391	ncRNA	ncRNA#lncrna	lnc	LOC106502707	4	2	768	775	lncgASi	NA	rna22392	MICU2	0	NA	NA
12	52863453	52874412	+	XLOC_005118	TCONS_00014653	NA	NA	NA	NA#lncrna	lnc	NA	3	1	8506	8506	lincSSdw	NA	rna22410	NUP58	634	NA	NA
12	54251983	54289365	+	XLOC_005126	TCONS_00014671	NA	NA	NA	NA#lncrna	lnc	NA	5	1	1915	1915	lincDiv	NA	rna22438	MTIF3	2398	NA	NA
12	54624906	54626897	+	XLOC_005131	TCONS_00014678	NA	NA	NA	NA#lncrna	lnc	NA	1	1	1991	1991	lincConv	NA	rna22449	CDX2	4946	NA	NA
12	55284696	55285693	+	XLOC_005134	TCONS_00014692	NA	NA	NA	NA#lncrna	lnc	NA	1	1	997	997	lincDiv	NA	rna22464	SLC46A3	201	NA	NA
12	55986384	56000398	+	XLOC_005137	TCONS_00014698	NA	NA	NA	NA#lncrna	lnc	NA	4	2	9363	10458.5	lincDiv	NA	rna22472	UBL3	74033	NA	NA
12	55986384	56000398	+	XLOC_005137	TCONS_00014699	NA	NA	NA	NA#lncrna	lnc	NA	2	2	11554	10458.5	lincDiv	NA	rna22472	UBL3	74033	NA	NA
12	56033474	56035358	+	XLOC_005138	TCONS_00014700	NA	NA	NA	NA#lncrna	lnc	NA	2	3	1750	3481	lincDiv	NA	rna22472	UBL3	121123	NA	NA
12	56033559	56044806	+	XLOC_005138	TCONS_00014701	NA	NA	NA	NA#lncrna	lnc	NA	2	3	3609	3481	lincDiv	NA	rna22472	UBL3	121208	NA	NA
12	56035516	56037316	+	XLOC_005139	TCONS_00014702	NA	NA	NA	NA#lncrna	lnc	NA	1	1	1800	1800	lincDiv	NA	rna22472	UBL3	123165	NA	NA
12	56038084	56044806	+	XLOC_005138	TCONS_00014703	NA	NA	NA	NA#lncrna	lnc	NA	2	3	3481	3481	lincDiv	NA	rna22472	UBL3	125733	NA	NA
12	56048920	56050190	+	XLOC_005140	TCONS_00014704	NA	NA	NA	NA#lncrna	lnc	NA	1	1	1270	1270	lincConv	NA	rna22478	KATNAL1	131390	NA	NA
12	56053487	56056022	+	XLOC_005141	TCONS_00014705	NA	NA	NA	NA#lncrna	lnc	NA	1	1	2535	2535	lincConv	NA	rna22479	KATNAL1	125558	NA	NA
12	56064344	56067361	+	XLOC_005142	TCONS_00014706	NA	NA	NA	NA#lncrna	lnc	NA	1	1	3017	3017	lincConv	NA	rna22479	KATNAL1	114219	NA	NA
12	56132260	56133566	+	XLOC_005143	TCONS_00014707	NA	NA	NA	NA#lncrna	lnc	NA	2	1	1070	1070	lincConv	NA	rna22479	KATNAL1	48014	NA	NA
12	56331703	56337529	+	XLOC_005144	TCONS_00014708	gene12752	rna22481	ncRNA	ncRNA#lncrna	lnc	LOC102186026	2	5	3900	3101	lincConv	NA	rna22483	HMGB1	38909	NA	NA
12	56331707	56337529	+	XLOC_005144	TCONS_00014709	gene12752	rna22481	ncRNA	ncRNA#lncrna	lnc	LOC102186026	4	5	2798	3101	lincConv	NA	rna22482	HMGB1	38909	NA	NA
12	56331709	56336351	+	XLOC_005144	TCONS_00014710	gene12752	rna22481	ncRNA	ncRNA#lncrna	lnc	LOC102186026	4	5	799	3101	lincConv	NA	rna22482	HMGB1	40087	NA	NA
12	56332306	56337529	+	XLOC_005144	TCONS_00014711	gene12752	rna22481	ncRNA	ncRNA#lncrna	lnc	LOC102186026	4	5	3205	3101	lincConv	NA	rna22483	HMGB1	38909	NA	NA
12	56344484	56346126	+	XLOC_005145	TCONS_00014713	NA	NA	NA	NA#lncrna	lnc	NA	1	1	1642	1642	lincConv	NA	rna22483	HMGB1	30312	NA	NA
12	57575056	57575705	+	XLOC_005154	TCONS_00014730	NA	NA	NA	NA#lncrna	lnc	NA	1	1	649	649	lincDiv	NA	rna22499	LOC102187143	11387	NA	NA
12	58392694	58396751	+	XLOC_005158	TCONS_00014756	NA	NA	NA	NA#lncrna	lnc	NA	1	1	4057	4057	lincSSdw	NA	rna22522	PDS5B	3036	NA	NA
12	58461657	58469924	+	XLOC_005159	TCONS_00014757	NA	NA	NA	NA#lncrna	lnc	NA	2	13	4451	4451	lincSSdw	NA	rna22524	PDS5B	71999	NA	NA
12	58461658	58469924	+	XLOC_005159	TCONS_00014760	NA	NA	NA	NA#lncrna	lnc	NA	2	13	3279	4451	lincSSdw	NA	rna22522	PDS5B	72000	NA	NA
12	58461664	58469924	+	XLOC_005159	TCONS_00014761	NA	NA	NA	NA#lncrna	lnc	NA	2	13	3256	4451	lincSSdw	NA	rna22521	PDS5B	72006	NA	NA
12	58471842	58474106	+	XLOC_005160	TCONS_00014762	NA	NA	NA	NA#lncrna	lnc	NA	1	1	2264	2264	lincSSdw	NA	rna22520	PDS5B	82184	NA	NA
12	58474158	58488740	+	XLOC_005161	TCONS_00014763	NA	NA	NA	NA#lncrna	lnc	NA	1	1	14582	14582	lincSSdw	NA	rna22520	PDS5B	84500	NA	NA
12	58504210	58608439	+	XLOC_005159	TCONS_00014764	gene12775	rna22525	ncRNA	ncRNA#lncrna	lnc	LOC106502714	4	13	868	4451	lincSSup	NA	rna22526	KL	521	NA	NA
12	58554972	58571794	+	XLOC_005159	TCONS_00014770	NA	NA	NA	NA#lncrna	lnc	NA	3	13	2506	4451	lincSSup	NA	rna22526	KL	37166	NA	NA
12	58668247	58669838	+	XLOC_005162	TCONS_00014772	NA	NA	NA	NA#lncrna	lnc	NA	1	1	1591	1591	lincConv	NA	rna22530	STARD13	16745	NA	NA
12	59087718	59105205	+	XLOC_005163	TCONS_00014773	NA	NA	NA	NA#lncrna	lnc	NA	4	7	8495	6618	lincDiv	NA	rna22527	STARD13	19733	NA	NA
12	59087724	59105205	+	XLOC_005163	TCONS_00014774	NA	NA	NA	NA#lncrna	lnc	NA	5	7	6618	6618	lincDiv	NA	rna22527	STARD13	19739	NA	NA
12	59087743	59125824	+	XLOC_005163	TCONS_00014775	NA	NA	NA	NA#lncrna	lnc	NA	6	7	3207	6618	lincDiv	NA	rna22527	STARD13	19758	NA	NA
12	59087840	59105205	+	XLOC_005163	TCONS_00014776	NA	NA	NA	NA#lncrna	lnc	NA	5	7	5682	6618	lincDiv	NA	rna22527	STARD13	19855	NA	NA
12	59095284	59105205	+	XLOC_005163	TCONS_00014778	NA	NA	NA	NA#lncrna	lnc	NA	2	7	8050	6618	lincDiv	NA	rna22527	STARD13	27299	NA	NA
12	59109029	59110029	+	XLOC_005164	TCONS_00014779	NA	NA	NA	NA#lncrna	lnc	NA	1	1	1000	1000	lincDiv	NA	rna22527	STARD13	41044	NA	NA
12	59111060	59112581	+	XLOC_005165	TCONS_00014780	NA	NA	NA	NA#lncrna	lnc	NA	1	1	1521	1521	lincDiv	NA	rna22527	STARD13	43075	NA	NA
12	59113021	59117734	+	XLOC_005166	TCONS_00014781	NA	NA	NA	NA#lncrna	lnc	NA	1	1	4713	4713	lincDiv	NA	rna22527	STARD13	45036	NA	NA
12	59118294	59125824	+	XLOC_005163	TCONS_00014782	NA	NA	NA	NA#lncrna	lnc	NA	1	7	7530	6618	lincDiv	NA	rna22527	STARD13	50309	NA	NA
12	59128388	59131668	+	XLOC_005167	TCONS_00014783	NA	NA	NA	NA#lncrna	lnc	NA	1	1	3280	3280	lincDiv	NA	rna22527	STARD13	60403	NA	NA
12	59354640	59354907	+	XLOC_005169	TCONS_00014786	NA	NA	NA	NA#lncrna	lnc	NA	1	1	267	267	lincSSdw	NA	rna22532	RFC3	34868	NA	NA
12	62711736	62721673	+	XLOC_005179	TCONS_00014821	NA	NA	NA	NA#lncrna	lnc	NA	2	7	2795	1955	lincDiv	NA	rna22584	TRPC4	2643	NA	NA
12	62716429	62721673	+	XLOC_005179	TCONS_00014822	NA	NA	NA	NA#lncrna	lnc	NA	1	7	5244	1955	lincDiv	NA	rna22584	TRPC4	7336	NA	NA
12	62726726	62754472	+	XLOC_005179	TCONS_00014823	NA	NA	NA	NA#lncrna	lnc	NA	2	7	1195	1955	lincDiv	NA	rna22584	TRPC4	17633	NA	NA
12	62726726	62756064	+	XLOC_005179	TCONS_00014824	NA	NA	NA	NA#lncrna	lnc	NA	3	7	1302	1955	lincDiv	NA	rna22584	TRPC4	17633	NA	NA
12	62927454	62927968	+	XLOC_005180	TCONS_00014825	NA	NA	NA	NA#lncrna	lnc	NA	1	1	514	514	lincSSup	NA	rna22586	UFM1	45244	NA	NA
12	63379319	63381223	+	XLOC_005184	TCONS_00014830	NA	NA	NA	NA#lncrna	lnc	NA	1	1	1904	1904	lincSSdw	NA	rna22587	FREM2	2991	NA	NA
12	63978657	63980012	+	XLOC_005188	TCONS_00014849	NA	NA	NA	NA#lncrna	lnc	NA	1	1	1355	1355	lincSSdw	NA	rna22596	COG6	4933	NA	NA
12	63981294	63986032	+	XLOC_005189	TCONS_00014850	NA	NA	NA	NA#lncrna	lnc	NA	1	1	4738	4738	lincSSdw	NA	rna22596	COG6	7570	NA	NA
12	64007326	64014402	+	XLOC_005191	TCONS_00014852	NA	NA	NA	NA#lncrna	lnc	NA	2	2	1789	1995	lincSSdw	NA	rna22596	COG6	33602	NA	NA
12	64007499	64009700	+	XLOC_005191	TCONS_00014853	NA	NA	NA	NA#lncrna	lnc	NA	1	2	2201	1995	lincSSdw	NA	rna22596	COG6	33775	NA	NA
12	64010600	64011656	+	XLOC_005192	TCONS_00014854	NA	NA	NA	NA#lncrna	lnc	NA	1	1	1056	1056	lincSSdw	NA	rna22596	COG6	36876	NA	NA
12	64011806	64013391	+	XLOC_005193	TCONS_00014855	NA	NA	NA	NA#lncrna	lnc	NA	1	1	1585	1585	lincSSdw	NA	rna22596	COG6	38082	NA	NA
12	64117689	64143743	+	XLOC_005194	TCONS_00014856	gene12809	rna22597	ncRNA	ncRNA#lncrna	lnc	LOC108637280	4	1	881	881	lincSSdw	NA	rna22596	COG6	143965	NA	NA
12	64838880	64839595	+	XLOC_005195	TCONS_00014857	NA	NA	NA	NA#lncrna	lnc	NA	1	1	715	715	lincDiv	NA	rna22601	MRPS31	240	NA	NA
12	64839662	64841066	+	XLOC_005196	TCONS_00014858	NA	NA	NA	NA#lncrna	lnc	NA	1	1	1404	1404	lincDiv	NA	rna22601	MRPS31	1022	NA	NA
12	67024517	67103889	+	XLOC_005212	TCONS_00014902	gene12838	rna22651	ncRNA	ncRNA#lncrna	lnc	LOC108637305	4	17	5510	3488	lncgASe	NA	rna22648	LOC108637304	0	NA	NA
12	67024544	67085790	+	XLOC_005212	TCONS_00014903	gene12838	rna22650	ncRNA	ncRNA#lncrna	lnc	LOC108637305	3	17	1376	3488	lncgASe	NA	rna22648	LOC108637304	0	NA	NA
12	67071282	67103889	+	XLOC_005212	TCONS_00014905	gene12838	rna22651	ncRNA	ncRNA#lncrna	lnc	LOC108637305	4	17	5541	3488	lincDiv	NA	rna22648	LOC108637304	466	NA	NA
12	67071291	67103889	+	XLOC_005212	TCONS_00014906	gene12838	rna22651	ncRNA	ncRNA#lncrna	lnc	LOC108637305	5	17	5594	3488	lincDiv	NA	rna22646	LOC108637304	475	NA	NA
12	67071337	67085790	+	XLOC_005212	TCONS_00014907	gene12838	rna22651	ncRNA	ncRNA#lncrna	lnc	LOC108637305	3	17	1379	3488	lincDiv	NA	rna22647	LOC108637304	521	NA	NA
12	67071337	67103889	+	XLOC_005212	TCONS_00014908	gene12838	rna22651	ncRNA	ncRNA#lncrna	lnc	LOC108637305	4	17	5458	3488	lincDiv	NA	rna22648	LOC108637304	521	NA	NA
12	67088138	67090963	+	XLOC_005213	TCONS_00014910	NA	NA	NA	NA#lncrna	lnc	NA	1	1	2825	2825	lincDiv	NA	rna22647	LOC108637304	17322	NA	NA
12	67109762	67147008	+	XLOC_005212	TCONS_00014914	gene12841	rna22658	ncRNA	ncRNA#lncrna	lnc	LOC102188416	5	17	2990	3488	lncgASi	NA	rna22662	TRIM13	0	NA	NA
12	67114558	67120786	+	XLOC_005212	TCONS_00014915	gene12841	rna22659	ncRNA	ncRNA#lncrna	lnc	LOC102188416	4	17	1658	3488	lincConv	NA	rna22661	KCNRG	7700	NA	NA
12	67114559	67147008	+	XLOC_005212	TCONS_00014916	gene12841	rna22660	ncRNA	ncRNA#lncrna	lnc	LOC102188416	4	17	1269	3488	lncgASi	NA	rna22663	TRIM13	0	NA	NA
12	67147688	67155001	+	XLOC_005212	TCONS_00014918	NA	NA	NA	NA#lncrna	lnc	NA	3	17	4687	3488	lincDiv	NA	rna22662	TRIM13	295	NA	NA
12	67152458	67153494	+	XLOC_005215	TCONS_00014919	NA	NA	NA	NA#lncrna	lnc	NA	1	1	1036	1036	lincDiv	NA	rna22663	TRIM13	5065	NA	NA
12	67153973	67154918	+	XLOC_005216	TCONS_00014920	NA	NA	NA	NA#lncrna	lnc	NA	1	1	945	945	lincDiv	NA	rna22663	TRIM13	6580	NA	NA
12	67158839	67166633	+	XLOC_005217	TCONS_00014921	NA	NA	NA	NA#lncrna	lnc	NA	1	1	7794	7794	lincDiv	NA	rna22662	TRIM13	11446	NA	NA
12	67166977	67168415	+	XLOC_005218	TCONS_00014922	NA	NA	NA	NA#lncrna	lnc	NA	1	1	1438	1438	lincSSup	NA	rna22664	SPRYD7	9752	NA	NA
12	67169893	67171013	+	XLOC_005219	TCONS_00014923	NA	NA	NA	NA#lncrna	lnc	NA	1	1	1120	1120	lincSSup	NA	rna22664	SPRYD7	7154	NA	NA
12	67172509	67177494	+	XLOC_005220	TCONS_00014924	NA	NA	NA	NA#lncrna	lnc	NA	1	1	4985	4985	lincSSup	NA	rna22664	SPRYD7	673	NA	NA
12	67396641	67400142	+	XLOC_005223	TCONS_00014930	NA	NA	NA	NA#lncrna	lnc	NA	1	1	3501	3501	lincSSdw	NA	rna22666	EBPL	4225	NA	NA
12	67496591	67498569	+	XLOC_005225	TCONS_00014939	NA	NA	NA	NA#lncrna	lnc	NA	1	7	1978	3954	lincConv	NA	rna22672	PHF11	2096	NA	NA
12	67498880	67500368	+	XLOC_005226	TCONS_00014940	NA	NA	NA	NA#lncrna	lnc	NA	1	1	1488	1488	lincConv	NA	rna22673	PHF11	297	NA	NA
12	67721837	67725025	+	XLOC_005228	TCONS_00014948	NA	NA	NA	NA#lncrna	lnc	NA	2	1	879	879	lincDiv	NA	rna22681	CDADC1	31	NA	NA
12	67862563	67865879	+	XLOC_005229	TCONS_00014949	NA	NA	NA	NA#lncrna	lnc	NA	1	1	3316	3316	lincDiv	NA	rna22683	FNDC3A	237	NA	NA
12	68560572	68561186	+	XLOC_005233	TCONS_00014966	NA	NA	NA	NA#lncrna	lnc	NA	1	1	614	614	lincDiv	NA	rna22704	ITM2B	25488	NA	NA
12	68562382	68563055	+	XLOC_005234	TCONS_00014967	NA	NA	NA	NA#lncrna	lnc	NA	1	1	673	673	lincDiv	NA	rna22704	ITM2B	27298	NA	NA
12	68603158	68603882	+	XLOC_005235	TCONS_00014968	NA	NA	NA	NA#lncrna	lnc	NA	1	1	724	724	lincSSup	NA	rna22705	MED4	51838	NA	NA
12	68612545	68616994	+	XLOC_005237	TCONS_00014970	NA	NA	NA	NA#lncrna	lnc	NA	1	1	4449	4449	lincSSup	NA	rna22705	MED4	38726	NA	NA
12	68618182	68618882	+	XLOC_005238	TCONS_00014971	NA	NA	NA	NA#lncrna	lnc	NA	1	1	700	700	lincSSup	NA	rna22705	MED4	36838	NA	NA
12	68618969	68619828	+	XLOC_005239	TCONS_00014972	NA	NA	NA	NA#lncrna	lnc	NA	1	1	859	859	lincSSup	NA	rna22705	MED4	35892	NA	NA
12	68624030	68641719	+	XLOC_005240	TCONS_00014973	NA	NA	NA	NA#lncrna	lnc	NA	1	1	17689	17689	lincSSup	NA	rna22705	MED4	14001	NA	NA
12	68642203	68644034	+	XLOC_005241	TCONS_00014974	NA	NA	NA	NA#lncrna	lnc	NA	1	1	1831	1831	lincSSup	NA	rna22705	MED4	11686	NA	NA
12	68687788	68692947	+	XLOC_005243	TCONS_00014980	NA	NA	NA	NA#lncrna	lnc	NA	1	1	5159	5159	lincDiv	NA	rna22706	NUDT15	4040	NA	NA
12	68700042	68700977	+	XLOC_005244	TCONS_00014981	NA	NA	NA	NA#lncrna	lnc	NA	1	1	935	935	lincDiv	NA	rna22706	NUDT15	16294	NA	NA
12	68701197	68706495	+	XLOC_005245	TCONS_00014982	NA	NA	NA	NA#lncrna	lnc	NA	1	1	5298	5298	lincSSup	NA	rna22708	SUCLA2	11784	NA	NA
12	68706712	68708836	+	XLOC_005246	TCONS_00014983	NA	NA	NA	NA#lncrna	lnc	NA	1	1	2124	2124	lincSSup	NA	rna22708	SUCLA2	9443	NA	NA
12	71036876	71041632	+	XLOC_005259	TCONS_00015022	NA	NA	NA	NA#lncrna	lnc	NA	3	2	657	1063.5	lincDiv	NA	rna22734	SLC25A30	19951	NA	NA
12	71090573	71092670	+	XLOC_005262	TCONS_00015027	NA	NA	NA	NA#lncrna	lnc	NA	1	1	2097	2097	lincSSdw	NA	rna22736	TPT1	4920	NA	NA
12	71095715	71097207	+	XLOC_005264	TCONS_00015029	NA	NA	NA	NA#lncrna	lnc	NA	1	1	1492	1492	lincSSdw	NA	rna22736	TPT1	10062	NA	NA
12	71098509	71101555	+	XLOC_005265	TCONS_00015030	NA	NA	NA	NA#lncrna	lnc	NA	1	1	3046	3046	lincSSdw	NA	rna22736	TPT1	12856	NA	NA
12	71434645	71436412	+	XLOC_005268	TCONS_00015036	NA	NA	NA	NA#lncrna	lnc	NA	1	1	1767	1767	lincSSdw	NA	rna22741	NUFIP1	2931	NA	NA
12	71436562	71438451	+	XLOC_005269	TCONS_00015037	NA	NA	NA	NA#lncrna	lnc	NA	1	1	1889	1889	lincSSdw	NA	rna22741	NUFIP1	4848	NA	NA
12	71439423	71440926	+	XLOC_005270	TCONS_00015038	NA	NA	NA	NA#lncrna	lnc	NA	1	1	1503	1503	lincSSdw	NA	rna22741	NUFIP1	7709	NA	NA
12	71743567	71744389	+	XLOC_005272	TCONS_00015040	NA	NA	NA	NA#lncrna	lnc	NA	1	1	822	822	lincSSup	NA	rna22749	TSC22D1	583	NA	NA
12	73537343	73538459	+	XLOC_005279	TCONS_00015067	NA	NA	NA	NA#lncrna	lnc	NA	1	1	1116	1116	lincSSdw	NA	rna22761	EPSTI1	8053	NA	NA
12	75333625	75334804	+	XLOC_005288	TCONS_00015091	NA	gene12912	NA	NA#lncrna	lnc	NA	1	1	1179	1179	lncgSi	NA	rna22794	ELF1	0	NA	NA
12	76336569	76337006	+	XLOC_005297	TCONS_00015103	NA	NA	NA	NA#lncrna	lnc	NA	1	1	437	437	lincSSdw	NA	rna22801	OLFM4	453554	NA	NA
12	1002392	1003232	-	XLOC_005316	TCONS_00015138	NA	NA	NA	NA#lncrna	lnc	NA	1	1	840	840	lincConv	NA	rna22062	ANKRD10	20668	NA	NA
12	1013607	1015173	-	XLOC_005317	TCONS_00015139	NA	NA	NA	NA#lncrna	lnc	NA	1	1	1566	1566	lincSSdw	NA	rna22064	ING1	19913	NA	NA
12	1018056	1024698	-	XLOC_005318	TCONS_00015140	NA	NA	NA	NA#lncrna	lnc	NA	2	11	6031	2770	lincSSdw	NA	rna22063	ING1	10388	NA	NA
12	1018056	1034900	-	XLOC_005318	TCONS_00015141	NA	NA	NA	NA#lncrna	lnc	NA	3	11	12756	2770	lincSSdw	NA	rna22063	ING1	186	NA	NA
12	1030056	1031387	-	XLOC_005318	TCONS_00015144	NA	NA	NA	NA#lncrna	lnc	NA	2	11	1160	2770	lincSSdw	NA	rna22063	ING1	3699	NA	NA
12	1041415	1041831	-	XLOC_005319	TCONS_00015151	NA	NA	NA	NA#lncrna	lnc	NA	1	1	416	416	lincSSup	NA	rna22063	ING1	291	NA	NA
12	1632253	1636102	-	XLOC_005323	TCONS_00015159	NA	NA	NA	NA#lncrna	lnc	NA	1	1	3849	3849	lincDiv	NA	rna22077	IRS2	845	NA	NA
12	1711507	1714143	-	XLOC_005325	TCONS_00015162	NA	NA	NA	NA#lncrna	lnc	NA	2	3	2260	2260	lincConv	NA	rna22077	IRS2	44180	NA	NA
12	1711507	1714367	-	XLOC_005325	TCONS_00015163	NA	NA	NA	NA#lncrna	lnc	NA	2	3	1517	2260	lincConv	NA	rna22077	IRS2	44180	NA	NA
12	1714721	1723405	-	XLOC_005326	TCONS_00015164	NA	NA	NA	NA#lncrna	lnc	NA	3	3	6354	7873	lincConv	NA	rna22077	IRS2	47394	NA	NA
12	1714721	1723414	-	XLOC_005326	TCONS_00015165	NA	NA	NA	NA#lncrna	lnc	NA	2	3	7873	7873	lincConv	NA	rna22077	IRS2	47394	NA	NA
12	1714721	1723425	-	XLOC_005326	TCONS_00015166	NA	NA	NA	NA#lncrna	lnc	NA	2	3	8647	7873	lincConv	NA	rna22077	IRS2	47394	NA	NA
12	1950483	1952064	-	XLOC_005327	TCONS_00015167	NA	NA	NA	NA#lncrna	lnc	NA	1	1	1581	1581	lincSSdw	NA	rna22078	MYO16	33532	NA	NA
12	3946947	3949130	-	XLOC_005332	TCONS_00015189	NA	NA	NA	NA#lncrna	lnc	NA	1	1	2183	2183	lincDiv	NA	rna22091	ARGLU1	7880	NA	NA
12	7162900	7164413	-	XLOC_005334	TCONS_00015191	NA	NA	NA	NA#lncrna	lnc	NA	1	1	1513	1513	lincSSdw	NA	rna22097	LOC102181510	5736	NA	NA
12	7429787	7430684	-	XLOC_005339	TCONS_00015211	NA	NA	NA	NA#lncrna	lnc	NA	1	1	897	897	lincSSup	NA	rna22112	TPP2	2760	NA	NA
12	9967102	9969408	-	XLOC_005347	TCONS_00015235	gene12543	rna22140	ncRNA	ncRNA#lncrna	lnc	LOC108637269	2	1	570	570	lincSSup	NA	rna22139	TM9SF2	804	NA	NA
12	10752578	10754119	-	XLOC_005351	TCONS_00015243	NA	NA	NA	NA#lncrna	lnc	NA	1	1	1541	1541	lincDiv	NA	rna22162	STK24	113	NA	NA
12	13805983	13807318	-	XLOC_005363	TCONS_00015286	NA	NA	NA	NA#lncrna	lnc	NA	1	1	1335	1335	lincDiv	NA	rna22191	LOC108637250	219	NA	NA
12	14187676	14191897	-	XLOC_005365	TCONS_00015288	NA	NA	NA	NA#lncrna	lnc	NA	1	1	4221	4221	lincDiv	NA	rna22195	LOC108637289	2005	NA	NA
12	14192310	14193710	-	XLOC_005366	TCONS_00015289	NA	NA	NA	NA#lncrna	lnc	NA	1	1	1400	1400	lincDiv	NA	rna22195	LOC108637289	192	NA	NA
12	16884649	16890670	-	XLOC_005377	TCONS_00015321	NA	NA	NA	NA#lncrna	lnc	NA	1	1	6021	6021	lincConv	NA	rna22213	SOX21	24115	NA	NA
12	16918120	16927967	-	XLOC_005378	TCONS_00015322	NA	NA	NA	NA#lncrna	lnc	NA	3	1	4963	4963	lincSSdw	NA	rna22214	GPR180	6422	NA	NA
12	16923881	16925058	-	XLOC_005379	TCONS_00015323	NA	NA	NA	NA#lncrna	lnc	NA	1	1	1177	1177	lincSSdw	NA	rna22214	GPR180	9331	NA	NA
12	25530739	25531424	-	XLOC_005394	TCONS_00015345	NA	NA	NA	NA#lncrna	lnc	NA	1	1	685	685	lincConv	NA	rna22247	SLITRK6	193196	NA	NA
12	30008139	30014477	-	XLOC_005399	TCONS_00015350	NA	NA	NA	NA#lncrna	lnc	NA	2	2	1798	1842.5	lincDiv	NA	rna22250	SPRY2	711639	NA	NA
12	30008139	30014492	-	XLOC_005399	TCONS_00015351	NA	NA	NA	NA#lncrna	lnc	NA	3	2	1887	1842.5	lincDiv	NA	rna22250	SPRY2	711624	NA	NA
12	30400798	30402032	-	XLOC_005402	TCONS_00015354	NA	NA	NA	NA#lncrna	lnc	NA	1	1	1234	1234	lincDiv	NA	rna22250	SPRY2	324084	NA	NA
12	30536475	30720914	-	XLOC_005403	TCONS_00015355	NA	NA	NA	NA#lncrna	lnc	NA	9	8	1718	2774	lincDiv	NA	rna22250	SPRY2	5202	NA	NA
12	30536475	30720938	-	XLOC_005403	TCONS_00015356	NA	NA	NA	NA#lncrna	lnc	NA	10	8	1798	2774	lincDiv	NA	rna22250	SPRY2	5178	NA	NA
12	30598766	30602455	-	XLOC_005404	TCONS_00015357	NA	NA	NA	NA#lncrna	lnc	NA	1	1	3689	3689	lincDiv	NA	rna22250	SPRY2	123661	NA	NA
12	30602596	30720938	-	XLOC_005403	TCONS_00015361	NA	NA	NA	NA#lncrna	lnc	NA	7	8	3626	2774	lincDiv	NA	rna22250	SPRY2	5178	NA	NA
12	30624165	30650450	-	XLOC_005403	TCONS_00015363	NA	NA	NA	NA#lncrna	lnc	NA	3	8	2093	2774	lincDiv	NA	rna22250	SPRY2	75666	NA	NA
[truncated: 11,865 more rows]
