# Supplementary material for: Multi-species annotation of transcriptome and chromatin structure in domesticated animals
Source: BMC Biol. 2019 Dec 30;17:108. doi: 10.1186/s12915-019-0726-5 (PMC6936065; doi:10.1186/s12915-019-0726-5)
Supplement: Supplementary file 8 — Additional file 8 lncRNAs (information from FEELnc, orthology, structure, etc). Archive content: • bos_taurus.lncrna.TPM0.1in2samples.classif.tsv • capra_hircus.lncrna.TPM0.1in2samples.classif.tsv • ConservedLncRNABySynteny_73_19_6.xlsx • gallus_gallus.lncrna.TPM0.1in2samples.classif.tsv • sus_scrofa.lncrna.TPM0.1in2samples.classif.tsv [file 12915_2019_726_MOESM8_ESM.gz › home/sfoissac/fragencode/papers/first/suppl.files/lncRNAs/gallus_gallus.lncrna.TPM0.1in2samples.classif.tsv]

chr	start	end	strand	xloc	tcons	ensg	enst	gnBiotype	txBiotype	txSimpleBiotype	gnName	exNb	txNb	txSz	gnSz	feelncClassCod	filter	nearestCod	nearestCodGnName	distCodLnc	feelncClassSmall	nearestSmall	OrthGoat	OrthPig	OrthCow	classcode
1	417828	419301	+	XLOC_000008	TCONS_00000032	NA	NA	NA	NA#lncrna	lnc	NA	2	1	1307	1307	lincSSdw	NA	ENSGALT00000052302	NA	19958	NA	NA	NA	NA	NA	u
1	419759	426261	+	XLOC_000009	TCONS_00000033	NA	NA	NA	NA#lncrna	lnc	NA	1	1	6502	6502	lincSSdw	NA	ENSGALT00000052302	NA	21889	NA	NA	NA	NA	NA	u
1	637273	640425	+	XLOC_000015	TCONS_00000047	NA	NA	NA	NA#lncrna	lnc	NA	3	1	655	655	lincDiv	NA	ENSGALT00000080345	SBF1	2202	NA	NA	NA	NA	NA	u
1	697932	698730	+	XLOC_000019	TCONS_00000059	NA	NA	NA	NA#lncrna	lnc	NA	1	1	798	798	lincDiv	NA	ENSGALT00000057435	TNPO3	366	NA	NA	NA	NA	NA	u
1	1149852	1153721	+	XLOC_000036	TCONS_00000116	NA	NA	NA	NA#lncrna	lnc	NA	1	2	3869	2628	lincDiv	NA	ENSGALT00000013746	NET1	1164	NA	NA	NA	NA	NA	u
1	1149879	1153721	+	XLOC_000036	TCONS_00000117	NA	NA	NA	NA#lncrna	lnc	NA	2	2	1387	2628	lincDiv	NA	ENSGALT00000013746	NET1	1191	NA	NA	NA	NA	NA	u
1	3240557	3254425	+	XLOC_000049	TCONS_00000149	NA	NA	NA	NA#lncrna	lnc	NA	3	3	12327	12522	lincDiv	NA	ENSGALT00000067209	MKLN1	85	NA	NA	NA	NA	NA	u
1	3240645	3254425	+	XLOC_000049	TCONS_00000150	NA	NA	NA	NA#lncrna	lnc	NA	3	3	12522	12522	lincDiv	NA	ENSGALT00000067209	MKLN1	173	NA	NA	NA	NA	NA	u
1	3311983	3430731	+	XLOC_000051	TCONS_00000154	NA	NA	NA	NA#lncrna	lnc	NA	12	15	2419	2419	lincSSup	NA	ENSGALT00000079059	NA	35156	NA	NA	NA	NA	NA	u
1	3312007	3409445	+	XLOC_000051	TCONS_00000155	NA	NA	NA	NA#lncrna	lnc	NA	7	15	1934	2419	lincSSdw	NA	ENSGALT00000090118	NA	55360	NA	NA	NA	NA	NA	u
1	3312017	3429350	+	XLOC_000051	TCONS_00000156	NA	NA	NA	NA#lncrna	lnc	NA	10	15	2048	2419	lincSSup	NA	ENSGALT00000079059	NA	36537	NA	NA	NA	NA	NA	u
1	3312017	3430731	+	XLOC_000051	TCONS_00000157	NA	NA	NA	NA#lncrna	lnc	NA	12	15	2551	2419	lincSSup	NA	ENSGALT00000079059	NA	35156	NA	NA	NA	NA	NA	u
1	3312983	3429350	+	XLOC_000051	TCONS_00000158	NA	NA	NA	NA#lncrna	lnc	NA	8	15	1683	2419	lincSSup	NA	ENSGALT00000079059	NA	36537	NA	NA	NA	NA	NA	u
1	3312983	3430731	+	XLOC_000051	TCONS_00000159	NA	NA	NA	NA#lncrna	lnc	NA	8	15	1350	2419	lincSSup	NA	ENSGALT00000079059	NA	35156	NA	NA	NA	NA	NA	u
1	3313004	3375251	+	XLOC_000051	TCONS_00000160	NA	NA	NA	NA#lncrna	lnc	NA	4	15	11180	2419	lincSSdw	NA	ENSGALT00000090118	NA	56357	NA	NA	NA	NA	NA	u
1	3313027	3375251	+	XLOC_000051	TCONS_00000161	NA	NA	NA	NA#lncrna	lnc	NA	4	15	4604	2419	lincSSdw	NA	ENSGALT00000090118	NA	56380	NA	NA	NA	NA	NA	u
1	3313039	3375251	+	XLOC_000051	TCONS_00000162	NA	NA	NA	NA#lncrna	lnc	NA	3	15	5140	2419	lincSSdw	NA	ENSGALT00000090118	NA	56392	NA	NA	NA	NA	NA	u
1	3313331	3314581	+	XLOC_000052	TCONS_00000163	NA	NA	NA	NA#lncrna	lnc	NA	1	1	1250	1250	lincSSdw	NA	ENSGALT00000090118	NA	56684	NA	NA	NA	NA	NA	u
1	3314725	3430731	+	XLOC_000051	TCONS_00000164	NA	NA	NA	NA#lncrna	lnc	NA	10	15	2069	2419	lincSSup	NA	ENSGALT00000079059	NA	35156	NA	NA	NA	NA	NA	u
1	3315459	3316734	+	XLOC_000053	TCONS_00000165	NA	NA	NA	NA#lncrna	lnc	NA	1	1	1275	1275	lincSSdw	NA	ENSGALT00000090118	NA	58812	NA	NA	NA	NA	NA	u
1	3316975	3317503	+	XLOC_000054	TCONS_00000166	NA	NA	NA	NA#lncrna	lnc	NA	1	1	528	528	lincSSdw	NA	ENSGALT00000090118	NA	60328	NA	NA	NA	NA	NA	u
1	3317651	3318490	+	XLOC_000055	TCONS_00000167	NA	NA	NA	NA#lncrna	lnc	NA	1	1	839	839	lincSSdw	NA	ENSGALT00000090118	NA	61004	NA	NA	NA	NA	NA	u
1	3324608	3325495	+	XLOC_000056	TCONS_00000168	NA	NA	NA	NA#lncrna	lnc	NA	1	1	887	887	lincSSdw	NA	ENSGALT00000090118	NA	67961	NA	NA	NA	NA	NA	u
1	3325712	3326745	+	XLOC_000057	TCONS_00000169	NA	NA	NA	NA#lncrna	lnc	NA	1	1	1033	1033	lincSSdw	NA	ENSGALT00000090118	NA	69065	NA	NA	NA	NA	NA	u
1	3333490	3409445	+	XLOC_000051	TCONS_00000170	NA	NA	NA	NA#lncrna	lnc	NA	6	15	1996	2419	lincSSup	NA	ENSGALT00000079059	NA	56442	NA	NA	NA	NA	NA	u
1	3333506	3430731	+	XLOC_000051	TCONS_00000171	NA	NA	NA	NA#lncrna	lnc	NA	7	15	1097	2419	lincSSup	NA	ENSGALT00000079059	NA	35156	NA	NA	NA	NA	NA	u
1	3338590	3339400	+	XLOC_000058	TCONS_00000172	NA	NA	NA	NA#lncrna	lnc	NA	1	1	810	810	lincSSdw	NA	ENSGALT00000090118	NA	81943	NA	NA	NA	NA	NA	u
1	3341395	3343511	+	XLOC_000059	TCONS_00000173	NA	NA	NA	NA#lncrna	lnc	NA	1	1	2116	2116	lincSSdw	NA	ENSGALT00000090118	NA	84748	NA	NA	NA	NA	NA	u
1	3349635	3350060	+	XLOC_000060	TCONS_00000174	NA	NA	NA	NA#lncrna	lnc	NA	1	1	425	425	lincSSdw	NA	ENSGALT00000090118	NA	92988	NA	NA	NA	NA	NA	u
1	3350443	3351320	+	XLOC_000061	TCONS_00000175	NA	NA	NA	NA#lncrna	lnc	NA	1	1	877	877	lincSSdw	NA	ENSGALT00000090118	NA	93796	NA	NA	NA	NA	NA	u
1	3353424	3355218	+	XLOC_000062	TCONS_00000176	NA	NA	NA	NA#lncrna	lnc	NA	1	1	1794	1794	lincSSdw	NA	ENSGALT00000090118	NA	96777	NA	NA	NA	NA	NA	u
1	3355293	3356631	+	XLOC_000063	TCONS_00000177	NA	NA	NA	NA#lncrna	lnc	NA	1	1	1338	1338	lincSSdw	NA	ENSGALT00000090118	NA	98646	NA	NA	NA	NA	NA	u
1	3356959	3358012	+	XLOC_000064	TCONS_00000178	NA	NA	NA	NA#lncrna	lnc	NA	1	1	1053	1053	lincSSdw	NA	ENSGALT00000090118	NA	100312	NA	NA	NA	NA	NA	u
1	3358086	3375251	+	XLOC_000051	TCONS_00000179	NA	NA	NA	NA#lncrna	lnc	NA	4	15	13326	2419	lincSSup	NA	ENSGALT00000079059	NA	90636	NA	NA	NA	NA	NA	u
1	3358086	3375251	+	XLOC_000051	TCONS_00000180	NA	NA	NA	NA#lncrna	lnc	NA	1	15	17165	2419	lincSSup	NA	ENSGALT00000079059	NA	90636	NA	NA	NA	NA	NA	u
1	3360473	3375251	+	XLOC_000051	TCONS_00000181	NA	NA	NA	NA#lncrna	lnc	NA	3	15	10843	2419	lincSSup	NA	ENSGALT00000079059	NA	90636	NA	NA	NA	NA	NA	u
1	3375933	3382303	+	XLOC_000065	TCONS_00000182	NA	NA	NA	NA#lncrna	lnc	NA	2	1	6264	6264	lincSSup	NA	ENSGALT00000079059	NA	83584	NA	NA	NA	NA	NA	u
1	3383589	3386935	+	XLOC_000066	TCONS_00000183	NA	NA	NA	NA#lncrna	lnc	NA	2	1	1793	1793	lincSSup	NA	ENSGALT00000079059	NA	78952	NA	NA	NA	NA	NA	u
1	3395922	3397512	+	XLOC_000067	TCONS_00000184	NA	NA	NA	NA#lncrna	lnc	NA	1	1	1590	1590	lincSSup	NA	ENSGALT00000079059	NA	68375	NA	NA	NA	NA	NA	u
1	3398433	3399953	+	XLOC_000068	TCONS_00000185	NA	NA	NA	NA#lncrna	lnc	NA	1	2	1520	1271.5	lincSSup	NA	ENSGALT00000079059	NA	65934	NA	NA	NA	NA	NA	u
1	3398433	3399953	+	XLOC_000068	TCONS_00000186	NA	NA	NA	NA#lncrna	lnc	NA	2	2	1023	1271.5	lincSSup	NA	ENSGALT00000079059	NA	65934	NA	NA	NA	NA	NA	u
1	3403573	3404407	+	XLOC_000069	TCONS_00000187	NA	NA	NA	NA#lncrna	lnc	NA	1	1	834	834	lincSSup	NA	ENSGALT00000079059	NA	61480	NA	NA	NA	NA	NA	u
1	3406800	3408575	+	XLOC_000070	TCONS_00000188	NA	NA	NA	NA#lncrna	lnc	NA	1	1	1775	1775	lincSSup	NA	ENSGALT00000079059	NA	57312	NA	NA	NA	NA	NA	u
1	3439076	3441811	+	XLOC_000073	TCONS_00000191	NA	NA	NA	NA#lncrna	lnc	NA	1	1	2735	2735	lincSSup	NA	ENSGALT00000079059	NA	24076	NA	NA	NA	NA	NA	u
1	3583544	3584438	+	XLOC_000077	TCONS_00000210	NA	NA	NA	NA#lncrna	lnc	NA	1	1	894	894	lincSSdw	NA	ENSGALT00000058431	PFKFB3	3788	NA	NA	NA	NA	NA	u
1	3586124	3588649	+	XLOC_000078	TCONS_00000212	NA	NA	NA	NA#lncrna	lnc	NA	1	2	2525	2100	lincSSdw	NA	ENSGALT00000083042	PFKFB3	6368	NA	NA	NA	NA	NA	u
1	3604422	3605658	+	XLOC_000079	TCONS_00000213	NA	NA	NA	NA#lncrna	lnc	NA	1	1	1236	1236	lincSSdw	NA	ENSGALT00000058431	PFKFB3	24666	NA	NA	NA	NA	NA	u
1	4109778	4110700	+	XLOC_000080	TCONS_00000214	NA	NA	NA	NA#lncrna	lnc	NA	1	1	922	922	lincDiv	NA	ENSGALT00000086930	NA	3104	NA	NA	NA	NA	NA	u
1	4110751	4115517	+	XLOC_000081	TCONS_00000215	NA	NA	NA	NA#lncrna	lnc	NA	1	1	4766	4766	lincDiv	NA	ENSGALT00000086930	NA	4077	NA	NA	NA	NA	NA	u
1	6271826	6273494	+	XLOC_000094	TCONS_00000261	NA	NA	NA	NA#lncrna	lnc	NA	1	1	1668	1668	lincSSup	NA	ENSGALT00000064228	DHTKD1	2470	NA	NA	NA	NA	NA	u
1	6294572	6298986	+	XLOC_000096	TCONS_00000265	NA	NA	NA	NA#lncrna	lnc	NA	1	1	4414	4414	lincSSup	NA	ENSGALT00000082702	SEC61A2	551	NA	NA	NA	NA	NA	u
1	6620399	6623025	+	XLOC_000100	TCONS_00000281	NA	NA	NA	NA#lncrna	lnc	NA	1	1	2626	2626	lincConv	NA	ENSGALT00000082107	CCDC3	3984	NA	NA	NA	NA	NA	u
1	7292637	7293506	+	XLOC_000104	TCONS_00000294	NA	NA	NA	NA#lncrna	lnc	NA	1	1	869	869	lincConv	NA	ENSGALT00000054797	FAM107B	23	NA	NA	NA	NA	NA	u
1	7354171	7355244	+	XLOC_000105	TCONS_00000295	NA	NA	NA	NA#lncrna	lnc	NA	1	1	1073	1073	lincDiv	NA	ENSGALT00000050731	FAM107B	1715	NA	NA	NA	NA	NA	u
1	7427734	7428563	+	XLOC_000107	TCONS_00000297	NA	NA	NA	NA#lncrna	lnc	NA	1	1	829	829	lincSSup	NA	ENSGALT00000070427	HSPA14	8434	NA	NA	NA	NA	NA	u
1	11403946	11405033	+	XLOC_000125	TCONS_00000353	NA	NA	NA	NA#lncrna	lnc	NA	1	1	1087	1087	lincDiv	NA	ENSGALT00000066806	GNAI1	259	NA	NA	NA	NA	NA	u
1	11413156	11415033	+	XLOC_000126	TCONS_00000354	NA	NA	NA	NA#lncrna	lnc	NA	1	1	1877	1877	lincDiv	NA	ENSGALT00000066806	GNAI1	9469	NA	NA	NA	NA	NA	u
1	11721133	11723795	+	XLOC_000128	TCONS_00000360	NA	NA	NA	NA#lncrna	lnc	NA	1	1	2662	2662	lincSSdw	NA	ENSGALT00000083032	NA	25089	NA	NA	NA	NA	NA	u
1	11724224	11729552	+	XLOC_000127	TCONS_00000361	NA	NA	NA	NA#lncrna	lnc	NA	1	7	5328	2399	lincSSdw	NA	ENSGALT00000083032	NA	28180	NA	NA	NA	NA	NA	=
1	11725356	11729552	+	XLOC_000127	TCONS_00000362	NA	NA	NA	NA#lncrna	lnc	NA	2	7	3902	2399	lincSSdw	NA	ENSGALT00000083032	NA	29312	NA	NA	NA	NA	NA	=
1	11955149	11956973	+	XLOC_000131	TCONS_00000365	NA	NA	NA	NA#lncrna	lnc	NA	1	1	1824	1824	lincSSup	NA	ENSGALT00000072390	NA	163413	NA	NA	NA	NA	NA	u
1	12558926	12565752	+	XLOC_000134	TCONS_00000374	ENSGALG00000038546	ENSGALT00000070713	lincRNA	lincRNA#lncrna	lnc	NA	3	2	428	2519	lncgASi	NA	ENSGALT00000047843	RSBN1L	0	NA	NA	NA	NA	NA	=
1	12560206	12565752	+	XLOC_000134	TCONS_00000375	ENSGALG00000038546	ENSGALT00000070713	lincRNA	lincRNA#lncrna	lnc	NA	3	2	4610	2519	lincDiv	NA	ENSGALT00000047843	RSBN1L	299	NA	NA	NA	NA	NA	=
1	12642199	12642715	+	XLOC_000135	TCONS_00000376	NA	NA	NA	NA#lncrna	lnc	NA	1	1	516	516	lincSSup	NA	ENSGALT00000013530	GSAP	34011	NA	NA	NA	NA	NA	u
1	14129108	14139791	+	XLOC_000147	TCONS_00000431	NA	NA	NA	NA#lncrna	lnc	NA	1	1	10683	10683	lincDiv	NA	ENSGALT00000053876	ATXN7L1	148	NA	NA	NA	NA	NA	u
1	14147229	14150621	+	XLOC_000148	TCONS_00000432	NA	NA	NA	NA#lncrna	lnc	NA	1	1	3392	3392	lincSSup	NA	ENSGALT00000013164	CDHR3	718	NA	NA	NA	NA	NA	u
1	14199242	14210131	+	XLOC_000150	TCONS_00000439	NA	NA	NA	NA#lncrna	lnc	NA	2	1	763	763	lincDiv	NA	ENSGALT00000044682	SYPL1	56	NA	NA	NA	NA	NA	u
1	14200560	14204780	+	XLOC_000151	TCONS_00000440	NA	NA	NA	NA#lncrna	lnc	NA	1	1	4220	4220	lincDiv	NA	ENSGALT00000044682	SYPL1	1374	NA	NA	NA	NA	NA	u
1	14205060	14206654	+	XLOC_000152	TCONS_00000441	NA	NA	NA	NA#lncrna	lnc	NA	1	1	1594	1594	lincDiv	NA	ENSGALT00000044682	SYPL1	5874	NA	NA	NA	NA	NA	u
1	14206706	14208826	+	XLOC_000153	TCONS_00000442	NA	NA	NA	NA#lncrna	lnc	NA	1	1	2120	2120	lincDiv	NA	ENSGALT00000044682	SYPL1	7520	NA	NA	NA	NA	NA	u
1	14382217	14384593	+	XLOC_000154	TCONS_00000443	NA	NA	NA	NA#lncrna	lnc	NA	1	1	2376	2376	lincSSup	NA	ENSGALT00000013116	PIK3CG	24439	NA	NA	NA	NA	NA	u
1	14446434	14448669	+	XLOC_000157	TCONS_00000451	NA	NA	NA	NA#lncrna	lnc	NA	1	1	2235	2235	lincSSdw	NA	ENSGALT00000013116	PIK3CG	3863	NA	NA	NA	NA	NA	u
1	14448831	14452035	+	XLOC_000158	TCONS_00000452	NA	NA	NA	NA#lncrna	lnc	NA	1	1	3204	3204	lincSSdw	NA	ENSGALT00000013116	PIK3CG	6260	NA	NA	NA	NA	NA	u
1	14801840	14802779	+	XLOC_000164	TCONS_00000470	NA	NA	NA	NA#lncrna	lnc	NA	1	1	939	939	lincSSup	NA	ENSGALT00000012986	SLC26A4	104	NA	NA	NA	NA	NA	u
1	14882181	14901514	+	XLOC_000167	TCONS_00000482	ENSGALG00000007905	ENSGALT00000012832	protein_coding	protein_coding#lncrna	lnc	LAMB1	2	3	18761	18677	lncgASe	NA	ENSGALT00000012832	LAMB1	0	NA	NA	gene4505	ENSSSCG00000015444	ENSBTAG00000011412	x
1	14882181	14901514	+	XLOC_000167	TCONS_00000483	ENSGALG00000007905	ENSGALT00000012832	protein_coding	protein_coding#lncrna	lnc	LAMB1	2	3	18677	18677	lncgASe	NA	ENSGALT00000012832	LAMB1	0	NA	NA	gene4505	ENSSSCG00000015444	ENSBTAG00000011412	x
1	14883836	14901514	+	XLOC_000167	TCONS_00000484	ENSGALG00000007905	ENSGALT00000012832	protein_coding	protein_coding#lncrna	lnc	LAMB1	3	3	14857	18677	lncgASe	NA	ENSGALT00000012832	LAMB1	0	NA	NA	gene4505	ENSSSCG00000015444	ENSBTAG00000011412	x
1	15006958	15007908	+	XLOC_000169	TCONS_00000491	NA	NA	NA	NA#lncrna	lnc	NA	1	1	950	950	lincConv	NA	ENSGALT00000067872	LRRK2	566	NA	NA	NA	NA	NA	u
1	15251598	15253756	+	XLOC_000170	TCONS_00000500	ENSGALG00000037754	ENSGALT00000064847	lincRNA	lincRNA#lncrna	lnc	NA	2	9	2095	4678	lincSSdw	NA	ENSGALT00000061735	SLC2A13	3765	NA	NA	NA	NA	NA	=
1	15270753	15272731	+	XLOC_000171	TCONS_00000501	NA	NA	NA	NA#lncrna	lnc	NA	1	1	1978	1978	lincDiv	NA	ENSGALT00000085719	NA	262	NA	NA	NA	NA	NA	u
1	15324254	15327462	+	XLOC_000172	TCONS_00000507	ENSGALG00000036458	ENSGALT00000059410	lincRNA	lincRNA#lncrna	lnc	NA	2	6	1051	6054.5	lincSSdw	NA	ENSGALT00000054844	ABCD2	1209	NA	NA	NA	NA	NA	=
1	15947134	15948508	+	XLOC_000180	TCONS_00000528	NA	NA	NA	NA#lncrna	lnc	NA	1	1	1374	1374	lincSSup	NA	ENSGALT00000080308	NA	15424	NA	NA	NA	NA	NA	u
1	15951020	15952013	+	XLOC_000182	TCONS_00000530	NA	NA	NA	NA#lncrna	lnc	NA	1	1	993	993	lincSSup	NA	ENSGALT00000080308	NA	11919	NA	NA	NA	NA	NA	u
1	15975771	15977396	+	XLOC_000183	TCONS_00000533	NA	NA	NA	NA#lncrna	lnc	NA	1	1	1625	1625	lincSSdw	NA	ENSGALT00000080308	NA	3510	NA	NA	NA	NA	NA	u
1	18823514	18825113	+	XLOC_000192	TCONS_00000553	NA	NA	NA	NA#lncrna	lnc	NA	1	1	1599	1599	lincSSup	NA	ENSGALT00000061375	ZBED4	9722	NA	NA	NA	NA	NA	u
1	18827574	18828722	+	XLOC_000193	TCONS_00000554	NA	NA	NA	NA#lncrna	lnc	NA	1	1	1148	1148	lincSSup	NA	ENSGALT00000061375	ZBED4	6113	NA	NA	NA	NA	NA	u
1	18828938	18830856	+	XLOC_000194	TCONS_00000555	NA	NA	NA	NA#lncrna	lnc	NA	1	1	1918	1918	lincSSup	NA	ENSGALT00000061375	ZBED4	3979	NA	NA	NA	NA	NA	u
1	18881662	18882677	+	XLOC_000197	TCONS_00000562	NA	NA	NA	NA#lncrna	lnc	NA	1	1	1015	1015	lincSSdw	NA	ENSGALT00000013929	CRELD2	5195	NA	NA	NA	NA	NA	u
1	18946398	18947961	+	XLOC_000198	TCONS_00000563	NA	NA	NA	NA#lncrna	lnc	NA	1	4	1563	1615	lincSSdw	NA	ENSGALT00000013929	CRELD2	69931	NA	NA	NA	NA	NA	u
1	18946420	18947961	+	XLOC_000198	TCONS_00000565	NA	NA	NA	NA#lncrna	lnc	NA	2	4	1232	1615	lincSSdw	NA	ENSGALT00000013929	CRELD2	69953	NA	NA	NA	NA	NA	u
1	18953910	18955577	+	XLOC_000198	TCONS_00000566	NA	NA	NA	NA#lncrna	lnc	NA	1	4	1667	1615	lincSSdw	NA	ENSGALT00000013929	CRELD2	77443	NA	NA	NA	NA	NA	u
1	18961368	18965066	+	XLOC_000199	TCONS_00000567	NA	NA	NA	NA#lncrna	lnc	NA	1	1	3698	3698	lincSSdw	NA	ENSGALT00000013929	CRELD2	84901	NA	NA	NA	NA	NA	u
1	20161040	20163597	+	XLOC_000201	TCONS_00000574	NA	NA	NA	NA#lncrna	lnc	NA	1	1	2557	2557	lincSSup	NA	ENSGALT00000000003	PANX2	10470	NA	NA	NA	NA	NA	u
1	20354228	20357434	+	XLOC_000207	TCONS_00000599	NA	NA	NA	NA#lncrna	lnc	NA	4	2	1453	1372	lincDiv	NA	ENSGALT00000014074	NA	4637	NA	NA	NA	NA	NA	u
1	20354228	20357434	+	XLOC_000207	TCONS_00000600	NA	NA	NA	NA#lncrna	lnc	NA	3	2	1291	1372	lincDiv	NA	ENSGALT00000014074	NA	4637	NA	NA	NA	NA	NA	u
1	20358660	20372064	+	XLOC_000208	TCONS_00000601	ENSGALG00000019384	ENSGALT00000014027	protein_coding	protein_coding#lncrna	lnc	MAPK12	2	6	3745	3798	lncgASe	NA	ENSGALT00000014027	MAPK12	0	NA	NA	gene6256	ENSSSCG00000032693	ENSBTAG00000019574	x
1	20358781	20372064	+	XLOC_000208	TCONS_00000602	ENSGALG00000019384	ENSGALT00000014027	protein_coding	protein_coding#lncrna	lnc	MAPK12	2	6	3628	3798	lncgASe	NA	ENSGALT00000047747	MAPK12	0	NA	NA	gene6256	ENSSSCG00000032693	ENSBTAG00000019574	x
1	20358781	20372064	+	XLOC_000208	TCONS_00000603	ENSGALG00000019384	ENSGALT00000014027	protein_coding	protein_coding#lncrna	lnc	MAPK12	2	6	3632	3798	lncgASe	NA	ENSGALT00000047747	MAPK12	0	NA	NA	gene6256	ENSSSCG00000032693	ENSBTAG00000019574	x
1	20358781	20372064	+	XLOC_000208	TCONS_00000604	ENSGALG00000019384	ENSGALT00000014027	protein_coding	protein_coding#lncrna	lnc	MAPK12	3	6	3910	3798	lncgASe	NA	ENSGALT00000047747	MAPK12	0	NA	NA	gene6256	ENSSSCG00000032693	ENSBTAG00000019574	x
1	20358844	20372064	+	XLOC_000208	TCONS_00000605	ENSGALG00000019384	ENSGALT00000014027	protein_coding	protein_coding#lncrna	lnc	MAPK12	3	6	3851	3798	lncgASe	NA	ENSGALT00000014027	MAPK12	0	NA	NA	gene6256	ENSSSCG00000032693	ENSBTAG00000019574	x
1	20361772	20372064	+	XLOC_000208	TCONS_00000606	ENSGALG00000019384	ENSGALT00000014027	protein_coding	protein_coding#lncrna	lnc	MAPK12	2	6	7710	3798	lncgASe	NA	ENSGALT00000014027	MAPK12	0	NA	NA	gene6256	ENSSSCG00000032693	ENSBTAG00000019574	x
1	20743807	20745726	+	XLOC_000209	TCONS_00000607	NA	NA	NA	NA#lncrna	lnc	NA	1	1	1919	1919	lincDiv	NA	ENSGALT00000075689	PLXNB2	80723	NA	NA	NA	NA	NA	u
1	20747942	20749009	+	XLOC_000211	TCONS_00000609	NA	NA	NA	NA#lncrna	lnc	NA	1	1	1067	1067	lincDiv	NA	ENSGALT00000075689	PLXNB2	84858	NA	NA	NA	NA	NA	u
1	20871787	20872581	+	XLOC_000212	TCONS_00000610	NA	NA	NA	NA#lncrna	lnc	NA	1	1	794	794	lincSSup	NA	ENSGALT00000062893	ZNF800	220	NA	NA	NA	NA	NA	u
1	22337653	22338971	+	XLOC_000225	TCONS_00000649	NA	NA	NA	NA#lncrna	lnc	NA	1	1	1318	1318	lincSSdw	NA	ENSGALT00000014340	IQUB	2643	NA	NA	NA	NA	NA	u
1	22401201	22401868	+	XLOC_000227	TCONS_00000652	NA	NA	NA	NA#lncrna	lnc	NA	1	1	667	667	lincSSdw	NA	ENSGALT00000087537	NA	3938	NA	NA	NA	NA	NA	u
1	22401964	22404083	+	XLOC_000228	TCONS_00000653	NA	NA	NA	NA#lncrna	lnc	NA	1	1	2119	2119	lincSSdw	NA	ENSGALT00000087537	NA	4701	NA	NA	NA	NA	NA	u
1	25034505	25043752	+	XLOC_000243	TCONS_00000712	NA	NA	NA	NA#lncrna	lnc	NA	3	3	1198	1198	lincConv	NA	ENSGALT00000049033	NA	16814	NA	NA	NA	NA	NA	u
1	26655416	26659158	+	XLOC_000247	TCONS_00000729	NA	NA	NA	NA#lncrna	lnc	NA	2	3	2937	2801	lincSSup	NA	ENSGALT00000015369	GPR85	19316	NA	NA	NA	NA	NA	u
1	26655717	26659158	+	XLOC_000247	TCONS_00000731	NA	NA	NA	NA#lncrna	lnc	NA	2	3	2801	2801	lincSSup	NA	ENSGALT00000015369	GPR85	19316	NA	NA	NA	NA	NA	u
1	26927996	26929050	+	XLOC_000251	TCONS_00000746	NA	NA	NA	NA#lncrna	lnc	NA	1	1	1054	1054	lincDiv	NA	ENSGALT00000015379	IFRD1	294	NA	NA	NA	NA	NA	u
1	26959154	26966979	+	XLOC_000252	TCONS_00000747	NA	NA	NA	NA#lncrna	lnc	NA	3	1	4987	4987	lincConv	NA	ENSGALT00000015386	ZNF277	1462	NA	NA	NA	NA	NA	u
1	27344386	27345417	+	XLOC_000256	TCONS_00000764	NA	NA	NA	NA#lncrna	lnc	NA	1	1	1031	1031	lincSSdw	NA	ENSGALT00000038864	NA	37081	NA	NA	NA	NA	NA	u
1	27396313	27398169	+	XLOC_000257	TCONS_00000765	NA	NA	NA	NA#lncrna	lnc	NA	1	1	1856	1856	lincSSdw	NA	ENSGALT00000038864	NA	89008	NA	NA	NA	NA	NA	u
1	27398701	27399629	+	XLOC_000258	TCONS_00000766	NA	NA	NA	NA#lncrna	lnc	NA	1	1	928	928	lincConv	NA	ENSGALT00000015449	LRRN3	90339	NA	NA	NA	NA	NA	u
1	27399879	27402894	+	XLOC_000259	TCONS_00000767	NA	NA	NA	NA#lncrna	lnc	NA	1	1	3015	3015	lincConv	NA	ENSGALT00000015449	LRRN3	87074	NA	NA	NA	NA	NA	u
1	27474299	27475349	+	XLOC_000260	TCONS_00000768	NA	NA	NA	NA#lncrna	lnc	NA	1	1	1050	1050	lincConv	NA	ENSGALT00000015449	LRRN3	14619	NA	NA	NA	NA	NA	u
1	27481562	27483278	+	XLOC_000261	TCONS_00000769	NA	NA	NA	NA#lncrna	lnc	NA	1	1	1716	1716	lincConv	NA	ENSGALT00000015449	LRRN3	6690	NA	NA	NA	NA	NA	u
1	27483424	27485539	+	XLOC_000262	TCONS_00000770	NA	NA	NA	NA#lncrna	lnc	NA	1	1	2115	2115	lincConv	NA	ENSGALT00000015449	LRRN3	4429	NA	NA	NA	NA	NA	u
1	29535710	29542289	+	XLOC_000271	TCONS_00000808	NA	NA	NA	NA#lncrna	lnc	NA	1	1	6579	6579	lincDiv	NA	ENSGALT00000015526	YAF2	385	NA	NA	NA	NA	NA	u
1	30683055	30690247	+	XLOC_000278	TCONS_00000833	NA	NA	NA	NA#lncrna	lnc	NA	1	1	7192	7192	lincSSdw	NA	ENSGALT00000015694	ANO6	14116	NA	NA	NA	NA	NA	u
1	30690362	30691459	+	XLOC_000279	TCONS_00000834	NA	NA	NA	NA#lncrna	lnc	NA	1	1	1097	1097	lincSSdw	NA	ENSGALT00000015694	ANO6	21423	NA	NA	NA	NA	NA	u
1	30694250	30695995	+	XLOC_000280	TCONS_00000835	NA	NA	NA	NA#lncrna	lnc	NA	1	1	1745	1745	lincSSdw	NA	ENSGALT00000015694	ANO6	25311	NA	NA	NA	NA	NA	u
1	30905727	30908948	+	XLOC_000282	TCONS_00000845	NA	NA	NA	NA#lncrna	lnc	NA	1	1	3221	3221	lincDiv	NA	ENSGALT00000047593	SCAF11	10718	NA	NA	NA	NA	NA	u
1	30969536	30970871	+	XLOC_000283	TCONS_00000846	NA	NA	NA	NA#lncrna	lnc	NA	1	1	1335	1335	lincDiv	NA	ENSGALT00000015787	SLC38A1	8294	NA	NA	NA	NA	NA	u
1	31005335	31007579	+	XLOC_000285	TCONS_00000848	NA	NA	NA	NA#lncrna	lnc	NA	1	1	2244	2244	lincDiv	NA	ENSGALT00000015788	SLC38A2	4969	NA	NA	NA	NA	NA	u
1	31132010	31145797	+	XLOC_000288	TCONS_00000851	NA	NA	NA	NA#lncrna	lnc	NA	4	2	8927	8842.5	lincDiv	NA	ENSGALT00000015837	SLC38A4	9923	NA	NA	NA	NA	NA	u
1	31132027	31145797	+	XLOC_000288	TCONS_00000852	NA	NA	NA	NA#lncrna	lnc	NA	3	2	8758	8842.5	lincDiv	NA	ENSGALT00000015837	SLC38A4	9940	NA	NA	NA	NA	NA	u
1	31155843	31158684	+	XLOC_000289	TCONS_00000853	NA	NA	NA	NA#lncrna	lnc	NA	1	1	2841	2841	lincDiv	NA	ENSGALT00000015837	SLC38A4	33756	NA	NA	NA	NA	NA	u
1	33066803	33070314	+	XLOC_000304	TCONS_00000889	NA	NA	NA	NA#lncrna	lnc	NA	1	1	3511	3511	lincSSdw	NA	ENSGALT00000015932	MON2	8623	NA	NA	NA	NA	NA	u
1	33219015	33220335	+	XLOC_000305	TCONS_00000890	NA	NA	NA	NA#lncrna	lnc	NA	1	1	1320	1320	lincDiv	NA	ENSGALT00000015947	PPM1H	598	NA	NA	NA	NA	NA	u
1	33226152	33228802	+	XLOC_000306	TCONS_00000891	NA	NA	NA	NA#lncrna	lnc	NA	1	1	2650	2650	lincDiv	NA	ENSGALT00000015947	PPM1H	7735	NA	NA	NA	NA	NA	u
1	33234686	33235968	+	XLOC_000307	TCONS_00000892	NA	NA	NA	NA#lncrna	lnc	NA	1	1	1282	1282	lincDiv	NA	ENSGALT00000015947	PPM1H	16269	NA	NA	NA	NA	NA	u
1	33639595	33641025	+	XLOC_000313	TCONS_00000914	NA	NA	NA	NA#lncrna	lnc	NA	1	1	1430	1430	lincSSup	NA	ENSGALT00000015999	TBK1	793	NA	NA	NA	NA	NA	u
1	33981057	33986594	+	XLOC_000316	TCONS_00000935	NA	NA	NA	NA#lncrna	lnc	NA	4	7	5145	4933	lincSSup	NA	ENSGALT00000054267	MSRB3	267	NA	NA	NA	NA	NA	=
1	34433334	34434809	+	XLOC_000321	TCONS_00000956	ENSGALG00000009895	ENSGALT00000016088	protein_coding	protein_coding#lncrna	lnc	GRIP1	1	1	1475	1475	lncgASe	NA	ENSGALT00000016088	GRIP1	0	NA	NA	gene5230	ENSSSCG00000000478	ENSBTAG00000033726	x
1	34937406	34938046	+	XLOC_000324	TCONS_00000972	NA	NA	NA	NA#lncrna	lnc	NA	1	1	640	640	lincSSdw	NA	ENSGALT00000016103	DYRK2	28007	NA	NA	NA	NA	NA	u
1	35176794	35178018	+	XLOC_000325	TCONS_00000973	NA	NA	NA	NA#lncrna	lnc	NA	1	1	1224	1224	lincSSup	NA	ENSGALT00000016139	RAP1B	38046	NA	NA	NA	NA	NA	u
1	35282853	35295918	+	XLOC_000329	TCONS_00000985	ENSGALG00000045785	ENSGALT00000087006	protein_coding	protein_coding#lncrna	lnc	NA	1	2	13065	7229	lncgASe	NA	ENSGALT00000087006	NA	0	NA	NA	NA	NA	NA	x
1	35294123	35295918	+	XLOC_000329	TCONS_00000986	ENSGALG00000045785	ENSGALT00000087006	protein_coding	protein_coding#lncrna	lnc	NA	2	2	1393	7229	lncgASe	NA	ENSGALT00000087006	NA	0	NA	NA	NA	NA	NA	x
1	35313784	35314607	+	XLOC_000330	TCONS_00000994	ENSGALG00000040284	ENSGALT00000071577	lincRNA	lincRNA#lncrna	lnc	NA	2	8	691	8314.5	lincConv	NA	ENSGALT00000016170	CPM	1174	NA	NA	NA	NA	NA	=
1	35416214	35418982	+	XLOC_000332	TCONS_00001007	NA	NA	NA	NA#lncrna	lnc	NA	1	1	2768	2768	lincSSdw	NA	ENSGALT00000083766	CPSF6	4943	NA	NA	NA	NA	NA	u
1	39551551	39553371	+	XLOC_000357	TCONS_00001097	NA	NA	NA	NA#lncrna	lnc	NA	2	1	1179	1179	lincDiv	NA	ENSGALT00000016802	PAWR	2333	NA	NA	NA	NA	NA	u
1	40204230	40212599	+	XLOC_000364	TCONS_00001111	ENSGALG00000010958	ENSGALT00000054646	protein_coding	protein_coding#lncrna	lnc	PPFIA2	1	1	8369	8369	lncgASe	NA	ENSGALT00000054646	PPFIA2	0	NA	NA	gene4832	ENSSSCG00000000940	ENSBTAG00000003036	x
1	40765535	40767357	+	XLOC_000366	TCONS_00001118	NA	NA	NA	NA#lncrna	lnc	NA	1	1	1822	1822	lincSSdw	NA	ENSGALT00000077055	NA	21216	NA	NA	NA	NA	NA	u
1	40771412	40776487	+	XLOC_000367	TCONS_00001119	NA	NA	NA	NA#lncrna	lnc	NA	1	1	5075	5075	lincSSdw	NA	ENSGALT00000077055	NA	27093	NA	NA	NA	NA	NA	u
1	42894582	42897002	+	XLOC_000374	TCONS_00001143	NA	NA	NA	NA#lncrna	lnc	NA	1	1	2420	2420	lincSSdw	NA	ENSGALT00000018257	NA	5332	NA	NA	NA	NA	NA	u
1	42897632	42901250	+	XLOC_000375	TCONS_00001144	NA	NA	NA	NA#lncrna	lnc	NA	1	1	3618	3618	lincSSdw	NA	ENSGALT00000018257	NA	8382	NA	NA	NA	NA	NA	u
1	43293766	43315583	+	XLOC_000376	TCONS_00001145	NA	NA	NA	NA#lncrna	lnc	NA	3	5	4853	4860	lincDiv	NA	ENSGALT00000038357	DUSP6	958	NA	NA	NA	NA	NA	u
1	43293783	43315583	+	XLOC_000376	TCONS_00001146	NA	NA	NA	NA#lncrna	lnc	NA	3	5	4860	4860	lincDiv	NA	ENSGALT00000038357	DUSP6	975	NA	NA	NA	NA	NA	u
1	43307187	43315583	+	XLOC_000376	TCONS_00001149	NA	NA	NA	NA#lncrna	lnc	NA	2	5	4664	4860	lincConv	NA	ENSGALT00000080099	POC1B	11120	NA	NA	NA	NA	NA	u
1	43456730	43458051	+	XLOC_000377	TCONS_00001150	NA	NA	NA	NA#lncrna	lnc	NA	1	1	1321	1321	lincDiv	NA	ENSGALT00000055271	ATP2B1	1541	NA	NA	NA	NA	NA	u
1	43541996	43554446	+	XLOC_000378	TCONS_00001151	NA	NA	NA	NA#lncrna	lnc	NA	5	1	892	892	lincDiv	NA	ENSGALT00000066504	ATP2B1	86807	NA	NA	NA	NA	NA	u
1	44017413	44018087	+	XLOC_000379	TCONS_00001152	NA	NA	NA	NA#lncrna	lnc	NA	1	1	674	674	lincConv	NA	ENSGALT00000086852	DCN	1173	NA	NA	NA	NA	NA	u
1	44491008	44491649	+	XLOC_000381	TCONS_00001154	NA	NA	NA	NA#lncrna	lnc	NA	1	1	641	641	lincDiv	NA	ENSGALT00000018400	BTG1	89962	NA	NA	NA	NA	NA	u
1	44533026	44534152	+	XLOC_000382	TCONS_00001155	NA	NA	NA	NA#lncrna	lnc	NA	1	1	1126	1126	lincSSup	NA	ENSGALT00000018401	PLEKHG7	68778	NA	NA	NA	NA	NA	u
1	44534234	44535114	+	XLOC_000383	TCONS_00001156	NA	NA	NA	NA#lncrna	lnc	NA	1	2	880	816	lincSSup	NA	ENSGALT00000018401	PLEKHG7	67816	NA	NA	NA	NA	NA	u
1	44534679	44536395	+	XLOC_000383	TCONS_00001157	NA	NA	NA	NA#lncrna	lnc	NA	3	2	752	816	lincSSup	NA	ENSGALT00000018401	PLEKHG7	66535	NA	NA	NA	NA	NA	u
1	44838809	44840240	+	XLOC_000385	TCONS_00001165	ENSGALG00000033904	ENSGALT00000079822	lincRNA	lincRNA#lncrna	lnc	NA	2	7	1304	4218	lincConv	NA	ENSGALT00000065860	NA	1146	NA	NA	NA	NA	NA	=
1	44896734	44898254	+	XLOC_000388	TCONS_00001170	NA	NA	NA	NA#lncrna	lnc	NA	1	1	1520	1520	lincSSdw	NA	ENSGALT00000038327	NA	2448	NA	NA	NA	NA	NA	u
1	44982185	44984357	+	XLOC_000390	TCONS_00001178	NA	NA	NA	NA#lncrna	lnc	NA	2	1	1903	1903	lincSSdw	NA	ENSGALT00000018428	CRADD	2609	NA	NA	NA	NA	NA	u
1	45032366	45043181	+	XLOC_000392	TCONS_00001181	NA	NA	NA	NA#lncrna	lnc	NA	5	2	4384	4375.5	lincSSup	NA	ENSGALT00000018451	PLXNC1	20763	NA	NA	NA	NA	NA	u
1	45209704	45210839	+	XLOC_000394	TCONS_00001186	NA	NA	NA	NA#lncrna	lnc	NA	1	1	1135	1135	lincSSup	NA	ENSGALT00000018475	SNAPC3	31172	NA	NA	NA	NA	NA	u
1	45389142	45392442	+	XLOC_000396	TCONS_00001188	ENSGALG00000011342	ENSGALT00000018508	protein_coding	protein_coding#lncrna	lnc	FGD6	2	1	2750	2750	lncgASe	NA	ENSGALT00000018508	FGD6	0	NA	NA	gene4892	ENSSSCG00000000901	ENSBTAG00000014030	x
1	45510867	45512053	+	XLOC_000398	TCONS_00001197	NA	NA	NA	NA#lncrna	lnc	NA	1	1	1186	1186	lincSSup	NA	ENSGALT00000018560	METAP2	23340	NA	NA	NA	NA	NA	u
1	46707825	46713614	+	XLOC_000416	TCONS_00001239	ENSGALG00000026284	ENSGALT00000046169	protein_coding	protein_coding#lncrna	lnc	IKBIP	1	1	5789	5789	lncgASe	NA	ENSGALT00000046169	IKBIP	0	NA	NA	gene5494	ENSSSCG00000038772	ENSBTAG00000021660	x
1	47874475	47875526	+	XLOC_000427	TCONS_00001286	ENSGALG00000032089	ENSGALT00000054026	lincRNA	lincRNA#lncrna	lnc	NA	1	1	1051	1051	lincSSdw	NA	ENSGALT00000038170	CNOT4	4535	NA	NA	NA	NA	NA	x
1	48100370	48101258	+	XLOC_000440	TCONS_00001309	ENSGALG00000043062	ENSGALT00000064088	protein_coding	protein_coding#lncrna	lnc	NA	1	1	888	888	lncgASe	NA	ENSGALT00000064088	NA	0	NA	NA	NA	NA	NA	x
1	48115938	48117563	+	XLOC_000446	TCONS_00001316	NA	NA	NA	NA#lncrna	lnc	NA	1	1	1625	1625	lincConv	NA	ENSGALT00000047399	NA	1596	NA	NA	NA	NA	NA	u
1	48121568	48123155	+	XLOC_000449	TCONS_00001319	NA	NA	NA	NA#lncrna	lnc	NA	2	1	685	685	lincSSdw	NA	ENSGALT00000057149	NA	442	NA	NA	NA	NA	NA	u
1	48153348	48159621	+	XLOC_000454	TCONS_00001325	ENSGALG00000034631	ENSGALT00000081149	lincRNA	lincRNA#lncrna	lnc	NA	2	4	4370	2998.5	lncgASi	NA	ENSGALT00000079743	NA	0	NA	NA	NA	NA	NA	=
1	48153407	48159535	+	XLOC_000454	TCONS_00001326	ENSGALG00000034631	ENSGALT00000081149	lincRNA	lincRNA#lncrna	lnc	NA	3	4	1314	2998.5	lncgASi	NA	ENSGALT00000079743	NA	0	NA	NA	NA	NA	NA	=
1	48153407	48159621	+	XLOC_000454	TCONS_00001327	ENSGALG00000034631	ENSGALT00000081149	lincRNA	lincRNA#lncrna	lnc	NA	3	4	1627	2998.5	lncgASi	NA	ENSGALT00000079743	NA	0	NA	NA	NA	NA	NA	=
1	48167693	48168893	+	XLOC_000458	TCONS_00001333	NA	NA	NA	NA#lncrna	lnc	NA	1	1	1200	1200	lincDiv	NA	ENSGALT00000046233	NA	1660	NA	NA	NA	NA	NA	u
1	48170554	48173235	+	XLOC_000459	TCONS_00001334	NA	NA	NA	NA#lncrna	lnc	NA	1	1	2681	2681	lincSSup	NA	ENSGALT00000051001	NA	2455	NA	NA	NA	NA	NA	u
1	49132658	49141087	+	XLOC_000470	TCONS_00001384	NA	NA	NA	NA#lncrna	lnc	NA	2	8	7825	12930.5	lincSSdw	NA	ENSGALT00000019339	UBN2	293	NA	NA	NA	NA	NA	=
1	49671646	49672468	+	XLOC_000493	TCONS_00001455	NA	NA	NA	NA#lncrna	lnc	NA	1	1	822	822	lincSSup	NA	ENSGALT00000019502	TOB2	1666	NA	NA	NA	NA	NA	u
1	49683730	49684856	+	XLOC_000495	TCONS_00001457	NA	NA	NA	NA#lncrna	lnc	NA	1	1	1126	1126	lincSSdw	NA	ENSGALT00000019502	TOB2	2800	NA	NA	NA	NA	NA	u
1	49720996	49721814	+	XLOC_000497	TCONS_00001459	NA	NA	NA	NA#lncrna	lnc	NA	1	1	818	818	lincConv	NA	ENSGALT00000078681	ZC3H7B	2266	NA	NA	NA	NA	NA	u
1	49906121	49912283	+	XLOC_000500	TCONS_00001469	NA	NA	NA	NA#lncrna	lnc	NA	2	1	1232	1232	lincDiv	NA	ENSGALT00000019565	RBX1	6	NA	NA	NA	NA	NA	u
1	49906303	49910362	+	XLOC_000501	TCONS_00001470	NA	NA	NA	NA#lncrna	lnc	NA	1	1	4059	4059	lincDiv	NA	ENSGALT00000019565	RBX1	188	NA	NA	NA	NA	NA	u
1	50638016	50643905	+	XLOC_000508	TCONS_00001491	NA	NA	NA	NA#lncrna	lnc	NA	3	2	3154	3154.5	lincDiv	NA	ENSGALT00000037892	NA	1503	NA	NA	NA	NA	NA	u
1	50798603	50802943	+	XLOC_000513	TCONS_00001513	NA	NA	NA	NA#lncrna	lnc	NA	2	10	4003	5122	lincSSup	NA	ENSGALT00000047675	CBX6	1513	NA	NA	NA	NA	NA	=
1	50814570	50815380	+	XLOC_000513	TCONS_00001520	ENSGALG00000033981	ENSGALT00000072771	lincRNA	lincRNA#lncrna	lnc	NA	2	10	595	5122	lincSSdw	NA	ENSGALT00000047675	CBX6	2253	NA	NA	NA	NA	NA	=
1	50819557	50820368	+	XLOC_000514	TCONS_00001521	NA	NA	NA	NA#lncrna	lnc	NA	1	1	811	811	lincSSup	NA	ENSGALT00000082890	NPTXR	755	NA	NA	NA	NA	NA	u
1	50942037	50943273	+	XLOC_000521	TCONS_00001550	NA	NA	NA	NA#lncrna	lnc	NA	1	1	1236	1236	lincSSup	NA	ENSGALT00000020012	KCNJ4	5084	NA	NA	NA	NA	NA	u
1	51039677	51042293	+	XLOC_000527	TCONS_00001576	ENSGALG00000036041	ENSGALT00000057107	lincRNA	lincRNA#lncrna	lnc	NA	2	6	1160	1489	lncgSi	NA	ENSGALT00000020078	BAIAP2L2	0	NA	NA	NA	NA	NA	=
1	51873867	51876822	+	XLOC_000554	TCONS_00001665	NA	NA	NA	NA#lncrna	lnc	NA	1	1	2955	2955	lincSSdw	NA	ENSGALT00000046939	MYH9	2884	NA	NA	NA	NA	NA	u
1	51879618	51880698	+	XLOC_000555	TCONS_00001666	NA	NA	NA	NA#lncrna	lnc	NA	1	1	1080	1080	lincSSdw	NA	ENSGALT00000046939	MYH9	8635	NA	NA	NA	NA	NA	u
1	55117623	55118301	+	XLOC_000579	TCONS_00001741	ENSGALG00000037082	ENSGALT00000069263	protein_coding	protein_coding#lncrna	lnc	ASCL1	1	1	678	678	lncgASe	NA	ENSGALT00000069263	ASCL1	0	NA	NA	gene5533	ENSSSCG00000034557	ENSBTAG00000016227	x
1	55119339	55120644	+	XLOC_000580	TCONS_00001742	NA	NA	NA	NA#lncrna	lnc	NA	1	1	1305	1305	lincDiv	NA	ENSGALT00000069263	ASCL1	598	NA	NA	NA	NA	NA	u
1	55524571	55527152	+	XLOC_000587	TCONS_00001761	NA	NA	NA	NA#lncrna	lnc	NA	1	1	2581	2581	lincSSdw	NA	ENSGALT00000020822	NA	6057	NA	NA	NA	NA	NA	u
1	55528201	55529792	+	XLOC_000588	TCONS_00001762	NA	NA	NA	NA#lncrna	lnc	NA	1	1	1591	1591	lincSSdw	NA	ENSGALT00000020822	NA	9687	NA	NA	NA	NA	NA	u
1	55530068	55531319	+	XLOC_000589	TCONS_00001763	NA	NA	NA	NA#lncrna	lnc	NA	1	1	1251	1251	lincSSdw	NA	ENSGALT00000020822	NA	11554	NA	NA	NA	NA	NA	u
1	55531427	55533771	+	XLOC_000590	TCONS_00001764	NA	NA	NA	NA#lncrna	lnc	NA	1	1	2344	2344	lincSSdw	NA	ENSGALT00000020822	NA	12913	NA	NA	NA	NA	NA	u
1	55533849	55534752	+	XLOC_000591	TCONS_00001765	NA	NA	NA	NA#lncrna	lnc	NA	1	1	903	903	lincConv	NA	ENSGALT00000020823	DRAM1	13101	NA	NA	NA	NA	NA	u
1	55539659	55541461	+	XLOC_000592	TCONS_00001766	NA	NA	NA	NA#lncrna	lnc	NA	1	1	1802	1802	lincConv	NA	ENSGALT00000020823	DRAM1	6392	NA	NA	NA	NA	NA	u
1	55649799	55651919	+	XLOC_000595	TCONS_00001774	NA	NA	NA	NA#lncrna	lnc	NA	1	1	2120	2120	lincConv	NA	ENSGALT00000075879	MYBPC1	92	NA	NA	NA	NA	NA	u
1	57311209	57313296	+	XLOC_000607	TCONS_00001831	NA	NA	NA	NA#lncrna	lnc	NA	1	1	2087	2087	lincSSdw	NA	ENSGALT00000043379	TMEM178B	8758	NA	NA	NA	NA	NA	u
1	57881584	57885848	+	XLOC_000614	TCONS_00001849	NA	NA	NA	NA#lncrna	lnc	NA	2	3	1208	1287	lincDiv	NA	ENSGALT00000021029	CHRM2	15859	NA	NA	NA	NA	NA	u
1	57881584	57885848	+	XLOC_000614	TCONS_00001850	NA	NA	NA	NA#lncrna	lnc	NA	3	3	1287	1287	lincDiv	NA	ENSGALT00000021029	CHRM2	15859	NA	NA	NA	NA	NA	u
1	57898800	57899987	+	XLOC_000615	TCONS_00001851	NA	NA	NA	NA#lncrna	lnc	NA	1	1	1187	1187	lincDiv	NA	ENSGALT00000021029	CHRM2	33075	NA	NA	NA	NA	NA	u
1	59732666	59734584	+	XLOC_000637	TCONS_00001900	NA	NA	NA	NA#lncrna	lnc	NA	1	1	1918	1918	lincSSdw	NA	ENSGALT00000073074	IPO8	4739	NA	NA	NA	NA	NA	u
1	60609270	60611100	+	XLOC_000645	TCONS_00001935	ENSGALG00000039171	ENSGALT00000053619	protein_coding	protein_coding#lncrna	lnc	NA	1	1	1830	1830	lncgASe	NA	ENSGALT00000086309	NA	0	NA	NA	gene6048	ENSSSCG00000000754	ENSBTAG00000005225	x
1	60920341	60923393	+	XLOC_000647	TCONS_00001948	NA	NA	NA	NA#lncrna	lnc	NA	2	1	2282	2282	lincSSdw	NA	ENSGALT00000021213	ERC1	15898	NA	NA	NA	NA	NA	u
1	60963420	60965189	+	XLOC_000650	TCONS_00001951	NA	NA	NA	NA#lncrna	lnc	NA	1	1	1769	1769	lincDiv	NA	ENSGALT00000079396	FBXL14	5893	NA	NA	NA	NA	NA	u
1	60965821	60968034	+	XLOC_000651	TCONS_00001952	NA	NA	NA	NA#lncrna	lnc	NA	1	1	2213	2213	lincSSup	NA	ENSGALT00000021228	NA	5467	NA	NA	NA	NA	NA	u
1	60969050	60972062	+	XLOC_000652	TCONS_00001953	NA	NA	NA	NA#lncrna	lnc	NA	1	1	3012	3012	lincSSup	NA	ENSGALT00000021228	NA	1439	NA	NA	NA	NA	NA	u
1	60972200	60973264	+	XLOC_000653	TCONS_00001954	NA	NA	NA	NA#lncrna	lnc	NA	1	1	1064	1064	lincSSup	NA	ENSGALT00000021228	NA	237	NA	NA	NA	NA	NA	u
1	61676931	61678200	+	XLOC_000658	TCONS_00001969	NA	NA	NA	NA#lncrna	lnc	NA	1	1	1269	1269	lincSSup	NA	ENSGALT00000053635	IL17RA	1220	NA	NA	NA	NA	NA	u
1	61916226	61919272	+	XLOC_000662	TCONS_00001985	ENSGALG00000013039	ENSGALT00000058033	protein_coding	protein_coding#lncrna	lnc	BID	1	1	3046	3046	lncgASe	NA	ENSGALT00000058033	BID	0	NA	NA	gene6068	ENSSSCG00000000769	ENSBTAG00000013988	x
1	62159104	62160114	+	XLOC_000668	TCONS_00002002	NA	NA	NA	NA#lncrna	lnc	NA	1	1	1010	1010	lincSSup	NA	ENSGALT00000021311	NA	1659	NA	NA	NA	NA	NA	u
1	63201196	63202532	+	XLOC_000675	TCONS_00002032	NA	NA	NA	NA#lncrna	lnc	NA	1	1	1336	1336	lincSSdw	NA	ENSGALT00000021380	DERA	6321	NA	NA	NA	NA	NA	u
1	65417430	65418254	+	XLOC_000691	TCONS_00002093	NA	NA	NA	NA#lncrna	lnc	NA	1	1	824	824	lincSSup	NA	ENSGALT00000021521	BCAT1	13962	NA	NA	NA	NA	NA	u
1	65418403	65422404	+	XLOC_000692	TCONS_00002094	NA	NA	NA	NA#lncrna	lnc	NA	1	1	4001	4001	lincSSup	NA	ENSGALT00000021521	BCAT1	9812	NA	NA	NA	NA	NA	u
1	65423291	65426235	+	XLOC_000693	TCONS_00002095	ENSGALG00000038347	ENSGALT00000053757	lincRNA	lincRNA#lncrna	lnc	NA	2	2	1346	1005.5	lincSSup	NA	ENSGALT00000021521	BCAT1	5981	NA	NA	NA	NA	NA	=
1	65479008	65480164	+	XLOC_000694	TCONS_00002099	NA	NA	NA	NA#lncrna	lnc	NA	1	1	1156	1156	lincSSdw	NA	ENSGALT00000021521	BCAT1	6675	NA	NA	NA	NA	NA	u
1	65482562	65487248	+	XLOC_000696	TCONS_00002101	NA	NA	NA	NA#lncrna	lnc	NA	1	1	4686	4686	lincSSdw	NA	ENSGALT00000021521	BCAT1	10229	NA	NA	NA	NA	NA	u
1	66491074	66493272	+	XLOC_000709	TCONS_00002122	NA	NA	NA	NA#lncrna	lnc	NA	1	1	2198	2198	lincConv	NA	ENSGALT00000021571	ETNK1	14072	NA	NA	NA	NA	NA	u
1	66625952	66628421	+	XLOC_000711	TCONS_00002128	NA	NA	NA	NA#lncrna	lnc	NA	1	1	2469	2469	lincSSdw	NA	ENSGALT00000021580	C2CD5	3043	NA	NA	NA	NA	NA	u
1	66775272	66776553	+	XLOC_000713	TCONS_00002135	NA	NA	NA	NA#lncrna	lnc	NA	1	1	1281	1281	lincSSdw	NA	ENSGALT00000021583	NA	17733	NA	NA	NA	NA	NA	u
1	68185014	68188790	+	XLOC_000729	TCONS_00002194	NA	NA	NA	NA#lncrna	lnc	NA	1	1	3776	3776	lincSSup	NA	ENSGALT00000022820	ARNTL2	3511	NA	NA	NA	NA	NA	u
1	69130965	69134315	+	XLOC_000739	TCONS_00002227	NA	NA	NA	NA#lncrna	lnc	NA	1	1	3350	3350	lincSSup	NA	ENSGALT00000073442	NA	1225	NA	NA	NA	NA	NA	u
1	69854371	69856320	+	XLOC_000745	TCONS_00002257	NA	NA	NA	NA#lncrna	lnc	NA	1	1	1949	1949	lincSSdw	NA	ENSGALT00000045353	PRR5	5934	NA	NA	NA	NA	NA	u
1	69857088	69858408	+	XLOC_000746	TCONS_00002258	NA	NA	NA	NA#lncrna	lnc	NA	1	1	1320	1320	lincSSdw	NA	ENSGALT00000022984	PRR5	8651	NA	NA	NA	NA	NA	u
1	69859854	69861631	+	XLOC_000747	TCONS_00002259	NA	NA	NA	NA#lncrna	lnc	NA	1	1	1777	1777	lincSSdw	NA	ENSGALT00000022984	PRR5	11417	NA	NA	NA	NA	NA	u
1	69861702	69869007	+	XLOC_000748	TCONS_00002260	NA	NA	NA	NA#lncrna	lnc	NA	2	4	3486	3486	lincSSdw	NA	ENSGALT00000022984	PRR5	13265	NA	NA	NA	NA	NA	u
1	69861702	69872823	+	XLOC_000748	TCONS_00002261	NA	NA	NA	NA#lncrna	lnc	NA	2	4	3486	3486	lincSSdw	NA	ENSGALT00000069889	PRR5	13265	NA	NA	NA	NA	NA	u
1	69861702	69880455	+	XLOC_000748	TCONS_00002262	NA	NA	NA	NA#lncrna	lnc	NA	2	4	3486	3486	lincSSdw	NA	ENSGALT00000045353	PRR5	13265	NA	NA	NA	NA	NA	u
1	69861748	69876639	+	XLOC_000748	TCONS_00002263	NA	NA	NA	NA#lncrna	lnc	NA	2	4	3440	3486	lincSSdw	NA	ENSGALT00000022984	PRR5	13311	NA	NA	NA	NA	NA	u
1	71170669	71186488	+	XLOC_000756	TCONS_00002289	ENSGALG00000035970	ENSGALT00000081468	lincRNA	lincRNA#lncrna	lnc	NA	3	5	7350	7350	lincConv	NA	ENSGALT00000044529	CDPF1	66046	NA	NA	NA	NA	NA	x
1	71171509	71190125	+	XLOC_000756	TCONS_00002290	ENSGALG00000035970	ENSGALT00000081468	lincRNA	lincRNA#lncrna	lnc	NA	4	5	2217	7350	lincConv	NA	ENSGALT00000044529	CDPF1	62409	NA	NA	NA	NA	NA	x
1	71171522	71186488	+	XLOC_000756	TCONS_00002291	ENSGALG00000035970	ENSGALT00000081468	lincRNA	lincRNA#lncrna	lnc	NA	4	5	7508	7350	lincConv	NA	ENSGALT00000044529	CDPF1	66046	NA	NA	NA	NA	NA	x
1	71174967	71179244	+	XLOC_000757	TCONS_00002294	NA	NA	NA	NA#lncrna	lnc	NA	1	1	4277	4277	lincConv	NA	ENSGALT00000044529	CDPF1	73290	NA	NA	NA	NA	NA	u
1	71492302	71494474	+	XLOC_000762	TCONS_00002312	NA	NA	NA	NA#lncrna	lnc	NA	2	2	1309	1556.5	lincDiv	NA	ENSGALT00000022552	ZC3HAV1	66	NA	NA	NA	NA	NA	u
1	71492472	71494474	+	XLOC_000762	TCONS_00002313	NA	NA	NA	NA#lncrna	lnc	NA	2	2	1804	1556.5	lincDiv	NA	ENSGALT00000022552	ZC3HAV1	236	NA	NA	NA	NA	NA	u
1	72122902	72190872	+	XLOC_000770	TCONS_00002336	ENSGALG00000030195	ENSGALT00000051385	lincRNA	lincRNA#lncrna	lnc	NA	3	1	500	500	lincDiv	NA	ENSGALT00000043173	NA	117	NA	NA	NA	NA	NA	=
1	72280106	72284260	+	XLOC_000772	TCONS_00002340	ENSGALG00000036176	ENSGALT00000081972	lincRNA	lincRNA#lncrna	lnc	NA	2	5	3136	3136	lincSSdw	NA	ENSGALT00000037288	CDKN1B	84853	NA	NA	NA	NA	NA	=
1	72280118	72284260	+	XLOC_000772	TCONS_00002341	ENSGALG00000036176	ENSGALT00000081972	lincRNA	lincRNA#lncrna	lnc	NA	2	5	4050	3136	lincSSdw	NA	ENSGALT00000037288	CDKN1B	84865	NA	NA	NA	NA	NA	=
1	72635643	72641444	+	XLOC_000778	TCONS_00002360	NA	NA	NA	NA#lncrna	lnc	NA	1	1	5801	5801	lincSSup	NA	ENSGALT00000050393	CCDC91	14182	NA	NA	NA	NA	NA	u
1	72846124	72847419	+	XLOC_000779	TCONS_00002363	NA	NA	NA	NA#lncrna	lnc	NA	1	1	1295	1295	lincSSdw	NA	ENSGALT00000050393	CCDC91	6870	NA	NA	NA	NA	NA	u
1	72847474	72848496	+	XLOC_000780	TCONS_00002364	NA	NA	NA	NA#lncrna	lnc	NA	1	1	1022	1022	lincSSdw	NA	ENSGALT00000050393	CCDC91	8220	NA	NA	NA	NA	NA	u
1	73095814	73097206	+	XLOC_000782	TCONS_00002370	NA	NA	NA	NA#lncrna	lnc	NA	1	1	1392	1392	lincSSdw	NA	ENSGALT00000027946	FAR2	9255	NA	NA	NA	NA	NA	u
1	73230643	73231905	+	XLOC_000786	TCONS_00002378	NA	NA	NA	NA#lncrna	lnc	NA	1	1	1262	1262	lincDiv	NA	ENSGALT00000043040	TIGAR	1185	NA	NA	NA	NA	NA	u
1	73282200	73283404	+	XLOC_000788	TCONS_00002380	NA	NA	NA	NA#lncrna	lnc	NA	2	1	1035	1035	lincDiv	NA	ENSGALT00000027938	CCND2	87	NA	NA	NA	NA	NA	u
1	74167051	74173001	+	XLOC_000795	TCONS_00002393	ENSGALG00000044057	ENSGALT00000084684	lincRNA	lincRNA#lncrna	lnc	NA	2	1	1149	1149	lncgASi	NA	ENSGALT00000065727	ANO2	0	NA	NA	NA	NA	NA	=
1	74303862	74321344	+	XLOC_000797	TCONS_00002395	ENSGALG00000017272	ENSGALT00000037259	protein_coding	protein_coding#lncrna	lnc	VWF	5	1	4017	4017	lncgASe	NA	ENSGALT00000037259	VWF	0	NA	NA	gene5999	ENSSSCG00000000712	ENSBTAG00000012265	x
1	74304847	74306990	+	XLOC_000798	TCONS_00002396	NA	NA	NA	NA#lncrna	lnc	NA	1	1	2143	2143	lincDiv	NA	ENSGALT00000037265	ANO2	8162	NA	NA	NA	NA	NA	u
1	75155553	75157808	+	XLOC_000800	TCONS_00002400	NA	NA	NA	NA#lncrna	lnc	NA	1	1	2255	2255	lincSSup	NA	ENSGALT00000021680	PRMT8	11017	NA	NA	NA	NA	NA	u
1	75669554	75686134	+	XLOC_000804	TCONS_00002417	ENSGALG00000032183	ENSGALT00000073094	lincRNA	lincRNA#lncrna	lnc	NA	4	2	536	1579	lincSSdw	NA	ENSGALT00000090322	NA	4832	NA	NA	NA	NA	NA	=
1	75669554	75687756	+	XLOC_000804	TCONS_00002418	ENSGALG00000032183	ENSGALT00000073094	lincRNA	lincRNA#lncrna	lnc	NA	3	2	2622	1579	lincSSdw	NA	ENSGALT00000090322	NA	4832	NA	NA	NA	NA	NA	=
1	75688342	75689118	+	XLOC_000805	TCONS_00002419	NA	NA	NA	NA#lncrna	lnc	NA	1	1	776	776	lincConv	NA	ENSGALT00000023162	ITFG2	14328	NA	NA	NA	NA	NA	u
1	75736894	75738734	+	XLOC_000806	TCONS_00002420	NA	NA	NA	NA#lncrna	lnc	NA	1	1	1840	1840	lincDiv	NA	ENSGALT00000023158	FKBP4	790	NA	NA	NA	NA	NA	u
1	75739354	75740757	+	XLOC_000807	TCONS_00002421	NA	NA	NA	NA#lncrna	lnc	NA	1	1	1403	1403	lincDiv	NA	ENSGALT00000023158	FKBP4	3250	NA	NA	NA	NA	NA	u
1	75742226	75743812	+	XLOC_000808	TCONS_00002422	NA	NA	NA	NA#lncrna	lnc	NA	1	1	1586	1586	lincDiv	NA	ENSGALT00000023158	FKBP4	6122	NA	NA	NA	NA	NA	u
1	75745139	75746179	+	XLOC_000809	TCONS_00002423	NA	NA	NA	NA#lncrna	lnc	NA	1	1	1040	1040	lincDiv	NA	ENSGALT00000023158	FKBP4	9035	NA	NA	NA	NA	NA	u
1	75835466	75841221	+	XLOC_000810	TCONS_00002424	NA	NA	NA	NA#lncrna	lnc	NA	2	1	1366	1366	lincDiv	NA	ENSGALT00000023154	FOXJ2	8177	NA	NA	NA	NA	NA	u
1	75835824	75839624	+	XLOC_000811	TCONS_00002425	NA	NA	NA	NA#lncrna	lnc	NA	1	1	3800	3800	lincDiv	NA	ENSGALT00000023154	FOXJ2	8535	NA	NA	NA	NA	NA	u
1	75884066	75886343	+	XLOC_000813	TCONS_00002433	NA	NA	NA	NA#lncrna	lnc	NA	1	1	2277	2277	lincSSdw	NA	ENSGALT00000037225	NA	4852	NA	NA	NA	NA	NA	u
1	77045818	77047879	+	XLOC_000831	TCONS_00002505	NA	NA	NA	NA#lncrna	lnc	NA	1	1	2061	2061	lincDiv	NA	ENSGALT00000023341	LPAR5	16584	NA	NA	NA	NA	NA	u
1	77085980	77087020	+	XLOC_000832	TCONS_00002506	NA	NA	NA	NA#lncrna	lnc	NA	1	1	1040	1040	lincDiv	NA	ENSGALT00000061628	ING4	2145	NA	NA	NA	NA	NA	u
1	77116160	77117069	+	XLOC_000833	TCONS_00002507	NA	NA	NA	NA#lncrna	lnc	NA	1	1	909	909	lincDiv	NA	ENSGALT00000075996	NA	638	NA	NA	NA	NA	NA	u
1	77158954	77159953	+	XLOC_000835	TCONS_00002512	NA	NA	NA	NA#lncrna	lnc	NA	1	1	999	999	lincSSdw	NA	ENSGALT00000023360	COPS7A	4405	NA	NA	NA	NA	NA	u
1	77178656	77182481	+	XLOC_000837	TCONS_00002514	NA	NA	NA	NA#lncrna	lnc	NA	5	1	1735	1735	lincDiv	NA	ENSGALT00000023361	MLF2	5829	NA	NA	NA	NA	NA	u
1	77222177	77224549	+	XLOC_000840	TCONS_00002525	NA	NA	NA	NA#lncrna	lnc	NA	1	1	2372	2372	lincSSdw	NA	ENSGALT00000037104	NA	2210	NA	NA	NA	NA	NA	u
1	77425324	77426985	+	XLOC_000853	TCONS_00002571	ENSGALG00000030052	ENSGALT00000051931	lincRNA	lincRNA#lncrna	lnc	NA	2	1	1140	1140	lncgASi	NA	ENSGALT00000023656	NA	0	NA	NA	NA	NA	NA	=
1	77546669	77548483	+	XLOC_000858	TCONS_00002582	NA	NA	NA	NA#lncrna	lnc	NA	2	1	1456	1456	lincDiv	NA	ENSGALT00000023672	ZYX	159	NA	NA	NA	NA	NA	u
1	77595810	77602027	+	XLOC_000860	TCONS_00002587	NA	NA	NA	NA#lncrna	lnc	NA	1	2	6217	5801.5	lincSSdw	NA	ENSGALT00000023673	FAM131B	3024	NA	NA	NA	NA	NA	u
1	77595831	77602027	+	XLOC_000860	TCONS_00002588	NA	NA	NA	NA#lncrna	lnc	NA	2	2	5386	5801.5	lincSSdw	NA	ENSGALT00000023673	FAM131B	3045	NA	NA	NA	NA	NA	u
1	77602652	77604052	+	XLOC_000861	TCONS_00002589	NA	NA	NA	NA#lncrna	lnc	NA	1	1	1400	1400	lincConv	NA	ENSGALT00000023686	CLCN1	6080	NA	NA	NA	NA	NA	u
1	77619648	77621478	+	XLOC_000862	TCONS_00002590	ENSGALG00000014695	ENSGALT00000023686	protein_coding	protein_coding#lncrna	lnc	CLCN1	1	1	1830	1830	lncgASe	NA	ENSGALT00000023686	CLCN1	0	NA	NA	gene4000	ENSSSCG00000016462	ENSBTAG00000009182	x
1	77626604	77630359	+	XLOC_000863	TCONS_00002591	ENSGALG00000014695	ENSGALT00000023686	protein_coding	protein_coding#lncrna	lnc	CLCN1	1	1	3755	3755	lncgASe	NA	ENSGALT00000023686	CLCN1	0	NA	NA	gene4000	ENSSSCG00000016462	ENSBTAG00000009182	x
1	77770640	77773219	+	XLOC_000865	TCONS_00002595	NA	NA	NA	NA#lncrna	lnc	NA	1	1	2579	2579	lincDiv	NA	ENSGALT00000086521	GSTK1	16	NA	NA	NA	NA	NA	u
1	77773302	77775668	+	XLOC_000866	TCONS_00002596	NA	NA	NA	NA#lncrna	lnc	NA	1	1	2366	2366	lincDiv	NA	ENSGALT00000086521	GSTK1	2678	NA	NA	NA	NA	NA	u
1	77780451	77782104	+	XLOC_000867	TCONS_00002597	ENSGALG00000044072	ENSGALT00000084338	lincRNA	lincRNA#lncrna	lnc	NA	1	1	1653	1653	lincDiv	NA	ENSGALT00000086521	GSTK1	9827	NA	NA	NA	NA	NA	x
1	78268647	78283670	+	XLOC_000878	TCONS_00002620	ENSGALG00000032654	ENSGALT00000081014	lincRNA	lincRNA#lncrna	lnc	NA	4	1	4371	4371	lincSSup	NA	ENSGALT00000072603	YBX3	34940	NA	NA	NA	NA	NA	x
1	78345528	78346568	+	XLOC_000879	TCONS_00002626	NA	NA	NA	NA#lncrna	lnc	NA	1	1	1040	1040	lincConv	NA	ENSGALT00000088570	SYCE3	1663	NA	NA	NA	NA	NA	u
1	78347095	78347916	+	XLOC_000880	TCONS_00002627	NA	NA	NA	NA#lncrna	lnc	NA	1	1	821	821	lincConv	NA	ENSGALT00000088570	SYCE3	315	NA	NA	NA	NA	NA	u
1	78404361	78404968	+	XLOC_000882	TCONS_00002634	NA	NA	NA	NA#lncrna	lnc	NA	1	1	607	607	lincConv	NA	ENSGALT00000066891	TMEM52B	3199	NA	NA	NA	NA	NA	u
1	78644081	78645261	+	XLOC_000886	TCONS_00002644	NA	NA	NA	NA#lncrna	lnc	NA	1	1	1180	1180	lincSSdw	NA	ENSGALT00000023834	WARS2	6729	NA	NA	NA	NA	NA	u
1	78645811	78646945	+	XLOC_000887	TCONS_00002645	NA	NA	NA	NA#lncrna	lnc	NA	1	1	1134	1134	lincSSdw	NA	ENSGALT00000023834	WARS2	8459	NA	NA	NA	NA	NA	u
1	79827310	79828397	+	XLOC_000905	TCONS_00002710	NA	NA	NA	NA#lncrna	lnc	NA	1	1	1087	1087	lincDiv	NA	ENSGALT00000043614	NDUFB4	7871	NA	NA	NA	NA	NA	u
1	79832970	79863971	+	XLOC_000904	TCONS_00002711	NA	NA	NA	NA#lncrna	lnc	NA	8	3	1716	1716	lincSSup	NA	ENSGALT00000024146	FSTL1	172	NA	NA	NA	NA	NA	u
1	79843308	79851448	+	XLOC_000904	TCONS_00002712	NA	NA	NA	NA#lncrna	lnc	NA	6	3	1737	1716	lincSSup	NA	ENSGALT00000024146	FSTL1	12695	NA	NA	NA	NA	NA	u
1	79925446	79926871	+	XLOC_000908	TCONS_00002725	NA	NA	NA	NA#lncrna	lnc	NA	1	1	1425	1425	lincSSdw	NA	ENSGALT00000077174	LRRC58	5155	NA	NA	NA	NA	NA	u
1	79927251	79929554	+	XLOC_000909	TCONS_00002726	NA	NA	NA	NA#lncrna	lnc	NA	1	1	2303	2303	lincSSdw	NA	ENSGALT00000077174	LRRC58	6960	NA	NA	NA	NA	NA	u
1	79977866	79978455	+	XLOC_000913	TCONS_00002737	NA	NA	NA	NA#lncrna	lnc	NA	1	1	589	589	lincSSdw	NA	ENSGALT00000024150	NA	32747	NA	NA	NA	NA	NA	u
1	80710855	80769337	+	XLOC_000921	TCONS_00002760	ENSGALG00000044114	ENSGALT00000088245	lincRNA	lincRNA#lncrna	lnc	NA	2	5	5685	4452	lncgSi	NA	ENSGALT00000024321	ARHGAP31	0	lncgSi	ENSGALT00000043570	NA	NA	NA	=
1	82452405	82456226	+	XLOC_000925	TCONS_00002774	NA	NA	NA	NA#lncrna	lnc	NA	2	1	3049	3049	lincDiv	NA	ENSGALT00000030455	GAP43	138764	NA	NA	NA	NA	NA	u
1	82479803	82646846	+	XLOC_000926	TCONS_00002775	ENSGALG00000029187	ENSGALT00000079620	lincRNA	lincRNA#lncrna	lnc	NA	6	2	495	831.5	lincDiv	NA	ENSGALT00000030455	GAP43	166162	NA	NA	NA	NA	NA	=
1	82886484	82887234	+	XLOC_000927	TCONS_00002777	NA	NA	NA	NA#lncrna	lnc	NA	1	1	750	750	lincSSup	NA	ENSGALT00000024346	ZBTB20	17349	NA	NA	NA	NA	NA	u
1	82932219	82957736	+	XLOC_000928	TCONS_00002782	NA	NA	NA	NA#lncrna	lnc	NA	2	5	9892	10725	lincSSdw	NA	ENSGALT00000024346	ZBTB20	375	NA	NA	NA	NA	NA	=
1	83600749	83603283	+	XLOC_000939	TCONS_00002827	NA	NA	NA	NA#lncrna	lnc	NA	1	1	2534	2534	lincSSdw	NA	ENSGALT00000024530	ATG3	2167	NA	NA	NA	NA	NA	u
1	83643113	83647238	+	XLOC_000940	TCONS_00002837	NA	NA	NA	NA#lncrna	lnc	NA	1	1	4125	4125	lincSSdw	NA	ENSGALT00000051391	F5	2615	NA	NA	NA	NA	NA	u
1	84195393	84196721	+	XLOC_000950	TCONS_00002864	NA	NA	NA	NA#lncrna	lnc	NA	1	1	1328	1328	lincSSup	NA	ENSGALT00000036915	ST3GAL6	13600	NA	NA	NA	NA	NA	u
1	85339911	85340823	+	XLOC_000967	TCONS_00002918	NA	NA	NA	NA#lncrna	lnc	NA	1	1	912	912	lincConv	NA	ENSGALT00000024756	RPL24	2094	NA	NA	NA	NA	NA	u
1	85415283	85418563	+	XLOC_000971	TCONS_00002929	NA	NA	NA	NA#lncrna	lnc	NA	1	1	3280	3280	lincSSdw	NA	ENSGALT00000024766	NFKBIZ	3667	NA	NA	NA	NA	NA	u
1	87357172	87365524	+	XLOC_000978	TCONS_00002953	NA	NA	NA	NA#lncrna	lnc	NA	1	1	8352	8352	lincSSdw	NA	ENSGALT00000024777	BBX	7844	NA	NA	NA	NA	NA	u
1	88280225	88281561	+	XLOC_000985	TCONS_00002969	NA	NA	NA	NA#lncrna	lnc	NA	1	1	1336	1336	lincSSdw	NA	ENSGALT00000024797	NECTIN3	2935	NA	NA	NA	NA	NA	u
1	88441927	88444016	+	XLOC_000989	TCONS_00002975	NA	NA	NA	NA#lncrna	lnc	NA	1	1	2089	2089	lincSSdw	NA	ENSGALT00000024806	PLCXD2	11644	NA	NA	NA	NA	NA	u
1	88444140	88444894	+	XLOC_000990	TCONS_00002976	NA	NA	NA	NA#lncrna	lnc	NA	1	1	754	754	lincSSdw	NA	ENSGALT00000024806	PLCXD2	13857	NA	NA	NA	NA	NA	u
1	88445013	88446158	+	XLOC_000991	TCONS_00002977	NA	NA	NA	NA#lncrna	lnc	NA	1	1	1145	1145	lincSSdw	NA	ENSGALT00000024806	PLCXD2	14730	NA	NA	NA	NA	NA	u
1	88569137	88572766	+	XLOC_000993	TCONS_00002988	NA	NA	NA	NA#lncrna	lnc	NA	1	1	3629	3629	lincSSup	NA	ENSGALT00000024814	TAGLN3	475	NA	NA	NA	NA	NA	u
1	88737393	88738893	+	XLOC_001000	TCONS_00003015	NA	NA	NA	NA#lncrna	lnc	NA	1	10	1500	3507	lincSSdw	NA	ENSGALT00000024837	CD200	4514	NA	NA	NA	NA	NA	=
1	88744719	88746502	+	XLOC_001001	TCONS_00003017	NA	NA	NA	NA#lncrna	lnc	NA	1	1	1783	1783	lincConv	NA	ENSGALT00000030419	NA	9897	NA	NA	NA	NA	NA	u
1	88755759	88756499	+	XLOC_001002	TCONS_00003020	ENSGALG00000015398	ENSGALT00000030419	protein_coding	protein_coding#lncrna	lnc	NA	1	1	740	740	lncgASe	NA	ENSGALT00000030419	NA	0	NA	NA	NA	NA	NA	x
1	88771267	88772581	+	XLOC_001004	TCONS_00003022	NA	NA	NA	NA#lncrna	lnc	NA	1	1	1314	1314	lincDiv	NA	ENSGALT00000030419	NA	3460	NA	NA	NA	NA	NA	u
1	88772937	88775070	+	XLOC_001005	TCONS_00003023	NA	NA	NA	NA#lncrna	lnc	NA	1	1	2133	2133	lincConv	NA	ENSGALT00000081476	CGGBP1	3261	NA	NA	NA	NA	NA	u
1	90065172	90087574	+	XLOC_001013	TCONS_00003062	NA	NA	NA	NA#lncrna	lnc	NA	2	5	2733	2919	lincSSdw	NA	ENSGALT00000024864	NSUN3	299761	NA	NA	NA	NA	NA	u
1	90081999	90084129	+	XLOC_001014	TCONS_00003065	NA	NA	NA	NA#lncrna	lnc	NA	1	1	2130	2130	lincSSdw	NA	ENSGALT00000075425	NSUN3	316588	NA	NA	NA	NA	NA	u
1	90084201	90087574	+	XLOC_001013	TCONS_00003066	NA	NA	NA	NA#lncrna	lnc	NA	1	5	3373	2919	lincSSdw	NA	ENSGALT00000024864	NSUN3	318790	NA	NA	NA	NA	NA	u
1	91942271	91962723	+	XLOC_001027	TCONS_00003120	ENSGALG00000036367	ENSGALT00000056449	lincRNA	lincRNA#lncrna	lnc	NA	5	4	13323	8675.5	lincSSdw	NA	ENSGALT00000036845	NA	9984	NA	NA	NA	NA	NA	=
1	91949170	91962723	+	XLOC_001027	TCONS_00003122	ENSGALG00000036367	ENSGALT00000056449	lincRNA	lincRNA#lncrna	lnc	NA	2	4	13312	8675.5	lincSSdw	NA	ENSGALT00000036845	NA	16883	NA	NA	NA	NA	NA	=
1	92538809	92539947	+	XLOC_001039	TCONS_00003162	NA	NA	NA	NA#lncrna	lnc	NA	1	1	1138	1138	lincDiv	NA	ENSGALT00000024985	PDZK1	15998	NA	NA	NA	NA	NA	u
1	92548858	92569884	+	XLOC_001040	TCONS_00003163	NA	NA	NA	NA#lncrna	lnc	NA	12	6	7826	3685.5	lincConv	NA	ENSGALT00000024988	HTR1F	7779	NA	NA	NA	NA	NA	u
1	92548890	92560761	+	XLOC_001040	TCONS_00003165	NA	NA	NA	NA#lncrna	lnc	NA	9	6	1896	3685.5	lincConv	NA	ENSGALT00000024988	HTR1F	16902	NA	NA	NA	NA	NA	u
1	92559977	92560483	+	XLOC_001040	TCONS_00003166	NA	NA	NA	NA#lncrna	lnc	NA	1	6	506	3685.5	lincConv	NA	ENSGALT00000024988	HTR1F	17180	NA	NA	NA	NA	NA	u
1	92561629	92569884	+	XLOC_001040	TCONS_00003167	NA	NA	NA	NA#lncrna	lnc	NA	4	6	6116	3685.5	lincConv	NA	ENSGALT00000024988	HTR1F	7779	NA	NA	NA	NA	NA	u
1	92569970	92573405	+	XLOC_001041	TCONS_00003169	NA	NA	NA	NA#lncrna	lnc	NA	1	1	3435	3435	lincConv	NA	ENSGALT00000024988	HTR1F	4258	NA	NA	NA	NA	NA	u
1	92591688	92592865	+	XLOC_001043	TCONS_00003171	NA	NA	NA	NA#lncrna	lnc	NA	1	1	1177	1177	lincDiv	NA	ENSGALT00000024988	HTR1F	12925	NA	NA	NA	NA	NA	u
1	92593987	92595453	+	XLOC_001044	TCONS_00003172	NA	NA	NA	NA#lncrna	lnc	NA	1	1	1466	1466	lincDiv	NA	ENSGALT00000024988	HTR1F	15224	NA	NA	NA	NA	NA	u
1	92596250	92597367	+	XLOC_001045	TCONS_00003173	NA	NA	NA	NA#lncrna	lnc	NA	1	1	1117	1117	lincDiv	NA	ENSGALT00000024988	HTR1F	17487	NA	NA	NA	NA	NA	u
1	92597781	92599128	+	XLOC_001046	TCONS_00003174	NA	NA	NA	NA#lncrna	lnc	NA	1	1	1347	1347	lincDiv	NA	ENSGALT00000024988	HTR1F	19018	NA	NA	NA	NA	NA	u
1	92619299	92621648	+	XLOC_001050	TCONS_00003178	NA	NA	NA	NA#lncrna	lnc	NA	1	1	2349	2349	lincDiv	NA	ENSGALT00000024988	HTR1F	40536	NA	NA	NA	NA	NA	u
1	92623885	92624759	+	XLOC_001051	TCONS_00003179	NA	NA	NA	NA#lncrna	lnc	NA	1	1	874	874	lincDiv	NA	ENSGALT00000024988	HTR1F	45122	NA	NA	NA	NA	NA	u
1	92636666	92637673	+	XLOC_001052	TCONS_00003180	NA	NA	NA	NA#lncrna	lnc	NA	1	1	1007	1007	lincDiv	NA	ENSGALT00000024988	HTR1F	57903	NA	NA	NA	NA	NA	u
1	92657684	92659619	+	XLOC_001053	TCONS_00003181	NA	NA	NA	NA#lncrna	lnc	NA	1	1	1935	1935	lincDiv	NA	ENSGALT00000024988	HTR1F	78921	NA	NA	NA	NA	NA	u
1	92673703	92686498	+	XLOC_001054	TCONS_00003182	NA	NA	NA	NA#lncrna	lnc	NA	4	1	2228	2228	lincDiv	NA	ENSGALT00000024988	HTR1F	94940	NA	NA	NA	NA	NA	u
1	92683876	92684570	+	XLOC_001057	TCONS_00003185	NA	NA	NA	NA#lncrna	lnc	NA	1	1	694	694	lincDiv	NA	ENSGALT00000024988	HTR1F	105113	NA	NA	NA	NA	NA	u
1	92688310	92689578	+	XLOC_001058	TCONS_00003186	NA	NA	NA	NA#lncrna	lnc	NA	1	1	1268	1268	lincDiv	NA	ENSGALT00000024988	HTR1F	109547	NA	NA	NA	NA	NA	u
1	92975816	92976985	+	XLOC_001062	TCONS_00003192	NA	NA	NA	NA#lncrna	lnc	NA	1	1	1169	1169	lincSSdw	NA	ENSGALT00000024991	VGLL3	4766	NA	NA	NA	NA	NA	u
1	95327528	95330351	+	XLOC_001067	TCONS_00003202	NA	NA	NA	NA#lncrna	lnc	NA	1	1	2823	2823	lincSSdw	NA	ENSGALT00000048548	GBE1	37195	NA	NA	NA	NA	NA	u
1	95331098	95335762	+	XLOC_001068	TCONS_00003203	NA	NA	NA	NA#lncrna	lnc	NA	1	1	4664	4664	lincSSdw	NA	ENSGALT00000048548	GBE1	40765	NA	NA	NA	NA	NA	u
1	95818420	95842344	+	XLOC_001070	TCONS_00003205	NA	NA	NA	NA#lncrna	lnc	NA	4	5	2984	2881	lincSSup	NA	ENSGALT00000071722	NA	1796	NA	NA	NA	NA	NA	u
1	95818435	95842344	+	XLOC_001070	TCONS_00003208	NA	NA	NA	NA#lncrna	lnc	NA	3	5	2881	2881	lincSSup	NA	ENSGALT00000071722	NA	1796	NA	NA	NA	NA	NA	u
1	95857168	95858575	+	XLOC_001072	TCONS_00003211	NA	NA	NA	NA#lncrna	lnc	NA	1	1	1407	1407	lincSSdw	NA	ENSGALT00000071722	NA	12714	NA	NA	NA	NA	NA	u
1	97238889	97244023	+	XLOC_001077	TCONS_00003229	NA	NA	NA	NA#lncrna	lnc	NA	5	3	2145	2145	lincConv	NA	ENSGALT00000036826	NA	60357	NA	NA	NA	NA	NA	u
1	98037434	98038706	+	XLOC_001079	TCONS_00003234	NA	NA	NA	NA#lncrna	lnc	NA	1	1	1272	1272	lincSSup	NA	ENSGALT00000030391	NA	72	NA	NA	NA	NA	NA	u
1	98465048	98496106	+	XLOC_001082	TCONS_00003250	NA	NA	NA	NA#lncrna	lnc	NA	4	2	649	791.5	lincSSup	NA	ENSGALT00000046605	USP25	110375	NA	NA	NA	NA	NA	u
1	98547187	98574601	+	XLOC_001083	TCONS_00003253	NA	NA	NA	NA#lncrna	lnc	NA	3	7	1715	2629	lincSSup	NA	ENSGALT00000046605	USP25	31880	NA	NA	NA	NA	NA	u
1	98547238	98568211	+	XLOC_001083	TCONS_00003256	NA	NA	NA	NA#lncrna	lnc	NA	3	7	2716	2629	lincSSup	NA	ENSGALT00000046605	USP25	38270	NA	NA	NA	NA	NA	u
1	98572569	98574601	+	XLOC_001083	TCONS_00003258	NA	NA	NA	NA#lncrna	lnc	NA	1	7	2032	2629	lincSSup	NA	ENSGALT00000046605	USP25	31880	NA	NA	NA	NA	NA	u
1	99352405	99354056	+	XLOC_001090	TCONS_00003281	NA	NA	NA	NA#lncrna	lnc	NA	2	3	804	840	lincSSdw	NA	ENSGALT00000030382	NA	3844	NA	NA	NA	NA	NA	u
1	99352416	99354056	+	XLOC_001090	TCONS_00003282	NA	NA	NA	NA#lncrna	lnc	NA	2	3	840	840	lincSSdw	NA	ENSGALT00000030382	NA	3855	NA	NA	NA	NA	NA	u
1	99352463	99354056	+	XLOC_001090	TCONS_00003283	NA	NA	NA	NA#lncrna	lnc	NA	1	3	1593	840	lincSSdw	NA	ENSGALT00000030382	NA	3902	NA	NA	NA	NA	NA	u
1	100703114	100709068	+	XLOC_001092	TCONS_00003287	ENSGALG00000044349	ENSGALT00000087876	lincRNA	lincRNA#lncrna	lnc	NA	2	1	1154	1154	lincSSup	NA	ENSGALT00000064796	NCAM2	12452	NA	NA	NA	NA	NA	=
1	103106949	103107986	+	XLOC_001101	TCONS_00003302	NA	NA	NA	NA#lncrna	lnc	NA	1	1	1037	1037	lincDiv	NA	ENSGALT00000025470	ADAMTS5	594	NA	NA	NA	NA	NA	u
1	103108527	103112544	+	XLOC_001102	TCONS_00003303	NA	NA	NA	NA#lncrna	lnc	NA	2	1	3852	3852	lincDiv	NA	ENSGALT00000025470	ADAMTS5	2172	NA	NA	NA	NA	NA	u
1	104120080	104127947	+	XLOC_001107	TCONS_00003324	NA	NA	NA	NA#lncrna	lnc	NA	1	1	7867	7867	lincSSdw	NA	ENSGALT00000025518	BACH1	4612	NA	NA	NA	NA	NA	u
1	104128385	104130036	+	XLOC_001108	TCONS_00003326	ENSGALG00000037772	ENSGALT00000059987	lincRNA	lincRNA#lncrna	lnc	NA	2	2	1020	797	lincSSdw	NA	ENSGALT00000025518	BACH1	12917	NA	NA	NA	NA	NA	=
1	104882624	104897409	+	XLOC_001113	TCONS_00003336	NA	NA	NA	NA#lncrna	lnc	NA	4	2	2233	2157	lincDiv	NA	ENSGALT00000025604	MIS18A	1259	NA	NA	NA	NA	NA	u
1	104882624	104897409	+	XLOC_001113	TCONS_00003337	NA	NA	NA	NA#lncrna	lnc	NA	3	2	2081	2157	lincDiv	NA	ENSGALT00000025604	MIS18A	1259	NA	NA	NA	NA	NA	u
1	105434715	105435371	+	XLOC_001123	TCONS_00003381	ENSGALG00000038649	ENSGALT00000068186	protein_coding	protein_coding#lncrna	lnc	DONSON	1	1	656	656	lncgASe	NA	ENSGALT00000068186	DONSON	0	NA	NA	gene4	ENSSSCG00000027089	ENSBTAG00000035175	x
1	105578706	105580665	+	XLOC_001124	TCONS_00003391	ENSGALG00000043418	ENSGALT00000076324	lincRNA	lincRNA#lncrna	lnc	NA	2	10	1456	5946	lincConv	NA	ENSGALT00000073955	NA	1120	NA	NA	NA	NA	NA	=
1	105589703	105592345	+	XLOC_001125	TCONS_00003392	NA	NA	NA	NA#lncrna	lnc	NA	1	1	2642	2642	lincDiv	NA	ENSGALT00000073955	NA	4592	NA	NA	NA	NA	NA	u
1	105592929	105593926	+	XLOC_001126	TCONS_00003393	NA	NA	NA	NA#lncrna	lnc	NA	1	1	997	997	lincDiv	NA	ENSGALT00000073955	NA	7818	NA	NA	NA	NA	NA	u
1	105596154	105597343	+	XLOC_001127	TCONS_00003394	ENSGALG00000029644	ENSGALT00000057076	lincRNA	lincRNA#lncrna	lnc	NA	2	2	1110	1128	lincDiv	NA	ENSGALT00000073955	NA	11043	NA	NA	NA	NA	NA	=
1	105596154	105598278	+	XLOC_001127	TCONS_00003395	ENSGALG00000029644	ENSGALT00000057076	lincRNA	lincRNA#lncrna	lnc	NA	3	2	1146	1128	lincDiv	NA	ENSGALT00000073955	NA	11043	NA	NA	NA	NA	NA	=
1	105615077	105616805	+	XLOC_001128	TCONS_00003396	NA	NA	NA	NA#lncrna	lnc	NA	1	1	1728	1728	lincDiv	NA	ENSGALT00000073955	NA	29966	NA	NA	NA	NA	NA	u
1	105771637	105792932	+	XLOC_001131	TCONS_00003401	NA	NA	NA	NA#lncrna	lnc	NA	4	3	5370	3985	lincSSup	NA	ENSGALT00000059107	KCNE2	43859	NA	NA	NA	NA	NA	u
1	105774733	105775900	+	XLOC_001132	TCONS_00003402	NA	NA	NA	NA#lncrna	lnc	NA	1	1	1167	1167	lincSSup	NA	ENSGALT00000059107	KCNE2	60891	NA	NA	NA	NA	NA	u
1	105780599	105784154	+	XLOC_001133	TCONS_00003403	NA	NA	NA	NA#lncrna	lnc	NA	1	1	3555	3555	lincSSup	NA	ENSGALT00000059107	KCNE2	52637	NA	NA	NA	NA	NA	u
1	105785531	105792932	+	XLOC_001131	TCONS_00003404	NA	NA	NA	NA#lncrna	lnc	NA	5	3	3985	3985	lincSSup	NA	ENSGALT00000059107	KCNE2	43859	NA	NA	NA	NA	NA	u
1	105785586	105786718	+	XLOC_001134	TCONS_00003405	NA	NA	NA	NA#lncrna	lnc	NA	1	1	1132	1132	lincSSup	NA	ENSGALT00000059107	KCNE2	50073	NA	NA	NA	NA	NA	u
1	105786992	105787996	+	XLOC_001135	TCONS_00003407	NA	NA	NA	NA#lncrna	lnc	NA	1	1	1004	1004	lincSSup	NA	ENSGALT00000059107	KCNE2	48795	NA	NA	NA	NA	NA	u
1	105819080	105823198	+	XLOC_001136	TCONS_00003411	NA	NA	NA	NA#lncrna	lnc	NA	1	11	4118	2317	lincSSup	NA	ENSGALT00000059107	KCNE2	13593	NA	NA	NA	NA	NA	=
1	105825635	105827023	+	XLOC_001138	TCONS_00003412	NA	NA	NA	NA#lncrna	lnc	NA	1	1	1388	1388	lincSSup	NA	ENSGALT00000059107	KCNE2	9768	NA	NA	NA	NA	NA	u
1	106164879	106165527	+	XLOC_001141	TCONS_00003425	NA	NA	NA	NA#lncrna	lnc	NA	1	1	648	648	lincDiv	NA	ENSGALT00000025809	RUNX1	397	NA	NA	NA	NA	NA	u
1	106165756	106167924	+	XLOC_001142	TCONS_00003426	NA	NA	NA	NA#lncrna	lnc	NA	1	1	2168	2168	lincDiv	NA	ENSGALT00000025809	RUNX1	1274	NA	NA	NA	NA	NA	u
1	106579374	106580081	+	XLOC_001144	TCONS_00003432	NA	NA	NA	NA#lncrna	lnc	NA	1	1	707	707	lincSSdw	NA	ENSGALT00000036747	NA	2045	NA	NA	NA	NA	NA	u
1	107994285	107996073	+	XLOC_001158	TCONS_00003480	NA	NA	NA	NA#lncrna	lnc	NA	1	1	1788	1788	lincDiv	NA	ENSGALT00000025882	BRWD1	337	NA	NA	NA	NA	NA	u
1	108061223	108068254	+	XLOC_001161	TCONS_00003486	NA	NA	NA	NA#lncrna	lnc	NA	2	6	5944	6385	lincSSdw	NA	ENSGALT00000050820	SH3BGR	7713	NA	NA	NA	NA	NA	=
1	108061315	108068254	+	XLOC_001161	TCONS_00003489	NA	NA	NA	NA#lncrna	lnc	NA	2	6	6052	6385	lincSSdw	NA	ENSGALT00000050820	SH3BGR	7805	NA	NA	NA	NA	NA	=
1	108068727	108071365	+	XLOC_001162	TCONS_00003490	NA	NA	NA	NA#lncrna	lnc	NA	1	1	2638	2638	lincSSup	NA	ENSGALT00000025981	B3GALT5	8057	NA	NA	NA	NA	NA	u
1	108073346	108074880	+	XLOC_001163	TCONS_00003491	NA	NA	NA	NA#lncrna	lnc	NA	1	1	1534	1534	lincSSup	NA	ENSGALT00000025981	B3GALT5	4542	NA	NA	NA	NA	NA	u
1	109381690	109384009	+	XLOC_001173	TCONS_00003528	ENSGALG00000016165	ENSGALT00000026050	protein_coding	protein_coding#lncrna	lnc	NA	1	1	2319	2319	lncgASe	NA	ENSGALT00000026050	NA	0	NA	NA	NA	NA	ENSBTAG00000048276	x
1	109410362	109413065	+	XLOC_001174	TCONS_00003529	ENSGALG00000016169	ENSGALT00000026056	protein_coding	protein_coding#lncrna	lnc	TMPRSS3	4	1	1703	1703	lncgASe	NA	ENSGALT00000026056	TMPRSS3	0	NA	NA	gene932	ENSSSCG00000022568	ENSBTAG00000021280	s
1	109920861	109921990	+	XLOC_001182	TCONS_00003553	NA	NA	NA	NA#lncrna	lnc	NA	1	1	1129	1129	lincDiv	NA	ENSGALT00000052958	NA	728	NA	NA	NA	NA	NA	u
1	110113764	110116733	+	XLOC_001184	TCONS_00003563	ENSGALG00000041383	ENSGALT00000072130	lincRNA	lincRNA#lncrna	lnc	NA	2	5	442	7200	lincSSdw	NA	ENSGALT00000026124	PDXK	167	NA	NA	NA	NA	NA	=
1	110545669	110547275	+	XLOC_001187	TCONS_00003581	NA	NA	NA	NA#lncrna	lnc	NA	1	1	1606	1606	lincDiv	NA	ENSGALT00000078073	NA	151778	NA	NA	NA	NA	NA	u
1	110571825	110575421	+	XLOC_001188	TCONS_00003582	NA	NA	NA	NA#lncrna	lnc	NA	3	8	1545	1545.5	lincDiv	NA	ENSGALT00000078073	NA	177934	NA	NA	NA	NA	NA	=
1	110571826	110573976	+	XLOC_001188	TCONS_00003585	NA	NA	NA	NA#lncrna	lnc	NA	2	8	776	1545.5	lincDiv	NA	ENSGALT00000078073	NA	177935	NA	NA	NA	NA	NA	=
1	110578199	110580071	+	XLOC_001189	TCONS_00003586	NA	NA	NA	NA#lncrna	lnc	NA	1	1	1872	1872	lincDiv	NA	ENSGALT00000078073	NA	184308	NA	NA	NA	NA	NA	u
1	110605601	110606223	+	XLOC_001191	TCONS_00003588	NA	NA	NA	NA#lncrna	lnc	NA	1	1	622	622	lincSSup	NA	ENSGALT00000026137	CXorf36	195702	NA	NA	NA	NA	NA	u
1	110606299	110607913	+	XLOC_001192	TCONS_00003589	NA	NA	NA	NA#lncrna	lnc	NA	1	1	1614	1614	lincSSup	NA	ENSGALT00000026137	CXorf36	194012	NA	NA	NA	NA	NA	u
1	110608995	110614434	+	XLOC_001188	TCONS_00003590	NA	NA	NA	NA#lncrna	lnc	NA	1	8	5439	1545.5	lincSSup	NA	ENSGALT00000026137	CXorf36	187491	NA	NA	NA	NA	NA	=
1	110666522	110667097	+	XLOC_001193	TCONS_00003594	NA	NA	NA	NA#lncrna	lnc	NA	1	1	575	575	lincSSup	NA	ENSGALT00000026137	CXorf36	134828	NA	NA	NA	NA	NA	u
1	110981640	110988766	+	XLOC_001196	TCONS_00003603	NA	NA	NA	NA#lncrna	lnc	NA	1	4	7126	4544	lincDiv	NA	ENSGALT00000026143	NA	819	NA	NA	NA	NA	NA	u
1	110982320	111007945	+	XLOC_001196	TCONS_00003604	NA	NA	NA	NA#lncrna	lnc	NA	2	4	712	4544	lincDiv	NA	ENSGALT00000026143	NA	1499	NA	NA	NA	NA	NA	u
1	111776884	111777203	+	XLOC_001204	TCONS_00003624	NA	NA	NA	NA#lncrna	lnc	NA	1	1	319	319	lincSSup	NA	ENSGALT00000053149	CASK	282	NA	NA	NA	NA	NA	u
1	111994606	111995928	+	XLOC_001206	TCONS_00003639	NA	NA	NA	NA#lncrna	lnc	NA	1	1	1322	1322	lincConv	NA	ENSGALT00000030326	NYX	475	NA	NA	NA	NA	NA	u
1	112048814	112050731	+	XLOC_001207	TCONS_00003640	NA	NA	NA	NA#lncrna	lnc	NA	2	1	1447	1447	lincDiv	NA	ENSGALT00000026171	NA	9827	NA	NA	NA	NA	NA	u
1	112177300	112179503	+	XLOC_001210	TCONS_00003652	NA	NA	NA	NA#lncrna	lnc	NA	1	1	2203	2203	lincDiv	NA	ENSGALT00000070712	NA	26105	NA	NA	NA	NA	NA	u
1	112194522	112198609	+	XLOC_001211	TCONS_00003653	NA	NA	NA	NA#lncrna	lnc	NA	3	2	2555	2587	lincSSup	NA	ENSGALT00000026181	MED14	29482	NA	NA	NA	NA	NA	u
1	112518785	112523110	+	XLOC_001215	TCONS_00003677	ENSGALG00000034279	ENSGALT00000064404	lincRNA	lincRNA#lncrna	lnc	NA	2	4	1265	1301	lincSSdw	NA	ENSGALT00000075987	NA	97304	NA	NA	NA	NA	NA	=
1	112635818	112641759	+	XLOC_001217	TCONS_00003682	ENSGALG00000037064	ENSGALT00000052606	lincRNA	lincRNA#lncrna	lnc	NA	2	2	599	1395	lincConv	NA	ENSGALT00000049715	MID1IP1	96846	NA	NA	NA	NA	NA	=
1	112635818	112643351	+	XLOC_001217	TCONS_00003683	ENSGALG00000037064	ENSGALT00000052606	lincRNA	lincRNA#lncrna	lnc	NA	2	2	2191	1395	lincConv	NA	ENSGALT00000049715	MID1IP1	95254	NA	NA	NA	NA	NA	=
1	112685824	112693854	+	XLOC_001218	TCONS_00003684	ENSGALG00000031795	ENSGALT00000078014	lincRNA	lincRNA#lncrna	lnc	NA	2	4	6955	2490.5	lincConv	NA	ENSGALT00000049715	MID1IP1	44751	NA	NA	NA	NA	NA	x
1	112685824	112696116	+	XLOC_001218	TCONS_00003685	ENSGALG00000031795	ENSGALT00000078014	lincRNA	lincRNA#lncrna	lnc	NA	4	4	2925	2490.5	lincConv	NA	ENSGALT00000049715	MID1IP1	42489	NA	NA	NA	NA	NA	x
1	112685848	112693854	+	XLOC_001218	TCONS_00003686	ENSGALG00000031795	ENSGALT00000078014	lincRNA	lincRNA#lncrna	lnc	NA	3	4	2056	2490.5	lincConv	NA	ENSGALT00000049715	MID1IP1	44751	NA	NA	NA	NA	NA	x
1	112685848	112693854	+	XLOC_001218	TCONS_00003687	ENSGALG00000031795	ENSGALT00000078014	lincRNA	lincRNA#lncrna	lnc	NA	4	4	1496	2490.5	lincConv	NA	ENSGALT00000049715	MID1IP1	44751	NA	NA	NA	NA	NA	x
1	113142932	113144535	+	XLOC_001222	TCONS_00003699	NA	NA	NA	NA#lncrna	lnc	NA	1	1	1603	1603	lincSSdw	NA	ENSGALT00000026220	DYNLT3	2945	NA	NA	NA	NA	NA	u
1	113144678	113146861	+	XLOC_001223	TCONS_00003700	NA	NA	NA	NA#lncrna	lnc	NA	1	1	2183	2183	lincConv	NA	ENSGALT00000055076	CYBB	4128	NA	NA	NA	NA	NA	u
1	115705896	115707590	+	XLOC_001238	TCONS_00003733	NA	NA	NA	NA#lncrna	lnc	NA	1	1	1694	1694	lincSSdw	NA	ENSGALT00000026255	TAB3	7005	NA	NA	NA	NA	NA	u
1	115708663	115710808	+	XLOC_001237	TCONS_00003734	NA	NA	NA	NA#lncrna	lnc	NA	1	2	2145	1657	lincSSdw	NA	ENSGALT00000026255	TAB3	9772	NA	NA	NA	NA	NA	u
1	115712934	115718971	+	XLOC_001239	TCONS_00003735	NA	NA	NA	NA#lncrna	lnc	NA	2	1	5198	5198	lincSSdw	NA	ENSGALT00000026255	TAB3	14043	NA	NA	NA	NA	NA	u
1	115917473	115921287	+	XLOC_001242	TCONS_00003740	NA	NA	NA	NA#lncrna	lnc	NA	1	1	3814	3814	lincSSdw	NA	ENSGALT00000026260	NR0B1	5968	NA	NA	NA	NA	NA	u
1	115922649	115924006	+	XLOC_001243	TCONS_00003741	NA	NA	NA	NA#lncrna	lnc	NA	1	1	1357	1357	lincSSdw	NA	ENSGALT00000026260	NR0B1	11144	NA	NA	NA	NA	NA	u
1	115924358	115929418	+	XLOC_001244	TCONS_00003742	NA	NA	NA	NA#lncrna	lnc	NA	1	1	5060	5060	lincSSdw	NA	ENSGALT00000026260	NR0B1	12853	NA	NA	NA	NA	NA	u
1	115934954	115936210	+	XLOC_001246	TCONS_00003744	NA	NA	NA	NA#lncrna	lnc	NA	1	1	1256	1256	lincSSdw	NA	ENSGALT00000026260	NR0B1	23449	NA	NA	NA	NA	NA	u
1	115939579	115950112	+	XLOC_001247	TCONS_00003745	NA	NA	NA	NA#lncrna	lnc	NA	1	1	10533	10533	lincSSdw	NA	ENSGALT00000026260	NR0B1	28074	NA	NA	NA	NA	NA	u
1	115966640	115974305	+	XLOC_001248	TCONS_00003746	NA	NA	NA	NA#lncrna	lnc	NA	2	1	1810	1810	lincSSup	NA	ENSGALT00000084076	NA	27641	NA	NA	NA	NA	NA	u
1	118209621	118223684	+	XLOC_001259	TCONS_00003757	ENSGALG00000033758	ENSGALT00000074948	lincRNA	lincRNA#lncrna	lnc	NA	4	7	3727	1732	lincConv	NA	ENSGALT00000026357	NA	1328	NA	NA	NA	NA	NA	=
1	118209691	118213789	+	XLOC_001259	TCONS_00003758	ENSGALG00000033758	ENSGALT00000074948	lincRNA	lincRNA#lncrna	lnc	NA	2	7	915	1732	lincDiv	NA	ENSGALT00000026338	NA	5907	NA	NA	NA	NA	NA	=
1	118209755	118223684	+	XLOC_001259	TCONS_00003759	ENSGALG00000033758	ENSGALT00000074948	lincRNA	lincRNA#lncrna	lnc	NA	3	7	2759	1732	lincConv	NA	ENSGALT00000026357	NA	1328	NA	NA	NA	NA	NA	=
1	118209765	118222206	+	XLOC_001259	TCONS_00003760	ENSGALG00000033758	ENSGALT00000074948	lincRNA	lincRNA#lncrna	lnc	NA	4	7	1958	1732	lincConv	NA	ENSGALT00000026357	NA	2806	NA	NA	NA	NA	NA	=
1	118209803	118223684	+	XLOC_001259	TCONS_00003761	ENSGALG00000033758	ENSGALT00000074948	lincRNA	lincRNA#lncrna	lnc	NA	4	7	1732	1732	lincConv	NA	ENSGALT00000026357	NA	1328	NA	NA	NA	NA	NA	=
1	118210275	118223001	+	XLOC_001259	TCONS_00003762	ENSGALG00000033758	ENSGALT00000074948	lincRNA	lincRNA#lncrna	lnc	NA	4	7	1124	1732	lincConv	NA	ENSGALT00000026357	NA	2011	NA	NA	NA	NA	NA	=
1	118219393	118223684	+	XLOC_001259	TCONS_00003763	ENSGALG00000033758	ENSGALT00000074948	lincRNA	lincRNA#lncrna	lnc	NA	3	7	1629	1732	lincConv	NA	ENSGALT00000026357	NA	1328	NA	NA	NA	NA	NA	=
1	118349774	118352491	+	XLOC_001262	TCONS_00003783	ENSGALG00000034845	ENSGALT00000074956	lincRNA	lincRNA#lncrna	lnc	NA	2	1	861	861	lncgASi	NA	ENSGALT00000082201	PRDX4	0	NA	NA	NA	NA	NA	=
1	120328090	120337269	+	XLOC_001273	TCONS_00003821	NA	NA	NA	NA#lncrna	lnc	NA	3	5	5755	5615	lincDiv	NA	ENSGALT00000026507	NA	27732	NA	NA	NA	NA	NA	u
1	120328090	120337269	+	XLOC_001273	TCONS_00003822	NA	NA	NA	NA#lncrna	lnc	NA	2	5	5615	5615	lincDiv	NA	ENSGALT00000026507	NA	27732	NA	NA	NA	NA	NA	u
1	120328090	120346610	+	XLOC_001273	TCONS_00003823	NA	NA	NA	NA#lncrna	lnc	NA	3	5	4808	5615	lincDiv	NA	ENSGALT00000026507	NA	27732	NA	NA	NA	NA	NA	u
1	120751038	120751848	+	XLOC_001278	TCONS_00003853	NA	NA	NA	NA#lncrna	lnc	NA	1	1	810	810	lincDiv	NA	ENSGALT00000026689	RAI2	6386	NA	NA	NA	NA	NA	u
1	120936650	120944917	+	XLOC_001279	TCONS_00003854	NA	NA	NA	NA#lncrna	lnc	NA	2	2	3544	5738	lincConv	NA	ENSGALT00000057355	NHS	2363	NA	NA	NA	NA	NA	u
1	120936985	120944917	+	XLOC_001279	TCONS_00003855	NA	NA	NA	NA#lncrna	lnc	NA	1	2	7932	5738	lincConv	NA	ENSGALT00000036628	NHS	2363	NA	NA	NA	NA	NA	u
1	121737182	121770900	+	XLOC_001283	TCONS_00003867	ENSGALG00000027960	ENSGALT00000042836	protein_coding	protein_coding#lncrna	lnc	GRPR	2	1	3660	3660	lncgASe	NA	ENSGALT00000042836	GRPR	0	NA	NA	gene26708	ENSSSCG00000012144	ENSBTAG00000007092	x
1	121739055	121740236	+	XLOC_001284	TCONS_00003868	NA	NA	NA	NA#lncrna	lnc	NA	1	1	1181	1181	lincDiv	NA	ENSGALT00000042836	GRPR	1602	NA	NA	NA	NA	NA	u
1	121740519	121745620	+	XLOC_001285	TCONS_00003869	NA	NA	NA	NA#lncrna	lnc	NA	1	1	5101	5101	lincDiv	NA	ENSGALT00000042836	GRPR	3066	NA	NA	NA	NA	NA	u
1	121748203	121749830	+	XLOC_001286	TCONS_00003870	NA	NA	NA	NA#lncrna	lnc	NA	1	1	1627	1627	lincDiv	NA	ENSGALT00000042836	GRPR	10750	NA	NA	NA	NA	NA	u
1	122978938	122980576	+	XLOC_001298	TCONS_00003936	NA	NA	NA	NA#lncrna	lnc	NA	1	1	1638	1638	lincDiv	NA	ENSGALT00000026762	RAB9A	152	NA	NA	NA	NA	NA	u
1	123297101	123299963	+	XLOC_001300	TCONS_00003940	NA	NA	NA	NA#lncrna	lnc	NA	2	1	2512	2512	lincConv	NA	ENSGALT00000043161	NA	58521	NA	NA	NA	NA	NA	u
1	123418883	123420140	+	XLOC_001301	TCONS_00003941	NA	NA	NA	NA#lncrna	lnc	NA	1	1	1257	1257	lincConv	NA	ENSGALT00000052147	PRPS2	18	NA	NA	NA	NA	NA	u
1	125376213	125378179	+	XLOC_001306	TCONS_00003955	NA	NA	NA	NA#lncrna	lnc	NA	1	1	1966	1966	lincDiv	NA	ENSGALT00000057245	NA	61502	NA	NA	NA	NA	NA	u
1	126207939	126210258	+	XLOC_001309	TCONS_00003962	NA	NA	NA	NA#lncrna	lnc	NA	1	1	2319	2319	lincSSdw	NA	ENSGALT00000026826	PNPLA4	7757	NA	NA	NA	NA	NA	u
1	126230574	126233222	+	XLOC_001310	TCONS_00003963	NA	NA	NA	NA#lncrna	lnc	NA	1	1	2648	2648	lincSSdw	NA	ENSGALT00000026826	PNPLA4	30392	NA	NA	NA	NA	NA	u
1	126240307	126271525	+	XLOC_001311	TCONS_00003965	ENSGALG00000034873	ENSGALT00000060218	lincRNA	lincRNA#lncrna	lnc	NA	5	2	2405	2350.5	lincSSdw	NA	ENSGALT00000026826	PNPLA4	40125	NA	NA	NA	NA	NA	x
1	126577071	126583297	+	XLOC_001313	TCONS_00003970	NA	NA	NA	NA#lncrna	lnc	NA	3	1	2703	2703	lincSSdw	NA	ENSGALT00000053122	PUDP	3141	NA	NA	NA	NA	NA	u
1	126577891	126579042	+	XLOC_001314	TCONS_00003971	NA	NA	NA	NA#lncrna	lnc	NA	1	1	1151	1151	lincSSdw	NA	ENSGALT00000053122	PUDP	3961	NA	NA	NA	NA	NA	u
1	126579224	126580760	+	XLOC_001315	TCONS_00003972	NA	NA	NA	NA#lncrna	lnc	NA	1	1	1536	1536	lincSSdw	NA	ENSGALT00000053122	PUDP	5294	NA	NA	NA	NA	NA	u
1	126583460	126584280	+	XLOC_001316	TCONS_00003973	NA	NA	NA	NA#lncrna	lnc	NA	1	1	820	820	lincSSdw	NA	ENSGALT00000053122	PUDP	9530	NA	NA	NA	NA	NA	u
1	128551673	128555076	+	XLOC_001328	TCONS_00003994	NA	NA	NA	NA#lncrna	lnc	NA	1	1	3403	3403	lincConv	NA	ENSGALT00000026884	GYG2	2212	NA	NA	NA	NA	NA	u
1	129116464	129117498	+	XLOC_001330	TCONS_00004002	NA	NA	NA	NA#lncrna	lnc	NA	1	1	1034	1034	lincSSup	NA	ENSGALT00000026926	P2RY8	9737	NA	NA	NA	NA	NA	u
1	130240689	130242871	+	XLOC_001338	TCONS_00004050	NA	NA	NA	NA#lncrna	lnc	NA	1	1	2182	2182	lincConv	NA	ENSGALT00000026993	RP2	2866	NA	NA	NA	NA	NA	u
1	130243540	130245656	+	XLOC_001339	TCONS_00004051	NA	NA	NA	NA#lncrna	lnc	NA	1	1	2116	2116	lincConv	NA	ENSGALT00000026993	RP2	81	NA	NA	NA	NA	NA	u
1	131922940	131924255	+	XLOC_001349	TCONS_00004090	NA	NA	NA	NA#lncrna	lnc	NA	1	1	1315	1315	lincSSup	NA	ENSGALT00000074831	UBE3A	6254	NA	NA	NA	NA	NA	u
1	131982630	131984388	+	XLOC_001350	TCONS_00004093	ENSGALG00000039826	ENSGALT00000057421	protein_coding	protein_coding#lncrna	lnc	NA	1	1	1758	1758	lncgASe	NA	ENSGALT00000057421	NA	0	NA	NA	gene11394	ENSSSCG00000027113	ENSBTAG00000009834	x
1	132600809	132601202	+	XLOC_001357	TCONS_00004107	NA	NA	NA	NA#lncrna	lnc	NA	1	1	393	393	lincDiv	NA	ENSGALT00000082985	TXNDC9	124	NA	NA	NA	NA	NA	u
1	133650341	133651002	+	XLOC_001364	TCONS_00004133	NA	NA	NA	NA#lncrna	lnc	NA	1	1	661	661	lincDiv	NA	ENSGALT00000084285	RFX8	40909	NA	NA	NA	NA	NA	u
1	133924748	133926565	+	XLOC_001372	TCONS_00004171	NA	NA	NA	NA#lncrna	lnc	NA	1	1	1817	1817	lincSSdw	NA	ENSGALT00000066391	NA	2800	NA	NA	NA	NA	NA	u
1	133996749	133997317	+	XLOC_001376	TCONS_00004189	NA	NA	NA	NA#lncrna	lnc	NA	1	1	568	568	lincSSdw	NA	ENSGALT00000064034	IL18R1	3447	NA	NA	NA	NA	NA	u
1	135295180	135303643	+	XLOC_001386	TCONS_00004214	NA	NA	NA	NA#lncrna	lnc	NA	4	3	2415	6397	lincDiv	NA	ENSGALT00000027119	FHL2	25704	NA	NA	NA	NA	NA	u
1	135295182	135301866	+	XLOC_001386	TCONS_00004215	NA	NA	NA	NA#lncrna	lnc	NA	2	3	6397	6397	lincDiv	NA	ENSGALT00000027119	FHL2	25706	NA	NA	NA	NA	NA	u
1	135454237	135483981	+	XLOC_001388	TCONS_00004219	NA	NA	NA	NA#lncrna	lnc	NA	3	1	3612	3612	lincSSdw	NA	ENSGALT00000027121	NCK2	5302	NA	NA	NA	NA	NA	u
1	135456188	135459836	+	XLOC_001389	TCONS_00004220	NA	NA	NA	NA#lncrna	lnc	NA	1	1	3648	3648	lincSSdw	NA	ENSGALT00000027121	NCK2	7253	NA	NA	NA	NA	NA	u
1	135460157	135461170	+	XLOC_001390	TCONS_00004221	NA	NA	NA	NA#lncrna	lnc	NA	1	1	1013	1013	lincSSdw	NA	ENSGALT00000027121	NCK2	11222	NA	NA	NA	NA	NA	u
1	135461860	135465887	+	XLOC_001391	TCONS_00004222	NA	NA	NA	NA#lncrna	lnc	NA	1	1	4027	4027	lincSSdw	NA	ENSGALT00000027121	NCK2	12925	NA	NA	NA	NA	NA	u
1	135467531	135481600	+	XLOC_001392	TCONS_00004223	NA	NA	NA	NA#lncrna	lnc	NA	2	1	11142	11142	lincSSdw	NA	ENSGALT00000027121	NCK2	18596	NA	NA	NA	NA	NA	u
1	135477563	135479474	+	XLOC_001393	TCONS_00004224	NA	NA	NA	NA#lncrna	lnc	NA	1	1	1911	1911	lincSSup	NA	ENSGALT00000047217	C2orf40	26771	NA	NA	NA	NA	NA	u
1	135484231	135495505	+	XLOC_001394	TCONS_00004225	NA	NA	NA	NA#lncrna	lnc	NA	1	1	11274	11274	lincSSup	NA	ENSGALT00000047217	C2orf40	10740	NA	NA	NA	NA	NA	u
1	135570852	135577119	+	XLOC_001396	TCONS_00004228	ENSGALG00000042472	ENSGALT00000074834	lincRNA	lincRNA#lncrna	lnc	NA	3	1	1561	1561	lincDiv	NA	ENSGALT00000027123	UXS1	170	NA	NA	NA	NA	NA	=
1	136782544	136783309	+	XLOC_001407	TCONS_00004253	NA	NA	NA	NA#lncrna	lnc	NA	1	1	765	765	lincSSdw	NA	ENSGALT00000027141	SH3RF3	4044	NA	NA	NA	NA	NA	u
1	136783827	136785028	+	XLOC_001408	TCONS_00004254	NA	NA	NA	NA#lncrna	lnc	NA	1	1	1201	1201	lincSSdw	NA	ENSGALT00000027141	SH3RF3	5327	NA	NA	NA	NA	NA	u
1	136785103	136788538	+	XLOC_001409	TCONS_00004255	NA	NA	NA	NA#lncrna	lnc	NA	1	1	3435	3435	lincSSdw	NA	ENSGALT00000027141	SH3RF3	6603	NA	NA	NA	NA	NA	u
1	136789233	136814700	+	XLOC_001405	TCONS_00004256	NA	NA	NA	NA#lncrna	lnc	NA	4	4	13992	5397	lincSSdw	NA	ENSGALT00000027141	SH3RF3	10733	NA	NA	NA	NA	NA	=
1	136799859	136800527	+	XLOC_001410	TCONS_00004257	NA	NA	NA	NA#lncrna	lnc	NA	1	1	668	668	lincSSdw	NA	ENSGALT00000027141	SH3RF3	21359	NA	NA	NA	NA	NA	u
1	136807590	136809030	+	XLOC_001411	TCONS_00004258	NA	NA	NA	NA#lncrna	lnc	NA	1	1	1440	1440	lincConv	NA	ENSGALT00000027142	NA	19629	NA	NA	NA	NA	NA	u
1	136809821	136814700	+	XLOC_001405	TCONS_00004259	NA	NA	NA	NA#lncrna	lnc	NA	1	4	4879	5397	lincConv	NA	ENSGALT00000027142	NA	13959	NA	NA	NA	NA	NA	=
1	136865326	136866546	+	XLOC_001414	TCONS_00004263	NA	NA	NA	NA#lncrna	lnc	NA	1	1	1220	1220	lincSSdw	NA	ENSGALT00000045618	SOWAHC	10032	NA	NA	NA	NA	NA	u
1	136911993	136921185	+	XLOC_001415	TCONS_00004264	ENSGALG00000016815	ENSGALT00000027147	protein_coding	protein_coding#lncrna	lnc	UPF3A	2	5	9094	6568	lncgASe	NA	ENSGALT00000027147	UPF3A	0	NA	NA	gene27804	ENSSSCG00000024679	ENSBTAG00000020858	x
1	136911996	136921185	+	XLOC_001415	TCONS_00004265	ENSGALG00000016815	ENSGALT00000027147	protein_coding	protein_coding#lncrna	lnc	UPF3A	3	5	6365	6568	lncgASe	NA	ENSGALT00000027147	UPF3A	0	NA	NA	gene27804	ENSSSCG00000024679	ENSBTAG00000020858	x
1	137135556	137154036	+	XLOC_001416	TCONS_00004276	NA	NA	NA	NA#lncrna	lnc	NA	3	9	16977	4605	lincSSdw	NA	ENSGALT00000027149	RASA3	1324	NA	NA	NA	NA	NA	=
1	137142757	137154036	+	XLOC_001416	TCONS_00004277	NA	NA	NA	NA#lncrna	lnc	NA	2	9	9760	4605	lincSSdw	NA	ENSGALT00000027149	RASA3	8525	NA	NA	NA	NA	NA	=
1	137505833	137509789	+	XLOC_001423	TCONS_00004303	NA	NA	NA	NA#lncrna	lnc	NA	1	1	3956	3956	lincDiv	NA	ENSGALT00000046531	LAMP1	56	NA	NA	NA	NA	NA	u
1	137755119	137756130	+	XLOC_001425	TCONS_00004311	NA	NA	NA	NA#lncrna	lnc	NA	1	1	1011	1011	lincDiv	NA	ENSGALT00000045251	MCF2L	4799	NA	NA	NA	NA	NA	u
1	139087466	139098260	+	XLOC_001431	TCONS_00004329	NA	NA	NA	NA#lncrna	lnc	NA	2	1	3293	3293	lincDiv	NA	ENSGALT00000027211	RAB20	5558	NA	NA	NA	NA	NA	u
1	139203886	139205686	+	XLOC_001433	TCONS_00004339	ENSGALG00000039304	ENSGALT00000060374	lincRNA	lincRNA#lncrna	lnc	NA	3	1	988	988	lincSSup	NA	ENSGALT00000049451	ING1	3995	NA	NA	NA	NA	NA	=
1	139208774	139209391	+	XLOC_001434	TCONS_00004340	NA	NA	NA	NA#lncrna	lnc	NA	1	4	617	1256.5	lincSSup	NA	ENSGALT00000049451	ING1	290	NA	NA	NA	NA	NA	=
1	139216858	139220824	+	XLOC_001435	TCONS_00004344	NA	NA	NA	NA#lncrna	lnc	NA	2	1	2902	2902	lincSSdw	NA	ENSGALT00000049451	ING1	2308	NA	NA	NA	NA	NA	u
1	139275926	139278178	+	XLOC_001436	TCONS_00004345	NA	NA	NA	NA#lncrna	lnc	NA	1	1	2252	2252	lincDiv	NA	ENSGALT00000071997	NA	191	NA	NA	NA	NA	NA	u
1	139954971	139957302	+	XLOC_001441	TCONS_00004353	ENSGALG00000036843	ENSGALT00000056964	lincRNA	lincRNA#lncrna	lnc	NA	2	2	1802	1285.5	lincSSup	NA	ENSGALT00000055520	NA	88586	NA	NA	NA	NA	NA	=
1	142161930	142162559	+	XLOC_001453	TCONS_00004376	NA	NA	NA	NA#lncrna	lnc	NA	1	1	629	629	lincSSup	NA	ENSGALT00000027235	NA	499684	NA	NA	NA	NA	NA	u
1	144517645	144527253	+	XLOC_001464	TCONS_00004399	NA	NA	NA	NA#lncrna	lnc	NA	2	3	6546	6546	lincDiv	NA	ENSGALT00000027267	TM9SF2	6127	NA	NA	NA	NA	NA	u
1	144519979	144527253	+	XLOC_001464	TCONS_00004400	NA	NA	NA	NA#lncrna	lnc	NA	2	3	4586	6546	lincDiv	NA	ENSGALT00000027267	TM9SF2	8461	NA	NA	NA	NA	NA	u
1	144538443	144540276	+	XLOC_001465	TCONS_00004401	NA	NA	NA	NA#lncrna	lnc	NA	3	2	1300	1487	lincSSup	NA	ENSGALT00000036526	NA	2003	NA	NA	NA	NA	NA	u
1	144538602	144540276	+	XLOC_001465	TCONS_00004402	NA	NA	NA	NA#lncrna	lnc	NA	1	2	1674	1487	lincSSup	NA	ENSGALT00000036526	NA	2003	NA	NA	NA	NA	NA	u
1	144646013	144648366	+	XLOC_001469	TCONS_00004410	NA	NA	NA	NA#lncrna	lnc	NA	1	1	2353	2353	lincDiv	NA	ENSGALT00000058077	NA	290	NA	NA	NA	NA	NA	u
1	144905094	144909080	+	XLOC_001475	TCONS_00004430	ENSGALG00000016886	ENSGALT00000043098	protein_coding	protein_coding#lncrna	lnc	FARP1	1	1	3986	3986	lncgASe	NA	ENSGALT00000043098	FARP1	0	NA	NA	gene12552	ENSSSCG00000026863	ENSBTAG00000000146	x
1	145318951	145323672	+	XLOC_001477	TCONS_00004432	NA	NA	NA	NA#lncrna	lnc	NA	2	2	4080	2575	lincDiv	NA	ENSGALT00000027292	RAP2A	1119	NA	NA	NA	NA	NA	u
1	147531170	147531758	+	XLOC_001489	TCONS_00004461	NA	NA	NA	NA#lncrna	lnc	NA	1	1	588	588	lincConv	NA	ENSGALT00000067569	GPC5	132748	NA	NA	NA	NA	NA	u
1	148027203	148029069	+	XLOC_001490	TCONS_00004462	ENSGALG00000038284	ENSGALT00000059367	lincRNA	lincRNA#lncrna	lnc	NA	2	2	808	704.5	lincDiv	NA	ENSGALT00000062008	GPC5	146	NA	NA	NA	NA	NA	=
1	149321053	149321640	+	XLOC_001494	TCONS_00004468	NA	NA	NA	NA#lncrna	lnc	NA	1	1	587	587	lincConv	NA	ENSGALT00000044859	SLITRK5	74677	NA	NA	NA	NA	NA	u
1	152997296	152999047	+	XLOC_001502	TCONS_00004481	NA	NA	NA	NA#lncrna	lnc	NA	1	1	1751	1751	lincConv	NA	ENSGALT00000027330	NDFIP2	23538	NA	NA	NA	NA	NA	u
1	152999657	153003652	+	XLOC_001503	TCONS_00004482	NA	NA	NA	NA#lncrna	lnc	NA	1	1	3995	3995	lincConv	NA	ENSGALT00000027330	NDFIP2	18933	NA	NA	NA	NA	NA	u
1	153070962	153073194	+	XLOC_001504	TCONS_00004483	NA	NA	NA	NA#lncrna	lnc	NA	1	1	2232	2232	lincDiv	NA	ENSGALT00000027330	NDFIP2	1704	NA	NA	NA	NA	NA	u
1	153164256	153165383	+	XLOC_001506	TCONS_00004491	NA	NA	NA	NA#lncrna	lnc	NA	1	1	1127	1127	lincSSdw	NA	ENSGALT00000061543	RBM26	2329	NA	NA	NA	NA	NA	u
1	153167266	153176697	+	XLOC_001507	TCONS_00004492	NA	NA	NA	NA#lncrna	lnc	NA	1	1	9431	9431	lincSSdw	NA	ENSGALT00000061543	RBM26	5339	NA	NA	NA	NA	NA	u
1	153268313	153304477	+	XLOC_001508	TCONS_00004493	ENSGALG00000036877	ENSGALT00000057057	lincRNA	lincRNA#lncrna	lnc	NA	2	1	821	821	lincSSdw	NA	ENSGALT00000027331	RBM26	106386	NA	NA	NA	NA	NA	x
1	153291052	153292019	+	XLOC_001509	TCONS_00004494	ENSGALG00000036877	ENSGALT00000057057	lincRNA	lincRNA#lncrna	lnc	NA	1	1	967	967	lincSSdw	NA	ENSGALT00000061543	RBM26	129125	NA	NA	NA	NA	NA	x
1	153916934	153917930	+	XLOC_001513	TCONS_00004510	NA	NA	NA	NA#lncrna	lnc	NA	2	1	875	875	lincSSup	NA	ENSGALT00000036512	EDNRB	414	NA	NA	NA	NA	NA	u
1	154478242	154478998	+	XLOC_001517	TCONS_00004543	ENSGALG00000016919	ENSGALT00000027351	protein_coding	protein_coding#lncrna	lnc	NA	1	1	756	756	lncgASe	NA	ENSGALT00000027351	NA	0	NA	NA	NA	ENSSSCG00000009469	ENSBTAG00000008259	x
1	155072876	155074336	+	XLOC_001523	TCONS_00004552	NA	NA	NA	NA#lncrna	lnc	NA	1	1	1460	1460	lincSSdw	NA	ENSGALT00000027358	COMMD6	3666	NA	NA	NA	NA	NA	u
1	155108027	155110336	+	XLOC_001525	TCONS_00004555	NA	NA	NA	NA#lncrna	lnc	NA	1	1	2309	2309	lincSSup	NA	ENSGALT00000048855	TBC1D4	10081	NA	NA	NA	NA	NA	u
1	155110413	155113125	+	XLOC_001526	TCONS_00004556	NA	NA	NA	NA#lncrna	lnc	NA	1	1	2712	2712	lincSSup	NA	ENSGALT00000048855	TBC1D4	7292	NA	NA	NA	NA	NA	u
1	155580976	155589641	+	XLOC_001528	TCONS_00004566	NA	NA	NA	NA#lncrna	lnc	NA	4	1	984	984	lincSSup	NA	ENSGALT00000055774	KLF12	19075	NA	NA	NA	NA	NA	u
1	161292751	161296082	+	XLOC_001548	TCONS_00004617	NA	NA	NA	NA#lncrna	lnc	NA	1	1	3331	3331	lincSSup	NA	ENSGALT00000027374	NA	554264	NA	NA	NA	NA	NA	u
1	162557876	162619195	+	XLOC_001552	TCONS_00004627	ENSGALG00000044113	ENSGALT00000087274	lincRNA	lincRNA#lncrna	lnc	NA	3	6	1639	3039	lincSSdw	NA	ENSGALT00000079513	DIAPH3	30828	NA	NA	NA	NA	NA	=
1	164190874	164192249	+	XLOC_001555	TCONS_00004630	NA	NA	NA	NA#lncrna	lnc	NA	1	1	1375	1375	lincSSdw	NA	ENSGALT00000050237	NA	77892	NA	NA	NA	NA	NA	u
1	165930216	165930660	+	XLOC_001561	TCONS_00004652	NA	NA	NA	NA#lncrna	lnc	NA	1	1	444	444	lincSSup	NA	ENSGALT00000049953	NAA16	588	NA	NA	NA	NA	NA	u
1	166366942	166375592	+	XLOC_001564	TCONS_00004664	NA	NA	NA	NA#lncrna	lnc	NA	1	2	8650	5135.5	lincSSdw	NA	ENSGALT00000036496	DGKH	3253	NA	NA	NA	NA	NA	o
1	166392548	166394933	+	XLOC_001566	TCONS_00004672	NA	NA	NA	NA#lncrna	lnc	NA	1	1	2385	2385	lincSSup	NA	ENSGALT00000067585	AKAP11	678	NA	NA	NA	NA	NA	u
1	166530408	166532174	+	XLOC_001568	TCONS_00004684	NA	NA	NA	NA#lncrna	lnc	NA	1	1	1766	1766	lincSSdw	NA	ENSGALT00000045029	TNFSF11	4513	NA	NA	NA	NA	NA	u
1	166553568	166556052	+	XLOC_001569	TCONS_00004685	NA	NA	NA	NA#lncrna	lnc	NA	1	1	2484	2484	lincSSdw	NA	ENSGALT00000045029	TNFSF11	27673	NA	NA	NA	NA	NA	u
1	167197733	167200006	+	XLOC_001573	TCONS_00004699	NA	NA	NA	NA#lncrna	lnc	NA	1	1	2273	2273	lincSSdw	NA	ENSGALT00000036493	NA	12049	NA	NA	NA	NA	NA	u
1	167200171	167201191	+	XLOC_001574	TCONS_00004700	NA	NA	NA	NA#lncrna	lnc	NA	1	1	1020	1020	lincSSdw	NA	ENSGALT00000036493	NA	14487	NA	NA	NA	NA	NA	u
1	167204259	167205640	+	XLOC_001575	TCONS_00004701	NA	NA	NA	NA#lncrna	lnc	NA	1	1	1381	1381	lincSSdw	NA	ENSGALT00000036493	NA	18575	NA	NA	NA	NA	NA	u
1	167206593	167209497	+	XLOC_001571	TCONS_00004702	ENSGALG00000043791	ENSGALT00000077236	lincRNA	lincRNA#lncrna	lnc	NA	2	7	1567	3501	lincSSdw	NA	ENSGALT00000036493	NA	20909	NA	NA	NA	NA	NA	=
1	167242775	167243911	+	XLOC_001576	TCONS_00004703	NA	NA	NA	NA#lncrna	lnc	NA	1	1	1136	1136	lincSSdw	NA	ENSGALT00000036493	NA	57091	NA	NA	NA	NA	NA	u
1	167878578	167884726	+	XLOC_001585	TCONS_00004734	ENSGALG00000026849	ENSGALT00000045830	protein_coding	protein_coding#lncrna	lnc	SIAH3	1	1	6148	6148	lncgASe	NA	ENSGALT00000045830	SIAH3	0	NA	NA	gene12878	ENSSSCG00000038733	NA	x
1	168377354	168381478	+	XLOC_001588	TCONS_00004741	NA	NA	NA	NA#lncrna	lnc	NA	2	3	3497	3497	lincDiv	NA	ENSGALT00000027452	NA	15517	NA	NA	NA	NA	NA	u
1	168978596	168979073	+	XLOC_001594	TCONS_00004756	NA	NA	NA	NA#lncrna	lnc	NA	1	1	477	477	lincSSup	NA	ENSGALT00000027464	FNDC3A	20884	NA	NA	NA	NA	NA	u
1	169331959	169337156	+	XLOC_001603	TCONS_00004791	ENSGALG00000029963	ENSGALT00000077288	lincRNA	lincRNA#lncrna	lnc	NA	2	1	652	652	lincDiv	NA	ENSGALT00000027475	KPNA3	274	NA	NA	NA	NA	NA	=
1	169419940	169465803	+	XLOC_001606	TCONS_00004798	NA	NA	NA	NA#lncrna	lnc	NA	8	16	2709	1593.5	lincSSdw	NA	ENSGALT00000030136	KCNRG	38337	NA	NA	NA	NA	NA	u
1	169421090	169480644	+	XLOC_001606	TCONS_00004800	NA	NA	NA	NA#lncrna	lnc	NA	9	16	1039	1593.5	lincSSdw	NA	ENSGALT00000030136	KCNRG	39487	NA	NA	NA	NA	NA	u
1	169421113	169445481	+	XLOC_001606	TCONS_00004801	NA	NA	NA	NA#lncrna	lnc	NA	7	16	834	1593.5	lincSSdw	NA	ENSGALT00000030136	KCNRG	39510	NA	NA	NA	NA	NA	u
1	169421115	169461145	+	XLOC_001606	TCONS_00004802	NA	NA	NA	NA#lncrna	lnc	NA	6	16	1209	1593.5	lincSSdw	NA	ENSGALT00000030136	KCNRG	39512	NA	NA	NA	NA	NA	u
1	169421115	169503838	+	XLOC_001606	TCONS_00004803	NA	NA	NA	NA#lncrna	lnc	NA	17	16	7211	1593.5	lincSSdw	NA	ENSGALT00000030136	KCNRG	39512	NA	NA	NA	NA	NA	u
1	169421117	169445481	+	XLOC_001606	TCONS_00004804	NA	NA	NA	NA#lncrna	lnc	NA	6	16	742	1593.5	lincSSdw	NA	ENSGALT00000030136	KCNRG	39514	NA	NA	NA	NA	NA	u
1	169421117	169463259	+	XLOC_001606	TCONS_00004805	NA	NA	NA	NA#lncrna	lnc	NA	7	16	911	1593.5	lincSSdw	NA	ENSGALT00000030136	KCNRG	39514	NA	NA	NA	NA	NA	u
1	169421140	169431331	+	XLOC_001606	TCONS_00004806	NA	NA	NA	NA#lncrna	lnc	NA	4	16	510	1593.5	lincSSdw	NA	ENSGALT00000030136	KCNRG	39537	NA	NA	NA	NA	NA	u
1	169435234	169436368	+	XLOC_001607	TCONS_00004807	NA	NA	NA	NA#lncrna	lnc	NA	1	1	1134	1134	lincSSdw	NA	ENSGALT00000030136	KCNRG	53631	NA	NA	NA	NA	NA	u
1	169440345	169441896	+	XLOC_001608	TCONS_00004808	NA	NA	NA	NA#lncrna	lnc	NA	1	1	1551	1551	lincSSdw	NA	ENSGALT00000030136	KCNRG	58742	NA	NA	NA	NA	NA	u
1	169442240	169445246	+	XLOC_001609	TCONS_00004809	NA	NA	NA	NA#lncrna	lnc	NA	1	1	3006	3006	lincSSdw	NA	ENSGALT00000030136	KCNRG	60637	NA	NA	NA	NA	NA	u
1	169456167	169457532	+	XLOC_001610	TCONS_00004810	NA	NA	NA	NA#lncrna	lnc	NA	1	1	1365	1365	lincSSdw	NA	ENSGALT00000030136	KCNRG	74564	NA	NA	NA	NA	NA	u
1	169465869	169466700	+	XLOC_001611	TCONS_00004811	NA	NA	NA	NA#lncrna	lnc	NA	1	1	831	831	lincSSdw	NA	ENSGALT00000030136	KCNRG	84266	NA	NA	NA	NA	NA	u
1	169477388	169503838	+	XLOC_001606	TCONS_00004812	NA	NA	NA	NA#lncrna	lnc	NA	10	16	6461	1593.5	lincSSdw	NA	ENSGALT00000030136	KCNRG	95785	NA	NA	NA	NA	NA	u
1	169477389	169503838	+	XLOC_001606	TCONS_00004813	NA	NA	NA	NA#lncrna	lnc	NA	12	16	6726	1593.5	lincSSdw	NA	ENSGALT00000030136	KCNRG	95786	NA	NA	NA	NA	NA	u
1	169477389	169503838	+	XLOC_001606	TCONS_00004814	NA	NA	NA	NA#lncrna	lnc	NA	10	16	6465	1593.5	lincSSdw	NA	ENSGALT00000030136	KCNRG	95786	NA	NA	NA	NA	NA	u
1	169489540	169495517	+	XLOC_001606	TCONS_00004815	NA	NA	NA	NA#lncrna	lnc	NA	3	16	4220	1593.5	lincSSdw	NA	ENSGALT00000030136	KCNRG	107937	NA	NA	NA	NA	NA	u
1	169489540	169500215	+	XLOC_001606	TCONS_00004816	NA	NA	NA	NA#lncrna	lnc	NA	3	16	5848	1593.5	lincSSdw	NA	ENSGALT00000030136	KCNRG	107937	NA	NA	NA	NA	NA	u
1	169493500	169495517	+	XLOC_001606	TCONS_00004817	NA	NA	NA	NA#lncrna	lnc	NA	2	16	1505	1593.5	lincSSdw	NA	ENSGALT00000030136	KCNRG	111897	NA	NA	NA	NA	NA	u
1	169496195	169497292	+	XLOC_001612	TCONS_00004818	NA	NA	NA	NA#lncrna	lnc	NA	1	1	1097	1097	lincSSdw	NA	ENSGALT00000030136	KCNRG	114592	NA	NA	NA	NA	NA	u
1	169502418	169505765	+	XLOC_001606	TCONS_00004819	NA	NA	NA	NA#lncrna	lnc	NA	4	16	1682	1593.5	lincSSdw	NA	ENSGALT00000030136	KCNRG	120815	NA	NA	NA	NA	NA	u
1	169506256	169507499	+	XLOC_001613	TCONS_00004820	NA	NA	NA	NA#lncrna	lnc	NA	1	1	1243	1243	lincSSdw	NA	ENSGALT00000030136	KCNRG	124653	NA	NA	NA	NA	NA	u
1	169507588	169511014	+	XLOC_001614	TCONS_00004821	NA	NA	NA	NA#lncrna	lnc	NA	1	1	3426	3426	lincSSdw	NA	ENSGALT00000030136	KCNRG	125985	NA	NA	NA	NA	NA	u
1	169711628	169721330	+	XLOC_001615	TCONS_00004825	NA	NA	NA	NA#lncrna	lnc	NA	4	7	1322	5011	lincConv	NA	ENSGALT00000027481	DLEU7	103888	NA	NA	NA	NA	NA	u
1	169718713	169723459	+	XLOC_001615	TCONS_00004828	NA	NA	NA	NA#lncrna	lnc	NA	2	7	3270	5011	lincConv	NA	ENSGALT00000027481	DLEU7	101759	NA	NA	NA	NA	NA	u
1	169728157	169731510	+	XLOC_001617	TCONS_00004830	NA	NA	NA	NA#lncrna	lnc	NA	1	1	3353	3353	lincConv	NA	ENSGALT00000027481	DLEU7	93708	NA	NA	NA	NA	NA	u
1	169954135	169955541	+	XLOC_001620	TCONS_00004838	NA	NA	NA	NA#lncrna	lnc	NA	1	1	1406	1406	lincSSdw	NA	ENSGALT00000027483	RNASEH2B	7923	NA	NA	NA	NA	NA	u
1	170141228	170152560	+	XLOC_001623	TCONS_00004845	NA	NA	NA	NA#lncrna	lnc	NA	7	1	3300	3300	lincDiv	NA	ENSGALT00000072683	INTS6	867	NA	NA	NA	NA	NA	u
1	170152703	170154711	+	XLOC_001624	TCONS_00004846	NA	NA	NA	NA#lncrna	lnc	NA	1	1	2008	2008	lincSSup	NA	ENSGALT00000027490	NA	3178	NA	NA	NA	NA	NA	u
1	170154972	170156107	+	XLOC_001625	TCONS_00004847	NA	NA	NA	NA#lncrna	lnc	NA	1	1	1135	1135	lincSSup	NA	ENSGALT00000027490	NA	1782	NA	NA	NA	NA	NA	u
1	170230146	170231993	+	XLOC_001627	TCONS_00004853	NA	NA	NA	NA#lncrna	lnc	NA	1	1	1847	1847	lincSSdw	NA	ENSGALT00000027490	NA	6629	NA	NA	NA	NA	NA	u
1	170435729	170437149	+	XLOC_001629	TCONS_00004857	ENSGALG00000032105	ENSGALT00000080463	lincRNA	lincRNA#lncrna	lnc	NA	2	3	1384	1612	lincSSdw	NA	ENSGALT00000027510	VPS36	655	NA	NA	NA	NA	NA	=
1	170566191	170568009	+	XLOC_001633	TCONS_00004869	NA	NA	NA	NA#lncrna	lnc	NA	1	1	1818	1818	lincSSdw	NA	ENSGALT00000070975	MRPS31	11907	NA	NA	NA	NA	NA	u
1	170659950	170663738	+	XLOC_001635	TCONS_00004879	NA	NA	NA	NA#lncrna	lnc	NA	1	1	3788	3788	lincSSdw	NA	ENSGALT00000080109	NA	14955	NA	NA	NA	NA	NA	u
1	170742523	170773259	+	XLOC_001636	TCONS_00004880	NA	NA	NA	NA#lncrna	lnc	NA	5	4	953	867.5	lincSSdw	NA	ENSGALT00000080109	NA	97528	NA	NA	NA	NA	NA	u
1	170742534	170773259	+	XLOC_001636	TCONS_00004881	NA	NA	NA	NA#lncrna	lnc	NA	4	4	831	867.5	lincSSdw	NA	ENSGALT00000080109	NA	97539	NA	NA	NA	NA	NA	u
1	170747367	170773259	+	XLOC_001636	TCONS_00004882	NA	NA	NA	NA#lncrna	lnc	NA	4	4	904	867.5	lincSSdw	NA	ENSGALT00000080109	NA	102372	NA	NA	NA	NA	NA	u
1	170747378	170748806	+	XLOC_001636	TCONS_00004883	NA	NA	NA	NA#lncrna	lnc	NA	2	4	579	867.5	lincSSdw	NA	ENSGALT00000080109	NA	102383	NA	NA	NA	NA	NA	u
1	172472504	172480890	+	XLOC_001648	TCONS_00004932	NA	NA	NA	NA#lncrna	lnc	NA	3	2	5100	4708.5	lincDiv	NA	ENSGALT00000077535	SERTM1	83	NA	NA	NA	NA	NA	u
1	172472504	172480890	+	XLOC_001648	TCONS_00004933	NA	NA	NA	NA#lncrna	lnc	NA	4	2	4317	4708.5	lincDiv	NA	ENSGALT00000077535	SERTM1	83	NA	NA	NA	NA	NA	u
1	172481700	172484222	+	XLOC_001649	TCONS_00004934	NA	NA	NA	NA#lncrna	lnc	NA	1	1	2522	2522	lincDiv	NA	ENSGALT00000077535	SERTM1	9279	NA	NA	NA	NA	NA	u
1	172659017	172660918	+	XLOC_001651	TCONS_00004942	NA	NA	NA	NA#lncrna	lnc	NA	1	1	1901	1901	lincSSdw	NA	ENSGALT00000027550	SPART	29591	NA	NA	NA	NA	NA	u
1	173982732	173984929	+	XLOC_001657	TCONS_00004951	NA	NA	NA	NA#lncrna	lnc	NA	1	1	2197	2197	lincDiv	NA	ENSGALT00000027564	RFC3	82746	NA	NA	NA	NA	NA	u
1	174000086	174000691	+	XLOC_001658	TCONS_00004952	NA	NA	NA	NA#lncrna	lnc	NA	1	1	605	605	lincDiv	NA	ENSGALT00000027564	RFC3	100100	NA	NA	NA	NA	NA	u
1	174491570	174496699	+	XLOC_001660	TCONS_00004959	ENSGALG00000017070	ENSGALT00000079258	protein_coding	protein_coding#lncrna	lnc	PDS5B	3	1	952	952	lncgASi	NA	ENSGALT00000027571	PDS5B	0	NA	NA	gene12773	ENSSSCG00000009345	ENSBTAG00000011597	x
1	174539567	174542232	+	XLOC_001662	TCONS_00004965	NA	NA	NA	NA#lncrna	lnc	NA	1	2	2665	1922.5	lincSSup	NA	ENSGALT00000027575	N4BP2L1	5920	NA	NA	NA	NA	NA	u
1	175118166	175126251	+	XLOC_001667	TCONS_00004973	NA	NA	NA	NA#lncrna	lnc	NA	2	3	3066	6354	lincDiv	NA	ENSGALT00000027590	USPL1	3523	NA	NA	NA	NA	NA	u
1	175119695	175137008	+	XLOC_001667	TCONS_00004974	NA	NA	NA	NA#lncrna	lnc	NA	6	3	8043	6354	lincDiv	NA	ENSGALT00000027590	USPL1	5052	NA	NA	NA	NA	NA	u
1	175119897	175126251	+	XLOC_001667	TCONS_00004975	NA	NA	NA	NA#lncrna	lnc	NA	1	3	6354	6354	lincDiv	NA	ENSGALT00000027590	USPL1	5254	NA	NA	NA	NA	NA	u
1	175126433	175128156	+	XLOC_001668	TCONS_00004976	NA	NA	NA	NA#lncrna	lnc	NA	1	1	1723	1723	lincDiv	NA	ENSGALT00000027590	USPL1	11790	NA	NA	NA	NA	NA	u
1	175129646	175131223	+	XLOC_001669	TCONS_00004977	NA	NA	NA	NA#lncrna	lnc	NA	1	1	1577	1577	lincDiv	NA	ENSGALT00000027590	USPL1	15003	NA	NA	NA	NA	NA	u
1	175137061	175140706	+	XLOC_001670	TCONS_00004978	NA	NA	NA	NA#lncrna	lnc	NA	4	8	1437	2047	lincSSup	NA	ENSGALT00000062837	NA	21807	NA	NA	NA	NA	NA	=
1	175137113	175140706	+	XLOC_001670	TCONS_00004979	NA	NA	NA	NA#lncrna	lnc	NA	3	8	1859	2047	lincSSup	NA	ENSGALT00000062837	NA	21807	NA	NA	NA	NA	NA	=
1	175137644	175138705	+	XLOC_001671	TCONS_00004981	NA	NA	NA	NA#lncrna	lnc	NA	1	1	1061	1061	lincDiv	NA	ENSGALT00000027590	USPL1	23001	NA	NA	NA	NA	NA	u
1	175149184	175152872	+	XLOC_001672	TCONS_00004982	NA	NA	NA	NA#lncrna	lnc	NA	1	1	3688	3688	lincSSup	NA	ENSGALT00000062837	NA	9641	NA	NA	NA	NA	NA	u
1	175153848	175155128	+	XLOC_001673	TCONS_00004983	NA	NA	NA	NA#lncrna	lnc	NA	1	1	1280	1280	lincSSup	NA	ENSGALT00000062837	NA	7385	NA	NA	NA	NA	NA	u
1	176021302	176023944	+	XLOC_001680	TCONS_00005019	NA	NA	NA	NA#lncrna	lnc	NA	1	1	2642	2642	lincDiv	NA	ENSGALT00000027609	PAN3	384	NA	NA	NA	NA	NA	u
1	176085454	176086711	+	XLOC_001683	TCONS_00005025	NA	NA	NA	NA#lncrna	lnc	NA	1	1	1257	1257	lincDiv	NA	ENSGALT00000080732	PDX1	472	NA	NA	NA	NA	NA	u
1	176245825	176247034	+	XLOC_001686	TCONS_00005038	NA	NA	NA	NA#lncrna	lnc	NA	1	1	1209	1209	lincSSdw	NA	ENSGALT00000065743	NA	5822	NA	NA	NA	NA	NA	u
1	176249163	176250432	+	XLOC_001687	TCONS_00005039	NA	NA	NA	NA#lncrna	lnc	NA	1	1	1269	1269	lincSSdw	NA	ENSGALT00000065743	NA	9160	NA	NA	NA	NA	NA	u
1	176251459	176252970	+	XLOC_001688	TCONS_00005040	NA	NA	NA	NA#lncrna	lnc	NA	1	1	1511	1511	lincSSdw	NA	ENSGALT00000065743	NA	11456	NA	NA	NA	NA	NA	u
1	176254929	176256138	+	XLOC_001689	TCONS_00005041	NA	NA	NA	NA#lncrna	lnc	NA	1	1	1209	1209	lincSSdw	NA	ENSGALT00000065743	NA	14926	NA	NA	NA	NA	NA	u
1	176395957	176397733	+	XLOC_001692	TCONS_00005051	NA	NA	NA	NA#lncrna	lnc	NA	1	1	1776	1776	lincSSdw	NA	ENSGALT00000068350	USP12	7530	NA	NA	NA	NA	NA	u
1	177140993	177180915	+	XLOC_001699	TCONS_00005080	ENSGALG00000042343	ENSGALT00000064393	lincRNA	lincRNA#lncrna	lnc	NA	4	9	5251	5341	lncgSi	NA	ENSGALT00000044804	NA	0	NA	NA	NA	NA	NA	=
1	177140993	177180915	+	XLOC_001699	TCONS_00005081	ENSGALG00000042343	ENSGALT00000064393	lincRNA	lincRNA#lncrna	lnc	NA	5	9	5341	5341	lncgSi	NA	ENSGALT00000044804	NA	0	NA	NA	NA	NA	NA	=
1	177142733	177160381	+	XLOC_001699	TCONS_00005082	ENSGALG00000042343	ENSGALT00000064393	lincRNA	lincRNA#lncrna	lnc	NA	4	9	3321	5341	lincSSup	NA	ENSGALT00000044804	NA	546	NA	NA	NA	NA	NA	=
1	177147517	177150154	+	XLOC_001700	TCONS_00005083	NA	NA	NA	NA#lncrna	lnc	NA	1	1	2637	2637	lincSSup	NA	ENSGALT00000044804	NA	10773	NA	NA	NA	NA	NA	u
1	177150757	177152282	+	XLOC_001701	TCONS_00005084	NA	NA	NA	NA#lncrna	lnc	NA	1	1	1525	1525	lincSSup	NA	ENSGALT00000044804	NA	8645	NA	NA	NA	NA	NA	u
1	177152601	177157257	+	XLOC_001702	TCONS_00005085	NA	NA	NA	NA#lncrna	lnc	NA	1	1	4656	4656	lincSSup	NA	ENSGALT00000044804	NA	3670	NA	NA	NA	NA	NA	u
1	177157394	177170933	+	XLOC_001699	TCONS_00005087	ENSGALG00000042343	ENSGALT00000064393	lincRNA	lincRNA#lncrna	lnc	NA	3	9	8437	5341	lncgSi	NA	ENSGALT00000044804	NA	0	NA	NA	NA	NA	NA	=
1	177417942	177418965	+	XLOC_001704	TCONS_00005096	NA	NA	NA	NA#lncrna	lnc	NA	1	1	1023	1023	lincSSup	NA	ENSGALT00000027653	NA	123	NA	NA	NA	NA	NA	u
1	177493517	177495849	+	XLOC_001707	TCONS_00005103	NA	NA	NA	NA#lncrna	lnc	NA	2	1	1727	1727	lincSSdw	NA	ENSGALT00000054820	MIPEP	264	NA	NA	NA	NA	NA	u
1	177496331	177499451	+	XLOC_001708	TCONS_00005104	NA	NA	NA	NA#lncrna	lnc	NA	1	1	3120	3120	lincSSdw	NA	ENSGALT00000027655	MIPEP	3078	NA	NA	NA	NA	NA	u
1	177500106	177501331	+	XLOC_001709	TCONS_00005105	NA	NA	NA	NA#lncrna	lnc	NA	1	1	1225	1225	lincSSdw	NA	ENSGALT00000054820	MIPEP	6853	NA	NA	NA	NA	NA	u
1	178685520	178686417	+	XLOC_001718	TCONS_00005144	NA	NA	NA	NA#lncrna	lnc	NA	1	1	897	897	lincSSdw	NA	ENSGALT00000067881	NA	3173	NA	NA	NA	NA	NA	u
1	179255545	179256480	+	XLOC_001727	TCONS_00005175	NA	NA	NA	NA#lncrna	lnc	NA	1	1	935	935	lincDiv	NA	ENSGALT00000027690	MPHOSPH8	1242	NA	NA	NA	NA	NA	u
1	179620230	179626486	+	XLOC_001730	TCONS_00005181	ENSGALG00000039323	ENSGALT00000061591	lincRNA	lincRNA#lncrna	lnc	NA	2	1	1203	1203	lincSSup	NA	ENSGALT00000021058	RDX	4749	NA	NA	NA	NA	NA	=
1	179666943	179667963	+	XLOC_001732	TCONS_00005190	NA	NA	NA	NA#lncrna	lnc	NA	1	1	1020	1020	lincSSdw	NA	ENSGALT00000021058	RDX	2123	NA	NA	NA	NA	NA	u
1	179668024	179673309	+	XLOC_001733	TCONS_00005191	NA	NA	NA	NA#lncrna	lnc	NA	2	1	5174	5174	lincSSdw	NA	ENSGALT00000021058	RDX	3204	NA	NA	NA	NA	NA	u
1	180380647	180382207	+	XLOC_001739	TCONS_00005217	NA	NA	NA	NA#lncrna	lnc	NA	1	1	1560	1560	lincDiv	NA	ENSGALT00000027718	ACAT1	107	NA	NA	NA	NA	NA	u
1	180382395	180395964	+	XLOC_001740	TCONS_00005218	ENSGALG00000017165	ENSGALT00000079848	protein_coding	protein_coding#lncrna	lnc	CUL5	3	1	4568	4568	lncgASe	NA	ENSGALT00000068701	CUL5	0	NA	NA	gene15622	ENSSSCG00000029198	ENSBTAG00000012882	x
1	180959232	180970577	+	XLOC_001746	TCONS_00005247	NA	NA	NA	NA#lncrna	lnc	NA	1	4	11345	5260	lincSSdw	NA	ENSGALT00000027738	GUCY1A2	6693	NA	NA	NA	NA	NA	=
1	181132268	181134136	+	XLOC_001748	TCONS_00005250	NA	NA	NA	NA#lncrna	lnc	NA	1	4	1868	4134.5	lincDiv	NA	ENSGALT00000045696	AASDHPPT	314	NA	NA	NA	NA	NA	=
1	181136335	181137886	+	XLOC_001749	TCONS_00005251	NA	NA	NA	NA#lncrna	lnc	NA	1	1	1551	1551	lincDiv	NA	ENSGALT00000045696	AASDHPPT	4381	NA	NA	NA	NA	NA	u
1	181141007	181142119	+	XLOC_001750	TCONS_00005252	NA	NA	NA	NA#lncrna	lnc	NA	1	1	1112	1112	lincSSup	NA	ENSGALT00000045225	KBTBD3	1252	NA	NA	NA	NA	NA	u
1	182630823	182632305	+	XLOC_001765	TCONS_00005284	NA	NA	NA	NA#lncrna	lnc	NA	1	1	1482	1482	lincConv	NA	ENSGALT00000036426	NA	1961	NA	NA	NA	NA	NA	u
1	182644487	182669793	+	XLOC_001766	TCONS_00005285	NA	NA	NA	NA#lncrna	lnc	NA	3	1	1326	1326	lincDiv	NA	ENSGALT00000036426	NA	49	NA	NA	NA	NA	NA	u
1	182645622	182650304	+	XLOC_001767	TCONS_00005286	NA	NA	NA	NA#lncrna	lnc	NA	1	1	4682	4682	lincDiv	NA	ENSGALT00000036426	NA	1184	NA	NA	NA	NA	NA	u
1	182650463	182654955	+	XLOC_001763	TCONS_00005287	NA	NA	NA	NA#lncrna	lnc	NA	1	4	4492	2707	lincDiv	NA	ENSGALT00000036426	NA	6025	NA	NA	NA	NA	NA	o
1	182766115	182769375	+	XLOC_001768	TCONS_00005290	ENSGALG00000017189	ENSGALT00000027775	protein_coding	protein_coding#lncrna	lnc	C11orf70	1	2	3260	2890	lncgASe	NA	ENSGALT00000027775	C11orf70	0	NA	NA	NA	ENSSSCG00000014980	NA	x
1	183582399	183593181	+	XLOC_001772	TCONS_00005298	ENSGALG00000017197	ENSGALT00000050284	protein_coding	protein_coding#lncrna	lnc	NA	4	3	2689	2707	lncgASi	NA	ENSGALT00000027797	NA	0	NA	NA	NA	NA	NA	x
1	183582399	183593181	+	XLOC_001772	TCONS_00005299	ENSGALG00000017197	ENSGALT00000050284	protein_coding	protein_coding#lncrna	lnc	NA	5	3	2738	2707	lncgASi	NA	ENSGALT00000050284	NA	0	NA	NA	NA	NA	NA	x
1	183582426	183593181	+	XLOC_001772	TCONS_00005300	ENSGALG00000017197	ENSGALT00000050284	protein_coding	protein_coding#lncrna	lnc	NA	5	3	2707	2707	lncgASi	NA	ENSGALT00000050284	NA	0	NA	NA	NA	NA	NA	x
1	184994239	184995232	+	XLOC_001778	TCONS_00005314	NA	NA	NA	NA#lncrna	lnc	NA	1	1	993	993	lincSSup	NA	ENSGALT00000027799	MAML2	1366	NA	NA	NA	NA	NA	u
1	185569676	185571612	+	XLOC_001786	TCONS_00005348	ENSGALG00000017208	ENSGALT00000027816	protein_coding	protein_coding#lncrna	lnc	AMOTL1	1	1	1936	1936	lncgASe	NA	ENSGALT00000069747	AMOTL1	0	NA	NA	gene15638	ENSSSCG00000014960	ENSBTAG00000018945	x
1	188766212	188769476	+	XLOC_001806	TCONS_00005413	NA	NA	NA	NA#lncrna	lnc	NA	2	1	2043	2043	lincDiv	NA	ENSGALT00000048805	NA	231	NA	NA	NA	NA	NA	u
1	188786863	188788735	+	XLOC_001808	TCONS_00005417	NA	NA	NA	NA#lncrna	lnc	NA	1	1	1872	1872	lincSSdw	NA	ENSGALT00000027873	FZD4	2061	NA	NA	NA	NA	NA	u
1	188794241	188795770	+	XLOC_001809	TCONS_00005418	NA	NA	NA	NA#lncrna	lnc	NA	1	1	1529	1529	lincSSdw	NA	ENSGALT00000027873	FZD4	9439	NA	NA	NA	NA	NA	u
1	189151259	189166174	+	XLOC_001813	TCONS_00005432	NA	NA	NA	NA#lncrna	lnc	NA	2	6	14059	9852	lincDiv	NA	ENSGALT00000027882	RAB30	496	NA	NA	NA	NA	NA	u
1	189151303	189166174	+	XLOC_001813	TCONS_00005435	NA	NA	NA	NA#lncrna	lnc	NA	1	6	14871	9852	lincDiv	NA	ENSGALT00000027882	RAB30	540	NA	NA	NA	NA	NA	u
1	189157140	189166174	+	XLOC_001813	TCONS_00005436	NA	NA	NA	NA#lncrna	lnc	NA	2	6	5272	9852	lincDiv	NA	ENSGALT00000027882	RAB30	6377	NA	NA	NA	NA	NA	u
1	189167577	189168042	+	XLOC_001814	TCONS_00005438	NA	NA	NA	NA#lncrna	lnc	NA	1	1	465	465	lincSSup	NA	ENSGALT00000027884	NA	6503	NA	NA	NA	NA	NA	u
1	192790385	192793398	+	XLOC_001825	TCONS_00005482	NA	NA	NA	NA#lncrna	lnc	NA	1	1	3013	3013	lincSSdw	NA	ENSGALT00000027904	NARS2	5802	NA	NA	NA	NA	NA	u
1	192794012	192826850	+	XLOC_001824	TCONS_00005483	ENSGALG00000043726	ENSGALT00000056323	lincRNA	lincRNA#lncrna	lnc	NA	9	12	9039	2165.5	lincSSdw	NA	ENSGALT00000027904	NARS2	9429	NA	NA	NA	NA	NA	=
1	192806611	192808170	+	XLOC_001826	TCONS_00005484	NA	NA	NA	NA#lncrna	lnc	NA	1	1	1559	1559	lincSSdw	NA	ENSGALT00000027904	NARS2	22028	NA	NA	NA	NA	NA	u
1	192838665	192866893	+	XLOC_001827	TCONS_00005485	ENSGALG00000039519	ENSGALT00000065395	lincRNA	lincRNA#lncrna	lnc	NA	3	1	1463	1463	lincConv	NA	ENSGALT00000071599	USP35	8137	NA	NA	NA	NA	NA	x
1	192863144	192865298	+	XLOC_001828	TCONS_00005486	NA	NA	NA	NA#lncrna	lnc	NA	1	1	2154	2154	lincConv	NA	ENSGALT00000071599	USP35	9732	NA	NA	NA	NA	NA	u
1	192939114	192939729	+	XLOC_001833	TCONS_00005499	NA	NA	NA	NA#lncrna	lnc	NA	1	1	615	615	lincSSup	NA	ENSGALT00000068577	NA	288	NA	NA	NA	NA	NA	u
1	193053045	193056219	+	XLOC_001837	TCONS_00005513	NA	NA	NA	NA#lncrna	lnc	NA	1	7	3174	5178	lincSSup	NA	ENSGALT00000013965	CLNS1A	2960	NA	NA	NA	NA	NA	=
1	194288676	194292741	+	XLOC_001849	TCONS_00005558	ENSGALG00000033819	ENSGALT00000073896	lincRNA	lincRNA#lncrna	lnc	NA	3	1	1097	1097	lincDiv	NA	ENSGALT00000073641	LCMT2	353	NA	NA	NA	NA	NA	=
1	194637025	194640893	+	XLOC_001864	TCONS_00005635	NA	NA	NA	NA#lncrna	lnc	NA	2	4	1710	4783	lincConv	NA	ENSGALT00000086840	NA	5799	NA	NA	NA	NA	NA	u
1	195473074	195474485	+	XLOC_001881	TCONS_00005675	NA	NA	NA	NA#lncrna	lnc	NA	1	1	1411	1411	lincDiv	NA	ENSGALT00000082163	NA	4410	NA	NA	NA	NA	NA	u
1	195475004	195478864	+	XLOC_001882	TCONS_00005676	NA	NA	NA	NA#lncrna	lnc	NA	2	3	3059	3007	lincDiv	NA	ENSGALT00000082163	NA	6340	NA	NA	NA	NA	NA	u
1	195475745	195478864	+	XLOC_001882	TCONS_00005677	NA	NA	NA	NA#lncrna	lnc	NA	2	3	3007	3007	lincConv	NA	ENSGALT00000027995	FAM168A	6480	NA	NA	NA	NA	NA	u
1	195989671	195991033	+	XLOC_001891	TCONS_00005717	NA	NA	NA	NA#lncrna	lnc	NA	1	1	1362	1362	lincDiv	NA	ENSGALT00000087934	POLD3	3197	NA	NA	NA	NA	NA	u
1	196001853	196004404	+	XLOC_001892	TCONS_00005719	NA	NA	NA	NA#lncrna	lnc	NA	2	2	736	902	lincSSup	NA	ENSGALT00000036355	KCNE3	1993	NA	NA	NA	NA	NA	u
1	196060884	196062028	+	XLOC_001895	TCONS_00005731	NA	NA	NA	NA#lncrna	lnc	NA	1	1	1144	1144	lincDiv	NA	ENSGALT00000058148	TPBGL	1896	NA	NA	NA	NA	NA	u
1	659452	661341	-	XLOC_001908	TCONS_00005779	ENSGALG00000013811	ENSGALT00000022417	protein_coding	protein_coding#lncrna	lnc	NA	2	1	1742	1742	lncgASe	NA	ENSGALT00000022417	NA	0	NA	NA	NA	NA	NA	x
1	790011	792178	-	XLOC_001911	TCONS_00005792	NA	NA	NA	NA#lncrna	lnc	NA	2	8	1748	2957	lincConv	NA	ENSGALT00000076510	SMKR1	7543	NA	NA	NA	NA	NA	u
1	1108553	1110448	-	XLOC_001922	TCONS_00005837	NA	NA	NA	NA#lncrna	lnc	NA	2	6	1825	5342	lincDiv	NA	ENSGALT00000013685	ASB13	7110	NA	NA	NA	NA	NA	=
1	2739741	2740549	-	XLOC_001930	TCONS_00005850	NA	NA	NA	NA#lncrna	lnc	NA	1	1	808	808	lincConv	NA	ENSGALT00000010457	PLXNA4	1769	NA	NA	NA	NA	NA	u
1	3269275	3270410	-	XLOC_001932	TCONS_00005854	NA	NA	NA	NA#lncrna	lnc	NA	2	1	760	760	lincConv	NA	ENSGALT00000090118	NA	12628	NA	NA	NA	NA	NA	u
1	3596912	3598065	-	XLOC_001936	TCONS_00005863	NA	NA	NA	NA#lncrna	lnc	NA	1	1	1153	1153	lincConv	NA	ENSGALT00000083042	PFKFB3	17156	NA	NA	NA	NA	NA	u
1	4400783	4402613	-	XLOC_001947	TCONS_00005890	ENSGALG00000029270	ENSGALT00000049267	protein_coding	protein_coding#lncrna	lnc	NA	2	1	1393	1393	lncgASe	NA	ENSGALT00000049267	NA	0	NA	NA	gene13006	ENSSSCG00000011125	ENSBTAG00000017243	x
1	6147218	6152130	-	XLOC_001949	TCONS_00005898	NA	NA	NA	NA#lncrna	lnc	NA	1	1	4912	4912	lincSSup	NA	ENSGALT00000071983	USP6NL	3445	NA	NA	NA	NA	NA	u
1	6152583	6156663	-	XLOC_001950	TCONS_00005899	NA	NA	NA	NA#lncrna	lnc	NA	1	1	4080	4080	lincDiv	NA	ENSGALT00000089888	ECHDC3	7068	NA	NA	NA	NA	NA	u
1	6157309	6158983	-	XLOC_001951	TCONS_00005900	NA	NA	NA	NA#lncrna	lnc	NA	1	1	1674	1674	lincDiv	NA	ENSGALT00000089888	ECHDC3	4748	NA	NA	NA	NA	NA	u
1	6159411	6163724	-	XLOC_001952	TCONS_00005901	NA	NA	NA	NA#lncrna	lnc	NA	3	2	2543	1846	lincDiv	NA	ENSGALT00000089888	ECHDC3	7	NA	NA	NA	NA	NA	u
1	6162564	6163713	-	XLOC_001952	TCONS_00005902	NA	NA	NA	NA#lncrna	lnc	NA	1	2	1149	1846	lincDiv	NA	ENSGALT00000089888	ECHDC3	18	NA	NA	NA	NA	NA	u
1	6168284	6177730	-	XLOC_001953	TCONS_00005903	ENSGALG00000006690	ENSGALT00000010813	protein_coding	protein_coding#lncrna	lnc	ECHDC3	3	3	4103	6146	lncgASe	NA	ENSGALT00000010813	ECHDC3	0	NA	NA	gene13012	ENSSSCG00000011119	ENSBTAG00000012377	x
1	6168284	6177850	-	XLOC_001953	TCONS_00005904	ENSGALG00000006690	ENSGALT00000010813	protein_coding	protein_coding#lncrna	lnc	ECHDC3	5	3	9129	6146	lncgASe	NA	ENSGALT00000010813	ECHDC3	0	NA	NA	gene13012	ENSSSCG00000011119	ENSBTAG00000012377	x
1	6168284	6178018	-	XLOC_001953	TCONS_00005905	ENSGALG00000006690	ENSGALT00000010813	protein_coding	protein_coding#lncrna	lnc	ECHDC3	3	3	6146	6146	lncgASe	NA	ENSGALT00000010813	ECHDC3	0	NA	NA	gene13012	ENSSSCG00000011119	ENSBTAG00000012377	x
1	6208310	6211331	-	XLOC_001954	TCONS_00005906	ENSGALG00000006700	ENSGALT00000010831	protein_coding	protein_coding#lncrna	lnc	PROSER2	1	1	3021	3021	lncgASe	NA	ENSGALT00000051374	PROSER2	0	NA	NA	gene13014	ENSSSCG00000022247	ENSBTAG00000039571	x
1	7033908	7036227	-	XLOC_001963	TCONS_00005941	NA	NA	NA	NA#lncrna	lnc	NA	1	1	2319	2319	lincSSup	NA	ENSGALT00000054492	FRMD4A	129325	NA	NA	NA	NA	NA	u
1	7036736	7040432	-	XLOC_001964	TCONS_00005942	NA	NA	NA	NA#lncrna	lnc	NA	1	1	3696	3696	lincSSup	NA	ENSGALT00000054492	FRMD4A	132153	NA	NA	NA	NA	NA	u
1	7278568	7285959	-	XLOC_001966	TCONS_00005944	NA	NA	NA	NA#lncrna	lnc	NA	1	1	7391	7391	lincSSdw	NA	ENSGALT00000054797	FAM107B	7570	NA	NA	NA	NA	NA	u
1	7286013	7290766	-	XLOC_001967	TCONS_00005945	NA	NA	NA	NA#lncrna	lnc	NA	2	2	4417	3613	lincSSdw	NA	ENSGALT00000054797	FAM107B	2763	NA	NA	NA	NA	NA	u
1	10646827	10649147	-	XLOC_001973	TCONS_00005966	NA	NA	NA	NA#lncrna	lnc	NA	1	1	2320	2320	lincDiv	NA	ENSGALT00000078551	HGF	1410	NA	NA	NA	NA	NA	u
1	11358261	11363966	-	XLOC_001976	TCONS_00005977	NA	NA	NA	NA#lncrna	lnc	NA	3	2	1528	4231	lincSSdw	NA	ENSGALT00000066806	GNAI1	6461	NA	NA	NA	NA	NA	u
1	11361370	11368304	-	XLOC_001976	TCONS_00005978	NA	NA	NA	NA#lncrna	lnc	NA	1	2	6934	4231	lincSSdw	NA	ENSGALT00000066806	GNAI1	2123	NA	NA	NA	NA	NA	u
1	12509664	12511492	-	XLOC_001980	TCONS_00005991	NA	NA	NA	NA#lncrna	lnc	NA	1	1	1828	1828	lincConv	NA	ENSGALT00000013557	TMEM60	1010	NA	NA	NA	NA	NA	u
1	12565130	12569850	-	XLOC_001982	TCONS_00006001	ENSGALG00000038546	ENSGALT00000070713	lincRNA	lincRNA#lncrna	lnc	NA	1	1	4720	4720	lincSSup	NA	ENSGALT00000047843	RSBN1L	5223	NA	NA	NA	NA	NA	x
1	12673875	12675274	-	XLOC_001984	TCONS_00006007	NA	NA	NA	NA#lncrna	lnc	NA	1	2	1399	1353.5	lincDiv	NA	ENSGALT00000013530	GSAP	1452	NA	NA	NA	NA	NA	u
1	12673875	12676532	-	XLOC_001984	TCONS_00006008	NA	NA	NA	NA#lncrna	lnc	NA	3	2	1308	1353.5	lincDiv	NA	ENSGALT00000013530	GSAP	194	NA	NA	NA	NA	NA	u
1	13341277	13343614	-	XLOC_001992	TCONS_00006030	NA	NA	NA	NA#lncrna	lnc	NA	1	1	2337	2337	lincSSdw	NA	ENSGALT00000013290	ORC5	4081	NA	NA	NA	NA	NA	u
1	13722469	13724472	-	XLOC_001994	TCONS_00006036	NA	NA	NA	NA#lncrna	lnc	NA	1	1	2003	2003	lincDiv	NA	ENSGALT00000061103	KMT2E	40353	NA	NA	NA	NA	NA	u
1	13735734	13759850	-	XLOC_001995	TCONS_00006037	ENSGALG00000034533	ENSGALT00000052303	lincRNA	lincRNA#lncrna	lnc	NA	2	3	24075	1521	lincDiv	NA	ENSGALT00000061103	KMT2E	4975	NA	NA	NA	NA	NA	=
1	13737076	13762739	-	XLOC_001995	TCONS_00006038	ENSGALG00000034533	ENSGALT00000052303	lincRNA	lincRNA#lncrna	lnc	NA	2	3	1521	1521	lincDiv	NA	ENSGALT00000061103	KMT2E	2086	NA	NA	NA	NA	NA	=
1	13737410	13761419	-	XLOC_001995	TCONS_00006039	ENSGALG00000034533	ENSGALT00000066961	lincRNA	lincRNA#lncrna	lnc	NA	2	3	1211	1521	lincDiv	NA	ENSGALT00000013259	KMT2E	3406	NA	NA	NA	NA	NA	=
1	13763530	13764435	-	XLOC_001996	TCONS_00006040	NA	NA	NA	NA#lncrna	lnc	NA	1	1	905	905	lincDiv	NA	ENSGALT00000013259	KMT2E	390	NA	NA	NA	NA	NA	u
1	13905109	13906527	-	XLOC_001998	TCONS_00006044	NA	NA	NA	NA#lncrna	lnc	NA	1	1	1418	1418	lincSSup	NA	ENSGALT00000053364	SRPK2	41062	NA	NA	NA	NA	NA	u
1	13968932	13970413	-	XLOC_001999	TCONS_00006045	NA	NA	NA	NA#lncrna	lnc	NA	1	1	1481	1481	lincDiv	NA	ENSGALT00000013198	NA	10105	NA	NA	NA	NA	NA	u
1	13971179	13977861	-	XLOC_002000	TCONS_00006046	NA	NA	NA	NA#lncrna	lnc	NA	2	1	6545	6545	lincDiv	NA	ENSGALT00000013198	NA	2657	NA	NA	NA	NA	NA	u
1	14374428	14381515	-	XLOC_002006	TCONS_00006063	NA	NA	NA	NA#lncrna	lnc	NA	2	2	4411	4879.5	lincDiv	NA	ENSGALT00000013116	PIK3CG	27517	NA	NA	NA	NA	NA	u
1	14376167	14381515	-	XLOC_002006	TCONS_00006064	NA	NA	NA	NA#lncrna	lnc	NA	1	2	5348	4879.5	lincDiv	NA	ENSGALT00000013116	PIK3CG	27517	NA	NA	NA	NA	NA	u
1	14407358	14409003	-	XLOC_002008	TCONS_00006066	NA	NA	NA	NA#lncrna	lnc	NA	1	1	1645	1645	lincDiv	NA	ENSGALT00000013116	PIK3CG	29	NA	NA	NA	NA	NA	u
1	14552936	14555224	-	XLOC_002009	TCONS_00006067	NA	NA	NA	NA#lncrna	lnc	NA	1	1	2288	2288	lincDiv	NA	ENSGALT00000013062	NA	516	NA	NA	NA	NA	NA	u
1	15275096	15280650	-	XLOC_002016	TCONS_00006087	ENSGALG00000038806	ENSGALT00000082360	lincRNA	lincRNA#lncrna	lnc	NA	2	6	5200	2319.5	lincDiv	NA	ENSGALT00000054844	ABCD2	498	NA	NA	NA	NA	NA	=
1	18810043	18812984	-	XLOC_002029	TCONS_00006124	NA	NA	NA	NA#lncrna	lnc	NA	1	1	2941	2941	lincSSup	NA	ENSGALT00000069716	BRD1	3649	NA	NA	NA	NA	NA	u
1	18813289	18814789	-	XLOC_002030	TCONS_00006125	NA	NA	NA	NA#lncrna	lnc	NA	1	1	1500	1500	lincSSup	NA	ENSGALT00000069716	BRD1	6895	NA	NA	NA	NA	NA	u
1	18927372	18936213	-	XLOC_002033	TCONS_00006135	NA	NA	NA	NA#lncrna	lnc	NA	2	4	3500	2939	lincConv	NA	ENSGALT00000013929	CRELD2	50905	NA	NA	NA	NA	NA	u
1	19160158	19161919	-	XLOC_002034	TCONS_00006138	NA	NA	NA	NA#lncrna	lnc	NA	2	1	1598	1598	lincSSdw	NA	ENSGALT00000039200	PIM3	3911	NA	NA	NA	NA	NA	u
1	20210107	20212279	-	XLOC_002038	TCONS_00006148	NA	NA	NA	NA#lncrna	lnc	NA	1	1	2172	2172	lincDiv	NA	ENSGALT00000072540	TRABD	11587	NA	NA	NA	NA	NA	u
1	20257885	20271738	-	XLOC_002039	TCONS_00006149	NA	NA	NA	NA#lncrna	lnc	NA	1	3	13853	11394	lincConv	NA	ENSGALT00000063163	TRABD	1720	NA	NA	NA	NA	NA	u
1	20257885	20290246	-	XLOC_002039	TCONS_00006151	ENSGALG00000041357	ENSGALT00000078171	lincRNA	lincRNA#lncrna	lnc	NA	3	3	4490	11394	lincDiv	NA	ENSGALT00000066608	SELENOO	101	NA	NA	NA	NA	NA	u
1	20274619	20277930	-	XLOC_002040	TCONS_00006152	ENSGALG00000041357	ENSGALT00000078171	lincRNA	lincRNA#lncrna	lnc	NA	1	1	3311	3311	lincDiv	NA	ENSGALT00000066608	SELENOO	12417	NA	NA	NA	NA	NA	x
1	20868723	20872748	-	XLOC_002048	TCONS_00006189	NA	NA	NA	NA#lncrna	lnc	NA	1	1	4025	4025	lincDiv	NA	ENSGALT00000062893	ZNF800	53	NA	NA	NA	NA	NA	u
1	22853431	22855860	-	XLOC_002056	TCONS_00006198	NA	NA	NA	NA#lncrna	lnc	NA	1	1	2429	2429	lincDiv	NA	ENSGALT00000047184	AASS	12086	NA	NA	NA	NA	NA	u
1	22857799	22859029	-	XLOC_002057	TCONS_00006199	NA	NA	NA	NA#lncrna	lnc	NA	1	1	1230	1230	lincDiv	NA	ENSGALT00000047184	AASS	8917	NA	NA	NA	NA	NA	u
1	22897075	22897847	-	XLOC_002059	TCONS_00006201	NA	NA	NA	NA#lncrna	lnc	NA	1	1	772	772	lincConv	NA	ENSGALT00000047184	AASS	1574	NA	NA	NA	NA	NA	u
1	25903368	25905914	-	XLOC_002078	TCONS_00006267	NA	NA	NA	NA#lncrna	lnc	NA	1	1	2546	2546	lincSSdw	NA	ENSGALT00000015345	FOXP2	2936	NA	NA	NA	NA	NA	u
1	26902308	26903941	-	XLOC_002080	TCONS_00006279	ENSGALG00000033415	ENSGALT00000078446	lincRNA	lincRNA#lncrna	lnc	NA	2	2	1246	940	lincSSdw	NA	ENSGALT00000030698	LSMEM1	4791	NA	NA	NA	NA	NA	=
1	29551330	29555340	-	XLOC_002091	TCONS_00006311	NA	NA	NA	NA#lncrna	lnc	NA	1	1	4010	4010	lincSSup	NA	ENSGALT00000062297	NA	1013	NA	NA	NA	NA	NA	u
1	30103629	30105942	-	XLOC_002098	TCONS_00006333	NA	NA	NA	NA#lncrna	lnc	NA	1	1	2313	2313	lincSSup	NA	ENSGALT00000074174	NA	2636	NA	NA	NA	NA	NA	u
1	30679443	30682891	-	XLOC_002101	TCONS_00006346	NA	NA	NA	NA#lncrna	lnc	NA	2	1	1765	1765	lincConv	NA	ENSGALT00000015694	ANO6	10504	NA	NA	NA	NA	NA	u
1	30715272	30721615	-	XLOC_002102	TCONS_00006347	NA	NA	NA	NA#lncrna	lnc	NA	1	8	6343	6249	lincDiv	NA	ENSGALT00000068017	ARID2	30583	NA	NA	NA	NA	NA	=
1	30715272	30745551	-	XLOC_002102	TCONS_00006348	ENSGALG00000039562	ENSGALT00000080467	lincRNA	lincRNA#lncrna	lnc	NA	3	8	6767	6249	lincDiv	NA	ENSGALT00000068017	ARID2	6647	NA	NA	NA	NA	NA	=
1	30715272	30750140	-	XLOC_002102	TCONS_00006349	ENSGALG00000039562	ENSGALT00000080467	lincRNA	lincRNA#lncrna	lnc	NA	2	8	6155	6249	lincDiv	NA	ENSGALT00000048984	ARID2	2058	NA	NA	NA	NA	NA	=
1	30715272	30750140	-	XLOC_002102	TCONS_00006350	ENSGALG00000039562	ENSGALT00000080467	lincRNA	lincRNA#lncrna	lnc	NA	6	8	7539	6249	lincDiv	NA	ENSGALT00000068017	ARID2	2058	NA	NA	NA	NA	NA	=
1	30715272	30750162	-	XLOC_002102	TCONS_00006351	ENSGALG00000039562	ENSGALT00000080467	lincRNA	lincRNA#lncrna	lnc	NA	5	8	6623	6249	lincDiv	NA	ENSGALT00000068017	ARID2	2036	NA	NA	NA	NA	NA	=
1	30722120	30725776	-	XLOC_002103	TCONS_00006352	NA	NA	NA	NA#lncrna	lnc	NA	1	1	3656	3656	lincDiv	NA	ENSGALT00000048984	ARID2	26422	NA	NA	NA	NA	NA	u
1	30743798	30750140	-	XLOC_002102	TCONS_00006353	ENSGALG00000039562	ENSGALT00000080467	lincRNA	lincRNA#lncrna	lnc	NA	3	8	1525	6249	lincDiv	NA	ENSGALT00000048984	ARID2	2058	NA	NA	NA	NA	NA	=
1	30743798	30750140	-	XLOC_002102	TCONS_00006354	ENSGALG00000039562	ENSGALT00000080467	lincRNA	lincRNA#lncrna	lnc	NA	2	8	5553	6249	lincDiv	NA	ENSGALT00000068017	ARID2	2058	NA	NA	NA	NA	NA	=
1	30982011	30984497	-	XLOC_002107	TCONS_00006376	NA	NA	NA	NA#lncrna	lnc	NA	2	1	1561	1561	lincSSdw	NA	ENSGALT00000015788	SLC38A2	809	NA	NA	NA	NA	NA	u
1	31010375	31014692	-	XLOC_002109	TCONS_00006387	NA	NA	NA	NA#lncrna	lnc	NA	2	4	2225	2233	lincSSup	NA	ENSGALT00000015788	SLC38A2	10009	NA	NA	NA	NA	NA	u
1	31010375	31014692	-	XLOC_002109	TCONS_00006388	NA	NA	NA	NA#lncrna	lnc	NA	2	4	3125	2233	lincSSup	NA	ENSGALT00000015788	SLC38A2	10009	NA	NA	NA	NA	NA	u
1	31012952	31014670	-	XLOC_002109	TCONS_00006389	NA	NA	NA	NA#lncrna	lnc	NA	1	4	1718	2233	lincSSup	NA	ENSGALT00000015788	SLC38A2	12586	NA	NA	NA	NA	NA	u
1	31026674	31028931	-	XLOC_002110	TCONS_00006390	NA	NA	NA	NA#lncrna	lnc	NA	1	1	2257	2257	lincSSup	NA	ENSGALT00000015788	SLC38A2	26308	NA	NA	NA	NA	NA	u
1	31031016	31036278	-	XLOC_002112	TCONS_00006392	NA	NA	NA	NA#lncrna	lnc	NA	1	1	5262	5262	lincSSup	NA	ENSGALT00000015788	SLC38A2	30650	NA	NA	NA	NA	NA	u
1	31036308	31047045	-	XLOC_002113	TCONS_00006393	NA	NA	NA	NA#lncrna	lnc	NA	3	2	1331	1446.5	lincSSup	NA	ENSGALT00000015788	SLC38A2	35942	NA	NA	NA	NA	NA	u
1	31036308	31047075	-	XLOC_002113	TCONS_00006394	NA	NA	NA	NA#lncrna	lnc	NA	5	2	1562	1446.5	lincSSup	NA	ENSGALT00000015788	SLC38A2	35942	NA	NA	NA	NA	NA	u
1	31127660	31131958	-	XLOC_002117	TCONS_00006400	NA	NA	NA	NA#lncrna	lnc	NA	1	1	4298	4298	lincSSup	NA	ENSGALT00000015837	SLC38A4	5573	NA	NA	NA	NA	NA	u
1	32609160	32610741	-	XLOC_002125	TCONS_00006414	NA	NA	NA	NA#lncrna	lnc	NA	1	1	1581	1581	lincSSdw	NA	ENSGALT00000030682	FAM19A2	118623	NA	NA	NA	NA	NA	u
1	32705631	32714834	-	XLOC_002126	TCONS_00006415	NA	NA	NA	NA#lncrna	lnc	NA	2	2	2553	2555	lincSSdw	NA	ENSGALT00000030682	FAM19A2	14530	NA	NA	NA	NA	NA	u
1	32983104	32983514	-	XLOC_002128	TCONS_00006418	NA	NA	NA	NA#lncrna	lnc	NA	1	1	410	410	lincDiv	NA	ENSGALT00000038683	MON2	108	NA	NA	NA	NA	NA	u
1	33058580	33059691	-	XLOC_002129	TCONS_00006419	NA	NA	NA	NA#lncrna	lnc	NA	1	1	1111	1111	lincConv	NA	ENSGALT00000015932	MON2	400	NA	NA	NA	NA	NA	u
1	33589384	33590608	-	XLOC_002132	TCONS_00006426	NA	NA	NA	NA#lncrna	lnc	NA	1	1	1224	1224	lincSSdw	NA	ENSGALT00000087458	C12orf66	4280	NA	NA	NA	NA	NA	u
1	33633299	33638099	-	XLOC_002135	TCONS_00006437	NA	NA	NA	NA#lncrna	lnc	NA	1	1	4800	4800	lincConv	NA	ENSGALT00000015988	XPOT	1115	NA	NA	NA	NA	NA	u
1	33714117	33715641	-	XLOC_002136	TCONS_00006438	NA	NA	NA	NA#lncrna	lnc	NA	1	1	1524	1524	lincDiv	NA	ENSGALT00000016002	RASSF3	84	NA	NA	NA	NA	NA	u
1	34166830	34167624	-	XLOC_002139	TCONS_00006447	NA	NA	NA	NA#lncrna	lnc	NA	1	1	794	794	lincDiv	NA	ENSGALT00000016055	NA	36363	NA	NA	NA	NA	NA	u
1	34414498	34415396	-	XLOC_002141	TCONS_00006456	ENSGALG00000035292	ENSGALT00000060796	lincRNA	lincRNA#lncrna	lnc	NA	2	1	741	741	lincDiv	NA	ENSGALT00000060782	HELB	474	NA	NA	NA	NA	NA	=
1	35062598	35065447	-	XLOC_002144	TCONS_00006462	NA	NA	NA	NA#lncrna	lnc	NA	2	2	2241	2522	lincSSup	NA	ENSGALT00000016105	IFNG	5228	NA	NA	NA	NA	NA	u
1	35062598	35065538	-	XLOC_002144	TCONS_00006463	NA	NA	NA	NA#lncrna	lnc	NA	2	2	2803	2522	lincSSup	NA	ENSGALT00000016105	IFNG	5228	NA	NA	NA	NA	NA	u
1	35419316	35421421	-	XLOC_002150	TCONS_00006476	ENSGALG00000034310	ENSGALT00000065833	lincRNA	lincRNA#lncrna	lnc	NA	2	1	1634	1634	lincDiv	NA	ENSGALT00000016196	NA	4493	NA	NA	NA	NA	NA	=
1	35422112	35424738	-	XLOC_002151	TCONS_00006477	NA	NA	NA	NA#lncrna	lnc	NA	1	1	2626	2626	lincDiv	NA	ENSGALT00000016196	NA	1176	NA	NA	NA	NA	NA	u
1	35446811	35448458	-	XLOC_002153	TCONS_00006479	NA	NA	NA	NA#lncrna	lnc	NA	1	1	1647	1647	lincDiv	NA	ENSGALT00000016200	FRS2	1051	NA	NA	NA	NA	NA	u
1	35722845	35724617	-	XLOC_002156	TCONS_00006482	NA	NA	NA	NA#lncrna	lnc	NA	1	1	1772	1772	lincDiv	NA	ENSGALT00000016314	CNOT2	255	NA	NA	NA	NA	NA	u
1	35835689	35837821	-	XLOC_002157	TCONS_00006483	NA	NA	NA	NA#lncrna	lnc	NA	1	1	2132	2132	lincConv	NA	ENSGALT00000016322	KCNMB4	3731	NA	NA	NA	NA	NA	u
1	35892485	35894526	-	XLOC_002160	TCONS_00006490	NA	NA	NA	NA#lncrna	lnc	NA	1	1	2041	2041	lincSSup	NA	ENSGALT00000016330	PTPRB	640	NA	NA	NA	NA	NA	u
1	35894678	35896653	-	XLOC_002161	TCONS_00006491	NA	NA	NA	NA#lncrna	lnc	NA	1	1	1975	1975	lincSSup	NA	ENSGALT00000067809	PTPRB	2833	NA	NA	NA	NA	NA	u
1	36245454	36246874	-	XLOC_002165	TCONS_00006498	NA	NA	NA	NA#lncrna	lnc	NA	1	1	1420	1420	lincDiv	NA	ENSGALT00000016526	LGR5	1695	NA	NA	NA	NA	NA	u
1	36269857	36286888	-	XLOC_002166	TCONS_00006499	ENSGALG00000010163	ENSGALT00000016526	protein_coding	protein_coding#lncrna	lnc	LGR5	3	1	2021	2021	lncgASi	NA	ENSGALT00000016526	LGR5	0	NA	NA	gene4784	ENSSSCG00000030511	ENSBTAG00000013256	x
1	36404628	36406616	-	XLOC_002168	TCONS_00006508	NA	NA	NA	NA#lncrna	lnc	NA	1	1	1988	1988	lincDiv	NA	ENSGALT00000071672	TMEM19	1797	NA	NA	NA	NA	NA	u
1	36631787	36639451	-	XLOC_002169	TCONS_00006509	NA	NA	NA	NA#lncrna	lnc	NA	1	1	7664	7664	lincDiv	NA	ENSGALT00000016581	TRHDE	1240	NA	NA	NA	NA	NA	u
1	36855031	36855724	-	XLOC_002170	TCONS_00006510	NA	NA	NA	NA#lncrna	lnc	NA	1	1	693	693	lincConv	NA	ENSGALT00000016581	TRHDE	461	NA	NA	NA	NA	NA	u
1	37938900	37940007	-	XLOC_002176	TCONS_00006530	NA	NA	NA	NA#lncrna	lnc	NA	1	1	1107	1107	lincSSup	NA	ENSGALT00000057632	PHLDA1	474	NA	NA	NA	NA	NA	u
1	39734882	39735880	-	XLOC_002184	TCONS_00006560	NA	NA	NA	NA#lncrna	lnc	NA	1	1	998	998	lincDiv	NA	ENSGALT00000046025	RPS16	14426	NA	NA	NA	NA	NA	u
1	39748162	39749205	-	XLOC_002185	TCONS_00006561	NA	NA	NA	NA#lncrna	lnc	NA	1	1	1043	1043	lincDiv	NA	ENSGALT00000046025	RPS16	1101	NA	NA	NA	NA	NA	u
1	41906462	41907584	-	XLOC_002194	TCONS_00006585	NA	NA	NA	NA#lncrna	lnc	NA	1	1	1122	1122	lincConv	NA	ENSGALT00000046004	ALX1	34004	NA	NA	NA	NA	NA	u
1	43280318	43285623	-	XLOC_002201	TCONS_00006611	NA	NA	NA	NA#lncrna	lnc	NA	1	1	5305	5305	lincSSdw	NA	ENSGALT00000038357	DUSP6	2844	NA	NA	NA	NA	NA	u
1	43378229	43382347	-	XLOC_002204	TCONS_00006626	NA	NA	NA	NA#lncrna	lnc	NA	1	1	4118	4118	lincSSup	NA	ENSGALT00000080099	POC1B	7895	NA	NA	NA	NA	NA	u
1	44014355	44016143	-	XLOC_002209	TCONS_00006653	NA	NA	NA	NA#lncrna	lnc	NA	1	1	1788	1788	lincSSdw	NA	ENSGALT00000086852	DCN	3117	NA	NA	NA	NA	NA	u
1	44325299	44325998	-	XLOC_002213	TCONS_00006664	NA	NA	NA	NA#lncrna	lnc	NA	1	1	699	699	lincDiv	NA	ENSGALT00000048581	NA	31763	NA	NA	NA	NA	NA	u
1	44326503	44329002	-	XLOC_002214	TCONS_00006665	NA	NA	NA	NA#lncrna	lnc	NA	1	1	2499	2499	lincDiv	NA	ENSGALT00000048581	NA	28759	NA	NA	NA	NA	NA	u
1	44339272	44347490	-	XLOC_002215	TCONS_00006667	NA	NA	NA	NA#lncrna	lnc	NA	2	5	7892	7041	lincDiv	NA	ENSGALT00000048581	NA	10271	NA	NA	NA	NA	NA	u
1	44339272	44352181	-	XLOC_002215	TCONS_00006668	NA	NA	NA	NA#lncrna	lnc	NA	2	5	10155	7041	lincDiv	NA	ENSGALT00000048581	NA	5580	NA	NA	NA	NA	NA	u
1	44339272	44352613	-	XLOC_002215	TCONS_00006669	NA	NA	NA	NA#lncrna	lnc	NA	3	5	7041	7041	lincDiv	NA	ENSGALT00000048581	NA	5148	NA	NA	NA	NA	NA	u
1	44339272	44354161	-	XLOC_002215	TCONS_00006670	NA	NA	NA	NA#lncrna	lnc	NA	2	5	5572	7041	lincDiv	NA	ENSGALT00000048581	NA	3600	NA	NA	NA	NA	NA	u
1	44379773	44380604	-	XLOC_002216	TCONS_00006671	NA	NA	NA	NA#lncrna	lnc	NA	1	1	831	831	lincConv	NA	ENSGALT00000048581	NA	14447	NA	NA	NA	NA	NA	u
1	44384790	44386154	-	XLOC_002217	TCONS_00006672	NA	NA	NA	NA#lncrna	lnc	NA	1	1	1364	1364	lincSSdw	NA	ENSGALT00000018400	BTG1	12229	NA	NA	NA	NA	NA	u
1	44603919	44606280	-	XLOC_002219	TCONS_00006678	ENSGALG00000011277	ENSGALT00000018401	protein_coding	protein_coding#lncrna	lnc	PLEKHG7	1	1	2361	2361	lncgASe	NA	ENSGALT00000018401	PLEKHG7	0	NA	NA	gene4873	NA	ENSBTAG00000000818	x
1	44868828	44870299	-	XLOC_002222	TCONS_00006690	NA	NA	NA	NA#lncrna	lnc	NA	1	1	1471	1471	lincDiv	NA	ENSGALT00000018422	MRPL42	33	NA	NA	NA	NA	NA	u
1	44871252	44890490	-	XLOC_002223	TCONS_00006691	ENSGALG00000011293	ENSGALT00000018422	protein_coding	protein_coding#lncrna	lnc	MRPL42	5	13	9134	11634	lncgASe	NA	ENSGALT00000018422	MRPL42	0	NA	NA	gene4879	NA	ENSBTAG00000002708	s
1	44872077	44884273	-	XLOC_002223	TCONS_00006692	ENSGALG00000011293	ENSGALT00000018422	protein_coding	protein_coding#lncrna	lnc	MRPL42	2	13	11387	11634	lncgASe	NA	ENSGALT00000018422	MRPL42	0	NA	NA	gene4879	NA	ENSBTAG00000002708	s
1	44872077	44889824	-	XLOC_002223	TCONS_00006693	ENSGALG00000011293	ENSGALT00000018422	protein_coding	protein_coding#lncrna	lnc	MRPL42	4	13	16278	11634	lncgASe	NA	ENSGALT00000018422	MRPL42	0	NA	NA	gene4879	NA	ENSBTAG00000002708	s
1	44872077	44889824	-	XLOC_002223	TCONS_00006694	ENSGALG00000011293	ENSGALT00000018422	protein_coding	protein_coding#lncrna	lnc	MRPL42	3	13	15625	11634	lncgASe	NA	ENSGALT00000018422	MRPL42	0	NA	NA	gene4879	NA	ENSBTAG00000002708	s
1	44872077	44890855	-	XLOC_002223	TCONS_00006698	ENSGALG00000011293	ENSGALT00000018422	protein_coding	protein_coding#lncrna	lnc	MRPL42	5	13	10255	11634	lncgASe	NA	ENSGALT00000018422	MRPL42	0	NA	NA	gene4879	NA	ENSBTAG00000002708	s
1	44872077	44890860	-	XLOC_002223	TCONS_00006699	ENSGALG00000011293	ENSGALT00000018422	protein_coding	protein_coding#lncrna	lnc	MRPL42	2	13	12583	11634	lncgASe	NA	ENSGALT00000018422	MRPL42	0	NA	NA	gene4879	NA	ENSBTAG00000002708	s
1	44872077	44890875	-	XLOC_002223	TCONS_00006700	ENSGALG00000011293	ENSGALT00000018422	protein_coding	protein_coding#lncrna	lnc	MRPL42	4	13	9171	11634	lncgASe	NA	ENSGALT00000018422	MRPL42	0	NA	NA	gene4879	NA	ENSBTAG00000002708	s
1	44872077	44890875	-	XLOC_002223	TCONS_00006701	ENSGALG00000011293	ENSGALT00000018422	protein_coding	protein_coding#lncrna	lnc	MRPL42	6	13	9638	11634	lncgASe	NA	ENSGALT00000018422	MRPL42	0	NA	NA	gene4879	NA	ENSBTAG00000002708	s
1	44872077	44891066	-	XLOC_002223	TCONS_00006702	ENSGALG00000011293	ENSGALT00000018422	protein_coding	protein_coding#lncrna	lnc	MRPL42	4	13	11401	11634	lncgASe	NA	ENSGALT00000018422	MRPL42	0	NA	NA	gene4879	NA	ENSBTAG00000002708	s
1	44899930	44901132	-	XLOC_002224	TCONS_00006704	NA	NA	NA	NA#lncrna	lnc	NA	1	1	1202	1202	lincDiv	NA	ENSGALT00000018428	CRADD	2626	NA	NA	NA	NA	NA	u
1	44901213	44903280	-	XLOC_002225	TCONS_00006705	NA	NA	NA	NA#lncrna	lnc	NA	1	1	2067	2067	lincDiv	NA	ENSGALT00000018428	CRADD	478	NA	NA	NA	NA	NA	u
1	45061716	45062985	-	XLOC_002226	TCONS_00006706	NA	NA	NA	NA#lncrna	lnc	NA	1	1	1269	1269	lincDiv	NA	ENSGALT00000018451	PLXNC1	959	NA	NA	NA	NA	NA	u
1	45156514	45157356	-	XLOC_002228	TCONS_00006712	NA	NA	NA	NA#lncrna	lnc	NA	1	1	842	842	lincSSup	NA	ENSGALT00000030640	CEP83	3701	NA	NA	NA	NA	NA	u
1	45232989	45241879	-	XLOC_002230	TCONS_00006715	NA	NA	NA	NA#lncrna	lnc	NA	1	1	8890	8890	lincDiv	NA	ENSGALT00000018475	SNAPC3	132	NA	NA	NA	NA	NA	u
1	45662481	45664611	-	XLOC_002237	TCONS_00006748	NA	NA	NA	NA#lncrna	lnc	NA	1	1	2130	2130	lincDiv	NA	ENSGALT00000018617	SNRPF	701	NA	NA	NA	NA	NA	u
1	45742923	45748037	-	XLOC_002240	TCONS_00006760	NA	NA	NA	NA#lncrna	lnc	NA	3	2	1777	1543	lincDiv	NA	ENSGALT00000076238	NA	11119	NA	NA	NA	NA	NA	u
1	45744460	45748018	-	XLOC_002240	TCONS_00006761	NA	NA	NA	NA#lncrna	lnc	NA	2	2	1309	1543	lincDiv	NA	ENSGALT00000076238	NA	11138	NA	NA	NA	NA	NA	u
1	45753709	45758920	-	XLOC_002241	TCONS_00006762	ENSGALG00000033617	ENSGALT00000083101	lincRNA	lincRNA#lncrna	lnc	NA	2	1	834	834	lincDiv	NA	ENSGALT00000076238	NA	236	NA	NA	NA	NA	NA	=
1	47181420	47182301	-	XLOC_002248	TCONS_00006785	NA	NA	NA	NA#lncrna	lnc	NA	1	1	881	881	lincDiv	NA	ENSGALT00000064201	NA	1048	NA	NA	NA	NA	NA	u
1	47786873	47794713	-	XLOC_002252	TCONS_00006811	NA	NA	NA	NA#lncrna	lnc	NA	1	1	7840	7840	lincSSup	NA	ENSGALT00000019063	NA	2351	NA	NA	NA	NA	NA	u
1	47796305	47797664	-	XLOC_002253	TCONS_00006812	NA	NA	NA	NA#lncrna	lnc	NA	1	1	1359	1359	lincDiv	NA	ENSGALT00000038170	CNOT4	2349	NA	NA	NA	NA	NA	u
1	47798202	47799878	-	XLOC_002254	TCONS_00006813	NA	NA	NA	NA#lncrna	lnc	NA	1	1	1676	1676	lincDiv	NA	ENSGALT00000038170	CNOT4	135	NA	NA	NA	NA	NA	u
1	47946582	47951465	-	XLOC_002257	TCONS_00006818	ENSGALG00000044155	ENSGALT00000090133	lincRNA	lincRNA#lncrna	lnc	NA	4	4	1689	1782.5	lincConv	NA	ENSGALT00000019157	WDR91	2505	NA	NA	NA	NA	NA	=
1	48096898	48098510	-	XLOC_002262	TCONS_00006826	NA	NA	NA	NA#lncrna	lnc	NA	2	1	1002	1002	lincSSdw	NA	ENSGALT00000074989	NA	599	NA	NA	NA	NA	NA	u
1	49495122	49496048	-	XLOC_002302	TCONS_00006894	NA	NA	NA	NA#lncrna	lnc	NA	1	1	926	926	lincDiv	NA	ENSGALT00000019440	CENPM	41	NA	NA	NA	NA	NA	u
1	49687081	49688808	-	XLOC_002308	TCONS_00006921	NA	NA	NA	NA#lncrna	lnc	NA	1	1	1727	1727	lincConv	NA	ENSGALT00000019502	TOB2	6151	NA	NA	NA	NA	NA	u
1	49872038	49872454	-	XLOC_002313	TCONS_00006961	NA	NA	NA	NA#lncrna	lnc	NA	1	1	416	416	lincSSup	NA	ENSGALT00000076669	EP300	1466	NA	NA	NA	NA	NA	u
1	49915698	49916857	-	XLOC_002315	TCONS_00006964	NA	NA	NA	NA#lncrna	lnc	NA	1	1	1159	1159	lincSSdw	NA	ENSGALT00000019589	XPNPEP3	8423	NA	NA	NA	NA	NA	u
1	49917740	49919019	-	XLOC_002316	TCONS_00006965	NA	NA	NA	NA#lncrna	lnc	NA	1	1	1279	1279	lincSSdw	NA	ENSGALT00000019589	XPNPEP3	6261	NA	NA	NA	NA	NA	u
1	49990095	49998117	-	XLOC_002318	TCONS_00006971	ENSGALG00000039210	ENSGALT00000047678	lincRNA	lincRNA#lncrna	lnc	NA	2	1	1464	1464	lincDiv	NA	ENSGALT00000019622	MKL1	9012	NA	NA	NA	NA	NA	=
1	50294141	50297761	-	XLOC_002322	TCONS_00006987	NA	NA	NA	NA#lncrna	lnc	NA	2	3	2255	2255	lincSSdw	NA	ENSGALT00000019690	FAM83F	2950	NA	NA	NA	NA	NA	=
1	50313743	50315247	-	XLOC_002323	TCONS_00006990	NA	NA	NA	NA#lncrna	lnc	NA	1	1	1504	1504	lincSSup	NA	ENSGALT00000019690	FAM83F	613	NA	NA	NA	NA	NA	u
1	50322246	50325113	-	XLOC_002324	TCONS_00006991	NA	NA	NA	NA#lncrna	lnc	NA	1	1	2867	2867	lincSSdw	NA	ENSGALT00000019693	NA	8560	NA	NA	NA	NA	NA	u
1	50367911	50373688	-	XLOC_002325	TCONS_00006996	NA	NA	NA	NA#lncrna	lnc	NA	2	6	709	6163.5	lincSSup	NA	ENSGALT00000019693	NA	22193	NA	NA	NA	NA	NA	=
1	50367911	50373688	-	XLOC_002325	TCONS_00006997	NA	NA	NA	NA#lncrna	lnc	NA	3	6	851	6163.5	lincSSup	NA	ENSGALT00000019693	NA	22193	NA	NA	NA	NA	NA	=
1	50368288	50370276	-	XLOC_002326	TCONS_00006998	NA	NA	NA	NA#lncrna	lnc	NA	1	1	1988	1988	lincSSup	NA	ENSGALT00000019693	NA	22570	NA	NA	NA	NA	NA	u
1	50624321	50625400	-	XLOC_002328	TCONS_00007000	NA	NA	NA	NA#lncrna	lnc	NA	1	1	1079	1079	lincDiv	NA	ENSGALT00000068896	RPS19BP1	1	NA	NA	NA	NA	NA	u
1	50628923	50629793	-	XLOC_002330	TCONS_00007002	NA	NA	NA	NA#lncrna	lnc	NA	1	1	870	870	lincConv	NA	ENSGALT00000068896	RPS19BP1	1378	NA	NA	NA	NA	NA	u
1	50640606	50642803	-	XLOC_002332	TCONS_00007007	NA	NA	NA	NA#lncrna	lnc	NA	1	1	2197	2197	lincSSup	NA	ENSGALT00000037892	NA	4093	NA	NA	NA	NA	NA	u
1	50643055	50644816	-	XLOC_002333	TCONS_00007008	NA	NA	NA	NA#lncrna	lnc	NA	1	1	1761	1761	lincSSdw	NA	ENSGALT00000019837	MIEF1	3954	NA	NA	NA	NA	NA	u
1	50689276	50691523	-	XLOC_002336	TCONS_00007019	NA	NA	NA	NA#lncrna	lnc	NA	1	1	2247	2247	lincSSdw	NA	ENSGALT00000019844	TAB1	2943	NA	NA	NA	NA	NA	u
1	51406491	51411184	-	XLOC_002358	TCONS_00007095	NA	NA	NA	NA#lncrna	lnc	NA	1	1	4693	4693	lincSSdw	NA	ENSGALT00000020357	CYTH4	8911	NA	NA	NA	NA	NA	u
1	51572941	51574644	-	XLOC_002363	TCONS_00007113	NA	NA	NA	NA#lncrna	lnc	NA	1	1	1703	1703	lincSSdw	NA	ENSGALT00000044611	NA	2215	NA	NA	NA	NA	NA	u
1	52284157	52285897	-	XLOC_002372	TCONS_00007152	NA	NA	NA	NA#lncrna	lnc	NA	1	1	1740	1740	lincSSdw	NA	ENSGALT00000020505	ISX	5046	NA	NA	NA	NA	NA	u
1	52387752	52393795	-	XLOC_002373	TCONS_00007158	ENSGALG00000036131	ENSGALT00000053319	lincRNA	lincRNA#lncrna	lnc	NA	2	9	4042	1369	lincSSup	NA	ENSGALT00000020505	ISX	71491	NA	NA	NA	NA	NA	=
1	52389600	52489457	-	XLOC_002373	TCONS_00007162	ENSGALG00000036131	ENSGALT00000053319	lincRNA	lincRNA#lncrna	lnc	NA	5	9	1582	1369	lincDiv	NA	ENSGALT00000088773	NA	61918	NA	NA	NA	NA	NA	=
1	52553998	52554863	-	XLOC_002375	TCONS_00007163	NA	NA	NA	NA#lncrna	lnc	NA	1	1	865	865	lincConv	NA	ENSGALT00000088773	NA	1529	NA	NA	NA	NA	NA	u
1	52555833	52561113	-	XLOC_002376	TCONS_00007164	NA	NA	NA	NA#lncrna	lnc	NA	1	1	5280	5280	lincConv	NA	ENSGALT00000088773	NA	3364	NA	NA	NA	NA	NA	u
1	52574027	52576437	-	XLOC_002377	TCONS_00007165	NA	NA	NA	NA#lncrna	lnc	NA	1	1	2410	2410	lincConv	NA	ENSGALT00000088773	NA	21558	NA	NA	NA	NA	NA	u
1	52580031	52581357	-	XLOC_002378	TCONS_00007166	NA	NA	NA	NA#lncrna	lnc	NA	1	1	1326	1326	lincConv	NA	ENSGALT00000088773	NA	27562	NA	NA	NA	NA	NA	u
1	52582709	52583719	-	XLOC_002379	TCONS_00007167	NA	NA	NA	NA#lncrna	lnc	NA	1	1	1010	1010	lincConv	NA	ENSGALT00000088773	NA	30240	NA	NA	NA	NA	NA	u
1	52586207	52586937	-	XLOC_002380	TCONS_00007168	NA	NA	NA	NA#lncrna	lnc	NA	1	1	730	730	lincConv	NA	ENSGALT00000088773	NA	33738	NA	NA	NA	NA	NA	u
1	52595887	52597759	-	XLOC_002381	TCONS_00007169	NA	NA	NA	NA#lncrna	lnc	NA	1	1	1872	1872	lincConv	NA	ENSGALT00000088773	NA	43418	NA	NA	NA	NA	NA	u
1	52603630	52604648	-	XLOC_002382	TCONS_00007170	NA	NA	NA	NA#lncrna	lnc	NA	1	1	1018	1018	lincConv	NA	ENSGALT00000088773	NA	51161	NA	NA	NA	NA	NA	u
1	52605067	52630163	-	XLOC_002383	TCONS_00007171	NA	NA	NA	NA#lncrna	lnc	NA	7	4	4833	4178	lincConv	NA	ENSGALT00000088773	NA	52598	NA	NA	NA	NA	NA	u
1	52605067	52630163	-	XLOC_002383	TCONS_00007172	NA	NA	NA	NA#lncrna	lnc	NA	8	4	3523	4178	lincConv	NA	ENSGALT00000088773	NA	52598	NA	NA	NA	NA	NA	u
1	52605067	52630173	-	XLOC_002383	TCONS_00007173	NA	NA	NA	NA#lncrna	lnc	NA	7	4	5051	4178	lincConv	NA	ENSGALT00000088773	NA	52598	NA	NA	NA	NA	NA	u
1	52605067	52630173	-	XLOC_002383	TCONS_00007174	NA	NA	NA	NA#lncrna	lnc	NA	8	4	3449	4178	lincConv	NA	ENSGALT00000088773	NA	52598	NA	NA	NA	NA	NA	u
1	52682764	52693689	-	XLOC_002384	TCONS_00007175	ENSGALG00000033632	ENSGALT00000049422	lincRNA	lincRNA#lncrna	lnc	NA	4	4	1729	1485	lincDiv	NA	ENSGALT00000020508	LARGE1	35515	NA	NA	NA	NA	NA	=
1	52682764	52693689	-	XLOC_002384	TCONS_00007176	ENSGALG00000033632	ENSGALT00000049422	lincRNA	lincRNA#lncrna	lnc	NA	5	4	1868	1485	lincDiv	NA	ENSGALT00000020508	LARGE1	35515	NA	NA	NA	NA	NA	=
1	52686068	52693293	-	XLOC_002384	TCONS_00007178	ENSGALG00000033632	ENSGALT00000066634	lincRNA	lincRNA#lncrna	lnc	NA	2	4	1241	1485	lincDiv	NA	ENSGALT00000020508	LARGE1	35911	NA	NA	NA	NA	NA	=
1	52723229	52726646	-	XLOC_002386	TCONS_00007181	ENSGALG00000037945	ENSGALT00000067108	lincRNA	lincRNA#lncrna	lnc	NA	2	2	714	936	lincDiv	NA	ENSGALT00000020508	LARGE1	2558	NA	NA	NA	NA	NA	=
1	53271087	53272676	-	XLOC_002388	TCONS_00007185	NA	NA	NA	NA#lncrna	lnc	NA	1	1	1589	1589	lincConv	NA	ENSGALT00000050056	NA	1102	NA	NA	NA	NA	NA	u
1	53273689	53276959	-	XLOC_002389	TCONS_00007186	ENSGALG00000038180	ENSGALT00000061646	lincRNA	lincRNA#lncrna	lnc	NA	1	1	3270	3270	lincSSdw	NA	ENSGALT00000020524	FBXO7	1144	NA	NA	NA	NA	NA	x
1	53604133	53614338	-	XLOC_002394	TCONS_00007203	NA	NA	NA	NA#lncrna	lnc	NA	1	3	10205	7901	lincSSup	NA	ENSGALT00000081441	NA	8657	NA	NA	NA	NA	NA	u
1	53604133	53617436	-	XLOC_002394	TCONS_00007205	NA	NA	NA	NA#lncrna	lnc	NA	3	3	7901	7901	lincSSup	NA	ENSGALT00000081441	NA	8657	NA	NA	NA	NA	NA	u
1	53618000	53619099	-	XLOC_002395	TCONS_00007206	NA	NA	NA	NA#lncrna	lnc	NA	1	1	1099	1099	lincSSup	NA	ENSGALT00000081441	NA	22524	NA	NA	NA	NA	NA	u
1	53625607	53627029	-	XLOC_002396	TCONS_00007207	NA	NA	NA	NA#lncrna	lnc	NA	1	1	1422	1422	lincSSdw	NA	ENSGALT00000020627	CRY1	15359	NA	NA	NA	NA	NA	u
1	53715763	53717305	-	XLOC_002399	TCONS_00007219	NA	NA	NA	NA#lncrna	lnc	NA	1	1	1542	1542	lincSSdw	NA	ENSGALT00000053721	RIC8B	8239	NA	NA	NA	NA	NA	u
1	53856233	53857819	-	XLOC_002402	TCONS_00007232	NA	NA	NA	NA#lncrna	lnc	NA	1	1	1586	1586	lincSSup	NA	ENSGALT00000082129	RFX4	2970	NA	NA	NA	NA	NA	u
1	53975836	53977397	-	XLOC_002405	TCONS_00007254	NA	NA	NA	NA#lncrna	lnc	NA	1	1	1561	1561	lincDiv	NA	ENSGALT00000020668	NUAK1	6012	NA	NA	NA	NA	NA	u
1	53977722	53979144	-	XLOC_002406	TCONS_00007255	NA	NA	NA	NA#lncrna	lnc	NA	1	1	1422	1422	lincDiv	NA	ENSGALT00000020668	NUAK1	4265	NA	NA	NA	NA	NA	u
1	54366239	54369338	-	XLOC_002409	TCONS_00007261	ENSGALG00000012691	ENSGALT00000020714	protein_coding	protein_coding#lncrna	lnc	ALDH1L2	3	1	2047	2047	lncgASe	NA	ENSGALT00000020714	ALDH1L2	0	NA	NA	gene5555	ENSSSCG00000000839	ENSBTAG00000006326	x
1	55168417	55169176	-	XLOC_002418	TCONS_00007303	NA	NA	NA	NA#lncrna	lnc	NA	1	1	759	759	lincConv	NA	ENSGALT00000020815	PAH	2537	NA	NA	NA	NA	NA	u
1	55169495	55170307	-	XLOC_002419	TCONS_00007304	NA	NA	NA	NA#lncrna	lnc	NA	1	1	812	812	lincDiv	NA	ENSGALT00000020814	NA	2798	NA	NA	NA	NA	NA	u
1	56062504	56063518	-	XLOC_002426	TCONS_00007337	NA	NA	NA	NA#lncrna	lnc	NA	1	1	1014	1014	lincDiv	NA	ENSGALT00000020873	HIPK2	12126	NA	NA	NA	NA	NA	u
1	56063593	56074434	-	XLOC_002427	TCONS_00007338	NA	NA	NA	NA#lncrna	lnc	NA	2	1	10743	10743	lincDiv	NA	ENSGALT00000020873	HIPK2	1210	NA	NA	NA	NA	NA	u
1	56207328	56208118	-	XLOC_002428	TCONS_00007339	NA	NA	NA	NA#lncrna	lnc	NA	1	1	790	790	lincConv	NA	ENSGALT00000020873	HIPK2	8862	NA	NA	NA	NA	NA	u
1	56412077	56413764	-	XLOC_002430	TCONS_00007341	NA	NA	NA	NA#lncrna	lnc	NA	1	1	1687	1687	lincDiv	NA	ENSGALT00000020903	SVOPL	1470	NA	NA	NA	NA	NA	u
1	56416740	56418346	-	XLOC_002431	TCONS_00007342	ENSGALG00000012812	ENSGALT00000020903	protein_coding	protein_coding#lncrna	lnc	SVOPL	2	1	743	743	lncgASe	NA	ENSGALT00000071335	SVOPL	0	NA	NA	gene4117	ENSSSCG00000016517	ENSBTAG00000031265	x
1	56428605	56430195	-	XLOC_002432	TCONS_00007343	ENSGALG00000012812	ENSGALT00000071335	protein_coding	protein_coding#lncrna	lnc	SVOPL	1	1	1590	1590	lncgASe	NA	ENSGALT00000071335	SVOPL	0	NA	NA	gene4117	ENSSSCG00000016517	ENSBTAG00000031265	x
1	56602262	56608082	-	XLOC_002435	TCONS_00007355	ENSGALG00000038683	ENSGALT00000055627	lincRNA	lincRNA#lncrna	lnc	NA	3	1	889	889	lncgASi	NA	ENSGALT00000066172	AKR1D1	0	NA	NA	NA	NA	NA	=
1	56660797	56661798	-	XLOC_002436	TCONS_00007356	NA	NA	NA	NA#lncrna	lnc	NA	1	1	1001	1001	lincSSdw	NA	ENSGALT00000075591	NA	18793	NA	NA	NA	NA	NA	u
1	56674447	56680139	-	XLOC_002437	TCONS_00007357	NA	NA	NA	NA#lncrna	lnc	NA	2	1	5584	5584	lincSSdw	NA	ENSGALT00000075591	NA	452	NA	NA	NA	NA	NA	u
1	56713224	56716750	-	XLOC_002440	TCONS_00007370	NA	NA	NA	NA#lncrna	lnc	NA	2	2	2061	1510.5	lincSSup	NA	ENSGALT00000020949	NA	7312	NA	NA	NA	NA	NA	u
1	56715803	56720565	-	XLOC_002440	TCONS_00007371	NA	NA	NA	NA#lncrna	lnc	NA	2	2	960	1510.5	lincSSup	NA	ENSGALT00000020949	NA	9891	NA	NA	NA	NA	NA	u
1	56726019	56727461	-	XLOC_002441	TCONS_00007372	NA	NA	NA	NA#lncrna	lnc	NA	1	1	1442	1442	lincSSup	NA	ENSGALT00000020949	NA	20107	NA	NA	NA	NA	NA	u
1	56792314	56803972	-	XLOC_002443	TCONS_00007384	ENSGALG00000036958	ENSGALT00000073142	lincRNA	lincRNA#lncrna	lnc	NA	3	2	797	666.5	lincSSdw	NA	ENSGALT00000020957	SLC37A3	3047	NA	NA	NA	NA	NA	=
1	56792315	56793680	-	XLOC_002443	TCONS_00007385	ENSGALG00000036958	ENSGALT00000049088	lincRNA	lincRNA#lncrna	lnc	NA	2	2	536	666.5	lincSSup	NA	ENSGALT00000060010	KDM7A	4770	NA	NA	NA	NA	NA	=
1	56833897	56835402	-	XLOC_002445	TCONS_00007393	ENSGALG00000036675	ENSGALT00000079824	lincRNA	lincRNA#lncrna	lnc	NA	2	4	1444	4229.5	lincSSdw	NA	ENSGALT00000020962	NA	722	NA	NA	NA	NA	NA	=
1	57483380	57486045	-	XLOC_002453	TCONS_00007419	NA	NA	NA	NA#lncrna	lnc	NA	1	1	2665	2665	lincConv	NA	ENSGALT00000021004	CREB3L2	3015	NA	NA	NA	NA	NA	u
1	59138799	59140020	-	XLOC_002460	TCONS_00007436	NA	NA	NA	NA#lncrna	lnc	NA	1	1	1221	1221	lincSSdw	NA	ENSGALT00000021097	BICD1	23995	NA	NA	NA	NA	NA	u
1	59141676	59143197	-	XLOC_002461	TCONS_00007437	NA	NA	NA	NA#lncrna	lnc	NA	1	1	1521	1521	lincSSdw	NA	ENSGALT00000021097	BICD1	20818	NA	NA	NA	NA	NA	u
1	59331765	59333135	-	XLOC_002463	TCONS_00007440	NA	NA	NA	NA#lncrna	lnc	NA	1	1	1370	1370	lincSSdw	NA	ENSGALT00000063407	NA	5980	NA	NA	NA	NA	NA	u
1	59333974	59335460	-	XLOC_002464	TCONS_00007441	NA	NA	NA	NA#lncrna	lnc	NA	1	1	1486	1486	lincSSdw	NA	ENSGALT00000063407	NA	3655	NA	NA	NA	NA	NA	u
1	59336208	59338418	-	XLOC_002465	TCONS_00007442	NA	NA	NA	NA#lncrna	lnc	NA	2	3	1535	489	lincSSdw	NA	ENSGALT00000063407	NA	697	NA	NA	NA	NA	NA	=
1	59390412	59390845	-	XLOC_002467	TCONS_00007451	NA	NA	NA	NA#lncrna	lnc	NA	1	1	433	433	lincSSup	NA	ENSGALT00000085734	NA	2949	NA	NA	NA	NA	NA	u
1	59391426	59392138	-	XLOC_002468	TCONS_00007452	NA	NA	NA	NA#lncrna	lnc	NA	1	1	712	712	lincSSup	NA	ENSGALT00000085734	NA	3963	NA	NA	NA	NA	NA	u
1	59392702	59407346	-	XLOC_002469	TCONS_00007453	NA	NA	NA	NA#lncrna	lnc	NA	4	1	12101	12101	lincSSup	NA	ENSGALT00000085734	NA	5239	NA	NA	NA	NA	NA	u
1	59401376	59403028	-	XLOC_002470	TCONS_00007454	NA	NA	NA	NA#lncrna	lnc	NA	1	1	1652	1652	lincSSup	NA	ENSGALT00000085734	NA	13913	NA	NA	NA	NA	NA	u
1	59403700	59404364	-	XLOC_002471	TCONS_00007455	NA	NA	NA	NA#lncrna	lnc	NA	1	1	664	664	lincSSup	NA	ENSGALT00000085734	NA	16237	NA	NA	NA	NA	NA	u
1	59597745	59602335	-	XLOC_002474	TCONS_00007459	ENSGALG00000045990	ENSGALT00000083970	protein_coding	protein_coding#lncrna	lnc	NA	3	1	411	411	lncgASe	NA	ENSGALT00000083970	NA	0	NA	NA	NA	NA	NA	x
1	59761303	59762876	-	XLOC_002475	TCONS_00007460	NA	NA	NA	NA#lncrna	lnc	NA	1	1	1573	1573	lincDiv	NA	ENSGALT00000021134	TMTC1	14254	NA	NA	NA	NA	NA	u
1	60050966	60056592	-	XLOC_002478	TCONS_00007466	NA	NA	NA	NA#lncrna	lnc	NA	3	2	3828	3128.5	lincSSup	NA	ENSGALT00000030549	WASHC1	1040	NA	NA	NA	NA	NA	u
1	60050966	60056592	-	XLOC_002478	TCONS_00007467	NA	NA	NA	NA#lncrna	lnc	NA	4	2	2429	3128.5	lincSSup	NA	ENSGALT00000030549	WASHC1	1040	NA	NA	NA	NA	NA	u
1	61167084	61168993	-	XLOC_002488	TCONS_00007503	NA	NA	NA	NA#lncrna	lnc	NA	1	1	1909	1909	lincSSup	NA	ENSGALT00000037501	NA	13327	NA	NA	NA	NA	NA	u
1	61169489	61170883	-	XLOC_002489	TCONS_00007504	NA	NA	NA	NA#lncrna	lnc	NA	1	1	1394	1394	lincSSup	NA	ENSGALT00000037501	NA	15732	NA	NA	NA	NA	NA	u
1	61903656	61909055	-	XLOC_002497	TCONS_00007527	ENSGALG00000013037	ENSGALT00000021282	protein_coding	protein_coding#lncrna	lnc	BCL2L13	1	1	5399	5399	lncgASe	NA	ENSGALT00000021282	BCL2L13	0	NA	NA	gene6066	ENSSSCG00000040373	ENSBTAG00000013956	x
1	61909931	61913164	-	XLOC_002498	TCONS_00007528	NA	NA	NA	NA#lncrna	lnc	NA	2	1	2510	2510	lincSSdw	NA	ENSGALT00000053387	BID	230	NA	NA	NA	NA	NA	u
1	61968353	61969384	-	XLOC_002501	TCONS_00007537	NA	NA	NA	NA#lncrna	lnc	NA	1	1	1031	1031	lincSSup	NA	ENSGALT00000053203	NA	3787	NA	NA	NA	NA	NA	u
1	62136391	62138073	-	XLOC_002502	TCONS_00007540	ENSGALG00000013056	ENSGALT00000037480	protein_coding	protein_coding#lncrna	lnc	NA	3	2	1214	1147	lncgASe	NA	ENSGALT00000037480	NA	0	NA	NA	NA	NA	NA	x
1	62166731	62176106	-	XLOC_002503	TCONS_00007541	ENSGALG00000013058	ENSGALT00000021311	protein_coding	protein_coding#lncrna	lnc	NA	1	1	9375	9375	lncgASe	NA	ENSGALT00000021311	NA	0	NA	NA	NA	NA	NA	x
1	63139460	63141011	-	XLOC_002510	TCONS_00007577	NA	NA	NA	NA#lncrna	lnc	NA	2	2	677	674.5	lincConv	NA	ENSGALT00000021374	NA	30	NA	NA	NA	NA	NA	u
1	63139460	63141011	-	XLOC_002510	TCONS_00007578	NA	NA	NA	NA#lncrna	lnc	NA	2	2	672	674.5	lincConv	NA	ENSGALT00000021374	NA	30	NA	NA	NA	NA	NA	u
1	66493507	66498436	-	XLOC_002527	TCONS_00007625	NA	NA	NA	NA#lncrna	lnc	NA	1	1	4929	4929	lincSSdw	NA	ENSGALT00000021571	ETNK1	8908	NA	NA	NA	NA	NA	u
1	66550715	66556981	-	XLOC_002529	TCONS_00007633	ENSGALG00000013210	ENSGALT00000021580	protein_coding	protein_coding#lncrna	lnc	C2CD5	1	1	6266	6266	lncgASe	NA	ENSGALT00000021580	C2CD5	0	NA	NA	gene5727	ENSSSCG00000000570	ENSBTAG00000001673	x
1	67291575	67298485	-	XLOC_002537	TCONS_00007650	NA	NA	NA	NA#lncrna	lnc	NA	1	1	6910	6910	lincSSup	NA	ENSGALT00000063299	KRAS	28187	NA	NA	NA	NA	NA	u
1	67686171	67686984	-	XLOC_002540	TCONS_00007657	NA	NA	NA	NA#lncrna	lnc	NA	1	1	813	813	lincConv	NA	ENSGALT00000022738	SSPN	2862	NA	NA	NA	NA	NA	u
1	68056978	68058441	-	XLOC_002543	TCONS_00007678	NA	NA	NA	NA#lncrna	lnc	NA	1	1	1463	1463	lincConv	NA	ENSGALT00000022805	NA	307	NA	NA	NA	NA	NA	u
1	68134069	68136705	-	XLOC_002545	TCONS_00007686	NA	NA	NA	NA#lncrna	lnc	NA	2	1	903	903	lincDiv	NA	ENSGALT00000022818	STK38L	98	NA	NA	NA	NA	NA	u
1	68179988	68182368	-	XLOC_002546	TCONS_00007687	NA	NA	NA	NA#lncrna	lnc	NA	1	1	2380	2380	lincConv	NA	ENSGALT00000067928	STK38L	394	NA	NA	NA	NA	NA	u
1	68378889	68381849	-	XLOC_002550	TCONS_00007697	ENSGALG00000014126	ENSGALT00000059512	protein_coding	protein_coding#lncrna	lnc	NA	1	1	2960	2960	lncgASe	NA	ENSGALT00000059512	NA	0	NA	NA	NA	NA	NA	x
1	69760322	69761871	-	XLOC_002560	TCONS_00007739	NA	NA	NA	NA#lncrna	lnc	NA	1	1	1549	1549	lincDiv	NA	ENSGALT00000022984	PRR5	1244	NA	NA	NA	NA	NA	u
1	70536207	70537772	-	XLOC_002566	TCONS_00007759	NA	NA	NA	NA#lncrna	lnc	NA	1	1	1565	1565	lincDiv	NA	ENSGALT00000023014	FBLN1	7801	NA	NA	NA	NA	NA	u
1	71512434	71532678	-	XLOC_002573	TCONS_00007782	NA	NA	NA	NA#lncrna	lnc	NA	3	4	16637	16254.5	lincDiv	NA	ENSGALT00000037297	NA	8315	NA	NA	NA	NA	NA	u
1	71513392	71532678	-	XLOC_002573	TCONS_00007784	NA	NA	NA	NA#lncrna	lnc	NA	3	4	15872	16254.5	lincDiv	NA	ENSGALT00000037297	NA	8315	NA	NA	NA	NA	NA	u
1	71513392	71540614	-	XLOC_002573	TCONS_00007785	NA	NA	NA	NA#lncrna	lnc	NA	3	4	10171	16254.5	lincDiv	NA	ENSGALT00000037297	NA	379	NA	NA	NA	NA	NA	u
1	71532764	71540316	-	XLOC_002574	TCONS_00007786	NA	NA	NA	NA#lncrna	lnc	NA	1	1	7552	7552	lincDiv	NA	ENSGALT00000037297	NA	677	NA	NA	NA	NA	NA	u
1	72005991	72007069	-	XLOC_002579	TCONS_00007803	NA	NA	NA	NA#lncrna	lnc	NA	1	1	1078	1078	lincSSup	NA	ENSGALT00000045814	NA	11816	NA	NA	NA	NA	NA	u
1	72020393	72025740	-	XLOC_002580	TCONS_00007804	NA	NA	NA	NA#lncrna	lnc	NA	1	1	5347	5347	lincDiv	NA	ENSGALT00000085997	NA	6058	NA	NA	NA	NA	NA	u
1	72414971	72416512	-	XLOC_002584	TCONS_00007811	NA	NA	NA	NA#lncrna	lnc	NA	1	1	1541	1541	lincDiv	NA	ENSGALT00000027951	KLHL42	3694	NA	NA	NA	NA	NA	u
1	72939774	72941624	-	XLOC_002586	TCONS_00007817	NA	NA	NA	NA#lncrna	lnc	NA	1	1	1850	1850	lincDiv	NA	ENSGALT00000027946	FAR2	31785	NA	NA	NA	NA	NA	u
1	73233432	73234480	-	XLOC_002590	TCONS_00007825	NA	NA	NA	NA#lncrna	lnc	NA	1	1	1048	1048	lincSSup	NA	ENSGALT00000043040	TIGAR	3974	NA	NA	NA	NA	NA	u
1	75162237	75163103	-	XLOC_002602	TCONS_00007865	NA	NA	NA	NA#lncrna	lnc	NA	1	1	866	866	lincDiv	NA	ENSGALT00000021680	PRMT8	5722	NA	NA	NA	NA	NA	u
1	75163312	75166951	-	XLOC_002603	TCONS_00007866	NA	NA	NA	NA#lncrna	lnc	NA	1	1	3639	3639	lincDiv	NA	ENSGALT00000021680	PRMT8	1874	NA	NA	NA	NA	NA	u
1	75363786	75365688	-	XLOC_002606	TCONS_00007874	ENSGALG00000043233	ENSGALT00000055385	lincRNA	lincRNA#lncrna	lnc	NA	2	1	1438	1438	lincSSup	NA	ENSGALT00000074167	NA	829	NA	NA	NA	NA	NA	=
1	75366100	75370652	-	XLOC_002607	TCONS_00007875	NA	NA	NA	NA#lncrna	lnc	NA	1	1	4552	4552	lincSSup	NA	ENSGALT00000074167	NA	3143	NA	NA	NA	NA	NA	u
1	75371907	75373367	-	XLOC_002608	TCONS_00007876	NA	NA	NA	NA#lncrna	lnc	NA	1	1	1460	1460	lincSSdw	NA	ENSGALT00000023174	TSPAN9	7123	NA	NA	NA	NA	NA	u
1	75536094	75539884	-	XLOC_002611	TCONS_00007883	NA	NA	NA	NA#lncrna	lnc	NA	1	1	3790	3790	lincSSdw	NA	ENSGALT00000054088	NA	2055	NA	NA	NA	NA	NA	u
1	75760490	75761665	-	XLOC_002617	TCONS_00007918	NA	NA	NA	NA#lncrna	lnc	NA	1	1	1175	1175	lincSSdw	NA	ENSGALT00000076211	NECAP1	10099	NA	NA	NA	NA	NA	u
1	75761746	75762878	-	XLOC_002618	TCONS_00007919	NA	NA	NA	NA#lncrna	lnc	NA	1	1	1132	1132	lincSSdw	NA	ENSGALT00000076211	NECAP1	8886	NA	NA	NA	NA	NA	u
1	75763178	75765746	-	XLOC_002619	TCONS_00007920	NA	NA	NA	NA#lncrna	lnc	NA	1	1	2568	2568	lincSSdw	NA	ENSGALT00000076211	NECAP1	6018	NA	NA	NA	NA	NA	u
1	75863619	75864819	-	XLOC_002623	TCONS_00007937	NA	NA	NA	NA#lncrna	lnc	NA	1	1	1200	1200	lincDiv	NA	ENSGALT00000037225	NA	6197	NA	NA	NA	NA	NA	u
1	75867549	75869026	-	XLOC_002624	TCONS_00007938	NA	NA	NA	NA#lncrna	lnc	NA	1	1	1477	1477	lincDiv	NA	ENSGALT00000037225	NA	1990	NA	NA	NA	NA	NA	u
1	76072813	76085291	-	XLOC_002628	TCONS_00007945	ENSGALG00000036447	ENSGALT00000069178	protein_coding	protein_coding#lncrna	lnc	A2ML1	1	1	12478	12478	lncgASe	NA	ENSGALT00000069178	A2ML1	0	NA	NA	gene5915	ENSSSCG00000000664	ENSBTAG00000004097	x
1	76086175	76087388	-	XLOC_002629	TCONS_00007946	ENSGALG00000036447	ENSGALT00000069178	protein_coding	protein_coding#lncrna	lnc	A2ML1	1	1	1213	1213	lncgASe	NA	ENSGALT00000069178	A2ML1	0	NA	NA	gene5915	ENSSSCG00000000664	ENSBTAG00000004097	x
1	76890276	76896629	-	XLOC_002641	TCONS_00007998	NA	NA	NA	NA#lncrna	lnc	NA	2	5	5826	6416	lincConv	NA	ENSGALT00000023307	TAPBPL	1944	NA	NA	NA	NA	NA	=
1	77014274	77015606	-	XLOC_002647	TCONS_00008027	NA	NA	NA	NA#lncrna	lnc	NA	1	2	1332	1157	lincSSup	NA	ENSGALT00000023339	CHD4	4080	NA	NA	NA	NA	NA	u
1	77014274	77016019	-	XLOC_002647	TCONS_00008028	NA	NA	NA	NA#lncrna	lnc	NA	2	2	982	1157	lincSSup	NA	ENSGALT00000023339	CHD4	4080	NA	NA	NA	NA	NA	u
1	77016107	77017168	-	XLOC_002648	TCONS_00008029	NA	NA	NA	NA#lncrna	lnc	NA	1	1	1061	1061	lincSSup	NA	ENSGALT00000023339	CHD4	5913	NA	NA	NA	NA	NA	u
1	77036986	77039330	-	XLOC_002650	TCONS_00008033	NA	NA	NA	NA#lncrna	lnc	NA	1	1	2344	2344	lincSSup	NA	ENSGALT00000023341	LPAR5	7752	NA	NA	NA	NA	NA	u
1	77039361	77045443	-	XLOC_002651	TCONS_00008034	NA	NA	NA	NA#lncrna	lnc	NA	2	4	5496	6454	lincSSup	NA	ENSGALT00000023341	LPAR5	10127	NA	NA	NA	NA	NA	u
1	77039361	77047559	-	XLOC_002651	TCONS_00008035	NA	NA	NA	NA#lncrna	lnc	NA	3	4	7801	6454	lincSSup	NA	ENSGALT00000023341	LPAR5	10127	NA	NA	NA	NA	NA	u
1	77039361	77047559	-	XLOC_002651	TCONS_00008036	NA	NA	NA	NA#lncrna	lnc	NA	3	4	7412	6454	lincSSup	NA	ENSGALT00000023341	LPAR5	10127	NA	NA	NA	NA	NA	u
1	77039361	77047570	-	XLOC_002651	TCONS_00008037	NA	NA	NA	NA#lncrna	lnc	NA	2	4	3504	6454	lincSSup	NA	ENSGALT00000023341	LPAR5	10127	NA	NA	NA	NA	NA	u
1	77142911	77144676	-	XLOC_002655	TCONS_00008056	NA	NA	NA	NA#lncrna	lnc	NA	1	1	1765	1765	lincSSup	NA	ENSGALT00000023359	PIANP	3609	NA	NA	NA	NA	NA	u
1	77146630	77149194	-	XLOC_002656	TCONS_00008057	NA	NA	NA	NA#lncrna	lnc	NA	2	1	1411	1411	lincDiv	NA	ENSGALT00000023360	COPS7A	2223	NA	NA	NA	NA	NA	u
1	77149363	77151305	-	XLOC_002657	TCONS_00008058	NA	NA	NA	NA#lncrna	lnc	NA	1	1	1942	1942	lincDiv	NA	ENSGALT00000023360	COPS7A	112	NA	NA	NA	NA	NA	u
1	77400038	77400737	-	XLOC_002662	TCONS_00008086	NA	NA	NA	NA#lncrna	lnc	NA	1	1	699	699	lincSSup	NA	ENSGALT00000023629	NA	623	NA	NA	NA	NA	NA	u
1	77431755	77432977	-	XLOC_002665	TCONS_00008090	NA	NA	NA	NA#lncrna	lnc	NA	1	1	1222	1222	lincDiv	NA	ENSGALT00000023661	PEX5	1389	NA	NA	NA	NA	NA	u
1	77560930	77564943	-	XLOC_002667	TCONS_00008098	NA	NA	NA	NA#lncrna	lnc	NA	3	1	2554	2554	lincSSup	NA	ENSGALT00000023672	ZYX	14420	NA	NA	NA	NA	NA	u
1	77747918	77755703	-	XLOC_002670	TCONS_00008108	ENSGALG00000040461	ENSGALT00000064635	lincRNA	lincRNA#lncrna	lnc	NA	2	3	7306	7305	lncgASe	NA	ENSGALT00000037058	RAP1GAP	0	NA	NA	NA	NA	NA	=
1	77747918	77755703	-	XLOC_002670	TCONS_00008109	ENSGALG00000040461	ENSGALT00000064635	lincRNA	lincRNA#lncrna	lnc	NA	2	3	7305	7305	lncgASe	NA	ENSGALT00000037058	RAP1GAP	0	NA	NA	NA	NA	NA	=
1	77818801	77823605	-	XLOC_002674	TCONS_00008124	NA	NA	NA	NA#lncrna	lnc	NA	3	9	3970	4015	lincSSup	NA	ENSGALT00000081605	NA	2394	NA	NA	NA	NA	NA	u
1	77818801	77823780	-	XLOC_002674	TCONS_00008125	NA	NA	NA	NA#lncrna	lnc	NA	3	9	4243	4015	lincSSup	NA	ENSGALT00000081605	NA	2394	NA	NA	NA	NA	NA	u
1	77818801	77824966	-	XLOC_002674	TCONS_00008127	NA	NA	NA	NA#lncrna	lnc	NA	3	9	4015	4015	lincSSup	NA	ENSGALT00000081605	NA	2394	NA	NA	NA	NA	NA	u
1	77818801	77824979	-	XLOC_002674	TCONS_00008128	NA	NA	NA	NA#lncrna	lnc	NA	3	9	5575	4015	lincSSup	NA	ENSGALT00000081605	NA	2394	NA	NA	NA	NA	NA	u
1	77818801	77844889	-	XLOC_002674	TCONS_00008129	NA	NA	NA	NA#lncrna	lnc	NA	2	9	3703	4015	lincSSup	NA	ENSGALT00000081605	NA	2394	NA	NA	NA	NA	NA	u
1	77818801	77848132	-	XLOC_002674	TCONS_00008130	NA	NA	NA	NA#lncrna	lnc	NA	3	9	4185	4015	lincSSup	NA	ENSGALT00000081605	NA	2394	NA	NA	NA	NA	NA	u
1	77818801	77850293	-	XLOC_002674	TCONS_00008131	NA	NA	NA	NA#lncrna	lnc	NA	2	9	3798	4015	lincSSup	NA	ENSGALT00000081605	NA	2394	NA	NA	NA	NA	NA	u
1	78069390	78070083	-	XLOC_002676	TCONS_00008136	NA	NA	NA	NA#lncrna	lnc	NA	1	1	693	693	lincDiv	NA	ENSGALT00000037053	NA	1285	NA	NA	NA	NA	NA	u
1	78070295	78076835	-	XLOC_002677	TCONS_00008137	ENSGALG00000014750	ENSGALT00000023784	protein_coding	protein_coding#lncrna	lnc	NA	1	1	6540	6540	lncgASe	NA	ENSGALT00000023784	NA	0	NA	NA	NA	NA	NA	x
1	78373704	78375112	-	XLOC_002682	TCONS_00008166	NA	NA	NA	NA#lncrna	lnc	NA	1	1	1408	1408	lincConv	NA	ENSGALT00000023808	STYK1	1929	NA	NA	NA	NA	NA	u
1	78481070	78481435	-	XLOC_002688	TCONS_00008181	NA	NA	NA	NA#lncrna	lnc	NA	1	1	365	365	lincSSdw	NA	ENSGALT00000023816	HAO2	2054	NA	NA	NA	NA	NA	u
1	78583032	78584616	-	XLOC_002689	TCONS_00008183	NA	NA	NA	NA#lncrna	lnc	NA	1	1	1584	1584	lincDiv	NA	ENSGALT00000023834	WARS2	1322	NA	NA	NA	NA	NA	u
1	80108569	80109803	-	XLOC_002700	TCONS_00008228	NA	NA	NA	NA#lncrna	lnc	NA	1	1	1234	1234	lincConv	NA	ENSGALT00000030475	GSK3B	8684	NA	NA	NA	NA	NA	u
1	80480408	80481891	-	XLOC_002706	TCONS_00008254	NA	NA	NA	NA#lncrna	lnc	NA	1	1	1483	1483	lincConv	NA	ENSGALT00000036952	CASQ2	3547	NA	NA	NA	NA	NA	u
1	80522612	80525349	-	XLOC_002707	TCONS_00008263	NA	NA	NA	NA#lncrna	lnc	NA	1	1	2737	2737	lincSSup	NA	ENSGALT00000024232	VANGL1	3440	NA	NA	NA	NA	NA	u
1	80613432	80620593	-	XLOC_002711	TCONS_00008280	ENSGALG00000015069	ENSGALT00000024311	protein_coding	protein_coding#lncrna	lnc	B4GALT4	1	1	7161	7161	lncgASe	NA	ENSGALT00000086208	B4GALT4	0	NA	NA	gene301	NA	ENSBTAG00000001390	x
1	81412638	81422197	-	XLOC_002717	TCONS_00008290	NA	NA	NA	NA#lncrna	lnc	NA	4	4	3182	3079	lincConv	NA	ENSGALT00000024333	IGSF11	487381	NA	NA	NA	NA	NA	u
1	81412638	81422211	-	XLOC_002717	TCONS_00008291	NA	NA	NA	NA#lncrna	lnc	NA	3	4	2976	3079	lincConv	NA	ENSGALT00000024333	IGSF11	487381	NA	NA	NA	NA	NA	u
1	81416110	81422196	-	XLOC_002717	TCONS_00008292	NA	NA	NA	NA#lncrna	lnc	NA	3	4	2124	3079	lincConv	NA	ENSGALT00000024333	IGSF11	490853	NA	NA	NA	NA	NA	u
1	83024184	83042566	-	XLOC_002721	TCONS_00008304	NA	NA	NA	NA#lncrna	lnc	NA	2	8	14555	2168	lincSSup	NA	ENSGALT00000056440	QTRT2	2026	NA	NA	NA	NA	NA	=
1	84097426	84098717	-	XLOC_002737	TCONS_00008368	NA	NA	NA	NA#lncrna	lnc	NA	1	1	1291	1291	lincSSup	NA	ENSGALT00000024597	TBX19	285	NA	NA	NA	NA	NA	u
1	84099772	84101556	-	XLOC_002739	TCONS_00008370	NA	NA	NA	NA#lncrna	lnc	NA	1	1	1784	1784	lincSSup	NA	ENSGALT00000024597	TBX19	2631	NA	NA	NA	NA	NA	u
1	84199376	84207768	-	XLOC_002742	TCONS_00008381	ENSGALG00000031177	ENSGALT00000052004	lincRNA	lincRNA#lncrna	lnc	NA	3	6	3729	3590	lincDiv	NA	ENSGALT00000036915	ST3GAL6	2553	NA	NA	NA	NA	NA	=
1	84201424	84207768	-	XLOC_002742	TCONS_00008386	ENSGALG00000031177	ENSGALT00000052004	lincRNA	lincRNA#lncrna	lnc	NA	3	6	1678	3590	lincDiv	NA	ENSGALT00000036915	ST3GAL6	2553	NA	NA	NA	NA	NA	=
1	86608364	86613920	-	XLOC_002758	TCONS_00008447	ENSGALG00000015348	ENSGALT00000024769	protein_coding	protein_coding#lncrna	lnc	ALCAM	3	7	903	5119	lncgASe	NA	ENSGALT00000024769	ALCAM	0	NA	NA	gene225	ENSSSCG00000011946	ENSBTAG00000000088	x
1	86608364	86615105	-	XLOC_002758	TCONS_00008448	ENSGALG00000015348	ENSGALT00000024769	protein_coding	protein_coding#lncrna	lnc	ALCAM	6	7	2889	5119	lncgASe	NA	ENSGALT00000088035	NA	0	NA	NA	gene225	ENSSSCG00000011946	ENSBTAG00000000088	x
1	86608364	86615531	-	XLOC_002758	TCONS_00008449	ENSGALG00000015348	ENSGALT00000024769	protein_coding	protein_coding#lncrna	lnc	ALCAM	3	7	5812	5119	lncgASe	NA	ENSGALT00000024769	ALCAM	0	NA	NA	gene225	ENSSSCG00000011946	ENSBTAG00000000088	x
1	86608364	86615531	-	XLOC_002758	TCONS_00008450	ENSGALG00000015348	ENSGALT00000024769	protein_coding	protein_coding#lncrna	lnc	ALCAM	3	7	5730	5119	lncgASe	NA	ENSGALT00000088035	NA	0	NA	NA	gene225	ENSSSCG00000011946	ENSBTAG00000000088	x
1	86608364	86616867	-	XLOC_002758	TCONS_00008451	ENSGALG00000015348	ENSGALT00000024769	protein_coding	protein_coding#lncrna	lnc	ALCAM	2	7	5119	5119	lncgASe	NA	ENSGALT00000024769	ALCAM	0	NA	NA	gene225	ENSSSCG00000011946	ENSBTAG00000000088	x
1	86608364	86619307	-	XLOC_002758	TCONS_00008452	ENSGALG00000015348	ENSGALT00000024769	protein_coding	protein_coding#lncrna	lnc	ALCAM	5	7	7109	5119	lncgASe	NA	ENSGALT00000024769	ALCAM	0	NA	NA	gene225	ENSSSCG00000011946	ENSBTAG00000000088	x
1	86623172	86629912	-	XLOC_002759	TCONS_00008453	NA	NA	NA	NA#lncrna	lnc	NA	2	1	1119	1119	lincConv	NA	ENSGALT00000024769	ALCAM	3866	NA	NA	NA	NA	NA	u
1	86623735	86624784	-	XLOC_002760	TCONS_00008454	NA	NA	NA	NA#lncrna	lnc	NA	1	1	1049	1049	lincConv	NA	ENSGALT00000024769	ALCAM	4429	NA	NA	NA	NA	NA	u
1	88193296	88195403	-	XLOC_002771	TCONS_00008503	NA	NA	NA	NA#lncrna	lnc	NA	1	1	2107	2107	lincDiv	NA	ENSGALT00000024797	NECTIN3	38599	NA	NA	NA	NA	NA	u
1	88198568	88210467	-	XLOC_002772	TCONS_00008505	NA	NA	NA	NA#lncrna	lnc	NA	3	2	3801	3856.5	lincDiv	NA	ENSGALT00000024797	NECTIN3	23535	NA	NA	NA	NA	NA	u
1	88670551	88680913	-	XLOC_002774	TCONS_00008507	ENSGALG00000040162	ENSGALT00000063137	lincRNA	lincRNA#lncrna	lnc	NA	4	1	1478	1478	lincConv	NA	ENSGALT00000045648	NA	3375	NA	NA	NA	NA	NA	=
1	90486186	90487579	-	XLOC_002780	TCONS_00008526	NA	NA	NA	NA#lncrna	lnc	NA	1	1	1393	1393	lincDiv	NA	ENSGALT00000065080	NA	227820	NA	NA	NA	NA	NA	u
1	91379430	91416799	-	XLOC_002783	TCONS_00008537	ENSGALG00000042639	ENSGALT00000047642	lincRNA	lincRNA#lncrna	lnc	NA	4	1	1658	1658	lncgSi	NA	ENSGALT00000046703	GABRR3	0	NA	NA	NA	NA	NA	=
1	91506590	91511721	-	XLOC_002785	TCONS_00008548	NA	NA	NA	NA#lncrna	lnc	NA	2	11	4667	5299	lincConv	NA	ENSGALT00000024900	NA	1254	NA	NA	NA	NA	NA	=
1	91506590	91517179	-	XLOC_002785	TCONS_00008549	NA	NA	NA	NA#lncrna	lnc	NA	2	11	5974	5299	lincConv	NA	ENSGALT00000024900	NA	1254	NA	NA	NA	NA	NA	=
1	91517235	91517953	-	XLOC_002786	TCONS_00008557	NA	NA	NA	NA#lncrna	lnc	NA	1	1	718	718	lincSSdw	NA	ENSGALT00000024901	MPZL1	6246	NA	NA	NA	NA	NA	u
1	91518707	91519557	-	XLOC_002787	TCONS_00008558	NA	NA	NA	NA#lncrna	lnc	NA	1	1	850	850	lincSSdw	NA	ENSGALT00000070714	MPZL1	4642	NA	NA	NA	NA	NA	u
1	91836256	91843521	-	XLOC_002792	TCONS_00008579	ENSGALG00000030041	ENSGALT00000075887	lincRNA	lincRNA#lncrna	lnc	NA	2	2	5747	4025	lncgASi	NA	ENSGALT00000024924	ILDR2	0	NA	NA	NA	NA	NA	=
1	91879605	91880860	-	XLOC_002793	TCONS_00008581	NA	NA	NA	NA#lncrna	lnc	NA	1	1	1255	1255	lincSSdw	NA	ENSGALT00000024926	NA	2180	NA	NA	NA	NA	NA	u
1	91906415	91910198	-	XLOC_002795	TCONS_00008587	NA	NA	NA	NA#lncrna	lnc	NA	2	5	2681	4630	lincDiv	NA	ENSGALT00000036845	NA	12229	NA	NA	NA	NA	NA	u
1	92266225	92275887	-	XLOC_002798	TCONS_00008596	ENSGALG00000015474	ENSGALT00000024957	protein_coding	protein_coding#lncrna	lnc	NA	2	1	1934	1934	lncgASi	NA	ENSGALT00000024957	NA	0	NA	NA	NA	ENSSSCG00000011899	ENSBTAG00000018059	x
1	94316009	94325168	-	XLOC_002813	TCONS_00008634	NA	NA	NA	NA#lncrna	lnc	NA	3	7	1345	3055	lincDiv	NA	ENSGALT00000048548	GBE1	783965	NA	NA	NA	NA	NA	u
1	94316009	94325169	-	XLOC_002813	TCONS_00008636	NA	NA	NA	NA#lncrna	lnc	NA	3	7	1453	3055	lincDiv	NA	ENSGALT00000048548	GBE1	783964	NA	NA	NA	NA	NA	u
1	94320998	94322861	-	XLOC_002814	TCONS_00008638	NA	NA	NA	NA#lncrna	lnc	NA	1	1	1863	1863	lincDiv	NA	ENSGALT00000048548	GBE1	786272	NA	NA	NA	NA	NA	u
1	95084783	95108521	-	XLOC_002815	TCONS_00008639	ENSGALG00000031990	ENSGALT00000066904	lincRNA	lincRNA#lncrna	lnc	NA	4	2	9557	6359.5	lincDiv	NA	ENSGALT00000048548	GBE1	612	NA	NA	NA	NA	NA	x
1	95100959	95109360	-	XLOC_002815	TCONS_00008640	ENSGALG00000042771	ENSGALT00000048548	protein_coding	protein_coding#lncrna	lnc	GBE1	2	2	3162	6359.5	lncgASe	NA	ENSGALT00000048548	GBE1	0	NA	NA	gene116	ENSSSCG00000012000	ENSBTAG00000036262	x
1	98152688	98154870	-	XLOC_002826	TCONS_00008668	NA	NA	NA	NA#lncrna	lnc	NA	2	1	1124	1124	lincSSup	NA	ENSGALT00000059434	SAMSN1	1301	NA	NA	NA	NA	NA	u
1	98153586	98154566	-	XLOC_002827	TCONS_00008669	NA	NA	NA	NA#lncrna	lnc	NA	1	1	980	980	lincSSup	NA	ENSGALT00000059434	SAMSN1	2199	NA	NA	NA	NA	NA	u
1	98280965	98281998	-	XLOC_002830	TCONS_00008673	NA	NA	NA	NA#lncrna	lnc	NA	1	1	1033	1033	lincSSdw	NA	ENSGALT00000025294	NRIP1	40196	NA	NA	NA	NA	NA	u
1	98283858	98289423	-	XLOC_002831	TCONS_00008674	NA	NA	NA	NA#lncrna	lnc	NA	1	1	5565	5565	lincSSdw	NA	ENSGALT00000025294	NRIP1	32771	NA	NA	NA	NA	NA	u
1	98290108	98309748	-	XLOC_002825	TCONS_00008675	NA	NA	NA	NA#lncrna	lnc	NA	3	10	1465	4396	lincSSdw	NA	ENSGALT00000025294	NRIP1	12446	NA	NA	NA	NA	NA	=
1	98291386	98292671	-	XLOC_002832	TCONS_00008676	NA	NA	NA	NA#lncrna	lnc	NA	1	1	1285	1285	lincSSdw	NA	ENSGALT00000025294	NRIP1	29523	NA	NA	NA	NA	NA	u
1	98304233	98310769	-	XLOC_002825	TCONS_00008677	NA	NA	NA	NA#lncrna	lnc	NA	1	10	6536	4396	lincSSdw	NA	ENSGALT00000025294	NRIP1	11425	NA	NA	NA	NA	NA	=
1	98311052	98314848	-	XLOC_002833	TCONS_00008678	NA	NA	NA	NA#lncrna	lnc	NA	1	1	3796	3796	lincSSdw	NA	ENSGALT00000025294	NRIP1	7346	NA	NA	NA	NA	NA	u
1	98605103	98606216	-	XLOC_002835	TCONS_00008688	NA	NA	NA	NA#lncrna	lnc	NA	1	1	1113	1113	lincDiv	NA	ENSGALT00000046605	USP25	265	NA	NA	NA	NA	NA	u
1	101995655	101997236	-	XLOC_002846	TCONS_00008706	NA	NA	NA	NA#lncrna	lnc	NA	1	1	1581	1581	lincSSdw	NA	ENSGALT00000075170	MRPL39	494474	NA	NA	NA	NA	NA	u
1	101997351	101999213	-	XLOC_002847	TCONS_00008707	NA	NA	NA	NA#lncrna	lnc	NA	1	1	1862	1862	lincSSdw	NA	ENSGALT00000075170	MRPL39	492497	NA	NA	NA	NA	NA	u
1	102474245	102482396	-	XLOC_002849	TCONS_00008709	NA	NA	NA	NA#lncrna	lnc	NA	3	1	1268	1268	lincSSdw	NA	ENSGALT00000075170	MRPL39	9314	NA	NA	NA	NA	NA	u
1	104972697	104978235	-	XLOC_002876	TCONS_00008804	ENSGALG00000032882	ENSGALT00000061316	protein_coding	protein_coding#lncrna	lnc	NA	1	1	5538	5538	lncgASe	NA	ENSGALT00000061316	NA	0	NA	NA	gene22	NA	NA	x
1	105104538	105104869	-	XLOC_002881	TCONS_00008825	NA	NA	NA	NA#lncrna	lnc	NA	1	1	331	331	lincSSup	NA	ENSGALT00000071817	C21orf62	1522	NA	NA	NA	NA	NA	u
1	105249913	105251426	-	XLOC_002882	TCONS_00008826	NA	NA	NA	NA#lncrna	lnc	NA	1	1	1513	1513	lincDiv	NA	ENSGALT00000087124	NA	90	NA	NA	NA	NA	NA	u
1	105345894	105351455	-	XLOC_002885	TCONS_00008837	ENSGALG00000033199	ENSGALT00000072113	protein_coding	protein_coding#lncrna	lnc	NA	1	1	5561	5561	lncgASe	NA	ENSGALT00000072113	NA	0	NA	NA	NA	NA	NA	x
1	105836762	105838199	-	XLOC_002890	TCONS_00008866	ENSGALG00000030793	ENSGALT00000059107	protein_coding	protein_coding#lncrna	lnc	KCNE2	1	1	1437	1437	lncgASe	NA	ENSGALT00000059107	KCNE2	0	NA	NA	gene153	ENSSSCG00000012045	ENSBTAG00000026260	x
1	106990986	106992443	-	XLOC_002900	TCONS_00008888	NA	NA	NA	NA#lncrna	lnc	NA	1	1	1457	1457	lincConv	NA	ENSGALT00000057941	NA	1881	NA	NA	NA	NA	NA	u
1	107084273	107086205	-	XLOC_002904	TCONS_00008895	NA	NA	NA	NA#lncrna	lnc	NA	2	1	1648	1648	lincSSup	NA	ENSGALT00000025863	DSCR3	4010	NA	NA	NA	NA	NA	u
1	107182488	107183333	-	XLOC_002905	TCONS_00008896	NA	NA	NA	NA#lncrna	lnc	NA	1	1	845	845	lincConv	NA	ENSGALT00000025866	NA	284	NA	NA	NA	NA	NA	u
1	107571075	107572253	-	XLOC_002907	TCONS_00008898	NA	NA	NA	NA#lncrna	lnc	NA	1	1	1178	1178	lincSSdw	NA	ENSGALT00000025872	NA	7334	NA	NA	NA	NA	NA	u
1	107572514	107573420	-	XLOC_002908	TCONS_00008899	NA	NA	NA	NA#lncrna	lnc	NA	1	1	906	906	lincSSdw	NA	ENSGALT00000025872	NA	6167	NA	NA	NA	NA	NA	u
1	107573935	107577084	-	XLOC_002909	TCONS_00008900	NA	NA	NA	NA#lncrna	lnc	NA	1	1	3149	3149	lincSSdw	NA	ENSGALT00000025872	NA	2503	NA	NA	NA	NA	NA	u
1	108087943	108088736	-	XLOC_002915	TCONS_00008926	NA	NA	NA	NA#lncrna	lnc	NA	1	1	793	793	lincConv	NA	ENSGALT00000025981	B3GALT5	6868	NA	NA	NA	NA	NA	u
1	109065842	109067123	-	XLOC_002920	TCONS_00008939	NA	NA	NA	NA#lncrna	lnc	NA	1	2	1281	1272	lincSSdw	NA	ENSGALT00000070953	PRDM15	5183	NA	NA	NA	NA	NA	u
1	109146707	109147368	-	XLOC_002923	TCONS_00008958	NA	NA	NA	NA#lncrna	lnc	NA	1	1	661	661	lincSSup	NA	ENSGALT00000026021	C2CD2	4881	NA	NA	NA	NA	NA	u
1	109164582	109165501	-	XLOC_002924	TCONS_00008965	NA	NA	NA	NA#lncrna	lnc	NA	1	1	919	919	lincSSup	NA	ENSGALT00000026015	ZBTB21	2820	NA	NA	NA	NA	NA	u
1	109165650	109167860	-	XLOC_002925	TCONS_00008966	NA	NA	NA	NA#lncrna	lnc	NA	1	1	2210	2210	lincSSup	NA	ENSGALT00000026015	ZBTB21	3888	NA	NA	NA	NA	NA	u
1	109902425	109903487	-	XLOC_002935	TCONS_00008985	NA	NA	NA	NA#lncrna	lnc	NA	1	1	1062	1062	lincSSdw	NA	ENSGALT00000052958	NA	3896	NA	NA	NA	NA	NA	u
1	109927215	109930393	-	XLOC_002937	TCONS_00008994	NA	NA	NA	NA#lncrna	lnc	NA	2	7	2816	3421	lincSSup	NA	ENSGALT00000026118	NA	996	NA	NA	NA	NA	NA	o
1	109927215	109937385	-	XLOC_002937	TCONS_00008997	NA	NA	NA	NA#lncrna	lnc	NA	4	7	3424	3421	lincSSup	NA	ENSGALT00000026118	NA	996	NA	NA	NA	NA	NA	o
1	109927215	109937385	-	XLOC_002937	TCONS_00008998	NA	NA	NA	NA#lncrna	lnc	NA	4	7	2725	3421	lincSSup	NA	ENSGALT00000026118	NA	996	NA	NA	NA	NA	NA	o
1	109962570	109971944	-	XLOC_002939	TCONS_00008999	NA	NA	NA	NA#lncrna	lnc	NA	3	1	1898	1898	lincSSdw	NA	ENSGALT00000051275	HSF2BP	26633	NA	NA	NA	NA	NA	u
1	110121661	110123080	-	XLOC_002941	TCONS_00009005	NA	NA	NA	NA#lncrna	lnc	NA	1	1	1419	1419	lincConv	NA	ENSGALT00000026124	PDXK	8064	NA	NA	NA	NA	NA	u
1	110144813	110145560	-	XLOC_002943	TCONS_00009007	NA	NA	NA	NA#lncrna	lnc	NA	1	1	747	747	lincDiv	NA	ENSGALT00000059575	AGPAT3	18683	NA	NA	NA	NA	NA	u
1	110148155	110149331	-	XLOC_002944	TCONS_00009008	NA	NA	NA	NA#lncrna	lnc	NA	1	1	1176	1176	lincDiv	NA	ENSGALT00000059575	AGPAT3	14912	NA	NA	NA	NA	NA	u
1	110150107	110152197	-	XLOC_002945	TCONS_00009009	NA	NA	NA	NA#lncrna	lnc	NA	1	1	2090	2090	lincDiv	NA	ENSGALT00000059575	AGPAT3	12046	NA	NA	NA	NA	NA	u
1	110152256	110153858	-	XLOC_002946	TCONS_00009010	NA	NA	NA	NA#lncrna	lnc	NA	1	1	1602	1602	lincDiv	NA	ENSGALT00000059575	AGPAT3	10385	NA	NA	NA	NA	NA	u
1	110157096	110158298	-	XLOC_002947	TCONS_00009011	NA	NA	NA	NA#lncrna	lnc	NA	1	1	1202	1202	lincDiv	NA	ENSGALT00000059575	AGPAT3	5945	NA	NA	NA	NA	NA	u
1	110158361	110159894	-	XLOC_002948	TCONS_00009012	NA	NA	NA	NA#lncrna	lnc	NA	1	1	1533	1533	lincDiv	NA	ENSGALT00000059575	AGPAT3	4349	NA	NA	NA	NA	NA	u
1	110160146	110161110	-	XLOC_002949	TCONS_00009013	NA	NA	NA	NA#lncrna	lnc	NA	1	1	964	964	lincDiv	NA	ENSGALT00000059575	AGPAT3	3133	NA	NA	NA	NA	NA	u
1	110457978	110484847	-	XLOC_002952	TCONS_00009023	NA	NA	NA	NA#lncrna	lnc	NA	3	3	5582	5582	lincSSup	NA	ENSGALT00000078073	NA	64087	NA	NA	NA	NA	NA	u
1	110468441	110471547	-	XLOC_002953	TCONS_00009024	NA	NA	NA	NA#lncrna	lnc	NA	1	1	3106	3106	lincSSup	NA	ENSGALT00000078073	NA	74550	NA	NA	NA	NA	NA	u
1	110475384	110476511	-	XLOC_002954	TCONS_00009025	NA	NA	NA	NA#lncrna	lnc	NA	1	1	1127	1127	lincSSup	NA	ENSGALT00000078073	NA	81493	NA	NA	NA	NA	NA	u
1	110476594	110478536	-	XLOC_002955	TCONS_00009026	NA	NA	NA	NA#lncrna	lnc	NA	1	1	1942	1942	lincSSup	NA	ENSGALT00000078073	NA	82703	NA	NA	NA	NA	NA	u
1	110481465	110482815	-	XLOC_002956	TCONS_00009027	NA	NA	NA	NA#lncrna	lnc	NA	1	1	1350	1350	lincSSup	NA	ENSGALT00000078073	NA	87574	NA	NA	NA	NA	NA	u
1	110482897	110484511	-	XLOC_002957	TCONS_00009028	NA	NA	NA	NA#lncrna	lnc	NA	1	1	1614	1614	lincSSup	NA	ENSGALT00000078073	NA	89006	NA	NA	NA	NA	NA	u
1	110628146	110629293	-	XLOC_002958	TCONS_00009029	NA	NA	NA	NA#lncrna	lnc	NA	1	2	1147	1077.5	lincDiv	NA	ENSGALT00000026137	CXorf36	172632	NA	NA	NA	NA	NA	u
1	110628146	110630098	-	XLOC_002958	TCONS_00009030	NA	NA	NA	NA#lncrna	lnc	NA	2	2	1008	1077.5	lincDiv	NA	ENSGALT00000026137	CXorf36	171827	NA	NA	NA	NA	NA	u
1	110811754	110819750	-	XLOC_002959	TCONS_00009031	ENSGALG00000016215	ENSGALT00000026137	protein_coding	protein_coding#lncrna	lnc	CXorf36	1	1	7996	7996	lncgASe	NA	ENSGALT00000026137	CXorf36	0	NA	NA	NA	ENSSSCG00000026984	ENSBTAG00000020717	x
1	112152440	112156617	-	XLOC_002970	TCONS_00009077	NA	NA	NA	NA#lncrna	lnc	NA	1	1	4177	4177	lincSSup	NA	ENSGALT00000070712	NA	1245	NA	NA	NA	NA	NA	u
1	112157293	112159068	-	XLOC_002971	TCONS_00009078	NA	NA	NA	NA#lncrna	lnc	NA	1	1	1775	1775	lincSSup	NA	ENSGALT00000070712	NA	6098	NA	NA	NA	NA	NA	u
1	112161502	112162483	-	XLOC_002973	TCONS_00009080	NA	NA	NA	NA#lncrna	lnc	NA	1	1	981	981	lincSSup	NA	ENSGALT00000026178	NA	10307	NA	NA	NA	NA	NA	u
1	112163515	112164909	-	XLOC_002974	TCONS_00009081	NA	NA	NA	NA#lncrna	lnc	NA	1	1	1394	1394	lincSSup	NA	ENSGALT00000026178	NA	12320	NA	NA	NA	NA	NA	u
1	112165795	112166945	-	XLOC_002975	TCONS_00009082	NA	NA	NA	NA#lncrna	lnc	NA	1	1	1150	1150	lincSSup	NA	ENSGALT00000070712	NA	14600	NA	NA	NA	NA	NA	u
1	112167500	112168672	-	XLOC_002976	TCONS_00009083	NA	NA	NA	NA#lncrna	lnc	NA	1	1	1172	1172	lincSSup	NA	ENSGALT00000070712	NA	16305	NA	NA	NA	NA	NA	u
1	112170017	112176048	-	XLOC_002977	TCONS_00009084	NA	NA	NA	NA#lncrna	lnc	NA	1	1	6031	6031	lincSSup	NA	ENSGALT00000070712	NA	18822	NA	NA	NA	NA	NA	u
1	112361286	112362697	-	XLOC_002981	TCONS_00009090	NA	NA	NA	NA#lncrna	lnc	NA	2	1	624	624	lincDiv	NA	ENSGALT00000036653	NA	30852	NA	NA	NA	NA	NA	u
1	115701896	115702822	-	XLOC_003000	TCONS_00009125	NA	NA	NA	NA#lncrna	lnc	NA	1	1	926	926	lincConv	NA	ENSGALT00000026255	TAB3	3005	NA	NA	NA	NA	NA	u
1	115884962	115886721	-	XLOC_003003	TCONS_00009136	NA	NA	NA	NA#lncrna	lnc	NA	1	2	1759	2494	lincDiv	NA	ENSGALT00000026260	NR0B1	22748	NA	NA	NA	NA	NA	u
1	115884962	115889834	-	XLOC_003003	TCONS_00009137	NA	NA	NA	NA#lncrna	lnc	NA	2	2	3229	2494	lincDiv	NA	ENSGALT00000026260	NR0B1	19635	NA	NA	NA	NA	NA	u
1	115891593	115894625	-	XLOC_003004	TCONS_00009138	NA	NA	NA	NA#lncrna	lnc	NA	1	1	3032	3032	lincDiv	NA	ENSGALT00000026260	NR0B1	14844	NA	NA	NA	NA	NA	u
1	118208284	118208908	-	XLOC_003013	TCONS_00009173	NA	NA	NA	NA#lncrna	lnc	NA	1	1	624	624	lincSSup	NA	ENSGALT00000026338	NA	4500	NA	NA	NA	NA	NA	u
1	119042246	119042920	-	XLOC_003020	TCONS_00009199	NA	NA	NA	NA#lncrna	lnc	NA	1	1	674	674	lincSSup	NA	ENSGALT00000036633	SMS	1001	NA	NA	NA	NA	NA	u
1	119049570	119053259	-	XLOC_003022	TCONS_00009202	NA	NA	NA	NA#lncrna	lnc	NA	1	1	3689	3689	lincSSup	NA	ENSGALT00000036633	SMS	8325	NA	NA	NA	NA	NA	u
1	119053328	119054776	-	XLOC_003023	TCONS_00009203	NA	NA	NA	NA#lncrna	lnc	NA	1	1	1448	1448	lincSSdw	NA	ENSGALT00000026423	MBTPS2	11569	NA	NA	NA	NA	NA	u
1	119846371	119857407	-	XLOC_003027	TCONS_00009214	NA	NA	NA	NA#lncrna	lnc	NA	4	4	3004	2803	lincConv	NA	ENSGALT00000026468	NA	11440	NA	NA	NA	NA	NA	u
1	119846371	119857407	-	XLOC_003027	TCONS_00009215	NA	NA	NA	NA#lncrna	lnc	NA	4	4	2995	2803	lincConv	NA	ENSGALT00000026468	NA	11440	NA	NA	NA	NA	NA	u
1	120752929	120756087	-	XLOC_003032	TCONS_00009242	NA	NA	NA	NA#lncrna	lnc	NA	1	1	3158	3158	lincSSup	NA	ENSGALT00000026689	RAI2	8277	NA	NA	NA	NA	NA	u
1	120768694	120775078	-	XLOC_003031	TCONS_00009244	NA	NA	NA	NA#lncrna	lnc	NA	1	6	6384	2693.5	lincSSup	NA	ENSGALT00000026689	RAI2	24042	NA	NA	NA	NA	NA	=
1	120930598	120931187	-	XLOC_003035	TCONS_00009254	NA	NA	NA	NA#lncrna	lnc	NA	1	1	589	589	lincSSup	NA	ENSGALT00000026692	NA	4814	NA	NA	NA	NA	NA	u
1	120932637	120934128	-	XLOC_003036	TCONS_00009255	NA	NA	NA	NA#lncrna	lnc	NA	1	1	1491	1491	lincSSup	NA	ENSGALT00000026692	NA	6853	NA	NA	NA	NA	NA	u
1	120934328	120935222	-	XLOC_003037	TCONS_00009256	NA	NA	NA	NA#lncrna	lnc	NA	1	1	894	894	lincSSup	NA	ENSGALT00000026692	NA	8544	NA	NA	NA	NA	NA	u
1	123343316	123358209	-	XLOC_003054	TCONS_00009327	NA	NA	NA	NA#lncrna	lnc	NA	3	2	2845	3599	lincSSdw	NA	ENSGALT00000043161	NA	275	NA	NA	NA	NA	NA	u
1	123346840	123357296	-	XLOC_003054	TCONS_00009328	NA	NA	NA	NA#lncrna	lnc	NA	2	2	4353	3599	lincSSdw	NA	ENSGALT00000043161	NA	1188	NA	NA	NA	NA	NA	u
1	123348413	123354231	-	XLOC_003055	TCONS_00009329	NA	NA	NA	NA#lncrna	lnc	NA	1	1	5818	5818	lincSSdw	NA	ENSGALT00000043161	NA	4253	NA	NA	NA	NA	NA	u
1	123395752	123399053	-	XLOC_003058	TCONS_00009333	NA	NA	NA	NA#lncrna	lnc	NA	1	1	3301	3301	lincSSdw	NA	ENSGALT00000036619	TLR7	7898	NA	NA	NA	NA	NA	u
1	124006323	124009261	-	XLOC_003063	TCONS_00009349	NA	NA	NA	NA#lncrna	lnc	NA	1	1	2938	2938	lincSSdw	NA	ENSGALT00000046989	NA	8955	NA	NA	NA	NA	NA	u
1	124624734	124632388	-	XLOC_003067	TCONS_00009358	ENSGALG00000038504	ENSGALT00000065715	protein_coding	protein_coding#lncrna	lnc	NA	2	2	6435	6539.5	lncgASe	NA	ENSGALT00000065715	NA	0	NA	NA	gene26753	ENSSSCG00000012110	ENSBTAG00000010152	x
1	125348226	125348878	-	XLOC_003073	TCONS_00009383	NA	NA	NA	NA#lncrna	lnc	NA	1	1	652	652	lincSSup	NA	ENSGALT00000057245	NA	33515	NA	NA	NA	NA	NA	u
1	125358605	125373869	-	XLOC_003074	TCONS_00009384	ENSGALG00000040941	ENSGALT00000072276	lincRNA	lincRNA#lncrna	lnc	NA	2	1	374	374	lincSSup	NA	ENSGALT00000057245	NA	43894	NA	NA	NA	NA	NA	=
1	126202957	126211797	-	XLOC_003075	TCONS_00009386	NA	NA	NA	NA#lncrna	lnc	NA	4	3	2213	2213	lincConv	NA	ENSGALT00000026826	PNPLA4	2775	NA	NA	NA	NA	NA	u
1	126202957	126211827	-	XLOC_003075	TCONS_00009387	NA	NA	NA	NA#lncrna	lnc	NA	3	3	3391	2213	lincConv	NA	ENSGALT00000026826	PNPLA4	2775	NA	NA	NA	NA	NA	u
1	126393817	126400378	-	XLOC_003078	TCONS_00009390	NA	NA	NA	NA#lncrna	lnc	NA	1	1	6561	6561	lincSSdw	NA	ENSGALT00000046457	STS	10692	NA	NA	NA	NA	NA	u
1	126402933	126406316	-	XLOC_003079	TCONS_00009391	NA	NA	NA	NA#lncrna	lnc	NA	1	1	3383	3383	lincSSdw	NA	ENSGALT00000046457	STS	4754	NA	NA	NA	NA	NA	u
1	127455827	127459918	-	XLOC_003081	TCONS_00009395	NA	NA	NA	NA#lncrna	lnc	NA	1	1	4091	4091	lincConv	NA	ENSGALT00000026840	NA	404258	NA	NA	NA	NA	NA	u
1	128530241	128531109	-	XLOC_003083	TCONS_00009397	ENSGALG00000043316	ENSGALT00000075271	lincRNA	lincRNA#lncrna	lnc	NA	2	1	323	323	lincDiv	NA	ENSGALT00000026882	NA	1065	NA	NA	NA	NA	NA	=
1	128570067	128571164	-	XLOC_003085	TCONS_00009401	NA	NA	NA	NA#lncrna	lnc	NA	1	1	1097	1097	lincSSup	NA	ENSGALT00000026884	GYG2	2773	NA	NA	NA	NA	NA	u
1	129097160	129121678	-	XLOC_003090	TCONS_00009413	NA	NA	NA	NA#lncrna	lnc	NA	4	3	2712	2712	lincDiv	NA	ENSGALT00000026926	P2RY8	5557	NA	NA	NA	NA	NA	u
1	129106568	129121645	-	XLOC_003090	TCONS_00009414	NA	NA	NA	NA#lncrna	lnc	NA	3	3	2549	2712	lincDiv	NA	ENSGALT00000026926	P2RY8	5590	NA	NA	NA	NA	NA	u
1	129112352	129121678	-	XLOC_003090	TCONS_00009415	NA	NA	NA	NA#lncrna	lnc	NA	3	3	3724	2712	lincDiv	NA	ENSGALT00000026926	P2RY8	5557	NA	NA	NA	NA	NA	u
1	129192970	129193566	-	XLOC_003091	TCONS_00009416	NA	NA	NA	NA#lncrna	lnc	NA	1	1	596	596	lincDiv	NA	ENSGALT00000059910	NA	172	NA	NA	NA	NA	NA	u
1	130105249	130110642	-	XLOC_003096	TCONS_00009432	ENSGALG00000016717	ENSGALT00000026979	protein_coding	protein_coding#lncrna	lnc	GTPBP6	1	1	5393	5393	lncgASe	NA	ENSGALT00000026979	GTPBP6	0	NA	NA	gene27238	NA	NA	x
1	130225953	130228211	-	XLOC_003102	TCONS_00009447	NA	NA	NA	NA#lncrna	lnc	NA	1	1	2258	2258	lincSSup	NA	ENSGALT00000026992	JADE3	2245	NA	NA	NA	NA	NA	u
1	132332098	132336278	-	XLOC_003119	TCONS_00009494	NA	NA	NA	NA#lncrna	lnc	NA	2	1	3142	3142	lincSSdw	NA	ENSGALT00000064247	NA	13237	NA	NA	NA	NA	NA	u
1	132332300	132333185	-	XLOC_003120	TCONS_00009495	NA	NA	NA	NA#lncrna	lnc	NA	1	1	885	885	lincSSdw	NA	ENSGALT00000064247	NA	16330	NA	NA	NA	NA	NA	u
1	132338667	132339407	-	XLOC_003122	TCONS_00009497	NA	NA	NA	NA#lncrna	lnc	NA	1	1	740	740	lincSSdw	NA	ENSGALT00000064247	NA	10108	NA	NA	NA	NA	NA	u
1	132345265	132347011	-	XLOC_003123	TCONS_00009498	NA	NA	NA	NA#lncrna	lnc	NA	1	1	1746	1746	lincSSdw	NA	ENSGALT00000064247	NA	2504	NA	NA	NA	NA	NA	u
1	132561122	132564689	-	XLOC_003129	TCONS_00009512	ENSGALG00000044778	ENSGALT00000084554	lincRNA	lincRNA#lncrna	lnc	NA	4	4	1721	855	lincConv	NA	ENSGALT00000063432	NA	3722	NA	NA	NA	NA	NA	=
1	132690057	132691176	-	XLOC_003133	TCONS_00009524	NA	NA	NA	NA#lncrna	lnc	NA	1	1	1119	1119	lincSSup	NA	ENSGALT00000070132	REV1	2230	NA	NA	NA	NA	NA	u
1	133501082	133510649	-	XLOC_003142	TCONS_00009551	ENSGALG00000040680	ENSGALT00000069623	lincRNA	lincRNA#lncrna	lnc	NA	3	4	4120	2505	lincDiv	NA	ENSGALT00000067345	NA	370	NA	NA	NA	NA	NA	=
1	133835493	133836015	-	XLOC_003147	TCONS_00009565	NA	NA	NA	NA#lncrna	lnc	NA	1	1	522	522	lincConv	NA	ENSGALT00000088120	IL1R2	355	NA	NA	NA	NA	NA	u
1	133901141	133902517	-	XLOC_003148	TCONS_00009566	NA	NA	NA	NA#lncrna	lnc	NA	1	1	1376	1376	lincConv	NA	ENSGALT00000063740	NA	1823	NA	NA	NA	NA	NA	u
1	134100094	134104684	-	XLOC_003149	TCONS_00009567	ENSGALG00000016791	ENSGALT00000027110	protein_coding	protein_coding#lncrna	lnc	SLC9A2	1	1	4590	4590	lncgASe	NA	ENSGALT00000027110	SLC9A2	0	NA	NA	gene11433	ENSSSCG00000008153	ENSBTAG00000001706	x
1	135212029	135213640	-	XLOC_003152	TCONS_00009574	NA	NA	NA	NA#lncrna	lnc	NA	1	1	1611	1611	lincSSup	NA	ENSGALT00000027116	TGFBRAP1	1286	NA	NA	NA	NA	NA	u
1	135482674	135483889	-	XLOC_003154	TCONS_00009578	NA	NA	NA	NA#lncrna	lnc	NA	1	1	1215	1215	lincDiv	NA	ENSGALT00000047217	C2orf40	22356	NA	NA	NA	NA	NA	u
1	135495839	135502539	-	XLOC_003155	TCONS_00009579	NA	NA	NA	NA#lncrna	lnc	NA	1	1	6700	6700	lincDiv	NA	ENSGALT00000047217	C2orf40	3706	NA	NA	NA	NA	NA	u
1	135505109	135505701	-	XLOC_003156	TCONS_00009580	NA	NA	NA	NA#lncrna	lnc	NA	1	1	592	592	lincDiv	NA	ENSGALT00000047217	C2orf40	544	NA	NA	NA	NA	NA	u
1	135509935	135512757	-	XLOC_003157	TCONS_00009581	NA	NA	NA	NA#lncrna	lnc	NA	1	1	2822	2822	lincConv	NA	ENSGALT00000087003	C2orf40	557	NA	NA	NA	NA	NA	u
1	136238356	136249953	-	XLOC_003163	TCONS_00009593	NA	NA	NA	NA#lncrna	lnc	NA	3	4	2195	3727.5	lincDiv	NA	ENSGALT00000027128	SULT1C3	4700	NA	NA	NA	NA	NA	u
1	136240915	136249979	-	XLOC_003163	TCONS_00009595	NA	NA	NA	NA#lncrna	lnc	NA	2	4	5260	3727.5	lincDiv	NA	ENSGALT00000027128	SULT1C3	4674	NA	NA	NA	NA	NA	u
1	136248594	136249976	-	XLOC_003163	TCONS_00009596	NA	NA	NA	NA#lncrna	lnc	NA	2	4	1077	3727.5	lincDiv	NA	ENSGALT00000027128	SULT1C3	4677	NA	NA	NA	NA	NA	u
1	136568612	136569466	-	XLOC_003166	TCONS_00009600	NA	NA	NA	NA#lncrna	lnc	NA	1	1	854	854	lincDiv	NA	ENSGALT00000027141	SH3RF3	673	NA	NA	NA	NA	NA	u
1	136823266	136825208	-	XLOC_003167	TCONS_00009601	NA	NA	NA	NA#lncrna	lnc	NA	1	1	1942	1942	lincSSdw	NA	ENSGALT00000027142	NA	3451	NA	NA	NA	NA	NA	u
1	137298983	137300192	-	XLOC_003173	TCONS_00009624	ENSGALG00000016822	ENSGALT00000027159	protein_coding	protein_coding#lncrna	lnc	ATP4B	1	1	1209	1209	lncgASe	NA	ENSGALT00000027159	ATP4B	0	NA	NA	gene27795	ENSSSCG00000009561	ENSBTAG00000019961	x
1	137300580	137301239	-	XLOC_003174	TCONS_00009625	NA	NA	NA	NA#lncrna	lnc	NA	1	1	659	659	lincConv	NA	ENSGALT00000027159	ATP4B	1098	NA	NA	NA	NA	NA	u
1	137482322	137484152	-	XLOC_003178	TCONS_00009638	ENSGALG00000016828	ENSGALT00000071325	protein_coding	protein_coding#lncrna	lnc	GRTP1	1	1	1830	1830	lncgASe	NA	ENSGALT00000088662	GRTP1	0	NA	NA	gene27789	ENSSSCG00000009554	ENSBTAG00000010246	x
1	137485593	137486726	-	XLOC_003179	TCONS_00009639	ENSGALG00000016828	ENSGALT00000027169	protein_coding	protein_coding#lncrna	lnc	GRTP1	1	1	1133	1133	lncgASe	NA	ENSGALT00000027169	GRTP1	0	NA	NA	gene27789	ENSSSCG00000009554	ENSBTAG00000010246	x
1	138344790	138348583	-	XLOC_003186	TCONS_00009680	ENSGALG00000016837	ENSGALT00000027192	protein_coding	protein_coding#lncrna	lnc	MYO16	3	3	1000	1505	lncgASe	NA	ENSGALT00000027192	MYO16	0	NA	NA	gene12508	ENSSSCG00000009543	ENSBTAG00000018237	x
1	138344790	138348583	-	XLOC_003186	TCONS_00009681	ENSGALG00000016837	ENSGALT00000027192	protein_coding	protein_coding#lncrna	lnc	MYO16	3	3	1505	1505	lncgASe	NA	ENSGALT00000027192	MYO16	0	NA	NA	gene12508	ENSSSCG00000009543	ENSBTAG00000018237	x
1	138344790	138348583	-	XLOC_003186	TCONS_00009682	ENSGALG00000016837	ENSGALT00000027192	protein_coding	protein_coding#lncrna	lnc	MYO16	2	3	2601	1505	lncgASe	NA	ENSGALT00000027192	MYO16	0	NA	NA	gene12508	ENSSSCG00000009543	ENSBTAG00000018237	x
1	138601923	138603727	-	XLOC_003187	TCONS_00009683	NA	NA	NA	NA#lncrna	lnc	NA	1	1	1804	1804	lincSSdw	NA	ENSGALT00000072456	NA	45631	NA	NA	NA	NA	NA	u
1	138610630	138614058	-	XLOC_003188	TCONS_00009684	NA	NA	NA	NA#lncrna	lnc	NA	1	1	3428	3428	lincSSdw	NA	ENSGALT00000072456	NA	35300	NA	NA	NA	NA	NA	u
1	139206850	139208108	-	XLOC_003194	TCONS_00009707	NA	NA	NA	NA#lncrna	lnc	NA	1	1	1258	1258	lincDiv	NA	ENSGALT00000049451	ING1	1573	NA	NA	NA	NA	NA	u
1	141022972	141025310	-	XLOC_003202	TCONS_00009732	NA	NA	NA	NA#lncrna	lnc	NA	1	1	2338	2338	lincDiv	NA	ENSGALT00000027231	ARGLU1	6831	NA	NA	NA	NA	NA	u
1	141445410	141445909	-	XLOC_003205	TCONS_00009735	NA	NA	NA	NA#lncrna	lnc	NA	1	1	499	499	lincConv	NA	ENSGALT00000043657	EFNB2	354853	NA	NA	NA	NA	NA	u
1	142458069	142459273	-	XLOC_003209	TCONS_00009739	NA	NA	NA	NA#lncrna	lnc	NA	1	1	1204	1204	lincDiv	NA	ENSGALT00000027235	NA	202970	NA	NA	NA	NA	NA	u
1	142464267	142475822	-	XLOC_003210	TCONS_00009741	NA	NA	NA	NA#lncrna	lnc	NA	3	7	6172	6172	lincDiv	NA	ENSGALT00000027235	NA	186421	NA	NA	NA	NA	NA	u
1	142464267	142482077	-	XLOC_003210	TCONS_00009742	NA	NA	NA	NA#lncrna	lnc	NA	5	7	6589	6172	lincDiv	NA	ENSGALT00000027235	NA	180166	NA	NA	NA	NA	NA	u
1	142464267	142488023	-	XLOC_003210	TCONS_00009743	NA	NA	NA	NA#lncrna	lnc	NA	9	7	6098	6172	lincDiv	NA	ENSGALT00000027235	NA	174220	NA	NA	NA	NA	NA	u
1	142464267	142488041	-	XLOC_003210	TCONS_00009744	NA	NA	NA	NA#lncrna	lnc	NA	9	7	6208	6172	lincDiv	NA	ENSGALT00000027235	NA	174202	NA	NA	NA	NA	NA	u
1	142464267	142488044	-	XLOC_003210	TCONS_00009745	NA	NA	NA	NA#lncrna	lnc	NA	8	7	8259	6172	lincDiv	NA	ENSGALT00000027235	NA	174199	NA	NA	NA	NA	NA	u
1	142476261	142477059	-	XLOC_003211	TCONS_00009746	NA	NA	NA	NA#lncrna	lnc	NA	1	1	798	798	lincDiv	NA	ENSGALT00000027235	NA	185184	NA	NA	NA	NA	NA	u
1	142477575	142480202	-	XLOC_003212	TCONS_00009747	NA	NA	NA	NA#lncrna	lnc	NA	1	1	2627	2627	lincDiv	NA	ENSGALT00000027235	NA	182041	NA	NA	NA	NA	NA	u
1	142482311	142488041	-	XLOC_003210	TCONS_00009748	NA	NA	NA	NA#lncrna	lnc	NA	3	7	3023	6172	lincDiv	NA	ENSGALT00000027235	NA	174202	NA	NA	NA	NA	NA	u
1	144469524	144471096	-	XLOC_003224	TCONS_00009780	NA	NA	NA	NA#lncrna	lnc	NA	1	1	1572	1572	lincSSdw	NA	ENSGALT00000027267	TM9SF2	14062	NA	NA	NA	NA	NA	u
1	144538404	144539384	-	XLOC_003226	TCONS_00009784	NA	NA	NA	NA#lncrna	lnc	NA	1	1	980	980	lincDiv	NA	ENSGALT00000036526	NA	2895	NA	NA	NA	NA	NA	u
1	144670218	144671060	-	XLOC_003230	TCONS_00009794	NA	NA	NA	NA#lncrna	lnc	NA	1	1	842	842	lincDiv	NA	ENSGALT00000027273	DOCK9	4161	NA	NA	NA	NA	NA	u
1	144671646	144673320	-	XLOC_003231	TCONS_00009795	NA	NA	NA	NA#lncrna	lnc	NA	1	1	1674	1674	lincDiv	NA	ENSGALT00000027273	DOCK9	1901	NA	NA	NA	NA	NA	u
1	145284886	145285576	-	XLOC_003235	TCONS_00009809	ENSGALG00000042264	ENSGALT00000047826	lincRNA	lincRNA#lncrna	lnc	NA	2	7	510	3031	lincSSdw	NA	ENSGALT00000027292	RAP2A	1598	NA	NA	NA	NA	NA	=
1	145284886	145286040	-	XLOC_003235	TCONS_00009810	ENSGALG00000042264	ENSGALT00000067567	lincRNA	lincRNA#lncrna	lnc	NA	2	7	740	3031	lincSSdw	NA	ENSGALT00000027292	RAP2A	1134	NA	NA	NA	NA	NA	=
1	145564574	145566571	-	XLOC_003237	TCONS_00009834	ENSGALG00000042216	ENSGALT00000076138	lincRNA	lincRNA#lncrna	lnc	NA	2	5	852	5584	lincSSdw	NA	ENSGALT00000043199	HS6ST3	2808	NA	NA	NA	NA	NA	=
1	145841354	145844227	-	XLOC_003239	TCONS_00009837	NA	NA	NA	NA#lncrna	lnc	NA	1	1	2873	2873	lincSSdw	NA	ENSGALT00000051298	NA	11794	NA	NA	NA	NA	NA	u
1	147595201	147597568	-	XLOC_003248	TCONS_00009866	NA	NA	NA	NA#lncrna	lnc	NA	1	1	2367	2367	lincSSdw	NA	ENSGALT00000067569	GPC5	66938	NA	NA	NA	NA	NA	u
1	147604453	147605822	-	XLOC_003249	TCONS_00009867	NA	NA	NA	NA#lncrna	lnc	NA	1	1	1369	1369	lincSSdw	NA	ENSGALT00000067569	GPC5	58684	NA	NA	NA	NA	NA	u
1	152306916	152317708	-	XLOC_003268	TCONS_00009911	ENSGALG00000029348	ENSGALT00000047165	lincRNA	lincRNA#lncrna	lnc	NA	2	1	1680	1680	lincDiv	NA	ENSGALT00000027327	SPRY2	352318	NA	NA	NA	NA	NA	o
1	153002529	153003729	-	XLOC_003270	TCONS_00009913	NA	NA	NA	NA#lncrna	lnc	NA	1	1	1200	1200	lincSSdw	NA	ENSGALT00000027330	NDFIP2	18856	NA	NA	NA	NA	NA	u
1	153005084	153006931	-	XLOC_003271	TCONS_00009914	NA	NA	NA	NA#lncrna	lnc	NA	1	1	1847	1847	lincSSdw	NA	ENSGALT00000027330	NDFIP2	15654	NA	NA	NA	NA	NA	u
1	153008176	153010274	-	XLOC_003272	TCONS_00009915	NA	NA	NA	NA#lncrna	lnc	NA	1	1	2098	2098	lincSSdw	NA	ENSGALT00000027330	NDFIP2	12311	NA	NA	NA	NA	NA	u
1	153010516	153015583	-	XLOC_003273	TCONS_00009916	NA	NA	NA	NA#lncrna	lnc	NA	1	1	5067	5067	lincSSdw	NA	ENSGALT00000027330	NDFIP2	7002	NA	NA	NA	NA	NA	u
1	153733148	153741510	-	XLOC_003278	TCONS_00009925	ENSGALG00000043986	ENSGALT00000083371	lincRNA	lincRNA#lncrna	lnc	NA	3	2	2630	2001.5	lincSSup	NA	ENSGALT00000070064	NA	86538	NA	NA	NA	NA	NA	=
1	153734226	153741331	-	XLOC_003278	TCONS_00009926	ENSGALG00000043986	ENSGALT00000083371	lincRNA	lincRNA#lncrna	lnc	NA	3	2	1373	2001.5	lincSSup	NA	ENSGALT00000070064	NA	87616	NA	NA	NA	NA	NA	=
1	155597900	155609388	-	XLOC_003290	TCONS_00009966	ENSGALG00000016926	ENSGALT00000036508	protein_coding	protein_coding#lncrna	lnc	KLF12	3	3	4610	5196	lncgASi	NA	ENSGALT00000036508	KLF12	0	NA	NA	gene12647	ENSSSCG00000025130	ENSBTAG00000044007	x
1	156110625	156112628	-	XLOC_003292	TCONS_00009968	ENSGALG00000040708	ENSGALT00000078025	lincRNA	lincRNA#lncrna	lnc	NA	2	1	1776	1776	lincSSdw	NA	ENSGALT00000027367	PIBF1	1552	NA	NA	NA	NA	NA	=
1	164315431	164324594	-	XLOC_003311	TCONS_00010010	NA	NA	NA	NA#lncrna	lnc	NA	1	1	9163	9163	lincConv	NA	ENSGALT00000050237	NA	202449	NA	NA	NA	NA	NA	u
1	164333559	164335304	-	XLOC_003312	TCONS_00010011	NA	NA	NA	NA#lncrna	lnc	NA	1	1	1745	1745	lincConv	NA	ENSGALT00000050237	NA	220577	NA	NA	NA	NA	NA	u
1	165984502	165986200	-	XLOC_003324	TCONS_00010039	NA	NA	NA	NA#lncrna	lnc	NA	1	1	1698	1698	lincSSdw	NA	ENSGALT00000078327	VWA8	4747	NA	NA	NA	NA	NA	u
1	166622304	166631795	-	XLOC_003327	TCONS_00010046	NA	NA	NA	NA#lncrna	lnc	NA	1	1	9491	9491	lincSSdw	NA	ENSGALT00000027416	EPSTI1	23419	NA	NA	NA	NA	NA	u
1	166632129	166636592	-	XLOC_003328	TCONS_00010047	NA	NA	NA	NA#lncrna	lnc	NA	1	1	4463	4463	lincSSdw	NA	ENSGALT00000027416	EPSTI1	18622	NA	NA	NA	NA	NA	u
1	166638359	166639939	-	XLOC_003329	TCONS_00010048	NA	NA	NA	NA#lncrna	lnc	NA	1	1	1580	1580	lincSSdw	NA	ENSGALT00000027416	EPSTI1	15275	NA	NA	NA	NA	NA	u
1	166640958	166646886	-	XLOC_003330	TCONS_00010049	NA	NA	NA	NA#lncrna	lnc	NA	1	1	5928	5928	lincSSdw	NA	ENSGALT00000027416	EPSTI1	8328	NA	NA	NA	NA	NA	u
1	166648655	166650566	-	XLOC_003331	TCONS_00010050	NA	NA	NA	NA#lncrna	lnc	NA	1	1	1911	1911	lincSSdw	NA	ENSGALT00000027416	EPSTI1	4648	NA	NA	NA	NA	NA	u
1	167367373	167369928	-	XLOC_003336	TCONS_00010061	NA	NA	NA	NA#lncrna	lnc	NA	1	1	2555	2555	lincSSdw	NA	ENSGALT00000027423	NA	36530	NA	NA	NA	NA	NA	u
1	167397643	167399456	-	XLOC_003337	TCONS_00010062	NA	NA	NA	NA#lncrna	lnc	NA	1	1	1813	1813	lincSSdw	NA	ENSGALT00000027423	NA	7002	NA	NA	NA	NA	NA	u
1	167400114	167401695	-	XLOC_003338	TCONS_00010063	NA	NA	NA	NA#lncrna	lnc	NA	1	1	1581	1581	lincSSdw	NA	ENSGALT00000027423	NA	4763	NA	NA	NA	NA	NA	u
1	167402807	167404106	-	XLOC_003339	TCONS_00010064	NA	NA	NA	NA#lncrna	lnc	NA	1	1	1299	1299	lincSSdw	NA	ENSGALT00000027423	NA	2352	NA	NA	NA	NA	NA	u
1	167579255	167582877	-	XLOC_003341	TCONS_00010074	ENSGALG00000038613	ENSGALT00000059409	lincRNA	lincRNA#lncrna	lnc	NA	3	3	1839	848	lincSSdw	NA	ENSGALT00000087841	NUFIP1	9079	NA	NA	NA	NA	NA	=
1	167983036	167986720	-	XLOC_003349	TCONS_00010105	NA	NA	NA	NA#lncrna	lnc	NA	1	12	3684	5273	lincSSup	NA	ENSGALT00000027439	ZC3H13	57	NA	NA	NA	NA	NA	=
1	167986791	167987577	-	XLOC_003350	TCONS_00010106	NA	NA	NA	NA#lncrna	lnc	NA	1	1	786	786	lincSSdw	NA	ENSGALT00000027441	CPB2	3129	NA	NA	NA	NA	NA	u
1	168332479	168333791	-	XLOC_003356	TCONS_00010127	NA	NA	NA	NA#lncrna	lnc	NA	1	1	1312	1312	lincSSdw	NA	ENSGALT00000027452	NA	2973	NA	NA	NA	NA	NA	u
1	168670142	168671407	-	XLOC_003359	TCONS_00010134	NA	NA	NA	NA#lncrna	lnc	NA	1	1	1265	1265	lincDiv	NA	ENSGALT00000027454	NUDT15	204	NA	NA	NA	NA	NA	u
1	168997433	168999806	-	XLOC_003364	TCONS_00010149	NA	NA	NA	NA#lncrna	lnc	NA	1	1	2373	2373	lincDiv	NA	ENSGALT00000027464	FNDC3A	151	NA	NA	NA	NA	NA	u
1	169143149	169145317	-	XLOC_003365	TCONS_00010150	NA	NA	NA	NA#lncrna	lnc	NA	2	1	2071	2071	lincConv	NA	ENSGALT00000067406	CDADC1	196	NA	NA	NA	NA	NA	u
1	169349555	169351666	-	XLOC_003369	TCONS_00010170	NA	NA	NA	NA#lncrna	lnc	NA	1	1	2111	2111	lincSSdw	NA	ENSGALT00000027476	SPRYD7	4487	NA	NA	NA	NA	NA	u
1	169374984	169378485	-	XLOC_003371	TCONS_00010175	ENSGALG00000017011	ENSGALT00000027478	protein_coding	protein_coding#lncrna	lnc	TRIM13	1	1	3501	3501	lncgASe	NA	ENSGALT00000027478	TRIM13	0	NA	NA	gene12844	ENSSSCG00000009389	ENSBTAG00000008173	x
1	169386215	169387313	-	XLOC_003372	TCONS_00010176	NA	NA	NA	NA#lncrna	lnc	NA	1	1	1098	1098	lincConv	NA	ENSGALT00000030136	KCNRG	4612	NA	NA	NA	NA	NA	u
1	169390999	169396514	-	XLOC_003373	TCONS_00010178	NA	NA	NA	NA#lncrna	lnc	NA	3	5	3764	3764	lincConv	NA	ENSGALT00000030136	KCNRG	9396	NA	NA	NA	NA	NA	=
1	169415538	169416835	-	XLOC_003374	TCONS_00010182	NA	NA	NA	NA#lncrna	lnc	NA	1	1	1297	1297	lincConv	NA	ENSGALT00000030136	KCNRG	33935	NA	NA	NA	NA	NA	u
1	169416942	169418208	-	XLOC_003375	TCONS_00010183	NA	NA	NA	NA#lncrna	lnc	NA	1	1	1266	1266	lincConv	NA	ENSGALT00000030136	KCNRG	35339	NA	NA	NA	NA	NA	u
1	169422313	169429561	-	XLOC_003376	TCONS_00010184	NA	NA	NA	NA#lncrna	lnc	NA	1	1	7248	7248	lincConv	NA	ENSGALT00000030136	KCNRG	40710	NA	NA	NA	NA	NA	u
1	169857436	169861539	-	XLOC_003378	TCONS_00010186	NA	NA	NA	NA#lncrna	lnc	NA	1	5	4103	3389	lincSSup	NA	ENSGALT00000027481	DLEU7	24148	NA	NA	NA	NA	NA	u
1	169857436	169868475	-	XLOC_003378	TCONS_00010187	NA	NA	NA	NA#lncrna	lnc	NA	3	5	3389	3389	lincSSup	NA	ENSGALT00000027481	DLEU7	24148	NA	NA	NA	NA	NA	u
1	169857436	169876011	-	XLOC_003378	TCONS_00010188	NA	NA	NA	NA#lncrna	lnc	NA	3	5	3389	3389	lincSSup	NA	ENSGALT00000027481	DLEU7	24148	NA	NA	NA	NA	NA	u
1	169857436	169888220	-	XLOC_003378	TCONS_00010189	NA	NA	NA	NA#lncrna	lnc	NA	3	5	2376	3389	lincDiv	NA	ENSGALT00000086577	RNASEH2B	14198	NA	NA	NA	NA	NA	u
1	169861598	169873777	-	XLOC_003378	TCONS_00010190	NA	NA	NA	NA#lncrna	lnc	NA	3	5	2173	3389	lincSSup	NA	ENSGALT00000027481	DLEU7	28310	NA	NA	NA	NA	NA	u
1	169888340	169893935	-	XLOC_003379	TCONS_00010191	NA	NA	NA	NA#lncrna	lnc	NA	2	1	2065	2065	lincDiv	NA	ENSGALT00000086577	RNASEH2B	8483	NA	NA	NA	NA	NA	u
1	170223942	170226058	-	XLOC_003383	TCONS_00010202	NA	NA	NA	NA#lncrna	lnc	NA	1	1	2116	2116	lincConv	NA	ENSGALT00000027490	NA	425	NA	NA	NA	NA	NA	u
1	170226524	170229804	-	XLOC_003384	TCONS_00010204	NA	NA	NA	NA#lncrna	lnc	NA	1	2	3280	2690.5	lincConv	NA	ENSGALT00000027490	NA	3007	NA	NA	NA	NA	NA	u
1	170248057	170248607	-	XLOC_003386	TCONS_00010209	NA	NA	NA	NA#lncrna	lnc	NA	1	1	550	550	lincSSdw	NA	ENSGALT00000077520	NA	11528	NA	NA	NA	NA	NA	u
1	170306870	170314176	-	XLOC_003388	TCONS_00010216	NA	NA	NA	NA#lncrna	lnc	NA	1	1	7306	7306	lincSSdw	NA	ENSGALT00000027501	ATP7B	7890	NA	NA	NA	NA	NA	u
1	170314386	170315075	-	XLOC_003389	TCONS_00010217	NA	NA	NA	NA#lncrna	lnc	NA	1	1	689	689	lincSSdw	NA	ENSGALT00000027501	ATP7B	6991	NA	NA	NA	NA	NA	u
1	170579366	170580390	-	XLOC_003397	TCONS_00010240	NA	NA	NA	NA#lncrna	lnc	NA	1	1	1024	1024	lincDiv	NA	ENSGALT00000027522	NA	987	NA	NA	NA	NA	NA	u
1	170682016	170682930	-	XLOC_003398	TCONS_00010241	NA	NA	NA	NA#lncrna	lnc	NA	1	1	914	914	lincConv	NA	ENSGALT00000080109	NA	37021	NA	NA	NA	NA	NA	u
1	170858372	170861466	-	XLOC_003402	TCONS_00010245	NA	NA	NA	NA#lncrna	lnc	NA	1	3	3094	3381	lincSSdw	NA	ENSGALT00000027523	COG6	28628	NA	NA	NA	NA	NA	u
1	170858372	170862609	-	XLOC_003402	TCONS_00010247	NA	NA	NA	NA#lncrna	lnc	NA	4	3	3383	3381	lincSSdw	NA	ENSGALT00000027523	COG6	27485	NA	NA	NA	NA	NA	u
1	171259598	171260820	-	XLOC_003405	TCONS_00010260	NA	NA	NA	NA#lncrna	lnc	NA	1	1	1222	1222	lincDiv	NA	ENSGALT00000027529	STOML3	155	NA	NA	NA	NA	NA	u
1	171329119	171331490	-	XLOC_003407	TCONS_00010263	NA	NA	NA	NA#lncrna	lnc	NA	1	1	2371	2371	lincSSup	NA	ENSGALT00000048519	NA	14925	NA	NA	NA	NA	NA	u
1	172400587	172401954	-	XLOC_003412	TCONS_00010274	NA	NA	NA	NA#lncrna	lnc	NA	1	1	1367	1367	lincConv	NA	ENSGALT00000027547	SMAD9	2508	NA	NA	NA	NA	NA	u
1	172403174	172404407	-	XLOC_003413	TCONS_00010275	NA	NA	NA	NA#lncrna	lnc	NA	1	1	1233	1233	lincSSdw	NA	ENSGALT00000030112	RFXAP	2479	NA	NA	NA	NA	NA	u
1	172609195	172610847	-	XLOC_003417	TCONS_00010284	NA	NA	NA	NA#lncrna	lnc	NA	1	1	1652	1652	lincDiv	NA	ENSGALT00000027550	SPART	7825	NA	NA	NA	NA	NA	u
1	172611591	172613331	-	XLOC_003418	TCONS_00010285	NA	NA	NA	NA#lncrna	lnc	NA	1	1	1740	1740	lincDiv	NA	ENSGALT00000027550	SPART	5341	NA	NA	NA	NA	NA	u
1	174026038	174028983	-	XLOC_003425	TCONS_00010299	ENSGALG00000036878	ENSGALT00000082312	lincRNA	lincRNA#lncrna	lnc	NA	2	1	979	979	lincDiv	NA	ENSGALT00000048044	NA	80573	NA	NA	NA	NA	NA	=
1	174385270	174386039	-	XLOC_003428	TCONS_00010302	NA	NA	NA	NA#lncrna	lnc	NA	1	1	769	769	lincSSdw	NA	ENSGALT00000079258	PDS5B	8039	NA	NA	NA	NA	NA	u
1	174386146	174388165	-	XLOC_003429	TCONS_00010303	NA	NA	NA	NA#lncrna	lnc	NA	1	1	2019	2019	lincSSdw	NA	ENSGALT00000079258	PDS5B	5913	NA	NA	NA	NA	NA	u
1	175188389	175191240	-	XLOC_003436	TCONS_00010339	NA	NA	NA	NA#lncrna	lnc	NA	1	1	2851	2851	lincConv	NA	ENSGALT00000075072	NA	17495	NA	NA	NA	NA	NA	u
1	176333583	176334331	-	XLOC_003449	TCONS_00010370	ENSGALG00000042430	ENSGALT00000082270	lincRNA	lincRNA#lncrna	lnc	NA	2	4	514	613	lincSSup	NA	ENSGALT00000027622	RASL11A	785	NA	NA	NA	NA	NA	=
1	176333589	176334820	-	XLOC_003449	TCONS_00010372	ENSGALG00000042430	ENSGALT00000057345	lincRNA	lincRNA#lncrna	lnc	NA	2	4	784	613	lincSSup	NA	ENSGALT00000027622	RASL11A	791	NA	NA	NA	NA	NA	=
1	177366238	177367503	-	XLOC_003458	TCONS_00010406	NA	NA	NA	NA#lncrna	lnc	NA	1	1	1265	1265	lincDiv	NA	ENSGALT00000030094	NA	1822	NA	NA	NA	NA	NA	u
1	177411077	177413832	-	XLOC_003459	TCONS_00010407	NA	NA	NA	NA#lncrna	lnc	NA	1	1	2755	2755	lincConv	NA	ENSGALT00000065362	NA	1032	NA	NA	NA	NA	NA	u
1	178423484	178426843	-	XLOC_003464	TCONS_00010422	NA	NA	NA	NA#lncrna	lnc	NA	1	1	3359	3359	lincDiv	NA	ENSGALT00000027664	MICU2	9576	NA	NA	NA	NA	NA	u
1	178430587	178432100	-	XLOC_003465	TCONS_00010423	NA	NA	NA	NA#lncrna	lnc	NA	1	1	1513	1513	lincDiv	NA	ENSGALT00000027664	MICU2	4319	NA	NA	NA	NA	NA	u
1	178432947	178434293	-	XLOC_003466	TCONS_00010424	NA	NA	NA	NA#lncrna	lnc	NA	1	1	1346	1346	lincDiv	NA	ENSGALT00000027664	MICU2	2126	NA	NA	NA	NA	NA	u
1	179626504	179630964	-	XLOC_003481	TCONS_00010479	NA	NA	NA	NA#lncrna	lnc	NA	1	1	4460	4460	lincDiv	NA	ENSGALT00000021058	RDX	271	NA	NA	NA	NA	NA	u
1	179708870	179710149	-	XLOC_003483	TCONS_00010484	NA	NA	NA	NA#lncrna	lnc	NA	1	1	1279	1279	lincSSup	NA	ENSGALT00000027705	ZC3H12C	10266	NA	NA	NA	NA	NA	u
1	180205827	180209721	-	XLOC_003488	TCONS_00010492	NA	NA	NA	NA#lncrna	lnc	NA	1	1	3894	3894	lincSSup	NA	ENSGALT00000027709	DDX10	23770	NA	NA	NA	NA	NA	u
1	180278291	180281957	-	XLOC_003489	TCONS_00010493	NA	NA	NA	NA#lncrna	lnc	NA	1	1	3666	3666	lincSSdw	NA	ENSGALT00000027713	ATM	3892	NA	NA	NA	NA	NA	u
1	180795722	180802391	-	XLOC_003496	TCONS_00010519	NA	NA	NA	NA#lncrna	lnc	NA	2	4	5747	5813	lincDiv	NA	ENSGALT00000027738	GUCY1A2	22916	NA	NA	NA	NA	NA	u
1	180795722	180802392	-	XLOC_003496	TCONS_00010520	NA	NA	NA	NA#lncrna	lnc	NA	2	4	5816	5813	lincDiv	NA	ENSGALT00000027738	GUCY1A2	22915	NA	NA	NA	NA	NA	u
1	180795722	180802396	-	XLOC_003496	TCONS_00010521	NA	NA	NA	NA#lncrna	lnc	NA	1	4	6674	5813	lincDiv	NA	ENSGALT00000027738	GUCY1A2	22911	NA	NA	NA	NA	NA	u
1	181098157	181100155	-	XLOC_003497	TCONS_00010523	NA	NA	NA	NA#lncrna	lnc	NA	2	1	1962	1962	lincSSdw	NA	ENSGALT00000045696	AASDHPPT	8420	NA	NA	NA	NA	NA	u
1	181100633	181102726	-	XLOC_003498	TCONS_00010524	ENSGALG00000036822	ENSGALT00000066728	lincRNA	lincRNA#lncrna	lnc	NA	2	6	1509	1455	lincSSdw	NA	ENSGALT00000086505	NA	5849	NA	NA	NA	NA	NA	=
1	182608567	182610361	-	XLOC_003504	TCONS_00010549	NA	NA	NA	NA#lncrna	lnc	NA	1	2	1794	1860	lincDiv	NA	ENSGALT00000036427	TMEM123	973	NA	NA	NA	NA	NA	u
1	182608567	182611135	-	XLOC_003504	TCONS_00010550	NA	NA	NA	NA#lncrna	lnc	NA	2	2	1926	1860	lincDiv	NA	ENSGALT00000036427	TMEM123	199	NA	NA	NA	NA	NA	u
1	185459497	185462240	-	XLOC_003515	TCONS_00010580	NA	NA	NA	NA#lncrna	lnc	NA	1	1	2743	2743	lincDiv	NA	ENSGALT00000027810	NA	3978	NA	NA	NA	NA	NA	u
1	185683006	185683971	-	XLOC_003519	TCONS_00010591	NA	NA	NA	NA#lncrna	lnc	NA	1	1	965	965	lincSSdw	NA	ENSGALT00000027818	ANKRD49	5043	NA	NA	NA	NA	NA	u
1	185684607	185685175	-	XLOC_003520	TCONS_00010592	NA	NA	NA	NA#lncrna	lnc	NA	1	1	568	568	lincSSdw	NA	ENSGALT00000027818	ANKRD49	3839	NA	NA	NA	NA	NA	u
1	185785582	185786830	-	XLOC_003526	TCONS_00010607	NA	NA	NA	NA#lncrna	lnc	NA	1	1	1248	1248	lincSSup	NA	ENSGALT00000072714	NA	387	NA	NA	NA	NA	NA	u
1	185796962	185798140	-	XLOC_003527	TCONS_00010608	NA	NA	NA	NA#lncrna	lnc	NA	1	1	1178	1178	lincDiv	NA	ENSGALT00000043164	NA	114	NA	NA	NA	NA	NA	u
1	190309336	190311591	-	XLOC_003546	TCONS_00010676	NA	NA	NA	NA#lncrna	lnc	NA	2	1	1680	1680	lincDiv	NA	ENSGALT00000085013	NA	116	NA	NA	NA	NA	NA	u
1	190392507	190394089	-	XLOC_003551	TCONS_00010692	ENSGALG00000013247	ENSGALT00000021629	protein_coding	protein_coding#lncrna	lnc	CCDC83	1	1	1582	1582	lncgASe	NA	ENSGALT00000021629	CCDC83	0	NA	NA	gene25443	ENSSSCG00000014912	ENSBTAG00000011132	x
1	190395655	190401440	-	XLOC_003552	TCONS_00010693	ENSGALG00000013247	ENSGALT00000021629	protein_coding	protein_coding#lncrna	lnc	CCDC83	2	1	4930	4930	lncgASe	NA	ENSGALT00000021629	CCDC83	0	NA	NA	gene25443	ENSSSCG00000014912	ENSBTAG00000011132	x
1	190401544	190403701	-	XLOC_003553	TCONS_00010694	ENSGALG00000013247	ENSGALT00000021629	protein_coding	protein_coding#lncrna	lnc	CCDC83	1	1	2157	2157	lncgASe	NA	ENSGALT00000021629	CCDC83	0	NA	NA	gene25443	ENSSSCG00000014912	ENSBTAG00000011132	x
1	190403891	190405794	-	XLOC_003554	TCONS_00010695	NA	NA	NA	NA#lncrna	lnc	NA	1	1	1903	1903	lincConv	NA	ENSGALT00000021629	CCDC83	199	NA	NA	NA	NA	NA	u
1	192931509	192932357	-	XLOC_003562	TCONS_00010719	NA	NA	NA	NA#lncrna	lnc	NA	1	1	848	848	lincConv	NA	ENSGALT00000045709	NA	1712	NA	NA	NA	NA	NA	u
1	193794506	193796438	-	XLOC_003571	TCONS_00010757	ENSGALG00000000838	ENSGALT00000001229	protein_coding	protein_coding#lncrna	lnc	THAP12	1	3	1932	1546	lncgASe	NA	ENSGALT00000001229	THAP12	0	NA	NA	gene14929	NA	ENSBTAG00000031609	x
1	193794506	193796895	-	XLOC_003571	TCONS_00010758	ENSGALG00000000838	ENSGALT00000001229	protein_coding	protein_coding#lncrna	lnc	THAP12	2	3	1347	1546	lncgASi	NA	ENSGALT00000001229	THAP12	0	NA	NA	gene14929	NA	ENSBTAG00000031609	x
1	193794506	193796908	-	XLOC_003571	TCONS_00010759	ENSGALG00000000838	ENSGALT00000001229	protein_coding	protein_coding#lncrna	lnc	THAP12	2	3	1546	1546	lncgASe	NA	ENSGALT00000001229	THAP12	0	NA	NA	gene14929	NA	ENSBTAG00000031609	x
1	194352647	194353632	-	XLOC_003583	TCONS_00010817	ENSGALG00000017334	ENSGALT00000028013	protein_coding	protein_coding#lncrna	lnc	DCHS1	1	1	985	985	lncgASe	NA	ENSGALT00000028013	DCHS1	0	NA	NA	NA	ENSSSCG00000029189	ENSBTAG00000015405	x
1	194368442	194369649	-	XLOC_003584	TCONS_00010818	NA	NA	NA	NA#lncrna	lnc	NA	1	1	1207	1207	lincConv	NA	ENSGALT00000028013	DCHS1	3797	NA	NA	NA	NA	NA	u
1	194819341	194820268	-	XLOC_003605	TCONS_00010864	NA	NA	NA	NA#lncrna	lnc	NA	1	1	927	927	lincDiv	NA	ENSGALT00000022103	CHRNA10	244	NA	NA	NA	NA	NA	u
1	194820397	194826571	-	XLOC_003606	TCONS_00010865	ENSGALG00000022702	ENSGALT00000022103	protein_coding	protein_coding#lncrna	lnc	CHRNA10	4	1	5843	5843	lncgASe	NA	ENSGALT00000022103	CHRNA10	0	NA	NA	NA	ENSSSCG00000014796	ENSBTAG00000044059	x
1	195233016	195233710	-	XLOC_003618	TCONS_00010911	NA	NA	NA	NA#lncrna	lnc	NA	1	1	694	694	lincSSup	NA	ENSGALT00000070466	RPS3	7616	NA	NA	NA	NA	NA	u
1	195235264	195236314	-	XLOC_003619	TCONS_00010912	NA	NA	NA	NA#lncrna	lnc	NA	1	1	1050	1050	lincSSdw	NA	ENSGALT00000028004	FCHSD2	5770	NA	NA	NA	NA	NA	u
1	195392587	195393535	-	XLOC_003622	TCONS_00010922	NA	NA	NA	NA#lncrna	lnc	NA	1	1	948	948	lincConv	NA	ENSGALT00000074479	P2RY2	1725	NA	NA	NA	NA	NA	u
1	195707900	195710214	-	XLOC_003627	TCONS_00010937	NA	NA	NA	NA#lncrna	lnc	NA	1	1	2314	2314	lincSSup	NA	ENSGALT00000031276	NA	2561	NA	NA	NA	NA	NA	u
1	195711311	195712673	-	XLOC_003628	TCONS_00010938	NA	NA	NA	NA#lncrna	lnc	NA	1	1	1362	1362	lincDiv	NA	ENSGALT00000027989	MRPL48	2546	NA	NA	NA	NA	NA	u
1	195722153	195726542	-	XLOC_003629	TCONS_00010939	ENSGALG00000034865	ENSGALT00000064112	lincRNA	lincRNA#lncrna	lnc	NA	2	2	3658	2074.5	lncgASe	NA	ENSGALT00000058458	MRPL48	0	NA	NA	NA	NA	NA	=
1	195725320	195726542	-	XLOC_003629	TCONS_00010940	ENSGALG00000034865	ENSGALT00000064112	lincRNA	lincRNA#lncrna	lnc	NA	2	2	491	2074.5	lincConv	NA	ENSGALT00000058458	MRPL48	63	NA	NA	NA	NA	NA	=
1	195993877	195994837	-	XLOC_003638	TCONS_00010973	NA	NA	NA	NA#lncrna	lnc	NA	1	1	960	960	lincSSup	NA	ENSGALT00000087934	POLD3	7403	NA	NA	NA	NA	NA	u
1	196192395	196202253	-	XLOC_003641	TCONS_00010979	ENSGALG00000045145	ENSGALT00000084595	protein_coding	protein_coding#lncrna	lnc	NA	3	6	8470	8991	lncgASe	NA	ENSGALT00000084595	NA	0	NA	NA	NA	NA	ENSBTAG00000031693	x
1	196192395	196202254	-	XLOC_003641	TCONS_00010980	ENSGALG00000045145	ENSGALT00000084595	protein_coding	protein_coding#lncrna	lnc	NA	4	6	9383	8991	lncgASe	NA	ENSGALT00000084595	NA	0	NA	NA	NA	NA	ENSBTAG00000031693	x
1	196192395	196202254	-	XLOC_003641	TCONS_00010981	ENSGALG00000045145	ENSGALT00000084595	protein_coding	protein_coding#lncrna	lnc	NA	2	6	9738	8991	lncgASe	NA	ENSGALT00000084595	NA	0	NA	NA	NA	NA	ENSBTAG00000031693	x
1	196192395	196202254	-	XLOC_003641	TCONS_00010982	ENSGALG00000045145	ENSGALT00000084595	protein_coding	protein_coding#lncrna	lnc	NA	6	6	8556	8991	lncgASe	NA	ENSGALT00000084595	NA	0	NA	NA	NA	NA	ENSBTAG00000031693	x
10	566086	567814	+	XLOC_003652	TCONS_00010997	NA	NA	NA	NA#lncrna	lnc	NA	1	1	1728	1728	lincSSup	NA	ENSGALT00000088249	NA	8910	NA	NA	NA	NA	NA	u
10	580032	583711	+	XLOC_003651	TCONS_00011002	ENSGALG00000046049	ENSGALT00000088478	lincRNA	lincRNA#lncrna	lnc	NA	3	11	2043	5323	lincSSdw	NA	ENSGALT00000088249	NA	1840	NA	NA	NA	NA	NA	=
10	580269	583636	+	XLOC_003651	TCONS_00011003	ENSGALG00000046049	ENSGALT00000088567	lincRNA	lincRNA#lncrna	lnc	NA	2	11	3020	5323	lincSSdw	NA	ENSGALT00000088249	NA	2077	NA	NA	NA	NA	NA	=
10	607644	616846	+	XLOC_003654	TCONS_00011010	NA	NA	NA	NA#lncrna	lnc	NA	4	7	5146	1595	lincSSup	NA	ENSGALT00000065104	NA	4222	NA	NA	NA	NA	NA	=
10	607644	616846	+	XLOC_003654	TCONS_00011011	NA	NA	NA	NA#lncrna	lnc	NA	7	7	4526	1595	lincSSup	NA	ENSGALT00000065104	NA	4222	NA	NA	NA	NA	NA	=
10	805738	806530	+	XLOC_003670	TCONS_00011028	NA	NA	NA	NA#lncrna	lnc	NA	1	1	792	792	lincSSup	NA	ENSGALT00000046776	NA	179	NA	NA	NA	NA	NA	u
10	870828	881485	+	XLOC_003672	TCONS_00011043	NA	NA	NA	NA#lncrna	lnc	NA	3	13	5787	7201	lincSSdw	NA	ENSGALT00000068396	NA	635	NA	NA	NA	NA	NA	=
10	883328	887072	+	XLOC_003673	TCONS_00011044	NA	NA	NA	NA#lncrna	lnc	NA	1	1	3744	3744	lincSSup	NA	ENSGALT00000052673	ZNF592	6380	NA	NA	NA	NA	NA	u
10	941470	943038	+	XLOC_003676	TCONS_00011056	NA	NA	NA	NA#lncrna	lnc	NA	1	1	1568	1568	lincSSup	NA	ENSGALT00000063151	NA	3379	NA	NA	NA	NA	NA	u
10	943810	944917	+	XLOC_003677	TCONS_00011057	NA	NA	NA	NA#lncrna	lnc	NA	1	1	1107	1107	lincSSup	NA	ENSGALT00000063151	NA	1500	NA	NA	NA	NA	NA	u
10	2329382	2331939	+	XLOC_003701	TCONS_00011134	ENSGALG00000045578	ENSGALT00000089191	lincRNA	lincRNA#lncrna	lnc	NA	5	5	1254	1378	lincSSdw	NA	ENSGALT00000022855	COX5A	350	NA	NA	NA	NA	NA	=
10	2329395	2331939	+	XLOC_003701	TCONS_00011135	ENSGALG00000045578	ENSGALT00000089191	lincRNA	lincRNA#lncrna	lnc	NA	6	5	1291	1378	lincSSdw	NA	ENSGALT00000022855	COX5A	363	NA	NA	NA	NA	NA	=
10	2329481	2331939	+	XLOC_003701	TCONS_00011137	ENSGALG00000045578	ENSGALT00000089191	lincRNA	lincRNA#lncrna	lnc	NA	5	5	1401	1378	lincSSdw	NA	ENSGALT00000022855	COX5A	449	NA	NA	NA	NA	NA	=
10	2329536	2331934	+	XLOC_003701	TCONS_00011138	ENSGALG00000045578	ENSGALT00000085827	lincRNA	lincRNA#lncrna	lnc	NA	3	5	1378	1378	lincSSdw	NA	ENSGALT00000022855	COX5A	504	NA	NA	NA	NA	NA	=
10	2456398	2457791	+	XLOC_003711	TCONS_00011167	NA	NA	NA	NA#lncrna	lnc	NA	1	1	1393	1393	lincSSdw	NA	ENSGALT00000089737	UBL7	2343	NA	NA	NA	NA	NA	u
10	2462160	2463703	+	XLOC_003712	TCONS_00011168	NA	NA	NA	NA#lncrna	lnc	NA	1	1	1543	1543	lincSSup	NA	ENSGALT00000002152	SEMA7A	999	NA	NA	NA	NA	NA	u
10	3020987	3022516	+	XLOC_003724	TCONS_00011202	ENSGALG00000032369	ENSGALT00000074552	lincRNA	lincRNA#lncrna	lnc	NA	2	9	926	11688	lincSSdw	NA	ENSGALT00000004357	PEAK1	4568	NA	NA	NA	NA	NA	=
10	3122467	3123590	+	XLOC_003727	TCONS_00011206	NA	NA	NA	NA#lncrna	lnc	NA	1	1	1123	1123	lincConv	NA	ENSGALT00000064016	NA	210	NA	NA	NA	NA	NA	u
10	3621374	3622783	+	XLOC_003733	TCONS_00011230	NA	NA	NA	NA#lncrna	lnc	NA	1	1	1409	1409	lincDiv	NA	ENSGALT00000059950	IREB2	224	NA	NA	NA	NA	NA	u
10	3765781	3767843	+	XLOC_003737	TCONS_00011245	NA	NA	NA	NA#lncrna	lnc	NA	1	1	2062	2062	lincSSdw	NA	ENSGALT00000043592	CIB2	4829	NA	NA	NA	NA	NA	u
10	3804861	3805676	+	XLOC_003739	TCONS_00011250	NA	NA	NA	NA#lncrna	lnc	NA	1	1	815	815	lincSSdw	NA	ENSGALT00000005261	TBC1D2B	3909	NA	NA	NA	NA	NA	u
10	3810469	3811530	+	XLOC_003740	TCONS_00011253	NA	NA	NA	NA#lncrna	lnc	NA	1	1	1061	1061	lincSSup	NA	ENSGALT00000005279	DAPK2	2651	NA	NA	NA	NA	NA	u
10	3854459	3855672	+	XLOC_003741	TCONS_00011255	NA	NA	NA	NA#lncrna	lnc	NA	1	1	1213	1213	lincSSdw	NA	ENSGALT00000005279	DAPK2	4458	NA	NA	NA	NA	NA	u
10	3860642	3862723	+	XLOC_003742	TCONS_00011256	NA	NA	NA	NA#lncrna	lnc	NA	1	1	2081	2081	lincSSdw	NA	ENSGALT00000005279	DAPK2	10641	NA	NA	NA	NA	NA	u
10	3864005	3865340	+	XLOC_003743	TCONS_00011257	NA	NA	NA	NA#lncrna	lnc	NA	1	1	1335	1335	lincSSdw	NA	ENSGALT00000005279	DAPK2	14004	NA	NA	NA	NA	NA	u
10	4012805	4014423	+	XLOC_003746	TCONS_00011264	NA	NA	NA	NA#lncrna	lnc	NA	2	1	1417	1417	lincSSup	NA	ENSGALT00000039628	CA12	12854	NA	NA	NA	NA	NA	u
10	4078880	4079804	+	XLOC_003748	TCONS_00011267	NA	NA	NA	NA#lncrna	lnc	NA	1	1	924	924	lincDiv	NA	ENSGALT00000005515	RAB8B	416	NA	NA	NA	NA	NA	u
10	5013860	5018619	+	XLOC_003756	TCONS_00011296	NA	NA	NA	NA#lncrna	lnc	NA	1	1	4759	4759	lincSSup	NA	ENSGALT00000085466	ANXA2	733	NA	NA	NA	NA	NA	u
10	6185989	6186997	+	XLOC_003769	TCONS_00011370	ENSGALG00000004046	ENSGALT00000006440	protein_coding	protein_coding#lncrna	lnc	LARP6	1	1	1008	1008	lncgASe	NA	ENSGALT00000006440	LARP6	0	NA	NA	gene11167	ENSSSCG00000004974	ENSBTAG00000003915	x
10	7196014	7197360	+	XLOC_003777	TCONS_00011395	ENSGALG00000004304	ENSGALT00000034417	protein_coding	protein_coding#lncrna	lnc	TCF12	1	1	1346	1346	lncgSi	NA	ENSGALT00000034428	NA	0	NA	NA	gene10593	ENSSSCG00000004600	ENSBTAG00000002586	x
10	7316756	7342068	+	XLOC_003778	TCONS_00011396	ENSGALG00000030527	ENSGALT00000046625	lincRNA	lincRNA#lncrna	lnc	NA	4	1	884	884	lncgASi	NA	ENSGALT00000006988	TCF12	0	NA	NA	NA	NA	NA	=
10	7602591	7604061	+	XLOC_003780	TCONS_00011403	NA	NA	NA	NA#lncrna	lnc	NA	1	1	1470	1470	lincSSdw	NA	ENSGALT00000076616	NA	3615	NA	NA	NA	NA	NA	u
10	7607773	7609872	+	XLOC_003781	TCONS_00011404	NA	NA	NA	NA#lncrna	lnc	NA	1	1	2099	2099	lincSSdw	NA	ENSGALT00000076616	NA	8797	NA	NA	NA	NA	NA	u
10	7610273	7612130	+	XLOC_003782	TCONS_00011405	NA	NA	NA	NA#lncrna	lnc	NA	1	1	1857	1857	lincSSup	NA	ENSGALT00000022526	MNS1	8038	NA	NA	NA	NA	NA	u
10	7612706	7613226	+	XLOC_003783	TCONS_00011406	NA	NA	NA	NA#lncrna	lnc	NA	1	1	520	520	lincSSup	NA	ENSGALT00000022526	MNS1	6942	NA	NA	NA	NA	NA	u
10	7613369	7618603	+	XLOC_003779	TCONS_00011407	ENSGALG00000031919	ENSGALT00000048567	lincRNA	lincRNA#lncrna	lnc	NA	2	8	1046	4706.5	lincSSup	NA	ENSGALT00000022526	MNS1	1565	NA	NA	NA	NA	NA	=
10	7699443	7700098	+	XLOC_003787	TCONS_00011414	NA	NA	NA	NA#lncrna	lnc	NA	1	1	655	655	lincSSup	NA	ENSGALT00000052650	RFX7	11002	NA	NA	NA	NA	NA	u
10	8658308	8658744	+	XLOC_003796	TCONS_00011461	NA	NA	NA	NA#lncrna	lnc	NA	1	1	436	436	lincSSdw	NA	ENSGALT00000060640	ONECUT1	5699	NA	NA	NA	NA	NA	u
10	8676537	8677160	+	XLOC_003798	TCONS_00011463	NA	NA	NA	NA#lncrna	lnc	NA	1	1	623	623	lincSSup	NA	ENSGALT00000080167	NA	9909	NA	NA	NA	NA	NA	u
10	8677355	8678610	+	XLOC_003799	TCONS_00011464	NA	NA	NA	NA#lncrna	lnc	NA	1	1	1255	1255	lincSSup	NA	ENSGALT00000080167	NA	8459	NA	NA	NA	NA	NA	u
10	8680563	8681860	+	XLOC_003800	TCONS_00011465	NA	NA	NA	NA#lncrna	lnc	NA	1	1	1297	1297	lincSSup	NA	ENSGALT00000080167	NA	5209	NA	NA	NA	NA	NA	u
10	8682120	8684436	+	XLOC_003801	TCONS_00011466	NA	NA	NA	NA#lncrna	lnc	NA	1	1	2316	2316	lincSSup	NA	ENSGALT00000080167	NA	2633	NA	NA	NA	NA	NA	u
10	8685844	8686722	+	XLOC_003802	TCONS_00011470	NA	NA	NA	NA#lncrna	lnc	NA	1	1	878	878	lincSSup	NA	ENSGALT00000080167	NA	347	NA	NA	NA	NA	NA	u
10	8827016	8828050	+	XLOC_003804	TCONS_00011494	ENSGALG00000035135	ENSGALT00000060147	lincRNA	lincRNA#lncrna	lnc	NA	2	16	936	8746.5	lincSSdw	NA	ENSGALT00000046846	NA	882	NA	NA	NA	NA	NA	=
10	8894261	8895710	+	XLOC_003808	TCONS_00011507	NA	NA	NA	NA#lncrna	lnc	NA	1	1	1449	1449	lincSSdw	NA	ENSGALT00000082198	NA	3037	NA	NA	NA	NA	NA	u
10	8905412	8906342	+	XLOC_003810	TCONS_00011509	NA	NA	NA	NA#lncrna	lnc	NA	1	1	930	930	lincConv	NA	ENSGALT00000061654	NA	5743	NA	NA	NA	NA	NA	u
10	8907944	8909615	+	XLOC_003811	TCONS_00011510	NA	NA	NA	NA#lncrna	lnc	NA	1	1	1671	1671	lincConv	NA	ENSGALT00000061654	NA	2470	NA	NA	NA	NA	NA	u
10	8909881	8911941	+	XLOC_003812	TCONS_00011511	NA	NA	NA	NA#lncrna	lnc	NA	1	1	2060	2060	lincConv	NA	ENSGALT00000061654	NA	144	NA	NA	NA	NA	NA	u
10	9075706	9076559	+	XLOC_003814	TCONS_00011514	NA	NA	NA	NA#lncrna	lnc	NA	2	1	780	780	lincSSup	NA	ENSGALT00000090204	LYSMD2	114	NA	NA	NA	NA	NA	u
10	10590114	10592339	+	XLOC_003828	TCONS_00011559	NA	NA	NA	NA#lncrna	lnc	NA	1	1	2225	2225	lincSSdw	NA	ENSGALT00000009095	DTWD1	2290	NA	NA	NA	NA	NA	u
10	10766094	10768313	+	XLOC_003836	TCONS_00011594	NA	NA	NA	NA#lncrna	lnc	NA	1	1	2219	2219	lincSSup	NA	ENSGALT00000038771	TRPM7	2877	NA	NA	NA	NA	NA	u
10	10827227	10828555	+	XLOC_003838	TCONS_00011602	NA	NA	NA	NA#lncrna	lnc	NA	1	1	1328	1328	lincConv	NA	ENSGALT00000078257	USP8	1508	NA	NA	NA	NA	NA	u
10	11078377	11080007	+	XLOC_003844	TCONS_00011636	ENSGALG00000005996	ENSGALT00000009646	protein_coding	protein_coding#lncrna	lnc	FSD2	1	1	1630	1630	lncgASe	NA	ENSGALT00000009646	FSD2	0	NA	NA	gene20727	ENSSSCG00000001806	ENSBTAG00000015018	x
10	11100419	11101026	+	XLOC_003846	TCONS_00011647	NA	NA	NA	NA#lncrna	lnc	NA	1	1	607	607	lincSSdw	NA	ENSGALT00000009658	WHAMM	3158	NA	NA	NA	NA	NA	u
10	11101758	11103863	+	XLOC_003847	TCONS_00011648	NA	NA	NA	NA#lncrna	lnc	NA	1	1	2105	2105	lincSSdw	NA	ENSGALT00000074832	WHAMM	4497	NA	NA	NA	NA	NA	u
10	11206274	11209293	+	XLOC_003850	TCONS_00011657	NA	NA	NA	NA#lncrna	lnc	NA	1	1	3019	3019	lincDiv	NA	ENSGALT00000009692	BTBD1	92	NA	NA	NA	NA	NA	u
10	11270799	11273766	+	XLOC_003852	TCONS_00011663	NA	NA	NA	NA#lncrna	lnc	NA	1	2	2967	2234	lincDiv	NA	ENSGALT00000059883	HDGFL3	590	NA	NA	NA	NA	NA	u
10	11274372	11275098	+	XLOC_003853	TCONS_00011664	NA	NA	NA	NA#lncrna	lnc	NA	1	1	726	726	lincDiv	NA	ENSGALT00000059883	HDGFL3	4163	NA	NA	NA	NA	NA	u
10	11458455	11461653	+	XLOC_003855	TCONS_00011671	ENSGALG00000006083	ENSGALT00000009815	protein_coding	protein_coding#lncrna	lnc	NA	1	1	3198	3198	lncgASe	NA	ENSGALT00000009815	NA	0	NA	NA	gene3504	NA	NA	x
10	11723682	11725854	+	XLOC_003858	TCONS_00011679	NA	NA	NA	NA#lncrna	lnc	NA	1	1	2172	2172	lincSSdw	NA	ENSGALT00000038669	EFL1	2066	NA	NA	NA	NA	NA	u
10	11726731	11729446	+	XLOC_003859	TCONS_00011680	NA	NA	NA	NA#lncrna	lnc	NA	1	1	2715	2715	lincSSdw	NA	ENSGALT00000038669	EFL1	5115	NA	NA	NA	NA	NA	u
10	12152865	12157412	+	XLOC_003864	TCONS_00011689	NA	NA	NA	NA#lncrna	lnc	NA	1	1	4547	4547	lincConv	NA	ENSGALT00000034111	CFAP161	2167	NA	NA	NA	NA	NA	u
10	12157790	12189687	+	XLOC_003865	TCONS_00011690	ENSGALG00000034021	ENSGALT00000056082	lincRNA	lincRNA#lncrna	lnc	NA	9	12	4232	4282.5	lncgASe	NA	ENSGALT00000034111	CFAP161	0	NA	NA	NA	NA	NA	=
10	12157791	12189687	+	XLOC_003865	TCONS_00011691	ENSGALG00000034021	ENSGALT00000056082	lincRNA	lincRNA#lncrna	lnc	NA	12	12	4684	4282.5	lncgASe	NA	ENSGALT00000034111	CFAP161	0	NA	NA	NA	NA	NA	=
10	12157791	12189687	+	XLOC_003865	TCONS_00011692	ENSGALG00000034021	ENSGALT00000056082	lincRNA	lincRNA#lncrna	lnc	NA	11	12	4514	4282.5	lncgASe	NA	ENSGALT00000034111	CFAP161	0	NA	NA	NA	NA	NA	=
10	12157791	12189687	+	XLOC_003865	TCONS_00011693	ENSGALG00000034021	ENSGALT00000056082	lincRNA	lincRNA#lncrna	lnc	NA	10	12	4474	4282.5	lncgASe	NA	ENSGALT00000034111	CFAP161	0	NA	NA	NA	NA	NA	=
10	12157791	12189687	+	XLOC_003865	TCONS_00011694	ENSGALG00000034021	ENSGALT00000056082	lincRNA	lincRNA#lncrna	lnc	NA	10	12	4835	4282.5	lncgASe	NA	ENSGALT00000034111	CFAP161	0	NA	NA	NA	NA	NA	=
10	12157791	12189687	+	XLOC_003865	TCONS_00011695	ENSGALG00000034021	ENSGALT00000056082	lincRNA	lincRNA#lncrna	lnc	NA	10	12	4333	4282.5	lncgASe	NA	ENSGALT00000034111	CFAP161	0	NA	NA	NA	NA	NA	=
10	12157791	12189687	+	XLOC_003865	TCONS_00011696	ENSGALG00000034021	ENSGALT00000056082	lincRNA	lincRNA#lncrna	lnc	NA	9	12	4495	4282.5	lncgASe	NA	ENSGALT00000034111	CFAP161	0	NA	NA	NA	NA	NA	=
10	12157791	12199350	+	XLOC_003865	TCONS_00011697	ENSGALG00000034021	ENSGALT00000056082	lincRNA	lincRNA#lncrna	lnc	NA	15	12	2268	4282.5	lncgASe	NA	ENSGALT00000034111	CFAP161	0	NA	NA	NA	NA	NA	=
10	12178181	12189687	+	XLOC_003865	TCONS_00011698	ENSGALG00000034021	ENSGALT00000056082	lincRNA	lincRNA#lncrna	lnc	NA	5	12	3778	4282.5	lincDiv	NA	ENSGALT00000034111	CFAP161	13646	NA	NA	NA	NA	NA	=
10	12178243	12194557	+	XLOC_003865	TCONS_00011699	ENSGALG00000034021	ENSGALT00000056082	lincRNA	lincRNA#lncrna	lnc	NA	9	12	2879	4282.5	lincDiv	NA	ENSGALT00000034111	CFAP161	13708	NA	NA	NA	NA	NA	=
10	12181298	12187218	+	XLOC_003865	TCONS_00011700	ENSGALG00000034021	ENSGALT00000056082	lincRNA	lincRNA#lncrna	lnc	NA	3	12	1121	4282.5	lincDiv	NA	ENSGALT00000034111	CFAP161	16763	NA	NA	NA	NA	NA	=
10	12191065	12206092	+	XLOC_003865	TCONS_00011701	NA	NA	NA	NA#lncrna	lnc	NA	6	12	1128	4282.5	lincConv	NA	ENSGALT00000010330	TLNRD1	18753	NA	NA	NA	NA	NA	=
10	12207497	12224102	+	XLOC_003866	TCONS_00011702	NA	NA	NA	NA#lncrna	lnc	NA	4	3	1037	1037	lincConv	NA	ENSGALT00000010330	TLNRD1	743	NA	NA	NA	NA	NA	u
10	12209113	12210342	+	XLOC_003867	TCONS_00011703	NA	NA	NA	NA#lncrna	lnc	NA	1	1	1229	1229	lincConv	NA	ENSGALT00000010330	TLNRD1	14503	NA	NA	NA	NA	NA	u
10	12217478	12223201	+	XLOC_003866	TCONS_00011704	NA	NA	NA	NA#lncrna	lnc	NA	2	3	1373	1037	lincConv	NA	ENSGALT00000010330	TLNRD1	1644	NA	NA	NA	NA	NA	u
10	12217905	12220171	+	XLOC_003868	TCONS_00011705	NA	NA	NA	NA#lncrna	lnc	NA	1	1	2266	2266	lincConv	NA	ENSGALT00000010330	TLNRD1	4674	NA	NA	NA	NA	NA	u
10	12220550	12221884	+	XLOC_003869	TCONS_00011706	NA	NA	NA	NA#lncrna	lnc	NA	1	1	1334	1334	lincConv	NA	ENSGALT00000010330	TLNRD1	2961	NA	NA	NA	NA	NA	u
10	12223305	12224102	+	XLOC_003866	TCONS_00011707	NA	NA	NA	NA#lncrna	lnc	NA	1	3	797	1037	lincConv	NA	ENSGALT00000010330	TLNRD1	743	NA	NA	NA	NA	NA	u
10	12227452	12229493	+	XLOC_003870	TCONS_00011708	ENSGALG00000029565	ENSGALT00000051741	lincRNA	lincRNA#lncrna	lnc	NA	2	7	440	743	lincDiv	NA	ENSGALT00000010330	TLNRD1	1540	NA	NA	NA	NA	NA	=
10	12227452	12235029	+	XLOC_003870	TCONS_00011709	ENSGALG00000029565	ENSGALT00000047445	lincRNA	lincRNA#lncrna	lnc	NA	4	7	3820	743	lincSSup	NA	ENSGALT00000088486	MESD	1263	NA	NA	NA	NA	NA	=
10	12227452	12235029	+	XLOC_003870	TCONS_00011710	ENSGALG00000029565	ENSGALT00000047445	lincRNA	lincRNA#lncrna	lnc	NA	4	7	743	743	lincSSup	NA	ENSGALT00000088486	MESD	1263	NA	NA	NA	NA	NA	=
10	12227452	12235029	+	XLOC_003870	TCONS_00011711	ENSGALG00000029565	ENSGALT00000047445	lincRNA	lincRNA#lncrna	lnc	NA	3	7	3365	743	lincSSup	NA	ENSGALT00000088486	MESD	1263	NA	NA	NA	NA	NA	=
10	12251517	12252832	+	XLOC_003872	TCONS_00011718	ENSGALG00000006413	ENSGALT00000010352	protein_coding	protein_coding#lncrna	lnc	CEMIP	2	1	1210	1210	lncgASe	NA	ENSGALT00000010352	CEMIP	0	NA	NA	gene20771	ENSSSCG00000038929	ENSBTAG00000007431	x
10	12667286	12670614	+	XLOC_003876	TCONS_00011733	NA	NA	NA	NA#lncrna	lnc	NA	2	2	2240	1965	lincSSdw	NA	ENSGALT00000010528	NA	4245	NA	NA	NA	NA	NA	u
10	12667308	12674025	+	XLOC_003876	TCONS_00011734	NA	NA	NA	NA#lncrna	lnc	NA	2	2	1690	1965	lincConv	NA	ENSGALT00000084172	NA	3173	NA	NA	NA	NA	NA	u
10	12667344	12668423	+	XLOC_003877	TCONS_00011735	NA	NA	NA	NA#lncrna	lnc	NA	1	1	1079	1079	lincSSdw	NA	ENSGALT00000010528	NA	4303	NA	NA	NA	NA	NA	u
10	13165465	13173983	+	XLOC_003890	TCONS_00011776	ENSGALG00000006777	ENSGALT00000010964	protein_coding	protein_coding#lncrna	lnc	MRPS11	1	1	8518	8518	lncgASe	NA	ENSGALT00000010964	MRPS11	0	NA	NA	gene20628	ENSSSCG00000037343	ENSBTAG00000019831	x
10	13196200	13203759	+	XLOC_003892	TCONS_00011780	NA	NA	NA	NA#lncrna	lnc	NA	2	2	5294	5542	lincSSdw	NA	ENSGALT00000010970	MRPL46	18985	NA	NA	NA	NA	NA	u
10	13197969	13203759	+	XLOC_003892	TCONS_00011781	NA	NA	NA	NA#lncrna	lnc	NA	1	2	5790	5542	lincSSdw	NA	ENSGALT00000010970	MRPL46	20754	NA	NA	NA	NA	NA	u
10	13203952	13206024	+	XLOC_003893	TCONS_00011782	NA	NA	NA	NA#lncrna	lnc	NA	2	1	2032	2032	lincSSup	NA	ENSGALT00000072944	NA	21857	NA	NA	NA	NA	NA	u
10	13206105	13207763	+	XLOC_003894	TCONS_00011783	NA	NA	NA	NA#lncrna	lnc	NA	1	1	1658	1658	lincSSup	NA	ENSGALT00000072944	NA	20118	NA	NA	NA	NA	NA	u
10	14169271	14171246	+	XLOC_003899	TCONS_00011796	NA	NA	NA	NA#lncrna	lnc	NA	1	1	1975	1975	lincDiv	NA	ENSGALT00000045722	NA	36393	NA	NA	NA	NA	NA	u
10	14232322	14235612	+	XLOC_003900	TCONS_00011799	ENSGALG00000030341	ENSGALT00000066588	lincRNA	lincRNA#lncrna	lnc	NA	2	3	762	2472	lincSSdw	NA	ENSGALT00000066973	SV2B	966	NA	NA	NA	NA	NA	=
10	14323400	14343324	+	XLOC_003902	TCONS_00011801	NA	NA	NA	NA#lncrna	lnc	NA	3	1	2347	2347	lincSSup	NA	ENSGALT00000033975	SLCO3A1	2437	NA	NA	NA	NA	NA	u
10	14459225	14461622	+	XLOC_003904	TCONS_00011808	NA	NA	NA	NA#lncrna	lnc	NA	1	1	2397	2397	lincSSdw	NA	ENSGALT00000033975	SLCO3A1	10194	NA	NA	NA	NA	NA	u
10	14462940	14463902	+	XLOC_003905	TCONS_00011809	NA	NA	NA	NA#lncrna	lnc	NA	1	1	962	962	lincSSdw	NA	ENSGALT00000033975	SLCO3A1	13909	NA	NA	NA	NA	NA	u
10	14492197	14503310	+	XLOC_003906	TCONS_00011810	NA	NA	NA	NA#lncrna	lnc	NA	4	1	1559	1559	lincSSup	NA	ENSGALT00000066731	ST8SIA2	7516	NA	NA	NA	NA	NA	u
10	14507924	14509578	+	XLOC_003907	TCONS_00011811	NA	NA	NA	NA#lncrna	lnc	NA	1	1	1654	1654	lincSSup	NA	ENSGALT00000066731	ST8SIA2	1248	NA	NA	NA	NA	NA	u
10	14600391	14605880	+	XLOC_003909	TCONS_00011819	NA	NA	NA	NA#lncrna	lnc	NA	2	11	2431	11969	lincSSup	NA	ENSGALT00000011260	CHD2	9862	NA	NA	NA	NA	NA	=
10	14746395	14748861	+	XLOC_003912	TCONS_00011827	NA	NA	NA	NA#lncrna	lnc	NA	1	1	2466	2466	lincDiv	NA	ENSGALT00000077053	RGMA	47573	NA	NA	NA	NA	NA	u
10	15150297	15179203	+	XLOC_003914	TCONS_00011837	NA	NA	NA	NA#lncrna	lnc	NA	13	3	6353	6353	lincSSdw	NA	ENSGALT00000067125	MCTP2	64314	NA	NA	NA	NA	NA	u
10	15165861	15192985	+	XLOC_003914	TCONS_00011839	NA	NA	NA	NA#lncrna	lnc	NA	12	3	2808	6353	lincSSdw	NA	ENSGALT00000067125	MCTP2	79878	NA	NA	NA	NA	NA	u
10	15848775	15849528	+	XLOC_003919	TCONS_00011844	NA	NA	NA	NA#lncrna	lnc	NA	1	1	753	753	lincSSdw	NA	ENSGALT00000011332	NR2F2	2322	NA	NA	NA	NA	NA	u
10	15850613	15852953	+	XLOC_003920	TCONS_00011845	NA	NA	NA	NA#lncrna	lnc	NA	1	1	2340	2340	lincSSdw	NA	ENSGALT00000011332	NR2F2	4160	NA	NA	NA	NA	NA	u
10	16676711	16677773	+	XLOC_003925	TCONS_00011852	NA	NA	NA	NA#lncrna	lnc	NA	1	1	1062	1062	lincDiv	NA	ENSGALT00000038512	FAM169B	122	NA	NA	NA	NA	NA	u
10	16971046	16972481	+	XLOC_003929	TCONS_00011870	NA	NA	NA	NA#lncrna	lnc	NA	1	1	1435	1435	lincSSdw	NA	ENSGALT00000088493	LRRC28	4188	NA	NA	NA	NA	NA	u
10	17387322	17388699	+	XLOC_003933	TCONS_00011890	NA	NA	NA	NA#lncrna	lnc	NA	1	1	1377	1377	lincSSdw	NA	ENSGALT00000049371	ASB7	4674	NA	NA	NA	NA	NA	u
10	17407073	17425553	+	XLOC_003934	TCONS_00011891	ENSGALG00000038958	ENSGALT00000065309	lincRNA	lincRNA#lncrna	lnc	NA	6	1	1400	1400	lincSSup	NA	ENSGALT00000088210	NA	11837	NA	NA	NA	NA	NA	=
10	17631313	17632498	+	XLOC_003938	TCONS_00011902	NA	NA	NA	NA#lncrna	lnc	NA	1	1	1185	1185	lincDiv	NA	ENSGALT00000045614	CHSY1	419	NA	NA	NA	NA	NA	u
10	17632901	17634849	+	XLOC_003939	TCONS_00011903	NA	NA	NA	NA#lncrna	lnc	NA	1	1	1948	1948	lincDiv	NA	ENSGALT00000045614	CHSY1	2007	NA	NA	NA	NA	NA	u
10	17720242	17722315	+	XLOC_003942	TCONS_00011908	NA	NA	NA	NA#lncrna	lnc	NA	1	1	2073	2073	lincDiv	NA	ENSGALT00000085337	NA	5909	NA	NA	NA	NA	NA	u
10	17723731	17725083	+	XLOC_003943	TCONS_00011909	NA	NA	NA	NA#lncrna	lnc	NA	1	1	1352	1352	lincSSup	NA	ENSGALT00000011736	ANKDD1A	3976	NA	NA	NA	NA	NA	u
10	19282076	19298916	+	XLOC_003968	TCONS_00012005	ENSGALG00000029240	ENSGALT00000066166	lincRNA	lincRNA#lncrna	lnc	NA	5	9	9796	11774	lincDiv	NA	ENSGALT00000073513	NA	311	NA	NA	NA	NA	NA	=
10	19282076	19301712	+	XLOC_003968	TCONS_00012006	ENSGALG00000029240	ENSGALT00000066166	lincRNA	lincRNA#lncrna	lnc	NA	5	9	11199	11774	lincDiv	NA	ENSGALT00000074750	NA	311	NA	NA	NA	NA	NA	=
10	19282085	19298916	+	XLOC_003968	TCONS_00012007	ENSGALG00000029240	ENSGALT00000066166	lincRNA	lincRNA#lncrna	lnc	NA	7	9	11774	11774	lincDiv	NA	ENSGALT00000013068	NA	320	NA	NA	NA	NA	NA	=
10	19282101	19298916	+	XLOC_003968	TCONS_00012011	ENSGALG00000029240	ENSGALT00000066166	lincRNA	lincRNA#lncrna	lnc	NA	4	9	14402	11774	lincDiv	NA	ENSGALT00000073513	NA	336	NA	NA	NA	NA	NA	=
10	19284321	19298916	+	XLOC_003968	TCONS_00012012	ENSGALG00000029240	ENSGALT00000066166	lincRNA	lincRNA#lncrna	lnc	NA	2	9	9753	11774	lincDiv	NA	ENSGALT00000013068	NA	2556	NA	NA	NA	NA	NA	=
10	19795039	19796316	+	XLOC_003977	TCONS_00012051	NA	NA	NA	NA#lncrna	lnc	NA	1	1	1277	1277	lincDiv	NA	ENSGALT00000076599	EIF3J	11	NA	NA	NA	NA	NA	u
10	19835900	19841221	+	XLOC_003978	TCONS_00012052	NA	NA	NA	NA#lncrna	lnc	NA	2	1	4813	4813	lincDiv	NA	ENSGALT00000082078	CTDSPL2	309	NA	NA	NA	NA	NA	u
10	19865465	19877367	+	XLOC_003979	TCONS_00012053	NA	NA	NA	NA#lncrna	lnc	NA	2	6	1923	1892.5	lincDiv	NA	ENSGALT00000071691	CASC4	45	NA	NA	NA	NA	NA	=
10	20044544	20045273	+	XLOC_003987	TCONS_00012070	NA	NA	NA	NA#lncrna	lnc	NA	1	1	729	729	lincSSup	NA	ENSGALT00000064292	ZNF710	4127	NA	NA	NA	NA	NA	u
10	20235541	20252752	+	XLOC_003995	TCONS_00012112	ENSGALG00000008425	ENSGALT00000013724	protein_coding	protein_coding#lncrna	lnc	NA	1	1	17211	17211	lncgASe	NA	ENSGALT00000013724	NA	0	NA	NA	NA	NA	NA	x
10	20280816	20283506	+	XLOC_003997	TCONS_00012115	NA	NA	NA	NA#lncrna	lnc	NA	1	1	2690	2690	lincSSup	NA	ENSGALT00000049272	TP53BP1	217	NA	NA	NA	NA	NA	u
10	20396414	20396803	+	XLOC_003999	TCONS_00012128	NA	NA	NA	NA#lncrna	lnc	NA	1	1	389	389	lincSSdw	NA	ENSGALT00000070704	IQGAP1	16471	NA	NA	NA	NA	NA	u
10	20413663	20414831	+	XLOC_004000	TCONS_00012129	NA	NA	NA	NA#lncrna	lnc	NA	1	1	1168	1168	lincSSdw	NA	ENSGALT00000070704	IQGAP1	33720	NA	NA	NA	NA	NA	u
10	20429529	20430180	+	XLOC_004001	TCONS_00012130	NA	NA	NA	NA#lncrna	lnc	NA	1	1	651	651	lincSSdw	NA	ENSGALT00000070704	IQGAP1	49586	NA	NA	NA	NA	NA	u
10	516119	517852	-	XLOC_004003	TCONS_00012133	NA	NA	NA	NA#lncrna	lnc	NA	1	4	1733	3268	lincSSdw	NA	ENSGALT00000089511	NA	4324	NA	NA	NA	NA	NA	=
10	891180	892423	-	XLOC_004010	TCONS_00012150	ENSGALG00000039113	ENSGALT00000058308	lincRNA	lincRNA#lncrna	lnc	NA	2	1	1011	1011	lincDiv	NA	ENSGALT00000052673	ZNF592	1029	NA	NA	NA	NA	NA	=
10	1231220	1231772	-	XLOC_004017	TCONS_00012173	NA	NA	NA	NA#lncrna	lnc	NA	1	1	552	552	lincDiv	NA	ENSGALT00000086528	NA	1489	NA	NA	NA	NA	NA	u
10	1558344	1562987	-	XLOC_004032	TCONS_00012241	ENSGALG00000039656	ENSGALT00000066716	lincRNA	lincRNA#lncrna	lnc	NA	3	1	1354	1354	lincDiv	NA	ENSGALT00000081066	NA	328	NA	NA	NA	NA	NA	=
10	2170764	2171978	-	XLOC_004036	TCONS_00012251	NA	NA	NA	NA#lncrna	lnc	NA	1	1	1214	1214	lincDiv	NA	ENSGALT00000088090	CD276	4083	NA	NA	NA	NA	NA	u
10	2323417	2324754	-	XLOC_004043	TCONS_00012276	NA	NA	NA	NA#lncrna	lnc	NA	1	1	1337	1337	lincDiv	NA	ENSGALT00000022855	COX5A	37	NA	NA	NA	NA	NA	u
10	2559415	2568038	-	XLOC_004055	TCONS_00012308	ENSGALG00000001559	ENSGALT00000002370	protein_coding	protein_coding#lncrna	lnc	NA	2	1	1206	1206	lncgASe	NA	ENSGALT00000002370	NA	0	NA	NA	gene24021	NA	NA	x
10	2867234	2868180	-	XLOC_004063	TCONS_00012338	NA	NA	NA	NA#lncrna	lnc	NA	1	1	946	946	lincSSdw	NA	ENSGALT00000075058	HMG20A	24461	NA	NA	NA	NA	NA	u
10	4049033	4050116	-	XLOC_004080	TCONS_00012411	NA	NA	NA	NA#lncrna	lnc	NA	1	1	1083	1083	lincConv	NA	ENSGALT00000039628	CA12	3778	NA	NA	NA	NA	NA	u
10	4175640	4183513	-	XLOC_004083	TCONS_00012433	NA	NA	NA	NA#lncrna	lnc	NA	1	1	7873	7873	lincSSdw	NA	ENSGALT00000088278	NA	13765	NA	NA	NA	NA	NA	u
10	4184037	4186510	-	XLOC_004084	TCONS_00012434	NA	NA	NA	NA#lncrna	lnc	NA	1	2	2473	2438	lincSSdw	NA	ENSGALT00000088278	NA	10768	NA	NA	NA	NA	NA	u
10	4195421	4196963	-	XLOC_004085	TCONS_00012438	ENSGALG00000030573	ENSGALT00000082245	lincRNA	lincRNA#lncrna	lnc	NA	2	12	1488	1693	lincSSdw	NA	ENSGALT00000088278	NA	315	NA	NA	NA	NA	NA	=
10	4195421	4244976	-	XLOC_004085	TCONS_00012439	ENSGALG00000030573	ENSGALT00000077093	lincRNA	lincRNA#lncrna	lnc	NA	3	12	1620	1693	lncgSi	NA	ENSGALT00000086081	NA	0	lncgSi	ENSGALT00000028963	NA	NA	NA	=
10	4371710	4372958	-	XLOC_004089	TCONS_00012451	NA	NA	NA	NA#lncrna	lnc	NA	1	1	1248	1248	lincConv	NA	ENSGALT00000005772	NA	5828	NA	NA	NA	NA	NA	u
10	4374075	4383370	-	XLOC_004087	TCONS_00012452	NA	NA	NA	NA#lncrna	lnc	NA	2	2	8084	6966	lincDiv	NA	ENSGALT00000005871	VPS13C	7684	NA	NA	NA	NA	NA	u
10	5721941	5722824	-	XLOC_004094	TCONS_00012468	NA	NA	NA	NA#lncrna	lnc	NA	1	1	883	883	lincSSdw	NA	ENSGALT00000006206	MPHOSPH10	3187	NA	NA	NA	NA	NA	u
10	6999343	7005092	-	XLOC_004105	TCONS_00012523	NA	NA	NA	NA#lncrna	lnc	NA	1	1	5749	5749	lincSSdw	NA	ENSGALT00000067066	NA	2904	NA	NA	NA	NA	NA	u
10	7207278	7208908	-	XLOC_004110	TCONS_00012537	ENSGALG00000004270	ENSGALT00000034428	protein_coding	protein_coding#lncrna	lnc	NA	1	1	1630	1630	lncgSi	NA	ENSGALT00000057812	NA	0	NA	NA	gene10597	ENSSSCG00000025578	ENSBTAG00000010119	x
10	8521670	8524321	-	XLOC_004117	TCONS_00012569	NA	NA	NA	NA#lncrna	lnc	NA	3	1	1695	1695	lincDiv	NA	ENSGALT00000060640	ONECUT1	115754	NA	NA	NA	NA	NA	u
10	9912358	9913620	-	XLOC_004126	TCONS_00012607	NA	NA	NA	NA#lncrna	lnc	NA	1	1	1262	1262	lincConv	NA	ENSGALT00000052257	SEMA6D	1213	NA	NA	NA	NA	NA	u
10	10427454	10428417	-	XLOC_004133	TCONS_00012647	NA	NA	NA	NA#lncrna	lnc	NA	1	1	963	963	lincConv	NA	ENSGALT00000085597	NA	1992	NA	NA	NA	NA	NA	u
10	10693911	10695057	-	XLOC_004136	TCONS_00012659	NA	NA	NA	NA#lncrna	lnc	NA	1	1	1146	1146	lincDiv	NA	ENSGALT00000064067	NA	77	NA	NA	NA	NA	NA	u
10	10853014	10854093	-	XLOC_004140	TCONS_00012672	NA	NA	NA	NA#lncrna	lnc	NA	1	1	1079	1079	lincDiv	NA	ENSGALT00000038751	GABPB1	131	NA	NA	NA	NA	NA	u
10	11165841	11167911	-	XLOC_004143	TCONS_00012678	NA	NA	NA	NA#lncrna	lnc	NA	1	1	2070	2070	lincDiv	NA	ENSGALT00000090107	FAM103A1	2621	NA	NA	NA	NA	NA	u
10	11168448	11170141	-	XLOC_004144	TCONS_00012679	NA	NA	NA	NA#lncrna	lnc	NA	1	1	1693	1693	lincDiv	NA	ENSGALT00000045923	FAM103A1	391	NA	NA	NA	NA	NA	u
10	11209600	11213525	-	XLOC_004146	TCONS_00012687	NA	NA	NA	NA#lncrna	lnc	NA	1	1	3925	3925	lincDiv	NA	ENSGALT00000009702	TM6SF1	917	NA	NA	NA	NA	NA	u
10	12097072	12102344	-	XLOC_004151	TCONS_00012697	ENSGALG00000006376	ENSGALT00000070321	protein_coding	protein_coding#lncrna	lnc	TMC3	1	1	5272	5272	lncgASe	NA	ENSGALT00000070321	TMC3	0	NA	NA	gene20778	ENSSSCG00000001789	ENSBTAG00000012166	x
10	12226799	12227179	-	XLOC_004155	TCONS_00012704	NA	NA	NA	NA#lncrna	lnc	NA	1	1	380	380	lincSSup	NA	ENSGALT00000010330	TLNRD1	887	NA	NA	NA	NA	NA	u
10	12387956	12390094	-	XLOC_004160	TCONS_00012721	ENSGALG00000035873	ENSGALT00000050705	lincRNA	lincRNA#lncrna	lnc	NA	3	2	751	1248.5	lincSSup	NA	ENSGALT00000010361	ABHD17C	2501	NA	NA	NA	NA	NA	=
10	12387956	12396331	-	XLOC_004160	TCONS_00012722	ENSGALG00000035873	ENSGALT00000050705	lincRNA	lincRNA#lncrna	lnc	NA	6	2	1746	1248.5	lincSSup	NA	ENSGALT00000010361	ABHD17C	2501	NA	NA	NA	NA	NA	=
10	12396391	12397537	-	XLOC_004161	TCONS_00012723	NA	NA	NA	NA#lncrna	lnc	NA	1	1	1146	1146	lincSSup	NA	ENSGALT00000010361	ABHD17C	10936	NA	NA	NA	NA	NA	u
10	12797362	12798677	-	XLOC_004168	TCONS_00012750	NA	NA	NA	NA#lncrna	lnc	NA	1	1	1315	1315	lincDiv	NA	ENSGALT00000010558	PEX11A	17474	NA	NA	NA	NA	NA	u
10	12902063	12925311	-	XLOC_004172	TCONS_00012761	NA	NA	NA	NA#lncrna	lnc	NA	3	1	694	694	lincConv	NA	ENSGALT00000075718	NA	1591	NA	NA	NA	NA	NA	u
10	12906428	12907592	-	XLOC_004173	TCONS_00012762	NA	NA	NA	NA#lncrna	lnc	NA	1	1	1164	1164	lincConv	NA	ENSGALT00000075718	NA	5956	NA	NA	NA	NA	NA	u
10	14145398	14145955	-	XLOC_004187	TCONS_00012792	NA	NA	NA	NA#lncrna	lnc	NA	1	1	557	557	lincSSup	NA	ENSGALT00000045722	NA	12520	NA	NA	NA	NA	NA	u
10	14146098	14147906	-	XLOC_004188	TCONS_00012793	NA	NA	NA	NA#lncrna	lnc	NA	1	1	1808	1808	lincSSup	NA	ENSGALT00000045722	NA	13220	NA	NA	NA	NA	NA	u
10	14156799	14157699	-	XLOC_004189	TCONS_00012794	NA	NA	NA	NA#lncrna	lnc	NA	1	1	900	900	lincSSup	NA	ENSGALT00000045722	NA	23921	NA	NA	NA	NA	NA	u
10	14157952	14159031	-	XLOC_004190	TCONS_00012795	NA	NA	NA	NA#lncrna	lnc	NA	1	1	1079	1079	lincSSup	NA	ENSGALT00000045722	NA	25074	NA	NA	NA	NA	NA	u
10	14166368	14168060	-	XLOC_004191	TCONS_00012796	NA	NA	NA	NA#lncrna	lnc	NA	1	1	1692	1692	lincSSup	NA	ENSGALT00000045995	NA	33490	NA	NA	NA	NA	NA	u
10	15425756	15431680	-	XLOC_004196	TCONS_00012807	NA	NA	NA	NA#lncrna	lnc	NA	3	1	847	847	lincConv	NA	ENSGALT00000067125	MCTP2	339773	NA	NA	NA	NA	NA	u
10	15795755	15802174	-	XLOC_004197	TCONS_00012808	NA	NA	NA	NA#lncrna	lnc	NA	1	1	6419	6419	lincDiv	NA	ENSGALT00000011332	NR2F2	38676	NA	NA	NA	NA	NA	u
10	15806998	15837170	-	XLOC_004198	TCONS_00012811	ENSGALG00000030510	ENSGALT00000075403	lincRNA	lincRNA#lncrna	lnc	NA	7	6	7024	1260	lincDiv	NA	ENSGALT00000011332	NR2F2	3680	NA	NA	NA	NA	NA	=
10	15806998	15837170	-	XLOC_004198	TCONS_00012812	ENSGALG00000030510	ENSGALT00000075403	lincRNA	lincRNA#lncrna	lnc	NA	8	6	1223	1260	lincDiv	NA	ENSGALT00000011332	NR2F2	3680	NA	NA	NA	NA	NA	=
10	15806998	15837206	-	XLOC_004198	TCONS_00012813	ENSGALG00000030510	ENSGALT00000075403	lincRNA	lincRNA#lncrna	lnc	NA	8	6	6543	1260	lincDiv	NA	ENSGALT00000011332	NR2F2	3644	NA	NA	NA	NA	NA	=
10	16416328	16417850	-	XLOC_004202	TCONS_00012819	NA	NA	NA	NA#lncrna	lnc	NA	1	1	1522	1522	lincDiv	NA	ENSGALT00000011347	ARRDC4	53739	NA	NA	NA	NA	NA	u
10	16418735	16420698	-	XLOC_004203	TCONS_00012820	NA	NA	NA	NA#lncrna	lnc	NA	1	1	1963	1963	lincDiv	NA	ENSGALT00000011347	ARRDC4	50891	NA	NA	NA	NA	NA	u
10	16423324	16424507	-	XLOC_004204	TCONS_00012821	NA	NA	NA	NA#lncrna	lnc	NA	1	1	1183	1183	lincDiv	NA	ENSGALT00000011347	ARRDC4	47082	NA	NA	NA	NA	NA	u
10	16426398	16427820	-	XLOC_004205	TCONS_00012822	NA	NA	NA	NA#lncrna	lnc	NA	1	1	1422	1422	lincDiv	NA	ENSGALT00000011347	ARRDC4	43769	NA	NA	NA	NA	NA	u
10	16429220	16430469	-	XLOC_004206	TCONS_00012823	NA	NA	NA	NA#lncrna	lnc	NA	1	1	1249	1249	lincDiv	NA	ENSGALT00000011347	ARRDC4	41120	NA	NA	NA	NA	NA	u
10	16678742	16681579	-	XLOC_004208	TCONS_00012827	NA	NA	NA	NA#lncrna	lnc	NA	1	1	2837	2837	lincSSup	NA	ENSGALT00000038512	FAM169B	2153	NA	NA	NA	NA	NA	u
10	17110566	17111845	-	XLOC_004213	TCONS_00012842	NA	NA	NA	NA#lncrna	lnc	NA	1	1	1279	1279	lincSSdw	NA	ENSGALT00000062948	ADAMTS17	7533	NA	NA	NA	NA	NA	u
10	17556930	17560403	-	XLOC_004216	TCONS_00012859	ENSGALG00000007141	ENSGALT00000011565	protein_coding	protein_coding#lncrna	lnc	LRRK1	1	1	3473	3473	lncgASe	NA	ENSGALT00000011565	LRRK1	0	NA	NA	gene20569	ENSSSCG00000004823	ENSBTAG00000001567	x
10	18170706	18172468	-	XLOC_004233	TCONS_00012940	NA	NA	NA	NA#lncrna	lnc	NA	1	1	1762	1762	lincDiv	NA	ENSGALT00000012312	RAB11A	2945	NA	NA	NA	NA	NA	u
10	19244505	19246323	-	XLOC_004246	TCONS_00012983	ENSGALG00000008043	ENSGALT00000013051	protein_coding	protein_coding#lncrna	lnc	CORO2B	1	1	1818	1818	lncgASe	NA	ENSGALT00000061991	CORO2B	0	NA	NA	gene11186	ENSSSCG00000004962	ENSBTAG00000012681	x
10	19258633	19259595	-	XLOC_004249	TCONS_00012986	NA	NA	NA	NA#lncrna	lnc	NA	1	1	962	962	lincConv	NA	ENSGALT00000013051	CORO2B	134	NA	NA	NA	NA	NA	u
10	19595018	19599504	-	XLOC_004252	TCONS_00013001	NA	NA	NA	NA#lncrna	lnc	NA	3	2	2152	2185	lincSSdw	NA	ENSGALT00000063821	NA	32987	NA	NA	NA	NA	NA	u
10	20277605	20279349	-	XLOC_004281	TCONS_00013105	NA	NA	NA	NA#lncrna	lnc	NA	1	1	1744	1744	lincSSup	NA	ENSGALT00000013724	NA	1342	NA	NA	NA	NA	NA	u
10	20330017	20331580	-	XLOC_004284	TCONS_00013114	NA	NA	NA	NA#lncrna	lnc	NA	1	1	1563	1563	lincDiv	NA	ENSGALT00000070704	IQGAP1	355	NA	NA	NA	NA	NA	u
11	385852	388019	+	XLOC_004293	TCONS_00013137	NA	NA	NA	NA#lncrna	lnc	NA	1	1	2167	2167	lincSSup	NA	ENSGALT00000077967	NA	3003	NA	NA	NA	NA	NA	u
11	773758	775844	+	XLOC_004310	TCONS_00013231	NA	NA	NA	NA#lncrna	lnc	NA	1	1	2086	2086	lincSSup	NA	ENSGALT00000002065	RSPRY1	7472	NA	NA	NA	NA	NA	u
11	1004746	1006364	+	XLOC_004318	TCONS_00013256	NA	NA	NA	NA#lncrna	lnc	NA	2	1	1540	1540	lincSSdw	NA	ENSGALT00000075980	EDC4	975	NA	NA	NA	NA	NA	u
11	1245804	1247623	+	XLOC_004328	TCONS_00013299	ENSGALG00000039096	ENSGALT00000066271	protein_coding	protein_coding#lncrna	lnc	NA	2	2	1725	1425	lncgASe	NA	ENSGALT00000066271	NA	0	NA	NA	NA	NA	NA	x
11	1246205	1247623	+	XLOC_004328	TCONS_00013300	ENSGALG00000039096	ENSGALT00000066271	protein_coding	protein_coding#lncrna	lnc	NA	3	2	1125	1425	lncgASe	NA	ENSGALT00000066271	NA	0	NA	NA	NA	NA	NA	x
11	1580337	1581580	+	XLOC_004337	TCONS_00013329	NA	NA	NA	NA#lncrna	lnc	NA	1	1	1243	1243	lincSSdw	NA	ENSGALT00000003716	CMTR2	6683	NA	NA	NA	NA	NA	u
11	1588128	1589417	+	XLOC_004338	TCONS_00013330	NA	NA	NA	NA#lncrna	lnc	NA	1	1	1289	1289	lincSSdw	NA	ENSGALT00000003716	CMTR2	14474	NA	NA	NA	NA	NA	u
11	2102416	2106009	+	XLOC_004348	TCONS_00013368	ENSGALG00000002957	ENSGALT00000004672	protein_coding	protein_coding#lncrna	lnc	SLC12A3	1	1	3593	3593	lncgASe	NA	ENSGALT00000004672	SLC12A3	0	lncgASe	ENSGALT00000028967	gene17448	ENSSSCG00000032643	ENSBTAG00000006630	x
11	2487057	2493144	+	XLOC_004356	TCONS_00013396	NA	NA	NA	NA#lncrna	lnc	NA	2	1	5681	5681	lincConv	NA	ENSGALT00000034432	B3GNT9	249	NA	NA	NA	NA	NA	u
11	2696947	2699327	+	XLOC_004362	TCONS_00013414	NA	NA	NA	NA#lncrna	lnc	NA	1	1	2380	2380	lincDiv	NA	ENSGALT00000062395	OSGIN1	2828	NA	NA	NA	NA	NA	u
11	2699536	2700480	+	XLOC_004363	TCONS_00013415	NA	NA	NA	NA#lncrna	lnc	NA	1	1	944	944	lincDiv	NA	ENSGALT00000062395	OSGIN1	5417	NA	NA	NA	NA	NA	u
11	2705702	2706279	+	XLOC_004364	TCONS_00013416	NA	NA	NA	NA#lncrna	lnc	NA	1	1	577	577	lincSSup	NA	ENSGALT00000088191	NA	2689	NA	NA	NA	NA	NA	u
11	2707724	2708331	+	XLOC_004365	TCONS_00013417	NA	NA	NA	NA#lncrna	lnc	NA	1	1	607	607	lincSSup	NA	ENSGALT00000088191	NA	637	NA	NA	NA	NA	NA	u
11	3479964	3500108	+	XLOC_004367	TCONS_00013427	ENSGALG00000029858	ENSGALT00000064818	lincRNA	lincRNA#lncrna	lnc	NA	4	2	709	552	lncgASi	NA	ENSGALT00000005367	NFATC3	0	NA	NA	NA	NA	NA	=
11	3483237	3485884	+	XLOC_004368	TCONS_00013429	ENSGALG00000003396	ENSGALT00000005367	protein_coding	protein_coding#lncrna	lnc	NFATC3	1	1	2647	2647	lncgASi	NA	ENSGALT00000005367	NFATC3	0	NA	NA	gene17583	ENSSSCG00000029578	ENSBTAG00000004368	x
11	3563754	3565604	+	XLOC_004372	TCONS_00013441	NA	NA	NA	NA#lncrna	lnc	NA	1	1	1850	1850	lincSSup	NA	ENSGALT00000005435	NA	145	NA	NA	NA	NA	NA	u
11	3784727	3874540	+	XLOC_004374	TCONS_00013451	ENSGALG00000035756	ENSGALT00000068480	lincRNA	lincRNA#lncrna	lnc	NA	4	2	937	1347.5	lncgASi	NA	ENSGALT00000085525	MMP2	0	NA	NA	NA	NA	NA	=
11	3784727	3897224	+	XLOC_004374	TCONS_00013452	ENSGALG00000035756	ENSGALT00000068480	lincRNA	lincRNA#lncrna	lnc	NA	4	2	1758	1347.5	lncgASi	NA	ENSGALT00000005666	MMP2	0	NA	NA	NA	NA	NA	=
11	4003845	4298712	+	XLOC_004375	TCONS_00013455	ENSGALG00000040442	ENSGALT00000061838	lincRNA	lincRNA#lncrna	lnc	NA	11	3	1245	1245	lncgASi	NA	ENSGALT00000005677	IRX5	0	NA	NA	NA	NA	NA	o
11	4195233	4196270	+	XLOC_004376	TCONS_00013456	NA	NA	NA	NA#lncrna	lnc	NA	1	1	1037	1037	lincConv	NA	ENSGALT00000005677	IRX5	85735	NA	NA	NA	NA	NA	u
11	6076141	6077843	+	XLOC_004385	TCONS_00013493	NA	NA	NA	NA#lncrna	lnc	NA	1	1	1702	1702	lincSSdw	NA	ENSGALT00000069721	NA	13849	NA	NA	NA	NA	NA	u
11	6312953	6314253	+	XLOC_004387	TCONS_00013497	NA	NA	NA	NA#lncrna	lnc	NA	1	1	1300	1300	lincSSdw	NA	ENSGALT00000049921	NA	4002	NA	NA	NA	NA	NA	u
11	7431942	7432929	+	XLOC_004396	TCONS_00013520	NA	NA	NA	NA#lncrna	lnc	NA	1	1	987	987	lincSSdw	NA	ENSGALT00000006207	N4BP1	4534	NA	NA	NA	NA	NA	u
11	7435754	7440209	+	XLOC_004397	TCONS_00013521	NA	NA	NA	NA#lncrna	lnc	NA	1	1	4455	4455	lincSSdw	NA	ENSGALT00000006207	N4BP1	8346	NA	NA	NA	NA	NA	u
11	7860500	7885129	+	XLOC_004404	TCONS_00013541	ENSGALG00000033338	ENSGALT00000055464	protein_coding	protein_coding#lncrna	lnc	GPT2	2	1	2450	2450	lncgASi	NA	ENSGALT00000055464	GPT2	0	NA	NA	gene17394	ENSSSCG00000002847	ENSBTAG00000002980	x
11	8589785	8590974	+	XLOC_004414	TCONS_00013578	NA	NA	NA	NA#lncrna	lnc	NA	1	1	1189	1189	lincSSdw	NA	ENSGALT00000007159	CCNE1	7067	NA	NA	NA	NA	NA	u
11	9943846	9945099	+	XLOC_004422	TCONS_00013601	NA	NA	NA	NA#lncrna	lnc	NA	1	1	1253	1253	lincSSdw	NA	ENSGALT00000007256	DPY19L3	6123	NA	NA	NA	NA	NA	u
11	10151105	10154072	+	XLOC_004427	TCONS_00013620	NA	NA	NA	NA#lncrna	lnc	NA	1	1	2967	2967	lincDiv	NA	ENSGALT00000078637	RHPN2	715	NA	NA	NA	NA	NA	u
11	10220507	10221551	+	XLOC_004429	TCONS_00013633	ENSGALG00000038945	ENSGALT00000082880	lincRNA	lincRNA#lncrna	lnc	NA	2	6	1008	6369	lncgSi	NA	ENSGALT00000007726	GPATCH1	0	NA	NA	NA	NA	NA	=
11	10370834	10409737	+	XLOC_004430	TCONS_00013634	NA	NA	NA	NA#lncrna	lnc	NA	8	1	16988	16988	lincConv	NA	ENSGALT00000046059	NA	23776	NA	NA	NA	NA	NA	u
11	11338143	11339267	+	XLOC_004438	TCONS_00013665	NA	NA	NA	NA#lncrna	lnc	NA	1	1	1124	1124	lincSSdw	NA	ENSGALT00000008241	FAM96B	2720	NA	NA	NA	NA	NA	u
11	13689643	13702266	+	XLOC_004451	TCONS_00013703	NA	NA	NA	NA#lncrna	lnc	NA	2	7	2800	4500	lincConv	NA	ENSGALT00000008573	ADAMTS18	293112	NA	NA	NA	NA	NA	u
11	13689643	13744046	+	XLOC_004451	TCONS_00013704	NA	NA	NA	NA#lncrna	lnc	NA	7	7	4543	4500	lincConv	NA	ENSGALT00000008573	ADAMTS18	251332	NA	NA	NA	NA	NA	u
11	13689643	13744046	+	XLOC_004451	TCONS_00013705	NA	NA	NA	NA#lncrna	lnc	NA	8	7	4885	4500	lincConv	NA	ENSGALT00000008573	ADAMTS18	251332	NA	NA	NA	NA	NA	u
11	13689659	13738106	+	XLOC_004451	TCONS_00013706	NA	NA	NA	NA#lncrna	lnc	NA	6	7	1527	4500	lincConv	NA	ENSGALT00000008573	ADAMTS18	257272	NA	NA	NA	NA	NA	u
11	13689659	13744046	+	XLOC_004451	TCONS_00013707	NA	NA	NA	NA#lncrna	lnc	NA	7	7	4500	4500	lincConv	NA	ENSGALT00000008573	ADAMTS18	251332	NA	NA	NA	NA	NA	u
11	13697728	13698308	+	XLOC_004452	TCONS_00013709	NA	NA	NA	NA#lncrna	lnc	NA	1	1	580	580	lincConv	NA	ENSGALT00000008573	ADAMTS18	297070	NA	NA	NA	NA	NA	u
11	13698537	13702266	+	XLOC_004451	TCONS_00013710	NA	NA	NA	NA#lncrna	lnc	NA	1	7	3729	4500	lincConv	NA	ENSGALT00000008573	ADAMTS18	293112	NA	NA	NA	NA	NA	u
11	13716553	13717592	+	XLOC_004453	TCONS_00013711	NA	NA	NA	NA#lncrna	lnc	NA	1	1	1039	1039	lincConv	NA	ENSGALT00000008573	ADAMTS18	277786	NA	NA	NA	NA	NA	u
11	13744872	13745406	+	XLOC_004455	TCONS_00013713	NA	NA	NA	NA#lncrna	lnc	NA	1	1	534	534	lincConv	NA	ENSGALT00000008573	ADAMTS18	249972	NA	NA	NA	NA	NA	u
11	13752133	13754246	+	XLOC_004456	TCONS_00013714	NA	NA	NA	NA#lncrna	lnc	NA	1	1	2113	2113	lincConv	NA	ENSGALT00000008573	ADAMTS18	241132	NA	NA	NA	NA	NA	u
11	13756322	13759744	+	XLOC_004457	TCONS_00013715	NA	NA	NA	NA#lncrna	lnc	NA	1	1	3422	3422	lincConv	NA	ENSGALT00000008573	ADAMTS18	235634	NA	NA	NA	NA	NA	u
11	13766360	14015186	+	XLOC_004458	TCONS_00013717	ENSGALG00000005347	ENSGALT00000008573	protein_coding	protein_coding#lncrna	lnc	ADAMTS18	6	5	7920	7955	lncgASe	NA	ENSGALT00000008573	ADAMTS18	0	NA	NA	gene17226	ENSSSCG00000038627	ENSBTAG00000001010	x
11	13766361	14015186	+	XLOC_004458	TCONS_00013718	ENSGALG00000005347	ENSGALT00000008573	protein_coding	protein_coding#lncrna	lnc	ADAMTS18	6	5	7955	7955	lncgASe	NA	ENSGALT00000008573	ADAMTS18	0	NA	NA	gene17226	ENSSSCG00000038627	ENSBTAG00000001010	x
11	13766377	14047099	+	XLOC_004458	TCONS_00013720	ENSGALG00000005347	ENSGALT00000008573	protein_coding	protein_coding#lncrna	lnc	ADAMTS18	11	5	9867	7955	lncgASi	NA	ENSGALT00000008573	ADAMTS18	0	NA	NA	gene17226	ENSSSCG00000038627	ENSBTAG00000001010	x
11	14496057	14497962	+	XLOC_004464	TCONS_00013738	NA	NA	NA	NA#lncrna	lnc	NA	1	1	1905	1905	lincSSdw	NA	ENSGALT00000008632	WWOX	114425	NA	NA	NA	NA	NA	u
11	14730931	14731805	+	XLOC_004465	TCONS_00013739	NA	NA	NA	NA#lncrna	lnc	NA	1	1	874	874	lincConv	NA	ENSGALT00000043755	MAF	808	NA	NA	NA	NA	NA	u
11	14896562	14897214	+	XLOC_004466	TCONS_00013740	NA	NA	NA	NA#lncrna	lnc	NA	1	1	652	652	lincDiv	NA	ENSGALT00000043755	MAF	884	NA	NA	NA	NA	NA	u
11	15547983	15549657	+	XLOC_004469	TCONS_00013750	NA	NA	NA	NA#lncrna	lnc	NA	1	1	1674	1674	lincSSdw	NA	ENSGALT00000021177	CDYL2	8650	NA	NA	NA	NA	NA	u
11	15613795	15616049	+	XLOC_004472	TCONS_00013760	NA	NA	NA	NA#lncrna	lnc	NA	3	1	1904	1904	lincSSup	NA	ENSGALT00000049876	PPP1R3E	3503	NA	NA	NA	NA	NA	u
11	15744818	15746224	+	XLOC_004477	TCONS_00013772	NA	NA	NA	NA#lncrna	lnc	NA	1	1	1406	1406	lincSSup	NA	ENSGALT00000079712	CMIP	4064	NA	NA	NA	NA	NA	u
11	15875205	15876628	+	XLOC_004478	TCONS_00013790	NA	NA	NA	NA#lncrna	lnc	NA	1	1	1423	1423	lincSSdw	NA	ENSGALT00000079712	CMIP	4537	NA	NA	NA	NA	NA	u
11	15953338	15954588	+	XLOC_004480	TCONS_00013801	ENSGALG00000005456	ENSGALT00000008756	protein_coding	protein_coding#lncrna	lnc	SDR42E1	1	1	1250	1250	lncgASe	NA	ENSGALT00000008756	SDR42E1	0	NA	NA	gene17255	ENSSSCG00000035182	ENSBTAG00000018394	x
11	17617479	17621912	+	XLOC_004493	TCONS_00013852	NA	NA	NA	NA#lncrna	lnc	NA	1	1	4433	4433	lincConv	NA	ENSGALT00000081302	FOXF1	1279	NA	NA	NA	NA	NA	u
11	17624742	17625868	+	XLOC_004494	TCONS_00013853	ENSGALG00000034111	ENSGALT00000081302	protein_coding	protein_coding#lncrna	lnc	FOXF1	1	1	1126	1126	lncgASe	NA	ENSGALT00000081302	FOXF1	0	NA	NA	gene17297	ENSSSCG00000038460	ENSBTAG00000000009	x
11	17627275	17646783	+	XLOC_004495	TCONS_00013854	NA	NA	NA	NA#lncrna	lnc	NA	3	2	2193	2471.5	lincDiv	NA	ENSGALT00000081302	FOXF1	1363	NA	NA	NA	NA	NA	u
11	17639018	17641145	+	XLOC_004497	TCONS_00013856	NA	NA	NA	NA#lncrna	lnc	NA	1	1	2127	2127	lincDiv	NA	ENSGALT00000081302	FOXF1	13106	NA	NA	NA	NA	NA	u
11	17641200	17643950	+	XLOC_004495	TCONS_00013857	NA	NA	NA	NA#lncrna	lnc	NA	1	2	2750	2471.5	lincDiv	NA	ENSGALT00000081302	FOXF1	15288	NA	NA	NA	NA	NA	u
11	17856625	17861146	+	XLOC_004499	TCONS_00013859	ENSGALG00000044656	ENSGALT00000087899	lincRNA	lincRNA#lncrna	lnc	NA	3	6	753	2721.5	lincSSup	NA	ENSGALT00000060301	GINS2	946	NA	NA	NA	NA	NA	=
11	18238668	18243399	+	XLOC_004502	TCONS_00013871	NA	NA	NA	NA#lncrna	lnc	NA	3	4	4428	1669	lincSSup	NA	ENSGALT00000082153	NA	250	NA	NA	NA	NA	NA	u
11	18398839	18400336	+	XLOC_004505	TCONS_00013882	NA	NA	NA	NA#lncrna	lnc	NA	1	1	1497	1497	lincSSdw	NA	ENSGALT00000009439	NA	12263	NA	NA	NA	NA	NA	u
11	18403093	18405647	+	XLOC_004506	TCONS_00013883	NA	NA	NA	NA#lncrna	lnc	NA	1	1	2554	2554	lincSSdw	NA	ENSGALT00000009439	NA	16517	NA	NA	NA	NA	NA	u
11	18406213	18412255	+	XLOC_004507	TCONS_00013884	NA	NA	NA	NA#lncrna	lnc	NA	1	1	6042	6042	lincSSdw	NA	ENSGALT00000009439	NA	19637	NA	NA	NA	NA	NA	u
11	18419708	18421943	+	XLOC_004508	TCONS_00013885	NA	NA	NA	NA#lncrna	lnc	NA	1	1	2235	2235	lincSSdw	NA	ENSGALT00000009439	NA	33132	NA	NA	NA	NA	NA	u
11	19093655	19094865	+	XLOC_004530	TCONS_00013971	ENSGALG00000000528	ENSGALT00000000728	protein_coding	protein_coding#lncrna	lnc	DBNDD1	1	1	1210	1210	lncgASe	NA	ENSGALT00000000728	DBNDD1	0	NA	NA	NA	ENSSSCG00000002637	ENSBTAG00000020318	x
11	19094932	19096604	+	XLOC_004531	TCONS_00013972	ENSGALG00000000528	ENSGALT00000076178	protein_coding	protein_coding#lncrna	lnc	DBNDD1	1	1	1672	1672	lncgASe	NA	ENSGALT00000076178	DBNDD1	0	NA	NA	NA	ENSSSCG00000002637	ENSBTAG00000020318	x
11	19861401	19862768	+	XLOC_004543	TCONS_00014031	NA	NA	NA	NA#lncrna	lnc	NA	1	1	1367	1367	lincSSdw	NA	ENSGALT00000063417	ZFHX3	27203	NA	NA	NA	NA	NA	u
11	19864272	19876805	+	XLOC_004544	TCONS_00014032	NA	NA	NA	NA#lncrna	lnc	NA	2	12	11132	2539.5	lincSSdw	NA	ENSGALT00000063417	ZFHX3	30074	NA	NA	NA	NA	NA	=
11	19867575	19876805	+	XLOC_004544	TCONS_00014034	NA	NA	NA	NA#lncrna	lnc	NA	4	12	2499	2539.5	lincSSdw	NA	ENSGALT00000063417	ZFHX3	33377	NA	NA	NA	NA	NA	=
11	19867575	19876805	+	XLOC_004544	TCONS_00014035	NA	NA	NA	NA#lncrna	lnc	NA	3	12	2146	2539.5	lincSSdw	NA	ENSGALT00000063417	ZFHX3	33377	NA	NA	NA	NA	NA	=
11	19867575	19933015	+	XLOC_004544	TCONS_00014036	NA	NA	NA	NA#lncrna	lnc	NA	7	12	4651	2539.5	lincConv	NA	ENSGALT00000085680	NA	7156	NA	NA	NA	NA	NA	=
11	19867575	19936790	+	XLOC_004544	TCONS_00014037	NA	NA	NA	NA#lncrna	lnc	NA	6	12	4289	2539.5	lincConv	NA	ENSGALT00000085680	NA	3381	NA	NA	NA	NA	NA	=
11	19905338	19936790	+	XLOC_004544	TCONS_00014039	NA	NA	NA	NA#lncrna	lnc	NA	6	12	3484	2539.5	lincConv	NA	ENSGALT00000085680	NA	3381	NA	NA	NA	NA	NA	=
11	19911126	19913300	+	XLOC_004545	TCONS_00014040	NA	NA	NA	NA#lncrna	lnc	NA	1	1	2174	2174	lincConv	NA	ENSGALT00000085680	NA	26871	NA	NA	NA	NA	NA	u
11	19925870	19940110	+	XLOC_004544	TCONS_00014041	NA	NA	NA	NA#lncrna	lnc	NA	5	12	2580	2539.5	lincConv	NA	ENSGALT00000085680	NA	61	NA	NA	NA	NA	NA	=
11	19938290	19940110	+	XLOC_004544	TCONS_00014043	NA	NA	NA	NA#lncrna	lnc	NA	1	12	1820	2539.5	lincConv	NA	ENSGALT00000085680	NA	61	NA	NA	NA	NA	NA	=
11	19941208	19942240	+	XLOC_004546	TCONS_00014044	ENSGALG00000045346	ENSGALT00000085680	protein_coding	protein_coding#lncrna	lnc	NA	1	1	1032	1032	lncgASe	NA	ENSGALT00000085680	NA	0	NA	NA	NA	NA	NA	x
11	20097934	20098858	+	XLOC_004553	TCONS_00014066	NA	NA	NA	NA#lncrna	lnc	NA	1	1	924	924	lincSSup	NA	ENSGALT00000001323	CHST4	25	NA	NA	NA	NA	NA	u
11	20211685	20218446	+	XLOC_004556	TCONS_00014094	NA	NA	NA	NA#lncrna	lnc	NA	4	2	736	2706.5	lincSSdw	NA	ENSGALT00000083667	NA	42793	NA	NA	NA	NA	NA	u
11	20211689	20216728	+	XLOC_004556	TCONS_00014095	NA	NA	NA	NA#lncrna	lnc	NA	2	2	4677	2706.5	lincSSdw	NA	ENSGALT00000083667	NA	42797	NA	NA	NA	NA	NA	u
11	312781	314462	-	XLOC_004560	TCONS_00014101	NA	NA	NA	NA#lncrna	lnc	NA	1	8	1681	4432	lincSSdw	NA	ENSGALT00000059708	PRMT7	2023	NA	NA	NA	NA	NA	=
11	474396	475752	-	XLOC_004565	TCONS_00014131	NA	NA	NA	NA#lncrna	lnc	NA	1	1	1356	1356	lincDiv	NA	ENSGALT00000079070	NA	334	NA	NA	NA	NA	NA	u
11	645590	647068	-	XLOC_004576	TCONS_00014176	ENSGALG00000031647	ENSGALT00000077153	lincRNA	lincRNA#lncrna	lnc	NA	4	1	525	525	lincConv	NA	ENSGALT00000040402	GFOD2	432	NA	NA	NA	NA	NA	=
11	849001	852168	-	XLOC_004580	TCONS_00014183	NA	NA	NA	NA#lncrna	lnc	NA	2	3	2324	1933	lincSSdw	NA	ENSGALT00000002191	RANBP10	1263	NA	NA	NA	NA	NA	u
11	849001	852189	-	XLOC_004580	TCONS_00014184	NA	NA	NA	NA#lncrna	lnc	NA	3	3	1933	1933	lincSSdw	NA	ENSGALT00000002191	RANBP10	1242	NA	NA	NA	NA	NA	u
11	849676	850704	-	XLOC_004580	TCONS_00014185	NA	NA	NA	NA#lncrna	lnc	NA	1	3	1028	1933	lincSSdw	NA	ENSGALT00000002191	RANBP10	2727	NA	NA	NA	NA	NA	u
11	909200	923862	-	XLOC_004582	TCONS_00014189	ENSGALG00000001533	ENSGALT00000002330	protein_coding	protein_coding#lncrna	lnc	TSNAXIP1	4	3	4956	2076	lncgASe	NA	ENSGALT00000002330	TSNAXIP1	0	NA	NA	gene17567	ENSSSCG00000002767	ENSBTAG00000006387	x
11	913471	920167	-	XLOC_004582	TCONS_00014190	ENSGALG00000001533	ENSGALT00000002330	protein_coding	protein_coding#lncrna	lnc	TSNAXIP1	4	3	1221	2076	lncgASe	NA	ENSGALT00000002330	TSNAXIP1	0	NA	NA	gene17567	ENSSSCG00000002767	ENSBTAG00000006387	x
11	913471	923602	-	XLOC_004582	TCONS_00014191	ENSGALG00000001533	ENSGALT00000002330	protein_coding	protein_coding#lncrna	lnc	TSNAXIP1	3	3	2076	2076	lncgASe	NA	ENSGALT00000002330	TSNAXIP1	0	NA	NA	gene17567	ENSSSCG00000002767	ENSBTAG00000006387	x
11	1160707	1168428	-	XLOC_004590	TCONS_00014222	ENSGALG00000030055	ENSGALT00000071895	protein_coding	protein_coding#lncrna	lnc	RIPOR1	4	2	1020	1672	lncgASi	NA	ENSGALT00000071895	RIPOR1	0	NA	NA	NA	ENSSSCG00000002774	ENSBTAG00000008860	x
11	1162318	1168428	-	XLOC_004590	TCONS_00014223	ENSGALG00000001817	ENSGALT00000002811	protein_coding	protein_coding#lncrna	lnc	CTCF	2	2	2324	1672	lncgASi	NA	ENSGALT00000002811	CTCF	0	NA	NA	gene17558	ENSSSCG00000024253	ENSBTAG00000013757	x
11	1164417	1166533	-	XLOC_004591	TCONS_00014224	NA	NA	NA	NA#lncrna	lnc	NA	1	1	2116	2116	lincDiv	NA	ENSGALT00000002811	CTCF	565	NA	NA	NA	NA	NA	u
11	1228893	1229570	-	XLOC_004593	TCONS_00014227	NA	NA	NA	NA#lncrna	lnc	NA	1	1	677	677	lincConv	NA	ENSGALT00000002818	NA	1622	NA	NA	NA	NA	NA	u
11	2203849	2205595	-	XLOC_004630	TCONS_00014350	NA	NA	NA	NA#lncrna	lnc	NA	1	1	1746	1746	lincConv	NA	ENSGALT00000052110	NA	190	NA	NA	NA	NA	NA	u
11	2243773	2244411	-	XLOC_004632	TCONS_00014357	NA	NA	NA	NA#lncrna	lnc	NA	1	1	638	638	lincConv	NA	ENSGALT00000004906	AMFR	540	NA	NA	NA	NA	NA	u
11	3406110	3407559	-	XLOC_004639	TCONS_00014382	NA	NA	NA	NA#lncrna	lnc	NA	1	1	1449	1449	lincConv	NA	ENSGALT00000005333	ESRP2	6980	NA	NA	NA	NA	NA	u
11	3407677	3415720	-	XLOC_004640	TCONS_00014383	NA	NA	NA	NA#lncrna	lnc	NA	2	1	7958	7958	lincSSdw	NA	ENSGALT00000075817	NFATC3	6039	NA	NA	NA	NA	NA	u
11	3416009	3417732	-	XLOC_004641	TCONS_00014384	NA	NA	NA	NA#lncrna	lnc	NA	1	1	1723	1723	lincSSdw	NA	ENSGALT00000075817	NFATC3	4027	NA	NA	NA	NA	NA	u
11	4747076	4752160	-	XLOC_004649	TCONS_00014424	ENSGALG00000042010	ENSGALT00000066987	lincRNA	lincRNA#lncrna	lnc	NA	2	11	1507	1575	lincSSdw	NA	ENSGALT00000076420	FTO	337	NA	NA	NA	NA	NA	=
11	6037899	6040257	-	XLOC_004654	TCONS_00014452	NA	NA	NA	NA#lncrna	lnc	NA	1	1	2358	2358	lincDiv	NA	ENSGALT00000060419	NA	3529	NA	NA	NA	NA	NA	u
11	6108073	6164288	-	XLOC_004656	TCONS_00014455	NA	NA	NA	NA#lncrna	lnc	NA	4	2	2994	3017	lincConv	NA	ENSGALT00000069721	NA	45781	NA	NA	NA	NA	NA	u
11	6150257	6150835	-	XLOC_004657	TCONS_00014456	NA	NA	NA	NA#lncrna	lnc	NA	1	1	578	578	lincConv	NA	ENSGALT00000069721	NA	87965	NA	NA	NA	NA	NA	u
11	6150994	6151872	-	XLOC_004658	TCONS_00014457	NA	NA	NA	NA#lncrna	lnc	NA	1	1	878	878	lincConv	NA	ENSGALT00000069721	NA	88702	NA	NA	NA	NA	NA	u
11	8526960	8528278	-	XLOC_004678	TCONS_00014539	NA	NA	NA	NA#lncrna	lnc	NA	1	1	1318	1318	lincSSup	NA	ENSGALT00000048851	NA	958	NA	NA	NA	NA	NA	u
11	8533330	8538290	-	XLOC_004679	TCONS_00014540	NA	NA	NA	NA#lncrna	lnc	NA	1	1	4960	4960	lincSSup	NA	ENSGALT00000048851	NA	7328	NA	NA	NA	NA	NA	u
11	8539927	8541396	-	XLOC_004680	TCONS_00014541	NA	NA	NA	NA#lncrna	lnc	NA	1	1	1469	1469	lincSSdw	NA	ENSGALT00000007149	NA	5069	NA	NA	NA	NA	NA	u
11	9888960	9910444	-	XLOC_004683	TCONS_00014552	ENSGALG00000004532	ENSGALT00000071616	protein_coding	protein_coding#lncrna	lnc	NA	2	1	992	992	lncgASi	NA	ENSGALT00000071616	NA	0	NA	NA	NA	NA	NA	x
11	9906726	9908033	-	XLOC_004684	TCONS_00014553	NA	NA	NA	NA#lncrna	lnc	NA	1	1	1307	1307	lincConv	NA	ENSGALT00000071616	NA	2355	NA	NA	NA	NA	NA	u
11	9908058	9909903	-	XLOC_004685	TCONS_00014554	NA	NA	NA	NA#lncrna	lnc	NA	1	1	1845	1845	lincDiv	NA	ENSGALT00000007256	DPY19L3	1654	NA	NA	NA	NA	NA	u
11	10400843	10405233	-	XLOC_004692	TCONS_00014584	NA	NA	NA	NA#lncrna	lnc	NA	3	2	1170	2522	lincSSdw	NA	ENSGALT00000046059	NA	28280	NA	NA	NA	NA	NA	u
11	10400843	10407788	-	XLOC_004692	TCONS_00014585	NA	NA	NA	NA#lncrna	lnc	NA	3	2	3874	2522	lincSSdw	NA	ENSGALT00000046059	NA	25725	NA	NA	NA	NA	NA	u
11	10408854	10414366	-	XLOC_004693	TCONS_00014586	NA	NA	NA	NA#lncrna	lnc	NA	2	1	3791	3791	lincSSdw	NA	ENSGALT00000046059	NA	19147	NA	NA	NA	NA	NA	u
11	10409516	10410081	-	XLOC_004694	TCONS_00014587	NA	NA	NA	NA#lncrna	lnc	NA	1	1	565	565	lincSSdw	NA	ENSGALT00000046059	NA	23432	NA	NA	NA	NA	NA	u
11	10415211	10419566	-	XLOC_004695	TCONS_00014588	NA	NA	NA	NA#lncrna	lnc	NA	2	1	2456	2456	lincSSdw	NA	ENSGALT00000046059	NA	13947	NA	NA	NA	NA	NA	u
11	10446744	10448267	-	XLOC_004697	TCONS_00014591	NA	NA	NA	NA#lncrna	lnc	NA	1	1	1523	1523	lincDiv	NA	ENSGALT00000087795	NA	63	NA	NA	NA	NA	NA	u
11	11251119	11252082	-	XLOC_004703	TCONS_00014615	NA	NA	NA	NA#lncrna	lnc	NA	1	1	963	963	lincSSup	NA	ENSGALT00000043640	WTIP	1031	NA	NA	NA	NA	NA	u
11	11431720	11438861	-	XLOC_004711	TCONS_00014635	NA	NA	NA	NA#lncrna	lnc	NA	1	2	7141	5324	lincSSdw	NA	ENSGALT00000008264	PDP2	5230	NA	NA	NA	NA	NA	u
11	14161745	14162909	-	XLOC_004723	TCONS_00014661	ENSGALG00000005361	ENSGALT00000008606	protein_coding	protein_coding#lncrna	lnc	NA	1	1	1164	1164	lncgASe	NA	ENSGALT00000051290	NUDT7	0	NA	NA	NA	NA	NA	x
11	14981239	15177852	-	XLOC_004726	TCONS_00014664	NA	NA	NA	NA#lncrna	lnc	NA	8	1	941	941	lincSSup	NA	ENSGALT00000043755	MAF	85561	NA	NA	NA	NA	NA	u
11	15616313	15617487	-	XLOC_004728	TCONS_00014670	NA	NA	NA	NA#lncrna	lnc	NA	1	1	1174	1174	lincDiv	NA	ENSGALT00000049876	PPP1R3E	2065	NA	NA	NA	NA	NA	u
11	15617640	15619505	-	XLOC_004729	TCONS_00014671	NA	NA	NA	NA#lncrna	lnc	NA	1	1	1865	1865	lincDiv	NA	ENSGALT00000049876	PPP1R3E	47	NA	NA	NA	NA	NA	u
11	15881917	15882726	-	XLOC_004732	TCONS_00014686	NA	NA	NA	NA#lncrna	lnc	NA	1	1	809	809	lincConv	NA	ENSGALT00000079712	CMIP	11249	NA	NA	NA	NA	NA	u
11	16596002	16609033	-	XLOC_004735	TCONS_00014694	ENSGALG00000005483	ENSGALT00000008808	protein_coding	protein_coding#lncrna	lnc	NA	2	1	9599	9599	lncgASe	NA	ENSGALT00000008808	NA	0	NA	NA	gene17260	ENSSSCG00000002684	ENSBTAG00000034373	x
11	16757595	16769821	-	XLOC_004737	TCONS_00014696	ENSGALG00000030803	ENSGALT00000065261	lincRNA	lincRNA#lncrna	lnc	NA	8	8	1981	1996.5	lincSSdw	NA	ENSGALT00000008821	NA	1333	NA	NA	NA	NA	NA	=
11	16757604	16764691	-	XLOC_004737	TCONS_00014698	ENSGALG00000030803	ENSGALT00000065261	lincRNA	lincRNA#lncrna	lnc	NA	4	8	1192	1996.5	lincSSdw	NA	ENSGALT00000008821	NA	6463	NA	NA	NA	NA	NA	=
11	16765394	16767292	-	XLOC_004738	TCONS_00014699	NA	NA	NA	NA#lncrna	lnc	NA	1	1	1898	1898	lincSSdw	NA	ENSGALT00000008821	NA	3862	NA	NA	NA	NA	NA	u
11	17038406	17040428	-	XLOC_004743	TCONS_00014712	NA	NA	NA	NA#lncrna	lnc	NA	1	1	2022	2022	lincSSdw	NA	ENSGALT00000028346	COTL1	6818	NA	NA	NA	NA	NA	u
11	17041533	17042303	-	XLOC_004744	TCONS_00014713	NA	NA	NA	NA#lncrna	lnc	NA	1	1	770	770	lincSSdw	NA	ENSGALT00000028346	COTL1	4943	NA	NA	NA	NA	NA	u
11	17042593	17045597	-	XLOC_004745	TCONS_00014714	NA	NA	NA	NA#lncrna	lnc	NA	2	1	1345	1345	lincSSdw	NA	ENSGALT00000028346	COTL1	1649	NA	NA	NA	NA	NA	u
11	17801279	17804356	-	XLOC_004753	TCONS_00014737	NA	NA	NA	NA#lncrna	lnc	NA	4	7	1240	1379	lincSSdw	NA	ENSGALT00000009243	NA	17445	NA	NA	NA	NA	NA	u
11	19056424	19057643	-	XLOC_004780	TCONS_00014847	NA	NA	NA	NA#lncrna	lnc	NA	3	3	757	757	lincDiv	NA	ENSGALT00000072782	SPIRE2	84	NA	NA	NA	NA	NA	u
11	19056424	19057646	-	XLOC_004780	TCONS_00014849	NA	NA	NA	NA#lncrna	lnc	NA	3	3	591	757	lincDiv	NA	ENSGALT00000056538	SPIRE2	81	NA	NA	NA	NA	NA	u
11	19208822	19211566	-	XLOC_004787	TCONS_00014868	NA	NA	NA	NA#lncrna	lnc	NA	1	1	2744	2744	lincDiv	NA	ENSGALT00000074746	NA	583	NA	NA	NA	NA	NA	u
11	20072990	20076124	-	XLOC_004798	TCONS_00014908	NA	NA	NA	NA#lncrna	lnc	NA	2	6	1788	3197.5	lincSSup	NA	ENSGALT00000086818	NA	58	NA	NA	NA	NA	NA	=
12	213277	214608	+	XLOC_004806	TCONS_00014927	NA	NA	NA	NA#lncrna	lnc	NA	1	1	1331	1331	lincSSdw	NA	ENSGALT00000056386	POC1A	8608	NA	NA	NA	NA	NA	u
12	214683	216514	+	XLOC_004807	TCONS_00014928	NA	NA	NA	NA#lncrna	lnc	NA	1	1	1831	1831	lincSSdw	NA	ENSGALT00000084621	POC1A	10014	NA	NA	NA	NA	NA	u
12	247242	249261	+	XLOC_004808	TCONS_00014929	NA	NA	NA	NA#lncrna	lnc	NA	1	1	2019	2019	lincSSup	NA	ENSGALT00000060040	DUSP7	5113	NA	NA	NA	NA	NA	u
12	270815	273659	+	XLOC_004810	TCONS_00014932	NA	NA	NA	NA#lncrna	lnc	NA	1	1	2844	2844	lincSSdw	NA	ENSGALT00000060040	DUSP7	9084	NA	NA	NA	NA	NA	u
12	277016	278243	+	XLOC_004811	TCONS_00014933	NA	NA	NA	NA#lncrna	lnc	NA	1	1	1227	1227	lincSSdw	NA	ENSGALT00000060040	DUSP7	15285	NA	NA	NA	NA	NA	u
12	278942	280445	+	XLOC_004812	TCONS_00014934	NA	NA	NA	NA#lncrna	lnc	NA	1	1	1503	1503	lincSSdw	NA	ENSGALT00000060040	DUSP7	17211	NA	NA	NA	NA	NA	u
12	289739	408156	+	XLOC_004813	TCONS_00014935	NA	NA	NA	NA#lncrna	lnc	NA	6	1	997	997	lincSSdw	NA	ENSGALT00000060040	DUSP7	28008	NA	NA	NA	NA	NA	u
12	411112	419470	+	XLOC_004815	TCONS_00014938	NA	NA	NA	NA#lncrna	lnc	NA	3	3	4263	4263	lincSSdw	NA	ENSGALT00000060040	DUSP7	149381	NA	NA	NA	NA	NA	u
12	411877	419470	+	XLOC_004815	TCONS_00014939	NA	NA	NA	NA#lncrna	lnc	NA	2	3	3363	4263	lincSSdw	NA	ENSGALT00000060040	DUSP7	150146	NA	NA	NA	NA	NA	u
12	634576	635111	+	XLOC_004819	TCONS_00014956	NA	NA	NA	NA#lncrna	lnc	NA	1	1	535	535	lincSSup	NA	ENSGALT00000079354	STAB1	5106	NA	NA	NA	NA	NA	u
12	1474145	1475707	+	XLOC_004833	TCONS_00015011	NA	NA	NA	NA#lncrna	lnc	NA	3	1	1413	1413	lincDiv	NA	ENSGALT00000003330	NPRL2	217	NA	NA	NA	NA	NA	u
12	1715923	1717232	+	XLOC_004835	TCONS_00015013	ENSGALG00000039630	ENSGALT00000054619	lincRNA	lincRNA#lncrna	lnc	NA	1	1	1309	1309	lincConv	NA	ENSGALT00000003506	C3orf18	54787	NA	NA	NA	NA	NA	x
12	1752964	1768594	+	XLOC_004836	TCONS_00015015	NA	NA	NA	NA#lncrna	lnc	NA	5	4	3471	3464	lincConv	NA	ENSGALT00000003506	C3orf18	3425	NA	NA	NA	NA	NA	u
12	1753028	1768594	+	XLOC_004836	TCONS_00015016	NA	NA	NA	NA#lncrna	lnc	NA	6	4	3430	3464	lincConv	NA	ENSGALT00000003506	C3orf18	3425	NA	NA	NA	NA	NA	u
12	1753028	1768594	+	XLOC_004836	TCONS_00015017	NA	NA	NA	NA#lncrna	lnc	NA	6	4	3457	3464	lincConv	NA	ENSGALT00000003506	C3orf18	3425	NA	NA	NA	NA	NA	u
12	1815775	1816879	+	XLOC_004838	TCONS_00015021	NA	NA	NA	NA#lncrna	lnc	NA	1	1	1104	1104	lincSSdw	NA	ENSGALT00000003536	HEMK1	5122	NA	NA	NA	NA	NA	u
12	1818972	1821977	+	XLOC_004839	TCONS_00015022	NA	NA	NA	NA#lncrna	lnc	NA	1	1	3005	3005	lincSSdw	NA	ENSGALT00000003536	HEMK1	8319	NA	NA	NA	NA	NA	u
12	1824118	1827099	+	XLOC_004840	TCONS_00015023	NA	NA	NA	NA#lncrna	lnc	NA	1	1	2981	2981	lincSSdw	NA	ENSGALT00000003536	HEMK1	13465	NA	NA	NA	NA	NA	u
12	1849067	1864283	+	XLOC_004841	TCONS_00015024	NA	NA	NA	NA#lncrna	lnc	NA	1	1	15216	15216	lincConv	NA	ENSGALT00000003543	NA	6535	NA	NA	NA	NA	NA	u
12	1864442	1866119	+	XLOC_004842	TCONS_00015025	NA	NA	NA	NA#lncrna	lnc	NA	1	1	1677	1677	lincConv	NA	ENSGALT00000003543	NA	4699	NA	NA	NA	NA	NA	u
12	1866914	1868396	+	XLOC_004843	TCONS_00015026	NA	NA	NA	NA#lncrna	lnc	NA	1	1	1482	1482	lincConv	NA	ENSGALT00000003543	NA	2422	NA	NA	NA	NA	NA	u
12	1875817	1876481	+	XLOC_004844	TCONS_00015027	NA	NA	NA	NA#lncrna	lnc	NA	1	1	664	664	lincDiv	NA	ENSGALT00000003543	NA	560	NA	NA	NA	NA	NA	u
12	1878643	1879510	+	XLOC_004845	TCONS_00015028	NA	NA	NA	NA#lncrna	lnc	NA	1	1	867	867	lincSSup	NA	ENSGALT00000003585	MAPKAPK3	527	NA	NA	NA	NA	NA	u
12	1960353	1962163	+	XLOC_004848	TCONS_00015034	NA	NA	NA	NA#lncrna	lnc	NA	1	1	1810	1810	lincSSup	NA	ENSGALT00000059778	DOCK3	5487	NA	NA	NA	NA	NA	u
12	3214364	3217097	+	XLOC_004875	TCONS_00015128	NA	NA	NA	NA#lncrna	lnc	NA	2	2	1219	1181	lincSSup	NA	ENSGALT00000057336	SEMA3B	4369	NA	NA	NA	NA	NA	u
12	3215576	3217097	+	XLOC_004875	TCONS_00015129	NA	NA	NA	NA#lncrna	lnc	NA	2	2	1143	1181	lincSSup	NA	ENSGALT00000057336	SEMA3B	4369	NA	NA	NA	NA	NA	u
12	3605614	3607009	+	XLOC_004887	TCONS_00015166	NA	NA	NA	NA#lncrna	lnc	NA	1	1	1395	1395	lincSSdw	NA	ENSGALT00000051197	IARS	12522	NA	NA	NA	NA	NA	u
12	5572569	5574098	+	XLOC_004905	TCONS_00015218	NA	NA	NA	NA#lncrna	lnc	NA	1	1	1529	1529	lincDiv	NA	ENSGALT00000079574	NA	1312	NA	NA	NA	NA	NA	u
12	5688859	5690036	+	XLOC_004906	TCONS_00015219	NA	NA	NA	NA#lncrna	lnc	NA	1	1	1177	1177	lincDiv	NA	ENSGALT00000008142	NUP210	6177	NA	NA	NA	NA	NA	u
12	5690492	5691643	+	XLOC_004907	TCONS_00015220	NA	NA	NA	NA#lncrna	lnc	NA	1	1	1151	1151	lincDiv	NA	ENSGALT00000008142	NUP210	7810	NA	NA	NA	NA	NA	u
12	5692966	5693900	+	XLOC_004908	TCONS_00015221	NA	NA	NA	NA#lncrna	lnc	NA	1	1	934	934	lincSSup	NA	ENSGALT00000008165	HDAC11	7631	NA	NA	NA	NA	NA	u
12	6126330	6127227	+	XLOC_004911	TCONS_00015228	NA	NA	NA	NA#lncrna	lnc	NA	1	1	897	897	lincDiv	NA	ENSGALT00000036271	PTPDC1	9157	NA	NA	NA	NA	NA	u
12	6382304	6385155	+	XLOC_004913	TCONS_00015230	NA	NA	NA	NA#lncrna	lnc	NA	4	3	2262	2401	lincDiv	NA	ENSGALT00000061326	PHF2	503	NA	NA	NA	NA	NA	u
12	6382304	6385155	+	XLOC_004913	TCONS_00015231	NA	NA	NA	NA#lncrna	lnc	NA	3	3	2401	2401	lincDiv	NA	ENSGALT00000061326	PHF2	503	NA	NA	NA	NA	NA	u
12	6382308	6385155	+	XLOC_004913	TCONS_00015232	NA	NA	NA	NA#lncrna	lnc	NA	2	3	2476	2401	lincDiv	NA	ENSGALT00000061326	PHF2	507	NA	NA	NA	NA	NA	u
12	6449242	6457231	+	XLOC_004914	TCONS_00015233	NA	NA	NA	NA#lncrna	lnc	NA	3	1	1413	1413	lincDiv	NA	ENSGALT00000075895	FAM120A	7650	NA	NA	NA	NA	NA	u
12	6901933	6905522	+	XLOC_004917	TCONS_00015238	NA	NA	NA	NA#lncrna	lnc	NA	3	1	3412	3412	lincDiv	NA	ENSGALT00000008433	BICD2	737	NA	NA	NA	NA	NA	u
12	6906383	6908133	+	XLOC_004918	TCONS_00015239	NA	NA	NA	NA#lncrna	lnc	NA	1	1	1750	1750	lincDiv	NA	ENSGALT00000008433	BICD2	5187	NA	NA	NA	NA	NA	u
12	9044607	9051093	+	XLOC_004933	TCONS_00015311	ENSGALG00000033946	ENSGALT00000049875	lincRNA	lincRNA#lncrna	lnc	NA	8	7	3999	5908	lincSSup	NA	ENSGALT00000044667	SLC26A6	1859	NA	NA	NA	NA	NA	=
12	9048581	9051089	+	XLOC_004933	TCONS_00015312	ENSGALG00000033946	ENSGALT00000049875	lincRNA	lincRNA#lncrna	lnc	NA	2	7	2230	5908	lincSSup	NA	ENSGALT00000044667	SLC26A6	1863	NA	NA	NA	NA	NA	=
12	9541080	9542575	+	XLOC_004944	TCONS_00015346	NA	NA	NA	NA#lncrna	lnc	NA	1	1	1495	1495	lincSSdw	NA	ENSGALT00000009542	RUVBL1	4003	NA	NA	NA	NA	NA	u
12	9709062	9710581	+	XLOC_004946	TCONS_00015351	ENSGALG00000031226	ENSGALT00000068924	lincRNA	lincRNA#lncrna	lnc	NA	3	1	708	708	lincDiv	NA	ENSGALT00000009651	ABTB1	106	NA	NA	NA	NA	NA	x
12	9997782	9999467	+	XLOC_004950	TCONS_00015373	NA	NA	NA	NA#lncrna	lnc	NA	1	1	1685	1685	lincSSdw	NA	ENSGALT00000036246	PLXNA1	2227	NA	NA	NA	NA	NA	u
12	10690373	10692355	+	XLOC_004954	TCONS_00015382	NA	NA	NA	NA#lncrna	lnc	NA	3	1	1735	1735	lincDiv	NA	ENSGALT00000059133	NA	19	NA	NA	NA	NA	NA	u
12	10932584	10934909	+	XLOC_004958	TCONS_00015393	NA	NA	NA	NA#lncrna	lnc	NA	2	1	1397	1397	lincConv	NA	ENSGALT00000083672	NA	30272	NA	NA	NA	NA	NA	u
12	10932674	10933564	+	XLOC_004959	TCONS_00015394	NA	NA	NA	NA#lncrna	lnc	NA	1	1	890	890	lincConv	NA	ENSGALT00000083672	NA	31617	NA	NA	NA	NA	NA	u
12	11026294	11027330	+	XLOC_004961	TCONS_00015403	NA	NA	NA	NA#lncrna	lnc	NA	1	1	1036	1036	lincConv	NA	ENSGALT00000049228	GRIP2	5859	NA	NA	NA	NA	NA	u
12	11029354	11032845	+	XLOC_004962	TCONS_00015404	NA	NA	NA	NA#lncrna	lnc	NA	1	1	3491	3491	lincConv	NA	ENSGALT00000078002	GRIP2	344	NA	NA	NA	NA	NA	u
12	11046485	11052877	+	XLOC_004963	TCONS_00015405	ENSGALG00000037545	ENSGALT00000049228	protein_coding	protein_coding#lncrna	lnc	GRIP2	1	1	6392	6392	lncgASe	NA	ENSGALT00000049228	GRIP2	0	NA	NA	NA	ENSSSCG00000011599	ENSBTAG00000011896	x
12	11531017	11533891	+	XLOC_004981	TCONS_00015458	NA	NA	NA	NA#lncrna	lnc	NA	1	1	2874	2874	lincSSdw	NA	ENSGALT00000082339	CRELD1	5573	NA	NA	NA	NA	NA	u
12	11569365	11570639	+	XLOC_004983	TCONS_00015464	ENSGALG00000041694	ENSGALT00000046816	lincRNA	lincRNA#lncrna	lnc	NA	2	18	1237	5897.5	lincSSup	NA	ENSGALT00000057354	LAMB2	3075	NA	NA	NA	NA	NA	=
12	11813949	11817419	+	XLOC_004992	TCONS_00015535	NA	NA	NA	NA#lncrna	lnc	NA	6	4	2190	2111.5	lincSSup	NA	ENSGALT00000011423	PXK	121	NA	NA	NA	NA	NA	u
12	11813956	11817419	+	XLOC_004992	TCONS_00015536	NA	NA	NA	NA#lncrna	lnc	NA	6	4	2376	2111.5	lincSSup	NA	ENSGALT00000011423	PXK	121	NA	NA	NA	NA	NA	u
12	11813956	11817419	+	XLOC_004992	TCONS_00015537	NA	NA	NA	NA#lncrna	lnc	NA	7	4	2033	2111.5	lincSSup	NA	ENSGALT00000011423	PXK	121	NA	NA	NA	NA	NA	u
12	11847817	11848495	+	XLOC_004994	TCONS_00015545	NA	NA	NA	NA#lncrna	lnc	NA	1	1	678	678	lincConv	NA	ENSGALT00000048041	NA	1644	NA	NA	NA	NA	NA	u
12	11889323	11892046	+	XLOC_004996	TCONS_00015547	ENSGALG00000007139	ENSGALT00000011563	protein_coding	protein_coding#lncrna	lnc	FAM107A	2	1	960	960	lncgASi	NA	ENSGALT00000011563	FAM107A	0	NA	NA	gene21577	ENSSSCG00000033189	ENSBTAG00000046763	x
12	13173884	13174929	+	XLOC_005001	TCONS_00015559	NA	NA	NA	NA#lncrna	lnc	NA	1	1	1045	1045	lincConv	NA	ENSGALT00000076529	NA	4655	NA	NA	NA	NA	NA	u
12	13175321	13177186	+	XLOC_005002	TCONS_00015560	NA	NA	NA	NA#lncrna	lnc	NA	1	1	1865	1865	lincConv	NA	ENSGALT00000076529	NA	2398	NA	NA	NA	NA	NA	u
12	18407033	18409220	+	XLOC_005023	TCONS_00015644	ENSGALG00000031068	ENSGALT00000059010	lincRNA	lincRNA#lncrna	lnc	NA	2	5	1250	4833	lincConv	NA	ENSGALT00000013484	SUMF1	998	NA	NA	NA	NA	NA	=
12	18632334	18632882	+	XLOC_005028	TCONS_00015662	NA	NA	NA	NA#lncrna	lnc	NA	1	1	548	548	lincSSdw	NA	ENSGALT00000073347	BHLHE40	3038	NA	NA	NA	NA	NA	u
12	18767765	18775607	+	XLOC_005031	TCONS_00015670	ENSGALG00000037596	ENSGALT00000053138	lincRNA	lincRNA#lncrna	lnc	NA	3	2	735	993	lincSSdw	NA	ENSGALT00000013543	EDEM1	97526	NA	NA	NA	NA	NA	=
12	19369619	19375866	+	XLOC_005035	TCONS_00015680	NA	NA	NA	NA#lncrna	lnc	NA	1	2	6247	6022	lincDiv	NA	ENSGALT00000013623	RAD18	149	NA	NA	NA	NA	NA	u
12	19369619	19375866	+	XLOC_005035	TCONS_00015681	NA	NA	NA	NA#lncrna	lnc	NA	2	2	5797	6022	lincDiv	NA	ENSGALT00000013623	RAD18	149	NA	NA	NA	NA	NA	u
12	19552331	19554147	+	XLOC_005041	TCONS_00015702	NA	NA	NA	NA#lncrna	lnc	NA	1	1	1816	1816	lincSSup	NA	ENSGALT00000033236	RHO	538	NA	NA	NA	NA	NA	u
12	19721600	19723122	+	XLOC_005044	TCONS_00015706	NA	NA	NA	NA#lncrna	lnc	NA	1	1	1522	1522	lincDiv	NA	ENSGALT00000013831	TMCC1	1800	NA	NA	NA	NA	NA	u
12	19812411	19813082	+	XLOC_005047	TCONS_00015713	ENSGALG00000029843	ENSGALT00000082700	lincRNA	lincRNA#lncrna	lnc	NA	2	1	517	517	lincDiv	NA	ENSGALT00000074521	NR2C2	2415	NA	NA	NA	NA	NA	=
12	19813465	19817319	+	XLOC_005048	TCONS_00015714	ENSGALG00000037071	ENSGALT00000054488	lincRNA	lincRNA#lncrna	lnc	NA	2	1	1449	1449	lincDiv	NA	ENSGALT00000074521	NR2C2	3469	NA	NA	NA	NA	NA	=
12	1248020	1251416	-	XLOC_005066	TCONS_00015775	ENSGALG00000044834	ENSGALT00000086717	protein_coding	protein_coding#lncrna	lnc	NA	1	1	3396	3396	lncgASe	NA	ENSGALT00000086717	NA	0	NA	NA	NA	NA	NA	x
12	1253996	1257444	-	XLOC_005067	TCONS_00015776	NA	NA	NA	NA#lncrna	lnc	NA	1	1	3448	3448	lincConv	NA	ENSGALT00000084845	NA	1894	NA	NA	NA	NA	NA	u
12	1441117	1442404	-	XLOC_005070	TCONS_00015792	NA	NA	NA	NA#lncrna	lnc	NA	1	1	1287	1287	lincSSdw	NA	ENSGALT00000001138	HYAL1	2490	NA	NA	NA	NA	NA	u
12	1452675	1454502	-	XLOC_005072	TCONS_00015800	ENSGALG00000035227	ENSGALT00000048214	lincRNA	lincRNA#lncrna	lnc	NA	2	5	1280	1280	lincSSdw	NA	ENSGALT00000050748	TUSC2	1200	NA	NA	NA	NA	NA	=
12	1716991	1720842	-	XLOC_005079	TCONS_00015821	ENSGALG00000039630	ENSGALT00000054619	lincRNA	lincRNA#lncrna	lnc	NA	5	1	1004	1004	lincSSdw	NA	ENSGALT00000003506	C3orf18	51177	NA	NA	NA	NA	NA	=
12	2309065	2309805	-	XLOC_005084	TCONS_00015842	NA	NA	NA	NA#lncrna	lnc	NA	1	1	740	740	lincConv	NA	ENSGALT00000088969	NA	1150	NA	NA	NA	NA	NA	u
12	2362523	2363450	-	XLOC_005086	TCONS_00015847	ENSGALG00000029772	ENSGALT00000057733	lincRNA	lincRNA#lncrna	lnc	NA	2	13	466	2873	lincSSup	NA	ENSGALT00000003943	GMPPB	180	NA	NA	NA	NA	NA	=
12	2395465	2396048	-	XLOC_005087	TCONS_00015860	NA	NA	NA	NA#lncrna	lnc	NA	1	1	583	583	lincDiv	NA	ENSGALT00000058615	FAM212A	7153	NA	NA	NA	NA	NA	u
12	2679779	2681371	-	XLOC_005099	TCONS_00015910	NA	NA	NA	NA#lncrna	lnc	NA	1	1	1592	1592	lincSSup	NA	ENSGALT00000005129	RAD54L2	5049	NA	NA	NA	NA	NA	u
12	2789107	2790984	-	XLOC_005101	TCONS_00015925	ENSGALG00000035268	ENSGALT00000069935	lincRNA	lincRNA#lncrna	lnc	NA	2	7	1121	8017	lincSSdw	NA	ENSGALT00000006026	USP4	63	NA	NA	NA	NA	NA	=
12	2960180	2960994	-	XLOC_005109	TCONS_00015950	ENSGALG00000033277	ENSGALT00000069748	protein_coding	protein_coding#lncrna	lnc	PPM1M	1	1	814	814	lncgASe	NA	ENSGALT00000069748	PPM1M	0	NA	NA	NA	ENSSSCG00000011434	ENSBTAG00000002962	x
12	3262016	3263141	-	XLOC_005126	TCONS_00015994	ENSGALG00000032839	ENSGALT00000079785	lincRNA	lincRNA#lncrna	lnc	NA	2	1	985	985	lincSSup	NA	ENSGALT00000007426	SHISA5	8148	NA	NA	NA	NA	NA	=
12	3275399	3276533	-	XLOC_005129	TCONS_00015997	ENSGALG00000026719	ENSGALT00000005214	lincRNA	lincRNA#lncrna	lnc	NA	2	1	992	992	lincSSdw	NA	ENSGALT00000007442	NA	5103	NA	NA	NA	NA	NA	=
12	3501369	3501891	-	XLOC_005133	TCONS_00016008	NA	NA	NA	NA#lncrna	lnc	NA	1	1	522	522	lincSSup	NA	ENSGALT00000048200	NA	250	NA	NA	NA	NA	NA	u
12	4478827	4479836	-	XLOC_005134	TCONS_00016009	NA	NA	NA	NA#lncrna	lnc	NA	1	1	1009	1009	lincSSdw	NA	ENSGALT00000007902	VGLL4	8689	NA	NA	NA	NA	NA	u
12	4553319	4554067	-	XLOC_005137	TCONS_00016020	NA	NA	NA	NA#lncrna	lnc	NA	1	1	748	748	lincSSup	NA	ENSGALT00000007902	VGLL4	18969	NA	NA	NA	NA	NA	u
12	4573320	4576660	-	XLOC_005138	TCONS_00016021	NA	NA	NA	NA#lncrna	lnc	NA	2	2	3216	2774.5	lincSSdw	NA	ENSGALT00000007907	TAMM41	3896	NA	NA	NA	NA	NA	u
12	4573320	4577691	-	XLOC_005138	TCONS_00016022	NA	NA	NA	NA#lncrna	lnc	NA	2	2	2333	2774.5	lincSSdw	NA	ENSGALT00000007907	TAMM41	2865	NA	NA	NA	NA	NA	u
12	5042965	5043384	-	XLOC_005143	TCONS_00016048	NA	NA	NA	NA#lncrna	lnc	NA	1	1	419	419	lincDiv	NA	ENSGALT00000089893	NA	144	NA	NA	NA	NA	NA	u
12	5080014	5083593	-	XLOC_005144	TCONS_00016052	ENSGALG00000029680	ENSGALT00000064093	lincRNA	lincRNA#lncrna	lnc	NA	2	5	811	5231	lincSSdw	NA	ENSGALT00000008038	RAB43	3044	NA	NA	NA	NA	NA	=
12	5220809	5221799	-	XLOC_005151	TCONS_00016067	NA	NA	NA	NA#lncrna	lnc	NA	1	1	990	990	lincConv	NA	ENSGALT00000089328	NA	940	NA	NA	NA	NA	NA	u
12	5255305	5257400	-	XLOC_005152	TCONS_00016074	ENSGALG00000030439	ENSGALT00000050323	lincRNA	lincRNA#lncrna	lnc	NA	2	5	1020	7888	lincSSup	NA	ENSGALT00000008070	ACAD9	6822	NA	NA	NA	NA	NA	=
12	6088000	6100327	-	XLOC_005156	TCONS_00016087	ENSGALG00000029394	ENSGALT00000071177	lincRNA	lincRNA#lncrna	lnc	NA	2	8	11066	2187	lincSSdw	NA	ENSGALT00000036271	PTPDC1	8022	lncgSe	ENSGALT00000028973	NA	NA	NA	=
12	6088000	6100346	-	XLOC_005156	TCONS_00016088	ENSGALG00000029394	ENSGALT00000071177	lincRNA	lincRNA#lncrna	lnc	NA	3	8	4065	2187	lincSSdw	NA	ENSGALT00000036271	PTPDC1	8003	lncgSe	ENSGALT00000028971	NA	NA	NA	=
12	6088000	6100365	-	XLOC_005156	TCONS_00016090	ENSGALG00000029394	ENSGALT00000071177	lincRNA	lincRNA#lncrna	lnc	NA	3	8	8079	2187	lincSSdw	NA	ENSGALT00000036271	PTPDC1	7984	lncgSe	ENSGALT00000028973	NA	NA	NA	=
12	6144470	6145290	-	XLOC_005158	TCONS_00016103	NA	NA	NA	NA#lncrna	lnc	NA	1	1	820	820	lincConv	NA	ENSGALT00000071813	NA	2138	NA	NA	NA	NA	NA	u
12	6280445	6281519	-	XLOC_005159	TCONS_00016104	NA	NA	NA	NA#lncrna	lnc	NA	1	1	1074	1074	lincSSdw	NA	ENSGALT00000061326	PHF2	19506	NA	NA	NA	NA	NA	u
12	6284595	6286452	-	XLOC_005160	TCONS_00016105	NA	NA	NA	NA#lncrna	lnc	NA	1	1	1857	1857	lincSSdw	NA	ENSGALT00000061326	PHF2	14573	NA	NA	NA	NA	NA	u
12	6292727	6296874	-	XLOC_005161	TCONS_00016106	NA	NA	NA	NA#lncrna	lnc	NA	1	1	4147	4147	lincSSdw	NA	ENSGALT00000061326	PHF2	4151	NA	NA	NA	NA	NA	u
12	6636678	6639023	-	XLOC_005166	TCONS_00016143	ENSGALG00000035729	ENSGALT00000055733	lincRNA	lincRNA#lncrna	lnc	NA	2	13	954	4906	lincSSdw	NA	ENSGALT00000043348	CARD19	1637	NA	NA	NA	NA	NA	=
12	6819675	6820923	-	XLOC_005171	TCONS_00016162	NA	NA	NA	NA#lncrna	lnc	NA	1	1	1248	1248	lincSSup	NA	ENSGALT00000008413	FGD3	5690	NA	NA	NA	NA	NA	u
12	6821005	6822279	-	XLOC_005172	TCONS_00016163	NA	NA	NA	NA#lncrna	lnc	NA	1	1	1274	1274	lincSSdw	NA	ENSGALT00000008433	BICD2	4495	NA	NA	NA	NA	NA	u
12	6982786	6993802	-	XLOC_005175	TCONS_00016171	NA	NA	NA	NA#lncrna	lnc	NA	4	10	5959	5612.5	lincSSup	NA	ENSGALT00000008512	TKT	8972	NA	NA	NA	NA	NA	=
12	7923341	7925643	-	XLOC_005180	TCONS_00016200	NA	NA	NA	NA#lncrna	lnc	NA	2	1	1483	1483	lincSSup	NA	ENSGALT00000070747	NA	5576	NA	NA	NA	NA	NA	u
12	7966618	7971850	-	XLOC_005182	TCONS_00016203	NA	NA	NA	NA#lncrna	lnc	NA	1	1	5232	5232	lincSSdw	NA	ENSGALT00000008705	ERC2	17104	NA	NA	NA	NA	NA	u
12	7972441	7973299	-	XLOC_005183	TCONS_00016204	NA	NA	NA	NA#lncrna	lnc	NA	1	1	858	858	lincSSdw	NA	ENSGALT00000008705	ERC2	15655	NA	NA	NA	NA	NA	u
12	7973373	7974604	-	XLOC_005184	TCONS_00016205	NA	NA	NA	NA#lncrna	lnc	NA	1	1	1231	1231	lincSSdw	NA	ENSGALT00000008705	ERC2	14350	NA	NA	NA	NA	NA	u
12	8427258	8428412	-	XLOC_005186	TCONS_00016217	NA	NA	NA	NA#lncrna	lnc	NA	1	1	1154	1154	lincSSup	NA	ENSGALT00000053399	FAM208A	545	NA	NA	NA	NA	NA	u
12	8428881	8429472	-	XLOC_005187	TCONS_00016218	NA	NA	NA	NA#lncrna	lnc	NA	1	1	591	591	lincSSup	NA	ENSGALT00000046586	FAM208A	2168	NA	NA	NA	NA	NA	u
12	8429578	8430408	-	XLOC_005188	TCONS_00016219	NA	NA	NA	NA#lncrna	lnc	NA	1	1	830	830	lincSSdw	NA	ENSGALT00000008805	ARHGEF3	2294	NA	NA	NA	NA	NA	u
12	8484819	8485298	-	XLOC_005190	TCONS_00016223	NA	NA	NA	NA#lncrna	lnc	NA	1	1	479	479	lincSSup	NA	ENSGALT00000008805	ARHGEF3	20823	NA	NA	NA	NA	NA	u
12	8485508	8486026	-	XLOC_005191	TCONS_00016224	NA	NA	NA	NA#lncrna	lnc	NA	1	1	518	518	lincSSup	NA	ENSGALT00000008805	ARHGEF3	21512	NA	NA	NA	NA	NA	u
12	8486329	8487017	-	XLOC_005192	TCONS_00016225	NA	NA	NA	NA#lncrna	lnc	NA	1	1	688	688	lincSSup	NA	ENSGALT00000008805	ARHGEF3	22333	NA	NA	NA	NA	NA	u
12	8491509	8491965	-	XLOC_005193	TCONS_00016226	NA	NA	NA	NA#lncrna	lnc	NA	1	1	456	456	lincSSup	NA	ENSGALT00000008805	ARHGEF3	27513	NA	NA	NA	NA	NA	u
12	8492164	8493998	-	XLOC_005194	TCONS_00016227	NA	NA	NA	NA#lncrna	lnc	NA	1	1	1834	1834	lincSSup	NA	ENSGALT00000008805	ARHGEF3	28168	NA	NA	NA	NA	NA	u
12	8495316	8495726	-	XLOC_005195	TCONS_00016228	NA	NA	NA	NA#lncrna	lnc	NA	1	1	410	410	lincSSup	NA	ENSGALT00000008805	ARHGEF3	31320	NA	NA	NA	NA	NA	u
12	9382084	9384756	-	XLOC_005210	TCONS_00016272	NA	NA	NA	NA#lncrna	lnc	NA	2	1	2186	2186	lincSSdw	NA	ENSGALT00000082992	EEFSEC	10407	NA	NA	NA	NA	NA	u
12	9391986	9392663	-	XLOC_005211	TCONS_00016273	NA	NA	NA	NA#lncrna	lnc	NA	1	1	677	677	lincSSdw	NA	ENSGALT00000082992	EEFSEC	2500	NA	NA	NA	NA	NA	u
12	9549145	9550207	-	XLOC_005213	TCONS_00016278	ENSGALG00000037328	ENSGALT00000066914	lincRNA	lincRNA#lncrna	lnc	NA	2	4	1021	2344	lincSSdw	NA	ENSGALT00000009591	SEC61A1	1095	NA	NA	NA	NA	NA	=
12	9560832	9562683	-	XLOC_005214	TCONS_00016280	NA	NA	NA	NA#lncrna	lnc	NA	1	1	1851	1851	lincSSup	NA	ENSGALT00000009591	SEC61A1	999	NA	NA	NA	NA	NA	u
12	9562761	9564857	-	XLOC_005215	TCONS_00016281	NA	NA	NA	NA#lncrna	lnc	NA	1	1	2096	2096	lincSSup	NA	ENSGALT00000009591	SEC61A1	2928	NA	NA	NA	NA	NA	u
12	9565140	9568886	-	XLOC_005216	TCONS_00016282	NA	NA	NA	NA#lncrna	lnc	NA	1	1	3746	3746	lincSSdw	NA	ENSGALT00000009602	KBTBD12	3967	NA	NA	NA	NA	NA	u
12	9744224	9745569	-	XLOC_005222	TCONS_00016293	NA	NA	NA	NA#lncrna	lnc	NA	1	1	1345	1345	lincSSup	NA	ENSGALT00000036247	PODXL2	2937	NA	NA	NA	NA	NA	u
12	10629095	10632275	-	XLOC_005230	TCONS_00016314	NA	NA	NA	NA#lncrna	lnc	NA	1	1	3180	3180	lincSSdw	NA	ENSGALT00000079434	KLF15	5159	NA	NA	NA	NA	NA	u
12	10650139	10651606	-	XLOC_005232	TCONS_00016319	NA	NA	NA	NA#lncrna	lnc	NA	1	1	1467	1467	lincSSup	NA	ENSGALT00000079434	KLF15	94	NA	NA	NA	NA	NA	u
12	10773886	10775407	-	XLOC_005237	TCONS_00016339	NA	NA	NA	NA#lncrna	lnc	NA	1	1	1521	1521	lincSSdw	NA	ENSGALT00000010231	CHCHD4	3691	NA	NA	NA	NA	NA	u
12	10910549	10918418	-	XLOC_005240	TCONS_00016355	ENSGALG00000035048	ENSGALT00000055691	lincRNA	lincRNA#lncrna	lnc	NA	4	3	2472	2364	lincSSdw	NA	ENSGALT00000083672	NA	46763	NA	NA	NA	NA	NA	=
12	10910549	10918436	-	XLOC_005240	TCONS_00016356	ENSGALG00000035048	ENSGALT00000055691	lincRNA	lincRNA#lncrna	lnc	NA	3	3	2364	2364	lincSSdw	NA	ENSGALT00000083672	NA	46745	NA	NA	NA	NA	NA	=
12	11285870	11289756	-	XLOC_005244	TCONS_00016362	ENSGALG00000046457	ENSGALT00000088024	lincRNA	lincRNA#lncrna	lnc	NA	4	3	636	636	lncgASe	NA	ENSGALT00000010440	CCDC51	0	NA	NA	NA	NA	NA	=
12	11285875	11289486	-	XLOC_005244	TCONS_00016363	ENSGALG00000046457	ENSGALT00000088024	lincRNA	lincRNA#lncrna	lnc	NA	4	3	534	636	lincDiv	NA	ENSGALT00000010440	CCDC51	57	NA	NA	NA	NA	NA	=
12	11285875	11289490	-	XLOC_005244	TCONS_00016364	ENSGALG00000046457	ENSGALT00000089625	lincRNA	lincRNA#lncrna	lnc	NA	3	3	1359	636	lincDiv	NA	ENSGALT00000010440	CCDC51	53	NA	NA	NA	NA	NA	=
12	11362354	11380988	-	XLOC_005245	TCONS_00016365	ENSGALG00000006526	ENSGALT00000010550	protein_coding	protein_coding#lncrna	lnc	PLXNB1	8	6	2216	3337	lncgASe	NA	ENSGALT00000010572	NA	0	NA	NA	gene21777	ENSSSCG00000011346	ENSBTAG00000013407	x
12	11367894	11380988	-	XLOC_005245	TCONS_00016367	ENSGALG00000006544	ENSGALT00000010572	protein_coding	protein_coding#lncrna	lnc	NA	7	6	3105	3337	lncgASe	NA	ENSGALT00000010572	NA	0	NA	NA	gene27655	ENSSSCG00000024676	ENSBTAG00000001058	x
12	11372861	11380149	-	XLOC_005245	TCONS_00016368	ENSGALG00000006544	ENSGALT00000010572	protein_coding	protein_coding#lncrna	lnc	NA	2	6	4184	3337	lncgASe	NA	ENSGALT00000010572	NA	0	NA	NA	gene27655	ENSSSCG00000024676	ENSBTAG00000001058	x
12	11372861	11380363	-	XLOC_005245	TCONS_00016369	ENSGALG00000006544	ENSGALT00000010572	protein_coding	protein_coding#lncrna	lnc	NA	3	6	3569	3337	lncgASe	NA	ENSGALT00000010572	NA	0	NA	NA	gene27655	ENSSSCG00000024676	ENSBTAG00000001058	x
12	11372861	11380976	-	XLOC_005245	TCONS_00016370	ENSGALG00000006544	ENSGALT00000010572	protein_coding	protein_coding#lncrna	lnc	NA	3	6	1570	3337	lncgASe	NA	ENSGALT00000010572	NA	0	NA	NA	gene27655	ENSSSCG00000024676	ENSBTAG00000001058	x
12	11484150	11486074	-	XLOC_005247	TCONS_00016373	ENSGALG00000036406	ENSGALT00000058416	protein_coding	protein_coding#lncrna	lnc	CPNE9	2	1	1081	1081	lncgASe	NA	ENSGALT00000058416	CPNE9	0	NA	NA	gene21487	NA	ENSBTAG00000011551	x
12	11654742	11655744	-	XLOC_005255	TCONS_00016385	NA	NA	NA	NA#lncrna	lnc	NA	1	1	1002	1002	lincDiv	NA	ENSGALT00000036237	NA	104	NA	NA	NA	NA	NA	u
12	11668345	11669776	-	XLOC_005256	TCONS_00016386	NA	NA	NA	NA#lncrna	lnc	NA	5	1	1064	1064	lincConv	NA	ENSGALT00000088497	NA	935	NA	NA	NA	NA	NA	u
12	11750048	11751398	-	XLOC_005260	TCONS_00016405	NA	NA	NA	NA#lncrna	lnc	NA	1	1	1350	1350	lincDiv	NA	ENSGALT00000011358	PRKAR2A	8048	NA	NA	NA	NA	NA	u
12	11755222	11760168	-	XLOC_005261	TCONS_00016406	ENSGALG00000007023	ENSGALT00000011358	protein_coding	protein_coding#lncrna	lnc	PRKAR2A	1	1	4946	4946	lncgASe	NA	ENSGALT00000011358	PRKAR2A	0	NA	NA	gene21761	ENSSSCG00000011363	ENSBTAG00000014205	x
12	12174133	12175347	-	XLOC_005267	TCONS_00016427	NA	NA	NA	NA#lncrna	lnc	NA	1	1	1214	1214	lincSSdw	NA	ENSGALT00000011614	FHIT	8752	NA	NA	NA	NA	NA	u
12	12178874	12180765	-	XLOC_005268	TCONS_00016428	NA	NA	NA	NA#lncrna	lnc	NA	1	1	1891	1891	lincSSdw	NA	ENSGALT00000011614	FHIT	3334	NA	NA	NA	NA	NA	u
12	13123531	13125847	-	XLOC_005271	TCONS_00016434	NA	NA	NA	NA#lncrna	lnc	NA	1	1	2316	2316	lincConv	NA	ENSGALT00000011619	NA	432	NA	NA	NA	NA	NA	u
12	15345521	15345981	-	XLOC_005287	TCONS_00016507	NA	NA	NA	NA#lncrna	lnc	NA	1	1	460	460	lincSSup	NA	ENSGALT00000021875	UBA3	72	NA	NA	NA	NA	NA	u
12	16153296	16280713	-	XLOC_005293	TCONS_00016526	ENSGALG00000041405	ENSGALT00000062284	lincRNA	lincRNA#lncrna	lnc	NA	3	3	437	437	lincSSup	NA	ENSGALT00000012606	FOXP1	20406	NA	NA	NA	NA	NA	=
12	16236040	16280688	-	XLOC_005293	TCONS_00016528	ENSGALG00000041405	ENSGALT00000062284	lincRNA	lincRNA#lncrna	lnc	NA	3	3	426	437	lincSSdw	NA	ENSGALT00000012621	EIF4E3	21216	NA	NA	NA	NA	NA	=
12	18670908	18672150	-	XLOC_005305	TCONS_00016570	NA	NA	NA	NA#lncrna	lnc	NA	1	1	1242	1242	lincConv	NA	ENSGALT00000013543	EDEM1	669	NA	NA	NA	NA	NA	u
12	19328958	19330454	-	XLOC_005307	TCONS_00016572	NA	NA	NA	NA#lncrna	lnc	NA	1	1	1496	1496	lincSSdw	NA	ENSGALT00000013623	RAD18	4744	NA	NA	NA	NA	NA	u
12	19448573	19450421	-	XLOC_005310	TCONS_00016590	NA	NA	NA	NA#lncrna	lnc	NA	1	1	1848	1848	lincSSup	NA	ENSGALT00000061575	SRGAP3	7166	NA	NA	NA	NA	NA	u
12	19451961	19453320	-	XLOC_005311	TCONS_00016591	NA	NA	NA	NA#lncrna	lnc	NA	1	1	1359	1359	lincDiv	NA	ENSGALT00000013674	NA	8188	NA	NA	NA	NA	NA	u
12	19456740	19457816	-	XLOC_005313	TCONS_00016593	NA	NA	NA	NA#lncrna	lnc	NA	1	1	1076	1076	lincDiv	NA	ENSGALT00000013674	NA	3692	NA	NA	NA	NA	NA	u
12	19558732	19560881	-	XLOC_005320	TCONS_00016607	NA	NA	NA	NA#lncrna	lnc	NA	1	1	2149	2149	lincConv	NA	ENSGALT00000033236	RHO	1076	NA	NA	NA	NA	NA	u
12	19745815	19748746	-	XLOC_005323	TCONS_00016627	ENSGALG00000008490	ENSGALT00000013835	protein_coding	protein_coding#lncrna	lnc	TRH	1	2	2931	2349.5	lncgASe	NA	ENSGALT00000013835	TRH	0	NA	NA	gene21869	ENSSSCG00000011596	ENSBTAG00000005306	x
12	19745815	19748746	-	XLOC_005323	TCONS_00016628	ENSGALG00000008490	ENSGALT00000013835	protein_coding	protein_coding#lncrna	lnc	TRH	2	2	1768	2349.5	lncgASe	NA	ENSGALT00000013835	TRH	0	NA	NA	gene21869	ENSSSCG00000011596	ENSBTAG00000005306	x
12	19749784	19751826	-	XLOC_005324	TCONS_00016629	NA	NA	NA	NA#lncrna	lnc	NA	1	1	2042	2042	lincConv	NA	ENSGALT00000013835	TRH	92	NA	NA	NA	NA	NA	u
12	19753300	19758349	-	XLOC_005325	TCONS_00016630	NA	NA	NA	NA#lncrna	lnc	NA	2	2	2750	2647.5	lincDiv	NA	ENSGALT00000013847	RBSN	471	NA	NA	NA	NA	NA	u
12	19755783	19758328	-	XLOC_005325	TCONS_00016631	NA	NA	NA	NA#lncrna	lnc	NA	1	2	2545	2647.5	lincDiv	NA	ENSGALT00000013847	RBSN	492	NA	NA	NA	NA	NA	u
13	1061458	1067516	+	XLOC_005338	TCONS_00016662	ENSGALG00000029939	ENSGALT00000048015	lincRNA	lincRNA#lncrna	lnc	NA	2	1	661	661	lincSSdw	NA	ENSGALT00000001298	CXXC5	5263	NA	NA	NA	NA	NA	=
13	1412840	1413655	+	XLOC_005340	TCONS_00016667	NA	NA	NA	NA#lncrna	lnc	NA	1	1	815	815	lincSSup	NA	ENSGALT00000055794	PURA	621	NA	NA	NA	NA	NA	u
13	1418350	1435242	+	XLOC_005341	TCONS_00016672	NA	NA	NA	NA#lncrna	lnc	NA	1	5	16892	4871	lincSSdw	NA	ENSGALT00000055794	PURA	2773	NA	NA	NA	NA	NA	=
13	1435298	1439088	+	XLOC_005342	TCONS_00016673	NA	NA	NA	NA#lncrna	lnc	NA	1	1	3790	3790	lincSSup	NA	ENSGALT00000071467	CYSTM1	19485	NA	NA	NA	NA	NA	u
13	1683943	1697046	+	XLOC_005347	TCONS_00016696	ENSGALG00000031539	ENSGALT00000077186	lincRNA	lincRNA#lncrna	lnc	NA	3	4	4292	2216	lncgSi	NA	ENSGALT00000074342	NA	0	NA	NA	NA	NA	NA	=
13	1711062	1713598	+	XLOC_005351	TCONS_00016703	NA	NA	NA	NA#lncrna	lnc	NA	1	1	2536	2536	lincSSdw	NA	ENSGALT00000073716	NA	6056	NA	NA	NA	NA	NA	u
13	4122989	4124771	+	XLOC_005386	TCONS_00016813	NA	NA	NA	NA#lncrna	lnc	NA	1	1	1782	1782	lincDiv	NA	ENSGALT00000003239	DOCK2	544	NA	NA	NA	NA	NA	u
13	8146276	8147480	+	XLOC_005403	TCONS_00016861	NA	NA	NA	NA#lncrna	lnc	NA	1	1	1204	1204	lincSSup	NA	ENSGALT00000041052	IL12B	898	NA	NA	NA	NA	NA	u
13	8204593	8205966	+	XLOC_005407	TCONS_00016876	NA	NA	NA	NA#lncrna	lnc	NA	1	1	1373	1373	lincSSdw	NA	ENSGALT00000054526	FBXO38	2562	NA	NA	NA	NA	NA	u
13	8417403	8420813	+	XLOC_005408	TCONS_00016877	ENSGALG00000045151	ENSGALT00000086787	protein_coding	protein_coding#lncrna	lnc	NA	2	2	2724	2777.5	lncgASe	NA	ENSGALT00000086787	NA	0	NA	NA	NA	NA	NA	x
13	8601395	8612443	+	XLOC_005412	TCONS_00016894	NA	NA	NA	NA#lncrna	lnc	NA	4	2	8257	9463	lincSSdw	NA	ENSGALT00000048782	NA	828	NA	NA	NA	NA	NA	u
13	8601395	8612443	+	XLOC_005412	TCONS_00016895	NA	NA	NA	NA#lncrna	lnc	NA	4	2	10669	9463	lincSSdw	NA	ENSGALT00000048782	NA	828	NA	NA	NA	NA	NA	u
13	9417987	9420224	+	XLOC_005422	TCONS_00016939	NA	NA	NA	NA#lncrna	lnc	NA	2	1	1830	1830	lincSSup	NA	ENSGALT00000066286	CPEB4	13131	NA	NA	NA	NA	NA	u
13	10104917	10106205	+	XLOC_005432	TCONS_00016970	ENSGALG00000003134	ENSGALT00000004953	protein_coding	protein_coding#lncrna	lnc	NA	2	1	1094	1094	lncgASe	NA	ENSGALT00000004953	NA	0	NA	NA	NA	NA	NA	x
13	10381797	10383847	+	XLOC_005444	TCONS_00017033	NA	NA	NA	NA#lncrna	lnc	NA	1	1	2050	2050	lincSSup	NA	ENSGALT00000043300	RNF44	2820	NA	NA	NA	NA	NA	u
13	10624500	10628370	+	XLOC_005456	TCONS_00017066	NA	NA	NA	NA#lncrna	lnc	NA	1	1	3870	3870	lincDiv	NA	ENSGALT00000089496	UBLCP1	32	NA	NA	NA	NA	NA	u
13	11451145	11452277	+	XLOC_005463	TCONS_00017083	NA	NA	NA	NA#lncrna	lnc	NA	1	1	1132	1132	lincSSup	NA	ENSGALT00000084119	MED7	2550	NA	NA	NA	NA	NA	u
13	11452497	11453857	+	XLOC_005464	TCONS_00017084	NA	NA	NA	NA#lncrna	lnc	NA	1	1	1360	1360	lincSSup	NA	ENSGALT00000084119	MED7	970	NA	NA	NA	NA	NA	u
13	12317501	12329343	+	XLOC_005474	TCONS_00017111	ENSGALG00000004083	ENSGALT00000057217	protein_coding	protein_coding#lncrna	lnc	GRIA1	2	5	4709	4906	lncgASe	NA	ENSGALT00000006493	GRIA1	0	NA	NA	gene7284	ENSSSCG00000022569	ENSBTAG00000005800	x
13	12319591	12329343	+	XLOC_005474	TCONS_00017113	ENSGALG00000004083	ENSGALT00000057217	protein_coding	protein_coding#lncrna	lnc	GRIA1	3	5	7639	4906	lncgASe	NA	ENSGALT00000006493	GRIA1	0	NA	NA	gene7284	ENSSSCG00000022569	ENSBTAG00000005800	x
13	12319598	12329343	+	XLOC_005474	TCONS_00017115	ENSGALG00000004083	ENSGALT00000057217	protein_coding	protein_coding#lncrna	lnc	GRIA1	3	5	4906	4906	lncgASe	NA	ENSGALT00000057217	GRIA1	0	NA	NA	gene7284	ENSSSCG00000022569	ENSBTAG00000005800	x
13	13060122	13061655	+	XLOC_005483	TCONS_00017148	NA	NA	NA	NA#lncrna	lnc	NA	1	1	1533	1533	lincDiv	NA	ENSGALT00000007197	NA	240	NA	NA	NA	NA	NA	u
13	13090186	13093244	+	XLOC_005485	TCONS_00017160	NA	NA	NA	NA#lncrna	lnc	NA	2	5	2924	2924	lincConv	NA	ENSGALT00000042960	SYNPO	25	NA	NA	NA	NA	NA	=
13	13317096	13318983	+	XLOC_005493	TCONS_00017188	NA	NA	NA	NA#lncrna	lnc	NA	1	1	1887	1887	lincDiv	NA	ENSGALT00000009267	HMGXB3	3143	NA	NA	NA	NA	NA	u
13	13436830	13438103	+	XLOC_005497	TCONS_00017210	NA	NA	NA	NA#lncrna	lnc	NA	1	1	1273	1273	lincSSup	NA	ENSGALT00000054349	TBC1D9B	1936	NA	NA	NA	NA	NA	u
13	13595180	13603984	+	XLOC_005502	TCONS_00017243	ENSGALG00000029706	ENSGALT00000071618	protein_coding	protein_coding#lncrna	lnc	RUFY1	2	1	8037	8037	lncgASe	NA	ENSGALT00000071618	RUFY1	0	NA	NA	gene8591	ENSSSCG00000014023	ENSBTAG00000019868	x
13	13609217	13610464	+	XLOC_005503	TCONS_00017244	NA	NA	NA	NA#lncrna	lnc	NA	1	1	1247	1247	lincDiv	NA	ENSGALT00000071618	RUFY1	435	NA	NA	NA	NA	NA	u
13	14313106	14316744	+	XLOC_005513	TCONS_00017281	NA	NA	NA	NA#lncrna	lnc	NA	2	3	3040	2449	lincSSup	NA	ENSGALT00000046860	NME5	769	NA	NA	NA	NA	NA	u
13	14314295	14316744	+	XLOC_005513	TCONS_00017282	NA	NA	NA	NA#lncrna	lnc	NA	1	3	2449	2449	lincSSup	NA	ENSGALT00000046860	NME5	769	NA	NA	NA	NA	NA	u
13	14314295	14316744	+	XLOC_005513	TCONS_00017283	NA	NA	NA	NA#lncrna	lnc	NA	2	3	1448	2449	lincSSup	NA	ENSGALT00000046860	NME5	769	NA	NA	NA	NA	NA	u
13	14424724	14426208	+	XLOC_005516	TCONS_00017304	ENSGALG00000006120	ENSGALT00000009875	protein_coding	protein_coding#lncrna	lnc	PKD2L2	1	1	1484	1484	lncgASe	NA	ENSGALT00000009875	PKD2L2	0	NA	NA	NA	ENSSSCG00000026421	ENSBTAG00000007785	x
13	15554820	15557379	+	XLOC_005525	TCONS_00017346	NA	NA	NA	NA#lncrna	lnc	NA	1	1	2559	2559	lincSSdw	NA	ENSGALT00000069960	NA	7003	NA	NA	NA	NA	NA	u
13	15914739	15919087	+	XLOC_005529	TCONS_00017357	NA	NA	NA	NA#lncrna	lnc	NA	2	1	2267	2267	lincDiv	NA	ENSGALT00000010368	JADE2	15332	NA	NA	NA	NA	NA	u
13	15990715	15995523	+	XLOC_005531	TCONS_00017362	NA	NA	NA	NA#lncrna	lnc	NA	2	1	4776	4776	lincSSup	NA	ENSGALT00000010461	NA	1195	NA	NA	NA	NA	NA	u
13	16067613	16079361	+	XLOC_005533	TCONS_00017365	NA	NA	NA	NA#lncrna	lnc	NA	4	1	1274	1274	lincDiv	NA	ENSGALT00000010476	TCF7	2949	NA	NA	NA	NA	NA	u
13	16067724	16069190	+	XLOC_005534	TCONS_00017366	NA	NA	NA	NA#lncrna	lnc	NA	1	1	1466	1466	lincDiv	NA	ENSGALT00000010476	TCF7	3060	NA	NA	NA	NA	NA	u
13	16070983	16072574	+	XLOC_005535	TCONS_00017367	NA	NA	NA	NA#lncrna	lnc	NA	1	1	1591	1591	lincDiv	NA	ENSGALT00000010476	TCF7	6319	NA	NA	NA	NA	NA	u
13	16668731	16670348	+	XLOC_005540	TCONS_00017387	ENSGALG00000041847	ENSGALT00000066669	lincRNA	lincRNA#lncrna	lnc	NA	3	1	685	685	lincDiv	NA	ENSGALT00000069997	NA	789	NA	NA	NA	NA	NA	=
13	16906608	16907616	+	XLOC_005544	TCONS_00017393	ENSGALG00000035707	ENSGALT00000057543	lincRNA	lincRNA#lncrna	lnc	NA	2	3	895	1293	lincSSdw	NA	ENSGALT00000081675	NA	970	NA	NA	NA	NA	NA	=
13	16951320	16954460	+	XLOC_005546	TCONS_00017402	ENSGALG00000040503	ENSGALT00000053281	lincRNA	lincRNA#lncrna	lnc	NA	2	4	1996	3639.5	lincSSdw	NA	ENSGALT00000068964	SLC22A5	748	NA	NA	NA	NA	NA	=
13	16955321	16967353	+	XLOC_005548	TCONS_00017403	ENSGALG00000042587	ENSGALT00000069547	lincRNA	lincRNA#lncrna	lnc	NA	2	1	1524	1524	lincSSdw	NA	ENSGALT00000068964	SLC22A5	4749	NA	NA	NA	NA	NA	=
13	16972106	16974761	+	XLOC_005549	TCONS_00017404	NA	NA	NA	NA#lncrna	lnc	NA	1	1	2655	2655	lincConv	NA	ENSGALT00000002244	NA	2610	NA	NA	NA	NA	NA	u
13	16975762	16977089	+	XLOC_005550	TCONS_00017405	NA	NA	NA	NA#lncrna	lnc	NA	1	1	1327	1327	lincConv	NA	ENSGALT00000002244	NA	282	NA	NA	NA	NA	NA	u
13	16983549	16984154	+	XLOC_005551	TCONS_00017406	NA	NA	NA	NA#lncrna	lnc	NA	1	1	605	605	lincDiv	NA	ENSGALT00000002244	NA	267	NA	NA	NA	NA	NA	u
13	17216985	17217975	+	XLOC_005560	TCONS_00017432	NA	NA	NA	NA#lncrna	lnc	NA	1	1	990	990	lincConv	NA	ENSGALT00000056491	ZCCHC10	2028	NA	NA	NA	NA	NA	u
13	17342473	17344266	+	XLOC_005565	TCONS_00017457	ENSGALG00000032622	ENSGALT00000062994	lincRNA	lincRNA#lncrna	lnc	NA	1	2	1793	1549.5	lincConv	NA	ENSGALT00000077414	NA	4393	NA	NA	NA	NA	NA	x
13	17713960	17717638	+	XLOC_005570	TCONS_00017469	NA	NA	NA	NA#lncrna	lnc	NA	2	1	1176	1176	lincSSdw	NA	ENSGALT00000020138	KCTD16	21684	NA	NA	NA	NA	NA	u
13	17933139	17934095	+	XLOC_005572	TCONS_00017476	ENSGALG00000031550	ENSGALT00000050864	lincRNA	lincRNA#lncrna	lnc	NA	2	6	607	5390.5	lincSSdw	NA	ENSGALT00000012154	NA	2014	NA	NA	NA	NA	NA	=
13	18307075	18308011	+	XLOC_005580	TCONS_00017506	NA	NA	NA	NA#lncrna	lnc	NA	1	1	936	936	lincSSup	NA	ENSGALT00000028049	NA	1048	NA	NA	NA	NA	NA	u
13	18353756	18368002	+	XLOC_005584	TCONS_00017522	ENSGALG00000041804	ENSGALT00000065571	lincRNA	lincRNA#lncrna	lnc	NA	4	6	7247	8916.5	lincSSdw	NA	ENSGALT00000012431	EGR1	2000	NA	NA	NA	NA	NA	=
13	18353769	18368002	+	XLOC_005584	TCONS_00017524	ENSGALG00000041804	ENSGALT00000065571	lincRNA	lincRNA#lncrna	lnc	NA	3	6	11646	8916.5	lincSSdw	NA	ENSGALT00000012431	EGR1	2013	NA	NA	NA	NA	NA	=
13	18353769	18368002	+	XLOC_005584	TCONS_00017525	ENSGALG00000041804	ENSGALT00000065571	lincRNA	lincRNA#lncrna	lnc	NA	3	6	13548	8916.5	lincSSdw	NA	ENSGALT00000012431	EGR1	2013	NA	NA	NA	NA	NA	=
13	18362113	18367267	+	XLOC_005584	TCONS_00017526	ENSGALG00000041804	ENSGALT00000065571	lincRNA	lincRNA#lncrna	lnc	NA	2	6	4908	8916.5	lincSSdw	NA	ENSGALT00000012431	EGR1	10357	NA	NA	NA	NA	NA	=
13	1412518	1413836	-	XLOC_005602	TCONS_00017606	NA	NA	NA	NA#lncrna	lnc	NA	1	1	1318	1318	lincDiv	NA	ENSGALT00000055794	PURA	440	NA	NA	NA	NA	NA	u
13	1441563	1443670	-	XLOC_005603	TCONS_00017607	NA	NA	NA	NA#lncrna	lnc	NA	1	1	2107	2107	lincDiv	NA	ENSGALT00000071467	CYSTM1	14903	NA	NA	NA	NA	NA	u
13	1447115	1448672	-	XLOC_005604	TCONS_00017608	NA	NA	NA	NA#lncrna	lnc	NA	1	1	1557	1557	lincDiv	NA	ENSGALT00000071467	CYSTM1	9901	NA	NA	NA	NA	NA	u
13	1899772	1904566	-	XLOC_005608	TCONS_00017625	NA	NA	NA	NA#lncrna	lnc	NA	3	1	1359	1359	lincSSdw	NA	ENSGALT00000004150	HDAC3	1084	NA	NA	NA	NA	NA	u
13	2324968	2325781	-	XLOC_005614	TCONS_00017646	NA	NA	NA	NA#lncrna	lnc	NA	1	1	813	813	lincDiv	NA	ENSGALT00000051133	NA	43628	NA	NA	NA	NA	NA	u
13	2482068	2482767	-	XLOC_005621	TCONS_00017661	ENSGALG00000042782	ENSGALT00000072561	lincRNA	lincRNA#lncrna	lnc	NA	2	2	333	419.5	lincSSup	NA	ENSGALT00000003907	NA	1412	NA	NA	NA	NA	NA	=
13	2482071	2483200	-	XLOC_005621	TCONS_00017662	ENSGALG00000042782	ENSGALT00000072561	lincRNA	lincRNA#lncrna	lnc	NA	2	2	506	419.5	lincSSup	NA	ENSGALT00000003907	NA	1415	NA	NA	NA	NA	NA	=
13	2786244	2788099	-	XLOC_005624	TCONS_00017667	NA	NA	NA	NA#lncrna	lnc	NA	2	1	1126	1126	lincConv	NA	ENSGALT00000003725	HSPA9	367	NA	NA	NA	NA	NA	u
13	3309279	3369788	-	XLOC_005629	TCONS_00017677	NA	NA	NA	NA#lncrna	lnc	NA	11	10	7159	8874	lincSSup	NA	ENSGALT00000003427	TLX3	3280	NA	NA	NA	NA	NA	=
13	3957869	3958283	-	XLOC_005634	TCONS_00017696	NA	NA	NA	NA#lncrna	lnc	NA	1	1	414	414	lincSSdw	NA	ENSGALT00000003239	DOCK2	4232	NA	NA	NA	NA	NA	u
13	7801758	7805393	-	XLOC_005645	TCONS_00017757	NA	NA	NA	NA#lncrna	lnc	NA	1	5	3635	3635	lincSSdw	NA	ENSGALT00000049104	NA	12765	NA	NA	NA	NA	NA	=
13	7938333	7940049	-	XLOC_005648	TCONS_00017768	NA	NA	NA	NA#lncrna	lnc	NA	1	1	1716	1716	lincConv	NA	ENSGALT00000056623	PWWP2A	4535	NA	NA	NA	NA	NA	u
13	7985957	7987478	-	XLOC_005650	TCONS_00017775	NA	NA	NA	NA#lncrna	lnc	NA	1	1	1521	1521	lincSSdw	NA	ENSGALT00000002157	ADRA1B	5009	NA	NA	NA	NA	NA	u
13	8056252	8065451	-	XLOC_005655	TCONS_00017783	NA	NA	NA	NA#lncrna	lnc	NA	5	2	4955	5005.5	lincSSup	NA	ENSGALT00000002157	ADRA1B	47649	NA	NA	NA	NA	NA	u
13	8056252	8065451	-	XLOC_005655	TCONS_00017784	NA	NA	NA	NA#lncrna	lnc	NA	5	2	5056	5005.5	lincSSup	NA	ENSGALT00000002157	ADRA1B	47649	NA	NA	NA	NA	NA	u
13	8214701	8231025	-	XLOC_005656	TCONS_00017785	NA	NA	NA	NA#lncrna	lnc	NA	2	1	2598	2598	lincConv	NA	ENSGALT00000054526	FBXO38	12670	NA	NA	NA	NA	NA	u
13	8348681	8350754	-	XLOC_005660	TCONS_00017795	NA	NA	NA	NA#lncrna	lnc	NA	1	1	2073	2073	lincSSup	NA	ENSGALT00000001881	SLC26A2	712	NA	NA	NA	NA	NA	u
13	8491925	8501841	-	XLOC_005666	TCONS_00017815	NA	NA	NA	NA#lncrna	lnc	NA	3	1	2967	2967	lincDiv	NA	ENSGALT00000034681	IL17B	5375	NA	NA	NA	NA	NA	u
13	8610426	8614496	-	XLOC_005671	TCONS_00017844	NA	NA	NA	NA#lncrna	lnc	NA	1	1	4070	4070	lincConv	NA	ENSGALT00000048782	NA	9859	NA	NA	NA	NA	NA	u
13	8620622	8623272	-	XLOC_005672	TCONS_00017845	NA	NA	NA	NA#lncrna	lnc	NA	1	1	2650	2650	lincConv	NA	ENSGALT00000048782	NA	20055	NA	NA	NA	NA	NA	u
13	8624487	8642589	-	XLOC_005673	TCONS_00017846	NA	NA	NA	NA#lncrna	lnc	NA	2	5	16763	5846	lincSSdw	NA	ENSGALT00000055395	ADRB2	7379	NA	NA	NA	NA	NA	=
13	8850754	8852101	-	XLOC_005675	TCONS_00017852	NA	NA	NA	NA#lncrna	lnc	NA	1	1	1347	1347	lincConv	NA	ENSGALT00000004451	NA	852	NA	NA	NA	NA	NA	u
13	9027975	9029453	-	XLOC_005677	TCONS_00017856	NA	NA	NA	NA#lncrna	lnc	NA	1	1	1478	1478	lincSSdw	NA	ENSGALT00000082972	DUSP1	22646	NA	NA	NA	NA	NA	u
13	9035990	9042380	-	XLOC_005678	TCONS_00017857	NA	NA	NA	NA#lncrna	lnc	NA	1	1	6390	6390	lincSSdw	NA	ENSGALT00000082972	DUSP1	9719	NA	NA	NA	NA	NA	u
13	9043444	9046498	-	XLOC_005679	TCONS_00017858	NA	NA	NA	NA#lncrna	lnc	NA	1	1	3054	3054	lincSSdw	NA	ENSGALT00000082972	DUSP1	5601	NA	NA	NA	NA	NA	u
13	9067665	9075218	-	XLOC_005682	TCONS_00017864	NA	NA	NA	NA#lncrna	lnc	NA	2	2	3964	4064	lincDiv	NA	ENSGALT00000059838	ERGIC1	4300	NA	NA	NA	NA	NA	u
13	9277389	9283492	-	XLOC_005685	TCONS_00017870	NA	NA	NA	NA#lncrna	lnc	NA	4	2	4027	3991	lincSSup	NA	ENSGALT00000040996	STC2	37808	NA	NA	NA	NA	NA	u
13	9986658	9990950	-	XLOC_005689	TCONS_00017875	NA	NA	NA	NA#lncrna	lnc	NA	2	1	1373	1373	lincDiv	NA	ENSGALT00000072016	NA	30774	NA	NA	NA	NA	NA	u
13	10379694	10381260	-	XLOC_005706	TCONS_00017960	NA	NA	NA	NA#lncrna	lnc	NA	1	1	1566	1566	lincSSup	NA	ENSGALT00000005196	CDHR2	3707	NA	NA	NA	NA	NA	u
13	10947716	10953087	-	XLOC_005715	TCONS_00017985	NA	NA	NA	NA#lncrna	lnc	NA	1	3	5371	4115	lincConv	NA	ENSGALT00000029074	EBF1	2886	NA	NA	NA	NA	NA	u
13	10947716	10989774	-	XLOC_005715	TCONS_00017986	NA	NA	NA	NA#lncrna	lnc	NA	4	3	4115	4115	lincConv	NA	ENSGALT00000029074	EBF1	2886	NA	NA	NA	NA	NA	u
13	12001014	12007394	-	XLOC_005722	TCONS_00018014	NA	NA	NA	NA#lncrna	lnc	NA	4	1	1236	1236	lincSSdw	NA	ENSGALT00000006244	MRPL22	1665	NA	NA	NA	NA	NA	u
13	12715434	12724288	-	XLOC_005731	TCONS_00018050	NA	NA	NA	NA#lncrna	lnc	NA	7	1	1609	1609	lincConv	NA	ENSGALT00000006524	NMUR2	20369	NA	NA	NA	NA	NA	u
13	13047732	13048803	-	XLOC_005737	TCONS_00018066	NA	NA	NA	NA#lncrna	lnc	NA	1	1	1071	1071	lincDiv	NA	ENSGALT00000007164	TNIP1	2751	NA	NA	NA	NA	NA	u
13	14359128	14361682	-	XLOC_005756	TCONS_00018140	NA	NA	NA	NA#lncrna	lnc	NA	1	2	2554	2025.5	lincDiv	NA	ENSGALT00000048701	NA	1381	NA	NA	NA	NA	NA	u
13	14359128	14362089	-	XLOC_005756	TCONS_00018141	NA	NA	NA	NA#lncrna	lnc	NA	2	2	1497	2025.5	lincDiv	NA	ENSGALT00000048701	NA	974	NA	NA	NA	NA	NA	u
13	15124303	15125313	-	XLOC_005765	TCONS_00018157	NA	NA	NA	NA#lncrna	lnc	NA	1	1	1010	1010	lincSSup	NA	ENSGALT00000084698	NA	1064	NA	NA	NA	NA	NA	u
13	15255228	15258183	-	XLOC_005768	TCONS_00018171	NA	NA	NA	NA#lncrna	lnc	NA	1	1	2955	2955	lincSSup	NA	ENSGALT00000069857	TGFBI	1500	NA	NA	NA	NA	NA	u
13	15258710	15262013	-	XLOC_005769	TCONS_00018172	NA	NA	NA	NA#lncrna	lnc	NA	1	1	3303	3303	lincSSup	NA	ENSGALT00000069857	TGFBI	4982	NA	NA	NA	NA	NA	u
13	15324914	15329218	-	XLOC_005772	TCONS_00018179	NA	NA	NA	NA#lncrna	lnc	NA	1	1	4304	4304	lincSSdw	NA	ENSGALT00000010250	SLC25A48	3468	NA	NA	NA	NA	NA	u
13	15762135	15764424	-	XLOC_005776	TCONS_00018196	ENSGALG00000040939	ENSGALT00000066773	lincRNA	lincRNA#lncrna	lnc	NA	2	12	1272	4551.5	lincSSdw	NA	ENSGALT00000010296	C5orf24	1938	NA	NA	NA	NA	NA	=
13	15774827	15775757	-	XLOC_005777	TCONS_00018198	NA	NA	NA	NA#lncrna	lnc	NA	1	1	930	930	lincSSdw	NA	ENSGALT00000010339	DDX46	2268	NA	NA	NA	NA	NA	u
13	15839417	15841338	-	XLOC_005780	TCONS_00018210	NA	NA	NA	NA#lncrna	lnc	NA	1	1	1921	1921	lincConv	NA	ENSGALT00000075654	SAR1B	773	NA	NA	NA	NA	NA	u
13	15971388	15972144	-	XLOC_005784	TCONS_00018228	NA	NA	NA	NA#lncrna	lnc	NA	1	1	756	756	lincDiv	NA	ENSGALT00000010437	PPP2CA	232	NA	NA	NA	NA	NA	u
13	15991966	15993623	-	XLOC_005785	TCONS_00018229	NA	NA	NA	NA#lncrna	lnc	NA	1	1	1657	1657	lincDiv	NA	ENSGALT00000010461	NA	3095	NA	NA	NA	NA	NA	u
13	15994213	15995655	-	XLOC_005786	TCONS_00018230	NA	NA	NA	NA#lncrna	lnc	NA	1	1	1442	1442	lincDiv	NA	ENSGALT00000010461	NA	1063	NA	NA	NA	NA	NA	u
13	16545047	16546924	-	XLOC_005788	TCONS_00018237	NA	NA	NA	NA#lncrna	lnc	NA	1	1	1877	1877	lincSSdw	NA	ENSGALT00000051111	NA	18710	NA	NA	NA	NA	NA	u
13	16553812	16555972	-	XLOC_005789	TCONS_00018238	NA	NA	NA	NA#lncrna	lnc	NA	1	1	2160	2160	lincSSdw	NA	ENSGALT00000049203	NA	9662	NA	NA	NA	NA	NA	u
13	16557436	16558662	-	XLOC_005790	TCONS_00018239	NA	NA	NA	NA#lncrna	lnc	NA	1	1	1226	1226	lincSSdw	NA	ENSGALT00000069997	NA	6972	NA	NA	NA	NA	NA	u
13	16559032	16560375	-	XLOC_005791	TCONS_00018240	NA	NA	NA	NA#lncrna	lnc	NA	1	1	1343	1343	lincSSdw	NA	ENSGALT00000051111	NA	5259	NA	NA	NA	NA	NA	u
13	16670720	16674104	-	XLOC_005793	TCONS_00018257	NA	NA	NA	NA#lncrna	lnc	NA	1	1	3384	3384	lincSSup	NA	ENSGALT00000067451	NA	2778	NA	NA	NA	NA	NA	u
13	17210374	17212005	-	XLOC_005804	TCONS_00018306	NA	NA	NA	NA#lncrna	lnc	NA	1	1	1631	1631	lincSSup	NA	ENSGALT00000057164	AFF4	7690	NA	NA	NA	NA	NA	u
13	17213371	17214550	-	XLOC_005805	TCONS_00018307	NA	NA	NA	NA#lncrna	lnc	NA	1	1	1179	1179	lincSSdw	NA	ENSGALT00000056491	ZCCHC10	5453	NA	NA	NA	NA	NA	u
13	17306960	17310054	-	XLOC_005809	TCONS_00018318	NA	NA	NA	NA#lncrna	lnc	NA	1	1	3094	3094	lincSSup	NA	ENSGALT00000075192	NA	4191	NA	NA	NA	NA	NA	u
13	17310559	17312283	-	XLOC_005810	TCONS_00018319	NA	NA	NA	NA#lncrna	lnc	NA	1	1	1724	1724	lincSSup	NA	ENSGALT00000075192	NA	7790	NA	NA	NA	NA	NA	u
13	18136543	18138998	-	XLOC_005821	TCONS_00018355	NA	NA	NA	NA#lncrna	lnc	NA	1	5	2455	2455	lincSSdw	NA	ENSGALT00000082679	JAKMIP2	2163	NA	NA	NA	NA	NA	=
13	18188305	18189987	-	XLOC_005823	TCONS_00018365	NA	NA	NA	NA#lncrna	lnc	NA	1	1	1682	1682	lincSSup	NA	ENSGALT00000088782	CDC23	2075	NA	NA	NA	NA	NA	u
13	18195304	18197013	-	XLOC_005824	TCONS_00018366	NA	NA	NA	NA#lncrna	lnc	NA	1	1	1709	1709	lincSSup	NA	ENSGALT00000088782	CDC23	9074	NA	NA	NA	NA	NA	u
13	18225911	18228837	-	XLOC_005826	TCONS_00018369	NA	NA	NA	NA#lncrna	lnc	NA	1	1	2926	2926	lincDiv	NA	ENSGALT00000012363	NA	2931	NA	NA	NA	NA	NA	u
13	18229162	18231673	-	XLOC_005827	TCONS_00018370	NA	NA	NA	NA#lncrna	lnc	NA	2	2	1348	1171.5	lincDiv	NA	ENSGALT00000012363	NA	95	NA	NA	NA	NA	NA	u
13	18243073	18245592	-	XLOC_005828	TCONS_00018372	NA	NA	NA	NA#lncrna	lnc	NA	1	1	2519	2519	lincConv	NA	ENSGALT00000012363	NA	185	NA	NA	NA	NA	NA	u
13	18344691	18347559	-	XLOC_005829	TCONS_00018373	NA	NA	NA	NA#lncrna	lnc	NA	1	1	2868	2868	lincDiv	NA	ENSGALT00000012431	EGR1	1396	NA	NA	NA	NA	NA	u
14	103628	108539	+	XLOC_005833	TCONS_00018385	ENSGALG00000033690	ENSGALT00000076757	protein_coding	protein_coding#lncrna	lnc	RSL1D1	1	1	4911	4911	lncgASe	NA	ENSGALT00000076757	RSL1D1	0	NA	NA	gene23624	ENSSSCG00000023984	ENSBTAG00000014588	x
14	112209	114496	+	XLOC_005834	TCONS_00018386	NA	NA	NA	NA#lncrna	lnc	NA	1	1	2287	2287	lincDiv	NA	ENSGALT00000076757	RSL1D1	30	NA	NA	NA	NA	NA	u
14	231218	234572	+	XLOC_005836	TCONS_00018396	ENSGALG00000036315	ENSGALT00000070538	lincRNA	lincRNA#lncrna	lnc	NA	1	1	3354	3354	lincSSdw	NA	ENSGALT00000071795	NA	10135	NA	NA	NA	NA	NA	x
14	304372	305658	+	XLOC_005837	TCONS_00018397	NA	NA	NA	NA#lncrna	lnc	NA	1	1	1286	1286	lincDiv	NA	ENSGALT00000078075	CPPED1	1167	NA	NA	NA	NA	NA	u
14	308470	310699	+	XLOC_005838	TCONS_00018398	NA	NA	NA	NA#lncrna	lnc	NA	1	1	2229	2229	lincDiv	NA	ENSGALT00000078075	CPPED1	5265	NA	NA	NA	NA	NA	u
14	319641	321273	+	XLOC_005840	TCONS_00018400	NA	NA	NA	NA#lncrna	lnc	NA	1	1	1632	1632	lincSSup	NA	ENSGALT00000082881	SHISA9	2497	NA	NA	NA	NA	NA	u
14	760862	761560	+	XLOC_005846	TCONS_00018421	NA	NA	NA	NA#lncrna	lnc	NA	2	2	591	590	lincSSdw	NA	ENSGALT00000059632	MKL2	10116	NA	NA	NA	NA	NA	u
14	760862	761560	+	XLOC_005846	TCONS_00018422	NA	NA	NA	NA#lncrna	lnc	NA	2	2	589	590	lincSSdw	NA	ENSGALT00000059632	MKL2	10116	NA	NA	NA	NA	NA	u
14	829304	830766	+	XLOC_005849	TCONS_00018430	NA	NA	NA	NA#lncrna	lnc	NA	1	1	1462	1462	lincDiv	NA	ENSGALT00000004886	NA	848	NA	NA	NA	NA	NA	u
14	858245	860724	+	XLOC_005850	TCONS_00018435	ENSGALG00000032684	ENSGALT00000053254	lincRNA	lincRNA#lncrna	lnc	NA	3	1	1662	1662	lincSSup	NA	ENSGALT00000004968	ZC3H7A	6026	NA	NA	NA	NA	NA	=
14	863799	864418	+	XLOC_005852	TCONS_00018438	NA	NA	NA	NA#lncrna	lnc	NA	1	1	619	619	lincSSup	NA	ENSGALT00000004968	ZC3H7A	2332	NA	NA	NA	NA	NA	u
14	914682	919259	+	XLOC_005854	TCONS_00018442	NA	NA	NA	NA#lncrna	lnc	NA	2	3	2469	1496	lincDiv	NA	ENSGALT00000046099	SNN	115	NA	NA	NA	NA	NA	u
14	915354	917153	+	XLOC_005854	TCONS_00018443	NA	NA	NA	NA#lncrna	lnc	NA	2	3	1496	1496	lincDiv	NA	ENSGALT00000046099	SNN	787	NA	NA	NA	NA	NA	u
14	1058524	1059501	+	XLOC_005860	TCONS_00018463	NA	NA	NA	NA#lncrna	lnc	NA	1	1	977	977	lincDiv	NA	ENSGALT00000034318	NA	12616	NA	NA	NA	NA	NA	u
14	1059859	1069694	+	XLOC_005859	TCONS_00018464	NA	NA	NA	NA#lncrna	lnc	NA	1	3	9835	7809	lincSSup	NA	ENSGALT00000005507	LMTK2	10881	NA	NA	NA	NA	NA	u
14	1166079	1178663	+	XLOC_005865	TCONS_00018476	ENSGALG00000003548	ENSGALT00000005611	protein_coding	protein_coding#lncrna	lnc	BAIAP2L1	7	2	2991	3624	lncgASi	NA	ENSGALT00000005611	BAIAP2L1	0	NA	NA	gene24143	ENSSSCG00000007602	ENSBTAG00000019181	x
14	1166079	1181392	+	XLOC_005865	TCONS_00018477	ENSGALG00000003548	ENSGALT00000005611	protein_coding	protein_coding#lncrna	lnc	BAIAP2L1	8	2	4257	3624	lncgASi	NA	ENSGALT00000005611	BAIAP2L1	0	NA	NA	gene24143	ENSSSCG00000007602	ENSBTAG00000019181	x
14	1784884	1790750	+	XLOC_005869	TCONS_00018496	NA	NA	NA	NA#lncrna	lnc	NA	2	2	1903	1231	lincSSdw	NA	ENSGALT00000080528	FAM20C	5947	NA	NA	NA	NA	NA	u
14	1972222	1975019	+	XLOC_005872	TCONS_00018501	NA	NA	NA	NA#lncrna	lnc	NA	1	2	2797	1725.5	lincConv	NA	ENSGALT00000090375	NA	17056	NA	NA	NA	NA	NA	u
14	2342374	2354715	+	XLOC_005879	TCONS_00018537	NA	NA	NA	NA#lncrna	lnc	NA	2	5	8013	14243	lincSSup	NA	ENSGALT00000006465	GPER1	79	NA	NA	NA	NA	NA	=
14	2556413	2557186	+	XLOC_005881	TCONS_00018543	NA	NA	NA	NA#lncrna	lnc	NA	1	1	773	773	lincDiv	NA	ENSGALT00000006473	MICALL2	165	NA	NA	NA	NA	NA	u
14	3136188	3137057	+	XLOC_005886	TCONS_00018558	NA	NA	NA	NA#lncrna	lnc	NA	1	1	869	869	lincSSdw	NA	ENSGALT00000067134	EIF3B	7290	NA	NA	NA	NA	NA	u
14	3150715	3199061	+	XLOC_005888	TCONS_00018568	ENSGALG00000033476	ENSGALT00000061944	lincRNA	lincRNA#lncrna	lnc	NA	3	2	722	1117	lncgASi	NA	ENSGALT00000040962	NA	0	NA	NA	NA	NA	NA	=
14	3946511	3951071	+	XLOC_005894	TCONS_00018590	NA	NA	NA	NA#lncrna	lnc	NA	1	1	4560	4560	lincSSup	NA	ENSGALT00000007098	FOXK1	7313	NA	NA	NA	NA	NA	u
14	4574461	4581874	+	XLOC_005907	TCONS_00018643	NA	NA	NA	NA#lncrna	lnc	NA	5	6	1400	1372.5	lincDiv	NA	ENSGALT00000007592	DHRS7B	110	NA	NA	NA	NA	NA	u
14	4574461	4583826	+	XLOC_005907	TCONS_00018644	NA	NA	NA	NA#lncrna	lnc	NA	8	6	1348	1372.5	lincDiv	NA	ENSGALT00000007592	DHRS7B	110	NA	NA	NA	NA	NA	u
14	4574463	4579596	+	XLOC_005907	TCONS_00018645	NA	NA	NA	NA#lncrna	lnc	NA	3	6	467	1372.5	lincDiv	NA	ENSGALT00000007592	DHRS7B	112	NA	NA	NA	NA	NA	u
14	4574787	4576389	+	XLOC_005907	TCONS_00018648	NA	NA	NA	NA#lncrna	lnc	NA	1	6	1602	1372.5	lincDiv	NA	ENSGALT00000007592	DHRS7B	436	NA	NA	NA	NA	NA	u
14	4587795	4588398	+	XLOC_005908	TCONS_00018649	NA	NA	NA	NA#lncrna	lnc	NA	1	1	603	603	lincSSup	NA	ENSGALT00000065999	NA	149	NA	NA	NA	NA	NA	u
14	4875323	4875968	+	XLOC_005914	TCONS_00018670	NA	NA	NA	NA#lncrna	lnc	NA	1	1	645	645	lincDiv	NA	ENSGALT00000090308	NA	10666	NA	NA	NA	NA	NA	u
14	5249996	5262996	+	XLOC_005929	TCONS_00018723	ENSGALG00000034176	ENSGALT00000073961	lincRNA	lincRNA#lncrna	lnc	NA	2	2	1807	1957	lncgASi	NA	ENSGALT00000008174	B9D1	0	NA	NA	NA	NA	NA	=
14	5959585	5963894	+	XLOC_005934	TCONS_00018738	NA	NA	NA	NA#lncrna	lnc	NA	1	1	4309	4309	lincSSdw	NA	ENSGALT00000083987	LMF1	12777	NA	NA	NA	NA	NA	u
14	6079053	6080806	+	XLOC_005941	TCONS_00018756	ENSGALG00000005411	ENSGALT00000033814	protein_coding	protein_coding#lncrna	lnc	MEIOB	1	1	1753	1753	lncgASe	NA	ENSGALT00000033814	MEIOB	0	NA	NA	gene23414	ENSSSCG00000025711	ENSBTAG00000020001	x
14	6695488	6697001	+	XLOC_005960	TCONS_00018818	NA	NA	NA	NA#lncrna	lnc	NA	1	1	1513	1513	lincSSup	NA	ENSGALT00000056316	PRKCB	240	NA	NA	NA	NA	NA	u
14	6773363	6775208	+	XLOC_005961	TCONS_00018826	ENSGALG00000037400	ENSGALT00000079589	lincRNA	lincRNA#lncrna	lnc	NA	2	8	1151	1999	lincSSdw	NA	ENSGALT00000056316	PRKCB	1311	NA	NA	NA	NA	NA	=
14	7330828	7332771	+	XLOC_005974	TCONS_00018882	NA	NA	NA	NA#lncrna	lnc	NA	1	1	1943	1943	lincDiv	NA	ENSGALT00000010199	NSMCE1	1834	NA	NA	NA	NA	NA	u
14	7436460	7437070	+	XLOC_005978	TCONS_00018907	NA	NA	NA	NA#lncrna	lnc	NA	1	1	610	610	lincSSdw	NA	ENSGALT00000087533	KCTD5	6605	NA	NA	NA	NA	NA	u
14	7562877	7564655	+	XLOC_005982	TCONS_00018924	ENSGALG00000039441	ENSGALT00000072192	lincRNA	lincRNA#lncrna	lnc	NA	2	1	933	933	lincSSdw	NA	ENSGALT00000010426	C16orf45	1247	NA	NA	NA	NA	NA	=
14	7592743	7593663	+	XLOC_005983	TCONS_00018925	NA	NA	NA	NA#lncrna	lnc	NA	2	1	828	828	lincDiv	NA	ENSGALT00000058382	MARF1	1586	NA	NA	NA	NA	NA	u
14	7654019	7677660	+	XLOC_005985	TCONS_00018929	ENSGALG00000006520	ENSGALT00000010534	protein_coding	protein_coding#lncrna	lnc	NA	3	1	1282	1282	lncgASe	NA	ENSGALT00000010556	FOPNL	0	NA	NA	gene23660	NA	ENSBTAG00000015988	x
14	7783523	7784664	+	XLOC_005989	TCONS_00018954	NA	NA	NA	NA#lncrna	lnc	NA	1	1	1141	1141	lincSSdw	NA	ENSGALT00000061062	NA	3552	NA	NA	NA	NA	NA	u
14	8754951	8757336	+	XLOC_006002	TCONS_00019008	NA	NA	NA	NA#lncrna	lnc	NA	1	1	2385	2385	lincSSup	NA	ENSGALT00000011375	NA	54	NA	NA	NA	NA	NA	u
14	8827265	8831432	+	XLOC_006005	TCONS_00019027	NA	NA	NA	NA#lncrna	lnc	NA	2	1	3972	3972	lincSSup	NA	ENSGALT00000073117	KDELR2	1170	NA	NA	NA	NA	NA	u
14	8982483	8983845	+	XLOC_006010	TCONS_00019036	NA	NA	NA	NA#lncrna	lnc	NA	1	3	1362	1362	lincSSup	NA	ENSGALT00000011595	SOCS1	391	NA	NA	NA	NA	NA	=
14	10112425	10115699	+	XLOC_006019	TCONS_00019071	NA	NA	NA	NA#lncrna	lnc	NA	2	2	2376	3314	lincDiv	NA	ENSGALT00000029998	PMM2	317	NA	NA	NA	NA	NA	u
14	12457805	12460924	+	XLOC_006038	TCONS_00019137	ENSGALG00000035115	ENSGALT00000067616	protein_coding	protein_coding#lncrna	lnc	NA	3	1	1692	1692	lncgASe	NA	ENSGALT00000067616	NA	0	NA	NA	NA	ENSSSCG00000007940	ENSBTAG00000047316	x
14	12701116	12707545	+	XLOC_006042	TCONS_00019147	NA	NA	NA	NA#lncrna	lnc	NA	2	1	1916	1916	lincDiv	NA	ENSGALT00000012620	ADCY9	865	NA	NA	NA	NA	NA	u
14	12749075	12750590	+	XLOC_006044	TCONS_00019150	ENSGALG00000038325	ENSGALT00000012630	protein_coding	protein_coding#lncrna	lnc	NA	1	1	1515	1515	lncgASe	NA	ENSGALT00000012630	NA	0	NA	NA	NA	ENSSSCG00000007944	ENSBTAG00000009201	x
14	13456551	13457790	+	XLOC_006066	TCONS_00019259	NA	NA	NA	NA#lncrna	lnc	NA	2	1	910	910	lincSSup	NA	ENSGALT00000088234	NA	81	NA	NA	NA	NA	NA	u
14	13974626	13977314	+	XLOC_006076	TCONS_00019289	NA	NA	NA	NA#lncrna	lnc	NA	1	1	2688	2688	lincDiv	NA	ENSGALT00000015002	NA	174	NA	NA	NA	NA	NA	u
14	14250402	14256582	+	XLOC_006077	TCONS_00019290	NA	NA	NA	NA#lncrna	lnc	NA	8	12	2876	2376	lincSSup	NA	ENSGALT00000059863	NA	5855	NA	NA	NA	NA	NA	u
14	14250402	14259721	+	XLOC_006077	TCONS_00019291	NA	NA	NA	NA#lncrna	lnc	NA	12	12	2424	2376	lincSSup	NA	ENSGALT00000059863	NA	2716	NA	NA	NA	NA	NA	u
14	14250631	14254453	+	XLOC_006077	TCONS_00019292	NA	NA	NA	NA#lncrna	lnc	NA	6	12	2464	2376	lincSSup	NA	ENSGALT00000059863	NA	7984	NA	NA	NA	NA	NA	u
14	14250631	14256582	+	XLOC_006077	TCONS_00019295	NA	NA	NA	NA#lncrna	lnc	NA	10	12	2393	2376	lincSSup	NA	ENSGALT00000059863	NA	5855	NA	NA	NA	NA	NA	u
14	14250631	14257859	+	XLOC_006077	TCONS_00019297	NA	NA	NA	NA#lncrna	lnc	NA	9	12	1791	2376	lincSSup	NA	ENSGALT00000059863	NA	4578	NA	NA	NA	NA	NA	u
14	14250641	14254453	+	XLOC_006077	TCONS_00019298	NA	NA	NA	NA#lncrna	lnc	NA	5	12	2359	2376	lincSSup	NA	ENSGALT00000059863	NA	7984	NA	NA	NA	NA	NA	u
14	14250658	14257859	+	XLOC_006077	TCONS_00019300	NA	NA	NA	NA#lncrna	lnc	NA	8	12	1755	2376	lincSSup	NA	ENSGALT00000059863	NA	4578	NA	NA	NA	NA	NA	u
14	14250796	14256582	+	XLOC_006077	TCONS_00019301	NA	NA	NA	NA#lncrna	lnc	NA	9	12	2242	2376	lincSSup	NA	ENSGALT00000059863	NA	5855	NA	NA	NA	NA	NA	u
14	14309385	14322132	+	XLOC_006080	TCONS_00019309	NA	NA	NA	NA#lncrna	lnc	NA	3	1	1212	1212	lincDiv	NA	ENSGALT00000069284	NA	2825	NA	NA	NA	NA	NA	u
14	14325629	14326876	+	XLOC_006081	TCONS_00019310	NA	NA	NA	NA#lncrna	lnc	NA	1	1	1247	1247	lincDiv	NA	ENSGALT00000069284	NA	19069	NA	NA	NA	NA	NA	u
14	14340378	14341859	+	XLOC_006082	TCONS_00019311	ENSGALG00000039632	ENSGALT00000074393	lincRNA	lincRNA#lncrna	lnc	NA	2	1	1223	1223	lincConv	NA	ENSGALT00000002763	NA	5662	NA	NA	NA	NA	NA	=
14	14343966	14345123	+	XLOC_006083	TCONS_00019313	ENSGALG00000037551	ENSGALT00000058799	lincRNA	lincRNA#lncrna	lnc	NA	2	2	900	858.5	lincConv	NA	ENSGALT00000002763	NA	2398	NA	NA	NA	NA	NA	=
14	15534745	15537292	+	XLOC_006099	TCONS_00019380	ENSGALG00000042581	ENSGALT00000051509	lincRNA	lincRNA#lncrna	lnc	NA	1	2	2547	2199.5	lincSSdw	NA	ENSGALT00000049805	NA	500003	NA	NA	NA	NA	NA	x
14	15534745	15537292	+	XLOC_006099	TCONS_00019381	ENSGALG00000042581	ENSGALT00000051509	lincRNA	lincRNA#lncrna	lnc	NA	2	2	1852	2199.5	lincSSdw	NA	ENSGALT00000049805	NA	500003	NA	NA	NA	NA	NA	x
14	101195	102549	-	XLOC_006102	TCONS_00019401	NA	NA	NA	NA#lncrna	lnc	NA	1	1	1354	1354	lincSSup	NA	ENSGALT00000084063	NA	3407	NA	NA	NA	NA	NA	u
14	671862	678005	-	XLOC_006107	TCONS_00019415	ENSGALG00000002981	ENSGALT00000004716	protein_coding	protein_coding#lncrna	lnc	ERCC4	1	2	6143	5987	lncgASe	NA	ENSGALT00000004716	ERCC4	0	NA	NA	gene23634	ENSSSCG00000007881	ENSBTAG00000021773	x
14	671862	678309	-	XLOC_006107	TCONS_00019416	ENSGALG00000002981	ENSGALT00000004716	protein_coding	protein_coding#lncrna	lnc	ERCC4	2	2	5831	5987	lncgASe	NA	ENSGALT00000004716	ERCC4	0	NA	NA	gene23634	ENSSSCG00000007881	ENSBTAG00000021773	x
14	683128	691228	-	XLOC_006108	TCONS_00019417	NA	NA	NA	NA#lncrna	lnc	NA	1	1	8100	8100	lincDiv	NA	ENSGALT00000059632	MKL2	1918	NA	NA	NA	NA	NA	u
14	752724	755661	-	XLOC_006110	TCONS_00019420	NA	NA	NA	NA#lncrna	lnc	NA	1	1	2937	2937	lincConv	NA	ENSGALT00000059632	MKL2	1978	NA	NA	NA	NA	NA	u
14	755725	757447	-	XLOC_006111	TCONS_00019421	NA	NA	NA	NA#lncrna	lnc	NA	1	1	1722	1722	lincConv	NA	ENSGALT00000004784	MKL2	4979	NA	NA	NA	NA	NA	u
14	781993	785032	-	XLOC_006113	TCONS_00019424	NA	NA	NA	NA#lncrna	lnc	NA	1	1	3039	3039	lincSSdw	NA	ENSGALT00000004886	NA	8793	NA	NA	NA	NA	NA	u
14	852232	857129	-	XLOC_006116	TCONS_00019429	NA	NA	NA	NA#lncrna	lnc	NA	2	4	4062	8338.5	lincSSup	NA	ENSGALT00000034365	NA	3339	NA	NA	NA	NA	NA	u
14	852232	861468	-	XLOC_006116	TCONS_00019430	ENSGALG00000032684	ENSGALT00000053254	lincRNA	lincRNA#lncrna	lnc	NA	2	4	7883	8338.5	lincSSup	NA	ENSGALT00000034365	NA	3339	NA	NA	NA	NA	NA	u
14	852232	862123	-	XLOC_006116	TCONS_00019431	ENSGALG00000032684	ENSGALT00000053254	lincRNA	lincRNA#lncrna	lnc	NA	2	4	9700	8338.5	lincSSup	NA	ENSGALT00000034365	NA	3339	NA	NA	NA	NA	NA	u
14	852232	862123	-	XLOC_006116	TCONS_00019432	ENSGALG00000032684	ENSGALT00000053254	lincRNA	lincRNA#lncrna	lnc	NA	2	4	8794	8338.5	lincSSup	NA	ENSGALT00000034365	NA	3339	NA	NA	NA	NA	NA	u
14	921027	922877	-	XLOC_006118	TCONS_00019436	ENSGALG00000037559	ENSGALT00000048246	lincRNA	lincRNA#lncrna	lnc	NA	2	2	1080	2281	lincDiv	NA	ENSGALT00000005095	LITAF	3787	NA	NA	NA	NA	NA	=
14	921027	926364	-	XLOC_006118	TCONS_00019437	ENSGALG00000037559	ENSGALT00000048246	lincRNA	lincRNA#lncrna	lnc	NA	3	2	3482	2281	lincDiv	NA	ENSGALT00000005095	LITAF	300	NA	NA	NA	NA	NA	=
14	1068547	1070503	-	XLOC_006125	TCONS_00019458	NA	NA	NA	NA#lncrna	lnc	NA	3	2	1557	1662.5	lincDiv	NA	ENSGALT00000005507	LMTK2	10072	NA	NA	NA	NA	NA	u
14	1068547	1070506	-	XLOC_006125	TCONS_00019459	NA	NA	NA	NA#lncrna	lnc	NA	2	2	1768	1662.5	lincDiv	NA	ENSGALT00000005507	LMTK2	10069	NA	NA	NA	NA	NA	u
14	1134559	1135674	-	XLOC_006127	TCONS_00019467	NA	NA	NA	NA#lncrna	lnc	NA	2	1	660	660	lincDiv	NA	ENSGALT00000081035	BRI3	1630	NA	NA	NA	NA	NA	u
14	1764512	1767174	-	XLOC_006131	TCONS_00019483	ENSGALG00000038768	ENSGALT00000080528	protein_coding	protein_coding#lncrna	lnc	FAM20C	2	1	1745	1745	lncgASi	NA	ENSGALT00000080528	FAM20C	0	NA	NA	gene24224	ENSSSCG00000020813	ENSBTAG00000003607	x
14	1822443	1852696	-	XLOC_006133	TCONS_00019486	NA	NA	NA	NA#lncrna	lnc	NA	9	5	1817	2590	lincConv	NA	ENSGALT00000041045	NA	11969	NA	NA	NA	NA	NA	u
14	1981570	1983511	-	XLOC_006134	TCONS_00019490	NA	NA	NA	NA#lncrna	lnc	NA	1	1	1941	1941	lincSSdw	NA	ENSGALT00000034276	NA	8564	NA	NA	NA	NA	NA	u
14	2241592	2250717	-	XLOC_006140	TCONS_00019521	ENSGALG00000044199	ENSGALT00000085850	protein_coding	protein_coding#lncrna	lnc	NA	3	2	5354	4268.5	lncgASe	NA	ENSGALT00000085850	NA	0	NA	NA	NA	NA	NA	x
14	2270625	2272501	-	XLOC_006142	TCONS_00019525	NA	NA	NA	NA#lncrna	lnc	NA	1	1	1876	1876	lincSSup	NA	ENSGALT00000090340	NA	2218	NA	NA	NA	NA	NA	u
14	2561664	2563012	-	XLOC_006149	TCONS_00019548	NA	NA	NA	NA#lncrna	lnc	NA	1	1	1348	1348	lincSSdw	NA	ENSGALT00000006529	INTS1	2747	NA	NA	NA	NA	NA	u
14	2603871	2605923	-	XLOC_006151	TCONS_00019560	ENSGALG00000040183	ENSGALT00000067190	lincRNA	lincRNA#lncrna	lnc	NA	2	1	398	398	lncgASi	NA	ENSGALT00000006656	MAFK	0	NA	NA	NA	NA	NA	=
14	3425266	3426834	-	XLOC_006163	TCONS_00019598	NA	NA	NA	NA#lncrna	lnc	NA	1	1	1568	1568	lincSSdw	NA	ENSGALT00000007013	CARD11	8903	NA	NA	NA	NA	NA	u
14	3431235	3432586	-	XLOC_006165	TCONS_00019601	NA	NA	NA	NA#lncrna	lnc	NA	1	1	1351	1351	lincSSdw	NA	ENSGALT00000007013	CARD11	3151	NA	NA	NA	NA	NA	u
14	4145479	4147047	-	XLOC_006169	TCONS_00019635	NA	NA	NA	NA#lncrna	lnc	NA	1	11	1568	10937	lincSSup	NA	ENSGALT00000047158	TNRC18	79	NA	NA	NA	NA	NA	=
14	4348620	4366493	-	XLOC_006175	TCONS_00019676	NA	NA	NA	NA#lncrna	lnc	NA	6	8	1531	1988.5	lincDiv	NA	ENSGALT00000040792	ARPC1A	223	NA	NA	NA	NA	NA	u
14	4348620	4366496	-	XLOC_006175	TCONS_00019677	NA	NA	NA	NA#lncrna	lnc	NA	4	8	1386	1988.5	lincDiv	NA	ENSGALT00000040792	ARPC1A	220	NA	NA	NA	NA	NA	u
14	4348620	4366530	-	XLOC_006175	TCONS_00019678	NA	NA	NA	NA#lncrna	lnc	NA	6	8	977	1988.5	lincDiv	NA	ENSGALT00000040792	ARPC1A	186	NA	NA	NA	NA	NA	u
14	4350384	4353759	-	XLOC_006175	TCONS_00019679	NA	NA	NA	NA#lncrna	lnc	NA	1	8	3375	1988.5	lincDiv	NA	ENSGALT00000040792	ARPC1A	12957	NA	NA	NA	NA	NA	u
14	4354210	4361157	-	XLOC_006176	TCONS_00019681	NA	NA	NA	NA#lncrna	lnc	NA	1	2	6947	4276.5	lincDiv	NA	ENSGALT00000040792	ARPC1A	5559	NA	NA	NA	NA	NA	u
14	4362416	4366446	-	XLOC_006175	TCONS_00019683	NA	NA	NA	NA#lncrna	lnc	NA	1	8	4030	1988.5	lincDiv	NA	ENSGALT00000040792	ARPC1A	270	NA	NA	NA	NA	NA	u
14	4382093	4383849	-	XLOC_006177	TCONS_00019684	NA	NA	NA	NA#lncrna	lnc	NA	1	1	1756	1756	lincDiv	NA	ENSGALT00000063494	NA	278	NA	NA	NA	NA	NA	u
14	4751662	4752448	-	XLOC_006187	TCONS_00019703	NA	NA	NA	NA#lncrna	lnc	NA	1	1	786	786	lincConv	NA	ENSGALT00000066117	MPRIP	2298	NA	NA	NA	NA	NA	u
14	5465905	5490316	-	XLOC_006204	TCONS_00019788	NA	NA	NA	NA#lncrna	lnc	NA	6	1	13982	13982	lincDiv	NA	ENSGALT00000008429	NA	85199	NA	NA	NA	NA	NA	u
14	5483793	5486635	-	XLOC_006205	TCONS_00019789	NA	NA	NA	NA#lncrna	lnc	NA	1	1	2842	2842	lincDiv	NA	ENSGALT00000008429	NA	88880	NA	NA	NA	NA	NA	u
14	5772749	5864960	-	XLOC_006208	TCONS_00019794	ENSGALG00000032326	ENSGALT00000075470	lincRNA	lincRNA#lncrna	lnc	NA	2	3	761	1610	lncgASi	NA	ENSGALT00000083987	LMF1	0	lncgASi	ENSGALT00000042448	NA	NA	NA	=
14	6150884	6153041	-	XLOC_006215	TCONS_00019818	NA	NA	NA	NA#lncrna	lnc	NA	1	1	2157	2157	lincSSdw	NA	ENSGALT00000008694	NA	4663	NA	NA	NA	NA	NA	u
14	6270499	6271826	-	XLOC_006221	TCONS_00019839	NA	NA	NA	NA#lncrna	lnc	NA	1	1	1327	1327	lincDiv	NA	ENSGALT00000009002	SLC9A3R2	381	NA	NA	NA	NA	NA	u
14	6336705	6337816	-	XLOC_006223	TCONS_00019853	ENSGALG00000038851	ENSGALT00000054711	lincRNA	lincRNA#lncrna	lnc	NA	2	10	562	15824	lincConv	NA	ENSGALT00000009056	TSC2	1697	NA	NA	NA	NA	NA	=
14	6454163	6454992	-	XLOC_006224	TCONS_00019856	NA	NA	NA	NA#lncrna	lnc	NA	1	1	829	829	lincDiv	NA	ENSGALT00000009263	TRAF7	153	NA	NA	NA	NA	NA	u
14	6807134	6812328	-	XLOC_006231	TCONS_00019884	ENSGALG00000037623	ENSGALT00000079846	lincRNA	lincRNA#lncrna	lnc	NA	3	2	1863	1304	lincDiv	NA	ENSGALT00000009734	RBBP6	45	NA	NA	NA	NA	NA	=
14	6810232	6812275	-	XLOC_006231	TCONS_00019885	ENSGALG00000037623	ENSGALT00000079846	lincRNA	lincRNA#lncrna	lnc	NA	2	2	745	1304	lincDiv	NA	ENSGALT00000048819	RBBP6	98	NA	NA	NA	NA	NA	=
14	6910693	6911973	-	XLOC_006232	TCONS_00019886	NA	NA	NA	NA#lncrna	lnc	NA	3	2	729	750.5	lincSSdw	NA	ENSGALT00000047468	NA	277	NA	NA	NA	NA	NA	u
14	6910693	6912019	-	XLOC_006232	TCONS_00019887	NA	NA	NA	NA#lncrna	lnc	NA	3	2	772	750.5	lincSSdw	NA	ENSGALT00000047468	NA	231	NA	NA	NA	NA	NA	u
14	7797506	7820729	-	XLOC_006248	TCONS_00019961	NA	NA	NA	NA#lncrna	lnc	NA	3	4	8636	5589.5	lincConv	NA	ENSGALT00000061062	NA	17535	NA	NA	NA	NA	NA	u
14	7805154	7820716	-	XLOC_006248	TCONS_00019962	NA	NA	NA	NA#lncrna	lnc	NA	3	4	10634	5589.5	lincConv	NA	ENSGALT00000061062	NA	25183	NA	NA	NA	NA	NA	u
14	7817068	7820719	-	XLOC_006248	TCONS_00019964	NA	NA	NA	NA#lncrna	lnc	NA	4	4	2427	5589.5	lincConv	NA	ENSGALT00000061062	NA	37097	NA	NA	NA	NA	NA	u
14	8186122	8210579	-	XLOC_006249	TCONS_00019965	ENSGALG00000006757	ENSGALT00000053767	protein_coding	protein_coding#lncrna	lnc	XYLT1	6	2	5744	4916	lncgASe	NA	ENSGALT00000081547	XYLT1	0	NA	NA	gene23667	ENSSSCG00000007872	ENSBTAG00000005523	x
14	8192118	8210207	-	XLOC_006249	TCONS_00019966	ENSGALG00000006757	ENSGALT00000053767	protein_coding	protein_coding#lncrna	lnc	XYLT1	5	2	4088	4916	lncgASi	NA	ENSGALT00000081547	XYLT1	0	NA	NA	gene23667	ENSSSCG00000007872	ENSBTAG00000005523	x
14	8351148	8352261	-	XLOC_006250	TCONS_00019967	NA	NA	NA	NA#lncrna	lnc	NA	1	1	1113	1113	lincSSdw	NA	ENSGALT00000010956	RPS15A	2307	NA	NA	NA	NA	NA	u
14	8510083	8514674	-	XLOC_006257	TCONS_00019992	NA	NA	NA	NA#lncrna	lnc	NA	3	1	3161	3161	lincSSup	NA	ENSGALT00000071806	ITPRIPL2	2575	NA	NA	NA	NA	NA	u
14	8513896	8514639	-	XLOC_006258	TCONS_00019993	NA	NA	NA	NA#lncrna	lnc	NA	1	1	743	743	lincSSdw	NA	ENSGALT00000049621	COQ7	4281	NA	NA	NA	NA	NA	u
14	8770264	8770987	-	XLOC_006263	TCONS_00020015	NA	NA	NA	NA#lncrna	lnc	NA	1	1	723	723	lincDiv	NA	ENSGALT00000011412	METTL9	1497	NA	NA	NA	NA	NA	u
14	8890030	8898332	-	XLOC_006266	TCONS_00020027	NA	NA	NA	NA#lncrna	lnc	NA	2	2	2080	2837	lincDiv	NA	ENSGALT00000011578	NA	556	NA	NA	NA	NA	NA	u
14	8895052	8898646	-	XLOC_006266	TCONS_00020029	NA	NA	NA	NA#lncrna	lnc	NA	1	2	3594	2837	lincDiv	NA	ENSGALT00000011578	NA	242	NA	NA	NA	NA	NA	u
14	8948053	8953269	-	XLOC_006268	TCONS_00020032	ENSGALG00000042905	ENSGALT00000053518	lincRNA	lincRNA#lncrna	lnc	NA	3	5	1270	3125	lincConv	NA	ENSGALT00000011578	NA	1703	NA	NA	NA	NA	NA	=
14	8959612	8962737	-	XLOC_006268	TCONS_00020034	NA	NA	NA	NA#lncrna	lnc	NA	1	5	3125	3125	lincSSup	NA	ENSGALT00000011592	RMI2	308	NA	NA	NA	NA	NA	=
14	8975991	8976854	-	XLOC_006269	TCONS_00020035	NA	NA	NA	NA#lncrna	lnc	NA	1	1	863	863	lincDiv	NA	ENSGALT00000011595	SOCS1	7382	NA	NA	NA	NA	NA	u
14	8977686	8979390	-	XLOC_006270	TCONS_00020036	NA	NA	NA	NA#lncrna	lnc	NA	1	2	1704	1297	lincDiv	NA	ENSGALT00000011595	SOCS1	4846	NA	NA	NA	NA	NA	u
14	8977686	8980190	-	XLOC_006270	TCONS_00020037	NA	NA	NA	NA#lncrna	lnc	NA	2	2	890	1297	lincDiv	NA	ENSGALT00000011595	SOCS1	4046	NA	NA	NA	NA	NA	u
14	8980300	8982103	-	XLOC_006271	TCONS_00020038	NA	NA	NA	NA#lncrna	lnc	NA	1	1	1803	1803	lincDiv	NA	ENSGALT00000011595	SOCS1	2133	NA	NA	NA	NA	NA	u
14	9899477	9900454	-	XLOC_006277	TCONS_00020059	NA	NA	NA	NA#lncrna	lnc	NA	1	1	977	977	lincSSdw	NA	ENSGALT00000039834	C16orf72	12606	NA	NA	NA	NA	NA	u
14	9900617	9901685	-	XLOC_006278	TCONS_00020060	NA	NA	NA	NA#lncrna	lnc	NA	1	1	1068	1068	lincSSdw	NA	ENSGALT00000039834	C16orf72	11375	NA	NA	NA	NA	NA	u
14	9901919	9905687	-	XLOC_006279	TCONS_00020062	NA	NA	NA	NA#lncrna	lnc	NA	1	9	3768	3957	lincSSdw	NA	ENSGALT00000039834	C16orf72	7373	NA	NA	NA	NA	NA	=
14	9967796	9969440	-	XLOC_006280	TCONS_00020070	NA	NA	NA	NA#lncrna	lnc	NA	1	1	1644	1644	lincDiv	NA	ENSGALT00000081123	USP7	654	NA	NA	NA	NA	NA	u
14	12077959	12082879	-	XLOC_006290	TCONS_00020100	NA	NA	NA	NA#lncrna	lnc	NA	1	1	4920	4920	lincDiv	NA	ENSGALT00000085660	MPG	11933	NA	NA	NA	NA	NA	u
14	12083387	12086048	-	XLOC_006291	TCONS_00020101	NA	NA	NA	NA#lncrna	lnc	NA	1	1	2661	2661	lincDiv	NA	ENSGALT00000085660	MPG	8764	NA	NA	NA	NA	NA	u
14	12093122	12094729	-	XLOC_006292	TCONS_00020102	NA	NA	NA	NA#lncrna	lnc	NA	1	1	1607	1607	lincDiv	NA	ENSGALT00000085660	MPG	83	NA	NA	NA	NA	NA	u
14	12099768	12108028	-	XLOC_006294	TCONS_00020105	ENSGALG00000028691	ENSGALT00000043561	protein_coding	protein_coding#lncrna	lnc	MPG	2	1	4411	4411	lncgASe	NA	ENSGALT00000043561	MPG	0	NA	NA	gene23329	ENSSSCG00000007982	ENSBTAG00000026422	s
14	12484082	12485481	-	XLOC_006309	TCONS_00020167	ENSGALG00000036793	ENSGALT00000070912	lincRNA	lincRNA#lncrna	lnc	NA	3	9	1150	2846	lincSSup	NA	ENSGALT00000079428	NA	1393	NA	NA	NA	NA	NA	=
14	12484087	12485506	-	XLOC_006309	TCONS_00020168	ENSGALG00000036793	ENSGALT00000061650	lincRNA	lincRNA#lncrna	lnc	NA	4	9	927	2846	lincSSup	NA	ENSGALT00000079428	NA	1398	NA	NA	NA	NA	NA	=
14	12515638	12516728	-	XLOC_006311	TCONS_00020177	NA	NA	NA	NA#lncrna	lnc	NA	1	1	1090	1090	lincSSup	NA	ENSGALT00000075999	SLX4	951	NA	NA	NA	NA	NA	u
14	13287757	13288379	-	XLOC_006330	TCONS_00020248	NA	NA	NA	NA#lncrna	lnc	NA	1	1	622	622	lincDiv	NA	ENSGALT00000051604	UBN1	190	NA	NA	NA	NA	NA	u
14	13418815	13432045	-	XLOC_006332	TCONS_00020257	NA	NA	NA	NA#lncrna	lnc	NA	9	8	6723	6075.5	lincConv	NA	ENSGALT00000003298	SEC14L5	819	NA	NA	NA	NA	NA	u
14	13418815	13432068	-	XLOC_006332	TCONS_00020260	NA	NA	NA	NA#lncrna	lnc	NA	10	8	6108	6075.5	lincConv	NA	ENSGALT00000003298	SEC14L5	819	NA	NA	NA	NA	NA	u
14	13887600	13889333	-	XLOC_006341	TCONS_00020297	NA	NA	NA	NA#lncrna	lnc	NA	1	1	1733	1733	lincSSup	NA	ENSGALT00000089897	NA	3293	NA	NA	NA	NA	NA	u
14	13900351	13902366	-	XLOC_006342	TCONS_00020298	ENSGALG00000036786	ENSGALT00000082310	lincRNA	lincRNA#lncrna	lnc	NA	2	1	1964	1964	lincSSdw	NA	ENSGALT00000057288	NA	7828	NA	NA	NA	NA	NA	=
14	14116352	14143854	-	XLOC_006349	TCONS_00020331	ENSGALG00000031721	ENSGALT00000077260	lincRNA	lincRNA#lncrna	lnc	NA	2	11	632	4938	lncgSi	NA	ENSGALT00000014988	NA	0	NA	NA	NA	NA	NA	=
14	14308914	14309288	-	XLOC_006353	TCONS_00020351	NA	NA	NA	NA#lncrna	lnc	NA	1	1	374	374	lincSSup	NA	ENSGALT00000069284	NA	2354	NA	NA	NA	NA	NA	u
14	14374269	14376063	-	XLOC_006356	TCONS_00020355	NA	NA	NA	NA#lncrna	lnc	NA	1	1	1794	1794	lincConv	NA	ENSGALT00000079277	NA	435	NA	NA	NA	NA	NA	u
14	14988647	14990305	-	XLOC_006366	TCONS_00020405	ENSGALG00000002442	ENSGALT00000003850	protein_coding	protein_coding#lncrna	lnc	ANKS4B	1	1	1658	1658	lncgASe	NA	ENSGALT00000003850	ANKS4B	0	NA	NA	gene23712	ENSSSCG00000007850	ENSBTAG00000009837	x
15	80585	82296	+	XLOC_006372	TCONS_00020416	NA	NA	NA	NA#lncrna	lnc	NA	1	1	1711	1711	lincConv	NA	ENSGALT00000067719	SNAP29	680	NA	NA	NA	NA	NA	u
15	488141	489982	+	XLOC_006378	TCONS_00020442	NA	NA	NA	NA#lncrna	lnc	NA	1	1	1841	1841	lincSSdw	NA	ENSGALT00000063419	PPM1F	8803	NA	NA	NA	NA	NA	u
15	490042	492081	+	XLOC_006379	TCONS_00020443	NA	NA	NA	NA#lncrna	lnc	NA	1	1	2039	2039	lincSSdw	NA	ENSGALT00000063419	PPM1F	10704	NA	NA	NA	NA	NA	u
15	492923	494120	+	XLOC_006380	TCONS_00020444	NA	NA	NA	NA#lncrna	lnc	NA	1	1	1197	1197	lincSSup	NA	ENSGALT00000002280	MAPK1	11783	NA	NA	NA	NA	NA	u
15	494405	497644	+	XLOC_006381	TCONS_00020445	NA	NA	NA	NA#lncrna	lnc	NA	1	1	3239	3239	lincSSup	NA	ENSGALT00000002280	MAPK1	8259	NA	NA	NA	NA	NA	u
15	501134	502315	+	XLOC_006382	TCONS_00020446	NA	NA	NA	NA#lncrna	lnc	NA	1	1	1181	1181	lincSSup	NA	ENSGALT00000002280	MAPK1	3588	NA	NA	NA	NA	NA	u
15	2110919	2113059	+	XLOC_006402	TCONS_00020520	NA	NA	NA	NA#lncrna	lnc	NA	2	1	1702	1702	lincSSup	NA	ENSGALT00000003508	GALNT9	243721	NA	NA	NA	NA	NA	u
15	2756528	2760126	+	XLOC_006407	TCONS_00020528	NA	NA	NA	NA#lncrna	lnc	NA	1	1	3598	3598	lincDiv	NA	ENSGALT00000003883	NA	27899	NA	NA	NA	NA	NA	u
15	2832219	2833869	+	XLOC_006408	TCONS_00020529	NA	NA	NA	NA#lncrna	lnc	NA	1	1	1650	1650	lincDiv	NA	ENSGALT00000077182	SFSWAP	217	NA	NA	NA	NA	NA	u
15	2834144	2835891	+	XLOC_006409	TCONS_00020530	NA	NA	NA	NA#lncrna	lnc	NA	1	1	1747	1747	lincDiv	NA	ENSGALT00000077182	SFSWAP	2142	NA	NA	NA	NA	NA	u
15	3226300	3227152	+	XLOC_006411	TCONS_00020538	NA	NA	NA	NA#lncrna	lnc	NA	1	1	852	852	lincSSdw	NA	ENSGALT00000034743	STX2	2817	NA	NA	NA	NA	NA	u
15	3228208	3232223	+	XLOC_006412	TCONS_00020539	NA	NA	NA	NA#lncrna	lnc	NA	1	1	4015	4015	lincSSdw	NA	ENSGALT00000034743	STX2	4725	NA	NA	NA	NA	NA	u
15	3232301	3237971	+	XLOC_006413	TCONS_00020540	NA	NA	NA	NA#lncrna	lnc	NA	1	2	5670	5118	lincSSup	NA	ENSGALT00000004065	RIMBP2	2545	NA	NA	NA	NA	NA	u
15	3808533	3810008	+	XLOC_006417	TCONS_00020553	NA	NA	NA	NA#lncrna	lnc	NA	1	1	1475	1475	lincSSdw	NA	ENSGALT00000004249	SLC15A4	2956	NA	NA	NA	NA	NA	u
15	4269576	4270678	+	XLOC_006418	TCONS_00020557	ENSGALG00000038691	ENSGALT00000059646	lincRNA	lincRNA#lncrna	lnc	NA	2	4	1066	1184	lincConv	NA	ENSGALT00000069151	TMEM132B	21675	NA	NA	NA	NA	NA	=
15	5003503	5004450	+	XLOC_006428	TCONS_00020606	NA	NA	NA	NA#lncrna	lnc	NA	1	1	947	947	lincDiv	NA	ENSGALT00000005240	TMED2	2508	NA	NA	NA	NA	NA	u
15	5004620	5005577	+	XLOC_006429	TCONS_00020607	NA	NA	NA	NA#lncrna	lnc	NA	1	1	957	957	lincDiv	NA	ENSGALT00000005240	TMED2	3625	NA	NA	NA	NA	NA	u
15	5022263	5023214	+	XLOC_006427	TCONS_00020611	ENSGALG00000030645	ENSGALT00000062375	lincRNA	lincRNA#lncrna	lnc	NA	2	6	837	1444	lincConv	NA	ENSGALT00000005257	SNRNP35	694	NA	NA	NA	NA	NA	=
15	5340722	5341652	+	XLOC_006441	TCONS_00020664	NA	NA	NA	NA#lncrna	lnc	NA	1	1	930	930	lincConv	NA	ENSGALT00000085704	ATP2A2	2495	NA	NA	NA	NA	NA	u
15	5407670	5423537	+	XLOC_006442	TCONS_00020665	ENSGALG00000003854	ENSGALT00000006126	protein_coding	protein_coding#lncrna	lnc	IFT81	8	2	4622	7099.5	lncgASe	NA	ENSGALT00000006126	IFT81	0	NA	NA	gene16808	ENSSSCG00000009818	ENSBTAG00000020584	x
15	5667911	5669439	+	XLOC_006448	TCONS_00020681	NA	NA	NA	NA#lncrna	lnc	NA	1	1	1528	1528	lincDiv	NA	ENSGALT00000067542	RHOF	1176	NA	NA	NA	NA	NA	u
15	5669601	5678352	+	XLOC_006449	TCONS_00020682	ENSGALG00000021405	ENSGALT00000034549	lincRNA	lincRNA#lncrna	lnc	NA	1	1	8751	8751	lincDiv	NA	ENSGALT00000089814	RHOF	2866	NA	NA	NA	NA	NA	x
15	5679404	5680844	+	XLOC_006450	TCONS_00020683	NA	NA	NA	NA#lncrna	lnc	NA	1	1	1440	1440	lincSSup	NA	ENSGALT00000039216	SETD1B	1352	NA	NA	NA	NA	NA	u
15	5729718	5731131	+	XLOC_006452	TCONS_00020688	ENSGALG00000004343	ENSGALT00000080293	protein_coding	protein_coding#lncrna	lnc	NA	1	1	1413	1413	lncgASe	NA	ENSGALT00000006930	NA	0	NA	NA	NA	NA	NA	x
15	5845889	5847187	+	XLOC_006459	TCONS_00020719	NA	NA	NA	NA#lncrna	lnc	NA	1	1	1298	1298	lincConv	NA	ENSGALT00000007064	NA	812	NA	NA	NA	NA	NA	u
15	5991660	5992750	+	XLOC_006461	TCONS_00020724	NA	NA	NA	NA#lncrna	lnc	NA	1	4	1090	1807	lincConv	NA	ENSGALT00000007244	PPTC7	4641	NA	NA	NA	NA	NA	u
15	6036224	6037555	+	XLOC_006463	TCONS_00020730	NA	NA	NA	NA#lncrna	lnc	NA	1	1	1331	1331	lincDiv	NA	ENSGALT00000007260	HVCN1	100	NA	NA	NA	NA	NA	u
15	6115808	6116354	+	XLOC_006467	TCONS_00020738	NA	NA	NA	NA#lncrna	lnc	NA	1	1	546	546	lincSSup	NA	ENSGALT00000084509	CUX2	12370	NA	NA	NA	NA	NA	u
15	6876282	6877713	+	XLOC_006488	TCONS_00020829	NA	NA	NA	NA#lncrna	lnc	NA	1	7	1431	3097	lincSSup	NA	ENSGALT00000078140	FAM222A	1615	NA	NA	NA	NA	NA	=
15	7764121	7766784	+	XLOC_006503	TCONS_00020910	NA	NA	NA	NA#lncrna	lnc	NA	1	1	2663	2663	lincDiv	NA	ENSGALT00000009310	XBP1	51	NA	NA	NA	NA	NA	u
15	7852096	7853646	+	XLOC_006505	TCONS_00020915	ENSGALG00000005808	ENSGALT00000009327	protein_coding	protein_coding#lncrna	lnc	KREMEN1	1	1	1550	1550	lncgASe	NA	ENSGALT00000009327	KREMEN1	0	NA	NA	gene16622	ENSSSCG00000009972	ENSBTAG00000009773	x
15	7855169	7856207	+	XLOC_006506	TCONS_00020916	ENSGALG00000005808	ENSGALT00000009327	protein_coding	protein_coding#lncrna	lnc	KREMEN1	1	1	1038	1038	lncgASe	NA	ENSGALT00000009327	KREMEN1	0	NA	NA	gene16622	ENSSSCG00000009972	ENSBTAG00000009773	x
15	7862183	7863492	+	XLOC_006507	TCONS_00020917	ENSGALG00000005808	ENSGALT00000009327	protein_coding	protein_coding#lncrna	lnc	KREMEN1	1	1	1309	1309	lncgASe	NA	ENSGALT00000009327	KREMEN1	0	NA	NA	gene16622	ENSSSCG00000009972	ENSBTAG00000009773	x
15	8076003	8077255	+	XLOC_006520	TCONS_00020945	ENSGALG00000034818	ENSGALT00000062549	lincRNA	lincRNA#lncrna	lnc	NA	2	1	1213	1213	lincSSdw	NA	ENSGALT00000009757	SLC2A11	1865	NA	NA	NA	NA	NA	=
15	8266341	8267562	+	XLOC_006530	TCONS_00020979	NA	NA	NA	NA#lncrna	lnc	NA	1	1	1221	1221	lincSSdw	NA	ENSGALT00000081335	CABIN1	2485	NA	NA	NA	NA	NA	u
15	8322243	8331825	+	XLOC_006533	TCONS_00020985	ENSGALG00000006422	ENSGALT00000010365	protein_coding	protein_coding#lncrna	lnc	KLHL22	5	1	693	693	lncgASe	NA	ENSGALT00000010365	KLHL22	0	NA	NA	gene27678	ENSSSCG00000010108	ENSBTAG00000020161	x
15	8618351	8619799	+	XLOC_006539	TCONS_00021011	NA	NA	NA	NA#lncrna	lnc	NA	1	1	1448	1448	lincDiv	NA	ENSGALT00000033880	NA	991	NA	NA	NA	NA	NA	u
15	8974988	8975973	+	XLOC_006543	TCONS_00021021	NA	NA	NA	NA#lncrna	lnc	NA	1	1	985	985	lincDiv	NA	ENSGALT00000011065	NA	3145	NA	NA	NA	NA	NA	u
15	8978102	8979154	+	XLOC_006544	TCONS_00021022	NA	NA	NA	NA#lncrna	lnc	NA	1	1	1052	1052	lincSSup	NA	ENSGALT00000011126	PISD	1622	NA	NA	NA	NA	NA	u
15	9160542	9168956	+	XLOC_006548	TCONS_00021050	ENSGALG00000039342	ENSGALT00000056679	lincRNA	lincRNA#lncrna	lnc	NA	6	7	5172	5172	lncgASe	NA	ENSGALT00000084400	HNF1A	0	NA	NA	NA	NA	NA	=
15	9160654	9168956	+	XLOC_006548	TCONS_00021051	ENSGALG00000039342	ENSGALT00000056679	lincRNA	lincRNA#lncrna	lnc	NA	6	7	6132	5172	lncgASe	NA	ENSGALT00000084400	HNF1A	0	NA	NA	NA	NA	NA	=
15	9165933	9167906	+	XLOC_006548	TCONS_00021052	ENSGALG00000039342	ENSGALT00000067572	lincRNA	lincRNA#lncrna	lnc	NA	2	7	1185	5172	lincDiv	NA	ENSGALT00000084400	HNF1A	962	NA	NA	NA	NA	NA	=
15	9166402	9168946	+	XLOC_006548	TCONS_00021053	ENSGALG00000039342	ENSGALT00000056679	lincRNA	lincRNA#lncrna	lnc	NA	2	7	1505	5172	lincDiv	NA	ENSGALT00000084400	HNF1A	1431	NA	NA	NA	NA	NA	=
[truncated: 5,503 more rows]
