# Supplementary material for: Multi-species annotation of transcriptome and chromatin structure in domesticated animals
Source: BMC Biol. 2019 Dec 30;17:108. doi: 10.1186/s12915-019-0726-5 (PMC6936065; doi:10.1186/s12915-019-0726-5)
Supplement: Supplementary file 8 — Additional file 8 lncRNAs (information from FEELnc, orthology, structure, etc). Archive content: • bos_taurus.lncrna.TPM0.1in2samples.classif.tsv • capra_hircus.lncrna.TPM0.1in2samples.classif.tsv • ConservedLncRNABySynteny_73_19_6.xlsx • gallus_gallus.lncrna.TPM0.1in2samples.classif.tsv • sus_scrofa.lncrna.TPM0.1in2samples.classif.tsv [file 12915_2019_726_MOESM8_ESM.gz › home/sfoissac/fragencode/papers/first/suppl.files/lncRNAs/sus_scrofa.lncrna.TPM0.1in2samples.classif.tsv]

chr	start	end	strand	xloc	tcons	ensg	enst	gnBiotype	txBiotype	txSimpleBiotype	gnName	exNb	txNb	txSz	gnSz	feelncClassCod	filter	nearestCod	nearestCodGnName	distCodLnc	feelncClassSmall	nearestSmall	OrthChicken	OrthCow	OrthGoat	classcode
1	561	4106	+	XLOC_000001	TCONS_00000001	ENSSSCG00000037372	ENSSSCT00000042326	protein_coding	protein_coding#lncrna	lnc	NA	3	2	1482	1636	lncgASe	NA	ENSSSCT00000042326	NA	0	NA	NA	ENSGALG00000011171	NA	gene10162	x
1	1663	4106	+	XLOC_000001	TCONS_00000002	ENSSSCG00000037372	ENSSSCT00000042326	protein_coding	protein_coding#lncrna	lnc	NA	2	2	1790	1636	lncgASe	NA	ENSSSCT00000042326	NA	0	NA	NA	ENSGALG00000011171	NA	gene10162	x
1	418370	423256	+	XLOC_000005	TCONS_00000012	NA	NA	NA	NA#lncrna	lnc	NA	2	2	2551	1954	lincConv	NA	ENSSSCT00000055698	ERMARD	89422	NA	NA	NA	NA	NA	u
1	1698873	1710214	+	XLOC_000013	TCONS_00000047	NA	NA	NA	NA#lncrna	lnc	NA	2	4	3115	3172.5	lincDiv	NA	ENSSSCT00000039396	AFDN	341	NA	NA	NA	NA	NA	u
1	1698915	1712707	+	XLOC_000013	TCONS_00000048	NA	NA	NA	NA#lncrna	lnc	NA	3	4	1105	3172.5	lincDiv	NA	ENSSSCT00000051253	AFDN	383	NA	NA	NA	NA	NA	u
1	1699236	1710214	+	XLOC_000013	TCONS_00000049	NA	NA	NA	NA#lncrna	lnc	NA	1	4	10978	3172.5	lincDiv	NA	ENSSSCT00000039396	AFDN	704	NA	NA	NA	NA	NA	u
1	1710310	1712179	+	XLOC_000014	TCONS_00000050	NA	NA	NA	NA#lncrna	lnc	NA	1	1	1869	1869	lincDiv	NA	ENSSSCT00000039396	AFDN	11778	NA	NA	NA	NA	NA	u
1	1717440	1722030	+	XLOC_000015	TCONS_00000051	NA	NA	NA	NA#lncrna	lnc	NA	2	1	4471	4471	lincDiv	NA	ENSSSCT00000051253	AFDN	18908	NA	NA	NA	NA	NA	u
1	1731703	1734975	+	XLOC_000016	TCONS_00000052	NA	NA	NA	NA#lncrna	lnc	NA	1	1	3272	3272	lincDiv	NA	ENSSSCT00000051253	AFDN	33171	NA	NA	NA	NA	NA	u
1	1753579	1763831	+	XLOC_000017	TCONS_00000053	NA	NA	NA	NA#lncrna	lnc	NA	2	3	8180	2872	lincDiv	NA	ENSSSCT00000051253	AFDN	55047	NA	NA	NA	NA	NA	u
1	1753983	1755032	+	XLOC_000018	TCONS_00000054	NA	NA	NA	NA#lncrna	lnc	NA	1	1	1049	1049	lincDiv	NA	ENSSSCT00000051253	AFDN	55451	NA	NA	NA	NA	NA	u
1	1757051	1769046	+	XLOC_000017	TCONS_00000055	NA	NA	NA	NA#lncrna	lnc	NA	2	3	2872	2872	lincDiv	NA	ENSSSCT00000039396	AFDN	58519	NA	NA	NA	NA	NA	u
1	1763963	1766129	+	XLOC_000019	TCONS_00000056	NA	NA	NA	NA#lncrna	lnc	NA	1	1	2166	2166	lincDiv	NA	ENSSSCT00000039396	AFDN	65431	NA	NA	NA	NA	NA	u
1	1766544	1769046	+	XLOC_000017	TCONS_00000057	NA	NA	NA	NA#lncrna	lnc	NA	1	3	2502	2872	lincDiv	NA	ENSSSCT00000051253	AFDN	68012	NA	NA	NA	NA	NA	u
1	1773689	1776224	+	XLOC_000020	TCONS_00000060	NA	NA	NA	NA#lncrna	lnc	NA	1	3	2535	4335	lincDiv	NA	ENSSSCT00000051253	AFDN	75157	NA	NA	NA	NA	NA	u
1	1829300	1830515	+	XLOC_000024	TCONS_00000064	NA	NA	NA	NA#lncrna	lnc	NA	1	1	1215	1215	lincSSup	NA	ENSSSCT00000060870	UNC93A	89479	NA	NA	NA	NA	NA	u
1	2579287	2579735	+	XLOC_000035	TCONS_00000111	ENSSSCG00000040654	ENSSSCT00000059015	protein_coding	protein_coding#lncrna	lnc	NA	1	1	448	448	lncgSi	NA	ENSSSCT00000004445	NA	0	NA	NA	NA	NA	NA	x
1	4051139	4051744	+	XLOC_000045	TCONS_00000130	NA	NA	NA	NA#lncrna	lnc	NA	1	1	605	605	lincSSdw	NA	ENSSSCT00000004454	C6orf118	626811	NA	NA	NA	NA	NA	u
1	4320949	4328398	+	XLOC_000046	TCONS_00000131	NA	NA	NA	NA#lncrna	lnc	NA	2	1	5725	5725	lincConv	NA	ENSSSCT00000057600	QKI	404180	NA	NA	NA	NA	NA	u
1	4328723	4331429	+	XLOC_000047	TCONS_00000132	NA	NA	NA	NA#lncrna	lnc	NA	1	1	2706	2706	lincConv	NA	ENSSSCT00000057600	QKI	401149	NA	NA	NA	NA	NA	u
1	4331721	4334724	+	XLOC_000048	TCONS_00000133	NA	NA	NA	NA#lncrna	lnc	NA	1	1	3003	3003	lincConv	NA	ENSSSCT00000057600	QKI	397854	NA	NA	NA	NA	NA	u
1	4334869	4336930	+	XLOC_000049	TCONS_00000134	NA	NA	NA	NA#lncrna	lnc	NA	1	1	2061	2061	lincConv	NA	ENSSSCT00000057600	QKI	395648	NA	NA	NA	NA	NA	u
1	4338035	4339748	+	XLOC_000050	TCONS_00000135	NA	NA	NA	NA#lncrna	lnc	NA	1	1	1713	1713	lincConv	NA	ENSSSCT00000057600	QKI	392830	NA	NA	NA	NA	NA	u
1	4884482	4887990	+	XLOC_000052	TCONS_00000137	NA	NA	NA	NA#lncrna	lnc	NA	1	1	3508	3508	lincDiv	NA	ENSSSCT00000042383	QKI	612	NA	NA	NA	NA	NA	u
1	4888327	4896467	+	XLOC_000053	TCONS_00000138	NA	NA	NA	NA#lncrna	lnc	NA	2	2	7602	7854	lincDiv	NA	ENSSSCT00000056118	QKI	4457	NA	NA	NA	NA	NA	u
1	4888361	4896467	+	XLOC_000053	TCONS_00000139	NA	NA	NA	NA#lncrna	lnc	NA	1	2	8106	7854	lincDiv	NA	ENSSSCT00000056118	QKI	4491	NA	NA	NA	NA	NA	u
1	4918323	4919583	+	XLOC_000054	TCONS_00000140	NA	NA	NA	NA#lncrna	lnc	NA	1	1	1260	1260	lincDiv	NA	ENSSSCT00000060412	QKI	34453	NA	NA	NA	NA	NA	u
1	4920253	4922250	+	XLOC_000055	TCONS_00000141	NA	NA	NA	NA#lncrna	lnc	NA	1	1	1997	1997	lincDiv	NA	ENSSSCT00000042383	QKI	36383	NA	NA	NA	NA	NA	u
1	4947386	4951453	+	XLOC_000056	TCONS_00000142	NA	NA	NA	NA#lncrna	lnc	NA	2	1	1914	1914	lincConv	NA	ENSSSCT00000057322	PACRG	13234	NA	NA	NA	NA	NA	u
1	5465347	5469239	+	XLOC_000057	TCONS_00000143	NA	NA	NA	NA#lncrna	lnc	NA	2	1	768	768	lincDiv	NA	ENSSSCT00000057322	PACRG	148	NA	NA	NA	NA	NA	u
1	5583446	5584554	+	XLOC_000059	TCONS_00000145	NA	NA	NA	NA#lncrna	lnc	NA	1	1	1108	1108	lincSSup	NA	ENSSSCT00000048870	NA	94470	NA	NA	NA	NA	NA	u
1	7615221	7616579	+	XLOC_000067	TCONS_00000180	NA	NA	NA	NA#lncrna	lnc	NA	2	1	1060	1060	lincDiv	NA	ENSSSCT00000039899	ACAT2	2311	NA	NA	NA	NA	NA	u
1	7651817	7661044	+	XLOC_000068	TCONS_00000181	NA	NA	NA	NA#lncrna	lnc	NA	1	2	9227	5107	lincDiv	NA	ENSSSCT00000058364	WTAP	204	NA	NA	NA	NA	NA	u
1	7658920	7661044	+	XLOC_000068	TCONS_00000182	NA	NA	NA	NA#lncrna	lnc	NA	2	2	987	5107	lincDiv	NA	ENSSSCT00000058364	WTAP	7307	NA	NA	NA	NA	NA	u
1	8092911	8097949	+	XLOC_000070	TCONS_00000187	NA	NA	NA	NA#lncrna	lnc	NA	1	1	5038	5038	lincDiv	NA	ENSSSCT00000004480	FNDC1	7353	NA	NA	NA	NA	NA	u
1	8460796	8471013	+	XLOC_000075	TCONS_00000202	ENSSSCG00000004057	ENSSSCT00000004486	protein_coding	protein_coding#lncrna	lnc	SYTL3	2	1	470	470	lncgASe	NA	ENSSSCT00000004486	SYTL3	0	NA	NA	ENSGALG00000013741	ENSBTAG00000010334	gene10083	x
1	9642664	9644570	+	XLOC_000081	TCONS_00000222	NA	NA	NA	NA#lncrna	lnc	NA	1	1	1906	1906	lincSSdw	NA	ENSSSCT00000053025	NA	18608	NA	NA	NA	NA	NA	u
1	10228053	10233585	+	XLOC_000083	TCONS_00000228	NA	NA	NA	NA#lncrna	lnc	NA	1	1	5532	5532	lincDiv	NA	ENSSSCT00000043067	ARID1B	106	NA	NA	NA	NA	NA	u
1	12399382	12404787	+	XLOC_000089	TCONS_00000243	NA	NA	NA	NA#lncrna	lnc	NA	1	1	5405	5405	lincSSdw	NA	ENSSSCT00000004500	NA	3695	NA	NA	NA	NA	NA	u
1	15783861	15785109	+	XLOC_000100	TCONS_00000314	NA	NA	NA	NA#lncrna	lnc	NA	1	1	1248	1248	lincDiv	NA	ENSSSCT00000004525	IYD	4369	NA	NA	NA	NA	NA	u
1	16508048	16511122	+	XLOC_000111	TCONS_00000358	NA	NA	NA	NA#lncrna	lnc	NA	1	1	3074	3074	lincSSdw	NA	ENSSSCT00000056550	ZC3H12D	6682	NA	NA	NA	NA	NA	u
1	16512786	16513883	+	XLOC_000112	TCONS_00000359	NA	NA	NA	NA#lncrna	lnc	NA	1	1	1097	1097	lincSSdw	NA	ENSSSCT00000056550	ZC3H12D	11420	NA	NA	NA	NA	NA	u
1	18838552	18841931	+	XLOC_000113	TCONS_00000360	NA	NA	NA	NA#lncrna	lnc	NA	1	1	3379	3379	lincConv	NA	ENSSSCT00000004553	NA	25889	NA	NA	NA	NA	NA	u
1	21108872	21109268	+	XLOC_000117	TCONS_00000385	NA	NA	NA	NA#lncrna	lnc	NA	1	1	396	396	lincConv	NA	ENSSSCT00000004560	STX11	18292	NA	NA	NA	NA	NA	u
1	21159990	21161359	+	XLOC_000118	TCONS_00000386	NA	NA	NA	NA#lncrna	lnc	NA	1	1	1369	1369	lincDiv	NA	ENSSSCT00000004560	STX11	299	NA	NA	NA	NA	NA	u
1	21826565	21828766	+	XLOC_000125	TCONS_00000417	NA	NA	NA	NA#lncrna	lnc	NA	1	1	2201	2201	lincSSdw	NA	ENSSSCT00000048579	ADAT2	2130	NA	NA	NA	NA	NA	u
1	21833272	21865561	+	XLOC_000126	TCONS_00000418	NA	NA	NA	NA#lncrna	lnc	NA	2	1	3019	3019	lincSSdw	NA	ENSSSCT00000048579	ADAT2	8837	NA	NA	NA	NA	NA	u
1	21839365	21840805	+	XLOC_000127	TCONS_00000419	NA	NA	NA	NA#lncrna	lnc	NA	1	1	1440	1440	lincSSdw	NA	ENSSSCT00000048579	ADAT2	14930	NA	NA	NA	NA	NA	u
1	25587055	25589080	+	XLOC_000135	TCONS_00000452	ENSSSCG00000004147	ENSSSCT00000004583	protein_coding	protein_coding#lncrna	lnc	ECT2L	1	1	2025	2025	lncgASe	NA	ENSSSCT00000004583	ECT2L	0	NA	NA	NA	ENSBTAG00000027312	gene9933	x
1	25589316	25590354	+	XLOC_000136	TCONS_00000453	ENSSSCG00000004147	ENSSSCT00000004583	protein_coding	protein_coding#lncrna	lnc	ECT2L	1	1	1038	1038	lncgASe	NA	ENSSSCT00000004583	ECT2L	0	NA	NA	NA	ENSBTAG00000027312	gene9933	x
1	26524586	26529635	+	XLOC_000142	TCONS_00000468	NA	NA	NA	NA#lncrna	lnc	NA	4	6	1836	1860.5	lincDiv	NA	ENSSSCT00000034426	TNFAIP3	34810	NA	NA	NA	NA	NA	u
1	26524598	26529635	+	XLOC_000142	TCONS_00000469	NA	NA	NA	NA#lncrna	lnc	NA	2	6	2722	1860.5	lincDiv	NA	ENSSSCT00000034426	TNFAIP3	34822	NA	NA	NA	NA	NA	u
1	26528256	26529635	+	XLOC_000142	TCONS_00000473	NA	NA	NA	NA#lncrna	lnc	NA	1	6	1379	1860.5	lincDiv	NA	ENSSSCT00000034426	TNFAIP3	38480	NA	NA	NA	NA	NA	u
1	26644050	26645107	+	XLOC_000143	TCONS_00000474	NA	NA	NA	NA#lncrna	lnc	NA	1	1	1057	1057	lincDiv	NA	ENSSSCT00000034426	TNFAIP3	154274	NA	NA	NA	NA	NA	u
1	27069331	27070765	+	XLOC_000146	TCONS_00000480	NA	NA	NA	NA#lncrna	lnc	NA	1	1	1434	1434	lincSSup	NA	ENSSSCT00000004597	IL22RA2	7181	NA	NA	NA	NA	NA	u
1	28765258	28766699	+	XLOC_000156	TCONS_00000538	NA	NA	NA	NA#lncrna	lnc	NA	1	1	1441	1441	lincSSdw	NA	ENSSSCT00000057712	AHI1	2877	NA	NA	NA	NA	NA	u
1	29109089	29120670	+	XLOC_000160	TCONS_00000560	NA	NA	NA	NA#lncrna	lnc	NA	3	2	5161	4983.5	lincSSdw	NA	ENSSSCT00000029261	ALDH8A1	29765	NA	NA	NA	NA	NA	u
1	29156874	29157239	+	XLOC_000161	TCONS_00000562	NA	NA	NA	NA#lncrna	lnc	NA	1	1	365	365	lincSSdw	NA	ENSSSCT00000029261	ALDH8A1	77550	NA	NA	NA	NA	NA	u
1	31981215	31981489	+	XLOC_000181	TCONS_00000632	ENSSSCG00000020095	ENSSSCT00000021690	misc_RNA	misc_RNA#lncrna	lnc	NA	1	10	274	5159.5	lncgSi	NA	ENSSSCT00000032585	MED23	0	NA	NA	NA	ENSBTAG00000047427	NA	=
1	32039308	32053134	+	XLOC_000182	TCONS_00000633	ENSSSCG00000004195	ENSSSCT00000035404	protein_coding	protein_coding#lncrna	lnc	ARG1	2	1	916	916	lncgASi	NA	ENSSSCT00000035404	ARG1	0	NA	NA	NA	ENSBTAG00000012403	gene9864	x
1	35563315	35565157	+	XLOC_000189	TCONS_00000690	NA	NA	NA	NA#lncrna	lnc	NA	1	1	1842	1842	lincSSup	NA	ENSSSCT00000004653	C6orf58	34956	NA	NA	NA	NA	NA	u
1	35567260	35568578	+	XLOC_000190	TCONS_00000691	NA	NA	NA	NA#lncrna	lnc	NA	1	1	1318	1318	lincSSup	NA	ENSSSCT00000004653	C6orf58	31535	NA	NA	NA	NA	NA	u
1	35573476	35574387	+	XLOC_000192	TCONS_00000693	NA	NA	NA	NA#lncrna	lnc	NA	1	1	911	911	lincSSup	NA	ENSSSCT00000004653	C6orf58	25726	NA	NA	NA	NA	NA	u
1	35574489	35575574	+	XLOC_000193	TCONS_00000694	NA	NA	NA	NA#lncrna	lnc	NA	1	1	1085	1085	lincSSup	NA	ENSSSCT00000004653	C6orf58	24539	NA	NA	NA	NA	NA	u
1	36696012	36728965	+	XLOC_000198	TCONS_00000708	NA	NA	NA	NA#lncrna	lnc	NA	6	4	3938	3886.5	lincDiv	NA	ENSSSCT00000064634	CENPW	57	NA	NA	NA	NA	NA	u
1	36696016	36728965	+	XLOC_000198	TCONS_00000709	NA	NA	NA	NA#lncrna	lnc	NA	5	4	3835	3886.5	lincDiv	NA	ENSSSCT00000064634	CENPW	61	NA	NA	NA	NA	NA	u
1	36703206	36728965	+	XLOC_000198	TCONS_00000710	NA	NA	NA	NA#lncrna	lnc	NA	3	4	3831	3886.5	lincDiv	NA	ENSSSCT00000064634	CENPW	7251	NA	NA	NA	NA	NA	u
1	37968639	37972093	+	XLOC_000203	TCONS_00000721	NA	NA	NA	NA#lncrna	lnc	NA	2	1	3321	3321	lincConv	NA	ENSSSCT00000046717	NA	42183	NA	NA	NA	NA	NA	u
1	40179673	40183720	+	XLOC_000212	TCONS_00000734	ENSSSCG00000004238	ENSSSCT00000057546	protein_coding	protein_coding#lncrna	lnc	HSF2	1	1	4047	4047	lncgASe	NA	ENSSSCT00000057546	HSF2	0	NA	NA	ENSGALG00000038420	ENSBTAG00000012946	gene9625	x
1	40185558	40187231	+	XLOC_000213	TCONS_00000735	NA	NA	NA	NA#lncrna	lnc	NA	1	1	1673	1673	lincDiv	NA	ENSSSCT00000057546	HSF2	5261	NA	NA	NA	NA	NA	u
1	42904125	42908321	+	XLOC_000218	TCONS_00000759	NA	NA	NA	NA#lncrna	lnc	NA	1	1	4196	4196	lincSSdw	NA	ENSSSCT00000004691	MAN1A1	7834	NA	NA	NA	NA	NA	u
1	43277123	43282315	+	XLOC_000221	TCONS_00000779	NA	NA	NA	NA#lncrna	lnc	NA	2	1	956	956	lincSSdw	NA	ENSSSCT00000045320	NA	11543	NA	NA	NA	NA	NA	u
1	43278170	43280019	+	XLOC_000222	TCONS_00000780	NA	NA	NA	NA#lncrna	lnc	NA	1	1	1849	1849	lincSSdw	NA	ENSSSCT00000045320	NA	12590	NA	NA	NA	NA	NA	u
1	43283558	43285502	+	XLOC_000223	TCONS_00000781	NA	NA	NA	NA#lncrna	lnc	NA	1	1	1944	1944	lincSSdw	NA	ENSSSCT00000045320	NA	17978	NA	NA	NA	NA	NA	u
1	43290319	43291862	+	XLOC_000224	TCONS_00000782	NA	NA	NA	NA#lncrna	lnc	NA	1	1	1543	1543	lincSSdw	NA	ENSSSCT00000045320	NA	24739	NA	NA	NA	NA	NA	u
1	43297697	43298776	+	XLOC_000225	TCONS_00000783	NA	NA	NA	NA#lncrna	lnc	NA	1	1	1079	1079	lincSSdw	NA	ENSSSCT00000045320	NA	32117	NA	NA	NA	NA	NA	u
1	43345226	43346541	+	XLOC_000227	TCONS_00000786	NA	NA	NA	NA#lncrna	lnc	NA	1	1	1315	1315	lincSSup	NA	ENSSSCT00000004696	CEP85L	46434	NA	NA	NA	NA	NA	u
1	43367425	43368404	+	XLOC_000228	TCONS_00000787	NA	NA	NA	NA#lncrna	lnc	NA	1	1	979	979	lincSSup	NA	ENSSSCT00000004696	CEP85L	24571	NA	NA	NA	NA	NA	u
1	43378273	43378866	+	XLOC_000229	TCONS_00000788	NA	NA	NA	NA#lncrna	lnc	NA	1	1	593	593	lincSSup	NA	ENSSSCT00000004696	CEP85L	14109	NA	NA	NA	NA	NA	u
1	43380846	43382039	+	XLOC_000230	TCONS_00000789	NA	NA	NA	NA#lncrna	lnc	NA	1	1	1193	1193	lincSSup	NA	ENSSSCT00000004696	CEP85L	10936	NA	NA	NA	NA	NA	u
1	43383488	43385648	+	XLOC_000231	TCONS_00000790	NA	NA	NA	NA#lncrna	lnc	NA	1	1	2160	2160	lincSSup	NA	ENSSSCT00000004696	CEP85L	7327	NA	NA	NA	NA	NA	u
1	43386195	43387723	+	XLOC_000232	TCONS_00000791	NA	NA	NA	NA#lncrna	lnc	NA	1	1	1528	1528	lincSSup	NA	ENSSSCT00000004696	CEP85L	5252	NA	NA	NA	NA	NA	u
1	44964083	44966885	+	XLOC_000240	TCONS_00000822	ENSSSCG00000023834	ENSSSCT00000024566	protein_coding	protein_coding#lncrna	lnc	NA	1	1	2802	2802	lncgASe	NA	ENSSSCT00000024566	NA	0	NA	NA	NA	ENSBTAG00000011890	gene9659	x
1	44969686	44976345	+	XLOC_000241	TCONS_00000823	ENSSSCG00000023834	ENSSSCT00000024566	protein_coding	protein_coding#lncrna	lnc	NA	1	1	6659	6659	lncgASe	NA	ENSSSCT00000024566	NA	0	NA	NA	NA	ENSBTAG00000011890	gene9659	x
1	44977279	44981430	+	XLOC_000242	TCONS_00000824	ENSSSCG00000023834	ENSSSCT00000024566	protein_coding	protein_coding#lncrna	lnc	NA	1	1	4151	4151	lncgASe	NA	ENSSSCT00000024566	NA	0	NA	NA	NA	ENSBTAG00000011890	gene9659	x
1	45092772	45100197	+	XLOC_000243	TCONS_00000827	NA	NA	NA	NA#lncrna	lnc	NA	2	6	7335	6535	lincSSup	NA	ENSSSCT00000050791	PTP4A1	44293	NA	NA	NA	NA	NA	u
1	45092958	45105158	+	XLOC_000243	TCONS_00000828	NA	NA	NA	NA#lncrna	lnc	NA	5	6	2173	6535	lincSSup	NA	ENSSSCT00000050791	PTP4A1	39332	NA	NA	NA	NA	NA	u
1	45092968	45105158	+	XLOC_000243	TCONS_00000829	NA	NA	NA	NA#lncrna	lnc	NA	4	6	1885	6535	lincSSup	NA	ENSSSCT00000050791	PTP4A1	39332	NA	NA	NA	NA	NA	u
1	45092989	45100197	+	XLOC_000243	TCONS_00000830	NA	NA	NA	NA#lncrna	lnc	NA	3	6	6703	6535	lincSSup	NA	ENSSSCT00000050791	PTP4A1	44293	NA	NA	NA	NA	NA	u
1	50394872	50396313	+	XLOC_000250	TCONS_00000853	NA	NA	NA	NA#lncrna	lnc	NA	1	1	1441	1441	lincConv	NA	ENSSSCT00000004723	NA	7048	NA	NA	NA	NA	NA	u
1	50396748	50402240	+	XLOC_000251	TCONS_00000854	NA	NA	NA	NA#lncrna	lnc	NA	1	1	5492	5492	lincConv	NA	ENSSSCT00000004723	NA	1121	NA	NA	NA	NA	NA	u
1	52444823	52446025	+	XLOC_000258	TCONS_00000930	NA	NA	NA	NA#lncrna	lnc	NA	1	1	1202	1202	lincSSdw	NA	ENSSSCT00000040649	NA	8997	NA	NA	NA	NA	NA	u
1	52446685	52458903	+	XLOC_000257	TCONS_00000931	NA	NA	NA	NA#lncrna	lnc	NA	1	13	12218	1706	lincSSdw	NA	ENSSSCT00000040649	NA	10859	NA	NA	NA	NA	NA	=
1	52448799	52461056	+	XLOC_000257	TCONS_00000933	NA	NA	NA	NA#lncrna	lnc	NA	2	13	5583	1706	lincSSdw	NA	ENSSSCT00000040649	NA	12973	NA	NA	NA	NA	NA	=
1	52454444	52461056	+	XLOC_000257	TCONS_00000934	NA	NA	NA	NA#lncrna	lnc	NA	2	13	3548	1706	lincSSdw	NA	ENSSSCT00000040649	NA	18618	NA	NA	NA	NA	NA	=
1	52455331	52461056	+	XLOC_000257	TCONS_00000935	NA	NA	NA	NA#lncrna	lnc	NA	2	13	1224	1706	lincSSdw	NA	ENSSSCT00000040649	NA	19505	NA	NA	NA	NA	NA	=
1	52459485	52461056	+	XLOC_000257	TCONS_00000936	NA	NA	NA	NA#lncrna	lnc	NA	1	13	1571	1706	lincSSdw	NA	ENSSSCT00000040649	NA	23659	NA	NA	NA	NA	NA	=
1	52464038	52471887	+	XLOC_000259	TCONS_00000937	NA	NA	NA	NA#lncrna	lnc	NA	2	1	5537	5537	lincSSdw	NA	ENSSSCT00000040649	NA	28212	NA	NA	NA	NA	NA	u
1	52471955	52477575	+	XLOC_000260	TCONS_00000938	NA	NA	NA	NA#lncrna	lnc	NA	1	1	5620	5620	lincSSdw	NA	ENSSSCT00000040649	NA	36129	NA	NA	NA	NA	NA	u
1	52518892	52520121	+	XLOC_000261	TCONS_00000939	NA	NA	NA	NA#lncrna	lnc	NA	1	1	1229	1229	lincSSdw	NA	ENSSSCT00000040649	NA	83066	NA	NA	NA	NA	NA	u
1	52524160	52525875	+	XLOC_000262	TCONS_00000940	NA	NA	NA	NA#lncrna	lnc	NA	1	1	1715	1715	lincSSdw	NA	ENSSSCT00000040649	NA	88334	NA	NA	NA	NA	NA	u
1	52528609	52529686	+	XLOC_000263	TCONS_00000941	NA	NA	NA	NA#lncrna	lnc	NA	1	1	1077	1077	lincSSdw	NA	ENSSSCT00000040649	NA	92783	NA	NA	NA	NA	NA	u
1	52533754	52535508	+	XLOC_000264	TCONS_00000942	NA	NA	NA	NA#lncrna	lnc	NA	1	1	1754	1754	lincSSdw	NA	ENSSSCT00000040649	NA	97928	NA	NA	NA	NA	NA	u
1	52565743	52567651	+	XLOC_000265	TCONS_00000943	NA	NA	NA	NA#lncrna	lnc	NA	1	1	1908	1908	lincSSdw	NA	ENSSSCT00000040649	NA	129917	NA	NA	NA	NA	NA	u
1	52568044	52573344	+	XLOC_000266	TCONS_00000944	NA	NA	NA	NA#lncrna	lnc	NA	1	1	5300	5300	lincSSdw	NA	ENSSSCT00000040649	NA	132218	NA	NA	NA	NA	NA	u
1	52580625	52582713	+	XLOC_000267	TCONS_00000945	NA	NA	NA	NA#lncrna	lnc	NA	1	1	2088	2088	lincSSdw	NA	ENSSSCT00000040649	NA	144799	NA	NA	NA	NA	NA	u
1	52583202	52584123	+	XLOC_000268	TCONS_00000946	NA	NA	NA	NA#lncrna	lnc	NA	1	1	921	921	lincSSdw	NA	ENSSSCT00000040649	NA	147376	NA	NA	NA	NA	NA	u
1	52584917	52585742	+	XLOC_000269	TCONS_00000947	NA	NA	NA	NA#lncrna	lnc	NA	1	1	825	825	lincSSup	NA	ENSSSCT00000062194	KCNQ5	147033	NA	NA	NA	NA	NA	u
1	52614132	52616679	+	XLOC_000270	TCONS_00000948	NA	NA	NA	NA#lncrna	lnc	NA	1	1	2547	2547	lincSSup	NA	ENSSSCT00000038363	KCNQ5	116096	NA	NA	NA	NA	NA	u
1	52638768	52639788	+	XLOC_000271	TCONS_00000949	NA	NA	NA	NA#lncrna	lnc	NA	1	1	1020	1020	lincSSup	NA	ENSSSCT00000038363	KCNQ5	92987	NA	NA	NA	NA	NA	u
1	52642286	52643340	+	XLOC_000272	TCONS_00000950	NA	NA	NA	NA#lncrna	lnc	NA	1	1	1054	1054	lincSSup	NA	ENSSSCT00000062194	KCNQ5	89435	NA	NA	NA	NA	NA	u
1	52643443	52644617	+	XLOC_000273	TCONS_00000951	NA	NA	NA	NA#lncrna	lnc	NA	1	1	1174	1174	lincSSup	NA	ENSSSCT00000038363	KCNQ5	88158	NA	NA	NA	NA	NA	u
1	52644887	52647864	+	XLOC_000274	TCONS_00000952	NA	NA	NA	NA#lncrna	lnc	NA	1	1	2977	2977	lincSSup	NA	ENSSSCT00000062194	KCNQ5	84911	NA	NA	NA	NA	NA	u
1	52648027	52650172	+	XLOC_000275	TCONS_00000953	NA	NA	NA	NA#lncrna	lnc	NA	1	1	2145	2145	lincSSup	NA	ENSSSCT00000038363	KCNQ5	82603	NA	NA	NA	NA	NA	u
1	52650485	52651532	+	XLOC_000276	TCONS_00000954	NA	NA	NA	NA#lncrna	lnc	NA	1	1	1047	1047	lincSSup	NA	ENSSSCT00000062194	KCNQ5	81243	NA	NA	NA	NA	NA	u
1	53195230	53196905	+	XLOC_000282	TCONS_00000976	NA	NA	NA	NA#lncrna	lnc	NA	1	1	1675	1675	lincSSdw	NA	ENSSSCT00000030777	CYB5R4	4554	NA	NA	NA	NA	NA	u
1	53197376	53200856	+	XLOC_000283	TCONS_00000977	NA	NA	NA	NA#lncrna	lnc	NA	1	1	3480	3480	lincSSdw	NA	ENSSSCT00000030777	CYB5R4	6700	NA	NA	NA	NA	NA	u
1	53630746	53631851	+	XLOC_000285	TCONS_00000980	NA	NA	NA	NA#lncrna	lnc	NA	1	1	1105	1105	lincDiv	NA	ENSSSCT00000038085	CEP162	188035	NA	NA	NA	NA	NA	u
1	54639052	54640949	+	XLOC_000288	TCONS_00000984	NA	NA	NA	NA#lncrna	lnc	NA	1	1	1897	1897	lincDiv	NA	ENSSSCT00000063076	NA	40640	NA	NA	NA	NA	NA	u
1	55615665	55616303	+	XLOC_000293	TCONS_00000989	NA	NA	NA	NA#lncrna	lnc	NA	1	1	638	638	lincSSup	NA	ENSSSCT00000065061	ZNF292	1699	NA	NA	NA	NA	NA	u
1	55715766	55720306	+	XLOC_000295	TCONS_00000998	NA	NA	NA	NA#lncrna	lnc	NA	1	1	4540	4540	lincSSdw	NA	ENSSSCT00000045846	ZNF292	2823	NA	NA	NA	NA	NA	u
1	56184771	56274861	+	XLOC_000301	TCONS_00001016	ENSSSCG00000038663	ENSSSCT00000043574	lincRNA	lincRNA#lncrna	lnc	NA	5	3	5000	5000	lincSSup	NA	ENSSSCT00000004763	NA	103439	NA	NA	NA	NA	NA	=
1	56301956	56303219	+	XLOC_000302	TCONS_00001017	NA	NA	NA	NA#lncrna	lnc	NA	1	1	1263	1263	lincSSup	NA	ENSSSCT00000004763	NA	75081	NA	NA	NA	NA	NA	u
1	56303768	56304962	+	XLOC_000303	TCONS_00001018	NA	NA	NA	NA#lncrna	lnc	NA	1	1	1194	1194	lincSSup	NA	ENSSSCT00000004763	NA	73338	NA	NA	NA	NA	NA	u
1	56305794	56306921	+	XLOC_000304	TCONS_00001019	NA	NA	NA	NA#lncrna	lnc	NA	1	1	1127	1127	lincSSup	NA	ENSSSCT00000004763	NA	71379	NA	NA	NA	NA	NA	u
1	56356762	56360418	+	XLOC_000306	TCONS_00001022	NA	NA	NA	NA#lncrna	lnc	NA	1	1	3656	3656	lincSSup	NA	ENSSSCT00000004763	NA	17882	NA	NA	NA	NA	NA	u
1	56412154	56419724	+	XLOC_000307	TCONS_00001024	NA	NA	NA	NA#lncrna	lnc	NA	1	1	7570	7570	lincSSdw	NA	ENSSSCT00000004763	NA	16661	NA	NA	NA	NA	NA	u
1	57167522	57170018	+	XLOC_000312	TCONS_00001037	NA	NA	NA	NA#lncrna	lnc	NA	2	1	855	855	lincDiv	NA	ENSSSCT00000039409	SRSF12	1722	NA	NA	NA	NA	NA	u
1	66499983	66501511	+	XLOC_000331	TCONS_00001113	NA	NA	NA	NA#lncrna	lnc	NA	1	1	1528	1528	lincDiv	NA	ENSSSCT00000037177	CCNC	767	NA	NA	NA	NA	NA	u
1	71837314	71840414	+	XLOC_000340	TCONS_00001124	NA	NA	NA	NA#lncrna	lnc	NA	3	1	1002	1002	lincDiv	NA	ENSSSCT00000039770	PREP	136231	NA	NA	NA	NA	NA	u
1	71885282	71886845	+	XLOC_000341	TCONS_00001125	NA	NA	NA	NA#lncrna	lnc	NA	1	1	1563	1563	lincDiv	NA	ENSSSCT00000039770	PREP	184199	NA	NA	NA	NA	NA	u
1	73827900	73830816	+	XLOC_000349	TCONS_00001156	NA	NA	NA	NA#lncrna	lnc	NA	2	4	1514	1661.5	lincConv	NA	ENSSSCT00000047422	SCML4	9836	NA	NA	NA	NA	NA	u
1	73827900	73832791	+	XLOC_000349	TCONS_00001157	NA	NA	NA	NA#lncrna	lnc	NA	2	4	1637	1661.5	lincConv	NA	ENSSSCT00000047422	SCML4	7861	NA	NA	NA	NA	NA	u
1	73827900	73832791	+	XLOC_000349	TCONS_00001158	NA	NA	NA	NA#lncrna	lnc	NA	4	4	1686	1661.5	lincConv	NA	ENSSSCT00000047422	SCML4	7861	NA	NA	NA	NA	NA	u
1	73827900	73832791	+	XLOC_000349	TCONS_00001159	NA	NA	NA	NA#lncrna	lnc	NA	3	4	2134	1661.5	lincConv	NA	ENSSSCT00000047422	SCML4	7861	NA	NA	NA	NA	NA	u
1	74187308	74189930	+	XLOC_000351	TCONS_00001162	NA	NA	NA	NA#lncrna	lnc	NA	1	1	2622	2622	lincDiv	NA	ENSSSCT00000004845	OSTM1	6143	NA	NA	NA	NA	NA	u
1	74208364	74210426	+	XLOC_000352	TCONS_00001163	NA	NA	NA	NA#lncrna	lnc	NA	1	1	2062	2062	lincDiv	NA	ENSSSCT00000004845	OSTM1	27199	NA	NA	NA	NA	NA	u
1	74349947	74350532	+	XLOC_000353	TCONS_00001165	NA	NA	NA	NA#lncrna	lnc	NA	1	1	585	585	lincDiv	NA	ENSSSCT00000004847	SNX3	481	NA	NA	NA	NA	NA	u
1	74761416	74772837	+	XLOC_000356	TCONS_00001181	NA	NA	NA	NA#lncrna	lnc	NA	3	8	3909	3632	lincSSdw	NA	ENSSSCT00000004849	FOXO3	1091	NA	NA	NA	NA	NA	u
1	74761509	74769102	+	XLOC_000356	TCONS_00001182	NA	NA	NA	NA#lncrna	lnc	NA	3	8	3283	3632	lincSSdw	NA	ENSSSCT00000004849	FOXO3	1184	NA	NA	NA	NA	NA	u
1	74761518	74789364	+	XLOC_000356	TCONS_00001186	NA	NA	NA	NA#lncrna	lnc	NA	6	8	3274	3632	lincSSdw	NA	ENSSSCT00000004849	FOXO3	1193	NA	NA	NA	NA	NA	u
1	74769659	74838671	+	XLOC_000356	TCONS_00001187	NA	NA	NA	NA#lncrna	lnc	NA	6	8	5325	3632	lincSSdw	NA	ENSSSCT00000004849	FOXO3	9334	NA	NA	NA	NA	NA	u
1	74793930	74801311	+	XLOC_000356	TCONS_00001188	NA	NA	NA	NA#lncrna	lnc	NA	2	8	3300	3632	lincSSdw	NA	ENSSSCT00000004849	FOXO3	33605	NA	NA	NA	NA	NA	u
1	74821289	74823302	+	XLOC_000357	TCONS_00001189	NA	NA	NA	NA#lncrna	lnc	NA	1	1	2013	2013	lincSSdw	NA	ENSSSCT00000004849	FOXO3	60964	NA	NA	NA	NA	NA	u
1	74824980	74826182	+	XLOC_000358	TCONS_00001190	NA	NA	NA	NA#lncrna	lnc	NA	1	1	1202	1202	lincSSdw	NA	ENSSSCT00000004849	FOXO3	64655	NA	NA	NA	NA	NA	u
1	74826589	74828296	+	XLOC_000359	TCONS_00001191	NA	NA	NA	NA#lncrna	lnc	NA	1	1	1707	1707	lincSSdw	NA	ENSSSCT00000004849	FOXO3	66264	NA	NA	NA	NA	NA	u
1	76820301	76823598	+	XLOC_000373	TCONS_00001242	NA	NA	NA	NA#lncrna	lnc	NA	1	1	3297	3297	lincSSup	NA	ENSSSCT00000004855	NA	16133	NA	NA	NA	NA	NA	u
1	76823918	76824779	+	XLOC_000374	TCONS_00001243	NA	NA	NA	NA#lncrna	lnc	NA	1	1	861	861	lincSSup	NA	ENSSSCT00000004855	NA	14952	NA	NA	NA	NA	NA	u
1	76825211	76826255	+	XLOC_000375	TCONS_00001244	NA	NA	NA	NA#lncrna	lnc	NA	1	1	1044	1044	lincSSup	NA	ENSSSCT00000004855	NA	13476	NA	NA	NA	NA	NA	u
1	76961712	76985915	+	XLOC_000379	TCONS_00001266	NA	NA	NA	NA#lncrna	lnc	NA	5	1	3302	3302	lincSSdw	NA	ENSSSCT00000043824	RPF2	1601	NA	NA	NA	NA	NA	u
1	76964502	76965659	+	XLOC_000380	TCONS_00001267	NA	NA	NA	NA#lncrna	lnc	NA	1	1	1157	1157	lincSSdw	NA	ENSSSCT00000043824	RPF2	4391	NA	NA	NA	NA	NA	u
1	76991797	76993305	+	XLOC_000381	TCONS_00001268	NA	NA	NA	NA#lncrna	lnc	NA	1	1	1508	1508	lincSSup	NA	ENSSSCT00000022616	MFSD4B	5080	NA	NA	NA	NA	NA	u
1	77406360	77409532	+	XLOC_000383	TCONS_00001279	NA	NA	NA	NA#lncrna	lnc	NA	1	1	3172	3172	lincDiv	NA	ENSSSCT00000004881	REV3L	5309	NA	NA	NA	NA	NA	u
1	77410529	77414826	+	XLOC_000384	TCONS_00001280	NA	NA	NA	NA#lncrna	lnc	NA	1	2	4297	3462	lincDiv	NA	ENSSSCT00000004881	REV3L	9478	NA	NA	NA	NA	NA	u
1	77414127	77477887	+	XLOC_000384	TCONS_00001281	NA	NA	NA	NA#lncrna	lnc	NA	3	2	2627	3462	lincConv	NA	ENSSSCT00000046753	TRAF3IP2	6304	NA	NA	NA	NA	NA	u
1	77415844	77426247	+	XLOC_000385	TCONS_00001282	NA	NA	NA	NA#lncrna	lnc	NA	1	1	10403	10403	lincDiv	NA	ENSSSCT00000004881	REV3L	14793	NA	NA	NA	NA	NA	u
1	77463893	77465264	+	XLOC_000386	TCONS_00001283	NA	NA	NA	NA#lncrna	lnc	NA	1	1	1371	1371	lincConv	NA	ENSSSCT00000046753	TRAF3IP2	18927	NA	NA	NA	NA	NA	u
1	77466263	77469868	+	XLOC_000387	TCONS_00001284	NA	NA	NA	NA#lncrna	lnc	NA	1	1	3605	3605	lincConv	NA	ENSSSCT00000046753	TRAF3IP2	14323	NA	NA	NA	NA	NA	u
1	77470107	77471891	+	XLOC_000388	TCONS_00001285	NA	NA	NA	NA#lncrna	lnc	NA	1	1	1784	1784	lincConv	NA	ENSSSCT00000046753	TRAF3IP2	12300	NA	NA	NA	NA	NA	u
1	77810750	77812728	+	XLOC_000389	TCONS_00001286	NA	NA	NA	NA#lncrna	lnc	NA	1	1	1978	1978	lincDiv	NA	ENSSSCT00000004885	FYN	175	NA	NA	NA	NA	NA	u
1	82314054	82318836	+	XLOC_000402	TCONS_00001331	NA	NA	NA	NA#lncrna	lnc	NA	2	5	3719	2689	lincSSup	NA	ENSSSCT00000054373	NA	5841	NA	NA	NA	NA	NA	=
1	82320665	82322751	+	XLOC_000403	TCONS_00001332	NA	NA	NA	NA#lncrna	lnc	NA	1	1	2086	2086	lincSSup	NA	ENSSSCT00000047909	NA	1926	NA	NA	NA	NA	NA	u
1	82993074	82995213	+	XLOC_000407	TCONS_00001357	NA	NA	NA	NA#lncrna	lnc	NA	1	1	2139	2139	lincConv	NA	ENSSSCT00000029460	RWDD2A	1614	NA	NA	NA	NA	NA	u
1	84540257	84542905	+	XLOC_000415	TCONS_00001373	NA	NA	NA	NA#lncrna	lnc	NA	3	1	754	754	lincSSup	NA	ENSSSCT00000004931	FAM46A	2123	NA	NA	NA	NA	NA	u
1	86991977	86994179	+	XLOC_000422	TCONS_00001400	NA	NA	NA	NA#lncrna	lnc	NA	2	1	2179	2179	lincSSdw	NA	ENSSSCT00000045120	HMGN3	4516	NA	NA	NA	NA	NA	u
1	87016919	87018614	+	XLOC_000423	TCONS_00001401	NA	NA	NA	NA#lncrna	lnc	NA	1	1	1695	1695	lincSSdw	NA	ENSSSCT00000045120	HMGN3	29458	NA	NA	NA	NA	NA	u
1	90693864	90696109	+	XLOC_000431	TCONS_00001438	NA	NA	NA	NA#lncrna	lnc	NA	1	1	2245	2245	lincSSup	NA	ENSSSCT00000004950	NA	642	NA	NA	NA	NA	NA	u
1	92505897	92507588	+	XLOC_000439	TCONS_00001469	NA	NA	NA	NA#lncrna	lnc	NA	1	1	1691	1691	lincSSdw	NA	ENSSSCT00000030573	CGAS	5346	NA	NA	NA	NA	NA	u
1	92508103	92603169	+	XLOC_000440	TCONS_00001470	NA	NA	NA	NA#lncrna	lnc	NA	2	1	935	935	lincSSdw	NA	ENSSSCT00000030573	CGAS	7552	NA	NA	NA	NA	NA	u
1	92509017	92510502	+	XLOC_000441	TCONS_00001471	NA	NA	NA	NA#lncrna	lnc	NA	1	1	1485	1485	lincSSdw	NA	ENSSSCT00000030573	CGAS	8466	NA	NA	NA	NA	NA	u
1	92510658	92515892	+	XLOC_000442	TCONS_00001472	NA	NA	NA	NA#lncrna	lnc	NA	1	1	5234	5234	lincSSdw	NA	ENSSSCT00000030573	CGAS	10107	NA	NA	NA	NA	NA	u
1	92516201	92519585	+	XLOC_000443	TCONS_00001473	NA	NA	NA	NA#lncrna	lnc	NA	1	1	3384	3384	lincSSdw	NA	ENSSSCT00000030573	CGAS	15650	NA	NA	NA	NA	NA	u
1	95901655	95902249	+	XLOC_000456	TCONS_00001510	NA	NA	NA	NA#lncrna	lnc	NA	1	1	594	594	lincSSdw	NA	ENSSSCT00000004972	C18orf25	6628	NA	NA	NA	NA	NA	u
1	95903441	95905496	+	XLOC_000457	TCONS_00001511	NA	NA	NA	NA#lncrna	lnc	NA	1	1	2055	2055	lincSSdw	NA	ENSSSCT00000004972	C18orf25	8414	NA	NA	NA	NA	NA	u
1	98544297	98545596	+	XLOC_000461	TCONS_00001524	NA	NA	NA	NA#lncrna	lnc	NA	1	1	1299	1299	lincDiv	NA	ENSSSCT00000004979	SMAD7	1982	NA	NA	NA	NA	NA	u
1	100637568	100639133	+	XLOC_000474	TCONS_00001581	NA	NA	NA	NA#lncrna	lnc	NA	1	1	1565	1565	lincSSdw	NA	ENSSSCT00000045286	SMAD4	4746	NA	NA	NA	NA	NA	u
1	100673582	100675071	+	XLOC_000475	TCONS_00001582	NA	NA	NA	NA#lncrna	lnc	NA	1	1	1489	1489	lincConv	NA	ENSSSCT00000064791	MEX3C	1593	NA	NA	NA	NA	NA	u
1	101597029	101597526	+	XLOC_000476	TCONS_00001583	NA	NA	NA	NA#lncrna	lnc	NA	1	1	497	497	lincSSup	NA	ENSSSCT00000049593	DCC	482674	NA	NA	NA	NA	NA	u
1	106898459	106909151	+	XLOC_000488	TCONS_00001639	NA	NA	NA	NA#lncrna	lnc	NA	3	4	1709	2362.5	lincDiv	NA	ENSSSCT00000053748	FECH	41	NA	NA	NA	NA	NA	u
1	106898472	106909151	+	XLOC_000488	TCONS_00001640	NA	NA	NA	NA#lncrna	lnc	NA	3	4	3016	2362.5	lincDiv	NA	ENSSSCT00000053748	FECH	54	NA	NA	NA	NA	NA	u
1	106898821	106909151	+	XLOC_000488	TCONS_00001641	NA	NA	NA	NA#lncrna	lnc	NA	2	4	1677	2362.5	lincDiv	NA	ENSSSCT00000053748	FECH	403	NA	NA	NA	NA	NA	u
1	106905745	106909151	+	XLOC_000488	TCONS_00001642	NA	NA	NA	NA#lncrna	lnc	NA	1	4	3406	2362.5	lincConv	NA	ENSSSCT00000064163	NARS	2090	NA	NA	NA	NA	NA	u
1	106933183	106964022	+	XLOC_000489	TCONS_00001643	NA	NA	NA	NA#lncrna	lnc	NA	2	2	1179	1256	lincDiv	NA	ENSSSCT00000005017	NARS	79	NA	NA	NA	NA	NA	u
1	106933275	106964022	+	XLOC_000489	TCONS_00001644	NA	NA	NA	NA#lncrna	lnc	NA	3	2	1333	1256	lincDiv	NA	ENSSSCT00000064163	NARS	171	NA	NA	NA	NA	NA	u
1	107584367	107585400	+	XLOC_000496	TCONS_00001666	NA	NA	NA	NA#lncrna	lnc	NA	1	1	1033	1033	lincConv	NA	ENSSSCT00000059350	TRIP4	587	NA	NA	NA	NA	NA	u
1	108136820	108137882	+	XLOC_000503	TCONS_00001694	NA	NA	NA	NA#lncrna	lnc	NA	1	1	1062	1062	lincSSdw	NA	ENSSSCT00000061524	DAPK2	4038	NA	NA	NA	NA	NA	u
1	108150598	108151752	+	XLOC_000505	TCONS_00001696	NA	NA	NA	NA#lncrna	lnc	NA	1	1	1154	1154	lincSSdw	NA	ENSSSCT00000061524	DAPK2	17816	NA	NA	NA	NA	NA	u
1	108155831	108157076	+	XLOC_000506	TCONS_00001697	NA	NA	NA	NA#lncrna	lnc	NA	1	1	1245	1245	lincSSdw	NA	ENSSSCT00000061524	DAPK2	23049	NA	NA	NA	NA	NA	u
1	108171009	108171799	+	XLOC_000507	TCONS_00001698	NA	NA	NA	NA#lncrna	lnc	NA	1	1	790	790	lincSSup	NA	ENSSSCT00000005038	HERC1	33995	NA	NA	NA	NA	NA	u
1	108926317	108927718	+	XLOC_000511	TCONS_00001716	NA	NA	NA	NA#lncrna	lnc	NA	1	1	1401	1401	lincDiv	NA	ENSSSCT00000005048	LACTB	1806	NA	NA	NA	NA	NA	u
1	109020715	109022244	+	XLOC_000512	TCONS_00001717	NA	NA	NA	NA#lncrna	lnc	NA	1	1	1529	1529	lincDiv	NA	ENSSSCT00000038839	NA	1671	NA	NA	NA	NA	NA	u
1	109026098	109027350	+	XLOC_000513	TCONS_00001718	NA	NA	NA	NA#lncrna	lnc	NA	1	1	1252	1252	lincDiv	NA	ENSSSCT00000065037	NA	7054	NA	NA	NA	NA	NA	u
1	109595371	109595632	+	XLOC_000514	TCONS_00001719	NA	NA	NA	NA#lncrna	lnc	NA	1	1	261	261	lincDiv	NA	ENSSSCT00000025342	TLN2	10638	NA	NA	NA	NA	NA	u
1	109923773	109926087	+	XLOC_000517	TCONS_00001722	NA	NA	NA	NA#lncrna	lnc	NA	1	1	2314	2314	lincDiv	NA	ENSSSCT00000040741	NA	604	NA	NA	NA	NA	NA	u
1	109929161	109930363	+	XLOC_000518	TCONS_00001723	NA	NA	NA	NA#lncrna	lnc	NA	1	1	1202	1202	lincSSup	NA	ENSSSCT00000053839	VPS13C	888	NA	NA	NA	NA	NA	u
1	110109464	110115972	+	XLOC_000520	TCONS_00001738	NA	NA	NA	NA#lncrna	lnc	NA	1	8	6508	3660.5	lincSSdw	NA	ENSSSCT00000062985	VPS13C	5207	NA	NA	NA	NA	NA	u
1	110109464	110120616	+	XLOC_000520	TCONS_00001740	NA	NA	NA	NA#lncrna	lnc	NA	2	8	7066	3660.5	lincSSdw	NA	ENSSSCT00000062985	VPS13C	5207	NA	NA	NA	NA	NA	u
1	110111987	110115972	+	XLOC_000520	TCONS_00001741	NA	NA	NA	NA#lncrna	lnc	NA	2	8	1598	3660.5	lincSSdw	NA	ENSSSCT00000062985	VPS13C	7730	NA	NA	NA	NA	NA	u
1	110116581	110120616	+	XLOC_000520	TCONS_00001743	NA	NA	NA	NA#lncrna	lnc	NA	2	8	3285	3660.5	lincSSdw	NA	ENSSSCT00000062985	VPS13C	12324	NA	NA	NA	NA	NA	u
1	110116581	110120616	+	XLOC_000520	TCONS_00001745	NA	NA	NA	NA#lncrna	lnc	NA	1	8	4035	3660.5	lincSSdw	NA	ENSSSCT00000062985	VPS13C	12324	NA	NA	NA	NA	NA	u
1	111118365	111174906	+	XLOC_000521	TCONS_00001747	NA	NA	NA	NA#lncrna	lnc	NA	2	6	370	2534.5	lincDiv	NA	ENSSSCT00000056614	NA	167902	NA	NA	NA	NA	NA	u
1	111118365	111186159	+	XLOC_000521	TCONS_00001748	NA	NA	NA	NA#lncrna	lnc	NA	2	6	3820	2534.5	lincDiv	NA	ENSSSCT00000056614	NA	167902	NA	NA	NA	NA	NA	u
1	111177937	111186159	+	XLOC_000521	TCONS_00001749	NA	NA	NA	NA#lncrna	lnc	NA	2	6	3620	2534.5	lincSSup	NA	ENSSSCT00000005055	RORA	189264	NA	NA	NA	NA	NA	u
1	111182201	111186159	+	XLOC_000521	TCONS_00001750	NA	NA	NA	NA#lncrna	lnc	NA	1	6	3958	2534.5	lincSSup	NA	ENSSSCT00000057944	RORA	189264	NA	NA	NA	NA	NA	u
1	111187242	111189693	+	XLOC_000522	TCONS_00001751	NA	NA	NA	NA#lncrna	lnc	NA	1	1	2451	2451	lincSSup	NA	ENSSSCT00000005055	RORA	185730	NA	NA	NA	NA	NA	u
1	111192915	111194364	+	XLOC_000521	TCONS_00001752	NA	NA	NA	NA#lncrna	lnc	NA	1	6	1449	2534.5	lincSSup	NA	ENSSSCT00000005055	RORA	181059	NA	NA	NA	NA	NA	u
1	111199810	111200344	+	XLOC_000523	TCONS_00001753	NA	NA	NA	NA#lncrna	lnc	NA	1	1	534	534	lincSSup	NA	ENSSSCT00000057944	RORA	175079	NA	NA	NA	NA	NA	u
1	111201901	111204378	+	XLOC_000524	TCONS_00001754	NA	NA	NA	NA#lncrna	lnc	NA	1	1	2477	2477	lincSSup	NA	ENSSSCT00000057944	RORA	171045	NA	NA	NA	NA	NA	u
1	111241840	111278163	+	XLOC_000525	TCONS_00001755	NA	NA	NA	NA#lncrna	lnc	NA	2	8	1482	5681.5	lincSSup	NA	ENSSSCT00000005055	RORA	97260	NA	NA	NA	NA	NA	=
1	111241840	111294193	+	XLOC_000525	TCONS_00001756	ENSSSCG00000032194	ENSSSCT00000056450	misc_RNA	misc_RNA#lncrna	lnc	NA	3	8	5926	5681.5	lincSSup	NA	ENSSSCT00000057944	RORA	81230	NA	NA	ENSGALG00000027216	NA	NA	=
1	111241950	111294193	+	XLOC_000525	TCONS_00001757	ENSSSCG00000032194	ENSSSCT00000056450	misc_RNA	misc_RNA#lncrna	lnc	NA	4	8	5597	5681.5	lincSSup	NA	ENSSSCT00000057944	RORA	81230	NA	NA	ENSGALG00000027216	NA	NA	=
1	111257407	111258036	+	XLOC_000526	TCONS_00001759	NA	NA	NA	NA#lncrna	lnc	NA	1	1	629	629	lincSSup	NA	ENSSSCT00000057944	RORA	117387	NA	NA	NA	NA	NA	u
1	111274920	111278163	+	XLOC_000525	TCONS_00001760	NA	NA	NA	NA#lncrna	lnc	NA	1	8	3243	5681.5	lincSSup	NA	ENSSSCT00000005055	RORA	97260	NA	NA	NA	NA	NA	=
1	111280990	111294193	+	XLOC_000525	TCONS_00001761	ENSSSCG00000032194	ENSSSCT00000056450	misc_RNA	misc_RNA#lncrna	lnc	NA	3	8	5766	5681.5	lincSSup	NA	ENSSSCT00000005055	RORA	81230	NA	NA	ENSGALG00000027216	NA	NA	=
1	111300689	111302032	+	XLOC_000527	TCONS_00001764	NA	NA	NA	NA#lncrna	lnc	NA	1	1	1343	1343	lincSSup	NA	ENSSSCT00000057944	RORA	73391	NA	NA	NA	NA	NA	u
1	111310281	111312118	+	XLOC_000528	TCONS_00001765	NA	NA	NA	NA#lncrna	lnc	NA	1	1	1837	1837	lincSSup	NA	ENSSSCT00000057944	RORA	63305	NA	NA	NA	NA	NA	u
1	111319286	111321975	+	XLOC_000529	TCONS_00001766	NA	NA	NA	NA#lncrna	lnc	NA	1	1	2689	2689	lincSSup	NA	ENSSSCT00000005055	RORA	53448	NA	NA	NA	NA	NA	u
1	111325221	111326542	+	XLOC_000530	TCONS_00001767	NA	NA	NA	NA#lncrna	lnc	NA	1	1	1321	1321	lincSSup	NA	ENSSSCT00000057944	RORA	48881	NA	NA	NA	NA	NA	u
1	111326607	111330219	+	XLOC_000531	TCONS_00001768	NA	NA	NA	NA#lncrna	lnc	NA	1	1	3612	3612	lincSSup	NA	ENSSSCT00000057944	RORA	45204	NA	NA	NA	NA	NA	u
1	111361388	111364651	+	XLOC_000533	TCONS_00001770	NA	NA	NA	NA#lncrna	lnc	NA	1	1	3263	3263	lincSSup	NA	ENSSSCT00000005055	RORA	10772	NA	NA	NA	NA	NA	u
1	111364704	111366128	+	XLOC_000534	TCONS_00001771	NA	NA	NA	NA#lncrna	lnc	NA	1	1	1424	1424	lincSSup	NA	ENSSSCT00000005055	RORA	9295	NA	NA	NA	NA	NA	u
1	111366209	111367741	+	XLOC_000535	TCONS_00001772	NA	NA	NA	NA#lncrna	lnc	NA	1	1	1532	1532	lincSSup	NA	ENSSSCT00000057944	RORA	7682	NA	NA	NA	NA	NA	u
1	111369274	111372013	+	XLOC_000536	TCONS_00001773	NA	NA	NA	NA#lncrna	lnc	NA	1	2	2739	2070	lincSSup	NA	ENSSSCT00000057944	RORA	3410	NA	NA	NA	NA	NA	u
1	111369969	111372013	+	XLOC_000536	TCONS_00001774	NA	NA	NA	NA#lncrna	lnc	NA	2	2	1401	2070	lincSSup	NA	ENSSSCT00000005055	RORA	3410	NA	NA	NA	NA	NA	u
1	111564183	111572361	+	XLOC_000539	TCONS_00001791	NA	NA	NA	NA#lncrna	lnc	NA	1	3	8178	8178	lincSSdw	NA	ENSSSCT00000005056	ICE2	2272	NA	NA	NA	NA	NA	u
1	111564183	111586700	+	XLOC_000539	TCONS_00001793	NA	NA	NA	NA#lncrna	lnc	NA	3	3	8345	8178	lincSSup	NA	ENSSSCT00000046654	ANXA2	1606	NA	NA	NA	NA	NA	u
1	111573322	111575040	+	XLOC_000540	TCONS_00001794	NA	NA	NA	NA#lncrna	lnc	NA	1	1	1718	1718	lincSSdw	NA	ENSSSCT00000005056	ICE2	11411	NA	NA	NA	NA	NA	u
1	111575756	111577643	+	XLOC_000541	TCONS_00001795	NA	NA	NA	NA#lncrna	lnc	NA	1	1	1887	1887	lincSSup	NA	ENSSSCT00000046654	ANXA2	10663	NA	NA	NA	NA	NA	u
1	111584335	111585399	+	XLOC_000542	TCONS_00001796	NA	NA	NA	NA#lncrna	lnc	NA	1	1	1064	1064	lincSSup	NA	ENSSSCT00000046654	ANXA2	2907	NA	NA	NA	NA	NA	u
1	112942342	112944690	+	XLOC_000548	TCONS_00001823	NA	NA	NA	NA#lncrna	lnc	NA	2	3	906	906	lincDiv	NA	ENSSSCT00000005069	CCNB2	123	NA	NA	NA	NA	NA	u
1	112942343	112944690	+	XLOC_000548	TCONS_00001824	NA	NA	NA	NA#lncrna	lnc	NA	1	3	2347	906	lincDiv	NA	ENSSSCT00000005069	CCNB2	124	NA	NA	NA	NA	NA	u
1	112942427	112944690	+	XLOC_000548	TCONS_00001825	NA	NA	NA	NA#lncrna	lnc	NA	2	3	717	906	lincDiv	NA	ENSSSCT00000005069	CCNB2	208	NA	NA	NA	NA	NA	u
1	113146210	113147120	+	XLOC_000551	TCONS_00001844	NA	NA	NA	NA#lncrna	lnc	NA	1	1	910	910	lincConv	NA	ENSSSCT00000060091	NA	9232	NA	NA	NA	NA	NA	u
1	113149359	113151867	+	XLOC_000552	TCONS_00001845	NA	NA	NA	NA#lncrna	lnc	NA	1	1	2508	2508	lincConv	NA	ENSSSCT00000060091	NA	4485	NA	NA	NA	NA	NA	u
1	113412798	113418343	+	XLOC_000556	TCONS_00001851	NA	NA	NA	NA#lncrna	lnc	NA	2	1	5513	5513	lincSSdw	NA	ENSSSCT00000032619	NA	255	NA	NA	NA	NA	NA	u
1	113583004	113608156	+	XLOC_000557	TCONS_00001852	ENSSSCG00000004596	ENSSSCT00000042325	protein_coding	protein_coding#lncrna	lnc	LIPC	4	4	819	904.5	lncgASi	NA	ENSSSCT00000005077	LIPC	0	lncgASi	ENSSSCT00000020972	ENSGALG00000004230	ENSBTAG00000005479	gene10599	x
1	113583004	113617094	+	XLOC_000557	TCONS_00001853	ENSSSCG00000004596	ENSSSCT00000042325	protein_coding	protein_coding#lncrna	lnc	LIPC	4	4	688	904.5	lncgASi	NA	ENSSSCT00000042325	LIPC	0	lncgASi	ENSSSCT00000020972	ENSGALG00000004230	ENSBTAG00000005479	gene10599	x
1	113583004	113645664	+	XLOC_000557	TCONS_00001854	ENSSSCG00000004596	ENSSSCT00000042325	protein_coding	protein_coding#lncrna	lnc	LIPC	5	4	1112	904.5	lncgASi	NA	ENSSSCT00000040535	LIPC	0	lncgASi	ENSSSCT00000020972	ENSGALG00000004230	ENSBTAG00000005479	gene10599	x
1	113624476	113625814	+	XLOC_000558	TCONS_00001856	NA	NA	NA	NA#lncrna	lnc	NA	1	1	1338	1338	lincDiv	NA	ENSSSCT00000042325	LIPC	20170	NA	NA	NA	NA	NA	u
1	113657832	113659867	+	XLOC_000559	TCONS_00001857	NA	NA	NA	NA#lncrna	lnc	NA	1	1	2035	2035	lincDiv	NA	ENSSSCT00000040535	LIPC	53526	NA	NA	NA	NA	NA	u
1	113677929	113790077	+	XLOC_000560	TCONS_00001858	NA	NA	NA	NA#lncrna	lnc	NA	5	4	9219	6239.5	lincConv	NA	ENSSSCT00000005078	NA	3963	NA	NA	NA	NA	NA	u
1	113680655	113681515	+	XLOC_000561	TCONS_00001859	NA	NA	NA	NA#lncrna	lnc	NA	1	1	860	860	lincDiv	NA	ENSSSCT00000040535	LIPC	76349	NA	NA	NA	NA	NA	u
1	113682238	113689888	+	XLOC_000560	TCONS_00001860	NA	NA	NA	NA#lncrna	lnc	NA	2	4	4863	6239.5	lincDiv	NA	ENSSSCT00000040535	LIPC	77932	NA	NA	NA	NA	NA	u
1	113683810	113685293	+	XLOC_000562	TCONS_00001861	NA	NA	NA	NA#lncrna	lnc	NA	1	1	1483	1483	lincDiv	NA	ENSSSCT00000040535	LIPC	79504	NA	NA	NA	NA	NA	u
1	113685717	113689888	+	XLOC_000560	TCONS_00001862	NA	NA	NA	NA#lncrna	lnc	NA	1	4	4171	6239.5	lincDiv	NA	ENSSSCT00000040535	LIPC	81411	NA	NA	NA	NA	NA	u
1	113695746	113697650	+	XLOC_000563	TCONS_00001863	NA	NA	NA	NA#lncrna	lnc	NA	1	1	1904	1904	lincDiv	NA	ENSSSCT00000042325	LIPC	91440	NA	NA	NA	NA	NA	u
1	113698377	113700594	+	XLOC_000564	TCONS_00001864	NA	NA	NA	NA#lncrna	lnc	NA	1	1	2217	2217	lincConv	NA	ENSSSCT00000005078	NA	93446	NA	NA	NA	NA	NA	u
1	113706903	113790077	+	XLOC_000560	TCONS_00001865	NA	NA	NA	NA#lncrna	lnc	NA	3	4	7616	6239.5	lincConv	NA	ENSSSCT00000005078	NA	3963	NA	NA	NA	NA	NA	u
1	114266934	114297565	+	XLOC_000566	TCONS_00001870	ENSSSCG00000004598	ENSSSCT00000005079	protein_coding	protein_coding#lncrna	lnc	GCOM1	4	1	730	730	lncgASe	NA	ENSSSCT00000005079	GCOM1	0	NA	NA	ENSGALG00000036680	ENSBTAG00000002194	gene10595	x
1	115078644	115080252	+	XLOC_000567	TCONS_00001871	NA	NA	NA	NA#lncrna	lnc	NA	1	3	1608	1608	lincDiv	NA	ENSSSCT00000061260	TCF12	22278	NA	NA	NA	NA	NA	u
1	115078644	115083616	+	XLOC_000567	TCONS_00001872	NA	NA	NA	NA#lncrna	lnc	NA	2	3	901	1608	lincDiv	NA	ENSSSCT00000061260	TCF12	22278	NA	NA	NA	NA	NA	u
1	115081916	115083616	+	XLOC_000567	TCONS_00001873	NA	NA	NA	NA#lncrna	lnc	NA	1	3	1700	1608	lincDiv	NA	ENSSSCT00000043785	TCF12	25550	NA	NA	NA	NA	NA	u
1	115083902	115086873	+	XLOC_000568	TCONS_00001874	NA	NA	NA	NA#lncrna	lnc	NA	1	1	2971	2971	lincDiv	NA	ENSSSCT00000043785	TCF12	27536	NA	NA	NA	NA	NA	u
1	115086973	115087724	+	XLOC_000569	TCONS_00001875	NA	NA	NA	NA#lncrna	lnc	NA	1	1	751	751	lincDiv	NA	ENSSSCT00000043785	TCF12	30607	NA	NA	NA	NA	NA	u
1	115357527	115358993	+	XLOC_000571	TCONS_00001893	NA	NA	NA	NA#lncrna	lnc	NA	1	1	1466	1466	lincSSdw	NA	ENSSSCT00000043281	ZNF280D	11604	NA	NA	NA	NA	NA	u
1	115361828	115367667	+	XLOC_000572	TCONS_00001894	NA	NA	NA	NA#lncrna	lnc	NA	1	1	5839	5839	lincSSdw	NA	ENSSSCT00000054572	ZNF280D	15905	NA	NA	NA	NA	NA	u
1	115368570	115369738	+	XLOC_000573	TCONS_00001895	NA	NA	NA	NA#lncrna	lnc	NA	1	1	1168	1168	lincSSdw	NA	ENSSSCT00000043281	ZNF280D	22647	NA	NA	NA	NA	NA	u
1	115369814	115370838	+	XLOC_000574	TCONS_00001896	NA	NA	NA	NA#lncrna	lnc	NA	1	1	1024	1024	lincSSdw	NA	ENSSSCT00000054572	ZNF280D	23891	NA	NA	NA	NA	NA	u
1	115874115	115880209	+	XLOC_000578	TCONS_00001906	NA	NA	NA	NA#lncrna	lnc	NA	1	1	6094	6094	lincSSdw	NA	ENSSSCT00000040161	RFX7	3023	NA	NA	NA	NA	NA	u
1	116498454	116500657	+	XLOC_000585	TCONS_00001933	ENSSSCG00000032619	ENSSSCT00000036884	protein_coding	protein_coding#lncrna	lnc	PIGB	1	1	2203	2203	lncgASi	NA	ENSSSCT00000056104	PIGB	0	NA	NA	ENSGALG00000037734	ENSBTAG00000012740	gene10579	x
1	116520886	116521442	+	XLOC_000586	TCONS_00001934	ENSSSCG00000032619	ENSSSCT00000036884	protein_coding	protein_coding#lncrna	lnc	PIGB	1	1	556	556	lncgSi	NA	ENSSSCT00000048314	CCPG1	0	NA	NA	ENSGALG00000037734	ENSBTAG00000012740	gene10579	x
1	118245894	118283754	+	XLOC_000590	TCONS_00001954	NA	NA	NA	NA#lncrna	lnc	NA	2	7	1918	1673	lincSSdw	NA	ENSSSCT00000005096	WDR72	86609	NA	NA	NA	NA	NA	u
1	118245894	118304403	+	XLOC_000590	TCONS_00001956	NA	NA	NA	NA#lncrna	lnc	NA	3	7	1673	1673	lincSSdw	NA	ENSSSCT00000031133	WDR72	86609	NA	NA	NA	NA	NA	u
1	118245894	118339271	+	XLOC_000590	TCONS_00001957	NA	NA	NA	NA#lncrna	lnc	NA	3	7	499	1673	lincSSdw	NA	ENSSSCT00000005096	WDR72	86609	NA	NA	NA	NA	NA	u
1	118245917	118271423	+	XLOC_000590	TCONS_00001958	NA	NA	NA	NA#lncrna	lnc	NA	2	7	997	1673	lincSSdw	NA	ENSSSCT00000031133	WDR72	86632	NA	NA	NA	NA	NA	u
1	118252688	118253196	+	XLOC_000591	TCONS_00001961	NA	NA	NA	NA#lncrna	lnc	NA	1	1	508	508	lincSSdw	NA	ENSSSCT00000005096	WDR72	93403	NA	NA	NA	NA	NA	u
1	118309453	118311120	+	XLOC_000592	TCONS_00001962	NA	NA	NA	NA#lncrna	lnc	NA	1	1	1667	1667	lincSSdw	NA	ENSSSCT00000005096	WDR72	150168	NA	NA	NA	NA	NA	u
1	118903057	118904137	+	XLOC_000593	TCONS_00001963	NA	NA	NA	NA#lncrna	lnc	NA	1	1	1080	1080	lincSSup	NA	ENSSSCT00000005097	ONECUT1	9307	NA	NA	NA	NA	NA	u
1	119396963	119398577	+	XLOC_000598	TCONS_00001989	NA	NA	NA	NA#lncrna	lnc	NA	1	1	1614	1614	lincSSdw	NA	ENSSSCT00000005103	NA	2238	NA	NA	NA	NA	NA	u
1	121271904	121273128	+	XLOC_000612	TCONS_00002071	NA	NA	NA	NA#lncrna	lnc	NA	1	1	1224	1224	lincSSup	NA	ENSSSCT00000005123	USP50	114	NA	NA	NA	NA	NA	u
1	121916920	121920833	+	XLOC_000619	TCONS_00002098	NA	NA	NA	NA#lncrna	lnc	NA	1	1	3913	3913	lincSSdw	NA	ENSSSCT00000061016	ATP8B4	3752	NA	NA	NA	NA	NA	u
1	121921695	121924238	+	XLOC_000620	TCONS_00002099	NA	NA	NA	NA#lncrna	lnc	NA	1	1	2543	2543	lincSSdw	NA	ENSSSCT00000061016	ATP8B4	8527	NA	NA	NA	NA	NA	u
1	122579766	122580895	+	XLOC_000624	TCONS_00002113	NA	NA	NA	NA#lncrna	lnc	NA	1	1	1129	1129	lincSSdw	NA	ENSSSCT00000005137	COPS2	4759	NA	NA	NA	NA	NA	u
1	122580995	122581886	+	XLOC_000625	TCONS_00002114	NA	NA	NA	NA#lncrna	lnc	NA	1	1	891	891	lincSSdw	NA	ENSSSCT00000005137	COPS2	5988	NA	NA	NA	NA	NA	u
1	122582051	122585399	+	XLOC_000626	TCONS_00002115	NA	NA	NA	NA#lncrna	lnc	NA	1	1	3348	3348	lincSSdw	NA	ENSSSCT00000005137	COPS2	7044	NA	NA	NA	NA	NA	u
1	122587606	122619010	+	XLOC_000623	TCONS_00002116	NA	NA	NA	NA#lncrna	lnc	NA	4	3	2344	2561	lincConv	NA	ENSSSCT00000049884	NA	11687	NA	NA	NA	NA	NA	u
1	122599390	122619010	+	XLOC_000623	TCONS_00002117	NA	NA	NA	NA#lncrna	lnc	NA	4	3	2561	2561	lincConv	NA	ENSSSCT00000049884	NA	11687	NA	NA	NA	NA	NA	u
1	122612509	122614431	+	XLOC_000627	TCONS_00002118	NA	NA	NA	NA#lncrna	lnc	NA	1	1	1922	1922	lincConv	NA	ENSSSCT00000049884	NA	16266	NA	NA	NA	NA	NA	u
1	122614595	122616690	+	XLOC_000628	TCONS_00002119	NA	NA	NA	NA#lncrna	lnc	NA	1	1	2095	2095	lincConv	NA	ENSSSCT00000049884	NA	14007	NA	NA	NA	NA	NA	u
1	123461432	123549645	+	XLOC_000633	TCONS_00002153	ENSSSCG00000004659	ENSSSCT00000005145	protein_coding	protein_coding#lncrna	lnc	SLC12A1	10	5	3447	2722	lncgASe	NA	ENSSSCT00000046526	SLC12A1	0	NA	NA	ENSGALG00000004945	ENSBTAG00000010145	gene10519	x
1	123461492	123477908	+	XLOC_000633	TCONS_00002154	ENSSSCG00000032141	ENSSSCT00000040068	protein_coding	protein_coding#lncrna	lnc	NA	4	5	2696	2722	lncgASi	NA	ENSSSCT00000040068	NA	0	NA	NA	NA	NA	NA	x
1	123461492	123477908	+	XLOC_000633	TCONS_00002155	ENSSSCG00000032141	ENSSSCT00000040068	protein_coding	protein_coding#lncrna	lnc	NA	5	5	2328	2722	lncgASi	NA	ENSSSCT00000063339	NA	0	NA	NA	NA	NA	NA	x
1	123461526	123477908	+	XLOC_000633	TCONS_00002156	ENSSSCG00000032141	ENSSSCT00000040068	protein_coding	protein_coding#lncrna	lnc	NA	4	5	2722	2722	lncgASi	NA	ENSSSCT00000040068	NA	0	NA	NA	NA	NA	NA	x
1	123467072	123470003	+	XLOC_000634	TCONS_00002157	NA	NA	NA	NA#lncrna	lnc	NA	1	1	2931	2931	lincDiv	NA	ENSSSCT00000040068	NA	4366	NA	NA	NA	NA	NA	u
1	123470332	123549645	+	XLOC_000633	TCONS_00002158	ENSSSCG00000004659	ENSSSCT00000005145	protein_coding	protein_coding#lncrna	lnc	SLC12A1	8	5	7726	2722	lncgASe	NA	ENSSSCT00000005145	SLC12A1	0	NA	NA	ENSGALG00000004945	ENSBTAG00000010145	gene10519	x
1	126333983	126338186	+	XLOC_000642	TCONS_00002193	ENSSSCG00000004671	ENSSSCT00000005157	protein_coding	protein_coding#lncrna	lnc	NA	1	1	4203	4203	lncgASe	NA	ENSSSCT00000005157	NA	0	NA	NA	ENSGALG00000005682	ENSBTAG00000018279	gene10503	x
1	126338290	126339434	+	XLOC_000643	TCONS_00002194	NA	NA	NA	NA#lncrna	lnc	NA	1	1	1144	1144	lincDiv	NA	ENSSSCT00000005157	NA	2899	NA	NA	NA	NA	NA	u
1	126541987	126543576	+	XLOC_000645	TCONS_00002201	NA	NA	NA	NA#lncrna	lnc	NA	1	1	1589	1589	lincSSup	NA	ENSSSCT00000005160	NA	5505	NA	NA	NA	NA	NA	u
1	126711690	126713993	+	XLOC_000649	TCONS_00002219	NA	NA	NA	NA#lncrna	lnc	NA	1	1	2303	2303	lincDiv	NA	ENSSSCT00000055444	SORD	10187	NA	NA	NA	NA	NA	u
1	126891672	126894854	+	XLOC_000651	TCONS_00002221	ENSSSCG00000037543	ENSSSCT00000052986	lincRNA	lincRNA#lncrna	lnc	NA	4	1	1415	1415	lincSSup	NA	ENSSSCT00000005172	SPG11	3958	NA	NA	NA	NA	NA	=
1	129876742	129878269	+	XLOC_000681	TCONS_00002393	NA	NA	NA	NA#lncrna	lnc	NA	1	1	1527	1527	lincDiv	NA	ENSSSCT00000005245	ITPKA	1103	NA	NA	NA	NA	NA	u
1	129942931	129944168	+	XLOC_000683	TCONS_00002395	NA	NA	NA	NA#lncrna	lnc	NA	1	1	1237	1237	lincDiv	NA	ENSSSCT00000031282	RTF1	76	NA	NA	NA	NA	NA	u
1	130188122	130189392	+	XLOC_000688	TCONS_00002414	NA	NA	NA	NA#lncrna	lnc	NA	1	1	1270	1270	lincSSup	NA	ENSSSCT00000005252	INO80	12451	NA	NA	NA	NA	NA	u
1	130189859	130191090	+	XLOC_000689	TCONS_00002415	NA	NA	NA	NA#lncrna	lnc	NA	1	1	1231	1231	lincSSup	NA	ENSSSCT00000005252	INO80	10753	NA	NA	NA	NA	NA	u
1	130440127	130443485	+	XLOC_000691	TCONS_00002433	NA	NA	NA	NA#lncrna	lnc	NA	1	1	3358	3358	lincSSup	NA	ENSSSCT00000005257	NA	199	NA	NA	NA	NA	NA	u
1	131037323	131038334	+	XLOC_000704	TCONS_00002473	ENSSSCG00000004781	ENSSSCT00000058654	protein_coding	protein_coding#lncrna	lnc	NA	1	1	1011	1011	lncgASe	NA	ENSSSCT00000065850	NA	0	NA	NA	ENSGALG00000034605	ENSBTAG00000019076	NA	x
1	133130127	133135888	+	XLOC_000711	TCONS_00002504	NA	NA	NA	NA#lncrna	lnc	NA	2	1	566	566	lincDiv	NA	ENSSSCT00000055368	SPRED1	113884	NA	NA	NA	NA	NA	u
1	133203670	133207359	+	XLOC_000712	TCONS_00002505	NA	NA	NA	NA#lncrna	lnc	NA	2	1	2142	2142	lincConv	NA	ENSSSCT00000005293	TMCO5A	78679	NA	NA	NA	NA	NA	u
1	135887799	136025408	+	XLOC_000718	TCONS_00002526	ENSSSCG00000033875	ENSSSCT00000047037	lincRNA	lincRNA#lncrna	lnc	NA	5	7	11174	11174	lincSSup	NA	ENSSSCT00000023009	NA	71352	NA	NA	NA	NA	NA	=
1	135887824	136014632	+	XLOC_000718	TCONS_00002528	ENSSSCG00000033875	ENSSSCT00000063776	lincRNA	lincRNA#lncrna	lnc	NA	5	7	5448	11174	lincSSdw	NA	ENSSSCT00000029836	DPH6	75817	NA	NA	NA	NA	NA	=
1	135902085	136015475	+	XLOC_000718	TCONS_00002529	ENSSSCG00000033875	ENSSSCT00000051723	lincRNA	lincRNA#lncrna	lnc	NA	4	7	5175	11174	lincSSup	NA	ENSSSCT00000023009	NA	81285	NA	NA	NA	NA	NA	=
1	135917885	136025408	+	XLOC_000718	TCONS_00002531	ENSSSCG00000033875	ENSSSCT00000063776	lincRNA	lincRNA#lncrna	lnc	NA	7	7	26021	11174	lincSSup	NA	ENSSSCT00000023009	NA	71352	NA	NA	NA	NA	NA	=
1	136026114	136027290	+	XLOC_000719	TCONS_00002532	NA	NA	NA	NA#lncrna	lnc	NA	1	1	1176	1176	lincSSup	NA	ENSSSCT00000023009	NA	69470	NA	NA	NA	NA	NA	u
1	136028232	136031605	+	XLOC_000720	TCONS_00002533	NA	NA	NA	NA#lncrna	lnc	NA	1	1	3373	3373	lincSSup	NA	ENSSSCT00000023009	NA	65155	NA	NA	NA	NA	NA	u
1	136031882	136032891	+	XLOC_000721	TCONS_00002534	NA	NA	NA	NA#lncrna	lnc	NA	1	1	1009	1009	lincSSup	NA	ENSSSCT00000023009	NA	63869	NA	NA	NA	NA	NA	u
1	136038273	136040538	+	XLOC_000723	TCONS_00002536	NA	NA	NA	NA#lncrna	lnc	NA	2	1	2045	2045	lincSSup	NA	ENSSSCT00000023009	NA	56222	NA	NA	NA	NA	NA	u
1	136040615	136046560	+	XLOC_000724	TCONS_00002537	NA	NA	NA	NA#lncrna	lnc	NA	1	1	5945	5945	lincSSup	NA	ENSSSCT00000023009	NA	50200	NA	NA	NA	NA	NA	u
1	136053410	136059981	+	XLOC_000725	TCONS_00002538	NA	NA	NA	NA#lncrna	lnc	NA	1	1	6571	6571	lincSSup	NA	ENSSSCT00000023009	NA	36779	NA	NA	NA	NA	NA	u
1	136250494	136251426	+	XLOC_000730	TCONS_00002551	NA	NA	NA	NA#lncrna	lnc	NA	1	1	932	932	lincSSdw	NA	ENSSSCT00000040622	AQR	14138	NA	NA	NA	NA	NA	u
1	136253331	136254791	+	XLOC_000731	TCONS_00002552	NA	NA	NA	NA#lncrna	lnc	NA	1	1	1460	1460	lincSSdw	NA	ENSSSCT00000040622	AQR	16975	NA	NA	NA	NA	NA	u
1	136257193	136258349	+	XLOC_000732	TCONS_00002553	NA	NA	NA	NA#lncrna	lnc	NA	1	1	1156	1156	lincSSdw	NA	ENSSSCT00000040622	AQR	20837	NA	NA	NA	NA	NA	u
1	136258479	136260916	+	XLOC_000733	TCONS_00002554	NA	NA	NA	NA#lncrna	lnc	NA	1	1	2437	2437	lincSSup	NA	ENSSSCT00000005302	NA	20203	NA	NA	NA	NA	NA	u
1	138202964	138206423	+	XLOC_000743	TCONS_00002589	NA	NA	NA	NA#lncrna	lnc	NA	1	1	3459	3459	lincSSdw	NA	ENSSSCT00000039280	LRRC28	8199	NA	NA	NA	NA	NA	u
1	138207601	138209158	+	XLOC_000744	TCONS_00002590	NA	NA	NA	NA#lncrna	lnc	NA	1	1	1557	1557	lincSSdw	NA	ENSSSCT00000039280	LRRC28	12836	NA	NA	NA	NA	NA	u
1	138292043	138292338	+	XLOC_000745	TCONS_00002591	NA	NA	NA	NA#lncrna	lnc	NA	1	1	295	295	lincSSup	NA	ENSSSCT00000023102	NA	48820	NA	NA	NA	NA	NA	u
1	143418291	143419987	+	XLOC_000759	TCONS_00002679	NA	NA	NA	NA#lncrna	lnc	NA	2	4	1195	3014.5	lincSSdw	NA	ENSSSCT00000005342	OTUD7A	55	NA	NA	NA	NA	NA	=
1	143425119	143426166	+	XLOC_000760	TCONS_00002680	NA	NA	NA	NA#lncrna	lnc	NA	1	1	1047	1047	lincSSdw	NA	ENSSSCT00000005342	OTUD7A	6883	NA	NA	NA	NA	NA	u
1	145699950	145703781	+	XLOC_000773	TCONS_00002719	NA	NA	NA	NA#lncrna	lnc	NA	1	1	3831	3831	lincSSdw	NA	ENSSSCT00000044351	PCSK6	2942	NA	NA	NA	NA	NA	u
1	145750462	145752857	+	XLOC_000775	TCONS_00002727	NA	NA	NA	NA#lncrna	lnc	NA	1	2	2395	2119	lincConv	NA	ENSSSCT00000027561	CTDP1	16914	NA	NA	NA	NA	NA	u
1	145753260	145754480	+	XLOC_000776	TCONS_00002728	NA	NA	NA	NA#lncrna	lnc	NA	1	1	1220	1220	lincConv	NA	ENSSSCT00000027561	CTDP1	15291	NA	NA	NA	NA	NA	u
1	146221913	146233956	+	XLOC_000779	TCONS_00002732	NA	NA	NA	NA#lncrna	lnc	NA	1	1	12043	12043	lincDiv	NA	ENSSSCT00000005363	ATP9B	295	NA	NA	NA	NA	NA	u
1	146396040	146409448	+	XLOC_000781	TCONS_00002734	NA	NA	NA	NA#lncrna	lnc	NA	3	1	889	889	lincSSup	NA	ENSSSCT00000061061	NA	101623	NA	NA	NA	NA	NA	u
1	149517310	149523631	+	XLOC_000787	TCONS_00002757	NA	NA	NA	NA#lncrna	lnc	NA	1	1	6321	6321	lincDiv	NA	ENSSSCT00000038557	ZNF407	26	NA	NA	NA	NA	NA	u
1	149525328	149527158	+	XLOC_000788	TCONS_00002758	ENSSSCG00000004869	ENSSSCT00000005375	protein_coding	protein_coding#lncrna	lnc	CNDP1	1	1	1830	1830	lncgASe	NA	ENSSSCT00000005375	CNDP1	0	NA	NA	ENSGALG00000013697	ENSBTAG00000021428	gene22976	x
1	150033912	150042946	+	XLOC_000792	TCONS_00002768	NA	NA	NA	NA#lncrna	lnc	NA	3	1	581	581	lincSSdw	NA	ENSSSCT00000044734	FBXO15	137501	NA	NA	NA	NA	NA	u
1	152069436	152070317	+	XLOC_000795	TCONS_00002775	NA	NA	NA	NA#lncrna	lnc	NA	1	1	881	881	lincConv	NA	ENSSSCT00000059603	NA	523334	NA	NA	NA	NA	NA	u
1	152859723	152860551	+	XLOC_000797	TCONS_00002784	NA	NA	NA	NA#lncrna	lnc	NA	1	1	828	828	lincSSup	NA	ENSSSCT00000045454	CD226	22185	NA	NA	NA	NA	NA	u
1	152983459	152983821	+	XLOC_000799	TCONS_00002793	NA	NA	NA	NA#lncrna	lnc	NA	1	1	362	362	lincSSdw	NA	ENSSSCT00000045454	CD226	3614	NA	NA	NA	NA	NA	u
1	152983938	152985117	+	XLOC_000800	TCONS_00002794	NA	NA	NA	NA#lncrna	lnc	NA	1	1	1179	1179	lincSSdw	NA	ENSSSCT00000045454	CD226	4093	NA	NA	NA	NA	NA	u
1	152987589	152989777	+	XLOC_000801	TCONS_00002795	NA	NA	NA	NA#lncrna	lnc	NA	1	1	2188	2188	lincSSdw	NA	ENSSSCT00000045454	CD226	7744	NA	NA	NA	NA	NA	u
1	152990193	152990951	+	XLOC_000802	TCONS_00002796	NA	NA	NA	NA#lncrna	lnc	NA	1	1	758	758	lincSSdw	NA	ENSSSCT00000045454	CD226	10348	NA	NA	NA	NA	NA	u
1	152991203	152992136	+	XLOC_000803	TCONS_00002797	NA	NA	NA	NA#lncrna	lnc	NA	1	1	933	933	lincSSdw	NA	ENSSSCT00000045454	CD226	11358	NA	NA	NA	NA	NA	u
1	153010479	153010985	+	XLOC_000804	TCONS_00002798	NA	NA	NA	NA#lncrna	lnc	NA	1	1	506	506	lincSSdw	NA	ENSSSCT00000045454	CD226	30634	NA	NA	NA	NA	NA	u
1	153025671	153027767	+	XLOC_000805	TCONS_00002799	NA	NA	NA	NA#lncrna	lnc	NA	1	1	2096	2096	lincConv	NA	ENSSSCT00000030293	DOK6	14233	NA	NA	NA	NA	NA	u
1	153030752	153031847	+	XLOC_000806	TCONS_00002800	NA	NA	NA	NA#lncrna	lnc	NA	1	1	1095	1095	lincConv	NA	ENSSSCT00000030293	DOK6	10153	NA	NA	NA	NA	NA	u
1	153035209	153036695	+	XLOC_000807	TCONS_00002801	NA	NA	NA	NA#lncrna	lnc	NA	1	1	1486	1486	lincConv	NA	ENSSSCT00000030293	DOK6	5305	NA	NA	NA	NA	NA	u
1	153392561	153395870	+	XLOC_000809	TCONS_00002803	ENSSSCG00000028977	ENSSSCT00000065685	protein_coding	protein_coding#lncrna	lnc	DOK6	2	1	2318	2318	lncgASi	NA	ENSSSCT00000065685	DOK6	0	NA	NA	ENSGALG00000013753	ENSBTAG00000046957	gene22994	x
1	155523233	155523775	+	XLOC_000814	TCONS_00002812	NA	NA	NA	NA#lncrna	lnc	NA	2	1	424	424	lincSSup	NA	ENSSSCT00000005391	CDH19	145346	NA	NA	NA	NA	NA	u
1	156735462	156746886	+	XLOC_000816	TCONS_00002818	NA	NA	NA	NA#lncrna	lnc	NA	2	1	1054	1054	lincDiv	NA	ENSSSCT00000005392	CDH7	298721	NA	NA	NA	NA	NA	u
1	158863686	158864575	+	XLOC_000823	TCONS_00002843	NA	NA	NA	NA#lncrna	lnc	NA	1	1	889	889	lincDiv	NA	ENSSSCT00000038015	PHLPP1	980	NA	NA	NA	NA	NA	u
1	158864662	158865647	+	XLOC_000824	TCONS_00002844	NA	NA	NA	NA#lncrna	lnc	NA	1	1	985	985	lincDiv	NA	ENSSSCT00000038015	PHLPP1	1956	NA	NA	NA	NA	NA	u
1	158867542	158868615	+	XLOC_000825	TCONS_00002845	NA	NA	NA	NA#lncrna	lnc	NA	1	1	1073	1073	lincDiv	NA	ENSSSCT00000038015	PHLPP1	4836	NA	NA	NA	NA	NA	u
1	158869437	158871131	+	XLOC_000826	TCONS_00002846	NA	NA	NA	NA#lncrna	lnc	NA	1	1	1694	1694	lincDiv	NA	ENSSSCT00000051597	PHLPP1	6731	NA	NA	NA	NA	NA	u
1	159022284	159036749	+	XLOC_000827	TCONS_00002847	ENSSSCG00000039179	ENSSSCT00000053201	lincRNA	lincRNA#lncrna	lnc	NA	2	5	1433	1433	lincDiv	NA	ENSSSCT00000065543	ZCCHC2	212	NA	NA	NA	NA	NA	=
1	159022355	159093304	+	XLOC_000827	TCONS_00002849	ENSSSCG00000039179	ENSSSCT00000062385	lincRNA	lincRNA#lncrna	lnc	NA	4	5	1145	1433	lincDiv	NA	ENSSSCT00000059984	ZCCHC2	283	NA	NA	NA	NA	NA	=
1	159076226	159100889	+	XLOC_000827	TCONS_00002851	ENSSSCG00000039179	ENSSSCT00000053201	lincRNA	lincRNA#lncrna	lnc	NA	3	5	7910	1433	lincConv	NA	ENSSSCT00000036304	TNFRSF11A	26930	NA	NA	NA	NA	NA	=
1	159818231	159819838	+	XLOC_000832	TCONS_00002865	ENSSSCG00000004903	ENSSSCT00000005409	protein_coding	protein_coding#lncrna	lnc	CDH20	1	4	1607	1358.5	lncgASe	NA	ENSSSCT00000005409	CDH20	0	NA	NA	ENSGALG00000012906	ENSBTAG00000001739	gene23297	x
1	159818231	159821377	+	XLOC_000832	TCONS_00002866	ENSSSCG00000004903	ENSSSCT00000005409	protein_coding	protein_coding#lncrna	lnc	CDH20	2	4	1926	1358.5	lncgASe	NA	ENSSSCT00000005409	CDH20	0	NA	NA	ENSGALG00000012906	ENSBTAG00000001739	gene23297	x
1	159818231	159823613	+	XLOC_000832	TCONS_00002867	ENSSSCG00000004903	ENSSSCT00000005409	protein_coding	protein_coding#lncrna	lnc	CDH20	2	4	1110	1358.5	lncgASe	NA	ENSSSCT00000005409	CDH20	0	NA	NA	ENSGALG00000012906	ENSBTAG00000001739	gene23297	x
1	159818231	159890761	+	XLOC_000832	TCONS_00002868	ENSSSCG00000004903	ENSSSCT00000005409	protein_coding	protein_coding#lncrna	lnc	CDH20	2	4	899	1358.5	lncgASe	NA	ENSSSCT00000005409	CDH20	0	NA	NA	ENSGALG00000012906	ENSBTAG00000001739	gene23297	x
1	160721207	160721892	+	XLOC_000834	TCONS_00002870	NA	NA	NA	NA#lncrna	lnc	NA	1	1	685	685	lincSSup	NA	ENSSSCT00000005410	NA	50121	NA	NA	NA	NA	NA	u
1	161555741	161556751	+	XLOC_000838	TCONS_00002874	NA	NA	NA	NA#lncrna	lnc	NA	1	1	1010	1010	lincSSdw	NA	ENSSSCT00000005413	CCBE1	3911	NA	NA	NA	NA	NA	u
1	165001421	165002388	+	XLOC_000860	TCONS_00002956	ENSSSCG00000033218	ENSSSCT00000038895	protein_coding	protein_coding#lncrna	lnc	NA	1	1	967	967	lncgASi	NA	ENSSSCT00000038895	NA	0	NA	NA	NA	NA	NA	x
1	165002534	165004578	+	XLOC_000861	TCONS_00002957	ENSSSCG00000033218	ENSSSCT00000038895	protein_coding	protein_coding#lncrna	lnc	NA	1	1	2044	2044	lncgASi	NA	ENSSSCT00000038895	NA	0	NA	NA	NA	NA	NA	x
1	166126124	166136356	+	XLOC_000867	TCONS_00002988	ENSSSCG00000004957	ENSSSCT00000065948	protein_coding	protein_coding#lncrna	lnc	CLN6	3	1	1300	1300	lncgASi	NA	ENSSSCT00000065948	CLN6	0	NA	NA	ENSGALG00000007981	ENSBTAG00000005565	gene11191	x
1	166133424	166134947	+	XLOC_000868	TCONS_00002989	NA	NA	NA	NA#lncrna	lnc	NA	1	1	1523	1523	lincDiv	NA	ENSSSCT00000065948	CLN6	6616	NA	NA	NA	NA	NA	u
1	166146966	166147658	+	XLOC_000869	TCONS_00002990	NA	NA	NA	NA#lncrna	lnc	NA	1	1	692	692	lincSSup	NA	ENSSSCT00000031923	FEM1B	14887	NA	NA	NA	NA	NA	u
1	166697950	166703331	+	XLOC_000872	TCONS_00003000	ENSSSCG00000004963	ENSSSCT00000005475	protein_coding	protein_coding#lncrna	lnc	NA	2	1	2889	2889	lncgASe	NA	ENSSSCT00000005475	NA	0	NA	NA	NA	ENSBTAG00000012365	NA	x
1	166704944	166708310	+	XLOC_000873	TCONS_00003001	NA	NA	NA	NA#lncrna	lnc	NA	1	1	3366	3366	lincDiv	NA	ENSSSCT00000005475	NA	3391	NA	NA	NA	NA	NA	u
1	167235828	167237422	+	XLOC_000879	TCONS_00003026	NA	NA	NA	NA#lncrna	lnc	NA	1	1	1594	1594	lincSSup	NA	ENSSSCT00000047705	NA	1781	NA	NA	NA	NA	NA	u
1	167305705	167307113	+	XLOC_000882	TCONS_00003038	NA	NA	NA	NA#lncrna	lnc	NA	1	1	1408	1408	lincSSdw	NA	ENSSSCT00000005482	NA	5476	NA	NA	NA	NA	NA	u
1	167308199	167310084	+	XLOC_000883	TCONS_00003039	NA	NA	NA	NA#lncrna	lnc	NA	1	1	1885	1885	lincSSdw	NA	ENSSSCT00000005482	NA	7970	NA	NA	NA	NA	NA	u
1	167310314	167311612	+	XLOC_000884	TCONS_00003040	NA	NA	NA	NA#lncrna	lnc	NA	1	1	1298	1298	lincSSdw	NA	ENSSSCT00000045915	NA	10085	NA	NA	NA	NA	NA	u
1	167498931	167500927	+	XLOC_000885	TCONS_00003041	NA	NA	NA	NA#lncrna	lnc	NA	2	1	1106	1106	lincSSdw	NA	ENSSSCT00000045915	NA	198702	NA	NA	NA	NA	NA	u
1	167505095	167506468	+	XLOC_000886	TCONS_00003042	NA	NA	NA	NA#lncrna	lnc	NA	1	1	1373	1373	lincSSdw	NA	ENSSSCT00000045915	NA	204866	NA	NA	NA	NA	NA	u
1	167523668	167526971	+	XLOC_000887	TCONS_00003043	NA	NA	NA	NA#lncrna	lnc	NA	2	7	2997	4566	lincSSdw	NA	ENSSSCT00000005482	NA	223439	NA	NA	NA	NA	NA	u
1	167523668	167554874	+	XLOC_000887	TCONS_00003044	NA	NA	NA	NA#lncrna	lnc	NA	4	7	5219	4566	lincSSdw	NA	ENSSSCT00000005482	NA	223439	NA	NA	NA	NA	NA	u
1	167523668	167554874	+	XLOC_000887	TCONS_00003045	NA	NA	NA	NA#lncrna	lnc	NA	3	7	4566	4566	lincSSdw	NA	ENSSSCT00000005482	NA	223439	NA	NA	NA	NA	NA	u
1	167523668	167554874	+	XLOC_000887	TCONS_00003046	NA	NA	NA	NA#lncrna	lnc	NA	3	7	4576	4566	lincSSdw	NA	ENSSSCT00000005482	NA	223439	NA	NA	NA	NA	NA	u
1	167523769	167554874	+	XLOC_000887	TCONS_00003047	NA	NA	NA	NA#lncrna	lnc	NA	2	7	4805	4566	lincSSdw	NA	ENSSSCT00000045915	NA	223540	NA	NA	NA	NA	NA	u
1	167523777	167536959	+	XLOC_000887	TCONS_00003048	NA	NA	NA	NA#lncrna	lnc	NA	3	7	1601	4566	lincSSdw	NA	ENSSSCT00000045915	NA	223548	NA	NA	NA	NA	NA	u
1	167523826	167554874	+	XLOC_000887	TCONS_00003049	NA	NA	NA	NA#lncrna	lnc	NA	5	7	4045	4566	lincSSdw	NA	ENSSSCT00000045915	NA	223597	NA	NA	NA	NA	NA	u
1	167527920	167532957	+	XLOC_000888	TCONS_00003050	NA	NA	NA	NA#lncrna	lnc	NA	1	1	5037	5037	lincSSdw	NA	ENSSSCT00000045915	NA	227691	NA	NA	NA	NA	NA	u
1	167533142	167534415	+	XLOC_000889	TCONS_00003051	NA	NA	NA	NA#lncrna	lnc	NA	1	1	1273	1273	lincSSdw	NA	ENSSSCT00000005482	NA	232913	NA	NA	NA	NA	NA	u
1	167538866	167539656	+	XLOC_000891	TCONS_00003053	NA	NA	NA	NA#lncrna	lnc	NA	1	1	790	790	lincSSdw	NA	ENSSSCT00000045915	NA	238637	NA	NA	NA	NA	NA	u
1	167541400	167550260	+	XLOC_000892	TCONS_00003054	NA	NA	NA	NA#lncrna	lnc	NA	1	1	8860	8860	lincSSdw	NA	ENSSSCT00000005482	NA	241171	NA	NA	NA	NA	NA	u
1	167856133	167857510	+	XLOC_000893	TCONS_00003055	NA	NA	NA	NA#lncrna	lnc	NA	1	1	1377	1377	lincDiv	NA	ENSSSCT00000005484	TLE3	314	NA	NA	NA	NA	NA	u
1	167862145	167948681	+	XLOC_000894	TCONS_00003056	NA	NA	NA	NA#lncrna	lnc	NA	2	2	4900	5553	lincDiv	NA	ENSSSCT00000005484	TLE3	6326	NA	NA	NA	NA	NA	u
1	169707797	169710431	+	XLOC_000903	TCONS_00003078	NA	NA	NA	NA#lncrna	lnc	NA	1	1	2634	2634	lincConv	NA	ENSSSCT00000005500	TRAPPC6B	523	NA	NA	NA	NA	NA	u
1	169739935	169744192	+	XLOC_000905	TCONS_00003086	NA	NA	NA	NA#lncrna	lnc	NA	1	1	4257	4257	lincSSdw	NA	ENSSSCT00000022515	NA	5932	NA	NA	NA	NA	NA	u
1	169871315	169879079	+	XLOC_000907	TCONS_00003096	ENSSSCG00000004989	ENSSSCT00000005503	protein_coding	protein_coding#lncrna	lnc	FBXO33	1	1	7764	7764	lncgASe	NA	ENSSSCT00000005503	FBXO33	0	NA	NA	ENSGALG00000010192	ENSBTAG00000006836	gene20997	x
1	169949343	169950526	+	XLOC_000908	TCONS_00003097	NA	NA	NA	NA#lncrna	lnc	NA	1	1	1183	1183	lincDiv	NA	ENSSSCT00000005503	FBXO33	33432	NA	NA	NA	NA	NA	u
1	169959112	169960418	+	XLOC_000909	TCONS_00003098	NA	NA	NA	NA#lncrna	lnc	NA	1	1	1306	1306	lincDiv	NA	ENSSSCT00000005503	FBXO33	43201	NA	NA	NA	NA	NA	u
1	169960542	169965536	+	XLOC_000910	TCONS_00003099	NA	NA	NA	NA#lncrna	lnc	NA	1	1	4994	4994	lincDiv	NA	ENSSSCT00000005503	FBXO33	44631	NA	NA	NA	NA	NA	u
1	174007130	174007356	+	XLOC_000915	TCONS_00003108	NA	NA	NA	NA#lncrna	lnc	NA	1	1	226	226	lincConv	NA	ENSSSCT00000005506	NA	725256	NA	NA	NA	NA	NA	u
1	174108707	174109803	+	XLOC_000916	TCONS_00003109	NA	NA	NA	NA#lncrna	lnc	NA	1	1	1096	1096	lincConv	NA	ENSSSCT00000005506	NA	622809	NA	NA	NA	NA	NA	u
1	175277709	175279481	+	XLOC_000920	TCONS_00003127	NA	NA	NA	NA#lncrna	lnc	NA	1	1	1772	1772	lincSSdw	NA	ENSSSCT00000039813	TOGARAM1	3073	NA	NA	NA	NA	NA	u
1	179456985	179457284	+	XLOC_000931	TCONS_00003158	ENSSSCG00000034995	ENSSSCT00000054024	misc_RNA	misc_RNA#lncrna	lnc	NA	1	2	299	189	lncgSi	NA	ENSSSCT00000047375	NA	0	lncgSe	ENSSSCT00000055326	NA	ENSBTAG00000045661	NA	=
1	179753669	179799882	+	XLOC_000936	TCONS_00003179	NA	NA	NA	NA#lncrna	lnc	NA	4	3	734	734	lincSSdw	NA	ENSSSCT00000005528	ARF6	19218	NA	NA	NA	NA	NA	u
1	179774756	179776093	+	XLOC_000937	TCONS_00003180	NA	NA	NA	NA#lncrna	lnc	NA	1	1	1337	1337	lincSSdw	NA	ENSSSCT00000005528	ARF6	40305	NA	NA	NA	NA	NA	u
1	179776165	179777100	+	XLOC_000938	TCONS_00003181	NA	NA	NA	NA#lncrna	lnc	NA	1	1	935	935	lincSSdw	NA	ENSSSCT00000005528	ARF6	41714	NA	NA	NA	NA	NA	u
1	179778146	179780566	+	XLOC_000939	TCONS_00003182	NA	NA	NA	NA#lncrna	lnc	NA	1	1	2420	2420	lincSSdw	NA	ENSSSCT00000005528	ARF6	43695	NA	NA	NA	NA	NA	u
1	179780826	179781896	+	XLOC_000940	TCONS_00003183	NA	NA	NA	NA#lncrna	lnc	NA	1	1	1070	1070	lincSSdw	NA	ENSSSCT00000005528	ARF6	46375	NA	NA	NA	NA	NA	u
1	179786457	179799882	+	XLOC_000936	TCONS_00003184	NA	NA	NA	NA#lncrna	lnc	NA	3	3	583	734	lincSSdw	NA	ENSSSCT00000005528	ARF6	52006	NA	NA	NA	NA	NA	u
1	179796804	179799882	+	XLOC_000936	TCONS_00003185	NA	NA	NA	NA#lncrna	lnc	NA	3	3	754	734	lincSSdw	NA	ENSSSCT00000005528	ARF6	62353	NA	NA	NA	NA	NA	u
1	179843411	179843756	+	XLOC_000941	TCONS_00003186	NA	NA	NA	NA#lncrna	lnc	NA	1	1	345	345	lincConv	NA	ENSSSCT00000047365	VCPKMT	55890	NA	NA	NA	NA	NA	u
1	180146127	180163739	+	XLOC_000944	TCONS_00003192	NA	NA	NA	NA#lncrna	lnc	NA	4	2	3585	3576	lincConv	NA	ENSSSCT00000053912	MAP4K5	715	NA	NA	NA	NA	NA	u
1	180148024	180153106	+	XLOC_000945	TCONS_00003193	NA	NA	NA	NA#lncrna	lnc	NA	1	1	5082	5082	lincDiv	NA	ENSSSCT00000061065	CDKL1	2970	NA	NA	NA	NA	NA	u
1	180704961	180725252	+	XLOC_000948	TCONS_00003198	ENSSSCG00000005024	ENSSSCT00000048440	protein_coding	protein_coding#lncrna	lnc	NA	4	1	8721	8721	lncgASe	NA	ENSSSCT00000005541	TRIM9	0	NA	NA	ENSGALG00000012365	ENSBTAG00000011494	gene10667	x
1	180719785	180720778	+	XLOC_000949	TCONS_00003199	NA	NA	NA	NA#lncrna	lnc	NA	1	1	993	993	lincDiv	NA	ENSSSCT00000048440	NA	343	NA	NA	NA	NA	NA	u
1	180953474	180957426	+	XLOC_000951	TCONS_00003206	NA	NA	NA	NA#lncrna	lnc	NA	1	1	3952	3952	lincSSdw	NA	ENSSSCT00000053258	TMX1	6057	NA	NA	NA	NA	NA	u
1	181655526	181662678	+	XLOC_000954	TCONS_00003216	ENSSSCG00000035178	ENSSSCT00000062421	protein_coding	protein_coding#lncrna	lnc	NA	1	2	7152	5640.5	lncgASe	NA	ENSSSCT00000062421	NA	0	NA	NA	NA	NA	NA	x
1	181657452	181662678	+	XLOC_000954	TCONS_00003217	ENSSSCG00000035178	ENSSSCT00000062421	protein_coding	protein_coding#lncrna	lnc	NA	2	2	4129	5640.5	lncgASe	NA	ENSSSCT00000062421	NA	0	NA	NA	NA	NA	NA	x
1	181664356	181666095	+	XLOC_000955	TCONS_00003218	NA	NA	NA	NA#lncrna	lnc	NA	1	1	1739	1739	lincDiv	NA	ENSSSCT00000062421	NA	2556	NA	NA	NA	NA	NA	u
1	181668508	181670260	+	XLOC_000956	TCONS_00003219	NA	NA	NA	NA#lncrna	lnc	NA	1	1	1752	1752	lincDiv	NA	ENSSSCT00000062421	NA	6708	NA	NA	NA	NA	NA	u
1	181670440	181672512	+	XLOC_000957	TCONS_00003220	NA	NA	NA	NA#lncrna	lnc	NA	1	1	2072	2072	lincDiv	NA	ENSSSCT00000062421	NA	8640	NA	NA	NA	NA	NA	u
1	181672626	181675698	+	XLOC_000958	TCONS_00003221	NA	NA	NA	NA#lncrna	lnc	NA	1	1	3072	3072	lincSSup	NA	ENSSSCT00000062359	RTRAF	5508	NA	NA	NA	NA	NA	u
1	181675820	181678926	+	XLOC_000959	TCONS_00003222	NA	NA	NA	NA#lncrna	lnc	NA	1	1	3106	3106	lincSSup	NA	ENSSSCT00000062359	RTRAF	2280	NA	NA	NA	NA	NA	u
1	182018903	182020420	+	XLOC_000962	TCONS_00003234	NA	NA	NA	NA#lncrna	lnc	NA	1	1	1517	1517	lincSSdw	NA	ENSSSCT00000025684	PTGER2	8950	NA	NA	NA	NA	NA	u
1	182473291	182514599	+	XLOC_000966	TCONS_00003248	NA	NA	NA	NA#lncrna	lnc	NA	3	3	2626	2205	lincConv	NA	ENSSSCT00000047893	FERMT2	5085	NA	NA	NA	NA	NA	u
1	182473291	182514599	+	XLOC_000966	TCONS_00003249	NA	NA	NA	NA#lncrna	lnc	NA	3	3	2205	2205	lincConv	NA	ENSSSCT00000047893	FERMT2	5085	NA	NA	NA	NA	NA	u
1	182754594	182755859	+	XLOC_000967	TCONS_00003251	NA	NA	NA	NA#lncrna	lnc	NA	1	1	1265	1265	lincDiv	NA	ENSSSCT00000064162	DDHD1	63	NA	NA	NA	NA	NA	u
1	183906043	183907168	+	XLOC_000970	TCONS_00003261	NA	NA	NA	NA#lncrna	lnc	NA	1	1	1125	1125	lincSSdw	NA	ENSSSCT00000027967	CGRRF1	2148	NA	NA	NA	NA	NA	u
1	183907228	183910541	+	XLOC_000971	TCONS_00003262	NA	NA	NA	NA#lncrna	lnc	NA	1	1	3313	3313	lincSSdw	NA	ENSSSCT00000027967	CGRRF1	3333	NA	NA	NA	NA	NA	u
1	183910595	183911456	+	XLOC_000972	TCONS_00003263	NA	NA	NA	NA#lncrna	lnc	NA	1	1	861	861	lincSSup	NA	ENSSSCT00000024259	SAMD4A	3883	NA	NA	NA	NA	NA	u
1	184257446	184280235	+	XLOC_000974	TCONS_00003272	NA	NA	NA	NA#lncrna	lnc	NA	6	1	1441	1441	lincDiv	NA	ENSSSCT00000062967	GCH1	101	NA	NA	NA	NA	NA	u
1	184431390	184432329	+	XLOC_000977	TCONS_00003285	NA	NA	NA	NA#lncrna	lnc	NA	1	1	939	939	lincSSdw	NA	ENSSSCT00000005571	MAPK1IP1L	14432	NA	NA	NA	NA	NA	u
1	184433318	184434403	+	XLOC_000978	TCONS_00003286	NA	NA	NA	NA#lncrna	lnc	NA	1	1	1085	1085	lincSSdw	NA	ENSSSCT00000005571	MAPK1IP1L	16360	NA	NA	NA	NA	NA	u
1	184996968	185008499	+	XLOC_000983	TCONS_00003308	NA	NA	NA	NA#lncrna	lnc	NA	2	2	5029	3905	lincSSdw	NA	ENSSSCT00000005577	KTN1	6030	NA	NA	NA	NA	NA	u
1	185005718	185008499	+	XLOC_000983	TCONS_00003309	NA	NA	NA	NA#lncrna	lnc	NA	1	2	2781	3905	lincSSdw	NA	ENSSSCT00000005577	KTN1	14780	NA	NA	NA	NA	NA	u
1	185397797	185450622	+	XLOC_000984	TCONS_00003310	NA	NA	NA	NA#lncrna	lnc	NA	2	1	751	751	lincSSup	NA	ENSSSCT00000040651	PELI2	115135	NA	NA	NA	NA	NA	u
1	185457488	185459454	+	XLOC_000985	TCONS_00003311	NA	NA	NA	NA#lncrna	lnc	NA	1	1	1966	1966	lincSSup	NA	ENSSSCT00000040651	PELI2	106303	NA	NA	NA	NA	NA	u
1	185462800	185464428	+	XLOC_000986	TCONS_00003312	NA	NA	NA	NA#lncrna	lnc	NA	1	1	1628	1628	lincSSup	NA	ENSSSCT00000040651	PELI2	101329	NA	NA	NA	NA	NA	u
1	185534700	185535720	+	XLOC_000989	TCONS_00003315	NA	NA	NA	NA#lncrna	lnc	NA	1	1	1020	1020	lincSSup	NA	ENSSSCT00000040651	PELI2	30037	NA	NA	NA	NA	NA	u
1	185536931	185539543	+	XLOC_000990	TCONS_00003316	NA	NA	NA	NA#lncrna	lnc	NA	1	1	2612	2612	lincSSup	NA	ENSSSCT00000040651	PELI2	26214	NA	NA	NA	NA	NA	u
1	185546934	185553350	+	XLOC_000991	TCONS_00003317	NA	NA	NA	NA#lncrna	lnc	NA	1	1	6416	6416	lincSSup	NA	ENSSSCT00000040651	PELI2	12407	NA	NA	NA	NA	NA	u
1	185554810	185555781	+	XLOC_000992	TCONS_00003318	NA	NA	NA	NA#lncrna	lnc	NA	1	1	971	971	lincSSup	NA	ENSSSCT00000040651	PELI2	9976	NA	NA	NA	NA	NA	u
1	186558907	186562810	+	XLOC_000996	TCONS_00003347	NA	NA	NA	NA#lncrna	lnc	NA	1	1	3903	3903	lincSSdw	NA	ENSSSCT00000049471	NAA30	3016	NA	NA	NA	NA	NA	u
1	187457435	187461197	+	XLOC_001001	TCONS_00003362	NA	NA	NA	NA#lncrna	lnc	NA	1	1	3762	3762	lincSSdw	NA	ENSSSCT00000005590	ARID4A	4898	NA	NA	NA	NA	NA	u
1	187461682	187467417	+	XLOC_001002	TCONS_00003363	NA	NA	NA	NA#lncrna	lnc	NA	2	2	5618	4250.5	lincSSup	NA	ENSSSCT00000056506	NA	1051	NA	NA	NA	NA	NA	u
1	187463451	187467417	+	XLOC_001002	TCONS_00003364	NA	NA	NA	NA#lncrna	lnc	NA	2	2	2883	4250.5	lincSSup	NA	ENSSSCT00000056506	NA	1051	NA	NA	NA	NA	NA	u
1	188041328	188057945	+	XLOC_001007	TCONS_00003381	NA	NA	NA	NA#lncrna	lnc	NA	3	1	877	877	lincSSup	NA	ENSSSCT00000005595	NA	65640	NA	NA	NA	NA	NA	u
1	188061240	188064895	+	XLOC_001009	TCONS_00003383	NA	NA	NA	NA#lncrna	lnc	NA	1	1	3655	3655	lincSSup	NA	ENSSSCT00000005595	NA	58690	NA	NA	NA	NA	NA	u
1	190171144	190175119	+	XLOC_001019	TCONS_00003449	NA	NA	NA	NA#lncrna	lnc	NA	2	3	3676	3676	lincDiv	NA	ENSSSCT00000005615	TMEM30B	49	NA	NA	NA	NA	NA	u
1	190171256	190175119	+	XLOC_001019	TCONS_00003450	NA	NA	NA	NA#lncrna	lnc	NA	2	3	3469	3676	lincDiv	NA	ENSSSCT00000005615	TMEM30B	161	NA	NA	NA	NA	NA	u
1	190521751	190522582	+	XLOC_001022	TCONS_00003461	NA	NA	NA	NA#lncrna	lnc	NA	1	1	831	831	lincSSdw	NA	ENSSSCT00000005616	PRKCH	79805	NA	NA	NA	NA	NA	u
1	190679106	190679418	+	XLOC_001024	TCONS_00003474	ENSSSCG00000018427	ENSSSCT00000020022	misc_RNA	misc_RNA#lncrna	lnc	NA	1	1	312	312	lncgSi	NA	ENSSSCT00000005619	SNAPC1	0	NA	NA	NA	NA	NA	=
1	190717085	190718024	+	XLOC_001025	TCONS_00003477	NA	NA	NA	NA#lncrna	lnc	NA	1	1	939	939	lincSSdw	NA	ENSSSCT00000005619	SNAPC1	2329	NA	NA	NA	NA	NA	u
1	190718636	190725174	+	XLOC_001026	TCONS_00003478	NA	NA	NA	NA#lncrna	lnc	NA	1	2	6538	5941.5	lincSSdw	NA	ENSSSCT00000005619	SNAPC1	3880	NA	NA	NA	NA	NA	u
1	190719428	190725174	+	XLOC_001026	TCONS_00003479	NA	NA	NA	NA#lncrna	lnc	NA	2	2	5345	5941.5	lincSSdw	NA	ENSSSCT00000051071	SNAPC1	4672	NA	NA	NA	NA	NA	u
1	190725359	190729526	+	XLOC_001027	TCONS_00003480	NA	NA	NA	NA#lncrna	lnc	NA	1	1	4167	4167	lincSSdw	NA	ENSSSCT00000005619	SNAPC1	10603	NA	NA	NA	NA	NA	u
1	191031228	191038682	+	XLOC_001029	TCONS_00003484	NA	NA	NA	NA#lncrna	lnc	NA	1	1	7454	7454	lincSSdw	NA	ENSSSCT00000005620	SYT16	4579	NA	NA	NA	NA	NA	u
1	194390096	194391112	+	XLOC_001040	TCONS_00003515	NA	NA	NA	NA#lncrna	lnc	NA	1	1	1016	1016	lincSSdw	NA	ENSSSCT00000039849	SGPP1	9190	NA	NA	NA	NA	NA	u
1	194480096	194481377	+	XLOC_001042	TCONS_00003522	NA	NA	NA	NA#lncrna	lnc	NA	1	1	1281	1281	lincSSdw	NA	ENSSSCT00000051656	WDR89	4172	NA	NA	NA	NA	NA	u
1	194481999	194485581	+	XLOC_001043	TCONS_00003523	NA	NA	NA	NA#lncrna	lnc	NA	1	1	3582	3582	lincSSdw	NA	ENSSSCT00000051656	WDR89	6075	NA	NA	NA	NA	NA	u
1	194660281	194661395	+	XLOC_001045	TCONS_00003530	NA	NA	NA	NA#lncrna	lnc	NA	1	1	1114	1114	lincSSdw	NA	ENSSSCT00000032151	NA	2538	NA	NA	NA	NA	NA	u
1	194663511	194664676	+	XLOC_001046	TCONS_00003531	NA	NA	NA	NA#lncrna	lnc	NA	1	1	1165	1165	lincSSdw	NA	ENSSSCT00000032151	NA	5768	NA	NA	NA	NA	NA	u
1	194667152	194668959	+	XLOC_001047	TCONS_00003532	NA	NA	NA	NA#lncrna	lnc	NA	1	1	1807	1807	lincSSdw	NA	ENSSSCT00000032151	NA	9409	NA	NA	NA	NA	NA	u
1	201278482	201284815	+	XLOC_001070	TCONS_00003582	NA	NA	NA	NA#lncrna	lnc	NA	2	10	2780	4247	lincDiv	NA	ENSSSCT00000031027	NA	181	NA	NA	NA	NA	NA	u
1	201278487	201289516	+	XLOC_001070	TCONS_00003583	NA	NA	NA	NA#lncrna	lnc	NA	2	10	4032	4247	lincDiv	NA	ENSSSCT00000031027	NA	186	NA	NA	NA	NA	NA	u
1	201280353	201284815	+	XLOC_001070	TCONS_00003587	NA	NA	NA	NA#lncrna	lnc	NA	1	10	4462	4247	lincDiv	NA	ENSSSCT00000031027	NA	2052	NA	NA	NA	NA	NA	u
1	201291273	201293472	+	XLOC_001071	TCONS_00003588	ENSSSCG00000039987	ENSSSCT00000035926	protein_coding	protein_coding#lncrna	lnc	NA	1	1	2199	2199	lncgASe	NA	ENSSSCT00000035926	NA	0	NA	NA	NA	NA	NA	x
1	201293804	201301667	+	XLOC_001070	TCONS_00003589	NA	NA	NA	NA#lncrna	lnc	NA	1	10	7863	4247	lincDiv	NA	ENSSSCT00000035926	NA	1402	NA	NA	NA	NA	NA	u
1	201318166	201319274	+	XLOC_001072	TCONS_00003590	NA	NA	NA	NA#lncrna	lnc	NA	1	1	1108	1108	lincDiv	NA	ENSSSCT00000026435	NA	605	NA	NA	NA	NA	NA	u
1	201319671	201321429	+	XLOC_001073	TCONS_00003591	NA	NA	NA	NA#lncrna	lnc	NA	1	1	1758	1758	lincConv	NA	ENSSSCT00000035220	NA	476	NA	NA	NA	NA	NA	u
1	201323495	201326131	+	XLOC_001074	TCONS_00003592	NA	NA	NA	NA#lncrna	lnc	NA	1	1	2636	2636	lincDiv	NA	ENSSSCT00000035220	NA	1045	NA	NA	NA	NA	NA	u
1	201335142	201338299	+	XLOC_001076	TCONS_00003596	NA	NA	NA	NA#lncrna	lnc	NA	1	1	3157	3157	lincDiv	NA	ENSSSCT00000005673	NA	204	NA	NA	NA	NA	NA	u
1	201356972	201369008	+	XLOC_001075	TCONS_00003600	NA	NA	NA	NA#lncrna	lnc	NA	2	9	1541	5930	lincConv	NA	ENSSSCT00000005671	NA	648	NA	NA	NA	NA	NA	u
1	201357596	201358537	+	XLOC_001077	TCONS_00003601	NA	NA	NA	NA#lncrna	lnc	NA	1	1	941	941	lincDiv	NA	ENSSSCT00000038978	NA	3174	NA	NA	NA	NA	NA	u
1	201358909	201360203	+	XLOC_001078	TCONS_00003602	NA	NA	NA	NA#lncrna	lnc	NA	1	1	1294	1294	lincDiv	NA	ENSSSCT00000038978	NA	4487	NA	NA	NA	NA	NA	u
1	201364864	201369008	+	XLOC_001075	TCONS_00003604	NA	NA	NA	NA#lncrna	lnc	NA	2	9	1466	5930	lincConv	NA	ENSSSCT00000005671	NA	648	NA	NA	NA	NA	NA	u
1	201375437	201379166	+	XLOC_001079	TCONS_00003605	NA	NA	NA	NA#lncrna	lnc	NA	1	1	3729	3729	lincConv	NA	ENSSSCT00000033639	NA	3532	NA	NA	NA	NA	NA	u
1	201384331	201385895	+	XLOC_001081	TCONS_00003607	NA	NA	NA	NA#lncrna	lnc	NA	1	1	1564	1564	lincDiv	NA	ENSSSCT00000033639	NA	1118	NA	NA	NA	NA	NA	u
1	201386714	201388029	+	XLOC_001082	TCONS_00003608	NA	NA	NA	NA#lncrna	lnc	NA	1	1	1315	1315	lincConv	NA	ENSSSCT00000037738	NA	3422	NA	NA	NA	NA	NA	u
1	201388155	201389489	+	XLOC_001083	TCONS_00003609	NA	NA	NA	NA#lncrna	lnc	NA	1	1	1334	1334	lincConv	NA	ENSSSCT00000037738	NA	1962	NA	NA	NA	NA	NA	u
1	201389661	201391386	+	XLOC_001084	TCONS_00003610	NA	NA	NA	NA#lncrna	lnc	NA	1	1	1725	1725	lincConv	NA	ENSSSCT00000037738	NA	65	NA	NA	NA	NA	NA	u
1	201474323	201475616	+	XLOC_001086	TCONS_00003612	NA	NA	NA	NA#lncrna	lnc	NA	1	1	1293	1293	lincSSup	NA	ENSSSCT00000064873	NA	6475	NA	NA	NA	NA	NA	u
1	201496343	201497051	+	XLOC_001088	TCONS_00003615	ENSSSCG00000031075	ENSSSCT00000055160	protein_coding	protein_coding#lncrna	lnc	NA	1	1	708	708	lncgASe	NA	ENSSSCT00000055160	NA	0	NA	NA	NA	NA	NA	x
1	201517312	201521205	+	XLOC_001089	TCONS_00003617	NA	NA	NA	NA#lncrna	lnc	NA	1	1	3893	3893	lincDiv	NA	ENSSSCT00000043720	NA	835	NA	NA	NA	NA	NA	u
1	201521933	201533625	+	XLOC_001087	TCONS_00003618	NA	NA	NA	NA#lncrna	lnc	NA	2	4	3512	3026	lincDiv	NA	ENSSSCT00000043720	NA	5456	NA	NA	NA	NA	NA	=
1	201540473	201545231	+	XLOC_001090	TCONS_00003620	NA	NA	NA	NA#lncrna	lnc	NA	2	3	1979	2173	lincDiv	NA	ENSSSCT00000033577	NA	15	NA	NA	NA	NA	NA	u
1	201541470	201545231	+	XLOC_001090	TCONS_00003621	NA	NA	NA	NA#lncrna	lnc	NA	1	3	3761	2173	lincDiv	NA	ENSSSCT00000033577	NA	1012	NA	NA	NA	NA	NA	u
1	202605620	202607307	+	XLOC_001110	TCONS_00003669	NA	NA	NA	NA#lncrna	lnc	NA	1	8	1687	2958	lincSSdw	NA	ENSSSCT00000063612	MLLT3	2651	NA	NA	NA	NA	NA	=
1	203774466	203778814	+	XLOC_001115	TCONS_00003697	NA	NA	NA	NA#lncrna	lnc	NA	3	1	3632	3632	lincDiv	NA	ENSSSCT00000005704	RRAGA	333	NA	NA	NA	NA	NA	u
1	204942515	204943934	+	XLOC_001117	TCONS_00003699	NA	NA	NA	NA#lncrna	lnc	NA	1	1	1419	1419	lincConv	NA	ENSSSCT00000005707	SH3GL2	137297	NA	NA	NA	NA	NA	u
1	206378233	206380077	+	XLOC_001120	TCONS_00003707	NA	NA	NA	NA#lncrna	lnc	NA	1	1	1844	1844	lincSSdw	NA	ENSSSCT00000044003	BNC2	3914	NA	NA	NA	NA	NA	u
1	208708127	208709779	+	XLOC_001128	TCONS_00003756	NA	NA	NA	NA#lncrna	lnc	NA	1	1	1652	1652	lincSSdw	NA	ENSSSCT00000044141	NFIB	286163	NA	NA	NA	NA	NA	u
1	213133445	213137477	+	XLOC_001132	TCONS_00003771	NA	NA	NA	NA#lncrna	lnc	NA	1	3	4032	1475	lincSSup	NA	ENSSSCT00000064789	PTPRD	346279	NA	NA	NA	NA	NA	o
1	213137708	213149918	+	XLOC_001133	TCONS_00003773	NA	NA	NA	NA#lncrna	lnc	NA	1	1	12210	12210	lincSSup	NA	ENSSSCT00000064789	PTPRD	333838	NA	NA	NA	NA	NA	u
1	213356640	213358109	+	XLOC_001136	TCONS_00003777	NA	NA	NA	NA#lncrna	lnc	NA	1	1	1469	1469	lincSSup	NA	ENSSSCT00000064789	PTPRD	125647	NA	NA	NA	NA	NA	u
1	213438383	213443759	+	XLOC_001137	TCONS_00003778	NA	NA	NA	NA#lncrna	lnc	NA	1	3	5376	6821	lincSSup	NA	ENSSSCT00000064789	PTPRD	39997	NA	NA	NA	NA	NA	u
1	213469304	213479520	+	XLOC_001137	TCONS_00003780	NA	NA	NA	NA#lncrna	lnc	NA	2	3	10153	6821	lincSSup	NA	ENSSSCT00000064789	PTPRD	4236	NA	NA	NA	NA	NA	u
1	214457690	214461080	+	XLOC_001142	TCONS_00003804	NA	NA	NA	NA#lncrna	lnc	NA	1	1	3390	3390	lincSSdw	NA	ENSSSCT00000005728	DMAC1	3698	NA	NA	NA	NA	NA	u
1	215807801	215848880	+	XLOC_001145	TCONS_00003815	ENSSSCG00000021136	ENSSSCT00000026446	protein_coding	protein_coding#lncrna	lnc	NA	3	2	329	3142	lncgASi	NA	ENSSSCT00000026446	NA	0	NA	NA	NA	ENSBTAG00000011160	NA	x
1	215807803	216038360	+	XLOC_001145	TCONS_00003816	ENSSSCG00000005203	ENSSSCT00000032954	protein_coding	protein_coding#lncrna	lnc	IL33	5	2	5955	3142	lncgASi	NA	ENSSSCT00000026446	NA	0	NA	NA	NA	ENSBTAG00000018347	gene8887	x
1	215826364	215827239	+	XLOC_001146	TCONS_00003817	NA	NA	NA	NA#lncrna	lnc	NA	1	1	875	875	lincConv	NA	ENSSSCT00000026446	NA	14338	NA	NA	NA	NA	NA	u
1	215979576	215981558	+	XLOC_001147	TCONS_00003818	NA	NA	NA	NA#lncrna	lnc	NA	1	1	1982	1982	lincDiv	NA	ENSSSCT00000005735	IL33	37703	NA	NA	NA	NA	NA	u
1	216062782	216064077	+	XLOC_001149	TCONS_00003820	NA	NA	NA	NA#lncrna	lnc	NA	1	1	1295	1295	lincSSup	NA	ENSSSCT00000005736	RANBP6	43517	NA	NA	NA	NA	NA	u
1	216065233	216066390	+	XLOC_001150	TCONS_00003821	NA	NA	NA	NA#lncrna	lnc	NA	1	1	1157	1157	lincSSup	NA	ENSSSCT00000005736	RANBP6	41204	NA	NA	NA	NA	NA	u
1	216066890	216073894	+	XLOC_001151	TCONS_00003822	NA	NA	NA	NA#lncrna	lnc	NA	1	1	7004	7004	lincSSup	NA	ENSSSCT00000005736	RANBP6	33700	NA	NA	NA	NA	NA	u
1	217288290	217290982	+	XLOC_001161	TCONS_00003849	NA	NA	NA	NA#lncrna	lnc	NA	1	1	2692	2692	lincDiv	NA	ENSSSCT00000055498	CDC37L1	284	NA	NA	NA	NA	NA	u
1	217291893	217297684	+	XLOC_001162	TCONS_00003850	NA	NA	NA	NA#lncrna	lnc	NA	1	1	5791	5791	lincSSup	NA	ENSSSCT00000059318	SPATA6L	3275	NA	NA	NA	NA	NA	u
1	217441787	217493442	+	XLOC_001164	TCONS_00003864	ENSSSCG00000005222	ENSSSCT00000005755	protein_coding	protein_coding#lncrna	lnc	NA	3	1	2131	2131	lncgASe	NA	ENSSSCT00000005755	NA	0	NA	NA	ENSGALG00000010187	ENSBTAG00000019125	gene8910	x
1	219049206	219049918	+	XLOC_001169	TCONS_00003891	NA	NA	NA	NA#lncrna	lnc	NA	1	1	712	712	lincSSdw	NA	ENSSSCT00000005761	PUM3	10696	NA	NA	NA	NA	NA	u
1	219815983	219820185	+	XLOC_001171	TCONS_00003893	NA	NA	NA	NA#lncrna	lnc	NA	1	1	4202	4202	lincDiv	NA	ENSSSCT00000056608	SMARCA2	503	NA	NA	NA	NA	NA	u
1	221838440	221840932	+	XLOC_001175	TCONS_00003904	ENSSSCG00000037125	ENSSSCT00000056483	protein_coding	protein_coding#lncrna	lnc	TMEM252	1	1	2492	2492	lncgASe	NA	ENSSSCT00000056483	TMEM252	0	NA	NA	NA	ENSBTAG00000011874	gene8938	x
1	223664218	223665150	+	XLOC_001184	TCONS_00003961	NA	NA	NA	NA#lncrna	lnc	NA	1	1	932	932	lincSSdw	NA	ENSSSCT00000058898	SMC5	10850	NA	NA	NA	NA	NA	u
1	223763244	223765519	+	XLOC_001186	TCONS_00003963	NA	NA	NA	NA#lncrna	lnc	NA	1	1	2275	2275	lincDiv	NA	ENSSSCT00000037164	NA	14623	NA	NA	NA	NA	NA	u
1	225260985	225261768	+	XLOC_001188	TCONS_00003970	NA	NA	NA	NA#lncrna	lnc	NA	1	1	783	783	lincSSdw	NA	ENSSSCT00000050062	C9orf85	2064	NA	NA	NA	NA	NA	u
1	225799919	225802559	+	XLOC_001190	TCONS_00003972	NA	NA	NA	NA#lncrna	lnc	NA	1	1	2640	2640	lincDiv	NA	ENSSSCT00000005799	ZFAND5	85554	NA	NA	NA	NA	NA	u
1	225867543	225873144	+	XLOC_001192	TCONS_00003975	NA	NA	NA	NA#lncrna	lnc	NA	2	1	1406	1406	lincSSup	NA	ENSSSCT00000053034	TMC1	78499	NA	NA	NA	NA	NA	u
1	226116252	226117586	+	XLOC_001193	TCONS_00003980	NA	NA	NA	NA#lncrna	lnc	NA	1	1	1334	1334	lincSSdw	NA	ENSSSCT00000005801	TMC1	5157	NA	NA	NA	NA	NA	u
1	228046020	228052073	+	XLOC_001197	TCONS_00003997	NA	NA	NA	NA#lncrna	lnc	NA	2	2	2160	3748	lincDiv	NA	ENSSSCT00000065225	C9orf40	1025	NA	NA	NA	NA	NA	u
1	228046737	228052073	+	XLOC_001197	TCONS_00003998	NA	NA	NA	NA#lncrna	lnc	NA	1	2	5336	3748	lincDiv	NA	ENSSSCT00000065225	C9orf40	1742	NA	NA	NA	NA	NA	u
1	228199975	228204980	+	XLOC_001199	TCONS_00004004	NA	NA	NA	NA#lncrna	lnc	NA	1	1	5005	5005	lincSSdw	NA	ENSSSCT00000042535	NA	2940	NA	NA	NA	NA	NA	u
1	229337152	229338760	+	XLOC_001204	TCONS_00004011	NA	NA	NA	NA#lncrna	lnc	NA	1	1	1608	1608	lincDiv	NA	ENSSSCT00000045630	RFK	419	NA	NA	NA	NA	NA	u
1	229338844	229343996	+	XLOC_001205	TCONS_00004012	NA	NA	NA	NA#lncrna	lnc	NA	1	1	5152	5152	lincDiv	NA	ENSSSCT00000045630	RFK	2111	NA	NA	NA	NA	NA	u
1	229522087	229524202	+	XLOC_001207	TCONS_00004027	NA	NA	NA	NA#lncrna	lnc	NA	1	1	2115	2115	lincSSdw	NA	ENSSSCT00000005812	GCNT1	54311	NA	NA	NA	NA	NA	u
1	229540909	229542015	+	XLOC_001208	TCONS_00004028	NA	NA	NA	NA#lncrna	lnc	NA	1	1	1106	1106	lincConv	NA	ENSSSCT00000048113	NA	46329	NA	NA	NA	NA	NA	u
1	229591059	229599275	+	XLOC_001209	TCONS_00004029	ENSSSCG00000039009	ENSSSCT00000056691	protein_coding	protein_coding#lncrna	lnc	NA	4	1	1531	1531	lncgASe	NA	ENSSSCT00000056691	NA	0	NA	NA	NA	NA	NA	x
1	229596460	229597741	+	XLOC_001210	TCONS_00004030	ENSSSCG00000039009	ENSSSCT00000048113	protein_coding	protein_coding#lncrna	lnc	NA	1	1	1281	1281	lncgASe	NA	ENSSSCT00000058878	NA	0	NA	NA	NA	NA	NA	x
1	230332945	230337788	+	XLOC_001215	TCONS_00004048	NA	NA	NA	NA#lncrna	lnc	NA	1	2	4843	4193.5	lincSSdw	NA	ENSSSCT00000005817	NA	3099	NA	NA	NA	NA	NA	u
1	230342816	230357020	+	XLOC_001217	TCONS_00004051	ENSSSCG00000005284	ENSSSCT00000058701	protein_coding	protein_coding#lncrna	lnc	GNA14	3	1	4442	4442	lncgASe	NA	ENSSSCT00000058701	GNA14	0	NA	NA	ENSGALG00000015176	ENSBTAG00000021127	gene8995	x
1	231118791	231119851	+	XLOC_001221	TCONS_00004062	NA	NA	NA	NA#lncrna	lnc	NA	1	1	1060	1060	lincSSdw	NA	ENSSSCT00000063317	CEP78	5429	NA	NA	NA	NA	NA	u
1	234197777	234198040	+	XLOC_001225	TCONS_00004081	NA	NA	NA	NA#lncrna	lnc	NA	1	1	263	263	lincConv	NA	ENSSSCT00000042411	TLE1	80134	NA	NA	NA	NA	NA	u
1	236326905	236331085	+	XLOC_001233	TCONS_00004139	NA	NA	NA	NA#lncrna	lnc	NA	1	1	4180	4180	lincDiv	NA	ENSSSCT00000005847	FAM166B	1924	NA	NA	NA	NA	NA	u
1	236378152	236379234	+	XLOC_001235	TCONS_00004142	NA	NA	NA	NA#lncrna	lnc	NA	1	1	1082	1082	lincSSup	NA	ENSSSCT00000005851	CCDC107	907	NA	NA	NA	NA	NA	u
1	236674025	236674960	+	XLOC_001243	TCONS_00004170	NA	NA	NA	NA#lncrna	lnc	NA	1	1	935	935	lincSSup	NA	ENSSSCT00000063682	SPAAR	898	NA	NA	NA	NA	NA	u
1	236908106	236911177	+	XLOC_001251	TCONS_00004183	NA	NA	NA	NA#lncrna	lnc	NA	1	1	3071	3071	lincSSup	NA	ENSSSCT00000062232	GLIPR2	8790	NA	NA	NA	NA	NA	u
1	236911384	236914628	+	XLOC_001252	TCONS_00004184	NA	NA	NA	NA#lncrna	lnc	NA	1	1	3244	3244	lincSSup	NA	ENSSSCT00000062232	GLIPR2	5339	NA	NA	NA	NA	NA	u
1	236955990	236956936	+	XLOC_001254	TCONS_00004189	NA	NA	NA	NA#lncrna	lnc	NA	1	1	946	946	lincSSdw	NA	ENSSSCT00000005879	CCIN	5588	NA	NA	NA	NA	NA	u
1	238086666	238088955	+	XLOC_001258	TCONS_00004217	NA	NA	NA	NA#lncrna	lnc	NA	1	1	2289	2289	lincSSdw	NA	ENSSSCT00000005885	ZCCHC7	17132	NA	NA	NA	NA	NA	u
1	238090603	238093114	+	XLOC_001259	TCONS_00004218	NA	NA	NA	NA#lncrna	lnc	NA	1	1	2511	2511	lincSSdw	NA	ENSSSCT00000005885	ZCCHC7	21069	NA	NA	NA	NA	NA	u
1	238226720	238227795	+	XLOC_001263	TCONS_00004226	NA	NA	NA	NA#lncrna	lnc	NA	1	1	1075	1075	lincConv	NA	ENSSSCT00000028359	FBXO10	5063	NA	NA	NA	NA	NA	u
1	238229915	238231828	+	XLOC_001264	TCONS_00004227	NA	NA	NA	NA#lncrna	lnc	NA	1	1	1913	1913	lincConv	NA	ENSSSCT00000028359	FBXO10	1030	NA	NA	NA	NA	NA	u
1	240930676	240931709	+	XLOC_001281	TCONS_00004316	NA	NA	NA	NA#lncrna	lnc	NA	1	1	1033	1033	lincSSdw	NA	ENSSSCT00000064097	TGFBR1	12140	NA	NA	NA	NA	NA	u
1	241568183	241569310	+	XLOC_001286	TCONS_00004323	NA	NA	NA	NA#lncrna	lnc	NA	1	1	1127	1127	lincSSup	NA	ENSSSCT00000050140	NR4A3	520	NA	NA	NA	NA	NA	u
1	246957251	246958359	+	XLOC_001312	TCONS_00004445	NA	NA	NA	NA#lncrna	lnc	NA	1	1	1108	1108	lincSSup	NA	ENSSSCT00000065412	NA	15056	NA	NA	NA	NA	NA	u
1	247058283	247060438	+	XLOC_001314	TCONS_00004453	NA	NA	NA	NA#lncrna	lnc	NA	1	1	2155	2155	lincSSdw	NA	ENSSSCT00000065412	NA	29239	NA	NA	NA	NA	NA	u
1	247060497	247067729	+	XLOC_001315	TCONS_00004454	NA	NA	NA	NA#lncrna	lnc	NA	1	1	7232	7232	lincSSdw	NA	ENSSSCT00000065412	NA	31453	NA	NA	NA	NA	NA	u
1	247078179	247084139	+	XLOC_001317	TCONS_00004456	NA	NA	NA	NA#lncrna	lnc	NA	1	1	5960	5960	lincSSdw	NA	ENSSSCT00000065412	NA	49135	NA	NA	NA	NA	NA	u
1	248515980	248517120	+	XLOC_001322	TCONS_00004473	NA	NA	NA	NA#lncrna	lnc	NA	1	1	1140	1140	lincSSdw	NA	ENSSSCT00000005980	NA	21987	NA	NA	NA	NA	NA	u
1	249998792	250003427	+	XLOC_001326	TCONS_00004487	NA	NA	NA	NA#lncrna	lnc	NA	4	2	1392	1529	lincConv	NA	ENSSSCT00000005987	TMEM245	2022	NA	NA	NA	NA	NA	u
1	249998797	250003427	+	XLOC_001326	TCONS_00004488	NA	NA	NA	NA#lncrna	lnc	NA	3	2	1666	1529	lincConv	NA	ENSSSCT00000005987	TMEM245	2022	NA	NA	NA	NA	NA	u
1	252364489	252366488	+	XLOC_001333	TCONS_00004514	NA	NA	NA	NA#lncrna	lnc	NA	1	1	1999	1999	lincConv	NA	ENSSSCT00000060803	PTGR1	5527	NA	NA	NA	NA	NA	u
1	252366622	252367787	+	XLOC_001334	TCONS_00004515	NA	NA	NA	NA#lncrna	lnc	NA	1	1	1165	1165	lincConv	NA	ENSSSCT00000060803	PTGR1	4228	NA	NA	NA	NA	NA	u
1	252368281	252371344	+	XLOC_001335	TCONS_00004516	NA	NA	NA	NA#lncrna	lnc	NA	1	1	3063	3063	lincConv	NA	ENSSSCT00000060803	PTGR1	671	NA	NA	NA	NA	NA	u
1	252956276	252960932	+	XLOC_001339	TCONS_00004538	NA	NA	NA	NA#lncrna	lnc	NA	2	1	4609	4609	lincDiv	NA	ENSSSCT00000006011	SUSD1	172	NA	NA	NA	NA	NA	u
1	253093200	253096142	+	XLOC_001342	TCONS_00004541	NA	NA	NA	NA#lncrna	lnc	NA	1	1	2942	2942	lincDiv	NA	ENSSSCT00000047560	PTBP3	138	NA	NA	NA	NA	NA	u
1	253197603	253198834	+	XLOC_001345	TCONS_00004546	NA	NA	NA	NA#lncrna	lnc	NA	1	1	1231	1231	lincSSup	NA	ENSSSCT00000006015	KIAA1958	3550	NA	NA	NA	NA	NA	u
1	253356755	253361493	+	XLOC_001347	TCONS_00004556	NA	NA	NA	NA#lncrna	lnc	NA	1	1	4738	4738	lincSSdw	NA	ENSSSCT00000006015	KIAA1958	5060	NA	NA	NA	NA	NA	u
1	254220965	254221856	+	XLOC_001357	TCONS_00004601	NA	NA	NA	NA#lncrna	lnc	NA	1	1	891	891	lincSSdw	NA	ENSSSCT00000050786	NA	9161	NA	NA	NA	NA	NA	u
1	254549645	254553058	+	XLOC_001359	TCONS_00004603	NA	NA	NA	NA#lncrna	lnc	NA	1	1	3413	3413	lincSSup	NA	ENSSSCT00000006030	ZNF618	48824	NA	NA	NA	NA	NA	u
1	254553110	254557525	+	XLOC_001360	TCONS_00004604	NA	NA	NA	NA#lncrna	lnc	NA	1	1	4415	4415	lincSSup	NA	ENSSSCT00000006030	ZNF618	44357	NA	NA	NA	NA	NA	u
1	254557701	254558720	+	XLOC_001361	TCONS_00004605	NA	NA	NA	NA#lncrna	lnc	NA	1	1	1019	1019	lincSSup	NA	ENSSSCT00000006030	ZNF618	43162	NA	NA	NA	NA	NA	u
1	255223567	255237519	+	XLOC_001367	TCONS_00004634	NA	NA	NA	NA#lncrna	lnc	NA	2	1	1193	1193	lincSSdw	NA	ENSSSCT00000042148	TMEM268	27316	NA	NA	NA	NA	NA	u
1	255480825	255483559	+	XLOC_001368	TCONS_00004635	NA	NA	NA	NA#lncrna	lnc	NA	1	5	2734	3604	lincDiv	NA	ENSSSCT00000055794	NA	21805	NA	NA	NA	NA	NA	u
1	255480825	255489264	+	XLOC_001368	TCONS_00004636	NA	NA	NA	NA#lncrna	lnc	NA	3	5	4262	3604	lincDiv	NA	ENSSSCT00000055794	NA	21805	NA	NA	NA	NA	NA	u
1	255482477	255489264	+	XLOC_001368	TCONS_00004637	NA	NA	NA	NA#lncrna	lnc	NA	4	5	2675	3604	lincDiv	NA	ENSSSCT00000055794	NA	23457	NA	NA	NA	NA	NA	u
1	255483611	255487215	+	XLOC_001368	TCONS_00004638	NA	NA	NA	NA#lncrna	lnc	NA	1	5	3604	3604	lincDiv	NA	ENSSSCT00000055794	NA	24591	NA	NA	NA	NA	NA	u
1	255483643	255489264	+	XLOC_001368	TCONS_00004639	NA	NA	NA	NA#lncrna	lnc	NA	2	5	4725	3604	lincDiv	NA	ENSSSCT00000055794	NA	24623	NA	NA	NA	NA	NA	u
1	260905034	260907140	+	XLOC_001377	TCONS_00004657	ENSSSCG00000005510	ENSSSCT00000044084	protein_coding	protein_coding#lncrna	lnc	PHF19	1	1	2106	2106	lncgASe	NA	ENSSSCT00000006060	PHF19	0	NA	NA	ENSGALG00000001595	ENSBTAG00000016958	gene9509	x
1	261430589	261433560	+	XLOC_001382	TCONS_00004688	NA	NA	NA	NA#lncrna	lnc	NA	1	1	2971	2971	lincDiv	NA	ENSSSCT00000061214	STOM	22360	NA	NA	NA	NA	NA	u
1	261590302	261591672	+	XLOC_001385	TCONS_00004691	NA	NA	NA	NA#lncrna	lnc	NA	1	1	1370	1370	lincDiv	NA	ENSSSCT00000029057	NA	2334	NA	NA	NA	NA	NA	u
1	262419546	262423953	+	XLOC_001390	TCONS_00004707	NA	NA	NA	NA#lncrna	lnc	NA	1	1	4407	4407	lincDiv	NA	ENSSSCT00000042577	NA	4	NA	NA	NA	NA	NA	u
1	263760433	263766418	+	XLOC_001405	TCONS_00004726	NA	NA	NA	NA#lncrna	lnc	NA	1	1	5985	5985	lincDiv	NA	ENSSSCT00000066119	PDCL	823	NA	NA	NA	NA	NA	u
1	267476638	267478520	+	XLOC_001431	TCONS_00004811	NA	NA	NA	NA#lncrna	lnc	NA	1	1	1882	1882	lincSSup	NA	ENSSSCT00000064930	RALGPS1	2248	NA	NA	NA	NA	NA	u
1	268271814	268273227	+	XLOC_001440	TCONS_00004851	NA	NA	NA	NA#lncrna	lnc	NA	1	1	1413	1413	lincDiv	NA	ENSSSCT00000006180	SH2D3C	1453	NA	NA	NA	NA	NA	u
1	268275589	268276345	+	XLOC_001441	TCONS_00004852	NA	NA	NA	NA#lncrna	lnc	NA	1	1	756	756	lincSSup	NA	ENSSSCT00000006181	NA	496	NA	NA	NA	NA	NA	u
1	268342243	268354350	+	XLOC_001444	TCONS_00004862	ENSSSCG00000005625	ENSSSCT00000035446	protein_coding	protein_coding#lncrna	lnc	ENG	3	2	2803	2803.5	lncgASi	NA	ENSSSCT00000006185	ENG	0	NA	NA	ENSGALG00000033039	NA	gene12265	x
1	268407339	268407943	+	XLOC_001445	TCONS_00004863	NA	NA	NA	NA#lncrna	lnc	NA	1	1	604	604	lincSSup	NA	ENSSSCT00000037819	NA	186	NA	NA	NA	NA	NA	u
1	268468621	268469594	+	XLOC_001447	TCONS_00004865	NA	NA	NA	NA#lncrna	lnc	NA	1	1	973	973	lincDiv	NA	ENSSSCT00000062690	FAM102A	2819	NA	NA	NA	NA	NA	u
1	268579368	268580469	+	XLOC_001449	TCONS_00004873	NA	NA	NA	NA#lncrna	lnc	NA	1	1	1101	1101	lincConv	NA	ENSSSCT00000006195	PTGES2	1366	NA	NA	NA	NA	NA	u
1	268580555	268581521	+	XLOC_001450	TCONS_00004874	NA	NA	NA	NA#lncrna	lnc	NA	1	1	966	966	lincConv	NA	ENSSSCT00000006195	PTGES2	314	NA	NA	NA	NA	NA	u
1	268643032	268644366	+	XLOC_001452	TCONS_00004879	NA	NA	NA	NA#lncrna	lnc	NA	1	1	1334	1334	lincDiv	NA	ENSSSCT00000006202	CIZ1	2098	NA	NA	NA	NA	NA	u
1	268791554	268793258	+	XLOC_001457	TCONS_00004900	NA	NA	NA	NA#lncrna	lnc	NA	1	1	1704	1704	lincSSdw	NA	ENSSSCT00000006210	SLC27A4	3347	NA	NA	NA	NA	NA	u
1	269123340	269124802	+	XLOC_001468	TCONS_00004961	NA	NA	NA	NA#lncrna	lnc	NA	1	1	1462	1462	lincDiv	NA	ENSSSCT00000006222	ZER1	1184	NA	NA	NA	NA	NA	u
1	270180287	270181430	+	XLOC_001479	TCONS_00005019	NA	NA	NA	NA#lncrna	lnc	NA	1	2	1143	2060.5	lincSSup	NA	ENSSSCT00000056593	GPR107	8875	NA	NA	NA	NA	NA	u
1	270180287	270184225	+	XLOC_001479	TCONS_00005020	NA	NA	NA	NA#lncrna	lnc	NA	2	2	2978	2060.5	lincSSup	NA	ENSSSCT00000056593	GPR107	6080	NA	NA	NA	NA	NA	u
1	270186305	270186825	+	XLOC_001480	TCONS_00005021	NA	NA	NA	NA#lncrna	lnc	NA	1	1	520	520	lincSSup	NA	ENSSSCT00000056593	GPR107	3480	NA	NA	NA	NA	NA	u
1	270258583	270261492	+	XLOC_001482	TCONS_00005029	NA	NA	NA	NA#lncrna	lnc	NA	1	1	2909	2909	lincSSdw	NA	ENSSSCT00000056593	GPR107	2975	NA	NA	NA	NA	NA	u
1	270262096	270264551	+	XLOC_001483	TCONS_00005030	NA	NA	NA	NA#lncrna	lnc	NA	1	1	2455	2455	lincSSdw	NA	ENSSSCT00000056593	GPR107	6488	NA	NA	NA	NA	NA	u
1	270631655	270633022	+	XLOC_001487	TCONS_00005039	NA	NA	NA	NA#lncrna	lnc	NA	1	1	1367	1367	lincSSup	NA	ENSSSCT00000046254	FUBP3	19376	NA	NA	NA	NA	NA	u
1	270635314	270636394	+	XLOC_001488	TCONS_00005040	NA	NA	NA	NA#lncrna	lnc	NA	1	1	1080	1080	lincSSup	NA	ENSSSCT00000061783	FUBP3	16004	NA	NA	NA	NA	NA	u
1	271262925	271263663	+	XLOC_001496	TCONS_00005087	NA	NA	NA	NA#lncrna	lnc	NA	1	1	738	738	lincSSup	NA	ENSSSCT00000063932	PLPP7	5207	NA	NA	NA	NA	NA	u
1	271263836	271265910	+	XLOC_001497	TCONS_00005088	NA	NA	NA	NA#lncrna	lnc	NA	1	1	2074	2074	lincSSup	NA	ENSSSCT00000063932	PLPP7	2960	NA	NA	NA	NA	NA	u
1	271266356	271267497	+	XLOC_001498	TCONS_00005089	NA	NA	NA	NA#lncrna	lnc	NA	1	1	1141	1141	lincSSup	NA	ENSSSCT00000063932	PLPP7	1373	NA	NA	NA	NA	NA	u
1	272171332	272172740	+	XLOC_001506	TCONS_00005118	NA	NA	NA	NA#lncrna	lnc	NA	1	1	1408	1408	lincDiv	NA	ENSSSCT00000045724	SETX	570	NA	NA	NA	NA	NA	u
1	273083422	273084769	+	XLOC_001520	TCONS_00005166	NA	NA	NA	NA#lncrna	lnc	NA	1	2	1347	1306	lincDiv	NA	ENSSSCT00000025107	SLC2A6	7982	NA	NA	NA	NA	NA	u
1	273083921	273088373	+	XLOC_001520	TCONS_00005167	NA	NA	NA	NA#lncrna	lnc	NA	2	2	1265	1306	lincDiv	NA	ENSSSCT00000025107	SLC2A6	8481	NA	NA	NA	NA	NA	u
1	273157433	273158619	+	XLOC_001522	TCONS_00005175	ENSSSCG00000026442	ENSSSCT00000028176	protein_coding	protein_coding#lncrna	lnc	FAM163B	1	1	1186	1186	lncgASe	NA	ENSSSCT00000028176	FAM163B	0	NA	NA	ENSGALG00000026179	ENSBTAG00000004507	gene12416	x
1	273159080	273160149	+	XLOC_001523	TCONS_00005176	ENSSSCG00000026442	ENSSSCT00000028176	protein_coding	protein_coding#lncrna	lnc	FAM163B	1	1	1069	1069	lncgASe	NA	ENSSSCT00000028176	FAM163B	0	NA	NA	ENSGALG00000026179	ENSBTAG00000004507	gene12416	x
1	273626070	273632527	+	XLOC_001527	TCONS_00005189	NA	NA	NA	NA#lncrna	lnc	NA	1	1	6457	6457	lincSSdw	NA	ENSSSCT00000023586	WDR5	46732	NA	NA	NA	NA	NA	u
1	273634519	273635251	+	XLOC_001528	TCONS_00005190	NA	NA	NA	NA#lncrna	lnc	NA	1	1	732	732	lincSSdw	NA	ENSSSCT00000023586	WDR5	55181	NA	NA	NA	NA	NA	u
1	273637144	273647095	+	XLOC_001529	TCONS_00005191	NA	NA	NA	NA#lncrna	lnc	NA	1	1	9951	9951	lincSSup	NA	ENSSSCT00000052285	RXRA	56865	NA	NA	NA	NA	NA	u
1	273647213	273681937	+	XLOC_001530	TCONS_00005192	NA	NA	NA	NA#lncrna	lnc	NA	1	2	34724	22733.5	lincSSup	NA	ENSSSCT00000052285	RXRA	22023	NA	NA	NA	NA	NA	u
1	273670790	273681937	+	XLOC_001530	TCONS_00005193	NA	NA	NA	NA#lncrna	lnc	NA	2	2	10743	22733.5	lincSSup	NA	ENSSSCT00000052285	RXRA	22023	NA	NA	NA	NA	NA	u
1	273691986	273695146	+	XLOC_001531	TCONS_00005194	NA	NA	NA	NA#lncrna	lnc	NA	2	1	1451	1451	lincSSup	NA	ENSSSCT00000052285	RXRA	8814	NA	NA	NA	NA	NA	u
1	273696526	273697781	+	XLOC_001532	TCONS_00005195	NA	NA	NA	NA#lncrna	lnc	NA	1	1	1255	1255	lincSSup	NA	ENSSSCT00000052285	RXRA	6179	NA	NA	NA	NA	NA	u
1	273802874	273805133	+	XLOC_001534	TCONS_00005208	NA	NA	NA	NA#lncrna	lnc	NA	1	1	2259	2259	lincSSdw	NA	ENSSSCT00000037388	RXRA	5261	NA	NA	NA	NA	NA	u
1	273805438	273805979	+	XLOC_001535	TCONS_00005209	NA	NA	NA	NA#lncrna	lnc	NA	1	1	541	541	lincSSdw	NA	ENSSSCT00000052285	RXRA	7825	NA	NA	NA	NA	NA	u
1	303078	306330	-	XLOC_001542	TCONS_00005243	NA	NA	NA	NA#lncrna	lnc	NA	2	3	2503	3664	lincConv	NA	ENSSSCT00000062318	DLL1	91736	NA	NA	NA	NA	NA	u
1	303078	307519	-	XLOC_001542	TCONS_00005244	NA	NA	NA	NA#lncrna	lnc	NA	2	3	3815	3664	lincConv	NA	ENSSSCT00000062318	DLL1	91736	NA	NA	NA	NA	NA	u
1	503799	506043	-	XLOC_001543	TCONS_00005246	NA	NA	NA	NA#lncrna	lnc	NA	1	1	2244	2244	lincSSdw	NA	ENSSSCT00000055698	ERMARD	6635	NA	NA	NA	NA	NA	u
1	507991	508999	-	XLOC_001545	TCONS_00005248	NA	NA	NA	NA#lncrna	lnc	NA	1	1	1008	1008	lincSSdw	NA	ENSSSCT00000040859	ERMARD	3679	NA	NA	NA	NA	NA	u
1	548167	552698	-	XLOC_001546	TCONS_00005255	ENSSSCG00000004009	ENSSSCT00000004433	protein_coding	protein_coding#lncrna	lnc	TCTE3	1	1	4531	4531	lncgASe	NA	ENSSSCT00000004433	TCTE3	0	NA	NA	ENSGALG00000011189	ENSBTAG00000000916	gene10155	x
1	894032	900268	-	XLOC_001548	TCONS_00005258	NA	NA	NA	NA#lncrna	lnc	NA	1	1	6236	6236	lincConv	NA	ENSSSCT00000064251	THBS2	10338	NA	NA	NA	NA	NA	u
1	919426	924549	-	XLOC_001549	TCONS_00005259	ENSSSCG00000035661	ENSSSCT00000051384	lincRNA	lincRNA#lncrna	lnc	NA	3	4	3066	3191.5	lincConv	NA	ENSSSCT00000064251	THBS2	35732	NA	NA	NA	NA	NA	=
1	919554	924549	-	XLOC_001549	TCONS_00005262	ENSSSCG00000035661	ENSSSCT00000051384	lincRNA	lincRNA#lncrna	lnc	NA	4	4	3131	3191.5	lincConv	NA	ENSSSCT00000064251	THBS2	35860	NA	NA	NA	NA	NA	=
1	997627	999102	-	XLOC_001550	TCONS_00005263	NA	NA	NA	NA#lncrna	lnc	NA	1	1	1475	1475	lincConv	NA	ENSSSCT00000064251	THBS2	113933	NA	NA	NA	NA	NA	u
1	999903	1002020	-	XLOC_001551	TCONS_00005264	NA	NA	NA	NA#lncrna	lnc	NA	1	1	2117	2117	lincConv	NA	ENSSSCT00000064251	THBS2	116209	NA	NA	NA	NA	NA	u
1	1002582	1007825	-	XLOC_001552	TCONS_00005265	NA	NA	NA	NA#lncrna	lnc	NA	2	2	2464	2626	lincConv	NA	ENSSSCT00000064251	THBS2	118888	NA	NA	NA	NA	NA	u
1	1005037	1007825	-	XLOC_001552	TCONS_00005266	NA	NA	NA	NA#lncrna	lnc	NA	1	2	2788	2626	lincConv	NA	ENSSSCT00000064251	THBS2	121343	NA	NA	NA	NA	NA	u
1	1553253	1554957	-	XLOC_001557	TCONS_00005274	NA	NA	NA	NA#lncrna	lnc	NA	1	1	1704	1704	lincSSup	NA	ENSSSCT00000004441	KIF25	15439	NA	NA	NA	NA	NA	u
1	1569652	1573976	-	XLOC_001558	TCONS_00005275	NA	NA	NA	NA#lncrna	lnc	NA	3	13	2000	5021	lincSSdw	NA	ENSSSCT00000039396	AFDN	8019	NA	NA	NA	NA	NA	=
1	1578415	1579831	-	XLOC_001559	TCONS_00005283	NA	NA	NA	NA#lncrna	lnc	NA	1	1	1416	1416	lincSSdw	NA	ENSSSCT00000039396	AFDN	2164	NA	NA	NA	NA	NA	u
1	1751915	1753469	-	XLOC_001561	TCONS_00005290	NA	NA	NA	NA#lncrna	lnc	NA	1	1	1554	1554	lincSSup	NA	ENSSSCT00000051253	AFDN	53383	NA	NA	NA	NA	NA	u
1	1811370	1816800	-	XLOC_001562	TCONS_00005291	NA	NA	NA	NA#lncrna	lnc	NA	3	3	4040	3850	lincDiv	NA	ENSSSCT00000060870	UNC93A	103194	NA	NA	NA	NA	NA	u
1	1811370	1817158	-	XLOC_001562	TCONS_00005293	NA	NA	NA	NA#lncrna	lnc	NA	4	3	3850	3850	lincDiv	NA	ENSSSCT00000060870	UNC93A	102836	NA	NA	NA	NA	NA	u
1	1932914	1940151	-	XLOC_001563	TCONS_00005294	ENSSSCG00000027404	ENSSSCT00000048825	protein_coding	protein_coding#lncrna	lnc	UNC93A	1	1	7237	7237	lncgASe	NA	ENSSSCT00000004444	UNC93A	0	NA	NA	ENSGALG00000011341	ENSBTAG00000014498	gene10143	x
1	2086941	2088520	-	XLOC_001566	TCONS_00005309	NA	NA	NA	NA#lncrna	lnc	NA	1	1	1579	1579	lincSSdw	NA	ENSSSCT00000004448	FGFR1OP	4810	NA	NA	NA	NA	NA	u
1	2524896	2526420	-	XLOC_001568	TCONS_00005321	NA	NA	NA	NA#lncrna	lnc	NA	1	1	1524	1524	lincConv	NA	ENSSSCT00000044784	RPS6KA2	2295	NA	NA	NA	NA	NA	u
1	2678443	2679270	-	XLOC_001573	TCONS_00005326	ENSSSCG00000034946	ENSSSCT00000053976	lincRNA	lincRNA#lncrna	lnc	NA	2	1	728	728	lincDiv	NA	ENSSSCT00000037176	T	37493	NA	NA	NA	NA	NA	x
1	4727807	4728856	-	XLOC_001576	TCONS_00005330	NA	NA	NA	NA#lncrna	lnc	NA	1	1	1049	1049	lincSSdw	NA	ENSSSCT00000057600	QKI	3722	NA	NA	NA	NA	NA	u
1	4911347	4917251	-	XLOC_001579	TCONS_00005353	NA	NA	NA	NA#lncrna	lnc	NA	4	6	4218	2770.5	lincSSup	NA	ENSSSCT00000060412	QKI	27477	NA	NA	NA	NA	NA	u
1	4911347	4917252	-	XLOC_001579	TCONS_00005354	NA	NA	NA	NA#lncrna	lnc	NA	4	6	4089	2770.5	lincSSup	NA	ENSSSCT00000042383	QKI	27477	NA	NA	NA	NA	NA	u
1	6878829	6884575	-	XLOC_001582	TCONS_00005357	ENSSSCG00000004033	ENSSSCT00000004461	protein_coding	protein_coding#lncrna	lnc	AGPAT4	1	1	5746	5746	lncgASe	NA	ENSSSCT00000049202	AGPAT4	0	NA	NA	ENSGALG00000011571	ENSBTAG00000007668	gene10107	x
1	7056460	7057592	-	XLOC_001584	TCONS_00005367	NA	NA	NA	NA#lncrna	lnc	NA	1	1	1132	1132	lincDiv	NA	ENSSSCT00000004466	NA	4377	NA	NA	NA	NA	NA	u
1	8004162	8005402	-	XLOC_001594	TCONS_00005411	NA	NA	NA	NA#lncrna	lnc	NA	1	1	1240	1240	lincSSdw	NA	ENSSSCT00000004480	FNDC1	2592	NA	NA	NA	NA	NA	u
1	8158412	8160810	-	XLOC_001596	TCONS_00005423	NA	NA	NA	NA#lncrna	lnc	NA	2	4	2282	2025.5	lincDiv	NA	ENSSSCT00000004481	TAGAP	47274	NA	NA	NA	NA	NA	u
1	8158412	8161428	-	XLOC_001596	TCONS_00005424	NA	NA	NA	NA#lncrna	lnc	NA	2	4	2944	2025.5	lincDiv	NA	ENSSSCT00000004481	TAGAP	46656	NA	NA	NA	NA	NA	u
1	8158412	8161434	-	XLOC_001596	TCONS_00005425	NA	NA	NA	NA#lncrna	lnc	NA	2	4	1636	2025.5	lincDiv	NA	ENSSSCT00000004481	TAGAP	46650	NA	NA	NA	NA	NA	u
1	8158412	8161562	-	XLOC_001596	TCONS_00005426	NA	NA	NA	NA#lncrna	lnc	NA	2	4	1769	2025.5	lincDiv	NA	ENSSSCT00000004481	TAGAP	46522	NA	NA	NA	NA	NA	u
1	8347098	8348406	-	XLOC_001598	TCONS_00005428	NA	NA	NA	NA#lncrna	lnc	NA	1	1	1308	1308	lincDiv	NA	ENSSSCT00000004487	EZR	54949	NA	NA	NA	NA	NA	u
1	8636527	8644127	-	XLOC_001602	TCONS_00005443	NA	NA	NA	NA#lncrna	lnc	NA	2	9	6351	13944	lincSSup	NA	ENSSSCT00000026720	TMEM181	798	NA	NA	NA	NA	NA	=
1	8642729	8643453	-	XLOC_001603	TCONS_00005449	NA	NA	NA	NA#lncrna	lnc	NA	1	1	724	724	lincSSup	NA	ENSSSCT00000026720	TMEM181	7000	NA	NA	NA	NA	NA	u
1	8917078	8917881	-	XLOC_001604	TCONS_00005453	NA	NA	NA	NA#lncrna	lnc	NA	1	1	803	803	lincSSdw	NA	ENSSSCT00000032308	NA	10419	NA	NA	NA	NA	NA	u
1	8919351	8921575	-	XLOC_001605	TCONS_00005454	NA	NA	NA	NA#lncrna	lnc	NA	1	1	2224	2224	lincSSdw	NA	ENSSSCT00000032308	NA	6725	NA	NA	NA	NA	NA	u
1	8923021	8924374	-	XLOC_001606	TCONS_00005455	NA	NA	NA	NA#lncrna	lnc	NA	1	1	1353	1353	lincSSdw	NA	ENSSSCT00000032308	NA	3926	NA	NA	NA	NA	NA	u
1	9746374	9747204	-	XLOC_001611	TCONS_00005484	NA	NA	NA	NA#lncrna	lnc	NA	1	1	830	830	lincConv	NA	ENSSSCT00000004492	TMEM242	27144	NA	NA	NA	NA	NA	u
1	9747258	9767542	-	XLOC_001612	TCONS_00005485	NA	NA	NA	NA#lncrna	lnc	NA	4	1	938	938	lincSSdw	NA	ENSSSCT00000053144	ARID1B	24092	NA	NA	NA	NA	NA	u
1	10305451	10306773	-	XLOC_001615	TCONS_00005498	NA	NA	NA	NA#lncrna	lnc	NA	1	1	1322	1322	lincSSup	NA	ENSSSCT00000043067	ARID1B	77504	NA	NA	NA	NA	NA	u
1	10996776	10997392	-	XLOC_001616	TCONS_00005499	NA	NA	NA	NA#lncrna	lnc	NA	1	1	616	616	lincDiv	NA	ENSSSCT00000004498	NA	444541	NA	NA	NA	NA	NA	u
1	11915032	11915790	-	XLOC_001620	TCONS_00005508	NA	NA	NA	NA#lncrna	lnc	NA	1	1	758	758	lincSSdw	NA	ENSSSCT00000062929	SCAF8	14201	NA	NA	NA	NA	NA	u
1	13442075	13445706	-	XLOC_001622	TCONS_00005524	NA	NA	NA	NA#lncrna	lnc	NA	2	3	2006	2157	lincConv	NA	ENSSSCT00000004504	RGS17	36	NA	NA	NA	NA	NA	u
1	13442075	13446404	-	XLOC_001622	TCONS_00005525	NA	NA	NA	NA#lncrna	lnc	NA	1	3	4329	2157	lincConv	NA	ENSSSCT00000004504	RGS17	36	NA	NA	NA	NA	NA	u
1	13442075	13446404	-	XLOC_001622	TCONS_00005526	NA	NA	NA	NA#lncrna	lnc	NA	2	3	2157	2157	lincConv	NA	ENSSSCT00000004504	RGS17	36	NA	NA	NA	NA	NA	u
1	14854162	14866061	-	XLOC_001627	TCONS_00005548	ENSSSCG00000004090	ENSSSCT00000059490	protein_coding	protein_coding#lncrna	lnc	ZBTB2	2	2	9933	10916	lncgASe	NA	ENSSSCT00000059490	ZBTB2	0	NA	NA	ENSGALG00000012966	ENSBTAG00000014790	gene10033	x
1	14854162	14866061	-	XLOC_001627	TCONS_00005549	ENSSSCG00000004090	ENSSSCT00000059490	protein_coding	protein_coding#lncrna	lnc	ZBTB2	1	2	11899	10916	lncgASe	NA	ENSSSCT00000059490	ZBTB2	0	NA	NA	ENSGALG00000012966	ENSBTAG00000014790	gene10033	x
1	16653402	16681542	-	XLOC_001640	TCONS_00005589	NA	NA	NA	NA#lncrna	lnc	NA	3	3	811	811	lincSSup	NA	ENSSSCT00000058535	TAB2	42033	NA	NA	NA	NA	NA	u
1	16653402	16681542	-	XLOC_001640	TCONS_00005590	NA	NA	NA	NA#lncrna	lnc	NA	2	3	671	811	lincSSup	NA	ENSSSCT00000058535	TAB2	42033	NA	NA	NA	NA	NA	u
1	16673697	16681542	-	XLOC_001640	TCONS_00005591	NA	NA	NA	NA#lncrna	lnc	NA	2	3	845	811	lincSSup	NA	ENSSSCT00000058535	TAB2	62328	NA	NA	NA	NA	NA	u
1	16783200	16784318	-	XLOC_001641	TCONS_00005592	NA	NA	NA	NA#lncrna	lnc	NA	2	1	628	628	lincSSdw	NA	ENSSSCT00000024450	UST	56217	NA	NA	NA	NA	NA	u
1	16833707	16835341	-	XLOC_001643	TCONS_00005594	NA	NA	NA	NA#lncrna	lnc	NA	1	1	1634	1634	lincSSdw	NA	ENSSSCT00000024450	UST	5194	NA	NA	NA	NA	NA	u
1	18230083	18236195	-	XLOC_001647	TCONS_00005617	NA	NA	NA	NA#lncrna	lnc	NA	1	1	6112	6112	lincSSdw	NA	ENSSSCT00000004547	SAMD5	47962	NA	NA	NA	NA	NA	u
1	18818421	18819662	-	XLOC_001650	TCONS_00005630	NA	NA	NA	NA#lncrna	lnc	NA	1	1	1241	1241	lincSSdw	NA	ENSSSCT00000040195	NA	48158	NA	NA	NA	NA	NA	u
1	19714087	19715850	-	XLOC_001653	TCONS_00005643	NA	NA	NA	NA#lncrna	lnc	NA	1	1	1763	1763	lincConv	NA	ENSSSCT00000060565	SHPRH	18814	NA	NA	NA	NA	NA	u
1	19717771	19719617	-	XLOC_001654	TCONS_00005644	NA	NA	NA	NA#lncrna	lnc	NA	1	1	1846	1846	lincConv	NA	ENSSSCT00000060565	SHPRH	22498	NA	NA	NA	NA	NA	u
1	19720679	19728691	-	XLOC_001655	TCONS_00005645	NA	NA	NA	NA#lncrna	lnc	NA	2	1	7223	7223	lincConv	NA	ENSSSCT00000060565	SHPRH	25406	NA	NA	NA	NA	NA	u
1	19722874	19723286	-	XLOC_001656	TCONS_00005646	NA	NA	NA	NA#lncrna	lnc	NA	1	1	412	412	lincConv	NA	ENSSSCT00000060565	SHPRH	27601	NA	NA	NA	NA	NA	u
1	19730383	19734662	-	XLOC_001657	TCONS_00005647	NA	NA	NA	NA#lncrna	lnc	NA	1	1	4279	4279	lincDiv	NA	ENSSSCT00000043635	FBXO30	21058	NA	NA	NA	NA	NA	u
1	20356440	20357558	-	XLOC_001659	TCONS_00005649	NA	NA	NA	NA#lncrna	lnc	NA	1	1	1118	1118	lincSSdw	NA	ENSSSCT00000061166	UTRN	153682	NA	NA	NA	NA	NA	u
1	20506781	20508614	-	XLOC_001660	TCONS_00005650	NA	NA	NA	NA#lncrna	lnc	NA	1	1	1833	1833	lincSSdw	NA	ENSSSCT00000061166	UTRN	2626	NA	NA	NA	NA	NA	u
1	21734903	21736123	-	XLOC_001669	TCONS_00005685	NA	NA	NA	NA#lncrna	lnc	NA	1	1	1220	1220	lincDiv	NA	ENSSSCT00000004568	FUCA2	6149	NA	NA	NA	NA	NA	u
1	22239877	22240598	-	XLOC_001672	TCONS_00005698	NA	NA	NA	NA#lncrna	lnc	NA	1	1	721	721	lincSSup	NA	ENSSSCT00000056974	AIG1	455	NA	NA	NA	NA	NA	u
1	25218529	25222144	-	XLOC_001676	TCONS_00005719	NA	NA	NA	NA#lncrna	lnc	NA	1	4	3615	2389.5	lincDiv	NA	ENSSSCT00000004578	TXLNB	6189	NA	NA	NA	NA	NA	u
1	25222414	25223143	-	XLOC_001677	TCONS_00005721	NA	NA	NA	NA#lncrna	lnc	NA	1	1	729	729	lincDiv	NA	ENSSSCT00000004578	TXLNB	5190	NA	NA	NA	NA	NA	u
1	25224035	25225945	-	XLOC_001678	TCONS_00005722	NA	NA	NA	NA#lncrna	lnc	NA	1	1	1910	1910	lincDiv	NA	ENSSSCT00000004578	TXLNB	2388	NA	NA	NA	NA	NA	u
1	25227463	25228779	-	XLOC_001679	TCONS_00005723	ENSSSCG00000004143	ENSSSCT00000004578	protein_coding	protein_coding#lncrna	lnc	TXLNB	1	1	1316	1316	lncgASe	NA	ENSSSCT00000064833	TXLNB	0	NA	NA	ENSGALG00000013822	ENSBTAG00000002964	gene9937	x
1	25292644	25297579	-	XLOC_001676	TCONS_00005724	NA	NA	NA	NA#lncrna	lnc	NA	1	4	4935	2389.5	lincConv	NA	ENSSSCT00000064833	TXLNB	7343	NA	NA	NA	NA	NA	u
1	25292644	25307355	-	XLOC_001676	TCONS_00005725	NA	NA	NA	NA#lncrna	lnc	NA	3	4	1164	2389.5	lincConv	NA	ENSSSCT00000064833	TXLNB	7343	NA	NA	NA	NA	NA	u
1	25307850	25310300	-	XLOC_001680	TCONS_00005726	NA	NA	NA	NA#lncrna	lnc	NA	1	1	2450	2450	lincSSdw	NA	ENSSSCT00000004580	HECA	9583	NA	NA	NA	NA	NA	u
1	25311010	25314475	-	XLOC_001681	TCONS_00005727	NA	NA	NA	NA#lncrna	lnc	NA	1	1	3465	3465	lincSSdw	NA	ENSSSCT00000004580	HECA	5408	NA	NA	NA	NA	NA	u
1	25339105	25340227	-	XLOC_001683	TCONS_00005734	NA	NA	NA	NA#lncrna	lnc	NA	1	1	1122	1122	lincSSup	NA	ENSSSCT00000004580	HECA	8321	NA	NA	NA	NA	NA	u
1	25342268	25344792	-	XLOC_001684	TCONS_00005735	NA	NA	NA	NA#lncrna	lnc	NA	1	1	2524	2524	lincSSup	NA	ENSSSCT00000004580	HECA	11484	NA	NA	NA	NA	NA	u
1	25344879	25347260	-	XLOC_001685	TCONS_00005736	NA	NA	NA	NA#lncrna	lnc	NA	1	1	2381	2381	lincSSup	NA	ENSSSCT00000004580	HECA	14095	NA	NA	NA	NA	NA	u
1	25347667	25356680	-	XLOC_001686	TCONS_00005737	NA	NA	NA	NA#lncrna	lnc	NA	1	1	9013	9013	lincSSup	NA	ENSSSCT00000004580	HECA	16883	NA	NA	NA	NA	NA	u
1	25356798	25358112	-	XLOC_001687	TCONS_00005738	NA	NA	NA	NA#lncrna	lnc	NA	1	1	1314	1314	lincSSup	NA	ENSSSCT00000004580	HECA	26014	NA	NA	NA	NA	NA	u
1	25358577	25363000	-	XLOC_001688	TCONS_00005739	NA	NA	NA	NA#lncrna	lnc	NA	1	1	4423	4423	lincSSup	NA	ENSSSCT00000004580	HECA	27793	NA	NA	NA	NA	NA	u
1	25363666	25364043	-	XLOC_001689	TCONS_00005740	NA	NA	NA	NA#lncrna	lnc	NA	1	1	377	377	lincSSup	NA	ENSSSCT00000004580	HECA	32882	NA	NA	NA	NA	NA	u
1	25367146	25368468	-	XLOC_001690	TCONS_00005741	NA	NA	NA	NA#lncrna	lnc	NA	1	1	1322	1322	lincSSup	NA	ENSSSCT00000004580	HECA	36362	NA	NA	NA	NA	NA	u
1	25450533	25452013	-	XLOC_001691	TCONS_00005745	NA	NA	NA	NA#lncrna	lnc	NA	1	1	1480	1480	lincSSup	NA	ENSSSCT00000004581	NA	2806	NA	NA	NA	NA	NA	u
1	25729418	25733476	-	XLOC_001694	TCONS_00005753	NA	NA	NA	NA#lncrna	lnc	NA	1	3	4058	3082	lincDiv	NA	ENSSSCT00000052552	NHSL1	2894	NA	NA	NA	NA	NA	u
1	25733625	25734548	-	XLOC_001695	TCONS_00005756	NA	NA	NA	NA#lncrna	lnc	NA	1	1	923	923	lincDiv	NA	ENSSSCT00000052552	NHSL1	1822	NA	NA	NA	NA	NA	u
1	26069514	26073437	-	XLOC_001697	TCONS_00005760	NA	NA	NA	NA#lncrna	lnc	NA	1	1	3923	3923	lincSSdw	NA	ENSSSCT00000045479	ARFGEF3	3659	NA	NA	NA	NA	NA	u
1	26461784	26462965	-	XLOC_001699	TCONS_00005763	NA	NA	NA	NA#lncrna	lnc	NA	1	1	1181	1181	lincSSdw	NA	ENSSSCT00000004592	TNFAIP3	10970	NA	NA	NA	NA	NA	u
1	26463278	26465124	-	XLOC_001700	TCONS_00005764	NA	NA	NA	NA#lncrna	lnc	NA	1	1	1846	1846	lincSSdw	NA	ENSSSCT00000004592	TNFAIP3	8811	NA	NA	NA	NA	NA	u
1	26529482	26530107	-	XLOC_001703	TCONS_00005769	NA	NA	NA	NA#lncrna	lnc	NA	1	1	625	625	lincSSup	NA	ENSSSCT00000034426	TNFAIP3	39706	NA	NA	NA	NA	NA	u
1	27870846	27872003	-	XLOC_001706	TCONS_00005776	NA	NA	NA	NA#lncrna	lnc	NA	1	1	1157	1157	lincDiv	NA	ENSSSCT00000004602	BCLAF1	180	NA	NA	NA	NA	NA	u
1	30825016	30838336	-	XLOC_001717	TCONS_00005812	NA	NA	NA	NA#lncrna	lnc	NA	2	4	11666	8641	lincSSdw	NA	ENSSSCT00000062386	NA	81825	NA	NA	NA	NA	NA	u
1	30825016	30843764	-	XLOC_001717	TCONS_00005813	NA	NA	NA	NA#lncrna	lnc	NA	4	4	7363	8641	lincSSdw	NA	ENSSSCT00000004616	NA	76397	NA	NA	NA	NA	NA	u
1	31409062	31413402	-	XLOC_001726	TCONS_00005823	NA	NA	NA	NA#lncrna	lnc	NA	1	1	4340	4340	lincConv	NA	ENSSSCT00000004630	MOXD1	42954	NA	NA	NA	NA	NA	u
1	31714058	31715166	-	XLOC_001727	TCONS_00005824	NA	NA	NA	NA#lncrna	lnc	NA	1	1	1108	1108	lincSSdw	NA	ENSSSCT00000042180	ENPP1	7342	NA	NA	NA	NA	NA	u
1	32002686	32003940	-	XLOC_001730	TCONS_00005840	NA	NA	NA	NA#lncrna	lnc	NA	1	1	1254	1254	lincConv	NA	ENSSSCT00000004637	MED23	1105	NA	NA	NA	NA	NA	u
1	37195391	37203532	-	XLOC_001749	TCONS_00005922	NA	NA	NA	NA#lncrna	lnc	NA	2	2	7551	7851.5	lincSSup	NA	ENSSSCT00000027938	NCOA7	945	NA	NA	NA	NA	NA	u
1	37195391	37203543	-	XLOC_001749	TCONS_00005923	NA	NA	NA	NA#lncrna	lnc	NA	1	2	8152	7851.5	lincSSup	NA	ENSSSCT00000027938	NCOA7	945	NA	NA	NA	NA	NA	u
1	42725989	42729604	-	XLOC_001766	TCONS_00005971	NA	NA	NA	NA#lncrna	lnc	NA	1	1	3615	3615	lincDiv	NA	ENSSSCT00000047113	MAN1A1	118	NA	NA	NA	NA	NA	u
1	44148700	44152191	-	XLOC_001771	TCONS_00005980	NA	NA	NA	NA#lncrna	lnc	NA	1	9	3491	4611	lincSSdw	NA	ENSSSCT00000030561	NUS1	3655	NA	NA	NA	NA	NA	=
1	45063296	45090022	-	XLOC_001781	TCONS_00006020	NA	NA	NA	NA#lncrna	lnc	NA	5	4	982	922	lincSSup	NA	ENSSSCT00000045226	NA	37194	NA	NA	NA	NA	NA	u
1	45063296	45090022	-	XLOC_001781	TCONS_00006021	NA	NA	NA	NA#lncrna	lnc	NA	4	4	798	922	lincSSup	NA	ENSSSCT00000045226	NA	37194	NA	NA	NA	NA	NA	u
1	45080915	45090087	-	XLOC_001781	TCONS_00006023	NA	NA	NA	NA#lncrna	lnc	NA	3	4	862	922	lincDiv	NA	ENSSSCT00000050791	PTP4A1	54403	NA	NA	NA	NA	NA	u
1	47202375	47207330	-	XLOC_001785	TCONS_00006027	NA	NA	NA	NA#lncrna	lnc	NA	1	1	4955	4955	lincSSup	NA	ENSSSCT00000004718	NA	552389	NA	NA	NA	NA	NA	u
1	47252445	47269515	-	XLOC_001788	TCONS_00006030	NA	NA	NA	NA#lncrna	lnc	NA	3	1	2061	2061	lincSSup	NA	ENSSSCT00000004718	NA	602459	NA	NA	NA	NA	NA	u
1	50578910	50579512	-	XLOC_001793	TCONS_00006044	NA	NA	NA	NA#lncrna	lnc	NA	1	1	602	602	lincDiv	NA	ENSSSCT00000004725	FAM135A	203	NA	NA	NA	NA	NA	u
1	51369901	51429587	-	XLOC_001796	TCONS_00006048	ENSSSCG00000035593	ENSSSCT00000044507	lincRNA	lincRNA#lncrna	lnc	NA	5	1	3338	3338	lincConv	NA	ENSSSCT00000060364	OGFRL1	37573	lncgSi	ENSSSCT00000021115	NA	NA	NA	=
1	51491673	51499604	-	XLOC_001800	TCONS_00006054	NA	NA	NA	NA#lncrna	lnc	NA	2	2	5051	3600	lincConv	NA	ENSSSCT00000060364	OGFRL1	159345	NA	NA	NA	NA	NA	u
1	51497443	51499592	-	XLOC_001800	TCONS_00006055	NA	NA	NA	NA#lncrna	lnc	NA	1	2	2149	3600	lincConv	NA	ENSSSCT00000060364	OGFRL1	165115	NA	NA	NA	NA	NA	u
1	52281354	52435938	-	XLOC_001802	TCONS_00006057	ENSSSCG00000033341	ENSSSCT00000040649	protein_coding	protein_coding#lncrna	lnc	NA	9	1	1231	1231	lncgASe	NA	ENSSSCT00000040649	NA	0	NA	NA	NA	NA	NA	x
1	52945833	52947174	-	XLOC_001803	TCONS_00006060	NA	NA	NA	NA#lncrna	lnc	NA	1	3	1341	1771	lincSSup	NA	ENSSSCT00000065769	NA	673	NA	NA	NA	NA	NA	=
1	52948003	52950741	-	XLOC_001804	TCONS_00006061	NA	NA	NA	NA#lncrna	lnc	NA	1	1	2738	2738	lincSSup	NA	ENSSSCT00000065769	NA	2843	NA	NA	NA	NA	NA	u
1	52964758	52966425	-	XLOC_001805	TCONS_00006062	NA	NA	NA	NA#lncrna	lnc	NA	2	2	1437	1154.5	lincSSup	NA	ENSSSCT00000065769	NA	19598	NA	NA	NA	NA	NA	u
1	52964758	52966448	-	XLOC_001805	TCONS_00006063	NA	NA	NA	NA#lncrna	lnc	NA	3	2	872	1154.5	lincSSup	NA	ENSSSCT00000065769	NA	19598	NA	NA	NA	NA	NA	u
1	52987721	52991411	-	XLOC_001806	TCONS_00006067	NA	NA	NA	NA#lncrna	lnc	NA	1	5	3690	1588	lincSSup	NA	ENSSSCT00000004735	NA	103	NA	NA	NA	NA	NA	=
1	52992896	52996493	-	XLOC_001807	TCONS_00006069	NA	NA	NA	NA#lncrna	lnc	NA	1	1	3597	3597	lincDiv	NA	ENSSSCT00000004736	NA	454	NA	NA	NA	NA	NA	u
1	54549942	54552635	-	XLOC_001816	TCONS_00006109	NA	NA	NA	NA#lncrna	lnc	NA	1	1	2693	2693	lincSSup	NA	ENSSSCT00000004747	SNX14	633	NA	NA	NA	NA	NA	u
1	57217220	57219133	-	XLOC_001831	TCONS_00006153	NA	NA	NA	NA#lncrna	lnc	NA	1	1	1913	1913	lincConv	NA	ENSSSCT00000004769	PM20D2	935	NA	NA	NA	NA	NA	u
1	58218222	58221541	-	XLOC_001842	TCONS_00006208	NA	NA	NA	NA#lncrna	lnc	NA	1	1	3319	3319	lincSSup	NA	ENSSSCT00000064722	BACH2	13418	NA	NA	NA	NA	NA	u
1	58222045	58224362	-	XLOC_001843	TCONS_00006209	NA	NA	NA	NA#lncrna	lnc	NA	1	1	2317	2317	lincSSup	NA	ENSSSCT00000064722	BACH2	17241	NA	NA	NA	NA	NA	u
1	58251107	58251921	-	XLOC_001844	TCONS_00006210	NA	NA	NA	NA#lncrna	lnc	NA	1	1	814	814	lincSSup	NA	ENSSSCT00000064722	BACH2	46303	NA	NA	NA	NA	NA	u
1	58262536	58264057	-	XLOC_001845	TCONS_00006211	NA	NA	NA	NA#lncrna	lnc	NA	1	1	1521	1521	lincSSup	NA	ENSSSCT00000064722	BACH2	57732	NA	NA	NA	NA	NA	u
1	58264457	58268783	-	XLOC_001846	TCONS_00006212	NA	NA	NA	NA#lncrna	lnc	NA	1	1	4326	4326	lincSSup	NA	ENSSSCT00000064722	BACH2	59653	NA	NA	NA	NA	NA	u
1	58268954	58274871	-	XLOC_001847	TCONS_00006213	NA	NA	NA	NA#lncrna	lnc	NA	1	1	5917	5917	lincSSup	NA	ENSSSCT00000064722	BACH2	64150	NA	NA	NA	NA	NA	u
1	58275312	58280729	-	XLOC_001848	TCONS_00006214	NA	NA	NA	NA#lncrna	lnc	NA	1	1	5417	5417	lincSSup	NA	ENSSSCT00000064722	BACH2	70508	NA	NA	NA	NA	NA	u
1	61783285	61783828	-	XLOC_001852	TCONS_00006232	NA	NA	NA	NA#lncrna	lnc	NA	1	1	543	543	lincSSup	NA	ENSSSCT00000058715	EPHA7	839159	NA	NA	NA	NA	NA	u
1	64017943	64019089	-	XLOC_001855	TCONS_00006236	NA	NA	NA	NA#lncrna	lnc	NA	1	1	1146	1146	lincDiv	NA	ENSSSCT00000057867	NA	2436	NA	NA	NA	NA	NA	u
1	66458660	66459787	-	XLOC_001863	TCONS_00006293	NA	NA	NA	NA#lncrna	lnc	NA	1	1	1127	1127	lincDiv	NA	ENSSSCT00000053219	NA	193	NA	NA	NA	NA	NA	u
1	66468247	66469641	-	XLOC_001864	TCONS_00006294	NA	NA	NA	NA#lncrna	lnc	NA	1	1	1394	1394	lincConv	NA	ENSSSCT00000053219	NA	397	NA	NA	NA	NA	NA	u
1	70983538	70984342	-	XLOC_001874	TCONS_00006331	NA	NA	NA	NA#lncrna	lnc	NA	1	1	804	804	lincSSdw	NA	ENSSSCT00000004823	HACE1	9694	NA	NA	NA	NA	NA	u
1	70984395	70985838	-	XLOC_001875	TCONS_00006332	NA	NA	NA	NA#lncrna	lnc	NA	1	1	1443	1443	lincSSdw	NA	ENSSSCT00000004823	HACE1	8198	NA	NA	NA	NA	NA	u
1	71717136	71718094	-	XLOC_001880	TCONS_00006374	NA	NA	NA	NA#lncrna	lnc	NA	1	1	958	958	lincSSup	NA	ENSSSCT00000039770	PREP	16053	NA	NA	NA	NA	NA	u
1	71781092	71781661	-	XLOC_001881	TCONS_00006375	NA	NA	NA	NA#lncrna	lnc	NA	1	1	569	569	lincSSup	NA	ENSSSCT00000039770	PREP	80009	NA	NA	NA	NA	NA	u
1	71955992	71958488	-	XLOC_001882	TCONS_00006376	NA	NA	NA	NA#lncrna	lnc	NA	1	1	2496	2496	lincSSup	NA	ENSSSCT00000039770	PREP	254909	NA	NA	NA	NA	NA	u
1	71959219	71960137	-	XLOC_001883	TCONS_00006377	NA	NA	NA	NA#lncrna	lnc	NA	1	1	918	918	lincSSup	NA	ENSSSCT00000039770	PREP	258136	NA	NA	NA	NA	NA	u
1	71979183	72027315	-	XLOC_001884	TCONS_00006378	NA	NA	NA	NA#lncrna	lnc	NA	2	3	2549	1767	lincSSup	NA	ENSSSCT00000039770	PREP	278100	NA	NA	NA	NA	NA	u
1	71990128	71991088	-	XLOC_001885	TCONS_00006379	NA	NA	NA	NA#lncrna	lnc	NA	1	1	960	960	lincSSup	NA	ENSSSCT00000039770	PREP	289045	NA	NA	NA	NA	NA	u
1	71991732	71994684	-	XLOC_001886	TCONS_00006380	NA	NA	NA	NA#lncrna	lnc	NA	1	1	2952	2952	lincSSup	NA	ENSSSCT00000039770	PREP	290649	NA	NA	NA	NA	NA	u
1	72008443	72009870	-	XLOC_001887	TCONS_00006381	NA	NA	NA	NA#lncrna	lnc	NA	1	1	1427	1427	lincDiv	NA	ENSSSCT00000038421	PRDM1	302212	NA	NA	NA	NA	NA	u
1	72025548	72027315	-	XLOC_001884	TCONS_00006382	NA	NA	NA	NA#lncrna	lnc	NA	1	3	1767	1767	lincDiv	NA	ENSSSCT00000038421	PRDM1	284767	NA	NA	NA	NA	NA	u
1	72025548	72027337	-	XLOC_001884	TCONS_00006383	NA	NA	NA	NA#lncrna	lnc	NA	2	3	1309	1767	lincDiv	NA	ENSSSCT00000038421	PRDM1	284745	NA	NA	NA	NA	NA	u
1	73235162	73240198	-	XLOC_001895	TCONS_00006411	NA	NA	NA	NA#lncrna	lnc	NA	1	1	5036	5036	lincSSdw	NA	ENSSSCT00000064813	PDSS2	8805	NA	NA	NA	NA	NA	u
1	73827581	73828958	-	XLOC_001897	TCONS_00006421	NA	NA	NA	NA#lncrna	lnc	NA	1	1	1377	1377	lincSSdw	NA	ENSSSCT00000047422	SCML4	11694	NA	NA	NA	NA	NA	u
1	73833163	73833861	-	XLOC_001898	TCONS_00006422	NA	NA	NA	NA#lncrna	lnc	NA	1	1	698	698	lincSSdw	NA	ENSSSCT00000047422	SCML4	6791	NA	NA	NA	NA	NA	u
1	74130828	74132919	-	XLOC_001901	TCONS_00006449	NA	NA	NA	NA#lncrna	lnc	NA	1	1	2091	2091	lincSSdw	NA	ENSSSCT00000004845	OSTM1	6411	NA	NA	NA	NA	NA	u
1	74134679	74136003	-	XLOC_001902	TCONS_00006450	NA	NA	NA	NA#lncrna	lnc	NA	1	1	1324	1324	lincSSdw	NA	ENSSSCT00000004845	OSTM1	3327	NA	NA	NA	NA	NA	u
1	74846543	74848005	-	XLOC_001905	TCONS_00006458	NA	NA	NA	NA#lncrna	lnc	NA	1	1	1462	1462	lincDiv	NA	ENSSSCT00000004851	NA	75826	NA	NA	NA	NA	NA	u
1	76581460	76583675	-	XLOC_001918	TCONS_00006498	NA	NA	NA	NA#lncrna	lnc	NA	1	1	2215	2215	lincSSdw	NA	ENSSSCT00000044968	CDK19	5377	NA	NA	NA	NA	NA	u
1	76838198	76839402	-	XLOC_001920	TCONS_00006513	NA	NA	NA	NA#lncrna	lnc	NA	1	1	1204	1204	lincDiv	NA	ENSSSCT00000004855	NA	329	NA	NA	NA	NA	NA	u
1	79552628	79555636	-	XLOC_001927	TCONS_00006565	NA	NA	NA	NA#lncrna	lnc	NA	1	1	3008	3008	lincDiv	NA	ENSSSCT00000038674	MARCKS	234116	NA	NA	NA	NA	NA	u
1	79556272	79558537	-	XLOC_001928	TCONS_00006566	NA	NA	NA	NA#lncrna	lnc	NA	2	1	1650	1650	lincDiv	NA	ENSSSCT00000038674	MARCKS	231215	NA	NA	NA	NA	NA	u
1	80881296	80884551	-	XLOC_001931	TCONS_00006587	NA	NA	NA	NA#lncrna	lnc	NA	1	1	3255	3255	lincSSup	NA	ENSSSCT00000044510	HS3ST5	636072	NA	NA	NA	NA	NA	u
1	80896140	80897901	-	XLOC_001932	TCONS_00006588	NA	NA	NA	NA#lncrna	lnc	NA	2	2	1264	1284	lincSSup	NA	ENSSSCT00000044510	HS3ST5	650916	NA	NA	NA	NA	NA	u
1	80896140	80902186	-	XLOC_001932	TCONS_00006589	NA	NA	NA	NA#lncrna	lnc	NA	4	2	1304	1284	lincSSup	NA	ENSSSCT00000044510	HS3ST5	650916	NA	NA	NA	NA	NA	u
1	81902985	81904521	-	XLOC_001935	TCONS_00006597	NA	NA	NA	NA#lncrna	lnc	NA	1	3	1536	1536	lincSSdw	NA	ENSSSCT00000004903	TSPYL1	3554	NA	NA	NA	NA	NA	=
1	82160546	82161782	-	XLOC_001938	TCONS_00006600	ENSSSCG00000004446	ENSSSCT00000004911	protein_coding	protein_coding#lncrna	lnc	NA	2	1	1127	1127	lncgASe	NA	ENSSSCT00000004911	NA	0	NA	NA	NA	ENSBTAG00000009689	NA	x
1	82186355	82199000	-	XLOC_001939	TCONS_00006601	NA	NA	NA	NA#lncrna	lnc	NA	2	2	12430	12579	lincConv	NA	ENSSSCT00000004911	NA	4178	NA	NA	NA	NA	NA	u
1	82186355	82199083	-	XLOC_001939	TCONS_00006602	NA	NA	NA	NA#lncrna	lnc	NA	1	2	12728	12579	lincConv	NA	ENSSSCT00000004911	NA	4178	NA	NA	NA	NA	NA	u
1	83370689	83371090	-	XLOC_001944	TCONS_00006624	NA	NA	NA	NA#lncrna	lnc	NA	1	1	401	401	lincConv	NA	ENSSSCT00000059955	UBE3D	3848	NA	NA	NA	NA	NA	u
1	83972457	83973384	-	XLOC_001946	TCONS_00006626	NA	NA	NA	NA#lncrna	lnc	NA	1	1	927	927	lincDiv	NA	ENSSSCT00000004926	IBTK	152	NA	NA	NA	NA	NA	u
1	84895504	84896882	-	XLOC_001949	TCONS_00006629	NA	NA	NA	NA#lncrna	lnc	NA	1	1	1378	1378	lincConv	NA	ENSSSCT00000004931	FAM46A	343370	NA	NA	NA	NA	NA	u
1	84909433	84910915	-	XLOC_001950	TCONS_00006630	NA	NA	NA	NA#lncrna	lnc	NA	1	1	1482	1482	lincConv	NA	ENSSSCT00000004931	FAM46A	357299	NA	NA	NA	NA	NA	u
1	84912049	84913965	-	XLOC_001951	TCONS_00006631	NA	NA	NA	NA#lncrna	lnc	NA	1	1	1916	1916	lincConv	NA	ENSSSCT00000004931	FAM46A	359915	NA	NA	NA	NA	NA	u
1	85544524	85544863	-	XLOC_001953	TCONS_00006633	NA	NA	NA	NA#lncrna	lnc	NA	1	1	339	339	lincSSdw	NA	ENSSSCT00000004932	BCKDHB	210880	NA	NA	NA	NA	NA	u
1	87449288	87450449	-	XLOC_001960	TCONS_00006665	NA	NA	NA	NA#lncrna	lnc	NA	1	1	1161	1161	lincSSup	NA	ENSSSCT00000004940	IRAK1BP1	119362	NA	NA	NA	NA	NA	u
1	89055681	89056164	-	XLOC_001963	TCONS_00006673	NA	NA	NA	NA#lncrna	lnc	NA	1	1	483	483	lincConv	NA	ENSSSCT00000037885	NA	170395	NA	NA	NA	NA	NA	u
1	90134148	90136105	-	XLOC_001966	TCONS_00006684	NA	NA	NA	NA#lncrna	lnc	NA	1	1	1957	1957	lincSSdw	NA	ENSSSCT00000064205	SENP6	30542	NA	NA	NA	NA	NA	u
1	91057021	91058322	-	XLOC_001970	TCONS_00006698	NA	NA	NA	NA#lncrna	lnc	NA	1	1	1301	1301	lincConv	NA	ENSSSCT00000041079	NA	182716	NA	NA	NA	NA	NA	u
1	92242983	92286605	-	XLOC_001973	TCONS_00006706	NA	NA	NA	NA#lncrna	lnc	NA	3	3	1045	1072	lincDiv	NA	ENSSSCT00000004957	SLC17A5	222	NA	NA	NA	NA	NA	u
1	92242983	92286739	-	XLOC_001973	TCONS_00006707	NA	NA	NA	NA#lncrna	lnc	NA	3	3	1072	1072	lincDiv	NA	ENSSSCT00000004957	SLC17A5	88	NA	NA	NA	NA	NA	u
1	92242983	92286753	-	XLOC_001973	TCONS_00006708	NA	NA	NA	NA#lncrna	lnc	NA	3	3	1144	1072	lincDiv	NA	ENSSSCT00000004957	SLC17A5	74	NA	NA	NA	NA	NA	u
1	92274182	92277080	-	XLOC_001974	TCONS_00006709	NA	NA	NA	NA#lncrna	lnc	NA	1	1	2898	2898	lincDiv	NA	ENSSSCT00000004957	SLC17A5	9747	NA	NA	NA	NA	NA	u
1	92277630	92279351	-	XLOC_001975	TCONS_00006710	NA	NA	NA	NA#lncrna	lnc	NA	1	1	1721	1721	lincDiv	NA	ENSSSCT00000004957	SLC17A5	7476	NA	NA	NA	NA	NA	u
1	94059430	94066319	-	XLOC_001982	TCONS_00006720	NA	NA	NA	NA#lncrna	lnc	NA	1	1	6889	6889	lincConv	NA	ENSSSCT00000043292	NA	190075	NA	NA	NA	NA	NA	u
1	94066952	94070180	-	XLOC_001983	TCONS_00006721	NA	NA	NA	NA#lncrna	lnc	NA	1	1	3228	3228	lincConv	NA	ENSSSCT00000043292	NA	197597	NA	NA	NA	NA	NA	u
1	95610244	95616766	-	XLOC_001985	TCONS_00006736	NA	NA	NA	NA#lncrna	lnc	NA	2	12	787	10758	lincSSup	NA	ENSSSCT00000027237	EPG5	7226	NA	NA	NA	NA	NA	=
1	95610925	95615867	-	XLOC_001986	TCONS_00006737	NA	NA	NA	NA#lncrna	lnc	NA	1	1	4942	4942	lincSSup	NA	ENSSSCT00000027237	EPG5	7907	NA	NA	NA	NA	NA	u
1	96671921	96676259	-	XLOC_001992	TCONS_00006779	ENSSSCG00000022643	ENSSSCT00000029670	protein_coding	protein_coding#lncrna	lnc	KATNAL2	1	1	4338	4338	lncgASe	NA	ENSSSCT00000029670	KATNAL2	0	NA	NA	ENSGALG00000041882	ENSBTAG00000019331	gene23210	x
1	97384388	97385627	-	XLOC_001997	TCONS_00006796	NA	NA	NA	NA#lncrna	lnc	NA	1	1	1239	1239	lincSSdw	NA	ENSSSCT00000045010	SMAD2	30089	NA	NA	NA	NA	NA	u
1	97400042	97406855	-	XLOC_001998	TCONS_00006797	NA	NA	NA	NA#lncrna	lnc	NA	1	1	6813	6813	lincSSdw	NA	ENSSSCT00000046471	SMAD2	8861	NA	NA	NA	NA	NA	u
1	98627006	98628404	-	XLOC_002002	TCONS_00006824	NA	NA	NA	NA#lncrna	lnc	NA	1	1	1398	1398	lincSSdw	NA	ENSSSCT00000004980	DYM	14105	NA	NA	NA	NA	NA	u
1	98630859	98632290	-	XLOC_002004	TCONS_00006826	NA	NA	NA	NA#lncrna	lnc	NA	1	1	1431	1431	lincSSdw	NA	ENSSSCT00000004980	DYM	10219	NA	NA	NA	NA	NA	u
1	99841639	99845068	-	XLOC_002013	TCONS_00006864	NA	NA	NA	NA#lncrna	lnc	NA	1	1	3429	3429	lincSSdw	NA	ENSSSCT00000052786	MBD1	5496	NA	NA	NA	NA	NA	u
1	100658738	100660657	-	XLOC_002017	TCONS_00006893	NA	NA	NA	NA#lncrna	lnc	NA	1	1	1919	1919	lincSSdw	NA	ENSSSCT00000064791	MEX3C	16007	NA	NA	NA	NA	NA	u
1	103649298	103651693	-	XLOC_002019	TCONS_00006896	NA	NA	NA	NA#lncrna	lnc	NA	1	1	2395	2395	lincSSdw	NA	ENSSSCT00000005002	MBD2	31372	NA	NA	NA	NA	NA	u
1	103653792	103654769	-	XLOC_002020	TCONS_00006897	NA	NA	NA	NA#lncrna	lnc	NA	1	1	977	977	lincSSdw	NA	ENSSSCT00000005002	MBD2	28296	NA	NA	NA	NA	NA	u
1	103661769	103663840	-	XLOC_002021	TCONS_00006898	NA	NA	NA	NA#lncrna	lnc	NA	1	1	2071	2071	lincSSdw	NA	ENSSSCT00000005002	MBD2	19225	NA	NA	NA	NA	NA	u
1	103665624	103667784	-	XLOC_002022	TCONS_00006899	NA	NA	NA	NA#lncrna	lnc	NA	1	1	2160	2160	lincSSdw	NA	ENSSSCT00000005002	MBD2	15281	NA	NA	NA	NA	NA	u
1	103670779	103671802	-	XLOC_002023	TCONS_00006900	NA	NA	NA	NA#lncrna	lnc	NA	1	1	1023	1023	lincSSdw	NA	ENSSSCT00000005002	MBD2	11263	NA	NA	NA	NA	NA	u
1	103672205	103673465	-	XLOC_002024	TCONS_00006901	NA	NA	NA	NA#lncrna	lnc	NA	1	1	1260	1260	lincSSdw	NA	ENSSSCT00000005002	MBD2	9600	NA	NA	NA	NA	NA	u
1	103674194	103678125	-	XLOC_002025	TCONS_00006902	NA	NA	NA	NA#lncrna	lnc	NA	1	1	3931	3931	lincSSdw	NA	ENSSSCT00000005002	MBD2	4940	NA	NA	NA	NA	NA	u
1	105968622	105971714	-	XLOC_002030	TCONS_00006935	NA	NA	NA	NA#lncrna	lnc	NA	2	1	2075	2075	lincSSdw	NA	ENSSSCT00000038773	TXNL1	1914	NA	NA	NA	NA	NA	u
1	106523752	106524936	-	XLOC_002033	TCONS_00006947	NA	NA	NA	NA#lncrna	lnc	NA	1	1	1184	1184	lincConv	NA	ENSSSCT00000024820	WDR7	112047	NA	NA	NA	NA	NA	u
1	106577357	106578836	-	XLOC_002034	TCONS_00006949	NA	NA	NA	NA#lncrna	lnc	NA	1	1	1479	1479	lincDiv	NA	ENSSSCT00000042417	ST8SIA3	104796	NA	NA	NA	NA	NA	u
1	106579834	106581271	-	XLOC_002035	TCONS_00006950	NA	NA	NA	NA#lncrna	lnc	NA	1	1	1437	1437	lincDiv	NA	ENSSSCT00000042417	ST8SIA3	102361	NA	NA	NA	NA	NA	u
1	106661369	106664789	-	XLOC_002032	TCONS_00006951	NA	NA	NA	NA#lncrna	lnc	NA	1	8	3420	7451.5	lincDiv	NA	ENSSSCT00000042417	ST8SIA3	18843	NA	NA	NA	NA	NA	u
1	106745334	106746947	-	XLOC_002036	TCONS_00006953	NA	NA	NA	NA#lncrna	lnc	NA	2	1	1530	1530	lincDiv	NA	ENSSSCT00000005015	ONECUT2	4378	NA	NA	NA	NA	NA	u
1	107150161	107154184	-	XLOC_002040	TCONS_00006967	NA	NA	NA	NA#lncrna	lnc	NA	2	8	464	5123.5	lincSSup	NA	ENSSSCT00000005020	ANKDD1A	11255	NA	NA	NA	NA	NA	=
1	107150767	107151427	-	XLOC_002041	TCONS_00006969	NA	NA	NA	NA#lncrna	lnc	NA	1	1	660	660	lincSSup	NA	ENSSSCT00000005020	ANKDD1A	11861	NA	NA	NA	NA	NA	u
1	107171434	107173029	-	XLOC_002042	TCONS_00006970	NA	NA	NA	NA#lncrna	lnc	NA	1	1	1595	1595	lincSSdw	NA	ENSSSCT00000054534	NA	11483	NA	NA	NA	NA	NA	u
1	107173246	107174980	-	XLOC_002043	TCONS_00006971	NA	NA	NA	NA#lncrna	lnc	NA	1	1	1734	1734	lincSSdw	NA	ENSSSCT00000054534	NA	9532	NA	NA	NA	NA	NA	u
1	107903813	107906563	-	XLOC_002047	TCONS_00006992	NA	NA	NA	NA#lncrna	lnc	NA	1	8	2750	5165	lincSSdw	NA	ENSSSCT00000005033	NA	3108	NA	NA	NA	NA	NA	=
1	107906656	107907094	-	XLOC_002048	TCONS_00006994	NA	NA	NA	NA#lncrna	lnc	NA	1	1	438	438	lincSSdw	NA	ENSSSCT00000005033	NA	2577	NA	NA	NA	NA	NA	u
1	108710229	108711689	-	XLOC_002052	TCONS_00007014	NA	NA	NA	NA#lncrna	lnc	NA	1	1	1460	1460	lincConv	NA	ENSSSCT00000062560	CA12	2044	NA	NA	NA	NA	NA	u
1	108878849	108881322	-	XLOC_002055	TCONS_00007031	NA	NA	NA	NA#lncrna	lnc	NA	1	1	2473	2473	lincDiv	NA	ENSSSCT00000027612	NA	142	NA	NA	NA	NA	NA	u
1	108896802	108897950	-	XLOC_002056	TCONS_00007032	NA	NA	NA	NA#lncrna	lnc	NA	1	1	1148	1148	lincConv	NA	ENSSSCT00000027612	NA	6519	NA	NA	NA	NA	NA	u
1	108942127	108948102	-	XLOC_002058	TCONS_00007041	NA	NA	NA	NA#lncrna	lnc	NA	5	1	802	802	lincSSup	NA	ENSSSCT00000005048	LACTB	17616	NA	NA	NA	NA	NA	u
1	111071113	111080321	-	XLOC_002067	TCONS_00007081	NA	NA	NA	NA#lncrna	lnc	NA	4	1	1303	1303	lincSSup	NA	ENSSSCT00000056614	NA	120650	NA	NA	NA	NA	NA	u
1	111122790	111159412	-	XLOC_002068	TCONS_00007082	NA	NA	NA	NA#lncrna	lnc	NA	2	3	1139	718	lincSSup	NA	ENSSSCT00000056614	NA	172327	NA	NA	NA	NA	NA	u
1	111158451	111159396	-	XLOC_002068	TCONS_00007083	NA	NA	NA	NA#lncrna	lnc	NA	2	3	718	718	lincSSup	NA	ENSSSCT00000056614	NA	207988	NA	NA	NA	NA	NA	u
1	111158451	111159411	-	XLOC_002068	TCONS_00007084	NA	NA	NA	NA#lncrna	lnc	NA	2	3	625	718	lincSSup	NA	ENSSSCT00000056614	NA	207988	NA	NA	NA	NA	NA	u
1	111364258	111364903	-	XLOC_002069	TCONS_00007085	NA	NA	NA	NA#lncrna	lnc	NA	2	1	398	398	lincDiv	NA	ENSSSCT00000057944	RORA	10520	NA	NA	NA	NA	NA	u
1	112342862	112343513	-	XLOC_002074	TCONS_00007090	NA	NA	NA	NA#lncrna	lnc	NA	1	1	651	651	lincDiv	NA	ENSSSCT00000065435	BNIP2	547	NA	NA	NA	NA	NA	u
1	113166969	113168395	-	XLOC_002080	TCONS_00007116	NA	NA	NA	NA#lncrna	lnc	NA	1	1	1426	1426	lincSSdw	NA	ENSSSCT00000022531	NA	4504	NA	NA	NA	NA	NA	u
1	113790299	113791624	-	XLOC_002085	TCONS_00007135	NA	NA	NA	NA#lncrna	lnc	NA	1	1	1325	1325	lincSSdw	NA	ENSSSCT00000005078	NA	2416	NA	NA	NA	NA	NA	u
1	115689917	115696900	-	XLOC_002093	TCONS_00007173	NA	NA	NA	NA#lncrna	lnc	NA	1	1	6983	6983	lincDiv	NA	ENSSSCT00000040161	RFX7	37458	NA	NA	NA	NA	NA	u
1	115697177	115726429	-	XLOC_002094	TCONS_00007174	NA	NA	NA	NA#lncrna	lnc	NA	3	3	5470	5607	lincDiv	NA	ENSSSCT00000040161	RFX7	7929	NA	NA	NA	NA	NA	u
1	115697177	115733968	-	XLOC_002094	TCONS_00007175	NA	NA	NA	NA#lncrna	lnc	NA	4	3	5607	5607	lincDiv	NA	ENSSSCT00000040161	RFX7	390	NA	NA	NA	NA	NA	u
1	115697177	115734225	-	XLOC_002094	TCONS_00007176	NA	NA	NA	NA#lncrna	lnc	NA	3	3	5768	5607	lincDiv	NA	ENSSSCT00000040161	RFX7	133	NA	NA	NA	NA	NA	u
1	119702960	119705460	-	XLOC_002102	TCONS_00007192	NA	NA	NA	NA#lncrna	lnc	NA	1	1	2500	2500	lincSSdw	NA	ENSSSCT00000041237	NA	19569	NA	NA	NA	NA	NA	u
1	119801139	119804962	-	XLOC_002105	TCONS_00007200	NA	NA	NA	NA#lncrna	lnc	NA	1	1	3823	3823	lincDiv	NA	ENSSSCT00000005108	LEO1	109	NA	NA	NA	NA	NA	u
1	121143402	121145333	-	XLOC_002111	TCONS_00007235	NA	NA	NA	NA#lncrna	lnc	NA	1	1	1931	1931	lincDiv	NA	ENSSSCT00000064891	TRPM7	524	NA	NA	NA	NA	NA	u
1	121411423	121413849	-	XLOC_002114	TCONS_00007246	ENSSSCG00000004645	ENSSSCT00000059948	protein_coding	protein_coding#lncrna	lnc	GABPB1	1	1	2426	2426	lncgASe	NA	ENSSSCT00000040971	GABPB1	0	NA	NA	ENSGALG00000023440	ENSBTAG00000022801	gene10538	x
1	122302544	122303130	-	XLOC_002118	TCONS_00007256	ENSSSCG00000004648	ENSSSCT00000005133	protein_coding	protein_coding#lncrna	lnc	FAM227B	1	1	586	586	lncgASi	NA	ENSSSCT00000030745	FAM227B	0	NA	NA	NA	NA	gene10530	x
1	123409681	123444164	-	XLOC_002122	TCONS_00007273	NA	NA	NA	NA#lncrna	lnc	NA	6	7	3755	4572	lincSSdw	NA	ENSSSCT00000040068	NA	4352	NA	NA	NA	NA	NA	u
1	123409681	123444183	-	XLOC_002122	TCONS_00007276	NA	NA	NA	NA#lncrna	lnc	NA	3	7	4572	4572	lincSSdw	NA	ENSSSCT00000063339	NA	4333	NA	NA	NA	NA	NA	u
1	123409681	123444183	-	XLOC_002122	TCONS_00007278	NA	NA	NA	NA#lncrna	lnc	NA	5	7	4816	4572	lincSSdw	NA	ENSSSCT00000063339	NA	4333	NA	NA	NA	NA	NA	u
1	123409681	123444215	-	XLOC_002122	TCONS_00007279	NA	NA	NA	NA#lncrna	lnc	NA	5	7	3705	4572	lincSSdw	NA	ENSSSCT00000063339	NA	4301	NA	NA	NA	NA	NA	u
1	126053253	126054683	-	XLOC_002132	TCONS_00007310	NA	NA	NA	NA#lncrna	lnc	NA	1	1	1430	1430	lincSSdw	NA	ENSSSCT00000052283	NA	23653	NA	NA	NA	NA	NA	u
1	126055349	126058544	-	XLOC_002133	TCONS_00007311	NA	NA	NA	NA#lncrna	lnc	NA	1	1	3195	3195	lincSSdw	NA	ENSSSCT00000052283	NA	19792	NA	NA	NA	NA	NA	u
1	126064728	126066006	-	XLOC_002134	TCONS_00007312	NA	NA	NA	NA#lncrna	lnc	NA	1	1	1278	1278	lincSSdw	NA	ENSSSCT00000005152	NA	12330	NA	NA	NA	NA	NA	u
1	126069298	126071173	-	XLOC_002135	TCONS_00007313	NA	NA	NA	NA#lncrna	lnc	NA	1	1	1875	1875	lincSSdw	NA	ENSSSCT00000005152	NA	7163	NA	NA	NA	NA	NA	u
1	126157518	126160394	-	XLOC_002137	TCONS_00007325	NA	NA	NA	NA#lncrna	lnc	NA	1	1	2876	2876	lincSSdw	NA	ENSSSCT00000047121	NA	5592	NA	NA	NA	NA	NA	u
1	126540862	126542108	-	XLOC_002142	TCONS_00007350	NA	NA	NA	NA#lncrna	lnc	NA	1	1	1246	1246	lincDiv	NA	ENSSSCT00000005160	NA	6973	NA	NA	NA	NA	NA	u
1	126824709	126826052	-	XLOC_002147	TCONS_00007364	NA	NA	NA	NA#lncrna	lnc	NA	1	1	1343	1343	lincSSdw	NA	ENSSSCT00000039226	NA	8528	NA	NA	NA	NA	NA	u
1	126827075	126828996	-	XLOC_002148	TCONS_00007365	NA	NA	NA	NA#lncrna	lnc	NA	1	1	1921	1921	lincSSdw	NA	ENSSSCT00000039226	NA	5584	NA	NA	NA	NA	NA	u
1	127630464	127633959	-	XLOC_002154	TCONS_00007397	ENSSSCG00000004694	ENSSSCT00000058863	protein_coding	protein_coding#lncrna	lnc	FRMD5	1	1	3495	3495	lncgASe	NA	ENSSSCT00000058863	FRMD5	0	NA	NA	ENSGALG00000030858	ENSBTAG00000017216	gene21045	x
1	127634156	127637456	-	XLOC_002155	TCONS_00007398	ENSSSCG00000004694	ENSSSCT00000058863	protein_coding	protein_coding#lncrna	lnc	FRMD5	1	1	3300	3300	lncgASe	NA	ENSSSCT00000058863	FRMD5	0	NA	NA	ENSGALG00000030858	ENSBTAG00000017216	gene21045	x
1	127637722	127642518	-	XLOC_002156	TCONS_00007399	ENSSSCG00000004694	ENSSSCT00000058863	protein_coding	protein_coding#lncrna	lnc	FRMD5	1	1	4796	4796	lncgASe	NA	ENSSSCT00000058863	FRMD5	0	NA	NA	ENSGALG00000030858	ENSBTAG00000017216	gene21045	x
1	127644727	127648269	-	XLOC_002157	TCONS_00007400	ENSSSCG00000004694	ENSSSCT00000058863	protein_coding	protein_coding#lncrna	lnc	FRMD5	1	1	3542	3542	lncgASe	NA	ENSSSCT00000058863	FRMD5	0	NA	NA	ENSGALG00000030858	ENSBTAG00000017216	gene21045	x
1	130735928	130737080	-	XLOC_002193	TCONS_00007647	NA	NA	NA	NA#lncrna	lnc	NA	2	1	882	882	lincSSdw	NA	ENSSSCT00000058642	RPUSD2	4317	NA	NA	NA	NA	NA	u
1	130988607	130988962	-	XLOC_002199	TCONS_00007688	NA	NA	NA	NA#lncrna	lnc	NA	1	1	355	355	lincSSdw	NA	ENSSSCT00000057318	INAFM2	2932	NA	NA	NA	NA	NA	u
1	132667231	132668590	-	XLOC_002206	TCONS_00007729	NA	NA	NA	NA#lncrna	lnc	NA	1	1	1359	1359	lincDiv	NA	ENSSSCT00000063253	RASGRP1	33934	NA	NA	NA	NA	NA	u
1	132672393	132681706	-	XLOC_002207	TCONS_00007730	NA	NA	NA	NA#lncrna	lnc	NA	3	7	2588	2149	lincDiv	NA	ENSSSCT00000063253	RASGRP1	20818	NA	NA	NA	NA	NA	u
1	136496382	136497375	-	XLOC_002214	TCONS_00007753	NA	NA	NA	NA#lncrna	lnc	NA	2	1	859	859	lincDiv	NA	ENSSSCT00000005305	NA	73	NA	NA	NA	NA	NA	u
1	136696385	136701876	-	XLOC_002216	TCONS_00007755	NA	NA	NA	NA#lncrna	lnc	NA	1	1	5491	5491	lincSSdw	NA	ENSSSCT00000061506	FMN1	3201	NA	NA	NA	NA	NA	u
1	137165437	137167387	-	XLOC_002218	TCONS_00007774	NA	NA	NA	NA#lncrna	lnc	NA	1	1	1950	1950	lincSSup	NA	ENSSSCT00000064192	FMN1	1839	NA	NA	NA	NA	NA	u
1	137168034	137170150	-	XLOC_002219	TCONS_00007775	NA	NA	NA	NA#lncrna	lnc	NA	1	1	2116	2116	lincSSup	NA	ENSSSCT00000064288	FMN1	4436	NA	NA	NA	NA	NA	u
1	138272621	138274682	-	XLOC_002224	TCONS_00007801	NA	NA	NA	NA#lncrna	lnc	NA	1	1	2061	2061	lincDiv	NA	ENSSSCT00000023102	NA	66476	NA	NA	NA	NA	NA	u
1	138512574	138513446	-	XLOC_002226	TCONS_00007803	NA	NA	NA	NA#lncrna	lnc	NA	1	1	872	872	lincConv	NA	ENSSSCT00000028081	NA	1260	NA	NA	NA	NA	NA	u
1	139804596	139804957	-	XLOC_002234	TCONS_00007834	NA	NA	NA	NA#lncrna	lnc	NA	1	1	361	361	lincSSup	NA	ENSSSCT00000005327	NA	138	NA	NA	NA	NA	NA	u
1	141488771	141494670	-	XLOC_002241	TCONS_00007852	NA	NA	NA	NA#lncrna	lnc	NA	1	2	5899	5306	lincDiv	NA	ENSSSCT00000005332	ATP10A	22	NA	NA	NA	NA	NA	u
1	141871635	141872856	-	XLOC_002243	TCONS_00007856	NA	NA	NA	NA#lncrna	lnc	NA	1	1	1221	1221	lincSSup	NA	ENSSSCT00000053665	NA	1309	NA	NA	NA	NA	NA	u
1	141876277	141877754	-	XLOC_002244	TCONS_00007857	NA	NA	NA	NA#lncrna	lnc	NA	1	1	1477	1477	lincSSup	NA	ENSSSCT00000053665	NA	5951	NA	NA	NA	NA	NA	u
1	141878114	141878789	-	XLOC_002245	TCONS_00007858	NA	NA	NA	NA#lncrna	lnc	NA	1	1	675	675	lincSSup	NA	ENSSSCT00000005333	NA	7788	NA	NA	NA	NA	NA	u
1	142492093	142496633	-	XLOC_002257	TCONS_00007870	NA	NA	NA	NA#lncrna	lnc	NA	1	1	4540	4540	lincSSdw	NA	ENSSSCT00000005338	MKRN3	2464	NA	NA	NA	NA	NA	u
1	143416164	143417528	-	XLOC_002260	TCONS_00007875	ENSSSCG00000004840	ENSSSCT00000005342	protein_coding	protein_coding#lncrna	lnc	OTUD7A	1	1	1364	1364	lncgASe	NA	ENSSSCT00000005342	OTUD7A	0	NA	NA	ENSGALG00000003802	ENSBTAG00000006868	gene20811	x
1	143540792	143541646	-	XLOC_002262	TCONS_00007882	NA	NA	NA	NA#lncrna	lnc	NA	1	1	854	854	lincSSup	NA	ENSSSCT00000032440	NA	229	NA	NA	NA	NA	NA	u
1	143629977	143633994	-	XLOC_002263	TCONS_00007883	ENSSSCG00000038208	ENSSSCT00000063177	lincRNA	lincRNA#lncrna	lnc	NA	3	5	2973	3271	lincDiv	NA	ENSSSCT00000053629	NA	62613	NA	NA	NA	NA	NA	x
1	143629977	143634446	-	XLOC_002263	TCONS_00007884	ENSSSCG00000038208	ENSSSCT00000063177	lincRNA	lincRNA#lncrna	lnc	NA	2	5	4016	3271	lincDiv	NA	ENSSSCT00000053629	NA	62161	NA	NA	NA	NA	NA	x
1	143629977	143634484	-	XLOC_002263	TCONS_00007886	ENSSSCG00000038208	ENSSSCT00000063177	lincRNA	lincRNA#lncrna	lnc	NA	2	5	3080	3271	lincDiv	NA	ENSSSCT00000053629	NA	62123	NA	NA	NA	NA	NA	x
1	143629977	143634496	-	XLOC_002263	TCONS_00007887	ENSSSCG00000038208	ENSSSCT00000063177	lincRNA	lincRNA#lncrna	lnc	NA	3	5	3319	3271	lincDiv	NA	ENSSSCT00000053629	NA	62111	NA	NA	NA	NA	NA	x
1	145501693	145505231	-	XLOC_002272	TCONS_00007930	NA	NA	NA	NA#lncrna	lnc	NA	1	4	3538	1537	lincDiv	NA	ENSSSCT00000044351	PCSK6	3428	NA	NA	NA	NA	NA	u
1	145505434	145508341	-	XLOC_002273	TCONS_00007933	NA	NA	NA	NA#lncrna	lnc	NA	1	1	2907	2907	lincDiv	NA	ENSSSCT00000044351	PCSK6	318	NA	NA	NA	NA	NA	u
1	145732912	145749262	-	XLOC_002274	TCONS_00007934	NA	NA	NA	NA#lncrna	lnc	NA	5	1	2798	2798	lincConv	NA	ENSSSCT00000006362	SNRPA1	13527	NA	NA	NA	NA	NA	u
1	145739415	145740206	-	XLOC_002276	TCONS_00007936	NA	NA	NA	NA#lncrna	lnc	NA	1	1	791	791	lincConv	NA	ENSSSCT00000006362	SNRPA1	20030	NA	NA	NA	NA	NA	u
1	145743354	145745710	-	XLOC_002277	TCONS_00007937	NA	NA	NA	NA#lncrna	lnc	NA	1	1	2356	2356	lincConv	NA	ENSSSCT00000006362	SNRPA1	23969	NA	NA	NA	NA	NA	u
1	145746738	145747448	-	XLOC_002278	TCONS_00007938	NA	NA	NA	NA#lncrna	lnc	NA	1	1	710	710	lincSSdw	NA	ENSSSCT00000027561	CTDP1	22323	NA	NA	NA	NA	NA	u
1	145747563	145748295	-	XLOC_002279	TCONS_00007939	NA	NA	NA	NA#lncrna	lnc	NA	1	1	732	732	lincSSdw	NA	ENSSSCT00000027561	CTDP1	21476	NA	NA	NA	NA	NA	u
1	145895912	145896934	-	XLOC_002282	TCONS_00007953	NA	NA	NA	NA#lncrna	lnc	NA	1	1	1022	1022	lincSSdw	NA	ENSSSCT00000052375	NA	14511	NA	NA	NA	NA	NA	u
1	145907097	145909121	-	XLOC_002283	TCONS_00007954	NA	NA	NA	NA#lncrna	lnc	NA	1	1	2024	2024	lincSSdw	NA	ENSSSCT00000053635	NA	2324	NA	NA	NA	NA	NA	u
1	147787698	147807866	-	XLOC_002291	TCONS_00007995	NA	NA	NA	NA#lncrna	lnc	NA	2	6	4926	5053.5	lincSSup	NA	ENSSSCT00000023890	ZNF236	5557	NA	NA	NA	NA	NA	u
1	147803629	147827861	-	XLOC_002291	TCONS_00007998	NA	NA	NA	NA#lncrna	lnc	NA	4	6	5137	5053.5	lincSSup	NA	ENSSSCT00000023890	ZNF236	21488	NA	NA	NA	NA	NA	u
1	147803629	147833835	-	XLOC_002291	TCONS_00007999	NA	NA	NA	NA#lncrna	lnc	NA	3	6	4970	5053.5	lincSSup	NA	ENSSSCT00000023890	ZNF236	21488	NA	NA	NA	NA	NA	u
1	147813761	147833852	-	XLOC_002291	TCONS_00008000	NA	NA	NA	NA#lncrna	lnc	NA	2	6	3353	5053.5	lincSSup	NA	ENSSSCT00000023890	ZNF236	31620	NA	NA	NA	NA	NA	u
1	147819355	147820901	-	XLOC_002292	TCONS_00008001	NA	NA	NA	NA#lncrna	lnc	NA	1	1	1546	1546	lincSSup	NA	ENSSSCT00000023890	ZNF236	37214	NA	NA	NA	NA	NA	u
1	147828536	147829476	-	XLOC_002293	TCONS_00008002	NA	NA	NA	NA#lncrna	lnc	NA	1	1	940	940	lincSSup	NA	ENSSSCT00000023890	ZNF236	46395	NA	NA	NA	NA	NA	u
1	147932847	147935385	-	XLOC_002294	TCONS_00008003	NA	NA	NA	NA#lncrna	lnc	NA	1	1	2538	2538	lincDiv	NA	ENSSSCT00000059119	ZNF516	48721	NA	NA	NA	NA	NA	u
1	147939845	147963552	-	XLOC_002295	TCONS_00008004	ENSSSCG00000034069	ENSSSCT00000049397	lincRNA	lincRNA#lncrna	lnc	NA	4	4	1986	1927.5	lincDiv	NA	ENSSSCT00000059119	ZNF516	20554	NA	NA	NA	NA	NA	=
1	147944909	147963552	-	XLOC_002295	TCONS_00008006	ENSSSCG00000034069	ENSSSCT00000049397	lincRNA	lincRNA#lncrna	lnc	NA	3	4	6832	1927.5	lincDiv	NA	ENSSSCT00000059119	ZNF516	20554	NA	NA	NA	NA	NA	=
1	147958420	147963552	-	XLOC_002295	TCONS_00008007	ENSSSCG00000034069	ENSSSCT00000049397	lincRNA	lincRNA#lncrna	lnc	NA	2	4	1646	1927.5	lincDiv	NA	ENSSSCT00000059119	ZNF516	20554	NA	NA	NA	NA	NA	=
1	148789060	148800855	-	XLOC_002296	TCONS_00008008	NA	NA	NA	NA#lncrna	lnc	NA	5	1	3279	3279	lincSSdw	NA	ENSSSCT00000005367	TSHZ1	104771	NA	NA	NA	NA	NA	u
1	148843542	148844366	-	XLOC_002297	TCONS_00008009	NA	NA	NA	NA#lncrna	lnc	NA	1	1	824	824	lincSSdw	NA	ENSSSCT00000005367	TSHZ1	61260	NA	NA	NA	NA	NA	u
1	148844427	148863009	-	XLOC_002298	TCONS_00008010	NA	NA	NA	NA#lncrna	lnc	NA	3	3	2584	2584	lincSSdw	NA	ENSSSCT00000005367	TSHZ1	42617	NA	NA	NA	NA	NA	u
1	148844427	148863009	-	XLOC_002298	TCONS_00008011	NA	NA	NA	NA#lncrna	lnc	NA	3	3	2589	2584	lincSSdw	NA	ENSSSCT00000005367	TSHZ1	42617	NA	NA	NA	NA	NA	u
1	149683975	149685021	-	XLOC_002304	TCONS_00008039	NA	NA	NA	NA#lncrna	lnc	NA	1	1	1046	1046	lincSSdw	NA	ENSSSCT00000005380	C18orf63	2643	NA	NA	NA	NA	NA	u
1	152504518	152506395	-	XLOC_002308	TCONS_00008047	NA	NA	NA	NA#lncrna	lnc	NA	1	1	1877	1877	lincSSdw	NA	ENSSSCT00000059603	NA	87256	NA	NA	NA	NA	NA	u
1	152990903	153009180	-	XLOC_002310	TCONS_00008054	NA	NA	NA	NA#lncrna	lnc	NA	2	2	7840	8324	lincConv	NA	ENSSSCT00000045454	CD226	11058	NA	NA	NA	NA	NA	u
1	153032743	153034142	-	XLOC_002311	TCONS_00008055	NA	NA	NA	NA#lncrna	lnc	NA	1	1	1399	1399	lincSSdw	NA	ENSSSCT00000030293	DOK6	7858	NA	NA	NA	NA	NA	u
1	153035327	153037975	-	XLOC_002312	TCONS_00008056	NA	NA	NA	NA#lncrna	lnc	NA	1	1	2648	2648	lincSSdw	NA	ENSSSCT00000030293	DOK6	4025	NA	NA	NA	NA	NA	u
1	155485165	155486689	-	XLOC_002318	TCONS_00008066	NA	NA	NA	NA#lncrna	lnc	NA	1	1	1524	1524	lincSSup	NA	ENSSSCT00000063074	NA	142297	NA	NA	NA	NA	NA	u
1	155567091	155578904	-	XLOC_002319	TCONS_00008067	NA	NA	NA	NA#lncrna	lnc	NA	3	6	3651	3909.5	lincDiv	NA	ENSSSCT00000005391	CDH19	90217	NA	NA	NA	NA	NA	u
1	155567091	155578919	-	XLOC_002319	TCONS_00008068	NA	NA	NA	NA#lncrna	lnc	NA	2	6	3523	3909.5	lincDiv	NA	ENSSSCT00000005391	CDH19	90202	NA	NA	NA	NA	NA	u
1	155567091	155578943	-	XLOC_002319	TCONS_00008069	NA	NA	NA	NA#lncrna	lnc	NA	3	6	3836	3909.5	lincDiv	NA	ENSSSCT00000005391	CDH19	90178	NA	NA	NA	NA	NA	u
1	155567091	155579033	-	XLOC_002319	TCONS_00008070	NA	NA	NA	NA#lncrna	lnc	NA	2	6	8727	3909.5	lincDiv	NA	ENSSSCT00000005391	CDH19	90088	NA	NA	NA	NA	NA	u
1	155567091	155579033	-	XLOC_002319	TCONS_00008071	NA	NA	NA	NA#lncrna	lnc	NA	1	6	11942	3909.5	lincDiv	NA	ENSSSCT00000005391	CDH19	90088	NA	NA	NA	NA	NA	u
1	155567091	155579033	-	XLOC_002319	TCONS_00008072	NA	NA	NA	NA#lncrna	lnc	NA	3	6	3983	3909.5	lincDiv	NA	ENSSSCT00000005391	CDH19	90088	NA	NA	NA	NA	NA	u
1	158954909	158955635	-	XLOC_002333	TCONS_00008108	NA	NA	NA	NA#lncrna	lnc	NA	1	1	726	726	lincSSdw	NA	ENSSSCT00000059984	ZCCHC2	6381	NA	NA	NA	NA	NA	u
1	158958055	158959978	-	XLOC_002334	TCONS_00008109	NA	NA	NA	NA#lncrna	lnc	NA	1	1	1923	1923	lincSSdw	NA	ENSSSCT00000059984	ZCCHC2	2038	NA	NA	NA	NA	NA	u
1	159192223	159195580	-	XLOC_002336	TCONS_00008127	NA	NA	NA	NA#lncrna	lnc	NA	1	1	3357	3357	lincSSup	NA	ENSSSCT00000028414	TNFRSF11A	4135	NA	NA	NA	NA	NA	u
1	159198082	159200356	-	XLOC_002338	TCONS_00008129	NA	NA	NA	NA#lncrna	lnc	NA	1	1	2274	2274	lincSSdw	NA	ENSSSCT00000063628	KIAA1468	7260	NA	NA	NA	NA	NA	u
1	161557809	161559649	-	XLOC_002344	TCONS_00008145	NA	NA	NA	NA#lncrna	lnc	NA	1	1	1840	1840	lincConv	NA	ENSSSCT00000005413	CCBE1	5979	NA	NA	NA	NA	NA	u
1	161570031	161571120	-	XLOC_002345	TCONS_00008146	NA	NA	NA	NA#lncrna	lnc	NA	1	1	1089	1089	lincConv	NA	ENSSSCT00000005413	CCBE1	18201	NA	NA	NA	NA	NA	u
1	161572720	161575997	-	XLOC_002346	TCONS_00008147	NA	NA	NA	NA#lncrna	lnc	NA	1	1	3277	3277	lincConv	NA	ENSSSCT00000005413	CCBE1	20890	NA	NA	NA	NA	NA	u
1	161579316	161580508	-	XLOC_002347	TCONS_00008148	NA	NA	NA	NA#lncrna	lnc	NA	1	1	1192	1192	lincDiv	NA	ENSSSCT00000052058	LMAN1	26126	NA	NA	NA	NA	NA	u
1	162935282	162936369	-	XLOC_002355	TCONS_00008198	NA	NA	NA	NA#lncrna	lnc	NA	1	1	1087	1087	lincDiv	NA	ENSSSCT00000047926	NA	306	NA	NA	NA	NA	NA	u
1	163108273	163110181	-	XLOC_002357	TCONS_00008202	NA	NA	NA	NA#lncrna	lnc	NA	2	1	1431	1431	lincDiv	NA	ENSSSCT00000037823	KBTBD13	3158	NA	NA	NA	NA	NA	u
1	163154177	163155283	-	XLOC_002360	TCONS_00008208	NA	NA	NA	NA#lncrna	lnc	NA	1	1	1106	1106	lincSSdw	NA	ENSSSCT00000005436	PDCD7	2678	NA	NA	NA	NA	NA	u
1	163281307	163282480	-	XLOC_002364	TCONS_00008221	NA	NA	NA	NA#lncrna	lnc	NA	1	1	1173	1173	lincSSup	NA	ENSSSCT00000042024	CILP	10122	NA	NA	NA	NA	NA	u
1	163284579	163287684	-	XLOC_002365	TCONS_00008222	NA	NA	NA	NA#lncrna	lnc	NA	1	1	3105	3105	lincSSdw	NA	ENSSSCT00000059347	PARP16	5099	NA	NA	NA	NA	NA	u
1	163523031	163524216	-	XLOC_002370	TCONS_00008257	NA	NA	NA	NA#lncrna	lnc	NA	1	1	1185	1185	lincDiv	NA	ENSSSCT00000005446	HACD3	1645	NA	NA	NA	NA	NA	u
1	164280025	164281024	-	XLOC_002376	TCONS_00008289	NA	NA	NA	NA#lncrna	lnc	NA	1	1	999	999	lincSSup	NA	ENSSSCT00000064802	MEGF11	4589	NA	NA	NA	NA	NA	u
1	164281884	164283481	-	XLOC_002377	TCONS_00008290	NA	NA	NA	NA#lncrna	lnc	NA	1	1	1597	1597	lincSSup	NA	ENSSSCT00000064802	MEGF11	6448	NA	NA	NA	NA	NA	u
1	164960585	164967620	-	XLOC_002389	TCONS_00008310	NA	NA	NA	NA#lncrna	lnc	NA	1	6	7035	4045.5	lincSSdw	NA	ENSSSCT00000038895	NA	24575	NA	NA	NA	NA	NA	u
1	164960585	164986153	-	XLOC_002389	TCONS_00008312	NA	NA	NA	NA#lncrna	lnc	NA	3	6	3931	4045.5	lincSSdw	NA	ENSSSCT00000038895	NA	6042	NA	NA	NA	NA	NA	u
1	164960585	164986153	-	XLOC_002389	TCONS_00008313	NA	NA	NA	NA#lncrna	lnc	NA	3	6	7010	4045.5	lincSSdw	NA	ENSSSCT00000038895	NA	6042	NA	NA	NA	NA	NA	u
1	164960585	164986165	-	XLOC_002389	TCONS_00008314	NA	NA	NA	NA#lncrna	lnc	NA	2	6	3832	4045.5	lincSSdw	NA	ENSSSCT00000038895	NA	6030	NA	NA	NA	NA	NA	u
1	164960585	164986189	-	XLOC_002389	TCONS_00008315	NA	NA	NA	NA#lncrna	lnc	NA	4	6	4129	4045.5	lincSSdw	NA	ENSSSCT00000038895	NA	6006	NA	NA	NA	NA	NA	u
1	164968014	164968680	-	XLOC_002390	TCONS_00008316	NA	NA	NA	NA#lncrna	lnc	NA	1	1	666	666	lincSSdw	NA	ENSSSCT00000038895	NA	23515	NA	NA	NA	NA	NA	u
1	164968931	164970593	-	XLOC_002391	TCONS_00008317	NA	NA	NA	NA#lncrna	lnc	NA	1	1	1662	1662	lincSSdw	NA	ENSSSCT00000038895	NA	21602	NA	NA	NA	NA	NA	u
1	164981378	164984417	-	XLOC_002393	TCONS_00008319	NA	NA	NA	NA#lncrna	lnc	NA	1	1	3039	3039	lincSSdw	NA	ENSSSCT00000038895	NA	7778	NA	NA	NA	NA	NA	u
1	167270793	167274805	-	XLOC_002401	TCONS_00008344	ENSSSCG00000004969	ENSSSCT00000005481	protein_coding	protein_coding#lncrna	lnc	NA	1	1	4012	4012	lncgASe	NA	ENSSSCT00000005481	NA	0	NA	NA	NA	ENSBTAG00000009983	NA	x
1	167278309	167295950	-	XLOC_002402	TCONS_00008345	ENSSSCG00000004969	ENSSSCT00000005481	protein_coding	protein_coding#lncrna	lnc	NA	3	1	1322	1322	lncgASe	NA	ENSSSCT00000051652	NA	0	NA	NA	NA	ENSBTAG00000009983	NA	x
1	167788892	167789891	-	XLOC_002404	TCONS_00008349	NA	NA	NA	NA#lncrna	lnc	NA	1	1	999	999	lincSSdw	NA	ENSSSCT00000005484	TLE3	18618	NA	NA	NA	NA	NA	u
1	167794157	167798319	-	XLOC_002405	TCONS_00008350	NA	NA	NA	NA#lncrna	lnc	NA	1	1	4162	4162	lincSSdw	NA	ENSSSCT00000005484	TLE3	10190	NA	NA	NA	NA	NA	u
1	167798900	167800615	-	XLOC_002406	TCONS_00008351	NA	NA	NA	NA#lncrna	lnc	NA	1	1	1715	1715	lincSSdw	NA	ENSSSCT00000005484	TLE3	7894	NA	NA	NA	NA	NA	u
1	167856425	167857621	-	XLOC_002408	TCONS_00008364	NA	NA	NA	NA#lncrna	lnc	NA	2	2	589	910.5	lincSSup	NA	ENSSSCT00000005484	TLE3	606	NA	NA	NA	NA	NA	u
1	167856425	167857657	-	XLOC_002408	TCONS_00008365	NA	NA	NA	NA#lncrna	lnc	NA	1	2	1232	910.5	lincSSup	NA	ENSSSCT00000005484	TLE3	606	NA	NA	NA	NA	NA	u
1	168322478	168323341	-	XLOC_002409	TCONS_00008366	NA	NA	NA	NA#lncrna	lnc	NA	1	1	863	863	lincSSdw	NA	ENSSSCT00000037935	UACA	29780	NA	NA	NA	NA	NA	u
1	169653556	169658157	-	XLOC_002415	TCONS_00008397	NA	NA	NA	NA#lncrna	lnc	NA	1	1	4601	4601	lincSSup	NA	ENSSSCT00000023539	NA	651	NA	NA	NA	NA	NA	u
1	175132852	175136019	-	XLOC_002421	TCONS_00008425	NA	NA	NA	NA#lncrna	lnc	NA	1	1	3167	3167	lincConv	NA	ENSSSCT00000038448	NA	2022	NA	NA	NA	NA	NA	u
1	175143170	175145836	-	XLOC_002422	TCONS_00008426	NA	NA	NA	NA#lncrna	lnc	NA	1	1	2666	2666	lincDiv	NA	ENSSSCT00000005509	C14orf28	77	NA	NA	NA	NA	NA	u
1	175413752	175414320	-	XLOC_002426	TCONS_00008448	ENSSSCG00000005000	ENSSSCT00000030082	protein_coding	protein_coding#lncrna	lnc	FANCM	1	1	568	568	lncgASi	NA	ENSSSCT00000061562	FANCM	0	NA	NA	ENSGALG00000031182	NA	gene21022	x
1	176383229	176383802	-	XLOC_002428	TCONS_00008450	NA	NA	NA	NA#lncrna	lnc	NA	1	1	573	573	lincSSdw	NA	ENSSSCT00000005516	RPL10L	219446	NA	NA	NA	NA	NA	u
1	176759893	176761211	-	XLOC_002430	TCONS_00008452	NA	NA	NA	NA#lncrna	lnc	NA	1	1	1318	1318	lincSSdw	NA	ENSSSCT00000005517	MDGA2	8720	NA	NA	NA	NA	NA	u
1	177593398	177594159	-	XLOC_002433	TCONS_00008459	NA	NA	NA	NA#lncrna	lnc	NA	1	1	761	761	lincSSup	NA	ENSSSCT00000042405	MDGA2	337346	NA	NA	NA	NA	NA	u
1	179408554	179414552	-	XLOC_002434	TCONS_00008460	NA	NA	NA	NA#lncrna	lnc	NA	1	4	5998	2396	lincDiv	NA	ENSSSCT00000047375	NA	35314	NA	NA	NA	NA	NA	u
1	179408554	179429602	-	XLOC_002434	TCONS_00008461	NA	NA	NA	NA#lncrna	lnc	NA	2	4	1646	2396	lincDiv	NA	ENSSSCT00000047375	NA	20264	NA	NA	NA	NA	NA	u
1	179408554	179429614	-	XLOC_002434	TCONS_00008462	NA	NA	NA	NA#lncrna	lnc	NA	2	4	1994	2396	lincDiv	NA	ENSSSCT00000047375	NA	20252	NA	NA	NA	NA	NA	u
1	179408554	179429663	-	XLOC_002434	TCONS_00008463	NA	NA	NA	NA#lncrna	lnc	NA	2	4	2798	2396	lincDiv	NA	ENSSSCT00000047375	NA	20203	NA	NA	NA	NA	NA	u
1	179414628	179416565	-	XLOC_002435	TCONS_00008464	NA	NA	NA	NA#lncrna	lnc	NA	1	1	1937	1937	lincDiv	NA	ENSSSCT00000047375	NA	33301	NA	NA	NA	NA	NA	u
1	179671804	179672102	-	XLOC_002440	TCONS_00008480	ENSSSCG00000032708	ENSSSCT00000063271	misc_RNA	misc_RNA#lncrna	lnc	NA	1	2	298	188.5	lncgASi	NA	ENSSSCT00000005525	KLHDC2	0	lncgSe	ENSSSCT00000047596	NA	ENSBTAG00000047908	NA	=
1	179686395	179686694	-	XLOC_002441	TCONS_00008482	ENSSSCG00000031740	ENSSSCT00000031702	misc_RNA	misc_RNA#lncrna	lnc	NA	1	2	299	189	lncgASi	NA	ENSSSCT00000005525	KLHDC2	0	lncgSe	ENSSSCT00000054775	NA	ENSBTAG00000046912	NA	=
1	179793587	179794999	-	XLOC_002443	TCONS_00008484	NA	NA	NA	NA#lncrna	lnc	NA	1	1	1412	1412	lincConv	NA	ENSSSCT00000005528	ARF6	59136	NA	NA	NA	NA	NA	u
1	179804573	179812205	-	XLOC_002444	TCONS_00008486	NA	NA	NA	NA#lncrna	lnc	NA	3	6	6706	6734.5	lincConv	NA	ENSSSCT00000005528	ARF6	70122	NA	NA	NA	NA	NA	u
1	179804573	179812206	-	XLOC_002444	TCONS_00008487	NA	NA	NA	NA#lncrna	lnc	NA	3	6	4659	6734.5	lincConv	NA	ENSSSCT00000005528	ARF6	70122	NA	NA	NA	NA	NA	u
1	179804573	179812212	-	XLOC_002444	TCONS_00008488	NA	NA	NA	NA#lncrna	lnc	NA	1	6	7639	6734.5	lincConv	NA	ENSSSCT00000005528	ARF6	70122	NA	NA	NA	NA	NA	u
1	179804573	179812242	-	XLOC_002444	TCONS_00008489	NA	NA	NA	NA#lncrna	lnc	NA	3	6	6763	6734.5	lincConv	NA	ENSSSCT00000005528	ARF6	70122	NA	NA	NA	NA	NA	u
1	179804573	179812269	-	XLOC_002444	TCONS_00008490	NA	NA	NA	NA#lncrna	lnc	NA	2	6	7310	6734.5	lincConv	NA	ENSSSCT00000005528	ARF6	70122	NA	NA	NA	NA	NA	u
1	179873573	179877260	-	XLOC_002445	TCONS_00008491	NA	NA	NA	NA#lncrna	lnc	NA	2	1	3088	3088	lincSSdw	NA	ENSSSCT00000047365	VCPKMT	22386	NA	NA	NA	NA	NA	u
1	179878090	179895219	-	XLOC_002446	TCONS_00008492	NA	NA	NA	NA#lncrna	lnc	NA	3	1	2722	2722	lincSSdw	NA	ENSSSCT00000047365	VCPKMT	4427	NA	NA	NA	NA	NA	u
1	179880646	179883078	-	XLOC_002447	TCONS_00008493	NA	NA	NA	NA#lncrna	lnc	NA	1	1	2432	2432	lincSSdw	NA	ENSSSCT00000047365	VCPKMT	16568	NA	NA	NA	NA	NA	u
1	180057118	180061671	-	XLOC_002451	TCONS_00008507	ENSSSCG00000038778	ENSSSCT00000056966	protein_coding	protein_coding#lncrna	lnc	NA	1	1	4553	4553	lncgASe	NA	ENSSSCT00000056966	NA	0	NA	NA	NA	NA	NA	x
1	180611782	180612510	-	XLOC_002457	TCONS_00008539	NA	NA	NA	NA#lncrna	lnc	NA	1	1	728	728	lincDiv	NA	ENSSSCT00000023698	ABHD12B	23217	NA	NA	NA	NA	NA	u
1	180615948	180616780	-	XLOC_002458	TCONS_00008540	NA	NA	NA	NA#lncrna	lnc	NA	1	1	832	832	lincDiv	NA	ENSSSCT00000023698	ABHD12B	18947	NA	NA	NA	NA	NA	u
1	180630072	180631373	-	XLOC_002460	TCONS_00008542	NA	NA	NA	NA#lncrna	lnc	NA	1	1	1301	1301	lincDiv	NA	ENSSSCT00000023698	ABHD12B	4354	NA	NA	NA	NA	NA	u
1	180632184	180633707	-	XLOC_002461	TCONS_00008543	NA	NA	NA	NA#lncrna	lnc	NA	1	1	1523	1523	lincDiv	NA	ENSSSCT00000023698	ABHD12B	2020	NA	NA	NA	NA	NA	u
1	181417050	181418680	-	XLOC_002463	TCONS_00008554	NA	NA	NA	NA#lncrna	lnc	NA	1	1	1630	1630	lincConv	NA	ENSSSCT00000066327	FRMD6	210	NA	NA	NA	NA	NA	u
1	181422019	181423761	-	XLOC_002464	TCONS_00008555	NA	NA	NA	NA#lncrna	lnc	NA	1	1	1742	1742	lincConv	NA	ENSSSCT00000066327	FRMD6	5179	NA	NA	NA	NA	NA	u
1	181502213	181503224	-	XLOC_002465	TCONS_00008556	NA	NA	NA	NA#lncrna	lnc	NA	1	1	1011	1011	lincDiv	NA	ENSSSCT00000029733	GNG2	12950	NA	NA	NA	NA	NA	u
1	182654081	182659398	-	XLOC_002472	TCONS_00008587	NA	NA	NA	NA#lncrna	lnc	NA	2	1	2497	2497	lincSSdw	NA	ENSSSCT00000064162	DDHD1	8084	NA	NA	NA	NA	NA	u
1	182656574	182658942	-	XLOC_002473	TCONS_00008588	NA	NA	NA	NA#lncrna	lnc	NA	1	1	2368	2368	lincSSdw	NA	ENSSSCT00000064162	DDHD1	8540	NA	NA	NA	NA	NA	u
1	182659600	182662835	-	XLOC_002474	TCONS_00008589	NA	NA	NA	NA#lncrna	lnc	NA	1	1	3235	3235	lincSSdw	NA	ENSSSCT00000064162	DDHD1	4647	NA	NA	NA	NA	NA	u
1	182662939	182664388	-	XLOC_002475	TCONS_00008590	NA	NA	NA	NA#lncrna	lnc	NA	1	1	1449	1449	lincSSdw	NA	ENSSSCT00000064162	DDHD1	3094	NA	NA	NA	NA	NA	u
1	183914438	183915324	-	XLOC_002480	TCONS_00008616	NA	NA	NA	NA#lncrna	lnc	NA	1	1	886	886	lincDiv	NA	ENSSSCT00000024259	SAMD4A	15	NA	NA	NA	NA	NA	u
1	184176772	184184769	-	XLOC_002482	TCONS_00008618	NA	NA	NA	NA#lncrna	lnc	NA	1	1	7997	7997	lincSSdw	NA	ENSSSCT00000062967	GCH1	17158	NA	NA	NA	NA	NA	u
1	185549766	185550232	-	XLOC_002487	TCONS_00008643	NA	NA	NA	NA#lncrna	lnc	NA	1	1	466	466	lincDiv	NA	ENSSSCT00000040651	PELI2	15525	NA	NA	NA	NA	NA	u
1	186368915	186372358	-	XLOC_002490	TCONS_00008649	NA	NA	NA	NA#lncrna	lnc	NA	1	1	3443	3443	lincSSdw	NA	ENSSSCT00000005583	EXOC5	5161	NA	NA	NA	NA	NA	u
1	186476615	186478142	-	XLOC_002492	TCONS_00008655	NA	NA	NA	NA#lncrna	lnc	NA	1	1	1527	1527	lincConv	NA	ENSSSCT00000037259	AP5M1	16683	NA	NA	NA	NA	NA	u
1	186512152	186529947	-	XLOC_002491	TCONS_00008656	NA	NA	NA	NA#lncrna	lnc	NA	3	2	870	1970	lincDiv	NA	ENSSSCT00000049471	NAA30	189	NA	NA	NA	NA	NA	u
1	187298890	187300601	-	XLOC_002497	TCONS_00008665	NA	NA	NA	NA#lncrna	lnc	NA	1	1	1711	1711	lincDiv	NA	ENSSSCT00000030515	ACTR10	7058	NA	NA	NA	NA	NA	u
1	187300872	187302524	-	XLOC_002498	TCONS_00008666	NA	NA	NA	NA#lncrna	lnc	NA	1	1	1652	1652	lincDiv	NA	ENSSSCT00000030515	ACTR10	5135	NA	NA	NA	NA	NA	u
1	187356516	187382024	-	XLOC_002500	TCONS_00008668	ENSSSCG00000005072	ENSSSCT00000005589	protein_coding	protein_coding#lncrna	lnc	PSMA3	1	3	25508	19355	lncgASe	NA	ENSSSCT00000005589	PSMA3	0	NA	NA	ENSGALG00000012039	ENSBTAG00000002808	gene10448	x
1	187356516	187384918	-	XLOC_002500	TCONS_00008669	ENSSSCG00000005072	ENSSSCT00000005589	protein_coding	protein_coding#lncrna	lnc	PSMA3	2	3	15952	19355	lncgASe	NA	ENSSSCT00000005589	PSMA3	0	NA	NA	ENSGALG00000012039	ENSBTAG00000002808	gene10448	x
1	187356516	187384952	-	XLOC_002500	TCONS_00008670	ENSSSCG00000005072	ENSSSCT00000005589	protein_coding	protein_coding#lncrna	lnc	PSMA3	4	3	19355	19355	lncgASe	NA	ENSSSCT00000005589	PSMA3	0	NA	NA	ENSGALG00000012039	ENSBTAG00000002808	gene10448	x
1	187382197	187383115	-	XLOC_002501	TCONS_00008671	NA	NA	NA	NA#lncrna	lnc	NA	1	1	918	918	lincDiv	NA	ENSSSCT00000005590	ARID4A	2280	NA	NA	NA	NA	NA	u
1	190138414	190139834	-	XLOC_002514	TCONS_00008703	NA	NA	NA	NA#lncrna	lnc	NA	1	1	1420	1420	lincSSdw	NA	ENSSSCT00000005615	TMEM30B	30200	NA	NA	NA	NA	NA	u
1	190149999	190152226	-	XLOC_002515	TCONS_00008704	NA	NA	NA	NA#lncrna	lnc	NA	1	1	2227	2227	lincSSdw	NA	ENSSSCT00000005615	TMEM30B	17808	NA	NA	NA	NA	NA	u
1	190152395	190153598	-	XLOC_002516	TCONS_00008705	NA	NA	NA	NA#lncrna	lnc	NA	1	1	1203	1203	lincSSdw	NA	ENSSSCT00000005615	TMEM30B	16436	NA	NA	NA	NA	NA	u
1	190624146	190624496	-	XLOC_002518	TCONS_00008712	NA	NA	NA	NA#lncrna	lnc	NA	1	1	350	350	lincDiv	NA	ENSSSCT00000005618	NA	797	NA	NA	NA	NA	NA	u
1	191138704	191140943	-	XLOC_002520	TCONS_00008714	NA	NA	NA	NA#lncrna	lnc	NA	1	1	2239	2239	lincConv	NA	ENSSSCT00000057873	NA	23302	NA	NA	NA	NA	NA	u
1	191285826	191287403	-	XLOC_002525	TCONS_00008725	NA	NA	NA	NA#lncrna	lnc	NA	1	1	1577	1577	lincConv	NA	ENSSSCT00000024154	DET1	858	NA	NA	NA	NA	NA	u
1	191287786	191290423	-	XLOC_002526	TCONS_00008726	NA	NA	NA	NA#lncrna	lnc	NA	1	1	2637	2637	lincConv	NA	ENSSSCT00000024154	DET1	2818	NA	NA	NA	NA	NA	u
1	191295459	191296967	-	XLOC_002527	TCONS_00008732	NA	NA	NA	NA#lncrna	lnc	NA	1	1	1508	1508	lincSSdw	NA	ENSSSCT00000058832	MRPS11	9338	NA	NA	NA	NA	NA	u
1	191299950	191305861	-	XLOC_002528	TCONS_00008734	NA	NA	NA	NA#lncrna	lnc	NA	2	1	5804	5804	lincSSdw	NA	ENSSSCT00000058832	MRPS11	444	NA	NA	NA	NA	NA	u
1	194282882	194283931	-	XLOC_002532	TCONS_00008761	NA	NA	NA	NA#lncrna	lnc	NA	1	1	1049	1049	lincDiv	NA	ENSSSCT00000023144	SGPP1	68068	NA	NA	NA	NA	NA	u
1	194295905	194303018	-	XLOC_002533	TCONS_00008762	NA	NA	NA	NA#lncrna	lnc	NA	1	2	7113	4831	lincDiv	NA	ENSSSCT00000023144	SGPP1	48981	NA	NA	NA	NA	NA	u
1	194295905	194308332	-	XLOC_002533	TCONS_00008763	NA	NA	NA	NA#lncrna	lnc	NA	2	2	2549	4831	lincDiv	NA	ENSSSCT00000023144	SGPP1	43667	NA	NA	NA	NA	NA	u
1	194503600	194505256	-	XLOC_002535	TCONS_00008765	ENSSSCG00000026382	ENSSSCT00000032151	protein_coding	protein_coding#lncrna	lnc	NA	1	1	1656	1656	lncgASe	NA	ENSSSCT00000032151	NA	0	NA	NA	ENSGALG00000011840	ENSBTAG00000019784	gene10405	x
1	200506146	200507093	-	XLOC_002544	TCONS_00008791	NA	NA	NA	NA#lncrna	lnc	NA	1	1	947	947	lincSSup	NA	ENSSSCT00000005657	DMRTA1	91785	NA	NA	NA	NA	NA	u
1	200753693	200756181	-	XLOC_002547	TCONS_00008794	NA	NA	NA	NA#lncrna	lnc	NA	1	1	2488	2488	lincDiv	NA	ENSSSCT00000005658	CDKN2B	4823	NA	NA	NA	NA	NA	u
1	200757889	200759110	-	XLOC_002549	TCONS_00008796	NA	NA	NA	NA#lncrna	lnc	NA	1	1	1221	1221	lincDiv	NA	ENSSSCT00000005658	CDKN2B	1894	NA	NA	NA	NA	NA	u
1	200761932	200774145	-	XLOC_002548	TCONS_00008797	ENSSSCG00000037279	ENSSSCT00000066209	misc_RNA	misc_RNA#lncrna	lnc	NA	4	9	10916	9777	lncgASe	NA	ENSSSCT00000048181	CDKN2B	0	NA	NA	NA	NA	NA	=
1	200761932	200774145	-	XLOC_002548	TCONS_00008798	ENSSSCG00000037279	ENSSSCT00000066209	misc_RNA	misc_RNA#lncrna	lnc	NA	2	9	3797	9777	lncgASe	NA	ENSSSCT00000005658	CDKN2B	0	NA	NA	NA	NA	NA	=
1	200761932	200774259	-	XLOC_002548	TCONS_00008799	ENSSSCG00000037279	ENSSSCT00000066209	misc_RNA	misc_RNA#lncrna	lnc	NA	3	9	3577	9777	lncgASe	NA	ENSSSCT00000005658	CDKN2B	0	NA	NA	NA	NA	NA	=
1	200761932	200774259	-	XLOC_002548	TCONS_00008800	ENSSSCG00000037279	ENSSSCT00000066209	misc_RNA	misc_RNA#lncrna	lnc	NA	4	9	10932	9777	lncgASe	NA	ENSSSCT00000048181	CDKN2B	0	NA	NA	NA	NA	NA	=
1	200761932	200774385	-	XLOC_002548	TCONS_00008801	ENSSSCG00000037279	ENSSSCT00000066209	misc_RNA	misc_RNA#lncrna	lnc	NA	1	9	12453	9777	lncgASe	NA	ENSSSCT00000048181	CDKN2B	0	NA	NA	NA	NA	NA	=
1	200761932	200774385	-	XLOC_002548	TCONS_00008802	ENSSSCG00000037279	ENSSSCT00000066209	misc_RNA	misc_RNA#lncrna	lnc	NA	2	9	9777	9777	lncgASe	NA	ENSSSCT00000048181	CDKN2B	0	NA	NA	NA	NA	NA	=
1	200761932	200774385	-	XLOC_002548	TCONS_00008803	ENSSSCG00000037279	ENSSSCT00000066209	misc_RNA	misc_RNA#lncrna	lnc	NA	2	9	12119	9777	lncgASe	NA	ENSSSCT00000048181	CDKN2B	0	NA	NA	NA	NA	NA	=
1	200873409	200874458	-	XLOC_002550	TCONS_00008805	NA	NA	NA	NA#lncrna	lnc	NA	1	1	1049	1049	lincSSdw	NA	ENSSSCT00000005663	NA	8498	NA	NA	NA	NA	NA	u
1	201559343	201560503	-	XLOC_002574	TCONS_00008840	NA	NA	NA	NA#lncrna	lnc	NA	1	7	1160	3740	lincSSup	NA	ENSSSCT00000033577	NA	18885	NA	NA	NA	NA	NA	=
1	201560687	201563858	-	XLOC_002575	TCONS_00008842	NA	NA	NA	NA#lncrna	lnc	NA	1	1	3171	3171	lincSSup	NA	ENSSSCT00000033577	NA	20229	NA	NA	NA	NA	NA	u
1	201563959	201566545	-	XLOC_002576	TCONS_00008843	NA	NA	NA	NA#lncrna	lnc	NA	1	1	2586	2586	lincSSdw	NA	ENSSSCT00000005678	KLHL9	22871	NA	NA	NA	NA	NA	u
1	201568835	201570661	-	XLOC_002577	TCONS_00008846	NA	NA	NA	NA#lncrna	lnc	NA	1	1	1826	1826	lincSSdw	NA	ENSSSCT00000005678	KLHL9	18755	NA	NA	NA	NA	NA	u
1	201649919	201651908	-	XLOC_002580	TCONS_00008852	NA	NA	NA	NA#lncrna	lnc	NA	1	1	1989	1989	lincDiv	NA	ENSSSCT00000005680	NA	2592	NA	NA	NA	NA	NA	u
1	201653365	201657875	-	XLOC_002581	TCONS_00008853	ENSSSCG00000005152	ENSSSCT00000005680	protein_coding	protein_coding#lncrna	lnc	NA	1	1	4510	4510	lncgASe	NA	ENSSSCT00000005680	NA	0	NA	NA	NA	NA	NA	x
1	201666492	201667423	-	XLOC_002582	TCONS_00008854	NA	NA	NA	NA#lncrna	lnc	NA	1	1	931	931	lincConv	NA	ENSSSCT00000056351	NA	2075	NA	NA	NA	NA	NA	u
1	201683626	201684384	-	XLOC_002584	TCONS_00008857	NA	NA	NA	NA#lncrna	lnc	NA	1	1	758	758	lincConv	NA	ENSSSCT00000035181	NA	4681	NA	NA	NA	NA	NA	u
1	201684484	201687376	-	XLOC_002585	TCONS_00008858	NA	NA	NA	NA#lncrna	lnc	NA	1	1	2892	2892	lincConv	NA	ENSSSCT00000035181	NA	5539	NA	NA	NA	NA	NA	u
1	201690163	201693296	-	XLOC_002586	TCONS_00008861	NA	NA	NA	NA#lncrna	lnc	NA	1	1	3133	3133	lincDiv	NA	ENSSSCT00000056846	NA	404	NA	NA	NA	NA	NA	u
1	203341060	203346397	-	XLOC_002592	TCONS_00008882	NA	NA	NA	NA#lncrna	lnc	NA	1	1	5337	5337	lincConv	NA	ENSSSCT00000046366	SLC24A2	7293	NA	NA	NA	NA	NA	u
1	209607301	209609940	-	XLOC_002606	TCONS_00008927	NA	NA	NA	NA#lncrna	lnc	NA	1	1	2639	2639	lincSSdw	NA	ENSSSCT00000056997	LURAP1L	10022	NA	NA	NA	NA	NA	u
1	209612046	209614958	-	XLOC_002607	TCONS_00008928	NA	NA	NA	NA#lncrna	lnc	NA	1	1	2912	2912	lincSSdw	NA	ENSSSCT00000056997	LURAP1L	5004	NA	NA	NA	NA	NA	u
1	215560428	215564214	-	XLOC_002617	TCONS_00008948	NA	NA	NA	NA#lncrna	lnc	NA	1	1	3786	3786	lincDiv	NA	ENSSSCT00000005731	GLDC	44202	NA	NA	NA	NA	NA	u
1	215564308	215567043	-	XLOC_002618	TCONS_00008949	NA	NA	NA	NA#lncrna	lnc	NA	1	1	2735	2735	lincDiv	NA	ENSSSCT00000005731	GLDC	41373	NA	NA	NA	NA	NA	u
1	215593009	215594464	-	XLOC_002619	TCONS_00008950	NA	NA	NA	NA#lncrna	lnc	NA	1	1	1455	1455	lincDiv	NA	ENSSSCT00000005731	GLDC	13952	NA	NA	NA	NA	NA	u
1	215602045	215603642	-	XLOC_002620	TCONS_00008951	NA	NA	NA	NA#lncrna	lnc	NA	1	1	1597	1597	lincDiv	NA	ENSSSCT00000005731	GLDC	4774	NA	NA	NA	NA	NA	u
1	216114015	216114994	-	XLOC_002625	TCONS_00008978	NA	NA	NA	NA#lncrna	lnc	NA	1	1	979	979	lincDiv	NA	ENSSSCT00000044426	KIAA2026	987	NA	NA	NA	NA	NA	u
1	216517608	216519298	-	XLOC_002628	TCONS_00008995	NA	NA	NA	NA#lncrna	lnc	NA	1	1	1690	1690	lincSSdw	NA	ENSSSCT00000005741	NA	7036	NA	NA	NA	NA	NA	u
1	216530308	216532724	-	XLOC_002630	TCONS_00008997	NA	NA	NA	NA#lncrna	lnc	NA	1	1	2416	2416	lincSSup	NA	ENSSSCT00000005741	NA	2990	NA	NA	NA	NA	NA	u
1	217132735	217134032	-	XLOC_002639	TCONS_00009028	NA	NA	NA	NA#lncrna	lnc	NA	1	1	1297	1297	lincSSdw	NA	ENSSSCT00000005750	RCL1	8848	NA	NA	NA	NA	NA	u
1	217134409	217136128	-	XLOC_002640	TCONS_00009029	NA	NA	NA	NA#lncrna	lnc	NA	1	1	1719	1719	lincSSdw	NA	ENSSSCT00000005750	RCL1	6752	NA	NA	NA	NA	NA	u
1	217136179	217137516	-	XLOC_002641	TCONS_00009030	NA	NA	NA	NA#lncrna	lnc	NA	1	1	1337	1337	lincSSdw	NA	ENSSSCT00000005750	RCL1	5364	NA	NA	NA	NA	NA	u
1	219619222	219621648	-	XLOC_002651	TCONS_00009057	NA	NA	NA	NA#lncrna	lnc	NA	1	1	2426	2426	lincSSdw	NA	ENSSSCT00000043939	SMARCA2	3128	NA	NA	NA	NA	NA	u
1	221008447	221010375	-	XLOC_002659	TCONS_00009077	NA	NA	NA	NA#lncrna	lnc	NA	1	1	1928	1928	lincSSdw	NA	ENSSSCT00000059847	KANK1	3025	NA	NA	NA	NA	NA	u
1	221245723	221254232	-	XLOC_002662	TCONS_00009095	NA	NA	NA	NA#lncrna	lnc	NA	1	1	8509	8509	lincSSdw	NA	ENSSSCT00000049054	DOCK8	2375	NA	NA	NA	NA	NA	u
1	221972266	221973455	-	XLOC_002665	TCONS_00009108	NA	NA	NA	NA#lncrna	lnc	NA	1	1	1189	1189	lincDiv	NA	ENSSSCT00000023207	PIP5K1B	64831	NA	NA	NA	NA	NA	u
1	223016640	223024604	-	XLOC_002668	TCONS_00009112	NA	NA	NA	NA#lncrna	lnc	NA	1	1	7964	7964	lincSSdw	NA	ENSSSCT00000005787	PTAR1	8277	NA	NA	NA	NA	NA	u
1	223558560	223560088	-	XLOC_002670	TCONS_00009119	NA	NA	NA	NA#lncrna	lnc	NA	1	1	1528	1528	lincDiv	NA	ENSSSCT00000049308	SMC5	180	NA	NA	NA	NA	NA	u
1	223703984	223705413	-	XLOC_002671	TCONS_00009120	NA	NA	NA	NA#lncrna	lnc	NA	1	1	1429	1429	lincSSdw	NA	ENSSSCT00000037164	NA	15000	NA	NA	NA	NA	NA	u
1	223705733	223707097	-	XLOC_002672	TCONS_00009121	NA	NA	NA	NA#lncrna	lnc	NA	1	1	1364	1364	lincSSdw	NA	ENSSSCT00000037164	NA	13316	NA	NA	NA	NA	NA	u
1	224942754	224944878	-	XLOC_002678	TCONS_00009136	NA	NA	NA	NA#lncrna	lnc	NA	1	1	2124	2124	lincSSdw	NA	ENSSSCT00000056660	TMEM2	15999	NA	NA	NA	NA	NA	u
1	224950811	224952505	-	XLOC_002679	TCONS_00009137	NA	NA	NA	NA#lncrna	lnc	NA	1	1	1694	1694	lincSSdw	NA	ENSSSCT00000056660	TMEM2	8372	NA	NA	NA	NA	NA	u
1	224953252	224954103	-	XLOC_002680	TCONS_00009138	NA	NA	NA	NA#lncrna	lnc	NA	1	1	851	851	lincSSdw	NA	ENSSSCT00000056660	TMEM2	6774	NA	NA	NA	NA	NA	u
1	225142085	225144568	-	XLOC_002682	TCONS_00009147	NA	NA	NA	NA#lncrna	lnc	NA	1	1	2483	2483	lincSSdw	NA	ENSSSCT00000026305	ABHD17B	4422	NA	NA	NA	NA	NA	u
1	228094700	228104696	-	XLOC_002691	TCONS_00009189	NA	NA	NA	NA#lncrna	lnc	NA	1	1	9996	9996	lincSSup	NA	ENSSSCT00000005806	CARNMT1	2365	NA	NA	NA	NA	NA	u
1	228104881	228106095	-	XLOC_002692	TCONS_00009190	NA	NA	NA	NA#lncrna	lnc	NA	1	1	1214	1214	lincSSdw	NA	ENSSSCT00000046413	NMRK1	4489	NA	NA	NA	NA	NA	u
1	229313936	229315407	-	XLOC_002697	TCONS_00009200	NA	NA	NA	NA#lncrna	lnc	NA	1	1	1471	1471	lincConv	NA	ENSSSCT00000046278	PCSK5	5030	NA	NA	NA	NA	NA	u
1	229321812	229324813	-	XLOC_002698	TCONS_00009201	NA	NA	NA	NA#lncrna	lnc	NA	1	1	3001	3001	lincSSdw	NA	ENSSSCT00000045630	RFK	6830	NA	NA	NA	NA	NA	u
1	230597149	230599817	-	XLOC_002705	TCONS_00009219	NA	NA	NA	NA#lncrna	lnc	NA	1	1	2668	2668	lincSSdw	NA	ENSSSCT00000057300	NA	5439	NA	NA	NA	NA	NA	u
1	230600144	230601270	-	XLOC_002706	TCONS_00009220	NA	NA	NA	NA#lncrna	lnc	NA	1	1	1126	1126	lincSSdw	NA	ENSSSCT00000057300	NA	3986	NA	NA	NA	NA	NA	u
1	236358670	236359878	-	XLOC_002719	TCONS_00009288	NA	NA	NA	NA#lncrna	lnc	NA	1	1	1208	1208	lincSSup	NA	ENSSSCT00000031998	CD72	2957	NA	NA	NA	NA	NA	u
1	236373481	236374276	-	XLOC_002721	TCONS_00009292	NA	NA	NA	NA#lncrna	lnc	NA	1	1	795	795	lincSSup	NA	ENSSSCT00000064621	SIT1	146	NA	NA	NA	NA	NA	u
1	238315985	238316862	-	XLOC_002749	TCONS_00009388	NA	NA	NA	NA#lncrna	lnc	NA	1	1	877	877	lincSSup	NA	ENSSSCT00000028359	FBXO10	7359	NA	NA	NA	NA	NA	u
1	238544967	238547334	-	XLOC_002752	TCONS_00009392	NA	NA	NA	NA#lncrna	lnc	NA	1	1	2367	2367	lincSSup	NA	ENSSSCT00000005895	EXOSC3	3425	NA	NA	NA	NA	NA	u
1	238627047	238634251	-	XLOC_002754	TCONS_00009394	ENSSSCG00000005356	ENSSSCT00000005896	protein_coding	protein_coding#lncrna	lnc	DCAF10	1	1	7204	7204	lncgASe	NA	ENSSSCT00000005896	DCAF10	0	NA	NA	ENSGALG00000005390	ENSBTAG00000014934	gene9078	x
1	238635350	238636707	-	XLOC_002755	TCONS_00009395	NA	NA	NA	NA#lncrna	lnc	NA	1	1	1357	1357	lincSSdw	NA	ENSSSCT00000065547	NA	4963	NA	NA	NA	NA	NA	u
1	241548688	241555128	-	XLOC_002769	TCONS_00009459	NA	NA	NA	NA#lncrna	lnc	NA	1	1	6440	6440	lincDiv	NA	ENSSSCT00000050140	NR4A3	14702	NA	NA	NA	NA	NA	u
1	242932709	242937779	-	XLOC_002775	TCONS_00009473	ENSSSCG00000005393	ENSSSCT00000049737	protein_coding	protein_coding#lncrna	lnc	PLPPR1	1	1	5070	5070	lncgASe	NA	ENSSSCT00000047466	PLPPR1	0	NA	NA	ENSGALG00000015542	ENSBTAG00000003137	gene9370	x
1	242984297	242993169	-	XLOC_002777	TCONS_00009475	ENSSSCG00000005393	ENSSSCT00000049737	protein_coding	protein_coding#lncrna	lnc	PLPPR1	2	1	651	651	lncgASi	NA	ENSSSCT00000047466	PLPPR1	0	NA	NA	ENSGALG00000015542	ENSBTAG00000003137	gene9370	x
1	243215429	243225674	-	XLOC_002783	TCONS_00009494	NA	NA	NA	NA#lncrna	lnc	NA	3	1	5056	5056	lincDiv	NA	ENSSSCT00000005942	RNF20	45	NA	NA	NA	NA	NA	u
1	246849868	246853108	-	XLOC_002794	TCONS_00009519	NA	NA	NA	NA#lncrna	lnc	NA	1	1	3240	3240	lincDiv	NA	ENSSSCT00000005970	FKTN	89	NA	NA	NA	NA	NA	u
1	247061123	247070014	-	XLOC_002796	TCONS_00009522	NA	NA	NA	NA#lncrna	lnc	NA	3	5	947	1109	lincConv	NA	ENSSSCT00000065412	NA	32079	NA	NA	NA	NA	NA	u
1	247061123	247070026	-	XLOC_002796	TCONS_00009523	NA	NA	NA	NA#lncrna	lnc	NA	4	5	1021	1109	lincConv	NA	ENSSSCT00000065412	NA	32079	NA	NA	NA	NA	NA	u
1	247062202	247068231	-	XLOC_002796	TCONS_00009524	NA	NA	NA	NA#lncrna	lnc	NA	1	5	6029	1109	lincConv	NA	ENSSSCT00000065412	NA	33158	NA	NA	NA	NA	NA	u
1	247068237	247070011	-	XLOC_002796	TCONS_00009525	NA	NA	NA	NA#lncrna	lnc	NA	2	5	1109	1109	lincConv	NA	ENSSSCT00000065412	NA	39193	NA	NA	NA	NA	NA	u
1	248178858	248183569	-	XLOC_002799	TCONS_00009529	ENSSSCG00000031592	ENSSSCT00000062986	protein_coding	protein_coding#lncrna	lnc	ZNF462	2	1	1823	1823	lncgASe	NA	ENSSSCT00000051400	ZNF462	0	NA	NA	ENSGALG00000015451	ENSBTAG00000019187	gene9411	x
1	248325334	248331270	-	XLOC_002800	TCONS_00009530	NA	NA	NA	NA#lncrna	lnc	NA	1	1	5936	5936	lincDiv	NA	ENSSSCT00000005980	NA	116962	NA	NA	NA	NA	NA	u
1	248383370	248448134	-	XLOC_002801	TCONS_00009532	NA	NA	NA	NA#lncrna	lnc	NA	4	6	773	6219.5	lincDiv	NA	ENSSSCT00000005980	NA	98	NA	NA	NA	NA	NA	u
1	248403739	248448132	-	XLOC_002801	TCONS_00009533	NA	NA	NA	NA#lncrna	lnc	NA	4	6	6219	6219.5	lincDiv	NA	ENSSSCT00000005980	NA	100	NA	NA	NA	NA	NA	u
1	248403739	248448134	-	XLOC_002801	TCONS_00009535	NA	NA	NA	NA#lncrna	lnc	NA	4	6	6248	6219.5	lincDiv	NA	ENSSSCT00000005980	NA	98	NA	NA	NA	NA	NA	u
1	248403739	248448134	-	XLOC_002801	TCONS_00009536	NA	NA	NA	NA#lncrna	lnc	NA	4	6	6220	6219.5	lincDiv	NA	ENSSSCT00000005980	NA	98	NA	NA	NA	NA	NA	u
1	249997043	249998574	-	XLOC_002810	TCONS_00009553	NA	NA	NA	NA#lncrna	lnc	NA	1	2	1531	1335.5	lincSSup	NA	ENSSSCT00000061428	NA	1288	NA	NA	NA	NA	NA	u
1	249997043	249998574	-	XLOC_002810	TCONS_00009554	NA	NA	NA	NA#lncrna	lnc	NA	2	2	1140	1335.5	lincSSup	NA	ENSSSCT00000061428	NA	1288	NA	NA	NA	NA	NA	u
1	252976215	252985234	-	XLOC_002830	TCONS_00009644	ENSSSCG00000036426	ENSSSCT00000041334	protein_coding	protein_coding#lncrna	lnc	NA	2	1	8591	8591	lncgASe	NA	ENSSSCT00000041334	NA	0	NA	NA	NA	NA	NA	x
1	253122108	253124246	-	XLOC_002832	TCONS_00009653	NA	NA	NA	NA#lncrna	lnc	NA	1	1	2138	2138	lincDiv	NA	ENSSSCT00000034705	HSDL2	157	NA	NA	NA	NA	NA	u
1	253995444	254003866	-	XLOC_002843	TCONS_00009694	ENSSSCG00000021173	ENSSSCT00000022931	protein_coding	protein_coding#lncrna	lnc	BSPRY	1	1	8422	8422	lncgASe	NA	ENSSSCT00000022931	BSPRY	0	NA	NA	ENSGALG00000008861	ENSBTAG00000044155	gene9469	x
1	254532017	254532499	-	XLOC_002848	TCONS_00009711	NA	NA	NA	NA#lncrna	lnc	NA	1	1	482	482	lincDiv	NA	ENSSSCT00000006030	ZNF618	69383	NA	NA	NA	NA	NA	u
1	254938244	254938787	-	XLOC_002853	TCONS_00009722	NA	NA	NA	NA#lncrna	lnc	NA	1	1	543	543	lincDiv	NA	ENSSSCT00000006034	NA	362	NA	NA	NA	NA	NA	u
1	255427081	255432117	-	XLOC_002857	TCONS_00009745	NA	NA	NA	NA#lncrna	lnc	NA	1	1	5036	5036	lincSSdw	NA	ENSSSCT00000055794	NA	4089	NA	NA	NA	NA	NA	u
1	256355507	256357715	-	XLOC_002861	TCONS_00009767	NA	NA	NA	NA#lncrna	lnc	NA	3	4	622	2207	lincDiv	NA	ENSSSCT00000006045	PAPPA	187448	NA	NA	NA	NA	NA	u
1	260787097	260788146	-	XLOC_002868	TCONS_00009789	NA	NA	NA	NA#lncrna	lnc	NA	1	1	1049	1049	lincSSup	NA	ENSSSCT00000006055	MEGF9	30231	NA	NA	NA	NA	NA	u
1	260808061	260818228	-	XLOC_002870	TCONS_00009791	NA	NA	NA	NA#lncrna	lnc	NA	2	13	9999	5704	lincSSdw	NA	ENSSSCT00000049838	NA	7388	NA	NA	NA	NA	NA	=
1	260937242	260939108	-	XLOC_002874	TCONS_00009819	NA	NA	NA	NA#lncrna	lnc	NA	1	1	1866	1866	lincSSdw	NA	ENSSSCT00000042992	TRAF1	10002	NA	NA	NA	NA	NA	u
1	260977293	260979273	-	XLOC_002876	TCONS_00009825	NA	NA	NA	NA#lncrna	lnc	NA	1	1	1980	1980	lincSSup	NA	ENSSSCT00000006061	TRAF1	3563	NA	NA	NA	NA	NA	u
1	260987465	260988445	-	XLOC_002877	TCONS_00009826	NA	NA	NA	NA#lncrna	lnc	NA	1	1	980	980	lincSSdw	NA	ENSSSCT00000042810	C5	7221	NA	NA	NA	NA	NA	u
1	260989514	260990416	-	XLOC_002878	TCONS_00009827	NA	NA	NA	NA#lncrna	lnc	NA	1	1	902	902	lincSSdw	NA	ENSSSCT00000042810	C5	5250	NA	NA	NA	NA	NA	u
1	262292759	262295878	-	XLOC_002889	TCONS_00009877	ENSSSCG00000005529	ENSSSCT00000006080	protein_coding	protein_coding#lncrna	lnc	MORN5	1	1	3119	3119	lncgASe	NA	ENSSSCT00000006080	MORN5	0	NA	NA	ENSGALG00000044151	ENSBTAG00000004296	gene12152	x
1	262353779	262355780	-	XLOC_002892	TCONS_00009888	ENSSSCG00000005532	ENSSSCT00000006083	protein_coding	protein_coding#lncrna	lnc	MRRF	1	1	2001	2001	lncgSi	NA	ENSSSCT00000047884	RBM18	0	NA	NA	ENSGALG00000001333	ENSBTAG00000047226	gene12155	x
1	263732878	263734343	-	XLOC_002915	TCONS_00009911	ENSSSCG00000039297	ENSSSCT00000061438	protein_coding	protein_coding#lncrna	lnc	OR1K1	1	1	1465	1465	lncgASe	NA	ENSSSCT00000061438	OR1K1	0	NA	NA	NA	ENSBTAG00000030676	NA	x
1	264241951	264247323	-	XLOC_002923	TCONS_00009947	NA	NA	NA	NA#lncrna	lnc	NA	4	6	2865	2860	lincDiv	NA	ENSSSCT00000006137	CRB2	29249	NA	NA	NA	NA	NA	u
1	264241951	264250401	-	XLOC_002923	TCONS_00009948	NA	NA	NA	NA#lncrna	lnc	NA	5	6	2421	2860	lincDiv	NA	ENSSSCT00000006137	CRB2	26171	NA	NA	NA	NA	NA	u
1	264241951	264250635	-	XLOC_002923	TCONS_00009949	NA	NA	NA	NA#lncrna	lnc	NA	6	6	2495	2860	lincDiv	NA	ENSSSCT00000006137	CRB2	25937	NA	NA	NA	NA	NA	u
1	264241951	264250763	-	XLOC_002923	TCONS_00009950	NA	NA	NA	NA#lncrna	lnc	NA	5	6	6079	2860	lincDiv	NA	ENSSSCT00000006137	CRB2	25809	NA	NA	NA	NA	NA	u
1	264241951	264275673	-	XLOC_002923	TCONS_00009951	NA	NA	NA	NA#lncrna	lnc	NA	7	6	6521	2860	lincDiv	NA	ENSSSCT00000006137	CRB2	899	NA	NA	NA	NA	NA	u
1	264241951	264275690	-	XLOC_002923	TCONS_00009952	NA	NA	NA	NA#lncrna	lnc	NA	7	6	2855	2860	lincDiv	NA	ENSSSCT00000006137	CRB2	882	NA	NA	NA	NA	NA	u
1	267856242	267861961	-	XLOC_002940	TCONS_00010033	ENSSSCG00000005609	ENSSSCT00000038151	protein_coding	protein_coding#lncrna	lnc	GARNL3	2	1	3046	3046	lncgASi	NA	ENSSSCT00000038151	GARNL3	0	NA	NA	ENSGALG00000000847	ENSBTAG00000006948	gene12250	x
1	268403450	268406347	-	XLOC_002950	TCONS_00010100	NA	NA	NA	NA#lncrna	lnc	NA	1	1	2897	2897	lincSSup	NA	ENSSSCT00000053676	ST6GALNAC4	933	NA	NA	NA	NA	NA	u
1	268599630	268601456	-	XLOC_002955	TCONS_00010126	NA	NA	NA	NA#lncrna	lnc	NA	2	1	1759	1759	lincDiv	NA	ENSSSCT00000065649	NA	8177	NA	NA	NA	NA	NA	u
1	268601539	268603550	-	XLOC_002956	TCONS_00010127	NA	NA	NA	NA#lncrna	lnc	NA	1	1	2011	2011	lincDiv	NA	ENSSSCT00000065649	NA	6083	NA	NA	NA	NA	NA	u
1	268603776	268604539	-	XLOC_002957	TCONS_00010128	NA	NA	NA	NA#lncrna	lnc	NA	1	1	763	763	lincDiv	NA	ENSSSCT00000065649	NA	5094	NA	NA	NA	NA	NA	u
1	268742172	268743097	-	XLOC_002960	TCONS_00010158	NA	NA	NA	NA#lncrna	lnc	NA	1	1	925	925	lincSSdw	NA	ENSSSCT00000056718	TRUB2	3232	NA	NA	NA	NA	NA	u
1	268743148	268744024	-	XLOC_002961	TCONS_00010159	NA	NA	NA	NA#lncrna	lnc	NA	1	1	876	876	lincSSdw	NA	ENSSSCT00000056718	TRUB2	2305	NA	NA	NA	NA	NA	u
1	268795148	268798358	-	XLOC_002963	TCONS_00010169	NA	NA	NA	NA#lncrna	lnc	NA	1	1	3210	3210	lincDiv	NA	ENSSSCT00000044250	NA	67	NA	NA	NA	NA	NA	u
1	269050769	269054794	-	XLOC_002966	TCONS_00010172	NA	NA	NA	NA#lncrna	lnc	NA	3	2	1776	1579.5	lincDiv	NA	ENSSSCT00000006219	NA	1923	NA	NA	NA	NA	NA	u
1	269050769	269054811	-	XLOC_002966	TCONS_00010173	NA	NA	NA	NA#lncrna	lnc	NA	4	2	1383	1579.5	lincDiv	NA	ENSSSCT00000006219	NA	1906	NA	NA	NA	NA	NA	u
1	269650279	269654119	-	XLOC_002976	TCONS_00010224	NA	NA	NA	NA#lncrna	lnc	NA	1	1	3840	3840	lincSSdw	NA	ENSSSCT00000052373	NA	154289	NA	NA	NA	NA	NA	u
1	269684914	269686994	-	XLOC_002977	TCONS_00010225	NA	NA	NA	NA#lncrna	lnc	NA	3	1	1045	1045	lincSSdw	NA	ENSSSCT00000052373	NA	121414	NA	NA	NA	NA	NA	u
1	270046543	270049425	-	XLOC_002984	TCONS_00010254	NA	NA	NA	NA#lncrna	lnc	NA	2	1	1760	1760	lincSSdw	NA	ENSSSCT00000064043	FNBP1	608	NA	NA	NA	NA	NA	u
1	270507194	270515113	-	XLOC_002985	TCONS_00010258	ENSSSCG00000005699	ENSSSCT00000006268	protein_coding	protein_coding#lncrna	lnc	HMCN2	1	2	7919	11250	lncgASe	NA	ENSSSCT00000006268	HMCN2	0	NA	NA	NA	ENSBTAG00000002319	gene12332	x
1	270507194	270522836	-	XLOC_002985	TCONS_00010259	ENSSSCG00000005699	ENSSSCT00000006268	protein_coding	protein_coding#lncrna	lnc	HMCN2	3	2	14581	11250	lncgASe	NA	ENSSSCT00000006268	HMCN2	0	NA	NA	NA	ENSBTAG00000002319	gene12332	x
1	270525460	270526922	-	XLOC_002986	TCONS_00010260	NA	NA	NA	NA#lncrna	lnc	NA	1	1	1462	1462	lincConv	NA	ENSSSCT00000006268	HMCN2	2631	NA	NA	NA	NA	NA	u
1	270609386	270612272	-	XLOC_002987	TCONS_00010261	NA	NA	NA	NA#lncrna	lnc	NA	1	1	2886	2886	lincConv	NA	ENSSSCT00000039002	ASS1	23008	NA	NA	NA	NA	NA	u
1	271214119	271221306	-	XLOC_002990	TCONS_00010264	NA	NA	NA	NA#lncrna	lnc	NA	2	5	6990	4446	lincConv	NA	ENSSSCT00000006280	NUP214	3796	NA	NA	NA	NA	NA	=
1	271221998	271223279	-	XLOC_002991	TCONS_00010266	NA	NA	NA	NA#lncrna	lnc	NA	1	1	1281	1281	lincConv	NA	ENSSSCT00000006280	NUP214	11675	NA	NA	NA	NA	NA	u
1	271225590	271232270	-	XLOC_002992	TCONS_00010267	NA	NA	NA	NA#lncrna	lnc	NA	1	2	6680	5759	lincSSdw	NA	ENSSSCT00000023759	FAM78A	10061	NA	NA	NA	NA	NA	u
1	271225590	271232608	-	XLOC_002992	TCONS_00010268	NA	NA	NA	NA#lncrna	lnc	NA	2	2	4838	5759	lincSSdw	NA	ENSSSCT00000023759	FAM78A	9723	NA	NA	NA	NA	NA	u
1	271232906	271237699	-	XLOC_002993	TCONS_00010269	NA	NA	NA	NA#lncrna	lnc	NA	1	1	4793	4793	lincSSdw	NA	ENSSSCT00000023759	FAM78A	4632	NA	NA	NA	NA	NA	u
1	271319286	271319576	-	XLOC_002994	TCONS_00010273	NA	NA	NA	NA#lncrna	lnc	NA	1	1	290	290	lincDiv	NA	ENSSSCT00000055254	PRRC2B	16810	NA	NA	NA	NA	NA	u
1	271334190	271336296	-	XLOC_002995	TCONS_00010274	NA	NA	NA	NA#lncrna	lnc	NA	1	1	2106	2106	lincDiv	NA	ENSSSCT00000055094	PRRC2B	90	NA	NA	NA	NA	NA	u
1	271488935	271489864	-	XLOC_002999	TCONS_00010286	NA	NA	NA	NA#lncrna	lnc	NA	1	1	929	929	lincSSdw	NA	ENSSSCT00000006289	RAPGEF1	6570	NA	NA	NA	NA	NA	u
1	272643562	272644589	-	XLOC_003007	TCONS_00010342	NA	NA	NA	NA#lncrna	lnc	NA	1	1	1027	1027	lincConv	NA	ENSSSCT00000006305	SPACA9	8157	NA	NA	NA	NA	NA	u
1	272680848	272682677	-	XLOC_003008	TCONS_00010345	NA	NA	NA	NA#lncrna	lnc	NA	1	1	1829	1829	lincSSup	NA	ENSSSCT00000026591	NA	10639	NA	NA	NA	NA	NA	u
1	272682785	272685361	-	XLOC_003009	TCONS_00010346	NA	NA	NA	NA#lncrna	lnc	NA	1	1	2576	2576	lincSSup	NA	ENSSSCT00000026591	NA	12576	NA	NA	NA	NA	NA	u
1	272741991	272743326	-	XLOC_003010	TCONS_00010347	NA	NA	NA	NA#lncrna	lnc	NA	1	1	1335	1335	lincDiv	NA	ENSSSCT00000058027	GTF3C5	519	NA	NA	NA	NA	NA	u
1	272945677	272946329	-	XLOC_003013	TCONS_00010386	NA	NA	NA	NA#lncrna	lnc	NA	1	1	652	652	lincSSdw	NA	ENSSSCT00000045365	SURF6	3573	NA	NA	NA	NA	NA	u
1	273062342	273066775	-	XLOC_003018	TCONS_00010405	ENSSSCG00000040709	ENSSSCT00000062101	protein_coding	protein_coding#lncrna	lnc	CACFD1	1	1	4433	4433	lncgASe	NA	ENSSSCT00000062101	CACFD1	0	NA	NA	ENSGALG00000034132	ENSBTAG00000015097	gene12412	x
1	273552880	273554035	-	XLOC_003026	TCONS_00010435	NA	NA	NA	NA#lncrna	lnc	NA	1	4	1155	1697.5	lincDiv	NA	ENSSSCT00000058835	WDR5	6247	NA	NA	NA	NA	NA	u
1	273552880	273559397	-	XLOC_003026	TCONS_00010436	NA	NA	NA	NA#lncrna	lnc	NA	4	4	2368	1697.5	lincDiv	NA	ENSSSCT00000023586	WDR5	885	NA	NA	NA	NA	NA	u
1	273552880	273560130	-	XLOC_003026	TCONS_00010437	NA	NA	NA	NA#lncrna	lnc	NA	4	4	1640	1697.5	lincDiv	NA	ENSSSCT00000058835	WDR5	152	NA	NA	NA	NA	NA	u
1	273552880	273560164	-	XLOC_003026	TCONS_00010438	NA	NA	NA	NA#lncrna	lnc	NA	4	4	1755	1697.5	lincDiv	NA	ENSSSCT00000023586	WDR5	118	NA	NA	NA	NA	NA	u
1	273554677	273555749	-	XLOC_003027	TCONS_00010439	NA	NA	NA	NA#lncrna	lnc	NA	1	1	1072	1072	lincDiv	NA	ENSSSCT00000023586	WDR5	4533	NA	NA	NA	NA	NA	u
1	273582815	273586260	-	XLOC_003029	TCONS_00010442	NA	NA	NA	NA#lncrna	lnc	NA	2	2	1807	1918	lincConv	NA	ENSSSCT00000023586	WDR5	3477	NA	NA	NA	NA	NA	u
1	273588298	273589290	-	XLOC_003030	TCONS_00010443	NA	NA	NA	NA#lncrna	lnc	NA	1	2	992	1692	lincConv	NA	ENSSSCT00000058835	WDR5	8960	NA	NA	NA	NA	NA	u
1	273588298	273591507	-	XLOC_003030	TCONS_00010444	NA	NA	NA	NA#lncrna	lnc	NA	2	2	2392	1692	lincConv	NA	ENSSSCT00000058835	WDR5	8960	NA	NA	NA	NA	NA	u
1	273592973	273594501	-	XLOC_003031	TCONS_00010445	NA	NA	NA	NA#lncrna	lnc	NA	1	1	1528	1528	lincConv	NA	ENSSSCT00000058835	WDR5	13635	NA	NA	NA	NA	NA	u
1	273594610	273595922	-	XLOC_003032	TCONS_00010446	NA	NA	NA	NA#lncrna	lnc	NA	1	1	1312	1312	lincConv	NA	ENSSSCT00000023586	WDR5	15272	NA	NA	NA	NA	NA	u
1	273617346	273622053	-	XLOC_003033	TCONS_00010447	NA	NA	NA	NA#lncrna	lnc	NA	1	3	4707	4707	lincConv	NA	ENSSSCT00000058835	WDR5	38008	NA	NA	NA	NA	NA	u
1	273617346	273624457	-	XLOC_003033	TCONS_00010448	NA	NA	NA	NA#lncrna	lnc	NA	2	3	6470	4707	lincConv	NA	ENSSSCT00000023586	WDR5	38008	NA	NA	NA	NA	NA	u
1	273617346	273626534	-	XLOC_003033	TCONS_00010449	NA	NA	NA	NA#lncrna	lnc	NA	2	3	4122	4707	lincConv	NA	ENSSSCT00000023586	WDR5	38008	NA	NA	NA	NA	NA	u
1	273625094	273638612	-	XLOC_003034	TCONS_00010450	NA	NA	NA	NA#lncrna	lnc	NA	3	1	12773	12773	lincConv	NA	ENSSSCT00000058835	WDR5	45756	NA	NA	NA	NA	NA	u
1	273698332	273703517	-	XLOC_003035	TCONS_00010451	NA	NA	NA	NA#lncrna	lnc	NA	1	4	5185	4013	lincDiv	NA	ENSSSCT00000052285	RXRA	443	NA	NA	NA	NA	NA	u
1	273698332	273703638	-	XLOC_003035	TCONS_00010452	NA	NA	NA	NA#lncrna	lnc	NA	2	4	3893	4013	lincDiv	NA	ENSSSCT00000052285	RXRA	322	NA	NA	NA	NA	NA	u
10	1662041	1664584	+	XLOC_003053	TCONS_00010485	NA	NA	NA	NA#lncrna	lnc	NA	1	1	2543	2543	lincDiv	NA	ENSSSCT00000050007	NA	122006	NA	NA	NA	NA	NA	u
10	1674812	1685250	+	XLOC_003052	TCONS_00010487	NA	NA	NA	NA#lncrna	lnc	NA	3	4	4997	5164	lincDiv	NA	ENSSSCT00000050007	NA	134777	NA	NA	NA	NA	NA	u
10	4442979	4444911	+	XLOC_003056	TCONS_00010493	NA	NA	NA	NA#lncrna	lnc	NA	1	1	1932	1932	lincConv	NA	ENSSSCT00000042262	NA	170626	NA	NA	NA	NA	NA	u
10	4743993	4745127	+	XLOC_003058	TCONS_00010495	NA	NA	NA	NA#lncrna	lnc	NA	1	1	1134	1134	lincDiv	NA	ENSSSCT00000042262	NA	127618	NA	NA	NA	NA	NA	u
10	5003043	5003976	+	XLOC_003061	TCONS_00010498	NA	NA	NA	NA#lncrna	lnc	NA	1	1	933	933	lincDiv	NA	ENSSSCT00000062909	NA	76071	NA	NA	NA	NA	NA	u
10	5018636	5019878	+	XLOC_003063	TCONS_00010500	NA	NA	NA	NA#lncrna	lnc	NA	1	1	1242	1242	lincDiv	NA	ENSSSCT00000062909	NA	91664	NA	NA	NA	NA	NA	u
10	5020737	5022470	+	XLOC_003064	TCONS_00010501	NA	NA	NA	NA#lncrna	lnc	NA	1	1	1733	1733	lincDiv	NA	ENSSSCT00000062909	NA	93765	NA	NA	NA	NA	NA	u
10	5023200	5024866	+	XLOC_003065	TCONS_00010502	NA	NA	NA	NA#lncrna	lnc	NA	1	1	1666	1666	lincDiv	NA	ENSSSCT00000062909	NA	96228	NA	NA	NA	NA	NA	u
10	8299367	8300463	+	XLOC_003072	TCONS_00010528	NA	NA	NA	NA#lncrna	lnc	NA	1	1	1096	1096	lincSSdw	NA	ENSSSCT00000053121	RRP15	3224	NA	NA	NA	NA	NA	u
10	8302378	8303970	+	XLOC_003073	TCONS_00010529	NA	NA	NA	NA#lncrna	lnc	NA	1	1	1592	1592	lincSSup	NA	ENSSSCT00000065533	TGFB2	1569	NA	NA	NA	NA	NA	u
10	10134099	10135118	+	XLOC_003082	TCONS_00010553	NA	NA	NA	NA#lncrna	lnc	NA	1	1	1019	1019	lincSSdw	NA	ENSSSCT00000022625	C1orf115	6385	NA	NA	NA	NA	NA	u
10	10137782	10139384	+	XLOC_003083	TCONS_00010554	NA	NA	NA	NA#lncrna	lnc	NA	1	1	1602	1602	lincSSdw	NA	ENSSSCT00000022625	C1orf115	10068	NA	NA	NA	NA	NA	u
10	10139530	10140746	+	XLOC_003084	TCONS_00010555	NA	NA	NA	NA#lncrna	lnc	NA	1	1	1216	1216	lincSSdw	NA	ENSSSCT00000022625	C1orf115	11816	NA	NA	NA	NA	NA	u
10	10151427	10151984	+	XLOC_003085	TCONS_00010556	NA	NA	NA	NA#lncrna	lnc	NA	1	1	557	557	lincSSup	NA	ENSSSCT00000039797	MARC2	4811	NA	NA	NA	NA	NA	u
10	10228757	10231511	+	XLOC_003088	TCONS_00010565	NA	NA	NA	NA#lncrna	lnc	NA	1	1	2754	2754	lincSSdw	NA	ENSSSCT00000061361	MARC1	12582	NA	NA	NA	NA	NA	u
10	10254151	10261080	+	XLOC_003089	TCONS_00010566	NA	NA	NA	NA#lncrna	lnc	NA	1	1	6929	6929	lincSSup	NA	ENSSSCT00000063227	HLX	3678	NA	NA	NA	NA	NA	u
10	10261432	10264023	+	XLOC_003090	TCONS_00010567	NA	NA	NA	NA#lncrna	lnc	NA	1	1	2591	2591	lincSSup	NA	ENSSSCT00000063227	HLX	735	NA	NA	NA	NA	NA	u
10	11712257	11713392	+	XLOC_003099	TCONS_00010610	NA	NA	NA	NA#lncrna	lnc	NA	1	1	1135	1135	lincSSdw	NA	ENSSSCT00000039557	DISP1	2366	NA	NA	NA	NA	NA	u
10	11851170	11854537	+	XLOC_003102	TCONS_00010615	ENSSSCG00000010843	ENSSSCT00000011864	protein_coding	protein_coding#lncrna	lnc	NA	1	1	3367	3367	lncgASe	NA	ENSSSCT00000011864	NA	0	NA	NA	NA	NA	NA	x
10	12322459	12355726	+	XLOC_003103	TCONS_00010616	NA	NA	NA	NA#lncrna	lnc	NA	4	6	4740	4244.5	lincDiv	NA	ENSSSCT00000011860	RGS7	100	NA	NA	NA	NA	NA	u
10	12322459	12356338	+	XLOC_003103	TCONS_00010617	NA	NA	NA	NA#lncrna	lnc	NA	4	6	1140	4244.5	lincDiv	NA	ENSSSCT00000011860	RGS7	100	NA	NA	NA	NA	NA	u
10	12322460	12355726	+	XLOC_003103	TCONS_00010619	NA	NA	NA	NA#lncrna	lnc	NA	4	6	4627	4244.5	lincDiv	NA	ENSSSCT00000011860	RGS7	101	NA	NA	NA	NA	NA	u
10	12322875	12355726	+	XLOC_003103	TCONS_00010620	NA	NA	NA	NA#lncrna	lnc	NA	3	6	4218	4244.5	lincDiv	NA	ENSSSCT00000011860	RGS7	516	NA	NA	NA	NA	NA	u
10	12360342	12367343	+	XLOC_003103	TCONS_00010621	NA	NA	NA	NA#lncrna	lnc	NA	3	6	3738	4244.5	lincConv	NA	ENSSSCT00000040701	FH	35332	NA	NA	NA	NA	NA	u
10	12431843	12433664	+	XLOC_003104	TCONS_00010622	NA	NA	NA	NA#lncrna	lnc	NA	2	1	798	798	lincDiv	NA	ENSSSCT00000049181	FH	22	NA	NA	NA	NA	NA	u
10	12435957	12436674	+	XLOC_003106	TCONS_00010625	NA	NA	NA	NA#lncrna	lnc	NA	1	1	717	717	lincDiv	NA	ENSSSCT00000049181	FH	4136	NA	NA	NA	NA	NA	u
10	12437006	12437718	+	XLOC_003107	TCONS_00010626	NA	NA	NA	NA#lncrna	lnc	NA	1	1	712	712	lincSSup	NA	ENSSSCT00000032127	NA	4692	NA	NA	NA	NA	NA	u
10	12439394	12441160	+	XLOC_003108	TCONS_00010627	NA	NA	NA	NA#lncrna	lnc	NA	1	1	1766	1766	lincSSup	NA	ENSSSCT00000032127	NA	1250	NA	NA	NA	NA	NA	u
10	12709103	12710054	+	XLOC_003113	TCONS_00010641	NA	NA	NA	NA#lncrna	lnc	NA	1	1	951	951	lincConv	NA	ENSSSCT00000011871	WDR26	3480	NA	NA	NA	NA	NA	u
10	12710140	12713267	+	XLOC_003114	TCONS_00010642	NA	NA	NA	NA#lncrna	lnc	NA	2	2	1566	2299	lincConv	NA	ENSSSCT00000011871	WDR26	267	NA	NA	NA	NA	NA	u
10	12710235	12713267	+	XLOC_003114	TCONS_00010643	NA	NA	NA	NA#lncrna	lnc	NA	1	2	3032	2299	lincConv	NA	ENSSSCT00000011871	WDR26	267	NA	NA	NA	NA	NA	u
10	12756423	12791378	+	XLOC_003115	TCONS_00010644	NA	NA	NA	NA#lncrna	lnc	NA	3	3	1728	1728	lincDiv	NA	ENSSSCT00000011871	WDR26	98	NA	NA	NA	NA	NA	u
10	12756423	12791378	+	XLOC_003115	TCONS_00010645	NA	NA	NA	NA#lncrna	lnc	NA	3	3	1655	1728	lincDiv	NA	ENSSSCT00000011871	WDR26	98	NA	NA	NA	NA	NA	u
10	12757883	12758487	+	XLOC_003116	TCONS_00010646	NA	NA	NA	NA#lncrna	lnc	NA	1	1	604	604	lincDiv	NA	ENSSSCT00000011871	WDR26	1558	NA	NA	NA	NA	NA	u
10	12767344	12767950	+	XLOC_003117	TCONS_00010647	NA	NA	NA	NA#lncrna	lnc	NA	1	1	606	606	lincDiv	NA	ENSSSCT00000011871	WDR26	11019	NA	NA	NA	NA	NA	u
10	12768909	12769911	+	XLOC_003118	TCONS_00010648	NA	NA	NA	NA#lncrna	lnc	NA	1	1	1002	1002	lincDiv	NA	ENSSSCT00000011871	WDR26	12584	NA	NA	NA	NA	NA	u
10	12770115	12773135	+	XLOC_003119	TCONS_00010649	NA	NA	NA	NA#lncrna	lnc	NA	1	1	3020	3020	lincDiv	NA	ENSSSCT00000011871	WDR26	13790	NA	NA	NA	NA	NA	u
10	12773398	12774639	+	XLOC_003120	TCONS_00010650	NA	NA	NA	NA#lncrna	lnc	NA	1	1	1241	1241	lincDiv	NA	ENSSSCT00000011871	WDR26	17073	NA	NA	NA	NA	NA	u
10	12787269	12789378	+	XLOC_003121	TCONS_00010651	NA	NA	NA	NA#lncrna	lnc	NA	1	1	2109	2109	lincDiv	NA	ENSSSCT00000011871	WDR26	30944	NA	NA	NA	NA	NA	u
10	12789526	12791378	+	XLOC_003115	TCONS_00010652	NA	NA	NA	NA#lncrna	lnc	NA	1	3	1852	1728	lincDiv	NA	ENSSSCT00000011871	WDR26	33201	NA	NA	NA	NA	NA	u
10	12845377	12848136	+	XLOC_003122	TCONS_00010653	NA	NA	NA	NA#lncrna	lnc	NA	1	1	2759	2759	lincSSup	NA	ENSSSCT00000036754	CNIH3	8089	NA	NA	NA	NA	NA	u
10	12851017	12852086	+	XLOC_003123	TCONS_00010654	NA	NA	NA	NA#lncrna	lnc	NA	1	1	1069	1069	lincSSup	NA	ENSSSCT00000055675	CNIH3	4139	NA	NA	NA	NA	NA	u
10	13432228	13434730	+	XLOC_003126	TCONS_00010664	NA	NA	NA	NA#lncrna	lnc	NA	1	2	2502	2396.5	lincDiv	NA	ENSSSCT00000061242	LBR	97	NA	NA	NA	NA	NA	u
10	13432228	13434730	+	XLOC_003126	TCONS_00010665	NA	NA	NA	NA#lncrna	lnc	NA	2	2	2291	2396.5	lincDiv	NA	ENSSSCT00000061242	LBR	97	NA	NA	NA	NA	NA	u
10	13568747	13570791	+	XLOC_003127	TCONS_00010666	NA	NA	NA	NA#lncrna	lnc	NA	2	2	1654	1296.5	lincDiv	NA	ENSSSCT00000062360	NA	41218	NA	NA	NA	NA	NA	u
10	13568760	13575307	+	XLOC_003127	TCONS_00010667	NA	NA	NA	NA#lncrna	lnc	NA	2	2	939	1296.5	lincDiv	NA	ENSSSCT00000011872	NA	41231	NA	NA	NA	NA	NA	u
10	13734490	13734972	+	XLOC_003131	TCONS_00010676	NA	NA	NA	NA#lncrna	lnc	NA	1	1	482	482	lincSSdw	NA	ENSSSCT00000052758	NA	6782	NA	NA	NA	NA	NA	u
10	13898103	13899395	+	XLOC_003133	TCONS_00010681	NA	NA	NA	NA#lncrna	lnc	NA	1	1	1292	1292	lincDiv	NA	ENSSSCT00000011880	SDE2	241	NA	NA	NA	NA	NA	u
10	13950977	13953709	+	XLOC_003135	TCONS_00010686	NA	NA	NA	NA#lncrna	lnc	NA	1	1	2732	2732	lincSSdw	NA	ENSSSCT00000049322	NA	2471	NA	NA	NA	NA	NA	u
10	13972920	13974446	+	XLOC_003137	TCONS_00010688	NA	NA	NA	NA#lncrna	lnc	NA	1	1	1526	1526	lincSSdw	NA	ENSSSCT00000049322	NA	24414	NA	NA	NA	NA	NA	u
10	13977787	13979138	+	XLOC_003138	TCONS_00010689	NA	NA	NA	NA#lncrna	lnc	NA	1	1	1351	1351	lincSSdw	NA	ENSSSCT00000049322	NA	29281	NA	NA	NA	NA	NA	u
10	13980030	13981357	+	XLOC_003139	TCONS_00010690	NA	NA	NA	NA#lncrna	lnc	NA	1	1	1327	1327	lincSSdw	NA	ENSSSCT00000049322	NA	31524	NA	NA	NA	NA	NA	u
10	13996512	13997786	+	XLOC_003140	TCONS_00010691	NA	NA	NA	NA#lncrna	lnc	NA	1	1	1274	1274	lincConv	NA	ENSSSCT00000027902	NA	34887	NA	NA	NA	NA	NA	u
10	13998048	14001368	+	XLOC_003141	TCONS_00010692	NA	NA	NA	NA#lncrna	lnc	NA	1	1	3320	3320	lincConv	NA	ENSSSCT00000027902	NA	31305	NA	NA	NA	NA	NA	u
10	14654047	14656219	+	XLOC_003146	TCONS_00010717	ENSSSCG00000010862	ENSSSCT00000052341	protein_coding	protein_coding#lncrna	lnc	CDC42BPA	3	1	824	824	lncgASi	NA	ENSSSCT00000039715	CDC42BPA	0	NA	NA	ENSGALG00000009158	ENSBTAG00000022777	gene15957	x
10	15264582	15265500	+	XLOC_003150	TCONS_00010731	NA	NA	NA	NA#lncrna	lnc	NA	1	1	918	918	lincDiv	NA	ENSSSCT00000011888	NA	247	NA	NA	NA	NA	NA	u
10	17259269	17266607	+	XLOC_003158	TCONS_00010747	NA	NA	NA	NA#lncrna	lnc	NA	1	1	7338	7338	lincDiv	NA	ENSSSCT00000011896	NA	14	NA	NA	NA	NA	NA	u
10	17471180	17471512	+	XLOC_003161	TCONS_00010759	NA	NA	NA	NA#lncrna	lnc	NA	1	1	332	332	lincSSup	NA	ENSSSCT00000058659	NA	402	NA	NA	NA	NA	NA	u
10	17497174	17498273	+	XLOC_003163	TCONS_00010761	NA	NA	NA	NA#lncrna	lnc	NA	1	1	1099	1099	lincDiv	NA	ENSSSCT00000046854	HNRNPU	44	NA	NA	NA	NA	NA	u
10	19263862	19265748	+	XLOC_003168	TCONS_00010778	NA	NA	NA	NA#lncrna	lnc	NA	1	1	1886	1886	lincSSup	NA	ENSSSCT00000038194	NA	5051	NA	NA	NA	NA	NA	u
10	19379516	19380594	+	XLOC_003171	TCONS_00010781	NA	NA	NA	NA#lncrna	lnc	NA	1	1	1078	1078	lincDiv	NA	ENSSSCT00000045793	NA	3559	NA	NA	NA	NA	NA	u
10	19822109	19823017	+	XLOC_003175	TCONS_00010788	NA	NA	NA	NA#lncrna	lnc	NA	1	1	908	908	lincConv	NA	ENSSSCT00000049543	TP53BP2	919	NA	NA	NA	NA	NA	u
10	21474366	21478817	+	XLOC_003182	TCONS_00010813	NA	NA	NA	NA#lncrna	lnc	NA	4	4	4009	3401.5	lincSSup	NA	ENSSSCT00000048012	PTPRC	4458	NA	NA	NA	NA	NA	u
10	21474366	21478817	+	XLOC_003182	TCONS_00010814	NA	NA	NA	NA#lncrna	lnc	NA	4	4	4003	3401.5	lincSSup	NA	ENSSSCT00000048012	PTPRC	4458	NA	NA	NA	NA	NA	u
10	21474388	21478817	+	XLOC_003182	TCONS_00010815	NA	NA	NA	NA#lncrna	lnc	NA	3	4	2476	3401.5	lincSSup	NA	ENSSSCT00000048012	PTPRC	4458	NA	NA	NA	NA	NA	u
10	21756655	21758800	+	XLOC_003184	TCONS_00010829	NA	NA	NA	NA#lncrna	lnc	NA	2	1	1837	1837	lincSSdw	NA	ENSSSCT00000037090	PTPRC	154620	NA	NA	NA	NA	NA	u
10	23041519	23043526	+	XLOC_003186	TCONS_00010838	NA	NA	NA	NA#lncrna	lnc	NA	1	1	2007	2007	lincDiv	NA	ENSSSCT00000011941	ZNF281	2761	NA	NA	NA	NA	NA	u
10	23495456	23496766	+	XLOC_003192	TCONS_00010856	NA	NA	NA	NA#lncrna	lnc	NA	1	1	1310	1310	lincDiv	NA	ENSSSCT00000060671	KIF21B	4271	NA	NA	NA	NA	NA	u
10	23782683	23783337	+	XLOC_003195	TCONS_00010866	NA	NA	NA	NA#lncrna	lnc	NA	1	1	654	654	lincConv	NA	ENSSSCT00000039228	TNNI1	1297	NA	NA	NA	NA	NA	u
10	24831650	24833226	+	XLOC_003207	TCONS_00010930	NA	NA	NA	NA#lncrna	lnc	NA	1	1	1576	1576	lincDiv	NA	ENSSSCT00000029047	KDM5B	156	NA	NA	NA	NA	NA	u
10	25790399	25797226	+	XLOC_003221	TCONS_00010994	NA	NA	NA	NA#lncrna	lnc	NA	2	1	6673	6673	lincSSdw	NA	ENSSSCT00000045649	SLC35D2	881	NA	NA	NA	NA	NA	u
10	28508369	28508902	+	XLOC_003232	TCONS_00011029	NA	NA	NA	NA#lncrna	lnc	NA	1	1	533	533	lincSSup	NA	ENSSSCT00000060778	GAS1	359	NA	NA	NA	NA	NA	u
10	31028035	31029033	+	XLOC_003245	TCONS_00011102	NA	NA	NA	NA#lncrna	lnc	NA	1	1	998	998	lincSSup	NA	ENSSSCT00000027053	KIF27	5689	NA	NA	NA	NA	NA	u
10	31029796	31032109	+	XLOC_003246	TCONS_00011103	NA	NA	NA	NA#lncrna	lnc	NA	1	1	2313	2313	lincSSup	NA	ENSSSCT00000027053	KIF27	2613	NA	NA	NA	NA	NA	u
10	31791270	31791762	+	XLOC_003250	TCONS_00011124	NA	NA	NA	NA#lncrna	lnc	NA	1	1	492	492	lincSSdw	NA	ENSSSCT00000060006	FRMD3	41631	NA	NA	NA	NA	NA	u
10	32166602	32168529	+	XLOC_003255	TCONS_00011138	NA	NA	NA	NA#lncrna	lnc	NA	1	2	1927	1234.5	lincSSdw	NA	ENSSSCT00000044751	SIGMAR1	2936	NA	NA	NA	NA	NA	o
10	32169586	32170604	+	XLOC_003259	TCONS_00011139	NA	NA	NA	NA#lncrna	lnc	NA	1	1	1018	1018	lincSSup	NA	ENSSSCT00000012011	CNTFR	1486	NA	NA	NA	NA	NA	u
10	32171119	32171807	+	XLOC_003260	TCONS_00011140	NA	NA	NA	NA#lncrna	lnc	NA	1	1	688	688	lincSSup	NA	ENSSSCT00000012011	CNTFR	283	NA	NA	NA	NA	NA	u
10	33200929	33202480	+	XLOC_003275	TCONS_00011208	NA	NA	NA	NA#lncrna	lnc	NA	1	1	1551	1551	lincDiv	NA	ENSSSCT00000012035	NFX1	278	NA	NA	NA	NA	NA	u
10	33279591	33316690	+	XLOC_003277	TCONS_00011213	NA	NA	NA	NA#lncrna	lnc	NA	2	2	3512	3544	lincSSup	NA	ENSSSCT00000040755	B4GALT1	413	NA	NA	NA	NA	NA	u
10	33498609	33499559	+	XLOC_003281	TCONS_00011228	NA	NA	NA	NA#lncrna	lnc	NA	1	1	950	950	lincSSdw	NA	ENSSSCT00000037470	NA	3026	NA	NA	NA	NA	NA	u
10	33562997	33565991	+	XLOC_003282	TCONS_00011229	NA	NA	NA	NA#lncrna	lnc	NA	1	1	2994	2994	lincDiv	NA	ENSSSCT00000041082	NA	41823	NA	NA	NA	NA	NA	u
10	34061814	34071655	+	XLOC_003286	TCONS_00011244	NA	NA	NA	NA#lncrna	lnc	NA	3	2	2912	1937.5	lincConv	NA	ENSSSCT00000026217	NA	48943	NA	NA	NA	NA	NA	u
10	34200132	34201091	+	XLOC_003287	TCONS_00011246	NA	NA	NA	NA#lncrna	lnc	NA	1	1	959	959	lincDiv	NA	ENSSSCT00000026217	NA	77213	NA	NA	NA	NA	NA	u
10	34499180	34500941	+	XLOC_003291	TCONS_00011254	NA	NA	NA	NA#lncrna	lnc	NA	1	1	1761	1761	lincDiv	NA	ENSSSCT00000026217	NA	376261	NA	NA	NA	NA	NA	u
10	34501395	34504020	+	XLOC_003292	TCONS_00011255	NA	NA	NA	NA#lncrna	lnc	NA	1	1	2625	2625	lincDiv	NA	ENSSSCT00000026217	NA	378476	NA	NA	NA	NA	NA	u
10	38418749	38419708	+	XLOC_003302	TCONS_00011274	NA	NA	NA	NA#lncrna	lnc	NA	1	1	959	959	lincSSdw	NA	ENSSSCT00000052740	C9orf72	2848	NA	NA	NA	NA	NA	u
10	38420007	38421406	+	XLOC_003303	TCONS_00011275	NA	NA	NA	NA#lncrna	lnc	NA	1	1	1399	1399	lincSSdw	NA	ENSSSCT00000052740	C9orf72	4106	NA	NA	NA	NA	NA	u
10	38920620	38921559	+	XLOC_003306	TCONS_00011284	NA	NA	NA	NA#lncrna	lnc	NA	1	1	939	939	lincDiv	NA	ENSSSCT00000028239	NA	31163	NA	NA	NA	NA	NA	u
10	39008328	39011393	+	XLOC_003309	TCONS_00011289	NA	NA	NA	NA#lncrna	lnc	NA	1	1	3065	3065	lincSSdw	NA	ENSSSCT00000024844	NA	3356	NA	NA	NA	NA	NA	u
10	39886574	39888857	+	XLOC_003312	TCONS_00011295	NA	NA	NA	NA#lncrna	lnc	NA	1	1	2283	2283	lincSSdw	NA	ENSSSCT00000060432	NA	3631	NA	NA	NA	NA	NA	u
10	39896004	39897321	+	XLOC_003313	TCONS_00011296	NA	NA	NA	NA#lncrna	lnc	NA	1	1	1317	1317	lincSSdw	NA	ENSSSCT00000060432	NA	13061	NA	NA	NA	NA	NA	u
10	40864739	40866496	+	XLOC_003321	TCONS_00011328	NA	NA	NA	NA#lncrna	lnc	NA	1	1	1757	1757	lincSSup	NA	ENSSSCT00000059926	NA	42875	NA	NA	NA	NA	NA	u
10	40870682	40875767	+	XLOC_003322	TCONS_00011329	NA	NA	NA	NA#lncrna	lnc	NA	1	1	5085	5085	lincSSup	NA	ENSSSCT00000059926	NA	33604	NA	NA	NA	NA	NA	u
10	40876614	40877859	+	XLOC_003323	TCONS_00011330	NA	NA	NA	NA#lncrna	lnc	NA	1	1	1245	1245	lincSSup	NA	ENSSSCT00000059926	NA	31512	NA	NA	NA	NA	NA	u
10	42015637	42017212	+	XLOC_003328	TCONS_00011359	NA	NA	NA	NA#lncrna	lnc	NA	1	1	1575	1575	lincSSup	NA	ENSSSCT00000044948	ZEB1	128539	NA	NA	NA	NA	NA	u
10	42017964	42019161	+	XLOC_003329	TCONS_00011360	NA	NA	NA	NA#lncrna	lnc	NA	1	1	1197	1197	lincSSup	NA	ENSSSCT00000012067	ZEB1	126590	NA	NA	NA	NA	NA	u
10	42020488	42023968	+	XLOC_003330	TCONS_00011361	NA	NA	NA	NA#lncrna	lnc	NA	1	1	3480	3480	lincSSup	NA	ENSSSCT00000012067	ZEB1	121783	NA	NA	NA	NA	NA	u
10	42024194	42028003	+	XLOC_003331	TCONS_00011362	NA	NA	NA	NA#lncrna	lnc	NA	1	1	3809	3809	lincSSup	NA	ENSSSCT00000044948	ZEB1	117748	NA	NA	NA	NA	NA	u
10	42031603	42034594	+	XLOC_003332	TCONS_00011363	NA	NA	NA	NA#lncrna	lnc	NA	1	1	2991	2991	lincSSup	NA	ENSSSCT00000044948	ZEB1	111157	NA	NA	NA	NA	NA	u
10	42034800	42045266	+	XLOC_003333	TCONS_00011364	NA	NA	NA	NA#lncrna	lnc	NA	1	1	10466	10466	lincSSup	NA	ENSSSCT00000012067	ZEB1	100485	NA	NA	NA	NA	NA	u
10	42061985	42063480	+	XLOC_003334	TCONS_00011365	NA	NA	NA	NA#lncrna	lnc	NA	1	1	1495	1495	lincSSup	NA	ENSSSCT00000044948	ZEB1	82271	NA	NA	NA	NA	NA	u
10	42097621	42098454	+	XLOC_003335	TCONS_00011370	NA	NA	NA	NA#lncrna	lnc	NA	1	1	833	833	lincSSup	NA	ENSSSCT00000012067	ZEB1	47297	NA	NA	NA	NA	NA	u
10	42100444	42102552	+	XLOC_003336	TCONS_00011371	NA	NA	NA	NA#lncrna	lnc	NA	1	1	2108	2108	lincSSup	NA	ENSSSCT00000044948	ZEB1	43199	NA	NA	NA	NA	NA	u
10	42577530	42579426	+	XLOC_003337	TCONS_00011384	NA	NA	NA	NA#lncrna	lnc	NA	1	1	1896	1896	lincDiv	NA	ENSSSCT00000012068	ARHGAP12	180	NA	NA	NA	NA	NA	u
10	42826643	42827026	+	XLOC_003338	TCONS_00011385	NA	NA	NA	NA#lncrna	lnc	NA	1	1	383	383	lincConv	NA	ENSSSCT00000012070	EPC1	8261	NA	NA	NA	NA	NA	u
10	42946998	42947490	+	XLOC_003339	TCONS_00011386	NA	NA	NA	NA#lncrna	lnc	NA	1	1	492	492	lincDiv	NA	ENSSSCT00000062300	EPC1	134	NA	NA	NA	NA	NA	u
10	43004805	43006679	+	XLOC_003344	TCONS_00011391	NA	NA	NA	NA#lncrna	lnc	NA	1	1	1874	1874	lincSSdw	NA	ENSSSCT00000031258	NA	2045	NA	NA	NA	NA	NA	u
10	43008377	43009570	+	XLOC_003345	TCONS_00011392	NA	NA	NA	NA#lncrna	lnc	NA	1	1	1193	1193	lincSSdw	NA	ENSSSCT00000031258	NA	5617	NA	NA	NA	NA	NA	u
10	44020086	44027951	+	XLOC_003351	TCONS_00011417	NA	NA	NA	NA#lncrna	lnc	NA	2	1	7825	7825	lincSSdw	NA	ENSSSCT00000028575	STAM	4009	NA	NA	NA	NA	NA	u
10	45027452	45028269	+	XLOC_003358	TCONS_00011442	NA	NA	NA	NA#lncrna	lnc	NA	1	1	817	817	lincSSdw	NA	ENSSSCT00000048147	NA	8928	NA	NA	NA	NA	NA	u
10	45028415	45029500	+	XLOC_003359	TCONS_00011443	NA	NA	NA	NA#lncrna	lnc	NA	1	1	1085	1085	lincSSdw	NA	ENSSSCT00000048147	NA	9891	NA	NA	NA	NA	NA	u
10	45029991	45030699	+	XLOC_003360	TCONS_00011444	NA	NA	NA	NA#lncrna	lnc	NA	1	1	708	708	lincSSdw	NA	ENSSSCT00000048147	NA	11467	NA	NA	NA	NA	NA	u
10	46646425	46646785	+	XLOC_003369	TCONS_00011485	NA	NA	NA	NA#lncrna	lnc	NA	1	1	360	360	lincSSup	NA	ENSSSCT00000066012	NMT2	376	NA	NA	NA	NA	NA	u
10	47227761	47228562	+	XLOC_003376	TCONS_00011530	NA	NA	NA	NA#lncrna	lnc	NA	1	1	801	801	lincSSdw	NA	ENSSSCT00000065099	NA	4376	NA	NA	NA	NA	NA	u
10	47230691	47240706	+	XLOC_003377	TCONS_00011531	NA	NA	NA	NA#lncrna	lnc	NA	3	1	9251	9251	lincSSdw	NA	ENSSSCT00000065099	NA	7306	NA	NA	NA	NA	NA	u
10	48925439	48926736	+	XLOC_003386	TCONS_00011585	NA	NA	NA	NA#lncrna	lnc	NA	1	1	1297	1297	lincDiv	NA	ENSSSCT00000063580	ACBD5	3128	NA	NA	NA	NA	NA	u
10	50346884	50348671	+	XLOC_003389	TCONS_00011597	NA	NA	NA	NA#lncrna	lnc	NA	1	1	1787	1787	lincSSdw	NA	ENSSSCT00000045451	ENKUR	8370	NA	NA	NA	NA	NA	u
10	52412615	52413720	+	XLOC_003400	TCONS_00011626	NA	NA	NA	NA#lncrna	lnc	NA	1	1	1105	1105	lincSSdw	NA	ENSSSCT00000012125	PIP4K2A	3691	NA	NA	NA	NA	NA	u
10	52413806	52414438	+	XLOC_003401	TCONS_00011627	NA	NA	NA	NA#lncrna	lnc	NA	1	1	632	632	lincSSdw	NA	ENSSSCT00000012125	PIP4K2A	4882	NA	NA	NA	NA	NA	u
10	52415428	52417105	+	XLOC_003402	TCONS_00011628	NA	NA	NA	NA#lncrna	lnc	NA	1	1	1677	1677	lincSSdw	NA	ENSSSCT00000012125	PIP4K2A	6504	NA	NA	NA	NA	NA	u
10	52421786	52434867	+	XLOC_003403	TCONS_00011629	NA	NA	NA	NA#lncrna	lnc	NA	1	3	13081	10792	lincSSdw	NA	ENSSSCT00000012125	PIP4K2A	12862	NA	NA	NA	NA	NA	u
10	52421786	52434867	+	XLOC_003403	TCONS_00011630	NA	NA	NA	NA#lncrna	lnc	NA	2	3	10792	10792	lincSSdw	NA	ENSSSCT00000012125	PIP4K2A	12862	NA	NA	NA	NA	NA	u
10	52427250	52434867	+	XLOC_003403	TCONS_00011631	NA	NA	NA	NA#lncrna	lnc	NA	2	3	6882	10792	lincSSdw	NA	ENSSSCT00000012125	PIP4K2A	18326	NA	NA	NA	NA	NA	u
10	52483378	52484804	+	XLOC_003404	TCONS_00011632	NA	NA	NA	NA#lncrna	lnc	NA	1	1	1426	1426	lincConv	NA	ENSSSCT00000012127	NA	11654	NA	NA	NA	NA	NA	u
10	52601878	52603640	+	XLOC_003405	TCONS_00011633	NA	NA	NA	NA#lncrna	lnc	NA	1	1	1762	1762	lincDiv	NA	ENSSSCT00000012129	COMMD3	145	NA	NA	NA	NA	NA	u
10	52605403	52607002	+	XLOC_003406	TCONS_00011634	NA	NA	NA	NA#lncrna	lnc	NA	1	1	1599	1599	lincDiv	NA	ENSSSCT00000012129	COMMD3	3670	NA	NA	NA	NA	NA	u
10	52607078	52608799	+	XLOC_003407	TCONS_00011635	NA	NA	NA	NA#lncrna	lnc	NA	1	1	1721	1721	lincDiv	NA	ENSSSCT00000012129	COMMD3	5345	NA	NA	NA	NA	NA	u
10	52613383	52615542	+	XLOC_003408	TCONS_00011636	NA	NA	NA	NA#lncrna	lnc	NA	1	1	2159	2159	lincDiv	NA	ENSSSCT00000012129	COMMD3	11650	NA	NA	NA	NA	NA	u
10	53063459	53064899	+	XLOC_003411	TCONS_00011644	NA	NA	NA	NA#lncrna	lnc	NA	1	1	1440	1440	lincSSdw	NA	ENSSSCT00000030126	DNAJC1	2719	NA	NA	NA	NA	NA	u
10	54025856	54030312	+	XLOC_003416	TCONS_00011664	NA	NA	NA	NA#lncrna	lnc	NA	1	1	4456	4456	lincSSdw	NA	ENSSSCT00000062235	NEBL	67571	NA	NA	NA	NA	NA	u
10	56209141	56277089	+	XLOC_003421	TCONS_00011670	ENSSSCG00000011102	ENSSSCT00000035993	protein_coding	protein_coding#lncrna	lnc	NRP1	2	1	396	396	lncgASi	NA	ENSSSCT00000035993	NRP1	0	NA	NA	ENSGALG00000007140	ENSBTAG00000019866	gene13046	x
10	56556365	56557454	+	XLOC_003422	TCONS_00011671	NA	NA	NA	NA#lncrna	lnc	NA	1	1	1089	1089	lincDiv	NA	ENSSSCT00000034324	NRP1	125554	NA	NA	NA	NA	NA	u
10	56669386	56671312	+	XLOC_003423	TCONS_00011672	NA	NA	NA	NA#lncrna	lnc	NA	1	1	1926	1926	lincDiv	NA	ENSSSCT00000034324	NRP1	238575	NA	NA	NA	NA	NA	u
10	57601213	57615889	+	XLOC_003424	TCONS_00011673	NA	NA	NA	NA#lncrna	lnc	NA	3	1	3637	3637	lincDiv	NA	ENSSSCT00000062664	NA	793	NA	NA	NA	NA	NA	u
10	57898362	57900710	+	XLOC_003426	TCONS_00011685	NA	NA	NA	NA#lncrna	lnc	NA	1	1	2348	2348	lincSSdw	NA	ENSSSCT00000012153	CREM	2597	NA	NA	NA	NA	NA	u
10	57902601	57905139	+	XLOC_003427	TCONS_00011686	NA	NA	NA	NA#lncrna	lnc	NA	1	1	2538	2538	lincSSdw	NA	ENSSSCT00000012153	CREM	6836	NA	NA	NA	NA	NA	u
10	58944905	58946012	+	XLOC_003431	TCONS_00011694	NA	NA	NA	NA#lncrna	lnc	NA	1	1	1107	1107	lincSSup	NA	ENSSSCT00000053419	NA	16185	NA	NA	NA	NA	NA	u
10	59631155	59633527	+	XLOC_003434	TCONS_00011697	NA	NA	NA	NA#lncrna	lnc	NA	1	1	2372	2372	lincDiv	NA	ENSSSCT00000026201	CAMK1D	209	NA	NA	NA	NA	NA	u
10	60138687	60141486	+	XLOC_003437	TCONS_00011719	NA	NA	NA	NA#lncrna	lnc	NA	1	1	2799	2799	lincDiv	NA	ENSSSCT00000012169	ECHDC3	5060	NA	NA	NA	NA	NA	u
10	60399740	60402286	+	XLOC_003441	TCONS_00011741	NA	NA	NA	NA#lncrna	lnc	NA	1	1	2546	2546	lincSSdw	NA	ENSSSCT00000046062	USP6NL	3123	NA	NA	NA	NA	NA	u
10	63204920	63205367	+	XLOC_003444	TCONS_00011744	NA	NA	NA	NA#lncrna	lnc	NA	1	1	447	447	lincConv	NA	ENSSSCT00000038381	GATA3	162296	NA	NA	NA	NA	NA	u
10	63263156	63272048	+	XLOC_003445	TCONS_00011745	NA	NA	NA	NA#lncrna	lnc	NA	3	1	1013	1013	lincConv	NA	ENSSSCT00000038381	GATA3	95615	NA	NA	NA	NA	NA	u
10	63272354	63274803	+	XLOC_003446	TCONS_00011746	NA	NA	NA	NA#lncrna	lnc	NA	1	1	2449	2449	lincConv	NA	ENSSSCT00000038381	GATA3	92860	NA	NA	NA	NA	NA	u
10	63579632	63580561	+	XLOC_003447	TCONS_00011747	NA	NA	NA	NA#lncrna	lnc	NA	1	1	929	929	lincDiv	NA	ENSSSCT00000065809	TAF3	2514	NA	NA	NA	NA	NA	u
10	63678443	63679401	+	XLOC_003449	TCONS_00011749	NA	NA	NA	NA#lncrna	lnc	NA	1	1	958	958	lincDiv	NA	ENSSSCT00000012179	NA	6281	NA	NA	NA	NA	NA	u
10	63808070	63809497	+	XLOC_003451	TCONS_00011752	NA	NA	NA	NA#lncrna	lnc	NA	1	1	1427	1427	lincSSdw	NA	ENSSSCT00000012181	ITIH5	43505	NA	NA	NA	NA	NA	u
10	63833299	63834343	+	XLOC_003453	TCONS_00011754	NA	NA	NA	NA#lncrna	lnc	NA	1	1	1044	1044	lincSSup	NA	ENSSSCT00000026286	SFMBT2	42623	NA	NA	NA	NA	NA	u
10	64079168	64081192	+	XLOC_003455	TCONS_00011761	NA	NA	NA	NA#lncrna	lnc	NA	1	1	2024	2024	lincSSdw	NA	ENSSSCT00000026286	SFMBT2	12622	NA	NA	NA	NA	NA	u
10	64084202	64086425	+	XLOC_003456	TCONS_00011762	NA	NA	NA	NA#lncrna	lnc	NA	1	1	2223	2223	lincSSdw	NA	ENSSSCT00000026286	SFMBT2	17656	NA	NA	NA	NA	NA	u
10	64086726	64088332	+	XLOC_003457	TCONS_00011763	NA	NA	NA	NA#lncrna	lnc	NA	1	1	1606	1606	lincSSdw	NA	ENSSSCT00000026286	SFMBT2	20180	NA	NA	NA	NA	NA	u
10	64090754	64092207	+	XLOC_003458	TCONS_00011764	NA	NA	NA	NA#lncrna	lnc	NA	1	1	1453	1453	lincSSdw	NA	ENSSSCT00000026286	SFMBT2	24208	NA	NA	NA	NA	NA	u
10	64095083	64095884	+	XLOC_003460	TCONS_00011766	NA	NA	NA	NA#lncrna	lnc	NA	1	1	801	801	lincSSdw	NA	ENSSSCT00000026286	SFMBT2	28537	NA	NA	NA	NA	NA	u
10	64201795	64202955	+	XLOC_003461	TCONS_00011768	NA	NA	NA	NA#lncrna	lnc	NA	1	1	1160	1160	lincSSdw	NA	ENSSSCT00000026286	SFMBT2	135249	NA	NA	NA	NA	NA	u
10	65135827	65136619	+	XLOC_003467	TCONS_00011799	NA	NA	NA	NA#lncrna	lnc	NA	1	1	792	792	lincSSdw	NA	ENSSSCT00000029024	ANKRD16	13640	NA	NA	NA	NA	NA	u
10	65137394	65138927	+	XLOC_003468	TCONS_00011800	NA	NA	NA	NA#lncrna	lnc	NA	1	1	1533	1533	lincSSdw	NA	ENSSSCT00000029024	ANKRD16	15207	NA	NA	NA	NA	NA	u
10	65139421	65140758	+	XLOC_003469	TCONS_00011801	NA	NA	NA	NA#lncrna	lnc	NA	1	1	1337	1337	lincSSdw	NA	ENSSSCT00000029024	ANKRD16	17234	NA	NA	NA	NA	NA	u
10	65141018	65141852	+	XLOC_003470	TCONS_00011802	NA	NA	NA	NA#lncrna	lnc	NA	1	1	834	834	lincSSup	NA	ENSSSCT00000012189	NA	18726	NA	NA	NA	NA	NA	u
10	65155393	65157391	+	XLOC_003471	TCONS_00011803	NA	NA	NA	NA#lncrna	lnc	NA	1	1	1998	1998	lincSSup	NA	ENSSSCT00000012189	NA	3187	NA	NA	NA	NA	NA	u
10	65267715	65269028	+	XLOC_003473	TCONS_00011811	NA	NA	NA	NA#lncrna	lnc	NA	2	1	1214	1214	lincDiv	NA	ENSSSCT00000065616	NA	672	NA	NA	NA	NA	NA	u
10	65948955	65949788	+	XLOC_003482	TCONS_00011843	NA	NA	NA	NA#lncrna	lnc	NA	1	1	833	833	lincSSdw	NA	ENSSSCT00000056942	NA	242566	NA	NA	NA	NA	NA	u
10	65957680	65958907	+	XLOC_003483	TCONS_00011844	NA	NA	NA	NA#lncrna	lnc	NA	1	1	1227	1227	lincSSdw	NA	ENSSSCT00000056942	NA	251291	NA	NA	NA	NA	NA	u
10	66249129	66253890	+	XLOC_003484	TCONS_00011845	NA	NA	NA	NA#lncrna	lnc	NA	2	1	618	618	lincSSup	NA	ENSSSCT00000049740	NA	204776	NA	NA	NA	NA	NA	u
10	66286350	66289041	+	XLOC_003485	TCONS_00011846	NA	NA	NA	NA#lncrna	lnc	NA	1	1	2691	2691	lincSSup	NA	ENSSSCT00000049740	NA	169625	NA	NA	NA	NA	NA	u
10	66345841	66346867	+	XLOC_003486	TCONS_00011847	NA	NA	NA	NA#lncrna	lnc	NA	1	1	1026	1026	lincSSup	NA	ENSSSCT00000049740	NA	111799	NA	NA	NA	NA	NA	u
10	66377842	66382595	+	XLOC_003487	TCONS_00011848	NA	NA	NA	NA#lncrna	lnc	NA	1	2	4753	3398	lincSSup	NA	ENSSSCT00000049740	NA	76071	NA	NA	NA	NA	NA	u
10	66380045	66382595	+	XLOC_003487	TCONS_00011849	NA	NA	NA	NA#lncrna	lnc	NA	2	2	2043	3398	lincSSup	NA	ENSSSCT00000049740	NA	76071	NA	NA	NA	NA	NA	u
10	66389507	66392435	+	XLOC_003488	TCONS_00011850	NA	NA	NA	NA#lncrna	lnc	NA	1	2	2928	2122	lincSSup	NA	ENSSSCT00000049740	NA	66231	NA	NA	NA	NA	NA	u
10	66389511	66392435	+	XLOC_003488	TCONS_00011851	NA	NA	NA	NA#lncrna	lnc	NA	2	2	1316	2122	lincSSup	NA	ENSSSCT00000049740	NA	66231	NA	NA	NA	NA	NA	u
10	66436016	66437138	+	XLOC_003490	TCONS_00011853	ENSSSCG00000038429	ENSSSCT00000050094	lincRNA	lincRNA#lncrna	lnc	NA	1	1	1122	1122	lincSSup	NA	ENSSSCT00000049740	NA	21528	NA	NA	NA	NA	NA	x
10	66499495	66503631	+	XLOC_003492	TCONS_00011860	NA	NA	NA	NA#lncrna	lnc	NA	1	1	4136	4136	lincSSdw	NA	ENSSSCT00000039193	NA	4591	NA	NA	NA	NA	NA	u
10	66503905	66505489	+	XLOC_003493	TCONS_00011861	NA	NA	NA	NA#lncrna	lnc	NA	1	1	1584	1584	lincSSdw	NA	ENSSSCT00000039193	NA	9001	NA	NA	NA	NA	NA	u
10	66508574	66510626	+	XLOC_003494	TCONS_00011862	NA	NA	NA	NA#lncrna	lnc	NA	1	1	2052	2052	lincSSdw	NA	ENSSSCT00000039193	NA	13670	NA	NA	NA	NA	NA	u
10	66510872	66517934	+	XLOC_003495	TCONS_00011863	NA	NA	NA	NA#lncrna	lnc	NA	1	1	7062	7062	lincSSdw	NA	ENSSSCT00000039193	NA	15968	NA	NA	NA	NA	NA	u
10	67082680	67087424	+	XLOC_003498	TCONS_00011878	NA	NA	NA	NA#lncrna	lnc	NA	2	3	3753	2279	lincDiv	NA	ENSSSCT00000047313	PFKP	146	NA	NA	NA	NA	NA	u
10	67084334	67085268	+	XLOC_003499	TCONS_00011879	NA	NA	NA	NA#lncrna	lnc	NA	1	1	934	934	lincDiv	NA	ENSSSCT00000047313	PFKP	1800	NA	NA	NA	NA	NA	u
10	68566813	68570884	+	XLOC_003504	TCONS_00011887	NA	NA	NA	NA#lncrna	lnc	NA	1	1	4071	4071	lincDiv	NA	ENSSSCT00000023947	GTPBP4	807	NA	NA	NA	NA	NA	u
10	69295369	69297483	+	XLOC_003508	TCONS_00011911	NA	NA	NA	NA#lncrna	lnc	NA	1	1	2114	2114	lincDiv	NA	ENSSSCT00000060375	ZMYND11	31	NA	NA	NA	NA	NA	u
10	69304829	69318961	+	XLOC_003509	TCONS_00011912	NA	NA	NA	NA#lncrna	lnc	NA	3	2	882	806.5	lincDiv	NA	ENSSSCT00000060375	ZMYND11	9491	NA	NA	NA	NA	NA	u
10	69304865	69318961	+	XLOC_003509	TCONS_00011913	NA	NA	NA	NA#lncrna	lnc	NA	2	2	731	806.5	lincDiv	NA	ENSSSCT00000060375	ZMYND11	9527	NA	NA	NA	NA	NA	u
10	190463	192048	-	XLOC_003510	TCONS_00011914	NA	NA	NA	NA#lncrna	lnc	NA	1	1	1585	1585	lincSSdw	NA	ENSSSCT00000011817	CDC73	383027	NA	NA	NA	NA	NA	u
10	267863	304675	-	XLOC_003511	TCONS_00011916	NA	NA	NA	NA#lncrna	lnc	NA	2	4	433	287	lincSSdw	NA	ENSSSCT00000011817	CDC73	270400	NA	NA	NA	NA	NA	u
10	304139	304636	-	XLOC_003511	TCONS_00011918	NA	NA	NA	NA#lncrna	lnc	NA	2	4	281	287	lincSSdw	NA	ENSSSCT00000011817	CDC73	270439	NA	NA	NA	NA	NA	u
10	432456	432689	-	XLOC_003512	TCONS_00011919	NA	NA	NA	NA#lncrna	lnc	NA	1	1	233	233	lincSSdw	NA	ENSSSCT00000011817	CDC73	142386	NA	NA	NA	NA	NA	u
10	452978	479653	-	XLOC_003513	TCONS_00011922	NA	NA	NA	NA#lncrna	lnc	NA	5	5	1626	8142	lincSSdw	NA	ENSSSCT00000011817	CDC73	95422	NA	NA	NA	NA	NA	u
10	465427	466541	-	XLOC_003514	TCONS_00011924	NA	NA	NA	NA#lncrna	lnc	NA	1	1	1114	1114	lincSSdw	NA	ENSSSCT00000011817	CDC73	108534	NA	NA	NA	NA	NA	u
10	673738	677082	-	XLOC_003516	TCONS_00011934	NA	NA	NA	NA#lncrna	lnc	NA	1	1	3344	3344	lincDiv	NA	ENSSSCT00000053376	GLRX2	2227	NA	NA	NA	NA	NA	u
10	677962	679111	-	XLOC_003517	TCONS_00011935	NA	NA	NA	NA#lncrna	lnc	NA	1	1	1149	1149	lincDiv	NA	ENSSSCT00000053376	GLRX2	198	NA	NA	NA	NA	NA	u
10	764518	764824	-	XLOC_003519	TCONS_00011941	NA	NA	NA	NA#lncrna	lnc	NA	1	1	306	306	lincConv	NA	ENSSSCT00000011818	NA	2264	NA	NA	NA	NA	NA	u
10	796647	797983	-	XLOC_003520	TCONS_00011942	NA	NA	NA	NA#lncrna	lnc	NA	1	1	1336	1336	lincConv	NA	ENSSSCT00000011818	NA	34393	NA	NA	NA	NA	NA	u
10	798331	798878	-	XLOC_003521	TCONS_00011943	NA	NA	NA	NA#lncrna	lnc	NA	1	1	547	547	lincConv	NA	ENSSSCT00000011818	NA	36077	NA	NA	NA	NA	NA	u
10	927801	928768	-	XLOC_003522	TCONS_00011944	NA	NA	NA	NA#lncrna	lnc	NA	1	1	967	967	lincSSdw	NA	ENSSSCT00000042452	NA	5022	NA	NA	NA	NA	NA	u
10	1129954	1134280	-	XLOC_003525	TCONS_00011955	NA	NA	NA	NA#lncrna	lnc	NA	1	1	4326	4326	lincSSdw	NA	ENSSSCT00000054249	RGS1	10112	NA	NA	NA	NA	NA	u
10	1194028	1197661	-	XLOC_003528	TCONS_00011966	NA	NA	NA	NA#lncrna	lnc	NA	1	3	3633	3013	lincSSup	NA	ENSSSCT00000054249	RGS1	41906	NA	NA	NA	NA	NA	u
10	1194028	1197665	-	XLOC_003528	TCONS_00011967	NA	NA	NA	NA#lncrna	lnc	NA	2	3	2354	3013	lincSSup	NA	ENSSSCT00000054249	RGS1	41906	NA	NA	NA	NA	NA	u
10	1552933	1553964	-	XLOC_003531	TCONS_00011971	NA	NA	NA	NA#lncrna	lnc	NA	1	1	1031	1031	lincSSup	NA	ENSSSCT00000050007	NA	12898	NA	NA	NA	NA	NA	u
10	8540599	8544401	-	XLOC_003539	TCONS_00011994	NA	NA	NA	NA#lncrna	lnc	NA	2	1	2791	2791	lincConv	NA	ENSSSCT00000011833	TGFB2	134828	NA	NA	NA	NA	NA	u
10	8559281	8946415	-	XLOC_003540	TCONS_00011996	ENSSSCG00000038539	ENSSSCT00000049318	lincRNA	lincRNA#lncrna	lnc	NA	12	12	2115	1149	lincDiv	NA	ENSSSCT00000011834	LYPLAL1	27	NA	NA	NA	NA	NA	=
10	8559281	8946416	-	XLOC_003540	TCONS_00011997	ENSSSCG00000038539	ENSSSCT00000049318	lincRNA	lincRNA#lncrna	lnc	NA	12	12	2098	1149	lincDiv	NA	ENSSSCT00000011834	LYPLAL1	26	NA	NA	NA	NA	NA	=
10	8575371	8946415	-	XLOC_003540	TCONS_00011998	ENSSSCG00000038539	ENSSSCT00000049318	lincRNA	lincRNA#lncrna	lnc	NA	12	12	1581	1149	lincDiv	NA	ENSSSCT00000011834	LYPLAL1	27	NA	NA	NA	NA	NA	=
10	8591594	8946408	-	XLOC_003540	TCONS_00011999	ENSSSCG00000038539	ENSSSCT00000049318	lincRNA	lincRNA#lncrna	lnc	NA	13	12	1557	1149	lincDiv	NA	ENSSSCT00000011834	LYPLAL1	34	NA	NA	NA	NA	NA	=
10	8685611	8946415	-	XLOC_003540	TCONS_00012000	ENSSSCG00000038539	ENSSSCT00000049318	lincRNA	lincRNA#lncrna	lnc	NA	10	12	1124	1149	lincDiv	NA	ENSSSCT00000011834	LYPLAL1	27	NA	NA	NA	NA	NA	=
10	8687349	8946421	-	XLOC_003540	TCONS_00012001	ENSSSCG00000038539	ENSSSCT00000049318	lincRNA	lincRNA#lncrna	lnc	NA	9	12	858	1149	lincDiv	NA	ENSSSCT00000011834	LYPLAL1	21	NA	NA	NA	NA	NA	=
10	8804867	8946416	-	XLOC_003540	TCONS_00012002	ENSSSCG00000038539	ENSSSCT00000049318	lincRNA	lincRNA#lncrna	lnc	NA	5	12	1161	1149	lincDiv	NA	ENSSSCT00000011834	LYPLAL1	26	NA	NA	NA	NA	NA	=
10	8832971	8946432	-	XLOC_003540	TCONS_00012003	ENSSSCG00000038539	ENSSSCT00000049318	lincRNA	lincRNA#lncrna	lnc	NA	5	12	469	1149	lincDiv	NA	ENSSSCT00000011834	LYPLAL1	10	NA	NA	NA	NA	NA	=
10	8904326	8946408	-	XLOC_003540	TCONS_00012004	ENSSSCG00000038539	ENSSSCT00000049318	lincRNA	lincRNA#lncrna	lnc	NA	3	12	1137	1149	lincDiv	NA	ENSSSCT00000011834	LYPLAL1	34	NA	NA	NA	NA	NA	=
10	8939592	8946415	-	XLOC_003540	TCONS_00012006	ENSSSCG00000038539	ENSSSCT00000049318	lincRNA	lincRNA#lncrna	lnc	NA	3	12	837	1149	lincDiv	NA	ENSSSCT00000011834	LYPLAL1	27	NA	NA	NA	NA	NA	=
10	10605527	10605950	-	XLOC_003549	TCONS_00012037	NA	NA	NA	NA#lncrna	lnc	NA	1	1	423	423	lincSSdw	NA	ENSSSCT00000011849	DUSP10	260498	NA	NA	NA	NA	NA	u
10	10992920	10997368	-	XLOC_003551	TCONS_00012043	NA	NA	NA	NA#lncrna	lnc	NA	1	1	4448	4448	lincSSup	NA	ENSSSCT00000061436	DUSP10	71864	NA	NA	NA	NA	NA	u
10	10997592	11000713	-	XLOC_003552	TCONS_00012044	NA	NA	NA	NA#lncrna	lnc	NA	1	1	3121	3121	lincSSup	NA	ENSSSCT00000061436	DUSP10	76536	NA	NA	NA	NA	NA	u
10	11005398	11011688	-	XLOC_003553	TCONS_00012045	ENSSSCG00000037997	ENSSSCT00000054610	lincRNA	lincRNA#lncrna	lnc	NA	2	11	4498	4044	lincSSup	NA	ENSSSCT00000061436	DUSP10	84342	NA	NA	NA	NA	NA	=
10	11005398	11048519	-	XLOC_003553	TCONS_00012046	ENSSSCG00000037997	ENSSSCT00000060605	lincRNA	lincRNA#lncrna	lnc	NA	3	11	4044	4044	lincSSup	NA	ENSSSCT00000061436	DUSP10	84342	NA	NA	NA	NA	NA	=
10	11005398	11048519	-	XLOC_003553	TCONS_00012047	ENSSSCG00000037997	ENSSSCT00000060605	lincRNA	lincRNA#lncrna	lnc	NA	4	11	3659	4044	lincSSup	NA	ENSSSCT00000061436	DUSP10	84342	NA	NA	NA	NA	NA	=
10	11007229	11313802	-	XLOC_003553	TCONS_00012052	ENSSSCG00000037997	ENSSSCT00000054610	lincRNA	lincRNA#lncrna	lnc	NA	7	11	2524	4044	lincSSdw	NA	ENSSSCT00000040888	TAF1A	2054	NA	NA	NA	NA	NA	=
10	11130072	11313886	-	XLOC_003553	TCONS_00012054	ENSSSCG00000037997	ENSSSCT00000060605	lincRNA	lincRNA#lncrna	lnc	NA	5	11	812	4044	lincSSdw	NA	ENSSSCT00000040888	TAF1A	1970	NA	NA	NA	NA	NA	=
10	11239323	11313886	-	XLOC_003553	TCONS_00012055	ENSSSCG00000037997	ENSSSCT00000060605	lincRNA	lincRNA#lncrna	lnc	NA	4	11	561	4044	lincSSdw	NA	ENSSSCT00000040888	TAF1A	1970	NA	NA	NA	NA	NA	=
10	12570080	12571142	-	XLOC_003567	TCONS_00012110	NA	NA	NA	NA#lncrna	lnc	NA	1	1	1062	1062	lincConv	NA	ENSSSCT00000025010	DEGS1	1637	NA	NA	NA	NA	NA	u
10	12572198	12573897	-	XLOC_003568	TCONS_00012111	NA	NA	NA	NA#lncrna	lnc	NA	1	1	1699	1699	lincConv	NA	ENSSSCT00000025010	DEGS1	3755	NA	NA	NA	NA	NA	u
10	13925212	13926168	-	XLOC_003579	TCONS_00012170	NA	NA	NA	NA#lncrna	lnc	NA	1	1	956	956	lincDiv	NA	ENSSSCT00000049322	NA	13675	NA	NA	NA	NA	NA	u
10	13933695	13939038	-	XLOC_003580	TCONS_00012171	NA	NA	NA	NA#lncrna	lnc	NA	2	2	1770	3688.5	lincDiv	NA	ENSSSCT00000049322	NA	805	NA	NA	NA	NA	NA	u
10	13933695	13939302	-	XLOC_003580	TCONS_00012172	NA	NA	NA	NA#lncrna	lnc	NA	1	2	5607	3688.5	lincDiv	NA	ENSSSCT00000049322	NA	541	NA	NA	NA	NA	NA	u
10	14347378	14348852	-	XLOC_003585	TCONS_00012199	NA	NA	NA	NA#lncrna	lnc	NA	1	1	1474	1474	lincConv	NA	ENSSSCT00000026266	STUM	2643	NA	NA	NA	NA	NA	u
10	14350718	14352977	-	XLOC_003586	TCONS_00012200	NA	NA	NA	NA#lncrna	lnc	NA	2	2	1412	1771.5	lincConv	NA	ENSSSCT00000026266	STUM	5983	NA	NA	NA	NA	NA	u
10	14350718	14353029	-	XLOC_003586	TCONS_00012201	NA	NA	NA	NA#lncrna	lnc	NA	2	2	2131	1771.5	lincConv	NA	ENSSSCT00000026266	STUM	5983	NA	NA	NA	NA	NA	u
10	14353083	14356366	-	XLOC_003584	TCONS_00012202	NA	NA	NA	NA#lncrna	lnc	NA	1	6	3283	3207	lincConv	NA	ENSSSCT00000026266	STUM	8348	NA	NA	NA	NA	NA	=
10	14356536	14357696	-	XLOC_003584	TCONS_00012203	NA	NA	NA	NA#lncrna	lnc	NA	1	6	1160	3207	lincSSdw	NA	ENSSSCT00000045749	ITPKB	8242	NA	NA	NA	NA	NA	=
10	15279669	15317482	-	XLOC_003590	TCONS_00012242	ENSSSCG00000031683	ENSSSCT00000037412	lincRNA	lincRNA#lncrna	lnc	NA	7	15	3666	3297	lincDiv	NA	ENSSSCT00000011887	EXO1	92	NA	NA	NA	NA	NA	=
10	15279669	15317508	-	XLOC_003590	TCONS_00012246	ENSSSCG00000031683	ENSSSCT00000037412	lincRNA	lincRNA#lncrna	lnc	NA	7	15	2701	3297	lincDiv	NA	ENSSSCT00000011887	EXO1	66	NA	NA	NA	NA	NA	=
10	16065253	16066205	-	XLOC_003592	TCONS_00012256	NA	NA	NA	NA#lncrna	lnc	NA	1	1	952	952	lincSSdw	NA	ENSSSCT00000043311	CEP170	2323	NA	NA	NA	NA	NA	u
10	16907730	16912540	-	XLOC_003595	TCONS_00012275	NA	NA	NA	NA#lncrna	lnc	NA	2	1	4703	4703	lincDiv	NA	ENSSSCT00000037297	ZBTB18	3032	NA	NA	NA	NA	NA	u
10	17152278	17153701	-	XLOC_003597	TCONS_00012277	NA	NA	NA	NA#lncrna	lnc	NA	1	1	1423	1423	lincDiv	NA	ENSSSCT00000011895	C1orf100	45212	NA	NA	NA	NA	NA	u
10	17438256	17441138	-	XLOC_003602	TCONS_00012285	NA	NA	NA	NA#lncrna	lnc	NA	1	1	2882	2882	lincConv	NA	ENSSSCT00000011898	DESI2	21619	NA	NA	NA	NA	NA	u
10	17441459	17443412	-	XLOC_003603	TCONS_00012286	NA	NA	NA	NA#lncrna	lnc	NA	2	2	1770	1508.5	lincConv	NA	ENSSSCT00000011898	DESI2	24822	NA	NA	NA	NA	NA	u
10	17441459	17449260	-	XLOC_003603	TCONS_00012287	NA	NA	NA	NA#lncrna	lnc	NA	5	2	1247	1508.5	lincDiv	NA	ENSSSCT00000058659	NA	22654	NA	NA	NA	NA	NA	u
10	17458466	17459510	-	XLOC_003604	TCONS_00012288	NA	NA	NA	NA#lncrna	lnc	NA	1	1	1044	1044	lincDiv	NA	ENSSSCT00000058659	NA	12404	NA	NA	NA	NA	NA	u
10	17463934	17465796	-	XLOC_003605	TCONS_00012289	NA	NA	NA	NA#lncrna	lnc	NA	1	4	1862	1770.5	lincDiv	NA	ENSSSCT00000058659	NA	6118	NA	NA	NA	NA	NA	u
10	17463934	17465872	-	XLOC_003605	TCONS_00012290	NA	NA	NA	NA#lncrna	lnc	NA	2	4	1679	1770.5	lincDiv	NA	ENSSSCT00000058659	NA	6042	NA	NA	NA	NA	NA	u
10	17466027	17471459	-	XLOC_003605	TCONS_00012292	NA	NA	NA	NA#lncrna	lnc	NA	2	4	5231	1770.5	lincDiv	NA	ENSSSCT00000058659	NA	455	NA	NA	NA	NA	NA	u
10	17558574	17560132	-	XLOC_003607	TCONS_00012305	ENSSSCG00000010878	ENSSSCT00000011901	protein_coding	protein_coding#lncrna	lnc	EFCAB2	1	1	1558	1558	lncgASe	NA	ENSSSCT00000011901	EFCAB2	0	NA	NA	ENSGALG00000028017	ENSBTAG00000024555	gene15970	x
10	19393294	19394725	-	XLOC_003611	TCONS_00012339	NA	NA	NA	NA#lncrna	lnc	NA	1	1	1431	1431	lincSSup	NA	ENSSSCT00000062213	NA	17337	NA	NA	NA	NA	NA	u
10	19395547	19396470	-	XLOC_003612	TCONS_00012340	NA	NA	NA	NA#lncrna	lnc	NA	1	1	923	923	lincSSup	NA	ENSSSCT00000062213	NA	19590	NA	NA	NA	NA	NA	u
10	19399042	19402768	-	XLOC_003613	TCONS_00012341	NA	NA	NA	NA#lncrna	lnc	NA	1	1	3726	3726	lincSSdw	NA	ENSSSCT00000012239	SUSD4	17912	NA	NA	NA	NA	NA	u
10	20728459	20732800	-	XLOC_003620	TCONS_00012396	ENSSSCG00000032380	ENSSSCT00000058577	protein_coding	protein_coding#lncrna	lnc	C1orf53	1	2	4341	2619.5	lncgASe	NA	ENSSSCT00000058577	C1orf53	0	NA	NA	NA	NA	NA	x
10	20728459	20733075	-	XLOC_003620	TCONS_00012397	ENSSSCG00000032380	ENSSSCT00000058577	protein_coding	protein_coding#lncrna	lnc	C1orf53	2	2	898	2619.5	lncgASe	NA	ENSSSCT00000058577	C1orf53	0	NA	NA	NA	NA	NA	x
10	21685337	21687525	-	XLOC_003622	TCONS_00012400	NA	NA	NA	NA#lncrna	lnc	NA	2	1	962	962	lincConv	NA	ENSSSCT00000037090	PTPRC	83302	NA	NA	NA	NA	NA	u
10	21698561	21778133	-	XLOC_003625	TCONS_00012403	NA	NA	NA	NA#lncrna	lnc	NA	4	4	1037	1464	lincConv	NA	ENSSSCT00000037090	PTPRC	96526	NA	NA	NA	NA	NA	u
10	21702967	21703546	-	XLOC_003626	TCONS_00012404	NA	NA	NA	NA#lncrna	lnc	NA	1	1	579	579	lincConv	NA	ENSSSCT00000037090	PTPRC	100932	NA	NA	NA	NA	NA	u
10	21703869	21705681	-	XLOC_003627	TCONS_00012405	NA	NA	NA	NA#lncrna	lnc	NA	1	1	1812	1812	lincConv	NA	ENSSSCT00000037090	PTPRC	101834	NA	NA	NA	NA	NA	u
10	21713366	21715270	-	XLOC_003628	TCONS_00012406	NA	NA	NA	NA#lncrna	lnc	NA	1	1	1904	1904	lincConv	NA	ENSSSCT00000037090	PTPRC	111331	NA	NA	NA	NA	NA	u
10	21715456	21717240	-	XLOC_003629	TCONS_00012407	NA	NA	NA	NA#lncrna	lnc	NA	1	1	1784	1784	lincConv	NA	ENSSSCT00000037090	PTPRC	113421	NA	NA	NA	NA	NA	u
10	21718916	21719505	-	XLOC_003630	TCONS_00012408	NA	NA	NA	NA#lncrna	lnc	NA	1	1	589	589	lincConv	NA	ENSSSCT00000037090	PTPRC	116881	NA	NA	NA	NA	NA	u
10	21721305	21722075	-	XLOC_003631	TCONS_00012409	NA	NA	NA	NA#lncrna	lnc	NA	1	1	770	770	lincConv	NA	ENSSSCT00000037090	PTPRC	119270	NA	NA	NA	NA	NA	u
10	21727824	21732872	-	XLOC_003625	TCONS_00012410	NA	NA	NA	NA#lncrna	lnc	NA	1	4	5048	1464	lincConv	NA	ENSSSCT00000037090	PTPRC	125789	NA	NA	NA	NA	NA	u
10	21733337	21735472	-	XLOC_003632	TCONS_00012412	NA	NA	NA	NA#lncrna	lnc	NA	1	1	2135	2135	lincConv	NA	ENSSSCT00000037090	PTPRC	131302	NA	NA	NA	NA	NA	u
10	21735815	21737864	-	XLOC_003633	TCONS_00012413	NA	NA	NA	NA#lncrna	lnc	NA	1	1	2049	2049	lincConv	NA	ENSSSCT00000037090	PTPRC	133780	NA	NA	NA	NA	NA	u
10	21738283	21739340	-	XLOC_003634	TCONS_00012414	NA	NA	NA	NA#lncrna	lnc	NA	1	1	1057	1057	lincConv	NA	ENSSSCT00000037090	PTPRC	136248	NA	NA	NA	NA	NA	u
10	21744575	21745586	-	XLOC_003635	TCONS_00012415	NA	NA	NA	NA#lncrna	lnc	NA	1	1	1011	1011	lincConv	NA	ENSSSCT00000037090	PTPRC	142540	NA	NA	NA	NA	NA	u
10	21774218	21774699	-	XLOC_003636	TCONS_00012416	NA	NA	NA	NA#lncrna	lnc	NA	1	1	481	481	lincConv	NA	ENSSSCT00000037090	PTPRC	172183	NA	NA	NA	NA	NA	u
10	21775088	21778105	-	XLOC_003625	TCONS_00012417	NA	NA	NA	NA#lncrna	lnc	NA	2	4	1891	1464	lincConv	NA	ENSSSCT00000037090	PTPRC	173053	NA	NA	NA	NA	NA	u
10	22579578	22668858	-	XLOC_003638	TCONS_00012419	ENSSSCG00000040123	ENSSSCT00000050323	lincRNA	lincRNA#lncrna	lnc	NA	8	3	2306	2306	lincSSdw	NA	ENSSSCT00000061062	NA	44640	NA	NA	NA	NA	NA	=
10	22579578	22668859	-	XLOC_003638	TCONS_00012420	ENSSSCG00000040123	ENSSSCT00000050323	lincRNA	lincRNA#lncrna	lnc	NA	9	3	2406	2306	lincSSdw	NA	ENSSSCT00000061062	NA	44639	NA	NA	NA	NA	NA	=
10	22958865	22960991	-	XLOC_003640	TCONS_00012423	NA	NA	NA	NA#lncrna	lnc	NA	2	6	1222	4123.5	lincSSdw	NA	ENSSSCT00000011941	ZNF281	75155	NA	NA	NA	NA	NA	u
10	22958865	22963027	-	XLOC_003640	TCONS_00012424	NA	NA	NA	NA#lncrna	lnc	NA	2	6	3849	4123.5	lincSSdw	NA	ENSSSCT00000011941	ZNF281	73119	NA	NA	NA	NA	NA	u
10	22958865	22981486	-	XLOC_003640	TCONS_00012425	NA	NA	NA	NA#lncrna	lnc	NA	4	6	1248	4123.5	lincSSdw	NA	ENSSSCT00000011941	ZNF281	54660	NA	NA	NA	NA	NA	u
10	22963200	22965790	-	XLOC_003641	TCONS_00012426	NA	NA	NA	NA#lncrna	lnc	NA	1	1	2590	2590	lincSSdw	NA	ENSSSCT00000011941	ZNF281	70356	NA	NA	NA	NA	NA	u
10	22965992	22967334	-	XLOC_003642	TCONS_00012427	NA	NA	NA	NA#lncrna	lnc	NA	1	1	1342	1342	lincSSdw	NA	ENSSSCT00000011941	ZNF281	68812	NA	NA	NA	NA	NA	u
10	22967405	22979678	-	XLOC_003640	TCONS_00012428	NA	NA	NA	NA#lncrna	lnc	NA	2	6	8715	4123.5	lincSSdw	NA	ENSSSCT00000011941	ZNF281	56468	NA	NA	NA	NA	NA	u
10	22967405	22981486	-	XLOC_003640	TCONS_00012429	NA	NA	NA	NA#lncrna	lnc	NA	2	6	4398	4123.5	lincSSdw	NA	ENSSSCT00000011941	ZNF281	54660	NA	NA	NA	NA	NA	u
10	22971890	22979678	-	XLOC_003640	TCONS_00012430	NA	NA	NA	NA#lncrna	lnc	NA	2	6	5272	4123.5	lincSSdw	NA	ENSSSCT00000011941	ZNF281	56468	NA	NA	NA	NA	NA	u
10	23028456	23030292	-	XLOC_003643	TCONS_00012431	NA	NA	NA	NA#lncrna	lnc	NA	1	1	1836	1836	lincSSdw	NA	ENSSSCT00000011941	ZNF281	5854	NA	NA	NA	NA	NA	u
10	23365001	23365748	-	XLOC_003647	TCONS_00012456	NA	NA	NA	NA#lncrna	lnc	NA	1	1	747	747	lincDiv	NA	ENSSSCT00000056520	GPR25	3573	NA	NA	NA	NA	NA	u
10	23374682	23385625	-	XLOC_003648	TCONS_00012457	NA	NA	NA	NA#lncrna	lnc	NA	2	1	1325	1325	lincConv	NA	ENSSSCT00000056520	GPR25	4264	NA	NA	NA	NA	NA	u
10	23635444	23637742	-	XLOC_003652	TCONS_00012478	ENSSSCG00000036948	ENSSSCT00000039421	protein_coding	protein_coding#lncrna	lnc	NA	2	1	2144	2144	lncgASe	NA	ENSSSCT00000039421	NA	0	NA	NA	NA	ENSBTAG00000046177	gene16495	x
10	23834580	23835574	-	XLOC_003657	TCONS_00012500	NA	NA	NA	NA#lncrna	lnc	NA	1	1	994	994	lincSSup	NA	ENSSSCT00000024538	PHLDA3	7335	NA	NA	NA	NA	NA	u
10	23837408	23838730	-	XLOC_003658	TCONS_00012501	NA	NA	NA	NA#lncrna	lnc	NA	1	1	1322	1322	lincSSdw	NA	ENSSSCT00000026397	CSRP1	4402	NA	NA	NA	NA	NA	u
10	23838858	23840853	-	XLOC_003659	TCONS_00012502	NA	NA	NA	NA#lncrna	lnc	NA	1	1	1995	1995	lincSSdw	NA	ENSSSCT00000026397	CSRP1	2279	NA	NA	NA	NA	NA	u
10	23869351	23869804	-	XLOC_003661	TCONS_00012506	NA	NA	NA	NA#lncrna	lnc	NA	1	1	453	453	lincSSup	NA	ENSSSCT00000026397	CSRP1	5326	NA	NA	NA	NA	NA	u
10	25101801	25104376	-	XLOC_003674	TCONS_00012566	NA	NA	NA	NA#lncrna	lnc	NA	1	1	2575	2575	lincConv	NA	ENSSSCT00000057458	NA	23462	NA	NA	NA	NA	NA	u
10	25198583	25202252	-	XLOC_003677	TCONS_00012574	NA	NA	NA	NA#lncrna	lnc	NA	2	2	2592	2573.5	lincDiv	NA	ENSSSCT00000051213	CTSV	80	NA	NA	NA	NA	NA	u
10	25385613	25391905	-	XLOC_003679	TCONS_00012579	ENSSSCG00000011168	ENSSSCT00000012230	protein_coding	protein_coding#lncrna	lnc	ZNF510	1	1	6292	6292	lncgASe	NA	ENSSSCT00000012230	ZNF510	0	NA	NA	NA	NA	NA	x
10	25393182	25394068	-	XLOC_003680	TCONS_00012580	NA	NA	NA	NA#lncrna	lnc	NA	1	1	886	886	lincConv	NA	ENSSSCT00000012230	ZNF510	1661	NA	NA	NA	NA	NA	u
10	25706567	25708054	-	XLOC_003682	TCONS_00012589	ENSSSCG00000028981	ENSSSCT00000029185	protein_coding	protein_coding#lncrna	lnc	ZNF367	1	1	1487	1487	lncgASe	NA	ENSSSCT00000029185	ZNF367	0	NA	NA	ENSGALG00000012629	ENSBTAG00000006587	gene9300	x
10	27577608	27588441	-	XLOC_003690	TCONS_00012620	NA	NA	NA	NA#lncrna	lnc	NA	2	4	10329	5874.5	lincDiv	NA	ENSSSCT00000061549	NA	58	NA	NA	NA	NA	NA	u
10	27577608	27588447	-	XLOC_003690	TCONS_00012621	NA	NA	NA	NA#lncrna	lnc	NA	2	4	3496	5874.5	lincDiv	NA	ENSSSCT00000061549	NA	52	NA	NA	NA	NA	NA	u
10	27577608	27588447	-	XLOC_003690	TCONS_00012622	NA	NA	NA	NA#lncrna	lnc	NA	3	4	3607	5874.5	lincDiv	NA	ENSSSCT00000051595	NA	52	NA	NA	NA	NA	NA	u
10	28463123	28464846	-	XLOC_003693	TCONS_00012639	NA	NA	NA	NA#lncrna	lnc	NA	1	1	1723	1723	lincDiv	NA	ENSSSCT00000060778	GAS1	44415	NA	NA	NA	NA	NA	u
10	28472580	28476466	-	XLOC_003694	TCONS_00012640	NA	NA	NA	NA#lncrna	lnc	NA	1	4	3886	6099.5	lincDiv	NA	ENSSSCT00000060778	GAS1	32795	NA	NA	NA	NA	NA	u
10	28472580	28483820	-	XLOC_003694	TCONS_00012641	NA	NA	NA	NA#lncrna	lnc	NA	2	4	6685	6099.5	lincDiv	NA	ENSSSCT00000060778	GAS1	25441	NA	NA	NA	NA	NA	u
10	28476703	28483820	-	XLOC_003694	TCONS_00012643	NA	NA	NA	NA#lncrna	lnc	NA	2	4	5514	6099.5	lincDiv	NA	ENSSSCT00000060778	GAS1	25441	NA	NA	NA	NA	NA	u
10	28858841	28866054	-	XLOC_003695	TCONS_00012644	NA	NA	NA	NA#lncrna	lnc	NA	2	1	7102	7102	lincDiv	NA	ENSSSCT00000035632	ZCCHC6	129520	NA	NA	NA	NA	NA	u
10	28866132	28866950	-	XLOC_003696	TCONS_00012645	NA	NA	NA	NA#lncrna	lnc	NA	1	1	818	818	lincDiv	NA	ENSSSCT00000035632	ZCCHC6	128624	NA	NA	NA	NA	NA	u
10	28867337	28868305	-	XLOC_003697	TCONS_00012646	NA	NA	NA	NA#lncrna	lnc	NA	1	1	968	968	lincDiv	NA	ENSSSCT00000035632	ZCCHC6	127269	NA	NA	NA	NA	NA	u
10	28871356	28888463	-	XLOC_003698	TCONS_00012647	NA	NA	NA	NA#lncrna	lnc	NA	1	1	17107	17107	lincDiv	NA	ENSSSCT00000035632	ZCCHC6	107111	NA	NA	NA	NA	NA	u
10	28890601	28892581	-	XLOC_003699	TCONS_00012648	NA	NA	NA	NA#lncrna	lnc	NA	1	1	1980	1980	lincDiv	NA	ENSSSCT00000035632	ZCCHC6	102993	NA	NA	NA	NA	NA	u
10	28894421	28895879	-	XLOC_003700	TCONS_00012649	NA	NA	NA	NA#lncrna	lnc	NA	1	1	1458	1458	lincDiv	NA	ENSSSCT00000035632	ZCCHC6	99695	NA	NA	NA	NA	NA	u
10	28895997	28896897	-	XLOC_003701	TCONS_00012650	NA	NA	NA	NA#lncrna	lnc	NA	1	1	900	900	lincDiv	NA	ENSSSCT00000035632	ZCCHC6	98677	NA	NA	NA	NA	NA	u
10	28899402	28900612	-	XLOC_003702	TCONS_00012651	NA	NA	NA	NA#lncrna	lnc	NA	1	1	1210	1210	lincDiv	NA	ENSSSCT00000035632	ZCCHC6	94962	NA	NA	NA	NA	NA	u
10	28904324	28994671	-	XLOC_003703	TCONS_00012652	ENSSSCG00000038150	ENSSSCT00000062510	lincRNA	lincRNA#lncrna	lnc	NA	6	4	1055	1309	lincDiv	NA	ENSSSCT00000035632	ZCCHC6	903	NA	NA	NA	NA	NA	=
10	28904324	28995541	-	XLOC_003703	TCONS_00012654	ENSSSCG00000038150	ENSSSCT00000041574	lincRNA	lincRNA#lncrna	lnc	NA	7	4	1343	1309	lincDiv	NA	ENSSSCT00000035632	ZCCHC6	33	NA	NA	NA	NA	NA	=
10	28904327	28995461	-	XLOC_003703	TCONS_00012655	ENSSSCG00000038150	ENSSSCT00000041574	lincRNA	lincRNA#lncrna	lnc	NA	6	4	1610	1309	lincDiv	NA	ENSSSCT00000035632	ZCCHC6	113	NA	NA	NA	NA	NA	=
10	29421796	29425268	-	XLOC_003705	TCONS_00012659	NA	NA	NA	NA#lncrna	lnc	NA	1	1	3472	3472	lincDiv	NA	ENSSSCT00000011993	AGTPBP1	14166	NA	NA	NA	NA	NA	u
10	29430650	29439940	-	XLOC_003706	TCONS_00012660	ENSSSCG00000010957	ENSSSCT00000011993	protein_coding	protein_coding#lncrna	lnc	AGTPBP1	3	1	2790	2790	lncgASe	NA	ENSSSCT00000011993	AGTPBP1	0	NA	NA	ENSGALG00000012595	ENSBTAG00000001257	gene9270	x
10	31233592	31235313	-	XLOC_003713	TCONS_00012684	NA	NA	NA	NA#lncrna	lnc	NA	1	1	1721	1721	lincConv	NA	ENSSSCT00000038691	GKAP1	2898	NA	NA	NA	NA	NA	u
10	31236855	31237960	-	XLOC_003714	TCONS_00012685	NA	NA	NA	NA#lncrna	lnc	NA	1	1	1105	1105	lincConv	NA	ENSSSCT00000038691	GKAP1	6161	NA	NA	NA	NA	NA	u
10	31238392	31240573	-	XLOC_003715	TCONS_00012686	NA	NA	NA	NA#lncrna	lnc	NA	1	1	2181	2181	lincConv	NA	ENSSSCT00000038691	GKAP1	7698	NA	NA	NA	NA	NA	u
10	31270531	31272696	-	XLOC_003716	TCONS_00012687	NA	NA	NA	NA#lncrna	lnc	NA	1	1	2165	2165	lincDiv	NA	ENSSSCT00000054940	UBQLN1	3220	NA	NA	NA	NA	NA	u
10	31273168	31274982	-	XLOC_003717	TCONS_00012688	NA	NA	NA	NA#lncrna	lnc	NA	1	1	1814	1814	lincDiv	NA	ENSSSCT00000054940	UBQLN1	934	NA	NA	NA	NA	NA	u
10	32027433	32101176	-	XLOC_003721	TCONS_00012697	ENSSSCG00000038162	ENSSSCT00000040753	protein_coding	protein_coding#lncrna	lnc	NA	4	1	1526	1526	lncgASi	NA	ENSSSCT00000051779	NA	0	NA	NA	NA	ENSBTAG00000010161	gene9249	x
10	32098097	32099984	-	XLOC_003722	TCONS_00012698	NA	NA	NA	NA#lncrna	lnc	NA	1	1	1887	1887	lincConv	NA	ENSSSCT00000040753	NA	1266	NA	NA	NA	NA	NA	u
10	32102386	32104455	-	XLOC_003723	TCONS_00012699	NA	NA	NA	NA#lncrna	lnc	NA	1	1	2069	2069	lincConv	NA	ENSSSCT00000051779	NA	5555	NA	NA	NA	NA	NA	u
10	33120099	33122692	-	XLOC_003731	TCONS_00012737	NA	NA	NA	NA#lncrna	lnc	NA	1	1	2593	2593	lincConv	NA	ENSSSCT00000042660	NA	3945	NA	NA	NA	NA	NA	u
10	37988823	37990340	-	XLOC_003745	TCONS_00012770	NA	NA	NA	NA#lncrna	lnc	NA	1	1	1517	1517	lincDiv	NA	ENSSSCT00000051065	LINGO2	36622	NA	NA	NA	NA	NA	u
10	38926706	38928535	-	XLOC_003751	TCONS_00012784	NA	NA	NA	NA#lncrna	lnc	NA	1	1	1829	1829	lincSSup	NA	ENSSSCT00000028239	NA	37249	NA	NA	NA	NA	NA	u
10	38943278	38971106	-	XLOC_003752	TCONS_00012785	ENSSSCG00000036524	ENSSSCT00000065132	lincRNA	lincRNA#lncrna	lnc	NA	3	4	8595	7437.5	lncgASe	NA	ENSSSCT00000024844	NA	0	NA	NA	NA	NA	NA	=
10	38943278	38971125	-	XLOC_003752	TCONS_00012786	ENSSSCG00000036524	ENSSSCT00000065132	lincRNA	lincRNA#lncrna	lnc	NA	4	4	8797	7437.5	lncgASe	NA	ENSSSCT00000024844	NA	0	NA	NA	NA	NA	NA	=
10	38943278	38971125	-	XLOC_003752	TCONS_00012787	ENSSSCG00000036524	ENSSSCT00000065132	lincRNA	lincRNA#lncrna	lnc	NA	4	4	6280	7437.5	lncgASe	NA	ENSSSCT00000024844	NA	0	NA	NA	NA	NA	NA	=
10	38949315	38970334	-	XLOC_003752	TCONS_00012788	ENSSSCG00000036524	ENSSSCT00000065132	lincRNA	lincRNA#lncrna	lnc	NA	4	4	1969	7437.5	lincDiv	NA	ENSSSCT00000024844	NA	94	NA	NA	NA	NA	NA	=
10	39875242	39875718	-	XLOC_003758	TCONS_00012806	NA	NA	NA	NA#lncrna	lnc	NA	1	1	476	476	lincDiv	NA	ENSSSCT00000060432	NA	3107	NA	NA	NA	NA	NA	u
10	39877908	39878492	-	XLOC_003759	TCONS_00012807	NA	NA	NA	NA#lncrna	lnc	NA	1	1	584	584	lincDiv	NA	ENSSSCT00000060432	NA	333	NA	NA	NA	NA	NA	u
10	39886574	39889044	-	XLOC_003760	TCONS_00012808	NA	NA	NA	NA#lncrna	lnc	NA	1	1	2470	2470	lincConv	NA	ENSSSCT00000060432	NA	3631	NA	NA	NA	NA	NA	u
10	39909172	39910110	-	XLOC_003762	TCONS_00012810	NA	NA	NA	NA#lncrna	lnc	NA	1	1	938	938	lincDiv	NA	ENSSSCT00000063562	WAC	22480	NA	NA	NA	NA	NA	u
10	39911251	39916031	-	XLOC_003763	TCONS_00012811	NA	NA	NA	NA#lncrna	lnc	NA	1	1	4780	4780	lincDiv	NA	ENSSSCT00000063562	WAC	16559	NA	NA	NA	NA	NA	u
10	39918770	39920343	-	XLOC_003764	TCONS_00012812	NA	NA	NA	NA#lncrna	lnc	NA	1	1	1573	1573	lincDiv	NA	ENSSSCT00000063562	WAC	12247	NA	NA	NA	NA	NA	u
10	39923683	39925476	-	XLOC_003765	TCONS_00012813	NA	NA	NA	NA#lncrna	lnc	NA	1	1	1793	1793	lincDiv	NA	ENSSSCT00000063562	WAC	7114	NA	NA	NA	NA	NA	u
10	39926407	39932223	-	XLOC_003766	TCONS_00012814	NA	NA	NA	NA#lncrna	lnc	NA	1	1	5816	5816	lincDiv	NA	ENSSSCT00000063562	WAC	367	NA	NA	NA	NA	NA	u
10	40624295	40656749	-	XLOC_003770	TCONS_00012818	NA	NA	NA	NA#lncrna	lnc	NA	3	1	1545	1545	lincSSup	NA	ENSSSCT00000058268	NA	28713	NA	NA	NA	NA	NA	u
10	40762927	40765038	-	XLOC_003772	TCONS_00012826	ENSSSCG00000011018	ENSSSCT00000012060	protein_coding	protein_coding#lncrna	lnc	MTPAP	1	1	2111	2111	lncgASe	NA	ENSSSCT00000048465	MTPAP	0	NA	NA	ENSGALG00000007351	ENSBTAG00000004387	gene13143	x
10	41523047	41534412	-	XLOC_003775	TCONS_00012830	NA	NA	NA	NA#lncrna	lnc	NA	5	6	1850	1834	lincSSdw	NA	ENSSSCT00000041052	ZNF438	39735	NA	NA	NA	NA	NA	u
10	41523047	41534436	-	XLOC_003775	TCONS_00012831	NA	NA	NA	NA#lncrna	lnc	NA	3	6	1888	1834	lincSSdw	NA	ENSSSCT00000041052	ZNF438	39711	NA	NA	NA	NA	NA	u
10	41530810	41547578	-	XLOC_003775	TCONS_00012834	NA	NA	NA	NA#lncrna	lnc	NA	4	6	1233	1834	lincSSdw	NA	ENSSSCT00000041052	ZNF438	26569	NA	NA	NA	NA	NA	u
10	41563622	41567408	-	XLOC_003776	TCONS_00012835	NA	NA	NA	NA#lncrna	lnc	NA	3	3	1463	1618	lincSSdw	NA	ENSSSCT00000041052	ZNF438	6739	NA	NA	NA	NA	NA	u
10	41564858	41568012	-	XLOC_003776	TCONS_00012836	NA	NA	NA	NA#lncrna	lnc	NA	3	3	1618	1618	lincSSdw	NA	ENSSSCT00000041052	ZNF438	6135	NA	NA	NA	NA	NA	u
10	41565306	41567408	-	XLOC_003776	TCONS_00012837	NA	NA	NA	NA#lncrna	lnc	NA	1	3	2102	1618	lincSSdw	NA	ENSSSCT00000041052	ZNF438	6739	NA	NA	NA	NA	NA	u
10	41785000	41787394	-	XLOC_003778	TCONS_00012850	NA	NA	NA	NA#lncrna	lnc	NA	1	1	2394	2394	lincSSup	NA	ENSSSCT00000041052	ZNF438	11384	NA	NA	NA	NA	NA	u
10	41894619	42013714	-	XLOC_003779	TCONS_00012852	NA	NA	NA	NA#lncrna	lnc	NA	3	4	3398	3289	lincSSup	NA	ENSSSCT00000041052	ZNF438	121003	NA	NA	NA	NA	NA	u
10	41894619	42014139	-	XLOC_003779	TCONS_00012853	NA	NA	NA	NA#lncrna	lnc	NA	3	4	3180	3289	lincSSup	NA	ENSSSCT00000041052	ZNF438	121003	NA	NA	NA	NA	NA	u
10	41894619	42014241	-	XLOC_003779	TCONS_00012854	NA	NA	NA	NA#lncrna	lnc	NA	3	4	3157	3289	lincSSup	NA	ENSSSCT00000041052	ZNF438	121003	NA	NA	NA	NA	NA	u
10	42009280	42013032	-	XLOC_003780	TCONS_00012855	NA	NA	NA	NA#lncrna	lnc	NA	1	1	3752	3752	lincDiv	NA	ENSSSCT00000044948	ZEB1	132719	NA	NA	NA	NA	NA	u
10	42702401	42703193	-	XLOC_003784	TCONS_00012873	NA	NA	NA	NA#lncrna	lnc	NA	1	1	792	792	lincSSup	NA	ENSSSCT00000012069	KIF5B	8875	NA	NA	NA	NA	NA	u
10	43426027	43428433	-	XLOC_003790	TCONS_00012902	NA	NA	NA	NA#lncrna	lnc	NA	2	1	1598	1598	lincSSdw	NA	ENSSSCT00000030385	TRDMT1	6027	NA	NA	NA	NA	NA	u
10	43428908	43430190	-	XLOC_003791	TCONS_00012903	NA	NA	NA	NA#lncrna	lnc	NA	1	1	1282	1282	lincSSdw	NA	ENSSSCT00000030385	TRDMT1	4270	NA	NA	NA	NA	NA	u
10	43499270	43503860	-	XLOC_003792	TCONS_00012911	NA	NA	NA	NA#lncrna	lnc	NA	2	8	3977	3683	lincSSup	NA	ENSSSCT00000030385	TRDMT1	5492	NA	NA	NA	NA	NA	=
10	43500273	43500723	-	XLOC_003793	TCONS_00012912	NA	NA	NA	NA#lncrna	lnc	NA	1	1	450	450	lincSSup	NA	ENSSSCT00000030385	TRDMT1	6495	NA	NA	NA	NA	NA	u
10	43515152	43516233	-	XLOC_003794	TCONS_00012913	NA	NA	NA	NA#lncrna	lnc	NA	1	1	1081	1081	lincDiv	NA	ENSSSCT00000065218	VIM	1050	NA	NA	NA	NA	NA	u
10	44884336	44885489	-	XLOC_003798	TCONS_00012920	ENSSSCG00000011040	ENSSSCT00000046405	protein_coding	protein_coding#lncrna	lnc	CACNB2	1	1	1153	1153	lncgASe	NA	ENSSSCT00000057605	CACNB2	0	NA	NA	ENSGALG00000008591	ENSBTAG00000022000	gene13131	x
10	46447598	46449139	-	XLOC_003805	TCONS_00012937	NA	NA	NA	NA#lncrna	lnc	NA	1	1	1541	1541	lincDiv	NA	ENSSSCT00000012091	FAM171A1	646	NA	NA	NA	NA	NA	u
10	46860063	46870564	-	XLOC_003810	TCONS_00012946	ENSSSCG00000011049	ENSSSCT00000041140	protein_coding	protein_coding#lncrna	lnc	DCLRE1C	2	1	8767	8767	lncgASe	NA	ENSSSCT00000060882	NA	0	NA	NA	ENSGALG00000013926	ENSBTAG00000010220	NA	x
10	46903228	46904550	-	XLOC_003812	TCONS_00012954	NA	NA	NA	NA#lncrna	lnc	NA	1	1	1322	1322	lincSSup	NA	ENSSSCT00000049142	SUV39H2	3146	NA	NA	NA	NA	NA	u
10	47094242	47095009	-	XLOC_003814	TCONS_00012963	NA	NA	NA	NA#lncrna	lnc	NA	1	1	767	767	lincDiv	NA	ENSSSCT00000049441	NA	45765	NA	NA	NA	NA	NA	u
10	48167766	48169615	-	XLOC_003816	TCONS_00012972	NA	NA	NA	NA#lncrna	lnc	NA	1	1	1849	1849	lincDiv	NA	ENSSSCT00000056798	BEND7	8005	NA	NA	NA	NA	NA	u
10	48170769	48172045	-	XLOC_003817	TCONS_00012973	NA	NA	NA	NA#lncrna	lnc	NA	1	1	1276	1276	lincDiv	NA	ENSSSCT00000044804	BEND7	5575	NA	NA	NA	NA	NA	u
10	48281151	48287420	-	XLOC_003818	TCONS_00012975	NA	NA	NA	NA#lncrna	lnc	NA	2	4	2196	2103.5	lincConv	NA	ENSSSCT00000043135	BEND7	15799	NA	NA	NA	NA	NA	u
10	48281151	48299872	-	XLOC_003818	TCONS_00012976	NA	NA	NA	NA#lncrna	lnc	NA	2	4	2032	2103.5	lincConv	NA	ENSSSCT00000043135	BEND7	15799	NA	NA	NA	NA	NA	u
10	48401977	48403312	-	XLOC_003819	TCONS_00012978	NA	NA	NA	NA#lncrna	lnc	NA	1	1	1335	1335	lincDiv	NA	ENSSSCT00000049800	PHYH	486	NA	NA	NA	NA	NA	u
10	48801221	48804693	-	XLOC_003824	TCONS_00013006	NA	NA	NA	NA#lncrna	lnc	NA	1	1	3472	3472	lincSSdw	NA	ENSSSCT00000064510	YME1L1	2878	NA	NA	NA	NA	NA	u
10	50258671	50268887	-	XLOC_003833	TCONS_00013052	ENSSSCG00000031978	ENSSSCT00000053352	lincRNA	lincRNA#lncrna	lnc	NA	3	3	6169	6169	lincSSdw	NA	ENSSSCT00000012115	THNSL1	17186	NA	NA	NA	NA	NA	=
10	50258671	50268910	-	XLOC_003833	TCONS_00013053	ENSSSCG00000031978	ENSSSCT00000053352	lincRNA	lincRNA#lncrna	lnc	NA	4	3	6948	6169	lincSSdw	NA	ENSSSCT00000043378	THNSL1	17163	NA	NA	NA	NA	NA	=
10	50260663	50268887	-	XLOC_003833	TCONS_00013054	ENSSSCG00000031978	ENSSSCT00000053352	lincRNA	lincRNA#lncrna	lnc	NA	4	3	4649	6169	lincSSdw	NA	ENSSSCT00000012115	THNSL1	17186	NA	NA	NA	NA	NA	=
10	50357329	50362593	-	XLOC_003835	TCONS_00013060	NA	NA	NA	NA#lncrna	lnc	NA	1	5	5264	6006	lincDiv	NA	ENSSSCT00000064059	NA	3310	NA	NA	NA	NA	NA	u
10	50357329	50364350	-	XLOC_003835	TCONS_00013061	NA	NA	NA	NA#lncrna	lnc	NA	2	5	6671	6006	lincDiv	NA	ENSSSCT00000064059	NA	1553	NA	NA	NA	NA	NA	u
10	50357329	50365831	-	XLOC_003835	TCONS_00013062	NA	NA	NA	NA#lncrna	lnc	NA	3	5	6006	6006	lincDiv	NA	ENSSSCT00000064059	NA	72	NA	NA	NA	NA	NA	u
10	50357329	50365831	-	XLOC_003835	TCONS_00013063	NA	NA	NA	NA#lncrna	lnc	NA	3	5	6137	6006	lincDiv	NA	ENSSSCT00000064059	NA	72	NA	NA	NA	NA	NA	u
10	50364412	50365831	-	XLOC_003835	TCONS_00013064	NA	NA	NA	NA#lncrna	lnc	NA	2	5	1338	6006	lincDiv	NA	ENSSSCT00000064059	NA	72	NA	NA	NA	NA	NA	u
10	50523706	50526657	-	XLOC_003836	TCONS_00013065	NA	NA	NA	NA#lncrna	lnc	NA	1	1	2951	2951	lincDiv	NA	ENSSSCT00000028075	ARHGAP21	13503	NA	NA	NA	NA	NA	u
10	50533751	50534733	-	XLOC_003838	TCONS_00013068	NA	NA	NA	NA#lncrna	lnc	NA	1	1	982	982	lincDiv	NA	ENSSSCT00000028075	ARHGAP21	5427	NA	NA	NA	NA	NA	u
10	50535028	50540074	-	XLOC_003837	TCONS_00013069	NA	NA	NA	NA#lncrna	lnc	NA	2	4	2835	4573.5	lincDiv	NA	ENSSSCT00000028075	ARHGAP21	86	NA	NA	NA	NA	NA	u
10	50535028	50540150	-	XLOC_003837	TCONS_00013070	NA	NA	NA	NA#lncrna	lnc	NA	3	4	4898	4573.5	lincDiv	NA	ENSSSCT00000028075	ARHGAP21	10	NA	NA	NA	NA	NA	u
10	51454052	51455025	-	XLOC_003841	TCONS_00013085	NA	NA	NA	NA#lncrna	lnc	NA	2	1	747	747	lincSSdw	NA	ENSSSCT00000012122	OTUD1	164655	NA	NA	NA	NA	NA	u
10	52481080	52483300	-	XLOC_003847	TCONS_00013100	NA	NA	NA	NA#lncrna	lnc	NA	1	1	2220	2220	lincSSdw	NA	ENSSSCT00000012127	NA	13158	NA	NA	NA	NA	NA	u
10	52651354	52652524	-	XLOC_003851	TCONS_00013117	NA	NA	NA	NA#lncrna	lnc	NA	1	1	1170	1170	lincSSup	NA	ENSSSCT00000012129	COMMD3	49621	NA	NA	NA	NA	NA	u
10	52653207	52654281	-	XLOC_003852	TCONS_00013118	NA	NA	NA	NA#lncrna	lnc	NA	1	1	1074	1074	lincSSup	NA	ENSSSCT00000012129	COMMD3	51474	NA	NA	NA	NA	NA	u
10	53336574	53338992	-	XLOC_003854	TCONS_00013139	NA	NA	NA	NA#lncrna	lnc	NA	1	1	2418	2418	lincConv	NA	ENSSSCT00000012134	SKIDA1	1816	NA	NA	NA	NA	NA	u
10	53601118	53602728	-	XLOC_003855	TCONS_00013140	NA	NA	NA	NA#lncrna	lnc	NA	1	1	1610	1610	lincDiv	NA	ENSSSCT00000045325	NEBL	291	NA	NA	NA	NA	NA	u
10	56062620	56064278	-	XLOC_003860	TCONS_00013161	NA	NA	NA	NA#lncrna	lnc	NA	1	1	1658	1658	lincSSdw	NA	ENSSSCT00000012148	ITGB1	14123	NA	NA	NA	NA	NA	u
10	56066962	56071890	-	XLOC_003861	TCONS_00013162	NA	NA	NA	NA#lncrna	lnc	NA	1	1	4928	4928	lincSSdw	NA	ENSSSCT00000012148	ITGB1	6511	NA	NA	NA	NA	NA	u
10	56073731	56075171	-	XLOC_003862	TCONS_00013163	NA	NA	NA	NA#lncrna	lnc	NA	1	1	1440	1440	lincSSdw	NA	ENSSSCT00000012148	ITGB1	3230	NA	NA	NA	NA	NA	u
10	56177163	56178343	-	XLOC_003865	TCONS_00013179	NA	NA	NA	NA#lncrna	lnc	NA	1	1	1180	1180	lincSSup	NA	ENSSSCT00000034074	ITGB1	3368	NA	NA	NA	NA	NA	u
10	56859851	56860916	-	XLOC_003867	TCONS_00013189	NA	NA	NA	NA#lncrna	lnc	NA	1	1	1065	1065	lincSSdw	NA	ENSSSCT00000012150	PARD3	261106	NA	NA	NA	NA	NA	u
10	56952127	56953909	-	XLOC_003868	TCONS_00013190	NA	NA	NA	NA#lncrna	lnc	NA	1	1	1782	1782	lincSSdw	NA	ENSSSCT00000012150	PARD3	168113	NA	NA	NA	NA	NA	u
10	57797417	57799337	-	XLOC_003872	TCONS_00013214	NA	NA	NA	NA#lncrna	lnc	NA	2	10	1504	2890.5	lincSSup	NA	ENSSSCT00000012151	CUL2	29038	NA	NA	NA	NA	NA	=
10	57809323	57829452	-	XLOC_003873	TCONS_00013215	NA	NA	NA	NA#lncrna	lnc	NA	2	5	7583	2757	lincDiv	NA	ENSSSCT00000036398	CREM	91	NA	NA	NA	NA	NA	u
10	57816388	57826428	-	XLOC_003873	TCONS_00013216	NA	NA	NA	NA#lncrna	lnc	NA	1	5	10040	2757	lincDiv	NA	ENSSSCT00000036398	CREM	3115	NA	NA	NA	NA	NA	u
10	57816388	57829415	-	XLOC_003873	TCONS_00013217	NA	NA	NA	NA#lncrna	lnc	NA	2	5	1051	2757	lincDiv	NA	ENSSSCT00000036398	CREM	128	NA	NA	NA	NA	NA	u
10	57826697	57829454	-	XLOC_003873	TCONS_00013219	NA	NA	NA	NA#lncrna	lnc	NA	1	5	2757	2757	lincDiv	NA	ENSSSCT00000036398	CREM	89	NA	NA	NA	NA	NA	u
10	57912457	57916087	-	XLOC_003874	TCONS_00013220	NA	NA	NA	NA#lncrna	lnc	NA	1	1	3630	3630	lincSSdw	NA	ENSSSCT00000025667	NA	5902	NA	NA	NA	NA	NA	u
10	57917627	57918350	-	XLOC_003875	TCONS_00013221	NA	NA	NA	NA#lncrna	lnc	NA	1	1	723	723	lincSSdw	NA	ENSSSCT00000025667	NA	3639	NA	NA	NA	NA	NA	u
10	58940857	58944802	-	XLOC_003878	TCONS_00013230	NA	NA	NA	NA#lncrna	lnc	NA	2	3	2620	1466	lincDiv	NA	ENSSSCT00000053419	NA	17395	NA	NA	NA	NA	NA	u
10	58940857	58944824	-	XLOC_003878	TCONS_00013231	NA	NA	NA	NA#lncrna	lnc	NA	2	3	1423	1466	lincDiv	NA	ENSSSCT00000053419	NA	17373	NA	NA	NA	NA	NA	u
10	59644549	59647410	-	XLOC_003881	TCONS_00013245	NA	NA	NA	NA#lncrna	lnc	NA	1	6	2861	1832.5	lincSSup	NA	ENSSSCT00000026201	CAMK1D	13603	NA	NA	NA	NA	NA	u
10	59644549	59653089	-	XLOC_003881	TCONS_00013246	NA	NA	NA	NA#lncrna	lnc	NA	2	6	1917	1832.5	lincSSup	NA	ENSSSCT00000026201	CAMK1D	13603	NA	NA	NA	NA	NA	u
10	59647974	59649389	-	XLOC_003882	TCONS_00013247	NA	NA	NA	NA#lncrna	lnc	NA	1	1	1415	1415	lincSSup	NA	ENSSSCT00000026201	CAMK1D	17028	NA	NA	NA	NA	NA	u
10	59649668	59652098	-	XLOC_003881	TCONS_00013248	NA	NA	NA	NA#lncrna	lnc	NA	1	6	2430	1832.5	lincSSup	NA	ENSSSCT00000026201	CAMK1D	18722	NA	NA	NA	NA	NA	u
10	59649668	59653129	-	XLOC_003881	TCONS_00013249	NA	NA	NA	NA#lncrna	lnc	NA	2	6	1748	1832.5	lincSSup	NA	ENSSSCT00000026201	CAMK1D	18722	NA	NA	NA	NA	NA	u
10	59649668	59653129	-	XLOC_003881	TCONS_00013250	NA	NA	NA	NA#lncrna	lnc	NA	2	6	1744	1832.5	lincSSup	NA	ENSSSCT00000026201	CAMK1D	18722	NA	NA	NA	NA	NA	u
10	59652526	59653129	-	XLOC_003881	TCONS_00013251	NA	NA	NA	NA#lncrna	lnc	NA	1	6	603	1832.5	lincSSup	NA	ENSSSCT00000026201	CAMK1D	21580	NA	NA	NA	NA	NA	u
10	59882398	59892593	-	XLOC_003887	TCONS_00013277	ENSSSCG00000011117	ENSSSCT00000059021	protein_coding	protein_coding#lncrna	lnc	NA	4	2	800	868	lncgASi	NA	ENSSSCT00000059021	NA	0	NA	NA	NA	ENSBTAG00000000288	NA	x
10	59883010	59892593	-	XLOC_003887	TCONS_00013278	ENSSSCG00000011117	ENSSSCT00000059021	protein_coding	protein_coding#lncrna	lnc	NA	4	2	936	868	lncgASi	NA	ENSSSCT00000059021	NA	0	NA	NA	NA	ENSBTAG00000000288	NA	x
10	60134142	60136028	-	XLOC_003889	TCONS_00013287	NA	NA	NA	NA#lncrna	lnc	NA	2	1	1385	1385	lincSSup	NA	ENSSSCT00000012169	ECHDC3	515	NA	NA	NA	NA	NA	u
10	63110228	63115929	-	XLOC_003892	TCONS_00013311	NA	NA	NA	NA#lncrna	lnc	NA	2	8	2924	2757.5	lincSSdw	NA	ENSSSCT00000038381	GATA3	251734	NA	NA	NA	NA	NA	u
10	63110228	63126492	-	XLOC_003892	TCONS_00013312	NA	NA	NA	NA#lncrna	lnc	NA	3	8	2707	2757.5	lincSSdw	NA	ENSSSCT00000038381	GATA3	241171	NA	NA	NA	NA	NA	u
10	63110228	63126636	-	XLOC_003892	TCONS_00013313	NA	NA	NA	NA#lncrna	lnc	NA	2	8	2629	2757.5	lincSSdw	NA	ENSSSCT00000038381	GATA3	241027	NA	NA	NA	NA	NA	u
10	63110228	63126636	-	XLOC_003892	TCONS_00013316	NA	NA	NA	NA#lncrna	lnc	NA	3	8	2757	2757.5	lincSSdw	NA	ENSSSCT00000038381	GATA3	241027	NA	NA	NA	NA	NA	u
10	63110228	63126750	-	XLOC_003892	TCONS_00013317	NA	NA	NA	NA#lncrna	lnc	NA	5	8	3264	2757.5	lincSSdw	NA	ENSSSCT00000038381	GATA3	240913	NA	NA	NA	NA	NA	u
10	63339764	63340767	-	XLOC_003893	TCONS_00013318	NA	NA	NA	NA#lncrna	lnc	NA	1	1	1003	1003	lincSSdw	NA	ENSSSCT00000038381	GATA3	26896	NA	NA	NA	NA	NA	u
10	63340993	63342127	-	XLOC_003894	TCONS_00013319	NA	NA	NA	NA#lncrna	lnc	NA	1	1	1134	1134	lincSSdw	NA	ENSSSCT00000038381	GATA3	25536	NA	NA	NA	NA	NA	u
10	63821147	63822424	-	XLOC_003900	TCONS_00013350	NA	NA	NA	NA#lncrna	lnc	NA	1	1	1277	1277	lincDiv	NA	ENSSSCT00000026286	SFMBT2	54542	NA	NA	NA	NA	NA	u
10	64192432	64198027	-	XLOC_003902	TCONS_00013353	ENSSSCG00000038601	ENSSSCT00000040989	lincRNA	lincRNA#lncrna	lnc	NA	3	3	3975	3975	lincConv	NA	ENSSSCT00000026286	SFMBT2	125886	NA	NA	NA	NA	NA	=
10	64200801	64201670	-	XLOC_003903	TCONS_00013356	NA	NA	NA	NA#lncrna	lnc	NA	1	1	869	869	lincConv	NA	ENSSSCT00000026286	SFMBT2	134255	NA	NA	NA	NA	NA	u
10	64439674	64442041	-	XLOC_003905	TCONS_00013358	NA	NA	NA	NA#lncrna	lnc	NA	2	1	1515	1515	lincDiv	NA	ENSSSCT00000066031	PRKCQ	365	NA	NA	NA	NA	NA	u
10	64529690	64536750	-	XLOC_003906	TCONS_00013359	ENSSSCG00000011131	ENSSSCT00000066031	protein_coding	protein_coding#lncrna	lnc	PRKCQ	1	1	7060	7060	lncgASe	NA	ENSSSCT00000055780	PRKCQ	0	NA	NA	ENSGALG00000034970	ENSBTAG00000010664	gene12997	x
10	64586712	64595549	-	XLOC_003907	TCONS_00013360	ENSSSCG00000011131	ENSSSCT00000057411	protein_coding	protein_coding#lncrna	lnc	PRKCQ	5	1	4984	4984	lncgASe	NA	ENSSSCT00000057411	PRKCQ	0	NA	NA	ENSGALG00000034970	ENSBTAG00000010664	gene12997	x
10	64718759	64732657	-	XLOC_003909	TCONS_00013362	NA	NA	NA	NA#lncrna	lnc	NA	4	3	3427	3427	lincSSdw	NA	ENSSSCT00000065194	PFKFB3	43661	NA	NA	NA	NA	NA	u
10	64718759	64774519	-	XLOC_003909	TCONS_00013363	NA	NA	NA	NA#lncrna	lnc	NA	4	3	3469	3427	lincSSdw	NA	ENSSSCT00000065194	PFKFB3	1799	NA	NA	NA	NA	NA	u
10	64721510	64732643	-	XLOC_003909	TCONS_00013364	NA	NA	NA	NA#lncrna	lnc	NA	3	3	1020	3427	lincSSdw	NA	ENSSSCT00000036723	PFKFB3	43675	NA	NA	NA	NA	NA	u
10	65408351	65410914	-	XLOC_003918	TCONS_00013419	NA	NA	NA	NA#lncrna	lnc	NA	3	4	1746	3785	lincConv	NA	ENSSSCT00000012193	CALML5	1269	NA	NA	NA	NA	NA	u
10	65411776	65413066	-	XLOC_003918	TCONS_00013420	NA	NA	NA	NA#lncrna	lnc	NA	1	4	1290	3785	lincConv	NA	ENSSSCT00000012193	CALML5	4694	NA	NA	NA	NA	NA	u
10	65522850	65526575	-	XLOC_003921	TCONS_00013438	NA	NA	NA	NA#lncrna	lnc	NA	2	2	2508	2426.5	lincSSup	NA	ENSSSCT00000030649	UCN3	30656	NA	NA	NA	NA	NA	u
10	65522850	65526598	-	XLOC_003921	TCONS_00013439	NA	NA	NA	NA#lncrna	lnc	NA	2	2	2345	2426.5	lincSSup	NA	ENSSSCT00000030649	UCN3	30656	NA	NA	NA	NA	NA	u
10	65867641	65870747	-	XLOC_003923	TCONS_00013449	NA	NA	NA	NA#lncrna	lnc	NA	1	1	3106	3106	lincConv	NA	ENSSSCT00000056942	NA	161252	NA	NA	NA	NA	NA	u
10	66291267	66292989	-	XLOC_003924	TCONS_00013450	NA	NA	NA	NA#lncrna	lnc	NA	3	1	893	893	lincDiv	NA	ENSSSCT00000049740	NA	165677	NA	NA	NA	NA	NA	u
10	66395152	66402179	-	XLOC_003925	TCONS_00013451	NA	NA	NA	NA#lncrna	lnc	NA	1	1	7027	7027	lincDiv	NA	ENSSSCT00000049740	NA	56487	NA	NA	NA	NA	NA	u
10	66402417	66404611	-	XLOC_003926	TCONS_00013452	NA	NA	NA	NA#lncrna	lnc	NA	1	1	2194	2194	lincDiv	NA	ENSSSCT00000049740	NA	54055	NA	NA	NA	NA	NA	u
10	66433217	66436118	-	XLOC_003927	TCONS_00013453	ENSSSCG00000038429	ENSSSCT00000050094	lincRNA	lincRNA#lncrna	lnc	NA	4	3	897	1075	lincDiv	NA	ENSSSCT00000049740	NA	22548	NA	NA	NA	NA	NA	=
10	66433217	66436729	-	XLOC_003927	TCONS_00013454	ENSSSCG00000038429	ENSSSCT00000050094	lincRNA	lincRNA#lncrna	lnc	NA	4	3	1501	1075	lincDiv	NA	ENSSSCT00000049740	NA	21937	NA	NA	NA	NA	NA	=
10	66433253	66436118	-	XLOC_003927	TCONS_00013455	ENSSSCG00000038429	ENSSSCT00000050094	lincRNA	lincRNA#lncrna	lnc	NA	4	3	1075	1075	lincDiv	NA	ENSSSCT00000049740	NA	22548	NA	NA	NA	NA	NA	=
10	66720804	66727435	-	XLOC_003928	TCONS_00013456	NA	NA	NA	NA#lncrna	lnc	NA	3	5	892	999	lincConv	NA	ENSSSCT00000039193	NA	225900	NA	NA	NA	NA	NA	u
10	66720804	66727435	-	XLOC_003928	TCONS_00013457	NA	NA	NA	NA#lncrna	lnc	NA	5	5	1340	999	lincConv	NA	ENSSSCT00000039193	NA	225900	NA	NA	NA	NA	NA	u
10	66720804	66727456	-	XLOC_003928	TCONS_00013458	NA	NA	NA	NA#lncrna	lnc	NA	4	5	999	999	lincConv	NA	ENSSSCT00000039193	NA	225900	NA	NA	NA	NA	NA	u
10	66720804	66727456	-	XLOC_003928	TCONS_00013459	NA	NA	NA	NA#lncrna	lnc	NA	5	5	1315	999	lincConv	NA	ENSSSCT00000039193	NA	225900	NA	NA	NA	NA	NA	u
10	66720804	66727467	-	XLOC_003928	TCONS_00013460	NA	NA	NA	NA#lncrna	lnc	NA	3	5	878	999	lincConv	NA	ENSSSCT00000039193	NA	225900	NA	NA	NA	NA	NA	u
10	66723456	66724916	-	XLOC_003929	TCONS_00013461	NA	NA	NA	NA#lncrna	lnc	NA	1	1	1460	1460	lincConv	NA	ENSSSCT00000039193	NA	228552	NA	NA	NA	NA	NA	u
10	68570654	68573583	-	XLOC_003934	TCONS_00013487	NA	NA	NA	NA#lncrna	lnc	NA	1	1	2929	2929	lincSSup	NA	ENSSSCT00000023947	GTPBP4	4648	NA	NA	NA	NA	NA	u
10	68577936	68621349	-	XLOC_003935	TCONS_00013488	ENSSSCG00000040837	ENSSSCT00000039015	lincRNA	lincRNA#lncrna	lnc	NA	4	4	3237	3077	lincDiv	NA	ENSSSCT00000044332	LARP4B	174	NA	NA	NA	NA	NA	=
10	68577936	68621349	-	XLOC_003935	TCONS_00013489	ENSSSCG00000040837	ENSSSCT00000039015	lincRNA	lincRNA#lncrna	lnc	NA	4	4	3207	3077	lincDiv	NA	ENSSSCT00000044332	LARP4B	174	NA	NA	NA	NA	NA	=
10	68578573	68621321	-	XLOC_003935	TCONS_00013491	ENSSSCG00000040837	ENSSSCT00000039015	lincRNA	lincRNA#lncrna	lnc	NA	4	4	2582	3077	lincDiv	NA	ENSSSCT00000044332	LARP4B	202	NA	NA	NA	NA	NA	=
11	617966	618956	+	XLOC_003946	TCONS_00013534	NA	NA	NA	NA#lncrna	lnc	NA	1	1	990	990	lincDiv	NA	ENSSSCT00000060422	NA	877	NA	NA	NA	NA	NA	u
11	634377	634957	+	XLOC_003947	TCONS_00013535	NA	NA	NA	NA#lncrna	lnc	NA	1	1	580	580	lincSSup	NA	ENSSSCT00000045548	ZMYM2	16848	NA	NA	NA	NA	NA	u
11	733242	736384	+	XLOC_003949	TCONS_00013542	NA	NA	NA	NA#lncrna	lnc	NA	1	1	3142	3142	lincSSdw	NA	ENSSSCT00000044485	ZMYM2	2207	NA	NA	NA	NA	NA	u
11	932577	935355	+	XLOC_003951	TCONS_00013544	NA	NA	NA	NA#lncrna	lnc	NA	1	1	2778	2778	lincDiv	NA	ENSSSCT00000056644	CRYL1	928	NA	NA	NA	NA	NA	u
11	1208213	1209551	+	XLOC_003954	TCONS_00013560	NA	NA	NA	NA#lncrna	lnc	NA	1	1	1338	1338	lincDiv	NA	ENSSSCT00000010159	XPO4	31	NA	NA	NA	NA	NA	u
11	1324504	1326686	+	XLOC_003957	TCONS_00013570	NA	NA	NA	NA#lncrna	lnc	NA	1	1	2182	2182	lincConv	NA	ENSSSCT00000050830	ZDHHC20	447	NA	NA	NA	NA	NA	u
11	1406212	1407404	+	XLOC_003958	TCONS_00013571	NA	NA	NA	NA#lncrna	lnc	NA	1	1	1192	1192	lincDiv	NA	ENSSSCT00000048539	ZDHHC20	278	NA	NA	NA	NA	NA	u
11	4021908	4024925	+	XLOC_003966	TCONS_00013601	ENSSSCG00000024064	ENSSSCT00000024194	protein_coding	protein_coding#lncrna	lnc	RNF6	1	1	3017	3017	lncgASe	NA	ENSSSCT00000024194	RNF6	0	NA	NA	ENSGALG00000017105	ENSBTAG00000005318	gene12718	x
11	4033249	4034830	+	XLOC_003967	TCONS_00013602	NA	NA	NA	NA#lncrna	lnc	NA	1	1	1581	1581	lincDiv	NA	ENSSSCT00000024194	RNF6	1085	NA	NA	NA	NA	NA	u
11	4036849	4037673	+	XLOC_003968	TCONS_00013603	NA	NA	NA	NA#lncrna	lnc	NA	1	1	824	824	lincConv	NA	ENSSSCT00000060492	NA	2035	NA	NA	NA	NA	NA	u
11	4038254	4040239	+	XLOC_003969	TCONS_00013604	ENSSSCG00000037194	ENSSSCT00000060492	protein_coding	protein_coding#lncrna	lnc	NA	1	1	1985	1985	lncgASe	NA	ENSSSCT00000060492	NA	0	NA	NA	NA	NA	NA	x
11	4367082	4374856	+	XLOC_003972	TCONS_00013623	NA	NA	NA	NA#lncrna	lnc	NA	3	1	1822	1822	lincSSdw	NA	ENSSSCT00000010188	WASF3	3464	NA	NA	NA	NA	NA	u
11	4376771	4378238	+	XLOC_003973	TCONS_00013624	NA	NA	NA	NA#lncrna	lnc	NA	1	1	1467	1467	lincSSdw	NA	ENSSSCT00000010188	WASF3	13153	NA	NA	NA	NA	NA	u
11	4378293	4379381	+	XLOC_003974	TCONS_00013625	NA	NA	NA	NA#lncrna	lnc	NA	1	1	1088	1088	lincSSdw	NA	ENSSSCT00000010188	WASF3	14675	NA	NA	NA	NA	NA	u
11	4379603	4389292	+	XLOC_003975	TCONS_00013626	NA	NA	NA	NA#lncrna	lnc	NA	2	1	9578	9578	lincSSdw	NA	ENSSSCT00000010188	WASF3	15985	NA	NA	NA	NA	NA	u
11	4390424	4391756	+	XLOC_003976	TCONS_00013627	NA	NA	NA	NA#lncrna	lnc	NA	1	1	1332	1332	lincSSdw	NA	ENSSSCT00000010188	WASF3	26806	NA	NA	NA	NA	NA	u
11	4739225	4740499	+	XLOC_003980	TCONS_00013633	NA	NA	NA	NA#lncrna	lnc	NA	1	1	1274	1274	lincSSdw	NA	ENSSSCT00000045322	NA	2740	NA	NA	NA	NA	NA	u
11	5333916	5334504	+	XLOC_003988	TCONS_00013659	NA	NA	NA	NA#lncrna	lnc	NA	1	1	588	588	lincConv	NA	ENSSSCT00000010207	NA	5218	NA	NA	NA	NA	NA	u
11	5362353	5363605	+	XLOC_003989	TCONS_00013660	ENSSSCG00000009314	ENSSSCT00000010202	protein_coding	protein_coding#lncrna	lnc	FLT3	1	1	1252	1252	lncgASe	NA	ENSSSCT00000010202	FLT3	0	NA	NA	ENSGALG00000035726	ENSBTAG00000018572	gene12737	x
11	6768076	6769203	+	XLOC_003996	TCONS_00013684	NA	NA	NA	NA#lncrna	lnc	NA	1	1	1127	1127	lincDiv	NA	ENSSSCT00000061851	UBL3	4581	NA	NA	NA	NA	NA	u
11	6847952	6868132	+	XLOC_003997	TCONS_00013685	ENSSSCG00000036846	ENSSSCT00000039623	lincRNA	lincRNA#lncrna	lnc	NA	3	2	1238	1298	lincDiv	NA	ENSSSCT00000061851	UBL3	84457	NA	NA	NA	NA	NA	u
11	6847955	6852625	+	XLOC_003997	TCONS_00013686	NA	NA	NA	NA#lncrna	lnc	NA	2	2	1358	1298	lincDiv	NA	ENSSSCT00000061851	UBL3	84460	NA	NA	NA	NA	NA	u
11	6943184	6950111	+	XLOC_003999	TCONS_00013688	NA	NA	NA	NA#lncrna	lnc	NA	2	10	6122	4126.5	lincConv	NA	ENSSSCT00000010220	KATNAL1	51199	NA	NA	NA	NA	NA	u
11	6943214	6959824	+	XLOC_003999	TCONS_00013690	NA	NA	NA	NA#lncrna	lnc	NA	4	10	3425	4126.5	lincConv	NA	ENSSSCT00000054714	KATNAL1	41486	NA	NA	NA	NA	NA	u
11	6943224	6950111	+	XLOC_003999	TCONS_00013691	NA	NA	NA	NA#lncrna	lnc	NA	2	10	5571	4126.5	lincConv	NA	ENSSSCT00000054714	KATNAL1	51199	NA	NA	NA	NA	NA	u
11	6943224	6959824	+	XLOC_003999	TCONS_00013692	NA	NA	NA	NA#lncrna	lnc	NA	6	10	4366	4126.5	lincConv	NA	ENSSSCT00000054714	KATNAL1	41486	NA	NA	NA	NA	NA	u
11	6943239	6966335	+	XLOC_003999	TCONS_00013693	NA	NA	NA	NA#lncrna	lnc	NA	8	10	3887	4126.5	lincConv	NA	ENSSSCT00000054714	KATNAL1	34975	NA	NA	NA	NA	NA	u
11	6944167	6959824	+	XLOC_003999	TCONS_00013694	NA	NA	NA	NA#lncrna	lnc	NA	4	10	3621	4126.5	lincConv	NA	ENSSSCT00000010220	KATNAL1	41486	NA	NA	NA	NA	NA	u
11	6944505	6959824	+	XLOC_003999	TCONS_00013695	NA	NA	NA	NA#lncrna	lnc	NA	4	10	8206	4126.5	lincConv	NA	ENSSSCT00000054714	KATNAL1	41486	NA	NA	NA	NA	NA	u
11	6950427	6953331	+	XLOC_004000	TCONS_00013696	NA	NA	NA	NA#lncrna	lnc	NA	1	1	2904	2904	lincConv	NA	ENSSSCT00000065982	KATNAL1	47979	NA	NA	NA	NA	NA	u
11	6953523	6955143	+	XLOC_004001	TCONS_00013697	NA	NA	NA	NA#lncrna	lnc	NA	1	1	1620	1620	lincConv	NA	ENSSSCT00000054714	KATNAL1	46167	NA	NA	NA	NA	NA	u
11	6956237	6966335	+	XLOC_003999	TCONS_00013698	NA	NA	NA	NA#lncrna	lnc	NA	5	10	2943	4126.5	lincConv	NA	ENSSSCT00000054714	KATNAL1	34975	NA	NA	NA	NA	NA	u
11	6957006	6959824	+	XLOC_003999	TCONS_00013699	NA	NA	NA	NA#lncrna	lnc	NA	3	10	1192	4126.5	lincConv	NA	ENSSSCT00000054714	KATNAL1	41486	NA	NA	NA	NA	NA	u
11	7088799	7090928	+	XLOC_004002	TCONS_00013700	NA	NA	NA	NA#lncrna	lnc	NA	2	2	1076	1227	lincDiv	NA	ENSSSCT00000039810	KATNAL1	24207	NA	NA	NA	NA	NA	u
11	7088874	7090252	+	XLOC_004002	TCONS_00013701	NA	NA	NA	NA#lncrna	lnc	NA	1	2	1378	1227	lincDiv	NA	ENSSSCT00000039810	KATNAL1	24282	NA	NA	NA	NA	NA	u
11	7142624	7157887	+	XLOC_004003	TCONS_00013702	NA	NA	NA	NA#lncrna	lnc	NA	2	4	13826	13810	lincConv	NA	ENSSSCT00000044321	NA	37662	NA	NA	NA	NA	NA	u
11	7142679	7157887	+	XLOC_004003	TCONS_00013703	NA	NA	NA	NA#lncrna	lnc	NA	2	4	13794	13810	lincConv	NA	ENSSSCT00000044321	NA	37662	NA	NA	NA	NA	NA	u
11	7142679	7157887	+	XLOC_004003	TCONS_00013704	NA	NA	NA	NA#lncrna	lnc	NA	2	4	6808	13810	lincConv	NA	ENSSSCT00000044321	NA	37662	NA	NA	NA	NA	NA	u
11	7143883	7157887	+	XLOC_004003	TCONS_00013705	NA	NA	NA	NA#lncrna	lnc	NA	1	4	14004	13810	lincConv	NA	ENSSSCT00000044321	NA	37662	NA	NA	NA	NA	NA	u
11	7168462	7183323	+	XLOC_004004	TCONS_00013706	NA	NA	NA	NA#lncrna	lnc	NA	2	3	8189	8189	lincConv	NA	ENSSSCT00000044321	NA	12226	NA	NA	NA	NA	NA	u
11	7168462	7183323	+	XLOC_004004	TCONS_00013707	NA	NA	NA	NA#lncrna	lnc	NA	4	3	7597	8189	lincConv	NA	ENSSSCT00000044321	NA	12226	NA	NA	NA	NA	NA	u
11	7168490	7183323	+	XLOC_004004	TCONS_00013708	NA	NA	NA	NA#lncrna	lnc	NA	1	3	14833	8189	lincConv	NA	ENSSSCT00000044321	NA	12226	NA	NA	NA	NA	NA	u
11	7186562	7188912	+	XLOC_004005	TCONS_00013709	NA	NA	NA	NA#lncrna	lnc	NA	1	1	2350	2350	lincConv	NA	ENSSSCT00000044321	NA	6637	NA	NA	NA	NA	NA	u
11	8343216	8471659	+	XLOC_004015	TCONS_00013732	NA	NA	NA	NA#lncrna	lnc	NA	3	1	709	709	lincSSdw	NA	ENSSSCT00000024513	RXFP2	21988	NA	NA	NA	NA	NA	u
11	8344502	8346317	+	XLOC_004016	TCONS_00013733	NA	NA	NA	NA#lncrna	lnc	NA	1	1	1815	1815	lincSSdw	NA	ENSSSCT00000024513	RXFP2	23274	NA	NA	NA	NA	NA	u
11	8346368	8347125	+	XLOC_004017	TCONS_00013734	NA	NA	NA	NA#lncrna	lnc	NA	1	1	757	757	lincSSdw	NA	ENSSSCT00000024513	RXFP2	25140	NA	NA	NA	NA	NA	u
11	8347180	8348118	+	XLOC_004018	TCONS_00013735	NA	NA	NA	NA#lncrna	lnc	NA	1	1	938	938	lincSSdw	NA	ENSSSCT00000024513	RXFP2	25952	NA	NA	NA	NA	NA	u
11	8348866	8352950	+	XLOC_004019	TCONS_00013736	NA	NA	NA	NA#lncrna	lnc	NA	1	1	4084	4084	lincSSdw	NA	ENSSSCT00000010231	RXFP2	27638	NA	NA	NA	NA	NA	u
11	8353014	8355347	+	XLOC_004020	TCONS_00013737	NA	NA	NA	NA#lncrna	lnc	NA	2	1	2038	2038	lincSSdw	NA	ENSSSCT00000010231	RXFP2	31786	NA	NA	NA	NA	NA	u
11	8355783	8360008	+	XLOC_004021	TCONS_00013738	NA	NA	NA	NA#lncrna	lnc	NA	1	1	4225	4225	lincSSdw	NA	ENSSSCT00000024513	RXFP2	34555	NA	NA	NA	NA	NA	u
11	8421780	8439298	+	XLOC_004022	TCONS_00013739	NA	NA	NA	NA#lncrna	lnc	NA	2	2	3775	6356	lincSSup	NA	ENSSSCT00000010234	FRY	79549	NA	NA	NA	NA	NA	u
11	8422989	8424164	+	XLOC_004023	TCONS_00013740	NA	NA	NA	NA#lncrna	lnc	NA	1	1	1175	1175	lincSSup	NA	ENSSSCT00000010234	FRY	94683	NA	NA	NA	NA	NA	u
11	8428497	8430133	+	XLOC_004024	TCONS_00013741	NA	NA	NA	NA#lncrna	lnc	NA	1	1	1636	1636	lincSSup	NA	ENSSSCT00000010234	FRY	88714	NA	NA	NA	NA	NA	u
11	8430361	8439298	+	XLOC_004022	TCONS_00013742	NA	NA	NA	NA#lncrna	lnc	NA	1	2	8937	6356	lincSSup	NA	ENSSSCT00000010234	FRY	79549	NA	NA	NA	NA	NA	u
11	9226748	9231385	+	XLOC_004028	TCONS_00013773	NA	NA	NA	NA#lncrna	lnc	NA	1	1	4637	4637	lincSSdw	NA	ENSSSCT00000063159	PDS5B	3719	NA	NA	NA	NA	NA	u
11	9239138	9240473	+	XLOC_004029	TCONS_00013774	NA	NA	NA	NA#lncrna	lnc	NA	1	1	1335	1335	lincSSdw	NA	ENSSSCT00000051730	PDS5B	16109	NA	NA	NA	NA	NA	u
11	9913075	10005363	+	XLOC_004031	TCONS_00013777	ENSSSCG00000038414	ENSSSCT00000040594	lincRNA	lincRNA#lncrna	lnc	NA	3	8	425	1892.5	lincSSup	NA	ENSSSCT00000010246	RFC3	140611	NA	NA	NA	NA	NA	=
11	10008532	10116638	+	XLOC_004031	TCONS_00013780	ENSSSCG00000038414	ENSSSCT00000040594	lincRNA	lincRNA#lncrna	lnc	NA	4	8	1532	1892.5	lincSSup	NA	ENSSSCT00000010246	RFC3	29336	lncgASi	ENSSSCT00000066329	NA	NA	NA	=
11	10008532	10135147	+	XLOC_004031	TCONS_00013782	ENSSSCG00000038414	ENSSSCT00000040594	lincRNA	lincRNA#lncrna	lnc	NA	5	8	2310	1892.5	lincSSup	NA	ENSSSCT00000010246	RFC3	10827	lncgASi	ENSSSCT00000066329	NA	NA	NA	=
11	10008532	10135147	+	XLOC_004031	TCONS_00013783	ENSSSCG00000038414	ENSSSCT00000040594	lincRNA	lincRNA#lncrna	lnc	NA	6	8	1782	1892.5	lincSSup	NA	ENSSSCT00000010246	RFC3	10827	lncgASi	ENSSSCT00000066329	NA	NA	NA	=
11	10113403	10120325	+	XLOC_004031	TCONS_00013784	ENSSSCG00000038414	ENSSSCT00000040594	lincRNA	lincRNA#lncrna	lnc	NA	4	8	3745	1892.5	lincSSup	NA	ENSSSCT00000010246	RFC3	25649	NA	NA	NA	NA	NA	=
11	13043620	13044750	+	XLOC_004039	TCONS_00013813	NA	NA	NA	NA#lncrna	lnc	NA	1	1	1130	1130	lincDiv	NA	ENSSSCT00000053123	SUPT20H	178367	NA	NA	NA	NA	NA	u
11	13779906	13781464	+	XLOC_004041	TCONS_00013818	NA	NA	NA	NA#lncrna	lnc	NA	1	1	1558	1558	lincSSdw	NA	ENSSSCT00000046041	NA	5115	NA	NA	NA	NA	NA	u
11	13788667	13792434	+	XLOC_004042	TCONS_00013819	NA	NA	NA	NA#lncrna	lnc	NA	1	1	3767	3767	lincSSdw	NA	ENSSSCT00000046041	NA	13876	NA	NA	NA	NA	NA	u
11	13807372	13811979	+	XLOC_004043	TCONS_00013820	NA	NA	NA	NA#lncrna	lnc	NA	1	1	4607	4607	lincSSdw	NA	ENSSSCT00000046041	NA	32581	NA	NA	NA	NA	NA	u
11	13886429	13889502	+	XLOC_004044	TCONS_00013821	NA	NA	NA	NA#lncrna	lnc	NA	1	1	3073	3073	lincSSup	NA	ENSSSCT00000010261	FREM2	70363	NA	NA	NA	NA	NA	u
11	13899073	13900723	+	XLOC_004045	TCONS_00013822	NA	NA	NA	NA#lncrna	lnc	NA	1	1	1650	1650	lincSSup	NA	ENSSSCT00000010261	FREM2	59142	NA	NA	NA	NA	NA	u
11	14969566	14983271	+	XLOC_004049	TCONS_00013845	NA	NA	NA	NA#lncrna	lnc	NA	4	5	1716	4951	lincSSdw	NA	ENSSSCT00000039900	COG6	246409	NA	NA	NA	NA	NA	u
11	14969566	14983271	+	XLOC_004049	TCONS_00013846	NA	NA	NA	NA#lncrna	lnc	NA	4	5	4951	4951	lincSSdw	NA	ENSSSCT00000049134	COG6	246409	NA	NA	NA	NA	NA	u
11	14969572	14983271	+	XLOC_004049	TCONS_00013847	NA	NA	NA	NA#lncrna	lnc	NA	4	5	3149	4951	lincSSdw	NA	ENSSSCT00000049134	COG6	246415	NA	NA	NA	NA	NA	u
11	14969572	14983271	+	XLOC_004049	TCONS_00013849	NA	NA	NA	NA#lncrna	lnc	NA	2	5	10947	4951	lincSSdw	NA	ENSSSCT00000049134	COG6	246415	NA	NA	NA	NA	NA	u
11	14999996	15001152	+	XLOC_004050	TCONS_00013850	NA	NA	NA	NA#lncrna	lnc	NA	1	1	1156	1156	lincSSdw	NA	ENSSSCT00000056373	COG6	276839	NA	NA	NA	NA	NA	u
11	15009464	15010398	+	XLOC_004051	TCONS_00013851	NA	NA	NA	NA#lncrna	lnc	NA	1	1	934	934	lincSSdw	NA	ENSSSCT00000050012	COG6	286307	NA	NA	NA	NA	NA	u
11	15012517	15014201	+	XLOC_004052	TCONS_00013852	NA	NA	NA	NA#lncrna	lnc	NA	1	1	1684	1684	lincSSdw	NA	ENSSSCT00000050012	COG6	289360	NA	NA	NA	NA	NA	u
11	15014891	15016949	+	XLOC_004053	TCONS_00013853	NA	NA	NA	NA#lncrna	lnc	NA	1	1	2058	2058	lincSSdw	NA	ENSSSCT00000049134	COG6	291734	NA	NA	NA	NA	NA	u
11	15112881	15114450	+	XLOC_004054	TCONS_00013854	NA	NA	NA	NA#lncrna	lnc	NA	2	1	1135	1135	lincConv	NA	ENSSSCT00000035744	FOXO1	206042	NA	NA	NA	NA	NA	u
11	15121089	15122219	+	XLOC_004055	TCONS_00013855	NA	NA	NA	NA#lncrna	lnc	NA	2	1	470	470	lincConv	NA	ENSSSCT00000035744	FOXO1	198273	NA	NA	NA	NA	NA	u
11	15446883	15449355	+	XLOC_004058	TCONS_00013858	NA	NA	NA	NA#lncrna	lnc	NA	1	1	2472	2472	lincConv	NA	ENSSSCT00000052415	MRPS31	1417	NA	NA	NA	NA	NA	u
11	15559449	15561038	+	XLOC_004060	TCONS_00013867	ENSSSCG00000009374	ENSSSCT00000010271	protein_coding	protein_coding#lncrna	lnc	NA	2	2	766	804.5	lncgASi	NA	ENSSSCT00000010271	NA	0	NA	NA	ENSGALG00000017031	ENSBTAG00000011654	NA	x
11	15930075	15930889	+	XLOC_004065	TCONS_00013885	NA	NA	NA	NA#lncrna	lnc	NA	1	1	814	814	lincSSdw	NA	ENSSSCT00000065945	NA	2576	NA	NA	NA	NA	NA	u
11	15931916	15932368	+	XLOC_004066	TCONS_00013886	NA	NA	NA	NA#lncrna	lnc	NA	1	1	452	452	lincSSup	NA	ENSSSCT00000057665	NA	3264	NA	NA	NA	NA	NA	u
11	15932434	15932871	+	XLOC_004067	TCONS_00013887	NA	NA	NA	NA#lncrna	lnc	NA	1	1	437	437	lincSSup	NA	ENSSSCT00000057665	NA	2761	NA	NA	NA	NA	NA	u
11	16362884	16365297	+	XLOC_004070	TCONS_00013891	NA	NA	NA	NA#lncrna	lnc	NA	1	1	2413	2413	lincSSup	NA	ENSSSCT00000043398	INTS6	7508	NA	NA	NA	NA	NA	u
11	16365629	16366365	+	XLOC_004071	TCONS_00013892	NA	NA	NA	NA#lncrna	lnc	NA	1	1	736	736	lincSSup	NA	ENSSSCT00000043398	INTS6	6440	NA	NA	NA	NA	NA	u
11	16366564	16368181	+	XLOC_004072	TCONS_00013893	NA	NA	NA	NA#lncrna	lnc	NA	1	1	1617	1617	lincSSup	NA	ENSSSCT00000043398	INTS6	4624	NA	NA	NA	NA	NA	u
11	16372153	16372737	+	XLOC_004073	TCONS_00013894	NA	NA	NA	NA#lncrna	lnc	NA	1	1	584	584	lincSSup	NA	ENSSSCT00000043398	INTS6	68	NA	NA	NA	NA	NA	u
11	16826066	16828900	+	XLOC_004076	TCONS_00013905	NA	NA	NA	NA#lncrna	lnc	NA	1	1	2834	2834	lincConv	NA	ENSSSCT00000059543	RNASEH2B	773	NA	NA	NA	NA	NA	u
11	17682891	17685536	+	XLOC_004078	TCONS_00013907	NA	NA	NA	NA#lncrna	lnc	NA	2	1	1275	1275	lincConv	NA	ENSSSCT00000010287	KCNRG	103044	NA	NA	NA	NA	NA	u
11	17683724	17684420	+	XLOC_004079	TCONS_00013908	NA	NA	NA	NA#lncrna	lnc	NA	1	1	696	696	lincConv	NA	ENSSSCT00000010287	KCNRG	104160	NA	NA	NA	NA	NA	u
11	17685593	17686395	+	XLOC_004080	TCONS_00013909	NA	NA	NA	NA#lncrna	lnc	NA	1	1	802	802	lincConv	NA	ENSSSCT00000010287	KCNRG	102185	NA	NA	NA	NA	NA	u
11	17711648	17712431	+	XLOC_004082	TCONS_00013912	NA	NA	NA	NA#lncrna	lnc	NA	1	1	783	783	lincConv	NA	ENSSSCT00000010287	KCNRG	76149	NA	NA	NA	NA	NA	u
11	17712527	17713335	+	XLOC_004083	TCONS_00013913	NA	NA	NA	NA#lncrna	lnc	NA	1	1	808	808	lincConv	NA	ENSSSCT00000010287	KCNRG	75245	NA	NA	NA	NA	NA	u
11	17747930	17748454	+	XLOC_004084	TCONS_00013920	NA	NA	NA	NA#lncrna	lnc	NA	1	1	524	524	lincConv	NA	ENSSSCT00000010287	KCNRG	40126	NA	NA	NA	NA	NA	u
11	17750829	17751413	+	XLOC_004085	TCONS_00013922	NA	NA	NA	NA#lncrna	lnc	NA	1	1	584	584	lincConv	NA	ENSSSCT00000010287	KCNRG	37167	NA	NA	NA	NA	NA	u
11	17758012	17775723	+	XLOC_004081	TCONS_00013925	ENSSSCG00000031473	ENSSSCT00000049222	misc_RNA	misc_RNA#lncrna	lnc	NA	3	11	9902	7191	lincConv	NA	ENSSSCT00000010287	KCNRG	12857	NA	NA	NA	NA	NA	o
11	17765463	17775723	+	XLOC_004081	TCONS_00013926	NA	NA	NA	NA#lncrna	lnc	NA	3	11	3384	7191	lincConv	NA	ENSSSCT00000010287	KCNRG	12857	NA	NA	NA	NA	NA	o
11	17766436	17768431	+	XLOC_004088	TCONS_00013927	NA	NA	NA	NA#lncrna	lnc	NA	1	1	1995	1995	lincConv	NA	ENSSSCT00000010287	KCNRG	20149	NA	NA	NA	NA	NA	u
11	17772422	17774298	+	XLOC_004089	TCONS_00013928	NA	NA	NA	NA#lncrna	lnc	NA	1	1	1876	1876	lincConv	NA	ENSSSCT00000010287	KCNRG	14282	NA	NA	NA	NA	NA	u
11	17777257	17778190	+	XLOC_004090	TCONS_00013929	NA	NA	NA	NA#lncrna	lnc	NA	1	1	933	933	lincConv	NA	ENSSSCT00000010287	KCNRG	10390	NA	NA	NA	NA	NA	u
11	17782261	17785422	+	XLOC_004091	TCONS_00013930	NA	NA	NA	NA#lncrna	lnc	NA	1	1	3161	3161	lincConv	NA	ENSSSCT00000010287	KCNRG	3158	NA	NA	NA	NA	NA	u
11	17785805	17788867	+	XLOC_004092	TCONS_00013931	ENSSSCG00000009388	ENSSSCT00000010287	protein_coding	protein_coding#lncrna	lnc	KCNRG	1	2	3062	2080.5	lncgASe	NA	ENSSSCT00000010287	KCNRG	0	NA	NA	ENSGALG00000017012	ENSBTAG00000008176	gene12843	x
11	17879223	17880849	+	XLOC_004095	TCONS_00013939	NA	NA	NA	NA#lncrna	lnc	NA	1	1	1626	1626	lincSSdw	NA	ENSSSCT00000043570	NA	6895	NA	NA	NA	NA	NA	u
11	17931880	17934696	+	XLOC_004098	TCONS_00013942	NA	NA	NA	NA#lncrna	lnc	NA	1	1	2816	2816	lincSSup	NA	ENSSSCT00000030501	KPNA3	13045	NA	NA	NA	NA	NA	u
11	17935277	17940472	+	XLOC_004099	TCONS_00013943	NA	NA	NA	NA#lncrna	lnc	NA	1	1	5195	5195	lincSSup	NA	ENSSSCT00000030501	KPNA3	7269	NA	NA	NA	NA	NA	u
11	18115069	18120032	+	XLOC_004101	TCONS_00013948	NA	NA	NA	NA#lncrna	lnc	NA	1	1	4963	4963	lincSSup	NA	ENSSSCT00000056839	RCBTB1	11982	NA	NA	NA	NA	NA	u
11	18120231	18122802	+	XLOC_004102	TCONS_00013949	NA	NA	NA	NA#lncrna	lnc	NA	1	1	2571	2571	lincSSup	NA	ENSSSCT00000056839	RCBTB1	9212	NA	NA	NA	NA	NA	u
11	18122898	18125989	+	XLOC_004103	TCONS_00013950	NA	NA	NA	NA#lncrna	lnc	NA	1	1	3091	3091	lincSSup	NA	ENSSSCT00000056839	RCBTB1	6025	NA	NA	NA	NA	NA	u
11	18126224	18129416	+	XLOC_004105	TCONS_00013952	NA	NA	NA	NA#lncrna	lnc	NA	1	1	3192	3192	lincSSup	NA	ENSSSCT00000056839	RCBTB1	2598	NA	NA	NA	NA	NA	u
11	18197987	18219450	+	XLOC_004107	TCONS_00013966	ENSSSCG00000009396	ENSSSCT00000010295	protein_coding	protein_coding#lncrna	lnc	PHF11	2	1	20815	20815	lncgASe	NA	ENSSSCT00000010295	PHF11	0	NA	NA	ENSGALG00000019094	NA	gene12851	x
11	18409126	18449681	+	XLOC_004108	TCONS_00013973	NA	NA	NA	NA#lncrna	lnc	NA	3	9	2247	3407	lincSSdw	NA	ENSSSCT00000043747	CAB39L	7895	NA	NA	NA	NA	NA	=
11	18409273	18449681	+	XLOC_004108	TCONS_00013974	NA	NA	NA	NA#lncrna	lnc	NA	3	9	2258	3407	lincSSdw	NA	ENSSSCT00000043747	CAB39L	8042	NA	NA	NA	NA	NA	=
11	18412229	18412958	+	XLOC_004109	TCONS_00013975	NA	NA	NA	NA#lncrna	lnc	NA	1	1	729	729	lincSSdw	NA	ENSSSCT00000043747	CAB39L	10998	NA	NA	NA	NA	NA	u
11	18518172	18520762	+	XLOC_004110	TCONS_00013977	NA	NA	NA	NA#lncrna	lnc	NA	2	4	1402	1554.5	lincDiv	NA	ENSSSCT00000062746	CDADC1	15437	NA	NA	NA	NA	NA	u
11	18518175	18530413	+	XLOC_004110	TCONS_00013978	NA	NA	NA	NA#lncrna	lnc	NA	3	4	1383	1554.5	lincConv	NA	ENSSSCT00000031653	MLNR	11568	NA	NA	NA	NA	NA	u
11	18521781	18530413	+	XLOC_004110	TCONS_00013979	NA	NA	NA	NA#lncrna	lnc	NA	1	4	8632	1554.5	lincConv	NA	ENSSSCT00000031653	MLNR	11568	NA	NA	NA	NA	NA	u
11	18535782	18538408	+	XLOC_004111	TCONS_00013981	NA	NA	NA	NA#lncrna	lnc	NA	1	1	2626	2626	lincConv	NA	ENSSSCT00000031653	MLNR	3573	NA	NA	NA	NA	NA	u
11	19081787	19101465	+	XLOC_004112	TCONS_00013983	NA	NA	NA	NA#lncrna	lnc	NA	2	2	1997	2034	lincSSup	NA	ENSSSCT00000044201	RCBTB2	4898	NA	NA	NA	NA	NA	u
11	21045668	21047854	+	XLOC_004123	TCONS_00014041	NA	NA	NA	NA#lncrna	lnc	NA	2	1	1181	1181	lincSSdw	NA	ENSSSCT00000038591	RUBCNL	4866	NA	NA	NA	NA	NA	u
11	21048039	21051580	+	XLOC_004124	TCONS_00014042	NA	NA	NA	NA#lncrna	lnc	NA	2	2	1726	1974	lincSSdw	NA	ENSSSCT00000038591	RUBCNL	7237	NA	NA	NA	NA	NA	u
11	21049358	21051580	+	XLOC_004124	TCONS_00014043	NA	NA	NA	NA#lncrna	lnc	NA	1	2	2222	1974	lincSSdw	NA	ENSSSCT00000038591	RUBCNL	8556	NA	NA	NA	NA	NA	u
11	21227911	21231182	+	XLOC_004127	TCONS_00014053	NA	NA	NA	NA#lncrna	lnc	NA	1	1	3271	3271	lincSSup	NA	ENSSSCT00000010314	CPB2	3265	NA	NA	NA	NA	NA	u
11	21232061	21233945	+	XLOC_004128	TCONS_00014054	NA	NA	NA	NA#lncrna	lnc	NA	1	1	1884	1884	lincSSup	NA	ENSSSCT00000010314	CPB2	502	NA	NA	NA	NA	NA	u
11	21899219	21907681	+	XLOC_004134	TCONS_00014064	NA	NA	NA	NA#lncrna	lnc	NA	2	2	7366	4126	lincConv	NA	ENSSSCT00000025000	NA	14433	NA	NA	NA	NA	NA	u
11	25901759	25904453	+	XLOC_004155	TCONS_00014143	NA	NA	NA	NA#lncrna	lnc	NA	1	1	2694	2694	lincSSup	NA	ENSSSCT00000052286	SUGT1	1519	NA	NA	NA	NA	NA	u
11	44300500	44301270	+	XLOC_004172	TCONS_00014180	NA	NA	NA	NA#lncrna	lnc	NA	1	1	770	770	lincDiv	NA	ENSSSCT00000010367	DACH1	112148	NA	NA	NA	NA	NA	u
11	46461011	46469271	+	XLOC_004179	TCONS_00014196	NA	NA	NA	NA#lncrna	lnc	NA	3	4	609	1447.5	lincDiv	NA	ENSSSCT00000040861	KLF12	14877	NA	NA	NA	NA	NA	u
11	46461011	46471915	+	XLOC_004179	TCONS_00014197	NA	NA	NA	NA#lncrna	lnc	NA	4	4	1375	1447.5	lincDiv	NA	ENSSSCT00000047737	KLF12	14877	NA	NA	NA	NA	NA	u
11	46461522	46463042	+	XLOC_004179	TCONS_00014198	NA	NA	NA	NA#lncrna	lnc	NA	1	4	1520	1447.5	lincDiv	NA	ENSSSCT00000042308	KLF12	15388	NA	NA	NA	NA	NA	u
11	46632219	46636801	+	XLOC_004180	TCONS_00014200	NA	NA	NA	NA#lncrna	lnc	NA	2	1	2215	2215	lincDiv	NA	ENSSSCT00000040861	KLF12	186085	NA	NA	NA	NA	NA	u
11	46637161	46638349	+	XLOC_004181	TCONS_00014201	NA	NA	NA	NA#lncrna	lnc	NA	1	1	1188	1188	lincDiv	NA	ENSSSCT00000047737	KLF12	191027	NA	NA	NA	NA	NA	u
11	46642490	46644072	+	XLOC_004182	TCONS_00014202	NA	NA	NA	NA#lncrna	lnc	NA	1	1	1582	1582	lincDiv	NA	ENSSSCT00000040861	KLF12	196356	NA	NA	NA	NA	NA	u
11	49434972	49435540	+	XLOC_004189	TCONS_00014230	NA	NA	NA	NA#lncrna	lnc	NA	1	1	568	568	lincDiv	NA	ENSSSCT00000051420	MYCBP2	38577	NA	NA	NA	NA	NA	u
11	51420867	51422157	+	XLOC_004195	TCONS_00014244	NA	NA	NA	NA#lncrna	lnc	NA	1	1	1290	1290	lincDiv	NA	ENSSSCT00000050901	RBM26	2	NA	NA	NA	NA	NA	u
11	51425888	51427104	+	XLOC_004196	TCONS_00014245	NA	NA	NA	NA#lncrna	lnc	NA	1	1	1216	1216	lincDiv	NA	ENSSSCT00000050901	RBM26	5023	NA	NA	NA	NA	NA	u
11	51428717	51430696	+	XLOC_004197	TCONS_00014246	NA	NA	NA	NA#lncrna	lnc	NA	1	1	1979	1979	lincDiv	NA	ENSSSCT00000028357	RBM26	7852	NA	NA	NA	NA	NA	u
11	51432079	51433695	+	XLOC_004198	TCONS_00014247	NA	NA	NA	NA#lncrna	lnc	NA	1	1	1616	1616	lincDiv	NA	ENSSSCT00000010394	RBM26	11214	NA	NA	NA	NA	NA	u
11	51434106	51439214	+	XLOC_004199	TCONS_00014248	NA	NA	NA	NA#lncrna	lnc	NA	1	1	5108	5108	lincDiv	NA	ENSSSCT00000061236	RBM26	13241	NA	NA	NA	NA	NA	u
11	51441011	51444098	+	XLOC_004200	TCONS_00014249	NA	NA	NA	NA#lncrna	lnc	NA	1	1	3087	3087	lincDiv	NA	ENSSSCT00000010394	RBM26	20146	NA	NA	NA	NA	NA	u
11	51450461	51452546	+	XLOC_004201	TCONS_00014250	NA	NA	NA	NA#lncrna	lnc	NA	1	1	2085	2085	lincDiv	NA	ENSSSCT00000061236	RBM26	29596	NA	NA	NA	NA	NA	u
11	52160630	52242294	+	XLOC_004204	TCONS_00014256	NA	NA	NA	NA#lncrna	lnc	NA	4	11	483	2179	lincDiv	NA	ENSSSCT00000010397	SPRY2	5190	NA	NA	NA	NA	NA	u
11	52173850	52356765	+	XLOC_004204	TCONS_00014257	NA	NA	NA	NA#lncrna	lnc	NA	7	11	2657	2179	lincDiv	NA	ENSSSCT00000010397	SPRY2	18410	NA	NA	NA	NA	NA	u
11	52175740	52356765	+	XLOC_004204	TCONS_00014258	NA	NA	NA	NA#lncrna	lnc	NA	8	11	2678	2179	lincDiv	NA	ENSSSCT00000010397	SPRY2	20300	NA	NA	NA	NA	NA	u
11	52242436	52339620	+	XLOC_004204	TCONS_00014261	NA	NA	NA	NA#lncrna	lnc	NA	5	11	1483	2179	lincDiv	NA	ENSSSCT00000010397	SPRY2	86996	NA	NA	NA	NA	NA	u
11	52247416	52356765	+	XLOC_004204	TCONS_00014263	NA	NA	NA	NA#lncrna	lnc	NA	4	11	2179	2179	lincDiv	NA	ENSSSCT00000010397	SPRY2	91976	NA	NA	NA	NA	NA	u
11	52260657	52356765	+	XLOC_004204	TCONS_00014264	NA	NA	NA	NA#lncrna	lnc	NA	4	11	2278	2179	lincDiv	NA	ENSSSCT00000010397	SPRY2	105217	NA	NA	NA	NA	NA	u
11	52316985	52318342	+	XLOC_004205	TCONS_00014265	NA	NA	NA	NA#lncrna	lnc	NA	1	1	1357	1357	lincDiv	NA	ENSSSCT00000010397	SPRY2	161545	NA	NA	NA	NA	NA	u
11	52328860	52331229	+	XLOC_004206	TCONS_00014266	NA	NA	NA	NA#lncrna	lnc	NA	1	1	2369	2369	lincDiv	NA	ENSSSCT00000010397	SPRY2	173420	NA	NA	NA	NA	NA	u
11	52332553	52333779	+	XLOC_004207	TCONS_00014267	NA	NA	NA	NA#lncrna	lnc	NA	1	1	1226	1226	lincDiv	NA	ENSSSCT00000010397	SPRY2	177113	NA	NA	NA	NA	NA	u
11	52335782	52336965	+	XLOC_004208	TCONS_00014268	NA	NA	NA	NA#lncrna	lnc	NA	1	1	1183	1183	lincDiv	NA	ENSSSCT00000010397	SPRY2	180342	NA	NA	NA	NA	NA	u
11	52337978	52339620	+	XLOC_004204	TCONS_00014269	NA	NA	NA	NA#lncrna	lnc	NA	1	11	1642	2179	lincDiv	NA	ENSSSCT00000010397	SPRY2	182538	NA	NA	NA	NA	NA	u
11	52342437	52344689	+	XLOC_004209	TCONS_00014270	NA	NA	NA	NA#lncrna	lnc	NA	1	1	2252	2252	lincDiv	NA	ENSSSCT00000010397	SPRY2	186997	NA	NA	NA	NA	NA	u
11	52351023	52356765	+	XLOC_004204	TCONS_00014272	NA	NA	NA	NA#lncrna	lnc	NA	1	11	5742	2179	lincDiv	NA	ENSSSCT00000010397	SPRY2	195583	NA	NA	NA	NA	NA	u
11	52391696	52393991	+	XLOC_004211	TCONS_00014273	NA	NA	NA	NA#lncrna	lnc	NA	1	1	2295	2295	lincDiv	NA	ENSSSCT00000010397	SPRY2	236256	NA	NA	NA	NA	NA	u
11	52412117	52415242	+	XLOC_004212	TCONS_00014274	NA	NA	NA	NA#lncrna	lnc	NA	1	1	3125	3125	lincDiv	NA	ENSSSCT00000010397	SPRY2	256677	NA	NA	NA	NA	NA	u
11	52415339	52417261	+	XLOC_004213	TCONS_00014275	NA	NA	NA	NA#lncrna	lnc	NA	1	1	1922	1922	lincDiv	NA	ENSSSCT00000010397	SPRY2	259899	NA	NA	NA	NA	NA	u
11	58941445	58993280	+	XLOC_004222	TCONS_00014288	NA	NA	NA	NA#lncrna	lnc	NA	6	5	713	713	lincSSdw	NA	ENSSSCT00000035032	NA	579497	NA	NA	NA	NA	NA	u
11	58941454	58962354	+	XLOC_004222	TCONS_00014290	NA	NA	NA	NA#lncrna	lnc	NA	6	5	711	713	lincSSdw	NA	ENSSSCT00000035032	NA	579506	NA	NA	NA	NA	NA	u
11	58941454	59021165	+	XLOC_004222	TCONS_00014291	NA	NA	NA	NA#lncrna	lnc	NA	5	5	608	713	lincSSdw	NA	ENSSSCT00000035032	NA	579506	NA	NA	NA	NA	NA	u
11	59061001	59061905	+	XLOC_004223	TCONS_00014293	NA	NA	NA	NA#lncrna	lnc	NA	1	1	904	904	lincSSdw	NA	ENSSSCT00000035032	NA	699053	NA	NA	NA	NA	NA	u
11	59126660	59128006	+	XLOC_004224	TCONS_00014294	NA	NA	NA	NA#lncrna	lnc	NA	1	1	1346	1346	lincSSdw	NA	ENSSSCT00000035032	NA	764712	NA	NA	NA	NA	NA	u
11	59128487	59131354	+	XLOC_004225	TCONS_00014295	NA	NA	NA	NA#lncrna	lnc	NA	1	1	2867	2867	lincSSdw	NA	ENSSSCT00000035032	NA	766539	NA	NA	NA	NA	NA	u
11	59142503	59181978	+	XLOC_004227	TCONS_00014297	NA	NA	NA	NA#lncrna	lnc	NA	5	2	2247	1362.5	lincSSdw	NA	ENSSSCT00000035032	NA	780555	NA	NA	NA	NA	NA	u
11	59143131	59179045	+	XLOC_004227	TCONS_00014298	NA	NA	NA	NA#lncrna	lnc	NA	4	2	478	1362.5	lincSSdw	NA	ENSSSCT00000035032	NA	781183	NA	NA	NA	NA	NA	u
11	59182261	59183269	+	XLOC_004228	TCONS_00014299	NA	NA	NA	NA#lncrna	lnc	NA	1	1	1008	1008	lincSSdw	NA	ENSSSCT00000035032	NA	820313	NA	NA	NA	NA	NA	u
11	59184683	59185392	+	XLOC_004229	TCONS_00014300	NA	NA	NA	NA#lncrna	lnc	NA	1	1	709	709	lincSSdw	NA	ENSSSCT00000035032	NA	822735	NA	NA	NA	NA	NA	u
11	59185542	59196077	+	XLOC_004230	TCONS_00014301	NA	NA	NA	NA#lncrna	lnc	NA	2	1	5670	5670	lincSSdw	NA	ENSSSCT00000035032	NA	823594	NA	NA	NA	NA	NA	u
11	59193421	59194519	+	XLOC_004231	TCONS_00014302	NA	NA	NA	NA#lncrna	lnc	NA	1	1	1098	1098	lincSSdw	NA	ENSSSCT00000035032	NA	831473	NA	NA	NA	NA	NA	u
11	63780503	63781705	+	XLOC_004241	TCONS_00014333	NA	NA	NA	NA#lncrna	lnc	NA	1	1	1202	1202	lincSSdw	NA	ENSSSCT00000010408	GPR180	26505	NA	NA	NA	NA	NA	u
11	63783397	63789441	+	XLOC_004242	TCONS_00014334	NA	NA	NA	NA#lncrna	lnc	NA	1	1	6044	6044	lincSSdw	NA	ENSSSCT00000010408	GPR180	29399	NA	NA	NA	NA	NA	u
11	63789992	63795269	+	XLOC_004243	TCONS_00014335	NA	NA	NA	NA#lncrna	lnc	NA	1	1	5277	5277	lincConv	NA	ENSSSCT00000010410	SOX21	30368	NA	NA	NA	NA	NA	u
11	63872471	63873668	+	XLOC_004244	TCONS_00014336	NA	NA	NA	NA#lncrna	lnc	NA	1	1	1197	1197	lincDiv	NA	ENSSSCT00000010410	SOX21	46004	NA	NA	NA	NA	NA	u
11	63949112	63950231	+	XLOC_004245	TCONS_00014337	NA	NA	NA	NA#lncrna	lnc	NA	1	1	1119	1119	lincDiv	NA	ENSSSCT00000010410	SOX21	122645	NA	NA	NA	NA	NA	u
11	63951416	63952223	+	XLOC_004246	TCONS_00014338	NA	NA	NA	NA#lncrna	lnc	NA	1	1	807	807	lincDiv	NA	ENSSSCT00000010410	SOX21	124949	NA	NA	NA	NA	NA	u
11	63981025	63982499	+	XLOC_004247	TCONS_00014339	NA	NA	NA	NA#lncrna	lnc	NA	1	1	1474	1474	lincConv	NA	ENSSSCT00000052513	NA	104163	NA	NA	NA	NA	NA	u
11	64646250	64647024	+	XLOC_004251	TCONS_00014346	NA	NA	NA	NA#lncrna	lnc	NA	1	1	774	774	lincSSdw	NA	ENSSSCT00000010414	NA	13112	NA	NA	NA	NA	NA	u
11	66678073	66678859	+	XLOC_004259	TCONS_00014366	NA	NA	NA	NA#lncrna	lnc	NA	1	1	786	786	lincSSup	NA	ENSSSCT00000037486	RAP2A	334	NA	NA	NA	NA	NA	u
11	68053634	68056214	+	XLOC_004269	TCONS_00014388	NA	NA	NA	NA#lncrna	lnc	NA	1	1	2580	2580	lincDiv	NA	ENSSSCT00000060404	DOCK9	791	NA	NA	NA	NA	NA	u
11	69442729	69443996	+	XLOC_004279	TCONS_00014422	NA	NA	NA	NA#lncrna	lnc	NA	1	1	1267	1267	lincDiv	NA	ENSSSCT00000061846	TMTC4	230	NA	NA	NA	NA	NA	u
11	70939976	70941936	+	XLOC_004282	TCONS_00014426	NA	NA	NA	NA#lncrna	lnc	NA	2	1	903	903	lincSSup	NA	ENSSSCT00000010446	TPP2	1172	NA	NA	NA	NA	NA	u
11	71700095	71917377	+	XLOC_004288	TCONS_00014465	NA	NA	NA	NA#lncrna	lnc	NA	5	2	532	577	lincDiv	NA	ENSSSCT00000056645	NA	350830	NA	NA	NA	NA	NA	u
11	74267477	74295995	+	XLOC_004294	TCONS_00014472	NA	NA	NA	NA#lncrna	lnc	NA	4	5	1050	2255	lincDiv	NA	ENSSSCT00000010454	ARGLU1	56	NA	NA	NA	NA	NA	u
11	74267480	74295995	+	XLOC_004294	TCONS_00014473	NA	NA	NA	NA#lncrna	lnc	NA	3	5	2200	2255	lincDiv	NA	ENSSSCT00000010454	ARGLU1	59	NA	NA	NA	NA	NA	u
11	74267480	74295995	+	XLOC_004294	TCONS_00014474	NA	NA	NA	NA#lncrna	lnc	NA	4	5	2255	2255	lincDiv	NA	ENSSSCT00000010454	ARGLU1	59	NA	NA	NA	NA	NA	u
11	74267485	74295995	+	XLOC_004294	TCONS_00014475	NA	NA	NA	NA#lncrna	lnc	NA	3	5	4356	2255	lincDiv	NA	ENSSSCT00000010454	ARGLU1	64	NA	NA	NA	NA	NA	u
11	74291806	74295995	+	XLOC_004294	TCONS_00014476	NA	NA	NA	NA#lncrna	lnc	NA	2	5	3452	2255	lincDiv	NA	ENSSSCT00000010454	ARGLU1	24385	NA	NA	NA	NA	NA	u
11	75545556	75546471	+	XLOC_004295	TCONS_00014477	NA	NA	NA	NA#lncrna	lnc	NA	1	1	915	915	lincDiv	NA	ENSSSCT00000010458	LIG4	523	NA	NA	NA	NA	NA	u
11	75780563	75782813	+	XLOC_004299	TCONS_00014493	NA	NA	NA	NA#lncrna	lnc	NA	1	1	2250	2250	lincSSup	NA	ENSSSCT00000010461	MYO16	79854	NA	NA	NA	NA	NA	u
11	76478253	76480383	+	XLOC_004300	TCONS_00014497	NA	NA	NA	NA#lncrna	lnc	NA	2	1	1793	1793	lincConv	NA	ENSSSCT00000043241	IRS2	170454	NA	NA	NA	NA	NA	u
11	76513936	76520335	+	XLOC_004301	TCONS_00014498	NA	NA	NA	NA#lncrna	lnc	NA	3	1	4187	4187	lincConv	NA	ENSSSCT00000043241	IRS2	130502	NA	NA	NA	NA	NA	u
11	77188985	77189851	+	XLOC_004304	TCONS_00014503	NA	NA	NA	NA#lncrna	lnc	NA	1	1	866	866	lincDiv	NA	ENSSSCT00000026731	RAB20	87	NA	NA	NA	NA	NA	u
11	77282515	77283330	+	XLOC_004307	TCONS_00014514	NA	NA	NA	NA#lncrna	lnc	NA	1	1	815	815	lincSSdw	NA	ENSSSCT00000063045	ING1	4572	NA	NA	NA	NA	NA	u
11	77356254	77356692	+	XLOC_004308	TCONS_00014515	NA	NA	NA	NA#lncrna	lnc	NA	1	1	438	438	lincDiv	NA	ENSSSCT00000010466	ANKRD10	115	NA	NA	NA	NA	NA	u
11	77550757	77553643	+	XLOC_004310	TCONS_00014537	NA	NA	NA	NA#lncrna	lnc	NA	1	1	2886	2886	lincSSdw	NA	ENSSSCT00000025220	TEX29	4146	NA	NA	NA	NA	NA	u
11	77556493	77565194	+	XLOC_004311	TCONS_00014538	NA	NA	NA	NA#lncrna	lnc	NA	2	1	8664	8664	lincSSdw	NA	ENSSSCT00000025220	TEX29	9882	NA	NA	NA	NA	NA	u
11	78638130	78643644	+	XLOC_004321	TCONS_00014585	NA	NA	NA	NA#lncrna	lnc	NA	1	1	5514	5514	lincDiv	NA	ENSSSCT00000010473	GRTP1	417	NA	NA	NA	NA	NA	u
11	78883304	78884505	+	XLOC_004326	TCONS_00014603	NA	NA	NA	NA#lncrna	lnc	NA	1	1	1201	1201	lincDiv	NA	ENSSSCT00000035263	NA	1334	NA	NA	NA	NA	NA	u
11	78885360	78886458	+	XLOC_004327	TCONS_00014604	NA	NA	NA	NA#lncrna	lnc	NA	1	1	1098	1098	lincDiv	NA	ENSSSCT00000059625	NA	3390	NA	NA	NA	NA	NA	u
11	78886564	78895679	+	XLOC_004328	TCONS_00014605	NA	NA	NA	NA#lncrna	lnc	NA	1	1	9115	9115	lincDiv	NA	ENSSSCT00000035263	NA	4594	NA	NA	NA	NA	NA	u
11	78896094	78899255	+	XLOC_004329	TCONS_00014606	NA	NA	NA	NA#lncrna	lnc	NA	2	10	2051	2232.5	lincDiv	NA	ENSSSCT00000059625	NA	14124	NA	NA	NA	NA	NA	u
11	78896167	78901181	+	XLOC_004329	TCONS_00014608	NA	NA	NA	NA#lncrna	lnc	NA	4	10	2782	2232.5	lincDiv	NA	ENSSSCT00000035263	NA	14197	NA	NA	NA	NA	NA	u
11	78896167	78901181	+	XLOC_004329	TCONS_00014609	NA	NA	NA	NA#lncrna	lnc	NA	4	10	2236	2232.5	lincDiv	NA	ENSSSCT00000059625	NA	14197	NA	NA	NA	NA	NA	u
11	78896167	78901181	+	XLOC_004329	TCONS_00014610	NA	NA	NA	NA#lncrna	lnc	NA	3	10	2762	2232.5	lincDiv	NA	ENSSSCT00000059625	NA	14197	NA	NA	NA	NA	NA	u
11	78897026	78899255	+	XLOC_004329	TCONS_00014612	NA	NA	NA	NA#lncrna	lnc	NA	1	10	2229	2232.5	lincDiv	NA	ENSSSCT00000059625	NA	15056	NA	NA	NA	NA	NA	u
11	78897026	78901181	+	XLOC_004329	TCONS_00014613	NA	NA	NA	NA#lncrna	lnc	NA	2	10	2744	2232.5	lincDiv	NA	ENSSSCT00000059625	NA	15056	NA	NA	NA	NA	NA	u
11	78897026	78901181	+	XLOC_004329	TCONS_00014614	NA	NA	NA	NA#lncrna	lnc	NA	3	10	2419	2232.5	lincDiv	NA	ENSSSCT00000035263	NA	15056	NA	NA	NA	NA	NA	u
11	78899366	78901181	+	XLOC_004329	TCONS_00014615	NA	NA	NA	NA#lncrna	lnc	NA	1	10	1815	2232.5	lincDiv	NA	ENSSSCT00000035263	NA	17396	NA	NA	NA	NA	NA	u
11	78903465	78904270	+	XLOC_004330	TCONS_00014616	NA	NA	NA	NA#lncrna	lnc	NA	1	1	805	805	lincDiv	NA	ENSSSCT00000059625	NA	21495	NA	NA	NA	NA	NA	u
11	78904481	78906494	+	XLOC_004331	TCONS_00014617	NA	NA	NA	NA#lncrna	lnc	NA	1	1	2013	2013	lincDiv	NA	ENSSSCT00000035263	NA	22511	NA	NA	NA	NA	NA	u
11	79029601	79030862	+	XLOC_004332	TCONS_00014618	NA	NA	NA	NA#lncrna	lnc	NA	1	1	1261	1261	lincDiv	NA	ENSSSCT00000042852	RASA3	1632	NA	NA	NA	NA	NA	u
11	79113819	79115274	+	XLOC_004334	TCONS_00014627	NA	NA	NA	NA#lncrna	lnc	NA	1	1	1455	1455	lincSSdw	NA	ENSSSCT00000032041	NA	2062	NA	NA	NA	NA	NA	u
11	79115486	79116649	+	XLOC_004335	TCONS_00014628	NA	NA	NA	NA#lncrna	lnc	NA	1	1	1163	1163	lincSSup	NA	ENSSSCT00000039077	UPF3A	2187	NA	NA	NA	NA	NA	u
11	446213	446529	-	XLOC_004338	TCONS_00014643	NA	NA	NA	NA#lncrna	lnc	NA	1	1	316	316	lincDiv	NA	ENSSSCT00000061826	MPHOSPH8	490	NA	NA	NA	NA	NA	u
11	480523	482555	-	XLOC_004340	TCONS_00014645	NA	NA	NA	NA#lncrna	lnc	NA	1	1	2032	2032	lincConv	NA	ENSSSCT00000061826	MPHOSPH8	402	NA	NA	NA	NA	NA	u
11	485609	490226	-	XLOC_004339	TCONS_00014646	NA	NA	NA	NA#lncrna	lnc	NA	2	2	1131	9406	lincConv	NA	ENSSSCT00000061826	MPHOSPH8	5488	NA	NA	NA	NA	NA	u
11	499934	506821	-	XLOC_004341	TCONS_00014647	NA	NA	NA	NA#lncrna	lnc	NA	2	1	6484	6484	lincSSdw	NA	ENSSSCT00000057535	PSPC1	215	NA	NA	NA	NA	NA	u
11	934529	936460	-	XLOC_004350	TCONS_00014680	NA	NA	NA	NA#lncrna	lnc	NA	2	1	866	866	lincSSup	NA	ENSSSCT00000056644	CRYL1	2880	NA	NA	NA	NA	NA	u
11	1099871	1101765	-	XLOC_004352	TCONS_00014686	NA	NA	NA	NA#lncrna	lnc	NA	2	1	1836	1836	lincSSdw	NA	ENSSSCT00000051789	XPO4	3282	NA	NA	NA	NA	NA	u
11	1281679	1283860	-	XLOC_004355	TCONS_00014700	NA	NA	NA	NA#lncrna	lnc	NA	1	1	2181	2181	lincDiv	NA	ENSSSCT00000028302	SAP18	10156	NA	NA	NA	NA	NA	u
11	1288366	1289770	-	XLOC_004356	TCONS_00014701	NA	NA	NA	NA#lncrna	lnc	NA	1	1	1404	1404	lincDiv	NA	ENSSSCT00000028302	SAP18	4246	NA	NA	NA	NA	NA	u
11	1290549	1291213	-	XLOC_004357	TCONS_00014702	NA	NA	NA	NA#lncrna	lnc	NA	1	1	664	664	lincDiv	NA	ENSSSCT00000028302	SAP18	2803	NA	NA	NA	NA	NA	u
11	2007938	2010294	-	XLOC_004362	TCONS_00014733	NA	NA	NA	NA#lncrna	lnc	NA	1	1	2356	2356	lincDiv	NA	ENSSSCT00000010165	SGCG	299974	NA	NA	NA	NA	NA	u
11	2469873	2471257	-	XLOC_004364	TCONS_00014743	NA	NA	NA	NA#lncrna	lnc	NA	1	1	1384	1384	lincSSup	NA	ENSSSCT00000058730	SACS	13209	NA	NA	NA	NA	NA	u
11	3173759	3174525	-	XLOC_004370	TCONS_00014767	NA	NA	NA	NA#lncrna	lnc	NA	1	1	766	766	lincSSdw	NA	ENSSSCT00000050960	MTMR6	14038	NA	NA	NA	NA	NA	u
11	3995681	3997373	-	XLOC_004374	TCONS_00014782	NA	NA	NA	NA#lncrna	lnc	NA	1	1	1692	1692	lincSSup	NA	ENSSSCT00000061132	NA	10825	NA	NA	NA	NA	NA	u
11	4000364	4002777	-	XLOC_004375	TCONS_00014783	NA	NA	NA	NA#lncrna	lnc	NA	2	1	862	862	lincSSup	NA	ENSSSCT00000061132	NA	15508	NA	NA	NA	NA	NA	u
11	4716343	4717627	-	XLOC_004380	TCONS_00014804	NA	NA	NA	NA#lncrna	lnc	NA	1	1	1284	1284	lincDiv	NA	ENSSSCT00000010191	NA	14072	NA	NA	NA	NA	NA	u
11	4722471	4731685	-	XLOC_004381	TCONS_00014805	NA	NA	NA	NA#lncrna	lnc	NA	3	1	1494	1494	lincDiv	NA	ENSSSCT00000010191	NA	14	NA	NA	NA	NA	NA	u
11	5314462	5315147	-	XLOC_004385	TCONS_00014820	NA	NA	NA	NA#lncrna	lnc	NA	1	1	685	685	lincConv	NA	ENSSSCT00000064829	NA	3619	NA	NA	NA	NA	NA	u
11	5315267	5333839	-	XLOC_004386	TCONS_00014821	ENSSSCG00000033434	ENSSSCT00000063168	lincRNA	lincRNA#lncrna	lnc	NA	5	4	6548	4090.5	lincConv	NA	ENSSSCT00000064829	NA	4424	NA	NA	NA	NA	NA	=
11	5317265	5333839	-	XLOC_004386	TCONS_00014822	ENSSSCG00000033434	ENSSSCT00000063168	lincRNA	lincRNA#lncrna	lnc	NA	4	4	1633	4090.5	lincSSdw	NA	ENSSSCT00000010207	NA	5883	NA	NA	NA	NA	NA	=
11	5317265	5333869	-	XLOC_004386	TCONS_00014823	ENSSSCG00000033434	ENSSSCT00000063168	lincRNA	lincRNA#lncrna	lnc	NA	4	4	6877	4090.5	lincSSdw	NA	ENSSSCT00000010207	NA	5853	NA	NA	NA	NA	NA	=
11	5317557	5333839	-	XLOC_004386	TCONS_00014824	ENSSSCG00000033434	ENSSSCT00000063168	lincRNA	lincRNA#lncrna	lnc	NA	4	4	1232	4090.5	lincSSdw	NA	ENSSSCT00000010207	NA	5883	NA	NA	NA	NA	NA	=
11	5478085	5486999	-	XLOC_004389	TCONS_00014833	NA	NA	NA	NA#lncrna	lnc	NA	3	4	3069	2991	lincDiv	NA	ENSSSCT00000045308	PAN3	338	NA	NA	NA	NA	NA	u
11	5481324	5486845	-	XLOC_004389	TCONS_00014836	NA	NA	NA	NA#lncrna	lnc	NA	3	4	1840	2991	lincDiv	NA	ENSSSCT00000052848	PAN3	492	NA	NA	NA	NA	NA	u
11	5483121	5484006	-	XLOC_004390	TCONS_00014837	NA	NA	NA	NA#lncrna	lnc	NA	1	1	885	885	lincDiv	NA	ENSSSCT00000063523	PAN3	3331	NA	NA	NA	NA	NA	u
11	5910438	5953688	-	XLOC_004392	TCONS_00014845	NA	NA	NA	NA#lncrna	lnc	NA	5	6	6403	2913	lincDiv	NA	ENSSSCT00000060165	POMP	240	NA	NA	NA	NA	NA	u
11	5916716	5918189	-	XLOC_004393	TCONS_00014846	NA	NA	NA	NA#lncrna	lnc	NA	1	1	1473	1473	lincDiv	NA	ENSSSCT00000060165	POMP	35739	NA	NA	NA	NA	NA	u
11	5919229	5925203	-	XLOC_004394	TCONS_00014847	NA	NA	NA	NA#lncrna	lnc	NA	1	1	5974	5974	lincDiv	NA	ENSSSCT00000060165	POMP	28725	NA	NA	NA	NA	NA	u
11	5926425	5929358	-	XLOC_004392	TCONS_00014848	NA	NA	NA	NA#lncrna	lnc	NA	1	6	2933	2913	lincDiv	NA	ENSSSCT00000060165	POMP	24570	NA	NA	NA	NA	NA	u
11	5926425	5953688	-	XLOC_004392	TCONS_00014850	NA	NA	NA	NA#lncrna	lnc	NA	4	6	2819	2913	lincDiv	NA	ENSSSCT00000060165	POMP	240	NA	NA	NA	NA	NA	u
11	5929603	5931147	-	XLOC_004395	TCONS_00014851	NA	NA	NA	NA#lncrna	lnc	NA	1	1	1544	1544	lincDiv	NA	ENSSSCT00000060165	POMP	22781	NA	NA	NA	NA	NA	u
11	5944394	5945214	-	XLOC_004396	TCONS_00014853	NA	NA	NA	NA#lncrna	lnc	NA	1	1	820	820	lincDiv	NA	ENSSSCT00000060165	POMP	8714	NA	NA	NA	NA	NA	u
11	5945440	5953693	-	XLOC_004392	TCONS_00014854	NA	NA	NA	NA#lncrna	lnc	NA	3	6	4289	2913	lincDiv	NA	ENSSSCT00000060165	POMP	235	NA	NA	NA	NA	NA	u
11	5949462	5950634	-	XLOC_004397	TCONS_00014855	NA	NA	NA	NA#lncrna	lnc	NA	1	1	1172	1172	lincDiv	NA	ENSSSCT00000060165	POMP	3294	NA	NA	NA	NA	NA	u
11	5951541	5953547	-	XLOC_004398	TCONS_00014856	NA	NA	NA	NA#lncrna	lnc	NA	1	1	2006	2006	lincDiv	NA	ENSSSCT00000060165	POMP	381	NA	NA	NA	NA	NA	u
11	5968342	5976241	-	XLOC_004399	TCONS_00014857	NA	NA	NA	NA#lncrna	lnc	NA	1	1	7899	7899	lincConv	NA	ENSSSCT00000060165	POMP	29	NA	NA	NA	NA	NA	u
11	5976662	5981879	-	XLOC_004400	TCONS_00014858	NA	NA	NA	NA#lncrna	lnc	NA	1	1	5217	5217	lincSSdw	NA	ENSSSCT00000049437	SLC46A3	3848	NA	NA	NA	NA	NA	u
11	6016058	6017488	-	XLOC_004402	TCONS_00014871	NA	NA	NA	NA#lncrna	lnc	NA	1	1	1430	1430	lincSSup	NA	ENSSSCT00000041977	SLC46A3	15357	NA	NA	NA	NA	NA	u
11	6774303	6775560	-	XLOC_004406	TCONS_00014890	NA	NA	NA	NA#lncrna	lnc	NA	1	1	1257	1257	lincSSup	NA	ENSSSCT00000061851	UBL3	10808	NA	NA	NA	NA	NA	u
11	6777548	6783668	-	XLOC_004407	TCONS_00014891	NA	NA	NA	NA#lncrna	lnc	NA	3	2	2654	3304.5	lincSSup	NA	ENSSSCT00000061851	UBL3	14053	NA	NA	NA	NA	NA	u
11	6777548	6786081	-	XLOC_004407	TCONS_00014892	NA	NA	NA	NA#lncrna	lnc	NA	6	2	3955	3304.5	lincSSup	NA	ENSSSCT00000061851	UBL3	14053	NA	NA	NA	NA	NA	u
11	6790087	6804721	-	XLOC_004408	TCONS_00014893	NA	NA	NA	NA#lncrna	lnc	NA	2	1	6435	6435	lincSSup	NA	ENSSSCT00000061851	UBL3	26592	NA	NA	NA	NA	NA	u
11	6835745	6839966	-	XLOC_004409	TCONS_00014896	NA	NA	NA	NA#lncrna	lnc	NA	3	5	2906	2906	lincSSup	NA	ENSSSCT00000061851	UBL3	72250	NA	NA	NA	NA	NA	u
11	6835745	6840569	-	XLOC_004409	TCONS_00014897	NA	NA	NA	NA#lncrna	lnc	NA	3	5	3038	2906	lincSSup	NA	ENSSSCT00000061851	UBL3	72250	NA	NA	NA	NA	NA	u
11	6911329	6912696	-	XLOC_004411	TCONS_00014900	NA	NA	NA	NA#lncrna	lnc	NA	1	1	1367	1367	lincSSdw	NA	ENSSSCT00000054714	KATNAL1	88614	NA	NA	NA	NA	NA	u
11	6964108	6970397	-	XLOC_004412	TCONS_00014901	NA	NA	NA	NA#lncrna	lnc	NA	2	1	6187	6187	lincSSdw	NA	ENSSSCT00000065982	KATNAL1	30913	NA	NA	NA	NA	NA	u
11	6973441	6996029	-	XLOC_004413	TCONS_00014902	NA	NA	NA	NA#lncrna	lnc	NA	3	11	2263	6829	lincSSdw	NA	ENSSSCT00000054714	KATNAL1	5281	NA	NA	NA	NA	NA	=
11	6973441	6996046	-	XLOC_004413	TCONS_00014903	NA	NA	NA	NA#lncrna	lnc	NA	4	11	1475	6829	lincSSdw	NA	ENSSSCT00000065982	KATNAL1	5264	NA	NA	NA	NA	NA	=
11	7102195	7103929	-	XLOC_004414	TCONS_00014913	NA	NA	NA	NA#lncrna	lnc	NA	1	4	1734	3921.5	lincSSup	NA	ENSSSCT00000039810	KATNAL1	37603	NA	NA	NA	NA	NA	u
11	7104966	7107326	-	XLOC_004415	TCONS_00014915	NA	NA	NA	NA#lncrna	lnc	NA	1	1	2360	2360	lincSSup	NA	ENSSSCT00000039810	KATNAL1	40374	NA	NA	NA	NA	NA	u
11	7111664	7112928	-	XLOC_004416	TCONS_00014916	NA	NA	NA	NA#lncrna	lnc	NA	1	1	1264	1264	lincSSup	NA	ENSSSCT00000039810	KATNAL1	47072	NA	NA	NA	NA	NA	u
11	7113127	7128445	-	XLOC_004414	TCONS_00014917	NA	NA	NA	NA#lncrna	lnc	NA	1	4	15318	3921.5	lincSSup	NA	ENSSSCT00000039810	KATNAL1	48535	NA	NA	NA	NA	NA	u
11	7113127	7144056	-	XLOC_004414	TCONS_00014918	NA	NA	NA	NA#lncrna	lnc	NA	2	4	6109	3921.5	lincSSup	NA	ENSSSCT00000039810	KATNAL1	48535	NA	NA	NA	NA	NA	u
11	7134201	7135319	-	XLOC_004417	TCONS_00014919	NA	NA	NA	NA#lncrna	lnc	NA	1	1	1118	1118	lincSSdw	NA	ENSSSCT00000044321	NA	60230	NA	NA	NA	NA	NA	u
11	7157595	7167666	-	XLOC_004418	TCONS_00014920	NA	NA	NA	NA#lncrna	lnc	NA	3	4	4251	2777.5	lincSSdw	NA	ENSSSCT00000044321	NA	27883	NA	NA	NA	NA	NA	u
11	7157595	7168358	-	XLOC_004418	TCONS_00014922	NA	NA	NA	NA#lncrna	lnc	NA	5	4	2317	2777.5	lincSSdw	NA	ENSSSCT00000044321	NA	27191	NA	NA	NA	NA	NA	u
11	7157595	7168365	-	XLOC_004418	TCONS_00014923	NA	NA	NA	NA#lncrna	lnc	NA	5	4	2772	2777.5	lincSSdw	NA	ENSSSCT00000044321	NA	27184	NA	NA	NA	NA	NA	u
11	7173098	7177456	-	XLOC_004419	TCONS_00014924	NA	NA	NA	NA#lncrna	lnc	NA	3	2	1849	2959.5	lincSSdw	NA	ENSSSCT00000044321	NA	18093	NA	NA	NA	NA	NA	u
11	7173386	7177456	-	XLOC_004419	TCONS_00014925	NA	NA	NA	NA#lncrna	lnc	NA	1	2	4070	2959.5	lincSSdw	NA	ENSSSCT00000044321	NA	18093	NA	NA	NA	NA	NA	u
11	7184427	7185193	-	XLOC_004420	TCONS_00014926	NA	NA	NA	NA#lncrna	lnc	NA	1	1	766	766	lincSSdw	NA	ENSSSCT00000044321	NA	10356	NA	NA	NA	NA	NA	u
11	7643834	7645534	-	XLOC_004423	TCONS_00014943	NA	NA	NA	NA#lncrna	lnc	NA	1	3	1700	1665	lincDiv	NA	ENSSSCT00000010227	NA	31006	NA	NA	NA	NA	NA	u
11	7643834	7646812	-	XLOC_004423	TCONS_00014944	NA	NA	NA	NA#lncrna	lnc	NA	2	3	1388	1665	lincDiv	NA	ENSSSCT00000010227	NA	29728	NA	NA	NA	NA	NA	u
11	7645631	7647296	-	XLOC_004423	TCONS_00014945	NA	NA	NA	NA#lncrna	lnc	NA	1	3	1665	1665	lincDiv	NA	ENSSSCT00000010227	NA	29244	NA	NA	NA	NA	NA	u
11	7656083	7657466	-	XLOC_004424	TCONS_00014946	NA	NA	NA	NA#lncrna	lnc	NA	1	1	1383	1383	lincDiv	NA	ENSSSCT00000010227	NA	19074	NA	NA	NA	NA	NA	u
11	7661789	7662904	-	XLOC_004425	TCONS_00014947	NA	NA	NA	NA#lncrna	lnc	NA	1	1	1115	1115	lincDiv	NA	ENSSSCT00000010227	NA	13636	NA	NA	NA	NA	NA	u
11	7662964	7664098	-	XLOC_004426	TCONS_00014948	NA	NA	NA	NA#lncrna	lnc	NA	1	1	1134	1134	lincDiv	NA	ENSSSCT00000010227	NA	12442	NA	NA	NA	NA	NA	u
11	7671070	7672796	-	XLOC_004427	TCONS_00014949	NA	NA	NA	NA#lncrna	lnc	NA	1	1	1726	1726	lincDiv	NA	ENSSSCT00000010227	NA	3744	NA	NA	NA	NA	NA	u
11	7935564	8004278	-	XLOC_004429	TCONS_00014961	NA	NA	NA	NA#lncrna	lnc	NA	2	1	257	257	lincConv	NA	ENSSSCT00000010230	B3GLCT	28515	NA	NA	NA	NA	NA	u
11	8507358	8513834	-	XLOC_004430	TCONS_00014962	NA	NA	NA	NA#lncrna	lnc	NA	2	1	5069	5069	lincDiv	NA	ENSSSCT00000010234	FRY	5013	NA	NA	NA	NA	NA	u
11	9676874	9690866	-	XLOC_004439	TCONS_00015004	NA	NA	NA	NA#lncrna	lnc	NA	2	1	963	963	lincSSup	NA	ENSSSCT00000043852	STARD13	93059	NA	NA	NA	NA	NA	u
11	9704795	9738294	-	XLOC_004440	TCONS_00015007	NA	NA	NA	NA#lncrna	lnc	NA	3	7	2334	3327	lincSSup	NA	ENSSSCT00000043852	STARD13	120980	NA	NA	NA	NA	NA	u
11	9709097	9738295	-	XLOC_004440	TCONS_00015009	NA	NA	NA	NA#lncrna	lnc	NA	2	7	4205	3327	lincSSup	NA	ENSSSCT00000043852	STARD13	125282	NA	NA	NA	NA	NA	u
11	9709097	9738787	-	XLOC_004440	TCONS_00015010	NA	NA	NA	NA#lncrna	lnc	NA	3	7	4160	3327	lincSSup	NA	ENSSSCT00000043852	STARD13	125282	NA	NA	NA	NA	NA	u
11	9733855	9738295	-	XLOC_004440	TCONS_00015011	NA	NA	NA	NA#lncrna	lnc	NA	2	7	3327	3327	lincSSup	NA	ENSSSCT00000043852	STARD13	150040	NA	NA	NA	NA	NA	u
11	9823110	9912746	-	XLOC_004441	TCONS_00015012	NA	NA	NA	NA#lncrna	lnc	NA	4	2	589	599.5	lincDiv	NA	ENSSSCT00000010246	RFC3	233228	NA	NA	NA	NA	NA	u
11	9909666	9912607	-	XLOC_004442	TCONS_00015014	NA	NA	NA	NA#lncrna	lnc	NA	1	1	2941	2941	lincDiv	NA	ENSSSCT00000010246	RFC3	233367	NA	NA	NA	NA	NA	u
11	11769452	11772040	-	XLOC_004446	TCONS_00015022	NA	NA	NA	NA#lncrna	lnc	NA	3	3	648	2867	lincSSdw	NA	ENSSSCT00000057153	DCLK1	43208	NA	NA	NA	NA	NA	u
11	12816221	12816682	-	XLOC_004452	TCONS_00015063	NA	NA	NA	NA#lncrna	lnc	NA	1	1	461	461	lincSSup	NA	ENSSSCT00000063775	NA	259	NA	NA	NA	NA	NA	u
11	13219442	13220444	-	XLOC_004454	TCONS_00015077	NA	NA	NA	NA#lncrna	lnc	NA	1	1	1002	1002	lincSSdw	NA	ENSSSCT00000022465	POSTN	4515	NA	NA	NA	NA	NA	u
11	14090826	14128937	-	XLOC_004458	TCONS_00015085	ENSSSCG00000009364	ENSSSCT00000010261	protein_coding	protein_coding#lncrna	lnc	FREM2	2	1	5737	5737	lncgASi	NA	ENSSSCT00000010261	FREM2	0	NA	NA	ENSGALG00000033671	ENSBTAG00000017032	gene12802	x
11	14788578	14944888	-	XLOC_004461	TCONS_00015101	NA	NA	NA	NA#lncrna	lnc	NA	4	1	622	622	lincConv	NA	ENSSSCT00000039900	COG6	65421	NA	NA	NA	NA	NA	u
11	14857922	14860314	-	XLOC_004462	TCONS_00015102	NA	NA	NA	NA#lncrna	lnc	NA	2	1	1674	1674	lincConv	NA	ENSSSCT00000039900	COG6	134765	NA	NA	NA	NA	NA	u
11	14942030	14942886	-	XLOC_004463	TCONS_00015103	NA	NA	NA	NA#lncrna	lnc	NA	1	1	856	856	lincConv	NA	ENSSSCT00000049134	COG6	218873	NA	NA	NA	NA	NA	u
11	15016484	15018170	-	XLOC_004464	TCONS_00015104	NA	NA	NA	NA#lncrna	lnc	NA	1	1	1686	1686	lincConv	NA	ENSSSCT00000039900	COG6	293327	NA	NA	NA	NA	NA	u
11	15019256	15020995	-	XLOC_004465	TCONS_00015105	NA	NA	NA	NA#lncrna	lnc	NA	1	1	1739	1739	lincConv	NA	ENSSSCT00000049134	COG6	296099	NA	NA	NA	NA	NA	u
11	15113015	15113804	-	XLOC_004466	TCONS_00015106	NA	NA	NA	NA#lncrna	lnc	NA	1	1	789	789	lincSSdw	NA	ENSSSCT00000035744	FOXO1	206688	NA	NA	NA	NA	NA	u
11	15170995	15271581	-	XLOC_004467	TCONS_00015107	NA	NA	NA	NA#lncrna	lnc	NA	3	1	408	408	lincSSdw	NA	ENSSSCT00000035744	FOXO1	48911	NA	NA	NA	NA	NA	u
11	15172876	15176679	-	XLOC_004468	TCONS_00015108	NA	NA	NA	NA#lncrna	lnc	NA	1	2	3803	2320.5	lincSSdw	NA	ENSSSCT00000035744	FOXO1	143813	NA	NA	NA	NA	NA	u
11	15172876	15191406	-	XLOC_004468	TCONS_00015109	NA	NA	NA	NA#lncrna	lnc	NA	2	2	838	2320.5	lincSSdw	NA	ENSSSCT00000035744	FOXO1	129086	NA	NA	NA	NA	NA	u
11	15307090	15310404	-	XLOC_004469	TCONS_00015110	NA	NA	NA	NA#lncrna	lnc	NA	1	1	3314	3314	lincSSdw	NA	ENSSSCT00000035744	FOXO1	10088	NA	NA	NA	NA	NA	u
11	15311922	15313254	-	XLOC_004470	TCONS_00015111	NA	NA	NA	NA#lncrna	lnc	NA	1	1	1332	1332	lincSSdw	NA	ENSSSCT00000035744	FOXO1	7238	NA	NA	NA	NA	NA	u
11	15313796	15317211	-	XLOC_004471	TCONS_00015112	NA	NA	NA	NA#lncrna	lnc	NA	1	1	3415	3415	lincSSdw	NA	ENSSSCT00000035744	FOXO1	3281	NA	NA	NA	NA	NA	u
11	15477732	15494071	-	XLOC_004476	TCONS_00015124	NA	NA	NA	NA#lncrna	lnc	NA	3	1	1033	1033	lincDiv	NA	ENSSSCT00000049064	NA	294	NA	NA	NA	NA	NA	u
11	15889065	15893698	-	XLOC_004481	TCONS_00015151	NA	NA	NA	NA#lncrna	lnc	NA	2	1	1574	1574	lincDiv	NA	ENSSSCT00000065945	NA	11797	NA	NA	NA	NA	NA	u
11	15890430	15893169	-	XLOC_004482	TCONS_00015152	NA	NA	NA	NA#lncrna	lnc	NA	1	1	2739	2739	lincDiv	NA	ENSSSCT00000065945	NA	12326	NA	NA	NA	NA	NA	u
11	16370796	16372120	-	XLOC_004485	TCONS_00015160	NA	NA	NA	NA#lncrna	lnc	NA	1	1	1324	1324	lincDiv	NA	ENSSSCT00000043398	INTS6	685	NA	NA	NA	NA	NA	u
11	16819618	16821215	-	XLOC_004488	TCONS_00015168	NA	NA	NA	NA#lncrna	lnc	NA	1	1	1597	1597	lincConv	NA	ENSSSCT00000026007	NA	7739	NA	NA	NA	NA	NA	u
11	16822625	16823997	-	XLOC_004489	TCONS_00015169	NA	NA	NA	NA#lncrna	lnc	NA	1	1	1372	1372	lincSSdw	NA	ENSSSCT00000059543	RNASEH2B	5676	NA	NA	NA	NA	NA	u
11	16824048	16825110	-	XLOC_004490	TCONS_00015170	NA	NA	NA	NA#lncrna	lnc	NA	1	1	1062	1062	lincSSdw	NA	ENSSSCT00000059543	RNASEH2B	4563	NA	NA	NA	NA	NA	u
11	17687188	17688850	-	XLOC_004492	TCONS_00015180	NA	NA	NA	NA#lncrna	lnc	NA	2	3	1328	1328	lincSSdw	NA	ENSSSCT00000010287	KCNRG	99730	NA	NA	NA	NA	NA	u
11	17687188	17689112	-	XLOC_004492	TCONS_00015181	NA	NA	NA	NA#lncrna	lnc	NA	2	3	1237	1328	lincSSdw	NA	ENSSSCT00000010287	KCNRG	99468	NA	NA	NA	NA	NA	u
11	17687188	17689112	-	XLOC_004492	TCONS_00015182	NA	NA	NA	NA#lncrna	lnc	NA	1	3	1924	1328	lincSSdw	NA	ENSSSCT00000010287	KCNRG	99468	NA	NA	NA	NA	NA	u
11	17692748	17731290	-	XLOC_004493	TCONS_00015183	ENSSSCG00000040115	ENSSSCT00000063524	misc_RNA	misc_RNA#lncrna	lnc	NA	5	4	4338	5625	lincSSdw	NA	ENSSSCT00000010287	KCNRG	57290	NA	NA	NA	NA	NA	=
11	17718794	17731290	-	XLOC_004493	TCONS_00015185	ENSSSCG00000034295	ENSSSCT00000053073	misc_RNA	misc_RNA#lncrna	lnc	NA	3	4	6912	5625	lincSSdw	NA	ENSSSCT00000010287	KCNRG	57290	NA	NA	NA	NA	NA	=
11	17718794	17731310	-	XLOC_004493	TCONS_00015186	ENSSSCG00000034295	ENSSSCT00000053073	misc_RNA	misc_RNA#lncrna	lnc	NA	3	4	6930	5625	lincSSdw	NA	ENSSSCT00000010287	KCNRG	57270	NA	NA	NA	NA	NA	=
11	18419725	18461669	-	XLOC_004506	TCONS_00015216	NA	NA	NA	NA#lncrna	lnc	NA	3	3	514	520	lincSSdw	NA	ENSSSCT00000062746	CDADC1	6395	NA	NA	NA	NA	NA	u
11	18423349	18424192	-	XLOC_004507	TCONS_00015217	NA	NA	NA	NA#lncrna	lnc	NA	1	1	843	843	lincConv	NA	ENSSSCT00000043747	CAB39L	22118	NA	NA	NA	NA	NA	u
11	18425417	18461685	-	XLOC_004506	TCONS_00015218	NA	NA	NA	NA#lncrna	lnc	NA	3	3	1172	520	lincSSdw	NA	ENSSSCT00000062746	CDADC1	6379	NA	NA	NA	NA	NA	u
11	18953431	18968248	-	XLOC_004512	TCONS_00015233	NA	NA	NA	NA#lncrna	lnc	NA	2	1	2006	2006	lincSSdw	NA	ENSSSCT00000010298	NA	20698	NA	NA	NA	NA	NA	u
11	18961186	18964598	-	XLOC_004513	TCONS_00015234	NA	NA	NA	NA#lncrna	lnc	NA	1	1	3412	3412	lincSSdw	NA	ENSSSCT00000010298	NA	24348	NA	NA	NA	NA	NA	u
11	19034423	19035458	-	XLOC_004516	TCONS_00015239	NA	NA	NA	NA#lncrna	lnc	NA	1	1	1035	1035	lincSSup	NA	ENSSSCT00000010298	NA	38811	NA	NA	NA	NA	NA	u
11	19037941	19039723	-	XLOC_004517	TCONS_00015240	NA	NA	NA	NA#lncrna	lnc	NA	1	1	1782	1782	lincSSup	NA	ENSSSCT00000010298	NA	42329	NA	NA	NA	NA	NA	u
11	19321260	19323208	-	XLOC_004520	TCONS_00015256	NA	NA	NA	NA#lncrna	lnc	NA	1	1	1948	1948	lincSSup	NA	ENSSSCT00000010300	RB1	3572	NA	NA	NA	NA	NA	u
11	20683810	20684375	-	XLOC_004523	TCONS_00015267	NA	NA	NA	NA#lncrna	lnc	NA	1	1	565	565	lincSSdw	NA	ENSSSCT00000058056	LRCH1	3287	NA	NA	NA	NA	NA	u
11	21226766	21227851	-	XLOC_004526	TCONS_00015277	NA	NA	NA	NA#lncrna	lnc	NA	1	1	1085	1085	lincConv	NA	ENSSSCT00000058248	LCP1	2807	NA	NA	NA	NA	NA	u
11	21233283	21234079	-	XLOC_004527	TCONS_00015278	NA	NA	NA	NA#lncrna	lnc	NA	1	1	796	796	lincDiv	NA	ENSSSCT00000010314	CPB2	368	NA	NA	NA	NA	NA	u
11	21978779	21980672	-	XLOC_004532	TCONS_00015296	NA	NA	NA	NA#lncrna	lnc	NA	1	1	1893	1893	lincSSdw	NA	ENSSSCT00000056836	NA	2993	NA	NA	NA	NA	NA	u
11	22323883	22324707	-	XLOC_004534	TCONS_00015313	NA	NA	NA	NA#lncrna	lnc	NA	1	1	824	824	lincConv	NA	ENSSSCT00000057977	NUFIP1	21176	NA	NA	NA	NA	NA	u
11	23988234	23991319	-	XLOC_004539	TCONS_00015331	NA	NA	NA	NA#lncrna	lnc	NA	1	1	3085	3085	lincSSdw	NA	ENSSSCT00000049520	DNAJC15	14462	NA	NA	NA	NA	NA	u
11	23993150	23996107	-	XLOC_004540	TCONS_00015332	NA	NA	NA	NA#lncrna	lnc	NA	1	1	2957	2957	lincSSdw	NA	ENSSSCT00000049520	DNAJC15	9674	NA	NA	NA	NA	NA	u
11	23996208	24001082	-	XLOC_004541	TCONS_00015333	NA	NA	NA	NA#lncrna	lnc	NA	1	1	4874	4874	lincSSdw	NA	ENSSSCT00000049520	DNAJC15	4699	NA	NA	NA	NA	NA	u
11	25467114	25469049	-	XLOC_004547	TCONS_00015378	NA	NA	NA	NA#lncrna	lnc	NA	2	1	1839	1839	lincSSdw	NA	ENSSSCT00000010341	RGCC	10817	NA	NA	NA	NA	NA	u
11	29085202	29086246	-	XLOC_004559	TCONS_00015423	NA	NA	NA	NA#lncrna	lnc	NA	1	1	1044	1044	lincSSdw	NA	ENSSSCT00000039833	NA	503401	NA	NA	NA	NA	NA	u
11	29088004	29088668	-	XLOC_004560	TCONS_00015424	NA	NA	NA	NA#lncrna	lnc	NA	1	1	664	664	lincSSdw	NA	ENSSSCT00000039833	NA	500979	NA	NA	NA	NA	NA	u
11	29600731	29605904	-	XLOC_004562	TCONS_00015426	NA	NA	NA	NA#lncrna	lnc	NA	1	4	5173	1147	lincSSup	NA	ENSSSCT00000039833	NA	10180	NA	NA	NA	NA	NA	u
11	29600731	29609595	-	XLOC_004562	TCONS_00015427	NA	NA	NA	NA#lncrna	lnc	NA	2	4	1105	1147	lincSSup	NA	ENSSSCT00000039833	NA	10180	NA	NA	NA	NA	NA	u
11	29608671	29609583	-	XLOC_004562	TCONS_00015429	NA	NA	NA	NA#lncrna	lnc	NA	1	4	912	1147	lincSSup	NA	ENSSSCT00000039833	NA	18120	NA	NA	NA	NA	NA	u
11	33256586	33258628	-	XLOC_004568	TCONS_00015442	ENSSSCG00000009449	ENSSSCT00000024660	protein_coding	protein_coding#lncrna	lnc	TDRD3	2	1	1362	1362	lncgASe	NA	ENSSSCT00000024660	TDRD3	0	NA	NA	ENSGALG00000016936	ENSBTAG00000009308	gene12937	x
11	44994415	44995255	-	XLOC_004580	TCONS_00015465	NA	NA	NA	NA#lncrna	lnc	NA	1	1	840	840	lincSSdw	NA	ENSSSCT00000048548	MZT1	5479	NA	NA	NA	NA	NA	u
11	45980810	45986233	-	XLOC_004584	TCONS_00015473	NA	NA	NA	NA#lncrna	lnc	NA	2	23	3843	11085	lincSSdw	NA	ENSSSCT00000043538	KLF12	1996	NA	NA	NA	NA	NA	=
11	46495286	46497783	-	XLOC_004585	TCONS_00015496	NA	NA	NA	NA#lncrna	lnc	NA	1	1	2497	2497	lincSSup	NA	ENSSSCT00000042308	KLF12	49152	NA	NA	NA	NA	NA	u
11	47530254	47531210	-	XLOC_004586	TCONS_00015497	NA	NA	NA	NA#lncrna	lnc	NA	1	1	956	956	lincSSdw	NA	ENSSSCT00000047613	NA	12590	NA	NA	NA	NA	NA	u
11	47534229	47535705	-	XLOC_004587	TCONS_00015498	NA	NA	NA	NA#lncrna	lnc	NA	1	1	1476	1476	lincSSdw	NA	ENSSSCT00000047613	NA	8095	NA	NA	NA	NA	NA	u
11	48445073	48445749	-	XLOC_004592	TCONS_00015516	NA	NA	NA	NA#lncrna	lnc	NA	1	1	676	676	lincConv	NA	ENSSSCT00000048570	LMO7	311625	NA	NA	NA	NA	NA	u
11	48522890	48525298	-	XLOC_004593	TCONS_00015517	NA	NA	NA	NA#lncrna	lnc	NA	1	1	2408	2408	lincConv	NA	ENSSSCT00000048570	LMO7	389442	NA	NA	NA	NA	NA	u
11	48541694	48628257	-	XLOC_004594	TCONS_00015518	NA	NA	NA	NA#lncrna	lnc	NA	3	9	2965	2398	lincSSdw	NA	ENSSSCT00000010381	KCTD12	318195	NA	NA	NA	NA	NA	u
11	48541694	48757020	-	XLOC_004594	TCONS_00015519	NA	NA	NA	NA#lncrna	lnc	NA	5	9	3246	2398	lincSSdw	NA	ENSSSCT00000010381	KCTD12	189432	NA	NA	NA	NA	NA	u
11	48541694	48757020	-	XLOC_004594	TCONS_00015520	NA	NA	NA	NA#lncrna	lnc	NA	6	9	2487	2398	lincSSdw	NA	ENSSSCT00000010381	KCTD12	189432	NA	NA	NA	NA	NA	u
11	48592142	48757020	-	XLOC_004594	TCONS_00015521	NA	NA	NA	NA#lncrna	lnc	NA	5	9	2398	2398	lincSSdw	NA	ENSSSCT00000010381	KCTD12	189432	NA	NA	NA	NA	NA	u
11	48626128	48863032	-	XLOC_004594	TCONS_00015522	NA	NA	NA	NA#lncrna	lnc	NA	5	9	2511	2398	lincSSdw	NA	ENSSSCT00000010381	KCTD12	83420	NA	NA	NA	NA	NA	u
11	48726386	48863051	-	XLOC_004594	TCONS_00015523	NA	NA	NA	NA#lncrna	lnc	NA	4	9	687	2398	lincSSdw	NA	ENSSSCT00000010381	KCTD12	83401	NA	NA	NA	NA	NA	u
11	48856854	48863042	-	XLOC_004594	TCONS_00015525	NA	NA	NA	NA#lncrna	lnc	NA	2	9	614	2398	lincSSdw	NA	ENSSSCT00000010381	KCTD12	83410	NA	NA	NA	NA	NA	u
11	48862499	48863040	-	XLOC_004594	TCONS_00015526	NA	NA	NA	NA#lncrna	lnc	NA	1	9	541	2398	lincSSdw	NA	ENSSSCT00000010381	KCTD12	83412	NA	NA	NA	NA	NA	u
11	49126492	49129323	-	XLOC_004596	TCONS_00015528	ENSSSCG00000031288	ENSSSCT00000052960	protein_coding	protein_coding#lncrna	lnc	NA	1	1	2831	2831	lncgASe	NA	ENSSSCT00000052960	NA	0	NA	NA	ENSGALG00000016917	ENSBTAG00000018846	NA	x
11	49154466	49155717	-	XLOC_004598	TCONS_00015538	NA	NA	NA	NA#lncrna	lnc	NA	1	1	1251	1251	lincSSup	NA	ENSSSCT00000039556	FBXL3	3440	NA	NA	NA	NA	NA	u
11	49157510	49159121	-	XLOC_004599	TCONS_00015539	NA	NA	NA	NA#lncrna	lnc	NA	1	1	1611	1611	lincSSdw	NA	ENSSSCT00000044438	MYCBP2	5564	NA	NA	NA	NA	NA	u
11	49446055	49449365	-	XLOC_004603	TCONS_00015560	NA	NA	NA	NA#lncrna	lnc	NA	1	1	3310	3310	lincSSup	NA	ENSSSCT00000043213	MYCBP2	49660	NA	NA	NA	NA	NA	u
11	49449482	49451617	-	XLOC_004604	TCONS_00015561	NA	NA	NA	NA#lncrna	lnc	NA	1	1	2135	2135	lincSSup	NA	ENSSSCT00000065466	MYCBP2	53087	NA	NA	NA	NA	NA	u
11	49452497	49536302	-	XLOC_004605	TCONS_00015562	NA	NA	NA	NA#lncrna	lnc	NA	4	4	4172	1297.5	lincSSup	NA	ENSSSCT00000051420	MYCBP2	56102	NA	NA	NA	NA	NA	u
11	49486834	49490776	-	XLOC_004607	TCONS_00015564	NA	NA	NA	NA#lncrna	lnc	NA	1	1	3942	3942	lincSSup	NA	ENSSSCT00000065466	MYCBP2	90439	NA	NA	NA	NA	NA	u
11	49496980	49536308	-	XLOC_004605	TCONS_00015567	NA	NA	NA	NA#lncrna	lnc	NA	4	4	895	1297.5	lincSSup	NA	ENSSSCT00000010386	MYCBP2	100585	NA	NA	NA	NA	NA	u
11	49514114	49536317	-	XLOC_004605	TCONS_00015569	NA	NA	NA	NA#lncrna	lnc	NA	2	4	1251	1297.5	lincDiv	NA	ENSSSCT00000047680	SCEL	115337	NA	NA	NA	NA	NA	u
11	51310431	51312887	-	XLOC_004616	TCONS_00015586	NA	NA	NA	NA#lncrna	lnc	NA	1	1	2456	2456	lincSSdw	NA	ENSSSCT00000064978	NA	25626	NA	NA	NA	NA	NA	u
11	52144212	52147681	-	XLOC_004618	TCONS_00015603	NA	NA	NA	NA#lncrna	lnc	NA	1	2	3469	3274	lincSSdw	NA	ENSSSCT00000010397	SPRY2	6812	NA	NA	NA	NA	NA	u
11	52144212	52153280	-	XLOC_004618	TCONS_00015604	NA	NA	NA	NA#lncrna	lnc	NA	2	2	3079	3274	lincSSdw	NA	ENSSSCT00000010397	SPRY2	1213	NA	NA	NA	NA	NA	u
11	52147965	52149148	-	XLOC_004619	TCONS_00015605	NA	NA	NA	NA#lncrna	lnc	NA	1	1	1183	1183	lincSSdw	NA	ENSSSCT00000010397	SPRY2	5345	NA	NA	NA	NA	NA	u
11	52149229	52152290	-	XLOC_004620	TCONS_00015606	NA	NA	NA	NA#lncrna	lnc	NA	1	1	3061	3061	lincSSdw	NA	ENSSSCT00000010397	SPRY2	2203	NA	NA	NA	NA	NA	u
11	52159783	52160553	-	XLOC_004622	TCONS_00015611	NA	NA	NA	NA#lncrna	lnc	NA	2	1	473	473	lincSSup	NA	ENSSSCT00000010397	SPRY2	4343	NA	NA	NA	NA	NA	u
11	55126492	55130392	-	XLOC_004625	TCONS_00015615	NA	NA	NA	NA#lncrna	lnc	NA	1	1	3900	3900	lincSSup	NA	ENSSSCT00000010400	NA	170543	NA	NA	NA	NA	NA	u
11	55151559	55153324	-	XLOC_004626	TCONS_00015616	NA	NA	NA	NA#lncrna	lnc	NA	1	1	1765	1765	lincDiv	NA	ENSSSCT00000043099	NA	174499	NA	NA	NA	NA	NA	u
11	55157889	55160845	-	XLOC_004627	TCONS_00015617	NA	NA	NA	NA#lncrna	lnc	NA	1	1	2956	2956	lincDiv	NA	ENSSSCT00000043099	NA	166978	NA	NA	NA	NA	NA	u
11	55174545	55177162	-	XLOC_004628	TCONS_00015618	NA	NA	NA	NA#lncrna	lnc	NA	1	1	2617	2617	lincDiv	NA	ENSSSCT00000043099	NA	150661	NA	NA	NA	NA	NA	u
11	55186571	55188370	-	XLOC_004630	TCONS_00015620	NA	NA	NA	NA#lncrna	lnc	NA	1	1	1799	1799	lincDiv	NA	ENSSSCT00000043099	NA	139453	NA	NA	NA	NA	NA	u
11	55196065	55199081	-	XLOC_004631	TCONS_00015621	NA	NA	NA	NA#lncrna	lnc	NA	1	1	3016	3016	lincDiv	NA	ENSSSCT00000043099	NA	128742	NA	NA	NA	NA	NA	u
11	55214538	55217977	-	XLOC_004632	TCONS_00015622	NA	NA	NA	NA#lncrna	lnc	NA	1	1	3439	3439	lincDiv	NA	ENSSSCT00000043099	NA	109846	NA	NA	NA	NA	NA	u
11	55267370	55307011	-	XLOC_004633	TCONS_00015624	NA	NA	NA	NA#lncrna	lnc	NA	2	2	1020	1198	lincDiv	NA	ENSSSCT00000043099	NA	20812	NA	NA	NA	NA	NA	u
11	55363310	55364930	-	XLOC_004634	TCONS_00015625	NA	NA	NA	NA#lncrna	lnc	NA	1	1	1620	1620	lincConv	NA	ENSSSCT00000043099	NA	34971	NA	NA	NA	NA	NA	u
11	55390372	55696409	-	XLOC_004635	TCONS_00015626	NA	NA	NA	NA#lncrna	lnc	NA	13	3	2910	1360	lincConv	NA	ENSSSCT00000043099	NA	62033	NA	NA	NA	NA	NA	u
11	55391878	55393087	-	XLOC_004636	TCONS_00015627	NA	NA	NA	NA#lncrna	lnc	NA	1	1	1209	1209	lincConv	NA	ENSSSCT00000043099	NA	63539	NA	NA	NA	NA	NA	u
11	55393360	55696409	-	XLOC_004635	TCONS_00015628	NA	NA	NA	NA#lncrna	lnc	NA	12	3	1360	1360	lincConv	NA	ENSSSCT00000043099	NA	65021	NA	NA	NA	NA	NA	u
11	55423314	55423861	-	XLOC_004637	TCONS_00015629	NA	NA	NA	NA#lncrna	lnc	NA	1	1	547	547	lincConv	NA	ENSSSCT00000043099	NA	94975	NA	NA	NA	NA	NA	u
11	55429096	55432967	-	XLOC_004638	TCONS_00015630	NA	NA	NA	NA#lncrna	lnc	NA	1	1	3871	3871	lincConv	NA	ENSSSCT00000043099	NA	100757	NA	NA	NA	NA	NA	u
11	55433117	55435068	-	XLOC_004639	TCONS_00015631	NA	NA	NA	NA#lncrna	lnc	NA	1	1	1951	1951	lincConv	NA	ENSSSCT00000043099	NA	104778	NA	NA	NA	NA	NA	u
11	55524453	55529053	-	XLOC_004640	TCONS_00015632	NA	NA	NA	NA#lncrna	lnc	NA	1	1	4600	4600	lincConv	NA	ENSSSCT00000043099	NA	196114	NA	NA	NA	NA	NA	u
11	55560561	55562538	-	XLOC_004641	TCONS_00015633	NA	NA	NA	NA#lncrna	lnc	NA	1	1	1977	1977	lincConv	NA	ENSSSCT00000043099	NA	232222	NA	NA	NA	NA	NA	u
11	55601863	55602482	-	XLOC_004642	TCONS_00015634	NA	NA	NA	NA#lncrna	lnc	NA	1	1	619	619	lincConv	NA	ENSSSCT00000043099	NA	273524	NA	NA	NA	NA	NA	u
11	55619565	55696414	-	XLOC_004635	TCONS_00015635	NA	NA	NA	NA#lncrna	lnc	NA	4	3	532	1360	lincConv	NA	ENSSSCT00000043099	NA	291226	NA	NA	NA	NA	NA	u
11	58935579	58936678	-	XLOC_004645	TCONS_00015643	NA	NA	NA	NA#lncrna	lnc	NA	1	1	1099	1099	lincConv	NA	ENSSSCT00000035032	NA	573631	NA	NA	NA	NA	NA	u
11	58937607	58938735	-	XLOC_004646	TCONS_00015644	NA	NA	NA	NA#lncrna	lnc	NA	1	1	1128	1128	lincConv	NA	ENSSSCT00000035032	NA	575659	NA	NA	NA	NA	NA	u
11	58938796	58939693	-	XLOC_004647	TCONS_00015645	NA	NA	NA	NA#lncrna	lnc	NA	1	1	897	897	lincConv	NA	ENSSSCT00000035032	NA	576848	NA	NA	NA	NA	NA	u
11	63686138	63686705	-	XLOC_004651	TCONS_00015658	NA	NA	NA	NA#lncrna	lnc	NA	1	1	567	567	lincSSup	NA	ENSSSCT00000060984	DCT	7824	NA	NA	NA	NA	NA	u
11	65228601	65229915	-	XLOC_004659	TCONS_00015693	NA	NA	NA	NA#lncrna	lnc	NA	1	1	1314	1314	lincDiv	NA	ENSSSCT00000026790	NA	228	NA	NA	NA	NA	NA	u
11	66673676	66678760	-	XLOC_004663	TCONS_00015702	NA	NA	NA	NA#lncrna	lnc	NA	1	3	5084	3528	lincDiv	NA	ENSSSCT00000037486	RAP2A	433	NA	NA	NA	NA	NA	u
11	66673676	66678760	-	XLOC_004663	TCONS_00015703	NA	NA	NA	NA#lncrna	lnc	NA	2	3	3528	3528	lincDiv	NA	ENSSSCT00000037486	RAP2A	433	NA	NA	NA	NA	NA	u
11	68064164	68130231	-	XLOC_004671	TCONS_00015739	NA	NA	NA	NA#lncrna	lnc	NA	3	1	377	377	lincSSup	NA	ENSSSCT00000064935	DOCK9	11321	NA	NA	NA	NA	NA	u
11	68913600	68917979	-	XLOC_004678	TCONS_00015749	NA	NA	NA	NA#lncrna	lnc	NA	2	1	4282	4282	lincDiv	NA	ENSSSCT00000010440	PCCA	2927	NA	NA	NA	NA	NA	u
11	70941437	70943037	-	XLOC_004683	TCONS_00015773	NA	NA	NA	NA#lncrna	lnc	NA	1	1	1600	1600	lincDiv	NA	ENSSSCT00000010446	TPP2	71	NA	NA	NA	NA	NA	u
11	71140770	71141755	-	XLOC_004688	TCONS_00015790	NA	NA	NA	NA#lncrna	lnc	NA	1	1	985	985	lincDiv	NA	ENSSSCT00000049542	NA	68	NA	NA	NA	NA	NA	u
11	71532482	71537763	-	XLOC_004690	TCONS_00015794	NA	NA	NA	NA#lncrna	lnc	NA	3	5	1035	1136	lincSSup	NA	ENSSSCT00000056645	NA	183217	NA	NA	NA	NA	NA	u
11	71532482	71539205	-	XLOC_004690	TCONS_00015795	NA	NA	NA	NA#lncrna	lnc	NA	3	5	1107	1136	lincSSup	NA	ENSSSCT00000026660	NA	183217	NA	NA	NA	NA	NA	u
11	71532482	71539205	-	XLOC_004690	TCONS_00015796	NA	NA	NA	NA#lncrna	lnc	NA	3	5	2062	1136	lincSSup	NA	ENSSSCT00000056645	NA	183217	NA	NA	NA	NA	NA	u
11	71532482	71543320	-	XLOC_004690	TCONS_00015797	NA	NA	NA	NA#lncrna	lnc	NA	4	5	1136	1136	lincSSup	NA	ENSSSCT00000056645	NA	183217	NA	NA	NA	NA	NA	u
11	71534462	71535514	-	XLOC_004691	TCONS_00015798	NA	NA	NA	NA#lncrna	lnc	NA	1	1	1052	1052	lincSSup	NA	ENSSSCT00000056645	NA	185197	NA	NA	NA	NA	NA	u
11	74411000	74422449	-	XLOC_004695	TCONS_00015807	NA	NA	NA	NA#lncrna	lnc	NA	2	1	2786	2786	lincSSdw	NA	ENSSSCT00000018337	NA	28499	NA	NA	NA	NA	NA	u
11	76352875	76353826	-	XLOC_004703	TCONS_00015823	NA	NA	NA	NA#lncrna	lnc	NA	1	1	951	951	lincConv	NA	ENSSSCT00000010461	MYO16	82065	NA	NA	NA	NA	NA	u
11	76374605	76384431	-	XLOC_004705	TCONS_00015826	NA	NA	NA	NA#lncrna	lnc	NA	2	2	6034	6367.5	lincConv	NA	ENSSSCT00000010461	MYO16	103795	NA	NA	NA	NA	NA	u
11	76423205	76432280	-	XLOC_004706	TCONS_00015828	NA	NA	NA	NA#lncrna	lnc	NA	3	2	3163	3134.5	lincConv	NA	ENSSSCT00000010461	MYO16	152395	NA	NA	NA	NA	NA	u
11	76642221	76643292	-	XLOC_004707	TCONS_00015834	NA	NA	NA	NA#lncrna	lnc	NA	1	7	1071	3168	lincSSdw	NA	ENSSSCT00000043241	IRS2	7545	NA	NA	NA	NA	NA	=
11	76646663	76647436	-	XLOC_004708	TCONS_00015835	NA	NA	NA	NA#lncrna	lnc	NA	1	1	773	773	lincSSdw	NA	ENSSSCT00000043241	IRS2	3401	NA	NA	NA	NA	NA	u
11	77314108	77315319	-	XLOC_004712	TCONS_00015842	NA	NA	NA	NA#lncrna	lnc	NA	1	1	1211	1211	lincSSdw	NA	ENSSSCT00000049670	ANKRD10	8036	NA	NA	NA	NA	NA	u
11	78402244	78403944	-	XLOC_004717	TCONS_00015870	NA	NA	NA	NA#lncrna	lnc	NA	1	1	1700	1700	lincConv	NA	ENSSSCT00000053574	NA	151	NA	NA	NA	NA	NA	u
11	78404345	78407397	-	XLOC_004718	TCONS_00015871	NA	NA	NA	NA#lncrna	lnc	NA	1	1	3052	3052	lincDiv	NA	ENSSSCT00000054450	MCF2L	659	NA	NA	NA	NA	NA	u
11	78508649	78511763	-	XLOC_004719	TCONS_00015872	NA	NA	NA	NA#lncrna	lnc	NA	1	1	3114	3114	lincDiv	NA	ENSSSCT00000010478	NA	43	NA	NA	NA	NA	NA	u
11	78751831	78755356	-	XLOC_004724	TCONS_00015902	NA	NA	NA	NA#lncrna	lnc	NA	3	4	1244	1549	lincDiv	NA	ENSSSCT00000051865	NA	176	NA	NA	NA	NA	NA	u
11	78751831	78755356	-	XLOC_004724	TCONS_00015903	NA	NA	NA	NA#lncrna	lnc	NA	2	4	1854	1549	lincDiv	NA	ENSSSCT00000051865	NA	176	NA	NA	NA	NA	NA	u
11	78751831	78755357	-	XLOC_004724	TCONS_00015904	NA	NA	NA	NA#lncrna	lnc	NA	3	4	1098	1549	lincDiv	NA	ENSSSCT00000051865	NA	175	NA	NA	NA	NA	NA	u
11	78753253	78755356	-	XLOC_004724	TCONS_00015905	NA	NA	NA	NA#lncrna	lnc	NA	1	4	2103	1549	lincDiv	NA	ENSSSCT00000051865	NA	176	NA	NA	NA	NA	NA	u
11	78903677	78904372	-	XLOC_004727	TCONS_00015918	NA	NA	NA	NA#lncrna	lnc	NA	1	1	695	695	lincSSup	NA	ENSSSCT00000059625	NA	21707	NA	NA	NA	NA	NA	u
11	78936501	78939154	-	XLOC_004728	TCONS_00015919	NA	NA	NA	NA#lncrna	lnc	NA	1	1	2653	2653	lincSSdw	NA	ENSSSCT00000010487	NA	7346	NA	NA	NA	NA	NA	u
11	78943217	78944048	-	XLOC_004730	TCONS_00015923	NA	NA	NA	NA#lncrna	lnc	NA	1	1	831	831	lincSSdw	NA	ENSSSCT00000010487	NA	2452	NA	NA	NA	NA	NA	u
11	79117817	79119059	-	XLOC_004732	TCONS_00015935	ENSSSCG00000024679	ENSSSCT00000039077	protein_coding	protein_coding#lncrna	lnc	UPF3A	1	1	1242	1242	lncgASe	NA	ENSSSCT00000053117	UPF3A	0	NA	NA	ENSGALG00000016815	ENSBTAG00000020858	gene27804	x
12	145551	152869	+	XLOC_004736	TCONS_00015939	NA	NA	NA	NA#lncrna	lnc	NA	2	3	6028	6028	lincDiv	NA	ENSSSCT00000059548	NA	16188	NA	NA	NA	NA	NA	u
12	145665	152869	+	XLOC_004736	TCONS_00015940	NA	NA	NA	NA#lncrna	lnc	NA	4	3	6133	6028	lincDiv	NA	ENSSSCT00000059548	NA	16302	NA	NA	NA	NA	NA	u
12	146734	152869	+	XLOC_004736	TCONS_00015941	NA	NA	NA	NA#lncrna	lnc	NA	2	3	5278	6028	lincDiv	NA	ENSSSCT00000059548	NA	17371	NA	NA	NA	NA	NA	u
12	153544	155422	+	XLOC_004737	TCONS_00015942	NA	NA	NA	NA#lncrna	lnc	NA	1	1	1878	1878	lincDiv	NA	ENSSSCT00000059548	NA	24181	NA	NA	NA	NA	NA	u
12	201107	202275	+	XLOC_004738	TCONS_00015943	NA	NA	NA	NA#lncrna	lnc	NA	1	1	1168	1168	lincConv	NA	ENSSSCT00000018656	METRNL	26355	NA	NA	NA	NA	NA	u
12	206059	207985	+	XLOC_004739	TCONS_00015944	NA	NA	NA	NA#lncrna	lnc	NA	1	1	1926	1926	lincConv	NA	ENSSSCT00000018656	METRNL	20645	NA	NA	NA	NA	NA	u
12	553458	555001	+	XLOC_004744	TCONS_00015969	NA	NA	NA	NA#lncrna	lnc	NA	1	1	1543	1543	lincSSdw	NA	ENSSSCT00000018651	WDR45B	4302	NA	NA	NA	NA	NA	u
12	555940	560835	+	XLOC_004745	TCONS_00015970	NA	NA	NA	NA#lncrna	lnc	NA	3	2	1775	3335	lincConv	NA	ENSSSCT00000018643	FOXK2	754	NA	NA	NA	NA	NA	u
12	555940	560835	+	XLOC_004745	TCONS_00015971	NA	NA	NA	NA#lncrna	lnc	NA	1	2	4895	3335	lincConv	NA	ENSSSCT00000018643	FOXK2	754	NA	NA	NA	NA	NA	u
12	745116	747278	+	XLOC_004750	TCONS_00015994	NA	NA	NA	NA#lncrna	lnc	NA	2	3	1852	768	lincSSdw	NA	ENSSSCT00000039342	NA	472	NA	NA	NA	NA	NA	u
12	745500	747278	+	XLOC_004750	TCONS_00015996	NA	NA	NA	NA#lncrna	lnc	NA	3	3	768	768	lincSSdw	NA	ENSSSCT00000039342	NA	856	NA	NA	NA	NA	NA	u
12	749322	752603	+	XLOC_004751	TCONS_00015997	NA	NA	NA	NA#lncrna	lnc	NA	1	1	3281	3281	lincSSdw	NA	ENSSSCT00000039342	NA	4678	NA	NA	NA	NA	NA	u
12	756065	757228	+	XLOC_004752	TCONS_00015998	NA	NA	NA	NA#lncrna	lnc	NA	1	1	1163	1163	lincSSdw	NA	ENSSSCT00000039342	NA	11421	NA	NA	NA	NA	NA	u
12	764731	766044	+	XLOC_004753	TCONS_00015999	NA	NA	NA	NA#lncrna	lnc	NA	1	1	1313	1313	lincSSup	NA	ENSSSCT00000060512	CSNK1D	2655	NA	NA	NA	NA	NA	u
12	961426	962312	+	XLOC_004759	TCONS_00016023	NA	NA	NA	NA#lncrna	lnc	NA	2	1	384	384	lincSSdw	NA	ENSSSCT00000061984	RFNG	604	NA	NA	NA	NA	NA	u
12	1166502	1167275	+	XLOC_004772	TCONS_00016086	NA	NA	NA	NA#lncrna	lnc	NA	1	1	773	773	lincDiv	NA	ENSSSCT00000053975	GCGR	12906	NA	NA	NA	NA	NA	u
12	1169034	1169943	+	XLOC_004773	TCONS_00016087	NA	NA	NA	NA#lncrna	lnc	NA	1	1	909	909	lincDiv	NA	ENSSSCT00000053975	GCGR	15438	NA	NA	NA	NA	NA	u
12	1185370	1186016	+	XLOC_004775	TCONS_00016089	NA	NA	NA	NA#lncrna	lnc	NA	1	1	646	646	lincConv	NA	ENSSSCT00000037119	NA	6118	NA	NA	NA	NA	NA	u
12	1186208	1187225	+	XLOC_004776	TCONS_00016090	NA	NA	NA	NA#lncrna	lnc	NA	1	1	1017	1017	lincConv	NA	ENSSSCT00000037119	NA	4909	NA	NA	NA	NA	NA	u
12	1190093	1193898	+	XLOC_004777	TCONS_00016091	ENSSSCG00000033620	ENSSSCT00000037119	protein_coding	protein_coding#lncrna	lnc	NA	3	1	2771	2771	lncgASe	NA	ENSSSCT00000037119	NA	0	NA	NA	ENSGALG00000032336	ENSBTAG00000000417	NA	x
12	1452426	1454203	+	XLOC_004783	TCONS_00016118	NA	NA	NA	NA#lncrna	lnc	NA	1	1	1777	1777	lincDiv	NA	ENSSSCT00000054383	TSPAN10	4384	NA	NA	NA	NA	NA	u
12	2383461	2384049	+	XLOC_004794	TCONS_00016182	ENSSSCG00000017158	ENSSSCT00000018682	protein_coding	protein_coding#lncrna	lnc	CCDC40	1	1	588	588	lncgASe	NA	ENSSSCT00000018682	CCDC40	0	NA	NA	ENSGALG00000007042	ENSBTAG00000016017	gene19928	x
[truncated: 10,588 more rows]
