# Supplementary material for: Multi-species annotation of transcriptome and chromatin structure in domesticated animals
Source: BMC Biol. 2019 Dec 30;17:108. doi: 10.1186/s12915-019-0726-5 (PMC6936065; doi:10.1186/s12915-019-0726-5)
Supplement: Supplementary file 8 — Additional file 8 lncRNAs (information from FEELnc, orthology, structure, etc). Archive content: • bos_taurus.lncrna.TPM0.1in2samples.classif.tsv • capra_hircus.lncrna.TPM0.1in2samples.classif.tsv • ConservedLncRNABySynteny_73_19_6.xlsx • gallus_gallus.lncrna.TPM0.1in2samples.classif.tsv • sus_scrofa.lncrna.TPM0.1in2samples.classif.tsv [file 12915_2019_726_MOESM8_ESM.gz › home/sfoissac/fragencode/papers/first/suppl.files/lncRNAs/bos_taurus.lncrna.TPM0.1in2samples.classif.tsv]

chr	start	end	strand	xloc	tcons	ensg	enst	gnBiotype	txBiotype	txSimpleBiotype	gnName	exNb	txNb	txSz	gnSz	feelncClassCod	filter	nearestCod	nearestCodGnName	distCodLnc	feelncClassSmall	nearestSmall	OrthChicken	OrthPig	OrthGoat	classcode
1	242243	261079	+	XLOC_000002	TCONS_00000002	NA	NA	NA	NA#lncrna	lnc	NA	2	5	6923	2431	lincConv	NA	ENSBTAT00000007283	NA	3219	NA	NA	NA	NA	NA	=
1	242657	250266	+	XLOC_000003	TCONS_00000004	NA	NA	NA	NA#lncrna	lnc	NA	1	1	7609	7609	lincConv	NA	ENSBTAT00000007283	NA	14032	NA	NA	NA	NA	NA	u
1	251336	253140	+	XLOC_000004	TCONS_00000005	NA	NA	NA	NA#lncrna	lnc	NA	1	1	1804	1804	lincConv	NA	ENSBTAT00000007283	NA	11158	NA	NA	NA	NA	NA	u
1	334675	335897	+	XLOC_000005	TCONS_00000006	NA	NA	NA	NA#lncrna	lnc	NA	1	1	1222	1222	lincSSup	NA	ENSBTAT00000037243	NA	15811	NA	NA	NA	NA	NA	u
1	337527	338790	+	XLOC_000006	TCONS_00000007	NA	NA	NA	NA#lncrna	lnc	NA	1	1	1263	1263	lincSSup	NA	ENSBTAT00000037243	NA	12918	NA	NA	NA	NA	NA	u
1	345778	347265	+	XLOC_000007	TCONS_00000008	NA	NA	NA	NA#lncrna	lnc	NA	1	1	1487	1487	lincSSup	NA	ENSBTAT00000037243	NA	4443	NA	NA	NA	NA	NA	u
1	348911	351043	+	XLOC_000008	TCONS_00000010	NA	NA	NA	NA#lncrna	lnc	NA	1	1	2132	2132	lincSSup	NA	ENSBTAT00000037243	NA	665	NA	NA	NA	NA	NA	u
1	831581	831970	+	XLOC_000013	TCONS_00000017	NA	NA	NA	NA#lncrna	lnc	NA	1	1	389	389	lincSSup	NA	ENSBTAT00000024326	NA	90665	NA	NA	NA	NA	NA	u
1	1495003	1499535	+	XLOC_000021	TCONS_00000036	ENSBTAG00000021819	ENSBTAT00000029080	protein_coding	protein_coding#lncrna	lnc	NA	1	1	4532	4532	lncgASe	NA	ENSBTAT00000029080	NA	0	NA	NA	ENSGALG00000030363	ENSSSCG00000033115	gene11	x
1	1500239	1503425	+	XLOC_000022	TCONS_00000037	NA	NA	NA	NA#lncrna	lnc	NA	1	1	3186	3186	lincDiv	NA	ENSBTAT00000029080	NA	4088	NA	NA	NA	NA	NA	u
1	1522456	1523019	+	XLOC_000023	TCONS_00000038	NA	NA	NA	NA#lncrna	lnc	NA	1	1	563	563	lincDiv	NA	ENSBTAT00000029080	NA	26305	NA	NA	NA	NA	NA	u
1	2199497	2203367	+	XLOC_000027	TCONS_00000064	NA	NA	NA	NA#lncrna	lnc	NA	1	1	3870	3870	lincSSup	NA	ENSBTAT00000003977	NA	1528	NA	NA	NA	NA	NA	u
1	2460147	2464520	+	XLOC_000029	TCONS_00000083	ENSBTAG00000023718	ENSBTAT00000032472	protein_coding	protein_coding#lncrna	lnc	NA	1	1	4373	4373	lncgASe	NA	ENSBTAT00000032472	NA	0	NA	NA	NA	ENSSSCG00000040843	gene24	x
1	2539426	2541244	+	XLOC_000033	TCONS_00000090	NA	NA	NA	NA#lncrna	lnc	NA	1	1	1818	1818	lincSSdw	NA	ENSBTAT00000022106	NA	36881	NA	NA	NA	NA	NA	u
1	3052224	3052864	+	XLOC_000035	TCONS_00000098	NA	NA	NA	NA#lncrna	lnc	NA	1	1	640	640	lincSSup	NA	ENSBTAT00000025104	SCAF4	19771	NA	NA	NA	NA	NA	u
1	3052986	3054049	+	XLOC_000036	TCONS_00000099	NA	NA	NA	NA#lncrna	lnc	NA	1	1	1063	1063	lincSSup	NA	ENSBTAT00000025104	SCAF4	18586	NA	NA	NA	NA	NA	u
1	6353661	6354276	+	XLOC_000052	TCONS_00000130	NA	NA	NA	NA#lncrna	lnc	NA	1	1	615	615	lincConv	NA	ENSBTAT00000049195	NA	12093	NA	NA	NA	NA	NA	u
1	6494346	6496840	+	XLOC_000054	TCONS_00000132	ENSBTAG00000020122	ENSBTAT00000026801	protein_coding	protein_coding#lncrna	lnc	NA	2	2	1592	1593.5	lncgASi	NA	ENSBTAT00000026801	NA	0	NA	NA	ENSGALG00000015813	ENSSSCG00000027594	gene62	x
1	6494346	6496840	+	XLOC_000054	TCONS_00000133	ENSBTAG00000020122	ENSBTAT00000026801	protein_coding	protein_coding#lncrna	lnc	NA	2	2	1595	1593.5	lncgASi	NA	ENSBTAT00000026801	NA	0	NA	NA	ENSGALG00000015813	ENSSSCG00000027594	gene62	x
1	8811023	8811633	+	XLOC_000059	TCONS_00000155	NA	NA	NA	NA#lncrna	lnc	NA	1	1	610	610	lincSSup	NA	ENSBTAT00000000849	NA	159	NA	NA	NA	NA	NA	u
1	8868122	8872181	+	XLOC_000061	TCONS_00000158	NA	NA	NA	NA#lncrna	lnc	NA	1	1	4059	4059	lincSSdw	NA	ENSBTAT00000000849	NA	6520	NA	NA	NA	NA	NA	u
1	9339663	9361362	+	XLOC_000064	TCONS_00000163	NA	NA	NA	NA#lncrna	lnc	NA	3	1	2880	2880	lincSSdw	NA	ENSBTAT00000049039	NA	89626	NA	NA	NA	NA	NA	u
1	14366907	14367395	+	XLOC_000075	TCONS_00000187	NA	NA	NA	NA#lncrna	lnc	NA	1	1	488	488	lincConv	NA	ENSBTAT00000034421	NA	423695	NA	NA	NA	NA	NA	u
1	18930772	18932802	+	XLOC_000086	TCONS_00000202	NA	NA	NA	NA#lncrna	lnc	NA	1	1	2030	2030	lincSSdw	NA	ENSBTAT00000024895	NA	2303	NA	NA	NA	NA	NA	u
1	20855613	20856622	+	XLOC_000090	TCONS_00000206	NA	NA	NA	NA#lncrna	lnc	NA	1	1	1009	1009	lincDiv	NA	ENSBTAT00000025716	NA	56760	NA	NA	NA	NA	NA	u
1	21704673	21706172	+	XLOC_000092	TCONS_00000219	NA	NA	NA	NA#lncrna	lnc	NA	1	1	1499	1499	lincSSdw	NA	ENSBTAT00000065805	NA	7375	NA	NA	NA	NA	NA	u
1	21711456	21716450	+	XLOC_000093	TCONS_00000220	NA	NA	NA	NA#lncrna	lnc	NA	1	1	4994	4994	lincSSdw	NA	ENSBTAT00000065805	NA	14158	NA	NA	NA	NA	NA	u
1	21783664	21805292	+	XLOC_000094	TCONS_00000221	NA	NA	NA	NA#lncrna	lnc	NA	4	8	5349	5266	lincSSdw	NA	ENSBTAT00000065805	NA	86366	NA	NA	NA	NA	NA	u
1	21783685	21805292	+	XLOC_000094	TCONS_00000222	NA	NA	NA	NA#lncrna	lnc	NA	4	8	5312	5266	lincSSdw	NA	ENSBTAT00000065805	NA	86387	NA	NA	NA	NA	NA	u
1	21783693	21805292	+	XLOC_000094	TCONS_00000224	NA	NA	NA	NA#lncrna	lnc	NA	4	8	5220	5266	lincSSdw	NA	ENSBTAT00000065805	NA	86395	NA	NA	NA	NA	NA	u
1	21795175	21799330	+	XLOC_000094	TCONS_00000225	NA	NA	NA	NA#lncrna	lnc	NA	1	8	4155	5266	lincSSdw	NA	ENSBTAT00000065805	NA	97877	NA	NA	NA	NA	NA	u
1	21795340	21805292	+	XLOC_000094	TCONS_00000226	NA	NA	NA	NA#lncrna	lnc	NA	2	8	6125	5266	lincSSdw	NA	ENSBTAT00000065805	NA	98042	NA	NA	NA	NA	NA	u
1	21796372	21805292	+	XLOC_000094	TCONS_00000227	NA	NA	NA	NA#lncrna	lnc	NA	2	8	4993	5266	lincSSdw	NA	ENSBTAT00000065805	NA	99074	NA	NA	NA	NA	NA	u
1	22081277	22082166	+	XLOC_000096	TCONS_00000230	NA	NA	NA	NA#lncrna	lnc	NA	1	1	889	889	lincSSup	NA	ENSBTAT00000003394	NA	41489	NA	NA	NA	NA	NA	u
1	22083093	22085320	+	XLOC_000097	TCONS_00000231	NA	NA	NA	NA#lncrna	lnc	NA	2	1	768	768	lincSSup	NA	ENSBTAT00000003394	NA	38335	NA	NA	NA	NA	NA	u
1	22307201	22308707	+	XLOC_000100	TCONS_00000239	NA	NA	NA	NA#lncrna	lnc	NA	1	1	1506	1506	lincSSdw	NA	ENSBTAT00000017155	NA	6949	NA	NA	NA	NA	NA	u
1	22838874	22839966	+	XLOC_000103	TCONS_00000242	NA	NA	NA	NA#lncrna	lnc	NA	1	1	1092	1092	lincSSdw	NA	ENSBTAT00000053236	NA	340947	NA	NA	NA	NA	NA	u
1	24654952	24655418	+	XLOC_000109	TCONS_00000256	NA	NA	NA	NA#lncrna	lnc	NA	1	1	466	466	lincSSdw	NA	ENSBTAT00000048830	NA	66269	NA	NA	NA	NA	NA	u
1	26488437	26488905	+	XLOC_000113	TCONS_00000260	NA	NA	NA	NA#lncrna	lnc	NA	1	1	468	468	lincDiv	NA	ENSBTAT00000061264	NA	277943	NA	NA	NA	NA	NA	u
1	28509142	28509603	+	XLOC_000115	TCONS_00000262	NA	NA	NA	NA#lncrna	lnc	NA	1	1	461	461	lincSSup	NA	ENSBTAT00000011007	NA	102215	NA	NA	NA	NA	NA	u
1	29105966	29185619	+	XLOC_000117	TCONS_00000269	NA	NA	NA	NA#lncrna	lnc	NA	7	9	21384	21736	lincDiv	NA	ENSBTAT00000050765	GBE1	200133	NA	NA	NA	NA	NA	u
1	29150479	29185619	+	XLOC_000117	TCONS_00000270	NA	NA	NA	NA#lncrna	lnc	NA	4	9	5088	21736	lincDiv	NA	ENSBTAT00000050765	GBE1	244646	NA	NA	NA	NA	NA	u
1	29153703	29185619	+	XLOC_000117	TCONS_00000271	NA	NA	NA	NA#lncrna	lnc	NA	3	9	22367	21736	lincDiv	NA	ENSBTAT00000050765	GBE1	247870	NA	NA	NA	NA	NA	u
1	29170108	29183606	+	XLOC_000117	TCONS_00000272	NA	NA	NA	NA#lncrna	lnc	NA	2	9	5373	21736	lincDiv	NA	ENSBTAT00000050765	GBE1	264275	NA	NA	NA	NA	NA	u
1	29281837	29282267	+	XLOC_000121	TCONS_00000276	NA	NA	NA	NA#lncrna	lnc	NA	1	1	430	430	lincDiv	NA	ENSBTAT00000050765	GBE1	376004	NA	NA	NA	NA	NA	u
1	34004252	34004908	+	XLOC_000127	TCONS_00000291	NA	NA	NA	NA#lncrna	lnc	NA	1	1	656	656	lincSSdw	NA	ENSBTAT00000012150	NA	335580	NA	NA	NA	NA	NA	u
1	35782766	35786938	+	XLOC_000134	TCONS_00000306	NA	NA	NA	NA#lncrna	lnc	NA	1	1	4172	4172	lincSSdw	NA	ENSBTAT00000010480	NA	23509	NA	NA	NA	NA	NA	u
1	35788218	35789597	+	XLOC_000135	TCONS_00000307	NA	NA	NA	NA#lncrna	lnc	NA	1	1	1379	1379	lincSSdw	NA	ENSBTAT00000010480	NA	28961	NA	NA	NA	NA	NA	u
1	35791383	35808328	+	XLOC_000136	TCONS_00000308	NA	NA	NA	NA#lncrna	lnc	NA	2	2	15069	11164.5	lincSSdw	NA	ENSBTAT00000010480	NA	32126	NA	NA	NA	NA	NA	u
1	35797910	35808328	+	XLOC_000136	TCONS_00000309	NA	NA	NA	NA#lncrna	lnc	NA	2	2	7260	11164.5	lincSSdw	NA	ENSBTAT00000010480	NA	38653	NA	NA	NA	NA	NA	u
1	35808410	35809772	+	XLOC_000137	TCONS_00000310	NA	NA	NA	NA#lncrna	lnc	NA	1	1	1362	1362	lincSSdw	NA	ENSBTAT00000010480	NA	49153	NA	NA	NA	NA	NA	u
1	35809996	35810840	+	XLOC_000138	TCONS_00000311	NA	NA	NA	NA#lncrna	lnc	NA	1	1	844	844	lincSSdw	NA	ENSBTAT00000010480	NA	50739	NA	NA	NA	NA	NA	u
1	35815953	35817436	+	XLOC_000139	TCONS_00000312	NA	NA	NA	NA#lncrna	lnc	NA	1	1	1483	1483	lincSSdw	NA	ENSBTAT00000010480	NA	56696	NA	NA	NA	NA	NA	u
1	35818747	35821391	+	XLOC_000140	TCONS_00000313	NA	NA	NA	NA#lncrna	lnc	NA	1	1	2644	2644	lincSSdw	NA	ENSBTAT00000010480	NA	59490	NA	NA	NA	NA	NA	u
1	35821544	35825187	+	XLOC_000141	TCONS_00000314	NA	NA	NA	NA#lncrna	lnc	NA	1	1	3643	3643	lincSSdw	NA	ENSBTAT00000010480	NA	62287	NA	NA	NA	NA	NA	u
1	35832705	35834603	+	XLOC_000142	TCONS_00000315	NA	NA	NA	NA#lncrna	lnc	NA	1	1	1898	1898	lincSSdw	NA	ENSBTAT00000010480	NA	73448	NA	NA	NA	NA	NA	u
1	35931806	35933106	+	XLOC_000143	TCONS_00000316	NA	NA	NA	NA#lncrna	lnc	NA	1	1	1300	1300	lincSSup	NA	ENSBTAT00000064629	NA	156307	NA	NA	NA	NA	NA	u
1	37867175	37869445	+	XLOC_000147	TCONS_00000322	NA	NA	NA	NA#lncrna	lnc	NA	1	1	2270	2270	lincDiv	NA	ENSBTAT00000032377	NA	225	NA	NA	NA	NA	NA	u
1	38030279	38037405	+	XLOC_000150	TCONS_00000339	NA	NA	NA	NA#lncrna	lnc	NA	1	1	7126	7126	lincSSdw	NA	ENSBTAT00000020876	NA	9239	NA	NA	NA	NA	NA	u
1	38038179	38039765	+	XLOC_000151	TCONS_00000340	NA	NA	NA	NA#lncrna	lnc	NA	1	1	1586	1586	lincSSdw	NA	ENSBTAT00000020876	NA	17139	NA	NA	NA	NA	NA	u
1	38039892	38042245	+	XLOC_000152	TCONS_00000341	NA	NA	NA	NA#lncrna	lnc	NA	1	1	2353	2353	lincSSdw	NA	ENSBTAT00000020876	NA	18852	NA	NA	NA	NA	NA	u
1	42474531	42478752	+	XLOC_000172	TCONS_00000370	NA	NA	NA	NA#lncrna	lnc	NA	1	1	4221	4221	lincSSdw	NA	ENSBTAT00000027963	NA	5128	NA	NA	NA	NA	NA	u
1	42486587	42490116	+	XLOC_000175	TCONS_00000373	NA	NA	NA	NA#lncrna	lnc	NA	1	1	3529	3529	lincSSdw	NA	ENSBTAT00000027963	NA	17184	NA	NA	NA	NA	NA	u
1	42549331	42556067	+	XLOC_000176	TCONS_00000379	NA	NA	NA	NA#lncrna	lnc	NA	1	10	6736	6462.5	lincSSup	NA	ENSBTAT00000064354	NA	10756	NA	NA	NA	NA	NA	=
1	42556516	42558574	+	XLOC_000177	TCONS_00000380	NA	NA	NA	NA#lncrna	lnc	NA	1	1	2058	2058	lincSSup	NA	ENSBTAT00000064354	NA	8249	NA	NA	NA	NA	NA	u
1	42560787	42561744	+	XLOC_000178	TCONS_00000381	NA	NA	NA	NA#lncrna	lnc	NA	1	1	957	957	lincSSup	NA	ENSBTAT00000064354	NA	5079	NA	NA	NA	NA	NA	u
1	42588496	42601017	+	XLOC_000179	TCONS_00000386	NA	NA	NA	NA#lncrna	lnc	NA	1	1	12521	12521	lincSSdw	NA	ENSBTAT00000064354	NA	16951	NA	NA	NA	NA	NA	u
1	43451166	43491870	+	XLOC_000181	TCONS_00000398	NA	NA	NA	NA#lncrna	lnc	NA	5	4	1957	6104	lincSSup	NA	ENSBTAT00000018159	NA	50066	NA	NA	NA	NA	NA	u
1	43456638	43457707	+	XLOC_000182	TCONS_00000399	NA	NA	NA	NA#lncrna	lnc	NA	1	1	1069	1069	lincSSup	NA	ENSBTAT00000018159	NA	84229	NA	NA	NA	NA	NA	u
1	43459604	43460533	+	XLOC_000183	TCONS_00000400	NA	NA	NA	NA#lncrna	lnc	NA	1	1	929	929	lincSSup	NA	ENSBTAT00000018159	NA	81403	NA	NA	NA	NA	NA	u
1	44159216	44160367	+	XLOC_000188	TCONS_00000414	NA	NA	NA	NA#lncrna	lnc	NA	1	1	1151	1151	lincSSdw	NA	ENSBTAT00000018165	NA	7416	NA	NA	NA	NA	NA	u
1	44290595	44292765	+	XLOC_000191	TCONS_00000427	NA	NA	NA	NA#lncrna	lnc	NA	1	1	2170	2170	lincConv	NA	ENSBTAT00000019001	NA	1803	NA	NA	NA	NA	NA	u
1	44701206	44713538	+	XLOC_000194	TCONS_00000432	ENSBTAG00000013806	ENSBTAT00000061194	protein_coding	protein_coding#lncrna	lnc	NA	3	1	5558	5558	lncgASe	NA	ENSBTAT00000061194	NA	0	NA	NA	ENSGALG00000011267	ENSSSCG00000011205	gene1074	x
1	44941002	44942318	+	XLOC_000198	TCONS_00000449	NA	NA	NA	NA#lncrna	lnc	NA	1	1	1316	1316	lincConv	NA	ENSBTAT00000000999	NA	5391	NA	NA	NA	NA	NA	u
1	45521730	45524759	+	XLOC_000204	TCONS_00000472	ENSBTAG00000048157	ENSBTAT00000021766	protein_coding	protein_coding#lncrna	lnc	NA	1	1	3029	3029	lncgASe	NA	ENSBTAT00000021766	NA	0	NA	NA	NA	NA	NA	x
1	46412955	46414075	+	XLOC_000207	TCONS_00000478	NA	NA	NA	NA#lncrna	lnc	NA	1	1	1120	1120	lincDiv	NA	ENSBTAT00000017903	NA	905	NA	NA	NA	NA	NA	u
1	46420937	46423815	+	XLOC_000208	TCONS_00000479	NA	NA	NA	NA#lncrna	lnc	NA	1	1	2878	2878	lincDiv	NA	ENSBTAT00000017905	NA	216	NA	NA	NA	NA	NA	u
1	47208513	47208988	+	XLOC_000213	TCONS_00000499	NA	NA	NA	NA#lncrna	lnc	NA	1	1	475	475	lincSSup	NA	ENSBTAT00000004776	NA	44817	NA	NA	NA	NA	NA	u
1	52195047	52200811	+	XLOC_000220	TCONS_00000510	NA	NA	NA	NA#lncrna	lnc	NA	2	1	1831	1831	lincSSup	NA	ENSBTAT00000063186	NA	162870	NA	NA	NA	NA	NA	u
1	52846766	52849441	+	XLOC_000223	TCONS_00000524	NA	NA	NA	NA#lncrna	lnc	NA	1	1	2675	2675	lincSSdw	NA	ENSBTAT00000009058	NA	5311	NA	NA	NA	NA	NA	u
1	52945650	52953101	+	XLOC_000224	TCONS_00000526	NA	NA	NA	NA#lncrna	lnc	NA	3	3	1976	2071	lincSSdw	NA	ENSBTAT00000009058	NA	104195	NA	NA	NA	NA	NA	u
1	52946813	52953101	+	XLOC_000224	TCONS_00000527	NA	NA	NA	NA#lncrna	lnc	NA	3	3	2071	2071	lincSSdw	NA	ENSBTAT00000009058	NA	105358	NA	NA	NA	NA	NA	u
1	53169804	53171123	+	XLOC_000225	TCONS_00000528	NA	NA	NA	NA#lncrna	lnc	NA	1	1	1319	1319	lincDiv	NA	ENSBTAT00000004664	NA	766	NA	NA	NA	NA	NA	u
1	53218841	53223691	+	XLOC_000227	TCONS_00000530	NA	NA	NA	NA#lncrna	lnc	NA	1	1	4850	4850	lincDiv	NA	ENSBTAT00000055450	NA	49803	NA	NA	NA	NA	NA	u
1	53979294	53980014	+	XLOC_000232	TCONS_00000550	NA	NA	NA	NA#lncrna	lnc	NA	1	1	720	720	lincSSup	NA	ENSBTAT00000034536	NA	15462	NA	NA	NA	NA	NA	u
1	54045451	54050048	+	XLOC_000234	TCONS_00000560	NA	NA	NA	NA#lncrna	lnc	NA	2	1	2933	2933	lincSSdw	NA	ENSBTAT00000034536	NA	2253	NA	NA	NA	NA	NA	u
1	54319952	54342036	+	XLOC_000235	TCONS_00000561	NA	NA	NA	NA#lncrna	lnc	NA	4	2	4833	4783.5	lincDiv	NA	ENSBTAT00000052196	NA	14798	NA	NA	NA	NA	NA	u
1	54319974	54342036	+	XLOC_000235	TCONS_00000562	NA	NA	NA	NA#lncrna	lnc	NA	4	2	4734	4783.5	lincDiv	NA	ENSBTAT00000052196	NA	14820	NA	NA	NA	NA	NA	u
1	54342300	54343584	+	XLOC_000236	TCONS_00000563	NA	NA	NA	NA#lncrna	lnc	NA	1	1	1284	1284	lincDiv	NA	ENSBTAT00000052196	NA	37146	NA	NA	NA	NA	NA	u
1	54416499	54417224	+	XLOC_000238	TCONS_00000565	NA	NA	NA	NA#lncrna	lnc	NA	1	1	725	725	lincConv	NA	ENSBTAT00000027264	NA	64175	NA	NA	NA	NA	NA	u
1	55266111	55266690	+	XLOC_000241	TCONS_00000568	NA	NA	NA	NA#lncrna	lnc	NA	1	1	579	579	lincConv	NA	ENSBTAT00000066238	NA	535416	NA	NA	NA	NA	NA	u
1	56384759	56385346	+	XLOC_000245	TCONS_00000577	NA	NA	NA	NA#lncrna	lnc	NA	1	1	587	587	lincSSdw	NA	ENSBTAT00000032332	NECTIN3	6451	NA	NA	NA	NA	NA	u
1	56388242	56388874	+	XLOC_000246	TCONS_00000578	NA	NA	NA	NA#lncrna	lnc	NA	1	1	632	632	lincSSdw	NA	ENSBTAT00000032332	NECTIN3	9934	NA	NA	NA	NA	NA	u
1	56394823	56454033	+	XLOC_000244	TCONS_00000579	NA	NA	NA	NA#lncrna	lnc	NA	3	7	10089	4881	lincSSdw	NA	ENSBTAT00000032332	NECTIN3	16515	NA	NA	NA	NA	NA	=
1	56544536	56548115	+	XLOC_000247	TCONS_00000580	NA	NA	NA	NA#lncrna	lnc	NA	1	1	3579	3579	lincSSdw	NA	ENSBTAT00000032332	NECTIN3	166228	NA	NA	NA	NA	NA	u
1	56550160	56550869	+	XLOC_000248	TCONS_00000581	NA	NA	NA	NA#lncrna	lnc	NA	1	1	709	709	lincSSup	NA	ENSBTAT00000019209	NA	171712	NA	NA	NA	NA	NA	u
1	56607017	56609004	+	XLOC_000249	TCONS_00000585	NA	NA	NA	NA#lncrna	lnc	NA	1	3	1987	1675	lincSSup	NA	ENSBTAT00000019209	NA	113577	NA	NA	NA	NA	NA	u
1	56610937	56611836	+	XLOC_000251	TCONS_00000586	NA	NA	NA	NA#lncrna	lnc	NA	1	1	899	899	lincSSup	NA	ENSBTAT00000019209	NA	110745	NA	NA	NA	NA	NA	u
1	56612188	56612941	+	XLOC_000252	TCONS_00000587	NA	NA	NA	NA#lncrna	lnc	NA	1	1	753	753	lincSSup	NA	ENSBTAT00000019209	NA	109640	NA	NA	NA	NA	NA	u
1	56613062	56614020	+	XLOC_000253	TCONS_00000588	NA	NA	NA	NA#lncrna	lnc	NA	1	1	958	958	lincSSup	NA	ENSBTAT00000019209	NA	108561	NA	NA	NA	NA	NA	u
1	56894990	56900900	+	XLOC_000255	TCONS_00000602	NA	NA	NA	NA#lncrna	lnc	NA	2	10	5134	7074	lincSSdw	NA	ENSBTAT00000016779	NA	515	NA	NA	NA	NA	NA	=
1	56931419	56933722	+	XLOC_000257	TCONS_00000605	NA	NA	NA	NA#lncrna	lnc	NA	1	1	2303	2303	lincSSdw	NA	ENSBTAT00000016779	NA	36944	NA	NA	NA	NA	NA	u
1	56934737	56937530	+	XLOC_000258	TCONS_00000606	NA	NA	NA	NA#lncrna	lnc	NA	1	1	2793	2793	lincSSdw	NA	ENSBTAT00000016779	NA	40262	NA	NA	NA	NA	NA	u
1	56975290	56976319	+	XLOC_000259	TCONS_00000607	NA	NA	NA	NA#lncrna	lnc	NA	1	1	1029	1029	lincSSup	NA	ENSBTAT00000001599	NA	78560	NA	NA	NA	NA	NA	u
1	56996751	56999112	+	XLOC_000261	TCONS_00000609	NA	NA	NA	NA#lncrna	lnc	NA	1	1	2361	2361	lincSSup	NA	ENSBTAT00000001599	NA	55767	NA	NA	NA	NA	NA	u
1	57006721	57007979	+	XLOC_000262	TCONS_00000610	NA	NA	NA	NA#lncrna	lnc	NA	1	1	1258	1258	lincSSup	NA	ENSBTAT00000001599	NA	46900	NA	NA	NA	NA	NA	u
1	57011053	57013607	+	XLOC_000263	TCONS_00000611	NA	NA	NA	NA#lncrna	lnc	NA	1	1	2554	2554	lincSSup	NA	ENSBTAT00000001599	NA	41272	NA	NA	NA	NA	NA	u
1	57520833	57521877	+	XLOC_000271	TCONS_00000630	NA	NA	NA	NA#lncrna	lnc	NA	1	1	1044	1044	lincDiv	NA	ENSBTAT00000061361	SLC9C1	18962	NA	NA	NA	NA	NA	u
1	57524625	57525348	+	XLOC_000272	TCONS_00000631	NA	NA	NA	NA#lncrna	lnc	NA	1	1	723	723	lincDiv	NA	ENSBTAT00000061361	SLC9C1	22754	NA	NA	NA	NA	NA	u
1	57526524	57527774	+	XLOC_000273	TCONS_00000632	NA	NA	NA	NA#lncrna	lnc	NA	1	1	1250	1250	lincDiv	NA	ENSBTAT00000061361	SLC9C1	24653	NA	NA	NA	NA	NA	u
1	57532966	57543225	+	XLOC_000274	TCONS_00000633	NA	NA	NA	NA#lncrna	lnc	NA	1	1	10259	10259	lincSSup	NA	ENSBTAT00000027169	NA	25305	NA	NA	NA	NA	NA	u
1	57544911	57546269	+	XLOC_000275	TCONS_00000634	NA	NA	NA	NA#lncrna	lnc	NA	1	1	1358	1358	lincSSup	NA	ENSBTAT00000027169	NA	22261	NA	NA	NA	NA	NA	u
1	57813888	57815356	+	XLOC_000277	TCONS_00000646	NA	NA	NA	NA#lncrna	lnc	NA	1	1	1468	1468	lincConv	NA	ENSBTAT00000014293	NA	4637	NA	NA	NA	NA	NA	u
1	57874752	57895164	+	XLOC_000278	TCONS_00000647	NA	NA	NA	NA#lncrna	lnc	NA	2	1	321	321	lincDiv	NA	ENSBTAT00000014293	NA	19122	NA	NA	NA	NA	NA	u
1	57875208	57875979	+	XLOC_000279	TCONS_00000648	NA	NA	NA	NA#lncrna	lnc	NA	1	1	771	771	lincDiv	NA	ENSBTAT00000014293	NA	19578	NA	NA	NA	NA	NA	u
1	57892622	57895011	+	XLOC_000280	TCONS_00000649	NA	NA	NA	NA#lncrna	lnc	NA	1	1	2389	2389	lincDiv	NA	ENSBTAT00000014293	NA	36992	NA	NA	NA	NA	NA	u
1	58082353	58084496	+	XLOC_000281	TCONS_00000650	NA	NA	NA	NA#lncrna	lnc	NA	1	1	2143	2143	lincConv	NA	ENSBTAT00000001635	NA	518	NA	NA	NA	NA	NA	u
1	58186035	58188087	+	XLOC_000283	TCONS_00000655	NA	NA	NA	NA#lncrna	lnc	NA	1	1	2052	2052	lincDiv	NA	ENSBTAT00000007523	NA	280	NA	NA	NA	NA	NA	u
1	58189290	58195326	+	XLOC_000284	TCONS_00000656	NA	NA	NA	NA#lncrna	lnc	NA	1	1	6036	6036	lincDiv	NA	ENSBTAT00000007523	NA	3535	NA	NA	NA	NA	NA	u
1	58239482	58242403	+	XLOC_000285	TCONS_00000657	NA	NA	NA	NA#lncrna	lnc	NA	2	1	2714	2714	lincDiv	NA	ENSBTAT00000007523	NA	53727	NA	NA	NA	NA	NA	u
1	58663199	58664418	+	XLOC_000289	TCONS_00000667	NA	NA	NA	NA#lncrna	lnc	NA	1	1	1219	1219	lincDiv	NA	ENSBTAT00000057527	NA	19605	NA	NA	NA	NA	NA	u
1	58837876	58845229	+	XLOC_000291	TCONS_00000675	NA	NA	NA	NA#lncrna	lnc	NA	4	3	1298	1298	lincConv	NA	ENSBTAT00000031069	NA	2504	NA	NA	NA	NA	NA	u
1	58837876	58845229	+	XLOC_000291	TCONS_00000676	NA	NA	NA	NA#lncrna	lnc	NA	4	3	1460	1298	lincConv	NA	ENSBTAT00000031069	NA	2504	NA	NA	NA	NA	NA	u
1	58837876	58845229	+	XLOC_000291	TCONS_00000677	NA	NA	NA	NA#lncrna	lnc	NA	3	3	1220	1298	lincConv	NA	ENSBTAT00000031069	NA	2504	NA	NA	NA	NA	NA	u
1	58838568	58840115	+	XLOC_000292	TCONS_00000678	NA	NA	NA	NA#lncrna	lnc	NA	1	1	1547	1547	lincConv	NA	ENSBTAT00000031069	NA	7618	NA	NA	NA	NA	NA	u
1	58840170	58841929	+	XLOC_000293	TCONS_00000679	NA	NA	NA	NA#lncrna	lnc	NA	1	1	1759	1759	lincConv	NA	ENSBTAT00000031069	NA	5804	NA	NA	NA	NA	NA	u
1	59094774	59100011	+	XLOC_000299	TCONS_00000698	ENSBTAG00000004975	ENSBTAT00000006550	protein_coding	protein_coding#lncrna	lnc	NA	2	1	3837	3837	lncgASe	NA	ENSBTAT00000006550	NA	0	NA	NA	NA	ENSSSCG00000011913	gene287	x
1	59279827	59281288	+	XLOC_000301	TCONS_00000704	NA	NA	NA	NA#lncrna	lnc	NA	1	1	1461	1461	lincConv	NA	ENSBTAT00000002768	NA	16003	NA	NA	NA	NA	NA	u
1	59281906	59283466	+	XLOC_000302	TCONS_00000705	NA	NA	NA	NA#lncrna	lnc	NA	1	1	1560	1560	lincConv	NA	ENSBTAT00000002768	NA	13825	NA	NA	NA	NA	NA	u
1	59393938	59395531	+	XLOC_000304	TCONS_00000714	NA	NA	NA	NA#lncrna	lnc	NA	1	1	1593	1593	lincSSdw	NA	ENSBTAT00000015813	NA	6413	NA	NA	NA	NA	NA	u
1	60269721	60322072	+	XLOC_000305	TCONS_00000716	NA	NA	NA	NA#lncrna	lnc	NA	2	4	1737	1696.5	lincSSup	NA	ENSBTAT00000008460	NA	534236	NA	NA	NA	NA	NA	u
1	60269721	60322072	+	XLOC_000305	TCONS_00000717	NA	NA	NA	NA#lncrna	lnc	NA	2	4	1767	1696.5	lincSSup	NA	ENSBTAT00000008460	NA	534236	NA	NA	NA	NA	NA	u
1	60269755	60270614	+	XLOC_000305	TCONS_00000718	NA	NA	NA	NA#lncrna	lnc	NA	1	4	859	1696.5	lincDiv	NA	ENSBTAT00000015819	NA	547995	NA	NA	NA	NA	NA	u
1	60291099	60292432	+	XLOC_000307	TCONS_00000720	NA	NA	NA	NA#lncrna	lnc	NA	1	1	1333	1333	lincSSup	NA	ENSBTAT00000008460	NA	563876	NA	NA	NA	NA	NA	u
1	60307155	60308509	+	XLOC_000310	TCONS_00000723	NA	NA	NA	NA#lncrna	lnc	NA	1	1	1354	1354	lincSSup	NA	ENSBTAT00000008460	NA	547799	NA	NA	NA	NA	NA	u
1	60309344	60312313	+	XLOC_000311	TCONS_00000724	NA	NA	NA	NA#lncrna	lnc	NA	1	1	2969	2969	lincSSup	NA	ENSBTAT00000008460	NA	543995	NA	NA	NA	NA	NA	u
1	60322173	60328204	+	XLOC_000312	TCONS_00000725	NA	NA	NA	NA#lncrna	lnc	NA	1	1	6031	6031	lincSSup	NA	ENSBTAT00000008460	NA	528104	NA	NA	NA	NA	NA	u
1	60597911	60599578	+	XLOC_000314	TCONS_00000727	NA	NA	NA	NA#lncrna	lnc	NA	1	1	1667	1667	lincSSup	NA	ENSBTAT00000008460	NA	256730	NA	NA	NA	NA	NA	u
1	60602781	60604712	+	XLOC_000315	TCONS_00000728	NA	NA	NA	NA#lncrna	lnc	NA	1	1	1931	1931	lincSSup	NA	ENSBTAT00000008460	NA	251596	NA	NA	NA	NA	NA	u
1	60658673	60660021	+	XLOC_000317	TCONS_00000730	NA	NA	NA	NA#lncrna	lnc	NA	1	1	1348	1348	lincSSup	NA	ENSBTAT00000008460	NA	196287	NA	NA	NA	NA	NA	u
1	63921639	63922537	+	XLOC_000320	TCONS_00000733	NA	NA	NA	NA#lncrna	lnc	NA	1	1	898	898	lincConv	NA	ENSBTAT00000066340	NA	434585	NA	NA	NA	NA	NA	u
1	64488290	64491991	+	XLOC_000321	TCONS_00000734	NA	NA	NA	NA#lncrna	lnc	NA	1	1	3701	3701	lincDiv	NA	ENSBTAT00000066340	NA	185	NA	NA	NA	NA	NA	u
1	64514494	64517246	+	XLOC_000323	TCONS_00000736	NA	NA	NA	NA#lncrna	lnc	NA	1	1	2752	2752	lincDiv	NA	ENSBTAT00000066340	NA	26389	NA	NA	NA	NA	NA	u
1	64522462	64524210	+	XLOC_000324	TCONS_00000737	NA	NA	NA	NA#lncrna	lnc	NA	1	1	1748	1748	lincSSup	NA	ENSBTAT00000018814	NA	28306	NA	NA	NA	NA	NA	u
1	64524276	64527632	+	XLOC_000325	TCONS_00000738	NA	NA	NA	NA#lncrna	lnc	NA	1	1	3356	3356	lincSSup	NA	ENSBTAT00000018814	NA	24884	NA	NA	NA	NA	NA	u
1	64532488	64534929	+	XLOC_000326	TCONS_00000739	NA	NA	NA	NA#lncrna	lnc	NA	1	1	2441	2441	lincSSup	NA	ENSBTAT00000018814	NA	17587	NA	NA	NA	NA	NA	u
1	65262305	65264602	+	XLOC_000336	TCONS_00000774	NA	NA	NA	NA#lncrna	lnc	NA	1	1	2297	2297	lincSSup	NA	ENSBTAT00000056446	NA	1055	NA	NA	NA	NA	NA	u
1	65466353	65468134	+	XLOC_000338	TCONS_00000777	NA	NA	NA	NA#lncrna	lnc	NA	1	1	1781	1781	lincDiv	NA	ENSBTAT00000065045	GSK3B	3430	NA	NA	NA	NA	NA	u
1	65468421	65469981	+	XLOC_000339	TCONS_00000778	NA	NA	NA	NA#lncrna	lnc	NA	1	1	1560	1560	lincDiv	NA	ENSBTAT00000065045	GSK3B	5498	NA	NA	NA	NA	NA	u
1	65510311	65513823	+	XLOC_000340	TCONS_00000779	NA	NA	NA	NA#lncrna	lnc	NA	1	1	3512	3512	lincConv	NA	ENSBTAT00000001918	NA	27675	NA	NA	NA	NA	NA	u
1	65648936	65650647	+	XLOC_000341	TCONS_00000780	NA	NA	NA	NA#lncrna	lnc	NA	3	1	1430	1430	lincDiv	NA	ENSBTAT00000001918	NA	28400	NA	NA	NA	NA	NA	u
1	66838398	66839197	+	XLOC_000347	TCONS_00000792	NA	NA	NA	NA#lncrna	lnc	NA	1	1	799	799	lincDiv	NA	ENSBTAT00000011669	NA	14978	NA	NA	NA	NA	NA	u
1	66840794	66841717	+	XLOC_000348	TCONS_00000793	NA	NA	NA	NA#lncrna	lnc	NA	1	1	923	923	lincConv	NA	ENSBTAT00000017379	NA	13225	NA	NA	NA	NA	NA	u
1	67011615	67012829	+	XLOC_000351	TCONS_00000805	NA	NA	NA	NA#lncrna	lnc	NA	1	1	1214	1214	lincSSdw	NA	ENSBTAT00000001891	NA	2166	NA	NA	NA	NA	NA	u
1	67063578	67068262	+	XLOC_000354	TCONS_00000808	NA	NA	NA	NA#lncrna	lnc	NA	2	1	1323	1323	lincConv	NA	ENSBTAT00000006175	NA	13853	NA	NA	NA	NA	NA	u
1	67076058	67076942	+	XLOC_000356	TCONS_00000810	NA	NA	NA	NA#lncrna	lnc	NA	1	1	884	884	lincConv	NA	ENSBTAT00000006175	NA	5173	NA	NA	NA	NA	NA	u
1	67214612	67220691	+	XLOC_000358	TCONS_00000814	NA	NA	NA	NA#lncrna	lnc	NA	1	1	6079	6079	lincSSdw	NA	ENSBTAT00000032289	NA	3764	NA	NA	NA	NA	NA	u
1	67468300	67473037	+	XLOC_000365	TCONS_00000822	NA	NA	NA	NA#lncrna	lnc	NA	1	1	4737	4737	lincConv	NA	ENSBTAT00000014799	NA	3490	NA	NA	NA	NA	NA	u
1	67599400	67601695	+	XLOC_000367	TCONS_00000825	NA	NA	NA	NA#lncrna	lnc	NA	1	1	2295	2295	lincSSdw	NA	ENSBTAT00000013108	NA	2381	NA	NA	NA	NA	NA	u
1	67602139	67603312	+	XLOC_000368	TCONS_00000826	NA	NA	NA	NA#lncrna	lnc	NA	1	1	1173	1173	lincSSdw	NA	ENSBTAT00000013108	NA	5120	NA	NA	NA	NA	NA	u
1	67662679	67663869	+	XLOC_000370	TCONS_00000836	NA	NA	NA	NA#lncrna	lnc	NA	1	1	1190	1190	lincConv	NA	ENSBTAT00000006679	NA	930	NA	NA	NA	NA	NA	u
1	67814788	67825100	+	XLOC_000372	TCONS_00000844	NA	NA	NA	NA#lncrna	lnc	NA	1	1	10312	10312	lincSSdw	NA	ENSBTAT00000006685	NA	3999	NA	NA	NA	NA	NA	u
1	68238565	68240310	+	XLOC_000376	TCONS_00000853	NA	NA	NA	NA#lncrna	lnc	NA	1	1	1745	1745	lincSSdw	NA	ENSBTAT00000019691	NA	5925	NA	NA	NA	NA	NA	u
1	68242461	68244276	+	XLOC_000377	TCONS_00000854	NA	NA	NA	NA#lncrna	lnc	NA	1	1	1815	1815	lincSSdw	NA	ENSBTAT00000019691	NA	9821	NA	NA	NA	NA	NA	u
1	68244362	68245990	+	XLOC_000378	TCONS_00000855	NA	NA	NA	NA#lncrna	lnc	NA	1	1	1628	1628	lincSSdw	NA	ENSBTAT00000019691	NA	11722	NA	NA	NA	NA	NA	u
1	68249108	68250618	+	XLOC_000379	TCONS_00000856	NA	NA	NA	NA#lncrna	lnc	NA	1	1	1510	1510	lincConv	NA	ENSBTAT00000032274	NA	12523	NA	NA	NA	NA	NA	u
1	68250722	68255769	+	XLOC_000380	TCONS_00000857	NA	NA	NA	NA#lncrna	lnc	NA	1	1	5047	5047	lincConv	NA	ENSBTAT00000032274	NA	7372	NA	NA	NA	NA	NA	u
1	68257515	68260539	+	XLOC_000381	TCONS_00000858	NA	NA	NA	NA#lncrna	lnc	NA	1	1	3024	3024	lincConv	NA	ENSBTAT00000032274	NA	2602	NA	NA	NA	NA	NA	u
1	68260759	68264040	+	XLOC_000382	TCONS_00000859	ENSBTAG00000018777	ENSBTAT00000032274	protein_coding	protein_coding#lncrna	lnc	NA	1	1	3281	3281	lncgASe	NA	ENSBTAT00000032274	NA	0	NA	NA	ENSGALG00000031244	ENSSSCG00000027952	gene353	x
1	69171020	69174118	+	XLOC_000387	TCONS_00000873	NA	NA	NA	NA#lncrna	lnc	NA	2	2	2825	2961.5	lincSSup	NA	ENSBTAT00000032306	NA	74495	NA	NA	NA	NA	NA	u
1	70726997	70731446	+	XLOC_000392	TCONS_00000888	NA	NA	NA	NA#lncrna	lnc	NA	1	1	4449	4449	lincConv	NA	ENSBTAT00000061181	NA	11190	NA	NA	NA	NA	NA	u
1	71094226	71096398	+	XLOC_000397	TCONS_00000919	ENSBTAG00000014721	ENSBTAT00000019591	protein_coding	protein_coding#lncrna	lnc	NA	1	1	2172	2172	lncgASe	NA	ENSBTAT00000019591	NA	0	NA	NA	ENSGALG00000032657	ENSSSCG00000011850	NA	x
1	71097002	71097966	+	XLOC_000398	TCONS_00000920	ENSBTAG00000014721	ENSBTAT00000019591	protein_coding	protein_coding#lncrna	lnc	NA	1	1	964	964	lncgASe	NA	ENSBTAT00000019591	NA	0	NA	NA	ENSGALG00000032657	ENSSSCG00000011850	NA	x
1	71355311	71359751	+	XLOC_000399	TCONS_00000921	NA	NA	NA	NA#lncrna	lnc	NA	2	2	2813	2631	lincConv	NA	ENSBTAT00000028676	NA	37003	NA	NA	NA	NA	NA	u
1	71355376	71359751	+	XLOC_000399	TCONS_00000922	NA	NA	NA	NA#lncrna	lnc	NA	3	2	2449	2631	lincConv	NA	ENSBTAT00000028676	NA	37003	NA	NA	NA	NA	NA	u
1	71355808	71356358	+	XLOC_000400	TCONS_00000923	NA	NA	NA	NA#lncrna	lnc	NA	1	1	550	550	lincConv	NA	ENSBTAT00000028676	NA	40396	NA	NA	NA	NA	NA	u
1	71406646	71412082	+	XLOC_000401	TCONS_00000924	ENSBTAG00000021515	ENSBTAT00000028676	protein_coding	protein_coding#lncrna	lnc	NA	1	1	5436	5436	lncgASe	NA	ENSBTAT00000028676	NA	0	NA	NA	NA	ENSSSCG00000011847	gene383	x
1	71619194	71619496	+	XLOC_000403	TCONS_00000926	NA	NA	NA	NA#lncrna	lnc	NA	1	1	302	302	lincConv	NA	ENSBTAT00000017712	NA	10083	NA	NA	NA	NA	NA	u
1	71756158	71758087	+	XLOC_000405	TCONS_00000930	NA	NA	NA	NA#lncrna	lnc	NA	2	2	1788	1543	lincSSup	NA	ENSBTAT00000012650	NA	6994	NA	NA	NA	NA	NA	u
1	71756323	71758087	+	XLOC_000405	TCONS_00000931	NA	NA	NA	NA#lncrna	lnc	NA	2	2	1298	1543	lincSSup	NA	ENSBTAT00000012650	NA	6994	NA	NA	NA	NA	NA	u
1	71864555	71865476	+	XLOC_000408	TCONS_00000940	NA	NA	NA	NA#lncrna	lnc	NA	1	1	921	921	lincSSup	NA	ENSBTAT00000063094	NA	1613	NA	NA	NA	NA	NA	u
1	72026601	72028859	+	XLOC_000410	TCONS_00000953	ENSBTAG00000011659	ENSBTAT00000015483	protein_coding	protein_coding#lncrna	lnc	NA	1	1	2258	2258	lncgASe	NA	ENSBTAT00000015483	NA	0	NA	NA	ENSGALG00000026294	ENSSSCG00000029291	gene403	x
1	72735902	72737111	+	XLOC_000416	TCONS_00000964	NA	NA	NA	NA#lncrna	lnc	NA	1	1	1209	1209	lincSSdw	NA	ENSBTAT00000001128	NA	9282	NA	NA	NA	NA	NA	u
1	72738357	72739368	+	XLOC_000417	TCONS_00000965	NA	NA	NA	NA#lncrna	lnc	NA	1	1	1011	1011	lincSSdw	NA	ENSBTAT00000001128	NA	11737	NA	NA	NA	NA	NA	u
1	73804265	73804887	+	XLOC_000428	TCONS_00000995	NA	NA	NA	NA#lncrna	lnc	NA	1	1	622	622	lincSSdw	NA	ENSBTAT00000046350	NA	2226	NA	NA	NA	NA	NA	u
1	73804941	73806797	+	XLOC_000429	TCONS_00000996	NA	NA	NA	NA#lncrna	lnc	NA	1	1	1856	1856	lincSSdw	NA	ENSBTAT00000046350	NA	2902	NA	NA	NA	NA	NA	u
1	73806883	73808143	+	XLOC_000430	TCONS_00000997	NA	NA	NA	NA#lncrna	lnc	NA	1	1	1260	1260	lincSSdw	NA	ENSBTAT00000046350	NA	4844	NA	NA	NA	NA	NA	u
1	73861150	73861959	+	XLOC_000431	TCONS_00000998	NA	NA	NA	NA#lncrna	lnc	NA	1	1	809	809	lincSSdw	NA	ENSBTAT00000046350	NA	59111	NA	NA	NA	NA	NA	u
1	73868024	73872543	+	XLOC_000432	TCONS_00001000	NA	NA	NA	NA#lncrna	lnc	NA	2	16	2338	4230.5	lincSSdw	NA	ENSBTAT00000046350	NA	65985	NA	NA	NA	NA	NA	u
1	73868024	73872543	+	XLOC_000432	TCONS_00001001	NA	NA	NA	NA#lncrna	lnc	NA	4	16	2013	4230.5	lincSSdw	NA	ENSBTAT00000046350	NA	65985	NA	NA	NA	NA	NA	u
1	73868024	73877919	+	XLOC_000432	TCONS_00001002	NA	NA	NA	NA#lncrna	lnc	NA	3	16	4335	4230.5	lincSSdw	NA	ENSBTAT00000046350	NA	65985	NA	NA	NA	NA	NA	u
1	73868024	73877919	+	XLOC_000432	TCONS_00001004	NA	NA	NA	NA#lncrna	lnc	NA	4	16	5418	4230.5	lincSSdw	NA	ENSBTAT00000046350	NA	65985	NA	NA	NA	NA	NA	u
1	73868025	73872543	+	XLOC_000432	TCONS_00001005	NA	NA	NA	NA#lncrna	lnc	NA	2	16	2381	4230.5	lincSSdw	NA	ENSBTAT00000046350	NA	65986	NA	NA	NA	NA	NA	u
1	73868025	73877919	+	XLOC_000432	TCONS_00001009	NA	NA	NA	NA#lncrna	lnc	NA	2	16	3519	4230.5	lincSSdw	NA	ENSBTAT00000046350	NA	65986	NA	NA	NA	NA	NA	u
1	73868032	73872543	+	XLOC_000432	TCONS_00001010	NA	NA	NA	NA#lncrna	lnc	NA	3	16	1798	4230.5	lincSSdw	NA	ENSBTAT00000046350	NA	65993	NA	NA	NA	NA	NA	u
1	73868032	73877919	+	XLOC_000432	TCONS_00001012	NA	NA	NA	NA#lncrna	lnc	NA	2	16	3749	4230.5	lincSSdw	NA	ENSBTAT00000046350	NA	65993	NA	NA	NA	NA	NA	u
1	73868066	73877919	+	XLOC_000432	TCONS_00001013	NA	NA	NA	NA#lncrna	lnc	NA	6	16	4126	4230.5	lincSSdw	NA	ENSBTAT00000046350	NA	66027	NA	NA	NA	NA	NA	u
1	73869273	73870244	+	XLOC_000433	TCONS_00001014	NA	NA	NA	NA#lncrna	lnc	NA	1	1	971	971	lincSSdw	NA	ENSBTAT00000046350	NA	67234	NA	NA	NA	NA	NA	u
1	73872649	73877919	+	XLOC_000432	TCONS_00001015	NA	NA	NA	NA#lncrna	lnc	NA	1	16	5270	4230.5	lincSSdw	NA	ENSBTAT00000046350	NA	70610	NA	NA	NA	NA	NA	u
1	73978601	73982140	+	XLOC_000434	TCONS_00001017	NA	NA	NA	NA#lncrna	lnc	NA	1	2	3539	3369	lincDiv	NA	ENSBTAT00000062965	NA	1881	NA	NA	NA	NA	NA	u
1	75105331	75108708	+	XLOC_000440	TCONS_00001025	NA	NA	NA	NA#lncrna	lnc	NA	1	1	3377	3377	lincSSup	NA	ENSBTAT00000007148	NA	111885	NA	NA	NA	NA	NA	u
1	75153867	75154955	+	XLOC_000442	TCONS_00001027	NA	NA	NA	NA#lncrna	lnc	NA	1	1	1088	1088	lincSSup	NA	ENSBTAT00000007148	NA	65638	NA	NA	NA	NA	NA	u
1	75218494	75220051	+	XLOC_000444	TCONS_00001029	NA	NA	NA	NA#lncrna	lnc	NA	1	1	1557	1557	lincSSup	NA	ENSBTAT00000007148	NA	542	NA	NA	NA	NA	NA	u
1	76698356	76732688	+	XLOC_000448	TCONS_00001042	ENSBTAG00000018703	ENSBTAT00000038884	protein_coding	protein_coding#lncrna	lnc	NA	3	1	820	820	lncgASe	NA	ENSBTAT00000038884	NA	0	NA	NA	ENSGALG00000007226	ENSSSCG00000031478	gene441	x
1	76751071	76756120	+	XLOC_000449	TCONS_00001043	NA	NA	NA	NA#lncrna	lnc	NA	1	1	5049	5049	lincDiv	NA	ENSBTAT00000038884	NA	29151	NA	NA	NA	NA	NA	u
1	76756214	76757529	+	XLOC_000450	TCONS_00001044	NA	NA	NA	NA#lncrna	lnc	NA	1	1	1315	1315	lincDiv	NA	ENSBTAT00000038884	NA	34294	NA	NA	NA	NA	NA	u
1	79782765	79791972	+	XLOC_000456	TCONS_00001055	NA	NA	NA	NA#lncrna	lnc	NA	1	1	9207	9207	lincDiv	NA	ENSBTAT00000061134	NA	57334	NA	NA	NA	NA	NA	u
1	79902092	79913266	+	XLOC_000457	TCONS_00001056	NA	NA	NA	NA#lncrna	lnc	NA	3	2	1374	1742	lincDiv	NA	ENSBTAT00000061134	NA	176661	NA	NA	NA	NA	NA	u
1	79911156	79913266	+	XLOC_000457	TCONS_00001057	NA	NA	NA	NA#lncrna	lnc	NA	1	2	2110	1742	lincDiv	NA	ENSBTAT00000061134	NA	185725	NA	NA	NA	NA	NA	u
1	79914591	79918045	+	XLOC_000458	TCONS_00001058	NA	NA	NA	NA#lncrna	lnc	NA	1	1	3454	3454	lincDiv	NA	ENSBTAT00000061134	NA	189160	NA	NA	NA	NA	NA	u
1	80004437	80010492	+	XLOC_000459	TCONS_00001059	NA	NA	NA	NA#lncrna	lnc	NA	3	2	485	908.5	lincSSup	NA	ENSBTAT00000001978	NA	168990	NA	NA	NA	NA	NA	u
1	80008603	80009140	+	XLOC_000461	TCONS_00001061	NA	NA	NA	NA#lncrna	lnc	NA	1	1	537	537	lincSSup	NA	ENSBTAT00000001978	NA	170342	NA	NA	NA	NA	NA	u
1	80009160	80010492	+	XLOC_000459	TCONS_00001062	NA	NA	NA	NA#lncrna	lnc	NA	1	2	1332	908.5	lincSSup	NA	ENSBTAT00000001978	NA	168990	NA	NA	NA	NA	NA	u
1	80029688	80043015	+	XLOC_000462	TCONS_00001063	NA	NA	NA	NA#lncrna	lnc	NA	2	1	2237	2237	lincSSup	NA	ENSBTAT00000001978	NA	136467	NA	NA	NA	NA	NA	u
1	80034227	80035904	+	XLOC_000463	TCONS_00001064	NA	NA	NA	NA#lncrna	lnc	NA	1	1	1677	1677	lincSSup	NA	ENSBTAT00000001978	NA	143578	NA	NA	NA	NA	NA	u
1	80659409	80659926	+	XLOC_000468	TCONS_00001081	NA	NA	NA	NA#lncrna	lnc	NA	1	1	517	517	lincSSdw	NA	ENSBTAT00000016545	NA	10046	NA	NA	NA	NA	NA	u
1	81064374	81068149	+	XLOC_000472	TCONS_00001086	NA	NA	NA	NA#lncrna	lnc	NA	1	1	3775	3775	lincDiv	NA	ENSBTAT00000019596	NA	284	NA	NA	NA	NA	NA	u
1	81213642	81222134	+	XLOC_000473	TCONS_00001087	NA	NA	NA	NA#lncrna	lnc	NA	1	1	8492	8492	lincDiv	NA	ENSBTAT00000000673	NA	4528	NA	NA	NA	NA	NA	u
1	81222782	81227776	+	XLOC_000474	TCONS_00001088	NA	NA	NA	NA#lncrna	lnc	NA	1	1	4994	4994	lincConv	NA	ENSBTAT00000004094	NA	6242	NA	NA	NA	NA	NA	u
1	81228690	81230124	+	XLOC_000475	TCONS_00001089	NA	NA	NA	NA#lncrna	lnc	NA	1	1	1434	1434	lincConv	NA	ENSBTAT00000004094	NA	3894	NA	NA	NA	NA	NA	u
1	81348641	81349281	+	XLOC_000477	TCONS_00001098	NA	NA	NA	NA#lncrna	lnc	NA	1	1	640	640	lincSSdw	NA	ENSBTAT00000004084	NA	61865	NA	NA	NA	NA	NA	u
1	81902113	81910321	+	XLOC_000482	TCONS_00001125	NA	NA	NA	NA#lncrna	lnc	NA	1	1	8208	8208	lincSSdw	NA	ENSBTAT00000002225	NA	3729	NA	NA	NA	NA	NA	u
1	81910424	81914030	+	XLOC_000483	TCONS_00001126	NA	NA	NA	NA#lncrna	lnc	NA	1	1	3606	3606	lincSSdw	NA	ENSBTAT00000002225	NA	12040	NA	NA	NA	NA	NA	u
1	82524533	82526580	+	XLOC_000489	TCONS_00001141	NA	NA	NA	NA#lncrna	lnc	NA	1	1	2047	2047	lincSSdw	NA	ENSBTAT00000061513	NA	3382	NA	NA	NA	NA	NA	u
1	82526748	82529171	+	XLOC_000490	TCONS_00001142	NA	NA	NA	NA#lncrna	lnc	NA	3	2	1467	1233.5	lincSSdw	NA	ENSBTAT00000061513	NA	5597	NA	NA	NA	NA	NA	u
1	82526810	82527810	+	XLOC_000490	TCONS_00001143	NA	NA	NA	NA#lncrna	lnc	NA	1	2	1000	1233.5	lincSSdw	NA	ENSBTAT00000061513	NA	5659	NA	NA	NA	NA	NA	u
1	82530689	82534312	+	XLOC_000491	TCONS_00001144	NA	NA	NA	NA#lncrna	lnc	NA	1	1	3623	3623	lincSSdw	NA	ENSBTAT00000061513	NA	9538	NA	NA	NA	NA	NA	u
1	82534405	82537333	+	XLOC_000492	TCONS_00001145	NA	NA	NA	NA#lncrna	lnc	NA	1	1	2928	2928	lincSSup	NA	ENSBTAT00000009600	NA	12309	NA	NA	NA	NA	NA	u
1	82539801	82540946	+	XLOC_000493	TCONS_00001146	NA	NA	NA	NA#lncrna	lnc	NA	1	1	1145	1145	lincSSup	NA	ENSBTAT00000009600	NA	8696	NA	NA	NA	NA	NA	u
1	82541468	82548998	+	XLOC_000494	TCONS_00001147	NA	NA	NA	NA#lncrna	lnc	NA	1	1	7530	7530	lincSSup	NA	ENSBTAT00000009600	NA	644	NA	NA	NA	NA	NA	u
1	82999186	83000333	+	XLOC_000498	TCONS_00001154	NA	NA	NA	NA#lncrna	lnc	NA	1	1	1147	1147	lincDiv	NA	ENSBTAT00000061266	NA	11477	NA	NA	NA	NA	NA	u
1	83501113	83503271	+	XLOC_000503	TCONS_00001165	NA	NA	NA	NA#lncrna	lnc	NA	1	1	2158	2158	lincDiv	NA	ENSBTAT00000007436	NA	72	NA	NA	NA	NA	NA	u
1	83581234	83582154	+	XLOC_000506	TCONS_00001177	NA	NA	NA	NA#lncrna	lnc	NA	2	1	652	652	lincDiv	NA	ENSBTAT00000009087	NA	241	NA	NA	NA	NA	NA	u
1	83625252	83655774	+	XLOC_000507	TCONS_00001178	ENSBTAG00000040304	ENSBTAT00000055354	protein_coding	protein_coding#lncrna	lnc	NA	3	8	25648	24374.5	lncgASe	NA	ENSBTAT00000055354	NA	0	NA	NA	NA	NA	NA	x
1	83625252	83655774	+	XLOC_000507	TCONS_00001179	ENSBTAG00000040304	ENSBTAT00000055354	protein_coding	protein_coding#lncrna	lnc	NA	2	8	29838	24374.5	lncgASe	NA	ENSBTAT00000055354	NA	0	NA	NA	NA	NA	NA	x
1	83625263	83655774	+	XLOC_000507	TCONS_00001181	ENSBTAG00000040304	ENSBTAT00000055354	protein_coding	protein_coding#lncrna	lnc	NA	1	8	30511	24374.5	lncgASe	NA	ENSBTAT00000055354	NA	0	NA	NA	NA	NA	NA	x
1	83625268	83655774	+	XLOC_000507	TCONS_00001182	ENSBTAG00000040304	ENSBTAT00000055354	protein_coding	protein_coding#lncrna	lnc	NA	3	8	2920	24374.5	lncgASi	NA	ENSBTAT00000055354	NA	0	NA	NA	NA	NA	NA	x
1	83625272	83655774	+	XLOC_000507	TCONS_00001183	ENSBTAG00000040304	ENSBTAT00000055354	protein_coding	protein_coding#lncrna	lnc	NA	3	8	23146	24374.5	lncgASe	NA	ENSBTAT00000055354	NA	0	NA	NA	NA	NA	NA	x
1	83625272	83655774	+	XLOC_000507	TCONS_00001184	ENSBTAG00000040304	ENSBTAT00000055354	protein_coding	protein_coding#lncrna	lnc	NA	3	8	3947	24374.5	lncgASi	NA	ENSBTAT00000055354	NA	0	NA	NA	NA	NA	NA	x
1	83625274	83655774	+	XLOC_000507	TCONS_00001185	ENSBTAG00000040304	ENSBTAT00000055354	protein_coding	protein_coding#lncrna	lnc	NA	2	8	4629	24374.5	lncgASi	NA	ENSBTAT00000055354	NA	0	NA	NA	NA	NA	NA	x
1	83711109	83712403	+	XLOC_000508	TCONS_00001186	NA	NA	NA	NA#lncrna	lnc	NA	1	1	1294	1294	lincConv	NA	ENSBTAT00000056946	HTR3C	5670	NA	NA	NA	NA	NA	u
1	83819690	83821959	+	XLOC_000510	TCONS_00001207	NA	NA	NA	NA#lncrna	lnc	NA	1	1	2269	2269	lincSSdw	NA	ENSBTAT00000023496	NA	2159	NA	NA	NA	NA	NA	u
1	84100044	84100964	+	XLOC_000513	TCONS_00001212	NA	NA	NA	NA#lncrna	lnc	NA	1	1	920	920	lincDiv	NA	ENSBTAT00000023192	NA	4837	NA	NA	NA	NA	NA	u
1	84267626	84318464	+	XLOC_000515	TCONS_00001220	NA	NA	NA	NA#lncrna	lnc	NA	2	1	1267	1267	lincSSup	NA	ENSBTAT00000013720	NA	6506	NA	NA	NA	NA	NA	u
1	84529956	84532413	+	XLOC_000517	TCONS_00001222	NA	NA	NA	NA#lncrna	lnc	NA	2	2	1849	1716.5	lincSSup	NA	ENSBTAT00000008608	NA	3940	NA	NA	NA	NA	NA	u
1	84530300	84531884	+	XLOC_000517	TCONS_00001223	NA	NA	NA	NA#lncrna	lnc	NA	1	2	1584	1716.5	lincSSup	NA	ENSBTAT00000008608	NA	4469	NA	NA	NA	NA	NA	u
1	84636990	84638770	+	XLOC_000520	TCONS_00001234	NA	NA	NA	NA#lncrna	lnc	NA	1	1	1780	1780	lincSSdw	NA	ENSBTAT00000008604	NA	3816	NA	NA	NA	NA	NA	u
1	84708419	84711174	+	XLOC_000522	TCONS_00001242	NA	NA	NA	NA#lncrna	lnc	NA	1	1	2755	2755	lincConv	NA	ENSBTAT00000032070	ATP11B	11194	NA	NA	NA	NA	NA	u
1	84715085	84716402	+	XLOC_000523	TCONS_00001243	NA	NA	NA	NA#lncrna	lnc	NA	1	1	1317	1317	lincConv	NA	ENSBTAT00000032070	ATP11B	5966	NA	NA	NA	NA	NA	u
1	87023638	87025834	+	XLOC_000526	TCONS_00001250	NA	NA	NA	NA#lncrna	lnc	NA	1	1	2196	2196	lincDiv	NA	ENSBTAT00000002554	NA	6415	NA	NA	NA	NA	NA	u
1	87027537	87028822	+	XLOC_000527	TCONS_00001251	NA	NA	NA	NA#lncrna	lnc	NA	1	1	1285	1285	lincDiv	NA	ENSBTAT00000002554	NA	10314	NA	NA	NA	NA	NA	u
1	88418672	88446729	+	XLOC_000531	TCONS_00001256	NA	NA	NA	NA#lncrna	lnc	NA	3	3	1916	2055	lincDiv	NA	ENSBTAT00000048967	NA	7752	NA	NA	NA	NA	NA	u
1	88419425	88446729	+	XLOC_000531	TCONS_00001257	NA	NA	NA	NA#lncrna	lnc	NA	2	3	2059	2055	lincDiv	NA	ENSBTAT00000048967	NA	8505	NA	NA	NA	NA	NA	u
1	88444674	88446729	+	XLOC_000531	TCONS_00001258	NA	NA	NA	NA#lncrna	lnc	NA	1	3	2055	2055	lincDiv	NA	ENSBTAT00000048967	NA	33754	NA	NA	NA	NA	NA	u
1	88672909	88674174	+	XLOC_000534	TCONS_00001267	NA	NA	NA	NA#lncrna	lnc	NA	1	1	1265	1265	lincSSdw	NA	ENSBTAT00000016535	NA	8912	NA	NA	NA	NA	NA	u
1	88678288	88681163	+	XLOC_000535	TCONS_00001268	NA	NA	NA	NA#lncrna	lnc	NA	1	1	2875	2875	lincSSdw	NA	ENSBTAT00000016535	NA	14291	NA	NA	NA	NA	NA	u
1	88681385	88684858	+	XLOC_000536	TCONS_00001269	NA	NA	NA	NA#lncrna	lnc	NA	1	1	3473	3473	lincSSdw	NA	ENSBTAT00000016535	NA	17388	NA	NA	NA	NA	NA	u
1	90182373	90193472	+	XLOC_000538	TCONS_00001271	NA	NA	NA	NA#lncrna	lnc	NA	3	4	4106	4176	lincSSup	NA	ENSBTAT00000029211	NA	323607	NA	NA	NA	NA	NA	u
1	90182373	90193472	+	XLOC_000538	TCONS_00001272	NA	NA	NA	NA#lncrna	lnc	NA	3	4	4250	4176	lincSSup	NA	ENSBTAT00000029211	NA	323607	NA	NA	NA	NA	NA	u
1	90182373	90193472	+	XLOC_000538	TCONS_00001273	NA	NA	NA	NA#lncrna	lnc	NA	3	4	4246	4176	lincSSup	NA	ENSBTAT00000029211	NA	323607	NA	NA	NA	NA	NA	u
1	90182419	90193472	+	XLOC_000538	TCONS_00001274	NA	NA	NA	NA#lncrna	lnc	NA	3	4	4064	4176	lincSSup	NA	ENSBTAT00000029211	NA	323607	NA	NA	NA	NA	NA	u
1	90361157	90362127	+	XLOC_000539	TCONS_00001275	NA	NA	NA	NA#lncrna	lnc	NA	1	2	970	654	lincSSup	NA	ENSBTAT00000029211	NA	154952	NA	NA	NA	NA	NA	u
1	90361178	90362127	+	XLOC_000539	TCONS_00001276	NA	NA	NA	NA#lncrna	lnc	NA	2	2	338	654	lincSSup	NA	ENSBTAT00000029211	NA	154952	NA	NA	NA	NA	NA	u
1	90430151	90431102	+	XLOC_000541	TCONS_00001282	NA	NA	NA	NA#lncrna	lnc	NA	1	1	951	951	lincSSup	NA	ENSBTAT00000029211	NA	85977	NA	NA	NA	NA	NA	u
1	90437004	90438398	+	XLOC_000542	TCONS_00001283	NA	NA	NA	NA#lncrna	lnc	NA	1	1	1394	1394	lincSSup	NA	ENSBTAT00000029211	NA	78681	NA	NA	NA	NA	NA	u
1	90438455	90469400	+	XLOC_000543	TCONS_00001284	NA	NA	NA	NA#lncrna	lnc	NA	2	2	1896	8419.5	lincSSup	NA	ENSBTAT00000029211	NA	47679	NA	NA	NA	NA	NA	u
1	90439786	90441198	+	XLOC_000544	TCONS_00001285	NA	NA	NA	NA#lncrna	lnc	NA	1	1	1412	1412	lincSSup	NA	ENSBTAT00000029211	NA	75881	NA	NA	NA	NA	NA	u
1	90441499	90443607	+	XLOC_000545	TCONS_00001286	NA	NA	NA	NA#lncrna	lnc	NA	1	1	2108	2108	lincSSup	NA	ENSBTAT00000029211	NA	73472	NA	NA	NA	NA	NA	u
1	90443743	90450937	+	XLOC_000546	TCONS_00001287	NA	NA	NA	NA#lncrna	lnc	NA	1	1	7194	7194	lincSSup	NA	ENSBTAT00000029211	NA	66142	NA	NA	NA	NA	NA	u
1	90451148	90454251	+	XLOC_000547	TCONS_00001288	NA	NA	NA	NA#lncrna	lnc	NA	1	1	3103	3103	lincSSup	NA	ENSBTAT00000029211	NA	62828	NA	NA	NA	NA	NA	u
1	90454457	90469400	+	XLOC_000543	TCONS_00001289	NA	NA	NA	NA#lncrna	lnc	NA	1	2	14943	8419.5	lincSSup	NA	ENSBTAT00000029211	NA	47679	NA	NA	NA	NA	NA	u
1	90469947	90476122	+	XLOC_000548	TCONS_00001290	NA	NA	NA	NA#lncrna	lnc	NA	1	1	6175	6175	lincSSup	NA	ENSBTAT00000029211	NA	40957	NA	NA	NA	NA	NA	u
1	90489575	90491756	+	XLOC_000549	TCONS_00001293	NA	NA	NA	NA#lncrna	lnc	NA	1	1	2181	2181	lincSSup	NA	ENSBTAT00000029211	NA	25323	NA	NA	NA	NA	NA	u
1	90493001	90494298	+	XLOC_000550	TCONS_00001294	NA	NA	NA	NA#lncrna	lnc	NA	1	1	1297	1297	lincSSup	NA	ENSBTAT00000029211	NA	22781	NA	NA	NA	NA	NA	u
1	90494771	90497205	+	XLOC_000551	TCONS_00001295	NA	NA	NA	NA#lncrna	lnc	NA	1	1	2434	2434	lincSSup	NA	ENSBTAT00000029211	NA	19874	NA	NA	NA	NA	NA	u
1	90498202	90499955	+	XLOC_000552	TCONS_00001296	NA	NA	NA	NA#lncrna	lnc	NA	1	1	1753	1753	lincSSup	NA	ENSBTAT00000029211	NA	17124	NA	NA	NA	NA	NA	u
1	90619093	90629080	+	XLOC_000553	TCONS_00001300	NA	NA	NA	NA#lncrna	lnc	NA	1	2	9987	6697.5	lincSSdw	NA	ENSBTAT00000029211	NA	13620	NA	NA	NA	NA	NA	u
1	90629170	90630973	+	XLOC_000554	TCONS_00001302	NA	NA	NA	NA#lncrna	lnc	NA	1	1	1803	1803	lincSSdw	NA	ENSBTAT00000029211	NA	23697	NA	NA	NA	NA	NA	u
1	90631295	90634265	+	XLOC_000555	TCONS_00001303	NA	NA	NA	NA#lncrna	lnc	NA	1	1	2970	2970	lincSSdw	NA	ENSBTAT00000029211	NA	25822	NA	NA	NA	NA	NA	u
1	90676262	90680375	+	XLOC_000557	TCONS_00001305	NA	NA	NA	NA#lncrna	lnc	NA	1	1	4113	4113	lincSSdw	NA	ENSBTAT00000029211	NA	70789	NA	NA	NA	NA	NA	u
1	91517087	91518794	+	XLOC_000558	TCONS_00001306	NA	NA	NA	NA#lncrna	lnc	NA	1	1	1707	1707	lincSSdw	NA	ENSBTAT00000029211	NA	911614	NA	NA	NA	NA	NA	u
1	95665715	95666877	+	XLOC_000579	TCONS_00001335	NA	NA	NA	NA#lncrna	lnc	NA	1	1	1162	1162	lincSSdw	NA	ENSBTAT00000026745	NA	16195	NA	NA	NA	NA	NA	u
1	95668951	95669654	+	XLOC_000580	TCONS_00001336	NA	NA	NA	NA#lncrna	lnc	NA	1	1	703	703	lincSSdw	NA	ENSBTAT00000026745	NA	19431	NA	NA	NA	NA	NA	u
1	95776476	95777551	+	XLOC_000582	TCONS_00001346	NA	NA	NA	NA#lncrna	lnc	NA	1	1	1075	1075	lincSSdw	NA	ENSBTAT00000025281	NA	8548	NA	NA	NA	NA	NA	u
1	95779112	95780264	+	XLOC_000583	TCONS_00001347	NA	NA	NA	NA#lncrna	lnc	NA	1	1	1152	1152	lincSSdw	NA	ENSBTAT00000025281	NA	11184	NA	NA	NA	NA	NA	u
1	95789468	95791480	+	XLOC_000584	TCONS_00001349	NA	NA	NA	NA#lncrna	lnc	NA	1	1	2012	2012	lincSSup	NA	ENSBTAT00000014446	NA	4412	NA	NA	NA	NA	NA	u
1	95791581	95794992	+	XLOC_000585	TCONS_00001350	NA	NA	NA	NA#lncrna	lnc	NA	1	1	3411	3411	lincSSup	NA	ENSBTAT00000014446	NA	900	NA	NA	NA	NA	NA	u
1	96248190	96249206	+	XLOC_000588	TCONS_00001356	NA	NA	NA	NA#lncrna	lnc	NA	1	1	1016	1016	lincDiv	NA	ENSBTAT00000025816	NA	74989	NA	NA	NA	NA	NA	u
1	97205345	97208715	+	XLOC_000591	TCONS_00001386	NA	NA	NA	NA#lncrna	lnc	NA	1	1	3370	3370	lincSSdw	NA	ENSBTAT00000015600	NA	11344	NA	NA	NA	NA	NA	u
1	97260062	97266310	+	XLOC_000594	TCONS_00001391	NA	NA	NA	NA#lncrna	lnc	NA	1	1	6248	6248	lincSSdw	NA	ENSBTAT00000055725	NA	9831	NA	NA	NA	NA	NA	u
1	97767229	97768731	+	XLOC_000599	TCONS_00001403	NA	NA	NA	NA#lncrna	lnc	NA	1	1	1502	1502	lincSSdw	NA	ENSBTAT00000032016	NA	4362	NA	NA	NA	NA	NA	u
1	98394146	98395135	+	XLOC_000608	TCONS_00001424	NA	NA	NA	NA#lncrna	lnc	NA	1	1	989	989	lincSSup	NA	ENSBTAT00000017467	NA	1277	NA	NA	NA	NA	NA	u
1	98401440	98401869	+	XLOC_000609	TCONS_00001426	ENSBTAG00000043157	ENSBTAT00000060149	misc_RNA	misc_RNA#lncrna	lnc	NA	1	1	429	429	lincSSdw	NA	ENSBTAT00000017467	NA	3095	NA	NA	NA	ENSSSCG00000023605	NA	=
1	100598578	100602685	+	XLOC_000616	TCONS_00001450	NA	NA	NA	NA#lncrna	lnc	NA	1	1	4107	4107	lincSSdw	NA	ENSBTAT00000044960	NA	10608	NA	NA	NA	NA	NA	u
1	102274381	102274750	+	XLOC_000622	TCONS_00001457	NA	NA	NA	NA#lncrna	lnc	NA	1	1	369	369	lincSSup	NA	ENSBTAT00000014794	NA	63107	NA	NA	NA	NA	NA	u
1	103837531	103837906	+	XLOC_000629	TCONS_00001466	NA	NA	NA	NA#lncrna	lnc	NA	1	1	375	375	lincSSup	NA	ENSBTAT00000024367	NA	308725	NA	NA	NA	NA	NA	u
1	105891474	105892338	+	XLOC_000634	TCONS_00001472	NA	NA	NA	NA#lncrna	lnc	NA	1	1	864	864	lincSSdw	NA	ENSBTAT00000036586	NA	663455	NA	NA	NA	NA	NA	u
1	107576868	107578861	+	XLOC_000641	TCONS_00001483	NA	NA	NA	NA#lncrna	lnc	NA	1	1	1993	1993	lincDiv	NA	ENSBTAT00000053250	NA	782	NA	NA	NA	NA	NA	u
1	107579182	107583259	+	XLOC_000642	TCONS_00001484	NA	NA	NA	NA#lncrna	lnc	NA	1	1	4077	4077	lincDiv	NA	ENSBTAT00000053250	NA	3096	NA	NA	NA	NA	NA	u
1	107841684	107842921	+	XLOC_000645	TCONS_00001489	NA	NA	NA	NA#lncrna	lnc	NA	1	1	1237	1237	lincSSdw	NA	ENSBTAT00000023150	NA	7241	NA	NA	NA	NA	NA	u
1	107845283	107849069	+	XLOC_000646	TCONS_00001490	NA	NA	NA	NA#lncrna	lnc	NA	1	1	3786	3786	lincSSdw	NA	ENSBTAT00000023150	NA	10840	NA	NA	NA	NA	NA	u
1	107849351	107850580	+	XLOC_000647	TCONS_00001491	NA	NA	NA	NA#lncrna	lnc	NA	1	1	1229	1229	lincSSdw	NA	ENSBTAT00000023150	NA	14908	NA	NA	NA	NA	NA	u
1	107852711	107855072	+	XLOC_000648	TCONS_00001492	NA	NA	NA	NA#lncrna	lnc	NA	1	1	2361	2361	lincSSdw	NA	ENSBTAT00000023150	NA	18268	NA	NA	NA	NA	NA	u
1	108237635	108278657	+	XLOC_000651	TCONS_00001504	NA	NA	NA	NA#lncrna	lnc	NA	15	17	3646	4247	lincConv	NA	ENSBTAT00000020153	NA	6626	NA	NA	NA	NA	NA	u
1	108237664	108262448	+	XLOC_000651	TCONS_00001515	NA	NA	NA	NA#lncrna	lnc	NA	6	17	2964	4247	lincConv	NA	ENSBTAT00000020153	NA	22835	NA	NA	NA	NA	NA	u
1	108284904	108286432	+	XLOC_000652	TCONS_00001521	ENSBTAG00000015150	ENSBTAT00000020153	protein_coding	protein_coding#lncrna	lnc	NA	1	1	1528	1528	lncgASe	NA	ENSBTAT00000020153	NA	0	NA	NA	ENSGALG00000009574	ENSSSCG00000011730	gene669	x
1	110289144	110293262	+	XLOC_000658	TCONS_00001528	NA	NA	NA	NA#lncrna	lnc	NA	1	1	4118	4118	lincSSdw	NA	ENSBTAT00000044731	NA	2951	NA	NA	NA	NA	NA	u
1	111341648	111343223	+	XLOC_000667	TCONS_00001556	NA	NA	NA	NA#lncrna	lnc	NA	1	1	1575	1575	lincSSdw	NA	ENSBTAT00000005025	NA	10545	NA	NA	NA	NA	NA	u
1	111681184	111682641	+	XLOC_000668	TCONS_00001557	NA	NA	NA	NA#lncrna	lnc	NA	1	1	1457	1457	lincConv	NA	ENSBTAT00000016071	NA	148339	NA	NA	NA	NA	NA	u
1	111685863	111686612	+	XLOC_000669	TCONS_00001558	NA	NA	NA	NA#lncrna	lnc	NA	1	1	749	749	lincConv	NA	ENSBTAT00000016071	NA	144368	NA	NA	NA	NA	NA	u
1	112028241	112034404	+	XLOC_000671	TCONS_00001561	ENSBTAG00000018465	ENSBTAT00000024576	protein_coding	protein_coding#lncrna	lnc	NA	1	1	6163	6163	lncgASe	NA	ENSBTAT00000024576	NA	0	NA	NA	ENSGALG00000010269	ENSSSCG00000025810	gene698	x
1	112705854	112706909	+	XLOC_000673	TCONS_00001563	NA	NA	NA	NA#lncrna	lnc	NA	1	1	1055	1055	lincSSup	NA	ENSBTAT00000019041	NA	23166	NA	NA	NA	NA	NA	u
1	112712159	112713526	+	XLOC_000675	TCONS_00001565	NA	NA	NA	NA#lncrna	lnc	NA	1	1	1367	1367	lincSSup	NA	ENSBTAT00000019041	NA	16549	NA	NA	NA	NA	NA	u
1	112753849	112757840	+	XLOC_000677	TCONS_00001572	NA	NA	NA	NA#lncrna	lnc	NA	1	1	3991	3991	lincSSdw	NA	ENSBTAT00000019041	NA	3007	NA	NA	NA	NA	NA	u
1	112763934	112766285	+	XLOC_000678	TCONS_00001573	NA	NA	NA	NA#lncrna	lnc	NA	1	1	2351	2351	lincSSup	NA	ENSBTAT00000006854	C3orf33	11194	NA	NA	NA	NA	NA	u
1	112812905	112814154	+	XLOC_000680	TCONS_00001580	NA	NA	NA	NA#lncrna	lnc	NA	1	1	1249	1249	lincSSdw	NA	ENSBTAT00000006854	C3orf33	9963	NA	NA	NA	NA	NA	u
1	114287525	114289151	+	XLOC_000685	TCONS_00001593	NA	NA	NA	NA#lncrna	lnc	NA	1	1	1626	1626	lincConv	NA	ENSBTAT00000017878	NA	3275	NA	NA	NA	NA	NA	u
1	114289266	114291689	+	XLOC_000686	TCONS_00001594	NA	NA	NA	NA#lncrna	lnc	NA	1	1	2423	2423	lincConv	NA	ENSBTAT00000017878	NA	737	NA	NA	NA	NA	NA	u
1	114293254	114296978	+	XLOC_000687	TCONS_00001595	ENSBTAG00000013439	ENSBTAT00000017878	protein_coding	protein_coding#lncrna	lnc	NA	1	1	3724	3724	lncgASe	NA	ENSBTAT00000017878	NA	0	NA	NA	ENSGALG00000010352	ENSSSCG00000024205	gene717	x
1	115416864	115418539	+	XLOC_000689	TCONS_00001597	NA	NA	NA	NA#lncrna	lnc	NA	2	1	788	788	lincConv	NA	ENSBTAT00000022561	NA	57820	NA	NA	NA	NA	NA	u
1	115480594	115484900	+	XLOC_000690	TCONS_00001598	NA	NA	NA	NA#lncrna	lnc	NA	2	5	2863	5468	lincDiv	NA	ENSBTAT00000022561	NA	299	NA	NA	NA	NA	NA	u
1	115481202	115499549	+	XLOC_000690	TCONS_00001599	NA	NA	NA	NA#lncrna	lnc	NA	3	5	5790	5468	lincDiv	NA	ENSBTAT00000022561	NA	907	NA	NA	NA	NA	NA	u
1	115481384	115499549	+	XLOC_000690	TCONS_00001600	NA	NA	NA	NA#lncrna	lnc	NA	2	5	5464	5468	lincDiv	NA	ENSBTAT00000022561	NA	1089	NA	NA	NA	NA	NA	u
1	115490101	115499549	+	XLOC_000690	TCONS_00001602	NA	NA	NA	NA#lncrna	lnc	NA	2	5	5468	5468	lincDiv	NA	ENSBTAT00000022561	NA	9806	NA	NA	NA	NA	NA	u
1	116429964	116433255	+	XLOC_000691	TCONS_00001603	NA	NA	NA	NA#lncrna	lnc	NA	2	2	2884	2947.5	lincDiv	NA	ENSBTAT00000005998	NA	35574	NA	NA	NA	NA	NA	u
1	116430244	116433255	+	XLOC_000691	TCONS_00001604	NA	NA	NA	NA#lncrna	lnc	NA	1	2	3011	2947.5	lincDiv	NA	ENSBTAT00000005998	NA	35854	NA	NA	NA	NA	NA	u
1	116972487	116973354	+	XLOC_000693	TCONS_00001606	NA	NA	NA	NA#lncrna	lnc	NA	1	1	867	867	lincConv	NA	ENSBTAT00000015373	NA	1037	NA	NA	NA	NA	NA	u
1	118545189	118547250	+	XLOC_000708	TCONS_00001639	NA	NA	NA	NA#lncrna	lnc	NA	1	1	2061	2061	lincSSdw	NA	ENSBTAT00000012000	NA	5845	NA	NA	NA	NA	NA	u
1	118548827	118550547	+	XLOC_000709	TCONS_00001640	NA	NA	NA	NA#lncrna	lnc	NA	1	1	1720	1720	lincSSdw	NA	ENSBTAT00000012000	NA	9483	NA	NA	NA	NA	NA	u
1	118658234	118659763	+	XLOC_000710	TCONS_00001641	NA	NA	NA	NA#lncrna	lnc	NA	1	1	1529	1529	lincDiv	NA	ENSBTAT00000024485	NA	423	NA	NA	NA	NA	NA	u
1	118677117	118686570	+	XLOC_000711	TCONS_00001642	NA	NA	NA	NA#lncrna	lnc	NA	3	1	1644	1644	lincDiv	NA	ENSBTAT00000024485	NA	19306	NA	NA	NA	NA	NA	u
1	118688042	118691159	+	XLOC_000712	TCONS_00001643	NA	NA	NA	NA#lncrna	lnc	NA	1	1	3117	3117	lincDiv	NA	ENSBTAT00000024485	NA	30231	NA	NA	NA	NA	NA	u
1	119290730	119291984	+	XLOC_000714	TCONS_00001646	NA	NA	NA	NA#lncrna	lnc	NA	1	1	1254	1254	lincDiv	NA	ENSBTAT00000014803	NA	79	NA	NA	NA	NA	NA	u
1	119333611	119335848	+	XLOC_000716	TCONS_00001653	NA	NA	NA	NA#lncrna	lnc	NA	1	1	2237	2237	lincSSdw	NA	ENSBTAT00000044418	NA	2652	NA	NA	NA	NA	NA	u
1	119336000	119338030	+	XLOC_000715	TCONS_00001654	NA	NA	NA	NA#lncrna	lnc	NA	1	7	2030	2030	lincSSdw	NA	ENSBTAT00000044418	NA	5041	NA	NA	NA	NA	NA	=
1	119683354	119697302	+	XLOC_000720	TCONS_00001664	NA	NA	NA	NA#lncrna	lnc	NA	3	3	3198	3128	lincDiv	NA	ENSBTAT00000063311	NA	51788	NA	NA	NA	NA	NA	u
1	119683473	119697302	+	XLOC_000720	TCONS_00001665	NA	NA	NA	NA#lncrna	lnc	NA	3	3	3128	3128	lincDiv	NA	ENSBTAT00000063311	NA	51907	NA	NA	NA	NA	NA	u
1	119683499	119697302	+	XLOC_000720	TCONS_00001666	NA	NA	NA	NA#lncrna	lnc	NA	3	3	3107	3128	lincDiv	NA	ENSBTAT00000002463	NA	51933	NA	NA	NA	NA	NA	u
1	119687071	119688388	+	XLOC_000721	TCONS_00001667	NA	NA	NA	NA#lncrna	lnc	NA	1	1	1317	1317	lincDiv	NA	ENSBTAT00000002463	NA	55505	NA	NA	NA	NA	NA	u
1	119886810	119887995	+	XLOC_000724	TCONS_00001676	NA	NA	NA	NA#lncrna	lnc	NA	1	1	1185	1185	lincSSup	NA	ENSBTAT00000016137	NA	8125	NA	NA	NA	NA	NA	u
1	120078916	120079521	+	XLOC_000728	TCONS_00001686	NA	NA	NA	NA#lncrna	lnc	NA	1	1	605	605	lincSSdw	NA	ENSBTAT00000034508	NA	3396	NA	NA	NA	NA	NA	u
1	120079802	120081353	+	XLOC_000729	TCONS_00001687	NA	NA	NA	NA#lncrna	lnc	NA	1	1	1551	1551	lincSSdw	NA	ENSBTAT00000034508	NA	4282	NA	NA	NA	NA	NA	u
1	120138593	120141407	+	XLOC_000730	TCONS_00001688	NA	NA	NA	NA#lncrna	lnc	NA	1	1	2814	2814	lincDiv	NA	ENSBTAT00000002261	NA	10701	NA	NA	NA	NA	NA	u
1	120472094	120473867	+	XLOC_000731	TCONS_00001689	NA	NA	NA	NA#lncrna	lnc	NA	1	1	1773	1773	lincDiv	NA	ENSBTAT00000063575	NA	68006	NA	NA	NA	NA	NA	u
1	120540832	120571059	+	XLOC_000732	TCONS_00001690	NA	NA	NA	NA#lncrna	lnc	NA	2	1	1182	1182	lincDiv	NA	ENSBTAT00000063575	NA	136744	NA	NA	NA	NA	NA	u
1	120651976	120660117	+	XLOC_000733	TCONS_00001691	NA	NA	NA	NA#lncrna	lnc	NA	2	2	1239	4097.5	lincSSup	NA	ENSBTAT00000064713	NA	54150	NA	NA	NA	NA	NA	u
1	120653161	120660117	+	XLOC_000733	TCONS_00001692	NA	NA	NA	NA#lncrna	lnc	NA	1	2	6956	4097.5	lincSSup	NA	ENSBTAT00000064713	NA	54150	NA	NA	NA	NA	NA	u
1	122951321	122957873	+	XLOC_000739	TCONS_00001703	NA	NA	NA	NA#lncrna	lnc	NA	3	1	1334	1334	lincSSdw	NA	ENSBTAT00000030005	NA	13389	NA	NA	NA	NA	NA	u
1	122997368	122999535	+	XLOC_000740	TCONS_00001704	NA	NA	NA	NA#lncrna	lnc	NA	1	1	2167	2167	lincSSup	NA	ENSBTAT00000044362	NA	9594	NA	NA	NA	NA	NA	u
1	123121016	123121398	+	XLOC_000742	TCONS_00001706	NA	NA	NA	NA#lncrna	lnc	NA	1	1	382	382	lincSSdw	NA	ENSBTAT00000044362	NA	60926	NA	NA	NA	NA	NA	u
1	125884982	125895318	+	XLOC_000747	TCONS_00001714	NA	NA	NA	NA#lncrna	lnc	NA	3	3	2703	2703	lincDiv	NA	ENSBTAT00000010430	NA	15	NA	NA	NA	NA	NA	u
1	125885694	125895318	+	XLOC_000747	TCONS_00001715	NA	NA	NA	NA#lncrna	lnc	NA	3	3	5832	2703	lincDiv	NA	ENSBTAT00000010430	NA	727	NA	NA	NA	NA	NA	u
1	125897622	125899122	+	XLOC_000748	TCONS_00001716	NA	NA	NA	NA#lncrna	lnc	NA	1	1	1500	1500	lincDiv	NA	ENSBTAT00000010430	NA	12655	NA	NA	NA	NA	NA	u
1	125905820	125908497	+	XLOC_000749	TCONS_00001717	NA	NA	NA	NA#lncrna	lnc	NA	1	1	2677	2677	lincDiv	NA	ENSBTAT00000010430	NA	20853	NA	NA	NA	NA	NA	u
1	126786532	126789457	+	XLOC_000751	TCONS_00001727	NA	NA	NA	NA#lncrna	lnc	NA	1	1	2925	2925	lincConv	NA	ENSBTAT00000015389	NA	81343	NA	NA	NA	NA	NA	u
1	127101822	127105470	+	XLOC_000753	TCONS_00001730	NA	NA	NA	NA#lncrna	lnc	NA	3	2	2212	2890	lincConv	NA	ENSBTAT00000057249	NA	23425	NA	NA	NA	NA	NA	u
1	127101902	127105470	+	XLOC_000753	TCONS_00001731	NA	NA	NA	NA#lncrna	lnc	NA	1	2	3568	2890	lincConv	NA	ENSBTAT00000057249	NA	23425	NA	NA	NA	NA	NA	u
1	127709049	127710099	+	XLOC_000757	TCONS_00001751	NA	NA	NA	NA#lncrna	lnc	NA	1	1	1050	1050	lincSSdw	NA	ENSBTAT00000015318	NA	9187	NA	NA	NA	NA	NA	u
1	127711984	127717575	+	XLOC_000758	TCONS_00001752	NA	NA	NA	NA#lncrna	lnc	NA	1	5	5591	3622	lincSSdw	NA	ENSBTAT00000015318	NA	12122	NA	NA	NA	NA	NA	u
1	127713570	127722381	+	XLOC_000758	TCONS_00001753	NA	NA	NA	NA#lncrna	lnc	NA	2	5	3800	3622	lincSSdw	NA	ENSBTAT00000015318	NA	13708	NA	NA	NA	NA	NA	u
1	127713570	127730389	+	XLOC_000758	TCONS_00001754	NA	NA	NA	NA#lncrna	lnc	NA	2	5	3622	3622	lincSSup	NA	ENSBTAT00000034692	NA	5832	NA	NA	NA	NA	NA	u
1	127714003	127717575	+	XLOC_000758	TCONS_00001755	NA	NA	NA	NA#lncrna	lnc	NA	2	5	2415	3622	lincSSdw	NA	ENSBTAT00000015318	NA	14141	NA	NA	NA	NA	NA	u
1	127718821	127722381	+	XLOC_000758	TCONS_00001756	NA	NA	NA	NA#lncrna	lnc	NA	1	5	3560	3622	lincSSup	NA	ENSBTAT00000034692	NA	13840	NA	NA	NA	NA	NA	u
1	127828257	127838287	+	XLOC_000760	TCONS_00001778	NA	NA	NA	NA#lncrna	lnc	NA	1	1	10030	10030	lincSSdw	NA	ENSBTAT00000024143	NA	13381	NA	NA	NA	NA	NA	u
1	127838746	127840015	+	XLOC_000761	TCONS_00001779	NA	NA	NA	NA#lncrna	lnc	NA	1	1	1269	1269	lincSSdw	NA	ENSBTAT00000024143	NA	23870	NA	NA	NA	NA	NA	u
1	127840105	127842519	+	XLOC_000762	TCONS_00001780	NA	NA	NA	NA#lncrna	lnc	NA	1	1	2414	2414	lincSSdw	NA	ENSBTAT00000024143	NA	25229	NA	NA	NA	NA	NA	u
1	128085919	128088608	+	XLOC_000764	TCONS_00001788	NA	NA	NA	NA#lncrna	lnc	NA	1	1	2689	2689	lincDiv	NA	ENSBTAT00000018795	NA	206	NA	NA	NA	NA	NA	u
1	128594798	128595999	+	XLOC_000767	TCONS_00001791	NA	NA	NA	NA#lncrna	lnc	NA	1	1	1201	1201	lincDiv	NA	ENSBTAT00000052575	NA	58427	NA	NA	NA	NA	NA	u
1	128613141	128615107	+	XLOC_000768	TCONS_00001792	NA	NA	NA	NA#lncrna	lnc	NA	1	1	1966	1966	lincConv	NA	ENSBTAT00000018647	PXYLP1	72749	NA	NA	NA	NA	NA	u
1	130649673	130651565	+	XLOC_000779	TCONS_00001818	NA	NA	NA	NA#lncrna	lnc	NA	1	1	1892	1892	lincSSup	NA	ENSBTAT00000017100	NA	1465	NA	NA	NA	NA	NA	u
1	130665841	130666880	+	XLOC_000781	TCONS_00001824	NA	NA	NA	NA#lncrna	lnc	NA	1	1	1039	1039	lincSSdw	NA	ENSBTAT00000017100	NA	3157	NA	NA	NA	NA	NA	u
1	130666956	130667845	+	XLOC_000782	TCONS_00001825	NA	NA	NA	NA#lncrna	lnc	NA	1	1	889	889	lincSSdw	NA	ENSBTAT00000017100	NA	4272	NA	NA	NA	NA	NA	u
1	131567427	131568418	+	XLOC_000791	TCONS_00001845	NA	NA	NA	NA#lncrna	lnc	NA	1	1	991	991	lincDiv	NA	ENSBTAT00000031927	NA	2591	NA	NA	NA	NA	NA	u
1	131568904	131575737	+	XLOC_000792	TCONS_00001846	NA	NA	NA	NA#lncrna	lnc	NA	1	1	6833	6833	lincDiv	NA	ENSBTAT00000031927	NA	4068	NA	NA	NA	NA	NA	u
1	131837258	131842846	+	XLOC_000794	TCONS_00001857	NA	NA	NA	NA#lncrna	lnc	NA	2	1	2976	2976	lincDiv	NA	ENSBTAT00000052358	NA	3257	NA	NA	NA	NA	NA	u
1	132091681	132093280	+	XLOC_000800	TCONS_00001866	NA	NA	NA	NA#lncrna	lnc	NA	1	1	1599	1599	lincSSup	NA	ENSBTAT00000020222	DZIP1L	9744	NA	NA	NA	NA	NA	u
1	132093765	132095443	+	XLOC_000801	TCONS_00001867	NA	NA	NA	NA#lncrna	lnc	NA	1	1	1678	1678	lincSSup	NA	ENSBTAT00000020222	DZIP1L	7581	NA	NA	NA	NA	NA	u
1	133395947	133399765	+	XLOC_000804	TCONS_00001874	NA	NA	NA	NA#lncrna	lnc	NA	1	7	3818	7546	lincDiv	NA	ENSBTAT00000024518	NA	207	NA	NA	NA	NA	NA	o
1	133401758	133403404	+	XLOC_000805	TCONS_00001881	ENSBTAG00000003833	ENSBTAT00000004988	protein_coding	protein_coding#lncrna	lnc	NA	1	1	1646	1646	lncgASe	NA	ENSBTAT00000004988	NA	0	NA	NA	ENSGALG00000040031	ENSSSCG00000021508	gene851	x
1	133525744	133561593	+	XLOC_000807	TCONS_00001886	NA	NA	NA	NA#lncrna	lnc	NA	2	8	3144	3724	lincDiv	NA	ENSBTAT00000004988	NA	86279	NA	NA	NA	NA	NA	=
1	133526436	133530853	+	XLOC_000808	TCONS_00001887	NA	NA	NA	NA#lncrna	lnc	NA	1	1	4417	4417	lincDiv	NA	ENSBTAT00000004988	NA	86971	NA	NA	NA	NA	NA	u
1	133530974	133532083	+	XLOC_000809	TCONS_00001888	NA	NA	NA	NA#lncrna	lnc	NA	1	1	1109	1109	lincDiv	NA	ENSBTAT00000004988	NA	91509	NA	NA	NA	NA	NA	u
1	133534811	133536288	+	XLOC_000810	TCONS_00001889	NA	NA	NA	NA#lncrna	lnc	NA	1	1	1477	1477	lincDiv	NA	ENSBTAT00000004988	NA	95346	NA	NA	NA	NA	NA	u
1	133536458	133538708	+	XLOC_000811	TCONS_00001890	NA	NA	NA	NA#lncrna	lnc	NA	1	1	2250	2250	lincDiv	NA	ENSBTAT00000004988	NA	96993	NA	NA	NA	NA	NA	u
1	133542219	133543761	+	XLOC_000812	TCONS_00001891	NA	NA	NA	NA#lncrna	lnc	NA	1	1	1542	1542	lincDiv	NA	ENSBTAT00000004988	NA	102754	NA	NA	NA	NA	NA	u
1	133546946	133547884	+	XLOC_000813	TCONS_00001892	NA	NA	NA	NA#lncrna	lnc	NA	1	1	938	938	lincConv	NA	ENSBTAT00000021695	NA	106598	NA	NA	NA	NA	NA	u
1	133551971	133553337	+	XLOC_000814	TCONS_00001893	NA	NA	NA	NA#lncrna	lnc	NA	1	1	1366	1366	lincConv	NA	ENSBTAT00000021695	NA	101145	NA	NA	NA	NA	NA	u
1	133553901	133554694	+	XLOC_000815	TCONS_00001894	NA	NA	NA	NA#lncrna	lnc	NA	1	1	793	793	lincConv	NA	ENSBTAT00000021695	NA	99788	NA	NA	NA	NA	NA	u
1	133563775	133602658	+	XLOC_000816	TCONS_00001895	NA	NA	NA	NA#lncrna	lnc	NA	2	1	12642	12642	lincConv	NA	ENSBTAT00000021695	NA	51824	NA	NA	NA	NA	NA	u
1	133584099	133585202	+	XLOC_000818	TCONS_00001897	NA	NA	NA	NA#lncrna	lnc	NA	1	1	1103	1103	lincConv	NA	ENSBTAT00000021695	NA	69280	NA	NA	NA	NA	NA	u
1	133588025	133589457	+	XLOC_000819	TCONS_00001898	NA	NA	NA	NA#lncrna	lnc	NA	1	1	1432	1432	lincConv	NA	ENSBTAT00000021695	NA	65025	NA	NA	NA	NA	NA	u
1	133649070	133650248	+	XLOC_000820	TCONS_00001899	NA	NA	NA	NA#lncrna	lnc	NA	1	1	1178	1178	lincConv	NA	ENSBTAT00000021695	NA	4234	NA	NA	NA	NA	NA	u
1	134476149	134477644	+	XLOC_000823	TCONS_00001910	NA	NA	NA	NA#lncrna	lnc	NA	1	1	1495	1495	lincDiv	NA	ENSBTAT00000011215	NA	81176	NA	NA	NA	NA	NA	u
1	136792806	136795265	+	XLOC_000830	TCONS_00001936	NA	NA	NA	NA#lncrna	lnc	NA	1	1	2459	2459	lincDiv	NA	ENSBTAT00000044444	NA	2157	NA	NA	NA	NA	NA	u
1	138118644	138121214	+	XLOC_000838	TCONS_00001968	NA	NA	NA	NA#lncrna	lnc	NA	1	1	2570	2570	lincSSdw	NA	ENSBTAT00000054042	NA	6766	NA	NA	NA	NA	NA	u
1	138121395	138125707	+	XLOC_000839	TCONS_00001969	NA	NA	NA	NA#lncrna	lnc	NA	1	1	4312	4312	lincSSdw	NA	ENSBTAT00000054042	NA	9517	NA	NA	NA	NA	NA	u
1	138125934	138126569	+	XLOC_000840	TCONS_00001970	NA	NA	NA	NA#lncrna	lnc	NA	1	1	635	635	lincConv	NA	ENSBTAT00000003865	NA	12927	NA	NA	NA	NA	NA	u
1	138127164	138134639	+	XLOC_000841	TCONS_00001971	NA	NA	NA	NA#lncrna	lnc	NA	1	1	7475	7475	lincConv	NA	ENSBTAT00000003865	NA	4857	NA	NA	NA	NA	NA	u
1	138134802	138138615	+	XLOC_000842	TCONS_00001972	NA	NA	NA	NA#lncrna	lnc	NA	1	1	3813	3813	lincConv	NA	ENSBTAT00000003865	NA	881	NA	NA	NA	NA	NA	u
1	138306111	138317387	+	XLOC_000843	TCONS_00001974	NA	NA	NA	NA#lncrna	lnc	NA	2	5	2392	6764	lincDiv	NA	ENSBTAT00000003865	NA	359	NA	NA	NA	NA	NA	u
1	138306558	138307314	+	XLOC_000844	TCONS_00001975	NA	NA	NA	NA#lncrna	lnc	NA	1	1	756	756	lincDiv	NA	ENSBTAT00000003865	NA	806	NA	NA	NA	NA	NA	u
1	138308021	138317387	+	XLOC_000843	TCONS_00001976	NA	NA	NA	NA#lncrna	lnc	NA	2	5	8810	6764	lincDiv	NA	ENSBTAT00000003865	NA	2269	NA	NA	NA	NA	NA	u
1	138310080	138317387	+	XLOC_000843	TCONS_00001978	NA	NA	NA	NA#lncrna	lnc	NA	1	5	7307	6764	lincDiv	NA	ENSBTAT00000003865	NA	4328	NA	NA	NA	NA	NA	u
1	139941733	139948565	+	XLOC_000848	TCONS_00001985	NA	NA	NA	NA#lncrna	lnc	NA	1	1	6832	6832	lincSSdw	NA	ENSBTAT00000043792	NA	4394	NA	NA	NA	NA	NA	u
1	139972215	139976975	+	XLOC_000849	TCONS_00001986	NA	NA	NA	NA#lncrna	lnc	NA	1	1	4760	4760	lincSSdw	NA	ENSBTAT00000043792	NA	34876	NA	NA	NA	NA	NA	u
1	140357745	140362650	+	XLOC_000852	TCONS_00001999	NA	NA	NA	NA#lncrna	lnc	NA	1	1	4905	4905	lincConv	NA	ENSBTAT00000015441	NA	5403	NA	NA	NA	NA	NA	u
1	140364913	140387271	+	XLOC_000853	TCONS_00002000	ENSBTAG00000011626	ENSBTAT00000015441	protein_coding	protein_coding#lncrna	lnc	NA	2	1	1589	1589	lncgASi	NA	ENSBTAT00000015441	NA	0	NA	NA	ENSGALG00000034340	ENSSSCG00000011183	gene894	x
1	140913613	140919643	+	XLOC_000855	TCONS_00002003	NA	NA	NA	NA#lncrna	lnc	NA	1	2	6030	5343	lincDiv	NA	ENSBTAT00000008696	NA	289	NA	NA	NA	NA	NA	u
1	140921039	140922377	+	XLOC_000856	TCONS_00002004	NA	NA	NA	NA#lncrna	lnc	NA	1	1	1338	1338	lincConv	NA	ENSBTAT00000030356	NA	1037	NA	NA	NA	NA	NA	u
1	140934641	140935916	+	XLOC_000857	TCONS_00002005	NA	NA	NA	NA#lncrna	lnc	NA	1	1	1275	1275	lincDiv	NA	ENSBTAT00000030356	NA	1567	NA	NA	NA	NA	NA	u
1	142219401	142221412	+	XLOC_000865	TCONS_00002027	NA	NA	NA	NA#lncrna	lnc	NA	1	1	2011	2011	lincDiv	NA	ENSBTAT00000006240	NA	225319	NA	NA	NA	NA	NA	u
1	142857932	142864121	+	XLOC_000867	TCONS_00002029	NA	NA	NA	NA#lncrna	lnc	NA	4	2	2106	3692.5	lincSSup	NA	ENSBTAT00000000507	NA	10988	NA	NA	NA	NA	NA	u
1	142857932	142864121	+	XLOC_000867	TCONS_00002030	NA	NA	NA	NA#lncrna	lnc	NA	3	2	5279	3692.5	lincSSup	NA	ENSBTAT00000000507	NA	10988	NA	NA	NA	NA	NA	u
1	143166640	143170215	+	XLOC_000871	TCONS_00002046	NA	NA	NA	NA#lncrna	lnc	NA	1	1	3575	3575	lincSSup	NA	ENSBTAT00000012035	NA	5868	NA	NA	NA	NA	NA	u
1	143206952	143210738	+	XLOC_000873	TCONS_00002052	NA	NA	NA	NA#lncrna	lnc	NA	1	1	3786	3786	lincConv	NA	ENSBTAT00000012036	NA	801	NA	NA	NA	NA	NA	u
1	143559094	143566093	+	XLOC_000875	TCONS_00002054	NA	NA	NA	NA#lncrna	lnc	NA	2	1	6470	6470	lincConv	NA	ENSBTAT00000028324	NA	2983	NA	NA	NA	NA	NA	u
1	143633611	143634067	+	XLOC_000877	TCONS_00002056	NA	NA	NA	NA#lncrna	lnc	NA	1	1	456	456	lincConv	NA	ENSBTAT00000028327	NA	11224	NA	NA	NA	NA	NA	u
1	143635589	143640746	+	XLOC_000878	TCONS_00002057	NA	NA	NA	NA#lncrna	lnc	NA	1	1	5157	5157	lincConv	NA	ENSBTAT00000028327	NA	4545	NA	NA	NA	NA	NA	u
1	144626129	144633407	+	XLOC_000885	TCONS_00002075	NA	NA	NA	NA#lncrna	lnc	NA	3	4	5320	5187	lincSSdw	NA	ENSBTAT00000065454	NA	18540	NA	NA	NA	NA	NA	u
1	144626166	144633407	+	XLOC_000885	TCONS_00002076	NA	NA	NA	NA#lncrna	lnc	NA	3	4	5203	5187	lincSSdw	NA	ENSBTAT00000065454	NA	18577	NA	NA	NA	NA	NA	u
1	144628236	144633407	+	XLOC_000885	TCONS_00002078	NA	NA	NA	NA#lncrna	lnc	NA	1	4	5171	5187	lincSSdw	NA	ENSBTAT00000065454	NA	20647	NA	NA	NA	NA	NA	u
1	144638872	144643696	+	XLOC_000886	TCONS_00002079	NA	NA	NA	NA#lncrna	lnc	NA	1	1	4824	4824	lincConv	NA	ENSBTAT00000028643	NA	13071	NA	NA	NA	NA	NA	u
1	144644129	144650894	+	XLOC_000887	TCONS_00002080	NA	NA	NA	NA#lncrna	lnc	NA	1	1	6765	6765	lincConv	NA	ENSBTAT00000028643	NA	5873	NA	NA	NA	NA	NA	u
1	144652445	144653611	+	XLOC_000888	TCONS_00002081	NA	NA	NA	NA#lncrna	lnc	NA	1	1	1166	1166	lincConv	NA	ENSBTAT00000028643	NA	3156	NA	NA	NA	NA	NA	u
1	144784880	144787317	+	XLOC_000892	TCONS_00002098	NA	NA	NA	NA#lncrna	lnc	NA	1	1	2437	2437	lincConv	NA	ENSBTAT00000000184	NA	3014	NA	NA	NA	NA	NA	u
1	144787610	144789512	+	XLOC_000893	TCONS_00002099	NA	NA	NA	NA#lncrna	lnc	NA	1	1	1902	1902	lincConv	NA	ENSBTAT00000000184	NA	819	NA	NA	NA	NA	NA	u
1	144827273	144828216	+	XLOC_000894	TCONS_00002100	NA	NA	NA	NA#lncrna	lnc	NA	1	1	943	943	lincConv	NA	ENSBTAT00000015465	NA	4229	NA	NA	NA	NA	NA	u
1	144829380	144830926	+	XLOC_000895	TCONS_00002101	NA	NA	NA	NA#lncrna	lnc	NA	1	1	1546	1546	lincConv	NA	ENSBTAT00000015465	NA	1519	NA	NA	NA	NA	NA	u
1	144962853	144968332	+	XLOC_000897	TCONS_00002104	NA	NA	NA	NA#lncrna	lnc	NA	2	2	1283	1287	lincConv	NA	ENSBTAT00000023029	NA	63457	NA	NA	NA	NA	NA	u
1	144968379	144975592	+	XLOC_000898	TCONS_00002105	NA	NA	NA	NA#lncrna	lnc	NA	1	1	7213	7213	lincConv	NA	ENSBTAT00000023029	NA	56197	NA	NA	NA	NA	NA	u
1	145823416	145824785	+	XLOC_000905	TCONS_00002134	NA	NA	NA	NA#lncrna	lnc	NA	1	1	1369	1369	lincSSup	NA	ENSBTAT00000029198	NA	5825	NA	NA	NA	NA	NA	u
1	146205439	146207136	+	XLOC_000911	TCONS_00002144	NA	NA	NA	NA#lncrna	lnc	NA	1	1	1697	1697	lincConv	NA	ENSBTAT00000015200	NA	114	NA	NA	NA	NA	NA	u
1	146233343	146245857	+	XLOC_000912	TCONS_00002145	NA	NA	NA	NA#lncrna	lnc	NA	2	6	1822	2035.5	lincDiv	NA	ENSBTAT00000015200	NA	16646	NA	NA	NA	NA	NA	u
1	146233344	146236362	+	XLOC_000912	TCONS_00002146	NA	NA	NA	NA#lncrna	lnc	NA	1	6	3018	2035.5	lincDiv	NA	ENSBTAT00000015200	NA	16647	NA	NA	NA	NA	NA	u
1	146233373	146247745	+	XLOC_000912	TCONS_00002147	NA	NA	NA	NA#lncrna	lnc	NA	2	6	1550	2035.5	lincDiv	NA	ENSBTAT00000015200	NA	16676	NA	NA	NA	NA	NA	u
1	146237291	146245857	+	XLOC_000912	TCONS_00002148	NA	NA	NA	NA#lncrna	lnc	NA	1	6	8566	2035.5	lincDiv	NA	ENSBTAT00000015200	NA	20594	NA	NA	NA	NA	NA	u
1	146245952	146247745	+	XLOC_000912	TCONS_00002150	NA	NA	NA	NA#lncrna	lnc	NA	1	6	1793	2035.5	lincDiv	NA	ENSBTAT00000015200	NA	29255	NA	NA	NA	NA	NA	u
1	146260655	146265203	+	XLOC_000913	TCONS_00002151	NA	NA	NA	NA#lncrna	lnc	NA	3	6	902	3937.5	lincDiv	NA	ENSBTAT00000015200	NA	43958	NA	NA	NA	NA	NA	u
1	146260662	146271347	+	XLOC_000913	TCONS_00002152	NA	NA	NA	NA#lncrna	lnc	NA	3	6	3415	3937.5	lincDiv	NA	ENSBTAT00000015200	NA	43965	NA	NA	NA	NA	NA	u
1	146260662	146271347	+	XLOC_000913	TCONS_00002153	NA	NA	NA	NA#lncrna	lnc	NA	4	6	4530	3937.5	lincDiv	NA	ENSBTAT00000015200	NA	43965	NA	NA	NA	NA	NA	u
1	146260663	146271347	+	XLOC_000913	TCONS_00002155	NA	NA	NA	NA#lncrna	lnc	NA	3	6	4614	3937.5	lincDiv	NA	ENSBTAT00000015200	NA	43966	NA	NA	NA	NA	NA	u
1	146262373	146264087	+	XLOC_000914	TCONS_00002157	NA	NA	NA	NA#lncrna	lnc	NA	1	1	1714	1714	lincDiv	NA	ENSBTAT00000015200	NA	45676	NA	NA	NA	NA	NA	u
1	146273020	146278857	+	XLOC_000915	TCONS_00002158	NA	NA	NA	NA#lncrna	lnc	NA	1	5	5837	5932	lincDiv	NA	ENSBTAT00000015200	NA	56323	NA	NA	NA	NA	NA	u
1	146273020	146286327	+	XLOC_000915	TCONS_00002159	NA	NA	NA	NA#lncrna	lnc	NA	2	5	7014	5932	lincDiv	NA	ENSBTAT00000015200	NA	56323	NA	NA	NA	NA	NA	u
1	146273064	146286327	+	XLOC_000915	TCONS_00002160	NA	NA	NA	NA#lncrna	lnc	NA	3	5	5913	5932	lincDiv	NA	ENSBTAT00000015200	NA	56367	NA	NA	NA	NA	NA	u
1	146278958	146286327	+	XLOC_000915	TCONS_00002162	NA	NA	NA	NA#lncrna	lnc	NA	1	5	7369	5932	lincConv	NA	ENSBTAT00000023149	NA	59612	NA	NA	NA	NA	NA	u
1	146585273	146586608	+	XLOC_000920	TCONS_00002190	NA	NA	NA	NA#lncrna	lnc	NA	1	1	1335	1335	lincSSdw	NA	ENSBTAT00000043376	NA	2031	NA	NA	NA	NA	NA	u
1	146587019	146594111	+	XLOC_000921	TCONS_00002191	NA	NA	NA	NA#lncrna	lnc	NA	1	2	7092	5042	lincSSdw	NA	ENSBTAT00000043376	NA	3777	NA	NA	NA	NA	NA	u
1	146589392	146594111	+	XLOC_000921	TCONS_00002192	NA	NA	NA	NA#lncrna	lnc	NA	2	2	2992	5042	lincSSdw	NA	ENSBTAT00000043376	NA	6150	NA	NA	NA	NA	NA	u
1	147089275	147091143	+	XLOC_000927	TCONS_00002237	NA	NA	NA	NA#lncrna	lnc	NA	1	1	1868	1868	lincDiv	NA	ENSBTAT00000043357	NA	21733	NA	NA	NA	NA	NA	u
1	147101921	147109484	+	XLOC_000928	TCONS_00002238	NA	NA	NA	NA#lncrna	lnc	NA	2	4	1128	1169.5	lincSSup	NA	ENSBTAT00000043482	NA	23195	NA	NA	NA	NA	NA	u
1	147101921	147109484	+	XLOC_000928	TCONS_00002239	NA	NA	NA	NA#lncrna	lnc	NA	3	4	1224	1169.5	lincSSup	NA	ENSBTAT00000043482	NA	23195	NA	NA	NA	NA	NA	u
1	147101949	147104696	+	XLOC_000928	TCONS_00002240	NA	NA	NA	NA#lncrna	lnc	NA	2	4	843	1169.5	lincSSup	NA	ENSBTAT00000043482	NA	27983	NA	NA	NA	NA	NA	u
1	147102652	147104196	+	XLOC_000929	TCONS_00002241	NA	NA	NA	NA#lncrna	lnc	NA	1	1	1544	1544	lincSSup	NA	ENSBTAT00000043482	NA	28483	NA	NA	NA	NA	NA	u
1	147104767	147109484	+	XLOC_000928	TCONS_00002242	NA	NA	NA	NA#lncrna	lnc	NA	2	4	1211	1169.5	lincSSup	NA	ENSBTAT00000043482	NA	23195	NA	NA	NA	NA	NA	u
1	147105461	147106164	+	XLOC_000930	TCONS_00002243	NA	NA	NA	NA#lncrna	lnc	NA	1	1	703	703	lincSSup	NA	ENSBTAT00000043482	NA	26515	NA	NA	NA	NA	NA	u
1	147109867	147122972	+	XLOC_000931	TCONS_00002244	NA	NA	NA	NA#lncrna	lnc	NA	2	2	12999	10940.5	lincSSup	NA	ENSBTAT00000043482	NA	9707	NA	NA	NA	NA	NA	u
1	147113424	147122972	+	XLOC_000931	TCONS_00002245	NA	NA	NA	NA#lncrna	lnc	NA	2	2	8882	10940.5	lincSSup	NA	ENSBTAT00000043482	NA	9707	NA	NA	NA	NA	NA	u
1	147721001	147723052	+	XLOC_000936	TCONS_00002270	ENSBTAG00000021984	ENSBTAT00000043350	protein_coding	protein_coding#lncrna	lnc	NA	1	1	2051	2051	lncgASe	NA	ENSBTAT00000043350	NA	0	NA	NA	NA	ENSSSCG00000040897	NA	x
1	148295695	148306867	+	XLOC_000941	TCONS_00002314	ENSBTAG00000043957	ENSBTAT00000061350	protein_coding	protein_coding#lncrna	lnc	NA	1	1	11172	11172	lncgASe	NA	ENSBTAT00000061350	NA	0	NA	NA	ENSGALG00000016356	NA	gene1012	x
1	149720438	149728086	+	XLOC_000943	TCONS_00002318	NA	NA	NA	NA#lncrna	lnc	NA	2	3	5200	5200	lincConv	NA	ENSBTAT00000024868	NA	297741	NA	NA	NA	NA	NA	=
1	150296332	150299569	+	XLOC_000949	TCONS_00002335	NA	NA	NA	NA#lncrna	lnc	NA	1	1	3237	3237	lincSSdw	NA	ENSBTAT00000019018	NA	2723	NA	NA	NA	NA	NA	u
1	150395888	150397691	+	XLOC_000951	TCONS_00002362	NA	NA	NA	NA#lncrna	lnc	NA	1	1	1803	1803	lincSSdw	NA	ENSBTAT00000015764	NA	9302	NA	NA	NA	NA	NA	u
1	150468023	150474883	+	XLOC_000952	TCONS_00002363	NA	NA	NA	NA#lncrna	lnc	NA	3	7	1932	4646	lincDiv	NA	ENSBTAT00000043204	CLDN14	27443	NA	NA	NA	NA	NA	u
1	150468024	150472924	+	XLOC_000952	TCONS_00002365	NA	NA	NA	NA#lncrna	lnc	NA	2	7	4646	4646	lincDiv	NA	ENSBTAT00000043204	CLDN14	27444	NA	NA	NA	NA	NA	u
1	150468024	150474883	+	XLOC_000952	TCONS_00002366	NA	NA	NA	NA#lncrna	lnc	NA	2	7	5375	4646	lincDiv	NA	ENSBTAT00000043204	CLDN14	27444	NA	NA	NA	NA	NA	u
1	150468024	150494199	+	XLOC_000952	TCONS_00002367	NA	NA	NA	NA#lncrna	lnc	NA	3	7	4728	4646	lincDiv	NA	ENSBTAT00000043204	CLDN14	27444	NA	NA	NA	NA	NA	u
1	150476028	150490596	+	XLOC_000952	TCONS_00002368	NA	NA	NA	NA#lncrna	lnc	NA	2	7	14531	4646	lincDiv	NA	ENSBTAT00000043204	CLDN14	35448	NA	NA	NA	NA	NA	u
1	150490648	150494199	+	XLOC_000952	TCONS_00002369	NA	NA	NA	NA#lncrna	lnc	NA	1	7	3551	4646	lincDiv	NA	ENSBTAT00000043204	CLDN14	50068	NA	NA	NA	NA	NA	u
1	150924073	150926759	+	XLOC_000954	TCONS_00002372	NA	NA	NA	NA#lncrna	lnc	NA	1	1	2686	2686	lincDiv	NA	ENSBTAT00000057284	HLCS	22103	NA	NA	NA	NA	NA	u
1	150934473	150935352	+	XLOC_000955	TCONS_00002373	NA	NA	NA	NA#lncrna	lnc	NA	1	1	879	879	lincSSup	NA	ENSBTAT00000050509	NA	26226	NA	NA	NA	NA	NA	u
1	151024552	151026575	+	XLOC_000958	TCONS_00002384	NA	NA	NA	NA#lncrna	lnc	NA	1	1	2023	2023	lincDiv	NA	ENSBTAT00000015299	NA	3280	NA	NA	NA	NA	NA	u
1	151028409	151028831	+	XLOC_000959	TCONS_00002385	NA	NA	NA	NA#lncrna	lnc	NA	1	1	422	422	lincSSup	NA	ENSBTAT00000050511	NA	5386	NA	NA	NA	NA	NA	u
1	151030128	151031206	+	XLOC_000960	TCONS_00002386	NA	NA	NA	NA#lncrna	lnc	NA	1	1	1078	1078	lincSSup	NA	ENSBTAT00000050511	NA	3011	NA	NA	NA	NA	NA	u
1	151031625	151032904	+	XLOC_000961	TCONS_00002387	NA	NA	NA	NA#lncrna	lnc	NA	1	1	1279	1279	lincSSup	NA	ENSBTAT00000050511	NA	1313	NA	NA	NA	NA	NA	u
1	151033356	151034143	+	XLOC_000962	TCONS_00002388	NA	NA	NA	NA#lncrna	lnc	NA	1	1	787	787	lincSSup	NA	ENSBTAT00000050511	NA	74	NA	NA	NA	NA	NA	u
1	151143919	151145923	+	XLOC_000963	TCONS_00002391	NA	NA	NA	NA#lncrna	lnc	NA	1	1	2004	2004	lincSSdw	NA	ENSBTAT00000050511	NA	2904	NA	NA	NA	NA	NA	u
1	151270144	151270628	+	XLOC_000966	TCONS_00002394	NA	NA	NA	NA#lncrna	lnc	NA	1	1	484	484	lincDiv	NA	ENSBTAT00000050520	NA	71010	NA	NA	NA	NA	NA	u
1	151415677	151428281	+	XLOC_000967	TCONS_00002401	NA	NA	NA	NA#lncrna	lnc	NA	2	2	2993	3683	lincSSdw	NA	ENSBTAT00000002319	NA	4194	NA	NA	NA	NA	NA	u
1	151423908	151428281	+	XLOC_000967	TCONS_00002402	NA	NA	NA	NA#lncrna	lnc	NA	1	2	4373	3683	lincSSdw	NA	ENSBTAT00000002319	NA	12425	NA	NA	NA	NA	NA	u
1	151428546	151429488	+	XLOC_000968	TCONS_00002403	NA	NA	NA	NA#lncrna	lnc	NA	1	1	942	942	lincSSdw	NA	ENSBTAT00000002319	NA	17063	NA	NA	NA	NA	NA	u
1	151430743	151438134	+	XLOC_000969	TCONS_00002404	NA	NA	NA	NA#lncrna	lnc	NA	1	3	7391	2725	lincSSdw	NA	ENSBTAT00000002319	NA	19260	NA	NA	NA	NA	NA	u
1	151434200	151438134	+	XLOC_000969	TCONS_00002405	NA	NA	NA	NA#lncrna	lnc	NA	3	3	2725	2725	lincSSdw	NA	ENSBTAT00000002319	NA	22717	NA	NA	NA	NA	NA	u
1	151434278	151438134	+	XLOC_000969	TCONS_00002406	NA	NA	NA	NA#lncrna	lnc	NA	2	3	1793	2725	lincSSdw	NA	ENSBTAT00000002319	NA	22795	NA	NA	NA	NA	NA	u
1	151452741	151455297	+	XLOC_000970	TCONS_00002407	NA	NA	NA	NA#lncrna	lnc	NA	1	1	2556	2556	lincSSdw	NA	ENSBTAT00000002319	NA	41258	NA	NA	NA	NA	NA	u
1	152873780	152875587	+	XLOC_000973	TCONS_00002411	NA	NA	NA	NA#lncrna	lnc	NA	1	1	1807	1807	lincSSup	NA	ENSBTAT00000012144	NA	4867	NA	NA	NA	NA	NA	u
1	152876121	152877207	+	XLOC_000974	TCONS_00002412	NA	NA	NA	NA#lncrna	lnc	NA	1	1	1086	1086	lincSSup	NA	ENSBTAT00000012144	NA	3247	NA	NA	NA	NA	NA	u
1	152877312	152878514	+	XLOC_000975	TCONS_00002413	NA	NA	NA	NA#lncrna	lnc	NA	1	1	1202	1202	lincSSup	NA	ENSBTAT00000012144	NA	1940	NA	NA	NA	NA	NA	u
1	152936027	152936749	+	XLOC_000977	TCONS_00002417	NA	NA	NA	NA#lncrna	lnc	NA	1	1	722	722	lincSSdw	NA	ENSBTAT00000012144	NA	45775	NA	NA	NA	NA	NA	u
1	152937452	152938618	+	XLOC_000978	TCONS_00002418	NA	NA	NA	NA#lncrna	lnc	NA	1	1	1166	1166	lincSSdw	NA	ENSBTAT00000012144	NA	47200	NA	NA	NA	NA	NA	u
1	153136357	153139478	+	XLOC_000979	TCONS_00002419	NA	NA	NA	NA#lncrna	lnc	NA	2	1	824	824	lincSSup	NA	ENSBTAT00000027702	NA	94089	NA	NA	NA	NA	NA	u
1	154204388	154207480	+	XLOC_000984	TCONS_00002432	NA	NA	NA	NA#lncrna	lnc	NA	1	1	3092	3092	lincSSdw	NA	ENSBTAT00000025560	NA	4315	NA	NA	NA	NA	NA	u
1	154221274	154222750	+	XLOC_000985	TCONS_00002433	ENSBTAG00000040193	ENSBTAT00000061345	protein_coding	protein_coding#lncrna	lnc	NA	1	1	1476	1476	lncgASe	NA	ENSBTAT00000061345	NA	0	NA	NA	ENSGALG00000011202	ENSSSCG00000028911	gene1057	x
1	154223278	154225628	+	XLOC_000986	TCONS_00002434	ENSBTAG00000040193	ENSBTAT00000061345	protein_coding	protein_coding#lncrna	lnc	NA	1	1	2350	2350	lncgASe	NA	ENSBTAT00000061345	NA	0	NA	NA	ENSGALG00000011202	ENSSSCG00000028911	gene1057	x
1	154233867	154240571	+	XLOC_000987	TCONS_00002435	ENSBTAG00000040193	ENSBTAT00000061345	protein_coding	protein_coding#lncrna	lnc	NA	1	1	6704	6704	lncgASe	NA	ENSBTAT00000061345	NA	0	NA	NA	ENSGALG00000011202	ENSSSCG00000028911	gene1057	x
1	154421005	154424268	+	XLOC_000989	TCONS_00002437	NA	NA	NA	NA#lncrna	lnc	NA	1	1	3263	3263	lincSSdw	NA	ENSBTAT00000025464	NA	4053	NA	NA	NA	NA	NA	u
1	154428950	154436673	+	XLOC_000990	TCONS_00002438	NA	NA	NA	NA#lncrna	lnc	NA	1	1	7723	7723	lincConv	NA	ENSBTAT00000034553	NA	6460	NA	NA	NA	NA	NA	u
1	154657965	154669396	+	XLOC_000991	TCONS_00002439	NA	NA	NA	NA#lncrna	lnc	NA	4	3	431	637	lincDiv	NA	ENSBTAT00000034553	NA	89629	NA	NA	NA	NA	NA	o
1	154658140	154669396	+	XLOC_000991	TCONS_00002440	NA	NA	NA	NA#lncrna	lnc	NA	3	3	637	637	lincDiv	NA	ENSBTAT00000034553	NA	89804	NA	NA	NA	NA	NA	o
1	154664769	154665656	+	XLOC_000992	TCONS_00002442	NA	NA	NA	NA#lncrna	lnc	NA	1	1	887	887	lincDiv	NA	ENSBTAT00000034553	NA	96433	NA	NA	NA	NA	NA	u
1	154666020	154666878	+	XLOC_000993	TCONS_00002443	NA	NA	NA	NA#lncrna	lnc	NA	1	1	858	858	lincDiv	NA	ENSBTAT00000034553	NA	97684	NA	NA	NA	NA	NA	u
1	154667249	154669096	+	XLOC_000994	TCONS_00002444	NA	NA	NA	NA#lncrna	lnc	NA	1	1	1847	1847	lincDiv	NA	ENSBTAT00000034553	NA	98913	NA	NA	NA	NA	NA	u
1	154694510	154695347	+	XLOC_000996	TCONS_00002446	NA	NA	NA	NA#lncrna	lnc	NA	1	1	837	837	lincDiv	NA	ENSBTAT00000034553	NA	126174	NA	NA	NA	NA	NA	u
1	155302540	155306591	+	XLOC_000999	TCONS_00002457	NA	NA	NA	NA#lncrna	lnc	NA	1	3	4051	3460	lincConv	NA	ENSBTAT00000048665	NA	76867	NA	NA	NA	NA	NA	u
1	155302662	155306591	+	XLOC_000999	TCONS_00002458	NA	NA	NA	NA#lncrna	lnc	NA	2	3	3460	3460	lincConv	NA	ENSBTAT00000048665	NA	76867	NA	NA	NA	NA	NA	u
1	155302662	155306591	+	XLOC_000999	TCONS_00002459	NA	NA	NA	NA#lncrna	lnc	NA	2	3	2478	3460	lincConv	NA	ENSBTAT00000048665	NA	76867	NA	NA	NA	NA	NA	u
1	155307854	155308833	+	XLOC_001000	TCONS_00002460	NA	NA	NA	NA#lncrna	lnc	NA	1	1	979	979	lincConv	NA	ENSBTAT00000048665	NA	74625	NA	NA	NA	NA	NA	u
1	155407717	155408946	+	XLOC_001001	TCONS_00002461	NA	NA	NA	NA#lncrna	lnc	NA	1	1	1229	1229	lincDiv	NA	ENSBTAT00000048665	NA	1275	NA	NA	NA	NA	NA	u
1	155569122	155581323	+	XLOC_001002	TCONS_00002462	NA	NA	NA	NA#lncrna	lnc	NA	5	14	2039	2435.5	lincSSup	NA	ENSBTAT00000013117	NA	36939	NA	NA	NA	NA	NA	u
1	155569286	155581323	+	XLOC_001002	TCONS_00002465	NA	NA	NA	NA#lncrna	lnc	NA	4	14	1833	2435.5	lincSSup	NA	ENSBTAT00000013117	NA	36939	NA	NA	NA	NA	NA	u
1	155569286	155581323	+	XLOC_001002	TCONS_00002466	NA	NA	NA	NA#lncrna	lnc	NA	4	14	1549	2435.5	lincSSup	NA	ENSBTAT00000013117	NA	36939	NA	NA	NA	NA	NA	u
1	155569286	155583688	+	XLOC_001002	TCONS_00002468	NA	NA	NA	NA#lncrna	lnc	NA	4	14	2406	2435.5	lincSSup	NA	ENSBTAT00000013117	NA	34574	NA	NA	NA	NA	NA	u
1	155569343	155606833	+	XLOC_001002	TCONS_00002469	NA	NA	NA	NA#lncrna	lnc	NA	4	14	731	2435.5	lincSSup	NA	ENSBTAT00000013117	NA	11429	NA	NA	NA	NA	NA	u
1	155569456	155583688	+	XLOC_001002	TCONS_00002470	NA	NA	NA	NA#lncrna	lnc	NA	6	14	2717	2435.5	lincSSup	NA	ENSBTAT00000013117	NA	34574	NA	NA	NA	NA	NA	u
1	155569469	155583688	+	XLOC_001002	TCONS_00002471	NA	NA	NA	NA#lncrna	lnc	NA	4	14	2237	2435.5	lincSSup	NA	ENSBTAT00000013117	NA	34574	NA	NA	NA	NA	NA	u
1	155569471	155583688	+	XLOC_001002	TCONS_00002472	NA	NA	NA	NA#lncrna	lnc	NA	6	14	2436	2435.5	lincSSup	NA	ENSBTAT00000013117	NA	34574	NA	NA	NA	NA	NA	u
1	155569471	155583688	+	XLOC_001002	TCONS_00002473	NA	NA	NA	NA#lncrna	lnc	NA	6	14	2720	2435.5	lincSSup	NA	ENSBTAT00000013117	NA	34574	NA	NA	NA	NA	NA	u
1	155576334	155578319	+	XLOC_001003	TCONS_00002476	NA	NA	NA	NA#lncrna	lnc	NA	1	1	1985	1985	lincSSup	NA	ENSBTAT00000013117	NA	39943	NA	NA	NA	NA	NA	u
1	155585390	155586653	+	XLOC_001004	TCONS_00002477	NA	NA	NA	NA#lncrna	lnc	NA	1	1	1263	1263	lincSSup	NA	ENSBTAT00000013117	NA	31609	NA	NA	NA	NA	NA	u
1	155586754	155588312	+	XLOC_001005	TCONS_00002478	NA	NA	NA	NA#lncrna	lnc	NA	1	1	1558	1558	lincSSup	NA	ENSBTAT00000013117	NA	29950	NA	NA	NA	NA	NA	u
1	155593973	155594831	+	XLOC_001006	TCONS_00002479	NA	NA	NA	NA#lncrna	lnc	NA	1	1	858	858	lincSSup	NA	ENSBTAT00000013117	NA	23431	NA	NA	NA	NA	NA	u
1	155596981	155603313	+	XLOC_001007	TCONS_00002480	NA	NA	NA	NA#lncrna	lnc	NA	1	1	6332	6332	lincSSup	NA	ENSBTAT00000013117	NA	14949	NA	NA	NA	NA	NA	u
1	157268326	157276312	+	XLOC_001011	TCONS_00002491	NA	NA	NA	NA#lncrna	lnc	NA	1	13	7986	6998	lincDiv	NA	ENSBTAT00000028199	NA	6571	NA	NA	NA	NA	NA	u
1	157268326	157276312	+	XLOC_001011	TCONS_00002492	NA	NA	NA	NA#lncrna	lnc	NA	3	13	7218	6998	lincDiv	NA	ENSBTAT00000028199	NA	6571	NA	NA	NA	NA	NA	u
1	157268326	157284734	+	XLOC_001011	TCONS_00002493	NA	NA	NA	NA#lncrna	lnc	NA	3	13	6998	6998	lincDiv	NA	ENSBTAT00000028199	NA	6571	NA	NA	NA	NA	NA	u
1	157268334	157315016	+	XLOC_001011	TCONS_00002496	NA	NA	NA	NA#lncrna	lnc	NA	5	13	8810	6998	lincDiv	NA	ENSBTAT00000028199	NA	6579	NA	NA	NA	NA	NA	u
1	157268359	157284734	+	XLOC_001011	TCONS_00002497	NA	NA	NA	NA#lncrna	lnc	NA	6	13	4538	6998	lincDiv	NA	ENSBTAT00000028199	NA	6604	NA	NA	NA	NA	NA	u
1	157270322	157307003	+	XLOC_001011	TCONS_00002499	NA	NA	NA	NA#lncrna	lnc	NA	5	13	8579	6998	lincDiv	NA	ENSBTAT00000028199	NA	8567	NA	NA	NA	NA	NA	u
1	157270322	157315016	+	XLOC_001011	TCONS_00002500	NA	NA	NA	NA#lncrna	lnc	NA	5	13	6018	6998	lincDiv	NA	ENSBTAT00000028199	NA	8567	NA	NA	NA	NA	NA	u
1	157270327	157282058	+	XLOC_001011	TCONS_00002501	NA	NA	NA	NA#lncrna	lnc	NA	4	13	3371	6998	lincDiv	NA	ENSBTAT00000028199	NA	8572	NA	NA	NA	NA	NA	u
1	157270327	157287423	+	XLOC_001011	TCONS_00002502	NA	NA	NA	NA#lncrna	lnc	NA	4	13	2872	6998	lincDiv	NA	ENSBTAT00000028199	NA	8572	NA	NA	NA	NA	NA	u
1	157270331	157307003	+	XLOC_001011	TCONS_00002503	NA	NA	NA	NA#lncrna	lnc	NA	7	13	6806	6998	lincDiv	NA	ENSBTAT00000028199	NA	8576	NA	NA	NA	NA	NA	u
1	157278568	157280880	+	XLOC_001012	TCONS_00002504	NA	NA	NA	NA#lncrna	lnc	NA	1	1	2312	2312	lincDiv	NA	ENSBTAT00000028199	NA	16813	NA	NA	NA	NA	NA	u
1	157282376	157283882	+	XLOC_001013	TCONS_00002505	NA	NA	NA	NA#lncrna	lnc	NA	1	1	1506	1506	lincDiv	NA	ENSBTAT00000028199	NA	20621	NA	NA	NA	NA	NA	u
1	157296656	157297542	+	XLOC_001014	TCONS_00002506	NA	NA	NA	NA#lncrna	lnc	NA	1	1	886	886	lincDiv	NA	ENSBTAT00000028199	NA	34901	NA	NA	NA	NA	NA	u
1	157301247	157301830	+	XLOC_001015	TCONS_00002507	NA	NA	NA	NA#lncrna	lnc	NA	1	1	583	583	lincDiv	NA	ENSBTAT00000028199	NA	39492	NA	NA	NA	NA	NA	u
1	157334403	157370535	+	XLOC_001016	TCONS_00002508	NA	NA	NA	NA#lncrna	lnc	NA	4	4	4181	4159.5	lincDiv	NA	ENSBTAT00000028199	NA	72648	NA	NA	NA	NA	NA	u
1	157334403	157370535	+	XLOC_001016	TCONS_00002509	NA	NA	NA	NA#lncrna	lnc	NA	3	4	4075	4159.5	lincDiv	NA	ENSBTAT00000028199	NA	72648	NA	NA	NA	NA	NA	u
1	157338015	157339909	+	XLOC_001017	TCONS_00002512	NA	NA	NA	NA#lncrna	lnc	NA	1	1	1894	1894	lincDiv	NA	ENSBTAT00000028199	NA	76260	NA	NA	NA	NA	NA	u
1	157342992	157344672	+	XLOC_001018	TCONS_00002513	NA	NA	NA	NA#lncrna	lnc	NA	2	1	1650	1650	lincDiv	NA	ENSBTAT00000028199	NA	81237	NA	NA	NA	NA	NA	u
1	157346262	157348481	+	XLOC_001019	TCONS_00002514	NA	NA	NA	NA#lncrna	lnc	NA	1	1	2219	2219	lincDiv	NA	ENSBTAT00000028199	NA	84507	NA	NA	NA	NA	NA	u
1	157352134	157353247	+	XLOC_001020	TCONS_00002515	NA	NA	NA	NA#lncrna	lnc	NA	1	1	1113	1113	lincDiv	NA	ENSBTAT00000028199	NA	90379	NA	NA	NA	NA	NA	u
1	157356922	157359485	+	XLOC_001021	TCONS_00002516	NA	NA	NA	NA#lncrna	lnc	NA	1	1	2563	2563	lincDiv	NA	ENSBTAT00000028199	NA	95167	NA	NA	NA	NA	NA	u
1	157359552	157360321	+	XLOC_001022	TCONS_00002517	NA	NA	NA	NA#lncrna	lnc	NA	1	1	769	769	lincDiv	NA	ENSBTAT00000028199	NA	97797	NA	NA	NA	NA	NA	u
1	157360583	157361821	+	XLOC_001023	TCONS_00002518	NA	NA	NA	NA#lncrna	lnc	NA	1	1	1238	1238	lincDiv	NA	ENSBTAT00000028199	NA	98828	NA	NA	NA	NA	NA	u
1	157364912	157365958	+	XLOC_001025	TCONS_00002520	NA	NA	NA	NA#lncrna	lnc	NA	1	1	1046	1046	lincDiv	NA	ENSBTAT00000028199	NA	103157	NA	NA	NA	NA	NA	u
1	157423242	157424688	+	XLOC_001026	TCONS_00002521	NA	NA	NA	NA#lncrna	lnc	NA	1	1	1446	1446	lincDiv	NA	ENSBTAT00000028199	NA	161487	NA	NA	NA	NA	NA	u
1	157639054	157640191	+	XLOC_001027	TCONS_00002522	NA	NA	NA	NA#lncrna	lnc	NA	1	1	1137	1137	lincDiv	NA	ENSBTAT00000028199	NA	377299	NA	NA	NA	NA	NA	u
1	449750	452465	-	XLOC_001034	TCONS_00002529	NA	NA	NA	NA#lncrna	lnc	NA	1	1	2715	2715	lincSSdw	NA	ENSBTAT00000018387	NA	7347	NA	NA	NA	NA	NA	u
1	653584	655696	-	XLOC_001039	TCONS_00002536	NA	NA	NA	NA#lncrna	lnc	NA	2	1	970	970	lincSSdw	NA	ENSBTAT00000016717	NA	14224	NA	NA	NA	NA	NA	u
1	1296270	1307154	-	XLOC_001043	TCONS_00002568	NA	NA	NA	NA#lncrna	lnc	NA	2	2	695	1067.5	lincDiv	NA	ENSBTAT00000012106	DNAJC28	1373	NA	NA	NA	NA	NA	u
1	1305683	1307123	-	XLOC_001043	TCONS_00002569	NA	NA	NA	NA#lncrna	lnc	NA	1	2	1440	1067.5	lincDiv	NA	ENSBTAT00000012106	DNAJC28	1404	NA	NA	NA	NA	NA	u
1	1431192	1448906	-	XLOC_001045	TCONS_00002576	NA	NA	NA	NA#lncrna	lnc	NA	2	7	1160	2223	lincSSdw	NA	ENSBTAT00000029080	NA	18798	NA	NA	NA	NA	NA	u
1	1432404	1450048	-	XLOC_001045	TCONS_00002578	NA	NA	NA	NA#lncrna	lnc	NA	3	7	3070	2223	lincSSdw	NA	ENSBTAT00000029080	NA	17656	NA	NA	NA	NA	NA	u
1	1442323	1448827	-	XLOC_001045	TCONS_00002579	NA	NA	NA	NA#lncrna	lnc	NA	2	7	2223	2223	lincSSdw	NA	ENSBTAT00000029080	NA	18877	NA	NA	NA	NA	NA	u
1	1442323	1448849	-	XLOC_001045	TCONS_00002580	NA	NA	NA	NA#lncrna	lnc	NA	2	7	3186	2223	lincSSdw	NA	ENSBTAT00000029080	NA	18855	NA	NA	NA	NA	NA	u
1	1442323	1450048	-	XLOC_001045	TCONS_00002581	NA	NA	NA	NA#lncrna	lnc	NA	3	7	2013	2223	lincSSdw	NA	ENSBTAT00000029080	NA	17656	NA	NA	NA	NA	NA	u
1	1444163	1445066	-	XLOC_001046	TCONS_00002582	NA	NA	NA	NA#lncrna	lnc	NA	1	1	903	903	lincSSdw	NA	ENSBTAT00000029080	NA	22638	NA	NA	NA	NA	NA	u
1	1447345	1448827	-	XLOC_001045	TCONS_00002583	NA	NA	NA	NA#lncrna	lnc	NA	2	7	1061	2223	lincSSdw	NA	ENSBTAT00000029080	NA	18877	NA	NA	NA	NA	NA	u
1	1451593	1453377	-	XLOC_001047	TCONS_00002584	NA	NA	NA	NA#lncrna	lnc	NA	1	1	1784	1784	lincSSdw	NA	ENSBTAT00000029080	NA	14327	NA	NA	NA	NA	NA	u
1	1453852	1456166	-	XLOC_001048	TCONS_00002585	NA	NA	NA	NA#lncrna	lnc	NA	1	1	2314	2314	lincSSdw	NA	ENSBTAT00000029080	NA	11538	NA	NA	NA	NA	NA	u
1	1459293	1460124	-	XLOC_001049	TCONS_00002586	NA	NA	NA	NA#lncrna	lnc	NA	1	1	831	831	lincSSdw	NA	ENSBTAT00000029080	NA	7580	NA	NA	NA	NA	NA	u
1	1511158	1519864	-	XLOC_001051	TCONS_00002590	NA	NA	NA	NA#lncrna	lnc	NA	1	1	8706	8706	lincSSup	NA	ENSBTAT00000029080	NA	15007	NA	NA	NA	NA	NA	u
1	1529275	1531987	-	XLOC_001052	TCONS_00002591	NA	NA	NA	NA#lncrna	lnc	NA	1	1	2712	2712	lincSSdw	NA	ENSBTAT00000025852	NA	31150	NA	NA	NA	NA	NA	u
1	1532099	1534474	-	XLOC_001053	TCONS_00002592	NA	NA	NA	NA#lncrna	lnc	NA	1	1	2375	2375	lincSSdw	NA	ENSBTAT00000025852	NA	28663	NA	NA	NA	NA	NA	u
1	1536091	1541858	-	XLOC_001054	TCONS_00002593	NA	NA	NA	NA#lncrna	lnc	NA	1	1	5767	5767	lincSSdw	NA	ENSBTAT00000025852	NA	21279	NA	NA	NA	NA	NA	u
1	1542405	1546924	-	XLOC_001055	TCONS_00002594	NA	NA	NA	NA#lncrna	lnc	NA	1	1	4519	4519	lincSSdw	NA	ENSBTAT00000025852	NA	16213	NA	NA	NA	NA	NA	u
1	1548184	1553097	-	XLOC_001056	TCONS_00002595	NA	NA	NA	NA#lncrna	lnc	NA	1	1	4913	4913	lincSSdw	NA	ENSBTAT00000025852	NA	10040	NA	NA	NA	NA	NA	u
1	1554194	1559990	-	XLOC_001057	TCONS_00002596	NA	NA	NA	NA#lncrna	lnc	NA	1	2	5796	6123	lincSSdw	NA	ENSBTAT00000025852	NA	3147	NA	NA	NA	NA	NA	u
1	1554194	1561208	-	XLOC_001057	TCONS_00002597	NA	NA	NA	NA#lncrna	lnc	NA	2	2	6450	6123	lincSSdw	NA	ENSBTAT00000025852	NA	1929	NA	NA	NA	NA	NA	u
1	1783913	1787100	-	XLOC_001061	TCONS_00002606	NA	NA	NA	NA#lncrna	lnc	NA	4	3	1339	1352	lincSSup	NA	ENSBTAT00000054480	NA	6581	NA	NA	NA	NA	NA	u
1	1783913	1787111	-	XLOC_001061	TCONS_00002607	NA	NA	NA	NA#lncrna	lnc	NA	4	3	1352	1352	lincSSup	NA	ENSBTAT00000054480	NA	6581	NA	NA	NA	NA	NA	u
1	2202328	2204054	-	XLOC_001062	TCONS_00002609	NA	NA	NA	NA#lncrna	lnc	NA	1	1	1726	1726	lincDiv	NA	ENSBTAT00000003977	NA	841	NA	NA	NA	NA	NA	u
1	2224041	2234561	-	XLOC_001063	TCONS_00002610	NA	NA	NA	NA#lncrna	lnc	NA	2	2	6948	8785	lincConv	NA	ENSBTAT00000003977	NA	7526	NA	NA	NA	NA	NA	u
1	2224041	2234663	-	XLOC_001063	TCONS_00002611	NA	NA	NA	NA#lncrna	lnc	NA	1	2	10622	8785	lincConv	NA	ENSBTAT00000003977	NA	7526	NA	NA	NA	NA	NA	u
1	2254664	2255794	-	XLOC_001065	TCONS_00002616	NA	NA	NA	NA#lncrna	lnc	NA	1	1	1130	1130	lincSSdw	NA	ENSBTAT00000023019	NA	3321	NA	NA	NA	NA	NA	u
1	2381676	2382690	-	XLOC_001066	TCONS_00002623	NA	NA	NA	NA#lncrna	lnc	NA	1	1	1014	1014	lincDiv	NA	ENSBTAT00000016473	NA	183	NA	NA	NA	NA	NA	u
1	3137006	3188971	-	XLOC_001070	TCONS_00002636	NA	NA	NA	NA#lncrna	lnc	NA	2	4	1230	2541.5	lincSSup	NA	ENSBTAT00000032452	NA	14393	NA	NA	NA	NA	NA	u
1	3156046	3165421	-	XLOC_001071	TCONS_00002637	NA	NA	NA	NA#lncrna	lnc	NA	1	2	9375	6497	lincSSup	NA	ENSBTAT00000032452	NA	33433	NA	NA	NA	NA	NA	u
1	3156046	3166649	-	XLOC_001071	TCONS_00002638	NA	NA	NA	NA#lncrna	lnc	NA	2	2	3619	6497	lincSSup	NA	ENSBTAT00000032452	NA	33433	NA	NA	NA	NA	NA	u
1	3168753	3169779	-	XLOC_001072	TCONS_00002639	NA	NA	NA	NA#lncrna	lnc	NA	1	1	1026	1026	lincSSup	NA	ENSBTAT00000032452	NA	46140	NA	NA	NA	NA	NA	u
1	3173698	3177461	-	XLOC_001070	TCONS_00002640	NA	NA	NA	NA#lncrna	lnc	NA	1	4	3763	2541.5	lincSSup	NA	ENSBTAT00000032452	NA	51085	NA	NA	NA	NA	NA	u
1	3173698	3188971	-	XLOC_001070	TCONS_00002641	NA	NA	NA	NA#lncrna	lnc	NA	2	4	1320	2541.5	lincSSup	NA	ENSBTAT00000032452	NA	51085	NA	NA	NA	NA	NA	u
1	3180954	3189116	-	XLOC_001070	TCONS_00002642	NA	NA	NA	NA#lncrna	lnc	NA	1	4	8162	2541.5	lincSSup	NA	ENSBTAT00000032452	NA	58341	NA	NA	NA	NA	NA	u
1	6131713	6144138	-	XLOC_001079	TCONS_00002651	NA	NA	NA	NA#lncrna	lnc	NA	3	2	7091	7286	lincSSdw	NA	ENSBTAT00000005416	NA	13487	NA	NA	NA	NA	NA	u
1	6146609	6148216	-	XLOC_001080	TCONS_00002652	NA	NA	NA	NA#lncrna	lnc	NA	1	1	1607	1607	lincSSdw	NA	ENSBTAT00000005416	NA	9409	NA	NA	NA	NA	NA	u
1	6288388	6361833	-	XLOC_001082	TCONS_00002660	NA	NA	NA	NA#lncrna	lnc	NA	2	2	486	404	lincSSdw	NA	ENSBTAT00000049195	NA	4536	NA	NA	NA	NA	NA	u
1	6305434	6306620	-	XLOC_001083	TCONS_00002661	NA	NA	NA	NA#lncrna	lnc	NA	1	1	1186	1186	lincSSdw	NA	ENSBTAT00000049195	NA	59749	NA	NA	NA	NA	NA	u
1	6344129	6361834	-	XLOC_001082	TCONS_00002662	NA	NA	NA	NA#lncrna	lnc	NA	2	2	322	404	lincSSdw	NA	ENSBTAT00000049195	NA	4535	NA	NA	NA	NA	NA	u
1	6465522	6475365	-	XLOC_001085	TCONS_00002664	NA	NA	NA	NA#lncrna	lnc	NA	2	1	851	851	lincDiv	NA	ENSBTAT00000018917	NA	97	NA	NA	NA	NA	NA	u
1	6520275	6521443	-	XLOC_001087	TCONS_00002673	ENSBTAG00000020121	ENSBTAT00000026800	protein_coding	protein_coding#lncrna	lnc	NA	1	1	1168	1168	lncgASe	NA	ENSBTAT00000026800	NA	0	NA	NA	ENSGALG00000015807	ENSSSCG00000040459	gene63	x
1	6544557	6545508	-	XLOC_001088	TCONS_00002674	NA	NA	NA	NA#lncrna	lnc	NA	1	1	951	951	lincDiv	NA	ENSBTAT00000032432	NA	154	NA	NA	NA	NA	NA	u
1	6623371	6624549	-	XLOC_001090	TCONS_00002676	NA	NA	NA	NA#lncrna	lnc	NA	1	1	1178	1178	lincSSdw	NA	ENSBTAT00000001851	NA	5633	NA	NA	NA	NA	NA	u
1	8794901	8811733	-	XLOC_001094	TCONS_00002684	NA	NA	NA	NA#lncrna	lnc	NA	1	1	16832	16832	lincDiv	NA	ENSBTAT00000000849	NA	59	NA	NA	NA	NA	NA	u
1	10021339	10024727	-	XLOC_001096	TCONS_00002686	NA	NA	NA	NA#lncrna	lnc	NA	1	1	3388	3388	lincSSdw	NA	ENSBTAT00000025345	NA	9593	NA	NA	NA	NA	NA	u
1	10233419	10234891	-	XLOC_001100	TCONS_00002697	NA	NA	NA	NA#lncrna	lnc	NA	1	1	1472	1472	lincConv	NA	ENSBTAT00000026038	NA	15709	NA	NA	NA	NA	NA	u
1	11025223	11025703	-	XLOC_001103	TCONS_00002700	NA	NA	NA	NA#lncrna	lnc	NA	1	1	480	480	lincConv	NA	ENSBTAT00000054428	NA	68564	NA	NA	NA	NA	NA	u
1	11128829	11129154	-	XLOC_001105	TCONS_00002702	NA	NA	NA	NA#lncrna	lnc	NA	1	1	325	325	lincConv	NA	ENSBTAT00000054428	NA	172170	NA	NA	NA	NA	NA	u
1	18398341	18399101	-	XLOC_001114	TCONS_00002711	NA	NA	NA	NA#lncrna	lnc	NA	1	1	760	760	lincSSup	NA	ENSBTAT00000000782	NA	165187	NA	NA	NA	NA	NA	u
1	18931538	18932922	-	XLOC_001116	TCONS_00002713	NA	NA	NA	NA#lncrna	lnc	NA	1	1	1384	1384	lincConv	NA	ENSBTAT00000024895	NA	3069	NA	NA	NA	NA	NA	u
1	19849442	19851657	-	XLOC_001119	TCONS_00002719	NA	NA	NA	NA#lncrna	lnc	NA	1	1	2215	2215	lincSSdw	NA	ENSBTAT00000045897	NA	13066	NA	NA	NA	NA	NA	u
1	19858500	19860374	-	XLOC_001120	TCONS_00002720	NA	NA	NA	NA#lncrna	lnc	NA	1	1	1874	1874	lincSSdw	NA	ENSBTAT00000045897	NA	4349	NA	NA	NA	NA	NA	u
1	19861187	19862522	-	XLOC_001121	TCONS_00002721	NA	NA	NA	NA#lncrna	lnc	NA	1	1	1335	1335	lincSSdw	NA	ENSBTAT00000045897	NA	2201	NA	NA	NA	NA	NA	u
1	19933552	19935259	-	XLOC_001125	TCONS_00002728	NA	NA	NA	NA#lncrna	lnc	NA	1	1	1707	1707	lincSSup	NA	ENSBTAT00000045897	NA	67837	NA	NA	NA	NA	NA	u
1	20138218	20139365	-	XLOC_001127	TCONS_00002731	NA	NA	NA	NA#lncrna	lnc	NA	1	1	1147	1147	lincSSup	NA	ENSBTAT00000045897	NA	272503	NA	NA	NA	NA	NA	u
1	20646047	20647980	-	XLOC_001129	TCONS_00002733	NA	NA	NA	NA#lncrna	lnc	NA	1	1	1933	1933	lincSSdw	NA	ENSBTAT00000025716	NA	17010	NA	NA	NA	NA	NA	u
1	20652146	20653221	-	XLOC_001130	TCONS_00002734	NA	NA	NA	NA#lncrna	lnc	NA	1	1	1075	1075	lincSSdw	NA	ENSBTAT00000025716	NA	11769	NA	NA	NA	NA	NA	u
1	21593249	21597006	-	XLOC_001132	TCONS_00002745	NA	NA	NA	NA#lncrna	lnc	NA	1	1	3757	3757	lincDiv	NA	ENSBTAT00000065805	NA	96822	NA	NA	NA	NA	NA	u
1	24101575	24102792	-	XLOC_001139	TCONS_00002761	NA	NA	NA	NA#lncrna	lnc	NA	1	1	1217	1217	lincConv	NA	ENSBTAT00000064983	NA	105608	NA	NA	NA	NA	NA	u
1	24103204	24111158	-	XLOC_001137	TCONS_00002762	NA	NA	NA	NA#lncrna	lnc	NA	1	2	7954	4332.5	lincConv	NA	ENSBTAT00000064983	NA	107237	NA	NA	NA	NA	NA	u
1	27137225	27137682	-	XLOC_001141	TCONS_00002774	NA	NA	NA	NA#lncrna	lnc	NA	1	1	457	457	lincSSup	NA	ENSBTAT00000061264	NA	926731	NA	NA	NA	NA	NA	u
1	34651250	34656850	-	XLOC_001146	TCONS_00002785	NA	NA	NA	NA#lncrna	lnc	NA	1	1	5600	5600	lincSSdw	NA	ENSBTAT00000037060	NA	26766	NA	NA	NA	NA	NA	u
1	37760686	37802826	-	XLOC_001151	TCONS_00002794	NA	NA	NA	NA#lncrna	lnc	NA	3	2	1347	2142	lincSSdw	NA	ENSBTAT00000032377	NA	282	NA	NA	NA	NA	NA	u
1	37795870	37802971	-	XLOC_001151	TCONS_00002795	NA	NA	NA	NA#lncrna	lnc	NA	3	2	2937	2142	lincSSdw	NA	ENSBTAT00000032377	NA	137	NA	NA	NA	NA	NA	u
1	37958829	37960379	-	XLOC_001154	TCONS_00002799	NA	NA	NA	NA#lncrna	lnc	NA	1	1	1550	1550	lincDiv	NA	ENSBTAT00000020876	NA	370	NA	NA	NA	NA	NA	u
1	42418931	42420242	-	XLOC_001161	TCONS_00002809	ENSBTAG00000027782	ENSBTAT00000014524	protein_coding	protein_coding#lncrna	lnc	NA	1	1	1311	1311	lncgASe	NA	ENSBTAT00000014524	NA	0	NA	NA	NA	NA	NA	x
1	42427819	42438928	-	XLOC_001162	TCONS_00002810	NA	NA	NA	NA#lncrna	lnc	NA	2	1	1751	1751	lincConv	NA	ENSBTAT00000014524	NA	6851	NA	NA	NA	NA	NA	u
1	42429563	42435395	-	XLOC_001163	TCONS_00002811	NA	NA	NA	NA#lncrna	lnc	NA	1	1	5832	5832	lincConv	NA	ENSBTAT00000014524	NA	8595	NA	NA	NA	NA	NA	u
1	42437203	42438900	-	XLOC_001164	TCONS_00002812	NA	NA	NA	NA#lncrna	lnc	NA	1	1	1697	1697	lincSSdw	NA	ENSBTAT00000027961	NA	12845	NA	NA	NA	NA	NA	u
1	42439428	42443441	-	XLOC_001165	TCONS_00002813	NA	NA	NA	NA#lncrna	lnc	NA	1	1	4013	4013	lincSSdw	NA	ENSBTAT00000027961	NA	8304	NA	NA	NA	NA	NA	u
1	42493886	42500539	-	XLOC_001168	TCONS_00002824	NA	NA	NA	NA#lncrna	lnc	NA	2	3	3694	3694	lincSSdw	NA	ENSBTAT00000005398	NA	17517	NA	NA	NA	NA	NA	u
1	42493886	42505768	-	XLOC_001168	TCONS_00002825	NA	NA	NA	NA#lncrna	lnc	NA	2	3	3872	3694	lincSSdw	NA	ENSBTAT00000005398	NA	12288	NA	NA	NA	NA	NA	u
1	42503303	42505650	-	XLOC_001168	TCONS_00002826	NA	NA	NA	NA#lncrna	lnc	NA	2	3	621	3694	lincSSdw	NA	ENSBTAT00000005398	NA	12406	NA	NA	NA	NA	NA	u
1	42642264	42643202	-	XLOC_001171	TCONS_00002831	NA	NA	NA	NA#lncrna	lnc	NA	1	1	938	938	lincDiv	NA	ENSBTAT00000005868	NA	35331	NA	NA	NA	NA	NA	u
1	42950230	42951190	-	XLOC_001174	TCONS_00002835	NA	NA	NA	NA#lncrna	lnc	NA	1	1	960	960	lincSSup	NA	ENSBTAT00000019822	NA	147273	NA	NA	NA	NA	NA	u
1	44256285	44258079	-	XLOC_001176	TCONS_00002840	NA	NA	NA	NA#lncrna	lnc	NA	1	1	1794	1794	lincConv	NA	ENSBTAT00000032386	NA	1875	NA	NA	NA	NA	NA	u
1	44493299	44494204	-	XLOC_001179	TCONS_00002850	NA	NA	NA	NA#lncrna	lnc	NA	1	1	905	905	lincConv	NA	ENSBTAT00000017716	NA	2407	NA	NA	NA	NA	NA	u
1	44719211	44720888	-	XLOC_001181	TCONS_00002867	NA	NA	NA	NA#lncrna	lnc	NA	3	5	929	1395	lincSSup	NA	ENSBTAT00000061194	NA	6232	NA	NA	NA	NA	NA	u
1	44719211	44720901	-	XLOC_001181	TCONS_00002868	NA	NA	NA	NA#lncrna	lnc	NA	2	5	1395	1395	lincSSup	NA	ENSBTAT00000061194	NA	6232	NA	NA	NA	NA	NA	u
1	44719211	44720905	-	XLOC_001181	TCONS_00002869	NA	NA	NA	NA#lncrna	lnc	NA	1	5	1694	1395	lincSSup	NA	ENSBTAT00000061194	NA	6232	NA	NA	NA	NA	NA	u
1	44719211	44720905	-	XLOC_001181	TCONS_00002870	NA	NA	NA	NA#lncrna	lnc	NA	2	5	1457	1395	lincSSup	NA	ENSBTAT00000061194	NA	6232	NA	NA	NA	NA	NA	u
1	44721405	44727171	-	XLOC_001182	TCONS_00002871	NA	NA	NA	NA#lncrna	lnc	NA	3	5	696	2586	lincSSup	NA	ENSBTAT00000061194	NA	8426	NA	NA	NA	NA	NA	u
1	44721405	44727566	-	XLOC_001182	TCONS_00002872	NA	NA	NA	NA#lncrna	lnc	NA	2	5	3188	2586	lincSSup	NA	ENSBTAT00000061194	NA	8426	NA	NA	NA	NA	NA	u
1	44721405	44727566	-	XLOC_001182	TCONS_00002873	NA	NA	NA	NA#lncrna	lnc	NA	3	5	549	2586	lincSSup	NA	ENSBTAT00000061194	NA	8426	NA	NA	NA	NA	NA	u
1	44721405	44727566	-	XLOC_001182	TCONS_00002874	NA	NA	NA	NA#lncrna	lnc	NA	3	5	2607	2586	lincSSup	NA	ENSBTAT00000061194	NA	8426	NA	NA	NA	NA	NA	u
1	45208154	45208980	-	XLOC_001185	TCONS_00002884	NA	NA	NA	NA#lncrna	lnc	NA	1	1	826	826	lincDiv	NA	ENSBTAT00000005845	NA	72239	NA	NA	NA	NA	NA	u
1	46317992	46324896	-	XLOC_001189	TCONS_00002906	ENSBTAG00000018731	ENSBTAT00000054699	protein_coding	protein_coding#lncrna	lnc	NA	1	1	6904	6904	lncgASe	NA	ENSBTAT00000054699	NA	0	NA	NA	ENSGALG00000015324	ENSSSCG00000028677	NA	x
1	46326119	46328266	-	XLOC_001190	TCONS_00002907	NA	NA	NA	NA#lncrna	lnc	NA	1	1	2147	2147	lincConv	NA	ENSBTAT00000054699	NA	2343	NA	NA	NA	NA	NA	u
1	46328960	46330494	-	XLOC_001191	TCONS_00002908	NA	NA	NA	NA#lncrna	lnc	NA	1	1	1534	1534	lincConv	NA	ENSBTAT00000054699	NA	5184	NA	NA	NA	NA	NA	u
1	46333518	46335006	-	XLOC_001192	TCONS_00002909	NA	NA	NA	NA#lncrna	lnc	NA	1	1	1488	1488	lincSSdw	NA	ENSBTAT00000033093	NA	4126	NA	NA	NA	NA	NA	u
1	46349729	46352025	-	XLOC_001194	TCONS_00002913	NA	NA	NA	NA#lncrna	lnc	NA	1	2	2296	2141.5	lincDiv	NA	ENSBTAT00000017901	NA	3758	NA	NA	NA	NA	NA	u
1	46349729	46352534	-	XLOC_001194	TCONS_00002914	NA	NA	NA	NA#lncrna	lnc	NA	2	2	1987	2141.5	lincDiv	NA	ENSBTAT00000017901	NA	3249	NA	NA	NA	NA	NA	u
1	46456437	46457455	-	XLOC_001197	TCONS_00002920	NA	NA	NA	NA#lncrna	lnc	NA	1	1	1018	1018	lincConv	NA	ENSBTAT00000017907	NA	4046	NA	NA	NA	NA	NA	u
1	50561107	50562852	-	XLOC_001202	TCONS_00002925	NA	NA	NA	NA#lncrna	lnc	NA	1	1	1745	1745	lincConv	NA	ENSBTAT00000000097	NA	2266	NA	NA	NA	NA	NA	u
1	51723839	51724939	-	XLOC_001205	TCONS_00002935	NA	NA	NA	NA#lncrna	lnc	NA	1	1	1100	1100	lincDiv	NA	ENSBTAT00000063186	NA	638742	NA	NA	NA	NA	NA	u
1	52431810	52432601	-	XLOC_001208	TCONS_00002938	NA	NA	NA	NA#lncrna	lnc	NA	1	1	791	791	lincConv	NA	ENSBTAT00000063186	NA	66899	NA	NA	NA	NA	NA	u
1	52938616	52939705	-	XLOC_001209	TCONS_00002939	NA	NA	NA	NA#lncrna	lnc	NA	1	1	1089	1089	lincConv	NA	ENSBTAT00000009058	NA	97161	NA	NA	NA	NA	NA	u
1	52940181	52947072	-	XLOC_001210	TCONS_00002940	NA	NA	NA	NA#lncrna	lnc	NA	2	9	4727	6438	lincConv	NA	ENSBTAT00000009058	NA	98726	NA	NA	NA	NA	NA	u
1	52940181	52947072	-	XLOC_001210	TCONS_00002941	NA	NA	NA	NA#lncrna	lnc	NA	2	9	6638	6438	lincConv	NA	ENSBTAT00000009058	NA	98726	NA	NA	NA	NA	NA	u
1	52940181	52947476	-	XLOC_001210	TCONS_00002942	NA	NA	NA	NA#lncrna	lnc	NA	2	9	6893	6438	lincConv	NA	ENSBTAT00000009058	NA	98726	NA	NA	NA	NA	NA	u
1	52940181	52947718	-	XLOC_001210	TCONS_00002945	NA	NA	NA	NA#lncrna	lnc	NA	4	9	2410	6438	lincConv	NA	ENSBTAT00000009058	NA	98726	NA	NA	NA	NA	NA	u
1	52940181	52947856	-	XLOC_001210	TCONS_00002946	NA	NA	NA	NA#lncrna	lnc	NA	3	9	5821	6438	lincConv	NA	ENSBTAT00000009058	NA	98726	NA	NA	NA	NA	NA	u
1	52940181	52947973	-	XLOC_001210	TCONS_00002947	NA	NA	NA	NA#lncrna	lnc	NA	3	9	5933	6438	lincConv	NA	ENSBTAT00000009058	NA	98726	NA	NA	NA	NA	NA	u
1	52957083	52966520	-	XLOC_001211	TCONS_00002949	NA	NA	NA	NA#lncrna	lnc	NA	1	1	9437	9437	lincConv	NA	ENSBTAT00000009058	NA	115628	NA	NA	NA	NA	NA	u
1	53052676	53059193	-	XLOC_001212	TCONS_00002950	NA	NA	NA	NA#lncrna	lnc	NA	1	1	6517	6517	lincSSdw	NA	ENSBTAT00000055450	NA	44803	NA	NA	NA	NA	NA	u
1	53060089	53061444	-	XLOC_001213	TCONS_00002951	NA	NA	NA	NA#lncrna	lnc	NA	1	1	1355	1355	lincSSdw	NA	ENSBTAT00000055450	NA	42552	NA	NA	NA	NA	NA	u
1	53062156	53067790	-	XLOC_001214	TCONS_00002952	NA	NA	NA	NA#lncrna	lnc	NA	1	1	5634	5634	lincSSdw	NA	ENSBTAT00000055450	NA	36206	NA	NA	NA	NA	NA	u
1	53073156	53082044	-	XLOC_001215	TCONS_00002953	NA	NA	NA	NA#lncrna	lnc	NA	2	2	8438	8706.5	lincSSdw	NA	ENSBTAT00000055450	NA	21952	NA	NA	NA	NA	NA	u
1	53073156	53082131	-	XLOC_001215	TCONS_00002954	NA	NA	NA	NA#lncrna	lnc	NA	1	2	8975	8706.5	lincSSdw	NA	ENSBTAT00000055450	NA	21865	NA	NA	NA	NA	NA	u
1	53083589	53084710	-	XLOC_001216	TCONS_00002955	NA	NA	NA	NA#lncrna	lnc	NA	1	1	1121	1121	lincSSdw	NA	ENSBTAT00000055450	NA	19286	NA	NA	NA	NA	NA	u
1	53084868	53091444	-	XLOC_001217	TCONS_00002956	NA	NA	NA	NA#lncrna	lnc	NA	2	2	5158	5982	lincSSdw	NA	ENSBTAT00000055450	NA	12552	NA	NA	NA	NA	NA	u
1	53084868	53094752	-	XLOC_001217	TCONS_00002957	NA	NA	NA	NA#lncrna	lnc	NA	2	2	6806	5982	lincSSdw	NA	ENSBTAT00000055450	NA	9244	NA	NA	NA	NA	NA	u
1	53091787	53093654	-	XLOC_001218	TCONS_00002958	NA	NA	NA	NA#lncrna	lnc	NA	1	1	1867	1867	lincSSdw	NA	ENSBTAT00000055450	NA	10342	NA	NA	NA	NA	NA	u
1	53095556	53099303	-	XLOC_001219	TCONS_00002959	NA	NA	NA	NA#lncrna	lnc	NA	1	1	3747	3747	lincSSdw	NA	ENSBTAT00000055450	NA	4693	NA	NA	NA	NA	NA	u
1	53197604	53201273	-	XLOC_001222	TCONS_00002966	NA	NA	NA	NA#lncrna	lnc	NA	2	4	1099	4673.5	lincSSup	NA	ENSBTAT00000055450	NA	28566	NA	NA	NA	NA	NA	u
1	53197604	53204915	-	XLOC_001222	TCONS_00002968	NA	NA	NA	NA#lncrna	lnc	NA	1	4	7311	4673.5	lincSSup	NA	ENSBTAT00000004664	NA	28566	NA	NA	NA	NA	NA	u
1	53197604	53204915	-	XLOC_001222	TCONS_00002969	NA	NA	NA	NA#lncrna	lnc	NA	2	4	5685	4673.5	lincSSup	NA	ENSBTAT00000055450	NA	28566	NA	NA	NA	NA	NA	u
1	53710916	53712759	-	XLOC_001225	TCONS_00002975	NA	NA	NA	NA#lncrna	lnc	NA	1	1	1843	1843	lincSSdw	NA	ENSBTAT00000022784	NA	14737	NA	NA	NA	NA	NA	u
1	53713024	53718213	-	XLOC_001226	TCONS_00002976	NA	NA	NA	NA#lncrna	lnc	NA	1	1	5189	5189	lincSSdw	NA	ENSBTAT00000022784	NA	9283	NA	NA	NA	NA	NA	u
1	54325042	54331903	-	XLOC_001230	TCONS_00002992	NA	NA	NA	NA#lncrna	lnc	NA	1	1	6861	6861	lincSSup	NA	ENSBTAT00000052196	NA	19888	NA	NA	NA	NA	NA	u
1	56306533	56307497	-	XLOC_001239	TCONS_00003011	NA	NA	NA	NA#lncrna	lnc	NA	1	1	964	964	lincDiv	NA	ENSBTAT00000032332	NECTIN3	46248	NA	NA	NA	NA	NA	u
1	57741575	57741990	-	XLOC_001245	TCONS_00003026	NA	NA	NA	NA#lncrna	lnc	NA	1	1	415	415	lincSSdw	NA	ENSBTAT00000011976	NA	10219	NA	NA	NA	NA	NA	u
1	57876215	57889455	-	XLOC_001248	TCONS_00003033	NA	NA	NA	NA#lncrna	lnc	NA	4	1	585	585	lincSSup	NA	ENSBTAT00000014293	NA	20585	NA	NA	NA	NA	NA	u
1	58032644	58033747	-	XLOC_001251	TCONS_00003040	NA	NA	NA	NA#lncrna	lnc	NA	1	1	1103	1103	lincSSup	NA	ENSBTAT00000056936	NA	3802	NA	NA	NA	NA	NA	u
1	58059385	58060356	-	XLOC_001252	TCONS_00003041	NA	NA	NA	NA#lncrna	lnc	NA	1	1	971	971	lincSSdw	NA	ENSBTAT00000001635	NA	24658	NA	NA	NA	NA	NA	u
1	58062724	58072866	-	XLOC_001253	TCONS_00003042	NA	NA	NA	NA#lncrna	lnc	NA	3	5	1246	1894	lincSSdw	NA	ENSBTAT00000001635	NA	12148	NA	NA	NA	NA	NA	=
1	58064667	58065468	-	XLOC_001254	TCONS_00003045	NA	NA	NA	NA#lncrna	lnc	NA	1	1	801	801	lincSSdw	NA	ENSBTAT00000001635	NA	19546	NA	NA	NA	NA	NA	u
1	58066203	58068750	-	XLOC_001255	TCONS_00003046	NA	NA	NA	NA#lncrna	lnc	NA	1	1	2547	2547	lincSSdw	NA	ENSBTAT00000001635	NA	16264	NA	NA	NA	NA	NA	u
1	58070603	58072566	-	XLOC_001256	TCONS_00003047	NA	NA	NA	NA#lncrna	lnc	NA	1	1	1963	1963	lincSSdw	NA	ENSBTAT00000001635	NA	12448	NA	NA	NA	NA	NA	u
1	58073135	58076639	-	XLOC_001257	TCONS_00003048	NA	NA	NA	NA#lncrna	lnc	NA	1	1	3504	3504	lincSSdw	NA	ENSBTAT00000001635	NA	8375	NA	NA	NA	NA	NA	u
1	58078336	58079327	-	XLOC_001258	TCONS_00003049	NA	NA	NA	NA#lncrna	lnc	NA	1	1	991	991	lincSSdw	NA	ENSBTAT00000001635	NA	5687	NA	NA	NA	NA	NA	u
1	58080100	58080997	-	XLOC_001259	TCONS_00003050	NA	NA	NA	NA#lncrna	lnc	NA	1	1	897	897	lincSSdw	NA	ENSBTAT00000001635	NA	4017	NA	NA	NA	NA	NA	u
1	58575728	58578079	-	XLOC_001263	TCONS_00003062	NA	NA	NA	NA#lncrna	lnc	NA	1	1	2351	2351	lincSSup	NA	ENSBTAT00000018490	NA	275	NA	NA	NA	NA	NA	u
1	59736172	59737762	-	XLOC_001270	TCONS_00003092	NA	NA	NA	NA#lncrna	lnc	NA	1	1	1590	1590	lincSSup	NA	ENSBTAT00000015819	NA	14412	NA	NA	NA	NA	NA	u
1	59838326	59839482	-	XLOC_001273	TCONS_00003097	NA	NA	NA	NA#lncrna	lnc	NA	1	1	1156	1156	lincSSup	NA	ENSBTAT00000015819	NA	116566	NA	NA	NA	NA	NA	u
1	60017204	60025065	-	XLOC_001274	TCONS_00003098	NA	NA	NA	NA#lncrna	lnc	NA	1	8	7861	1761	lincSSup	NA	ENSBTAT00000015819	NA	295444	NA	NA	NA	NA	NA	u
1	60017204	60098913	-	XLOC_001274	TCONS_00003099	NA	NA	NA	NA#lncrna	lnc	NA	3	8	1481	1761	lincSSup	NA	ENSBTAT00000015819	NA	295444	NA	NA	NA	NA	NA	u
1	60017204	60098954	-	XLOC_001274	TCONS_00003100	NA	NA	NA	NA#lncrna	lnc	NA	3	8	1475	1761	lincSSup	NA	ENSBTAT00000015819	NA	295444	NA	NA	NA	NA	NA	u
1	60017204	60098955	-	XLOC_001274	TCONS_00003102	NA	NA	NA	NA#lncrna	lnc	NA	3	8	6957	1761	lincSSup	NA	ENSBTAT00000015819	NA	295444	NA	NA	NA	NA	NA	u
1	60017204	60098955	-	XLOC_001274	TCONS_00003103	NA	NA	NA	NA#lncrna	lnc	NA	3	8	1969	1761	lincSSup	NA	ENSBTAT00000015819	NA	295444	NA	NA	NA	NA	NA	u
1	60025908	60029480	-	XLOC_001275	TCONS_00003106	NA	NA	NA	NA#lncrna	lnc	NA	1	1	3572	3572	lincSSup	NA	ENSBTAT00000015819	NA	304148	NA	NA	NA	NA	NA	u
1	60030806	60031841	-	XLOC_001276	TCONS_00003107	NA	NA	NA	NA#lncrna	lnc	NA	1	1	1035	1035	lincSSup	NA	ENSBTAT00000015819	NA	309046	NA	NA	NA	NA	NA	u
1	60111005	60116339	-	XLOC_001277	TCONS_00003108	NA	NA	NA	NA#lncrna	lnc	NA	1	1	5334	5334	lincSSup	NA	ENSBTAT00000015819	NA	389245	NA	NA	NA	NA	NA	u
1	60125863	60135037	-	XLOC_001278	TCONS_00003109	NA	NA	NA	NA#lncrna	lnc	NA	1	1	9174	9174	lincSSup	NA	ENSBTAT00000015819	NA	404103	NA	NA	NA	NA	NA	u
1	60136284	60137625	-	XLOC_001279	TCONS_00003110	NA	NA	NA	NA#lncrna	lnc	NA	1	1	1341	1341	lincSSup	NA	ENSBTAT00000015819	NA	414524	NA	NA	NA	NA	NA	u
1	60138622	60139498	-	XLOC_001280	TCONS_00003111	NA	NA	NA	NA#lncrna	lnc	NA	1	1	876	876	lincSSup	NA	ENSBTAT00000015819	NA	416862	NA	NA	NA	NA	NA	u
1	60139687	60140757	-	XLOC_001281	TCONS_00003112	NA	NA	NA	NA#lncrna	lnc	NA	1	1	1070	1070	lincSSup	NA	ENSBTAT00000015819	NA	417927	NA	NA	NA	NA	NA	u
1	60141063	60142692	-	XLOC_001282	TCONS_00003113	NA	NA	NA	NA#lncrna	lnc	NA	1	1	1629	1629	lincSSup	NA	ENSBTAT00000015819	NA	419303	NA	NA	NA	NA	NA	u
1	60142955	60145401	-	XLOC_001283	TCONS_00003114	NA	NA	NA	NA#lncrna	lnc	NA	1	1	2446	2446	lincSSup	NA	ENSBTAT00000015819	NA	421195	NA	NA	NA	NA	NA	u
1	60145864	60146957	-	XLOC_001284	TCONS_00003115	NA	NA	NA	NA#lncrna	lnc	NA	1	1	1093	1093	lincSSup	NA	ENSBTAT00000015819	NA	424104	NA	NA	NA	NA	NA	u
1	60192623	60195166	-	XLOC_001286	TCONS_00003117	NA	NA	NA	NA#lncrna	lnc	NA	1	1	2543	2543	lincSSup	NA	ENSBTAT00000015819	NA	470863	NA	NA	NA	NA	NA	u
1	60235658	60239916	-	XLOC_001287	TCONS_00003118	NA	NA	NA	NA#lncrna	lnc	NA	1	1	4258	4258	lincSSup	NA	ENSBTAT00000015819	NA	513898	NA	NA	NA	NA	NA	u
1	60240315	60241964	-	XLOC_001288	TCONS_00003119	NA	NA	NA	NA#lncrna	lnc	NA	1	1	1649	1649	lincSSup	NA	ENSBTAT00000015819	NA	518555	NA	NA	NA	NA	NA	u
1	60243199	60244930	-	XLOC_001289	TCONS_00003120	NA	NA	NA	NA#lncrna	lnc	NA	1	1	1731	1731	lincSSup	NA	ENSBTAT00000015819	NA	521439	NA	NA	NA	NA	NA	u
1	60260429	60262048	-	XLOC_001290	TCONS_00003121	NA	NA	NA	NA#lncrna	lnc	NA	1	1	1619	1619	lincSSup	NA	ENSBTAT00000015819	NA	538669	NA	NA	NA	NA	NA	u
1	60265446	60269082	-	XLOC_001291	TCONS_00003122	NA	NA	NA	NA#lncrna	lnc	NA	1	2	3636	3487.5	lincSSup	NA	ENSBTAT00000015819	NA	543686	NA	NA	NA	NA	NA	u
1	64338476	64340104	-	XLOC_001295	TCONS_00003128	NA	NA	NA	NA#lncrna	lnc	NA	1	1	1628	1628	lincSSdw	NA	ENSBTAT00000066340	NA	17018	NA	NA	NA	NA	NA	u
1	64340769	64344210	-	XLOC_001296	TCONS_00003129	NA	NA	NA	NA#lncrna	lnc	NA	1	1	3441	3441	lincSSdw	NA	ENSBTAT00000066340	NA	12912	NA	NA	NA	NA	NA	u
1	64344422	64349829	-	XLOC_001297	TCONS_00003130	NA	NA	NA	NA#lncrna	lnc	NA	1	1	5407	5407	lincSSdw	NA	ENSBTAT00000066340	NA	7293	NA	NA	NA	NA	NA	u
1	64836955	64840304	-	XLOC_001303	TCONS_00003152	NA	NA	NA	NA#lncrna	lnc	NA	1	1	3349	3349	lincDiv	NA	ENSBTAT00000011287	NA	1350	NA	NA	NA	NA	NA	u
1	64930066	64932691	-	XLOC_001304	TCONS_00003158	NA	NA	NA	NA#lncrna	lnc	NA	1	1	2625	2625	lincDiv	NA	ENSBTAT00000053553	NA	883	NA	NA	NA	NA	NA	u
1	65240442	65254538	-	XLOC_001307	TCONS_00003164	NA	NA	NA	NA#lncrna	lnc	NA	3	3	5637	12603	lincConv	NA	ENSBTAT00000026059	NA	1846	NA	NA	NA	NA	NA	u
1	65240442	65254661	-	XLOC_001307	TCONS_00003165	NA	NA	NA	NA#lncrna	lnc	NA	2	3	12603	12603	lincConv	NA	ENSBTAT00000026059	NA	1846	NA	NA	NA	NA	NA	u
1	65240442	65254710	-	XLOC_001307	TCONS_00003166	NA	NA	NA	NA#lncrna	lnc	NA	1	3	14268	12603	lincConv	NA	ENSBTAT00000026059	NA	1846	NA	NA	NA	NA	NA	u
1	65934859	65939729	-	XLOC_001313	TCONS_00003188	NA	NA	NA	NA#lncrna	lnc	NA	1	1	4870	4870	lincSSdw	NA	ENSBTAT00000061425	NA	2351	NA	NA	NA	NA	NA	u
1	66718040	66718337	-	XLOC_001319	TCONS_00003210	NA	NA	NA	NA#lncrna	lnc	NA	1	1	297	297	lincConv	NA	ENSBTAT00000019285	NA	785	NA	NA	NA	NA	NA	u
1	66929321	66968436	-	XLOC_001322	TCONS_00003249	ENSBTAG00000033166	ENSBTAT00000001891	protein_coding	protein_coding#lncrna	lnc	NA	3	1	20031	20031	lncgASe	NA	ENSBTAT00000017380	NA	0	NA	NA	NA	NA	NA	x
1	67026460	67028549	-	XLOC_001323	TCONS_00003250	NA	NA	NA	NA#lncrna	lnc	NA	1	1	2089	2089	lincDiv	NA	ENSBTAT00000052705	NA	8142	NA	NA	NA	NA	NA	u
1	67545821	67548008	-	XLOC_001330	TCONS_00003264	NA	NA	NA	NA#lncrna	lnc	NA	1	1	2187	2187	lincSSup	NA	ENSBTAT00000014799	NA	724	NA	NA	NA	NA	NA	u
1	67609106	67612586	-	XLOC_001332	TCONS_00003269	NA	NA	NA	NA#lncrna	lnc	NA	2	1	3310	3310	lincDiv	NA	ENSBTAT00000022152	NA	506	NA	NA	NA	NA	NA	u
1	68216930	68227445	-	XLOC_001335	TCONS_00003274	ENSBTAG00000014797	ENSBTAT00000019691	protein_coding	protein_coding#lncrna	lnc	NA	1	2	10515	9495.5	lncgASe	NA	ENSBTAT00000019691	NA	0	NA	NA	ENSGALG00000011697	ENSSSCG00000024904	gene352	x
1	69478313	69515452	-	XLOC_001341	TCONS_00003298	ENSBTAG00000002640	ENSBTAT00000032306	protein_coding	protein_coding#lncrna	lnc	NA	3	1	671	671	lncgASi	NA	ENSBTAT00000032306	NA	0	NA	NA	ENSGALG00000011744	NA	NA	x
1	69731809	69732722	-	XLOC_001342	TCONS_00003299	NA	NA	NA	NA#lncrna	lnc	NA	2	1	757	757	lincDiv	NA	ENSBTAT00000018248	NA	56	NA	NA	NA	NA	NA	u
1	69752484	69799675	-	XLOC_001343	TCONS_00003300	ENSBTAG00000013727	ENSBTAT00000018248	protein_coding	protein_coding#lncrna	lnc	NA	2	1	711	711	lncgASe	NA	ENSBTAT00000018248	NA	0	NA	NA	ENSGALG00000011770	ENSSSCG00000011864	gene363	x
1	70018383	70019780	-	XLOC_001346	TCONS_00003312	NA	NA	NA	NA#lncrna	lnc	NA	1	1	1397	1397	lincSSdw	NA	ENSBTAT00000028521	NA	7550	NA	NA	NA	NA	NA	u
1	70469284	70470435	-	XLOC_001350	TCONS_00003329	NA	NA	NA	NA#lncrna	lnc	NA	1	1	1151	1151	lincSSdw	NA	ENSBTAT00000015120	NA	34543	NA	NA	NA	NA	NA	u
1	70473370	70479945	-	XLOC_001351	TCONS_00003330	NA	NA	NA	NA#lncrna	lnc	NA	1	1	6575	6575	lincSSdw	NA	ENSBTAT00000015120	NA	25033	NA	NA	NA	NA	NA	u
1	70483280	70484407	-	XLOC_001352	TCONS_00003331	NA	NA	NA	NA#lncrna	lnc	NA	1	1	1127	1127	lincSSdw	NA	ENSBTAT00000015120	NA	20571	NA	NA	NA	NA	NA	u
1	70496840	70498475	-	XLOC_001353	TCONS_00003332	NA	NA	NA	NA#lncrna	lnc	NA	1	1	1635	1635	lincSSdw	NA	ENSBTAT00000015120	NA	6503	NA	NA	NA	NA	NA	u
1	70499665	70501924	-	XLOC_001354	TCONS_00003333	NA	NA	NA	NA#lncrna	lnc	NA	1	1	2259	2259	lincSSdw	NA	ENSBTAT00000015120	NA	3054	NA	NA	NA	NA	NA	u
1	70739609	70740451	-	XLOC_001358	TCONS_00003341	NA	NA	NA	NA#lncrna	lnc	NA	1	1	842	842	lincSSdw	NA	ENSBTAT00000061181	NA	2185	NA	NA	NA	NA	NA	u
1	70947920	70952379	-	XLOC_001364	TCONS_00003367	NA	NA	NA	NA#lncrna	lnc	NA	1	1	4459	4459	lincSSup	NA	ENSBTAT00000025116	NA	706	NA	NA	NA	NA	NA	u
1	71253090	71255691	-	XLOC_001368	TCONS_00003378	NA	NA	NA	NA#lncrna	lnc	NA	1	1	2601	2601	lincSSdw	NA	ENSBTAT00000046421	NA	4377	NA	NA	NA	NA	NA	u
1	71288651	71301892	-	XLOC_001370	TCONS_00003385	NA	NA	NA	NA#lncrna	lnc	NA	2	1	13110	13110	lincSSup	NA	ENSBTAT00000046421	NA	8003	NA	NA	NA	NA	NA	u
1	71302144	71309537	-	XLOC_001371	TCONS_00003386	NA	NA	NA	NA#lncrna	lnc	NA	1	1	7393	7393	lincSSup	NA	ENSBTAT00000046421	NA	21496	NA	NA	NA	NA	NA	u
1	71311844	71315762	-	XLOC_001372	TCONS_00003387	NA	NA	NA	NA#lncrna	lnc	NA	1	1	3918	3918	lincSSup	NA	ENSBTAT00000046421	NA	31196	NA	NA	NA	NA	NA	u
1	71316947	71320387	-	XLOC_001373	TCONS_00003388	NA	NA	NA	NA#lncrna	lnc	NA	1	1	3440	3440	lincSSup	NA	ENSBTAT00000046421	NA	36299	NA	NA	NA	NA	NA	u
1	71320639	71323532	-	XLOC_001374	TCONS_00003389	NA	NA	NA	NA#lncrna	lnc	NA	1	1	2893	2893	lincSSup	NA	ENSBTAT00000046421	NA	39991	NA	NA	NA	NA	NA	u
1	71327449	71330710	-	XLOC_001375	TCONS_00003390	NA	NA	NA	NA#lncrna	lnc	NA	1	1	3261	3261	lincSSup	NA	ENSBTAT00000046421	NA	46801	NA	NA	NA	NA	NA	u
1	71338915	71351856	-	XLOC_001376	TCONS_00003391	NA	NA	NA	NA#lncrna	lnc	NA	1	2	12941	12511	lincSSdw	NA	ENSBTAT00000028676	NA	44898	NA	NA	NA	NA	NA	u
1	71338915	71351856	-	XLOC_001376	TCONS_00003392	NA	NA	NA	NA#lncrna	lnc	NA	2	2	12081	12511	lincSSdw	NA	ENSBTAT00000028676	NA	44898	NA	NA	NA	NA	NA	u
1	71377798	71382704	-	XLOC_001377	TCONS_00003393	NA	NA	NA	NA#lncrna	lnc	NA	1	1	4906	4906	lincSSdw	NA	ENSBTAT00000028676	NA	14050	NA	NA	NA	NA	NA	u
1	71382809	71386260	-	XLOC_001378	TCONS_00003394	NA	NA	NA	NA#lncrna	lnc	NA	1	1	3451	3451	lincSSdw	NA	ENSBTAT00000028676	NA	10494	NA	NA	NA	NA	NA	u
1	71386552	71389963	-	XLOC_001379	TCONS_00003395	NA	NA	NA	NA#lncrna	lnc	NA	1	1	3411	3411	lincSSdw	NA	ENSBTAT00000028676	NA	6791	NA	NA	NA	NA	NA	u
1	71589702	71590863	-	XLOC_001384	TCONS_00003414	NA	NA	NA	NA#lncrna	lnc	NA	1	1	1161	1161	lincSSup	NA	ENSBTAT00000009970	NA	16362	NA	NA	NA	NA	NA	u
1	71672944	71674576	-	XLOC_001388	TCONS_00003423	NA	NA	NA	NA#lncrna	lnc	NA	1	1	1632	1632	lincSSup	NA	ENSBTAT00000017713	NA	11119	NA	NA	NA	NA	NA	u
1	71675973	71680189	-	XLOC_001389	TCONS_00003424	NA	NA	NA	NA#lncrna	lnc	NA	1	1	4216	4216	lincSSup	NA	ENSBTAT00000017713	NA	14148	NA	NA	NA	NA	NA	u
1	71682286	71684426	-	XLOC_001390	TCONS_00003425	NA	NA	NA	NA#lncrna	lnc	NA	1	1	2140	2140	lincSSdw	NA	ENSBTAT00000019520	WDR53	12851	NA	NA	NA	NA	NA	u
1	72033327	72033886	-	XLOC_001396	TCONS_00003446	NA	NA	NA	NA#lncrna	lnc	NA	1	1	559	559	lincSSup	NA	ENSBTAT00000015483	NA	4480	NA	NA	NA	NA	NA	u
1	72034108	72035558	-	XLOC_001397	TCONS_00003447	NA	NA	NA	NA#lncrna	lnc	NA	1	1	1450	1450	lincSSup	NA	ENSBTAT00000015483	NA	5261	NA	NA	NA	NA	NA	u
1	72035854	72036887	-	XLOC_001398	TCONS_00003448	NA	NA	NA	NA#lncrna	lnc	NA	1	1	1033	1033	lincSSup	NA	ENSBTAT00000015483	NA	7007	NA	NA	NA	NA	NA	u
1	73654670	73655842	-	XLOC_001405	TCONS_00003464	NA	NA	NA	NA#lncrna	lnc	NA	2	1	915	915	lincDiv	NA	ENSBTAT00000017579	NA	21859	NA	NA	NA	NA	NA	u
1	73734023	73741639	-	XLOC_001406	TCONS_00003465	ENSBTAG00000013203	ENSBTAT00000017571	protein_coding	protein_coding#lncrna	lnc	NA	4	7	5100	5804	lncgASe	NA	ENSBTAT00000017571	NA	0	NA	NA	ENSGALG00000045125	ENSSSCG00000031035	gene422	x
1	73734023	73742330	-	XLOC_001406	TCONS_00003466	ENSBTAG00000013203	ENSBTAT00000017571	protein_coding	protein_coding#lncrna	lnc	NA	2	7	6853	5804	lncgASe	NA	ENSBTAT00000017571	NA	0	NA	NA	ENSGALG00000045125	ENSSSCG00000031035	gene422	x
1	73734023	73742354	-	XLOC_001406	TCONS_00003467	ENSBTAG00000013203	ENSBTAT00000017571	protein_coding	protein_coding#lncrna	lnc	NA	3	7	5977	5804	lncgASe	NA	ENSBTAT00000017571	NA	0	NA	NA	ENSGALG00000045125	ENSSSCG00000031035	gene422	x
1	73734023	73742354	-	XLOC_001406	TCONS_00003469	ENSBTAG00000013203	ENSBTAT00000017571	protein_coding	protein_coding#lncrna	lnc	NA	4	7	5804	5804	lncgASe	NA	ENSBTAT00000017571	NA	0	NA	NA	ENSGALG00000045125	ENSSSCG00000031035	gene422	x
1	73734023	73742354	-	XLOC_001406	TCONS_00003470	ENSBTAG00000013203	ENSBTAT00000017571	protein_coding	protein_coding#lncrna	lnc	NA	4	7	5730	5804	lncgASe	NA	ENSBTAT00000017571	NA	0	NA	NA	ENSGALG00000045125	ENSSSCG00000031035	gene422	x
1	74062324	74072700	-	XLOC_001408	TCONS_00003477	NA	NA	NA	NA#lncrna	lnc	NA	2	3	2782	2782	lincSSup	NA	ENSBTAT00000000742	NA	85604	NA	NA	NA	NA	NA	u
1	74066175	74072700	-	XLOC_001408	TCONS_00003478	NA	NA	NA	NA#lncrna	lnc	NA	2	3	2710	2782	lincSSup	NA	ENSBTAT00000062965	NA	89455	NA	NA	NA	NA	NA	u
1	74066175	74072709	-	XLOC_001408	TCONS_00003479	NA	NA	NA	NA#lncrna	lnc	NA	1	3	6534	2782	lincSSup	NA	ENSBTAT00000000742	NA	89455	NA	NA	NA	NA	NA	u
1	74137566	74142207	-	XLOC_001409	TCONS_00003480	NA	NA	NA	NA#lncrna	lnc	NA	2	1	1229	1229	lincSSup	NA	ENSBTAT00000000742	NA	160846	NA	NA	NA	NA	NA	u
1	74369401	74372673	-	XLOC_001410	TCONS_00003481	NA	NA	NA	NA#lncrna	lnc	NA	1	2	3272	2235.5	lincSSdw	NA	ENSBTAT00000026013	NA	11155	NA	NA	NA	NA	NA	u
1	74369401	74376161	-	XLOC_001410	TCONS_00003482	NA	NA	NA	NA#lncrna	lnc	NA	4	2	1199	2235.5	lincSSdw	NA	ENSBTAT00000026013	NA	7667	NA	NA	NA	NA	NA	u
1	75035965	75038292	-	XLOC_001413	TCONS_00003492	NA	NA	NA	NA#lncrna	lnc	NA	2	1	693	693	lincDiv	NA	ENSBTAT00000007148	NA	182301	NA	NA	NA	NA	NA	u
1	75094613	75096673	-	XLOC_001414	TCONS_00003493	NA	NA	NA	NA#lncrna	lnc	NA	1	1	2060	2060	lincDiv	NA	ENSBTAT00000007148	NA	123920	NA	NA	NA	NA	NA	u
1	75098994	75101107	-	XLOC_001415	TCONS_00003494	NA	NA	NA	NA#lncrna	lnc	NA	1	1	2113	2113	lincDiv	NA	ENSBTAT00000007148	NA	119486	NA	NA	NA	NA	NA	u
1	78831614	78837852	-	XLOC_001425	TCONS_00003520	NA	NA	NA	NA#lncrna	lnc	NA	1	1	6238	6238	lincSSup	NA	ENSBTAT00000046168	NA	73183	NA	NA	NA	NA	NA	u
1	80169831	80179076	-	XLOC_001432	TCONS_00003539	NA	NA	NA	NA#lncrna	lnc	NA	2	6	8673	7457	lincDiv	NA	ENSBTAT00000001978	NA	406	NA	NA	NA	NA	NA	u
1	80169831	80179151	-	XLOC_001432	TCONS_00003540	NA	NA	NA	NA#lncrna	lnc	NA	2	6	7441	7457	lincDiv	NA	ENSBTAT00000001978	NA	331	NA	NA	NA	NA	NA	u
1	80169831	80179151	-	XLOC_001432	TCONS_00003542	NA	NA	NA	NA#lncrna	lnc	NA	3	6	6937	7457	lincDiv	NA	ENSBTAT00000001978	NA	331	NA	NA	NA	NA	NA	u
1	80580574	80581909	-	XLOC_001435	TCONS_00003546	NA	NA	NA	NA#lncrna	lnc	NA	1	1	1335	1335	lincDiv	NA	ENSBTAT00000016545	NA	15015	NA	NA	NA	NA	NA	u
1	80763457	80771588	-	XLOC_001437	TCONS_00003548	NA	NA	NA	NA#lncrna	lnc	NA	1	1	8131	8131	lincSSdw	NA	ENSBTAT00000012565	NA	16426	NA	NA	NA	NA	NA	u
1	80778250	80779520	-	XLOC_001438	TCONS_00003549	NA	NA	NA	NA#lncrna	lnc	NA	1	1	1270	1270	lincSSdw	NA	ENSBTAT00000012565	NA	8494	NA	NA	NA	NA	NA	u
1	81035824	81038305	-	XLOC_001441	TCONS_00003563	NA	NA	NA	NA#lncrna	lnc	NA	2	3	1945	6800	lincDiv	NA	ENSBTAT00000045810	NA	5305	NA	NA	NA	NA	NA	u
1	81035824	81043545	-	XLOC_001441	TCONS_00003565	NA	NA	NA	NA#lncrna	lnc	NA	1	3	7721	6800	lincDiv	NA	ENSBTAT00000045810	NA	65	NA	NA	NA	NA	NA	u
1	81070048	81071183	-	XLOC_001447	TCONS_00003580	NA	NA	NA	NA#lncrna	lnc	NA	1	1	1135	1135	lincSSup	NA	ENSBTAT00000019596	NA	5958	NA	NA	NA	NA	NA	u
1	81092073	81092923	-	XLOC_001449	TCONS_00003583	NA	NA	NA	NA#lncrna	lnc	NA	1	1	850	850	lincSSdw	NA	ENSBTAT00000006755	NA	4512	NA	NA	NA	NA	NA	u
1	81123907	81125283	-	XLOC_001452	TCONS_00003587	NA	NA	NA	NA#lncrna	lnc	NA	1	1	1376	1376	lincSSdw	NA	ENSBTAT00000001667	NA	2008	NA	NA	NA	NA	NA	u
1	81209189	81211493	-	XLOC_001456	TCONS_00003591	NA	NA	NA	NA#lncrna	lnc	NA	1	1	2304	2304	lincSSup	NA	ENSBTAT00000000673	NA	75	NA	NA	NA	NA	NA	u
1	81211982	81212698	-	XLOC_001457	TCONS_00003592	NA	NA	NA	NA#lncrna	lnc	NA	1	1	716	716	lincSSup	NA	ENSBTAT00000000673	NA	2868	NA	NA	NA	NA	NA	u
1	82163330	82164763	-	XLOC_001461	TCONS_00003598	NA	NA	NA	NA#lncrna	lnc	NA	1	1	1433	1433	lincConv	NA	ENSBTAT00000036032	NA	1802	NA	NA	NA	NA	NA	u
1	82448574	82454659	-	XLOC_001464	TCONS_00003617	NA	NA	NA	NA#lncrna	lnc	NA	1	1	6085	6085	lincDiv	NA	ENSBTAT00000061513	NA	13158	NA	NA	NA	NA	NA	u
1	82454755	82458080	-	XLOC_001465	TCONS_00003618	NA	NA	NA	NA#lncrna	lnc	NA	1	1	3325	3325	lincDiv	NA	ENSBTAT00000061513	NA	9737	NA	NA	NA	NA	NA	u
1	83426985	83428220	-	XLOC_001470	TCONS_00003632	NA	NA	NA	NA#lncrna	lnc	NA	1	2	1235	1103.5	lincSSup	NA	ENSBTAT00000045854	NA	1081	NA	NA	NA	NA	NA	u
1	83442360	83442766	-	XLOC_001472	TCONS_00003636	NA	NA	NA	NA#lncrna	lnc	NA	1	1	406	406	lincSSup	NA	ENSBTAT00000000606	NA	66	NA	NA	NA	NA	NA	u
1	83609742	83610636	-	XLOC_001482	TCONS_00003693	NA	NA	NA	NA#lncrna	lnc	NA	1	1	894	894	lincSSup	NA	ENSBTAT00000025757	NA	323	NA	NA	NA	NA	NA	u
1	83611663	83613999	-	XLOC_001483	TCONS_00003694	NA	NA	NA	NA#lncrna	lnc	NA	1	1	2336	2336	lincSSdw	NA	ENSBTAT00000015168	NA	2038	NA	NA	NA	NA	NA	u
1	84413024	84416122	-	XLOC_001499	TCONS_00003732	ENSBTAG00000010394	ENSBTAT00000013720	protein_coding	protein_coding#lncrna	lnc	NA	1	1	3098	3098	lncgASi	NA	ENSBTAT00000013720	NA	0	NA	NA	ENSGALG00000008744	ENSSSCG00000021749	gene537	x
1	84416452	84417893	-	XLOC_001500	TCONS_00003733	ENSBTAG00000010394	ENSBTAT00000013720	protein_coding	protein_coding#lncrna	lnc	NA	1	1	1441	1441	lncgSi	NA	ENSBTAT00000052404	NA	0	NA	NA	ENSGALG00000008744	ENSSSCG00000021749	gene537	x
1	85844175	85844449	-	XLOC_001503	TCONS_00003749	NA	NA	NA	NA#lncrna	lnc	NA	1	1	274	274	lincSSdw	NA	ENSBTAT00000015411	NA	88874	NA	NA	NA	NA	NA	u
1	85902779	85904334	-	XLOC_001504	TCONS_00003750	NA	NA	NA	NA#lncrna	lnc	NA	1	1	1555	1555	lincSSdw	NA	ENSBTAT00000015411	NA	28989	NA	NA	NA	NA	NA	u
1	85906912	85908876	-	XLOC_001506	TCONS_00003752	NA	NA	NA	NA#lncrna	lnc	NA	1	1	1964	1964	lincSSdw	NA	ENSBTAT00000015411	NA	24447	NA	NA	NA	NA	NA	u
1	85937852	85938808	-	XLOC_001508	TCONS_00003755	NA	NA	NA	NA#lncrna	lnc	NA	1	1	956	956	lincSSup	NA	ENSBTAT00000015411	NA	3070	NA	NA	NA	NA	NA	u
1	86672732	86674890	-	XLOC_001513	TCONS_00003760	NA	NA	NA	NA#lncrna	lnc	NA	1	1	2158	2158	lincConv	NA	ENSBTAT00000032097	NA	651	NA	NA	NA	NA	NA	u
1	87004702	87005873	-	XLOC_001516	TCONS_00003768	ENSBTAG00000001969	ENSBTAT00000002557	protein_coding	protein_coding#lncrna	lnc	CCDC39	1	1	1171	1171	lncgASe	NA	ENSBTAT00000064331	CCDC39	0	NA	NA	ENSGALG00000021855	ENSSSCG00000011768	gene560	x
1	88414287	88414688	-	XLOC_001522	TCONS_00003805	NA	NA	NA	NA#lncrna	lnc	NA	1	1	401	401	lincSSup	NA	ENSBTAT00000048967	NA	3367	NA	NA	NA	NA	NA	u
1	94502610	94523167	-	XLOC_001539	TCONS_00003834	NA	NA	NA	NA#lncrna	lnc	NA	2	1	1020	1020	lincDiv	NA	ENSBTAT00000061217	NA	442031	NA	NA	NA	NA	NA	u
1	95163859	95166830	-	XLOC_001541	TCONS_00003837	ENSBTAG00000012023	ENSBTAT00000015939	protein_coding	protein_coding#lncrna	lnc	GPX6	1	1	2971	2971	lncgASe	NA	ENSBTAT00000015939	GPX6	0	NA	NA	NA	ENSSSCG00000001213	NA	x
1	95468205	95469280	-	XLOC_001542	TCONS_00003838	NA	NA	NA	NA#lncrna	lnc	NA	1	1	1075	1075	lincSSdw	NA	ENSBTAT00000032677	NA	6518	NA	NA	NA	NA	NA	u
1	95712676	95738528	-	XLOC_001544	TCONS_00003846	NA	NA	NA	NA#lncrna	lnc	NA	3	1	595	595	lincDiv	NA	ENSBTAT00000025281	NA	13521	NA	NA	NA	NA	NA	u
1	96235632	96238796	-	XLOC_001547	TCONS_00003860	NA	NA	NA	NA#lncrna	lnc	NA	1	1	3164	3164	lincSSup	NA	ENSBTAT00000025816	NA	62431	NA	NA	NA	NA	NA	u
1	96679790	96788567	-	XLOC_001549	TCONS_00003863	NA	NA	NA	NA#lncrna	lnc	NA	4	3	3059	2308	lincDiv	NA	ENSBTAT00000015600	NA	500	NA	NA	NA	NA	NA	u
1	96768008	96769980	-	XLOC_001549	TCONS_00003864	NA	NA	NA	NA#lncrna	lnc	NA	1	3	1972	2308	lincDiv	NA	ENSBTAT00000015600	NA	19087	NA	NA	NA	NA	NA	u
1	96768008	96788676	-	XLOC_001549	TCONS_00003865	NA	NA	NA	NA#lncrna	lnc	NA	3	3	2308	2308	lincDiv	NA	ENSBTAT00000015600	NA	391	NA	NA	NA	NA	NA	u
1	97332766	97337474	-	XLOC_001552	TCONS_00003869	NA	NA	NA	NA#lncrna	lnc	NA	1	1	4708	4708	lincDiv	NA	ENSBTAT00000018153	NA	2145	NA	NA	NA	NA	NA	u
1	98073896	98076983	-	XLOC_001558	TCONS_00003891	NA	NA	NA	NA#lncrna	lnc	NA	1	1	3087	3087	lincSSup	NA	ENSBTAT00000066339	NA	1417	NA	NA	NA	NA	NA	u
1	100069813	100070288	-	XLOC_001565	TCONS_00003916	NA	NA	NA	NA#lncrna	lnc	NA	1	1	475	475	lincDiv	NA	ENSBTAT00000064803	NA	88379	NA	NA	NA	NA	NA	u
1	106898489	106901060	-	XLOC_001571	TCONS_00003923	NA	NA	NA	NA#lncrna	lnc	NA	1	1	2571	2571	lincConv	NA	ENSBTAT00000063595	NA	19354	NA	NA	NA	NA	NA	u
1	106942412	106944477	-	XLOC_001573	TCONS_00003925	NA	NA	NA	NA#lncrna	lnc	NA	1	1	2065	2065	lincSSdw	NA	ENSBTAT00000021594	NA	28803	NA	NA	NA	NA	NA	u
1	106960092	106961040	-	XLOC_001574	TCONS_00003926	NA	NA	NA	NA#lncrna	lnc	NA	1	1	948	948	lincSSdw	NA	ENSBTAT00000021594	NA	12240	NA	NA	NA	NA	NA	u
1	107224159	107225246	-	XLOC_001575	TCONS_00003929	NA	NA	NA	NA#lncrna	lnc	NA	1	1	1087	1087	lincConv	NA	ENSBTAT00000064763	NA	10203	NA	NA	NA	NA	NA	u
1	107225323	107228579	-	XLOC_001576	TCONS_00003930	NA	NA	NA	NA#lncrna	lnc	NA	1	1	3256	3256	lincConv	NA	ENSBTAT00000064763	NA	11367	NA	NA	NA	NA	NA	u
1	107234851	107238305	-	XLOC_001578	TCONS_00003932	NA	NA	NA	NA#lncrna	lnc	NA	1	1	3454	3454	lincSSdw	NA	ENSBTAT00000053250	NA	2922	NA	NA	NA	NA	NA	u
1	107767584	107773790	-	XLOC_001582	TCONS_00003940	NA	NA	NA	NA#lncrna	lnc	NA	1	1	6206	6206	lincDiv	NA	ENSBTAT00000023150	NA	563	NA	NA	NA	NA	NA	u
1	107834580	107835124	-	XLOC_001583	TCONS_00003941	NA	NA	NA	NA#lncrna	lnc	NA	1	1	544	544	lincConv	NA	ENSBTAT00000023150	NA	137	NA	NA	NA	NA	NA	u
1	107876361	107878884	-	XLOC_001584	TCONS_00003942	NA	NA	NA	NA#lncrna	lnc	NA	1	1	2523	2523	lincDiv	NA	ENSBTAT00000010623	NA	999	NA	NA	NA	NA	NA	u
1	108182751	108183036	-	XLOC_001589	TCONS_00003955	NA	NA	NA	NA#lncrna	lnc	NA	1	1	285	285	lincSSup	NA	ENSBTAT00000064087	C3orf80	96071	NA	NA	NA	NA	NA	u
1	109805647	109810511	-	XLOC_001599	TCONS_00003982	NA	NA	NA	NA#lncrna	lnc	NA	1	1	4864	4864	lincSSdw	NA	ENSBTAT00000044707	NA	11227	NA	NA	NA	NA	NA	u
1	109811110	109812790	-	XLOC_001600	TCONS_00003983	NA	NA	NA	NA#lncrna	lnc	NA	1	1	1680	1680	lincSSdw	NA	ENSBTAT00000044707	NA	8948	NA	NA	NA	NA	NA	u
1	109813884	109821230	-	XLOC_001601	TCONS_00003984	NA	NA	NA	NA#lncrna	lnc	NA	2	1	3043	3043	lincSSdw	NA	ENSBTAT00000044707	NA	508	NA	NA	NA	NA	NA	u
1	111248304	111254259	-	XLOC_001606	TCONS_00003997	NA	NA	NA	NA#lncrna	lnc	NA	1	1	5955	5955	lincConv	NA	ENSBTAT00000034317	NA	36753	NA	NA	NA	NA	NA	u
1	111301094	111310172	-	XLOC_001608	TCONS_00003999	NA	NA	NA	NA#lncrna	lnc	NA	2	2	8742	8910	lincDiv	NA	ENSBTAT00000005025	NA	7934	NA	NA	NA	NA	NA	u
1	111301094	111310172	-	XLOC_001608	TCONS_00004000	NA	NA	NA	NA#lncrna	lnc	NA	1	2	9078	8910	lincDiv	NA	ENSBTAT00000005025	NA	7934	NA	NA	NA	NA	NA	u
1	111310834	111311855	-	XLOC_001609	TCONS_00004001	NA	NA	NA	NA#lncrna	lnc	NA	1	1	1021	1021	lincDiv	NA	ENSBTAT00000005025	NA	6251	NA	NA	NA	NA	NA	u
1	111312110	111315846	-	XLOC_001610	TCONS_00004002	NA	NA	NA	NA#lncrna	lnc	NA	1	1	3736	3736	lincDiv	NA	ENSBTAT00000005025	NA	2260	NA	NA	NA	NA	NA	u
1	111316453	111317281	-	XLOC_001611	TCONS_00004003	NA	NA	NA	NA#lncrna	lnc	NA	1	1	828	828	lincDiv	NA	ENSBTAT00000005025	NA	825	NA	NA	NA	NA	NA	u
1	111332183	111335484	-	XLOC_001612	TCONS_00004004	NA	NA	NA	NA#lncrna	lnc	NA	1	1	3301	3301	lincConv	NA	ENSBTAT00000005025	NA	1080	NA	NA	NA	NA	NA	u
1	111337857	111339123	-	XLOC_001613	TCONS_00004005	NA	NA	NA	NA#lncrna	lnc	NA	1	1	1266	1266	lincConv	NA	ENSBTAT00000005025	NA	6754	NA	NA	NA	NA	NA	u
1	111339658	111342022	-	XLOC_001614	TCONS_00004006	NA	NA	NA	NA#lncrna	lnc	NA	1	1	2364	2364	lincConv	NA	ENSBTAT00000005025	NA	8555	NA	NA	NA	NA	NA	u
1	111365895	111366812	-	XLOC_001615	TCONS_00004007	NA	NA	NA	NA#lncrna	lnc	NA	1	1	917	917	lincConv	NA	ENSBTAT00000005025	NA	34792	NA	NA	NA	NA	NA	u
1	111436509	111440300	-	XLOC_001616	TCONS_00004008	NA	NA	NA	NA#lncrna	lnc	NA	1	1	3791	3791	lincSSdw	NA	ENSBTAT00000023971	NA	5283	NA	NA	NA	NA	NA	u
1	111560567	111561204	-	XLOC_001619	TCONS_00004020	NA	NA	NA	NA#lncrna	lnc	NA	1	1	637	637	lincSSup	NA	ENSBTAT00000023971	NA	48247	NA	NA	NA	NA	NA	u
1	111561321	111562616	-	XLOC_001620	TCONS_00004021	NA	NA	NA	NA#lncrna	lnc	NA	1	1	1295	1295	lincSSup	NA	ENSBTAT00000023971	NA	49001	NA	NA	NA	NA	NA	u
1	111579697	111582440	-	XLOC_001621	TCONS_00004022	NA	NA	NA	NA#lncrna	lnc	NA	1	1	2743	2743	lincSSup	NA	ENSBTAT00000023971	NA	67377	NA	NA	NA	NA	NA	u
1	111589722	111681681	-	XLOC_001623	TCONS_00004024	NA	NA	NA	NA#lncrna	lnc	NA	3	1	712	712	lincSSup	NA	ENSBTAT00000023971	NA	77402	NA	NA	NA	NA	NA	u
1	111593930	111595233	-	XLOC_001624	TCONS_00004025	NA	NA	NA	NA#lncrna	lnc	NA	1	1	1303	1303	lincSSup	NA	ENSBTAT00000023971	NA	81610	NA	NA	NA	NA	NA	u
1	111684642	111685675	-	XLOC_001625	TCONS_00004026	NA	NA	NA	NA#lncrna	lnc	NA	1	1	1033	1033	lincSSdw	NA	ENSBTAT00000016071	NA	145305	NA	NA	NA	NA	NA	u
1	112565157	112574272	-	XLOC_001631	TCONS_00004044	NA	NA	NA	NA#lncrna	lnc	NA	1	1	9115	9115	lincSSup	NA	ENSBTAT00000012673	NA	1516	NA	NA	NA	NA	NA	u
1	112677298	112678098	-	XLOC_001633	TCONS_00004048	NA	NA	NA	NA#lncrna	lnc	NA	1	1	800	800	lincSSup	NA	ENSBTAT00000017301	NA	1519	NA	NA	NA	NA	NA	u
1	112679267	112680207	-	XLOC_001634	TCONS_00004049	NA	NA	NA	NA#lncrna	lnc	NA	1	1	940	940	lincSSup	NA	ENSBTAT00000017301	NA	3488	NA	NA	NA	NA	NA	u
1	112683191	112686263	-	XLOC_001636	TCONS_00004051	NA	NA	NA	NA#lncrna	lnc	NA	1	1	3072	3072	lincSSup	NA	ENSBTAT00000017301	NA	7412	NA	NA	NA	NA	NA	u
1	112687553	112689596	-	XLOC_001637	TCONS_00004052	NA	NA	NA	NA#lncrna	lnc	NA	1	1	2043	2043	lincSSup	NA	ENSBTAT00000017301	NA	11774	NA	NA	NA	NA	NA	u
1	112692733	112694231	-	XLOC_001638	TCONS_00004053	NA	NA	NA	NA#lncrna	lnc	NA	1	1	1498	1498	lincSSup	NA	ENSBTAT00000017301	NA	16954	NA	NA	NA	NA	NA	u
1	112694917	112699539	-	XLOC_001639	TCONS_00004054	NA	NA	NA	NA#lncrna	lnc	NA	1	1	4622	4622	lincSSup	NA	ENSBTAT00000017301	NA	19138	NA	NA	NA	NA	NA	u
1	112711657	112719901	-	XLOC_001641	TCONS_00004056	NA	NA	NA	NA#lncrna	lnc	NA	1	1	8244	8244	lincDiv	NA	ENSBTAT00000019041	NA	10174	NA	NA	NA	NA	NA	u
1	112720723	112729877	-	XLOC_001642	TCONS_00004057	NA	NA	NA	NA#lncrna	lnc	NA	2	1	8679	8679	lincDiv	NA	ENSBTAT00000019041	NA	198	NA	NA	NA	NA	NA	u
1	112956544	112960450	-	XLOC_001643	TCONS_00004058	NA	NA	NA	NA#lncrna	lnc	NA	1	1	3906	3906	lincDiv	NA	ENSBTAT00000010937	NA	1884	NA	NA	NA	NA	NA	u
1	115410599	115420719	-	XLOC_001652	TCONS_00004078	NA	NA	NA	NA#lncrna	lnc	NA	2	5	2866	3936	lincSSdw	NA	ENSBTAT00000022561	NA	55640	NA	NA	NA	NA	NA	=
1	115419186	115476111	-	XLOC_001652	TCONS_00004079	NA	NA	NA	NA#lncrna	lnc	NA	3	5	6035	3936	lincSSdw	NA	ENSBTAT00000022561	NA	248	NA	NA	NA	NA	NA	=
1	115827888	115832834	-	XLOC_001654	TCONS_00004084	NA	NA	NA	NA#lncrna	lnc	NA	3	11	1408	4482	lincSSdw	NA	ENSBTAT00000001919	NA	1784	NA	NA	NA	NA	NA	=
1	116970854	116971585	-	XLOC_001661	TCONS_00004121	NA	NA	NA	NA#lncrna	lnc	NA	1	1	731	731	lincSSdw	NA	ENSBTAT00000015373	NA	2806	NA	NA	NA	NA	NA	u
1	116998918	117001228	-	XLOC_001662	TCONS_00004127	NA	NA	NA	NA#lncrna	lnc	NA	1	1	2310	2310	lincSSup	NA	ENSBTAT00000015373	NA	8120	NA	NA	NA	NA	NA	u
1	117012489	117021910	-	XLOC_001665	TCONS_00004130	NA	NA	NA	NA#lncrna	lnc	NA	1	1	9421	9421	lincSSup	NA	ENSBTAT00000015373	NA	21691	NA	NA	NA	NA	NA	u
1	117028242	117045503	-	XLOC_001668	TCONS_00004135	NA	NA	NA	NA#lncrna	lnc	NA	4	5	4401	3919	lincSSup	NA	ENSBTAT00000015373	NA	37444	NA	NA	NA	NA	NA	u
1	117028242	117045503	-	XLOC_001668	TCONS_00004136	NA	NA	NA	NA#lncrna	lnc	NA	3	5	7505	3919	lincSSup	NA	ENSBTAT00000015373	NA	37444	NA	NA	NA	NA	NA	u
1	117036787	117045443	-	XLOC_001668	TCONS_00004137	NA	NA	NA	NA#lncrna	lnc	NA	3	5	2943	3919	lincSSup	NA	ENSBTAT00000015373	NA	45989	NA	NA	NA	NA	NA	u
1	118294845	118298748	-	XLOC_001673	TCONS_00004145	NA	NA	NA	NA#lncrna	lnc	NA	1	1	3903	3903	lincDiv	NA	ENSBTAT00000044404	NA	2050	NA	NA	NA	NA	NA	u
1	118298845	118300140	-	XLOC_001674	TCONS_00004146	NA	NA	NA	NA#lncrna	lnc	NA	1	1	1295	1295	lincDiv	NA	ENSBTAT00000044404	NA	658	NA	NA	NA	NA	NA	u
1	118427207	118429896	-	XLOC_001675	TCONS_00004147	NA	NA	NA	NA#lncrna	lnc	NA	1	1	2689	2689	lincConv	NA	ENSBTAT00000001756	NA	9497	NA	NA	NA	NA	NA	u
1	118430456	118438364	-	XLOC_001676	TCONS_00004148	NA	NA	NA	NA#lncrna	lnc	NA	1	1	7908	7908	lincSSdw	NA	ENSBTAT00000044548	NA	7404	NA	NA	NA	NA	NA	u
1	118602834	118604700	-	XLOC_001681	TCONS_00004156	NA	NA	NA	NA#lncrna	lnc	NA	1	1	1866	1866	lincSSdw	NA	ENSBTAT00000024485	NA	7464	NA	NA	NA	NA	NA	u
1	119149019	119151042	-	XLOC_001683	TCONS_00004161	NA	NA	NA	NA#lncrna	lnc	NA	1	1	2023	2023	lincDiv	NA	ENSBTAT00000014805	NA	81	NA	NA	NA	NA	NA	u
1	119151105	119155672	-	XLOC_001684	TCONS_00004162	ENSBTAG00000011150	ENSBTAT00000014805	protein_coding	protein_coding#lncrna	lnc	NA	1	1	4567	4567	lncgASe	NA	ENSBTAT00000014805	NA	0	NA	NA	ENSGALG00000010410	ENSSSCG00000030260	gene749	x
1	119670594	119671236	-	XLOC_001687	TCONS_00004171	NA	NA	NA	NA#lncrna	lnc	NA	1	1	642	642	lincSSup	NA	ENSBTAT00000063311	NA	39028	NA	NA	NA	NA	NA	u
1	119672320	119674207	-	XLOC_001688	TCONS_00004172	NA	NA	NA	NA#lncrna	lnc	NA	1	1	1887	1887	lincSSup	NA	ENSBTAT00000063311	NA	40754	NA	NA	NA	NA	NA	u
1	119674547	119676653	-	XLOC_001689	TCONS_00004173	NA	NA	NA	NA#lncrna	lnc	NA	1	1	2106	2106	lincSSup	NA	ENSBTAT00000002463	NA	42981	NA	NA	NA	NA	NA	u
1	119682540	119683863	-	XLOC_001686	TCONS_00004174	NA	NA	NA	NA#lncrna	lnc	NA	1	3	1323	2828	lincSSup	NA	ENSBTAT00000002463	NA	50974	NA	NA	NA	NA	NA	u
1	120077270	120082236	-	XLOC_001692	TCONS_00004182	NA	NA	NA	NA#lncrna	lnc	NA	1	1	4966	4966	lincConv	NA	ENSBTAT00000034508	NA	1750	NA	NA	NA	NA	NA	u
1	122904077	122910340	-	XLOC_001704	TCONS_00004207	NA	NA	NA	NA#lncrna	lnc	NA	3	1	3543	3543	lincDiv	NA	ENSBTAT00000030005	NA	756	NA	NA	NA	NA	NA	u
1	125170293	125203665	-	XLOC_001706	TCONS_00004209	NA	NA	NA	NA#lncrna	lnc	NA	4	1	942	942	lincSSdw	NA	ENSBTAT00000010430	NA	661617	NA	NA	NA	NA	NA	u
1	126861582	126864172	-	XLOC_001709	TCONS_00004219	NA	NA	NA	NA#lncrna	lnc	NA	1	1	2590	2590	lincSSdw	NA	ENSBTAT00000015389	NA	6628	NA	NA	NA	NA	NA	u
1	127030845	127032572	-	XLOC_001711	TCONS_00004229	NA	NA	NA	NA#lncrna	lnc	NA	1	1	1727	1727	lincDiv	NA	ENSBTAT00000014759	NA	8505	NA	NA	NA	NA	NA	u
1	127039051	127040288	-	XLOC_001713	TCONS_00004231	NA	NA	NA	NA#lncrna	lnc	NA	1	1	1237	1237	lincDiv	NA	ENSBTAT00000014759	NA	789	NA	NA	NA	NA	NA	u
1	127465579	127469224	-	XLOC_001718	TCONS_00004253	NA	NA	NA	NA#lncrna	lnc	NA	2	2	3088	3372.5	lincDiv	NA	ENSBTAT00000015321	NA	16757	NA	NA	NA	NA	NA	u
1	127465579	127469236	-	XLOC_001718	TCONS_00004254	NA	NA	NA	NA#lncrna	lnc	NA	1	2	3657	3372.5	lincDiv	NA	ENSBTAT00000015321	NA	16745	NA	NA	NA	NA	NA	u
1	127746527	127751093	-	XLOC_001719	TCONS_00004256	ENSBTAG00000018138	ENSBTAT00000024143	protein_coding	protein_coding#lncrna	lnc	NA	2	2	2947	2773	lncgASi	NA	ENSBTAT00000024143	NA	0	NA	NA	ENSGALG00000002729	ENSSSCG00000011677	gene797	x
1	128526342	128528276	-	XLOC_001725	TCONS_00004274	NA	NA	NA	NA#lncrna	lnc	NA	1	1	1934	1934	lincSSdw	NA	ENSBTAT00000052575	NA	4481	NA	NA	NA	NA	NA	u
1	128559528	128561028	-	XLOC_001727	TCONS_00004282	NA	NA	NA	NA#lncrna	lnc	NA	2	1	864	864	lincSSup	NA	ENSBTAT00000052575	NA	23157	NA	NA	NA	NA	NA	u
1	128576850	128578571	-	XLOC_001728	TCONS_00004283	NA	NA	NA	NA#lncrna	lnc	NA	1	1	1721	1721	lincSSup	NA	ENSBTAT00000052575	NA	40479	NA	NA	NA	NA	NA	u
1	128579525	128580429	-	XLOC_001729	TCONS_00004284	NA	NA	NA	NA#lncrna	lnc	NA	1	1	904	904	lincSSup	NA	ENSBTAT00000052575	NA	43154	NA	NA	NA	NA	NA	u
1	128581063	128581941	-	XLOC_001730	TCONS_00004285	NA	NA	NA	NA#lncrna	lnc	NA	1	1	878	878	lincSSup	NA	ENSBTAT00000052575	NA	44692	NA	NA	NA	NA	NA	u
1	128582498	128585063	-	XLOC_001731	TCONS_00004286	NA	NA	NA	NA#lncrna	lnc	NA	1	1	2565	2565	lincSSup	NA	ENSBTAT00000052575	NA	46127	NA	NA	NA	NA	NA	u
1	128585275	128588061	-	XLOC_001732	TCONS_00004287	NA	NA	NA	NA#lncrna	lnc	NA	1	1	2786	2786	lincSSup	NA	ENSBTAT00000052575	NA	48904	NA	NA	NA	NA	NA	u
1	128588988	128592880	-	XLOC_001733	TCONS_00004288	NA	NA	NA	NA#lncrna	lnc	NA	1	1	3892	3892	lincSSup	NA	ENSBTAT00000052575	NA	52617	NA	NA	NA	NA	NA	u
1	128648005	128652380	-	XLOC_001734	TCONS_00004289	NA	NA	NA	NA#lncrna	lnc	NA	1	1	4375	4375	lincSSdw	NA	ENSBTAT00000018647	PXYLP1	35476	NA	NA	NA	NA	NA	u
1	128652481	128653479	-	XLOC_001735	TCONS_00004290	NA	NA	NA	NA#lncrna	lnc	NA	1	1	998	998	lincSSdw	NA	ENSBTAT00000018647	PXYLP1	34377	NA	NA	NA	NA	NA	u
1	128654395	128671951	-	XLOC_001736	TCONS_00004291	NA	NA	NA	NA#lncrna	lnc	NA	2	1	484	484	lincSSdw	NA	ENSBTAT00000018647	PXYLP1	15905	NA	NA	NA	NA	NA	u
1	128654880	128655517	-	XLOC_001737	TCONS_00004292	NA	NA	NA	NA#lncrna	lnc	NA	1	1	637	637	lincSSdw	NA	ENSBTAT00000018647	PXYLP1	32339	NA	NA	NA	NA	NA	u
1	128655773	128657001	-	XLOC_001738	TCONS_00004293	NA	NA	NA	NA#lncrna	lnc	NA	1	1	1228	1228	lincSSdw	NA	ENSBTAT00000018647	PXYLP1	30855	NA	NA	NA	NA	NA	u
1	131873793	131875501	-	XLOC_001751	TCONS_00004336	ENSBTAG00000012850	ENSBTAT00000017071	protein_coding	protein_coding#lncrna	lnc	NA	1	1	1708	1708	lncgASe	NA	ENSBTAT00000017071	NA	0	NA	NA	NA	ENSSSCG00000037044	gene839	x
1	131876855	131880232	-	XLOC_001752	TCONS_00004337	NA	NA	NA	NA#lncrna	lnc	NA	1	1	3377	3377	lincConv	NA	ENSBTAT00000017071	NA	111	NA	NA	NA	NA	NA	u
1	131880384	131881601	-	XLOC_001753	TCONS_00004338	NA	NA	NA	NA#lncrna	lnc	NA	1	1	1217	1217	lincSSdw	NA	ENSBTAT00000026578	NA	2074	NA	NA	NA	NA	NA	u
1	134029495	134033238	-	XLOC_001763	TCONS_00004358	NA	NA	NA	NA#lncrna	lnc	NA	1	1	3743	3743	lincConv	NA	ENSBTAT00000049932	NA	735	NA	NA	NA	NA	NA	u
1	134430383	134431727	-	XLOC_001765	TCONS_00004368	NA	NA	NA	NA#lncrna	lnc	NA	1	1	1344	1344	lincSSup	NA	ENSBTAT00000011215	NA	35410	NA	NA	NA	NA	NA	u
1	136111199	136112067	-	XLOC_001769	TCONS_00004380	NA	NA	NA	NA#lncrna	lnc	NA	1	1	868	868	lincConv	NA	ENSBTAT00000000988	NA	40197	NA	NA	NA	NA	NA	u
1	136112319	136115275	-	XLOC_001770	TCONS_00004382	NA	NA	NA	NA#lncrna	lnc	NA	2	4	1750	2028	lincConv	NA	ENSBTAT00000000988	NA	41317	NA	NA	NA	NA	NA	u
1	136112319	136115275	-	XLOC_001770	TCONS_00004383	NA	NA	NA	NA#lncrna	lnc	NA	1	4	2956	2028	lincConv	NA	ENSBTAT00000000988	NA	41317	NA	NA	NA	NA	NA	u
1	136112319	136115285	-	XLOC_001770	TCONS_00004384	NA	NA	NA	NA#lncrna	lnc	NA	2	4	1714	2028	lincConv	NA	ENSBTAT00000000988	NA	41317	NA	NA	NA	NA	NA	u
1	136627945	136636017	-	XLOC_001771	TCONS_00004385	ENSBTAG00000000905	ENSBTAT00000001199	protein_coding	protein_coding#lncrna	lnc	NA	2	2	5202	6637	lncgASe	NA	ENSBTAT00000001199	NA	0	NA	NA	ENSGALG00000026278	ENSSSCG00000036503	gene870	x
1	136627945	136636017	-	XLOC_001771	TCONS_00004386	ENSBTAG00000000905	ENSBTAT00000001199	protein_coding	protein_coding#lncrna	lnc	NA	1	2	8072	6637	lncgASe	NA	ENSBTAT00000001199	NA	0	NA	NA	ENSGALG00000026278	ENSSSCG00000036503	gene870	x
1	136722673	136723455	-	XLOC_001774	TCONS_00004392	NA	NA	NA	NA#lncrna	lnc	NA	1	1	782	782	lincSSup	NA	ENSBTAT00000009564	NA	364	NA	NA	NA	NA	NA	u
1	136725727	136726562	-	XLOC_001775	TCONS_00004393	NA	NA	NA	NA#lncrna	lnc	NA	1	1	835	835	lincSSup	NA	ENSBTAT00000009564	NA	3418	NA	NA	NA	NA	NA	u
1	136731921	136736333	-	XLOC_001776	TCONS_00004394	NA	NA	NA	NA#lncrna	lnc	NA	1	1	4412	4412	lincSSup	NA	ENSBTAT00000009564	NA	9612	NA	NA	NA	NA	NA	u
1	137794020	137794440	-	XLOC_001782	TCONS_00004421	NA	NA	NA	NA#lncrna	lnc	NA	1	1	420	420	lincConv	NA	ENSBTAT00000050141	NA	10097	NA	NA	NA	NA	NA	u
1	139664950	139665196	-	XLOC_001788	TCONS_00004440	NA	NA	NA	NA#lncrna	lnc	NA	1	1	246	246	lincDiv	NA	ENSBTAT00000013791	NA	12845	NA	NA	NA	NA	NA	u
1	140719645	140725870	-	XLOC_001793	TCONS_00004466	NA	NA	NA	NA#lncrna	lnc	NA	3	2	2331	2405	lincSSdw	NA	ENSBTAT00000018085	NA	758	NA	NA	NA	NA	NA	u
1	140719645	140725998	-	XLOC_001793	TCONS_00004467	NA	NA	NA	NA#lncrna	lnc	NA	3	2	2479	2405	lincSSdw	NA	ENSBTAT00000018085	NA	630	NA	NA	NA	NA	NA	u
1	142220203	142221112	-	XLOC_001805	TCONS_00004497	NA	NA	NA	NA#lncrna	lnc	NA	1	1	909	909	lincSSup	NA	ENSBTAT00000006240	NA	226121	NA	NA	NA	NA	NA	u
1	142344797	142353985	-	XLOC_001806	TCONS_00004498	NA	NA	NA	NA#lncrna	lnc	NA	2	1	465	465	lincSSup	NA	ENSBTAT00000006240	NA	350715	NA	NA	NA	NA	NA	u
1	143035778	143037367	-	XLOC_001808	TCONS_00004500	NA	NA	NA	NA#lncrna	lnc	NA	1	1	1589	1589	lincDiv	NA	ENSBTAT00000043762	NA	10895	NA	NA	NA	NA	NA	u
1	143114200	143119014	-	XLOC_001809	TCONS_00004501	ENSBTAG00000030921	ENSBTAT00000043762	protein_coding	protein_coding#lncrna	lnc	NA	5	4	3398	3438.5	lncgASe	NA	ENSBTAT00000043762	NA	0	NA	NA	ENSGALG00000016140	ENSSSCG00000012075	gene913	x
1	143114200	143119021	-	XLOC_001809	TCONS_00004502	ENSBTAG00000030921	ENSBTAT00000043762	protein_coding	protein_coding#lncrna	lnc	NA	3	4	3479	3438.5	lncgASe	NA	ENSBTAT00000043762	NA	0	NA	NA	ENSGALG00000016140	ENSSSCG00000012075	gene913	x
1	143114200	143119051	-	XLOC_001809	TCONS_00004503	ENSBTAG00000030921	ENSBTAT00000043762	protein_coding	protein_coding#lncrna	lnc	NA	3	4	1962	3438.5	lncgASe	NA	ENSBTAT00000043762	NA	0	NA	NA	ENSGALG00000016140	ENSSSCG00000012075	gene913	x
1	143114200	143119051	-	XLOC_001809	TCONS_00004504	ENSBTAG00000030921	ENSBTAT00000043762	protein_coding	protein_coding#lncrna	lnc	NA	2	4	4383	3438.5	lncgASe	NA	ENSBTAT00000043762	NA	0	NA	NA	ENSGALG00000016140	ENSSSCG00000012075	gene913	x
1	144728304	144729800	-	XLOC_001823	TCONS_00004543	NA	NA	NA	NA#lncrna	lnc	NA	1	1	1496	1496	lincDiv	NA	ENSBTAT00000018809	NA	22592	NA	NA	NA	NA	NA	u
1	144782156	144785364	-	XLOC_001824	TCONS_00004544	NA	NA	NA	NA#lncrna	lnc	NA	2	1	3078	3078	lincSSdw	NA	ENSBTAT00000000184	NA	4967	NA	NA	NA	NA	NA	u
1	144822379	144824781	-	XLOC_001826	TCONS_00004552	NA	NA	NA	NA#lncrna	lnc	NA	1	1	2402	2402	lincSSdw	NA	ENSBTAT00000015465	NA	7664	NA	NA	NA	NA	NA	u
1	144825141	144826742	-	XLOC_001827	TCONS_00004553	NA	NA	NA	NA#lncrna	lnc	NA	1	1	1601	1601	lincSSdw	NA	ENSBTAT00000015465	NA	5703	NA	NA	NA	NA	NA	u
1	144894286	144895497	-	XLOC_001829	TCONS_00004559	NA	NA	NA	NA#lncrna	lnc	NA	1	1	1211	1211	lincConv	NA	ENSBTAT00000004073	NA	3838	NA	NA	NA	NA	NA	u
1	144947870	144950479	-	XLOC_001830	TCONS_00004560	NA	NA	NA	NA#lncrna	lnc	NA	1	1	2609	2609	lincConv	NA	ENSBTAT00000004073	NA	57422	NA	NA	NA	NA	NA	u
1	145018460	145028991	-	XLOC_001832	TCONS_00004562	NA	NA	NA	NA#lncrna	lnc	NA	5	7	369	423	lincSSdw	NA	ENSBTAT00000023029	NA	2798	NA	NA	NA	NA	NA	u
1	145018460	145029071	-	XLOC_001832	TCONS_00004563	NA	NA	NA	NA#lncrna	lnc	NA	4	7	776	423	lincSSdw	NA	ENSBTAT00000023029	NA	2718	NA	NA	NA	NA	NA	u
1	145018460	145029071	-	XLOC_001832	TCONS_00004564	NA	NA	NA	NA#lncrna	lnc	NA	5	7	452	423	lincSSdw	NA	ENSBTAT00000023029	NA	2718	NA	NA	NA	NA	NA	u
1	145018460	145029071	-	XLOC_001832	TCONS_00004565	NA	NA	NA	NA#lncrna	lnc	NA	3	7	2189	423	lincSSdw	NA	ENSBTAT00000023029	NA	2718	NA	NA	NA	NA	NA	u
1	145018460	145029116	-	XLOC_001832	TCONS_00004566	NA	NA	NA	NA#lncrna	lnc	NA	4	7	414	423	lincSSdw	NA	ENSBTAT00000023029	NA	2673	NA	NA	NA	NA	NA	u
1	145018460	145029118	-	XLOC_001832	TCONS_00004568	NA	NA	NA	NA#lncrna	lnc	NA	4	7	418	423	lincSSdw	NA	ENSBTAT00000023029	NA	2671	NA	NA	NA	NA	NA	u
1	145077701	145078745	-	XLOC_001835	TCONS_00004580	NA	NA	NA	NA#lncrna	lnc	NA	1	1	1044	1044	lincSSup	NA	ENSBTAT00000029020	NA	2242	NA	NA	NA	NA	NA	u
1	145080210	145081550	-	XLOC_001836	TCONS_00004581	NA	NA	NA	NA#lncrna	lnc	NA	1	1	1340	1340	lincSSup	NA	ENSBTAT00000029020	NA	4751	NA	NA	NA	NA	NA	u
1	145082738	145083599	-	XLOC_001837	TCONS_00004582	NA	NA	NA	NA#lncrna	lnc	NA	1	1	861	861	lincSSup	NA	ENSBTAT00000029020	NA	7279	NA	NA	NA	NA	NA	u
1	145088947	145099797	-	XLOC_001838	TCONS_00004584	NA	NA	NA	NA#lncrna	lnc	NA	2	2	10764	8091	lincSSdw	NA	ENSBTAT00000022687	NA	4649	NA	NA	NA	NA	NA	u
1	145139671	145142513	-	XLOC_001840	TCONS_00004589	NA	NA	NA	NA#lncrna	lnc	NA	1	1	2842	2842	lincSSup	NA	ENSBTAT00000022687	NA	6090	NA	NA	NA	NA	NA	u
1	145142637	145144739	-	XLOC_001841	TCONS_00004590	NA	NA	NA	NA#lncrna	lnc	NA	2	1	1811	1811	lincSSup	NA	ENSBTAT00000022687	NA	9056	NA	NA	NA	NA	NA	u
1	145145143	145147808	-	XLOC_001842	TCONS_00004591	NA	NA	NA	NA#lncrna	lnc	NA	1	1	2665	2665	lincDiv	NA	ENSBTAT00000022620	NA	6816	NA	NA	NA	NA	NA	u
1	145148234	145149550	-	XLOC_001843	TCONS_00004592	NA	NA	NA	NA#lncrna	lnc	NA	1	1	1316	1316	lincDiv	NA	ENSBTAT00000022620	NA	5074	NA	NA	NA	NA	NA	u
1	145172956	145174894	-	XLOC_001844	TCONS_00004593	ENSBTAG00000017010	ENSBTAT00000022620	protein_coding	protein_coding#lncrna	lnc	NA	1	1	1938	1938	lncgASe	NA	ENSBTAT00000022620	NA	0	NA	NA	ENSGALG00000007513	ENSSSCG00000028571	gene990	x
1	145278050	145278695	-	XLOC_001845	TCONS_00004594	NA	NA	NA	NA#lncrna	lnc	NA	1	1	645	645	lincConv	NA	ENSBTAT00000022620	NA	99278	NA	NA	NA	NA	NA	u
1	145281251	145282675	-	XLOC_001846	TCONS_00004595	NA	NA	NA	NA#lncrna	lnc	NA	1	1	1424	1424	lincConv	NA	ENSBTAT00000022620	NA	102479	NA	NA	NA	NA	NA	u
1	145873544	145875090	-	XLOC_001851	TCONS_00004617	NA	NA	NA	NA#lncrna	lnc	NA	1	3	1546	1201	lincConv	NA	ENSBTAT00000029198	NA	1752	NA	NA	NA	NA	NA	u
1	145877368	145878914	-	XLOC_001852	TCONS_00004619	NA	NA	NA	NA#lncrna	lnc	NA	1	1	1546	1546	lincConv	NA	ENSBTAT00000029198	NA	5576	NA	NA	NA	NA	NA	u
1	145879639	145881736	-	XLOC_001853	TCONS_00004620	NA	NA	NA	NA#lncrna	lnc	NA	1	1	2097	2097	lincDiv	NA	ENSBTAT00000023769	NA	3614	NA	NA	NA	NA	NA	u
1	145883013	145884214	-	XLOC_001851	TCONS_00004621	NA	NA	NA	NA#lncrna	lnc	NA	1	3	1201	1201	lincDiv	NA	ENSBTAT00000023769	NA	1136	NA	NA	NA	NA	NA	u
1	146109957	146111759	-	XLOC_001858	TCONS_00004627	NA	NA	NA	NA#lncrna	lnc	NA	1	1	1802	1802	lincSSdw	NA	ENSBTAT00000063929	NA	2900	NA	NA	NA	NA	NA	u
1	146129988	146132452	-	XLOC_001860	TCONS_00004633	NA	NA	NA	NA#lncrna	lnc	NA	1	1	2464	2464	lincSSup	NA	ENSBTAT00000063929	NA	9162	NA	NA	NA	NA	NA	u
1	146220843	146233172	-	XLOC_001862	TCONS_00004640	NA	NA	NA	NA#lncrna	lnc	NA	3	1	5411	5411	lincSSup	NA	ENSBTAT00000015200	NA	4146	NA	NA	NA	NA	NA	u
1	146270740	146272208	-	XLOC_001863	TCONS_00004641	NA	NA	NA	NA#lncrna	lnc	NA	1	1	1468	1468	lincSSup	NA	ENSBTAT00000015200	NA	54043	NA	NA	NA	NA	NA	u
1	146766504	146767596	-	XLOC_001867	TCONS_00004652	NA	NA	NA	NA#lncrna	lnc	NA	1	1	1092	1092	lincDiv	NA	ENSBTAT00000009338	NA	17664	NA	NA	NA	NA	NA	u
1	146976623	146982968	-	XLOC_001869	TCONS_00004655	NA	NA	NA	NA#lncrna	lnc	NA	1	2	6345	6133.5	lincDiv	NA	ENSBTAT00000034655	NA	6276	NA	NA	NA	NA	NA	u
1	147572702	147574545	-	XLOC_001873	TCONS_00004665	NA	NA	NA	NA#lncrna	lnc	NA	1	1	1843	1843	lincConv	NA	ENSBTAT00000065946	NA	270	NA	NA	NA	NA	NA	u
1	147575273	147578536	-	XLOC_001874	TCONS_00004666	NA	NA	NA	NA#lncrna	lnc	NA	1	1	3263	3263	lincConv	NA	ENSBTAT00000065946	NA	2841	NA	NA	NA	NA	NA	u
1	147706539	147707213	-	XLOC_001878	TCONS_00004682	NA	NA	NA	NA#lncrna	lnc	NA	1	1	674	674	lincSSup	NA	ENSBTAT00000004097	NA	116	NA	NA	NA	NA	NA	u
1	147734958	147736076	-	XLOC_001880	TCONS_00004685	NA	NA	NA	NA#lncrna	lnc	NA	1	1	1118	1118	lincDiv	NA	ENSBTAT00000029328	NA	365	NA	NA	NA	NA	NA	u
1	147837320	147847422	-	XLOC_001881	TCONS_00004686	ENSBTAG00000030670	ENSBTAT00000029328	protein_coding	protein_coding#lncrna	lnc	NA	2	8	9662	8893.5	lncgASe	NA	ENSBTAT00000029328	NA	0	NA	NA	ENSGALG00000007021	ENSSSCG00000038202	gene1005	s
1	147837320	147851896	-	XLOC_001881	TCONS_00004687	ENSBTAG00000030670	ENSBTAT00000029328	protein_coding	protein_coding#lncrna	lnc	NA	2	8	7456	8893.5	lncgASe	NA	ENSBTAT00000029328	NA	0	NA	NA	ENSGALG00000007021	ENSSSCG00000038202	gene1005	s
1	147837320	147856294	-	XLOC_001881	TCONS_00004689	ENSBTAG00000030670	ENSBTAT00000029328	protein_coding	protein_coding#lncrna	lnc	NA	4	8	13704	8893.5	lncgASe	NA	ENSBTAT00000029328	NA	0	NA	NA	ENSGALG00000007021	ENSSSCG00000038202	gene1005	s
1	147837320	147856294	-	XLOC_001881	TCONS_00004690	ENSBTAG00000030670	ENSBTAT00000029328	protein_coding	protein_coding#lncrna	lnc	NA	5	8	7995	8893.5	lncgASe	NA	ENSBTAT00000029328	NA	0	NA	NA	ENSGALG00000007021	ENSSSCG00000038202	gene1005	s
1	147837320	147856294	-	XLOC_001881	TCONS_00004691	ENSBTAG00000030670	ENSBTAT00000029328	protein_coding	protein_coding#lncrna	lnc	NA	4	8	14617	8893.5	lncgASe	NA	ENSBTAT00000029328	NA	0	NA	NA	ENSGALG00000007021	ENSSSCG00000038202	gene1005	s
1	147837320	147856297	-	XLOC_001881	TCONS_00004692	ENSBTAG00000030670	ENSBTAT00000029328	protein_coding	protein_coding#lncrna	lnc	NA	4	8	7992	8893.5	lncgASe	NA	ENSBTAT00000029328	NA	0	NA	NA	ENSGALG00000007021	ENSSSCG00000038202	gene1005	s
1	147837320	147856309	-	XLOC_001881	TCONS_00004693	ENSBTAG00000030670	ENSBTAT00000029328	protein_coding	protein_coding#lncrna	lnc	NA	2	8	15840	8893.5	lncgASe	NA	ENSBTAT00000029328	NA	0	NA	NA	ENSGALG00000007021	ENSSSCG00000038202	gene1005	s
1	148265236	148266827	-	XLOC_001884	TCONS_00004696	NA	NA	NA	NA#lncrna	lnc	NA	1	1	1591	1591	lincDiv	NA	ENSBTAT00000009259	NA	128	NA	NA	NA	NA	NA	u
1	148632194	148633935	-	XLOC_001886	TCONS_00004700	NA	NA	NA	NA#lncrna	lnc	NA	1	1	1741	1741	lincSSdw	NA	ENSBTAT00000006224	NA	44775	NA	NA	NA	NA	NA	u
1	148780140	148781312	-	XLOC_001888	TCONS_00004706	NA	NA	NA	NA#lncrna	lnc	NA	1	1	1172	1172	lincSSup	NA	ENSBTAT00000006224	NA	6367	NA	NA	NA	NA	NA	u
1	148785835	148789431	-	XLOC_001889	TCONS_00004707	NA	NA	NA	NA#lncrna	lnc	NA	1	1	3596	3596	lincSSup	NA	ENSBTAT00000006224	NA	12062	NA	NA	NA	NA	NA	u
1	148789918	148795206	-	XLOC_001890	TCONS_00004708	NA	NA	NA	NA#lncrna	lnc	NA	1	1	5288	5288	lincSSup	NA	ENSBTAT00000006224	NA	16145	NA	NA	NA	NA	NA	u
1	148806189	148807445	-	XLOC_001891	TCONS_00004709	NA	NA	NA	NA#lncrna	lnc	NA	1	1	1256	1256	lincSSup	NA	ENSBTAT00000006224	NA	32416	NA	NA	NA	NA	NA	u
1	148812506	148813712	-	XLOC_001893	TCONS_00004711	NA	NA	NA	NA#lncrna	lnc	NA	1	1	1206	1206	lincSSup	NA	ENSBTAT00000006224	NA	38733	NA	NA	NA	NA	NA	u
1	148818379	148820483	-	XLOC_001894	TCONS_00004712	NA	NA	NA	NA#lncrna	lnc	NA	1	1	2104	2104	lincSSup	NA	ENSBTAT00000006224	NA	44606	NA	NA	NA	NA	NA	u
1	148823302	148825838	-	XLOC_001895	TCONS_00004713	NA	NA	NA	NA#lncrna	lnc	NA	1	1	2536	2536	lincSSup	NA	ENSBTAT00000006224	NA	49529	NA	NA	NA	NA	NA	u
1	148843506	148844596	-	XLOC_001896	TCONS_00004714	NA	NA	NA	NA#lncrna	lnc	NA	1	1	1090	1090	lincSSup	NA	ENSBTAT00000006224	NA	69733	NA	NA	NA	NA	NA	u
1	148862015	148866843	-	XLOC_001897	TCONS_00004715	NA	NA	NA	NA#lncrna	lnc	NA	1	1	4828	4828	lincSSup	NA	ENSBTAT00000006224	NA	88242	NA	NA	NA	NA	NA	u
1	148868049	148881179	-	XLOC_001898	TCONS_00004716	NA	NA	NA	NA#lncrna	lnc	NA	2	9	12941	4454	lincSSup	NA	ENSBTAT00000006224	NA	94276	NA	NA	NA	NA	NA	o
1	148882001	148884287	-	XLOC_001899	TCONS_00004718	NA	NA	NA	NA#lncrna	lnc	NA	1	1	2286	2286	lincSSup	NA	ENSBTAT00000006224	NA	108228	NA	NA	NA	NA	NA	u
1	148894201	148905403	-	XLOC_001898	TCONS_00004720	NA	NA	NA	NA#lncrna	lnc	NA	1	9	11202	4454	lincSSup	NA	ENSBTAT00000006224	NA	120428	NA	NA	NA	NA	NA	o
1	148911804	148914222	-	XLOC_001901	TCONS_00004724	NA	NA	NA	NA#lncrna	lnc	NA	1	1	2418	2418	lincSSup	NA	ENSBTAT00000006224	NA	138031	NA	NA	NA	NA	NA	u
1	148915560	148916488	-	XLOC_001902	TCONS_00004725	NA	NA	NA	NA#lncrna	lnc	NA	1	1	928	928	lincSSup	NA	ENSBTAT00000006224	NA	141787	NA	NA	NA	NA	NA	u
1	148933007	148934506	-	XLOC_001903	TCONS_00004726	NA	NA	NA	NA#lncrna	lnc	NA	1	1	1499	1499	lincSSup	NA	ENSBTAT00000006224	NA	159234	NA	NA	NA	NA	NA	u
1	148935529	148939983	-	XLOC_001898	TCONS_00004727	NA	NA	NA	NA#lncrna	lnc	NA	1	9	4454	4454	lincSSup	NA	ENSBTAT00000006224	NA	161756	NA	NA	NA	NA	NA	o
1	148935529	148949029	-	XLOC_001898	TCONS_00004728	NA	NA	NA	NA#lncrna	lnc	NA	3	9	2171	4454	lincSSup	NA	ENSBTAT00000006224	NA	161756	NA	NA	NA	NA	NA	o
1	148940663	148942817	-	XLOC_001904	TCONS_00004729	NA	NA	NA	NA#lncrna	lnc	NA	1	1	2154	2154	lincSSup	NA	ENSBTAT00000006224	NA	166890	NA	NA	NA	NA	NA	u
1	148943106	148945215	-	XLOC_001898	TCONS_00004730	NA	NA	NA	NA#lncrna	lnc	NA	1	9	2109	4454	lincSSup	NA	ENSBTAT00000006224	NA	169333	NA	NA	NA	NA	NA	o
1	148943106	148949069	-	XLOC_001898	TCONS_00004731	NA	NA	NA	NA#lncrna	lnc	NA	3	9	537	4454	lincSSup	NA	ENSBTAT00000006224	NA	169333	NA	NA	NA	NA	NA	o
1	148945937	148947480	-	XLOC_001905	TCONS_00004732	NA	NA	NA	NA#lncrna	lnc	NA	1	1	1543	1543	lincSSup	NA	ENSBTAT00000006224	NA	172164	NA	NA	NA	NA	NA	u
1	148947545	148948507	-	XLOC_001906	TCONS_00004733	NA	NA	NA	NA#lncrna	lnc	NA	1	1	962	962	lincSSup	NA	ENSBTAT00000006224	NA	173772	NA	NA	NA	NA	NA	u
1	149225956	149230271	-	XLOC_001907	TCONS_00004734	NA	NA	NA	NA#lncrna	lnc	NA	2	1	2084	2084	lincSSup	NA	ENSBTAT00000006224	NA	452183	NA	NA	NA	NA	NA	u
1	149428184	149429536	-	XLOC_001908	TCONS_00004737	NA	NA	NA	NA#lncrna	lnc	NA	1	2	1352	798.5	lincSSdw	NA	ENSBTAT00000024868	NA	596291	NA	NA	NA	NA	NA	u
1	149643883	149645549	-	XLOC_001911	TCONS_00004740	NA	NA	NA	NA#lncrna	lnc	NA	1	1	1666	1666	lincSSdw	NA	ENSBTAT00000024868	NA	380278	NA	NA	NA	NA	NA	u
1	149921448	149922463	-	XLOC_001914	TCONS_00004744	NA	NA	NA	NA#lncrna	lnc	NA	1	1	1015	1015	lincSSdw	NA	ENSBTAT00000024868	NA	103364	NA	NA	NA	NA	NA	u
1	150068663	150071309	-	XLOC_001918	TCONS_00004753	NA	NA	NA	NA#lncrna	lnc	NA	1	1	2646	2646	lincConv	NA	ENSBTAT00000031838	NA	4027	NA	NA	NA	NA	NA	u
1	150075418	150077859	-	XLOC_001919	TCONS_00004754	NA	NA	NA	NA#lncrna	lnc	NA	1	1	2441	2441	lincConv	NA	ENSBTAT00000031838	NA	10782	NA	NA	NA	NA	NA	u
1	150080490	150083106	-	XLOC_001920	TCONS_00004755	NA	NA	NA	NA#lncrna	lnc	NA	1	1	2616	2616	lincConv	NA	ENSBTAT00000031838	NA	15854	NA	NA	NA	NA	NA	u
1	150099319	150100558	-	XLOC_001921	TCONS_00004756	NA	NA	NA	NA#lncrna	lnc	NA	1	1	1239	1239	lincDiv	NA	ENSBTAT00000043292	NA	7880	NA	NA	NA	NA	NA	u
1	150104566	150106926	-	XLOC_001922	TCONS_00004757	NA	NA	NA	NA#lncrna	lnc	NA	1	1	2360	2360	lincDiv	NA	ENSBTAT00000043292	NA	1512	NA	NA	NA	NA	NA	u
1	150108694	150109987	-	XLOC_001923	TCONS_00004758	ENSBTAG00000030629	ENSBTAT00000043292	protein_coding	protein_coding#lncrna	lnc	NA	1	1	1293	1293	lncgASe	NA	ENSBTAT00000043292	NA	0	NA	NA	NA	NA	NA	x
1	150111605	150113459	-	XLOC_001924	TCONS_00004759	NA	NA	NA	NA#lncrna	lnc	NA	1	1	1854	1854	lincConv	NA	ENSBTAT00000043292	NA	1097	NA	NA	NA	NA	NA	u
1	150113618	150116082	-	XLOC_001925	TCONS_00004760	NA	NA	NA	NA#lncrna	lnc	NA	1	1	2464	2464	lincConv	NA	ENSBTAT00000043292	NA	3110	NA	NA	NA	NA	NA	u
1	150442632	150446744	-	XLOC_001927	TCONS_00004766	NA	NA	NA	NA#lncrna	lnc	NA	1	1	4112	4112	lincSSup	NA	ENSBTAT00000043204	CLDN14	2052	NA	NA	NA	NA	NA	u
1	150448738	150450074	-	XLOC_001928	TCONS_00004767	NA	NA	NA	NA#lncrna	lnc	NA	1	1	1336	1336	lincSSup	NA	ENSBTAT00000043204	CLDN14	8158	NA	NA	NA	NA	NA	u
1	150450300	150451211	-	XLOC_001929	TCONS_00004768	NA	NA	NA	NA#lncrna	lnc	NA	1	1	911	911	lincSSup	NA	ENSBTAT00000043204	CLDN14	9720	NA	NA	NA	NA	NA	u
1	150451569	150451996	-	XLOC_001930	TCONS_00004769	NA	NA	NA	NA#lncrna	lnc	NA	1	1	427	427	lincSSup	NA	ENSBTAT00000043204	CLDN14	10989	NA	NA	NA	NA	NA	u
1	150452684	150460090	-	XLOC_001926	TCONS_00004770	NA	NA	NA	NA#lncrna	lnc	NA	2	6	2410	6245.5	lincSSup	NA	ENSBTAT00000043204	CLDN14	12104	NA	NA	NA	NA	NA	=
1	150454942	150456898	-	XLOC_001931	TCONS_00004771	NA	NA	NA	NA#lncrna	lnc	NA	1	1	1956	1956	lincSSup	NA	ENSBTAT00000043204	CLDN14	14362	NA	NA	NA	NA	NA	u
1	150458541	150458953	-	XLOC_001932	TCONS_00004772	NA	NA	NA	NA#lncrna	lnc	NA	1	1	412	412	lincSSup	NA	ENSBTAT00000043204	CLDN14	17961	NA	NA	NA	NA	NA	u
1	150997699	150999711	-	XLOC_001938	TCONS_00004787	NA	NA	NA	NA#lncrna	lnc	NA	1	1	2012	2012	lincSSdw	NA	ENSBTAT00000015299	NA	8852	NA	NA	NA	NA	NA	u
1	150999942	151001754	-	XLOC_001939	TCONS_00004788	NA	NA	NA	NA#lncrna	lnc	NA	1	1	1812	1812	lincSSdw	NA	ENSBTAT00000015299	NA	6809	NA	NA	NA	NA	NA	u
1	151002405	151003165	-	XLOC_001940	TCONS_00004789	NA	NA	NA	NA#lncrna	lnc	NA	1	1	760	760	lincSSdw	NA	ENSBTAT00000015299	NA	5398	NA	NA	NA	NA	NA	u
1	151143231	151144588	-	XLOC_001941	TCONS_00004793	NA	NA	NA	NA#lncrna	lnc	NA	1	1	1357	1357	lincConv	NA	ENSBTAT00000050511	NA	2216	NA	NA	NA	NA	NA	u
1	151150508	151151581	-	XLOC_001942	TCONS_00004794	NA	NA	NA	NA#lncrna	lnc	NA	1	1	1073	1073	lincConv	NA	ENSBTAT00000050511	NA	9493	NA	NA	NA	NA	NA	u
1	151254963	151258839	-	XLOC_001944	TCONS_00004797	NA	NA	NA	NA#lncrna	lnc	NA	1	1	3876	3876	lincSSup	NA	ENSBTAT00000050520	NA	55829	NA	NA	NA	NA	NA	u
1	151261119	151262645	-	XLOC_001945	TCONS_00004798	NA	NA	NA	NA#lncrna	lnc	NA	1	1	1526	1526	lincSSup	NA	ENSBTAT00000050520	NA	61985	NA	NA	NA	NA	NA	u
1	151265352	151268315	-	XLOC_001946	TCONS_00004799	NA	NA	NA	NA#lncrna	lnc	NA	1	1	2963	2963	lincSSup	NA	ENSBTAT00000050520	NA	66218	NA	NA	NA	NA	NA	u
1	151450344	151452753	-	XLOC_001947	TCONS_00004800	NA	NA	NA	NA#lncrna	lnc	NA	1	1	2409	2409	lincConv	NA	ENSBTAT00000002319	NA	38861	NA	NA	NA	NA	NA	u
1	152981976	152984101	-	XLOC_001953	TCONS_00004811	NA	NA	NA	NA#lncrna	lnc	NA	1	2	2125	1968.5	lincConv	NA	ENSBTAT00000012144	NA	91724	NA	NA	NA	NA	NA	u
1	152981976	152984101	-	XLOC_001953	TCONS_00004812	NA	NA	NA	NA#lncrna	lnc	NA	2	2	1812	1968.5	lincConv	NA	ENSBTAT00000012144	NA	91724	NA	NA	NA	NA	NA	u
1	152984549	152985911	-	XLOC_001954	TCONS_00004813	NA	NA	NA	NA#lncrna	lnc	NA	1	1	1362	1362	lincConv	NA	ENSBTAT00000012144	NA	94297	NA	NA	NA	NA	NA	u
1	153221387	153222591	-	XLOC_001955	TCONS_00004814	NA	NA	NA	NA#lncrna	lnc	NA	1	1	1204	1204	lincDiv	NA	ENSBTAT00000027702	NA	10976	NA	NA	NA	NA	NA	u
1	153222692	153224641	-	XLOC_001956	TCONS_00004815	NA	NA	NA	NA#lncrna	lnc	NA	1	1	1949	1949	lincDiv	NA	ENSBTAT00000027702	NA	8926	NA	NA	NA	NA	NA	u
1	153224742	153228100	-	XLOC_001957	TCONS_00004816	NA	NA	NA	NA#lncrna	lnc	NA	1	1	3358	3358	lincDiv	NA	ENSBTAT00000027702	NA	5467	NA	NA	NA	NA	NA	u
1	153969086	153971238	-	XLOC_001963	TCONS_00004830	NA	NA	NA	NA#lncrna	lnc	NA	2	2	1876	1964.5	lincDiv	NA	ENSBTAT00000008495	NA	264	NA	NA	NA	NA	NA	u
1	153969086	153971238	-	XLOC_001963	TCONS_00004831	NA	NA	NA	NA#lncrna	lnc	NA	2	2	2053	1964.5	lincDiv	NA	ENSBTAT00000008495	NA	264	NA	NA	NA	NA	NA	u
1	154158319	154159512	-	XLOC_001965	TCONS_00004835	NA	NA	NA	NA#lncrna	lnc	NA	1	1	1193	1193	lincConv	NA	ENSBTAT00000031821	NA	8070	NA	NA	NA	NA	NA	u
1	154159649	154161409	-	XLOC_001966	TCONS_00004836	NA	NA	NA	NA#lncrna	lnc	NA	1	1	1760	1760	lincConv	NA	ENSBTAT00000031821	NA	9400	NA	NA	NA	NA	NA	u
1	154162182	154165289	-	XLOC_001967	TCONS_00004837	NA	NA	NA	NA#lncrna	lnc	NA	1	1	3107	3107	lincSSdw	NA	ENSBTAT00000031819	NA	6088	NA	NA	NA	NA	NA	u
1	154165560	154166562	-	XLOC_001968	TCONS_00004838	NA	NA	NA	NA#lncrna	lnc	NA	1	1	1002	1002	lincSSdw	NA	ENSBTAT00000031819	NA	4815	NA	NA	NA	NA	NA	u
1	154331369	154332683	-	XLOC_001972	TCONS_00004848	NA	NA	NA	NA#lncrna	lnc	NA	1	1	1314	1314	lincSSdw	NA	ENSBTAT00000004843	NA	4823	NA	NA	NA	NA	NA	u
1	154593762	154600023	-	XLOC_001975	TCONS_00004864	NA	NA	NA	NA#lncrna	lnc	NA	1	1	6261	6261	lincSSup	NA	ENSBTAT00000034553	NA	25426	NA	NA	NA	NA	NA	u
1	154601277	154602317	-	XLOC_001976	TCONS_00004865	NA	NA	NA	NA#lncrna	lnc	NA	1	1	1040	1040	lincSSup	NA	ENSBTAT00000034553	NA	32941	NA	NA	NA	NA	NA	u
1	154624237	154625403	-	XLOC_001977	TCONS_00004866	NA	NA	NA	NA#lncrna	lnc	NA	1	1	1166	1166	lincSSup	NA	ENSBTAT00000034553	NA	55901	NA	NA	NA	NA	NA	u
1	154646594	154647765	-	XLOC_001978	TCONS_00004867	NA	NA	NA	NA#lncrna	lnc	NA	1	1	1171	1171	lincSSup	NA	ENSBTAT00000034553	NA	78258	NA	NA	NA	NA	NA	u
1	154652281	154653391	-	XLOC_001979	TCONS_00004868	NA	NA	NA	NA#lncrna	lnc	NA	1	1	1110	1110	lincSSup	NA	ENSBTAT00000034553	NA	83945	NA	NA	NA	NA	NA	u
1	154654060	154656226	-	XLOC_001980	TCONS_00004869	NA	NA	NA	NA#lncrna	lnc	NA	1	1	2166	2166	lincSSup	NA	ENSBTAT00000034553	NA	85724	NA	NA	NA	NA	NA	u
1	154975278	154980746	-	XLOC_001982	TCONS_00004871	NA	NA	NA	NA#lncrna	lnc	NA	1	3	5468	1960	lincConv	NA	ENSBTAT00000010847	NA	7712	NA	NA	NA	NA	NA	u
1	154975278	154982297	-	XLOC_001982	TCONS_00004872	NA	NA	NA	NA#lncrna	lnc	NA	2	3	1960	1960	lincConv	NA	ENSBTAT00000010847	NA	7712	NA	NA	NA	NA	NA	u
1	154981056	154982317	-	XLOC_001982	TCONS_00004873	NA	NA	NA	NA#lncrna	lnc	NA	1	3	1261	1960	lincConv	NA	ENSBTAT00000010847	NA	13490	NA	NA	NA	NA	NA	u
1	155546631	155569143	-	XLOC_001988	TCONS_00004892	NA	NA	NA	NA#lncrna	lnc	NA	3	5	2807	2541	lincDiv	NA	ENSBTAT00000013117	NA	49119	NA	NA	NA	NA	NA	u
1	155560530	155569156	-	XLOC_001988	TCONS_00004894	NA	NA	NA	NA#lncrna	lnc	NA	3	5	2541	2541	lincDiv	NA	ENSBTAT00000013117	NA	49106	NA	NA	NA	NA	NA	u
1	155566287	155569143	-	XLOC_001988	TCONS_00004897	NA	NA	NA	NA#lncrna	lnc	NA	3	5	1720	2541	lincDiv	NA	ENSBTAT00000013117	NA	49119	NA	NA	NA	NA	NA	u
1	155612891	155614364	-	XLOC_001992	TCONS_00004898	NA	NA	NA	NA#lncrna	lnc	NA	1	1	1473	1473	lincDiv	NA	ENSBTAT00000013117	NA	3898	NA	NA	NA	NA	NA	u
1	155615308	155616545	-	XLOC_001993	TCONS_00004899	NA	NA	NA	NA#lncrna	lnc	NA	1	1	1237	1237	lincDiv	NA	ENSBTAT00000013117	NA	1717	NA	NA	NA	NA	NA	u
1	156282564	156283624	-	XLOC_001995	TCONS_00004907	NA	NA	NA	NA#lncrna	lnc	NA	2	1	998	998	lincSSup	NA	ENSBTAT00000043193	NA	96643	NA	NA	NA	NA	NA	u
1	156365168	156366151	-	XLOC_001996	TCONS_00004908	NA	NA	NA	NA#lncrna	lnc	NA	1	1	983	983	lincSSup	NA	ENSBTAT00000043193	NA	179247	NA	NA	NA	NA	NA	u
1	156388001	156402557	-	XLOC_001997	TCONS_00004909	NA	NA	NA	NA#lncrna	lnc	NA	2	1	1940	1940	lincSSup	NA	ENSBTAT00000043193	NA	202080	NA	NA	NA	NA	NA	u
1	156389964	156392794	-	XLOC_001998	TCONS_00004910	NA	NA	NA	NA#lncrna	lnc	NA	1	1	2830	2830	lincSSup	NA	ENSBTAT00000043193	NA	204043	NA	NA	NA	NA	NA	u
1	156394817	156395750	-	XLOC_001999	TCONS_00004911	NA	NA	NA	NA#lncrna	lnc	NA	1	1	933	933	lincSSup	NA	ENSBTAT00000043193	NA	208896	NA	NA	NA	NA	NA	u
1	156397133	156398560	-	XLOC_002000	TCONS_00004912	NA	NA	NA	NA#lncrna	lnc	NA	1	1	1427	1427	lincSSup	NA	ENSBTAT00000043193	NA	211212	NA	NA	NA	NA	NA	u
1	156399368	156401225	-	XLOC_002001	TCONS_00004913	NA	NA	NA	NA#lncrna	lnc	NA	1	1	1857	1857	lincSSup	NA	ENSBTAT00000043193	NA	213447	NA	NA	NA	NA	NA	u
1	156401660	156402375	-	XLOC_002002	TCONS_00004914	NA	NA	NA	NA#lncrna	lnc	NA	1	1	715	715	lincSSup	NA	ENSBTAT00000043193	NA	215739	NA	NA	NA	NA	NA	u
1	156407199	156408035	-	XLOC_002004	TCONS_00004916	NA	NA	NA	NA#lncrna	lnc	NA	1	1	836	836	lincSSup	NA	ENSBTAT00000043193	NA	221278	NA	NA	NA	NA	NA	u
1	157156620	157158074	-	XLOC_002006	TCONS_00004918	NA	NA	NA	NA#lncrna	lnc	NA	1	1	1454	1454	lincSSdw	NA	ENSBTAT00000028199	NA	11666	NA	NA	NA	NA	NA	u
1	157515386	157517725	-	XLOC_002008	TCONS_00004924	NA	NA	NA	NA#lncrna	lnc	NA	1	2	2339	1407	lincSSup	NA	ENSBTAT00000028199	NA	253631	NA	NA	NA	NA	NA	u
1	157515386	157530024	-	XLOC_002008	TCONS_00004925	NA	NA	NA	NA#lncrna	lnc	NA	3	2	475	1407	lincSSup	NA	ENSBTAT00000028199	NA	253631	NA	NA	NA	NA	NA	u
10	992743	994503	+	XLOC_002023	TCONS_00004942	NA	NA	NA	NA#lncrna	lnc	NA	1	1	1760	1760	lincDiv	NA	ENSBTAT00000049698	NA	179	NA	NA	NA	NA	NA	u
10	1097407	1098408	+	XLOC_002025	TCONS_00004944	NA	NA	NA	NA#lncrna	lnc	NA	1	1	1001	1001	lincSSdw	NA	ENSBTAT00000017009	NA	3077	NA	NA	NA	NA	NA	u
10	1098873	1100262	+	XLOC_002026	TCONS_00004945	NA	NA	NA	NA#lncrna	lnc	NA	1	1	1389	1389	lincConv	NA	ENSBTAT00000017007	NA	1888	NA	NA	NA	NA	NA	u
10	1220987	1223477	+	XLOC_002027	TCONS_00004946	NA	NA	NA	NA#lncrna	lnc	NA	1	1	2490	2490	lincDiv	NA	ENSBTAT00000025099	NA	8558	NA	NA	NA	NA	NA	u
10	1301516	1304141	+	XLOC_002028	TCONS_00004947	NA	NA	NA	NA#lncrna	lnc	NA	1	2	2625	2388.5	lincDiv	NA	ENSBTAT00000025099	NA	89087	NA	NA	NA	NA	NA	u
10	3439798	3440694	+	XLOC_002035	TCONS_00004965	NA	NA	NA	NA#lncrna	lnc	NA	1	1	896	896	lincSSdw	NA	ENSBTAT00000031197	NA	66150	NA	NA	NA	NA	NA	u
10	4302925	4304110	+	XLOC_002037	TCONS_00004968	NA	NA	NA	NA#lncrna	lnc	NA	1	1	1185	1185	lincConv	NA	ENSBTAT00000011464	NA	1522	NA	NA	NA	NA	NA	u
10	4391911	4397243	+	XLOC_002039	TCONS_00004970	NA	NA	NA	NA#lncrna	lnc	NA	1	1	5332	5332	lincDiv	NA	ENSBTAT00000003042	NA	91	NA	NA	NA	NA	NA	u
10	4420057	4422636	+	XLOC_002040	TCONS_00004971	NA	NA	NA	NA#lncrna	lnc	NA	1	1	2579	2579	lincDiv	NA	ENSBTAT00000049503	NA	1537	NA	NA	NA	NA	NA	u
10	4967571	4971032	+	XLOC_002047	TCONS_00004990	NA	NA	NA	NA#lncrna	lnc	NA	3	1	1417	1417	lincSSdw	NA	ENSBTAT00000015420	NA	3442	NA	NA	NA	NA	NA	u
10	5142312	5144487	+	XLOC_002049	TCONS_00004995	NA	NA	NA	NA#lncrna	lnc	NA	1	1	2175	2175	lincSSdw	NA	ENSBTAT00000049661	THOC3	6963	NA	NA	NA	NA	NA	u
10	5281945	5286479	+	XLOC_002050	TCONS_00004996	NA	NA	NA	NA#lncrna	lnc	NA	3	2	1142	1543.5	lincDiv	NA	ENSBTAT00000018256	NA	64452	NA	NA	NA	NA	NA	u
10	5293243	5313120	+	XLOC_002051	TCONS_00004998	NA	NA	NA	NA#lncrna	lnc	NA	3	2	3795	2296	lincDiv	NA	ENSBTAT00000018256	NA	75750	NA	NA	NA	NA	NA	u
10	5293248	5294045	+	XLOC_002051	TCONS_00004999	NA	NA	NA	NA#lncrna	lnc	NA	1	2	797	2296	lincDiv	NA	ENSBTAT00000018256	NA	75755	NA	NA	NA	NA	NA	u
10	5548527	5549775	+	XLOC_002052	TCONS_00005000	NA	NA	NA	NA#lncrna	lnc	NA	1	1	1248	1248	lincConv	NA	ENSBTAT00000019322	NA	2795	NA	NA	NA	NA	NA	u
10	6465558	6466875	+	XLOC_002056	TCONS_00005004	NA	NA	NA	NA#lncrna	lnc	NA	1	1	1317	1317	lincConv	NA	ENSBTAT00000048409	NA	3977	NA	NA	NA	NA	NA	u
10	6646510	6647044	+	XLOC_002059	TCONS_00005007	NA	NA	NA	NA#lncrna	lnc	NA	1	1	534	534	lincSSup	NA	ENSBTAT00000010315	NA	45434	NA	NA	NA	NA	NA	u
10	7509495	7511055	+	XLOC_002066	TCONS_00005019	NA	NA	NA	NA#lncrna	lnc	NA	1	1	1560	1560	lincSSdw	NA	ENSBTAT00000036622	NA	6587	NA	NA	NA	NA	NA	u
10	7532432	7543291	+	XLOC_002067	TCONS_00005020	NA	NA	NA	NA#lncrna	lnc	NA	4	4	1166	1431.5	lincSSup	NA	ENSBTAT00000001190	NA	10974	NA	NA	NA	NA	NA	u
10	7532540	7543291	+	XLOC_002067	TCONS_00005021	NA	NA	NA	NA#lncrna	lnc	NA	5	4	1646	1431.5	lincSSup	NA	ENSBTAT00000001190	NA	10974	NA	NA	NA	NA	NA	u
10	7533767	7543291	+	XLOC_002067	TCONS_00005022	NA	NA	NA	NA#lncrna	lnc	NA	3	4	1900	1431.5	lincSSup	NA	ENSBTAT00000001190	NA	10974	NA	NA	NA	NA	NA	u
10	7533863	7543291	+	XLOC_002067	TCONS_00005023	NA	NA	NA	NA#lncrna	lnc	NA	4	4	1217	1431.5	lincSSup	NA	ENSBTAT00000001190	NA	10974	NA	NA	NA	NA	NA	u
10	7547381	7550254	+	XLOC_002069	TCONS_00005025	NA	NA	NA	NA#lncrna	lnc	NA	1	1	2873	2873	lincSSup	NA	ENSBTAT00000001190	NA	4011	NA	NA	NA	NA	NA	u
10	7900941	7902937	+	XLOC_002072	TCONS_00005040	NA	NA	NA	NA#lncrna	lnc	NA	1	1	1996	1996	lincSSdw	NA	ENSBTAT00000026902	NA	3791	NA	NA	NA	NA	NA	u
10	8160996	8163625	+	XLOC_002077	TCONS_00005055	NA	NA	NA	NA#lncrna	lnc	NA	1	1	2629	2629	lincSSdw	NA	ENSBTAT00000049280	NA	3338	NA	NA	NA	NA	NA	u
10	8164991	8166214	+	XLOC_002078	TCONS_00005056	NA	NA	NA	NA#lncrna	lnc	NA	1	1	1223	1223	lincSSdw	NA	ENSBTAT00000049280	NA	7333	NA	NA	NA	NA	NA	u
10	8191605	8192718	+	XLOC_002081	TCONS_00005059	NA	NA	NA	NA#lncrna	lnc	NA	1	1	1113	1113	lincSSdw	NA	ENSBTAT00000049280	NA	33947	NA	NA	NA	NA	NA	u
10	9511529	9513001	+	XLOC_002086	TCONS_00005066	ENSBTAG00000007374	ENSBTAT00000009698	protein_coding	protein_coding#lncrna	lnc	NA	1	1	1472	1472	lncgASi	NA	ENSBTAT00000009698	NA	0	NA	NA	ENSGALG00000004437	ENSSSCG00000028536	gene11266	x
10	9513924	9514428	+	XLOC_002087	TCONS_00005067	ENSBTAG00000007374	ENSBTAT00000009698	protein_coding	protein_coding#lncrna	lnc	NA	1	1	504	504	lncgASi	NA	ENSBTAT00000009698	NA	0	NA	NA	ENSGALG00000004437	ENSSSCG00000028536	gene11266	x
10	9514484	9520577	+	XLOC_002088	TCONS_00005068	ENSBTAG00000007374	ENSBTAT00000009698	protein_coding	protein_coding#lncrna	lnc	NA	1	1	6093	6093	lncgASi	NA	ENSBTAT00000009698	NA	0	NA	NA	ENSGALG00000004437	ENSSSCG00000028536	gene11266	x
10	9964902	9990031	+	XLOC_002089	TCONS_00005069	ENSBTAG00000008341	ENSBTAT00000010988	protein_coding	protein_coding#lncrna	lnc	NA	2	1	3373	3373	lncgASi	NA	ENSBTAT00000010988	NA	0	NA	NA	ENSGALG00000004438	ENSSSCG00000038535	gene11265	x
10	10068697	10069199	+	XLOC_002092	TCONS_00005073	NA	NA	NA	NA#lncrna	lnc	NA	1	1	502	502	lincDiv	NA	ENSBTAT00000036611	NA	1743	NA	NA	NA	NA	NA	u
10	10069613	10070067	+	XLOC_002093	TCONS_00005074	NA	NA	NA	NA#lncrna	lnc	NA	1	1	454	454	lincSSup	NA	ENSBTAT00000048928	NA	2051	NA	NA	NA	NA	NA	u
10	10070621	10071215	+	XLOC_002094	TCONS_00005075	NA	NA	NA	NA#lncrna	lnc	NA	1	1	594	594	lincSSup	NA	ENSBTAT00000048928	NA	903	NA	NA	NA	NA	NA	u
10	10202466	10203964	+	XLOC_002096	TCONS_00005079	NA	NA	NA	NA#lncrna	lnc	NA	1	1	1498	1498	lincSSup	NA	ENSBTAT00000061226	NA	38787	NA	NA	NA	NA	NA	u
10	11786191	11809032	+	XLOC_002105	TCONS_00005112	NA	NA	NA	NA#lncrna	lnc	NA	2	2	7295	7292.5	lincDiv	NA	ENSBTAT00000002800	NA	111	NA	NA	NA	NA	NA	u
10	11787091	11791961	+	XLOC_002106	TCONS_00005113	NA	NA	NA	NA#lncrna	lnc	NA	1	1	4870	4870	lincDiv	NA	ENSBTAT00000002800	NA	1011	NA	NA	NA	NA	NA	u
10	11792769	11793924	+	XLOC_002107	TCONS_00005114	NA	NA	NA	NA#lncrna	lnc	NA	1	1	1155	1155	lincDiv	NA	ENSBTAT00000002800	NA	6689	NA	NA	NA	NA	NA	u
10	11794015	11797022	+	XLOC_002108	TCONS_00005115	NA	NA	NA	NA#lncrna	lnc	NA	1	1	3007	3007	lincDiv	NA	ENSBTAT00000002800	NA	7935	NA	NA	NA	NA	NA	u
10	11797103	11798181	+	XLOC_002109	TCONS_00005116	NA	NA	NA	NA#lncrna	lnc	NA	1	1	1078	1078	lincDiv	NA	ENSBTAT00000002800	NA	11023	NA	NA	NA	NA	NA	u
10	11798578	11801070	+	XLOC_002110	TCONS_00005117	NA	NA	NA	NA#lncrna	lnc	NA	1	1	2492	2492	lincDiv	NA	ENSBTAT00000002800	NA	12498	NA	NA	NA	NA	NA	u
10	12745268	12748427	+	XLOC_002122	TCONS_00005137	ENSBTAG00000034140	ENSBTAT00000036967	protein_coding	protein_coding#lncrna	lnc	MEGF11	1	1	3159	3159	lncgASe	NA	ENSBTAT00000036967	MEGF11	0	NA	NA	ENSGALG00000007631	ENSSSCG00000004939	gene11215	x
10	13735818	13737264	+	XLOC_002128	TCONS_00005157	NA	NA	NA	NA#lncrna	lnc	NA	1	1	1446	1446	lincSSdw	NA	ENSBTAT00000000824	NA	152527	NA	NA	NA	NA	NA	u
10	14631158	14632743	+	XLOC_002133	TCONS_00005173	NA	NA	NA	NA#lncrna	lnc	NA	1	1	1585	1585	lincSSdw	NA	ENSBTAT00000000265	NA	5030	NA	NA	NA	NA	NA	u
10	15042332	15043544	+	XLOC_002136	TCONS_00005179	NA	NA	NA	NA#lncrna	lnc	NA	1	1	1212	1212	lincDiv	NA	ENSBTAT00000007315	NA	410	NA	NA	NA	NA	NA	u
10	15540478	15541749	+	XLOC_002141	TCONS_00005187	NA	NA	NA	NA#lncrna	lnc	NA	1	1	1271	1271	lincSSdw	NA	ENSBTAT00000016845	NA	2979	NA	NA	NA	NA	NA	u
10	15541931	15543720	+	XLOC_002142	TCONS_00005188	NA	NA	NA	NA#lncrna	lnc	NA	1	1	1789	1789	lincSSdw	NA	ENSBTAT00000016845	NA	4432	NA	NA	NA	NA	NA	u
10	15587910	15589613	+	XLOC_002143	TCONS_00005189	NA	NA	NA	NA#lncrna	lnc	NA	1	1	1703	1703	lincConv	NA	ENSBTAT00000016410	NA	134	NA	NA	NA	NA	NA	u
10	15626184	15638273	+	XLOC_002144	TCONS_00005190	ENSBTAG00000012365	ENSBTAT00000016410	protein_coding	protein_coding#lncrna	lnc	NA	2	1	9482	9482	lncgASe	NA	ENSBTAT00000016410	NA	0	NA	NA	NA	ENSSSCG00000004963	NA	x
10	15638510	15641538	+	XLOC_002145	TCONS_00005191	NA	NA	NA	NA#lncrna	lnc	NA	1	1	3028	3028	lincDiv	NA	ENSBTAT00000016410	NA	9434	NA	NA	NA	NA	NA	u
10	15698925	15702442	+	XLOC_002146	TCONS_00005192	NA	NA	NA	NA#lncrna	lnc	NA	1	1	3517	3517	lincSSup	NA	ENSBTAT00000007865	NA	40667	NA	NA	NA	NA	NA	u
10	16011664	16012731	+	XLOC_002150	TCONS_00005197	NA	NA	NA	NA#lncrna	lnc	NA	1	1	1067	1067	lincSSup	NA	ENSBTAT00000001844	NA	95468	NA	NA	NA	NA	NA	u
10	16016776	16017749	+	XLOC_002151	TCONS_00005199	NA	NA	NA	NA#lncrna	lnc	NA	1	1	973	973	lincSSup	NA	ENSBTAT00000001844	NA	90450	NA	NA	NA	NA	NA	u
10	16018358	16019909	+	XLOC_002152	TCONS_00005200	NA	NA	NA	NA#lncrna	lnc	NA	1	1	1551	1551	lincSSup	NA	ENSBTAT00000001844	NA	88290	NA	NA	NA	NA	NA	u
10	16064927	16065753	+	XLOC_002153	TCONS_00005201	NA	NA	NA	NA#lncrna	lnc	NA	1	1	826	826	lincSSup	NA	ENSBTAT00000001844	NA	42446	NA	NA	NA	NA	NA	u
10	16160445	16161671	+	XLOC_002156	TCONS_00005208	NA	NA	NA	NA#lncrna	lnc	NA	1	1	1226	1226	lincSSup	NA	ENSBTAT00000027122	NA	30582	NA	NA	NA	NA	NA	u
10	16330001	16331780	+	XLOC_002158	TCONS_00005218	NA	NA	NA	NA#lncrna	lnc	NA	1	1	1779	1779	lincSSdw	NA	ENSBTAT00000024376	NA	3509	NA	NA	NA	NA	NA	u
10	16357005	16358726	+	XLOC_002159	TCONS_00005219	NA	NA	NA	NA#lncrna	lnc	NA	1	1	1721	1721	lincSSdw	NA	ENSBTAT00000024376	NA	30513	NA	NA	NA	NA	NA	u
10	16526271	16604557	+	XLOC_002160	TCONS_00005223	NA	NA	NA	NA#lncrna	lnc	NA	5	14	12437	11046.5	lincSSdw	NA	ENSBTAT00000024376	NA	199779	NA	NA	NA	NA	NA	u
10	16564981	16604557	+	XLOC_002160	TCONS_00005225	NA	NA	NA	NA#lncrna	lnc	NA	6	14	11080	11046.5	lincSSdw	NA	ENSBTAT00000024376	NA	238489	NA	NA	NA	NA	NA	u
10	16571032	16574124	+	XLOC_002162	TCONS_00005226	NA	NA	NA	NA#lncrna	lnc	NA	1	1	3092	3092	lincSSdw	NA	ENSBTAT00000024376	NA	244540	NA	NA	NA	NA	NA	u
10	16574740	16604557	+	XLOC_002160	TCONS_00005227	NA	NA	NA	NA#lncrna	lnc	NA	5	14	8444	11046.5	lincSSdw	NA	ENSBTAT00000024376	NA	248248	NA	NA	NA	NA	NA	u
10	16574749	16604557	+	XLOC_002160	TCONS_00005228	NA	NA	NA	NA#lncrna	lnc	NA	4	14	12427	11046.5	lincSSdw	NA	ENSBTAT00000024376	NA	248257	NA	NA	NA	NA	NA	u
10	16574749	16604557	+	XLOC_002160	TCONS_00005229	NA	NA	NA	NA#lncrna	lnc	NA	5	14	11871	11046.5	lincSSdw	NA	ENSBTAT00000024376	NA	248257	NA	NA	NA	NA	NA	u
10	16574749	16604557	+	XLOC_002160	TCONS_00005230	NA	NA	NA	NA#lncrna	lnc	NA	6	14	10415	11046.5	lincSSdw	NA	ENSBTAT00000024376	NA	248257	NA	NA	NA	NA	NA	u
10	16574758	16604557	+	XLOC_002160	TCONS_00005231	NA	NA	NA	NA#lncrna	lnc	NA	6	14	7817	11046.5	lincSSdw	NA	ENSBTAT00000024376	NA	248266	NA	NA	NA	NA	NA	u
10	16574774	16604557	+	XLOC_002160	TCONS_00005232	NA	NA	NA	NA#lncrna	lnc	NA	5	14	7768	11046.5	lincSSdw	NA	ENSBTAT00000024376	NA	248282	NA	NA	NA	NA	NA	u
10	16574774	16604557	+	XLOC_002160	TCONS_00005233	NA	NA	NA	NA#lncrna	lnc	NA	5	14	11013	11046.5	lincSSdw	NA	ENSBTAT00000024376	NA	248282	NA	NA	NA	NA	NA	u
10	16576119	16577006	+	XLOC_002163	TCONS_00005234	NA	NA	NA	NA#lncrna	lnc	NA	1	1	887	887	lincSSdw	NA	ENSBTAT00000024376	NA	249627	NA	NA	NA	NA	NA	u
10	16579834	16580796	+	XLOC_002164	TCONS_00005235	NA	NA	NA	NA#lncrna	lnc	NA	1	1	962	962	lincSSdw	NA	ENSBTAT00000024376	NA	253342	NA	NA	NA	NA	NA	u
10	16581054	16584327	+	XLOC_002165	TCONS_00005236	NA	NA	NA	NA#lncrna	lnc	NA	1	1	3273	3273	lincSSdw	NA	ENSBTAT00000024376	NA	254562	NA	NA	NA	NA	NA	u
10	16592858	16604557	+	XLOC_002160	TCONS_00005237	NA	NA	NA	NA#lncrna	lnc	NA	3	14	8219	11046.5	lincSSdw	NA	ENSBTAT00000024376	NA	266366	NA	NA	NA	NA	NA	u
10	16596830	16604557	+	XLOC_002160	TCONS_00005238	NA	NA	NA	NA#lncrna	lnc	NA	1	14	7727	11046.5	lincSSdw	NA	ENSBTAT00000024376	NA	270338	NA	NA	NA	NA	NA	u
10	17377291	17383198	+	XLOC_002166	TCONS_00005239	NA	NA	NA	NA#lncrna	lnc	NA	3	1	1189	1189	lincConv	NA	ENSBTAT00000025640	NA	133511	NA	NA	NA	NA	NA	u
10	17601331	17603294	+	XLOC_002167	TCONS_00005240	NA	NA	NA	NA#lncrna	lnc	NA	2	1	872	872	lincDiv	NA	ENSBTAT00000018584	NA	42073	NA	NA	NA	NA	NA	u
10	18034236	18081700	+	XLOC_002169	TCONS_00005245	NA	NA	NA	NA#lncrna	lnc	NA	3	1	670	670	lincSSdw	NA	ENSBTAT00000014533	NA	158662	NA	NA	NA	NA	NA	u
10	19373572	19374526	+	XLOC_002176	TCONS_00005271	NA	NA	NA	NA#lncrna	lnc	NA	1	1	954	954	lincConv	NA	ENSBTAT00000002065	NA	2876	NA	NA	NA	NA	NA	u
10	20339042	20339818	+	XLOC_002180	TCONS_00005285	NA	NA	NA	NA#lncrna	lnc	NA	1	1	776	776	lincSSup	NA	ENSBTAT00000026300	NA	1932	NA	NA	NA	NA	NA	u
10	20341033	20341641	+	XLOC_002181	TCONS_00005286	NA	NA	NA	NA#lncrna	lnc	NA	1	1	608	608	lincSSup	NA	ENSBTAT00000026300	NA	109	NA	NA	NA	NA	NA	u
10	20642756	20650221	+	XLOC_002185	TCONS_00005293	NA	NA	NA	NA#lncrna	lnc	NA	2	1	7385	7385	lincDiv	NA	ENSBTAT00000039158	NFATC4	3042	NA	NA	NA	NA	NA	u
10	20787001	20790934	+	XLOC_002197	TCONS_00005336	ENSBTAG00000002710	ENSBTAT00000047143	protein_coding	protein_coding#lncrna	lnc	NA	1	1	3933	3933	lncgASe	NA	ENSBTAT00000047143	NA	0	NA	NA	NA	ENSSSCG00000025470	gene11117	x
10	20793228	20794968	+	XLOC_002198	TCONS_00005337	NA	NA	NA	NA#lncrna	lnc	NA	1	1	1740	1740	lincSSup	NA	ENSBTAT00000003509	NA	1225	NA	NA	NA	NA	NA	u
10	20868237	20870053	+	XLOC_002202	TCONS_00005345	NA	NA	NA	NA#lncrna	lnc	NA	1	1	1816	1816	lincConv	NA	ENSBTAT00000015834	NA	231	NA	NA	NA	NA	NA	u
10	20921008	20941030	+	XLOC_002204	TCONS_00005347	ENSBTAG00000015208	ENSBTAT00000061091	protein_coding	protein_coding#lncrna	lnc	NA	2	1	1618	1618	lncgASi	NA	ENSBTAT00000023493	NA	0	NA	NA	ENSGALG00000038527	ENSSSCG00000002012	gene11103	x
10	20936244	20938166	+	XLOC_002205	TCONS_00005348	NA	NA	NA	NA#lncrna	lnc	NA	1	1	1922	1922	lincDiv	NA	ENSBTAT00000023493	NA	1790	NA	NA	NA	NA	NA	u
10	21045185	21047247	+	XLOC_002207	TCONS_00005350	NA	NA	NA	NA#lncrna	lnc	NA	1	1	2062	2062	lincSSdw	NA	ENSBTAT00000043607	NA	35710	NA	NA	NA	NA	NA	u
10	21047490	21048250	+	XLOC_002208	TCONS_00005351	NA	NA	NA	NA#lncrna	lnc	NA	1	1	760	760	lincSSdw	NA	ENSBTAT00000043607	NA	38015	NA	NA	NA	NA	NA	u
10	21049286	21049840	+	XLOC_002209	TCONS_00005352	NA	NA	NA	NA#lncrna	lnc	NA	1	1	554	554	lincSSdw	NA	ENSBTAT00000043607	NA	39811	NA	NA	NA	NA	NA	u
10	21050003	21051207	+	XLOC_002210	TCONS_00005353	NA	NA	NA	NA#lncrna	lnc	NA	1	1	1204	1204	lincSSdw	NA	ENSBTAT00000043607	NA	40528	NA	NA	NA	NA	NA	u
10	21057534	21071876	+	XLOC_002211	TCONS_00005354	NA	NA	NA	NA#lncrna	lnc	NA	3	3	7218	6952	lincSSdw	NA	ENSBTAT00000043607	NA	48059	NA	NA	NA	NA	NA	u
10	21057537	21071876	+	XLOC_002211	TCONS_00005355	NA	NA	NA	NA#lncrna	lnc	NA	3	3	1466	6952	lincSSdw	NA	ENSBTAT00000043607	NA	48062	NA	NA	NA	NA	NA	u
10	21057553	21071876	+	XLOC_002211	TCONS_00005356	NA	NA	NA	NA#lncrna	lnc	NA	3	3	6952	6952	lincSSdw	NA	ENSBTAT00000043607	NA	48078	NA	NA	NA	NA	NA	u
10	21676200	21676849	+	XLOC_002229	TCONS_00005426	NA	NA	NA	NA#lncrna	lnc	NA	1	1	649	649	lincSSup	NA	ENSBTAT00000016916	NA	1888	NA	NA	NA	NA	NA	u
10	21711205	21711719	+	XLOC_002231	TCONS_00005436	NA	NA	NA	NA#lncrna	lnc	NA	1	1	514	514	lincSSdw	NA	ENSBTAT00000016915	NA	3126	NA	NA	NA	NA	NA	u
10	21714103	21715339	+	XLOC_002232	TCONS_00005437	NA	NA	NA	NA#lncrna	lnc	NA	1	1	1236	1236	lincSSdw	NA	ENSBTAT00000016915	NA	6024	NA	NA	NA	NA	NA	u
10	21724270	21724796	+	XLOC_002234	TCONS_00005445	NA	NA	NA	NA#lncrna	lnc	NA	1	1	526	526	lincSSup	NA	ENSBTAT00000016912	NA	798	NA	NA	NA	NA	NA	u
10	21779373	21795828	+	XLOC_002237	TCONS_00005450	ENSBTAG00000016378	ENSBTAT00000021782	protein_coding	protein_coding#lncrna	lnc	NA	3	1	2348	2348	lncgASi	NA	ENSBTAT00000021782	NA	0	NA	NA	NA	ENSSSCG00000034465	gene11066	x
10	22357666	22369542	+	XLOC_002246	TCONS_00005469	ENSBTAG00000000432	ENSBTAT00000002757	protein_coding	protein_coding#lncrna	lnc	NA	2	3	2143	2485	lncgSi	NA	ENSBTAT00000057165	NA	0	NA	NA	NA	ENSSSCG00000033721	NA	x
10	22365566	22366820	+	XLOC_002247	TCONS_00005471	ENSBTAG00000000432	ENSBTAT00000002757	protein_coding	protein_coding#lncrna	lnc	NA	1	1	1254	1254	lncgASi	NA	ENSBTAT00000002757	NA	0	NA	NA	NA	ENSSSCG00000033721	NA	x
10	22367057	22369542	+	XLOC_002246	TCONS_00005472	ENSBTAG00000000432	ENSBTAT00000002757	protein_coding	protein_coding#lncrna	lnc	NA	1	3	2485	2485	lncgASi	NA	ENSBTAT00000002757	NA	0	NA	NA	NA	ENSSSCG00000033721	NA	x
10	23430830	23432600	+	XLOC_002248	TCONS_00005474	NA	NA	NA	NA#lncrna	lnc	NA	1	1	1770	1770	lincConv	NA	ENSBTAT00000063801	NA	15588	NA	NA	NA	NA	NA	u
10	23881607	23882711	+	XLOC_002250	TCONS_00005476	NA	NA	NA	NA#lncrna	lnc	NA	1	1	1104	1104	lincSSup	NA	ENSBTAT00000066241	NA	40787	NA	NA	NA	NA	NA	u
10	23888830	23889424	+	XLOC_002251	TCONS_00005477	NA	NA	NA	NA#lncrna	lnc	NA	1	1	594	594	lincSSup	NA	ENSBTAT00000066241	NA	34074	NA	NA	NA	NA	NA	u
10	23984491	23986748	+	XLOC_002258	TCONS_00005489	NA	NA	NA	NA#lncrna	lnc	NA	3	4	1288	1187	lincSSdw	NA	ENSBTAT00000049348	NA	5736	NA	NA	NA	NA	NA	u
10	23984544	23985972	+	XLOC_002258	TCONS_00005491	NA	NA	NA	NA#lncrna	lnc	NA	3	4	1086	1187	lincSSdw	NA	ENSBTAT00000049348	NA	5789	NA	NA	NA	NA	NA	u
10	24809811	24811800	+	XLOC_002262	TCONS_00005496	NA	NA	NA	NA#lncrna	lnc	NA	3	2	1195	907	lincConv	NA	ENSBTAT00000057215	NA	21183	NA	NA	NA	NA	NA	u
10	24809947	24811800	+	XLOC_002262	TCONS_00005497	NA	NA	NA	NA#lncrna	lnc	NA	4	2	619	907	lincConv	NA	ENSBTAT00000057215	NA	21183	NA	NA	NA	NA	NA	u
10	25008943	25009356	+	XLOC_002264	TCONS_00005499	NA	NA	NA	NA#lncrna	lnc	NA	1	1	413	413	lincSSup	NA	ENSBTAT00000053793	NA	25055	NA	NA	NA	NA	NA	u
10	25120761	25121853	+	XLOC_002272	TCONS_00005516	NA	NA	NA	NA#lncrna	lnc	NA	2	1	826	826	lincSSdw	NA	ENSBTAT00000065050	NA	8463	NA	NA	NA	NA	NA	u
10	25988627	25989454	+	XLOC_002288	TCONS_00005558	NA	NA	NA	NA#lncrna	lnc	NA	1	1	827	827	lincSSdw	NA	ENSBTAT00000001668	NA	7788	NA	NA	NA	NA	NA	u
10	26053083	26053856	+	XLOC_002291	TCONS_00005571	NA	NA	NA	NA#lncrna	lnc	NA	1	1	773	773	lincSSup	NA	ENSBTAT00000027974	NA	101	NA	NA	NA	NA	NA	u
10	26081601	26083420	+	XLOC_002293	TCONS_00005581	NA	NA	NA	NA#lncrna	lnc	NA	1	1	1819	1819	lincDiv	NA	ENSBTAT00000063701	NA	1686	NA	NA	NA	NA	NA	u
10	26088109	26090681	+	XLOC_002294	TCONS_00005582	NA	NA	NA	NA#lncrna	lnc	NA	1	1	2572	2572	lincDiv	NA	ENSBTAT00000063701	NA	8194	NA	NA	NA	NA	NA	u
10	26092454	26093332	+	XLOC_002295	TCONS_00005583	NA	NA	NA	NA#lncrna	lnc	NA	1	1	878	878	lincDiv	NA	ENSBTAT00000063701	NA	12539	NA	NA	NA	NA	NA	u
10	26094200	26111494	+	XLOC_002292	TCONS_00005584	NA	NA	NA	NA#lncrna	lnc	NA	3	10	4490	3427	lincConv	NA	ENSBTAT00000065979	NA	2460	NA	NA	NA	NA	NA	=
10	26095868	26111494	+	XLOC_002292	TCONS_00005585	NA	NA	NA	NA#lncrna	lnc	NA	5	10	4850	3427	lincConv	NA	ENSBTAT00000065979	NA	2460	NA	NA	NA	NA	NA	=
10	26450579	26452595	+	XLOC_002300	TCONS_00005595	NA	NA	NA	NA#lncrna	lnc	NA	1	1	2016	2016	lincDiv	NA	ENSBTAT00000052803	NA	4945	NA	NA	NA	NA	NA	u
10	26452769	26454084	+	XLOC_002301	TCONS_00005596	NA	NA	NA	NA#lncrna	lnc	NA	1	1	1315	1315	lincDiv	NA	ENSBTAT00000052803	NA	7135	NA	NA	NA	NA	NA	u
10	26454989	26481153	+	XLOC_002302	TCONS_00005597	NA	NA	NA	NA#lncrna	lnc	NA	4	1	7080	7080	lincDiv	NA	ENSBTAT00000052803	NA	9355	NA	NA	NA	NA	NA	u
10	26456510	26457843	+	XLOC_002303	TCONS_00005598	NA	NA	NA	NA#lncrna	lnc	NA	1	1	1333	1333	lincDiv	NA	ENSBTAT00000052803	NA	10876	NA	NA	NA	NA	NA	u
10	26459354	26460025	+	XLOC_002304	TCONS_00005599	NA	NA	NA	NA#lncrna	lnc	NA	1	1	671	671	lincDiv	NA	ENSBTAT00000052803	NA	13720	NA	NA	NA	NA	NA	u
10	26460929	26463273	+	XLOC_002305	TCONS_00005600	NA	NA	NA	NA#lncrna	lnc	NA	1	1	2344	2344	lincDiv	NA	ENSBTAT00000052803	NA	15295	NA	NA	NA	NA	NA	u
10	26463541	26465595	+	XLOC_002306	TCONS_00005601	NA	NA	NA	NA#lncrna	lnc	NA	1	1	2054	2054	lincDiv	NA	ENSBTAT00000052803	NA	17907	NA	NA	NA	NA	NA	u
10	26481808	26484349	+	XLOC_002307	TCONS_00005602	NA	NA	NA	NA#lncrna	lnc	NA	1	1	2541	2541	lincSSup	NA	ENSBTAT00000056496	OR6S1	8756	NA	NA	NA	NA	NA	u
10	26485661	26487194	+	XLOC_002308	TCONS_00005603	NA	NA	NA	NA#lncrna	lnc	NA	1	1	1533	1533	lincSSup	NA	ENSBTAT00000056496	OR6S1	5911	NA	NA	NA	NA	NA	u
10	26527581	26528544	+	XLOC_002311	TCONS_00005609	NA	NA	NA	NA#lncrna	lnc	NA	1	1	963	963	lincSSup	NA	ENSBTAT00000063357	RNASE11	15428	NA	NA	NA	NA	NA	u
10	26529191	26529838	+	XLOC_002312	TCONS_00005610	NA	NA	NA	NA#lncrna	lnc	NA	1	1	647	647	lincSSup	NA	ENSBTAT00000063357	RNASE11	14134	NA	NA	NA	NA	NA	u
10	26532347	26532930	+	XLOC_002313	TCONS_00005611	NA	NA	NA	NA#lncrna	lnc	NA	1	1	583	583	lincSSup	NA	ENSBTAT00000063357	RNASE11	11042	NA	NA	NA	NA	NA	u
10	26537653	26540176	+	XLOC_002310	TCONS_00005617	NA	NA	NA	NA#lncrna	lnc	NA	2	9	1531	1204	lincSSup	NA	ENSBTAT00000063357	RNASE11	3796	NA	NA	NA	NA	NA	u
10	26540977	26542277	+	XLOC_002314	TCONS_00005618	NA	NA	NA	NA#lncrna	lnc	NA	1	1	1300	1300	lincSSup	NA	ENSBTAT00000063357	RNASE11	1695	NA	NA	NA	NA	NA	u
10	26688995	26690471	+	XLOC_002317	TCONS_00005622	NA	NA	NA	NA#lncrna	lnc	NA	1	2	1476	1450	lincDiv	NA	ENSBTAT00000051987	NA	2693	NA	NA	NA	NA	NA	u
10	26786340	26788435	+	XLOC_002322	TCONS_00005645	NA	NA	NA	NA#lncrna	lnc	NA	1	1	2095	2095	lincSSdw	NA	ENSBTAT00000001564	NA	2049	NA	NA	NA	NA	NA	u
10	26814256	26814588	+	XLOC_002321	TCONS_00005649	ENSBTAG00000044427	ENSBTAT00000061860	misc_RNA	misc_RNA#lncrna	lnc	NA	1	25	332	6819	lincDiv	NA	ENSBTAT00000012338	PARP2	224	NA	NA	ENSGALG00000025650	ENSSSCG00000020439	NA	=
10	28445136	28451569	+	XLOC_002357	TCONS_00005710	NA	NA	NA	NA#lncrna	lnc	NA	4	6	5566	5514.5	lincDiv	NA	ENSBTAT00000008411	NA	33	NA	NA	NA	NA	NA	u
10	28445166	28451569	+	XLOC_002357	TCONS_00005711	NA	NA	NA	NA#lncrna	lnc	NA	4	6	5463	5514.5	lincDiv	NA	ENSBTAT00000008411	NA	63	NA	NA	NA	NA	NA	u
10	28445173	28451569	+	XLOC_002357	TCONS_00005713	NA	NA	NA	NA#lncrna	lnc	NA	4	6	5606	5514.5	lincDiv	NA	ENSBTAT00000008411	NA	70	NA	NA	NA	NA	NA	u
10	28445173	28451569	+	XLOC_002357	TCONS_00005714	NA	NA	NA	NA#lncrna	lnc	NA	2	6	6139	5514.5	lincDiv	NA	ENSBTAT00000008411	NA	70	NA	NA	NA	NA	NA	u
10	28515598	28525839	+	XLOC_002358	TCONS_00005721	NA	NA	NA	NA#lncrna	lnc	NA	1	6	10241	11884	lincSSdw	NA	ENSBTAT00000008409	NA	5886	NA	NA	NA	NA	NA	=
10	28526307	28535847	+	XLOC_002359	TCONS_00005722	NA	NA	NA	NA#lncrna	lnc	NA	1	1	9540	9540	lincSSup	NA	ENSBTAT00000009709	NA	13131	NA	NA	NA	NA	NA	u
10	29622020	29624765	+	XLOC_002363	TCONS_00005731	NA	NA	NA	NA#lncrna	lnc	NA	1	1	2745	2745	lincSSup	NA	ENSBTAT00000024613	NA	51985	NA	NA	NA	NA	NA	u
10	29964639	29970807	+	XLOC_002364	TCONS_00005737	NA	NA	NA	NA#lncrna	lnc	NA	3	6	4157	2921.5	lincSSdw	NA	ENSBTAT00000064129	NA	31484	NA	NA	NA	NA	NA	=
10	30160173	30179466	+	XLOC_002365	TCONS_00005738	NA	NA	NA	NA#lncrna	lnc	NA	1	5	19293	13961	lincDiv	NA	ENSBTAT00000035838	NA	829	NA	NA	NA	NA	NA	u
10	30160200	30179466	+	XLOC_002365	TCONS_00005740	NA	NA	NA	NA#lncrna	lnc	NA	2	5	9507	13961	lincDiv	NA	ENSBTAT00000035838	NA	856	NA	NA	NA	NA	NA	u
10	30160214	30179466	+	XLOC_002365	TCONS_00005741	NA	NA	NA	NA#lncrna	lnc	NA	2	5	13961	13961	lincDiv	NA	ENSBTAT00000035838	NA	870	NA	NA	NA	NA	NA	u
10	30162275	30179466	+	XLOC_002365	TCONS_00005742	NA	NA	NA	NA#lncrna	lnc	NA	2	5	16113	13961	lincDiv	NA	ENSBTAT00000035838	NA	2931	NA	NA	NA	NA	NA	u
10	30531930	30532938	+	XLOC_002367	TCONS_00005744	NA	NA	NA	NA#lncrna	lnc	NA	2	2	231	272.5	lincDiv	NA	ENSBTAT00000061230	NA	4654	NA	NA	NA	NA	NA	u
10	30644288	30672182	+	XLOC_002368	TCONS_00005746	NA	NA	NA	NA#lncrna	lnc	NA	3	3	3218	3218	lincDiv	NA	ENSBTAT00000061230	NA	117012	NA	NA	NA	NA	NA	u
10	30668733	30672182	+	XLOC_002368	TCONS_00005747	NA	NA	NA	NA#lncrna	lnc	NA	1	3	3449	3218	lincDiv	NA	ENSBTAT00000061230	NA	141457	NA	NA	NA	NA	NA	u
10	32580280	32586629	+	XLOC_002372	TCONS_00005756	NA	NA	NA	NA#lncrna	lnc	NA	1	1	6349	6349	lincSSdw	NA	ENSBTAT00000002823	NA	9596	NA	NA	NA	NA	NA	u
10	32874266	32877135	+	XLOC_002376	TCONS_00005760	NA	NA	NA	NA#lncrna	lnc	NA	1	1	2869	2869	lincDiv	NA	ENSBTAT00000061494	NA	7605	NA	NA	NA	NA	NA	u
10	36362550	36363648	+	XLOC_002395	TCONS_00005826	NA	NA	NA	NA#lncrna	lnc	NA	1	1	1098	1098	lincSSup	NA	ENSBTAT00000003788	NA	4615	NA	NA	NA	NA	NA	u
10	36404252	36408683	+	XLOC_002397	TCONS_00005828	ENSBTAG00000002921	ENSBTAT00000003795	protein_coding	protein_coding#lncrna	lnc	NA	2	1	3946	3946	lncgASe	NA	ENSBTAT00000003795	NA	0	NA	NA	ENSGALG00000035242	ENSSSCG00000004765	gene10756	x
10	36557973	36560788	+	XLOC_002402	TCONS_00005851	NA	NA	NA	NA#lncrna	lnc	NA	1	1	2815	2815	lincSSdw	NA	ENSBTAT00000015368	NA	3011	NA	NA	NA	NA	NA	u
10	36561896	36563541	+	XLOC_002403	TCONS_00005852	NA	NA	NA	NA#lncrna	lnc	NA	1	1	1645	1645	lincSSdw	NA	ENSBTAT00000015368	NA	6934	NA	NA	NA	NA	NA	u
10	37189289	37190790	+	XLOC_002414	TCONS_00005881	NA	NA	NA	NA#lncrna	lnc	NA	1	1	1501	1501	lincSSup	NA	ENSBTAT00000020143	NA	2236	NA	NA	NA	NA	NA	u
10	38084815	38085361	+	XLOC_002423	TCONS_00005936	NA	NA	NA	NA#lncrna	lnc	NA	1	1	546	546	lincSSup	NA	ENSBTAT00000057049	NA	20403	NA	NA	NA	NA	NA	u
10	38287808	38291473	+	XLOC_002424	TCONS_00005944	NA	NA	NA	NA#lncrna	lnc	NA	1	1	3665	3665	lincConv	NA	ENSBTAT00000028086	NA	10020	NA	NA	NA	NA	NA	u
10	38447182	38453843	+	XLOC_002425	TCONS_00005945	ENSBTAG00000021087	ENSBTAT00000028086	protein_coding	protein_coding#lncrna	lnc	NA	2	1	6524	6524	lncgASe	NA	ENSBTAT00000028086	NA	0	NA	NA	ENSGALG00000009249	ENSSSCG00000004717	gene10703	x
10	42671324	42671620	+	XLOC_002432	TCONS_00005958	ENSBTAG00000045661	ENSBTAT00000062960	misc_RNA	misc_RNA#lncrna	lnc	NA	1	1	296	296	lincSSup	NA	ENSBTAT00000006480	NA	14310	NA	NA	NA	ENSSSCG00000034995	NA	=
10	42926380	42927552	+	XLOC_002438	TCONS_00005978	NA	NA	NA	NA#lncrna	lnc	NA	1	1	1172	1172	lincSSdw	NA	ENSBTAT00000063023	NA	23442	NA	NA	NA	NA	NA	u
10	42973453	43002442	+	XLOC_002440	TCONS_00005980	NA	NA	NA	NA#lncrna	lnc	NA	3	3	3961	3961	lincSSdw	NA	ENSBTAT00000063023	NA	70515	NA	NA	NA	NA	NA	u
10	42973496	43002442	+	XLOC_002440	TCONS_00005981	NA	NA	NA	NA#lncrna	lnc	NA	2	3	6164	3961	lincSSdw	NA	ENSBTAT00000063023	NA	70558	NA	NA	NA	NA	NA	u
10	42973575	42987100	+	XLOC_002440	TCONS_00005982	NA	NA	NA	NA#lncrna	lnc	NA	2	3	1956	3961	lincSSdw	NA	ENSBTAT00000063023	NA	70637	NA	NA	NA	NA	NA	u
10	42976308	42979257	+	XLOC_002441	TCONS_00005983	NA	NA	NA	NA#lncrna	lnc	NA	1	1	2949	2949	lincSSdw	NA	ENSBTAT00000063023	NA	73370	NA	NA	NA	NA	NA	u
10	42981607	42983326	+	XLOC_002442	TCONS_00005984	NA	NA	NA	NA#lncrna	lnc	NA	1	1	1719	1719	lincSSdw	NA	ENSBTAT00000063023	NA	78669	NA	NA	NA	NA	NA	u
10	42983394	42984338	+	XLOC_002443	TCONS_00005985	NA	NA	NA	NA#lncrna	lnc	NA	1	1	944	944	lincSSdw	NA	ENSBTAT00000063023	NA	80456	NA	NA	NA	NA	NA	u
10	42984606	42985547	+	XLOC_002444	TCONS_00005986	NA	NA	NA	NA#lncrna	lnc	NA	1	1	941	941	lincSSdw	NA	ENSBTAT00000063023	NA	81668	NA	NA	NA	NA	NA	u
10	42988416	42996312	+	XLOC_002445	TCONS_00005987	NA	NA	NA	NA#lncrna	lnc	NA	1	1	7896	7896	lincSSdw	NA	ENSBTAT00000063023	NA	85478	NA	NA	NA	NA	NA	u
10	43014444	43037924	+	XLOC_002446	TCONS_00005988	NA	NA	NA	NA#lncrna	lnc	NA	3	9	4947	5128	lincConv	NA	ENSBTAT00000007295	NA	51454	NA	NA	NA	NA	NA	u
10	43014444	43037924	+	XLOC_002446	TCONS_00005989	NA	NA	NA	NA#lncrna	lnc	NA	2	9	6425	5128	lincConv	NA	ENSBTAT00000007295	NA	51454	NA	NA	NA	NA	NA	u
10	43014461	43018193	+	XLOC_002446	TCONS_00005990	NA	NA	NA	NA#lncrna	lnc	NA	2	9	3354	5128	lincConv	NA	ENSBTAT00000007295	NA	71185	NA	NA	NA	NA	NA	u
10	43014461	43037924	+	XLOC_002446	TCONS_00005991	NA	NA	NA	NA#lncrna	lnc	NA	3	9	5196	5128	lincConv	NA	ENSBTAT00000007295	NA	51454	NA	NA	NA	NA	NA	u
10	43031039	43037924	+	XLOC_002446	TCONS_00005994	NA	NA	NA	NA#lncrna	lnc	NA	3	9	4608	5128	lincConv	NA	ENSBTAT00000007295	NA	51454	NA	NA	NA	NA	NA	u
10	43031061	43037924	+	XLOC_002446	TCONS_00005995	NA	NA	NA	NA#lncrna	lnc	NA	3	9	4590	5128	lincConv	NA	ENSBTAT00000007295	NA	51454	NA	NA	NA	NA	NA	u
10	43031584	43037924	+	XLOC_002446	TCONS_00005997	NA	NA	NA	NA#lncrna	lnc	NA	1	9	6340	5128	lincConv	NA	ENSBTAT00000007295	NA	51454	NA	NA	NA	NA	NA	u
10	43045708	43063777	+	XLOC_002448	TCONS_00005998	NA	NA	NA	NA#lncrna	lnc	NA	4	1	1254	1254	lincConv	NA	ENSBTAT00000007295	NA	25601	NA	NA	NA	NA	NA	u
10	43069892	43072605	+	XLOC_002449	TCONS_00005999	NA	NA	NA	NA#lncrna	lnc	NA	1	1	2713	2713	lincConv	NA	ENSBTAT00000007295	NA	16773	NA	NA	NA	NA	NA	u
10	43612797	43614287	+	XLOC_002453	TCONS_00006004	NA	NA	NA	NA#lncrna	lnc	NA	1	1	1490	1490	lincDiv	NA	ENSBTAT00000002017	NA	12800	NA	NA	NA	NA	NA	u
10	43841508	43843103	+	XLOC_002455	TCONS_00006006	NA	NA	NA	NA#lncrna	lnc	NA	1	1	1595	1595	lincDiv	NA	ENSBTAT00000015277	NA	514	NA	NA	NA	NA	NA	u
10	43849656	43851859	+	XLOC_002456	TCONS_00006007	NA	NA	NA	NA#lncrna	lnc	NA	1	1	2203	2203	lincDiv	NA	ENSBTAT00000015277	NA	8662	NA	NA	NA	NA	NA	u
10	43852093	43853930	+	XLOC_002457	TCONS_00006008	NA	NA	NA	NA#lncrna	lnc	NA	1	1	1837	1837	lincDiv	NA	ENSBTAT00000015277	NA	11099	NA	NA	NA	NA	NA	u
10	43863655	43866155	+	XLOC_002458	TCONS_00006009	NA	NA	NA	NA#lncrna	lnc	NA	1	1	2500	2500	lincConv	NA	ENSBTAT00000013346	NA	5023	NA	NA	NA	NA	NA	u
10	43877695	43879656	+	XLOC_002459	TCONS_00006010	ENSBTAG00000010103	ENSBTAT00000045179	protein_coding	protein_coding#lncrna	lnc	NA	1	1	1961	1961	lncgASe	NA	ENSBTAT00000045179	NA	0	NA	NA	ENSGALG00000012367	ENSSSCG00000005025	gene10665	x
10	45345419	45349482	+	XLOC_002468	TCONS_00006032	NA	NA	NA	NA#lncrna	lnc	NA	1	1	4063	4063	lincSSdw	NA	ENSBTAT00000010047	NA	21021	NA	NA	NA	NA	NA	u
10	45349614	45361259	+	XLOC_002469	TCONS_00006033	NA	NA	NA	NA#lncrna	lnc	NA	1	1	11645	11645	lincSSup	NA	ENSBTAT00000014659	RBPMS2	19086	NA	NA	NA	NA	NA	u
10	47084826	47086459	+	XLOC_002483	TCONS_00006095	NA	NA	NA	NA#lncrna	lnc	NA	2	3	556	628	lincDiv	NA	ENSBTAT00000044796	TPM1	18980	NA	NA	NA	NA	NA	u
10	48273540	48278486	+	XLOC_002488	TCONS_00006112	NA	NA	NA	NA#lncrna	lnc	NA	2	1	2445	2445	lincSSdw	NA	ENSBTAT00000061287	NA	4671	NA	NA	NA	NA	NA	u
10	49832898	49834350	+	XLOC_002491	TCONS_00006125	NA	NA	NA	NA#lncrna	lnc	NA	1	1	1452	1452	lincSSdw	NA	ENSBTAT00000007009	NA	3560	NA	NA	NA	NA	NA	u
10	49836030	49840421	+	XLOC_002492	TCONS_00006126	NA	NA	NA	NA#lncrna	lnc	NA	1	1	4391	4391	lincSSdw	NA	ENSBTAT00000007009	NA	6692	NA	NA	NA	NA	NA	u
10	49840675	49842217	+	XLOC_002493	TCONS_00006127	NA	NA	NA	NA#lncrna	lnc	NA	1	1	1542	1542	lincSSdw	NA	ENSBTAT00000007009	NA	11337	NA	NA	NA	NA	NA	u
10	49848826	49852842	+	XLOC_002494	TCONS_00006128	NA	NA	NA	NA#lncrna	lnc	NA	1	1	4016	4016	lincSSup	NA	ENSBTAT00000012655	NA	7220	NA	NA	NA	NA	NA	u
10	50281659	50286230	+	XLOC_002496	TCONS_00006130	ENSBTAG00000019114	ENSBTAT00000025445	protein_coding	protein_coding#lncrna	lnc	NA	1	1	4571	4571	lncgASe	NA	ENSBTAT00000025445	NA	0	NA	NA	ENSGALG00000027498	ENSSSCG00000035244	gene10613	x
10	50288589	50289551	+	XLOC_002497	TCONS_00006131	NA	NA	NA	NA#lncrna	lnc	NA	1	1	962	962	lincDiv	NA	ENSBTAT00000025445	NA	5441	NA	NA	NA	NA	NA	u
10	50289605	50294121	+	XLOC_002498	TCONS_00006132	NA	NA	NA	NA#lncrna	lnc	NA	1	1	4516	4516	lincDiv	NA	ENSBTAT00000025445	NA	6457	NA	NA	NA	NA	NA	u
10	50701834	50705437	+	XLOC_002502	TCONS_00006138	NA	NA	NA	NA#lncrna	lnc	NA	1	1	3603	3603	lincConv	NA	ENSBTAT00000012427	NA	2177	NA	NA	NA	NA	NA	u
10	50708861	50711682	+	XLOC_002503	TCONS_00006139	ENSBTAG00000009443	ENSBTAT00000012427	protein_coding	protein_coding#lncrna	lnc	NA	1	1	2821	2821	lncgASe	NA	ENSBTAT00000012427	NA	0	NA	NA	ENSGALG00000044940	ENSSSCG00000004584	gene10608	x
10	51454457	51462758	+	XLOC_002506	TCONS_00006157	NA	NA	NA	NA#lncrna	lnc	NA	2	1	6648	6648	lincSSdw	NA	ENSBTAT00000015043	NA	634	NA	NA	NA	NA	NA	u
10	52017404	52022630	+	XLOC_002510	TCONS_00006164	NA	NA	NA	NA#lncrna	lnc	NA	2	5	1226	7409	lincDiv	NA	ENSBTAT00000007206	LIPC	96144	NA	NA	NA	NA	NA	u
10	52017404	52040018	+	XLOC_002510	TCONS_00006165	NA	NA	NA	NA#lncrna	lnc	NA	3	5	7409	7409	lincDiv	NA	ENSBTAT00000007206	LIPC	96144	NA	NA	NA	NA	NA	u
10	52017415	52040018	+	XLOC_002510	TCONS_00006167	NA	NA	NA	NA#lncrna	lnc	NA	2	5	7221	7409	lincDiv	NA	ENSBTAT00000007206	LIPC	96155	NA	NA	NA	NA	NA	u
10	52232384	52233969	+	XLOC_002512	TCONS_00006170	NA	NA	NA	NA#lncrna	lnc	NA	1	1	1585	1585	lincDiv	NA	ENSBTAT00000017894	NA	62910	NA	NA	NA	NA	NA	u
10	53481253	53489175	+	XLOC_002514	TCONS_00006175	NA	NA	NA	NA#lncrna	lnc	NA	1	3	7922	3217	lincDiv	NA	ENSBTAT00000035927	NA	204	NA	NA	NA	NA	NA	u
10	53481300	53489175	+	XLOC_002514	TCONS_00006176	NA	NA	NA	NA#lncrna	lnc	NA	2	3	3217	3217	lincDiv	NA	ENSBTAT00000035927	NA	251	NA	NA	NA	NA	NA	u
10	53612122	53614054	+	XLOC_002516	TCONS_00006179	NA	NA	NA	NA#lncrna	lnc	NA	1	1	1932	1932	lincSSup	NA	ENSBTAT00000001949	ZNF280D	124880	NA	NA	NA	NA	NA	u
10	53868929	53910096	+	XLOC_002518	TCONS_00006189	NA	NA	NA	NA#lncrna	lnc	NA	4	8	2233	2925	lincSSdw	NA	ENSBTAT00000001949	ZNF280D	28218	NA	NA	NA	NA	NA	=
10	53868929	53919616	+	XLOC_002518	TCONS_00006190	NA	NA	NA	NA#lncrna	lnc	NA	5	8	2416	2925	lincSSdw	NA	ENSBTAT00000001949	ZNF280D	28218	NA	NA	NA	NA	NA	=
10	54422708	54428676	+	XLOC_002520	TCONS_00006201	NA	NA	NA	NA#lncrna	lnc	NA	2	1	5664	5664	lincSSdw	NA	ENSBTAT00000000738	NA	617	NA	NA	NA	NA	NA	u
10	54841039	54846459	+	XLOC_002523	TCONS_00006212	NA	NA	NA	NA#lncrna	lnc	NA	1	1	5420	5420	lincSSdw	NA	ENSBTAT00000061599	PRTG	3019	NA	NA	NA	NA	NA	u
10	54896847	54899926	+	XLOC_002525	TCONS_00006218	NA	NA	NA	NA#lncrna	lnc	NA	1	1	3079	3079	lincSSup	NA	ENSBTAT00000061338	NA	3549	NA	NA	NA	NA	NA	u
10	54902319	54903361	+	XLOC_002526	TCONS_00006219	NA	NA	NA	NA#lncrna	lnc	NA	1	1	1042	1042	lincSSup	NA	ENSBTAT00000061338	NA	114	NA	NA	NA	NA	NA	u
10	54973140	54974576	+	XLOC_002524	TCONS_00006222	NA	NA	NA	NA#lncrna	lnc	NA	1	8	1436	4016	lincSSdw	NA	ENSBTAT00000061338	NA	2460	NA	NA	NA	NA	NA	=
10	54983928	54987344	+	XLOC_002527	TCONS_00006223	NA	NA	NA	NA#lncrna	lnc	NA	1	1	3416	3416	lincSSdw	NA	ENSBTAT00000061338	NA	13248	NA	NA	NA	NA	NA	u
10	55057524	55061790	+	XLOC_002530	TCONS_00006235	NA	NA	NA	NA#lncrna	lnc	NA	1	2	4266	3329	lincDiv	NA	ENSBTAT00000016934	PIGB	3218	NA	NA	NA	NA	NA	u
10	55078862	55079342	+	XLOC_002531	TCONS_00006236	NA	NA	NA	NA#lncrna	lnc	NA	1	1	480	480	lincDiv	NA	ENSBTAT00000016934	PIGB	24556	NA	NA	NA	NA	NA	u
10	55079781	55080842	+	XLOC_002532	TCONS_00006237	NA	NA	NA	NA#lncrna	lnc	NA	1	1	1061	1061	lincDiv	NA	ENSBTAT00000016934	PIGB	25475	NA	NA	NA	NA	NA	u
10	55112976	55113888	+	XLOC_002533	TCONS_00006238	NA	NA	NA	NA#lncrna	lnc	NA	1	1	912	912	lincSSup	NA	ENSBTAT00000016464	NA	6634	NA	NA	NA	NA	NA	u
10	55161671	55163130	+	XLOC_002534	TCONS_00006244	NA	NA	NA	NA#lncrna	lnc	NA	1	1	1459	1459	lincSSup	NA	ENSBTAT00000001767	NA	2710	NA	NA	NA	NA	NA	u
10	55196677	55201423	+	XLOC_002536	TCONS_00006247	NA	NA	NA	NA#lncrna	lnc	NA	1	1	4746	4746	lincSSdw	NA	ENSBTAT00000001767	NA	17214	NA	NA	NA	NA	NA	u
10	55254621	55256245	+	XLOC_002537	TCONS_00006248	NA	NA	NA	NA#lncrna	lnc	NA	1	1	1624	1624	lincSSdw	NA	ENSBTAT00000001767	NA	75158	NA	NA	NA	NA	NA	u
10	55642302	55643268	+	XLOC_002539	TCONS_00006250	NA	NA	NA	NA#lncrna	lnc	NA	1	1	966	966	lincConv	NA	ENSBTAT00000002162	NA	74094	NA	NA	NA	NA	NA	u
10	56556260	56557469	+	XLOC_002541	TCONS_00006252	NA	NA	NA	NA#lncrna	lnc	NA	3	1	721	721	lincSSup	NA	ENSBTAT00000061231	NA	121432	NA	NA	NA	NA	NA	u
10	57696159	57702477	+	XLOC_002546	TCONS_00006257	NA	NA	NA	NA#lncrna	lnc	NA	4	4	1793	1477.5	lincSSup	NA	ENSBTAT00000066281	NA	9631	NA	NA	NA	NA	NA	u
10	57696159	57702477	+	XLOC_002546	TCONS_00006258	NA	NA	NA	NA#lncrna	lnc	NA	4	4	1797	1477.5	lincSSup	NA	ENSBTAT00000066281	NA	9631	NA	NA	NA	NA	NA	u
10	57696585	57702477	+	XLOC_002546	TCONS_00006259	NA	NA	NA	NA#lncrna	lnc	NA	4	4	1162	1477.5	lincSSup	NA	ENSBTAT00000066281	NA	9631	NA	NA	NA	NA	NA	u
10	57698033	57702477	+	XLOC_002546	TCONS_00006260	NA	NA	NA	NA#lncrna	lnc	NA	3	4	996	1477.5	lincSSup	NA	ENSBTAT00000066281	NA	9631	NA	NA	NA	NA	NA	u
10	57919479	57923004	+	XLOC_002549	TCONS_00006275	NA	NA	NA	NA#lncrna	lnc	NA	1	1	3525	3525	lincSSup	NA	ENSBTAT00000022929	NA	242	NA	NA	NA	NA	NA	u
10	58326016	58326774	+	XLOC_002555	TCONS_00006310	NA	NA	NA	NA#lncrna	lnc	NA	1	2	758	667	lincSSdw	NA	ENSBTAT00000004896	NA	2015	NA	NA	NA	NA	NA	u
10	58471302	58478936	+	XLOC_002558	TCONS_00006314	NA	NA	NA	NA#lncrna	lnc	NA	1	1	7634	7634	lincDiv	NA	ENSBTAT00000007709	NA	21401	NA	NA	NA	NA	NA	u
10	58555004	58558799	+	XLOC_002560	TCONS_00006322	NA	NA	NA	NA#lncrna	lnc	NA	3	1	2267	2267	lincConv	NA	ENSBTAT00000026116	NA	10263	NA	NA	NA	NA	NA	u
10	58746639	58752733	+	XLOC_002564	TCONS_00006332	ENSBTAG00000017677	ENSBTAT00000023512	protein_coding	protein_coding#lncrna	lnc	NA	1	1	6094	6094	lncgASe	NA	ENSBTAT00000023512	NA	0	NA	NA	ENSGALG00000043583	ENSSSCG00000004630	gene10553	x
10	59015808	59017074	+	XLOC_002567	TCONS_00006342	NA	NA	NA	NA#lncrna	lnc	NA	1	1	1266	1266	lincSSdw	NA	ENSBTAT00000035892	DMXL2	19673	NA	NA	NA	NA	NA	u
10	59017191	59018807	+	XLOC_002568	TCONS_00006343	NA	NA	NA	NA#lncrna	lnc	NA	1	1	1616	1616	lincSSdw	NA	ENSBTAT00000035892	DMXL2	21056	NA	NA	NA	NA	NA	u
10	59644274	59655743	+	XLOC_002571	TCONS_00006349	NA	NA	NA	NA#lncrna	lnc	NA	3	4	5971	3309.5	lincDiv	NA	ENSBTAT00000061383	NA	188	NA	NA	NA	NA	NA	u
10	59644274	59655743	+	XLOC_002571	TCONS_00006350	NA	NA	NA	NA#lncrna	lnc	NA	2	4	6264	3309.5	lincDiv	NA	ENSBTAT00000061383	NA	188	NA	NA	NA	NA	NA	u
10	59644296	59707579	+	XLOC_002571	TCONS_00006352	NA	NA	NA	NA#lncrna	lnc	NA	3	4	648	3309.5	lincDiv	NA	ENSBTAT00000061383	NA	210	NA	NA	NA	NA	NA	u
10	59656274	59659410	+	XLOC_002572	TCONS_00006353	NA	NA	NA	NA#lncrna	lnc	NA	1	1	3136	3136	lincDiv	NA	ENSBTAT00000061383	NA	12188	NA	NA	NA	NA	NA	u
10	59697575	59700707	+	XLOC_002574	TCONS_00006355	NA	NA	NA	NA#lncrna	lnc	NA	1	1	3132	3132	lincDiv	NA	ENSBTAT00000061383	NA	53489	NA	NA	NA	NA	NA	u
10	59705873	59707050	+	XLOC_002575	TCONS_00006356	NA	NA	NA	NA#lncrna	lnc	NA	1	1	1177	1177	lincDiv	NA	ENSBTAT00000061383	NA	61787	NA	NA	NA	NA	NA	u
10	59819496	59821476	+	XLOC_002577	TCONS_00006365	NA	NA	NA	NA#lncrna	lnc	NA	1	1	1980	1980	lincSSdw	NA	ENSBTAT00000015701	NA	6340	NA	NA	NA	NA	NA	u
10	59821529	59822466	+	XLOC_002578	TCONS_00006366	NA	NA	NA	NA#lncrna	lnc	NA	1	1	937	937	lincSSdw	NA	ENSBTAT00000015701	NA	8373	NA	NA	NA	NA	NA	u
10	59822801	59826512	+	XLOC_002579	TCONS_00006367	NA	NA	NA	NA#lncrna	lnc	NA	1	1	3711	3711	lincSSdw	NA	ENSBTAT00000015701	NA	9645	NA	NA	NA	NA	NA	u
10	59945851	59947494	+	XLOC_002581	TCONS_00006377	NA	NA	NA	NA#lncrna	lnc	NA	1	1	1643	1643	lincSSdw	NA	ENSBTAT00000044081	NA	2553	NA	NA	NA	NA	NA	u
10	60137718	60138798	+	XLOC_002587	TCONS_00006390	NA	NA	NA	NA#lncrna	lnc	NA	1	1	1080	1080	lincConv	NA	ENSBTAT00000013083	NA	1740	NA	NA	NA	NA	NA	u
10	60140042	60143026	+	XLOC_002588	TCONS_00006391	ENSBTAG00000009911	ENSBTAT00000013083	protein_coding	protein_coding#lncrna	lnc	NA	1	1	2984	2984	lncgASe	NA	ENSBTAT00000013083	NA	0	NA	NA	ENSGALG00000023436	ENSSSCG00000004644	gene10537	x
10	60308843	60315107	+	XLOC_002591	TCONS_00006394	NA	NA	NA	NA#lncrna	lnc	NA	1	1	6264	6264	lincDiv	NA	ENSBTAT00000005640	NA	32845	NA	NA	NA	NA	NA	u
10	60641875	60647328	+	XLOC_002593	TCONS_00006401	NA	NA	NA	NA#lncrna	lnc	NA	1	1	5453	5453	lincSSdw	NA	ENSBTAT00000061642	ATP8B4	2726	NA	NA	NA	NA	NA	u
10	61336673	61348927	+	XLOC_002596	TCONS_00006408	NA	NA	NA	NA#lncrna	lnc	NA	2	2	5151	7302.5	lincSSdw	NA	ENSBTAT00000017862	NA	10313	NA	NA	NA	NA	NA	u
10	61339369	61348927	+	XLOC_002596	TCONS_00006409	NA	NA	NA	NA#lncrna	lnc	NA	2	2	9454	7302.5	lincSSdw	NA	ENSBTAT00000017862	NA	13009	NA	NA	NA	NA	NA	u
10	61397103	61398502	+	XLOC_002597	TCONS_00006410	NA	NA	NA	NA#lncrna	lnc	NA	1	3	1399	1580	lincSSup	NA	ENSBTAT00000065830	NA	18825	NA	NA	NA	NA	NA	u
10	61397140	61401866	+	XLOC_002597	TCONS_00006411	NA	NA	NA	NA#lncrna	lnc	NA	2	3	1580	1580	lincSSup	NA	ENSBTAT00000065830	NA	15461	NA	NA	NA	NA	NA	u
10	61398725	61401866	+	XLOC_002597	TCONS_00006412	NA	NA	NA	NA#lncrna	lnc	NA	1	3	3141	1580	lincSSup	NA	ENSBTAT00000065830	NA	15461	NA	NA	NA	NA	NA	u
10	61758580	61761308	+	XLOC_002602	TCONS_00006434	NA	NA	NA	NA#lncrna	lnc	NA	1	1	2728	2728	lincSSdw	NA	ENSBTAT00000015487	NA	6715	NA	NA	NA	NA	NA	u
10	65003382	65004050	+	XLOC_002608	TCONS_00006446	NA	NA	NA	NA#lncrna	lnc	NA	1	1	668	668	lincConv	NA	ENSBTAT00000013690	NA	35248	NA	NA	NA	NA	NA	u
10	65610182	65618889	+	XLOC_002615	TCONS_00006463	NA	NA	NA	NA#lncrna	lnc	NA	1	1	8707	8707	lincDiv	NA	ENSBTAT00000035849	NA	542	NA	NA	NA	NA	NA	u
10	65858031	65864281	+	XLOC_002619	TCONS_00006468	NA	NA	NA	NA#lncrna	lnc	NA	1	2	6250	4804.5	lincDiv	NA	ENSBTAT00000019278	NA	14089	NA	NA	NA	NA	NA	u
10	65864705	65866618	+	XLOC_002620	TCONS_00006470	NA	NA	NA	NA#lncrna	lnc	NA	1	1	1913	1913	lincDiv	NA	ENSBTAT00000019278	NA	20763	NA	NA	NA	NA	NA	u
10	67342628	67343707	+	XLOC_002628	TCONS_00006482	NA	NA	NA	NA#lncrna	lnc	NA	1	1	1079	1079	lincSSdw	NA	ENSBTAT00000022778	NA	70082	NA	NA	NA	NA	NA	u
10	67366140	67370339	+	XLOC_002630	TCONS_00006484	NA	NA	NA	NA#lncrna	lnc	NA	1	1	4199	4199	lincSSup	NA	ENSBTAT00000001925	NA	60652	NA	NA	NA	NA	NA	u
10	67633665	67641379	+	XLOC_002632	TCONS_00006490	NA	NA	NA	NA#lncrna	lnc	NA	1	3	7714	2606	lincDiv	NA	ENSBTAT00000009020	NA	2576	NA	NA	NA	NA	NA	u
10	67775514	67780207	+	XLOC_002635	TCONS_00006499	NA	NA	NA	NA#lncrna	lnc	NA	1	2	4693	4410	lincSSdw	NA	ENSBTAT00000043779	NA	10338	NA	NA	NA	NA	NA	u
10	67775514	67780207	+	XLOC_002635	TCONS_00006500	NA	NA	NA	NA#lncrna	lnc	NA	2	2	4127	4410	lincSSdw	NA	ENSBTAT00000043779	NA	10338	NA	NA	NA	NA	NA	u
10	67867235	67871737	+	XLOC_002637	TCONS_00006502	ENSBTAG00000002331	ENSBTAT00000003008	protein_coding	protein_coding#lncrna	lnc	NA	1	1	4502	4502	lncgASe	NA	ENSBTAT00000003008	NA	0	NA	NA	NA	ENSSSCG00000005056	gene10470	x
10	68371577	68373738	+	XLOC_002642	TCONS_00006527	NA	NA	NA	NA#lncrna	lnc	NA	1	1	2161	2161	lincSSdw	NA	ENSBTAT00000043690	NA	19698	NA	NA	NA	NA	NA	u
10	69322510	69329276	+	XLOC_002646	TCONS_00006540	NA	NA	NA	NA#lncrna	lnc	NA	2	2	6317	6541.5	lincSSdw	NA	ENSBTAT00000052373	NA	3621	NA	NA	NA	NA	NA	u
10	69322510	69329276	+	XLOC_002646	TCONS_00006541	NA	NA	NA	NA#lncrna	lnc	NA	1	2	6766	6541.5	lincSSdw	NA	ENSBTAT00000052373	NA	3621	NA	NA	NA	NA	NA	u
10	70038325	70039858	+	XLOC_002650	TCONS_00006551	NA	NA	NA	NA#lncrna	lnc	NA	1	1	1533	1533	lincSSdw	NA	ENSBTAT00000017282	NA	6735	NA	NA	NA	NA	NA	u
10	70040537	70041927	+	XLOC_002651	TCONS_00006552	NA	NA	NA	NA#lncrna	lnc	NA	1	1	1390	1390	lincSSdw	NA	ENSBTAT00000017282	NA	8947	NA	NA	NA	NA	NA	u
10	70042081	70045192	+	XLOC_002652	TCONS_00006553	NA	NA	NA	NA#lncrna	lnc	NA	1	1	3111	3111	lincSSdw	NA	ENSBTAT00000017282	NA	10491	NA	NA	NA	NA	NA	u
10	70200621	70201980	+	XLOC_002653	TCONS_00006554	NA	NA	NA	NA#lncrna	lnc	NA	1	1	1359	1359	lincDiv	NA	ENSBTAT00000008321	NA	14031	NA	NA	NA	NA	NA	u
10	70791451	70792631	+	XLOC_002657	TCONS_00006559	NA	NA	NA	NA#lncrna	lnc	NA	1	1	1180	1180	lincSSdw	NA	ENSBTAT00000019138	NA	3277	NA	NA	NA	NA	NA	u
10	71108178	71109229	+	XLOC_002662	TCONS_00006589	NA	NA	NA	NA#lncrna	lnc	NA	1	1	1051	1051	lincSSdw	NA	ENSBTAT00000008528	NA	30006	NA	NA	NA	NA	NA	u
10	71179720	71182308	+	XLOC_002665	TCONS_00006594	NA	NA	NA	NA#lncrna	lnc	NA	1	1	2588	2588	lincSSdw	NA	ENSBTAT00000025871	NA	18023	NA	NA	NA	NA	NA	u
10	72298916	72299278	+	XLOC_002669	TCONS_00006608	ENSBTAG00000040564	ENSBTAT00000053207	protein_coding	protein_coding#lncrna	lnc	NA	1	1	362	362	lncgASe	NA	ENSBTAT00000053207	NA	0	NA	NA	NA	NA	NA	x
10	72613114	72617880	+	XLOC_002672	TCONS_00006624	ENSBTAG00000020729	ENSBTAT00000027623	protein_coding	protein_coding#lncrna	lnc	NA	1	1	4766	4766	lncgASe	NA	ENSBTAT00000027623	NA	0	NA	NA	ENSGALG00000011921	ENSSSCG00000005083	gene10431	x
10	72730279	72739410	+	XLOC_002674	TCONS_00006628	NA	NA	NA	NA#lncrna	lnc	NA	1	1	9131	9131	lincSSup	NA	ENSBTAT00000024128	NA	18172	NA	NA	NA	NA	NA	u
10	72741045	72749032	+	XLOC_002675	TCONS_00006631	NA	NA	NA	NA#lncrna	lnc	NA	1	1	7987	7987	lincSSup	NA	ENSBTAT00000024128	NA	8550	NA	NA	NA	NA	NA	u
10	72751293	72756847	+	XLOC_002676	TCONS_00006632	NA	NA	NA	NA#lncrna	lnc	NA	1	1	5554	5554	lincSSup	NA	ENSBTAT00000024128	NA	735	NA	NA	NA	NA	NA	u
10	72757013	72757476	+	XLOC_002677	TCONS_00006633	NA	NA	NA	NA#lncrna	lnc	NA	1	1	463	463	lincSSup	NA	ENSBTAT00000024128	NA	106	NA	NA	NA	NA	NA	u
10	72775784	72778564	+	XLOC_002678	TCONS_00006635	NA	NA	NA	NA#lncrna	lnc	NA	1	1	2780	2780	lincSSdw	NA	ENSBTAT00000024128	NA	7006	NA	NA	NA	NA	NA	u
10	72781155	72784440	+	XLOC_002679	TCONS_00006636	NA	NA	NA	NA#lncrna	lnc	NA	1	1	3285	3285	lincSSdw	NA	ENSBTAT00000024128	NA	12377	NA	NA	NA	NA	NA	u
10	73070672	73072882	+	XLOC_002681	TCONS_00006638	ENSBTAG00000012139	ENSBTAT00000016104	protein_coding	protein_coding#lncrna	lnc	NA	1	1	2210	2210	lncgASe	NA	ENSBTAT00000016104	NA	0	NA	NA	ENSGALG00000029401	ENSSSCG00000005087	gene10425	x
10	73073034	73073919	+	XLOC_002682	TCONS_00006639	NA	NA	NA	NA#lncrna	lnc	NA	1	1	885	885	lincDiv	NA	ENSBTAT00000016104	NA	232	NA	NA	NA	NA	NA	u
10	73459295	73461412	+	XLOC_002685	TCONS_00006651	NA	NA	NA	NA#lncrna	lnc	NA	1	1	2117	2117	lincSSdw	NA	ENSBTAT00000010428	NA	9128	NA	NA	NA	NA	NA	u
10	73462480	73463201	+	XLOC_002686	TCONS_00006652	NA	NA	NA	NA#lncrna	lnc	NA	1	1	721	721	lincSSdw	NA	ENSBTAT00000010428	NA	12313	NA	NA	NA	NA	NA	u
10	73648860	73654578	+	XLOC_002687	TCONS_00006653	ENSBTAG00000016713	ENSBTAT00000022215	protein_coding	protein_coding#lncrna	lnc	NA	2	1	5324	5324	lncgASe	NA	ENSBTAT00000022215	NA	0	NA	NA	NA	ENSSSCG00000005094	gene10418	x
10	73660787	73661903	+	XLOC_002689	TCONS_00006655	NA	NA	NA	NA#lncrna	lnc	NA	1	1	1116	1116	lincDiv	NA	ENSBTAT00000022215	NA	11145	NA	NA	NA	NA	NA	u
10	73668946	73678231	+	XLOC_002690	TCONS_00006656	NA	NA	NA	NA#lncrna	lnc	NA	1	1	9285	9285	lincSSup	NA	ENSBTAT00000004240	NA	16437	NA	NA	NA	NA	NA	u
10	73678545	73679303	+	XLOC_002691	TCONS_00006657	NA	NA	NA	NA#lncrna	lnc	NA	1	1	758	758	lincSSup	NA	ENSBTAT00000004240	NA	15365	NA	NA	NA	NA	NA	u
10	73679824	73690593	+	XLOC_002692	TCONS_00006658	NA	NA	NA	NA#lncrna	lnc	NA	1	1	10769	10769	lincSSup	NA	ENSBTAT00000004240	NA	4075	NA	NA	NA	NA	NA	u
10	74180271	74181648	+	XLOC_002697	TCONS_00006673	NA	NA	NA	NA#lncrna	lnc	NA	1	1	1377	1377	lincSSdw	NA	ENSBTAT00000027888	NA	2145	NA	NA	NA	NA	NA	u
10	74587351	74588413	+	XLOC_002704	TCONS_00006681	NA	NA	NA	NA#lncrna	lnc	NA	1	1	1062	1062	lincSSdw	NA	ENSBTAT00000043518	NA	57081	NA	NA	NA	NA	NA	u
10	74685765	74686343	+	XLOC_002705	TCONS_00006682	NA	NA	NA	NA#lncrna	lnc	NA	1	1	578	578	lincSSdw	NA	ENSBTAT00000043518	NA	155495	NA	NA	NA	NA	NA	u
10	74773714	74778092	+	XLOC_002706	TCONS_00006687	NA	NA	NA	NA#lncrna	lnc	NA	2	4	3828	4973.5	lincSSdw	NA	ENSBTAT00000043518	NA	243444	NA	NA	NA	NA	NA	o
10	74850741	74851818	+	XLOC_002709	TCONS_00006689	NA	NA	NA	NA#lncrna	lnc	NA	1	1	1077	1077	lincSSdw	NA	ENSBTAT00000043518	NA	320471	NA	NA	NA	NA	NA	u
10	75001651	75002761	+	XLOC_002710	TCONS_00006690	NA	NA	NA	NA#lncrna	lnc	NA	1	1	1110	1110	lincConv	NA	ENSBTAT00000015122	NA	232673	NA	NA	NA	NA	NA	u
10	75003190	75005586	+	XLOC_002711	TCONS_00006691	NA	NA	NA	NA#lncrna	lnc	NA	1	1	2396	2396	lincConv	NA	ENSBTAT00000015122	NA	229848	NA	NA	NA	NA	NA	u
10	76109562	76111437	+	XLOC_002714	TCONS_00006694	NA	NA	NA	NA#lncrna	lnc	NA	1	1	1875	1875	lincDiv	NA	ENSBTAT00000026361	NA	295	NA	NA	NA	NA	NA	u
10	76198690	76212581	+	XLOC_002715	TCONS_00006695	NA	NA	NA	NA#lncrna	lnc	NA	3	2	2449	1685.5	lincDiv	NA	ENSBTAT00000011607	NA	438	NA	NA	NA	NA	NA	u
10	76198706	76200223	+	XLOC_002715	TCONS_00006696	NA	NA	NA	NA#lncrna	lnc	NA	2	2	922	1685.5	lincDiv	NA	ENSBTAT00000011607	NA	454	NA	NA	NA	NA	NA	u
10	76282204	76286876	+	XLOC_002716	TCONS_00006697	NA	NA	NA	NA#lncrna	lnc	NA	1	1	4672	4672	lincDiv	NA	ENSBTAT00000005808	NA	830	NA	NA	NA	NA	NA	u
10	77379535	77383936	+	XLOC_002726	TCONS_00006744	ENSBTAG00000048112	ENSBTAT00000064532	protein_coding	protein_coding#lncrna	lnc	NA	1	1	4401	4401	lncgASe	NA	ENSBTAT00000064532	NA	0	NA	NA	ENSGALG00000042031	ENSSSCG00000002279	gene10386	x
10	77384719	77386623	+	XLOC_002727	TCONS_00006745	ENSBTAG00000048112	ENSBTAT00000064532	protein_coding	protein_coding#lncrna	lnc	NA	1	1	1904	1904	lncgASe	NA	ENSBTAT00000064532	NA	0	NA	NA	ENSGALG00000042031	ENSSSCG00000002279	gene10386	x
10	77862909	77863347	+	XLOC_002730	TCONS_00006758	NA	NA	NA	NA#lncrna	lnc	NA	1	1	438	438	lincSSup	NA	ENSBTAT00000026406	NA	126238	NA	NA	NA	NA	NA	u
10	77863832	77865282	+	XLOC_002731	TCONS_00006759	NA	NA	NA	NA#lncrna	lnc	NA	1	1	1450	1450	lincSSup	NA	ENSBTAT00000026406	NA	124303	NA	NA	NA	NA	NA	u
10	78169872	78172307	+	XLOC_002732	TCONS_00006765	NA	NA	NA	NA#lncrna	lnc	NA	1	1	2435	2435	lincSSdw	NA	ENSBTAT00000026406	NA	4636	NA	NA	NA	NA	NA	u
10	78174941	78176932	+	XLOC_002733	TCONS_00006766	NA	NA	NA	NA#lncrna	lnc	NA	1	1	1991	1991	lincSSdw	NA	ENSBTAT00000026406	NA	9705	NA	NA	NA	NA	NA	u
10	78177177	78181995	+	XLOC_002734	TCONS_00006767	NA	NA	NA	NA#lncrna	lnc	NA	1	1	4818	4818	lincSSdw	NA	ENSBTAT00000026406	NA	11941	NA	NA	NA	NA	NA	u
10	78211130	78212846	+	XLOC_002735	TCONS_00006768	NA	NA	NA	NA#lncrna	lnc	NA	1	1	1716	1716	lincSSdw	NA	ENSBTAT00000026406	NA	45894	NA	NA	NA	NA	NA	u
10	78213278	78215957	+	XLOC_002736	TCONS_00006769	NA	NA	NA	NA#lncrna	lnc	NA	1	1	2679	2679	lincSSdw	NA	ENSBTAT00000026406	NA	48042	NA	NA	NA	NA	NA	u
10	78216921	78218036	+	XLOC_002737	TCONS_00006770	NA	NA	NA	NA#lncrna	lnc	NA	1	1	1115	1115	lincSSdw	NA	ENSBTAT00000026406	NA	51685	NA	NA	NA	NA	NA	u
10	78232130	78233252	+	XLOC_002740	TCONS_00006773	NA	NA	NA	NA#lncrna	lnc	NA	1	1	1122	1122	lincSSdw	NA	ENSBTAT00000026406	NA	66894	NA	NA	NA	NA	NA	u
10	78280951	78282097	+	XLOC_002741	TCONS_00006774	NA	NA	NA	NA#lncrna	lnc	NA	1	1	1146	1146	lincSSdw	NA	ENSBTAT00000026406	NA	115715	NA	NA	NA	NA	NA	u
10	79519013	79520226	+	XLOC_002747	TCONS_00006795	NA	NA	NA	NA#lncrna	lnc	NA	1	1	1213	1213	lincSSup	NA	ENSBTAT00000015625	NA	16417	NA	NA	NA	NA	NA	u
10	79631616	79635083	+	XLOC_002749	TCONS_00006800	ENSBTAG00000016255	ENSBTAT00000021623	protein_coding	protein_coding#lncrna	lnc	NA	2	1	1266	1266	lncgASe	NA	ENSBTAT00000021623	NA	0	NA	NA	NA	ENSSSCG00000002290	gene10367	x
10	79868829	79894642	+	XLOC_002753	TCONS_00006808	NA	NA	NA	NA#lncrna	lnc	NA	3	15	6306	6353	lincSSdw	NA	ENSBTAT00000062986	NA	43972	NA	NA	NA	NA	NA	u
10	79868887	79894642	+	XLOC_002753	TCONS_00006810	NA	NA	NA	NA#lncrna	lnc	NA	2	15	3491	6353	lincSSdw	NA	ENSBTAT00000062986	NA	44030	NA	NA	NA	NA	NA	u
10	79878586	79894642	+	XLOC_002753	TCONS_00006815	NA	NA	NA	NA#lncrna	lnc	NA	2	15	7106	6353	lincSSdw	NA	ENSBTAT00000062986	NA	53729	NA	NA	NA	NA	NA	u
10	79885759	79894642	+	XLOC_002753	TCONS_00006818	NA	NA	NA	NA#lncrna	lnc	NA	2	15	7973	6353	lincSSdw	NA	ENSBTAT00000062986	NA	60902	NA	NA	NA	NA	NA	u
10	79886817	79894642	+	XLOC_002753	TCONS_00006820	NA	NA	NA	NA#lncrna	lnc	NA	1	15	7825	6353	lincSSdw	NA	ENSBTAT00000062986	NA	61960	NA	NA	NA	NA	NA	u
10	79933050	79955431	+	XLOC_002754	TCONS_00006822	NA	NA	NA	NA#lncrna	lnc	NA	2	2	2010	3095	lincSSdw	NA	ENSBTAT00000062986	NA	108193	NA	NA	NA	NA	NA	u
10	79941442	79942828	+	XLOC_002755	TCONS_00006823	NA	NA	NA	NA#lncrna	lnc	NA	1	1	1386	1386	lincSSdw	NA	ENSBTAT00000062986	NA	116585	NA	NA	NA	NA	NA	u
10	79942907	79951187	+	XLOC_002756	TCONS_00006824	NA	NA	NA	NA#lncrna	lnc	NA	1	1	8280	8280	lincSSdw	NA	ENSBTAT00000062986	NA	118050	NA	NA	NA	NA	NA	u
10	79951251	79955431	+	XLOC_002754	TCONS_00006825	NA	NA	NA	NA#lncrna	lnc	NA	1	2	4180	3095	lincSSup	NA	ENSBTAT00000002529	NA	123246	NA	NA	NA	NA	NA	u
10	79968550	80041994	+	XLOC_002757	TCONS_00006827	NA	NA	NA	NA#lncrna	lnc	NA	2	3	2802	2802	lincSSup	NA	ENSBTAT00000002529	NA	36683	NA	NA	NA	NA	NA	u
10	80038525	80041994	+	XLOC_002757	TCONS_00006828	NA	NA	NA	NA#lncrna	lnc	NA	1	3	3469	2802	lincSSup	NA	ENSBTAT00000002529	NA	36683	NA	NA	NA	NA	NA	u
10	80671992	80686891	+	XLOC_002763	TCONS_00006846	NA	NA	NA	NA#lncrna	lnc	NA	1	1	14899	14899	lincSSdw	NA	ENSBTAT00000025252	NA	40452	NA	NA	NA	NA	NA	u
10	80973699	80992803	+	XLOC_002764	TCONS_00006848	NA	NA	NA	NA#lncrna	lnc	NA	2	3	10809	10809	lincDiv	NA	ENSBTAT00000035742	NA	2853	NA	NA	NA	NA	NA	u
10	80974511	80975931	+	XLOC_002765	TCONS_00006849	NA	NA	NA	NA#lncrna	lnc	NA	1	1	1420	1420	lincDiv	NA	ENSBTAT00000035742	NA	3665	NA	NA	NA	NA	NA	u
10	80976631	80992803	+	XLOC_002764	TCONS_00006850	NA	NA	NA	NA#lncrna	lnc	NA	1	3	16172	10809	lincDiv	NA	ENSBTAT00000035742	NA	5785	NA	NA	NA	NA	NA	u
10	81121863	81124377	+	XLOC_002767	TCONS_00006852	NA	NA	NA	NA#lncrna	lnc	NA	1	1	2514	2514	lincDiv	NA	ENSBTAT00000024301	NA	273	NA	NA	NA	NA	NA	u
10	81386183	81388187	+	XLOC_002770	TCONS_00006860	NA	NA	NA	NA#lncrna	lnc	NA	1	1	2004	2004	lincSSup	NA	ENSBTAT00000013186	NA	7917	NA	NA	NA	NA	NA	u
10	81389111	81391105	+	XLOC_002771	TCONS_00006861	NA	NA	NA	NA#lncrna	lnc	NA	1	1	1994	1994	lincSSup	NA	ENSBTAT00000013186	NA	4999	NA	NA	NA	NA	NA	u
10	81641139	81644227	+	XLOC_002774	TCONS_00006877	NA	NA	NA	NA#lncrna	lnc	NA	1	1	3088	3088	lincSSdw	NA	ENSBTAT00000011311	NA	16395	NA	NA	NA	NA	NA	u
10	81644614	81645744	+	XLOC_002775	TCONS_00006878	NA	NA	NA	NA#lncrna	lnc	NA	1	1	1130	1130	lincSSdw	NA	ENSBTAT00000011311	NA	19870	NA	NA	NA	NA	NA	u
10	81646017	81647788	+	XLOC_002776	TCONS_00006879	NA	NA	NA	NA#lncrna	lnc	NA	1	1	1771	1771	lincSSdw	NA	ENSBTAT00000011311	NA	21273	NA	NA	NA	NA	NA	u
10	81866256	81868169	+	XLOC_002780	TCONS_00006904	ENSBTAG00000001881	ENSBTAT00000002446	protein_coding	protein_coding#lncrna	lnc	NA	1	1	1913	1913	lncgASe	NA	ENSBTAT00000002446	NA	0	NA	NA	NA	ENSSSCG00000002313	gene10337	x
10	81869054	81872729	+	XLOC_002781	TCONS_00006905	ENSBTAG00000001881	ENSBTAT00000002446	protein_coding	protein_coding#lncrna	lnc	NA	1	1	3675	3675	lncgASe	NA	ENSBTAT00000002446	NA	0	NA	NA	NA	ENSSSCG00000002313	gene10337	x
10	81879008	81880777	+	XLOC_002782	TCONS_00006906	ENSBTAG00000001881	ENSBTAT00000002446	protein_coding	protein_coding#lncrna	lnc	NA	1	1	1769	1769	lncgASe	NA	ENSBTAT00000002446	NA	0	NA	NA	NA	ENSSSCG00000002313	gene10337	x
10	81906207	81907098	+	XLOC_002783	TCONS_00006908	NA	NA	NA	NA#lncrna	lnc	NA	1	1	891	891	lincDiv	NA	ENSBTAT00000002446	NA	15378	NA	NA	NA	NA	NA	u
10	81922059	81923382	+	XLOC_002784	TCONS_00006909	NA	NA	NA	NA#lncrna	lnc	NA	1	1	1323	1323	lincDiv	NA	ENSBTAT00000002446	NA	31230	NA	NA	NA	NA	NA	u
10	81923535	81926778	+	XLOC_002785	TCONS_00006910	NA	NA	NA	NA#lncrna	lnc	NA	1	1	3243	3243	lincSSup	NA	ENSBTAT00000043227	NA	30875	NA	NA	NA	NA	NA	u
10	81926897	81927602	+	XLOC_002786	TCONS_00006911	NA	NA	NA	NA#lncrna	lnc	NA	1	1	705	705	lincSSup	NA	ENSBTAT00000043227	NA	30051	NA	NA	NA	NA	NA	u
10	81927659	81930008	+	XLOC_002787	TCONS_00006912	NA	NA	NA	NA#lncrna	lnc	NA	1	1	2349	2349	lincSSup	NA	ENSBTAT00000043227	NA	27645	NA	NA	NA	NA	NA	u
10	81930265	81932042	+	XLOC_002788	TCONS_00006913	NA	NA	NA	NA#lncrna	lnc	NA	1	1	1777	1777	lincSSup	NA	ENSBTAT00000043227	NA	25611	NA	NA	NA	NA	NA	u
10	81932381	81939401	+	XLOC_002789	TCONS_00006914	NA	NA	NA	NA#lncrna	lnc	NA	1	1	7020	7020	lincSSup	NA	ENSBTAT00000043227	NA	18252	NA	NA	NA	NA	NA	u
10	81943243	81947886	+	XLOC_002790	TCONS_00006915	NA	NA	NA	NA#lncrna	lnc	NA	1	1	4643	4643	lincSSup	NA	ENSBTAT00000043227	NA	9767	NA	NA	NA	NA	NA	u
10	81947980	81950908	+	XLOC_002791	TCONS_00006916	NA	NA	NA	NA#lncrna	lnc	NA	1	1	2928	2928	lincSSup	NA	ENSBTAT00000043227	NA	6745	NA	NA	NA	NA	NA	u
10	83080076	83094183	+	XLOC_002799	TCONS_00006935	NA	NA	NA	NA#lncrna	lnc	NA	3	2	1463	1770	lincSSdw	NA	ENSBTAT00000016684	NA	23548	NA	NA	NA	NA	NA	u
10	83092106	83094183	+	XLOC_002799	TCONS_00006936	NA	NA	NA	NA#lncrna	lnc	NA	1	2	2077	1770	lincSSdw	NA	ENSBTAT00000016684	NA	35578	NA	NA	NA	NA	NA	u
10	83304475	83307095	+	XLOC_002804	TCONS_00006946	NA	NA	NA	NA#lncrna	lnc	NA	1	1	2620	2620	lincSSdw	NA	ENSBTAT00000012088	NA	116694	NA	NA	NA	NA	NA	u
10	83367823	83369641	+	XLOC_002805	TCONS_00006947	NA	NA	NA	NA#lncrna	lnc	NA	2	1	1672	1672	lincConv	NA	ENSBTAT00000009155	NA	110947	NA	NA	NA	NA	NA	u
10	84442435	84445342	+	XLOC_002807	TCONS_00006953	NA	NA	NA	NA#lncrna	lnc	NA	1	1	2907	2907	lincSSdw	NA	ENSBTAT00000018891	RGS6	17128	NA	NA	NA	NA	NA	u
10	84698536	84707329	+	XLOC_002809	TCONS_00006955	NA	NA	NA	NA#lncrna	lnc	NA	2	1	3218	3218	lincSSdw	NA	ENSBTAT00000044940	NA	14341	NA	NA	NA	NA	NA	u
10	84707701	84708870	+	XLOC_002810	TCONS_00006956	NA	NA	NA	NA#lncrna	lnc	NA	1	1	1169	1169	lincSSdw	NA	ENSBTAT00000044940	NA	23506	NA	NA	NA	NA	NA	u
10	84712040	84713518	+	XLOC_002811	TCONS_00006957	NA	NA	NA	NA#lncrna	lnc	NA	1	1	1478	1478	lincSSdw	NA	ENSBTAT00000044940	NA	27845	NA	NA	NA	NA	NA	u
10	85074918	85081154	+	XLOC_002813	TCONS_00006980	NA	NA	NA	NA#lncrna	lnc	NA	2	14	5983	4726.5	lincSSdw	NA	ENSBTAT00000015615	NA	1497	NA	NA	NA	NA	NA	=
10	85369813	85371261	+	XLOC_002817	TCONS_00006986	NA	NA	NA	NA#lncrna	lnc	NA	1	1	1448	1448	lincSSup	NA	ENSBTAT00000003683	NA	4025	NA	NA	NA	NA	NA	u
10	85382844	85384739	+	XLOC_002819	TCONS_00006990	NA	NA	NA	NA#lncrna	lnc	NA	1	1	1895	1895	lincSSdw	NA	ENSBTAT00000003683	NA	2311	NA	NA	NA	NA	NA	u
10	85389509	85390852	+	XLOC_002822	TCONS_00006993	NA	NA	NA	NA#lncrna	lnc	NA	1	1	1343	1343	lincSSdw	NA	ENSBTAT00000003683	NA	8976	NA	NA	NA	NA	NA	u
10	85555947	85558944	+	XLOC_002826	TCONS_00007004	NA	NA	NA	NA#lncrna	lnc	NA	2	2	703	753	lincDiv	NA	ENSBTAT00000012216	NA	19280	NA	NA	NA	NA	NA	u
10	85555971	85558944	+	XLOC_002826	TCONS_00007005	NA	NA	NA	NA#lncrna	lnc	NA	2	2	803	753	lincDiv	NA	ENSBTAT00000012216	NA	19304	NA	NA	NA	NA	NA	u
10	85565669	85568997	+	XLOC_002827	TCONS_00007006	NA	NA	NA	NA#lncrna	lnc	NA	3	6	1534	2331.5	lincDiv	NA	ENSBTAT00000012216	NA	29002	NA	NA	NA	NA	NA	u
10	85565676	85568997	+	XLOC_002827	TCONS_00007007	NA	NA	NA	NA#lncrna	lnc	NA	2	6	3129	2331.5	lincDiv	NA	ENSBTAT00000012216	NA	29009	NA	NA	NA	NA	NA	u
10	85565677	85568997	+	XLOC_002827	TCONS_00007008	NA	NA	NA	NA#lncrna	lnc	NA	3	6	1123	2331.5	lincDiv	NA	ENSBTAT00000012216	NA	29010	NA	NA	NA	NA	NA	u
10	85565677	85573017	+	XLOC_002827	TCONS_00007009	NA	NA	NA	NA#lncrna	lnc	NA	3	6	4287	2331.5	lincDiv	NA	ENSBTAT00000012216	NA	29010	NA	NA	NA	NA	NA	u
10	85565677	85573017	+	XLOC_002827	TCONS_00007010	NA	NA	NA	NA#lncrna	lnc	NA	4	6	4441	2331.5	lincDiv	NA	ENSBTAT00000012216	NA	29010	NA	NA	NA	NA	NA	u
10	85565677	85587413	+	XLOC_002827	TCONS_00007011	NA	NA	NA	NA#lncrna	lnc	NA	3	6	996	2331.5	lincDiv	NA	ENSBTAT00000012216	NA	29010	NA	NA	NA	NA	NA	u
10	85576090	85577282	+	XLOC_002828	TCONS_00007012	NA	NA	NA	NA#lncrna	lnc	NA	1	1	1192	1192	lincDiv	NA	ENSBTAT00000012216	NA	39423	NA	NA	NA	NA	NA	u
10	86103161	86105938	+	XLOC_002836	TCONS_00007034	ENSBTAG00000004218	ENSBTAT00000005527	protein_coding	protein_coding#lncrna	lnc	NA	1	1	2777	2777	lncgASe	NA	ENSBTAT00000005527	NA	0	NA	NA	ENSGALG00000010233	ENSSSCG00000025000	gene10282	x
10	86485293	86491277	+	XLOC_002839	TCONS_00007047	NA	NA	NA	NA#lncrna	lnc	NA	2	8	5755	6102.5	lincSSdw	NA	ENSBTAT00000010906	NA	5720	NA	NA	NA	NA	NA	=
10	86491750	86493628	+	XLOC_002840	TCONS_00007049	NA	NA	NA	NA#lncrna	lnc	NA	1	1	1878	1878	lincConv	NA	ENSBTAT00000020033	NA	10403	NA	NA	NA	NA	NA	u
10	86500756	86503938	+	XLOC_002841	TCONS_00007051	NA	NA	NA	NA#lncrna	lnc	NA	1	1	3182	3182	lincConv	NA	ENSBTAT00000020033	NA	93	NA	NA	NA	NA	NA	u
10	86517440	86518789	+	XLOC_002842	TCONS_00007052	NA	NA	NA	NA#lncrna	lnc	NA	1	2	1349	1074	lincDiv	NA	ENSBTAT00000020033	NA	4973	NA	NA	NA	NA	NA	u
10	86517608	86518789	+	XLOC_002842	TCONS_00007053	NA	NA	NA	NA#lncrna	lnc	NA	2	2	799	1074	lincDiv	NA	ENSBTAT00000020033	NA	5141	NA	NA	NA	NA	NA	u
10	86867876	86868324	+	XLOC_002846	TCONS_00007065	NA	NA	NA	NA#lncrna	lnc	NA	1	1	448	448	lincSSup	NA	ENSBTAT00000005660	NA	15415	NA	NA	NA	NA	NA	u
10	86893057	86894454	+	XLOC_002848	TCONS_00007068	NA	NA	NA	NA#lncrna	lnc	NA	1	1	1397	1397	lincSSdw	NA	ENSBTAT00000005660	NA	5888	NA	NA	NA	NA	NA	u
10	86995101	86996185	+	XLOC_002849	TCONS_00007069	NA	NA	NA	NA#lncrna	lnc	NA	1	1	1084	1084	lincSSup	NA	ENSBTAT00000012436	NA	10258	NA	NA	NA	NA	NA	u
10	87057581	87058499	+	XLOC_002851	TCONS_00007076	NA	NA	NA	NA#lncrna	lnc	NA	1	1	918	918	lincSSdw	NA	ENSBTAT00000012436	NA	5757	NA	NA	NA	NA	NA	u
10	87135194	87137256	+	XLOC_002856	TCONS_00007085	NA	NA	NA	NA#lncrna	lnc	NA	1	1	2062	2062	lincSSdw	NA	ENSBTAT00000035684	NA	2992	NA	NA	NA	NA	NA	u
10	87142961	87144465	+	XLOC_002857	TCONS_00007086	NA	NA	NA	NA#lncrna	lnc	NA	1	1	1504	1504	lincSSdw	NA	ENSBTAT00000035684	NA	10759	NA	NA	NA	NA	NA	u
10	87150279	87151290	+	XLOC_002859	TCONS_00007088	NA	NA	NA	NA#lncrna	lnc	NA	1	1	1011	1011	lincSSup	NA	ENSBTAT00000025616	NA	9457	NA	NA	NA	NA	NA	u
10	87153274	87154877	+	XLOC_002860	TCONS_00007089	NA	NA	NA	NA#lncrna	lnc	NA	1	1	1603	1603	lincSSup	NA	ENSBTAT00000025616	NA	5870	NA	NA	NA	NA	NA	u
10	87159646	87160232	+	XLOC_002861	TCONS_00007090	NA	NA	NA	NA#lncrna	lnc	NA	1	1	586	586	lincSSup	NA	ENSBTAT00000025616	NA	515	NA	NA	NA	NA	NA	u
10	87565505	87566493	+	XLOC_002865	TCONS_00007107	NA	NA	NA	NA#lncrna	lnc	NA	1	1	988	988	lincConv	NA	ENSBTAT00000007218	NA	79118	NA	NA	NA	NA	NA	u
10	87567548	87569019	+	XLOC_002866	TCONS_00007108	NA	NA	NA	NA#lncrna	lnc	NA	1	1	1471	1471	lincConv	NA	ENSBTAT00000007218	NA	76592	NA	NA	NA	NA	NA	u
10	87686723	87688097	+	XLOC_002867	TCONS_00007109	NA	NA	NA	NA#lncrna	lnc	NA	1	1	1374	1374	lincDiv	NA	ENSBTAT00000007218	NA	62	NA	NA	NA	NA	NA	u
10	87828086	87832410	+	XLOC_002869	TCONS_00007111	NA	NA	NA	NA#lncrna	lnc	NA	2	1	3980	3980	lincSSup	NA	ENSBTAT00000015901	NA	46920	NA	NA	NA	NA	NA	u
10	87861989	87863650	+	XLOC_002870	TCONS_00007112	NA	NA	NA	NA#lncrna	lnc	NA	1	1	1661	1661	lincSSup	NA	ENSBTAT00000015901	NA	15680	NA	NA	NA	NA	NA	u
10	88536731	88537866	+	XLOC_002874	TCONS_00007139	NA	NA	NA	NA#lncrna	lnc	NA	1	1	1135	1135	lincSSdw	NA	ENSBTAT00000004017	NA	14184	NA	NA	NA	NA	NA	u
10	89249625	89252199	+	XLOC_002879	TCONS_00007148	NA	NA	NA	NA#lncrna	lnc	NA	2	1	2445	2445	lincDiv	NA	ENSBTAT00000035541	NA	1462	NA	NA	NA	NA	NA	u
10	89261882	89262904	+	XLOC_002880	TCONS_00007149	NA	NA	NA	NA#lncrna	lnc	NA	2	1	803	803	lincDiv	NA	ENSBTAT00000035541	NA	13719	NA	NA	NA	NA	NA	u
10	89264965	89265778	+	XLOC_002881	TCONS_00007150	NA	NA	NA	NA#lncrna	lnc	NA	1	1	813	813	lincDiv	NA	ENSBTAT00000035541	NA	16802	NA	NA	NA	NA	NA	u
10	89385578	89390898	+	XLOC_002883	TCONS_00007157	NA	NA	NA	NA#lncrna	lnc	NA	1	1	5320	5320	lincSSdw	NA	ENSBTAT00000013093	NA	4038	NA	NA	NA	NA	NA	u
10	89874988	89875742	+	XLOC_002889	TCONS_00007173	NA	NA	NA	NA#lncrna	lnc	NA	1	1	754	754	lincConv	NA	ENSBTAT00000010693	NA	15291	NA	NA	NA	NA	NA	u
10	93680187	93681509	+	XLOC_002896	TCONS_00007187	NA	NA	NA	NA#lncrna	lnc	NA	1	1	1322	1322	lincDiv	NA	ENSBTAT00000018145	NA	3132	NA	NA	NA	NA	NA	u
10	95756076	95756359	+	XLOC_002897	TCONS_00007188	NA	NA	NA	NA#lncrna	lnc	NA	1	1	283	283	lincDiv	NA	ENSBTAT00000024014	NA	324673	NA	NA	NA	NA	NA	u
10	99762114	99780166	+	XLOC_002901	TCONS_00007195	NA	NA	NA	NA#lncrna	lnc	NA	2	6	1986	6995	lincConv	NA	ENSBTAT00000001495	NA	953072	NA	NA	NA	NA	NA	u
10	99762114	99795898	+	XLOC_002901	TCONS_00007196	NA	NA	NA	NA#lncrna	lnc	NA	3	6	2124	6995	lincConv	NA	ENSBTAT00000001495	NA	937340	NA	NA	NA	NA	NA	u
10	99762152	99848168	+	XLOC_002901	TCONS_00007197	NA	NA	NA	NA#lncrna	lnc	NA	3	6	7897	6995	lincConv	NA	ENSBTAT00000001495	NA	885070	NA	NA	NA	NA	NA	u
10	99762172	99858758	+	XLOC_002901	TCONS_00007198	NA	NA	NA	NA#lncrna	lnc	NA	5	6	11427	6995	lincConv	NA	ENSBTAT00000001495	NA	874480	NA	NA	NA	NA	NA	u
10	99784160	99784882	+	XLOC_002902	TCONS_00007199	NA	NA	NA	NA#lncrna	lnc	NA	1	1	722	722	lincConv	NA	ENSBTAT00000001495	NA	948356	NA	NA	NA	NA	NA	u
10	99786934	99788174	+	XLOC_002903	TCONS_00007200	NA	NA	NA	NA#lncrna	lnc	NA	1	1	1240	1240	lincConv	NA	ENSBTAT00000001495	NA	945064	NA	NA	NA	NA	NA	u
10	99789805	99795898	+	XLOC_002901	TCONS_00007201	NA	NA	NA	NA#lncrna	lnc	NA	1	6	6093	6995	lincConv	NA	ENSBTAT00000001495	NA	937340	NA	NA	NA	NA	NA	u
10	99795982	99797218	+	XLOC_002904	TCONS_00007202	NA	NA	NA	NA#lncrna	lnc	NA	1	1	1236	1236	lincConv	NA	ENSBTAT00000001495	NA	936020	NA	NA	NA	NA	NA	u
10	99833813	99835586	+	XLOC_002905	TCONS_00007203	NA	NA	NA	NA#lncrna	lnc	NA	1	1	1773	1773	lincConv	NA	ENSBTAT00000001495	NA	897652	NA	NA	NA	NA	NA	u
10	99835659	99848168	+	XLOC_002901	TCONS_00007204	NA	NA	NA	NA#lncrna	lnc	NA	1	6	12509	6995	lincConv	NA	ENSBTAT00000001495	NA	885070	NA	NA	NA	NA	NA	u
10	99873647	99879391	+	XLOC_002906	TCONS_00007205	NA	NA	NA	NA#lncrna	lnc	NA	1	1	5744	5744	lincConv	NA	ENSBTAT00000001495	NA	853847	NA	NA	NA	NA	NA	u
10	99925232	99926127	+	XLOC_002908	TCONS_00007207	NA	NA	NA	NA#lncrna	lnc	NA	1	1	895	895	lincConv	NA	ENSBTAT00000001495	NA	807111	NA	NA	NA	NA	NA	u
10	100580449	100581785	+	XLOC_002910	TCONS_00007209	NA	NA	NA	NA#lncrna	lnc	NA	1	1	1336	1336	lincConv	NA	ENSBTAT00000001495	NA	151453	NA	NA	NA	NA	NA	u
10	100789793	100791978	+	XLOC_002911	TCONS_00007210	NA	NA	NA	NA#lncrna	lnc	NA	1	1	2185	2185	lincDiv	NA	ENSBTAT00000001495	NA	28	NA	NA	NA	NA	NA	u
10	100823325	100824492	+	XLOC_002913	TCONS_00007213	NA	NA	NA	NA#lncrna	lnc	NA	1	1	1167	1167	lincSSdw	NA	ENSBTAT00000016931	NA	6528	NA	NA	NA	NA	NA	u
10	100830453	100832237	+	XLOC_002914	TCONS_00007214	NA	NA	NA	NA#lncrna	lnc	NA	1	1	1784	1784	lincSSdw	NA	ENSBTAT00000016931	NA	13656	NA	NA	NA	NA	NA	u
10	100833720	100835452	+	XLOC_002915	TCONS_00007215	NA	NA	NA	NA#lncrna	lnc	NA	1	1	1732	1732	lincSSdw	NA	ENSBTAT00000016931	NA	16923	NA	NA	NA	NA	NA	u
10	101226898	101227965	+	XLOC_002917	TCONS_00007225	NA	NA	NA	NA#lncrna	lnc	NA	1	1	1067	1067	lincSSdw	NA	ENSBTAT00000042997	NA	2860	NA	NA	NA	NA	NA	u
10	101309736	101312948	+	XLOC_002918	TCONS_00007226	NA	NA	NA	NA#lncrna	lnc	NA	1	3	3212	2647	lincDiv	NA	ENSBTAT00000024750	NA	808	NA	NA	NA	NA	NA	u
10	101310817	101312948	+	XLOC_002918	TCONS_00007228	NA	NA	NA	NA#lncrna	lnc	NA	2	3	1697	2647	lincDiv	NA	ENSBTAT00000024750	NA	1889	NA	NA	NA	NA	NA	u
10	101324700	101326624	+	XLOC_002919	TCONS_00007229	NA	NA	NA	NA#lncrna	lnc	NA	1	1	1924	1924	lincSSup	NA	ENSBTAT00000042987	NA	2262	NA	NA	NA	NA	NA	u
10	101876676	101882080	+	XLOC_002923	TCONS_00007238	NA	NA	NA	NA#lncrna	lnc	NA	2	1	2402	2402	lincConv	NA	ENSBTAT00000064571	NA	138067	NA	NA	NA	NA	NA	u
10	102532200	102535220	+	XLOC_002924	TCONS_00007239	NA	NA	NA	NA#lncrna	lnc	NA	1	1	3020	3020	lincConv	NA	ENSBTAT00000017461	NA	131143	NA	NA	NA	NA	NA	u
10	102560026	102580520	+	XLOC_002925	TCONS_00007241	NA	NA	NA	NA#lncrna	lnc	NA	3	3	878	1188	lincConv	NA	ENSBTAT00000017461	NA	85843	NA	NA	NA	NA	NA	u
10	102566802	102568985	+	XLOC_002925	TCONS_00007243	NA	NA	NA	NA#lncrna	lnc	NA	1	3	2183	1188	lincConv	NA	ENSBTAT00000017461	NA	97378	NA	NA	NA	NA	NA	u
10	102781220	102782321	+	XLOC_002929	TCONS_00007252	NA	NA	NA	NA#lncrna	lnc	NA	1	1	1101	1101	lincSSdw	NA	ENSBTAT00000017463	NA	14959	NA	NA	NA	NA	NA	u
10	102788204	102789312	+	XLOC_002931	TCONS_00007254	NA	NA	NA	NA#lncrna	lnc	NA	1	1	1108	1108	lincSSdw	NA	ENSBTAT00000017463	NA	21943	NA	NA	NA	NA	NA	u
10	102839116	102852833	+	XLOC_002928	TCONS_00007255	NA	NA	NA	NA#lncrna	lnc	NA	2	7	1340	1853	lincSSup	NA	ENSBTAT00000065420	NA	32487	NA	NA	NA	NA	NA	=
10	102888799	102897578	+	XLOC_002933	TCONS_00007262	NA	NA	NA	NA#lncrna	lnc	NA	3	2	5568	5566.5	lincSSdw	NA	ENSBTAT00000065420	NA	1784	NA	NA	NA	NA	NA	u
10	102888799	102897578	+	XLOC_002933	TCONS_00007263	NA	NA	NA	NA#lncrna	lnc	NA	3	2	5565	5566.5	lincSSdw	NA	ENSBTAT00000065420	NA	1784	NA	NA	NA	NA	NA	u
10	102992619	102993982	+	XLOC_002935	TCONS_00007266	NA	NA	NA	NA#lncrna	lnc	NA	1	1	1363	1363	lincDiv	NA	ENSBTAT00000007147	NA	26221	NA	NA	NA	NA	NA	u
10	103704068	103707972	+	XLOC_002938	TCONS_00007270	NA	NA	NA	NA#lncrna	lnc	NA	3	2	1574	1698	lincDiv	NA	ENSBTAT00000014487	NA	251	NA	NA	NA	NA	NA	u
10	103704144	103707972	+	XLOC_002938	TCONS_00007271	NA	NA	NA	NA#lncrna	lnc	NA	3	2	1822	1698	lincDiv	NA	ENSBTAT00000014487	NA	327	NA	NA	NA	NA	NA	u
10	103717437	103718548	+	XLOC_002939	TCONS_00007272	NA	NA	NA	NA#lncrna	lnc	NA	1	1	1111	1111	lincDiv	NA	ENSBTAT00000014487	NA	13620	NA	NA	NA	NA	NA	u
10	104124516	104135166	+	XLOC_002943	TCONS_00007288	NA	NA	NA	NA#lncrna	lnc	NA	2	3	9683	9589	lincSSup	NA	ENSBTAT00000016359	NA	3924	NA	NA	NA	NA	NA	u
10	104124516	104135166	+	XLOC_002943	TCONS_00007289	NA	NA	NA	NA#lncrna	lnc	NA	3	3	8935	9589	lincSSup	NA	ENSBTAT00000016359	NA	3924	NA	NA	NA	NA	NA	u
10	104135547	104137038	+	XLOC_002944	TCONS_00007291	NA	NA	NA	NA#lncrna	lnc	NA	1	1	1491	1491	lincSSup	NA	ENSBTAT00000016359	NA	2052	NA	NA	NA	NA	NA	u
10	104148004	104154008	+	XLOC_002946	TCONS_00007293	NA	NA	NA	NA#lncrna	lnc	NA	3	1	5703	5703	lincSSdw	NA	ENSBTAT00000016359	NA	2692	NA	NA	NA	NA	NA	u
10	929348	941092	-	XLOC_002952	TCONS_00007300	ENSBTAG00000035858	ENSBTAT00000050344	protein_coding	protein_coding#lncrna	lnc	NA	2	9	11406	10488	lncgASe	NA	ENSBTAT00000050344	NA	0	NA	NA	ENSGALG00000000208	ENSSSCG00000014203	gene11333	s
10	929741	941092	-	XLOC_002952	TCONS_00007302	ENSBTAG00000035858	ENSBTAT00000050344	protein_coding	protein_coding#lncrna	lnc	NA	1	9	11351	10488	lncgASe	NA	ENSBTAT00000050344	NA	0	NA	NA	ENSGALG00000000208	ENSSSCG00000014203	gene11333	s
10	929741	941092	-	XLOC_002952	TCONS_00007304	ENSBTAG00000035858	ENSBTAT00000050344	protein_coding	protein_coding#lncrna	lnc	NA	3	9	8494	10488	lncgASe	NA	ENSBTAT00000050344	NA	0	NA	NA	ENSGALG00000000208	ENSSSCG00000014203	gene11333	s
10	929741	941092	-	XLOC_002952	TCONS_00007306	ENSBTAG00000035858	ENSBTAT00000050344	protein_coding	protein_coding#lncrna	lnc	NA	3	9	9738	10488	lncgASe	NA	ENSBTAT00000050344	NA	0	NA	NA	ENSGALG00000000208	ENSSSCG00000014203	gene11333	s
10	929741	941092	-	XLOC_002952	TCONS_00007307	ENSBTAG00000035858	ENSBTAT00000050344	protein_coding	protein_coding#lncrna	lnc	NA	2	9	10488	10488	lncgASe	NA	ENSBTAT00000050344	NA	0	NA	NA	ENSGALG00000000208	ENSSSCG00000014203	gene11333	s
10	1234823	1237295	-	XLOC_002959	TCONS_00007335	NA	NA	NA	NA#lncrna	lnc	NA	1	1	2472	2472	lincSSup	NA	ENSBTAT00000025099	NA	22394	NA	NA	NA	NA	NA	u
10	1241261	1242864	-	XLOC_002960	TCONS_00007336	NA	NA	NA	NA#lncrna	lnc	NA	1	1	1603	1603	lincSSup	NA	ENSBTAT00000025099	NA	28832	NA	NA	NA	NA	NA	u
10	1249069	1280485	-	XLOC_002961	TCONS_00007337	NA	NA	NA	NA#lncrna	lnc	NA	2	5	1181	3420	lincSSup	NA	ENSBTAT00000025099	NA	36640	NA	NA	NA	NA	NA	u
10	1249069	1306416	-	XLOC_002961	TCONS_00007338	NA	NA	NA	NA#lncrna	lnc	NA	4	5	9968	3420	lincSSup	NA	ENSBTAT00000025099	NA	36640	NA	NA	NA	NA	NA	u
10	1249069	1306418	-	XLOC_002961	TCONS_00007339	NA	NA	NA	NA#lncrna	lnc	NA	3	5	9923	3420	lincSSup	NA	ENSBTAT00000025099	NA	36640	NA	NA	NA	NA	NA	u
10	1281892	1282885	-	XLOC_002962	TCONS_00007340	NA	NA	NA	NA#lncrna	lnc	NA	1	1	993	993	lincSSup	NA	ENSBTAT00000025099	NA	69463	NA	NA	NA	NA	NA	u
10	1288018	1289503	-	XLOC_002961	TCONS_00007342	NA	NA	NA	NA#lncrna	lnc	NA	1	5	1485	3420	lincSSup	NA	ENSBTAT00000025099	NA	75589	NA	NA	NA	NA	NA	u
10	4289390	4293077	-	XLOC_002971	TCONS_00007361	NA	NA	NA	NA#lncrna	lnc	NA	1	1	3687	3687	lincSSdw	NA	ENSBTAT00000011464	NA	12555	NA	NA	NA	NA	NA	u
10	4295892	4297866	-	XLOC_002972	TCONS_00007362	NA	NA	NA	NA#lncrna	lnc	NA	1	1	1974	1974	lincSSdw	NA	ENSBTAT00000011464	NA	7766	NA	NA	NA	NA	NA	u
10	4299605	4302925	-	XLOC_002973	TCONS_00007363	NA	NA	NA	NA#lncrna	lnc	NA	2	2	3056	3125	lincSSdw	NA	ENSBTAT00000011464	NA	2707	NA	NA	NA	NA	NA	u
10	4299731	4302925	-	XLOC_002973	TCONS_00007364	NA	NA	NA	NA#lncrna	lnc	NA	1	2	3194	3125	lincSSdw	NA	ENSBTAT00000011464	NA	2707	NA	NA	NA	NA	NA	u
10	4364352	4365371	-	XLOC_002975	TCONS_00007368	NA	NA	NA	NA#lncrna	lnc	NA	1	1	1019	1019	lincSSdw	NA	ENSBTAT00000003042	NA	9058	NA	NA	NA	NA	NA	u
10	4365617	4368013	-	XLOC_002976	TCONS_00007369	NA	NA	NA	NA#lncrna	lnc	NA	1	1	2396	2396	lincSSdw	NA	ENSBTAT00000003042	NA	6416	NA	NA	NA	NA	NA	u
10	4423073	4430915	-	XLOC_002979	TCONS_00007380	NA	NA	NA	NA#lncrna	lnc	NA	2	2	4602	4607.5	lincSSup	NA	ENSBTAT00000049503	NA	4553	NA	NA	NA	NA	NA	u
10	4423073	4430915	-	XLOC_002979	TCONS_00007381	NA	NA	NA	NA#lncrna	lnc	NA	2	2	4613	4607.5	lincSSup	NA	ENSBTAT00000049503	NA	4553	NA	NA	NA	NA	NA	u
10	4424080	4427269	-	XLOC_002980	TCONS_00007382	NA	NA	NA	NA#lncrna	lnc	NA	1	1	3189	3189	lincSSup	NA	ENSBTAT00000049503	NA	5560	NA	NA	NA	NA	NA	u
10	4431420	4437641	-	XLOC_002981	TCONS_00007383	NA	NA	NA	NA#lncrna	lnc	NA	1	1	6221	6221	lincSSup	NA	ENSBTAT00000049503	NA	12900	NA	NA	NA	NA	NA	u
10	4437849	4441648	-	XLOC_002982	TCONS_00007384	NA	NA	NA	NA#lncrna	lnc	NA	1	1	3799	3799	lincSSup	NA	ENSBTAT00000049503	NA	19329	NA	NA	NA	NA	NA	u
10	4441905	4443219	-	XLOC_002983	TCONS_00007385	NA	NA	NA	NA#lncrna	lnc	NA	1	1	1314	1314	lincSSup	NA	ENSBTAT00000049503	NA	23385	NA	NA	NA	NA	NA	u
10	4443497	4445715	-	XLOC_002984	TCONS_00007386	NA	NA	NA	NA#lncrna	lnc	NA	1	1	2218	2218	lincSSup	NA	ENSBTAT00000049503	NA	24977	NA	NA	NA	NA	NA	u
10	4445787	4446633	-	XLOC_002985	TCONS_00007387	NA	NA	NA	NA#lncrna	lnc	NA	1	1	846	846	lincSSup	NA	ENSBTAT00000049503	NA	27267	NA	NA	NA	NA	NA	u
10	4503125	4529007	-	XLOC_002986	TCONS_00007388	NA	NA	NA	NA#lncrna	lnc	NA	2	3	1503	1719	lincSSdw	NA	ENSBTAT00000023186	NA	69729	NA	NA	NA	NA	NA	u
10	4514410	4515935	-	XLOC_002987	TCONS_00007389	NA	NA	NA	NA#lncrna	lnc	NA	1	1	1525	1525	lincSSdw	NA	ENSBTAT00000023186	NA	82801	NA	NA	NA	NA	NA	u
10	4516358	4521007	-	XLOC_002988	TCONS_00007390	NA	NA	NA	NA#lncrna	lnc	NA	1	1	4649	4649	lincSSdw	NA	ENSBTAT00000023186	NA	77729	NA	NA	NA	NA	NA	u
10	4521584	4529007	-	XLOC_002986	TCONS_00007391	NA	NA	NA	NA#lncrna	lnc	NA	3	3	2042	1719	lincSSdw	NA	ENSBTAT00000023186	NA	69729	NA	NA	NA	NA	NA	u
10	4523290	4526345	-	XLOC_002989	TCONS_00007393	NA	NA	NA	NA#lncrna	lnc	NA	1	1	3055	3055	lincSSdw	NA	ENSBTAT00000023186	NA	72391	NA	NA	NA	NA	NA	u
10	4528323	4528744	-	XLOC_002990	TCONS_00007394	NA	NA	NA	NA#lncrna	lnc	NA	1	1	421	421	lincSSdw	NA	ENSBTAT00000023186	NA	69992	NA	NA	NA	NA	NA	u
10	4965367	4967106	-	XLOC_002994	TCONS_00007407	NA	NA	NA	NA#lncrna	lnc	NA	1	1	1739	1739	lincConv	NA	ENSBTAT00000015420	NA	1238	NA	NA	NA	NA	NA	u
10	4967527	4968972	-	XLOC_002995	TCONS_00007408	NA	NA	NA	NA#lncrna	lnc	NA	1	1	1445	1445	lincConv	NA	ENSBTAT00000015420	NA	3398	NA	NA	NA	NA	NA	u
10	4970294	4971296	-	XLOC_002996	TCONS_00007409	NA	NA	NA	NA#lncrna	lnc	NA	1	1	1002	1002	lincConv	NA	ENSBTAT00000015420	NA	6165	NA	NA	NA	NA	NA	u
10	5291504	5293769	-	XLOC_002998	TCONS_00007413	NA	NA	NA	NA#lncrna	lnc	NA	4	3	1061	1413	lincSSup	NA	ENSBTAT00000018256	NA	74011	NA	NA	NA	NA	NA	u
10	5291504	5293777	-	XLOC_002998	TCONS_00007415	NA	NA	NA	NA#lncrna	lnc	NA	3	3	1413	1413	lincSSup	NA	ENSBTAT00000018256	NA	74011	NA	NA	NA	NA	NA	u
10	5378020	5384653	-	XLOC_002999	TCONS_00007416	NA	NA	NA	NA#lncrna	lnc	NA	1	12	6633	4494	lincSSdw	NA	ENSBTAT00000061359	NA	25028	NA	NA	NA	NA	NA	=
10	5378020	5409580	-	XLOC_002999	TCONS_00007417	NA	NA	NA	NA#lncrna	lnc	NA	2	12	2742	4494	lincSSdw	NA	ENSBTAT00000061359	NA	101	NA	NA	NA	NA	NA	=
10	5384810	5385646	-	XLOC_003000	TCONS_00007426	NA	NA	NA	NA#lncrna	lnc	NA	1	1	836	836	lincSSdw	NA	ENSBTAT00000061359	NA	24035	NA	NA	NA	NA	NA	u
10	5398680	5402483	-	XLOC_003001	TCONS_00007427	NA	NA	NA	NA#lncrna	lnc	NA	1	1	3803	3803	lincSSdw	NA	ENSBTAT00000061359	NA	7198	NA	NA	NA	NA	NA	u
10	5537621	5544939	-	XLOC_003002	TCONS_00007431	NA	NA	NA	NA#lncrna	lnc	NA	3	3	2275	1771	lincSSdw	NA	ENSBTAT00000019322	NA	7631	NA	NA	NA	NA	NA	u
10	5543543	5545270	-	XLOC_003002	TCONS_00007432	NA	NA	NA	NA#lncrna	lnc	NA	2	3	1521	1771	lincSSdw	NA	ENSBTAT00000019322	NA	7300	NA	NA	NA	NA	NA	u
10	6422843	6424382	-	XLOC_003006	TCONS_00007440	NA	NA	NA	NA#lncrna	lnc	NA	1	1	1539	1539	lincSSdw	NA	ENSBTAT00000003605	GCNT4	7806	NA	NA	NA	NA	NA	u
10	6666370	6668467	-	XLOC_003011	TCONS_00007458	NA	NA	NA	NA#lncrna	lnc	NA	1	1	2097	2097	lincDiv	NA	ENSBTAT00000010315	NA	24011	NA	NA	NA	NA	NA	u
10	6680049	6682925	-	XLOC_003013	TCONS_00007460	NA	NA	NA	NA#lncrna	lnc	NA	2	2	1797	2372.5	lincDiv	NA	ENSBTAT00000010315	NA	9553	NA	NA	NA	NA	NA	u
10	6680049	6682997	-	XLOC_003013	TCONS_00007461	NA	NA	NA	NA#lncrna	lnc	NA	1	2	2948	2372.5	lincDiv	NA	ENSBTAT00000010315	NA	9481	NA	NA	NA	NA	NA	u
10	6719209	6722105	-	XLOC_003015	TCONS_00007463	NA	NA	NA	NA#lncrna	lnc	NA	1	1	2896	2896	lincSSdw	NA	ENSBTAT00000000092	NA	3012	NA	NA	NA	NA	NA	u
10	6855937	6856934	-	XLOC_003016	TCONS_00007470	NA	NA	NA	NA#lncrna	lnc	NA	1	1	997	997	lincSSup	NA	ENSBTAT00000056797	NA	2766	NA	NA	NA	NA	NA	u
10	6857122	6858488	-	XLOC_003017	TCONS_00007471	NA	NA	NA	NA#lncrna	lnc	NA	1	1	1366	1366	lincSSup	NA	ENSBTAT00000056797	NA	3951	NA	NA	NA	NA	NA	u
10	6860032	6862544	-	XLOC_003018	TCONS_00007472	NA	NA	NA	NA#lncrna	lnc	NA	2	1	477	477	lincSSup	NA	ENSBTAT00000056797	NA	6861	NA	NA	NA	NA	NA	u
10	7006698	7013065	-	XLOC_003020	TCONS_00007474	ENSBTAG00000044151	ENSBTAT00000061288	protein_coding	protein_coding#lncrna	lnc	NA	1	1	6367	6367	lncgASe	NA	ENSBTAT00000061288	NA	0	NA	NA	ENSGALG00000014958	ENSSSCG00000014083	gene11286	x
10	7493605	7503291	-	XLOC_003022	TCONS_00007478	ENSBTAG00000017507	ENSBTAT00000036622	protein_coding	protein_coding#lncrna	lnc	NA	4	8	3692	3555.5	lncgASi	NA	ENSBTAT00000036622	NA	0	NA	NA	ENSGALG00000014967	ENSSSCG00000034062	gene11284	x
10	7493605	7503298	-	XLOC_003022	TCONS_00007479	ENSBTAG00000017507	ENSBTAT00000036622	protein_coding	protein_coding#lncrna	lnc	NA	5	8	4159	3555.5	lncgASi	NA	ENSBTAT00000036622	NA	0	NA	NA	ENSGALG00000014967	ENSSSCG00000034062	gene11284	x
10	7497195	7503298	-	XLOC_003022	TCONS_00007481	ENSBTAG00000017507	ENSBTAT00000036622	protein_coding	protein_coding#lncrna	lnc	NA	4	8	1735	3555.5	lncgASi	NA	ENSBTAT00000036622	NA	0	NA	NA	ENSGALG00000014967	ENSSSCG00000034062	gene11284	x
10	7497195	7503298	-	XLOC_003022	TCONS_00007482	ENSBTAG00000017507	ENSBTAT00000036622	protein_coding	protein_coding#lncrna	lnc	NA	4	8	1679	3555.5	lncgASi	NA	ENSBTAT00000036622	NA	0	NA	NA	ENSGALG00000014967	ENSSSCG00000034062	gene11284	x
10	7497195	7503300	-	XLOC_003022	TCONS_00007483	ENSBTAG00000017507	ENSBTAT00000036622	protein_coding	protein_coding#lncrna	lnc	NA	2	8	4805	3555.5	lncgASe	NA	ENSBTAT00000036622	NA	0	NA	NA	ENSGALG00000014967	ENSSSCG00000034062	gene11284	x
10	7497195	7503300	-	XLOC_003022	TCONS_00007484	ENSBTAG00000017507	ENSBTAT00000036622	protein_coding	protein_coding#lncrna	lnc	NA	3	8	3419	3555.5	lncgASe	NA	ENSBTAT00000036622	NA	0	NA	NA	ENSGALG00000014967	ENSSSCG00000034062	gene11284	x
10	7497195	7503300	-	XLOC_003022	TCONS_00007485	ENSBTAG00000017507	ENSBTAT00000036622	protein_coding	protein_coding#lncrna	lnc	NA	4	8	1740	3555.5	lncgASi	NA	ENSBTAT00000036622	NA	0	NA	NA	ENSGALG00000014967	ENSSSCG00000034062	gene11284	x
10	7515447	7516777	-	XLOC_003023	TCONS_00007486	NA	NA	NA	NA#lncrna	lnc	NA	1	1	1330	1330	lincConv	NA	ENSBTAT00000036622	NA	12539	NA	NA	NA	NA	NA	u
10	7526292	7532818	-	XLOC_003025	TCONS_00007488	NA	NA	NA	NA#lncrna	lnc	NA	1	2	6526	6328.5	lincDiv	NA	ENSBTAT00000001190	NA	21447	NA	NA	NA	NA	NA	u
10	7526292	7532818	-	XLOC_003025	TCONS_00007489	NA	NA	NA	NA#lncrna	lnc	NA	2	2	6131	6328.5	lincDiv	NA	ENSBTAT00000001190	NA	21447	NA	NA	NA	NA	NA	u
10	8165235	8169775	-	XLOC_003027	TCONS_00007492	NA	NA	NA	NA#lncrna	lnc	NA	1	1	4540	4540	lincConv	NA	ENSBTAT00000049280	NA	7577	NA	NA	NA	NA	NA	u
10	8172897	8175344	-	XLOC_003028	TCONS_00007493	NA	NA	NA	NA#lncrna	lnc	NA	1	1	2447	2447	lincConv	NA	ENSBTAT00000049280	NA	15239	NA	NA	NA	NA	NA	u
10	8729397	8733424	-	XLOC_003033	TCONS_00007510	NA	NA	NA	NA#lncrna	lnc	NA	1	1	4027	4027	lincSSdw	NA	ENSBTAT00000004227	NA	3736	NA	NA	NA	NA	NA	u
10	9030759	9031965	-	XLOC_003035	TCONS_00007512	NA	NA	NA	NA#lncrna	lnc	NA	1	1	1206	1206	lincSSdw	NA	ENSBTAT00000006605	NA	8288	NA	NA	NA	NA	NA	u
10	9033206	9035261	-	XLOC_003036	TCONS_00007513	NA	NA	NA	NA#lncrna	lnc	NA	1	1	2055	2055	lincSSdw	NA	ENSBTAT00000006605	NA	4992	NA	NA	NA	NA	NA	u
10	9774450	9776237	-	XLOC_003042	TCONS_00007533	NA	NA	NA	NA#lncrna	lnc	NA	1	1	1787	1787	lincSSdw	NA	ENSBTAT00000010988	NA	12900	NA	NA	NA	NA	NA	u
10	9976291	9981017	-	XLOC_003045	TCONS_00007537	NA	NA	NA	NA#lncrna	lnc	NA	1	1	4726	4726	lincSSup	NA	ENSBTAT00000010988	NA	1372	NA	NA	NA	NA	NA	u
10	10240928	10242112	-	XLOC_003047	TCONS_00007543	NA	NA	NA	NA#lncrna	lnc	NA	1	1	1184	1184	lincDiv	NA	ENSBTAT00000061226	NA	639	NA	NA	NA	NA	NA	u
10	11255349	11256639	-	XLOC_003053	TCONS_00007566	NA	NA	NA	NA#lncrna	lnc	NA	1	1	1290	1290	lincDiv	NA	ENSBTAT00000007027	NA	75776	NA	NA	NA	NA	NA	u
10	11273821	11282118	-	XLOC_003054	TCONS_00007567	NA	NA	NA	NA#lncrna	lnc	NA	2	1	2091	2091	lincDiv	NA	ENSBTAT00000007027	NA	50297	NA	NA	NA	NA	NA	u
10	11282337	11286687	-	XLOC_003055	TCONS_00007568	NA	NA	NA	NA#lncrna	lnc	NA	1	1	4350	4350	lincDiv	NA	ENSBTAT00000007027	NA	45728	NA	NA	NA	NA	NA	u
10	11287992	11289364	-	XLOC_003056	TCONS_00007569	NA	NA	NA	NA#lncrna	lnc	NA	1	1	1372	1372	lincDiv	NA	ENSBTAT00000007027	NA	43051	NA	NA	NA	NA	NA	u
10	11317699	11319405	-	XLOC_003057	TCONS_00007570	NA	NA	NA	NA#lncrna	lnc	NA	1	1	1706	1706	lincDiv	NA	ENSBTAT00000007027	NA	13010	NA	NA	NA	NA	NA	u
10	11319466	11320909	-	XLOC_003058	TCONS_00007571	NA	NA	NA	NA#lncrna	lnc	NA	1	1	1443	1443	lincDiv	NA	ENSBTAT00000007027	NA	11506	NA	NA	NA	NA	NA	u
10	11346432	11347732	-	XLOC_003059	TCONS_00007572	NA	NA	NA	NA#lncrna	lnc	NA	1	1	1300	1300	lincSSdw	NA	ENSBTAT00000063138	NA	2167	NA	NA	NA	NA	NA	u
10	11844623	11847987	-	XLOC_003066	TCONS_00007592	NA	NA	NA	NA#lncrna	lnc	NA	1	1	3364	3364	lincConv	NA	ENSBTAT00000048767	NA	3151	NA	NA	NA	NA	NA	u
10	11917212	11919581	-	XLOC_003068	TCONS_00007602	NA	NA	NA	NA#lncrna	lnc	NA	1	1	2369	2369	lincSSup	NA	ENSBTAT00000028820	NA	8340	NA	NA	NA	NA	NA	u
10	11992731	11995456	-	XLOC_003070	TCONS_00007605	NA	NA	NA	NA#lncrna	lnc	NA	3	2	1380	1395.5	lincConv	NA	ENSBTAT00000023226	NA	23759	NA	NA	NA	NA	NA	u
10	12037247	12039064	-	XLOC_003072	TCONS_00007611	NA	NA	NA	NA#lncrna	lnc	NA	1	1	1817	1817	lincSSdw	NA	ENSBTAT00000011038	NA	2681	NA	NA	NA	NA	NA	u
10	12077858	12080517	-	XLOC_003074	TCONS_00007622	NA	NA	NA	NA#lncrna	lnc	NA	1	1	2659	2659	lincSSup	NA	ENSBTAT00000011038	NA	6827	NA	NA	NA	NA	NA	u
10	12092274	12094487	-	XLOC_003075	TCONS_00007623	NA	NA	NA	NA#lncrna	lnc	NA	1	1	2213	2213	lincSSdw	NA	ENSBTAT00000003651	CILP	5113	NA	NA	NA	NA	NA	u
10	12094633	12096181	-	XLOC_003076	TCONS_00007624	NA	NA	NA	NA#lncrna	lnc	NA	1	1	1548	1548	lincSSdw	NA	ENSBTAT00000003651	CILP	3419	NA	NA	NA	NA	NA	u
10	12120102	12120382	-	XLOC_003078	TCONS_00007628	NA	NA	NA	NA#lncrna	lnc	NA	1	1	280	280	lincSSup	NA	ENSBTAT00000003651	CILP	5818	NA	NA	NA	NA	NA	u
10	12139463	12144533	-	XLOC_003079	TCONS_00007629	NA	NA	NA	NA#lncrna	lnc	NA	1	1	5070	5070	lincSSdw	NA	ENSBTAT00000016388	NA	6748	NA	NA	NA	NA	NA	u
10	12313958	12315393	-	XLOC_003083	TCONS_00007647	NA	NA	NA	NA#lncrna	lnc	NA	1	1	1435	1435	lincSSdw	NA	ENSBTAT00000019706	NA	5759	NA	NA	NA	NA	NA	u
10	12381091	12382933	-	XLOC_003085	TCONS_00007665	NA	NA	NA	NA#lncrna	lnc	NA	1	1	1842	1842	lincDiv	NA	ENSBTAT00000036544	NA	398	NA	NA	NA	NA	NA	u
10	12404824	12409229	-	XLOC_003086	TCONS_00007666	ENSBTAG00000042761	ENSBTAT00000059753	misc_RNA	misc_RNA#lncrna	lnc	NA	1	2	4405	2256	lncgASe	NA	ENSBTAT00000036544	NA	0	NA	NA	NA	NA	NA	=
10	12619948	12621609	-	XLOC_003089	TCONS_00007681	NA	NA	NA	NA#lncrna	lnc	NA	1	1	1661	1661	lincSSup	NA	ENSBTAT00000022733	NA	33767	NA	NA	NA	NA	NA	u
10	13846300	13855269	-	XLOC_003104	TCONS_00007707	NA	NA	NA	NA#lncrna	lnc	NA	3	3	7309	7246	lincDiv	NA	ENSBTAT00000016728	NA	102905	NA	NA	NA	NA	NA	u
10	13846300	13855269	-	XLOC_003104	TCONS_00007708	NA	NA	NA	NA#lncrna	lnc	NA	2	3	7246	7246	lincDiv	NA	ENSBTAT00000016728	NA	102905	NA	NA	NA	NA	NA	u
10	13846300	13857825	-	XLOC_003104	TCONS_00007709	NA	NA	NA	NA#lncrna	lnc	NA	2	3	3744	7246	lincDiv	NA	ENSBTAT00000016728	NA	100349	NA	NA	NA	NA	NA	u
10	13847520	13848825	-	XLOC_003105	TCONS_00007710	NA	NA	NA	NA#lncrna	lnc	NA	1	1	1305	1305	lincDiv	NA	ENSBTAT00000016728	NA	109349	NA	NA	NA	NA	NA	u
10	13982493	13989349	-	XLOC_003106	TCONS_00007711	NA	NA	NA	NA#lncrna	lnc	NA	3	8	4590	3400	lincConv	NA	ENSBTAT00000016728	NA	2122	NA	NA	NA	NA	NA	=
10	13989539	13990125	-	XLOC_003107	TCONS_00007716	NA	NA	NA	NA#lncrna	lnc	NA	1	1	586	586	lincSSdw	NA	ENSBTAT00000055091	NA	2072	NA	NA	NA	NA	NA	u
10	14325530	14326418	-	XLOC_003108	TCONS_00007720	NA	NA	NA	NA#lncrna	lnc	NA	1	1	888	888	lincDiv	NA	ENSBTAT00000066309	C15orf61	3420	NA	NA	NA	NA	NA	u
10	14326761	14328250	-	XLOC_003109	TCONS_00007721	NA	NA	NA	NA#lncrna	lnc	NA	1	1	1489	1489	lincDiv	NA	ENSBTAT00000066309	C15orf61	1588	NA	NA	NA	NA	NA	u
10	15044246	15055466	-	XLOC_003113	TCONS_00007735	NA	NA	NA	NA#lncrna	lnc	NA	3	4	1853	1860.5	lincSSup	NA	ENSBTAT00000007315	NA	2324	NA	NA	NA	NA	NA	u
10	15044246	15055467	-	XLOC_003113	TCONS_00007736	NA	NA	NA	NA#lncrna	lnc	NA	3	4	1868	1860.5	lincSSup	NA	ENSBTAT00000007315	NA	2324	NA	NA	NA	NA	NA	u
10	15044246	15067680	-	XLOC_003113	TCONS_00007737	NA	NA	NA	NA#lncrna	lnc	NA	3	4	2041	1860.5	lincSSup	NA	ENSBTAT00000007315	NA	2324	NA	NA	NA	NA	NA	u
10	15052596	15053785	-	XLOC_003114	TCONS_00007738	NA	NA	NA	NA#lncrna	lnc	NA	2	1	1066	1066	lincSSup	NA	ENSBTAT00000007315	NA	10674	NA	NA	NA	NA	NA	u
10	15956418	15958040	-	XLOC_003120	TCONS_00007747	NA	NA	NA	NA#lncrna	lnc	NA	1	1	1622	1622	lincConv	NA	ENSBTAT00000011888	NA	88903	NA	NA	NA	NA	NA	u
10	16320167	16323522	-	XLOC_003121	TCONS_00007748	NA	NA	NA	NA#lncrna	lnc	NA	1	1	3355	3355	lincDiv	NA	ENSBTAT00000024376	NA	819	NA	NA	NA	NA	NA	u
10	17301469	17302794	-	XLOC_003124	TCONS_00007754	NA	NA	NA	NA#lncrna	lnc	NA	1	1	1325	1325	lincSSup	NA	ENSBTAT00000042977	NA	100989	NA	NA	NA	NA	NA	u
10	17305844	17306950	-	XLOC_003125	TCONS_00007755	NA	NA	NA	NA#lncrna	lnc	NA	1	1	1106	1106	lincSSup	NA	ENSBTAT00000042977	NA	105364	NA	NA	NA	NA	NA	u
10	17307234	17309814	-	XLOC_003126	TCONS_00007756	NA	NA	NA	NA#lncrna	lnc	NA	2	2	1942	1650.5	lincSSup	NA	ENSBTAT00000042977	NA	106754	NA	NA	NA	NA	NA	u
10	17307234	17318822	-	XLOC_003126	TCONS_00007757	NA	NA	NA	NA#lncrna	lnc	NA	4	2	1359	1650.5	lincSSup	NA	ENSBTAT00000042977	NA	106754	NA	NA	NA	NA	NA	u
10	18640522	18642211	-	XLOC_003130	TCONS_00007764	NA	NA	NA	NA#lncrna	lnc	NA	1	1	1689	1689	lincConv	NA	ENSBTAT00000018926	NA	3212	NA	NA	NA	NA	NA	u
10	18993887	18995122	-	XLOC_003134	TCONS_00007794	NA	NA	NA	NA#lncrna	lnc	NA	1	1	1235	1235	lincSSup	NA	ENSBTAT00000047412	NA	1442	NA	NA	NA	NA	NA	u
10	19192659	19193913	-	XLOC_003137	TCONS_00007817	NA	NA	NA	NA#lncrna	lnc	NA	1	1	1254	1254	lincDiv	NA	ENSBTAT00000008822	NA	3601	NA	NA	NA	NA	NA	u
10	19364139	19367204	-	XLOC_003138	TCONS_00007818	NA	NA	NA	NA#lncrna	lnc	NA	1	1	3065	3065	lincConv	NA	ENSBTAT00000010013	NA	547	NA	NA	NA	NA	NA	u
10	19719708	19722469	-	XLOC_003140	TCONS_00007823	NA	NA	NA	NA#lncrna	lnc	NA	1	1	2761	2761	lincDiv	NA	ENSBTAT00000006569	NA	73337	NA	NA	NA	NA	NA	u
10	19962918	19964150	-	XLOC_003141	TCONS_00007824	NA	NA	NA	NA#lncrna	lnc	NA	1	1	1232	1232	lincConv	NA	ENSBTAT00000006569	NA	3534	NA	NA	NA	NA	NA	u
10	20203290	20203936	-	XLOC_003144	TCONS_00007831	NA	NA	NA	NA#lncrna	lnc	NA	1	1	646	646	lincSSdw	NA	ENSBTAT00000010806	NA	3547	NA	NA	NA	NA	NA	u
10	20535610	20537554	-	XLOC_003146	TCONS_00007838	ENSBTAG00000007800	ENSBTAT00000047313	protein_coding	protein_coding#lncrna	lnc	NA	1	1	1944	1944	lncgASe	NA	ENSBTAT00000047313	NA	0	NA	NA	NA	ENSSSCG00000001915	gene11138	x
10	20556433	20557535	-	XLOC_003147	TCONS_00007839	NA	NA	NA	NA#lncrna	lnc	NA	1	1	1102	1102	lincDiv	NA	ENSBTAT00000047311	NA	7509	NA	NA	NA	NA	NA	u
10	20756800	20758728	-	XLOC_003154	TCONS_00007865	NA	NA	NA	NA#lncrna	lnc	NA	1	1	1928	1928	lincDiv	NA	ENSBTAT00000003522	NA	1411	NA	NA	NA	NA	NA	u
10	20761980	20764024	-	XLOC_003155	TCONS_00007866	ENSBTAG00000002718	ENSBTAT00000003522	protein_coding	protein_coding#lncrna	lnc	NA	4	1	1723	1723	lncgASe	NA	ENSBTAT00000003522	NA	0	NA	NA	NA	ENSSSCG00000001994	gene11122	s
10	20764130	20769532	-	XLOC_003156	TCONS_00007867	ENSBTAG00000002715	ENSBTAT00000003519	protein_coding	protein_coding#lncrna	lnc	GMPR2	1	3	5402	3755	lncgASe	NA	ENSBTAT00000003519	GMPR2	0	NA	NA	NA	ENSSSCG00000026947	NA	x
10	20771529	20774771	-	XLOC_003156	TCONS_00007869	ENSBTAG00000002715	ENSBTAT00000003519	protein_coding	protein_coding#lncrna	lnc	GMPR2	1	3	3242	3755	lncgASe	NA	ENSBTAT00000003519	GMPR2	0	NA	NA	NA	ENSSSCG00000026947	NA	x
10	20792268	20795910	-	XLOC_003158	TCONS_00007871	NA	NA	NA	NA#lncrna	lnc	NA	1	1	3642	3642	lincDiv	NA	ENSBTAT00000003509	NA	283	NA	NA	NA	NA	NA	u
10	20945984	20947506	-	XLOC_003168	TCONS_00007901	NA	NA	NA	NA#lncrna	lnc	NA	1	1	1522	1522	lincSSup	NA	ENSBTAT00000023493	NA	11530	NA	NA	NA	NA	NA	u
10	20949090	20950557	-	XLOC_003169	TCONS_00007902	NA	NA	NA	NA#lncrna	lnc	NA	1	1	1467	1467	lincSSdw	NA	ENSBTAT00000064454	NA	9728	NA	NA	NA	NA	NA	u
10	20950857	20953041	-	XLOC_003170	TCONS_00007903	NA	NA	NA	NA#lncrna	lnc	NA	1	1	2184	2184	lincSSdw	NA	ENSBTAT00000064454	NA	7244	NA	NA	NA	NA	NA	u
10	21239331	21241956	-	XLOC_003173	TCONS_00007911	NA	NA	NA	NA#lncrna	lnc	NA	1	1	2625	2625	lincDiv	NA	ENSBTAT00000009273	NA	3136	NA	NA	NA	NA	NA	u
10	21273836	21278854	-	XLOC_003174	TCONS_00007912	NA	NA	NA	NA#lncrna	lnc	NA	1	1	5018	5018	lincConv	NA	ENSBTAT00000009273	NA	15910	NA	NA	NA	NA	NA	u
10	21279027	21282427	-	XLOC_003175	TCONS_00007913	NA	NA	NA	NA#lncrna	lnc	NA	1	1	3400	3400	lincSSdw	NA	ENSBTAT00000012628	NA	13749	NA	NA	NA	NA	NA	u
10	21283632	21290646	-	XLOC_003176	TCONS_00007914	NA	NA	NA	NA#lncrna	lnc	NA	1	1	7014	7014	lincSSdw	NA	ENSBTAT00000012628	NA	5530	NA	NA	NA	NA	NA	u
10	21415281	21416576	-	XLOC_003180	TCONS_00007920	NA	NA	NA	NA#lncrna	lnc	NA	1	1	1295	1295	lincConv	NA	ENSBTAT00000036406	NA	523	NA	NA	NA	NA	NA	u
10	21417886	21418675	-	XLOC_003181	TCONS_00007921	NA	NA	NA	NA#lncrna	lnc	NA	1	1	789	789	lincConv	NA	ENSBTAT00000036406	NA	3128	NA	NA	NA	NA	NA	u
10	21695744	21697776	-	XLOC_003190	TCONS_00007941	NA	NA	NA	NA#lncrna	lnc	NA	1	1	2032	2032	lincConv	NA	ENSBTAT00000016916	NA	476	NA	NA	NA	NA	NA	u
10	22070849	22073111	-	XLOC_003204	TCONS_00007964	NA	NA	NA	NA#lncrna	lnc	NA	2	4	880	1549	lincDiv	NA	ENSBTAT00000025397	NA	247	NA	NA	NA	NA	NA	u
10	22070849	22073166	-	XLOC_003204	TCONS_00007966	NA	NA	NA	NA#lncrna	lnc	NA	2	4	1121	1549	lincDiv	NA	ENSBTAT00000025397	NA	192	NA	NA	NA	NA	NA	u
10	22070849	22073210	-	XLOC_003204	TCONS_00007967	NA	NA	NA	NA#lncrna	lnc	NA	1	4	2361	1549	lincDiv	NA	ENSBTAT00000025397	NA	148	NA	NA	NA	NA	NA	u
10	23363138	23365131	-	XLOC_003235	TCONS_00008031	NA	NA	NA	NA#lncrna	lnc	NA	1	1	1993	1993	lincSSup	NA	ENSBTAT00000063164	NA	19778	NA	NA	NA	NA	NA	u
10	23390397	23391149	-	XLOC_003237	TCONS_00008033	NA	NA	NA	NA#lncrna	lnc	NA	1	1	752	752	lincSSdw	NA	ENSBTAT00000054037	NA	16814	NA	NA	NA	NA	NA	u
10	23397805	23406438	-	XLOC_003239	TCONS_00008036	NA	NA	NA	NA#lncrna	lnc	NA	2	2	356	396	lincSSdw	NA	ENSBTAT00000054037	NA	1525	NA	NA	NA	NA	NA	u
10	23433735	23437333	-	XLOC_003242	TCONS_00008040	NA	NA	NA	NA#lncrna	lnc	NA	1	1	3598	3598	lincSSdw	NA	ENSBTAT00000063801	NA	10855	NA	NA	NA	NA	NA	u
10	23638030	23638924	-	XLOC_003254	TCONS_00008057	NA	NA	NA	NA#lncrna	lnc	NA	1	1	894	894	lincSSup	NA	ENSBTAT00000052245	NA	1161	NA	NA	NA	NA	NA	u
10	23647269	23653252	-	XLOC_003256	TCONS_00008059	NA	NA	NA	NA#lncrna	lnc	NA	3	6	1184	1868	lincSSup	NA	ENSBTAT00000052245	NA	10400	NA	NA	NA	NA	NA	=
10	23797587	23799258	-	XLOC_003266	TCONS_00008074	NA	NA	NA	NA#lncrna	lnc	NA	1	1	1671	1671	lincSSup	NA	ENSBTAT00000065615	NA	18173	NA	NA	NA	NA	NA	u
10	23799776	23801283	-	XLOC_003267	TCONS_00008075	NA	NA	NA	NA#lncrna	lnc	NA	1	1	1507	1507	lincSSup	NA	ENSBTAT00000065615	NA	20362	NA	NA	NA	NA	NA	u
10	23801587	23843277	-	XLOC_003268	TCONS_00008077	NA	NA	NA	NA#lncrna	lnc	NA	6	4	6790	4692.5	lincSSup	NA	ENSBTAT00000065615	NA	22173	NA	NA	NA	NA	NA	u
10	23831966	23832776	-	XLOC_003269	TCONS_00008078	NA	NA	NA	NA#lncrna	lnc	NA	1	1	810	810	lincSSup	NA	ENSBTAT00000065615	NA	52552	NA	NA	NA	NA	NA	u
10	23833180	23834156	-	XLOC_003270	TCONS_00008079	NA	NA	NA	NA#lncrna	lnc	NA	1	1	976	976	lincSSup	NA	ENSBTAT00000065615	NA	53766	NA	NA	NA	NA	NA	u
10	23838256	23843269	-	XLOC_003268	TCONS_00008080	NA	NA	NA	NA#lncrna	lnc	NA	3	4	4687	4692.5	lincSSup	NA	ENSBTAT00000065615	NA	58842	NA	NA	NA	NA	NA	u
10	23838256	23843277	-	XLOC_003268	TCONS_00008081	NA	NA	NA	NA#lncrna	lnc	NA	3	4	4698	4692.5	lincSSup	NA	ENSBTAT00000065615	NA	58842	NA	NA	NA	NA	NA	u
10	23858766	23859204	-	XLOC_003272	TCONS_00008083	NA	NA	NA	NA#lncrna	lnc	NA	1	1	438	438	lincDiv	NA	ENSBTAT00000066241	NA	64294	NA	NA	NA	NA	NA	u
10	23868986	23872462	-	XLOC_003273	TCONS_00008084	NA	NA	NA	NA#lncrna	lnc	NA	2	1	3318	3318	lincDiv	NA	ENSBTAT00000066241	NA	51036	NA	NA	NA	NA	NA	u
10	23945894	23946989	-	XLOC_003274	TCONS_00008085	NA	NA	NA	NA#lncrna	lnc	NA	1	2	1095	1273	lincConv	NA	ENSBTAT00000052239	NA	11417	NA	NA	NA	NA	NA	u
10	23945894	23947671	-	XLOC_003274	TCONS_00008086	NA	NA	NA	NA#lncrna	lnc	NA	2	2	1451	1273	lincConv	NA	ENSBTAT00000052239	NA	11417	NA	NA	NA	NA	NA	u
10	24169229	24172415	-	XLOC_003286	TCONS_00008106	NA	NA	NA	NA#lncrna	lnc	NA	1	1	3186	3186	lincSSup	NA	ENSBTAT00000053898	NA	19450	NA	NA	NA	NA	NA	u
10	24172416	24173266	-	XLOC_003287	TCONS_00008107	NA	NA	NA	NA#lncrna	lnc	NA	1	1	850	850	lincSSup	NA	ENSBTAT00000053898	NA	22637	NA	NA	NA	NA	NA	u
10	24173511	24175121	-	XLOC_003288	TCONS_00008108	NA	NA	NA	NA#lncrna	lnc	NA	1	1	1610	1610	lincSSup	NA	ENSBTAT00000053898	NA	23732	NA	NA	NA	NA	NA	u
10	24261754	24268400	-	XLOC_003295	TCONS_00008117	NA	NA	NA	NA#lncrna	lnc	NA	4	2	4248	3247.5	lincSSdw	NA	ENSBTAT00000065378	NA	14506	NA	NA	NA	NA	NA	u
10	24264900	24265807	-	XLOC_003296	TCONS_00008118	NA	NA	NA	NA#lncrna	lnc	NA	1	1	907	907	lincSSdw	NA	ENSBTAT00000065378	NA	17099	NA	NA	NA	NA	NA	u
10	24292452	24294303	-	XLOC_003297	TCONS_00008121	NA	NA	NA	NA#lncrna	lnc	NA	2	3	957	957	lincSSup	NA	ENSBTAT00000065378	NA	8574	NA	NA	NA	NA	NA	u
10	24293406	24295111	-	XLOC_003297	TCONS_00008123	NA	NA	NA	NA#lncrna	lnc	NA	2	3	800	957	lincSSup	NA	ENSBTAT00000065378	NA	9528	NA	NA	NA	NA	NA	u
10	24345381	24347677	-	XLOC_003301	TCONS_00008127	NA	NA	NA	NA#lncrna	lnc	NA	2	4	2125	1660.5	lincSSup	NA	ENSBTAT00000065378	NA	61503	NA	NA	NA	NA	NA	u
10	24345381	24359002	-	XLOC_003301	TCONS_00008129	NA	NA	NA	NA#lncrna	lnc	NA	3	4	2405	1660.5	lincSSup	NA	ENSBTAT00000065378	NA	61503	NA	NA	NA	NA	NA	u
10	24355392	24356455	-	XLOC_003302	TCONS_00008130	NA	NA	NA	NA#lncrna	lnc	NA	1	1	1063	1063	lincSSup	NA	ENSBTAT00000065378	NA	71514	NA	NA	NA	NA	NA	u
10	24457438	24458189	-	XLOC_003304	TCONS_00008133	NA	NA	NA	NA#lncrna	lnc	NA	2	1	622	622	lincSSup	NA	ENSBTAT00000065378	NA	173560	NA	NA	NA	NA	NA	u
10	24470534	24474992	-	XLOC_003306	TCONS_00008135	NA	NA	NA	NA#lncrna	lnc	NA	2	4	2586	2612.5	lincSSdw	NA	ENSBTAT00000064032	NA	171150	NA	NA	NA	NA	NA	u
10	24470534	24474992	-	XLOC_003306	TCONS_00008136	NA	NA	NA	NA#lncrna	lnc	NA	2	4	2639	2612.5	lincSSdw	NA	ENSBTAT00000064032	NA	171150	NA	NA	NA	NA	NA	u
10	24470534	24477523	-	XLOC_003306	TCONS_00008138	NA	NA	NA	NA#lncrna	lnc	NA	4	4	3067	2612.5	lincSSdw	NA	ENSBTAT00000064032	NA	168619	NA	NA	NA	NA	NA	u
10	24554429	24555109	-	XLOC_003310	TCONS_00008144	NA	NA	NA	NA#lncrna	lnc	NA	3	3	413	532	lincSSdw	NA	ENSBTAT00000064032	NA	91033	NA	NA	NA	NA	NA	u
10	24565113	24566608	-	XLOC_003311	TCONS_00008145	NA	NA	NA	NA#lncrna	lnc	NA	2	1	724	724	lincSSdw	NA	ENSBTAT00000064032	NA	79534	NA	NA	NA	NA	NA	u
10	24584681	24586710	-	XLOC_003313	TCONS_00008147	NA	NA	NA	NA#lncrna	lnc	NA	2	1	1255	1255	lincSSdw	NA	ENSBTAT00000064032	NA	59432	NA	NA	NA	NA	NA	u
10	24641735	24643197	-	XLOC_003315	TCONS_00008149	NA	NA	NA	NA#lncrna	lnc	NA	1	1	1462	1462	lincSSdw	NA	ENSBTAT00000064032	NA	2945	NA	NA	NA	NA	NA	u
10	24770188	24771127	-	XLOC_003325	TCONS_00008163	NA	NA	NA	NA#lncrna	lnc	NA	1	1	939	939	lincSSup	NA	ENSBTAT00000052701	NA	4644	NA	NA	NA	NA	NA	u
10	25018534	25019169	-	XLOC_003337	TCONS_00008178	NA	NA	NA	NA#lncrna	lnc	NA	3	1	377	377	lincDiv	NA	ENSBTAT00000053793	NA	15242	NA	NA	NA	NA	NA	u
10	25202737	25205225	-	XLOC_003340	TCONS_00008186	NA	NA	NA	NA#lncrna	lnc	NA	1	1	2488	2488	lincSSup	NA	ENSBTAT00000054081	NA	8560	NA	NA	NA	NA	NA	u
10	25205648	25207613	-	XLOC_003341	TCONS_00008187	NA	NA	NA	NA#lncrna	lnc	NA	2	2	1546	1906.5	lincSSup	NA	ENSBTAT00000054081	NA	11471	NA	NA	NA	NA	NA	u
10	25205648	25211272	-	XLOC_003341	TCONS_00008188	NA	NA	NA	NA#lncrna	lnc	NA	3	2	2267	1906.5	lincSSdw	NA	ENSBTAT00000065872	NA	10002	NA	NA	NA	NA	NA	u
10	25241995	25243210	-	XLOC_003344	TCONS_00008191	NA	NA	NA	NA#lncrna	lnc	NA	1	1	1215	1215	lincSSup	NA	ENSBTAT00000065872	NA	20257	NA	NA	NA	NA	NA	u
10	25244240	25245449	-	XLOC_003345	TCONS_00008192	NA	NA	NA	NA#lncrna	lnc	NA	2	1	1010	1010	lincSSup	NA	ENSBTAT00000065872	NA	22502	NA	NA	NA	NA	NA	u
10	25263828	25266486	-	XLOC_003347	TCONS_00008194	NA	NA	NA	NA#lncrna	lnc	NA	2	1	2172	2172	lincSSdw	NA	ENSBTAT00000050159	NA	36987	NA	NA	NA	NA	NA	u
10	25396975	25397871	-	XLOC_003357	TCONS_00008216	NA	NA	NA	NA#lncrna	lnc	NA	2	2	763	819	lincSSup	NA	ENSBTAT00000053997	NA	7753	NA	NA	NA	NA	NA	u
10	25405186	25409356	-	XLOC_003358	TCONS_00008218	NA	NA	NA	NA#lncrna	lnc	NA	1	1	4170	4170	lincSSup	NA	ENSBTAT00000053997	NA	15964	NA	NA	NA	NA	NA	u
10	25416587	25419905	-	XLOC_003355	TCONS_00008219	NA	NA	NA	NA#lncrna	lnc	NA	3	10	1764	1290	lincSSup	NA	ENSBTAT00000053997	NA	27365	NA	NA	NA	NA	NA	=
10	25416587	25420501	-	XLOC_003355	TCONS_00008220	NA	NA	NA	NA#lncrna	lnc	NA	3	10	3647	1290	lincSSup	NA	ENSBTAT00000053997	NA	27365	NA	NA	NA	NA	NA	=
10	25416587	25426121	-	XLOC_003355	TCONS_00008221	NA	NA	NA	NA#lncrna	lnc	NA	5	10	4524	1290	lincSSup	NA	ENSBTAT00000053997	NA	27365	NA	NA	NA	NA	NA	=
10	25442512	25443887	-	XLOC_003359	TCONS_00008224	NA	NA	NA	NA#lncrna	lnc	NA	1	1	1375	1375	lincSSup	NA	ENSBTAT00000053997	NA	53290	NA	NA	NA	NA	NA	u
10	25449166	25450209	-	XLOC_003360	TCONS_00008226	NA	NA	NA	NA#lncrna	lnc	NA	2	3	801	801	lincSSup	NA	ENSBTAT00000053997	NA	59944	NA	NA	NA	NA	NA	u
10	25489859	25495906	-	XLOC_003363	TCONS_00008230	NA	NA	NA	NA#lncrna	lnc	NA	2	1	5959	5959	lincSSdw	NA	ENSBTAT00000008541	TRAV3	51621	NA	NA	NA	NA	NA	u
10	25530610	25534812	-	XLOC_003366	TCONS_00008233	NA	NA	NA	NA#lncrna	lnc	NA	3	3	1051	771	lincSSdw	NA	ENSBTAT00000008541	TRAV3	12715	NA	NA	NA	NA	NA	u
10	25530610	25534875	-	XLOC_003366	TCONS_00008235	NA	NA	NA	NA#lncrna	lnc	NA	3	3	685	771	lincSSdw	NA	ENSBTAT00000008541	TRAV3	12652	NA	NA	NA	NA	NA	u
10	25536764	25538335	-	XLOC_003367	TCONS_00008236	NA	NA	NA	NA#lncrna	lnc	NA	3	1	1332	1332	lincSSdw	NA	ENSBTAT00000008541	TRAV3	9192	NA	NA	NA	NA	NA	u
10	25997300	25999663	-	XLOC_003374	TCONS_00008248	NA	NA	NA	NA#lncrna	lnc	NA	1	1	2363	2363	lincDiv	NA	ENSBTAT00000025176	OR5AU1	6228	NA	NA	NA	NA	NA	u
10	26007559	26009326	-	XLOC_003375	TCONS_00008249	NA	NA	NA	NA#lncrna	lnc	NA	1	1	1767	1767	lincConv	NA	ENSBTAT00000025176	OR5AU1	733	NA	NA	NA	NA	NA	u
10	26154471	26162268	-	XLOC_003378	TCONS_00008281	NA	NA	NA	NA#lncrna	lnc	NA	2	17	3812	3625	lincSSup	NA	ENSBTAT00000001238	NA	1346	NA	NA	NA	NA	NA	=
10	26397602	26398994	-	XLOC_003386	TCONS_00008293	NA	NA	NA	NA#lncrna	lnc	NA	1	1	1392	1392	lincSSdw	NA	ENSBTAT00000011585	NA	3513	NA	NA	NA	NA	NA	u
10	26511542	26512852	-	XLOC_003389	TCONS_00008301	NA	NA	NA	NA#lncrna	lnc	NA	1	1	1310	1310	lincConv	NA	ENSBTAT00000056496	OR6S1	17442	NA	NA	NA	NA	NA	u
10	26513668	26517493	-	XLOC_003390	TCONS_00008302	NA	NA	NA	NA#lncrna	lnc	NA	3	1	841	841	lincConv	NA	ENSBTAT00000056496	OR6S1	19568	NA	NA	NA	NA	NA	u
10	26624194	26626074	-	XLOC_003393	TCONS_00008305	NA	NA	NA	NA#lncrna	lnc	NA	1	1	1880	1880	lincSSdw	NA	ENSBTAT00000046664	NA	5645	NA	NA	NA	NA	NA	u
10	26626162	26626876	-	XLOC_003394	TCONS_00008306	NA	NA	NA	NA#lncrna	lnc	NA	1	1	714	714	lincSSdw	NA	ENSBTAT00000046664	NA	4843	NA	NA	NA	NA	NA	u
10	26632407	26634333	-	XLOC_003396	TCONS_00008309	NA	NA	NA	NA#lncrna	lnc	NA	1	1	1926	1926	lincSSup	NA	ENSBTAT00000046664	NA	53	NA	NA	NA	NA	NA	u
10	26642842	26645657	-	XLOC_003397	TCONS_00008310	NA	NA	NA	NA#lncrna	lnc	NA	1	1	2815	2815	lincSSup	NA	ENSBTAT00000046664	NA	10488	NA	NA	NA	NA	NA	u
10	26647372	26659121	-	XLOC_003398	TCONS_00008311	NA	NA	NA	NA#lncrna	lnc	NA	1	2	11749	11320	lincSSdw	NA	ENSBTAT00000016346	NA	8572	NA	NA	NA	NA	NA	o
10	26659296	26660378	-	XLOC_003399	TCONS_00008313	NA	NA	NA	NA#lncrna	lnc	NA	1	1	1082	1082	lincSSdw	NA	ENSBTAT00000016346	NA	7315	NA	NA	NA	NA	NA	u
10	26691814	26702600	-	XLOC_003402	TCONS_00008318	NA	NA	NA	NA#lncrna	lnc	NA	3	2	1775	1843.5	lincDiv	NA	ENSBTAT00000003561	NA	390	NA	NA	NA	NA	NA	u
10	26691814	26702809	-	XLOC_003402	TCONS_00008319	NA	NA	NA	NA#lncrna	lnc	NA	2	2	1912	1843.5	lincDiv	NA	ENSBTAT00000003561	NA	181	NA	NA	NA	NA	NA	u
10	27040457	27041302	-	XLOC_003415	TCONS_00008337	NA	NA	NA	NA#lncrna	lnc	NA	1	1	845	845	lincSSup	NA	ENSBTAT00000052838	NA	12543	NA	NA	NA	NA	NA	u
10	30415811	30417652	-	XLOC_003448	TCONS_00008381	NA	NA	NA	NA#lncrna	lnc	NA	1	1	1841	1841	lincSSdw	NA	ENSBTAT00000016895	NA	15035	NA	NA	NA	NA	NA	u
10	30418112	30420164	-	XLOC_003449	TCONS_00008382	NA	NA	NA	NA#lncrna	lnc	NA	1	1	2052	2052	lincSSdw	NA	ENSBTAT00000016895	NA	12523	NA	NA	NA	NA	NA	u
10	30421215	30429477	-	XLOC_003450	TCONS_00008384	NA	NA	NA	NA#lncrna	lnc	NA	1	6	8262	7938.5	lincSSdw	NA	ENSBTAT00000016895	NA	3210	NA	NA	NA	NA	NA	=
10	32867408	32868303	-	XLOC_003458	TCONS_00008407	NA	NA	NA	NA#lncrna	lnc	NA	1	1	895	895	lincSSup	NA	ENSBTAT00000061494	NA	747	NA	NA	NA	NA	NA	u
10	35800583	35802588	-	XLOC_003466	TCONS_00008424	ENSBTAG00000014351	ENSBTAT00000019083	protein_coding	protein_coding#lncrna	lnc	NA	1	1	2005	2005	lncgASe	NA	ENSBTAT00000019083	NA	0	NA	NA	ENSGALG00000009611	ENSSSCG00000039061	gene10777	x
10	36235846	36237826	-	XLOC_003472	TCONS_00008465	NA	NA	NA	NA#lncrna	lnc	NA	1	1	1980	1980	lincSSdw	NA	ENSBTAT00000036068	NA	26923	NA	NA	NA	NA	NA	u
10	36241806	36244089	-	XLOC_003473	TCONS_00008466	NA	NA	NA	NA#lncrna	lnc	NA	1	1	2283	2283	lincSSdw	NA	ENSBTAT00000036068	NA	20660	NA	NA	NA	NA	NA	u
10	36246104	36263894	-	XLOC_003474	TCONS_00008467	NA	NA	NA	NA#lncrna	lnc	NA	3	13	10770	5606	lincSSdw	NA	ENSBTAT00000036068	NA	855	NA	NA	NA	NA	NA	=
10	36248070	36251858	-	XLOC_003475	TCONS_00008471	NA	NA	NA	NA#lncrna	lnc	NA	1	1	3788	3788	lincSSdw	NA	ENSBTAT00000036068	NA	12891	NA	NA	NA	NA	NA	u
10	36252022	36255178	-	XLOC_003474	TCONS_00008472	NA	NA	NA	NA#lncrna	lnc	NA	1	13	3156	5606	lincSSdw	NA	ENSBTAT00000036068	NA	9571	NA	NA	NA	NA	NA	=
10	36252022	36263855	-	XLOC_003474	TCONS_00008473	NA	NA	NA	NA#lncrna	lnc	NA	2	13	9749	5606	lincSSdw	NA	ENSBTAT00000036068	NA	894	NA	NA	NA	NA	NA	=
10	36366178	36368589	-	XLOC_003477	TCONS_00008482	ENSBTAG00000002918	ENSBTAT00000003788	protein_coding	protein_coding#lncrna	lnc	NA	1	1	2411	2411	lncgASe	NA	ENSBTAT00000003788	NA	0	NA	NA	ENSGALG00000030313	ENSSSCG00000004766	gene10757	x
10	36389807	36393919	-	XLOC_003478	TCONS_00008483	ENSBTAG00000002918	ENSBTAT00000003788	protein_coding	protein_coding#lncrna	lnc	NA	1	1	4112	4112	lncgASe	NA	ENSBTAT00000003788	NA	0	NA	NA	ENSGALG00000030313	ENSSSCG00000004766	gene10757	x
10	36520382	36521656	-	XLOC_003482	TCONS_00008489	NA	NA	NA	NA#lncrna	lnc	NA	1	1	1274	1274	lincSSdw	NA	ENSBTAT00000021672	RHOV	2213	NA	NA	NA	NA	NA	u
10	36733434	36741379	-	XLOC_003485	TCONS_00008503	NA	NA	NA	NA#lncrna	lnc	NA	2	2	5886	6916	lincSSdw	NA	ENSBTAT00000057464	NA	15897	NA	NA	NA	NA	NA	u
10	36733434	36741380	-	XLOC_003485	TCONS_00008504	NA	NA	NA	NA#lncrna	lnc	NA	1	2	7946	6916	lincSSdw	NA	ENSBTAT00000057464	NA	15896	NA	NA	NA	NA	NA	u
10	37281425	37282549	-	XLOC_003493	TCONS_00008529	NA	NA	NA	NA#lncrna	lnc	NA	1	1	1124	1124	lincConv	NA	ENSBTAT00000020143	NA	101	NA	NA	NA	NA	NA	u
10	37286074	37287159	-	XLOC_003494	TCONS_00008530	NA	NA	NA	NA#lncrna	lnc	NA	1	1	1085	1085	lincDiv	NA	ENSBTAT00000032090	NA	1196	NA	NA	NA	NA	NA	u
10	38275789	38281736	-	XLOC_003505	TCONS_00008585	NA	NA	NA	NA#lncrna	lnc	NA	2	1	883	883	lincSSdw	NA	ENSBTAT00000028086	NA	19757	NA	NA	NA	NA	NA	u
10	38284972	38285834	-	XLOC_003506	TCONS_00008586	NA	NA	NA	NA#lncrna	lnc	NA	1	1	862	862	lincSSdw	NA	ENSBTAT00000028086	NA	15659	NA	NA	NA	NA	NA	u
10	41941561	41942434	-	XLOC_003514	TCONS_00008604	NA	NA	NA	NA#lncrna	lnc	NA	1	1	873	873	lincDiv	NA	ENSBTAT00000065865	NA	1373	NA	NA	NA	NA	NA	u
10	41962686	41963578	-	XLOC_003515	TCONS_00008605	NA	NA	NA	NA#lncrna	lnc	NA	1	1	892	892	lincConv	NA	ENSBTAT00000065865	NA	18097	NA	NA	NA	NA	NA	u
10	42252061	42252608	-	XLOC_003516	TCONS_00008606	NA	NA	NA	NA#lncrna	lnc	NA	1	1	547	547	lincConv	NA	ENSBTAT00000065865	NA	307472	NA	NA	NA	NA	NA	u
10	42669323	42671240	-	XLOC_003517	TCONS_00008607	NA	NA	NA	NA#lncrna	lnc	NA	3	2	358	381	lincDiv	NA	ENSBTAT00000006480	NA	14690	NA	NA	NA	NA	NA	u
10	42863856	42864152	-	XLOC_003523	TCONS_00008616	ENSBTAG00000047908	ENSBTAT00000065829	misc_RNA	misc_RNA#lncrna	lnc	NA	1	1	296	296	lincSSup	NA	ENSBTAT00000006491	NA	990	NA	NA	NA	ENSSSCG00000032708	NA	=
10	42877895	42878191	-	XLOC_003524	TCONS_00008617	ENSBTAG00000046912	ENSBTAT00000064653	misc_RNA	misc_RNA#lncrna	lnc	NA	1	1	296	296	lincSSup	NA	ENSBTAT00000006491	NA	15029	NA	NA	NA	ENSSSCG00000031740	NA	=
10	42888259	42894459	-	XLOC_003526	TCONS_00008619	NA	NA	NA	NA#lncrna	lnc	NA	1	2	6200	6072	lincDiv	NA	ENSBTAT00000063023	NA	7801	NA	NA	NA	NA	NA	u
10	42888259	42895360	-	XLOC_003526	TCONS_00008620	NA	NA	NA	NA#lncrna	lnc	NA	2	2	5944	6072	lincDiv	NA	ENSBTAT00000063023	NA	6900	NA	NA	NA	NA	NA	u
10	42903165	42904346	-	XLOC_003527	TCONS_00008621	NA	NA	NA	NA#lncrna	lnc	NA	1	1	1181	1181	lincConv	NA	ENSBTAT00000063023	NA	227	NA	NA	NA	NA	NA	u
10	42944841	42946211	-	XLOC_003528	TCONS_00008622	NA	NA	NA	NA#lncrna	lnc	NA	1	1	1370	1370	lincConv	NA	ENSBTAT00000063023	NA	41903	NA	NA	NA	NA	NA	u
10	42952497	42956781	-	XLOC_003529	TCONS_00008623	NA	NA	NA	NA#lncrna	lnc	NA	1	1	4284	4284	lincConv	NA	ENSBTAT00000063023	NA	49559	NA	NA	NA	NA	NA	u
10	42992176	43021873	-	XLOC_003530	TCONS_00008624	NA	NA	NA	NA#lncrna	lnc	NA	2	2	2824	2363.5	lincSSdw	NA	ENSBTAT00000007295	NA	67505	NA	NA	NA	NA	NA	u
10	42993742	42996184	-	XLOC_003531	TCONS_00008625	NA	NA	NA	NA#lncrna	lnc	NA	1	1	2442	2442	lincConv	NA	ENSBTAT00000063023	NA	90804	NA	NA	NA	NA	NA	u
10	43002465	43005574	-	XLOC_003532	TCONS_00008626	NA	NA	NA	NA#lncrna	lnc	NA	1	2	3109	2690.5	lincSSdw	NA	ENSBTAT00000007295	NA	83804	NA	NA	NA	NA	NA	u
10	43002465	43036487	-	XLOC_003532	TCONS_00008627	NA	NA	NA	NA#lncrna	lnc	NA	2	2	2272	2690.5	lincSSdw	NA	ENSBTAT00000007295	NA	52891	NA	NA	NA	NA	NA	u
10	43007143	43007971	-	XLOC_003533	TCONS_00008628	NA	NA	NA	NA#lncrna	lnc	NA	1	1	828	828	lincSSdw	NA	ENSBTAT00000007295	NA	81407	NA	NA	NA	NA	NA	u
10	43008024	43012020	-	XLOC_003534	TCONS_00008629	NA	NA	NA	NA#lncrna	lnc	NA	1	1	3996	3996	lincSSdw	NA	ENSBTAT00000007295	NA	77358	NA	NA	NA	NA	NA	u
10	43012120	43013019	-	XLOC_003535	TCONS_00008630	NA	NA	NA	NA#lncrna	lnc	NA	1	1	899	899	lincSSdw	NA	ENSBTAT00000007295	NA	76359	NA	NA	NA	NA	NA	u
10	43013206	43014181	-	XLOC_003536	TCONS_00008631	NA	NA	NA	NA#lncrna	lnc	NA	1	1	975	975	lincSSdw	NA	ENSBTAT00000007295	NA	75197	NA	NA	NA	NA	NA	u
10	43014505	43017242	-	XLOC_003537	TCONS_00008632	NA	NA	NA	NA#lncrna	lnc	NA	1	1	2737	2737	lincSSdw	NA	ENSBTAT00000007295	NA	72136	NA	NA	NA	NA	NA	u
10	43017527	43019549	-	XLOC_003538	TCONS_00008633	NA	NA	NA	NA#lncrna	lnc	NA	1	1	2022	2022	lincSSdw	NA	ENSBTAT00000007295	NA	69829	NA	NA	NA	NA	NA	u
10	43020010	43021913	-	XLOC_003530	TCONS_00008634	NA	NA	NA	NA#lncrna	lnc	NA	1	2	1903	2363.5	lincSSdw	NA	ENSBTAT00000007295	NA	67465	NA	NA	NA	NA	NA	u
10	43022065	43024068	-	XLOC_003539	TCONS_00008635	NA	NA	NA	NA#lncrna	lnc	NA	1	1	2003	2003	lincSSdw	NA	ENSBTAT00000007295	NA	65310	NA	NA	NA	NA	NA	u
10	43024216	43030696	-	XLOC_003540	TCONS_00008636	NA	NA	NA	NA#lncrna	lnc	NA	1	1	6480	6480	lincSSdw	NA	ENSBTAT00000007295	NA	58682	NA	NA	NA	NA	NA	u
10	43032515	43033722	-	XLOC_003541	TCONS_00008637	NA	NA	NA	NA#lncrna	lnc	NA	1	1	1207	1207	lincSSdw	NA	ENSBTAT00000007295	NA	55656	NA	NA	NA	NA	NA	u
10	43063936	43065097	-	XLOC_003542	TCONS_00008638	NA	NA	NA	NA#lncrna	lnc	NA	1	1	1161	1161	lincSSdw	NA	ENSBTAT00000007295	NA	24281	NA	NA	NA	NA	NA	u
10	43067738	43081408	-	XLOC_003543	TCONS_00008639	NA	NA	NA	NA#lncrna	lnc	NA	2	7	13537	1821	lincSSdw	NA	ENSBTAT00000007295	NA	7970	NA	NA	NA	NA	NA	=
10	43067738	43082993	-	XLOC_003543	TCONS_00008640	NA	NA	NA	NA#lncrna	lnc	NA	2	7	1821	1821	lincSSdw	NA	ENSBTAT00000007295	NA	6385	NA	NA	NA	NA	NA	=
10	43193937	43199113	-	XLOC_003544	TCONS_00008655	NA	NA	NA	NA#lncrna	lnc	NA	1	13	5176	3881	lincSSdw	NA	ENSBTAT00000020226	NA	12865	NA	NA	NA	NA	NA	=
10	43199424	43202252	-	XLOC_003546	TCONS_00008657	NA	NA	NA	NA#lncrna	lnc	NA	1	1	2828	2828	lincSSdw	NA	ENSBTAT00000020226	NA	9726	NA	NA	NA	NA	NA	u
10	43202988	43203509	-	XLOC_003547	TCONS_00008658	NA	NA	NA	NA#lncrna	lnc	NA	1	1	521	521	lincSSdw	NA	ENSBTAT00000020226	NA	8469	NA	NA	NA	NA	NA	u
10	43349729	43353978	-	XLOC_003549	TCONS_00008666	NA	NA	NA	NA#lncrna	lnc	NA	1	1	4249	4249	lincSSdw	NA	ENSBTAT00000019681	NA	3161	NA	NA	NA	NA	NA	u
10	43782870	43785976	-	XLOC_003553	TCONS_00008688	ENSBTAG00000044049	ENSBTAT00000061312	protein_coding	protein_coding#lncrna	lnc	NA	1	1	3106	3106	lncgASe	NA	ENSBTAT00000061312	NA	0	NA	NA	ENSGALG00000020342	ENSSSCG00000005023	gene10668	x
10	44296337	44345859	-	XLOC_003557	TCONS_00008696	ENSBTAG00000031707	ENSBTAT00000052708	protein_coding	protein_coding#lncrna	lnc	NA	3	5	1426	1426	lncgASi	NA	ENSBTAT00000052708	NA	0	NA	NA	ENSGALG00000012374	ENSSSCG00000005027	gene10661	x
10	44296337	44345866	-	XLOC_003557	TCONS_00008697	ENSBTAG00000031707	ENSBTAT00000052708	protein_coding	protein_coding#lncrna	lnc	NA	3	5	2263	1426	lncgASi	NA	ENSBTAT00000052708	NA	0	NA	NA	ENSGALG00000012374	ENSSSCG00000005027	gene10661	x
10	44296337	44345866	-	XLOC_003557	TCONS_00008698	ENSBTAG00000031707	ENSBTAT00000052708	protein_coding	protein_coding#lncrna	lnc	NA	2	5	2093	1426	lncgASi	NA	ENSBTAT00000052708	NA	0	NA	NA	ENSGALG00000012374	ENSSSCG00000005027	gene10661	x
10	44299715	44345866	-	XLOC_003557	TCONS_00008699	ENSBTAG00000031707	ENSBTAT00000052708	protein_coding	protein_coding#lncrna	lnc	NA	3	5	707	1426	lncgASi	NA	ENSBTAT00000052708	NA	0	NA	NA	ENSGALG00000012374	ENSSSCG00000005027	gene10661	x
10	44306202	44345866	-	XLOC_003557	TCONS_00008701	ENSBTAG00000031707	ENSBTAT00000052708	protein_coding	protein_coding#lncrna	lnc	NA	3	5	1119	1426	lncgASi	NA	ENSBTAT00000052708	NA	0	NA	NA	ENSGALG00000012374	ENSSSCG00000005027	gene10661	x
10	44987119	44989627	-	XLOC_003561	TCONS_00008706	NA	NA	NA	NA#lncrna	lnc	NA	1	1	2508	2508	lincSSup	NA	ENSBTAT00000029257	NA	460	NA	NA	NA	NA	NA	u
10	44991450	45002132	-	XLOC_003562	TCONS_00008707	NA	NA	NA	NA#lncrna	lnc	NA	1	1	10682	10682	lincSSup	NA	ENSBTAT00000029257	NA	4791	NA	NA	NA	NA	NA	u
10	45002575	45007319	-	XLOC_003563	TCONS_00008708	NA	NA	NA	NA#lncrna	lnc	NA	1	1	4744	4744	lincSSup	NA	ENSBTAT00000029257	NA	15916	NA	NA	NA	NA	NA	u
10	45007920	45009442	-	XLOC_003564	TCONS_00008709	NA	NA	NA	NA#lncrna	lnc	NA	1	1	1522	1522	lincSSup	NA	ENSBTAT00000029257	NA	21261	NA	NA	NA	NA	NA	u
10	45011716	45014033	-	XLOC_003565	TCONS_00008710	NA	NA	NA	NA#lncrna	lnc	NA	1	1	2317	2317	lincSSup	NA	ENSBTAT00000029257	NA	25057	NA	NA	NA	NA	NA	u
10	45014306	45017609	-	XLOC_003566	TCONS_00008711	NA	NA	NA	NA#lncrna	lnc	NA	1	1	3303	3303	lincSSup	NA	ENSBTAT00000029257	NA	27647	NA	NA	NA	NA	NA	u
10	45019054	45022202	-	XLOC_003567	TCONS_00008712	NA	NA	NA	NA#lncrna	lnc	NA	1	1	3148	3148	lincSSup	NA	ENSBTAT00000029257	NA	32395	NA	NA	NA	NA	NA	u
10	45022570	45024759	-	XLOC_003568	TCONS_00008713	NA	NA	NA	NA#lncrna	lnc	NA	1	1	2189	2189	lincSSup	NA	ENSBTAT00000029257	NA	35911	NA	NA	NA	NA	NA	u
10	45026193	45027602	-	XLOC_003569	TCONS_00008714	NA	NA	NA	NA#lncrna	lnc	NA	1	1	1409	1409	lincSSup	NA	ENSBTAT00000029257	NA	39534	NA	NA	NA	NA	NA	u
10	45027931	45034324	-	XLOC_003570	TCONS_00008715	NA	NA	NA	NA#lncrna	lnc	NA	1	1	6393	6393	lincSSup	NA	ENSBTAT00000029257	NA	41272	NA	NA	NA	NA	NA	u
10	45034502	45035496	-	XLOC_003571	TCONS_00008716	NA	NA	NA	NA#lncrna	lnc	NA	1	1	994	994	lincSSup	NA	ENSBTAT00000029257	NA	47843	NA	NA	NA	NA	NA	u
10	45041657	45042435	-	XLOC_003572	TCONS_00008717	NA	NA	NA	NA#lncrna	lnc	NA	1	1	778	778	lincSSup	NA	ENSBTAT00000029257	NA	54998	NA	NA	NA	NA	NA	u
10	45043412	45044653	-	XLOC_003573	TCONS_00008718	NA	NA	NA	NA#lncrna	lnc	NA	1	1	1241	1241	lincSSup	NA	ENSBTAT00000029257	NA	56753	NA	NA	NA	NA	NA	u
10	45044808	45046498	-	XLOC_003574	TCONS_00008719	NA	NA	NA	NA#lncrna	lnc	NA	1	1	1690	1690	lincSSup	NA	ENSBTAT00000029257	NA	58149	NA	NA	NA	NA	NA	u
10	45047164	45053961	-	XLOC_003575	TCONS_00008720	NA	NA	NA	NA#lncrna	lnc	NA	1	1	6797	6797	lincSSup	NA	ENSBTAT00000029257	NA	60505	NA	NA	NA	NA	NA	u
10	45054246	45055327	-	XLOC_003576	TCONS_00008721	NA	NA	NA	NA#lncrna	lnc	NA	1	1	1081	1081	lincSSup	NA	ENSBTAT00000029257	NA	67587	NA	NA	NA	NA	NA	u
10	45146364	45151541	-	XLOC_003577	TCONS_00008722	NA	NA	NA	NA#lncrna	lnc	NA	2	1	1701	1701	lincSSdw	NA	ENSBTAT00000001866	NA	15404	NA	NA	NA	NA	NA	u
10	45148000	45148999	-	XLOC_003578	TCONS_00008723	NA	NA	NA	NA#lncrna	lnc	NA	1	1	999	999	lincSSdw	NA	ENSBTAT00000001866	NA	17946	NA	NA	NA	NA	NA	u
10	45158100	45159203	-	XLOC_003579	TCONS_00008724	NA	NA	NA	NA#lncrna	lnc	NA	1	1	1103	1103	lincSSdw	NA	ENSBTAT00000001866	NA	7742	NA	NA	NA	NA	NA	u
10	45242272	45245835	-	XLOC_003581	TCONS_00008726	NA	NA	NA	NA#lncrna	lnc	NA	2	1	3454	3454	lincConv	NA	ENSBTAT00000008808	NA	29316	NA	NA	NA	NA	NA	u
10	45248114	45250209	-	XLOC_003582	TCONS_00008727	NA	NA	NA	NA#lncrna	lnc	NA	1	1	2095	2095	lincSSdw	NA	ENSBTAT00000011069	NA	31162	NA	NA	NA	NA	NA	u
10	45252995	45254318	-	XLOC_003583	TCONS_00008728	NA	NA	NA	NA#lncrna	lnc	NA	1	1	1323	1323	lincSSdw	NA	ENSBTAT00000011069	NA	27053	NA	NA	NA	NA	NA	u
10	45254616	45271028	-	XLOC_003584	TCONS_00008729	NA	NA	NA	NA#lncrna	lnc	NA	1	1	16412	16412	lincSSdw	NA	ENSBTAT00000011069	NA	10343	NA	NA	NA	NA	NA	u
10	45315925	45317768	-	XLOC_003586	TCONS_00008731	NA	NA	NA	NA#lncrna	lnc	NA	2	2	1545	1711	lincDiv	NA	ENSBTAT00000010047	NA	21	NA	NA	NA	NA	NA	u
10	45320896	45324070	-	XLOC_003587	TCONS_00008733	ENSBTAG00000007638	ENSBTAT00000010047	protein_coding	protein_coding#lncrna	lnc	NA	1	1	3174	3174	lncgASe	NA	ENSBTAT00000010047	NA	0	NA	NA	ENSGALG00000009032	ENSSSCG00000004548	gene10653	x
10	45326587	45343931	-	XLOC_003588	TCONS_00008735	NA	NA	NA	NA#lncrna	lnc	NA	1	2	17344	16876	lincConv	NA	ENSBTAT00000010047	NA	2189	NA	NA	NA	NA	NA	u
10	45888535	45890514	-	XLOC_003593	TCONS_00008750	NA	NA	NA	NA#lncrna	lnc	NA	1	1	1979	1979	lincSSup	NA	ENSBTAT00000022377	NA	1655	NA	NA	NA	NA	NA	u
10	46679147	46682114	-	XLOC_003598	TCONS_00008769	NA	NA	NA	NA#lncrna	lnc	NA	1	8	2967	4259	lincDiv	NA	ENSBTAT00000025837	NA	67626	NA	NA	NA	NA	NA	u
10	46679147	46689690	-	XLOC_003598	TCONS_00008772	NA	NA	NA	NA#lncrna	lnc	NA	3	8	4909	4259	lincDiv	NA	ENSBTAT00000025837	NA	60050	NA	NA	NA	NA	NA	u
10	46679147	46705771	-	XLOC_003598	TCONS_00008773	NA	NA	NA	NA#lncrna	lnc	NA	3	8	2793	4259	lincDiv	NA	ENSBTAT00000025837	NA	43969	NA	NA	NA	NA	NA	u
10	46683623	46689690	-	XLOC_003598	TCONS_00008774	NA	NA	NA	NA#lncrna	lnc	NA	2	8	5446	4259	lincDiv	NA	ENSBTAT00000025837	NA	60050	NA	NA	NA	NA	NA	u
10	46685960	46689690	-	XLOC_003598	TCONS_00008776	NA	NA	NA	NA#lncrna	lnc	NA	2	8	3390	4259	lincDiv	NA	ENSBTAT00000025837	NA	60050	NA	NA	NA	NA	NA	u
10	46726428	46728806	-	XLOC_003600	TCONS_00008778	NA	NA	NA	NA#lncrna	lnc	NA	1	1	2378	2378	lincDiv	NA	ENSBTAT00000025837	NA	20934	NA	NA	NA	NA	NA	u
10	46729078	46730666	-	XLOC_003601	TCONS_00008779	NA	NA	NA	NA#lncrna	lnc	NA	1	1	1588	1588	lincDiv	NA	ENSBTAT00000025837	NA	19074	NA	NA	NA	NA	NA	u
10	46909823	46917649	-	XLOC_003604	TCONS_00008790	NA	NA	NA	NA#lncrna	lnc	NA	1	1	7826	7826	lincSSup	NA	ENSBTAT00000014802	NA	2489	NA	NA	NA	NA	NA	u
10	46919289	46923770	-	XLOC_003605	TCONS_00008791	NA	NA	NA	NA#lncrna	lnc	NA	1	1	4481	4481	lincSSup	NA	ENSBTAT00000014802	NA	11955	NA	NA	NA	NA	NA	u
10	46924464	46926688	-	XLOC_003606	TCONS_00008792	NA	NA	NA	NA#lncrna	lnc	NA	1	1	2224	2224	lincSSup	NA	ENSBTAT00000014802	NA	17130	NA	NA	NA	NA	NA	u
10	46956554	46959126	-	XLOC_003607	TCONS_00008793	NA	NA	NA	NA#lncrna	lnc	NA	1	1	2572	2572	lincSSdw	NA	ENSBTAT00000023098	NA	2985	NA	NA	NA	NA	NA	u
10	48335718	48336315	-	XLOC_003613	TCONS_00008812	NA	NA	NA	NA#lncrna	lnc	NA	1	1	597	597	lincConv	NA	ENSBTAT00000061287	NA	66849	NA	NA	NA	NA	NA	u
10	49518061	49601221	-	XLOC_003614	TCONS_00008813	ENSBTAG00000015904	ENSBTAT00000021144	protein_coding	protein_coding#lncrna	lnc	NA	4	4	1613	1679	lncgASi	NA	ENSBTAT00000021144	NA	0	NA	NA	ENSGALG00000003759	ENSSSCG00000004576	gene10618	x
10	49518061	49605562	-	XLOC_003614	TCONS_00008814	ENSBTAG00000015904	ENSBTAT00000021144	protein_coding	protein_coding#lncrna	lnc	NA	6	4	1846	1679	lncgASi	NA	ENSBTAT00000021144	NA	0	NA	NA	ENSGALG00000003759	ENSSSCG00000004576	gene10618	x
10	49524795	49605319	-	XLOC_003614	TCONS_00008815	ENSBTAG00000015904	ENSBTAT00000021144	protein_coding	protein_coding#lncrna	lnc	NA	5	4	1625	1679	lncgASi	NA	ENSBTAT00000021144	NA	0	NA	NA	ENSGALG00000003759	ENSSSCG00000004576	gene10618	x
10	49524795	49605328	-	XLOC_003614	TCONS_00008816	ENSBTAG00000015904	ENSBTAT00000021144	protein_coding	protein_coding#lncrna	lnc	NA	5	4	1733	1679	lncgASi	NA	ENSBTAT00000021144	NA	0	NA	NA	ENSGALG00000003759	ENSSSCG00000004576	gene10618	x
10	49852726	49854400	-	XLOC_003615	TCONS_00008817	NA	NA	NA	NA#lncrna	lnc	NA	1	1	1674	1674	lincDiv	NA	ENSBTAT00000012655	NA	5662	NA	NA	NA	NA	NA	u
10	49855228	49856326	-	XLOC_003616	TCONS_00008818	NA	NA	NA	NA#lncrna	lnc	NA	1	1	1098	1098	lincDiv	NA	ENSBTAT00000012655	NA	3736	NA	NA	NA	NA	NA	u
10	49963730	49970132	-	XLOC_003617	TCONS_00008819	NA	NA	NA	NA#lncrna	lnc	NA	1	1	6402	6402	lincConv	NA	ENSBTAT00000012655	NA	59194	NA	NA	NA	NA	NA	u
10	49991581	50026403	-	XLOC_003619	TCONS_00008821	NA	NA	NA	NA#lncrna	lnc	NA	2	8	6379	9269.5	lincConv	NA	ENSBTAT00000012655	NA	87045	NA	NA	NA	NA	NA	u
10	49991581	50026405	-	XLOC_003619	TCONS_00008822	NA	NA	NA	NA#lncrna	lnc	NA	3	8	6463	9269.5	lincConv	NA	ENSBTAT00000012655	NA	87045	NA	NA	NA	NA	NA	u
10	49998254	49998899	-	XLOC_003620	TCONS_00008823	NA	NA	NA	NA#lncrna	lnc	NA	1	1	645	645	lincConv	NA	ENSBTAT00000012655	NA	93718	NA	NA	NA	NA	NA	u
10	50000190	50026399	-	XLOC_003619	TCONS_00008824	NA	NA	NA	NA#lncrna	lnc	NA	3	8	7237	9269.5	lincConv	NA	ENSBTAT00000012655	NA	95654	NA	NA	NA	NA	NA	u
10	50000190	50026401	-	XLOC_003619	TCONS_00008825	NA	NA	NA	NA#lncrna	lnc	NA	3	8	10165	9269.5	lincConv	NA	ENSBTAT00000012655	NA	95654	NA	NA	NA	NA	NA	u
10	50000190	50026409	-	XLOC_003619	TCONS_00008827	NA	NA	NA	NA#lncrna	lnc	NA	2	8	12953	9269.5	lincConv	NA	ENSBTAT00000012655	NA	95654	NA	NA	NA	NA	NA	u
10	50000190	50026410	-	XLOC_003619	TCONS_00008828	NA	NA	NA	NA#lncrna	lnc	NA	3	8	9237	9269.5	lincConv	NA	ENSBTAT00000012655	NA	95654	NA	NA	NA	NA	NA	u
10	50000190	50026410	-	XLOC_003619	TCONS_00008829	NA	NA	NA	NA#lncrna	lnc	NA	3	8	9302	9269.5	lincConv	NA	ENSBTAT00000012655	NA	95654	NA	NA	NA	NA	NA	u
10	51471482	51472504	-	XLOC_003627	TCONS_00008852	NA	NA	NA	NA#lncrna	lnc	NA	1	1	1022	1022	lincConv	NA	ENSBTAT00000015043	NA	17659	NA	NA	NA	NA	NA	u
10	51482030	51483229	-	XLOC_003630	TCONS_00008855	NA	NA	NA	NA#lncrna	lnc	NA	1	1	1199	1199	lincSSdw	NA	ENSBTAT00000016444	NA	17072	NA	NA	NA	NA	NA	u
10	52098505	52106976	-	XLOC_003636	TCONS_00008873	NA	NA	NA	NA#lncrna	lnc	NA	1	4	8471	4916	lincSSdw	NA	ENSBTAT00000017894	NA	45837	NA	NA	NA	NA	NA	u
10	52098505	52108959	-	XLOC_003636	TCONS_00008874	NA	NA	NA	NA#lncrna	lnc	NA	3	4	2624	4916	lincSSdw	NA	ENSBTAT00000017894	NA	43854	NA	NA	NA	NA	NA	u
10	52098505	52108959	-	XLOC_003636	TCONS_00008875	NA	NA	NA	NA#lncrna	lnc	NA	2	4	2135	4916	lincSSdw	NA	ENSBTAT00000017894	NA	43854	NA	NA	NA	NA	NA	u
10	52197535	52198321	-	XLOC_003638	TCONS_00008883	NA	NA	NA	NA#lncrna	lnc	NA	1	1	786	786	lincSSup	NA	ENSBTAT00000017894	NA	28061	NA	NA	NA	NA	NA	u
10	53076078	53077379	-	XLOC_003643	TCONS_00008895	NA	NA	NA	NA#lncrna	lnc	NA	1	1	1301	1301	lincSSdw	NA	ENSBTAT00000035927	NA	11836	NA	NA	NA	NA	NA	u
10	53078312	53079426	-	XLOC_003644	TCONS_00008896	NA	NA	NA	NA#lncrna	lnc	NA	1	1	1114	1114	lincSSdw	NA	ENSBTAT00000035927	NA	9789	NA	NA	NA	NA	NA	u
10	53502231	53504159	-	XLOC_003648	TCONS_00008905	NA	NA	NA	NA#lncrna	lnc	NA	1	1	1928	1928	lincSSup	NA	ENSBTAT00000035927	NA	21182	NA	NA	NA	NA	NA	u
10	54981305	54989112	-	XLOC_003651	TCONS_00008911	NA	NA	NA	NA#lncrna	lnc	NA	2	1	781	781	lincConv	NA	ENSBTAT00000061338	NA	10625	NA	NA	NA	NA	NA	u
10	55092499	55095677	-	XLOC_003653	TCONS_00008913	NA	NA	NA	NA#lncrna	lnc	NA	2	2	1479	1107.5	lincDiv	NA	ENSBTAT00000016464	NA	24845	NA	NA	NA	NA	NA	o
10	55095754	55097036	-	XLOC_003654	TCONS_00008915	NA	NA	NA	NA#lncrna	lnc	NA	1	1	1282	1282	lincDiv	NA	ENSBTAT00000016464	NA	23486	NA	NA	NA	NA	NA	u
10	55101773	55102328	-	XLOC_003655	TCONS_00008916	NA	NA	NA	NA#lncrna	lnc	NA	1	1	555	555	lincDiv	NA	ENSBTAT00000016464	NA	18194	NA	NA	NA	NA	NA	u
10	57473620	57475299	-	XLOC_003661	TCONS_00008922	NA	NA	NA	NA#lncrna	lnc	NA	1	1	1679	1679	lincDiv	NA	ENSBTAT00000066281	NA	236809	NA	NA	NA	NA	NA	u
10	57748039	57748493	-	XLOC_003662	TCONS_00008923	NA	NA	NA	NA#lncrna	lnc	NA	1	1	454	454	lincConv	NA	ENSBTAT00000066281	NA	3202	NA	NA	NA	NA	NA	u
10	58380331	58383794	-	XLOC_003663	TCONS_00008924	NA	NA	NA	NA#lncrna	lnc	NA	1	1	3463	3463	lincConv	NA	ENSBTAT00000007146	NA	39483	NA	NA	NA	NA	NA	u
10	58384444	58387480	-	XLOC_003664	TCONS_00008925	NA	NA	NA	NA#lncrna	lnc	NA	1	1	3036	3036	lincConv	NA	ENSBTAT00000007146	NA	43596	NA	NA	NA	NA	NA	u
10	58417614	58418684	-	XLOC_003666	TCONS_00008927	NA	NA	NA	NA#lncrna	lnc	NA	1	1	1070	1070	lincSSdw	NA	ENSBTAT00000007709	NA	19181	NA	NA	NA	NA	NA	u
10	58422945	58429623	-	XLOC_003667	TCONS_00008928	NA	NA	NA	NA#lncrna	lnc	NA	1	1	6678	6678	lincSSdw	NA	ENSBTAT00000007709	NA	8242	NA	NA	NA	NA	NA	u
10	58546806	58549371	-	XLOC_003669	TCONS_00008939	NA	NA	NA	NA#lncrna	lnc	NA	1	1	2565	2565	lincConv	NA	ENSBTAT00000018400	NA	3353	NA	NA	NA	NA	NA	u
10	58564321	58565392	-	XLOC_003671	TCONS_00008941	NA	NA	NA	NA#lncrna	lnc	NA	1	1	1071	1071	lincSSdw	NA	ENSBTAT00000026116	NA	3670	NA	NA	NA	NA	NA	u
10	59072380	59074372	-	XLOC_003674	TCONS_00008951	NA	NA	NA	NA#lncrna	lnc	NA	1	1	1992	1992	lincSSdw	NA	ENSBTAT00000003336	NA	2751	NA	NA	NA	NA	NA	u
10	59556129	59565672	-	XLOC_003676	TCONS_00008953	NA	NA	NA	NA#lncrna	lnc	NA	1	1	9543	9543	lincConv	NA	ENSBTAT00000056282	NA	12455	NA	NA	NA	NA	NA	u
10	59567037	59571161	-	XLOC_003677	TCONS_00008954	NA	NA	NA	NA#lncrna	lnc	NA	1	1	4124	4124	lincSSdw	NA	ENSBTAT00000061383	NA	7303	NA	NA	NA	NA	NA	u
10	59815140	59816559	-	XLOC_003679	TCONS_00008964	NA	NA	NA	NA#lncrna	lnc	NA	1	1	1419	1419	lincConv	NA	ENSBTAT00000015701	NA	1984	NA	NA	NA	NA	NA	u
10	59831303	59832929	-	XLOC_003680	TCONS_00008965	NA	NA	NA	NA#lncrna	lnc	NA	1	1	1626	1626	lincConv	NA	ENSBTAT00000015701	NA	18147	NA	NA	NA	NA	NA	u
10	60077628	60078788	-	XLOC_003682	TCONS_00008973	ENSBTAG00000022801	ENSBTAT00000030952	protein_coding	protein_coding#lncrna	lnc	GABPB1	1	1	1160	1160	lncgASe	NA	ENSBTAT00000030952	GABPB1	0	NA	NA	ENSGALG00000023440	ENSSSCG00000004645	NA	x
10	60172247	60191635	-	XLOC_003684	TCONS_00008979	NA	NA	NA	NA#lncrna	lnc	NA	4	4	12143	1696.5	lincSSup	NA	ENSBTAT00000013083	NA	9516	NA	NA	NA	NA	NA	u
10	60178109	60185608	-	XLOC_003684	TCONS_00008982	NA	NA	NA	NA#lncrna	lnc	NA	3	4	1817	1696.5	lincSSup	NA	ENSBTAT00000013083	NA	15378	NA	NA	NA	NA	NA	u
10	60212969	60217102	-	XLOC_003685	TCONS_00008983	NA	NA	NA	NA#lncrna	lnc	NA	1	1	4133	4133	lincSSdw	NA	ENSBTAT00000005640	NA	4013	NA	NA	NA	NA	NA	u
10	60860636	60892646	-	XLOC_003687	TCONS_00008992	NA	NA	NA	NA#lncrna	lnc	NA	2	6	17833	16725.5	lincSSdw	NA	ENSBTAT00000008144	NA	20669	NA	NA	NA	NA	NA	u
10	60860636	60892646	-	XLOC_003687	TCONS_00008993	NA	NA	NA	NA#lncrna	lnc	NA	3	6	19449	16725.5	lincSSdw	NA	ENSBTAT00000008144	NA	20669	NA	NA	NA	NA	NA	u
10	60860636	60893964	-	XLOC_003687	TCONS_00008994	NA	NA	NA	NA#lncrna	lnc	NA	4	6	15618	16725.5	lincSSdw	NA	ENSBTAT00000008144	NA	19351	NA	NA	NA	NA	NA	u
10	60873820	60874741	-	XLOC_003688	TCONS_00008995	NA	NA	NA	NA#lncrna	lnc	NA	1	1	921	921	lincSSdw	NA	ENSBTAT00000008144	NA	38574	NA	NA	NA	NA	NA	u
10	60901574	60906510	-	XLOC_003689	TCONS_00008997	NA	NA	NA	NA#lncrna	lnc	NA	1	1	4936	4936	lincSSdw	NA	ENSBTAT00000008144	NA	6805	NA	NA	NA	NA	NA	u
10	60908198	60909896	-	XLOC_003690	TCONS_00009002	NA	NA	NA	NA#lncrna	lnc	NA	1	11	1698	1636	lincSSdw	NA	ENSBTAT00000008144	NA	3419	NA	NA	NA	NA	NA	=
10	61117826	61119596	-	XLOC_003693	TCONS_00009011	NA	NA	NA	NA#lncrna	lnc	NA	1	1	1770	1770	lincSSdw	NA	ENSBTAT00000005236	NA	19992	NA	NA	NA	NA	NA	u
10	61409601	61416604	-	XLOC_003696	TCONS_00009018	NA	NA	NA	NA#lncrna	lnc	NA	3	3	2657	1394	lincDiv	NA	ENSBTAT00000065830	NA	723	NA	NA	NA	NA	NA	u
10	61761761	61762031	-	XLOC_003700	TCONS_00009022	NA	NA	NA	NA#lncrna	lnc	NA	1	1	270	270	lincConv	NA	ENSBTAT00000015487	NA	9896	NA	NA	NA	NA	NA	u
10	63234817	63235285	-	XLOC_003706	TCONS_00009036	NA	NA	NA	NA#lncrna	lnc	NA	1	1	468	468	lincSSup	NA	ENSBTAT00000022349	NA	314157	NA	NA	NA	NA	NA	u
10	65003430	65004011	-	XLOC_003708	TCONS_00009038	NA	NA	NA	NA#lncrna	lnc	NA	1	1	581	581	lincSSdw	NA	ENSBTAT00000013690	NA	35287	NA	NA	NA	NA	NA	u
10	65013992	65015483	-	XLOC_003709	TCONS_00009039	NA	NA	NA	NA#lncrna	lnc	NA	1	1	1491	1491	lincSSdw	NA	ENSBTAT00000013690	NA	23815	NA	NA	NA	NA	NA	u
10	65093795	65094907	-	XLOC_003711	TCONS_00009041	NA	NA	NA	NA#lncrna	lnc	NA	1	1	1112	1112	lincSSup	NA	ENSBTAT00000013690	NA	662	NA	NA	NA	NA	NA	u
10	65096188	65102384	-	XLOC_003712	TCONS_00009042	NA	NA	NA	NA#lncrna	lnc	NA	1	1	6196	6196	lincSSup	NA	ENSBTAT00000013690	NA	3055	NA	NA	NA	NA	NA	u
10	65103568	65107424	-	XLOC_003713	TCONS_00009043	NA	NA	NA	NA#lncrna	lnc	NA	4	1	1366	1366	lincSSdw	NA	ENSBTAT00000016245	NA	4519	NA	NA	NA	NA	NA	u
10	65106399	65107120	-	XLOC_003714	TCONS_00009044	NA	NA	NA	NA#lncrna	lnc	NA	1	1	721	721	lincSSdw	NA	ENSBTAT00000016245	NA	4823	NA	NA	NA	NA	NA	u
10	65250226	65251236	-	XLOC_003717	TCONS_00009052	NA	NA	NA	NA#lncrna	lnc	NA	1	18	1010	6461	lincSSup	NA	ENSBTAT00000005987	NA	3388	NA	NA	NA	NA	NA	=
10	65257042	65258260	-	XLOC_003718	TCONS_00009055	NA	NA	NA	NA#lncrna	lnc	NA	1	1	1218	1218	lincSSdw	NA	ENSBTAT00000024327	NA	5026	NA	NA	NA	NA	NA	u
10	65288594	65325232	-	XLOC_003717	TCONS_00009070	NA	NA	NA	NA#lncrna	lnc	NA	3	18	2135	6461	lincDiv	NA	ENSBTAT00000007338	NA	110	NA	NA	NA	NA	NA	=
10	65291114	65291622	-	XLOC_003720	TCONS_00009071	NA	NA	NA	NA#lncrna	lnc	NA	1	1	508	508	lincSSup	NA	ENSBTAT00000024327	NA	7450	NA	NA	NA	NA	NA	u
10	65291994	65325225	-	XLOC_003717	TCONS_00009072	NA	NA	NA	NA#lncrna	lnc	NA	4	18	2337	6461	lincDiv	NA	ENSBTAT00000007338	NA	117	NA	NA	NA	NA	NA	=
10	65305644	65306272	-	XLOC_003721	TCONS_00009073	NA	NA	NA	NA#lncrna	lnc	NA	1	1	628	628	lincDiv	NA	ENSBTAT00000007338	NA	19070	NA	NA	NA	NA	NA	u
10	65341597	65343452	-	XLOC_003722	TCONS_00009074	NA	NA	NA	NA#lncrna	lnc	NA	1	1	1855	1855	lincConv	NA	ENSBTAT00000007338	NA	245	NA	NA	NA	NA	NA	u
10	65344215	65346585	-	XLOC_003723	TCONS_00009075	NA	NA	NA	NA#lncrna	lnc	NA	1	1	2370	2370	lincConv	NA	ENSBTAT00000007338	NA	2863	NA	NA	NA	NA	NA	u
10	65371461	65372784	-	XLOC_003725	TCONS_00009077	NA	NA	NA	NA#lncrna	lnc	NA	1	1	1323	1323	lincSSup	NA	ENSBTAT00000039065	NA	14399	NA	NA	NA	NA	NA	u
10	65566111	65566875	-	XLOC_003731	TCONS_00009084	NA	NA	NA	NA#lncrna	lnc	NA	1	1	764	764	lincConv	NA	ENSBTAT00000021603	NA	7340	NA	NA	NA	NA	NA	u
10	65566999	65572150	-	XLOC_003732	TCONS_00009085	NA	NA	NA	NA#lncrna	lnc	NA	1	1	5151	5151	lincSSdw	NA	ENSBTAT00000035849	NA	3258	NA	NA	NA	NA	NA	u
10	67073619	67075133	-	XLOC_003738	TCONS_00009110	NA	NA	NA	NA#lncrna	lnc	NA	1	1	1514	1514	lincDiv	NA	ENSBTAT00000043712	NA	79958	NA	NA	NA	NA	NA	u
10	67136219	67137639	-	XLOC_003739	TCONS_00009111	NA	NA	NA	NA#lncrna	lnc	NA	1	1	1420	1420	lincDiv	NA	ENSBTAT00000043712	NA	17452	NA	NA	NA	NA	NA	u
10	67165299	67167091	-	XLOC_003741	TCONS_00009113	ENSBTAG00000019496	ENSBTAT00000043712	protein_coding	protein_coding#lncrna	lnc	NA	1	1	1792	1792	lncgASe	NA	ENSBTAT00000043712	NA	0	NA	NA	ENSGALG00000012220	ENSSSCG00000005047	gene10483	x
10	67168353	67171925	-	XLOC_003742	TCONS_00009114	ENSBTAG00000019496	ENSBTAT00000043712	protein_coding	protein_coding#lncrna	lnc	NA	1	1	3572	3572	lncgASe	NA	ENSBTAT00000043712	NA	0	NA	NA	ENSGALG00000012220	ENSSSCG00000005047	gene10483	x
10	67197735	67198898	-	XLOC_003743	TCONS_00009117	NA	NA	NA	NA#lncrna	lnc	NA	1	1	1163	1163	lincSSup	NA	ENSBTAT00000043709	NA	6105	NA	NA	NA	NA	NA	u
10	67199456	67200190	-	XLOC_003744	TCONS_00009118	NA	NA	NA	NA#lncrna	lnc	NA	1	1	734	734	lincSSup	NA	ENSBTAT00000025975	NA	7826	NA	NA	NA	NA	NA	u
10	67202133	67205125	-	XLOC_003745	TCONS_00009119	NA	NA	NA	NA#lncrna	lnc	NA	1	1	2992	2992	lincSSdw	NA	ENSBTAT00000043708	NA	7683	NA	NA	NA	NA	NA	u
10	67205547	67210128	-	XLOC_003746	TCONS_00009120	NA	NA	NA	NA#lncrna	lnc	NA	1	1	4581	4581	lincSSdw	NA	ENSBTAT00000043708	NA	2680	NA	NA	NA	NA	NA	u
10	67567637	67572824	-	XLOC_003748	TCONS_00009125	NA	NA	NA	NA#lncrna	lnc	NA	1	1	5187	5187	lincSSdw	NA	ENSBTAT00000009020	NA	3566	NA	NA	NA	NA	NA	u
10	67778796	67781914	-	XLOC_003751	TCONS_00009134	NA	NA	NA	NA#lncrna	lnc	NA	1	1	3118	3118	lincConv	NA	ENSBTAT00000043779	NA	13620	NA	NA	NA	NA	NA	u
10	69843509	69846785	-	XLOC_003758	TCONS_00009143	NA	NA	NA	NA#lncrna	lnc	NA	1	1	3276	3276	lincSSdw	NA	ENSBTAT00000017336	NA	15432	NA	NA	NA	NA	NA	u
10	69848419	69850174	-	XLOC_003759	TCONS_00009144	NA	NA	NA	NA#lncrna	lnc	NA	1	1	1755	1755	lincSSdw	NA	ENSBTAT00000017336	NA	12043	NA	NA	NA	NA	NA	u
10	70811660	70832964	-	XLOC_003767	TCONS_00009162	ENSBTAG00000002808	ENSBTAT00000003636	protein_coding	protein_coding#lncrna	lnc	NA	1	5	21304	11714	lncgASe	NA	ENSBTAT00000003636	NA	0	NA	NA	ENSGALG00000012039	ENSSSCG00000005072	gene10448	s
10	70811660	70838054	-	XLOC_003767	TCONS_00009163	ENSBTAG00000002808	ENSBTAT00000003636	protein_coding	protein_coding#lncrna	lnc	NA	5	5	11714	11714	lncgASe	NA	ENSBTAT00000003636	NA	0	NA	NA	ENSGALG00000012039	ENSSSCG00000005072	gene10448	s
10	70811660	70838560	-	XLOC_003767	TCONS_00009164	ENSBTAG00000002808	ENSBTAT00000003636	protein_coding	protein_coding#lncrna	lnc	NA	6	5	1521	11714	lncgASi	NA	ENSBTAT00000003636	NA	0	NA	NA	ENSGALG00000012039	ENSSSCG00000005072	gene10448	s
10	70811660	70838560	-	XLOC_003767	TCONS_00009165	ENSBTAG00000002808	ENSBTAT00000003636	protein_coding	protein_coding#lncrna	lnc	NA	4	5	13459	11714	lncgASe	NA	ENSBTAT00000003636	NA	0	NA	NA	ENSGALG00000012039	ENSSSCG00000005072	gene10448	s
10	70811660	70838598	-	XLOC_003767	TCONS_00009166	ENSBTAG00000002808	ENSBTAT00000003636	protein_coding	protein_coding#lncrna	lnc	NA	7	5	8368	11714	lncgASe	NA	ENSBTAT00000003636	NA	0	NA	NA	ENSGALG00000012039	ENSSSCG00000005072	gene10448	s
10	70923797	70924827	-	XLOC_003769	TCONS_00009168	NA	NA	NA	NA#lncrna	lnc	NA	1	1	1030	1030	lincSSdw	NA	ENSBTAT00000013873	NA	4627	NA	NA	NA	NA	NA	u
10	72023524	72026336	-	XLOC_003774	TCONS_00009180	ENSBTAG00000003371	ENSBTAT00000004373	protein_coding	protein_coding#lncrna	lnc	NA	2	1	1198	1198	lncgASi	NA	ENSBTAT00000004373	NA	0	NA	NA	ENSGALG00000012009	ENSSSCG00000034798	gene10437	x
10	72554848	72564017	-	XLOC_003779	TCONS_00009189	NA	NA	NA	NA#lncrna	lnc	NA	1	1	9169	9169	lincDiv	NA	ENSBTAT00000018737	NA	13403	NA	NA	NA	NA	NA	u
10	72602083	72612443	-	XLOC_003780	TCONS_00009190	ENSBTAG00000014096	ENSBTAT00000018737	protein_coding	protein_coding#lncrna	lnc	NA	1	1	10360	10360	lncgASe	NA	ENSBTAT00000018737	NA	0	NA	NA	NA	ENSSSCG00000005082	gene10432	x
10	72721266	72726521	-	XLOC_003782	TCONS_00009196	NA	NA	NA	NA#lncrna	lnc	NA	1	1	5255	5255	lincDiv	NA	ENSBTAT00000024128	NA	31061	NA	NA	NA	NA	NA	u
10	75944535	75946864	-	XLOC_003797	TCONS_00009219	NA	NA	NA	NA#lncrna	lnc	NA	1	1	2329	2329	lincSSdw	NA	ENSBTAT00000026361	NA	6800	NA	NA	NA	NA	NA	u
10	76117599	76120165	-	XLOC_003799	TCONS_00009223	NA	NA	NA	NA#lncrna	lnc	NA	1	1	2566	2566	lincSSup	NA	ENSBTAT00000026361	NA	8332	NA	NA	NA	NA	NA	u
10	76121235	76133556	-	XLOC_003800	TCONS_00009224	NA	NA	NA	NA#lncrna	lnc	NA	2	1	532	532	lincSSup	NA	ENSBTAT00000026361	NA	11968	NA	NA	NA	NA	NA	u
10	76144119	76145960	-	XLOC_003801	TCONS_00009225	NA	NA	NA	NA#lncrna	lnc	NA	1	1	1841	1841	lincSSdw	NA	ENSBTAT00000011607	NA	5182	NA	NA	NA	NA	NA	u
10	76780757	76782346	-	XLOC_003805	TCONS_00009234	NA	NA	NA	NA#lncrna	lnc	NA	1	1	1589	1589	lincSSup	NA	ENSBTAT00000005899	NA	23387	NA	NA	NA	NA	NA	u
10	77068124	77069147	-	XLOC_003809	TCONS_00009253	NA	NA	NA	NA#lncrna	lnc	NA	1	1	1023	1023	lincConv	NA	ENSBTAT00000064602	NA	45742	NA	NA	NA	NA	NA	u
10	77125220	77126730	-	XLOC_003814	TCONS_00009258	NA	NA	NA	NA#lncrna	lnc	NA	1	1	1510	1510	lincDiv	NA	ENSBTAT00000039904	NA	54349	NA	NA	NA	NA	NA	u
10	77127864	77129517	-	XLOC_003815	TCONS_00009259	NA	NA	NA	NA#lncrna	lnc	NA	1	1	1653	1653	lincDiv	NA	ENSBTAT00000063605	NA	51562	NA	NA	NA	NA	NA	u
10	77131847	77132664	-	XLOC_003816	TCONS_00009260	NA	NA	NA	NA#lncrna	lnc	NA	1	1	817	817	lincDiv	NA	ENSBTAT00000063605	NA	48415	NA	NA	NA	NA	NA	u
10	77132877	77134305	-	XLOC_003817	TCONS_00009261	NA	NA	NA	NA#lncrna	lnc	NA	1	1	1428	1428	lincDiv	NA	ENSBTAT00000039904	NA	46774	NA	NA	NA	NA	NA	u
10	77134621	77136978	-	XLOC_003818	TCONS_00009262	NA	NA	NA	NA#lncrna	lnc	NA	1	1	2357	2357	lincDiv	NA	ENSBTAT00000039904	NA	44101	NA	NA	NA	NA	NA	u
10	77140865	77141832	-	XLOC_003820	TCONS_00009264	NA	NA	NA	NA#lncrna	lnc	NA	1	1	967	967	lincDiv	NA	ENSBTAT00000039904	NA	39247	NA	NA	NA	NA	NA	u
10	77495974	77509786	-	XLOC_003825	TCONS_00009271	ENSBTAG00000005897	ENSBTAT00000007751	protein_coding	protein_coding#lncrna	lnc	NA	2	1	11653	11653	lncgASe	NA	ENSBTAT00000007751	NA	0	NA	NA	ENSGALG00000038143	ENSSSCG00000002281	NA	x
10	78280951	78281511	-	XLOC_003829	TCONS_00009281	NA	NA	NA	NA#lncrna	lnc	NA	1	1	560	560	lincConv	NA	ENSBTAT00000026406	NA	115715	NA	NA	NA	NA	NA	u
10	78300090	78300921	-	XLOC_003830	TCONS_00009282	NA	NA	NA	NA#lncrna	lnc	NA	1	1	831	831	lincConv	NA	ENSBTAT00000026406	NA	134854	NA	NA	NA	NA	NA	u
10	79579870	79582171	-	XLOC_003833	TCONS_00009285	NA	NA	NA	NA#lncrna	lnc	NA	1	1	2301	2301	lincConv	NA	ENSBTAT00000015625	NA	545	NA	NA	NA	NA	NA	u
10	79682056	79684254	-	XLOC_003836	TCONS_00009290	NA	NA	NA	NA#lncrna	lnc	NA	1	1	2198	2198	lincSSdw	NA	ENSBTAT00000053068	NA	6662	NA	NA	NA	NA	NA	u
10	79684817	79690383	-	XLOC_003837	TCONS_00009291	NA	NA	NA	NA#lncrna	lnc	NA	2	1	5462	5462	lincSSdw	NA	ENSBTAT00000053068	NA	533	NA	NA	NA	NA	NA	u
10	80103475	80113237	-	XLOC_003843	TCONS_00009301	ENSBTAG00000001945	ENSBTAT00000002529	protein_coding	protein_coding#lncrna	lnc	NA	1	1	9762	9762	lncgASe	NA	ENSBTAT00000064065	NA	0	NA	NA	ENSGALG00000009519	ENSSSCG00000002294	gene10362	x
10	80171160	80172348	-	XLOC_003846	TCONS_00009305	NA	NA	NA	NA#lncrna	lnc	NA	1	1	1188	1188	lincConv	NA	ENSBTAT00000017058	NA	3225	NA	NA	NA	NA	NA	u
10	80174975	80177380	-	XLOC_003847	TCONS_00009306	NA	NA	NA	NA#lncrna	lnc	NA	1	1	2405	2405	lincSSdw	NA	ENSBTAT00000043260	NA	2935	NA	NA	NA	NA	NA	u
10	80644532	80654903	-	XLOC_003849	TCONS_00009314	NA	NA	NA	NA#lncrna	lnc	NA	3	4	2497	2434	lincConv	NA	ENSBTAT00000025252	NA	12992	NA	NA	NA	NA	NA	u
10	80644532	80654938	-	XLOC_003849	TCONS_00009316	NA	NA	NA	NA#lncrna	lnc	NA	2	4	2371	2434	lincConv	NA	ENSBTAT00000025252	NA	12992	NA	NA	NA	NA	NA	u
10	80971086	80973884	-	XLOC_003851	TCONS_00009324	NA	NA	NA	NA#lncrna	lnc	NA	3	6	2105	2476	lincSSup	NA	ENSBTAT00000035742	NA	240	NA	NA	NA	NA	NA	=
10	81176556	81178535	-	XLOC_003856	TCONS_00009331	NA	NA	NA	NA#lncrna	lnc	NA	1	1	1979	1979	lincSSdw	NA	ENSBTAT00000028279	NA	16301	NA	NA	NA	NA	NA	u
10	81180266	81182051	-	XLOC_003857	TCONS_00009332	NA	NA	NA	NA#lncrna	lnc	NA	1	1	1785	1785	lincSSdw	NA	ENSBTAT00000028279	NA	12785	NA	NA	NA	NA	NA	u
10	81183072	81186292	-	XLOC_003858	TCONS_00009333	NA	NA	NA	NA#lncrna	lnc	NA	2	9	2673	11901	lincSSdw	NA	ENSBTAT00000028279	NA	8544	NA	NA	NA	NA	NA	=
10	81320106	81322975	-	XLOC_003859	TCONS_00009342	NA	NA	NA	NA#lncrna	lnc	NA	1	1	2869	2869	lincDiv	NA	ENSBTAT00000013255	NA	22002	NA	NA	NA	NA	NA	u
10	81505916	81508433	-	XLOC_003860	TCONS_00009343	NA	NA	NA	NA#lncrna	lnc	NA	1	1	2517	2517	lincConv	NA	ENSBTAT00000013186	NA	11147	NA	NA	NA	NA	NA	u
10	81512083	81515637	-	XLOC_003861	TCONS_00009344	NA	NA	NA	NA#lncrna	lnc	NA	1	1	3554	3554	lincSSdw	NA	ENSBTAT00000023664	NA	5423	NA	NA	NA	NA	NA	u
10	81707153	81708240	-	XLOC_003865	TCONS_00009349	NA	NA	NA	NA#lncrna	lnc	NA	1	1	1087	1087	lincSSup	NA	ENSBTAT00000065003	NA	29248	NA	NA	NA	NA	NA	u
10	81901042	81905892	-	XLOC_003868	TCONS_00009358	NA	NA	NA	NA#lncrna	lnc	NA	3	5	3999	3836	lincSSup	NA	ENSBTAT00000002446	NA	10213	NA	NA	NA	NA	NA	u
10	81901042	81905892	-	XLOC_003868	TCONS_00009359	NA	NA	NA	NA#lncrna	lnc	NA	4	5	4148	3836	lincSSup	NA	ENSBTAT00000002446	NA	10213	NA	NA	NA	NA	NA	u
10	82495132	82504822	-	XLOC_003874	TCONS_00009376	NA	NA	NA	NA#lncrna	lnc	NA	3	1	5770	5770	lincDiv	NA	ENSBTAT00000004838	ADAM21	1979	NA	NA	NA	NA	NA	u
10	82535349	82536959	-	XLOC_003876	TCONS_00009379	NA	NA	NA	NA#lncrna	lnc	NA	1	1	1610	1610	lincSSup	NA	ENSBTAT00000055268	ADAM20	3230	NA	NA	NA	NA	NA	u
10	82537898	82549874	-	XLOC_003877	TCONS_00009380	NA	NA	NA	NA#lncrna	lnc	NA	2	2	7300	6369.5	lincSSup	NA	ENSBTAT00000055268	ADAM20	5779	NA	NA	NA	NA	NA	u
10	82565050	82565523	-	XLOC_003879	TCONS_00009384	ENSBTAG00000045679	ENSBTAT00000064616	protein_coding	protein_coding#lncrna	lnc	NA	1	1	473	473	lncgASi	NA	ENSBTAT00000064616	NA	0	NA	NA	NA	NA	NA	x
10	82565696	82566184	-	XLOC_003880	TCONS_00009385	ENSBTAG00000045679	ENSBTAT00000064616	protein_coding	protein_coding#lncrna	lnc	NA	1	1	488	488	lncgSi	NA	ENSBTAT00000008922	NA	0	NA	NA	NA	NA	NA	x
10	82566246	82566964	-	XLOC_003881	TCONS_00009386	ENSBTAG00000045679	ENSBTAT00000064616	protein_coding	protein_coding#lncrna	lnc	NA	1	1	718	718	lncgASi	NA	ENSBTAT00000064616	NA	0	NA	NA	NA	NA	NA	x
10	82567466	82568575	-	XLOC_003882	TCONS_00009387	ENSBTAG00000045679	ENSBTAT00000064616	protein_coding	protein_coding#lncrna	lnc	NA	1	1	1109	1109	lncgASe	NA	ENSBTAT00000064616	NA	0	NA	NA	NA	NA	NA	x
10	82721255	82726271	-	XLOC_003884	TCONS_00009389	NA	NA	NA	NA#lncrna	lnc	NA	1	1	5016	5016	lincSSdw	NA	ENSBTAT00000007488	NA	2502	NA	NA	NA	NA	NA	u
10	84705951	84707140	-	XLOC_003889	TCONS_00009401	NA	NA	NA	NA#lncrna	lnc	NA	1	1	1189	1189	lincConv	NA	ENSBTAT00000044940	NA	21756	NA	NA	NA	NA	NA	u
10	84711744	84713160	-	XLOC_003890	TCONS_00009402	NA	NA	NA	NA#lncrna	lnc	NA	1	1	1416	1416	lincConv	NA	ENSBTAT00000044940	NA	27549	NA	NA	NA	NA	NA	u
10	84715237	84716425	-	XLOC_003892	TCONS_00009404	NA	NA	NA	NA#lncrna	lnc	NA	1	1	1188	1188	lincConv	NA	ENSBTAT00000044940	NA	31042	NA	NA	NA	NA	NA	u
10	84943268	84944346	-	XLOC_003894	TCONS_00009415	NA	NA	NA	NA#lncrna	lnc	NA	1	1	1078	1078	lincDiv	NA	ENSBTAT00000022826	NA	1419	NA	NA	NA	NA	NA	u
10	85351578	85352696	-	XLOC_003897	TCONS_00009434	NA	NA	NA	NA#lncrna	lnc	NA	1	1	1118	1118	lincSSup	NA	ENSBTAT00000003681	NA	919	NA	NA	NA	NA	NA	u
10	85355418	85357688	-	XLOC_003898	TCONS_00009435	NA	NA	NA	NA#lncrna	lnc	NA	1	1	2270	2270	lincDiv	NA	ENSBTAT00000002891	NA	470	NA	NA	NA	NA	NA	u
10	85539516	85543550	-	XLOC_003902	TCONS_00009450	NA	NA	NA	NA#lncrna	lnc	NA	1	1	4034	4034	lincSSup	NA	ENSBTAT00000012216	NA	2849	NA	NA	NA	NA	NA	u
10	85544049	85544591	-	XLOC_003903	TCONS_00009451	NA	NA	NA	NA#lncrna	lnc	NA	1	1	542	542	lincSSup	NA	ENSBTAT00000012216	NA	7382	NA	NA	NA	NA	NA	u
10	85766813	85769512	-	XLOC_003906	TCONS_00009464	NA	NA	NA	NA#lncrna	lnc	NA	1	1	2699	2699	lincDiv	NA	ENSBTAT00000024578	NA	7373	NA	NA	NA	NA	NA	u
10	85770475	85772601	-	XLOC_003907	TCONS_00009465	NA	NA	NA	NA#lncrna	lnc	NA	1	1	2126	2126	lincDiv	NA	ENSBTAT00000024578	NA	4284	NA	NA	NA	NA	NA	u
10	86308080	86309987	-	XLOC_003915	TCONS_00009506	NA	NA	NA	NA#lncrna	lnc	NA	1	1	1907	1907	lincSSup	NA	ENSBTAT00000029274	NA	13959	NA	NA	NA	NA	NA	u
10	86312042	86313971	-	XLOC_003916	TCONS_00009507	NA	NA	NA	NA#lncrna	lnc	NA	1	1	1929	1929	lincSSup	NA	ENSBTAT00000029274	NA	17921	NA	NA	NA	NA	NA	u
10	86522953	86524094	-	XLOC_003919	TCONS_00009515	NA	NA	NA	NA#lncrna	lnc	NA	1	1	1141	1141	lincDiv	NA	ENSBTAT00000008473	NA	9759	NA	NA	NA	NA	NA	u
10	86524261	86526829	-	XLOC_003920	TCONS_00009516	NA	NA	NA	NA#lncrna	lnc	NA	1	1	2568	2568	lincDiv	NA	ENSBTAT00000008473	NA	7024	NA	NA	NA	NA	NA	u
10	86697356	86698794	-	XLOC_003925	TCONS_00009532	NA	NA	NA	NA#lncrna	lnc	NA	1	1	1438	1438	lincSSup	NA	ENSBTAT00000061421	NA	2517	NA	NA	NA	NA	NA	u
10	86709074	86710602	-	XLOC_003927	TCONS_00009535	NA	NA	NA	NA#lncrna	lnc	NA	1	1	1528	1528	lincSSup	NA	ENSBTAT00000018595	NA	696	NA	NA	NA	NA	NA	u
10	86866314	86867538	-	XLOC_003929	TCONS_00009550	NA	NA	NA	NA#lncrna	lnc	NA	1	1	1224	1224	lincDiv	NA	ENSBTAT00000005660	NA	16201	NA	NA	NA	NA	NA	u
10	86882625	86883200	-	XLOC_003930	TCONS_00009551	NA	NA	NA	NA#lncrna	lnc	NA	1	1	575	575	lincDiv	NA	ENSBTAT00000005660	NA	539	NA	NA	NA	NA	NA	u
10	86896939	86897972	-	XLOC_003931	TCONS_00009552	NA	NA	NA	NA#lncrna	lnc	NA	1	1	1033	1033	lincConv	NA	ENSBTAT00000005660	NA	9770	NA	NA	NA	NA	NA	u
10	87445269	87446400	-	XLOC_003933	TCONS_00009557	NA	NA	NA	NA#lncrna	lnc	NA	1	1	1131	1131	lincConv	NA	ENSBTAT00000038502	NA	98644	NA	NA	NA	NA	NA	u
10	87450914	87453758	-	XLOC_003935	TCONS_00009559	NA	NA	NA	NA#lncrna	lnc	NA	1	1	2844	2844	lincConv	NA	ENSBTAT00000065413	NA	104289	NA	NA	NA	NA	NA	u
10	87453830	87460432	-	XLOC_003936	TCONS_00009560	NA	NA	NA	NA#lncrna	lnc	NA	1	1	6602	6602	lincConv	NA	ENSBTAT00000065413	NA	107205	NA	NA	NA	NA	NA	u
10	87460485	87462828	-	XLOC_003937	TCONS_00009561	NA	NA	NA	NA#lncrna	lnc	NA	1	1	2343	2343	lincConv	NA	ENSBTAT00000038502	NA	113860	NA	NA	NA	NA	NA	u
10	87466049	87467427	-	XLOC_003938	TCONS_00009562	NA	NA	NA	NA#lncrna	lnc	NA	1	1	1378	1378	lincConv	NA	ENSBTAT00000064073	NA	119424	NA	NA	NA	NA	NA	u
10	87468890	87470644	-	XLOC_003939	TCONS_00009563	NA	NA	NA	NA#lncrna	lnc	NA	1	1	1754	1754	lincConv	NA	ENSBTAT00000038502	NA	122265	NA	NA	NA	NA	NA	u
10	87473062	87474987	-	XLOC_003940	TCONS_00009564	NA	NA	NA	NA#lncrna	lnc	NA	1	1	1925	1925	lincConv	NA	ENSBTAT00000065413	NA	126437	NA	NA	NA	NA	NA	u
10	87477833	87479284	-	XLOC_003941	TCONS_00009565	NA	NA	NA	NA#lncrna	lnc	NA	1	1	1451	1451	lincConv	NA	ENSBTAT00000038502	NA	131208	NA	NA	NA	NA	NA	u
10	87482977	87485436	-	XLOC_003942	TCONS_00009566	NA	NA	NA	NA#lncrna	lnc	NA	1	1	2459	2459	lincConv	NA	ENSBTAT00000065413	NA	136352	NA	NA	NA	NA	NA	u
10	87485512	87488151	-	XLOC_003943	TCONS_00009567	NA	NA	NA	NA#lncrna	lnc	NA	1	1	2639	2639	lincConv	NA	ENSBTAT00000038502	NA	138887	NA	NA	NA	NA	NA	u
10	87489631	87497829	-	XLOC_003944	TCONS_00009568	NA	NA	NA	NA#lncrna	lnc	NA	1	6	8198	11666	lincConv	NA	ENSBTAT00000038502	NA	143006	NA	NA	NA	NA	NA	u
10	87489631	87565288	-	XLOC_003944	TCONS_00009569	NA	NA	NA	NA#lncrna	lnc	NA	2	6	1578	11666	lincSSdw	NA	ENSBTAT00000007218	NA	80323	NA	NA	NA	NA	NA	u
10	87498223	87500094	-	XLOC_003945	TCONS_00009570	NA	NA	NA	NA#lncrna	lnc	NA	1	1	1871	1871	lincSSdw	NA	ENSBTAT00000007218	NA	145517	NA	NA	NA	NA	NA	u
10	87500542	87507001	-	XLOC_003946	TCONS_00009571	NA	NA	NA	NA#lncrna	lnc	NA	1	1	6459	6459	lincSSdw	NA	ENSBTAT00000007218	NA	138610	NA	NA	NA	NA	NA	u
10	87507643	87513219	-	XLOC_003947	TCONS_00009572	NA	NA	NA	NA#lncrna	lnc	NA	1	1	5576	5576	lincSSdw	NA	ENSBTAT00000007218	NA	132392	NA	NA	NA	NA	NA	u
10	87513303	87530467	-	XLOC_003944	TCONS_00009573	NA	NA	NA	NA#lncrna	lnc	NA	2	6	17102	11666	lincSSdw	NA	ENSBTAT00000007218	NA	115144	NA	NA	NA	NA	NA	u
10	87513303	87553520	-	XLOC_003944	TCONS_00009574	NA	NA	NA	NA#lncrna	lnc	NA	2	6	9231	11666	lincSSdw	NA	ENSBTAT00000007218	NA	92091	NA	NA	NA	NA	NA	u
10	87530979	87537004	-	XLOC_003948	TCONS_00009575	NA	NA	NA	NA#lncrna	lnc	NA	1	1	6025	6025	lincSSdw	NA	ENSBTAT00000007218	NA	108607	NA	NA	NA	NA	NA	u
10	87537059	87552366	-	XLOC_003944	TCONS_00009576	NA	NA	NA	NA#lncrna	lnc	NA	3	6	14101	11666	lincSSdw	NA	ENSBTAT00000007218	NA	93245	NA	NA	NA	NA	NA	u
10	87537059	87565355	-	XLOC_003944	TCONS_00009577	NA	NA	NA	NA#lncrna	lnc	NA	2	6	14689	11666	lincSSdw	NA	ENSBTAT00000007218	NA	80256	NA	NA	NA	NA	NA	u
10	87553809	87564560	-	XLOC_003949	TCONS_00009578	NA	NA	NA	NA#lncrna	lnc	NA	1	1	10751	10751	lincSSdw	NA	ENSBTAT00000007218	NA	81051	NA	NA	NA	NA	NA	u
10	87565506	87565956	-	XLOC_003950	TCONS_00009579	NA	NA	NA	NA#lncrna	lnc	NA	1	1	450	450	lincSSdw	NA	ENSBTAT00000007218	NA	79655	NA	NA	NA	NA	NA	u
10	87635043	87636094	-	XLOC_003952	TCONS_00009581	NA	NA	NA	NA#lncrna	lnc	NA	1	1	1051	1051	lincSSdw	NA	ENSBTAT00000007218	NA	9517	NA	NA	NA	NA	NA	u
10	87637606	87642233	-	XLOC_003953	TCONS_00009582	NA	NA	NA	NA#lncrna	lnc	NA	1	1	4627	4627	lincSSdw	NA	ENSBTAT00000007218	NA	3378	NA	NA	NA	NA	NA	u
10	87742659	87744697	-	XLOC_003955	TCONS_00009586	NA	NA	NA	NA#lncrna	lnc	NA	1	2	2038	1493	lincSSup	NA	ENSBTAT00000007218	NA	55998	NA	NA	NA	NA	NA	u
10	87742659	87745525	-	XLOC_003955	TCONS_00009587	NA	NA	NA	NA#lncrna	lnc	NA	2	2	948	1493	lincSSup	NA	ENSBTAT00000007218	NA	55998	NA	NA	NA	NA	NA	u
10	88466003	88467408	-	XLOC_003958	TCONS_00009599	NA	NA	NA	NA#lncrna	lnc	NA	1	1	1405	1405	lincDiv	NA	ENSBTAT00000004017	NA	127	NA	NA	NA	NA	NA	u
10	89150741	89153021	-	XLOC_003960	TCONS_00009605	NA	NA	NA	NA#lncrna	lnc	NA	1	1	2280	2280	lincConv	NA	ENSBTAT00000017544	NA	33048	NA	NA	NA	NA	NA	u
10	89154095	89155615	-	XLOC_003961	TCONS_00009606	NA	NA	NA	NA#lncrna	lnc	NA	1	1	1520	1520	lincConv	NA	ENSBTAT00000017544	NA	36402	NA	NA	NA	NA	NA	u
10	89222071	89237443	-	XLOC_003963	TCONS_00009608	NA	NA	NA	NA#lncrna	lnc	NA	4	1	1350	1350	lincSSdw	NA	ENSBTAT00000035541	NA	8396	NA	NA	NA	NA	NA	u
10	89363719	89365549	-	XLOC_003966	TCONS_00009612	NA	NA	NA	NA#lncrna	lnc	NA	1	1	1830	1830	lincDiv	NA	ENSBTAT00000013093	NA	317	NA	NA	NA	NA	NA	u
10	89726549	89729113	-	XLOC_003974	TCONS_00009637	NA	NA	NA	NA#lncrna	lnc	NA	2	4	1893	1482.5	lincSSdw	NA	ENSBTAT00000065569	NA	1361	NA	NA	NA	NA	NA	=
10	89748038	89749615	-	XLOC_003975	TCONS_00009641	NA	NA	NA	NA#lncrna	lnc	NA	1	1	1577	1577	lincSSdw	NA	ENSBTAT00000027289	NA	7376	NA	NA	NA	NA	NA	u
10	89751319	89755034	-	XLOC_003976	TCONS_00009642	NA	NA	NA	NA#lncrna	lnc	NA	2	1	2823	2823	lincSSdw	NA	ENSBTAT00000027289	NA	1957	NA	NA	NA	NA	NA	u
10	89997670	90002838	-	XLOC_003981	TCONS_00009651	ENSBTAG00000012106	ENSBTAT00000016066	protein_coding	protein_coding#lncrna	lnc	NA	1	1	5168	5168	lncgASe	NA	ENSBTAT00000016066	NA	0	NA	NA	ENSGALG00000010504	ENSSSCG00000002408	gene10219	x
10	92618413	92621252	-	XLOC_003983	TCONS_00009653	NA	NA	NA	NA#lncrna	lnc	NA	1	1	2839	2839	lincSSdw	NA	ENSBTAT00000002107	NA	3158	NA	NA	NA	NA	NA	u
10	92901040	92903083	-	XLOC_003986	TCONS_00009657	NA	NA	NA	NA#lncrna	lnc	NA	1	1	2043	2043	lincSSdw	NA	ENSBTAT00000065370	NA	2627	NA	NA	NA	NA	NA	u
10	93597552	93601440	-	XLOC_003990	TCONS_00009675	NA	NA	NA	NA#lncrna	lnc	NA	1	1	3888	3888	lincSSdw	NA	ENSBTAT00000018145	NA	16176	NA	NA	NA	NA	NA	u
10	93601796	93604128	-	XLOC_003991	TCONS_00009676	NA	NA	NA	NA#lncrna	lnc	NA	1	1	2332	2332	lincSSdw	NA	ENSBTAT00000018145	NA	13488	NA	NA	NA	NA	NA	u
10	93604606	93606385	-	XLOC_003992	TCONS_00009677	NA	NA	NA	NA#lncrna	lnc	NA	1	1	1779	1779	lincSSdw	NA	ENSBTAT00000018145	NA	11231	NA	NA	NA	NA	NA	u
10	93606485	93608132	-	XLOC_003993	TCONS_00009678	NA	NA	NA	NA#lncrna	lnc	NA	1	1	1647	1647	lincSSdw	NA	ENSBTAT00000018145	NA	9484	NA	NA	NA	NA	NA	u
10	93681560	93684180	-	XLOC_003996	TCONS_00009687	NA	NA	NA	NA#lncrna	lnc	NA	2	7	1280	8301	lincSSup	NA	ENSBTAT00000018145	NA	4505	NA	NA	NA	NA	NA	=
10	93894824	93895963	-	XLOC_003997	TCONS_00009694	NA	NA	NA	NA#lncrna	lnc	NA	1	1	1139	1139	lincSSdw	NA	ENSBTAT00000010628	NA	8748	NA	NA	NA	NA	NA	u
10	100807060	100809551	-	XLOC_004007	TCONS_00009711	ENSBTAG00000012737	ENSBTAT00000016931	protein_coding	protein_coding#lncrna	lnc	NA	1	1	2491	2491	lncgASe	NA	ENSBTAT00000016931	NA	0	NA	NA	ENSGALG00000010595	ENSSSCG00000021146	gene10193	x
10	100977066	100978915	-	XLOC_004008	TCONS_00009712	NA	NA	NA	NA#lncrna	lnc	NA	1	1	1849	1849	lincSSdw	NA	ENSBTAT00000025779	NA	2438	NA	NA	NA	NA	NA	u
10	101120884	101137184	-	XLOC_004009	TCONS_00009718	NA	NA	NA	NA#lncrna	lnc	NA	2	6	597	3438.5	lincDiv	NA	ENSBTAT00000042997	NA	49002	NA	NA	NA	NA	NA	=
10	101224508	101227246	-	XLOC_004010	TCONS_00009719	NA	NA	NA	NA#lncrna	lnc	NA	1	1	2738	2738	lincConv	NA	ENSBTAT00000042997	NA	470	NA	NA	NA	NA	NA	u
10	101822439	101823456	-	XLOC_004013	TCONS_00009733	NA	NA	NA	NA#lncrna	lnc	NA	1	1	1017	1017	lincConv	NA	ENSBTAT00000042964	TTC8	192664	NA	NA	NA	NA	NA	u
10	101873661	101874641	-	XLOC_004014	TCONS_00009734	NA	NA	NA	NA#lncrna	lnc	NA	1	1	980	980	lincSSdw	NA	ENSBTAT00000064571	NA	145506	NA	NA	NA	NA	NA	u
10	101880381	101884173	-	XLOC_004015	TCONS_00009735	NA	NA	NA	NA#lncrna	lnc	NA	1	1	3792	3792	lincSSdw	NA	ENSBTAT00000064571	NA	135974	NA	NA	NA	NA	NA	u
10	101884735	101886136	-	XLOC_004016	TCONS_00009736	NA	NA	NA	NA#lncrna	lnc	NA	1	1	1401	1401	lincSSdw	NA	ENSBTAT00000064571	NA	134011	NA	NA	NA	NA	NA	u
10	102439956	102502097	-	XLOC_004020	TCONS_00009757	NA	NA	NA	NA#lncrna	lnc	NA	3	3	588	862	lincSSup	NA	ENSBTAT00000065076	NA	139685	NA	NA	NA	NA	NA	u
10	102448659	102449973	-	XLOC_004021	TCONS_00009758	NA	NA	NA	NA#lncrna	lnc	NA	1	1	1314	1314	lincSSup	NA	ENSBTAT00000065076	NA	148388	NA	NA	NA	NA	NA	u
10	102477920	102501394	-	XLOC_004020	TCONS_00009760	NA	NA	NA	NA#lncrna	lnc	NA	3	3	862	862	lincSSdw	NA	ENSBTAT00000017461	NA	164969	NA	NA	NA	NA	NA	u
10	102477920	102502128	-	XLOC_004020	TCONS_00009761	NA	NA	NA	NA#lncrna	lnc	NA	3	3	1205	862	lincSSdw	NA	ENSBTAT00000017461	NA	164235	NA	NA	NA	NA	NA	u
10	102514047	102515874	-	XLOC_004023	TCONS_00009762	NA	NA	NA	NA#lncrna	lnc	NA	1	1	1827	1827	lincSSdw	NA	ENSBTAT00000017461	NA	150489	NA	NA	NA	NA	NA	u
10	102522411	102529689	-	XLOC_004024	TCONS_00009764	NA	NA	NA	NA#lncrna	lnc	NA	1	6	7278	2035	lincSSdw	NA	ENSBTAT00000017461	NA	136674	NA	NA	NA	NA	NA	u
10	102522411	102555931	-	XLOC_004024	TCONS_00009766	NA	NA	NA	NA#lncrna	lnc	NA	2	6	1847	2035	lincSSdw	NA	ENSBTAT00000017461	NA	110432	NA	NA	NA	NA	NA	u
10	102563085	102563942	-	XLOC_004025	TCONS_00009769	NA	NA	NA	NA#lncrna	lnc	NA	1	1	857	857	lincSSdw	NA	ENSBTAT00000017461	NA	102421	NA	NA	NA	NA	NA	u
10	102564754	102566578	-	XLOC_004026	TCONS_00009770	NA	NA	NA	NA#lncrna	lnc	NA	1	1	1824	1824	lincSSdw	NA	ENSBTAT00000017461	NA	99785	NA	NA	NA	NA	NA	u
10	102651439	102663437	-	XLOC_004028	TCONS_00009773	NA	NA	NA	NA#lncrna	lnc	NA	1	1	11998	11998	lincSSdw	NA	ENSBTAT00000017461	NA	2926	NA	NA	NA	NA	NA	u
[truncated: 20,725 more rows]
