# Supplementary material for: Multi-species annotation of transcriptome and chromatin structure in domesticated animals
Source: BMC Biol. 2019 Dec 30;17:108. doi: 10.1186/s12915-019-0726-5 (PMC6936065; doi:10.1186/s12915-019-0726-5)
Supplement: Supplementary file 9 — Additional file 9 ATAC-seq peaks (coordinates, quantification, positional classification): the archive contains four folders, one for each species (bos_taurus, capra_hircus, gallus_gallus, sus_scrofa). Each folder contains the following six files: • mergedpeaks_allinfo_gn_frag.tsv • mergedpeaks_allinfo_tr_frag.tsv • mergedpeaks_allinfo_tr_ref.tsv • mergedpeaks_allinfo_gn_ref.tsv • mergedpeaks.peaknb.allexp.readnb.bed.readme.idx • mergedpeaks.peaknb.allexp.readnb.bed [file 12915_2019_726_MOESM9_ESM.gz › atac.peaks/bos_taurus/mergedpeaks.peaknb.allexp.readnb.normcounts.bed]

1	5122	7816	.	3	+	163.63	175.85	148.53	180.21	165.89	148.8	150.05	133.8
1	13519	15925	.	2	+	223.11	209.99	196.65	164.71	209.8	184.57	177.52	159.08
1	20215	22493	.	2	+	188.47	173.86	183.13	135.02	240.53	192.5	196.12	177.14
1	27113	27845	.	1	+	38.81	41.14	39.1	36.26	49.38	50.15	26.85	30.39
1	30599	31122	.	1	+	40.93	47.3	54.51	33.06	35.52	25.5	29.66	45.6
1	33150	33926	.	2	+	58.5	47.13	63.68	52.04	48.15	48.7	51.31	34.14
1	41770	42784	.	2	+	61.6	78.87	98.45	81.08	90.63	66.7	87.38	60.41
1	48689	49841	.	2	+	139.69	114.92	110.8	92.96	103.21	113.31	127.81	124.3
1	50985	52223	.	2	+	75.23	123.16	99.57	87.75	108.17	112.19	74.89	87.04
1	57144	57859	.	2	+	83.19	69.04	62.59	58.72	77.24	71.91	62.79	56.68
1	58208	58712	.	1	+	41.04	43.19	23.67	42.61	55.58	50.98	38.73	41.76
1	60933	61856	.	2	+	93.77	108.79	82.77	78.43	106.05	68.97	75.61	69.88
1	65244	67646	.	2	+	154.37	159.15	105	141.63	143.24	142.67	110.1	113.01
1	73688	74049	.	1	+	23.57	32.83	21.29	30.84	43.16	40.46	30.79	36.36
1	138383	138718	.	1	+	18.05	22.44	19.9	21.91	31.55	32.75	14.09	35.94
1	146625	146963	.	1	+	28.78	18.4	38.77	19.99	23.57	35.89	17.79	30.97
1	201500	202521	.	2	+	103.29	84.01	76.94	86.46	60.26	66.53	67.35	64.18
1	203325	203829	.	1	+	40.92	39.07	35.55	36.26	31.55	43.6	34.31	42.75
1	221130	221926	.	1	+	72.52	26.67	31.87	31.88	57.02	56.06	43.13	60.74
1	241632	242812	.	2	+	661.98	549.32	595.34	580.66	548.99	629.28	667.54	599.88
1	247888	248464	.	1	+	39.93	45.26	43.81	41.57	43.57	37.81	28.64	50.3
1	253790	254527	.	1	+	72.38	67.93	36.93	57.5	65.16	81.37	102.83	81.2
1	265474	266976	.	2	+	114.09	99.58	114.04	122.16	111.11	89.18	86.12	116.56
1	278934	279505	.	1	+	44.04	44.17	39.09	25.57	36.38	29.66	36.29	30.48
1	316481	317417	.	2	+	47.74	54.19	67.11	57.26	57.46	47.14	53.93	45.48
1	328634	329846	.	2	+	103.28	92.38	72.56	91.53	81.36	212.03	265.46	132
1	339943	340486	.	1	+	35.39	25.66	39.06	45.78	35.33	27.22	37.3	28.65
1	351335	351764	.	1	+	44.62	51.97	48.04	53.86	28.48	72.25	97.55	72.86
1	357997	358329	.	1	+	32.02	26.61	10.59	28.5	34.34	24.12	29.92	36.7
1	369950	371320	.	2	+	125.43	129.01	127.11	108.7	111.47	160.71	129.29	131.05
1	377157	377536	.	1	+	17.02	25.52	18.76	20.93	19.69	38.55	23.45	37.83
1	413861	414641	.	2	+	94.84	79.61	85.12	100.18	76.58	77.41	79.25	85.93
1	417094	417582	.	1	+	69.83	64.08	78.15	67.37	63.44	59.97	48.27	57.67
1	429359	430028	.	1	+	46.39	34.98	34.35	33.06	40.55	37.8	39.76	54.1
1	446811	448628	.	2	+	135.54	184.41	116.66	140.25	138.04	142.25	106.51	132
1	454546	454919	.	1	+	38.41	24.56	23.53	13.71	31.4	25.8	17.77	46.37
1	455763	456245	.	2	+	33.27	43.13	26.05	51.13	38.31	28.85	24.22	35.29
1	463926	464748	.	1	+	58.66	72.49	61.13	66.7	54.63	48.88	43.82	44.51
1	465517	466651	.	2	+	91.67	81.44	60.94	104.88	93.78	84.66	80.21	113.38
1	478480	479606	.	2	+	760.92	612.16	668.8	682.61	605.89	493.38	612.97	658.96
1	497742	498726	.	1	+	61.34	70.02	92.56	55.51	67.06	80.38	61.88	66.11
1	535999	536717	.	1	+	43.24	54.47	39.01	38.31	41.81	41.15	54.29	46.5
1	602367	602736	.	1	+	39.53	28.68	30.66	25.4	27.46	28.2	31.76	24.09
1	625848	626225	.	1	+	35.21	23.54	35.31	14.77	23.55	34.95	23.38	31.88
1	654537	655055	.	1	+	40.98	39.09	50.94	40.52	22.73	50.14	33.31	42.72
1	676817	678461	.	2	+	255.22	253.69	302.99	296.11	199.36	236.7	254.33	228.91
1	699255	699593	.	1	+	14.51	23.19	19.39	7.06	18.17	15.49	27.86	24.93
1	718659	719710	.	1	+	68.87	81.28	96.45	80.87	46.23	64.28	46.43	51.97
1	733587	734512	.	2	+	550.66	633.87	541.24	502.38	505.61	579.78	595.82	589.2
1	776611	776984	.	1	+	25.55	20.43	22.29	14.69	40.31	39.32	18.74	22.29
1	811222	811766	.	1	+	32.38	39.09	24.86	28.78	30.71	52.61	80.34	37.01
1	819234	820149	.	1	+	54.29	39.84	18.82	36.01	47.49	48.02	129.69	57.77
1	837146	837735	.	1	+	46.43	45.26	76.94	75.65	38.67	24.66	18.46	22.78
1	842000	842857	.	1	+	159.62	145.73	195.51	200.19	99.9	58.32	36.76	38.9
1	845704	846323	.	1	+	58.54	55.27	51.85	63.68	30.16	47.92	69.55	40.76
1	865790	867308	.	2	+	363.26	321.99	309.39	348.24	317.12	297.23	313.12	202.77
1	873150	874065	.	1	+	40.12	62.42	42.42	40.33	53.31	46.27	59.47	71.09
1	889887	890348	.	1	+	9.56	27.54	17.56	22.95	27.61	27.72	24.43	39.83
1	916748	917217	.	2	+	76.19	81.48	106.22	127.63	81.06	64.06	97.51	76.52
1	922080	923191	.	2	+	297.26	356.53	288.98	365.59	248.84	393.83	333.9	388.14
1	932862	933269	.	1	+	38.85	44.24	47.38	61.84	27.7	40.27	33.27	37.01
1	937681	938597	.	2	+	166.84	160.95	129.82	172.79	118.12	124.7	149.67	172.78
1	954680	955242	.	1	+	31.26	33.94	36.73	50.12	45.44	32.89	46.29	39.88
1	958211	958705	.	1	+	35.25	29.7	9.43	15.87	30.4	48.96	20.55	36.63
1	980101	980565	.	1	+	48.88	67.38	70.53	84.69	42.5	54.68	28.3	57.76
1	1003954	1004350	.	1	+	35.22	31.73	28.25	27.44	30.42	23.29	25.24	24.14
1	1082376	1083004	.	1	+	43.09	28.79	28.44	53.32	30.59	45.23	37.07	41.79
1	1149902	1150537	.	1	+	26.85	32.87	17.77	15.98	39.32	45.32	49.33	48.6
1	1188242	1189600	.	2	+	1898.95	1831.29	1742.68	1772.47	1613.6	1689.51	1646.38	1713.69
1	1208781	1209950	.	2	+	233.28	185.44	188.87	212.49	180.37	202.66	190.99	198.71
1	1223079	1224166	.	2	+	544.96	487.4	412.39	434.48	501.21	602.22	579.3	610.28
1	1255400	1256511	.	2	+	50.49	66.88	93.31	56.38	97.39	75.6	74.62	67.02
1	1257914	1259024	.	1	+	71.77	68.42	89.29	81.33	95.78	96.49	84.75	110.52
1	1264298	1265813	.	2	+	1600.37	1358.22	1693.53	1510.78	1511.88	1391.15	1491.53	1485.26
1	1287294	1288452	.	2	+	556.25	546.59	612.19	566.87	520.22	484.22	470.52	583.84
1	1294996	1295751	.	1	+	46.98	56.91	22.1	47.29	31.81	97.62	132.02	74.66
1	1306138	1307836	.	2	+	757.53	757.5	916.63	769.18	938.96	683.23	733.62	804.88
1	1316473	1317009	.	1	+	32.06	25.61	20.05	33.89	32.36	24.04	29.89	39.48
1	1324224	1325812	.	2	+	648.52	689.41	647.61	630.36	591.73	582.84	535.13	712.04
1	1342198	1342770	.	1	+	31.28	51.44	54.49	46.92	38.56	26.3	43.47	34.17
1	1364573	1364939	.	1	+	25.41	18.33	12.84	16.61	24.73	21.92	36.76	31.18
1	1377700	1378832	.	2	+	134.62	171.44	141.42	141.36	161.03	140.69	178.64	148.07
1	1387153	1387648	.	1	+	30.01	23.6	15.38	37.24	37.28	36.32	32.65	50.68
1	1406465	1408053	.	2	+	306	342.27	328.46	232.83	264.94	313.05	285.13	306.23
1	1409189	1409533	.	1	+	54.69	71.1	19.74	39.89	46.27	100.24	122.88	66.14
1	1437393	1438979	.	2	+	236.16	206.88	259.21	206.47	369.68	255.95	232.42	244.04
1	1442628	1443242	.	2	+	141	150.5	130.15	146.91	223.23	81.92	76.72	98.76
1	1447607	1449091	.	2	+	184.03	236.18	193.65	209.43	120.33	170.94	235.59	147.76
1	1449682	1451011	.	2	+	165.26	228.88	121.16	172.48	77.53	320.92	369.27	187.25
1	1462862	1463230	.	1	+	33.48	43.2	22.49	45.81	12.9	50.16	86.71	42.71
1	1476012	1476428	.	1	+	16	21.49	38.83	21.09	36.31	28.3	29.92	29.95
1	1480724	1481475	.	1	+	71.68	56.17	49.39	72.02	52.57	42.23	62.1	39.78
1	1495365	1496926	.	2	+	1246.53	1266.91	1029.86	1211.63	1230.79	1333.22	1249.47	1272.68
1	1504683	1505481	.	2	+	114.19	99.1	93.3	90.02	73.08	119.41	224.3	104.37
1	1519435	1520537	.	2	+	118.85	159.04	203.29	117.87	141.18	96.77	108.3	137.71
1	1539894	1540661	.	1	+	80.4	104	62.72	103.65	91.98	96.57	56.45	52.86
1	1542715	1543756	.	2	+	107.37	111.91	132.6	92.47	124.44	79.8	83.21	71
1	1548112	1549431	.	2	+	217.92	124.13	225.83	214.34	158.23	84.92	65.91	75.01
1	1562343	1562954	.	1	+	44.4	36.89	11.8	14.87	24.06	77.56	109.99	63.56
1	1571366	1572373	.	1	+	54.41	62.17	63.3	68.66	46.76	44.83	51.97	83.27
1	1588061	1588424	.	1	+	206.72	184.07	195.07	214.05	139.41	60.95	63.98	74.07
1	1591355	1592232	.	2	+	413.27	557.05	492.78	460.07	357.98	341.46	399.49	354.99
1	1593084	1593524	.	1	+	88.54	144	65.84	102.8	49.93	102.15	135.26	99.38
1	1605071	1605779	.	2	+	95.76	152.22	92.78	121.94	83.69	238.46	281.82	230.54
1	1618347	1620346	.	3	+	115.3	116.88	133.8	126.9	123.66	89.44	105.75	122.41
1	1625234	1627292	.	2	+	469.43	464.74	599.62	462.22	424.15	378.67	292.7	324.12
1	1635675	1636677	.	2	+	182.09	243.53	145.17	203.28	279.54	175.51	242.41	230.62
1	1646847	1647808	.	2	+	142.06	197.09	187.05	150.39	107.07	60.96	91.38	89.26
1	1656146	1656829	.	1	+	37.81	64.78	52.05	45.79	29.8	30.43	43.32	48.4
1	1698445	1698777	.	1	+	12.54	26.29	16.11	8.14	27.06	27.34	16.22	26.7
1	1742975	1743855	.	1	+	57.52	47.01	50.6	48.75	72.66	59.58	56.65	36.95
1	1775940	1776352	.	1	+	19.22	28.67	14.14	20.09	34.33	49.83	30.83	26.05
1	1793530	1794292	.	1	+	79.41	68.52	38.57	64.01	94.45	105.52	144.84	71.77
1	1832459	1833058	.	1	+	21.53	30.85	26.07	31.99	55.21	50.18	36.18	44.66
1	1839247	1840210	.	1	+	45.52	57.33	31.82	43.52	54.26	62.77	58.58	52.15
1	1870408	1870864	.	1	+	38.55	19.49	22.47	30.82	33.34	47.09	35.46	27.78
1	1893544	1893993	.	1	+	33.17	29.74	24.82	47.78	29.41	26.46	31.75	30.71
1	1906857	1907358	.	1	+	17.01	9.18	21.09	16.73	34.48	35.23	30.98	33
1	1910869	1911213	.	1	+	19.11	28.55	26.91	29.19	20.72	23.53	37.6	12.63
1	1937134	1937520	.	1	+	15.95	33.68	23.45	14.66	28.55	25.97	28.14	32.98
1	2002102	2002463	.	1	+	24.65	14.37	11.83	28.72	28.45	32.19	69.03	51.64
1	2009902	2010325	.	1	+	44.24	50.41	39.08	28.79	38.59	32.05	33.27	60.74
1	2013706	2014445	.	2	+	68.14	93.11	88.39	80.19	67.55	75.82	69.17	67.01
1	2048556	2049473	.	2	+	52.4	79.31	50.1	57.85	67.62	63.35	79.23	60.5
1	2066402	2067612	.	2	+	618.18	689.97	571.1	688.52	574.9	614	596.44	737.05
1	2092761	2093151	.	1	+	30.93	13.3	16.46	25.28	33.38	45	24.32	25.14
1	2107418	2108873	.	2	+	973.93	1088.78	1041.33	1115.51	1194.86	982.56	1128.25	1196.34
1	2120360	2120910	.	1	+	42.06	36.01	22.51	33.06	27.68	38.63	73.08	44.61
1	2134272	2134611	.	1	+	18.81	21.24	12.66	13.24	20.04	17.94	29.57	28.67
1	2138277	2138610	.	1	+	21.19	23.43	21.03	22.87	18.78	24.42	37.66	22.39
1	2177805	2178716	.	2	+	85.23	127.89	93.59	111.77	144.66	76.34	72.24	91.83
1	2204149	2205738	.	2	+	585.59	771.24	615.5	684.36	693.77	685.25	588.99	616.97
1	2211404	2211748	.	1	+	25.68	20.51	31.91	37.17	40.19	31.42	35.48	29.74
1	2230029	2230772	.	1	+	89.85	54.78	40.47	69.09	49.55	79.58	90.09	82.16
1	2244828	2245246	.	1	+	26.7	45.06	20.03	35.94	25.5	24.91	24.29	28.95
1	2278067	2278431	.	1	+	39.57	32.8	31.89	29.7	22.55	37.25	28.02	24.98
1	2346019	2346577	.	1	+	31.29	37.04	34.35	36.25	33.64	42.73	62.86	44.61
1	2359626	2361322	.	2	+	436.03	253.91	405.38	282.79	198.7	274.29	261.29	263.96
1	2381977	2383229	.	2	+	532.63	546.26	658.55	600.01	521.77	424.94	462.55	490.86
1	2387902	2388248	.	1	+	22.41	22.51	21.18	14.77	23.55	47.45	22.44	43.48
1	2391411	2392020	.	1	+	21.54	37.02	28.44	36.26	26.64	74.02	36.15	41.79
1	2404863	2405310	.	1	+	43.49	64.26	61.05	80.36	60.87	48.11	53.81	53
1	2429476	2430891	.	2	+	181.59	165.3	147.86	190.02	169.08	176.35	153.33	178.28
1	2450452	2450981	.	1	+	32.41	43.19	39.05	44.74	35.73	65.79	35.04	43.66
1	2456745	2457096	.	1	+	36.39	27.69	14.19	40.37	30.39	31.41	26.14	47.94
1	2457162	2457701	.	1	+	45.5	47.12	35.37	48.85	55.19	62.74	56.79	47.42
1	2462525	2463238	.	1	+	33.62	59.33	56.53	58.34	45.32	57.87	54.87	57.81
1	2465918	2466266	.	1	+	32.04	35.85	27.1	32.79	17.65	34.86	24.29	27.97
1	2489633	2490723	.	2	+	378.19	334.73	380.3	401.98	298.92	343.94	359.52	389.54
1	2518648	2519813	.	2	+	64.7	58.81	68.11	71.1	86.85	83.03	78.26	55.71
1	2526665	2527316	.	1	+	20.49	47.32	31.99	47.98	49.43	46.03	30.53	44.62
1	2544845	2545471	.	2	+	36.75	62.72	34.29	47.91	49.71	46.07	41.44	33.22
1	2549272	2550174	.	1	+	58.36	52.44	65.05	52.17	33.8	28.79	36.84	31.32
1	2582969	2583610	.	2	+	54.12	48.2	55.47	64.83	35.02	43.7	55.05	36.06
1	2603811	2604496	.	1	+	33.49	43.19	37.86	34.08	36.75	50.99	51.61	55.04
1	2710192	2710593	.	1	+	50.26	18.45	34.25	23.34	42.15	28.97	22.41	24.99
1	2722156	2722562	.	1	+	23.35	35.68	26.91	30.22	25.66	23.54	14.1	18.47
1	2732854	2733234	.	1	+	18.07	18.37	23.43	27.18	15.76	26	39.43	33.97
1	2739250	2739845	.	2	+	43.38	51.15	53.01	66.84	50.33	64.47	45.73	45.49
1	2808919	2809293	.	1	+	22.31	21.42	30.45	27.16	32.52	22.66	15.96	29.13
1	2815544	2815943	.	1	+	33.9	25.46	17.52	25.96	27.68	11.8	28.26	21.43
1	2819474	2820561	.	2	+	97.1	62.43	95.13	67.02	122.95	97.16	71.06	71.78
1	2834907	2835286	.	1	+	26.66	34.76	16.45	26.31	26.51	32.54	29.95	21.28
1	2844647	2845952	.	2	+	58.01	57.88	73.04	56.63	70.02	91.13	50.05	82.18
1	2862907	2863769	.	2	+	53.29	67.31	46.94	43.34	66.98	69.69	51.07	59.63
1	2865334	2865677	.	1	+	15.85	17.29	18.63	18.61	28.75	22.82	34.95	25.4
1	2878880	2879659	.	2	+	39.06	66.45	41.2	45.59	53.44	66.17	67.64	45.48
1	2908430	2908935	.	1	+	32.07	31.77	14.16	21.2	41.18	32.31	42.03	23.09
1	2914532	2915624	.	2	+	89.53	95.35	106.82	85.07	88.75	97.86	94.87	76.57
1	2988427	2988834	.	1	+	27.75	35.82	24.72	37.99	24.53	19.14	29.92	27.05
1	2996476	2997075	.	1	+	37.54	43.11	36.7	30.87	30.42	32.17	25.18	37.24
1	3019670	3020011	.	1	+	11.66	31.59	8.18	27.04	33.59	22.73	28.24	28.22
1	3049239	3051293	.	2	+	1307.39	1045.45	1112.58	1005.97	1152.92	1250.1	1216.68	1170.82
1	3110320	3110790	.	1	+	23.52	21.53	16.53	41.36	29.41	42.23	37.36	29.8
1	3121800	3122854	.	2	+	1363.15	1427.74	1180.4	1186.17	1130.53	1422.85	1277.94	1274.04
1	3177888	3178281	.	1	+	7.38	27.43	12.79	11.34	23.83	25.4	40.69	28.39
1	3187841	3188960	.	2	+	128.85	133.51	125.43	125.72	123.8	154.66	145.33	141.5
1	3206824	3207735	.	2	+	102.07	81.92	49.06	107.18	65.86	133.96	259.08	181.35
1	3228862	3229590	.	1	+	64.06	58.23	51.75	67.8	39.4	57.12	48.41	54.93
1	3256668	3257545	.	2	+	140.31	169.61	133.26	151.59	147.63	196.86	165.21	204.91
1	3340149	3340541	.	1	+	23.39	18.37	15.23	28.23	28.56	26	29.1	32.03
1	3373597	3374088	.	1	+	28.86	23.57	53.1	21.19	23.53	22.37	29.89	41.38
1	3376259	3376608	.	1	+	30.68	31.55	22.16	27.99	16.83	18.56	19.81	22.43
1	3413426	3414123	.	1	+	49.61	37.03	41.46	39.45	40.53	32.06	31.46	49.36
1	3437042	3437557	.	1	+	33.17	32.81	14.18	29.73	35.29	38.04	33.61	31.67
1	3466920	3468328	.	2	+	94.61	125.36	74.38	84.17	96.92	53.21	47.33	56.63
1	3483537	3484434	.	1	+	51.09	48.97	31.71	60.29	51.71	66.34	66.59	76.67
1	3505162	3505621	.	1	+	26.79	35.92	40.23	44.68	52.98	23.11	17.72	26.78
1	3510813	3511646	.	1	+	40.09	64.53	49.52	40.35	48.17	68.52	41.22	48.37
1	3519849	3520526	.	1	+	56.04	37.03	48.58	34.12	23.7	41.93	38.9	34.19
1	3588605	3589018	.	1	+	16.94	38.69	30.35	23.87	20.77	18.55	24.5	18.51
1	3615206	3615618	.	1	+	23.34	22.43	9.36	27.08	31.58	28.59	18.81	32.08
1	3629354	3629703	.	1	+	23.71	27.77	8.29	45.85	18.76	52.62	72.23	58.87
1	3634335	3635145	.	2	+	98.39	93.29	141.49	131.04	71.92	81.66	71.17	64.3
1	3640046	3641231	.	2	+	88.01	110.19	77.82	72.74	63.57	76.86	88.29	50.03
1	3649739	3651267	.	1	+	239.87	214.63	317.02	220.92	140.73	145.94	110.88	150.54
1	3656748	3657504	.	1	+	85.82	104.11	101.81	116.35	59.42	46.47	64.63	62.3
1	3658751	3659808	.	1	+	44.64	65.19	44.49	52.77	64.15	67.3	64.72	71.9
1	3674268	3675161	.	1	+	85.27	77.22	80.18	102.93	58.55	40.07	54.62	40.63
1	3679527	3679904	.	1	+	20.13	26.48	18.69	18.7	31.63	26.11	18.84	29.21
1	3692131	3692935	.	1	+	47.59	82.15	25.99	35.1	36.9	57.64	39.53	41.76
1	3696948	3697319	.	1	+	20.29	31.75	25.92	42.29	20.6	22.42	36.44	32.8
1	3707017	3707599	.	1	+	25.74	35.93	21.31	25.56	38.28	43.71	30.76	47.73
1	3708771	3710191	.	2	+	99.62	108.94	111.48	133.19	72.3	66.74	122.5	88.04
1	3720699	3721215	.	1	+	21.43	33.86	27.21	34.03	39.24	30.55	42.92	33.49
1	3735021	3735960	.	2	+	99.69	62.91	78.67	67.02	76.35	47.73	71.89	55.72
1	3753369	3754044	.	1	+	73.61	52.29	71.99	41.44	56.05	36.28	33.94	28.47
1	3764196	3764544	.	1	+	13.8	20.39	17.55	19.8	17.76	23.53	55.47	27.21
1	3785020	3785353	.	1	+	24.26	16.25	20.93	19.6	21.84	36.4	17.98	20.55
1	3880880	3881928	.	1	+	47.69	45.04	41.25	44.58	62.31	50.39	66.82	50.25
1	3911418	3911804	.	1	+	25.26	27.4	19.72	25.71	14.92	28.84	9.48	24.52
1	3922529	3923298	.	2	+	41.12	49.25	49.59	54.22	54.95	42.85	31.22	57.89
1	3937875	3938727	.	1	+	41.19	37.88	55.4	53.07	68.33	61.95	49.43	40.77
1	3972181	3973740	.	2	+	99.35	72.46	95.01	87.55	88.37	78.51	102.97	73.68
1	4031222	4031886	.	1	+	28.97	25.67	34.34	29.82	33.38	45.35	35.42	39.13
1	4047770	4048155	.	1	+	24.16	24.33	18.52	19.48	16.95	24.65	24.69	18.68
1	4473604	4473945	.	1	+	25.36	10.17	22.13	16.55	17.84	29.57	29.27	32.23
1	4481258	4481600	.	1	+	24.5	29.63	28.18	30.45	21.62	25.92	27.16	24.22
1	4497791	4498622	.	1	+	40.22	42.85	59.9	61.35	80.08	65.5	58.38	45.44
1	4509809	4510221	.	1	+	31.05	31.8	37.83	37.19	18.63	35.54	30.8	35.47
1	4517360	4517765	.	1	+	39.2	18.34	32.71	21.82	22.73	19.37	17.89	21.42
1	4547558	4548128	.	1	+	48.37	53.43	14.22	49.03	32.47	34.59	18.59	39.97
1	4550955	4551373	.	1	+	34.18	20.48	14.14	25.39	38.25	39.01	13.08	43.39
1	4683163	4686377	.	2	+	282.26	95.84	100.4	226.65	267.99	128.83	130.59	305.82
1	4767606	4768297	.	1	+	53.65	30.8	56.83	34.08	26.51	28.03	29.82	20.99
1	4851797	4852388	.	1	+	62.24	34.91	39.08	35.15	37.32	16.49	21.43	34.34
1	4852976	4853379	.	1	+	26.65	26.57	38.77	29.44	18.66	17.53	36.51	23.23
1	4883336	4884472	.	1	+	69.58	58.14	70.44	39.13	47.67	46.45	62.02	68.15
1	4934252	4935064	.	1	+	70.25	35.99	39.02	54.29	34.8	41.13	45.12	34.17
1	4945894	4946495	.	1	+	49.25	20.52	41.38	36.13	34.32	31.4	17.73	28.75
1	4949674	4950562	.	1	+	53.98	40.12	46.17	45.82	40.63	38.64	43.39	27.52
1	5107883	5108238	.	1	+	23.03	14.17	19.6	24.5	24	19.62	21.91	18.75
1	5171925	5172254	.	1	+	15.67	20.22	28.75	26.46	25.06	13.68	14.32	19.78
1	5206959	5207582	.	1	+	38.48	27.67	42.48	43.45	19.61	24.86	20.55	28.87
1	5233588	5234726	.	2	+	21.26	12.25	45.7	23.01	23.64	13.42	32.85	33.97
1	5235111	5235655	.	2	+	34.63	50.26	77.91	55.27	17	63.47	35.79	55.05
1	5237805	5238279	.	2	+	147.59	58.55	77.52	76.68	86.77	61.01	52.81	91.56
1	5244442	5245465	.	2	+	178.59	150.16	112.46	75.56	104.61	152.39	113.33	83.54
1	5246140	5246583	.	2	+	221.14	80.33	209.21	90.99	139.33	91.78	203.93	80.72
1	5247727	5248190	.	1	+	40.79	31.83	33.16	35.15	27.5	37.92	38.19	33.38
1	5250113	5250966	.	2	+	105.81	60.51	121.67	69.3	80.66	84.92	97.45	44.38
1	5254947	5255582	.	2	+	148.74	46.42	93.37	77.65	76.38	42.41	98.34	77.41
1	5258316	5258704	.	1	+	54.66	23.6	23.66	42.55	41.2	14.86	26.12	41.12
1	5259155	5260590	.	2	+	65.96	35.96	73.27	28.73	36.86	43.63	38.63	42.71
1	5261154	5261808	.	2	+	147.38	33.37	91.61	65.5	108.31	48.11	70.09	58.52
1	5263143	5264385	.	2	+	201.66	154.6	179.71	162.22	105.03	211.96	172.06	181.12
1	5267061	5267511	.	2	+	143.9	82.93	75.76	88.39	75.52	124.06	100.58	106.03
1	5269177	5271161	.	3	+	268.74	156.66	165.21	161.62	190.28	190.42	164.16	180
1	5271863	5273338	.	2	+	142.34	68.47	73.62	69.09	89.32	90.34	86.55	66.11
1	5273717	5274226	.	1	+	54.64	12.31	49.68	21.27	36.29	25.6	37.32	25.84
1	5278629	5280018	.	2	+	291.55	167.47	216.73	192.22	229.87	202.29	190.51	207.94
1	5281947	5283915	.	2	+	201.62	124.79	174.56	168.29	162.31	175.17	179.42	160.28
1	5288222	5290284	.	2	+	257.41	221.11	243.61	258.59	179.54	290.85	219.08	318.53
1	5399367	5399829	.	1	+	23.37	24.48	22.25	16.71	27.6	34.41	31	17.48
1	5418909	5419677	.	1	+	30.02	31.82	34.32	18.09	35.33	50.34	36.37	27.71
1	5448127	5448942	.	1	+	58.67	57.17	54.06	49.75	56.68	58.83	56.59	55.86
1	5507459	5507788	.	1	+	25.39	25.44	29.15	29.01	18.81	21.94	18.87	20.49
1	5568574	5569119	.	1	+	14.96	17.42	30.66	27.53	48.05	33.17	39.23	22.15
1	5571825	5572185	.	1	+	11.61	18.3	23.28	19.63	26.78	27.06	29.3	25.41
1	5577695	5578656	.	1	+	47.49	59.67	35.53	58.63	46.53	27.94	30.49	26.57
1	5598148	5598726	.	1	+	21.36	42	16.5	31.74	35.3	29.05	28.96	26.99
1	5626943	5627499	.	1	+	22.42	30.71	28.26	40.12	26.49	27.44	28.98	23.17
1	5681724	5682149	.	1	+	24.48	39.83	26.98	24.12	22.62	24.27	25.31	21.32
1	5692941	5693313	.	1	+	29.88	29.68	31.78	36.94	29.44	24.96	15.89	28.01
1	5705100	5705457	.	1	+	16.8	17.23	37.01	19.47	18.95	27.22	18.06	16.73
1	5767864	5768352	.	1	+	31.05	28.72	34.28	40.37	31.38	37.19	29.87	23.96
1	5792498	5792922	.	1	+	26.7	20.48	27.1	26.44	48.05	22.42	28.03	29.9
1	5832675	5834275	.	1	+	86.72	79.03	119.78	72.03	50.78	57.13	63.7	65.13
1	5844577	5845054	.	1	+	41.71	27.68	30.7	27.58	37.25	31.45	23.35	25.95
1	5856675	5858579	.	2	+	109.57	97.95	78.05	87.45	113.75	117	112.44	73.83
1	5886134	5886581	.	1	+	29.85	25.55	44.64	30.5	25.54	24.21	15.91	21.29
1	5904508	5904862	.	1	+	13.7	20.31	15.1	17.51	27.83	27.12	27.47	26.46
1	5924354	5924690	.	1	+	28.44	24.36	20.9	22.65	28.83	14.41	18	20.58
1	5929798	5930581	.	1	+	36.74	33.93	29.57	41.52	42.74	49.35	66.32	46.5
1	5951512	5951853	.	1	+	24.18	19.27	25.48	26.69	17.93	22.09	16.13	22.59
1	5997924	5998272	.	1	+	31.7	22.37	31.45	28.97	16.85	11.83	31.16	13.67
1	6005658	6006487	.	1	+	59.53	50.25	62.55	49.95	39.02	32.15	44.04	55.04
1	6006527	6006980	.	1	+	32.12	26.67	29.56	36.13	43.15	19.83	28	44.07
1	6113347	6113993	.	1	+	37.7	34.96	42.66	44.79	44.39	32.9	38.01	33.25
1	6123651	6124477	.	1	+	43.47	52.05	62.27	69.84	49.63	55.53	62.96	58.7
1	6137590	6138308	.	1	+	58.41	47.23	44.89	40.41	52.88	34.59	58.81	35.11
1	6144215	6144984	.	1	+	59.68	58.27	87.11	69.97	43.36	45.5	42.04	32.21
1	6153406	6153834	.	1	+	34.55	64.8	46.16	57.54	33.7	37.82	31.38	35.12
1	6156741	6157165	.	1	+	21.27	39.8	23.44	26.16	25.6	27.66	24.4	15.52
1	6157642	6157992	.	1	+	23.37	21.42	21.08	26.1	24.64	26.87	20.67	34.96
1	6172787	6173244	.	1	+	24.52	21.47	35.26	46.32	16.69	25.86	32.75	17.41
1	6190324	6190817	.	1	+	31.13	33.89	22.5	31.96	32.42	37.09	40.98	46.73
1	6201066	6202071	.	2	+	364.86	421.18	361.92	381.42	354.42	381.94	438.07	427.42
1	6212894	6213350	.	1	+	18.17	26.64	30.67	24.35	35.3	26.53	40.17	34.67
1	6269392	6270028	.	1	+	40.81	22.6	27.24	37.29	31.45	44.5	42.82	33.35
1	6276759	6278499	.	2	+	126.88	126.39	84.47	112.89	127.34	221.52	265.5	181.26
1	6342490	6343560	.	2	+	62.84	89.74	36.37	50.66	45.06	109.61	152.1	110.47
1	6361202	6361573	.	1	+	17.96	15.26	23.3	20.69	22.79	24.5	42.5	16.6
1	6460693	6461042	.	1	+	20.23	33.7	26.99	45.1	16.72	22.59	27.18	19.38
1	6474702	6475886	.	2	+	663.05	561.75	565.64	567.31	485.07	559.12	562.97	561.23
1	6516759	6518002	.	2	+	876.58	847.16	865.33	884.79	819.84	913.9	868.69	875.52
1	6521108	6521526	.	2	+	160.56	194.26	187.53	200.59	127.87	226.94	196.92	167.7
1	6545132	6546243	.	2	+	252.22	277.87	265.99	289.5	298.99	314.45	382.54	332.46
1	6547273	6547618	.	1	+	25.83	51.4	42.67	52.25	34.49	30.44	37.12	30.41
1	6580299	6580680	.	1	+	21.39	21.53	33.07	33.95	32.35	37.24	40.16	25.94
1	6643278	6644169	.	2	+	463.84	489.02	408.17	453.05	406.61	418.11	427.64	405.31
1	6709820	6710212	.	1	+	22.93	18.19	35.57	22.33	19.08	22.27	9.56	9.91
1	6721131	6721711	.	1	+	43.17	56.58	35.53	37.31	29.69	42.74	46.21	36.06
1	6724255	6725169	.	2	+	74.61	73.99	95.69	65.81	80.75	70.52	65.52	53.81
1	6728836	6729190	.	1	+	40.88	51.4	26.07	47.98	35.45	39.51	25.08	30.42
1	6729563	6729950	.	1	+	45.07	53.39	27.23	45.8	30.45	31.33	25.15	21.94
1	6732537	6733268	.	1	+	70.84	55.98	70.13	46.38	47.97	64.88	89.29	44.45
1	6748385	6749366	.	2	+	89.74	93.53	112.78	100.81	126.18	112.99	102.67	119.43
1	6752347	6752696	.	1	+	39.7	32.85	35.52	28.75	35.35	37.93	28.89	35.31
1	6758762	6759230	.	1	+	21.33	27.61	21.16	29.49	31.42	30.01	30.88	25.14
1	6824125	6825876	.	2	+	134.42	167.78	141.54	141.29	121.71	133.12	121.31	131.06
1	6863059	6863413	.	1	+	19.04	31.55	31.49	29.02	14.85	18.56	25.47	20.48
1	6983223	6983650	.	2	+	25.61	24.56	36.49	32.71	36.31	22.47	27.11	20.28
1	7004982	7005380	.	1	+	32.9	16.31	32.76	25.01	20.72	25.22	19.74	25.27
1	7023757	7024347	.	1	+	38.85	42.18	56.85	45.85	28.69	42.73	43.44	30.37
1	7059683	7060175	.	1	+	29.97	27.69	34.28	28.68	26.47	28.11	38.28	41.24
1	7064709	7065380	.	2	+	40.82	25.68	41.46	31.97	40.3	35.43	34.43	33.35
1	7099753	7100108	.	1	+	32.81	27.48	24.5	33.19	10.88	16.87	26.4	19.5
1	7161655	7162040	.	1	+	20.03	25.39	13.94	11.33	40.73	17.79	20.83	26.44
1	7266954	7267362	.	1	+	24.93	21.19	24.01	20.21	21.16	13.75	13.42	15.92
1	7364308	7364655	.	1	+	9.33	17.14	17.11	23.19	19.18	26.68	16.33	20.93
1	7432692	7433284	.	1	+	73.27	39.08	45.02	30.92	24.68	32.89	41.69	26.59
1	7447315	7448499	.	2	+	59.9	64.16	72.56	67.52	63.17	62.34	41.92	53.92
1	7454099	7454571	.	1	+	32.06	30.74	40.1	28.59	20.59	29.85	31.76	25.04
1	7507987	7508382	.	1	+	24.75	10.07	10.21	11.02	19.26	21.62	27	18.04
1	7552011	7552510	.	1	+	22.45	29.72	23.6	25.43	39.22	27.34	44.83	26.94
1	7554935	7555644	.	1	+	45.34	43.2	41.44	37.3	38.63	41.1	41.56	42.71
1	7563109	7563780	.	1	+	29.07	42.15	32	43.72	55.2	44.43	21.34	32.31
1	7582182	7582597	.	1	+	35.24	28.68	31.82	20.09	35.3	26.56	31.76	21.22
1	7583208	7583834	.	1	+	51.71	46.28	41.47	25.59	20.72	44.41	43.56	35.14
1	7608360	7608763	.	1	+	29.91	21.51	25.93	22.21	42.17	32.37	31.76	23.14
1	7756976	7757760	.	1	+	63.82	48.26	50.8	43.61	39.91	52.71	39.52	33.22
1	7780941	7781386	.	1	+	34.09	28.6	25.83	31.5	25.55	18.39	20.61	28.09
1	7790950	7791358	.	1	+	20.02	21.32	19.75	16.48	21.86	26.27	22.73	28.41
1	7800344	7800802	.	1	+	34.85	27.45	23.28	25.84	21.82	13.53	19.84	18.57
1	7839963	7840431	.	1	+	25.56	29.62	25.82	45.12	29.49	20.07	14.99	21.32
1	7907307	7908463	.	1	+	53.12	33.77	40.07	38.21	67.37	65.27	63.14	46.45
1	7921787	7922571	.	1	+	64.88	53.42	43.73	47.88	38.86	43.63	37.71	36.06
1	8161531	8162099	.	1	+	36.46	40.03	22.49	26.62	40.24	31.34	37.3	35.33
1	8193226	8193840	.	1	+	22.44	29.71	34.21	26.48	20.59	43.94	29.89	29.85
1	8266957	8267792	.	1	+	38.74	31.87	33.19	28.79	48.26	47.73	33.43	31.36
1	8304919	8305881	.	1	+	69.2	32.88	56.73	58.52	42.84	45.27	36.79	23.73
1	8322651	8323004	.	1	+	29.55	23.37	36.07	14.45	21.83	20.3	16.07	21.52
1	8362702	8363777	.	2	+	79.82	62.98	61.56	73.49	61.67	58.46	62.81	72.76
1	8363784	8364139	.	1	+	25.49	24.48	14.05	11.48	25.64	33.59	26.31	34
1	8369487	8370102	.	1	+	44.92	20.51	18.9	18.04	35.29	31.44	33.62	42.26
1	8470198	8471015	.	1	+	31.23	41.13	35.55	26.66	45.36	37.02	44.52	40.85
1	8502669	8503143	.	1	+	29.93	27.67	24.78	34.97	42.16	28.17	27.09	25.02
1	8551491	8551960	.	1	+	30.91	35.77	16.44	34.69	20.63	28.4	20.6	26.14
1	8594946	8595275	.	1	+	28.21	14.16	27.61	23.42	32.07	14.53	10.5	12.85
1	8714985	8715754	.	2	+	64.92	49.25	63.76	53.16	33.98	42.03	32.14	46.5
1	8722578	8723166	.	2	+	53	36.97	38.99	55.31	52.86	46.12	42.28	43.66
1	8731017	8731472	.	1	+	36.35	23.57	24.79	24.38	32.35	33.13	29.89	36.54
1	8757422	8757835	.	1	+	32.97	25.52	28.14	35.59	24.61	15.08	14.07	32.01
1	8810586	8811217	.	2	+	49.9	41.93	47.1	64.69	37.28	54.57	86.86	42.64
1	8818858	8819529	.	1	+	39.76	42.12	61.6	27.71	30.49	25.53	30.69	34.28
1	8848555	8849231	.	1	+	54.98	20.57	29.62	34.12	49.39	39.46	39.81	43.68
1	8913369	8913846	.	1	+	38.55	37.96	31.93	30.82	28.44	23.96	39.2	29.7
1	8923860	8924280	.	1	+	24.36	30.55	30.36	21.8	11.87	23.6	25.44	24.35
1	8955582	8956223	.	1	+	69.52	35.74	42.32	44.47	70.8	62.95	52.04	61.55
1	8962394	8962912	.	1	+	21.38	23.57	41.3	24.37	34.31	27.34	34.56	34.64
1	8975898	8976545	.	1	+	39.84	23.65	43.85	27.73	62.12	27.15	35.24	43.7
1	8977738	8978471	.	1	+	39.91	47.32	42.65	65.05	36.58	29.59	24.05	41.77
1	8978913	8979251	.	1	+	26.55	29.58	17.56	32.34	32.54	20.16	18.79	21.37
1	9005478	9006924	.	2	+	95.8	71.71	74.18	85.04	79.39	78.73	76.47	82.12
1	9042482	9042932	.	1	+	38.67	34.92	27.24	29.83	41.29	23.89	44.67	42.87
1	9067474	9068217	.	1	+	31.24	39.08	36.73	36.26	27.62	61.69	38.01	33.25
1	9072546	9073144	.	1	+	61.18	54.42	35.53	26.63	28.49	32.15	18.63	23.84
1	9079425	9079813	.	1	+	18.97	28.43	19.75	17.51	21.86	30.51	19.89	19.59
1	9086040	9086774	.	1	+	37.86	36.96	49.61	53.18	51.89	51.89	37.68	52.2
1	9096451	9096847	.	1	+	39.46	23.52	39.98	17.91	23.56	29.18	21.52	24.17
1	9120083	9120460	.	1	+	14.69	20.27	20.81	16.39	15.96	40.84	19.96	18.7
1	9144755	9145153	.	1	+	38.31	23.48	17.59	31.43	24.6	23.45	36.57	10.67
1	9167554	9168157	.	1	+	60.25	35.98	39.11	29.86	33.48	34.56	39	25.66
1	9175186	9175534	.	1	+	25.05	27.29	24.13	22.36	15.05	16.25	12.42	19.8
1	9203189	9203545	.	1	+	16.9	35.59	30.28	22.75	19.83	20.28	19.84	20.52
1	9216208	9216568	.	1	+	35.97	21.37	29.16	26.95	27.71	12.66	18.86	17.55
1	9219683	9220404	.	1	+	49.52	55.52	30.81	33.06	14.78	36.2	36.19	47.51
1	9226993	9227394	.	1	+	34.23	47.17	29.54	39.27	22.54	28.12	22.41	29.77
1	9277758	9278123	.	1	+	23.34	21.41	18.71	22.91	21.72	28.59	32.92	24.31
1	9288115	9288600	.	1	+	28.79	26.58	42.32	34.74	27.49	25.02	15.91	19.35
1	9297115	9297650	.	1	+	32.13	30.78	37.84	48.9	28.44	29.74	28	27.77
1	9301799	9302424	.	1	+	52.81	40.11	41.47	37.32	31.6	32.07	44.45	36.08
1	9303999	9304745	.	2	+	23.74	43.21	48.55	49.04	56.43	30.41	35.11	44.61
1	9319482	9320607	.	2	+	64.31	48.85	64.28	61.13	88.82	54.07	57.4	52.96
1	9324697	9325683	.	1	+	58.97	74.21	43.09	52.58	48.17	69.2	100.16	64.28
1	9330387	9330966	.	1	+	29.01	34.93	36.72	33.04	33.43	34.6	33.49	50.48
1	9348979	9349694	.	2	+	45.4	35.97	48.47	44.7	45.78	47.73	37.73	51.25
1	9363638	9364237	.	2	+	48.5	37.03	41.47	27.73	54.3	41.11	28.71	31.34
1	9369802	9370209	.	1	+	16.06	24.62	43.74	37.18	32.35	38.02	25.2	39.31
1	9376881	9377385	.	1	+	36.23	29.63	35.23	29.42	18.67	25.07	16.86	23.24
1	9416959	9417413	.	1	+	22.41	15.35	30.61	17.95	47.09	27.44	37.39	24.14
1	9428333	9428887	.	1	+	33.13	40.98	42.46	38.13	23.53	31.5	14.95	17.33
1	9472354	9472812	.	1	+	31.93	27.57	26.98	25.16	21.64	22.6	25.31	27.14
1	9477933	9478368	.	1	+	13.88	22.53	28.28	16.92	13.73	39.02	80.35	12.54
1	9483367	9484836	.	2	+	74.72	79.97	83.84	59.39	95.57	58.1	79.18	72.68
1	9526042	9526397	.	1	+	19.16	15.32	28.15	34.59	22.62	29.3	25.31	32.96
1	9562865	9563591	.	1	+	42.13	33.93	44.95	42.6	42.71	49.35	32.26	56.94
1	9566024	9566632	.	1	+	38.55	46.16	24.83	54.2	32.36	25.61	16.8	23.95
1	9571891	9572473	.	1	+	58.01	35.95	33.17	29.84	33.42	25.54	29.78	40.01
1	9607007	9608353	.	2	+	280.85	244.03	215.54	237.3	242	248.34	221.77	262.08
1	9640135	9640850	.	1	+	55.46	65.27	62.21	45.46	61.89	53.92	58.37	58.68
1	9644417	9645527	.	2	+	62.61	86.08	52.9	75.08	51.89	111.03	79.17	71.73
1	9653997	9655187	.	2	+	62.27	69.12	59.34	55.71	81.04	68.4	63.73	57.65
1	9660192	9660918	.	1	+	47.49	31.89	36.71	45.84	44.54	45.2	42.5	32.27
1	9689942	9690339	.	1	+	36.78	30.8	25.99	20.21	28.93	50.24	118.55	51.25
1	9704798	9705186	.	1	+	11.58	29.43	17.4	16.46	19.89	16.96	38.86	25.5
1	9760448	9761037	.	1	+	46.09	40.02	40.23	24.47	26.49	28.88	29.85	33.46
1	9785476	9785844	.	1	+	24.2	33.48	32.47	25.7	11.94	17.82	17.07	15.7
1	9793342	9794364	.	2	+	66.35	59.14	53.97	58.13	67.01	53.1	57.46	49.21
1	9801545	9802334	.	1	+	56.14	48.34	43.8	34.1	41.63	30.42	33.23	49.35
1	9828822	9829344	.	1	+	28.76	24.52	29.34	34.64	29.49	28.43	9.37	26.16
1	9858223	9858599	.	1	+	39.72	27.73	31.98	49	37.33	34.62	37.25	22.88
1	9877811	9878255	.	1	+	25.74	32.85	34.33	31.94	29.44	40.42	26.11	49.66
1	9893558	9893963	.	1	+	30.82	23.47	29.29	31.36	28.57	17.61	25.35	17.47
1	9913882	9914281	.	1	+	29.97	29.74	23.64	36.12	38.23	20.67	36.41	40.28
1	9922349	9922725	.	1	+	16.95	36.67	26.86	28.04	16.81	22.75	24.49	20.45
1	9923269	9923656	.	1	+	25.65	24.59	30.68	52.98	20.59	29	35.49	25.02
1	9949552	9950052	.	1	+	56.29	71.78	59.01	42.51	36.02	42.05	38.53	46.5
1	10024236	10024852	.	1	+	46.46	54.5	66.24	36.2	24.84	47.7	37.78	37.96
1	10036307	10036696	.	1	+	35.15	16.35	45.78	23.1	20.64	25.92	18.73	27.12
1	10040316	10040930	.	2	+	56.43	55.2	49.43	60.42	44.38	46.33	61.23	59.69
1	10059148	10060699	.	1	+	67.33	73.47	47.51	84.47	65.21	89.59	149.44	113.35
1	10068949	10070200	.	2	+	1168.14	1030.09	936.84	1082.11	1247.79	1250.55	1250.89	1235.59
1	10093023	10093626	.	1	+	22.52	26.69	52.08	27.67	40.23	36.3	27.98	36.31
1	10165136	10166049	.	2	+	116.9	166.92	215.6	189.46	101.2	111.15	153.89	233.42
1	10201393	10202573	.	2	+	382.75	334.96	389.19	325.58	382.82	377.54	461.6	356.56
1	10227258	10228879	.	2	+	387.11	415.4	457.16	348.82	353.59	253.28	296.02	288.54
1	10233796	10235343	.	2	+	205.28	200.28	200.79	189.93	188.73	177.18	186.98	188.41
1	10240197	10241189	.	2	+	122.11	156.53	128.13	120.47	106.11	118.61	130.25	150.99
1	10274316	10275663	.	1	+	47.93	56	47.96	61.17	53.01	60.69	97.51	58.65
1	10323737	10324166	.	1	+	13.86	35.77	25.85	15.77	36.34	20.87	25.28	39.68
1	10348641	10349083	.	1	+	15.96	23.48	24.62	24.09	36.41	26.8	23.45	29.09
1	10368410	10369122	.	2	+	54.4	70.33	60.96	67.61	55.9	48.15	53.8	62.45
1	10380736	10381920	.	2	+	88.53	84.03	116.13	106.93	82.83	96.02	121.53	88.01
1	10397066	10397692	.	1	+	33.27	46.2	41.44	42.6	34.37	27.21	24.22	31.48
1	10405337	10406059	.	1	+	55.16	94.48	55.53	47.87	36.89	24.7	26.66	36.06
1	10409511	10410453	.	1	+	43.3	42.05	36.59	64.83	43.02	36.28	60.55	62.63
1	10421791	10422848	.	2	+	108.66	124.79	111.84	134.86	80.66	116.93	145.31	111.03
1	10458473	10459153	.	2	+	47.98	61.05	84.09	65.32	60.28	54.93	67.41	59.58
1	10487215	10487813	.	1	+	36.56	47.27	54.51	38.38	21.65	41.17	29.74	26.64
1	10521956	10522817	.	1	+	40.12	59.35	55.38	55.18	60.36	47.1	57.63	43.6
1	10529465	10530806	.	2	+	98.22	91.62	91.7	92.77	69.38	62.24	102.04	87.84
1	10536359	10536776	.	1	+	30.94	25.58	25.89	37.97	24.53	22.48	31.8	25.12
1	10585983	10586313	.	1	+	30.88	26.16	12.45	15	18.28	9.53	15.45	14.06
1	10589515	10590239	.	2	+	38.87	50.4	44.98	33.04	34.69	42.75	58.16	31.32
1	10593979	10594522	.	1	+	22.43	36.88	22.4	26.45	28.44	43.15	19.62	31.81
1	10648755	10649995	.	1	+	53.23	75.56	76.41	63.52	61.71	38.93	40.17	43.56
1	10692276	10692749	.	1	+	31.3	57.61	41.45	59.7	30.68	33.7	27.72	50.3
1	10711757	10712107	.	1	+	22.28	29.56	17.54	23.95	28.63	12.62	24.46	36.95
1	10735817	10736593	.	1	+	51.97	41.01	46.02	48.88	40.05	47.01	62.37	53.13
1	10739188	10739600	.	1	+	50.16	37.87	29.43	21.11	15.7	20.8	31.79	20.28
1	10742644	10743314	.	1	+	36.45	44.13	56.81	38.31	28.46	32.18	14.92	22.93
1	10762351	10762688	.	1	+	30.46	14.19	20.83	36.91	18.94	18.71	17.1	15.73
1	10799324	10799716	.	1	+	14.64	23.27	14.97	17.33	24.03	22.2	22.88	23.71
1	10829477	10829840	.	1	+	29.49	24.36	25.54	23.67	20.88	17.8	15.16	21.57
1	10847099	10847569	.	1	+	29.6	13.22	11.65	17.6	21.79	30.4	22.65	36.12
1	10855844	10856384	.	1	+	49.35	26.69	22.5	27.69	39.27	32.16	45.67	28.63
1	10935443	10935781	.	1	+	22.02	22.28	26.56	22.5	17.98	23.85	7.61	26.6
1	10989138	10989559	.	1	+	21.32	25.56	29.38	14.73	35.35	32.54	31.82	22.25
1	11022147	11022573	.	1	+	17.82	16.2	12.7	30.67	24.97	31.52	13.32	18.72
1	11082934	11084486	.	2	+	192.86	95.24	100.07	77.18	103.04	129.69	99.2	106.25
1	11156960	11157748	.	1	+	58.37	48.32	43.75	50.03	38.79	41.96	35.91	38.91
1	11185412	11185857	.	1	+	37.4	17.42	27.12	36	33.34	20.73	37.37	27.93
1	11192305	11193615	.	2	+	260.34	187.16	266.99	222.26	231.46	129.75	237.85	197.47
1	11272571	11274444	.	3	+	1145.2	531.89	737.17	560.22	1377.64	763.71	938.8	931.24
1	11350040	11350375	.	1	+	31.63	16.25	18.6	14.43	28.8	24.56	23.66	19.58
1	11437590	11437987	.	1	+	28.69	27.55	31.62	33.43	18.72	24.33	22.54	16.5
1	11487791	11488138	.	1	+	28.59	19.35	26.85	19.72	27.69	27.81	19.79	19.49
1	11511807	11512499	.	2	+	59.43	39.07	43.76	51.11	48.69	32.9	35.93	40.81
1	11853510	11853880	.	1	+	28.4	27.39	18.55	22.6	19.91	23.77	20.87	12.76
1	11869096	11869923	.	2	+	44.3	29.82	50.86	60.69	38.75	45.24	46.99	34.17
1	11884516	11884953	.	1	+	24.37	19.35	16.35	22.85	39.54	20.22	24.49	22.4
1	11885851	11886187	.	1	+	24.06	17.2	20.74	28.55	19.02	25.61	18.11	10.86
1	11900239	11900723	.	1	+	28.82	36.85	36.5	29.57	25.51	28.27	27.11	15.45
1	11929426	11930097	.	1	+	41	54.53	45.01	33.06	43.52	41.91	35.13	30.37
1	12021801	12022268	.	1	+	36.27	25.57	25.87	20.02	21.6	22.5	32.74	35.77
1	12308944	12309318	.	1	+	26.52	15.29	18.71	22.91	18.75	36.16	30.1	24.31
1	12385820	12386634	.	1	+	56.24	39.02	35.44	25.53	39.9	44.47	68.01	57.89
1	12478174	12478523	.	1	+	21.93	29.32	23	18.31	29.07	13.68	14.32	12.86
1	12488222	12489095	.	2	+	68.7	68.17	56.05	76.9	34.75	77.41	63.76	53.9
1	12599605	12600221	.	1	+	35.37	27.71	36.68	27.66	34.34	40.44	32.65	30.59
1	13185338	13185905	.	1	+	17.1	17.42	27.12	32.82	38.24	23.22	37.37	42.39
1	13266447	13267039	.	1	+	31.01	38.96	43.7	41.37	25.49	27.31	24.28	19.22
1	13299641	13300029	.	1	+	15.99	33.72	31.71	36.79	30.45	20.88	26.22	19.36
1	13311421	13311996	.	1	+	34.49	24.68	37.91	22.39	59.24	36.18	51.87	40.84
1	13470331	13470772	.	1	+	36.27	26.6	21.18	40.07	25.52	20.82	21.51	31.89
1	13523989	13524448	.	1	+	40.59	33.8	30.64	44.43	16.67	24.9	18.68	27
1	13547694	13549077	.	2	+	479.43	251.49	260.53	117.04	340.32	336.16	275.87	145.81
1	13549603	13550255	.	1	+	70.15	45.27	30.79	27.72	54.44	46.85	28.65	19.93
1	13651229	13651995	.	1	+	50.86	28.73	44.87	37.21	49.96	63.45	56.93	41.76
1	13767881	13768622	.	1	+	31.28	30.86	50.94	30.92	56.35	39.45	35.15	43.67
1	13828706	13829045	.	1	+	17.77	20.23	20.72	13.24	30.05	14.52	30.52	15.81
1	13951140	13951524	.	2	+	20.26	34.77	22.34	27.39	26.51	22.5	38.36	27.07
1	14279199	14279543	.	1	+	18.82	18.21	11.51	19.35	24.04	30.75	21.94	15.81
1	14335469	14335962	.	1	+	26.69	31.73	20.02	31.69	27.47	29.09	34.58	25.1
1	14614028	14614676	.	1	+	45.05	29.77	37.89	20.23	31.41	35.46	41.95	30.55
1	14624951	14625402	.	1	+	21.33	16.36	23.51	14.74	30.44	35.87	31.82	38.69
1	14739297	14739786	.	1	+	24.51	19.42	21.14	18.92	36.34	41.77	26.22	19.36
1	14771235	14771633	.	1	+	30.81	27.54	30.45	22.97	26.61	27.7	13.15	21.36
1	14879512	14879944	.	1	+	33.86	24.43	23.33	22.81	25.73	20.25	20.75	17.55
1	14901208	14901897	.	1	+	45	27.7	43.77	44.66	30.41	27.25	25.19	22.97
1	14998493	14998856	.	1	+	14.86	14.27	23.4	25.01	27.63	33.63	29.15	26.24
1	15038892	15039275	.	1	+	21.02	19.27	15.06	10.27	35.86	24.63	26.57	17.68
1	15184108	15184851	.	1	+	49.52	31.87	50.96	51.19	40.41	28.8	22.27	31.36
1	15214522	15214938	.	1	+	21.21	16.31	10.52	22.89	16.79	44.6	41.4	15.56
1	15518563	15519328	.	1	+	39.96	55.53	46.15	44.74	46.64	58.38	23.98	25.62
1	15593777	15594153	.	1	+	38.07	24.42	20.98	25.89	16.83	18.57	20.76	22.44
1	15644079	15644488	.	1	+	15.94	28.57	21.09	13.59	30.54	32.71	29.1	27.18
1	15676997	15677492	.	1	+	19.16	18.38	18.77	12.58	39.34	29.29	49.68	15.51
1	15766104	15766863	.	1	+	30.17	33.94	41.47	33.06	35.54	34.54	50.02	53.18
1	15813713	15815530	.	2	+	84.07	83.15	84	93.96	131.4	96.55	86.74	99.32
1	15872963	15873557	.	1	+	37.39	45.07	33	32.8	22.55	21.58	24.29	20.25
1	15975985	15976433	.	1	+	25.53	21.44	26.97	27.23	12.79	30.99	32.83	28.12
1	16074645	16076403	.	2	+	140.61	109.79	82.28	72	103.32	97.4	121.69	86.18
1	16175428	16176224	.	1	+	30.22	39.09	26.05	47.97	27.72	46.03	70.21	39.86
1	16264022	16264422	.	1	+	30.93	36.82	24.7	31.61	15.71	26.66	33.68	21.27
1	16296871	16297683	.	1	+	50.38	31.81	30.76	40.43	25.51	25.59	41.97	22.95
1	16386442	16387518	.	2	+	78.83	53.8	57.92	67.09	70.07	68.59	92.82	55.73
1	16397730	16398774	.	1	+	56.41	69.55	74.19	44.55	33.24	47.13	59.43	44.54
1	16404124	16404792	.	2	+	40.92	47.3	41.48	20.26	27.61	43.6	38.96	42.75
1	16468076	16468500	.	1	+	10.48	18.23	25.39	10.22	21.99	27.27	26.65	25.64
1	16724116	16725353	.	1	+	63.16	48.9	52.69	48.55	74.33	56.5	63.81	68.12
1	16978584	16979331	.	2	+	271.28	165.17	260.42	144.79	223.27	233.57	174.17	146.63
1	17036075	17036509	.	1	+	31.89	21.43	38.67	28.23	18.71	31.03	22.53	11.65
1	17075796	17076318	.	1	+	27.79	26.64	25.96	38.14	32.35	40.61	20.55	25.99
1	17091209	17091660	.	1	+	19.27	26.67	23.64	37.18	42.16	24.79	36.41	45.06
1	17162486	17162821	.	1	+	8.42	15.22	15.09	16.46	27.85	23.75	37.91	29.42
1	17450762	17451111	.	1	+	10.28	13.07	12.43	18.98	20.33	25.15	22.23	16.09
1	17601487	17601841	.	1	+	16.93	26.46	11.66	20.73	31.67	27.84	28.3	21.46
1	17737193	17737531	.	1	+	25.31	42.66	26.74	23.71	18.87	19.48	10.41	14.68
1	17763268	17764158	.	1	+	41.11	48.24	53.14	61.67	63.91	36.25	42.25	33.22
1	17917712	17918182	.	1	+	23.31	25.46	36.21	23.89	27.68	21.9	21.66	12.66
1	17931173	17931518	.	1	+	18.68	14.12	10.27	15.14	26.23	15.48	33.6	16.93
1	17951757	17952857	.	2	+	78.78	79.21	63.8	58.75	74.1	65.19	65.53	53.85
1	18142676	18143298	.	1	+	21.46	20.53	36.71	33.02	51.06	33.8	30.75	46.75
1	18232356	18233203	.	1	+	87.21	59.02	63.09	55.85	57.19	49.09	79.26	45.39
1	18312175	18312575	.	1	+	22.24	20.37	24.52	17.65	27.69	23.6	36.75	16.56
1	18353780	18354235	.	1	+	30.86	31.65	35.18	23.05	23.62	19.26	18.76	26.18
1	18354690	18355055	.	1	+	30.94	19.44	24.71	15.82	39.25	39.95	28.99	19.32
1	18408034	18408390	.	1	+	9.29	13.09	19.29	14.04	26.34	22.47	18.31	21.03
1	18588785	18589122	.	1	+	22.18	24.4	33.76	19.64	28.75	10.14	24.57	22.48
1	18632110	18632712	.	1	+	52.68	41.11	43.84	37.31	28.54	27.99	36.25	27.59
1	18718940	18720517	.	2	+	1341.72	1254.76	1216.92	1214.84	1497.38	1307.08	1356.22	1372.54
1	18743396	18743893	.	1	+	49.59	50.4	47.39	47.99	32.6	28.78	24.07	39.88
1	18756695	18757745	.	1	+	63.75	58.69	35.56	69.74	31.2	114.63	126.51	100.05
1	18797480	18798277	.	1	+	67.24	69.59	21.6	45.51	28.28	112.1	173.95	132.18
1	18813932	18815469	.	2	+	372.52	223.81	448.88	344.42	370.11	335.03	373.63	346.62
1	18826459	18827030	.	2	+	42.32	61.34	63.57	62.55	57.47	25.64	65.81	55.9
1	18838798	18839639	.	2	+	61.96	52.03	49.33	56.07	47.64	69.64	69.33	47.33
1	18848967	18849615	.	1	+	44.37	37.95	36.59	37.2	31	45.34	91.77	57.89
1	18909015	18910795	.	2	+	889.92	895.36	790.87	864.41	957.07	1116.68	1138.46	1081.11
1	18921168	18921727	.	1	+	26.94	44.23	71.09	50.12	33.57	27.96	37.97	28.49
1	18933250	18933807	.	1	+	41.85	36.96	35.52	46.86	24.55	18.96	27.95	49.61
1	18965739	18966929	.	2	+	74.98	74.59	67	60.96	65.02	96.08	149.38	77.43
1	18971506	18972148	.	1	+	29.15	38.06	29.6	42.63	38.64	54.25	48.94	47.45
1	18980459	18981367	.	2	+	44.46	50.13	64.8	43.5	48.3	57.85	53.05	56.87
1	18992692	18994022	.	2	+	123.06	132.78	119.61	101.99	169.83	103.52	96.53	77.81
1	19022601	19022938	.	1	+	23.12	19.27	20.84	14.36	23.91	25.49	24.68	19.65
1	19041251	19041793	.	1	+	20.31	29.72	27.14	18.02	37.25	36.45	40.16	28.86
1	19048625	19049287	.	1	+	38.59	37.97	29.58	43.62	15.7	40.44	35.44	26.77
1	19090446	19090921	.	1	+	28.84	22.54	18.86	28.58	46.09	19.91	32.7	35.66
1	19104822	19105671	.	1	+	32.48	34.85	51.91	43.56	60.1	47.02	70.6	50.28
1	19131622	19132238	.	1	+	42.24	45.09	57.8	59.49	35.08	42.08	69.67	48.38
1	19132966	19133491	.	1	+	41.66	27.66	24.76	44.44	18.63	25.72	28.03	26.02
1	19190949	19191319	.	1	+	28.35	18.25	28.92	31.77	11.97	13.61	23.75	17.7
1	19259827	19260306	.	1	+	20.18	30.6	29.27	26.1	20.7	23.51	31.94	18.45
1	19304126	19304675	.	1	+	28.93	40.02	26.03	20.21	54.94	33.02	23.32	34.44
1	19364254	19364983	.	1	+	34.53	30.86	45	35.18	48.5	40.27	44.35	47.45
1	19371941	19372629	.	1	+	27.88	18.48	30.77	27.68	49.07	39.6	40.1	32.48
1	19374364	19374868	.	1	+	27.63	19.38	17.57	20.89	35.48	29.37	31.93	15.53
1	19467128	19467532	.	1	+	23.5	32.77	24.75	22.21	36.29	31.55	27.09	30.87
1	19529115	19529827	.	1	+	42.1	46.29	50.91	49.02	38.65	38.64	36.93	34.17
1	19622540	19623273	.	2	+	35.42	34.91	52.1	25.56	23.58	37.09	39.12	32.42
1	19663308	19663923	.	1	+	23.52	45.09	25.96	33.91	27.45	29	35.49	21.17
1	19795522	19796136	.	1	+	22.5	17.44	44.95	38.28	24.52	37.98	46.65	31.58
1	19803293	19803913	.	1	+	34.43	39.06	35.56	43.72	21.67	25.51	43.64	57.03
1	19828560	19829085	.	1	+	25.68	21.53	26	25.48	49.01	29.77	39.22	31.67
1	19845930	19846765	.	2	+	44.48	43.98	49.46	59.39	86.64	48.78	38.4	52.12
1	19927312	19927923	.	1	+	43.29	38.98	31.87	40.39	49	42.86	69.75	64.54
1	19938933	19939701	.	2	+	78.21	50.03	92.86	49.76	39.46	48.05	51.12	43.56
1	19956952	19957437	.	1	+	28.88	33.84	43.72	23.35	21.56	24.81	42.96	33.6
1	19974733	19976063	.	2	+	66.98	66.86	78.25	67.81	77.78	78.18	78.26	75.51
1	20008884	20009512	.	1	+	29.01	20.55	34.36	29.84	51.14	45.3	38.13	34.28
1	20121135	20121487	.	1	+	25.45	25.48	18.71	26.02	19.75	15.14	32.93	32.09
1	20129694	20130052	.	1	+	15.89	22.41	19.86	24.94	26.69	28.64	13.19	38.95
1	20157810	20158234	.	1	+	26.28	27.38	20.85	33.87	19.92	10.19	20.88	16.7
1	20166442	20166813	.	1	+	23.33	26.5	24.55	38.49	20.74	16.83	26.35	19.46
1	20173623	20174609	.	2	+	45.78	65.14	74.81	60.08	79.61	63.22	48.29	54.86
1	20178162	20178683	.	1	+	28.83	39.94	31.81	27.48	21.58	29.07	31.77	20.26
1	20227833	20228333	.	1	+	22.33	21.43	23.44	18.83	35.45	25.98	23.46	31.05
1	20306256	20307913	.	2	+	110.77	76.67	101.85	102.96	129.28	109.31	130.11	86.24
1	20320743	20321496	.	1	+	36.9	40.88	51.77	49.81	38.35	56.27	97.76	59.68
1	20373274	20374097	.	1	+	50.81	59.62	29.56	50.02	47.77	32.09	34.98	54.1
1	20460134	20460586	.	1	+	19.25	30.75	29.52	38.19	41.17	38.07	28.02	20.18
1	20513261	20514105	.	2	+	38.97	63.58	51.93	41.45	36.02	60.19	50.46	44.6
1	20654790	20655318	.	2	+	36.48	42.1	22.5	39.41	31.42	30.51	34.48	40.07
1	20660399	20660785	.	1	+	32.92	24.48	30.44	33.39	15.78	16.8	22.55	26.23
1	20686487	20687667	.	2	+	92.65	84.63	61.25	77.42	90.27	81.71	81.98	107.66
1	20701977	20702810	.	1	+	30.14	53.46	48.59	38.39	33.51	36.2	25.98	38.96
1	20709076	20710208	.	2	+	80.57	64.18	46.85	51.72	42.75	54	76.57	60.55
1	20719830	20720362	.	1	+	26.72	26.65	30.68	31.79	32.35	22.37	40.16	31.75
1	20767530	20768096	.	1	+	15	49.25	34.3	26.58	24.52	30.56	37.32	45.94
1	20770826	20771464	.	2	+	36.58	41.12	28.45	39.46	39.4	38.68	38.07	35.17
1	20821928	20822475	.	2	+	73.82	15.38	29.54	11.68	40.18	21.5	40.15	16.32
1	20870202	20871321	.	2	+	152.99	189.7	172.74	199.36	230.46	221.75	270.42	215.6
1	20872167	20872693	.	2	+	357.61	249.93	340.76	254.66	311.89	250.85	352.05	305.2
1	20982933	20983324	.	1	+	17.94	27.43	30.24	24.77	17.87	17.77	29.32	17.61
1	21011155	21011823	.	2	+	41	58.64	21.32	36.25	58.36	38.62	35.13	32.27
1	21019782	21020359	.	1	+	74.86	60.33	78.88	58.32	43.34	37.22	41.14	41.69
1	21033539	21033883	.	1	+	9.53	24.43	25.67	22.82	22.75	28.67	18.85	36.07
1	21097523	21098021	.	1	+	32.19	40.04	33.15	38.34	34.37	34.63	31.68	32.44
1	21154183	21154546	.	1	+	18.18	25.63	41.33	41.36	22.55	25.67	39.23	34.6
1	21160760	21161725	.	1	+	39.01	46.09	45.98	53.09	71.27	62.74	39.38	43.62
1	21188879	21189354	.	1	+	28.8	33.76	35.29	31.62	22.58	24.99	21.51	25.13
1	21192297	21192745	.	1	+	17.07	30.69	32.94	24.26	27.48	36.63	27.12	25.12
1	21239651	21240367	.	1	+	64.1	68.4	91.67	74.1	45.55	22.37	52.03	43.55
1	21245046	21245411	.	1	+	39.47	30.69	14.12	24.24	25.52	16.66	35.54	34.79
1	21305354	21306784	.	1	+	72.39	64.89	41.54	68.99	75.51	90.61	80.08	72.7
1	21339199	21339593	.	1	+	29.76	24.49	35.14	35.53	12.81	22.65	22.53	22.33
1	21344882	21345584	.	1	+	32.16	16.42	37.87	47.89	41.21	33.83	27.98	31.54
1	21412347	21413112	.	1	+	42.31	39.88	30.61	54.08	27.22	56.24	103.3	70.12
1	21441434	21442061	.	1	+	49.73	39.06	40.2	50.02	55.73	49.37	35.89	36.06
1	21445574	21446234	.	2	+	47.6	44.14	20.08	62.74	29.95	59.31	74.41	34.17
1	21494711	21495139	.	1	+	26.64	23.5	15.26	27.31	32.42	32.6	25.29	25.18
1	21508350	21508757	.	1	+	20.91	26.3	13.81	12.22	20.03	25.62	20.98	21.74
1	21524391	21525287	.	1	+	56.34	31.76	45.99	47.79	55.18	52	68.71	41.73
1	21597009	21598956	.	2	+	442.39	307.06	394.52	340.34	365	466.85	587.51	360.83
1	21608808	21609181	.	1	+	15.9	22.42	22.21	22.88	31.61	16.84	24.47	36.98
1	21614942	21616389	.	2	+	75.17	76.25	86.51	64.52	80.35	105.69	128.65	117.24
1	21629751	21630388	.	1	+	49.95	40.86	34.1	54.02	37.4	44.72	107.76	70.08
1	21657035	21657651	.	2	+	51.97	34.85	29.5	49.94	44.07	65.99	71.53	38.9
1	21662164	21662846	.	1	+	31	35.87	42.49	28.62	25.49	24.02	35.49	23.08
1	21703681	21704279	.	1	+	32.16	27.71	40.23	30.86	34.34	34.66	40.11	26.77
1	21772035	21772469	.	1	+	26.74	31.78	21.26	25.47	41.17	17.37	37.35	47.06
1	21785085	21785878	.	2	+	70	65.01	61.53	83.97	64.78	44.27	91.02	57.63
1	21791466	21791829	.	1	+	24.52	33.73	58.75	29.45	25.53	15.02	20.59	13.55
1	21840979	21841459	.	1	+	36.32	27.66	25.94	19.05	34.32	26.55	30.83	32.76
1	21904287	21904973	.	2	+	51.08	54.08	64.61	80.41	36.48	58.86	56.57	56.8
1	21906091	21906656	.	1	+	36.31	39.94	28.28	28.55	22.56	19.1	28.96	29.9
1	21907440	21908058	.	1	+	24.76	51.41	27.26	38.39	39.43	33.73	50.1	37.06
1	21952115	21952478	.	1	+	12.66	16.25	16.28	13.41	38.72	24.55	25.55	29.36
1	21956692	21957130	.	1	+	30.64	27.45	30.28	34.12	21.81	10.99	16.06	16.61
1	21983159	21984038	.	1	+	18.41	56.37	63.7	44.62	72.15	66	38.5	33.2
1	21985276	21986248	.	2	+	63.88	99.96	78.69	111.95	71.07	74.53	91.04	60.41
1	21999873	22000419	.	2	+	33.48	53.48	46.16	40.49	31.74	51.8	38.75	42.71
1	22093472	22094295	.	1	+	57.73	58.05	23.4	60.14	54	61.51	103.9	58.65
1	22109915	22111197	.	2	+	165.07	167.02	176.7	192.38	255.22	188	195.25	161.96
1	22123294	22124040	.	2	+	173.65	155.44	161.34	158.02	185.68	177.47	131.42	123.36
1	22126042	22126509	.	1	+	48.11	67.05	76.67	74.55	69.88	68.47	67.36	59.53
1	22133593	22134571	.	2	+	77.48	107.91	110.31	60.97	103.17	108.42	130.75	95.62
1	22140011	22141237	.	2	+	253.45	214.69	303.52	229.55	162.81	185.14	156.33	126.74
1	22183312	22184677	.	2	+	152.31	137.84	136.61	122.81	139.64	160.63	165.23	135.78
1	22224377	22225843	.	2	+	231.56	245.3	246.06	193.95	264.35	224.49	284.14	223.51
1	22227339	22227749	.	2	+	90.44	109.84	89.64	81.58	95.48	79.13	71.05	62.33
1	22245075	22245427	.	1	+	22.45	15.38	10.63	32.87	21.57	42.23	58.84	35.57
1	22259847	22261412	.	1	+	97.11	85.58	78.13	103.1	90.39	86.1	63.78	87.84
1	22289567	22290509	.	2	+	818.23	847.89	847.82	751.54	674.83	800.32	817.47	773.38
1	22306480	22307105	.	1	+	32.35	34.98	16.59	19.19	24.71	60	82.35	39.87
1	22420173	22420599	.	1	+	34.06	28.59	18.77	17.82	25.57	30.97	23.44	26.17
1	22429487	22429956	.	1	+	38.81	23.66	20.14	30.92	28.65	56.73	60.17	49.37
1	22473521	22475244	.	2	+	169.46	194.43	184.46	209.42	178.84	179.59	138.72	191.42
1	22480660	22481054	.	1	+	15.71	22.27	12.69	17.36	19	22.17	27.62	28.6
1	22662286	22662642	.	1	+	9.51	22.38	17.48	19.66	28.73	27.87	29.27	28.31
1	22674026	22674365	.	1	+	20.19	21.42	17.57	32.38	31.54	20.14	29.11	28.16
1	22712516	22712868	.	1	+	24.11	18.23	11.55	27.61	22.97	28.96	14.27	18.72
1	22751851	22752196	.	1	+	14.95	18.43	18.84	21.13	46.1	32.41	36.45	34.75
1	22766509	22766985	.	1	+	23.58	35.92	30.77	18.09	38.27	33.01	36.38	48.75
1	22879074	22879683	.	1	+	28.99	36.97	18.95	36.22	57.97	46.15	30.73	19.07
1	22884223	22885916	.	2	+	85.29	113.51	97.42	103.98	160.26	111.93	88.87	86.24
1	22887325	22887712	.	1	+	23.53	21.53	29.52	31.82	39.21	35.6	30.82	31.72
1	22942214	22942564	.	1	+	15.83	20.33	20.95	15.49	37.7	32.14	21.74	14.67
1	23036377	23036859	.	1	+	32.08	36.91	38.97	20.16	33.33	23.17	37.36	25.94
1	23112555	23113383	.	1	+	51.92	54.41	43.7	52.11	47.91	37.07	46.86	41.76
1	23137578	23138164	.	1	+	35.34	31.8	36.66	18.07	34.32	31.39	44.79	25.86
1	23139699	23140033	.	1	+	21.2	31.59	17.53	17.68	17.78	25.26	29.18	32.11
1	23285074	23285522	.	1	+	27.55	26.49	23.37	23.91	22.73	21.89	24.48	22.39
1	23307295	23307645	.	1	+	24.44	26.53	36.31	33.43	18.72	28.53	15.96	19.42
1	23357737	23358127	.	1	+	24.53	22.5	19.99	16.86	37.3	29.16	21.51	45.43
1	23385554	23386369	.	1	+	29.16	60.68	39.05	36.22	41.69	45.23	42.42	47.45
1	23456674	23457221	.	1	+	29.92	20.49	23.59	40.24	36.28	17.41	38.3	32.74
1	23564064	23564409	.	1	+	20.1	22.39	15.16	20.72	31.68	21.94	29.25	24.39
1	23566366	23566923	.	1	+	25.65	25.62	28.31	24.36	26.47	42.27	32.69	30.81
1	23599429	23599887	.	1	+	32.92	18.36	21.07	24	27.61	24.36	30.07	19.43
1	23623481	23623903	.	1	+	30.96	23.54	43.57	29.57	36.3	12.47	28.97	25.1
1	23728826	23729488	.	2	+	36.61	37.02	26.07	43.72	37.47	48.54	37.1	35.15
1	23731095	23731621	.	1	+	19.31	44.15	33.15	26.62	32.4	30.51	46.6	41.99
1	23926574	23927220	.	2	+	76.93	66.58	25.94	36.1	47.17	61.09	43.05	43.62
1	23967223	23967849	.	1	+	52.77	48.33	34.37	49.05	19.73	35.37	42.65	27.55
1	24041017	24041654	.	2	+	53.02	36.94	54.31	46.78	45.96	52.74	53.26	36.06
1	24056824	24057355	.	1	+	37.41	30.74	43.66	21.19	24.51	37.29	23.35	23.09
1	24204028	24204536	.	1	+	27.76	37.88	32.98	19.02	24.52	21.6	24.3	42.46
1	24223285	24224175	.	1	+	46.69	38.82	49.4	46.61	40.41	62.09	96.82	53.99
1	24234609	24235067	.	1	+	24.59	22.55	31.87	18.02	43.14	33.96	40.16	25.01
1	24484568	24485089	.	1	+	18.15	19.45	20.02	23.24	33.35	45.72	28.97	32.82
1	24560450	24561029	.	1	+	27.98	30.84	41.48	37.32	51.23	38.67	35.27	35.16
1	24603052	24603445	.	1	+	20.09	24.42	17.49	25.9	16.83	27.01	31.14	23.42
1	24626596	24628030	.	2	+	104.11	97.69	114.25	94.08	112.03	113.39	115.36	81.48
1	24649797	24650371	.	1	+	52.51	27.71	35.49	36.17	22.56	35.5	23.32	33.48
1	24651448	24652025	.	1	+	38.75	22.62	33.18	40.52	51.25	40.31	31.55	40.86
1	24655467	24655892	.	1	+	20.01	25.37	25.53	18.52	22.87	14.42	19.9	31.38
1	24661952	24662287	.	1	+	15.71	27.33	26.53	32.67	20	21.32	14.29	9.87
1	24690304	24690822	.	1	+	28.84	16.39	28.29	26.46	34.32	30.7	33.63	33.73
1	25020565	25021269	.	2	+	56.14	42.17	52.09	29.84	35.68	45.21	44.31	28.47
1	25042710	25043375	.	1	+	25.74	34.9	30.78	21.29	50.05	34.64	39.16	31.51
1	25110775	25111542	.	2	+	47.53	41.13	40.23	51.13	46.66	32.89	45.18	40.81
1	25159457	25159810	.	1	+	20.24	22.47	17.61	24.14	30.47	26.76	29.98	35.85
1	25299653	25300478	.	1	+	47.34	30.84	54.52	43.72	32.5	37.03	28.79	25.66
1	25316160	25316764	.	1	+	43.12	53.49	46.21	27.72	28.64	43.57	39.81	33.23
1	25438347	25438730	.	1	+	34.15	24.56	31.78	21.11	32.38	26.62	24.31	28.98
1	25446284	25446703	.	1	+	15.72	21.26	21.93	19.42	23.98	9.37	31.41	25.63
1	25484943	25485286	.	1	+	25.2	18.25	21.98	20.5	17.95	21.26	27.55	18.69
1	25608803	25609582	.	1	+	46.52	44.14	41.34	30.84	43.91	41.19	66.15	56.94
1	25651805	25652208	.	1	+	26.8	40.03	46.16	35.12	33.36	27.23	36.37	27.71
1	25769987	25770582	.	1	+	42.84	36.93	40.21	32.95	24.52	38	25.2	21.07
1	26009236	26009887	.	1	+	49.63	39.1	48.56	46.92	39.57	32.87	36.98	34.17
1	26087438	26087781	.	1	+	36.14	19.39	18.75	24.04	29.55	26.84	23.47	22.32
1	26253726	26254400	.	1	+	38.59	37.97	43.79	30.86	31.4	34.66	34.51	18.16
1	26394456	26395174	.	2	+	52	52.24	40.09	43.54	55.19	48.7	60.46	48.37
1	26473842	26474531	.	2	+	163.09	94.76	151.54	94.28	139.27	115.2	120.78	108.24
1	26555044	26555689	.	1	+	34.19	18.44	34.19	24.34	33.34	33.18	30.83	25.05
1	26633084	26633537	.	1	+	30.87	38.81	26.99	26.22	20.65	30.96	18.75	15.51
1	26773928	26774371	.	1	+	29.95	22.56	36.63	54.13	33.32	20.68	29.88	26.89
1	26987713	26988126	.	1	+	18.08	22.45	16.41	17.79	31.51	40.23	28.15	24.26
1	27222292	27222699	.	1	+	29.41	23.32	25.46	24.61	17.94	16.15	7.6	29.5
1	27319865	27320201	.	1	+	24.51	32.7	34.07	23.13	27.5	22.55	26.21	24.2
1	27517343	27517686	.	1	+	24.34	19.34	16.33	19.71	22.76	30.36	20.74	33.15
1	27546559	27547338	.	1	+	30.23	39.09	33.15	38.37	54.5	28.77	53.55	54.1
1	27665480	27666314	.	1	+	56.2	62.72	67.4	68.13	28.84	27.15	29.47	24.67
1	27669192	27669945	.	1	+	38.74	38.04	18.96	42.66	38.41	42.79	51.06	24.71
1	27738320	27738715	.	1	+	14.89	20.41	29.3	48.14	16.74	26.82	28.15	22.31
1	27795383	27795764	.	1	+	24.13	25.33	20.8	21.49	17.97	22.98	13.31	23.63
1	27923566	27924040	.	1	+	23.38	19.39	23.43	18.81	16.75	36.91	34.74	26.21
1	27940553	27941260	.	2	+	42.31	52.15	48.28	51.96	69.53	55.41	48.45	55.91
1	28013701	28014113	.	1	+	20.05	25.4	25.59	33.02	20.84	16.08	19.86	22.5
1	28027395	28027735	.	1	+	28.19	8.09	13.79	18.3	13.04	27.37	24.83	25.73
1	28041215	28042118	.	1	+	42.26	65.55	70.74	75.39	39.15	28.07	36.64	57.85
1	28154918	28155354	.	1	+	35.32	20.51	26.01	42.49	30.39	28.93	27.07	45.07
1	28224667	28225062	.	1	+	25.38	21.37	16.32	23.82	27.73	21.95	32.09	16.59
1	28301319	28301652	.	1	+	24.46	34.7	21.1	18.84	38.39	21.79	26.27	17.46
1	28480595	28481333	.	1	+	30.07	45.19	24.87	19.18	33.42	47.79	40.03	37.17
1	28490931	28491412	.	1	+	40.39	28.57	19.92	33.45	18.72	18.45	31.92	12.62
1	28495735	28496166	.	1	+	18.93	12.17	15.07	17.46	18.92	25.47	38.89	25.52
1	28523324	28524120	.	2	+	57.64	47.93	29.34	42.28	53.8	74.67	73.87	75.71
1	28532406	28533243	.	1	+	52	47.13	48.35	47.79	57.17	52.82	50.4	43.63
1	28571274	28571955	.	2	+	42.14	46.27	56.78	31.95	53.65	36.19	38.7	42.71
1	28577286	28578687	.	2	+	93.88	88.48	79	74.03	112.75	81.24	104.83	74.64
1	28606750	28607090	.	1	+	18.1	25.53	43.41	20.98	22.62	28.45	23.43	27.14
1	28628594	28630455	.	2	+	99.73	86.42	115.73	85.4	126.46	132.82	145.92	88.19
1	28640272	28640884	.	1	+	47.44	32.92	53.31	31.99	55.33	23.02	43.5	31.33
1	28659600	28660685	.	2	+	126.41	116.78	140.18	98.77	110.86	110.03	126.98	113.89
1	28665477	28666115	.	1	+	31.11	32.85	28.41	33.01	35.34	45.36	36.36	28.63
1	28683936	28684638	.	2	+	46.56	53.31	42.48	47.81	25.03	67.63	79.79	26.57
1	28687979	28688531	.	1	+	42.99	35.96	37.91	37.31	27.55	36.24	28.82	43.78
1	28702716	28703154	.	1	+	29.89	28.66	25.9	21.12	32.37	29.93	28.04	28.96
1	28703639	28704697	.	2	+	91.96	56.85	61.41	81.77	57.69	46.84	91	62.34
1	28708175	28709033	.	2	+	52.54	59.9	71.86	67.11	67.98	58.53	92.83	73.68
1	28728730	28729361	.	1	+	23.43	20.43	16.43	23.09	25.56	42.66	29.05	24.22
1	28731725	28733091	.	1	+	51.27	53.91	81.69	45.28	86.93	44.97	59.2	79.43
1	28786815	28787682	.	1	+	59.55	53.31	73.15	62.68	35.05	41.24	31.18	44.59
1	28795959	28796314	.	1	+	16.77	16.2	23.08	14.31	21.98	28.12	18.08	27.6
1	28837247	28837746	.	1	+	25.45	17.32	29.22	10.4	22.72	37.03	17.88	31.13
1	28846198	28847021	.	2	+	48.76	44.04	60.13	47.78	24.1	52.02	71.43	59.74
1	28847309	28847652	.	1	+	22.31	28.56	30.44	31.32	19.72	18.47	28.18	23.31
1	28857470	28857823	.	1	+	10.51	19.26	25.47	24.62	27.91	23.8	23.74	16.71
1	28868626	28869072	.	1	+	21.36	23.56	38.89	24.32	32.36	30.72	28.03	31.83
1	28906571	28907475	.	1	+	62.89	77.76	41.23	63.66	43.27	37.19	52.14	46.44
1	28932627	28934114	.	2	+	91.49	71.59	69.34	69.27	103.74	84.95	98.36	73.65
1	28956958	28957421	.	1	+	25.78	26.71	45.01	30.9	22.61	38.73	44.68	48.6
1	28963229	28964016	.	1	+	27.08	17.41	18.87	72.21	29.09	61.08	95.28	75.87
1	28971904	28973012	.	2	+	913.75	759.09	748.41	802.87	779.64	769.61	838.09	790.93
1	29096909	29097302	.	1	+	10.33	8.06	14.78	8.04	24.29	29.35	21.18	28.01
1	29136976	29137672	.	1	+	44.09	24.67	52.14	46.91	32.48	33.75	36.24	26.63
1	29176433	29176793	.	1	+	24.01	4.04	22.99	10.17	32.09	14.54	29.6	22.77
1	29186975	29187553	.	1	+	21.34	37.85	36.47	26.36	23.56	29.98	38.35	8.7
1	29230586	29231372	.	1	+	45.39	47.3	50.85	43.65	37.79	41.95	40.52	47.45
1	29275102	29275481	.	1	+	33.93	25.48	29.23	24.97	21.73	18.51	21.64	20.43
1	29318245	29319699	.	2	+	194.24	77.82	148.91	133.48	124.42	103.18	148.65	92.11
1	29331967	29332373	.	1	+	23.44	17.37	25.83	28.36	31.44	24.24	36.52	23.24
1	29407003	29407429	.	1	+	22.34	25.52	16.42	28.28	19.68	35.18	31.89	24.24
1	29455171	29455728	.	1	+	21.43	27.7	28.39	38.29	45.13	33.02	40.11	28.7
1	29492634	29493024	.	1	+	28.47	18.28	20.92	25.77	17.88	27.95	19.88	19.58
1	29493313	29493661	.	1	+	27.5	21.37	17.49	20.72	9.9	25.32	27.36	37.08
1	29499963	29500567	.	1	+	46.4	32.92	45.01	41.58	40.56	42.73	40.67	35.12
1	29578716	29579820	.	2	+	59.81	44.87	41.08	75.07	63.93	53.92	44.69	78.56
1	29678682	29679201	.	1	+	35.19	36.81	38.8	23.17	17.67	25.84	20.58	23.21
1	29902827	29903511	.	1	+	47.57	39.05	37.82	36.18	46.8	51.85	67.16	30.37
1	29989594	29990172	.	1	+	8.48	27.51	19.87	22.88	26.67	31.99	24.47	29.19
1	30004225	30005032	.	1	+	32.39	33.94	53.27	45.82	27.75	48.5	45.24	48.4
1	30245516	30246702	.	1	+	49.06	49.86	52.56	56.89	72.54	81.56	64.68	63.36
1	30298371	30299496	.	2	+	123.24	70.75	54.89	64.39	106.36	70.99	64.63	72.68
1	30364132	30364613	.	1	+	28.73	16.34	19.94	18.86	19.68	34.33	33.76	32
1	30417766	30419300	.	2	+	105.06	33.08	105.4	139.04	101.64	37.02	91.28	149.43
1	30419714	30420524	.	2	+	78.58	22.37	47.8	99.97	56.31	28.33	88.34	91.7
1	30676772	30677159	.	1	+	23.31	31.58	12.85	13.51	21.75	32.01	21.66	32.13
1	30763283	30763707	.	1	+	23.44	21.45	18.79	17.86	33.41	24.24	41.21	28.09
1	30949515	30949914	.	1	+	33.02	22.47	17.61	22.05	28.5	23.41	26.23	35.84
1	31049337	31049998	.	2	+	28.98	24.65	34.34	38.35	41.26	37.92	34.46	38.14
1	31105446	31106147	.	1	+	34.35	17.46	17.76	28.76	59.92	23.08	57.74	35.28
1	31201943	31202482	.	1	+	32.14	38.99	36.67	43.6	23.54	33.86	33.59	22.97
1	31242172	31243165	.	2	+	107.28	99.21	65	72.56	90.03	105.96	123.24	88.91
1	31283765	31284285	.	1	+	47.16	30.79	23.66	36.17	42.19	28.06	33.58	23.91
1	31432886	31433338	.	1	+	29.85	47.02	25.85	17.88	19.64	30.05	23.4	21.29
1	31492036	31492504	.	1	+	11.76	23.57	46.01	22.25	30.39	29.84	39.23	36.58
1	31610645	31611105	.	1	+	27.6	25.49	33.94	29.19	21.7	19.33	30.08	12.63
1	31699461	31699978	.	1	+	36.45	32.84	60.35	24.47	26.49	40.44	33.58	15.29
1	31774931	31776196	.	2	+	79.07	56.72	77.07	79.27	80.92	65.59	77.35	78.34
1	31840256	31841210	.	2	+	81.73	54.97	67.82	56.94	65.29	55.72	41.92	66.21
1	32041487	32041926	.	1	+	21.38	26.65	14.16	36.04	32.35	44.73	34.56	27.9
1	32066468	32066832	.	1	+	17.97	22.38	15.15	17.6	34.67	27.03	27.38	20.5
1	32108714	32109194	.	1	+	25.49	38.76	15.22	29.22	18.73	21.83	18.79	32.06
1	32120214	32120556	.	1	+	15.75	16.22	21.97	14.34	28.93	19.56	24.71	28.53
1	32304428	32305291	.	1	+	58.41	52.36	59.06	44.67	24.95	38.71	50.54	48.4
1	32329060	32329412	.	1	+	22.14	20.31	26.73	30.92	18.87	22.02	23.66	15.67
1	32333220	32333873	.	1	+	55.01	47.32	26.06	26.66	43.5	41.92	46.24	31.32
1	32393910	32395226	.	2	+	161.99	212.02	160.9	201.22	250.42	225.59	238.71	264.6
1	32734564	32735066	.	1	+	26.72	30.74	34.22	21.19	34.31	35.63	28.96	26.95
1	32741806	32742164	.	1	+	24.17	19.27	18.53	19.5	14.95	32.29	16.14	26.53
1	32836224	32837148	.	1	+	53.1	40.96	30.65	53.08	64.28	57.8	43.04	60.69
1	32864723	32865062	.	1	+	15.45	10.06	13.59	10.01	16.24	17.32	28.96	30.11
1	32886080	32886465	.	1	+	46.36	28.43	12.77	18.54	11.93	19.49	14.21	26.46
1	33111312	33112446	.	2	+	47.81	54.1	76.39	60.33	47.58	64.64	57.5	43.55
1	33137834	33138265	.	1	+	28.64	31.6	28.07	38.53	21.72	17.66	16.93	15.56
1	33263459	33263984	.	1	+	27.66	51.05	16.42	27.23	26.57	13.4	27.2	18.42
1	33295766	33296592	.	1	+	59.51	53.35	46.05	47.84	49.96	31.32	43.15	52.2
1	33429782	33430295	.	1	+	17.1	37.92	21.24	27.55	24.51	36.46	41.1	32.72
1	33443205	33443579	.	1	+	24.14	24.32	19.66	13.32	19.95	22.12	23.76	22.63
1	33443726	33444191	.	1	+	44.77	27.6	23.5	29.45	14.73	30.89	27.15	16.45
1	33469222	33469689	.	1	+	24.53	31.7	32.92	29.5	26.51	22.5	23.39	29.97
1	33677812	33678290	.	1	+	49.51	30.84	29.63	34.12	40.4	33.74	56.61	23.76
1	33754991	33755328	.	1	+	33.86	23.41	30.33	17.63	21.77	18.56	25.46	18.53
1	33783538	33783949	.	1	+	21.28	24.5	19.94	28.29	34.44	25.12	20.63	31.03
1	33854233	33855362	.	2	+	88.68	53.8	44.02	83.85	89.65	64.41	56.42	66.12
1	33863985	33864530	.	1	+	37.41	30.74	22.42	20.13	39.22	20.71	36.43	32.71
1	33922655	33923103	.	1	+	19.18	19.41	25.84	24.17	31.44	35.09	28.09	26.14
1	33930776	33931946	.	1	+	50.13	57	70.14	51.65	76.54	64.88	53.76	65.26
1	33943871	33944260	.	1	+	10.62	24.48	39.81	42.79	20.7	19.31	26.31	19.43
1	34056908	34057694	.	1	+	30.05	43.13	46.18	31.95	33.39	34.62	30.74	29.57
1	34125308	34125702	.	1	+	25.39	21.37	16.33	15.54	36.63	24.47	24.53	20.49
1	34145041	34145519	.	1	+	29.97	26.67	27.19	35.06	39.22	41.32	26.14	27.8
1	34285181	34285559	.	1	+	28.67	31.62	14.05	18.78	36.48	19.31	26.31	22.34
1	34387727	34388154	.	1	+	34.44	21.23	20.68	17.28	18.06	14.54	20.06	14.85
1	34405946	34406382	.	1	+	18.12	25.55	28.2	18.93	36.34	31.72	23.4	30
1	34519509	34520117	.	1	+	43.85	28.7	29.53	18.03	30.39	33.93	30.82	29.79
1	34523995	34524519	.	1	+	42.79	25.63	28.35	48.82	30.38	26.47	23.35	25.93
1	34542936	34544110	.	2	+	66.53	57.99	63.04	69.51	43.96	69.1	73.78	56.74
1	34614209	34614595	.	1	+	22.05	16.22	24.29	12.3	23.94	26.37	19.95	24.59
1	34616714	34617299	.	1	+	45.05	33.88	43.8	33.01	28.47	28.86	24.24	39.14
1	34643955	34644789	.	1	+	45.28	25.72	35.54	43.72	55.33	32.06	50.9	27.53
1	34706896	34707818	.	1	+	110.67	49.71	54.34	74.32	76.4	58.64	61.88	74.6
1	34831017	34831428	.	2	+	17.47	2.03	179.35	74.67	13.32	4.17	161.17	78.46
1	34831905	34832426	.	2	+	268.77	3.01	29.13	138.94	144.08	5.17	29.21	151.34
1	34906664	34907160	.	1	+	21.52	41.12	41.48	47.99	30.53	43.61	40.85	32.31
1	34922636	34923447	.	2	+	45.89	11.26	27.07	19	25.51	28.28	28.05	38.63
1	34969926	34971198	.	2	+	330.87	304.29	318.2	317.04	340.88	334.85	386.28	285.12
1	35005773	35006127	.	1	+	23.34	17.33	8.19	25	31.58	27.75	34.8	24.31
1	35090589	35091641	.	2	+	72.36	79.1	66.98	91	49.61	56.17	88.27	68.93
1	35114475	35114821	.	1	+	18.77	20.21	18.37	17.27	22.08	14.55	25.8	22.79
1	35177344	35177716	.	1	+	17.75	16.18	25.29	23.39	17.05	27.36	17.19	16.82
1	35251357	35251747	.	1	+	21.25	29.59	21.09	31.35	25.62	25.17	30.99	16.5
1	35251754	35252090	.	1	+	16.98	22.43	18.72	25.02	24.66	29.42	33.84	24.3
1	35312241	35312779	.	1	+	14.87	23.46	22.24	27.13	21.69	25.2	38.53	25.26
1	35332665	35333159	.	1	+	31.92	30.63	29.32	32.47	17.71	25.96	20.63	19.39
1	35370117	35370529	.	1	+	23.52	16.4	21.25	40.29	37.25	33.12	32.69	37.5
1	35389711	35390085	.	1	+	25.66	24.6	28.33	19.08	34.31	44.73	28.95	32.7
1	35433567	35434248	.	1	+	19.31	36.96	31.97	30.88	46.14	35.46	37.28	34.36
1	35454703	35455091	.	1	+	25.62	28.67	23.55	31.69	33.35	29.09	28.04	27.03
1	35464552	35465071	.	2	+	45.34	25.72	40.25	43.7	50.53	37.81	47.09	40.81
1	35495488	35495956	.	1	+	26.55	40.8	25.75	22.95	27.61	16.8	23.49	16.51
1	35546900	35547438	.	1	+	24.72	36.99	30.81	17.05	31.48	39.53	62.29	42.83
1	35591702	35592350	.	1	+	40.06	47.17	41.3	29.75	78.07	58.55	46.78	40.8
1	35614747	35615593	.	2	+	242.99	260.59	279.66	319.29	197.71	231.7	304.03	264.54
1	35629792	35631240	.	2	+	122.29	132.98	134.49	95.55	127.62	149.61	209.75	172.81
1	35631599	35632174	.	2	+	81.83	97.24	94.21	70.56	96.33	108.46	102.23	97.41
1	35659764	35661269	.	2	+	1548.66	1573.56	1391.2	1476.6	1509.59	1536.7	1668.53	1564.35
1	35711910	35712681	.	2	+	54.92	70.89	50.6	66.74	53.96	74.86	109.2	110.43
1	35752502	35753888	.	2	+	663.14	644.63	678.65	585.56	689.8	611.83	689.03	666.25
1	35783250	35784125	.	2	+	66.46	59.05	50.29	74.88	52	62.36	63.79	58.65
1	35836605	35837655	.	2	+	52.36	71.21	43.19	81.09	57.26	64.11	76.51	55.79
1	35927222	35927602	.	1	+	32.99	35.74	26.98	28.3	15.74	25.12	26.25	17.45
1	35985766	35986362	.	1	+	37.48	31.8	44.93	35.07	20.59	27.26	33.6	31.62
1	36011104	36011549	.	1	+	30.89	34.73	17.61	38.85	14.74	20.9	25.29	30.03
1	36026373	36026813	.	1	+	15.86	22.39	22.15	22.79	28.71	24.48	24.53	25.37
1	36038746	36039085	.	1	+	7.21	27.17	13.58	21.01	9.14	21.65	27.03	15.06
1	36046057	36047380	.	2	+	94.62	72.78	102.95	84.14	70.89	52.38	79.19	77.4
1	36115946	36116410	.	1	+	46.81	31.65	24.62	37.7	11.81	15.92	28.14	12.61
1	36152346	36153143	.	1	+	23.54	17.43	34.27	33.97	31.36	32.25	43.89	33.6
1	36183659	36184047	.	1	+	16	33.75	25.87	36.88	34.36	22.5	28.06	23.2
1	36322414	36322965	.	1	+	21.34	41.95	32.95	35.87	23.55	19.97	23.38	28.02
1	36506119	36506475	.	1	+	24.99	15.15	28.66	19.26	18.09	21.43	16.27	13.89
1	36540788	36541671	.	1	+	70.44	51.2	48.33	61.57	61.27	37.99	45.78	35.08
1	36551515	36552728	.	1	+	69.49	63.34	78.81	42.37	63.64	49.67	43.84	30.31
1	36662138	36662546	.	1	+	25.6	27.62	32.94	46.38	12.76	26.65	29.93	23.2
1	36705115	36706087	.	2	+	69.71	70.27	74.89	64.35	50.95	42.39	57.42	59.6
1	36714775	36715342	.	2	+	54.04	52.43	52.03	45.77	43.77	40.31	40.51	28.47
1	36721654	36722635	.	2	+	118.19	110.57	84.6	78.11	81.17	77.86	78.4	87.88
1	36916320	36917077	.	1	+	45.26	45.25	31.99	51.19	31.59	41.12	27.79	38.94
1	37171093	37171542	.	1	+	38.47	31.76	23.59	28.59	36.28	31.51	28.96	16.37
1	37205980	37206310	.	1	+	27.38	22.33	29.02	22.64	17.9	18.65	19.9	20.59
1	37270574	37270958	.	1	+	19.19	23.52	39.97	38.95	21.6	31.69	21.52	23.21
1	37412523	37412990	.	1	+	24.47	16.33	17.59	23.04	27.55	30.15	32.83	31.03
1	37500480	37500917	.	1	+	30.92	28.63	29.39	34.74	12.76	24.19	27.14	31.92
1	37572483	37573219	.	1	+	35.43	21.57	39.08	28.76	33.41	30.49	44.69	46.71
1	37584475	37585784	.	2	+	63.7	96.22	87.42	74.05	92.33	54.66	67.34	62.29
1	37593078	37593450	.	1	+	25.54	36.76	36.36	19.91	20.66	22.61	25.32	21.33
1	37626258	37626601	.	1	+	33.65	24.34	25.49	19.51	15.93	20.38	18.98	16.69
1	37628890	37629323	.	1	+	23.08	25.33	18.49	14.33	19.96	20.43	18.07	29.54
1	37647785	37648477	.	2	+	61.61	43.18	30.74	54.29	53.71	37.02	33.15	40.81
1	37767519	37768191	.	1	+	39.86	23.65	24.88	30.92	60.2	41.94	38.92	43.69
1	37768657	37769304	.	1	+	55.12	46.27	43.75	44.71	34.8	43.6	44.2	41.76
1	37770359	37770739	.	1	+	33.29	30.81	30.79	25.57	34.39	32.14	55.86	36.22
1	37790162	37790511	.	1	+	25.36	14.24	22.13	15.51	32.71	25.35	26.45	20.51
1	37792025	37792670	.	1	+	40.92	31.88	50.96	51.19	32.54	29.61	29.68	42.75
1	37874880	37875874	.	2	+	739.59	659.34	677.93	643.21	702.11	628.79	721.75	694.71
1	37959618	37960898	.	2	+	367.89	330.09	373.08	310.69	338.69	268.8	359.55	276.66
1	38009801	38010956	.	1	+	37.93	43.01	61.3	41.41	51.22	69.36	41.21	58.79
1	38023703	38024814	.	1	+	41.28	47.98	44.67	63.52	50.59	60.48	66.64	70.07
1	38034536	38035087	.	1	+	25.63	25.6	16.5	32.78	33.34	32.38	32.7	29.9
1	38078694	38079039	.	1	+	21.11	28.46	17.45	23.75	24.8	16.07	23.64	27.38
1	38079140	38079790	.	2	+	40.73	17.45	28.4	35.11	42.19	29.71	34.51	37.29
1	38145611	38146194	.	1	+	43.11	34.97	45.02	45.85	31.59	32.07	43.53	38.94
1	38247455	38247889	.	1	+	32.02	9.21	31.78	22.17	41.21	26.62	35.53	24.14
1	38319493	38320165	.	1	+	20.2	35.72	37.51	35.57	28.55	17.6	14.08	18.43
1	38357566	38358015	.	1	+	13.84	6.13	23.46	24.11	23.6	29.29	43.12	41.68
1	38371850	38372243	.	1	+	28.42	20.3	22.04	23.65	20.89	22.06	18.96	19.62
1	38405536	38406598	.	2	+	76.17	51.98	73.85	58.1	46.76	68.08	55.62	41.64
1	38432262	38432833	.	1	+	40.73	45.16	35.5	32.98	32.38	28.89	32.64	21.03
1	38503158	38503907	.	1	+	41.03	28.8	34.33	38.36	52.54	51.79	46.15	37.96
1	38561558	38562051	.	1	+	24.48	16.34	35.19	12.58	26.56	36.84	25.32	27.15
1	38610742	38611082	.	1	+	17.8	27.33	13.84	24.51	28	11.94	24.76	18.74
1	38732428	38733107	.	1	+	29.01	40.07	23.69	27.71	49.17	33.77	40	39.99
1	38761218	38761851	.	2	+	49.58	53.48	36.73	37.32	25.68	41.11	39.82	31.34
1	38763215	38763580	.	1	+	29.54	25.4	24.42	25.79	15.88	12.7	25.54	23.49
1	38770910	38771286	.	1	+	24.24	25.39	22.08	25.76	13.91	29.65	20.83	16.65
1	38928399	38929188	.	2	+	38.88	40.11	44.97	43.68	44.63	42.75	47.06	36.06
1	39061719	39062640	.	1	+	59.76	57.16	56.41	41.28	64.79	49.72	65.71	53.02
1	39105991	39106442	.	1	+	17.09	22.54	29.48	35.99	35.3	32.35	30.83	30.83
1	39618721	39619311	.	1	+	22.46	11.28	37.79	37.12	35.29	33.94	39.23	27.87
1	39720452	39721237	.	2	+	41.06	34.96	47.32	35.14	47.68	41.12	48.84	49.35
1	39732775	39733546	.	1	+	37.85	42.11	36.63	35.11	60.8	46.1	50.58	52.2
1	40013610	40014255	.	1	+	43.07	24.68	46.22	20.26	44.38	45.24	48.22	29.45
1	40186587	40186919	.	1	+	17.74	11.12	16.08	23.37	34.11	22.25	19.11	14.85
1	40300634	40301190	.	1	+	59.18	21.59	24.89	30.93	41.37	37.85	42.71	36.12
1	40434315	40434700	.	1	+	31.97	27.59	15.26	17.86	29.47	24.24	27.16	35.83
1	40444451	40444809	.	1	+	14.78	34.55	18.62	19.62	24.8	12.69	20.8	37.16
1	40521173	40521543	.	1	+	28.56	24.42	45.47	16.58	11.88	21.1	18.87	23.42
1	40537742	40538237	.	1	+	43.81	31.76	34.21	31.77	26.47	34.82	19.62	16.37
1	40607452	40609541	.	2	+	180.28	140.09	124.12	153.59	156.87	154.86	166.68	164.19
1	40687628	40688138	.	1	+	34.11	26.58	28.2	19.99	27.5	24.21	24.34	30
1	40730331	40730679	.	1	+	36.06	29.56	16.37	36.42	21.72	16.83	20.7	18.48
1	41057354	41057903	.	1	+	25.34	26.43	33.76	36.17	13.88	18.6	20.79	11.73
1	41095060	41095424	.	1	+	19.9	23.29	21.92	27.58	14	18.75	18.09	24.66
1	41132212	41132869	.	1	+	45.32	42.18	53.3	53.31	45.5	34.51	24.96	29.42
1	41253250	41253863	.	1	+	44.91	31.77	30.69	38.17	32.35	22.36	28.95	17.31
1	41285457	41286308	.	2	+	49.84	42	49.53	58.41	39.13	46.22	65.96	53.11
1	41380569	41381316	.	1	+	43.39	37.84	38.86	59.4	72.52	55.39	58.52	54.02
1	41392986	41393576	.	1	+	24.7	29.79	34.35	36.22	43.24	44.5	26.99	40.03
1	41431536	41432072	.	1	+	29.89	28.66	25.91	19.01	29.43	36.57	30.84	24.13
1	41450983	41451380	.	1	+	31.81	32.61	36.24	23.93	14.81	14.31	25.41	18.48
1	41513235	41513808	.	1	+	24.61	30.76	25.99	29.72	27.44	25.64	33.62	52.8
1	41520719	41521158	.	1	+	26.15	23.27	28.79	23.45	18.02	12.81	19.07	14.82
1	41543983	41544362	.	1	+	18.97	21.32	31.36	18.54	13.91	21.19	32.2	21.56
1	41568016	41568575	.	1	+	33.21	41.04	27.2	19.14	46.1	33.04	25.19	33.51
1	41590870	41591410	.	1	+	43.92	29.75	33.12	45.72	39.23	22.3	27.06	23.93
1	41610296	41611344	.	1	+	52.12	58.22	69.38	56.13	69.74	31.47	50.23	58.72
1	41639867	41641104	.	2	+	224.5	259.91	169.44	202.63	220.7	167.62	217.8	221.21
1	41699255	41700586	.	2	+	233.65	212.17	190.97	240.43	179.1	231.79	288.32	232.25
1	41716771	41717183	.	1	+	21.88	33.34	16.06	28.41	19.09	9.42	8.61	23.8
1	41736278	41737585	.	2	+	93.69	95.81	73.92	53.78	89.04	95.11	76.5	82.14
1	41744602	41745094	.	1	+	30.98	28.68	34.18	30.68	22.55	30.71	28.96	27
1	41746154	41746628	.	1	+	15.83	13.21	15.12	15.48	29.77	34.69	25.54	27.39
1	41752796	41753337	.	1	+	25.66	28.7	35.41	20.14	36.27	33.13	29.89	32.7
1	41779970	41780358	.	1	+	21.28	23.48	19.93	21.99	34.45	25.97	37.52	18.43
1	41780599	41781007	.	1	+	26.65	18.4	34.07	33.64	26.52	35.07	14.98	24.2
1	41791385	41791794	.	1	+	36.3	32.76	32.98	29.59	18.64	26.58	28.97	25.09
1	41815467	41816063	.	1	+	43.4	41.92	43.56	58.31	68.56	52.11	60.33	57.8
1	41821134	41821494	.	1	+	14.96	35.85	37.73	33.87	32.36	31.52	31.76	18.31
1	41829816	41831072	.	1	+	85.18	78.12	99.62	94.94	86.93	93.15	121.44	105.01
1	41833639	41834150	.	1	+	56.22	54.46	46.1	55.34	30.87	38.68	42.32	40.81
1	41835785	41836164	.	1	+	17.1	30.74	20.06	20.13	32.35	49.72	39.23	25.02
1	41859011	41860244	.	2	+	255.26	285.3	240.16	222.08	230.66	245.96	293.41	293.82
1	41876675	41877270	.	2	+	53.96	50.41	48.55	36.24	25.74	33.7	48.04	36.06
1	41885269	41885829	.	1	+	31.06	43.09	26.02	21.26	28.44	38.82	38.26	31.6
1	41918142	41918665	.	1	+	27.85	30.78	30.75	32.96	30.4	37.99	32.66	36.39
1	41922952	41923822	.	2	+	109.61	130.77	103.45	110.57	71.35	67.8	128.08	96.59
1	42040189	42040953	.	2	+	55.43	60.21	64.62	53.96	60.79	40.62	68.43	52.07
1	42184697	42185134	.	1	+	32.04	23.55	42.42	33.84	26.48	20.76	25.23	29.9
1	42439802	42440258	.	1	+	13.82	26.53	24.6	29.26	22.66	26.84	30.04	28.15
1	42458186	42459400	.	2	+	677.72	613.55	653.28	644.11	572.83	547.48	567.72	583.07
1	42468609	42468968	.	1	+	25.58	36.79	32.89	31.54	10.8	27.56	20.6	30.97
1	42475175	42475780	.	1	+	41.9	45.2	47.38	38.36	28.51	25.54	28.84	34.29
1	42476183	42476991	.	2	+	74.54	78.1	97.04	101.48	54.76	53.65	49.14	67.04
1	42482826	42483501	.	2	+	70.75	90.29	75.25	67.58	114.2	79.93	98.54	141.83
1	42487120	42488546	.	2	+	85.36	121.91	111.99	116.06	109.6	111.41	92.83	171.74
1	42499452	42500756	.	2	+	174.47	144.97	203.79	172.15	121.93	92.71	100.12	115.85
1	42509009	42510282	.	2	+	141.84	143.04	147.69	125.59	103.95	58.93	80.76	94.83
1	42521440	42522213	.	2	+	23.92	63.25	50.49	75.09	60.84	64.68	71.15	48.27
1	42530431	42531839	.	2	+	220.83	206.43	142.87	138.7	119.21	204.91	260.92	201.75
1	42546058	42546953	.	2	+	48.68	51.33	42.52	49.98	48.9	40.36	42.27	50.3
1	42572241	42572785	.	1	+	18.14	15.35	40.02	24.27	38.27	28.29	31.79	27.05
1	42579987	42580821	.	2	+	63.96	85.66	104.41	99.14	76.59	83.37	78.34	87.82
1	42605244	42605788	.	1	+	83.54	119.39	142.23	131.15	24.96	41.3	52.79	37.75
1	42630468	42631372	.	2	+	48.1	52.83	62.76	78.77	53.41	70.12	106.51	53.86
1	42649254	42649881	.	2	+	48.02	53.9	62.96	53.67	62.44	65.82	74.68	83.2
1	42654099	42656244	.	2	+	839.61	730.49	883.53	728.93	855.44	595.28	660.58	643.05
1	42669643	42670738	.	1	+	54.39	56.07	62.16	47.55	50.79	68.89	59.27	66.24
1	42678521	42679247	.	1	+	28.92	65.66	28.39	28.71	21.58	27.25	34.52	29.67
1	42689597	42690789	.	2	+	204.78	215.66	237.45	196.07	311.83	283.61	256.9	260.16
1	42721730	42722624	.	1	+	57.47	55.25	77.76	56.24	55.34	35.53	42.99	44.55
1	42731395	42732655	.	2	+	98.76	62.13	145.88	119.88	153.45	157.51	134.7	125.34
1	42743293	42744336	.	2	+	133.59	129.12	172.98	127.04	222.1	166.6	173.43	150.87
1	42749698	42750137	.	1	+	20.32	30.75	21.25	26.51	26.47	38.09	42.96	35.57
1	42761851	42762645	.	2	+	56.96	80.17	78.69	78.56	54.67	75.35	67.34	65.17
1	42825789	42826792	.	2	+	191.23	248.64	145.7	243.31	173.86	284.79	257.36	312.34
1	42847074	42847991	.	2	+	48.68	33.87	48.42	52.11	43.93	46.96	38.58	62.64
1	42862290	42862760	.	1	+	19.3	52.35	47.35	39.39	31.4	28.05	34.5	22.92
1	42937412	42937906	.	1	+	27.74	33.77	43.54	27.43	14.72	22.47	34.6	23.18
1	43074962	43076247	.	2	+	72.41	68.93	47.28	74.18	54.86	76.38	92.82	87.8
1	43095133	43095670	.	1	+	43.95	40.02	37.87	35.11	21.59	22.28	33.58	37.28
1	43138199	43139096	.	1	+	44.32	65.77	57.92	45.76	43.8	35.39	42.33	28.47
1	43154532	43155208	.	1	+	37.56	31.83	34.34	52.19	37.32	23.08	39.13	24.8
1	43197264	43197987	.	1	+	36.55	47.27	28.44	41.57	33.45	36.23	31.61	35.22
1	43217859	43218414	.	1	+	22.48	32.82	23.64	31.87	46.08	23.14	36.41	37.4
1	43295741	43296249	.	1	+	18.12	20.44	25.85	26.3	28.48	32.55	31.82	30
1	43337787	43338522	.	2	+	43.18	32.92	37.88	60.75	35.67	43.57	36.93	43.66
1	43375971	43376683	.	2	+	42.24	57.38	61.33	44.61	61.16	40.43	56.82	36.04
1	43411604	43412095	.	1	+	42	61.7	28.44	44.79	19.73	32.08	41.72	39.9
1	43432328	43432915	.	1	+	21.42	38.98	13.01	40.39	50.01	27.26	36.4	29.69
1	43435152	43435582	.	1	+	25.61	37.86	29.42	27.43	22.57	29.96	26.18	25.12
1	43497340	43497742	.	1	+	25.61	19.44	27.07	27.43	36.31	33.29	26.18	26.08
1	43603718	43604455	.	1	+	42.12	45.25	37.87	29.83	52.57	37	43.36	49.35
1	43619446	43620228	.	2	+	47.58	51.35	49.63	43.62	50.85	33.76	47.81	44.61
1	43647008	43647902	.	1	+	48.7	33.85	49.58	46.77	52.99	54.4	54.15	40.81
1	43662878	43663445	.	1	+	34.39	45.21	28.43	30.91	32.46	46.12	34.41	34.27
1	43663816	43664569	.	1	+	53.07	53.29	54.26	60.55	29.07	55.28	47.67	46.48
1	43687774	43688678	.	1	+	64.07	41.88	58.8	54.01	54.58	60.45	51.14	55.88
1	43697943	43698285	.	1	+	24.34	32.57	18.67	35.25	18.8	17.71	26.4	16.58
1	43699898	43700363	.	1	+	21.41	29.74	21.28	32.93	21.57	32.24	48.54	46.03
1	43713483	43714205	.	1	+	65.13	56.2	36.47	60.4	51.49	52.97	64.86	47.36
1	43723491	43724349	.	2	+	97.05	60.46	100.98	76.41	88.14	88.49	80.16	84.99
1	43729288	43730339	.	2	+	344.2	315.5	304.2	321.59	261.16	306.21	301.67	316.36
1	43743720	43744081	.	1	+	22.11	22.33	23.21	32.91	20.89	15.27	21.8	19.62
1	43750672	43751326	.	1	+	43.15	40.12	42.64	23.46	18.79	59.17	33.29	58.85
1	43786315	43787029	.	2	+	224.1	208.79	191.83	200.76	133.36	148.66	165.93	181.93
1	43794933	43795345	.	1	+	21.34	24.56	20.01	23.21	41.22	29.13	37.4	23.19
1	43860621	43860994	.	1	+	22.29	21.41	24.57	29.18	31.57	23.54	19.74	24.3
1	43892031	43892388	.	1	+	36.17	34.71	29.31	27.22	23.62	17.59	16.88	22.31
1	43900050	43900542	.	2	+	52.91	40.11	43.8	40.49	42.63	35.35	38.77	42.71
1	43934163	43934758	.	1	+	43.97	29.77	40.25	35.13	37.29	30.52	19.58	36.29
1	43936956	43937619	.	1	+	39.98	37.02	37.85	45.78	61.61	51	35.93	37.01
1	43958755	43959286	.	1	+	27.85	43.09	37.85	34.02	35.31	33.86	20.53	30.63
1	43981197	43981647	.	1	+	26.74	42.04	33.08	28.66	22.54	31.43	26.15	40.33
1	43988446	43988788	.	1	+	32.01	29.67	30.59	41.12	20.61	24.98	20.58	25.13
1	43989354	43991265	.	1	+	155.4	129	157.52	137.34	97.41	119.43	121.91	112.05
1	43991271	43991716	.	1	+	38.87	37.03	30.78	52.22	44.6	32.88	48.93	49.35
1	43999749	44001162	.	2	+	240.11	242.94	253.74	240.1	149.63	173.17	219.61	147.5
1	44046116	44047154	.	1	+	55.4	51.05	78.76	63.52	48.56	48.88	44.73	60.6
1	44057376	44057956	.	1	+	39.91	36.01	46.2	34.12	33.62	51.78	38.85	38.92
1	44073480	44074101	.	2	+	38.86	30.86	48.54	50.09	44.58	32.88	40.63	48.4
1	44077176	44077693	.	1	+	28.93	31.81	31.94	32.97	36.29	33.03	41.05	26.79
1	44093002	44093899	.	2	+	51.12	46.9	66.87	52.85	54.83	67.21	62.01	61.52
1	44124566	44125528	.	2	+	78.8	42.65	69.57	69.22	66.92	89.45	62.79	59.51
1	44137846	44138270	.	1	+	46.06	31.8	14.19	22.32	41.19	39.65	26.13	34.47
1	44142364	44143018	.	2	+	48.61	50.39	48.51	46.87	29.78	35.36	36.88	51.25
1	44145963	44146371	.	1	+	26.47	25.46	30.35	30.1	26.7	14.33	21.67	17.54
1	44154569	44155858	.	2	+	54.61	83.36	59.38	90.43	59.46	67.55	60.1	45.37
1	44182960	44184074	.	2	+	100.05	60.69	88.27	83.23	70.76	61.57	84.65	68.9
1	44188650	44189351	.	1	+	29.25	56.34	23.58	59.46	33.12	54.48	78.78	66.38
1	44198539	44199852	.	2	+	325.38	296.73	347.61	306.16	290.91	385.16	447.28	390.71
1	44208240	44208668	.	1	+	52.46	40.65	45.35	35.72	24.64	102.65	143.84	66.15
1	44211934	44213080	.	2	+	85.39	127.6	122.55	112.62	93.69	118.17	153.73	137.62
1	44232879	44233440	.	1	+	32.04	21.51	29.45	20.09	36.29	24.91	28.96	35.7
1	44249269	44249730	.	1	+	50.69	40.12	55.68	53.32	33.61	24.66	34.23	35.12
1	44260959	44262153	.	2	+	407.42	370.99	456.44	339.91	344.56	293.01	380.87	369.73
1	44276949	44277672	.	1	+	42.19	27.71	43.7	43.6	68.89	47.78	36.75	60.74
1	44331236	44332756	.	2	+	1029.36	922.15	959.47	888.7	824.96	887.39	876.21	857.57
1	44402056	44402736	.	2	+	49.66	54.52	48.54	31.97	38.65	41.93	32.31	37.96
1	44409279	44409818	.	1	+	16.12	47.26	22.51	51.16	28.53	37.88	35.34	50.45
1	44486505	44487191	.	1	+	41.93	56.52	35.55	49.04	27.55	27.17	29.74	29.49
1	44497119	44497747	.	1	+	37.74	69.95	35.54	31.99	45.46	36.17	30.54	31.33
1	44569537	44569900	.	1	+	18.98	23.36	20.93	22.69	22.84	21.17	19.87	30.34
1	44582725	44583249	.	1	+	25.63	27.65	23.57	22.21	36.29	26.57	25.23	42.44
1	44629968	44630497	.	1	+	34.24	35.89	30.72	27.61	36.27	25.64	36.42	24.95
1	44640655	44641102	.	1	+	42.25	67.61	61.32	49.91	43.15	47.05	46.72	48.37
1	44646379	44646995	.	2	+	46.47	45.24	40.21	46.85	44.73	46.89	35	45.55
1	44654519	44656106	.	2	+	412.22	449.08	449.91	413.95	469.05	431.62	512.81	460.2
1	44661716	44662046	.	1	+	46.39	21.6	31.98	55.45	56.37	29.59	49.93	31.32
1	44666707	44667582	.	1	+	30.21	25.72	24.88	35.19	53.41	60.81	51.77	33.22
1	44683445	44684348	.	1	+	51.4	43.68	48.77	61.94	52.43	86.86	126.52	52.91
1	44700603	44702212	.	2	+	186.7	205.51	193.06	194.32	270.97	257.93	180.57	323.81
1	44720341	44721155	.	2	+	742.96	664.89	669.9	608.21	691.81	694.41	695.39	673.4
1	44726193	44727488	.	2	+	271.09	257.04	326.15	294.28	261.96	245.56	257.82	282.2
1	44742630	44744008	.	2	+	60.53	76.8	44.58	86.18	69.88	90.45	101.04	98.16
1	44752711	44753047	.	1	+	10.45	15.17	18.42	14.26	36.06	26.48	15.26	24.71
1	44784525	44785109	.	1	+	29.94	39.98	34.25	44.55	34.31	17.38	27.08	23.06
1	44801533	44803043	.	2	+	216.82	225.78	221.61	246.64	221.72	219.64	211.58	204.95
1	44822606	44823119	.	1	+	35.3	38.96	29.54	36.09	44.11	25.64	17.74	24
1	44827477	44827952	.	1	+	25.12	25.3	18.44	27.55	19.01	12.8	26.68	11.84
1	44831855	44832858	.	2	+	71.69	44.93	55.26	58.24	56.63	58.81	52.96	45.46
1	44873266	44873611	.	1	+	18.18	21.53	30.7	31.82	35.29	38.08	31.75	36.52
1	44876952	44877378	.	1	+	29.14	41.15	42.63	33.05	45.53	44.38	43.43	46.5
1	44889234	44890467	.	2	+	163.06	116.56	151.74	142.13	87.37	107.86	90.3	121.52
1	44897569	44897972	.	1	+	25.68	27.69	34.27	28.67	35.29	33.07	33.61	33.58
1	44907102	44907857	.	1	+	43.36	46.07	51.86	35.03	48.24	69.38	53.09	59.73
1	44908610	44909035	.	1	+	25.66	29.72	33.05	21.21	24.51	38.92	40.16	28.85
1	44917540	44919021	.	1	+	66.05	69.7	83.35	69.51	90.83	95.61	88.31	71.74
1	44919334	44919792	.	1	+	33.37	48.32	48.59	36.26	34.49	33.73	33.41	35.16
1	44926579	44927300	.	1	+	47.65	36.89	55.44	36.12	52.12	56.1	49.5	59.76
1	44935789	44936128	.	1	+	33.11	25.6	25.93	37.02	26.48	31.54	26.16	26.04
1	44952997	44953588	.	1	+	32.36	29.84	40.28	27.72	32.64	55.88	31.44	68.34
1	44965015	44966063	.	2	+	1009.08	955.21	936.64	910.32	856.07	884.98	1018.57	906.39
1	44976959	44977974	.	2	+	105.69	164.68	126.46	136.61	113.88	188.37	205.58	167.06
1	45065347	45066379	.	2	+	457.18	482.31	401.46	495.26	355.27	450.76	530.37	475.03
1	45081685	45082284	.	1	+	32.32	26.74	47.4	41.59	30.59	51.81	37.99	39.89
1	45109833	45110833	.	2	+	233.81	315.06	225.1	292.66	229.09	212.9	182.81	224.44
1	45122656	45124089	.	1	+	84.71	56.61	70.94	69.61	106.3	71.8	66.45	97.22
1	45124228	45125812	.	2	+	89.5	106.47	109.24	90.31	83.38	92.56	72.96	83.17
1	45143689	45144103	.	1	+	24.21	9.01	11.04	14.7	16.51	13.24	11.75	19.48
1	45219019	45220128	.	2	+	42.2	46.18	48.41	46.78	46.96	54.39	45.91	47.45
1	45263708	45264387	.	1	+	25.66	23.57	21.24	29.67	49.02	31.48	34.56	23.09
1	45275191	45275579	.	1	+	27.41	8.12	18.59	31.95	17.88	27.1	26.51	20.56
1	45312535	45313069	.	1	+	45.17	40.08	32	43.71	27.56	37.87	34.38	34.24
1	45339079	45339508	.	1	+	42.75	27.67	29.49	33.9	26.47	19.06	38.3	24.06
1	45389114	45389831	.	1	+	31.25	31.88	28.44	29.86	45.41	46.87	52.8	39.89
1	45404965	45405297	.	1	+	22.35	19.4	12.9	32.48	32.47	32.65	18.75	32.96
1	45427820	45428492	.	2	+	63.84	38.99	48.41	37.21	50.96	51.09	38.57	48.4
1	45442308	45443028	.	1	+	52.99	56.49	43.72	64.9	34.89	41.17	45.06	31.32
1	45465219	45466584	.	2	+	49.3	84.22	75.2	60.74	68.1	78.71	78.26	60.44
1	45471098	45471433	.	1	+	14.83	21.39	31.53	21.82	27.68	26.12	20.72	27.27
1	45488406	45489905	.	2	+	557.31	516.64	352.14	520.37	454.48	557.85	569.45	572.18
1	45496048	45496458	.	1	+	35.17	8.18	23.49	17.87	24.56	36.74	29.02	34.85
1	45516153	45516829	.	1	+	23.51	35.86	20.06	25.42	27.45	42.27	25.22	36.58
1	45520650	45521177	.	1	+	45.06	25.67	36.7	22.36	36.33	22.26	45.67	41.03
1	45526875	45527583	.	1	+	40.3	46.84	57.34	54.86	44.84	71.49	84.76	79.46
1	45531755	45532702	.	1	+	47.8	62.28	55.24	65.63	47.56	49.71	49.29	72.91
1	45547795	45548197	.	1	+	29.09	66.85	43.84	26.66	40.46	30.43	37.07	37.04
1	45567889	45568438	.	1	+	35.43	41.08	60.4	37.29	24.57	28.02	32.59	27.64
1	45603539	45604210	.	1	+	53.77	24.67	41.48	23.45	40.35	28.81	43.67	36.15
1	45662580	45662924	.	1	+	12.58	15.19	31.19	12.28	24.96	28.1	26.63	16.74
1	45678814	45679686	.	1	+	45.42	47.25	60.27	61.71	48.83	33.75	39.55	33.22
1	45690564	45691421	.	2	+	73.92	86.62	38.54	66.03	49.36	113.28	153.96	92.55
1	45717785	45718291	.	1	+	48.45	35.99	45.03	46.92	30.56	39.49	27.83	31.36
1	45726773	45728276	.	2	+	182.79	128.39	122.78	24.21	113.32	168.09	96.24	13.27
1	45732341	45733188	.	2	+	96.81	52	45.75	71.86	57.89	39.83	62.92	42.59
1	45735244	45735989	.	2	+	113.02	90.46	123.61	111.68	74.95	117.66	131.17	112.83
1	45825351	45825812	.	1	+	26.53	19.37	11.7	18.75	28.62	35.31	32.91	18.47
1	45883832	45884349	.	1	+	24.62	33.85	21.28	46.75	47.06	28.1	30.8	23.96
1	45916980	45917389	.	1	+	17.86	25.35	24.3	28.71	18.94	19.55	18.99	19.66
1	46020003	46020588	.	1	+	42.85	52.32	28.39	35.09	33.35	19.82	24.26	28.72
1	46030617	46031079	.	1	+	26.73	41	25.97	28.63	36.27	38.09	28.02	18.27
1	46050104	46050771	.	1	+	41.16	48.16	48.36	47.8	57.15	51.99	36.66	66.4
1	46079271	46079704	.	1	+	27.53	29.53	21.01	17.65	21.76	16.86	21.67	35.07
1	46092770	46093354	.	1	+	33.08	31.72	29.43	31.66	28.46	19.97	30.85	21.25
1	46103522	46104115	.	1	+	28.98	51.35	15.39	34.09	38.31	39.57	30.74	38.14
1	46109083	46109954	.	2	+	72.83	49.99	65.78	52.89	51.69	61.35	61.12	40.7
1	46119189	46119844	.	1	+	37.62	33.91	29.62	26.65	39.35	38.7	38.12	42.83
1	46128805	46129769	.	1	+	60.82	56.17	101.12	50.83	54.6	29.81	47.48	51.14
1	46148267	46148901	.	1	+	47.5	42.17	42.62	60.74	33.7	34.53	40.62	37.01
1	46194392	46194969	.	2	+	27.85	32.83	35.48	31.9	40.21	25.6	32.66	36.37
1	46247593	46247964	.	1	+	19.06	33.6	37.36	31.14	18.79	12.64	12.25	30.2
1	46316349	46317492	.	2	+	453.52	414.2	477.61	411.53	471.56	242.09	292.9	311.52
1	46342603	46344070	.	2	+	328.81	364.15	338.96	339.04	367.46	395.55	389.25	375.49
1	46355277	46356474	.	2	+	819.29	841.65	826.23	801.54	900.87	793.75	941.66	909.96
1	46405328	46405966	.	1	+	49.88	39.91	60.09	73.22	31.19	66.93	43.91	54.98
1	46411140	46412718	.	2	+	1416.7	1260.61	1436.89	1300.53	1473.15	1432.78	1415.61	1416.17
1	46420056	46421411	.	2	+	408.62	398.55	356.88	358.44	365.95	374.44	419.7	415.34
1	46430631	46431983	.	2	+	591.11	526.98	598.49	562.06	592.33	519.84	511.49	574.34
1	46463975	46465442	.	2	+	339.87	332.7	341.9	401.24	265.05	309.17	344.34	308.5
1	46481866	46482748	.	2	+	82.66	92.8	75.08	104.5	67.02	70.46	86.51	86.86
1	46500495	46501239	.	1	+	46.48	53.45	36.65	48.96	29.85	55.13	28.53	57.89
1	46505569	46506172	.	1	+	26.89	39.06	49.77	61.84	18.71	32.93	46.45	25.67
1	46509705	46510107	.	1	+	21.99	14.17	16.15	11.23	20	28.99	20.95	30.58
1	46522030	46522877	.	2	+	90.23	97.02	90.33	89.31	52.14	76.07	55.53	85.89
1	46525447	46526138	.	2	+	63.16	61.11	73.75	71.76	37.69	64.82	69.27	42.57
1	46542481	46544672	.	2	+	1314.77	1311	1204.86	1169.61	1282.49	1357.37	1513.73	1411.29
1	46556723	46558036	.	2	+	79.39	86.69	77.22	73.36	83.89	100.33	82.89	84.98
1	46588125	46588477	.	1	+	11.75	27.66	24.76	31.75	28.44	36.5	42.97	28.91
1	46595015	46595756	.	1	+	30.24	48.33	30.76	47.93	40.69	44.41	49.79	49.35
1	46617478	46618206	.	2	+	81.47	73.74	94.75	79.88	65.78	73.62	90.13	83.06
1	46677408	46678964	.	2	+	236.77	246.69	273.7	239.07	155.3	154.1	203.61	162.62
1	46735088	46735447	.	1	+	32.13	30.78	27.2	39.33	20.6	36.34	32.66	42.13
1	46764902	46765420	.	1	+	22.45	27.67	25.96	22.26	36.27	24.85	37.36	43.29
1	46767890	46768570	.	2	+	45.52	44.03	38.9	71.13	49.22	51.2	62.26	46.46
1	46774782	46775376	.	1	+	30.3	27.7	17.71	41.46	26.99	54.4	125.76	50.3
1	46783620	46785038	.	1	+	87.12	118.91	85.11	92.94	70.3	74.87	75.6	76.49
1	46795125	46795516	.	1	+	28.63	24.46	31.57	27.05	15.8	21.04	26.35	21.4
1	46836084	46836652	.	1	+	32.07	33.82	35.41	37.09	27.45	29	29.89	19.24
1	46862449	46863231	.	1	+	45.64	53.06	50.52	43.38	68.89	69.63	55.66	61.53
1	46914371	46915121	.	1	+	37.85	80.11	70.89	41.49	36.89	32.11	36.78	38.91
1	46968693	46969602	.	1	+	52.07	61.36	45.92	51.97	42.32	45.48	52.11	75.81
1	46992476	46992954	.	1	+	38.89	43.19	60.34	43.67	33.75	49.34	45.18	30.37
1	47068460	47068819	.	1	+	19.27	31.8	17.74	39.32	35.3	33.87	45.73	33.53
1	47069284	47069670	.	1	+	32.01	45.02	18.83	26.37	31.4	16.65	28.99	25.12
1	47087831	47088229	.	1	+	22.11	25.37	13.92	13.37	31.83	18.66	24.65	24.52
1	47257118	47257623	.	1	+	21.32	26.58	17.63	27.36	26.51	36.71	35.57	21.29
1	47283445	47284197	.	2	+	51.97	42.03	60.18	56.31	50.07	38.76	48.6	47.44
1	47328938	47329287	.	1	+	37.68	11.13	35.74	15.31	19.01	12.8	16.2	19.74
1	47332305	47332689	.	1	+	19.69	15.12	26.22	18.13	15.15	14.64	26.91	14.96
1	47344878	47345547	.	1	+	42.99	40.07	40.28	46.89	30.49	29.65	29.76	31.42
1	47373460	47373992	.	1	+	32.12	24.62	27.19	38.25	33.34	31.4	31.73	38.33
1	47457449	47458127	.	1	+	35.38	31.82	36.69	50.01	29.44	26.41	39.17	22.94
1	47520795	47521947	.	1	+	41.26	65.37	91.73	55.08	49.52	57.13	38.36	47.36
1	47540038	47540639	.	1	+	30.12	42.14	29.63	52.25	39.38	28.81	44.59	30.43
1	47541504	47541936	.	1	+	26.47	33.6	21.01	22.83	27.69	16.86	22.62	19.49
1	47594303	47594718	.	1	+	27.54	18.33	16.35	24.93	28.67	23.59	29.2	21.42
1	47627057	47627607	.	1	+	36.31	21.51	41.25	38.08	15.69	33.2	16.82	31.83
1	47684914	47685909	.	2	+	76.2	66.23	45.69	53.85	76.3	51.49	46.49	57.72
1	47690092	47690569	.	1	+	37.37	35.84	40.05	28.53	20.6	25.75	15.89	27.99
1	47702028	47702671	.	1	+	22.46	19.48	33.06	32.87	38.23	28.15	38.29	31.72
1	47711881	47712630	.	2	+	34.52	38.07	50.94	40.52	41.54	32.87	36.06	51.25
1	47847917	47848510	.	2	+	58.26	36.01	47.38	43.72	24.73	41.09	38.83	36.07
1	47901571	47902141	.	1	+	21.36	24.58	36.53	28.55	39.23	19.93	40.17	21.22
1	47914022	47914369	.	1	+	17.97	17.29	19.81	21.74	25.75	36.31	25.49	18.55
1	47932690	47933386	.	1	+	41.87	38	47.37	36.22	23.58	30.5	26.08	40.05
1	47935424	47935860	.	1	+	30.92	21.47	21.16	17.89	33.39	27.53	21.52	40.63
1	48054862	48055894	.	2	+	41.15	53.3	34.21	65.87	30.05	68.47	52.26	47.44
1	48086266	48086989	.	2	+	52.97	40.09	37.83	39.38	44.78	46.9	47.86	44.6
1	48169723	48170876	.	2	+	62.1	76.37	56.15	61.18	62.19	52.38	65.61	51.08
1	48300636	48300995	.	1	+	17.84	18.24	34.69	20.49	17.96	22.12	20.91	19.68
1	48337576	48338040	.	1	+	39.63	31.8	37.84	25.51	43.15	32.22	26.13	22.99
1	48441406	48441970	.	1	+	33.15	31.78	29.52	43.49	26.47	19.87	29.89	35.56
1	48469913	48470308	.	1	+	23.21	19.31	19.77	19.61	21.83	22	34.05	20.54
1	48522641	48523318	.	1	+	55.13	54.48	33.11	50.03	32.83	42.78	50.63	37.96
1	48703143	48703503	.	1	+	18.95	12.18	19.72	22.62	30.84	21.21	24.65	24.52
1	48955403	48955757	.	1	+	13.28	15.06	17.95	9.92	21.46	17.45	19.42	18.22
1	49017835	49018290	.	1	+	14.76	14.22	19.75	20.6	19.87	27.11	30.3	30.37
1	49119976	49120963	.	2	+	56.79	66.08	43.08	83.07	63.56	63.37	75.58	64.28
1	49327912	49328952	.	2	+	81.87	57.96	57.1	82.06	68.62	60.01	48.26	57.67
1	49428479	49429012	.	1	+	42.9	22.58	39.06	40.45	51.03	26.4	20.51	29.6
1	49429545	49430223	.	1	+	26.88	34.94	52.14	19.19	45.27	36.23	46.47	29.49
1	49473848	49474204	.	1	+	18.85	14.17	21.91	4.08	28	23.02	16.19	38.47
1	49582481	49583016	.	1	+	29.99	42.06	37.84	46.77	18.63	24.78	24.26	41.18
1	49653989	49654529	.	1	+	34.3	43.1	39.05	28.73	20.6	35.49	28.91	39.19
1	49751248	49752010	.	1	+	50.77	50.39	47.33	58.58	40.7	26.31	45.18	29.42
1	49769027	49769478	.	1	+	26.59	27.56	29.31	19.89	32.48	25.13	30.02	13.58
1	49773006	49773392	.	1	+	30.53	15.22	19.73	28.81	29.84	10.18	24.64	18.63
1	49886681	49887211	.	1	+	23.57	40.01	39.03	34.03	32.37	28.9	32.66	33.5
1	49920065	49920407	.	1	+	25.24	21.3	23.18	10.27	25.89	27.17	15.18	24.55
1	50010529	50010896	.	1	+	22	22.28	11.54	32.69	22.99	8.52	20.94	27.61
1	50023538	50023880	.	1	+	27.27	18.24	32.36	28.66	21.96	11.92	15.21	16.74
1	50048303	50049077	.	1	+	30.1	31.86	29.62	35.18	51.17	36.23	39.97	34.25
1	50057736	50058229	.	1	+	35.3	35.88	35.44	45.64	19.6	32.27	17.74	30.73
1	50093068	50093653	.	1	+	26.77	31.8	41.38	42.5	38.24	24.79	23.33	31.63
1	50115845	50116241	.	1	+	33.75	23.37	24.42	18.57	21.84	22.86	23.65	11.74
1	50171516	50171900	.	1	+	17.91	20.3	25.54	30.88	25.84	15.26	21.79	21.56
1	50284287	50284804	.	1	+	33.11	32.78	48.32	28.56	21.57	33.2	13.08	25.07
1	50314570	50315290	.	2	+	58.63	48.02	44.7	40.26	46.46	70.36	68.51	54.94
1	50322780	50323438	.	1	+	32.57	37.8	20	49.8	23.23	72.01	112.36	80.51
1	50331211	50334687	.	3	+	986.4	912.61	994.08	962.61	940.59	1215.88	1231.15	1092.37
1	50413278	50413802	.	1	+	25.69	35.89	24.82	29.74	50	21.49	40.15	24.94
1	50461804	50462175	.	1	+	16.92	16.28	37.31	29.01	17.82	20.26	30.19	21.47
1	50474247	50474824	.	1	+	19.24	42.02	37.77	39.22	22.55	25.67	28.02	32.7
1	50489400	50489884	.	1	+	51.16	51.96	77.31	52.79	64.11	53.16	72.02	53.93
1	50501183	50501610	.	1	+	14.85	26.5	28.06	21.85	19.75	34.5	30.11	17.51
1	50507213	50507973	.	1	+	50.81	57.56	24.83	48.96	41.8	41.97	41.42	50.3
1	50521339	50521734	.	2	+	27.65	24.49	16.41	29.29	23.63	15.93	30.97	35.9
1	50522313	50523880	.	2	+	99.32	85.58	74.73	87.63	84.08	80.13	97.49	81.23
1	50531972	50532304	.	1	+	19.1	35.68	24.56	16.66	18.75	22.71	36.68	21.39
1	50570488	50570941	.	1	+	21.34	25.58	30.6	23.21	28.46	37.45	27.12	28.01
1	50577671	50578049	.	1	+	18.02	27.51	16.36	19.76	30.63	17.68	31.06	31.14
1	50610803	50611641	.	2	+	72.72	42.93	51.78	65.71	55.5	45.51	54.82	46.42
1	50680808	50681441	.	1	+	22.44	24.59	23.59	21.18	44.12	31.51	28.96	37.56
1	50688656	50689580	.	1	+	42.19	42.08	46.06	39.34	43.93	39.54	69.82	51.25
1	50765343	50767001	.	2	+	312.85	296.56	329.94	288.05	454.37	310.82	263.64	276.83
1	50782780	50783754	.	1	+	73.47	97.34	56.57	72.15	38.26	67.1	107.38	59.48
1	50802792	50804489	.	2	+	145.86	164.91	128.03	133.58	237.72	158.52	182.85	140.42
1	50816823	50817514	.	2	+	54.46	47.87	77.24	52.75	71.33	55.69	52.86	70.95
1	50820124	50821289	.	1	+	107.25	118.34	98.78	95.17	147.05	48.16	65.71	71.87
1	50837237	50837913	.	2	+	84.76	51.53	57.11	67.46	108.54	84.58	93.77	82.12
1	50838727	50839329	.	2	+	78.39	66.4	93.82	74.13	119.99	70.01	85.66	111.47
1	50852377	50853147	.	1	+	33.54	43.11	21.26	22.33	62.91	52.73	54.19	76.87
1	50857567	50857944	.	1	+	25.65	27.66	30.67	27.53	55.89	21.56	24.29	23.11
1	50862075	50863237	.	2	+	75	76.58	70.34	89.82	111.24	85.95	68.32	99.16
1	50880814	50882447	.	2	+	1072.84	1108	1104.14	1024.82	1186.79	1009.82	1028.82	1032.88
1	50904395	50904800	.	1	+	28.78	30.67	29.38	24.2	25.53	30.04	29.02	17.42
1	51010588	51011473	.	2	+	38.93	51.36	40.18	56.39	37.87	57.63	33.11	49.35
1	51098458	51099002	.	1	+	20.35	30.78	26.02	37.2	50.02	31.39	29.86	32.56
1	51123535	51123931	.	1	+	25.62	23.54	32.97	28.52	27.47	29.93	27.11	31.86
1	51155362	51155842	.	2	+	20.3	42.01	20.05	27.54	21.57	42.28	30.83	31.77
1	51174324	51175547	.	1	+	65.03	72.61	102.34	61.02	99.52	77.28	102.91	81.2
1	51185682	51186224	.	1	+	39.77	44.19	27.25	49.03	45.26	26.35	28.82	31.41
1	51199985	51201468	.	1	+	98.14	77.6	141.9	136.34	60.84	45.08	80.16	50.05
1	51322728	51323109	.	1	+	21.03	21.3	34.77	18.49	21.91	17.83	22.77	17.67
1	51327786	51328329	.	1	+	32.18	47.22	35.52	21.3	39.27	30.51	39.15	28.63
1	51353219	51353588	.	1	+	27.73	36.82	22.34	20.01	26.51	24.17	35.55	25.14
1	51368961	51369709	.	2	+	46.6	47.1	48.33	66.88	57.25	55.33	37.54	50.25
1	51402180	51403077	.	1	+	57.44	60.41	53.05	66.88	50.22	29.73	49.44	47.41
1	51417020	51418158	.	2	+	69.11	78.06	91.12	87.78	54.84	66.3	84.63	49.09
1	51534865	51536051	.	2	+	54.83	74.02	58.88	75.29	77.54	68.77	93.73	65.15
1	51541866	51542198	.	1	+	16.91	16.27	27.96	28.97	24.77	22.81	22.66	25.39
1	51547806	51548436	.	1	+	24.62	18.46	27.19	20.18	42.16	39.68	47.61	29.73
1	51576348	51576816	.	1	+	22.42	22.52	25.91	33.81	29.43	27.42	40.18	26.06
1	51582597	51583360	.	1	+	58.64	62.3	58.79	44.48	61.67	48.03	52.96	55.88
1	51587918	51588267	.	1	+	24.51	28.61	25.83	25.22	44.21	23.4	20.6	18.4
1	51644619	51645103	.	2	+	106.59	38.75	70.39	43.33	66	31.53	73.87	36.91
1	51664986	51665417	.	1	+	25.48	24.48	26.92	36.51	14.79	27.72	27.25	16.52
1	51668863	51669195	.	1	+	12.65	23.36	19.76	20.61	19.86	26.25	29.34	26.44
1	51727567	51728519	.	1	+	53.16	66.46	62.4	72.1	50.4	49.62	37.48	41.69
1	51730635	51731352	.	1	+	45.14	31.85	47.39	38.37	29.51	25.53	36.26	39.02
1	51816561	51816972	.	1	+	38	18.29	20.94	25.81	16.87	19.46	27.42	15.65
1	51881711	51882139	.	1	+	35.28	32.8	34.23	31.8	29.41	21.53	35.49	25
1	51909867	51911278	.	2	+	103.47	76.79	78.83	62.27	83.48	72.73	70.1	87.78
1	51916485	51917074	.	1	+	21.38	19.47	24.78	22.25	32.35	41.44	37.36	36.57
1	52028569	52029104	.	1	+	34.19	35.85	35.37	31.75	28.44	25.72	24.29	21.2
1	52048098	52048580	.	1	+	31.04	20.51	22.46	33.99	38.23	38.03	25.21	41.25
1	52052934	52053453	.	1	+	34.19	38.93	30.66	37.06	30.4	24.05	26.16	18.3
1	52065865	52066246	.	1	+	25.49	15.3	23.41	21.91	31.55	21	26.31	33.03
1	52083209	52083937	.	2	+	40.05	56.4	53.11	62.7	36.03	42.05	53.21	49.34
1	52101390	52101802	.	1	+	43.72	33.74	29.38	31.58	17.67	20.02	13.1	30.96
1	52113385	52113945	.	1	+	15.97	19.41	29.34	32.53	25.56	35.13	15.93	34.88
1	52122388	52122779	.	1	+	13.77	21.39	26.86	17.65	24.72	25.28	31.09	29.22
1	52126185	52126938	.	1	+	23.76	42.16	36.68	51.13	54.59	45.23	50.72	36.06
1	52162654	52163048	.	1	+	11.63	29.5	26.8	15.53	22.79	18.58	33.04	28.31
1	52186659	52187304	.	2	+	27.01	55.53	40.22	40.47	37.75	47.7	55.29	42.71
1	52189935	52190364	.	1	+	44.35	36.96	48.43	56.37	45.9	30.47	58.81	53.15
1	52194406	52195883	.	2	+	180.93	209.53	165.27	193.46	253.23	201.98	217.76	252.43
1	52232422	52232974	.	1	+	22.47	33.84	48.45	36.11	36.27	26.46	25.21	26.87
1	52233317	52233745	.	1	+	32.01	37.86	37.65	30.59	28.46	14.98	26.18	19.32
1	52267113	52267507	.	1	+	16.71	28.31	19.55	21.36	13.03	24.79	24.82	12.86
1	52288261	52288644	.	1	+	22.29	24.47	17.55	22.93	21.7	26.89	29.14	31.1
1	52307466	52307990	.	1	+	31.89	31.63	33.98	29.28	10.83	28.51	29.1	9.7
1	52344150	52345206	.	2	+	72.09	55.91	64.02	77.8	70.75	48.37	68.29	63.33
1	52366496	52366857	.	1	+	18.82	14.16	21.87	11.21	30.05	24.77	9.54	31.62
1	52386730	52387061	.	1	+	27.3	26.35	21.98	24.59	10.97	18.71	25.66	16.72
1	52430416	52432767	.	2	+	405.2	326.66	299.36	298.53	436.23	415.16	444.35	402.41
1	52447324	52447736	.	1	+	20.25	26.57	23.49	49.39	17.68	25.06	29.03	23.24
1	52548536	52550240	.	2	+	768.81	640.35	734.68	607.32	743.66	640.95	723.83	669.57
1	52564741	52565441	.	1	+	23.73	52.46	45.02	50.12	33.61	41.92	41.63	33.23
1	52586911	52588022	.	1	+	57.77	72.26	43.24	37.94	91.88	57.4	67.42	59.58
1	52604338	52606080	.	2	+	215.1	173.57	184.7	153.06	126.35	171.52	184.45	200.97
1	52629430	52630666	.	2	+	151.67	163.28	158.78	159.55	185.98	207.61	216.77	243.44
1	52638029	52639381	.	2	+	114.17	92.23	124.18	100.15	146.04	113.92	99.23	120.49
1	52650629	52651535	.	2	+	70.05	68.03	52.16	51.39	56.64	81.94	77.35	81.24
1	52655650	52657242	.	2	+	138.62	139.48	152.11	124.59	138.92	82.61	77.32	103.45
1	52715907	52716385	.	1	+	61.35	54.49	43.85	33.06	28.57	23.04	31.56	29.46
1	52761492	52761831	.	1	+	19.76	23.22	24.04	26.31	12.08	17.16	9.58	24.84
1	52776492	52777713	.	2	+	71.47	79.91	76.8	86.35	74.92	78.44	73.72	74.57
1	52791012	52792151	.	2	+	65.14	66.41	57.66	89.59	63.14	132.31	101.15	116.19
1	52800858	52801747	.	1	+	46.56	62.53	61.35	48.87	60.11	37.95	36.68	43.64
1	52804679	52805283	.	1	+	19.25	34.85	34.25	41.37	26.47	21.52	37.36	34.6
1	52829489	52830855	.	2	+	181.79	166.15	187.35	178.41	172.63	205.76	193.32	204.6
1	52837631	52838300	.	1	+	48.79	47.07	27.1	32.9	90.54	47.93	44.83	71.09
1	52861231	52861661	.	1	+	27.81	35.89	24.81	22.29	49.99	26.47	22.41	37.45
1	52862202	52862616	.	1	+	42.76	36.89	34.22	31.79	27.45	29.83	16.81	23.09
1	52862652	52863428	.	1	+	48.78	41.96	58.92	52.01	71.39	49.57	51.24	39.81
1	52871536	52872099	.	1	+	41.03	45.26	47.35	52.21	30.73	35.35	46.15	41.76
1	52921758	52922145	.	1	+	38.36	19.41	17.61	17.86	35.37	18.38	37.46	25.18
1	52945093	52945845	.	1	+	67.11	69.75	51.49	60.27	100.04	80.24	93.76	96.28
1	52946755	52947857	.	1	+	82.02	115.04	134.07	104.16	79.46	133.34	160.79	100.56
1	52947901	52948324	.	1	+	23.63	25.68	39.09	44.75	33.42	43.67	44.67	27.63
1	52995307	52996240	.	2	+	157.1	144.87	214.71	204.99	128.32	153.26	178.66	196.28
1	53011295	53011684	.	1	+	22.49	36.93	18.92	44.64	35.3	34.7	29.86	35.44
1	53012154	53012608	.	2	+	28.94	37.97	21.3	44.68	38.26	27.24	32.65	35.38
1	53038018	53039040	.	2	+	83.95	67.34	107.14	80.15	105.42	77.02	101.19	92.6
1	53056119	53056572	.	1	+	16.14	25.7	17.78	20.26	30.53	58.43	80.79	38.02
1	53059107	53059712	.	1	+	61.85	58.27	98.87	34.98	49.42	45.5	36.56	50.21
1	53066474	53067135	.	1	+	37.69	31.88	17.78	34.12	32.55	46.06	63.05	38
1	53080959	53082239	.	2	+	61.47	60.79	76	45.93	57	91.59	102.83	84.95
1	53091394	53092448	.	1	+	46.88	56.99	77.11	54.8	71.49	65.73	62.86	57.69
1	53097120	53097805	.	1	+	44.18	57.59	37.92	39.46	26.65	36.18	31.5	40.84
1	53111033	53111416	.	1	+	6.28	25.3	10.38	14.29	18.01	24.74	38.11	26.65
1	53130216	53131490	.	2	+	109.56	97.99	139.48	108.89	107.31	94.38	61.24	74.77
1	53132469	53132980	.	1	+	18.35	65.83	41.43	37.3	33.69	48.5	45.24	43.66
1	53152101	53152798	.	1	+	37.52	51.34	32.82	27.82	82.01	144.98	122.09	173.79
1	53153656	53154251	.	1	+	38.24	41.67	15.12	51.5	22.57	90.1	159.33	89.79
1	53168445	53169904	.	2	+	1143.52	1065.56	1003.86	971.63	1225.48	1134.23	1218.77	1126.88
1	53199766	53201448	.	2	+	141.58	172.34	78.47	117.57	128.8	250.91	324.24	221.76
1	53209275	53210109	.	1	+	68.98	63.95	20.85	54.5	59.78	83.66	86.45	102.01
1	53235530	53236823	.	2	+	294.11	240.12	275.68	275.42	254.56	185.03	144.77	188.72
1	53237602	53238137	.	1	+	41.27	53.1	44.68	56.12	66.74	62.12	57.52	58.71
1	53267195	53267621	.	1	+	30.96	25.6	18.85	22.2	34.33	31.56	36.44	26.05
1	53331805	53332334	.	1	+	33.2	37.96	26.02	63.78	30.4	20.65	35.46	18.19
1	53344505	53344891	.	1	+	15.41	7.04	11.29	16.96	16.28	31.25	15.47	23.15
1	53368466	53369502	.	2	+	603.45	522.38	531.51	574.65	579.88	500.8	549.86	476.78
1	53409142	53409718	.	1	+	43.93	36.94	22.48	36.16	30.41	31.38	27.06	35.4
1	53467699	53468058	.	1	+	23.07	9.12	12.71	25.58	21.97	26.39	26.63	21.67
1	53478258	53478858	.	1	+	54.04	53.47	46.12	45.78	35.79	28.79	58.02	34.17
1	53480019	53480355	.	1	+	15.87	16.29	25.66	30.07	30.68	13.5	25.46	32.18
1	53497656	53498464	.	2	+	59.87	50.95	86.7	48.57	62.05	55.64	72.93	38.79
1	53503457	53504063	.	1	+	71.7	64.31	71.7	59.28	74.89	33.14	36.51	42.61
1	53527231	53527567	.	1	+	25.6	24.55	21.17	14.75	27.49	29.17	49.58	24.17
1	53542438	53543960	.	2	+	124.7	178.5	170.71	145.12	137.56	179.83	199.64	155.6
1	53560334	53560849	.	1	+	29.92	42	35.38	31.76	29.42	34	20.55	14.45
1	53637531	53638768	.	2	+	81.46	61.62	77.65	89.23	68.9	78.69	104.69	76.46
1	53658295	53658679	.	1	+	21.32	24.53	25.85	11.57	32.41	31.72	31.83	31.94
1	53660949	53661458	.	1	+	31.16	42.12	42.65	45.83	36.39	27.18	26.04	39.99
1	53677826	53680153	.	2	+	176.93	138.17	105.95	157.52	203.99	150.19	151.76	151.86
1	53692781	53693144	.	1	+	20.25	28.61	28.19	32.59	25.54	30.9	26.21	21.3
1	53753282	53754589	.	2	+	302.56	251.65	323.6	291.9	282.7	247.64	309.61	289.49
1	53855707	53856988	.	2	+	90.24	96	81.15	58.14	83.45	65.1	76.47	83.06
1	53904993	53905331	.	1	+	23.78	19.14	25.02	12.06	24.28	15.53	8.66	19
1	53946313	53946731	.	1	+	32.08	44.08	37.79	36.07	23.53	20.69	30.82	25.95
1	53963545	53964405	.	2	+	95.1	51.13	107.68	61.36	155.59	104.14	69.37	100.24
1	53980416	53981124	.	2	+	81.71	74.44	82.49	63.82	108.44	121.28	65.61	98.25
1	53985525	53986010	.	1	+	26.06	32.68	21.17	42.36	66.72	89.44	54.79	95.65
1	53994536	53996153	.	2	+	139.22	157.81	176.81	134.06	193.04	160.96	192.41	174.53
1	54008433	54009515	.	1	+	26.02	46.06	63.64	45.64	61.32	52.04	61.32	55.93
1	54018162	54020435	.	2	+	120.02	113.61	143.38	139.84	167.68	132.74	160.39	142.44
1	54031544	54031992	.	1	+	33.19	55.39	30.74	25.5	34.32	23.14	23.33	33.54
1	54032569	54033253	.	1	+	40.03	50.29	111	57.41	30.97	38.73	33.06	28.47
1	54054329	54054701	.	1	+	26.6	30.63	29.32	30.38	22.63	25.12	23.45	19.39
1	54069243	54069608	.	1	+	20.76	22.19	29.7	22.21	21.17	10.32	15.35	12.94
1	54102172	54102830	.	1	+	47.58	57.53	48.45	47.88	39.86	34.58	46.9	45.55
1	54113904	54115114	.	2	+	63.36	65.05	53.54	83.05	71.79	62.56	61	59.55
1	54159561	54160259	.	1	+	44.24	40.12	46.19	51.18	24.73	35.34	43.45	43.66
1	54225278	54225729	.	1	+	20.28	40.95	28.26	28.52	23.54	24.94	31.78	29.93
1	54251132	54251654	.	1	+	29.36	21.27	27.72	21.48	21.97	15.33	19.98	12.81
1	54260975	54261670	.	1	+	26.93	38.05	28.44	31.99	42.44	43.59	43.55	51.29
1	54279961	54280340	.	1	+	11.51	20.24	14.99	15.31	22.01	19.62	32.39	28.62
1	54286859	54287386	.	1	+	7.47	31.73	24.72	22.17	36.3	31.6	39.26	29.93
1	54292740	54293587	.	1	+	31.35	43.16	34.28	45.76	57.74	47.73	49.69	46.5
1	54319264	54319743	.	1	+	24.44	35.71	25.77	28.2	29.57	15.95	17.84	25.25
1	54332290	54333189	.	2	+	43.24	47.29	47.3	46.84	28.85	48.54	46.95	47.45
1	54369676	54370253	.	1	+	34.24	15.38	39	28.67	30.38	19.85	48.56	36.48
1	54421821	54422356	.	1	+	27.72	21.47	31.74	38.95	23.57	26.69	25.27	23.22
1	54448479	54448986	.	1	+	26.69	15.36	35.34	27.48	23.54	31.57	38.31	29.92
1	54454840	54455596	.	1	+	56.35	39.94	40.08	58.39	49.2	37.98	55.86	70.17
1	54468921	54469607	.	1	+	39.55	36.89	27.14	39.21	22.55	20.71	28.02	30.79
1	54515126	54516183	.	2	+	71.73	44.89	62.26	42.32	66.88	42.28	52.92	71.94
1	54534069	54534704	.	2	+	68.07	45.24	55.59	45.79	54.65	22.21	28.56	34.17
1	54547833	54548502	.	1	+	42.01	52.44	52.14	38.39	34.53	27.96	25.03	39.9
1	54559826	54560928	.	1	+	62.9	66.5	60.08	49.87	60.39	34.71	42.07	48.34
1	54583376	54583994	.	1	+	11.8	30.79	36.69	42.58	46.13	38.77	34.5	28.65
1	54636146	54637379	.	1	+	58.08	51.74	62.44	60.71	90.85	73.72	81.9	75.55
1	54647407	54647883	.	1	+	27.77	16.39	33	30.68	35.3	37.35	25.22	25.07
1	54694469	54694866	.	1	+	12.54	14.16	23.01	11.2	21.05	32.48	24.81	20.77
1	54808766	54809140	.	1	+	25.05	19.21	17.24	15.25	21.06	25.66	24.83	10.89
1	54814528	54815686	.	2	+	38.17	60.02	80.55	52.66	89.96	77.42	61.94	35.93
1	54816382	54817068	.	2	+	54.03	63.75	54.41	12.78	41.73	60.04	38.7	19.93
1	54821999	54823357	.	2	+	69.9	58.96	48.89	77.8	78.95	63.38	52.81	66.16
1	54831647	54832045	.	1	+	17.97	20.34	29.13	18.62	20.81	25.34	29.27	23.44
1	54865571	54866703	.	1	+	36.9	52.12	50.6	50.87	57.52	60.4	52.08	70.1
1	54870965	54871460	.	1	+	30.95	17.4	20.01	20.05	37.29	33.29	31.79	28.98
1	54878846	54879593	.	1	+	30.03	28.74	29.6	29.81	44.17	36.29	41.96	29.59
1	54937317	54937747	.	1	+	9.55	13.26	26.91	21.89	34.53	22.69	33.84	33.04
1	55036169	55036512	.	1	+	23.44	13.28	32.87	18.9	31.44	26.75	29.97	32.93
1	55081322	55081723	.	1	+	24.52	24.53	31.73	25.25	43.21	23.36	22.46	20.32
1	55142354	55142805	.	1	+	27.77	33.8	40.07	28.56	22.56	28.22	20.55	32.79
1	55269094	55269541	.	1	+	27.64	16.33	21.09	14.63	34.48	31.03	24.41	29.12
1	55363191	55363598	.	1	+	28.63	14.27	24.55	14.56	22.72	37.88	26.35	21.4
1	55364516	55364882	.	1	+	22.25	21.39	14.01	18.7	31.63	29.49	29.2	21.42
1	55396678	55397168	.	1	+	36.47	37.98	33.15	25.55	42.2	38.76	23.31	33.41
1	55474455	55475297	.	1	+	50.82	50.35	60.28	57.46	43.82	31.28	37.72	36.06
1	55500382	55500978	.	1	+	42.84	28.72	30.74	48.89	22.56	32.22	28	27.78
1	55649996	55650415	.	1	+	24.42	32.63	23.41	20.85	29.59	21.01	26.32	19.43
1	55702698	55703085	.	1	+	39.37	26.54	24.63	24.09	14.76	26.8	29.07	21.33
1	55759468	55759828	.	1	+	43.74	22.51	20	28.47	38.28	16.65	29.93	22.23
1	55999907	56000317	.	1	+	21.22	25.49	25.73	21.87	22.7	24.39	21.63	33.05
1	56072396	56073035	.	1	+	39.71	35.94	41.45	30.89	26.52	37.92	39.12	27.66
1	56084124	56084733	.	1	+	38.46	26.64	37.73	43.4	9.81	31.52	26.16	26.01
1	56125607	56126029	.	1	+	25.61	18.42	40.02	42.22	24.53	25.79	17.76	33.8
1	56177921	56178520	.	1	+	24.66	32.85	31.96	27.68	33.37	31.35	42.89	44.89
1	56189176	56189598	.	1	+	28.36	23.32	24.3	18.45	16.95	15.3	37.04	8.85
1	56201378	56202109	.	1	+	38.59	28.74	48.52	52.14	28.46	23.11	32.64	21.98
1	56206802	56207140	.	1	+	23.16	20.3	39.45	21.6	17.9	23.75	20.85	10.79
1	56275004	56275518	.	1	+	23.53	22.55	33.07	37.13	28.43	35.59	33.62	32.67
1	56306233	56307459	.	2	+	138.61	97.97	91.99	96.76	156.07	105.61	147.23	107.24
1	56389053	56389593	.	1	+	26.69	48.13	22.38	47.57	22.56	21.59	26.16	18.33
1	56423502	56424124	.	1	+	38.76	35.99	32	46.92	38.45	38.66	38.96	34.2
1	56556818	56557151	.	1	+	18.01	31.57	11.68	23.88	30.65	31.18	23.55	17.53
1	56564274	56564757	.	1	+	36.4	21.54	31.92	32.94	38.24	29.75	33.6	31.63
1	56629333	56630174	.	1	+	45.39	27.76	39.03	31.94	65.62	40.31	41.44	55.99
1	56646291	56647143	.	1	+	62.96	44.96	44.71	46.63	70.66	62.9	58.47	38.84
1	56684201	56684542	.	1	+	34.91	30.53	18.66	22.8	19.8	21.94	16.04	23.41
1	56691212	56691549	.	1	+	16.92	22.38	17.48	27.95	29.72	27.02	19.82	23.43
1	56706403	56707199	.	1	+	29.18	30.85	47.31	31.94	56.66	54.29	38.69	56.94
1	56719780	56720345	.	2	+	51.63	52.66	49.44	40.66	91.34	111.06	77.35	109.49
1	56721888	56723304	.	2	+	103.31	102.04	87.52	89.29	151.05	172.97	164.83	211.78
1	56727637	56728792	.	1	+	66.21	61.42	46.43	73.2	122.96	126.15	85.64	95.39
1	56731947	56732324	.	1	+	23.55	22.56	11.82	26.56	29.41	52.89	42.94	39.3
1	56760378	56760843	.	1	+	38.45	37.9	24.75	41.26	26.48	25.73	14.95	26.03
1	56796141	56796562	.	1	+	26.86	21.57	35.54	29.84	44.24	32.13	40.94	51.44
1	56825997	56826551	.	1	+	40.01	63.69	53.18	58.52	31.89	33.75	48.74	40.81
1	56842362	56844291	.	2	+	588.94	572.01	715.23	425.04	729.98	646.2	792.1	505.81
1	56851445	56852052	.	1	+	33.35	58.59	39.11	37.32	18.71	40.33	43.64	28.52
1	56886628	56886973	.	1	+	18.99	33.52	30.23	30.94	19.86	11.85	22.71	15.66
1	56887634	56887974	.	1	+	30.65	15.26	24.47	19.66	27.74	29.56	21.71	14.65
1	56890232	56890687	.	1	+	22.46	38.95	21.25	23.33	33.33	45.53	29.89	26.91
1	56977802	56978234	.	1	+	41.28	20.36	29.17	28	22.76	16.02	19.8	13.65
1	57003910	57004506	.	1	+	41.89	31.84	26.06	26.64	43.26	37.07	40.94	33.34
1	57035057	57036616	.	1	+	107.15	77.39	76.68	65.76	114.92	94.14	89.34	85.99
1	57061755	57062148	.	1	+	27.72	34.76	32.9	26.3	26.51	20.86	27.14	21.29
1	57090572	57091161	.	1	+	41.74	46.15	29.55	38.24	36.27	18.19	21.47	26.85
1	57138140	57139115	.	1	+	60.8	67.43	58.82	70.99	52.51	35.59	52.07	45.47
1	57155723	57157088	.	2	+	641.7	490.6	558.41	567	541.67	505.85	637.66	615.17
1	57171578	57172515	.	1	+	39.03	61.4	44.77	48.81	45.27	53.71	62.21	61.61
1	57177945	57178892	.	2	+	129.48	120	106.01	87.52	112.62	64.93	90.48	81.4
1	57189437	57190239	.	1	+	76.28	66.17	51.45	49.55	37.75	56.55	82.92	68.1
1	57219264	57221738	.	2	+	316.43	154.23	276.85	207.8	254.26	207.99	236.45	184.05
1	57222151	57223632	.	2	+	794.66	500.15	973.23	599.36	701.85	718.45	918.43	652.46
1	57274357	57274818	.	1	+	25.5	28.57	28.11	15.67	27.59	15.11	28.17	33.01
1	57289516	57290948	.	1	+	83.79	99.82	55.68	75.46	83.85	89.23	89.26	88.76
1	57291555	57292003	.	1	+	26.43	14.24	9.33	17.61	30.7	31.24	23.59	29.28
1	57311478	57311867	.	1	+	26.71	28.68	15.33	19.05	38.24	29.04	31.76	42.4
1	57313405	57314753	.	2	+	127.31	84.9	101.32	72.09	103.22	98.97	107	107.94
1	57339957	57341408	.	2	+	106.27	90.9	79.06	102.57	124.49	99.82	100.6	98.47
1	57342287	57342700	.	1	+	32.07	33.82	29.51	25.44	28.43	34.79	27.09	30.78
1	57442505	57444086	.	2	+	280.23	249.17	243.18	327.18	202.3	392.78	265.15	433.94
1	57449803	57450506	.	2	+	93.12	130.84	154.83	102.06	51.57	149.4	140.62	95.83
1	57462563	57463044	.	2	+	90.33	45.86	21.1	94	57.96	64.77	31.91	66.24
1	57466718	57467221	.	2	+	123.92	95.1	82.75	94.84	96.54	95.86	94.99	88.94
1	57468456	57468955	.	1	+	56.34	63.5	50.7	43.54	30.11	85.03	31.14	40.78
1	57477350	57478321	.	2	+	157.31	192.59	216.63	197.41	155.26	258.72	219.88	141.07
1	57478976	57480072	.	2	+	96.79	42.47	95.04	82.12	101.03	48.96	87.38	70.79
1	57484843	57485250	.	2	+	36.41	54.37	28.38	17.01	12.75	56.17	35.46	16.28
1	57506290	57507293	.	2	+	237.32	303.37	292.48	311.33	217.81	195.75	275.26	204.4
1	57515838	57516436	.	2	+	69.86	79.31	82.75	70.49	47.11	45.83	70.12	52
1	57516870	57517278	.	1	+	22.16	31.5	20.94	22.72	18.85	22.84	23.64	19.56
1	57524138	57524507	.	1	+	21.31	20.44	21.14	28.38	26.52	28.41	29.96	34.86
1	57537719	57538120	.	1	+	25.62	21.5	25.91	34.87	36.29	29.08	22.43	31.85
1	57545940	57546871	.	2	+	95.42	77.05	84.22	105.56	64.14	41.95	56.42	60.42
1	57553174	57553984	.	2	+	668.4	317.46	510.94	376.41	517.8	446.6	576.06	370.37
1	57569571	57570477	.	2	+	68.77	73.21	53.6	81.01	61.46	43.34	61.92	72.79
1	57624830	57625247	.	1	+	18.15	25.59	17.66	27.46	46.11	20.79	27.11	41.52
1	57629585	57630467	.	1	+	48.69	80.05	47.23	81.87	38.95	32.13	17.45	41.76
1	57661161	57661560	.	1	+	18.2	34.88	40.2	48.88	26.48	28.92	36.4	27.79
1	57667766	57668114	.	1	+	27.8	22.55	40.15	27.58	40.19	19.04	42.03	27.87
1	57731144	57731948	.	1	+	48.76	43.01	45.98	37.16	53.21	45.41	74.18	55.95
1	57769004	57770037	.	1	+	44.76	68.12	44.27	50.49	72.73	70.85	75.58	79.41
1	57780067	57780495	.	1	+	24.65	26.68	13.02	21.28	24.53	48.69	64.36	37.28
1	57786173	57787366	.	2	+	1114.55	1053.85	883.8	967.32	1024.37	964.01	999.33	1061.2
1	57805077	57806327	.	1	+	33.72	57.09	48.09	75.03	58.91	61.41	67.48	64.35
1	57858737	57860219	.	2	+	278.58	234.76	328.65	281.43	261.18	175.12	199.91	170.67
1	57870687	57871750	.	2	+	68.88	61.97	49.95	86.1	70.9	63.46	69.18	60.47
1	57879771	57880517	.	2	+	120.53	115.3	68.43	100.23	65.62	98.1	99.48	84.17
1	57888561	57888958	.	1	+	24.29	17.02	21.07	23.6	12.35	8.8	5.86	11.24
1	57889335	57889784	.	1	+	46.19	33.9	43.83	60.73	27.52	19.77	31.64	27.63
1	57895719	57896274	.	2	+	74.65	39	56.68	48.91	36.95	28.01	33.06	65.48
1	57910664	57911382	.	1	+	28.03	29.83	34.36	35.19	39.53	46.86	66.63	33.23
1	57917368	57917762	.	1	+	36.33	30.74	34.21	31.77	33.34	22.38	25.22	26
1	57931060	57931825	.	2	+	64.37	72.22	39.67	53.69	46.04	73.29	91.08	59.57
1	57949085	57949463	.	1	+	18.62	20.15	14.79	11.06	29.33	23.29	14.43	13.99
1	57961287	57961967	.	1	+	33.42	34.97	36.73	28.79	54.32	41.93	45.37	35.13
1	58012812	58013263	.	1	+	19.25	31.78	24.79	29.69	17.65	33.12	42.03	46.14
1	58059501	58060278	.	1	+	22.66	38.07	33.17	25.59	53.42	55.06	53.62	36.06
1	58110256	58111334	.	1	+	49.89	71.6	57.71	67.89	45.31	42.99	47.55	45.49
1	58114193	58114773	.	1	+	37.79	62.74	49.71	45.82	47.59	27.13	30.46	39.86
1	58116467	58116939	.	1	+	27.76	38.91	23.56	29.6	34.33	25.74	31.77	18.33
1	58124691	58125945	.	2	+	132.95	148.17	90.56	102.71	94.17	107.02	99.04	96.7
1	58129845	58130611	.	2	+	132.01	138.26	132.04	140.08	105.73	111.48	101.38	121.52
1	58152566	58153621	.	2	+	221.96	215.98	204.21	212.19	232.92	130.37	148.31	137.33
1	58161205	58161692	.	1	+	51.58	28.77	48.57	36.24	39.34	33.77	21.39	29.52
1	58162281	58163305	.	2	+	123.14	116.51	108	110.24	140.29	106.18	100.47	176.59
1	58185026	58186463	.	2	+	437.01	513.95	466.65	464.4	447.06	453.27	523.15	499.02
1	58214177	58214822	.	1	+	20.44	42.14	16.59	36.25	45.29	44.45	36.22	49.44
1	58220718	58221399	.	1	+	32.39	37.03	35.51	36.23	46.6	40.28	39.68	66.43
1	58260776	58261392	.	2	+	31.34	59.63	52.03	42.58	46.73	32.08	41.44	49.35
1	58272482	58272814	.	1	+	20.15	28.53	18.7	19.77	24.69	35.35	27.29	16.54
1	58282544	58283069	.	1	+	23.64	27.74	37.91	29.84	43.27	36.24	49.3	36.19
1	58360502	58361006	.	1	+	32.15	27.71	26.03	20.21	45.13	38.79	34.51	37.29
1	58366746	58367192	.	1	+	38.44	36.86	18.85	19.02	23.54	23.26	31.77	36.67
1	58407899	58408312	.	1	+	35.33	25.64	31.92	30.81	30.39	29.75	33.61	38.35
1	58448272	58449123	.	2	+	100.71	135	79.23	125.18	92.43	75.32	83.17	103.17
1	58457764	58458205	.	1	+	31.27	34.97	35.54	40.52	59.3	27.95	41.64	46.52
1	58463254	58463694	.	1	+	50.83	57.52	51.99	48.94	32.89	37.87	34.94	55.04
1	58475764	58476183	.	1	+	20.23	19.41	19.95	20.99	36.37	27.6	28.11	33.91
1	58579436	58580467	.	1	+	82.49	94.04	87.03	130.99	67.7	53.18	48.24	69.85
1	58589402	58589900	.	1	+	23.5	24.58	23.58	31.75	23.53	42.31	24.29	38.55
1	58615146	58615871	.	1	+	39.96	47.31	20.12	40.49	48.6	43.58	31.37	63.59
1	58642806	58643812	.	2	+	396.11	397.63	472.5	386.89	285.53	288.91	304.75	299.72
1	58662017	58664316	.	2	+	304.59	298.93	392.3	322.73	252.99	177.79	194.8	163.79
1	58667561	58668575	.	1	+	219.95	152.09	248.53	172.71	141.26	50.71	63.89	52.23
1	58684351	58684692	.	1	+	23.42	24.51	30.5	18.88	23.6	25.1	29.06	32.95
1	58685887	58686513	.	1	+	24.81	32.92	58.05	30.92	63.27	44.38	25.9	37.97
1	58705729	58706077	.	1	+	9.43	10.13	23.09	27.6	21.98	21.3	36.17	17.74
1	58729443	58729776	.	1	+	16.19	22.03	15.53	20.65	11.32	12.32	9.77	16.35
1	58763198	58763637	.	1	+	33.41	38.05	27.25	35.19	28.63	41.11	58.35	48.43
1	58817918	58818512	.	1	+	24.57	48.14	35.36	43.37	17.65	27.39	20.55	20.25
1	58836979	58838482	.	2	+	1235.52	1298.24	1151.83	1209.79	1123.02	1011.38	1052.64	1050.71
1	58878296	58880309	.	2	+	1521.59	1529.92	1583.36	1584.78	1545.09	1441.04	1709.67	1612.88
1	58947350	58948294	.	1	+	57.55	86.96	39.02	49.83	109.49	143.86	141.7	150.51
1	58962118	58963924	.	2	+	248.4	260.94	257.37	236.32	308.28	182.17	239.8	221.54
1	58974096	58975321	.	2	+	241.67	176.24	231.27	201.81	316.07	245.31	265.33	267.76
1	59014831	59015192	.	1	+	33.07	30.69	28.23	29.52	17.67	28.32	25.25	29.96
1	59063498	59064836	.	2	+	581	628.51	660.74	551.85	580.24	465.46	453.39	553.84
1	59090339	59091089	.	1	+	56.38	41.95	57.73	38.2	60.36	62.8	49.4	47.39
1	59115300	59115921	.	1	+	47.49	39.09	35.52	47.96	37.64	46.85	50.8	24.68
1	59179682	59180737	.	2	+	687.89	730.57	717.09	738.39	747.19	652.5	690.03	646.22
1	59204466	59204945	.	1	+	21.4	27.69	31.91	24.43	31.37	34.72	41.08	39.33
1	59205472	59205902	.	1	+	18.13	19.43	23.52	31.62	32.39	31.66	27.13	34.8
1	59249060	59250265	.	2	+	396.3	481.48	410.32	461.79	384.32	287.35	329.56	381.56
1	59267583	59268446	.	1	+	46.5	55.48	41.36	60.65	45.83	45.28	39.55	31.32
1	59313741	59314391	.	1	+	36.59	39.07	28.44	29.86	31.52	49.37	40.84	39.92
1	59350494	59351337	.	1	+	62.72	46.23	43.72	46.81	34.88	46.92	38.63	45.55
1	59367318	59367968	.	2	+	113.88	84.24	147.05	94.15	64.53	79.98	83.96	85.1
1	59370267	59371546	.	2	+	131.32	175.08	145.49	124.58	190.91	125.41	159.25	190.76
1	59373039	59373448	.	1	+	38.89	41.14	39.05	45.8	58.56	31.25	33.2	55.04
1	59374119	59374596	.	1	+	38.96	47.19	46.04	51.02	41.99	52.75	51.4	53.15
1	59387496	59388069	.	1	+	45.06	25.67	29.6	23.43	27.49	34.63	46.61	40.08
1	59410285	59411019	.	1	+	70.42	84.9	96.06	88.28	74.03	64.23	74.64	82.12
1	59412617	59413366	.	2	+	84.82	68.64	94.57	80.8	52.29	61.03	117.46	95.34
1	59414131	59414811	.	1	+	65.5	75.24	90.88	79.95	57.36	49.18	59.19	42.54
1	59449415	59450152	.	1	+	50.8	41.12	62.66	39.38	36.81	35.38	56.15	37.01
1	59468549	59468956	.	2	+	36.68	52.47	41.46	46.92	24.72	30.41	47.16	46.51
1	59507396	59508017	.	1	+	47.78	64.35	70.57	63.55	42.44	57.96	52.97	44.51
1	59551789	59552302	.	1	+	42.9	44.14	27.23	38.33	31.41	22.27	32.64	35.33
1	59606800	59607985	.	1	+	60.81	62.31	87.03	61.43	38.4	43.06	60.28	35.04
1	59627076	59628751	.	2	+	103.65	88.7	95.38	101.24	84.95	61.23	73.78	70.82
1	59651323	59651764	.	1	+	34.34	16.43	16.58	24.49	15.71	57.72	71.75	31.49
1	59652098	59652532	.	1	+	19.17	32.68	31.68	26.22	12.78	25.94	29.05	32.95
1	59661209	59662032	.	1	+	57.4	61.49	42.47	48.86	40.09	42.08	48.59	56.92
1	59677792	59679868	.	3	+	103.03	105.48	132.69	87.72	119.76	110.35	99	100.47
1	59728816	59729237	.	1	+	43.89	29.75	31.92	29.75	21.57	39.67	37.34	22.05
1	59745046	59745582	.	1	+	33.13	17.42	41.29	50.84	22.55	29.01	26.15	22.14
1	59794488	59795466	.	2	+	55.4	66.37	52.9	39.18	42.48	58.81	58.43	70.08
1	59824121	59824497	.	1	+	36.15	25.51	19.92	28.23	26.59	21.8	18.77	26.2
1	59852352	59852694	.	1	+	21.91	16.17	14.93	18.29	18.06	22.25	31.53	15.85
1	59880928	59882084	.	1	+	57.51	56.23	80.04	61.49	37.31	63.7	40.21	37.9
1	59894925	59895620	.	1	+	57.13	40.11	42.65	53.32	23.7	22.2	47.22	34.18
1	59976100	59976461	.	1	+	27.99	18.15	22.81	23.18	6.06	12.91	16.33	24.93
1	59978111	59978447	.	1	+	23.28	15.27	17.5	24.89	29.69	21.93	29.23	25.35
1	60018992	60019427	.	1	+	35.46	36.99	27.25	29.84	58.03	28	35.34	34.28
1	60020102	60020461	.	1	+	51.28	26.63	28.29	21.16	39.22	13.28	25.22	29.88
1	60041019	60042250	.	2	+	94.56	63.73	110.03	82.18	101.98	38.8	68.26	63.24
1	60077670	60078232	.	1	+	20.38	36.95	43.8	21.29	36.31	42.89	31.7	36.29
1	60160190	60160985	.	2	+	65.03	79.86	29.47	43.52	52.24	48.73	40.28	50.25
1	60189424	60189808	.	1	+	25.42	26.48	16.35	23.88	20.76	23.6	21.67	32.15
1	60225036	60226104	.	2	+	80.02	74.04	117.86	73.24	83.68	36.88	56.42	51.94
1	60268689	60270135	.	2	+	2606.66	2209.59	2251.18	2244.86	1986.06	1552.79	2143.3	1737.76
1	60297111	60297472	.	1	+	25.51	19.39	18.75	30.32	35.46	19.29	30.98	22.32
1	60324346	60325379	.	2	+	69.71	71.07	40.25	63.22	100.79	121.78	171.72	122.06
1	60332120	60332519	.	1	+	28.82	33.77	15.3	20.05	22.57	44.09	29.92	26.08
1	60338002	60338360	.	1	+	15.81	27.41	11.61	21.63	19.88	22.88	35.04	22.53
1	60412146	60412530	.	1	+	24.38	29.55	25.71	19.75	16.8	28.63	32.95	14.6
1	60421153	60421741	.	1	+	30.16	43.19	37.92	47.99	55.24	33.72	25.96	33.25
1	60440115	60440541	.	1	+	28.64	21.41	29.24	31.23	16.78	18.51	32.92	18.48
1	60440904	60441314	.	1	+	26.73	20.5	33.06	33.93	34.31	29.81	31.75	34.61
1	60519505	60520061	.	1	+	35.27	35.87	44.84	21.19	29.41	18.23	26.15	32.72
1	60588467	60588865	.	1	+	29.86	37.83	45.85	25.27	19.64	20.01	29.01	14.51
1	60595564	60596262	.	2	+	34.6	67.8	41.36	45.75	52.82	45.28	36.79	40.81
1	60661625	60662294	.	2	+	49.75	55.46	29.54	48.93	35.9	51.88	43.21	52.2
1	60663280	60663657	.	1	+	37.52	28.74	28.4	37.24	33.36	36.31	32.64	32.5
1	60678493	60678930	.	1	+	31.96	25.54	19.96	18.9	34.4	25.92	20.61	31
1	60700184	60701298	.	2	+	60.74	55.23	64.78	48.8	69.49	38.85	36.58	51.18
1	60709694	60710040	.	1	+	19.06	25.46	29.19	20.77	29.66	28.65	18.84	18.51
1	60783128	60783552	.	1	+	27.83	29.74	29.55	27.62	44.12	33.89	35.48	23.98
1	60800215	60800547	.	1	+	22.32	32.66	21.09	14.64	24.62	31.03	34.73	19.41
1	60833186	60833701	.	2	+	30.05	42.1	42.63	34.08	39.29	33.8	35.4	21.94
1	60840650	60840982	.	1	+	20.15	26.5	19.88	18.73	11.85	31.13	29.16	35.98
1	60897038	60897462	.	1	+	38.5	32.8	41.33	27.58	28.43	25.66	29.89	24.03
1	60898699	60899154	.	1	+	21.42	34.88	33.11	22.32	52.96	33.05	31.73	26.82
1	60908588	60909562	.	2	+	58.64	49.02	65.85	77.31	40.44	60.45	62.09	32.2
1	60936314	60937026	.	2	+	93.14	44.64	95.96	99.44	48.52	53.62	76.44	56.66
1	60963713	60964165	.	1	+	38.5	31.78	33.06	31.82	36.27	25.67	34.56	14.42
1	61012622	61013896	.	2	+	203.16	215.9	232.04	210.4	153.6	203.81	223.99	161.78
1	61024216	61024882	.	1	+	53.64	17.45	33.15	42.59	25.52	44.53	28.9	27.68
1	61042245	61042726	.	1	+	28.88	29.73	33.08	29.72	41.17	23.99	22.41	40.34
1	61043723	61044579	.	2	+	81.61	74.57	79.45	104.31	57.7	93.58	71.96	114.26
1	61064191	61065082	.	2	+	57.56	43.92	56.45	70.96	50.54	48.86	63.92	52.09
1	61072667	61073235	.	1	+	25.73	25.66	47.33	44.69	38.27	28.06	29.85	30.59
1	61092817	61093543	.	1	+	49.74	40.06	54.36	54.26	44.84	46.92	37.71	37.96
1	61110540	61111409	.	2	+	77.33	53.98	56.17	54.86	70.3	73.14	49.22	44.46
1	61160287	61160704	.	1	+	28.35	13.18	18.51	14.35	27.92	24.66	18.05	24.59
1	61216450	61217207	.	1	+	48.42	39.06	58.08	41.59	24.62	32.09	35.28	23.76
1	61232010	61232390	.	1	+	27.69	16.34	27	21	34.4	28.43	32.79	20.34
1	61239752	61240457	.	1	+	35.58	38.06	65.16	45.85	35.57	33.7	32.39	36.08
1	61286457	61286826	.	1	+	41.76	21.54	30.74	45.7	38.24	31.4	16.8	32.58
1	61305911	61306329	.	1	+	40.65	34.86	43.72	22.29	33.32	22.33	22.41	33.6
1	61344824	61345320	.	1	+	21.33	15.34	25.87	34.76	32.4	24.17	34.62	29.98
1	61358499	61359474	.	1	+	55.15	21.57	54.36	37.24	59.8	46.93	34.02	54.1
1	61361109	61361523	.	1	+	20.07	19.32	30.27	29.98	24.79	21.13	23.62	15.63
1	61406825	61408382	.	1	+	90.13	61.73	60.81	88.5	82.13	80.06	83.73	60.41
1	61431017	61431467	.	1	+	25.64	30.73	41.25	26.45	35.3	19.09	28.96	27.96
1	61438060	61438600	.	1	+	43.85	29.73	31.89	33.95	36.27	24.83	19.61	28.82
1	61454348	61454892	.	1	+	28.84	37.9	43.61	40.21	28.44	18.26	24.29	17.35
1	61466117	61466468	.	1	+	27.56	23.43	32.72	33.27	19.76	26.95	15.06	15.57
1	61475243	61476124	.	1	+	60.56	48.28	49.63	47.87	37.88	44.46	41.38	37.96
1	61515844	61516438	.	1	+	40.63	26.65	22.43	21.21	33.33	27.32	38.29	33.64
1	61531044	61531444	.	1	+	34.26	31.8	52.02	12.75	39.22	31.4	28.93	26.83
1	61534633	61534968	.	1	+	44.81	30.69	27.06	27.42	21.59	21.64	24.31	27.05
1	61564116	61564617	.	1	+	29.93	24.59	37.75	11.65	30.39	30.67	36.43	36.58
1	61593172	61593535	.	1	+	37.29	20.43	23.48	36.77	21.62	15.88	27.16	30.99
1	61603358	61604653	.	2	+	540.24	268.38	242.52	408.54	538.18	563.83	492.39	527.51
1	61613419	61614102	.	1	+	14.96	31.76	30.65	40.21	19.61	32.36	39.24	26.99
1	61623047	61623774	.	1	+	51.85	45.25	44.96	44.73	40.71	47.7	35.03	35.11
1	61697810	61699704	.	2	+	740.26	258.78	554.34	212.48	733.83	360.19	646.19	227.69
1	61705108	61705839	.	2	+	47	17.41	42.44	17.99	21.57	20.75	46.71	21.21
1	61717562	61719717	.	2	+	212.33	73.35	220.61	58.52	198.48	103.05	193.96	83.56
1	61780881	61781972	.	2	+	57.65	60.16	53.97	44.39	84.28	62.23	57.45	40.69
1	61831461	61831952	.	1	+	37.67	27.32	21.89	16.32	19.01	15.36	13.34	14.81
1	61849408	61850080	.	1	+	48.43	31.87	58.07	30.93	33.5	29.62	38.05	33.26
1	61859348	61860380	.	2	+	60.95	70.31	59.76	46.46	50.86	56.47	63.82	65.29
1	61865524	61865937	.	1	+	23.46	30.67	22.33	26.32	17.67	24.18	33.69	39.66
1	61873041	61873460	.	1	+	35.37	28.73	34.31	34.04	45.13	25.59	28.92	34.42
1	61880699	61881028	.	1	+	35.12	31.65	17.59	22.01	36.4	21.77	21.57	19.39
1	61916786	61917376	.	1	+	40.56	23.54	36.5	30.62	32.38	23.28	16.83	24.14
1	61989556	61989938	.	1	+	21.29	26.55	22.29	27.26	26.56	45.19	18.75	16.48
1	62029176	62029785	.	1	+	21.39	34.85	16.53	26.51	32.35	36.43	33.62	40.37
1	62098696	62099261	.	1	+	35.43	40.05	36.71	33.02	23.58	30.49	43.77	39.09
1	62108815	62109540	.	1	+	29.1	42.17	34.36	31.99	44.43	42.76	41.68	42.74
1	62116241	62116918	.	1	+	43.25	40.07	46.09	41.5	61.75	34.57	56.12	37.96
1	62184883	62185681	.	1	+	34.27	40.01	44.94	37.2	21.57	30.57	25.2	29.69
1	62247430	62247760	.	1	+	31.93	26.55	35.19	20.97	28.52	19.25	28.12	18.42
1	62291930	62292274	.	1	+	16.77	31.39	27.7	21.47	11.99	20.45	18.08	21.68
1	62334995	62335725	.	1	+	17.28	40.11	35.49	58.58	45.68	49.34	60.84	36.06
1	62339226	62339603	.	1	+	23.39	22.45	29.29	30.32	21.67	21.8	35.67	19.41
1	62389560	62390116	.	1	+	44.16	44.22	36.73	38.39	40.45	35.37	25.95	43.69
1	62406301	62406754	.	1	+	31.97	33.72	28.18	19.97	36.35	26.74	14.05	20.33
1	62413022	62414348	.	2	+	79.91	68.02	70.7	49.28	79.31	64.39	62.79	68.96
1	62424552	62424913	.	1	+	33.15	23.58	29.52	29.7	46.07	34.77	24.28	22.11
1	62425728	62426417	.	1	+	43.28	65.68	57.86	47.84	36.96	44.49	50.51	35.11
1	62432539	62433602	.	1	+	58.72	54.05	57.51	48.63	58.85	49.77	71.14	62.47
1	62447140	62447476	.	1	+	16.61	13.11	13.71	13.12	21.17	23.21	27.83	21.91
1	62514677	62515535	.	2	+	57.38	39.98	63.72	40.38	42.05	46.18	56.86	45.54
1	62570441	62570993	.	1	+	37.48	22.57	23.65	34.01	36.28	32.22	37.33	33.53
1	62593184	62593886	.	1	+	46.31	40.1	49.77	28.79	34.52	26.32	45.43	38
1	62648602	62649131	.	1	+	32.1	37.94	55.55	36.11	27.45	14.88	27.08	28.78
1	62662676	62663022	.	1	+	28.6	20.37	32.7	31.16	16.8	14.32	27.32	23.37
1	62674564	62675017	.	1	+	34.07	19.4	29.33	32.51	18.68	21.76	29.06	25.2
1	62803180	62803537	.	1	+	16.82	17.24	22.01	19.5	25.9	26.33	24.68	19.65
1	62807160	62807641	.	1	+	23.51	16.39	35.39	37.07	27.45	23.21	33.63	43.33
1	62879431	62880090	.	1	+	33.43	36	30.8	37.32	51.4	32.88	48.11	47.47
1	62892810	62893785	.	1	+	40.04	34.89	56.67	49.97	58.96	49.44	56.93	32.27
1	62896972	62897420	.	2	+	33.15	36.91	27.16	32.89	33.33	37.24	18.68	26.9
1	62915463	62915839	.	1	+	19.92	34.44	23.1	21.48	20.97	17.03	19.03	13.79
1	62931956	62932287	.	1	+	12.44	29.24	5.7	25.19	28.27	12.05	26.9	9.97
1	62963243	62963680	.	1	+	15.86	17.29	17.48	15.53	39.62	24.49	24.54	28.31
1	62977951	62978593	.	1	+	29.05	39.06	43.85	22.39	47.27	33.74	37.14	43.72
1	63053591	63054241	.	1	+	34.38	33.9	27.25	30.9	47.19	41.19	25.12	41.91
1	63057041	63057875	.	1	+	49.72	30.84	42.57	36.19	49.74	49.36	46.03	47.45
1	63062980	63063324	.	1	+	25.65	7.04	12.4	9.97	25.46	13.04	25.16	18.14
1	63091755	63092167	.	1	+	34.12	28.62	34.08	36.83	27.5	20.02	17.78	20.32
1	63112140	63113022	.	1	+	58.41	32.86	42.53	62.75	50.88	43.65	49.63	31.32
1	63129149	63129608	.	1	+	27.66	28.58	34	24.08	25.59	20.11	16.89	30.07
1	63172070	63172628	.	1	+	41.85	23.62	59.2	48.99	23.57	30.51	30.75	23.85
1	63199006	63199882	.	1	+	85.59	43.02	48.35	62.65	32.11	39.62	70.54	24.66
1	63243451	63243830	.	1	+	28.78	10.22	29.37	23.14	25.54	30.89	33.7	30.97
1	63296016	63296411	.	1	+	35.33	22.56	34.28	21.25	29.41	28.93	42.01	41.22
1	63309716	63310555	.	1	+	50.72	32.92	34.35	41.58	51.46	37.81	42.51	34.17
1	63323084	63323613	.	1	+	41.92	31.85	47.39	23.45	35.41	39.53	30.68	38.08
1	63376970	63377432	.	1	+	20	27.4	15.08	18.51	20.89	30.54	24.65	16.68
1	63393566	63393964	.	1	+	38.42	27.63	28.25	19	33.36	14.14	36.46	28.01
1	63404596	63404957	.	1	+	24.21	26.39	25.52	14.4	23.87	24.6	20.85	15.69
1	63412618	63413182	.	1	+	25.74	46.19	33.15	42.59	35.33	32.99	32.63	25.78
1	63422676	63423146	.	1	+	24.52	34.75	17.63	51.55	18.66	22.53	32.76	15.48
1	63480584	63481587	.	2	+	77.79	59.86	68.23	58.63	79.47	72.87	73.71	65.16
1	63675588	63675988	.	1	+	23.44	22.48	28.18	23.11	28.49	21.73	38.4	25.18
1	63690671	63691071	.	1	+	19.19	30.67	25.86	26.31	34.37	25.86	21.53	31.93
1	63693996	63694564	.	1	+	35.4	28.74	52.09	29.81	37.3	27.22	36.36	28.64
1	63780209	63780821	.	2	+	35.65	42.16	59.15	46.86	41.71	48.52	32.26	40.81
1	63802663	63803018	.	1	+	27.54	11.2	22.18	34.26	27.69	26.97	27.32	12.66
1	63828320	63828833	.	1	+	31.1	19.5	28.41	35.13	35.33	45.37	39.16	34.38
1	63850377	63851082	.	1	+	61.61	46.26	43.75	55.35	39.79	37.85	34.98	38.91
1	63901862	63902230	.	1	+	30.73	15.28	16.36	27.02	23.72	22.74	29.19	26.28
1	63906293	63906716	.	1	+	20.21	24.5	19.93	14.65	25.59	34.36	32.84	29.1
1	63952600	63952970	.	1	+	22.33	25.52	28.13	21.98	26.58	31.85	20.64	26.19
1	63973683	63974174	.	1	+	21.34	33.77	43.55	37.99	20.61	19.97	22.44	29.94
1	63983646	63984357	.	1	+	51.88	40.1	50.85	54.29	52.71	37.02	35.91	33.22
1	63986417	63986947	.	1	+	21.37	21.51	30.65	34.92	25.5	41.48	24.29	33.73
1	63995567	63996058	.	1	+	34.23	38.96	18.9	36.09	32.34	25.64	38.29	25.92
1	64055117	64056015	.	2	+	68.93	68.04	59.16	72.39	68.96	71.04	62.8	68.02
1	64081482	64081955	.	1	+	43.88	46.15	23.64	32.92	27.45	23.97	31.74	25.9
1	64095021	64095855	.	1	+	29.34	38.79	32.9	29.63	60.75	63.81	96.74	88.05
1	64100594	64100978	.	1	+	14.67	19.24	15.01	19.42	20.98	28.12	31.41	16.76
1	64110363	64110827	.	1	+	25.64	44.04	35.36	40.2	20.59	17.43	24.29	30.85
1	64145177	64145583	.	1	+	23.44	24.52	24.66	25.21	41.26	26.74	23.41	20.34
1	64160383	64161212	.	2	+	70.31	45.17	54.33	28.71	44.91	41.18	53.29	35.11
1	64193804	64194306	.	1	+	34	27.55	32.8	32.39	14.78	20.98	17.84	24.27
1	64194459	64195028	.	1	+	34.32	23.61	31.96	30.87	39.26	37.12	41.03	30.56
1	64199612	64200016	.	1	+	21.37	31.76	31.85	24.36	32.36	41.45	16.81	36.59
1	64248227	64248557	.	1	+	36.25	16.36	38.79	41.05	12.76	37.54	20.59	15.48
1	64251224	64252196	.	2	+	77.73	91.37	59.1	55.57	77.27	57.71	68.25	59.51
1	64262622	64263384	.	2	+	57.33	36.95	53.15	61.68	52.9	35.42	33.99	46.5
1	64277808	64278161	.	1	+	31.97	22.48	5.87	28.38	31.43	35.08	23.41	30.01
1	64287307	64288515	.	2	+	96.46	79.11	56.62	42.9	69.21	58.67	73.71	85.93
1	64293909	64294867	.	1	+	92.79	85.41	67.59	66.28	48.14	48.34	45.53	63.34
1	64306584	64307279	.	1	+	59.44	50.38	28.38	53.23	34.79	36.19	58.03	32.27
1	64335131	64336974	.	2	+	167.65	134.78	101.97	134.13	136.52	143.09	92.42	132.95
1	64341888	64343141	.	1	+	150.96	132.96	124.95	184.8	103.89	128.37	96.04	108.25
1	64370720	64371268	.	1	+	33.27	37.99	52.1	42.6	34.37	27.21	28.88	25.75
1	64399013	64399457	.	1	+	28.93	30.78	43.77	31.91	41.2	26.42	32.65	29.66
1	64428389	64428778	.	1	+	18.07	17.35	36.32	14.64	34.48	32.71	16.9	30.09
1	64487636	64488532	.	2	+	116.45	145.39	129.08	119.56	136.79	95.1	86.54	129.09
1	64518004	64518385	.	1	+	19.98	14.2	19.7	16.43	32.86	20.38	27.51	21.6
1	64525735	64526150	.	1	+	37.69	33.93	32	44.79	38.46	37.84	38.95	40.85
1	64530650	64531098	.	1	+	19.19	33.74	30.56	23.16	42.22	23.35	23.39	21.28
1	64552628	64553033	.	1	+	20.15	33.63	19.87	17.69	24.69	26.93	24.47	25.29
1	64576433	64576822	.	1	+	18.68	28.24	21.7	20.19	13.11	19.78	17.27	13.94
1	64579248	64580140	.	1	+	36.77	42.11	55.53	73.4	38.88	27.17	58.84	41.76
1	64582381	64582960	.	1	+	27.83	24.62	18.91	30.81	35.3	39.67	40.14	34.52
1	64593275	64593815	.	1	+	31.09	27.71	29.58	36.18	45.13	40.44	35.44	19.12
1	64613743	64614868	.	1	+	39.11	44.92	45.84	62.46	70.84	61.31	47.47	72.91
1	64618956	64620157	.	2	+	80.08	65.89	61.12	72.1	92.11	58.75	71.89	74.58
1	64625038	64625454	.	1	+	23.47	9.21	32.94	27.41	34.35	28.31	30.86	33.82
1	64625749	64626085	.	1	+	18.89	22.29	15.03	24.58	26.94	23.82	18.06	19.68
1	64644456	64645811	.	2	+	275.51	328.66	215.89	232.92	263.62	255.69	272.81	294.57
1	64659916	64661041	.	2	+	81.43	78.83	84.61	90.35	76.12	75.22	63.72	83.06
1	64676825	64678438	.	2	+	410.76	387.78	424.58	356.04	346.57	313.97	335.67	352.01
1	64683642	64684109	.	1	+	47.67	45.07	31.84	65.84	46.17	51.18	49.46	66.38
1	64689314	64689725	.	1	+	29.99	41.04	36.66	43.58	30.4	23.13	29.86	29.69
1	64695190	64695609	.	1	+	25.63	27.65	44.78	35.96	25.5	17.43	36.44	22.19
1	64705002	64706124	.	2	+	95.28	125.3	89.46	107.75	84.54	136.83	109.13	118.5
1	64715337	64715845	.	1	+	40.64	26.66	38.98	28.65	22.54	32.27	29.88	29.78
1	64724579	64725164	.	2	+	43.35	31.74	66.02	57.33	54.23	43.76	68.68	43.62
1	64730865	64731416	.	1	+	31.21	40.1	43.85	28.79	43.35	42.79	27.84	40.86
1	64737389	64739159	.	2	+	104.32	132.07	117.48	108.87	139.49	132.62	127.37	147.18
1	64774048	64775164	.	2	+	112.23	154.8	158.56	144.84	174.13	133.52	114	122.5
1	64784501	64785991	.	2	+	97.25	108.05	110.22	146.65	312.58	318.35	287.27	412.64
1	64835030	64836224	.	2	+	421.95	362.35	356.55	382.8	347.32	307.49	390.19	318.38
1	64841202	64842465	.	2	+	368.03	306.76	431.33	339.28	412.43	273.4	385.09	286.68
1	64848474	64849186	.	1	+	29.09	28.8	26.07	22.39	41.45	54.28	64.86	35.14
1	64870211	64871328	.	2	+	591.09	496.21	587.7	566.99	555.55	490.42	533.42	521.47
1	64884047	64885408	.	2	+	95.23	108.74	126.64	137.78	111.91	106.21	54	87.14
1	64914092	64915036	.	2	+	219.13	226.31	239.2	199.8	214.32	220.3	262.83	233.17
1	64919905	64921888	.	2	+	357.98	348.61	401.02	312.98	315.35	442.92	360.44	346.49
1	64925850	64926295	.	1	+	52.54	79.19	136.77	67.11	65.92	52.68	47.32	52.9
1	64927583	64928029	.	1	+	48.87	72.51	76.43	88.96	54.59	30.64	32.87	49.25
1	64931294	64932542	.	2	+	98.59	99.54	90.73	131.16	123.98	91.88	106.31	113.73
1	64959831	64960388	.	1	+	13.96	20.54	20.14	30.9	70.78	37.08	33.5	49.54
1	64975085	64975576	.	1	+	44.5	49.06	41.19	43.46	66.59	52.95	53	77.68
1	64977359	64978507	.	2	+	261.25	273.93	284.61	237.14	122.34	144.03	148.77	153.24
1	64984275	64984680	.	1	+	32.1	45.12	35.46	53.1	23.53	18.19	28.01	23.99
1	64989045	64990367	.	2	+	117.45	102.41	129.18	101.67	118.81	105.31	84.38	113.77
1	65007623	65007974	.	1	+	17.81	16.2	11.54	18.4	29.98	34.94	18.08	16.76
1	65013105	65014258	.	2	+	70.39	61.68	38.93	73.81	108.32	82.73	88.29	90.61
1	65030829	65032443	.	2	+	247.35	229.46	257.13	228.33	228.88	305.74	260.87	248.76
1	65043651	65045407	.	2	+	122.19	140.37	144.87	146.32	164.01	140.23	100.9	124.41
1	65049845	65050945	.	2	+	476.22	489.48	448.05	477.12	378.36	358.01	442.27	453.76
1	65077218	65077705	.	1	+	21.35	33.77	25.9	41.17	29.44	20.79	30.85	24.14
1	65139695	65140216	.	1	+	48.29	31.83	15.39	20.24	41.24	35.45	38.2	41.02
1	65150906	65151328	.	1	+	23.28	38.68	31.5	23.86	14.84	17.71	18.86	23.4
1	65184215	65184865	.	1	+	36.7	84.35	53.28	57.56	34.66	23.84	22.17	28.47
1	65228504	65228971	.	1	+	21.44	25.66	40.23	31.92	36.3	42.92	31.71	35.37
1	65235646	65236049	.	1	+	46.31	46.27	48.58	21.33	32.55	39.48	41.72	30.4
1	65236707	65237107	.	1	+	38.97	51.28	49.57	51.01	40.02	69.25	41.29	43.65
1	65237752	65238208	.	1	+	32.5	38.92	53.06	39.29	71.25	48.7	61.37	55
1	65248388	65248905	.	1	+	25.7	22.57	39.02	26.57	29.42	42.14	37.33	33.54
1	65252488	65252881	.	1	+	36.29	33.78	30.61	34.84	26.49	22.45	22.44	21.24
1	65323261	65325454	.	2	+	181.88	85.04	152.01	106.57	113.12	91.58	117.85	112
1	65354999	65355672	.	2	+	36.65	34.97	40.28	37.32	30.62	45.22	41.66	48.42
1	65424932	65425765	.	1	+	33.49	35.99	36.68	45.8	55.59	46.05	42.41	44.61
1	65440372	65441319	.	2	+	55.56	46.84	61.99	63.28	42.82	78.99	80.19	53.92
1	65463152	65464804	.	2	+	2574.19	2421.05	2512.27	2377.84	2517.51	2483	2513.38	2429.03
1	65546342	65547790	.	2	+	261.69	171.55	245.2	211.07	100.26	118.86	118.54	90.12
1	65553923	65554460	.	1	+	39.75	26.71	27.24	25.57	47.19	28.83	33.5	53.34
1	65555927	65556797	.	2	+	92.64	70.23	54.94	61.14	68.38	49.08	46.47	51.07
1	65618773	65619209	.	1	+	19.2	28.63	15.29	31.6	31.42	29.17	29	32.88
1	65648198	65648843	.	2	+	68.64	72.28	60.81	49.56	63.24	72.35	51.94	47.29
1	65682370	65683200	.	1	+	44.17	38.05	26.07	36.26	41.45	44.41	34.29	41.79
1	65699989	65701172	.	2	+	518.05	555.39	534.42	561.44	524.2	537.87	506.42	644.31
1	65721420	65721811	.	1	+	19.22	26.62	31.8	20.07	51.01	34.07	22.43	19.3
1	65748757	65749333	.	1	+	47.27	34.93	39.09	31.97	38.35	31.31	29.77	33.34
1	65761289	65761892	.	2	+	84.04	121.31	136.84	96.13	58.22	68.86	119.57	73.77
1	65775107	65775738	.	1	+	26.84	16.43	21.32	38.35	37.33	51.11	40.05	41.96
1	65802073	65802904	.	2	+	92.46	77.8	63.98	88.23	88.69	65.96	75.56	84.01
1	65818239	65818711	.	1	+	44.12	33.92	48.59	54.39	37.43	31.27	21.36	31.36
1	65844831	65845209	.	1	+	24.38	14.27	11.69	20.8	31.61	28.62	29.18	29.19
1	65876476	65876819	.	1	+	36.15	23.47	28.12	18.82	20.68	29.35	21.59	24.26
1	65897442	65897851	.	1	+	44.26	51.43	50.91	57.55	29.73	32.06	36.01	37.96
1	65908517	65908924	.	1	+	27.72	18.4	14.1	24.2	18.66	35.05	43.06	30.96
1	65921904	65923042	.	2	+	401.97	446.87	352.28	424.95	345.94	436.24	444.24	396.35
1	65962782	65963449	.	1	+	38.84	39.1	36.72	39.45	33.63	50.13	36.98	47.45
1	65975876	65976506	.	1	+	33.09	23.54	17.66	15.84	33.36	30.76	32.72	35.72
1	65980050	65980383	.	1	+	13.73	21.35	20.96	22.74	23.8	19.44	21.73	40.06
1	66037310	66038514	.	2	+	859.78	864.63	919.76	915.61	669.7	729.73	849.45	801.74
1	66080280	66080795	.	1	+	22.49	27.7	36.66	34.01	38.25	26.44	31.73	43.1
1	66083574	66084401	.	1	+	60.72	67.54	53.02	58.37	41.24	49.58	48.49	41.71
1	66159294	66159958	.	1	+	42.93	45.18	35.53	40.48	43.22	27.2	26.08	20.03
1	66162059	66162687	.	2	+	37.79	41.14	52.09	34.1	45.59	37.82	44.31	41.76
1	66211984	66212940	.	2	+	175.26	207.28	129.72	182.31	152.5	219.09	277.65	263.01
1	66380991	66381710	.	1	+	48.7	41.03	28.33	46.77	46	51.93	62.4	55.99
1	66450741	66451599	.	2	+	39.96	41.14	33.13	52.2	24.81	50.98	52.57	45.55
1	66482960	66483351	.	1	+	19.17	24.51	19.95	19.93	30.48	25.1	35.61	31.98
1	66485618	66486275	.	2	+	43.34	43.01	40.09	49.9	55.21	48.71	65.94	56.9
1	66505431	66507235	.	2	+	92.96	85.01	91.53	98.75	113.66	95.2	102.35	105.05
1	66528952	66529316	.	1	+	15.56	13.11	13.7	18.16	22.2	22.37	24	20.92
1	66533952	66534403	.	1	+	40.59	30.73	27.11	30.68	24.52	21.58	31.76	27
1	66545225	66545631	.	1	+	8.39	22.28	13.86	23.53	26.96	30.66	19.98	20.69
1	66562224	66562594	.	1	+	16.91	20.34	19.81	19.67	24.77	23.65	35.87	23.43
1	66574987	66576021	.	2	+	81.25	69.9	139.29	51.13	66.35	57.99	81.9	47.19
1	66598936	66599894	.	2	+	57.53	43.94	36.48	58.29	44.41	49.65	65.79	76.73
1	66611293	66612043	.	1	+	35.7	43.11	54.33	49.98	38.94	51.9	56.04	45.55
1	66629404	66630843	.	1	+	56.98	84.2	46.25	57.57	65.04	82.94	80.08	82.16
1	66645183	66645612	.	1	+	17.68	18.17	16.02	30.36	19.12	13.73	15.33	25.84
1	66645980	66646403	.	1	+	16.68	23.24	9.18	19.29	10.04	25.69	24.86	28.75
1	66658378	66660177	.	2	+	362.25	323	329.71	305.92	246.93	309.47	346.97	357.4
1	66722395	66723011	.	1	+	42.13	41.13	43.77	29.82	43.69	43.59	50.7	47.45
1	66747804	66749120	.	2	+	103.28	111.99	147.21	114.09	160.61	153.51	130.45	143.4
1	66752933	66754361	.	2	+	206.92	194.53	234.66	231.83	234.45	253.28	284.01	249.04
1	66759070	66759957	.	1	+	48.76	49.16	41.27	38.23	50.19	56.14	55.87	61.64
1	66834402	66835778	.	2	+	724.98	718.47	671.56	666.85	614.68	637.05	789.13	726.15
1	66899967	66901253	.	2	+	612.06	424.63	475.16	403.77	389.43	396.14	368.78	363.35
1	67000868	67001227	.	1	+	24.25	17.27	27.9	15.46	37.74	23.71	14.2	17.62
1	67028184	67029256	.	2	+	80.59	101.64	92.74	81.37	65.23	107.53	72.9	95.4
1	67057445	67058497	.	2	+	60.43	95.15	79.25	51.05	89.34	66.52	93.74	66.07
1	67096558	67096994	.	1	+	22.44	30.73	33.02	25.4	22.55	40.64	25.22	34.68
1	67103495	67103849	.	1	+	55.25	52.24	36.56	48.85	17.06	40.45	99.86	53.11
1	67120370	67120784	.	1	+	20.16	20.39	26.9	17.7	36.52	25.23	29.16	17.5
1	67152806	67153375	.	1	+	35.69	60.61	27.18	42.56	32.89	55.16	61.61	46.5
1	67154176	67155072	.	1	+	43.59	62.09	32.73	66.41	51.03	56.56	108.42	67.15
1	67155723	67156846	.	1	+	85.59	78.04	86.45	64.76	72.48	57.93	75.53	62.31
1	67172340	67172678	.	1	+	16.94	18.33	19.84	24.9	22.75	26.98	37.71	20.47
1	67180072	67182332	.	2	+	234.1	202.04	210.56	253.22	253.62	367.42	347.13	311.42
1	67190879	67192294	.	1	+	71.68	68.54	51.09	91.94	50.35	116.51	119.32	98.21
1	67234196	67234712	.	1	+	17.08	30.72	25.91	35.93	20.6	39.05	38.31	20.27
1	67252838	67253620	.	2	+	56.86	68.06	66.2	75.59	87.37	52.61	60.99	66.14
1	67267002	67267472	.	1	+	21.53	29.82	43.85	37.32	49.29	35.38	46.39	38.01
1	67290470	67291463	.	2	+	90.98	116.43	112.22	114.04	142.57	138.55	145.72	130.09
1	67313054	67313596	.	1	+	23.51	24.59	40.1	37.06	12.75	24.88	38.3	39.49
1	67322362	67323302	.	1	+	23.79	45.21	34.28	40.44	61.75	43.62	56.12	52.2
1	67437247	67438128	.	2	+	238.68	208.35	246.57	206.62	199.43	121.82	123.89	153.44
1	67447609	67449069	.	2	+	424.74	527.08	505.49	536.47	514.66	505.39	557.08	581.39
1	67457427	67459204	.	2	+	709.23	780.14	812.03	811.87	745.63	704.8	772.05	752.34
1	67482812	67483365	.	2	+	48.72	42.03	60.18	56.31	56.07	50.31	32.1	47.44
1	67489140	67489770	.	1	+	18.22	39	29.58	28.73	21.58	42.92	49.44	35.38
1	67524416	67525312	.	2	+	71.16	57.86	63.72	69.18	64.92	76.96	70.07	71.79
1	67544200	67545440	.	2	+	762.06	805.59	813.82	730.74	750.78	611.72	651.62	707.19
1	67560065	67561044	.	1	+	45.44	42.09	30.71	26.59	50.91	60.14	51.45	59.79
1	67573706	67574218	.	1	+	11.7	20.42	19.94	17.81	38.37	33.5	24.38	35.88
1	67587846	67589314	.	2	+	323.11	322.77	389.14	323.25	398.84	339.41	289.15	366.42
1	67609502	67610875	.	2	+	413.23	350.57	334.59	347.45	367.97	511.61	588.75	415.87
1	67612375	67613577	.	2	+	446.92	380.61	458.08	349.03	485.21	392.03	394.46	426.12
1	67633192	67633613	.	1	+	24.07	25.3	25.36	13.27	24.01	19.62	15.24	18.75
1	67657559	67657920	.	1	+	13.64	21.28	17.34	20.48	15.97	26.38	25.67	28.54
1	67659562	67660363	.	2	+	36.77	61.61	41.35	51.06	32.91	44.47	38.61	64.54
1	67675233	67675897	.	1	+	52	40.98	20.05	43.54	21.06	72.63	76.05	67.34
1	67720345	67722697	.	2	+	560.74	491.8	511.09	526.85	527.31	623.04	545	557.81
1	67813761	67814228	.	1	+	33.17	32.81	34.27	19.11	29.4	30.6	34.55	36.48
1	67819066	67819652	.	1	+	33.25	51.33	48.54	35.14	31.41	21.44	28.9	28.64
1	67830402	67831565	.	1	+	97.68	91.2	70.27	61.6	84.95	64.68	52.78	62.3
1	67840139	67841327	.	2	+	97.5	99.43	99.37	117.78	117.74	111.44	112.81	114.71
1	67842963	67843489	.	1	+	68.72	60.01	56.01	81.08	74.66	38.3	66.49	61.46
1	67865584	67867336	.	2	+	101.94	106.35	89.37	94.55	97.45	139.66	110.09	133.69
1	67873503	67874112	.	1	+	53.15	47.05	71.85	46.68	38.26	57.04	60.36	49.28
1	67887775	67888172	.	1	+	44.25	31.89	55.65	40.51	30.7	43.56	51.73	33.22
1	67918485	67918909	.	1	+	26.88	42.13	31.99	28.78	40.35	47.75	33.46	37.1
1	67925579	67925965	.	1	+	27.88	34.9	31.96	35.13	36.31	32.18	24.25	47.76
1	67950733	67951125	.	1	+	48.28	28.75	46.18	36.21	29.45	33.81	25.16	29.58
1	67962603	67963492	.	1	+	91.41	78.75	68.41	57	77.35	86.41	98.33	85.9
1	67969137	67969800	.	2	+	55.52	66.22	38.65	71.78	39.7	63.97	90.25	50.14
1	67996330	67997183	.	1	+	29.24	40.99	33.03	41.43	69.16	69.31	45.83	59.76
1	68004223	68005191	.	2	+	67.61	54.94	52.55	51.62	52.12	74.08	82.89	58.63
1	68011967	68012778	.	2	+	91.55	87.65	55.57	77.41	89.23	75.76	122.98	77.44
1	68020434	68020956	.	1	+	23.69	46.27	59.25	33.06	34.5	30.44	39.89	39.91
1	68026948	68027789	.	1	+	73.05	56.98	75.92	64.27	40.87	59.92	55.57	73.76
1	68055408	68055770	.	1	+	30.15	29.82	36.74	23.46	43.38	48.54	51.94	35.15
1	68079324	68080125	.	1	+	71.81	71.35	85.58	61.27	48.79	39.85	39.21	60.56
1	68080148	68080741	.	1	+	34.64	56.39	53.1	42.5	42.04	56.08	47.7	56.93
1	68081202	68081623	.	1	+	28.93	28.73	29.57	36.15	28.45	42.12	32.66	34.46
1	68087692	68088142	.	1	+	22.6	37.01	22.52	52.25	44.33	41.97	38.99	37.07
1	68089336	68090100	.	1	+	66.38	51.98	26.96	49.64	68.13	78.88	56.53	65.29
1	68094579	68095122	.	1	+	41.19	49.13	41.25	41.4	66.34	54.52	59.49	54.99
1	68109723	68110566	.	2	+	87.68	50.72	71.66	95.23	76.42	57.82	63.7	63.27
1	68122788	68123393	.	1	+	30.99	40.98	34.2	36	18.63	22.39	23.35	34.67
1	68141403	68141748	.	1	+	23.35	26.51	19.89	16.67	20.72	32.79	27.27	27.22
1	68152572	68153608	.	2	+	438.77	379.05	427.95	418.07	264.47	306.29	329.73	292.19
1	68239654	68240013	.	1	+	19.95	18.24	18.5	13.32	26.93	23.82	23.76	24.6
1	68254051	68254951	.	2	+	47.62	40	60.2	45.7	37	54.4	48.64	51.25
1	68274229	68274890	.	1	+	93.22	53.73	73.85	59.58	80.68	70.47	79.17	60.42
1	68306234	68307617	.	2	+	194.07	182.4	203.16	159.4	181.64	225.75	159.57	193.22
1	68316744	68317292	.	1	+	49.88	60.37	57.73	58.36	57.34	42.97	43	51.18
1	68335668	68336994	.	2	+	96.97	83.74	97.88	91.07	95.26	84.86	54.64	57.59
1	68341395	68342242	.	2	+	41.12	46.16	55.49	41.46	31.99	41.21	58.75	68.33
1	68386134	68386806	.	1	+	49.85	53.25	49.52	53.09	52.21	57.8	52.2	37.93
1	68399536	68399909	.	1	+	42.17	41.1	43.73	45.76	40.83	59.26	44.16	41.76
1	68405108	68405511	.	1	+	42.03	39.08	43.84	54.38	33.57	33.71	34.27	35.14
1	68409302	68409791	.	1	+	40.05	27.69	29.5	30.82	66.04	64.31	63.3	55.99
1	68419249	68420125	.	1	+	70.14	91.3	80.91	64.89	50.6	84.63	55.51	65.16
1	68432084	68432647	.	1	+	38.51	44.09	36.63	27.6	22.54	28.12	23.35	31.69
1	68437921	68438580	.	1	+	50.69	48.35	30.8	35.19	55.36	31.23	37	31.32
1	68457431	68458121	.	1	+	73.25	65.02	51.12	57.76	68.84	71.8	62.81	75.6
1	68466865	68467877	.	1	+	58.71	68.34	45.79	34.9	42.6	76.3	60.2	67.2
1	68474146	68474784	.	1	+	30.06	31.83	34.34	28.76	42.24	32.97	39.12	38.14
1	68495328	68495947	.	1	+	29.97	27.69	34.28	31.86	24.51	42.16	22.41	40.29
1	68498371	68498829	.	1	+	34.12	39.88	31.74	30.53	21.6	21.68	20.59	20.31
1	68513543	68513882	.	1	+	10.66	30.65	46.97	38.87	21.61	20.06	25.29	22.27
1	68529830	68530974	.	1	+	70.32	67.83	53.99	65.65	96.59	79.14	65.53	98.16
1	68550014	68551257	.	2	+	462.86	451.19	488.07	467.38	475.21	483.64	547.4	472.85
1	68557613	68558242	.	2	+	34.37	46.22	40.27	28.77	29.49	41.19	37.22	26.68
1	68582160	68582589	.	1	+	37.58	38	49.74	35.16	19.65	28.84	39.11	37.18
1	68585609	68586452	.	1	+	68.63	72.3	67.85	62.23	57.09	56.53	55.59	48.24
1	68592486	68593411	.	1	+	78.73	56.89	41.81	58.8	60.64	71.82	91.03	67.09
1	68604275	68605280	.	2	+	113.11	105.86	131.35	144.57	99.06	112.78	135.29	109.15
1	68613352	68614036	.	1	+	54.18	57.35	55.42	63.71	34.13	47.06	42.13	55.95
1	68614367	68615209	.	2	+	64.46	50.82	60.5	75.67	74.89	66.74	60.09	67.1
1	68629594	68630609	.	2	+	71.49	55.61	83.58	68.61	79.16	83.58	91.93	84.95
1	68640480	68640928	.	1	+	36.59	38.04	54.52	46.92	30.54	34.56	33.42	29.46
1	68650024	68650418	.	1	+	33.39	27.76	58.06	31.99	46.37	32.08	38.93	39.9
1	68660004	68660449	.	1	+	54.09	47.22	53.15	55.29	40.93	47.78	45.93	33.22
1	68679720	68680136	.	1	+	25.72	28.73	29.58	40.43	44.15	25.59	29.85	43.02
1	68688637	68690869	.	2	+	195.12	154.88	150.48	191.23	181.18	209.88	183.76	190.45
1	68699853	68700434	.	1	+	48.63	33.93	30.75	43.65	45.73	55.94	41.44	47.45
1	68742777	68743237	.	1	+	31.16	38.01	48.57	46.89	20.65	27.18	40.93	38.1
1	68743820	68744525	.	1	+	38.88	22.63	33.14	37.29	42.65	55.09	44.29	58.84
1	68752662	68753329	.	2	+	51.93	30.79	48.42	51.04	49.94	47.79	37.65	59.79
1	68771832	68772659	.	2	+	64	59.32	58.88	49.85	41.3	43	48.46	63.49
1	68778726	68779340	.	1	+	51.99	69.68	75.49	39.3	44.11	39.61	39.41	43.63
1	68789900	68790468	.	1	+	31.39	65.64	41.31	41.45	44.01	64.3	48.63	46.5
1	68805998	68806757	.	1	+	50	67.34	54.04	45.49	39.52	78.76	67.51	49.22
1	68817920	68819026	.	2	+	85.73	82.98	61.96	70.8	74.86	80.06	78.27	72.68
1	68850716	68851081	.	1	+	24.46	21.43	22.27	34.52	22.65	28.5	22.52	27.17
1	68858965	68859658	.	1	+	40.01	31.84	36.63	46.81	67.79	47.75	37.7	54.1
1	68864220	68864815	.	1	+	60.68	61.44	38.9	46.71	38.16	44.59	64.1	53.1
1	68925531	68926489	.	1	+	20.53	54.49	48.48	30.87	37.78	57.58	48.81	51.25
1	68930194	68930807	.	1	+	13.89	22.54	27.12	29.63	36.28	34.84	30.83	37.58
1	68936464	68937624	.	2	+	414.33	400.05	408.81	419.35	401.14	390.59	451.09	397.22
1	68964562	68965247	.	2	+	70.37	61.7	114.59	85.29	51	72.55	80.1	85.89
1	68986710	68987323	.	1	+	25.8	50.35	27.25	31.98	43.29	38.7	24.17	47.58
1	68989276	68989669	.	1	+	60.63	42.03	88.49	65.87	38.06	37.94	35.76	33.21
1	69027579	69028130	.	1	+	21.39	27.68	34.24	31.82	20.59	38.08	32.69	39.4
[truncated: 102,985 more rows]
