# Supplementary material for: Multi-species annotation of transcriptome and chromatin structure in domesticated animals
Source: BMC Biol. 2019 Dec 30;17:108. doi: 10.1186/s12915-019-0726-5 (PMC6936065; doi:10.1186/s12915-019-0726-5)
Supplement: Supplementary file 9 — Additional file 9 ATAC-seq peaks (coordinates, quantification, positional classification): the archive contains four folders, one for each species (bos_taurus, capra_hircus, gallus_gallus, sus_scrofa). Each folder contains the following six files: • mergedpeaks_allinfo_gn_frag.tsv • mergedpeaks_allinfo_tr_frag.tsv • mergedpeaks_allinfo_tr_ref.tsv • mergedpeaks_allinfo_gn_ref.tsv • mergedpeaks.peaknb.allexp.readnb.bed.readme.idx • mergedpeaks.peaknb.allexp.readnb.bed [file 12915_2019_726_MOESM9_ESM.gz › atac.peaks/bos_taurus/mergedpeaks_allinfo_gn_ref.tsv]

chr	beg	end	exon	intron	tss	tss1000	tss5000	tts	tts1000	tts5000
1	5122	7816	NA	NA	NA	NA	NA	NA	NA	NA
1	13519	15925	NA	NA	NA	NA	ENSBTAG00000046619,	NA	NA	ENSBTAG00000046619,
1	20215	22493	NA	NA	NA	ENSBTAG00000046619,	ENSBTAG00000046619,	NA	ENSBTAG00000046619,	ENSBTAG00000046619,
1	27113	27845	NA	NA	NA	NA	NA	NA	NA	NA
1	30599	31122	NA	NA	NA	NA	ENSBTAG00000006858,	NA	NA	ENSBTAG00000006858,
1	33150	33926	NA	NA	NA	ENSBTAG00000006858,	ENSBTAG00000006858,	NA	NA	ENSBTAG00000006858,
1	41770	42784	NA	NA	NA	NA	NA	NA	NA	NA
1	48689	49841	NA	NA	NA	NA	NA	NA	NA	NA
1	50985	52223	NA	NA	NA	NA	NA	NA	NA	NA
1	57144	57859	NA	NA	NA	NA	NA	NA	NA	NA
1	58208	58712	NA	NA	NA	NA	NA	NA	NA	NA
1	60933	61856	NA	NA	NA	NA	NA	NA	NA	NA
1	65244	67646	NA	NA	NA	NA	ENSBTAG00000039257,	NA	NA	ENSBTAG00000039257,
1	73688	74049	NA	NA	NA	NA	ENSBTAG00000039257,	NA	NA	ENSBTAG00000039257,
1	138383	138718	NA	ENSBTAG00000001753,	NA	NA	NA	NA	NA	NA
1	146625	146963	NA	ENSBTAG00000001753,	NA	NA	NA	NA	NA	NA
1	201500	202521	NA	NA	NA	NA	NA	NA	NA	NA
1	203325	203829	NA	NA	NA	NA	NA	NA	NA	NA
1	221130	221926	NA	NA	NA	NA	NA	NA	NA	NA
1	241632	242812	NA	NA	NA	NA	NA	NA	NA	NA
1	247888	248464	NA	NA	NA	NA	NA	NA	NA	NA
1	253790	254527	NA	NA	NA	NA	NA	NA	NA	NA
1	265474	266976	NA	NA	NA	ENSBTAG00000005540,	ENSBTAG00000005540,	NA	NA	ENSBTAG00000005540,
1	278934	279505	NA	NA	NA	NA	NA	NA	NA	NA
1	316481	317417	NA	NA	NA	NA	NA	NA	NA	NA
1	328634	329846	NA	NA	NA	NA	NA	NA	NA	NA
1	339943	340486	NA	NA	NA	NA	NA	NA	NA	NA
1	351335	351764	ENSBTAG00000020035,	NA	ENSBTAG00000020035,	ENSBTAG00000020035,	ENSBTAG00000020035,	NA	NA	NA
1	357997	358329	NA	ENSBTAG00000020035,	NA	NA	NA	NA	NA	ENSBTAG00000020035,
1	369950	371320	NA	NA	NA	NA	NA	NA	NA	NA
1	377157	377536	NA	NA	NA	NA	NA	NA	NA	NA
1	413861	414641	NA	NA	NA	NA	NA	NA	NA	NA
1	417094	417582	NA	NA	NA	NA	ENSBTAG00000026259,	NA	NA	ENSBTAG00000026259,
1	429359	430028	NA	NA	NA	NA	NA	NA	NA	NA
1	446811	448628	NA	NA	NA	NA	NA	NA	NA	NA
1	454546	454919	NA	NA	NA	NA	NA	NA	NA	ENSBTAG00000013841,
1	455763	456245	NA	NA	NA	NA	ENSBTAG00000013841,	NA	NA	ENSBTAG00000013841,
1	463926	464748	NA	ENSBTAG00000011528,	NA	NA	ENSBTAG00000013841,	NA	ENSBTAG00000011528,	ENSBTAG00000011528,ENSBTAG00000013841,
1	465517	466651	ENSBTAG00000011528,	NA	NA	NA	ENSBTAG00000013841,	NA	NA	ENSBTAG00000011528,
1	478480	479606	ENSBTAG00000011528,	NA	ENSBTAG00000011528,	ENSBTAG00000011528,	ENSBTAG00000011528,	NA	NA	NA
1	497742	498726	NA	NA	NA	NA	NA	NA	NA	NA
1	535999	536717	NA	NA	NA	NA	NA	NA	NA	NA
1	602367	602736	NA	NA	NA	NA	NA	NA	NA	NA
1	625848	626225	NA	NA	NA	NA	NA	NA	NA	NA
1	654537	655055	NA	NA	NA	NA	NA	NA	NA	NA
1	676817	678461	NA	ENSBTAG00000012594,	NA	NA	NA	NA	NA	NA
1	699255	699593	NA	ENSBTAG00000012594,	NA	NA	NA	NA	NA	NA
1	718659	719710	NA	ENSBTAG00000012594,	NA	NA	NA	NA	NA	NA
1	733587	734512	ENSBTAG00000012594,	NA	ENSBTAG00000012594,	ENSBTAG00000012594,	ENSBTAG00000012594,	NA	NA	NA
1	776611	776984	NA	NA	NA	NA	NA	NA	NA	NA
1	811222	811766	NA	NA	NA	NA	NA	NA	NA	NA
1	819234	820149	NA	NA	NA	NA	NA	NA	NA	NA
1	837146	837735	NA	NA	NA	NA	NA	NA	NA	NA
1	842000	842857	NA	NA	NA	NA	NA	NA	NA	NA
1	845704	846323	NA	NA	NA	NA	NA	NA	NA	NA
1	865790	867308	NA	NA	NA	NA	NA	NA	NA	NA
1	873150	874065	NA	NA	NA	NA	NA	NA	NA	NA
1	889887	890348	NA	NA	NA	NA	NA	NA	NA	NA
1	916748	917217	NA	NA	NA	NA	NA	NA	NA	NA
1	922080	923191	ENSBTAG00000018278,	NA	ENSBTAG00000018278,	ENSBTAG00000018278,	ENSBTAG00000018278,	NA	NA	NA
1	932862	933269	NA	NA	NA	NA	NA	NA	NA	ENSBTAG00000018278,
1	937681	938597	NA	NA	NA	NA	NA	NA	NA	NA
1	954680	955242	NA	ENSBTAG00000021997,	NA	NA	NA	NA	NA	NA
1	958211	958705	ENSBTAG00000021997,	NA	NA	NA	NA	NA	NA	NA
1	980101	980565	NA	ENSBTAG00000021997,	NA	NA	NA	NA	NA	NA
1	1003954	1004350	NA	ENSBTAG00000021997,	NA	NA	NA	NA	NA	NA
1	1082376	1083004	NA	ENSBTAG00000021997,	NA	NA	NA	NA	NA	NA
1	1149902	1150537	NA	ENSBTAG00000021997,	NA	NA	NA	NA	NA	NA
1	1188242	1189600	ENSBTAG00000008490,ENSBTAG00000021997,	NA	ENSBTAG00000008490,ENSBTAG00000021997,	ENSBTAG00000008490,ENSBTAG00000021997,	ENSBTAG00000008490,ENSBTAG00000021997,	NA	NA	NA
1	1208781	1209950	NA	ENSBTAG00000008490,	NA	NA	NA	NA	NA	NA
1	1223079	1224166	ENSBTAG00000035175,	NA	ENSBTAG00000035175,	ENSBTAG00000035175,	ENSBTAG00000035175,	NA	ENSBTAG00000008490,	ENSBTAG00000008490,
1	1255400	1256511	ENSBTAG00000008482,	NA	NA	NA	NA	NA	NA	NA
1	1257914	1259024	ENSBTAG00000008482,	NA	NA	NA	NA	NA	NA	NA
1	1264298	1265813	ENSBTAG00000008482,ENSBTAG00000009188,	NA	ENSBTAG00000008482,ENSBTAG00000009188,	ENSBTAG00000008482,ENSBTAG00000009188,	ENSBTAG00000008482,ENSBTAG00000009188,	NA	NA	NA
1	1287294	1288452	ENSBTAG00000009188,	NA	NA	NA	NA	NA	NA	ENSBTAG00000009188,
1	1294996	1295751	NA	NA	NA	NA	NA	NA	NA	ENSBTAG00000009188,
1	1306138	1307836	NA	NA	NA	ENSBTAG00000009187,	ENSBTAG00000009187,	NA	NA	ENSBTAG00000009187,
1	1316473	1317009	NA	NA	NA	NA	NA	NA	NA	NA
1	1324224	1325812	ENSBTAG00000001258,	NA	ENSBTAG00000001258,	ENSBTAG00000001258,	ENSBTAG00000001258,	NA	NA	NA
1	1342198	1342770	NA	ENSBTAG00000001258,	NA	NA	NA	NA	NA	NA
1	1364573	1364939	NA	NA	NA	NA	ENSBTAG00000043399,	NA	NA	ENSBTAG00000001258,ENSBTAG00000043399,
1	1377700	1378832	NA	ENSBTAG00000012899,	NA	NA	NA	NA	ENSBTAG00000012899,	ENSBTAG00000012899,
1	1387153	1387648	NA	ENSBTAG00000012899,	NA	NA	NA	NA	NA	NA
1	1406465	1408053	NA	NA	NA	NA	NA	NA	NA	NA
1	1409189	1409533	NA	NA	NA	NA	NA	NA	NA	NA
1	1437393	1438979	NA	NA	NA	NA	NA	NA	NA	NA
1	1442628	1443242	NA	NA	NA	NA	NA	NA	NA	NA
1	1447607	1449091	NA	NA	NA	NA	NA	NA	NA	NA
1	1449682	1451011	NA	NA	NA	NA	NA	NA	NA	NA
1	1462862	1463230	NA	NA	NA	NA	NA	NA	NA	ENSBTAG00000021819,
1	1476012	1476428	NA	ENSBTAG00000021819,	NA	NA	NA	NA	NA	NA
1	1480724	1481475	NA	ENSBTAG00000021819,	NA	NA	NA	NA	NA	NA
1	1495365	1496926	ENSBTAG00000021819,	NA	ENSBTAG00000021819,	ENSBTAG00000021819,	ENSBTAG00000021819,	NA	NA	NA
1	1504683	1505481	NA	NA	NA	NA	NA	NA	NA	NA
1	1519435	1520537	NA	NA	NA	NA	NA	NA	NA	NA
1	1539894	1540661	NA	NA	NA	NA	NA	NA	NA	NA
1	1542715	1543756	NA	NA	NA	NA	NA	NA	NA	NA
1	1548112	1549431	NA	NA	NA	NA	NA	NA	NA	NA
1	1562343	1562954	NA	NA	NA	NA	NA	NA	ENSBTAG00000019404,	ENSBTAG00000019404,
1	1571366	1572373	NA	ENSBTAG00000019404,	NA	NA	NA	NA	NA	NA
1	1588061	1588424	NA	ENSBTAG00000019404,	NA	NA	ENSBTAG00000019404,	NA	NA	ENSBTAG00000015212,
1	1591355	1592232	ENSBTAG00000019404,	NA	ENSBTAG00000019404,	ENSBTAG00000019404,	ENSBTAG00000019404,	NA	NA	ENSBTAG00000015212,
1	1593084	1593524	ENSBTAG00000015212,	NA	NA	NA	ENSBTAG00000019404,	ENSBTAG00000015212,	ENSBTAG00000015212,	ENSBTAG00000015212,
1	1605071	1605779	ENSBTAG00000015212,	NA	NA	NA	NA	NA	NA	NA
1	1618347	1620346	NA	ENSBTAG00000015212,	NA	NA	NA	NA	NA	NA
1	1625234	1627292	ENSBTAG00000015212,	NA	ENSBTAG00000015212,	ENSBTAG00000015212,	ENSBTAG00000015212,	NA	NA	NA
1	1635675	1636677	NA	NA	NA	NA	NA	NA	NA	NA
1	1646847	1647808	NA	NA	NA	NA	NA	NA	NA	NA
1	1656146	1656829	NA	NA	NA	NA	NA	NA	NA	NA
1	1698445	1698777	NA	NA	NA	NA	NA	NA	NA	NA
1	1742975	1743855	NA	NA	NA	NA	NA	NA	NA	NA
1	1775940	1776352	NA	NA	NA	ENSBTAG00000037547,	ENSBTAG00000037547,	NA	ENSBTAG00000037547,	ENSBTAG00000037547,
1	1793530	1794292	NA	NA	NA	NA	NA	NA	NA	NA
1	1832459	1833058	NA	NA	NA	NA	NA	NA	NA	NA
1	1839247	1840210	NA	NA	NA	NA	NA	NA	NA	NA
1	1870408	1870864	NA	NA	NA	NA	NA	NA	NA	NA
1	1893544	1893993	NA	NA	NA	NA	NA	NA	NA	NA
1	1906857	1907358	NA	NA	NA	NA	NA	NA	NA	NA
1	1910869	1911213	NA	NA	NA	NA	NA	NA	NA	NA
1	1937134	1937520	NA	NA	NA	NA	NA	NA	NA	NA
1	2002102	2002463	NA	NA	NA	NA	NA	NA	NA	NA
1	2009902	2010325	NA	NA	NA	NA	NA	NA	NA	NA
1	2013706	2014445	NA	NA	NA	NA	NA	NA	NA	NA
1	2048556	2049473	ENSBTAG00000043993,	NA	NA	NA	NA	ENSBTAG00000043993,	ENSBTAG00000043993,	ENSBTAG00000043993,
1	2066402	2067612	ENSBTAG00000003064,	NA	ENSBTAG00000003064,	ENSBTAG00000003064,	ENSBTAG00000003064,	NA	NA	NA
1	2092761	2093151	NA	ENSBTAG00000003064,	NA	NA	NA	NA	NA	NA
1	2107418	2108873	NA	NA	NA	ENSBTAG00000003063,	ENSBTAG00000003063,	NA	NA	NA
1	2120360	2120910	NA	ENSBTAG00000003063,	NA	NA	NA	NA	NA	NA
1	2134272	2134611	NA	ENSBTAG00000003063,	NA	NA	NA	NA	NA	NA
1	2138277	2138610	NA	ENSBTAG00000003063,	NA	NA	NA	NA	NA	NA
1	2177805	2178716	NA	ENSBTAG00000003063,	NA	NA	NA	NA	NA	NA
1	2204149	2205738	ENSBTAG00000003059,	NA	ENSBTAG00000003059,	ENSBTAG00000003059,	ENSBTAG00000003059,	NA	NA	NA
1	2211404	2211748	NA	ENSBTAG00000003059,	NA	NA	NA	NA	NA	ENSBTAG00000003059,
1	2230029	2230772	NA	NA	NA	NA	NA	NA	NA	NA
1	2244828	2245246	NA	NA	NA	NA	NA	NA	NA	NA
1	2278067	2278431	NA	ENSBTAG00000017310,	NA	NA	NA	NA	NA	NA
1	2346019	2346577	NA	ENSBTAG00000017310,	NA	NA	NA	NA	NA	NA
1	2359626	2361322	ENSBTAG00000017310,	NA	ENSBTAG00000017310,	ENSBTAG00000017310,	ENSBTAG00000017310,	NA	NA	NA
1	2381977	2383229	ENSBTAG00000012412,	NA	ENSBTAG00000012412,	ENSBTAG00000012412,	ENSBTAG00000012412,	NA	NA	NA
1	2387902	2388248	NA	ENSBTAG00000012412,	NA	NA	NA	NA	NA	NA
1	2391411	2392020	NA	ENSBTAG00000012412,	NA	NA	NA	NA	NA	NA
1	2404863	2405310	ENSBTAG00000012412,	NA	NA	NA	NA	NA	NA	NA
1	2429476	2430891	ENSBTAG00000012412,	NA	NA	NA	NA	NA	NA	NA
1	2450452	2450981	NA	ENSBTAG00000012412,	NA	NA	NA	NA	NA	NA
1	2456745	2457096	ENSBTAG00000012412,	NA	NA	NA	NA	NA	NA	ENSBTAG00000012412,
1	2457162	2457701	ENSBTAG00000012412,	NA	NA	NA	NA	NA	NA	ENSBTAG00000012412,
1	2462525	2463238	ENSBTAG00000023718,	NA	NA	NA	NA	ENSBTAG00000023718,	ENSBTAG00000023718,	ENSBTAG00000012412,ENSBTAG00000023718,
1	2465918	2466266	ENSBTAG00000023718,	NA	NA	NA	NA	NA	NA	ENSBTAG00000023718,
1	2489633	2490723	ENSBTAG00000016619,	NA	ENSBTAG00000016619,	ENSBTAG00000016619,	ENSBTAG00000016619,	NA	NA	NA
1	2518648	2519813	NA	NA	NA	NA	NA	NA	NA	NA
1	2526665	2527316	NA	NA	NA	NA	NA	NA	NA	NA
1	2544845	2545471	NA	NA	NA	NA	NA	NA	NA	NA
1	2549272	2550174	NA	NA	NA	NA	NA	NA	NA	NA
1	2582969	2583610	NA	NA	NA	NA	NA	NA	NA	NA
1	2603811	2604496	NA	NA	NA	NA	NA	NA	NA	NA
1	2710192	2710593	NA	NA	NA	NA	NA	NA	NA	NA
1	2722156	2722562	NA	NA	NA	NA	NA	NA	NA	NA
1	2732854	2733234	NA	NA	NA	NA	NA	NA	NA	NA
1	2739250	2739845	NA	NA	NA	NA	NA	NA	NA	NA
1	2808919	2809293	NA	ENSBTAG00000020762,	NA	NA	NA	NA	NA	NA
1	2815544	2815943	NA	ENSBTAG00000020762,	NA	NA	NA	NA	NA	NA
1	2819474	2820561	ENSBTAG00000020762,	NA	NA	NA	NA	NA	NA	NA
1	2834907	2835286	NA	ENSBTAG00000020762,	NA	NA	NA	NA	NA	NA
1	2844647	2845952	NA	ENSBTAG00000020762,	NA	NA	NA	NA	NA	NA
1	2862907	2863769	NA	ENSBTAG00000020762,	NA	NA	NA	NA	NA	NA
1	2865334	2865677	NA	ENSBTAG00000020762,	NA	NA	NA	NA	NA	NA
1	2878880	2879659	NA	ENSBTAG00000020762,	NA	NA	NA	NA	NA	NA
1	2908430	2908935	NA	ENSBTAG00000020762,	NA	NA	NA	NA	NA	NA
1	2914532	2915624	NA	ENSBTAG00000020762,	NA	NA	ENSBTAG00000020762,	NA	NA	NA
1	2988427	2988834	NA	NA	NA	NA	NA	NA	NA	NA
1	2996476	2997075	NA	NA	NA	NA	NA	NA	NA	NA
1	3019670	3020011	NA	NA	NA	NA	NA	NA	NA	NA
1	3049239	3051293	NA	NA	NA	NA	NA	NA	NA	NA
1	3110320	3110790	ENSBTAG00000018855,	NA	NA	NA	NA	NA	ENSBTAG00000018855,	ENSBTAG00000018854,ENSBTAG00000018855,
1	3121800	3122854	ENSBTAG00000018854,	NA	ENSBTAG00000018854,	ENSBTAG00000018854,	ENSBTAG00000018854,	NA	NA	NA
1	3177888	3178281	NA	NA	NA	NA	NA	NA	NA	NA
1	3187841	3188960	NA	NA	NA	NA	NA	NA	NA	NA
1	3206824	3207735	NA	NA	NA	NA	NA	NA	NA	NA
1	3228862	3229590	NA	NA	NA	NA	NA	NA	NA	NA
1	3256668	3257545	NA	NA	NA	NA	NA	NA	NA	NA
1	3340149	3340541	NA	NA	NA	NA	NA	NA	NA	NA
1	3373597	3374088	NA	NA	NA	NA	NA	NA	NA	NA
1	3376259	3376608	NA	NA	NA	NA	NA	NA	NA	NA
1	3413426	3414123	NA	NA	NA	NA	NA	NA	NA	NA
1	3437042	3437557	NA	NA	NA	NA	NA	NA	NA	NA
1	3466920	3468328	NA	NA	NA	NA	NA	NA	NA	NA
1	3483537	3484434	ENSBTAG00000017839,	NA	NA	ENSBTAG00000017839,	ENSBTAG00000017839,	NA	NA	NA
1	3505162	3505621	NA	ENSBTAG00000017839,	NA	NA	NA	NA	NA	NA
1	3510813	3511646	NA	ENSBTAG00000017839,	NA	NA	NA	NA	NA	NA
1	3519849	3520526	NA	ENSBTAG00000017839,	NA	NA	NA	NA	NA	NA
1	3588605	3589018	ENSBTAG00000017839,	NA	NA	NA	NA	NA	NA	NA
1	3615206	3615618	NA	ENSBTAG00000017839,	NA	NA	NA	NA	NA	NA
1	3629354	3629703	NA	ENSBTAG00000017839,	NA	NA	NA	NA	NA	NA
1	3634335	3635145	NA	ENSBTAG00000017839,	NA	NA	NA	NA	NA	NA
1	3640046	3641231	NA	ENSBTAG00000017839,	NA	NA	NA	NA	NA	NA
1	3649739	3651267	ENSBTAG00000017839,	NA	NA	NA	NA	NA	NA	NA
1	3656748	3657504	NA	ENSBTAG00000017839,	NA	NA	NA	NA	NA	NA
1	3658751	3659808	NA	ENSBTAG00000017839,	NA	NA	NA	NA	NA	NA
1	3674268	3675161	NA	ENSBTAG00000017839,	NA	NA	NA	NA	NA	NA
1	3679527	3679904	NA	ENSBTAG00000017839,	NA	NA	NA	NA	NA	NA
1	3692131	3692935	ENSBTAG00000017839,	NA	NA	NA	NA	NA	NA	NA
1	3696948	3697319	NA	ENSBTAG00000017839,	NA	NA	NA	NA	NA	NA
1	3707017	3707599	NA	ENSBTAG00000017839,	NA	NA	NA	NA	NA	NA
1	3708771	3710191	NA	ENSBTAG00000017839,	NA	NA	NA	NA	NA	NA
1	3720699	3721215	NA	ENSBTAG00000017839,	NA	NA	NA	NA	ENSBTAG00000017839,	ENSBTAG00000017839,
1	3735021	3735960	NA	NA	NA	NA	NA	NA	NA	NA
1	3753369	3754044	NA	NA	NA	NA	NA	NA	NA	NA
1	3764196	3764544	NA	NA	NA	NA	NA	NA	NA	NA
1	3785020	3785353	NA	NA	NA	NA	NA	NA	NA	NA
1	3880880	3881928	NA	NA	NA	NA	NA	NA	NA	NA
1	3911418	3911804	NA	NA	NA	NA	NA	NA	NA	NA
1	3922529	3923298	NA	NA	NA	NA	NA	NA	NA	NA
1	3937875	3938727	NA	NA	NA	NA	NA	NA	NA	NA
1	3972181	3973740	ENSBTAG00000034869,	NA	NA	ENSBTAG00000034869,	ENSBTAG00000034869,	ENSBTAG00000034869,	ENSBTAG00000034869,	ENSBTAG00000034869,
1	4031222	4031886	NA	NA	NA	NA	ENSBTAG00000046804,	NA	NA	ENSBTAG00000046804,
1	4047770	4048155	NA	NA	NA	NA	NA	NA	NA	NA
1	4473604	4473945	NA	NA	NA	NA	NA	NA	NA	NA
1	4481258	4481600	NA	NA	NA	NA	NA	NA	NA	NA
1	4497791	4498622	NA	NA	NA	NA	NA	NA	NA	NA
1	4509809	4510221	NA	NA	NA	NA	NA	NA	NA	NA
1	4517360	4517765	NA	NA	NA	NA	NA	NA	NA	NA
1	4547558	4548128	NA	NA	NA	NA	NA	NA	NA	NA
1	4550955	4551373	NA	NA	NA	NA	NA	NA	NA	NA
1	4683163	4686377	NA	NA	NA	NA	NA	NA	NA	NA
1	4767606	4768297	NA	NA	NA	NA	NA	NA	NA	NA
1	4851797	4852388	NA	NA	NA	NA	ENSBTAG00000037933,	NA	NA	ENSBTAG00000037933,
1	4852976	4853379	NA	NA	NA	NA	NA	NA	NA	NA
1	4883336	4884472	NA	NA	NA	NA	NA	NA	NA	NA
1	4934252	4935064	NA	NA	NA	NA	NA	NA	NA	NA
1	4945894	4946495	NA	NA	NA	NA	NA	NA	NA	NA
1	4949674	4950562	NA	NA	NA	NA	ENSBTAG00000046384,	NA	NA	NA
1	5107883	5108238	NA	NA	NA	NA	NA	NA	NA	NA
1	5171925	5172254	NA	NA	NA	NA	NA	NA	NA	NA
1	5206959	5207582	NA	NA	NA	NA	NA	NA	NA	NA
1	5233588	5234726	NA	NA	NA	NA	NA	NA	NA	NA
1	5235111	5235655	NA	NA	NA	NA	NA	NA	NA	NA
1	5237805	5238279	NA	NA	NA	NA	NA	NA	NA	NA
1	5244442	5245465	NA	NA	NA	NA	NA	NA	NA	NA
1	5246140	5246583	NA	NA	NA	NA	NA	NA	NA	NA
1	5247727	5248190	NA	NA	NA	NA	NA	NA	NA	NA
1	5250113	5250966	NA	NA	NA	NA	NA	NA	NA	NA
1	5254947	5255582	NA	NA	NA	NA	NA	NA	NA	NA
1	5258316	5258704	NA	NA	NA	NA	NA	NA	NA	NA
1	5259155	5260590	NA	NA	NA	NA	NA	NA	NA	NA
1	5261154	5261808	NA	NA	NA	NA	NA	NA	NA	NA
1	5263143	5264385	NA	NA	NA	NA	NA	NA	NA	NA
1	5267061	5267511	NA	NA	NA	NA	NA	NA	NA	NA
1	5269177	5271161	NA	NA	NA	NA	NA	NA	NA	NA
1	5271863	5273338	NA	NA	NA	NA	NA	NA	NA	NA
1	5273717	5274226	NA	NA	NA	NA	NA	NA	NA	NA
1	5278629	5280018	NA	NA	NA	NA	NA	NA	NA	NA
1	5281947	5283915	NA	NA	NA	NA	NA	NA	NA	NA
1	5288222	5290284	NA	NA	NA	NA	NA	NA	NA	NA
1	5399367	5399829	NA	NA	NA	NA	NA	NA	NA	NA
1	5418909	5419677	NA	NA	NA	NA	NA	NA	NA	NA
1	5448127	5448942	NA	NA	NA	NA	NA	NA	NA	NA
1	5507459	5507788	NA	NA	NA	NA	NA	NA	NA	NA
1	5568574	5569119	NA	NA	NA	NA	NA	NA	NA	NA
1	5571825	5572185	NA	NA	NA	NA	NA	NA	NA	NA
1	5577695	5578656	NA	NA	NA	NA	NA	NA	NA	NA
1	5598148	5598726	NA	NA	NA	NA	NA	NA	NA	NA
1	5626943	5627499	NA	NA	NA	NA	NA	NA	NA	NA
1	5681724	5682149	NA	NA	NA	NA	NA	NA	NA	NA
1	5692941	5693313	NA	NA	NA	NA	NA	NA	NA	NA
1	5705100	5705457	NA	NA	NA	NA	NA	NA	NA	NA
1	5767864	5768352	NA	ENSBTAG00000034854,	NA	NA	NA	NA	NA	NA
1	5792498	5792922	NA	ENSBTAG00000034854,	NA	NA	NA	NA	NA	NA
1	5832675	5834275	NA	ENSBTAG00000034854,	NA	NA	NA	NA	NA	NA
1	5844577	5845054	NA	ENSBTAG00000034854,	NA	NA	NA	NA	NA	NA
1	5856675	5858579	ENSBTAG00000034854,	NA	NA	NA	NA	NA	NA	NA
1	5886134	5886581	NA	ENSBTAG00000034854,	NA	NA	NA	NA	NA	ENSBTAG00000045873,
1	5904508	5904862	NA	ENSBTAG00000034854,	NA	NA	NA	NA	NA	NA
1	5924354	5924690	NA	NA	NA	NA	NA	NA	NA	NA
1	5929798	5930581	NA	NA	NA	NA	NA	NA	NA	NA
1	5951512	5951853	NA	NA	NA	NA	NA	NA	NA	NA
1	5997924	5998272	NA	NA	NA	NA	NA	NA	NA	NA
1	6005658	6006487	NA	NA	NA	NA	NA	NA	NA	NA
1	6006527	6006980	NA	NA	NA	NA	NA	NA	NA	NA
1	6113347	6113993	NA	NA	NA	NA	NA	NA	NA	NA
1	6123651	6124477	NA	NA	NA	NA	ENSBTAG00000042595,	NA	NA	ENSBTAG00000042595,
1	6137590	6138308	NA	NA	NA	NA	NA	NA	NA	NA
1	6144215	6144984	NA	NA	NA	NA	NA	NA	NA	NA
1	6153406	6153834	NA	NA	NA	NA	NA	NA	NA	ENSBTAG00000004139,
1	6156741	6157165	NA	NA	NA	NA	NA	NA	ENSBTAG00000004139,	ENSBTAG00000004139,
1	6157642	6157992	ENSBTAG00000004139,	NA	NA	NA	NA	NA	ENSBTAG00000004139,	ENSBTAG00000004139,
1	6172787	6173244	NA	ENSBTAG00000004139,	NA	ENSBTAG00000004139,	ENSBTAG00000004139,	NA	NA	NA
1	6190324	6190817	NA	NA	NA	NA	NA	NA	NA	NA
1	6201066	6202071	NA	NA	NA	NA	NA	NA	NA	NA
1	6212894	6213350	NA	NA	NA	NA	NA	NA	NA	NA
1	6269392	6270028	NA	NA	NA	NA	NA	NA	NA	NA
1	6276759	6278499	NA	NA	NA	NA	NA	NA	NA	NA
1	6342490	6343560	NA	NA	NA	NA	NA	NA	NA	NA
1	6361202	6361573	NA	NA	NA	NA	NA	NA	NA	ENSBTAG00000007444,
1	6460693	6461042	NA	NA	NA	NA	NA	NA	NA	NA
1	6474702	6475886	ENSBTAG00000014233,	NA	ENSBTAG00000014233,	ENSBTAG00000014233,	ENSBTAG00000014233,	NA	NA	NA
1	6516759	6518002	ENSBTAG00000020122,	NA	ENSBTAG00000020122,	ENSBTAG00000020122,	ENSBTAG00000020121,ENSBTAG00000020122,	NA	NA	NA
1	6521108	6521526	ENSBTAG00000020121,	NA	ENSBTAG00000020121,	ENSBTAG00000020121,	ENSBTAG00000020121,ENSBTAG00000020122,	NA	NA	NA
1	6545132	6546243	ENSBTAG00000000201,	NA	ENSBTAG00000000201,	ENSBTAG00000000201,	ENSBTAG00000000201,	NA	NA	NA
1	6547273	6547618	NA	ENSBTAG00000000201,	NA	NA	ENSBTAG00000000201,	NA	NA	NA
1	6580299	6580680	NA	ENSBTAG00000000201,	NA	NA	NA	NA	NA	NA
1	6643278	6644169	ENSBTAG00000001412,	NA	ENSBTAG00000001412,	ENSBTAG00000001412,	ENSBTAG00000001412,	NA	NA	NA
1	6709820	6710212	NA	NA	NA	NA	NA	NA	NA	NA
1	6721131	6721711	NA	NA	NA	NA	NA	NA	NA	NA
1	6724255	6725169	NA	NA	NA	NA	NA	NA	NA	NA
1	6728836	6729190	NA	NA	NA	NA	NA	NA	NA	NA
1	6729563	6729950	NA	NA	NA	NA	NA	NA	NA	NA
1	6732537	6733268	NA	NA	NA	NA	NA	NA	NA	NA
1	6748385	6749366	NA	NA	NA	NA	NA	NA	NA	NA
1	6752347	6752696	NA	NA	NA	NA	NA	NA	NA	NA
1	6758762	6759230	NA	NA	NA	NA	NA	NA	NA	NA
1	6824125	6825876	NA	NA	NA	NA	ENSBTAG00000045479,	NA	NA	ENSBTAG00000045479,
1	6863059	6863413	NA	NA	NA	NA	NA	NA	NA	NA
1	6983223	6983650	NA	NA	NA	NA	NA	NA	NA	NA
1	7004982	7005380	NA	NA	NA	NA	NA	NA	NA	NA
1	7023757	7024347	NA	NA	NA	NA	NA	NA	NA	NA
1	7059683	7060175	NA	NA	NA	NA	NA	NA	NA	NA
1	7064709	7065380	NA	NA	NA	NA	NA	NA	NA	NA
1	7099753	7100108	NA	NA	NA	NA	NA	NA	NA	NA
1	7161655	7162040	NA	NA	NA	NA	NA	NA	NA	NA
1	7266954	7267362	NA	NA	NA	NA	NA	NA	NA	NA
1	7364308	7364655	NA	NA	NA	NA	NA	NA	NA	NA
1	7432692	7433284	NA	NA	NA	NA	NA	NA	NA	NA
1	7447315	7448499	NA	NA	NA	NA	NA	NA	NA	NA
1	7454099	7454571	NA	NA	NA	NA	NA	NA	NA	NA
1	7507987	7508382	NA	NA	NA	NA	NA	NA	NA	NA
1	7552011	7552510	NA	NA	NA	NA	NA	NA	NA	NA
1	7554935	7555644	NA	NA	NA	NA	NA	NA	NA	NA
1	7563109	7563780	NA	NA	NA	NA	NA	NA	NA	NA
1	7582182	7582597	NA	NA	NA	NA	NA	NA	NA	NA
1	7583208	7583834	NA	NA	NA	NA	NA	NA	NA	NA
1	7608360	7608763	NA	NA	NA	NA	NA	NA	NA	NA
1	7756976	7757760	NA	NA	NA	NA	NA	NA	NA	NA
1	7780941	7781386	NA	NA	NA	NA	NA	NA	NA	NA
1	7790950	7791358	NA	NA	NA	NA	NA	NA	NA	NA
1	7800344	7800802	NA	NA	NA	NA	NA	NA	NA	NA
1	7839963	7840431	NA	NA	NA	NA	NA	NA	NA	NA
1	7907307	7908463	NA	NA	NA	NA	NA	NA	NA	NA
1	7921787	7922571	NA	NA	NA	NA	NA	NA	NA	NA
1	8161531	8162099	NA	NA	NA	NA	NA	NA	NA	NA
1	8193226	8193840	NA	NA	NA	NA	NA	NA	NA	NA
1	8266957	8267792	NA	NA	NA	NA	NA	NA	NA	NA
1	8304919	8305881	NA	NA	NA	NA	NA	NA	NA	NA
1	8322651	8323004	NA	NA	NA	NA	NA	NA	NA	NA
1	8362702	8363777	NA	NA	NA	NA	NA	NA	NA	NA
1	8363784	8364139	NA	NA	NA	NA	NA	NA	NA	NA
1	8369487	8370102	NA	NA	NA	NA	NA	NA	NA	NA
1	8470198	8471015	NA	NA	NA	NA	NA	NA	NA	NA
1	8502669	8503143	NA	NA	NA	NA	NA	NA	NA	NA
1	8551491	8551960	NA	NA	NA	NA	NA	NA	NA	NA
1	8594946	8595275	NA	NA	NA	NA	NA	NA	NA	NA
1	8714985	8715754	NA	NA	NA	NA	NA	NA	NA	NA
1	8722578	8723166	NA	NA	NA	NA	NA	NA	NA	NA
1	8731017	8731472	NA	NA	NA	NA	NA	NA	NA	NA
1	8757422	8757835	NA	NA	NA	NA	NA	NA	NA	NA
1	8810586	8811217	NA	NA	NA	ENSBTAG00000000648,	ENSBTAG00000000648,	NA	NA	NA
1	8818858	8819529	NA	ENSBTAG00000000648,	NA	NA	NA	NA	NA	NA
1	8848555	8849231	NA	ENSBTAG00000000648,	NA	NA	NA	NA	NA	NA
1	8913369	8913846	NA	NA	NA	NA	NA	NA	NA	NA
1	8923860	8924280	NA	NA	NA	NA	NA	NA	NA	NA
1	8955582	8956223	ENSBTAG00000000706,	NA	NA	ENSBTAG00000000706,	ENSBTAG00000000706,	NA	NA	NA
1	8962394	8962912	ENSBTAG00000000706,	NA	NA	NA	NA	NA	ENSBTAG00000000706,	ENSBTAG00000000706,
1	8975898	8976545	NA	NA	NA	NA	NA	NA	NA	NA
1	8977738	8978471	NA	NA	NA	NA	NA	NA	NA	NA
1	8978913	8979251	NA	NA	NA	NA	NA	NA	NA	NA
1	9005478	9006924	NA	NA	NA	NA	NA	NA	NA	NA
1	9042482	9042932	NA	NA	NA	NA	NA	NA	NA	NA
1	9067474	9068217	NA	NA	NA	NA	ENSBTAG00000045024,	NA	NA	ENSBTAG00000045024,
1	9072546	9073144	NA	NA	NA	NA	NA	NA	NA	NA
1	9079425	9079813	NA	NA	NA	NA	NA	NA	NA	NA
1	9086040	9086774	NA	NA	NA	NA	NA	NA	NA	NA
1	9096451	9096847	NA	NA	NA	NA	NA	NA	NA	NA
1	9120083	9120460	NA	NA	NA	NA	NA	NA	NA	NA
1	9144755	9145153	NA	NA	NA	NA	NA	NA	NA	NA
1	9167554	9168157	NA	NA	NA	NA	NA	NA	NA	NA
1	9175186	9175534	NA	NA	NA	NA	NA	NA	NA	NA
1	9203189	9203545	NA	NA	NA	NA	NA	NA	NA	NA
1	9216208	9216568	NA	NA	NA	NA	NA	NA	NA	NA
1	9219683	9220404	NA	NA	NA	NA	NA	NA	NA	NA
1	9226993	9227394	NA	NA	NA	NA	NA	NA	NA	NA
1	9277758	9278123	NA	NA	NA	NA	NA	NA	NA	NA
1	9288115	9288600	NA	NA	NA	NA	NA	NA	NA	NA
1	9297115	9297650	NA	NA	NA	NA	NA	NA	NA	NA
1	9301799	9302424	NA	NA	NA	NA	NA	NA	NA	NA
1	9303999	9304745	NA	NA	NA	NA	NA	NA	NA	NA
1	9319482	9320607	NA	NA	NA	NA	NA	NA	NA	NA
1	9324697	9325683	NA	NA	NA	NA	NA	NA	NA	NA
1	9330387	9330966	NA	NA	NA	NA	NA	NA	NA	NA
1	9348979	9349694	NA	NA	NA	NA	NA	NA	NA	NA
1	9363638	9364237	NA	NA	NA	NA	NA	NA	NA	NA
1	9369802	9370209	NA	NA	NA	NA	NA	NA	NA	NA
1	9376881	9377385	NA	NA	NA	NA	NA	NA	NA	NA
1	9416959	9417413	NA	NA	NA	NA	NA	NA	NA	NA
1	9428333	9428887	NA	NA	NA	NA	NA	NA	NA	NA
1	9472354	9472812	NA	NA	NA	NA	NA	NA	NA	NA
1	9477933	9478368	NA	NA	NA	NA	NA	NA	NA	NA
1	9483367	9484836	NA	NA	NA	NA	NA	NA	NA	NA
1	9526042	9526397	NA	NA	NA	NA	NA	NA	NA	NA
1	9562865	9563591	NA	NA	NA	NA	NA	NA	NA	NA
1	9566024	9566632	NA	NA	NA	NA	NA	NA	NA	NA
1	9571891	9572473	NA	NA	NA	NA	NA	NA	NA	NA
1	9607007	9608353	ENSBTAG00000017753,	NA	ENSBTAG00000017753,	ENSBTAG00000017753,	ENSBTAG00000017753,	NA	NA	NA
1	9640135	9640850	NA	ENSBTAG00000017753,	NA	NA	NA	NA	NA	NA
1	9644417	9645527	NA	ENSBTAG00000017753,	NA	NA	NA	NA	NA	NA
1	9653997	9655187	NA	ENSBTAG00000017753,	NA	NA	NA	NA	NA	NA
1	9660192	9660918	NA	ENSBTAG00000017753,	NA	NA	NA	NA	NA	NA
1	9689942	9690339	NA	ENSBTAG00000017753,	NA	NA	NA	NA	NA	NA
1	9704798	9705186	NA	ENSBTAG00000017753,	NA	NA	NA	NA	NA	NA
1	9760448	9761037	NA	ENSBTAG00000017753,	NA	NA	NA	NA	NA	NA
1	9785476	9785844	NA	ENSBTAG00000017753,	NA	NA	NA	NA	NA	NA
1	9793342	9794364	NA	ENSBTAG00000017753,	NA	NA	NA	NA	NA	NA
1	9801545	9802334	NA	ENSBTAG00000017753,	NA	NA	NA	NA	NA	NA
1	9828822	9829344	NA	ENSBTAG00000017753,	NA	NA	NA	NA	NA	NA
1	9858223	9858599	NA	ENSBTAG00000017753,	NA	NA	NA	NA	NA	NA
1	9877811	9878255	NA	ENSBTAG00000017753,	NA	NA	NA	NA	NA	NA
1	9893558	9893963	NA	ENSBTAG00000017753,	NA	NA	NA	NA	NA	NA
1	9913882	9914281	NA	ENSBTAG00000017753,	NA	NA	NA	NA	NA	NA
1	9922349	9922725	NA	NA	NA	NA	NA	NA	NA	ENSBTAG00000017753,
1	9923269	9923656	NA	NA	NA	NA	NA	NA	NA	ENSBTAG00000017753,
1	9949552	9950052	NA	NA	NA	NA	NA	NA	NA	NA
1	10024236	10024852	NA	NA	NA	NA	NA	NA	NA	NA
1	10036307	10036696	NA	ENSBTAG00000019043,	NA	NA	NA	NA	NA	ENSBTAG00000019043,
1	10040316	10040930	NA	ENSBTAG00000019043,	NA	NA	NA	NA	NA	NA
1	10059148	10060699	NA	ENSBTAG00000019043,	NA	NA	NA	NA	NA	NA
1	10068949	10070200	ENSBTAG00000000605,ENSBTAG00000019043,	NA	ENSBTAG00000000605,ENSBTAG00000019043,	ENSBTAG00000000605,ENSBTAG00000019043,	ENSBTAG00000000605,ENSBTAG00000019043,	NA	NA	NA
1	10093023	10093626	NA	ENSBTAG00000000603,	NA	NA	NA	NA	NA	NA
1	10165136	10166049	ENSBTAG00000000603,	NA	ENSBTAG00000000603,	ENSBTAG00000000603,	ENSBTAG00000000603,	NA	NA	NA
1	10201393	10202573	ENSBTAG00000019542,	NA	ENSBTAG00000019542,	ENSBTAG00000019542,	ENSBTAG00000019542,	NA	NA	NA
1	10227258	10228879	ENSBTAG00000036404,	NA	ENSBTAG00000036404,	ENSBTAG00000036404,	ENSBTAG00000036404,	ENSBTAG00000036404,	ENSBTAG00000036404,	ENSBTAG00000036404,
1	10233796	10235343	NA	NA	NA	NA	NA	NA	NA	NA
1	10240197	10241189	NA	NA	NA	NA	NA	NA	NA	NA
1	10274316	10275663	NA	NA	NA	ENSBTAG00000042261,	ENSBTAG00000042261,	NA	ENSBTAG00000042261,	ENSBTAG00000042261,
1	10323737	10324166	NA	NA	NA	NA	NA	NA	NA	NA
1	10348641	10349083	NA	NA	NA	NA	NA	NA	NA	NA
1	10368410	10369122	NA	NA	NA	NA	NA	NA	NA	NA
1	10380736	10381920	NA	NA	NA	NA	NA	NA	NA	NA
1	10397066	10397692	NA	NA	NA	NA	NA	NA	NA	NA
1	10405337	10406059	NA	NA	NA	NA	NA	NA	NA	NA
1	10409511	10410453	NA	NA	NA	NA	NA	NA	NA	NA
1	10421791	10422848	NA	NA	NA	NA	NA	NA	NA	NA
1	10458473	10459153	NA	NA	NA	NA	NA	NA	NA	NA
1	10487215	10487813	NA	NA	NA	NA	NA	NA	NA	NA
1	10521956	10522817	NA	NA	NA	NA	NA	NA	NA	NA
1	10529465	10530806	NA	NA	NA	NA	NA	NA	NA	NA
1	10536359	10536776	NA	NA	NA	NA	NA	NA	NA	NA
1	10585983	10586313	NA	NA	NA	NA	NA	NA	NA	NA
1	10589515	10590239	NA	NA	NA	NA	NA	NA	NA	NA
1	10593979	10594522	NA	NA	NA	NA	NA	NA	NA	NA
1	10648755	10649995	NA	NA	NA	NA	NA	NA	NA	NA
1	10692276	10692749	NA	NA	NA	NA	NA	NA	NA	NA
1	10711757	10712107	NA	NA	NA	NA	NA	NA	NA	NA
1	10735817	10736593	NA	NA	NA	NA	NA	NA	NA	NA
1	10739188	10739600	NA	NA	NA	NA	NA	NA	NA	NA
1	10742644	10743314	NA	NA	NA	NA	NA	NA	NA	NA
1	10762351	10762688	NA	NA	NA	NA	NA	NA	NA	NA
1	10799324	10799716	NA	NA	NA	NA	NA	NA	NA	NA
1	10829477	10829840	NA	NA	NA	NA	NA	NA	NA	NA
1	10847099	10847569	NA	NA	NA	NA	NA	NA	NA	NA
1	10855844	10856384	NA	NA	NA	NA	NA	NA	NA	NA
1	10935443	10935781	NA	NA	NA	NA	NA	NA	NA	NA
1	10989138	10989559	NA	NA	NA	NA	NA	NA	NA	NA
1	11022147	11022573	NA	NA	NA	NA	NA	NA	NA	NA
1	11082934	11084486	NA	NA	NA	NA	NA	NA	NA	NA
1	11156960	11157748	NA	NA	NA	NA	NA	NA	NA	NA
1	11185412	11185857	NA	NA	NA	NA	NA	NA	NA	NA
1	11192305	11193615	NA	NA	NA	NA	NA	NA	NA	NA
1	11272571	11274444	NA	NA	NA	NA	NA	NA	NA	NA
1	11350040	11350375	NA	NA	NA	NA	NA	NA	NA	NA
1	11437590	11437987	NA	NA	NA	NA	NA	NA	NA	NA
1	11487791	11488138	NA	NA	NA	NA	NA	NA	NA	NA
1	11511807	11512499	NA	NA	NA	NA	NA	NA	NA	NA
1	11853510	11853880	NA	NA	NA	NA	NA	NA	NA	NA
1	11869096	11869923	NA	NA	NA	NA	NA	NA	NA	NA
1	11884516	11884953	NA	NA	NA	NA	NA	NA	NA	NA
1	11885851	11886187	NA	NA	NA	NA	NA	NA	NA	NA
1	11900239	11900723	NA	NA	NA	NA	NA	NA	NA	NA
1	11929426	11930097	NA	NA	NA	NA	NA	NA	NA	NA
1	12021801	12022268	NA	NA	NA	NA	NA	NA	NA	NA
1	12308944	12309318	NA	NA	NA	NA	NA	NA	NA	NA
1	12385820	12386634	NA	NA	NA	NA	NA	NA	NA	NA
1	12478174	12478523	NA	NA	NA	NA	NA	NA	NA	NA
1	12488222	12489095	NA	NA	NA	NA	NA	NA	NA	NA
1	12599605	12600221	NA	NA	NA	NA	NA	NA	NA	NA
1	13185338	13185905	NA	NA	NA	NA	NA	NA	NA	NA
1	13266447	13267039	NA	NA	NA	NA	NA	NA	NA	NA
1	13299641	13300029	NA	NA	NA	NA	NA	NA	NA	NA
1	13311421	13311996	NA	NA	NA	NA	NA	NA	NA	NA
1	13470331	13470772	NA	NA	NA	NA	NA	NA	NA	NA
1	13523989	13524448	NA	NA	NA	NA	NA	NA	NA	NA
1	13547694	13549077	NA	NA	NA	NA	NA	NA	NA	NA
1	13549603	13550255	NA	NA	NA	NA	NA	NA	NA	NA
1	13651229	13651995	NA	NA	NA	NA	NA	NA	NA	NA
1	13767881	13768622	NA	NA	NA	NA	NA	NA	NA	NA
1	13828706	13829045	NA	NA	NA	NA	NA	NA	NA	NA
1	13951140	13951524	NA	NA	NA	NA	NA	NA	NA	NA
1	14279199	14279543	NA	NA	NA	NA	NA	NA	NA	NA
1	14335469	14335962	NA	NA	NA	NA	NA	NA	NA	NA
1	14614028	14614676	NA	NA	NA	NA	NA	NA	NA	NA
1	14624951	14625402	NA	NA	NA	NA	NA	NA	NA	NA
1	14739297	14739786	NA	NA	NA	NA	NA	NA	NA	NA
1	14771235	14771633	NA	NA	NA	NA	NA	NA	NA	NA
1	14879512	14879944	NA	ENSBTAG00000003301,	NA	NA	NA	NA	NA	NA
1	14901208	14901897	NA	ENSBTAG00000003301,	NA	NA	NA	NA	NA	NA
1	14998493	14998856	NA	ENSBTAG00000003301,	NA	NA	NA	NA	NA	NA
1	15038892	15039275	NA	NA	NA	NA	NA	NA	NA	NA
1	15184108	15184851	NA	NA	NA	NA	NA	NA	NA	NA
1	15214522	15214938	NA	NA	NA	NA	NA	NA	NA	NA
1	15518563	15519328	NA	NA	NA	NA	NA	NA	NA	NA
1	15593777	15594153	NA	NA	NA	NA	NA	NA	NA	NA
1	15644079	15644488	NA	NA	NA	NA	NA	NA	NA	NA
1	15676997	15677492	NA	NA	NA	NA	NA	NA	NA	NA
1	15766104	15766863	NA	NA	NA	NA	NA	NA	NA	NA
1	15813713	15815530	NA	NA	NA	NA	ENSBTAG00000039704,	NA	NA	ENSBTAG00000039704,
1	15872963	15873557	NA	NA	NA	NA	NA	NA	NA	NA
1	15975985	15976433	NA	NA	NA	NA	NA	NA	NA	NA
1	16074645	16076403	NA	NA	NA	NA	NA	NA	NA	NA
1	16175428	16176224	NA	NA	NA	NA	NA	NA	NA	NA
1	16264022	16264422	NA	NA	NA	NA	NA	NA	NA	NA
1	16296871	16297683	NA	NA	NA	NA	NA	NA	NA	NA
1	16386442	16387518	NA	NA	NA	NA	NA	NA	NA	NA
1	16397730	16398774	NA	NA	NA	NA	NA	NA	NA	NA
1	16404124	16404792	NA	NA	NA	NA	NA	NA	NA	NA
1	16468076	16468500	NA	NA	NA	NA	NA	NA	NA	NA
1	16724116	16725353	NA	NA	NA	NA	NA	NA	NA	NA
1	16978584	16979331	NA	NA	NA	NA	NA	NA	NA	NA
1	17036075	17036509	NA	NA	NA	NA	NA	NA	NA	NA
1	17075796	17076318	NA	NA	NA	NA	NA	NA	NA	NA
1	17091209	17091660	NA	NA	NA	NA	NA	NA	NA	NA
1	17162486	17162821	NA	NA	NA	NA	NA	NA	NA	NA
1	17450762	17451111	NA	NA	NA	NA	NA	NA	NA	NA
1	17601487	17601841	NA	NA	NA	NA	ENSBTAG00000044598,	NA	NA	ENSBTAG00000044598,
1	17737193	17737531	NA	NA	NA	NA	NA	NA	NA	NA
1	17763268	17764158	NA	NA	NA	NA	NA	NA	NA	NA
1	17917712	17918182	NA	NA	NA	NA	NA	NA	NA	NA
1	17931173	17931518	NA	NA	NA	NA	NA	NA	NA	NA
1	17951757	17952857	NA	NA	NA	NA	NA	NA	NA	NA
1	18142676	18143298	NA	ENSBTAG00000000597,	NA	NA	NA	NA	NA	NA
1	18232356	18233203	ENSBTAG00000000588,	NA	ENSBTAG00000000588,	ENSBTAG00000000588,	ENSBTAG00000000588,	NA	NA	NA
1	18312175	18312575	NA	NA	NA	NA	NA	NA	NA	NA
1	18353780	18354235	NA	NA	NA	NA	NA	NA	NA	NA
1	18354690	18355055	NA	NA	NA	NA	NA	NA	NA	NA
1	18408034	18408390	NA	NA	NA	NA	NA	NA	NA	NA
1	18588785	18589122	NA	NA	NA	NA	NA	NA	NA	NA
1	18632110	18632712	NA	NA	NA	NA	NA	NA	NA	NA
1	18718940	18720517	ENSBTAG00000001395,	NA	ENSBTAG00000001395,	ENSBTAG00000001395,	ENSBTAG00000001395,	NA	NA	NA
1	18743396	18743893	NA	ENSBTAG00000001395,	NA	NA	NA	NA	NA	ENSBTAG00000001395,
1	18756695	18757745	NA	NA	NA	NA	NA	NA	NA	NA
1	18797480	18798277	NA	NA	NA	NA	ENSBTAG00000045008,	NA	NA	ENSBTAG00000045008,
1	18813932	18815469	NA	NA	NA	NA	NA	NA	NA	NA
1	18826459	18827030	NA	NA	NA	NA	NA	NA	NA	NA
1	18838798	18839639	NA	NA	NA	NA	NA	NA	NA	NA
1	18848967	18849615	NA	NA	NA	NA	NA	NA	NA	NA
1	18909015	18910795	ENSBTAG00000018704,	NA	ENSBTAG00000018704,	ENSBTAG00000018704,	ENSBTAG00000018704,ENSBTAG00000047943,	NA	NA	NA
1	18921168	18921727	NA	ENSBTAG00000018704,	NA	NA	NA	NA	NA	NA
1	18933250	18933807	NA	NA	NA	NA	NA	NA	NA	ENSBTAG00000018704,
1	18965739	18966929	NA	ENSBTAG00000004869,	NA	NA	ENSBTAG00000043726,	NA	NA	ENSBTAG00000043726,
1	18971506	18972148	NA	ENSBTAG00000004869,	NA	NA	NA	NA	NA	NA
1	18980459	18981367	NA	ENSBTAG00000004869,	NA	NA	NA	NA	NA	NA
1	18992692	18994022	ENSBTAG00000004869,	NA	ENSBTAG00000004869,	ENSBTAG00000004869,	ENSBTAG00000004869,	NA	NA	NA
1	19022601	19022938	NA	NA	NA	NA	NA	NA	NA	NA
1	19041251	19041793	NA	NA	NA	NA	NA	NA	NA	NA
1	19048625	19049287	NA	NA	NA	NA	NA	NA	NA	NA
1	19090446	19090921	NA	NA	NA	NA	NA	NA	NA	NA
1	19104822	19105671	NA	NA	NA	NA	NA	NA	NA	NA
1	19131622	19132238	NA	NA	NA	NA	NA	NA	NA	NA
1	19132966	19133491	NA	NA	NA	NA	NA	NA	NA	NA
1	19190949	19191319	NA	NA	NA	NA	NA	NA	NA	NA
1	19259827	19260306	NA	NA	NA	NA	NA	NA	NA	NA
1	19304126	19304675	NA	NA	NA	NA	NA	NA	NA	NA
1	19364254	19364983	NA	NA	NA	NA	NA	NA	NA	NA
1	19371941	19372629	NA	NA	NA	NA	NA	NA	NA	NA
1	19374364	19374868	NA	NA	NA	NA	NA	NA	NA	NA
1	19467128	19467532	NA	NA	NA	NA	NA	NA	NA	NA
1	19529115	19529827	NA	NA	NA	NA	NA	NA	NA	NA
1	19622540	19623273	NA	NA	NA	NA	NA	NA	NA	NA
1	19663308	19663923	NA	NA	NA	NA	NA	NA	NA	NA
1	19795522	19796136	NA	NA	NA	NA	NA	NA	NA	NA
1	19803293	19803913	NA	NA	NA	NA	NA	NA	NA	NA
1	19828560	19829085	NA	NA	NA	NA	NA	NA	NA	NA
1	19845930	19846765	NA	NA	NA	NA	NA	NA	NA	NA
1	19927312	19927923	NA	NA	NA	NA	ENSBTAG00000029768,ENSBTAG00000029912,	NA	NA	ENSBTAG00000029768,ENSBTAG00000029912,
1	19938933	19939701	NA	NA	NA	NA	NA	NA	NA	NA
1	19956952	19957437	NA	NA	NA	NA	NA	NA	NA	NA
1	19974733	19976063	NA	NA	NA	NA	NA	NA	NA	NA
1	20008884	20009512	NA	NA	NA	NA	NA	NA	NA	NA
1	20121135	20121487	NA	NA	NA	NA	NA	NA	NA	NA
1	20129694	20130052	NA	NA	NA	NA	NA	NA	NA	NA
1	20157810	20158234	NA	NA	NA	NA	NA	NA	NA	NA
1	20166442	20166813	NA	NA	NA	NA	NA	NA	NA	NA
1	20173623	20174609	NA	NA	NA	NA	NA	NA	NA	NA
1	20178162	20178683	NA	NA	NA	NA	NA	NA	NA	NA
1	20227833	20228333	NA	NA	NA	NA	NA	NA	NA	NA
1	20306256	20307913	NA	NA	NA	NA	NA	NA	NA	NA
1	20320743	20321496	NA	NA	NA	NA	NA	NA	NA	NA
1	20373274	20374097	NA	NA	NA	NA	NA	NA	NA	NA
1	20460134	20460586	NA	NA	NA	NA	NA	NA	NA	NA
1	20513261	20514105	NA	NA	NA	NA	ENSBTAG00000044220,	NA	NA	ENSBTAG00000044220,
1	20654790	20655318	NA	NA	NA	NA	NA	NA	NA	NA
1	20660399	20660785	NA	NA	NA	NA	NA	NA	NA	ENSBTAG00000019314,
1	20686487	20687667	NA	ENSBTAG00000019314,	NA	NA	NA	NA	NA	NA
1	20701977	20702810	NA	ENSBTAG00000019314,	NA	NA	NA	NA	NA	NA
1	20709076	20710208	NA	ENSBTAG00000019314,	NA	NA	NA	NA	NA	NA
1	20719830	20720362	NA	ENSBTAG00000019314,	NA	NA	NA	NA	NA	NA
1	20767530	20768096	NA	ENSBTAG00000019314,	NA	NA	NA	NA	NA	NA
1	20770826	20771464	NA	ENSBTAG00000019314,	NA	NA	NA	NA	NA	NA
1	20821928	20822475	NA	NA	NA	NA	NA	NA	NA	NA
1	20870202	20871321	NA	NA	NA	NA	NA	NA	NA	NA
1	20872167	20872693	NA	NA	NA	NA	NA	NA	NA	NA
1	20982933	20983324	NA	NA	NA	NA	NA	NA	NA	NA
1	21011155	21011823	NA	NA	NA	NA	NA	NA	NA	NA
1	21019782	21020359	NA	NA	NA	NA	NA	NA	NA	NA
1	21033539	21033883	NA	NA	NA	NA	NA	NA	NA	NA
1	21097523	21098021	NA	NA	NA	NA	NA	NA	NA	NA
1	21154183	21154546	NA	NA	NA	NA	NA	NA	NA	NA
1	21160760	21161725	NA	NA	NA	NA	NA	NA	NA	NA
1	21188879	21189354	NA	NA	NA	NA	NA	NA	NA	NA
1	21192297	21192745	NA	NA	NA	NA	NA	NA	NA	NA
1	21239651	21240367	NA	NA	NA	NA	NA	NA	NA	NA
1	21245046	21245411	NA	NA	NA	NA	NA	NA	NA	NA
1	21305354	21306784	NA	NA	NA	NA	NA	NA	NA	NA
1	21339199	21339593	NA	NA	NA	NA	NA	NA	NA	NA
1	21344882	21345584	NA	NA	NA	NA	NA	NA	NA	NA
1	21412347	21413112	NA	NA	NA	NA	NA	NA	NA	NA
1	21441434	21442061	NA	NA	NA	NA	NA	NA	NA	NA
1	21445574	21446234	NA	NA	NA	NA	NA	NA	NA	NA
1	21494711	21495139	NA	NA	NA	NA	NA	NA	NA	NA
1	21508350	21508757	NA	NA	NA	NA	NA	NA	NA	NA
1	21524391	21525287	NA	NA	NA	NA	NA	NA	NA	NA
1	21597009	21598956	NA	NA	NA	NA	NA	NA	NA	NA
1	21608808	21609181	NA	NA	NA	NA	NA	NA	NA	NA
1	21614942	21616389	NA	NA	NA	NA	NA	NA	NA	NA
1	21629751	21630388	NA	NA	NA	NA	NA	NA	NA	NA
1	21657035	21657651	NA	NA	NA	NA	NA	NA	NA	NA
1	21662164	21662846	NA	NA	NA	NA	NA	NA	NA	NA
1	21703681	21704279	NA	NA	NA	NA	NA	NA	NA	NA
1	21772035	21772469	NA	NA	NA	NA	NA	NA	NA	NA
1	21785085	21785878	NA	NA	NA	NA	NA	NA	NA	NA
1	21791466	21791829	NA	NA	NA	NA	NA	NA	NA	NA
1	21840979	21841459	NA	NA	NA	NA	NA	NA	NA	NA
1	21904287	21904973	NA	NA	NA	NA	NA	NA	NA	NA
1	21906091	21906656	NA	NA	NA	NA	NA	NA	NA	NA
1	21907440	21908058	NA	NA	NA	NA	NA	NA	NA	NA
1	21952115	21952478	NA	NA	NA	NA	NA	NA	NA	NA
1	21956692	21957130	NA	NA	NA	NA	NA	NA	NA	NA
1	21983159	21984038	NA	NA	NA	NA	NA	NA	NA	NA
1	21985276	21986248	NA	NA	NA	NA	NA	NA	NA	NA
1	21999873	22000419	NA	NA	NA	NA	NA	NA	NA	NA
1	22093472	22094295	NA	NA	NA	NA	NA	NA	NA	NA
1	22109915	22111197	NA	NA	NA	NA	NA	NA	NA	NA
1	22123294	22124040	ENSBTAG00000002623,	NA	ENSBTAG00000002623,	ENSBTAG00000002623,	ENSBTAG00000002623,	NA	NA	NA
1	22126042	22126509	NA	ENSBTAG00000002623,	NA	NA	ENSBTAG00000002623,	NA	NA	NA
1	22133593	22134571	NA	ENSBTAG00000002623,	NA	NA	NA	NA	NA	NA
1	22140011	22141237	NA	ENSBTAG00000002623,	NA	NA	NA	NA	NA	NA
1	22183312	22184677	NA	NA	NA	NA	NA	NA	NA	ENSBTAG00000002623,
1	22224377	22225843	NA	NA	NA	NA	NA	NA	NA	NA
1	22227339	22227749	NA	NA	NA	NA	NA	NA	NA	NA
1	22245075	22245427	NA	NA	NA	NA	NA	NA	NA	NA
1	22259847	22261412	NA	NA	NA	NA	NA	NA	NA	NA
1	22289567	22290509	ENSBTAG00000012908,	NA	ENSBTAG00000012908,	ENSBTAG00000012908,	ENSBTAG00000012908,	NA	NA	NA
1	22306480	22307105	NA	NA	NA	NA	NA	NA	NA	NA
1	22420173	22420599	NA	NA	NA	NA	NA	NA	NA	NA
1	22429487	22429956	NA	NA	NA	NA	NA	NA	NA	NA
1	22473521	22475244	ENSBTAG00000034347,ENSBTAG00000038512,	NA	ENSBTAG00000034347,ENSBTAG00000038512,	ENSBTAG00000034347,ENSBTAG00000038512,	ENSBTAG00000034347,ENSBTAG00000038512,	NA	NA	NA
1	22480660	22481054	NA	ENSBTAG00000038512,	NA	NA	NA	NA	NA	NA
1	22662286	22662642	NA	NA	NA	NA	NA	NA	NA	NA
1	22674026	22674365	NA	NA	NA	NA	NA	NA	NA	NA
1	22712516	22712868	NA	NA	NA	NA	NA	NA	NA	NA
1	22751851	22752196	NA	NA	NA	NA	NA	NA	NA	NA
1	22766509	22766985	NA	NA	NA	NA	NA	NA	NA	NA
1	22879074	22879683	NA	NA	NA	NA	NA	NA	NA	NA
1	22884223	22885916	NA	NA	NA	NA	NA	NA	NA	NA
1	22887325	22887712	NA	NA	NA	NA	NA	NA	NA	NA
1	22942214	22942564	NA	NA	NA	NA	NA	NA	NA	NA
1	23036377	23036859	NA	NA	NA	NA	NA	NA	NA	NA
1	23112555	23113383	NA	NA	NA	NA	NA	NA	NA	NA
1	23137578	23138164	NA	NA	NA	NA	NA	NA	NA	NA
1	23139699	23140033	NA	NA	NA	NA	NA	NA	NA	NA
1	23285074	23285522	NA	NA	NA	NA	NA	NA	NA	NA
1	23307295	23307645	NA	NA	NA	NA	NA	NA	NA	NA
1	23357737	23358127	NA	NA	NA	NA	NA	NA	NA	NA
1	23385554	23386369	NA	NA	NA	NA	NA	NA	NA	NA
1	23456674	23457221	NA	NA	NA	NA	NA	NA	NA	NA
1	23564064	23564409	NA	NA	NA	NA	NA	NA	NA	NA
1	23566366	23566923	NA	NA	NA	NA	NA	NA	NA	NA
1	23599429	23599887	NA	NA	NA	NA	NA	NA	NA	NA
1	23623481	23623903	NA	NA	NA	NA	NA	NA	NA	NA
1	23728826	23729488	NA	NA	NA	NA	NA	NA	NA	NA
1	23731095	23731621	NA	NA	NA	NA	NA	NA	NA	NA
1	23926574	23927220	NA	NA	NA	NA	NA	NA	NA	NA
1	23967223	23967849	NA	NA	NA	NA	NA	NA	NA	NA
1	24041017	24041654	NA	NA	NA	NA	NA	NA	NA	NA
1	24056824	24057355	NA	NA	NA	NA	NA	NA	NA	NA
1	24204028	24204536	NA	NA	NA	NA	NA	NA	NA	NA
1	24223285	24224175	NA	NA	NA	NA	NA	NA	NA	NA
1	24234609	24235067	NA	NA	NA	NA	NA	NA	NA	NA
1	24484568	24485089	NA	ENSBTAG00000010462,	NA	NA	NA	NA	NA	NA
1	24560450	24561029	NA	ENSBTAG00000010462,	NA	NA	NA	NA	NA	NA
1	24603052	24603445	NA	NA	NA	NA	NA	NA	NA	NA
1	24626596	24628030	NA	NA	NA	NA	NA	NA	NA	NA
1	24649797	24650371	NA	NA	NA	NA	NA	NA	NA	NA
1	24651448	24652025	NA	NA	NA	NA	NA	NA	NA	NA
1	24655467	24655892	NA	NA	NA	NA	NA	NA	NA	NA
1	24661952	24662287	NA	NA	NA	NA	NA	NA	NA	NA
1	24690304	24690822	NA	NA	NA	NA	NA	NA	NA	NA
1	25020565	25021269	NA	NA	NA	NA	NA	NA	NA	NA
1	25042710	25043375	NA	NA	NA	NA	NA	NA	NA	NA
1	25110775	25111542	NA	NA	NA	NA	NA	NA	NA	NA
1	25159457	25159810	NA	NA	NA	NA	NA	NA	NA	NA
1	25299653	25300478	NA	NA	NA	NA	NA	NA	NA	NA
1	25316160	25316764	NA	NA	NA	NA	NA	NA	NA	NA
1	25438347	25438730	NA	NA	NA	NA	NA	NA	NA	NA
1	25446284	25446703	NA	NA	NA	NA	NA	NA	NA	NA
1	25484943	25485286	NA	NA	NA	NA	NA	NA	NA	NA
1	25608803	25609582	NA	NA	NA	NA	NA	NA	NA	NA
1	25651805	25652208	ENSBTAG00000009851,	NA	NA	NA	NA	NA	NA	NA
1	25769987	25770582	NA	ENSBTAG00000009851,	NA	NA	ENSBTAG00000009851,	NA	NA	NA
1	26009236	26009887	NA	ENSBTAG00000009851,	NA	NA	NA	NA	NA	NA
1	26087438	26087781	NA	ENSBTAG00000009851,	NA	NA	NA	NA	NA	NA
1	26253726	26254400	NA	NA	NA	NA	NA	NA	NA	NA
1	26394456	26395174	NA	NA	NA	NA	NA	NA	NA	NA
1	26473842	26474531	NA	NA	NA	NA	NA	NA	NA	NA
1	26555044	26555689	NA	NA	NA	NA	NA	NA	NA	NA
1	26633084	26633537	NA	NA	NA	NA	NA	NA	NA	NA
1	26773928	26774371	NA	NA	NA	NA	NA	NA	NA	NA
1	26987713	26988126	NA	NA	NA	NA	NA	NA	NA	NA
1	27222292	27222699	NA	NA	NA	NA	NA	NA	NA	NA
1	27319865	27320201	NA	NA	NA	NA	NA	NA	NA	NA
1	27517343	27517686	NA	NA	NA	NA	NA	NA	NA	NA
1	27546559	27547338	NA	NA	NA	NA	NA	NA	NA	NA
1	27665480	27666314	NA	NA	NA	NA	NA	NA	NA	NA
1	27669192	27669945	NA	NA	NA	NA	NA	NA	NA	NA
1	27738320	27738715	NA	NA	NA	NA	NA	NA	NA	NA
1	27795383	27795764	NA	NA	NA	NA	NA	NA	NA	NA
1	27923566	27924040	NA	NA	NA	NA	NA	NA	NA	NA
1	27940553	27941260	NA	NA	NA	NA	NA	NA	NA	NA
1	28013701	28014113	NA	NA	NA	NA	NA	NA	NA	NA
1	28027395	28027735	NA	NA	NA	NA	NA	NA	NA	NA
1	28041215	28042118	NA	NA	NA	NA	NA	NA	NA	NA
1	28154918	28155354	NA	NA	NA	NA	NA	NA	NA	NA
1	28224667	28225062	NA	NA	NA	NA	NA	NA	NA	NA
1	28301319	28301652	NA	NA	NA	NA	NA	NA	NA	NA
1	28480595	28481333	NA	NA	NA	NA	NA	NA	NA	NA
1	28490931	28491412	NA	NA	NA	NA	NA	NA	NA	NA
1	28495735	28496166	NA	NA	NA	NA	NA	NA	NA	NA
1	28523324	28524120	NA	NA	NA	NA	NA	NA	NA	NA
1	28532406	28533243	NA	NA	NA	NA	NA	NA	NA	NA
1	28571274	28571955	NA	NA	NA	NA	NA	NA	NA	NA
1	28577286	28578687	NA	NA	NA	NA	NA	NA	NA	NA
1	28606750	28607090	NA	NA	NA	NA	ENSBTAG00000008359,	NA	NA	NA
1	28628594	28630455	NA	NA	NA	NA	NA	NA	NA	NA
1	28640272	28640884	NA	NA	NA	NA	NA	NA	NA	NA
1	28659600	28660685	NA	ENSBTAG00000036262,	NA	NA	NA	NA	ENSBTAG00000036262,	ENSBTAG00000036262,
1	28665477	28666115	NA	ENSBTAG00000036262,	NA	NA	NA	NA	NA	NA
1	28683936	28684638	NA	ENSBTAG00000036262,	NA	NA	NA	NA	NA	NA
1	28687979	28688531	NA	ENSBTAG00000036262,	NA	NA	NA	NA	NA	NA
1	28702716	28703154	NA	ENSBTAG00000036262,	NA	NA	NA	NA	NA	NA
1	28703639	28704697	NA	ENSBTAG00000036262,	NA	NA	NA	NA	NA	NA
1	28708175	28709033	NA	ENSBTAG00000036262,	NA	NA	NA	NA	NA	NA
1	28728730	28729361	NA	ENSBTAG00000036262,	NA	NA	NA	NA	NA	NA
1	28731725	28733091	NA	ENSBTAG00000036262,	NA	NA	NA	NA	NA	NA
1	28786815	28787682	NA	ENSBTAG00000036262,	NA	NA	NA	NA	NA	NA
1	28795959	28796314	NA	ENSBTAG00000036262,	NA	NA	NA	NA	NA	NA
1	28837247	28837746	NA	ENSBTAG00000036262,	NA	NA	NA	NA	NA	NA
1	28846198	28847021	ENSBTAG00000036262,	NA	NA	NA	NA	NA	NA	NA
1	28847309	28847652	ENSBTAG00000036262,	NA	NA	NA	NA	NA	NA	NA
1	28857470	28857823	NA	ENSBTAG00000036262,	NA	NA	NA	NA	NA	NA
1	28868626	28869072	NA	ENSBTAG00000036262,	NA	NA	NA	NA	NA	NA
1	28906571	28907475	NA	NA	NA	ENSBTAG00000036262,	ENSBTAG00000036262,	NA	NA	NA
1	28932627	28934114	NA	NA	NA	NA	NA	NA	NA	NA
1	28956958	28957421	NA	NA	NA	NA	NA	NA	NA	NA
1	28963229	28964016	NA	NA	NA	NA	NA	NA	NA	NA
1	28971904	28973012	NA	NA	NA	NA	NA	NA	NA	NA
1	29096909	29097302	NA	NA	NA	NA	NA	NA	NA	NA
1	29136976	29137672	NA	NA	NA	NA	NA	NA	NA	NA
1	29176433	29176793	NA	NA	NA	NA	NA	NA	NA	NA
1	29186975	29187553	NA	NA	NA	NA	NA	NA	NA	NA
1	29230586	29231372	NA	NA	NA	NA	NA	NA	NA	NA
1	29275102	29275481	NA	NA	NA	NA	NA	NA	NA	NA
1	29318245	29319699	NA	NA	NA	NA	NA	NA	NA	NA
1	29331967	29332373	NA	NA	NA	NA	NA	NA	NA	NA
1	29407003	29407429	NA	NA	NA	NA	NA	NA	NA	NA
1	29455171	29455728	NA	NA	NA	NA	NA	NA	NA	NA
1	29492634	29493024	NA	NA	NA	NA	NA	NA	NA	NA
1	29493313	29493661	NA	NA	NA	NA	NA	NA	NA	NA
1	29499963	29500567	NA	NA	NA	NA	NA	NA	NA	NA
1	29578716	29579820	NA	NA	NA	NA	NA	NA	NA	NA
1	29678682	29679201	NA	NA	NA	NA	NA	NA	NA	NA
1	29902827	29903511	NA	NA	NA	NA	NA	NA	NA	NA
1	29989594	29990172	NA	NA	NA	NA	NA	NA	NA	NA
1	30004225	30005032	NA	NA	NA	NA	NA	NA	NA	NA
1	30245516	30246702	NA	NA	NA	NA	NA	NA	NA	NA
1	30298371	30299496	NA	NA	NA	NA	ENSBTAG00000046383,	NA	NA	NA
1	30364132	30364613	NA	NA	NA	NA	NA	NA	NA	NA
1	30417766	30419300	NA	NA	NA	NA	NA	NA	NA	NA
1	30419714	30420524	NA	NA	NA	NA	NA	NA	NA	NA
1	30676772	30677159	NA	NA	NA	NA	NA	NA	NA	NA
1	30763283	30763707	NA	NA	NA	NA	NA	NA	NA	NA
1	30949515	30949914	NA	NA	NA	NA	NA	NA	NA	NA
1	31049337	31049998	NA	NA	NA	NA	NA	NA	NA	NA
1	31105446	31106147	NA	NA	NA	NA	NA	NA	NA	NA
1	31201943	31202482	NA	NA	NA	NA	NA	NA	NA	NA
1	31242172	31243165	NA	NA	NA	NA	NA	NA	NA	NA
1	31283765	31284285	NA	NA	NA	NA	NA	NA	NA	NA
1	31432886	31433338	NA	NA	NA	NA	NA	NA	NA	NA
1	31492036	31492504	NA	NA	NA	NA	NA	NA	NA	NA
1	31610645	31611105	NA	NA	NA	NA	NA	NA	NA	NA
1	31699461	31699978	NA	NA	NA	NA	NA	NA	NA	NA
1	31774931	31776196	NA	NA	NA	NA	NA	NA	NA	NA
1	31840256	31841210	NA	NA	NA	NA	NA	NA	NA	NA
1	32041487	32041926	NA	NA	NA	NA	NA	NA	NA	NA
1	32066468	32066832	NA	NA	NA	NA	NA	NA	NA	NA
1	32108714	32109194	NA	NA	NA	NA	NA	NA	NA	NA
1	32120214	32120556	NA	NA	NA	NA	NA	NA	NA	NA
1	32304428	32305291	NA	NA	NA	NA	NA	NA	NA	NA
1	32329060	32329412	NA	NA	NA	NA	NA	NA	NA	NA
1	32333220	32333873	NA	NA	NA	NA	NA	NA	NA	NA
1	32393910	32395226	NA	NA	NA	NA	NA	NA	NA	NA
1	32734564	32735066	NA	NA	NA	NA	NA	NA	NA	NA
1	32741806	32742164	NA	NA	NA	NA	NA	NA	NA	NA
1	32836224	32837148	ENSBTAG00000045974,	NA	ENSBTAG00000045974,	ENSBTAG00000045974,	ENSBTAG00000045974,	NA	ENSBTAG00000045974,	ENSBTAG00000045974,
1	32864723	32865062	NA	NA	NA	NA	NA	NA	NA	NA
1	32886080	32886465	NA	NA	NA	NA	NA	NA	NA	NA
1	33111312	33112446	NA	NA	NA	NA	NA	NA	NA	NA
1	33137834	33138265	NA	NA	NA	NA	NA	NA	NA	NA
1	33263459	33263984	NA	NA	NA	NA	NA	NA	NA	NA
1	33295766	33296592	NA	ENSBTAG00000009219,	NA	NA	NA	NA	NA	NA
1	33429782	33430295	NA	ENSBTAG00000009219,	NA	NA	NA	NA	NA	NA
1	33443205	33443579	NA	ENSBTAG00000009219,	NA	NA	NA	NA	NA	NA
1	33443726	33444191	NA	ENSBTAG00000009219,	NA	NA	NA	NA	NA	NA
1	33469222	33469689	NA	ENSBTAG00000009219,	NA	NA	NA	NA	NA	NA
1	33677812	33678290	NA	NA	NA	NA	NA	NA	NA	NA
1	33754991	33755328	NA	NA	NA	NA	NA	NA	NA	NA
1	33783538	33783949	NA	NA	NA	NA	NA	NA	NA	NA
1	33854233	33855362	ENSBTAG00000034284,	NA	ENSBTAG00000034284,	ENSBTAG00000034284,	ENSBTAG00000034284,	NA	ENSBTAG00000034284,	ENSBTAG00000034284,
1	33863985	33864530	NA	NA	NA	NA	NA	NA	NA	NA
1	33922655	33923103	NA	NA	NA	NA	NA	NA	NA	NA
1	33930776	33931946	NA	NA	NA	NA	NA	NA	NA	NA
1	33943871	33944260	NA	NA	NA	NA	NA	NA	NA	NA
1	34056908	34057694	NA	NA	NA	NA	NA	NA	NA	NA
1	34125308	34125702	NA	NA	NA	NA	NA	NA	NA	NA
1	34145041	34145519	NA	NA	NA	NA	NA	NA	NA	NA
1	34285181	34285559	NA	NA	NA	NA	NA	NA	NA	NA
1	34387727	34388154	NA	NA	NA	NA	NA	NA	NA	NA
1	34405946	34406382	NA	NA	NA	NA	NA	NA	NA	NA
1	34519509	34520117	NA	NA	NA	NA	NA	NA	NA	NA
1	34523995	34524519	NA	NA	NA	NA	NA	NA	NA	NA
1	34542936	34544110	NA	NA	NA	NA	NA	NA	NA	NA
1	34614209	34614595	NA	NA	NA	NA	NA	NA	NA	NA
1	34616714	34617299	NA	NA	NA	NA	NA	NA	NA	NA
1	34643955	34644789	NA	NA	NA	NA	NA	NA	NA	NA
1	34706896	34707818	ENSBTAG00000026156,	NA	ENSBTAG00000026156,	ENSBTAG00000026156,	ENSBTAG00000026156,	NA	NA	NA
1	34831017	34831428	NA	NA	NA	NA	NA	NA	NA	NA
1	34831905	34832426	NA	NA	NA	NA	NA	NA	NA	NA
1	34906664	34907160	NA	NA	NA	NA	NA	NA	NA	NA
1	34922636	34923447	NA	NA	NA	NA	NA	NA	NA	NA
1	34969926	34971198	ENSBTAG00000007939,	NA	ENSBTAG00000007939,	ENSBTAG00000007939,	ENSBTAG00000007939,	NA	NA	NA
1	35005773	35006127	NA	NA	NA	NA	NA	NA	NA	ENSBTAG00000007939,ENSBTAG00000009128,
1	35090589	35091641	NA	NA	NA	NA	NA	NA	NA	NA
1	35114475	35114821	NA	NA	NA	NA	NA	NA	NA	NA
1	35177344	35177716	NA	NA	NA	NA	NA	NA	NA	NA
1	35251357	35251747	NA	NA	NA	NA	NA	NA	NA	NA
1	35251754	35252090	NA	NA	NA	NA	NA	NA	NA	NA
1	35312241	35312779	NA	NA	NA	NA	NA	NA	NA	NA
1	35332665	35333159	NA	NA	NA	NA	NA	NA	NA	NA
1	35370117	35370529	NA	NA	NA	NA	NA	NA	NA	NA
1	35389711	35390085	NA	NA	NA	NA	NA	NA	NA	NA
1	35433567	35434248	NA	NA	NA	NA	NA	NA	NA	NA
1	35454703	35455091	NA	NA	NA	NA	NA	NA	NA	NA
1	35464552	35465071	NA	NA	NA	NA	NA	NA	NA	NA
1	35495488	35495956	NA	NA	NA	NA	NA	NA	NA	NA
1	35546900	35547438	NA	NA	NA	NA	NA	NA	NA	NA
1	35591702	35592350	NA	NA	NA	NA	NA	NA	NA	NA
1	35614747	35615593	NA	NA	NA	NA	NA	NA	NA	NA
1	35629792	35631240	NA	NA	NA	NA	NA	NA	NA	NA
1	35631599	35632174	NA	NA	NA	NA	NA	NA	NA	NA
1	35659764	35661269	ENSBTAG00000023675,ENSBTAG00000046959,	NA	ENSBTAG00000023675,ENSBTAG00000046959,	ENSBTAG00000023675,ENSBTAG00000046959,	ENSBTAG00000023675,ENSBTAG00000046959,	NA	NA	ENSBTAG00000046959,
1	35711910	35712681	NA	ENSBTAG00000023675,	NA	NA	NA	NA	NA	NA
1	35752502	35753888	ENSBTAG00000007970,	NA	ENSBTAG00000007970,	ENSBTAG00000007970,	ENSBTAG00000007970,	NA	NA	NA
1	35783250	35784125	NA	NA	NA	NA	NA	NA	NA	NA
1	35836605	35837655	NA	NA	NA	NA	NA	NA	NA	NA
1	35927222	35927602	NA	NA	NA	NA	NA	NA	NA	NA
1	35985766	35986362	NA	NA	NA	NA	NA	NA	NA	NA
1	36011104	36011549	NA	NA	NA	NA	NA	NA	NA	NA
1	36026373	36026813	NA	NA	NA	NA	NA	NA	NA	NA
1	36038746	36039085	NA	NA	NA	NA	NA	NA	NA	NA
1	36046057	36047380	NA	NA	NA	NA	NA	NA	NA	NA
1	36115946	36116410	NA	NA	NA	NA	NA	NA	NA	NA
1	36152346	36153143	NA	NA	NA	NA	NA	NA	NA	NA
1	36183659	36184047	NA	NA	NA	NA	NA	NA	NA	NA
1	36322414	36322965	NA	NA	NA	NA	NA	NA	NA	NA
1	36506119	36506475	NA	NA	NA	NA	NA	NA	NA	NA
1	36540788	36541671	NA	NA	NA	NA	NA	NA	NA	NA
1	36551515	36552728	NA	NA	NA	NA	NA	NA	NA	NA
1	36662138	36662546	NA	NA	NA	NA	NA	NA	NA	NA
1	36705115	36706087	NA	NA	NA	NA	NA	NA	NA	NA
1	36714775	36715342	NA	NA	NA	NA	NA	NA	NA	NA
1	36721654	36722635	NA	NA	NA	NA	NA	NA	NA	NA
1	36916320	36917077	NA	ENSBTAG00000006811,	NA	NA	NA	NA	NA	NA
1	37171093	37171542	NA	NA	NA	NA	NA	NA	NA	NA
1	37205980	37206310	NA	NA	NA	NA	NA	NA	NA	NA
1	37270574	37270958	NA	NA	NA	NA	NA	NA	NA	NA
1	37412523	37412990	NA	NA	NA	NA	NA	NA	NA	NA
1	37500480	37500917	NA	NA	NA	NA	NA	NA	NA	NA
1	37572483	37573219	NA	NA	NA	NA	NA	NA	NA	NA
1	37584475	37585784	NA	NA	NA	NA	NA	NA	NA	NA
1	37593078	37593450	NA	NA	NA	NA	NA	NA	NA	NA
1	37626258	37626601	NA	NA	NA	NA	NA	NA	NA	NA
1	37628890	37629323	NA	NA	NA	NA	NA	NA	NA	NA
1	37647785	37648477	NA	NA	NA	NA	NA	NA	NA	NA
1	37767519	37768191	NA	NA	NA	NA	NA	NA	NA	NA
1	37768657	37769304	NA	NA	NA	NA	NA	NA	NA	NA
1	37770359	37770739	NA	NA	NA	NA	NA	NA	NA	NA
1	37790162	37790511	NA	NA	NA	NA	NA	NA	NA	NA
1	37792025	37792670	NA	NA	NA	NA	NA	NA	NA	NA
1	37874880	37875874	ENSBTAG00000005155,	NA	ENSBTAG00000005155,	ENSBTAG00000005155,	ENSBTAG00000005155,	NA	NA	NA
1	37959618	37960898	ENSBTAG00000015728,	NA	ENSBTAG00000015728,	ENSBTAG00000015728,	ENSBTAG00000015728,	NA	NA	NA
1	38009801	38010956	NA	ENSBTAG00000015728,	NA	NA	NA	NA	NA	NA
1	38023703	38024814	NA	NA	NA	NA	NA	NA	NA	ENSBTAG00000015728,
1	38034536	38035087	NA	NA	NA	NA	NA	NA	NA	NA
1	38078694	38079039	NA	NA	NA	NA	NA	NA	NA	NA
1	38079140	38079790	NA	NA	NA	NA	NA	NA	NA	NA
1	38145611	38146194	NA	NA	NA	NA	NA	NA	NA	NA
1	38247455	38247889	NA	NA	NA	NA	NA	NA	NA	NA
1	38319493	38320165	NA	NA	NA	NA	NA	NA	NA	NA
1	38357566	38358015	NA	NA	NA	NA	NA	NA	NA	NA
1	38371850	38372243	NA	NA	NA	NA	NA	NA	NA	NA
1	38405536	38406598	NA	NA	NA	NA	NA	NA	NA	NA
1	38432262	38432833	NA	NA	NA	NA	NA	NA	NA	NA
1	38503158	38503907	NA	NA	NA	NA	NA	NA	NA	NA
1	38561558	38562051	NA	NA	NA	NA	NA	NA	NA	NA
1	38610742	38611082	NA	NA	NA	NA	NA	NA	NA	NA
1	38732428	38733107	NA	NA	NA	NA	NA	NA	NA	NA
1	38761218	38761851	NA	NA	NA	NA	NA	NA	NA	NA
1	38763215	38763580	NA	NA	NA	NA	NA	NA	NA	NA
1	38770910	38771286	NA	NA	NA	NA	NA	NA	NA	NA
1	38928399	38929188	NA	NA	NA	NA	NA	NA	NA	NA
1	39061719	39062640	NA	NA	NA	NA	NA	NA	NA	NA
1	39105991	39106442	NA	NA	NA	NA	NA	NA	NA	NA
1	39618721	39619311	NA	NA	NA	NA	NA	NA	NA	NA
1	39720452	39721237	NA	NA	NA	NA	NA	NA	NA	NA
1	39732775	39733546	NA	NA	NA	NA	NA	NA	NA	NA
1	40013610	40014255	NA	NA	NA	NA	NA	NA	NA	NA
1	40186587	40186919	NA	NA	NA	NA	NA	NA	NA	NA
1	40300634	40301190	NA	NA	NA	NA	NA	NA	NA	NA
1	40434315	40434700	NA	NA	NA	NA	NA	NA	NA	NA
1	40444451	40444809	NA	NA	NA	NA	NA	NA	NA	NA
1	40521173	40521543	NA	NA	NA	NA	NA	NA	NA	NA
1	40537742	40538237	NA	NA	NA	NA	NA	NA	NA	NA
1	40607452	40609541	ENSBTAG00000044111,	NA	ENSBTAG00000044111,	ENSBTAG00000044111,	ENSBTAG00000044111,	NA	NA	NA
1	40687628	40688138	NA	ENSBTAG00000044111,	NA	NA	NA	NA	NA	NA
1	40730331	40730679	NA	ENSBTAG00000044111,	NA	NA	NA	NA	NA	NA
1	41057354	41057903	NA	ENSBTAG00000044111,	NA	NA	NA	NA	NA	NA
1	41095060	41095424	NA	ENSBTAG00000044111,	NA	NA	NA	NA	NA	NA
1	41132212	41132869	NA	ENSBTAG00000044111,	NA	NA	NA	NA	NA	NA
1	41253250	41253863	NA	ENSBTAG00000044111,	NA	NA	NA	NA	NA	NA
1	41285457	41286308	NA	ENSBTAG00000044111,	NA	NA	NA	NA	NA	NA
1	41380569	41381316	NA	ENSBTAG00000044111,	NA	NA	NA	NA	NA	NA
1	41392986	41393576	NA	ENSBTAG00000044111,	NA	NA	NA	NA	NA	NA
1	41431536	41432072	NA	ENSBTAG00000044111,	NA	NA	NA	NA	NA	NA
1	41450983	41451380	NA	ENSBTAG00000044111,	NA	NA	NA	NA	NA	NA
1	41513235	41513808	NA	ENSBTAG00000044111,	NA	NA	NA	NA	NA	NA
1	41520719	41521158	NA	ENSBTAG00000044111,	NA	NA	NA	NA	NA	NA
1	41543983	41544362	NA	ENSBTAG00000044111,	NA	NA	NA	NA	NA	NA
1	41568016	41568575	NA	ENSBTAG00000044111,	NA	NA	NA	NA	NA	NA
1	41590870	41591410	NA	ENSBTAG00000044111,	NA	NA	NA	NA	NA	NA
1	41610296	41611344	NA	ENSBTAG00000044111,	NA	NA	NA	NA	NA	NA
1	41639867	41641104	ENSBTAG00000010091,	NA	ENSBTAG00000010091,	ENSBTAG00000010091,	ENSBTAG00000010091,	NA	NA	NA
1	41699255	41700586	ENSBTAG00000047147,	NA	ENSBTAG00000047147,	ENSBTAG00000047147,	ENSBTAG00000047147,	NA	NA	NA
1	41716771	41717183	NA	ENSBTAG00000047147,	NA	NA	NA	NA	NA	NA
1	41736278	41737585	NA	ENSBTAG00000047147,	NA	NA	NA	NA	NA	NA
1	41744602	41745094	NA	ENSBTAG00000047147,	NA	NA	NA	NA	NA	NA
1	41746154	41746628	ENSBTAG00000047147,	NA	NA	NA	NA	NA	NA	NA
1	41752796	41753337	NA	ENSBTAG00000047147,	NA	NA	NA	NA	NA	ENSBTAG00000047147,
1	41779970	41780358	NA	ENSBTAG00000008346,	NA	NA	NA	NA	NA	NA
1	41780599	41781007	NA	ENSBTAG00000008346,	NA	NA	NA	NA	NA	NA
1	41791385	41791794	NA	ENSBTAG00000008346,	NA	NA	NA	NA	NA	NA
1	41815467	41816063	NA	ENSBTAG00000008346,	NA	NA	ENSBTAG00000044771,	NA	NA	ENSBTAG00000044771,
1	41821134	41821494	NA	ENSBTAG00000008346,	NA	NA	ENSBTAG00000044771,	NA	NA	ENSBTAG00000008346,ENSBTAG00000015546,ENSBTAG00000044771,
1	41829816	41831072	ENSBTAG00000015546,	NA	NA	NA	NA	NA	NA	ENSBTAG00000008346,ENSBTAG00000015546,
1	41833639	41834150	NA	ENSBTAG00000015546,	NA	NA	NA	NA	NA	NA
1	41835785	41836164	NA	ENSBTAG00000015546,	NA	NA	NA	NA	NA	NA
1	41859011	41860244	ENSBTAG00000015546,	NA	ENSBTAG00000015546,	ENSBTAG00000015546,	ENSBTAG00000015546,	NA	NA	NA
1	41876675	41877270	ENSBTAG00000001416,	NA	NA	NA	NA	NA	NA	NA
1	41885269	41885829	NA	ENSBTAG00000001416,	NA	NA	NA	NA	NA	NA
1	41918142	41918665	NA	NA	NA	NA	ENSBTAG00000001416,	NA	NA	NA
1	41922952	41923822	NA	NA	NA	NA	NA	NA	NA	NA
1	42040189	42040953	NA	NA	NA	NA	ENSBTAG00000040456,	NA	NA	ENSBTAG00000040456,
1	42184697	42185134	NA	NA	NA	NA	NA	NA	NA	NA
1	42439802	42440258	NA	NA	NA	NA	NA	NA	NA	NA
1	42458186	42459400	ENSBTAG00000020996,	NA	ENSBTAG00000020996,	ENSBTAG00000020996,	ENSBTAG00000020996,	NA	NA	NA
1	42468609	42468968	ENSBTAG00000020997,	NA	NA	ENSBTAG00000020997,	ENSBTAG00000020997,	NA	ENSBTAG00000020997,	ENSBTAG00000020997,
1	42475175	42475780	NA	NA	NA	NA	NA	NA	NA	NA
1	42476183	42476991	NA	NA	NA	NA	NA	NA	NA	ENSBTAG00000028582,
1	42482826	42483501	NA	NA	NA	ENSBTAG00000028582,	ENSBTAG00000028582,	NA	ENSBTAG00000028582,	ENSBTAG00000028582,
1	42487120	42488546	NA	NA	NA	NA	NA	NA	NA	NA
1	42499452	42500756	NA	NA	NA	NA	NA	NA	NA	NA
1	42509009	42510282	NA	NA	NA	NA	NA	NA	NA	NA
1	42521440	42522213	NA	ENSBTAG00000004124,	NA	NA	NA	NA	NA	ENSBTAG00000004124,
1	42530431	42531839	ENSBTAG00000004124,	NA	ENSBTAG00000004124,	ENSBTAG00000004124,	ENSBTAG00000004124,	NA	NA	NA
1	42546058	42546953	NA	NA	NA	ENSBTAG00000044934,	ENSBTAG00000044934,	NA	ENSBTAG00000044934,	ENSBTAG00000044934,
1	42572241	42572785	NA	NA	NA	NA	NA	NA	ENSBTAG00000023666,	ENSBTAG00000023666,
1	42579987	42580821	NA	NA	NA	NA	NA	NA	NA	NA
1	42605244	42605788	NA	NA	NA	NA	NA	NA	NA	NA
1	42630468	42631372	NA	NA	NA	NA	NA	NA	NA	NA
1	42649254	42649881	NA	NA	NA	NA	NA	NA	NA	NA
1	42654099	42656244	NA	NA	NA	NA	NA	NA	NA	NA
1	42669643	42670738	NA	NA	NA	NA	NA	NA	NA	NA
1	42678521	42679247	ENSBTAG00000004471,	NA	ENSBTAG00000004471,	ENSBTAG00000004471,	ENSBTAG00000004471,	NA	NA	NA
1	42689597	42690789	NA	ENSBTAG00000004471,	NA	NA	NA	NA	NA	NA
1	42721730	42722624	NA	ENSBTAG00000004471,	NA	NA	NA	NA	NA	NA
1	42731395	42732655	NA	ENSBTAG00000004471,	NA	NA	NA	NA	NA	NA
1	42743293	42744336	ENSBTAG00000014889,	NA	NA	NA	NA	ENSBTAG00000014889,	ENSBTAG00000014889,	ENSBTAG00000004471,ENSBTAG00000014889,
1	42749698	42750137	NA	ENSBTAG00000014889,	NA	NA	NA	NA	NA	NA
1	42761851	42762645	ENSBTAG00000014889,	NA	NA	NA	NA	NA	NA	NA
1	42825789	42826792	NA	NA	NA	NA	NA	NA	NA	NA
1	42847074	42847991	NA	NA	NA	NA	NA	NA	NA	NA
1	42862290	42862760	NA	NA	NA	NA	NA	NA	NA	NA
1	42937412	42937906	NA	NA	NA	NA	NA	NA	NA	NA
1	43074962	43076247	NA	NA	NA	NA	NA	NA	NA	NA
1	43095133	43095670	NA	NA	NA	NA	NA	NA	NA	NA
1	43138199	43139096	NA	NA	NA	NA	NA	NA	NA	NA
1	43154532	43155208	NA	NA	NA	NA	NA	NA	NA	NA
1	43197264	43197987	NA	NA	NA	NA	NA	NA	NA	NA
1	43217859	43218414	NA	NA	NA	NA	NA	NA	NA	NA
1	43295741	43296249	NA	NA	NA	NA	NA	NA	NA	NA
1	43337787	43338522	NA	NA	NA	NA	NA	NA	NA	NA
1	43375971	43376683	NA	NA	NA	NA	NA	NA	NA	NA
1	43411604	43412095	NA	NA	NA	NA	NA	NA	NA	NA
1	43432328	43432915	NA	NA	NA	NA	NA	NA	NA	NA
1	43435152	43435582	NA	NA	NA	NA	NA	NA	NA	NA
1	43497340	43497742	NA	NA	NA	NA	NA	NA	NA	NA
1	43603718	43604455	NA	ENSBTAG00000013662,	NA	NA	NA	NA	NA	NA
1	43619446	43620228	NA	ENSBTAG00000013662,	NA	NA	NA	NA	NA	NA
1	43647008	43647902	NA	ENSBTAG00000013662,	NA	NA	NA	NA	NA	NA
1	43662878	43663445	NA	ENSBTAG00000013662,	NA	NA	NA	NA	NA	NA
1	43663816	43664569	NA	ENSBTAG00000013662,	NA	NA	NA	NA	NA	NA
1	43687774	43688678	NA	ENSBTAG00000013662,	NA	NA	NA	NA	NA	NA
1	43697943	43698285	NA	ENSBTAG00000013662,	NA	NA	NA	NA	NA	NA
1	43699898	43700363	NA	ENSBTAG00000013662,	NA	NA	NA	NA	NA	NA
1	43713483	43714205	ENSBTAG00000013662,	NA	NA	NA	NA	NA	NA	ENSBTAG00000013662,
1	43723491	43724349	NA	NA	NA	NA	NA	NA	NA	NA
1	43729288	43730339	ENSBTAG00000013663,	NA	ENSBTAG00000013663,	ENSBTAG00000013663,	ENSBTAG00000013663,	NA	NA	NA
1	43743720	43744081	NA	ENSBTAG00000013663,	NA	NA	NA	NA	NA	NA
1	43750672	43751326	NA	ENSBTAG00000013663,	NA	NA	NA	NA	NA	NA
1	43786315	43787029	NA	ENSBTAG00000013663,	NA	NA	NA	NA	NA	NA
1	43794933	43795345	NA	ENSBTAG00000013663,	NA	NA	NA	NA	NA	NA
1	43860621	43860994	NA	ENSBTAG00000013663,	NA	NA	NA	NA	NA	NA
1	43892031	43892388	NA	ENSBTAG00000013663,	NA	NA	NA	NA	NA	NA
1	43900050	43900542	NA	ENSBTAG00000013663,	NA	NA	NA	NA	NA	NA
1	43934163	43934758	NA	ENSBTAG00000013663,	NA	NA	NA	NA	NA	NA
1	43936956	43937619	NA	ENSBTAG00000013663,	NA	NA	NA	NA	NA	NA
1	43958755	43959286	NA	ENSBTAG00000013663,	NA	NA	NA	NA	NA	NA
1	43981197	43981647	NA	ENSBTAG00000013663,	NA	NA	NA	NA	NA	NA
1	43988446	43988788	NA	ENSBTAG00000013663,	NA	NA	NA	NA	NA	NA
1	43989354	43991265	NA	ENSBTAG00000013663,	NA	NA	NA	NA	NA	NA
1	43991271	43991716	NA	ENSBTAG00000013663,	NA	NA	NA	NA	NA	NA
1	43999749	44001162	NA	ENSBTAG00000013663,	NA	NA	NA	NA	NA	NA
1	44046116	44047154	NA	ENSBTAG00000013663,	NA	NA	NA	NA	NA	NA
1	44057376	44057956	NA	ENSBTAG00000013663,	NA	NA	NA	NA	NA	NA
1	44073480	44074101	NA	ENSBTAG00000013663,	NA	NA	NA	NA	NA	NA
1	44077176	44077693	NA	ENSBTAG00000013663,	NA	NA	NA	NA	NA	NA
1	44093002	44093899	NA	ENSBTAG00000013663,	NA	NA	NA	NA	NA	NA
1	44124566	44125528	NA	NA	NA	NA	ENSBTAG00000013667,	NA	ENSBTAG00000013663,	ENSBTAG00000013663,
1	44137846	44138270	NA	ENSBTAG00000013667,	NA	NA	NA	NA	NA	NA
1	44142364	44143018	NA	ENSBTAG00000013667,	NA	NA	NA	NA	NA	NA
1	44145963	44146371	NA	ENSBTAG00000013667,	NA	NA	NA	NA	NA	NA
1	44154569	44155858	NA	NA	NA	NA	NA	NA	NA	ENSBTAG00000013667,
1	44182960	44184074	NA	NA	NA	NA	NA	NA	NA	NA
1	44188650	44189351	NA	NA	NA	NA	NA	NA	NA	NA
1	44198539	44199852	ENSBTAG00000015010,	NA	ENSBTAG00000015010,	ENSBTAG00000015010,	ENSBTAG00000015010,	NA	NA	NA
1	44208240	44208668	NA	ENSBTAG00000015010,	NA	NA	NA	NA	NA	NA
1	44211934	44213080	NA	ENSBTAG00000015010,	NA	NA	NA	NA	NA	NA
1	44232879	44233440	NA	ENSBTAG00000015010,	NA	NA	NA	NA	NA	NA
1	44249269	44249730	ENSBTAG00000015010,	NA	NA	NA	NA	NA	NA	ENSBTAG00000015010,
1	44260959	44262153	ENSBTAG00000004833,	NA	ENSBTAG00000004833,	ENSBTAG00000004833,	ENSBTAG00000004833,	NA	NA	NA
1	44276949	44277672	ENSBTAG00000004833,	NA	NA	NA	NA	NA	NA	ENSBTAG00000004833,
1	44331236	44332756	ENSBTAG00000014302,ENSBTAG00000034442,	NA	ENSBTAG00000014302,ENSBTAG00000034442,	ENSBTAG00000014302,ENSBTAG00000034442,	ENSBTAG00000014302,ENSBTAG00000034442,	NA	NA	NA
1	44402056	44402736	NA	ENSBTAG00000013321,	NA	NA	NA	NA	NA	NA
1	44409279	44409818	NA	ENSBTAG00000013321,	NA	NA	NA	NA	NA	NA
1	44486505	44487191	NA	ENSBTAG00000013321,	NA	NA	NA	NA	NA	ENSBTAG00000013321,
1	44497119	44497747	NA	NA	NA	NA	NA	NA	NA	NA
1	44569537	44569900	NA	NA	NA	NA	NA	NA	NA	NA
1	44582725	44583249	NA	NA	NA	NA	NA	NA	NA	NA
1	44629968	44630497	NA	NA	NA	NA	NA	NA	NA	NA
1	44640655	44641102	NA	NA	NA	NA	NA	NA	NA	NA
1	44646379	44646995	NA	NA	NA	NA	NA	NA	ENSBTAG00000013806,	ENSBTAG00000013806,
1	44654519	44656106	ENSBTAG00000013806,	NA	NA	NA	NA	NA	NA	NA
1	44661716	44662046	NA	ENSBTAG00000013806,	NA	NA	NA	NA	NA	NA
1	44666707	44667582	NA	ENSBTAG00000013806,	NA	NA	NA	NA	NA	NA
1	44683445	44684348	NA	ENSBTAG00000013806,	NA	NA	NA	NA	NA	NA
1	44700603	44702212	NA	ENSBTAG00000013806,	NA	NA	NA	NA	NA	NA
1	44720341	44721155	NA	NA	NA	NA	NA	NA	NA	NA
1	44726193	44727488	NA	NA	NA	NA	NA	NA	NA	NA
1	44742630	44744008	NA	NA	NA	NA	ENSBTAG00000046385,	NA	NA	NA
1	44752711	44753047	NA	ENSBTAG00000046385,	NA	NA	NA	NA	NA	ENSBTAG00000004061,ENSBTAG00000046385,
1	44784525	44785109	NA	NA	NA	NA	NA	NA	NA	NA
1	44801533	44803043	NA	NA	NA	NA	NA	NA	NA	NA
1	44822606	44823119	NA	NA	NA	NA	NA	NA	NA	NA
1	44827477	44827952	NA	NA	NA	NA	NA	NA	NA	NA
1	44831855	44832858	NA	NA	NA	NA	NA	NA	NA	NA
1	44873266	44873611	NA	ENSBTAG00000000746,	NA	NA	NA	NA	NA	NA
1	44876952	44877378	NA	ENSBTAG00000000746,	NA	NA	NA	NA	NA	NA
1	44889234	44890467	ENSBTAG00000000746,	NA	NA	NA	NA	NA	NA	NA
1	44897569	44897972	NA	ENSBTAG00000000746,	NA	NA	NA	NA	NA	NA
1	44907102	44907857	NA	ENSBTAG00000000746,	NA	NA	NA	NA	NA	NA
1	44908610	44909035	NA	ENSBTAG00000000746,	NA	NA	NA	NA	NA	NA
1	44917540	44919021	NA	ENSBTAG00000000746,	NA	NA	NA	NA	NA	NA
1	44919334	44919792	NA	ENSBTAG00000000746,	NA	NA	NA	NA	NA	NA
1	44926579	44927300	NA	ENSBTAG00000000746,	NA	NA	NA	NA	NA	ENSBTAG00000000746,
1	44935789	44936128	NA	NA	NA	NA	NA	NA	NA	NA
1	44952997	44953588	NA	ENSBTAG00000000752,	NA	NA	NA	NA	NA	ENSBTAG00000000752,
1	44965015	44966063	ENSBTAG00000000752,	NA	ENSBTAG00000000752,	ENSBTAG00000000752,	ENSBTAG00000000752,	NA	NA	NA
1	44976959	44977974	NA	NA	NA	NA	NA	NA	NA	NA
1	45065347	45066379	ENSBTAG00000004538,	NA	ENSBTAG00000004538,	ENSBTAG00000004538,	ENSBTAG00000004538,	NA	NA	NA
1	45081685	45082284	NA	NA	NA	NA	NA	NA	NA	ENSBTAG00000004538,
1	45109833	45110833	NA	NA	NA	NA	NA	NA	NA	NA
1	45122656	45124089	NA	NA	NA	NA	NA	NA	NA	NA
1	45124228	45125812	NA	NA	NA	NA	NA	NA	NA	NA
1	45143689	45144103	NA	NA	NA	NA	NA	NA	NA	NA
1	45219019	45220128	NA	NA	NA	NA	NA	NA	NA	NA
1	45263708	45264387	NA	NA	NA	NA	NA	NA	NA	NA
1	45275191	45275579	NA	NA	NA	NA	NA	NA	NA	NA
1	45312535	45313069	NA	ENSBTAG00000004459,	NA	NA	NA	NA	NA	NA
1	45339079	45339508	NA	ENSBTAG00000004459,	NA	NA	NA	NA	NA	NA
1	45389114	45389831	NA	ENSBTAG00000004459,	NA	NA	NA	NA	NA	ENSBTAG00000004459,
1	45404965	45405297	NA	NA	NA	NA	NA	NA	NA	NA
1	45427820	45428492	NA	ENSBTAG00000012140,	NA	NA	NA	NA	NA	NA
1	45442308	45443028	NA	ENSBTAG00000012140,	NA	NA	NA	NA	NA	NA
1	45465219	45466584	NA	ENSBTAG00000012140,	NA	NA	NA	NA	NA	NA
1	45471098	45471433	NA	ENSBTAG00000012140,	NA	NA	NA	NA	NA	NA
1	45488406	45489905	ENSBTAG00000016363,	NA	ENSBTAG00000016363,	ENSBTAG00000016363,	ENSBTAG00000016363,	NA	NA	NA
1	45496048	45496458	NA	ENSBTAG00000016363,	NA	NA	NA	NA	NA	NA
1	45516153	45516829	NA	ENSBTAG00000016363,	NA	NA	NA	NA	NA	ENSBTAG00000016363,
1	45520650	45521177	ENSBTAG00000016363,	NA	NA	NA	NA	NA	ENSBTAG00000016363,	ENSBTAG00000016363,ENSBTAG00000048157,
1	45526875	45527583	ENSBTAG00000048157,	NA	NA	NA	NA	NA	NA	ENSBTAG00000048157,
1	45531755	45532702	NA	ENSBTAG00000048157,	NA	NA	NA	NA	NA	NA
1	45547795	45548197	NA	ENSBTAG00000048157,	NA	NA	NA	NA	NA	NA
1	45567889	45568438	NA	ENSBTAG00000048157,	NA	NA	NA	NA	NA	NA
1	45603539	45604210	NA	ENSBTAG00000048157,	NA	NA	NA	NA	NA	NA
1	45662580	45662924	NA	NA	NA	NA	NA	NA	NA	ENSBTAG00000026836,
1	45678814	45679686	NA	ENSBTAG00000026836,	NA	NA	NA	NA	NA	NA
1	45690564	45691421	NA	ENSBTAG00000026836,	NA	NA	NA	NA	NA	NA
1	45717785	45718291	NA	ENSBTAG00000026836,	NA	NA	NA	NA	NA	NA
1	45726773	45728276	NA	ENSBTAG00000026836,	NA	NA	NA	NA	NA	NA
1	45732341	45733188	NA	ENSBTAG00000026836,	NA	NA	NA	NA	NA	NA
1	45735244	45735989	NA	ENSBTAG00000026836,	NA	NA	NA	NA	NA	NA
1	45825351	45825812	NA	NA	NA	NA	ENSBTAG00000026836,	NA	NA	NA
1	45883832	45884349	NA	NA	NA	NA	NA	NA	NA	NA
1	45916980	45917389	NA	NA	NA	NA	NA	NA	NA	NA
1	46020003	46020588	NA	NA	NA	NA	NA	NA	NA	NA
1	46030617	46031079	NA	NA	NA	NA	NA	NA	NA	NA
1	46050104	46050771	NA	NA	NA	NA	NA	NA	NA	NA
1	46079271	46079704	NA	NA	NA	NA	NA	NA	NA	NA
1	46092770	46093354	NA	ENSBTAG00000015662,	NA	NA	NA	NA	NA	ENSBTAG00000015662,
1	46103522	46104115	ENSBTAG00000015662,	NA	NA	NA	NA	NA	NA	NA
1	46109083	46109954	NA	ENSBTAG00000015662,	NA	NA	NA	NA	NA	NA
1	46119189	46119844	NA	ENSBTAG00000015662,	NA	NA	NA	NA	NA	NA
1	46128805	46129769	NA	ENSBTAG00000015662,	NA	NA	NA	NA	NA	NA
1	46148267	46148901	NA	ENSBTAG00000015662,	NA	NA	NA	NA	NA	NA
1	46194392	46194969	NA	ENSBTAG00000016932,	NA	NA	NA	NA	NA	NA
1	46247593	46247964	NA	ENSBTAG00000016932,	NA	NA	NA	NA	NA	NA
1	46316349	46317492	ENSBTAG00000016932,	NA	ENSBTAG00000016932,	ENSBTAG00000016932,	ENSBTAG00000016932,	NA	NA	NA
1	46342603	46344070	ENSBTAG00000024027,	NA	ENSBTAG00000024027,	ENSBTAG00000024027,	ENSBTAG00000024027,	NA	NA	ENSBTAG00000024027,
1	46355277	46356474	ENSBTAG00000015069,	NA	ENSBTAG00000015069,	ENSBTAG00000015069,	ENSBTAG00000015069,	NA	NA	NA
1	46405328	46405966	NA	ENSBTAG00000013460,	NA	NA	NA	NA	NA	NA
1	46411140	46412718	ENSBTAG00000013460,	NA	ENSBTAG00000013460,	ENSBTAG00000013460,	ENSBTAG00000013460,	NA	NA	ENSBTAG00000013461,
1	46420056	46421411	ENSBTAG00000013461,	NA	ENSBTAG00000013461,	ENSBTAG00000013461,	ENSBTAG00000013461,	NA	NA	ENSBTAG00000013461,
1	46430631	46431983	ENSBTAG00000013464,	NA	ENSBTAG00000013464,	ENSBTAG00000013464,	ENSBTAG00000013464,	NA	NA	NA
1	46463975	46465442	ENSBTAG00000013465,	NA	ENSBTAG00000013465,	ENSBTAG00000013465,	ENSBTAG00000013465,	NA	NA	NA
1	46481866	46482748	NA	ENSBTAG00000013465,	NA	NA	NA	NA	NA	NA
1	46500495	46501239	NA	ENSBTAG00000013465,	NA	NA	NA	NA	NA	NA
1	46505569	46506172	NA	ENSBTAG00000013465,	NA	NA	NA	NA	NA	NA
1	46509705	46510107	NA	ENSBTAG00000013465,	NA	NA	NA	NA	NA	NA
1	46522030	46522877	NA	NA	NA	NA	NA	NA	NA	ENSBTAG00000013465,
1	46525447	46526138	NA	NA	NA	NA	NA	NA	NA	NA
1	46542481	46544672	ENSBTAG00000010987,	NA	ENSBTAG00000010987,	ENSBTAG00000010987,	ENSBTAG00000010987,	NA	NA	NA
1	46556723	46558036	NA	NA	NA	NA	ENSBTAG00000045162,	NA	NA	ENSBTAG00000010987,ENSBTAG00000045162,
1	46588125	46588477	NA	NA	NA	NA	NA	NA	NA	NA
1	46595015	46595756	NA	NA	NA	NA	NA	NA	NA	NA
1	46617478	46618206	NA	NA	NA	NA	NA	NA	NA	NA
1	46677408	46678964	NA	NA	NA	NA	NA	NA	NA	NA
1	46735088	46735447	NA	NA	NA	NA	NA	NA	NA	NA
1	46764902	46765420	NA	NA	NA	NA	NA	NA	NA	NA
1	46767890	46768570	NA	NA	NA	NA	NA	NA	NA	NA
1	46774782	46775376	NA	NA	NA	NA	NA	NA	NA	NA
1	46783620	46785038	NA	NA	NA	NA	NA	NA	NA	NA
1	46795125	46795516	NA	NA	NA	NA	NA	NA	NA	NA
1	46836084	46836652	NA	NA	NA	NA	NA	NA	NA	NA
1	46862449	46863231	NA	NA	NA	NA	NA	NA	NA	NA
1	46914371	46915121	NA	NA	NA	NA	NA	NA	NA	NA
1	46968693	46969602	NA	NA	NA	NA	NA	NA	NA	NA
1	46992476	46992954	NA	NA	NA	NA	NA	NA	NA	NA
1	47068460	47068819	NA	NA	NA	NA	ENSBTAG00000047093,	NA	NA	NA
1	47069284	47069670	NA	NA	NA	NA	NA	NA	NA	NA
1	47087831	47088229	NA	NA	NA	NA	NA	NA	NA	NA
1	47257118	47257623	NA	ENSBTAG00000003666,	NA	NA	ENSBTAG00000003666,	NA	NA	NA
1	47283445	47284197	NA	ENSBTAG00000003666,	NA	NA	NA	NA	NA	NA
1	47328938	47329287	NA	NA	NA	NA	NA	NA	NA	NA
1	47332305	47332689	NA	NA	NA	NA	NA	NA	NA	NA
1	47344878	47345547	NA	NA	NA	NA	NA	NA	NA	NA
1	47373460	47373992	NA	NA	NA	NA	NA	NA	NA	NA
1	47457449	47458127	NA	NA	NA	NA	NA	NA	NA	NA
1	47520795	47521947	NA	NA	NA	NA	NA	NA	NA	NA
1	47540038	47540639	NA	NA	NA	NA	NA	NA	NA	NA
1	47541504	47541936	NA	NA	NA	NA	NA	NA	NA	NA
1	47594303	47594718	NA	NA	NA	NA	NA	NA	NA	NA
1	47627057	47627607	NA	NA	NA	NA	NA	NA	NA	NA
1	47684914	47685909	NA	NA	NA	NA	NA	NA	NA	NA
1	47690092	47690569	NA	NA	NA	NA	NA	NA	NA	NA
1	47702028	47702671	NA	NA	NA	NA	NA	NA	NA	NA
1	47711881	47712630	NA	NA	NA	NA	NA	NA	NA	NA
1	47847917	47848510	NA	NA	NA	NA	NA	NA	NA	NA
1	47901571	47902141	NA	NA	NA	NA	ENSBTAG00000038252,	NA	NA	ENSBTAG00000038252,
1	47914022	47914369	NA	NA	NA	NA	NA	NA	NA	NA
1	47932690	47933386	NA	NA	NA	NA	NA	NA	NA	NA
1	47935424	47935860	NA	NA	NA	NA	NA	NA	NA	NA
1	48054862	48055894	NA	NA	NA	NA	NA	NA	NA	NA
1	48086266	48086989	NA	NA	NA	NA	NA	NA	NA	NA
1	48169723	48170876	NA	NA	NA	NA	NA	NA	NA	NA
1	48300636	48300995	NA	NA	NA	NA	NA	NA	NA	NA
1	48337576	48338040	NA	NA	NA	NA	NA	NA	NA	NA
1	48441406	48441970	NA	NA	NA	NA	NA	NA	NA	NA
1	48469913	48470308	NA	NA	NA	NA	NA	NA	NA	NA
1	48522641	48523318	NA	NA	NA	NA	NA	NA	NA	NA
1	48703143	48703503	NA	NA	NA	NA	NA	NA	NA	NA
1	48955403	48955757	NA	NA	NA	NA	NA	NA	NA	NA
1	49017835	49018290	NA	NA	NA	NA	NA	NA	NA	NA
1	49119976	49120963	NA	NA	NA	NA	NA	NA	NA	NA
1	49327912	49328952	NA	NA	NA	NA	NA	NA	NA	NA
1	49428479	49429012	NA	NA	NA	NA	NA	NA	NA	NA
1	49429545	49430223	NA	NA	NA	NA	NA	NA	NA	NA
1	49473848	49474204	NA	NA	NA	NA	NA	NA	NA	NA
1	49582481	49583016	NA	NA	NA	NA	NA	NA	NA	NA
1	49653989	49654529	NA	NA	NA	NA	NA	NA	NA	NA
1	49751248	49752010	NA	NA	NA	NA	NA	NA	NA	NA
1	49769027	49769478	NA	NA	NA	NA	NA	NA	NA	NA
1	49773006	49773392	NA	NA	NA	NA	NA	NA	NA	NA
1	49886681	49887211	NA	NA	NA	NA	NA	NA	NA	NA
1	49920065	49920407	NA	NA	NA	NA	NA	NA	NA	NA
1	50010529	50010896	NA	NA	NA	NA	NA	NA	NA	NA
1	50023538	50023880	NA	NA	NA	NA	NA	NA	NA	NA
1	50048303	50049077	NA	NA	NA	NA	NA	NA	NA	NA
1	50057736	50058229	NA	NA	NA	NA	NA	NA	NA	NA
1	50093068	50093653	NA	NA	NA	NA	NA	NA	NA	NA
1	50115845	50116241	NA	NA	NA	NA	NA	NA	NA	NA
1	50171516	50171900	NA	NA	NA	NA	NA	NA	NA	NA
1	50284287	50284804	NA	NA	NA	NA	NA	NA	NA	NA
1	50314570	50315290	NA	NA	NA	NA	NA	NA	NA	NA
1	50322780	50323438	NA	NA	NA	NA	NA	NA	NA	NA
1	50331211	50334687	ENSBTAG00000000088,	NA	ENSBTAG00000000088,	ENSBTAG00000000088,	ENSBTAG00000000088,	NA	NA	NA
1	50413278	50413802	NA	ENSBTAG00000000088,	NA	NA	NA	NA	NA	NA
1	50461804	50462175	NA	ENSBTAG00000000088,	NA	NA	NA	NA	NA	NA
1	50474247	50474824	NA	ENSBTAG00000000088,	NA	NA	NA	NA	NA	NA
1	50489400	50489884	NA	ENSBTAG00000000088,	NA	NA	NA	NA	NA	NA
1	50501183	50501610	NA	ENSBTAG00000000088,	NA	NA	NA	NA	NA	NA
1	50507213	50507973	NA	ENSBTAG00000000088,	NA	NA	NA	NA	NA	NA
1	50521339	50521734	NA	ENSBTAG00000000088,	NA	NA	NA	NA	NA	NA
1	50522313	50523880	NA	ENSBTAG00000000088,	NA	NA	NA	NA	NA	NA
1	50531972	50532304	NA	ENSBTAG00000000088,	NA	NA	NA	NA	NA	NA
1	50570488	50570941	NA	NA	NA	NA	NA	NA	NA	NA
1	50577671	50578049	NA	NA	NA	NA	NA	NA	NA	NA
1	50610803	50611641	NA	NA	NA	NA	NA	NA	NA	NA
1	50680808	50681441	NA	ENSBTAG00000013057,	NA	NA	NA	NA	NA	NA
1	50688656	50689580	NA	ENSBTAG00000013057,	NA	NA	NA	NA	NA	NA
1	50765343	50767001	NA	ENSBTAG00000013057,	NA	NA	NA	NA	NA	NA
1	50782780	50783754	NA	ENSBTAG00000013057,	NA	NA	ENSBTAG00000013057,	NA	NA	NA
1	50802792	50804489	NA	ENSBTAG00000013057,	NA	NA	NA	NA	NA	NA
1	50816823	50817514	NA	ENSBTAG00000013057,	NA	NA	NA	NA	NA	NA
1	50820124	50821289	NA	ENSBTAG00000013057,	NA	NA	NA	NA	NA	NA
1	50837237	50837913	NA	ENSBTAG00000013057,	NA	NA	NA	NA	NA	NA
1	50838727	50839329	NA	ENSBTAG00000013057,	NA	NA	NA	NA	NA	NA
1	50852377	50853147	NA	ENSBTAG00000013057,	NA	NA	NA	NA	NA	NA
1	50857567	50857944	NA	ENSBTAG00000013057,	NA	NA	NA	NA	NA	NA
1	50862075	50863237	NA	ENSBTAG00000013057,	NA	NA	NA	NA	NA	NA
1	50880814	50882447	NA	NA	NA	ENSBTAG00000013057,	ENSBTAG00000013057,	NA	NA	NA
1	50904395	50904800	NA	NA	NA	NA	NA	NA	NA	NA
1	51010588	51011473	NA	NA	NA	NA	NA	NA	NA	NA
1	51098458	51099002	NA	NA	NA	NA	NA	NA	NA	NA
1	51123535	51123931	NA	NA	NA	NA	NA	NA	NA	NA
1	51155362	51155842	NA	NA	NA	NA	NA	NA	NA	NA
1	51174324	51175547	NA	NA	NA	NA	NA	NA	NA	NA
1	51185682	51186224	NA	NA	NA	NA	NA	NA	NA	NA
1	51199985	51201468	NA	NA	NA	NA	NA	NA	NA	NA
1	51322728	51323109	NA	NA	NA	NA	NA	NA	NA	NA
1	51327786	51328329	NA	NA	NA	NA	NA	NA	NA	NA
1	51353219	51353588	NA	NA	NA	NA	NA	NA	NA	NA
1	51368961	51369709	NA	NA	NA	NA	NA	NA	NA	NA
1	51402180	51403077	NA	NA	NA	NA	NA	NA	NA	NA
1	51417020	51418158	NA	NA	NA	NA	NA	NA	NA	NA
1	51534865	51536051	NA	NA	NA	NA	NA	NA	NA	NA
1	51541866	51542198	NA	NA	NA	NA	NA	NA	NA	NA
1	51547806	51548436	NA	NA	NA	NA	NA	NA	NA	NA
1	51576348	51576816	NA	NA	NA	NA	NA	NA	NA	NA
1	51582597	51583360	NA	NA	NA	NA	NA	NA	NA	NA
1	51587918	51588267	NA	NA	NA	NA	NA	NA	NA	NA
1	51644619	51645103	NA	NA	NA	NA	NA	NA	NA	NA
1	51664986	51665417	NA	NA	NA	NA	NA	NA	NA	NA
1	51668863	51669195	NA	NA	NA	NA	NA	NA	NA	NA
1	51727567	51728519	ENSBTAG00000047234,	NA	ENSBTAG00000047234,	ENSBTAG00000047234,	ENSBTAG00000047234,	ENSBTAG00000047234,	ENSBTAG00000047234,	ENSBTAG00000047234,
1	51730635	51731352	NA	NA	NA	NA	ENSBTAG00000047234,	NA	NA	ENSBTAG00000047234,
1	51816561	51816972	NA	NA	NA	NA	NA	NA	NA	NA
1	51881711	51882139	NA	NA	NA	NA	NA	NA	NA	NA
1	51909867	51911278	NA	NA	NA	NA	NA	NA	NA	NA
1	51916485	51917074	NA	NA	NA	NA	NA	NA	NA	NA
1	52028569	52029104	NA	NA	NA	NA	NA	NA	NA	NA
1	52048098	52048580	NA	NA	NA	NA	NA	NA	NA	NA
1	52052934	52053453	NA	NA	NA	NA	NA	NA	NA	NA
1	52065865	52066246	NA	NA	NA	NA	NA	NA	NA	NA
1	52083209	52083937	NA	NA	NA	NA	NA	NA	NA	NA
1	52101390	52101802	NA	NA	NA	NA	NA	NA	NA	NA
1	52113385	52113945	NA	NA	NA	NA	NA	NA	NA	NA
1	52122388	52122779	NA	NA	NA	NA	NA	NA	NA	NA
1	52126185	52126938	NA	NA	NA	NA	NA	NA	NA	NA
1	52162654	52163048	NA	NA	NA	NA	NA	NA	NA	NA
1	52186659	52187304	NA	NA	NA	NA	NA	NA	NA	NA
1	52189935	52190364	NA	NA	NA	NA	ENSBTAG00000045335,	NA	NA	ENSBTAG00000045335,
1	52194406	52195883	ENSBTAG00000045335,	NA	ENSBTAG00000045335,	ENSBTAG00000045335,	ENSBTAG00000045335,	ENSBTAG00000045335,	ENSBTAG00000045335,	ENSBTAG00000045335,
1	52232422	52232974	NA	NA	NA	NA	NA	NA	NA	NA
1	52233317	52233745	NA	NA	NA	NA	NA	NA	NA	NA
1	52267113	52267507	NA	NA	NA	NA	NA	NA	NA	NA
1	52288261	52288644	NA	NA	NA	NA	NA	NA	NA	NA
1	52307466	52307990	NA	NA	NA	NA	NA	NA	NA	NA
1	52344150	52345206	NA	NA	NA	NA	NA	NA	NA	NA
1	52366496	52366857	NA	NA	NA	NA	ENSBTAG00000046313,	NA	NA	ENSBTAG00000046313,
1	52386730	52387061	NA	NA	NA	NA	ENSBTAG00000039575,	NA	NA	ENSBTAG00000039575,
1	52430416	52432767	NA	NA	NA	NA	NA	NA	NA	NA
1	52447324	52447736	NA	NA	NA	NA	NA	NA	NA	NA
1	52548536	52550240	ENSBTAG00000006893,	NA	ENSBTAG00000006893,	ENSBTAG00000006893,	ENSBTAG00000006893,	NA	NA	NA
1	52564741	52565441	NA	ENSBTAG00000006893,	NA	NA	NA	NA	NA	NA
1	52586911	52588022	NA	ENSBTAG00000006893,	NA	NA	NA	NA	NA	NA
1	52604338	52606080	NA	ENSBTAG00000006893,	NA	NA	NA	NA	NA	NA
1	52629430	52630666	NA	ENSBTAG00000006893,	NA	NA	NA	NA	NA	NA
1	52638029	52639381	NA	ENSBTAG00000006893,	NA	NA	NA	NA	NA	NA
1	52650629	52651535	NA	ENSBTAG00000006893,	NA	NA	NA	NA	NA	NA
1	52655650	52657242	NA	ENSBTAG00000006893,	NA	NA	NA	NA	NA	NA
1	52715907	52716385	NA	ENSBTAG00000006893,	NA	NA	NA	NA	NA	NA
1	52761492	52761831	NA	ENSBTAG00000006893,	NA	NA	NA	NA	NA	NA
1	52776492	52777713	NA	ENSBTAG00000006893,	NA	NA	NA	NA	NA	NA
1	52791012	52792151	NA	ENSBTAG00000006893,	NA	NA	NA	NA	NA	NA
1	52800858	52801747	NA	ENSBTAG00000006893,	NA	NA	NA	NA	NA	NA
1	52804679	52805283	NA	ENSBTAG00000006893,	NA	NA	NA	NA	NA	NA
1	52829489	52830855	NA	ENSBTAG00000006893,	NA	NA	NA	NA	NA	NA
1	52837631	52838300	NA	ENSBTAG00000006893,	NA	NA	NA	NA	NA	ENSBTAG00000006893,
1	52861231	52861661	NA	NA	NA	NA	NA	NA	NA	NA
1	52862202	52862616	NA	NA	NA	NA	NA	NA	NA	NA
1	52862652	52863428	NA	NA	NA	NA	NA	NA	NA	NA
1	52871536	52872099	NA	NA	NA	NA	NA	NA	NA	NA
1	52921758	52922145	NA	NA	NA	NA	NA	NA	NA	NA
1	52945093	52945845	NA	NA	NA	NA	NA	NA	NA	NA
1	52946755	52947857	NA	NA	NA	NA	NA	NA	NA	NA
1	52947901	52948324	NA	NA	NA	NA	NA	NA	NA	NA
1	52995307	52996240	NA	NA	NA	NA	NA	NA	NA	NA
1	53011295	53011684	NA	NA	NA	NA	NA	NA	NA	NA
1	53012154	53012608	NA	NA	NA	NA	NA	NA	NA	NA
1	53038018	53039040	NA	NA	NA	NA	NA	NA	NA	NA
1	53056119	53056572	NA	NA	NA	NA	NA	NA	NA	NA
1	53059107	53059712	NA	NA	NA	NA	NA	NA	NA	NA
1	53066474	53067135	NA	NA	NA	NA	NA	NA	NA	NA
1	53080959	53082239	NA	NA	NA	NA	NA	NA	NA	NA
1	53091394	53092448	NA	NA	NA	NA	NA	NA	NA	NA
1	53097120	53097805	NA	NA	NA	NA	NA	NA	NA	NA
1	53111033	53111416	NA	ENSBTAG00000003585,	NA	NA	NA	NA	NA	ENSBTAG00000003585,
1	53130216	53131490	NA	ENSBTAG00000003585,	NA	NA	NA	NA	NA	NA
1	53132469	53132980	NA	ENSBTAG00000003585,	NA	NA	NA	NA	NA	NA
1	53152101	53152798	NA	ENSBTAG00000003585,	NA	NA	NA	NA	NA	NA
1	53153656	53154251	NA	ENSBTAG00000003585,	NA	NA	NA	NA	NA	NA
1	53168445	53169904	ENSBTAG00000003585,	NA	ENSBTAG00000003585,	ENSBTAG00000003585,	ENSBTAG00000003585,	NA	NA	NA
1	53199766	53201448	NA	NA	NA	NA	NA	NA	NA	NA
1	53209275	53210109	NA	NA	NA	NA	NA	NA	NA	NA
1	53235530	53236823	NA	NA	NA	NA	NA	NA	NA	NA
1	53237602	53238137	NA	NA	NA	NA	NA	NA	NA	NA
1	53267195	53267621	NA	NA	NA	NA	NA	NA	NA	NA
1	53331805	53332334	NA	ENSBTAG00000005787,	NA	NA	NA	NA	NA	NA
1	53344505	53344891	NA	ENSBTAG00000005787,	NA	NA	NA	NA	NA	NA
1	53368466	53369502	ENSBTAG00000005787,	NA	ENSBTAG00000005787,	ENSBTAG00000005787,	ENSBTAG00000005787,	NA	NA	NA
1	53409142	53409718	NA	NA	NA	NA	NA	NA	NA	NA
1	53467699	53468058	NA	NA	NA	NA	NA	NA	NA	NA
1	53478258	53478858	NA	NA	NA	NA	NA	NA	NA	NA
1	53480019	53480355	NA	NA	NA	NA	NA	NA	NA	NA
1	53497656	53498464	NA	NA	NA	NA	NA	NA	NA	NA
1	53503457	53504063	NA	NA	NA	NA	NA	NA	NA	NA
1	53527231	53527567	NA	NA	NA	NA	NA	NA	NA	ENSBTAG00000018399,
1	53542438	53543960	ENSBTAG00000018399,	NA	NA	NA	NA	NA	NA	NA
1	53560334	53560849	ENSBTAG00000018399,	NA	NA	NA	NA	NA	NA	NA
1	53637531	53638768	NA	ENSBTAG00000018399,	NA	NA	NA	NA	NA	NA
1	53658295	53658679	NA	ENSBTAG00000018399,	NA	NA	NA	NA	NA	NA
1	53660949	53661458	NA	ENSBTAG00000018399,	NA	NA	NA	NA	NA	NA
1	53677826	53680153	NA	ENSBTAG00000018399,	NA	NA	NA	NA	NA	NA
1	53692781	53693144	NA	NA	NA	NA	NA	NA	NA	NA
1	53753282	53754589	ENSBTAG00000017140,	NA	ENSBTAG00000017140,	ENSBTAG00000017140,	ENSBTAG00000017140,	NA	NA	NA
1	53855707	53856988	ENSBTAG00000006158,	NA	NA	NA	NA	NA	NA	NA
1	53904993	53905331	NA	NA	NA	NA	NA	NA	NA	NA
1	53946313	53946731	NA	NA	NA	NA	NA	NA	NA	NA
1	53963545	53964405	NA	NA	NA	NA	NA	NA	NA	NA
1	53980416	53981124	NA	NA	NA	NA	NA	NA	NA	NA
1	53985525	53986010	NA	NA	NA	NA	NA	NA	NA	NA
1	53994536	53996153	ENSBTAG00000000183,	NA	ENSBTAG00000000183,	ENSBTAG00000000183,	ENSBTAG00000000183,	NA	NA	NA
1	54008433	54009515	NA	ENSBTAG00000000183,	NA	NA	NA	NA	NA	NA
1	54018162	54020435	NA	ENSBTAG00000000183,	NA	NA	NA	NA	NA	NA
1	54031544	54031992	NA	ENSBTAG00000000183,	NA	NA	NA	NA	NA	NA
1	54032569	54033253	NA	ENSBTAG00000000183,	NA	NA	NA	NA	NA	NA
1	54054329	54054701	NA	NA	NA	NA	NA	NA	NA	NA
1	54069243	54069608	NA	NA	NA	NA	NA	NA	NA	NA
1	54102172	54102830	NA	NA	NA	NA	NA	NA	NA	NA
1	54113904	54115114	NA	NA	NA	NA	NA	NA	NA	NA
1	54159561	54160259	NA	ENSBTAG00000015475,	NA	NA	NA	NA	NA	NA
1	54225278	54225729	NA	ENSBTAG00000015475,	NA	NA	NA	NA	NA	NA
1	54251132	54251654	NA	ENSBTAG00000015475,	NA	NA	NA	NA	NA	NA
1	54260975	54261670	NA	ENSBTAG00000015475,	NA	NA	NA	NA	NA	NA
1	54279961	54280340	NA	ENSBTAG00000015475,	NA	NA	NA	NA	NA	NA
1	54286859	54287386	NA	ENSBTAG00000015475,	NA	NA	NA	NA	NA	NA
1	54292740	54293587	NA	ENSBTAG00000015475,	NA	NA	NA	NA	NA	NA
1	54319264	54319743	NA	NA	NA	NA	NA	NA	NA	NA
1	54332290	54333189	NA	NA	NA	NA	NA	NA	NA	NA
1	54369676	54370253	NA	NA	NA	NA	NA	NA	NA	NA
1	54421821	54422356	NA	NA	NA	NA	NA	NA	NA	NA
1	54448479	54448986	NA	NA	NA	NA	NA	NA	NA	NA
1	54454840	54455596	NA	NA	NA	NA	NA	NA	NA	NA
1	54468921	54469607	NA	NA	NA	NA	NA	NA	NA	NA
1	54515126	54516183	ENSBTAG00000038103,	NA	ENSBTAG00000038103,	ENSBTAG00000038103,	ENSBTAG00000038103,	NA	NA	ENSBTAG00000038103,
1	54534069	54534704	NA	NA	NA	NA	NA	NA	NA	NA
1	54547833	54548502	NA	NA	NA	NA	NA	NA	NA	NA
1	54559826	54560928	NA	NA	NA	NA	NA	NA	NA	NA
1	54583376	54583994	NA	NA	NA	NA	NA	NA	NA	NA
1	54636146	54637379	NA	NA	NA	NA	NA	NA	NA	NA
1	54647407	54647883	NA	NA	NA	NA	ENSBTAG00000022275,	NA	NA	ENSBTAG00000022275,
1	54694469	54694866	NA	NA	NA	NA	NA	NA	NA	NA
1	54808766	54809140	NA	NA	NA	NA	NA	NA	NA	NA
1	54814528	54815686	NA	NA	NA	NA	NA	NA	NA	NA
1	54816382	54817068	NA	NA	NA	NA	NA	NA	NA	NA
1	54821999	54823357	NA	NA	NA	NA	NA	NA	NA	NA
1	54831647	54832045	NA	NA	NA	NA	NA	NA	NA	NA
1	54865571	54866703	NA	NA	NA	NA	NA	NA	NA	NA
1	54870965	54871460	NA	NA	NA	NA	NA	NA	NA	NA
1	54878846	54879593	NA	NA	NA	NA	NA	NA	NA	NA
1	54937317	54937747	NA	NA	NA	NA	NA	NA	NA	NA
1	55036169	55036512	NA	NA	NA	NA	NA	NA	NA	NA
1	55081322	55081723	NA	NA	NA	NA	NA	NA	NA	NA
1	55142354	55142805	NA	NA	NA	NA	NA	NA	NA	NA
1	55269094	55269541	NA	NA	NA	NA	NA	NA	NA	NA
1	55363191	55363598	NA	NA	NA	NA	NA	NA	NA	NA
1	55364516	55364882	NA	NA	NA	NA	NA	NA	NA	NA
1	55396678	55397168	NA	NA	NA	NA	NA	NA	NA	NA
1	55474455	55475297	NA	NA	NA	NA	NA	NA	NA	NA
1	55500382	55500978	NA	NA	NA	NA	NA	NA	NA	NA
1	55649996	55650415	NA	NA	NA	NA	NA	NA	NA	NA
1	55702698	55703085	NA	NA	NA	NA	NA	NA	NA	NA
1	55759468	55759828	NA	NA	NA	NA	NA	NA	NA	NA
1	55999907	56000317	NA	NA	NA	NA	NA	NA	NA	NA
1	56072396	56073035	NA	NA	NA	NA	NA	NA	NA	NA
1	56084124	56084733	NA	NA	NA	NA	NA	NA	NA	NA
1	56125607	56126029	NA	NA	NA	NA	NA	NA	NA	NA
1	56177921	56178520	NA	NA	NA	NA	NA	NA	NA	NA
1	56189176	56189598	NA	NA	NA	NA	NA	NA	NA	NA
1	56201378	56202109	NA	NA	NA	NA	NA	NA	NA	NA
1	56206802	56207140	NA	NA	NA	NA	NA	NA	NA	NA
1	56275004	56275518	NA	NA	NA	NA	NA	NA	NA	NA
1	56306233	56307459	NA	NA	NA	NA	NA	NA	NA	NA
1	56389053	56389593	NA	NA	NA	NA	NA	NA	NA	NA
1	56423502	56424124	NA	NA	NA	NA	NA	NA	NA	NA
1	56556818	56557151	NA	NA	NA	NA	NA	NA	NA	NA
1	56564274	56564757	NA	NA	NA	NA	NA	NA	NA	NA
1	56629333	56630174	NA	NA	NA	NA	NA	NA	NA	NA
1	56646291	56647143	NA	NA	NA	NA	NA	NA	NA	NA
1	56684201	56684542	NA	NA	NA	NA	NA	NA	NA	NA
1	56691212	56691549	NA	NA	NA	NA	NA	NA	NA	NA
1	56706403	56707199	NA	NA	NA	NA	NA	NA	NA	NA
1	56719780	56720345	NA	NA	NA	NA	ENSBTAG00000014441,	NA	NA	NA
1	56721888	56723304	ENSBTAG00000014441,	NA	ENSBTAG00000014441,	ENSBTAG00000014441,	ENSBTAG00000014441,	NA	NA	NA
1	56727637	56728792	NA	ENSBTAG00000014441,	NA	NA	NA	NA	NA	NA
1	56731947	56732324	NA	ENSBTAG00000014441,	NA	NA	NA	NA	NA	NA
1	56760378	56760843	NA	ENSBTAG00000014441,	NA	ENSBTAG00000046637,	ENSBTAG00000046637,	NA	NA	ENSBTAG00000046637,
1	56796141	56796562	NA	ENSBTAG00000014441,	NA	NA	NA	NA	NA	NA
1	56825997	56826551	NA	NA	NA	NA	NA	NA	NA	NA
1	56842362	56844291	NA	NA	NA	ENSBTAG00000012646,	ENSBTAG00000012646,	NA	NA	NA
1	56851445	56852052	NA	ENSBTAG00000012646,	NA	NA	NA	NA	NA	NA
1	56886628	56886973	NA	ENSBTAG00000012646,	NA	NA	NA	NA	NA	NA
1	56887634	56887974	NA	ENSBTAG00000012646,	NA	NA	NA	NA	NA	NA
1	56890232	56890687	NA	ENSBTAG00000012646,	NA	NA	NA	NA	NA	ENSBTAG00000012646,
1	56977802	56978234	NA	NA	NA	NA	NA	NA	NA	NA
1	57003910	57004506	NA	NA	NA	NA	NA	NA	NA	NA
1	57035057	57036616	NA	NA	NA	NA	NA	NA	NA	NA
1	57061755	57062148	NA	ENSBTAG00000001209,	NA	NA	NA	NA	NA	NA
1	57090572	57091161	NA	ENSBTAG00000001209,	NA	NA	NA	NA	NA	NA
1	57138140	57139115	ENSBTAG00000001209,	NA	NA	NA	NA	NA	NA	NA
1	57155723	57157088	ENSBTAG00000004601,	NA	ENSBTAG00000004601,	ENSBTAG00000004601,	ENSBTAG00000004601,	NA	NA	NA
1	57171578	57172515	NA	NA	NA	NA	ENSBTAG00000047422,	NA	ENSBTAG00000047422,	ENSBTAG00000004601,ENSBTAG00000047422,
1	57177945	57178892	ENSBTAG00000004599,	NA	ENSBTAG00000004599,	ENSBTAG00000004599,	ENSBTAG00000004599,	NA	NA	NA
1	57189437	57190239	NA	ENSBTAG00000004599,	NA	NA	NA	NA	NA	ENSBTAG00000004599,
1	57219264	57221738	NA	ENSBTAG00000015065,	NA	NA	NA	NA	NA	NA
1	57222151	57223632	NA	ENSBTAG00000015065,	NA	NA	NA	NA	NA	NA
1	57274357	57274818	NA	NA	NA	NA	ENSBTAG00000016554,	NA	NA	NA
1	57289516	57290948	NA	ENSBTAG00000016554,	NA	NA	ENSBTAG00000016554,	NA	NA	NA
1	57291555	57292003	NA	ENSBTAG00000016554,	NA	NA	ENSBTAG00000016554,	NA	NA	NA
1	57311478	57311867	NA	ENSBTAG00000016554,	NA	NA	NA	NA	NA	ENSBTAG00000016554,
1	57313405	57314753	ENSBTAG00000016554,	NA	NA	NA	NA	NA	ENSBTAG00000016554,	ENSBTAG00000016554,
1	57339957	57341408	ENSBTAG00000016556,	NA	ENSBTAG00000016556,	ENSBTAG00000016556,	ENSBTAG00000016556,	NA	NA	NA
1	57342287	57342700	NA	NA	NA	NA	ENSBTAG00000016556,	NA	NA	NA
1	57442505	57444086	NA	ENSBTAG00000019332,	NA	NA	NA	NA	NA	NA
1	57449803	57450506	NA	ENSBTAG00000019332,	NA	NA	NA	NA	NA	NA
1	57462563	57463044	NA	ENSBTAG00000019332,	NA	NA	NA	NA	NA	NA
1	57466718	57467221	NA	ENSBTAG00000019332,	NA	NA	NA	NA	NA	NA
1	57468456	57468955	NA	ENSBTAG00000019332,	NA	NA	NA	NA	NA	NA
1	57477350	57478321	NA	ENSBTAG00000019332,	NA	NA	NA	NA	NA	NA
1	57478976	57480072	NA	ENSBTAG00000019332,	NA	NA	NA	NA	NA	NA
1	57484843	57485250	NA	ENSBTAG00000019332,	NA	NA	NA	NA	NA	NA
1	57506290	57507293	NA	NA	NA	NA	ENSBTAG00000019332,	NA	NA	NA
1	57515838	57516436	NA	NA	NA	NA	NA	NA	NA	NA
1	57516870	57517278	NA	NA	NA	NA	NA	NA	NA	NA
1	57524138	57524507	NA	NA	NA	NA	NA	NA	NA	NA
1	57537719	57538120	NA	NA	NA	NA	NA	NA	NA	NA
1	57545940	57546871	NA	NA	NA	NA	NA	NA	NA	NA
1	57553174	57553984	NA	NA	NA	NA	NA	NA	NA	NA
1	57569571	57570477	NA	ENSBTAG00000033319,	NA	NA	ENSBTAG00000033319,	NA	NA	NA
1	57624830	57625247	NA	NA	NA	NA	NA	NA	NA	NA
1	57629585	57630467	NA	NA	NA	NA	NA	NA	NA	NA
1	57661161	57661560	NA	NA	NA	NA	NA	NA	NA	NA
1	57667766	57668114	NA	NA	NA	NA	NA	NA	NA	ENSBTAG00000011871,
1	57731144	57731948	NA	NA	NA	NA	NA	NA	NA	NA
1	57769004	57770037	NA	ENSBTAG00000009084,	NA	NA	NA	NA	NA	NA
1	57780067	57780495	NA	ENSBTAG00000009084,	NA	NA	NA	NA	NA	NA
1	57786173	57787366	ENSBTAG00000009084,ENSBTAG00000009085,	NA	ENSBTAG00000009084,ENSBTAG00000009085,	ENSBTAG00000009084,ENSBTAG00000009085,	ENSBTAG00000009084,ENSBTAG00000009085,	NA	NA	NA
1	57805077	57806327	ENSBTAG00000009085,	NA	NA	NA	NA	NA	NA	ENSBTAG00000009085,
1	57858737	57860219	NA	NA	NA	NA	ENSBTAG00000010793,	NA	NA	NA
1	57870687	57871750	NA	NA	NA	NA	NA	NA	NA	NA
1	57879771	57880517	NA	NA	NA	NA	NA	NA	NA	NA
1	57888561	57888958	NA	NA	NA	NA	NA	NA	NA	NA
1	57889335	57889784	NA	NA	NA	NA	NA	NA	NA	NA
1	57895719	57896274	NA	NA	NA	NA	NA	NA	NA	NA
1	57910664	57911382	NA	NA	NA	NA	NA	NA	NA	NA
1	57917368	57917762	NA	NA	NA	NA	NA	NA	NA	NA
1	57931060	57931825	NA	NA	NA	NA	NA	NA	NA	NA
1	57949085	57949463	NA	NA	NA	NA	NA	NA	NA	NA
1	57961287	57961967	NA	NA	NA	NA	NA	NA	NA	NA
1	58012812	58013263	NA	NA	NA	NA	NA	NA	NA	ENSBTAG00000040144,
1	58059501	58060278	NA	NA	NA	NA	NA	NA	NA	NA
1	58110256	58111334	NA	ENSBTAG00000001235,	NA	NA	NA	NA	NA	NA
1	58114193	58114773	NA	ENSBTAG00000001235,	NA	NA	NA	NA	NA	NA
1	58116467	58116939	NA	ENSBTAG00000001235,	NA	NA	NA	NA	NA	NA
1	58124691	58125945	ENSBTAG00000001235,	NA	ENSBTAG00000001235,	ENSBTAG00000001235,	ENSBTAG00000001235,	NA	NA	NA
1	58129845	58130611	NA	NA	NA	NA	ENSBTAG00000001235,	NA	NA	NA
1	58152566	58153621	ENSBTAG00000006534,	NA	ENSBTAG00000006534,	ENSBTAG00000006534,	ENSBTAG00000006534,	NA	NA	NA
1	58161205	58161692	NA	ENSBTAG00000006534,	NA	NA	NA	NA	NA	ENSBTAG00000006534,
1	58162281	58163305	NA	ENSBTAG00000006534,	NA	NA	NA	NA	NA	ENSBTAG00000006534,
1	58185026	58186463	ENSBTAG00000005723,	NA	ENSBTAG00000005723,	ENSBTAG00000005723,	ENSBTAG00000005723,	NA	NA	NA
1	58214177	58214822	NA	NA	NA	NA	NA	NA	NA	NA
1	58220718	58221399	NA	NA	NA	NA	NA	NA	NA	NA
1	58260776	58261392	NA	NA	NA	NA	NA	NA	NA	NA
1	58272482	58272814	NA	NA	NA	NA	NA	NA	NA	NA
1	58282544	58283069	NA	NA	NA	NA	NA	NA	NA	NA
1	58360502	58361006	NA	NA	NA	NA	NA	NA	NA	NA
1	58366746	58367192	NA	NA	NA	NA	NA	NA	NA	NA
1	58407899	58408312	NA	NA	NA	NA	NA	NA	NA	NA
1	58448272	58449123	ENSBTAG00000013909,	NA	NA	NA	NA	NA	NA	NA
1	58457764	58458205	ENSBTAG00000013909,	NA	NA	NA	NA	NA	NA	NA
1	58463254	58463694	ENSBTAG00000013909,	NA	NA	NA	NA	NA	NA	ENSBTAG00000013909,
1	58475764	58476183	NA	ENSBTAG00000013920,	NA	NA	NA	NA	NA	NA
1	58579436	58580467	NA	NA	NA	NA	ENSBTAG00000013920,	NA	NA	NA
1	58589402	58589900	NA	ENSBTAG00000013937,	NA	NA	NA	NA	NA	ENSBTAG00000013937,
1	58615146	58615871	NA	ENSBTAG00000013937,	NA	NA	NA	NA	NA	NA
1	58642806	58643812	ENSBTAG00000013937,	NA	ENSBTAG00000013937,	ENSBTAG00000013937,	ENSBTAG00000013937,	NA	NA	NA
1	58662017	58664316	NA	NA	NA	NA	NA	NA	NA	NA
1	58667561	58668575	NA	NA	NA	NA	NA	NA	NA	NA
1	58684351	58684692	NA	NA	NA	NA	NA	NA	NA	NA
1	58685887	58686513	NA	NA	NA	NA	NA	NA	NA	NA
1	58705729	58706077	NA	ENSBTAG00000013292,	NA	ENSBTAG00000013292,	ENSBTAG00000013292,	NA	NA	NA
1	58729443	58729776	NA	ENSBTAG00000013292,	NA	NA	NA	NA	NA	NA
1	58763198	58763637	ENSBTAG00000013292,	NA	NA	NA	NA	NA	NA	NA
1	58817918	58818512	NA	NA	NA	NA	NA	NA	NA	NA
1	58836979	58838482	NA	NA	NA	NA	NA	NA	NA	NA
1	58878296	58880309	ENSBTAG00000002703,ENSBTAG00000007784,	NA	ENSBTAG00000002703,ENSBTAG00000007784,	ENSBTAG00000002703,ENSBTAG00000007784,	ENSBTAG00000002703,ENSBTAG00000007784,	NA	NA	NA
1	58947350	58948294	NA	NA	NA	NA	NA	NA	NA	NA
1	58962118	58963924	NA	NA	NA	ENSBTAG00000004971,	ENSBTAG00000004971,	NA	NA	NA
1	58974096	58975321	NA	ENSBTAG00000004971,	NA	NA	NA	NA	NA	NA
1	59014831	59015192	NA	ENSBTAG00000004971,	NA	NA	NA	NA	NA	NA
1	59063498	59064836	ENSBTAG00000004974,	NA	ENSBTAG00000004974,	ENSBTAG00000004974,	ENSBTAG00000004974,	NA	ENSBTAG00000004971,	ENSBTAG00000004971,
1	59090339	59091089	NA	ENSBTAG00000004975,	NA	NA	NA	NA	NA	NA
1	59115300	59115921	NA	ENSBTAG00000004975,	NA	NA	NA	NA	NA	NA
1	59179682	59180737	ENSBTAG00000004975,ENSBTAG00000004977,	NA	ENSBTAG00000004975,ENSBTAG00000004977,	ENSBTAG00000004975,ENSBTAG00000004977,	ENSBTAG00000004975,ENSBTAG00000004977,	NA	NA	NA
1	59204466	59204945	NA	NA	NA	NA	NA	NA	NA	ENSBTAG00000004977,
1	59205472	59205902	NA	NA	NA	NA	NA	NA	NA	ENSBTAG00000004977,
1	59249060	59250265	NA	NA	NA	NA	NA	NA	NA	NA
1	59267583	59268446	NA	NA	NA	NA	NA	NA	NA	NA
1	59313741	59314391	NA	ENSBTAG00000002132,	NA	NA	NA	NA	NA	NA
1	59350494	59351337	NA	NA	NA	NA	NA	NA	NA	NA
1	59367318	59367968	NA	NA	NA	NA	ENSBTAG00000011921,	NA	NA	NA
1	59370267	59371546	ENSBTAG00000011921,	NA	ENSBTAG00000011921,	ENSBTAG00000011921,	ENSBTAG00000011921,	NA	NA	NA
1	59373039	59373448	NA	ENSBTAG00000011921,	NA	NA	ENSBTAG00000011921,	NA	NA	NA
1	59374119	59374596	NA	ENSBTAG00000011921,	NA	NA	ENSBTAG00000011921,	NA	NA	NA
1	59387496	59388069	ENSBTAG00000011921,	NA	NA	NA	NA	ENSBTAG00000011921,	ENSBTAG00000011921,	ENSBTAG00000011921,
1	59410285	59411019	NA	NA	NA	NA	NA	NA	NA	NA
1	59412617	59413366	NA	NA	NA	NA	NA	NA	NA	NA
1	59414131	59414811	NA	NA	NA	NA	NA	NA	NA	NA
1	59449415	59450152	NA	ENSBTAG00000011928,	NA	NA	NA	NA	NA	NA
1	59468549	59468956	NA	ENSBTAG00000011928,	NA	NA	NA	NA	NA	NA
1	59507396	59508017	NA	ENSBTAG00000011928,	NA	NA	NA	NA	NA	NA
1	59551789	59552302	NA	ENSBTAG00000011928,	NA	NA	NA	NA	NA	NA
1	59606800	59607985	NA	ENSBTAG00000011928,	NA	NA	NA	NA	NA	NA
1	59627076	59628751	NA	ENSBTAG00000011928,	NA	NA	NA	NA	NA	NA
1	59651323	59651764	NA	ENSBTAG00000011928,	NA	NA	NA	NA	NA	NA
1	59652098	59652532	NA	ENSBTAG00000011928,	NA	NA	NA	NA	NA	NA
1	59661209	59662032	NA	ENSBTAG00000011928,	NA	NA	NA	NA	NA	NA
1	59677792	59679868	NA	ENSBTAG00000011928,	NA	NA	NA	NA	NA	NA
1	59728816	59729237	NA	NA	NA	NA	NA	NA	NA	NA
1	59745046	59745582	NA	NA	NA	NA	NA	NA	NA	NA
1	59794488	59795466	NA	NA	NA	NA	NA	NA	NA	NA
1	59824121	59824497	NA	NA	NA	NA	NA	NA	NA	NA
1	59852352	59852694	NA	NA	NA	NA	NA	NA	NA	NA
1	59880928	59882084	NA	NA	NA	NA	NA	NA	NA	NA
1	59894925	59895620	NA	NA	NA	NA	NA	NA	NA	NA
1	59976100	59976461	NA	NA	NA	NA	NA	NA	NA	NA
1	59978111	59978447	NA	NA	NA	NA	NA	NA	NA	NA
1	60018992	60019427	NA	NA	NA	NA	NA	NA	NA	NA
1	60020102	60020461	NA	NA	NA	NA	NA	NA	NA	NA
1	60041019	60042250	NA	NA	NA	NA	NA	NA	NA	NA
1	60077670	60078232	NA	NA	NA	NA	NA	NA	NA	NA
1	60160190	60160985	NA	NA	NA	NA	NA	NA	NA	NA
1	60189424	60189808	NA	NA	NA	NA	NA	NA	NA	NA
1	60225036	60226104	NA	NA	NA	NA	NA	NA	NA	NA
1	60268689	60270135	NA	NA	NA	NA	NA	NA	NA	NA
1	60297111	60297472	NA	NA	NA	NA	NA	NA	NA	NA
1	60324346	60325379	NA	NA	NA	NA	NA	NA	NA	NA
1	60332120	60332519	NA	NA	NA	NA	NA	NA	NA	NA
1	60338002	60338360	NA	NA	NA	NA	NA	NA	NA	NA
1	60412146	60412530	NA	NA	NA	NA	NA	NA	NA	NA
1	60421153	60421741	NA	NA	NA	NA	NA	NA	NA	NA
1	60440115	60440541	NA	NA	NA	NA	NA	NA	NA	NA
1	60440904	60441314	NA	NA	NA	NA	NA	NA	NA	NA
1	60519505	60520061	NA	NA	NA	NA	NA	NA	NA	NA
1	60588467	60588865	NA	NA	NA	NA	NA	NA	NA	NA
1	60595564	60596262	NA	NA	NA	NA	NA	NA	NA	NA
1	60661625	60662294	NA	NA	NA	NA	NA	NA	NA	NA
1	60663280	60663657	NA	NA	NA	NA	NA	NA	NA	NA
1	60678493	60678930	NA	NA	NA	NA	NA	NA	NA	NA
1	60700184	60701298	NA	NA	NA	NA	NA	NA	NA	NA
1	60709694	60710040	NA	NA	NA	NA	NA	NA	NA	NA
1	60783128	60783552	NA	NA	NA	NA	NA	NA	NA	NA
1	60800215	60800547	NA	NA	NA	NA	NA	NA	NA	NA
1	60833186	60833701	NA	NA	NA	NA	NA	NA	NA	NA
1	60840650	60840982	NA	NA	NA	NA	NA	NA	NA	NA
1	60897038	60897462	NA	ENSBTAG00000006451,	NA	NA	NA	NA	NA	NA
1	60898699	60899154	NA	ENSBTAG00000006451,	NA	NA	NA	NA	NA	NA
1	60908588	60909562	NA	ENSBTAG00000006451,	NA	NA	NA	NA	NA	NA
1	60936314	60937026	NA	ENSBTAG00000006451,	NA	NA	NA	NA	NA	NA
1	60963713	60964165	NA	NA	NA	NA	NA	NA	NA	NA
1	61012622	61013896	NA	NA	NA	NA	NA	NA	NA	NA
1	61024216	61024882	NA	NA	NA	NA	NA	NA	NA	NA
1	61042245	61042726	NA	NA	NA	NA	NA	NA	NA	NA
1	61043723	61044579	NA	NA	NA	NA	NA	NA	NA	NA
1	61064191	61065082	NA	NA	NA	NA	NA	NA	NA	NA
1	61072667	61073235	NA	NA	NA	NA	NA	NA	NA	NA
1	61092817	61093543	NA	NA	NA	NA	NA	NA	NA	NA
1	61110540	61111409	NA	NA	NA	NA	NA	NA	NA	NA
1	61160287	61160704	NA	NA	NA	NA	NA	NA	NA	NA
1	61216450	61217207	NA	NA	NA	NA	NA	NA	NA	NA
1	61232010	61232390	NA	NA	NA	NA	NA	NA	NA	NA
1	61239752	61240457	NA	NA	NA	NA	NA	NA	NA	NA
1	61286457	61286826	NA	NA	NA	NA	NA	NA	NA	NA
1	61305911	61306329	NA	NA	NA	NA	NA	NA	NA	NA
1	61344824	61345320	NA	NA	NA	NA	NA	NA	NA	NA
1	61358499	61359474	NA	NA	NA	NA	NA	NA	NA	NA
1	61361109	61361523	NA	NA	NA	NA	NA	NA	NA	NA
1	61406825	61408382	NA	NA	NA	NA	NA	NA	NA	NA
1	61431017	61431467	NA	NA	NA	NA	NA	NA	NA	NA
1	61438060	61438600	NA	NA	NA	NA	NA	NA	NA	NA
1	61454348	61454892	NA	NA	NA	NA	NA	NA	NA	NA
1	61466117	61466468	NA	NA	NA	NA	NA	NA	NA	NA
1	61475243	61476124	NA	NA	NA	NA	NA	NA	NA	NA
1	61515844	61516438	NA	NA	NA	NA	NA	NA	NA	NA
1	61531044	61531444	NA	NA	NA	NA	NA	NA	NA	NA
1	61534633	61534968	NA	NA	NA	NA	NA	NA	NA	NA
1	61564116	61564617	NA	NA	NA	NA	NA	NA	NA	NA
1	61593172	61593535	NA	NA	NA	NA	NA	NA	NA	NA
1	61603358	61604653	NA	NA	NA	NA	NA	NA	NA	NA
1	61613419	61614102	NA	NA	NA	NA	NA	NA	NA	NA
1	61623047	61623774	NA	NA	NA	NA	NA	NA	NA	NA
1	61697810	61699704	NA	NA	NA	NA	NA	NA	NA	NA
1	61705108	61705839	NA	NA	NA	NA	NA	NA	NA	NA
1	61717562	61719717	NA	NA	NA	NA	NA	NA	NA	NA
1	61780881	61781972	NA	NA	NA	NA	NA	NA	NA	NA
1	61831461	61831952	NA	NA	NA	NA	NA	NA	NA	NA
1	61849408	61850080	NA	NA	NA	NA	NA	NA	NA	NA
1	61859348	61860380	NA	NA	NA	NA	NA	NA	NA	NA
1	61865524	61865937	NA	NA	NA	NA	NA	NA	NA	NA
1	61873041	61873460	NA	NA	NA	NA	NA	NA	NA	NA
1	61880699	61881028	NA	NA	NA	NA	NA	NA	NA	NA
1	61916786	61917376	NA	NA	NA	NA	NA	NA	NA	NA
1	61989556	61989938	NA	NA	NA	NA	NA	NA	NA	NA
1	62029176	62029785	NA	NA	NA	NA	NA	NA	NA	NA
1	62098696	62099261	NA	NA	NA	NA	NA	NA	NA	NA
1	62108815	62109540	NA	NA	NA	NA	NA	NA	NA	NA
1	62116241	62116918	NA	NA	NA	NA	NA	NA	NA	NA
1	62184883	62185681	NA	NA	NA	NA	NA	NA	NA	NA
1	62247430	62247760	NA	NA	NA	NA	NA	NA	NA	NA
1	62291930	62292274	NA	NA	NA	NA	NA	NA	NA	NA
1	62334995	62335725	NA	NA	NA	NA	NA	NA	NA	NA
1	62339226	62339603	NA	NA	NA	NA	NA	NA	NA	NA
1	62389560	62390116	NA	NA	NA	NA	ENSBTAG00000046854,	NA	NA	ENSBTAG00000046854,
1	62406301	62406754	NA	NA	NA	NA	NA	NA	NA	NA
1	62413022	62414348	NA	NA	NA	NA	NA	NA	NA	NA
1	62424552	62424913	NA	NA	NA	NA	NA	NA	NA	NA
1	62425728	62426417	NA	NA	NA	NA	NA	NA	NA	NA
1	62432539	62433602	NA	NA	NA	NA	NA	NA	NA	NA
1	62447140	62447476	NA	NA	NA	NA	NA	NA	NA	NA
1	62514677	62515535	NA	NA	NA	NA	NA	NA	NA	NA
1	62570441	62570993	NA	NA	NA	NA	NA	NA	NA	NA
1	62593184	62593886	NA	NA	NA	NA	NA	NA	NA	NA
1	62648602	62649131	NA	NA	NA	NA	NA	NA	NA	NA
1	62662676	62663022	NA	NA	NA	NA	NA	NA	NA	NA
1	62674564	62675017	NA	NA	NA	NA	NA	NA	NA	NA
1	62803180	62803537	NA	NA	NA	NA	NA	NA	NA	NA
1	62807160	62807641	NA	NA	NA	NA	NA	NA	NA	NA
1	62879431	62880090	NA	NA	NA	NA	NA	NA	NA	NA
1	62892810	62893785	NA	NA	NA	NA	NA	NA	NA	NA
1	62896972	62897420	NA	NA	NA	NA	NA	NA	NA	NA
1	62915463	62915839	NA	NA	NA	NA	NA	NA	NA	NA
1	62931956	62932287	NA	NA	NA	NA	NA	NA	NA	NA
1	62963243	62963680	NA	NA	NA	NA	NA	NA	NA	NA
1	62977951	62978593	NA	NA	NA	NA	NA	NA	NA	NA
1	63053591	63054241	NA	NA	NA	NA	NA	NA	NA	NA
1	63057041	63057875	NA	NA	NA	NA	NA	NA	NA	NA
1	63062980	63063324	NA	NA	NA	NA	NA	NA	NA	NA
1	63091755	63092167	NA	NA	NA	NA	NA	NA	NA	NA
1	63112140	63113022	NA	NA	NA	NA	NA	NA	NA	NA
1	63129149	63129608	NA	NA	NA	NA	NA	NA	NA	NA
1	63172070	63172628	NA	NA	NA	NA	NA	NA	NA	NA
1	63199006	63199882	NA	NA	NA	NA	NA	NA	NA	NA
1	63243451	63243830	NA	NA	NA	NA	NA	NA	NA	NA
1	63296016	63296411	NA	NA	NA	NA	NA	NA	NA	NA
1	63309716	63310555	NA	NA	NA	NA	NA	NA	NA	NA
1	63323084	63323613	NA	NA	NA	NA	NA	NA	NA	NA
1	63376970	63377432	NA	NA	NA	NA	NA	NA	NA	NA
1	63393566	63393964	NA	NA	NA	NA	NA	NA	NA	NA
1	63404596	63404957	NA	NA	NA	NA	NA	NA	NA	NA
1	63412618	63413182	NA	NA	NA	NA	NA	NA	NA	NA
1	63422676	63423146	NA	NA	NA	NA	NA	NA	NA	NA
1	63480584	63481587	NA	NA	NA	NA	NA	NA	NA	NA
1	63675588	63675988	NA	NA	NA	NA	NA	NA	NA	NA
1	63690671	63691071	NA	NA	NA	NA	NA	NA	NA	NA
1	63693996	63694564	NA	NA	NA	NA	NA	NA	NA	NA
1	63780209	63780821	NA	NA	NA	NA	NA	NA	NA	NA
1	63802663	63803018	NA	NA	NA	NA	NA	NA	NA	NA
1	63828320	63828833	NA	NA	NA	NA	NA	NA	NA	NA
1	63850377	63851082	NA	NA	NA	NA	NA	NA	NA	NA
1	63901862	63902230	NA	NA	NA	NA	NA	NA	NA	NA
1	63906293	63906716	NA	NA	NA	NA	NA	NA	NA	NA
1	63952600	63952970	NA	NA	NA	NA	NA	NA	NA	NA
1	63973683	63974174	NA	NA	NA	NA	NA	NA	NA	NA
1	63983646	63984357	NA	NA	NA	NA	NA	NA	NA	NA
1	63986417	63986947	NA	NA	NA	NA	NA	NA	NA	NA
1	63995567	63996058	NA	NA	NA	NA	NA	NA	NA	NA
1	64055117	64056015	NA	NA	NA	NA	NA	NA	NA	NA
1	64081482	64081955	NA	NA	NA	NA	NA	NA	NA	NA
1	64095021	64095855	NA	NA	NA	NA	NA	NA	NA	NA
1	64100594	64100978	NA	NA	NA	NA	NA	NA	NA	NA
1	64110363	64110827	NA	NA	NA	NA	NA	NA	NA	NA
1	64145177	64145583	NA	NA	NA	NA	NA	NA	NA	NA
1	64160383	64161212	NA	NA	NA	NA	NA	NA	NA	NA
1	64193804	64194306	NA	NA	NA	NA	NA	NA	NA	NA
1	64194459	64195028	NA	NA	NA	NA	NA	NA	NA	NA
1	64199612	64200016	NA	NA	NA	NA	NA	NA	NA	NA
1	64248227	64248557	NA	NA	NA	NA	NA	NA	NA	NA
1	64251224	64252196	NA	NA	NA	NA	NA	NA	NA	NA
1	64262622	64263384	NA	NA	NA	NA	NA	NA	NA	NA
1	64277808	64278161	NA	NA	NA	NA	NA	NA	NA	NA
1	64287307	64288515	NA	NA	NA	NA	NA	NA	NA	NA
1	64293909	64294867	NA	NA	NA	NA	NA	NA	NA	NA
1	64306584	64307279	NA	NA	NA	NA	NA	NA	NA	NA
1	64335131	64336974	NA	NA	NA	NA	NA	NA	NA	NA
1	64341888	64343141	NA	NA	NA	NA	NA	NA	NA	NA
1	64370720	64371268	NA	ENSBTAG00000045704,	NA	NA	NA	NA	NA	NA
1	64399013	64399457	NA	ENSBTAG00000045704,	NA	NA	NA	NA	NA	NA
1	64428389	64428778	NA	ENSBTAG00000045704,	NA	NA	NA	NA	NA	NA
1	64487636	64488532	ENSBTAG00000045704,	NA	ENSBTAG00000045704,	ENSBTAG00000045704,	ENSBTAG00000045704,	NA	NA	NA
1	64518004	64518385	NA	NA	NA	NA	NA	NA	NA	NA
1	64525735	64526150	NA	NA	NA	NA	NA	NA	NA	NA
1	64530650	64531098	NA	NA	NA	NA	NA	NA	NA	NA
1	64552628	64553033	ENSBTAG00000014157,	NA	NA	ENSBTAG00000014157,	ENSBTAG00000014157,	NA	NA	ENSBTAG00000014157,
1	64576433	64576822	NA	NA	NA	ENSBTAG00000009014,	ENSBTAG00000009014,	NA	NA	NA
1	64579248	64580140	NA	ENSBTAG00000009014,	NA	NA	ENSBTAG00000009014,	NA	NA	NA
1	64582381	64582960	NA	ENSBTAG00000009014,	NA	NA	NA	NA	NA	NA
1	64593275	64593815	NA	ENSBTAG00000009014,	NA	NA	NA	NA	NA	NA
1	64613743	64614868	ENSBTAG00000001390,	NA	NA	NA	NA	ENSBTAG00000001390,	ENSBTAG00000001390,	ENSBTAG00000001390,
1	64618956	64620157	ENSBTAG00000001390,	NA	NA	NA	NA	NA	NA	ENSBTAG00000001390,
1	64625038	64625454	NA	ENSBTAG00000001390,	NA	NA	NA	NA	NA	NA
1	64625749	64626085	NA	ENSBTAG00000001390,	NA	NA	NA	NA	NA	NA
1	64644456	64645811	ENSBTAG00000001390,	NA	ENSBTAG00000001390,	ENSBTAG00000001390,	ENSBTAG00000001390,	NA	NA	NA
1	64659916	64661041	NA	NA	NA	NA	NA	NA	NA	NA
1	64676825	64678438	NA	NA	NA	NA	NA	NA	NA	NA
1	64683642	64684109	NA	NA	NA	NA	NA	NA	NA	NA
1	64689314	64689725	NA	NA	NA	NA	NA	NA	NA	NA
1	64695190	64695609	NA	NA	NA	NA	NA	NA	NA	NA
1	64705002	64706124	NA	NA	NA	NA	NA	NA	NA	NA
1	64715337	64715845	NA	NA	NA	NA	NA	NA	NA	NA
1	64724579	64725164	NA	NA	NA	NA	NA	NA	NA	NA
1	64730865	64731416	NA	NA	NA	NA	NA	NA	NA	NA
1	64737389	64739159	NA	NA	NA	NA	NA	NA	NA	NA
1	64774048	64775164	NA	ENSBTAG00000000210,	NA	NA	NA	NA	NA	NA
1	64784501	64785991	ENSBTAG00000000210,	NA	NA	NA	NA	NA	NA	NA
1	64835030	64836224	ENSBTAG00000000213,	NA	ENSBTAG00000000213,	ENSBTAG00000000213,	ENSBTAG00000000213,	NA	NA	NA
1	64841202	64842465	ENSBTAG00000008562,	NA	ENSBTAG00000008562,	ENSBTAG00000008562,	ENSBTAG00000008562,	NA	NA	NA
1	64848474	64849186	ENSBTAG00000008562,	NA	NA	NA	NA	NA	NA	NA
1	64870211	64871328	ENSBTAG00000012581,	NA	ENSBTAG00000012581,	ENSBTAG00000012581,	ENSBTAG00000012581,	NA	NA	NA
1	64884047	64885408	ENSBTAG00000012581,	NA	NA	NA	NA	NA	NA	NA
1	64914092	64915036	NA	ENSBTAG00000018059,	NA	NA	ENSBTAG00000018059,	NA	NA	NA
1	64919905	64921888	NA	NA	NA	ENSBTAG00000018059,	ENSBTAG00000018059,	NA	NA	NA
1	64925850	64926295	NA	NA	NA	NA	NA	NA	NA	NA
1	64927583	64928029	NA	NA	NA	NA	NA	NA	NA	NA
1	64931294	64932542	NA	NA	NA	NA	ENSBTAG00000009391,	NA	NA	ENSBTAG00000009391,
1	64959831	64960388	ENSBTAG00000009392,	NA	NA	NA	NA	NA	NA	NA
1	64975085	64975576	ENSBTAG00000009392,	NA	NA	NA	NA	NA	ENSBTAG00000009392,	ENSBTAG00000009392,
1	64977359	64978507	NA	NA	NA	NA	NA	NA	NA	ENSBTAG00000009392,
1	64984275	64984680	NA	NA	NA	NA	NA	NA	NA	NA
1	64989045	64990367	NA	NA	NA	NA	NA	NA	NA	NA
1	65007623	65007974	NA	ENSBTAG00000005604,	NA	NA	NA	NA	NA	NA
1	65013105	65014258	ENSBTAG00000005604,	NA	NA	ENSBTAG00000005604,	ENSBTAG00000005604,	NA	NA	NA
1	65030829	65032443	ENSBTAG00000002182,	NA	ENSBTAG00000002182,	ENSBTAG00000002182,	ENSBTAG00000002182,	NA	NA	NA
1	65043651	65045407	NA	NA	NA	NA	NA	NA	NA	NA
1	65049845	65050945	ENSBTAG00000001293,	NA	ENSBTAG00000001293,	ENSBTAG00000001293,	ENSBTAG00000001293,	NA	NA	NA
1	65077218	65077705	NA	ENSBTAG00000001293,	NA	NA	NA	NA	NA	NA
1	65139695	65140216	NA	ENSBTAG00000001293,	NA	NA	ENSBTAG00000044376,	NA	NA	ENSBTAG00000001293,ENSBTAG00000044376,
1	65150906	65151328	NA	NA	NA	NA	NA	NA	NA	NA
1	65184215	65184865	NA	NA	NA	NA	NA	NA	NA	NA
1	65228504	65228971	NA	ENSBTAG00000019557,	NA	NA	NA	NA	NA	NA
1	65235646	65236049	ENSBTAG00000019557,	NA	NA	NA	NA	NA	NA	ENSBTAG00000019557,
1	65236707	65237107	NA	ENSBTAG00000019557,	NA	NA	NA	NA	NA	ENSBTAG00000019557,
1	65237752	65238208	ENSBTAG00000019557,	NA	NA	NA	NA	NA	ENSBTAG00000019557,	ENSBTAG00000019557,
1	65248388	65248905	NA	NA	NA	NA	NA	NA	NA	NA
1	65252488	65252881	NA	NA	NA	NA	NA	NA	NA	NA
1	65323261	65325454	NA	ENSBTAG00000048057,	NA	NA	NA	NA	NA	NA
1	65354999	65355672	NA	ENSBTAG00000048057,	NA	NA	NA	NA	NA	NA
1	65424932	65425765	NA	ENSBTAG00000048057,	NA	NA	NA	NA	NA	NA
1	65440372	65441319	NA	ENSBTAG00000048057,	NA	NA	NA	NA	NA	NA
1	65463152	65464804	NA	NA	NA	ENSBTAG00000048057,	ENSBTAG00000048057,	NA	NA	NA
1	65546342	65547790	NA	ENSBTAG00000001464,	NA	NA	NA	NA	NA	ENSBTAG00000001464,
1	65553923	65554460	NA	ENSBTAG00000001464,	NA	NA	NA	NA	NA	NA
1	65555927	65556797	NA	ENSBTAG00000001464,	NA	NA	NA	NA	NA	NA
1	65618773	65619209	NA	ENSBTAG00000001464,	NA	NA	ENSBTAG00000001464,	NA	NA	NA
1	65648198	65648843	NA	NA	NA	NA	NA	NA	NA	NA
1	65682370	65683200	NA	ENSBTAG00000033170,	NA	NA	NA	NA	NA	ENSBTAG00000033170,
1	65699989	65701172	ENSBTAG00000033170,	NA	ENSBTAG00000033170,	ENSBTAG00000033170,	ENSBTAG00000033170,	NA	NA	NA
1	65721420	65721811	NA	NA	NA	NA	NA	NA	NA	NA
1	65748757	65749333	ENSBTAG00000022155,	NA	NA	NA	NA	NA	NA	NA
1	65761289	65761892	NA	ENSBTAG00000022155,	NA	NA	NA	NA	NA	NA
1	65775107	65775738	NA	ENSBTAG00000022155,	NA	NA	NA	NA	NA	NA
1	65802073	65802904	ENSBTAG00000022155,	NA	ENSBTAG00000022155,	ENSBTAG00000022155,	ENSBTAG00000022155,	NA	NA	NA
1	65818239	65818711	NA	NA	NA	NA	NA	NA	NA	NA
1	65844831	65845209	NA	NA	NA	NA	NA	NA	NA	NA
1	65876476	65876819	NA	NA	NA	NA	NA	NA	NA	NA
1	65897442	65897851	NA	NA	NA	NA	NA	NA	NA	NA
1	65908517	65908924	NA	NA	NA	NA	NA	NA	NA	NA
1	65921904	65923042	ENSBTAG00000015892,	NA	ENSBTAG00000015892,	ENSBTAG00000015892,	ENSBTAG00000015892,	NA	NA	NA
1	65962782	65963449	NA	ENSBTAG00000015895,	NA	NA	NA	NA	NA	NA
1	65975876	65976506	NA	ENSBTAG00000015895,	NA	NA	NA	NA	NA	NA
1	65980050	65980383	NA	ENSBTAG00000015895,	NA	NA	ENSBTAG00000015895,	NA	NA	NA
1	66037310	66038514	ENSBTAG00000015898,	NA	ENSBTAG00000015898,	ENSBTAG00000015898,	ENSBTAG00000015898,ENSBTAG00000016848,	NA	NA	NA
1	66080280	66080795	NA	NA	NA	NA	NA	NA	NA	NA
1	66083574	66084401	NA	NA	NA	NA	NA	NA	NA	NA
1	66159294	66159958	NA	NA	NA	NA	NA	NA	NA	NA
1	66162059	66162687	NA	NA	NA	NA	NA	NA	NA	NA
1	66211984	66212940	NA	NA	NA	ENSBTAG00000001918,	ENSBTAG00000001918,	NA	NA	NA
1	66380991	66381710	NA	ENSBTAG00000001918,	NA	NA	NA	NA	NA	NA
1	66450741	66451599	NA	ENSBTAG00000001918,	NA	NA	NA	NA	NA	NA
1	66482960	66483351	NA	ENSBTAG00000001918,	NA	NA	NA	NA	NA	NA
1	66485618	66486275	NA	ENSBTAG00000001918,	NA	NA	NA	NA	NA	NA
1	66505431	66507235	NA	ENSBTAG00000001918,	NA	NA	NA	NA	NA	NA
1	66528952	66529316	NA	ENSBTAG00000001918,	NA	NA	NA	NA	NA	NA
1	66533952	66534403	NA	ENSBTAG00000001918,	NA	NA	NA	NA	NA	ENSBTAG00000001918,
1	66545225	66545631	NA	NA	NA	NA	NA	NA	NA	NA
1	66562224	66562594	ENSBTAG00000001920,	NA	NA	NA	NA	NA	NA	NA
1	66574987	66576021	ENSBTAG00000001920,	NA	NA	NA	NA	NA	NA	NA
1	66598936	66599894	ENSBTAG00000001920,	NA	NA	NA	NA	NA	NA	NA
1	66611293	66612043	NA	ENSBTAG00000001920,	NA	NA	NA	NA	NA	NA
1	66629404	66630843	NA	ENSBTAG00000001920,	NA	NA	NA	NA	NA	NA
1	66645183	66645612	NA	ENSBTAG00000001920,	NA	NA	NA	NA	NA	NA
1	66645980	66646403	NA	ENSBTAG00000001920,	NA	NA	NA	NA	NA	NA
1	66658378	66660177	ENSBTAG00000001920,	NA	ENSBTAG00000001920,	ENSBTAG00000001920,	ENSBTAG00000001920,	NA	NA	NA
1	66722395	66723011	ENSBTAG00000001009,	NA	NA	NA	NA	NA	NA	ENSBTAG00000001009,
1	66747804	66749120	NA	ENSBTAG00000001009,	NA	NA	NA	NA	NA	NA
1	66752933	66754361	ENSBTAG00000001009,	NA	ENSBTAG00000001009,	ENSBTAG00000001009,	ENSBTAG00000001009,	NA	NA	NA
1	66759070	66759957	ENSBTAG00000008862,	NA	NA	NA	ENSBTAG00000001009,	ENSBTAG00000008862,	ENSBTAG00000008862,	ENSBTAG00000008862,
1	66834402	66835778	NA	NA	NA	NA	NA	NA	NA	NA
1	66899967	66901253	ENSBTAG00000013069,ENSBTAG00000013070,	NA	ENSBTAG00000013069,ENSBTAG00000013070,	ENSBTAG00000013069,ENSBTAG00000013070,	ENSBTAG00000013069,ENSBTAG00000013070,	NA	NA	NA
1	67000868	67001227	NA	ENSBTAG00000033166,	NA	NA	NA	NA	NA	NA
1	67028184	67029256	NA	NA	NA	NA	NA	NA	NA	NA
1	67057445	67058497	NA	NA	NA	NA	NA	NA	NA	NA
1	67096558	67096994	NA	ENSBTAG00000004705,	NA	NA	NA	NA	NA	NA
1	67103495	67103849	ENSBTAG00000004705,	NA	NA	NA	NA	NA	NA	NA
1	67120370	67120784	NA	NA	NA	NA	ENSBTAG00000004705,	NA	NA	NA
1	67152806	67153375	NA	ENSBTAG00000013118,	NA	NA	NA	NA	NA	NA
1	67154176	67155072	NA	ENSBTAG00000013118,	NA	NA	NA	NA	NA	NA
1	67155723	67156846	NA	ENSBTAG00000013118,	NA	NA	NA	NA	NA	NA
1	67172340	67172678	NA	ENSBTAG00000013118,	NA	NA	NA	NA	NA	NA
1	67180072	67182332	ENSBTAG00000013118,	NA	NA	NA	NA	NA	NA	NA
1	67190879	67192294	NA	ENSBTAG00000013118,	NA	NA	NA	NA	NA	NA
1	67234196	67234712	NA	NA	NA	NA	NA	NA	NA	NA
1	67252838	67253620	NA	NA	NA	NA	ENSBTAG00000003865,	NA	NA	NA
1	67267002	67267472	NA	ENSBTAG00000003865,	NA	NA	NA	NA	NA	NA
1	67290470	67291463	NA	ENSBTAG00000003865,	NA	NA	NA	NA	NA	NA
1	67313054	67313596	NA	ENSBTAG00000003865,	NA	NA	NA	NA	NA	NA
1	67322362	67323302	NA	ENSBTAG00000003865,	NA	NA	NA	NA	NA	NA
1	67437247	67438128	NA	ENSBTAG00000011138,ENSBTAG00000011140,	NA	NA	NA	NA	NA	NA
1	67447609	67449069	NA	ENSBTAG00000011138,	NA	NA	NA	NA	NA	ENSBTAG00000011140,
1	67457427	67459204	ENSBTAG00000011138,	NA	ENSBTAG00000011138,	ENSBTAG00000011138,	ENSBTAG00000011138,	NA	NA	NA
1	67482812	67483365	NA	ENSBTAG00000011143,	NA	NA	NA	NA	NA	NA
1	67489140	67489770	NA	ENSBTAG00000011143,	NA	NA	NA	NA	NA	NA
1	67524416	67525312	NA	ENSBTAG00000011143,	NA	NA	NA	NA	NA	NA
1	67544200	67545440	ENSBTAG00000011143,	NA	ENSBTAG00000011143,	ENSBTAG00000011143,	ENSBTAG00000011143,	NA	NA	NA
1	67560065	67561044	ENSBTAG00000021791,	NA	NA	NA	NA	NA	ENSBTAG00000021791,	ENSBTAG00000021791,
1	67573706	67574218	NA	ENSBTAG00000021791,	NA	NA	NA	NA	NA	NA
1	67587846	67589314	ENSBTAG00000009933,ENSBTAG00000021791,	NA	ENSBTAG00000009933,ENSBTAG00000021791,	ENSBTAG00000009933,ENSBTAG00000021791,	ENSBTAG00000009933,ENSBTAG00000021791,	NA	NA	NA
1	67609502	67610875	NA	NA	NA	NA	ENSBTAG00000016656,	NA	NA	NA
1	67612375	67613577	ENSBTAG00000016656,	NA	ENSBTAG00000016656,	ENSBTAG00000016656,	ENSBTAG00000016656,	NA	NA	NA
1	67633192	67633613	ENSBTAG00000016656,	NA	NA	NA	NA	NA	NA	NA
1	67657559	67657920	NA	ENSBTAG00000016656,	NA	NA	NA	NA	NA	ENSBTAG00000016656,
1	67659562	67660363	NA	NA	NA	NA	NA	NA	ENSBTAG00000016656,	ENSBTAG00000005066,ENSBTAG00000016656,
1	67675233	67675897	ENSBTAG00000005066,	NA	NA	NA	NA	NA	NA	NA
1	67720345	67722697	ENSBTAG00000005066,ENSBTAG00000005071,	NA	ENSBTAG00000005066,ENSBTAG00000005071,	ENSBTAG00000005066,ENSBTAG00000005071,	ENSBTAG00000005066,ENSBTAG00000005071,	NA	NA	NA
1	67813761	67814228	NA	NA	NA	NA	NA	NA	NA	ENSBTAG00000005071,
1	67819066	67819652	NA	NA	NA	NA	NA	NA	NA	NA
1	67830402	67831565	NA	NA	NA	NA	NA	NA	NA	NA
1	67840139	67841327	ENSBTAG00000018765,	NA	NA	NA	NA	NA	ENSBTAG00000018765,	ENSBTAG00000018765,
1	67842963	67843489	ENSBTAG00000018765,	NA	NA	NA	NA	NA	NA	ENSBTAG00000018765,
1	67865584	67867336	NA	ENSBTAG00000018765,	NA	NA	NA	NA	NA	NA
1	67873503	67874112	NA	ENSBTAG00000018765,	NA	NA	ENSBTAG00000018765,	NA	NA	NA
1	67887775	67888172	NA	NA	NA	NA	NA	NA	NA	NA
1	67918485	67918909	NA	NA	NA	NA	NA	NA	NA	NA
1	67925579	67925965	NA	NA	NA	NA	NA	NA	NA	NA
1	67950733	67951125	NA	NA	NA	NA	NA	NA	NA	NA
1	67962603	67963492	NA	NA	NA	NA	NA	NA	NA	NA
1	67969137	67969800	NA	NA	NA	NA	NA	NA	NA	NA
1	67996330	67997183	NA	NA	NA	NA	NA	NA	NA	NA
1	68004223	68005191	NA	NA	NA	NA	NA	NA	NA	NA
1	68011967	68012778	ENSBTAG00000018877,	NA	ENSBTAG00000018877,	ENSBTAG00000018877,	ENSBTAG00000018877,	NA	NA	NA
1	68020434	68020956	NA	ENSBTAG00000018877,	NA	NA	NA	NA	NA	NA
1	68026948	68027789	NA	ENSBTAG00000018877,	NA	NA	NA	NA	NA	NA
1	68055408	68055770	NA	ENSBTAG00000018877,	NA	NA	NA	NA	NA	NA
1	68079324	68080125	NA	ENSBTAG00000018877,	NA	NA	NA	NA	NA	NA
1	68080148	68080741	NA	ENSBTAG00000018877,	NA	NA	NA	NA	NA	NA
1	68081202	68081623	NA	ENSBTAG00000018877,	NA	NA	NA	NA	NA	NA
1	68087692	68088142	ENSBTAG00000018877,	NA	NA	NA	NA	NA	NA	NA
1	68089336	68090100	NA	ENSBTAG00000018877,	NA	NA	NA	NA	NA	NA
1	68094579	68095122	NA	ENSBTAG00000018877,	NA	NA	NA	NA	NA	NA
1	68109723	68110566	NA	NA	NA	NA	NA	NA	NA	NA
1	68122788	68123393	NA	NA	NA	NA	NA	NA	NA	NA
1	68141403	68141748	NA	NA	NA	NA	NA	NA	NA	NA
1	68152572	68153608	NA	NA	NA	NA	NA	NA	NA	NA
1	68239654	68240013	NA	NA	NA	NA	NA	NA	NA	NA
1	68254051	68254951	NA	NA	NA	NA	NA	NA	NA	NA
1	68274229	68274890	NA	ENSBTAG00000018777,	NA	NA	NA	NA	NA	NA
1	68306234	68307617	ENSBTAG00000018777,	NA	NA	NA	NA	NA	NA	NA
1	68316744	68317292	NA	ENSBTAG00000018777,	NA	NA	NA	NA	NA	NA
1	68335668	68336994	NA	ENSBTAG00000018777,	NA	NA	NA	NA	NA	NA
1	68341395	68342242	NA	ENSBTAG00000018777,	NA	NA	NA	NA	NA	NA
1	68386134	68386806	NA	ENSBTAG00000018777,	NA	NA	ENSBTAG00000043908,	NA	NA	NA
1	68399536	68399909	NA	ENSBTAG00000018777,	NA	NA	NA	NA	NA	NA
1	68405108	68405511	NA	ENSBTAG00000018777,	NA	NA	NA	NA	NA	NA
1	68409302	68409791	NA	ENSBTAG00000018777,	NA	NA	NA	NA	NA	NA
1	68419249	68420125	ENSBTAG00000018777,	NA	NA	ENSBTAG00000018777,	ENSBTAG00000018777,	NA	NA	NA
1	68432084	68432647	NA	NA	NA	NA	NA	NA	NA	NA
1	68437921	68438580	NA	NA	NA	NA	NA	NA	NA	NA
1	68457431	68458121	NA	NA	NA	NA	NA	NA	NA	NA
1	68466865	68467877	NA	ENSBTAG00000023607,	NA	NA	NA	NA	NA	ENSBTAG00000023607,
1	68474146	68474784	NA	ENSBTAG00000023607,	NA	NA	NA	NA	NA	NA
1	68495328	68495947	NA	ENSBTAG00000023607,	NA	NA	NA	NA	NA	NA
1	68498371	68498829	NA	ENSBTAG00000023607,	NA	NA	NA	NA	NA	NA
1	68513543	68513882	NA	ENSBTAG00000023607,	NA	NA	NA	NA	NA	NA
1	68529830	68530974	NA	ENSBTAG00000023607,	NA	NA	NA	NA	NA	NA
1	68550014	68551257	ENSBTAG00000023607,	NA	ENSBTAG00000023607,	ENSBTAG00000023607,	ENSBTAG00000023607,	NA	NA	NA
1	68557613	68558242	NA	NA	NA	NA	NA	NA	NA	NA
1	68582160	68582589	NA	ENSBTAG00000014567,	NA	NA	NA	NA	NA	ENSBTAG00000014567,ENSBTAG00000023608,
1	68585609	68586452	NA	ENSBTAG00000014567,	NA	NA	NA	NA	NA	NA
1	68592486	68593411	ENSBTAG00000014567,	NA	NA	NA	NA	NA	NA	NA
1	68604275	68605280	NA	ENSBTAG00000014567,	NA	NA	NA	NA	NA	NA
1	68613352	68614036	NA	ENSBTAG00000014567,	NA	NA	NA	NA	NA	NA
1	68614367	68615209	ENSBTAG00000014567,	NA	NA	NA	NA	NA	NA	NA
1	68629594	68630609	NA	ENSBTAG00000014567,	NA	NA	NA	NA	NA	NA
1	68640480	68640928	NA	ENSBTAG00000014567,	NA	NA	NA	NA	NA	NA
1	68650024	68650418	NA	ENSBTAG00000014567,	NA	NA	NA	NA	NA	NA
1	68660004	68660449	NA	ENSBTAG00000014567,	NA	NA	NA	NA	NA	NA
1	68679720	68680136	NA	NA	NA	NA	NA	NA	NA	NA
1	68688637	68690869	NA	NA	NA	NA	NA	NA	NA	NA
1	68699853	68700434	NA	NA	NA	NA	NA	NA	NA	NA
1	68742777	68743237	NA	NA	NA	NA	NA	NA	NA	NA
1	68743820	68744525	NA	NA	NA	NA	NA	NA	NA	NA
1	68752662	68753329	NA	NA	NA	NA	NA	NA	NA	NA
1	68771832	68772659	NA	NA	NA	NA	NA	NA	NA	NA
1	68778726	68779340	NA	NA	NA	NA	NA	NA	NA	NA
1	68789900	68790468	NA	NA	NA	NA	NA	NA	NA	NA
1	68805998	68806757	NA	NA	NA	NA	NA	NA	NA	NA
1	68817920	68819026	NA	NA	NA	NA	NA	NA	NA	NA
1	68850716	68851081	NA	NA	NA	NA	NA	NA	NA	NA
1	68858965	68859658	NA	NA	NA	NA	NA	NA	NA	NA
1	68864220	68864815	NA	NA	NA	NA	NA	NA	NA	NA
1	68925531	68926489	NA	ENSBTAG00000000566,	NA	NA	NA	NA	NA	NA
1	68930194	68930807	NA	ENSBTAG00000000566,	NA	NA	NA	NA	NA	NA
1	68936464	68937624	ENSBTAG00000000566,	NA	ENSBTAG00000000566,	ENSBTAG00000000566,	ENSBTAG00000000566,	NA	NA	NA
1	68964562	68965247	NA	ENSBTAG00000006947,	NA	ENSBTAG00000044700,	ENSBTAG00000044700,	NA	ENSBTAG00000044700,	ENSBTAG00000044700,
1	68986710	68987323	NA	ENSBTAG00000006947,	NA	NA	ENSBTAG00000006947,	NA	NA	NA
1	68989276	68989669	ENSBTAG00000006947,	NA	ENSBTAG00000006947,	ENSBTAG00000006947,	ENSBTAG00000006947,	NA	NA	NA
[truncated: 102,986 more rows]
