# Supplementary material for: Multi-species annotation of transcriptome and chromatin structure in domesticated animals
Source: BMC Biol. 2019 Dec 30;17:108. doi: 10.1186/s12915-019-0726-5 (PMC6936065; doi:10.1186/s12915-019-0726-5)
Supplement: Supplementary file 9 — Additional file 9 ATAC-seq peaks (coordinates, quantification, positional classification): the archive contains four folders, one for each species (bos_taurus, capra_hircus, gallus_gallus, sus_scrofa). Each folder contains the following six files: • mergedpeaks_allinfo_gn_frag.tsv • mergedpeaks_allinfo_tr_frag.tsv • mergedpeaks_allinfo_tr_ref.tsv • mergedpeaks_allinfo_gn_ref.tsv • mergedpeaks.peaknb.allexp.readnb.bed.readme.idx • mergedpeaks.peaknb.allexp.readnb.bed [file 12915_2019_726_MOESM9_ESM.gz › atac.peaks/bos_taurus/mergedpeaks.peaknb.allexp.readnb.bed]

1	5122	7816	.	3	+	146	180	138	186	150	160	160	140
1	13519	15925	.	2	+	199	218	185	174	187	194	188	167
1	20215	22493	.	2	+	168	180	172	142	215	203	208	186
1	27113	27845	.	1	+	35	39	32	33	49	60	28	31
1	30599	31122	.	1	+	37	45	45	30	35	30	31	47
1	33150	33926	.	2	+	53	45	53	48	47	58	55	35
1	41770	42784	.	2	+	55	77	85	77	86	78	95	63
1	48689	49841	.	2	+	125	115	100	92	95	127	138	130
1	50985	52223	.	2	+	67	122	88	85	101	129	81	91
1	57144	57859	.	2	+	75	67	53	55	74	85	68	59
1	58208	58712	.	1	+	37	41	19	39	55	61	41	43
1	60933	61856	.	2	+	84	107	72	75	100	80	82	73
1	65244	67646	.	2	+	138	161	96	143	131	157	118	118
1	73688	74049	.	1	+	21	31	17	28	43	48	32	37
1	138383	138718	.	1	+	16	21	16	20	31	38	14	36
1	146625	146963	.	1	+	26	17	32	18	23	42	18	31
1	201500	202521	.	2	+	93	82	66	82	57	78	73	67
1	203325	203829	.	1	+	37	37	29	33	31	52	36	44
1	221130	221926	.	1	+	66	25	26	29	56	67	46	63
1	241632	242812	.	2	+	588	612	583	697	445	596	687	644
1	247888	248464	.	1	+	36	43	36	38	43	45	30	52
1	253790	254527	.	1	+	65	66	31	54	62	96	112	85
1	265474	266976	.	2	+	102	99	102	120	103	101	93	122
1	278934	279505	.	1	+	40	42	32	23	36	35	38	31
1	316481	317417	.	2	+	43	52	56	53	56	56	58	47
1	328634	329846	.	2	+	92	93	66	92	74	234	286	138
1	339943	340486	.	1	+	32	24	32	42	35	32	39	29
1	351335	351764	.	1	+	40	50	40	50	27	86	106	76
1	357997	358329	.	1	+	29	25	8	26	34	28	31	37
1	369950	371320	.	2	+	112	130	116	109	102	178	139	137
1	377157	377536	.	1	+	15	24	15	19	19	45	24	38
1	413861	414641	.	2	+	85	78	74	96	72	90	86	90
1	417094	417582	.	1	+	63	62	66	63	61	71	52	60
1	429359	430028	.	1	+	42	33	28	30	40	45	42	56
1	446811	448628	.	2	+	121	187	107	142	126	156	114	138
1	454546	454919	.	1	+	35	23	19	12	31	30	18	47
1	455763	456245	.	2	+	30	41	21	47	38	34	25	36
1	463926	464748	.	1	+	53	70	51	62	53	58	47	46
1	465517	466651	.	2	+	82	80	53	101	88	98	87	119
1	478480	479606	.	2	+	676	684	656	824	489	465	630	708
1	497742	498726	.	1	+	55	68	79	52	64	95	67	69
1	535999	536717	.	1	+	39	52	32	35	41	49	58	48
1	602367	602736	.	1	+	36	27	25	23	27	33	33	24
1	625848	626225	.	1	+	32	22	29	13	23	41	24	32
1	654537	655055	.	1	+	37	37	42	37	22	60	35	44
1	676817	678461	.	2	+	227	269	289	325	173	241	267	242
1	699255	699593	.	1	+	13	22	16	6	17	17	28	24
1	718659	719710	.	1	+	62	79	82	76	44	76	50	54
1	733587	734512	.	2	+	489	704	529	599	412	552	614	632
1	776611	776984	.	1	+	23	19	18	13	40	46	19	22
1	811222	811766	.	1	+	29	37	20	26	30	63	86	38
1	819234	820149	.	1	+	49	38	15	33	46	57	141	60
1	837146	837735	.	1	+	42	43	64	70	38	29	19	23
1	842000	842857	.	1	+	143	146	177	199	92	65	39	40
1	845704	846323	.	1	+	53	53	43	59	29	57	75	42
1	865790	867308	.	2	+	323	346	297	391	271	297	327	215
1	873150	874065	.	1	+	36	60	35	37	52	55	64	74
1	889887	890348	.	1	+	8	26	14	21	27	32	25	40
1	916748	917217	.	2	+	68	80	93	123	76	74	106	80
1	922080	923191	.	2	+	264	385	278	414	211	391	348	413
1	932862	933269	.	1	+	35	42	39	57	27	48	35	38
1	937681	938597	.	2	+	149	164	120	177	107	135	160	181
1	954680	955242	.	1	+	28	32	30	46	45	39	49	41
1	958211	958705	.	1	+	32	28	7	14	30	58	21	37
1	980101	980565	.	1	+	44	65	59	79	41	65	30	60
1	1003954	1004350	.	1	+	32	30	23	25	30	27	26	24
1	1082376	1083004	.	1	+	39	27	23	49	30	54	39	43
1	1149902	1150537	.	1	+	24	31	14	14	39	54	52	50
1	1188242	1189600	.	2	+	1692	2136	1747	2333	1213	1487	1664	1860
1	1208781	1209950	.	2	+	208	193	178	226	160	212	202	209
1	1223079	1224166	.	2	+	484	539	402	514	411	577	598	654
1	1255400	1256511	.	2	+	45	65	80	53	93	89	81	70
1	1257914	1259024	.	1	+	64	67	78	78	90	112	92	116
1	1264298	1265813	.	2	+	1425	1575	1693	1965	1148	1236	1511	1610
1	1287294	1288452	.	2	+	494	606	598	674	425	462	485	626
1	1294996	1295751	.	1	+	42	55	18	44	30	116	144	78
1	1306138	1307836	.	2	+	673	855	904	947	746	634	751	867
1	1316473	1317009	.	1	+	29	24	16	31	32	28	31	40
1	1324224	1325812	.	2	+	576	770	635	760	478	550	550	765
1	1342198	1342770	.	1	+	28	49	45	43	38	31	46	35
1	1364573	1364939	.	1	+	23	17	10	15	24	25	38	31
1	1377700	1378832	.	2	+	120	175	131	145	146	152	191	155
1	1387153	1387648	.	1	+	27	22	12	34	37	43	34	52
1	1406465	1408053	.	2	+	272	367	315	260	227	314	298	325
1	1409189	1409533	.	1	+	49	69	16	37	44	119	134	69
1	1437393	1438979	.	2	+	210	219	247	226	322	261	244	258
1	1442628	1443242	.	2	+	126	152	119	148	205	90	82	103
1	1447607	1449091	.	2	+	164	245	182	221	107	180	250	155
1	1449682	1451011	.	2	+	147	239	114	184	68	335	391	197
1	1462862	1463230	.	1	+	30	41	18	42	12	60	93	44
1	1476012	1476428	.	1	+	14	20	32	19	36	33	31	30
1	1480724	1481475	.	1	+	65	54	41	67	51	50	67	41
1	1495365	1496926	.	2	+	1109	1457	1025	1549	948	1201	1270	1377
1	1504683	1505481	.	2	+	102	99	84	89	67	134	243	109
1	1519435	1520537	.	2	+	106	161	187	119	129	106	116	144
1	1539894	1540661	.	1	+	72	102	54	99	87	113	61	55
1	1542715	1543756	.	2	+	96	111	118	90	116	91	90	74
1	1548112	1549431	.	2	+	195	126	209	219	144	92	70	78
1	1562343	1562954	.	1	+	40	35	9	13	23	93	119	66
1	1571366	1572373	.	1	+	49	60	53	64	45	53	56	87
1	1588061	1588424	.	1	+	185	187	180	218	127	66	68	77
1	1591355	1592232	.	2	+	367	610	478	534	298	332	414	379
1	1593084	1593524	.	1	+	79	143	58	100	46	117	147	104
1	1605071	1605779	.	2	+	85	156	86	126	75	256	301	242
1	1618347	1620346	.	3	+	103	117	121	126	114	100	114	128
1	1625234	1627292	.	2	+	417	509	582	537	353	368	303	346
1	1635675	1636677	.	2	+	162	255	137	218	247	182	256	243
1	1646847	1647808	.	2	+	127	199	171	151	98	67	98	93
1	1656146	1656829	.	1	+	34	62	43	42	29	36	46	50
1	1698445	1698777	.	1	+	11	25	13	7	26	31	16	26
1	1742975	1743855	.	1	+	52	45	42	45	71	71	61	38
1	1775940	1776352	.	1	+	17	27	11	18	34	59	32	26
1	1793530	1794292	.	1	+	71	67	33	61	89	123	158	75
1	1832459	1833058	.	1	+	19	29	21	29	55	60	38	46
1	1839247	1840210	.	1	+	41	55	26	40	53	75	63	54
1	1870408	1870864	.	1	+	35	18	18	28	33	56	37	28
1	1893544	1893993	.	1	+	30	28	20	44	29	31	33	31
1	1906857	1907358	.	1	+	15	8	17	15	34	41	32	33
1	1910869	1911213	.	1	+	17	27	22	27	20	27	39	12
1	1937134	1937520	.	1	+	14	32	19	13	28	30	29	33
1	2002102	2002463	.	1	+	22	13	9	26	28	38	73	53
1	2009902	2010325	.	1	+	40	48	32	26	38	38	35	63
1	2013706	2014445	.	2	+	61	91	76	76	64	89	75	70
1	2048556	2049473	.	2	+	47	77	42	54	65	75	86	63
1	2066402	2067612	.	2	+	549	771	560	831	464	579	613	792
1	2092761	2093151	.	1	+	28	12	13	23	33	53	25	25
1	2107418	2108873	.	2	+	866	1246	1034	1412	928	892	1149	1293
1	2120360	2120910	.	1	+	38	34	18	30	27	46	78	46
1	2134272	2134611	.	1	+	17	20	10	12	19	20	30	28
1	2138277	2138610	.	1	+	19	22	17	21	18	28	39	22
1	2177805	2178716	.	2	+	76	127	83	109	135	87	78	96
1	2204149	2205738	.	2	+	520	863	604	828	559	645	605	663
1	2211404	2211748	.	1	+	23	19	26	34	40	37	37	30
1	2230029	2230772	.	1	+	81	53	34	65	47	94	98	86
1	2244828	2245246	.	1	+	24	43	16	33	25	29	25	29
1	2278067	2278431	.	1	+	36	31	26	27	22	44	29	25
1	2346019	2346577	.	1	+	28	35	28	33	33	51	67	46
1	2359626	2361322	.	2	+	388	272	389	316	170	275	273	280
1	2381977	2383229	.	2	+	473	605	643	712	427	406	477	526
1	2387902	2388248	.	1	+	20	21	17	13	23	56	23	44
1	2391411	2392020	.	1	+	19	35	23	33	26	89	38	43
1	2404863	2405310	.	1	+	39	62	51	75	59	57	58	55
1	2429476	2430891	.	2	+	162	170	138	198	152	188	163	187
1	2450452	2450981	.	1	+	29	41	32	41	35	79	37	45
1	2456745	2457096	.	1	+	33	26	11	37	30	37	27	49
1	2457162	2457701	.	1	+	41	45	29	45	54	75	61	49
1	2462525	2463238	.	1	+	30	57	47	54	44	69	59	60
1	2465918	2466266	.	1	+	29	34	22	30	17	41	25	28
1	2489633	2490723	.	2	+	336	363	367	459	252	339	374	415
1	2518648	2519813	.	2	+	58	57	58	67	83	98	85	58
1	2526665	2527316	.	1	+	18	45	26	44	49	55	32	46
1	2544845	2545471	.	2	+	33	60	28	44	49	55	44	34
1	2549272	2550174	.	1	+	53	50	54	48	33	34	39	32
1	2582969	2583610	.	2	+	49	46	46	60	34	52	59	37
1	2603811	2604496	.	1	+	30	41	31	31	36	61	55	57
1	2710192	2710593	.	1	+	46	17	28	21	42	34	23	25
1	2722156	2722562	.	1	+	21	34	22	28	25	27	14	18
1	2732854	2733234	.	1	+	16	17	19	25	15	30	41	34
1	2739250	2739845	.	2	+	39	49	44	62	49	77	49	47
1	2808919	2809293	.	1	+	20	20	25	25	32	26	16	29
1	2815544	2815943	.	1	+	31	24	14	24	27	13	29	21
1	2819474	2820561	.	2	+	87	61	83	64	116	113	77	75
1	2834907	2835286	.	1	+	24	33	13	24	26	38	31	21
1	2844647	2845952	.	2	+	52	56	62	53	67	108	54	86
1	2862907	2863769	.	2	+	48	65	39	40	65	83	55	62
1	2865334	2865677	.	1	+	14	16	15	17	28	26	36	25
1	2878880	2879659	.	2	+	35	64	34	42	52	79	73	47
1	2908430	2908935	.	1	+	29	30	11	19	41	38	44	23
1	2914532	2915624	.	2	+	80	94	94	82	83	113	103	80
1	2988427	2988834	.	1	+	25	34	20	35	24	22	31	27
1	2996476	2997075	.	1	+	34	41	30	28	30	38	26	38
1	3019670	3020011	.	1	+	10	30	6	25	33	26	29	28
1	3049239	3051293	.	2	+	1163	1199	1106	1279	892	1131	1238	1266
1	3110320	3110790	.	1	+	21	20	13	38	29	50	39	30
1	3121800	3122854	.	2	+	1213	1645	1176	1522	868	1278	1298	1379
1	3177888	3178281	.	1	+	6	26	10	10	23	29	42	28
1	3187841	3188960	.	2	+	115	135	115	127	113	170	156	148
1	3206824	3207735	.	2	+	91	82	44	107	60	149	280	190
1	3228862	3229590	.	1	+	58	56	43	63	38	68	52	57
1	3256668	3257545	.	2	+	125	174	124	157	133	211	176	215
1	3340149	3340541	.	1	+	21	17	12	26	28	30	30	32
1	3373597	3374088	.	1	+	26	22	44	19	23	26	31	42
1	3376259	3376608	.	1	+	28	30	18	26	16	21	20	22
1	3413426	3414123	.	1	+	45	35	34	36	40	38	33	51
1	3437042	3437557	.	1	+	30	31	11	27	35	45	35	32
1	3466920	3468328	.	2	+	85	123	64	80	92	62	51	59
1	3483537	3484434	.	1	+	46	47	26	56	50	79	72	80
1	3505162	3505621	.	1	+	24	34	33	41	53	27	18	27
1	3510813	3511646	.	1	+	36	62	41	37	47	82	44	50
1	3519849	3520526	.	1	+	51	35	40	31	23	50	41	35
1	3588605	3589018	.	1	+	15	37	25	22	20	21	25	18
1	3615206	3615618	.	1	+	21	21	7	25	31	33	19	32
1	3629354	3629703	.	1	+	21	26	6	42	18	63	77	61
1	3634335	3635145	.	2	+	88	92	125	127	67	94	77	67
1	3640046	3641231	.	2	+	79	108	67	69	60	90	96	52
1	3649739	3651267	.	1	+	214	223	299	234	125	153	117	158
1	3656748	3657504	.	1	+	77	102	88	111	56	54	70	65
1	3658751	3659808	.	1	+	40	63	37	49	62	80	70	75
1	3674268	3675161	.	1	+	77	75	68	97	56	47	59	42
1	3679527	3679904	.	1	+	18	25	15	17	31	30	19	29
1	3692131	3692935	.	1	+	43	79	21	32	36	69	42	43
1	3696948	3697319	.	1	+	18	30	21	39	20	26	38	33
1	3707017	3707599	.	1	+	23	34	17	23	38	52	32	49
1	3708771	3710191	.	2	+	89	108	99	130	67	76	133	92
1	3720699	3721215	.	1	+	19	32	22	31	39	36	45	34
1	3735021	3735960	.	2	+	90	61	67	63	73	56	78	58
1	3753369	3754044	.	1	+	67	50	60	38	55	43	36	29
1	3764196	3764544	.	1	+	12	19	14	18	17	27	58	27
1	3785020	3785353	.	1	+	22	15	17	18	21	42	18	20
1	3880880	3881928	.	1	+	43	43	34	41	61	60	72	52
1	3911418	3911804	.	1	+	23	26	16	24	14	33	9	24
1	3922529	3923298	.	2	+	37	47	41	50	54	51	33	60
1	3937875	3938727	.	1	+	37	36	46	49	67	74	53	42
1	3972181	3973740	.	2	+	89	71	83	84	83	91	112	77
1	4031222	4031886	.	1	+	26	24	28	27	33	54	37	40
1	4047770	4048155	.	1	+	22	23	15	18	16	28	25	18
1	4473604	4473945	.	1	+	23	9	18	15	17	34	30	32
1	4481258	4481600	.	1	+	22	28	23	28	21	30	28	24
1	4497791	4498622	.	1	+	36	41	50	57	78	78	63	47
1	4509809	4510221	.	1	+	28	30	31	34	18	42	32	36
1	4517360	4517765	.	1	+	36	17	27	20	22	22	18	21
1	4547558	4548128	.	1	+	44	51	11	45	32	41	19	41
1	4550955	4551373	.	1	+	31	19	11	23	38	46	13	44
1	4683163	4686377	.	2	+	252	99	94	240	239	135	138	322
1	4767606	4768297	.	1	+	49	29	47	31	26	33	31	21
1	4851797	4852388	.	1	+	57	33	32	32	37	19	22	35
1	4852976	4853379	.	1	+	24	25	32	27	18	20	38	23
1	4883336	4884472	.	1	+	63	56	59	36	46	55	67	71
1	4934252	4935064	.	1	+	64	34	32	50	34	49	48	35
1	4945894	4946495	.	1	+	45	19	34	33	34	37	18	29
1	4949674	4950562	.	1	+	49	38	38	42	40	46	46	28
1	5107883	5108238	.	1	+	21	13	16	23	23	22	22	18
1	5171925	5172254	.	1	+	14	19	24	25	24	15	14	19
1	5206959	5207582	.	1	+	35	26	35	40	19	29	21	29
1	5233588	5234726	.	2	+	19	11	38	21	23	15	34	34
1	5235111	5235655	.	2	+	31	48	65	51	16	76	38	57
1	5237805	5238279	.	2	+	133	57	67	73	82	71	57	96
1	5244442	5245465	.	2	+	160	151	102	75	96	170	122	87
1	5246140	5246583	.	2	+	198	81	193	92	127	100	219	84
1	5247727	5248190	.	1	+	37	30	27	32	27	45	40	34
1	5250113	5250966	.	2	+	95	59	106	66	76	99	106	46
1	5254947	5255582	.	2	+	134	45	81	74	72	49	107	81
1	5258316	5258704	.	1	+	50	22	19	39	41	17	27	42
1	5259155	5260590	.	2	+	60	34	61	26	36	52	41	44
1	5261154	5261808	.	2	+	133	32	79	62	103	56	76	61
1	5263143	5264385	.	2	+	180	159	168	169	94	226	183	190
1	5267061	5267511	.	2	+	129	82	67	86	70	142	109	111
1	5269177	5271161	.	3	+	240	162	155	170	170	201	174	189
1	5271863	5273338	.	2	+	128	67	64	66	84	105	94	69
1	5273717	5274226	.	1	+	50	11	41	19	36	30	39	26
1	5278629	5280018	.	2	+	260	175	205	206	203	210	201	219
1	5281947	5283915	.	2	+	180	128	163	175	146	187	191	168
1	5288222	5290284	.	2	+	229	234	232	283	156	297	230	337
1	5399367	5399829	.	1	+	21	23	18	15	27	40	32	17
1	5418909	5419677	.	1	+	27	30	28	16	35	60	38	28
1	5448127	5448942	.	1	+	53	55	45	46	55	70	61	58
1	5507459	5507788	.	1	+	23	24	24	27	18	25	19	20
1	5568574	5569119	.	1	+	13	16	25	25	48	39	41	22
1	5571825	5572185	.	1	+	10	17	19	18	26	31	30	25
1	5577695	5578656	.	1	+	43	57	29	54	46	33	32	27
1	5598148	5598726	.	1	+	19	40	13	29	35	34	30	27
1	5626943	5627499	.	1	+	20	29	23	37	26	32	30	23
1	5681724	5682149	.	1	+	22	38	22	22	22	28	26	21
1	5692941	5693313	.	1	+	27	28	26	34	29	29	16	28
1	5705100	5705457	.	1	+	15	16	31	18	18	31	18	16
1	5767864	5768352	.	1	+	28	27	28	37	31	44	31	24
1	5792498	5792922	.	1	+	24	19	22	24	48	26	29	30
1	5832675	5834275	.	1	+	78	77	103	68	48	67	69	68
1	5844577	5845054	.	1	+	38	26	25	25	37	37	24	26
1	5856675	5858579	.	2	+	98	97	69	85	106	134	122	77
1	5886134	5886581	.	1	+	27	24	37	28	25	28	16	21
1	5904508	5904862	.	1	+	12	19	12	16	27	31	28	26
1	5924354	5924690	.	1	+	26	23	17	21	28	16	18	20
1	5929798	5930581	.	1	+	33	32	24	38	42	59	71	48
1	5951512	5951853	.	1	+	22	18	21	25	17	25	16	22
1	5997924	5998272	.	1	+	29	21	26	27	16	13	32	13
1	6005658	6006487	.	1	+	54	48	52	46	38	38	47	57
1	6006527	6006980	.	1	+	29	25	24	33	43	23	29	45
1	6113347	6113993	.	1	+	34	33	35	41	44	39	40	34
1	6123651	6124477	.	1	+	39	50	52	65	48	66	68	61
1	6137590	6138308	.	1	+	53	45	37	37	52	41	63	36
1	6144215	6144984	.	1	+	54	56	73	65	42	54	45	33
1	6153406	6153834	.	1	+	31	62	38	53	33	45	33	36
1	6156741	6157165	.	1	+	19	38	19	24	25	32	25	15
1	6157642	6157992	.	1	+	21	20	17	24	24	31	21	35
1	6172787	6173244	.	1	+	22	20	29	43	16	30	34	17
1	6190324	6190817	.	1	+	28	32	18	29	32	44	43	48
1	6201066	6202071	.	2	+	324	459	350	439	297	374	455	456
1	6212894	6213350	.	1	+	16	25	25	22	35	31	42	35
1	6269392	6270028	.	1	+	37	21	22	34	31	53	45	34
1	6276759	6278499	.	2	+	113	129	78	116	115	239	284	190
1	6342490	6343560	.	2	+	56	88	31	48	42	128	166	116
1	6361202	6361573	.	1	+	16	14	19	19	22	28	44	16
1	6460693	6461042	.	1	+	18	32	22	42	16	26	28	19
1	6474702	6475886	.	2	+	589	624	553	677	395	532	580	602
1	6516759	6518002	.	2	+	779	960	855	1098	647	843	888	944
1	6521108	6521526	.	2	+	143	201	176	211	114	240	209	176
1	6545132	6546243	.	2	+	224	298	255	324	256	315	400	353
1	6547273	6547618	.	1	+	23	49	35	48	34	36	39	31
1	6580299	6580680	.	1	+	19	20	27	31	32	44	42	26
1	6643278	6644169	.	2	+	412	536	396	527	338	406	443	433
1	6709820	6710212	.	1	+	21	17	30	21	18	25	9	9
1	6721131	6721711	.	1	+	39	54	29	34	29	51	49	37
1	6724255	6725169	.	2	+	67	72	82	62	77	83	71	56
1	6728836	6729190	.	1	+	37	49	21	44	35	47	26	31
1	6729563	6729950	.	1	+	41	51	22	42	30	37	26	22
1	6732537	6733268	.	1	+	64	54	59	43	46	77	97	46
1	6748385	6749366	.	2	+	80	93	101	99	117	128	111	125
1	6752347	6752696	.	1	+	36	31	29	26	35	45	30	36
1	6758762	6759230	.	1	+	19	26	17	27	31	35	32	25
1	6824125	6825876	.	2	+	120	170	130	143	111	146	130	137
1	6863059	6863413	.	1	+	17	30	26	27	14	21	26	20
1	6983223	6983650	.	2	+	23	23	30	30	36	26	28	20
1	7004982	7005380	.	1	+	30	15	27	23	20	29	20	25
1	7023757	7024347	.	1	+	35	40	47	42	28	51	46	31
1	7059683	7060175	.	1	+	27	26	28	26	26	33	40	42
1	7064709	7065380	.	2	+	37	24	34	29	40	42	36	34
1	7099753	7100108	.	1	+	30	26	20	31	10	19	27	19
1	7161655	7162040	.	1	+	18	24	11	10	40	20	21	26
1	7266954	7267362	.	1	+	23	20	20	19	20	15	13	15
1	7364308	7364655	.	1	+	8	16	14	22	18	30	16	20
1	7432692	7433284	.	1	+	67	37	37	28	24	39	44	27
1	7447315	7448499	.	2	+	54	62	61	63	61	74	45	56
1	7454099	7454571	.	1	+	29	29	33	26	20	35	33	25
1	7507987	7508382	.	1	+	23	9	8	10	18	24	27	17
1	7552011	7552510	.	1	+	20	28	19	23	39	32	47	27
1	7554935	7555644	.	1	+	41	41	34	34	38	49	44	44
1	7563109	7563780	.	1	+	26	40	26	40	55	53	22	33
1	7582182	7582597	.	1	+	32	27	26	18	35	31	33	21
1	7583208	7583834	.	1	+	47	44	34	23	20	53	46	36
1	7608360	7608763	.	1	+	27	20	21	20	42	38	33	23
1	7756976	7757760	.	1	+	58	46	42	40	39	63	42	34
1	7780941	7781386	.	1	+	31	27	21	29	25	21	21	28
1	7790950	7791358	.	1	+	18	20	16	15	21	30	23	28
1	7800344	7800802	.	1	+	32	26	19	24	21	15	20	18
1	7839963	7840431	.	1	+	23	28	21	42	29	23	15	21
1	7907307	7908463	.	1	+	48	32	33	35	66	78	68	48
1	7921787	7922571	.	1	+	59	51	36	44	38	52	40	37
1	8161531	8162099	.	1	+	33	38	18	24	40	37	39	36
1	8193226	8193840	.	1	+	20	28	28	24	20	52	31	30
1	8266957	8267792	.	1	+	35	30	27	26	48	57	35	32
1	8304919	8305881	.	1	+	63	31	47	54	42	54	39	24
1	8322651	8323004	.	1	+	27	22	30	13	21	23	16	21
1	8362702	8363777	.	2	+	72	61	52	69	59	69	68	76
1	8363784	8364139	.	1	+	23	23	11	10	25	39	27	34
1	8369487	8370102	.	1	+	41	19	15	16	35	37	35	43
1	8470198	8471015	.	1	+	28	39	29	24	45	44	47	42
1	8502669	8503143	.	1	+	27	26	20	32	42	33	28	25
1	8551491	8551960	.	1	+	28	34	13	32	20	33	21	26
1	8594946	8595275	.	1	+	26	13	23	22	31	16	10	12
1	8714985	8715754	.	2	+	59	47	53	49	33	50	34	48
1	8722578	8723166	.	2	+	48	35	32	51	52	55	45	45
1	8731017	8731472	.	1	+	33	22	20	22	32	39	31	37
1	8757422	8757835	.	1	+	30	24	23	33	24	17	14	32
1	8810586	8811217	.	2	+	45	40	39	60	36	65	94	44
1	8818858	8819529	.	1	+	36	40	51	25	30	30	32	35
1	8848555	8849231	.	1	+	50	19	24	31	49	47	42	45
1	8913369	8913846	.	1	+	35	36	26	28	28	28	41	30
1	8923860	8924280	.	1	+	22	29	25	20	11	27	26	24
1	8955582	8956223	.	1	+	63	34	35	41	69	75	56	64
1	8962394	8962912	.	1	+	19	22	34	22	34	32	36	35
1	8975898	8976545	.	1	+	36	22	36	25	62	32	37	45
1	8977738	8978471	.	1	+	36	45	35	60	36	35	25	43
1	8978913	8979251	.	1	+	24	28	14	30	32	23	19	21
1	9005478	9006924	.	2	+	86	70	64	81	75	92	83	86
1	9042482	9042932	.	1	+	35	33	22	27	41	28	47	44
1	9067474	9068217	.	1	+	28	37	30	33	27	74	40	34
1	9072546	9073144	.	1	+	56	52	29	24	28	38	19	24
1	9079425	9079813	.	1	+	17	27	16	16	21	35	20	19
1	9086040	9086774	.	1	+	34	35	41	49	51	62	40	54
1	9096451	9096847	.	1	+	36	22	33	16	23	34	22	24
1	9120083	9120460	.	1	+	13	19	17	15	15	47	20	18
1	9144755	9145153	.	1	+	35	22	14	29	24	27	38	10
1	9167554	9168157	.	1	+	55	34	32	27	33	41	41	26
1	9175186	9175534	.	1	+	23	26	20	21	14	18	12	19
1	9203189	9203545	.	1	+	15	34	25	21	19	23	20	20
1	9216208	9216568	.	1	+	33	20	24	25	27	14	19	17
1	9219683	9220404	.	1	+	45	53	25	30	14	43	38	49
1	9226993	9227394	.	1	+	31	45	24	36	22	33	23	30
1	9277758	9278123	.	1	+	21	20	15	21	21	33	34	24
1	9288115	9288600	.	1	+	26	25	35	32	27	29	16	19
1	9297115	9297650	.	1	+	29	29	31	45	28	35	29	28
1	9301799	9302424	.	1	+	48	38	34	34	31	38	47	37
1	9303999	9304745	.	2	+	21	41	40	45	56	36	37	46
1	9319482	9320607	.	2	+	58	47	54	57	86	64	62	55
1	9324697	9325683	.	1	+	53	72	36	49	46	82	109	67
1	9330387	9330966	.	1	+	26	33	30	30	33	41	35	52
1	9348979	9349694	.	2	+	41	34	40	41	45	57	40	53
1	9363638	9364237	.	2	+	44	35	34	25	54	49	30	32
1	9369802	9370209	.	1	+	14	23	36	34	32	45	26	40
1	9376881	9377385	.	1	+	33	28	29	27	18	29	17	23
1	9416959	9417413	.	1	+	20	14	25	16	47	32	39	24
1	9428333	9428887	.	1	+	30	39	35	35	23	37	15	17
1	9472354	9472812	.	1	+	29	26	22	23	21	26	26	27
1	9477933	9478368	.	1	+	12	21	23	15	13	46	85	12
1	9483367	9484836	.	2	+	67	78	72	56	91	68	86	76
1	9526042	9526397	.	1	+	17	14	23	32	22	34	26	33
1	9562865	9563591	.	1	+	38	32	37	39	42	59	34	59
1	9566024	9566632	.	1	+	35	44	20	50	32	30	17	24
1	9571891	9572473	.	1	+	53	34	27	27	33	30	31	41
1	9607007	9608353	.	2	+	250	258	205	259	211	254	233	277
1	9640135	9640850	.	1	+	50	63	52	42	60	64	63	61
1	9644417	9645527	.	2	+	56	84	45	71	49	131	86	75
1	9653997	9655187	.	2	+	56	67	50	52	78	81	69	60
1	9660192	9660918	.	1	+	43	30	30	42	44	54	45	33
1	9689942	9690339	.	1	+	33	29	21	18	28	60	128	53
1	9704798	9705186	.	1	+	10	28	14	15	19	19	40	25
1	9760448	9761037	.	1	+	42	38	33	22	26	34	31	34
1	9785476	9785844	.	1	+	22	32	27	24	11	20	17	15
1	9793342	9794364	.	2	+	60	57	45	54	65	63	62	51
1	9801545	9802334	.	1	+	51	46	36	31	41	36	35	51
1	9828822	9829344	.	1	+	26	23	24	32	29	33	9	26
1	9858223	9858599	.	1	+	36	26	26	45	37	41	39	23
1	9877811	9878255	.	1	+	23	31	28	29	29	48	27	51
1	9893558	9893963	.	1	+	28	22	24	29	28	20	26	17
1	9913882	9914281	.	1	+	27	28	19	33	38	24	38	41
1	9922349	9922725	.	1	+	15	35	22	26	16	26	25	20
1	9923269	9923656	.	1	+	23	23	25	49	20	34	37	25
1	9949552	9950052	.	1	+	51	69	49	39	35	50	41	48
1	10024236	10024852	.	1	+	42	52	55	33	24	57	40	39
1	10036307	10036696	.	1	+	32	15	38	21	20	30	19	27
1	10040316	10040930	.	2	+	51	53	41	56	43	55	66	62
1	10059148	10060699	.	1	+	60	72	41	81	61	104	163	119
1	10068949	10070200	.	2	+	1039	1181	931	1375	966	1132	1273	1336
1	10093023	10093626	.	1	+	20	25	43	25	40	43	29	37
1	10165136	10166049	.	2	+	104	171	201	196	91	119	164	245
1	10201393	10202573	.	2	+	340	364	376	373	322	371	480	380
1	10227258	10228879	.	2	+	344	450	441	397	299	250	308	307
1	10233796	10235343	.	2	+	183	208	189	201	168	186	198	198
1	10240197	10241189	.	2	+	109	158	117	121	97	131	140	158
1	10274316	10275663	.	1	+	43	54	40	57	51	72	106	61
1	10323737	10324166	.	1	+	12	34	21	14	36	24	26	40
1	10348641	10349083	.	1	+	14	22	20	22	36	31	24	29
1	10368410	10369122	.	2	+	49	68	51	63	54	57	58	65
1	10380736	10381920	.	2	+	79	83	103	104	77	110	132	92
1	10397066	10397692	.	1	+	30	44	34	39	34	32	25	32
1	10405337	10406059	.	1	+	50	91	46	44	36	29	28	37
1	10409511	10410453	.	1	+	39	40	30	60	42	43	65	65
1	10421791	10422848	.	2	+	97	125	101	134	74	131	157	116
1	10458473	10459153	.	2	+	43	59	71	61	58	65	73	62
1	10487215	10487813	.	1	+	33	45	45	35	21	49	31	27
1	10521956	10522817	.	1	+	36	57	46	51	59	56	62	45
1	10529465	10530806	.	2	+	88	90	80	89	65	72	111	92
1	10536359	10536776	.	1	+	28	24	21	35	24	26	33	25
1	10585983	10586313	.	1	+	29	25	10	14	17	10	15	13
1	10589515	10590239	.	2	+	35	48	37	30	34	51	62	32
1	10593979	10594522	.	1	+	20	35	18	24	28	51	20	32
1	10648755	10649995	.	1	+	48	73	64	59	60	46	43	45
1	10692276	10692749	.	1	+	28	55	34	55	30	40	29	52
1	10711757	10712107	.	1	+	20	28	14	22	28	14	25	37
1	10735817	10736593	.	1	+	47	39	38	45	39	56	67	55
1	10739188	10739600	.	1	+	46	36	24	19	15	24	33	20
1	10742644	10743314	.	1	+	33	42	47	35	28	38	15	23
1	10762351	10762688	.	1	+	28	13	17	35	18	21	17	15
1	10799324	10799716	.	1	+	13	22	12	16	23	25	23	23
1	10829477	10829840	.	1	+	27	23	21	22	20	20	15	21
1	10847099	10847569	.	1	+	27	12	9	16	21	35	23	36
1	10855844	10856384	.	1	+	45	25	18	25	39	38	48	29
1	10935443	10935781	.	1	+	20	21	22	21	17	27	7	26
1	10989138	10989559	.	1	+	19	24	24	13	35	38	33	22
1	11022147	11022573	.	1	+	16	15	10	29	24	36	13	18
1	11082934	11084486	.	2	+	173	95	90	76	95	146	107	111
1	11156960	11157748	.	1	+	53	46	36	46	38	50	38	40
1	11185412	11185857	.	1	+	34	16	22	33	33	24	39	28
1	11192305	11193615	.	2	+	232	196	253	239	204	134	251	208
1	11272571	11274444	.	3	+	1018	602	728	694	1089	705	960	1004
1	11350040	11350375	.	1	+	29	15	15	13	28	28	24	19
1	11437590	11437987	.	1	+	26	26	26	31	18	28	23	16
1	11487791	11488138	.	1	+	26	18	22	18	27	32	20	19
1	11511807	11512499	.	2	+	54	37	36	47	48	39	38	42
1	11853510	11853880	.	1	+	26	26	15	21	19	27	21	12
1	11869096	11869923	.	2	+	40	28	42	56	38	54	50	35
1	11884516	11884953	.	1	+	22	18	13	21	39	23	25	22
1	11885851	11886187	.	1	+	22	16	17	27	18	29	18	10
1	11900239	11900723	.	1	+	26	35	30	27	25	33	28	15
1	11929426	11930097	.	1	+	37	52	37	30	43	50	37	31
1	12021801	12022268	.	1	+	33	24	21	18	21	26	34	36
1	12308944	12309318	.	1	+	24	14	15	21	18	42	31	24
1	12385820	12386634	.	1	+	51	37	29	23	39	53	73	60
1	12478174	12478523	.	1	+	20	28	19	17	28	15	14	12
1	12488222	12489095	.	2	+	62	66	47	72	33	92	69	56
1	12599605	12600221	.	1	+	32	26	30	25	34	48	34	31
1	13185338	13185905	.	1	+	15	16	22	30	38	27	39	43
1	13266447	13267039	.	1	+	28	37	36	38	25	32	25	19
1	13299641	13300029	.	1	+	14	32	26	34	30	24	27	19
1	13311421	13311996	.	1	+	31	23	31	20	59	43	55	42
1	13470331	13470772	.	1	+	33	25	17	37	25	24	22	32
1	13523989	13524448	.	1	+	37	32	25	41	16	29	19	27
1	13547694	13549077	.	2	+	427	268	249	129	294	340	289	154
1	13549603	13550255	.	1	+	64	43	25	25	54	56	30	20
1	13651229	13651995	.	1	+	46	27	37	34	49	76	61	43
1	13767881	13768622	.	1	+	28	29	42	28	56	47	37	45
1	13828706	13829045	.	1	+	16	19	17	12	29	16	31	15
1	13951140	13951524	.	2	+	18	33	18	25	26	26	40	27
1	14279199	14279543	.	1	+	17	17	9	18	23	35	22	15
1	14335469	14335962	.	1	+	24	30	16	29	27	34	36	25
1	14614028	14614676	.	1	+	41	28	31	18	31	42	44	31
1	14624951	14625402	.	1	+	19	15	19	13	30	42	33	39
1	14739297	14739786	.	1	+	22	18	17	17	36	49	27	19
1	14771235	14771633	.	1	+	28	26	25	21	26	32	13	21
1	14879512	14879944	.	1	+	31	23	19	21	25	23	21	17
1	14901208	14901897	.	1	+	41	26	36	41	30	32	26	23
1	14998493	14998856	.	1	+	13	13	19	23	27	39	30	26
1	15038892	15039275	.	1	+	19	18	12	9	35	28	27	17
1	15184108	15184851	.	1	+	45	30	42	47	40	34	23	32
1	15214522	15214938	.	1	+	19	15	8	21	16	52	43	15
1	15518563	15519328	.	1	+	36	53	38	41	46	70	25	26
1	15593777	15594153	.	1	+	35	23	17	24	16	21	21	22
1	15644079	15644488	.	1	+	14	27	17	12	30	38	30	27
1	15676997	15677492	.	1	+	17	17	15	11	39	34	52	15
1	15766104	15766863	.	1	+	27	32	34	30	35	41	53	55
1	15813713	15815530	.	2	+	75	82	74	91	123	111	94	104
1	15872963	15873557	.	1	+	34	43	27	30	22	25	25	20
1	15975985	15976433	.	1	+	23	20	22	25	12	36	34	28
1	16074645	16076403	.	2	+	126	109	73	70	96	111	132	90
1	16175428	16176224	.	1	+	27	37	21	44	27	55	75	41
1	16264022	16264422	.	1	+	28	35	20	29	15	31	35	21
1	16296871	16297683	.	1	+	46	30	25	37	25	30	44	23
1	16386442	16387518	.	2	+	71	52	49	63	67	81	101	58
1	16397730	16398774	.	1	+	51	67	62	41	32	56	64	46
1	16404124	16404792	.	2	+	37	45	34	18	27	52	41	44
1	16468076	16468500	.	1	+	9	17	21	9	21	31	27	25
1	16724116	16725353	.	1	+	57	47	44	45	72	67	69	71
1	16978584	16979331	.	2	+	242	172	246	154	198	244	184	154
1	17036075	17036509	.	1	+	29	20	32	26	18	36	23	11
1	17075796	17076318	.	1	+	25	25	21	35	32	48	21	26
1	17091209	17091660	.	1	+	17	25	19	34	42	29	38	46
1	17162486	17162821	.	1	+	7	14	12	15	27	27	39	29
1	17450762	17451111	.	1	+	9	12	10	18	19	28	22	15
1	17601487	17601841	.	1	+	15	25	9	19	31	32	29	21
1	17737193	17737531	.	1	+	23	41	22	22	18	22	10	14
1	17763268	17764158	.	1	+	37	46	44	57	63	43	45	34
1	17917712	17918182	.	1	+	21	24	30	22	27	25	22	12
1	17931173	17931518	.	1	+	17	13	8	14	25	17	34	16
1	17951757	17952857	.	2	+	71	77	54	55	71	77	71	56
1	18142676	18143298	.	1	+	19	19	30	30	51	40	32	48
1	18232356	18233203	.	1	+	79	57	53	52	55	58	86	47
1	18312175	18312575	.	1	+	20	19	20	16	27	27	38	16
1	18353780	18354235	.	1	+	28	30	29	21	23	22	19	26
1	18354690	18355055	.	1	+	28	18	20	14	39	47	30	19
1	18408034	18408390	.	1	+	8	12	16	13	25	25	18	20
1	18588785	18589122	.	1	+	20	23	28	18	28	11	25	22
1	18632110	18632712	.	1	+	48	39	36	34	28	33	38	28
1	18718940	18720517	.	2	+	1194	1447	1213	1562	1148	1172	1377	1486
1	18743396	18743893	.	1	+	45	48	39	44	32	34	25	41
1	18756695	18757745	.	1	+	57	57	30	66	29	135	138	105
1	18797480	18798277	.	1	+	60	68	18	43	26	131	190	139
1	18813932	18815469	.	2	+	331	242	433	392	313	331	389	369
1	18826459	18827030	.	2	+	38	59	53	58	56	30	71	58
1	18838798	18839639	.	2	+	56	50	41	52	46	83	75	49
1	18848967	18849615	.	1	+	40	36	30	34	30	54	99	60
1	18909015	18910795	.	2	+	791	1019	783	1082	750	1023	1162	1167
1	18921168	18921727	.	1	+	24	42	59	46	33	33	40	29
1	18933250	18933807	.	1	+	38	35	29	43	24	22	29	51
1	18965739	18966929	.	2	+	67	73	58	58	61	112	163	81
1	18971506	18972148	.	1	+	26	36	24	39	38	65	52	49
1	18980459	18981367	.	2	+	40	48	54	40	47	69	57	59
1	18992692	18994022	.	2	+	110	133	108	101	157	116	104	81
1	19022601	19022938	.	1	+	21	18	17	13	23	29	25	19
1	19041251	19041793	.	1	+	18	28	22	16	37	43	42	29
1	19048625	19049287	.	1	+	35	36	24	40	15	48	37	27
1	19090446	19090921	.	1	+	26	21	15	26	46	23	34	36
1	19104822	19105671	.	1	+	29	33	43	40	59	56	76	52
1	19131622	19132238	.	1	+	38	43	48	55	34	50	75	50
1	19132966	19133491	.	1	+	38	26	20	41	18	30	29	26
1	19190949	19191319	.	1	+	26	17	24	30	11	15	24	17
1	19259827	19260306	.	1	+	18	29	24	24	20	27	33	18
1	19304126	19304675	.	1	+	26	38	21	18	55	39	24	35
1	19364254	19364983	.	1	+	31	29	37	32	48	48	47	49
1	19371941	19372629	.	1	+	25	17	25	25	49	47	42	33
1	19374364	19374868	.	1	+	25	18	14	19	35	34	33	15
1	19467128	19467532	.	1	+	21	31	20	20	36	37	28	31
1	19529115	19529827	.	1	+	38	44	42	45	38	46	39	35
1	19622540	19623273	.	2	+	32	33	43	23	23	44	41	33
1	19663308	19663923	.	1	+	21	43	21	31	27	34	37	21
1	19795522	19796136	.	1	+	20	16	37	35	24	45	49	32
1	19803293	19803913	.	1	+	31	37	29	40	21	30	46	59
1	19828560	19829085	.	1	+	23	20	21	23	49	35	41	32
1	19845930	19846765	.	2	+	40	42	41	55	85	58	41	54
1	19927312	19927923	.	1	+	39	37	26	37	48	51	75	67
1	19938933	19939701	.	2	+	71	48	78	46	38	57	55	45
1	19956952	19957437	.	1	+	26	32	36	21	21	29	45	34
1	19974733	19976063	.	2	+	60	65	67	64	74	92	85	79
1	20008884	20009512	.	1	+	26	19	28	27	51	54	40	35
1	20121135	20121487	.	1	+	23	24	15	24	19	17	34	32
1	20129694	20130052	.	1	+	14	21	16	23	26	33	13	39
1	20157810	20158234	.	1	+	24	26	17	32	19	11	21	16
1	20166442	20166813	.	1	+	21	25	20	36	20	19	27	19
1	20173623	20174609	.	2	+	41	63	63	56	77	75	52	57
1	20178162	20178683	.	1	+	26	38	26	25	21	34	33	20
1	20227833	20228333	.	1	+	20	20	19	17	35	30	24	31
1	20306256	20307913	.	2	+	99	76	91	101	120	124	141	90
1	20320743	20321496	.	1	+	33	39	43	46	37	67	106	62
1	20373274	20374097	.	1	+	46	57	24	46	47	38	37	56
1	20460134	20460586	.	1	+	17	29	24	35	41	45	29	20
1	20513261	20514105	.	2	+	35	61	43	38	35	72	54	46
1	20654790	20655318	.	2	+	33	40	18	36	31	36	36	41
1	20660399	20660785	.	1	+	30	23	25	31	15	19	23	26
1	20686487	20687667	.	2	+	83	83	53	74	85	95	89	113
1	20701977	20702810	.	1	+	27	51	40	35	33	43	27	40
1	20709076	20710208	.	2	+	73	62	39	48	41	64	83	63
1	20719830	20720362	.	1	+	24	25	25	29	32	26	42	32
1	20767530	20768096	.	1	+	13	47	28	24	24	36	39	47
1	20770826	20771464	.	2	+	33	39	23	36	39	46	40	36
1	20821928	20822475	.	2	+	68	14	24	10	40	25	42	16
1	20870202	20871321	.	2	+	136	198	163	213	204	231	286	227
1	20872167	20872693	.	2	+	318	268	327	285	267	251	368	324
1	20982933	20983324	.	1	+	16	26	25	23	17	20	30	17
1	21011155	21011823	.	2	+	37	56	17	33	58	46	37	33
1	21019782	21020359	.	1	+	68	58	66	54	42	44	44	43
1	21033539	21033883	.	1	+	8	23	21	21	22	33	19	36
1	21097523	21098021	.	1	+	29	38	27	35	34	41	33	33
1	21154183	21154546	.	1	+	16	24	34	38	22	30	41	35
1	21160760	21161725	.	1	+	35	44	38	49	70	75	42	45
1	21188879	21189354	.	1	+	26	32	29	29	22	29	22	25
1	21192297	21192745	.	1	+	15	29	27	22	27	43	28	25
1	21239651	21240367	.	1	+	58	66	77	69	44	26	56	45
1	21245046	21245411	.	1	+	36	29	11	22	25	19	37	35
1	21305354	21306784	.	1	+	65	63	35	65	72	107	87	76
1	21339199	21339593	.	1	+	27	23	29	33	12	26	23	22
1	21344882	21345584	.	1	+	29	15	31	44	41	40	29	32
1	21412347	21413112	.	1	+	38	38	25	50	26	67	112	73
1	21441434	21442061	.	1	+	45	37	33	46	55	59	38	37
1	21445574	21446234	.	2	+	43	42	16	58	29	71	80	35
1	21494711	21495139	.	1	+	24	22	12	25	32	38	26	25
1	21508350	21508757	.	1	+	19	25	11	11	19	29	21	21
1	21524391	21525287	.	1	+	51	30	38	44	54	62	74	43
1	21597009	21598956	.	2	+	393	335	382	393	305	456	610	385
1	21608808	21609181	.	1	+	14	21	18	21	31	19	25	37
1	21614942	21616389	.	2	+	67	75	76	62	75	122	140	123
1	21629751	21630388	.	1	+	45	39	28	50	36	53	117	73
1	21657035	21657651	.	2	+	47	33	24	46	43	79	77	40
1	21662164	21662846	.	1	+	28	34	35	26	25	28	37	23
1	21703681	21704279	.	1	+	29	26	33	28	34	41	42	27
1	21772035	21772469	.	1	+	24	30	17	23	41	20	39	48
1	21785085	21785878	.	2	+	63	63	52	79	62	52	99	60
1	21791466	21791829	.	1	+	22	32	49	27	25	17	21	13
1	21840979	21841459	.	1	+	33	26	21	17	34	31	32	33
1	21904287	21904973	.	2	+	46	52	54	75	35	70	61	59
1	21906091	21906656	.	1	+	33	38	23	26	22	22	30	30
1	21907440	21908058	.	1	+	22	49	22	35	39	40	53	38
1	21952115	21952478	.	1	+	11	15	13	12	38	28	26	29
1	21956692	21957130	.	1	+	28	26	25	32	21	12	16	16
1	21983159	21984038	.	1	+	16	54	53	41	71	79	41	34
1	21985276	21986248	.	2	+	57	98	68	107	67	87	99	63
1	21999873	22000419	.	2	+	30	51	38	37	31	62	41	44
1	22093472	22094295	.	1	+	52	56	19	56	52	73	113	61
1	22109915	22111197	.	2	+	147	173	166	203	228	198	207	170
1	22123294	22124040	.	2	+	155	159	150	163	168	191	140	129
1	22126042	22126509	.	1	+	43	65	65	70	67	81	73	62
1	22133593	22134571	.	2	+	69	107	98	59	96	124	142	100
1	22140011	22141237	.	2	+	226	224	287	245	144	193	165	133
1	22183312	22184677	.	2	+	136	140	126	125	127	175	177	142
1	22224377	22225843	.	2	+	206	259	234	211	231	230	299	236
1	22227339	22227749	.	2	+	81	108	78	78	90	92	77	65
1	22245075	22245427	.	1	+	20	14	8	30	21	50	62	36
1	22259847	22261412	.	1	+	87	84	68	99	85	100	69	92
1	22289567	22290509	.	2	+	727	957	836	925	536	743	837	833
1	22306480	22307105	.	1	+	29	33	13	17	24	72	88	41
1	22420173	22420599	.	1	+	31	27	15	16	25	36	24	26
1	22429487	22429956	.	1	+	35	22	16	28	28	68	64	51
1	22473521	22475244	.	2	+	151	201	173	220	160	190	147	201
1	22480660	22481054	.	1	+	14	21	10	16	18	25	28	28
1	22662286	22662642	.	1	+	8	21	14	18	28	32	30	28
1	22674026	22674365	.	1	+	18	20	14	30	31	23	30	28
1	22712516	22712868	.	1	+	22	17	9	26	22	33	14	18
1	22751851	22752196	.	1	+	13	17	15	19	46	38	38	35
1	22766509	22766985	.	1	+	21	34	25	16	38	39	38	50
1	22879074	22879683	.	1	+	26	35	15	33	58	55	32	19
1	22884223	22885916	.	2	+	76	113	87	102	149	127	96	90
1	22887325	22887712	.	1	+	21	20	24	29	39	42	32	32
1	22942214	22942564	.	1	+	14	19	17	14	37	37	22	14
1	23036377	23036859	.	1	+	29	35	32	18	33	27	39	26
1	23112555	23113383	.	1	+	47	52	36	48	47	44	50	43
1	23137578	23138164	.	1	+	32	30	30	16	34	37	47	26
1	23139699	23140033	.	1	+	19	30	14	16	17	29	30	32
1	23285074	23285522	.	1	+	25	25	19	22	22	25	25	22
1	23307295	23307645	.	1	+	22	25	30	31	18	33	16	19
1	23357737	23358127	.	1	+	22	21	16	15	37	34	22	46
1	23385554	23386369	.	1	+	26	58	32	33	41	54	45	49
1	23456674	23457221	.	1	+	27	19	19	37	36	20	40	33
1	23564064	23564409	.	1	+	18	21	12	19	31	25	30	24
1	23566366	23566923	.	1	+	23	24	23	22	26	50	34	31
1	23599429	23599887	.	1	+	30	17	17	22	27	28	31	19
1	23623481	23623903	.	1	+	28	22	36	27	36	14	30	25
1	23728826	23729488	.	2	+	33	35	21	40	37	58	39	36
1	23731095	23731621	.	1	+	17	42	27	24	32	36	49	43
1	23926574	23927220	.	2	+	70	64	21	33	46	73	46	45
1	23967223	23967849	.	1	+	48	46	28	45	19	42	45	28
1	24041017	24041654	.	2	+	48	35	45	43	45	63	57	37
1	24056824	24057355	.	1	+	34	29	36	19	24	44	24	23
1	24204028	24204536	.	1	+	25	36	27	17	24	25	25	43
1	24223285	24224175	.	1	+	42	37	41	43	39	74	105	56
1	24234609	24235067	.	1	+	22	21	26	16	43	40	42	25
1	24484568	24485089	.	1	+	16	18	16	21	33	54	30	33
1	24560450	24561029	.	1	+	25	29	34	34	51	46	37	36
1	24603052	24603445	.	1	+	18	23	14	24	16	31	32	23
1	24626596	24628030	.	2	+	93	97	102	92	104	129	125	85
1	24649797	24650371	.	1	+	48	26	29	33	22	42	24	34
1	24651448	24652025	.	1	+	35	21	27	37	51	48	33	42
1	24655467	24655892	.	1	+	18	24	21	17	22	16	20	31
1	24661952	24662287	.	1	+	14	26	22	31	19	24	14	9
1	24690304	24690822	.	1	+	26	15	23	24	34	36	35	34
1	25020565	25021269	.	2	+	51	40	43	27	35	54	47	29
1	25042710	25043375	.	1	+	23	33	25	19	50	41	41	32
1	25110775	25111542	.	2	+	43	39	33	47	46	39	48	42
1	25159457	25159810	.	1	+	18	21	14	22	30	31	31	36
1	25299653	25300478	.	1	+	43	29	45	40	32	44	30	26
1	25316160	25316764	.	1	+	39	51	38	25	28	52	42	34
1	25438347	25438730	.	1	+	31	23	26	19	32	31	25	29
1	25446284	25446703	.	1	+	14	20	18	18	23	10	32	25
1	25484943	25485286	.	1	+	23	17	18	19	17	24	28	18
1	25608803	25609582	.	1	+	42	42	34	28	43	49	71	59
1	25651805	25652208	.	1	+	24	38	38	32	33	32	38	28
1	25769987	25770582	.	1	+	39	35	33	30	24	45	26	21
1	26009236	26009887	.	1	+	45	37	40	43	39	39	39	35
1	26087438	26087781	.	1	+	33	18	15	22	29	31	24	22
1	26253726	26254400	.	1	+	35	36	36	28	31	41	36	18
1	26394456	26395174	.	2	+	47	50	33	40	54	58	65	50
1	26473842	26474531	.	2	+	146	95	138	94	128	128	130	113
1	26555044	26555689	.	1	+	31	17	28	22	33	39	32	25
1	26633084	26633537	.	1	+	28	37	22	24	20	36	19	15
1	26773928	26774371	.	1	+	27	21	30	50	33	24	31	27
1	26987713	26988126	.	1	+	16	21	13	16	31	47	29	24
1	27222292	27222699	.	1	+	27	22	21	23	17	18	7	29
1	27319865	27320201	.	1	+	22	31	28	21	27	26	27	24
1	27517343	27517686	.	1	+	22	18	13	18	22	35	21	33
1	27546559	27547338	.	1	+	27	37	27	35	54	34	57	56
1	27665480	27666314	.	1	+	51	60	56	63	28	32	31	25
1	27669192	27669945	.	1	+	35	36	15	39	38	51	54	25
1	27738320	27738715	.	1	+	13	19	24	45	16	31	29	22
1	27795383	27795764	.	1	+	22	24	17	20	17	26	13	23
1	27923566	27924040	.	1	+	21	18	19	17	16	43	36	26
1	27940553	27941260	.	2	+	38	50	40	48	68	66	52	58
1	28013701	28014113	.	1	+	18	24	21	31	20	18	20	22
1	28027395	28027735	.	1	+	26	7	11	17	12	31	25	25
1	28041215	28042118	.	1	+	38	63	59	70	38	33	39	60
1	28154918	28155354	.	1	+	32	19	21	39	30	34	28	46
1	28224667	28225062	.	1	+	23	20	13	22	27	25	33	16
1	28301319	28301652	.	1	+	22	33	17	17	38	25	27	17
1	28480595	28481333	.	1	+	27	43	20	17	33	57	42	38
1	28490931	28491412	.	1	+	37	27	16	31	18	21	33	12
1	28495735	28496166	.	1	+	17	11	12	16	18	29	40	25
1	28523324	28524120	.	2	+	52	46	24	39	52	89	80	79
1	28532406	28533243	.	1	+	47	45	40	44	56	63	54	45
1	28571274	28571955	.	2	+	38	44	47	29	53	43	41	44
1	28577286	28578687	.	2	+	84	87	69	71	106	94	114	78
1	28606750	28607090	.	1	+	16	24	36	19	22	33	24	27
1	28628594	28630455	.	2	+	89	86	104	84	117	150	158	92
1	28640272	28640884	.	1	+	43	31	44	29	55	27	46	32
1	28659600	28660685	.	2	+	113	117	127	98	102	123	137	119
1	28665477	28666115	.	1	+	28	31	23	30	35	54	38	29
1	28683936	28684638	.	2	+	42	51	35	44	24	81	86	27
1	28687979	28688531	.	1	+	39	34	31	34	27	43	30	45
1	28702716	28703154	.	1	+	27	27	21	19	32	35	29	29
1	28703639	28704697	.	2	+	83	55	52	77	55	55	99	65
1	28708175	28709033	.	2	+	47	58	61	63	65	69	101	77
1	28728730	28729361	.	1	+	21	19	13	21	25	50	30	24
1	28731725	28733091	.	1	+	46	52	69	42	84	53	64	83
1	28786815	28787682	.	1	+	54	51	61	58	34	49	33	46
1	28795959	28796314	.	1	+	15	15	19	13	21	32	18	27
1	28837247	28837746	.	1	+	23	16	24	9	22	43	18	31
1	28846198	28847021	.	2	+	44	42	50	44	23	62	77	62
1	28847309	28847652	.	1	+	20	27	25	29	19	21	29	23
1	28857470	28857823	.	1	+	9	18	21	23	27	27	24	16
1	28868626	28869072	.	1	+	19	22	32	22	32	36	29	32
1	28906571	28907475	.	1	+	57	75	34	59	42	44	56	48
1	28932627	28934114	.	2	+	82	70	60	66	98	99	107	77
1	28956958	28957421	.	1	+	23	25	37	28	22	46	47	50
1	28963229	28964016	.	1	+	24	16	15	67	28	73	103	79
1	28971904	28973012	.	2	+	812	857	738	989	619	714	858	852
1	29096909	29097302	.	1	+	9	7	12	7	23	33	21	27
1	29136976	29137672	.	1	+	40	23	43	43	32	40	38	27
1	29176433	29176793	.	1	+	22	3	19	9	31	16	30	22
1	29186975	29187553	.	1	+	19	36	30	24	23	35	40	8
1	29230586	29231372	.	1	+	41	45	42	40	37	50	43	49
1	29275102	29275481	.	1	+	31	24	24	23	21	21	22	20
1	29318245	29319699	.	2	+	174	78	136	134	114	114	160	96
1	29331967	29332373	.	1	+	21	16	21	26	31	28	38	23
1	29407003	29407429	.	1	+	20	24	13	26	19	41	33	24
1	29455171	29455728	.	1	+	19	26	23	35	45	39	42	29
1	29492634	29493024	.	1	+	26	17	17	24	17	32	20	19
1	29493313	29493661	.	1	+	25	20	14	19	9	29	28	37
1	29499963	29500567	.	1	+	42	31	37	38	40	51	43	36
1	29578716	29579820	.	2	+	54	43	34	70	62	64	48	82
1	29678682	29679201	.	1	+	32	35	32	21	17	30	21	23
1	29902827	29903511	.	1	+	43	37	31	33	46	62	72	31
1	29989594	29990172	.	1	+	7	26	16	21	26	37	25	29
1	30004225	30005032	.	1	+	29	32	44	42	27	58	48	50
1	30245516	30246702	.	1	+	44	48	44	53	70	97	70	66
1	30298371	30299496	.	2	+	111	69	47	61	101	83	70	76
1	30364132	30364613	.	1	+	26	15	16	17	19	40	35	32
1	30417766	30419300	.	2	+	94	32	93	135	95	42	99	157
1	30419714	30420524	.	2	+	71	21	40	94	54	33	96	96
1	30676772	30677159	.	1	+	21	30	10	12	21	37	22	32
1	30763283	30763707	.	1	+	21	20	15	16	33	28	43	28
1	30949515	30949914	.	1	+	30	21	14	20	28	27	27	36
1	31049337	31049998	.	2	+	26	23	28	35	41	45	36	39
1	31105446	31106147	.	1	+	31	16	14	26	60	27	61	36
1	31201943	31202482	.	1	+	29	37	30	40	23	40	35	23
1	31242172	31243165	.	2	+	96	98	57	70	84	122	134	93
1	31283765	31284285	.	1	+	43	29	19	33	42	33	35	24
1	31432886	31433338	.	1	+	27	45	21	16	19	35	24	21
1	31492036	31492504	.	1	+	10	22	38	20	30	35	41	37
1	31610645	31611105	.	1	+	25	24	28	27	21	22	31	12
1	31699461	31699978	.	1	+	33	31	50	22	26	48	35	15
1	31774931	31776196	.	2	+	71	55	66	75	77	77	84	82
1	31840256	31841210	.	2	+	74	53	57	53	63	66	45	69
1	32041487	32041926	.	1	+	19	25	11	33	32	53	36	28
1	32066468	32066832	.	1	+	16	21	12	16	34	31	28	20
1	32108714	32109194	.	1	+	23	37	12	27	18	25	19	32
1	32120214	32120556	.	1	+	14	15	18	13	28	22	25	28
1	32304428	32305291	.	1	+	53	50	49	41	24	46	54	50
1	32329060	32329412	.	1	+	20	19	22	29	18	25	24	15
1	32333220	32333873	.	1	+	50	45	21	24	43	50	49	32
1	32393910	32395226	.	2	+	144	222	152	216	221	234	252	279
1	32734564	32735066	.	1	+	24	29	28	19	34	42	30	27
1	32741806	32742164	.	1	+	22	18	15	18	14	37	16	26
1	32836224	32837148	.	1	+	48	39	25	49	63	69	46	63
1	32864723	32865062	.	1	+	14	9	11	9	15	19	29	29
1	32886080	32886465	.	1	+	43	27	10	17	11	22	14	26
1	33111312	33112446	.	2	+	43	52	64	56	46	77	62	45
1	33137834	33138265	.	1	+	26	30	23	36	21	20	17	15
1	33263459	33263984	.	1	+	25	49	13	25	26	15	28	18
1	33295766	33296592	.	1	+	54	51	38	44	49	37	46	54
1	33429782	33430295	.	1	+	15	36	17	25	24	43	43	33
1	33443205	33443579	.	1	+	22	23	16	12	19	25	24	22
1	33443726	33444191	.	1	+	41	26	19	27	14	36	28	16
1	33469222	33469689	.	1	+	22	30	27	27	26	26	24	30
1	33677812	33678290	.	1	+	45	29	24	31	40	40	60	24
1	33754991	33755328	.	1	+	31	22	25	16	21	21	26	18
1	33783538	33783949	.	1	+	19	23	16	26	34	29	21	31
1	33854233	33855362	.	2	+	80	52	37	79	86	76	61	69
1	33863985	33864530	.	1	+	34	29	18	18	39	24	38	33
1	33922655	33923103	.	1	+	17	18	21	22	31	41	29	26
1	33930776	33931946	.	1	+	45	55	59	48	74	77	58	68
1	33943871	33944260	.	1	+	9	23	33	40	20	22	27	19
1	34056908	34057694	.	1	+	27	41	38	29	33	41	32	30
1	34125308	34125702	.	1	+	23	20	13	14	36	28	25	20
1	34145041	34145519	.	1	+	27	25	22	32	39	49	27	28
1	34285181	34285559	.	1	+	26	30	11	17	36	22	27	22
1	34387727	34388154	.	1	+	32	20	17	16	17	16	20	14
1	34405946	34406382	.	1	+	16	24	23	17	36	37	24	30
1	34519509	34520117	.	1	+	40	27	24	16	30	40	32	30
1	34523995	34524519	.	1	+	39	24	23	45	30	31	24	26
1	34542936	34544110	.	2	+	60	56	53	65	42	82	80	59
1	34614209	34614595	.	1	+	20	15	20	11	23	30	20	24
1	34616714	34617299	.	1	+	41	32	36	30	28	34	25	40
1	34643955	34644789	.	1	+	41	24	29	40	55	38	54	28
1	34706896	34707818	.	1	+	100	48	46	70	73	69	67	78
1	34831017	34831428	.	2	+	15	1	153	70	12	4	176	82
1	34831905	34832426	.	2	+	242	2	25	135	135	5	31	159
1	34906664	34907160	.	1	+	19	39	34	44	30	52	43	33
1	34922636	34923447	.	2	+	42	10	22	17	25	33	29	39
1	34969926	34971198	.	2	+	294	328	306	358	290	333	403	303
1	35005773	35006127	.	1	+	21	16	6	23	31	32	36	24
1	35090589	35091641	.	2	+	65	77	57	86	47	66	96	72
1	35114475	35114821	.	1	+	17	19	15	16	21	16	26	22
1	35177344	35177716	.	1	+	16	15	21	22	16	31	17	16
1	35251357	35251747	.	1	+	19	28	17	29	25	29	32	16
1	35251754	35252090	.	1	+	15	21	15	23	24	34	35	24
1	35312241	35312779	.	1	+	13	22	18	25	21	29	40	25
1	35332665	35333159	.	1	+	29	29	24	30	17	30	21	19
1	35370117	35370529	.	1	+	21	15	17	37	37	39	34	38
1	35389711	35390085	.	1	+	23	23	23	17	34	53	30	33
1	35433567	35434248	.	1	+	17	35	26	28	46	42	39	35
1	35454703	35455091	.	1	+	23	27	19	29	33	34	29	27
1	35464552	35465071	.	2	+	41	24	33	40	50	45	50	42
1	35495488	35495956	.	1	+	24	39	21	21	27	19	24	16
1	35546900	35547438	.	1	+	22	35	25	15	31	47	66	44
1	35591702	35592350	.	1	+	36	45	34	27	77	70	50	42
1	35614747	35615593	.	2	+	216	277	267	352	171	235	319	280
1	35629792	35631240	.	2	+	109	135	124	97	116	163	225	181
1	35631599	35632174	.	2	+	73	96	83	68	90	125	111	102
1	35659764	35661269	.	2	+	1379	1826	1391	1923	1145	1364	1690	1696
1	35711910	35712681	.	2	+	49	69	43	63	51	88	119	116
1	35752502	35753888	.	2	+	589	721	666	708	556	576	708	716
1	35783250	35784125	.	2	+	60	57	42	70	50	74	69	61
1	35836605	35837655	.	2	+	47	69	36	76	55	76	83	58
1	35927222	35927602	.	1	+	30	34	22	26	15	29	27	17
1	35985766	35986362	.	1	+	34	30	37	32	20	32	35	32
1	36011104	36011549	.	1	+	28	33	14	36	14	24	26	30
1	36026373	36026813	.	1	+	14	21	18	21	28	28	25	25
1	36038746	36039085	.	1	+	6	26	11	20	8	24	27	14
1	36046057	36047380	.	2	+	85	71	89	80	67	61	86	81
1	36115946	36116410	.	1	+	43	30	20	35	11	18	29	12
1	36152346	36153143	.	1	+	21	16	28	31	31	38	46	34
1	36183659	36184047	.	1	+	14	32	21	34	34	26	29	23
1	36322414	36322965	.	1	+	19	40	27	33	23	23	24	28
1	36506119	36506475	.	1	+	23	14	24	18	17	24	16	13
1	36540788	36541671	.	1	+	64	49	40	57	60	45	49	36
1	36551515	36552728	.	1	+	63	61	66	39	62	59	47	31
1	36662138	36662546	.	1	+	23	26	27	43	12	31	31	23
1	36705115	36706087	.	2	+	63	68	63	60	49	50	62	62
1	36714775	36715342	.	2	+	49	50	43	42	43	48	43	29
1	36721654	36722635	.	2	+	106	109	74	75	76	90	85	92
1	36916320	36917077	.	1	+	41	43	26	47	31	49	29	40
1	37171093	37171542	.	1	+	35	30	19	26	36	37	30	16
1	37205980	37206310	.	1	+	25	21	24	21	17	21	20	20
1	37270574	37270958	.	1	+	17	22	33	36	21	37	22	23
1	37412523	37412990	.	1	+	22	15	14	21	27	35	34	31
1	37500480	37500917	.	1	+	28	27	24	32	12	28	28	32
1	37572483	37573219	.	1	+	32	20	32	26	33	36	47	48
1	37584475	37585784	.	2	+	57	94	75	70	88	64	73	65
1	37593078	37593450	.	1	+	23	35	30	18	20	26	26	21
1	37626258	37626601	.	1	+	31	23	21	18	15	23	19	16
1	37628890	37629323	.	1	+	21	24	15	13	19	23	18	29
1	37647785	37648477	.	2	+	56	41	25	50	53	44	35	42
1	37767519	37768191	.	1	+	36	22	20	28	60	50	41	45
1	37768657	37769304	.	1	+	50	44	36	41	34	52	47	43
1	37770359	37770739	.	1	+	30	29	25	23	34	38	59	37
1	37790162	37790511	.	1	+	23	13	18	14	32	29	27	20
1	37792025	37792670	.	1	+	37	30	42	47	32	35	31	44
1	37874880	37875874	.	2	+	657	739	666	781	564	590	741	747
1	37959618	37960898	.	2	+	327	356	359	351	288	267	375	294
1	38009801	38010956	.	1	+	34	41	51	38	50	83	44	61
1	38023703	38024814	.	1	+	37	46	37	59	49	72	72	73
1	38034536	38035087	.	1	+	23	24	13	30	33	38	34	30
1	38078694	38079039	.	1	+	19	27	14	22	24	18	24	27
1	38079140	38079790	.	2	+	37	16	23	32	42	35	36	38
1	38145611	38146194	.	1	+	39	33	37	42	31	38	46	40
1	38247455	38247889	.	1	+	29	8	26	20	41	31	37	24
1	38319493	38320165	.	1	+	18	34	31	33	28	20	14	18
1	38357566	38358015	.	1	+	12	5	19	22	23	34	45	42
1	38371850	38372243	.	1	+	26	19	18	22	20	25	19	19
1	38405536	38406598	.	2	+	69	50	62	54	45	81	60	43
1	38432262	38432833	.	1	+	37	43	29	30	32	34	34	21
1	38503158	38503907	.	1	+	37	27	28	35	52	62	49	39
1	38561558	38562051	.	1	+	22	15	29	11	26	43	26	27
1	38610742	38611082	.	1	+	16	26	11	23	27	13	25	18
1	38732428	38733107	.	1	+	26	38	19	25	49	40	42	41
1	38761218	38761851	.	2	+	45	51	30	34	25	49	42	32
1	38763215	38763580	.	1	+	27	24	20	24	15	14	26	23
1	38770910	38771286	.	1	+	22	24	18	24	13	34	21	16
1	38928399	38929188	.	2	+	35	38	37	40	44	51	50	37
1	39061719	39062640	.	1	+	54	55	47	38	63	59	71	55
1	39105991	39106442	.	1	+	15	21	24	33	35	38	32	31
1	39618721	39619311	.	1	+	20	10	31	34	35	40	41	28
1	39720452	39721237	.	2	+	37	33	39	32	47	49	52	51
1	39732775	39733546	.	1	+	34	40	30	32	60	55	54	54
1	40013610	40014255	.	1	+	39	23	38	18	44	54	51	30
1	40186587	40186919	.	1	+	16	10	13	22	33	25	19	14
1	40300634	40301190	.	1	+	54	20	20	28	41	45	45	37
1	40434315	40434700	.	1	+	29	26	12	16	29	28	28	36
1	40444451	40444809	.	1	+	13	33	15	18	24	14	21	37
1	40521173	40521543	.	1	+	26	23	38	15	11	24	19	23
1	40537742	40538237	.	1	+	40	30	28	29	26	41	20	16
1	40607452	40609541	.	2	+	161	143	115	158	142	167	178	172
1	40687628	40688138	.	1	+	31	25	23	18	27	28	25	30
1	40730331	40730679	.	1	+	33	28	13	34	21	19	21	18
1	41057354	41057903	.	1	+	23	25	28	34	13	21	21	11
1	41095060	41095424	.	1	+	18	22	18	26	13	21	18	24
1	41132212	41132869	.	1	+	41	40	44	49	45	41	26	30
1	41253250	41253863	.	1	+	41	30	25	35	32	26	30	17
1	41285457	41286308	.	2	+	45	40	41	54	38	55	71	55
1	41380569	41381316	.	1	+	39	36	32	55	71	66	63	56
1	41392986	41393576	.	1	+	22	28	28	33	43	53	28	41
1	41431536	41432072	.	1	+	27	27	21	17	29	43	32	24
1	41450983	41451380	.	1	+	29	31	30	22	14	16	26	18
1	41513235	41513808	.	1	+	22	29	21	27	27	30	35	54
1	41520719	41521158	.	1	+	24	22	24	22	17	14	19	14
1	41543983	41544362	.	1	+	17	20	26	17	13	24	33	21
1	41568016	41568575	.	1	+	30	39	22	17	46	39	26	34
1	41590870	41591410	.	1	+	40	28	27	42	39	26	28	24
1	41610296	41611344	.	1	+	47	56	58	52	68	37	54	61
1	41639867	41641104	.	2	+	200	272	160	217	195	174	230	233
1	41699255	41700586	.	2	+	208	223	181	260	157	239	304	245
1	41716771	41717183	.	1	+	20	32	13	27	18	10	8	23
1	41736278	41737585	.	2	+	84	94	64	51	84	111	83	86
1	41744602	41745094	.	1	+	28	27	28	28	22	36	30	27
1	41746154	41746628	.	1	+	14	12	12	14	29	40	26	27
1	41752796	41753337	.	1	+	23	27	29	18	36	39	31	33
1	41779970	41780358	.	1	+	19	22	16	20	34	30	39	18
1	41780599	41781007	.	1	+	24	17	28	31	26	41	15	24
1	41791385	41791794	.	1	+	33	31	27	27	18	31	30	25
1	41815467	41816063	.	1	+	39	40	36	54	67	62	65	60
1	41821134	41821494	.	1	+	13	34	31	31	32	37	33	18
1	41829816	41831072	.	1	+	76	77	88	92	81	107	132	110
1	41833639	41834150	.	1	+	51	52	38	51	30	46	45	42
1	41835785	41836164	.	1	+	15	29	16	18	32	59	41	25
1	41859011	41860244	.	2	+	227	303	229	244	200	250	308	311
1	41876675	41877270	.	2	+	49	48	40	33	25	40	51	37
1	41885269	41885829	.	1	+	28	41	21	19	28	46	40	32
1	41918142	41918665	.	1	+	25	29	25	30	30	45	34	37
1	41922952	41923822	.	2	+	98	130	92	108	66	77	139	101
1	42040189	42040953	.	2	+	50	58	54	50	59	48	74	54
1	42184697	42185134	.	1	+	29	22	35	31	26	24	26	30
1	42439802	42440258	.	1	+	12	25	20	27	22	31	31	28
1	42458186	42459400	.	2	+	602	684	640	774	464	518	584	626
1	42468609	42468968	.	1	+	23	35	27	29	10	32	21	31
1	42475175	42475780	.	1	+	38	43	39	35	28	30	30	35
1	42476183	42476991	.	2	+	67	76	83	96	52	63	53	70
1	42482826	42483501	.	2	+	63	89	66	65	107	92	107	149
1	42487120	42488546	.	2	+	76	122	101	115	101	125	100	180
1	42499452	42500756	.	2	+	156	147	188	175	111	101	107	121
1	42509009	42510282	.	2	+	127	143	133	124	96	66	87	99
1	42521440	42522213	.	2	+	21	61	42	70	59	77	77	50
1	42530431	42531839	.	2	+	197	214	134	146	106	216	277	212
1	42546058	42546953	.	2	+	44	49	35	46	48	48	45	52
1	42572241	42572785	.	1	+	16	14	33	22	38	33	33	27
1	42579987	42580821	.	2	+	57	84	91	95	72	97	85	92
1	42605244	42605788	.	1	+	75	117	123	125	23	48	57	39
1	42630468	42631372	.	2	+	43	51	53	74	51	83	116	56
1	42649254	42649881	.	2	+	43	52	53	50	60	78	81	87
1	42654099	42656244	.	2	+	746	822	870	892	683	555	677	692
1	42669643	42670738	.	1	+	49	54	52	44	49	82	64	69
1	42678521	42679247	.	1	+	26	63	23	26	21	32	36	30
1	42689597	42690789	.	2	+	182	228	226	214	272	290	270	275
1	42721730	42722624	.	1	+	52	53	65	52	54	42	46	46
1	42731395	42732655	.	2	+	88	62	133	120	141	175	145	131
1	42743293	42744336	.	2	+	119	132	161	131	201	179	185	158
1	42749698	42750137	.	1	+	18	29	17	24	26	45	45	36
1	42761851	42762645	.	2	+	51	78	67	74	52	89	73	68
1	42825789	42826792	.	2	+	170	262	138	264	152	293	271	330
1	42847074	42847991	.	2	+	44	32	40	48	43	56	41	65
1	42862290	42862760	.	1	+	17	50	39	36	31	33	36	23
1	42937412	42937906	.	1	+	25	32	36	25	14	26	36	23
1	43074962	43076247	.	2	+	65	67	40	70	52	90	101	92
1	43095133	43095670	.	1	+	40	38	31	32	21	26	35	38
1	43138199	43139096	.	1	+	40	63	48	42	43	42	45	29
1	43154532	43155208	.	1	+	34	30	28	48	37	27	41	25
1	43197264	43197987	.	1	+	33	45	23	38	33	43	33	36
1	43217859	43218414	.	1	+	20	31	19	29	46	27	38	38
1	43295741	43296249	.	1	+	16	19	21	24	28	38	33	30
1	43337787	43338522	.	2	+	39	31	31	56	35	52	39	45
1	43375971	43376683	.	2	+	38	55	51	41	60	48	61	37
1	43411604	43412095	.	1	+	38	59	23	41	19	38	44	41
1	43432328	43432915	.	1	+	19	37	10	37	50	32	38	30
1	43435152	43435582	.	1	+	23	36	24	25	22	35	27	25
1	43497340	43497742	.	1	+	23	18	22	25	36	39	27	26
1	43603718	43604455	.	1	+	38	43	31	27	52	44	46	51
1	43619446	43620228	.	2	+	43	49	41	40	50	40	51	46
1	43647008	43647902	.	1	+	44	32	41	43	52	65	58	42
1	43662878	43663445	.	1	+	31	43	23	28	32	55	36	35
1	43663816	43664569	.	1	+	48	51	45	56	28	66	51	48
1	43687774	43688678	.	1	+	58	40	49	50	53	72	55	58
1	43697943	43698285	.	1	+	22	31	15	33	18	20	27	16
1	43699898	43700363	.	1	+	19	28	17	30	21	38	51	47
1	43713483	43714205	.	1	+	59	54	30	56	50	63	70	49
1	43723491	43724349	.	2	+	87	59	88	73	83	103	87	89
1	43729288	43730339	.	2	+	306	339	292	361	223	306	315	336
1	43743720	43744081	.	1	+	20	21	19	31	20	17	22	19
1	43750672	43751326	.	1	+	39	38	35	21	18	71	35	61
1	43786315	43787029	.	2	+	200	216	180	211	119	157	176	191
1	43794933	43795345	.	1	+	19	23	16	21	41	34	39	23
1	43860621	43860994	.	1	+	20	20	20	27	31	27	20	24
1	43892031	43892388	.	1	+	33	33	24	25	23	20	17	22
1	43900050	43900542	.	2	+	48	38	36	37	42	42	41	44
1	43934163	43934758	.	1	+	40	28	33	32	37	36	20	37
1	43936956	43937619	.	1	+	36	35	31	42	61	61	38	38
1	43958755	43959286	.	1	+	25	41	31	31	35	40	21	31
1	43981197	43981647	.	1	+	24	40	27	26	22	37	27	41
1	43988446	43988788	.	1	+	29	28	25	38	20	29	21	25
1	43989354	43991265	.	1	+	139	130	144	138	89	132	131	117
1	43991271	43991716	.	1	+	35	35	25	48	44	39	52	51
1	43999749	44001162	.	2	+	214	254	240	257	132	180	232	155
1	44046116	44047154	.	1	+	50	49	66	59	47	58	48	63
1	44057376	44057956	.	1	+	36	34	38	31	33	62	41	40
1	44073480	44074101	.	2	+	35	29	40	46	44	39	43	50
1	44077176	44077693	.	1	+	26	30	26	30	36	39	43	27
1	44093002	44093899	.	2	+	46	45	56	49	53	80	67	64
1	44124566	44125528	.	2	+	71	41	59	65	64	106	68	62
1	44137846	44138270	.	1	+	42	30	11	20	41	47	27	35
1	44142364	44143018	.	2	+	44	48	40	43	29	42	39	53
1	44145963	44146371	.	1	+	24	24	25	28	26	16	22	17
1	44154569	44155858	.	2	+	49	81	50	85	57	80	65	47
1	44182960	44184074	.	2	+	90	59	76	79	67	72	92	72
1	44188650	44189351	.	1	+	26	54	19	55	32	65	85	69
1	44198539	44199852	.	2	+	289	321	335	348	246	381	466	416
1	44208240	44208668	.	1	+	47	39	38	33	23	122	157	69
1	44211934	44213080	.	2	+	76	128	111	112	86	132	166	144
1	44232879	44233440	.	1	+	29	20	24	18	36	29	30	36
1	44249269	44249730	.	1	+	46	38	46	49	33	29	36	36
1	44260959	44262153	.	2	+	362	403	441	389	290	288	396	394
1	44276949	44277672	.	1	+	38	26	36	40	68	57	39	63
1	44331236	44332756	.	2	+	915	1047	949	1107	649	816	895	925
1	44402056	44402736	.	2	+	45	52	40	29	38	50	34	39
1	44409279	44409818	.	1	+	14	45	18	47	28	45	37	52
1	44486505	44487191	.	1	+	38	54	29	45	27	32	31	30
1	44497119	44497747	.	1	+	34	67	29	29	45	43	32	32
1	44569537	44569900	.	1	+	17	22	17	21	22	24	20	30
1	44582725	44583249	.	1	+	23	26	19	20	36	31	26	43
1	44629968	44630497	.	1	+	31	34	25	25	36	30	38	25
1	44640655	44641102	.	1	+	38	65	51	46	42	56	50	50
1	44646379	44646995	.	2	+	42	43	33	43	44	56	37	47
1	44654519	44656106	.	2	+	366	493	437	483	389	418	531	492
1	44661716	44662046	.	1	+	42	20	26	51	56	35	53	32
1	44666707	44667582	.	1	+	27	24	20	32	53	73	55	34
1	44683445	44684348	.	1	+	46	42	41	58	50	103	138	55
1	44700603	44702212	.	2	+	166	216	183	210	238	266	190	342
1	44720341	44721155	.	2	+	660	745	658	738	556	652	714	724
1	44726193	44727488	.	2	+	241	274	312	326	226	248	270	299
1	44742630	44744008	.	2	+	54	75	38	82	66	106	110	103
1	44752711	44753047	.	1	+	9	14	15	13	35	30	15	24
1	44784525	44785109	.	1	+	27	38	28	41	34	20	28	23
1	44801533	44803043	.	2	+	193	237	210	266	195	227	223	216
1	44822606	44823119	.	1	+	32	37	24	33	44	30	18	24
1	44827477	44827952	.	1	+	23	24	15	26	18	14	27	11
1	44831855	44832858	.	2	+	65	43	46	54	55	70	57	47
1	44873266	44873611	.	1	+	16	20	25	29	35	45	33	37
1	44876952	44877378	.	1	+	26	39	35	30	45	53	46	48
1	44889234	44890467	.	2	+	146	117	138	142	80	120	97	127
1	44897569	44897972	.	1	+	23	26	28	26	35	39	35	34
1	44907102	44907857	.	1	+	39	44	43	32	47	83	57	62
1	44908610	44909035	.	1	+	23	28	27	19	24	46	42	29
1	44917540	44919021	.	1	+	59	68	72	66	86	112	96	75
1	44919334	44919792	.	1	+	30	46	40	33	34	40	35	36
1	44926579	44927300	.	1	+	43	35	46	33	51	67	53	62
1	44935789	44936128	.	1	+	30	24	21	34	26	37	27	26
1	44952997	44953588	.	1	+	29	28	33	25	32	67	33	71
1	44965015	44966063	.	2	+	897	1086	927	1137	672	812	1040	978
1	44976959	44977974	.	2	+	94	168	117	140	103	204	220	175
1	45065347	45066379	.	2	+	406	530	390	579	294	436	549	508
1	45081685	45082284	.	1	+	29	25	39	38	30	62	40	41
1	45109833	45110833	.	2	+	208	333	214	319	200	218	192	237
1	45122656	45124089	.	1	+	76	55	61	66	101	84	72	102
1	45124228	45125812	.	2	+	80	105	96	87	78	107	79	87
1	45143689	45144103	.	1	+	23	8	9	14	15	14	11	18
1	45219019	45220128	.	2	+	38	44	40	43	46	65	49	49
1	45263708	45264387	.	1	+	23	22	17	27	49	37	36	23
1	45275191	45275579	.	1	+	25	7	15	30	17	31	27	20
1	45312535	45313069	.	1	+	41	38	26	40	27	45	36	35
1	45339079	45339508	.	1	+	39	26	24	31	26	22	40	24
1	45389114	45389831	.	1	+	28	30	23	27	45	56	56	41
1	45404965	45405297	.	1	+	20	18	10	30	32	38	19	33
1	45427820	45428492	.	2	+	58	37	40	34	50	61	41	50
1	45442308	45443028	.	1	+	48	54	36	60	34	49	48	32
1	45465219	45466584	.	2	+	44	82	64	57	65	93	85	63
1	45471098	45471433	.	1	+	13	20	26	20	27	30	21	27
1	45488406	45489905	.	2	+	495	571	343	615	373	535	588	613
1	45496048	45496458	.	1	+	32	7	19	16	24	43	30	35
1	45516153	45516829	.	1	+	21	34	16	23	27	50	26	37
1	45520650	45521177	.	1	+	41	24	30	20	36	26	48	42
1	45526875	45527583	.	1	+	36	45	48	51	43	85	92	83
1	45531755	45532702	.	1	+	43	60	46	61	46	59	53	76
1	45547795	45548197	.	1	+	26	64	36	24	40	36	39	38
1	45567889	45568438	.	1	+	32	39	50	34	24	33	34	28
1	45603539	45604210	.	1	+	49	23	34	21	40	34	46	37
1	45662580	45662924	.	1	+	11	14	26	11	24	32	27	16
1	45678814	45679686	.	1	+	41	45	50	57	48	40	42	34
1	45690564	45691421	.	2	+	66	85	33	63	46	132	168	97
1	45717785	45718291	.	1	+	44	34	37	43	30	47	29	32
1	45726773	45728276	.	2	+	164	128	110	23	105	191	104	13
1	45732341	45733188	.	2	+	88	50	38	67	56	47	68	44
1	45735244	45735989	.	2	+	101	90	111	110	69	133	142	118
1	45825351	45825812	.	1	+	24	18	9	17	28	41	34	18
1	45883832	45884349	.	1	+	22	32	17	43	47	33	32	24
1	45916980	45917389	.	1	+	16	24	20	27	18	22	19	19
1	46020003	46020588	.	1	+	39	50	23	32	33	23	25	29
1	46030617	46031079	.	1	+	24	39	21	26	36	45	29	18
1	46050104	46050771	.	1	+	37	46	40	44	56	62	39	69
1	46079271	46079704	.	1	+	25	28	17	16	21	19	22	35
1	46092770	46093354	.	1	+	30	30	24	29	28	23	32	21
1	46103522	46104115	.	1	+	26	49	12	31	38	47	32	39
1	46109083	46109954	.	2	+	66	48	55	49	50	73	66	42
1	46119189	46119844	.	1	+	34	32	24	24	39	46	40	44
1	46128805	46129769	.	1	+	55	54	85	47	53	35	51	53
1	46148267	46148901	.	1	+	43	40	35	56	33	41	43	38
1	46194392	46194969	.	2	+	25	31	29	29	40	30	34	37
1	46247593	46247964	.	1	+	17	32	31	29	18	14	12	30
1	46316349	46317492	.	2	+	403	451	462	473	396	237	304	332
1	46342603	46344070	.	2	+	292	395	327	387	310	390	405	400
1	46355277	46356474	.	2	+	728	953	816	993	712	733	963	981
1	46405328	46405966	.	1	+	45	38	50	68	30	80	47	57
1	46411140	46412718	.	2	+	1261	1457	1434	1680	1125	1280	1436	1534
1	46420056	46421411	.	2	+	363	434	345	412	307	367	436	443
1	46430631	46431983	.	2	+	525	585	585	670	483	495	527	616
1	46463975	46465442	.	2	+	302	359	329	454	225	307	359	328
1	46481866	46482748	.	2	+	74	91	65	100	63	82	94	91
1	46500495	46501239	.	1	+	42	51	30	45	29	66	30	60
1	46505569	46506172	.	1	+	24	37	41	57	18	39	49	26
1	46509705	46510107	.	1	+	20	13	13	10	19	33	21	30
1	46522030	46522877	.	2	+	81	95	78	85	49	89	60	90
1	46525447	46526138	.	2	+	57	59	62	67	36	77	75	44
1	46542481	46544672	.	2	+	1170	1512	1201	1504	983	1217	1537	1528
1	46556723	46558036	.	2	+	71	85	67	70	79	117	90	89
1	46588125	46588477	.	1	+	10	26	20	29	28	43	45	29
1	46595015	46595756	.	1	+	27	46	25	44	40	53	53	51
1	46617478	46618206	.	2	+	73	72	82	76	62	86	98	87
1	46677408	46678964	.	2	+	211	258	259	256	137	160	215	171
1	46735088	46735447	.	1	+	29	29	22	36	20	43	34	43
1	46764902	46765420	.	1	+	20	26	21	20	36	29	39	44
1	46767890	46768570	.	2	+	41	42	32	66	48	61	67	48
1	46774782	46775376	.	1	+	27	26	14	38	26	65	136	52
1	46783620	46785038	.	1	+	78	117	74	89	66	87	82	80
1	46795125	46795516	.	1	+	26	23	26	25	15	24	27	21
1	46836084	46836652	.	1	+	29	32	29	34	27	34	31	19
1	46862449	46863231	.	1	+	41	51	42	40	67	83	60	64
1	46914371	46915121	.	1	+	34	77	59	38	36	38	39	40
1	46968693	46969602	.	1	+	47	59	38	48	41	54	56	79
1	46992476	46992954	.	1	+	35	41	50	40	33	59	48	31
1	47068460	47068819	.	1	+	17	30	14	36	35	40	48	34
1	47069284	47069670	.	1	+	29	43	15	24	31	19	30	25
1	47087831	47088229	.	1	+	20	24	11	12	31	21	25	24
1	47257118	47257623	.	1	+	19	25	14	25	26	43	37	21
1	47283445	47284197	.	2	+	47	40	50	52	49	46	52	49
1	47328938	47329287	.	1	+	35	10	30	14	18	14	16	19
1	47332305	47332689	.	1	+	18	14	22	17	14	16	27	14
1	47344878	47345547	.	1	+	39	38	33	43	30	35	31	32
1	47373460	47373992	.	1	+	29	23	22	35	33	37	33	39
1	47457449	47458127	.	1	+	32	30	30	46	29	31	41	23
1	47520795	47521947	.	1	+	37	63	77	51	48	68	41	49
1	47540038	47540639	.	1	+	27	40	24	48	39	34	47	31
1	47541504	47541936	.	1	+	24	32	17	21	27	19	23	19
1	47594303	47594718	.	1	+	25	17	13	23	28	27	30	21
1	47627057	47627607	.	1	+	33	20	34	35	15	39	17	32
1	47684914	47685909	.	2	+	69	64	38	50	74	61	50	60
1	47690092	47690569	.	1	+	34	34	33	26	20	30	16	28
1	47702028	47702671	.	1	+	20	18	27	30	38	33	40	32
1	47711881	47712630	.	2	+	31	36	42	37	41	39	38	53
1	47847917	47848510	.	2	+	53	34	39	40	24	49	41	37
1	47901571	47902141	.	1	+	19	23	30	26	39	23	42	21
1	47914022	47914369	.	1	+	16	16	16	20	25	42	26	18
1	47932690	47933386	.	1	+	38	36	39	33	23	36	27	41
1	47935424	47935860	.	1	+	28	20	17	16	33	32	22	41
1	48054862	48055894	.	2	+	37	51	28	61	29	82	56	49
1	48086266	48086989	.	2	+	48	38	31	36	44	56	51	46
1	48169723	48170876	.	2	+	56	74	47	57	60	62	71	53
1	48300636	48300995	.	1	+	16	17	29	19	17	25	21	19
1	48337576	48338040	.	1	+	36	30	31	23	43	38	27	23
1	48441406	48441970	.	1	+	30	30	24	40	26	23	31	36
1	48469913	48470308	.	1	+	21	18	16	18	21	25	35	20
1	48522641	48523318	.	1	+	50	52	27	46	32	51	54	39
1	48703143	48703503	.	1	+	17	11	16	21	30	24	25	24
1	48955403	48955757	.	1	+	12	14	15	9	20	19	19	17
1	49017835	49018290	.	1	+	13	13	16	19	19	31	31	30
1	49119976	49120963	.	2	+	51	64	36	78	61	75	82	67
1	49327912	49328952	.	2	+	74	56	48	77	66	71	52	60
1	49428479	49429012	.	1	+	39	21	32	37	51	31	21	30
1	49429545	49430223	.	1	+	24	33	43	17	45	43	49	30
1	49473848	49474204	.	1	+	17	13	18	3	27	26	16	38
1	49582481	49583016	.	1	+	27	40	31	43	18	29	25	42
1	49653989	49654529	.	1	+	31	41	32	26	20	42	30	40
1	49751248	49752010	.	1	+	46	48	39	54	40	31	48	30
1	49769027	49769478	.	1	+	24	26	24	18	32	29	31	13
1	49773006	49773392	.	1	+	28	14	16	27	29	11	25	18
1	49886681	49887211	.	1	+	21	38	32	31	32	34	34	34
1	49920065	49920407	.	1	+	23	20	19	9	25	31	15	24
1	50010529	50010896	.	1	+	20	21	9	31	22	9	21	27
1	50023538	50023880	.	1	+	25	17	27	27	21	13	15	16
1	50048303	50049077	.	1	+	27	30	24	32	51	43	42	35
1	50057736	50058229	.	1	+	32	34	29	42	19	38	18	31
1	50093068	50093653	.	1	+	24	30	34	39	38	29	24	32
1	50115845	50116241	.	1	+	31	22	20	17	21	26	24	11
1	50171516	50171900	.	1	+	16	19	21	29	25	17	22	21
1	50284287	50284804	.	1	+	30	31	40	26	21	39	13	25
1	50314570	50315290	.	2	+	53	46	37	37	45	84	74	57
1	50322780	50323438	.	1	+	29	36	16	46	22	86	122	84
1	50331211	50334687	.	3	+	877	1042	986	1213	733	1108	1255	1180
1	50413278	50413802	.	1	+	23	34	20	27	50	25	42	25
1	50461804	50462175	.	1	+	15	15	31	27	17	23	31	21
1	50474247	50474824	.	1	+	17	40	31	36	22	30	29	33
1	50489400	50489884	.	1	+	46	50	65	49	62	63	78	56
1	50501183	50501610	.	1	+	13	25	23	20	19	40	31	17
1	50507213	50507973	.	1	+	46	55	20	45	41	50	44	52
1	50521339	50521734	.	2	+	25	23	13	27	23	18	32	36
1	50522313	50523880	.	2	+	89	84	65	84	79	93	106	85
1	50531972	50532304	.	1	+	17	34	20	15	18	26	38	21
1	50570488	50570941	.	1	+	19	24	25	21	28	44	28	28
1	50577671	50578049	.	1	+	16	26	13	18	30	20	32	31
1	50610803	50611641	.	2	+	66	41	43	61	54	54	59	48
1	50680808	50681441	.	1	+	20	23	19	19	44	37	30	38
1	50688656	50689580	.	1	+	38	40	38	36	43	47	75	53
1	50765343	50767001	.	2	+	278	319	317	324	388	310	275	294
1	50782780	50783754	.	1	+	66	95	48	68	36	79	117	62
1	50802792	50804489	.	2	+	130	169	119	138	215	170	195	147
1	50816823	50817514	.	2	+	49	46	65	49	69	66	57	74
1	50820124	50821289	.	1	+	96	117	87	92	138	55	71	75
1	50837237	50837913	.	2	+	76	50	49	64	103	99	102	86
1	50838727	50839329	.	2	+	70	65	82	71	113	81	93	117
1	50852377	50853147	.	1	+	30	41	17	20	62	63	58	80
1	50857567	50857944	.	1	+	23	26	25	25	56	25	25	23
1	50862075	50863237	.	2	+	67	75	61	86	105	100	74	104
1	50880814	50882447	.	2	+	954	1267	1096	1295	923	918	1048	1116
1	50904395	50904800	.	1	+	26	29	24	22	25	35	30	17
1	51010588	51011473	.	2	+	35	49	33	52	37	69	35	51
1	51098458	51099002	.	1	+	18	29	21	34	50	37	31	33
1	51123535	51123931	.	1	+	23	22	27	26	27	35	28	32
1	51155362	51155842	.	2	+	18	40	16	25	21	50	32	32
1	51174324	51175547	.	1	+	58	71	89	58	94	90	112	85
1	51185682	51186224	.	1	+	36	42	22	45	45	31	30	32
1	51199985	51201468	.	1	+	88	76	124	131	57	52	87	52
1	51322728	51323109	.	1	+	19	20	29	17	21	20	23	17
1	51327786	51328329	.	1	+	29	45	29	19	39	36	41	29
1	51353219	51353588	.	1	+	25	35	18	18	26	28	37	25
1	51368961	51369709	.	2	+	42	45	40	62	56	66	40	52
1	51402180	51403077	.	1	+	52	58	44	62	49	35	53	49
1	51417020	51418158	.	2	+	62	76	78	83	52	78	92	51
1	51534865	51536051	.	2	+	49	72	50	71	74	81	102	68
1	51541866	51542198	.	1	+	15	15	23	27	24	26	23	25
1	51547806	51548436	.	1	+	22	17	22	18	42	47	50	30
1	51576348	51576816	.	1	+	20	21	21	31	29	32	42	26
1	51582597	51583360	.	1	+	53	60	49	41	60	57	57	58
1	51587918	51588267	.	1	+	22	27	21	23	44	27	21	18
1	51644619	51645103	.	2	+	97	37	59	40	64	37	80	38
1	51664986	51665417	.	1	+	23	23	22	34	14	32	28	16
1	51668863	51669195	.	1	+	11	22	16	19	19	30	30	26
1	51727567	51728519	.	1	+	48	64	52	67	49	59	40	43
1	51730635	51731352	.	1	+	41	30	39	35	29	30	38	40
1	51816561	51816972	.	1	+	35	17	17	24	16	22	28	15
1	51881711	51882139	.	1	+	32	31	28	29	29	25	37	25
1	51909867	51911278	.	2	+	93	75	68	59	79	85	76	92
1	51916485	51917074	.	1	+	19	18	20	20	32	49	39	37
1	52028569	52029104	.	1	+	31	34	29	29	28	30	25	21
1	52048098	52048580	.	1	+	28	19	18	31	38	45	26	42
1	52052934	52053453	.	1	+	31	37	25	34	30	28	27	18
1	52065865	52066246	.	1	+	23	14	19	20	31	24	27	33
1	52083209	52083937	.	2	+	36	54	44	58	35	50	57	51
1	52101390	52101802	.	1	+	40	32	24	29	17	23	13	31
1	52113385	52113945	.	1	+	14	18	24	30	25	41	16	35
1	52122388	52122779	.	1	+	12	20	22	16	24	29	32	29
1	52126185	52126938	.	1	+	21	40	30	47	54	54	54	37
1	52162654	52163048	.	1	+	10	28	22	14	22	21	34	28
1	52186659	52187304	.	2	+	24	53	33	37	37	57	59	44
1	52189935	52190364	.	1	+	40	35	40	52	45	36	63	55
1	52194406	52195883	.	2	+	161	219	156	207	224	210	230	266
1	52232422	52232974	.	1	+	20	32	40	33	36	31	26	27
1	52233317	52233745	.	1	+	29	36	31	28	28	17	27	19
1	52267113	52267507	.	1	+	15	27	16	20	12	28	25	12
1	52288261	52288644	.	1	+	20	23	14	21	21	31	30	31
1	52307466	52307990	.	1	+	29	30	28	27	10	33	30	9
1	52344150	52345206	.	2	+	65	54	54	73	68	57	74	66
1	52366496	52366857	.	1	+	17	13	18	10	29	28	9	31
1	52386730	52387061	.	1	+	25	25	18	23	10	21	26	16
1	52430416	52432767	.	2	+	360	355	289	342	367	408	462	429
1	52447324	52447736	.	1	+	18	25	19	46	17	29	30	23
1	52548536	52550240	.	2	+	683	718	722	738	597	601	743	720
1	52564741	52565441	.	1	+	21	50	37	46	33	50	44	34
1	52586911	52588022	.	1	+	52	70	36	35	89	68	73	62
1	52604338	52606080	.	2	+	192	179	173	160	113	182	196	211
1	52629430	52630666	.	2	+	135	169	149	168	166	219	230	256
1	52638029	52639381	.	2	+	102	92	112	99	135	128	107	126
1	52650629	52651535	.	2	+	63	66	44	48	54	97	84	85
1	52655650	52657242	.	2	+	124	140	138	124	128	92	83	108
1	52715907	52716385	.	1	+	56	52	36	30	28	27	33	30
1	52761492	52761831	.	1	+	18	22	20	25	11	19	9	24
1	52776492	52777713	.	2	+	64	78	66	82	71	92	80	78
1	52791012	52792151	.	2	+	58	65	50	86	59	154	110	122
1	52800858	52801747	.	1	+	42	60	51	45	59	45	39	45
1	52804679	52805283	.	1	+	17	33	28	38	26	25	39	35
1	52829489	52830855	.	2	+	162	172	176	188	154	217	205	215
1	52837631	52838300	.	1	+	44	45	22	30	89	57	48	74
1	52861231	52861661	.	1	+	25	34	20	20	50	31	23	38
1	52862202	52862616	.	1	+	39	35	28	29	27	35	17	23
1	52862652	52863428	.	1	+	44	40	49	48	70	59	55	41
1	52871536	52872099	.	1	+	37	43	39	48	30	42	49	43
1	52921758	52922145	.	1	+	35	18	14	16	35	21	39	25
1	52945093	52945845	.	1	+	60	68	44	57	95	94	102	101
1	52946755	52947857	.	1	+	73	115	121	103	73	150	174	105
1	52947901	52948324	.	1	+	21	24	32	41	33	52	47	28
1	52995307	52996240	.	2	+	140	149	201	214	115	163	190	206
1	53011295	53011684	.	1	+	20	35	15	41	35	41	31	36
1	53012154	53012608	.	2	+	26	36	17	41	38	32	34	36
1	53038018	53039040	.	2	+	75	66	94	77	99	89	110	97
1	53056119	53056572	.	1	+	14	24	14	18	30	70	86	39
1	53059107	53059712	.	1	+	56	56	83	32	48	54	39	52
1	53066474	53067135	.	1	+	34	30	14	31	32	55	67	39
1	53080959	53082239	.	2	+	55	59	65	43	54	108	112	89
1	53091394	53092448	.	1	+	42	55	65	51	69	78	68	60
1	53097120	53097805	.	1	+	40	55	31	36	26	43	33	42
1	53111033	53111416	.	1	+	5	24	8	13	17	28	39	26
1	53130216	53131490	.	2	+	98	97	124	106	100	108	66	78
1	53132469	53132980	.	1	+	16	63	34	34	33	58	48	45
1	53152101	53152798	.	1	+	33	50	28	26	77	169	133	183
1	53153656	53154251	.	1	+	34	40	12	48	21	107	174	94
1	53168445	53169904	.	2	+	1017	1220	997	1231	951	1029	1241	1218
1	53199766	53201448	.	2	+	126	178	73	123	115	266	345	233
1	53209275	53210109	.	1	+	62	62	17	51	57	99	94	107
1	53235530	53236823	.	2	+	262	253	262	299	223	190	152	199
1	53237602	53238137	.	1	+	37	51	37	52	65	74	62	61
1	53267195	53267621	.	1	+	28	24	15	20	34	37	38	26
1	53331805	53332334	.	1	+	30	36	21	59	30	24	37	18
1	53344505	53344891	.	1	+	14	6	9	16	15	35	15	22
1	53368466	53369502	.	2	+	536	579	519	683	474	478	567	511
1	53409142	53409718	.	1	+	40	35	18	33	30	37	28	36
1	53467699	53468058	.	1	+	21	8	10	24	21	30	27	21
1	53478258	53478858	.	1	+	49	51	38	42	35	34	62	35
1	53480019	53480355	.	1	+	14	15	21	28	30	15	26	32
1	53497656	53498464	.	2	+	54	49	73	45	60	66	79	40
1	53503457	53504063	.	1	+	65	62	60	55	73	39	39	44
1	53527231	53527567	.	1	+	23	23	17	13	27	34	52	24
1	53542438	53543960	.	2	+	111	183	159	150	124	193	213	163
1	53560334	53560849	.	1	+	27	40	29	29	29	40	21	14
1	53637531	53638768	.	2	+	73	60	67	85	65	92	114	80
1	53658295	53658679	.	1	+	19	23	21	10	32	37	33	32
1	53660949	53661458	.	1	+	28	40	35	42	36	32	27	41
1	53677826	53680153	.	2	+	158	141	98	162	185	162	162	159
1	53692781	53693144	.	1	+	18	27	23	30	25	36	27	21
1	53753282	53754589	.	2	+	269	269	310	325	243	249	324	307
1	53855707	53856988	.	2	+	81	94	70	55	79	76	83	87
1	53904993	53905331	.	1	+	22	18	21	11	23	17	8	18
1	53946313	53946731	.	1	+	29	42	31	33	23	24	32	26
1	53963545	53964405	.	2	+	85	50	95	59	146	120	75	105
1	53980416	53981124	.	2	+	73	73	72	61	102	141	71	103
1	53985525	53986010	.	1	+	23	31	17	39	65	107	59	100
1	53994536	53996153	.	2	+	124	162	165	139	174	172	205	183
1	54008433	54009515	.	1	+	23	44	53	42	60	62	66	58
1	54018162	54020435	.	2	+	107	115	132	142	153	145	172	149
1	54031544	54031992	.	1	+	30	53	25	23	34	27	24	34
1	54032569	54033253	.	1	+	36	48	93	53	30	46	35	29
1	54054329	54054701	.	1	+	24	29	24	28	22	29	24	19
1	54069243	54069608	.	1	+	19	21	25	21	20	11	15	12
1	54102172	54102830	.	1	+	43	55	40	44	39	41	50	47
1	54113904	54115114	.	2	+	57	63	45	78	69	74	66	62
1	54159561	54160259	.	1	+	40	38	38	47	24	42	46	45
1	54225278	54225729	.	1	+	18	39	23	26	23	29	33	30
1	54251132	54251654	.	1	+	27	20	23	20	21	17	20	12
1	54260975	54261670	.	1	+	24	36	23	29	42	52	46	53
1	54279961	54280340	.	1	+	10	19	12	14	21	22	33	28
1	54286859	54287386	.	1	+	6	30	20	20	36	37	41	30
1	54292740	54293587	.	1	+	28	41	28	42	57	57	53	48
1	54319264	54319743	.	1	+	22	34	21	26	29	18	18	25
1	54332290	54333189	.	2	+	39	45	39	43	28	58	50	49
1	54369676	54370253	.	1	+	31	14	32	26	30	23	51	37
1	54421821	54422356	.	1	+	25	20	26	36	23	31	26	23
1	54448479	54448986	.	1	+	24	14	29	25	23	37	40	30
1	54454840	54455596	.	1	+	51	38	33	54	48	45	60	73
1	54468921	54469607	.	1	+	36	35	22	36	22	24	29	31
1	54515126	54516183	.	2	+	65	43	52	39	65	50	57	75
1	54534069	54534704	.	2	+	62	43	46	42	54	26	30	35
1	54547833	54548502	.	1	+	38	50	43	35	34	33	26	41
1	54559826	54560928	.	1	+	57	64	50	46	59	41	45	50
1	54583376	54583994	.	1	+	10	29	30	39	46	46	36	29
1	54636146	54637379	.	1	+	52	50	53	57	87	87	89	79
1	54647407	54647883	.	1	+	25	15	27	28	35	44	26	25
1	54694469	54694866	.	1	+	11	13	19	10	20	37	25	20
1	54808766	54809140	.	1	+	23	18	14	14	20	29	25	10
1	54814528	54815686	.	2	+	34	58	68	49	87	92	67	37
1	54816382	54817068	.	2	+	49	61	45	11	41	72	41	20
1	54821999	54823357	.	2	+	63	57	41	73	76	75	57	69
1	54831647	54832045	.	1	+	16	19	24	17	20	29	30	23
1	54865571	54866703	.	1	+	33	50	42	47	56	72	56	73
1	54870965	54871460	.	1	+	28	16	16	18	37	39	33	29
1	54878846	54879593	.	1	+	27	27	24	27	44	43	44	30
1	54937317	54937747	.	1	+	8	12	22	20	34	26	35	33
1	55036169	55036512	.	1	+	21	12	27	17	31	31	31	33
1	55081322	55081723	.	1	+	22	23	26	23	43	27	23	20
1	55142354	55142805	.	1	+	25	32	33	26	22	33	21	33
1	55269094	55269541	.	1	+	25	15	17	13	34	36	25	29
1	55363191	55363598	.	1	+	26	13	20	13	22	44	27	21
1	55364516	55364882	.	1	+	20	20	11	17	31	34	30	21
1	55396678	55397168	.	1	+	33	36	27	23	42	46	24	34
1	55474455	55475297	.	1	+	46	48	50	53	43	37	40	37
1	55500382	55500978	.	1	+	39	27	25	45	22	38	29	28
1	55649996	55650415	.	1	+	22	31	19	19	29	24	27	19
1	55702698	55703085	.	1	+	36	25	20	22	14	31	30	21
1	55759468	55759828	.	1	+	40	21	16	26	38	19	31	22
1	55999907	56000317	.	1	+	19	24	21	20	22	28	22	33
1	56072396	56073035	.	1	+	36	34	34	28	26	45	41	28
1	56084124	56084733	.	1	+	35	25	31	40	9	37	27	26
1	56125607	56126029	.	1	+	23	17	33	39	24	30	18	34
1	56177921	56178520	.	1	+	22	31	26	25	33	37	45	46
1	56189176	56189598	.	1	+	26	22	20	17	16	17	38	8
1	56201378	56202109	.	1	+	35	27	40	48	28	27	34	22
1	56206802	56207140	.	1	+	21	19	33	20	17	27	21	10
1	56275004	56275518	.	1	+	21	21	27	34	28	42	35	33
1	56306233	56307459	.	2	+	124	98	83	96	144	118	159	112
1	56389053	56389593	.	1	+	24	46	18	44	22	25	27	18
1	56423502	56424124	.	1	+	35	34	26	43	38	46	41	35
1	56556818	56557151	.	1	+	16	30	9	22	30	36	24	17
1	56564274	56564757	.	1	+	33	20	26	30	38	35	35	32
1	56629333	56630174	.	1	+	41	26	32	29	65	48	44	58
1	56646291	56647143	.	1	+	57	43	37	43	69	75	63	40
1	56684201	56684542	.	1	+	32	29	15	21	19	25	16	23
1	56691212	56691549	.	1	+	15	21	14	26	29	31	20	23
1	56706403	56707199	.	1	+	26	29	39	29	56	65	41	59
1	56719780	56720345	.	2	+	46	51	42	38	87	131	84	115
1	56721888	56723304	.	2	+	92	103	80	90	138	190	177	222
1	56727637	56728792	.	1	+	59	60	40	70	116	147	93	100
1	56731947	56732324	.	1	+	21	21	9	24	29	63	45	40
1	56760378	56760843	.	1	+	35	36	20	38	26	30	15	26
1	56796141	56796562	.	1	+	24	20	29	27	44	38	43	53
1	56825997	56826551	.	1	+	36	61	44	54	31	40	52	42
1	56842362	56844291	.	2	+	523	638	701	511	591	611	815	543
1	56851445	56852052	.	1	+	30	56	32	34	18	48	46	29
1	56886628	56886973	.	1	+	17	32	25	29	19	13	23	15
1	56887634	56887974	.	1	+	28	14	20	18	27	34	22	14
1	56890232	56890687	.	1	+	20	37	17	21	33	54	31	27
1	56977802	56978234	.	1	+	38	19	24	26	22	18	20	13
1	57003910	57004506	.	1	+	38	30	21	24	43	44	43	34
1	57035057	57036616	.	1	+	96	76	67	63	108	109	97	90
1	57061755	57062148	.	1	+	25	33	27	24	26	24	28	21
1	57090572	57091161	.	1	+	38	44	24	35	36	21	22	27
1	57138140	57139115	.	1	+	55	65	49	66	51	42	56	47
1	57155723	57157088	.	2	+	570	545	546	677	441	481	657	660
1	57171578	57172515	.	1	+	35	59	37	45	44	64	67	64
1	57177945	57178892	.	2	+	116	119	94	85	105	74	98	85
1	57189437	57190239	.	1	+	69	64	43	46	36	67	90	71
1	57219264	57221738	.	2	+	282	162	263	225	223	214	249	194
1	57222151	57223632	.	2	+	706	562	958	732	561	671	942	702
1	57274357	57274818	.	1	+	23	27	23	14	27	17	29	33
1	57289516	57290948	.	1	+	75	98	48	72	79	104	97	93
1	57291555	57292003	.	1	+	24	13	7	16	30	36	24	29
1	57311478	57311867	.	1	+	24	27	12	17	38	34	33	43
1	57313405	57314753	.	2	+	114	84	90	70	96	113	116	113
1	57339957	57341408	.	2	+	95	90	70	100	116	114	109	103
1	57342287	57342700	.	1	+	29	32	24	23	28	41	28	31
1	57442505	57444086	.	2	+	249	267	233	366	173	394	277	461
1	57449803	57450506	.	2	+	83	131	140	101	47	168	152	100
1	57462563	57463044	.	2	+	82	44	17	88	56	77	34	69
1	57466718	57467221	.	2	+	111	94	73	92	90	110	103	93
1	57468456	57468955	.	1	+	51	61	42	40	29	102	33	42
1	57477350	57478321	.	2	+	140	200	204	209	138	272	233	148
1	57478976	57480072	.	2	+	87	41	82	78	96	57	95	74
1	57484843	57485250	.	2	+	33	52	23	15	12	67	37	16
1	57506290	57507293	.	2	+	211	322	279	342	189	199	289	216
1	57515838	57516436	.	2	+	63	77	70	66	45	54	76	54
1	57516870	57517278	.	1	+	20	30	17	21	18	26	24	19
1	57524138	57524507	.	1	+	19	19	17	26	26	33	31	35
1	57537719	57538120	.	1	+	23	20	21	32	36	34	23	32
1	57545940	57546871	.	2	+	86	75	72	100	61	49	61	63
1	57553174	57553984	.	2	+	594	349	497	441	428	431	596	396
1	57569571	57570477	.	2	+	62	71	45	76	59	51	67	76
1	57624830	57625247	.	1	+	16	24	14	25	46	24	28	42
1	57629585	57630467	.	1	+	44	77	39	76	38	38	18	43
1	57661161	57661560	.	1	+	16	33	33	45	26	34	38	28
1	57667766	57668114	.	1	+	25	21	33	25	40	22	44	28
1	57731144	57731948	.	1	+	44	41	38	34	52	54	80	58
1	57769004	57770037	.	1	+	40	66	37	47	70	84	82	83
1	57780067	57780495	.	1	+	22	25	10	19	24	58	68	38
1	57786173	57787366	.	2	+	991	1202	876	1216	800	880	1019	1146
1	57805077	57806327	.	1	+	30	55	40	70	57	73	73	67
1	57858737	57860219	.	2	+	248	248	313	307	228	179	210	180
1	57870687	57871750	.	2	+	62	60	42	81	68	75	75	63
1	57879771	57880517	.	2	+	108	114	60	97	61	113	108	88
1	57888561	57888958	.	1	+	23	16	18	23	11	9	5	10
1	57889335	57889784	.	1	+	42	32	36	56	27	23	33	28
1	57895719	57896274	.	2	+	68	37	47	45	36	33	35	68
1	57910664	57911382	.	1	+	25	28	28	32	39	56	71	34
1	57917368	57917762	.	1	+	33	29	28	29	33	26	26	26
1	57931060	57931825	.	2	+	58	70	33	50	44	87	99	62
1	57949085	57949463	.	1	+	17	19	12	10	28	26	14	13
1	57961287	57961967	.	1	+	30	33	30	26	54	50	48	36
1	58012812	58013263	.	1	+	17	30	20	27	17	39	44	47
1	58059501	58060278	.	1	+	20	36	27	23	53	66	57	37
1	58110256	58111334	.	1	+	45	69	48	63	44	51	51	47
1	58114193	58114773	.	1	+	34	60	41	42	47	32	32	41
1	58116467	58116939	.	1	+	25	37	19	27	34	30	33	18
1	58124691	58125945	.	2	+	119	148	81	101	87	121	107	101
1	58129845	58130611	.	2	+	118	139	120	140	97	124	109	127
1	58152566	58153621	.	2	+	198	224	192	224	208	137	157	144
1	58161205	58161692	.	1	+	47	27	40	33	39	40	22	30
1	58162281	58163305	.	2	+	110	117	98	110	129	118	108	185
1	58185026	58186463	.	2	+	388	566	454	545	369	437	541	534
1	58214177	58214822	.	1	+	18	40	13	33	45	53	38	51
1	58220718	58221399	.	1	+	29	35	29	33	46	48	42	69
1	58260776	58261392	.	2	+	28	57	43	39	46	38	44	51
1	58272482	58272814	.	1	+	18	27	15	18	24	41	28	16
1	58282544	58283069	.	1	+	21	26	31	27	43	43	52	37
1	58360502	58361006	.	1	+	29	26	21	18	45	46	36	38
1	58366746	58367192	.	1	+	35	35	15	17	23	27	33	37
1	58407899	58408312	.	1	+	32	24	26	28	30	35	35	39
1	58448272	58449123	.	2	+	90	134	70	122	86	86	90	108
1	58457764	58458205	.	1	+	28	33	29	37	59	33	44	48
1	58463254	58463694	.	1	+	46	55	43	45	32	45	37	57
1	58475764	58476183	.	1	+	18	18	16	19	36	32	29	34
1	58579436	58580467	.	1	+	74	92	75	125	64	62	52	73
1	58589402	58589900	.	1	+	21	23	19	29	23	50	25	39
1	58615146	58615871	.	1	+	36	45	16	37	48	52	33	66
1	58642806	58643812	.	2	+	352	431	456	441	241	285	317	319
1	58662017	58664316	.	2	+	271	318	375	356	219	180	204	173
1	58667561	58668575	.	1	+	197	154	229	175	129	55	68	54
1	58684351	58684692	.	1	+	21	23	25	17	23	29	30	33
1	58685887	58686513	.	1	+	22	31	48	28	63	53	27	39
1	58705729	58706077	.	1	+	8	9	19	26	21	24	37	17
1	58729443	58729776	.	1	+	15	21	13	20	10	13	9	15
1	58763198	58763637	.	1	+	30	36	22	32	28	49	62	50
1	58817918	58818512	.	1	+	22	46	29	40	17	32	21	20
1	58836979	58838482	.	2	+	1099	1489	1145	1538	869	915	1071	1136
1	58878296	58880309	.	2	+	1355	1777	1584	2068	1170	1277	1731	1749
1	58947350	58948294	.	1	+	51	86	34	48	102	165	154	158
1	58962118	58963924	.	2	+	221	276	245	258	269	186	252	234
1	58974096	58975321	.	2	+	215	186	220	220	276	251	279	283
1	59014831	59015192	.	1	+	30	29	23	27	17	33	26	30
1	59063498	59064836	.	2	+	516	698	646	658	473	443	467	594
1	59090339	59091089	.	1	+	51	40	48	35	59	75	53	49
1	59115300	59115921	.	1	+	43	37	29	44	37	56	54	25
1	59179682	59180737	.	2	+	611	820	705	899	599	611	708	695
1	59204466	59204945	.	1	+	19	26	26	22	31	41	43	40
1	59205472	59205902	.	1	+	16	18	19	29	32	37	28	35
1	59249060	59250265	.	2	+	352	525	397	532	322	281	342	407
1	59267583	59268446	.	1	+	42	53	34	56	45	54	42	32
1	59313741	59314391	.	1	+	33	37	23	27	31	59	43	41
1	59350494	59351337	.	1	+	57	44	36	43	34	56	41	47
1	59367318	59367968	.	2	+	102	83	130	91	60	92	91	89
1	59370267	59371546	.	2	+	117	179	135	128	173	135	170	200
1	59373039	59373448	.	1	+	35	39	32	42	58	37	35	57
1	59374119	59374596	.	1	+	35	45	38	47	41	63	55	55
1	59387496	59388069	.	1	+	41	24	24	21	27	41	49	41
1	59410285	59411019	.	1	+	63	83	83	84	70	75	81	86
1	59412617	59413366	.	2	+	76	67	82	77	49	71	128	100
1	59414131	59414811	.	1	+	59	73	77	75	55	58	64	44
1	59449415	59450152	.	1	+	46	39	52	36	36	42	60	38
1	59468549	59468956	.	2	+	33	50	34	43	24	36	50	48
1	59507396	59508017	.	1	+	43	62	59	59	41	69	57	46
1	59551789	59552302	.	1	+	39	42	22	35	31	26	34	36
1	59606800	59607985	.	1	+	55	60	73	57	37	51	65	36
1	59627076	59628751	.	2	+	93	87	83	97	80	71	80	74
1	59651323	59651764	.	1	+	31	15	13	22	15	69	76	32
1	59652098	59652532	.	1	+	17	31	26	24	12	30	30	33
1	59661209	59662032	.	1	+	52	59	35	45	39	50	52	59
1	59677792	59679868	.	3	+	92	105	119	86	111	125	107	105
1	59728816	59729237	.	1	+	40	28	26	27	21	47	39	22
1	59745046	59745582	.	1	+	30	16	34	47	22	34	27	22
1	59794488	59795466	.	2	+	50	64	44	36	41	70	63	73
1	59824121	59824497	.	1	+	33	24	16	26	26	25	19	26
1	59852352	59852694	.	1	+	20	15	12	17	17	25	32	15
1	59880928	59882084	.	1	+	52	54	67	57	36	76	43	39
1	59894925	59895620	.	1	+	52	38	35	49	23	26	50	35
1	59976100	59976461	.	1	+	26	17	19	22	5	14	16	24
1	59978111	59978447	.	1	+	21	14	14	23	29	25	30	25
1	60018992	60019427	.	1	+	32	35	22	27	58	33	37	35
1	60020102	60020461	.	1	+	47	25	23	19	39	15	26	30
1	60041019	60042250	.	2	+	85	62	95	78	97	45	74	66
1	60077670	60078232	.	1	+	18	35	36	19	36	51	33	37
1	60160190	60160985	.	2	+	59	77	24	40	51	58	43	52
1	60189424	60189808	.	1	+	23	25	13	22	20	27	22	32
1	60225036	60226104	.	2	+	72	72	101	69	80	43	61	54
1	60268689	60270135	.	2	+	2325	2596	2265	3000	1474	1350	2160	1889
1	60297111	60297472	.	1	+	23	18	15	28	35	22	32	22
1	60324346	60325379	.	2	+	62	70	35	61	94	140	187	128
1	60332120	60332519	.	1	+	26	32	12	18	22	52	31	26
1	60338002	60338360	.	1	+	14	26	9	20	19	26	36	22
1	60412146	60412530	.	1	+	22	28	21	18	16	33	34	14
1	60421153	60421741	.	1	+	27	41	31	44	55	40	27	34
1	60440115	60440541	.	1	+	26	20	24	29	16	21	34	18
1	60440904	60441314	.	1	+	24	19	27	31	34	35	33	35
1	60519505	60520061	.	1	+	32	34	37	19	29	21	27	33
1	60588467	60588865	.	1	+	27	36	38	23	19	23	30	14
1	60595564	60596262	.	2	+	31	65	34	42	52	54	39	42
1	60661625	60662294	.	2	+	45	53	24	45	35	62	46	54
1	60663280	60663657	.	1	+	34	27	23	34	33	43	34	33
1	60678493	60678930	.	1	+	29	24	16	17	34	30	21	31
1	60700184	60701298	.	2	+	55	53	54	45	68	46	39	53
1	60709694	60710040	.	1	+	17	24	24	19	29	33	19	18
1	60783128	60783552	.	1	+	25	28	24	25	44	40	37	24
1	60800215	60800547	.	1	+	20	31	17	13	24	36	36	19
1	60833186	60833701	.	2	+	27	40	35	31	39	40	37	22
1	60840650	60840982	.	1	+	18	25	16	17	11	36	30	36
1	60897038	60897462	.	1	+	35	31	34	25	28	30	31	24
1	60898699	60899154	.	1	+	19	33	27	20	53	39	33	27
1	60908588	60909562	.	2	+	53	47	55	72	39	72	67	33
1	60936314	60937026	.	2	+	84	43	82	94	46	63	83	59
1	60963713	60964165	.	1	+	35	30	27	29	36	30	36	14
1	61012622	61013896	.	2	+	181	225	219	224	136	213	237	170
1	61024216	61024882	.	1	+	49	16	27	39	25	53	30	28
1	61042245	61042726	.	1	+	26	28	27	27	41	28	23	41
1	61043723	61044579	.	2	+	73	73	69	100	54	109	78	120
1	61064191	61065082	.	2	+	52	42	47	66	49	58	69	54
1	61072667	61073235	.	1	+	23	24	39	41	38	33	31	31
1	61092817	61093543	.	1	+	45	38	45	50	44	56	40	39
1	61110540	61111409	.	2	+	70	52	47	51	68	87	53	46
1	61160287	61160704	.	1	+	26	12	15	13	27	28	18	24
1	61216450	61217207	.	1	+	44	37	48	38	24	38	37	24
1	61232010	61232390	.	1	+	25	15	22	19	34	33	34	20
1	61239752	61240457	.	1	+	32	36	54	42	35	40	34	37
1	61286457	61286826	.	1	+	38	20	25	42	38	37	17	33
1	61305911	61306329	.	1	+	37	33	36	20	33	26	23	34
1	61344824	61345320	.	1	+	19	14	21	32	32	28	36	30
1	61358499	61359474	.	1	+	50	20	45	34	59	56	36	56
1	61361109	61361523	.	1	+	18	18	25	28	24	24	24	15
1	61406825	61408382	.	1	+	81	60	52	84	78	94	91	63
1	61431017	61431467	.	1	+	23	29	34	24	35	22	30	28
1	61438060	61438600	.	1	+	40	28	26	31	36	29	20	29
1	61454348	61454892	.	1	+	26	36	36	37	28	21	25	17
1	61466117	61466468	.	1	+	25	22	27	31	19	31	15	15
1	61475243	61476124	.	1	+	55	46	41	44	37	53	44	39
1	61515844	61516438	.	1	+	37	25	18	19	33	32	40	34
1	61531044	61531444	.	1	+	31	30	43	11	39	37	30	27
1	61534633	61534968	.	1	+	41	29	22	25	21	25	25	27
1	61564116	61564617	.	1	+	27	23	31	10	30	36	38	37
1	61593172	61593535	.	1	+	34	19	19	34	21	18	28	31
1	61603358	61604653	.	2	+	480	294	235	476	447	547	510	564
1	61613419	61614102	.	1	+	13	30	25	37	19	38	41	27
1	61623047	61623774	.	1	+	47	43	37	41	40	57	37	36
1	61697810	61699704	.	2	+	658	284	539	248	608	348	669	243
1	61705108	61705839	.	2	+	43	16	35	16	21	24	49	21
1	61717562	61719717	.	2	+	190	74	204	59	181	112	208	87
1	61780881	61781972	.	2	+	52	58	45	41	82	74	62	42
1	61831461	61831952	.	1	+	35	26	18	15	18	17	13	14
1	61849408	61850080	.	1	+	44	30	48	28	33	35	40	34
1	61859348	61860380	.	2	+	55	68	50	43	49	67	69	68
1	61865524	61865937	.	1	+	21	29	18	24	17	28	35	40
1	61873041	61873460	.	1	+	32	27	28	31	45	30	30	35
1	61880699	61881028	.	1	+	32	30	14	20	36	25	22	19
1	61916786	61917376	.	1	+	37	22	30	28	32	27	17	24
1	61989556	61989938	.	1	+	19	25	18	25	26	53	19	16
1	62029176	62029785	.	1	+	19	33	13	24	32	43	35	41
1	62098696	62099261	.	1	+	32	38	30	30	23	36	46	40
1	62108815	62109540	.	1	+	26	40	28	29	44	51	44	44
1	62116241	62116918	.	1	+	39	38	38	38	61	41	60	39
1	62184883	62185681	.	1	+	31	38	37	34	21	36	26	30
1	62247430	62247760	.	1	+	29	25	29	19	28	22	29	18
1	62291930	62292274	.	1	+	15	30	23	20	11	23	18	21
1	62334995	62335725	.	1	+	15	38	29	54	45	59	65	37
1	62339226	62339603	.	1	+	21	21	24	28	21	25	37	19
1	62389560	62390116	.	1	+	40	42	30	35	40	42	27	45
1	62406301	62406754	.	1	+	29	32	23	18	36	31	14	20
1	62413022	62414348	.	2	+	72	66	60	46	76	76	68	72
1	62424552	62424913	.	1	+	30	22	24	27	46	41	25	22
1	62425728	62426417	.	1	+	39	63	48	44	36	53	54	36
1	62432539	62433602	.	1	+	53	52	48	45	57	59	77	65
1	62447140	62447476	.	1	+	15	12	11	12	20	26	28	21
1	62514677	62515535	.	2	+	52	38	53	37	41	55	61	47
1	62570441	62570993	.	1	+	34	21	19	31	36	38	39	34
1	62593184	62593886	.	1	+	42	38	41	26	34	31	48	39
1	62648602	62649131	.	1	+	29	36	46	33	27	17	28	29
1	62662676	62663022	.	1	+	26	19	27	29	16	16	28	23
1	62674564	62675017	.	1	+	31	18	24	30	18	25	30	25
1	62803180	62803537	.	1	+	15	16	18	18	25	30	25	19
1	62807160	62807641	.	1	+	21	15	29	34	27	27	35	44
1	62879431	62880090	.	1	+	30	34	25	34	51	39	51	49
1	62892810	62893785	.	1	+	36	33	47	46	58	59	61	33
1	62896972	62897420	.	2	+	30	35	22	30	33	44	19	27
1	62915463	62915839	.	1	+	18	33	19	20	20	19	19	13
1	62931956	62932287	.	1	+	11	28	4	24	27	13	27	9
1	62963243	62963680	.	1	+	14	16	14	14	39	28	25	28
1	62977951	62978593	.	1	+	26	37	36	20	47	40	39	45
1	63053591	63054241	.	1	+	31	32	22	28	47	49	26	43
1	63057041	63057875	.	1	+	45	29	35	33	49	59	49	49
1	63062980	63063324	.	1	+	24	6	10	9	24	14	25	17
1	63091755	63092167	.	1	+	31	27	28	34	27	23	18	20
1	63112140	63113022	.	1	+	53	31	35	58	50	52	53	32
1	63129149	63129608	.	1	+	25	27	28	22	25	23	17	30
1	63172070	63172628	.	1	+	38	22	49	45	23	36	32	24
1	63199006	63199882	.	1	+	78	41	40	58	31	47	76	25
1	63243451	63243830	.	1	+	26	9	24	21	25	36	35	31
1	63296016	63296411	.	1	+	32	21	28	19	29	34	44	42
1	63309716	63310555	.	1	+	46	31	28	38	51	45	45	35
1	63323084	63323613	.	1	+	38	30	39	21	35	47	32	39
1	63376970	63377432	.	1	+	18	26	12	17	20	35	25	16
1	63393566	63393964	.	1	+	35	26	23	17	33	16	38	28
1	63404596	63404957	.	1	+	22	25	21	13	23	28	21	15
1	63412618	63413182	.	1	+	23	44	27	39	35	39	34	26
1	63422676	63423146	.	1	+	22	33	14	48	18	26	34	15
1	63480584	63481587	.	2	+	70	58	58	55	76	86	80	68
1	63675588	63675988	.	1	+	21	21	23	21	28	25	40	25
1	63690671	63691071	.	1	+	17	29	21	24	34	30	22	32
1	63693996	63694564	.	1	+	32	27	43	27	37	32	38	29
1	63780209	63780821	.	2	+	32	40	49	43	41	58	34	42
1	63802663	63803018	.	1	+	25	10	18	32	27	31	28	12
1	63828320	63828833	.	1	+	28	18	23	32	35	54	41	35
1	63850377	63851082	.	1	+	56	44	36	51	39	45	37	40
1	63901862	63902230	.	1	+	28	14	13	25	23	26	30	26
1	63906293	63906716	.	1	+	18	23	16	13	25	40	34	29
1	63952600	63952970	.	1	+	20	24	23	20	26	37	21	26
1	63973683	63974174	.	1	+	19	32	36	35	20	23	23	30
1	63983646	63984357	.	1	+	47	38	42	50	52	44	38	34
1	63986417	63986947	.	1	+	19	20	25	32	25	49	25	34
1	63995567	63996058	.	1	+	31	37	15	33	32	30	40	26
1	64055117	64056015	.	2	+	62	66	50	68	66	84	68	71
1	64081482	64081955	.	1	+	40	44	19	30	27	28	33	26
1	64095021	64095855	.	1	+	26	37	27	27	59	76	105	92
1	64100594	64100978	.	1	+	13	18	12	18	20	32	32	16
1	64110363	64110827	.	1	+	23	42	29	37	20	20	25	31
1	64145177	64145583	.	1	+	21	23	20	23	41	31	24	20
1	64160383	64161212	.	2	+	64	43	45	26	44	49	57	36
1	64193804	64194306	.	1	+	31	26	27	30	14	24	18	24
1	64194459	64195028	.	1	+	31	22	26	28	39	44	43	31
1	64199612	64200016	.	1	+	19	30	26	22	32	49	17	37
1	64248227	64248557	.	1	+	33	15	32	38	12	44	21	15
1	64251224	64252196	.	2	+	70	89	50	52	74	68	74	62
1	64262622	64263384	.	2	+	52	35	44	57	52	42	36	48
1	64277808	64278161	.	1	+	29	21	4	26	31	41	24	30
1	64287307	64288515	.	2	+	87	77	48	40	66	69	80	90
1	64293909	64294867	.	1	+	84	83	57	62	46	57	49	66
1	64306584	64307279	.	1	+	54	48	23	49	34	43	62	33
1	64335131	64336974	.	2	+	150	136	93	135	125	158	99	139
1	64341888	64343141	.	1	+	135	134	114	186	95	142	103	113
1	64370720	64371268	.	1	+	30	36	43	39	34	32	30	26
1	64399013	64399457	.	1	+	26	29	36	29	41	31	34	30
1	64428389	64428778	.	1	+	16	16	30	13	34	38	17	30
1	64487636	64488532	.	2	+	104	146	117	119	126	106	93	135
1	64518004	64518385	.	1	+	18	13	16	15	32	23	28	21
1	64525735	64526150	.	1	+	34	32	26	41	38	45	41	42
1	64530650	64531098	.	1	+	17	32	25	21	42	27	24	21
1	64552628	64553033	.	1	+	18	32	16	16	24	31	25	25
1	64576433	64576822	.	1	+	17	27	18	19	12	22	17	13
1	64579248	64580140	.	1	+	33	40	46	68	38	32	63	43
1	64582381	64582960	.	1	+	25	23	15	28	35	47	42	35
1	64593275	64593815	.	1	+	28	26	24	33	45	48	37	19
1	64613743	64614868	.	1	+	35	43	38	58	69	73	51	76
1	64618956	64620157	.	2	+	72	64	52	68	88	69	78	78
1	64625038	64625454	.	1	+	21	8	27	25	34	33	32	34
1	64625749	64626085	.	1	+	17	21	12	23	26	27	18	19
1	64644456	64645811	.	2	+	245	350	206	257	228	259	286	312
1	64659916	64661041	.	2	+	73	77	73	86	72	88	69	87
1	64676825	64678438	.	2	+	365	421	410	407	292	309	349	375
1	64683642	64684109	.	1	+	43	43	26	61	45	61	53	69
1	64689314	64689725	.	1	+	27	39	30	40	30	27	31	30
1	64695190	64695609	.	1	+	23	26	37	33	25	20	38	22
1	64705002	64706124	.	2	+	85	125	80	106	78	155	118	124
1	64715337	64715845	.	1	+	37	25	32	26	22	38	31	30
1	64724579	64725164	.	2	+	39	30	55	53	53	52	74	45
1	64730865	64731416	.	1	+	28	38	36	26	43	51	29	42
1	64737389	64739159	.	2	+	93	133	107	109	128	147	137	154
1	64774048	64775164	.	2	+	100	157	146	147	159	146	122	128
1	64784501	64785991	.	2	+	86	113	104	158	275	329	303	436
1	64835030	64836224	.	2	+	375	393	344	437	293	303	406	339
1	64841202	64842465	.	2	+	327	332	416	386	349	270	401	305
1	64848474	64849186	.	1	+	26	27	21	20	41	65	69	36
1	64870211	64871328	.	2	+	525	550	574	674	454	468	550	559
1	64884047	64885408	.	2	+	85	108	113	135	104	121	58	91
1	64914092	64915036	.	2	+	195	238	227	216	188	227	277	246
1	64919905	64921888	.	2	+	318	378	387	357	266	437	375	369
1	64925850	64926295	.	1	+	47	77	117	63	63	62	51	55
1	64927583	64928029	.	1	+	44	70	64	83	53	36	35	51
1	64931294	64932542	.	2	+	88	99	81	129	115	104	115	119
1	64959831	64960388	.	1	+	12	19	16	28	71	44	35	51
1	64975085	64975576	.	1	+	40	47	34	40	65	63	57	81
1	64977359	64978507	.	2	+	233	286	269	253	108	150	157	161
1	64984275	64984680	.	1	+	29	43	29	49	23	21	29	24
1	64989045	64990367	.	2	+	105	102	116	100	110	119	91	119
1	65007623	65007974	.	1	+	16	15	9	17	29	40	18	16
1	65013105	65014258	.	2	+	63	60	33	70	103	97	96	95
1	65030829	65032443	.	2	+	220	243	245	250	199	312	274	263
1	65043651	65045407	.	2	+	109	142	133	148	150	154	108	130
1	65049845	65050945	.	2	+	423	537	435	556	314	347	458	485
1	65077218	65077705	.	1	+	19	32	21	38	29	24	32	24
1	65139695	65140216	.	1	+	44	30	12	18	41	42	40	42
1	65150906	65151328	.	1	+	21	37	26	22	14	20	19	23
1	65184215	65184865	.	1	+	33	81	44	53	34	28	23	29
1	65228504	65228971	.	1	+	19	24	33	29	36	51	33	36
1	65235646	65236049	.	1	+	42	44	40	19	32	47	44	31
1	65236707	65237107	.	1	+	35	49	41	47	39	83	44	45
1	65237752	65238208	.	1	+	29	37	44	36	70	58	66	57
1	65248388	65248905	.	1	+	23	21	32	24	29	50	39	34
1	65252488	65252881	.	1	+	33	32	25	32	26	26	23	21
1	65323261	65325454	.	2	+	163	85	138	106	104	102	127	117
1	65354999	65355672	.	2	+	33	33	33	34	30	54	44	50
1	65424932	65425765	.	1	+	30	34	30	42	55	55	45	46
1	65440372	65441319	.	2	+	50	45	52	59	41	94	87	56
1	65463152	65464804	.	2	+	2298	2861	2535	3217	1849	2138	2527	2644
1	65546342	65547790	.	2	+	234	176	229	219	90	127	126	94
1	65553923	65554460	.	1	+	36	25	22	23	47	34	35	55
1	65555927	65556797	.	2	+	84	68	46	57	66	58	50	53
1	65618773	65619209	.	1	+	17	27	12	29	31	34	30	33
1	65648198	65648843	.	2	+	62	70	51	46	61	86	56	49
1	65682370	65683200	.	1	+	40	36	21	33	41	53	36	43
1	65699989	65701172	.	2	+	460	616	522	668	428	513	522	691
1	65721420	65721811	.	1	+	17	25	26	18	51	40	23	19
1	65748757	65749333	.	1	+	43	33	32	29	38	37	31	34
1	65761289	65761892	.	2	+	75	120	121	93	54	79	130	77
1	65775107	65775738	.	1	+	24	15	17	35	37	61	42	43
1	65802073	65802904	.	2	+	83	76	55	84	84	77	82	88
1	65818239	65818711	.	1	+	40	32	40	50	37	37	22	32
1	65844831	65845209	.	1	+	22	13	9	19	31	33	30	29
1	65876476	65876819	.	1	+	33	22	23	17	20	34	22	24
1	65897442	65897851	.	1	+	40	49	42	53	29	38	38	39
1	65908517	65908924	.	1	+	25	17	11	22	18	41	45	31
1	65921904	65923042	.	2	+	357	488	341	491	289	426	461	423
1	65962782	65963449	.	1	+	35	37	30	36	33	60	39	49
1	65975876	65976506	.	1	+	30	22	14	14	33	36	34	36
1	65980050	65980383	.	1	+	12	20	17	21	23	22	22	40
1	66037310	66038514	.	2	+	764	978	908	1132	530	675	869	864
1	66080280	66080795	.	1	+	20	26	30	31	38	31	33	44
1	66083574	66084401	.	1	+	55	65	44	54	40	59	52	43
1	66159294	66159958	.	1	+	39	43	29	37	43	32	27	20
1	66162059	66162687	.	2	+	34	39	43	31	45	45	47	43
1	66211984	66212940	.	2	+	156	216	122	194	135	229	294	277
1	66380991	66381710	.	1	+	44	39	23	43	45	62	67	58
1	66450741	66451599	.	2	+	36	39	27	48	24	61	56	47
1	66482960	66483351	.	1	+	17	23	16	18	30	29	37	32
1	66485618	66486275	.	2	+	39	41	33	46	54	58	71	59
1	66505431	66507235	.	2	+	83	84	81	96	106	109	111	110
1	66528952	66529316	.	1	+	14	12	11	17	21	25	24	20
1	66533952	66534403	.	1	+	37	29	22	28	24	25	33	27
1	66545225	66545631	.	1	+	7	21	11	22	26	35	20	20
1	66562224	66562594	.	1	+	15	19	16	18	24	27	37	23
1	66574987	66576021	.	2	+	73	68	120	48	63	68	89	49
1	66598936	66599894	.	2	+	52	42	30	54	43	59	71	80
1	66611293	66612043	.	1	+	32	41	45	46	38	62	60	47
1	66629404	66630843	.	1	+	51	82	39	54	62	98	87	86
1	66645183	66645612	.	1	+	16	17	13	29	18	15	15	25
1	66645980	66646403	.	1	+	15	22	7	18	9	29	25	28
1	66658378	66660177	.	2	+	322	348	317	345	210	308	362	380
1	66722395	66723011	.	1	+	38	39	36	27	43	52	54	49
1	66747804	66749120	.	2	+	92	113	135	115	147	169	140	150
1	66752933	66754361	.	2	+	184	205	223	252	205	260	299	263
1	66759070	66759957	.	1	+	44	47	34	35	49	67	60	64
1	66834402	66835778	.	2	+	644	806	660	811	493	597	810	781
1	66899967	66901253	.	2	+	544	465	461	469	324	385	382	388
1	67000868	67001227	.	1	+	22	16	23	14	37	27	14	17
1	67028184	67029256	.	2	+	72	100	81	78	61	125	79	100
1	67057445	67058497	.	2	+	54	93	68	48	85	78	102	69
1	67096558	67096994	.	1	+	20	29	27	23	22	48	26	35
1	67103495	67103849	.	1	+	50	50	30	45	16	48	108	55
1	67120370	67120784	.	1	+	18	19	22	16	36	29	30	17
1	67152806	67153375	.	1	+	32	58	22	39	32	66	66	48
1	67154176	67155072	.	1	+	39	60	27	62	49	67	118	70
1	67155723	67156846	.	1	+	77	76	74	61	69	68	82	65
1	67172340	67172678	.	1	+	15	17	16	23	22	31	39	20
1	67180072	67182332	.	2	+	208	215	201	280	219	372	364	330
1	67190879	67192294	.	1	+	64	67	44	88	47	136	130	103
1	67234196	67234712	.	1	+	15	29	21	33	20	46	40	20
1	67252838	67253620	.	2	+	51	66	56	71	84	62	66	69
1	67267002	67267472	.	1	+	19	28	36	34	49	42	49	39
1	67290470	67291463	.	2	+	81	117	102	114	131	154	157	136
1	67313054	67313596	.	1	+	21	23	33	34	12	29	40	40
1	67322362	67323302	.	1	+	21	43	28	37	61	52	60	54
1	67437247	67438128	.	2	+	213	216	232	218	178	128	131	161
1	67447609	67449069	.	2	+	377	583	493	635	422	484	575	623
1	67457427	67459204	.	2	+	630	879	800	996	594	656	791	810
1	67482812	67483365	.	2	+	44	40	50	52	55	60	34	49
1	67489140	67489770	.	1	+	16	37	24	26	21	51	52	36
1	67524416	67525312	.	2	+	64	56	54	65	62	91	76	75
1	67544200	67545440	.	2	+	677	906	801	893	600	571	668	761
1	67560065	67561044	.	1	+	41	40	25	24	50	72	55	62
1	67573706	67574218	.	1	+	10	19	16	16	38	39	25	36
1	67587846	67589314	.	2	+	287	349	375	367	338	336	301	390
1	67609502	67610875	.	2	+	367	383	324	402	307	499	611	444
1	67612375	67613577	.	2	+	397	416	444	404	405	382	409	455
1	67633192	67633613	.	1	+	22	24	21	12	23	22	15	18
1	67657559	67657920	.	1	+	12	20	14	19	15	30	26	28
1	67659562	67660363	.	2	+	33	59	34	47	32	53	41	67
1	67675233	67675897	.	1	+	47	39	16	40	20	87	82	70
1	67720345	67722697	.	2	+	498	545	499	626	431	595	562	598
1	67813761	67814228	.	1	+	30	31	28	17	29	36	36	37
1	67819066	67819652	.	1	+	30	49	40	32	31	25	30	29
1	67830402	67831565	.	1	+	88	89	60	58	81	76	57	65
1	67840139	67841327	.	2	+	87	99	89	116	109	126	122	120
1	67842963	67843489	.	1	+	62	58	47	76	72	45	72	64
1	67865584	67867336	.	2	+	91	106	80	93	90	158	119	140
1	67873503	67874112	.	1	+	48	45	60	43	37	68	65	51
1	67887775	67888172	.	1	+	40	30	46	37	30	52	55	34
1	67918485	67918909	.	1	+	24	40	26	26	40	57	35	38
1	67925579	67925965	.	1	+	25	33	26	32	36	38	25	49
1	67950733	67951125	.	1	+	44	27	38	33	29	40	26	30
1	67962603	67963492	.	1	+	82	77	59	54	73	101	107	90
1	67969137	67969800	.	2	+	50	64	32	67	38	76	98	52
1	67996330	67997183	.	1	+	26	39	27	38	68	83	49	62
1	68004223	68005191	.	2	+	61	53	44	48	50	88	90	61
1	68011967	68012778	.	2	+	82	86	48	74	84	88	134	81
1	68020434	68020956	.	1	+	21	44	49	30	34	36	42	41
1	68026948	68027789	.	1	+	66	55	64	60	39	71	60	77
1	68055408	68055770	.	1	+	27	28	30	21	43	58	55	36
1	68079324	68080125	.	1	+	65	69	72	57	47	47	42	63
1	68080148	68080741	.	1	+	31	54	44	39	41	67	51	59
1	68081202	68081623	.	1	+	26	27	24	33	28	50	34	35
1	68087692	68088142	.	1	+	20	35	18	48	44	50	41	38
1	68089336	68090100	.	1	+	60	50	22	46	66	94	61	68
1	68094579	68095122	.	1	+	37	47	34	38	65	65	64	57
1	68109723	68110566	.	2	+	79	49	61	90	73	68	69	66
1	68122788	68123393	.	1	+	28	39	28	33	18	26	24	35
1	68141403	68141748	.	1	+	21	25	16	15	20	38	28	27
1	68152572	68153608	.	2	+	390	411	413	477	223	302	343	311
1	68239654	68240013	.	1	+	18	17	15	12	26	27	24	24
1	68254051	68254951	.	2	+	43	38	50	42	36	65	52	53
1	68274229	68274890	.	1	+	84	52	63	56	77	83	86	63
1	68306234	68307617	.	2	+	173	189	191	168	162	238	169	203
1	68316744	68317292	.	1	+	45	58	48	54	56	51	46	53
1	68335668	68336994	.	2	+	87	82	85	87	90	99	59	60
1	68341395	68342242	.	2	+	37	44	46	38	31	49	63	71
1	68386134	68386806	.	1	+	45	51	41	49	51	69	56	39
1	68399536	68399909	.	1	+	38	39	36	42	40	71	47	43
1	68405108	68405511	.	1	+	38	37	36	50	33	40	36	36
1	68409302	68409791	.	1	+	36	26	24	28	65	77	68	58
1	68419249	68420125	.	1	+	63	89	69	61	48	100	60	68
1	68432084	68432647	.	1	+	35	42	30	25	22	33	24	32
1	68437921	68438580	.	1	+	46	46	25	32	55	37	39	32
1	68457431	68458121	.	1	+	66	63	43	54	66	85	68	79
1	68466865	68467877	.	1	+	53	66	38	32	41	91	65	70
1	68474146	68474784	.	1	+	27	30	28	26	42	39	41	39
1	68495328	68495947	.	1	+	27	26	28	29	24	50	23	41
1	68498371	68498829	.	1	+	31	38	26	28	21	25	21	20
1	68513543	68513882	.	1	+	9	29	39	36	21	23	26	22
1	68529830	68530974	.	1	+	63	66	46	62	92	93	71	103
1	68550014	68551257	.	2	+	411	497	475	549	392	466	566	506
1	68557613	68558242	.	2	+	31	44	33	26	29	49	39	27
1	68582160	68582589	.	1	+	34	36	41	32	19	34	41	38
1	68585609	68586452	.	1	+	62	70	57	58	55	67	60	50
1	68592486	68593411	.	1	+	71	55	35	55	58	85	99	70
1	68604275	68605280	.	2	+	101	106	119	144	91	126	146	114
1	68613352	68614036	.	1	+	49	55	46	59	33	56	45	58
1	68614367	68615209	.	2	+	58	49	51	71	72	79	65	70
1	68629594	68630609	.	2	+	64	54	72	65	75	98	100	89
1	68640480	68640928	.	1	+	33	36	45	43	30	41	35	30
1	68650024	68650418	.	1	+	30	26	48	29	46	38	41	41
1	68660004	68660449	.	1	+	49	45	44	51	40	57	49	34
1	68679720	68680136	.	1	+	23	27	24	37	44	30	31	44
1	68688637	68690869	.	2	+	174	160	141	201	162	222	195	200
1	68699853	68700434	.	1	+	44	32	25	40	45	67	44	49
1	68742777	68743237	.	1	+	28	36	40	43	20	32	43	39
1	68743820	68744525	.	1	+	35	21	27	34	42	66	47	61
1	68752662	68753329	.	2	+	47	29	40	47	49	57	40	62
1	68771832	68772659	.	2	+	58	57	49	46	40	51	52	66
1	68778726	68779340	.	1	+	47	67	63	36	43	47	42	45
1	68789900	68790468	.	1	+	28	63	34	38	43	77	52	48
1	68805998	68806757	.	1	+	45	65	45	42	38	94	73	51
1	68817920	68819026	.	2	+	77	81	53	67	71	94	85	76
1	68850716	68851081	.	1	+	22	20	18	32	22	33	23	27
1	68858965	68859658	.	1	+	36	30	30	43	67	57	40	56
1	68864220	68864815	.	1	+	55	59	32	43	37	53	69	55
1	68925531	68926489	.	1	+	18	52	40	28	37	69	52	53
1	68930194	68930807	.	1	+	12	21	22	27	36	41	32	38
1	68936464	68937624	.	2	+	368	437	396	485	335	381	468	424
1	68964562	68965247	.	2	+	63	60	99	81	48	85	87	90
1	68986710	68987323	.	1	+	23	48	22	29	43	46	25	49
1	68989276	68989669	.	1	+	55	40	74	61	37	45	38	34
1	69027579	69028130	.	1	+	19	26	28	29	20	45	34	40
[truncated: 102,985 more rows]
