# Supplementary material for: Multi-species annotation of transcriptome and chromatin structure in domesticated animals
Source: BMC Biol. 2019 Dec 30;17:108. doi: 10.1186/s12915-019-0726-5 (PMC6936065; doi:10.1186/s12915-019-0726-5)
Supplement: Supplementary file 9 — Additional file 9 ATAC-seq peaks (coordinates, quantification, positional classification): the archive contains four folders, one for each species (bos_taurus, capra_hircus, gallus_gallus, sus_scrofa). Each folder contains the following six files: • mergedpeaks_allinfo_gn_frag.tsv • mergedpeaks_allinfo_tr_frag.tsv • mergedpeaks_allinfo_tr_ref.tsv • mergedpeaks_allinfo_gn_ref.tsv • mergedpeaks.peaknb.allexp.readnb.bed.readme.idx • mergedpeaks.peaknb.allexp.readnb.bed [file 12915_2019_726_MOESM9_ESM.gz › atac.peaks/sus_scrofa/mergedpeaks_allinfo_gn_ref.tsv]

chr	beg	end	exon	intron	tss	tss1000	tss5000	tts	tts1000	tts5000
1	14949	15262	ENSSSCG00000037372,	NA	NA	NA	ENSSSCG00000037372,	NA	NA	NA
1	21778	24190	ENSSSCG00000027257,	NA	ENSSSCG00000027257,	ENSSSCG00000027257,	ENSSSCG00000027257,ENSSSCG00000037372,	NA	NA	NA
1	43132	43944	NA	NA	NA	NA	NA	NA	NA	ENSSSCG00000027257,
1	61732	62243	NA	NA	NA	NA	NA	NA	NA	NA
1	73733	74625	NA	NA	NA	NA	NA	NA	NA	NA
1	86972	87497	NA	NA	NA	NA	NA	NA	NA	NA
1	104607	105021	NA	ENSSSCG00000029697,	NA	NA	NA	NA	NA	NA
1	115993	116287	NA	ENSSSCG00000029697,	NA	NA	ENSSSCG00000027274,	NA	NA	ENSSSCG00000027274,ENSSSCG00000029697,
1	123225	125065	NA	ENSSSCG00000029697,	NA	NA	NA	NA	ENSSSCG00000029697,	ENSSSCG00000029697,
1	171761	172047	ENSSSCG00000029697,	NA	NA	NA	NA	NA	ENSSSCG00000029697,	ENSSSCG00000029697,
1	178661	178992	NA	ENSSSCG00000029697,	NA	NA	NA	NA	NA	NA
1	186242	187627	ENSSSCG00000029697,	NA	ENSSSCG00000029697,	ENSSSCG00000029697,	ENSSSCG00000029697,	NA	NA	NA
1	194023	194504	NA	NA	NA	NA	ENSSSCG00000027726,	NA	NA	NA
1	198056	199077	ENSSSCG00000027726,	NA	ENSSSCG00000027726,	ENSSSCG00000027726,	ENSSSCG00000027726,	NA	NA	NA
1	227745	228782	NA	NA	NA	NA	NA	NA	NA	NA
1	238422	238811	NA	NA	NA	NA	NA	NA	NA	NA
1	253034	253473	NA	NA	NA	NA	NA	NA	NA	NA
1	274421	274867	NA	NA	NA	NA	NA	NA	NA	NA
1	289408	290023	NA	NA	NA	NA	NA	NA	NA	NA
1	299797	300314	NA	NA	NA	NA	NA	NA	NA	NA
1	320719	321143	NA	NA	NA	NA	NA	NA	NA	NA
1	327014	327327	NA	NA	NA	NA	NA	NA	NA	NA
1	342858	343716	NA	NA	NA	NA	NA	NA	NA	NA
1	349361	349711	NA	NA	NA	NA	ENSSSCG00000033475,	NA	NA	NA
1	390841	391175	NA	NA	NA	NA	NA	NA	NA	NA
1	397401	397773	NA	NA	NA	NA	NA	NA	NA	NA
1	432602	433028	NA	NA	NA	NA	NA	NA	NA	NA
1	454958	455281	NA	NA	NA	NA	NA	NA	NA	NA
1	456215	456751	NA	NA	NA	NA	NA	NA	NA	NA
1	505702	506003	NA	NA	NA	NA	NA	NA	NA	NA
1	508764	509420	NA	NA	NA	NA	NA	NA	NA	ENSSSCG00000004010,
1	514369	514811	NA	ENSSSCG00000004010,	NA	NA	NA	NA	ENSSSCG00000004010,	ENSSSCG00000004010,
1	531922	533595	ENSSSCG00000004010,	NA	NA	NA	ENSSSCG00000004010,	NA	NA	NA
1	540440	541489	ENSSSCG00000004009,ENSSSCG00000004010,	NA	ENSSSCG00000004009,ENSSSCG00000004010,	ENSSSCG00000004009,ENSSSCG00000004010,	ENSSSCG00000004009,ENSSSCG00000004010,	NA	NA	NA
1	555366	556555	ENSSSCG00000030155,	NA	NA	ENSSSCG00000030155,	ENSSSCG00000030155,	NA	NA	ENSSSCG00000004009,
1	557242	557650	ENSSSCG00000030155,	NA	NA	ENSSSCG00000030155,	ENSSSCG00000030155,	NA	NA	NA
1	577830	578929	ENSSSCG00000004008,ENSSSCG00000030155,ENSSSCG00000038931,	NA	ENSSSCG00000004008,ENSSSCG00000038931,	ENSSSCG00000004008,ENSSSCG00000038931,	ENSSSCG00000004008,ENSSSCG00000038931,	ENSSSCG00000030155,	ENSSSCG00000030155,	ENSSSCG00000030155,ENSSSCG00000038931,
1	596756	597251	NA	ENSSSCG00000004008,	NA	NA	NA	NA	NA	NA
1	609680	610097	NA	ENSSSCG00000004008,	NA	NA	NA	NA	NA	NA
1	755521	755730	NA	NA	NA	NA	NA	NA	NA	NA
1	766365	766690	NA	NA	NA	NA	NA	NA	NA	NA
1	768080	768366	NA	NA	NA	NA	NA	NA	NA	NA
1	774585	774889	NA	NA	NA	NA	NA	NA	NA	NA
1	783379	783748	NA	NA	NA	NA	NA	NA	NA	NA
1	808380	808840	NA	NA	NA	NA	NA	NA	NA	NA
1	827054	827726	NA	NA	NA	NA	NA	NA	NA	NA
1	839070	839513	NA	NA	NA	NA	NA	NA	NA	NA
1	842174	842559	NA	NA	NA	NA	NA	NA	NA	NA
1	865121	866068	ENSSSCG00000004012,	NA	NA	NA	NA	NA	NA	NA
1	871012	871691	NA	ENSSSCG00000004012,	NA	NA	NA	NA	NA	NA
1	899932	901008	NA	NA	NA	NA	NA	NA	NA	NA
1	924577	925052	NA	NA	NA	ENSSSCG00000035661,	ENSSSCG00000035661,	NA	NA	NA
1	1010535	1010939	NA	NA	NA	NA	ENSSSCG00000032192,	NA	NA	ENSSSCG00000032192,
1	1028709	1029232	NA	NA	NA	NA	NA	NA	NA	NA
1	1067029	1067460	NA	NA	NA	NA	NA	NA	NA	NA
1	1170466	1170942	NA	NA	NA	NA	NA	NA	NA	NA
1	1172659	1173130	NA	NA	NA	NA	NA	NA	NA	NA
1	1218507	1219287	NA	ENSSSCG00000004013,	NA	NA	NA	NA	NA	NA
1	1285956	1286242	NA	ENSSSCG00000004013,	NA	NA	NA	NA	NA	NA
1	1310685	1311794	NA	ENSSSCG00000004013,	NA	NA	NA	NA	NA	NA
1	1323659	1324240	NA	ENSSSCG00000004013,	NA	NA	NA	NA	NA	NA
1	1340329	1340850	NA	NA	NA	ENSSSCG00000037093,	ENSSSCG00000037093,	NA	ENSSSCG00000037093,	ENSSSCG00000037093,
1	1390518	1391079	NA	NA	NA	NA	NA	NA	NA	NA
1	1427154	1427465	NA	NA	NA	NA	NA	NA	NA	ENSSSCG00000031703,
1	1430116	1430430	NA	NA	NA	NA	NA	NA	NA	NA
1	1450954	1451277	NA	NA	NA	NA	NA	NA	NA	NA
1	1471913	1472624	NA	NA	NA	NA	NA	NA	NA	NA
1	1497964	1498335	NA	ENSSSCG00000004017,	NA	NA	ENSSSCG00000004017,	NA	NA	NA
1	1509798	1510449	NA	ENSSSCG00000004017,	NA	NA	NA	NA	NA	NA
1	1521664	1522421	ENSSSCG00000004017,	NA	NA	NA	NA	ENSSSCG00000004017,	ENSSSCG00000004017,	ENSSSCG00000004017,
1	1539353	1539688	NA	NA	NA	NA	ENSSSCG00000004016,	NA	NA	NA
1	1561920	1562520	NA	NA	NA	NA	NA	NA	NA	NA
1	1569073	1569538	NA	NA	NA	NA	NA	NA	NA	NA
1	1599436	1599952	NA	ENSSSCG00000004018,	NA	NA	NA	NA	NA	NA
1	1605766	1606137	NA	ENSSSCG00000004018,	NA	NA	NA	NA	NA	NA
1	1609403	1609729	ENSSSCG00000004018,	NA	NA	NA	NA	NA	NA	NA
1	1618537	1619401	NA	ENSSSCG00000004018,	NA	NA	NA	NA	NA	NA
1	1630986	1631278	NA	ENSSSCG00000004018,	NA	NA	NA	NA	NA	NA
1	1684427	1684779	NA	ENSSSCG00000004018,	NA	NA	NA	NA	NA	NA
1	1698982	1700041	NA	NA	NA	ENSSSCG00000004018,	ENSSSCG00000004018,	NA	NA	NA
1	1770316	1770668	NA	NA	NA	NA	NA	NA	NA	NA
1	1771589	1771866	NA	NA	NA	NA	NA	NA	NA	NA
1	1790567	1791110	NA	NA	NA	NA	NA	NA	NA	NA
1	1803832	1804599	NA	NA	NA	NA	NA	NA	NA	NA
1	1805344	1806036	NA	NA	NA	NA	NA	NA	NA	NA
1	1816978	1818185	NA	NA	NA	NA	NA	NA	NA	NA
1	1828652	1829108	NA	NA	NA	NA	NA	NA	NA	NA
1	1837041	1837369	NA	NA	NA	NA	NA	NA	NA	NA
1	1931562	1931952	NA	ENSSSCG00000027404,	NA	NA	ENSSSCG00000027404,	NA	NA	NA
1	1942117	1942781	NA	ENSSSCG00000027404,	NA	ENSSSCG00000027404,	ENSSSCG00000027404,	NA	NA	NA
1	1951698	1952263	ENSSSCG00000027404,	NA	NA	NA	NA	NA	NA	NA
1	1995727	1995990	NA	ENSSSCG00000032403,	NA	ENSSSCG00000032403,	ENSSSCG00000032403,	NA	NA	NA
1	1997036	1997454	NA	NA	NA	ENSSSCG00000032403,	ENSSSCG00000032403,	NA	NA	NA
1	2003421	2003674	ENSSSCG00000037137,	NA	NA	ENSSSCG00000037137,	ENSSSCG00000037137,	NA	NA	ENSSSCG00000037137,
1	2004013	2004647	ENSSSCG00000037137,	NA	NA	ENSSSCG00000037137,	ENSSSCG00000037137,	NA	NA	ENSSSCG00000037137,
1	2007275	2007853	ENSSSCG00000037137,	NA	NA	NA	ENSSSCG00000037137,	NA	ENSSSCG00000037137,	ENSSSCG00000037137,
1	2013455	2014177	NA	NA	NA	NA	NA	NA	NA	ENSSSCG00000024562,
1	2014515	2014956	NA	NA	NA	NA	ENSSSCG00000024562,	NA	NA	ENSSSCG00000024562,
1	2026221	2026531	NA	NA	NA	NA	NA	NA	NA	NA
1	2033876	2034582	NA	NA	NA	NA	NA	NA	NA	NA
1	2042723	2043056	NA	NA	NA	NA	NA	NA	NA	NA
1	2043083	2044800	NA	NA	NA	NA	NA	NA	NA	NA
1	2045282	2046241	NA	NA	NA	NA	NA	NA	NA	NA
1	2065976	2066261	NA	NA	NA	NA	ENSSSCG00000034196,	NA	NA	NA
1	2072824	2073544	NA	ENSSSCG00000034196,	NA	NA	ENSSSCG00000034196,	NA	NA	ENSSSCG00000034196,
1	2083891	2084791	NA	NA	NA	NA	NA	NA	NA	NA
1	2103516	2103920	NA	ENSSSCG00000004023,	NA	NA	NA	NA	NA	NA
1	2109373	2109827	NA	ENSSSCG00000004023,	NA	NA	NA	NA	NA	NA
1	2120237	2121483	ENSSSCG00000004023,	NA	ENSSSCG00000004023,	ENSSSCG00000004023,	ENSSSCG00000004023,	NA	NA	NA
1	2125981	2127454	NA	NA	NA	NA	NA	NA	NA	NA
1	2136915	2137634	NA	NA	NA	NA	NA	NA	NA	NA
1	2145796	2147447	ENSSSCG00000004024,	NA	ENSSSCG00000004024,	ENSSSCG00000004024,	ENSSSCG00000004024,	NA	NA	NA
1	2152493	2152838	NA	ENSSSCG00000004024,	NA	NA	ENSSSCG00000004024,	NA	NA	NA
1	2164019	2164719	ENSSSCG00000004024,	NA	NA	NA	NA	NA	ENSSSCG00000004024,	ENSSSCG00000004024,
1	2174542	2175810	NA	NA	NA	NA	NA	NA	NA	NA
1	2198677	2199011	NA	NA	NA	NA	ENSSSCG00000004022,	NA	NA	NA
1	2243549	2243865	NA	ENSSSCG00000004022,	NA	NA	NA	NA	NA	NA
1	2244949	2245342	NA	ENSSSCG00000004022,	NA	NA	NA	NA	NA	NA
1	2257242	2258243	NA	ENSSSCG00000004022,	NA	NA	ENSSSCG00000004022,	NA	NA	NA
1	2263735	2265478	NA	ENSSSCG00000004022,	NA	NA	ENSSSCG00000004022,	NA	NA	NA
1	2272955	2273327	NA	ENSSSCG00000004022,	NA	NA	NA	NA	NA	NA
1	2303179	2304336	NA	ENSSSCG00000004022,	NA	NA	NA	NA	NA	NA
1	2325238	2325577	NA	ENSSSCG00000004022,	NA	NA	ENSSSCG00000004022,	NA	NA	NA
1	2332177	2332569	NA	ENSSSCG00000004022,	NA	NA	NA	NA	NA	NA
1	2374528	2375427	ENSSSCG00000004022,	NA	ENSSSCG00000004022,	ENSSSCG00000004022,	ENSSSCG00000004022,	NA	NA	NA
1	2413479	2413959	NA	ENSSSCG00000004022,	NA	NA	NA	NA	NA	NA
1	2430464	2430765	NA	ENSSSCG00000004022,	NA	NA	NA	NA	NA	NA
1	2431060	2431425	NA	ENSSSCG00000004022,	NA	NA	NA	NA	NA	NA
1	2474213	2474698	NA	ENSSSCG00000004022,	NA	NA	NA	NA	NA	NA
1	2497090	2497386	ENSSSCG00000004022,	NA	NA	NA	NA	NA	NA	NA
1	2529278	2529568	NA	NA	NA	NA	NA	NA	NA	NA
1	2541024	2542115	ENSSSCG00000032916,	NA	ENSSSCG00000032916,	ENSSSCG00000032916,	ENSSSCG00000032916,	NA	NA	NA
1	2553518	2554167	NA	NA	NA	NA	NA	NA	NA	ENSSSCG00000032916,
1	2566567	2567474	NA	NA	NA	NA	NA	NA	NA	ENSSSCG00000040654,
1	2576053	2577347	ENSSSCG00000004020,	NA	ENSSSCG00000004020,	ENSSSCG00000004020,	ENSSSCG00000004020,ENSSSCG00000040654,	NA	NA	NA
1	2633258	2634208	NA	NA	NA	NA	NA	NA	NA	NA
1	2643095	2643606	NA	NA	NA	NA	NA	NA	NA	NA
1	2652373	2652677	NA	NA	NA	NA	NA	NA	NA	NA
1	2673405	2674240	NA	NA	NA	NA	ENSSSCG00000034946,	NA	NA	NA
1	2678233	2679805	ENSSSCG00000034946,	NA	NA	NA	ENSSSCG00000034946,	ENSSSCG00000034946,	ENSSSCG00000034946,	ENSSSCG00000034946,
1	2690637	2690934	NA	NA	NA	NA	NA	NA	NA	NA
1	2693134	2693503	NA	NA	NA	NA	NA	NA	NA	NA
1	2744164	2744381	NA	NA	NA	NA	NA	NA	NA	NA
1	2754931	2755334	NA	NA	NA	NA	NA	NA	NA	NA
1	2758542	2758883	NA	NA	NA	NA	NA	NA	NA	NA
1	2792034	2792772	NA	NA	NA	NA	NA	NA	NA	NA
1	2814900	2816174	NA	NA	NA	NA	NA	NA	NA	NA
1	2853538	2853815	NA	NA	NA	NA	NA	NA	NA	NA
1	2881933	2882224	NA	NA	NA	ENSSSCG00000004027,	ENSSSCG00000004027,	NA	NA	NA
1	2908050	2908870	NA	ENSSSCG00000004027,	NA	NA	NA	NA	NA	NA
1	2918711	2919835	NA	ENSSSCG00000004027,	NA	NA	NA	NA	NA	NA
1	2934643	2935178	NA	ENSSSCG00000004027,	NA	NA	NA	NA	NA	NA
1	2945215	2945507	NA	ENSSSCG00000004027,	NA	NA	NA	NA	NA	NA
1	2949831	2950036	NA	ENSSSCG00000004027,	NA	NA	NA	NA	NA	NA
1	2950620	2951410	NA	ENSSSCG00000004027,	NA	NA	NA	NA	NA	NA
1	2963932	2965710	NA	ENSSSCG00000004027,	NA	NA	NA	NA	NA	NA
1	2990872	2991386	NA	ENSSSCG00000004027,	NA	NA	NA	NA	NA	NA
1	3039295	3039772	NA	ENSSSCG00000004027,	NA	NA	NA	NA	NA	NA
1	3067898	3068442	NA	ENSSSCG00000004027,	NA	NA	ENSSSCG00000019654,	NA	NA	ENSSSCG00000019654,
1	3081780	3082206	NA	ENSSSCG00000004027,	NA	NA	NA	NA	NA	NA
1	3122090	3122444	NA	ENSSSCG00000004027,	NA	NA	ENSSSCG00000004027,	NA	NA	NA
1	3147167	3147525	NA	ENSSSCG00000004027,	NA	NA	NA	NA	NA	NA
1	3171432	3171632	NA	ENSSSCG00000004027,	NA	NA	NA	NA	NA	NA
1	3195207	3195447	NA	ENSSSCG00000004027,	NA	NA	NA	NA	NA	NA
1	3288912	3289604	NA	ENSSSCG00000004027,	NA	NA	NA	NA	NA	NA
1	3357808	3358219	NA	ENSSSCG00000004027,	NA	NA	NA	NA	NA	NA
1	3384261	3385043	NA	ENSSSCG00000004027,	NA	NA	NA	NA	ENSSSCG00000004027,	ENSSSCG00000004027,
1	3389632	3390109	NA	NA	NA	NA	NA	NA	NA	ENSSSCG00000004027,
1	3430722	3431297	NA	NA	NA	NA	NA	NA	NA	NA
1	3435917	3436460	NA	NA	NA	NA	NA	NA	NA	NA
1	3452586	3452924	NA	NA	NA	NA	NA	NA	NA	NA
1	3605359	3605691	NA	NA	NA	NA	NA	NA	NA	NA
1	3646925	3647126	NA	NA	NA	NA	NA	NA	NA	NA
1	3715258	3716094	NA	NA	NA	NA	NA	NA	NA	NA
1	3962931	3963157	NA	NA	NA	NA	NA	NA	NA	NA
1	4034822	4035139	NA	NA	NA	NA	NA	NA	NA	NA
1	4037511	4037936	NA	NA	NA	NA	NA	NA	NA	NA
1	4119301	4119608	NA	NA	NA	NA	NA	NA	NA	NA
1	4227521	4227832	NA	NA	NA	NA	NA	NA	NA	NA
1	4250053	4250416	NA	NA	NA	NA	NA	NA	NA	NA
1	4265466	4265815	NA	NA	NA	NA	NA	NA	NA	NA
1	4266016	4266293	NA	NA	NA	NA	NA	NA	NA	NA
1	4274616	4274820	NA	NA	NA	NA	NA	NA	NA	NA
1	4343927	4344256	NA	NA	NA	NA	NA	NA	NA	NA
1	4349646	4349900	NA	NA	NA	NA	NA	NA	NA	NA
1	4360757	4361132	NA	NA	NA	NA	NA	NA	NA	NA
1	4374118	4374428	NA	NA	NA	NA	NA	NA	NA	NA
1	4382283	4383708	NA	NA	NA	NA	NA	NA	NA	NA
1	4388041	4388472	NA	NA	NA	NA	NA	NA	NA	NA
1	4391343	4391653	NA	NA	NA	NA	NA	NA	NA	NA
1	4440563	4440869	NA	NA	NA	NA	NA	NA	NA	NA
1	4472924	4473239	NA	NA	NA	NA	NA	NA	NA	NA
1	4543266	4544666	NA	NA	NA	NA	NA	NA	NA	NA
1	4550790	4553100	NA	NA	NA	NA	NA	NA	NA	NA
1	4610222	4610540	NA	NA	NA	NA	NA	NA	NA	NA
1	4630496	4630962	NA	NA	NA	NA	NA	NA	NA	NA
1	4698419	4698728	NA	NA	NA	NA	NA	NA	NA	NA
1	4706941	4707662	NA	NA	NA	NA	NA	NA	NA	NA
1	4715056	4715503	NA	NA	NA	NA	NA	NA	NA	NA
1	4779570	4779959	NA	ENSSSCG00000004029,	NA	NA	NA	NA	NA	NA
1	4786599	4786891	NA	ENSSSCG00000004029,	NA	NA	NA	NA	NA	NA
1	4788794	4789365	NA	ENSSSCG00000004029,	NA	NA	NA	NA	NA	NA
1	4795791	4796233	NA	ENSSSCG00000004029,	NA	NA	NA	NA	NA	NA
1	4797649	4798197	NA	ENSSSCG00000004029,	NA	NA	NA	NA	NA	NA
1	4803415	4804714	NA	ENSSSCG00000004029,	NA	NA	NA	NA	NA	NA
1	4817734	4818133	NA	ENSSSCG00000004029,	NA	NA	NA	NA	NA	NA
1	4833632	4835103	NA	ENSSSCG00000004029,	NA	NA	NA	NA	NA	NA
1	4839867	4840226	NA	ENSSSCG00000004029,	NA	NA	NA	NA	NA	NA
1	4846318	4846623	NA	ENSSSCG00000004029,	NA	NA	NA	NA	NA	NA
1	4855874	4856510	NA	ENSSSCG00000004029,	NA	NA	NA	NA	NA	NA
1	4857069	4857461	NA	ENSSSCG00000004029,	NA	NA	NA	NA	NA	NA
1	4882081	4882465	ENSSSCG00000004029,	NA	NA	ENSSSCG00000004029,	ENSSSCG00000004029,	NA	NA	NA
1	4883587	4885057	ENSSSCG00000004029,	NA	ENSSSCG00000004029,	ENSSSCG00000004029,	ENSSSCG00000004029,	NA	NA	NA
1	4892056	4893849	NA	NA	NA	NA	NA	NA	NA	NA
1	4894284	4894563	NA	NA	NA	NA	NA	NA	NA	NA
1	4905896	4906238	NA	NA	NA	NA	NA	NA	NA	NA
1	4910543	4911017	NA	NA	NA	NA	NA	NA	NA	NA
1	4925826	4926064	NA	NA	NA	NA	NA	NA	NA	NA
1	4946648	4947454	NA	NA	NA	NA	NA	NA	NA	NA
1	4948333	4949238	NA	NA	NA	NA	NA	NA	NA	NA
1	4962820	4963149	NA	NA	NA	NA	NA	NA	NA	ENSSSCG00000038153,
1	4965551	4965828	ENSSSCG00000038153,	NA	NA	NA	NA	NA	ENSSSCG00000038153,	ENSSSCG00000038153,
1	5012229	5012754	NA	ENSSSCG00000038153,	NA	NA	NA	NA	NA	NA
1	5110559	5110922	NA	ENSSSCG00000038153,	NA	NA	NA	NA	NA	NA
1	5130063	5130493	NA	ENSSSCG00000038153,	NA	NA	NA	NA	NA	NA
1	5190944	5191112	NA	ENSSSCG00000038153,	NA	NA	NA	NA	NA	NA
1	5288450	5288828	NA	ENSSSCG00000038153,	NA	NA	NA	NA	NA	NA
1	5369937	5370170	NA	ENSSSCG00000038153,	NA	NA	NA	NA	NA	NA
1	5391193	5391497	NA	ENSSSCG00000038153,	NA	NA	NA	NA	NA	NA
1	5442020	5442527	NA	ENSSSCG00000038153,	NA	NA	NA	NA	NA	NA
1	5447928	5448606	NA	ENSSSCG00000038153,	NA	NA	NA	NA	NA	NA
1	5464538	5465911	ENSSSCG00000038153,	NA	ENSSSCG00000038153,	ENSSSCG00000038153,	ENSSSCG00000038153,	NA	NA	NA
1	5489653	5489847	NA	NA	NA	NA	NA	NA	NA	NA
1	5514814	5515452	NA	NA	NA	NA	NA	NA	NA	NA
1	5653958	5654937	NA	NA	NA	NA	NA	NA	NA	NA
1	5765577	5765940	NA	ENSSSCG00000004032,	NA	NA	NA	NA	NA	NA
1	5859096	5859425	ENSSSCG00000004032,	NA	NA	NA	NA	NA	NA	NA
1	5893525	5894319	NA	ENSSSCG00000004032,	NA	NA	NA	NA	NA	NA
1	5902305	5902830	NA	ENSSSCG00000004032,	NA	NA	NA	NA	NA	NA
1	5995257	5996068	NA	ENSSSCG00000004032,	NA	NA	NA	NA	NA	NA
1	6244626	6245202	NA	ENSSSCG00000004032,	NA	NA	NA	NA	NA	NA
1	6359414	6359683	NA	ENSSSCG00000004032,	NA	NA	NA	NA	NA	NA
1	6364816	6365322	NA	ENSSSCG00000004032,	NA	NA	NA	NA	NA	NA
1	6426074	6426637	NA	ENSSSCG00000004032,	NA	NA	NA	NA	NA	NA
1	6582174	6582587	NA	ENSSSCG00000004032,	NA	NA	NA	NA	NA	NA
1	6612702	6613293	NA	ENSSSCG00000004032,	NA	NA	NA	NA	NA	NA
1	6630442	6630734	NA	ENSSSCG00000004032,	NA	NA	NA	NA	NA	NA
1	6677809	6678341	NA	ENSSSCG00000004032,	NA	NA	NA	NA	NA	NA
1	6695866	6696405	NA	ENSSSCG00000004032,	NA	NA	NA	NA	NA	NA
1	6701646	6701962	NA	ENSSSCG00000004032,	NA	NA	NA	NA	NA	NA
1	6712195	6713272	NA	ENSSSCG00000004032,	NA	NA	NA	NA	NA	NA
1	6716153	6716754	NA	ENSSSCG00000004032,	NA	NA	NA	NA	NA	NA
1	6725483	6725855	NA	ENSSSCG00000004032,	NA	NA	NA	NA	NA	ENSSSCG00000004032,
1	6741905	6742408	NA	NA	NA	NA	NA	NA	NA	NA
1	6755693	6756700	NA	NA	NA	NA	NA	NA	NA	NA
1	6766108	6766828	NA	NA	NA	NA	ENSSSCG00000004033,	NA	NA	NA
1	6771745	6773232	ENSSSCG00000004033,	NA	NA	ENSSSCG00000004033,	ENSSSCG00000004033,	NA	NA	NA
1	6797570	6798230	NA	ENSSSCG00000004033,	NA	NA	NA	NA	NA	NA
1	6813142	6813849	NA	ENSSSCG00000004033,	NA	NA	NA	NA	NA	NA
1	6816484	6816856	NA	ENSSSCG00000004033,	NA	NA	NA	NA	NA	NA
1	6851205	6852060	NA	ENSSSCG00000004033,	NA	NA	NA	NA	NA	NA
1	6852915	6853196	NA	ENSSSCG00000004033,	NA	NA	NA	NA	NA	NA
1	6862930	6863845	NA	ENSSSCG00000004033,	NA	NA	NA	NA	NA	NA
1	6873238	6874219	ENSSSCG00000004033,	NA	NA	NA	NA	NA	NA	NA
1	6881723	6882061	NA	ENSSSCG00000004033,	NA	NA	NA	NA	NA	ENSSSCG00000004033,
1	6884126	6884556	NA	NA	NA	NA	NA	NA	NA	ENSSSCG00000004033,
1	6891146	6892851	ENSSSCG00000004037,	NA	NA	NA	NA	ENSSSCG00000004037,	ENSSSCG00000004037,	ENSSSCG00000004037,
1	6917589	6918384	NA	ENSSSCG00000004037,	NA	ENSSSCG00000032396,	ENSSSCG00000032396,	NA	NA	NA
1	6919291	6919743	NA	ENSSSCG00000004037,ENSSSCG00000032396,	NA	ENSSSCG00000032396,	ENSSSCG00000032396,	NA	NA	NA
1	6927401	6927904	NA	ENSSSCG00000004037,	NA	NA	NA	NA	ENSSSCG00000032396,	ENSSSCG00000032396,
1	6945848	6946335	NA	ENSSSCG00000004037,	NA	NA	NA	NA	NA	NA
1	6946943	6947698	NA	ENSSSCG00000004037,	NA	NA	NA	NA	NA	NA
1	6965305	6965601	NA	ENSSSCG00000004037,	NA	NA	NA	NA	NA	NA
1	6968879	6969336	NA	ENSSSCG00000004037,	NA	NA	NA	NA	NA	NA
1	6972000	6972441	NA	ENSSSCG00000004037,	NA	NA	NA	NA	NA	NA
1	6987082	6987370	NA	ENSSSCG00000004037,	NA	NA	NA	NA	NA	NA
1	6995763	6997465	NA	ENSSSCG00000004037,	NA	NA	NA	NA	NA	NA
1	7009169	7009456	NA	ENSSSCG00000004037,	NA	NA	NA	NA	NA	NA
1	7009752	7010527	NA	ENSSSCG00000004037,	NA	NA	NA	NA	NA	NA
1	7049066	7050043	ENSSSCG00000004037,	NA	NA	ENSSSCG00000004037,	ENSSSCG00000004037,	NA	NA	NA
1	7057172	7058246	NA	NA	NA	NA	ENSSSCG00000004038,	NA	NA	NA
1	7070647	7070933	NA	ENSSSCG00000004038,	NA	NA	NA	NA	NA	NA
1	7100190	7100369	NA	ENSSSCG00000004038,	NA	NA	NA	NA	NA	NA
1	7100528	7100875	ENSSSCG00000004038,	NA	NA	NA	NA	NA	NA	NA
1	7104420	7104788	NA	ENSSSCG00000004038,	NA	NA	NA	NA	NA	ENSSSCG00000004038,ENSSSCG00000004039,
1	7118341	7118894	NA	ENSSSCG00000004039,	NA	NA	NA	NA	NA	NA
1	7127296	7127655	NA	ENSSSCG00000004039,	NA	NA	NA	NA	NA	NA
1	7147934	7148586	NA	ENSSSCG00000004039,	NA	NA	NA	NA	NA	NA
1	7169567	7170149	NA	ENSSSCG00000004039,	NA	NA	NA	NA	NA	NA
1	7212813	7213509	NA	NA	NA	NA	NA	NA	NA	NA
1	7224676	7224955	NA	NA	NA	NA	NA	NA	NA	NA
1	7264456	7265070	NA	NA	NA	NA	NA	NA	NA	NA
1	7276997	7277482	NA	NA	NA	NA	NA	NA	NA	NA
1	7285202	7285949	NA	NA	NA	NA	ENSSSCG00000004040,	NA	NA	NA
1	7302367	7302838	NA	ENSSSCG00000004040,	NA	NA	NA	NA	NA	NA
1	7307694	7307996	NA	ENSSSCG00000004040,	NA	NA	NA	NA	NA	NA
1	7309650	7310684	ENSSSCG00000004040,	NA	NA	NA	NA	NA	NA	NA
1	7346813	7347182	NA	ENSSSCG00000004041,	NA	NA	NA	NA	NA	NA
1	7361837	7362142	NA	ENSSSCG00000004041,	NA	NA	ENSSSCG00000004041,	NA	NA	NA
1	7364430	7364873	NA	ENSSSCG00000004041,	NA	ENSSSCG00000004041,	ENSSSCG00000004041,	NA	NA	ENSSSCG00000004044,
1	7379246	7379590	NA	ENSSSCG00000004044,	NA	NA	NA	NA	NA	NA
1	7399514	7399952	NA	ENSSSCG00000004044,	NA	NA	NA	NA	NA	NA
1	7404539	7405167	NA	ENSSSCG00000004044,	NA	NA	NA	NA	NA	NA
1	7409549	7410744	NA	ENSSSCG00000004044,	NA	NA	NA	NA	NA	NA
1	7412129	7412734	NA	ENSSSCG00000004044,	NA	NA	NA	NA	NA	NA
1	7414982	7415517	ENSSSCG00000004044,	NA	NA	NA	NA	NA	NA	NA
1	7418109	7418431	NA	ENSSSCG00000004044,	NA	NA	NA	NA	NA	NA
1	7420081	7420707	ENSSSCG00000004044,	NA	NA	NA	NA	NA	NA	NA
1	7422757	7423511	NA	ENSSSCG00000004044,	NA	NA	NA	NA	NA	NA
1	7431590	7432413	NA	ENSSSCG00000004044,	NA	NA	NA	NA	NA	NA
1	7436365	7436672	NA	ENSSSCG00000004044,	NA	NA	NA	NA	NA	NA
1	7446315	7447173	NA	ENSSSCG00000004044,	NA	NA	NA	NA	NA	NA
1	7463182	7464723	NA	ENSSSCG00000004044,	NA	NA	NA	NA	NA	NA
1	7471532	7473031	ENSSSCG00000004044,	NA	ENSSSCG00000004044,	ENSSSCG00000004044,	ENSSSCG00000004044,	NA	NA	NA
1	7484443	7484829	NA	NA	NA	NA	NA	NA	NA	NA
1	7504427	7504871	NA	NA	NA	NA	NA	NA	NA	NA
1	7507357	7508778	NA	NA	NA	NA	NA	NA	NA	NA
1	7513921	7514481	NA	NA	NA	NA	NA	NA	NA	NA
1	7526979	7527684	NA	NA	NA	NA	ENSSSCG00000004045,	NA	ENSSSCG00000004045,	ENSSSCG00000004045,
1	7541928	7543034	NA	NA	NA	NA	NA	NA	NA	NA
1	7554068	7555511	NA	NA	NA	NA	NA	NA	NA	ENSSSCG00000004046,
1	7563371	7563964	NA	ENSSSCG00000004046,	NA	NA	NA	NA	NA	ENSSSCG00000004046,
1	7578511	7579476	ENSSSCG00000004046,ENSSSCG00000004047,	NA	ENSSSCG00000004046,	ENSSSCG00000004046,	ENSSSCG00000004046,	ENSSSCG00000004047,	ENSSSCG00000004047,	ENSSSCG00000004047,
1	7580846	7581376	ENSSSCG00000004047,	NA	NA	NA	ENSSSCG00000004046,	NA	ENSSSCG00000004047,	ENSSSCG00000004047,
1	7589252	7590634	ENSSSCG00000004047,ENSSSCG00000004048,	NA	ENSSSCG00000004047,ENSSSCG00000004048,	ENSSSCG00000004047,ENSSSCG00000004048,	ENSSSCG00000004047,ENSSSCG00000004048,ENSSSCG00000018530,	NA	NA	ENSSSCG00000018530,
1	7601070	7601358	ENSSSCG00000004048,ENSSSCG00000004049,	NA	NA	NA	ENSSSCG00000018605,	NA	ENSSSCG00000004048,ENSSSCG00000004049,	ENSSSCG00000004048,ENSSSCG00000004049,ENSSSCG00000018605,
1	7612011	7613199	ENSSSCG00000004049,	NA	ENSSSCG00000004049,	ENSSSCG00000004049,	ENSSSCG00000004049,	NA	NA	NA
1	7635491	7636537	NA	ENSSSCG00000004050,	NA	NA	NA	NA	NA	NA
1	7644723	7645160	NA	ENSSSCG00000004050,	NA	ENSSSCG00000004050,	ENSSSCG00000004050,	NA	NA	NA
1	7650693	7651993	ENSSSCG00000004050,	NA	ENSSSCG00000004050,	ENSSSCG00000004050,	ENSSSCG00000004050,	NA	NA	NA
1	7657171	7658458	NA	NA	NA	NA	NA	NA	NA	NA
1	7668662	7669031	NA	NA	NA	NA	NA	NA	NA	NA
1	7679078	7681165	ENSSSCG00000040317,	NA	ENSSSCG00000040317,	ENSSSCG00000040317,	ENSSSCG00000040317,	NA	NA	NA
1	7693664	7694148	NA	NA	NA	NA	NA	NA	NA	ENSSSCG00000040317,
1	7697238	7697844	NA	NA	NA	NA	NA	NA	NA	NA
1	7712210	7712597	NA	NA	NA	NA	NA	NA	NA	NA
1	7738493	7738819	NA	NA	NA	NA	NA	NA	NA	NA
1	7747272	7747563	NA	NA	NA	NA	NA	NA	NA	NA
1	7749306	7749617	NA	NA	NA	NA	NA	NA	NA	NA
1	7765790	7766221	NA	NA	NA	NA	NA	NA	NA	NA
1	7822888	7823305	NA	NA	NA	NA	NA	NA	NA	NA
1	7834701	7835093	NA	NA	NA	NA	NA	NA	NA	NA
1	7882344	7882895	NA	NA	NA	NA	NA	NA	NA	NA
1	7887167	7887791	NA	NA	NA	NA	NA	NA	NA	NA
1	7911542	7912611	NA	NA	NA	NA	NA	NA	NA	NA
1	7930346	7931033	NA	NA	NA	NA	NA	NA	NA	NA
1	7959680	7959906	NA	NA	NA	NA	NA	NA	NA	NA
1	7966032	7966379	NA	NA	NA	NA	NA	NA	NA	NA
1	8001741	8002307	NA	NA	NA	NA	NA	NA	NA	NA
1	8003269	8003891	NA	NA	NA	NA	NA	NA	NA	ENSSSCG00000004052,
1	8086255	8086582	NA	NA	NA	ENSSSCG00000004052,	ENSSSCG00000004052,	NA	NA	NA
1	8098655	8098995	NA	NA	NA	NA	NA	NA	NA	NA
1	8100712	8101198	NA	NA	NA	NA	NA	NA	NA	NA
1	8106804	8107956	NA	NA	NA	NA	NA	NA	NA	NA
1	8121378	8121882	NA	NA	NA	NA	NA	NA	NA	NA
1	8133937	8134255	NA	NA	NA	NA	NA	NA	NA	NA
1	8135631	8136181	NA	NA	NA	NA	NA	NA	NA	NA
1	8151007	8151985	NA	NA	NA	NA	NA	NA	NA	NA
1	8157444	8158226	NA	NA	NA	NA	NA	NA	NA	NA
1	8160156	8162221	NA	NA	NA	NA	NA	NA	NA	NA
1	8166480	8167091	NA	NA	NA	NA	NA	NA	NA	ENSSSCG00000035342,
1	8171710	8173219	NA	ENSSSCG00000035342,	NA	NA	NA	NA	NA	ENSSSCG00000035342,
1	8176201	8178718	ENSSSCG00000035342,	NA	ENSSSCG00000035342,	ENSSSCG00000035342,	ENSSSCG00000035342,	NA	NA	NA
1	8193931	8195270	NA	NA	NA	NA	NA	NA	NA	NA
1	8208748	8209717	ENSSSCG00000004053,	NA	NA	ENSSSCG00000004053,	ENSSSCG00000004053,	NA	NA	NA
1	8210930	8212274	ENSSSCG00000004053,	NA	NA	NA	ENSSSCG00000004053,	NA	NA	NA
1	8217560	8218151	ENSSSCG00000004053,	NA	NA	NA	NA	NA	ENSSSCG00000004053,	ENSSSCG00000004053,
1	8221296	8221639	NA	NA	NA	NA	NA	NA	NA	ENSSSCG00000004053,
1	8222073	8222520	NA	NA	NA	NA	NA	NA	NA	ENSSSCG00000004053,
1	8232063	8232350	NA	NA	NA	NA	NA	NA	NA	NA
1	8243516	8244556	ENSSSCG00000004055,	NA	ENSSSCG00000004055,	ENSSSCG00000004055,	ENSSSCG00000004055,	NA	NA	NA
1	8266807	8268446	NA	NA	NA	NA	NA	NA	NA	ENSSSCG00000004055,
1	8272162	8272517	NA	NA	NA	NA	NA	NA	NA	NA
1	8287746	8289019	NA	NA	NA	NA	NA	NA	NA	NA
1	8291953	8292835	NA	NA	NA	NA	NA	NA	NA	NA
1	8317683	8318271	NA	NA	NA	NA	NA	NA	NA	NA
1	8347765	8349089	NA	NA	NA	NA	NA	NA	NA	NA
1	8362594	8363777	NA	NA	NA	NA	NA	NA	NA	NA
1	8365265	8366171	NA	NA	NA	NA	NA	NA	NA	NA
1	8375361	8376491	NA	NA	NA	NA	NA	NA	NA	NA
1	8384938	8385796	NA	NA	NA	NA	NA	NA	NA	NA
1	8386062	8386630	NA	NA	NA	NA	NA	NA	NA	NA
1	8402966	8405038	ENSSSCG00000004058,	NA	ENSSSCG00000004058,	ENSSSCG00000004058,	ENSSSCG00000004058,	NA	NA	NA
1	8412741	8413258	NA	ENSSSCG00000004058,	NA	NA	NA	NA	NA	NA
1	8417167	8417741	NA	ENSSSCG00000004058,	NA	NA	NA	NA	NA	NA
1	8419183	8420179	NA	ENSSSCG00000004058,	NA	NA	NA	NA	NA	NA
1	8426857	8427603	NA	ENSSSCG00000004058,	NA	NA	NA	NA	NA	NA
1	8429886	8430271	NA	ENSSSCG00000004058,	NA	NA	NA	NA	NA	NA
1	8446642	8447650	NA	ENSSSCG00000004058,	NA	NA	NA	NA	NA	NA
1	8453870	8455040	ENSSSCG00000004057,	NA	NA	NA	NA	NA	ENSSSCG00000004057,	ENSSSCG00000004057,ENSSSCG00000004058,
1	8461183	8461559	NA	ENSSSCG00000004057,	NA	NA	NA	NA	NA	NA
1	8478374	8478720	NA	ENSSSCG00000004057,	NA	NA	NA	NA	NA	NA
1	8478923	8479512	NA	ENSSSCG00000004057,	NA	NA	NA	NA	NA	NA
1	8490435	8490684	NA	ENSSSCG00000004057,	NA	NA	NA	NA	NA	NA
1	8495606	8496852	NA	ENSSSCG00000004057,	NA	NA	NA	NA	NA	NA
1	8509173	8509534	NA	ENSSSCG00000004057,	NA	NA	NA	NA	NA	NA
1	8509951	8510425	NA	ENSSSCG00000004057,	NA	NA	NA	NA	NA	NA
1	8513314	8514257	NA	ENSSSCG00000004057,	NA	NA	NA	NA	NA	NA
1	8519349	8519916	NA	ENSSSCG00000004057,	NA	NA	NA	NA	NA	NA
1	8538494	8539459	NA	NA	NA	NA	ENSSSCG00000004057,	NA	NA	NA
1	8543692	8544296	NA	NA	NA	NA	NA	NA	NA	NA
1	8546084	8547037	NA	NA	NA	NA	NA	NA	NA	NA
1	8554680	8556673	ENSSSCG00000033107,	NA	ENSSSCG00000033107,	ENSSSCG00000033107,	ENSSSCG00000033107,	NA	NA	NA
1	8588703	8589020	NA	ENSSSCG00000024876,	NA	NA	NA	NA	NA	NA
1	8609327	8610318	NA	ENSSSCG00000024876,	NA	NA	NA	NA	NA	NA
1	8620286	8620671	NA	ENSSSCG00000024876,	NA	NA	NA	NA	NA	NA
1	8620996	8622580	NA	ENSSSCG00000024876,	NA	NA	NA	NA	NA	NA
1	8666158	8666465	ENSSSCG00000031776,	NA	NA	NA	NA	NA	NA	NA
1	8675546	8676120	NA	ENSSSCG00000031776,	NA	NA	NA	NA	NA	NA
1	8676412	8676752	NA	ENSSSCG00000031776,	NA	NA	NA	NA	NA	NA
1	8678762	8679440	NA	ENSSSCG00000031776,	NA	NA	NA	NA	NA	NA
1	8686168	8686529	NA	ENSSSCG00000031776,	NA	NA	NA	NA	NA	NA
1	8692573	8693034	NA	ENSSSCG00000031776,	NA	NA	NA	NA	NA	NA
1	8696070	8696498	ENSSSCG00000031776,	NA	NA	NA	NA	NA	NA	NA
1	8704678	8705003	NA	ENSSSCG00000031776,	NA	NA	NA	NA	NA	NA
1	8717383	8718518	NA	ENSSSCG00000031776,	NA	NA	NA	NA	NA	NA
1	8734807	8735707	NA	ENSSSCG00000031776,	NA	NA	NA	NA	NA	NA
1	8766886	8767181	ENSSSCG00000035802,	NA	NA	ENSSSCG00000035802,	ENSSSCG00000035802,	NA	ENSSSCG00000035802,	ENSSSCG00000035802,
1	8767768	8768408	NA	ENSSSCG00000031776,	NA	NA	ENSSSCG00000035802,	NA	ENSSSCG00000035802,	ENSSSCG00000035802,
1	8775165	8775611	NA	ENSSSCG00000031776,	NA	NA	NA	NA	NA	NA
1	8785994	8786376	NA	ENSSSCG00000031776,	NA	NA	NA	NA	NA	NA
1	8788497	8789802	NA	ENSSSCG00000031776,	NA	NA	NA	NA	NA	NA
1	8814040	8814346	NA	ENSSSCG00000031776,	NA	NA	NA	NA	NA	NA
1	8822474	8822760	NA	ENSSSCG00000031776,	NA	ENSSSCG00000031776,	ENSSSCG00000031776,	NA	NA	NA
1	8826273	8826658	NA	NA	NA	NA	ENSSSCG00000031776,	NA	NA	NA
1	8845379	8846824	NA	NA	NA	NA	NA	NA	NA	NA
1	8854800	8855002	NA	NA	NA	NA	NA	NA	NA	NA
1	8867822	8869170	NA	NA	NA	NA	NA	NA	NA	NA
1	8879097	8879405	NA	NA	NA	NA	NA	NA	NA	NA
1	8890650	8890973	NA	NA	NA	NA	NA	NA	NA	NA
1	8891079	8892209	NA	NA	NA	NA	NA	NA	NA	NA
1	8934714	8935903	ENSSSCG00000012314,ENSSSCG00000024019,	NA	ENSSSCG00000012314,ENSSSCG00000024019,	ENSSSCG00000012314,ENSSSCG00000024019,	ENSSSCG00000012314,ENSSSCG00000024019,	NA	NA	NA
1	8947346	8948139	NA	ENSSSCG00000012314,	NA	NA	NA	NA	NA	NA
1	8971191	8971485	NA	ENSSSCG00000012314,	NA	NA	NA	NA	NA	NA
1	9037080	9038790	ENSSSCG00000012315,	NA	NA	NA	NA	NA	NA	NA
1	9044904	9045448	ENSSSCG00000012315,	NA	NA	NA	NA	NA	NA	NA
1	9054513	9054878	NA	ENSSSCG00000012315,	NA	NA	NA	NA	NA	NA
1	9065552	9066066	NA	ENSSSCG00000012315,	NA	NA	NA	NA	NA	NA
1	9076701	9077503	NA	ENSSSCG00000012315,	NA	NA	NA	NA	NA	NA
1	9091694	9092079	NA	ENSSSCG00000012315,	NA	NA	NA	NA	NA	NA
1	9093269	9093680	NA	ENSSSCG00000012315,	NA	NA	NA	NA	NA	NA
1	9103358	9103787	NA	ENSSSCG00000012315,	NA	NA	NA	NA	NA	NA
1	9111926	9112553	NA	NA	NA	NA	ENSSSCG00000012315,	NA	NA	NA
1	9127701	9128408	NA	NA	NA	NA	NA	NA	NA	ENSSSCG00000030535,
1	9130813	9131158	ENSSSCG00000030535,	NA	NA	NA	NA	NA	ENSSSCG00000030535,	ENSSSCG00000030535,
1	9141807	9142319	NA	ENSSSCG00000030535,	NA	NA	NA	NA	NA	NA
1	9150489	9150787	ENSSSCG00000030535,	NA	NA	NA	NA	NA	NA	NA
1	9155079	9155594	NA	ENSSSCG00000030535,	NA	NA	NA	NA	NA	NA
1	9177654	9178149	NA	ENSSSCG00000030535,	NA	NA	NA	NA	NA	NA
1	9190810	9192143	ENSSSCG00000030535,	NA	NA	ENSSSCG00000030535,	ENSSSCG00000030535,	NA	NA	NA
1	9197089	9198209	NA	ENSSSCG00000030535,	NA	NA	ENSSSCG00000030535,	NA	NA	NA
1	9207166	9207442	NA	ENSSSCG00000030535,	NA	NA	ENSSSCG00000040580,	NA	NA	ENSSSCG00000040580,
1	9208814	9210105	ENSSSCG00000040580,	NA	ENSSSCG00000040580,	ENSSSCG00000040580,	ENSSSCG00000040580,	NA	ENSSSCG00000040580,	ENSSSCG00000040580,
1	9226117	9226762	NA	ENSSSCG00000030535,	NA	NA	NA	NA	NA	NA
1	9237530	9238007	NA	ENSSSCG00000030535,	NA	ENSSSCG00000030535,	ENSSSCG00000030535,	NA	NA	NA
1	9239029	9239503	NA	NA	NA	ENSSSCG00000030535,	ENSSSCG00000030535,	NA	NA	NA
1	9249287	9249878	NA	NA	NA	NA	NA	NA	NA	NA
1	9255045	9255403	NA	NA	NA	NA	NA	NA	NA	NA
1	9257202	9258233	NA	NA	NA	NA	NA	NA	NA	NA
1	9279371	9279812	NA	NA	NA	NA	NA	NA	NA	NA
1	9287361	9288937	NA	NA	NA	NA	NA	NA	NA	NA
1	9294130	9294941	NA	NA	NA	NA	NA	NA	NA	NA
1	9297586	9297887	NA	NA	NA	NA	NA	NA	NA	NA
1	9310764	9311773	NA	NA	NA	NA	NA	NA	NA	NA
1	9324702	9325504	NA	NA	NA	NA	NA	NA	NA	NA
1	9342094	9342667	NA	NA	NA	NA	NA	NA	NA	NA
1	9357030	9357724	NA	ENSSSCG00000035027,	NA	NA	NA	NA	NA	NA
1	9377431	9377746	NA	ENSSSCG00000035027,	NA	NA	NA	NA	NA	NA
1	9396596	9396919	NA	ENSSSCG00000035027,	NA	NA	NA	NA	NA	NA
1	9406213	9406781	NA	ENSSSCG00000035027,	NA	NA	NA	NA	NA	NA
1	9410774	9411921	NA	ENSSSCG00000035027,	NA	NA	NA	NA	NA	NA
1	9418953	9419241	NA	ENSSSCG00000035027,	NA	NA	NA	NA	NA	NA
1	9428997	9429324	NA	ENSSSCG00000035027,	NA	NA	NA	NA	NA	NA
1	9463293	9463755	NA	ENSSSCG00000035027,	NA	NA	NA	NA	NA	NA
1	9473082	9473797	NA	ENSSSCG00000035027,	NA	NA	NA	NA	NA	NA
1	9479474	9479809	NA	ENSSSCG00000035027,	NA	NA	NA	NA	NA	NA
1	9487610	9488488	NA	ENSSSCG00000035027,	NA	NA	NA	NA	NA	NA
1	9495638	9496714	NA	ENSSSCG00000035027,	NA	NA	NA	NA	NA	NA
1	9501611	9503924	NA	ENSSSCG00000035027,	NA	NA	NA	NA	NA	NA
1	9508614	9510532	NA	ENSSSCG00000035027,	NA	NA	NA	NA	NA	NA
1	9510852	9511573	NA	ENSSSCG00000035027,	NA	NA	NA	NA	NA	NA
1	9517562	9518092	NA	ENSSSCG00000035027,	NA	NA	NA	NA	NA	NA
1	9524886	9525971	NA	ENSSSCG00000035027,	NA	NA	NA	NA	NA	NA
1	9530239	9532838	NA	ENSSSCG00000035027,	NA	NA	NA	NA	NA	NA
1	9542859	9543509	NA	ENSSSCG00000035027,	NA	NA	NA	NA	NA	NA
1	9549307	9550919	NA	ENSSSCG00000035027,	NA	NA	NA	NA	NA	NA
1	9567995	9568417	NA	ENSSSCG00000035027,	NA	NA	NA	NA	NA	NA
1	9572875	9573220	NA	ENSSSCG00000035027,	NA	NA	NA	NA	NA	NA
1	9582195	9582978	NA	ENSSSCG00000035027,	NA	NA	NA	NA	NA	NA
1	9583838	9584300	NA	ENSSSCG00000035027,	NA	NA	NA	NA	NA	NA
1	9588268	9588582	NA	ENSSSCG00000035027,	NA	NA	NA	NA	NA	NA
1	9620416	9621928	ENSSSCG00000038527,	NA	ENSSSCG00000038527,	ENSSSCG00000035027,ENSSSCG00000038527,	ENSSSCG00000035027,ENSSSCG00000038527,	NA	NA	ENSSSCG00000038527,
1	9646318	9646693	NA	NA	NA	NA	NA	NA	NA	NA
1	9667233	9668352	ENSSSCG00000004063,	NA	ENSSSCG00000004063,	ENSSSCG00000004063,	ENSSSCG00000004063,	NA	NA	NA
1	9675470	9677418	NA	ENSSSCG00000004063,	NA	NA	NA	NA	NA	NA
1	9683087	9683692	NA	ENSSSCG00000004063,	NA	NA	NA	NA	NA	NA
1	9724335	9724828	NA	NA	NA	NA	NA	NA	NA	NA
1	9730100	9731347	NA	NA	NA	NA	NA	NA	NA	NA
1	9737087	9737943	NA	NA	NA	NA	NA	NA	NA	NA
1	9747672	9747951	NA	NA	NA	NA	NA	NA	NA	NA
1	9750353	9750711	NA	NA	NA	NA	NA	NA	NA	NA
1	9770539	9770989	NA	NA	NA	NA	NA	NA	NA	NA
1	9778260	9778557	NA	NA	NA	NA	NA	NA	NA	NA
1	9783513	9783932	NA	NA	NA	NA	NA	NA	NA	NA
1	9791103	9791442	NA	NA	NA	NA	NA	NA	ENSSSCG00000004064,	ENSSSCG00000004064,
1	9799823	9800257	ENSSSCG00000004064,	NA	NA	NA	NA	NA	NA	NA
1	9809845	9810162	NA	ENSSSCG00000004064,	NA	NA	NA	NA	NA	NA
1	9817221	9817535	ENSSSCG00000004064,	NA	NA	NA	NA	NA	NA	NA
1	9817878	9818163	NA	ENSSSCG00000004064,	NA	NA	NA	NA	NA	NA
1	9818497	9819710	NA	ENSSSCG00000004064,	NA	NA	NA	NA	NA	NA
1	9847529	9848221	NA	ENSSSCG00000004064,	NA	NA	NA	NA	NA	NA
1	9861467	9861829	NA	ENSSSCG00000004064,	NA	NA	NA	NA	NA	NA
1	9862731	9863059	NA	ENSSSCG00000004064,	NA	NA	NA	NA	NA	NA
1	9866725	9867904	NA	ENSSSCG00000004064,	NA	NA	NA	NA	NA	NA
1	9873860	9874554	NA	ENSSSCG00000004064,	NA	NA	NA	NA	NA	NA
1	9876354	9876669	NA	ENSSSCG00000004064,	NA	NA	NA	NA	NA	NA
1	9887328	9887618	NA	ENSSSCG00000004064,	NA	NA	NA	NA	NA	NA
1	9924678	9925024	NA	ENSSSCG00000004064,	NA	ENSSSCG00000004064,	ENSSSCG00000004064,	NA	NA	NA
1	9930421	9930822	NA	ENSSSCG00000004064,	NA	NA	NA	NA	NA	NA
1	9957479	9957782	NA	ENSSSCG00000004064,	NA	NA	NA	NA	NA	NA
1	9965802	9966172	NA	ENSSSCG00000004064,	NA	NA	NA	NA	NA	NA
1	9977732	9978465	NA	ENSSSCG00000004064,	NA	NA	NA	NA	NA	NA
1	9982721	9983599	NA	ENSSSCG00000004064,	NA	NA	NA	NA	NA	NA
1	9986618	9987731	NA	ENSSSCG00000004064,	NA	NA	NA	NA	NA	NA
1	9992736	9994226	NA	ENSSSCG00000004064,	NA	NA	NA	NA	NA	NA
1	10000288	10000691	NA	ENSSSCG00000004064,	NA	NA	NA	NA	NA	NA
1	10014477	10014868	NA	ENSSSCG00000004064,	NA	NA	NA	NA	NA	NA
1	10026389	10026592	NA	ENSSSCG00000004064,	NA	NA	NA	NA	NA	NA
1	10029237	10030050	NA	ENSSSCG00000004064,	NA	NA	NA	NA	NA	NA
1	10038899	10040511	NA	ENSSSCG00000004064,	NA	NA	NA	NA	NA	NA
1	10048240	10049555	NA	ENSSSCG00000004064,	NA	NA	NA	NA	NA	NA
1	10053744	10054498	NA	ENSSSCG00000004064,	NA	NA	NA	NA	NA	NA
1	10054890	10055233	NA	ENSSSCG00000004064,	NA	NA	NA	NA	NA	NA
1	10060132	10061952	NA	ENSSSCG00000004064,	NA	NA	NA	NA	NA	NA
1	10069880	10070442	NA	ENSSSCG00000004064,	NA	ENSSSCG00000004064,	ENSSSCG00000004064,	NA	NA	NA
1	10073374	10073770	NA	ENSSSCG00000004064,	NA	NA	ENSSSCG00000004064,	NA	NA	NA
1	10087027	10087347	NA	ENSSSCG00000004064,	NA	NA	NA	NA	NA	NA
1	10097824	10098506	NA	ENSSSCG00000004064,	NA	NA	NA	NA	NA	NA
1	10099015	10099533	ENSSSCG00000004064,	NA	NA	NA	NA	NA	NA	NA
1	10106646	10107417	NA	ENSSSCG00000004064,	NA	NA	NA	NA	NA	NA
1	10118615	10119036	NA	ENSSSCG00000004064,	NA	NA	NA	NA	NA	NA
1	10133551	10133827	NA	ENSSSCG00000004064,	NA	NA	ENSSSCG00000019015,	NA	NA	ENSSSCG00000019015,
1	10142465	10144011	NA	ENSSSCG00000004064,	NA	NA	NA	NA	NA	NA
1	10153799	10154208	NA	ENSSSCG00000004064,	NA	NA	NA	NA	NA	NA
1	10164741	10165032	NA	ENSSSCG00000004064,	NA	NA	NA	NA	NA	NA
1	10175752	10177106	ENSSSCG00000004064,	NA	NA	NA	NA	NA	NA	NA
1	10189736	10190086	NA	ENSSSCG00000004064,	NA	NA	NA	NA	NA	NA
1	10211414	10213034	NA	ENSSSCG00000004064,	NA	NA	NA	NA	NA	NA
1	10224620	10227285	ENSSSCG00000004064,	NA	ENSSSCG00000004064,	ENSSSCG00000004064,	ENSSSCG00000004064,	NA	NA	NA
1	10232689	10233825	NA	NA	NA	NA	ENSSSCG00000004064,	NA	NA	NA
1	10252262	10252668	NA	NA	NA	NA	NA	NA	NA	NA
1	10310977	10312683	NA	NA	NA	NA	NA	NA	NA	NA
1	10342175	10342967	NA	NA	NA	NA	NA	NA	NA	NA
1	10353476	10355817	NA	NA	NA	NA	NA	NA	NA	NA
1	10365997	10366772	NA	NA	NA	NA	NA	NA	NA	NA
1	10379815	10380348	NA	NA	NA	NA	NA	NA	NA	NA
1	10393274	10393663	NA	NA	NA	NA	NA	NA	NA	NA
1	10410685	10412065	NA	NA	NA	NA	NA	NA	NA	NA
1	10418561	10419558	NA	NA	NA	NA	NA	NA	NA	NA
1	10426226	10426632	NA	NA	NA	NA	NA	NA	NA	NA
1	10442100	10442421	NA	NA	NA	NA	NA	NA	NA	NA
1	10463753	10464090	NA	NA	NA	NA	NA	NA	NA	NA
1	10483007	10483518	NA	NA	NA	NA	NA	NA	NA	NA
1	10553530	10554276	NA	NA	NA	NA	NA	NA	NA	NA
1	10577483	10578123	NA	NA	NA	NA	NA	NA	NA	NA
1	10578452	10579029	NA	NA	NA	NA	NA	NA	NA	NA
1	10583087	10583909	NA	NA	NA	NA	NA	NA	NA	NA
1	10603077	10603422	NA	NA	NA	NA	NA	NA	NA	NA
1	10607340	10607690	NA	NA	NA	NA	NA	NA	NA	NA
1	10617203	10617893	NA	NA	NA	NA	NA	NA	NA	NA
1	10633402	10633780	NA	NA	NA	NA	NA	NA	NA	NA
1	10642435	10643085	NA	NA	NA	NA	NA	NA	NA	NA
1	10648182	10648480	NA	NA	NA	NA	NA	NA	NA	NA
1	10665852	10666617	NA	NA	NA	NA	NA	NA	NA	NA
1	10687711	10688138	NA	NA	NA	NA	NA	NA	NA	NA
1	10690795	10691829	NA	NA	NA	NA	NA	NA	NA	NA
1	10702624	10702899	NA	NA	NA	NA	NA	NA	NA	NA
1	10758926	10759342	NA	NA	NA	NA	NA	NA	NA	NA
1	10769799	10770220	NA	NA	NA	NA	NA	NA	NA	NA
1	10771302	10771808	NA	NA	NA	NA	NA	NA	NA	NA
1	10777240	10777534	NA	NA	NA	NA	NA	NA	NA	NA
1	10790412	10790741	NA	NA	NA	NA	NA	NA	NA	NA
1	10832439	10833199	NA	NA	NA	NA	NA	NA	NA	NA
1	10851890	10852201	NA	NA	NA	NA	NA	NA	NA	NA
1	10877300	10877785	NA	NA	NA	NA	NA	NA	NA	NA
1	10993649	10994003	NA	NA	NA	NA	NA	NA	NA	NA
1	11041327	11041929	NA	NA	NA	NA	NA	NA	NA	NA
1	11087509	11087955	NA	NA	NA	NA	NA	NA	NA	NA
1	11161406	11161721	NA	NA	NA	NA	NA	NA	NA	NA
1	11202297	11202501	NA	NA	NA	NA	NA	NA	NA	NA
1	11311935	11312542	NA	NA	NA	NA	NA	NA	NA	NA
1	11312975	11313469	NA	NA	NA	NA	NA	NA	NA	NA
1	11345516	11346156	NA	NA	NA	NA	NA	NA	NA	NA
1	11377956	11378175	NA	NA	NA	NA	NA	NA	NA	NA
1	11378862	11379338	NA	NA	NA	NA	NA	NA	NA	NA
1	11428473	11429435	NA	NA	NA	NA	NA	NA	NA	NA
1	11429937	11430998	NA	NA	NA	NA	NA	NA	NA	NA
1	11440599	11440983	NA	NA	NA	ENSSSCG00000004069,	ENSSSCG00000004069,	NA	NA	ENSSSCG00000004069,
1	11450092	11450679	NA	ENSSSCG00000004068,	NA	NA	ENSSSCG00000004068,	NA	NA	NA
1	11477154	11477609	NA	ENSSSCG00000004068,	NA	NA	NA	NA	NA	NA
1	11485748	11486120	NA	ENSSSCG00000004068,	NA	NA	NA	NA	NA	NA
1	11523248	11523575	NA	NA	NA	NA	NA	NA	NA	NA
1	11547704	11548385	NA	NA	NA	NA	NA	NA	NA	NA
1	11559607	11560113	NA	NA	NA	NA	NA	NA	NA	NA
1	11565684	11567003	ENSSSCG00000024361,	NA	ENSSSCG00000024361,	ENSSSCG00000024361,	ENSSSCG00000024361,	NA	NA	NA
1	11583412	11584012	NA	ENSSSCG00000024361,	NA	NA	NA	NA	NA	NA
1	11591666	11593169	NA	ENSSSCG00000024361,	NA	NA	NA	NA	NA	NA
1	11593548	11594067	NA	ENSSSCG00000024361,	NA	NA	NA	NA	NA	NA
1	11608325	11608956	NA	ENSSSCG00000024361,	NA	NA	NA	NA	NA	NA
1	11612021	11612446	NA	ENSSSCG00000024361,	NA	NA	NA	NA	NA	NA
1	11617903	11618801	ENSSSCG00000004067,	NA	ENSSSCG00000004067,	ENSSSCG00000004067,	ENSSSCG00000004067,	NA	ENSSSCG00000004067,	ENSSSCG00000004067,
1	11621369	11621556	NA	ENSSSCG00000024361,	NA	NA	ENSSSCG00000004067,	NA	NA	ENSSSCG00000004067,
1	11634468	11635059	NA	ENSSSCG00000024361,	NA	NA	NA	NA	NA	NA
1	11639419	11639897	ENSSSCG00000024361,	NA	NA	NA	NA	NA	NA	NA
1	11640334	11640511	NA	ENSSSCG00000024361,	NA	NA	NA	NA	NA	NA
1	11646340	11647036	NA	ENSSSCG00000024361,	NA	NA	NA	NA	NA	ENSSSCG00000004065,
1	11648057	11648444	ENSSSCG00000024361,	NA	NA	NA	NA	NA	ENSSSCG00000004065,	ENSSSCG00000004065,ENSSSCG00000024361,
1	11658069	11659216	ENSSSCG00000004065,	NA	NA	NA	NA	NA	NA	ENSSSCG00000024361,
1	11664709	11665467	ENSSSCG00000004065,	NA	NA	NA	NA	NA	NA	NA
1	11678143	11678556	ENSSSCG00000004065,	NA	NA	NA	ENSSSCG00000004065,	NA	NA	NA
1	11683674	11683983	NA	ENSSSCG00000004065,	NA	ENSSSCG00000004065,	ENSSSCG00000004065,	NA	NA	NA
1	11687545	11687892	NA	ENSSSCG00000004065,	NA	NA	ENSSSCG00000004065,	NA	NA	NA
1	11698162	11698475	NA	ENSSSCG00000004065,	NA	NA	NA	NA	NA	NA
1	11713107	11713981	NA	ENSSSCG00000004065,	NA	NA	NA	NA	NA	NA
1	11722023	11722505	NA	ENSSSCG00000004065,	NA	NA	NA	NA	NA	NA
1	11724649	11726102	NA	ENSSSCG00000004065,	NA	NA	NA	NA	NA	NA
1	11734531	11735527	ENSSSCG00000004065,	NA	NA	NA	NA	NA	NA	NA
1	11736310	11736889	NA	ENSSSCG00000004065,	NA	NA	NA	NA	NA	NA
1	11747302	11748289	NA	ENSSSCG00000004065,	NA	NA	NA	NA	NA	NA
1	11757173	11758336	NA	ENSSSCG00000004065,	NA	NA	NA	NA	NA	NA
1	11765287	11765488	ENSSSCG00000004065,	NA	NA	NA	NA	NA	NA	NA
1	11811413	11811752	NA	NA	NA	NA	NA	NA	NA	NA
1	11828439	11828782	NA	NA	NA	NA	NA	NA	NA	NA
1	11829532	11830772	NA	NA	NA	NA	NA	NA	NA	NA
1	11835740	11836025	NA	NA	NA	NA	NA	NA	NA	NA
1	11841682	11842098	NA	NA	NA	NA	NA	NA	NA	NA
1	11855280	11855657	NA	NA	NA	NA	NA	NA	NA	NA
1	11861337	11862335	NA	NA	NA	NA	NA	NA	NA	NA
1	11870736	11872229	NA	NA	NA	NA	NA	NA	NA	NA
1	11886064	11886528	NA	NA	NA	NA	NA	NA	NA	NA
1	11886802	11888746	NA	NA	NA	NA	NA	NA	NA	NA
1	11892930	11895147	NA	NA	NA	NA	NA	NA	NA	NA
1	11904115	11904422	NA	NA	NA	NA	NA	NA	NA	NA
1	11905495	11906165	NA	NA	NA	NA	NA	NA	NA	NA
1	11910277	11910563	NA	NA	NA	NA	NA	NA	NA	NA
1	11920043	11920424	NA	NA	NA	NA	NA	NA	NA	NA
1	11928492	11928900	NA	NA	NA	NA	NA	NA	NA	ENSSSCG00000004070,
1	11952197	11952490	NA	ENSSSCG00000004070,	NA	NA	NA	NA	NA	NA
1	11962949	11964493	NA	ENSSSCG00000004070,	NA	NA	NA	NA	NA	NA
1	11984008	11984801	NA	ENSSSCG00000004070,	NA	NA	NA	NA	NA	NA
1	11989266	11989790	NA	ENSSSCG00000004070,	NA	NA	NA	NA	NA	NA
1	11990119	11990992	NA	ENSSSCG00000004070,	NA	NA	NA	NA	NA	NA
1	11996990	11997433	NA	ENSSSCG00000004070,	NA	NA	NA	NA	NA	NA
1	12006396	12007502	NA	ENSSSCG00000004070,	NA	NA	NA	NA	NA	NA
1	12028475	12028751	NA	ENSSSCG00000004070,	NA	NA	NA	NA	NA	NA
1	12032417	12032915	NA	ENSSSCG00000004070,	NA	NA	NA	NA	NA	NA
1	12036031	12036391	NA	ENSSSCG00000004070,	NA	NA	NA	NA	NA	ENSSSCG00000004070,
1	12038392	12039117	NA	ENSSSCG00000004070,	NA	NA	NA	NA	NA	ENSSSCG00000004070,
1	12064072	12065802	ENSSSCG00000004070,	NA	NA	NA	NA	NA	NA	NA
1	12070285	12070595	NA	ENSSSCG00000004070,	NA	NA	ENSSSCG00000004070,	NA	NA	NA
1	12093801	12094439	NA	ENSSSCG00000004070,	NA	NA	NA	NA	NA	NA
1	12099180	12100201	NA	ENSSSCG00000004070,	NA	NA	NA	NA	NA	NA
1	12101620	12101938	NA	ENSSSCG00000004070,	NA	NA	NA	NA	NA	NA
1	12104774	12105281	NA	ENSSSCG00000004070,	NA	NA	NA	NA	NA	NA
1	12107105	12107786	NA	ENSSSCG00000004070,	NA	NA	NA	NA	NA	NA
1	12109949	12110359	NA	ENSSSCG00000004070,	NA	NA	NA	NA	NA	NA
1	12121159	12122957	ENSSSCG00000004070,	NA	ENSSSCG00000004070,	ENSSSCG00000004070,	ENSSSCG00000004070,	NA	NA	NA
1	12155320	12155613	NA	NA	NA	NA	NA	NA	NA	NA
1	12159806	12161116	NA	NA	NA	NA	NA	NA	NA	NA
1	12193993	12194293	NA	NA	NA	NA	NA	NA	NA	NA
1	12195299	12195606	NA	NA	NA	NA	NA	NA	NA	NA
1	12219501	12219877	NA	NA	NA	NA	ENSSSCG00000033953,	NA	NA	NA
1	12224741	12225379	ENSSSCG00000033953,	NA	ENSSSCG00000033953,	ENSSSCG00000033953,	ENSSSCG00000033953,	NA	ENSSSCG00000033953,	ENSSSCG00000033953,
1	12229174	12229535	NA	NA	NA	NA	ENSSSCG00000033953,	NA	NA	ENSSSCG00000033953,
1	12231389	12231976	NA	NA	NA	NA	NA	NA	NA	NA
1	12233192	12233583	NA	NA	NA	NA	NA	NA	NA	NA
1	12248225	12248715	NA	NA	NA	NA	NA	NA	NA	NA
1	12262476	12262798	NA	NA	NA	NA	NA	NA	NA	NA
1	12271776	12272392	NA	NA	NA	NA	NA	NA	NA	NA
1	12297293	12298199	ENSSSCG00000004071,	NA	ENSSSCG00000004071,	ENSSSCG00000004071,	ENSSSCG00000004071,	NA	NA	NA
1	12330059	12330700	NA	ENSSSCG00000004071,	NA	NA	NA	NA	NA	NA
1	12336947	12337595	NA	ENSSSCG00000004071,	NA	NA	NA	NA	NA	NA
1	12346691	12347448	NA	ENSSSCG00000004071,	NA	NA	NA	NA	NA	NA
1	12374953	12375396	NA	ENSSSCG00000004071,	NA	NA	NA	NA	NA	NA
1	12387886	12388244	ENSSSCG00000004071,	NA	NA	NA	NA	NA	NA	NA
1	12393119	12393431	NA	ENSSSCG00000004071,	NA	NA	NA	NA	NA	ENSSSCG00000004071,
1	12409450	12410272	NA	NA	NA	NA	NA	NA	NA	NA
1	12425723	12426281	NA	NA	NA	NA	NA	NA	NA	NA
1	12430612	12431107	NA	NA	NA	NA	NA	NA	NA	NA
1	12437150	12437612	NA	NA	NA	NA	NA	NA	NA	NA
1	12439064	12439977	NA	NA	NA	NA	NA	NA	NA	NA
1	12463955	12465079	NA	NA	NA	NA	NA	NA	NA	NA
1	12469287	12469577	NA	NA	NA	NA	NA	NA	NA	NA
1	12476305	12476732	NA	NA	NA	NA	NA	NA	NA	NA
1	12488724	12489657	NA	NA	NA	NA	NA	NA	NA	NA
1	12492384	12492670	NA	NA	NA	NA	NA	NA	NA	NA
1	12497071	12497436	NA	NA	NA	NA	NA	NA	NA	NA
1	12502260	12503927	NA	NA	NA	NA	NA	NA	NA	NA
1	12504982	12505297	NA	NA	NA	NA	NA	NA	NA	NA
1	12516412	12517935	NA	NA	NA	NA	NA	NA	NA	NA
1	12523692	12525187	NA	NA	NA	NA	ENSSSCG00000004072,	NA	NA	NA
1	12527420	12529213	ENSSSCG00000004072,	NA	ENSSSCG00000004072,	ENSSSCG00000004072,	ENSSSCG00000004072,	NA	NA	NA
1	12536959	12537487	NA	ENSSSCG00000004072,	NA	NA	NA	NA	NA	NA
1	12537979	12538492	NA	ENSSSCG00000004072,	NA	NA	NA	NA	NA	NA
1	12542621	12543854	NA	ENSSSCG00000004072,	NA	NA	NA	NA	NA	NA
1	12550554	12551004	NA	ENSSSCG00000004072,	NA	NA	NA	NA	NA	NA
1	12554299	12555244	NA	ENSSSCG00000004072,	NA	NA	NA	NA	NA	NA
1	12561192	12561638	NA	ENSSSCG00000004072,	NA	NA	NA	NA	NA	NA
1	12569907	12571100	NA	ENSSSCG00000004072,	NA	NA	NA	NA	NA	NA
1	12572642	12573194	NA	ENSSSCG00000004072,	NA	NA	NA	NA	NA	NA
1	12585581	12586039	NA	ENSSSCG00000004072,	NA	NA	NA	NA	NA	NA
1	12591167	12591985	NA	ENSSSCG00000004072,	NA	NA	NA	NA	NA	NA
1	12599835	12600289	NA	NA	NA	NA	NA	NA	NA	ENSSSCG00000004072,
1	12601271	12602978	NA	NA	NA	NA	NA	NA	NA	ENSSSCG00000004072,
1	12610869	12612551	NA	NA	NA	NA	NA	NA	NA	NA
1	12649436	12649955	NA	ENSSSCG00000004074,	NA	NA	NA	NA	NA	NA
1	12667583	12667857	NA	ENSSSCG00000004074,	NA	NA	NA	NA	NA	NA
1	12671530	12671915	NA	ENSSSCG00000004074,	NA	NA	NA	NA	NA	NA
1	12679562	12680101	NA	ENSSSCG00000004074,	NA	NA	NA	NA	NA	NA
1	12680111	12680356	NA	ENSSSCG00000004074,	NA	NA	NA	NA	NA	NA
1	12701769	12702290	ENSSSCG00000004074,	NA	NA	ENSSSCG00000004074,	ENSSSCG00000004074,	NA	NA	NA
1	12704421	12704867	NA	NA	NA	NA	ENSSSCG00000004074,	NA	NA	NA
1	12754537	12754937	NA	NA	NA	NA	NA	NA	NA	NA
1	12786736	12787442	NA	NA	NA	NA	NA	NA	NA	NA
1	12802815	12803202	NA	NA	NA	NA	NA	NA	NA	NA
1	12806759	12807385	NA	NA	NA	NA	NA	NA	NA	NA
1	12808580	12809050	NA	NA	NA	NA	NA	NA	NA	NA
1	12813067	12813645	NA	NA	NA	NA	NA	NA	NA	NA
1	12818972	12819399	NA	NA	NA	NA	NA	NA	NA	NA
1	12838420	12838898	NA	NA	NA	NA	NA	NA	NA	NA
1	12854098	12854622	NA	NA	NA	NA	NA	NA	NA	NA
1	12856093	12857282	NA	NA	NA	NA	NA	NA	NA	NA
1	12857292	12857674	NA	NA	NA	NA	NA	NA	NA	NA
1	12859978	12860362	NA	NA	NA	NA	NA	NA	NA	NA
1	12881835	12882182	NA	NA	NA	NA	NA	NA	NA	NA
1	12999156	12999758	NA	NA	NA	NA	NA	NA	NA	NA
1	13055738	13055983	NA	NA	NA	NA	NA	NA	NA	NA
1	13078390	13078848	NA	NA	NA	NA	NA	NA	NA	NA
1	13078873	13079131	NA	NA	NA	NA	NA	NA	NA	NA
1	13121797	13122187	NA	NA	NA	NA	NA	NA	NA	NA
1	13177867	13178398	NA	NA	NA	NA	NA	NA	NA	NA
1	13182626	13183077	NA	NA	NA	NA	NA	NA	NA	NA
1	13218105	13218951	NA	NA	NA	NA	NA	NA	NA	NA
1	13222790	13223439	NA	NA	NA	NA	NA	NA	NA	NA
1	13296720	13297098	NA	NA	NA	NA	NA	NA	NA	NA
1	13332232	13332957	NA	NA	NA	NA	NA	NA	NA	NA
1	13337817	13338137	NA	NA	NA	NA	ENSSSCG00000004075,	NA	NA	NA
1	13340113	13340764	ENSSSCG00000004075,	NA	ENSSSCG00000004075,	ENSSSCG00000004075,	ENSSSCG00000004075,	NA	NA	NA
1	13357324	13357920	NA	ENSSSCG00000004075,	NA	NA	NA	NA	NA	NA
1	13395168	13395548	NA	ENSSSCG00000004075,	NA	NA	NA	NA	NA	NA
1	13398343	13398652	NA	ENSSSCG00000004075,	NA	NA	NA	NA	NA	NA
1	13419830	13420109	NA	ENSSSCG00000004075,	NA	NA	NA	NA	NA	NA
1	13421396	13421742	NA	ENSSSCG00000004075,	NA	NA	NA	NA	NA	NA
1	13430436	13431160	ENSSSCG00000004075,	NA	NA	NA	NA	NA	NA	NA
1	13436808	13437197	NA	ENSSSCG00000004075,	NA	NA	NA	NA	NA	ENSSSCG00000004075,
1	13445603	13447045	ENSSSCG00000004076,	NA	ENSSSCG00000004076,	ENSSSCG00000004076,	ENSSSCG00000004076,	NA	NA	ENSSSCG00000004075,
1	13458690	13459073	NA	NA	NA	NA	NA	NA	ENSSSCG00000004076,	ENSSSCG00000004076,
1	13466403	13467839	ENSSSCG00000004077,	NA	ENSSSCG00000004077,	ENSSSCG00000004077,	ENSSSCG00000004077,	NA	NA	NA
1	13473663	13474031	NA	ENSSSCG00000004077,	NA	NA	NA	NA	NA	NA
1	13475736	13477377	ENSSSCG00000004077,	NA	NA	NA	NA	NA	NA	ENSSSCG00000004077,
1	13481551	13481859	ENSSSCG00000004077,	NA	NA	NA	NA	NA	ENSSSCG00000004077,	ENSSSCG00000004077,
1	13482660	13483008	NA	NA	NA	NA	NA	NA	ENSSSCG00000004077,	ENSSSCG00000004077,
1	13492147	13492865	NA	NA	NA	NA	NA	NA	NA	NA
1	13605436	13605809	NA	NA	NA	NA	NA	NA	NA	NA
1	13609352	13609639	NA	NA	NA	NA	NA	NA	NA	ENSSSCG00000004078,
1	13624954	13625430	NA	NA	NA	NA	ENSSSCG00000004078,	NA	NA	NA
1	13710518	13710820	NA	NA	NA	NA	ENSSSCG00000004081,	NA	NA	NA
1	13715440	13717747	ENSSSCG00000004081,	NA	ENSSSCG00000004081,	ENSSSCG00000004081,	ENSSSCG00000004081,	NA	NA	NA
1	13722059	13722788	NA	ENSSSCG00000004081,	NA	ENSSSCG00000004081,	ENSSSCG00000004081,	NA	NA	NA
1	13725835	13727086	NA	ENSSSCG00000004081,	NA	NA	ENSSSCG00000004081,	NA	NA	NA
1	13734443	13735695	NA	ENSSSCG00000004081,	NA	NA	NA	NA	NA	NA
1	13751074	13751837	NA	ENSSSCG00000004081,	NA	NA	NA	NA	NA	NA
1	13754838	13755259	NA	ENSSSCG00000004081,	NA	NA	NA	NA	NA	NA
1	13760144	13761386	NA	ENSSSCG00000004081,	NA	NA	NA	NA	NA	NA
1	13764739	13765883	NA	ENSSSCG00000004081,	NA	NA	NA	NA	NA	NA
1	13773868	13774824	NA	ENSSSCG00000004081,	NA	NA	NA	NA	NA	NA
1	13779796	13780222	NA	ENSSSCG00000004081,	NA	NA	NA	NA	NA	NA
1	13783857	13785780	NA	ENSSSCG00000004081,	NA	NA	NA	NA	NA	NA
1	13791592	13791780	NA	ENSSSCG00000004081,	NA	NA	NA	NA	NA	NA
1	13792153	13792751	NA	ENSSSCG00000004081,	NA	NA	NA	NA	NA	NA
1	13813220	13813549	NA	ENSSSCG00000004081,	NA	NA	NA	NA	NA	NA
1	13815120	13815835	NA	ENSSSCG00000004081,	NA	NA	NA	NA	NA	NA
1	13818291	13819811	NA	ENSSSCG00000004081,	NA	NA	NA	NA	NA	NA
1	13830421	13830828	NA	ENSSSCG00000004081,	NA	NA	NA	NA	NA	NA
1	13834394	13834845	ENSSSCG00000004081,	NA	NA	NA	NA	NA	NA	NA
1	13879927	13880524	ENSSSCG00000004081,	NA	NA	NA	NA	NA	NA	NA
1	13887793	13888152	NA	ENSSSCG00000004081,	NA	NA	NA	NA	NA	NA
1	13888244	13888827	NA	ENSSSCG00000004081,	NA	NA	NA	NA	NA	NA
1	13906411	13906716	NA	ENSSSCG00000004081,	NA	NA	NA	NA	NA	NA
1	13907225	13907876	NA	ENSSSCG00000004081,	NA	NA	NA	NA	NA	NA
1	13918195	13918619	NA	ENSSSCG00000004081,	NA	NA	NA	NA	NA	ENSSSCG00000004081,
1	13931201	13931524	NA	ENSSSCG00000004081,	NA	NA	NA	NA	NA	NA
1	13933756	13934080	NA	ENSSSCG00000004081,	NA	NA	NA	NA	NA	NA
1	13943172	13943617	NA	ENSSSCG00000004081,	NA	NA	NA	NA	NA	NA
1	13946885	13947522	NA	ENSSSCG00000004081,	NA	NA	NA	NA	NA	NA
1	13948463	13949230	NA	ENSSSCG00000004081,	NA	NA	NA	NA	NA	NA
1	13980655	13981128	NA	ENSSSCG00000004081,	NA	NA	NA	NA	NA	NA
1	13990911	13991289	NA	ENSSSCG00000004081,	NA	NA	NA	NA	NA	NA
1	13998917	13999305	NA	ENSSSCG00000004081,	NA	NA	NA	NA	NA	NA
1	14000232	14000722	NA	ENSSSCG00000004081,	NA	NA	NA	NA	NA	NA
1	14017663	14018235	NA	ENSSSCG00000004081,	NA	ENSSSCG00000034008,	ENSSSCG00000021273,ENSSSCG00000034008,	NA	NA	ENSSSCG00000034008,
1	14028384	14029426	ENSSSCG00000021273,	NA	NA	NA	NA	NA	NA	ENSSSCG00000021273,
1	14035897	14036357	NA	ENSSSCG00000004081,	NA	NA	NA	NA	NA	ENSSSCG00000021273,
1	14052236	14052783	NA	NA	NA	NA	NA	NA	NA	NA
1	14058120	14058602	NA	NA	NA	NA	NA	NA	NA	NA
1	14059338	14060484	NA	NA	NA	NA	NA	NA	NA	NA
1	14063609	14063903	NA	NA	NA	NA	NA	NA	NA	NA
1	14075967	14076309	NA	ENSSSCG00000031744,	NA	NA	NA	NA	NA	NA
1	14087165	14087523	ENSSSCG00000031744,	NA	NA	NA	NA	NA	NA	ENSSSCG00000031744,
1	14088090	14088753	NA	ENSSSCG00000031744,	NA	NA	NA	NA	NA	ENSSSCG00000031744,
1	14103285	14104396	NA	NA	NA	NA	NA	NA	NA	NA
1	14109975	14111078	NA	NA	NA	NA	NA	NA	NA	NA
1	14120061	14120405	NA	NA	NA	NA	NA	NA	NA	NA
1	14133752	14135483	NA	NA	NA	NA	NA	NA	NA	NA
1	14148159	14149743	NA	NA	NA	NA	ENSSSCG00000004082,	NA	NA	NA
1	14160511	14161122	NA	ENSSSCG00000004082,	NA	NA	NA	NA	NA	NA
1	14175760	14177187	NA	ENSSSCG00000004082,	NA	NA	NA	NA	NA	NA
1	14177949	14178576	ENSSSCG00000004082,	NA	NA	NA	NA	NA	NA	NA
1	14195881	14196216	NA	ENSSSCG00000004082,	NA	NA	NA	NA	NA	NA
1	14203190	14203870	NA	NA	NA	NA	NA	NA	NA	ENSSSCG00000004082,
1	14210292	14210612	NA	NA	NA	NA	NA	NA	NA	NA
1	14219675	14220625	ENSSSCG00000025777,	NA	NA	NA	NA	NA	ENSSSCG00000025777,	ENSSSCG00000025777,
1	14220990	14221365	ENSSSCG00000025777,	NA	NA	NA	NA	NA	NA	ENSSSCG00000025777,
1	14229871	14231099	NA	ENSSSCG00000025777,	NA	NA	NA	NA	NA	ENSSSCG00000025777,
1	14264520	14265406	NA	ENSSSCG00000025777,	NA	NA	NA	NA	NA	NA
1	14301287	14301493	NA	ENSSSCG00000025777,	NA	NA	NA	NA	NA	NA
1	14302441	14303109	NA	ENSSSCG00000025777,	NA	NA	NA	NA	NA	NA
1	14322660	14323143	NA	ENSSSCG00000025777,	NA	NA	NA	NA	NA	NA
1	14334782	14335369	NA	ENSSSCG00000025777,	NA	NA	NA	NA	NA	NA
1	14347154	14347640	NA	ENSSSCG00000025777,	NA	NA	NA	NA	NA	NA
1	14402545	14402819	NA	ENSSSCG00000025777,	NA	NA	NA	NA	NA	NA
1	14414534	14414936	NA	ENSSSCG00000025777,	NA	NA	NA	NA	NA	NA
1	14437812	14438169	NA	ENSSSCG00000025777,	NA	NA	NA	NA	NA	NA
1	14464143	14464851	NA	ENSSSCG00000025777,	NA	NA	NA	NA	NA	NA
1	14470632	14471156	NA	ENSSSCG00000025777,	NA	NA	NA	NA	NA	NA
1	14489488	14489939	NA	ENSSSCG00000025777,	NA	NA	ENSSSCG00000025777,	NA	NA	NA
1	14491006	14491358	ENSSSCG00000025777,	NA	NA	ENSSSCG00000025777,	ENSSSCG00000025777,	NA	NA	ENSSSCG00000004087,
1	14510163	14510856	NA	ENSSSCG00000004087,	NA	NA	ENSSSCG00000025777,	NA	NA	ENSSSCG00000004087,
1	14545681	14547056	NA	ENSSSCG00000004087,	NA	NA	NA	NA	NA	NA
1	14566410	14566708	NA	ENSSSCG00000004087,	NA	NA	NA	NA	NA	NA
1	14569871	14570458	NA	ENSSSCG00000004087,	NA	NA	NA	NA	NA	NA
1	14583461	14584022	NA	ENSSSCG00000004087,	NA	NA	NA	NA	NA	NA
1	14585793	14586572	NA	ENSSSCG00000004087,	NA	NA	NA	NA	NA	NA
1	14600613	14602278	NA	ENSSSCG00000004087,	NA	NA	NA	NA	NA	NA
1	14613857	14614808	NA	ENSSSCG00000004087,	NA	NA	NA	NA	NA	NA
1	14640507	14640852	NA	ENSSSCG00000004087,	NA	NA	NA	NA	NA	NA
1	14709165	14709605	NA	ENSSSCG00000004087,	NA	NA	NA	NA	NA	NA
1	14750082	14751457	ENSSSCG00000004087,	NA	ENSSSCG00000004087,	ENSSSCG00000004087,	ENSSSCG00000004087,	NA	NA	NA
1	14774406	14775113	NA	NA	NA	NA	NA	NA	NA	ENSSSCG00000004088,
1	14781624	14782100	NA	ENSSSCG00000004088,	NA	NA	NA	NA	NA	NA
1	14788763	14789062	NA	ENSSSCG00000004088,	NA	NA	NA	NA	NA	NA
1	14794904	14795970	ENSSSCG00000004088,ENSSSCG00000004089,	NA	ENSSSCG00000004088,ENSSSCG00000004089,	ENSSSCG00000004088,ENSSSCG00000004089,	ENSSSCG00000004088,ENSSSCG00000004089,	NA	NA	NA
1	14850385	14851404	ENSSSCG00000004089,	NA	NA	NA	NA	NA	ENSSSCG00000004089,	ENSSSCG00000004089,
1	14859281	14859773	NA	NA	NA	NA	NA	NA	NA	NA
1	14866087	14867797	ENSSSCG00000004090,	NA	NA	ENSSSCG00000004090,	ENSSSCG00000004090,	NA	NA	NA
1	14874139	14874993	NA	ENSSSCG00000004090,	NA	NA	NA	NA	NA	NA
1	14882566	14883813	NA	ENSSSCG00000004090,	NA	NA	NA	NA	NA	NA
1	14908247	14910329	ENSSSCG00000031733,	NA	NA	NA	NA	NA	ENSSSCG00000031733,	ENSSSCG00000031733,
1	14919582	14919866	NA	ENSSSCG00000031733,	NA	NA	ENSSSCG00000031733,	NA	NA	NA
1	14930998	14932649	NA	ENSSSCG00000031733,	NA	NA	NA	NA	NA	NA
1	15016079	15016715	ENSSSCG00000031733,	NA	NA	ENSSSCG00000031733,	ENSSSCG00000031733,	NA	NA	NA
1	15043288	15043828	NA	NA	NA	NA	NA	NA	NA	NA
1	15053689	15054041	NA	NA	NA	NA	NA	NA	NA	NA
1	15062288	15062589	NA	NA	NA	NA	NA	NA	NA	NA
1	15088581	15089363	NA	NA	NA	NA	NA	NA	NA	NA
1	15098617	15099809	NA	NA	NA	NA	NA	NA	NA	NA
1	15106648	15107483	NA	NA	NA	NA	NA	NA	NA	NA
1	15116026	15116622	NA	NA	NA	NA	NA	NA	NA	NA
1	15122844	15123241	NA	NA	NA	NA	NA	NA	NA	NA
1	15123468	15123991	NA	NA	NA	NA	NA	NA	NA	NA
1	15127400	15128478	NA	NA	NA	NA	NA	NA	NA	NA
1	15139148	15139545	NA	NA	NA	NA	NA	NA	NA	NA
1	15159843	15160419	NA	ENSSSCG00000004092,	NA	NA	NA	NA	NA	NA
1	15161197	15161948	NA	ENSSSCG00000004092,	NA	NA	NA	NA	NA	NA
1	15170508	15170923	NA	ENSSSCG00000004092,	NA	NA	NA	NA	NA	NA
1	15175534	15176869	NA	ENSSSCG00000004092,	NA	NA	NA	NA	NA	NA
1	15187350	15187751	NA	ENSSSCG00000004092,	NA	NA	NA	NA	NA	NA
1	15189948	15190330	NA	ENSSSCG00000004092,	NA	NA	NA	NA	NA	NA
1	15220537	15220833	NA	ENSSSCG00000004092,	NA	NA	NA	NA	NA	NA
1	15224703	15225400	NA	ENSSSCG00000004092,	NA	NA	NA	NA	NA	NA
1	15232903	15233432	NA	ENSSSCG00000004092,	NA	NA	NA	NA	NA	NA
1	15235522	15236388	NA	ENSSSCG00000004092,	NA	NA	NA	NA	NA	NA
1	15242076	15242656	NA	ENSSSCG00000004092,	NA	NA	NA	NA	NA	NA
1	15248244	15248555	NA	ENSSSCG00000004092,	NA	NA	NA	NA	NA	NA
1	15251865	15252633	NA	ENSSSCG00000004092,	NA	NA	NA	NA	NA	NA
1	15263144	15263458	NA	ENSSSCG00000004092,	NA	NA	NA	NA	NA	NA
1	15264423	15264972	NA	ENSSSCG00000004092,	NA	NA	NA	NA	NA	NA
1	15271028	15271457	NA	ENSSSCG00000004092,	NA	NA	NA	NA	NA	NA
1	15278777	15279541	NA	ENSSSCG00000004092,	NA	NA	NA	NA	NA	NA
1	15285702	15286189	NA	ENSSSCG00000004092,	NA	NA	NA	NA	NA	NA
1	15293629	15294281	NA	ENSSSCG00000004092,	NA	NA	NA	NA	NA	NA
1	15301821	15302508	NA	ENSSSCG00000004092,	NA	NA	NA	NA	NA	NA
1	15303721	15304228	NA	ENSSSCG00000004092,	NA	NA	NA	NA	NA	NA
1	15309814	15310236	NA	ENSSSCG00000004092,	NA	NA	NA	NA	NA	NA
1	15318913	15319244	NA	ENSSSCG00000004092,	NA	NA	NA	NA	NA	NA
1	15328778	15330184	ENSSSCG00000004092,	NA	ENSSSCG00000004092,	ENSSSCG00000004092,	ENSSSCG00000004092,	NA	NA	NA
1	15346587	15346908	NA	ENSSSCG00000032778,	NA	NA	NA	NA	NA	ENSSSCG00000032778,
1	15353455	15353758	ENSSSCG00000032778,	NA	NA	NA	ENSSSCG00000026396,	NA	NA	ENSSSCG00000026396,
1	15362231	15362648	NA	ENSSSCG00000032778,	NA	NA	NA	NA	NA	NA
1	15363333	15363922	ENSSSCG00000032778,	NA	NA	NA	NA	NA	NA	NA
1	15364800	15365531	NA	ENSSSCG00000032778,	NA	NA	NA	NA	NA	NA
1	15367643	15367954	NA	ENSSSCG00000032778,	NA	NA	NA	NA	NA	NA
1	15383342	15383656	NA	ENSSSCG00000032778,	NA	NA	NA	NA	NA	NA
1	15387395	15387996	ENSSSCG00000032778,	NA	NA	NA	NA	NA	NA	NA
1	15399389	15400953	NA	ENSSSCG00000032778,	NA	NA	NA	NA	NA	NA
1	15405278	15405570	NA	ENSSSCG00000032778,	NA	NA	NA	NA	NA	NA
1	15405885	15406859	NA	ENSSSCG00000032778,	NA	NA	NA	NA	NA	NA
1	15407858	15408207	NA	ENSSSCG00000032778,	NA	NA	NA	NA	NA	NA
1	15419148	15420132	NA	ENSSSCG00000032778,	NA	NA	NA	NA	NA	NA
1	15422698	15423069	NA	ENSSSCG00000032778,	NA	NA	NA	NA	NA	NA
1	15434337	15434708	NA	ENSSSCG00000032778,	NA	NA	NA	NA	NA	NA
1	15440675	15441203	NA	ENSSSCG00000032778,	NA	NA	ENSSSCG00000032778,	NA	NA	NA
1	15442099	15442738	NA	ENSSSCG00000032778,	NA	ENSSSCG00000032778,	ENSSSCG00000032778,	NA	NA	NA
1	15445458	15445952	NA	NA	NA	NA	ENSSSCG00000032778,	NA	NA	NA
1	15446888	15447275	NA	NA	NA	NA	ENSSSCG00000032778,	NA	NA	NA
1	15453108	15453727	NA	NA	NA	NA	NA	NA	NA	NA
1	15466022	15466518	NA	NA	NA	NA	NA	NA	NA	NA
1	15475159	15476118	NA	NA	NA	NA	NA	NA	NA	NA
1	15482864	15483352	NA	NA	NA	NA	NA	NA	NA	NA
1	15488742	15490693	NA	NA	NA	NA	NA	NA	NA	NA
1	15491270	15491545	NA	NA	NA	NA	NA	NA	NA	NA
1	15504156	15504493	NA	NA	NA	NA	NA	NA	NA	NA
1	15509352	15510483	NA	NA	NA	NA	NA	NA	NA	NA
1	15523868	15524390	NA	NA	NA	NA	NA	NA	NA	NA
1	15529730	15530745	NA	NA	NA	NA	NA	NA	NA	NA
1	15532325	15533745	NA	NA	NA	NA	NA	NA	NA	NA
1	15537038	15537441	NA	NA	NA	NA	NA	NA	NA	NA
1	15541109	15541466	NA	NA	NA	NA	NA	NA	NA	NA
1	15542264	15542621	NA	NA	NA	NA	NA	NA	NA	NA
1	15549957	15550750	NA	NA	NA	NA	NA	NA	NA	NA
1	15559123	15559465	NA	NA	NA	NA	NA	NA	NA	NA
1	15560594	15561606	NA	NA	NA	NA	NA	NA	NA	NA
1	15587270	15588871	NA	NA	NA	NA	NA	NA	NA	NA
1	15601745	15602089	NA	NA	NA	NA	NA	NA	NA	NA
1	15633760	15634763	NA	NA	NA	NA	NA	NA	NA	NA
1	15634958	15635372	NA	NA	NA	NA	NA	NA	NA	NA
1	15643200	15643518	NA	NA	NA	NA	NA	NA	NA	NA
1	15645044	15645504	NA	NA	NA	NA	NA	NA	NA	NA
1	15657907	15658276	NA	NA	NA	NA	NA	NA	NA	NA
1	15660160	15660456	NA	NA	NA	NA	NA	NA	NA	NA
1	15668936	15670081	NA	NA	NA	NA	NA	NA	NA	NA
1	15683679	15684613	NA	NA	NA	NA	NA	NA	NA	NA
1	15691525	15691850	NA	NA	NA	NA	NA	NA	NA	NA
1	15693826	15694128	NA	NA	NA	NA	NA	NA	NA	NA
1	15694221	15694516	NA	NA	NA	NA	NA	NA	NA	NA
1	15702930	15703260	NA	NA	NA	NA	NA	NA	NA	NA
1	15717745	15719461	NA	NA	NA	NA	NA	NA	NA	NA
1	15724710	15726004	NA	NA	NA	NA	ENSSSCG00000040966,	NA	NA	NA
1	15733482	15735290	NA	NA	NA	NA	ENSSSCG00000040966,	NA	NA	ENSSSCG00000040966,
1	15736963	15737518	NA	NA	NA	NA	NA	NA	NA	NA
1	15747211	15747731	NA	NA	NA	NA	NA	NA	NA	NA
1	15753551	15753981	NA	NA	NA	NA	NA	NA	NA	ENSSSCG00000004093,
1	15758957	15759230	ENSSSCG00000004093,	NA	NA	NA	NA	NA	ENSSSCG00000004093,	ENSSSCG00000004093,
1	15760066	15760418	NA	ENSSSCG00000004093,	NA	NA	NA	NA	NA	ENSSSCG00000004093,
1	15763492	15764610	NA	ENSSSCG00000004093,	NA	NA	NA	NA	NA	NA
1	15775013	15775529	NA	ENSSSCG00000004093,	NA	NA	ENSSSCG00000004093,	NA	NA	NA
1	15777309	15777981	NA	ENSSSCG00000004093,	NA	NA	ENSSSCG00000004093,	NA	NA	NA
1	15779477	15779651	ENSSSCG00000004093,	NA	ENSSSCG00000004093,	ENSSSCG00000004093,	ENSSSCG00000004093,	NA	NA	NA
1	15782543	15782992	NA	NA	NA	NA	ENSSSCG00000004093,	NA	NA	NA
1	15784224	15784532	NA	NA	NA	NA	ENSSSCG00000004093,	NA	NA	NA
1	15788279	15789297	NA	NA	NA	NA	NA	NA	NA	NA
1	15794407	15795296	NA	NA	NA	NA	NA	NA	NA	NA
1	15801401	15801690	NA	NA	NA	NA	NA	NA	NA	NA
1	15808193	15809499	NA	NA	NA	NA	NA	NA	NA	NA
1	15836262	15837045	NA	NA	NA	NA	NA	NA	NA	NA
1	15837595	15837905	NA	NA	NA	NA	NA	NA	NA	NA
1	15878715	15879077	NA	ENSSSCG00000004094,	NA	NA	NA	NA	NA	NA
1	15891887	15892375	NA	ENSSSCG00000004094,	NA	NA	NA	NA	NA	NA
1	15893442	15894734	NA	ENSSSCG00000004094,	NA	NA	NA	NA	NA	NA
1	15902656	15904106	NA	ENSSSCG00000004094,	NA	NA	NA	NA	NA	NA
1	15911588	15912071	NA	ENSSSCG00000004094,	NA	NA	NA	NA	NA	NA
1	15924707	15926416	NA	ENSSSCG00000004094,	NA	NA	NA	NA	NA	NA
1	15930022	15930337	NA	ENSSSCG00000004094,	NA	NA	NA	NA	NA	NA
1	15930728	15931022	NA	ENSSSCG00000004094,	NA	NA	NA	NA	NA	NA
1	15967625	15968170	NA	NA	NA	NA	NA	NA	NA	NA
1	15984854	15985427	NA	NA	NA	NA	NA	NA	NA	NA
1	15985842	15986023	NA	NA	NA	NA	NA	NA	NA	NA
1	15986609	15987688	NA	NA	NA	NA	NA	NA	NA	NA
1	15999179	16001254	NA	NA	NA	NA	NA	NA	NA	NA
1	16006717	16008146	ENSSSCG00000035574,	NA	ENSSSCG00000035574,	ENSSSCG00000035574,	ENSSSCG00000035574,	NA	NA	ENSSSCG00000035574,
1	16013423	16014028	NA	NA	NA	NA	NA	NA	ENSSSCG00000035574,	ENSSSCG00000035574,
1	16020808	16023018	NA	NA	NA	ENSSSCG00000032525,	ENSSSCG00000032525,	NA	NA	ENSSSCG00000032525,
1	16031510	16032189	NA	NA	NA	NA	NA	NA	NA	NA
1	16032992	16033420	NA	NA	NA	NA	NA	NA	NA	NA
1	16041874	16042522	NA	NA	NA	ENSSSCG00000033578,	ENSSSCG00000033578,	NA	NA	NA
1	16043150	16043741	ENSSSCG00000033578,	NA	NA	ENSSSCG00000033578,	ENSSSCG00000033578,	NA	NA	NA
1	16048188	16049054	ENSSSCG00000033578,	NA	NA	NA	NA	NA	NA	ENSSSCG00000033578,
1	16051851	16052954	NA	NA	NA	NA	NA	NA	NA	ENSSSCG00000033578,
1	16075414	16075965	NA	NA	NA	NA	NA	NA	NA	NA
1	16099853	16100930	NA	NA	NA	NA	ENSSSCG00000004098,	NA	NA	ENSSSCG00000004098,
1	16119001	16120072	ENSSSCG00000026042,	NA	ENSSSCG00000026042,	ENSSSCG00000026042,	ENSSSCG00000026042,	NA	NA	NA
1	16130509	16130817	NA	NA	NA	NA	NA	NA	NA	NA
1	16138653	16140146	ENSSSCG00000004101,	NA	ENSSSCG00000004101,	ENSSSCG00000004101,	ENSSSCG00000004101,	NA	NA	NA
1	16156793	16158265	NA	ENSSSCG00000004101,	NA	NA	NA	NA	NA	NA
1	16180246	16180685	NA	ENSSSCG00000004101,	NA	NA	NA	NA	NA	NA
1	16241070	16241559	NA	ENSSSCG00000004103,	NA	NA	NA	NA	NA	NA
1	16248842	16250057	ENSSSCG00000004103,ENSSSCG00000004105,	NA	ENSSSCG00000004103,ENSSSCG00000004105,	ENSSSCG00000004103,ENSSSCG00000004105,	ENSSSCG00000004103,ENSSSCG00000004105,	NA	NA	NA
1	16251515	16252032	ENSSSCG00000004105,	NA	ENSSSCG00000004105,	ENSSSCG00000004105,	ENSSSCG00000004103,ENSSSCG00000004105,	NA	NA	NA
1	16274466	16275636	ENSSSCG00000004106,ENSSSCG00000031644,	NA	ENSSSCG00000004106,ENSSSCG00000031644,	ENSSSCG00000004106,ENSSSCG00000031644,	ENSSSCG00000004106,ENSSSCG00000031644,	NA	NA	ENSSSCG00000031644,
1	16280767	16282931	ENSSSCG00000004106,	NA	ENSSSCG00000004106,	ENSSSCG00000004106,	ENSSSCG00000004106,	NA	NA	NA
1	16288129	16289215	NA	ENSSSCG00000004106,	NA	NA	NA	NA	NA	NA
1	16310893	16311313	NA	ENSSSCG00000004106,	NA	NA	NA	NA	NA	NA
1	16311647	16311953	NA	ENSSSCG00000004106,	NA	NA	NA	NA	NA	NA
1	16330407	16331731	ENSSSCG00000004104,	NA	ENSSSCG00000004104,	ENSSSCG00000004104,	ENSSSCG00000004104,	NA	NA	NA
1	16342833	16343035	NA	ENSSSCG00000004104,	NA	NA	NA	NA	NA	NA
1	16380932	16382371	ENSSSCG00000030067,	NA	ENSSSCG00000030067,	ENSSSCG00000030067,	ENSSSCG00000030067,	NA	NA	NA
1	16400487	16401941	ENSSSCG00000028867,	NA	ENSSSCG00000028867,	ENSSSCG00000028867,	ENSSSCG00000028867,	NA	NA	NA
1	16423072	16423620	NA	ENSSSCG00000028867,	NA	NA	NA	NA	NA	NA
1	16426440	16426983	NA	ENSSSCG00000028867,	NA	NA	NA	NA	NA	NA
1	16429044	16429373	ENSSSCG00000028867,	NA	NA	NA	NA	NA	NA	NA
1	16429646	16430763	NA	ENSSSCG00000028867,	NA	NA	NA	NA	NA	NA
1	16439424	16440917	NA	ENSSSCG00000028867,	NA	NA	NA	NA	NA	NA
1	16441923	16442224	NA	ENSSSCG00000028867,	NA	NA	NA	NA	NA	ENSSSCG00000028867,
1	16450084	16450468	NA	NA	NA	NA	NA	NA	NA	ENSSSCG00000028867,
1	16453247	16455403	NA	NA	NA	NA	NA	NA	NA	NA
1	16455713	16456084	NA	NA	NA	NA	NA	NA	NA	NA
1	16458450	16458805	NA	NA	NA	NA	ENSSSCG00000004109,	NA	NA	NA
1	16460910	16461557	NA	NA	NA	NA	ENSSSCG00000004109,	NA	NA	NA
1	16463163	16466024	ENSSSCG00000004109,	NA	ENSSSCG00000004109,	ENSSSCG00000004109,	ENSSSCG00000004109,	NA	NA	NA
1	16466421	16466890	NA	ENSSSCG00000004109,	NA	NA	ENSSSCG00000004109,	NA	NA	NA
1	16473055	16474298	ENSSSCG00000004109,	NA	NA	NA	NA	NA	NA	NA
1	16480393	16481082	NA	ENSSSCG00000004109,	NA	NA	NA	NA	NA	NA
1	16482019	16483625	NA	ENSSSCG00000004109,	NA	NA	NA	NA	NA	NA
1	16491810	16492271	NA	ENSSSCG00000004109,	NA	NA	NA	NA	NA	NA
1	16492568	16493161	ENSSSCG00000004109,	NA	NA	NA	NA	NA	NA	NA
1	16500111	16500441	ENSSSCG00000004109,	NA	NA	NA	NA	NA	ENSSSCG00000004109,	ENSSSCG00000004109,
1	16500742	16502730	ENSSSCG00000004109,	NA	NA	NA	NA	ENSSSCG00000004109,	ENSSSCG00000004109,	ENSSSCG00000004109,
1	16507680	16508731	NA	NA	NA	NA	NA	NA	NA	NA
1	16514831	16516872	NA	NA	NA	NA	NA	NA	NA	NA
1	16520404	16521050	NA	NA	NA	NA	NA	NA	NA	NA
1	16523685	16524373	NA	NA	NA	NA	NA	NA	NA	NA
1	16534216	16535671	ENSSSCG00000004110,	NA	NA	NA	NA	NA	ENSSSCG00000004110,	ENSSSCG00000004110,
1	16543053	16544205	NA	ENSSSCG00000004110,	NA	NA	NA	NA	NA	NA
1	16551687	16553360	NA	ENSSSCG00000004110,	NA	NA	NA	NA	NA	NA
1	16561448	16561849	NA	ENSSSCG00000004110,	NA	NA	NA	NA	NA	NA
1	16567468	16568887	NA	ENSSSCG00000004110,	NA	NA	NA	NA	NA	NA
1	16572494	16573143	NA	ENSSSCG00000004110,	NA	NA	NA	NA	NA	NA
1	16590270	16590706	NA	ENSSSCG00000004110,	NA	NA	NA	NA	NA	NA
1	16591102	16591461	NA	ENSSSCG00000004110,	NA	NA	NA	NA	NA	NA
1	16599202	16599936	NA	ENSSSCG00000004110,	NA	NA	ENSSSCG00000004110,	NA	NA	NA
1	16604145	16604823	NA	ENSSSCG00000004110,	NA	NA	ENSSSCG00000004110,	NA	NA	NA
1	16610173	16612072	ENSSSCG00000004110,	NA	ENSSSCG00000004110,	ENSSSCG00000004110,	ENSSSCG00000004110,	NA	NA	NA
1	16639136	16640370	NA	NA	NA	NA	NA	NA	NA	NA
1	16649679	16650288	NA	NA	NA	NA	NA	NA	NA	NA
1	16680288	16681897	NA	NA	NA	NA	NA	NA	NA	NA
1	16696605	16696964	NA	NA	NA	NA	NA	NA	NA	NA
1	16718639	16719264	NA	NA	NA	NA	NA	NA	NA	NA
1	16743170	16743481	NA	NA	NA	NA	NA	NA	NA	NA
1	16774693	16775095	NA	NA	NA	NA	NA	NA	NA	NA
1	16776240	16776515	NA	NA	NA	NA	NA	NA	NA	NA
1	16778144	16778806	NA	NA	NA	NA	NA	NA	NA	NA
1	16783940	16785039	NA	NA	NA	NA	NA	NA	NA	NA
1	16799946	16800325	NA	NA	NA	NA	NA	NA	NA	NA
1	16812509	16814358	NA	NA	NA	NA	NA	NA	NA	NA
1	16814713	16815603	NA	NA	NA	NA	NA	NA	NA	NA
1	16824232	16824711	NA	NA	NA	NA	NA	NA	NA	NA
1	16841026	16842820	ENSSSCG00000028974,	NA	NA	NA	NA	NA	ENSSSCG00000028974,	ENSSSCG00000028974,
1	16853925	16855752	NA	ENSSSCG00000028974,	NA	NA	NA	NA	NA	NA
1	16882805	16883827	NA	ENSSSCG00000028974,	NA	NA	NA	NA	NA	NA
1	16933272	16933706	NA	ENSSSCG00000028974,	NA	NA	NA	NA	NA	NA
1	16940821	16941433	NA	ENSSSCG00000028974,	NA	NA	NA	NA	NA	NA
1	16956874	16958351	NA	ENSSSCG00000028974,	NA	NA	NA	NA	NA	NA
1	16981366	16981710	NA	ENSSSCG00000028974,	NA	NA	NA	NA	NA	NA
1	16988297	16988736	NA	ENSSSCG00000028974,	NA	NA	NA	NA	NA	NA
1	17013115	17013993	NA	ENSSSCG00000028974,	NA	NA	NA	NA	NA	NA
1	17039439	17039788	NA	ENSSSCG00000028974,	NA	NA	NA	NA	NA	NA
1	17049533	17049920	NA	ENSSSCG00000028974,	NA	NA	NA	NA	NA	NA
1	17078678	17079395	NA	ENSSSCG00000028974,	NA	NA	NA	NA	NA	NA
1	17124217	17124779	NA	ENSSSCG00000028974,	NA	NA	NA	NA	NA	NA
1	17126830	17128550	NA	ENSSSCG00000028974,	NA	NA	NA	NA	NA	NA
1	17136854	17139187	ENSSSCG00000028974,	NA	ENSSSCG00000028974,	ENSSSCG00000028974,	ENSSSCG00000028974,	NA	NA	NA
1	17157121	17157853	NA	NA	NA	NA	NA	NA	NA	NA
1	17165213	17165535	NA	NA	NA	NA	NA	NA	NA	NA
1	17168914	17169790	NA	NA	NA	NA	NA	NA	NA	NA
1	17175644	17176158	NA	NA	NA	NA	NA	NA	NA	NA
1	17188774	17190414	NA	NA	NA	NA	NA	NA	NA	NA
1	17199658	17200422	NA	NA	NA	NA	NA	NA	NA	NA
1	17200827	17201018	NA	NA	NA	NA	NA	NA	NA	NA
1	17219873	17220425	NA	NA	NA	NA	NA	NA	NA	NA
1	17230600	17231301	NA	NA	NA	NA	NA	NA	NA	NA
1	17231591	17231966	NA	NA	NA	NA	NA	NA	NA	NA
1	17241978	17242357	NA	NA	NA	NA	NA	NA	NA	NA
1	17242819	17243205	NA	NA	NA	NA	NA	NA	NA	NA
1	17260910	17261312	NA	NA	NA	NA	NA	NA	NA	NA
1	17266516	17266868	NA	NA	NA	NA	NA	NA	NA	NA
1	17266921	17267384	NA	NA	NA	NA	NA	NA	NA	NA
1	17268056	17268401	NA	NA	NA	NA	NA	NA	NA	NA
1	17275845	17276320	NA	NA	NA	NA	NA	NA	NA	NA
1	17283467	17284361	NA	NA	NA	NA	NA	NA	NA	NA
1	17290005	17291177	NA	NA	NA	NA	NA	NA	NA	NA
1	17295711	17296581	NA	NA	NA	NA	NA	NA	NA	NA
1	17296809	17297736	NA	NA	NA	NA	NA	NA	NA	NA
1	17300989	17301313	NA	NA	NA	NA	NA	NA	NA	NA
1	17301758	17303542	NA	NA	NA	NA	NA	NA	NA	ENSSSCG00000033175,
1	17312651	17313434	NA	ENSSSCG00000033175,	NA	NA	NA	NA	NA	ENSSSCG00000033175,
1	17324450	17325258	NA	ENSSSCG00000033175,	NA	NA	NA	NA	NA	NA
1	17332796	17333731	NA	ENSSSCG00000033175,	NA	NA	NA	NA	NA	NA
1	17353816	17354658	NA	ENSSSCG00000033175,	NA	NA	NA	NA	NA	NA
1	17362090	17362569	NA	ENSSSCG00000033175,	NA	NA	NA	NA	NA	NA
1	17371877	17373202	ENSSSCG00000033175,	NA	NA	NA	NA	NA	NA	NA
1	17374787	17375807	NA	ENSSSCG00000033175,	NA	NA	NA	NA	NA	NA
1	17387967	17388322	NA	ENSSSCG00000033175,	NA	NA	NA	NA	NA	NA
1	17392767	17393795	NA	ENSSSCG00000033175,	NA	NA	NA	NA	NA	NA
1	17402367	17402847	NA	ENSSSCG00000033175,	NA	ENSSSCG00000033175,	ENSSSCG00000033175,	NA	NA	NA
1	17403904	17404197	NA	ENSSSCG00000033175,	NA	NA	ENSSSCG00000033175,	NA	NA	NA
1	17404707	17405131	NA	ENSSSCG00000033175,	NA	NA	ENSSSCG00000033175,	NA	NA	NA
1	17409714	17410027	NA	ENSSSCG00000033175,	NA	NA	NA	NA	NA	NA
1	17422911	17423331	NA	ENSSSCG00000033175,	NA	NA	NA	NA	NA	NA
1	17425061	17425498	NA	ENSSSCG00000033175,	NA	NA	NA	NA	NA	NA
1	17435889	17436480	NA	ENSSSCG00000033175,	NA	NA	NA	NA	NA	NA
1	17438630	17438927	NA	ENSSSCG00000033175,	NA	NA	NA	NA	NA	NA
1	17448230	17448965	NA	ENSSSCG00000033175,	NA	NA	ENSSSCG00000033175,	NA	NA	NA
1	17456359	17456676	NA	ENSSSCG00000033175,	NA	NA	ENSSSCG00000033175,	NA	NA	NA
1	17464048	17464423	NA	ENSSSCG00000033175,	NA	NA	NA	NA	NA	NA
1	17466114	17466500	NA	ENSSSCG00000033175,	NA	NA	NA	NA	NA	NA
1	17470843	17471442	NA	ENSSSCG00000033175,	NA	NA	NA	NA	NA	NA
1	17486442	17486618	NA	ENSSSCG00000033175,	NA	NA	NA	NA	NA	NA
1	17492471	17492908	NA	ENSSSCG00000033175,	NA	NA	NA	NA	NA	NA
1	17511956	17512132	NA	ENSSSCG00000033175,	NA	ENSSSCG00000033175,	ENSSSCG00000033175,	NA	NA	NA
1	17522256	17522604	ENSSSCG00000035386,	NA	NA	ENSSSCG00000035386,	ENSSSCG00000035386,	ENSSSCG00000035386,	ENSSSCG00000035386,	ENSSSCG00000035386,
1	17536998	17537304	NA	ENSSSCG00000033175,	NA	NA	NA	NA	NA	NA
1	17557988	17558307	NA	ENSSSCG00000033175,	NA	NA	NA	NA	NA	NA
1	17618224	17618403	NA	ENSSSCG00000033175,	NA	NA	NA	NA	NA	NA
1	17632796	17633168	NA	ENSSSCG00000033175,	NA	NA	NA	NA	NA	NA
1	17639673	17640300	NA	ENSSSCG00000033175,	NA	NA	NA	NA	NA	NA
1	17647036	17647397	NA	ENSSSCG00000033175,	NA	NA	NA	NA	NA	NA
1	17650082	17650538	NA	ENSSSCG00000033175,	NA	NA	NA	NA	NA	NA
1	17660079	17661049	NA	ENSSSCG00000033175,	NA	NA	ENSSSCG00000033175,	NA	NA	NA
1	17676648	17677426	NA	NA	NA	NA	NA	NA	NA	NA
1	17694677	17695128	NA	NA	NA	NA	NA	NA	NA	NA
1	17701553	17701909	NA	NA	NA	NA	NA	NA	NA	NA
1	17750881	17751498	NA	NA	NA	NA	NA	NA	NA	NA
1	17776395	17776606	NA	NA	NA	NA	NA	NA	NA	NA
1	17785767	17786070	NA	NA	NA	NA	NA	NA	NA	NA
1	17818876	17819165	NA	NA	NA	NA	NA	NA	NA	NA
1	17842090	17842554	NA	NA	NA	NA	NA	NA	NA	NA
1	17844299	17844740	NA	NA	NA	NA	NA	NA	NA	NA
1	17850398	17851267	NA	NA	NA	NA	NA	NA	NA	NA
1	17858183	17859242	NA	NA	NA	NA	NA	NA	NA	NA
1	17868485	17868955	NA	NA	NA	NA	NA	NA	NA	NA
1	17885117	17885923	NA	NA	NA	NA	NA	NA	NA	NA
1	17900128	17900528	NA	NA	NA	NA	NA	NA	NA	NA
1	17907614	17908265	NA	NA	NA	NA	NA	NA	NA	NA
1	17915131	17915455	NA	NA	NA	NA	NA	NA	NA	NA
1	17967999	17968465	NA	NA	NA	NA	NA	NA	NA	NA
1	17973556	17973828	NA	NA	NA	NA	NA	NA	NA	NA
1	17982393	17982768	NA	NA	NA	NA	NA	NA	NA	NA
1	17985870	17986634	NA	NA	NA	NA	NA	NA	NA	NA
1	18021015	18021240	NA	NA	NA	NA	NA	NA	NA	NA
1	18050646	18050936	NA	NA	NA	NA	NA	NA	NA	NA
1	18081282	18081470	NA	NA	NA	NA	NA	NA	NA	NA
1	18134189	18134695	NA	NA	NA	NA	NA	NA	NA	NA
1	18184906	18185354	NA	NA	NA	NA	NA	NA	NA	NA
1	18186709	18187035	NA	NA	NA	NA	NA	NA	NA	NA
1	18188515	18188828	NA	NA	NA	NA	NA	NA	NA	NA
1	18190424	18190780	NA	NA	NA	NA	NA	NA	NA	NA
1	18192240	18192626	NA	NA	NA	NA	NA	NA	NA	NA
1	18197635	18198082	NA	NA	NA	NA	NA	NA	NA	NA
1	18208804	18209159	NA	NA	NA	NA	NA	NA	NA	NA
1	18212261	18212640	NA	NA	NA	NA	NA	NA	NA	NA
1	18290505	18292338	NA	NA	NA	ENSSSCG00000004112,	ENSSSCG00000004112,	NA	NA	NA
1	18296709	18297200	NA	NA	NA	NA	NA	NA	NA	NA
1	18303404	18303859	NA	NA	NA	NA	NA	NA	NA	NA
1	18305219	18305826	NA	NA	NA	NA	NA	NA	NA	NA
1	18323991	18324783	NA	NA	NA	NA	NA	NA	NA	NA
1	18329535	18330396	NA	NA	NA	NA	NA	NA	NA	NA
1	18338162	18339067	NA	NA	NA	NA	NA	NA	NA	NA
1	18342450	18343588	NA	NA	NA	NA	NA	NA	ENSSSCG00000004113,	ENSSSCG00000004113,
1	18349866	18350336	NA	ENSSSCG00000004113,	NA	NA	NA	NA	ENSSSCG00000004113,	ENSSSCG00000004113,
1	18360380	18361678	NA	ENSSSCG00000004113,	NA	NA	NA	NA	NA	NA
1	18366811	18367123	ENSSSCG00000004113,	NA	NA	NA	NA	NA	NA	NA
1	18386313	18386762	NA	ENSSSCG00000004113,	NA	NA	NA	NA	NA	NA
1	18394947	18395639	NA	ENSSSCG00000004113,	NA	NA	NA	NA	NA	NA
1	18406154	18406624	NA	ENSSSCG00000004113,	NA	NA	NA	NA	NA	NA
1	18407072	18407753	NA	ENSSSCG00000004113,	NA	NA	NA	NA	NA	NA
1	18432984	18433291	NA	ENSSSCG00000004113,	NA	NA	NA	NA	NA	NA
1	18440944	18441310	NA	ENSSSCG00000004113,	NA	NA	NA	NA	NA	NA
1	18470191	18471012	NA	ENSSSCG00000004113,	NA	NA	NA	NA	NA	NA
1	18485416	18485725	NA	ENSSSCG00000004113,	NA	NA	NA	NA	NA	NA
1	18500070	18500265	NA	ENSSSCG00000004113,	NA	NA	NA	NA	NA	NA
1	18505975	18506818	NA	ENSSSCG00000004113,	NA	NA	NA	NA	NA	NA
1	18512262	18514427	ENSSSCG00000004113,	NA	ENSSSCG00000004113,	ENSSSCG00000004113,	ENSSSCG00000004113,	NA	NA	NA
1	18524301	18525458	NA	NA	NA	NA	NA	NA	NA	NA
1	18601829	18602493	NA	NA	NA	NA	NA	NA	NA	NA
1	18622600	18622916	NA	NA	NA	NA	NA	NA	NA	NA
1	18655991	18656336	NA	NA	NA	NA	NA	NA	NA	NA
1	18699105	18699641	NA	NA	NA	NA	NA	NA	NA	NA
1	18732896	18733352	NA	NA	NA	NA	NA	NA	NA	NA
1	18779771	18780246	NA	NA	NA	NA	NA	NA	NA	NA
1	18799845	18800181	NA	NA	NA	NA	NA	NA	NA	NA
1	18820164	18820949	NA	NA	NA	NA	NA	NA	NA	NA
1	18833521	18834130	NA	NA	NA	NA	NA	NA	NA	NA
1	18834425	18835271	NA	NA	NA	NA	NA	NA	NA	NA
1	18845858	18847220	NA	NA	NA	NA	NA	NA	NA	NA
1	18851946	18852486	NA	NA	NA	NA	NA	NA	NA	NA
1	18856334	18857687	NA	NA	NA	NA	NA	NA	NA	NA
1	18867092	18867759	NA	NA	NA	NA	NA	NA	ENSSSCG00000004114,	ENSSSCG00000004114,
1	18868168	18869681	ENSSSCG00000004114,	NA	NA	NA	NA	NA	ENSSSCG00000004114,	ENSSSCG00000004114,
1	18888536	18888997	NA	ENSSSCG00000004114,	NA	NA	NA	NA	NA	NA
1	18899901	18900302	NA	ENSSSCG00000004114,	NA	NA	NA	NA	NA	NA
1	18923205	18923766	NA	ENSSSCG00000004114,	NA	NA	NA	NA	NA	NA
1	18945146	18945717	NA	ENSSSCG00000004114,	NA	NA	NA	NA	NA	NA
1	18946183	18946752	NA	ENSSSCG00000004114,	NA	NA	NA	NA	NA	NA
1	18953644	18954400	NA	ENSSSCG00000004114,	NA	NA	NA	NA	NA	NA
1	18955692	18956444	NA	ENSSSCG00000004114,	NA	NA	NA	NA	NA	NA
1	18957686	18958018	NA	ENSSSCG00000004114,	NA	NA	NA	NA	NA	NA
1	18959374	18960169	NA	ENSSSCG00000004114,	NA	NA	NA	NA	NA	NA
1	18964747	18964925	NA	ENSSSCG00000004114,	NA	NA	NA	NA	NA	NA
1	18965231	18965689	NA	ENSSSCG00000004114,	NA	NA	NA	NA	NA	NA
1	18968931	18969283	NA	ENSSSCG00000004114,	NA	NA	NA	NA	NA	NA
1	18983590	18983973	NA	ENSSSCG00000004114,	NA	NA	NA	NA	NA	NA
1	18992261	18992537	NA	ENSSSCG00000004114,	NA	NA	NA	NA	NA	NA
1	18995298	18996033	ENSSSCG00000004114,	NA	NA	NA	NA	NA	NA	NA
1	18996601	18997345	NA	ENSSSCG00000004114,	NA	NA	NA	NA	NA	NA
1	19011250	19011711	NA	ENSSSCG00000004114,	NA	NA	NA	NA	NA	NA
1	19020712	19021779	NA	ENSSSCG00000004114,	NA	NA	NA	NA	NA	NA
1	19029064	19029604	ENSSSCG00000004114,	NA	ENSSSCG00000004114,	ENSSSCG00000004114,	ENSSSCG00000004114,	NA	NA	NA
1	19032202	19032852	NA	ENSSSCG00000004114,	NA	NA	ENSSSCG00000004114,	NA	NA	NA
1	19042117	19042625	NA	ENSSSCG00000004114,	NA	NA	NA	NA	NA	NA
1	19081707	19081960	NA	ENSSSCG00000004114,	NA	NA	NA	NA	NA	NA
1	19082080	19082648	NA	ENSSSCG00000004114,	NA	NA	NA	NA	NA	NA
1	19090922	19091253	NA	ENSSSCG00000004114,	NA	NA	NA	NA	NA	NA
1	19097273	19098640	ENSSSCG00000004114,	NA	ENSSSCG00000004114,	ENSSSCG00000004114,	ENSSSCG00000004114,	NA	NA	NA
1	19109379	19109780	NA	NA	NA	NA	NA	NA	NA	NA
1	19124817	19125837	NA	NA	NA	NA	NA	NA	NA	NA
1	19145378	19146003	NA	NA	NA	NA	NA	NA	NA	NA
1	19149996	19150271	NA	NA	NA	NA	NA	NA	NA	NA
1	19155971	19156426	NA	NA	NA	NA	NA	NA	NA	NA
1	19172599	19173439	NA	NA	NA	NA	NA	NA	NA	NA
1	19176943	19177227	NA	NA	NA	NA	NA	NA	NA	NA
1	19179799	19180236	NA	NA	NA	NA	NA	NA	NA	ENSSSCG00000004119,
1	19185287	19187177	ENSSSCG00000004119,	NA	NA	NA	NA	NA	NA	ENSSSCG00000004119,
1	19187857	19188177	NA	ENSSSCG00000004119,	NA	NA	NA	NA	NA	ENSSSCG00000004119,
1	19196595	19197423	NA	ENSSSCG00000004119,	NA	NA	NA	NA	NA	ENSSSCG00000004119,
1	19218893	19219656	NA	ENSSSCG00000004119,	NA	NA	NA	NA	NA	NA
1	19231385	19231991	ENSSSCG00000004119,	NA	NA	NA	NA	NA	NA	NA
1	19261685	19262053	ENSSSCG00000004119,	NA	NA	NA	NA	NA	NA	NA
1	19265376	19266481	NA	ENSSSCG00000004119,	NA	NA	NA	NA	NA	NA
1	19273098	19274067	NA	ENSSSCG00000004119,	NA	NA	NA	NA	NA	NA
1	19286372	19286755	NA	ENSSSCG00000004119,	NA	NA	NA	NA	NA	NA
1	19305849	19306203	NA	ENSSSCG00000004119,	NA	NA	NA	NA	NA	NA
1	19337700	19338713	NA	ENSSSCG00000004119,	NA	NA	NA	NA	NA	NA
1	19371320	19371543	NA	ENSSSCG00000004119,	NA	NA	NA	NA	NA	NA
1	19403154	19404248	NA	ENSSSCG00000004119,	NA	NA	NA	NA	NA	NA
1	19409824	19410308	NA	ENSSSCG00000004119,	NA	NA	NA	NA	NA	NA
1	19419287	19419987	NA	ENSSSCG00000004119,	NA	NA	NA	NA	NA	NA
1	19423396	19423980	NA	ENSSSCG00000004119,	NA	NA	NA	NA	NA	NA
1	19466819	19467330	NA	ENSSSCG00000004119,	NA	NA	NA	NA	NA	NA
1	19504662	19505226	NA	ENSSSCG00000004119,	NA	NA	NA	NA	NA	NA
1	19506409	19506704	NA	ENSSSCG00000004119,	NA	NA	NA	NA	NA	NA
1	19522936	19523237	NA	ENSSSCG00000004119,	NA	NA	NA	NA	NA	NA
1	19567601	19568282	NA	ENSSSCG00000004119,	NA	NA	ENSSSCG00000004119,	NA	NA	NA
1	19571726	19572393	NA	ENSSSCG00000004119,	NA	ENSSSCG00000004119,	ENSSSCG00000004119,	NA	NA	NA
1	19599413	19599961	NA	NA	NA	NA	NA	NA	NA	NA
1	19601506	19602302	NA	NA	NA	NA	NA	NA	NA	NA
1	19612052	19613851	ENSSSCG00000004120,	NA	ENSSSCG00000004120,	ENSSSCG00000004120,	ENSSSCG00000004120,	NA	NA	NA
1	19625937	19626241	ENSSSCG00000004120,	NA	NA	NA	NA	NA	NA	NA
1	19637214	19637704	ENSSSCG00000004120,	NA	NA	NA	NA	NA	NA	NA
1	19671537	19672314	NA	ENSSSCG00000004120,	NA	NA	NA	NA	NA	NA
1	19680839	19681172	NA	ENSSSCG00000004120,	NA	NA	NA	NA	NA	NA
1	19681327	19681868	NA	ENSSSCG00000004120,	NA	NA	NA	NA	NA	NA
1	19688652	19689021	NA	ENSSSCG00000004120,	NA	NA	NA	NA	NA	ENSSSCG00000004120,
1	19690015	19690955	NA	ENSSSCG00000004120,	NA	NA	NA	NA	NA	ENSSSCG00000004120,
1	19691128	19691497	NA	ENSSSCG00000004120,	NA	NA	NA	NA	NA	ENSSSCG00000004120,
1	19711126	19711464	NA	NA	NA	NA	NA	NA	NA	NA
1	19755740	19757150	ENSSSCG00000004121,	NA	ENSSSCG00000004121,	ENSSSCG00000004121,	ENSSSCG00000004121,	NA	NA	NA
1	19768296	19769475	NA	ENSSSCG00000004121,	NA	NA	NA	NA	NA	ENSSSCG00000004121,
1	19779035	19779262	NA	ENSSSCG00000004121,	NA	NA	NA	NA	NA	ENSSSCG00000004121,
1	19781523	19782037	NA	ENSSSCG00000004121,	NA	NA	NA	NA	NA	ENSSSCG00000004121,
1	19806227	19807542	ENSSSCG00000004121,	NA	ENSSSCG00000004121,	ENSSSCG00000004121,	ENSSSCG00000004121,	NA	NA	NA
1	19824423	19825201	NA	ENSSSCG00000004121,	NA	NA	NA	NA	NA	NA
1	19850110	19850663	NA	ENSSSCG00000004121,	NA	NA	NA	NA	NA	NA
1	19883483	19884678	NA	ENSSSCG00000004121,	NA	NA	NA	NA	ENSSSCG00000004121,	ENSSSCG00000004121,
1	19895374	19896356	NA	ENSSSCG00000004121,	NA	NA	NA	NA	NA	ENSSSCG00000004121,
1	19903000	19903709	NA	ENSSSCG00000004121,	NA	NA	NA	NA	NA	NA
1	19903926	19904459	NA	ENSSSCG00000004121,	NA	NA	NA	NA	NA	NA
1	19912172	19912520	NA	ENSSSCG00000004121,	NA	NA	NA	NA	NA	NA
1	19957547	19957838	NA	ENSSSCG00000004121,	NA	NA	NA	NA	NA	NA
1	19962759	19963095	NA	ENSSSCG00000004121,	NA	NA	NA	NA	NA	NA
1	19966025	19966386	NA	ENSSSCG00000004121,	NA	NA	NA	NA	NA	NA
1	19973518	19974100	NA	ENSSSCG00000004121,	NA	NA	NA	NA	NA	NA
1	19974187	19974755	NA	ENSSSCG00000004121,	NA	NA	NA	NA	NA	NA
1	19980644	19981115	NA	ENSSSCG00000004121,	NA	NA	NA	NA	NA	NA
1	19984364	19984901	NA	ENSSSCG00000004121,	NA	NA	NA	NA	NA	NA
1	19998839	19999179	NA	ENSSSCG00000004121,	NA	NA	NA	NA	NA	NA
1	20002633	20003405	NA	ENSSSCG00000004121,	NA	NA	NA	NA	NA	NA
1	20010548	20011022	NA	ENSSSCG00000004121,	NA	NA	NA	NA	NA	NA
1	20029547	20029829	NA	NA	NA	NA	NA	NA	NA	NA
1	20030040	20030447	NA	NA	NA	NA	NA	NA	NA	NA
1	20057806	20058182	NA	NA	NA	NA	NA	NA	NA	NA
1	20069761	20070103	NA	NA	NA	NA	NA	NA	NA	NA
1	20098000	20098583	NA	NA	NA	NA	NA	NA	NA	NA
1	20107590	20108552	NA	NA	NA	NA	NA	NA	NA	NA
1	20127057	20127392	NA	NA	NA	NA	NA	NA	NA	NA
1	20131908	20132302	NA	NA	NA	NA	NA	NA	NA	NA
1	20134434	20134779	NA	NA	NA	NA	NA	NA	NA	NA
1	20142631	20142942	NA	NA	NA	NA	NA	NA	NA	NA
1	20144927	20145681	NA	NA	NA	NA	NA	NA	NA	NA
1	20147347	20147694	NA	NA	NA	NA	NA	NA	NA	NA
1	20153462	20153767	NA	NA	NA	NA	NA	NA	NA	NA
1	20166730	20167072	NA	NA	NA	NA	NA	NA	NA	NA
1	20168942	20169258	NA	NA	NA	NA	NA	NA	NA	NA
1	20186333	20186687	NA	NA	NA	NA	NA	NA	NA	NA
1	20210382	20211697	NA	NA	NA	NA	NA	NA	NA	NA
1	20218200	20218506	NA	NA	NA	NA	NA	NA	NA	NA
1	20220579	20221143	NA	NA	NA	NA	NA	NA	NA	NA
1	20243503	20243945	NA	NA	NA	NA	NA	NA	NA	NA
1	20244929	20245174	NA	NA	NA	NA	NA	NA	NA	NA
1	20248746	20249037	NA	NA	NA	NA	NA	NA	NA	NA
1	20260765	20261535	NA	NA	NA	NA	NA	NA	NA	NA
1	20270884	20271198	NA	NA	NA	NA	NA	NA	NA	NA
1	20279304	20280232	NA	NA	NA	NA	NA	NA	NA	NA
1	20294134	20294611	NA	NA	NA	NA	NA	NA	NA	NA
1	20297281	20298025	NA	NA	NA	NA	NA	NA	NA	NA
1	20306430	20307189	NA	NA	NA	NA	NA	NA	NA	NA
1	20311874	20312796	NA	NA	NA	NA	NA	NA	NA	NA
1	20317614	20318045	NA	NA	NA	NA	NA	NA	NA	NA
1	20321694	20322133	NA	NA	NA	NA	NA	NA	NA	NA
1	20331267	20332129	NA	NA	NA	NA	NA	NA	NA	NA
1	20336440	20336945	NA	NA	NA	NA	NA	NA	NA	NA
1	20356805	20357250	NA	NA	NA	NA	NA	NA	NA	NA
1	20364057	20364994	NA	NA	NA	NA	NA	NA	NA	NA
1	20365629	20366067	NA	NA	NA	NA	NA	NA	NA	NA
1	20369467	20369754	NA	NA	NA	NA	NA	NA	NA	NA
1	20372814	20373131	NA	NA	NA	NA	NA	NA	NA	NA
1	20375456	20376291	NA	NA	NA	NA	NA	NA	NA	NA
1	20387711	20389282	NA	NA	NA	NA	NA	NA	NA	NA
1	20405789	20406491	NA	NA	NA	NA	NA	NA	NA	NA
1	20406956	20407316	NA	NA	NA	NA	NA	NA	NA	NA
1	20407339	20408162	NA	NA	NA	NA	NA	NA	NA	NA
1	20413415	20414243	NA	NA	NA	NA	NA	NA	NA	NA
1	20431458	20432353	NA	NA	NA	NA	NA	NA	NA	NA
1	20439060	20439809	NA	NA	NA	NA	NA	NA	NA	NA
1	20453940	20454314	NA	NA	NA	NA	NA	NA	NA	NA
1	20458503	20459244	NA	NA	NA	NA	NA	NA	NA	NA
1	20461005	20461440	NA	NA	NA	NA	NA	NA	NA	NA
1	20483483	20483934	NA	NA	NA	NA	NA	NA	NA	NA
1	20484423	20484797	NA	NA	NA	NA	NA	NA	NA	NA
1	20490385	20490665	NA	NA	NA	NA	NA	NA	NA	NA
1	20507108	20507532	NA	NA	NA	NA	NA	NA	NA	ENSSSCG00000004123,
1	20514010	20514337	ENSSSCG00000004123,	NA	NA	NA	NA	ENSSSCG00000004123,	ENSSSCG00000004123,	ENSSSCG00000004123,
1	20516682	20517360	NA	ENSSSCG00000004123,	NA	NA	NA	NA	NA	ENSSSCG00000004123,
1	20531043	20531595	ENSSSCG00000004123,	NA	NA	NA	NA	NA	NA	NA
1	20532216	20532530	NA	ENSSSCG00000004123,	NA	NA	NA	NA	NA	NA
1	20537174	20538102	NA	ENSSSCG00000004123,	NA	NA	NA	NA	NA	NA
1	20564807	20565370	NA	ENSSSCG00000004123,	NA	NA	NA	NA	NA	NA
1	20572962	20573306	NA	ENSSSCG00000004123,	NA	NA	NA	NA	NA	NA
1	20580989	20581428	NA	ENSSSCG00000004123,	NA	NA	NA	NA	NA	NA
1	20589845	20590160	NA	ENSSSCG00000004123,	NA	NA	NA	NA	NA	NA
1	20594995	20596035	NA	ENSSSCG00000004123,	NA	NA	NA	NA	NA	NA
1	20611728	20612674	NA	ENSSSCG00000004123,	NA	NA	NA	NA	NA	NA
1	20628054	20629026	NA	ENSSSCG00000004123,	NA	NA	NA	NA	NA	NA
1	20629382	20629997	NA	ENSSSCG00000004123,	NA	NA	NA	NA	NA	NA
1	20635893	20636922	NA	ENSSSCG00000004123,	NA	NA	NA	NA	NA	NA
1	20643893	20644643	NA	ENSSSCG00000004123,	NA	NA	NA	NA	NA	NA
1	20647330	20647757	NA	ENSSSCG00000004123,	NA	NA	NA	NA	NA	NA
1	20678123	20678727	NA	ENSSSCG00000004123,	NA	NA	NA	NA	NA	NA
1	20681792	20682108	NA	ENSSSCG00000004123,	NA	NA	NA	NA	NA	NA
1	20683770	20684321	NA	ENSSSCG00000004123,	NA	NA	NA	NA	NA	NA
1	20694867	20695555	NA	ENSSSCG00000004123,	NA	NA	NA	NA	NA	NA
1	20714242	20714584	NA	ENSSSCG00000004123,	NA	NA	NA	NA	NA	NA
1	20725288	20726106	NA	ENSSSCG00000004123,	NA	NA	NA	NA	NA	NA
1	20751470	20753808	ENSSSCG00000004123,	NA	ENSSSCG00000004123,	ENSSSCG00000004123,	ENSSSCG00000004123,	NA	NA	NA
1	20766566	20767143	NA	ENSSSCG00000004123,	NA	NA	NA	NA	NA	NA
1	20786166	20787877	NA	ENSSSCG00000004123,	NA	NA	NA	NA	NA	NA
1	20832959	20834023	NA	ENSSSCG00000004123,	NA	NA	NA	NA	NA	NA
1	20850783	20851201	ENSSSCG00000004123,	NA	NA	NA	NA	NA	NA	NA
1	20852903	20854716	ENSSSCG00000004123,	NA	NA	NA	NA	NA	NA	NA
1	20855522	20855921	NA	ENSSSCG00000004123,	NA	NA	NA	NA	NA	NA
1	20862277	20863493	NA	ENSSSCG00000004123,	NA	NA	NA	NA	NA	NA
1	20864938	20865561	NA	ENSSSCG00000004123,	NA	NA	NA	NA	NA	NA
1	20867847	20869142	NA	ENSSSCG00000004123,	NA	NA	NA	NA	NA	NA
1	20871381	20872205	NA	ENSSSCG00000004123,	NA	NA	NA	NA	NA	NA
1	20891625	20892128	NA	ENSSSCG00000004123,	NA	NA	ENSSSCG00000033962,	NA	NA	ENSSSCG00000033962,
1	20920922	20921610	NA	ENSSSCG00000004123,	NA	NA	NA	NA	NA	NA
1	20927255	20927601	NA	ENSSSCG00000004123,	NA	NA	NA	NA	NA	NA
1	20936587	20936932	NA	ENSSSCG00000004123,	NA	NA	NA	NA	NA	NA
1	20956758	20957054	NA	ENSSSCG00000004123,	NA	NA	NA	NA	NA	NA
1	20957976	20958249	NA	ENSSSCG00000004123,	NA	NA	NA	NA	NA	NA
1	20960251	20961383	NA	ENSSSCG00000004123,	NA	NA	NA	NA	NA	NA
1	20981327	20982670	NA	ENSSSCG00000004123,	NA	NA	NA	NA	NA	NA
1	20985437	20987461	NA	ENSSSCG00000004123,	NA	NA	NA	NA	NA	NA
1	21015536	21017170	NA	ENSSSCG00000004123,	NA	NA	NA	NA	NA	NA
1	21023204	21023574	NA	ENSSSCG00000004123,	NA	NA	NA	NA	NA	NA
1	21029676	21030253	NA	ENSSSCG00000004123,	NA	NA	NA	NA	NA	NA
1	21041629	21041918	NA	ENSSSCG00000004123,	NA	NA	ENSSSCG00000004123,	NA	NA	NA
1	21042211	21043080	NA	ENSSSCG00000004123,	NA	ENSSSCG00000004123,	ENSSSCG00000004123,	NA	NA	NA
1	21047046	21049347	NA	NA	NA	NA	ENSSSCG00000004123,	NA	NA	NA
1	21054653	21054851	NA	NA	NA	NA	NA	NA	NA	NA
1	21056041	21056404	NA	NA	NA	NA	NA	NA	NA	NA
1	21080188	21080652	NA	NA	NA	NA	NA	NA	NA	NA
1	21081442	21081832	NA	NA	NA	NA	NA	NA	NA	NA
1	21112871	21114491	NA	NA	NA	NA	NA	NA	NA	NA
1	21129149	21129322	ENSSSCG00000004125,	NA	NA	NA	NA	NA	NA	ENSSSCG00000004125,
1	21134566	21135494	NA	ENSSSCG00000004125,	NA	NA	NA	NA	NA	NA
1	21140309	21141726	NA	ENSSSCG00000004125,	NA	NA	NA	NA	NA	NA
1	21143182	21143476	NA	ENSSSCG00000004125,	NA	NA	NA	NA	NA	NA
1	21149746	21150260	NA	ENSSSCG00000004125,	NA	NA	NA	NA	NA	NA
1	21153372	21153883	NA	ENSSSCG00000004125,	NA	NA	NA	NA	NA	NA
1	21158696	21160210	ENSSSCG00000004125,	NA	ENSSSCG00000004125,	ENSSSCG00000004125,	ENSSSCG00000004125,	NA	NA	NA
1	21168919	21170205	NA	NA	NA	NA	NA	NA	NA	NA
1	21188621	21189745	NA	NA	NA	NA	NA	NA	NA	NA
1	21190641	21192455	NA	NA	NA	NA	NA	NA	NA	NA
1	21193444	21193739	NA	NA	NA	NA	NA	NA	NA	NA
1	21209970	21210434	NA	NA	NA	NA	NA	NA	NA	NA
1	21224467	21225126	NA	NA	NA	NA	NA	NA	NA	NA
1	21230606	21231855	ENSSSCG00000035578,	NA	ENSSSCG00000035578,	ENSSSCG00000035578,	ENSSSCG00000035578,	NA	ENSSSCG00000035578,	ENSSSCG00000035578,
1	21253548	21253966	NA	NA	NA	NA	NA	NA	NA	NA
1	21265500	21266879	NA	NA	NA	NA	NA	NA	NA	NA
1	21271755	21272569	NA	NA	NA	NA	NA	NA	NA	NA
1	21303562	21305893	ENSSSCG00000004127,ENSSSCG00000032615,	NA	ENSSSCG00000004127,ENSSSCG00000032615,	ENSSSCG00000004127,ENSSSCG00000032615,	ENSSSCG00000004127,ENSSSCG00000032615,	ENSSSCG00000032615,	ENSSSCG00000032615,	ENSSSCG00000032615,
1	21328590	21330003	NA	ENSSSCG00000004127,	NA	NA	ENSSSCG00000004127,	NA	NA	NA
1	21358610	21359097	NA	ENSSSCG00000004127,	NA	NA	NA	NA	NA	NA
1	21368807	21369673	ENSSSCG00000004127,	NA	NA	NA	ENSSSCG00000004127,	NA	ENSSSCG00000004127,	ENSSSCG00000004127,ENSSSCG00000004128,
1	21371145	21371736	NA	NA	NA	NA	NA	NA	ENSSSCG00000004127,	ENSSSCG00000004127,ENSSSCG00000004128,
1	21414615	21417272	ENSSSCG00000004130,	NA	NA	NA	ENSSSCG00000039614,	NA	ENSSSCG00000004130,	ENSSSCG00000004130,ENSSSCG00000040918,
1	21429762	21430877	ENSSSCG00000004130,	NA	ENSSSCG00000004130,	ENSSSCG00000004130,	ENSSSCG00000004130,	NA	NA	ENSSSCG00000039614,
1	21445717	21446086	ENSSSCG00000004132,	NA	NA	NA	NA	ENSSSCG00000004132,	ENSSSCG00000004132,	ENSSSCG00000004132,
1	21446606	21447176	NA	ENSSSCG00000004132,	NA	NA	NA	NA	ENSSSCG00000004132,	ENSSSCG00000004132,
1	21469122	21470202	NA	ENSSSCG00000004132,	NA	NA	NA	NA	NA	NA
1	21473477	21473990	NA	ENSSSCG00000004132,	NA	NA	NA	NA	NA	NA
1	21498108	21498418	ENSSSCG00000004132,	NA	NA	NA	NA	NA	NA	NA
1	21498724	21499615	NA	ENSSSCG00000004132,	NA	NA	NA	NA	NA	NA
1	21499616	21499953	NA	ENSSSCG00000004132,	NA	NA	NA	NA	NA	NA
1	21507027	21507512	NA	ENSSSCG00000004132,	NA	NA	NA	NA	NA	NA
1	21513173	21513458	NA	ENSSSCG00000004132,	NA	NA	NA	NA	NA	NA
1	21540242	21540637	NA	ENSSSCG00000004132,	NA	NA	NA	NA	NA	NA
1	21551043	21551518	NA	ENSSSCG00000004132,	NA	NA	NA	NA	NA	NA
1	21576441	21577284	ENSSSCG00000004132,	NA	ENSSSCG00000004132,	ENSSSCG00000004132,	ENSSSCG00000004132,	NA	NA	NA
1	21599267	21599852	NA	ENSSSCG00000004132,	NA	NA	NA	NA	NA	NA
1	21622143	21622652	NA	ENSSSCG00000004132,	NA	NA	NA	NA	NA	NA
1	21628493	21628786	NA	ENSSSCG00000004132,	NA	NA	NA	NA	NA	NA
1	21633435	21634071	NA	ENSSSCG00000004132,	NA	NA	NA	NA	NA	NA
1	21640328	21641242	NA	ENSSSCG00000004132,	NA	NA	ENSSSCG00000004132,	NA	NA	NA
1	21641769	21642194	NA	ENSSSCG00000004132,	NA	NA	ENSSSCG00000004132,	NA	NA	NA
1	21643306	21643612	NA	ENSSSCG00000004132,	NA	ENSSSCG00000004132,	ENSSSCG00000004132,	NA	NA	NA
1	21659270	21659604	NA	ENSSSCG00000004132,	NA	NA	NA	NA	NA	NA
1	21661660	21662148	NA	ENSSSCG00000004132,	NA	NA	NA	NA	NA	NA
1	21669693	21670308	NA	ENSSSCG00000004132,	NA	NA	NA	NA	NA	NA
1	21674296	21675559	NA	ENSSSCG00000004132,	NA	NA	NA	NA	NA	NA
1	21680426	21681162	NA	ENSSSCG00000004132,	NA	NA	NA	NA	NA	NA
1	21682608	21683297	NA	ENSSSCG00000004132,	NA	NA	NA	NA	NA	NA
1	21689942	21690795	NA	ENSSSCG00000004132,	NA	NA	NA	NA	NA	NA
1	21696230	21697039	NA	ENSSSCG00000004132,	NA	NA	NA	NA	NA	NA
1	21698354	21698807	NA	ENSSSCG00000004132,	NA	NA	NA	NA	NA	NA
1	21705290	21706585	ENSSSCG00000020208,	NA	NA	ENSSSCG00000020208,	ENSSSCG00000020208,	ENSSSCG00000020208,	ENSSSCG00000020208,	ENSSSCG00000020208,
1	21709195	21710655	NA	ENSSSCG00000004132,	NA	NA	ENSSSCG00000020208,	NA	NA	ENSSSCG00000020208,
1	21713866	21714767	NA	ENSSSCG00000004132,	NA	NA	NA	NA	NA	NA
1	21721378	21723253	ENSSSCG00000004132,	NA	ENSSSCG00000004132,	ENSSSCG00000004132,	ENSSSCG00000004132,	NA	NA	NA
1	21736787	21737622	NA	NA	NA	NA	ENSSSCG00000004133,	NA	NA	NA
1	21742090	21743580	ENSSSCG00000004133,	NA	ENSSSCG00000004133,	ENSSSCG00000004133,	ENSSSCG00000004133,	NA	NA	NA
1	21749688	21750779	ENSSSCG00000004134,	NA	NA	NA	NA	ENSSSCG00000004134,	ENSSSCG00000004134,	ENSSSCG00000004134,
1	21757973	21759394	NA	ENSSSCG00000004133,ENSSSCG00000004134,	NA	NA	NA	NA	NA	ENSSSCG00000004133,
1	21764962	21765605	NA	ENSSSCG00000004134,	NA	NA	NA	NA	ENSSSCG00000004134,	ENSSSCG00000004133,ENSSSCG00000004134,
1	21801145	21802506	ENSSSCG00000004134,ENSSSCG00000039598,	NA	ENSSSCG00000004134,ENSSSCG00000039598,	ENSSSCG00000004134,ENSSSCG00000039598,	ENSSSCG00000004134,ENSSSCG00000039598,	NA	NA	NA
1	21808208	21809141	NA	ENSSSCG00000039598,	NA	NA	NA	NA	NA	NA
1	21820661	21820959	NA	ENSSSCG00000039598,	NA	NA	NA	NA	NA	ENSSSCG00000039598,
1	21821065	21821375	NA	ENSSSCG00000039598,	NA	NA	NA	NA	NA	ENSSSCG00000039598,
1	21824028	21824347	ENSSSCG00000039598,	NA	NA	NA	NA	NA	ENSSSCG00000039598,	ENSSSCG00000039598,
1	21829288	21829860	NA	NA	NA	NA	NA	NA	NA	ENSSSCG00000039598,
1	21830543	21830933	NA	NA	NA	NA	NA	NA	NA	NA
1	21842130	21842500	NA	NA	NA	NA	NA	NA	NA	NA
1	21843666	21844090	NA	NA	NA	NA	NA	NA	NA	NA
1	21852927	21853776	NA	NA	NA	NA	NA	NA	NA	NA
1	21853922	21855975	NA	NA	NA	NA	NA	NA	NA	NA
1	21884397	21884940	NA	NA	NA	NA	NA	NA	NA	NA
1	21900752	21901861	NA	NA	NA	NA	NA	NA	NA	NA
1	21909063	21909509	NA	NA	NA	NA	NA	NA	NA	ENSSSCG00000004136,
1	21933128	21933953	NA	ENSSSCG00000004136,	NA	NA	NA	NA	NA	NA
1	21935344	21935727	NA	ENSSSCG00000004136,	NA	NA	NA	NA	NA	NA
1	21945694	21946261	NA	ENSSSCG00000004136,	NA	NA	NA	NA	NA	NA
1	21954715	21955064	NA	ENSSSCG00000004136,	NA	NA	NA	NA	NA	NA
1	21967002	21967655	NA	ENSSSCG00000004136,	NA	NA	NA	NA	NA	NA
1	21975193	21975558	NA	ENSSSCG00000004136,	NA	NA	NA	NA	NA	NA
1	21979072	21979586	NA	ENSSSCG00000004136,	NA	NA	NA	NA	NA	NA
1	21986797	21987363	NA	ENSSSCG00000004136,	NA	NA	NA	NA	NA	NA
1	21992389	21993319	NA	ENSSSCG00000004136,	NA	NA	NA	NA	NA	NA
1	22013988	22014338	NA	ENSSSCG00000004136,	NA	NA	NA	NA	NA	NA
1	22016376	22016713	NA	ENSSSCG00000004136,	NA	NA	NA	NA	NA	NA
1	22028800	22029206	NA	ENSSSCG00000004136,	NA	NA	NA	NA	NA	NA
1	22030214	22030569	NA	ENSSSCG00000004136,	NA	NA	NA	NA	NA	NA
1	22046744	22047054	NA	ENSSSCG00000004136,	NA	NA	NA	NA	NA	NA
1	22047384	22047673	NA	ENSSSCG00000004136,	NA	NA	NA	NA	NA	NA
1	22057377	22057898	NA	ENSSSCG00000004136,	NA	NA	NA	NA	NA	NA
1	22062728	22063128	NA	ENSSSCG00000004136,	NA	NA	NA	NA	NA	NA
1	22065385	22065857	NA	ENSSSCG00000004136,	NA	NA	NA	NA	NA	NA
1	22068104	22069211	NA	ENSSSCG00000004136,	NA	NA	NA	NA	NA	NA
1	22081144	22081863	NA	ENSSSCG00000004136,	NA	NA	NA	NA	NA	NA
1	22091151	22091891	NA	ENSSSCG00000004136,	NA	NA	NA	NA	NA	NA
1	22098485	22098786	NA	ENSSSCG00000004136,	NA	NA	NA	NA	NA	NA
1	22101779	22102747	NA	ENSSSCG00000004136,	NA	NA	NA	NA	NA	NA
1	22106695	22107270	NA	ENSSSCG00000004136,	NA	NA	NA	NA	NA	NA
1	22157859	22158170	NA	ENSSSCG00000004136,	NA	NA	NA	NA	NA	NA
1	22164370	22165528	ENSSSCG00000004136,	NA	ENSSSCG00000004136,	ENSSSCG00000004136,	ENSSSCG00000004136,	NA	NA	NA
1	22172962	22174010	NA	ENSSSCG00000004136,	NA	NA	NA	NA	NA	NA
1	22187416	22187900	NA	ENSSSCG00000004136,	NA	NA	NA	NA	NA	NA
1	22194687	22195062	NA	ENSSSCG00000004136,	NA	NA	NA	NA	NA	NA
1	22214252	22215009	NA	ENSSSCG00000004136,	NA	NA	NA	NA	NA	NA
1	22229253	22230265	NA	ENSSSCG00000004136,	NA	NA	NA	NA	NA	NA
1	22239256	22243296	ENSSSCG00000004136,ENSSSCG00000004138,	NA	ENSSSCG00000004136,ENSSSCG00000004138,	ENSSSCG00000004136,ENSSSCG00000004138,	ENSSSCG00000004136,ENSSSCG00000004138,	NA	NA	NA
1	22260036	22261021	NA	ENSSSCG00000004138,	NA	NA	NA	NA	NA	NA
1	22266058	22267250	NA	ENSSSCG00000004138,	NA	NA	NA	NA	NA	NA
1	22272986	22273780	NA	ENSSSCG00000004138,	NA	NA	NA	NA	NA	NA
1	22275318	22277470	NA	ENSSSCG00000004138,	NA	NA	NA	NA	NA	NA
1	22279610	22280292	NA	ENSSSCG00000004138,	NA	NA	NA	NA	NA	NA
1	22285001	22285606	NA	ENSSSCG00000004138,	NA	NA	NA	NA	NA	NA
1	22292598	22293196	NA	ENSSSCG00000004138,	NA	NA	NA	NA	NA	NA
1	22293346	22293974	NA	ENSSSCG00000004138,	NA	NA	NA	NA	NA	NA
1	22298703	22299174	NA	ENSSSCG00000004138,	NA	NA	NA	NA	NA	NA
1	22299942	22301086	NA	ENSSSCG00000004138,	NA	NA	NA	NA	NA	NA
1	22305743	22306049	NA	ENSSSCG00000004138,	NA	NA	NA	NA	NA	NA
1	22306076	22306393	NA	ENSSSCG00000004138,	NA	NA	NA	NA	NA	NA
1	22313941	22314820	NA	ENSSSCG00000004138,	NA	NA	NA	NA	NA	NA
1	22316204	22316418	NA	ENSSSCG00000004138,	NA	NA	NA	NA	NA	NA
1	22321994	22323321	NA	ENSSSCG00000004138,	NA	NA	NA	NA	NA	NA
1	22327973	22330662	NA	ENSSSCG00000004138,	NA	NA	NA	NA	NA	NA
1	22336211	22336807	NA	ENSSSCG00000004138,	NA	NA	NA	NA	NA	NA
1	22342217	22343264	NA	ENSSSCG00000004138,	NA	NA	NA	NA	NA	NA
1	22344562	22345712	NA	ENSSSCG00000004138,	NA	NA	NA	NA	NA	NA
1	22349041	22349914	NA	ENSSSCG00000004138,	NA	NA	ENSSSCG00000004138,	NA	NA	NA
1	22355009	22356339	NA	ENSSSCG00000004138,	NA	NA	ENSSSCG00000004138,	NA	NA	NA
1	22366433	22366601	NA	ENSSSCG00000004138,	NA	NA	NA	NA	NA	NA
1	22368771	22371138	NA	ENSSSCG00000004138,	NA	NA	NA	NA	NA	NA
1	22383100	22383607	NA	ENSSSCG00000004138,	NA	NA	NA	NA	NA	NA
1	22390436	22391388	NA	ENSSSCG00000004138,	NA	NA	NA	NA	NA	NA
1	22400326	22400620	NA	ENSSSCG00000004138,	NA	NA	NA	NA	NA	NA
1	22403627	22403919	NA	ENSSSCG00000004138,	NA	NA	NA	NA	NA	NA
1	22448793	22449697	NA	NA	NA	NA	NA	NA	NA	NA
1	22453418	22453793	NA	NA	NA	NA	NA	NA	NA	NA
1	22477817	22478363	NA	NA	NA	NA	NA	NA	NA	NA
1	22488299	22489282	NA	NA	NA	NA	NA	NA	NA	NA
1	22540591	22541250	NA	NA	NA	NA	NA	NA	NA	NA
1	22542226	22542564	NA	NA	NA	NA	NA	NA	NA	NA
1	22582137	22583701	NA	NA	NA	NA	NA	NA	NA	NA
1	22592015	22593336	NA	NA	NA	NA	NA	NA	NA	NA
1	22598415	22598915	NA	NA	NA	NA	NA	NA	NA	NA
1	22605131	22605618	NA	NA	NA	NA	NA	NA	NA	NA
1	22607469	22608223	NA	NA	NA	NA	NA	NA	NA	NA
1	22623011	22623480	NA	NA	NA	NA	NA	NA	NA	NA
1	22624937	22625626	NA	NA	NA	NA	NA	NA	NA	NA
1	22641638	22642204	NA	NA	NA	NA	NA	NA	NA	NA
1	22650755	22651486	NA	NA	NA	NA	NA	NA	NA	NA
1	22653310	22653943	NA	NA	NA	NA	NA	NA	NA	NA
1	22661165	22661483	NA	NA	NA	NA	NA	NA	ENSSSCG00000004139,	ENSSSCG00000004139,
1	22668083	22668382	NA	ENSSSCG00000004139,	NA	NA	NA	NA	NA	NA
1	22686503	22686840	NA	ENSSSCG00000004139,	NA	NA	NA	NA	NA	NA
1	22688737	22689141	NA	ENSSSCG00000004139,	NA	NA	NA	NA	NA	NA
1	22695989	22696593	NA	ENSSSCG00000004139,	NA	NA	NA	NA	NA	NA
1	22704635	22705074	NA	ENSSSCG00000004139,	NA	NA	NA	NA	NA	NA
1	22710164	22710820	ENSSSCG00000004139,	NA	NA	NA	NA	NA	NA	NA
1	22714700	22715464	NA	ENSSSCG00000004139,	NA	NA	NA	NA	NA	NA
1	22728065	22729294	NA	ENSSSCG00000004139,	NA	NA	NA	NA	NA	NA
1	22731922	22732445	NA	ENSSSCG00000004139,	NA	NA	NA	NA	NA	NA
1	22736496	22737171	NA	ENSSSCG00000004139,	NA	NA	NA	NA	NA	NA
1	22740837	22741030	NA	ENSSSCG00000004139,	NA	NA	ENSSSCG00000004139,	NA	NA	NA
1	22750672	22751036	NA	ENSSSCG00000004139,	NA	NA	NA	NA	NA	NA
1	22758330	22758504	NA	ENSSSCG00000004139,	NA	NA	NA	NA	NA	NA
1	22787681	22788951	NA	ENSSSCG00000004139,	NA	NA	NA	NA	NA	NA
1	22801009	22802222	ENSSSCG00000004139,	NA	ENSSSCG00000004139,	ENSSSCG00000004139,	ENSSSCG00000004139,	NA	NA	NA
1	22824550	22824960	NA	NA	NA	NA	NA	NA	NA	NA
1	22830330	22831444	NA	NA	NA	NA	NA	NA	NA	NA
1	22857528	22858372	NA	NA	NA	NA	NA	NA	NA	ENSSSCG00000004140,
1	22872428	22872780	NA	ENSSSCG00000004140,	NA	NA	NA	NA	NA	NA
1	22889729	22890253	NA	ENSSSCG00000004140,	NA	NA	NA	NA	NA	NA
1	22896539	22896813	NA	ENSSSCG00000004140,	NA	NA	NA	NA	NA	NA
1	22902041	22902441	NA	ENSSSCG00000004140,	NA	NA	NA	NA	NA	NA
1	22914573	22915055	NA	ENSSSCG00000004140,	NA	NA	NA	NA	NA	NA
1	22923157	22924368	ENSSSCG00000004140,	NA	ENSSSCG00000004140,	ENSSSCG00000004140,	ENSSSCG00000004140,	NA	NA	NA
1	22951782	22952268	NA	NA	NA	NA	NA	NA	NA	NA
1	22954586	22955077	NA	NA	NA	NA	NA	NA	NA	NA
1	22983368	22984187	NA	ENSSSCG00000036250,	NA	NA	NA	NA	NA	NA
1	22985845	22986183	NA	ENSSSCG00000036250,	NA	NA	NA	NA	NA	NA
1	23041938	23042627	NA	NA	NA	NA	NA	NA	NA	NA
1	23067490	23067944	NA	NA	NA	NA	NA	NA	NA	NA
1	23079222	23079941	NA	NA	NA	NA	NA	NA	NA	NA
1	23080338	23080691	NA	NA	NA	NA	NA	NA	NA	NA
1	23086584	23086991	NA	NA	NA	NA	NA	NA	NA	NA
1	23087132	23087833	NA	NA	NA	NA	NA	NA	NA	NA
1	23131749	23132054	NA	NA	NA	NA	NA	NA	NA	NA
1	23145804	23146600	NA	NA	NA	NA	NA	NA	NA	NA
1	23185521	23185972	NA	NA	NA	NA	NA	NA	NA	NA
1	23206008	23206385	NA	NA	NA	NA	NA	NA	NA	NA
1	23208504	23209468	NA	NA	NA	NA	NA	NA	NA	NA
1	23245231	23246018	NA	NA	NA	NA	NA	NA	NA	NA
1	23246363	23246635	NA	NA	NA	NA	NA	NA	NA	NA
1	23293361	23294686	NA	NA	NA	NA	NA	NA	NA	NA
1	23341533	23341839	NA	NA	NA	NA	NA	NA	NA	NA
1	23347173	23347563	NA	NA	NA	NA	NA	NA	NA	NA
1	23367183	23367854	NA	NA	NA	NA	NA	NA	NA	NA
1	23372263	23372701	NA	NA	NA	NA	NA	NA	NA	NA
1	23378693	23379175	NA	NA	NA	NA	NA	NA	NA	NA
1	23379464	23381759	NA	NA	NA	NA	NA	NA	NA	NA
1	23392174	23393251	NA	NA	NA	NA	NA	NA	NA	NA
1	23395261	23395663	NA	NA	NA	NA	NA	NA	NA	NA
1	23400208	23400902	NA	NA	NA	NA	NA	NA	NA	NA
1	23407089	23407892	NA	NA	NA	NA	NA	NA	NA	NA
1	23411446	23411943	NA	NA	NA	NA	NA	NA	NA	NA
1	23415688	23416247	NA	NA	NA	NA	NA	NA	NA	NA
1	23430684	23431004	NA	NA	NA	NA	NA	NA	NA	NA
1	23433716	23434004	NA	NA	NA	NA	NA	NA	NA	NA
1	23434994	23436241	NA	NA	NA	NA	NA	NA	NA	NA
1	23438197	23438981	NA	NA	NA	NA	NA	NA	NA	NA
1	23443131	23444013	NA	NA	NA	NA	NA	NA	NA	NA
1	23446619	23447428	NA	NA	NA	NA	NA	NA	NA	NA
1	23491172	23492159	NA	NA	NA	NA	NA	NA	NA	NA
1	23497912	23498696	NA	NA	NA	NA	NA	NA	NA	NA
1	23519372	23520417	NA	NA	NA	NA	NA	NA	NA	NA
1	23544880	23546677	NA	NA	NA	NA	NA	NA	NA	NA
1	23581521	23582297	NA	NA	NA	NA	NA	NA	NA	NA
1	23599103	23599447	NA	NA	NA	NA	NA	NA	NA	NA
1	23620528	23620947	NA	NA	NA	NA	NA	NA	NA	NA
1	23658506	23659027	NA	NA	NA	NA	NA	NA	NA	NA
1	23662710	23663054	NA	NA	NA	NA	NA	NA	NA	NA
1	23672094	23672738	NA	NA	NA	NA	NA	NA	NA	NA
1	23674863	23675158	NA	NA	NA	NA	NA	NA	NA	NA
1	23681053	23681760	NA	NA	NA	NA	NA	NA	NA	NA
1	23696530	23697338	NA	NA	NA	NA	NA	NA	NA	NA
1	23708842	23710241	NA	NA	NA	NA	NA	NA	NA	NA
1	23740071	23740370	NA	NA	NA	NA	NA	NA	NA	NA
1	23744490	23744923	NA	NA	NA	NA	NA	NA	NA	NA
1	23752317	23753028	NA	NA	NA	NA	NA	NA	NA	NA
1	23759653	23760122	NA	NA	NA	NA	NA	NA	NA	NA
1	23762346	23763057	NA	NA	NA	NA	NA	NA	NA	NA
1	23770479	23771042	NA	NA	NA	NA	NA	NA	NA	NA
1	23771191	23771549	NA	NA	NA	NA	NA	NA	NA	NA
1	23775670	23776340	NA	NA	NA	NA	NA	NA	NA	NA
1	23779234	23779550	NA	NA	NA	NA	NA	NA	NA	NA
1	23781324	23781735	NA	NA	NA	NA	NA	NA	NA	NA
1	23782244	23783152	NA	NA	NA	NA	NA	NA	NA	NA
1	23790318	23790943	NA	NA	NA	NA	NA	NA	NA	NA
1	23805281	23805773	NA	NA	NA	NA	NA	NA	NA	NA
1	23813863	23814166	NA	NA	NA	NA	NA	NA	NA	NA
1	23828428	23828805	NA	NA	NA	NA	NA	NA	NA	NA
1	23835390	23835555	NA	NA	NA	NA	NA	NA	NA	NA
1	23843366	23844410	NA	NA	NA	NA	NA	NA	NA	NA
1	23848421	23848729	NA	NA	NA	NA	NA	NA	NA	NA
1	23862553	23863874	NA	NA	NA	NA	NA	NA	NA	NA
1	23864173	23865594	NA	NA	NA	NA	NA	NA	NA	NA
1	23875522	23876879	NA	NA	NA	NA	NA	NA	NA	NA
1	23882257	23882846	NA	NA	NA	NA	NA	NA	NA	NA
1	23886989	23887435	NA	NA	NA	NA	NA	NA	NA	NA
1	23890520	23891009	NA	NA	NA	NA	NA	NA	NA	NA
1	23892651	23893043	NA	NA	NA	NA	NA	NA	NA	NA
1	23893931	23894593	NA	NA	NA	NA	NA	NA	NA	NA
1	23901622	23902530	NA	NA	NA	NA	NA	NA	NA	NA
1	23903286	23903878	NA	NA	NA	NA	NA	NA	NA	NA
1	23913373	23913702	NA	NA	NA	NA	NA	NA	NA	NA
1	23914413	23915380	NA	NA	NA	NA	NA	NA	NA	NA
1	23960069	23960436	NA	NA	NA	NA	NA	NA	NA	NA
1	23967585	23968264	NA	NA	NA	NA	NA	NA	NA	NA
1	23973403	23975447	NA	NA	NA	NA	NA	NA	NA	NA
1	23984409	23984688	NA	NA	NA	NA	NA	NA	NA	NA
1	23991486	23992706	NA	NA	NA	NA	NA	NA	NA	NA
1	23997163	23999139	NA	NA	NA	NA	NA	NA	NA	NA
1	24006190	24006406	NA	NA	NA	NA	NA	NA	NA	NA
1	24006487	24008548	NA	NA	NA	NA	NA	NA	NA	NA
1	24010584	24011300	NA	NA	NA	NA	NA	NA	NA	NA
1	24016408	24017239	NA	NA	NA	NA	NA	NA	NA	NA
1	24018850	24019513	NA	NA	NA	NA	NA	NA	NA	NA
1	24019853	24020399	NA	NA	NA	NA	NA	NA	NA	NA
1	24023547	24024616	NA	NA	NA	NA	NA	NA	NA	NA
1	24031902	24032347	NA	NA	NA	NA	NA	NA	NA	NA
1	24036084	24037715	NA	NA	NA	NA	NA	NA	NA	NA
1	24049940	24050332	NA	NA	NA	NA	NA	NA	NA	NA
1	24052993	24053315	NA	NA	NA	NA	NA	NA	NA	NA
1	24055558	24056117	NA	NA	NA	NA	NA	NA	NA	NA
1	24059771	24060542	NA	NA	NA	NA	NA	NA	NA	NA
1	24069756	24070726	NA	NA	NA	NA	NA	NA	NA	NA
1	24083981	24084493	NA	NA	NA	NA	NA	NA	NA	NA
1	24092163	24094131	NA	NA	NA	NA	NA	NA	NA	NA
1	24095343	24095643	NA	NA	NA	NA	NA	NA	NA	NA
1	24107439	24108109	NA	NA	NA	NA	NA	NA	NA	NA
1	24114113	24114596	NA	NA	NA	NA	NA	NA	NA	NA
1	24124171	24124797	NA	NA	NA	NA	NA	NA	NA	NA
1	24137804	24138757	NA	NA	NA	NA	NA	NA	NA	NA
1	24151865	24153485	NA	NA	NA	NA	NA	NA	NA	NA
1	24159357	24161891	NA	NA	NA	NA	NA	NA	NA	NA
1	24169808	24170425	NA	NA	NA	NA	NA	NA	NA	NA
1	24171510	24171941	NA	NA	NA	NA	NA	NA	NA	NA
1	24176736	24177268	NA	NA	NA	NA	NA	NA	NA	NA
1	24182003	24182379	NA	NA	NA	NA	NA	NA	NA	NA
1	24184572	24184916	NA	NA	NA	NA	NA	NA	NA	NA
1	24185340	24185815	NA	NA	NA	NA	NA	NA	NA	NA
1	24197049	24197362	NA	NA	NA	NA	NA	NA	NA	NA
1	24200048	24201227	NA	NA	NA	NA	NA	NA	NA	NA
1	24212795	24213455	NA	NA	NA	NA	NA	NA	NA	NA
1	24213786	24214256	NA	NA	NA	NA	NA	NA	NA	NA
1	24215184	24215616	NA	NA	NA	NA	NA	NA	NA	NA
1	24215912	24216377	NA	NA	NA	NA	NA	NA	NA	NA
1	24225841	24226387	NA	NA	NA	NA	NA	NA	NA	NA
1	24229097	24229984	NA	NA	NA	NA	NA	NA	NA	NA
1	24234752	24235750	NA	NA	NA	NA	NA	NA	NA	NA
1	24241403	24241770	NA	NA	NA	NA	NA	NA	NA	NA
1	24246109	24246530	NA	NA	NA	NA	NA	NA	NA	NA
1	24252976	24254878	NA	NA	NA	NA	NA	NA	NA	NA
1	24264749	24266158	NA	NA	NA	NA	NA	NA	NA	NA
1	24271402	24272463	NA	NA	NA	NA	NA	NA	NA	NA
1	24273750	24275977	NA	NA	NA	NA	NA	NA	NA	NA
1	24282477	24284303	NA	NA	NA	NA	NA	NA	NA	NA
1	24296909	24297807	NA	NA	NA	NA	NA	NA	NA	NA
1	24298251	24299061	NA	NA	NA	NA	NA	NA	NA	NA
1	24314522	24316338	NA	NA	NA	NA	NA	NA	NA	NA
1	24319364	24319807	NA	NA	NA	NA	NA	NA	NA	NA
1	24325430	24327438	NA	NA	NA	NA	NA	NA	NA	NA
1	24333860	24334352	NA	NA	NA	NA	NA	NA	NA	NA
1	24334764	24335315	NA	NA	NA	NA	NA	NA	NA	NA
1	24339749	24340758	NA	NA	NA	NA	NA	NA	NA	NA
1	24342797	24343100	NA	NA	NA	NA	NA	NA	NA	NA
1	24362832	24363502	NA	NA	NA	NA	NA	NA	NA	NA
1	24364892	24365820	NA	NA	NA	NA	NA	NA	NA	NA
1	24379689	24380124	NA	NA	NA	NA	NA	NA	NA	NA
1	24383534	24384218	NA	NA	NA	NA	NA	NA	NA	NA
1	24388129	24388971	NA	NA	NA	NA	NA	NA	NA	NA
1	24393489	24394214	NA	NA	NA	NA	NA	NA	NA	NA
1	24397802	24398292	NA	NA	NA	NA	NA	NA	NA	NA
1	24406621	24406995	NA	NA	NA	NA	NA	NA	NA	NA
1	24421714	24422607	NA	NA	NA	NA	NA	NA	NA	NA
1	24429853	24430614	NA	NA	NA	NA	NA	NA	NA	NA
1	24431622	24432001	NA	NA	NA	NA	NA	NA	NA	NA
1	24443999	24444417	NA	NA	NA	NA	NA	NA	NA	NA
1	24447318	24447612	NA	NA	NA	NA	NA	NA	NA	NA
1	24450640	24451056	NA	NA	NA	NA	NA	NA	NA	NA
1	24453902	24454324	NA	NA	NA	NA	NA	NA	NA	NA
1	24466847	24467495	NA	NA	NA	NA	NA	NA	NA	NA
1	24474710	24476205	NA	NA	NA	NA	NA	NA	NA	NA
1	24483895	24484188	NA	NA	NA	NA	NA	NA	NA	NA
1	24491388	24492034	NA	NA	NA	NA	NA	NA	NA	NA
1	24499840	24500139	NA	NA	NA	NA	NA	NA	NA	NA
1	24515151	24516346	NA	NA	NA	NA	NA	NA	NA	NA
1	24520713	24521012	NA	NA	NA	NA	NA	NA	NA	NA
1	24542287	24543074	NA	NA	NA	NA	NA	NA	NA	NA
1	24553171	24553495	NA	NA	NA	NA	NA	NA	NA	NA
1	24574007	24575417	NA	NA	NA	NA	NA	NA	NA	NA
1	24582504	24583152	NA	NA	NA	NA	NA	NA	NA	NA
1	24586588	24587014	NA	NA	NA	NA	NA	NA	NA	NA
1	24588462	24589264	NA	NA	NA	NA	NA	NA	NA	NA
1	24592939	24593712	NA	NA	NA	NA	NA	NA	NA	NA
1	24598718	24599072	NA	NA	NA	NA	NA	NA	NA	NA
1	24605461	24606414	NA	NA	NA	NA	NA	NA	NA	NA
1	24618895	24619376	NA	NA	NA	NA	NA	NA	NA	NA
1	24620806	24621063	NA	NA	NA	NA	NA	NA	NA	NA
1	24623593	24624980	NA	NA	NA	NA	NA	NA	NA	NA
1	24632359	24633521	NA	NA	NA	NA	NA	NA	NA	NA
1	24637265	24637557	NA	NA	NA	NA	NA	NA	NA	NA
1	24644077	24644302	NA	NA	NA	NA	NA	NA	NA	NA
1	24645071	24645239	NA	NA	NA	NA	NA	NA	NA	NA
1	24650227	24651088	NA	NA	NA	NA	NA	NA	NA	NA
1	24665530	24665829	NA	NA	NA	NA	NA	NA	NA	NA
1	24668600	24668929	NA	NA	NA	NA	NA	NA	NA	NA
1	24670242	24671205	NA	NA	NA	NA	NA	NA	NA	NA
1	24675255	24675638	NA	NA	NA	NA	NA	NA	NA	NA
1	24677880	24678548	NA	NA	NA	NA	NA	NA	NA	NA
1	24687147	24688662	NA	NA	NA	NA	NA	NA	NA	NA
1	24708702	24710440	NA	NA	NA	NA	NA	NA	NA	NA
1	24719223	24720617	NA	NA	NA	NA	NA	NA	NA	NA
1	24722094	24722667	NA	NA	NA	NA	NA	NA	NA	NA
1	24726732	24727199	NA	NA	NA	NA	NA	NA	NA	NA
1	24733540	24734288	NA	NA	NA	NA	NA	NA	NA	NA
1	24737719	24739012	NA	NA	NA	NA	NA	NA	NA	NA
1	24740150	24740503	NA	NA	NA	NA	NA	NA	NA	NA
1	24746651	24747228	NA	NA	NA	NA	NA	NA	NA	NA
1	24748112	24749153	NA	NA	NA	NA	NA	NA	NA	NA
1	24758010	24758912	NA	NA	NA	NA	NA	NA	NA	NA
1	24760048	24760477	NA	NA	NA	NA	NA	NA	NA	NA
1	24766431	24767160	NA	NA	NA	NA	NA	NA	NA	NA
1	24769206	24770569	NA	NA	NA	NA	NA	NA	NA	NA
1	24778091	24778904	NA	NA	NA	NA	NA	NA	NA	NA
1	24785192	24785657	NA	NA	NA	NA	NA	NA	NA	NA
1	24785959	24786443	NA	NA	NA	NA	NA	NA	NA	NA
1	24789309	24789642	NA	NA	NA	NA	NA	NA	NA	NA
1	24793039	24793452	NA	NA	NA	NA	NA	NA	NA	NA
1	24795841	24796281	NA	NA	NA	NA	NA	NA	NA	NA
1	24796576	24796955	NA	NA	NA	NA	NA	NA	NA	NA
1	24797571	24798351	NA	NA	NA	NA	NA	NA	NA	NA
1	24806939	24808044	NA	NA	NA	NA	NA	NA	NA	NA
1	24813622	24815160	NA	NA	NA	NA	NA	NA	NA	NA
1	24819816	24820406	NA	NA	NA	NA	NA	NA	NA	NA
1	24823408	24823840	NA	NA	NA	NA	NA	NA	NA	NA
1	24824267	24825797	NA	NA	NA	NA	NA	NA	NA	NA
1	24832042	24832463	NA	NA	NA	NA	NA	NA	NA	NA
1	24836185	24836869	NA	NA	NA	NA	NA	NA	NA	NA
1	24836951	24837625	NA	NA	NA	NA	NA	NA	NA	NA
1	24843024	24843344	NA	NA	NA	NA	NA	NA	NA	NA
1	24860631	24861140	NA	NA	NA	NA	NA	NA	NA	NA
1	24862842	24863197	NA	NA	NA	NA	NA	NA	NA	NA
1	24872925	24873274	NA	NA	NA	NA	NA	NA	NA	NA
1	24876141	24876628	NA	NA	NA	NA	NA	NA	NA	NA
1	24877880	24878825	NA	NA	NA	NA	NA	NA	NA	NA
1	24884221	24885415	NA	NA	NA	NA	NA	NA	NA	NA
1	24885748	24886045	NA	NA	NA	NA	NA	NA	NA	NA
1	24890568	24891152	NA	NA	NA	NA	NA	NA	NA	NA
1	24894901	24895458	NA	NA	NA	NA	NA	NA	NA	NA
1	24900239	24900742	NA	NA	NA	NA	NA	NA	NA	NA
1	24907582	24907894	NA	NA	NA	NA	NA	NA	NA	NA
1	24914997	24915402	NA	NA	NA	NA	NA	NA	NA	NA
1	24929535	24929704	NA	NA	NA	NA	NA	NA	NA	NA
1	24933188	24933564	NA	NA	NA	NA	NA	NA	NA	NA
1	24936903	24937924	NA	NA	NA	NA	NA	NA	NA	NA
1	24946803	24947233	NA	NA	NA	NA	NA	NA	NA	NA
1	24953385	24954341	NA	NA	NA	NA	NA	NA	NA	NA
1	24954819	24955610	NA	NA	NA	NA	NA	NA	NA	NA
1	24959804	24961237	NA	NA	NA	NA	NA	NA	NA	NA
1	24966502	24967986	NA	NA	NA	NA	NA	NA	NA	NA
1	24976254	24977138	NA	NA	NA	NA	NA	NA	NA	NA
1	24980194	24980960	NA	NA	NA	NA	NA	NA	NA	NA
1	24986645	24989603	NA	NA	NA	NA	NA	NA	NA	NA
1	24991465	24992183	NA	NA	NA	NA	NA	NA	NA	NA
1	25004437	25005338	NA	NA	NA	NA	NA	NA	NA	NA
1	25015260	25016111	NA	NA	NA	NA	NA	NA	NA	NA
1	25017227	25017979	NA	NA	NA	NA	NA	NA	NA	NA
1	25043478	25043906	NA	NA	NA	NA	NA	NA	NA	NA
1	25044152	25045508	NA	NA	NA	NA	NA	NA	NA	NA
1	25065632	25065962	NA	NA	NA	NA	NA	NA	NA	NA
1	25066914	25067117	NA	NA	NA	NA	NA	NA	NA	NA
1	25085787	25086086	NA	NA	NA	NA	NA	NA	NA	NA
1	25096992	25097394	NA	NA	NA	NA	NA	NA	NA	NA
1	25105667	25106308	NA	NA	NA	NA	NA	NA	NA	NA
1	25112365	25112757	NA	NA	NA	NA	NA	NA	NA	NA
1	25134076	25134483	NA	NA	NA	NA	NA	NA	NA	NA
1	25139865	25140284	NA	NA	NA	NA	NA	NA	NA	NA
1	25141825	25142500	NA	NA	NA	NA	NA	NA	NA	NA
1	25154355	25157086	ENSSSCG00000004142,	NA	ENSSSCG00000004142,	ENSSSCG00000004142,	ENSSSCG00000004142,	NA	ENSSSCG00000004142,	ENSSSCG00000004142,
1	25163173	25164111	NA	NA	NA	NA	NA	NA	ENSSSCG00000004142,	ENSSSCG00000004142,
1	25165794	25166416	NA	NA	NA	NA	NA	NA	NA	ENSSSCG00000004142,
1	25202783	25204282	NA	NA	NA	NA	NA	NA	NA	NA
1	25204580	25206253	NA	NA	NA	NA	NA	NA	NA	NA
1	25216930	25217608	NA	NA	NA	NA	NA	NA	NA	NA
1	25227971	25229387	ENSSSCG00000004143,	NA	ENSSSCG00000004143,	ENSSSCG00000004143,	ENSSSCG00000004143,	NA	NA	NA
1	25235274	25235999	NA	ENSSSCG00000004143,	NA	NA	NA	NA	NA	NA
1	25237154	25237953	NA	ENSSSCG00000004143,	NA	NA	NA	NA	NA	NA
1	25267405	25268056	NA	ENSSSCG00000004143,	NA	NA	NA	NA	NA	NA
1	25274217	25274655	NA	ENSSSCG00000004143,	NA	NA	NA	NA	NA	NA
1	25295771	25296850	NA	NA	NA	NA	NA	NA	NA	NA
1	25309469	25310615	NA	NA	NA	NA	NA	NA	NA	NA
1	25313569	25315217	NA	NA	NA	NA	NA	NA	NA	ENSSSCG00000004144,
1	25319099	25320840	ENSSSCG00000004144,	NA	NA	NA	NA	ENSSSCG00000004144,	ENSSSCG00000004144,	ENSSSCG00000004144,
1	25331166	25331626	NA	NA	NA	ENSSSCG00000004144,	ENSSSCG00000004144,	NA	NA	NA
1	25332969	25335071	NA	NA	NA	NA	ENSSSCG00000004144,	NA	NA	NA
1	25339861	25340386	NA	NA	NA	NA	NA	NA	NA	NA
1	25342615	25343309	NA	NA	NA	NA	NA	NA	NA	NA
1	25348230	25348547	NA	NA	NA	NA	NA	NA	NA	NA
1	25353368	25354735	NA	NA	NA	NA	NA	NA	NA	NA
1	25362473	25364861	NA	NA	NA	NA	NA	NA	NA	NA
1	25375458	25376900	NA	NA	NA	NA	NA	NA	NA	NA
1	25383017	25384812	NA	NA	NA	NA	NA	NA	NA	NA
1	25414204	25414897	NA	NA	NA	NA	NA	NA	NA	NA
1	25416470	25416876	NA	NA	NA	NA	NA	NA	NA	NA
1	25424930	25425439	NA	NA	NA	NA	NA	NA	NA	NA
1	25446228	25447829	ENSSSCG00000004145,	NA	ENSSSCG00000004145,	ENSSSCG00000004145,	ENSSSCG00000004145,	NA	NA	NA
1	25463889	25464299	NA	NA	NA	NA	NA	NA	NA	NA
1	25473899	25474791	NA	NA	NA	NA	NA	NA	NA	NA
1	25480551	25481978	ENSSSCG00000004146,	NA	ENSSSCG00000004146,	ENSSSCG00000004146,	ENSSSCG00000004146,	NA	NA	NA
1	25499596	25500410	NA	ENSSSCG00000004146,	NA	NA	NA	NA	NA	NA
1	25507555	25508349	NA	ENSSSCG00000004146,	NA	NA	NA	NA	NA	NA
1	25514643	25515350	NA	ENSSSCG00000004146,	NA	NA	NA	NA	NA	NA
1	25520583	25520934	NA	ENSSSCG00000004146,	NA	NA	NA	NA	NA	NA
1	25525132	25526968	ENSSSCG00000004146,	NA	NA	NA	NA	NA	NA	NA
1	25526984	25527184	ENSSSCG00000004146,	NA	NA	NA	NA	NA	NA	NA
1	25531903	25533468	NA	ENSSSCG00000004146,	NA	NA	NA	NA	NA	NA
1	25570645	25571383	NA	ENSSSCG00000004147,	NA	NA	NA	NA	NA	ENSSSCG00000004147,
1	25580675	25581498	NA	ENSSSCG00000004147,	NA	NA	NA	NA	NA	NA
1	25595836	25596504	NA	ENSSSCG00000004147,	NA	NA	NA	NA	NA	NA
1	25601147	25601533	NA	ENSSSCG00000004147,	NA	NA	NA	NA	NA	NA
1	25621527	25622530	NA	ENSSSCG00000004147,	NA	NA	NA	NA	NA	NA
1	25622884	25623343	NA	ENSSSCG00000004147,	NA	NA	NA	NA	NA	NA
1	25627540	25629282	NA	ENSSSCG00000004147,	NA	NA	NA	NA	NA	NA
1	25638863	25639321	NA	ENSSSCG00000004147,	NA	NA	NA	NA	NA	NA
1	25639618	25640200	NA	ENSSSCG00000004147,	NA	NA	ENSSSCG00000004147,	NA	NA	ENSSSCG00000004148,
1	25643887	25644591	ENSSSCG00000004147,	NA	NA	ENSSSCG00000004147,	ENSSSCG00000004147,	NA	ENSSSCG00000004148,	ENSSSCG00000004148,
1	25662935	25664033	ENSSSCG00000004148,	NA	ENSSSCG00000004148,	ENSSSCG00000004148,	ENSSSCG00000004148,	NA	NA	NA
1	25669754	25670822	NA	NA	NA	NA	NA	NA	NA	NA
1	25676374	25677043	NA	NA	NA	NA	NA	NA	NA	NA
1	25678540	25678965	NA	NA	NA	NA	NA	NA	NA	NA
1	25697998	25698302	NA	NA	NA	NA	NA	NA	NA	NA
1	25715418	25715916	NA	NA	NA	NA	NA	NA	NA	NA
1	25735640	25737205	ENSSSCG00000004149,	NA	ENSSSCG00000004149,	ENSSSCG00000004149,	ENSSSCG00000004149,	NA	NA	NA
1	25796987	25797805	NA	ENSSSCG00000004149,	NA	NA	NA	NA	NA	NA
1	25819356	25819735	NA	ENSSSCG00000004149,	NA	NA	NA	NA	NA	NA
1	25830315	25830811	NA	ENSSSCG00000004149,	NA	NA	NA	NA	NA	NA
1	25835321	25835689	NA	ENSSSCG00000004149,	NA	NA	NA	NA	NA	NA
1	25839567	25840583	NA	ENSSSCG00000004149,	NA	NA	NA	NA	NA	NA
1	25851651	25851977	NA	ENSSSCG00000004149,	NA	ENSSSCG00000004149,	ENSSSCG00000004149,	NA	NA	NA
1	25860715	25861465	NA	ENSSSCG00000004149,	NA	NA	NA	NA	NA	NA
1	25873977	25874465	NA	ENSSSCG00000004149,	NA	NA	ENSSSCG00000004149,	NA	NA	NA
1	25877420	25879523	ENSSSCG00000004149,	NA	ENSSSCG00000004149,	ENSSSCG00000004149,	ENSSSCG00000004149,	NA	NA	NA
1	25898226	25898769	NA	ENSSSCG00000004149,	NA	NA	NA	NA	NA	NA
1	25904255	25904804	NA	ENSSSCG00000004149,	NA	NA	NA	NA	NA	NA
1	25906511	25906763	NA	ENSSSCG00000004149,	NA	NA	NA	NA	NA	NA
1	25917004	25917294	NA	ENSSSCG00000004149,	NA	NA	ENSSSCG00000004149,	NA	NA	NA
1	25923223	25923549	NA	ENSSSCG00000004149,	NA	NA	ENSSSCG00000004149,	NA	NA	NA
1	25924720	25925624	ENSSSCG00000004149,	NA	NA	NA	ENSSSCG00000004149,	NA	NA	NA
1	25950762	25951375	NA	ENSSSCG00000004149,	NA	NA	ENSSSCG00000004149,	NA	NA	NA
1	25954590	25955210	NA	ENSSSCG00000004149,	NA	NA	NA	NA	NA	NA
1	25959325	25959749	NA	ENSSSCG00000004149,	NA	NA	NA	NA	NA	NA
1	25959900	25960405	NA	ENSSSCG00000004149,	NA	NA	NA	NA	NA	NA
1	25969331	25969611	ENSSSCG00000004149,	NA	NA	NA	NA	NA	NA	NA
1	25977259	25977551	ENSSSCG00000004149,	NA	NA	NA	NA	NA	NA	NA
1	25978215	25978878	ENSSSCG00000004149,	NA	NA	NA	NA	NA	NA	NA
1	25979583	25980269	ENSSSCG00000004149,	NA	NA	NA	NA	NA	NA	NA
1	25990011	25991040	NA	NA	NA	ENSSSCG00000020384,	ENSSSCG00000020384,	NA	ENSSSCG00000020384,	ENSSSCG00000004149,ENSSSCG00000020384,
1	25991203	25992291	ENSSSCG00000020384,	NA	ENSSSCG00000020384,	ENSSSCG00000020384,	ENSSSCG00000020384,	ENSSSCG00000020384,	ENSSSCG00000020384,	ENSSSCG00000004149,ENSSSCG00000020384,
1	25999002	26000522	NA	NA	NA	NA	NA	NA	NA	ENSSSCG00000004150,
1	26007637	26008108	NA	ENSSSCG00000004150,	NA	NA	ENSSSCG00000004150,	NA	NA	NA
1	26010517	26011882	ENSSSCG00000004150,	NA	ENSSSCG00000004150,	ENSSSCG00000004150,	ENSSSCG00000004150,	NA	NA	NA
1	26019916	26020273	NA	NA	NA	NA	NA	NA	NA	NA
1	26051574	26052307	NA	NA	NA	NA	NA	NA	NA	NA
1	26065629	26066054	NA	NA	NA	NA	NA	NA	NA	NA
1	26079295	26080364	ENSSSCG00000022968,	NA	NA	NA	NA	NA	NA	ENSSSCG00000022968,
1	26083096	26083587	NA	ENSSSCG00000022968,	NA	NA	NA	NA	NA	NA
1	26090388	26090682	ENSSSCG00000022968,	NA	NA	NA	NA	NA	NA	NA
1	26095482	26095828	ENSSSCG00000022968,	NA	NA	NA	NA	NA	NA	NA
1	26100685	26101136	ENSSSCG00000022968,	NA	NA	NA	NA	NA	NA	NA
1	26105505	26105831	NA	ENSSSCG00000022968,	NA	NA	NA	NA	NA	NA
1	26110698	26112689	ENSSSCG00000022968,	NA	NA	NA	NA	NA	NA	NA
1	26125798	26126156	ENSSSCG00000022968,	NA	NA	NA	NA	NA	NA	NA
1	26127152	26127509	NA	ENSSSCG00000022968,	NA	NA	NA	NA	NA	NA
1	26134097	26134880	NA	ENSSSCG00000022968,	NA	NA	NA	NA	NA	NA
1	26139881	26140225	NA	ENSSSCG00000022968,	NA	NA	NA	NA	NA	NA
1	26141016	26141627	NA	ENSSSCG00000022968,	NA	NA	NA	NA	NA	NA
1	26142725	26143204	NA	ENSSSCG00000022968,	NA	NA	NA	NA	NA	NA
1	26150401	26151644	ENSSSCG00000022968,	NA	NA	NA	NA	NA	NA	NA
1	26158577	26158763	NA	ENSSSCG00000022968,	NA	NA	NA	NA	NA	NA
1	26158861	26159136	NA	ENSSSCG00000022968,	NA	NA	NA	NA	NA	NA
1	26159349	26159700	ENSSSCG00000022968,	NA	NA	NA	NA	NA	NA	NA
1	26170131	26170746	NA	ENSSSCG00000022968,	NA	NA	NA	NA	NA	NA
1	26173318	26173871	ENSSSCG00000022968,	NA	NA	NA	NA	NA	NA	NA
1	26191144	26191765	NA	ENSSSCG00000022968,	NA	NA	NA	NA	NA	NA
1	26201076	26201604	NA	ENSSSCG00000022968,	NA	NA	NA	NA	NA	NA
1	26207703	26208304	NA	ENSSSCG00000022968,	NA	NA	NA	NA	NA	NA
1	26208894	26209202	ENSSSCG00000022968,	NA	NA	NA	NA	NA	NA	NA
1	26212020	26212319	NA	ENSSSCG00000022968,	NA	NA	NA	NA	NA	NA
1	26227935	26228440	NA	ENSSSCG00000022968,	NA	NA	NA	NA	NA	NA
1	26241869	26242246	NA	ENSSSCG00000022968,	NA	NA	NA	NA	NA	NA
1	26248189	26248981	NA	ENSSSCG00000022968,	NA	NA	NA	NA	NA	NA
1	26255201	26255877	ENSSSCG00000022968,	NA	ENSSSCG00000022968,	ENSSSCG00000022968,	ENSSSCG00000022968,	NA	NA	NA
1	26258275	26258753	NA	NA	NA	NA	ENSSSCG00000022968,	NA	NA	NA
1	26274392	26275079	NA	NA	NA	NA	NA	NA	NA	NA
1	26277759	26278380	NA	NA	NA	NA	NA	NA	NA	NA
1	26283067	26283998	NA	NA	NA	NA	NA	NA	NA	NA
1	26289719	26290008	NA	NA	NA	NA	NA	NA	NA	NA
1	26293582	26294031	NA	NA	NA	NA	NA	NA	NA	NA
1	26296915	26297256	NA	NA	NA	NA	ENSSSCG00000038420,	NA	NA	NA
1	26300787	26301656	ENSSSCG00000038420,	NA	ENSSSCG00000038420,	ENSSSCG00000038420,	ENSSSCG00000038420,	NA	NA	NA
1	26306154	26306566	NA	ENSSSCG00000038420,	NA	NA	ENSSSCG00000038420,	NA	NA	NA
1	26329855	26330260	NA	NA	NA	NA	NA	NA	NA	NA
1	26333500	26333952	NA	NA	NA	NA	NA	NA	NA	NA
1	26340261	26341108	NA	NA	NA	NA	NA	NA	NA	NA
1	26349280	26349700	NA	NA	NA	NA	NA	NA	NA	NA
1	26383995	26384701	NA	NA	NA	NA	NA	NA	NA	NA
1	26395129	26396511	NA	NA	NA	NA	NA	NA	NA	NA
1	26406939	26407269	NA	NA	NA	NA	NA	NA	NA	NA
1	26407589	26407979	NA	NA	NA	NA	NA	NA	NA	NA
1	26414130	26415006	NA	NA	NA	NA	NA	NA	NA	NA
1	26433120	26433735	NA	NA	NA	NA	NA	NA	NA	NA
1	26440077	26440967	NA	NA	NA	NA	NA	NA	NA	NA
1	26458545	26458942	NA	NA	NA	NA	NA	NA	NA	NA
1	26462557	26463892	NA	NA	NA	NA	NA	NA	NA	NA
1	26471101	26471545	NA	NA	NA	NA	NA	NA	NA	ENSSSCG00000004154,
1	26471925	26473425	NA	NA	NA	NA	NA	NA	ENSSSCG00000004154,	ENSSSCG00000004154,
1	26475986	26476313	ENSSSCG00000004154,	NA	NA	NA	NA	NA	NA	ENSSSCG00000004154,
1	26478731	26479823	ENSSSCG00000004154,	NA	NA	NA	NA	NA	NA	ENSSSCG00000004154,
1	26489130	26490210	ENSSSCG00000004154,	NA	ENSSSCG00000004154,	ENSSSCG00000004154,	ENSSSCG00000004154,	NA	NA	NA
1	26509724	26510226	NA	NA	NA	NA	NA	NA	NA	NA
1	26524637	26526418	NA	NA	NA	NA	NA	NA	NA	NA
1	26529473	26531687	NA	NA	NA	NA	NA	NA	NA	NA
1	26538674	26540004	NA	NA	NA	NA	NA	NA	NA	NA
1	26556200	26558961	NA	NA	NA	NA	NA	NA	NA	NA
1	26563771	26565042	NA	NA	NA	NA	NA	NA	NA	NA
1	26570146	26570544	NA	NA	NA	NA	NA	NA	NA	NA
1	26573834	26574292	NA	NA	NA	NA	NA	NA	NA	NA
1	26575815	26576100	NA	NA	NA	NA	NA	NA	NA	NA
1	26589473	26589794	NA	NA	NA	NA	NA	NA	NA	NA
1	26590391	26590688	NA	NA	NA	NA	NA	NA	NA	NA
1	26610371	26610682	NA	NA	NA	NA	NA	NA	NA	NA
1	26614254	26615121	NA	NA	NA	NA	NA	NA	NA	NA
1	26641731	26642194	NA	NA	NA	NA	NA	NA	NA	NA
1	26643303	26644326	NA	NA	NA	NA	NA	NA	NA	NA
1	26649101	26649394	NA	NA	NA	NA	NA	NA	NA	NA
1	26660296	26660684	NA	NA	NA	NA	NA	NA	NA	NA
1	26660997	26661411	NA	NA	NA	NA	NA	NA	NA	NA
1	26674191	26674524	NA	NA	NA	NA	NA	NA	NA	NA
1	26682151	26682552	NA	NA	NA	NA	NA	NA	NA	NA
1	26688511	26689501	NA	NA	NA	NA	NA	NA	NA	NA
1	26694786	26695352	NA	NA	NA	NA	NA	NA	NA	NA
1	26699896	26700297	NA	NA	NA	NA	NA	NA	NA	NA
1	26714326	26714754	NA	NA	NA	NA	NA	NA	NA	NA
1	26737155	26737659	NA	NA	NA	NA	NA	NA	NA	NA
1	26769400	26769711	NA	NA	NA	NA	NA	NA	NA	NA
1	26796623	26797455	NA	NA	NA	NA	ENSSSCG00000004155,	NA	NA	ENSSSCG00000004155,
1	26817459	26817763	NA	NA	NA	NA	NA	NA	NA	NA
1	26821640	26821941	NA	NA	NA	NA	NA	NA	NA	NA
1	26823306	26823654	NA	NA	NA	NA	NA	NA	NA	NA
1	26843043	26844188	NA	NA	NA	NA	NA	NA	NA	NA
1	26864821	26865239	NA	NA	NA	NA	NA	NA	NA	NA
1	26866039	26866367	NA	NA	NA	NA	NA	NA	NA	NA
1	26894528	26895246	NA	NA	NA	NA	NA	NA	NA	NA
1	26904980	26905295	NA	NA	NA	NA	NA	NA	NA	NA
1	26910104	26910450	NA	NA	NA	NA	NA	NA	NA	NA
1	26934267	26934757	NA	NA	NA	NA	NA	NA	NA	NA
[truncated: 147,334 more rows]
