# Supplementary material for: Multi-species annotation of transcriptome and chromatin structure in domesticated animals
Source: BMC Biol. 2019 Dec 30;17:108. doi: 10.1186/s12915-019-0726-5 (PMC6936065; doi:10.1186/s12915-019-0726-5)
Supplement: Supplementary file 9 — Additional file 9 ATAC-seq peaks (coordinates, quantification, positional classification): the archive contains four folders, one for each species (bos_taurus, capra_hircus, gallus_gallus, sus_scrofa). Each folder contains the following six files: • mergedpeaks_allinfo_gn_frag.tsv • mergedpeaks_allinfo_tr_frag.tsv • mergedpeaks_allinfo_tr_ref.tsv • mergedpeaks_allinfo_gn_ref.tsv • mergedpeaks.peaknb.allexp.readnb.bed.readme.idx • mergedpeaks.peaknb.allexp.readnb.bed [file 12915_2019_726_MOESM9_ESM.gz › atac.peaks/sus_scrofa/mergedpeaks.peaknb.allexp.readnb.bed]

1	14949	15262	.	1	+	4	16	25	12	21	27	27	18	26	8	6
1	21778	24190	.	5	+	540	723	840	1147	1625	1307	1131	1210	313	149	81
1	43132	43944	.	2	+	23	46	54	67	62	60	60	52	66	42	10
1	61732	62243	.	2	+	12	41	31	32	29	49	40	49	62	19	7
1	73733	74625	.	1	+	18	33	35	50	71	77	68	55	60	27	12
1	86972	87497	.	1	+	13	37	44	37	46	50	40	36	55	13	12
1	104607	105021	.	1	+	11	32	28	19	31	32	43	29	44	7	14
1	115993	116287	.	1	+	12	18	11	14	19	31	34	39	24	17	4
1	123225	125065	.	2	+	39	61	79	82	175	204	161	149	118	71	52
1	171761	172047	.	1	+	12	15	27	20	16	17	4	15	15	14	2
1	178661	178992	.	1	+	6	20	26	21	11	24	34	20	31	12	0
1	186242	187627	.	3	+	552	719	867	1252	1761	1505	1188	1397	227	140	54
1	194023	194504	.	1	+	23	38	46	53	54	65	70	66	61	31	16
1	198056	199077	.	2	+	57	130	134	162	221	335	217	265	138	62	15
1	227745	228782	.	2	+	12	63	80	60	66	71	87	61	77	47	20
1	238422	238811	.	1	+	11	16	26	18	41	29	36	20	31	16	8
1	253034	253473	.	1	+	17	19	44	47	43	47	37	49	42	12	7
1	274421	274867	.	1	+	17	23	28	27	28	25	22	37	48	25	25
1	289408	290023	.	1	+	12	36	50	38	72	71	60	62	59	25	14
1	299797	300314	.	1	+	13	23	39	39	47	48	51	62	72	26	11
1	320719	321143	.	1	+	12	28	29	21	37	66	42	72	46	20	18
1	327014	327327	.	1	+	3	17	18	10	27	31	25	29	32	7	10
1	342858	343716	.	1	+	22	55	72	59	80	79	83	84	80	54	25
1	349361	349711	.	1	+	11	32	34	20	23	34	52	40	38	17	12
1	390841	391175	.	1	+	17	34	21	36	22	46	29	24	46	24	5
1	397401	397773	.	1	+	4	5	21	12	25	23	33	32	32	17	4
1	432602	433028	.	1	+	21	30	45	41	33	34	30	52	42	19	4
1	454958	455281	.	1	+	7	29	19	29	25	34	34	23	44	20	13
1	456215	456751	.	2	+	14	47	55	54	25	47	60	44	53	30	18
1	505702	506003	.	1	+	11	34	24	24	35	41	17	18	36	21	9
1	508764	509420	.	2	+	72	114	98	130	74	83	101	96	72	45	32
1	514369	514811	.	1	+	13	26	16	35	33	37	52	43	27	13	6
1	531922	533595	.	2	+	311	416	496	663	469	680	446	598	176	54	25
1	540440	541489	.	3	+	512	708	706	1261	1669	1476	915	1380	214	101	34
1	555366	556555	.	2	+	217	375	420	733	896	699	569	674	102	41	38
1	557242	557650	.	1	+	56	78	80	118	60	97	85	80	54	19	13
1	577830	578929	.	3	+	480	658	805	1186	1562	1371	1060	1219	179	123	37
1	596756	597251	.	1	+	13	39	48	47	50	49	34	51	41	30	13
1	609680	610097	.	1	+	10	33	29	22	39	23	38	21	45	6	10
1	755521	755730	.	1	+	0	9	4	8	6	17	9	7	38	7	4
1	766365	766690	.	1	+	6	22	14	13	13	19	31	37	37	15	15
1	768080	768366	.	1	+	6	31	18	21	25	16	6	8	21	12	2
1	774585	774889	.	1	+	12	24	18	23	23	23	42	34	25	9	3
1	783379	783748	.	1	+	7	20	32	28	30	43	24	34	29	34	13
1	808380	808840	.	2	+	21	24	43	39	21	29	40	34	67	27	12
1	827054	827726	.	1	+	16	43	32	44	42	62	67	41	77	36	13
1	839070	839513	.	1	+	14	41	33	25	22	29	20	45	37	30	15
1	842174	842559	.	1	+	6	22	36	23	44	48	39	36	26	18	12
1	865121	866068	.	2	+	115	155	139	109	449	495	214	231	90	65	31
1	871012	871691	.	1	+	37	56	75	67	163	122	161	126	87	30	24
1	899932	901008	.	2	+	168	263	228	326	765	657	415	454	145	47	42
1	924577	925052	.	1	+	12	31	30	50	55	99	56	36	42	16	14
1	1010535	1010939	.	1	+	11	37	34	12	21	60	21	29	48	16	7
1	1028709	1029232	.	1	+	21	33	41	28	35	51	49	51	30	24	12
1	1067029	1067460	.	1	+	5	18	29	29	23	38	37	22	35	33	14
1	1170466	1170942	.	1	+	12	33	18	21	33	35	33	40	32	26	10
1	1172659	1173130	.	1	+	11	30	45	30	34	41	32	46	65	17	11
1	1218507	1219287	.	1	+	29	57	66	77	31	29	70	38	66	28	15
1	1285956	1286242	.	1	+	14	21	29	21	15	33	44	31	35	19	18
1	1310685	1311794	.	2	+	47	65	67	76	64	92	67	82	94	65	32
1	1323659	1324240	.	1	+	56	96	84	176	45	79	52	55	49	34	17
1	1340329	1340850	.	1	+	21	35	35	39	16	35	14	16	42	36	6
1	1390518	1391079	.	1	+	18	47	30	41	35	48	45	40	60	32	16
1	1427154	1427465	.	1	+	9	25	10	25	20	40	39	29	37	16	8
1	1430116	1430430	.	1	+	8	24	24	25	34	29	29	29	42	24	6
1	1450954	1451277	.	1	+	7	18	42	26	29	46	46	33	35	14	13
1	1471913	1472624	.	1	+	25	51	57	42	37	71	63	46	63	38	14
1	1497964	1498335	.	1	+	22	33	55	45	24	52	19	36	46	25	12
1	1509798	1510449	.	1	+	25	52	82	97	50	95	55	86	80	35	19
1	1521664	1522421	.	1	+	53	115	113	114	38	77	67	67	91	60	29
1	1539353	1539688	.	1	+	14	27	30	39	18	38	15	33	36	31	14
1	1561920	1562520	.	1	+	26	33	52	29	33	46	57	55	40	22	9
1	1569073	1569538	.	1	+	22	44	44	46	28	48	39	54	67	25	14
1	1599436	1599952	.	2	+	36	48	37	25	27	43	36	40	42	13	19
1	1605766	1606137	.	1	+	23	23	36	47	15	29	38	23	22	23	6
1	1609403	1609729	.	1	+	12	32	33	17	14	28	23	18	55	12	6
1	1618537	1619401	.	1	+	36	64	62	61	45	44	56	58	60	50	24
1	1630986	1631278	.	1	+	5	40	32	13	14	25	30	32	29	18	10
1	1684427	1684779	.	1	+	9	19	19	12	15	21	19	17	48	24	17
1	1698982	1700041	.	1	+	58	95	136	121	59	54	55	54	84	43	34
1	1770316	1770668	.	1	+	20	29	27	20	17	30	30	30	60	14	21
1	1771589	1771866	.	1	+	15	20	37	35	28	34	28	9	34	26	7
1	1790567	1791110	.	1	+	22	50	51	45	32	55	54	37	53	25	15
1	1803832	1804599	.	1	+	23	45	82	55	36	77	57	61	71	28	23
1	1805344	1806036	.	2	+	35	71	86	72	32	67	44	63	97	27	10
1	1816978	1818185	.	1	+	36	103	75	78	40	76	71	55	111	38	20
1	1828652	1829108	.	1	+	7	35	28	35	18	27	21	29	39	19	7
1	1837041	1837369	.	1	+	12	21	26	31	14	31	30	26	34	10	18
1	1931562	1931952	.	1	+	12	39	34	53	21	27	45	50	55	15	8
1	1942117	1942781	.	1	+	13	33	44	44	41	47	47	55	67	30	22
1	1951698	1952263	.	1	+	25	40	56	47	36	68	54	48	76	22	22
1	1995727	1995990	.	1	+	6	24	21	18	12	23	16	20	62	16	13
1	1997036	1997454	.	1	+	5	14	22	24	26	18	22	16	82	21	9
1	2003421	2003674	.	1	+	6	18	18	19	20	32	17	20	50	42	10
1	2004013	2004647	.	1	+	24	55	113	84	28	36	57	46	88	43	17
1	2007275	2007853	.	2	+	48	61	101	100	37	47	54	67	52	28	11
1	2013455	2014177	.	2	+	31	41	38	45	43	56	50	71	73	24	18
1	2014515	2014956	.	2	+	23	38	50	43	27	38	35	47	48	15	12
1	2026221	2026531	.	1	+	9	18	32	18	11	33	36	22	30	7	12
1	2033876	2034582	.	1	+	36	40	80	87	23	51	47	53	67	20	14
1	2042723	2043056	.	1	+	16	34	20	46	25	36	23	37	30	6	3
1	2043083	2044800	.	2	+	54	116	157	196	82	105	101	137	167	75	35
1	2045282	2046241	.	1	+	37	76	128	130	61	58	63	59	82	32	23
1	2065976	2066261	.	1	+	15	32	18	46	23	26	29	18	29	17	8
1	2072824	2073544	.	1	+	13	46	67	58	35	46	48	39	65	35	26
1	2083891	2084791	.	3	+	37	41	66	91	85	95	69	109	116	43	26
1	2103516	2103920	.	1	+	11	13	37	18	42	24	42	33	26	28	13
1	2109373	2109827	.	1	+	19	21	38	26	18	42	44	31	35	11	12
1	2120237	2121483	.	3	+	472	781	810	1360	1449	1344	948	1092	186	108	61
1	2125981	2127454	.	2	+	59	161	201	230	193	271	193	157	104	54	33
1	2136915	2137634	.	1	+	12	31	29	47	59	43	63	46	51	26	13
1	2145796	2147447	.	3	+	195	362	349	505	729	666	405	503	314	141	56
1	2152493	2152838	.	1	+	10	21	34	27	57	29	12	22	38	17	6
1	2164019	2164719	.	2	+	27	45	37	48	48	92	60	61	68	41	28
1	2174542	2175810	.	2	+	66	125	116	121	100	127	143	121	128	67	35
1	2198677	2199011	.	1	+	5	17	20	7	20	49	31	34	27	6	5
1	2243549	2243865	.	1	+	2	37	29	23	24	30	36	36	36	25	7
1	2244949	2245342	.	1	+	7	31	27	16	36	28	35	33	39	16	14
1	2257242	2258243	.	3	+	120	185	269	300	302	342	307	374	166	76	38
1	2263735	2265478	.	2	+	144	184	322	375	535	385	440	512	158	68	36
1	2272955	2273327	.	1	+	15	37	37	43	37	35	35	29	36	18	6
1	2303179	2304336	.	2	+	20	71	69	77	47	77	80	95	93	36	26
1	2325238	2325577	.	1	+	4	38	40	27	38	56	23	35	40	24	7
1	2332177	2332569	.	1	+	19	41	57	35	20	26	46	25	35	13	10
1	2374528	2375427	.	3	+	258	646	581	1085	677	927	474	557	282	208	85
1	2413479	2413959	.	2	+	11	42	32	36	40	48	44	45	38	22	14
1	2430464	2430765	.	1	+	3	20	22	25	28	31	45	35	38	13	13
1	2431060	2431425	.	1	+	5	21	39	35	15	38	44	29	28	19	10
1	2474213	2474698	.	1	+	12	20	37	47	33	37	38	34	47	22	15
1	2497090	2497386	.	1	+	12	18	37	32	34	34	18	17	32	12	6
1	2529278	2529568	.	1	+	8	43	52	66	37	36	32	37	34	19	10
1	2541024	2542115	.	3	+	937	1576	1607	2420	3237	2901	2136	2416	358	195	84
1	2553518	2554167	.	2	+	34	56	50	74	112	97	122	147	58	20	22
1	2566567	2567474	.	2	+	36	81	72	99	48	82	79	81	67	58	34
1	2576053	2577347	.	3	+	364	506	662	949	1120	930	704	991	232	90	33
1	2633258	2634208	.	2	+	29	56	89	57	78	95	70	38	83	39	14
1	2643095	2643606	.	1	+	27	52	59	53	22	50	42	29	35	32	4
1	2652373	2652677	.	1	+	9	6	27	19	28	26	25	17	29	11	5
1	2673405	2674240	.	1	+	51	97	93	106	38	61	50	40	67	41	12
1	2678233	2679805	.	2	+	86	153	216	231	86	109	97	63	79	56	26
1	2690637	2690934	.	1	+	18	17	27	24	17	25	32	21	30	26	6
1	2693134	2693503	.	1	+	10	22	23	26	20	26	35	35	49	15	12
1	2744164	2744381	.	1	+	5	20	10	9	17	9	19	17	32	13	10
1	2754931	2755334	.	1	+	17	40	17	46	21	18	32	28	25	15	11
1	2758542	2758883	.	1	+	37	44	33	49	26	48	20	35	28	11	4
1	2792034	2792772	.	2	+	25	150	39	66	27	142	34	37	69	28	13
1	2814900	2816174	.	2	+	42	66	82	75	56	106	101	66	121	60	34
1	2853538	2853815	.	1	+	10	24	20	20	9	14	32	22	27	26	13
1	2881933	2882224	.	1	+	9	35	17	46	13	11	13	22	26	16	5
1	2908050	2908870	.	2	+	28	47	68	47	52	71	52	47	72	30	15
1	2918711	2919835	.	2	+	18	58	90	67	63	77	84	68	48	36	14
1	2934643	2935178	.	2	+	35	34	61	72	68	72	45	56	25	25	8
1	2945215	2945507	.	1	+	5	20	34	39	34	26	36	33	29	8	16
1	2949831	2950036	.	1	+	7	18	18	13	13	13	14	9	28	10	10
1	2950620	2951410	.	1	+	16	28	40	49	36	61	51	43	55	17	2
1	2963932	2965710	.	2	+	37	84	106	77	77	115	91	91	128	68	27
1	2990872	2991386	.	1	+	12	14	34	35	21	16	36	15	31	12	2
1	3039295	3039772	.	1	+	31	26	34	37	14	21	27	44	38	14	11
1	3067898	3068442	.	1	+	15	36	48	37	28	35	37	35	51	15	12
1	3081780	3082206	.	1	+	15	14	23	14	16	54	32	19	28	37	6
1	3122090	3122444	.	1	+	19	25	32	30	28	29	14	26	54	15	13
1	3147167	3147525	.	1	+	15	23	20	16	11	20	19	4	12	25	5
1	3171432	3171632	.	1	+	8	10	7	11	16	6	9	7	17	23	3
1	3195207	3195447	.	1	+	10	11	10	8	4	11	18	11	28	27	5
1	3288912	3289604	.	1	+	35	38	66	44	42	52	28	38	50	44	11
1	3357808	3358219	.	1	+	12	22	37	30	17	23	26	33	42	25	18
1	3384261	3385043	.	1	+	12	52	58	43	31	62	40	39	46	30	14
1	3389632	3390109	.	1	+	13	32	46	32	30	30	60	29	32	20	9
1	3430722	3431297	.	2	+	16	37	39	41	28	50	52	57	66	31	2
1	3435917	3436460	.	1	+	23	28	35	37	25	35	34	29	52	31	7
1	3452586	3452924	.	1	+	13	27	33	29	11	30	17	23	36	18	7
1	3605359	3605691	.	1	+	7	13	12	4	10	15	9	11	40	16	5
1	3646925	3647126	.	1	+	11	16	13	10	10	10	13	11	34	16	11
1	3715258	3716094	.	1	+	16	56	73	50	40	60	40	23	54	23	9
1	3962931	3963157	.	1	+	4	10	15	10	6	13	16	6	23	9	15
1	4034822	4035139	.	1	+	11	19	29	14	19	32	24	23	14	12	4
1	4037511	4037936	.	1	+	7	23	35	21	37	30	32	33	30	14	4
1	4119301	4119608	.	1	+	9	20	34	13	13	27	12	10	16	7	8
1	4227521	4227832	.	1	+	10	26	27	20	15	32	25	20	23	15	7
1	4250053	4250416	.	1	+	23	29	45	39	27	32	50	26	40	33	20
1	4265466	4265815	.	1	+	13	14	20	6	30	21	19	22	22	4	6
1	4266016	4266293	.	1	+	9	15	34	18	16	22	16	25	15	8	5
1	4274616	4274820	.	1	+	4	7	13	6	12	16	12	12	24	9	3
1	4343927	4344256	.	1	+	15	23	32	19	21	28	42	22	31	8	10
1	4349646	4349900	.	1	+	11	12	21	13	15	24	18	24	31	19	7
1	4360757	4361132	.	1	+	7	18	13	23	25	35	41	33	21	11	4
1	4374118	4374428	.	1	+	24	18	25	20	22	22	28	30	43	13	4
1	4382283	4383708	.	2	+	59	89	76	99	86	94	81	87	72	35	18
1	4388041	4388472	.	1	+	21	28	41	31	10	30	31	22	26	13	13
1	4391343	4391653	.	1	+	10	23	22	40	7	18	22	13	27	7	5
1	4440563	4440869	.	1	+	5	8	16	18	28	23	35	24	21	9	12
1	4472924	4473239	.	1	+	11	17	21	19	21	31	22	21	28	3	6
1	4543266	4544666	.	2	+	61	75	128	126	84	124	97	122	56	44	12
1	4550790	4553100	.	2	+	141	255	307	350	158	243	232	219	162	83	38
1	4610222	4610540	.	1	+	3	11	16	17	15	20	19	15	45	17	10
1	4630496	4630962	.	1	+	19	27	34	33	30	28	45	33	27	9	12
1	4698419	4698728	.	1	+	19	18	35	32	18	28	41	30	32	17	4
1	4706941	4707662	.	1	+	32	43	31	53	24	34	30	32	44	33	7
1	4715056	4715503	.	1	+	15	26	24	42	11	28	25	24	24	6	3
1	4779570	4779959	.	1	+	14	22	36	38	34	48	35	22	30	11	8
1	4786599	4786891	.	1	+	12	14	27	28	19	31	13	26	21	13	4
1	4788794	4789365	.	1	+	21	30	31	39	30	40	33	27	24	8	1
1	4795791	4796233	.	1	+	15	34	37	26	44	45	43	26	32	9	8
1	4797649	4798197	.	2	+	15	44	80	46	44	59	62	33	38	28	22
1	4803415	4804714	.	1	+	22	41	46	53	53	91	97	76	50	25	7
1	4817734	4818133	.	1	+	5	21	32	32	41	37	29	23	17	6	0
1	4833632	4835103	.	1	+	27	58	56	51	104	84	103	73	79	39	19
1	4839867	4840226	.	1	+	9	20	10	28	34	24	28	37	33	5	1
1	4846318	4846623	.	1	+	3	19	19	14	18	25	30	26	16	14	3
1	4855874	4856510	.	1	+	4	30	39	36	56	50	38	35	30	14	7
1	4857069	4857461	.	1	+	14	23	27	35	48	43	43	27	45	10	6
1	4882081	4882465	.	1	+	137	111	118	217	175	169	115	154	38	13	7
1	4883587	4885057	.	3	+	756	906	1050	1824	2197	2121	1454	1600	326	148	80
1	4892056	4893849	.	3	+	38	87	97	106	128	104	104	108	278	100	58
1	4894284	4894563	.	1	+	6	17	24	27	18	9	16	22	28	14	2
1	4905896	4906238	.	1	+	7	16	24	26	15	34	28	25	36	10	12
1	4910543	4911017	.	1	+	8	14	46	42	31	34	35	45	38	10	7
1	4925826	4926064	.	1	+	7	7	12	20	8	15	12	10	42	18	7
1	4946648	4947454	.	1	+	31	57	75	65	46	59	63	59	84	41	33
1	4948333	4949238	.	2	+	24	38	66	65	60	70	59	67	135	63	44
1	4962820	4963149	.	1	+	6	23	38	20	33	41	32	34	28	10	6
1	4965551	4965828	.	1	+	5	21	36	18	6	9	13	13	25	8	20
1	5012229	5012754	.	1	+	13	50	53	38	25	32	42	42	74	23	9
1	5110559	5110922	.	1	+	15	11	12	17	15	21	28	14	59	19	9
1	5130063	5130493	.	1	+	17	28	28	38	19	22	28	38	22	12	8
1	5190944	5191112	.	1	+	6	9	11	11	14	12	5	13	26	5	0
1	5288450	5288828	.	1	+	13	13	20	23	15	26	31	35	23	15	15
1	5369937	5370170	.	1	+	7	11	20	13	14	5	8	8	31	17	13
1	5391193	5391497	.	1	+	7	25	17	11	7	22	15	23	34	19	6
1	5442020	5442527	.	1	+	14	22	26	38	26	33	23	17	30	12	8
1	5447928	5448606	.	2	+	31	38	59	37	43	55	47	44	33	29	8
1	5464538	5465911	.	3	+	268	448	540	688	769	878	657	713	341	220	125
1	5489653	5489847	.	1	+	7	18	9	8	8	7	16	10	25	17	4
1	5514814	5515452	.	3	+	28	64	36	28	46	71	35	53	87	79	16
1	5653958	5654937	.	1	+	34	53	50	67	42	53	35	27	72	18	20
1	5765577	5765940	.	1	+	12	26	20	27	15	14	9	12	23	8	10
1	5859096	5859425	.	1	+	8	21	29	18	12	21	16	15	29	10	9
1	5893525	5894319	.	1	+	19	45	37	37	41	47	56	61	48	47	24
1	5902305	5902830	.	1	+	19	35	21	16	26	44	34	27	30	16	15
1	5995257	5996068	.	1	+	29	33	59	46	38	53	56	25	79	38	17
1	6244626	6245202	.	2	+	14	34	46	59	39	35	35	25	35	23	19
1	6359414	6359683	.	1	+	7	8	7	18	6	9	8	10	32	20	6
1	6364816	6365322	.	1	+	11	29	32	32	17	30	36	21	26	30	7
1	6426074	6426637	.	1	+	26	28	28	26	19	25	9	12	31	20	11
1	6582174	6582587	.	1	+	9	22	32	18	38	34	40	36	28	11	5
1	6612702	6613293	.	1	+	10	25	35	23	21	57	46	23	50	23	5
1	6630442	6630734	.	1	+	16	21	30	35	14	29	12	24	37	13	5
1	6677809	6678341	.	1	+	17	30	53	35	35	52	52	20	42	26	6
1	6695866	6696405	.	1	+	8	22	23	27	26	30	33	47	48	16	1
1	6701646	6701962	.	1	+	21	25	38	31	21	24	20	33	29	23	5
1	6712195	6713272	.	2	+	87	91	99	150	139	142	112	139	54	28	18
1	6716153	6716754	.	1	+	12	20	36	40	24	38	23	37	54	41	10
1	6725483	6725855	.	2	+	22	45	63	100	65	76	55	95	30	27	17
1	6741905	6742408	.	1	+	6	15	61	16	59	40	63	51	41	26	12
1	6755693	6756700	.	2	+	14	60	67	69	57	62	65	76	93	17	12
1	6766108	6766828	.	2	+	27	47	56	59	106	91	83	66	59	37	10
1	6771745	6773232	.	4	+	560	663	766	1119	1367	1147	909	914	173	98	51
1	6797570	6798230	.	1	+	29	25	34	19	41	50	51	43	51	21	7
1	6813142	6813849	.	2	+	33	50	73	62	48	115	78	86	74	58	37
1	6816484	6816856	.	1	+	28	29	36	45	45	37	41	42	25	16	14
1	6851205	6852060	.	2	+	32	70	69	77	76	78	88	72	65	31	32
1	6852915	6853196	.	1	+	19	19	33	45	26	50	37	38	28	9	9
1	6862930	6863845	.	1	+	28	57	54	47	62	98	101	74	108	57	18
1	6873238	6874219	.	2	+	48	109	100	96	103	118	96	79	84	44	6
1	6881723	6882061	.	1	+	15	41	33	43	29	52	46	25	30	24	6
1	6884126	6884556	.	1	+	21	53	60	41	48	58	65	72	42	24	6
1	6891146	6892851	.	2	+	38	112	127	109	111	144	138	118	109	45	37
1	6917589	6918384	.	1	+	12	47	47	39	59	59	63	56	53	29	12
1	6919291	6919743	.	1	+	16	25	29	22	39	35	28	35	24	19	4
1	6927401	6927904	.	1	+	8	21	12	18	36	38	30	44	38	14	0
1	6945848	6946335	.	1	+	44	36	55	26	17	27	31	16	20	10	6
1	6946943	6947698	.	1	+	20	29	45	35	44	53	61	37	41	22	4
1	6965305	6965601	.	1	+	18	16	14	25	48	31	44	37	20	6	2
1	6968879	6969336	.	1	+	15	29	54	43	34	39	34	31	25	28	4
1	6972000	6972441	.	1	+	13	53	47	38	36	58	50	48	31	34	15
1	6987082	6987370	.	1	+	10	12	30	28	16	19	14	21	24	18	8
1	6995763	6997465	.	3	+	395	488	550	953	872	1227	548	881	182	126	59
1	7009169	7009456	.	1	+	3	16	11	25	9	28	28	24	16	9	1
1	7009752	7010527	.	1	+	11	42	45	44	33	57	45	55	52	26	13
1	7049066	7050043	.	3	+	88	161	223	238	293	303	225	282	99	70	24
1	7057172	7058246	.	2	+	56	73	106	154	125	129	94	142	91	41	16
1	7070647	7070933	.	1	+	12	19	21	7	17	26	39	22	40	10	7
1	7100190	7100369	.	1	+	3	20	14	15	14	15	10	17	32	17	5
1	7100528	7100875	.	1	+	11	24	33	15	25	30	19	27	36	17	3
1	7104420	7104788	.	1	+	9	19	30	27	15	22	22	27	23	7	6
1	7118341	7118894	.	1	+	16	39	32	36	32	34	46	25	60	18	13
1	7127296	7127655	.	1	+	8	24	33	24	11	17	5	10	38	8	11
1	7147934	7148586	.	1	+	16	25	20	22	54	28	49	56	32	28	13
1	7169567	7170149	.	1	+	16	30	38	49	46	70	44	54	29	25	10
1	7212813	7213509	.	1	+	5	21	41	42	61	52	66	47	35	21	20
1	7224676	7224955	.	1	+	6	18	25	19	16	30	13	20	23	18	3
1	7264456	7265070	.	1	+	24	35	46	46	39	47	49	50	58	52	11
1	7276997	7277482	.	1	+	9	19	26	19	32	38	33	31	25	25	21
1	7285202	7285949	.	1	+	13	37	33	37	47	28	59	44	63	39	7
1	7302367	7302838	.	1	+	20	27	34	37	11	22	26	19	36	7	8
1	7307694	7307996	.	1	+	7	31	28	22	39	34	50	26	49	11	4
1	7309650	7310684	.	2	+	34	94	98	85	96	98	111	109	78	53	17
1	7346813	7347182	.	1	+	9	11	21	24	36	27	29	35	40	14	5
1	7361837	7362142	.	1	+	10	21	23	31	26	28	34	34	41	18	4
1	7364430	7364873	.	1	+	6	40	32	46	48	47	54	46	43	30	12
1	7379246	7379590	.	1	+	15	15	32	21	26	40	30	33	19	15	18
1	7399514	7399952	.	1	+	19	24	27	23	57	51	48	28	27	29	8
1	7404539	7405167	.	1	+	21	36	57	32	130	99	119	86	49	21	12
1	7409549	7410744	.	2	+	96	181	184	195	582	619	371	491	110	66	54
1	7412129	7412734	.	2	+	54	123	116	125	297	298	209	212	51	36	24
1	7414982	7415517	.	1	+	22	52	53	58	229	303	198	227	56	29	19
1	7418109	7418431	.	1	+	24	36	32	48	91	128	86	106	21	12	8
1	7420081	7420707	.	2	+	73	124	112	156	251	264	185	233	59	17	12
1	7422757	7423511	.	2	+	48	73	106	84	146	182	163	134	75	50	20
1	7431590	7432413	.	1	+	17	61	32	49	311	295	215	265	83	35	22
1	7436365	7436672	.	1	+	13	32	16	36	34	37	30	26	29	15	9
1	7446315	7447173	.	3	+	136	270	236	410	566	450	403	476	158	73	42
1	7463182	7464723	.	2	+	212	208	288	330	647	474	548	526	202	83	37
1	7471532	7473031	.	3	+	552	632	712	1192	1282	1368	813	1128	238	122	48
1	7484443	7484829	.	1	+	21	17	27	40	50	41	29	53	19	17	18
1	7504427	7504871	.	1	+	21	23	29	26	100	75	98	63	46	18	18
1	7507357	7508778	.	2	+	81	110	146	148	249	208	224	193	84	34	28
1	7513921	7514481	.	2	+	24	42	60	62	68	65	65	63	44	32	14
1	7526979	7527684	.	2	+	15	35	47	40	52	37	32	45	54	22	8
1	7541928	7543034	.	2	+	26	49	80	74	120	125	76	86	66	31	19
1	7554068	7555511	.	2	+	205	243	337	368	899	728	586	630	136	66	37
1	7563371	7563964	.	1	+	11	49	42	50	42	47	27	50	59	26	5
1	7578511	7579476	.	2	+	28	39	53	67	63	54	68	66	92	29	10
1	7580846	7581376	.	1	+	20	12	27	21	26	33	30	34	31	17	8
1	7589252	7590634	.	3	+	1818	2481	2797	3711	5122	4511	3528	3874	562	254	144
1	7601070	7601358	.	1	+	13	16	26	20	25	26	35	25	25	7	4
1	7612011	7613199	.	3	+	705	1041	1204	1576	2387	2093	1627	1843	285	131	65
1	7635491	7636537	.	1	+	30	39	54	65	105	97	115	89	49	24	10
1	7644723	7645160	.	1	+	14	20	26	21	36	27	36	42	24	10	5
1	7650693	7651993	.	3	+	1037	1362	1341	2334	3036	2891	1946	2462	384	162	60
1	7657171	7658458	.	2	+	32	74	76	92	173	124	133	115	72	41	6
1	7668662	7669031	.	1	+	5	10	17	20	32	23	22	19	14	17	1
1	7679078	7681165	.	3	+	541	787	1030	1520	1455	1525	1130	1272	293	192	78
1	7693664	7694148	.	1	+	9	13	24	17	37	40	34	35	74	18	14
1	7697238	7697844	.	1	+	24	29	39	42	66	63	63	64	50	23	5
1	7712210	7712597	.	1	+	13	30	27	16	28	31	25	29	41	17	9
1	7738493	7738819	.	1	+	8	5	13	20	37	24	31	29	28	13	8
1	7747272	7747563	.	1	+	6	28	34	26	18	36	23	16	24	1	3
1	7749306	7749617	.	1	+	15	21	25	30	24	15	35	29	33	23	4
1	7765790	7766221	.	1	+	13	27	32	18	15	23	13	23	28	27	9
1	7822888	7823305	.	1	+	9	31	40	37	39	41	28	29	32	30	6
1	7834701	7835093	.	1	+	5	20	21	18	27	36	22	28	27	16	3
1	7882344	7882895	.	1	+	35	42	34	40	36	53	35	45	60	17	14
1	7887167	7887791	.	1	+	14	32	42	29	44	39	38	41	43	36	11
1	7911542	7912611	.	1	+	33	40	44	43	78	102	79	73	68	46	18
1	7930346	7931033	.	1	+	26	45	35	30	28	81	35	48	34	20	16
1	7959680	7959906	.	1	+	0	17	17	13	13	17	8	25	47	13	14
1	7966032	7966379	.	1	+	7	32	18	12	40	52	31	31	30	12	5
1	8001741	8002307	.	2	+	15	30	63	37	49	45	62	51	36	28	11
1	8003269	8003891	.	1	+	6	29	48	46	41	50	63	36	59	18	14
1	8086255	8086582	.	1	+	16	27	47	25	47	24	41	35	28	26	7
1	8098655	8098995	.	1	+	12	19	26	33	36	27	38	29	29	19	8
1	8100712	8101198	.	1	+	29	56	74	95	74	73	64	57	32	17	10
1	8106804	8107956	.	2	+	223	302	324	434	503	445	329	419	132	68	42
1	8121378	8121882	.	1	+	19	21	23	40	51	55	34	51	37	16	10
1	8133937	8134255	.	1	+	8	46	54	52	60	55	42	53	51	12	8
1	8135631	8136181	.	2	+	21	44	68	73	80	80	69	76	46	26	9
1	8151007	8151985	.	2	+	46	91	103	148	162	182	139	131	91	46	18
1	8157444	8158226	.	2	+	81	98	151	224	339	329	292	299	78	41	17
1	8160156	8162221	.	2	+	232	289	435	571	741	499	583	575	190	67	50
1	8166480	8167091	.	2	+	36	67	87	134	110	107	127	107	81	47	35
1	8171710	8173219	.	2	+	57	141	153	205	165	159	143	149	103	47	17
1	8176201	8178718	.	3	+	107	144	227	211	492	353	431	398	206	81	56
1	8193931	8195270	.	2	+	120	132	136	200	449	380	305	263	161	53	32
1	8208748	8209717	.	2	+	319	413	447	782	1019	742	683	840	108	55	26
1	8210930	8212274	.	3	+	580	555	710	913	1084	893	758	819	225	87	36
1	8217560	8218151	.	1	+	45	36	45	72	94	78	66	82	75	46	18
1	8221296	8221639	.	1	+	28	31	70	34	58	52	40	44	41	7	13
1	8222073	8222520	.	1	+	16	26	44	52	53	55	67	65	54	19	7
1	8232063	8232350	.	1	+	6	19	10	18	29	17	27	32	27	15	2
1	8243516	8244556	.	3	+	515	651	799	1163	1765	1509	1096	1389	236	152	63
1	8266807	8268446	.	3	+	83	144	124	143	533	545	410	442	126	63	31
1	8272162	8272517	.	1	+	18	23	16	35	32	35	44	28	32	12	3
1	8287746	8289019	.	1	+	20	50	61	44	101	112	62	98	61	16	13
1	8291953	8292835	.	2	+	36	77	96	125	87	97	54	112	50	32	18
1	8317683	8318271	.	1	+	63	51	56	124	30	39	31	35	18	6	0
1	8347765	8349089	.	3	+	682	1127	1188	1837	2193	2157	1471	1694	287	171	89
1	8362594	8363777	.	3	+	350	409	500	650	588	650	513	511	160	91	56
1	8365265	8366171	.	2	+	185	226	263	327	374	311	328	338	61	38	25
1	8375361	8376491	.	3	+	153	183	198	294	549	476	434	420	98	58	40
1	8384938	8385796	.	1	+	22	46	58	45	39	38	54	33	67	26	22
1	8386062	8386630	.	2	+	11	35	38	44	61	37	43	37	62	32	16
1	8402966	8405038	.	3	+	679	808	927	1348	1462	1462	974	1200	257	130	70
1	8412741	8413258	.	1	+	35	49	42	40	104	89	51	76	53	9	11
1	8417167	8417741	.	2	+	36	56	75	77	124	145	124	102	55	32	23
1	8419183	8420179	.	1	+	44	42	80	69	215	175	153	166	70	38	21
1	8426857	8427603	.	1	+	21	41	51	40	119	140	111	98	61	20	21
1	8429886	8430271	.	1	+	9	21	25	23	60	44	63	48	28	23	8
1	8446642	8447650	.	2	+	93	192	163	235	460	410	271	396	100	46	22
1	8453870	8455040	.	1	+	95	119	160	183	137	126	130	149	69	20	20
1	8461183	8461559	.	1	+	11	32	38	29	36	27	18	37	39	27	12
1	8478374	8478720	.	2	+	6	14	15	11	18	43	32	28	63	23	11
1	8478923	8479512	.	2	+	14	30	41	29	36	36	41	42	55	39	17
1	8490435	8490684	.	1	+	2	8	12	13	15	23	16	19	50	10	14
1	8495606	8496852	.	2	+	77	99	112	152	207	195	132	162	72	52	15
1	8509173	8509534	.	1	+	14	16	10	8	38	20	33	23	27	10	5
1	8509951	8510425	.	2	+	30	30	43	37	24	24	40	25	58	17	0
1	8513314	8514257	.	1	+	51	69	95	85	42	78	62	48	69	17	18
1	8519349	8519916	.	1	+	24	22	42	37	34	27	29	34	58	26	10
1	8538494	8539459	.	2	+	33	60	96	89	141	115	91	77	78	36	19
1	8543692	8544296	.	2	+	66	61	76	57	262	230	166	245	94	43	26
1	8546084	8547037	.	2	+	104	132	174	174	705	670	605	581	103	44	21
1	8554680	8556673	.	3	+	728	1085	1205	1804	2480	2562	1798	2118	335	193	82
1	8588703	8589020	.	1	+	14	20	24	18	26	32	24	26	45	12	4
1	8609327	8610318	.	3	+	234	312	315	518	594	776	439	661	138	72	35
1	8620286	8620671	.	1	+	21	34	20	47	73	133	55	94	32	12	19
1	8620996	8622580	.	2	+	54	101	100	74	220	281	171	211	120	50	29
1	8666158	8666465	.	1	+	6	19	22	22	20	31	29	26	38	17	6
1	8675546	8676120	.	1	+	13	38	42	34	43	30	30	33	54	30	2
1	8676412	8676752	.	1	+	8	19	33	23	27	34	40	20	27	14	2
1	8678762	8679440	.	1	+	26	24	33	35	32	55	44	44	74	29	15
1	8686168	8686529	.	1	+	11	47	30	14	34	21	26	24	30	8	7
1	8692573	8693034	.	1	+	12	23	22	15	32	45	42	39	34	29	5
1	8696070	8696498	.	1	+	9	36	39	40	25	35	52	39	47	29	5
1	8704678	8705003	.	1	+	4	21	34	34	13	21	30	24	21	16	14
1	8717383	8718518	.	1	+	40	58	64	42	100	82	91	61	114	36	20
1	8734807	8735707	.	1	+	39	51	98	103	50	62	52	79	54	19	20
1	8766886	8767181	.	1	+	2	9	18	13	12	35	30	31	28	10	6
1	8767768	8768408	.	2	+	26	48	33	39	44	70	49	51	21	12	8
1	8775165	8775611	.	1	+	9	21	19	10	26	34	37	39	53	28	18
1	8785994	8786376	.	2	+	25	41	75	121	61	74	94	102	37	19	3
1	8788497	8789802	.	2	+	169	208	272	335	235	245	226	252	82	30	16
1	8814040	8814346	.	1	+	6	17	21	22	42	44	27	59	26	21	8
1	8822474	8822760	.	1	+	9	10	29	19	18	19	33	20	46	12	5
1	8826273	8826658	.	1	+	11	8	20	14	27	31	39	29	34	7	10
1	8845379	8846824	.	3	+	39	96	85	131	84	63	88	80	101	36	21
1	8854800	8855002	.	1	+	7	16	12	11	20	17	19	21	34	20	3
1	8867822	8869170	.	2	+	105	149	150	172	242	270	225	209	72	60	34
1	8879097	8879405	.	1	+	0	21	27	15	16	25	33	29	30	10	4
1	8890650	8890973	.	1	+	38	45	79	114	119	96	64	78	35	22	11
1	8891079	8892209	.	3	+	422	466	532	1131	1438	1580	863	1352	170	99	61
1	8934714	8935903	.	3	+	816	1174	1327	2086	2212	1986	1711	1894	255	146	81
1	8947346	8948139	.	1	+	7	31	44	26	42	45	60	63	43	19	15
1	8971191	8971485	.	1	+	6	19	33	20	14	29	20	17	27	15	0
1	9037080	9038790	.	2	+	68	121	153	205	187	168	184	156	123	49	28
1	9044904	9045448	.	2	+	15	40	47	52	54	60	66	37	36	39	7
1	9054513	9054878	.	1	+	14	7	14	27	15	25	42	16	36	12	12
1	9065552	9066066	.	1	+	15	40	73	43	44	31	40	41	48	18	11
1	9076701	9077503	.	2	+	37	65	105	73	81	107	107	100	65	55	40
1	9091694	9092079	.	1	+	45	74	41	90	42	43	31	73	18	21	5
1	9093269	9093680	.	1	+	18	30	48	35	48	46	44	26	50	15	10
1	9103358	9103787	.	1	+	10	27	34	42	37	44	38	45	47	31	21
1	9111926	9112553	.	1	+	21	40	41	39	39	74	49	51	46	37	22
1	9127701	9128408	.	2	+	33	59	54	57	70	75	78	62	77	39	16
1	9130813	9131158	.	1	+	25	53	68	67	60	65	93	39	53	26	17
1	9141807	9142319	.	1	+	3	24	34	24	27	35	46	35	42	6	11
1	9150489	9150787	.	1	+	12	21	25	39	22	17	26	17	21	7	4
1	9155079	9155594	.	1	+	6	25	27	18	51	37	41	30	39	7	5
1	9177654	9178149	.	1	+	4	22	43	32	28	34	31	43	39	27	9
1	9190810	9192143	.	2	+	68	125	139	197	106	92	115	112	83	60	14
1	9197089	9198209	.	1	+	38	71	83	125	38	67	69	61	78	22	13
1	9207166	9207442	.	1	+	20	32	43	37	20	19	9	14	25	13	4
1	9208814	9210105	.	1	+	38	38	70	65	91	102	101	81	88	38	12
1	9226117	9226762	.	1	+	21	51	41	33	42	46	59	39	53	19	14
1	9237530	9238007	.	1	+	29	31	59	60	24	18	25	40	37	30	6
1	9239029	9239503	.	2	+	52	95	84	91	54	73	52	56	97	47	22
1	9249287	9249878	.	1	+	4	30	34	32	39	54	33	32	29	23	9
1	9255045	9255403	.	1	+	23	39	42	44	30	46	28	28	30	20	4
1	9257202	9258233	.	2	+	26	53	66	93	50	78	87	57	66	34	17
1	9279371	9279812	.	1	+	7	23	26	21	32	32	26	36	22	7	4
1	9287361	9288937	.	2	+	135	268	249	434	221	251	205	292	129	44	24
1	9294130	9294941	.	2	+	41	77	60	96	83	80	65	67	67	49	12
1	9297586	9297887	.	1	+	7	15	29	17	29	19	25	26	26	3	2
1	9310764	9311773	.	2	+	20	66	87	115	66	56	35	74	104	47	15
1	9324702	9325504	.	2	+	30	82	123	99	61	62	85	76	73	28	8
1	9342094	9342667	.	1	+	7	32	58	28	46	72	57	68	47	22	9
1	9357030	9357724	.	2	+	18	45	56	63	89	71	63	69	67	16	16
1	9377431	9377746	.	1	+	15	21	23	14	21	17	29	26	39	17	3
1	9396596	9396919	.	1	+	13	22	32	25	11	15	21	24	23	12	5
1	9406213	9406781	.	2	+	36	62	69	68	132	106	76	111	63	47	11
1	9410774	9411921	.	2	+	72	95	85	72	292	209	112	167	66	27	12
1	9418953	9419241	.	1	+	11	25	29	20	25	25	14	33	23	17	10
1	9428997	9429324	.	1	+	5	22	47	38	38	52	43	47	37	20	4
1	9463293	9463755	.	1	+	10	27	23	25	23	40	37	43	30	17	0
1	9473082	9473797	.	1	+	15	31	36	39	56	48	46	44	66	36	19
1	9479474	9479809	.	1	+	5	10	19	18	42	36	29	35	26	16	4
1	9487610	9488488	.	1	+	23	32	50	28	38	48	56	55	71	29	26
1	9495638	9496714	.	2	+	110	144	137	197	218	230	177	147	80	52	20
1	9501611	9503924	.	2	+	567	644	624	777	1082	1108	686	735	153	136	53
1	9508614	9510532	.	3	+	119	224	261	286	219	274	214	212	141	84	49
1	9510852	9511573	.	2	+	43	122	102	153	69	110	91	77	73	31	12
1	9517562	9518092	.	1	+	16	39	30	43	19	33	35	43	35	38	18
1	9524886	9525971	.	2	+	45	87	139	113	177	198	154	148	75	52	31
1	9530239	9532838	.	3	+	228	288	332	448	236	292	219	260	171	87	40
1	9542859	9543509	.	2	+	19	32	46	38	37	65	46	47	58	34	8
1	9549307	9550919	.	2	+	48	91	76	61	145	156	132	156	95	40	17
1	9567995	9568417	.	1	+	18	27	31	25	27	22	34	24	45	25	13
1	9572875	9573220	.	1	+	6	18	32	31	19	15	27	22	31	18	13
1	9582195	9582978	.	2	+	20	44	64	43	40	75	92	53	62	32	10
1	9583838	9584300	.	1	+	18	32	16	11	36	53	51	26	41	29	14
1	9588268	9588582	.	1	+	10	20	17	30	30	18	26	24	31	12	6
1	9620416	9621928	.	3	+	451	667	786	927	1543	1300	1058	969	274	205	103
1	9646318	9646693	.	1	+	8	15	22	18	30	27	32	33	24	29	5
1	9667233	9668352	.	3	+	231	304	349	496	480	468	428	488	143	95	42
1	9675470	9677418	.	2	+	40	89	119	122	143	136	136	109	95	42	22
1	9683087	9683692	.	2	+	25	40	30	36	38	57	54	48	35	28	16
1	9724335	9724828	.	1	+	20	23	20	36	38	52	46	41	50	25	8
1	9730100	9731347	.	3	+	104	163	259	260	326	323	283	242	150	79	40
1	9737087	9737943	.	2	+	42	53	68	73	72	89	68	89	82	36	35
1	9747672	9747951	.	1	+	14	26	30	23	21	21	17	21	25	10	6
1	9750353	9750711	.	1	+	13	25	38	35	18	35	16	30	36	18	6
1	9770539	9770989	.	1	+	18	47	39	28	27	50	56	43	57	21	10
1	9778260	9778557	.	1	+	12	22	27	29	22	30	41	29	35	18	14
1	9783513	9783932	.	1	+	17	19	47	31	20	41	58	31	50	16	12
1	9791103	9791442	.	1	+	11	27	24	16	30	35	23	23	37	14	17
1	9799823	9800257	.	1	+	20	24	38	21	43	67	40	53	39	17	16
1	9809845	9810162	.	1	+	10	17	26	11	25	29	23	17	29	20	2
1	9817221	9817535	.	1	+	55	76	83	101	87	87	82	99	45	23	8
1	9817878	9818163	.	1	+	13	29	37	22	32	35	41	28	34	13	8
1	9818497	9819710	.	2	+	39	62	107	106	106	129	121	97	89	58	14
1	9847529	9848221	.	1	+	24	34	46	45	50	47	74	68	57	41	8
1	9861467	9861829	.	1	+	6	20	33	22	39	40	35	35	31	10	10
1	9862731	9863059	.	1	+	13	19	25	13	38	33	32	26	27	8	11
1	9866725	9867904	.	2	+	57	83	112	178	127	181	131	152	80	36	25
1	9873860	9874554	.	1	+	26	37	41	25	45	57	43	47	61	28	34
1	9876354	9876669	.	1	+	3	16	20	20	38	27	19	26	21	3	4
1	9887328	9887618	.	1	+	11	10	14	14	15	15	30	23	13	5	11
1	9924678	9925024	.	1	+	11	21	26	16	25	39	17	30	23	11	17
1	9930421	9930822	.	1	+	13	23	26	28	28	37	33	31	20	11	4
1	9957479	9957782	.	1	+	9	17	22	15	30	31	26	37	31	17	4
1	9965802	9966172	.	1	+	19	30	10	26	46	42	32	35	16	22	4
1	9977732	9978465	.	2	+	35	42	37	71	51	56	51	61	31	27	8
1	9982721	9983599	.	1	+	15	46	51	79	61	73	84	62	59	15	6
1	9986618	9987731	.	2	+	218	204	261	278	106	98	88	103	68	33	10
1	9992736	9994226	.	3	+	941	1265	1474	2046	2766	2562	1783	2104	429	222	122
1	10000288	10000691	.	1	+	11	26	25	29	33	54	36	27	40	10	0
1	10014477	10014868	.	1	+	4	23	30	13	23	38	27	33	40	14	11
1	10026389	10026592	.	1	+	5	7	14	19	10	13	12	17	32	27	8
1	10029237	10030050	.	2	+	82	73	65	135	74	91	79	105	65	32	6
1	10038899	10040511	.	2	+	67	96	115	152	153	177	123	140	77	29	19
1	10048240	10049555	.	2	+	53	111	145	161	112	131	127	121	83	32	22
1	10053744	10054498	.	2	+	36	36	58	62	34	52	56	46	35	18	8
1	10054890	10055233	.	1	+	10	19	28	16	26	30	33	26	32	11	7
1	10060132	10061952	.	3	+	45	106	119	105	76	151	141	120	87	44	27
1	10069880	10070442	.	1	+	13	20	24	17	33	44	32	46	36	17	4
1	10073374	10073770	.	1	+	5	28	16	14	43	33	33	24	31	10	2
1	10087027	10087347	.	1	+	10	27	26	20	25	29	21	36	30	6	10
1	10097824	10098506	.	1	+	12	23	31	33	39	47	53	28	28	8	6
1	10099015	10099533	.	1	+	7	25	25	28	44	46	45	41	23	16	4
1	10106646	10107417	.	1	+	31	39	52	49	74	80	60	72	48	26	21
1	10118615	10119036	.	1	+	14	47	25	38	24	21	26	18	29	16	18
1	10133551	10133827	.	1	+	4	21	20	16	27	29	23	19	21	15	4
1	10142465	10144011	.	1	+	25	50	107	89	72	86	89	76	91	50	21
1	10153799	10154208	.	1	+	10	15	20	12	16	36	35	26	33	17	10
1	10164741	10165032	.	1	+	7	14	23	23	20	24	32	34	34	8	7
1	10175752	10177106	.	2	+	54	147	161	151	103	121	126	102	74	38	30
1	10189736	10190086	.	1	+	20	27	20	27	20	22	22	27	49	13	14
1	10211414	10213034	.	3	+	141	150	250	306	189	252	237	253	104	75	49
1	10224620	10227285	.	3	+	764	797	913	1375	1509	1673	954	1278	419	188	122
1	10232689	10233825	.	3	+	93	160	224	317	453	438	400	399	172	89	46
1	10252262	10252668	.	1	+	11	11	18	5	30	36	39	24	15	9	1
1	10310977	10312683	.	3	+	206	293	384	383	393	422	334	357	191	89	55
1	10342175	10342967	.	1	+	14	32	49	53	54	44	50	66	44	23	6
1	10353476	10355817	.	3	+	139	188	170	187	215	231	192	215	130	103	44
1	10365997	10366772	.	1	+	15	26	23	40	56	57	55	58	50	17	18
1	10379815	10380348	.	1	+	9	18	35	32	37	42	22	32	45	26	16
1	10393274	10393663	.	1	+	8	16	17	23	20	37	27	34	22	20	7
1	10410685	10412065	.	2	+	35	90	77	120	70	117	111	87	95	51	24
1	10418561	10419558	.	2	+	67	149	122	196	219	176	173	158	68	60	21
1	10426226	10426632	.	1	+	8	7	32	35	36	33	34	33	44	23	10
1	10442100	10442421	.	1	+	3	18	20	7	33	27	29	22	21	17	11
1	10463753	10464090	.	1	+	8	17	25	21	19	17	19	11	30	10	9
1	10483007	10483518	.	1	+	23	24	24	29	37	39	33	57	39	21	25
1	10553530	10554276	.	1	+	26	19	35	28	47	71	46	54	48	24	10
1	10577483	10578123	.	2	+	8	41	39	39	38	71	49	51	60	38	20
1	10578452	10579029	.	1	+	20	17	38	25	46	82	38	33	47	15	14
1	10583087	10583909	.	2	+	31	47	45	59	68	54	46	49	73	43	20
1	10603077	10603422	.	1	+	18	25	14	19	17	33	29	23	24	4	6
1	10607340	10607690	.	1	+	15	21	21	18	36	28	31	35	41	13	13
1	10617203	10617893	.	1	+	24	59	40	34	43	42	35	33	54	30	8
1	10633402	10633780	.	1	+	12	20	29	37	13	28	28	31	42	18	4
1	10642435	10643085	.	2	+	34	41	45	28	67	61	56	52	56	52	6
1	10648182	10648480	.	1	+	18	15	10	23	23	21	21	27	14	11	7
1	10665852	10666617	.	2	+	33	39	54	32	61	52	48	71	65	27	19
1	10687711	10688138	.	1	+	6	30	29	31	31	43	43	33	30	11	10
1	10690795	10691829	.	2	+	25	60	63	49	57	65	74	72	73	36	12
1	10702624	10702899	.	1	+	7	22	25	30	11	21	21	21	28	9	4
1	10758926	10759342	.	1	+	14	21	29	21	21	42	31	36	26	12	4
1	10769799	10770220	.	1	+	10	27	19	33	28	35	33	30	50	14	16
1	10771302	10771808	.	1	+	14	30	27	29	39	45	41	38	42	7	5
1	10777240	10777534	.	1	+	11	24	18	13	15	29	36	22	25	16	8
1	10790412	10790741	.	1	+	12	16	24	24	29	20	31	18	30	27	3
1	10832439	10833199	.	2	+	46	46	56	94	38	114	52	113	66	33	20
1	10851890	10852201	.	1	+	10	26	21	23	21	23	14	20	18	24	8
1	10877300	10877785	.	1	+	23	26	35	21	16	34	32	19	12	10	10
1	10993649	10994003	.	1	+	14	26	23	17	28	23	42	38	26	22	8
1	11041327	11041929	.	2	+	23	43	25	24	31	47	51	40	51	49	21
1	11087509	11087955	.	2	+	15	32	43	37	35	29	32	27	34	14	18
1	11161406	11161721	.	1	+	8	20	20	32	24	19	9	37	29	22	7
1	11202297	11202501	.	1	+	3	4	10	6	2	11	2	13	19	4	1
1	11311935	11312542	.	1	+	9	23	30	40	28	42	46	40	41	29	15
1	11312975	11313469	.	1	+	11	17	38	26	34	35	27	38	34	17	18
1	11345516	11346156	.	1	+	19	33	26	31	36	59	49	46	40	31	12
1	11377956	11378175	.	1	+	7	4	18	14	10	22	15	24	21	31	7
1	11378862	11379338	.	1	+	7	24	16	17	17	28	28	18	53	33	20
1	11428473	11429435	.	2	+	28	58	53	51	67	86	67	46	72	35	19
1	11429937	11430998	.	2	+	21	50	51	53	62	58	71	46	69	40	12
1	11440599	11440983	.	1	+	6	21	24	20	23	26	22	25	17	2	2
1	11450092	11450679	.	1	+	14	31	51	35	22	47	36	21	51	38	6
1	11477154	11477609	.	1	+	20	46	33	33	35	43	41	36	37	22	8
1	11485748	11486120	.	1	+	13	10	13	19	28	30	26	34	30	11	10
1	11523248	11523575	.	1	+	8	29	24	17	12	22	33	17	23	12	5
1	11547704	11548385	.	1	+	13	35	26	39	36	44	51	59	33	17	4
1	11559607	11560113	.	1	+	5	27	23	31	28	43	29	36	27	12	6
1	11565684	11567003	.	3	+	705	1055	1184	1712	2546	2289	1711	1836	233	209	89
1	11583412	11584012	.	1	+	9	16	18	37	41	38	41	42	39	11	11
1	11591666	11593169	.	2	+	52	73	90	70	123	152	151	137	75	21	24
1	11593548	11594067	.	1	+	19	18	36	40	22	38	21	32	41	21	9
1	11608325	11608956	.	1	+	26	31	37	25	50	52	59	45	79	47	14
1	11612021	11612446	.	1	+	1	19	29	8	25	39	38	25	34	12	6
1	11617903	11618801	.	2	+	28	52	63	42	52	55	67	60	51	37	17
1	11621369	11621556	.	1	+	4	5	12	8	9	22	9	12	27	8	3
1	11634468	11635059	.	2	+	10	40	34	39	45	55	40	55	45	26	24
1	11639419	11639897	.	1	+	7	17	26	26	31	31	22	46	30	14	3
1	11640334	11640511	.	1	+	7	14	18	8	20	21	8	11	35	13	2
1	11646340	11647036	.	2	+	13	30	58	48	56	83	51	66	47	30	7
1	11648057	11648444	.	1	+	10	16	36	30	26	32	30	42	23	14	15
1	11658069	11659216	.	2	+	42	77	95	92	129	168	95	111	83	33	25
1	11664709	11665467	.	1	+	56	70	94	103	44	46	54	42	53	26	8
1	11678143	11678556	.	1	+	16	27	32	31	19	41	52	26	22	10	4
1	11683674	11683983	.	1	+	10	30	32	41	20	25	25	25	23	9	6
1	11687545	11687892	.	1	+	13	34	47	33	37	54	46	46	42	18	17
1	11698162	11698475	.	1	+	9	21	30	16	27	37	34	26	47	13	17
1	11713107	11713981	.	2	+	32	61	76	60	50	70	64	51	98	27	20
1	11722023	11722505	.	1	+	31	42	29	34	64	43	46	46	37	23	17
1	11724649	11726102	.	3	+	76	145	138	136	124	166	139	107	158	62	33
1	11734531	11735527	.	2	+	32	67	85	67	58	81	64	66	86	39	21
1	11736310	11736889	.	1	+	32	48	36	43	39	43	47	43	34	10	8
1	11747302	11748289	.	1	+	29	51	60	44	49	73	73	50	51	32	8
1	11757173	11758336	.	1	+	41	75	74	81	70	113	82	76	98	32	30
1	11765287	11765488	.	1	+	5	22	19	16	16	25	19	29	44	18	9
1	11811413	11811752	.	1	+	8	15	14	21	21	49	34	30	27	8	5
1	11828439	11828782	.	1	+	15	24	30	13	29	29	37	28	19	11	7
1	11829532	11830772	.	2	+	46	89	85	61	80	108	87	88	77	28	32
1	11835740	11836025	.	1	+	21	36	21	29	19	34	19	31	25	13	4
1	11841682	11842098	.	2	+	24	39	41	29	40	34	38	27	36	12	17
1	11855280	11855657	.	1	+	9	33	21	22	26	21	33	10	43	18	10
1	11861337	11862335	.	2	+	33	44	65	57	56	55	60	51	61	30	23
1	11870736	11872229	.	2	+	42	85	78	98	114	143	149	155	60	35	17
1	11886064	11886528	.	2	+	40	55	55	53	63	63	48	66	68	29	21
1	11886802	11888746	.	2	+	124	176	224	186	172	178	174	169	200	104	54
1	11892930	11895147	.	2	+	68	113	193	169	223	271	221	189	98	67	44
1	11904115	11904422	.	1	+	14	11	29	17	37	31	26	25	33	22	6
1	11905495	11906165	.	1	+	38	49	45	47	41	48	32	35	50	26	10
1	11910277	11910563	.	1	+	13	18	22	13	16	26	27	22	16	7	9
1	11920043	11920424	.	1	+	11	26	37	34	33	37	32	16	42	16	8
1	11928492	11928900	.	1	+	10	47	51	36	49	39	34	47	40	25	6
1	11952197	11952490	.	1	+	13	23	20	28	23	18	42	38	25	8	11
1	11962949	11964493	.	2	+	127	180	219	226	137	98	142	120	106	59	33
1	11984008	11984801	.	1	+	28	34	45	41	88	87	83	88	90	43	19
1	11989266	11989790	.	1	+	20	30	49	24	49	53	57	42	54	14	13
1	11990119	11990992	.	1	+	18	50	32	27	115	116	74	99	86	39	22
1	11996990	11997433	.	1	+	9	48	27	32	22	18	24	51	34	19	9
1	12006396	12007502	.	1	+	20	43	52	59	71	77	81	68	43	28	16
1	12028475	12028751	.	1	+	10	19	15	18	7	14	16	21	18	8	8
1	12032417	12032915	.	1	+	15	21	31	29	36	46	32	22	20	9	3
1	12036031	12036391	.	1	+	10	30	42	17	34	26	38	19	31	11	11
1	12038392	12039117	.	2	+	27	21	40	56	43	45	55	59	38	22	9
1	12064072	12065802	.	2	+	59	59	81	134	159	133	125	89	64	58	23
1	12070285	12070595	.	1	+	2	19	19	19	19	18	23	23	24	9	1
1	12093801	12094439	.	2	+	13	24	25	37	55	53	39	45	32	21	10
1	12099180	12100201	.	1	+	26	50	46	41	65	74	68	71	47	33	16
1	12101620	12101938	.	1	+	7	35	24	48	21	20	31	25	21	4	4
1	12104774	12105281	.	1	+	5	16	25	32	36	47	40	48	32	19	6
1	12107105	12107786	.	1	+	16	36	29	27	36	63	53	41	34	21	2
1	12109949	12110359	.	1	+	15	30	26	32	26	35	31	34	23	5	3
1	12121159	12122957	.	3	+	1069	1517	1559	2424	2907	2860	2032	2350	456	247	119
1	12155320	12155613	.	1	+	8	19	31	25	32	43	41	39	39	26	4
1	12159806	12161116	.	3	+	184	265	297	363	519	417	334	377	112	67	28
1	12193993	12194293	.	1	+	14	8	20	25	20	22	20	23	20	10	0
1	12195299	12195606	.	1	+	8	16	7	17	30	33	20	28	35	11	13
1	12219501	12219877	.	1	+	10	17	20	25	26	30	28	24	25	20	1
1	12224741	12225379	.	1	+	12	31	31	43	49	43	49	51	29	25	10
1	12229174	12229535	.	1	+	10	13	18	20	29	32	29	30	30	7	2
1	12231389	12231976	.	1	+	11	28	39	40	39	50	56	39	48	29	18
1	12233192	12233583	.	1	+	9	31	23	22	46	29	29	20	23	12	8
1	12248225	12248715	.	1	+	5	21	27	20	36	44	24	44	39	19	5
1	12262476	12262798	.	1	+	13	17	33	12	27	29	31	31	32	8	4
1	12271776	12272392	.	1	+	17	36	26	27	48	64	53	39	43	7	8
1	12297293	12298199	.	3	+	39	109	75	159	102	111	93	110	134	84	38
1	12330059	12330700	.	1	+	15	51	51	34	52	53	47	49	47	27	14
1	12336947	12337595	.	1	+	21	50	22	32	38	57	66	45	50	18	10
1	12346691	12347448	.	2	+	18	46	47	31	49	57	46	46	35	23	20
1	12374953	12375396	.	1	+	12	27	43	27	35	32	53	27	46	21	6
1	12387886	12388244	.	1	+	5	30	36	26	23	42	42	28	24	29	13
1	12393119	12393431	.	1	+	14	24	19	26	24	22	21	18	25	11	4
1	12409450	12410272	.	1	+	24	40	52	51	59	61	58	56	53	32	12
1	12425723	12426281	.	2	+	13	54	25	52	61	42	47	31	51	30	24
1	12430612	12431107	.	1	+	12	30	21	34	48	35	41	33	28	11	11
1	12437150	12437612	.	1	+	10	26	20	33	38	31	43	30	48	15	14
1	12439064	12439977	.	2	+	22	52	56	51	39	59	37	48	63	48	8
1	12463955	12465079	.	1	+	29	49	60	45	87	79	83	61	55	33	14
1	12469287	12469577	.	1	+	9	28	28	25	21	26	28	16	18	6	4
1	12476305	12476732	.	1	+	26	36	31	33	33	46	36	30	60	17	12
1	12488724	12489657	.	3	+	28	31	77	73	86	85	77	74	65	20	12
1	12492384	12492670	.	1	+	15	33	12	24	25	26	17	10	16	6	3
1	12497071	12497436	.	1	+	15	15	29	15	28	42	33	23	27	5	6
1	12502260	12503927	.	2	+	62	120	76	163	183	145	129	175	81	49	14
1	12504982	12505297	.	1	+	17	15	19	24	19	20	24	19	49	12	8
1	12516412	12517935	.	2	+	41	80	113	121	175	193	180	184	86	33	15
1	12523692	12525187	.	2	+	180	140	207	289	307	263	225	256	70	41	27
1	12527420	12529213	.	2	+	230	234	297	446	408	358	300	348	99	62	37
1	12536959	12537487	.	1	+	19	31	28	26	43	51	23	42	39	27	9
1	12537979	12538492	.	1	+	17	13	18	27	44	41	38	18	38	12	15
1	12542621	12543854	.	1	+	36	67	74	64	65	63	49	66	59	31	19
1	12550554	12551004	.	1	+	19	30	32	24	23	36	40	37	46	10	16
1	12554299	12555244	.	2	+	32	50	57	84	58	58	68	58	49	27	22
1	12561192	12561638	.	1	+	11	17	28	38	20	28	30	28	29	14	10
1	12569907	12571100	.	2	+	61	93	69	114	115	125	69	101	71	60	27
1	12572642	12573194	.	1	+	30	36	44	45	54	50	63	72	46	23	14
1	12585581	12586039	.	1	+	4	6	19	15	47	49	17	40	27	4	14
1	12591167	12591985	.	1	+	8	33	39	39	59	46	59	35	49	30	13
1	12599835	12600289	.	1	+	22	33	52	54	81	81	80	103	59	28	9
1	12601271	12602978	.	3	+	218	317	373	479	925	793	505	655	147	61	28
1	12610869	12612551	.	2	+	61	60	100	121	159	131	109	108	80	45	20
1	12649436	12649955	.	1	+	21	46	26	36	38	36	30	37	59	8	10
1	12667583	12667857	.	1	+	5	29	22	29	23	9	16	17	12	3	5
1	12671530	12671915	.	1	+	11	24	33	20	26	15	22	11	17	19	0
1	12679562	12680101	.	1	+	11	32	36	22	44	58	51	32	51	21	10
1	12680111	12680356	.	1	+	12	11	13	8	18	26	18	19	28	23	10
1	12701769	12702290	.	2	+	13	25	47	35	33	36	32	19	57	32	24
1	12704421	12704867	.	1	+	13	20	29	27	33	48	21	33	35	17	0
1	12754537	12754937	.	1	+	15	17	14	24	40	28	33	25	25	13	7
1	12786736	12787442	.	2	+	26	39	36	40	28	69	31	42	49	14	4
1	12802815	12803202	.	2	+	14	22	17	18	31	47	35	20	35	35	7
1	12806759	12807385	.	2	+	19	25	66	32	54	42	57	37	41	11	13
1	12808580	12809050	.	2	+	23	19	44	19	41	29	47	22	42	9	12
1	12813067	12813645	.	1	+	17	11	48	16	51	26	61	20	60	18	16
1	12818972	12819399	.	1	+	13	29	29	30	30	28	43	27	33	12	3
1	12838420	12838898	.	1	+	11	14	24	20	35	36	38	30	29	14	4
1	12854098	12854622	.	1	+	1	18	20	17	24	34	48	28	31	8	11
1	12856093	12857282	.	2	+	40	39	57	64	76	87	56	81	74	27	7
1	12857292	12857674	.	1	+	20	17	20	24	21	19	20	15	25	15	2
1	12859978	12860362	.	1	+	4	27	21	12	23	31	23	19	39	11	17
1	12881835	12882182	.	1	+	7	19	21	13	23	26	24	31	32	13	5
1	12999156	12999758	.	2	+	14	42	36	55	29	58	37	48	62	25	11
1	13055738	13055983	.	1	+	11	14	12	18	17	18	19	7	19	19	11
1	13078390	13078848	.	1	+	8	17	19	5	32	30	38	29	30	21	6
1	13078873	13079131	.	1	+	3	11	13	9	9	14	19	13	24	13	5
1	13121797	13122187	.	1	+	5	7	11	9	8	21	12	15	48	17	5
1	13177867	13178398	.	1	+	13	13	22	23	43	36	26	32	31	11	4
1	13182626	13183077	.	1	+	3	15	18	19	17	24	14	6	51	16	10
1	13218105	13218951	.	1	+	27	28	52	38	26	33	43	29	36	19	3
1	13222790	13223439	.	2	+	15	40	40	31	56	49	42	44	54	19	13
1	13296720	13297098	.	1	+	3	13	22	15	28	37	26	28	19	19	3
1	13332232	13332957	.	1	+	21	39	42	34	40	40	47	58	39	25	14
1	13337817	13338137	.	1	+	14	17	34	25	19	22	23	18	9	15	2
1	13340113	13340764	.	2	+	31	62	90	63	119	161	101	124	69	38	11
1	13357324	13357920	.	1	+	22	40	50	25	35	45	36	53	45	21	5
1	13395168	13395548	.	1	+	14	22	34	26	19	41	23	24	37	12	5
1	13398343	13398652	.	1	+	11	24	33	27	12	18	38	30	33	12	10
1	13419830	13420109	.	1	+	7	31	25	25	21	20	22	22	19	15	6
1	13421396	13421742	.	1	+	10	19	25	10	28	27	35	39	14	13	6
1	13430436	13431160	.	2	+	140	139	161	290	340	282	168	235	59	42	21
1	13436808	13437197	.	1	+	13	28	24	29	36	27	46	36	36	8	2
1	13445603	13447045	.	3	+	470	668	783	1057	1349	1248	978	1155	321	177	99
1	13458690	13459073	.	1	+	8	23	32	16	24	25	31	46	23	17	4
1	13466403	13467839	.	3	+	1785	2625	2547	3742	4432	4181	3085	3420	521	334	189
1	13473663	13474031	.	1	+	10	20	19	26	30	26	20	13	20	13	6
1	13475736	13477377	.	4	+	41	76	92	81	83	89	99	72	71	24	26
1	13481551	13481859	.	1	+	8	15	18	13	28	22	21	21	22	13	3
1	13482660	13483008	.	1	+	6	16	18	18	24	31	29	23	26	10	9
1	13492147	13492865	.	2	+	19	47	32	43	41	41	56	29	42	23	12
1	13605436	13605809	.	1	+	18	23	23	28	29	20	20	23	32	14	3
1	13609352	13609639	.	1	+	19	17	20	17	11	18	23	9	24	12	4
1	13624954	13625430	.	1	+	13	25	40	25	29	46	37	42	34	8	8
1	13710518	13710820	.	1	+	32	54	62	76	58	68	51	74	49	29	7
1	13715440	13717747	.	3	+	493	552	603	798	1481	1563	1052	1382	264	201	100
1	13722059	13722788	.	1	+	24	48	55	56	124	146	108	87	55	25	7
1	13725835	13727086	.	2	+	115	156	165	219	380	362	264	310	70	42	28
1	13734443	13735695	.	3	+	33	86	106	126	193	195	189	169	86	51	22
1	13751074	13751837	.	1	+	16	21	48	38	66	50	81	36	44	40	12
1	13754838	13755259	.	1	+	6	28	22	27	37	34	40	30	22	15	13
1	13760144	13761386	.	1	+	32	39	69	41	67	94	95	108	69	36	20
1	13764739	13765883	.	1	+	23	47	50	69	77	97	89	61	77	46	19
1	13773868	13774824	.	2	+	21	59	48	50	57	60	58	50	55	49	14
1	13779796	13780222	.	1	+	6	20	23	28	40	41	33	32	23	25	8
1	13783857	13785780	.	3	+	32	85	136	92	153	135	165	110	100	48	36
1	13791592	13791780	.	1	+	2	7	16	7	14	15	22	14	23	9	3
1	13792153	13792751	.	2	+	17	14	47	31	49	54	57	48	29	17	17
1	13813220	13813549	.	1	+	4	18	27	9	16	21	41	28	16	9	9
1	13815120	13815835	.	1	+	9	34	25	21	50	50	54	58	30	15	8
1	13818291	13819811	.	2	+	32	86	91	75	106	136	116	124	67	34	34
1	13830421	13830828	.	1	+	12	11	25	23	40	34	35	35	29	12	6
1	13834394	13834845	.	1	+	17	38	40	14	22	31	28	18	18	10	7
1	13879927	13880524	.	2	+	19	33	38	43	55	59	37	36	37	27	5
1	13887793	13888152	.	1	+	28	26	24	21	21	20	22	18	19	9	10
1	13888244	13888827	.	1	+	5	31	32	24	32	29	42	29	21	17	2
1	13906411	13906716	.	1	+	6	9	16	12	18	21	33	19	17	9	6
1	13907225	13907876	.	1	+	26	32	32	39	26	31	11	20	26	17	12
1	13918195	13918619	.	1	+	10	32	35	30	25	28	26	17	20	21	5
1	13931201	13931524	.	1	+	3	10	21	9	22	15	13	21	13	11	6
1	13933756	13934080	.	1	+	10	14	18	33	28	43	18	21	26	16	6
1	13943172	13943617	.	1	+	4	18	26	32	33	27	38	29	29	22	7
1	13946885	13947522	.	1	+	17	39	40	37	26	41	23	27	23	26	6
1	13948463	13949230	.	1	+	8	38	27	30	54	48	55	54	27	26	2
1	13980655	13981128	.	1	+	11	21	29	43	30	26	28	24	24	13	4
1	13990911	13991289	.	1	+	9	18	31	29	28	27	36	45	26	23	8
1	13998917	13999305	.	2	+	25	37	55	54	60	59	77	41	28	24	14
1	14000232	14000722	.	1	+	11	34	30	20	21	23	27	23	26	17	4
1	14017663	14018235	.	1	+	19	56	69	62	42	26	24	43	39	14	6
1	14028384	14029426	.	3	+	269	402	387	619	518	522	441	550	166	121	83
1	14035897	14036357	.	1	+	11	25	29	26	28	33	56	32	36	22	9
1	14052236	14052783	.	1	+	10	30	26	24	22	38	50	23	27	14	7
1	14058120	14058602	.	1	+	11	27	33	28	20	31	22	30	29	17	9
1	14059338	14060484	.	1	+	22	45	61	40	64	77	69	64	72	37	14
1	14063609	14063903	.	1	+	13	16	21	21	15	25	28	25	22	11	9
1	14075967	14076309	.	1	+	7	13	26	11	27	32	34	13	18	8	4
1	14087165	14087523	.	1	+	7	19	29	27	16	40	39	27	39	13	10
1	14088090	14088753	.	1	+	15	26	45	26	33	45	56	33	35	15	10
1	14103285	14104396	.	3	+	42	88	93	93	80	105	94	87	69	36	24
1	14109975	14111078	.	3	+	25	69	54	70	78	84	85	113	69	33	21
1	14120061	14120405	.	1	+	16	22	34	32	22	16	17	21	18	20	10
1	14133752	14135483	.	3	+	363	367	473	661	679	695	505	545	148	90	55
1	14148159	14149743	.	2	+	133	168	214	285	154	204	200	150	86	61	34
1	14160511	14161122	.	2	+	10	32	53	38	31	43	44	38	62	40	14
1	14175760	14177187	.	2	+	45	92	79	82	145	156	157	165	84	37	14
1	14177949	14178576	.	2	+	28	32	40	36	65	66	45	57	44	32	8
1	14195881	14196216	.	1	+	12	29	26	21	22	25	26	14	29	17	8
1	14203190	14203870	.	2	+	17	39	46	36	43	50	51	53	46	24	11
1	14210292	14210612	.	1	+	7	15	21	13	24	35	33	11	30	18	14
1	14219675	14220625	.	2	+	43	55	90	92	131	133	93	124	94	50	26
1	14220990	14221365	.	1	+	6	9	17	36	39	36	39	35	42	10	4
1	14229871	14231099	.	2	+	75	124	102	167	151	164	162	135	113	41	32
1	14264520	14265406	.	2	+	22	45	61	65	58	91	83	58	97	42	28
1	14301287	14301493	.	1	+	5	9	16	17	16	23	14	9	26	17	8
1	14302441	14303109	.	1	+	7	28	30	38	38	45	50	54	33	21	11
1	14322660	14323143	.	1	+	13	25	56	33	15	30	32	24	22	8	6
1	14334782	14335369	.	1	+	13	29	27	17	43	38	53	39	36	25	6
1	14347154	14347640	.	1	+	12	28	27	31	41	28	43	39	33	15	7
1	14402545	14402819	.	1	+	9	14	36	15	9	21	16	19	17	12	3
1	14414534	14414936	.	1	+	14	26	24	21	13	20	27	28	25	10	3
1	14437812	14438169	.	1	+	17	23	32	18	19	17	20	20	35	13	4
1	14464143	14464851	.	1	+	21	47	79	42	45	37	61	40	50	22	17
1	14470632	14471156	.	1	+	21	29	42	36	44	41	44	52	48	33	12
1	14489488	14489939	.	1	+	20	19	27	19	34	39	46	32	43	24	7
1	14491006	14491358	.	1	+	13	22	36	30	21	28	31	25	51	30	20
1	14510163	14510856	.	1	+	15	40	44	15	37	65	32	38	48	27	8
1	14545681	14547056	.	1	+	31	69	60	68	100	92	64	92	71	54	29
1	14566410	14566708	.	1	+	10	14	20	22	11	19	15	21	19	6	12
1	14569871	14570458	.	1	+	18	25	51	35	33	45	41	41	30	19	8
1	14583461	14584022	.	1	+	14	34	33	51	20	26	20	36	37	13	7
1	14585793	14586572	.	1	+	14	35	35	37	46	63	62	47	44	11	12
1	14600613	14602278	.	2	+	130	135	183	261	156	219	149	156	94	62	28
1	14613857	14614808	.	2	+	33	55	76	70	81	95	59	85	59	25	18
1	14640507	14640852	.	1	+	10	17	14	13	20	30	29	23	12	4	3
1	14709165	14709605	.	1	+	10	26	24	23	36	27	32	31	33	5	9
1	14750082	14751457	.	3	+	55	131	118	171	145	186	108	101	153	117	36
1	14774406	14775113	.	1	+	11	20	23	9	65	71	39	35	38	19	10
1	14781624	14782100	.	1	+	15	35	24	21	45	46	50	22	56	25	22
1	14788763	14789062	.	1	+	3	11	15	19	27	26	27	18	12	3	6
1	14794904	14795970	.	3	+	1231	1748	2129	2924	3668	3219	2713	2790	387	215	88
1	14850385	14851404	.	1	+	39	40	80	99	110	91	97	86	60	11	5
1	14859281	14859773	.	1	+	16	17	30	30	56	45	30	41	40	25	10
1	14866087	14867797	.	3	+	2145	2953	3135	5010	6623	5255	4080	4514	655	309	148
1	14874139	14874993	.	1	+	14	27	28	36	50	52	59	60	31	12	19
1	14882566	14883813	.	2	+	77	124	124	160	151	117	126	123	60	49	27
1	14908247	14910329	.	2	+	91	75	143	158	106	144	131	135	127	39	36
1	14919582	14919866	.	1	+	7	15	14	24	8	12	14	19	41	20	6
1	14930998	14932649	.	3	+	108	136	194	249	217	217	151	167	135	54	21
1	15016079	15016715	.	2	+	29	45	45	45	47	61	38	44	65	21	22
1	15043288	15043828	.	1	+	18	26	35	26	45	43	45	34	28	21	7
1	15053689	15054041	.	1	+	11	13	11	10	9	33	35	26	24	15	11
1	15062288	15062589	.	1	+	8	19	20	13	18	37	33	30	26	10	1
1	15088581	15089363	.	1	+	19	37	55	41	36	42	38	44	40	14	4
1	15098617	15099809	.	1	+	24	65	72	78	65	77	103	103	82	53	23
1	15106648	15107483	.	1	+	32	50	68	56	72	81	80	71	57	35	24
1	15116026	15116622	.	1	+	9	21	22	31	45	48	53	35	39	25	6
1	15122844	15123241	.	1	+	20	28	30	46	28	50	24	30	30	12	11
1	15123468	15123991	.	1	+	22	32	38	41	57	39	55	43	35	30	10
1	15127400	15128478	.	2	+	47	80	69	55	81	108	86	72	93	38	17
1	15139148	15139545	.	1	+	25	24	28	26	28	29	24	25	22	14	4
1	15159843	15160419	.	1	+	24	22	30	42	34	53	62	30	30	32	16
1	15161197	15161948	.	1	+	21	31	70	54	41	76	66	46	73	24	14
1	15170508	15170923	.	1	+	10	25	40	25	15	49	20	30	20	10	10
1	15175534	15176869	.	2	+	66	67	84	79	108	110	113	99	89	56	22
1	15187350	15187751	.	1	+	15	38	26	42	30	39	24	29	49	8	7
1	15189948	15190330	.	1	+	23	49	48	17	43	47	44	40	34	26	8
1	15220537	15220833	.	1	+	14	27	27	27	30	15	17	19	22	6	3
1	15224703	15225400	.	1	+	19	35	43	40	40	63	53	52	36	11	6
1	15232903	15233432	.	1	+	23	34	22	28	31	38	25	29	17	6	7
1	15235522	15236388	.	1	+	17	54	50	28	62	71	72	39	43	36	24
1	15242076	15242656	.	2	+	37	55	53	45	45	53	49	55	63	33	14
1	15248244	15248555	.	1	+	15	26	26	19	29	38	42	18	25	11	11
1	15251865	15252633	.	1	+	50	60	70	47	41	76	53	58	43	23	13
1	15263144	15263458	.	1	+	20	22	27	21	16	37	51	20	32	15	14
1	15264423	15264972	.	1	+	30	21	44	35	40	57	47	43	32	16	13
1	15271028	15271457	.	1	+	10	32	30	36	28	57	38	45	26	18	1
1	15278777	15279541	.	1	+	17	45	46	37	47	67	39	56	38	14	12
1	15285702	15286189	.	2	+	13	25	24	28	27	36	24	30	40	20	8
1	15293629	15294281	.	2	+	21	39	52	44	33	62	55	53	44	19	10
1	15301821	15302508	.	1	+	17	32	37	40	66	60	55	59	42	19	9
1	15303721	15304228	.	1	+	23	50	42	48	45	63	49	47	49	25	7
1	15309814	15310236	.	1	+	15	21	28	18	41	34	40	27	20	7	2
1	15318913	15319244	.	1	+	4	9	14	25	31	33	32	25	34	12	6
1	15328778	15330184	.	4	+	84	166	135	112	145	229	138	131	168	89	79
1	15346587	15346908	.	1	+	10	18	16	18	24	20	23	28	24	9	0
1	15353455	15353758	.	1	+	7	14	18	11	20	26	31	25	21	9	6
1	15362231	15362648	.	1	+	8	21	30	30	30	43	31	27	28	8	9
1	15363333	15363922	.	1	+	7	18	25	29	36	31	51	46	20	14	12
1	15364800	15365531	.	1	+	28	45	29	36	46	68	48	62	48	12	6
1	15367643	15367954	.	1	+	19	44	39	56	36	75	26	41	19	8	3
1	15383342	15383656	.	1	+	9	16	29	24	44	29	32	32	17	15	3
1	15387395	15387996	.	1	+	16	28	29	26	40	43	38	46	30	18	5
1	15399389	15400953	.	2	+	213	326	328	477	194	365	160	234	103	49	22
1	15405278	15405570	.	1	+	5	14	15	14	20	36	38	17	29	15	7
1	15405885	15406859	.	1	+	24	45	58	50	67	89	56	61	57	29	19
1	15407858	15408207	.	1	+	5	12	8	12	31	38	14	34	15	8	12
1	15419148	15420132	.	2	+	15	36	40	48	65	91	75	60	60	25	14
1	15422698	15423069	.	1	+	14	32	29	36	22	36	21	58	30	13	6
1	15434337	15434708	.	1	+	4	18	20	21	19	23	47	38	24	9	6
1	15440675	15441203	.	1	+	21	32	40	19	35	72	48	33	42	12	10
1	15442099	15442738	.	2	+	25	47	54	36	36	59	47	24	42	20	9
1	15445458	15445952	.	1	+	14	17	37	22	38	40	34	45	37	15	9
1	15446888	15447275	.	1	+	12	22	18	10	35	28	23	34	21	13	4
1	15453108	15453727	.	2	+	19	50	50	52	65	97	51	78	46	16	10
1	15466022	15466518	.	2	+	10	19	30	40	22	38	44	27	27	9	5
1	15475159	15476118	.	2	+	34	50	88	116	91	162	104	98	58	32	14
1	15482864	15483352	.	1	+	7	37	30	21	21	63	40	38	28	11	8
1	15488742	15490693	.	2	+	52	153	197	210	193	254	176	135	134	75	30
1	15491270	15491545	.	1	+	14	44	38	45	34	46	25	22	24	22	5
1	15504156	15504493	.	1	+	12	8	27	30	39	33	21	31	19	6	6
1	15509352	15510483	.	2	+	25	40	81	59	75	92	86	71	64	39	18
1	15523868	15524390	.	1	+	18	36	26	33	27	56	42	41	24	10	9
1	15529730	15530745	.	1	+	23	51	43	38	67	94	89	85	51	17	10
1	15532325	15533745	.	1	+	34	71	79	89	116	140	121	95	70	48	21
1	15537038	15537441	.	1	+	13	25	24	25	24	31	14	30	31	16	8
1	15541109	15541466	.	1	+	10	11	25	21	34	25	31	34	18	12	4
1	15542264	15542621	.	1	+	13	24	17	31	40	24	18	14	18	1	0
1	15549957	15550750	.	1	+	23	53	62	36	57	71	50	75	76	38	18
1	15559123	15559465	.	1	+	7	22	25	13	22	32	40	23	31	16	12
1	15560594	15561606	.	2	+	29	50	108	76	58	83	73	78	86	33	20
1	15587270	15588871	.	2	+	86	218	167	231	170	230	162	135	98	66	40
1	15601745	15602089	.	1	+	17	17	36	22	32	36	44	32	39	14	9
1	15633760	15634763	.	1	+	32	32	60	51	68	54	66	76	49	31	12
1	15634958	15635372	.	1	+	16	31	30	34	33	24	14	25	30	7	6
1	15643200	15643518	.	1	+	3	7	18	14	27	33	19	20	28	12	4
1	15645044	15645504	.	1	+	14	26	27	19	58	43	24	39	34	17	10
1	15657907	15658276	.	1	+	7	15	28	22	31	41	26	39	22	7	8
1	15660160	15660456	.	1	+	6	10	28	28	20	25	25	20	23	13	8
1	15668936	15670081	.	2	+	46	85	79	94	51	59	44	44	31	17	7
1	15683679	15684613	.	3	+	45	77	112	119	85	90	78	72	83	31	8
1	15691525	15691850	.	1	+	10	23	15	11	20	17	32	26	19	17	6
1	15693826	15694128	.	1	+	8	21	19	22	18	21	29	21	22	17	10
1	15694221	15694516	.	1	+	11	14	11	23	21	34	25	30	26	5	12
1	15702930	15703260	.	1	+	8	24	23	27	19	21	38	36	17	13	4
1	15717745	15719461	.	2	+	99	134	136	217	157	233	140	125	73	35	26
1	15724710	15726004	.	1	+	19	45	74	50	93	103	100	92	84	38	32
1	15733482	15735290	.	2	+	101	210	147	176	197	344	185	178	68	40	18
1	15736963	15737518	.	2	+	37	65	38	89	76	98	63	45	40	12	7
1	15747211	15747731	.	1	+	21	26	25	27	26	42	36	29	41	22	19
1	15753551	15753981	.	1	+	4	11	27	30	25	43	40	23	23	7	14
1	15758957	15759230	.	1	+	13	26	31	24	27	32	14	33	21	15	8
1	15760066	15760418	.	1	+	16	27	32	31	44	46	31	40	29	16	4
1	15763492	15764610	.	2	+	51	97	112	159	160	172	152	143	72	40	8
1	15775013	15775529	.	2	+	15	32	67	25	29	52	33	25	38	19	9
1	15777309	15777981	.	2	+	16	37	51	53	38	58	68	48	54	17	20
1	15779477	15779651	.	1	+	5	11	14	9	13	18	15	20	38	21	7
1	15782543	15782992	.	1	+	10	27	44	34	39	21	24	24	35	13	8
1	15784224	15784532	.	1	+	10	26	28	11	19	25	24	17	32	8	7
1	15788279	15789297	.	2	+	33	67	97	88	81	82	75	55	98	36	21
1	15794407	15795296	.	1	+	9	51	44	42	56	53	50	69	36	18	6
1	15801401	15801690	.	1	+	5	16	14	27	39	28	24	23	29	7	10
1	15808193	15809499	.	3	+	26	52	96	80	67	77	84	80	94	39	24
1	15836262	15837045	.	1	+	12	19	46	37	28	61	40	51	59	16	3
1	15837595	15837905	.	1	+	4	17	18	21	19	35	14	17	17	8	9
1	15878715	15879077	.	1	+	7	18	30	17	47	35	28	25	15	15	2
1	15891887	15892375	.	1	+	15	23	31	25	33	37	43	61	35	16	7
1	15893442	15894734	.	2	+	45	80	96	96	89	149	90	128	104	35	27
1	15902656	15904106	.	2	+	25	87	78	121	152	169	88	125	54	39	8
1	15911588	15912071	.	1	+	6	21	26	26	31	40	35	28	27	12	8
1	15924707	15926416	.	2	+	138	211	275	435	169	240	200	288	115	66	33
1	15930022	15930337	.	1	+	9	33	33	33	44	50	52	41	27	11	7
1	15930728	15931022	.	1	+	16	26	44	29	27	42	32	35	26	14	6
1	15967625	15968170	.	1	+	17	29	53	35	29	43	40	21	43	30	14
1	15984854	15985427	.	1	+	10	27	35	16	46	49	44	57	45	27	3
1	15985842	15986023	.	1	+	10	17	22	19	9	18	16	22	28	14	2
1	15986609	15987688	.	2	+	101	160	198	283	114	133	123	102	79	60	33
1	15999179	16001254	.	3	+	44	124	152	112	150	172	139	148	106	64	45
1	16006717	16008146	.	3	+	215	280	361	500	640	533	430	489	127	75	49
1	16013423	16014028	.	1	+	7	26	32	23	37	51	72	37	37	31	9
1	16020808	16023018	.	3	+	176	285	308	408	302	349	280	384	200	94	58
1	16031510	16032189	.	2	+	13	51	32	58	46	67	62	61	87	34	21
1	16032992	16033420	.	1	+	17	27	40	36	35	40	33	42	32	15	8
1	16041874	16042522	.	1	+	3	34	52	35	51	51	53	48	44	14	9
1	16043150	16043741	.	2	+	23	46	66	52	54	64	54	71	92	31	18
1	16048188	16049054	.	1	+	57	56	62	77	351	280	234	289	56	18	11
1	16051851	16052954	.	2	+	41	121	126	118	169	155	143	137	90	35	12
1	16075414	16075965	.	1	+	12	20	14	22	37	51	41	41	30	11	8
1	16099853	16100930	.	3	+	65	105	107	119	108	118	142	105	87	46	38
1	16119001	16120072	.	2	+	79	118	201	213	239	250	199	226	96	69	28
1	16130509	16130817	.	1	+	10	21	50	36	34	26	33	23	35	15	8
1	16138653	16140146	.	3	+	429	596	682	1074	1511	1506	1065	1321	286	158	93
1	16156793	16158265	.	3	+	559	640	667	1014	1070	815	728	872	115	87	35
1	16180246	16180685	.	1	+	21	26	23	36	50	65	72	66	42	18	7
1	16241070	16241559	.	1	+	13	33	33	33	36	46	26	28	54	25	7
1	16248842	16250057	.	3	+	397	696	747	1197	1626	1339	1040	1216	307	142	67
1	16251515	16252032	.	2	+	203	259	302	431	530	559	335	479	75	48	19
1	16274466	16275636	.	3	+	402	559	582	1039	1312	1133	938	1144	196	140	50
1	16280767	16282931	.	3	+	61	115	154	138	159	196	179	170	98	61	40
1	16288129	16289215	.	2	+	23	42	51	56	61	84	55	57	34	25	7
1	16310893	16311313	.	1	+	23	14	35	26	21	25	34	18	24	20	12
1	16311647	16311953	.	1	+	12	21	19	16	12	15	12	14	12	6	7
1	16330407	16331731	.	3	+	251	464	572	705	837	832	635	700	188	124	73
1	16342833	16343035	.	1	+	0	4	6	9	11	4	7	8	14	18	9
1	16380932	16382371	.	3	+	310	494	561	782	1196	1173	880	895	258	145	71
1	16400487	16401941	.	3	+	555	732	838	1124	1675	1419	1186	1197	258	109	52
1	16423072	16423620	.	1	+	27	41	49	38	36	44	37	32	40	8	6
1	16426440	16426983	.	2	+	11	22	31	42	28	45	23	45	42	36	11
1	16429044	16429373	.	1	+	13	18	29	33	23	33	19	12	26	10	3
1	16429646	16430763	.	1	+	29	66	71	83	48	53	44	48	51	20	9
1	16439424	16440917	.	2	+	51	76	92	111	77	81	102	83	32	45	16
1	16441923	16442224	.	1	+	15	24	16	23	12	20	11	10	18	7	7
1	16450084	16450468	.	1	+	50	28	53	52	19	31	20	27	17	6	0
1	16453247	16455403	.	3	+	163	216	304	294	110	145	129	122	166	76	28
1	16455713	16456084	.	1	+	26	53	38	65	53	49	30	27	38	16	2
1	16458450	16458805	.	2	+	52	53	88	80	48	76	60	65	37	10	7
1	16460910	16461557	.	2	+	79	100	123	135	96	106	89	98	35	31	15
1	16463163	16466024	.	3	+	334	485	527	663	253	311	331	358	240	109	74
1	16466421	16466890	.	1	+	76	108	153	173	41	85	75	90	32	28	19
1	16473055	16474298	.	1	+	35	47	85	68	81	100	82	92	125	42	33
1	16480393	16481082	.	2	+	123	103	151	199	131	72	93	124	46	26	18
1	16482019	16483625	.	2	+	323	345	459	598	103	211	208	250	148	78	21
1	16491810	16492271	.	1	+	25	26	28	18	31	36	35	27	37	25	5
1	16492568	16493161	.	1	+	15	11	25	31	60	71	45	52	44	24	9
1	16500111	16500441	.	1	+	52	51	85	96	57	52	65	70	22	14	16
1	16500742	16502730	.	3	+	221	307	381	597	442	425	427	575	120	74	63
1	16507680	16508731	.	2	+	38	86	104	109	180	173	112	141	92	37	25
1	16514831	16516872	.	3	+	254	285	243	443	601	571	424	525	157	93	47
1	16520404	16521050	.	1	+	26	45	67	79	155	126	114	96	59	36	13
1	16523685	16524373	.	1	+	27	29	49	65	31	33	21	44	44	16	18
1	16534216	16535671	.	3	+	65	61	84	72	83	86	88	97	81	46	30
1	16543053	16544205	.	2	+	34	42	46	86	119	120	113	94	65	17	7
1	16551687	16553360	.	2	+	44	83	111	86	74	124	100	91	68	35	18
1	16561448	16561849	.	1	+	6	15	19	15	47	18	27	31	31	10	8
1	16567468	16568887	.	2	+	66	94	105	152	138	117	129	118	53	56	28
1	16572494	16573143	.	1	+	27	31	37	45	45	40	50	43	23	16	11
1	16590270	16590706	.	1	+	17	40	48	47	65	55	32	50	17	12	2
1	16591102	16591461	.	1	+	9	14	20	16	30	34	42	24	18	3	2
1	16599202	16599936	.	2	+	30	42	67	63	42	66	64	76	51	20	14
1	16604145	16604823	.	1	+	16	28	36	62	61	53	66	57	36	17	9
1	16610173	16612072	.	3	+	921	1093	1211	1795	2511	2440	1677	2062	445	212	95
1	16639136	16640370	.	2	+	81	100	142	122	119	129	120	147	65	29	19
1	16649679	16650288	.	1	+	4	16	25	27	19	25	20	7	75	52	17
1	16680288	16681897	.	3	+	109	170	234	195	206	174	191	191	139	82	26
1	16696605	16696964	.	1	+	9	20	9	24	28	41	32	16	27	12	15
1	16718639	16719264	.	2	+	15	40	46	63	41	43	42	59	39	24	9
1	16743170	16743481	.	1	+	2	10	26	17	22	15	33	33	24	12	18
1	16774693	16775095	.	2	+	14	31	40	48	44	36	40	45	26	23	16
1	16776240	16776515	.	1	+	9	16	35	25	30	27	23	26	26	6	7
1	16778144	16778806	.	2	+	36	61	48	56	77	68	48	55	59	27	17
1	16783940	16785039	.	2	+	59	71	101	217	169	139	96	231	97	51	25
1	16799946	16800325	.	1	+	11	14	18	21	20	29	28	20	27	8	6
1	16812509	16814358	.	2	+	75	124	134	222	146	153	167	189	99	51	32
1	16814713	16815603	.	1	+	33	27	51	42	104	81	66	65	89	38	21
1	16824232	16824711	.	1	+	18	16	36	48	42	32	44	45	38	13	6
1	16841026	16842820	.	2	+	50	105	129	180	178	211	165	163	112	54	26
1	16853925	16855752	.	3	+	539	613	717	867	1591	1306	1099	1207	188	90	42
1	16882805	16883827	.	2	+	41	70	85	123	130	96	95	103	59	34	12
1	16933272	16933706	.	1	+	11	18	30	24	37	29	48	38	37	33	22
1	16940821	16941433	.	1	+	2	29	30	32	53	37	52	41	48	18	9
1	16956874	16958351	.	2	+	59	103	135	154	220	184	151	158	82	40	22
1	16981366	16981710	.	1	+	4	18	13	11	39	26	25	24	23	8	4
1	16988297	16988736	.	1	+	12	41	43	25	28	33	28	27	75	37	14
1	17013115	17013993	.	1	+	16	30	41	43	70	64	57	51	64	24	9
1	17039439	17039788	.	1	+	6	20	16	23	23	30	27	25	23	17	6
1	17049533	17049920	.	1	+	6	8	27	12	38	23	39	28	37	10	9
1	17078678	17079395	.	1	+	22	37	44	43	30	58	44	37	47	22	7
1	17124217	17124779	.	1	+	29	31	72	51	53	57	68	54	51	32	22
1	17126830	17128550	.	2	+	124	125	210	206	118	112	101	132	88	49	14
1	17136854	17139187	.	2	+	348	439	647	843	615	636	556	671	248	199	123
1	17157121	17157853	.	1	+	6	46	60	30	52	62	71	43	41	28	8
1	17165213	17165535	.	1	+	4	8	13	12	27	52	14	25	22	21	7
1	17168914	17169790	.	2	+	12	56	60	59	78	73	54	83	69	36	15
1	17175644	17176158	.	1	+	18	19	44	25	26	36	32	21	27	7	14
1	17188774	17190414	.	2	+	41	97	96	47	174	111	156	104	92	34	24
1	17199658	17200422	.	1	+	23	34	35	39	45	52	47	46	40	21	0
1	17200827	17201018	.	1	+	5	7	7	11	9	17	15	14	29	10	6
1	17219873	17220425	.	1	+	11	38	38	41	55	49	52	38	42	29	13
1	17230600	17231301	.	2	+	19	35	48	38	54	68	57	33	53	38	18
1	17231591	17231966	.	1	+	3	18	35	28	28	40	25	37	29	13	6
1	17241978	17242357	.	1	+	7	20	3	16	22	42	27	27	17	14	4
1	17242819	17243205	.	1	+	24	29	26	27	39	31	19	23	28	8	10
1	17260910	17261312	.	1	+	12	32	18	18	25	38	21	31	23	17	8
1	17266516	17266868	.	1	+	30	16	34	29	24	28	21	24	14	11	5
1	17266921	17267384	.	1	+	19	13	41	21	25	45	33	38	27	21	10
1	17268056	17268401	.	1	+	16	23	20	17	13	41	45	15	35	7	9
1	17275845	17276320	.	1	+	10	38	25	19	40	39	45	32	26	20	7
1	17283467	17284361	.	2	+	30	37	62	46	56	65	57	45	54	21	11
1	17290005	17291177	.	2	+	55	79	90	83	77	89	95	72	83	34	26
1	17295711	17296581	.	2	+	25	34	52	43	63	85	60	39	42	18	8
1	17296809	17297736	.	2	+	32	72	81	35	54	94	58	85	61	25	16
1	17300989	17301313	.	1	+	17	39	42	32	54	34	30	36	27	8	7
1	17301758	17303542	.	3	+	132	215	228	226	321	339	246	259	147	102	36
1	17312651	17313434	.	2	+	18	41	68	41	32	66	55	68	36	25	6
1	17324450	17325258	.	1	+	22	66	75	60	60	102	80	56	50	27	18
1	17332796	17333731	.	2	+	26	85	86	102	81	91	86	85	81	37	19
1	17353816	17354658	.	2	+	29	58	51	70	50	75	68	50	68	27	14
1	17362090	17362569	.	1	+	18	23	33	29	46	40	38	35	30	15	6
1	17371877	17373202	.	2	+	54	63	83	82	78	83	77	75	86	47	18
1	17374787	17375807	.	1	+	23	24	67	52	87	89	61	75	45	22	14
1	17387967	17388322	.	1	+	22	45	29	46	23	33	26	19	37	16	11
1	17392767	17393795	.	2	+	71	67	73	106	91	95	79	82	53	24	12
1	17402367	17402847	.	1	+	15	35	38	30	22	39	34	21	58	25	19
1	17403904	17404197	.	1	+	10	11	29	15	37	25	29	24	39	8	7
1	17404707	17405131	.	1	+	17	38	53	30	34	60	24	33	42	10	6
1	17409714	17410027	.	1	+	11	9	21	25	23	33	31	20	25	8	2
1	17422911	17423331	.	1	+	11	29	28	21	20	34	43	34	41	17	7
1	17425061	17425498	.	1	+	24	25	50	29	31	30	28	35	25	14	15
1	17435889	17436480	.	2	+	26	49	62	56	34	58	72	42	49	22	14
1	17438630	17438927	.	1	+	19	26	19	19	28	26	23	19	26	12	3
1	17448230	17448965	.	1	+	17	19	27	29	43	47	41	48	51	28	16
1	17456359	17456676	.	1	+	18	26	25	22	29	44	24	28	22	13	4
1	17464048	17464423	.	1	+	9	23	21	19	32	25	34	28	29	15	7
1	17466114	17466500	.	1	+	10	25	24	18	16	24	37	28	28	13	4
1	17470843	17471442	.	2	+	18	25	51	39	33	52	39	38	65	16	10
1	17486442	17486618	.	1	+	5	13	24	23	12	14	13	13	27	18	11
1	17492471	17492908	.	1	+	18	43	30	18	16	16	25	27	35	9	1
1	17511956	17512132	.	1	+	4	10	8	14	10	18	17	4	31	20	19
1	17522256	17522604	.	1	+	13	25	34	20	11	23	25	28	31	22	2
1	17536998	17537304	.	1	+	12	12	25	17	21	27	24	30	37	17	5
1	17557988	17558307	.	1	+	4	22	21	28	9	27	35	34	21	16	7
1	17618224	17618403	.	1	+	6	13	12	8	15	14	8	10	31	8	4
1	17632796	17633168	.	1	+	18	25	35	15	13	36	40	29	33	11	4
1	17639673	17640300	.	1	+	19	38	29	29	22	44	37	45	23	14	5
1	17647036	17647397	.	1	+	16	30	28	35	20	25	32	26	29	8	12
1	17650082	17650538	.	1	+	11	41	30	34	21	51	34	22	32	14	12
1	17660079	17661049	.	2	+	43	49	48	55	30	62	37	31	79	29	16
1	17676648	17677426	.	2	+	21	48	63	58	43	65	57	49	44	40	7
1	17694677	17695128	.	2	+	19	24	38	42	21	38	46	36	45	13	6
1	17701553	17701909	.	1	+	24	15	23	29	15	28	20	19	22	7	4
1	17750881	17751498	.	1	+	26	29	40	27	17	38	19	29	29	23	4
1	17776395	17776606	.	1	+	5	14	14	12	8	13	15	7	21	17	4
1	17785767	17786070	.	1	+	13	21	30	19	13	24	26	20	17	20	5
1	17818876	17819165	.	1	+	4	9	26	22	10	25	11	11	17	10	2
1	17842090	17842554	.	1	+	16	12	44	20	23	42	27	32	33	14	15
1	17844299	17844740	.	1	+	15	24	37	35	23	30	40	49	34	8	7
1	17850398	17851267	.	2	+	48	49	81	80	36	81	53	54	83	15	15
1	17858183	17859242	.	2	+	22	80	79	138	50	173	125	195	44	53	29
1	17868485	17868955	.	1	+	18	28	28	42	25	38	26	19	33	8	12
1	17885117	17885923	.	1	+	26	23	32	48	37	56	61	55	66	34	17
1	17900128	17900528	.	1	+	5	22	20	20	23	28	41	22	29	14	7
1	17907614	17908265	.	1	+	16	27	37	32	40	50	35	38	46	20	13
1	17915131	17915455	.	1	+	11	11	17	12	9	25	17	17	34	11	1
1	17967999	17968465	.	1	+	16	26	42	31	15	39	37	41	40	12	5
1	17973556	17973828	.	1	+	12	11	20	12	7	19	17	24	30	19	10
1	17982393	17982768	.	1	+	12	15	12	20	18	24	32	19	25	10	10
1	17985870	17986634	.	1	+	24	45	56	36	12	46	35	28	44	16	12
1	18021015	18021240	.	1	+	5	8	11	20	10	15	28	18	30	19	6
1	18050646	18050936	.	1	+	2	12	7	21	15	21	25	11	41	17	7
1	18081282	18081470	.	1	+	3	11	11	8	8	14	14	10	32	10	4
1	18134189	18134695	.	1	+	12	27	35	28	17	30	29	22	26	17	6
1	18184906	18185354	.	2	+	15	27	36	44	33	46	42	33	48	17	11
1	18186709	18187035	.	1	+	17	28	31	31	16	27	26	39	38	18	15
1	18188515	18188828	.	1	+	16	27	45	20	12	26	19	29	23	19	5
1	18190424	18190780	.	1	+	8	14	11	15	43	30	21	36	17	10	12
1	18192240	18192626	.	1	+	8	13	27	17	30	33	20	34	27	18	6
1	18197635	18198082	.	1	+	11	8	30	17	28	25	39	44	21	14	6
1	18208804	18209159	.	1	+	4	18	16	21	11	25	16	20	65	13	13
1	18212261	18212640	.	1	+	17	7	21	19	24	37	34	25	24	16	2
1	18290505	18292338	.	2	+	106	186	217	219	183	207	176	166	152	112	44
1	18296709	18297200	.	1	+	1	30	12	19	28	35	40	29	22	5	8
1	18303404	18303859	.	1	+	16	26	43	30	32	33	32	27	30	7	4
1	18305219	18305826	.	2	+	15	42	39	27	35	54	43	45	79	21	13
1	18323991	18324783	.	1	+	22	38	54	38	61	61	57	48	41	20	5
1	18329535	18330396	.	1	+	27	54	53	33	55	69	52	43	64	39	12
1	18338162	18339067	.	2	+	45	41	67	54	100	105	94	62	52	29	16
1	18342450	18343588	.	2	+	32	74	67	34	80	87	84	66	55	22	10
1	18349866	18350336	.	1	+	12	29	36	26	26	37	33	26	39	17	12
1	18360380	18361678	.	2	+	12	42	67	65	68	88	60	91	44	18	11
1	18366811	18367123	.	1	+	2	22	16	17	30	26	13	24	13	15	2
1	18386313	18386762	.	1	+	6	16	28	23	23	29	34	22	26	6	6
1	18394947	18395639	.	1	+	15	53	39	38	26	36	36	30	42	19	1
1	18406154	18406624	.	1	+	14	17	27	13	46	41	31	28	24	21	8
1	18407072	18407753	.	1	+	19	37	37	14	48	55	46	51	24	17	10
1	18432984	18433291	.	1	+	11	23	17	19	20	23	28	29	25	9	4
1	18440944	18441310	.	1	+	5	20	23	29	19	20	24	6	36	13	5
1	18470191	18471012	.	2	+	23	44	43	39	59	50	68	61	52	25	10
1	18485416	18485725	.	1	+	10	16	24	23	24	7	17	22	17	14	9
1	18500070	18500265	.	1	+	11	17	17	18	17	18	25	11	23	14	6
1	18505975	18506818	.	2	+	24	35	54	35	58	57	63	41	60	15	18
1	18512262	18514427	.	3	+	1225	1324	1487	2325	2580	2685	1837	2115	562	392	243
1	18524301	18525458	.	2	+	65	78	79	69	178	165	172	123	79	38	41
1	18601829	18602493	.	1	+	6	35	20	26	25	31	44	35	83	50	23
1	18622600	18622916	.	1	+	2	30	11	15	24	30	20	23	55	25	9
1	18655991	18656336	.	1	+	4	29	22	27	21	13	24	8	45	17	10
1	18699105	18699641	.	1	+	17	18	35	22	38	47	43	35	35	6	10
1	18732896	18733352	.	1	+	14	16	29	11	31	40	36	19	30	9	6
1	18779771	18780246	.	1	+	11	20	34	25	36	29	24	32	18	12	13
1	18799845	18800181	.	1	+	9	30	18	22	27	30	36	39	39	17	18
1	18820164	18820949	.	1	+	14	31	23	12	31	49	43	32	53	31	9
1	18833521	18834130	.	1	+	20	37	32	40	31	26	29	41	31	15	5
1	18834425	18835271	.	3	+	31	54	76	43	59	69	74	63	93	54	20
1	18845858	18847220	.	3	+	346	481	535	618	748	772	578	585	239	190	95
1	18851946	18852486	.	1	+	13	35	37	27	32	38	46	29	30	16	11
1	18856334	18857687	.	2	+	41	68	79	66	74	101	96	68	73	30	15
1	18867092	18867759	.	2	+	25	34	47	45	53	47	33	46	59	28	4
1	18868168	18869681	.	2	+	67	78	102	103	162	147	96	161	87	44	24
1	18888536	18888997	.	1	+	14	23	15	27	26	43	45	32	55	19	4
1	18899901	18900302	.	1	+	14	24	35	16	26	30	22	32	23	7	6
1	18923205	18923766	.	1	+	23	35	39	29	20	23	17	20	41	24	10
1	18945146	18945717	.	1	+	18	30	39	30	44	49	39	49	30	18	8
1	18946183	18946752	.	1	+	25	31	15	28	41	42	37	45	19	11	9
1	18953644	18954400	.	1	+	15	40	36	34	70	74	50	29	64	26	11
1	18955692	18956444	.	1	+	22	37	41	29	45	57	72	55	34	16	14
1	18957686	18958018	.	1	+	6	19	23	27	35	40	21	25	22	17	8
1	18959374	18960169	.	1	+	24	42	53	47	26	33	35	51	46	9	6
1	18964747	18964925	.	1	+	5	18	15	14	12	4	11	8	29	11	7
1	18965231	18965689	.	1	+	24	39	21	15	45	49	39	45	37	11	4
1	18968931	18969283	.	1	+	7	18	35	33	18	28	17	17	28	10	0
1	18983590	18983973	.	1	+	19	30	33	30	27	31	25	10	21	21	4
1	18992261	18992537	.	1	+	4	24	21	23	24	19	34	12	14	7	1
1	18995298	18996033	.	1	+	19	28	28	41	40	60	55	44	48	23	8
1	18996601	18997345	.	1	+	30	33	44	33	27	42	44	48	20	17	2
1	19011250	19011711	.	1	+	13	14	20	13	25	29	30	22	52	15	7
1	19020712	19021779	.	1	+	19	32	59	38	39	72	68	79	77	20	12
1	19029064	19029604	.	2	+	23	40	52	53	25	58	37	44	72	47	10
1	19032202	19032852	.	2	+	30	38	42	45	44	44	56	50	81	66	26
1	19042117	19042625	.	1	+	18	19	39	34	36	38	39	18	39	15	18
1	19081707	19081960	.	1	+	11	21	6	14	23	24	14	17	32	22	5
1	19082080	19082648	.	1	+	10	27	48	33	32	49	38	49	57	23	11
1	19090922	19091253	.	1	+	8	10	28	34	22	22	24	25	26	9	6
1	19097273	19098640	.	3	+	326	462	540	719	766	867	629	804	374	303	173
1	19109379	19109780	.	1	+	8	23	26	34	6	32	17	24	21	22	2
1	19124817	19125837	.	2	+	31	33	54	48	59	52	60	55	47	18	3
1	19145378	19146003	.	1	+	16	40	62	31	54	37	39	25	41	25	3
1	19149996	19150271	.	1	+	8	10	18	26	19	29	16	18	19	14	6
1	19155971	19156426	.	1	+	16	29	17	38	33	34	26	40	29	8	9
1	19172599	19173439	.	2	+	25	40	57	48	54	49	51	38	44	28	16
1	19176943	19177227	.	1	+	13	25	20	26	15	27	13	20	20	8	2
1	19179799	19180236	.	1	+	7	24	34	16	39	25	41	31	29	11	10
1	19185287	19187177	.	3	+	41	108	112	93	132	108	137	86	132	60	45
1	19187857	19188177	.	1	+	6	5	15	13	25	21	10	22	15	10	7
1	19196595	19197423	.	2	+	25	47	59	47	66	91	57	66	51	35	24
1	19218893	19219656	.	2	+	26	40	46	37	57	74	55	54	24	19	8
1	19231385	19231991	.	1	+	16	54	51	39	30	33	48	40	43	28	7
1	19261685	19262053	.	1	+	13	29	35	30	24	24	19	20	19	11	6
1	19265376	19266481	.	3	+	28	51	51	47	42	77	46	52	82	29	10
1	19273098	19274067	.	2	+	29	33	57	80	52	52	51	51	81	35	11
1	19286372	19286755	.	1	+	26	25	41	31	23	36	28	29	31	12	7
1	19305849	19306203	.	1	+	9	27	14	27	24	21	31	42	15	20	3
1	19337700	19338713	.	2	+	45	48	77	41	44	71	53	42	104	33	25
1	19371320	19371543	.	1	+	15	6	14	17	15	9	9	13	23	21	4
1	19403154	19404248	.	1	+	18	34	39	29	60	67	65	65	37	18	10
1	19409824	19410308	.	1	+	12	17	24	16	20	40	31	36	30	20	6
1	19419287	19419987	.	1	+	20	25	45	30	52	65	48	42	43	17	4
1	19423396	19423980	.	2	+	17	16	35	26	39	46	30	29	56	22	8
1	19466819	19467330	.	1	+	15	20	17	20	27	40	28	21	33	17	5
1	19504662	19505226	.	1	+	14	17	37	28	46	50	40	36	29	7	15
1	19506409	19506704	.	1	+	14	19	21	20	18	24	16	27	19	14	9
1	19522936	19523237	.	1	+	9	15	12	12	29	21	32	36	25	7	5
1	19567601	19568282	.	1	+	8	26	26	31	62	37	40	48	39	12	9
1	19571726	19572393	.	1	+	12	32	45	51	27	24	17	46	46	20	6
1	19599413	19599961	.	1	+	18	32	30	42	29	38	37	48	42	8	3
1	19601506	19602302	.	1	+	11	20	26	52	46	56	48	51	27	9	13
1	19612052	19613851	.	3	+	792	1012	1085	1265	2006	1748	1308	1252	362	320	153
1	19625937	19626241	.	1	+	8	10	27	16	35	26	27	13	17	9	5
1	19637214	19637704	.	1	+	3	21	14	16	34	41	25	25	29	13	6
1	19671537	19672314	.	1	+	17	20	30	22	37	49	24	32	34	18	15
1	19680839	19681172	.	1	+	4	13	21	23	15	19	18	14	24	5	7
1	19681327	19681868	.	1	+	7	17	33	20	23	34	32	28	28	7	5
1	19688652	19689021	.	1	+	4	6	8	20	23	28	17	30	6	2	3
1	19690015	19690955	.	2	+	20	50	62	33	64	43	52	47	53	25	16
1	19691128	19691497	.	1	+	8	41	35	20	29	13	24	20	17	4	3
1	19711126	19711464	.	1	+	10	20	26	27	20	28	20	30	34	9	8
1	19755740	19757150	.	3	+	573	796	832	1475	1546	1506	1074	1246	341	300	156
1	19768296	19769475	.	3	+	33	39	57	62	51	74	61	82	44	37	17
1	19779035	19779262	.	1	+	9	8	15	22	29	16	17	16	33	4	2
1	19781523	19782037	.	1	+	8	14	22	30	27	34	42	31	18	14	2
1	19806227	19807542	.	3	+	217	364	358	600	465	490	398	469	280	202	109
1	19824423	19825201	.	1	+	31	38	59	54	53	29	36	46	41	19	13
1	19850110	19850663	.	1	+	10	31	47	34	31	61	40	33	56	19	5
1	19883483	19884678	.	3	+	67	117	136	144	134	137	112	93	74	78	24
1	19895374	19896356	.	2	+	23	54	58	53	45	65	83	42	54	32	11
1	19903000	19903709	.	1	+	23	37	38	36	40	39	49	45	46	21	7
1	19903926	19904459	.	1	+	19	25	42	29	32	32	26	37	23	14	8
1	19912172	19912520	.	1	+	10	32	19	15	38	36	40	27	23	15	4
1	19957547	19957838	.	1	+	6	12	19	22	27	34	24	33	31	17	7
1	19962759	19963095	.	1	+	7	18	10	27	24	32	24	25	37	14	12
1	19966025	19966386	.	1	+	7	16	25	21	17	12	20	16	19	12	6
1	19973518	19974100	.	1	+	15	35	46	49	27	31	41	32	42	14	8
1	19974187	19974755	.	1	+	13	28	27	30	35	35	41	45	45	19	14
1	19980644	19981115	.	1	+	15	33	44	29	49	51	54	37	36	16	5
1	19984364	19984901	.	1	+	16	17	40	31	36	39	42	38	38	14	14
1	19998839	19999179	.	1	+	7	19	16	18	29	31	30	20	29	11	4
1	20002633	20003405	.	2	+	28	48	40	44	49	66	54	34	74	20	16
1	20010548	20011022	.	1	+	7	24	32	21	25	48	43	33	25	20	3
1	20029547	20029829	.	1	+	16	16	17	25	10	15	28	13	21	13	2
1	20030040	20030447	.	1	+	12	16	29	22	25	32	32	32	37	15	7
1	20057806	20058182	.	1	+	8	10	30	15	25	27	28	30	14	6	4
1	20069761	20070103	.	2	+	12	21	25	24	42	33	50	31	15	11	7
1	20098000	20098583	.	1	+	12	30	35	35	45	44	64	34	37	12	2
1	20107590	20108552	.	2	+	34	40	53	47	67	60	62	49	48	21	21
1	20127057	20127392	.	1	+	11	15	25	15	24	29	45	30	29	13	5
1	20131908	20132302	.	1	+	7	19	30	32	28	50	31	40	28	19	10
1	20134434	20134779	.	1	+	15	22	34	12	30	22	48	31	18	14	5
1	20142631	20142942	.	1	+	13	17	24	19	23	21	26	16	32	10	0
1	20144927	20145681	.	1	+	12	34	28	42	42	49	48	55	46	23	10
1	20147347	20147694	.	1	+	7	19	16	11	38	31	26	14	15	8	2
1	20153462	20153767	.	1	+	6	9	22	16	16	16	25	23	20	8	4
1	20166730	20167072	.	1	+	6	11	13	14	28	30	12	25	14	4	8
1	20168942	20169258	.	1	+	6	8	14	24	21	21	22	29	13	11	6
1	20186333	20186687	.	1	+	6	18	15	32	26	29	28	28	21	14	6
1	20210382	20211697	.	2	+	26	71	84	60	78	92	99	77	109	50	23
1	20218200	20218506	.	1	+	5	31	26	25	11	30	23	26	25	9	12
1	20220579	20221143	.	1	+	10	24	32	32	47	51	47	30	27	14	5
1	20243503	20243945	.	2	+	7	12	23	20	22	24	28	26	34	11	8
1	20244929	20245174	.	1	+	8	9	17	17	14	12	18	30	34	8	15
1	20248746	20249037	.	1	+	19	21	17	9	22	36	15	20	22	8	4
1	20260765	20261535	.	1	+	18	30	29	34	72	46	52	51	17	19	5
1	20270884	20271198	.	1	+	7	13	7	16	28	35	15	22	18	12	3
1	20279304	20280232	.	1	+	18	28	44	53	58	63	60	38	46	30	13
1	20294134	20294611	.	2	+	18	30	45	40	32	55	20	47	33	17	11
1	20297281	20298025	.	1	+	15	42	34	50	39	43	49	57	33	21	8
1	20306430	20307189	.	1	+	15	24	28	31	61	55	45	49	28	14	3
1	20311874	20312796	.	1	+	21	36	34	26	63	46	67	53	49	30	12
1	20317614	20318045	.	1	+	9	32	15	17	30	39	36	28	37	7	7
1	20321694	20322133	.	2	+	14	32	37	18	48	51	33	23	50	21	6
1	20331267	20332129	.	1	+	12	21	48	24	57	63	62	45	59	23	10
1	20336440	20336945	.	1	+	25	29	34	37	19	18	33	32	32	6	4
1	20356805	20357250	.	1	+	20	14	28	36	31	29	34	27	27	10	11
1	20364057	20364994	.	1	+	7	27	47	42	44	63	45	54	56	30	17
1	20365629	20366067	.	1	+	15	30	30	35	27	21	12	29	24	9	4
1	20369467	20369754	.	1	+	8	22	22	36	32	32	26	30	35	34	10
1	20372814	20373131	.	1	+	9	13	15	23	28	28	26	28	16	6	4
1	20375456	20376291	.	3	+	44	61	88	91	92	99	89	81	68	46	19
1	20387711	20389282	.	2	+	93	115	115	204	88	132	92	114	96	45	14
1	20405789	20406491	.	2	+	21	39	39	52	52	53	65	38	42	27	12
1	20406956	20407316	.	1	+	9	14	10	15	15	20	22	22	28	28	4
1	20407339	20408162	.	2	+	32	39	55	65	37	46	58	50	55	46	21
1	20413415	20414243	.	1	+	27	52	60	54	43	62	61	65	49	17	8
1	20431458	20432353	.	2	+	19	57	52	49	63	83	65	62	57	28	14
1	20439060	20439809	.	2	+	16	41	56	42	58	38	54	36	56	39	6
1	20453940	20454314	.	1	+	10	20	31	15	22	19	44	35	17	16	2
1	20458503	20459244	.	1	+	16	23	35	34	48	77	54	46	43	18	2
1	20461005	20461440	.	1	+	13	12	15	21	29	35	34	19	35	12	10
1	20483483	20483934	.	1	+	11	18	26	16	33	21	31	25	24	12	6
1	20484423	20484797	.	1	+	8	28	26	34	35	26	30	37	36	18	10
1	20490385	20490665	.	1	+	6	24	23	24	18	17	26	10	13	13	1
1	20507108	20507532	.	1	+	7	24	24	17	28	42	23	20	35	11	5
1	20514010	20514337	.	1	+	9	19	31	19	25	23	28	25	22	12	10
1	20516682	20517360	.	2	+	17	24	28	27	31	42	43	42	46	24	22
1	20531043	20531595	.	1	+	10	22	31	38	30	46	39	38	31	27	10
1	20532216	20532530	.	1	+	9	30	23	20	16	14	26	23	24	19	9
1	20537174	20538102	.	1	+	15	33	67	28	58	69	68	80	61	36	16
1	20564807	20565370	.	1	+	12	20	14	28	37	36	29	22	27	24	4
1	20572962	20573306	.	1	+	2	12	7	8	26	24	21	15	5	7	0
1	20580989	20581428	.	1	+	22	12	19	30	9	52	19	20	29	15	8
1	20589845	20590160	.	1	+	8	2	8	26	27	33	26	20	22	10	0
1	20594995	20596035	.	2	+	19	49	47	43	64	64	55	55	60	29	12
1	20611728	20612674	.	2	+	46	82	130	137	67	96	47	52	41	29	11
1	20628054	20629026	.	2	+	111	141	141	359	88	129	128	198	66	48	9
1	20629382	20629997	.	2	+	26	47	43	73	43	28	39	58	46	20	7
1	20635893	20636922	.	1	+	15	31	38	67	58	66	68	58	65	29	12
1	20643893	20644643	.	1	+	19	34	50	35	48	77	43	68	42	30	11
1	20647330	20647757	.	1	+	8	22	30	34	11	29	24	16	33	15	8
1	20678123	20678727	.	1	+	11	25	39	14	25	47	42	33	42	25	11
1	20681792	20682108	.	1	+	22	27	38	45	27	23	36	28	34	12	13
1	20683770	20684321	.	1	+	31	21	44	61	32	48	34	47	23	14	4
1	20694867	20695555	.	1	+	16	14	41	23	43	43	54	44	32	29	5
1	20714242	20714584	.	1	+	4	10	15	26	29	15	15	31	21	19	2
1	20725288	20726106	.	1	+	11	32	43	37	45	58	55	62	47	17	10
1	20751470	20753808	.	2	+	85	168	201	181	228	254	184	248	134	58	40
1	20766566	20767143	.	1	+	21	33	32	42	44	44	56	44	39	15	6
1	20786166	20787877	.	2	+	51	84	127	183	156	158	168	187	68	35	12
1	20832959	20834023	.	1	+	30	62	84	40	53	60	79	48	70	22	4
1	20850783	20851201	.	2	+	29	44	43	43	53	68	51	57	25	23	7
1	20852903	20854716	.	3	+	28	84	91	68	128	153	161	138	89	37	27
1	20855522	20855921	.	1	+	8	32	39	19	33	38	29	30	23	19	8
1	20862277	20863493	.	2	+	44	76	118	100	138	151	179	105	76	38	20
1	20864938	20865561	.	1	+	27	27	40	40	115	114	115	108	45	31	12
1	20867847	20869142	.	3	+	157	153	169	175	496	482	354	425	136	42	54
1	20871381	20872205	.	3	+	59	63	85	106	158	179	150	153	57	30	27
1	20891625	20892128	.	2	+	18	41	29	49	31	23	46	54	15	21	7
1	20920922	20921610	.	2	+	17	36	43	54	63	42	57	32	43	24	17
1	20927255	20927601	.	1	+	11	22	11	19	31	30	31	32	21	21	1
1	20936587	20936932	.	1	+	10	15	17	17	36	22	29	16	28	11	4
1	20956758	20957054	.	1	+	7	17	11	12	28	21	20	24	19	6	10
1	20957976	20958249	.	1	+	16	29	34	32	24	22	23	22	24	17	3
1	20960251	20961383	.	2	+	39	51	77	96	101	122	72	112	60	18	11
1	20981327	20982670	.	2	+	172	254	316	375	347	444	303	313	117	95	23
1	20985437	20987461	.	3	+	584	731	829	1103	1155	1103	1073	937	206	119	74
1	21015536	21017170	.	2	+	38	94	91	112	125	144	113	125	114	55	37
1	21023204	21023574	.	1	+	19	19	20	28	27	8	24	15	22	16	7
1	21029676	21030253	.	1	+	4	24	32	21	41	51	49	41	54	18	14
1	21041629	21041918	.	1	+	1	14	13	22	29	23	31	32	17	7	7
1	21042211	21043080	.	1	+	27	40	43	42	101	83	92	72	36	23	11
1	21047046	21049347	.	3	+	149	210	305	359	417	485	369	432	363	221	124
1	21054653	21054851	.	1	+	11	10	18	11	13	18	26	10	37	13	2
1	21056041	21056404	.	1	+	9	27	24	24	19	25	40	42	33	4	4
1	21080188	21080652	.	1	+	10	31	14	12	26	30	31	26	29	14	6
1	21081442	21081832	.	1	+	4	19	20	19	25	37	20	28	24	13	10
1	21112871	21114491	.	3	+	592	666	763	976	1358	1175	991	975	388	154	133
1	21129149	21129322	.	1	+	7	10	14	12	18	14	16	17	30	15	3
1	21134566	21135494	.	2	+	10	34	55	44	59	48	58	68	48	25	7
1	21140309	21141726	.	2	+	32	62	88	97	182	201	173	177	93	44	36
1	21143182	21143476	.	1	+	13	9	16	24	27	21	27	29	32	30	5
1	21149746	21150260	.	1	+	12	25	31	20	42	64	63	24	30	15	6
1	21153372	21153883	.	1	+	38	33	47	34	81	101	78	55	35	10	24
1	21158696	21160210	.	3	+	540	904	1146	1535	1927	1659	1574	1481	266	155	94
1	21168919	21170205	.	1	+	21	38	46	41	91	73	62	101	78	44	24
1	21188621	21189745	.	1	+	27	51	77	76	66	82	82	73	80	29	22
1	21190641	21192455	.	2	+	40	68	61	84	212	213	176	135	126	73	40
1	21193444	21193739	.	1	+	10	26	17	14	39	39	37	37	35	16	11
1	21209970	21210434	.	1	+	13	28	18	22	46	63	55	47	39	14	15
1	21224467	21225126	.	1	+	19	47	44	38	66	39	51	64	22	14	7
1	21230606	21231855	.	3	+	834	1085	1256	1588	2366	1928	1636	1887	374	222	140
1	21253548	21253966	.	1	+	24	29	41	59	22	31	31	34	35	13	6
1	21265500	21266879	.	3	+	802	982	951	1635	1530	1391	1163	1434	251	210	93
1	21271755	21272569	.	2	+	69	60	99	120	132	74	91	118	56	29	10
1	21303562	21305893	.	4	+	218	332	367	486	686	596	540	601	183	91	65
1	21328590	21330003	.	2	+	47	79	117	102	239	219	172	200	79	46	24
1	21358610	21359097	.	1	+	7	23	22	21	40	29	46	41	38	9	8
1	21368807	21369673	.	2	+	74	93	126	119	198	177	154	179	86	41	21
1	21371145	21371736	.	1	+	25	52	42	59	59	48	54	45	45	27	11
1	21414615	21417272	.	2	+	220	246	320	381	374	402	300	318	139	61	48
1	21429762	21430877	.	3	+	480	542	729	998	1502	1334	1019	1097	236	136	79
1	21445717	21446086	.	1	+	2	15	12	21	25	34	28	26	27	10	4
1	21446606	21447176	.	1	+	7	20	25	26	46	42	45	38	54	24	7
1	21469122	21470202	.	2	+	23	58	77	76	56	106	106	54	77	42	11
1	21473477	21473990	.	1	+	0	24	16	25	35	31	47	26	39	16	11
1	21498108	21498418	.	1	+	4	15	27	10	21	27	21	12	25	10	9
1	21498724	21499615	.	1	+	16	42	62	76	52	61	50	41	41	24	7
1	21499616	21499953	.	1	+	5	18	27	29	19	32	18	37	32	2	4
1	21507027	21507512	.	2	+	31	20	39	31	39	36	39	38	33	30	9
1	21513173	21513458	.	1	+	8	29	28	30	25	32	32	24	23	12	9
1	21540242	21540637	.	1	+	5	17	17	14	34	29	29	23	25	9	5
1	21551043	21551518	.	2	+	23	35	42	42	31	37	58	32	35	18	8
1	21576441	21577284	.	3	+	30	54	69	94	64	82	74	84	122	48	36
1	21599267	21599852	.	1	+	9	20	20	20	39	39	41	34	32	14	9
1	21622143	21622652	.	1	+	3	27	37	34	22	30	41	48	19	15	16
1	21628493	21628786	.	1	+	7	6	18	29	23	12	33	11	26	10	12
1	21633435	21634071	.	1	+	10	16	21	33	34	43	44	42	50	23	6
1	21640328	21641242	.	1	+	20	56	71	55	63	35	45	63	52	25	9
1	21641769	21642194	.	1	+	19	34	23	34	35	21	25	20	19	8	6
1	21643306	21643612	.	1	+	10	18	24	19	20	15	27	12	16	2	7
1	21659270	21659604	.	1	+	11	22	22	16	32	20	32	33	22	10	4
1	21661660	21662148	.	1	+	6	18	21	19	38	33	27	27	46	24	22
1	21669693	21670308	.	2	+	57	94	84	95	78	112	64	99	48	29	19
1	21674296	21675559	.	2	+	160	232	245	361	134	176	117	175	90	37	19
1	21680426	21681162	.	2	+	57	72	82	90	102	109	79	73	22	32	11
1	21682608	21683297	.	2	+	16	46	50	44	50	71	69	47	66	27	20
1	21689942	21690795	.	3	+	76	76	115	130	82	91	115	121	67	36	25
1	21696230	21697039	.	2	+	34	37	58	79	40	57	48	65	52	24	12
1	21698354	21698807	.	1	+	10	23	39	43	31	33	36	40	50	29	11
1	21705290	21706585	.	2	+	135	206	171	254	261	216	139	197	88	46	29
1	21709195	21710655	.	2	+	250	233	272	441	418	363	199	355	112	60	22
1	21713866	21714767	.	1	+	80	122	134	162	86	87	51	97	60	29	14
1	21721378	21723253	.	3	+	273	400	479	634	532	597	510	540	252	154	77
1	21736787	21737622	.	2	+	50	124	123	147	92	91	93	89	75	37	29
1	21742090	21743580	.	3	+	179	253	329	423	426	462	332	348	221	137	117
1	21749688	21750779	.	1	+	10	55	26	54	77	85	56	80	45	18	20
1	21757973	21759394	.	2	+	37	102	85	67	103	98	94	88	76	45	30
1	21764962	21765605	.	2	+	15	29	67	67	66	39	48	59	40	15	9
1	21801145	21802506	.	3	+	387	559	636	937	1115	991	816	996	249	177	117
1	21808208	21809141	.	2	+	46	57	78	105	51	64	54	78	33	21	19
1	21820661	21820959	.	1	+	9	14	25	26	36	20	32	16	36	1	3
1	21821065	21821375	.	1	+	6	22	28	23	15	26	26	22	27	10	5
1	21824028	21824347	.	1	+	11	13	37	26	30	29	25	21	19	8	2
1	21829288	21829860	.	2	+	23	33	32	36	31	39	42	34	42	20	8
1	21830543	21830933	.	1	+	14	16	26	22	27	35	35	36	19	13	5
1	21842130	21842500	.	1	+	11	21	32	22	24	24	23	22	15	0	7
1	21843666	21844090	.	1	+	10	28	30	32	39	43	41	32	39	15	4
1	21852927	21853776	.	1	+	51	42	81	80	54	46	59	39	37	15	19
1	21853922	21855975	.	2	+	123	145	139	248	235	290	196	169	127	88	30
1	21884397	21884940	.	1	+	16	20	26	37	38	47	42	31	62	33	11
1	21900752	21901861	.	3	+	41	61	83	68	106	98	115	103	94	39	18
1	21909063	21909509	.	1	+	7	18	21	29	34	34	18	36	18	14	9
1	21933128	21933953	.	2	+	28	50	49	45	67	51	59	39	58	10	8
1	21935344	21935727	.	1	+	13	17	37	35	35	39	33	48	45	8	8
1	21945694	21946261	.	1	+	22	40	32	35	40	58	57	52	45	31	11
1	21954715	21955064	.	1	+	8	23	26	17	26	21	41	21	26	11	8
1	21967002	21967655	.	1	+	21	28	31	31	53	73	60	40	48	21	3
1	21975193	21975558	.	1	+	10	18	35	27	25	39	40	31	37	20	9
1	21979072	21979586	.	1	+	11	33	33	13	24	27	25	18	17	14	8
1	21986797	21987363	.	2	+	38	36	20	33	40	61	30	48	36	17	12
1	21992389	21993319	.	2	+	25	59	69	64	61	69	70	66	65	30	12
1	22013988	22014338	.	1	+	2	23	29	20	22	25	40	29	8	11	6
1	22016376	22016713	.	1	+	7	14	19	10	12	22	29	16	27	10	1
1	22028800	22029206	.	1	+	10	13	38	32	29	33	16	37	33	16	3
1	22030214	22030569	.	1	+	11	33	25	23	24	33	46	35	32	25	9
1	22046744	22047054	.	1	+	13	20	33	22	14	25	27	27	36	8	4
1	22047384	22047673	.	1	+	12	12	20	14	21	13	24	17	18	15	12
1	22057377	22057898	.	2	+	14	35	34	36	34	40	19	34	30	29	17
1	22062728	22063128	.	1	+	10	11	10	13	34	29	45	16	19	15	9
1	22065385	22065857	.	1	+	22	28	35	27	48	27	37	26	32	10	9
1	22068104	22069211	.	2	+	31	52	92	73	90	93	86	76	77	30	18
1	22081144	22081863	.	2	+	27	34	40	63	48	33	38	40	51	31	14
1	22091151	22091891	.	1	+	11	30	38	45	45	48	48	41	41	11	12
1	22098485	22098786	.	1	+	9	25	25	13	23	29	25	18	23	12	4
1	22101779	22102747	.	1	+	12	47	45	46	71	63	62	57	46	21	12
1	22106695	22107270	.	1	+	12	23	37	43	42	43	53	38	31	19	2
1	22157859	22158170	.	1	+	5	14	21	26	17	32	26	25	25	6	4
1	22164370	22165528	.	3	+	260	316	402	555	1031	790	611	788	185	99	51
1	22172962	22174010	.	2	+	86	127	155	222	230	250	220	218	53	23	23
1	22187416	22187900	.	1	+	7	21	15	30	17	46	57	39	34	20	9
1	22194687	22195062	.	1	+	24	22	31	42	45	47	42	42	19	17	13
1	22214252	22215009	.	2	+	12	39	40	54	52	55	46	55	40	11	8
1	22229253	22230265	.	1	+	17	35	34	40	115	86	55	88	41	53	4
1	22239256	22243296	.	4	+	2232	2596	2964	4204	5587	5265	4301	4146	795	401	277
1	22260036	22261021	.	3	+	638	666	700	1066	1811	1564	1250	1337	246	120	80
1	22266058	22267250	.	2	+	60	91	110	112	143	144	98	102	50	30	13
1	22272986	22273780	.	3	+	117	140	151	216	129	141	112	147	103	45	21
1	22275318	22277470	.	2	+	226	268	316	421	309	421	250	350	88	52	32
1	22279610	22280292	.	1	+	45	64	97	93	76	94	66	88	46	22	8
1	22285001	22285606	.	1	+	44	43	55	49	30	35	28	32	27	13	10
1	22292598	22293196	.	1	+	27	19	48	37	56	50	79	49	40	20	4
1	22293346	22293974	.	2	+	42	36	88	56	79	46	85	44	50	16	6
1	22298703	22299174	.	1	+	22	39	53	56	71	93	52	68	20	21	8
1	22299942	22301086	.	2	+	108	123	188	269	169	184	199	180	76	34	22
1	22305743	22306049	.	1	+	20	9	25	19	37	46	32	23	14	8	8
1	22306076	22306393	.	1	+	21	12	35	29	30	24	34	21	29	22	6
1	22313941	22314820	.	2	+	54	59	76	96	145	131	152	142	30	25	10
1	22316204	22316418	.	1	+	3	8	11	12	17	11	20	16	35	18	7
1	22321994	22323321	.	2	+	35	68	88	112	118	123	93	131	58	34	19
1	22327973	22330662	.	3	+	364	389	437	642	759	799	585	648	193	82	81
1	22336211	22336807	.	1	+	28	27	25	40	35	38	31	46	17	10	4
1	22342217	22343264	.	2	+	94	137	124	221	126	146	127	144	47	54	16
1	22344562	22345712	.	2	+	132	148	147	223	181	255	165	191	79	37	34
1	22349041	22349914	.	2	+	47	71	48	79	99	106	89	95	45	12	21
1	22355009	22356339	.	2	+	282	306	334	458	519	460	399	401	84	39	20
1	22366433	22366601	.	1	+	45	36	59	65	101	90	101	75	34	30	10
1	22368771	22371138	.	3	+	425	465	525	741	919	787	660	708	161	84	52
1	22383100	22383607	.	1	+	22	30	44	22	47	41	39	39	32	18	6
1	22390436	22391388	.	1	+	21	37	57	43	80	68	76	75	44	31	9
1	22400326	22400620	.	1	+	7	17	17	12	30	17	26	26	19	9	2
1	22403627	22403919	.	1	+	12	17	29	13	18	27	31	36	19	11	7
1	22448793	22449697	.	1	+	22	25	63	54	59	50	77	72	48	23	13
1	22453418	22453793	.	1	+	5	18	10	19	21	12	22	14	63	20	6
1	22477817	22478363	.	1	+	6	22	36	27	14	30	54	34	74	38	25
1	22488299	22489282	.	2	+	68	90	64	123	143	144	125	143	72	43	17
1	22540591	22541250	.	2	+	21	43	32	53	47	56	49	41	57	14	16
1	22542226	22542564	.	1	+	10	11	21	25	25	16	30	25	23	15	5
1	22582137	22583701	.	2	+	122	164	238	323	204	188	146	151	74	36	3
1	22592015	22593336	.	1	+	97	124	92	92	76	81	79	63	98	41	16
1	22598415	22598915	.	1	+	9	16	28	31	46	31	51	32	38	23	10
1	22605131	22605618	.	1	+	10	22	29	25	37	45	15	36	33	16	6
1	22607469	22608223	.	1	+	28	32	45	23	64	60	58	54	66	29	15
1	22623011	22623480	.	1	+	8	26	27	12	29	38	38	30	29	19	18
1	22624937	22625626	.	1	+	16	21	37	30	48	36	46	45	31	20	9
1	22641638	22642204	.	1	+	7	21	11	43	46	44	40	31	33	11	6
1	22650755	22651486	.	2	+	39	56	82	86	80	79	83	68	52	46	16
1	22653310	22653943	.	1	+	17	26	35	39	59	61	53	56	40	12	10
1	22661165	22661483	.	1	+	16	22	23	30	16	20	26	27	37	10	7
1	22668083	22668382	.	1	+	6	12	14	15	32	17	25	24	10	11	2
1	22686503	22686840	.	1	+	8	20	24	20	35	30	43	28	36	8	3
1	22688737	22689141	.	1	+	10	15	31	25	34	40	26	29	13	17	7
1	22695989	22696593	.	1	+	16	23	25	32	37	45	31	35	45	18	7
1	22704635	22705074	.	1	+	8	12	12	14	40	47	45	27	23	13	8
1	22710164	22710820	.	2	+	23	31	32	43	53	31	45	39	28	22	4
1	22714700	22715464	.	2	+	38	49	50	60	68	56	65	61	29	8	12
1	22728065	22729294	.	2	+	23	53	58	70	77	76	109	92	61	30	12
1	22731922	22732445	.	1	+	6	25	38	23	42	49	46	25	24	9	4
1	22736496	22737171	.	1	+	21	18	52	51	44	55	48	43	48	18	16
1	22740837	22741030	.	1	+	4	8	15	14	20	10	15	12	20	12	4
1	22750672	22751036	.	1	+	11	30	29	33	21	22	26	20	25	17	5
1	22758330	22758504	.	1	+	6	6	15	10	12	8	10	16	26	6	7
1	22787681	22788951	.	3	+	26	52	43	106	63	99	102	90	112	80	56
1	22801009	22802222	.	3	+	46	129	120	157	129	179	142	112	123	100	40
1	22824550	22824960	.	1	+	5	9	19	16	28	37	27	32	17	12	4
1	22830330	22831444	.	2	+	27	47	74	55	49	80	52	50	73	16	22
1	22857528	22858372	.	1	+	21	26	49	32	67	70	73	49	17	16	17
1	22872428	22872780	.	1	+	11	8	16	12	16	23	29	15	14	7	0
1	22889729	22890253	.	1	+	8	18	19	16	24	31	29	29	55	17	21
1	22896539	22896813	.	1	+	6	20	27	21	13	15	17	18	20	13	5
1	22902041	22902441	.	1	+	4	6	31	25	34	39	25	30	27	19	0
1	22914573	22915055	.	2	+	18	34	34	52	36	51	33	43	32	5	11
1	22923157	22924368	.	3	+	702	900	996	1480	1946	1819	1379	1416	251	264	124
1	22951782	22952268	.	1	+	9	25	24	38	25	29	33	10	32	6	7
1	22954586	22955077	.	1	+	17	23	22	24	29	49	33	31	28	12	7
1	22983368	22984187	.	1	+	5	29	32	38	64	53	50	47	32	21	15
1	22985845	22986183	.	1	+	6	14	28	15	16	24	29	32	28	8	6
1	23041938	23042627	.	2	+	25	29	44	56	52	36	43	32	31	14	4
1	23067490	23067944	.	1	+	6	19	33	21	30	49	31	22	11	14	11
1	23079222	23079941	.	1	+	15	27	50	25	53	46	41	40	29	27	1
1	23080338	23080691	.	1	+	6	18	26	38	18	27	22	21	22	12	0
1	23086584	23086991	.	1	+	6	12	17	32	22	27	36	24	33	13	15
1	23087132	23087833	.	1	+	17	30	33	45	32	34	32	37	48	26	15
1	23131749	23132054	.	1	+	9	21	26	24	16	16	27	20	17	6	8
1	23145804	23146600	.	3	+	20	58	60	41	63	63	61	45	100	39	25
1	23185521	23185972	.	1	+	4	20	11	30	40	33	31	25	31	19	12
1	23206008	23206385	.	1	+	11	15	31	25	24	31	19	41	23	5	12
1	23208504	23209468	.	2	+	27	32	53	52	38	35	64	54	58	34	12
1	23245231	23246018	.	1	+	13	31	20	43	46	51	43	43	44	19	14
1	23246363	23246635	.	1	+	9	12	16	31	14	14	14	17	17	3	3
1	23293361	23294686	.	2	+	37	82	103	104	88	111	96	99	111	44	27
1	23341533	23341839	.	1	+	7	15	12	8	15	23	9	10	41	17	9
1	23347173	23347563	.	1	+	8	25	19	19	30	43	13	18	15	19	5
1	23367183	23367854	.	1	+	21	21	28	24	45	44	48	31	23	10	6
1	23372263	23372701	.	1	+	17	28	26	25	31	33	34	39	19	11	14
1	23378693	23379175	.	1	+	26	21	27	28	51	43	41	32	39	19	11
1	23379464	23381759	.	3	+	128	162	195	235	224	263	189	245	131	110	56
1	23392174	23393251	.	2	+	47	40	83	77	91	84	62	73	47	16	15
1	23395261	23395663	.	1	+	8	17	23	10	23	33	22	33	19	8	10
1	23400208	23400902	.	1	+	15	21	44	44	23	37	45	29	31	11	13
1	23407089	23407892	.	1	+	19	21	44	36	50	44	46	53	38	21	11
1	23411446	23411943	.	1	+	18	30	31	45	21	32	29	25	22	6	6
1	23415688	23416247	.	1	+	19	23	33	30	51	45	25	34	23	19	5
1	23430684	23431004	.	1	+	12	17	24	18	12	14	28	19	12	6	0
1	23433716	23434004	.	1	+	9	18	19	29	18	26	17	20	21	12	9
1	23434994	23436241	.	1	+	32	42	39	53	71	75	72	47	69	25	21
1	23438197	23438981	.	1	+	26	21	39	51	51	45	52	34	27	14	5
1	23443131	23444013	.	2	+	34	42	48	35	45	55	51	36	65	22	23
1	23446619	23447428	.	1	+	39	25	51	44	39	48	46	35	41	16	7
1	23491172	23492159	.	1	+	24	45	33	47	60	76	62	64	27	23	10
1	23497912	23498696	.	1	+	22	35	64	45	34	56	51	50	45	30	9
1	23519372	23520417	.	2	+	20	49	53	63	58	75	67	66	64	57	17
1	23544880	23546677	.	3	+	43	95	115	121	94	132	128	61	183	65	48
1	23581521	23582297	.	2	+	14	40	41	53	37	55	52	68	41	26	21
1	23599103	23599447	.	1	+	11	22	18	26	19	30	13	15	17	12	4
1	23620528	23620947	.	2	+	15	20	30	25	30	37	37	21	16	7	13
1	23658506	23659027	.	1	+	13	17	24	30	42	34	49	52	26	15	20
1	23662710	23663054	.	1	+	9	28	16	20	18	29	28	15	28	5	16
1	23672094	23672738	.	1	+	17	25	22	29	39	23	18	24	83	20	17
1	23674863	23675158	.	1	+	9	22	24	13	28	23	26	15	12	6	9
1	23681053	23681760	.	1	+	13	26	44	43	30	56	41	48	45	21	17
1	23696530	23697338	.	2	+	16	37	39	41	51	56	48	38	39	21	19
1	23708842	23710241	.	2	+	20	70	60	66	80	62	69	77	58	32	18
1	23740071	23740370	.	1	+	17	18	18	18	11	13	13	10	24	8	6
1	23744490	23744923	.	1	+	24	28	33	33	23	30	26	38	25	19	7
1	23752317	23753028	.	3	+	17	34	49	50	49	45	35	32	49	29	5
1	23759653	23760122	.	1	+	20	18	30	31	27	47	29	42	29	3	7
1	23762346	23763057	.	2	+	26	46	59	47	47	49	48	44	78	30	9
1	23770479	23771042	.	1	+	17	20	38	46	49	56	36	36	27	15	5
1	23771191	23771549	.	1	+	5	12	12	17	22	15	8	15	28	27	12
1	23775670	23776340	.	1	+	10	25	25	45	37	50	49	25	29	11	9
1	23779234	23779550	.	1	+	9	17	14	8	32	28	29	16	26	14	1
1	23781324	23781735	.	1	+	16	27	15	17	30	25	15	24	24	9	5
1	23782244	23783152	.	1	+	24	46	51	54	42	61	39	40	49	33	18
1	23790318	23790943	.	1	+	11	22	31	30	55	53	40	39	41	18	10
1	23805281	23805773	.	1	+	14	34	20	44	38	30	14	32	30	6	8
1	23813863	23814166	.	1	+	10	16	16	29	18	25	18	20	17	10	2
1	23828428	23828805	.	1	+	15	17	26	21	12	37	25	28	14	11	3
1	23835390	23835555	.	1	+	8	3	5	10	7	10	14	10	16	9	4
1	23843366	23844410	.	2	+	38	56	59	82	73	69	64	71	51	34	22
1	23848421	23848729	.	1	+	13	21	24	33	15	12	15	15	22	12	1
1	23862553	23863874	.	2	+	43	38	53	94	106	76	69	70	45	29	8
1	23864173	23865594	.	3	+	49	62	62	89	99	78	56	66	71	34	15
1	23875522	23876879	.	2	+	30	64	80	85	146	137	94	101	60	46	15
1	23882257	23882846	.	2	+	22	24	40	59	67	45	48	38	43	17	6
1	23886989	23887435	.	1	+	22	19	23	28	38	53	32	34	23	13	7
1	23890520	23891009	.	1	+	10	18	23	46	46	50	48	43	25	13	3
1	23892651	23893043	.	1	+	17	14	26	17	36	35	30	29	24	7	3
1	23893931	23894593	.	1	+	28	13	25	19	50	30	35	35	22	9	8
1	23901622	23902530	.	1	+	30	24	30	48	49	75	52	50	48	20	16
1	23903286	23903878	.	1	+	20	30	25	53	27	34	32	25	39	8	9
1	23913373	23913702	.	1	+	14	8	13	17	23	33	21	28	19	12	7
1	23914413	23915380	.	1	+	26	32	44	43	47	51	57	54	51	30	10
1	23960069	23960436	.	1	+	16	16	18	17	34	47	23	23	22	9	4
1	23967585	23968264	.	1	+	13	20	23	27	46	46	37	47	22	9	3
1	23973403	23975447	.	3	+	79	116	112	96	150	192	170	152	100	69	31
1	23984409	23984688	.	1	+	18	25	19	22	29	20	17	8	25	11	4
1	23991486	23992706	.	1	+	33	50	58	44	104	125	97	92	56	12	13
1	23997163	23999139	.	3	+	274	268	351	412	990	889	664	673	169	137	82
1	24006190	24006406	.	1	+	12	10	9	9	15	21	14	14	24	13	2
1	24006487	24008548	.	3	+	51	53	113	98	126	162	111	115	102	46	25
1	24010584	24011300	.	2	+	18	43	50	36	61	54	61	54	41	28	4
1	24016408	24017239	.	2	+	21	56	39	38	52	62	61	65	37	23	10
1	24018850	24019513	.	1	+	11	19	21	27	74	69	41	39	22	7	12
1	24019853	24020399	.	1	+	7	21	13	28	32	58	27	20	21	10	10
1	24023547	24024616	.	1	+	22	33	69	53	90	61	56	70	68	34	18
1	24031902	24032347	.	1	+	15	25	22	32	30	22	15	27	28	5	10
1	24036084	24037715	.	2	+	23	41	85	87	117	107	87	78	97	62	20
1	24049940	24050332	.	1	+	22	25	29	25	18	21	32	14	32	12	2
1	24052993	24053315	.	1	+	9	26	16	29	33	12	24	34	29	23	0
1	24055558	24056117	.	2	+	20	39	38	39	35	45	60	34	54	13	6
1	24059771	24060542	.	1	+	28	45	36	41	55	61	66	60	46	40	17
1	24069756	24070726	.	2	+	30	40	43	60	46	71	40	55	53	22	9
1	24083981	24084493	.	1	+	19	13	24	26	20	37	25	33	33	18	5
1	24092163	24094131	.	3	+	66	84	93	113	255	266	183	184	127	48	37
1	24095343	24095643	.	1	+	16	25	17	25	19	20	36	21	7	7	2
1	24107439	24108109	.	1	+	17	18	29	38	38	53	42	47	48	10	10
1	24114113	24114596	.	1	+	16	29	33	21	42	43	28	41	39	20	7
1	24124171	24124797	.	1	+	16	43	46	24	38	45	35	31	22	14	8
1	24137804	24138757	.	1	+	13	38	47	60	73	64	72	80	33	23	15
1	24151865	24153485	.	2	+	67	110	149	187	180	205	198	109	89	73	25
1	24159357	24161891	.	3	+	157	232	227	348	534	510	377	348	122	64	31
1	24169808	24170425	.	1	+	17	24	26	31	43	56	49	56	37	14	10
1	24171510	24171941	.	1	+	13	16	11	26	37	53	30	23	14	7	14
1	24176736	24177268	.	2	+	10	19	23	34	45	36	38	28	33	13	11
1	24182003	24182379	.	1	+	11	15	16	26	24	26	32	23	16	3	9
1	24184572	24184916	.	1	+	8	16	18	17	39	41	45	20	21	12	4
1	24185340	24185815	.	1	+	13	11	13	21	26	24	42	17	13	7	11
1	24197049	24197362	.	1	+	11	14	11	4	15	33	25	17	35	8	8
1	24200048	24201227	.	1	+	30	40	43	44	63	74	58	49	46	8	8
1	24212795	24213455	.	2	+	30	36	29	49	58	30	37	29	36	10	5
1	24213786	24214256	.	2	+	26	41	21	26	24	38	31	31	21	17	7
1	24215184	24215616	.	1	+	9	19	36	11	32	41	31	32	22	14	8
1	24215912	24216377	.	1	+	15	13	17	18	28	30	28	49	14	4	4
1	24225841	24226387	.	1	+	15	28	30	28	40	44	45	43	29	16	6
1	24229097	24229984	.	2	+	22	41	50	47	48	83	65	65	42	18	11
1	24234752	24235750	.	2	+	42	47	79	53	73	69	55	48	64	23	20
1	24241403	24241770	.	1	+	15	14	41	28	23	17	21	23	8	14	7
1	24246109	24246530	.	1	+	12	25	31	14	15	21	9	21	26	23	7
1	24252976	24254878	.	2	+	65	86	85	123	107	143	93	109	83	34	9
1	24264749	24266158	.	2	+	59	117	76	109	163	215	117	147	55	50	18
1	24271402	24272463	.	3	+	27	60	70	82	88	113	70	74	85	28	9
1	24273750	24275977	.	2	+	85	116	158	158	260	305	177	192	120	57	37
1	24282477	24284303	.	4	+	56	90	108	91	109	115	127	96	83	58	18
1	24296909	24297807	.	2	+	27	52	72	44	65	66	80	77	36	18	7
1	24298251	24299061	.	2	+	23	30	57	39	53	57	67	46	35	20	6
1	24314522	24316338	.	1	+	46	70	73	92	177	177	123	132	71	24	8
1	24319364	24319807	.	1	+	9	25	23	39	50	88	26	50	21	8	11
1	24325430	24327438	.	2	+	64	101	114	88	131	194	131	119	168	76	41
1	24333860	24334352	.	1	+	20	21	20	27	32	42	36	45	24	12	5
1	24334764	24335315	.	1	+	15	26	26	31	39	30	28	34	26	18	2
1	24339749	24340758	.	1	+	39	45	35	71	28	57	40	41	60	24	8
1	24342797	24343100	.	1	+	20	20	20	24	22	33	30	19	13	11	6
1	24362832	24363502	.	1	+	15	28	47	34	52	48	34	53	55	31	3
1	24364892	24365820	.	2	+	24	40	44	48	61	50	34	65	34	17	19
1	24379689	24380124	.	1	+	16	24	19	29	16	24	43	20	35	20	8
1	24383534	24384218	.	1	+	26	26	47	28	67	45	41	57	35	17	7
1	24388129	24388971	.	1	+	16	31	36	22	48	70	52	39	34	8	12
1	24393489	24394214	.	2	+	22	39	40	57	25	54	34	42	62	17	8
1	24397802	24398292	.	1	+	23	24	38	23	22	35	34	32	34	20	4
1	24406621	24406995	.	1	+	5	15	13	30	30	36	19	45	24	13	4
1	24421714	24422607	.	1	+	19	28	48	64	50	62	61	53	44	17	12
1	24429853	24430614	.	2	+	18	26	35	52	53	54	48	61	28	19	13
1	24431622	24432001	.	1	+	11	25	17	31	16	34	35	31	38	10	3
1	24443999	24444417	.	1	+	13	27	30	41	29	28	34	23	20	15	12
1	24447318	24447612	.	1	+	7	15	26	17	24	35	30	14	32	6	7
1	24450640	24451056	.	1	+	5	13	19	35	29	38	36	27	29	19	6
1	24453902	24454324	.	1	+	19	27	10	16	36	32	27	15	9	10	6
1	24466847	24467495	.	1	+	18	26	16	34	27	39	42	43	22	14	3
1	24474710	24476205	.	2	+	57	50	77	69	119	105	95	72	77	45	16
1	24483895	24484188	.	1	+	8	11	13	8	24	32	30	22	21	15	8
1	24491388	24492034	.	1	+	16	28	25	31	42	48	44	42	36	11	10
1	24499840	24500139	.	1	+	17	20	13	21	28	31	19	31	18	2	5
1	24515151	24516346	.	2	+	42	75	60	84	63	69	63	76	68	27	11
1	24520713	24521012	.	1	+	10	12	18	22	25	22	24	20	28	5	3
1	24542287	24543074	.	1	+	27	48	41	39	54	38	38	42	36	21	12
1	24553171	24553495	.	1	+	13	23	26	35	15	23	7	18	19	12	9
1	24574007	24575417	.	2	+	51	87	98	80	71	116	79	99	64	39	14
1	24582504	24583152	.	1	+	15	26	46	44	29	37	24	35	36	11	9
1	24586588	24587014	.	1	+	7	33	30	29	40	46	17	45	23	18	10
1	24588462	24589264	.	2	+	11	38	41	44	41	81	64	47	44	26	4
1	24592939	24593712	.	2	+	50	56	35	68	53	52	62	51	37	21	8
1	24598718	24599072	.	1	+	7	19	20	8	29	33	24	28	35	9	9
1	24605461	24606414	.	3	+	39	63	85	79	67	64	77	48	88	69	43
1	24618895	24619376	.	1	+	19	19	23	25	41	50	30	27	51	18	4
1	24620806	24621063	.	1	+	9	17	21	30	14	17	26	27	28	25	21
1	24623593	24624980	.	4	+	32	67	97	80	85	71	102	77	146	64	28
1	24632359	24633521	.	2	+	26	49	57	73	68	82	58	52	49	26	19
1	24637265	24637557	.	1	+	9	6	12	11	21	24	14	13	15	8	1
1	24644077	24644302	.	1	+	4	7	18	11	14	12	12	10	30	12	5
1	24645071	24645239	.	1	+	7	7	13	13	18	6	5	8	16	10	4
1	24650227	24651088	.	1	+	13	27	38	41	44	76	39	59	60	18	7
1	24665530	24665829	.	1	+	10	17	25	13	10	12	14	14	9	6	4
1	24668600	24668929	.	1	+	6	18	31	11	36	24	28	17	15	15	13
1	24670242	24671205	.	1	+	22	55	59	57	42	45	51	37	46	23	4
1	24675255	24675638	.	1	+	12	27	20	16	33	41	34	21	23	6	4
1	24677880	24678548	.	1	+	18	31	37	35	44	48	42	36	30	23	17
1	24687147	24688662	.	3	+	36	87	100	71	105	96	93	91	104	61	38
1	24708702	24710440	.	2	+	54	88	103	128	117	113	109	105	81	30	26
1	24719223	24720617	.	3	+	65	114	146	123	110	134	94	119	83	46	34
1	24722094	24722667	.	1	+	16	15	47	49	61	46	61	46	25	22	15
1	24726732	24727199	.	1	+	11	21	34	28	49	46	37	38	28	6	6
1	24733540	24734288	.	1	+	10	35	31	44	45	46	29	26	41	18	10
1	24737719	24739012	.	2	+	28	57	87	79	69	70	77	74	49	32	19
1	24740150	24740503	.	1	+	5	33	16	22	21	22	25	9	29	7	4
1	24746651	24747228	.	2	+	21	32	31	35	19	38	39	40	29	20	10
1	24748112	24749153	.	1	+	19	44	51	47	65	66	74	57	76	26	4
1	24758010	24758912	.	1	+	14	22	56	60	54	90	55	55	45	30	13
1	24760048	24760477	.	1	+	7	24	22	18	29	44	29	22	20	23	5
1	24766431	24767160	.	1	+	6	22	34	41	52	52	47	37	40	26	10
1	24769206	24770569	.	2	+	39	44	70	40	78	88	91	79	70	33	15
1	24778091	24778904	.	1	+	9	20	36	52	47	59	65	52	44	21	13
1	24785192	24785657	.	1	+	14	16	31	32	28	37	46	23	32	25	11
1	24785959	24786443	.	1	+	18	25	14	39	30	21	25	33	21	10	1
1	24789309	24789642	.	1	+	8	11	22	21	17	13	21	27	16	10	8
1	24793039	24793452	.	1	+	17	20	17	30	32	39	34	30	31	17	2
1	24795841	24796281	.	1	+	13	15	47	21	29	50	34	28	24	27	8
1	24796576	24796955	.	1	+	2	13	15	15	27	40	36	24	16	9	0
1	24797571	24798351	.	1	+	19	27	44	45	42	67	47	60	46	29	10
1	24806939	24808044	.	2	+	38	54	62	64	52	70	67	54	46	26	14
1	24813622	24815160	.	3	+	31	69	85	65	73	74	86	91	77	35	29
1	24819816	24820406	.	1	+	15	14	25	44	34	52	45	33	22	17	6
1	24823408	24823840	.	1	+	11	16	19	19	29	44	32	37	30	15	15
1	24824267	24825797	.	3	+	45	63	113	74	71	102	96	101	104	50	31
1	24832042	24832463	.	1	+	4	13	14	16	29	31	32	14	14	4	0
1	24836185	24836869	.	2	+	17	44	56	51	30	70	44	53	42	31	13
1	24836951	24837625	.	2	+	20	69	55	40	36	43	44	53	24	18	9
1	24843024	24843344	.	1	+	7	25	13	21	19	13	13	18	19	8	4
1	24860631	24861140	.	1	+	14	30	32	31	43	38	27	27	27	18	3
1	24862842	24863197	.	1	+	6	12	13	18	23	25	33	20	26	11	4
1	24872925	24873274	.	1	+	4	14	22	11	17	30	24	23	22	17	12
1	24876141	24876628	.	1	+	18	24	27	40	35	38	37	37	37	26	9
1	24877880	24878825	.	3	+	20	51	55	50	71	54	63	49	50	52	15
1	24884221	24885415	.	2	+	43	72	71	75	83	72	80	81	83	39	41
1	24885748	24886045	.	1	+	10	19	18	31	29	19	22	31	23	14	5
1	24890568	24891152	.	1	+	16	26	31	27	35	33	44	28	27	22	1
1	24894901	24895458	.	1	+	11	20	37	50	24	38	25	25	41	21	11
1	24900239	24900742	.	1	+	10	38	34	30	26	44	37	42	21	13	8
1	24907582	24907894	.	1	+	18	19	24	16	21	11	14	28	9	8	14
1	24914997	24915402	.	1	+	11	21	18	20	20	27	17	10	17	2	4
1	24929535	24929704	.	1	+	5	13	10	12	16	32	17	16	32	21	9
1	24933188	24933564	.	1	+	11	32	34	37	26	47	27	23	20	15	4
1	24936903	24937924	.	3	+	33	57	57	68	86	132	51	136	95	72	31
1	24946803	24947233	.	1	+	15	22	20	24	22	20	32	26	45	19	7
1	24953385	24954341	.	2	+	36	36	44	43	64	67	54	42	63	18	11
1	24954819	24955610	.	1	+	18	36	50	41	45	57	55	38	45	12	10
1	24959804	24961237	.	2	+	54	94	91	177	70	74	92	84	62	46	31
1	24966502	24967986	.	1	+	55	83	78	110	80	103	75	62	72	20	10
1	24976254	24977138	.	2	+	23	39	55	60	49	62	46	50	47	23	4
1	24980194	24980960	.	1	+	20	46	37	26	61	46	39	60	63	12	8
1	24986645	24989603	.	3	+	102	199	214	232	299	301	249	304	127	70	38
1	24991465	24992183	.	1	+	19	46	47	58	31	38	50	39	35	24	18
1	25004437	25005338	.	2	+	53	87	105	127	59	45	70	66	47	21	21
1	25015260	25016111	.	1	+	12	30	45	46	44	58	63	54	57	10	12
1	25017227	25017979	.	2	+	20	40	42	42	51	49	49	34	30	30	15
1	25043478	25043906	.	1	+	4	14	28	18	38	39	39	31	23	11	7
1	25044152	25045508	.	1	+	30	64	76	85	50	78	69	73	71	61	30
1	25065632	25065962	.	1	+	20	20	20	27	22	28	31	30	18	17	7
1	25066914	25067117	.	1	+	5	7	12	17	20	17	18	19	32	9	5
1	25085787	25086086	.	1	+	16	17	15	16	19	18	34	30	27	19	5
1	25096992	25097394	.	1	+	11	30	36	34	22	34	19	19	46	19	8
1	25105667	25106308	.	1	+	20	34	34	36	55	47	36	66	52	25	17
1	25112365	25112757	.	1	+	9	18	18	29	41	39	28	22	24	17	2
1	25134076	25134483	.	1	+	6	20	27	23	46	29	42	42	17	7	8
1	25139865	25140284	.	1	+	34	32	35	18	120	92	89	58	21	5	22
1	25141825	25142500	.	1	+	19	17	33	34	64	44	62	51	47	5	13
1	25154355	25157086	.	3	+	1786	2160	2423	3411	4193	3974	2897	3186	751	424	265
1	25163173	25164111	.	2	+	74	88	143	144	277	211	167	207	92	37	24
1	25165794	25166416	.	3	+	49	64	59	90	110	114	82	89	73	41	9
1	25202783	25204282	.	2	+	51	79	105	123	181	169	121	119	115	66	41
1	25204580	25206253	.	3	+	152	247	258	316	483	392	314	337	138	90	71
1	25216930	25217608	.	1	+	17	24	35	28	48	72	42	53	41	19	5
1	25227971	25229387	.	3	+	316	342	488	619	992	790	636	686	125	112	91
1	25235274	25235999	.	1	+	13	27	33	36	49	53	71	77	47	25	7
1	25237154	25237953	.	3	+	18	39	69	92	79	96	84	104	92	60	41
1	25267405	25268056	.	1	+	24	30	48	23	26	42	23	27	40	19	10
1	25274217	25274655	.	1	+	9	23	22	28	33	24	33	20	27	20	7
1	25295771	25296850	.	2	+	59	92	118	157	137	180	147	119	75	70	32
1	25309469	25310615	.	2	+	21	102	136	251	53	130	114	153	67	36	20
1	25313569	25315217	.	2	+	102	144	159	180	291	226	167	207	94	33	36
1	25319099	25320840	.	2	+	34	60	68	85	158	232	154	213	107	44	24
1	25331166	25331626	.	1	+	38	46	43	66	68	70	51	59	49	27	9
1	25332969	25335071	.	2	+	151	220	225	270	366	394	286	321	138	77	34
1	25339861	25340386	.	1	+	21	50	45	39	56	91	72	81	49	21	13
1	25342615	25343309	.	2	+	9	50	48	57	81	74	55	69	37	22	10
1	25348230	25348547	.	1	+	9	16	34	29	45	37	24	36	23	15	4
1	25353368	25354735	.	2	+	83	139	166	193	201	194	195	169	104	59	33
1	25362473	25364861	.	5	+	744	854	1070	1396	1853	1689	1188	1409	381	233	187
1	25375458	25376900	.	3	+	141	222	227	282	427	335	324	317	117	52	50
1	25383017	25384812	.	3	+	360	331	347	473	426	290	310	364	119	65	31
1	25414204	25414897	.	1	+	20	41	50	68	46	40	51	40	42	21	15
1	25416470	25416876	.	1	+	18	22	27	30	21	19	34	33	28	12	8
1	25424930	25425439	.	1	+	11	20	31	23	34	56	24	31	31	14	10
1	25446228	25447829	.	3	+	385	473	468	723	1232	985	683	682	234	158	111
1	25463889	25464299	.	1	+	11	14	29	30	18	18	28	19	40	14	6
1	25473899	25474791	.	2	+	25	51	68	99	66	49	54	60	48	37	16
1	25480551	25481978	.	3	+	686	823	928	1440	1997	1800	1404	1518	341	203	132
1	25499596	25500410	.	2	+	20	55	33	36	91	58	65	64	59	21	17
1	25507555	25508349	.	1	+	11	45	51	36	57	64	58	43	25	24	13
1	25514643	25515350	.	1	+	20	25	34	40	37	49	29	39	32	12	3
1	25520583	25520934	.	1	+	17	22	15	27	30	27	35	36	22	17	5
1	25525132	25526968	.	2	+	104	134	177	194	225	252	167	188	101	39	31
1	25526984	25527184	.	1	+	8	3	10	17	7	10	6	9	23	13	2
1	25531903	25533468	.	2	+	131	145	174	209	364	337	193	212	55	39	25
1	25570645	25571383	.	1	+	11	32	28	28	58	53	50	63	34	14	7
1	25580675	25581498	.	2	+	19	34	40	45	54	39	53	48	59	22	12
1	25595836	25596504	.	1	+	25	44	51	39	45	41	52	40	52	28	16
1	25601147	25601533	.	1	+	4	23	21	18	37	34	26	13	21	15	3
1	25621527	25622530	.	2	+	48	58	68	102	75	88	107	66	92	31	31
1	25622884	25623343	.	1	+	10	27	31	20	39	34	24	33	83	48	25
1	25627540	25629282	.	2	+	73	127	111	129	185	158	158	144	108	62	29
1	25638863	25639321	.	1	+	8	16	30	14	47	39	32	30	18	12	10
1	25639618	25640200	.	1	+	8	26	25	49	64	31	48	35	38	29	5
1	25643887	25644591	.	2	+	21	75	57	64	77	64	86	49	72	42	32
1	25662935	25664033	.	3	+	751	926	1147	1472	2205	1859	1491	1581	273	219	98
1	25669754	25670822	.	2	+	39	77	82	91	151	115	120	112	56	20	11
1	25676374	25677043	.	2	+	22	35	50	41	39	40	44	45	29	19	6
1	25678540	25678965	.	1	+	16	24	46	23	25	25	37	20	19	19	6
1	25697998	25698302	.	1	+	11	33	20	20	22	23	13	21	13	7	0
1	25715418	25715916	.	1	+	19	22	26	29	48	44	40	24	28	18	8
1	25735640	25737205	.	4	+	161	228	251	403	326	372	293	404	283	130	86
1	25796987	25797805	.	3	+	13	29	57	56	37	76	44	34	61	33	24
1	25819356	25819735	.	1	+	18	14	20	18	26	29	31	18	28	9	6
1	25830315	25830811	.	1	+	19	15	23	37	29	39	38	47	25	11	5
1	25835321	25835689	.	1	+	9	12	19	22	32	40	27	26	40	16	11
1	25839567	25840583	.	2	+	43	74	92	97	82	103	83	76	64	21	10
1	25851651	25851977	.	1	+	13	19	27	41	20	30	25	24	52	9	9
1	25860715	25861465	.	2	+	29	47	58	55	62	72	52	36	65	19	8
1	25873977	25874465	.	1	+	21	36	48	36	39	51	60	45	36	14	2
1	25877420	25879523	.	3	+	105	144	212	197	216	208	198	175	169	107	49
1	25898226	25898769	.	1	+	14	26	44	41	19	52	18	26	36	7	5
1	25904255	25904804	.	2	+	15	33	60	38	32	57	58	24	30	23	10
1	25906511	25906763	.	1	+	8	17	26	28	23	32	17	21	40	9	4
1	25917004	25917294	.	1	+	19	18	14	14	16	17	21	16	24	6	3
1	25923223	25923549	.	1	+	12	34	38	17	29	35	35	26	17	13	4
1	25924720	25925624	.	1	+	17	61	69	57	48	110	68	53	53	28	8
1	25950762	25951375	.	1	+	21	29	41	26	37	51	43	43	58	33	12
1	25954590	25955210	.	2	+	27	44	59	50	43	68	40	48	39	15	20
1	25959325	25959749	.	1	+	6	23	20	25	25	43	16	28	25	8	6
1	25959900	25960405	.	1	+	14	33	34	35	30	24	33	21	38	15	2
1	25969331	25969611	.	1	+	12	20	29	26	28	30	28	11	18	8	8
1	25977259	25977551	.	1	+	10	22	33	39	29	41	27	35	29	17	6
1	25978215	25978878	.	1	+	39	57	53	49	54	43	44	44	59	30	14
1	25979583	25980269	.	2	+	33	51	58	47	43	75	67	68	63	31	10
1	25990011	25991040	.	2	+	38	64	97	82	79	122	90	69	52	26	20
1	25991203	25992291	.	2	+	45	71	83	73	92	138	85	92	106	30	12
1	25999002	26000522	.	2	+	28	67	86	75	76	102	83	82	79	22	36
1	26007637	26008108	.	1	+	22	34	47	31	28	46	39	39	31	27	22
1	26010517	26011882	.	2	+	65	118	126	103	92	141	117	80	103	74	29
1	26019916	26020273	.	1	+	7	35	32	39	19	26	24	35	26	0	3
1	26051574	26052307	.	1	+	14	16	29	26	30	57	45	36	30	19	5
1	26065629	26066054	.	1	+	13	11	41	19	25	40	33	26	31	11	6
1	26079295	26080364	.	2	+	21	62	70	66	58	73	63	74	70	41	27
1	26083096	26083587	.	1	+	10	23	23	31	40	32	45	42	28	9	2
1	26090388	26090682	.	1	+	17	25	30	42	22	31	20	33	25	19	7
1	26095482	26095828	.	1	+	11	10	24	18	22	32	34	29	20	4	2
1	26100685	26101136	.	2	+	20	24	26	29	31	30	52	38	53	25	6
1	26105505	26105831	.	1	+	11	29	24	21	18	28	28	36	24	14	11
1	26110698	26112689	.	2	+	55	97	121	113	133	171	126	127	119	65	28
1	26125798	26126156	.	1	+	25	26	29	29	44	46	40	37	40	22	4
1	26127152	26127509	.	1	+	28	26	28	29	35	59	43	40	41	19	12
1	26134097	26134880	.	1	+	21	28	65	38	76	56	47	57	58	19	16
1	26139881	26140225	.	1	+	26	19	40	25	25	36	35	29	26	3	5
1	26141016	26141627	.	1	+	14	40	37	26	43	55	60	53	41	20	11
1	26142725	26143204	.	1	+	17	34	47	56	34	44	32	49	41	27	11
1	26150401	26151644	.	1	+	28	69	83	59	89	115	88	65	86	38	20
1	26158577	26158763	.	1	+	4	7	4	10	8	13	11	11	25	13	4
1	26158861	26159136	.	1	+	9	26	11	19	8	24	10	14	24	20	4
1	26159349	26159700	.	1	+	13	14	19	21	24	27	44	39	42	7	3
1	26170131	26170746	.	1	+	15	19	40	22	46	28	43	44	46	12	15
1	26173318	26173871	.	1	+	15	36	24	18	42	47	44	33	22	11	10
1	26191144	26191765	.	1	+	30	49	32	51	27	54	33	48	33	25	3
1	26201076	26201604	.	1	+	10	22	22	31	22	41	43	39	28	15	8
1	26207703	26208304	.	1	+	16	38	36	30	23	51	33	27	24	23	10
1	26208894	26209202	.	1	+	7	14	16	25	18	22	27	21	15	6	4
1	26212020	26212319	.	1	+	6	16	23	19	18	45	32	11	15	7	1
1	26227935	26228440	.	1	+	19	27	34	39	40	27	45	51	41	28	6
1	26241869	26242246	.	1	+	9	25	18	24	40	35	35	24	23	12	2
1	26248189	26248981	.	1	+	9	42	40	44	46	50	51	36	59	22	16
1	26255201	26255877	.	1	+	20	56	46	69	37	34	54	58	50	36	17
1	26258275	26258753	.	1	+	9	40	20	14	40	43	36	33	38	19	7
1	26274392	26275079	.	2	+	17	62	60	49	27	48	44	38	43	18	6
1	26277759	26278380	.	1	+	12	42	54	26	48	71	80	51	38	13	10
1	26283067	26283998	.	2	+	30	37	52	61	66	74	72	79	82	32	13
1	26289719	26290008	.	1	+	3	22	14	12	13	20	25	30	9	11	4
1	26293582	26294031	.	1	+	12	11	23	21	36	34	37	31	32	10	3
1	26296915	26297256	.	1	+	10	12	29	23	38	47	27	29	30	9	4
1	26300787	26301656	.	2	+	61	92	86	123	114	132	88	126	82	39	22
1	26306154	26306566	.	1	+	13	20	17	27	21	31	28	39	16	18	5
1	26329855	26330260	.	1	+	12	17	34	28	35	42	37	44	18	8	2
1	26333500	26333952	.	1	+	22	16	22	16	35	31	40	32	39	26	8
1	26340261	26341108	.	2	+	27	43	68	52	42	52	48	60	70	22	20
1	26349280	26349700	.	1	+	18	23	27	35	20	30	37	27	42	12	5
1	26383995	26384701	.	2	+	42	72	59	85	100	104	86	96	33	11	10
1	26395129	26396511	.	2	+	115	145	164	215	522	379	332	325	100	39	43
1	26406939	26407269	.	1	+	10	14	38	20	28	20	13	20	30	9	10
1	26407589	26407979	.	1	+	10	20	24	27	38	41	38	23	32	6	7
1	26414130	26415006	.	1	+	30	32	38	30	63	48	49	62	67	16	19
1	26433120	26433735	.	1	+	12	28	26	29	67	55	71	47	43	11	16
1	26440077	26440967	.	2	+	45	62	88	82	111	121	123	108	71	32	9
1	26458545	26458942	.	1	+	25	40	47	32	49	49	56	48	26	15	0
1	26462557	26463892	.	2	+	87	99	161	158	267	282	264	200	79	43	17
1	26471101	26471545	.	1	+	25	52	60	51	71	54	55	76	27	13	17
1	26471925	26473425	.	2	+	88	132	109	157	182	183	162	171	64	36	28
1	26475986	26476313	.	1	+	37	19	29	54	57	83	49	62	32	26	15
1	26478731	26479823	.	1	+	82	122	135	243	107	128	82	125	74	33	16
1	26489130	26490210	.	3	+	886	1168	1227	1747	2400	2172	1704	1815	330	197	122
1	26509724	26510226	.	2	+	10	28	26	36	40	38	34	33	62	28	27
1	26524637	26526418	.	3	+	644	782	877	1395	1199	1200	910	1238	178	124	48
1	26529473	26531687	.	2	+	261	295	413	540	495	496	496	425	146	65	32
1	26538674	26540004	.	3	+	107	137	167	235	207	200	269	158	104	51	34
1	26556200	26558961	.	3	+	236	394	389	458	936	845	709	695	204	129	52
1	26563771	26565042	.	2	+	19	59	82	92	165	151	167	129	140	76	16
1	26570146	26570544	.	1	+	6	22	32	18	61	49	64	40	20	20	6
1	26573834	26574292	.	1	+	24	30	28	19	28	29	17	41	47	21	12
1	26575815	26576100	.	1	+	15	24	24	20	25	11	21	25	21	8	1
1	26589473	26589794	.	1	+	25	27	27	18	15	16	25	29	14	11	7
1	26590391	26590688	.	1	+	6	25	27	29	12	20	23	16	11	6	4
1	26610371	26610682	.	1	+	10	22	13	30	23	25	23	35	49	22	8
1	26614254	26615121	.	2	+	49	50	46	80	93	96	101	120	72	22	12
1	26641731	26642194	.	1	+	16	33	32	29	53	69	67	47	29	17	10
1	26643303	26644326	.	2	+	67	85	71	154	150	105	143	92	69	39	30
1	26649101	26649394	.	1	+	8	24	28	22	11	23	32	15	18	7	6
1	26660296	26660684	.	1	+	9	15	19	9	27	24	28	30	19	12	9
1	26660997	26661411	.	1	+	14	18	33	31	41	29	32	51	28	5	5
1	26674191	26674524	.	1	+	10	29	26	24	26	18	16	24	13	14	1
1	26682151	26682552	.	1	+	4	12	15	8	42	35	46	30	26	32	13
1	26688511	26689501	.	2	+	50	71	64	84	104	84	88	120	63	22	14
1	26694786	26695352	.	2	+	6	36	38	41	52	43	39	52	47	22	7
1	26699896	26700297	.	1	+	20	32	28	24	22	34	28	24	67	35	19
1	26714326	26714754	.	1	+	25	23	37	31	26	45	61	32	22	11	7
1	26737155	26737659	.	1	+	16	29	42	45	34	27	29	27	26	15	2
1	26769400	26769711	.	1	+	6	15	35	31	21	23	32	51	25	8	0
1	26796623	26797455	.	1	+	28	26	58	34	40	49	66	66	106	35	9
1	26817459	26817763	.	1	+	4	14	17	22	22	34	18	26	18	6	5
1	26821640	26821941	.	1	+	1	9	19	12	29	28	24	23	14	11	8
1	26823306	26823654	.	1	+	11	24	32	33	34	36	36	26	32	12	2
1	26843043	26844188	.	2	+	37	63	63	58	51	62	84	75	62	35	27
1	26864821	26865239	.	1	+	5	16	22	25	39	38	29	30	24	15	16
1	26866039	26866367	.	1	+	2	13	9	16	18	34	20	12	19	4	2
1	26894528	26895246	.	1	+	29	45	33	53	64	60	53	63	60	30	6
1	26904980	26905295	.	1	+	8	20	21	18	20	31	21	33	40	4	0
1	26910104	26910450	.	1	+	10	13	24	13	26	18	22	17	18	13	4
1	26934267	26934757	.	1	+	7	39	35	29	26	46	50	49	43	28	7
1	26936675	26936970	.	1	+	5	19	17	20	31	38	29	13	16	7	10
[truncated: 147,333 more rows]
