# Supplementary material for: Multi-species annotation of transcriptome and chromatin structure in domesticated animals
Source: BMC Biol. 2019 Dec 30;17:108. doi: 10.1186/s12915-019-0726-5 (PMC6936065; doi:10.1186/s12915-019-0726-5)
Supplement: Supplementary file 9 — Additional file 9 ATAC-seq peaks (coordinates, quantification, positional classification): the archive contains four folders, one for each species (bos_taurus, capra_hircus, gallus_gallus, sus_scrofa). Each folder contains the following six files: • mergedpeaks_allinfo_gn_frag.tsv • mergedpeaks_allinfo_tr_frag.tsv • mergedpeaks_allinfo_tr_ref.tsv • mergedpeaks_allinfo_gn_ref.tsv • mergedpeaks.peaknb.allexp.readnb.bed.readme.idx • mergedpeaks.peaknb.allexp.readnb.bed [file 12915_2019_726_MOESM9_ESM.gz › atac.peaks/sus_scrofa/mergedpeaks.peaknb.allexp.readnb.bed.readme.idx]

chr	beg	end	id	peaknb	str	pig1-cd4 pig2-cd4 pig3-cd4 pig4-cd4 pig1-cd8 pig2-cd8 pig3-cd8 pig4-cd8 pig1-liver pig2-liver pig3-liver 
