# Supplementary material for: Multi-species annotation of transcriptome and chromatin structure in domesticated animals
Source: BMC Biol. 2019 Dec 30;17:108. doi: 10.1186/s12915-019-0726-5 (PMC6936065; doi:10.1186/s12915-019-0726-5)
Supplement: Supplementary file 9 — Additional file 9 ATAC-seq peaks (coordinates, quantification, positional classification): the archive contains four folders, one for each species (bos_taurus, capra_hircus, gallus_gallus, sus_scrofa). Each folder contains the following six files: • mergedpeaks_allinfo_gn_frag.tsv • mergedpeaks_allinfo_tr_frag.tsv • mergedpeaks_allinfo_tr_ref.tsv • mergedpeaks_allinfo_gn_ref.tsv • mergedpeaks.peaknb.allexp.readnb.bed.readme.idx • mergedpeaks.peaknb.allexp.readnb.bed [file 12915_2019_726_MOESM9_ESM.gz › atac.peaks/gallus_gallus/mergedpeaks_allinfo_gn_frag.tsv]

chr	beg	end	exon	intron	tss	tss1000	tss5000	tts	tts1000	tts5000
1	369	769	NA	XLOC_000001,	NA	XLOC_000001,	XLOC_000001,	NA	NA	XLOC_000001,
1	1360	1663	NA	XLOC_000001,	NA	NA	XLOC_000001,	NA	NA	XLOC_000001,
1	2568	3146	XLOC_000001,	NA	NA	NA	XLOC_000001,	XLOC_000001,	XLOC_000001,	XLOC_000001,
1	3411	3764	XLOC_000001,	NA	NA	NA	XLOC_000001,	NA	XLOC_000001,	XLOC_000001,
1	11014	11461	XLOC_001898,	NA	NA	NA	XLOC_001898,	NA	NA	XLOC_000001,XLOC_001898,
1	30615	31939	XLOC_000002,	NA	XLOC_000002,	XLOC_000002,	XLOC_000002,	NA	NA	NA
1	40615	40857	NA	XLOC_000002,	NA	NA	NA	NA	NA	NA
1	47276	47489	NA	XLOC_000002,	NA	NA	NA	NA	NA	NA
1	71079	71420	NA	XLOC_000002,	NA	XLOC_000002,	XLOC_000002,	NA	NA	XLOC_000002,
1	73535	73814	XLOC_000002,	NA	NA	NA	XLOC_000002,	NA	NA	XLOC_000002,
1	82248	82576	NA	NA	NA	NA	NA	NA	XLOC_000002,	XLOC_000002,
1	84209	84584	NA	NA	NA	NA	NA	NA	NA	XLOC_000002,XLOC_001900,
1	98132	99414	XLOC_000003,XLOC_001900,	NA	XLOC_000003,XLOC_001900,	XLOC_000003,XLOC_001900,	XLOC_000003,XLOC_001900,	NA	NA	XLOC_000003,XLOC_001900,
1	121319	122183	XLOC_001902,	NA	XLOC_001902,	XLOC_001902,	XLOC_001902,	NA	NA	NA
1	143946	144445	NA	NA	NA	NA	NA	NA	NA	NA
1	148252	148777	NA	NA	NA	XLOC_000004,	XLOC_000004,	NA	NA	NA
1	158040	158309	NA	XLOC_000004,	NA	NA	XLOC_000004,	NA	NA	NA
1	167179	167585	NA	XLOC_000004,	NA	NA	NA	NA	NA	NA
1	174505	174883	NA	XLOC_000004,	NA	NA	NA	NA	NA	NA
1	186280	186480	NA	XLOC_000004,	NA	NA	NA	NA	NA	NA
1	221954	222180	NA	XLOC_000004,	NA	NA	NA	NA	NA	NA
1	223286	223525	NA	XLOC_000004,	NA	NA	NA	NA	NA	NA
1	238844	239149	NA	XLOC_000004,	NA	NA	NA	NA	NA	NA
1	249689	249977	NA	XLOC_000004,	NA	NA	NA	NA	NA	NA
1	271736	271951	NA	XLOC_000004,	NA	NA	XLOC_000004,	NA	NA	NA
1	273756	273957	NA	XLOC_000004,	NA	XLOC_000004,	XLOC_000004,	NA	NA	NA
1	330473	330967	NA	XLOC_000004,	NA	NA	NA	NA	NA	NA
1	354669	354956	NA	XLOC_000004,	NA	NA	NA	NA	NA	NA
1	356607	356874	NA	XLOC_000004,	NA	NA	NA	NA	NA	NA
1	360266	361018	NA	XLOC_000004,	NA	NA	NA	NA	NA	XLOC_000004,
1	365440	365720	NA	XLOC_000004,	NA	NA	NA	NA	XLOC_000004,	XLOC_000004,
1	383189	384296	NA	XLOC_000004,	NA	NA	NA	NA	NA	NA
1	395867	396559	NA	XLOC_000004,	NA	NA	NA	NA	NA	NA
1	405614	406579	NA	XLOC_000004,	NA	NA	XLOC_000004,	NA	NA	NA
1	408584	408791	XLOC_000004,	NA	NA	XLOC_000004,	XLOC_000004,	NA	NA	XLOC_000004,
1	412499	412821	XLOC_000004,	NA	NA	NA	XLOC_000004,XLOC_000007,	NA	XLOC_000004,	XLOC_000004,XLOC_000007,
1	424172	424404	XLOC_000009,	NA	NA	NA	XLOC_000004,XLOC_000009,	NA	NA	XLOC_000004,XLOC_000008,XLOC_000009,
1	428806	430203	XLOC_000004,	NA	NA	XLOC_000004,	XLOC_000004,	NA	XLOC_000004,	XLOC_000004,XLOC_000009,
1	456460	456719	XLOC_001903,	NA	NA	NA	NA	NA	XLOC_001903,	XLOC_001903,
1	463500	464289	XLOC_000010,XLOC_001903,	NA	XLOC_000010,XLOC_001903,	XLOC_000010,XLOC_001903,	XLOC_000010,XLOC_001903,	NA	NA	XLOC_000010,
1	488950	489427	XLOC_001904,	NA	XLOC_001904,	XLOC_001904,	XLOC_000011,XLOC_001904,	NA	NA	NA
1	489694	490561	NA	XLOC_001904,	NA	XLOC_001904,	XLOC_000011,XLOC_001904,	NA	NA	NA
1	494393	496967	XLOC_000011,	NA	XLOC_000011,	XLOC_000011,	XLOC_000011,	NA	NA	XLOC_001905,
1	501509	501924	NA	XLOC_000011,XLOC_001904,XLOC_001905,	NA	NA	NA	NA	NA	XLOC_001905,
1	503553	504299	XLOC_000011,	XLOC_001904,	NA	NA	NA	NA	NA	NA
1	506307	507134	NA	XLOC_000011,XLOC_001904,XLOC_001905,	NA	NA	NA	NA	NA	NA
1	510991	511646	NA	XLOC_000011,XLOC_001904,XLOC_001905,	NA	NA	XLOC_001904,	NA	NA	NA
1	518887	519243	NA	XLOC_000011,XLOC_001905,	NA	NA	XLOC_000011,XLOC_001904,	NA	NA	NA
1	520318	520754	NA	XLOC_000011,XLOC_001905,	NA	XLOC_000011,	XLOC_000011,	NA	NA	NA
1	537758	538861	NA	XLOC_000011,	NA	NA	NA	NA	NA	NA
1	547551	548094	NA	XLOC_000011,	NA	NA	XLOC_000013,	NA	NA	XLOC_000011,
1	556428	556772	NA	XLOC_000011,XLOC_000013,	NA	NA	XLOC_000013,	NA	NA	XLOC_000011,
1	557294	558356	NA	XLOC_000011,XLOC_000013,	NA	NA	XLOC_000013,	NA	NA	NA
1	568749	569409	NA	XLOC_000011,XLOC_000013,	NA	NA	NA	NA	NA	XLOC_000011,XLOC_001906,
1	572168	572435	NA	XLOC_000011,XLOC_000013,	NA	NA	NA	NA	NA	XLOC_000011,XLOC_001906,
1	574626	574919	XLOC_001906,	NA	NA	NA	NA	NA	XLOC_000011,	XLOC_000011,XLOC_001906,
1	580590	580799	XLOC_001906,	NA	NA	NA	XLOC_001906,	NA	NA	XLOC_000011,XLOC_001906,
1	583974	584698	XLOC_001906,	NA	NA	XLOC_001906,	XLOC_001906,	NA	NA	NA
1	594400	594891	XLOC_001906,	NA	NA	NA	NA	NA	NA	NA
1	605032	605317	NA	XLOC_000013,XLOC_001906,	NA	NA	NA	NA	NA	NA
1	611827	612584	NA	XLOC_000013,XLOC_001906,	NA	XLOC_001906,	XLOC_001906,	NA	XLOC_000013,	XLOC_000013,
1	612970	613570	NA	XLOC_001906,	NA	NA	XLOC_001906,	NA	XLOC_000013,	XLOC_000013,
1	618467	618947	NA	XLOC_001906,	NA	NA	NA	NA	NA	NA
1	625249	626116	NA	XLOC_001906,	NA	NA	NA	NA	NA	NA
1	629995	631837	NA	XLOC_001906,	NA	NA	XLOC_001906,	NA	NA	NA
1	634919	635266	XLOC_001906,	NA	XLOC_001906,	XLOC_001906,	XLOC_000015,XLOC_001906,	NA	NA	NA
1	639293	639562	NA	XLOC_000015,	NA	NA	XLOC_000015,XLOC_001906,	NA	XLOC_000015,	XLOC_000015,
1	640742	640939	NA	NA	NA	NA	XLOC_000015,	NA	XLOC_000015,	XLOC_000015,XLOC_001907,
1	645458	645980	XLOC_001907,	NA	NA	NA	NA	NA	XLOC_001907,	XLOC_001907,
1	650904	652251	XLOC_000017,XLOC_001907,	NA	XLOC_000017,XLOC_001907,	XLOC_000017,XLOC_001907,	XLOC_000017,XLOC_001907,	NA	NA	NA
1	662652	662965	XLOC_001909,	NA	XLOC_001909,	XLOC_001909,	XLOC_000017,XLOC_000018,XLOC_001908,XLOC_001909,	NA	NA	XLOC_000017,XLOC_001908,XLOC_001909,
1	664146	664413	XLOC_000018,	NA	XLOC_000018,	XLOC_000018,	XLOC_000017,XLOC_000018,XLOC_001908,XLOC_001909,	NA	NA	XLOC_000017,XLOC_001908,XLOC_001909,
1	674835	675651	XLOC_000018,	NA	NA	NA	NA	NA	NA	XLOC_000018,XLOC_001910,
1	677019	677603	XLOC_000018,	NA	NA	NA	NA	NA	XLOC_000018,	XLOC_000018,XLOC_001910,
1	697154	698166	XLOC_000019,XLOC_001910,	NA	XLOC_000019,XLOC_001910,	XLOC_000019,XLOC_001910,	XLOC_000019,XLOC_001910,	NA	XLOC_000019,	XLOC_000019,
1	699222	699659	NA	NA	NA	NA	XLOC_000019,XLOC_000020,XLOC_001910,	NA	XLOC_000019,	XLOC_000019,
1	700174	700739	NA	NA	NA	NA	XLOC_000019,XLOC_000020,XLOC_001910,	NA	NA	XLOC_000019,
1	706363	706674	XLOC_000020,	NA	NA	NA	XLOC_000020,	NA	NA	NA
1	712814	713541	XLOC_000021,	NA	XLOC_000021,	XLOC_000021,	XLOC_000021,	NA	XLOC_000020,	XLOC_000020,
1	737555	737963	NA	XLOC_000021,	NA	NA	XLOC_000021,	NA	NA	NA
1	749341	749677	NA	XLOC_000021,	NA	NA	NA	NA	NA	NA
1	772648	774102	XLOC_000022,	NA	NA	NA	XLOC_000022,	XLOC_000022,	XLOC_000022,	XLOC_000022,XLOC_001911,
1	778996	779449	XLOC_000023,	NA	XLOC_000023,	XLOC_000023,	XLOC_000023,	NA	NA	XLOC_000023,XLOC_001911,
1	784664	784890	NA	XLOC_001911,	NA	NA	XLOC_001911,	NA	NA	XLOC_000023,XLOC_001911,
1	792159	793108	XLOC_000024,XLOC_001911,	NA	XLOC_000024,XLOC_001911,	XLOC_000024,XLOC_001911,	XLOC_000024,XLOC_001911,	NA	NA	XLOC_001911,
1	801406	801856	XLOC_000024,	NA	XLOC_000024,	XLOC_000024,	XLOC_000024,	NA	NA	NA
1	806775	806970	NA	XLOC_000024,	NA	NA	XLOC_000024,	NA	NA	NA
1	810782	811090	XLOC_000024,	NA	NA	XLOC_000024,	XLOC_000024,	NA	NA	NA
1	841033	841371	NA	NA	NA	NA	NA	NA	XLOC_000024,	XLOC_000024,
1	852816	853544	NA	NA	NA	NA	NA	NA	XLOC_001913,	XLOC_001913,
1	881125	881411	NA	XLOC_001913,	NA	NA	NA	NA	NA	NA
1	886333	887435	NA	XLOC_001913,	NA	NA	XLOC_001913,	NA	NA	NA
1	894569	894700	NA	XLOC_001913,	NA	NA	XLOC_001913,	NA	NA	XLOC_001914,
1	896678	896886	XLOC_001913,	NA	XLOC_001913,	XLOC_001913,	XLOC_001913,	NA	NA	XLOC_001914,
1	897828	898571	XLOC_001913,	NA	XLOC_001913,	XLOC_001913,	XLOC_001913,	NA	XLOC_001914,	XLOC_001914,
1	908332	909084	XLOC_000025,XLOC_001914,	NA	XLOC_000025,XLOC_001914,	XLOC_000025,XLOC_001914,	XLOC_000025,XLOC_001914,	NA	NA	NA
1	945021	945586	XLOC_001918,	NA	XLOC_001918,	XLOC_001918,	XLOC_001918,	NA	NA	NA
1	978739	979669	XLOC_000031,XLOC_001919,	NA	XLOC_000031,XLOC_001919,	XLOC_000031,XLOC_001919,	XLOC_000031,XLOC_001919,	NA	NA	XLOC_000031,XLOC_001920,
1	997949	998741	NA	XLOC_001920,	NA	NA	XLOC_001920,	NA	NA	NA
1	1003234	1003628	NA	NA	NA	XLOC_001920,	XLOC_001920,	NA	NA	NA
1	1013919	1014584	NA	NA	NA	NA	XLOC_000032,	NA	NA	XLOC_000032,XLOC_001921,
1	1044151	1044673	XLOC_000033,XLOC_001921,	NA	XLOC_000033,XLOC_001921,	XLOC_000033,XLOC_001921,	XLOC_000033,XLOC_001921,	NA	NA	NA
1	1061198	1062141	XLOC_000034,	NA	XLOC_000034,	XLOC_000034,	XLOC_000033,XLOC_000034,	NA	XLOC_000033,	XLOC_000033,
1	1085493	1086216	XLOC_001922,	NA	NA	NA	NA	NA	NA	NA
1	1104448	1105331	NA	XLOC_001922,	NA	NA	NA	NA	NA	XLOC_001922,
1	1109955	1110778	XLOC_001922,	NA	XLOC_001922,	XLOC_001922,	XLOC_000035,XLOC_001922,	NA	NA	XLOC_001922,
1	1117469	1117647	XLOC_000035,	NA	XLOC_000035,	XLOC_000035,	XLOC_000035,	NA	NA	NA
1	1125905	1126198	XLOC_000035,	NA	NA	NA	NA	NA	XLOC_000035,	XLOC_000035,
1	1148674	1149210	XLOC_001924,	NA	XLOC_001924,	XLOC_000036,XLOC_001924,	XLOC_000036,XLOC_001924,	NA	NA	XLOC_000036,
1	1160153	1160502	NA	XLOC_001924,	NA	NA	XLOC_001924,	NA	NA	NA
1	1183883	1184138	NA	NA	NA	NA	NA	NA	NA	NA
1	1188772	1189441	NA	NA	NA	NA	NA	NA	NA	NA
1	1203631	1203854	NA	NA	NA	NA	NA	NA	NA	NA
1	1204650	1204982	NA	NA	NA	NA	NA	NA	NA	NA
1	1266434	1266972	NA	NA	NA	NA	NA	NA	NA	NA
1	1290814	1292042	NA	NA	NA	NA	NA	NA	NA	NA
1	1297984	1298751	NA	NA	NA	NA	NA	NA	NA	NA
1	1300035	1300216	NA	NA	NA	NA	NA	NA	NA	NA
1	1301818	1302246	NA	NA	NA	NA	NA	NA	NA	NA
1	1341532	1342167	XLOC_000038,	NA	XLOC_000038,	XLOC_000038,	XLOC_000038,	NA	NA	NA
1	1355098	1355465	XLOC_000038,	NA	NA	NA	NA	NA	XLOC_000038,	XLOC_000038,
1	1374147	1374385	NA	NA	NA	NA	NA	NA	NA	NA
1	1381642	1381954	NA	NA	NA	NA	NA	NA	NA	NA
1	1386013	1386349	NA	NA	NA	NA	NA	NA	NA	NA
1	1387052	1387239	NA	NA	NA	NA	NA	NA	NA	NA
1	1405382	1406239	NA	NA	NA	NA	NA	NA	NA	NA
1	1413480	1413640	NA	NA	NA	NA	NA	NA	NA	NA
1	1426791	1427225	NA	XLOC_001928,	NA	NA	NA	NA	NA	NA
1	1456864	1457069	NA	XLOC_001928,	NA	NA	NA	NA	NA	NA
1	1457099	1458020	NA	XLOC_001928,	NA	NA	NA	NA	NA	NA
1	1477600	1478124	NA	XLOC_001928,	NA	NA	NA	NA	NA	NA
1	1478829	1479274	NA	XLOC_001928,	NA	NA	NA	NA	NA	NA
1	1518676	1518948	NA	XLOC_001928,	NA	NA	NA	NA	NA	NA
1	1532349	1532980	NA	XLOC_001928,	NA	NA	NA	NA	NA	NA
1	1549520	1549927	NA	XLOC_001928,	NA	NA	NA	NA	NA	NA
1	1553048	1553184	NA	XLOC_001928,	NA	NA	NA	NA	NA	NA
1	1562979	1563132	NA	XLOC_001928,	NA	NA	NA	NA	NA	NA
1	1619520	1619778	NA	XLOC_001928,	NA	NA	NA	NA	NA	NA
1	1624885	1625261	NA	XLOC_001928,	NA	NA	NA	NA	NA	NA
1	1625296	1625576	NA	XLOC_001928,	NA	NA	NA	NA	NA	NA
1	1629266	1629621	NA	XLOC_001928,	NA	NA	NA	NA	NA	NA
1	1634309	1635031	NA	XLOC_001928,	NA	NA	NA	NA	NA	NA
1	1638261	1638968	NA	XLOC_001928,	NA	NA	NA	NA	NA	NA
1	1663664	1663977	NA	XLOC_001928,	NA	NA	NA	NA	NA	NA
1	1701340	1701541	NA	XLOC_001928,	NA	NA	NA	NA	NA	NA
1	1710605	1710887	NA	XLOC_001928,	NA	NA	NA	NA	NA	NA
1	1711265	1711493	NA	XLOC_001928,	NA	NA	NA	NA	NA	NA
1	1789402	1789860	NA	XLOC_001928,	NA	NA	NA	NA	NA	NA
1	1824202	1824500	NA	XLOC_001928,	NA	NA	NA	NA	NA	NA
1	1827169	1827485	NA	XLOC_001928,	NA	NA	NA	NA	NA	NA
1	1835970	1836480	NA	XLOC_001928,	NA	NA	NA	NA	NA	NA
1	1840953	1842060	XLOC_001928,	NA	XLOC_001928,	XLOC_001928,	XLOC_001928,	NA	NA	NA
1	1846881	1847048	NA	NA	NA	NA	NA	NA	NA	NA
1	1847388	1847740	NA	NA	NA	NA	NA	NA	NA	NA
1	1852596	1852739	NA	NA	NA	NA	NA	NA	NA	NA
1	1882823	1883082	NA	NA	NA	NA	NA	NA	NA	NA
1	1884738	1885034	NA	NA	NA	NA	NA	NA	NA	NA
1	1886264	1886617	NA	NA	NA	NA	NA	NA	NA	NA
1	1892723	1893230	NA	NA	NA	NA	NA	NA	NA	NA
1	1894398	1895033	NA	NA	NA	NA	NA	NA	NA	NA
1	1926212	1927188	NA	NA	NA	NA	NA	NA	NA	NA
1	1927323	1927748	NA	NA	NA	NA	NA	NA	NA	NA
1	1933760	1933910	NA	NA	NA	NA	NA	NA	NA	NA
1	1964015	1964908	NA	NA	NA	NA	NA	NA	NA	NA
1	1965801	1966195	NA	NA	NA	NA	NA	NA	NA	NA
1	1967166	1967526	NA	NA	NA	NA	NA	NA	NA	NA
1	2002058	2002927	XLOC_000046,	NA	XLOC_000046,	XLOC_000046,	XLOC_000046,	NA	NA	NA
1	2009518	2009988	NA	XLOC_000046,	NA	NA	NA	NA	NA	NA
1	2029779	2030137	NA	XLOC_000046,	NA	NA	NA	NA	NA	NA
1	2034232	2034403	NA	XLOC_000046,	NA	NA	NA	NA	NA	NA
1	2035990	2036223	NA	XLOC_000046,	NA	NA	NA	NA	NA	NA
1	2041084	2041846	NA	XLOC_000046,	NA	NA	NA	NA	NA	NA
1	2042454	2043176	NA	XLOC_000046,	NA	NA	NA	NA	NA	NA
1	2043504	2043941	NA	XLOC_000046,	NA	NA	NA	NA	NA	NA
1	2063695	2063844	NA	XLOC_000046,	NA	NA	NA	NA	NA	NA
1	2064540	2064943	NA	XLOC_000046,	NA	NA	NA	NA	NA	NA
1	2066835	2067209	NA	XLOC_000046,	NA	NA	NA	NA	NA	NA
1	2073957	2074309	NA	XLOC_000046,	NA	NA	NA	NA	NA	NA
1	2075977	2076501	NA	XLOC_000046,	NA	NA	NA	NA	NA	NA
1	2076703	2077165	NA	XLOC_000046,	NA	NA	NA	NA	NA	NA
1	2087035	2087199	NA	XLOC_000046,	NA	NA	NA	NA	NA	XLOC_000046,
1	2117920	2118310	NA	XLOC_000046,	NA	NA	NA	NA	NA	NA
1	2118360	2118755	NA	XLOC_000046,	NA	NA	NA	NA	NA	NA
1	2129806	2130245	NA	XLOC_000046,	NA	NA	NA	NA	NA	NA
1	2143453	2143752	NA	XLOC_000046,	NA	NA	NA	NA	NA	NA
1	2213530	2213751	NA	NA	NA	NA	NA	NA	NA	NA
1	2220906	2221250	NA	NA	NA	NA	NA	NA	NA	NA
1	2234666	2234981	NA	NA	NA	NA	NA	NA	NA	NA
1	2259319	2259670	NA	NA	NA	NA	NA	NA	NA	NA
1	2271404	2271609	NA	NA	NA	NA	NA	NA	NA	NA
1	2292098	2292318	NA	XLOC_000047,	NA	NA	XLOC_000047,	NA	NA	NA
1	2293316	2293658	NA	XLOC_000047,	NA	NA	XLOC_000047,	NA	NA	NA
1	2300883	2301372	NA	XLOC_000047,	NA	NA	NA	NA	NA	NA
1	2301937	2302433	NA	XLOC_000047,	NA	NA	NA	NA	NA	NA
1	2312634	2313007	NA	XLOC_000047,	NA	NA	NA	NA	NA	NA
1	2325842	2326120	NA	XLOC_000047,	NA	NA	NA	NA	NA	NA
1	2336777	2337050	NA	XLOC_000047,	NA	NA	NA	NA	NA	NA
1	2347373	2347767	NA	XLOC_000047,	NA	NA	NA	NA	NA	NA
1	2367157	2367574	NA	XLOC_000047,	NA	NA	NA	NA	NA	NA
1	2376161	2376363	NA	XLOC_000047,	NA	NA	NA	NA	NA	NA
1	2403579	2403827	NA	XLOC_000047,	NA	NA	NA	NA	NA	NA
1	2409487	2410111	NA	XLOC_000047,	NA	NA	NA	NA	NA	NA
1	2434080	2434519	NA	XLOC_000047,	NA	NA	NA	NA	NA	NA
1	2472855	2473119	NA	XLOC_000047,	NA	NA	NA	NA	NA	NA
1	2478553	2478871	NA	XLOC_000047,	NA	NA	NA	NA	NA	NA
1	2581964	2582272	NA	XLOC_000047,	NA	NA	NA	NA	NA	NA
1	2584176	2584477	NA	XLOC_000047,	NA	NA	NA	NA	NA	NA
1	2588039	2588525	XLOC_000047,	NA	NA	NA	NA	NA	NA	NA
1	2594811	2595274	NA	XLOC_000047,	NA	NA	NA	NA	NA	NA
1	2598015	2598244	NA	XLOC_000047,	NA	NA	NA	NA	NA	NA
1	2630904	2631506	NA	XLOC_000047,	NA	NA	NA	NA	NA	NA
1	2650988	2651365	NA	XLOC_000047,	NA	NA	NA	NA	NA	XLOC_000047,
1	2699571	2699875	NA	XLOC_000047,	NA	NA	NA	NA	NA	NA
1	2718851	2719052	XLOC_000047,	NA	NA	NA	NA	NA	NA	NA
1	2732801	2734002	NA	XLOC_000047,	NA	NA	NA	NA	NA	NA
1	2738530	2738971	XLOC_000047,	NA	NA	NA	XLOC_001930,	NA	XLOC_001930,	XLOC_001930,
1	2739644	2740053	XLOC_000047,XLOC_001930,	NA	NA	XLOC_001930,	XLOC_001930,	XLOC_001930,	XLOC_001930,	XLOC_001930,
1	2745911	2746454	NA	NA	NA	NA	NA	NA	XLOC_000047,	XLOC_000047,
1	2746750	2747717	NA	NA	NA	NA	NA	NA	NA	XLOC_000047,
1	2762413	2763258	NA	NA	NA	NA	NA	NA	NA	NA
1	2768102	2768534	NA	NA	NA	NA	NA	NA	NA	NA
1	2778140	2778284	NA	NA	NA	NA	NA	NA	NA	NA
1	2788145	2788596	NA	NA	NA	NA	NA	NA	NA	NA
1	2805508	2805929	NA	NA	NA	NA	NA	NA	NA	NA
1	2822191	2822453	NA	NA	NA	NA	NA	NA	NA	NA
1	2830527	2830667	NA	NA	NA	NA	NA	NA	NA	NA
1	2830878	2831021	NA	NA	NA	NA	NA	NA	NA	NA
1	2831230	2831401	NA	NA	NA	NA	NA	NA	NA	NA
1	2832033	2832245	NA	NA	NA	NA	NA	NA	NA	NA
1	2835939	2836492	NA	NA	NA	NA	NA	NA	NA	NA
1	2841119	2843887	NA	NA	NA	NA	NA	NA	NA	NA
1	2859308	2860079	NA	NA	NA	NA	NA	NA	NA	NA
1	2860437	2860638	NA	NA	NA	NA	NA	NA	NA	NA
1	2861434	2861687	NA	NA	NA	NA	NA	NA	NA	NA
1	2879845	2879984	NA	NA	NA	NA	NA	NA	NA	NA
1	2885571	2885811	NA	NA	NA	NA	NA	NA	NA	NA
1	2897020	2898036	NA	NA	NA	NA	NA	NA	NA	NA
1	2899240	2899577	NA	NA	NA	NA	NA	NA	NA	NA
1	2901628	2901806	NA	NA	NA	NA	NA	NA	NA	NA
1	2910199	2910500	NA	NA	NA	NA	NA	NA	NA	NA
1	2914972	2915196	NA	NA	NA	NA	NA	NA	NA	NA
1	2942204	2942549	NA	NA	NA	NA	NA	NA	NA	NA
1	2958252	2958647	NA	NA	NA	NA	NA	NA	NA	NA
1	3013067	3013237	NA	NA	NA	NA	NA	NA	NA	NA
1	3017423	3018025	NA	NA	NA	NA	NA	NA	NA	NA
1	3030539	3030813	NA	NA	NA	NA	NA	NA	NA	NA
1	3075863	3076134	NA	NA	NA	NA	NA	NA	NA	NA
1	3109568	3109923	NA	XLOC_000048,	NA	NA	NA	NA	NA	NA
1	3140394	3140569	XLOC_001931,	NA	NA	NA	NA	NA	NA	XLOC_001931,
1	3150781	3151051	NA	XLOC_001931,	NA	NA	NA	NA	NA	NA
1	3153048	3153267	XLOC_001931,	NA	NA	NA	NA	NA	NA	NA
1	3163871	3164324	NA	XLOC_001931,	NA	NA	NA	NA	NA	NA
1	3164347	3164565	NA	XLOC_001931,	NA	NA	NA	NA	NA	NA
1	3177865	3178181	NA	XLOC_001931,	NA	NA	NA	NA	NA	NA
1	3195312	3195805	NA	XLOC_001931,	NA	NA	NA	NA	NA	NA
1	3240230	3240855	XLOC_000049,XLOC_001931,	NA	XLOC_000049,XLOC_001931,	XLOC_000049,XLOC_001931,	XLOC_000049,XLOC_001931,	NA	NA	NA
1	3267430	3267739	NA	NA	NA	NA	XLOC_001932,	NA	NA	XLOC_001932,
1	3288890	3289521	NA	NA	NA	NA	NA	NA	NA	NA
1	3305451	3306008	NA	NA	NA	NA	NA	NA	NA	NA
1	3311780	3312253	XLOC_000051,	NA	XLOC_000051,	XLOC_000051,	XLOC_000051,XLOC_000052,XLOC_000053,XLOC_000054,	NA	NA	XLOC_000052,XLOC_000053,
1	3312536	3313678	XLOC_000051,XLOC_000052,	NA	XLOC_000051,XLOC_000052,	XLOC_000051,XLOC_000052,	XLOC_000051,XLOC_000052,XLOC_000053,XLOC_000054,XLOC_000055,	NA	XLOC_000052,	XLOC_000052,XLOC_000053,XLOC_000054,XLOC_000055,
1	3314601	3315461	XLOC_000051,XLOC_000053,	NA	XLOC_000051,XLOC_000053,	XLOC_000051,XLOC_000053,	XLOC_000051,XLOC_000052,XLOC_000053,XLOC_000054,XLOC_000055,	NA	XLOC_000052,	XLOC_000052,XLOC_000053,XLOC_000054,XLOC_000055,
1	3320141	3320593	NA	XLOC_000051,	NA	NA	XLOC_000053,XLOC_000054,XLOC_000055,XLOC_000056,	NA	NA	XLOC_000053,XLOC_000054,XLOC_000055,XLOC_000056,
1	3327834	3328042	NA	XLOC_000051,	NA	NA	XLOC_000056,XLOC_000057,	NA	NA	XLOC_000056,XLOC_000057,
1	3328104	3328986	NA	XLOC_000051,	NA	NA	XLOC_000051,XLOC_000056,XLOC_000057,	NA	NA	XLOC_000056,XLOC_000057,
1	3341281	3341727	XLOC_000059,	NA	XLOC_000059,	XLOC_000059,	XLOC_000058,XLOC_000059,	NA	NA	XLOC_000058,XLOC_000059,
1	3342129	3343073	XLOC_000059,	NA	NA	XLOC_000059,	XLOC_000058,XLOC_000059,	NA	XLOC_000059,	XLOC_000058,XLOC_000059,
1	3361358	3361567	XLOC_000051,	NA	NA	XLOC_000051,	XLOC_000051,XLOC_000064,	NA	NA	XLOC_000063,XLOC_000064,
1	3367615	3367966	XLOC_000051,	NA	NA	NA	NA	NA	NA	NA
1	3383250	3383771	XLOC_000066,	NA	XLOC_000066,	XLOC_000066,	XLOC_000066,	NA	XLOC_000065,	XLOC_000065,XLOC_000066,
1	3387218	3387354	NA	XLOC_000051,	NA	NA	XLOC_000066,	NA	XLOC_000066,	XLOC_000065,XLOC_000066,
1	3389161	3389379	NA	XLOC_000051,	NA	NA	NA	NA	NA	XLOC_000066,
1	3390797	3390999	NA	XLOC_000051,	NA	NA	XLOC_000067,	NA	NA	XLOC_000066,
1	3393709	3393850	NA	XLOC_000051,	NA	NA	XLOC_000067,XLOC_000068,	NA	NA	XLOC_000067,
1	3397461	3397590	XLOC_000067,	NA	NA	XLOC_000068,	XLOC_000067,XLOC_000068,	XLOC_000067,	XLOC_000067,	XLOC_000067,XLOC_000068,
1	3406251	3407043	XLOC_000070,	NA	XLOC_000070,	XLOC_000070,	XLOC_000069,XLOC_000070,	NA	NA	XLOC_000051,XLOC_000069,XLOC_000070,
1	3420685	3421456	NA	XLOC_000051,	NA	NA	NA	NA	NA	NA
1	3432522	3433562	NA	NA	NA	NA	NA	NA	NA	XLOC_000051,
1	3445713	3446040	NA	NA	NA	NA	NA	NA	NA	XLOC_000073,
1	3449084	3449472	NA	NA	NA	NA	NA	NA	NA	NA
1	3450223	3450684	NA	NA	NA	NA	NA	NA	NA	NA
1	3458210	3458811	NA	NA	NA	NA	NA	NA	NA	NA
1	3461552	3461891	NA	NA	NA	NA	XLOC_000074,	NA	NA	NA
1	3488191	3488710	NA	XLOC_001933,	NA	NA	NA	NA	NA	NA
1	3493899	3494107	NA	XLOC_001933,	NA	NA	XLOC_001933,	NA	NA	NA
1	3498396	3498939	XLOC_001933,	NA	XLOC_001933,	XLOC_001933,	XLOC_001933,	NA	NA	NA
1	3504929	3505370	NA	NA	NA	NA	NA	NA	NA	NA
1	3508938	3509305	NA	NA	NA	NA	NA	NA	NA	NA
1	3515585	3516904	XLOC_000075,	NA	XLOC_000075,	XLOC_000075,	XLOC_000075,	NA	NA	NA
1	3530810	3531189	NA	NA	NA	NA	NA	NA	NA	XLOC_000075,
1	3542822	3544951	XLOC_000076,	NA	XLOC_000076,	XLOC_000076,	XLOC_000076,	NA	NA	NA
1	3550672	3551270	NA	XLOC_000076,	NA	NA	NA	NA	NA	NA
1	3553101	3553336	NA	XLOC_000076,	NA	NA	NA	NA	NA	NA
1	3560025	3560576	NA	XLOC_000076,	NA	NA	XLOC_000076,	NA	NA	NA
1	3561416	3561862	NA	XLOC_000076,	NA	XLOC_000076,	XLOC_000076,	NA	NA	NA
1	3576284	3576710	NA	XLOC_000076,	NA	NA	NA	NA	NA	XLOC_000076,
1	3596036	3596592	NA	NA	NA	NA	XLOC_001936,	NA	XLOC_001936,	XLOC_001936,
1	3606212	3606576	NA	NA	NA	NA	XLOC_000079,	NA	XLOC_000079,	XLOC_000079,
1	3608259	3608713	NA	NA	NA	NA	XLOC_000079,	NA	NA	XLOC_000079,
1	3625848	3626397	NA	NA	NA	NA	NA	NA	NA	NA
1	3632574	3632710	NA	NA	NA	NA	NA	NA	NA	NA
1	3638466	3638857	NA	NA	NA	NA	NA	NA	NA	NA
1	3640356	3640734	NA	NA	NA	NA	NA	NA	NA	NA
1	3651253	3651677	NA	XLOC_001937,	NA	NA	NA	NA	NA	XLOC_001937,
1	3654518	3654726	NA	XLOC_001937,	NA	NA	NA	NA	NA	NA
1	3660184	3660539	NA	XLOC_001937,	NA	NA	NA	NA	NA	XLOC_001937,
1	3661607	3663375	NA	XLOC_001937,	NA	NA	NA	NA	XLOC_001937,	XLOC_001937,
1	3675949	3676187	NA	XLOC_001937,	NA	NA	NA	NA	NA	NA
1	3676223	3676436	NA	XLOC_001937,	NA	NA	NA	NA	NA	NA
1	3681554	3681869	XLOC_001937,	NA	NA	NA	NA	NA	NA	NA
1	3694737	3694894	NA	XLOC_001937,	NA	NA	NA	NA	NA	NA
1	3695288	3695629	NA	XLOC_001937,	NA	NA	NA	NA	NA	NA
1	3710187	3710427	NA	XLOC_001937,	NA	NA	NA	NA	NA	NA
1	3716489	3716748	NA	XLOC_001937,	NA	NA	XLOC_001937,	NA	NA	NA
1	3717960	3719123	XLOC_001937,	NA	XLOC_001937,	XLOC_001937,	XLOC_001937,	NA	NA	NA
1	3743564	3744091	NA	NA	NA	NA	NA	NA	NA	NA
1	3745721	3746307	NA	NA	NA	NA	NA	NA	NA	NA
1	3750800	3751170	NA	NA	NA	NA	NA	NA	NA	NA
1	3752225	3752533	NA	NA	NA	NA	NA	NA	NA	NA
1	3752974	3753129	NA	NA	NA	NA	NA	NA	NA	NA
1	3756389	3756811	NA	NA	NA	NA	NA	NA	NA	NA
1	3757616	3757825	NA	NA	NA	NA	NA	NA	NA	NA
1	3788885	3789493	NA	NA	NA	NA	NA	NA	NA	NA
1	3789589	3789995	NA	NA	NA	NA	NA	NA	NA	NA
1	3798383	3798712	NA	NA	NA	NA	NA	NA	NA	NA
1	3799232	3799575	NA	NA	NA	NA	NA	NA	NA	NA
1	3800882	3801393	NA	NA	NA	NA	NA	NA	NA	NA
1	3808179	3808487	NA	NA	NA	NA	NA	NA	NA	NA
1	3830245	3831186	NA	NA	NA	NA	NA	NA	NA	NA
1	3842270	3842632	NA	NA	NA	NA	NA	NA	NA	NA
1	3867668	3867818	NA	NA	NA	NA	NA	NA	NA	NA
1	3875021	3875232	NA	NA	NA	NA	NA	NA	NA	NA
1	3880997	3881338	NA	NA	NA	NA	NA	NA	NA	NA
1	3881410	3881697	NA	NA	NA	NA	NA	NA	NA	NA
1	3881829	3882025	NA	NA	NA	NA	NA	NA	NA	NA
1	3895405	3895532	NA	NA	NA	NA	NA	NA	NA	NA
1	3910576	3910818	NA	NA	NA	NA	NA	NA	NA	NA
1	3920999	3921254	NA	NA	NA	NA	NA	NA	XLOC_001938,	XLOC_001938,
1	3946748	3947054	NA	XLOC_001938,	NA	NA	NA	NA	NA	NA
1	3950531	3950729	NA	XLOC_001938,	NA	NA	NA	NA	NA	NA
1	4018381	4018686	NA	XLOC_001938,	NA	NA	NA	NA	NA	NA
1	4021120	4021359	NA	XLOC_001938,	NA	NA	NA	NA	NA	NA
1	4030098	4030422	NA	XLOC_001938,	NA	NA	NA	NA	NA	NA
1	4048983	4049266	NA	NA	NA	NA	NA	NA	NA	NA
1	4063497	4063630	NA	NA	NA	NA	NA	NA	NA	NA
1	4064857	4065171	NA	NA	NA	NA	NA	NA	NA	NA
1	4077206	4077822	NA	NA	NA	NA	NA	NA	NA	NA
1	4078171	4078643	NA	NA	NA	NA	NA	NA	NA	NA
1	4079359	4080112	NA	NA	NA	NA	NA	NA	NA	NA
1	4080704	4081177	NA	NA	NA	NA	NA	NA	NA	NA
1	4083318	4083460	NA	NA	NA	NA	NA	NA	NA	NA
1	4111747	4112586	XLOC_000081,	NA	NA	XLOC_000081,	XLOC_000080,XLOC_000081,	NA	NA	XLOC_000080,XLOC_000081,
1	4119072	4120592	XLOC_000082,	NA	XLOC_000082,	XLOC_000082,	XLOC_000082,	NA	NA	XLOC_000081,
1	4128564	4129063	NA	XLOC_000082,	NA	NA	NA	NA	NA	NA
1	4137235	4138041	NA	XLOC_000082,	NA	XLOC_000082,	XLOC_000082,	NA	NA	NA
1	4147872	4149515	XLOC_000082,	NA	NA	NA	NA	NA	XLOC_000082,	XLOC_000082,XLOC_001945,
1	4149520	4149784	XLOC_000082,	NA	NA	NA	NA	NA	XLOC_000082,	XLOC_000082,XLOC_001945,
1	4156727	4156932	NA	XLOC_001945,	NA	NA	NA	NA	NA	XLOC_001945,
1	4164950	4165418	NA	XLOC_001945,	NA	NA	NA	NA	NA	NA
1	4169573	4170127	NA	XLOC_001945,	NA	NA	NA	NA	NA	NA
1	4174872	4175193	NA	XLOC_001945,	NA	NA	NA	NA	NA	NA
1	4199956	4200427	NA	NA	NA	XLOC_001945,	XLOC_001945,	NA	NA	NA
1	4206197	4206678	XLOC_000083,	NA	XLOC_000083,	XLOC_000083,	XLOC_000083,	NA	NA	NA
1	4211814	4212277	NA	XLOC_000083,	NA	NA	NA	NA	NA	NA
1	4236268	4236991	NA	XLOC_001946,	NA	NA	NA	NA	NA	XLOC_000083,XLOC_001946,
1	4247645	4249230	XLOC_000084,XLOC_001946,	NA	XLOC_000084,XLOC_001946,	XLOC_000084,XLOC_001946,	XLOC_000084,XLOC_001946,	NA	NA	NA
1	4257360	4257992	XLOC_000085,	NA	XLOC_000085,	XLOC_000085,	XLOC_000085,	NA	NA	XLOC_000084,
1	4272117	4272337	NA	XLOC_000085,	NA	NA	NA	NA	NA	NA
1	4280134	4280668	NA	XLOC_000085,	NA	NA	NA	NA	NA	NA
1	4299297	4299552	NA	XLOC_000085,	NA	NA	NA	NA	NA	NA
1	4304104	4304311	NA	XLOC_000085,	NA	NA	NA	NA	NA	NA
1	4308415	4308738	NA	XLOC_000085,	NA	NA	NA	NA	NA	NA
1	4334077	4334981	NA	XLOC_000085,	NA	NA	XLOC_000085,	NA	NA	NA
1	4359753	4360153	NA	XLOC_000085,	NA	NA	NA	NA	NA	NA
1	4383346	4383567	NA	NA	NA	NA	NA	NA	NA	NA
1	4399950	4400452	NA	NA	NA	XLOC_000086,	XLOC_000086,XLOC_001947,	NA	XLOC_001947,	XLOC_001947,
1	4400819	4401104	XLOC_000086,XLOC_001947,	NA	XLOC_000086,	XLOC_000086,	XLOC_000086,XLOC_001947,	NA	XLOC_001947,	XLOC_001947,
1	4406173	4406858	XLOC_000086,	NA	XLOC_000086,	XLOC_000086,	XLOC_000086,XLOC_001947,	NA	NA	NA
1	4427656	4428116	NA	XLOC_000086,	NA	NA	NA	NA	NA	NA
1	4477980	4478273	NA	XLOC_000086,	NA	NA	NA	NA	NA	NA
1	4489425	4489585	NA	XLOC_000086,	NA	NA	NA	NA	NA	NA
1	4500962	4501162	NA	XLOC_000086,	NA	NA	NA	NA	NA	NA
1	4528498	4528872	NA	XLOC_000086,	NA	NA	NA	NA	NA	NA
1	4537211	4537470	NA	XLOC_000086,	NA	NA	NA	NA	NA	NA
1	4551021	4551191	NA	XLOC_000086,	NA	NA	NA	NA	NA	NA
1	4552018	4552389	NA	XLOC_000086,	NA	NA	NA	NA	NA	NA
1	4552914	4553147	NA	XLOC_000086,	NA	NA	NA	NA	NA	NA
1	4559905	4561282	NA	XLOC_000086,	NA	NA	NA	NA	NA	NA
1	4564257	4564916	NA	XLOC_000086,	NA	NA	NA	NA	NA	NA
1	4581966	4582212	NA	XLOC_000086,	NA	NA	NA	NA	NA	NA
1	4587965	4588854	NA	XLOC_000086,	NA	NA	NA	NA	NA	XLOC_000086,
1	4599563	4599931	NA	NA	NA	NA	NA	NA	NA	NA
1	4600711	4601136	NA	NA	NA	NA	NA	NA	NA	NA
1	4605645	4606043	NA	NA	NA	NA	NA	NA	NA	NA
1	4616830	4617700	NA	NA	NA	NA	NA	NA	NA	NA
1	4620781	4621355	NA	NA	NA	NA	NA	NA	NA	NA
1	4660013	4660147	NA	NA	NA	NA	NA	NA	NA	NA
1	4660158	4660384	NA	NA	NA	NA	NA	NA	NA	NA
1	4675091	4675325	NA	NA	NA	NA	NA	NA	NA	NA
1	4683392	4683641	NA	NA	NA	NA	NA	NA	NA	NA
1	4690102	4690819	NA	NA	NA	NA	NA	NA	NA	NA
1	4701889	4702115	NA	NA	NA	NA	NA	NA	NA	NA
1	4707780	4707939	NA	NA	NA	NA	NA	NA	NA	NA
1	4709542	4709871	NA	NA	NA	NA	NA	NA	NA	NA
1	4751426	4751753	NA	NA	NA	NA	NA	NA	NA	NA
1	4790256	4790720	NA	NA	NA	NA	NA	NA	NA	NA
1	4791470	4791956	NA	NA	NA	NA	NA	NA	NA	NA
1	4793852	4794363	NA	NA	NA	NA	NA	NA	NA	NA
1	4797215	4797499	NA	NA	NA	NA	NA	NA	NA	NA
1	4811750	4812218	NA	NA	NA	NA	NA	NA	NA	NA
1	4818721	4819240	NA	NA	NA	NA	NA	NA	NA	NA
1	4821517	4821682	NA	NA	NA	NA	NA	NA	NA	NA
1	4823966	4824591	NA	NA	NA	NA	NA	NA	NA	NA
1	4824691	4825110	NA	NA	NA	NA	NA	NA	NA	NA
1	4832826	4833177	NA	NA	NA	NA	NA	NA	NA	NA
1	4852287	4852457	NA	NA	NA	NA	NA	NA	NA	NA
1	4853135	4853478	NA	NA	NA	NA	NA	NA	NA	NA
1	4861846	4862106	NA	NA	NA	NA	NA	NA	NA	NA
1	4869798	4869978	NA	NA	NA	NA	NA	NA	NA	NA
1	4876989	4877674	NA	NA	NA	NA	NA	NA	NA	NA
1	4881291	4881474	NA	NA	NA	NA	NA	NA	NA	NA
1	4883932	4884263	NA	NA	NA	NA	NA	NA	NA	NA
1	4890418	4890809	NA	NA	NA	NA	NA	NA	NA	NA
1	4891429	4892959	NA	NA	NA	NA	NA	NA	NA	NA
1	4905774	4906077	NA	NA	NA	NA	NA	NA	NA	NA
1	4912580	4912826	NA	NA	NA	NA	NA	NA	NA	NA
1	4923728	4923949	NA	NA	NA	NA	NA	NA	NA	NA
1	4930071	4930341	NA	NA	NA	NA	NA	NA	NA	NA
1	4931185	4931402	NA	NA	NA	NA	NA	NA	NA	NA
1	4931423	4931640	NA	NA	NA	NA	NA	NA	NA	NA
1	4937146	4937356	NA	NA	NA	NA	NA	NA	NA	NA
1	4940861	4941061	NA	NA	NA	NA	NA	NA	NA	NA
1	4944577	4944708	NA	NA	NA	NA	NA	NA	NA	NA
1	4957817	4958029	NA	NA	NA	NA	NA	NA	NA	NA
1	4960300	4960611	NA	NA	NA	NA	NA	NA	NA	NA
1	4965553	4966138	NA	NA	NA	NA	NA	NA	NA	NA
1	4966571	4966777	NA	NA	NA	NA	NA	NA	NA	NA
1	4972750	4972919	NA	NA	NA	NA	NA	NA	NA	NA
1	4973223	4973378	NA	NA	NA	NA	NA	NA	NA	NA
1	4976404	4976659	NA	NA	NA	NA	NA	NA	NA	NA
1	4982664	4983221	NA	NA	NA	NA	NA	NA	NA	NA
1	4988032	4988292	NA	NA	NA	NA	NA	NA	NA	NA
1	4989136	4989398	NA	NA	NA	NA	NA	NA	NA	NA
1	4990166	4990428	NA	NA	NA	NA	NA	NA	NA	NA
1	4992869	4993026	NA	NA	NA	NA	NA	NA	NA	NA
1	4995877	4996028	NA	NA	NA	NA	NA	NA	NA	NA
1	4997514	4997832	NA	NA	NA	NA	NA	NA	NA	NA
1	4998203	4998483	NA	NA	NA	NA	NA	NA	NA	NA
1	4998666	4998989	NA	NA	NA	NA	NA	NA	NA	NA
1	5000629	5000856	NA	NA	NA	NA	NA	NA	NA	NA
1	5009482	5010028	NA	NA	NA	NA	NA	NA	NA	NA
1	5011663	5012176	NA	NA	NA	NA	NA	NA	NA	NA
1	5022417	5022586	NA	NA	NA	NA	NA	NA	NA	NA
1	5024871	5025126	NA	NA	NA	NA	NA	NA	NA	NA
1	5034054	5034361	NA	NA	NA	NA	NA	NA	NA	NA
1	5040578	5041565	NA	NA	NA	NA	NA	NA	NA	NA
1	5049365	5049942	NA	NA	NA	NA	NA	NA	NA	NA
1	5050405	5051066	NA	NA	NA	NA	NA	NA	NA	NA
1	5063398	5063563	NA	NA	NA	NA	NA	NA	NA	NA
1	5064955	5065196	NA	NA	NA	NA	NA	NA	NA	NA
1	5072832	5073025	NA	NA	NA	NA	NA	NA	NA	NA
1	5073645	5074204	NA	NA	NA	NA	NA	NA	NA	NA
1	5074459	5074606	NA	NA	NA	NA	NA	NA	NA	NA
1	5075303	5075461	NA	NA	NA	NA	NA	NA	NA	NA
1	5100452	5100591	NA	NA	NA	NA	NA	NA	NA	NA
1	5101128	5102779	NA	NA	NA	NA	NA	NA	NA	NA
1	5104764	5105248	NA	NA	NA	NA	NA	NA	NA	NA
1	5106643	5107244	NA	NA	NA	NA	NA	NA	NA	NA
1	5116500	5116644	NA	NA	NA	NA	NA	NA	NA	NA
1	5121660	5122138	NA	NA	NA	NA	NA	NA	NA	NA
1	5126365	5126507	NA	NA	NA	NA	NA	NA	NA	NA
1	5127078	5127483	NA	NA	NA	NA	NA	NA	NA	NA
1	5127915	5128680	NA	NA	NA	NA	NA	NA	NA	NA
1	5133050	5133384	NA	NA	NA	NA	NA	NA	NA	NA
1	5134263	5134419	NA	NA	NA	NA	NA	NA	NA	NA
1	5134488	5135311	NA	NA	NA	NA	NA	NA	NA	NA
1	5139028	5139166	NA	NA	NA	NA	NA	NA	NA	NA
1	5141412	5141701	NA	NA	NA	NA	NA	NA	NA	NA
1	5146651	5146800	NA	NA	NA	NA	NA	NA	NA	NA
1	5152782	5153634	NA	NA	NA	NA	NA	NA	NA	NA
1	5158392	5158532	NA	NA	NA	NA	NA	NA	NA	NA
1	5159161	5159382	NA	NA	NA	NA	NA	NA	NA	NA
1	5160738	5160980	NA	NA	NA	NA	NA	NA	NA	NA
1	5163868	5164663	NA	NA	NA	NA	NA	NA	NA	NA
1	5167976	5168215	NA	NA	NA	NA	NA	NA	NA	NA
1	5171975	5172161	NA	NA	NA	NA	NA	NA	NA	NA
1	5177830	5178820	NA	NA	NA	NA	NA	NA	NA	NA
1	5184242	5184476	NA	NA	NA	NA	NA	NA	NA	NA
1	5184625	5185405	NA	NA	NA	NA	NA	NA	NA	NA
1	5193500	5193846	NA	NA	NA	NA	NA	NA	NA	NA
1	5195980	5196465	NA	NA	NA	NA	NA	NA	NA	NA
1	5202452	5202871	NA	NA	NA	NA	NA	NA	NA	NA
1	5212618	5212988	NA	NA	NA	NA	NA	NA	NA	NA
1	5213301	5213882	NA	NA	NA	NA	NA	NA	NA	NA
1	5214262	5214625	NA	NA	NA	NA	NA	NA	NA	NA
1	5221970	5222131	NA	NA	NA	NA	NA	NA	NA	NA
1	5224706	5225023	NA	NA	NA	NA	NA	NA	NA	NA
1	5229608	5229851	NA	NA	NA	NA	NA	NA	NA	NA
1	5250609	5250738	NA	NA	NA	NA	NA	NA	NA	NA
1	5256490	5256764	NA	NA	NA	NA	NA	NA	NA	NA
1	5257473	5257822	NA	NA	NA	NA	NA	NA	NA	NA
1	5260308	5260579	NA	NA	NA	NA	NA	NA	NA	NA
1	5262640	5262925	NA	NA	NA	NA	NA	NA	NA	NA
1	5269203	5269374	NA	NA	NA	NA	NA	NA	NA	NA
1	5273563	5273795	NA	NA	NA	NA	NA	NA	NA	NA
1	5278797	5279211	NA	NA	NA	NA	NA	NA	NA	NA
1	5279257	5279609	NA	NA	NA	NA	NA	NA	NA	NA
1	5281321	5281493	NA	NA	NA	NA	NA	NA	NA	NA
1	5290156	5291021	NA	NA	NA	NA	NA	NA	NA	NA
1	5292182	5292463	NA	NA	NA	NA	NA	NA	NA	NA
1	5303094	5303998	NA	NA	NA	NA	NA	NA	NA	NA
1	5306284	5306676	NA	NA	NA	NA	NA	NA	NA	NA
1	5324625	5326004	NA	NA	NA	NA	NA	NA	NA	NA
1	5326162	5326408	NA	NA	NA	NA	NA	NA	NA	NA
1	5337089	5337287	NA	NA	NA	NA	NA	NA	NA	NA
1	5337602	5337797	NA	NA	NA	NA	NA	NA	NA	NA
1	5348765	5349517	NA	NA	NA	NA	NA	NA	NA	NA
1	5351170	5351332	NA	NA	NA	NA	NA	NA	NA	NA
1	5353544	5353746	NA	NA	NA	NA	NA	NA	NA	NA
1	5356245	5356484	NA	NA	NA	NA	NA	NA	NA	NA
1	5357964	5358281	NA	NA	NA	NA	NA	NA	NA	NA
1	5362711	5362838	NA	NA	NA	NA	NA	NA	NA	NA
1	5373334	5373714	NA	NA	NA	NA	NA	NA	NA	NA
1	5377939	5378121	NA	NA	NA	NA	NA	NA	NA	NA
1	5381318	5381698	NA	NA	NA	NA	NA	NA	NA	NA
1	5389126	5389554	NA	NA	NA	NA	NA	NA	NA	NA
1	5389583	5389851	NA	NA	NA	NA	NA	NA	NA	NA
1	5403306	5403648	NA	NA	NA	NA	NA	NA	NA	NA
1	5406071	5406473	NA	NA	NA	NA	NA	NA	NA	NA
1	5409664	5409902	NA	NA	NA	NA	NA	NA	NA	NA
1	5415843	5416095	NA	NA	NA	NA	NA	NA	NA	NA
1	5427427	5427603	NA	NA	NA	NA	NA	NA	NA	NA
1	5427971	5428318	NA	NA	NA	NA	NA	NA	NA	NA
1	5430703	5430857	NA	NA	NA	NA	NA	NA	NA	NA
1	5440859	5441058	NA	NA	NA	NA	NA	NA	NA	NA
1	5449068	5449704	NA	NA	NA	NA	NA	NA	NA	NA
1	5450829	5451463	NA	NA	NA	NA	NA	NA	NA	NA
1	5460346	5460490	NA	NA	NA	NA	NA	NA	NA	NA
1	5461993	5462243	NA	NA	NA	NA	NA	NA	NA	NA
1	5468769	5469381	NA	NA	NA	NA	NA	NA	NA	NA
1	5477432	5477619	NA	NA	NA	NA	NA	NA	NA	NA
1	5479144	5479488	NA	NA	NA	NA	NA	NA	NA	NA
1	5484408	5484548	NA	NA	NA	NA	NA	NA	NA	NA
1	5484740	5485181	NA	NA	NA	NA	NA	NA	NA	NA
1	5490499	5490758	NA	NA	NA	NA	NA	NA	NA	NA
1	5492042	5492705	NA	NA	NA	NA	NA	NA	NA	NA
1	5496419	5496590	NA	NA	NA	NA	NA	NA	NA	NA
1	5504715	5504919	NA	NA	NA	NA	NA	NA	NA	NA
1	5504946	5505102	NA	NA	NA	NA	NA	NA	NA	NA
1	5513784	5514054	NA	NA	NA	NA	NA	NA	NA	NA
1	5514398	5514606	NA	NA	NA	NA	NA	NA	NA	NA
1	5521000	5521150	NA	NA	NA	NA	NA	NA	NA	NA
1	5522037	5522323	NA	NA	NA	NA	NA	NA	NA	NA
1	5525420	5525570	NA	NA	NA	NA	NA	NA	NA	NA
1	5527461	5528132	NA	NA	NA	NA	NA	NA	NA	NA
1	5534200	5534448	NA	NA	NA	NA	NA	NA	NA	NA
1	5540892	5541107	NA	NA	NA	NA	NA	NA	NA	NA
1	5542209	5542442	NA	NA	NA	NA	NA	NA	NA	NA
1	5552408	5552560	NA	NA	NA	NA	NA	NA	NA	NA
1	5555883	5556390	NA	NA	NA	NA	NA	NA	NA	NA
1	5566094	5566315	NA	NA	NA	NA	NA	NA	NA	NA
1	5566603	5566818	NA	NA	NA	NA	NA	NA	NA	NA
1	5568527	5568723	NA	NA	NA	NA	NA	NA	NA	NA
1	5573030	5573393	NA	NA	NA	NA	NA	NA	NA	NA
1	5588356	5588528	NA	NA	NA	NA	NA	NA	NA	NA
1	5589375	5589548	NA	NA	NA	NA	NA	NA	NA	NA
1	5596672	5596891	NA	NA	NA	NA	NA	NA	NA	NA
1	5605646	5605845	NA	NA	NA	NA	XLOC_000089,	NA	NA	NA
1	5606915	5607171	XLOC_000089,	NA	XLOC_000089,	XLOC_000089,	XLOC_000089,	NA	NA	NA
1	5613684	5613976	NA	XLOC_000089,	NA	NA	NA	NA	NA	NA
1	5639940	5640180	NA	XLOC_000089,	NA	NA	NA	NA	NA	NA
1	5643156	5643313	NA	XLOC_000089,	NA	NA	NA	NA	NA	NA
1	5649003	5649140	NA	XLOC_000089,	NA	NA	NA	NA	NA	NA
1	5652115	5652383	NA	XLOC_000089,	NA	NA	NA	NA	NA	NA
1	5666988	5667385	NA	XLOC_000089,	NA	NA	NA	NA	NA	NA
1	5668189	5668453	NA	XLOC_000089,	NA	NA	NA	NA	NA	NA
1	5682868	5683010	NA	XLOC_000089,	NA	NA	NA	NA	NA	NA
1	5684478	5684784	NA	XLOC_000089,	NA	NA	NA	NA	NA	NA
1	5686135	5686318	NA	XLOC_000089,	NA	NA	NA	NA	NA	NA
1	5695647	5695823	NA	XLOC_000089,	NA	NA	NA	NA	NA	NA
1	5696111	5696303	NA	XLOC_000089,	NA	NA	NA	NA	NA	NA
1	5698423	5698566	NA	XLOC_000089,	NA	NA	NA	NA	NA	NA
1	5702759	5703986	NA	XLOC_000089,	NA	NA	NA	NA	NA	NA
1	5712301	5713252	NA	XLOC_000089,	NA	NA	NA	NA	NA	NA
1	5718333	5718627	NA	XLOC_000089,	NA	NA	NA	NA	NA	NA
1	5731915	5732116	NA	XLOC_000089,	NA	NA	NA	NA	NA	NA
1	5739093	5740100	NA	XLOC_000089,	NA	NA	NA	NA	NA	NA
1	5745647	5746135	NA	XLOC_000089,	NA	NA	NA	NA	NA	NA
1	5748169	5748338	NA	XLOC_000089,	NA	NA	NA	NA	NA	NA
1	5764609	5764857	NA	XLOC_000089,	NA	NA	NA	NA	NA	NA
1	5769835	5770385	NA	XLOC_000089,	NA	NA	NA	NA	NA	NA
1	5773052	5773208	NA	XLOC_000089,	NA	NA	NA	NA	NA	NA
1	5777999	5779271	XLOC_000089,	NA	XLOC_000089,	XLOC_000089,	XLOC_000089,	NA	NA	NA
1	5797471	5797858	NA	XLOC_000089,	NA	NA	NA	NA	NA	NA
1	5799456	5799693	NA	XLOC_000089,	NA	NA	NA	NA	NA	NA
1	5801590	5801870	NA	XLOC_000089,	NA	NA	NA	NA	NA	NA
1	5806053	5806230	NA	XLOC_000089,	NA	NA	NA	NA	NA	NA
1	5808913	5809545	NA	XLOC_000089,	NA	NA	NA	NA	NA	NA
1	5824790	5825072	NA	XLOC_000089,	NA	NA	NA	NA	NA	NA
1	5826066	5826196	NA	XLOC_000089,	NA	NA	NA	NA	NA	NA
1	5840831	5841803	NA	XLOC_000089,	NA	NA	NA	NA	NA	NA
1	5845425	5845699	NA	XLOC_000089,	NA	NA	NA	NA	NA	NA
1	5857897	5858144	NA	XLOC_000089,	NA	NA	NA	NA	NA	NA
1	5865847	5866826	NA	XLOC_000089,	NA	NA	NA	NA	NA	NA
1	5870048	5870247	NA	XLOC_000089,	NA	NA	NA	NA	NA	NA
1	5870937	5871224	NA	XLOC_000089,	NA	NA	NA	NA	NA	NA
1	5876825	5876959	NA	XLOC_000089,	NA	NA	NA	NA	NA	NA
1	5888482	5888890	NA	XLOC_000089,	NA	NA	NA	NA	NA	NA
1	5907175	5907949	NA	XLOC_000089,	NA	NA	NA	NA	NA	NA
1	5910245	5910690	NA	XLOC_000089,	NA	NA	NA	NA	NA	NA
1	5914506	5914757	NA	XLOC_000089,	NA	NA	NA	NA	NA	NA
1	5919751	5919921	NA	XLOC_000089,	NA	NA	NA	NA	NA	NA
1	5920162	5920399	NA	XLOC_000089,	NA	NA	NA	NA	NA	NA
1	5927448	5927608	NA	XLOC_000089,	NA	NA	NA	NA	NA	NA
1	5927742	5928163	XLOC_000089,	NA	NA	NA	NA	NA	NA	NA
1	5934381	5934533	NA	XLOC_000089,	NA	NA	NA	NA	NA	NA
1	5937070	5937305	NA	XLOC_000089,	NA	NA	NA	NA	NA	NA
1	5937474	5937645	NA	XLOC_000089,	NA	NA	NA	NA	NA	NA
1	5937778	5937948	NA	XLOC_000089,	NA	NA	NA	NA	NA	NA
1	5947983	5948179	NA	XLOC_000089,	NA	NA	NA	NA	NA	NA
1	5950442	5950611	NA	XLOC_000089,	NA	NA	NA	NA	NA	NA
1	5964532	5964690	NA	XLOC_000089,	NA	NA	NA	NA	NA	NA
1	5984006	5984135	NA	NA	NA	NA	NA	NA	NA	XLOC_000089,
1	5997170	5997565	NA	NA	NA	NA	NA	NA	NA	NA
1	6000332	6000459	NA	NA	NA	NA	NA	NA	NA	NA
1	6015936	6016410	NA	NA	NA	NA	NA	NA	NA	NA
1	6017582	6017787	NA	NA	NA	NA	NA	NA	NA	NA
1	6077826	6078089	NA	XLOC_001948,	NA	NA	NA	NA	NA	NA
1	6081148	6081427	NA	XLOC_001948,	NA	NA	NA	NA	NA	NA
1	6082663	6083069	NA	XLOC_001948,	NA	NA	NA	NA	NA	NA
1	6088648	6089015	NA	XLOC_001948,	NA	NA	NA	NA	NA	NA
1	6103181	6103424	NA	XLOC_001948,	NA	NA	NA	NA	NA	NA
1	6115101	6115372	NA	XLOC_001948,	NA	NA	NA	NA	NA	NA
1	6127042	6127605	NA	XLOC_001948,	NA	NA	NA	NA	NA	NA
1	6142356	6144574	XLOC_001948,	NA	XLOC_001948,	XLOC_001948,	XLOC_001948,	NA	NA	XLOC_001949,
1	6158908	6159427	XLOC_001951,XLOC_001952,	NA	XLOC_001951,	XLOC_001951,	XLOC_000092,XLOC_001950,XLOC_001951,XLOC_001952,	XLOC_001952,	XLOC_001952,	XLOC_001951,XLOC_001952,
1	6163623	6163970	XLOC_000092,XLOC_001952,	NA	XLOC_000092,XLOC_001952,	XLOC_000092,XLOC_001952,	XLOC_000092,XLOC_001951,XLOC_001952,	NA	NA	XLOC_000092,XLOC_001952,XLOC_001953,
1	6169270	6169870	XLOC_001953,	NA	NA	NA	NA	NA	XLOC_000092,XLOC_001953,	XLOC_000092,XLOC_001953,
1	6170158	6170481	XLOC_001953,	NA	NA	NA	NA	NA	NA	XLOC_000092,XLOC_001953,
1	6177766	6178199	XLOC_001953,	NA	XLOC_001953,	XLOC_001953,	XLOC_001953,	NA	NA	NA
1	6185447	6186767	XLOC_000093,	NA	XLOC_000093,	XLOC_000093,	XLOC_000093,	NA	NA	NA
1	6200746	6200912	NA	XLOC_000093,	NA	NA	XLOC_000093,	NA	NA	NA
1	6204666	6205096	NA	XLOC_000093,	NA	XLOC_000093,	XLOC_000093,	NA	NA	XLOC_000093,XLOC_001954,
1	6215595	6216010	XLOC_001955,	NA	NA	NA	XLOC_001954,	NA	XLOC_001955,	XLOC_001955,
1	6221769	6222130	NA	XLOC_001955,	NA	NA	XLOC_001955,	NA	NA	XLOC_001955,
1	6227912	6228090	NA	XLOC_001955,	NA	NA	XLOC_001955,	NA	NA	NA
1	6247708	6247859	NA	XLOC_001955,	NA	NA	NA	NA	NA	NA
1	6260824	6261020	NA	XLOC_001955,	NA	NA	NA	NA	NA	NA
1	6271097	6272243	XLOC_000094,XLOC_001955,	NA	XLOC_000094,XLOC_001955,	XLOC_000094,XLOC_001955,	XLOC_000094,XLOC_000095,XLOC_001955,	NA	NA	XLOC_000094,
1	6275850	6276219	XLOC_000095,	NA	XLOC_000095,	XLOC_000095,	XLOC_000094,XLOC_000095,XLOC_001955,	NA	NA	XLOC_000094,
1	6299320	6299940	XLOC_000097,	NA	XLOC_000097,	XLOC_000097,	XLOC_000096,XLOC_000097,	NA	XLOC_000096,	XLOC_000096,
1	6311423	6311644	NA	XLOC_000097,	NA	NA	NA	NA	NA	XLOC_000097,XLOC_001956,
1	6323464	6323960	NA	XLOC_001956,	NA	NA	XLOC_000098,XLOC_001956,	NA	NA	NA
1	6325984	6328080	XLOC_000098,XLOC_001956,	NA	XLOC_000098,XLOC_001956,	XLOC_000098,XLOC_001956,	XLOC_000098,XLOC_001956,	NA	NA	NA
1	6338216	6339488	NA	XLOC_000098,	NA	NA	NA	NA	NA	NA
1	6339866	6340344	NA	XLOC_000098,	NA	NA	NA	NA	NA	NA
1	6346571	6347221	NA	XLOC_000098,	NA	NA	NA	NA	NA	NA
1	6356050	6356340	NA	XLOC_000098,	NA	NA	NA	NA	NA	NA
1	6364287	6364731	NA	XLOC_000098,	NA	NA	NA	NA	XLOC_000098,	XLOC_000098,
1	6364839	6365534	NA	XLOC_000098,	NA	NA	NA	NA	NA	XLOC_000098,
1	6373329	6373633	NA	XLOC_000098,	NA	NA	NA	NA	NA	NA
1	6373893	6374223	NA	XLOC_000098,	NA	NA	NA	NA	NA	NA
1	6378140	6378488	NA	XLOC_000098,	NA	NA	NA	NA	NA	NA
1	6387993	6388563	NA	XLOC_000098,	NA	XLOC_000099,	XLOC_000099,	NA	NA	NA
1	6390012	6390247	NA	XLOC_000098,XLOC_000099,	NA	XLOC_000099,	XLOC_000099,	NA	NA	NA
1	6419746	6420123	NA	XLOC_000098,XLOC_000099,	NA	NA	NA	NA	NA	NA
1	6451390	6452595	NA	XLOC_000099,	NA	NA	NA	NA	NA	NA
1	6473658	6474069	NA	XLOC_000099,	NA	NA	NA	NA	NA	NA
1	6481510	6481900	NA	XLOC_000099,	NA	NA	NA	NA	NA	NA
1	6518512	6518685	NA	XLOC_000099,	NA	NA	XLOC_000099,	NA	NA	NA
1	6555255	6555523	NA	XLOC_000099,	NA	NA	NA	NA	NA	NA
1	6566138	6566481	NA	XLOC_000099,	NA	NA	NA	NA	NA	NA
1	6571011	6571462	NA	XLOC_000099,	NA	NA	NA	NA	NA	NA
1	6591872	6592039	NA	XLOC_000099,	NA	NA	NA	NA	NA	NA
1	6602629	6602901	XLOC_000099,	NA	NA	NA	NA	XLOC_000099,	XLOC_000099,	XLOC_000099,
1	6617956	6618446	NA	NA	NA	NA	XLOC_000100,	NA	NA	XLOC_000100,
1	6648191	6648476	NA	XLOC_001957,	NA	NA	NA	NA	NA	NA
1	6684274	6685118	NA	NA	NA	NA	NA	NA	NA	NA
1	6691350	6692413	XLOC_000101,	NA	XLOC_000101,	XLOC_000101,	XLOC_000101,	NA	NA	NA
1	6713965	6715175	XLOC_000102,	NA	XLOC_000102,	XLOC_000102,	XLOC_000102,	NA	NA	XLOC_000101,
1	6728463	6728754	XLOC_000102,	NA	NA	NA	NA	NA	NA	XLOC_000102,
1	6740232	6740495	NA	XLOC_001958,	NA	NA	NA	NA	NA	NA
1	6745378	6746732	XLOC_001958,	NA	XLOC_001958,	XLOC_001958,	XLOC_001958,	NA	NA	NA
1	6746788	6747054	NA	NA	NA	XLOC_001958,	XLOC_001958,	NA	NA	NA
1	6749637	6750058	NA	NA	NA	NA	XLOC_001958,	NA	NA	XLOC_001959,
1	6754981	6755200	NA	XLOC_001959,	NA	NA	NA	NA	NA	XLOC_001959,
1	6756098	6756319	NA	XLOC_001959,	NA	NA	NA	NA	NA	XLOC_001959,
1	6763595	6763907	NA	XLOC_001959,	NA	NA	NA	NA	NA	NA
1	6770014	6770254	NA	XLOC_001959,	NA	NA	NA	NA	NA	NA
1	6776381	6777680	XLOC_001959,	NA	XLOC_001959,	XLOC_001959,	XLOC_001959,	NA	NA	NA
1	6805240	6805380	NA	XLOC_001960,	NA	NA	NA	NA	NA	NA
1	6813651	6814215	NA	XLOC_001960,	NA	NA	NA	NA	XLOC_001960,	XLOC_001960,
1	6828911	6829123	NA	XLOC_001960,	NA	NA	NA	NA	NA	NA
1	6829252	6829508	NA	XLOC_001960,	NA	NA	NA	NA	NA	NA
1	6838214	6839385	XLOC_001960,	NA	XLOC_001960,	XLOC_001960,	XLOC_001960,	NA	NA	NA
1	6843835	6844215	NA	NA	NA	NA	NA	NA	NA	NA
1	6849770	6850816	XLOC_000103,	NA	XLOC_000103,	XLOC_000103,	XLOC_000103,	NA	NA	NA
1	6875991	6876192	XLOC_001961,	NA	NA	NA	NA	NA	NA	NA
1	6888684	6888894	NA	XLOC_001961,	NA	NA	NA	NA	NA	NA
1	6901564	6901881	NA	XLOC_001961,	NA	NA	NA	NA	NA	NA
1	6906489	6907049	NA	XLOC_001961,	NA	NA	NA	NA	NA	NA
1	6908594	6909370	XLOC_001961,	NA	NA	NA	NA	NA	NA	NA
1	6916828	6917166	NA	XLOC_001961,	NA	NA	NA	NA	NA	NA
1	6921280	6921760	NA	XLOC_001961,	NA	NA	NA	NA	NA	NA
1	6927570	6927840	NA	XLOC_001961,	NA	NA	NA	NA	NA	NA
1	6946781	6947426	XLOC_001961,	NA	NA	NA	NA	NA	NA	NA
1	6959722	6960234	XLOC_001961,	NA	NA	NA	NA	NA	NA	NA
1	7011628	7011977	NA	XLOC_001961,	NA	XLOC_001961,	XLOC_001961,	NA	NA	NA
1	7024278	7024509	NA	XLOC_001961,	NA	NA	NA	NA	NA	NA
1	7029791	7030039	NA	XLOC_001961,	NA	NA	NA	NA	NA	XLOC_001963,
1	7031945	7032314	NA	XLOC_001961,	NA	NA	XLOC_001963,	NA	NA	XLOC_001963,XLOC_001964,
1	7066572	7066740	NA	XLOC_001961,	NA	NA	NA	NA	NA	NA
1	7071577	7072050	NA	XLOC_001961,	NA	NA	XLOC_001961,	NA	NA	NA
1	7090494	7090666	NA	NA	NA	NA	NA	NA	NA	NA
1	7091034	7091257	NA	NA	NA	NA	NA	NA	NA	NA
1	7091408	7091611	NA	NA	NA	NA	NA	NA	NA	NA
1	7097545	7098059	NA	NA	NA	NA	NA	NA	NA	NA
1	7102130	7102454	NA	NA	NA	NA	NA	NA	NA	NA
1	7124905	7125145	NA	NA	NA	NA	NA	NA	NA	NA
1	7168172	7168386	NA	NA	NA	NA	NA	NA	NA	NA
1	7186241	7186482	NA	NA	NA	NA	NA	NA	NA	NA
1	7188638	7188780	NA	NA	NA	NA	NA	NA	NA	NA
1	7196546	7196790	NA	NA	NA	NA	NA	NA	NA	NA
1	7210438	7210650	NA	NA	NA	NA	NA	NA	NA	NA
1	7212217	7212549	NA	NA	NA	NA	NA	NA	NA	NA
1	7221388	7221765	NA	NA	NA	NA	NA	NA	NA	NA
1	7226426	7226922	NA	NA	NA	NA	NA	NA	NA	NA
1	7228518	7228748	NA	NA	NA	NA	NA	NA	NA	NA
1	7235822	7236358	NA	NA	NA	NA	NA	NA	NA	NA
1	7255672	7256248	NA	NA	NA	NA	NA	NA	NA	NA
1	7266516	7266700	NA	NA	NA	NA	NA	NA	NA	NA
1	7273739	7273961	NA	NA	NA	NA	NA	NA	NA	XLOC_001966,
1	7288008	7288499	XLOC_001967,	NA	NA	NA	XLOC_000104,XLOC_001966,XLOC_001967,	NA	NA	XLOC_001967,XLOC_001968,
1	7295084	7295289	NA	XLOC_001968,	NA	NA	XLOC_000104,XLOC_001967,	NA	NA	XLOC_000104,XLOC_001968,
1	7301362	7301970	NA	XLOC_001968,	NA	NA	NA	NA	NA	NA
1	7307452	7308785	NA	XLOC_001968,	NA	XLOC_001968,	XLOC_001968,	NA	NA	NA
1	7311099	7311247	NA	XLOC_001968,	NA	NA	XLOC_001968,	NA	NA	NA
1	7317981	7319186	NA	XLOC_001968,	NA	NA	NA	NA	NA	NA
1	7333734	7334491	NA	XLOC_001968,	NA	NA	NA	NA	NA	NA
1	7336631	7336771	NA	XLOC_001968,	NA	NA	NA	NA	NA	NA
1	7338398	7339166	NA	XLOC_001968,	NA	NA	NA	NA	NA	NA
1	7341935	7342105	NA	XLOC_001968,	NA	NA	NA	NA	NA	NA
1	7351519	7351674	NA	XLOC_001968,	NA	XLOC_001968,	XLOC_000105,XLOC_001968,	NA	NA	XLOC_000105,
1	7351808	7352870	XLOC_001968,	NA	XLOC_001968,	XLOC_001968,	XLOC_000105,XLOC_001968,	NA	NA	XLOC_000105,
1	7373586	7374808	NA	NA	NA	NA	NA	NA	NA	NA
1	7381327	7381621	NA	NA	NA	NA	NA	NA	NA	NA
1	7390548	7390922	NA	NA	NA	NA	NA	NA	NA	NA
1	7400576	7401138	NA	NA	NA	NA	NA	NA	NA	NA
1	7403695	7404017	NA	NA	NA	NA	NA	NA	NA	NA
1	7407063	7407434	NA	NA	NA	NA	NA	NA	NA	NA
1	7427358	7428106	XLOC_000107,	NA	XLOC_000107,	XLOC_000107,	XLOC_000107,	NA	XLOC_000107,	XLOC_000107,
1	7436319	7437306	XLOC_000108,	NA	XLOC_000108,	XLOC_000108,	XLOC_000108,	NA	NA	NA
1	7448805	7449964	XLOC_000109,	NA	XLOC_000109,	XLOC_000109,	XLOC_000109,	NA	XLOC_000108,	XLOC_000108,
1	7462193	7463170	XLOC_001969,	NA	XLOC_001969,	XLOC_001969,	XLOC_001969,	NA	NA	XLOC_000109,XLOC_001969,
1	7469188	7470462	XLOC_001969,	NA	XLOC_001969,	XLOC_001969,	XLOC_001969,	NA	NA	NA
1	7478459	7478661	NA	NA	NA	NA	NA	NA	NA	NA
1	7479086	7479223	NA	NA	NA	NA	NA	NA	NA	NA
1	7482279	7482586	NA	NA	NA	NA	XLOC_000111,	NA	NA	NA
1	7489482	7491458	XLOC_000111,	NA	NA	NA	XLOC_000111,	NA	NA	XLOC_000111,XLOC_001970,
1	7494862	7495192	XLOC_001970,	NA	NA	NA	NA	NA	XLOC_000111,XLOC_001970,	XLOC_000111,XLOC_001970,
1	7495384	7495836	XLOC_001970,	NA	NA	NA	NA	NA	XLOC_000111,XLOC_001970,	XLOC_000111,XLOC_001970,
1	7496142	7496398	NA	XLOC_001970,	NA	NA	NA	NA	NA	XLOC_000111,XLOC_001970,
1	7505675	7505967	XLOC_001970,	NA	NA	NA	NA	NA	NA	XLOC_001970,
1	7522062	7523175	XLOC_001970,	NA	XLOC_001970,	XLOC_001970,	XLOC_001970,	NA	NA	NA
1	7528314	7528776	NA	NA	NA	NA	NA	NA	NA	NA
1	7542260	7542846	NA	NA	NA	NA	NA	NA	NA	NA
1	7556501	7556719	XLOC_000112,	NA	XLOC_000112,	XLOC_000112,	XLOC_000112,	NA	NA	NA
1	7556768	7557050	XLOC_000112,	NA	NA	XLOC_000112,	XLOC_000112,	NA	NA	NA
1	7597525	7597657	NA	XLOC_000112,	NA	NA	NA	NA	NA	NA
1	7598486	7598621	NA	XLOC_000112,	NA	NA	NA	NA	NA	NA
1	7614429	7614681	NA	XLOC_000112,	NA	XLOC_000112,	XLOC_000112,	NA	NA	NA
1	7623177	7623673	XLOC_000112,	NA	NA	NA	NA	NA	NA	NA
1	7623803	7624009	NA	XLOC_000112,	NA	NA	NA	NA	NA	NA
1	7636259	7636450	NA	XLOC_000112,	NA	NA	NA	NA	NA	NA
1	7666364	7666619	NA	NA	NA	NA	NA	NA	NA	NA
1	7683728	7684256	NA	NA	NA	NA	NA	NA	NA	NA
1	7693442	7693913	NA	NA	NA	NA	NA	NA	NA	NA
1	7709608	7709936	NA	NA	NA	NA	NA	NA	NA	NA
1	7744882	7745271	NA	NA	NA	NA	NA	NA	NA	NA
1	7747122	7747483	NA	NA	NA	NA	NA	NA	NA	NA
1	7763172	7763374	NA	NA	NA	NA	NA	NA	NA	NA
1	7770187	7770329	NA	NA	NA	NA	NA	NA	NA	NA
1	7778816	7779192	NA	NA	NA	NA	NA	NA	NA	NA
1	7793512	7793697	NA	NA	NA	NA	NA	NA	NA	NA
1	7800389	7800666	NA	NA	NA	NA	NA	NA	NA	NA
1	7803319	7803765	NA	NA	NA	NA	NA	NA	NA	NA
1	7809092	7809660	NA	NA	NA	NA	NA	NA	NA	NA
1	7817075	7817308	NA	NA	NA	NA	NA	NA	NA	NA
1	7818284	7818565	NA	NA	NA	NA	NA	NA	NA	NA
1	7819048	7819272	NA	NA	NA	NA	NA	NA	NA	NA
1	7822315	7822448	NA	NA	NA	NA	NA	NA	NA	NA
1	7830667	7830913	NA	NA	NA	NA	NA	NA	NA	NA
1	7832936	7833485	NA	NA	NA	NA	NA	NA	NA	NA
1	7839076	7839319	NA	NA	NA	NA	NA	NA	NA	NA
1	7839647	7839953	NA	NA	NA	NA	NA	NA	NA	NA
1	7840478	7840815	NA	NA	NA	NA	NA	NA	NA	NA
1	7843188	7843462	NA	NA	NA	NA	NA	NA	NA	NA
1	7848504	7848847	NA	NA	NA	NA	NA	NA	NA	NA
1	7854960	7855514	NA	NA	NA	NA	NA	NA	NA	NA
1	7860302	7861016	NA	NA	NA	NA	NA	NA	NA	NA
1	7861149	7861291	NA	NA	NA	NA	NA	NA	NA	NA
1	7862524	7862983	NA	NA	NA	NA	NA	NA	NA	NA
1	7863569	7864137	NA	NA	NA	NA	NA	NA	NA	NA
1	7864299	7864968	NA	NA	NA	NA	NA	NA	NA	NA
1	7883633	7883781	NA	NA	NA	NA	NA	NA	NA	NA
1	7887346	7887511	NA	NA	NA	NA	NA	NA	NA	NA
1	7896063	7896727	NA	NA	NA	NA	NA	NA	NA	NA
1	7901170	7901309	NA	NA	NA	NA	NA	NA	NA	NA
1	7901918	7902502	NA	NA	NA	NA	NA	NA	NA	NA
1	7902575	7902853	NA	NA	NA	NA	NA	NA	NA	NA
1	7904959	7905092	NA	NA	NA	NA	NA	NA	NA	NA
1	7914234	7914467	NA	NA	NA	NA	NA	NA	NA	NA
1	7914529	7914735	NA	NA	NA	NA	NA	NA	NA	NA
1	7915191	7915380	NA	NA	NA	NA	NA	NA	NA	NA
1	7923297	7923526	NA	NA	NA	NA	NA	NA	NA	NA
1	7929563	7929888	NA	NA	NA	NA	NA	NA	NA	NA
1	7931071	7931375	NA	NA	NA	NA	NA	NA	NA	NA
1	7940121	7940416	NA	NA	NA	NA	NA	NA	NA	NA
1	7949708	7949877	NA	NA	NA	NA	NA	NA	NA	NA
1	7952910	7953418	NA	NA	NA	NA	NA	NA	NA	NA
1	7960090	7960504	NA	NA	NA	NA	NA	NA	NA	NA
1	7968643	7969183	NA	NA	NA	NA	NA	NA	NA	NA
1	7969731	7969901	NA	NA	NA	NA	NA	NA	NA	NA
1	7976704	7976862	NA	NA	NA	NA	NA	NA	NA	NA
1	7984930	7985111	NA	NA	NA	NA	NA	NA	NA	NA
1	7990115	7990350	NA	NA	NA	NA	NA	NA	NA	NA
1	7993663	7993803	NA	NA	NA	NA	NA	NA	NA	NA
1	8000313	8000612	NA	NA	NA	NA	NA	NA	NA	NA
1	8001706	8002099	NA	NA	NA	NA	NA	NA	NA	NA
1	8014569	8014922	NA	NA	NA	NA	NA	NA	NA	NA
1	8026143	8026677	NA	NA	NA	NA	NA	NA	NA	NA
1	8034994	8035134	NA	NA	NA	NA	NA	NA	NA	NA
1	8036849	8037026	NA	NA	NA	NA	NA	NA	NA	NA
1	8037218	8037375	NA	NA	NA	NA	NA	NA	NA	NA
1	8041008	8041170	NA	NA	NA	NA	NA	NA	NA	NA
1	8042799	8042950	NA	NA	NA	NA	NA	NA	NA	NA
1	8043737	8044122	NA	NA	NA	NA	NA	NA	NA	NA
1	8044335	8044720	NA	NA	NA	NA	NA	NA	NA	NA
1	8057277	8057720	NA	NA	NA	NA	NA	NA	NA	NA
1	8072729	8072979	NA	NA	NA	NA	NA	NA	NA	NA
1	8073008	8073842	NA	NA	NA	NA	NA	NA	NA	NA
1	8074920	8075187	NA	NA	NA	NA	NA	NA	NA	NA
1	8080630	8080938	NA	NA	NA	NA	NA	NA	NA	NA
1	8088394	8088987	NA	NA	NA	NA	NA	NA	NA	NA
1	8089084	8089420	NA	NA	NA	NA	NA	NA	NA	NA
1	8100407	8100569	NA	NA	NA	NA	NA	NA	NA	NA
1	8101502	8101858	NA	NA	NA	NA	NA	NA	NA	NA
1	8102017	8102447	NA	NA	NA	NA	NA	NA	NA	NA
1	8115599	8115908	NA	NA	NA	NA	NA	NA	NA	NA
1	8121251	8121420	NA	NA	NA	NA	NA	NA	NA	NA
1	8122594	8123352	NA	NA	NA	NA	NA	NA	NA	NA
1	8124195	8124394	NA	NA	NA	NA	NA	NA	NA	NA
1	8136167	8136613	NA	NA	NA	NA	NA	NA	NA	NA
1	8138470	8138991	NA	NA	NA	NA	NA	NA	NA	NA
1	8144582	8144972	NA	NA	NA	NA	NA	NA	NA	NA
1	8146076	8146432	NA	NA	NA	NA	NA	NA	NA	NA
1	8150928	8151278	NA	NA	NA	NA	NA	NA	NA	NA
1	8157485	8157803	NA	NA	NA	NA	NA	NA	NA	NA
1	8161698	8161860	NA	NA	NA	NA	NA	NA	NA	NA
1	8164099	8164520	NA	NA	NA	NA	NA	NA	NA	NA
1	8166539	8166697	NA	NA	NA	NA	NA	NA	NA	NA
1	8175076	8175693	NA	NA	NA	NA	NA	NA	NA	NA
1	8181388	8182003	NA	NA	NA	NA	NA	NA	NA	NA
1	8187084	8187437	NA	NA	NA	NA	NA	NA	NA	NA
1	8187482	8188305	NA	NA	NA	NA	NA	NA	NA	NA
1	8192044	8192302	NA	NA	NA	NA	NA	NA	NA	NA
1	8199243	8199788	NA	NA	NA	NA	NA	NA	NA	NA
1	8200568	8201280	NA	NA	NA	NA	NA	NA	NA	NA
1	8204177	8204873	NA	NA	NA	NA	NA	NA	NA	NA
1	8205001	8205153	NA	NA	NA	NA	NA	NA	NA	NA
1	8205973	8206349	NA	NA	NA	NA	NA	NA	NA	NA
1	8206467	8206838	NA	NA	NA	NA	NA	NA	NA	NA
1	8207763	8208080	NA	NA	NA	NA	NA	NA	NA	NA
1	8214843	8215009	NA	NA	NA	NA	NA	NA	NA	NA
1	8216421	8216651	NA	NA	NA	NA	NA	NA	NA	NA
1	8233554	8233720	NA	NA	NA	NA	NA	NA	NA	NA
1	8235728	8236166	NA	NA	NA	NA	NA	NA	NA	NA
1	8241984	8242220	NA	NA	NA	NA	NA	NA	NA	NA
1	8242954	8243183	NA	NA	NA	NA	NA	NA	NA	NA
1	8249439	8249784	NA	NA	NA	NA	NA	NA	NA	NA
1	8249934	8250528	NA	NA	NA	NA	NA	NA	NA	NA
1	8251981	8252167	NA	NA	NA	NA	NA	NA	NA	NA
1	8257554	8257925	NA	NA	NA	NA	NA	NA	NA	NA
1	8261103	8261619	NA	NA	NA	NA	NA	NA	NA	NA
1	8268920	8269187	NA	NA	NA	NA	NA	NA	NA	NA
1	8279678	8279880	NA	NA	NA	NA	NA	NA	NA	NA
1	8281257	8281627	NA	NA	NA	NA	NA	NA	NA	NA
1	8284036	8284583	NA	NA	NA	NA	NA	NA	NA	NA
1	8287750	8287960	NA	NA	NA	NA	NA	NA	NA	NA
1	8300541	8301056	NA	NA	NA	NA	NA	NA	NA	NA
1	8305859	8305993	NA	NA	NA	NA	XLOC_000114,	NA	NA	NA
1	8306695	8306862	NA	NA	NA	NA	XLOC_000114,	NA	NA	NA
1	8310039	8310810	XLOC_000114,	NA	XLOC_000114,	XLOC_000114,	XLOC_000114,	NA	NA	NA
1	8323767	8323922	NA	XLOC_000114,	NA	NA	NA	NA	NA	NA
1	8324512	8324643	NA	XLOC_000114,	NA	NA	NA	NA	NA	NA
1	8327923	8328315	NA	XLOC_000114,	NA	NA	NA	NA	NA	NA
1	8334224	8334839	NA	XLOC_000114,	NA	NA	NA	NA	NA	NA
1	8344606	8344847	NA	XLOC_000114,	NA	NA	NA	NA	NA	NA
1	8344988	8345356	NA	XLOC_000114,	NA	NA	NA	NA	NA	NA
1	8346432	8346621	NA	XLOC_000114,	NA	NA	NA	NA	NA	NA
1	8354134	8354470	NA	XLOC_000114,	NA	NA	NA	NA	NA	NA
1	8364053	8364421	NA	XLOC_000114,	NA	NA	NA	NA	NA	NA
1	8373247	8373800	NA	XLOC_000114,	NA	NA	NA	NA	NA	NA
1	8394892	8396330	NA	XLOC_000114,	NA	NA	NA	NA	NA	NA
1	8397313	8397677	NA	XLOC_000114,	NA	NA	NA	NA	NA	NA
1	8397949	8398194	NA	XLOC_000114,	NA	NA	NA	NA	NA	NA
1	8399453	8399690	NA	XLOC_000114,	NA	NA	NA	NA	NA	NA
1	8403619	8403843	NA	XLOC_000114,	NA	NA	NA	NA	NA	NA
1	8404862	8405075	NA	XLOC_000114,	NA	NA	NA	NA	NA	NA
1	8423337	8423531	NA	XLOC_000114,	NA	NA	NA	NA	NA	NA
1	8428097	8428309	NA	XLOC_000114,	NA	NA	NA	NA	NA	NA
1	8435885	8436041	NA	XLOC_000114,	NA	NA	NA	NA	NA	NA
1	8436370	8436555	NA	XLOC_000114,	NA	NA	NA	NA	NA	NA
1	8448616	8448774	NA	XLOC_000114,	NA	NA	NA	NA	NA	XLOC_000114,
1	8454923	8455095	NA	NA	NA	NA	NA	NA	NA	XLOC_000114,
1	8459563	8459800	NA	NA	NA	NA	NA	NA	NA	NA
1	8462690	8463036	NA	NA	NA	NA	NA	NA	NA	NA
1	8465926	8466106	NA	NA	NA	NA	NA	NA	NA	NA
1	8466733	8467127	NA	NA	NA	NA	NA	NA	NA	NA
1	8472022	8472242	NA	NA	NA	NA	NA	NA	NA	NA
1	8475756	8476359	NA	NA	NA	NA	NA	NA	NA	NA
1	8491381	8491754	NA	NA	NA	NA	NA	NA	NA	NA
1	8500229	8501439	NA	NA	NA	NA	NA	NA	NA	NA
1	8504412	8504563	NA	NA	NA	NA	NA	NA	NA	NA
1	8508009	8508208	NA	NA	NA	NA	NA	NA	NA	NA
1	8508416	8508776	NA	NA	NA	NA	NA	NA	NA	NA
1	8512337	8513404	NA	NA	NA	NA	NA	NA	NA	NA
1	8514050	8514328	NA	NA	NA	NA	NA	NA	NA	NA
1	8514487	8515391	NA	NA	NA	NA	NA	NA	NA	NA
1	8538500	8538725	NA	NA	NA	NA	NA	NA	NA	NA
1	8539586	8539904	NA	NA	NA	NA	NA	NA	NA	NA
1	8540198	8540885	NA	NA	NA	NA	NA	NA	NA	NA
1	8541885	8542018	NA	NA	NA	NA	NA	NA	NA	NA
1	8545464	8545735	NA	NA	NA	NA	NA	NA	NA	NA
1	8552583	8552795	NA	NA	NA	NA	NA	NA	NA	NA
1	8560091	8560263	NA	NA	NA	NA	NA	NA	NA	NA
1	8561442	8561771	NA	NA	NA	NA	NA	NA	NA	NA
1	8568668	8568834	NA	NA	NA	NA	NA	NA	NA	NA
1	8574786	8575090	NA	NA	NA	NA	NA	NA	NA	NA
1	8576163	8576439	NA	NA	NA	NA	NA	NA	NA	NA
1	8583017	8583196	NA	NA	NA	NA	NA	NA	NA	NA
1	8585226	8585426	NA	NA	NA	NA	NA	NA	NA	NA
1	8587561	8588262	NA	NA	NA	NA	NA	NA	NA	NA
1	8594712	8594967	NA	NA	NA	NA	NA	NA	NA	NA
1	8595117	8595293	NA	NA	NA	NA	NA	NA	NA	NA
1	8603156	8603288	NA	NA	NA	NA	NA	NA	NA	NA
1	8610989	8611161	NA	NA	NA	NA	NA	NA	NA	NA
1	8614402	8614578	NA	NA	NA	NA	NA	NA	NA	NA
1	8618550	8618776	NA	NA	NA	NA	NA	NA	NA	NA
1	8623290	8623503	NA	NA	NA	NA	NA	NA	NA	NA
1	8624122	8624725	NA	NA	NA	NA	NA	NA	NA	NA
1	8629042	8629543	NA	NA	NA	NA	NA	NA	NA	NA
1	8642038	8642476	NA	NA	NA	NA	NA	NA	NA	NA
1	8645472	8645805	NA	NA	NA	NA	NA	NA	NA	NA
1	8647280	8647408	NA	NA	NA	NA	NA	NA	NA	NA
1	8648063	8648204	NA	NA	NA	NA	NA	NA	NA	NA
1	8652027	8652208	NA	NA	NA	NA	NA	NA	NA	NA
1	8653022	8653545	NA	NA	NA	NA	NA	NA	NA	NA
1	8673640	8674124	NA	NA	NA	NA	NA	NA	NA	NA
1	8675933	8676076	NA	NA	NA	NA	NA	NA	NA	NA
1	8683611	8683883	NA	NA	NA	NA	NA	NA	NA	NA
1	8686963	8688371	NA	NA	NA	NA	NA	NA	NA	NA
1	8689070	8689310	NA	NA	NA	NA	NA	NA	NA	NA
1	8705149	8705295	NA	NA	NA	NA	NA	NA	NA	NA
1	8708030	8708375	NA	NA	NA	NA	NA	NA	NA	NA
1	8708475	8708674	NA	NA	NA	NA	NA	NA	NA	NA
1	8710312	8710610	NA	NA	NA	NA	NA	NA	NA	NA
1	8715352	8715618	NA	NA	NA	NA	NA	NA	NA	NA
1	8723650	8723845	NA	NA	NA	NA	NA	NA	NA	NA
1	8726338	8727027	NA	NA	NA	NA	NA	NA	NA	NA
1	8727811	8727964	NA	NA	NA	NA	NA	NA	NA	NA
1	8733753	8734358	NA	NA	NA	NA	NA	NA	NA	NA
1	8734684	8735132	NA	NA	NA	NA	NA	NA	NA	NA
1	8736058	8736220	NA	NA	NA	NA	NA	NA	NA	NA
1	8741368	8742004	NA	NA	NA	NA	NA	NA	NA	NA
1	8747030	8747255	NA	NA	NA	NA	NA	NA	NA	NA
1	8761363	8761728	NA	NA	NA	NA	NA	NA	NA	NA
1	8763611	8763960	NA	NA	NA	NA	NA	NA	NA	NA
1	8764168	8764470	NA	NA	NA	NA	NA	NA	NA	NA
1	8770492	8770819	NA	NA	NA	NA	NA	NA	NA	NA
1	8789398	8789720	NA	NA	NA	NA	NA	NA	NA	NA
1	8790560	8791291	NA	NA	NA	NA	NA	NA	NA	NA
1	8798857	8799008	NA	NA	NA	NA	NA	NA	NA	NA
1	8799138	8799491	NA	NA	NA	NA	NA	NA	NA	NA
1	8806249	8806487	NA	NA	NA	NA	NA	NA	NA	NA
1	8807243	8807457	NA	NA	NA	NA	NA	NA	NA	NA
1	8810650	8811618	NA	NA	NA	NA	NA	NA	NA	NA
1	8816726	8816962	NA	NA	NA	NA	NA	NA	NA	NA
1	8830768	8831474	NA	XLOC_000115,	NA	NA	NA	NA	NA	NA
1	8831666	8831886	NA	XLOC_000115,	NA	NA	NA	NA	NA	NA
1	8841275	8841414	NA	XLOC_000115,	NA	NA	NA	NA	NA	NA
1	8842265	8842490	NA	XLOC_000115,	NA	NA	NA	NA	NA	NA
1	8842692	8842845	NA	XLOC_000115,	NA	NA	NA	NA	NA	NA
1	8847141	8847746	NA	XLOC_000115,	NA	NA	NA	NA	NA	NA
1	8856527	8856658	NA	XLOC_000115,	NA	NA	NA	NA	NA	NA
1	8863530	8863696	NA	XLOC_000115,	NA	NA	NA	NA	NA	NA
1	8866897	8867111	NA	XLOC_000115,	NA	NA	NA	NA	NA	NA
1	8873246	8873787	NA	XLOC_000115,	NA	NA	NA	NA	NA	NA
1	8880886	8881229	NA	XLOC_000115,	NA	NA	NA	NA	NA	NA
1	8881872	8882076	NA	XLOC_000115,	NA	NA	NA	NA	NA	NA
1	8884726	8885431	NA	XLOC_000115,	NA	NA	NA	NA	NA	NA
1	8886241	8886413	NA	XLOC_000115,	NA	NA	NA	NA	NA	NA
1	8893391	8893751	NA	XLOC_000115,	NA	NA	NA	NA	NA	NA
1	8898517	8898691	NA	XLOC_000115,	NA	NA	NA	NA	NA	NA
1	8899795	8900118	NA	XLOC_000115,	NA	NA	NA	NA	NA	NA
1	8901215	8901343	NA	XLOC_000115,	NA	NA	NA	NA	NA	NA
1	8909094	8909734	NA	XLOC_000115,	NA	NA	NA	NA	NA	NA
1	8911221	8911565	NA	XLOC_000115,	NA	NA	NA	NA	NA	NA
1	8914508	8914814	NA	XLOC_000115,	NA	NA	NA	NA	NA	NA
1	8918962	8919232	NA	XLOC_000115,	NA	NA	NA	NA	NA	NA
1	8926008	8926314	NA	XLOC_000115,	NA	NA	NA	NA	NA	NA
1	8931094	8931249	NA	XLOC_000115,	NA	NA	NA	NA	NA	NA
1	8938545	8939087	NA	XLOC_000115,	NA	NA	NA	NA	NA	NA
1	8948035	8948200	NA	XLOC_000115,	NA	NA	NA	NA	NA	NA
1	8959985	8960900	NA	XLOC_000115,	NA	NA	NA	NA	NA	NA
1	8963587	8963724	NA	XLOC_000115,	NA	NA	NA	NA	NA	NA
1	8970292	8970945	NA	XLOC_000115,	NA	NA	NA	NA	NA	NA
1	8971185	8971759	NA	XLOC_000115,	NA	NA	NA	NA	NA	NA
1	8975280	8975429	NA	XLOC_000115,	NA	NA	NA	NA	NA	NA
1	8981279	8981416	NA	XLOC_000115,	NA	NA	NA	NA	NA	NA
1	8985964	8986138	NA	XLOC_000115,	NA	NA	NA	NA	NA	NA
1	8986924	8987162	XLOC_000115,	NA	NA	NA	NA	NA	NA	NA
1	8996129	8996358	XLOC_000115,	NA	NA	NA	NA	NA	NA	XLOC_000115,
1	9014648	9014854	NA	NA	NA	NA	NA	NA	NA	NA
1	9015001	9015430	NA	NA	NA	NA	NA	NA	NA	NA
1	9019824	9020890	NA	NA	NA	NA	NA	NA	NA	NA
1	9029842	9030001	NA	NA	NA	NA	NA	NA	NA	NA
1	9031478	9031612	NA	NA	NA	NA	NA	NA	NA	NA
1	9034225	9034870	NA	NA	NA	NA	NA	NA	NA	NA
1	9036531	9036660	NA	NA	NA	NA	NA	NA	NA	NA
1	9039645	9040122	NA	NA	NA	NA	NA	NA	NA	NA
1	9041858	9042134	NA	NA	NA	NA	NA	NA	NA	NA
1	9048663	9048878	NA	NA	NA	NA	NA	NA	NA	NA
1	9050709	9050943	NA	NA	NA	NA	NA	NA	NA	NA
1	9051642	9052211	NA	NA	NA	NA	NA	NA	NA	NA
1	9054798	9055018	NA	NA	NA	NA	NA	NA	NA	NA
1	9060503	9060682	NA	NA	NA	NA	NA	NA	NA	NA
1	9073283	9073656	NA	NA	NA	NA	NA	NA	NA	NA
1	9079353	9079637	NA	NA	NA	NA	NA	NA	NA	NA
1	9089557	9089696	NA	NA	NA	NA	NA	NA	NA	NA
1	9098245	9098665	NA	NA	NA	NA	NA	NA	NA	NA
1	9101324	9101527	NA	NA	NA	NA	NA	NA	NA	NA
1	9110276	9110630	NA	NA	NA	NA	NA	NA	NA	NA
1	9130214	9130411	NA	NA	NA	NA	NA	NA	NA	NA
1	9132334	9132569	NA	NA	NA	NA	NA	NA	NA	NA
1	9134437	9134822	NA	NA	NA	NA	NA	NA	NA	NA
1	9135203	9135631	NA	NA	NA	NA	NA	NA	NA	NA
1	9136886	9137193	NA	NA	NA	NA	NA	NA	NA	NA
1	9145914	9146203	NA	NA	NA	NA	NA	NA	NA	NA
1	9146602	9146738	NA	NA	NA	NA	NA	NA	NA	NA
1	9146958	9149764	NA	NA	NA	NA	NA	NA	NA	NA
1	9157470	9157780	NA	NA	NA	NA	NA	NA	NA	NA
1	9160086	9160459	NA	NA	NA	NA	NA	NA	NA	NA
1	9160536	9160799	NA	NA	NA	NA	NA	NA	NA	NA
1	9187831	9188102	NA	NA	NA	NA	NA	NA	NA	NA
1	9198087	9198251	NA	NA	NA	NA	NA	NA	NA	NA
1	9203097	9204004	NA	NA	NA	NA	NA	NA	NA	NA
1	9221854	9222732	NA	NA	NA	NA	NA	NA	NA	NA
1	9230584	9231026	NA	NA	NA	NA	NA	NA	NA	NA
1	9231622	9231752	NA	NA	NA	NA	NA	NA	NA	NA
1	9235128	9235356	NA	NA	NA	NA	NA	NA	NA	NA
1	9245565	9246155	NA	NA	NA	NA	NA	NA	NA	NA
1	9270267	9270567	NA	NA	NA	NA	NA	NA	NA	NA
1	9270723	9271238	NA	NA	NA	NA	NA	NA	NA	NA
1	9277411	9277861	NA	NA	NA	NA	NA	NA	NA	NA
1	9279736	9279942	NA	NA	NA	NA	NA	NA	NA	NA
1	9285945	9286082	NA	NA	NA	NA	NA	NA	NA	NA
1	9286940	9287216	NA	NA	NA	NA	NA	NA	NA	NA
1	9288125	9288757	NA	NA	NA	NA	NA	NA	NA	NA
1	9314094	9314238	NA	NA	NA	NA	NA	NA	NA	NA
1	9314749	9315122	NA	NA	NA	NA	NA	NA	NA	NA
1	9335498	9335916	NA	NA	NA	NA	NA	NA	NA	NA
1	9342264	9342604	NA	NA	NA	NA	NA	NA	NA	NA
1	9343403	9343601	NA	NA	NA	NA	NA	NA	NA	NA
1	9355876	9356056	NA	NA	NA	NA	NA	NA	NA	NA
1	9358666	9358848	NA	NA	NA	NA	NA	NA	NA	NA
1	9360486	9360665	NA	NA	NA	NA	NA	NA	NA	NA
1	9362311	9363050	NA	NA	NA	NA	NA	NA	NA	NA
1	9364286	9364468	NA	NA	NA	NA	NA	NA	NA	NA
1	9369269	9369929	NA	NA	NA	NA	NA	NA	NA	NA
1	9378434	9379074	NA	NA	NA	NA	NA	NA	NA	NA
1	9383224	9383361	NA	NA	NA	NA	NA	NA	NA	NA
1	9383381	9383795	NA	NA	NA	NA	NA	NA	NA	NA
1	9388581	9388710	NA	NA	NA	NA	NA	NA	NA	NA
1	9391421	9391730	NA	NA	NA	NA	NA	NA	NA	NA
1	9403474	9403702	NA	NA	NA	NA	NA	NA	NA	NA
1	9405626	9405817	NA	NA	NA	NA	NA	NA	NA	NA
1	9410944	9411186	NA	NA	NA	NA	NA	NA	NA	NA
1	9413596	9413964	NA	NA	NA	NA	NA	NA	NA	NA
1	9417413	9417607	NA	NA	NA	NA	NA	NA	NA	NA
1	9453341	9453904	NA	NA	NA	NA	NA	NA	NA	NA
1	9453945	9454590	NA	NA	NA	NA	NA	NA	NA	NA
1	9454884	9455395	NA	NA	NA	NA	NA	NA	NA	NA
1	9456599	9457107	NA	NA	NA	NA	NA	NA	NA	NA
1	9464900	9465315	NA	NA	NA	NA	NA	NA	NA	NA
1	9465446	9465596	NA	NA	NA	NA	NA	NA	NA	NA
1	9474984	9475204	NA	NA	NA	NA	NA	NA	NA	NA
1	9476341	9476508	NA	NA	NA	NA	NA	NA	NA	NA
1	9479697	9480152	NA	NA	NA	NA	NA	NA	NA	NA
1	9480445	9480747	NA	NA	NA	NA	NA	NA	NA	NA
1	9482446	9482656	NA	NA	NA	NA	NA	NA	NA	NA
1	9486418	9486864	NA	NA	NA	NA	NA	NA	NA	NA
1	9507263	9507656	NA	NA	NA	NA	NA	NA	NA	NA
1	9509729	9510144	NA	NA	NA	NA	NA	NA	NA	NA
1	9517166	9518247	NA	NA	NA	NA	NA	NA	NA	NA
1	9524566	9524860	NA	NA	NA	NA	NA	NA	NA	NA
1	9531932	9532307	NA	NA	NA	NA	NA	NA	NA	NA
1	9538990	9539852	NA	NA	NA	NA	NA	NA	NA	NA
1	9540717	9541007	NA	NA	NA	NA	NA	NA	NA	NA
1	9552047	9552870	NA	NA	NA	NA	NA	NA	NA	NA
1	9553229	9553388	NA	NA	NA	NA	NA	NA	NA	NA
1	9557529	9557925	NA	NA	NA	NA	NA	NA	NA	NA
1	9563630	9563834	NA	NA	NA	NA	NA	NA	NA	NA
1	9579076	9579422	NA	NA	NA	NA	NA	NA	NA	NA
1	9585255	9585463	NA	NA	NA	NA	NA	NA	NA	NA
1	9586942	9587262	NA	NA	NA	NA	NA	NA	NA	NA
1	9589391	9589737	NA	NA	NA	NA	NA	NA	NA	NA
1	9590939	9591319	NA	NA	NA	NA	NA	NA	NA	NA
1	9591858	9592060	NA	NA	NA	NA	NA	NA	NA	NA
1	9598387	9598763	NA	NA	NA	NA	NA	NA	NA	NA
1	9599420	9599921	NA	NA	NA	NA	NA	NA	NA	NA
1	9604824	9605782	NA	NA	NA	NA	NA	NA	NA	NA
1	9606023	9606161	NA	NA	NA	NA	NA	NA	NA	NA
1	9617219	9617465	NA	NA	NA	NA	NA	NA	NA	NA
1	9631786	9632299	NA	NA	NA	NA	NA	NA	NA	NA
1	9632559	9632749	NA	NA	NA	NA	NA	NA	NA	NA
1	9636625	9637022	NA	NA	NA	NA	NA	NA	NA	NA
1	9667211	9667629	NA	NA	NA	NA	NA	NA	NA	NA
1	9670391	9670529	NA	NA	NA	NA	NA	NA	NA	NA
1	9677623	9678253	NA	NA	NA	NA	NA	NA	NA	NA
1	9678273	9678659	NA	NA	NA	NA	NA	NA	NA	NA
1	9679239	9679467	NA	NA	NA	NA	NA	NA	NA	NA
1	9688639	9688782	NA	NA	NA	NA	NA	NA	NA	NA
1	9698593	9698727	NA	NA	NA	NA	NA	NA	NA	NA
1	9698996	9699216	NA	NA	NA	NA	NA	NA	NA	NA
1	9699250	9699749	NA	NA	NA	NA	NA	NA	NA	NA
1	9701856	9702191	NA	NA	NA	NA	NA	NA	NA	NA
1	9705102	9705556	NA	NA	NA	NA	NA	NA	NA	NA
1	9710633	9710886	NA	NA	NA	NA	NA	NA	NA	NA
1	9719913	9720108	NA	NA	NA	NA	NA	NA	NA	NA
1	9732062	9732350	NA	NA	NA	NA	NA	NA	NA	NA
1	9732417	9733882	NA	NA	NA	NA	NA	NA	NA	NA
1	9746455	9747059	NA	NA	NA	NA	NA	NA	NA	NA
1	9751627	9751882	NA	NA	NA	NA	NA	NA	NA	NA
1	9751920	9752171	NA	NA	NA	NA	NA	NA	NA	NA
1	9759312	9759697	NA	NA	NA	NA	NA	NA	NA	NA
1	9763632	9763768	NA	NA	NA	NA	NA	NA	NA	NA
1	9771198	9771518	NA	NA	NA	NA	NA	NA	NA	NA
1	9777003	9777137	NA	NA	NA	NA	NA	NA	NA	NA
1	9790737	9790896	NA	NA	NA	NA	NA	NA	NA	NA
1	9791455	9791602	NA	NA	NA	NA	NA	NA	NA	NA
1	9794624	9794840	NA	NA	NA	NA	NA	NA	NA	NA
1	9795187	9795568	NA	NA	NA	NA	NA	NA	NA	NA
1	9805126	9805532	NA	NA	NA	NA	NA	NA	NA	NA
1	9814658	9815328	NA	NA	NA	NA	NA	NA	NA	NA
1	9822094	9822265	NA	NA	NA	NA	NA	NA	NA	NA
1	9831549	9831945	NA	NA	NA	NA	NA	NA	NA	NA
1	9834252	9834640	NA	NA	NA	NA	NA	NA	NA	NA
1	9834689	9834874	NA	NA	NA	NA	NA	NA	NA	NA
1	9840191	9840377	NA	NA	NA	NA	NA	NA	NA	NA
1	9840589	9840886	NA	NA	NA	NA	NA	NA	NA	NA
1	9849962	9850189	NA	NA	NA	NA	NA	NA	NA	NA
1	9851570	9851910	NA	NA	NA	NA	NA	NA	NA	NA
1	9854415	9854587	NA	NA	NA	NA	NA	NA	NA	NA
1	9857483	9858200	NA	NA	NA	NA	NA	NA	NA	NA
1	9862369	9863048	NA	NA	NA	NA	NA	NA	NA	NA
1	9868049	9868621	NA	NA	NA	NA	NA	NA	NA	NA
1	9872693	9873335	NA	NA	NA	NA	NA	NA	NA	NA
1	9897811	9898071	NA	NA	NA	NA	NA	NA	NA	NA
1	9898214	9898370	NA	NA	NA	NA	NA	NA	NA	NA
1	9903200	9903518	NA	NA	NA	NA	NA	NA	NA	NA
1	9905026	9905416	NA	NA	NA	NA	NA	NA	NA	NA
1	9905437	9905625	NA	NA	NA	NA	NA	NA	NA	NA
1	9910487	9910734	NA	NA	NA	NA	NA	NA	NA	NA
1	9912856	9912983	NA	NA	NA	NA	NA	NA	NA	NA
1	9915064	9915666	NA	NA	NA	NA	NA	NA	NA	NA
1	9918828	9919735	NA	NA	NA	NA	NA	NA	NA	NA
1	9927010	9927175	NA	NA	NA	NA	NA	NA	NA	NA
1	9932601	9932737	NA	NA	NA	NA	NA	NA	NA	NA
1	9946098	9946497	NA	NA	NA	NA	NA	NA	NA	NA
1	9954431	9955185	NA	NA	NA	NA	NA	NA	NA	NA
1	9961584	9962168	NA	NA	NA	NA	NA	NA	NA	NA
1	9963078	9963312	NA	NA	NA	NA	NA	NA	NA	NA
1	9964406	9964594	NA	NA	NA	NA	NA	NA	NA	NA
1	9964930	9965203	NA	NA	NA	NA	NA	NA	NA	NA
1	9967513	9967765	NA	NA	NA	NA	NA	NA	NA	NA
1	9972338	9972576	NA	NA	NA	NA	NA	NA	NA	NA
1	9983730	9984053	NA	NA	NA	NA	NA	NA	NA	NA
1	9989879	9990052	NA	NA	NA	NA	NA	NA	NA	NA
1	9998654	9999327	NA	NA	NA	NA	NA	NA	NA	NA
1	10000946	10001118	NA	NA	NA	NA	NA	NA	NA	NA
1	10002147	10002291	NA	NA	NA	NA	NA	NA	NA	NA
1	10003438	10003587	NA	NA	NA	NA	NA	NA	NA	NA
1	10006295	10006938	NA	NA	NA	NA	NA	NA	NA	NA
1	10008519	10008651	NA	NA	NA	NA	NA	NA	NA	NA
1	10008897	10009218	NA	NA	NA	NA	NA	NA	NA	NA
1	10013060	10013316	NA	NA	NA	NA	NA	NA	NA	NA
1	10013504	10014030	NA	NA	NA	NA	NA	NA	NA	NA
1	10014724	10015039	NA	NA	NA	NA	NA	NA	NA	NA
1	10016009	10016187	NA	NA	NA	NA	NA	NA	NA	NA
1	10021498	10021818	NA	NA	NA	NA	NA	NA	NA	NA
1	10026180	10026402	NA	NA	NA	NA	NA	NA	NA	NA
1	10033790	10033929	NA	NA	NA	NA	NA	NA	NA	NA
1	10034819	10035061	NA	NA	NA	NA	NA	NA	NA	NA
1	10035754	10036002	NA	NA	NA	NA	NA	NA	NA	NA
1	10040124	10040309	NA	NA	NA	NA	NA	NA	NA	NA
1	10044520	10044734	NA	NA	NA	NA	NA	NA	NA	NA
1	10047510	10047741	NA	NA	NA	NA	NA	NA	NA	NA
1	10062336	10062771	NA	NA	NA	NA	NA	NA	NA	NA
1	10075768	10076004	NA	NA	NA	NA	NA	NA	NA	NA
1	10081794	10082189	NA	NA	NA	NA	NA	NA	NA	NA
1	10089008	10089571	NA	NA	NA	NA	NA	NA	NA	NA
1	10091973	10092132	NA	NA	NA	NA	NA	NA	NA	NA
1	10100246	10100536	NA	NA	NA	NA	NA	NA	NA	NA
1	10102380	10102623	NA	NA	NA	NA	NA	NA	NA	NA
1	10109834	10110007	NA	NA	NA	NA	NA	NA	NA	NA
1	10112568	10112918	NA	NA	NA	NA	NA	NA	NA	NA
1	10113573	10114043	NA	NA	NA	NA	NA	NA	NA	NA
1	10116651	10116782	NA	NA	NA	NA	NA	NA	NA	NA
1	10117525	10117888	NA	NA	NA	NA	NA	NA	NA	NA
1	10121536	10121738	NA	NA	NA	NA	NA	NA	NA	NA
1	10123015	10123245	NA	NA	NA	NA	NA	NA	NA	NA
1	10123902	10124280	NA	NA	NA	NA	NA	NA	NA	NA
1	10124402	10124694	NA	NA	NA	NA	NA	NA	NA	NA
1	10128054	10128666	NA	NA	NA	NA	NA	NA	NA	NA
1	10132698	10132937	NA	NA	NA	NA	NA	NA	NA	NA
1	10133002	10133215	NA	NA	NA	NA	NA	NA	NA	NA
1	10139952	10140302	NA	NA	NA	NA	NA	NA	NA	NA
1	10141789	10142027	NA	NA	NA	NA	NA	NA	NA	NA
1	10142987	10143215	NA	NA	NA	NA	NA	NA	NA	NA
1	10153724	10153910	NA	NA	NA	NA	NA	NA	NA	NA
1	10157999	10158226	NA	NA	NA	NA	NA	NA	NA	NA
1	10162235	10162801	NA	NA	NA	NA	NA	NA	NA	NA
1	10171653	10171890	NA	NA	NA	NA	NA	NA	NA	NA
1	10172822	10173297	NA	NA	NA	NA	NA	NA	NA	NA
1	10173303	10174045	NA	NA	NA	NA	NA	NA	NA	NA
1	10182274	10182644	NA	NA	NA	NA	NA	NA	NA	NA
1	10183122	10183616	NA	NA	NA	NA	NA	NA	NA	NA
1	10188525	10189103	NA	NA	NA	NA	NA	NA	NA	NA
1	10191383	10191936	NA	NA	NA	NA	NA	NA	NA	NA
1	10194974	10195370	NA	NA	NA	NA	NA	NA	NA	NA
1	10196575	10196809	NA	NA	NA	NA	NA	NA	NA	NA
1	10202156	10202364	NA	NA	NA	NA	NA	NA	NA	NA
1	10206598	10206789	NA	NA	NA	NA	NA	NA	NA	NA
1	10220022	10220251	NA	NA	NA	NA	NA	NA	NA	NA
1	10220424	10220615	NA	NA	NA	NA	NA	NA	NA	NA
1	10221312	10221554	NA	NA	NA	NA	NA	NA	NA	NA
1	10223219	10223418	NA	NA	NA	NA	NA	NA	NA	NA
1	10228254	10228716	NA	NA	NA	NA	NA	NA	NA	NA
1	10236168	10236583	NA	NA	NA	NA	NA	NA	NA	NA
1	10242309	10242483	NA	NA	NA	NA	NA	NA	NA	NA
1	10242882	10243170	NA	NA	NA	NA	NA	NA	NA	NA
1	10243399	10243628	NA	NA	NA	NA	NA	NA	NA	NA
1	10258306	10258575	NA	NA	NA	NA	NA	NA	NA	NA
1	10261645	10261821	NA	NA	NA	NA	NA	NA	NA	NA
1	10272693	10272938	NA	NA	NA	NA	NA	NA	NA	NA
1	10275533	10276161	NA	NA	NA	NA	NA	NA	NA	NA
1	10280394	10280583	NA	NA	NA	NA	NA	NA	NA	NA
1	10280879	10281116	NA	NA	NA	NA	NA	NA	NA	NA
1	10285656	10285813	NA	NA	NA	NA	NA	NA	NA	NA
1	10286199	10286452	NA	NA	NA	NA	NA	NA	NA	NA
1	10292744	10292931	NA	NA	NA	NA	NA	NA	NA	NA
1	10297967	10298140	NA	NA	NA	NA	NA	NA	NA	NA
1	10299045	10299562	NA	NA	NA	NA	NA	NA	NA	NA
1	10308929	10309487	NA	NA	NA	NA	NA	NA	NA	NA
1	10311495	10311744	NA	NA	NA	NA	NA	NA	NA	NA
1	10320693	10321571	NA	NA	NA	NA	NA	NA	NA	NA
1	10324981	10325492	NA	NA	NA	NA	NA	NA	NA	NA
1	10355018	10355350	NA	NA	NA	NA	NA	NA	NA	NA
1	10365133	10365398	NA	NA	NA	NA	NA	NA	NA	NA
1	10371568	10371901	NA	NA	NA	NA	NA	NA	NA	NA
1	10378465	10378592	NA	NA	NA	NA	NA	NA	NA	NA
1	10381838	10382044	NA	NA	NA	NA	NA	NA	NA	NA
1	10382242	10382443	NA	NA	NA	NA	NA	NA	NA	NA
1	10387452	10387693	NA	NA	NA	NA	NA	NA	NA	NA
1	10394701	10394844	NA	NA	NA	NA	NA	NA	NA	NA
1	10395396	10395613	NA	NA	NA	NA	NA	NA	NA	NA
1	10395812	10396156	NA	NA	NA	NA	NA	NA	NA	NA
1	10423876	10424323	NA	NA	NA	NA	NA	NA	NA	NA
1	10424694	10424826	NA	NA	NA	NA	NA	NA	NA	NA
1	10426190	10426579	NA	NA	NA	NA	NA	NA	NA	NA
1	10430806	10431111	NA	NA	NA	NA	NA	NA	NA	NA
1	10432049	10432395	NA	NA	NA	NA	NA	NA	NA	NA
1	10437320	10437730	NA	NA	NA	NA	NA	NA	NA	NA
1	10440059	10440246	NA	NA	NA	NA	NA	NA	NA	NA
1	10445301	10445457	NA	NA	NA	NA	NA	NA	NA	NA
1	10446721	10446892	NA	NA	NA	NA	NA	NA	NA	NA
1	10455972	10456105	NA	NA	NA	NA	NA	NA	NA	NA
1	10456318	10456812	NA	NA	NA	NA	NA	NA	NA	NA
1	10461781	10462032	NA	NA	NA	NA	NA	NA	NA	NA
1	10463516	10464215	NA	NA	NA	NA	NA	NA	NA	NA
1	10464855	10465084	NA	NA	NA	NA	NA	NA	NA	NA
1	10469348	10469572	NA	NA	NA	NA	NA	NA	NA	NA
1	10471265	10471484	NA	NA	NA	NA	NA	NA	NA	NA
1	10473109	10474058	NA	NA	NA	NA	NA	NA	NA	NA
1	10480200	10481442	NA	NA	NA	NA	NA	NA	NA	NA
1	10487456	10487609	NA	NA	NA	NA	NA	NA	NA	NA
1	10493840	10494422	NA	NA	NA	NA	NA	NA	NA	NA
1	10498430	10498655	NA	NA	NA	NA	NA	NA	NA	NA
1	10506096	10506241	NA	NA	NA	NA	NA	NA	NA	NA
1	10508829	10509548	NA	NA	NA	NA	NA	NA	NA	NA
1	10517604	10517817	NA	NA	NA	NA	NA	NA	NA	NA
1	10517903	10518336	NA	NA	NA	NA	NA	NA	NA	NA
1	10518766	10518983	NA	NA	NA	NA	NA	NA	NA	NA
1	10520995	10521201	NA	NA	NA	NA	NA	NA	NA	NA
1	10521820	10522238	NA	NA	NA	NA	NA	NA	NA	NA
1	10522320	10522745	NA	NA	NA	NA	NA	NA	NA	NA
1	10522842	10522979	NA	NA	NA	NA	NA	NA	NA	NA
1	10527606	10528026	NA	NA	NA	NA	NA	NA	NA	NA
1	10530234	10530748	NA	NA	NA	NA	XLOC_000121,	NA	NA	NA
1	10531404	10531631	NA	NA	NA	NA	XLOC_000121,	NA	NA	NA
1	10532881	10533091	NA	NA	NA	NA	XLOC_000121,	NA	NA	NA
1	10537997	10538317	NA	XLOC_000121,	NA	XLOC_000121,	XLOC_000121,	NA	NA	NA
1	10539399	10539643	XLOC_000121,	NA	NA	XLOC_000121,	XLOC_000121,	NA	NA	NA
1	10546271	10547068	NA	XLOC_000121,	NA	NA	NA	NA	NA	NA
1	10547381	10547640	NA	XLOC_000121,	NA	NA	NA	NA	NA	NA
1	10547755	10548004	NA	XLOC_000121,	NA	NA	NA	NA	NA	NA
1	10551811	10551946	NA	XLOC_000121,	NA	NA	NA	NA	NA	NA
1	10566005	10566147	NA	XLOC_000121,	NA	NA	NA	NA	NA	NA
1	10570704	10570835	NA	XLOC_000121,	NA	NA	NA	NA	NA	NA
1	10573802	10574566	NA	XLOC_000121,	NA	NA	NA	NA	NA	NA
1	10585858	10586088	NA	NA	NA	NA	NA	NA	NA	XLOC_000121,
1	10595164	10595374	NA	NA	NA	NA	NA	NA	NA	NA
1	10596935	10597338	NA	NA	NA	NA	NA	NA	NA	NA
1	10597643	10597895	NA	NA	NA	NA	NA	NA	NA	NA
1	10605253	10605820	NA	NA	NA	NA	NA	NA	NA	NA
1	10609488	10609996	NA	NA	NA	NA	NA	NA	NA	NA
1	10619136	10619513	NA	NA	NA	NA	NA	NA	NA	NA
1	10620709	10620875	NA	NA	NA	NA	NA	NA	NA	NA
1	10627831	10628114	NA	NA	NA	NA	NA	NA	NA	NA
1	10636293	10636660	NA	NA	NA	NA	NA	NA	NA	NA
1	10649115	10649675	XLOC_001973,	NA	XLOC_001973,	XLOC_000122,XLOC_001973,	XLOC_000122,XLOC_001973,	NA	NA	XLOC_001973,
1	10650240	10650810	XLOC_000122,	NA	XLOC_000122,	XLOC_000122,	XLOC_000122,XLOC_001973,	NA	NA	XLOC_001973,
1	10667876	10668009	NA	XLOC_000122,	NA	NA	NA	NA	NA	NA
1	10668863	10669068	NA	XLOC_000122,	NA	NA	NA	NA	NA	NA
1	10671702	10671920	NA	XLOC_000122,	NA	NA	NA	NA	NA	NA
1	10674875	10675261	NA	XLOC_000122,	NA	NA	NA	NA	NA	NA
1	10681981	10682152	NA	XLOC_000122,	NA	NA	NA	NA	NA	NA
1	10690983	10691320	NA	XLOC_000122,	NA	NA	XLOC_000122,	NA	NA	NA
1	10695018	10695209	XLOC_000122,	NA	XLOC_000122,	XLOC_000122,	XLOC_000122,	NA	NA	NA
1	10696036	10696279	NA	XLOC_000122,	NA	XLOC_000122,	XLOC_000122,	NA	NA	NA
1	10708291	10708702	NA	XLOC_000122,	NA	NA	NA	NA	NA	XLOC_000122,
1	10714498	10714880	NA	NA	NA	NA	NA	NA	NA	XLOC_000122,
1	10721219	10721536	NA	NA	NA	NA	NA	NA	NA	NA
1	10729302	10729842	NA	NA	NA	NA	NA	NA	NA	NA
1	10733631	10734229	NA	NA	NA	NA	NA	NA	NA	NA
1	10738361	10738735	NA	NA	NA	NA	NA	NA	NA	NA
1	10760029	10760491	NA	NA	NA	NA	NA	NA	NA	NA
1	10760955	10761516	NA	NA	NA	NA	NA	NA	NA	NA
1	10771238	10771538	NA	NA	NA	NA	NA	NA	NA	NA
1	10776038	10776587	NA	NA	NA	NA	NA	NA	NA	NA
1	10795916	10796327	NA	NA	NA	NA	NA	NA	NA	NA
1	10802391	10802621	NA	NA	NA	NA	NA	NA	NA	NA
1	10818769	10819455	NA	NA	NA	NA	NA	NA	NA	NA
1	10819621	10819979	NA	NA	NA	NA	NA	NA	NA	NA
1	10824968	10825153	NA	NA	NA	NA	NA	NA	NA	NA
1	10826338	10826545	NA	NA	NA	NA	NA	NA	NA	NA
1	10830633	10830811	NA	NA	NA	NA	NA	NA	NA	NA
1	10836169	10837037	NA	NA	NA	NA	NA	NA	NA	NA
1	10849369	10849581	NA	NA	NA	NA	NA	NA	NA	NA
1	10861463	10861952	NA	NA	NA	NA	NA	NA	NA	NA
1	10882193	10882985	NA	NA	NA	NA	NA	NA	NA	NA
1	10887657	10888048	NA	NA	NA	NA	NA	NA	NA	NA
1	10893502	10893727	NA	NA	NA	NA	NA	NA	NA	NA
1	10895183	10895316	NA	NA	NA	NA	NA	NA	NA	NA
1	10902155	10902328	NA	NA	NA	NA	NA	NA	NA	NA
1	10903484	10903845	NA	NA	NA	NA	NA	NA	NA	NA
1	10905031	10905386	NA	NA	NA	NA	NA	NA	NA	NA
1	10908594	10909039	NA	NA	NA	NA	NA	NA	NA	NA
1	10912431	10912587	NA	NA	NA	NA	NA	NA	NA	NA
1	10916832	10917066	NA	NA	NA	NA	NA	NA	NA	NA
1	10923515	10923669	NA	NA	NA	NA	NA	NA	NA	NA
1	10930634	10931035	NA	NA	NA	NA	NA	NA	NA	NA
1	10932370	10932510	NA	NA	NA	NA	NA	NA	NA	NA
1	10942090	10942396	NA	NA	NA	NA	NA	NA	NA	NA
1	10952369	10952683	NA	NA	NA	NA	NA	NA	NA	NA
1	10955879	10956445	NA	NA	NA	NA	NA	NA	NA	NA
1	10963765	10964038	NA	NA	NA	NA	NA	NA	NA	NA
1	10968907	10969104	NA	NA	NA	NA	NA	NA	NA	NA
1	10972406	10972705	NA	NA	NA	NA	NA	NA	NA	NA
1	10973114	10973591	NA	NA	NA	NA	NA	NA	NA	NA
1	10976106	10976269	NA	NA	NA	NA	NA	NA	NA	NA
1	10979667	10980051	NA	NA	NA	NA	NA	NA	NA	NA
1	10988554	10988764	NA	NA	NA	NA	NA	NA	NA	NA
1	10996017	10996390	NA	NA	NA	NA	NA	NA	NA	NA
1	11007766	11007941	NA	NA	NA	NA	NA	NA	NA	NA
1	11012646	11012844	NA	NA	NA	NA	NA	NA	NA	NA
1	11013637	11014083	NA	NA	NA	NA	NA	NA	NA	NA
1	11017459	11017968	NA	NA	NA	NA	NA	NA	NA	NA
1	11021791	11022130	NA	NA	NA	NA	NA	NA	NA	NA
1	11039958	11040126	NA	NA	NA	XLOC_000123,	XLOC_000123,	NA	NA	NA
1	11040339	11041015	XLOC_000123,	NA	XLOC_000123,	XLOC_000123,	XLOC_000123,	NA	NA	NA
1	11048645	11049053	NA	XLOC_000123,	NA	NA	NA	NA	NA	NA
1	11055439	11056219	NA	XLOC_000123,	NA	NA	NA	NA	NA	NA
1	11066211	11066551	NA	XLOC_000123,	NA	NA	NA	NA	NA	NA
1	11066600	11066784	NA	XLOC_000123,	NA	NA	NA	NA	NA	NA
1	11067016	11067312	NA	XLOC_000123,	NA	NA	NA	NA	NA	NA
1	11068675	11068822	NA	XLOC_000123,	NA	NA	NA	NA	NA	NA
1	11075485	11075707	NA	XLOC_000123,	NA	NA	NA	NA	NA	NA
1	11081047	11081292	NA	XLOC_000123,	NA	NA	NA	NA	NA	NA
1	11099461	11099665	NA	XLOC_000123,	NA	NA	NA	NA	NA	NA
1	11104638	11105048	NA	XLOC_000123,	NA	NA	NA	NA	NA	NA
1	11115420	11116160	NA	XLOC_000123,	NA	NA	NA	NA	NA	NA
1	11123977	11124172	NA	XLOC_000123,	NA	NA	NA	NA	NA	NA
1	11124495	11125049	NA	XLOC_000123,	NA	NA	NA	NA	NA	NA
1	11129268	11129442	NA	XLOC_000123,	NA	NA	NA	NA	NA	NA
1	11130885	11131269	XLOC_000123,	NA	NA	NA	NA	NA	NA	NA
1	11136339	11136516	NA	XLOC_000123,	NA	NA	NA	NA	NA	NA
1	11136689	11136913	NA	XLOC_000123,	NA	NA	NA	NA	NA	NA
1	11142509	11142738	NA	XLOC_000123,	NA	NA	NA	NA	NA	NA
1	11161160	11161355	XLOC_000123,	NA	NA	NA	NA	NA	NA	XLOC_000123,
1	11174284	11174897	NA	NA	NA	NA	NA	NA	NA	XLOC_001975,
1	11187272	11187726	XLOC_001975,	NA	NA	NA	NA	NA	NA	NA
1	11187999	11188431	NA	XLOC_001975,	NA	NA	NA	NA	NA	NA
1	11204859	11205678	NA	XLOC_001975,	NA	NA	XLOC_001975,	NA	NA	NA
1	11206276	11207226	XLOC_001975,	NA	NA	NA	XLOC_001975,	NA	NA	NA
1	11216808	11217008	NA	XLOC_001975,	NA	NA	XLOC_001975,	NA	NA	NA
1	11219941	11220724	NA	NA	NA	NA	XLOC_001975,	NA	NA	NA
1	11227045	11227857	NA	NA	NA	NA	NA	NA	NA	NA
1	11251774	11252402	NA	NA	NA	NA	NA	NA	NA	NA
1	11269174	11269381	NA	NA	NA	NA	NA	NA	NA	NA
1	11269876	11270532	NA	NA	NA	NA	NA	NA	NA	NA
1	11270749	11270915	NA	NA	NA	NA	NA	NA	NA	NA
1	11283663	11284029	NA	NA	NA	NA	NA	NA	NA	NA
1	11294074	11294923	NA	NA	NA	NA	NA	NA	NA	NA
1	11299558	11299707	NA	NA	NA	NA	NA	NA	NA	NA
1	11317726	11317867	NA	NA	NA	NA	NA	NA	NA	NA
1	11318695	11319367	NA	NA	NA	NA	NA	NA	NA	NA
1	11319409	11319542	NA	NA	NA	NA	NA	NA	NA	NA
1	11323208	11323460	NA	NA	NA	NA	NA	NA	NA	NA
1	11323611	11323804	NA	NA	NA	NA	NA	NA	NA	NA
1	11324120	11324523	NA	NA	NA	NA	NA	NA	NA	NA
1	11324750	11325168	NA	NA	NA	NA	NA	NA	NA	NA
1	11344418	11344699	NA	NA	NA	NA	NA	NA	NA	NA
1	11355285	11356321	NA	NA	NA	NA	NA	NA	NA	XLOC_001976,
1	11361868	11361999	XLOC_001976,	NA	NA	NA	XLOC_001976,	NA	XLOC_001976,	XLOC_001976,
1	11365712	11366066	XLOC_001976,	NA	NA	NA	XLOC_001976,	NA	NA	XLOC_001976,XLOC_001977,
1	11366236	11366532	XLOC_001976,	NA	NA	NA	XLOC_001976,	NA	NA	XLOC_001976,XLOC_001977,
1	11366693	11367177	XLOC_001976,	NA	NA	NA	XLOC_001976,	NA	NA	XLOC_001977,
1	11377772	11377967	NA	XLOC_001977,	NA	NA	NA	NA	NA	NA
1	11380177	11380546	NA	XLOC_001977,	NA	NA	NA	NA	NA	NA
1	11386733	11386963	XLOC_001977,	NA	NA	NA	NA	NA	NA	NA
1	11392813	11392957	NA	XLOC_001977,	NA	NA	NA	NA	NA	NA
1	11402706	11404377	XLOC_000125,XLOC_001977,	NA	XLOC_000125,XLOC_001977,	XLOC_000125,XLOC_001977,	XLOC_000125,XLOC_001977,	NA	XLOC_000125,	XLOC_000125,
1	11409598	11409885	NA	NA	NA	NA	XLOC_000126,	NA	NA	XLOC_000125,
1	11411989	11412660	NA	NA	NA	XLOC_000126,	XLOC_000126,	NA	NA	XLOC_000126,
1	11419324	11419574	NA	NA	NA	NA	NA	NA	NA	XLOC_000126,
1	11419833	11420003	NA	NA	NA	NA	NA	NA	NA	XLOC_000126,
1	11420485	11420813	NA	NA	NA	NA	NA	NA	NA	NA
1	11421940	11422294	NA	NA	NA	NA	NA	NA	NA	NA
1	11452912	11453042	NA	NA	NA	NA	NA	NA	NA	NA
1	11460576	11460754	NA	NA	NA	NA	NA	NA	NA	NA
1	11475119	11475716	NA	NA	NA	NA	NA	NA	NA	NA
1	11486697	11487279	NA	NA	NA	NA	NA	NA	NA	NA
1	11490088	11490240	NA	NA	NA	NA	NA	NA	NA	NA
1	11492500	11492670	NA	NA	NA	NA	NA	NA	NA	NA
1	11495314	11495465	NA	NA	NA	NA	NA	NA	NA	NA
1	11501478	11501706	NA	NA	NA	NA	NA	NA	NA	NA
1	11502542	11503445	NA	NA	NA	NA	NA	NA	NA	NA
1	11509115	11509897	NA	NA	NA	NA	NA	NA	NA	NA
1	11520450	11520579	NA	NA	NA	NA	NA	NA	NA	NA
1	11524790	11525044	NA	NA	NA	NA	NA	NA	NA	NA
1	11528740	11529212	NA	NA	NA	NA	NA	NA	NA	NA
1	11530669	11530883	NA	NA	NA	NA	NA	NA	NA	NA
1	11530931	11531439	NA	NA	NA	NA	NA	NA	NA	NA
1	11537879	11538107	NA	NA	NA	NA	NA	NA	NA	NA
1	11538311	11538658	NA	NA	NA	NA	NA	NA	NA	NA
1	11539468	11539687	NA	NA	NA	NA	NA	NA	NA	NA
1	11543777	11544604	NA	NA	NA	NA	NA	NA	NA	NA
1	11544769	11544943	NA	NA	NA	NA	NA	NA	NA	NA
1	11547420	11547638	NA	NA	NA	NA	NA	NA	NA	NA
1	11553766	11553934	NA	NA	NA	NA	NA	NA	NA	NA
1	11559044	11559241	NA	NA	NA	NA	NA	NA	NA	NA
1	11560766	11560924	NA	NA	NA	NA	NA	NA	NA	NA
1	11571000	11571293	NA	NA	NA	NA	NA	NA	NA	NA
1	11573855	11574164	NA	NA	NA	NA	NA	NA	NA	NA
1	11583069	11583725	NA	NA	NA	NA	NA	NA	NA	NA
1	11588575	11588882	NA	NA	NA	NA	NA	NA	NA	NA
1	11595854	11596208	NA	NA	NA	NA	NA	NA	NA	NA
1	11599491	11599680	NA	NA	NA	NA	NA	NA	NA	NA
1	11600925	11602035	NA	NA	NA	NA	NA	NA	NA	NA
1	11613723	11613887	NA	NA	NA	NA	NA	NA	NA	NA
1	11614097	11614966	NA	NA	NA	NA	NA	NA	NA	NA
1	11623755	11623907	NA	NA	NA	NA	NA	NA	NA	NA
1	11628363	11628860	NA	NA	NA	NA	NA	NA	NA	NA
1	11639768	11640055	NA	NA	NA	NA	NA	NA	NA	NA
1	11653049	11653181	NA	NA	NA	NA	NA	NA	NA	NA
1	11662212	11662457	NA	NA	NA	NA	NA	NA	NA	NA
1	11665806	11665968	NA	NA	NA	NA	NA	NA	NA	NA
1	11671617	11671846	NA	NA	NA	NA	NA	NA	NA	NA
1	11673053	11673243	NA	NA	NA	NA	NA	NA	NA	NA
1	11681891	11682646	NA	NA	NA	NA	NA	NA	NA	NA
1	11694855	11695741	XLOC_000127,	NA	XLOC_000127,	XLOC_000127,	XLOC_000127,	NA	NA	NA
1	11695750	11696003	XLOC_000127,	NA	NA	XLOC_000127,	XLOC_000127,	NA	NA	NA
1	11705865	11706429	NA	XLOC_000127,	NA	NA	NA	NA	NA	NA
1	11707565	11707752	NA	XLOC_000127,	NA	NA	NA	NA	NA	NA
1	11713868	11714657	NA	XLOC_000127,	NA	NA	NA	NA	NA	NA
1	11720489	11720828	NA	XLOC_000127,	NA	XLOC_000128,	XLOC_000127,XLOC_000128,	NA	NA	XLOC_000128,
1	11721919	11722048	XLOC_000128,	NA	NA	XLOC_000128,	XLOC_000127,XLOC_000128,	NA	NA	XLOC_000128,
1	11730591	11730936	NA	NA	NA	NA	NA	NA	NA	XLOC_000127,
1	11736256	11736596	NA	NA	NA	NA	NA	NA	NA	NA
1	11753500	11753765	NA	NA	NA	NA	NA	NA	NA	NA
1	11754036	11754187	NA	NA	NA	NA	NA	NA	NA	NA
1	11764485	11764691	NA	NA	NA	NA	NA	NA	NA	NA
1	11765274	11765616	NA	NA	NA	NA	NA	NA	NA	NA
1	11772808	11773078	NA	NA	NA	NA	NA	NA	NA	NA
1	11785409	11785592	NA	NA	NA	NA	NA	NA	NA	NA
1	11791527	11791916	NA	NA	NA	NA	NA	NA	NA	NA
1	11805441	11806028	NA	NA	NA	NA	NA	NA	NA	NA
1	11814102	11814384	NA	NA	NA	NA	NA	NA	NA	NA
1	11832122	11832357	NA	NA	NA	NA	NA	NA	NA	NA
1	11852825	11853080	NA	NA	NA	NA	NA	NA	NA	NA
1	11865986	11866208	NA	NA	NA	NA	NA	NA	NA	NA
1	11900570	11900764	NA	NA	NA	NA	NA	NA	NA	NA
1	11900921	11901184	NA	NA	NA	NA	NA	NA	NA	NA
1	11901415	11901788	NA	NA	NA	NA	NA	NA	NA	NA
1	11913936	11914077	NA	NA	NA	NA	NA	NA	NA	NA
1	11921011	11921194	NA	NA	NA	NA	NA	NA	NA	NA
1	11927676	11927844	NA	NA	NA	NA	NA	NA	NA	NA
1	11968959	11969330	NA	NA	NA	NA	NA	NA	NA	NA
1	11970762	11971149	NA	NA	NA	NA	NA	NA	NA	NA
1	11976428	11976692	NA	NA	NA	NA	NA	NA	NA	NA
1	11982931	11983456	NA	NA	NA	NA	NA	NA	NA	NA
1	11997541	11997784	NA	NA	NA	NA	NA	NA	NA	NA
1	12013701	12013847	NA	NA	NA	NA	NA	NA	NA	NA
1	12013991	12014306	NA	NA	NA	NA	NA	NA	NA	NA
1	12025145	12025431	NA	NA	NA	NA	NA	NA	NA	NA
1	12030712	12030877	NA	NA	NA	NA	NA	NA	NA	NA
1	12034427	12034611	NA	NA	NA	NA	NA	NA	NA	NA
1	12043845	12044099	NA	NA	NA	NA	NA	NA	NA	NA
1	12053251	12053441	NA	NA	NA	NA	NA	NA	NA	NA
1	12054042	12055256	NA	NA	NA	NA	NA	NA	NA	NA
1	12056849	12057298	NA	NA	NA	NA	NA	NA	NA	NA
1	12062905	12063520	NA	NA	NA	NA	NA	NA	NA	NA
1	12063772	12064555	NA	NA	NA	NA	NA	NA	NA	NA
1	12064918	12065231	NA	NA	NA	NA	NA	NA	NA	NA
1	12087849	12088017	NA	NA	NA	NA	NA	NA	NA	NA
1	12096415	12097420	NA	NA	NA	NA	NA	NA	NA	NA
1	12101385	12101531	NA	NA	NA	NA	NA	NA	NA	NA
1	12101848	12102190	NA	NA	NA	NA	NA	NA	NA	NA
1	12117252	12117437	NA	NA	NA	NA	XLOC_000132,	NA	NA	NA
1	12121101	12121627	NA	XLOC_000132,	NA	XLOC_000132,	XLOC_000132,	NA	NA	NA
1	12132446	12132612	NA	XLOC_000132,	NA	NA	NA	NA	NA	NA
1	12136005	12136141	NA	XLOC_000132,	NA	NA	NA	NA	NA	NA
1	12141282	12141477	NA	XLOC_000132,	NA	NA	NA	NA	NA	NA
1	12144871	12145067	NA	XLOC_000132,	NA	NA	NA	NA	NA	NA
1	12145120	12145502	NA	XLOC_000132,	NA	NA	NA	NA	NA	NA
1	12146814	12147217	NA	XLOC_000132,	NA	NA	NA	NA	NA	NA
1	12150267	12150858	NA	XLOC_000132,	NA	NA	NA	NA	NA	NA
1	12151100	12151228	NA	XLOC_000132,	NA	NA	NA	NA	NA	NA
1	12157616	12158015	NA	XLOC_000132,	NA	NA	NA	NA	NA	NA
1	12180652	12180907	NA	XLOC_000132,	NA	NA	NA	NA	NA	NA
1	12199686	12199879	NA	XLOC_000132,	NA	NA	NA	NA	NA	NA
1	12202241	12202630	NA	XLOC_000132,	NA	NA	NA	NA	NA	NA
1	12219264	12219794	NA	XLOC_000132,	NA	NA	NA	NA	NA	NA
1	12224754	12224889	NA	XLOC_000132,	NA	NA	NA	NA	NA	NA
1	12230827	12230980	NA	XLOC_000132,	NA	NA	NA	NA	NA	NA
1	12246817	12247135	NA	XLOC_000132,	NA	NA	NA	NA	NA	NA
1	12257946	12258766	NA	XLOC_000132,	NA	NA	NA	NA	NA	NA
1	12265665	12266048	NA	XLOC_000132,	NA	NA	NA	NA	NA	NA
1	12266599	12266749	NA	XLOC_000132,	NA	NA	NA	NA	NA	NA
1	12283498	12283727	NA	XLOC_000132,	NA	NA	NA	NA	NA	NA
1	12298482	12298999	NA	XLOC_000132,	NA	NA	NA	NA	NA	XLOC_000132,
1	12300055	12300205	NA	XLOC_000132,	NA	NA	NA	NA	NA	XLOC_000132,
1	12306831	12307135	NA	XLOC_000132,	NA	NA	NA	NA	NA	XLOC_000132,
1	12307635	12308423	NA	XLOC_000132,	NA	NA	NA	NA	NA	XLOC_000132,
1	12314955	12315767	NA	XLOC_000132,	NA	NA	NA	NA	NA	NA
1	12319012	12319174	NA	XLOC_000132,	NA	NA	NA	NA	NA	NA
1	12332325	12332679	NA	XLOC_000132,	NA	NA	NA	NA	NA	NA
1	12341214	12341372	NA	XLOC_000132,	NA	NA	NA	NA	NA	NA
1	12362155	12362409	NA	XLOC_000132,	NA	NA	NA	NA	NA	NA
1	12368033	12368167	NA	XLOC_000132,	NA	NA	NA	NA	NA	NA
1	12373240	12373844	XLOC_000132,	NA	NA	XLOC_000132,	XLOC_000132,	NA	NA	NA
1	12393156	12393300	NA	XLOC_000132,	NA	NA	NA	NA	NA	NA
1	12393330	12393535	NA	XLOC_000132,	NA	NA	NA	NA	NA	NA
1	12395370	12396070	NA	XLOC_000132,	NA	NA	NA	NA	NA	NA
1	12430050	12430252	NA	NA	NA	NA	NA	NA	NA	NA
1	12456889	12457405	NA	XLOC_001979,	NA	NA	NA	NA	NA	NA
1	12466317	12466613	XLOC_001979,	NA	NA	NA	XLOC_001979,	NA	NA	NA
1	12476225	12476894	NA	XLOC_001979,	NA	NA	NA	NA	NA	NA
1	12489629	12490068	XLOC_001979,	NA	XLOC_001979,	XLOC_001979,	XLOC_001979,	NA	NA	NA
1	12497318	12497899	NA	XLOC_001979,	NA	NA	NA	NA	NA	NA
1	12503863	12504718	XLOC_000133,XLOC_001979,	NA	XLOC_000133,XLOC_001979,	XLOC_000133,XLOC_001979,	XLOC_000133,XLOC_001979,	NA	NA	XLOC_000133,XLOC_001980,
1	12518249	12518732	NA	XLOC_001981,	NA	NA	NA	NA	NA	XLOC_001981,
1	12523698	12523930	NA	XLOC_001981,	NA	NA	XLOC_001981,	NA	NA	NA
1	12546157	12547049	NA	XLOC_001981,	NA	NA	XLOC_001981,	NA	NA	NA
1	12547457	12547893	NA	XLOC_001981,	NA	NA	XLOC_001981,	NA	NA	NA
1	12559012	12560840	XLOC_000134,XLOC_001981,	NA	XLOC_000134,XLOC_001981,	XLOC_000134,XLOC_001981,	XLOC_000134,XLOC_001981,	NA	NA	XLOC_000134,XLOC_001982,
1	12599603	12599831	NA	XLOC_001983,	NA	NA	NA	NA	NA	NA
1	12604888	12605094	NA	XLOC_001983,	NA	NA	NA	NA	NA	NA
1	12619226	12619526	NA	XLOC_001983,	NA	NA	NA	NA	NA	NA
1	12624031	12625052	NA	XLOC_001983,	NA	NA	NA	NA	NA	NA
1	12625764	12626130	NA	XLOC_001983,	NA	NA	NA	NA	NA	NA
1	12630646	12631631	NA	XLOC_001983,	NA	NA	NA	NA	NA	NA
1	12633679	12633891	NA	XLOC_001983,	NA	NA	NA	NA	NA	NA
1	12640667	12642865	XLOC_000135,XLOC_001983,	NA	XLOC_000135,XLOC_001983,	XLOC_000135,XLOC_001983,	XLOC_000135,XLOC_001983,	XLOC_000135,	XLOC_000135,	XLOC_000135,
1	12654674	12654970	NA	NA	NA	NA	NA	NA	NA	NA
1	12664071	12664863	NA	NA	NA	NA	NA	NA	NA	NA
1	12676024	12677410	XLOC_000136,XLOC_001984,	NA	XLOC_000136,XLOC_001984,	XLOC_000136,XLOC_001984,	XLOC_000136,XLOC_001984,	NA	NA	XLOC_001984,
1	12690073	12690655	NA	XLOC_000136,	NA	NA	NA	NA	NA	NA
1	12699622	12699990	NA	XLOC_000136,	NA	NA	NA	NA	NA	NA
1	12705959	12706100	NA	XLOC_000136,	NA	NA	NA	NA	NA	NA
1	12707025	12707617	NA	XLOC_000136,	NA	NA	NA	NA	NA	NA
1	12710884	12711051	NA	XLOC_000136,	NA	NA	NA	NA	NA	NA
1	12711184	12711513	XLOC_000136,	NA	NA	NA	NA	NA	NA	NA
1	12716493	12716995	NA	XLOC_000136,	NA	NA	NA	NA	NA	NA
1	12728495	12728922	NA	XLOC_000136,XLOC_001985,	NA	NA	NA	NA	NA	XLOC_000136,XLOC_001985,
1	12743612	12743788	NA	XLOC_001986,	NA	NA	NA	NA	NA	XLOC_001986,
1	12756673	12757167	NA	XLOC_001986,	NA	NA	NA	NA	NA	NA
1	12758529	12758780	NA	XLOC_001986,	NA	NA	NA	NA	NA	NA
1	12768570	12768789	NA	XLOC_001986,	NA	NA	NA	NA	NA	NA
1	12776645	12777787	XLOC_000137,	NA	XLOC_000137,	XLOC_000137,	XLOC_000137,	NA	NA	NA
1	12796313	12797684	XLOC_000138,	NA	XLOC_000138,	XLOC_000138,	XLOC_000138,	NA	NA	NA
1	12806846	12807045	NA	XLOC_000138,	NA	NA	NA	NA	NA	NA
1	12809443	12809636	NA	XLOC_000138,	NA	NA	NA	NA	NA	NA
1	12815265	12815825	NA	XLOC_000138,	NA	NA	NA	NA	NA	NA
1	12816481	12816896	NA	XLOC_000138,	NA	NA	NA	NA	NA	NA
1	12854823	12854954	NA	NA	NA	NA	NA	NA	NA	NA
1	12874781	12874921	NA	XLOC_000139,	NA	NA	NA	NA	NA	NA
1	12876985	12877382	NA	XLOC_000139,	NA	NA	NA	NA	NA	NA
1	12887587	12888071	NA	NA	NA	NA	NA	NA	NA	XLOC_000139,
1	12889091	12889422	NA	NA	NA	NA	NA	NA	NA	XLOC_000139,
1	12892346	12892953	NA	NA	NA	NA	NA	NA	NA	NA
1	12898209	12898598	NA	NA	NA	NA	NA	NA	NA	NA
1	12903297	12903700	NA	NA	NA	NA	NA	NA	NA	NA
1	12916454	12917513	XLOC_000140,	NA	XLOC_000140,	XLOC_000140,	XLOC_000140,	NA	NA	NA
1	12931353	12931954	XLOC_001988,	NA	XLOC_001988,	XLOC_001988,	XLOC_001988,	NA	NA	XLOC_001988,
1	12936434	12936616	NA	XLOC_001988,	NA	NA	XLOC_001988,	NA	NA	NA
1	12946167	12947297	XLOC_001988,	NA	XLOC_001988,	XLOC_001988,	XLOC_001988,	NA	NA	NA
1	12962033	12962234	NA	NA	NA	NA	NA	NA	NA	NA
1	12967103	12968569	XLOC_000141,	NA	XLOC_000141,	XLOC_000141,	XLOC_000141,	NA	NA	NA
1	12993277	12995004	XLOC_000142,XLOC_001989,	NA	XLOC_000142,XLOC_001989,	XLOC_000142,XLOC_001989,	XLOC_000142,XLOC_001989,	NA	NA	NA
1	13011059	13011246	XLOC_001990,	NA	NA	NA	XLOC_001990,	NA	NA	NA
1	13018767	13019010	XLOC_001990,	NA	NA	NA	NA	NA	NA	NA
1	13021689	13021930	NA	XLOC_001990,	NA	NA	NA	NA	NA	NA
1	13032372	13032957	NA	XLOC_001990,	NA	NA	NA	NA	NA	NA
1	13038036	13039138	XLOC_001990,	NA	XLOC_001990,	XLOC_001990,	XLOC_001990,	NA	NA	NA
1	13052186	13052423	NA	XLOC_001991,	NA	NA	NA	NA	NA	NA
1	13113175	13113331	NA	XLOC_001991,	NA	NA	NA	NA	NA	NA
1	13120727	13120950	NA	XLOC_001991,	NA	NA	NA	NA	NA	NA
1	13152417	13152597	NA	XLOC_001991,	NA	NA	NA	NA	NA	NA
1	13153257	13153567	NA	XLOC_001991,	NA	NA	NA	NA	NA	NA
1	13192696	13192968	NA	XLOC_001991,	NA	NA	NA	NA	NA	NA
1	13197623	13197760	NA	XLOC_001991,	NA	NA	NA	NA	NA	NA
1	13206758	13206922	NA	XLOC_001991,	NA	NA	NA	NA	NA	NA
1	13207093	13207401	NA	XLOC_001991,	NA	NA	NA	NA	NA	NA
1	13207404	13208356	NA	XLOC_001991,	NA	NA	NA	NA	NA	NA
1	13208976	13209458	NA	XLOC_001991,	NA	NA	NA	NA	NA	NA
1	13218352	13219047	NA	XLOC_001991,	NA	NA	NA	NA	NA	NA
1	13219077	13219243	NA	XLOC_001991,	NA	NA	NA	NA	NA	NA
1	13228527	13228851	NA	XLOC_001991,	NA	NA	NA	NA	NA	NA
1	13229540	13229719	NA	XLOC_001991,	NA	NA	NA	NA	NA	NA
1	13239031	13239172	NA	XLOC_001991,	NA	NA	NA	NA	NA	NA
1	13243494	13243758	NA	XLOC_001991,	NA	NA	NA	NA	NA	NA
1	13257150	13257388	NA	XLOC_001991,	NA	NA	NA	NA	NA	NA
1	13281184	13281464	NA	XLOC_001991,	NA	NA	NA	NA	NA	NA
1	13284466	13284792	NA	XLOC_001991,	NA	NA	NA	NA	NA	NA
1	13287339	13287582	NA	XLOC_001991,	NA	NA	NA	NA	NA	NA
1	13290543	13291460	NA	XLOC_001991,	NA	NA	NA	NA	NA	NA
1	13293045	13293260	NA	XLOC_001991,	NA	NA	NA	NA	NA	NA
1	13294453	13295094	NA	XLOC_001991,	NA	NA	NA	NA	NA	NA
1	13297062	13297290	NA	XLOC_001991,	NA	NA	NA	NA	NA	NA
1	13301987	13302490	NA	XLOC_001991,	NA	NA	NA	NA	NA	NA
1	13318692	13318979	XLOC_001991,	NA	XLOC_001991,	XLOC_001991,	XLOC_001991,	NA	NA	NA
1	13319262	13319490	NA	NA	NA	XLOC_001991,	XLOC_001991,	NA	NA	NA
1	13330582	13330922	NA	NA	NA	NA	NA	NA	NA	NA
1	13333242	13333706	NA	NA	NA	NA	NA	NA	NA	NA
1	13336904	13337140	NA	NA	NA	NA	NA	NA	NA	XLOC_001992,
1	13364251	13364584	NA	XLOC_001993,	NA	NA	NA	NA	NA	NA
1	13383466	13383660	NA	XLOC_001993,	NA	NA	NA	NA	NA	NA
1	13387874	13388069	NA	XLOC_001993,	NA	NA	XLOC_001993,	NA	NA	NA
1	13401961	13402422	NA	XLOC_001993,	NA	NA	NA	NA	NA	NA
1	13415833	13416889	XLOC_001993,	NA	XLOC_001993,	XLOC_001993,	XLOC_001993,	NA	NA	NA
1	13421947	13422170	NA	NA	NA	NA	NA	NA	NA	NA
1	13422394	13422571	NA	NA	NA	NA	NA	NA	NA	NA
1	13425486	13426006	NA	NA	NA	NA	NA	NA	NA	NA
1	13427481	13427987	NA	NA	NA	NA	NA	NA	NA	NA
1	13428319	13428472	NA	NA	NA	NA	NA	NA	NA	NA
1	13451505	13451725	NA	NA	NA	NA	NA	NA	NA	NA
1	13454213	13454431	NA	NA	NA	NA	NA	NA	NA	NA
1	13454639	13454770	NA	NA	NA	NA	NA	NA	NA	NA
1	13467803	13468018	NA	NA	NA	NA	NA	NA	NA	NA
1	13473115	13473316	NA	NA	NA	NA	NA	NA	NA	NA
1	13473850	13474162	NA	NA	NA	NA	NA	NA	NA	NA
1	13477309	13477526	NA	NA	NA	NA	NA	NA	NA	NA
1	13484437	13484564	NA	NA	NA	NA	NA	NA	NA	NA
1	13486026	13486181	NA	NA	NA	NA	NA	NA	NA	NA
1	13516384	13516642	NA	NA	NA	NA	NA	NA	NA	NA
1	13528641	13528933	NA	NA	NA	NA	NA	NA	NA	NA
1	13529799	13529960	NA	NA	NA	NA	NA	NA	NA	NA
1	13552167	13552608	NA	NA	NA	NA	NA	NA	NA	NA
1	13581914	13582216	NA	NA	NA	NA	NA	NA	NA	NA
1	13601744	13601907	NA	NA	NA	NA	NA	NA	NA	NA
1	13605526	13605729	NA	NA	NA	NA	NA	NA	NA	NA
1	13634484	13634625	NA	NA	NA	NA	NA	NA	NA	NA
1	13635492	13635827	NA	NA	NA	NA	NA	NA	NA	NA
1	13636203	13636426	NA	NA	NA	NA	NA	NA	NA	NA
1	13641875	13643078	NA	NA	NA	NA	NA	NA	NA	NA
1	13649197	13649575	NA	NA	NA	NA	NA	NA	NA	NA
1	13656270	13656561	NA	NA	NA	NA	NA	NA	NA	NA
1	13692183	13692461	NA	NA	NA	NA	NA	NA	NA	NA
1	13712559	13713518	NA	NA	NA	NA	NA	NA	NA	NA
1	13719335	13719619	NA	NA	NA	NA	XLOC_001994,	NA	NA	XLOC_001994,
1	13725985	13726210	NA	NA	NA	NA	XLOC_001994,	NA	NA	XLOC_001994,
1	13741192	13741750	XLOC_001995,	NA	NA	NA	NA	NA	NA	XLOC_001995,
1	13742176	13743542	XLOC_001995,	NA	NA	NA	NA	NA	NA	XLOC_001995,
1	13744848	13745375	XLOC_001995,	NA	NA	NA	NA	NA	NA	NA
1	13752276	13752923	XLOC_001995,	NA	NA	NA	NA	NA	NA	NA
1	13762526	13764694	XLOC_000144,XLOC_001995,XLOC_001996,	NA	XLOC_000144,XLOC_001995,XLOC_001996,	XLOC_000144,XLOC_001995,XLOC_001996,	XLOC_000144,XLOC_001995,XLOC_001996,	XLOC_001996,	XLOC_001996,	XLOC_001996,
1	13776727	13777212	NA	XLOC_000144,	NA	NA	NA	NA	NA	NA
1	13779981	13780402	NA	XLOC_000144,	NA	NA	NA	NA	NA	NA
1	13783502	13783800	NA	XLOC_000144,	NA	NA	NA	NA	NA	NA
1	13785829	13786151	NA	XLOC_000144,	NA	NA	NA	NA	NA	NA
1	13807217	13807693	NA	XLOC_000144,	NA	NA	NA	NA	NA	XLOC_000144,
1	13809740	13809946	NA	XLOC_000144,	NA	NA	NA	NA	XLOC_000144,	XLOC_000144,
1	13815620	13816074	XLOC_000144,	NA	NA	NA	NA	NA	XLOC_000144,	XLOC_000144,XLOC_001997,
1	13830288	13830944	NA	XLOC_001997,	NA	NA	NA	NA	NA	NA
1	13838637	13839047	NA	XLOC_001997,	NA	NA	NA	NA	NA	NA
1	13852458	13852678	NA	XLOC_001997,	NA	NA	NA	NA	NA	NA
1	13852711	13852974	NA	XLOC_001997,	NA	NA	NA	NA	NA	NA
1	13876658	13877358	NA	NA	NA	NA	NA	NA	NA	NA
1	13897314	13897865	NA	NA	NA	NA	NA	NA	NA	NA
1	13908442	13909363	NA	NA	NA	NA	XLOC_001998,	NA	NA	XLOC_001998,
1	13911591	13911881	NA	NA	NA	NA	NA	NA	NA	NA
1	13924910	13925195	NA	NA	NA	NA	NA	NA	NA	NA
1	13933401	13933695	NA	NA	NA	NA	NA	NA	NA	NA
1	13938496	13939148	NA	NA	NA	NA	NA	NA	NA	NA
1	13944415	13944808	NA	NA	NA	NA	NA	NA	NA	NA
1	13948955	13949291	NA	NA	NA	NA	NA	NA	NA	NA
1	13956135	13956274	NA	NA	NA	NA	NA	NA	NA	NA
1	13956592	13957613	NA	NA	NA	NA	NA	NA	NA	NA
1	13964112	13964491	NA	NA	NA	NA	NA	NA	NA	XLOC_001999,
1	13965894	13966150	NA	NA	NA	NA	XLOC_001999,	NA	NA	XLOC_001999,
1	13966217	13966479	NA	NA	NA	NA	XLOC_001999,	NA	NA	XLOC_001999,XLOC_002000,
1	13977317	13978821	XLOC_000145,XLOC_002000,	NA	XLOC_000145,XLOC_002000,	XLOC_000145,XLOC_002000,	XLOC_000145,XLOC_002000,	NA	NA	NA
1	13993234	13993811	XLOC_000145,	NA	NA	NA	NA	NA	NA	NA
1	13993978	13994175	NA	XLOC_000145,	NA	NA	NA	NA	NA	NA
1	13999474	14000732	XLOC_000145,XLOC_000146,	NA	XLOC_000146,	XLOC_000146,	XLOC_000146,	XLOC_000145,	XLOC_000145,	XLOC_000145,
1	14005428	14005670	XLOC_000146,	NA	NA	XLOC_000146,	XLOC_000146,	NA	NA	NA
1	14012979	14014088	XLOC_002001,	NA	XLOC_002001,	XLOC_002001,	XLOC_002001,	NA	XLOC_002001,	XLOC_000146,XLOC_002001,XLOC_002002,
1	14021904	14022245	NA	XLOC_002002,	NA	NA	NA	NA	XLOC_002002,	XLOC_002002,
1	14027526	14028394	NA	XLOC_002002,	NA	NA	NA	NA	NA	NA
1	14035708	14036019	NA	XLOC_002002,	NA	NA	NA	NA	NA	NA
1	14052233	14052539	NA	XLOC_002002,	NA	NA	XLOC_002002,	NA	NA	NA
1	14054298	14056036	XLOC_002002,	NA	XLOC_002002,	XLOC_002002,	XLOC_002002,	NA	NA	NA
1	14062804	14063039	NA	XLOC_002002,	NA	NA	NA	NA	NA	NA
1	14064248	14065194	NA	XLOC_002002,	NA	NA	NA	NA	NA	NA
1	14070682	14071134	NA	XLOC_002002,	NA	NA	NA	NA	NA	NA
1	14103061	14103466	NA	XLOC_002002,	NA	NA	XLOC_002002,	NA	NA	NA
1	14107492	14107682	XLOC_002002,	NA	XLOC_002002,	XLOC_002002,	XLOC_002002,	NA	NA	NA
1	14111335	14111717	NA	XLOC_002002,	NA	NA	XLOC_002002,	NA	NA	NA
1	14112670	14112908	NA	XLOC_002002,	NA	NA	NA	NA	NA	NA
1	14119519	14119813	NA	XLOC_002002,	NA	NA	NA	NA	NA	NA
1	14128434	14129354	XLOC_000147,XLOC_002002,	NA	XLOC_000147,XLOC_002002,	XLOC_000147,XLOC_002002,	XLOC_000147,XLOC_002002,	NA	NA	NA
1	14135113	14135455	XLOC_000147,	NA	NA	NA	NA	NA	NA	XLOC_000147,
1	14135475	14135779	XLOC_000147,	NA	NA	NA	NA	NA	NA	XLOC_000147,
1	14142268	14142514	NA	NA	NA	NA	XLOC_000148,	NA	NA	XLOC_000147,
1	14158415	14158669	NA	XLOC_000149,	NA	NA	NA	NA	NA	NA
1	14160835	14161087	NA	XLOC_000149,	NA	NA	NA	NA	NA	NA
1	14163138	14163471	NA	XLOC_000149,	NA	NA	NA	NA	NA	NA
1	14176294	14176631	NA	XLOC_000149,	NA	NA	NA	NA	NA	NA
1	14185934	14186506	NA	NA	NA	NA	NA	NA	NA	XLOC_000149,
1	14198888	14199636	XLOC_000150,XLOC_002003,	NA	XLOC_000150,XLOC_002003,	XLOC_000150,XLOC_000151,XLOC_002003,	XLOC_000150,XLOC_000151,XLOC_002003,	NA	NA	NA
1	14210454	14210877	NA	NA	NA	NA	XLOC_000153,	NA	XLOC_000150,	XLOC_000150,XLOC_000152,XLOC_000153,
1	14212213	14212350	NA	NA	NA	NA	NA	NA	NA	XLOC_000150,XLOC_000153,
1	14224267	14224516	NA	NA	NA	NA	NA	NA	XLOC_002004,	XLOC_002004,
1	14253296	14254519	XLOC_002004,	NA	XLOC_002004,	XLOC_002004,	XLOC_002004,	NA	NA	NA
1	14296379	14296854	NA	NA	NA	NA	NA	NA	NA	NA
1	14308186	14308819	NA	NA	NA	NA	NA	NA	NA	NA
1	14322021	14322232	NA	NA	NA	NA	NA	NA	NA	NA
1	14336613	14336824	NA	NA	NA	NA	NA	NA	NA	NA
1	14339489	14339892	NA	NA	NA	NA	NA	NA	NA	NA
1	14360125	14361045	NA	NA	NA	NA	NA	NA	NA	NA
1	14381118	14381459	XLOC_002006,	NA	NA	XLOC_000154,XLOC_002006,XLOC_002007,	XLOC_000154,XLOC_002006,XLOC_002007,	NA	XLOC_002007,	XLOC_000154,XLOC_002006,XLOC_002007,
1	14381722	14382590	XLOC_000154,XLOC_002007,	NA	XLOC_000154,XLOC_002007,	XLOC_000154,XLOC_002006,XLOC_002007,	XLOC_000154,XLOC_002006,XLOC_002007,	NA	XLOC_002007,	XLOC_000154,XLOC_002007,
1	14399825	14400564	NA	NA	NA	NA	NA	NA	NA	NA
1	14408618	14409729	XLOC_000156,XLOC_002008,	NA	XLOC_000156,XLOC_002008,	XLOC_000156,XLOC_002008,	XLOC_000156,XLOC_002008,	NA	NA	XLOC_002008,
1	14413029	14413456	XLOC_000156,	NA	XLOC_000156,	XLOC_000156,	XLOC_000156,XLOC_002008,	NA	NA	NA
1	14414453	14415008	XLOC_000156,	NA	NA	NA	XLOC_000156,	NA	NA	NA
1	14417049	14417334	NA	XLOC_000156,	NA	NA	XLOC_000156,	NA	NA	NA
1	14430817	14431424	NA	XLOC_000156,	NA	NA	NA	NA	NA	NA
1	14434494	14434752	NA	XLOC_000156,	NA	NA	NA	NA	NA	NA
1	14444662	14445334	NA	NA	NA	NA	XLOC_000157,XLOC_000158,	NA	XLOC_000156,	XLOC_000156,XLOC_000157,
1	14473757	14474124	NA	XLOC_000159,	NA	NA	NA	NA	NA	NA
1	14502853	14503284	NA	XLOC_000159,	NA	NA	NA	NA	NA	NA
1	14544286	14545061	NA	XLOC_000159,	NA	NA	NA	NA	NA	XLOC_000159,
1	14554772	14555925	XLOC_000160,XLOC_002009,	NA	XLOC_000160,XLOC_002009,	XLOC_000160,XLOC_002009,	XLOC_000160,XLOC_002009,	NA	NA	XLOC_000159,XLOC_002009,
1	14556207	14556829	NA	XLOC_000160,	NA	XLOC_000160,XLOC_002009,	XLOC_000160,XLOC_002009,	NA	NA	XLOC_002009,
1	14563618	14564260	XLOC_000160,	NA	NA	NA	NA	NA	NA	NA
1	14572156	14572479	NA	XLOC_002010,	NA	NA	NA	NA	NA	XLOC_000160,XLOC_002010,
1	14583250	14583586	NA	XLOC_002010,	NA	NA	NA	NA	NA	NA
1	14600323	14600560	NA	XLOC_002010,	NA	NA	NA	NA	NA	NA
1	14615225	14615355	NA	XLOC_002010,	NA	NA	NA	NA	NA	NA
1	14634095	14634361	NA	XLOC_002010,	NA	NA	NA	NA	NA	NA
1	14641317	14641583	NA	XLOC_002010,	NA	NA	NA	NA	NA	NA
1	14691224	14691760	NA	XLOC_002010,	NA	NA	NA	NA	NA	NA
1	14702402	14702807	NA	XLOC_002010,	NA	NA	NA	NA	NA	NA
1	14718151	14718507	NA	XLOC_002010,	NA	NA	NA	NA	NA	NA
1	14718752	14719042	NA	XLOC_002010,	NA	NA	NA	NA	NA	NA
1	14753723	14754180	XLOC_000162,XLOC_002010,	NA	XLOC_000162,	XLOC_000162,XLOC_002010,	XLOC_000162,XLOC_002010,	NA	NA	NA
1	14754611	14754997	XLOC_000162,XLOC_002010,	NA	XLOC_002010,	XLOC_000162,XLOC_002010,	XLOC_000162,XLOC_002010,	NA	NA	NA
1	14755554	14755742	NA	XLOC_000162,	NA	XLOC_002010,	XLOC_000162,XLOC_002010,	NA	NA	NA
1	14768383	14769624	XLOC_000163,	NA	XLOC_000163,	XLOC_000163,	XLOC_000163,	NA	NA	XLOC_000162,
1	14785525	14786514	NA	XLOC_000163,	NA	NA	NA	NA	NA	NA
1	14797571	14798885	NA	NA	NA	NA	XLOC_000164,XLOC_000165,	NA	NA	XLOC_000164,
1	14821905	14823013	XLOC_000165,	NA	XLOC_000165,	XLOC_000165,	XLOC_000165,	XLOC_000165,	XLOC_000165,	XLOC_000165,
1	14866698	14867735	XLOC_000166,	NA	XLOC_000166,	XLOC_000166,	XLOC_000166,	NA	NA	NA
1	14883264	14884401	XLOC_000167,XLOC_002013,	NA	XLOC_000167,	XLOC_000167,	XLOC_000167,	NA	XLOC_002013,	XLOC_000166,XLOC_002013,
1	14910070	14910369	XLOC_002013,	NA	NA	NA	XLOC_002013,	NA	NA	NA
1	14923450	14924004	NA	NA	NA	XLOC_002013,	XLOC_002013,	NA	NA	NA
1	14934571	14935063	NA	NA	NA	NA	NA	NA	NA	NA
1	14947251	14947672	NA	NA	NA	NA	NA	NA	NA	NA
1	14978115	14978631	XLOC_000168,	NA	XLOC_000168,	XLOC_000168,	XLOC_000168,	NA	NA	NA
1	14979876	14980549	XLOC_000168,	NA	XLOC_000168,	XLOC_000168,	XLOC_000168,	NA	NA	NA
1	15005103	15005337	NA	NA	NA	NA	XLOC_000169,	NA	NA	XLOC_000168,XLOC_000169,XLOC_002015,
1	15013286	15013667	NA	XLOC_002015,	NA	NA	NA	NA	NA	XLOC_002015,
1	15056944	15057658	NA	XLOC_002015,	NA	NA	XLOC_002015,	NA	NA	NA
1	15071511	15072625	XLOC_002015,	NA	XLOC_002015,	XLOC_002015,	XLOC_002015,	NA	NA	NA
1	15078381	15078754	NA	NA	NA	NA	NA	NA	NA	NA
1	15080118	15080265	NA	NA	NA	NA	NA	NA	NA	NA
1	15102500	15102866	NA	NA	NA	NA	NA	NA	NA	NA
1	15116581	15117920	XLOC_000170,	NA	XLOC_000170,	XLOC_000170,	XLOC_000170,	NA	NA	NA
1	15118065	15118511	XLOC_000170,	NA	NA	XLOC_000170,	XLOC_000170,	NA	NA	NA
1	15156963	15157244	NA	XLOC_000170,	NA	NA	NA	NA	NA	NA
1	15164209	15164460	NA	XLOC_000170,	NA	NA	NA	NA	NA	NA
1	15168800	15169079	NA	XLOC_000170,	NA	NA	NA	NA	NA	NA
1	15175047	15175259	NA	XLOC_000170,	NA	NA	NA	NA	NA	NA
1	15190384	15190981	NA	XLOC_000170,	NA	NA	NA	NA	NA	NA
1	15201832	15201975	NA	XLOC_000170,	NA	NA	NA	NA	NA	NA
1	15203309	15204178	NA	XLOC_000170,	NA	NA	NA	NA	NA	NA
1	15219577	15219997	NA	XLOC_000170,	NA	NA	NA	NA	NA	NA
1	15229475	15230060	NA	XLOC_000170,	NA	NA	NA	NA	NA	NA
1	15231912	15232112	NA	XLOC_000170,	NA	NA	NA	NA	NA	NA
1	15259320	15259767	XLOC_002016,	NA	NA	NA	NA	NA	XLOC_002016,	XLOC_002016,
1	15265301	15265481	NA	XLOC_002016,	NA	NA	NA	NA	NA	NA
1	15266733	15267331	NA	XLOC_002016,	NA	NA	XLOC_000171,XLOC_002016,	NA	NA	NA
1	15274028	15274498	NA	NA	NA	NA	XLOC_000171,XLOC_002016,	NA	XLOC_002016,	XLOC_000171,XLOC_002016,
1	15279754	15282456	XLOC_000172,XLOC_002016,	NA	XLOC_000172,XLOC_002016,	XLOC_000172,XLOC_002016,	XLOC_000172,XLOC_002016,	NA	NA	XLOC_002016,
1	15297750	15298055	NA	XLOC_000172,	NA	NA	NA	NA	NA	NA
1	15305495	15305960	XLOC_000172,	NA	NA	NA	NA	NA	NA	NA
1	15316045	15316426	NA	XLOC_000172,	NA	NA	XLOC_000172,	NA	NA	NA
1	15323161	15323386	XLOC_000172,	NA	NA	XLOC_000172,	XLOC_000172,	NA	XLOC_000172,	XLOC_000172,
1	15331494	15331963	NA	NA	NA	NA	NA	NA	NA	XLOC_000172,
1	15349273	15349520	NA	NA	NA	NA	XLOC_000173,	NA	NA	NA
1	15350806	15351420	XLOC_000173,	NA	XLOC_000173,	XLOC_000173,	XLOC_000173,	NA	NA	NA
1	15365673	15366147	NA	XLOC_000173,	NA	NA	NA	NA	NA	NA
1	15373525	15373728	NA	XLOC_000173,	NA	NA	NA	NA	NA	NA
1	15385322	15385802	NA	XLOC_000173,	NA	NA	NA	NA	NA	NA
1	15385958	15386117	NA	XLOC_000173,	NA	NA	NA	NA	NA	NA
1	15392149	15392324	NA	XLOC_000173,	NA	NA	NA	NA	NA	NA
1	15392509	15393072	NA	XLOC_000173,	NA	NA	NA	NA	NA	NA
1	15411176	15411991	NA	XLOC_000173,	NA	NA	NA	NA	NA	NA
1	15418335	15418534	NA	XLOC_000173,	NA	NA	NA	NA	NA	NA
1	15425190	15425458	NA	XLOC_000173,	NA	NA	NA	NA	NA	NA
1	15425772	15426091	NA	XLOC_000173,	NA	NA	NA	NA	NA	NA
1	15472144	15472366	NA	NA	NA	NA	NA	NA	NA	NA
1	15476822	15477180	NA	NA	NA	NA	NA	NA	NA	NA
1	15479584	15479875	NA	NA	NA	NA	NA	NA	NA	NA
1	15488926	15489137	NA	NA	NA	NA	NA	NA	NA	NA
1	15489153	15489593	NA	NA	NA	NA	NA	NA	NA	NA
1	15494593	15494945	NA	NA	NA	NA	NA	NA	NA	NA
1	15501280	15501600	NA	NA	NA	NA	NA	NA	NA	NA
1	15506604	15507617	XLOC_000175,	NA	XLOC_000175,	XLOC_000175,	XLOC_000175,	NA	NA	NA
1	15518450	15518654	NA	XLOC_000175,	NA	NA	NA	NA	NA	NA
1	15526394	15526655	NA	XLOC_000175,	NA	NA	NA	NA	NA	NA
1	15530148	15530613	NA	XLOC_000175,	NA	NA	NA	NA	NA	NA
1	15536653	15536901	NA	XLOC_000175,	NA	NA	NA	NA	NA	NA
1	15550781	15551020	NA	XLOC_000175,	NA	NA	NA	NA	NA	NA
1	15558459	15558777	NA	XLOC_000175,	NA	NA	NA	NA	NA	NA
1	15589698	15589894	NA	XLOC_000175,	NA	NA	NA	NA	NA	NA
1	15594921	15595563	NA	XLOC_000175,	NA	NA	NA	NA	NA	NA
1	15599081	15599449	NA	XLOC_000175,	NA	NA	NA	NA	NA	XLOC_000175,
1	15602053	15602300	XLOC_000175,	NA	NA	NA	NA	NA	XLOC_000175,	XLOC_000175,
1	15609518	15609778	NA	NA	NA	NA	NA	NA	NA	NA
1	15661191	15661594	NA	NA	NA	NA	NA	NA	NA	NA
1	15665054	15665314	NA	NA	NA	NA	NA	NA	NA	NA
1	15681224	15681593	NA	NA	NA	NA	NA	NA	NA	NA
1	15698030	15699196	XLOC_000176,XLOC_002018,	NA	XLOC_000176,XLOC_002018,	XLOC_000176,XLOC_002018,	XLOC_000176,XLOC_002018,	NA	NA	XLOC_000176,
1	15704574	15705033	NA	NA	NA	NA	NA	NA	NA	XLOC_000176,
1	15709974	15710990	XLOC_000177,	NA	XLOC_000177,	XLOC_000177,	XLOC_000177,	NA	NA	NA
1	15721837	15722884	XLOC_000178,	NA	XLOC_000178,	XLOC_000178,	XLOC_000178,	NA	XLOC_000177,	XLOC_000177,
1	15733939	15734421	NA	NA	NA	NA	NA	NA	XLOC_000178,	XLOC_000178,XLOC_002019,
1	15735351	15735487	NA	NA	NA	NA	NA	NA	NA	XLOC_000178,XLOC_002019,
1	15735526	15736170	NA	NA	NA	NA	NA	NA	NA	XLOC_000178,XLOC_002019,
1	15736307	15737016	NA	NA	NA	NA	NA	NA	NA	XLOC_000178,XLOC_002019,
1	15741810	15742561	NA	XLOC_002019,	NA	NA	NA	NA	NA	XLOC_002019,
1	15742923	15743258	XLOC_002019,	NA	NA	NA	NA	NA	NA	XLOC_002019,
1	15743418	15744193	XLOC_002019,	NA	NA	NA	NA	NA	NA	XLOC_002019,
1	15759253	15759663	NA	XLOC_002019,	NA	NA	NA	NA	NA	NA
1	15776180	15776334	NA	XLOC_002019,	NA	NA	NA	NA	NA	NA
1	15782208	15782892	NA	XLOC_002019,	NA	NA	NA	NA	NA	NA
1	15784642	15785006	XLOC_002019,	NA	NA	NA	NA	NA	NA	NA
1	15793010	15793315	NA	XLOC_002019,	NA	NA	NA	NA	NA	NA
1	15797501	15797852	NA	XLOC_002019,	NA	NA	NA	NA	NA	NA
1	15799073	15799303	NA	XLOC_002019,	NA	NA	NA	NA	NA	NA
1	15814228	15814544	NA	XLOC_002019,	NA	NA	NA	NA	NA	NA
1	15900415	15901436	NA	NA	NA	XLOC_002019,	XLOC_002019,	NA	NA	NA
1	15908890	15909362	NA	NA	NA	NA	NA	NA	NA	NA
1	15918222	15918623	NA	NA	NA	NA	NA	NA	XLOC_002020,	XLOC_002020,
1	15918989	15919244	NA	NA	NA	NA	NA	NA	XLOC_002020,	XLOC_002020,
1	15920666	15921529	XLOC_002020,	NA	NA	NA	NA	NA	NA	XLOC_002020,
1	15936958	15938030	XLOC_002020,	NA	XLOC_002020,	XLOC_000179,XLOC_002020,	XLOC_000179,XLOC_002020,	NA	NA	NA
1	15938324	15938674	NA	XLOC_000179,	NA	XLOC_000179,XLOC_002020,	XLOC_000179,XLOC_002020,	NA	NA	NA
1	15944445	15944902	NA	XLOC_000179,	NA	NA	XLOC_000180,	NA	NA	XLOC_000180,
1	15947616	15947966	XLOC_000180,	NA	NA	XLOC_000180,	XLOC_000180,XLOC_000182,	NA	XLOC_000180,	XLOC_000180,XLOC_000182,
1	15953484	15953923	NA	XLOC_000179,	NA	NA	XLOC_000182,	NA	NA	XLOC_000180,XLOC_000182,
1	15955474	15955880	NA	XLOC_000179,	NA	NA	XLOC_000182,	NA	NA	XLOC_000182,
1	15981325	15981632	NA	XLOC_000179,	NA	NA	NA	NA	NA	XLOC_000183,
1	15995208	15995370	NA	XLOC_000179,	NA	NA	XLOC_000179,	NA	NA	NA
1	16005147	16005584	NA	XLOC_000179,	NA	NA	NA	NA	NA	XLOC_000179,
1	16009417	16009594	NA	XLOC_000179,	NA	NA	NA	NA	XLOC_000179,	XLOC_000179,
1	16014748	16015134	NA	NA	NA	NA	NA	NA	XLOC_000179,	XLOC_000179,
1	16017510	16017806	NA	NA	NA	NA	NA	NA	NA	XLOC_000179,
1	16022370	16022757	NA	NA	NA	NA	NA	NA	NA	NA
1	16028883	16029146	NA	NA	NA	NA	NA	NA	NA	NA
1	16042089	16042285	NA	NA	NA	NA	NA	NA	NA	NA
1	16055548	16055955	NA	NA	NA	NA	NA	NA	NA	NA
1	16062659	16062853	NA	NA	NA	NA	NA	NA	NA	NA
1	16070163	16070369	NA	NA	NA	NA	NA	NA	NA	NA
1	16080287	16080889	NA	NA	NA	NA	NA	NA	NA	NA
1	16089500	16090038	NA	NA	NA	NA	NA	NA	NA	NA
1	16096965	16097509	NA	NA	NA	NA	NA	NA	NA	NA
1	16104652	16105197	NA	NA	NA	NA	XLOC_000185,	NA	NA	XLOC_000185,
1	16110828	16111036	NA	NA	NA	NA	XLOC_000185,	NA	XLOC_000185,	XLOC_000185,
1	16128013	16128636	NA	NA	NA	NA	NA	NA	NA	XLOC_002021,
1	16130637	16131021	NA	NA	NA	NA	NA	NA	NA	XLOC_002021,
1	16145162	16145445	NA	XLOC_002021,	NA	NA	NA	NA	NA	NA
1	16153490	16153802	NA	XLOC_002021,	NA	NA	NA	NA	NA	NA
1	16169379	16169818	NA	XLOC_002021,	NA	NA	NA	NA	NA	NA
1	16175215	16176578	XLOC_002021,	NA	XLOC_002021,	XLOC_002021,	XLOC_002021,	NA	NA	NA
1	16188793	16189092	NA	NA	NA	NA	NA	NA	NA	NA
1	16190021	16190151	NA	NA	NA	NA	NA	NA	NA	NA
1	16199825	16200635	XLOC_000186,	NA	XLOC_000186,	XLOC_000186,	XLOC_000186,	NA	NA	NA
1	16208835	16208982	NA	XLOC_000186,	NA	NA	NA	NA	NA	NA
1	16209240	16209440	NA	XLOC_000186,	NA	NA	NA	NA	NA	NA
1	16212078	16212313	NA	XLOC_000186,	NA	NA	NA	NA	NA	NA
1	16240730	16240992	NA	XLOC_000186,	NA	NA	NA	NA	XLOC_000186,	XLOC_000186,
1	16246172	16246510	NA	XLOC_000186,	NA	NA	NA	NA	NA	NA
1	16258292	16258552	NA	XLOC_000186,	NA	NA	NA	NA	NA	NA
1	16286223	16286791	NA	XLOC_000186,	NA	NA	NA	NA	NA	NA
1	16293776	16293975	NA	XLOC_000186,	NA	NA	NA	NA	NA	NA
1	16299981	16300351	NA	XLOC_000186,	NA	NA	NA	NA	NA	NA
1	16302149	16302291	NA	XLOC_000186,	NA	NA	NA	NA	NA	NA
1	16315098	16315251	NA	XLOC_000186,	NA	NA	NA	NA	NA	NA
1	16315629	16315804	NA	XLOC_000186,	NA	NA	NA	NA	NA	NA
1	16320898	16321110	NA	XLOC_000186,	NA	NA	NA	NA	NA	NA
1	16321890	16322100	NA	XLOC_000186,	NA	NA	NA	NA	NA	NA
1	16340750	16340934	NA	XLOC_000186,	NA	NA	NA	NA	NA	NA
1	16345320	16345688	NA	XLOC_000186,	NA	NA	NA	NA	NA	NA
1	16346091	16346567	NA	XLOC_000186,	NA	NA	NA	NA	NA	NA
1	16346615	16346783	NA	XLOC_000186,	NA	NA	NA	NA	NA	NA
1	16385186	16385419	NA	NA	NA	NA	NA	NA	NA	NA
1	16387687	16387816	NA	NA	NA	NA	NA	NA	NA	NA
1	16389019	16389272	NA	NA	NA	NA	NA	NA	NA	NA
1	16394048	16394476	NA	NA	NA	NA	NA	NA	NA	NA
1	16395473	16396161	NA	NA	NA	NA	NA	NA	NA	NA
1	16402926	16403336	NA	NA	NA	NA	NA	NA	NA	NA
1	16414433	16414718	NA	NA	NA	NA	NA	NA	NA	NA
1	16418937	16419252	NA	NA	NA	NA	NA	NA	NA	NA
1	16421280	16421547	NA	NA	NA	NA	NA	NA	NA	NA
1	16434051	16434270	NA	NA	NA	NA	NA	NA	NA	NA
1	16467567	16467764	NA	NA	NA	NA	NA	NA	NA	NA
1	16471636	16472034	NA	NA	NA	NA	NA	NA	NA	NA
1	16481606	16482128	NA	NA	NA	NA	NA	NA	NA	NA
1	16482528	16482953	NA	NA	NA	NA	NA	NA	NA	NA
1	16489558	16489889	NA	NA	NA	NA	NA	NA	NA	NA
1	16503712	16504741	NA	NA	NA	NA	NA	NA	NA	NA
1	16511499	16511648	NA	NA	NA	NA	NA	NA	NA	NA
1	16512937	16513192	NA	NA	NA	NA	NA	NA	NA	NA
1	16515377	16515551	NA	NA	NA	NA	NA	NA	NA	NA
1	16517484	16517816	NA	NA	NA	NA	NA	NA	NA	NA
1	16519525	16519728	NA	NA	NA	NA	NA	NA	NA	NA
1	16526519	16526655	NA	NA	NA	NA	NA	NA	NA	NA
1	16534418	16535192	NA	NA	NA	NA	NA	NA	NA	NA
1	16536464	16536632	NA	NA	NA	NA	NA	NA	NA	NA
1	16536795	16537447	NA	NA	NA	NA	NA	NA	NA	NA
1	16541430	16541598	NA	NA	NA	NA	NA	NA	NA	NA
1	16542502	16542800	NA	NA	NA	NA	NA	NA	NA	NA
1	16550792	16551102	NA	NA	NA	NA	NA	NA	NA	NA
1	16556001	16556273	NA	NA	NA	NA	NA	NA	NA	NA
1	16563127	16563972	NA	NA	NA	NA	NA	NA	NA	NA
1	16564524	16564714	NA	NA	NA	NA	NA	NA	NA	NA
1	16565488	16565675	NA	NA	NA	NA	NA	NA	NA	NA
1	16571870	16572178	NA	NA	NA	NA	NA	NA	NA	NA
1	16580960	16581373	NA	NA	NA	NA	NA	NA	NA	NA
1	16581694	16581854	NA	NA	NA	NA	NA	NA	NA	NA
1	16583096	16583237	NA	NA	NA	NA	NA	NA	NA	NA
1	16586073	16586659	NA	NA	NA	NA	NA	NA	NA	NA
1	16587873	16588084	NA	NA	NA	NA	NA	NA	NA	NA
1	16593527	16593675	NA	NA	NA	NA	NA	NA	NA	NA
1	16596802	16597034	NA	NA	NA	NA	NA	NA	NA	NA
1	16597467	16597695	NA	NA	NA	NA	NA	NA	NA	NA
1	16600753	16601110	NA	NA	NA	NA	NA	NA	NA	NA
1	16602571	16603105	NA	NA	NA	NA	NA	NA	NA	NA
1	16606524	16606818	NA	NA	NA	NA	NA	NA	NA	NA
1	16608782	16609052	NA	NA	NA	NA	NA	NA	NA	NA
1	16617663	16617871	NA	NA	NA	NA	NA	NA	NA	NA
1	16622549	16622698	NA	NA	NA	NA	NA	NA	NA	NA
1	16623659	16624126	NA	NA	NA	NA	NA	NA	NA	NA
[truncated: 117,895 more rows]
