# Supplementary material for: Multi-species annotation of transcriptome and chromatin structure in domesticated animals
Source: BMC Biol. 2019 Dec 30;17:108. doi: 10.1186/s12915-019-0726-5 (PMC6936065; doi:10.1186/s12915-019-0726-5)
Supplement: Supplementary file 9 — Additional file 9 ATAC-seq peaks (coordinates, quantification, positional classification): the archive contains four folders, one for each species (bos_taurus, capra_hircus, gallus_gallus, sus_scrofa). Each folder contains the following six files: • mergedpeaks_allinfo_gn_frag.tsv • mergedpeaks_allinfo_tr_frag.tsv • mergedpeaks_allinfo_tr_ref.tsv • mergedpeaks_allinfo_gn_ref.tsv • mergedpeaks.peaknb.allexp.readnb.bed.readme.idx • mergedpeaks.peaknb.allexp.readnb.bed [file 12915_2019_726_MOESM9_ESM.gz › atac.peaks/gallus_gallus/mergedpeaks.peaknb.allexp.readnb.bed]

1	369	769	.	1	+	0	3	24	6	11	23	6	9
1	1360	1663	.	1	+	2	11	15	6	15	19	10	14
1	2568	3146	.	1	+	6	16	24	7	43	26	12	10
1	3411	3764	.	1	+	0	9	14	1	14	14	2	8
1	11014	11461	.	2	+	8	16	23	9	27	45	7	18
1	30615	31939	.	3	+	102	330	596	128	681	615	126	308
1	40615	40857	.	1	+	9	11	9	7	12	55	2	19
1	47276	47489	.	1	+	4	21	11	24	6	33	12	34
1	71079	71420	.	1	+	16	22	60	10	48	52	7	19
1	73535	73814	.	1	+	10	22	70	8	71	147	13	20
1	82248	82576	.	1	+	13	13	27	15	33	49	14	20
1	84209	84584	.	1	+	10	26	26	32	27	58	10	30
1	98132	99414	.	2	+	30	146	296	112	249	490	36	109
1	121319	122183	.	2	+	43	101	231	68	228	403	35	101
1	143946	144445	.	1	+	14	39	55	38	80	93	19	39
1	148252	148777	.	1	+	43	135	38	14	43	80	40	135
1	158040	158309	.	1	+	14	38	23	9	46	105	19	29
1	167179	167585	.	1	+	22	44	42	22	45	109	10	19
1	174505	174883	.	1	+	13	31	33	6	39	84	20	14
1	186280	186480	.	1	+	15	25	19	5	17	63	12	23
1	221954	222180	.	1	+	5	26	7	5	8	47	11	11
1	223286	223525	.	1	+	1	8	26	7	21	52	7	10
1	238844	239149	.	1	+	18	37	33	5	17	60	1	22
1	249689	249977	.	1	+	20	19	23	10	32	70	2	19
1	271736	271951	.	1	+	11	36	19	10	7	59	6	18
1	273756	273957	.	1	+	10	42	32	10	8	65	22	35
1	330473	330967	.	2	+	28	103	52	18	65	253	21	67
1	354669	354956	.	2	+	8	18	22	13	40	56	12	28
1	356607	356874	.	1	+	12	25	12	4	26	67	4	8
1	360266	361018	.	2	+	28	80	60	18	63	112	31	48
1	365440	365720	.	1	+	6	30	16	17	34	51	10	22
1	383189	384296	.	3	+	63	126	104	31	93	208	39	84
1	395867	396559	.	1	+	30	71	50	37	45	102	30	52
1	405614	406579	.	2	+	10	54	55	18	56	152	46	36
1	408584	408791	.	1	+	17	37	4	0	20	60	15	16
1	412499	412821	.	1	+	8	39	23	18	27	45	12	20
1	424172	424404	.	1	+	8	22	17	3	15	54	4	6
1	428806	430203	.	3	+	33	121	81	33	63	253	54	51
1	456460	456719	.	1	+	0	28	26	8	10	29	10	8
1	463500	464289	.	3	+	93	172	395	121	540	700	62	155
1	488950	489427	.	3	+	53	162	243	69	292	569	54	148
1	489694	490561	.	2	+	29	73	410	96	510	734	34	98
1	494393	496967	.	5	+	81	254	408	123	536	713	71	193
1	501509	501924	.	1	+	12	42	62	8	89	97	15	23
1	503553	504299	.	1	+	15	36	93	22	95	109	18	25
1	506307	507134	.	1	+	29	46	95	32	126	116	12	14
1	510991	511646	.	2	+	12	45	65	24	55	155	13	40
1	518887	519243	.	1	+	9	27	29	16	29	46	7	18
1	520318	520754	.	2	+	20	38	55	21	49	96	12	32
1	537758	538861	.	2	+	35	90	78	22	95	184	34	64
1	547551	548094	.	1	+	6	35	43	12	40	105	13	29
1	556428	556772	.	2	+	9	18	28	13	36	56	4	14
1	557294	558356	.	2	+	16	47	108	26	87	190	20	62
1	568749	569409	.	3	+	22	32	48	23	38	81	12	26
1	572168	572435	.	1	+	10	12	7	8	9	26	9	10
1	574626	574919	.	1	+	13	24	10	12	12	29	18	38
1	580590	580799	.	1	+	11	24	19	12	26	56	8	16
1	583974	584698	.	1	+	40	54	24	17	38	153	22	46
1	594400	594891	.	1	+	11	38	47	23	35	77	18	41
1	605032	605317	.	1	+	14	20	18	8	11	62	14	25
1	611827	612584	.	1	+	24	59	66	29	84	107	12	38
1	612970	613570	.	2	+	11	58	47	22	64	122	17	71
1	618467	618947	.	1	+	15	16	44	13	88	84	10	46
1	625249	626116	.	2	+	20	57	340	77	420	250	33	79
1	629995	631837	.	1	+	58	113	360	100	426	222	37	96
1	634919	635266	.	1	+	18	27	116	24	98	141	6	19
1	639293	639562	.	1	+	5	22	46	22	47	84	32	28
1	640742	640939	.	1	+	21	50	56	11	38	129	6	55
1	645458	645980	.	1	+	14	36	47	25	44	89	31	49
1	650904	652251	.	4	+	42	134	305	76	225	521	36	112
1	662652	662965	.	3	+	33	122	391	109	426	653	32	126
1	664146	664413	.	1	+	28	58	185	41	198	197	19	58
1	674835	675651	.	2	+	42	95	52	22	72	155	21	57
1	677019	677603	.	1	+	20	50	73	29	43	126	15	48
1	697154	698166	.	3	+	65	146	299	102	327	558	46	110
1	699222	699659	.	1	+	21	48	36	24	57	168	18	39
1	700174	700739	.	2	+	19	65	188	62	226	360	32	67
1	706363	706674	.	1	+	25	31	52	26	41	98	11	23
1	712814	713541	.	3	+	68	303	483	110	615	646	83	242
1	737555	737963	.	1	+	6	10	8	10	10	41	8	11
1	749341	749677	.	1	+	6	17	25	11	26	34	6	10
1	772648	774102	.	2	+	18	66	93	44	99	235	16	45
1	778996	779449	.	3	+	26	88	240	84	317	453	30	82
1	784664	784890	.	1	+	7	18	35	17	31	97	11	28
1	792159	793108	.	3	+	74	221	580	125	532	1081	56	203
1	801406	801856	.	1	+	13	20	24	17	43	115	5	21
1	806775	806970	.	1	+	4	18	7	4	11	29	7	6
1	810782	811090	.	1	+	6	9	2	4	24	55	6	15
1	841033	841371	.	1	+	10	27	16	15	26	60	9	18
1	852816	853544	.	3	+	28	80	108	43	109	169	26	52
1	881125	881411	.	1	+	4	6	25	13	27	113	7	10
1	886333	887435	.	2	+	27	32	131	29	61	183	21	33
1	894569	894700	.	1	+	24	39	21	9	12	37	12	47
1	896678	896886	.	1	+	10	23	119	27	133	191	10	17
1	897828	898571	.	3	+	49	113	410	98	340	404	48	112
1	908332	909084	.	3	+	84	328	541	129	659	775	66	321
1	945021	945586	.	2	+	24	84	152	62	175	276	11	37
1	978739	979669	.	3	+	112	333	512	118	599	635	102	349
1	997949	998741	.	1	+	17	43	39	17	54	57	24	40
1	1003234	1003628	.	2	+	6	49	51	14	57	104	8	36
1	1013919	1014584	.	2	+	27	64	68	20	75	148	16	61
1	1044151	1044673	.	3	+	55	200	465	95	506	455	57	179
1	1061198	1062141	.	3	+	74	228	550	96	551	633	89	233
1	1085493	1086216	.	1	+	7	18	71	22	94	88	25	24
1	1104448	1105331	.	1	+	14	43	106	41	153	168	13	50
1	1109955	1110778	.	2	+	38	82	105	47	136	220	34	84
1	1117469	1117647	.	1	+	21	53	46	15	44	73	36	57
1	1125905	1126198	.	1	+	7	11	31	9	26	23	6	13
1	1148674	1149210	.	2	+	28	62	197	42	204	283	23	61
1	1160153	1160502	.	1	+	2	17	16	11	12	61	5	24
1	1183883	1184138	.	1	+	16	14	19	17	14	25	11	10
1	1188772	1189441	.	2	+	31	103	178	51	121	134	16	70
1	1203631	1203854	.	1	+	10	21	8	11	12	42	16	23
1	1204650	1204982	.	1	+	8	23	18	18	9	71	7	20
1	1266434	1266972	.	1	+	10	32	29	6	34	115	21	41
1	1290814	1292042	.	3	+	23	61	58	23	34	118	35	50
1	1297984	1298751	.	2	+	27	60	36	19	34	83	22	33
1	1300035	1300216	.	1	+	7	34	5	6	15	27	19	23
1	1301818	1302246	.	1	+	28	48	30	20	19	39	14	37
1	1341532	1342167	.	3	+	46	219	146	39	196	271	50	133
1	1355098	1355465	.	1	+	25	29	22	11	27	48	6	34
1	1374147	1374385	.	1	+	12	41	12	2	16	29	14	25
1	1381642	1381954	.	1	+	20	31	12	15	22	52	22	40
1	1386013	1386349	.	1	+	14	24	37	12	24	32	11	16
1	1387052	1387239	.	1	+	11	19	15	6	13	34	7	26
1	1405382	1406239	.	1	+	32	46	40	12	31	75	16	30
1	1413480	1413640	.	1	+	9	27	6	14	10	13	13	12
1	1426791	1427225	.	1	+	13	39	27	17	26	62	33	27
1	1456864	1457069	.	1	+	9	10	5	7	6	37	23	10
1	1457099	1458020	.	1	+	35	61	17	19	21	57	41	56
1	1477600	1478124	.	2	+	13	47	15	14	28	37	25	32
1	1478829	1479274	.	1	+	16	26	10	7	9	50	16	17
1	1518676	1518948	.	1	+	10	26	17	13	24	46	19	19
1	1532349	1532980	.	1	+	23	30	24	7	39	49	19	36
1	1549520	1549927	.	1	+	13	44	16	11	24	68	11	17
1	1553048	1553184	.	1	+	8	18	12	4	4	30	8	13
1	1562979	1563132	.	1	+	14	20	13	0	9	40	24	24
1	1619520	1619778	.	1	+	7	22	8	0	9	38	6	15
1	1624885	1625261	.	1	+	10	36	11	6	10	65	18	15
1	1625296	1625576	.	1	+	4	26	13	4	17	41	7	33
1	1629266	1629621	.	1	+	9	34	24	5	18	39	8	13
1	1634309	1635031	.	2	+	30	71	24	8	33	102	39	28
1	1638261	1638968	.	3	+	53	67	24	22	43	111	58	50
1	1663664	1663977	.	1	+	31	29	15	0	18	37	14	25
1	1701340	1701541	.	1	+	18	22	12	3	6	43	10	6
1	1710605	1710887	.	1	+	25	35	24	6	29	35	33	20
1	1711265	1711493	.	1	+	15	31	5	9	6	22	14	20
1	1789402	1789860	.	1	+	16	45	32	14	40	41	22	27
1	1824202	1824500	.	1	+	7	40	10	5	22	42	23	28
1	1827169	1827485	.	1	+	14	11	23	11	29	24	12	14
1	1835970	1836480	.	2	+	25	60	34	10	36	84	26	21
1	1840953	1842060	.	3	+	93	323	162	44	228	297	73	253
1	1846881	1847048	.	1	+	9	19	1	2	12	9	14	11
1	1847388	1847740	.	2	+	8	25	11	4	11	37	12	19
1	1852596	1852739	.	1	+	6	31	5	4	5	19	12	14
1	1882823	1883082	.	1	+	15	54	21	0	21	51	13	24
1	1884738	1885034	.	1	+	21	57	31	11	27	75	17	29
1	1886264	1886617	.	1	+	19	34	25	20	36	57	29	30
1	1892723	1893230	.	2	+	20	45	31	15	27	47	24	15
1	1894398	1895033	.	1	+	20	58	20	16	28	42	17	45
1	1926212	1927188	.	2	+	23	59	25	29	46	68	26	51
1	1927323	1927748	.	1	+	10	36	19	4	12	33	13	13
1	1933760	1933910	.	1	+	9	6	7	4	8	10	5	8
1	1964015	1964908	.	3	+	51	74	39	17	47	82	38	42
1	1965801	1966195	.	1	+	12	47	18	1	19	16	30	8
1	1967166	1967526	.	2	+	13	30	17	7	28	33	18	26
1	2002058	2002927	.	3	+	103	502	500	103	646	559	139	379
1	2009518	2009988	.	1	+	14	46	38	9	20	51	16	20
1	2029779	2030137	.	1	+	6	43	0	7	12	23	15	34
1	2034232	2034403	.	1	+	1	32	10	6	2	13	18	19
1	2035990	2036223	.	1	+	5	16	10	6	4	24	4	10
1	2041084	2041846	.	2	+	20	48	24	10	62	85	28	40
1	2042454	2043176	.	2	+	19	41	33	19	30	85	10	38
1	2043504	2043941	.	1	+	12	33	10	12	16	45	6	19
1	2063695	2063844	.	1	+	7	16	6	0	7	13	8	7
1	2064540	2064943	.	1	+	15	36	8	10	9	25	12	13
1	2066835	2067209	.	1	+	11	21	23	12	14	42	15	18
1	2073957	2074309	.	1	+	8	44	23	7	16	31	11	29
1	2075977	2076501	.	1	+	10	29	11	4	18	36	19	31
1	2076703	2077165	.	1	+	4	11	19	9	12	16	14	29
1	2087035	2087199	.	1	+	6	17	7	0	3	21	5	8
1	2117920	2118310	.	1	+	8	33	10	9	7	19	16	19
1	2118360	2118755	.	2	+	5	36	14	4	18	60	21	18
1	2129806	2130245	.	1	+	9	26	20	17	24	48	11	16
1	2143453	2143752	.	1	+	27	37	18	2	24	48	16	23
1	2213530	2213751	.	1	+	8	28	19	6	18	59	13	19
1	2220906	2221250	.	1	+	14	32	20	1	15	59	14	16
1	2234666	2234981	.	1	+	5	21	31	14	23	30	14	26
1	2259319	2259670	.	1	+	5	10	23	4	21	38	10	22
1	2271404	2271609	.	1	+	6	12	10	14	16	47	8	9
1	2292098	2292318	.	1	+	10	41	18	8	17	32	22	22
1	2293316	2293658	.	1	+	10	19	15	9	37	47	14	12
1	2300883	2301372	.	1	+	10	30	26	8	18	84	14	30
1	2301937	2302433	.	1	+	6	17	24	23	32	55	11	25
1	2312634	2313007	.	1	+	17	74	11	1	26	39	9	46
1	2325842	2326120	.	1	+	16	38	5	4	22	34	12	21
1	2336777	2337050	.	1	+	6	21	17	9	19	34	13	15
1	2347373	2347767	.	1	+	2	17	21	19	22	35	12	12
1	2367157	2367574	.	1	+	14	60	18	5	10	35	16	44
1	2376161	2376363	.	1	+	4	8	15	1	9	43	4	4
1	2403579	2403827	.	1	+	16	55	14	9	14	23	12	48
1	2409487	2410111	.	1	+	22	40	41	29	44	95	27	29
1	2434080	2434519	.	1	+	12	17	17	5	33	84	11	16
1	2472855	2473119	.	1	+	16	8	14	4	12	53	10	17
1	2478553	2478871	.	1	+	19	25	20	7	19	43	11	9
1	2581964	2582272	.	2	+	9	30	21	15	25	74	15	8
1	2584176	2584477	.	1	+	10	40	15	6	9	29	20	16
1	2588039	2588525	.	1	+	7	17	20	15	17	51	12	1
1	2594811	2595274	.	1	+	15	41	27	5	24	75	15	21
1	2598015	2598244	.	1	+	10	24	13	9	10	24	13	24
1	2630904	2631506	.	1	+	23	46	14	13	13	116	19	31
1	2650988	2651365	.	1	+	11	31	18	10	14	70	12	22
1	2699571	2699875	.	1	+	10	38	17	5	25	71	13	18
1	2718851	2719052	.	1	+	4	18	13	4	16	49	3	7
1	2732801	2734002	.	2	+	37	89	49	26	50	114	21	44
1	2738530	2738971	.	1	+	14	25	18	6	15	15	13	11
1	2739644	2740053	.	1	+	15	24	9	20	11	37	14	24
1	2745911	2746454	.	2	+	24	39	22	12	21	64	27	37
1	2746750	2747717	.	2	+	42	86	34	26	32	132	50	44
1	2762413	2763258	.	2	+	45	57	29	21	69	103	31	26
1	2768102	2768534	.	2	+	20	32	18	9	20	61	28	20
1	2778140	2778284	.	1	+	17	19	5	5	6	24	7	9
1	2788145	2788596	.	1	+	17	39	34	8	46	53	27	20
1	2805508	2805929	.	2	+	15	36	24	6	33	53	25	28
1	2822191	2822453	.	1	+	14	27	19	4	28	22	28	16
1	2830527	2830667	.	1	+	6	28	4	2	10	18	4	10
1	2830878	2831021	.	1	+	14	16	8	10	5	28	18	16
1	2831230	2831401	.	1	+	3	15	0	0	4	11	9	9
1	2832033	2832245	.	2	+	17	34	11	12	7	48	12	27
1	2835939	2836492	.	3	+	43	66	35	27	48	120	22	32
1	2841119	2843887	.	3	+	443	936	457	234	449	1112	438	553
1	2859308	2860079	.	4	+	30	57	42	17	29	75	26	18
1	2860437	2860638	.	1	+	19	28	9	6	21	29	8	14
1	2861434	2861687	.	1	+	11	19	16	2	15	40	14	18
1	2879845	2879984	.	1	+	12	23	6	9	11	20	9	15
1	2885571	2885811	.	1	+	11	19	15	6	21	46	10	12
1	2897020	2898036	.	1	+	43	58	22	11	25	54	40	23
1	2899240	2899577	.	1	+	16	26	10	12	12	23	18	7
1	2901628	2901806	.	1	+	12	22	10	2	9	20	8	5
1	2910199	2910500	.	1	+	7	10	2	4	6	8	4	10
1	2914972	2915196	.	1	+	4	5	5	4	14	27	9	5
1	2942204	2942549	.	1	+	20	41	8	4	15	27	5	29
1	2958252	2958647	.	1	+	13	37	26	11	5	32	13	21
1	3013067	3013237	.	1	+	13	25	4	7	7	31	9	12
1	3017423	3018025	.	1	+	60	94	25	5	28	67	20	46
1	3030539	3030813	.	1	+	10	55	17	3	13	30	16	35
1	3075863	3076134	.	1	+	9	21	17	8	19	23	6	19
1	3109568	3109923	.	1	+	5	20	29	7	38	42	2	9
1	3140394	3140569	.	1	+	14	56	4	7	17	23	10	34
1	3150781	3151051	.	1	+	8	10	19	9	7	21	8	6
1	3153048	3153267	.	1	+	0	2	11	2	8	25	1	5
1	3163871	3164324	.	2	+	14	23	21	4	31	62	4	25
1	3164347	3164565	.	1	+	5	18	13	2	10	27	1	24
1	3177865	3178181	.	1	+	4	8	22	5	11	22	6	8
1	3195312	3195805	.	1	+	7	34	46	13	50	58	7	25
1	3240230	3240855	.	3	+	46	100	108	46	139	295	36	80
1	3267430	3267739	.	1	+	11	14	51	14	69	73	6	12
1	3288890	3289521	.	2	+	12	48	26	13	59	96	16	21
1	3305451	3306008	.	2	+	8	43	137	35	171	174	12	53
1	3311780	3312253	.	2	+	40	55	191	59	175	451	20	55
1	3312536	3313678	.	2	+	44	128	373	105	441	841	46	124
1	3314601	3315461	.	3	+	60	245	459	96	505	800	81	248
1	3320141	3320593	.	2	+	20	71	133	28	155	199	20	36
1	3327834	3328042	.	1	+	3	5	21	9	41	80	4	17
1	3328104	3328986	.	1	+	13	44	174	46	232	194	20	57
1	3341281	3341727	.	2	+	10	11	27	6	20	43	2	11
1	3342129	3343073	.	2	+	7	15	35	8	34	86	12	30
1	3361358	3361567	.	1	+	5	15	8	6	18	20	5	24
1	3367615	3367966	.	1	+	8	14	16	5	22	86	4	13
1	3383250	3383771	.	2	+	10	28	79	20	91	140	10	30
1	3387218	3387354	.	1	+	10	32	19	12	15	15	4	38
1	3389161	3389379	.	1	+	10	16	20	14	15	49	4	16
1	3390797	3390999	.	1	+	8	8	16	3	22	47	11	8
1	3393709	3393850	.	1	+	13	16	9	6	12	23	8	28
1	3397461	3397590	.	1	+	8	23	42	11	43	51	16	30
1	3406251	3407043	.	2	+	13	63	38	17	67	113	14	85
1	3420685	3421456	.	1	+	28	50	21	13	43	95	22	62
1	3432522	3433562	.	2	+	17	61	91	22	120	180	15	43
1	3445713	3446040	.	2	+	5	29	40	21	32	102	14	17
1	3449084	3449472	.	1	+	8	26	75	19	102	116	10	29
1	3450223	3450684	.	1	+	11	15	56	26	39	77	4	21
1	3458210	3458811	.	1	+	7	52	83	28	142	141	6	38
1	3461552	3461891	.	1	+	8	18	35	31	63	32	2	25
1	3488191	3488710	.	2	+	4	24	89	24	102	102	8	25
1	3493899	3494107	.	1	+	7	17	6	6	15	42	6	7
1	3498396	3498939	.	2	+	18	29	81	23	90	94	16	22
1	3504929	3505370	.	1	+	15	38	37	8	26	34	11	22
1	3508938	3509305	.	1	+	7	20	53	18	46	47	9	10
1	3515585	3516904	.	3	+	85	280	495	146	547	651	81	196
1	3530810	3531189	.	1	+	11	15	24	10	35	47	6	24
1	3542822	3544951	.	2	+	50	122	295	121	383	415	56	121
1	3550672	3551270	.	1	+	42	165	32	16	29	110	26	121
1	3553101	3553336	.	1	+	26	78	20	13	17	45	13	52
1	3560025	3560576	.	2	+	13	50	124	45	122	263	24	45
1	3561416	3561862	.	3	+	48	150	200	38	190	396	42	118
1	3576284	3576710	.	1	+	12	39	10	10	12	80	14	29
1	3596036	3596592	.	2	+	20	27	59	17	70	136	14	44
1	3606212	3606576	.	1	+	15	20	75	17	45	57	6	22
1	3608259	3608713	.	2	+	13	32	91	25	93	65	13	32
1	3625848	3626397	.	2	+	7	116	51	16	56	72	10	66
1	3632574	3632710	.	1	+	13	33	2	11	20	40	9	16
1	3638466	3638857	.	1	+	15	23	34	21	47	63	0	23
1	3640356	3640734	.	1	+	13	25	17	5	20	64	6	21
1	3651253	3651677	.	2	+	8	29	48	20	38	78	6	24
1	3654518	3654726	.	1	+	8	20	20	19	23	80	2	11
1	3660184	3660539	.	2	+	10	28	41	17	59	125	7	31
1	3661607	3663375	.	3	+	62	155	700	149	807	780	39	178
1	3675949	3676187	.	1	+	12	24	22	5	10	27	15	31
1	3676223	3676436	.	1	+	14	21	12	9	8	52	8	7
1	3681554	3681869	.	1	+	9	15	4	13	15	63	5	20
1	3694737	3694894	.	1	+	11	32	11	8	23	21	2	21
1	3695288	3695629	.	1	+	9	35	18	9	27	36	12	15
1	3710187	3710427	.	1	+	14	30	18	11	25	46	8	18
1	3716489	3716748	.	1	+	8	22	71	14	65	32	2	19
1	3717960	3719123	.	3	+	44	87	202	49	236	309	47	78
1	3743564	3744091	.	1	+	15	36	62	19	94	65	24	19
1	3745721	3746307	.	1	+	24	28	49	11	61	71	15	28
1	3750800	3751170	.	1	+	10	21	18	10	11	28	14	21
1	3752225	3752533	.	1	+	10	12	6	4	15	53	10	7
1	3752974	3753129	.	1	+	18	9	5	4	11	19	3	9
1	3756389	3756811	.	1	+	26	20	25	8	15	34	8	21
1	3757616	3757825	.	1	+	8	22	15	6	19	23	2	17
1	3788885	3789493	.	1	+	11	17	28	19	29	44	11	19
1	3789589	3789995	.	1	+	9	21	12	9	18	62	10	25
1	3798383	3798712	.	1	+	12	29	11	11	10	57	16	22
1	3799232	3799575	.	1	+	5	32	32	9	29	43	6	20
1	3800882	3801393	.	1	+	17	51	22	15	26	80	20	19
1	3808179	3808487	.	1	+	15	17	17	10	30	25	10	16
1	3830245	3831186	.	1	+	27	61	37	23	55	93	14	45
1	3842270	3842632	.	1	+	13	14	19	1	15	67	22	17
1	3867668	3867818	.	1	+	15	18	13	11	6	24	22	10
1	3875021	3875232	.	1	+	12	27	13	13	16	51	14	31
1	3880997	3881338	.	1	+	15	38	19	14	30	82	21	24
1	3881410	3881697	.	1	+	19	50	24	4	27	58	32	27
1	3881829	3882025	.	1	+	33	29	13	13	19	60	14	13
1	3895405	3895532	.	1	+	9	28	24	0	6	24	8	12
1	3910576	3910818	.	1	+	8	15	11	8	12	55	2	17
1	3920999	3921254	.	1	+	9	18	22	16	28	39	10	14
1	3946748	3947054	.	1	+	15	26	12	7	10	42	32	20
1	3950531	3950729	.	1	+	1	33	16	2	17	37	4	12
1	4018381	4018686	.	1	+	10	14	41	3	18	26	6	18
1	4021120	4021359	.	1	+	15	40	7	2	13	24	9	38
1	4030098	4030422	.	1	+	2	20	24	7	22	39	11	21
1	4048983	4049266	.	1	+	10	25	12	6	17	46	7	21
1	4063497	4063630	.	1	+	9	6	14	0	3	16	9	19
1	4064857	4065171	.	2	+	9	33	9	6	26	33	16	22
1	4077206	4077822	.	3	+	33	92	60	17	55	95	19	63
1	4078171	4078643	.	1	+	15	45	17	7	24	52	14	52
1	4079359	4080112	.	3	+	30	74	54	24	60	98	35	53
1	4080704	4081177	.	3	+	32	42	29	20	49	108	33	41
1	4083318	4083460	.	1	+	4	16	11	4	5	38	11	42
1	4111747	4112586	.	2	+	52	80	87	35	73	149	42	58
1	4119072	4120592	.	2	+	100	314	286	106	317	526	103	194
1	4128564	4129063	.	2	+	37	112	115	30	146	182	44	59
1	4137235	4138041	.	2	+	28	131	250	84	262	223	40	92
1	4147872	4149515	.	3	+	95	227	270	98	206	514	64	182
1	4149520	4149784	.	1	+	33	49	26	12	33	67	14	54
1	4156727	4156932	.	1	+	11	25	3	5	13	37	0	22
1	4164950	4165418	.	1	+	46	114	15	23	38	70	6	106
1	4169573	4170127	.	1	+	2	37	25	23	29	87	3	28
1	4174872	4175193	.	1	+	2	13	8	6	22	63	6	8
1	4199956	4200427	.	1	+	20	25	30	9	34	106	10	12
1	4206197	4206678	.	1	+	27	104	34	9	23	59	24	62
1	4211814	4212277	.	1	+	23	70	17	6	19	56	17	43
1	4236268	4236991	.	2	+	31	39	33	15	46	82	10	25
1	4247645	4249230	.	3	+	67	159	177	46	229	370	72	112
1	4257360	4257992	.	3	+	53	106	125	39	134	225	27	93
1	4272117	4272337	.	1	+	10	12	7	5	4	15	0	14
1	4280134	4280668	.	2	+	8	45	20	6	24	114	9	43
1	4299297	4299552	.	1	+	6	17	19	13	24	51	1	14
1	4304104	4304311	.	1	+	9	64	6	8	8	17	11	40
1	4308415	4308738	.	1	+	4	27	78	12	50	58	4	17
1	4334077	4334981	.	1	+	21	55	120	42	124	110	18	43
1	4359753	4360153	.	1	+	15	43	12	4	7	31	17	27
1	4383346	4383567	.	1	+	4	13	20	13	20	55	9	6
1	4399950	4400452	.	2	+	54	161	225	57	255	396	49	136
1	4400819	4401104	.	2	+	10	37	186	50	189	331	12	38
1	4406173	4406858	.	1	+	8	41	173	86	203	279	15	31
1	4427656	4428116	.	1	+	12	23	23	3	15	72	18	13
1	4477980	4478273	.	1	+	15	23	10	4	15	64	6	5
1	4489425	4489585	.	1	+	5	31	10	6	5	20	2	30
1	4500962	4501162	.	1	+	14	11	6	6	9	39	15	15
1	4528498	4528872	.	2	+	26	25	20	14	34	64	14	13
1	4537211	4537470	.	1	+	10	18	37	8	22	48	21	25
1	4551021	4551191	.	1	+	6	23	13	7	17	34	9	10
1	4552018	4552389	.	2	+	11	9	25	16	25	44	14	10
1	4552914	4553147	.	1	+	7	11	5	4	6	19	10	17
1	4559905	4561282	.	3	+	16	97	394	143	418	702	20	66
1	4564257	4564916	.	2	+	12	29	310	52	327	208	26	26
1	4581966	4582212	.	1	+	14	24	22	6	20	46	12	15
1	4587965	4588854	.	3	+	30	41	45	14	70	117	28	47
1	4599563	4599931	.	1	+	7	17	26	8	32	42	14	7
1	4600711	4601136	.	1	+	11	31	25	12	10	68	8	13
1	4605645	4606043	.	1	+	25	49	12	8	11	37	9	36
1	4616830	4617700	.	2	+	22	77	260	80	265	325	35	64
1	4620781	4621355	.	2	+	21	46	196	32	261	129	20	38
1	4660013	4660147	.	1	+	20	13	11	7	5	22	6	9
1	4660158	4660384	.	1	+	9	17	19	13	9	49	9	11
1	4675091	4675325	.	1	+	11	29	11	0	9	26	9	27
1	4683392	4683641	.	1	+	10	27	13	3	13	33	10	22
1	4690102	4690819	.	1	+	17	42	34	12	47	64	21	31
1	4701889	4702115	.	1	+	15	26	8	4	22	14	8	19
1	4707780	4707939	.	1	+	5	20	7	1	14	25	7	15
1	4709542	4709871	.	1	+	17	34	22	10	20	54	8	28
1	4751426	4751753	.	1	+	6	29	24	4	22	71	22	14
1	4790256	4790720	.	1	+	11	33	17	13	17	68	14	20
1	4791470	4791956	.	1	+	34	115	12	20	7	34	16	99
1	4793852	4794363	.	1	+	17	26	25	12	48	41	9	14
1	4797215	4797499	.	1	+	11	33	17	4	17	25	14	18
1	4811750	4812218	.	2	+	2	27	36	10	20	50	15	28
1	4818721	4819240	.	2	+	15	39	26	10	21	81	14	21
1	4821517	4821682	.	1	+	10	16	11	5	18	25	4	15
1	4823966	4824591	.	2	+	11	45	41	20	32	72	24	30
1	4824691	4825110	.	1	+	7	27	26	4	43	60	8	26
1	4832826	4833177	.	1	+	13	24	20	9	27	63	5	18
1	4852287	4852457	.	1	+	5	23	17	5	9	21	9	14
1	4853135	4853478	.	1	+	15	18	5	8	20	43	14	16
1	4861846	4862106	.	2	+	14	24	13	12	14	38	5	26
1	4869798	4869978	.	1	+	6	21	16	3	11	30	8	13
1	4876989	4877674	.	2	+	24	67	38	18	47	104	16	39
1	4881291	4881474	.	1	+	6	18	5	2	7	16	13	16
1	4883932	4884263	.	1	+	11	15	19	3	21	33	4	16
1	4890418	4890809	.	1	+	5	26	41	8	36	32	17	16
1	4891429	4892959	.	4	+	24	71	110	32	79	199	28	58
1	4905774	4906077	.	1	+	15	25	13	10	13	16	10	19
1	4912580	4912826	.	1	+	9	17	28	3	12	30	11	12
1	4923728	4923949	.	1	+	12	23	11	7	19	26	4	34
1	4930071	4930341	.	1	+	15	22	10	5	13	45	7	11
1	4931185	4931402	.	1	+	11	17	15	14	11	43	10	6
1	4931423	4931640	.	1	+	17	13	13	7	13	37	10	15
1	4937146	4937356	.	1	+	12	15	5	2	10	20	11	26
1	4940861	4941061	.	1	+	10	17	7	6	8	27	5	20
1	4944577	4944708	.	1	+	7	9	8	1	7	14	2	12
1	4957817	4958029	.	1	+	15	10	9	10	10	15	7	24
1	4960300	4960611	.	1	+	10	24	17	4	13	38	9	10
1	4965553	4966138	.	1	+	32	39	33	6	18	81	18	28
1	4966571	4966777	.	1	+	4	13	15	4	25	40	6	14
1	4972750	4972919	.	1	+	12	23	11	0	5	33	6	10
1	4973223	4973378	.	1	+	6	19	13	8	8	38	0	18
1	4976404	4976659	.	1	+	14	21	17	9	8	37	4	14
1	4982664	4983221	.	2	+	25	42	46	27	26	67	10	25
1	4988032	4988292	.	1	+	16	15	14	7	11	22	4	18
1	4989136	4989398	.	1	+	12	12	10	1	3	27	9	18
1	4990166	4990428	.	1	+	6	16	18	9	10	23	12	11
1	4992869	4993026	.	1	+	6	21	6	5	11	23	1	8
1	4995877	4996028	.	1	+	7	35	9	2	8	31	8	5
1	4997514	4997832	.	1	+	7	31	15	8	15	36	10	16
1	4998203	4998483	.	1	+	6	28	9	8	12	29	0	12
1	4998666	4998989	.	1	+	8	30	7	7	12	34	6	31
1	5000629	5000856	.	1	+	5	10	5	5	9	38	2	7
1	5009482	5010028	.	1	+	12	14	24	10	20	29	6	16
1	5011663	5012176	.	2	+	13	41	31	8	19	82	6	19
1	5022417	5022586	.	1	+	1	16	11	4	11	23	7	7
1	5024871	5025126	.	1	+	8	39	27	4	31	36	6	31
1	5034054	5034361	.	1	+	9	16	20	13	18	37	7	21
1	5040578	5041565	.	3	+	26	48	43	13	62	130	14	55
1	5049365	5049942	.	1	+	13	21	30	3	38	69	6	24
1	5050405	5051066	.	2	+	26	49	43	6	19	114	14	25
1	5063398	5063563	.	1	+	10	10	8	2	12	20	4	15
1	5064955	5065196	.	1	+	1	31	9	8	9	40	4	5
1	5072832	5073025	.	1	+	10	12	10	2	15	29	5	20
1	5073645	5074204	.	1	+	5	11	34	6	17	55	6	16
1	5074459	5074606	.	1	+	7	18	7	0	10	10	1	8
1	5075303	5075461	.	1	+	2	9	5	0	6	17	7	6
1	5100452	5100591	.	1	+	4	12	10	0	12	27	6	4
1	5101128	5102779	.	4	+	48	63	56	28	70	157	29	68
1	5104764	5105248	.	1	+	9	32	13	10	17	56	6	27
1	5106643	5107244	.	2	+	19	41	22	11	27	87	4	44
1	5116500	5116644	.	1	+	6	10	10	3	5	19	4	11
1	5121660	5122138	.	1	+	21	30	19	18	19	47	8	27
1	5126365	5126507	.	1	+	4	19	12	1	5	20	4	9
1	5127078	5127483	.	1	+	14	24	11	9	12	35	2	28
1	5127915	5128680	.	2	+	15	35	21	13	41	102	19	35
1	5133050	5133384	.	1	+	15	21	7	2	5	31	2	17
1	5134263	5134419	.	1	+	3	23	12	6	1	20	2	5
1	5134488	5135311	.	2	+	11	28	29	14	19	87	14	26
1	5139028	5139166	.	1	+	12	12	4	3	7	13	4	11
1	5141412	5141701	.	1	+	9	20	25	10	16	25	6	17
1	5146651	5146800	.	1	+	7	19	6	5	5	32	11	5
1	5152782	5153634	.	2	+	18	40	52	17	35	130	12	38
1	5158392	5158532	.	1	+	7	9	8	2	2	16	4	10
1	5159161	5159382	.	1	+	2	22	11	5	12	53	5	13
1	5160738	5160980	.	1	+	12	20	10	2	24	39	2	11
1	5163868	5164663	.	3	+	29	69	46	16	42	104	18	41
1	5167976	5168215	.	1	+	15	10	5	7	4	54	4	6
1	5171975	5172161	.	1	+	1	18	13	3	15	29	6	15
1	5177830	5178820	.	2	+	26	74	52	21	43	132	34	58
1	5184242	5184476	.	1	+	15	26	19	2	13	30	3	7
1	5184625	5185405	.	3	+	33	63	41	22	47	149	29	54
1	5193500	5193846	.	1	+	11	44	17	7	14	46	14	16
1	5195980	5196465	.	2	+	27	26	27	16	30	62	4	18
1	5202452	5202871	.	2	+	8	11	13	4	13	67	16	31
1	5212618	5212988	.	1	+	7	34	29	24	23	43	9	17
1	5213301	5213882	.	1	+	28	41	44	18	47	85	21	19
1	5214262	5214625	.	1	+	13	28	20	13	14	60	10	21
1	5221970	5222131	.	1	+	16	11	6	2	3	21	8	11
1	5224706	5225023	.	1	+	6	18	11	6	20	50	6	5
1	5229608	5229851	.	1	+	14	24	15	5	14	31	6	11
1	5250609	5250738	.	1	+	6	6	8	0	12	24	4	17
1	5256490	5256764	.	1	+	19	9	14	1	12	32	14	18
1	5257473	5257822	.	1	+	13	19	18	8	27	39	19	23
1	5260308	5260579	.	1	+	17	24	9	9	7	55	6	28
1	5262640	5262925	.	1	+	20	16	17	0	18	48	1	19
1	5269203	5269374	.	1	+	13	23	12	10	12	32	4	14
1	5273563	5273795	.	1	+	11	23	7	9	13	29	4	6
1	5278797	5279211	.	2	+	16	36	38	6	19	76	14	28
1	5279257	5279609	.	1	+	7	11	13	1	15	71	6	29
1	5281321	5281493	.	1	+	9	14	6	7	7	18	5	16
1	5290156	5291021	.	2	+	34	39	66	22	26	133	8	31
1	5292182	5292463	.	1	+	14	14	9	14	5	29	2	15
1	5303094	5303998	.	1	+	31	70	57	32	48	120	18	47
1	5306284	5306676	.	1	+	18	25	26	13	19	40	8	19
1	5324625	5326004	.	3	+	61	77	71	37	92	162	34	58
1	5326162	5326408	.	1	+	5	32	15	4	26	40	10	8
1	5337089	5337287	.	1	+	12	13	12	3	4	38	10	16
1	5337602	5337797	.	1	+	14	13	14	9	7	20	0	15
1	5348765	5349517	.	1	+	19	25	33	16	42	107	4	17
1	5351170	5351332	.	1	+	3	16	10	2	8	6	3	12
1	5353544	5353746	.	1	+	21	20	12	11	9	32	6	12
1	5356245	5356484	.	1	+	7	27	7	6	8	38	4	22
1	5357964	5358281	.	1	+	6	31	19	8	13	63	12	11
1	5362711	5362838	.	1	+	3	19	11	4	7	19	7	21
1	5373334	5373714	.	1	+	9	21	15	5	6	65	6	22
1	5377939	5378121	.	1	+	9	29	9	1	9	32	4	7
1	5381318	5381698	.	1	+	8	24	24	7	22	73	15	15
1	5389126	5389554	.	1	+	19	13	22	21	19	45	6	21
1	5389583	5389851	.	1	+	21	18	26	4	20	26	6	25
1	5403306	5403648	.	1	+	8	47	13	5	7	38	3	37
1	5406071	5406473	.	1	+	6	24	9	11	16	64	12	16
1	5409664	5409902	.	1	+	7	7	9	3	13	57	4	2
1	5415843	5416095	.	1	+	6	20	10	3	7	21	2	11
1	5427427	5427603	.	1	+	9	21	14	6	12	20	0	26
1	5427971	5428318	.	1	+	6	27	19	6	23	34	4	18
1	5430703	5430857	.	1	+	9	18	7	3	12	23	4	13
1	5440859	5441058	.	1	+	15	6	14	10	9	30	4	25
1	5449068	5449704	.	2	+	24	42	34	11	46	67	19	42
1	5450829	5451463	.	1	+	28	49	39	8	17	72	2	38
1	5460346	5460490	.	1	+	15	13	2	11	10	30	8	15
1	5461993	5462243	.	1	+	12	18	7	3	9	30	6	12
1	5468769	5469381	.	2	+	14	22	31	11	33	95	6	27
1	5477432	5477619	.	1	+	4	20	23	2	16	24	9	17
1	5479144	5479488	.	1	+	22	17	13	10	11	52	10	30
1	5484408	5484548	.	1	+	4	19	7	2	14	26	4	14
1	5484740	5485181	.	1	+	13	40	16	7	8	60	8	31
1	5490499	5490758	.	1	+	13	33	16	13	16	37	6	23
1	5492042	5492705	.	2	+	26	60	33	20	43	130	30	45
1	5496419	5496590	.	1	+	9	27	15	5	19	39	8	15
1	5504715	5504919	.	1	+	7	6	14	7	3	30	2	7
1	5504946	5505102	.	1	+	6	5	9	4	4	13	4	3
1	5513784	5514054	.	1	+	12	18	10	5	12	34	4	19
1	5514398	5514606	.	1	+	8	13	3	8	4	26	8	18
1	5521000	5521150	.	1	+	10	8	15	3	5	22	3	12
1	5522037	5522323	.	1	+	13	11	3	13	5	42	7	25
1	5525420	5525570	.	1	+	4	12	10	10	8	24	14	21
1	5527461	5528132	.	1	+	30	52	29	10	30	84	6	37
1	5534200	5534448	.	1	+	3	14	17	0	8	53	12	12
1	5540892	5541107	.	1	+	3	15	6	7	10	43	4	11
1	5542209	5542442	.	1	+	6	10	14	4	20	19	2	15
1	5552408	5552560	.	1	+	7	19	10	8	6	27	4	7
1	5555883	5556390	.	1	+	23	46	20	6	15	57	10	22
1	5566094	5566315	.	1	+	15	20	14	0	15	21	9	16
1	5566603	5566818	.	1	+	5	12	8	0	10	47	8	14
1	5568527	5568723	.	1	+	6	31	3	1	8	34	6	17
1	5573030	5573393	.	1	+	14	22	19	2	21	37	7	10
1	5588356	5588528	.	1	+	5	21	13	7	11	26	8	17
1	5589375	5589548	.	1	+	6	26	5	4	15	13	4	17
1	5596672	5596891	.	1	+	10	5	7	14	12	51	3	10
1	5605646	5605845	.	1	+	8	24	8	10	7	42	4	10
1	5606915	5607171	.	1	+	15	59	3	6	6	51	1	45
1	5613684	5613976	.	1	+	7	22	12	0	7	36	13	15
1	5639940	5640180	.	1	+	16	12	12	4	10	32	12	27
1	5643156	5643313	.	1	+	9	17	5	3	6	18	8	6
1	5649003	5649140	.	1	+	10	11	12	2	12	25	6	17
1	5652115	5652383	.	1	+	7	17	29	6	19	20	4	8
1	5666988	5667385	.	1	+	16	38	12	8	8	37	6	20
1	5668189	5668453	.	1	+	14	17	35	2	22	46	4	12
1	5682868	5683010	.	1	+	9	9	2	7	8	21	3	12
1	5684478	5684784	.	2	+	17	25	20	3	26	73	14	21
1	5686135	5686318	.	1	+	11	19	14	4	9	23	11	6
1	5695647	5695823	.	1	+	4	7	11	3	6	16	12	13
1	5696111	5696303	.	1	+	8	23	14	2	3	21	4	15
1	5698423	5698566	.	1	+	7	12	2	5	12	21	8	9
1	5702759	5703986	.	3	+	51	83	71	41	80	150	43	62
1	5712301	5713252	.	2	+	30	42	17	15	47	89	23	40
1	5718333	5718627	.	1	+	6	31	6	6	18	40	14	24
1	5731915	5732116	.	1	+	6	43	15	9	19	39	12	10
1	5739093	5740100	.	3	+	57	120	164	29	211	311	32	76
1	5745647	5746135	.	1	+	11	31	32	8	13	85	13	19
1	5748169	5748338	.	1	+	3	18	5	4	11	35	7	12
1	5764609	5764857	.	1	+	16	18	15	8	13	52	17	12
1	5769835	5770385	.	2	+	13	55	23	18	29	106	25	42
1	5773052	5773208	.	1	+	3	29	8	6	11	24	4	12
1	5777999	5779271	.	3	+	36	81	358	122	381	518	39	93
1	5797471	5797858	.	1	+	11	27	35	17	29	208	9	31
1	5799456	5799693	.	1	+	8	25	6	7	12	39	12	22
1	5801590	5801870	.	1	+	12	29	5	4	16	23	8	13
1	5806053	5806230	.	1	+	7	9	8	0	21	15	14	27
1	5808913	5809545	.	2	+	15	48	42	20	40	84	12	30
1	5824790	5825072	.	1	+	4	18	22	0	21	52	12	20
1	5826066	5826196	.	1	+	8	13	7	0	7	22	1	19
1	5840831	5841803	.	1	+	22	56	79	10	158	262	17	42
1	5845425	5845699	.	1	+	6	20	25	11	19	149	8	17
1	5857897	5858144	.	1	+	11	23	6	9	10	50	17	20
1	5865847	5866826	.	4	+	18	60	43	17	42	115	21	57
1	5870048	5870247	.	1	+	9	23	9	3	3	13	7	6
1	5870937	5871224	.	1	+	3	39	13	4	14	28	16	21
1	5876825	5876959	.	1	+	12	23	6	6	15	19	12	11
1	5888482	5888890	.	1	+	25	55	16	5	16	37	9	19
1	5907175	5907949	.	1	+	34	77	21	27	35	81	22	51
1	5910245	5910690	.	2	+	14	45	21	7	25	33	9	23
1	5914506	5914757	.	2	+	16	9	15	2	14	25	7	15
1	5919751	5919921	.	1	+	16	20	3	6	7	14	6	5
1	5920162	5920399	.	1	+	6	20	9	4	8	34	6	7
1	5927448	5927608	.	1	+	8	21	14	6	6	22	15	10
1	5927742	5928163	.	2	+	20	44	25	15	36	87	14	28
1	5934381	5934533	.	1	+	8	15	6	4	3	9	9	5
1	5937070	5937305	.	1	+	8	20	10	6	10	33	12	19
1	5937474	5937645	.	1	+	7	24	6	5	17	24	5	9
1	5937778	5937948	.	1	+	16	17	5	4	8	31	2	6
1	5947983	5948179	.	1	+	5	23	3	7	9	17	13	9
1	5950442	5950611	.	1	+	7	25	4	3	14	21	8	27
1	5964532	5964690	.	1	+	10	13	5	7	9	28	9	8
1	5984006	5984135	.	1	+	10	12	1	1	4	14	9	15
1	5997170	5997565	.	1	+	8	14	22	7	17	60	13	14
1	6000332	6000459	.	1	+	3	20	9	2	9	17	8	13
1	6015936	6016410	.	1	+	11	34	22	8	22	102	25	37
1	6017582	6017787	.	1	+	4	21	9	10	7	50	8	9
1	6077826	6078089	.	1	+	5	9	16	4	6	40	4	9
1	6081148	6081427	.	1	+	11	55	7	7	6	28	6	30
1	6082663	6083069	.	1	+	14	38	17	4	24	45	2	23
1	6088648	6089015	.	1	+	4	15	17	12	30	52	2	15
1	6103181	6103424	.	1	+	9	12	11	11	23	96	5	20
1	6115101	6115372	.	1	+	7	16	17	15	19	69	8	5
1	6127042	6127605	.	1	+	14	37	29	18	20	108	16	9
1	6142356	6144574	.	4	+	100	327	392	126	431	724	83	285
1	6158908	6159427	.	2	+	24	73	66	6	49	98	16	48
1	6163623	6163970	.	2	+	19	84	32	11	19	61	10	67
1	6169270	6169870	.	1	+	12	19	43	10	24	79	12	23
1	6170158	6170481	.	1	+	10	13	10	4	16	39	4	12
1	6177766	6178199	.	1	+	20	88	30	9	41	66	12	55
1	6185447	6186767	.	3	+	80	197	105	49	151	243	58	171
1	6200746	6200912	.	1	+	11	36	8	7	17	21	6	51
1	6204666	6205096	.	1	+	20	18	18	9	28	76	4	40
1	6215595	6216010	.	1	+	23	72	30	9	26	71	16	49
1	6221769	6222130	.	1	+	18	42	8	2	25	34	5	46
1	6227912	6228090	.	1	+	4	15	5	4	3	11	11	12
1	6247708	6247859	.	1	+	5	8	5	4	0	21	6	8
1	6260824	6261020	.	1	+	8	9	3	1	7	34	0	8
1	6271097	6272243	.	3	+	96	272	557	161	584	920	87	249
1	6275850	6276219	.	1	+	33	86	56	15	80	130	40	56
1	6299320	6299940	.	3	+	52	95	94	37	79	219	40	122
1	6311423	6311644	.	1	+	4	21	3	8	20	32	8	14
1	6323464	6323960	.	1	+	37	67	22	13	37	73	18	51
1	6325984	6328080	.	4	+	49	127	222	54	275	407	49	99
1	6338216	6339488	.	1	+	28	55	68	57	82	158	10	66
1	6339866	6340344	.	3	+	21	84	38	28	45	103	6	65
1	6346571	6347221	.	1	+	5	15	11	12	42	37	6	14
1	6356050	6356340	.	1	+	7	15	24	17	19	97	8	10
1	6364287	6364731	.	2	+	12	35	11	15	27	65	10	37
1	6364839	6365534	.	1	+	33	50	14	10	20	45	14	67
1	6373329	6373633	.	1	+	6	16	8	4	8	52	7	8
1	6373893	6374223	.	1	+	4	6	12	13	15	59	15	14
1	6378140	6378488	.	1	+	27	66	21	5	20	47	16	84
1	6387993	6388563	.	3	+	29	71	92	37	76	213	7	57
1	6390012	6390247	.	1	+	0	16	28	14	44	88	6	8
1	6419746	6420123	.	1	+	11	15	19	15	30	20	4	10
1	6451390	6452595	.	1	+	21	62	59	32	55	185	26	45
1	6473658	6474069	.	1	+	12	20	25	14	26	50	10	23
1	6481510	6481900	.	1	+	7	15	22	6	31	28	7	4
1	6518512	6518685	.	1	+	15	47	9	5	9	34	14	32
1	6555255	6555523	.	1	+	7	6	5	12	10	15	2	0
1	6566138	6566481	.	1	+	4	1	8	5	4	29	5	7
1	6571011	6571462	.	2	+	4	30	22	8	23	51	16	26
1	6591872	6592039	.	1	+	5	22	14	1	7	23	10	20
1	6602629	6602901	.	1	+	4	4	7	9	2	55	2	22
1	6617956	6618446	.	1	+	8	12	26	22	47	102	12	28
1	6648191	6648476	.	1	+	10	11	22	9	21	18	5	16
1	6684274	6685118	.	2	+	20	64	114	58	154	197	12	38
1	6691350	6692413	.	3	+	52	145	231	62	316	488	71	147
1	6713965	6715175	.	2	+	46	102	109	85	153	259	48	88
1	6728463	6728754	.	1	+	12	25	21	9	31	38	4	4
1	6740232	6740495	.	1	+	18	59	2	23	10	44	4	64
1	6745378	6746732	.	2	+	50	111	67	15	102	134	21	67
1	6746788	6747054	.	1	+	3	18	2	3	13	37	12	12
1	6749637	6750058	.	3	+	18	44	15	2	22	37	6	23
1	6754981	6755200	.	1	+	0	8	8	2	7	43	5	9
1	6756098	6756319	.	1	+	6	2	21	0	17	57	2	7
1	6763595	6763907	.	1	+	6	10	16	12	18	28	6	16
1	6770014	6770254	.	1	+	0	22	12	2	16	44	4	2
1	6776381	6777680	.	3	+	69	194	261	91	361	665	99	125
1	6805240	6805380	.	1	+	12	4	9	4	10	14	7	22
1	6813651	6814215	.	2	+	22	30	47	31	29	84	10	42
1	6828911	6829123	.	1	+	12	16	16	12	16	54	11	11
1	6829252	6829508	.	1	+	13	43	27	4	22	38	9	49
1	6838214	6839385	.	3	+	60	241	251	86	265	488	94	202
1	6843835	6844215	.	1	+	4	26	28	16	48	57	15	11
1	6849770	6850816	.	4	+	34	128	209	93	230	481	35	90
1	6875991	6876192	.	1	+	7	23	15	6	10	58	13	14
1	6888684	6888894	.	1	+	16	37	11	3	11	36	5	15
1	6901564	6901881	.	1	+	14	9	19	8	27	48	6	24
1	6906489	6907049	.	1	+	22	22	30	12	39	96	12	37
1	6908594	6909370	.	2	+	53	90	75	18	98	120	25	94
1	6916828	6917166	.	1	+	8	13	10	7	20	66	3	10
1	6921280	6921760	.	1	+	5	20	30	13	39	49	6	24
1	6927570	6927840	.	1	+	7	20	10	6	27	70	6	24
1	6946781	6947426	.	3	+	36	123	132	38	195	242	28	122
1	6959722	6960234	.	1	+	30	106	23	8	24	54	25	72
1	7011628	7011977	.	1	+	13	10	19	4	15	77	6	4
1	7024278	7024509	.	1	+	8	12	4	6	12	57	6	11
1	7029791	7030039	.	1	+	11	51	22	10	11	43	16	21
1	7031945	7032314	.	1	+	15	70	21	5	18	47	12	32
1	7066572	7066740	.	1	+	5	19	6	2	8	30	9	14
1	7071577	7072050	.	2	+	12	15	30	13	28	63	25	13
1	7090494	7090666	.	1	+	12	11	12	6	10	20	10	12
1	7091034	7091257	.	1	+	6	16	12	1	5	26	6	21
1	7091408	7091611	.	1	+	4	23	9	4	12	28	9	7
1	7097545	7098059	.	1	+	8	27	18	13	25	84	24	36
1	7102130	7102454	.	1	+	23	37	24	9	17	44	19	23
1	7124905	7125145	.	1	+	12	12	13	8	13	41	1	12
1	7168172	7168386	.	1	+	9	22	9	4	8	28	10	22
1	7186241	7186482	.	1	+	40	96	7	10	16	37	20	88
1	7188638	7188780	.	1	+	14	36	9	3	13	30	7	46
1	7196546	7196790	.	1	+	10	29	7	5	6	35	8	15
1	7210438	7210650	.	1	+	9	15	11	6	20	59	8	18
1	7212217	7212549	.	1	+	8	16	14	6	25	57	10	13
1	7221388	7221765	.	1	+	16	32	26	10	27	64	10	25
1	7226426	7226922	.	2	+	23	59	23	20	52	91	15	28
1	7228518	7228748	.	1	+	8	26	7	5	17	61	7	4
1	7235822	7236358	.	1	+	10	32	41	8	56	85	19	48
1	7255672	7256248	.	1	+	13	34	75	31	96	126	14	24
1	7266516	7266700	.	1	+	8	26	13	3	8	40	12	13
1	7273739	7273961	.	1	+	19	39	14	8	14	34	9	17
1	7288008	7288499	.	2	+	23	98	53	20	75	117	24	66
1	7295084	7295289	.	1	+	6	24	13	7	7	27	22	14
1	7301362	7301970	.	2	+	34	34	50	32	62	95	18	33
1	7307452	7308785	.	2	+	25	76	244	57	212	183	36	72
1	7311099	7311247	.	1	+	17	26	28	12	31	32	8	23
1	7317981	7319186	.	3	+	24	90	170	71	174	195	34	71
1	7333734	7334491	.	2	+	28	68	94	39	113	138	14	46
1	7336631	7336771	.	1	+	8	30	35	14	45	42	19	24
1	7338398	7339166	.	2	+	26	25	122	36	106	153	9	38
1	7341935	7342105	.	1	+	19	14	12	6	11	17	10	14
1	7351519	7351674	.	1	+	16	32	24	8	43	43	16	22
1	7351808	7352870	.	3	+	63	139	265	86	333	279	68	97
1	7373586	7374808	.	1	+	27	71	328	80	361	225	38	37
1	7381327	7381621	.	1	+	5	24	36	11	28	30	9	15
1	7390548	7390922	.	1	+	13	14	18	8	29	50	16	44
1	7400576	7401138	.	2	+	29	29	15	6	26	43	19	24
1	7403695	7404017	.	1	+	6	40	23	6	31	48	12	23
1	7407063	7407434	.	1	+	8	37	30	8	23	41	5	28
1	7427358	7428106	.	1	+	24	51	126	20	161	89	20	33
1	7436319	7437306	.	3	+	96	257	436	73	491	488	36	207
1	7448805	7449964	.	3	+	90	223	185	68	214	416	65	162
1	7462193	7463170	.	1	+	16	39	34	22	31	190	8	39
1	7469188	7470462	.	3	+	114	285	220	58	267	460	72	257
1	7478459	7478661	.	1	+	5	15	10	4	7	34	7	15
1	7479086	7479223	.	1	+	6	10	7	2	11	23	6	19
1	7482279	7482586	.	1	+	6	10	20	8	18	36	6	16
1	7489482	7491458	.	3	+	112	253	142	97	153	236	67	234
1	7494862	7495192	.	1	+	4	29	11	7	12	52	17	10
1	7495384	7495836	.	1	+	22	59	18	15	10	25	17	78
1	7496142	7496398	.	1	+	3	19	17	2	15	31	9	26
1	7505675	7505967	.	1	+	4	20	15	2	21	39	10	13
1	7522062	7523175	.	3	+	127	238	302	74	345	570	65	224
1	7528314	7528776	.	1	+	16	21	49	19	71	47	14	18
1	7542260	7542846	.	1	+	5	26	27	10	15	101	12	23
1	7556501	7556719	.	1	+	9	27	19	5	17	65	12	16
1	7556768	7557050	.	1	+	11	63	18	24	41	61	16	31
1	7597525	7597657	.	1	+	9	20	2	2	19	20	7	17
1	7598486	7598621	.	1	+	12	16	9	2	6	21	8	15
1	7614429	7614681	.	1	+	2	6	7	0	16	26	2	6
1	7623177	7623673	.	2	+	22	30	34	7	17	34	14	25
1	7623803	7624009	.	1	+	9	17	13	7	14	36	11	21
1	7636259	7636450	.	1	+	8	14	20	2	7	30	16	19
1	7666364	7666619	.	1	+	11	20	17	10	20	36	11	10
1	7683728	7684256	.	1	+	18	30	22	7	15	66	16	13
1	7693442	7693913	.	2	+	25	30	23	11	25	83	13	22
1	7709608	7709936	.	1	+	20	23	8	9	18	59	16	19
1	7744882	7745271	.	1	+	16	28	5	11	13	29	14	26
1	7747122	7747483	.	1	+	5	28	17	11	13	58	20	20
1	7763172	7763374	.	1	+	18	35	13	6	26	27	19	22
1	7770187	7770329	.	1	+	4	16	7	1	8	21	5	6
1	7778816	7779192	.	1	+	12	34	10	2	17	28	18	12
1	7793512	7793697	.	1	+	16	23	11	5	9	44	10	16
1	7800389	7800666	.	1	+	20	42	13	14	24	30	14	17
1	7803319	7803765	.	1	+	14	40	27	7	15	50	15	26
1	7809092	7809660	.	1	+	13	63	26	10	25	59	14	21
1	7817075	7817308	.	1	+	17	8	8	2	6	20	4	17
1	7818284	7818565	.	1	+	18	25	10	6	13	38	7	11
1	7819048	7819272	.	1	+	11	32	12	2	18	27	8	18
1	7822315	7822448	.	1	+	8	12	13	1	2	10	3	13
1	7830667	7830913	.	1	+	11	12	12	1	6	13	7	6
1	7832936	7833485	.	1	+	33	35	16	6	15	47	18	25
1	7839076	7839319	.	1	+	4	19	5	3	12	40	6	16
1	7839647	7839953	.	1	+	24	23	22	7	31	32	10	23
1	7840478	7840815	.	1	+	7	19	25	4	33	32	10	10
1	7843188	7843462	.	1	+	12	32	14	4	10	24	8	16
1	7848504	7848847	.	1	+	9	22	27	5	20	35	6	9
1	7854960	7855514	.	2	+	15	19	26	4	17	52	14	20
1	7860302	7861016	.	1	+	14	37	25	8	10	61	13	39
1	7861149	7861291	.	1	+	3	19	8	0	8	26	19	11
1	7862524	7862983	.	1	+	12	17	33	8	30	46	4	18
1	7863569	7864137	.	2	+	22	21	20	5	31	82	14	34
1	7864299	7864968	.	3	+	28	31	47	12	38	101	4	22
1	7883633	7883781	.	1	+	11	18	15	4	9	23	5	11
1	7887346	7887511	.	1	+	8	7	1	4	13	25	12	21
1	7896063	7896727	.	3	+	21	61	40	16	39	97	18	27
1	7901170	7901309	.	1	+	4	22	8	4	0	21	4	12
1	7901918	7902502	.	1	+	14	41	8	10	9	42	10	26
1	7902575	7902853	.	1	+	4	7	13	4	12	44	6	17
1	7904959	7905092	.	1	+	0	6	3	7	4	9	0	7
1	7914234	7914467	.	1	+	6	23	11	7	13	26	6	17
1	7914529	7914735	.	1	+	4	18	8	3	10	39	0	4
1	7915191	7915380	.	1	+	11	15	8	2	6	28	5	15
1	7923297	7923526	.	1	+	7	20	3	4	15	45	3	9
1	7929563	7929888	.	1	+	16	19	18	5	15	36	3	19
1	7931071	7931375	.	2	+	16	21	17	1	1	44	2	19
1	7940121	7940416	.	2	+	8	18	17	6	14	35	12	13
1	7949708	7949877	.	1	+	13	13	14	8	10	26	10	15
1	7952910	7953418	.	1	+	16	51	20	4	20	46	10	25
1	7960090	7960504	.	1	+	21	23	27	11	20	56	4	28
1	7968643	7969183	.	1	+	15	53	31	4	42	81	19	23
1	7969731	7969901	.	1	+	9	17	4	2	14	27	4	12
1	7976704	7976862	.	1	+	3	16	10	2	10	31	7	12
1	7984930	7985111	.	1	+	5	23	12	10	8	34	2	15
1	7990115	7990350	.	1	+	7	15	11	3	10	16	14	19
1	7993663	7993803	.	1	+	2	16	5	15	7	14	3	15
1	8000313	8000612	.	1	+	10	20	18	7	20	52	4	32
1	8001706	8002099	.	1	+	13	42	21	10	23	53	9	25
1	8014569	8014922	.	1	+	26	27	12	8	11	46	3	12
1	8026143	8026677	.	2	+	8	36	31	19	33	75	15	23
1	8034994	8035134	.	1	+	11	18	4	0	5	22	5	11
1	8036849	8037026	.	1	+	11	20	17	9	6	44	6	18
1	8037218	8037375	.	1	+	9	20	11	1	11	28	1	22
1	8041008	8041170	.	1	+	5	12	8	8	13	23	6	12
1	8042799	8042950	.	1	+	5	8	17	4	5	18	6	18
1	8043737	8044122	.	1	+	6	25	22	10	20	49	4	18
1	8044335	8044720	.	2	+	13	21	8	7	28	66	5	24
1	8057277	8057720	.	2	+	8	23	22	7	22	41	10	26
1	8072729	8072979	.	1	+	14	8	7	8	8	39	2	7
1	8073008	8073842	.	1	+	22	20	24	31	43	77	4	18
1	8074920	8075187	.	1	+	6	16	6	7	2	20	8	13
1	8080630	8080938	.	1	+	13	23	19	10	13	57	10	25
1	8088394	8088987	.	1	+	24	35	28	8	20	67	12	24
1	8089084	8089420	.	1	+	4	19	28	6	14	42	4	15
1	8100407	8100569	.	1	+	10	19	12	8	5	26	5	14
1	8101502	8101858	.	1	+	10	34	14	2	17	57	4	24
1	8102017	8102447	.	1	+	23	24	16	14	12	50	10	18
1	8115599	8115908	.	2	+	23	21	15	8	14	45	9	15
1	8121251	8121420	.	1	+	7	13	4	6	5	18	10	12
1	8122594	8123352	.	1	+	4	22	14	20	19	80	2	20
1	8124195	8124394	.	1	+	7	22	10	5	2	29	8	6
1	8136167	8136613	.	2	+	18	34	23	20	21	73	16	21
1	8138470	8138991	.	1	+	26	32	4	17	23	38	5	12
1	8144582	8144972	.	1	+	14	37	36	13	19	55	10	29
1	8146076	8146432	.	1	+	9	31	8	0	16	15	5	31
1	8150928	8151278	.	2	+	17	37	24	3	12	72	18	22
1	8157485	8157803	.	1	+	6	23	16	2	18	49	14	15
1	8161698	8161860	.	1	+	9	10	1	7	14	16	5	6
1	8164099	8164520	.	1	+	10	18	7	8	13	48	16	23
1	8166539	8166697	.	1	+	5	16	11	1	9	14	7	14
1	8175076	8175693	.	2	+	26	53	40	11	45	96	6	35
1	8181388	8182003	.	2	+	18	53	33	6	32	113	15	38
1	8187084	8187437	.	1	+	16	32	10	4	21	29	10	21
1	8187482	8188305	.	2	+	13	37	36	9	36	64	6	37
1	8192044	8192302	.	2	+	10	4	7	3	9	32	2	7
1	8199243	8199788	.	3	+	5	15	30	4	17	50	6	20
1	8200568	8201280	.	3	+	14	25	20	11	22	45	11	20
1	8204177	8204873	.	2	+	13	45	17	4	17	74	12	19
1	8205001	8205153	.	1	+	3	11	4	3	9	15	2	12
1	8205973	8206349	.	1	+	10	9	14	7	7	58	5	10
1	8206467	8206838	.	2	+	4	28	18	3	26	32	11	10
1	8207763	8208080	.	1	+	16	17	9	4	7	40	3	15
1	8214843	8215009	.	1	+	12	28	13	2	13	30	12	23
1	8216421	8216651	.	1	+	16	30	17	8	11	49	7	8
1	8233554	8233720	.	1	+	13	26	5	1	5	31	8	16
1	8235728	8236166	.	2	+	16	34	24	12	29	74	16	25
1	8241984	8242220	.	1	+	13	10	20	8	11	59	6	12
1	8242954	8243183	.	1	+	14	14	14	7	15	36	4	16
1	8249439	8249784	.	1	+	8	15	19	6	11	37	7	22
1	8249934	8250528	.	2	+	16	33	18	11	26	88	10	24
1	8251981	8252167	.	1	+	9	13	7	10	9	28	4	7
1	8257554	8257925	.	1	+	11	36	20	18	16	57	12	22
1	8261103	8261619	.	1	+	21	40	31	21	21	68	12	45
1	8268920	8269187	.	1	+	11	19	11	8	11	38	4	18
1	8279678	8279880	.	1	+	10	12	5	8	14	44	6	7
1	8281257	8281627	.	2	+	11	30	31	14	15	55	4	17
1	8284036	8284583	.	1	+	26	42	37	13	18	70	16	24
1	8287750	8287960	.	1	+	4	16	7	2	6	17	2	19
1	8300541	8301056	.	2	+	11	34	19	9	16	41	9	24
1	8305859	8305993	.	1	+	4	9	4	4	12	12	3	10
1	8306695	8306862	.	1	+	7	25	5	5	7	19	6	12
1	8310039	8310810	.	3	+	30	59	62	17	46	190	35	80
1	8323767	8323922	.	1	+	12	25	6	4	8	26	5	10
1	8324512	8324643	.	1	+	3	18	6	2	13	17	2	9
1	8327923	8328315	.	2	+	13	34	30	24	24	34	12	29
1	8334224	8334839	.	2	+	18	37	32	10	28	71	10	25
1	8344606	8344847	.	1	+	13	32	15	17	19	39	12	28
1	8344988	8345356	.	1	+	13	31	28	7	32	53	18	24
1	8346432	8346621	.	1	+	11	20	11	2	5	31	7	19
1	8354134	8354470	.	1	+	8	47	16	13	22	46	8	16
1	8364053	8364421	.	1	+	16	46	24	4	12	55	20	18
1	8373247	8373800	.	1	+	21	92	19	6	23	72	18	72
1	8394892	8396330	.	3	+	38	110	54	22	69	171	27	87
1	8397313	8397677	.	1	+	16	25	19	8	18	71	6	8
1	8397949	8398194	.	1	+	3	15	13	11	6	49	2	11
1	8399453	8399690	.	1	+	11	15	7	3	11	17	11	16
1	8403619	8403843	.	1	+	9	10	8	2	16	55	2	3
1	8404862	8405075	.	1	+	10	21	16	7	9	24	10	14
1	8423337	8423531	.	1	+	14	16	4	1	9	29	15	10
1	8428097	8428309	.	1	+	14	24	10	1	18	33	6	19
1	8435885	8436041	.	1	+	11	25	21	5	4	39	4	13
1	8436370	8436555	.	1	+	10	22	13	4	5	29	11	9
1	8448616	8448774	.	1	+	10	27	8	2	12	45	8	33
1	8454923	8455095	.	1	+	13	16	6	0	16	13	4	8
1	8459563	8459800	.	1	+	6	16	18	6	17	48	5	9
1	8462690	8463036	.	1	+	10	13	7	2	14	46	4	28
1	8465926	8466106	.	1	+	5	13	9	7	15	34	8	10
1	8466733	8467127	.	1	+	5	7	11	11	14	64	8	2
1	8472022	8472242	.	1	+	4	10	10	4	15	23	0	22
1	8475756	8476359	.	2	+	17	55	36	21	33	115	20	35
1	8491381	8491754	.	1	+	11	26	11	15	15	40	8	24
1	8500229	8501439	.	3	+	47	66	57	43	48	157	30	69
1	8504412	8504563	.	1	+	0	16	10	2	14	31	3	16
1	8508009	8508208	.	1	+	3	10	7	2	9	39	2	13
1	8508416	8508776	.	1	+	24	17	3	8	8	71	3	21
1	8512337	8513404	.	2	+	18	44	33	6	35	122	12	40
1	8514050	8514328	.	1	+	9	9	8	3	6	26	4	13
1	8514487	8515391	.	2	+	4	27	31	16	19	107	5	16
1	8538500	8538725	.	1	+	0	6	6	6	4	27	6	17
1	8539586	8539904	.	1	+	11	22	10	4	9	56	0	9
1	8540198	8540885	.	1	+	15	35	25	4	25	103	8	11
1	8541885	8542018	.	1	+	7	14	10	8	3	12	0	4
1	8545464	8545735	.	1	+	7	6	13	14	8	57	0	11
1	8552583	8552795	.	1	+	3	16	8	11	10	23	0	10
1	8560091	8560263	.	1	+	6	16	6	5	10	48	6	15
1	8561442	8561771	.	1	+	15	18	23	11	17	69	8	13
1	8568668	8568834	.	1	+	8	8	3	5	8	18	6	5
1	8574786	8575090	.	1	+	21	26	24	5	9	54	0	20
1	8576163	8576439	.	1	+	10	8	11	0	6	48	2	10
1	8583017	8583196	.	1	+	3	18	16	5	16	26	8	15
1	8585226	8585426	.	1	+	12	27	11	3	12	44	4	13
1	8587561	8588262	.	3	+	36	60	45	14	43	138	20	43
1	8594712	8594967	.	1	+	7	18	5	0	12	27	4	14
1	8595117	8595293	.	1	+	6	8	7	6	5	16	0	14
1	8603156	8603288	.	1	+	7	9	5	2	1	16	4	15
1	8610989	8611161	.	1	+	9	16	12	9	9	28	6	17
1	8614402	8614578	.	1	+	15	17	9	15	9	33	7	12
1	8618550	8618776	.	1	+	1	25	19	10	11	50	2	22
1	8623290	8623503	.	1	+	2	14	2	8	7	25	4	10
1	8624122	8624725	.	1	+	15	19	16	18	28	53	20	28
1	8629042	8629543	.	1	+	15	25	9	14	8	62	10	34
1	8642038	8642476	.	2	+	17	44	29	15	22	104	15	33
1	8645472	8645805	.	2	+	8	21	22	6	23	38	4	18
1	8647280	8647408	.	1	+	12	14	6	4	7	16	0	6
1	8648063	8648204	.	1	+	8	10	6	9	5	22	2	16
1	8652027	8652208	.	1	+	9	18	4	1	13	28	4	12
1	8653022	8653545	.	2	+	13	25	42	16	23	73	4	26
1	8673640	8674124	.	1	+	10	26	8	10	11	57	0	22
1	8675933	8676076	.	1	+	6	10	6	0	6	26	2	13
1	8683611	8683883	.	1	+	9	10	19	10	19	38	6	13
1	8686963	8688371	.	4	+	35	82	54	23	74	184	30	64
1	8689070	8689310	.	1	+	15	23	10	5	12	27	4	8
1	8705149	8705295	.	1	+	5	16	19	8	7	30	16	6
1	8708030	8708375	.	1	+	13	21	19	12	11	65	7	15
1	8708475	8708674	.	1	+	11	29	13	5	10	32	8	11
1	8710312	8710610	.	1	+	8	33	19	3	7	48	2	17
1	8715352	8715618	.	1	+	8	16	14	6	5	26	5	1
1	8723650	8723845	.	1	+	4	9	8	3	9	35	3	5
1	8726338	8727027	.	1	+	16	44	40	16	38	71	2	33
1	8727811	8727964	.	1	+	9	17	10	0	8	16	4	10
1	8733753	8734358	.	4	+	8	48	46	14	26	87	14	33
1	8734684	8735132	.	2	+	14	16	15	9	10	74	6	20
1	8736058	8736220	.	1	+	9	8	11	4	6	18	3	4
1	8741368	8742004	.	2	+	20	31	28	14	34	107	12	31
1	8747030	8747255	.	1	+	7	28	2	2	10	36	4	17
1	8761363	8761728	.	2	+	10	22	13	9	15	80	9	19
1	8763611	8763960	.	1	+	11	25	30	8	14	73	9	19
1	8764168	8764470	.	1	+	11	31	28	4	31	58	8	19
1	8770492	8770819	.	1	+	13	33	16	6	5	37	8	18
1	8789398	8789720	.	1	+	8	32	16	7	9	46	10	33
1	8790560	8791291	.	1	+	31	56	31	22	31	100	16	36
1	8798857	8799008	.	1	+	16	12	7	2	6	32	3	8
1	8799138	8799491	.	2	+	17	19	15	10	16	67	7	23
1	8806249	8806487	.	1	+	11	10	7	4	7	25	4	12
1	8807243	8807457	.	1	+	15	17	6	5	25	39	4	10
1	8810650	8811618	.	2	+	28	40	53	16	62	153	28	41
1	8816726	8816962	.	1	+	2	15	14	3	7	38	7	15
1	8830768	8831474	.	1	+	27	40	21	4	34	86	20	46
1	8831666	8831886	.	1	+	9	19	14	0	8	20	0	15
1	8841275	8841414	.	1	+	13	12	11	3	4	23	3	18
1	8842265	8842490	.	1	+	8	23	2	4	7	27	7	2
1	8842692	8842845	.	1	+	6	15	10	6	11	21	2	11
1	8847141	8847746	.	2	+	8	40	30	9	42	72	8	46
1	8856527	8856658	.	1	+	8	19	4	5	6	17	6	10
1	8863530	8863696	.	1	+	12	15	9	3	6	38	0	15
1	8866897	8867111	.	1	+	7	21	12	4	11	62	6	18
1	8873246	8873787	.	2	+	11	29	13	4	16	66	9	23
1	8880886	8881229	.	1	+	17	23	17	14	16	67	4	22
1	8881872	8882076	.	1	+	4	18	13	3	8	38	4	14
1	8884726	8885431	.	4	+	20	42	52	12	34	121	31	43
1	8886241	8886413	.	1	+	16	16	11	2	13	37	6	6
1	8893391	8893751	.	1	+	20	35	4	7	25	23	2	31
1	8898517	8898691	.	1	+	20	7	9	1	10	26	4	12
1	8899795	8900118	.	1	+	22	17	4	1	19	48	1	29
1	8901215	8901343	.	1	+	11	15	5	4	14	34	6	16
1	8909094	8909734	.	1	+	22	37	14	19	14	39	7	30
1	8911221	8911565	.	1	+	12	21	11	0	12	39	6	9
1	8914508	8914814	.	1	+	5	13	8	10	11	32	4	20
1	8918962	8919232	.	1	+	4	25	13	1	11	28	4	11
1	8926008	8926314	.	1	+	15	36	16	5	19	38	18	14
1	8931094	8931249	.	1	+	3	25	12	6	13	29	5	13
1	8938545	8939087	.	1	+	14	38	17	14	22	100	14	26
1	8948035	8948200	.	1	+	9	23	2	5	5	22	5	6
1	8959985	8960900	.	3	+	23	64	53	17	58	141	24	50
1	8963587	8963724	.	1	+	10	9	10	5	4	27	1	14
1	8970292	8970945	.	2	+	14	39	16	18	23	107	10	19
1	8971185	8971759	.	1	+	22	47	12	21	15	62	6	17
1	8975280	8975429	.	1	+	12	36	2	4	4	37	2	14
1	8981279	8981416	.	1	+	7	14	4	6	7	9	8	9
1	8985964	8986138	.	1	+	3	29	5	8	11	20	3	8
1	8986924	8987162	.	1	+	14	22	6	4	9	38	6	20
1	8996129	8996358	.	1	+	10	23	8	10	15	25	9	10
1	9014648	9014854	.	1	+	4	21	7	4	11	51	4	6
1	9015001	9015430	.	1	+	20	36	13	9	15	64	12	21
1	9019824	9020890	.	1	+	34	66	40	36	41	102	33	37
1	9029842	9030001	.	1	+	18	33	14	4	31	23	20	29
1	9031478	9031612	.	1	+	8	25	29	12	6	40	10	19
1	9034225	9034870	.	1	+	10	21	58	13	75	71	28	28
1	9036531	9036660	.	1	+	4	9	3	2	3	13	4	9
1	9039645	9040122	.	2	+	24	32	31	16	18	69	25	46
1	9041858	9042134	.	1	+	9	17	9	1	20	50	11	12
1	9048663	9048878	.	1	+	0	10	11	6	17	43	7	2
1	9050709	9050943	.	1	+	18	15	3	5	10	50	2	15
1	9051642	9052211	.	1	+	15	40	33	5	57	67	18	25
1	9054798	9055018	.	1	+	2	13	16	4	0	37	2	9
1	9060503	9060682	.	1	+	5	23	8	8	13	14	14	21
1	9073283	9073656	.	1	+	8	22	30	14	37	57	12	14
1	9079353	9079637	.	1	+	8	14	15	2	7	55	10	6
1	9089557	9089696	.	1	+	3	31	25	0	10	28	6	34
1	9098245	9098665	.	1	+	5	8	20	12	23	33	11	13
1	9101324	9101527	.	1	+	6	24	10	0	0	17	2	6
1	9110276	9110630	.	1	+	17	13	21	6	14	43	8	22
1	9130214	9130411	.	1	+	16	10	12	5	17	32	15	16
1	9132334	9132569	.	1	+	19	36	12	8	22	26	13	24
1	9134437	9134822	.	1	+	4	18	4	2	17	48	4	10
1	9135203	9135631	.	1	+	6	12	9	3	7	38	4	17
1	9136886	9137193	.	1	+	7	5	7	8	11	32	6	10
1	9145914	9146203	.	1	+	6	7	7	7	12	23	8	9
1	9146602	9146738	.	1	+	7	10	6	0	4	15	6	10
1	9146958	9149764	.	6	+	67	118	97	45	82	244	58	100
1	9157470	9157780	.	1	+	2	3	11	11	14	16	8	7
1	9160086	9160459	.	1	+	10	23	14	7	15	46	16	22
1	9160536	9160799	.	1	+	6	23	5	8	3	55	6	5
1	9187831	9188102	.	2	+	13	11	18	14	19	48	13	9
1	9198087	9198251	.	1	+	6	15	11	1	6	11	3	13
1	9203097	9204004	.	4	+	24	51	37	33	61	126	22	35
1	9221854	9222732	.	2	+	36	43	42	21	50	149	31	39
1	9230584	9231026	.	1	+	23	99	10	12	10	59	13	20
1	9231622	9231752	.	1	+	7	24	15	3	7	32	16	4
1	9235128	9235356	.	1	+	10	22	6	8	9	39	22	22
1	9245565	9246155	.	1	+	6	13	20	2	12	57	6	28
1	9270267	9270567	.	1	+	5	24	9	3	5	30	14	14
1	9270723	9271238	.	2	+	11	17	25	2	23	73	7	19
1	9277411	9277861	.	2	+	16	36	24	15	29	80	18	32
1	9279736	9279942	.	1	+	3	9	4	1	7	41	4	11
1	9285945	9286082	.	1	+	7	22	14	4	3	26	2	9
1	9286940	9287216	.	1	+	16	13	10	15	8	39	6	23
1	9288125	9288757	.	1	+	22	29	22	22	22	90	17	33
1	9314094	9314238	.	1	+	6	12	9	6	12	32	8	20
1	9314749	9315122	.	1	+	17	14	13	6	11	70	5	20
1	9335498	9335916	.	1	+	10	22	29	12	31	54	14	11
1	9342264	9342604	.	1	+	10	17	17	6	12	48	13	10
1	9343403	9343601	.	1	+	3	10	4	0	6	35	4	17
1	9355876	9356056	.	1	+	5	30	20	2	22	34	9	9
1	9358666	9358848	.	1	+	8	22	9	2	9	16	6	7
1	9360486	9360665	.	1	+	7	17	4	0	6	14	5	6
1	9362311	9363050	.	3	+	23	56	23	17	40	79	34	38
1	9364286	9364468	.	1	+	21	20	7	2	7	31	8	7
1	9369269	9369929	.	3	+	8	20	18	19	29	49	18	8
1	9378434	9379074	.	1	+	14	28	37	18	30	31	6	14
1	9383224	9383361	.	1	+	4	12	10	6	7	22	4	3
1	9383381	9383795	.	1	+	3	17	20	10	19	67	2	6
1	9388581	9388710	.	1	+	3	11	8	2	13	23	10	12
1	9391421	9391730	.	1	+	14	24	18	4	7	35	4	17
1	9403474	9403702	.	1	+	1	24	11	3	11	37	0	17
1	9405626	9405817	.	1	+	7	27	6	8	4	22	2	6
1	9410944	9411186	.	2	+	12	13	12	6	7	40	6	6
1	9413596	9413964	.	1	+	4	19	6	12	13	42	4	5
1	9417413	9417607	.	1	+	2	14	0	0	1	7	2	5
1	9453341	9453904	.	2	+	4	37	25	8	13	46	6	18
1	9453945	9454590	.	2	+	8	32	21	10	18	50	8	25
1	9454884	9455395	.	2	+	20	33	20	14	16	67	10	23
1	9456599	9457107	.	1	+	15	33	16	7	19	50	6	28
1	9464900	9465315	.	2	+	10	22	25	10	21	76	9	21
1	9465446	9465596	.	1	+	4	9	3	5	7	22	9	13
1	9474984	9475204	.	1	+	20	23	6	3	16	48	6	9
1	9476341	9476508	.	1	+	9	13	12	13	12	36	2	11
1	9479697	9480152	.	1	+	15	27	22	5	8	92	15	11
1	9480445	9480747	.	1	+	7	36	15	3	11	50	6	21
1	9482446	9482656	.	1	+	9	18	3	3	6	24	2	9
1	9486418	9486864	.	2	+	8	22	34	8	11	69	8	9
1	9507263	9507656	.	1	+	14	76	23	9	15	59	5	67
1	9509729	9510144	.	1	+	14	35	28	16	32	73	8	24
1	9517166	9518247	.	2	+	50	160	31	26	35	123	16	134
1	9524566	9524860	.	1	+	2	21	16	12	20	57	16	14
1	9531932	9532307	.	2	+	11	20	19	14	22	59	12	20
1	9538990	9539852	.	1	+	12	26	31	18	30	125	16	23
1	9540717	9541007	.	1	+	12	15	14	4	2	30	8	13
1	9552047	9552870	.	3	+	18	17	30	8	33	118	7	25
1	9553229	9553388	.	1	+	2	12	3	0	8	21	2	10
1	9557529	9557925	.	1	+	4	22	24	12	30	79	6	10
1	9563630	9563834	.	1	+	5	13	9	2	3	44	0	10
1	9579076	9579422	.	1	+	5	30	8	8	10	38	10	15
1	9585255	9585463	.	1	+	7	19	13	8	3	29	0	12
1	9586942	9587262	.	1	+	2	19	13	0	12	66	8	13
1	9589391	9589737	.	1	+	11	16	16	5	13	53	8	17
1	9590939	9591319	.	2	+	9	37	12	9	18	67	8	20
1	9591858	9592060	.	1	+	4	5	7	4	10	36	6	7
1	9598387	9598763	.	1	+	6	12	12	0	7	62	0	13
1	9599420	9599921	.	3	+	12	36	11	4	36	72	8	21
1	9604824	9605782	.	3	+	23	58	55	26	34	153	12	49
1	9606023	9606161	.	1	+	8	10	2	1	7	20	6	10
1	9617219	9617465	.	1	+	8	14	16	6	12	59	9	11
1	9631786	9632299	.	1	+	21	38	24	3	18	61	14	34
1	9632559	9632749	.	1	+	9	14	9	1	9	20	4	6
1	9636625	9637022	.	1	+	8	12	21	7	12	28	9	6
1	9667211	9667629	.	1	+	2	7	14	8	9	33	4	13
1	9670391	9670529	.	1	+	10	15	9	0	12	14	2	8
1	9677623	9678253	.	2	+	21	94	17	11	44	100	16	68
1	9678273	9678659	.	2	+	34	38	18	6	27	90	16	12
1	9679239	9679467	.	1	+	14	24	14	2	11	35	6	23
1	9688639	9688782	.	1	+	5	11	2	3	8	10	4	2
1	9698593	9698727	.	1	+	4	14	11	4	11	23	13	8
1	9698996	9699216	.	1	+	5	22	5	6	6	22	4	11
1	9699250	9699749	.	2	+	11	23	25	7	11	65	13	20
1	9701856	9702191	.	1	+	10	33	18	4	14	38	8	31
1	9705102	9705556	.	2	+	17	26	21	2	28	73	14	16
1	9710633	9710886	.	1	+	2	19	23	16	11	38	2	10
1	9719913	9720108	.	1	+	5	11	7	5	1	20	4	10
1	9732062	9732350	.	1	+	10	19	14	29	16	38	9	29
1	9732417	9733882	.	3	+	62	137	67	44	96	262	26	76
1	9746455	9747059	.	1	+	24	115	17	3	10	38	9	102
1	9751627	9751882	.	1	+	9	9	9	9	12	50	3	10
1	9751920	9752171	.	1	+	6	35	27	12	8	40	2	10
1	9759312	9759697	.	1	+	15	13	24	9	13	32	22	13
1	9763632	9763768	.	1	+	9	11	5	4	12	27	6	24
1	9771198	9771518	.	1	+	7	17	38	4	17	28	6	18
1	9777003	9777137	.	1	+	8	14	5	3	3	21	4	7
1	9790737	9790896	.	1	+	14	19	2	2	11	25	10	10
1	9791455	9791602	.	1	+	11	10	1	3	9	11	2	14
1	9794624	9794840	.	1	+	11	24	10	2	24	46	4	13
1	9795187	9795568	.	1	+	11	15	20	2	14	51	2	13
1	9805126	9805532	.	1	+	11	42	18	14	21	43	22	38
1	9814658	9815328	.	1	+	3	34	25	7	12	117	16	24
1	9822094	9822265	.	1	+	16	17	12	7	15	22	0	7
1	9831549	9831945	.	1	+	13	44	16	14	13	54	4	20
1	9834252	9834640	.	1	+	7	19	14	4	23	71	11	7
1	9834689	9834874	.	1	+	6	23	13	9	11	33	6	19
1	9840191	9840377	.	1	+	5	12	12	1	5	30	2	14
1	9840589	9840886	.	1	+	8	20	22	9	15	51	0	12
1	9849962	9850189	.	1	+	8	15	13	6	17	32	5	13
1	9851570	9851910	.	1	+	22	28	18	4	15	33	9	30
1	9854415	9854587	.	1	+	7	11	3	4	8	22	11	12
1	9857483	9858200	.	3	+	31	51	34	13	31	79	22	33
1	9862369	9863048	.	3	+	23	34	10	8	38	70	14	35
1	9868049	9868621	.	1	+	10	48	20	5	12	50	12	25
1	9872693	9873335	.	1	+	17	31	27	24	34	63	12	23
1	9897811	9898071	.	1	+	10	11	18	10	10	35	9	13
1	9898214	9898370	.	1	+	9	21	6	4	8	37	2	9
1	9903200	9903518	.	1	+	12	28	12	6	15	39	8	15
1	9905026	9905416	.	1	+	11	21	18	7	26	68	8	10
1	9905437	9905625	.	1	+	18	25	3	3	22	40	4	10
1	9910487	9910734	.	1	+	7	23	16	9	10	10	8	7
1	9912856	9912983	.	1	+	7	21	8	6	10	30	0	11
1	9915064	9915666	.	2	+	16	47	33	9	17	75	15	27
1	9918828	9919735	.	2	+	27	72	39	10	47	120	14	29
1	9927010	9927175	.	1	+	6	6	9	1	4	23	15	11
1	9932601	9932737	.	1	+	20	18	6	4	8	36	2	11
1	9946098	9946497	.	1	+	16	34	12	12	14	37	10	15
1	9954431	9955185	.	1	+	19	63	27	1	24	69	16	27
1	9961584	9962168	.	2	+	26	42	32	14	32	74	17	33
1	9963078	9963312	.	1	+	17	27	6	5	23	35	0	21
1	9964406	9964594	.	1	+	11	29	6	2	11	16	6	14
1	9964930	9965203	.	1	+	8	22	18	5	21	52	0	24
1	9967513	9967765	.	1	+	11	13	6	9	8	27	8	19
1	9972338	9972576	.	1	+	5	23	13	4	13	35	7	16
1	9983730	9984053	.	2	+	14	22	26	6	23	63	2	20
1	9989879	9990052	.	1	+	9	28	12	1	11	36	9	19
1	9998654	9999327	.	2	+	24	54	20	8	25	107	12	29
1	10000946	10001118	.	1	+	13	11	7	8	5	24	2	13
1	10002147	10002291	.	1	+	8	13	16	2	7	24	1	13
1	10003438	10003587	.	1	+	5	16	5	17	7	21	2	6
1	10006295	10006938	.	2	+	25	30	34	12	33	73	8	33
1	10008519	10008651	.	1	+	6	9	1	1	3	11	0	4
1	10008897	10009218	.	1	+	10	13	7	8	3	39	6	9
1	10013060	10013316	.	1	+	17	9	7	0	16	29	2	9
1	10013504	10014030	.	1	+	18	21	10	3	19	62	2	21
1	10014724	10015039	.	1	+	8	4	7	9	8	51	2	11
1	10016009	10016187	.	1	+	12	15	7	4	12	34	4	12
1	10021498	10021818	.	2	+	4	23	8	5	7	59	9	12
1	10026180	10026402	.	1	+	8	19	5	11	7	27	0	10
1	10033790	10033929	.	1	+	5	6	11	8	12	41	8	12
1	10034819	10035061	.	1	+	13	17	16	4	8	32	6	12
1	10035754	10036002	.	1	+	1	12	8	3	12	53	1	16
1	10040124	10040309	.	1	+	11	12	7	3	3	24	4	8
1	10044520	10044734	.	1	+	4	7	8	8	9	41	0	9
1	10047510	10047741	.	1	+	12	11	6	5	9	16	16	17
1	10062336	10062771	.	2	+	19	27	14	10	25	72	15	25
1	10075768	10076004	.	1	+	6	21	14	12	7	49	6	16
1	10081794	10082189	.	1	+	13	28	29	6	41	76	10	26
1	10089008	10089571	.	1	+	20	30	27	3	35	69	19	41
1	10091973	10092132	.	1	+	14	17	7	6	12	16	10	11
1	10100246	10100536	.	1	+	9	28	18	3	16	40	10	30
1	10102380	10102623	.	1	+	15	24	16	2	10	31	7	24
1	10109834	10110007	.	1	+	7	13	6	2	6	21	4	10
1	10112568	10112918	.	1	+	8	40	17	11	13	36	6	12
1	10113573	10114043	.	1	+	8	26	16	14	9	30	12	22
1	10116651	10116782	.	1	+	8	16	14	6	10	21	4	10
1	10117525	10117888	.	1	+	8	16	18	3	14	90	7	22
1	10121536	10121738	.	1	+	11	12	12	2	9	42	11	14
1	10123015	10123245	.	1	+	14	26	5	1	11	41	2	4
1	10123902	10124280	.	1	+	6	20	32	12	23	56	6	14
1	10124402	10124694	.	1	+	5	11	10	2	5	45	2	10
1	10128054	10128666	.	3	+	9	43	28	9	43	76	10	36
1	10132698	10132937	.	1	+	7	9	5	4	12	50	6	28
1	10133002	10133215	.	1	+	8	21	13	0	11	32	8	16
1	10139952	10140302	.	1	+	22	21	11	8	16	50	5	24
1	10141789	10142027	.	1	+	17	30	11	4	18	33	8	15
1	10142987	10143215	.	1	+	13	33	7	9	19	51	10	11
1	10153724	10153910	.	1	+	8	25	10	4	6	19	5	10
1	10157999	10158226	.	1	+	11	18	8	2	12	32	10	18
1	10162235	10162801	.	1	+	14	51	27	16	17	60	15	22
1	10171653	10171890	.	1	+	18	21	19	7	12	16	4	14
1	10172822	10173297	.	2	+	18	37	27	19	36	67	8	33
1	10173303	10174045	.	2	+	30	43	30	32	41	119	4	40
1	10182274	10182644	.	2	+	8	35	23	5	17	65	17	27
1	10183122	10183616	.	1	+	15	35	27	6	14	66	17	23
1	10188525	10189103	.	2	+	24	36	27	7	19	69	12	29
1	10191383	10191936	.	1	+	4	35	33	7	32	55	9	26
1	10194974	10195370	.	1	+	10	33	15	5	13	56	4	16
1	10196575	10196809	.	1	+	8	17	9	0	7	30	9	11
1	10202156	10202364	.	1	+	6	14	19	4	13	42	3	11
1	10206598	10206789	.	1	+	5	26	5	6	5	20	8	18
1	10220022	10220251	.	1	+	28	32	20	6	19	63	6	28
1	10220424	10220615	.	1	+	20	32	19	9	11	40	13	22
1	10221312	10221554	.	1	+	6	51	6	8	18	46	11	22
1	10223219	10223418	.	1	+	9	11	8	1	7	21	10	22
1	10228254	10228716	.	2	+	10	12	26	4	27	44	4	22
1	10236168	10236583	.	1	+	19	26	25	12	29	60	17	32
1	10242309	10242483	.	1	+	12	13	11	7	13	31	13	22
1	10242882	10243170	.	1	+	14	19	5	6	17	33	10	25
1	10243399	10243628	.	1	+	12	14	5	1	11	34	10	23
1	10258306	10258575	.	1	+	14	19	17	5	3	30	6	19
1	10261645	10261821	.	1	+	10	23	17	4	7	14	6	6
1	10272693	10272938	.	1	+	14	37	14	8	15	30	10	13
1	10275533	10276161	.	3	+	21	35	43	16	42	124	6	44
1	10280394	10280583	.	1	+	6	21	6	0	11	33	1	11
1	10280879	10281116	.	1	+	12	23	13	8	9	44	11	22
1	10285656	10285813	.	1	+	7	18	7	2	9	37	9	6
1	10286199	10286452	.	1	+	12	28	25	2	9	57	10	17
1	10292744	10292931	.	1	+	9	12	9	3	7	12	9	6
1	10297967	10298140	.	1	+	12	36	6	4	16	17	7	18
1	10299045	10299562	.	2	+	33	50	40	21	33	122	13	52
1	10308929	10309487	.	1	+	20	26	17	0	18	72	10	19
1	10311495	10311744	.	1	+	12	31	11	12	5	32	6	11
1	10320693	10321571	.	2	+	19	63	20	28	27	113	14	47
1	10324981	10325492	.	1	+	20	43	34	21	34	86	24	31
1	10355018	10355350	.	1	+	31	119	26	8	27	69	13	77
1	10365133	10365398	.	1	+	7	32	9	14	8	43	6	7
1	10371568	10371901	.	1	+	9	20	3	6	14	61	0	10
1	10378465	10378592	.	1	+	6	20	1	4	11	12	2	12
1	10381838	10382044	.	1	+	5	4	12	4	6	37	0	16
1	10382242	10382443	.	1	+	7	24	8	1	6	19	2	10
1	10387452	10387693	.	1	+	14	30	7	5	7	41	1	13
1	10394701	10394844	.	1	+	4	11	10	0	3	19	1	15
1	10395396	10395613	.	1	+	5	15	6	4	9	25	8	7
1	10395812	10396156	.	1	+	8	26	11	3	10	24	4	9
1	10423876	10424323	.	1	+	18	27	36	4	26	53	12	24
1	10424694	10424826	.	1	+	1	10	3	4	9	27	0	11
1	10426190	10426579	.	1	+	7	23	15	7	10	43	7	12
1	10430806	10431111	.	2	+	10	11	21	12	19	37	4	20
1	10432049	10432395	.	1	+	12	17	17	5	19	67	14	25
1	10437320	10437730	.	2	+	6	29	20	14	14	83	14	28
1	10440059	10440246	.	1	+	5	17	8	8	12	22	14	17
1	10445301	10445457	.	1	+	10	8	8	5	3	22	4	12
1	10446721	10446892	.	1	+	9	12	8	1	7	18	3	11
1	10455972	10456105	.	1	+	5	17	15	2	6	16	4	13
1	10456318	10456812	.	1	+	16	25	24	18	16	60	8	29
1	10461781	10462032	.	1	+	12	19	17	9	9	29	10	10
1	10463516	10464215	.	3	+	24	46	40	10	29	91	12	28
1	10464855	10465084	.	1	+	4	8	9	0	6	26	4	15
1	10469348	10469572	.	1	+	4	6	2	6	5	39	2	5
1	10471265	10471484	.	2	+	6	13	10	2	6	56	2	18
1	10473109	10474058	.	2	+	28	39	24	12	17	124	2	49
1	10480200	10481442	.	3	+	45	83	46	40	54	179	29	61
1	10487456	10487609	.	1	+	2	10	13	0	8	17	4	13
1	10493840	10494422	.	1	+	14	19	31	16	17	103	12	23
1	10498430	10498655	.	1	+	10	31	8	6	20	52	6	11
1	10506096	10506241	.	1	+	8	20	6	1	21	9	6	6
1	10508829	10509548	.	2	+	9	20	34	18	29	98	4	24
1	10517604	10517817	.	1	+	12	23	23	9	11	43	4	15
1	10517903	10518336	.	1	+	8	34	29	12	40	93	18	17
1	10518766	10518983	.	1	+	8	31	17	6	13	51	2	20
1	10520995	10521201	.	1	+	2	23	14	5	16	47	8	14
1	10521820	10522238	.	1	+	5	30	16	13	10	60	2	9
1	10522320	10522745	.	2	+	6	15	23	16	17	60	2	14
1	10522842	10522979	.	1	+	12	11	6	6	5	19	3	6
1	10527606	10528026	.	1	+	5	6	8	10	11	52	1	9
1	10530234	10530748	.	2	+	13	40	18	9	13	76	6	13
1	10531404	10531631	.	1	+	4	4	7	8	10	40	0	5
1	10532881	10533091	.	1	+	18	13	7	8	6	21	0	12
1	10537997	10538317	.	1	+	6	8	7	1	15	57	8	8
1	10539399	10539643	.	1	+	5	16	6	8	9	53	5	8
1	10546271	10547068	.	1	+	33	56	45	13	35	127	10	30
1	10547381	10547640	.	1	+	16	30	11	7	22	53	4	9
1	10547755	10548004	.	1	+	5	15	14	10	9	54	4	4
1	10551811	10551946	.	1	+	4	14	10	5	3	37	4	15
1	10566005	10566147	.	1	+	5	19	11	11	11	27	6	10
1	10570704	10570835	.	1	+	3	12	3	2	3	35	2	11
1	10573802	10574566	.	1	+	30	113	18	8	23	74	6	66
1	10585858	10586088	.	1	+	8	26	6	6	5	20	6	6
1	10595164	10595374	.	1	+	12	13	8	11	13	49	4	10
1	10596935	10597338	.	1	+	5	6	20	18	27	54	6	21
1	10597643	10597895	.	1	+	7	10	7	2	6	32	2	18
1	10605253	10605820	.	2	+	10	20	10	11	24	64	6	21
1	10609488	10609996	.	1	+	17	19	28	12	31	94	8	25
1	10619136	10619513	.	1	+	10	37	24	7	18	43	4	27
1	10620709	10620875	.	1	+	7	21	8	1	7	17	5	9
1	10627831	10628114	.	1	+	14	35	12	4	13	44	8	30
1	10636293	10636660	.	1	+	9	45	23	11	15	50	12	12
1	10649115	10649675	.	1	+	22	38	35	9	23	97	22	32
1	10650240	10650810	.	1	+	39	76	40	19	29	95	25	44
1	10667876	10668009	.	1	+	4	10	8	1	10	13	13	8
1	10668863	10669068	.	1	+	6	17	7	3	10	50	0	12
1	10671702	10671920	.	1	+	13	15	7	4	3	26	4	11
1	10674875	10675261	.	2	+	15	30	29	15	12	61	2	26
1	10681981	10682152	.	1	+	10	8	8	2	15	30	6	12
1	10690983	10691320	.	1	+	9	8	18	7	11	65	0	3
1	10695018	10695209	.	1	+	12	19	5	10	16	36	5	13
1	10696036	10696279	.	1	+	12	21	8	0	14	23	14	13
1	10708291	10708702	.	1	+	16	28	35	17	34	73	2	20
1	10714498	10714880	.	1	+	20	81	11	8	14	45	6	50
1	10721219	10721536	.	1	+	4	18	30	16	27	51	2	18
1	10729302	10729842	.	1	+	7	16	20	4	34	81	10	10
1	10733631	10734229	.	1	+	35	110	14	16	14	41	14	98
1	10738361	10738735	.	1	+	12	32	14	15	21	84	8	19
1	10760029	10760491	.	1	+	2	21	15	5	24	68	9	11
1	10760955	10761516	.	2	+	18	27	16	26	19	100	17	30
1	10771238	10771538	.	1	+	14	14	13	11	17	26	8	16
1	10776038	10776587	.	1	+	12	23	23	12	23	79	6	23
1	10795916	10796327	.	1	+	10	35	4	3	9	38	4	22
1	10802391	10802621	.	1	+	11	29	26	3	15	41	6	13
1	10818769	10819455	.	2	+	23	30	29	2	30	105	6	29
1	10819621	10819979	.	1	+	13	29	9	2	20	39	14	27
1	10824968	10825153	.	1	+	4	12	4	7	27	17	4	10
1	10826338	10826545	.	1	+	4	12	11	8	14	51	2	17
1	10830633	10830811	.	1	+	9	14	8	4	13	41	4	8
1	10836169	10837037	.	3	+	29	66	41	17	42	136	18	42
1	10849369	10849581	.	1	+	9	14	18	3	17	41	8	13
1	10861463	10861952	.	2	+	18	130	14	6	18	39	4	62
1	10882193	10882985	.	1	+	3	14	35	4	13	75	6	8
1	10887657	10888048	.	1	+	3	15	11	6	13	64	8	6
1	10893502	10893727	.	1	+	11	21	10	8	6	28	11	15
1	10895183	10895316	.	1	+	6	20	7	7	6	27	6	7
1	10902155	10902328	.	1	+	15	9	13	7	5	22	10	10
1	10903484	10903845	.	1	+	13	22	9	12	6	26	9	23
1	10905031	10905386	.	1	+	12	13	20	22	20	40	6	11
1	10908594	10909039	.	1	+	16	10	11	2	11	26	4	33
1	10912431	10912587	.	1	+	5	5	3	2	6	18	3	9
1	10916832	10917066	.	1	+	6	19	2	9	8	27	0	13
1	10923515	10923669	.	1	+	5	6	9	4	11	16	2	7
1	10930634	10931035	.	1	+	14	31	29	5	14	37	10	26
1	10932370	10932510	.	1	+	9	15	6	6	6	19	7	8
1	10942090	10942396	.	1	+	4	21	9	2	20	38	11	30
1	10952369	10952683	.	2	+	14	29	23	7	22	71	16	22
1	10955879	10956445	.	2	+	13	53	31	11	22	91	4	46
1	10963765	10964038	.	1	+	4	21	13	3	8	25	2	11
1	10968907	10969104	.	1	+	9	19	7	6	4	24	4	12
1	10972406	10972705	.	1	+	0	12	18	3	9	66	6	20
1	10973114	10973591	.	1	+	5	27	29	14	20	82	4	16
1	10976106	10976269	.	1	+	1	17	7	0	13	22	4	22
1	10979667	10980051	.	1	+	14	24	18	4	20	27	4	15
1	10988554	10988764	.	1	+	7	12	4	6	4	26	0	13
1	10996017	10996390	.	1	+	15	36	24	7	15	33	4	20
1	11007766	11007941	.	1	+	8	24	7	5	7	21	8	10
1	11012646	11012844	.	1	+	9	17	2	1	5	37	6	17
1	11013637	11014083	.	1	+	21	52	17	14	17	51	16	55
1	11017459	11017968	.	2	+	9	39	40	27	39	83	8	47
1	11021791	11022130	.	1	+	13	42	15	3	10	37	8	17
1	11039958	11040126	.	1	+	5	20	12	4	7	20	10	12
1	11040339	11041015	.	3	+	64	220	52	47	73	394	22	145
1	11048645	11049053	.	1	+	4	14	15	6	15	95	3	13
1	11055439	11056219	.	2	+	24	56	36	19	41	63	14	37
1	11066211	11066551	.	2	+	12	14	21	10	30	53	3	21
1	11066600	11066784	.	1	+	13	17	15	5	20	21	4	13
1	11067016	11067312	.	1	+	19	19	12	4	18	28	12	18
1	11068675	11068822	.	1	+	9	25	4	4	9	26	6	14
1	11075485	11075707	.	1	+	4	29	10	6	20	34	12	17
1	11081047	11081292	.	1	+	13	25	5	7	9	33	10	22
1	11099461	11099665	.	1	+	8	19	11	1	3	27	3	18
1	11104638	11105048	.	1	+	8	26	6	2	14	19	12	28
1	11115420	11116160	.	2	+	22	51	45	12	44	77	14	38
1	11123977	11124172	.	1	+	3	14	8	6	10	38	2	16
1	11124495	11125049	.	1	+	19	20	39	13	32	79	10	35
1	11129268	11129442	.	1	+	15	9	7	0	12	14	11	8
1	11130885	11131269	.	1	+	13	32	16	8	16	51	5	26
1	11136339	11136516	.	1	+	4	10	6	4	8	25	10	8
1	11136689	11136913	.	1	+	7	8	13	1	12	45	2	8
1	11142509	11142738	.	1	+	11	16	13	2	0	53	2	15
1	11161160	11161355	.	1	+	8	14	7	4	12	20	13	13
1	11174284	11174897	.	1	+	32	61	24	4	36	137	10	62
1	11187272	11187726	.	2	+	6	18	16	18	16	36	19	22
1	11187999	11188431	.	1	+	8	18	1	4	1	3	2	20
1	11204859	11205678	.	3	+	20	53	38	8	18	102	28	38
1	11206276	11207226	.	2	+	20	62	55	25	33	100	21	38
1	11216808	11217008	.	1	+	16	24	17	1	23	59	7	24
1	11219941	11220724	.	2	+	44	90	37	10	59	102	12	101
1	11227045	11227857	.	3	+	19	34	35	25	26	102	28	31
1	11251774	11252402	.	1	+	11	15	23	18	26	28	10	10
1	11269174	11269381	.	1	+	8	4	0	5	19	46	1	8
1	11269876	11270532	.	1	+	5	40	30	7	17	104	11	22
1	11270749	11270915	.	1	+	5	13	10	2	11	34	8	26
1	11283663	11284029	.	2	+	20	47	31	13	36	34	10	36
1	11294074	11294923	.	2	+	35	116	60	17	62	193	22	82
1	11299558	11299707	.	1	+	9	38	12	7	18	34	10	26
1	11317726	11317867	.	1	+	4	14	8	2	6	18	11	13
1	11318695	11319367	.	2	+	12	53	43	10	38	98	11	27
1	11319409	11319542	.	1	+	7	16	12	2	10	25	5	14
1	11323208	11323460	.	1	+	11	23	20	6	18	24	9	13
1	11323611	11323804	.	1	+	11	19	5	1	17	27	1	4
1	11324120	11324523	.	1	+	9	30	12	4	11	37	11	25
1	11324750	11325168	.	1	+	11	12	13	8	17	54	7	13
1	11344418	11344699	.	1	+	18	37	10	2	12	32	4	20
1	11355285	11356321	.	3	+	19	105	128	37	196	229	20	44
1	11361868	11361999	.	1	+	9	14	1	8	11	10	4	6
1	11365712	11366066	.	2	+	13	27	32	11	32	67	9	17
1	11366236	11366532	.	1	+	12	31	4	8	19	32	7	13
1	11366693	11367177	.	2	+	17	47	22	13	43	49	10	25
1	11377772	11377967	.	1	+	15	13	3	1	14	13	7	13
1	11380177	11380546	.	1	+	20	31	11	9	21	45	7	25
1	11386733	11386963	.	1	+	12	28	15	3	22	37	4	23
1	11392813	11392957	.	1	+	4	21	9	3	14	15	11	16
1	11402706	11404377	.	3	+	92	310	925	144	1085	1575	87	239
1	11409598	11409885	.	1	+	4	3	17	13	20	27	3	19
1	11411989	11412660	.	2	+	17	58	38	20	48	54	24	34
1	11419324	11419574	.	1	+	2	10	8	11	11	39	8	4
1	11419833	11420003	.	1	+	3	13	2	4	14	15	6	10
1	11420485	11420813	.	1	+	9	13	7	4	15	33	10	14
1	11421940	11422294	.	1	+	7	28	16	16	7	50	12	19
1	11452912	11453042	.	1	+	5	23	12	2	15	31	14	19
1	11460576	11460754	.	1	+	11	32	12	2	15	36	9	13
1	11475119	11475716	.	2	+	21	45	17	4	21	76	7	25
1	11486697	11487279	.	1	+	25	22	24	10	21	77	6	44
1	11490088	11490240	.	1	+	7	4	3	5	0	16	9	11
1	11492500	11492670	.	1	+	8	17	1	6	8	21	6	13
1	11495314	11495465	.	1	+	14	19	7	5	3	19	7	17
1	11501478	11501706	.	1	+	2	12	9	7	8	44	8	8
1	11502542	11503445	.	2	+	29	59	50	12	62	116	40	47
1	11509115	11509897	.	2	+	25	68	50	6	25	109	19	34
1	11520450	11520579	.	1	+	10	11	7	5	3	16	3	16
1	11524790	11525044	.	1	+	9	27	10	4	6	24	4	19
1	11528740	11529212	.	1	+	13	24	30	9	19	49	6	24
1	11530669	11530883	.	1	+	9	20	9	1	6	20	11	11
1	11530931	11531439	.	2	+	12	41	22	9	14	88	14	42
1	11537879	11538107	.	1	+	10	12	10	2	11	32	4	8
1	11538311	11538658	.	1	+	2	24	4	8	20	24	12	13
1	11539468	11539687	.	1	+	3	8	9	1	8	11	5	13
1	11543777	11544604	.	2	+	21	72	29	15	30	107	20	35
1	11544769	11544943	.	1	+	6	22	15	3	14	26	8	9
1	11547420	11547638	.	1	+	12	25	13	1	13	33	13	10
1	11553766	11553934	.	1	+	7	20	6	6	5	21	6	13
1	11559044	11559241	.	1	+	13	22	13	8	11	29	2	21
1	11560766	11560924	.	1	+	9	16	5	1	12	21	2	10
1	11571000	11571293	.	1	+	16	29	8	2	11	37	8	18
1	11573855	11574164	.	1	+	15	17	7	6	10	38	8	14
1	11583069	11583725	.	2	+	33	43	22	11	29	100	32	35
1	11588575	11588882	.	1	+	9	33	12	5	18	45	12	36
1	11595854	11596208	.	1	+	1	15	15	4	20	54	8	18
1	11599491	11599680	.	1	+	6	20	12	4	6	30	4	21
1	11600925	11602035	.	3	+	24	78	34	38	48	142	27	72
1	11613723	11613887	.	1	+	10	24	7	6	11	20	2	9
1	11614097	11614966	.	2	+	38	64	38	16	33	119	30	52
1	11623755	11623907	.	1	+	8	20	5	4	10	17	4	25
1	11628363	11628860	.	1	+	14	42	20	10	25	48	22	22
1	11639768	11640055	.	1	+	15	24	17	2	10	40	12	14
1	11653049	11653181	.	1	+	6	17	2	0	5	26	3	15
1	11662212	11662457	.	1	+	10	17	15	15	17	62	18	7
1	11665806	11665968	.	1	+	9	27	17	4	13	31	6	19
1	11671617	11671846	.	1	+	6	6	7	2	13	45	5	10
1	11673053	11673243	.	1	+	10	20	7	1	9	16	12	9
1	11681891	11682646	.	2	+	39	111	56	16	18	138	29	73
1	11694855	11695741	.	2	+	131	416	62	27	78	249	87	362
1	11695750	11696003	.	1	+	17	33	26	5	31	113	14	44
1	11705865	11706429	.	1	+	16	63	18	4	18	25	21	42
1	11707565	11707752	.	1	+	2	42	8	3	13	36	2	32
1	11713868	11714657	.	1	+	25	99	29	16	33	72	20	59
1	11720489	11720828	.	1	+	12	33	24	12	20	32	11	35
1	11721919	11722048	.	1	+	19	43	10	4	15	21	8	22
1	11730591	11730936	.	1	+	14	29	25	8	26	32	2	19
1	11736256	11736596	.	1	+	2	19	28	14	32	31	4	26
1	11753500	11753765	.	1	+	2	11	17	14	10	23	11	8
1	11754036	11754187	.	1	+	13	11	12	4	10	14	12	10
1	11764485	11764691	.	1	+	8	26	9	11	9	19	6	25
1	11765274	11765616	.	1	+	4	16	9	7	10	32	15	6
1	11772808	11773078	.	1	+	9	24	27	6	13	29	14	16
1	11785409	11785592	.	1	+	30	54	4	8	4	10	4	28
1	11791527	11791916	.	1	+	13	60	13	12	7	37	11	56
1	11805441	11806028	.	1	+	26	40	28	20	45	47	23	20
1	11814102	11814384	.	1	+	9	7	7	9	14	27	12	16
1	11832122	11832357	.	1	+	11	15	15	5	17	25	8	18
1	11852825	11853080	.	1	+	11	24	20	2	25	50	11	31
1	11865986	11866208	.	1	+	13	16	9	3	13	35	13	10
1	11900570	11900764	.	1	+	4	21	15	4	10	32	19	17
1	11900921	11901184	.	1	+	10	26	14	0	9	31	12	16
1	11901415	11901788	.	1	+	3	15	18	4	24	48	11	14
1	11913936	11914077	.	1	+	6	16	18	4	15	34	8	14
1	11921011	11921194	.	1	+	8	15	8	12	9	22	12	13
1	11927676	11927844	.	1	+	6	22	9	1	5	29	8	11
1	11968959	11969330	.	1	+	15	41	14	8	14	37	8	24
1	11970762	11971149	.	1	+	14	52	27	9	33	56	20	27
1	11976428	11976692	.	1	+	9	24	6	8	27	19	9	28
1	11982931	11983456	.	1	+	25	44	22	20	16	78	17	30
1	11997541	11997784	.	1	+	3	21	12	3	11	47	6	10
1	12013701	12013847	.	1	+	6	16	8	5	6	29	9	18
1	12013991	12014306	.	1	+	11	21	25	8	21	44	14	12
1	12025145	12025431	.	1	+	4	21	22	17	35	35	5	16
1	12030712	12030877	.	1	+	9	25	12	4	20	34	15	14
1	12034427	12034611	.	1	+	5	23	12	10	10	23	18	15
1	12043845	12044099	.	1	+	13	21	10	7	34	17	8	7
1	12053251	12053441	.	1	+	8	15	14	3	17	29	20	23
1	12054042	12055256	.	2	+	28	57	45	15	52	115	18	46
1	12056849	12057298	.	1	+	23	27	10	5	22	41	14	18
1	12062905	12063520	.	2	+	11	36	19	5	16	65	14	28
1	12063772	12064555	.	2	+	14	41	38	12	28	81	27	26
1	12064918	12065231	.	1	+	10	33	15	8	9	28	15	28
1	12087849	12088017	.	1	+	5	12	12	9	9	34	10	16
1	12096415	12097420	.	1	+	18	78	36	26	36	75	44	39
1	12101385	12101531	.	1	+	11	15	5	5	7	18	8	11
1	12101848	12102190	.	1	+	9	38	16	18	24	44	8	26
1	12117252	12117437	.	1	+	11	20	4	1	10	15	12	16
1	12121101	12121627	.	1	+	12	17	19	6	42	40	15	13
1	12132446	12132612	.	1	+	4	21	5	4	8	15	9	19
1	12136005	12136141	.	1	+	1	13	14	5	17	23	10	16
1	12141282	12141477	.	1	+	5	15	7	8	6	28	12	17
1	12144871	12145067	.	1	+	8	9	5	7	5	25	6	24
1	12145120	12145502	.	1	+	14	25	11	11	12	41	10	6
1	12146814	12147217	.	2	+	9	24	11	0	18	53	18	22
1	12150267	12150858	.	2	+	13	19	21	6	19	42	17	11
1	12151100	12151228	.	1	+	8	8	3	0	5	17	2	6
1	12157616	12158015	.	1	+	18	26	19	7	26	30	10	10
1	12180652	12180907	.	1	+	6	18	12	4	20	51	10	5
1	12199686	12199879	.	1	+	10	29	15	2	4	22	7	18
1	12202241	12202630	.	2	+	20	42	18	14	25	64	13	28
1	12219264	12219794	.	1	+	21	30	33	18	32	63	15	17
1	12224754	12224889	.	1	+	7	32	13	3	6	13	12	13
1	12230827	12230980	.	1	+	18	26	5	8	14	36	18	11
1	12246817	12247135	.	1	+	11	6	20	3	14	62	9	18
1	12257946	12258766	.	1	+	33	51	52	19	80	104	39	35
1	12265665	12266048	.	1	+	13	35	17	11	17	59	21	11
1	12266599	12266749	.	1	+	12	18	3	3	11	17	2	15
1	12283498	12283727	.	1	+	13	22	11	5	27	56	1	14
1	12298482	12298999	.	1	+	15	37	34	24	32	86	12	22
1	12300055	12300205	.	1	+	5	19	8	2	5	25	5	17
1	12306831	12307135	.	1	+	15	16	16	8	16	27	24	17
1	12307635	12308423	.	1	+	17	43	30	12	31	74	30	33
1	12314955	12315767	.	2	+	24	41	19	13	31	89	13	31
1	12319012	12319174	.	1	+	8	19	6	4	8	26	4	10
1	12332325	12332679	.	1	+	4	14	8	10	10	65	5	5
1	12341214	12341372	.	1	+	7	16	9	4	11	14	5	13
1	12362155	12362409	.	1	+	15	26	14	16	10	28	4	13
1	12368033	12368167	.	1	+	8	13	10	4	3	27	8	12
1	12373240	12373844	.	2	+	22	59	34	12	40	86	33	31
1	12393156	12393300	.	1	+	6	21	11	3	13	24	5	19
1	12393330	12393535	.	1	+	6	10	8	2	17	44	9	16
1	12395370	12396070	.	2	+	28	82	39	12	41	110	30	48
1	12430050	12430252	.	1	+	10	21	13	10	17	50	12	17
1	12456889	12457405	.	2	+	17	13	35	16	31	56	6	22
1	12466317	12466613	.	1	+	22	82	7	4	9	24	10	88
1	12476225	12476894	.	1	+	12	21	35	8	45	76	3	30
1	12489629	12490068	.	1	+	13	10	55	30	88	90	4	33
1	12497318	12497899	.	2	+	7	34	124	34	148	200	4	41
1	12503863	12504718	.	3	+	173	621	839	127	1052	740	198	562
1	12518249	12518732	.	1	+	10	32	25	10	18	64	8	17
1	12523698	12523930	.	1	+	2	8	8	4	12	33	4	6
1	12546157	12547049	.	2	+	22	67	97	36	99	110	23	98
1	12547457	12547893	.	1	+	13	18	35	23	61	65	22	12
1	12559012	12560840	.	3	+	197	622	1236	206	1506	1274	205	593
1	12599603	12599831	.	1	+	0	0	12	3	5	42	0	11
1	12604888	12605094	.	1	+	12	8	11	2	7	25	4	8
1	12619226	12619526	.	1	+	10	15	53	11	29	40	6	16
1	12624031	12625052	.	1	+	21	75	101	29	111	126	30	59
1	12625764	12626130	.	1	+	11	16	32	11	52	51	16	8
1	12630646	12631631	.	2	+	35	61	101	41	106	235	17	54
1	12633679	12633891	.	1	+	2	17	5	11	21	52	6	8
1	12640667	12642865	.	3	+	242	702	705	131	715	925	158	594
1	12654674	12654970	.	1	+	23	36	14	5	12	25	4	19
1	12664071	12664863	.	2	+	27	20	48	28	57	143	9	28
1	12676024	12677410	.	3	+	149	336	260	73	273	502	86	335
1	12690073	12690655	.	1	+	4	33	70	30	113	88	10	41
1	12699622	12699990	.	1	+	18	26	19	11	17	82	5	27
1	12705959	12706100	.	1	+	5	17	15	6	6	20	2	25
1	12707025	12707617	.	2	+	14	49	62	33	79	116	12	27
1	12710884	12711051	.	1	+	11	19	8	8	10	21	4	6
1	12711184	12711513	.	1	+	10	21	57	8	58	73	6	17
1	12716493	12716995	.	1	+	19	21	15	11	36	30	11	22
1	12728495	12728922	.	1	+	14	52	23	11	43	108	9	26
1	12743612	12743788	.	1	+	7	24	9	5	11	27	2	8
1	12756673	12757167	.	1	+	10	27	44	12	38	67	2	20
1	12758529	12758780	.	1	+	8	18	23	6	25	31	2	8
1	12768570	12768789	.	1	+	2	8	6	3	11	47	0	9
1	12776645	12777787	.	3	+	27	59	93	14	106	154	19	44
1	12796313	12797684	.	3	+	204	683	710	104	880	795	180	495
1	12806846	12807045	.	1	+	3	18	16	9	10	9	6	13
1	12809443	12809636	.	1	+	13	8	6	5	12	34	6	15
1	12815265	12815825	.	1	+	8	18	13	9	21	96	14	37
1	12816481	12816896	.	1	+	14	47	3	0	5	27	6	41
1	12854823	12854954	.	1	+	11	6	8	4	8	20	3	10
1	12874781	12874921	.	1	+	10	18	5	0	15	22	0	11
1	12876985	12877382	.	1	+	10	10	11	6	13	54	10	12
1	12887587	12888071	.	1	+	3	16	18	2	17	57	15	15
1	12889091	12889422	.	1	+	5	22	24	6	11	63	19	16
1	12892346	12892953	.	1	+	9	18	34	8	48	68	10	21
1	12898209	12898598	.	1	+	8	25	31	7	16	70	2	22
1	12903297	12903700	.	1	+	16	17	11	7	15	68	4	15
1	12916454	12917513	.	3	+	88	302	354	57	340	578	62	180
1	12931353	12931954	.	2	+	14	40	41	30	31	82	19	34
1	12936434	12936616	.	1	+	4	37	30	11	28	71	5	28
1	12946167	12947297	.	3	+	109	270	280	64	302	375	112	208
1	12962033	12962234	.	1	+	18	12	12	6	19	39	12	21
1	12967103	12968569	.	3	+	108	310	474	126	485	703	52	247
1	12993277	12995004	.	3	+	127	312	533	120	675	830	98	284
1	13011059	13011246	.	1	+	14	29	5	4	7	17	6	23
1	13018767	13019010	.	1	+	5	16	13	12	17	57	0	13
1	13021689	13021930	.	1	+	14	42	4	5	12	26	2	27
1	13032372	13032957	.	1	+	41	99	28	7	19	52	13	74
1	13038036	13039138	.	3	+	122	237	338	103	325	436	74	289
1	13052186	13052423	.	1	+	10	20	18	2	23	45	6	12
1	13113175	13113331	.	1	+	9	17	8	9	7	37	9	13
1	13120727	13120950	.	1	+	4	17	5	8	10	53	4	4
1	13152417	13152597	.	1	+	9	18	9	6	16	37	7	21
1	13153257	13153567	.	1	+	9	12	10	7	14	62	10	17
1	13192696	13192968	.	1	+	10	36	12	2	25	47	11	9
1	13197623	13197760	.	1	+	17	22	7	3	12	29	4	5
1	13206758	13206922	.	1	+	13	9	4	0	5	10	7	6
1	13207093	13207401	.	1	+	13	15	18	2	14	41	6	15
1	13207404	13208356	.	3	+	30	47	54	24	35	117	10	37
1	13208976	13209458	.	1	+	9	28	20	15	16	46	5	27
1	13218352	13219047	.	2	+	13	31	42	37	21	82	22	27
1	13219077	13219243	.	1	+	6	16	15	0	5	18	6	11
1	13228527	13228851	.	2	+	10	20	34	6	23	62	3	28
1	13229540	13229719	.	1	+	11	28	11	3	11	33	9	13
1	13239031	13239172	.	1	+	3	22	3	0	1	25	8	10
1	13243494	13243758	.	1	+	12	30	16	11	15	54	14	8
1	13257150	13257388	.	1	+	5	20	10	2	3	48	3	12
1	13281184	13281464	.	1	+	14	15	6	10	13	63	4	12
1	13284466	13284792	.	1	+	2	16	34	18	19	52	8	11
1	13287339	13287582	.	1	+	7	30	12	12	11	43	6	13
1	13290543	13291460	.	2	+	10	23	29	19	23	102	20	24
1	13293045	13293260	.	1	+	2	6	11	12	9	25	7	4
1	13294453	13295094	.	3	+	14	27	27	17	15	33	12	23
1	13297062	13297290	.	1	+	6	17	5	3	6	36	4	17
1	13301987	13302490	.	1	+	10	35	10	11	20	47	12	7
1	13318692	13318979	.	1	+	12	63	28	13	34	64	17	23
1	13319262	13319490	.	1	+	13	97	33	0	26	54	18	46
1	13330582	13330922	.	1	+	11	20	22	9	18	74	5	20
1	13333242	13333706	.	1	+	44	143	10	20	20	41	16	103
1	13336904	13337140	.	1	+	7	17	21	17	19	55	6	12
1	13364251	13364584	.	1	+	4	6	13	3	17	61	4	8
1	13383466	13383660	.	1	+	2	25	15	5	12	42	8	9
1	13387874	13388069	.	1	+	15	22	16	3	8	33	7	13
1	13401961	13402422	.	1	+	16	39	18	6	24	39	16	42
1	13415833	13416889	.	3	+	48	187	201	39	208	293	62	158
1	13421947	13422170	.	1	+	6	32	10	0	17	20	10	12
1	13422394	13422571	.	1	+	17	20	10	8	11	24	9	16
1	13425486	13426006	.	1	+	20	31	30	4	24	68	6	20
1	13427481	13427987	.	1	+	17	31	20	8	27	27	4	28
1	13428319	13428472	.	1	+	12	11	7	0	4	11	0	11
1	13451505	13451725	.	1	+	5	36	12	4	15	19	10	19
1	13454213	13454431	.	1	+	10	30	16	12	16	52	2	7
1	13454639	13454770	.	1	+	8	26	8	8	6	28	8	3
1	13467803	13468018	.	1	+	7	16	9	6	24	62	7	16
1	13473115	13473316	.	1	+	14	23	15	1	16	77	21	16
1	13473850	13474162	.	1	+	20	28	24	12	49	55	15	32
1	13477309	13477526	.	1	+	11	19	11	8	14	57	7	15
1	13484437	13484564	.	1	+	8	27	7	4	14	39	9	17
1	13486026	13486181	.	1	+	10	31	8	0	13	33	6	15
1	13516384	13516642	.	1	+	8	36	10	7	14	56	16	18
1	13528641	13528933	.	1	+	11	34	21	7	19	76	8	6
1	13529799	13529960	.	1	+	13	25	6	2	12	28	6	21
1	13552167	13552608	.	1	+	14	54	25	9	38	101	17	21
1	13581914	13582216	.	1	+	18	42	13	12	15	34	8	35
1	13601744	13601907	.	1	+	11	25	10	4	4	30	3	10
1	13605526	13605729	.	1	+	4	28	21	10	10	50	8	25
1	13634484	13634625	.	1	+	8	20	7	7	6	19	1	14
1	13635492	13635827	.	1	+	15	40	16	6	19	68	15	7
1	13636203	13636426	.	1	+	7	27	8	4	10	44	4	25
1	13641875	13643078	.	3	+	38	57	38	21	41	68	34	54
1	13649197	13649575	.	1	+	10	25	22	17	19	85	8	26
1	13656270	13656561	.	1	+	2	23	23	4	31	51	13	19
1	13692183	13692461	.	1	+	9	33	41	21	29	74	4	29
1	13712559	13713518	.	2	+	30	78	197	46	188	336	26	78
1	13719335	13719619	.	1	+	26	57	20	7	20	33	11	34
1	13725985	13726210	.	1	+	14	24	18	8	17	26	4	31
1	13741192	13741750	.	3	+	36	68	166	44	186	354	25	85
1	13742176	13743542	.	1	+	34	50	286	83	332	387	47	55
1	13744848	13745375	.	1	+	7	52	96	29	104	685	11	35
1	13752276	13752923	.	2	+	17	46	50	27	59	212	10	39
1	13762526	13764694	.	4	+	242	680	2469	477	2664	3747	305	821
1	13776727	13777212	.	1	+	14	36	13	17	42	90	20	14
1	13779981	13780402	.	1	+	12	23	48	33	64	45	2	17
1	13783502	13783800	.	1	+	2	13	13	10	48	72	2	9
1	13785829	13786151	.	2	+	10	6	50	23	53	90	13	26
1	13807217	13807693	.	1	+	9	38	77	9	56	112	12	19
1	13809740	13809946	.	1	+	2	6	9	10	20	51	8	17
1	13815620	13816074	.	1	+	17	39	35	5	24	101	13	36
1	13830288	13830944	.	1	+	8	33	71	24	95	45	4	24
1	13838637	13839047	.	3	+	11	35	22	11	30	75	18	28
1	13852458	13852678	.	1	+	9	26	9	5	17	33	8	11
1	13852711	13852974	.	1	+	2	10	18	16	24	45	8	10
1	13876658	13877358	.	2	+	9	25	110	43	138	347	12	33
1	13897314	13897865	.	2	+	32	69	47	10	64	92	20	56
1	13908442	13909363	.	2	+	26	52	96	40	148	232	12	29
1	13911591	13911881	.	1	+	11	7	26	8	24	77	12	17
1	13924910	13925195	.	1	+	10	9	19	3	23	65	2	21
1	13933401	13933695	.	2	+	6	29	25	5	20	33	4	16
1	13938496	13939148	.	2	+	12	26	39	24	42	89	10	21
1	13944415	13944808	.	1	+	19	21	13	4	33	111	10	15
1	13948955	13949291	.	3	+	14	28	64	20	59	142	14	60
1	13956135	13956274	.	1	+	21	21	18	11	11	62	5	8
1	13956592	13957613	.	3	+	58	153	116	37	136	334	56	97
1	13964112	13964491	.	1	+	6	8	17	12	26	28	5	13
1	13965894	13966150	.	1	+	16	29	4	3	10	31	6	18
1	13966217	13966479	.	1	+	6	9	7	7	22	39	8	11
1	13977317	13978821	.	3	+	90	276	294	94	361	669	75	194
1	13993234	13993811	.	1	+	8	16	20	21	31	59	10	17
1	13993978	13994175	.	1	+	11	21	6	4	9	16	6	13
1	13999474	14000732	.	3	+	80	199	270	78	334	466	77	218
1	14005428	14005670	.	1	+	12	6	14	5	15	50	10	12
1	14012979	14014088	.	3	+	61	203	384	85	466	602	72	213
1	14021904	14022245	.	1	+	29	65	10	15	21	22	6	90
1	14027526	14028394	.	2	+	8	35	132	66	138	183	4	38
1	14035708	14036019	.	1	+	16	32	17	6	19	36	18	30
1	14052233	14052539	.	1	+	24	41	28	23	18	25	12	52
1	14054298	14056036	.	3	+	62	164	826	232	842	1252	56	169
1	14062804	14063039	.	1	+	2	10	23	11	17	58	10	15
1	14064248	14065194	.	4	+	54	168	310	56	285	441	50	164
1	14070682	14071134	.	1	+	7	25	25	17	14	81	8	21
1	14103061	14103466	.	2	+	6	28	33	2	26	80	3	13
1	14107492	14107682	.	1	+	15	51	7	10	9	32	8	51
1	14111335	14111717	.	1	+	18	19	22	16	33	42	16	15
1	14112670	14112908	.	1	+	5	8	8	5	5	55	2	9
1	14119519	14119813	.	1	+	6	10	15	9	19	32	6	13
1	14128434	14129354	.	3	+	71	215	328	114	331	520	63	181
1	14135113	14135455	.	1	+	4	20	23	21	20	38	4	23
1	14135475	14135779	.	1	+	4	11	22	2	21	53	12	11
1	14142268	14142514	.	1	+	4	20	7	3	13	45	10	15
1	14158415	14158669	.	1	+	1	9	5	1	15	54	13	8
1	14160835	14161087	.	1	+	7	17	7	0	10	68	12	16
1	14163138	14163471	.	1	+	5	10	19	6	17	63	18	13
1	14176294	14176631	.	1	+	8	13	9	5	30	80	3	18
1	14185934	14186506	.	3	+	20	75	80	19	100	223	16	78
1	14198888	14199636	.	2	+	56	123	61	29	58	116	23	80
1	14210454	14210877	.	1	+	45	69	22	23	17	64	21	105
1	14212213	14212350	.	1	+	9	30	7	0	10	14	15	39
1	14224267	14224516	.	1	+	11	12	10	12	12	52	12	20
1	14253296	14254519	.	3	+	147	556	1221	155	1517	1166	152	531
1	14296379	14296854	.	1	+	21	107	23	24	31	92	17	102
1	14308186	14308819	.	3	+	17	44	66	20	67	330	19	56
1	14322021	14322232	.	1	+	9	20	11	8	7	19	4	29
1	14336613	14336824	.	1	+	7	10	15	4	11	47	6	7
1	14339489	14339892	.	1	+	6	6	7	8	22	26	8	4
1	14360125	14361045	.	2	+	22	37	46	14	58	93	19	26
1	14381118	14381459	.	2	+	23	95	73	27	84	125	25	84
1	14381722	14382590	.	3	+	49	141	251	51	274	473	49	139
1	14399825	14400564	.	3	+	23	86	160	39	191	287	27	114
1	14408618	14409729	.	2	+	55	169	120	76	116	221	77	162
1	14413029	14413456	.	1	+	6	21	64	22	96	77	6	17
1	14414453	14415008	.	1	+	5	29	176	34	200	75	10	24
1	14417049	14417334	.	2	+	18	42	29	5	32	74	6	53
1	14430817	14431424	.	2	+	12	24	30	10	45	54	12	20
1	14434494	14434752	.	1	+	12	9	11	4	29	52	3	8
1	14444662	14445334	.	2	+	10	44	48	18	68	139	14	46
1	14473757	14474124	.	1	+	9	7	15	6	13	56	6	13
1	14502853	14503284	.	2	+	11	44	20	24	36	52	10	24
1	14544286	14545061	.	1	+	10	24	47	21	38	76	6	25
1	14554772	14555925	.	3	+	129	469	1021	225	1249	1024	139	542
1	14556207	14556829	.	2	+	32	67	285	73	240	423	30	65
1	14563618	14564260	.	2	+	23	45	42	23	73	130	14	54
1	14572156	14572479	.	1	+	9	14	38	14	37	47	14	11
1	14583250	14583586	.	1	+	12	21	15	11	19	78	16	20
1	14600323	14600560	.	1	+	2	15	13	11	3	49	11	4
1	14615225	14615355	.	1	+	9	17	9	0	3	27	4	8
1	14634095	14634361	.	1	+	2	13	17	10	8	39	2	16
1	14641317	14641583	.	1	+	4	6	13	8	13	39	4	8
1	14691224	14691760	.	3	+	22	44	30	10	22	115	10	33
1	14702402	14702807	.	1	+	26	27	23	23	20	53	14	17
1	14718151	14718507	.	1	+	6	9	8	6	10	43	6	19
1	14718752	14719042	.	1	+	7	16	3	3	4	12	3	12
1	14753723	14754180	.	3	+	14	40	73	15	84	135	0	43
1	14754611	14754997	.	2	+	24	15	20	25	28	34	9	18
1	14755554	14755742	.	1	+	14	20	7	10	5	20	4	9
1	14768383	14769624	.	3	+	86	260	288	31	404	378	85	237
1	14785525	14786514	.	2	+	44	28	23	12	37	102	25	24
1	14797571	14798885	.	3	+	66	108	140	39	166	295	50	111
1	14821905	14823013	.	3	+	73	210	486	101	551	648	59	143
1	14866698	14867735	.	3	+	77	221	488	110	558	748	82	184
1	14883264	14884401	.	3	+	42	81	95	39	118	303	34	92
1	14910070	14910369	.	1	+	20	64	28	5	19	36	11	41
1	14923450	14924004	.	1	+	25	44	46	32	45	106	14	43
1	14934571	14935063	.	1	+	19	33	62	19	44	54	12	30
1	14947251	14947672	.	1	+	11	26	29	8	38	21	6	17
1	14978115	14978631	.	3	+	61	271	417	66	481	393	40	226
1	14979876	14980549	.	3	+	31	142	173	49	227	323	42	92
1	15005103	15005337	.	1	+	8	31	20	8	20	72	16	21
1	15013286	15013667	.	1	+	9	28	36	18	34	76	12	10
1	15056944	15057658	.	1	+	18	46	37	17	40	93	16	44
1	15071511	15072625	.	3	+	80	295	194	51	227	422	78	228
1	15078381	15078754	.	1	+	6	29	11	12	17	46	7	14
1	15080118	15080265	.	1	+	7	9	7	1	5	6	6	6
1	15102500	15102866	.	1	+	8	5	17	9	35	43	16	12
1	15116581	15117920	.	4	+	119	357	416	138	483	942	143	303
1	15118065	15118511	.	1	+	33	58	55	15	95	136	11	35
1	15156963	15157244	.	1	+	9	13	15	10	11	42	16	4
1	15164209	15164460	.	1	+	4	5	9	5	5	41	3	9
1	15168800	15169079	.	1	+	3	30	16	12	7	47	8	20
1	15175047	15175259	.	1	+	8	15	5	4	6	8	2	18
1	15190384	15190981	.	2	+	6	10	70	14	63	150	10	17
1	15201832	15201975	.	1	+	8	29	8	0	7	22	3	2
1	15203309	15204178	.	2	+	20	34	84	22	77	311	17	43
1	15219577	15219997	.	1	+	10	16	12	8	22	68	10	16
1	15229475	15230060	.	1	+	15	23	25	12	24	112	4	25
1	15231912	15232112	.	1	+	5	11	4	1	7	29	4	15
1	15259320	15259767	.	3	+	29	102	70	34	66	167	29	76
1	15265301	15265481	.	1	+	6	22	4	8	7	19	3	22
1	15266733	15267331	.	2	+	8	27	20	9	31	98	26	26
1	15274028	15274498	.	1	+	15	31	27	4	39	95	11	26
1	15279754	15282456	.	4	+	137	321	662	159	659	1186	98	368
1	15297750	15298055	.	1	+	7	20	23	7	43	59	9	35
1	15305495	15305960	.	2	+	14	37	24	13	27	98	12	31
1	15316045	15316426	.	1	+	3	23	19	4	24	67	14	28
1	15323161	15323386	.	1	+	2	16	14	2	11	43	6	21
1	15331494	15331963	.	1	+	9	26	43	12	45	79	16	25
1	15349273	15349520	.	1	+	7	60	22	13	8	31	19	55
1	15350806	15351420	.	2	+	42	112	67	45	66	151	34	149
1	15365673	15366147	.	1	+	19	12	26	24	24	326	6	34
1	15373525	15373728	.	1	+	19	39	15	6	16	35	15	37
1	15385322	15385802	.	3	+	11	13	30	20	40	111	22	36
1	15385958	15386117	.	1	+	19	17	13	14	12	28	10	7
1	15392149	15392324	.	1	+	9	10	12	0	11	27	6	17
1	15392509	15393072	.	1	+	12	20	17	12	16	77	3	12
1	15411176	15411991	.	2	+	10	37	34	10	50	91	19	28
1	15418335	15418534	.	1	+	6	9	6	3	8	49	7	10
1	15425190	15425458	.	1	+	13	24	18	8	24	31	9	16
1	15425772	15426091	.	1	+	9	17	12	6	22	61	12	14
1	15472144	15472366	.	1	+	4	14	14	6	15	49	4	14
1	15476822	15477180	.	1	+	3	23	29	5	28	94	13	19
1	15479584	15479875	.	1	+	10	21	17	4	22	72	10	20
1	15488926	15489137	.	1	+	9	17	19	6	7	51	5	11
1	15489153	15489593	.	1	+	10	15	31	13	34	49	11	24
1	15494593	15494945	.	1	+	11	9	20	3	18	65	7	20
1	15501280	15501600	.	1	+	10	32	8	5	9	26	8	27
1	15506604	15507617	.	3	+	61	138	164	36	139	398	51	117
1	15518450	15518654	.	1	+	11	39	19	9	15	42	11	19
1	15526394	15526655	.	1	+	9	15	3	1	11	49	2	13
1	15530148	15530613	.	1	+	6	10	18	8	10	67	8	23
1	15536653	15536901	.	1	+	2	17	11	4	17	47	7	10
1	15550781	15551020	.	1	+	0	11	11	3	12	52	3	12
1	15558459	15558777	.	1	+	8	15	18	7	26	44	11	22
1	15589698	15589894	.	1	+	2	5	9	6	9	39	10	11
1	15594921	15595563	.	2	+	15	43	40	11	37	85	17	30
1	15599081	15599449	.	1	+	6	10	16	7	16	55	14	12
1	15602053	15602300	.	1	+	4	16	10	8	8	17	2	10
1	15609518	15609778	.	1	+	12	25	30	11	22	41	10	21
1	15661191	15661594	.	2	+	20	32	13	8	11	58	6	22
1	15665054	15665314	.	1	+	9	4	4	1	14	39	4	16
1	15681224	15681593	.	1	+	6	35	12	7	14	63	5	26
1	15698030	15699196	.	3	+	54	263	174	74	214	414	77	176
1	15704574	15705033	.	1	+	11	23	18	1	23	69	12	15
1	15709974	15710990	.	3	+	46	160	174	53	158	256	37	120
1	15721837	15722884	.	3	+	60	124	97	52	128	254	43	112
1	15733939	15734421	.	1	+	20	26	27	10	39	52	13	20
1	15735351	15735487	.	1	+	7	22	6	3	15	23	2	21
1	15735526	15736170	.	2	+	18	39	36	27	54	94	14	42
1	15736307	15737016	.	1	+	12	38	37	3	41	98	16	33
1	15741810	15742561	.	3	+	31	32	47	5	54	90	30	28
1	15742923	15743258	.	1	+	7	17	10	4	18	48	1	5
1	15743418	15744193	.	2	+	21	48	30	18	45	94	21	41
1	15759253	15759663	.	1	+	17	18	16	6	30	56	8	12
1	15776180	15776334	.	1	+	11	41	9	20	10	22	2	29
1	15782208	15782892	.	1	+	15	37	31	18	36	134	8	33
1	15784642	15785006	.	1	+	18	73	13	4	18	44	18	46
1	15793010	15793315	.	1	+	15	21	18	16	36	38	19	14
1	15797501	15797852	.	1	+	28	88	21	6	16	41	14	87
1	15799073	15799303	.	1	+	2	9	21	4	15	59	6	12
1	15814228	15814544	.	1	+	14	16	21	4	10	87	5	15
1	15900415	15901436	.	3	+	46	187	224	70	245	379	48	180
1	15908890	15909362	.	2	+	5	37	29	22	42	73	10	24
1	15918222	15918623	.	2	+	0	22	18	6	21	28	16	20
1	15918989	15919244	.	1	+	6	4	15	4	14	43	15	8
1	15920666	15921529	.	2	+	28	40	46	22	61	121	10	24
1	15936958	15938030	.	2	+	62	237	207	83	194	388	68	146
1	15938324	15938674	.	2	+	18	61	49	21	51	120	22	34
1	15944445	15944902	.	2	+	18	34	75	30	100	157	21	38
1	15947616	15947966	.	1	+	18	22	19	17	32	132	3	28
1	15953484	15953923	.	2	+	19	44	43	18	39	114	12	26
1	15955474	15955880	.	2	+	2	56	30	15	62	78	12	43
1	15981325	15981632	.	1	+	13	17	23	10	23	57	7	19
1	15995208	15995370	.	1	+	5	18	11	3	11	25	10	20
1	16005147	16005584	.	1	+	4	12	20	13	30	33	6	17
1	16009417	16009594	.	1	+	15	19	16	1	10	36	10	18
1	16014748	16015134	.	2	+	15	29	15	13	41	69	7	7
1	16017510	16017806	.	1	+	23	22	8	5	6	29	10	37
1	16022370	16022757	.	1	+	6	16	19	9	40	42	5	21
1	16028883	16029146	.	1	+	3	23	27	2	30	21	6	18
1	16042089	16042285	.	1	+	10	63	12	1	14	22	11	37
1	16055548	16055955	.	1	+	12	16	17	9	21	65	8	8
1	16062659	16062853	.	1	+	10	16	7	5	9	43	9	12
1	16070163	16070369	.	1	+	6	16	17	4	1	44	6	11
1	16080287	16080889	.	1	+	28	37	36	23	54	82	24	12
1	16089500	16090038	.	1	+	21	34	29	13	29	106	22	28
1	16096965	16097509	.	1	+	4	33	36	14	35	68	14	27
1	16104652	16105197	.	1	+	9	39	24	11	7	65	12	16
1	16110828	16111036	.	1	+	2	18	6	2	11	17	2	20
1	16128013	16128636	.	1	+	10	38	46	14	30	126	17	39
1	16130637	16131021	.	1	+	14	49	11	14	14	53	14	31
1	16145162	16145445	.	1	+	14	40	19	0	14	31	10	36
1	16153490	16153802	.	1	+	5	15	19	8	10	48	6	11
1	16169379	16169818	.	1	+	19	38	32	5	29	48	8	37
1	16175215	16176578	.	3	+	108	267	239	53	241	488	72	181
1	16188793	16189092	.	1	+	7	16	19	6	27	30	6	10
1	16190021	16190151	.	1	+	12	21	4	0	9	9	4	14
1	16199825	16200635	.	3	+	90	287	232	48	306	484	46	279
1	16208835	16208982	.	1	+	2	17	7	4	14	18	15	15
1	16209240	16209440	.	1	+	2	3	7	5	13	41	2	8
1	16212078	16212313	.	1	+	18	9	2	12	9	17	3	10
1	16240730	16240992	.	1	+	6	14	10	4	13	10	4	7
1	16246172	16246510	.	1	+	10	13	13	3	13	40	2	22
1	16258292	16258552	.	1	+	10	9	10	7	19	25	10	16
1	16286223	16286791	.	1	+	34	74	21	12	25	37	17	63
1	16293776	16293975	.	1	+	6	11	9	3	21	49	4	5
1	16299981	16300351	.	1	+	3	14	5	5	13	41	2	1
1	16302149	16302291	.	1	+	3	12	7	2	4	6	2	9
1	16315098	16315251	.	1	+	6	26	2	9	11	17	3	3
1	16315629	16315804	.	1	+	8	10	7	1	9	32	4	19
1	16320898	16321110	.	1	+	19	13	13	10	8	24	8	19
1	16321890	16322100	.	1	+	7	20	3	4	5	15	2	46
1	16340750	16340934	.	1	+	13	13	5	0	7	18	7	10
1	16345320	16345688	.	1	+	3	15	11	7	11	36	1	9
1	16346091	16346567	.	1	+	9	22	29	7	20	39	6	14
1	16346615	16346783	.	1	+	3	24	12	6	3	21	8	15
1	16385186	16385419	.	1	+	9	24	12	5	13	32	10	18
1	16387687	16387816	.	1	+	4	19	21	5	16	23	5	18
1	16389019	16389272	.	1	+	11	28	15	2	11	58	3	20
1	16394048	16394476	.	1	+	5	9	12	9	7	29	8	14
1	16395473	16396161	.	3	+	19	44	43	17	38	94	16	40
1	16402926	16403336	.	1	+	9	35	15	9	10	55	8	14
1	16414433	16414718	.	1	+	21	96	8	4	20	46	22	64
1	16418937	16419252	.	1	+	30	46	21	12	22	55	19	58
1	16421280	16421547	.	1	+	50	165	10	10	13	51	16	124
1	16434051	16434270	.	1	+	7	18	8	2	6	46	1	6
1	16467567	16467764	.	1	+	13	40	15	6	4	36	20	18
1	16471636	16472034	.	1	+	14	47	20	8	18	53	7	22
1	16481606	16482128	.	2	+	20	50	29	14	19	88	15	34
1	16482528	16482953	.	1	+	17	23	28	3	24	41	20	34
1	16489558	16489889	.	1	+	8	36	9	10	17	56	14	14
1	16503712	16504741	.	3	+	18	55	32	13	43	83	16	24
1	16511499	16511648	.	1	+	2	13	0	3	1	16	1	6
1	16512937	16513192	.	1	+	12	19	13	14	14	36	5	2
1	16515377	16515551	.	1	+	8	19	6	4	8	21	11	6
1	16517484	16517816	.	1	+	16	26	22	8	20	61	10	32
1	16519525	16519728	.	1	+	7	21	8	3	6	16	8	6
1	16526519	16526655	.	1	+	5	21	8	8	9	27	9	11
1	16534418	16535192	.	4	+	25	55	31	26	49	123	22	37
1	16536464	16536632	.	1	+	5	21	8	2	10	30	4	11
1	16536795	16537447	.	1	+	11	47	46	8	20	97	25	36
1	16541430	16541598	.	1	+	3	27	15	12	16	52	12	14
1	16542502	16542800	.	1	+	11	31	17	12	13	37	10	19
1	16550792	16551102	.	1	+	12	18	9	6	14	37	14	19
1	16556001	16556273	.	1	+	10	19	8	3	6	21	0	22
1	16563127	16563972	.	1	+	24	35	40	14	42	120	14	26
1	16564524	16564714	.	1	+	8	22	10	10	16	25	5	22
1	16565488	16565675	.	1	+	11	20	10	2	11	36	10	21
1	16571870	16572178	.	2	+	17	17	6	0	15	44	11	16
1	16580960	16581373	.	1	+	12	37	27	11	27	57	14	21
1	16581694	16581854	.	1	+	6	12	11	7	10	31	6	12
1	16583096	16583237	.	1	+	8	10	8	2	9	39	9	17
1	16586073	16586659	.	1	+	11	53	22	15	15	84	14	36
1	16587873	16588084	.	1	+	3	22	11	3	8	33	8	13
1	16593527	16593675	.	1	+	5	12	8	4	0	20	1	16
1	16596802	16597034	.	1	+	18	21	19	2	6	53	11	13
1	16597467	16597695	.	1	+	17	17	17	9	7	50	6	22
1	16600753	16601110	.	1	+	13	49	19	5	11	67	10	28
1	16602571	16603105	.	1	+	25	16	23	2	20	43	8	30
1	16606524	16606818	.	1	+	12	25	15	9	9	23	4	19
1	16608782	16609052	.	1	+	5	8	6	10	8	44	1	6
1	16617663	16617871	.	1	+	7	20	10	6	12	29	8	12
1	16622549	16622698	.	1	+	5	7	8	5	5	28	7	20
1	16623659	16624126	.	2	+	9	38	23	8	14	75	7	33
1	16625174	16625318	.	1	+	5	19	2	8	4	25	3	6
[truncated: 117,894 more rows]
