# Supplementary material for: Multi-species annotation of transcriptome and chromatin structure in domesticated animals
Source: BMC Biol. 2019 Dec 30;17:108. doi: 10.1186/s12915-019-0726-5 (PMC6936065; doi:10.1186/s12915-019-0726-5)
Supplement: Supplementary file 9 — Additional file 9 ATAC-seq peaks (coordinates, quantification, positional classification): the archive contains four folders, one for each species (bos_taurus, capra_hircus, gallus_gallus, sus_scrofa). Each folder contains the following six files: • mergedpeaks_allinfo_gn_frag.tsv • mergedpeaks_allinfo_tr_frag.tsv • mergedpeaks_allinfo_tr_ref.tsv • mergedpeaks_allinfo_gn_ref.tsv • mergedpeaks.peaknb.allexp.readnb.bed.readme.idx • mergedpeaks.peaknb.allexp.readnb.bed [file 12915_2019_726_MOESM9_ESM.gz › atac.peaks/capra_hircus/mergedpeaks.peaknb.allexp.readnb.bed]

1	5806	6377	.	1	+	7	4	15	59	72	43	41	35	44	11	9
1	12548	14046	.	3	+	24	40	212	361	483	231	191	257	312	101	10
1	19975	20890	.	1	+	16	22	41	77	49	78	53	47	48	25	8
1	66155	66741	.	2	+	8	12	102	196	247	93	81	117	128	20	6
1	71658	72746	.	3	+	39	32	207	591	731	175	151	326	371	88	6
1	87264	88117	.	2	+	4	9	62	157	202	85	90	94	107	48	8
1	129636	130840	.	1	+	29	16	99	150	310	151	109	121	179	37	12
1	152155	152596	.	1	+	2	3	17	25	36	39	37	24	29	15	0
1	159284	159714	.	1	+	10	2	3	21	15	24	49	31	26	2	0
1	333473	334896	.	3	+	126	81	1144	2774	3652	808	577	1306	2048	267	62
1	354991	355855	.	2	+	3	2	45	94	96	71	60	83	79	20	3
1	369323	370359	.	3	+	46	34	371	1119	1268	333	240	464	756	129	24
1	404992	406175	.	1	+	18	4	57	128	98	102	66	127	108	20	10
1	411046	412515	.	3	+	97	51	928	1890	2342	629	494	1130	1451	224	47
1	434498	436132	.	2	+	17	18	287	517	833	271	188	429	509	35	8
1	453217	454293	.	3	+	46	32	579	1188	1453	278	206	442	812	147	22
1	473305	474573	.	3	+	72	41	655	1765	1984	495	395	896	986	105	22
1	486873	487471	.	1	+	10	6	14	43	47	9	29	18	24	11	2
1	511925	512279	.	1	+	0	4	2	25	30	25	29	17	27	15	8
1	534976	535818	.	2	+	15	9	78	160	173	85	77	99	68	45	2
1	565750	567397	.	3	+	78	50	179	666	740	148	117	203	219	146	30
1	574281	575147	.	2	+	16	4	68	121	128	48	58	42	47	28	21
1	587366	587770	.	1	+	9	13	6	29	22	39	11	37	29	35	16
1	593866	594873	.	2	+	13	12	158	311	305	175	172	250	184	41	6
1	599088	599576	.	2	+	17	0	164	349	237	87	89	148	101	29	6
1	603887	604867	.	2	+	33	33	105	211	165	53	68	54	49	34	10
1	605969	607009	.	2	+	27	14	109	204	176	56	68	69	47	60	37
1	622054	623060	.	1	+	5	0	71	130	104	76	58	66	58	22	5
1	637972	638405	.	1	+	15	5	44	84	84	44	36	38	57	29	2
1	652500	653930	.	3	+	72	78	799	1853	2212	546	449	956	1427	235	56
1	658908	659572	.	2	+	20	17	50	85	114	33	36	46	32	22	17
1	678660	679652	.	1	+	7	2	54	124	120	77	54	68	77	21	8
1	687330	688128	.	1	+	13	16	35	89	86	65	52	43	42	15	8
1	700044	701573	.	2	+	17	5	149	329	366	127	85	111	124	38	34
1	708757	709919	.	2	+	36	6	136	329	252	127	93	117	117	37	3
1	715162	715734	.	2	+	14	14	28	51	60	27	19	39	26	31	14
1	721494	722202	.	1	+	8	2	42	109	100	47	33	44	55	19	5
1	724140	724523	.	1	+	14	12	24	32	41	29	28	18	11	34	10
1	734981	735954	.	3	+	24	7	26	97	120	70	45	76	71	53	12
1	755078	756030	.	3	+	48	28	252	671	631	252	174	378	454	86	12
1	771447	771937	.	2	+	23	11	45	82	101	40	64	94	113	51	22
1	778188	778649	.	1	+	5	6	20	46	37	26	37	26	27	12	4
1	784902	785439	.	1	+	13	3	34	94	80	42	30	35	36	8	2
1	790986	792450	.	3	+	47	18	256	553	517	205	206	286	251	108	26
1	800931	801924	.	3	+	23	10	116	235	243	134	157	199	232	76	11
1	814747	816068	.	2	+	27	4	70	256	235	107	111	187	181	32	0
1	817346	817876	.	2	+	12	8	51	173	103	43	66	112	41	19	8
1	824628	825383	.	3	+	20	12	129	166	248	124	86	162	129	52	12
1	863315	863962	.	1	+	9	4	18	52	57	53	66	43	30	19	4
1	944698	946213	.	3	+	36	24	241	828	829	221	173	271	247	118	16
1	1038422	1039162	.	1	+	17	6	27	38	56	45	79	57	39	14	0
1	1088724	1089590	.	1	+	13	4	26	43	58	64	62	67	68	17	2
1	1102220	1102646	.	1	+	3	9	15	36	21	38	28	27	36	8	2
1	1128277	1128719	.	1	+	5	2	7	17	15	52	30	25	32	14	4
1	1131536	1132109	.	1	+	1	2	9	36	50	38	35	30	26	8	3
1	1187483	1188764	.	2	+	19	11	72	149	199	96	90	95	102	23	0
1	1198091	1198445	.	1	+	4	2	3	12	23	30	40	25	29	6	2
1	1203583	1204088	.	1	+	3	2	32	57	82	31	33	29	45	7	2
1	1240035	1241332	.	3	+	72	51	653	1642	2026	404	326	746	1062	183	47
1	1281485	1282963	.	3	+	88	43	714	1900	2289	528	366	827	1397	181	42
1	1299781	1301038	.	2	+	14	11	180	563	464	165	129	204	74	41	2
1	1349664	1350344	.	1	+	13	1	41	64	101	43	38	50	53	11	0
1	1355154	1355530	.	1	+	5	5	13	27	33	22	40	25	33	8	0
1	1383908	1385501	.	3	+	52	37	742	1637	1775	517	466	838	965	155	24
1	1395900	1396679	.	2	+	10	6	38	72	106	100	64	64	75	16	9
1	1410026	1410665	.	1	+	18	12	18	36	59	44	47	28	49	18	3
1	1426532	1426918	.	1	+	9	5	14	35	30	56	50	30	33	15	6
1	1459553	1460127	.	1	+	18	3	9	32	29	83	44	32	43	9	7
1	1523985	1524819	.	1	+	2	3	71	129	196	47	55	52	36	16	6
1	1544838	1546294	.	2	+	31	36	143	291	626	103	114	140	118	106	11
1	1566591	1567494	.	3	+	48	25	248	634	677	198	182	347	421	69	20
1	1575741	1576670	.	2	+	28	16	124	279	320	172	120	193	249	33	10
1	1582192	1582863	.	1	+	14	1	39	103	138	56	27	37	34	17	2
1	1590620	1591074	.	1	+	8	2	49	48	58	30	42	41	37	8	0
1	1610235	1610595	.	1	+	10	2	15	25	54	28	62	48	48	15	2
1	1632411	1633475	.	1	+	13	10	29	50	92	88	71	95	72	42	4
1	1640857	1641933	.	1	+	23	18	32	72	75	118	97	116	75	46	13
1	1648379	1648900	.	1	+	10	4	15	17	26	56	33	36	51	6	1
1	1678535	1679624	.	3	+	24	22	250	655	727	209	180	341	347	73	8
1	1692022	1692371	.	1	+	2	2	13	31	23	39	38	33	24	12	0
1	1702478	1703396	.	2	+	23	6	55	88	110	66	90	92	89	28	2
1	1736612	1736988	.	1	+	12	11	9	19	30	35	34	24	49	4	6
1	1754935	1755452	.	1	+	8	4	30	53	41	55	23	26	34	15	2
1	1773768	1774260	.	1	+	5	4	30	33	43	63	43	39	32	18	10
1	1830301	1830841	.	1	+	5	2	41	69	69	55	48	67	52	25	13
1	1900348	1901042	.	1	+	7	9	16	57	73	49	49	46	44	17	9
1	1913566	1913918	.	1	+	13	4	9	19	31	56	44	51	46	11	0
1	1951566	1952299	.	1	+	6	9	20	54	29	73	66	77	46	18	3
1	1969701	1970566	.	1	+	13	9	12	42	64	68	81	62	61	16	7
1	1983845	1984130	.	1	+	25	14	20	7	15	29	26	38	27	33	11
1	2006738	2007219	.	1	+	8	2	8	28	34	36	31	30	34	9	0
1	2018967	2019931	.	2	+	26	2	27	68	106	93	99	75	49	15	1
1	2040807	2041160	.	1	+	2	8	13	23	23	41	32	28	25	11	5
1	2042200	2042666	.	1	+	2	3	6	26	30	49	40	43	33	8	4
1	2059070	2059805	.	1	+	18	10	16	72	79	82	63	57	37	10	2
1	2067978	2068361	.	1	+	4	4	15	27	31	41	37	47	25	15	2
1	2089294	2089861	.	1	+	7	2	14	28	32	61	36	34	44	9	6
1	2104929	2106109	.	2	+	12	6	30	83	85	110	135	100	81	32	9
1	2112685	2113353	.	1	+	20	15	43	82	115	85	63	92	62	59	6
1	2114113	2114374	.	1	+	12	7	18	31	34	15	22	28	24	31	4
1	2203326	2203985	.	1	+	10	1	25	45	80	44	60	37	22	20	5
1	2209597	2209954	.	1	+	12	2	22	15	29	44	37	26	33	9	2
1	2228006	2228343	.	1	+	4	0	7	16	19	34	31	24	17	6	4
1	2236199	2237777	.	3	+	97	68	702	1697	2125	583	507	925	1325	239	54
1	2306381	2307675	.	3	+	59	42	752	1793	2765	634	442	1130	1556	153	20
1	2346292	2346674	.	1	+	9	2	13	23	34	40	45	41	32	5	2
1	2364401	2365037	.	1	+	7	10	32	66	73	40	26	45	56	21	2
1	2373937	2374554	.	1	+	5	4	47	74	95	52	52	66	92	36	6
1	2399015	2399952	.	3	+	24	6	37	66	128	54	73	95	88	31	6
1	2424613	2425411	.	2	+	40	29	55	182	213	84	79	115	75	59	21
1	2474106	2474436	.	1	+	1	2	3	7	23	25	30	32	22	23	3
1	2477382	2477638	.	1	+	13	11	13	17	22	21	19	10	21	24	2
1	2622915	2623249	.	1	+	3	3	13	18	15	35	27	26	28	5	1
1	2708822	2709305	.	1	+	12	8	14	20	40	64	28	51	35	6	2
1	2785861	2786253	.	1	+	20	3	6	20	31	40	41	24	29	13	0
1	2797748	2798303	.	2	+	12	8	34	80	70	44	42	45	45	28	0
1	2803713	2804466	.	1	+	11	2	53	94	141	48	47	36	34	17	0
1	2809162	2809712	.	1	+	5	9	84	290	163	42	56	65	25	19	2
1	2813165	2813866	.	1	+	18	4	103	289	232	61	67	118	37	18	4
1	2815453	2816043	.	1	+	12	9	65	216	239	65	51	57	28	8	2
1	2836970	2838013	.	1	+	32	8	47	201	162	72	69	85	43	19	4
1	2869404	2869819	.	1	+	19	8	19	44	44	51	52	52	27	20	4
1	2872004	2873227	.	2	+	19	21	130	283	257	104	104	108	78	41	4
1	2884921	2885265	.	1	+	3	4	7	14	12	27	30	23	31	7	1
1	2899994	2900469	.	1	+	10	6	33	54	54	32	28	22	30	10	2
1	2905796	2906952	.	2	+	15	19	87	176	217	76	94	93	58	42	7
1	2937099	2937459	.	1	+	7	7	7	29	32	45	37	30	42	15	3
1	2940533	2941721	.	1	+	12	11	23	72	76	121	113	66	89	35	5
1	3041958	3042791	.	1	+	11	8	18	46	35	93	59	68	35	26	2
1	3058363	3058824	.	1	+	7	6	13	42	50	33	21	32	33	9	4
1	3074628	3074880	.	1	+	14	11	8	16	11	26	13	14	16	33	8
1	3101150	3101692	.	1	+	7	1	13	37	16	45	46	36	16	5	3
1	3134799	3135462	.	1	+	17	10	26	40	38	66	32	54	47	15	3
1	3182110	3182508	.	1	+	2	4	5	25	21	43	35	22	20	9	2
1	3528125	3528464	.	1	+	1	4	18	23	33	30	23	30	29	6	4
1	3593774	3594034	.	1	+	14	2	4	8	11	21	10	10	14	9	2
1	3609440	3610139	.	1	+	1	4	6	29	27	51	36	51	49	7	1
1	3741035	3741634	.	1	+	7	4	17	42	33	44	56	43	41	12	5
1	3786130	3786431	.	1	+	5	5	0	4	3	7	11	14	10	13	4
1	3859037	3859478	.	1	+	14	4	9	27	26	31	37	35	36	11	0
1	3959011	3959772	.	1	+	13	4	18	29	37	52	53	45	48	28	4
1	3980463	3981177	.	1	+	11	9	20	37	52	55	47	46	40	10	1
1	4010877	4011352	.	1	+	3	10	21	36	26	37	43	78	17	12	2
1	4310003	4310446	.	1	+	16	8	9	15	25	43	35	38	33	13	4
1	4321514	4321884	.	1	+	3	0	5	24	21	24	20	34	37	12	4
1	4463227	4464285	.	1	+	21	6	38	69	47	72	74	93	47	25	10
1	4559303	4559797	.	1	+	6	3	9	34	27	36	52	49	41	5	3
1	4563265	4563665	.	1	+	5	3	13	24	20	41	36	34	22	4	1
1	4612081	4612477	.	1	+	13	2	2	21	25	35	41	21	31	11	6
1	4631308	4631742	.	1	+	6	8	28	16	30	43	28	32	22	10	0
1	4650678	4651086	.	1	+	12	4	15	34	26	30	49	36	35	11	4
1	4723541	4723883	.	1	+	3	1	13	15	19	24	38	23	23	8	2
1	4802106	4802538	.	1	+	2	7	7	17	16	37	23	34	37	4	1
1	4817788	4818182	.	1	+	7	1	17	23	18	21	36	23	32	14	2
1	4869058	4869546	.	1	+	11	6	24	30	24	64	38	38	28	17	2
1	4886350	4886767	.	1	+	10	0	17	16	24	32	39	43	36	11	4
1	4896686	4896918	.	1	+	12	4	9	16	24	17	12	19	15	14	4
1	4920056	4920864	.	1	+	9	8	21	38	55	65	54	46	49	8	0
1	4941703	4942359	.	1	+	23	6	11	26	43	45	35	37	39	14	6
1	4975182	4975677	.	1	+	2	2	16	25	26	48	34	23	33	15	0
1	5023687	5024158	.	1	+	11	6	12	19	27	30	51	32	37	12	7
1	5063110	5063446	.	1	+	5	4	4	11	28	17	22	23	22	17	3
1	5101427	5101802	.	1	+	5	0	17	38	29	39	21	38	21	16	6
1	5138990	5139454	.	1	+	11	6	21	34	70	34	27	40	34	13	4
1	5141512	5142447	.	2	+	5	6	44	62	96	80	73	161	142	19	4
1	5157841	5159291	.	2	+	35	20	122	197	285	192	124	255	234	38	21
1	5183073	5183514	.	1	+	17	2	7	36	27	39	27	34	27	6	4
1	5192647	5193688	.	1	+	22	7	17	66	102	66	55	80	63	32	7
1	5213617	5215360	.	3	+	106	89	463	1328	1681	498	304	826	1119	271	77
1	5226185	5227240	.	1	+	14	12	35	50	70	65	71	65	69	19	1
1	5276422	5277142	.	1	+	7	6	15	44	68	72	60	114	160	24	15
1	5284650	5285458	.	2	+	20	11	34	39	39	76	76	143	127	31	8
1	5304777	5305284	.	1	+	12	8	20	21	35	30	34	37	42	13	2
1	5318058	5318421	.	1	+	16	5	8	11	26	33	41	24	17	22	3
1	5349521	5349859	.	1	+	6	5	8	9	19	14	29	24	20	21	8
1	5380880	5381586	.	2	+	10	0	21	36	70	45	52	46	76	17	4
1	5464960	5465436	.	1	+	17	0	11	40	32	44	37	52	36	18	4
1	5482763	5484015	.	3	+	67	46	415	1129	1255	343	252	743	818	184	29
1	5523760	5524737	.	3	+	47	57	506	1205	1334	448	325	765	887	159	29
1	5527579	5528248	.	3	+	42	31	480	1057	1255	315	264	616	816	115	25
1	5537667	5538177	.	1	+	2	3	10	33	29	42	30	53	33	18	2
1	5545576	5546242	.	3	+	22	20	120	282	306	97	96	184	217	23	11
1	5551348	5552664	.	3	+	39	33	383	820	788	382	253	649	672	107	25
1	5593435	5593908	.	1	+	4	1	14	30	31	30	31	30	35	5	3
1	5649533	5650415	.	3	+	62	38	391	772	1096	328	213	533	760	154	22
1	5736732	5737183	.	1	+	6	3	16	22	25	43	22	42	21	10	4
1	5768813	5769278	.	1	+	4	8	14	21	31	43	43	37	31	17	2
1	5779403	5779738	.	1	+	4	3	3	27	31	35	31	21	34	14	1
1	5792543	5792872	.	1	+	6	2	4	32	30	21	37	29	32	11	1
1	5796979	5797323	.	1	+	11	6	6	19	23	23	25	24	37	23	7
1	5799011	5799428	.	1	+	2	3	10	29	38	48	42	42	36	12	3
1	5799808	5800737	.	2	+	18	1	28	95	95	81	48	79	79	19	4
1	5812939	5813576	.	1	+	5	3	24	49	51	29	37	36	31	5	0
1	5879228	5879731	.	1	+	11	2	7	22	23	37	40	32	37	10	2
1	5989906	5990415	.	1	+	9	2	17	31	34	55	56	48	25	7	6
1	6011695	6012219	.	1	+	14	7	14	39	27	30	40	47	36	7	3
1	6037980	6038434	.	1	+	8	3	17	33	16	33	34	28	37	11	2
1	6062746	6063379	.	1	+	14	0	30	25	50	40	56	61	44	16	4
1	6074077	6074638	.	1	+	13	4	11	26	36	37	44	46	29	6	2
1	6099098	6099893	.	1	+	17	7	15	30	25	54	57	54	53	7	3
1	6151625	6152375	.	1	+	11	14	29	37	28	55	54	47	50	8	6
1	6263617	6264221	.	2	+	12	20	27	48	50	50	50	47	37	23	7
1	6305694	6306201	.	1	+	11	8	13	35	31	56	51	47	17	11	2
1	6401445	6401785	.	1	+	9	5	13	20	29	43	19	34	31	17	8
1	6414137	6414396	.	1	+	15	5	8	8	15	21	11	22	24	9	2
1	6502068	6503016	.	1	+	4	7	19	42	54	62	74	62	41	13	3
1	6528399	6529025	.	2	+	13	2	26	51	54	44	44	41	44	20	4
1	6541974	6542950	.	1	+	19	13	30	46	61	67	78	66	41	25	2
1	6673048	6673484	.	1	+	6	7	22	21	27	37	44	50	35	10	3
1	6732433	6733223	.	2	+	9	4	29	49	59	57	63	55	63	15	1
1	6866147	6866653	.	1	+	11	4	17	34	41	31	46	44	35	1	7
1	6954765	6955318	.	1	+	6	0	14	28	30	59	31	27	49	14	0
1	6956119	6956486	.	1	+	3	3	12	17	29	41	18	42	27	8	0
1	7021886	7022159	.	1	+	24	11	6	5	11	9	18	6	9	22	4
1	7033073	7033494	.	1	+	5	0	15	31	23	30	47	27	34	5	7
1	7168099	7168600	.	1	+	3	8	25	27	30	55	26	38	36	8	2
1	7300654	7301058	.	1	+	12	4	20	39	26	35	43	49	26	11	0
1	7335605	7336112	.	1	+	14	4	12	29	43	34	28	44	30	14	1
1	7399874	7400258	.	1	+	2	6	8	28	14	44	25	39	23	9	1
1	7436896	7437337	.	1	+	5	0	6	14	23	30	34	24	28	9	8
1	7470735	7471106	.	1	+	4	1	4	21	14	37	30	32	23	1	0
1	7492819	7493268	.	1	+	15	2	12	40	44	23	18	21	15	9	2
1	7498710	7499080	.	1	+	2	7	12	26	26	30	20	33	27	4	5
1	7499696	7500961	.	1	+	17	14	43	52	62	107	51	68	63	9	1
1	7700906	7701588	.	1	+	19	4	16	46	19	50	56	59	36	14	2
1	7742396	7742917	.	1	+	6	6	10	19	20	52	23	26	29	6	3
1	7856404	7857051	.	1	+	18	8	40	47	52	61	42	40	51	18	4
1	7892299	7893020	.	1	+	18	7	22	31	38	60	52	44	39	18	4
1	7975074	7975492	.	1	+	20	12	19	30	53	60	46	40	53	20	4
1	7976347	7976839	.	1	+	22	15	16	40	25	33	49	49	25	36	5
1	7995247	7995700	.	1	+	7	5	10	17	39	34	27	22	28	19	3
1	8001978	8002512	.	1	+	16	2	21	39	34	43	36	45	32	11	1
1	8060632	8061099	.	1	+	7	9	11	15	20	45	41	36	28	5	4
1	8071697	8072136	.	1	+	1	1	18	38	34	30	17	13	29	8	0
1	8093990	8094488	.	1	+	8	5	25	17	28	34	28	51	35	9	0
1	8095972	8096346	.	1	+	8	1	13	18	33	40	27	34	22	9	3
1	8195877	8196349	.	1	+	6	14	13	22	30	44	44	36	38	7	4
1	8256918	8257837	.	1	+	27	8	20	38	50	106	67	61	55	20	3
1	8383937	8384326	.	1	+	1	3	19	29	21	37	27	24	29	1	3
1	8424928	8425503	.	1	+	16	2	16	42	23	49	48	32	33	26	6
1	8428309	8428569	.	1	+	12	7	10	12	14	18	16	20	13	5	4
1	8446146	8446629	.	1	+	6	6	9	27	30	40	43	29	17	10	1
1	8506665	8506918	.	1	+	9	8	2	14	15	14	12	11	10	12	6
1	8512723	8513182	.	1	+	10	6	22	37	51	29	30	31	36	12	10
1	8528576	8529326	.	2	+	15	4	31	78	63	68	52	61	43	19	5
1	8605867	8606644	.	1	+	9	8	23	53	74	46	56	54	40	12	6
1	8630351	8630878	.	1	+	10	4	23	44	58	45	28	42	20	5	0
1	8642008	8643488	.	3	+	59	52	287	657	715	248	175	409	163	137	34
1	8669971	8671352	.	2	+	18	10	61	92	113	89	57	107	71	22	9
1	8676655	8677042	.	1	+	2	6	9	19	17	27	25	30	29	7	0
1	8690521	8690868	.	1	+	3	1	13	21	20	31	27	45	16	6	2
1	8730703	8731068	.	1	+	10	8	7	29	26	45	41	35	15	8	0
1	8735406	8735849	.	1	+	6	5	18	23	16	37	49	43	33	6	6
1	8806590	8807587	.	1	+	15	22	24	90	105	60	57	53	53	13	5
1	8837569	8838399	.	1	+	7	4	16	50	39	61	64	68	36	21	6
1	8916863	8917302	.	1	+	6	11	21	52	33	46	32	40	25	13	3
1	8922427	8923279	.	2	+	18	11	84	168	123	74	91	146	68	23	0
1	8953551	8953956	.	1	+	9	14	27	50	100	38	51	60	55	12	3
1	8986521	8987057	.	1	+	16	4	21	24	48	24	30	34	17	11	5
1	9048079	9049101	.	2	+	17	4	117	358	227	104	99	200	87	8	11
1	9049580	9050163	.	1	+	9	11	39	50	66	44	37	36	55	15	1
1	9074552	9075014	.	1	+	5	4	26	51	47	48	30	33	30	12	2
1	9101575	9103139	.	3	+	106	83	1158	2534	2911	913	709	1682	2099	300	51
1	9198425	9199520	.	2	+	20	8	73	152	123	80	70	144	106	41	9
1	9237650	9238573	.	3	+	53	38	354	751	688	295	239	397	504	105	19
1	9247513	9248784	.	2	+	20	18	118	240	222	87	80	127	95	14	6
1	9253993	9254698	.	1	+	8	4	25	64	66	26	48	57	41	4	0
1	9262241	9263584	.	2	+	26	10	298	687	787	211	167	389	256	20	6
1	9268937	9270343	.	1	+	28	15	147	266	224	133	146	236	243	40	11
1	9273725	9274525	.	3	+	46	33	186	443	637	161	139	265	283	84	19
1	9285569	9286234	.	1	+	10	7	22	40	36	39	41	54	34	4	0
1	9299782	9300368	.	1	+	7	8	14	53	71	29	35	47	15	15	3
1	9309080	9309579	.	1	+	9	0	13	31	63	35	29	32	42	10	3
1	9337708	9338755	.	1	+	15	6	21	57	55	62	69	66	58	8	0
1	9364190	9364840	.	1	+	10	0	17	42	63	33	59	61	61	17	6
1	9368239	9368947	.	1	+	12	3	64	100	117	27	32	49	58	9	5
1	9411868	9412262	.	1	+	7	10	2	27	26	53	31	19	25	4	2
1	9431180	9432005	.	2	+	6	3	12	64	114	36	43	61	89	36	5
1	9432463	9433800	.	2	+	12	8	20	103	158	66	80	86	100	45	13
1	9452517	9453432	.	2	+	17	13	37	64	128	70	77	48	76	20	4
1	9467784	9468253	.	1	+	6	1	16	27	56	38	26	27	27	9	0
1	9488018	9489337	.	2	+	30	10	66	112	178	68	83	119	114	31	7
1	9557335	9558632	.	1	+	16	7	23	68	80	80	87	113	118	14	18
1	9615986	9616755	.	1	+	10	11	35	78	37	33	58	75	66	20	2
1	9776535	9777778	.	1	+	20	13	39	68	64	95	120	87	65	41	3
1	9848971	9849893	.	1	+	11	9	25	50	58	84	68	66	46	19	5
1	9916777	9917116	.	1	+	0	2	3	22	18	37	26	10	27	5	6
1	9955493	9955950	.	1	+	3	4	7	21	15	28	43	33	43	17	2
1	9992154	9992670	.	1	+	18	13	9	28	35	51	41	48	39	17	2
1	10078627	10081069	.	3	+	47	23	82	178	161	180	177	166	174	89	10
1	10098713	10099670	.	1	+	23	10	26	63	67	89	64	77	61	24	5
1	10262307	10262978	.	1	+	7	2	22	60	55	43	29	25	28	14	0
1	10781318	10781667	.	1	+	11	11	7	27	16	17	20	16	23	13	4
1	10802145	10803094	.	2	+	6	12	25	49	68	64	50	54	68	16	4
1	11008078	11008576	.	1	+	15	9	21	26	24	33	43	45	45	19	6
1	11289089	11289317	.	1	+	8	3	6	5	14	11	8	18	8	14	9
1	11319584	11320147	.	1	+	13	10	15	29	29	32	33	32	28	17	6
1	11549833	11550247	.	1	+	6	5	15	19	28	34	29	36	21	10	5
1	11555468	11556011	.	1	+	13	8	27	31	55	48	46	43	45	12	2
1	11975825	11976184	.	1	+	6	6	9	25	21	41	23	25	37	8	4
1	12717797	12718361	.	1	+	5	9	13	34	30	35	54	40	42	13	5
1	12780741	12781207	.	1	+	13	2	19	52	39	38	47	30	38	11	2
1	13375300	13375853	.	1	+	13	10	20	37	32	51	53	38	45	20	4
1	13567843	13568315	.	1	+	14	9	8	19	7	32	24	21	21	13	4
1	13678148	13678690	.	1	+	17	4	28	30	28	47	44	64	37	14	9
1	13682963	13683950	.	1	+	11	8	34	40	59	72	82	88	73	36	7
1	13706210	13706658	.	1	+	6	5	16	28	35	34	22	28	22	11	5
1	13757011	13757499	.	1	+	9	6	12	20	23	30	36	50	31	12	5
1	14453541	14454214	.	1	+	23	12	23	47	46	55	51	76	40	23	2
1	14454765	14455226	.	1	+	7	1	7	33	27	40	34	36	29	9	0
1	14872820	14873560	.	1	+	9	10	15	42	32	57	53	54	51	16	8
1	15166980	15168095	.	1	+	18	13	48	71	72	63	64	99	84	40	14
1	15208790	15209465	.	1	+	10	4	20	47	37	52	41	31	44	14	4
1	15469080	15469716	.	1	+	13	1	14	34	52	45	58	47	46	12	8
1	15469807	15470721	.	1	+	22	6	26	53	72	53	55	48	42	14	2
1	15481696	15482268	.	1	+	6	1	25	38	58	29	26	22	28	7	4
1	15550168	15550684	.	1	+	13	2	26	39	31	25	20	26	28	9	0
1	15806387	15806710	.	1	+	8	7	7	12	14	25	22	15	15	21	2
1	16136684	16136917	.	1	+	6	6	5	17	14	2	5	15	16	9	0
1	16206420	16207058	.	1	+	12	2	23	31	36	53	44	52	39	10	2
1	16227237	16227757	.	1	+	10	5	15	20	20	47	28	37	41	12	3
1	16324766	16325469	.	1	+	16	5	31	43	48	46	30	41	38	9	2
1	16340676	16341421	.	1	+	15	4	16	39	21	55	50	56	53	14	7
1	16850123	16851184	.	1	+	18	1	15	51	33	73	69	58	62	15	2
1	17269883	17270220	.	1	+	10	2	17	12	26	27	30	20	23	8	2
1	17279216	17279590	.	1	+	7	4	14	21	20	23	37	33	20	5	2
1	17292339	17292689	.	1	+	8	5	9	21	23	23	17	15	9	14	3
1	17331475	17331870	.	1	+	7	4	33	38	26	52	48	44	29	10	5
1	17345079	17345403	.	1	+	2	1	10	16	11	24	22	26	20	8	0
1	17459340	17460188	.	1	+	11	8	38	62	56	69	74	57	43	19	6
1	17586028	17586401	.	1	+	3	6	9	7	21	26	27	19	27	0	1
1	17606755	17607126	.	1	+	6	6	22	30	17	39	43	32	35	6	6
1	17620390	17620631	.	1	+	14	4	5	9	13	16	13	19	16	10	7
1	17629267	17629572	.	1	+	5	7	6	6	14	32	18	15	15	17	6
1	17748065	17748649	.	1	+	11	5	13	42	46	40	29	29	26	17	4
1	17760164	17760824	.	1	+	12	15	13	44	93	35	30	68	46	12	4
1	17828774	17829118	.	1	+	4	1	12	19	31	27	36	23	28	1	1
1	17836044	17837678	.	3	+	140	138	958	2267	2676	906	585	1719	1798	298	59
1	17872224	17873327	.	2	+	31	31	53	62	99	48	53	78	66	72	22
1	17879300	17879771	.	1	+	4	3	10	36	34	32	22	33	44	7	1
1	17910844	17911076	.	1	+	10	9	14	12	14	20	17	18	12	22	0
1	17912727	17912956	.	1	+	11	11	18	13	23	12	21	22	11	32	15
1	17929731	17930865	.	2	+	32	14	137	211	237	243	193	471	450	47	10
1	17942235	17943330	.	2	+	6	12	72	125	139	57	58	114	99	26	4
1	17950322	17951002	.	2	+	4	6	36	82	94	65	60	88	91	19	8
1	18028488	18030419	.	4	+	119	95	545	1183	1254	688	458	1372	1213	263	49
1	18114482	18115071	.	2	+	19	16	31	126	81	63	51	74	58	32	4
1	18173142	18173382	.	1	+	13	2	4	22	13	22	15	13	10	7	4
1	18183005	18183352	.	1	+	8	5	8	14	21	25	36	27	31	7	0
1	18254882	18255633	.	1	+	10	8	20	67	89	39	50	48	50	15	2
1	18266277	18266778	.	1	+	2	2	8	33	26	38	33	45	41	6	5
1	18304902	18305312	.	1	+	10	1	11	15	22	33	24	31	20	7	4
1	18432266	18432894	.	1	+	4	6	23	41	38	50	27	56	46	9	14
1	18476900	18477236	.	1	+	9	0	6	14	23	16	27	35	27	4	1
1	18682696	18683181	.	1	+	7	1	12	26	11	47	42	27	33	10	3
1	18918045	18918672	.	2	+	10	2	29	40	57	40	35	54	36	8	9
1	18919052	18919421	.	1	+	2	3	19	19	21	32	19	27	15	4	2
1	18993537	18994044	.	2	+	8	11	28	46	43	42	28	55	36	24	11
1	19017845	19018311	.	1	+	6	5	10	24	23	10	27	46	43	18	3
1	19047031	19047695	.	1	+	24	12	8	21	21	25	17	30	16	42	12
1	19287985	19288688	.	1	+	17	2	14	46	63	36	36	62	79	13	0
1	19349398	19349767	.	1	+	9	6	22	37	26	24	34	24	30	0	1
1	19436232	19436787	.	1	+	19	20	23	41	35	26	32	29	42	33	10
1	19549752	19550852	.	3	+	30	17	257	559	424	280	178	636	613	49	8
1	19568866	19570048	.	1	+	9	12	48	98	108	58	43	90	80	30	4
1	19761019	19761402	.	1	+	10	9	10	17	21	46	31	31	18	9	3
1	19793328	19794626	.	2	+	24	11	25	91	121	78	81	110	107	29	12
1	19933117	19934532	.	3	+	111	110	688	1759	2283	627	365	1131	1654	268	71
1	20170810	20171260	.	1	+	6	2	25	39	39	30	32	19	22	6	2
1	20204902	20205383	.	1	+	4	4	20	23	29	36	47	52	45	13	0
1	20215440	20215844	.	1	+	5	2	17	25	30	48	28	31	33	11	3
1	20249917	20250462	.	1	+	4	2	13	33	49	19	24	14	28	5	4
1	20257323	20257846	.	1	+	19	23	4	21	30	30	29	25	24	48	2
1	20265736	20266697	.	1	+	25	11	15	53	45	46	61	42	49	32	0
1	20268907	20269230	.	1	+	4	4	13	19	17	26	41	40	27	8	0
1	20483978	20484391	.	1	+	13	7	13	17	29	30	34	33	38	3	3
1	20512076	20512671	.	1	+	3	4	11	31	33	39	35	52	44	10	0
1	20553047	20553755	.	1	+	6	12	39	87	66	51	35	63	43	12	4
1	20588774	20589206	.	1	+	7	7	10	25	23	33	28	40	23	13	2
1	20632818	20633286	.	1	+	6	3	11	40	42	38	27	30	28	20	8
1	20681123	20681714	.	1	+	5	1	17	21	31	54	40	42	42	8	2
1	20705103	20706822	.	3	+	91	52	208	605	455	256	167	362	301	189	56
1	20723297	20723995	.	1	+	5	5	19	58	64	64	44	47	60	15	2
1	20731289	20731808	.	1	+	11	6	21	47	39	42	37	46	52	18	1
1	20826472	20827027	.	1	+	0	0	15	41	30	49	31	48	29	10	2
1	20865649	20866012	.	1	+	2	0	7	23	38	34	28	37	50	9	2
1	20867243	20867471	.	1	+	9	9	5	16	14	14	8	17	6	12	3
1	20880510	20881661	.	2	+	14	18	59	132	132	97	79	88	85	37	4
1	20886573	20887401	.	1	+	10	6	53	130	116	47	36	69	34	10	5
1	20949721	20950052	.	1	+	4	2	13	32	27	31	41	31	21	8	2
1	20999247	21000007	.	3	+	21	22	58	127	172	74	71	119	105	31	13
1	21010635	21011028	.	1	+	2	0	18	21	29	39	27	44	32	13	2
1	21043592	21043923	.	1	+	9	0	11	26	18	26	31	22	22	10	3
1	21053188	21054063	.	1	+	6	12	69	145	127	40	63	43	35	10	7
1	21091787	21092936	.	2	+	11	8	43	97	96	64	77	73	95	25	8
1	21142544	21143030	.	1	+	4	3	21	49	59	23	23	28	28	7	1
1	21188662	21189116	.	1	+	11	9	9	23	28	16	15	26	22	29	8
1	21199463	21199747	.	1	+	17	2	21	18	25	23	10	26	24	26	8
1	21201474	21202510	.	1	+	11	6	29	100	75	50	44	50	66	21	4
1	21208761	21210207	.	2	+	20	14	149	265	290	172	102	267	220	37	0
1	21223483	21224652	.	3	+	19	10	170	368	197	167	104	229	165	39	16
1	21233407	21234614	.	2	+	12	7	103	198	244	94	81	156	161	16	4
1	21239611	21241170	.	3	+	31	24	394	824	852	196	212	472	294	34	25
1	21257126	21257579	.	1	+	10	4	15	24	41	19	29	22	34	6	1
1	21283170	21284166	.	3	+	21	14	73	78	93	74	50	91	84	62	19
1	21322546	21323768	.	2	+	17	13	156	290	365	124	169	253	258	25	10
1	21393892	21394993	.	3	+	115	97	539	1312	1388	622	379	1258	1268	243	63
1	21411316	21411745	.	1	+	20	4	9	29	38	26	25	32	23	7	2
1	21509375	21509820	.	1	+	4	1	23	33	42	28	31	12	25	4	5
1	21568170	21569356	.	3	+	50	52	180	662	802	159	161	570	570	134	33
1	21692808	21693673	.	1	+	15	4	26	27	58	56	52	73	42	13	4
1	21765279	21765874	.	1	+	13	17	25	25	50	52	55	56	45	20	13
1	21894344	21894785	.	1	+	4	2	14	35	35	31	27	25	19	11	0
1	21904325	21905013	.	1	+	31	13	23	53	66	39	38	35	39	24	2
1	21908938	21909414	.	1	+	8	2	16	18	36	45	33	32	18	13	6
1	21927689	21928161	.	1	+	6	5	15	37	26	40	37	38	30	10	2
1	21971453	21971985	.	1	+	5	5	18	33	55	32	23	25	30	14	2
1	21998965	21999520	.	1	+	8	5	31	31	36	45	63	41	42	9	1
1	22004700	22005302	.	1	+	10	4	16	24	31	48	42	41	29	17	0
1	22076426	22076819	.	1	+	10	5	9	19	23	40	36	22	20	2	4
1	22190937	22191277	.	1	+	4	5	6	17	10	27	27	27	21	10	1
1	22398688	22399315	.	1	+	14	2	25	46	47	47	11	19	32	17	1
1	23020025	23020317	.	1	+	20	12	17	29	27	19	15	25	23	22	4
1	23027031	23027471	.	1	+	6	4	10	25	18	19	16	35	33	10	0
1	23050667	23051248	.	1	+	13	22	8	26	11	13	20	21	17	47	3
1	23430370	23431005	.	1	+	8	9	14	31	37	38	62	38	40	15	4
1	23712980	23713760	.	1	+	7	7	20	38	27	62	58	59	40	14	8
1	23723542	23725072	.	2	+	38	21	61	106	133	125	126	120	115	32	4
1	23765538	23766165	.	1	+	14	8	22	40	51	30	31	42	39	14	4
1	23865847	23866604	.	1	+	107	215	66	104	60	97	86	142	71	58	148
1	23867711	23868416	.	3	+	3974	4058	2952	3573	3148	2815	2491	3353	3863	3033	6939
1	23877503	23879614	.	4	+	30664	33740	23530	28418	20111	22256	19979	26739	23381	23166	38694
1	23890668	23891072	.	1	+	17	0	20	35	36	56	29	28	26	11	4
1	24468116	24468710	.	1	+	4	8	13	29	33	48	38	39	28	7	4
1	24596482	24596843	.	1	+	3	4	15	37	18	29	34	26	25	17	4
1	24604539	24605169	.	1	+	4	6	16	48	71	25	39	29	43	12	2
1	24608901	24609418	.	2	+	16	16	17	39	38	43	38	45	34	32	8
1	24827696	24828357	.	2	+	12	9	37	56	48	63	62	44	47	12	5
1	24864493	24864971	.	1	+	4	3	20	43	48	44	26	18	23	3	4
1	24958628	24959517	.	2	+	13	0	27	60	47	73	53	45	37	23	4
1	25049464	25049752	.	1	+	20	8	11	23	23	12	16	8	11	14	0
1	25112553	25113146	.	2	+	16	9	32	60	44	48	49	48	37	14	3
1	25226338	25226841	.	1	+	12	5	8	23	39	37	29	36	36	6	9
1	25256254	25257493	.	2	+	36	34	35	89	76	93	101	79	60	42	10
1	25293563	25294294	.	1	+	9	5	15	69	26	49	37	59	46	9	4
1	25439441	25439830	.	1	+	4	2	9	21	23	29	30	24	8	2	2
1	25544256	25545498	.	2	+	29	12	77	159	165	102	81	169	145	30	3
1	25548454	25548798	.	1	+	4	9	16	23	20	22	17	38	41	15	3
1	25561323	25561670	.	1	+	9	0	9	33	30	33	38	31	15	7	2
1	25580208	25580552	.	1	+	10	0	8	24	16	14	22	36	42	16	0
1	25615678	25616218	.	1	+	13	5	12	31	48	24	25	23	26	15	2
1	25622227	25622896	.	2	+	8	13	42	68	45	51	54	44	57	12	5
1	25817990	25818397	.	1	+	3	4	13	25	38	33	34	34	37	2	2
1	25881141	25881640	.	1	+	1	0	12	15	35	56	25	36	32	15	1
1	26081716	26082073	.	1	+	6	13	13	18	26	38	25	35	16	16	5
1	26368440	26369230	.	1	+	16	6	29	46	64	42	41	48	53	15	4
1	26845302	26845709	.	1	+	6	2	13	20	15	23	31	30	34	21	3
1	27054460	27054832	.	1	+	8	0	14	18	29	37	23	27	30	1	1
1	27095693	27096144	.	1	+	4	2	15	17	20	37	34	31	39	15	0
1	27097780	27098074	.	1	+	9	6	8	17	32	13	25	27	31	12	9
1	27186973	27188359	.	2	+	20	16	54	72	97	95	80	100	74	30	6
1	27383611	27383996	.	1	+	3	5	15	15	12	31	24	23	40	4	0
1	27462056	27462464	.	1	+	6	2	9	26	20	35	17	34	26	4	1
1	27547579	27548435	.	1	+	9	3	36	35	44	60	47	46	47	29	8
1	27569743	27570273	.	1	+	11	6	18	40	35	60	34	59	30	10	4
1	27683528	27683881	.	1	+	9	7	14	18	17	33	30	16	37	10	2
1	27688476	27689224	.	1	+	13	13	29	49	48	90	66	52	62	11	12
1	27735300	27736452	.	1	+	31	13	30	70	78	78	76	90	86	21	4
1	27792011	27792683	.	1	+	16	16	22	45	42	61	42	49	58	13	11
1	27824795	27825552	.	2	+	16	26	55	99	128	101	56	93	109	26	11
1	27870152	27870815	.	1	+	9	5	33	41	38	58	71	51	40	12	3
1	27951953	27952901	.	1	+	9	0	40	68	84	46	51	58	26	12	9
1	27952918	27953269	.	1	+	8	3	19	22	40	25	39	22	33	10	5
1	28082943	28083528	.	1	+	14	16	7	20	28	7	23	20	8	28	1
1	28094685	28095519	.	1	+	2	9	29	54	53	60	69	54	67	14	0
1	28125290	28126092	.	1	+	7	6	28	42	63	55	47	58	52	11	8
1	28133706	28134924	.	3	+	105	85	678	1517	1762	657	459	1369	1357	269	69
1	28408953	28409353	.	1	+	2	4	9	16	28	28	27	26	36	4	2
1	28410140	28410942	.	1	+	10	10	22	22	39	62	46	37	73	19	2
1	28486116	28486509	.	1	+	3	7	9	24	28	41	39	27	28	11	4
1	28560295	28560914	.	1	+	3	4	10	25	46	42	38	56	39	14	2
1	28606210	28606765	.	1	+	6	4	16	34	33	26	20	37	17	17	5
1	28606808	28607559	.	1	+	17	10	26	48	59	62	53	57	53	20	9
1	28739755	28740124	.	1	+	6	5	17	4	14	27	12	25	30	9	0
1	29062910	29063517	.	1	+	12	6	29	52	54	40	21	55	49	18	0
1	29412767	29413132	.	1	+	6	5	11	20	17	22	20	32	31	16	4
1	29976123	29977013	.	1	+	18	6	24	46	46	82	82	81	63	35	8
1	30259307	30259704	.	1	+	12	2	13	16	20	23	24	34	31	5	4
1	30416821	30417727	.	2	+	29	25	30	95	69	91	78	62	55	46	5
1	30444184	30444631	.	1	+	1	4	21	15	38	40	39	51	12	13	2
1	30558369	30558889	.	1	+	9	8	17	27	32	46	30	37	30	16	3
1	30794831	30795167	.	1	+	10	2	14	38	35	39	32	28	40	9	2
1	30808545	30809083	.	1	+	9	0	17	38	49	38	27	45	44	13	6
1	30945099	30945743	.	1	+	20	6	22	43	44	60	37	59	47	17	4
1	30959081	30960151	.	1	+	21	15	32	79	61	87	66	87	58	41	11
1	30978085	30978812	.	1	+	18	12	28	55	58	50	32	56	38	28	4
1	31052701	31053095	.	1	+	15	8	9	40	26	18	22	20	26	13	3
1	31174805	31175444	.	1	+	12	5	19	45	26	37	39	54	42	20	4
1	31225386	31225940	.	1	+	11	3	18	49	47	33	23	35	39	13	0
1	31244605	31245242	.	1	+	10	7	9	31	32	42	55	47	34	19	4
1	31252022	31252988	.	1	+	21	9	38	61	49	74	89	74	70	35	6
1	31346925	31347300	.	1	+	6	2	25	15	29	33	33	32	39	9	0
1	31369226	31369602	.	1	+	1	0	8	13	25	35	16	16	18	10	1
1	31387603	31388005	.	1	+	4	6	27	23	13	26	36	33	33	12	4
1	31480203	31480474	.	1	+	9	8	6	8	17	19	19	19	9	12	6
1	31514866	31515456	.	1	+	18	10	45	37	33	39	54	54	35	11	8
1	31601959	31603469	.	3	+	50	75	72	115	132	115	129	105	108	87	27
1	32090920	32091484	.	1	+	16	8	24	17	24	31	27	53	39	3	2
1	32348973	32349411	.	1	+	6	1	14	38	30	32	31	31	34	10	3
1	32744311	32745435	.	1	+	12	7	28	42	38	78	66	53	46	34	0
1	32919681	32920068	.	1	+	4	2	12	18	28	24	21	36	27	10	0
1	33017289	33017640	.	1	+	2	0	7	20	12	27	26	22	23	6	4
1	33089438	33090611	.	1	+	31	15	37	72	74	103	68	76	67	39	15
1	33090987	33091325	.	1	+	7	6	17	30	19	38	40	28	30	3	4
1	33172925	33173490	.	1	+	8	7	26	34	33	46	31	30	31	3	4
1	33389676	33390402	.	1	+	14	5	30	51	37	60	57	50	46	23	2
1	33697747	33698269	.	1	+	8	5	26	44	32	28	30	30	29	6	1
1	33910711	33911205	.	1	+	14	2	27	34	43	41	43	53	30	23	3
1	33934129	33934898	.	2	+	26	48	20	75	31	55	74	83	36	43	16
1	34172863	34173342	.	1	+	2	0	19	14	24	46	30	41	25	6	4
1	34198885	34200122	.	3	+	53	50	267	620	592	243	234	551	479	146	34
1	34236184	34236621	.	1	+	16	4	25	48	49	28	26	25	28	9	4
1	34285261	34285718	.	1	+	6	5	26	50	50	34	35	29	36	7	0
1	34302967	34303446	.	1	+	19	4	20	37	39	39	34	43	41	17	6
1	34321144	34321557	.	1	+	5	4	9	15	35	41	32	30	36	7	2
1	34353458	34354407	.	1	+	7	7	31	45	81	54	39	38	26	16	4
1	34400167	34400599	.	1	+	12	4	14	37	36	43	30	54	24	8	8
1	34406066	34406920	.	1	+	7	13	20	36	63	28	52	27	35	14	6
1	34490808	34491485	.	1	+	10	4	17	41	56	28	26	36	33	15	4
1	34493878	34494452	.	2	+	14	13	23	32	43	42	34	74	32	30	5
1	34510580	34511094	.	1	+	5	4	21	27	50	28	11	21	19	12	4
1	34650679	34651360	.	1	+	13	2	26	36	58	29	39	32	25	8	0
1	34657265	34657916	.	1	+	18	5	18	35	47	39	48	58	51	11	0
1	34677471	34678130	.	1	+	16	8	15	38	46	82	58	70	36	25	3
1	34685062	34685430	.	1	+	2	5	9	17	23	37	42	32	29	12	4
1	34728247	34729127	.	1	+	8	7	16	40	54	46	43	35	47	6	1
1	34799532	34800006	.	1	+	8	7	40	49	41	34	35	37	28	17	3
1	34825613	34826432	.	3	+	38	50	280	595	664	217	198	566	546	94	21
1	34832452	34834001	.	3	+	61	38	101	171	151	112	87	154	138	63	16
1	34842100	34843015	.	2	+	7	10	36	107	96	71	79	127	78	18	4
1	34864028	34865409	.	3	+	160	157	1317	2801	3590	1012	707	2232	2535	410	124
1	34880091	34880527	.	1	+	10	0	15	21	18	32	30	30	28	4	2
1	34915915	34916557	.	2	+	10	9	32	54	101	45	42	85	92	26	8
1	34959826	34961081	.	3	+	72	65	420	1078	1040	487	320	907	864	144	36
1	34993261	34993935	.	2	+	5	9	22	68	52	40	38	54	53	6	5
1	35031590	35032175	.	1	+	10	7	20	45	42	41	39	46	42	20	6
1	35042991	35043335	.	1	+	3	3	10	26	26	32	43	19	27	2	4
1	35048328	35048998	.	1	+	2	4	15	30	28	51	47	41	36	7	8
1	35055379	35055829	.	1	+	14	4	28	52	33	48	46	55	28	16	3
1	35077172	35077486	.	1	+	9	5	8	14	16	14	24	16	24	11	3
1	35259422	35259957	.	1	+	15	10	13	24	36	38	35	45	48	21	5
1	35382022	35382439	.	1	+	4	0	11	24	19	30	29	31	49	10	4
1	35410851	35411458	.	1	+	8	4	16	31	30	53	42	41	36	17	5
1	35728564	35728893	.	1	+	2	2	8	16	25	26	19	24	23	8	0
1	35895656	35895904	.	1	+	10	7	18	34	20	17	30	36	19	14	8
1	35902733	35903045	.	1	+	22	17	14	79	45	25	17	40	36	35	14
1	36092083	36092408	.	1	+	9	2	14	26	28	35	30	21	18	7	1
1	36127922	36128242	.	1	+	15	11	7	15	9	14	14	7	15	24	2
1	36400210	36400669	.	1	+	8	4	22	27	28	49	38	34	23	21	2
1	36468207	36468639	.	1	+	8	2	10	36	23	45	33	49	19	8	8
1	36646180	36646411	.	1	+	6	2	15	12	17	28	18	21	19	12	7
1	36850611	36851363	.	2	+	7	8	31	49	62	50	49	68	34	22	8
1	36925908	36926289	.	1	+	8	2	11	34	33	22	24	39	35	16	5
1	36926962	36928272	.	2	+	26	14	53	79	154	68	42	98	66	21	10
1	36939363	36939735	.	1	+	6	2	5	23	14	17	15	26	25	2	0
1	37028930	37029937	.	3	+	52	36	85	171	154	122	78	150	109	91	13
1	37039185	37040244	.	3	+	98	90	515	1081	1159	419	265	802	722	186	59
1	37128515	37129273	.	3	+	29	23	139	270	208	82	63	113	110	90	13
1	37176078	37176560	.	1	+	3	3	17	44	52	76	46	62	35	24	2
1	37228634	37229164	.	1	+	9	3	25	44	76	27	41	46	60	14	0
1	37246142	37246530	.	1	+	9	5	4	15	16	23	17	18	19	13	2
1	37264159	37264717	.	1	+	4	5	13	25	34	35	48	37	31	14	2
1	37671768	37672636	.	1	+	8	8	23	50	41	65	51	62	43	20	4
1	37685307	37685653	.	1	+	2	3	16	29	29	44	20	31	19	11	5
1	37689491	37690079	.	1	+	7	10	8	28	32	58	50	40	46	15	4
1	37869957	37870732	.	1	+	4	12	31	47	63	56	46	45	54	10	5
1	38252195	38252521	.	1	+	6	4	15	24	18	34	23	20	35	7	2
1	38528801	38529266	.	1	+	5	7	18	24	42	45	34	36	48	13	0
1	38745841	38746431	.	1	+	9	6	14	31	21	40	40	35	30	22	0
1	38794469	38794755	.	1	+	6	2	9	11	14	11	16	12	5	14	4
1	38829564	38830073	.	1	+	4	6	14	23	28	41	40	27	33	1	7
1	38855561	38856102	.	1	+	13	6	19	40	25	41	31	38	60	14	5
1	38860962	38861364	.	1	+	2	10	11	33	23	38	29	34	25	6	1
1	39032020	39032675	.	1	+	9	4	28	65	40	18	59	29	25	29	8
1	39114303	39114762	.	1	+	4	4	20	42	39	28	25	36	22	6	2
1	39123634	39124024	.	1	+	5	2	13	34	36	28	34	25	43	20	1
1	39160630	39161100	.	1	+	19	4	23	44	37	43	39	37	46	5	8
1	39312104	39312420	.	1	+	10	10	4	18	10	7	13	8	8	18	4
1	39711847	39712582	.	1	+	10	3	10	35	46	45	55	56	29	17	6
1	39728416	39729478	.	1	+	19	13	32	60	68	73	60	84	72	17	5
1	39784937	39786071	.	3	+	50	43	60	107	83	57	116	64	70	78	18
1	39848364	39848712	.	1	+	10	9	6	29	30	16	27	29	27	14	3
1	39849044	39849398	.	1	+	8	3	13	16	19	33	23	21	24	4	0
1	40315735	40316237	.	1	+	11	7	5	27	23	32	32	33	33	17	5
1	40680246	40680634	.	1	+	17	5	10	27	26	26	24	39	34	10	4
1	40713877	40714239	.	1	+	5	5	9	34	20	43	32	21	32	5	2
1	40741357	40741730	.	1	+	3	5	3	27	15	34	25	32	20	4	2
1	40771251	40772628	.	3	+	71	54	167	398	535	214	158	355	380	149	38
1	40822922	40823542	.	1	+	76	58	110	193	102	119	124	104	84	124	43
1	40840250	40840723	.	1	+	11	5	44	50	62	69	58	50	32	18	5
1	40903549	40904913	.	2	+	29	23	43	85	109	111	134	91	72	57	8
1	40906150	40907213	.	2	+	42	12	52	96	106	90	135	126	97	52	14
1	40920481	40920930	.	1	+	16	1	23	49	72	52	42	36	33	21	3
1	40925251	40926296	.	2	+	47	22	65	116	109	162	167	116	101	55	10
1	40938359	40939707	.	1	+	36	32	57	126	139	166	141	170	134	66	18
1	40956022	40957094	.	1	+	42	18	56	87	114	148	148	117	124	46	14
1	40966395	40966745	.	1	+	21	17	44	52	85	110	156	102	73	27	16
1	40971476	40971848	.	1	+	12	8	30	47	49	77	64	83	75	21	6
1	40975743	40976247	.	1	+	35	30	63	94	114	162	129	158	109	45	8
1	40977956	40978456	.	1	+	26	14	43	89	102	168	122	142	121	36	6
1	40982690	40983409	.	1	+	35	32	72	137	137	213	149	137	103	65	16
1	40998467	41000017	.	2	+	66	59	130	259	289	325	306	247	238	121	22
1	41004952	41005931	.	2	+	59	34	67	142	120	194	160	152	115	92	12
1	41009103	41009720	.	1	+	22	5	38	60	71	105	53	44	39	34	5
1	41009952	41011487	.	1	+	32	26	38	96	123	151	136	139	90	48	16
1	41016940	41018283	.	2	+	23	14	34	106	68	88	98	134	51	42	10
1	41019549	41020056	.	1	+	16	9	14	65	28	58	58	58	33	7	2
1	41037795	41039091	.	3	+	35	22	45	115	110	126	143	108	88	48	8
1	41039787	41040526	.	3	+	19	14	39	74	89	71	97	73	57	47	16
1	41066580	41068904	.	2	+	41	14	173	252	316	216	135	176	123	57	22
1	41075704	41076137	.	1	+	2	4	19	16	35	45	42	52	29	13	2
1	41082229	41082591	.	1	+	6	3	12	7	24	41	31	29	25	7	10
1	41090178	41090612	.	1	+	7	9	17	45	50	32	25	42	36	5	0
1	41112454	41112917	.	1	+	19	6	10	30	27	42	50	32	45	15	0
1	41148134	41149068	.	1	+	18	8	25	59	69	98	69	71	62	18	8
1	41173700	41174977	.	3	+	60	53	329	905	1094	336	305	527	646	157	26
1	41185410	41186453	.	1	+	33	15	23	70	95	136	69	141	75	44	14
1	41199507	41200225	.	2	+	11	6	33	48	62	72	64	80	55	22	8
1	41211839	41212690	.	1	+	14	10	22	40	49	77	65	60	41	14	1
1	41226028	41226794	.	1	+	8	8	18	46	53	76	53	64	40	13	4
1	41232264	41232831	.	1	+	15	6	24	31	46	48	48	43	31	24	9
1	41240767	41241526	.	1	+	13	12	22	42	63	59	57	47	43	11	2
1	41253496	41254065	.	1	+	5	5	18	42	21	52	43	54	21	12	4
1	41263555	41264212	.	2	+	35	9	27	60	49	93	85	71	55	73	20
1	41286559	41287145	.	1	+	28	7	50	95	114	61	36	58	80	48	9
1	41322366	41322759	.	1	+	7	6	8	27	30	39	32	44	31	10	2
1	41350954	41351868	.	2	+	13	0	55	104	113	111	75	102	112	19	8
1	41384592	41386394	.	3	+	15	14	52	106	181	111	141	118	140	43	18
1	41412899	41413764	.	1	+	12	9	23	32	62	47	68	62	64	14	4
1	41424444	41425536	.	3	+	67	33	568	1481	1742	443	293	743	1028	172	28
1	41445188	41446264	.	2	+	2	10	31	102	104	63	63	90	87	27	5
1	41457533	41458126	.	1	+	4	2	31	67	92	45	70	52	49	13	4
1	41480096	41480594	.	1	+	11	7	17	43	54	49	34	39	20	10	4
1	41503398	41503798	.	1	+	5	0	17	14	25	53	29	35	14	11	1
1	41512142	41512476	.	1	+	12	8	8	22	18	34	28	32	29	8	0
1	41627375	41628059	.	2	+	15	10	64	203	166	115	123	181	111	25	9
1	41682331	41682977	.	2	+	11	10	23	67	63	73	61	70	50	22	2
1	41693836	41694769	.	2	+	17	5	38	48	86	66	70	83	71	12	9
1	41707331	41707791	.	1	+	8	10	37	93	91	58	45	72	66	23	0
1	41712106	41713408	.	2	+	22	21	123	255	214	203	158	260	225	43	8
1	41719647	41720097	.	2	+	4	2	19	54	52	38	42	50	30	11	4
1	41739577	41739840	.	1	+	12	6	7	19	28	15	27	17	14	16	1
1	41750282	41750640	.	1	+	8	1	18	23	45	36	24	38	25	8	0
1	41762392	41763642	.	3	+	53	51	491	1230	1760	345	273	615	956	133	33
1	41849195	41849530	.	1	+	9	9	15	24	26	45	30	19	23	26	5
1	41864042	41864529	.	1	+	2	2	26	48	58	31	42	38	44	16	2
1	41870944	41871500	.	2	+	22	4	117	187	277	84	53	100	92	10	4
1	41903442	41904581	.	3	+	82	78	130	353	493	221	153	304	336	137	37
1	41917068	41917405	.	1	+	8	5	14	21	33	35	21	30	43	10	3
1	41940619	41940952	.	1	+	6	2	3	16	31	24	19	31	19	12	2
1	41959425	41960290	.	1	+	4	4	20	57	61	55	51	52	40	16	2
1	41984879	41985662	.	1	+	10	13	36	79	55	84	53	67	65	15	2
1	42026645	42027020	.	1	+	8	1	6	25	30	34	35	35	44	2	0
1	42037268	42037709	.	1	+	10	6	15	39	55	79	28	89	54	21	9
1	42046978	42047383	.	1	+	3	10	19	22	33	56	54	67	45	13	2
1	42050991	42051924	.	1	+	13	15	30	68	91	64	63	66	71	28	14
1	42060048	42061149	.	3	+	67	64	313	751	838	316	245	603	559	137	34
1	42124962	42126560	.	3	+	29	17	210	349	477	201	120	328	348	73	13
1	42240952	42241285	.	1	+	0	2	11	39	35	33	39	26	28	17	2
1	42356967	42357494	.	1	+	9	5	22	20	19	42	47	34	33	16	4
1	42372194	42372699	.	1	+	6	2	27	42	35	35	36	37	28	17	4
1	42392968	42393619	.	1	+	11	8	23	25	60	30	32	43	46	12	8
1	42458786	42459207	.	1	+	6	4	24	36	37	35	30	43	35	15	2
1	42476314	42477139	.	2	+	8	9	25	79	92	68	66	60	79	14	4
1	42570752	42571275	.	1	+	12	7	19	44	36	33	21	44	29	7	3
1	42593216	42594454	.	3	+	106	79	460	1052	1179	343	257	758	848	173	31
1	42602939	42604277	.	2	+	7	8	94	222	221	95	88	90	109	21	4
1	42617958	42618477	.	1	+	7	16	38	72	64	85	69	121	163	18	8
1	42624952	42626014	.	2	+	25	12	59	151	131	84	51	108	102	18	4
1	42631910	42632566	.	1	+	12	4	31	93	150	26	36	35	40	12	0
1	42638638	42639814	.	2	+	16	6	133	368	312	119	73	190	102	21	2
1	42644285	42645363	.	1	+	3	7	101	192	172	61	80	60	51	12	2
1	42648860	42649630	.	2	+	13	5	100	152	162	67	71	73	96	22	13
1	42668617	42669970	.	3	+	47	28	188	451	608	251	168	428	356	100	31
1	42684734	42685186	.	1	+	10	1	32	75	47	45	23	49	36	18	4
1	42763955	42764401	.	1	+	18	11	11	20	35	31	12	22	21	22	6
1	42769324	42770267	.	2	+	7	6	137	277	166	85	75	145	66	30	2
1	42778880	42779733	.	1	+	10	4	72	105	71	36	39	55	35	14	2
1	42780288	42781022	.	2	+	16	16	39	96	92	63	45	59	36	31	6
1	42800473	42802656	.	3	+	73	48	488	1213	1043	394	375	682	632	137	53
1	42813709	42814197	.	1	+	6	2	16	42	57	25	28	34	28	11	4
1	42840893	42842922	.	2	+	48	19	256	459	478	241	224	520	419	76	26
1	42850361	42850832	.	1	+	1	6	22	59	78	19	16	22	14	18	2
1	42860323	42860744	.	1	+	5	5	13	35	17	30	33	36	18	5	4
1	42868817	42869474	.	1	+	9	9	39	63	63	50	33	57	37	16	4
1	42889067	42890152	.	2	+	24	21	121	219	148	134	109	180	179	23	7
1	42895644	42896261	.	2	+	16	2	25	47	51	33	57	44	50	20	6
1	42908550	42909166	.	1	+	15	9	36	130	98	40	47	58	50	18	5
1	42948547	42949061	.	1	+	2	0	10	33	32	53	24	36	22	10	0
1	42951214	42951926	.	1	+	10	3	21	47	70	38	40	56	38	20	6
1	42967721	42968821	.	3	+	80	99	241	699	766	238	164	534	554	220	45
1	42976959	42977509	.	1	+	4	5	11	37	47	17	41	47	33	7	2
1	42988263	42988590	.	1	+	5	3	7	20	16	26	26	25	30	13	0
1	43004688	43006363	.	1	+	10	11	36	96	77	122	127	119	96	39	3
1	43032376	43033148	.	1	+	6	4	15	31	56	55	68	64	44	20	4
1	43043807	43044260	.	1	+	8	1	15	23	41	39	32	42	27	13	0
1	43063697	43064175	.	1	+	15	1	18	32	40	47	36	39	36	11	4
1	43075420	43076322	.	2	+	17	7	30	44	62	57	44	67	68	26	7
1	43092346	43092931	.	1	+	6	2	18	37	40	27	24	24	26	7	0
1	43093452	43094107	.	1	+	4	0	17	29	48	45	43	36	29	4	3
1	43108413	43109096	.	1	+	7	7	15	24	33	47	36	45	42	13	4
1	43141190	43141847	.	2	+	6	9	41	63	80	75	58	70	78	18	0
1	43175663	43175986	.	1	+	2	4	2	12	26	29	27	35	28	3	4
1	43211160	43211534	.	1	+	8	4	9	31	43	36	39	33	35	7	2
1	43250948	43251275	.	1	+	6	0	7	18	15	22	24	27	36	4	0
1	43265351	43266455	.	1	+	21	4	23	53	61	68	57	89	81	13	8
1	43364115	43364396	.	1	+	5	3	14	15	17	10	20	20	29	13	2
1	43387684	43388210	.	1	+	6	0	10	30	27	28	37	31	59	3	2
1	43572888	43573528	.	1	+	8	8	26	70	84	39	33	47	51	18	0
1	43629252	43630288	.	2	+	2	7	48	66	72	67	87	47	92	33	5
1	43649914	43650423	.	1	+	11	3	17	34	30	54	64	43	36	10	6
1	43685365	43685911	.	1	+	14	0	14	30	34	55	35	42	31	16	0
1	43693659	43694375	.	1	+	11	5	21	22	34	67	50	61	32	27	3
1	43700847	43701450	.	1	+	11	6	28	51	35	42	39	47	34	17	9
1	43753697	43754303	.	1	+	14	11	22	41	41	33	54	54	30	13	5
1	43772182	43772927	.	1	+	9	2	8	34	50	52	59	37	52	25	9
1	43775159	43775611	.	1	+	5	5	26	40	47	49	28	22	26	12	2
1	43802537	43803595	.	1	+	15	13	26	68	75	90	85	70	73	40	0
1	43815635	43816322	.	3	+	13	10	24	65	89	47	47	46	90	32	4
1	43839743	43840070	.	1	+	3	4	5	19	17	46	27	39	19	6	2
1	43874864	43875648	.	1	+	16	12	63	132	149	75	62	87	81	28	14
1	43880299	43881166	.	3	+	38	23	235	578	646	211	151	381	273	80	14
1	43925665	43926354	.	2	+	8	6	20	53	65	45	32	73	42	10	0
1	43937456	43938044	.	3	+	28	21	90	307	275	85	124	240	151	54	15
1	43945427	43945974	.	2	+	10	0	15	36	62	54	38	64	53	6	0
1	43970225	43970926	.	1	+	16	6	16	23	38	49	41	44	49	19	2
1	43990182	43990536	.	1	+	6	4	13	24	28	20	26	29	25	10	1
1	44016655	44017255	.	1	+	12	2	10	56	52	31	37	25	34	10	3
1	44085505	44086030	.	1	+	5	4	26	22	39	50	45	43	32	13	3
1	44131529	44132029	.	1	+	3	7	11	58	51	31	38	32	40	17	0
1	44143374	44143993	.	1	+	6	7	26	58	56	52	48	74	69	14	10
1	44151756	44153036	.	2	+	14	4	43	104	175	106	74	109	116	29	10
1	44153064	44153402	.	1	+	17	0	19	28	28	34	34	35	22	29	7
1	44217561	44217897	.	1	+	5	0	9	11	29	27	22	34	25	6	0
1	44244778	44245422	.	1	+	9	12	29	37	32	55	50	49	32	18	6
1	44262257	44262949	.	1	+	5	6	11	39	52	51	34	44	52	3	0
1	44272554	44273217	.	1	+	7	0	21	22	46	50	68	50	38	20	2
1	44298150	44298566	.	1	+	8	5	11	40	16	36	32	35	34	9	4
1	44310600	44311685	.	1	+	21	10	12	52	64	94	57	97	58	22	4
1	44355114	44356352	.	3	+	70	45	316	707	847	276	181	442	501	147	41
1	44404465	44405084	.	2	+	6	4	28	83	69	42	44	57	52	5	2
1	44416751	44417897	.	3	+	77	66	268	668	790	322	258	541	585	167	24
1	44431526	44431972	.	1	+	11	2	15	17	35	43	44	36	25	10	0
1	44445264	44445783	.	1	+	7	5	25	31	43	25	23	37	21	11	5
1	44486302	44487799	.	3	+	94	78	784	1573	1956	678	457	1122	1340	236	44
1	44518582	44518920	.	1	+	4	2	7	19	30	21	36	30	26	8	2
1	44533297	44533738	.	1	+	6	9	19	23	60	20	31	30	34	17	6
1	44556098	44556556	.	1	+	4	2	11	51	28	38	47	41	26	5	4
1	44564422	44565108	.	1	+	15	4	19	58	68	55	44	44	33	14	8
1	44633787	44634128	.	1	+	6	7	14	20	17	28	31	28	35	14	0
1	44650326	44651516	.	1	+	7	4	18	40	65	75	78	67	63	9	3
1	44657832	44658827	.	1	+	8	6	23	53	70	49	61	37	30	16	2
1	44689068	44689448	.	1	+	11	2	11	21	35	45	33	29	22	7	0
1	44718635	44718994	.	1	+	5	7	8	25	38	47	44	34	26	5	2
1	44726181	44726855	.	1	+	11	2	17	38	45	45	49	60	58	21	2
1	44751115	44751929	.	1	+	12	11	12	59	59	72	60	68	48	15	6
1	44811795	44812287	.	2	+	9	12	26	36	68	52	39	47	41	12	2
1	44835854	44836966	.	2	+	4	4	32	90	87	72	64	80	55	17	0
1	44841927	44842676	.	2	+	7	3	15	70	64	63	74	39	54	8	0
1	44863861	44864969	.	1	+	6	11	41	59	71	80	59	53	68	11	4
1	44906452	44907107	.	3	+	14	23	215	425	558	166	128	370	426	90	16
1	44942557	44943128	.	1	+	7	2	12	31	37	37	39	44	34	6	7
1	44950285	44951121	.	1	+	17	9	17	31	50	71	62	56	55	16	1
1	45042927	45043590	.	1	+	4	8	12	21	32	52	34	44	27	17	6
1	45284328	45284652	.	1	+	3	1	4	11	24	27	22	37	29	11	2
1	45318063	45318828	.	1	+	5	5	18	65	72	49	33	72	61	14	4
1	45334625	45334987	.	1	+	6	4	4	30	30	29	39	27	29	6	0
1	45344802	45345889	.	1	+	9	8	15	50	40	75	59	67	46	17	4
1	45360537	45361436	.	1	+	7	4	24	58	64	42	45	61	31	7	0
1	45362116	45362540	.	1	+	3	3	5	32	31	44	35	30	31	14	2
1	45422769	45423303	.	1	+	19	5	9	17	38	46	45	38	24	11	2
1	45429285	45429853	.	2	+	5	1	31	44	59	53	59	35	44	7	2
1	45473071	45473893	.	1	+	8	10	28	58	64	41	52	53	44	9	4
1	45506805	45507369	.	1	+	9	8	20	42	50	27	32	41	29	19	4
1	45524509	45525022	.	1	+	2	0	13	28	28	31	28	29	22	8	4
1	45525726	45526276	.	2	+	5	2	32	46	93	44	33	42	64	22	1
1	45536754	45537286	.	1	+	2	3	14	23	20	39	35	38	32	14	0
1	45580046	45580593	.	1	+	9	2	26	39	52	39	32	34	29	19	4
1	45707764	45708789	.	3	+	38	26	452	1180	1175	281	239	453	521	72	12
1	45726373	45727306	.	3	+	21	21	200	449	328	149	144	250	232	62	24
1	45740639	45741900	.	3	+	79	56	611	1519	1714	495	378	826	1020	143	36
1	45793523	45794971	.	3	+	101	77	1011	2185	2306	716	535	1405	1609	216	50
1	45802049	45803275	.	3	+	50	41	384	838	916	271	197	468	600	114	15
1	45815829	45817310	.	3	+	91	60	508	1230	1341	489	306	790	818	170	39
1	45826596	45826933	.	1	+	4	5	22	22	27	43	29	36	27	6	4
1	45853093	45854549	.	3	+	59	45	197	488	566	243	225	371	349	125	16
1	45859905	45860452	.	1	+	1	3	10	36	16	38	31	38	26	12	0
1	45873968	45874669	.	1	+	19	14	12	35	31	63	51	64	37	35	10
1	45891825	45892466	.	1	+	9	8	19	64	82	20	34	53	53	13	2
1	45915897	45917711	.	3	+	37	24	97	264	263	128	98	238	189	53	18
1	45938058	45939918	.	3	+	110	119	749	1771	2394	581	436	960	1206	270	65
1	45971964	45972332	.	1	+	3	0	16	13	24	41	31	27	21	10	0
1	46069392	46069792	.	1	+	3	4	17	24	36	27	27	33	30	11	0
1	46075663	46076547	.	2	+	6	17	78	177	200	91	64	149	116	36	10
1	46143616	46144812	.	2	+	18	11	38	70	91	89	46	96	78	30	2
1	46153502	46154442	.	2	+	12	7	52	134	145	102	90	229	203	12	6
1	46175516	46175913	.	1	+	9	3	12	18	50	30	34	45	31	3	0
1	46240399	46241104	.	1	+	11	4	27	67	61	59	46	73	46	13	4
1	46291481	46292435	.	1	+	6	4	39	95	85	42	58	54	60	6	0
1	46341762	46342413	.	2	+	4	1	25	54	78	47	52	59	48	19	5
1	46345064	46345320	.	1	+	9	9	6	16	19	19	9	19	13	27	3
1	46353257	46354751	.	2	+	18	18	55	93	93	129	68	99	88	44	12
1	46378935	46379300	.	1	+	6	0	12	28	34	28	43	24	33	10	3
1	46386569	46387328	.	2	+	7	7	49	94	129	66	66	78	125	24	6
1	46426475	46427184	.	1	+	8	2	28	56	78	47	35	40	36	4	12
1	46458743	46459407	.	1	+	13	0	27	47	49	43	32	42	30	7	0
1	46540286	46540704	.	1	+	12	8	2	17	38	18	42	46	30	16	1
1	46696638	46697074	.	1	+	11	0	10	40	30	17	30	21	25	6	4
1	46736413	46737094	.	1	+	6	2	19	34	40	50	42	31	34	14	4
1	46751288	46751616	.	1	+	5	4	4	13	27	15	22	28	25	5	4
1	46809158	46809507	.	1	+	10	4	17	20	25	43	25	36	31	17	1
1	46927896	46928538	.	2	+	15	6	40	49	44	42	22	46	38	5	2
1	47319789	47320344	.	1	+	9	3	10	25	27	60	34	35	29	11	2
1	47451318	47451588	.	1	+	11	0	8	13	13	6	8	15	7	9	5
1	47496177	47496600	.	1	+	9	3	19	24	31	33	34	31	27	13	2
1	47989507	47990278	.	1	+	26	6	23	26	44	71	72	22	52	9	7
1	48452265	48452735	.	1	+	13	8	22	31	32	45	37	36	40	16	4
1	48583143	48583615	.	1	+	14	7	17	49	28	43	42	45	29	18	2
1	48645873	48647023	.	1	+	19	2	17	46	55	80	56	60	46	23	2
1	48769692	48770283	.	1	+	7	6	34	67	36	34	44	54	23	17	5
1	48962415	48963019	.	1	+	4	6	26	35	67	25	23	35	26	10	0
1	49386057	49387394	.	1	+	20	8	52	74	101	74	63	67	58	17	3
1	49588289	49588681	.	1	+	2	6	6	19	22	31	18	29	25	5	3
1	49593114	49593790	.	1	+	2	0	26	35	74	34	40	33	41	12	2
1	49644691	49645494	.	1	+	9	6	24	42	41	56	58	56	38	19	4
1	49701456	49701994	.	1	+	2	6	26	55	44	31	31	47	36	6	5
1	49829014	49829375	.	1	+	7	4	25	32	38	21	29	45	42	0	4
1	49834190	49837639	.	4	+	195	123	726	1562	1519	824	600	1678	1499	320	67
1	50027507	50028165	.	1	+	4	8	18	43	66	41	38	44	26	14	5
1	50060111	50060865	.	1	+	9	7	46	62	51	42	42	30	33	15	4
1	50113073	50114354	.	2	+	21	8	46	99	89	82	81	100	81	35	6
1	50243585	50244299	.	1	+	10	4	16	50	56	25	28	43	37	15	4
1	50265765	50267676	.	2	+	15	6	290	598	615	290	160	378	367	78	9
1	50302465	50303893	.	3	+	18	20	54	129	191	121	80	130	150	45	9
1	50325363	50326025	.	2	+	8	2	44	92	67	50	29	55	62	16	3
1	50335758	50336340	.	2	+	27	14	27	61	47	52	48	80	70	24	4
1	50337158	50337585	.	1	+	9	2	19	30	35	31	38	56	49	22	0
1	50341416	50342210	.	1	+	7	13	12	43	64	47	36	74	67	15	5
1	50343865	50344319	.	1	+	6	3	20	47	45	30	18	40	21	15	4
1	50359579	50360803	.	2	+	14	9	61	97	132	95	76	167	160	35	11
1	50378180	50379879	.	3	+	135	138	806	1666	1882	568	444	1191	1284	308	47
1	50404388	50404770	.	1	+	10	10	9	21	28	18	10	17	23	27	4
1	50456079	50457104	.	1	+	23	1	44	107	120	37	24	39	42	12	0
1	50519984	50521001	.	2	+	16	4	51	76	84	72	56	69	71	11	4
1	50531333	50531847	.	1	+	7	1	28	44	58	41	51	45	33	15	9
1	50555085	50555431	.	1	+	0	1	6	25	25	25	27	26	24	7	2
1	50666516	50667269	.	1	+	15	3	30	59	78	42	34	62	46	16	6
1	50701663	50703881	.	4	+	27	20	246	326	395	194	120	149	228	41	16
1	50809890	50810250	.	1	+	18	7	6	14	31	11	20	21	18	17	4
1	50817446	50818189	.	2	+	6	0	33	49	65	39	42	45	47	10	4
1	50851915	50852902	.	2	+	14	8	30	57	112	74	60	67	88	30	2
1	50868297	50868903	.	2	+	16	10	21	68	60	51	38	43	65	25	4
1	50920271	50920969	.	1	+	10	10	16	46	47	72	50	71	53	12	5
1	50975684	50976413	.	1	+	13	7	16	19	41	37	36	53	56	14	9
1	51013407	51013809	.	1	+	3	3	2	22	22	30	16	30	28	2	0
1	51080922	51081442	.	2	+	8	4	15	35	59	34	35	60	34	13	3
1	51093544	51094315	.	2	+	20	6	33	71	85	52	49	70	76	27	4
1	51145110	51145471	.	1	+	7	4	10	22	40	33	30	30	42	10	2
1	51154881	51155409	.	1	+	3	4	13	33	24	36	33	43	31	8	1
1	51177846	51178349	.	1	+	6	4	14	34	27	37	33	41	49	8	6
1	51225647	51226129	.	1	+	7	1	30	46	35	29	29	18	37	15	0
1	51406217	51406548	.	1	+	4	3	10	16	22	29	29	18	18	6	1
1	51411742	51412199	.	1	+	8	3	20	22	46	28	26	26	13	8	4
1	51541557	51542378	.	2	+	11	16	42	77	106	64	46	91	69	23	5
1	51616731	51617113	.	1	+	7	3	20	19	29	24	36	39	28	6	3
1	51652969	51653453	.	1	+	12	3	14	18	37	46	24	39	44	3	2
1	51654147	51654876	.	2	+	24	13	12	53	51	45	28	32	32	33	6
1	51687985	51689442	.	3	+	55	46	194	397	458	279	177	551	564	108	20
1	51694691	51695631	.	2	+	8	11	26	76	69	80	46	107	108	13	0
1	51720999	51721494	.	1	+	6	5	11	35	57	24	15	34	30	9	0
1	51784024	51784476	.	1	+	6	3	11	18	33	38	25	40	34	12	0
1	51816267	51816865	.	1	+	8	4	27	36	60	46	51	38	46	21	3
1	51818854	51819215	.	1	+	5	1	15	16	25	23	23	31	31	1	2
1	51880041	51880522	.	1	+	11	14	18	30	40	31	26	32	38	15	0
1	51916990	51919590	.	4	+	120	111	301	537	659	390	297	544	583	251	50
1	52032920	52034524	.	3	+	112	67	555	1093	1207	511	384	790	701	198	48
1	52035053	52035492	.	2	+	24	19	124	227	225	90	66	149	132	42	10
1	52070971	52071545	.	2	+	7	7	18	39	57	50	35	41	58	15	4
1	52088760	52090055	.	3	+	31	35	155	224	245	204	167	260	265	50	8
1	52114709	52115838	.	2	+	20	17	128	195	223	158	131	221	212	32	2
1	52123200	52124534	.	2	+	11	6	95	191	185	137	129	218	163	33	6
1	52139663	52140870	.	2	+	12	14	65	66	172	87	81	84	89	28	12
1	52145871	52146775	.	1	+	10	4	29	42	57	63	52	56	56	19	6
1	52148820	52149919	.	1	+	7	6	40	76	75	47	59	71	67	20	0
1	52198802	52199824	.	2	+	28	12	50	89	143	70	69	85	80	11	4
1	52257420	52259120	.	2	+	20	14	66	86	137	67	99	118	83	31	17
1	52271146	52271942	.	2	+	6	8	45	76	88	55	52	90	96	13	2
1	52276324	52277251	.	1	+	12	10	27	43	59	73	65	69	88	20	2
1	52279117	52279965	.	1	+	5	4	31	63	77	41	45	44	50	17	6
1	52306259	52307557	.	3	+	20	14	129	293	349	170	173	270	244	66	14
1	52348810	52349547	.	1	+	14	10	67	132	110	46	50	81	79	47	6
1	52354192	52354881	.	1	+	9	7	24	33	45	53	63	50	46	17	2
1	52365492	52366290	.	1	+	6	2	37	69	83	46	32	50	48	12	5
1	52426967	52428361	.	1	+	12	8	31	106	107	93	69	81	91	31	2
1	52428598	52429546	.	1	+	5	2	16	49	45	86	55	92	58	17	4
1	52439229	52440018	.	1	+	10	4	35	67	59	50	42	28	32	13	4
1	52445592	52446617	.	3	+	43	35	124	273	311	205	141	302	286	51	8
1	52486445	52487669	.	2	+	22	6	105	223	171	140	108	163	137	36	12
1	52488427	52488840	.	1	+	9	8	9	26	23	27	25	32	30	14	2
1	52535141	52535964	.	3	+	40	16	31	73	71	61	53	79	53	80	16
1	52540971	52542328	.	2	+	22	19	52	118	93	112	106	107	73	58	13
1	52629390	52629952	.	1	+	4	2	40	68	74	29	20	45	37	4	1
1	52664118	52665412	.	3	+	79	56	723	1581	2038	624	472	1190	1453	190	48
1	52709332	52710009	.	2	+	18	9	49	103	122	51	80	91	74	38	12
1	52711466	52711907	.	1	+	11	7	36	62	57	35	50	66	72	21	0
1	52716007	52716306	.	1	+	13	6	18	36	30	22	19	28	22	16	4
1	52835971	52837062	.	3	+	105	75	561	1318	1636	479	341	952	995	194	33
1	52851164	52851719	.	1	+	4	8	27	77	67	25	25	25	35	9	0
1	52916583	52917034	.	1	+	9	4	9	32	50	29	19	23	33	20	0
1	52949977	52951243	.	1	+	17	8	29	66	70	101	109	85	65	25	2
1	52960047	52961012	.	2	+	5	8	57	86	154	87	79	112	134	40	0
1	53000052	53001542	.	2	+	28	10	79	161	187	132	108	243	189	40	10
1	53026650	53027131	.	1	+	2	4	10	24	35	46	38	31	37	14	3
1	53040703	53041027	.	1	+	4	3	16	25	25	44	16	38	37	7	8
1	53089937	53090544	.	1	+	12	9	36	48	64	53	45	48	45	23	3
1	53122427	53122901	.	1	+	3	2	11	22	26	40	35	31	22	19	6
1	53129816	53131427	.	2	+	23	28	49	102	166	147	144	156	137	45	6
1	53142248	53142839	.	1	+	2	2	19	48	54	38	40	49	33	15	2
1	53200102	53201447	.	3	+	52	33	306	722	725	255	258	513	369	87	9
1	53290445	53291594	.	1	+	13	15	38	107	112	56	35	64	64	27	0
1	53292034	53292325	.	1	+	13	4	2	16	24	16	10	20	20	11	3
1	53329415	53329849	.	1	+	14	4	24	31	46	35	47	32	37	12	6
1	53353751	53354285	.	1	+	14	3	22	45	42	67	52	73	78	18	8
1	53369828	53370311	.	1	+	2	6	7	19	16	45	33	80	62	10	0
1	53406757	53407588	.	3	+	9	19	61	89	107	98	70	96	121	48	10
1	53421480	53423688	.	2	+	15	23	156	225	262	154	147	336	260	46	5
1	53427775	53428313	.	1	+	1	6	21	27	36	136	86	239	187	29	0
1	53436213	53437841	.	2	+	12	18	173	302	266	184	99	241	185	32	6
1	53459384	53461408	.	2	+	14	16	124	283	299	195	147	251	244	48	4
1	53471962	53474140	.	2	+	27	10	124	206	231	111	96	159	199	28	12
1	53539480	53540327	.	3	+	18	21	66	95	162	80	68	92	75	29	10
1	53559130	53559726	.	1	+	7	2	17	35	55	37	53	41	37	23	2
1	53571170	53571970	.	1	+	6	9	25	58	65	43	30	50	29	16	2
1	53590050	53590447	.	1	+	7	10	19	30	41	46	52	57	33	5	1
1	53592297	53592884	.	1	+	6	2	23	41	64	24	43	35	32	9	0
1	53661749	53662257	.	1	+	7	8	19	28	56	51	32	34	50	2	3
1	53696716	53697161	.	1	+	8	9	14	24	24	37	34	34	27	11	1
1	53712453	53713385	.	1	+	10	11	26	61	85	72	68	53	47	10	4
1	53725708	53726108	.	1	+	6	5	9	26	26	27	36	45	27	20	2
1	53736185	53736580	.	1	+	14	1	5	63	51	37	32	65	51	5	0
1	53790337	53790794	.	1	+	6	4	21	47	34	26	28	38	32	7	2
1	53814737	53815273	.	1	+	13	7	24	46	43	41	50	53	37	17	4
1	53828486	53829031	.	1	+	3	6	20	27	41	44	44	47	52	5	0
1	53839505	53839885	.	1	+	9	3	17	24	24	23	29	31	39	13	2
1	53840010	53840554	.	1	+	13	6	30	56	45	44	41	37	46	16	5
1	53847762	53848242	.	1	+	1	5	12	29	43	36	33	47	49	3	4
1	53866047	53866534	.	1	+	14	7	16	16	21	35	43	37	25	7	2
1	53875301	53875957	.	1	+	7	1	18	50	64	53	37	48	38	12	3
1	53911774	53912548	.	1	+	16	2	18	54	63	20	35	61	34	11	0
1	53919671	53920030	.	1	+	5	7	12	16	20	39	23	25	19	5	2
1	53969364	53969745	.	1	+	3	8	9	22	20	27	34	40	29	8	8
1	54063166	54063736	.	1	+	14	12	23	31	38	41	44	50	63	18	4
1	54092283	54092905	.	2	+	18	8	27	35	35	38	26	58	34	23	6
1	54133530	54134139	.	1	+	2	11	17	48	41	40	47	46	45	10	8
1	54186140	54188091	.	3	+	56733	61838	43071	49261	37213	42038	36285	47908	43186	41916	67885
1	54351628	54352428	.	1	+	23	4	24	26	36	72	62	63	47	15	3
1	54373190	54373578	.	1	+	2	2	11	22	13	47	24	32	14	15	0
1	54486236	54486889	.	1	+	10	6	22	35	42	47	37	45	37	22	2
1	54804750	54805506	.	1	+	18	3	22	58	60	34	37	51	46	10	6
1	54840294	54840620	.	1	+	3	4	8	24	26	22	32	27	31	11	7
1	54850384	54850816	.	1	+	4	0	22	28	21	27	22	23	35	8	2
1	54939878	54940176	.	1	+	14	7	6	31	20	25	17	13	11	8	1
1	55077355	55077864	.	1	+	10	17	19	30	19	46	44	57	45	16	1
1	55097005	55097732	.	1	+	16	9	20	51	48	54	48	63	53	27	5
1	55154380	55154971	.	1	+	4	2	17	40	37	60	36	36	45	6	4
1	55293590	55294028	.	1	+	4	3	9	26	6	30	36	21	22	7	2
1	55404929	55405462	.	1	+	13	8	26	40	47	34	44	29	39	12	4
1	55445073	55445467	.	1	+	3	1	10	32	37	49	44	25	28	14	2
1	55461799	55462209	.	1	+	3	2	10	29	29	37	44	28	31	12	2
1	55472133	55472717	.	1	+	4	6	20	45	25	55	40	46	48	17	2
1	55498407	55499181	.	1	+	14	8	23	29	39	58	61	58	43	15	7
1	55517966	55518600	.	1	+	12	10	21	24	27	43	47	39	39	11	0
1	55610757	55611192	.	1	+	6	8	12	20	26	39	36	38	35	7	2
1	55664997	55665576	.	1	+	8	9	18	37	26	51	31	48	51	19	0
1	55675519	55675943	.	1	+	6	2	17	43	19	38	23	46	25	8	4
1	55699193	55700982	.	5	+	73	62	98	205	185	149	133	221	158	113	24
1	55798402	55798864	.	1	+	12	12	16	34	24	43	39	55	33	12	3
1	55855256	55855824	.	1	+	0	5	8	33	24	63	46	56	29	22	3
1	55883047	55883553	.	1	+	3	5	24	14	32	46	34	52	52	11	0
1	55917463	55917920	.	1	+	10	3	11	31	34	44	36	34	41	8	9
1	55944411	55945167	.	1	+	12	3	17	35	57	44	65	35	35	24	2
1	55990393	55990769	.	1	+	9	1	9	13	23	39	26	21	23	8	0
1	55996923	55997459	.	1	+	5	1	9	22	22	26	30	56	26	10	0
1	56020407	56020815	.	1	+	9	2	13	25	20	35	23	46	41	16	6
1	56065310	56065777	.	1	+	14	9	15	18	18	39	42	46	45	12	2
1	56066620	56067572	.	1	+	23	14	35	69	46	65	79	122	67	17	2
1	56074295	56074717	.	1	+	15	7	7	40	35	28	22	37	37	18	8
1	56082335	56082977	.	1	+	11	4	10	50	40	81	69	140	124	26	2
1	56087729	56088775	.	1	+	21	3	19	63	39	84	53	119	117	27	2
1	56110338	56110945	.	1	+	17	4	13	33	46	47	61	62	75	15	3
1	56182463	56183000	.	1	+	10	6	25	28	53	44	31	61	48	8	1
1	56189088	56189923	.	2	+	1	2	63	126	126	42	52	97	112	32	0
1	56199715	56201885	.	3	+	82	75	517	1117	1132	545	319	1044	996	155	39
1	56223074	56223582	.	1	+	6	4	18	52	99	27	34	49	59	18	2
1	56230551	56231132	.	1	+	14	4	17	32	49	47	35	56	45	19	0
1	56332013	56332356	.	1	+	4	3	4	24	40	35	22	28	24	6	0
1	56339714	56340286	.	1	+	8	16	36	66	111	33	40	63	55	23	0
1	56359282	56359987	.	1	+	1	4	22	51	55	50	44	49	72	19	2
1	56368897	56369848	.	1	+	13	6	28	40	64	88	59	82	67	21	6
1	56369864	56370501	.	1	+	4	4	19	37	61	20	47	46	36	21	6
1	56385696	56386956	.	3	+	28	23	54	117	91	96	67	119	90	66	26
1	56397846	56398370	.	1	+	8	5	17	41	42	41	20	28	34	9	3
1	56399749	56400229	.	1	+	3	1	10	24	50	37	33	47	26	2	2
1	56424248	56424785	.	1	+	16	0	16	50	33	48	43	43	42	6	2
1	56427288	56428091	.	1	+	9	2	32	27	44	57	31	51	61	17	0
1	56490801	56491928	.	2	+	14	8	77	132	137	94	70	86	94	12	3
1	56505845	56507170	.	3	+	54	31	365	920	903	370	310	703	764	113	18
1	56522867	56523677	.	1	+	4	7	22	58	43	55	64	80	47	18	6
1	56529328	56530297	.	2	+	26	11	82	161	163	102	114	146	99	38	20
1	56579345	56580317	.	3	+	28	6	48	94	89	58	57	99	66	31	8
1	56630850	56633219	.	3	+	57	46	221	460	517	320	275	441	402	63	26
1	56639128	56641059	.	2	+	28	8	63	116	183	135	119	146	149	42	10
1	56659694	56660088	.	1	+	12	9	16	49	29	40	39	55	51	19	4
1	56661371	56661807	.	1	+	12	9	33	40	56	46	32	58	48	21	4
1	56670450	56671032	.	2	+	7	3	24	53	66	51	47	74	69	14	4
1	56675928	56677020	.	1	+	24	11	27	45	54	105	74	127	138	29	2
1	56683821	56684270	.	1	+	7	7	23	48	41	45	36	52	45	17	3
1	56691686	56692572	.	2	+	16	14	37	116	71	47	66	89	63	35	10
1	56800363	56801137	.	1	+	15	7	28	39	57	65	76	39	68	29	6
1	56814489	56815317	.	1	+	14	7	50	205	108	38	61	80	38	19	10
1	56843736	56844236	.	1	+	6	4	31	263	41	14	23	29	17	10	2
1	56845231	56846541	.	2	+	25	5	71	299	117	76	71	113	57	33	3
1	56867524	56867968	.	2	+	17	4	18	124	34	40	44	54	29	29	4
1	56869237	56869785	.	1	+	4	2	32	92	58	27	38	29	27	12	0
1	56963690	56964279	.	1	+	7	2	14	45	42	56	63	49	44	25	4
1	57031474	57031928	.	1	+	10	1	6	34	31	33	37	36	22	10	0
1	57037513	57037989	.	1	+	13	9	15	19	31	37	45	34	36	16	2
1	57072107	57072918	.	1	+	14	5	24	43	61	36	80	67	67	26	2
1	57089101	57090282	.	3	+	70	56	724	1766	2045	670	517	1225	1275	178	32
1	57108221	57108698	.	1	+	5	7	21	39	61	14	33	45	41	11	0
1	57119408	57120047	.	1	+	6	7	18	26	24	75	46	39	34	12	0
1	57160011	57161465	.	2	+	20	21	76	178	215	140	124	214	160	40	11
1	57178519	57179739	.	2	+	22	6	59	100	138	83	78	102	96	33	12
1	57180421	57180947	.	1	+	10	0	10	28	36	36	35	27	26	15	0
1	57199959	57200668	.	1	+	4	5	17	44	47	68	32	49	47	13	2
1	57201124	57201811	.	1	+	6	8	38	113	52	21	35	26	32	12	2
1	57215573	57216003	.	1	+	6	4	25	26	33	28	52	37	19	9	4
1	57232640	57233438	.	1	+	13	4	35	37	37	43	34	75	75	23	0
1	57255932	57256375	.	1	+	2	4	3	14	17	38	31	21	25	3	0
1	57303780	57304138	.	1	+	19	5	16	45	53	43	55	43	39	16	8
1	57315050	57315867	.	2	+	14	4	35	76	68	61	48	65	30	10	5
1	57317483	57318200	.	2	+	14	9	46	79	125	51	35	41	53	9	3
1	57378877	57379351	.	1	+	7	5	22	20	37	46	62	113	95	21	2
1	57439285	57440341	.	2	+	11	7	75	166	139	69	49	69	65	31	10
1	57449793	57450545	.	1	+	16	4	59	67	98	48	36	51	31	17	2
1	57472155	57473291	.	3	+	46	18	250	467	540	278	229	413	459	86	18
1	57481578	57482092	.	1	+	10	4	34	95	57	32	28	44	39	18	3
1	57482539	57483403	.	2	+	10	14	83	141	139	72	60	122	123	23	2
1	57483732	57484069	.	1	+	0	2	13	27	26	21	13	30	33	1	1
1	57505664	57506917	.	3	+	73	52	500	1139	1402	434	250	595	798	157	30
1	57544460	57545486	.	1	+	27	14	28	62	57	88	85	74	86	20	6
1	57663770	57664167	.	1	+	1	1	14	21	21	44	25	33	33	12	0
1	57686114	57686667	.	1	+	9	12	11	46	59	50	37	42	35	8	0
1	57707489	57708059	.	1	+	14	20	31	38	39	64	42	39	42	30	7
1	57907419	57908434	.	1	+	9	9	24	96	118	81	63	67	87	24	2
1	57927855	57928226	.	1	+	7	3	5	20	25	32	22	31	32	8	2
1	57973636	57974957	.	3	+	56	38	322	890	689	304	265	606	434	87	29
1	57991923	57994076	.	3	+	36	25	304	756	652	317	244	449	278	77	14
1	57997549	57998595	.	2	+	21	13	250	543	390	164	109	241	164	27	2
1	58028884	58029367	.	1	+	4	1	14	40	50	31	30	35	21	11	2
1	58034559	58035105	.	1	+	16	7	77	103	152	52	48	68	32	6	4
1	58060391	58061285	.	1	+	11	0	29	70	57	65	43	47	30	14	2
1	58074079	58074878	.	1	+	16	10	25	49	45	65	76	63	61	21	4
1	58087642	58088283	.	1	+	13	7	46	45	94	45	41	51	57	22	9
1	58162077	58163544	.	3	+	106	84	840	1859	2253	605	419	1216	1388	263	42
1	58193262	58194427	.	1	+	15	4	59	127	151	56	64	83	80	23	5
1	58202502	58204465	.	3	+	106	84	980	2212	2687	728	577	1394	1780	252	66
1	58287906	58289677	.	3	+	41	30	316	696	833	304	235	442	402	130	19
1	58299124	58299691	.	1	+	12	6	8	23	36	92	41	85	93	14	4
1	58309223	58310357	.	2	+	14	13	118	220	368	113	95	155	149	16	6
1	58386836	58388218	.	3	+	57	48	574	1620	1726	462	299	639	701	140	31
1	58414745	58415631	.	1	+	18	6	27	53	73	76	56	69	49	30	8
1	58440984	58441510	.	1	+	6	7	14	26	35	36	53	29	32	10	0
1	58502174	58503304	.	3	+	75	56	497	1111	1341	377	292	649	797	141	26
1	58521436	58521808	.	1	+	13	1	12	18	26	39	29	39	34	5	2
1	58528495	58529184	.	1	+	19	7	13	26	39	43	59	44	39	5	1
1	58543473	58544129	.	1	+	8	6	7	26	37	41	46	40	50	8	0
1	58569635	58570093	.	1	+	15	4	19	26	25	44	48	35	36	15	0
1	58587391	58588177	.	1	+	5	7	62	131	172	49	59	103	92	24	8
1	58645258	58646742	.	2	+	33	24	244	504	433	193	216	369	334	55	12
1	58689995	58690936	.	1	+	15	10	56	182	136	133	110	204	155	35	7
1	58693226	58694487	.	2	+	34	20	129	288	317	144	176	234	225	44	12
1	58696759	58698351	.	1	+	26	7	84	161	195	145	85	222	218	35	4
1	58704016	58704786	.	1	+	12	7	28	30	55	57	59	74	49	14	6
1	58710760	58711121	.	1	+	6	3	14	24	33	25	32	42	48	19	0
1	58736043	58736481	.	1	+	8	7	15	43	36	40	31	40	33	13	0
1	58737383	58738052	.	1	+	10	6	41	71	67	53	41	30	64	7	4
1	58743251	58743825	.	2	+	6	5	32	48	46	55	48	36	43	13	2
1	58761171	58761856	.	1	+	9	8	31	49	74	43	35	55	54	10	5
1	58767791	58768425	.	1	+	1	1	21	50	44	59	56	80	44	19	4
1	58777626	58777950	.	1	+	0	0	9	25	20	25	24	38	26	1	4
1	58818396	58818792	.	1	+	5	0	11	20	45	25	28	40	23	3	0
1	58889990	58890813	.	1	+	17	5	18	41	51	57	46	57	43	19	2
1	58901541	58902003	.	1	+	7	2	10	40	40	28	42	27	18	9	0
1	58929135	58929601	.	1	+	5	7	14	27	40	41	34	31	31	1	0
1	58941678	58942508	.	1	+	15	4	28	40	52	52	48	68	47	29	6
1	58965469	58965774	.	1	+	9	2	8	18	18	19	13	32	15	21	7
1	58973169	58973871	.	1	+	2	4	20	39	31	67	53	49	45	8	2
1	58994332	58995163	.	1	+	22	4	20	58	55	47	35	45	37	12	2
1	58997693	58998130	.	1	+	10	2	6	16	22	18	35	43	36	12	0
1	59022108	59022479	.	1	+	3	0	7	22	20	33	29	33	25	7	0
1	59046884	59047608	.	1	+	7	4	35	51	74	44	54	53	37	12	6
1	59133950	59134328	.	1	+	10	6	13	25	30	19	28	11	22	16	0
1	59290137	59290471	.	1	+	4	1	11	16	20	27	27	38	10	3	4
1	59347028	59347255	.	1	+	8	5	10	13	18	15	11	17	8	10	0
1	59355541	59356795	.	1	+	10	5	64	143	139	66	62	62	60	25	0
1	59360162	59360781	.	1	+	6	7	20	36	44	55	56	66	46	20	3
1	59472538	59472990	.	1	+	6	0	18	38	32	48	34	35	44	26	7
1	59536989	59538585	.	1	+	20	6	77	121	187	86	64	85	64	18	8
1	59584378	59585860	.	3	+	210	173	1822	3977	5255	1445	961	2944	3410	514	78
1	59725885	59726317	.	1	+	14	6	18	12	46	43	38	27	26	14	0
1	59803214	59803537	.	1	+	5	4	14	16	24	29	25	29	29	13	2
1	59817742	59818218	.	1	+	8	4	9	28	34	23	13	26	17	8	3
1	59827157	59828051	.	1	+	9	12	12	42	63	69	49	67	57	11	6
1	60082262	60082649	.	1	+	7	1	2	18	21	31	31	19	25	3	4
1	60100894	60101878	.	1	+	13	8	16	74	68	83	63	72	65	24	7
1	60136617	60137485	.	1	+	11	6	29	63	53	105	80	71	61	23	6
1	60197721	60198269	.	1	+	6	8	24	25	27	47	48	35	30	11	0
1	60208125	60209247	.	3	+	52	40	114	255	291	107	127	167	149	81	27
1	60240827	60241557	.	1	+	16	12	48	110	111	62	33	79	69	6	0
1	60261397	60262042	.	1	+	8	10	22	61	52	52	51	47	37	9	7
1	60358105	60358427	.	1	+	9	9	11	26	16	27	26	35	16	6	2
1	60403058	60403503	.	1	+	1	4	12	28	28	34	32	36	25	6	8
1	60480607	60481153	.	1	+	3	10	10	35	36	46	27	40	32	17	4
1	60698991	60699329	.	1	+	13	9	6	12	19	26	13	22	14	10	10
1	60780599	60781101	.	1	+	6	3	21	28	26	55	32	47	23	12	0
1	60808434	60808941	.	1	+	3	4	19	18	30	45	21	46	25	10	1
1	60901749	60902078	.	1	+	8	2	4	17	14	34	30	20	12	10	4
1	60922470	60923201	.	1	+	9	4	11	48	29	60	49	53	42	15	4
1	60933998	60934910	.	1	+	17	10	12	62	61	85	55	58	57	18	5
1	60949052	60949278	.	1	+	9	6	3	23	24	14	21	21	11	4	2
1	60949302	60949633	.	1	+	5	3	6	25	24	33	30	22	19	5	2
1	61012802	61013183	.	1	+	10	5	11	24	14	33	33	47	30	14	7
1	61025499	61026200	.	2	+	16	12	36	67	52	47	67	56	31	20	3
1	61103041	61103668	.	2	+	20	13	37	41	52	55	38	56	34	49	5
1	61222110	61222727	.	1	+	8	8	17	29	48	35	51	36	44	17	12
1	61251533	61252124	.	1	+	6	6	15	51	32	52	42	46	45	14	2
1	61258816	61259193	.	1	+	5	6	17	33	34	37	32	38	34	19	3
1	61295571	61296039	.	1	+	11	4	27	24	31	32	40	42	33	18	8
1	61341815	61342422	.	1	+	7	7	7	41	27	42	49	50	18	8	8
1	61348367	61348943	.	1	+	6	12	17	34	32	38	36	56	30	19	0
1	61382555	61383240	.	1	+	12	7	21	31	37	61	44	76	42	18	4
1	61490076	61490863	.	1	+	20	8	11	51	26	50	53	52	42	20	0
1	61513773	61514515	.	2	+	7	8	14	60	61	63	56	58	61	28	4
1	61548100	61548378	.	1	+	21	12	19	36	27	17	26	27	21	21	4
1	61552492	61553120	.	1	+	6	4	17	41	40	49	58	37	29	21	2
1	61557962	61558360	.	1	+	9	9	10	27	28	47	22	32	19	11	1
1	61608657	61608982	.	1	+	12	7	10	9	14	7	11	14	12	47	1
1	61642909	61643517	.	1	+	10	9	17	32	27	49	49	39	39	25	3
1	61717661	61718178	.	1	+	10	2	19	37	27	50	34	35	35	10	4
1	61931722	61932193	.	1	+	2	6	12	23	18	51	37	34	29	8	6
1	62101217	62101539	.	1	+	6	2	6	28	20	25	30	20	29	15	0
1	62196227	62196634	.	1	+	7	6	13	25	35	25	48	26	22	13	0
1	62230336	62231268	.	1	+	13	5	30	37	70	65	61	54	44	11	4
1	62250492	62250837	.	1	+	2	5	10	22	20	28	26	34	39	14	0
1	62296532	62296938	.	1	+	10	0	10	21	24	25	26	33	34	11	1
1	62377447	62378179	.	1	+	13	5	32	46	56	51	55	60	40	25	2
1	62388366	62388804	.	1	+	10	6	19	18	27	39	36	43	15	10	3
1	62532370	62532832	.	1	+	0	6	28	42	40	25	16	25	26	16	3
1	62613534	62614450	.	2	+	22	11	37	64	50	93	69	82	39	39	23
1	62622824	62623226	.	1	+	8	3	12	13	24	26	30	23	22	0	0
1	62626064	62626655	.	1	+	10	4	33	23	38	54	40	46	43	14	0
1	62674353	62674958	.	1	+	5	6	17	31	31	54	39	35	55	6	0
1	62847635	62848202	.	1	+	20	7	19	39	47	55	35	48	50	13	8
1	62915739	62916099	.	1	+	8	0	17	24	35	48	27	31	19	10	2
1	62927911	62928206	.	1	+	1	8	11	34	23	26	24	25	15	20	2
1	62994608	62995098	.	1	+	12	8	13	32	28	42	66	26	42	7	6
1	63022903	63023592	.	1	+	5	5	15	40	39	67	56	39	44	20	7
1	63043037	63043739	.	1	+	13	3	13	44	44	67	44	57	43	14	9
1	63085668	63085992	.	1	+	9	7	12	15	19	36	18	37	18	12	3
1	63175266	63176037	.	1	+	32	2	14	60	54	42	68	76	42	5	2
1	63203745	63204657	.	1	+	10	7	16	26	39	66	77	140	140	16	1
1	63276094	63276868	.	2	+	10	7	31	64	54	72	52	71	36	20	1
1	63303993	63304555	.	1	+	12	6	21	40	56	40	33	50	31	11	8
1	63358378	63359378	.	1	+	18	10	20	36	56	86	70	80	57	31	7
1	63369073	63369426	.	1	+	10	5	18	20	37	32	27	53	34	22	4
1	63374305	63374873	.	1	+	15	3	16	42	55	46	51	54	29	8	13
1	63406613	63408004	.	2	+	21	10	50	82	148	88	92	127	101	35	9
1	63450370	63450705	.	1	+	5	9	10	26	38	27	44	38	36	14	5
1	63456907	63457540	.	3	+	13	9	49	70	109	61	53	108	73	39	0
1	63502074	63502442	.	1	+	2	1	13	17	20	31	27	32	23	5	7
1	63518964	63519339	.	1	+	0	3	11	20	35	25	22	31	41	5	0
1	63556652	63556991	.	1	+	12	5	8	22	17	26	37	20	18	7	6
1	63609375	63609937	.	3	+	34	25	23	65	74	64	51	78	67	59	16
1	63642322	63642670	.	1	+	4	2	20	51	66	60	48	52	49	24	6
1	63644350	63644807	.	1	+	12	5	24	42	47	54	60	68	53	7	7
1	63696422	63697282	.	1	+	10	8	19	59	75	57	48	66	52	8	2
1	63708133	63708518	.	1	+	3	2	13	14	31	44	36	59	31	12	0
1	63711116	63711554	.	1	+	3	7	13	22	56	31	28	19	16	12	4
1	63723076	63723499	.	1	+	15	6	5	41	27	49	36	40	34	14	4
1	63730228	63730885	.	1	+	2	7	22	47	46	57	35	58	47	16	0
1	63738422	63738811	.	1	+	14	11	17	35	48	38	21	50	51	13	1
1	63743989	63744444	.	1	+	11	6	22	35	53	42	23	63	73	11	2
1	63757731	63758758	.	3	+	52	44	165	487	649	234	146	263	316	117	25
1	63772857	63774269	.	2	+	19	16	54	173	154	119	95	123	96	35	10
1	63789212	63790596	.	3	+	44	29	379	672	845	289	229	418	393	114	23
1	63795940	63796584	.	2	+	30	11	68	127	119	78	80	128	81	27	6
1	63799685	63800108	.	1	+	12	6	45	51	58	62	49	60	63	16	0
1	63842613	63843309	.	1	+	11	8	20	39	45	63	65	40	49	16	6
1	63849113	63850174	.	2	+	16	13	119	218	238	127	95	121	134	21	3
1	63885094	63886245	.	2	+	16	23	177	309	273	204	153	302	248	41	5
1	63892677	63893595	.	1	+	4	8	28	64	55	79	49	158	127	28	11
1	63896185	63896677	.	1	+	15	0	10	44	39	41	39	56	102	26	8
1	63899292	63899795	.	1	+	8	10	12	40	35	37	32	38	22	29	7
1	63946583	63947415	.	3	+	42	22	406	894	862	305	240	480	527	86	21
1	63950667	63951271	.	3	+	43	26	210	523	499	180	142	328	283	38	19
1	63983375	63984505	.	3	+	54	51	456	977	1095	392	316	641	594	114	26
1	63996989	63998121	.	2	+	19	2	82	138	199	77	70	112	125	18	4
1	64002304	64002943	.	2	+	6	2	83	210	154	65	50	94	86	10	2
1	64028371	64029010	.	2	+	16	14	145	311	439	105	112	236	308	20	12
1	64034497	64035637	.	3	+	16	10	148	268	310	131	114	178	186	44	15
1	64043795	64044959	.	3	+	34	20	239	635	496	179	150	216	294	70	16
1	64055062	64056084	.	2	+	10	14	121	340	246	102	105	189	119	26	9
1	64088171	64089126	.	1	+	8	2	38	110	104	55	52	46	51	16	6
1	64099232	64100459	.	1	+	14	6	58	105	125	66	70	88	88	41	3
1	64110543	64110948	.	1	+	5	2	13	17	27	34	31	33	30	13	2
1	64123811	64124238	.	1	+	20	8	21	51	41	56	55	45	44	13	4
1	64133902	64134322	.	1	+	10	6	32	62	91	42	37	38	31	10	2
1	64140524	64141933	.	3	+	35	32	149	344	374	160	173	222	237	82	20
1	64151996	64153177	.	2	+	12	6	89	215	185	100	82	104	79	21	6
1	64158371	64159481	.	3	+	69	51	513	1285	1679	341	284	616	835	173	44
1	64231328	64231933	.	1	+	6	10	27	31	45	44	27	20	24	33	14
1	64243377	64244463	.	1	+	11	7	20	48	44	79	67	68	52	16	10
1	64251435	64252164	.	1	+	11	2	62	148	132	42	22	24	19	10	5
1	64268001	64268642	.	1	+	11	7	23	37	28	50	63	37	40	14	2
1	64281064	64282422	.	1	+	12	10	163	269	358	84	74	68	82	14	6
1	64314511	64315196	.	2	+	18	2	31	43	50	84	49	44	51	26	2
1	64322048	64322654	.	1	+	9	2	26	32	72	50	56	42	33	19	10
1	64329510	64330931	.	1	+	32	16	70	107	130	155	138	170	148	45	14
1	64389154	64389616	.	1	+	4	2	22	33	52	36	35	65	44	12	2
1	64426932	64427483	.	1	+	6	6	17	31	34	41	42	51	36	12	0
1	64551437	64553231	.	3	+	168	154	1834	3965	5109	1464	960	2498	3289	559	97
1	64631594	64631959	.	1	+	7	6	13	26	47	40	52	42	39	11	6
1	64635591	64636616	.	1	+	32	3	82	124	139	86	65	59	58	30	5
1	64666606	64667455	.	1	+	11	12	16	33	55	68	61	58	61	22	6
1	64738476	64739183	.	2	+	32	5	48	124	115	73	65	75	62	43	8
1	64751852	64752354	.	1	+	6	0	9	8	28	38	37	27	29	4	0
1	64791100	64792162	.	3	+	69	53	383	972	1164	357	273	561	689	185	15
1	64847375	64847901	.	1	+	8	13	11	38	39	74	61	81	41	13	2
1	64850538	64851489	.	3	+	26	29	117	214	359	93	96	133	158	67	12
1	64886769	64887852	.	3	+	28	29	140	246	389	132	130	172	119	84	29
1	64901984	64902743	.	1	+	19	7	24	89	78	55	48	47	28	19	0
1	64933950	64934348	.	1	+	6	4	7	18	36	31	24	39	44	11	0
1	64944145	64944700	.	1	+	7	0	21	25	50	50	36	20	39	6	2
1	64970837	64971500	.	2	+	7	6	30	58	63	33	46	45	56	20	0
1	64984357	64986920	.	4	+	69	21	242	467	475	302	217	364	346	66	29
1	64993589	64994957	.	2	+	11	1	70	233	167	76	108	98	86	36	6
1	65000032	65000487	.	1	+	4	4	19	45	28	33	32	19	22	11	0
1	65008489	65009755	.	3	+	52	45	390	681	1087	343	248	471	826	143	36
1	65074523	65074901	.	1	+	3	6	10	19	29	35	34	36	28	10	2
1	65116621	65117748	.	3	+	62	45	597	1607	1582	484	407	984	950	171	45
1	65159461	65160015	.	1	+	6	0	16	36	48	29	25	30	34	4	0
1	65235999	65236530	.	1	+	3	7	11	22	33	47	42	28	38	13	2
1	65248426	65248675	.	1	+	7	2	11	12	15	14	12	9	13	8	8
1	65298861	65299937	.	3	+	46	67	214	602	773	372	250	574	908	169	44
1	65620539	65621001	.	1	+	4	2	11	38	30	18	35	42	53	27	6
1	65637699	65638779	.	1	+	4	0	34	74	79	43	50	47	52	16	7
1	65682032	65682486	.	1	+	4	3	12	16	25	25	54	44	38	14	8
1	65692313	65692791	.	1	+	4	5	11	25	53	16	20	31	25	17	0
1	65727705	65728838	.	3	+	25	13	73	201	240	123	109	169	182	59	10
1	65760633	65761213	.	1	+	14	2	16	21	25	48	42	44	24	6	0
1	65766687	65768483	.	4	+	38	28	92	198	207	141	98	139	115	62	13
1	65777697	65778464	.	1	+	14	7	19	44	53	62	54	58	55	26	1
1	65789554	65790411	.	1	+	10	8	28	38	60	71	96	57	70	27	2
1	65796848	65797629	.	1	+	18	2	16	35	46	42	39	68	91	22	4
1	65815522	65816486	.	2	+	14	10	55	112	130	78	55	98	115	25	6
1	65820201	65821806	.	3	+	53	31	104	249	268	149	132	262	235	70	20
1	65832393	65832799	.	1	+	6	4	10	20	29	32	28	27	16	11	0
1	65905593	65906914	.	3	+	70	67	533	1261	1304	424	339	793	853	169	30
1	65964878	65966150	.	3	+	68	57	238	586	617	258	203	422	430	124	32
1	65970687	65971210	.	1	+	2	0	21	50	44	39	22	22	13	7	2
1	66081717	66082982	.	3	+	49	43	160	369	477	164	140	276	289	133	36
1	66131420	66131983	.	1	+	6	3	21	29	48	26	37	41	22	6	1
1	66145108	66145828	.	2	+	25	2	50	65	98	79	93	80	61	29	8
1	66156538	66157053	.	2	+	15	8	43	37	67	64	39	66	58	21	6
1	66157370	66157695	.	1	+	3	5	11	19	28	40	35	26	38	17	0
1	66158457	66158875	.	1	+	15	17	28	27	32	38	54	36	46	36	10
1	66182647	66183330	.	1	+	2	8	25	32	45	47	55	60	46	14	0
1	66203063	66203421	.	1	+	5	2	18	39	45	43	34	30	43	4	0
1	66208607	66209289	.	1	+	11	7	42	74	45	51	52	83	89	20	4
1	66219576	66220021	.	1	+	13	3	16	44	41	49	25	44	31	3	2
1	66227811	66228579	.	1	+	13	7	30	36	74	30	25	25	38	21	0
1	66235134	66237093	.	2	+	21	20	122	212	234	205	187	363	359	72	2
1	66242030	66242797	.	1	+	26	11	38	28	55	51	49	44	68	56	21
1	66244429	66244763	.	1	+	13	5	14	18	21	36	25	20	30	8	6
1	66323347	66324600	.	1	+	16	9	42	53	69	103	83	70	88	32	6
1	66338218	66338583	.	1	+	3	9	19	15	35	34	31	40	20	8	2
1	66353653	66354784	.	2	+	35	14	92	179	210	160	124	235	183	34	17
1	66381083	66381551	.	1	+	8	3	16	42	29	41	69	36	21	12	0
1	66411013	66411853	.	2	+	24	10	21	55	78	64	70	48	72	20	6
1	66442549	66443304	.	1	+	11	6	27	49	55	64	76	60	63	11	6
1	66481689	66483376	.	3	+	90	61	603	1355	1493	425	340	864	953	191	31
1	66526411	66527648	.	3	+	62	30	370	913	993	357	234	493	649	110	19
1	66542883	66543937	.	1	+	11	4	50	111	120	45	61	44	74	13	4
1	66602350	66603396	.	3	+	35	33	519	1317	1770	362	229	556	732	102	22
1	66646126	66647237	.	3	+	31	19	175	454	389	183	157	292	270	69	22
1	66667259	66667950	.	2	+	24	19	93	235	173	103	111	170	142	58	6
1	66669674	66670672	.	3	+	11	18	264	519	507	176	168	317	328	79	15
1	66682283	66682762	.	1	+	3	0	8	22	34	44	41	38	34	5	2
1	66726554	66727485	.	2	+	15	5	55	101	145	74	68	68	87	18	7
1	66772197	66774668	.	4	+	95	78	468	919	952	410	310	622	537	145	32
1	66891651	66892590	.	1	+	16	14	41	59	107	59	65	63	61	24	10
1	66929615	66929993	.	1	+	4	2	9	18	26	40	35	34	40	1	1
1	66985595	66986201	.	1	+	0	1	25	37	66	27	19	21	35	5	1
1	67078306	67079134	.	1	+	6	5	15	37	51	82	75	67	74	23	5
1	67100002	67101122	.	2	+	27	29	71	122	131	114	98	114	73	53	8
1	67129105	67129850	.	1	+	9	7	38	70	59	45	34	31	26	18	0
1	67147664	67148344	.	3	+	14	15	40	68	76	67	73	91	61	41	4
1	67153444	67153946	.	1	+	12	7	16	40	58	51	43	59	63	15	2
1	67163573	67164037	.	1	+	15	1	17	38	37	64	72	64	53	16	2
1	67192361	67192733	.	1	+	10	11	19	24	38	58	67	46	54	17	2
1	67215237	67215827	.	1	+	8	8	10	39	66	79	64	65	49	19	6
1	67216347	67216950	.	1	+	12	2	30	45	70	58	35	55	54	8	6
1	67221522	67222316	.	1	+	14	8	24	62	84	67	54	61	61	24	3
1	67227384	67227905	.	1	+	12	10	19	49	43	79	65	59	45	17	6
1	67233797	67234132	.	1	+	6	4	10	37	48	67	38	59	51	22	2
1	67240401	67240932	.	1	+	5	8	17	40	46	37	35	36	46	6	6
1	67241009	67241401	.	1	+	6	9	12	35	38	40	35	59	38	16	4
1	67315847	67317336	.	3	+	58	53	377	859	1268	326	263	564	613	117	36
1	67411129	67411501	.	1	+	10	6	11	18	25	38	38	32	27	7	0
1	67433121	67433555	.	1	+	8	1	26	46	50	42	51	58	32	13	2
1	67443266	67443927	.	1	+	24	4	46	71	77	96	77	84	64	23	8
1	67475533	67476524	.	2	+	26	21	87	148	183	155	88	176	173	41	13
1	67554910	67555397	.	1	+	9	10	33	30	61	62	59	68	47	20	0
1	67563351	67564667	.	2	+	17	20	65	116	143	149	115	139	125	27	8
1	67580412	67580830	.	1	+	6	6	14	41	27	49	49	53	33	16	4
1	67587379	67587872	.	1	+	12	8	28	28	34	71	41	57	30	32	18
1	67612775	67613439	.	1	+	16	8	16	65	97	66	43	62	53	32	1
1	67631978	67632523	.	1	+	2	4	24	22	52	35	38	24	31	9	3
1	67637901	67638321	.	1	+	6	5	13	23	30	31	33	29	29	15	4
1	67681638	67681974	.	1	+	7	0	7	21	28	27	21	37	28	5	0
1	67684345	67684789	.	1	+	15	6	19	24	33	36	43	34	23	14	5
1	67718531	67719598	.	3	+	51	49	337	735	916	324	232	462	650	90	36
1	67752222	67752837	.	1	+	13	7	35	53	57	50	59	72	54	20	2
1	67764398	67764936	.	1	+	15	10	32	53	70	62	54	114	79	28	6
1	67782288	67783607	.	2	+	21	18	62	121	171	101	127	118	129	29	11
1	67800793	67801269	.	1	+	18	14	27	52	60	46	51	55	34	6	3
1	67803523	67803874	.	1	+	4	5	7	32	33	44	44	49	66	7	3
1	67850842	67851505	.	2	+	20	9	53	83	110	92	65	107	94	23	14
1	67863127	67864189	.	2	+	16	16	58	92	110	132	117	117	88	30	5
1	67883844	67884255	.	1	+	10	9	20	43	26	34	30	29	30	6	2
1	67915311	67916712	.	2	+	20	10	35	54	109	118	99	84	84	21	8
1	67917562	67918050	.	1	+	1	4	12	38	35	44	43	42	29	11	2
1	67959930	67960333	.	1	+	12	9	14	25	43	65	31	44	39	29	2
1	67968908	67969423	.	1	+	10	6	21	29	38	56	66	61	52	23	5
1	68035760	68036455	.	1	+	10	9	19	45	57	73	51	68	44	22	10
1	68041036	68041769	.	2	+	26	13	25	71	96	86	94	64	61	48	8
1	68056671	68057107	.	1	+	8	6	12	49	52	36	29	39	27	13	2
1	68115293	68116193	.	3	+	29	14	325	586	653	219	146	342	394	61	16
1	68140841	68141272	.	1	+	16	8	34	69	80	42	37	54	45	15	8
1	68161340	68161848	.	2	+	18	21	63	119	165	48	49	48	61	33	5
1	68197762	68198231	.	1	+	6	1	16	35	29	27	42	41	43	4	2
1	68208022	68208992	.	2	+	30	30	148	424	565	139	149	225	283	92	11
1	68253883	68255532	.	2	+	37	13	221	514	506	163	128	211	142	42	10
1	68260043	68261148	.	1	+	15	16	32	56	82	97	103	85	80	22	6
1	68369484	68370364	.	2	+	23	20	47	65	65	58	75	72	77	26	4
1	68400879	68401218	.	1	+	11	2	8	19	35	34	29	22	28	7	2
1	68406591	68407382	.	1	+	12	7	27	45	61	66	80	52	61	10	8
1	68427504	68427889	.	1	+	12	2	6	18	33	33	39	35	30	12	4
1	68464047	68464870	.	3	+	21	16	24	77	102	69	69	84	82	43	15
1	68465320	68466191	.	1	+	18	10	41	98	84	56	69	90	58	22	6
1	68471575	68471992	.	1	+	6	2	26	54	56	44	53	63	51	11	0
1	68589339	68589867	.	1	+	8	5	12	40	59	31	48	54	43	14	4
1	68607614	68608150	.	1	+	5	1	12	43	61	31	28	41	30	13	3
1	68663672	68664599	.	2	+	11	21	36	63	131	86	70	74	59	39	3
1	68677961	68678247	.	1	+	14	1	6	14	21	13	27	23	16	20	5
1	68689411	68690034	.	2	+	9	6	48	83	103	54	45	81	72	13	1
1	68755257	68756333	.	2	+	30	9	68	94	142	85	92	119	125	30	6
1	68784607	68785637	.	3	+	20	16	69	118	215	83	77	121	104	51	14
1	68829761	68830177	.	1	+	10	2	15	25	34	55	43	36	35	4	2
1	68837610	68838415	.	1	+	11	2	40	58	74	69	66	63	55	15	7
1	68910714	68912191	.	3	+	50	13	162	304	363	145	107	233	206	54	12
1	68948006	68948486	.	1	+	11	5	10	32	28	39	48	31	39	7	6
1	68957563	68958454	.	1	+	6	11	22	48	87	83	78	57	60	13	2
1	68974349	68974606	.	1	+	8	17	18	49	85	32	28	58	51	20	8
1	68989188	68989513	.	1	+	9	0	36	91	82	56	45	87	45	22	1
1	68991023	68991989	.	2	+	30	20	119	227	276	93	118	116	150	50	9
1	69007305	69008173	.	1	+	21	4	32	87	91	71	48	51	41	22	0
1	69037756	69038882	.	2	+	19	16	95	142	192	133	85	147	118	23	8
1	69047225	69047561	.	1	+	5	4	22	24	36	53	21	35	33	10	2
1	69048943	69049635	.	1	+	6	8	21	41	42	44	44	47	25	29	8
1	69055220	69057166	.	3	+	35	28	76	147	175	160	176	176	165	62	22
1	69087284	69088436	.	2	+	38	29	86	152	221	125	92	111	133	63	22
1	69095508	69095920	.	1	+	9	3	16	25	22	45	42	23	14	7	3
1	69099362	69099942	.	1	+	3	7	32	62	78	30	51	26	39	15	8
1	69117622	69118019	.	1	+	3	2	12	22	50	38	26	20	40	4	0
1	69146976	69147942	.	1	+	22	15	22	36	34	64	59	78	49	22	4
1	69156245	69156911	.	1	+	4	10	29	43	54	64	57	43	48	18	4
1	69212595	69213239	.	1	+	17	9	33	75	89	69	49	93	44	33	2
1	69214697	69215091	.	1	+	13	3	19	25	56	66	48	56	41	8	4
1	69230037	69230627	.	1	+	12	15	18	67	53	37	37	40	30	18	0
1	69236140	69236759	.	1	+	6	8	26	68	76	43	51	51	35	14	2
1	69244695	69245168	.	1	+	5	6	21	26	52	31	42	39	33	13	1
1	69251396	69252442	.	1	+	7	14	32	61	90	91	103	149	113	33	3
1	69264167	69264434	.	1	+	17	3	38	65	62	54	73	82	67	39	7
1	69267948	69268596	.	3	+	36	11	193	434	556	129	108	214	284	100	19
1	69354401	69354942	.	1	+	23	14	20	26	58	43	70	49	38	20	9
1	69360880	69361755	.	2	+	25	12	27	73	76	101	62	85	61	12	0
1	69372149	69373513	.	2	+	20	8	21	77	118	82	68	94	64	28	12
1	69382095	69382803	.	1	+	1	6	23	31	49	77	41	53	49	23	12
1	69432261	69432767	.	1	+	8	4	39	70	76	32	41	33	56	21	2
1	69571399	69572137	.	3	+	17	8	194	462	590	198	162	280	284	63	7
1	69586037	69587256	.	3	+	46	22	284	747	955	225	218	341	410	123	31
1	69662038	69662666	.	2	+	12	5	87	71	181	93	57	71	110	11	0
1	69707996	69709014	.	3	+	39	25	218	564	700	138	163	253	365	101	22
1	69799307	69799924	.	2	+	1	5	34	34	59	47	40	46	41	10	0
1	69825608	69826272	.	3	+	33	24	251	521	777	182	126	250	339	89	14
1	69932931	69934013	.	3	+	37	30	422	868	1021	273	247	438	491	81	9
1	69941139	69942298	.	3	+	29	19	304	646	699	242	185	319	324	80	17
1	69981968	69982356	.	1	+	4	8	31	53	70	50	41	34	52	10	4
1	70100128	70101167	.	3	+	22	22	166	480	469	177	152	203	290	51	16
1	70128567	70129038	.	1	+	5	0	41	87	92	48	21	37	50	12	8
1	70138349	70139506	.	3	+	64	41	488	991	1297	352	262	531	778	104	16
1	70149714	70151040	.	3	+	33	36	260	670	656	263	167	288	330	88	19
1	70197850	70198403	.	1	+	14	5	11	28	51	50	61	43	33	15	4
1	70207901	70208696	.	1	+	8	5	15	49	78	60	77	50	36	16	2
1	70219023	70219564	.	1	+	13	0	13	30	33	56	57	50	45	20	2
1	70232156	70232726	.	1	+	18	3	17	17	36	59	46	56	46	17	10
1	70275968	70276297	.	1	+	5	9	17	21	27	64	41	21	26	8	0
1	70290845	70291191	.	1	+	8	4	9	13	23	35	28	38	21	9	0
1	70325448	70326316	.	1	+	26	4	34	37	91	47	56	74	52	31	4
1	70329593	70330005	.	1	+	14	4	19	26	41	52	64	39	28	16	10
1	70338675	70339482	.	1	+	20	18	25	83	133	58	71	72	96	24	0
1	70353067	70354104	.	2	+	21	6	96	130	185	116	96	150	139	54	5
1	70384054	70384515	.	1	+	15	2	19	30	54	33	40	33	32	14	2
1	70394321	70395643	.	3	+	50	38	366	1050	1447	325	259	484	686	152	24
1	70436342	70437534	.	3	+	25	19	404	836	911	288	258	388	419	111	6
1	70449935	70450318	.	1	+	4	5	6	24	35	29	40	40	24	17	1
1	70464259	70464616	.	1	+	5	0	10	15	14	29	27	30	18	8	4
1	70485548	70486867	.	2	+	27	4	22	86	118	108	82	88	83	27	4
1	70500480	70500957	.	1	+	3	2	12	15	32	39	36	27	29	8	0
1	70501360	70501841	.	1	+	2	10	19	27	33	39	48	28	29	17	5
1	70511693	70512834	.	2	+	11	16	76	105	136	118	84	98	108	32	6
1	70527080	70528207	.	1	+	16	2	144	278	356	88	86	135	121	33	0
1	70532575	70533026	.	1	+	6	4	33	47	74	64	51	66	76	13	0
1	70534971	70535530	.	1	+	7	4	69	116	160	112	73	71	137	24	4
1	70542521	70543317	.	2	+	22	17	93	173	294	156	135	210	175	30	12
1	70552556	70553942	.	3	+	46	12	241	428	656	230	161	336	378	76	25
1	70561587	70561821	.	1	+	9	5	7	16	21	14	30	30	14	25	6
1	70626998	70628195	.	3	+	55	21	230	623	642	223	198	353	336	79	10
1	70654504	70655621	.	3	+	25	28	291	767	1040	211	198	379	601	102	26
1	70731249	70732595	.	3	+	43	35	439	1057	1206	384	285	507	657	93	24
1	70782020	70783194	.	3	+	63	50	546	1247	1240	429	310	586	874	128	21
1	70788068	70788757	.	1	+	8	5	30	65	76	69	48	58	38	21	5
1	70832940	70834015	.	3	+	48	51	670	1670	2036	478	358	691	1002	156	33
1	70864952	70865996	.	2	+	17	6	223	502	379	169	139	281	227	42	6
1	70871762	70872482	.	2	+	8	6	61	129	87	39	51	32	38	35	13
1	70879236	70881100	.	3	+	29	21	275	527	455	283	233	423	408	72	8
1	70890044	70891463	.	3	+	36	23	202	480	476	209	133	260	240	79	16
1	70897041	70898111	.	3	+	14	14	118	248	194	117	115	152	155	42	4
1	70910250	70911402	.	2	+	13	10	108	162	266	115	100	148	169	29	8
1	70960285	70961589	.	3	+	55	26	350	888	989	271	206	329	453	86	18
1	70979802	70980254	.	1	+	2	5	22	65	47	16	16	19	19	8	0
1	70990036	70991304	.	3	+	46	35	420	1063	1169	313	280	418	655	127	30
1	71003611	71004443	.	2	+	8	5	38	145	97	51	58	69	49	17	3
1	71009230	71009733	.	2	+	6	3	37	107	126	46	58	67	87	15	6
1	71027805	71028404	.	1	+	0	2	27	40	51	15	24	20	30	4	1
1	71084857	71085814	.	3	+	54	25	366	824	988	275	249	398	454	98	24
1	71139690	71140612	.	3	+	35	29	478	1063	1127	356	275	498	595	101	10
1	71146142	71146901	.	1	+	16	16	25	48	88	85	75	78	76	23	0
1	71174775	71175909	.	3	+	38	37	93	138	226	149	109	151	163	69	22
1	71197089	71197427	.	1	+	4	10	13	28	30	37	38	29	32	5	4
1	71227926	71228296	.	1	+	7	0	15	32	60	53	66	53	28	15	2
1	71433078	71433845	.	2	+	14	2	45	89	121	64	63	67	68	16	5
1	71513051	71514314	.	3	+	53	52	451	1274	1591	304	240	466	612	122	24
1	71571895	71572765	.	1	+	5	11	41	55	99	62	65	69	60	23	2
1	71579413	71579735	.	1	+	12	3	20	25	44	41	46	25	30	8	6
1	71584875	71585743	.	2	+	22	9	118	226	186	123	89	157	153	13	0
1	71618335	71619346	.	2	+	14	8	61	105	129	75	75	97	77	21	7
1	71638531	71639316	.	1	+	15	13	20	21	44	71	62	55	40	15	2
1	71677487	71678649	.	2	+	12	6	32	49	94	120	90	82	78	14	8
1	71685243	71685772	.	1	+	8	4	15	30	52	48	64	42	51	5	2
1	71737621	71739263	.	3	+	44	40	431	1774	2684	448	502	1051	1609	161	17
1	71748258	71748595	.	1	+	8	7	12	29	30	32	48	34	31	11	3
1	71756606	71757073	.	1	+	10	9	19	74	104	35	42	66	38	18	4
1	71775277	71775705	.	1	+	5	0	26	44	65	34	49	47	34	11	2
1	71804580	71805111	.	1	+	4	3	11	32	44	47	35	54	23	19	2
1	71839735	71840605	.	3	+	37	20	332	790	1146	262	227	354	559	100	12
1	71860507	71861131	.	1	+	4	0	33	45	70	20	16	23	17	5	1
1	71889109	71890791	.	3	+	146	98	964	2432	3107	710	518	1206	1709	254	68
1	71961469	71961997	.	2	+	9	6	49	69	56	44	60	59	67	28	6
1	71993475	71994209	.	2	+	10	7	38	74	74	87	55	73	85	14	6
1	72057850	72059314	.	3	+	52	48	575	1215	1421	456	338	696	939	121	32
1	72067546	72068893	.	2	+	46	34	138	218	335	163	139	192	224	55	16
1	72092672	72093729	.	1	+	12	8	46	122	100	73	111	101	64	31	13
1	72111288	72111646	.	1	+	17	6	11	17	23	24	39	25	31	19	0
1	72128661	72129854	.	3	+	29	24	136	232	263	103	153	175	151	55	10
1	72151557	72152696	.	2	+	8	16	87	162	129	98	77	84	75	26	6
1	72160902	72161400	.	1	+	11	4	23	50	45	18	21	41	31	10	2
1	72167869	72168706	.	2	+	13	8	96	188	192	79	59	98	89	19	10
1	72181661	72182145	.	1	+	15	4	13	36	41	58	47	47	60	27	9
1	72186488	72187227	.	1	+	14	8	34	87	84	56	65	68	32	14	0
1	72197180	72197995	.	1	+	10	11	38	68	64	66	63	49	56	24	9
1	72202422	72203150	.	1	+	16	8	26	47	98	55	44	64	53	24	6
1	72208301	72209522	.	1	+	10	15	20	65	88	84	80	68	71	33	6
1	72220321	72220808	.	1	+	12	11	26	62	53	45	37	58	42	21	2
1	72230587	72230997	.	1	+	10	2	6	29	36	42	39	52	13	11	0
1	72242529	72243675	.	2	+	17	8	30	88	83	114	89	108	94	39	8
1	72249924	72250889	.	2	+	10	14	34	75	97	90	70	93	79	33	5
1	72269147	72269675	.	1	+	16	4	30	39	42	34	41	25	31	13	4
1	72314383	72315255	.	2	+	22	21	66	99	122	106	125	164	184	35	11
1	72316630	72317212	.	2	+	27	15	38	125	114	70	82	88	98	25	12
1	72340822	72341127	.	1	+	8	11	10	30	26	29	24	26	24	43	6
1	72388982	72389603	.	1	+	7	2	13	24	46	53	42	36	42	8	0
1	72439577	72440067	.	1	+	10	6	19	21	37	50	55	52	46	25	2
1	72503033	72503624	.	1	+	9	6	19	32	32	46	64	49	25	14	2
1	72522766	72523628	.	2	+	6	11	23	55	60	62	54	44	66	23	6
1	72532004	72532418	.	1	+	5	4	24	21	26	45	51	38	43	5	1
1	72551348	72552020	.	2	+	18	8	50	89	108	64	61	75	58	28	3
1	72598650	72599088	.	1	+	23	9	26	101	76	47	52	116	119	44	10
1	72599260	72599868	.	2	+	15	9	20	95	83	62	51	78	83	29	0
1	72600269	72601190	.	2	+	30	13	204	329	512	151	139	194	199	46	4
1	72613918	72615100	.	3	+	33	26	463	962	1237	264	266	458	684	110	19
1	72642907	72643304	.	1	+	2	2	6	21	18	51	33	32	21	6	5
1	72651110	72652175	.	2	+	24	9	51	84	107	81	103	102	83	26	6
1	72669542	72670109	.	1	+	13	12	44	57	112	53	37	63	57	6	4
1	72689819	72690491	.	1	+	19	0	54	146	117	30	51	70	51	26	14
1	72696784	72697392	.	1	+	6	3	72	204	212	73	56	57	73	16	6
1	72702369	72703336	.	1	+	15	4	65	131	139	88	52	85	86	41	6
1	72730113	72730874	.	2	+	13	11	32	61	70	53	69	67	68	24	3
1	72786152	72787282	.	3	+	52	30	348	1013	1156	262	232	441	500	87	23
1	72798861	72799503	.	1	+	8	0	42	89	128	44	37	56	70	14	6
1	72872804	72874164	.	3	+	38	25	95	121	239	145	116	171	151	50	12
1	72882447	72883144	.	1	+	17	5	23	46	76	70	62	53	57	16	2
1	72930042	72930945	.	1	+	14	5	49	104	116	85	64	52	98	17	8
1	72934991	72935608	.	1	+	18	0	17	47	48	57	70	66	55	14	2
1	72944840	72945596	.	1	+	9	18	131	228	378	115	101	151	164	52	14
1	72953108	72953670	.	1	+	4	2	30	62	76	57	47	56	43	11	4
1	72954240	72954861	.	1	+	9	8	21	72	71	37	54	49	40	11	3
1	72979690	72980141	.	1	+	4	8	22	20	34	79	62	96	135	16	5
1	73007775	73008143	.	1	+	4	5	3	25	29	42	32	35	21	2	2
1	73039629	73040364	.	1	+	8	8	23	61	78	64	50	32	52	21	2
1	73058505	73058847	.	1	+	7	2	13	8	26	27	50	39	16	9	1
1	73089360	73089962	.	1	+	8	7	11	46	65	47	38	43	32	13	4
1	73094965	73095349	.	1	+	20	12	91	268	268	100	66	102	135	52	4
1	73098844	73099361	.	2	+	20	12	154	435	420	138	105	196	288	68	7
1	73101641	73102511	.	3	+	49	48	333	1019	1384	264	222	456	798	203	33
1	73129820	73130160	.	1	+	4	6	20	53	51	40	37	63	40	16	7
1	73134254	73135039	.	1	+	15	11	33	59	82	99	78	81	92	30	6
1	73164400	73165023	.	1	+	22	8	29	63	53	56	71	57	75	31	5
1	73194932	73196858	.	2	+	47	29	157	402	315	205	162	256	208	72	16
1	73207953	73208334	.	1	+	4	8	9	30	30	39	18	38	28	16	0
1	73227614	73227859	.	1	+	21	13	14	33	21	26	45	24	18	16	6
1	73318507	73318991	.	1	+	13	9	12	24	46	36	46	49	16	15	4
1	73333435	73333840	.	1	+	15	4	9	15	26	32	26	30	30	5	4
1	73358909	73359891	.	2	+	22	18	83	156	220	135	79	136	111	67	13
1	73372201	73373335	.	2	+	15	8	38	78	107	89	77	110	82	22	5
1	73412628	73413172	.	1	+	4	10	27	37	58	88	85	67	106	27	12
1	73436829	73437468	.	1	+	27	15	43	77	121	51	59	53	77	30	8
1	73469614	73470577	.	1	+	8	11	29	53	81	74	89	72	88	12	8
1	73533155	73534194	.	2	+	14	16	86	132	225	45	76	130	113	28	8
1	73586713	73587653	.	3	+	49	35	315	733	755	226	223	455	505	97	14
1	73592671	73593190	.	1	+	6	3	6	32	25	48	27	47	34	14	0
1	73602636	73603483	.	2	+	10	0	43	77	71	42	52	79	90	15	2
1	73658203	73659528	.	2	+	25	1	54	183	159	104	78	115	109	26	12
1	73777868	73778579	.	1	+	14	5	19	66	49	54	39	33	38	9	4
1	73810953	73811304	.	1	+	9	3	7	9	14	26	25	27	18	9	0
1	73831859	73832336	.	1	+	12	1	11	43	71	45	30	47	33	7	6
1	73887440	73887902	.	1	+	1	7	25	29	27	36	24	29	58	18	8
1	73952160	73952943	.	1	+	10	10	24	41	55	41	41	28	34	11	0
1	74041321	74041818	.	1	+	9	2	8	23	36	60	41	21	38	8	3
1	74113795	74114206	.	1	+	8	3	4	12	17	36	44	36	24	13	2
1	74121260	74121589	.	1	+	10	2	7	23	31	42	17	25	28	6	0
1	74133422	74134107	.	1	+	11	10	21	49	47	58	42	56	37	16	0
1	74143600	74144152	.	1	+	8	4	13	33	61	37	28	37	26	9	11
1	74152623	74153051	.	1	+	9	1	11	16	41	40	27	20	21	6	2
1	74193031	74193359	.	1	+	7	0	11	20	24	28	31	27	16	2	3
1	74194904	74195308	.	1	+	0	1	10	13	25	39	23	36	30	9	2
1	74237462	74239011	.	3	+	77	32	133	248	287	132	142	183	109	88	29
1	74271436	74271870	.	1	+	6	10	12	31	34	43	24	32	32	4	1
1	74283931	74284314	.	1	+	5	8	14	21	29	27	35	47	39	10	0
1	74288407	74289004	.	1	+	11	5	20	32	44	41	40	70	60	14	5
1	74294098	74294675	.	1	+	11	3	23	55	54	66	61	54	74	18	8
1	74330675	74331643	.	1	+	23	14	21	33	55	76	67	106	47	23	8
1	74333213	74333796	.	1	+	8	3	32	29	38	53	59	56	31	12	2
1	74346582	74347113	.	1	+	2	5	18	51	37	44	48	49	40	18	5
1	74389502	74390743	.	2	+	12	15	51	52	103	89	83	80	77	22	4
1	74450370	74450869	.	1	+	14	2	12	27	47	24	41	42	24	4	1
1	74511608	74512258	.	1	+	8	9	18	44	50	61	36	40	42	10	3
1	74543672	74544154	.	1	+	7	4	31	30	45	18	37	21	9	2	2
1	74555888	74556675	.	1	+	13	7	30	43	38	47	59	69	50	25	6
1	74567144	74567702	.	1	+	8	2	10	33	49	28	27	27	35	15	0
1	74577211	74577820	.	2	+	7	5	23	69	53	70	39	44	47	14	11
1	74585499	74585975	.	1	+	5	1	17	46	48	26	24	23	24	10	8
1	74612519	74613241	.	1	+	19	13	34	59	57	50	59	73	72	43	8
1	74625743	74626456	.	1	+	24	3	23	72	79	68	68	84	48	30	4
1	74667263	74668122	.	1	+	5	8	26	40	49	61	53	55	67	15	3
1	74680783	74682235	.	2	+	48	26	75	131	179	130	80	138	142	36	11
1	74704274	74704507	.	1	+	6	5	8	23	14	26	28	16	19	12	6
1	74735974	74736820	.	1	+	18	8	26	54	39	73	68	96	48	16	6
1	74752013	74753237	.	3	+	44	29	40	99	90	117	108	105	62	61	17
1	74846759	74847192	.	1	+	6	7	28	37	45	27	42	43	34	7	2
1	74897296	74897681	.	1	+	8	0	12	20	26	38	35	32	23	7	3
1	75177596	75177929	.	1	+	2	1	10	23	30	29	32	16	26	15	0
1	75337039	75337491	.	1	+	8	8	25	41	30	46	25	27	22	2	0
1	75497709	75498209	.	1	+	5	0	12	27	42	17	21	22	16	6	2
1	75515236	75515579	.	1	+	5	5	14	24	24	35	30	35	27	12	5
1	75534485	75534820	.	1	+	11	2	11	21	42	32	27	24	27	10	3
1	75613349	75613886	.	1	+	8	6	24	30	37	43	48	35	32	12	4
1	75645440	75645855	.	1	+	6	3	13	24	32	41	39	35	40	9	0
1	75666846	75667255	.	1	+	7	2	5	16	20	23	31	26	28	8	0
1	75684760	75685192	.	1	+	15	5	23	72	64	33	22	74	41	8	7
1	75688278	75689102	.	2	+	9	10	38	59	94	53	53	74	84	22	4
1	75698915	75699613	.	1	+	2	9	27	91	90	30	25	30	24	10	4
1	75705927	75706535	.	2	+	18	7	23	61	81	34	53	53	65	9	6
1	75709461	75711031	.	2	+	26	15	71	138	162	100	82	143	112	55	4
1	75717939	75718430	.	1	+	18	7	11	40	38	24	18	29	8	26	8
1	75719540	75720162	.	1	+	14	2	43	34	70	28	18	26	50	14	2
1	75724621	75725629	.	1	+	4	0	63	152	183	47	62	71	42	21	4
1	75729912	75730756	.	1	+	4	0	76	124	297	40	34	42	40	11	2
1	75734896	75735992	.	1	+	7	3	63	156	209	52	30	64	71	16	4
1	75746044	75746827	.	1	+	11	7	27	48	72	27	58	60	39	15	2
1	75755628	75756439	.	1	+	10	3	30	63	86	41	37	55	63	9	0
1	75761317	75763442	.	3	+	33	20	103	263	265	162	117	257	216	54	10
1	75777774	75779640	.	3	+	84	54	277	735	786	276	243	588	548	148	22
1	75834283	75834805	.	1	+	16	2	17	47	24	40	34	83	69	14	4
1	75845182	75846179	.	3	+	37	14	243	567	336	335	294	890	672	64	10
1	75935827	75936266	.	1	+	8	3	12	26	48	6	23	30	21	4	0
1	75937041	75937548	.	1	+	5	1	12	32	59	23	27	35	27	10	2
1	76025210	76025929	.	1	+	4	6	29	65	78	22	44	54	50	13	5
1	76058009	76059920	.	1	+	16	14	71	150	165	92	75	137	118	27	6
1	76136577	76137101	.	1	+	3	5	16	32	43	18	22	20	22	8	1
1	76178669	76179423	.	1	+	8	4	27	51	51	38	39	45	37	10	5
1	76191395	76192248	.	2	+	7	12	36	79	90	52	62	106	89	28	3
1	76197509	76198063	.	1	+	7	0	23	46	59	47	51	35	50	12	2
1	76253559	76253897	.	1	+	2	4	6	16	21	26	29	26	20	8	2
1	76270911	76271369	.	1	+	4	1	5	15	34	40	33	34	45	20	2
1	76374743	76375614	.	2	+	8	13	42	67	65	47	54	62	45	16	4
1	76431235	76431617	.	1	+	6	3	14	33	19	25	32	20	34	4	0
1	76448952	76449476	.	1	+	4	4	16	61	51	23	35	45	21	7	2
1	76501448	76502953	.	3	+	138	118	484	1076	1217	541	388	964	1095	236	68
1	76507927	76508318	.	1	+	4	3	11	25	35	24	24	32	38	10	5
1	76739442	76740309	.	1	+	17	3	13	43	62	69	56	72	58	14	2
1	76751315	76751649	.	1	+	0	1	12	23	19	23	24	33	27	6	0
1	76761394	76762679	.	3	+	47	21	33	110	105	111	106	117	68	56	30
1	76845884	76846481	.	1	+	5	5	25	40	43	31	21	39	28	13	10
1	76850651	76851932	.	1	+	10	7	38	80	86	123	81	87	67	19	8
1	76883471	76883942	.	1	+	9	7	8	30	27	33	30	39	33	11	0
1	76910888	76911890	.	3	+	47	45	14	69	92	133	108	124	69	75	19
1	76934589	76935134	.	1	+	9	6	24	35	31	40	27	90	92	19	8
1	77055982	77056361	.	1	+	6	3	9	23	30	26	37	39	25	18	0
1	77062181	77062794	.	1	+	12	1	23	36	67	35	26	28	26	9	3
1	77064831	77065174	.	1	+	14	3	6	31	22	46	20	20	25	24	0
1	77074178	77074623	.	2	+	20	17	32	50	66	52	29	58	58	32	4
1	77079589	77079920	.	1	+	4	4	18	15	44	28	28	41	34	6	0
1	77086398	77086854	.	1	+	12	6	23	37	46	36	24	48	25	5	1
1	77100542	77101370	.	2	+	15	12	21	64	62	67	49	68	59	16	4
1	77151826	77152278	.	1	+	7	6	9	21	29	23	41	33	37	12	6
1	77198810	77199403	.	1	+	13	1	21	36	48	39	18	44	40	17	6
1	77206215	77206681	.	1	+	10	1	12	24	35	46	39	27	29	8	1
1	77237435	77237877	.	1	+	8	1	14	36	22	52	39	37	35	15	1
1	77360740	77361219	.	1	+	5	1	9	27	36	40	49	37	32	17	2
1	77367394	77367821	.	1	+	5	4	4	30	23	40	32	41	19	10	4
1	77428736	77429639	.	1	+	8	5	25	43	74	61	45	53	66	11	6
1	77490303	77490919	.	1	+	13	8	28	37	34	61	35	38	40	6	2
1	77564773	77565278	.	1	+	3	5	22	28	34	25	35	38	41	9	2
1	77575795	77576337	.	1	+	1	2	12	34	27	31	32	32	45	11	0
1	77646937	77647749	.	2	+	10	11	32	62	88	57	46	68	70	12	6
1	77662727	77663516	.	1	+	14	7	16	32	53	60	56	87	52	8	0
1	77673834	77674980	.	1	+	18	6	39	44	86	66	68	53	57	23	5
1	77675454	77675893	.	1	+	4	4	22	56	34	34	21	30	15	6	1
1	77719060	77720029	.	3	+	27	17	194	344	423	142	108	298	291	34	20
1	77760082	77760349	.	1	+	15	4	9	11	20	12	15	13	12	21	3
1	77819321	77819996	.	2	+	18	2	42	91	90	52	56	94	78	27	4
1	77846149	77846946	.	1	+	7	10	23	68	74	45	49	53	34	7	3
1	77855251	77855755	.	1	+	5	4	13	25	33	35	42	38	35	8	2
1	77863687	77865339	.	1	+	29	15	42	58	93	121	116	121	98	22	4
1	77914662	77915829	.	3	+	21	19	224	441	391	176	148	234	188	57	3
1	77932842	77933508	.	1	+	11	7	36	35	84	50	43	28	28	14	4
1	77966892	77967801	.	1	+	14	13	14	36	48	80	73	69	61	18	4
1	78032319	78032834	.	1	+	13	2	20	21	38	36	31	46	31	9	2
1	78087275	78088798	.	3	+	53	29	81	127	177	142	121	162	139	144	16
1	78281602	78282020	.	1	+	13	6	20	27	23	38	35	41	26	8	5
1	78289799	78290180	.	1	+	6	4	16	30	27	38	28	41	34	6	7
1	78364342	78365259	.	1	+	13	4	32	49	117	56	55	50	47	23	4
1	78377202	78377706	.	1	+	8	3	19	44	48	40	34	34	35	9	5
1	78394315	78394824	.	1	+	4	2	3	25	48	48	32	54	49	10	4
1	78441130	78441699	.	1	+	10	3	26	44	59	42	31	53	18	13	2
1	78454464	78455038	.	1	+	7	8	15	18	22	29	26	46	28	13	1
1	78509275	78509630	.	1	+	9	3	9	22	31	38	32	27	22	7	0
1	78545932	78546684	.	1	+	5	10	9	43	58	50	66	55	42	9	3
1	78566999	78567834	.	2	+	10	0	36	48	77	70	52	71	70	18	6
1	78600705	78601142	.	1	+	4	3	12	29	22	40	35	32	30	8	2
1	78631139	78631875	.	1	+	15	4	65	120	155	72	45	65	63	23	7
1	78661000	78661607	.	1	+	11	8	20	30	38	39	42	56	42	13	3
1	78701497	78702114	.	2	+	6	2	22	69	62	60	53	50	35	10	4
1	78708683	78709390	.	1	+	11	5	29	45	50	48	57	58	32	12	6
1	78721846	78722369	.	1	+	11	4	20	38	32	86	74	164	127	12	2
1	78735951	78736868	.	2	+	19	4	93	124	192	78	43	92	64	18	4
1	78772728	78773758	.	2	+	8	10	153	266	228	141	87	156	153	37	6
1	78822579	78823100	.	1	+	13	0	15	27	34	50	57	44	52	14	4
1	78829730	78830285	.	1	+	8	0	8	29	43	58	41	62	41	12	3
1	78840404	78841199	.	2	+	8	8	65	112	107	77	71	85	48	14	1
1	78865254	78865838	.	2	+	5	3	59	92	118	84	60	97	39	23	4
1	78877850	78879346	.	2	+	23	16	72	90	150	129	96	157	98	47	8
1	78884160	78884739	.	1	+	6	3	12	26	32	36	37	35	27	20	4
1	78895554	78896170	.	1	+	15	3	33	51	76	32	36	60	43	13	10
1	78900891	78902266	.	3	+	82	48	245	631	725	228	196	255	323	152	34
1	78963359	78964034	.	1	+	17	9	21	51	44	35	47	46	59	14	0
1	78999003	78999998	.	1	+	31	5	54	83	129	66	70	56	52	57	12
1	79034369	79034616	.	1	+	8	7	17	29	29	20	26	25	23	32	5
1	79037417	79037988	.	1	+	13	5	17	44	39	66	60	90	58	23	2
1	79042238	79043291	.	2	+	17	6	122	286	271	89	96	140	112	41	3
1	79048826	79049992	.	1	+	14	8	75	138	135	66	82	110	158	31	6
1	79058403	79059837	.	1	+	20	12	66	133	202	79	78	87	88	37	16
1	79066797	79067295	.	1	+	10	2	12	72	54	35	31	47	17	14	4
1	79106312	79106758	.	1	+	5	2	12	49	38	32	36	31	23	8	0
1	79114270	79115229	.	2	+	21	13	72	131	125	107	98	111	135	34	13
1	79122270	79122799	.	2	+	15	5	36	111	92	61	53	77	54	29	2
1	79124854	79125674	.	2	+	7	2	55	128	126	79	63	82	76	16	4
1	79131629	79132547	.	1	+	10	7	61	99	139	44	53	52	43	20	7
1	79137220	79137714	.	1	+	2	10	17	28	37	44	38	39	33	7	1
1	79199096	79199480	.	1	+	10	3	6	34	22	49	32	40	40	9	2
1	79232328	79233448	.	3	+	31	20	140	302	235	128	135	272	167	39	14
1	79266398	79266758	.	1	+	12	5	18	26	37	30	39	25	27	6	0
1	79294067	79294995	.	3	+	41	34	429	801	988	236	179	331	465	140	24
1	79298105	79299492	.	2	+	42	13	254	532	519	243	156	357	331	123	21
1	79300436	79301824	.	3	+	48	31	332	766	860	296	281	492	563	145	38
1	79325447	79326857	.	2	+	40	19	50	123	193	113	113	153	150	43	16
1	79409369	79409696	.	1	+	3	4	8	18	24	24	32	29	23	10	0
1	79409855	79410367	.	1	+	6	8	25	38	44	18	29	38	29	18	2
1	79419218	79419612	.	1	+	10	1	9	19	19	34	32	34	32	9	2
1	79543188	79543650	.	1	+	5	10	33	37	74	50	35	58	75	19	0
1	79620404	79621834	.	3	+	37	20	130	288	321	146	154	215	195	41	8
1	79628793	79630013	.	2	+	12	10	65	134	206	163	95	215	218	22	7
1	79677237	79678066	.	1	+	10	11	49	91	112	60	74	77	64	31	10
1	79724466	79725017	.	1	+	12	3	13	50	63	60	49	59	29	4	0
1	79768907	79769605	.	1	+	17	4	51	70	124	63	67	63	66	17	11
1	79883101	79884125	.	2	+	19	5	45	88	94	84	107	96	79	14	8
1	79889119	79889783	.	1	+	5	10	37	64	85	52	73	75	55	14	3
1	79913363	79914059	.	2	+	9	1	48	139	149	65	51	73	71	22	1
1	79920315	79922066	.	2	+	25	15	116	233	232	179	142	192	204	48	11
1	79926450	79926780	.	1	+	4	0	38	51	65	45	38	23	70	5	2
1	79929671	79930232	.	2	+	15	2	58	84	187	48	56	64	102	11	2
1	79962556	79964068	.	3	+	27	15	201	334	410	222	193	326	360	51	10
1	79983264	79984246	.	2	+	15	14	125	204	237	111	102	144	150	31	10
1	79990777	79992346	.	3	+	38	35	105	217	212	120	119	142	155	70	23
1	80018418	80020474	.	3	+	88	50	550	1131	1174	562	431	807	684	193	55
1	80059521	80059895	.	1	+	7	4	10	32	38	40	38	32	26	0	1
1	80087680	80088632	.	2	+	3	3	85	264	193	86	63	84	91	20	4
1	80095328	80095757	.	1	+	11	2	7	30	42	52	43	45	36	18	4
1	80100736	80101404	.	1	+	13	15	97	177	188	85	51	142	149	20	0
1	80114617	80114913	.	1	+	3	15	24	84	71	46	23	45	38	30	9
1	80115966	80116784	.	1	+	14	9	34	81	70	75	54	79	81	40	4
1	80127689	80128711	.	3	+	53	30	386	825	1026	324	259	586	546	141	39
1	80147157	80148702	.	3	+	64	32	762	1478	2308	479	383	781	810	155	25
1	80200953	80201402	.	1	+	8	4	8	19	39	33	25	42	39	12	4
1	80319117	80320052	.	3	+	57	71	943	2054	2304	560	429	1230	1434	202	45
1	80322743	80323685	.	3	+	28	32	266	613	532	177	129	295	344	61	19
1	80328658	80329053	.	1	+	6	2	3	15	30	21	32	32	29	8	1
1	80350596	80351631	.	3	+	27	9	61	99	138	66	52	83	59	27	14
1	80358094	80358451	.	1	+	4	2	6	18	32	58	23	41	35	7	2
1	80379911	80380385	.	1	+	12	4	15	41	56	48	26	42	26	20	6
1	80395243	80395750	.	1	+	12	2	18	32	49	33	32	44	27	10	2
1	80408438	80409158	.	1	+	12	15	19	50	59	53	56	51	58	13	5
1	80474352	80474711	.	1	+	16	0	10	22	32	39	45	33	22	5	4
1	80494903	80495455	.	1	+	6	4	17	55	48	32	50	57	31	5	6
1	80504937	80505417	.	1	+	10	2	11	29	31	48	28	40	29	14	2
1	80515026	80515740	.	1	+	11	8	17	35	40	43	51	54	39	23	2
1	80528783	80529206	.	1	+	7	4	8	22	30	51	47	51	29	14	8
1	80547996	80548708	.	2	+	13	11	43	47	98	75	90	91	99	55	13
1	80595358	80596106	.	1	+	8	1	19	56	52	54	39	33	29	14	5
1	80628052	80628377	.	1	+	3	0	9	15	21	26	36	32	26	3	0
1	80669102	80670163	.	1	+	12	4	85	117	100	93	79	82	56	14	4
1	80674670	80675638	.	2	+	4	12	54	102	127	128	66	107	99	53	8
1	80691732	80692743	.	1	+	8	12	13	59	56	72	76	76	71	17	4
1	80708392	80709246	.	2	+	16	9	36	56	78	91	68	91	40	24	6
1	80780616	80780999	.	1	+	5	5	6	12	42	28	32	47	17	8	2
1	80807831	80809089	.	3	+	64	57	299	717	814	226	266	391	483	180	34
1	80828708	80829599	.	2	+	11	19	136	258	228	210	160	236	224	30	4
1	80836337	80837587	.	2	+	16	16	80	123	127	104	98	126	82	38	8
1	80853072	80853414	.	1	+	2	4	7	29	41	35	23	16	25	14	2
1	80853617	80854076	.	1	+	7	6	24	39	45	26	39	27	37	8	0
1	80893812	80894734	.	1	+	19	8	32	43	55	80	50	66	64	6	2
1	80923941	80924453	.	1	+	13	4	38	83	82	38	32	58	55	19	4
1	80928869	80929338	.	2	+	10	5	50	70	104	46	41	52	58	18	6
1	80938578	80939000	.	1	+	2	6	17	65	29	38	45	43	34	17	2
1	80941478	80941934	.	1	+	3	4	48	113	72	53	45	59	60	7	7
1	80945988	80947201	.	2	+	43	12	148	311	240	90	78	67	109	21	11
1	80962720	80964127	.	3	+	63	55	843	1964	2100	582	413	934	1223	150	28
1	81080180	81081460	.	2	+	32	23	89	202	261	137	132	189	167	87	9
1	81081961	81082381	.	1	+	9	2	13	67	59	39	37	48	41	23	0
1	81180093	81180658	.	1	+	9	5	18	41	47	61	51	64	57	12	0
1	81194145	81194537	.	1	+	3	3	13	20	24	41	47	39	38	2	5
1	81228775	81229649	.	2	+	18	13	55	110	135	99	91	108	128	21	11
1	81241796	81242120	.	1	+	4	9	8	21	26	32	20	36	28	15	0
1	81242246	81243014	.	1	+	7	8	30	71	71	76	62	64	30	27	2
1	81250995	81251690	.	1	+	8	3	20	38	46	31	59	72	47	6	10
1	81292452	81293549	.	3	+	88	48	692	1466	1716	502	355	956	1233	178	43
1	81299075	81299416	.	1	+	2	2	14	39	34	37	21	37	46	5	4
1	81363570	81364362	.	3	+	29	25	163	356	401	144	128	211	251	58	18
1	81469763	81470782	.	3	+	20	3	101	243	254	121	105	198	124	43	13
1	81478256	81478908	.	1	+	8	7	22	55	113	46	33	47	53	23	11
1	81497590	81498797	.	2	+	26	12	64	115	215	64	82	50	72	31	4
1	81514478	81515167	.	1	+	7	7	30	81	79	56	48	57	55	15	3
1	81532833	81533762	.	3	+	27	21	146	273	302	162	110	223	180	76	10
1	81547727	81548961	.	3	+	57	35	216	404	556	233	149	256	266	103	12
1	81663667	81664562	.	3	+	35	18	35	85	105	107	76	86	85	44	15
1	81770574	81770922	.	1	+	6	7	8	30	25	43	22	37	25	8	0
1	81796992	81797730	.	1	+	16	2	34	66	71	48	62	46	38	21	6
1	81799076	81799783	.	1	+	14	7	44	53	84	122	90	152	142	31	12
1	81805293	81806285	.	2	+	32	17	36	84	79	84	69	74	83	30	8
1	81869760	81870101	.	1	+	2	0	6	27	14	28	33	16	36	2	0
1	81916977	81917400	.	1	+	2	5	12	21	30	37	34	33	29	7	1
1	81983759	81984188	.	1	+	8	6	13	20	34	31	44	40	31	19	6
1	82092324	82093339	.	3	+	35	20	223	504	593	186	143	312	333	87	24
1	82100641	82102024	.	2	+	17	8	83	164	184	134	113	148	172	37	4
1	82107693	82108195	.	1	+	6	2	5	38	35	58	34	53	48	2	3
1	82123001	82124412	.	2	+	28	2	81	173	223	156	147	241	177	36	14
1	82142780	82143336	.	1	+	12	5	29	58	60	70	83	92	72	16	8
1	82183582	82184812	.	3	+	36	28	200	458	470	217	162	303	244	76	14
1	82210055	82211143	.	1	+	26	16	50	111	75	116	84	103	88	49	6
1	82315755	82316802	.	3	+	68	60	638	1557	2133	511	320	959	1405	177	26
1	82325557	82326519	.	2	+	9	13	52	113	116	60	90	138	100	48	12
1	82356092	82356823	.	2	+	5	10	52	79	110	75	58	78	63	21	4
1	82361099	82361526	.	1	+	8	15	26	60	67	39	55	69	63	12	11
1	82366368	82366769	.	1	+	7	8	12	41	34	30	35	45	43	8	8
1	82386231	82387432	.	1	+	16	16	26	82	79	99	98	131	77	37	8
1	82418857	82419305	.	1	+	5	4	21	54	52	22	36	34	25	12	2
1	82421235	82422102	.	3	+	33	12	68	78	132	86	82	124	103	34	9
1	82436749	82437196	.	1	+	6	4	17	30	29	43	48	50	42	3	1
1	82509568	82510723	.	3	+	68	50	470	1112	1327	398	273	648	880	142	26
1	82511337	82511827	.	1	+	23	17	101	261	381	104	75	131	167	54	14
1	82519388	82519938	.	1	+	14	8	29	48	50	66	49	72	71	15	8
1	82526151	82527524	.	1	+	39	17	63	169	205	146	144	142	139	72	12
1	82534210	82535263	.	3	+	42	27	374	1010	1128	318	188	445	567	109	21
1	82553362	82554763	.	3	+	77	38	350	1062	1235	337	259	469	758	150	26
1	82568997	82570085	.	3	+	49	22	280	783	934	277	237	447	636	90	29
1	82588784	82589424	.	1	+	14	6	36	67	66	57	59	48	49	20	10
1	82596682	82597194	.	1	+	5	2	80	193	228	38	51	77	104	26	6
1	82597732	82599588	.	2	+	47	30	172	341	376	177	175	251	319	79	19
1	82606372	82608308	.	3	+	53	60	613	1229	1679	425	374	732	919	135	24
1	82625270	82626557	.	2	+	29	14	106	242	283	149	136	203	200	50	10
1	82643675	82644455	.	1	+	8	7	31	75	61	64	81	74	75	17	2
1	82650605	82651733	.	3	+	46	39	472	1262	1367	401	353	767	990	136	24
1	82661476	82662572	.	3	+	39	39	532	1317	1554	426	296	743	1091	130	25
1	82679287	82681088	.	2	+	45	26	225	677	752	252	141	306	497	105	22
1	82685464	82686504	.	1	+	23	4	33	48	77	83	75	77	81	29	2
1	82693882	82695010	.	3	+	37	15	335	836	910	266	217	449	520	85	6
1	82705973	82706858	.	2	+	12	5	57	84	94	69	75	81	82	23	2
1	82715233	82715614	.	1	+	12	4	10	36	31	40	52	24	31	4	4
1	82744966	82745302	.	1	+	5	4	18	28	30	35	25	26	32	9	3
1	82792652	82793333	.	2	+	14	0	28	45	46	70	48	55	39	21	1
1	82810520	82811546	.	3	+	33	24	54	104	201	73	91	112	94	72	18
1	82823044	82823757	.	1	+	7	2	22	33	40	44	36	55	56	13	3
1	82833165	82833672	.	1	+	7	6	16	20	50	48	49	44	30	11	2
1	82855693	82856301	.	1	+	14	0	22	39	59	34	34	49	37	6	0
1	82890810	82891378	.	1	+	6	7	16	35	36	41	58	47	50	21	3
1	82913008	82914054	.	1	+	16	12	38	67	73	90	141	115	92	14	2
1	82919300	82920856	.	2	+	27	16	65	107	179	124	110	152	135	37	11
1	82931233	82932176	.	3	+	42	20	293	645	709	200	214	348	423	71	14
1	82987583	82988887	.	3	+	53	37	386	746	968	366	268	570	581	116	26
1	83038164	83038936	.	3	+	24	7	60	111	109	53	66	84	64	31	16
1	83092701	83093036	.	1	+	2	2	10	10	21	12	29	29	35	1	0
1	83104294	83105240	.	3	+	47	41	497	1320	1390	383	356	717	832	116	34
1	83167404	83168994	.	3	+	122	77	1103	2189	2719	713	586	1352	1362	316	57
1	83232316	83233416	.	3	+	17	11	95	303	202	151	115	197	172	54	11
1	83241418	83241649	.	1	+	7	6	2	14	20	15	11	14	13	11	10
1	83247439	83248045	.	1	+	5	4	10	13	58	43	27	38	49	6	6
1	83260419	83260863	.	1	+	2	1	14	19	44	22	29	32	36	6	1
1	83273753	83275605	.	2	+	27	16	46	80	145	144	164	158	113	40	8
1	83285142	83286251	.	3	+	45	35	182	369	434	188	123	235	293	102	19
1	83301344	83301981	.	1	+	14	3	15	69	73	52	54	46	29	16	6
1	83305360	83305759	.	1	+	9	8	8	15	36	33	36	31	30	18	0
1	83310430	83310792	.	1	+	4	5	17	49	69	45	49	50	45	21	2
1	83326639	83327287	.	3	+	19	15	166	365	310	103	97	217	151	61	8
1	83332202	83333801	.	3	+	10	19	196	528	760	154	137	286	326	79	14
1	83358543	83358960	.	1	+	5	6	11	27	38	45	42	43	46	12	2
1	83454471	83455158	.	2	+	14	8	63	144	117	73	73	99	88	31	11
1	83456874	83457587	.	2	+	14	10	81	162	125	92	37	68	65	31	6
1	83490095	83490743	.	2	+	16	10	53	44	73	51	40	56	29	16	11
1	83510121	83511169	.	2	+	15	7	79	246	232	60	84	104	98	25	5
1	83520124	83522176	.	3	+	60	60	240	534	562	254	203	306	264	108	34
1	83536293	83537579	.	2	+	3	11	146	286	225	94	85	92	54	19	2
1	83542813	83543262	.	1	+	9	0	20	37	44	29	22	35	17	8	8
1	83554812	83555915	.	2	+	19	12	24	84	84	75	71	80	72	28	9
1	83595247	83596038	.	1	+	10	7	17	58	57	54	43	60	73	17	5
1	83608288	83608954	.	1	+	6	0	25	91	77	39	40	49	45	21	1
1	83609935	83610349	.	1	+	5	7	9	31	31	37	47	44	44	21	4
1	83625341	83627169	.	3	+	22	22	213	446	397	295	238	425	394	65	17
1	83632505	83633137	.	2	+	14	8	54	193	126	98	99	177	150	18	14
1	83637824	83638757	.	2	+	13	13	151	320	263	193	137	226	147	8	3
1	83648302	83648989	.	1	+	0	5	25	53	65	40	21	31	21	12	0
1	83657662	83658113	.	1	+	5	4	26	46	49	29	21	38	52	5	0
1	83659653	83660242	.	1	+	7	2	13	42	50	23	28	38	37	16	0
1	83672006	83673327	.	3	+	38	22	345	896	986	274	204	389	519	104	28
1	83725068	83725466	.	1	+	0	2	14	20	31	28	36	34	28	10	0
1	83751495	83752620	.	3	+	76	42	343	1019	1157	303	201	472	485	118	30
1	83786124	83786508	.	1	+	6	8	9	24	63	23	36	44	58	25	6
1	83798977	83799885	.	2	+	10	6	87	149	113	132	110	210	184	35	8
1	83818443	83818983	.	1	+	12	4	21	36	50	28	28	27	25	10	2
1	83920471	83921777	.	3	+	105	84	766	1745	1914	598	453	1126	1200	243	29
1	83927537	83929017	.	2	+	18	6	102	320	214	151	115	264	192	39	8
1	83952455	83953985	.	3	+	22	13	100	197	309	137	119	157	179	44	11
1	83973221	83973840	.	2	+	9	4	35	57	75	46	36	49	45	14	0
1	83999765	84001263	.	2	+	22	17	65	120	155	120	99	162	140	54	8
1	84091969	84092348	.	1	+	6	2	14	17	12	40	27	24	30	0	0
1	84133239	84133759	.	1	+	7	10	10	53	47	62	39	40	55	19	11
1	84141246	84141856	.	1	+	9	7	25	60	57	39	29	40	38	4	0
1	84284622	84285330	.	1	+	7	8	18	40	46	63	52	47	36	11	5
1	84428826	84429498	.	1	+	4	9	15	24	41	49	43	49	42	14	2
1	84438857	84439189	.	1	+	21	13	16	23	20	26	29	17	27	16	1
1	84469455	84470046	.	1	+	6	4	15	29	33	43	48	42	44	14	4
1	84493105	84493351	.	1	+	6	10	6	21	17	30	3	16	13	6	8
1	84530500	84531202	.	1	+	11	6	17	48	53	25	34	32	34	2	2
1	84597724	84598284	.	1	+	15	4	14	36	53	38	18	48	29	21	3
1	84614530	84615080	.	1	+	11	9	13	56	40	36	49	29	35	17	2
1	84634200	84634691	.	1	+	2	0	24	16	35	36	38	35	28	14	4
1	84649313	84649818	.	1	+	8	5	18	31	34	27	42	40	21	17	1
1	84723679	84724068	.	1	+	13	6	8	32	17	13	9	22	21	10	4
1	84756914	84757238	.	1	+	6	2	7	14	32	39	26	28	27	4	2
1	84792489	84793385	.	1	+	16	5	33	66	83	54	66	64	42	22	2
1	84822478	84823088	.	1	+	5	5	19	26	38	63	45	43	38	4	6
1	84885996	84886400	.	1	+	9	1	8	22	29	35	39	47	17	12	0
1	84909709	84910207	.	1	+	6	5	23	42	28	35	48	31	47	8	3
1	84919910	84920256	.	1	+	4	1	10	19	27	38	26	20	25	13	0
1	84953637	84953969	.	1	+	11	5	13	20	21	30	25	18	48	11	2
1	84954828	84955219	.	1	+	13	3	26	23	24	41	31	38	27	1	7
1	85010226	85012728	.	3	+	78	46	144	243	238	225	187	217	258	103	26
1	85027341	85028365	.	1	+	26	14	35	116	86	87	78	55	38	46	11
1	85068166	85068643	.	1	+	14	2	10	16	34	28	38	45	42	8	3
1	85161363	85161956	.	1	+	20	9	9	14	10	18	16	13	12	14	4
1	85205978	85206728	.	1	+	6	6	11	31	40	48	51	66	55	13	3
1	85243894	85244282	.	1	+	3	4	5	16	32	37	29	22	28	6	1
1	85434394	85435010	.	2	+	5	4	22	54	48	45	50	47	48	26	1
1	85452334	85452669	.	1	+	4	2	9	11	29	21	24	28	23	5	0
1	85511110	85511445	.	1	+	5	4	3	19	14	13	33	31	21	6	4
1	85525785	85526216	.	1	+	4	13	32	38	30	37	28	39	38	10	2
1	85537942	85538641	.	1	+	16	6	22	35	56	58	44	51	46	8	1
1	85558659	85559068	.	1	+	8	2	21	27	33	23	34	36	39	7	3
1	85588373	85589394	.	1	+	11	10	20	71	88	44	43	69	54	11	8
1	85596225	85596683	.	1	+	5	6	11	32	39	34	35	25	36	3	2
1	85702478	85702889	.	1	+	2	0	14	24	33	30	30	36	28	12	4
1	85750925	85751876	.	3	+	45	48	199	478	412	169	181	249	301	89	10
1	85796135	85796566	.	1	+	7	0	17	26	52	28	22	27	44	19	2
1	85832075	85833296	.	3	+	88	54	454	1113	1307	353	270	664	756	162	28
1	85843823	85844200	.	1	+	1	0	1	24	27	33	28	23	22	11	5
1	86026087	86027699	.	3	+	40	45	94	86	107	93	85	126	96	47	10
1	86095294	86096429	.	3	+	62	41	275	558	514	268	242	460	458	110	29
1	86102681	86103211	.	1	+	7	2	13	23	31	33	33	43	44	9	1
1	86437178	86437634	.	1	+	4	6	16	26	21	36	36	24	34	3	4
1	86706707	86707191	.	1	+	5	3	15	27	25	43	30	41	17	7	4
1	86709333	86709705	.	1	+	8	11	17	34	27	36	31	40	33	8	2
1	86757320	86757765	.	1	+	6	3	5	24	29	33	28	44	31	22	2
1	86829316	86829829	.	1	+	11	5	22	40	43	42	37	64	40	14	4
1	86900020	86901286	.	1	+	16	12	27	75	92	102	77	112	66	16	6
1	86911254	86911760	.	1	+	5	3	14	28	27	31	28	48	30	9	0
1	86924903	86925296	.	1	+	4	3	9	41	29	27	28	43	27	4	0
1	87000383	87001227	.	1	+	6	11	22	62	44	77	75	76	42	15	0
1	87031486	87031896	.	1	+	8	3	15	20	40	36	38	23	21	11	9
1	87048783	87049151	.	1	+	5	1	15	25	46	40	29	33	38	10	1
1	87054438	87055313	.	1	+	13	4	17	43	36	52	80	77	69	12	6
1	87061468	87061928	.	1	+	6	4	15	30	43	43	46	35	46	11	2
1	87067571	87067898	.	1	+	6	0	5	25	24	25	27	24	32	9	2
1	87068707	87069212	.	1	+	19	1	17	37	48	25	32	56	34	10	4
1	87070960	87071364	.	1	+	5	3	4	32	28	44	49	27	35	8	1
1	87077210	87077696	.	1	+	1	3	11	26	42	30	29	34	75	8	2
1	87078135	87078750	.	1	+	9	2	15	22	26	42	42	46	30	15	4
1	87116354	87117593	.	1	+	24	11	40	61	59	89	69	110	69	33	7
1	87123121	87123645	.	1	+	7	4	12	23	24	56	45	46	50	9	4
1	87123986	87124591	.	1	+	12	9	22	33	52	56	65	53	51	24	3
1	87137947	87139282	.	3	+	60	55	209	422	662	240	188	258	349	81	32
1	87147634	87147975	.	1	+	2	1	9	24	15	27	20	23	35	4	0
1	87177892	87179211	.	3	+	42	26	433	930	839	303	247	513	557	109	8
1	87226683	87227923	.	3	+	126	88	745	1815	2017	633	456	1390	1415	256	52
1	87277517	87278066	.	1	+	6	4	16	36	58	34	13	33	27	6	0
1	87311258	87312392	.	3	+	43	41	64	157	106	105	111	126	96	124	24
1	87361007	87361453	.	1	+	3	3	14	44	38	34	32	27	27	18	0
1	87416880	87418100	.	3	+	48	32	266	638	564	213	193	341	392	97	17
1	87445356	87447509	.	3	+	124	50	426	1113	1422	486	357	774	1068	203	35
1	87513733	87514455	.	1	+	23	2	28	79	58	67	59	92	44	23	6
1	87614686	87616496	.	3	+	113	87	820	1881	1930	724	522	1235	1268	214	36
1	87646724	87647543	.	1	+	18	1	22	64	84	53	57	47	45	11	7
1	87647603	87647943	.	1	+	0	2	14	18	36	18	21	23	24	4	1
1	87658102	87659340	.	3	+	50	26	234	464	519	172	149	279	303	103	24
1	87700130	87700874	.	2	+	23	9	41	129	120	66	91	101	70	16	12
1	87713603	87713978	.	1	+	4	2	15	30	44	32	35	49	18	4	3
1	87754725	87755349	.	1	+	3	6	25	35	28	44	47	28	47	10	2
1	87759667	87760176	.	1	+	6	11	13	22	25	42	29	53	26	9	4
1	87771159	87771561	.	1	+	15	7	20	38	41	44	30	35	39	12	1
1	87839561	87840190	.	1	+	7	10	16	38	56	58	52	53	35	17	0
1	87868395	87868875	.	1	+	6	2	14	28	25	40	35	41	33	11	0
1	87899433	87900127	.	1	+	5	1	21	35	42	52	54	51	59	10	0
1	87928581	87929032	.	1	+	8	2	19	60	41	43	35	35	33	16	5
1	87939677	87940028	.	1	+	12	4	14	26	21	48	36	32	17	15	1
1	87963778	87964588	.	2	+	24	6	25	58	79	57	75	60	73	24	3
1	87975736	87976080	.	1	+	6	0	10	34	17	25	39	36	17	12	0
1	87981891	87982496	.	1	+	7	12	19	46	58	32	40	48	36	7	2
1	87982805	87983256	.	1	+	10	4	19	22	43	46	42	48	26	10	7
1	88008381	88009149	.	2	+	10	4	34	63	65	70	56	48	44	12	3
[truncated: 72,805 more rows]
