# Supplementary material for: Multi-species annotation of transcriptome and chromatin structure in domesticated animals
Source: BMC Biol. 2019 Dec 30;17:108. doi: 10.1186/s12915-019-0726-5 (PMC6936065; doi:10.1186/s12915-019-0726-5)
Supplement: Supplementary file 9 — Additional file 9 ATAC-seq peaks (coordinates, quantification, positional classification): the archive contains four folders, one for each species (bos_taurus, capra_hircus, gallus_gallus, sus_scrofa). Each folder contains the following six files: • mergedpeaks_allinfo_gn_frag.tsv • mergedpeaks_allinfo_tr_frag.tsv • mergedpeaks_allinfo_tr_ref.tsv • mergedpeaks_allinfo_gn_ref.tsv • mergedpeaks.peaknb.allexp.readnb.bed.readme.idx • mergedpeaks.peaknb.allexp.readnb.bed [file 12915_2019_726_MOESM9_ESM.gz › atac.peaks/capra_hircus/mergedpeaks_allinfo_tr_ref.tsv]

chr	beg	end	exon	intron	tss	tss1000	tss5000	tts	tts1000	tts5000
1	5806	6377	NA	NA	NA	NA	NA	NA	NA	NA
1	12548	14046	NA	NA	NA	NA	NA	NA	NA	NA
1	19975	20890	NA	NA	NA	NA	NA	NA	NA	NA
1	66155	66741	NA	NA	NA	NA	NA	NA	NA	NA
1	71658	72746	rna1,	NA	rna1,	rna1,	rna1,	NA	NA	NA
1	87264	88117	NA	NA	NA	NA	NA	NA	NA	rna2,rna3,rna4,rna5,
1	129636	130840	NA	rna2,rna3,rna4,rna5,rna6,	NA	NA	NA	NA	NA	NA
1	152155	152596	NA	rna2,rna3,rna4,rna5,rna6,rna7,	NA	NA	NA	NA	NA	NA
1	159284	159714	NA	rna2,rna3,rna4,rna5,rna6,rna7,	NA	NA	NA	NA	NA	NA
1	333473	334896	rna10,rna11,rna12,rna2,rna3,rna4,rna6,rna7,rna8,rna9,	NA	rna10,rna11,rna12,rna2,rna3,rna4,rna6,rna7,rna8,rna9,	rna10,rna11,rna12,rna2,rna3,rna4,rna5,rna6,rna7,rna8,rna9,	rna10,rna11,rna12,rna2,rna3,rna4,rna5,rna6,rna7,rna8,rna9,	NA	NA	NA
1	354991	355855	NA	rna10,rna11,rna12,rna8,rna9,	NA	NA	NA	NA	NA	NA
1	369323	370359	rna13,	NA	rna13,	rna13,	rna13,	NA	rna10,rna11,rna12,rna8,rna9,	rna10,rna11,rna12,rna8,rna9,
1	404992	406175	rna14,rna15,rna16,rna17,rna18,	NA	NA	NA	NA	NA	NA	NA
1	411046	412515	rna14,rna15,rna16,rna17,rna18,rna19,rna20,rna21,rna22,	NA	rna14,rna15,rna16,rna17,rna18,rna19,rna20,rna21,rna22,	rna14,rna15,rna16,rna17,rna18,rna19,rna20,rna21,rna22,	rna14,rna15,rna16,rna17,rna18,rna19,rna20,rna21,rna22,	NA	NA	NA
1	434498	436132	rna19,rna20,rna21,rna22,	NA	NA	rna23,	rna23,	NA	rna23,	rna19,rna20,rna21,rna22,rna23,
1	453217	454293	rna24,	NA	rna24,	rna24,	rna24,	NA	NA	rna24,
1	473305	474573	rna25,	NA	rna25,	rna25,	rna25,	NA	NA	NA
1	486873	487471	NA	rna25,	NA	NA	NA	NA	NA	NA
1	511925	512279	NA	rna25,	NA	NA	NA	NA	NA	rna25,
1	534976	535818	NA	rna26,rna27,rna28,	NA	NA	NA	NA	rna29,	rna27,rna28,rna29,
1	565750	567397	rna26,rna27,rna29,	NA	rna26,rna27,rna29,	rna26,rna27,rna29,	rna26,rna27,rna29,	NA	NA	NA
1	574281	575147	NA	NA	NA	NA	NA	NA	NA	NA
1	587366	587770	NA	NA	NA	NA	NA	NA	NA	NA
1	593866	594873	NA	NA	NA	NA	NA	NA	NA	NA
1	599088	599576	NA	NA	NA	NA	NA	NA	NA	NA
1	603887	604867	NA	NA	NA	NA	NA	NA	NA	NA
1	605969	607009	NA	NA	NA	NA	NA	NA	NA	NA
1	622054	623060	NA	NA	NA	NA	NA	NA	rna30,	rna30,
1	637972	638405	NA	rna30,	NA	NA	NA	NA	NA	NA
1	652500	653930	rna30,	NA	rna30,	rna30,	rna30,	NA	NA	NA
1	658908	659572	NA	NA	NA	NA	NA	NA	NA	NA
1	678660	679652	NA	NA	NA	NA	NA	NA	NA	NA
1	687330	688128	NA	NA	NA	NA	NA	NA	NA	NA
1	700044	701573	NA	NA	NA	NA	NA	NA	NA	NA
1	708757	709919	NA	NA	NA	NA	NA	NA	NA	NA
1	715162	715734	NA	NA	NA	NA	NA	NA	NA	NA
1	721494	722202	NA	NA	NA	NA	NA	NA	NA	rna31,
1	724140	724523	NA	NA	NA	NA	NA	NA	rna31,	rna31,
1	734981	735954	NA	rna31,	NA	NA	NA	NA	NA	NA
1	755078	756030	rna31,	NA	rna31,	rna31,	rna31,	NA	rna32,	rna32,rna33,
1	771447	771937	NA	rna32,rna33,	NA	NA	NA	NA	NA	NA
1	778188	778649	NA	rna32,rna33,	NA	NA	NA	NA	NA	NA
1	784902	785439	NA	rna32,rna33,	NA	NA	NA	NA	NA	NA
1	790986	792450	rna32,rna33,	NA	rna32,rna33,	rna32,rna33,	rna32,rna33,	NA	NA	NA
1	800931	801924	NA	NA	NA	NA	NA	NA	NA	NA
1	814747	816068	NA	NA	NA	NA	NA	NA	NA	NA
1	817346	817876	NA	NA	NA	NA	NA	NA	NA	NA
1	824628	825383	NA	NA	NA	NA	NA	NA	NA	NA
1	863315	863962	NA	NA	NA	NA	gene14,	NA	NA	NA
1	944698	946213	rna34,	NA	rna34,	rna34,	rna34,	NA	rna34,	rna34,
1	1038422	1039162	NA	NA	NA	NA	NA	NA	NA	NA
1	1088724	1089590	NA	NA	NA	NA	NA	NA	NA	NA
1	1102220	1102646	NA	NA	NA	NA	NA	NA	NA	NA
1	1128277	1128719	NA	NA	NA	NA	NA	NA	NA	NA
1	1131536	1132109	NA	NA	NA	NA	NA	NA	NA	NA
1	1187483	1188764	NA	NA	NA	NA	NA	NA	NA	NA
1	1198091	1198445	NA	NA	NA	NA	NA	NA	NA	NA
1	1203583	1204088	rna36,	NA	rna36,	rna36,	rna36,	NA	NA	NA
1	1240035	1241332	rna38,	NA	rna38,	rna38,	rna38,	NA	NA	NA
1	1281485	1282963	rna39,rna40,rna41,rna42,rna43,rna44,rna45,rna46,rna47,rna48,rna49,rna50,rna51,	NA	rna39,rna40,rna41,rna42,rna43,rna44,rna45,rna46,rna47,rna48,rna49,rna50,rna51,	rna39,rna40,rna41,rna42,rna43,rna44,rna45,rna46,rna47,rna48,rna49,rna50,rna51,	rna39,rna40,rna41,rna42,rna43,rna44,rna45,rna46,rna47,rna48,rna49,rna50,rna51,	NA	NA	NA
1	1299781	1301038	NA	rna39,rna40,rna41,rna42,rna43,rna44,rna45,rna46,rna47,rna48,rna49,rna50,rna51,	NA	NA	gene20,	NA	NA	gene20,
1	1349664	1350344	NA	rna39,rna40,rna41,rna42,rna43,rna44,rna45,rna46,rna47,rna48,rna49,rna50,rna51,	NA	NA	NA	NA	NA	NA
1	1355154	1355530	NA	rna39,rna40,rna41,rna42,rna43,rna44,rna45,rna46,rna47,rna48,rna49,rna50,rna51,	NA	NA	NA	NA	NA	NA
1	1383908	1385501	rna52,	NA	rna52,	rna52,	rna52,	NA	NA	NA
1	1395900	1396679	rna52,	NA	NA	NA	NA	NA	rna52,	rna52,
1	1410026	1410665	NA	NA	NA	NA	NA	NA	NA	NA
1	1426532	1426918	NA	NA	NA	NA	NA	NA	NA	NA
1	1459553	1460127	NA	rna53,rna54,	NA	NA	NA	NA	NA	NA
1	1523985	1524819	NA	rna53,rna54,	NA	NA	NA	NA	NA	NA
1	1544838	1546294	rna53,rna54,	NA	rna53,rna54,	rna53,rna54,	rna53,rna54,	NA	NA	NA
1	1566591	1567494	rna55,rna56,	NA	rna55,rna56,	rna55,rna56,	rna55,rna56,	NA	NA	NA
1	1575741	1576670	NA	rna55,rna56,	NA	NA	NA	NA	NA	NA
1	1582192	1582863	NA	rna55,rna56,	NA	NA	NA	NA	NA	NA
1	1590620	1591074	rna55,rna56,	NA	NA	NA	NA	NA	NA	NA
1	1610235	1610595	rna55,rna56,	NA	NA	NA	NA	NA	NA	NA
1	1632411	1633475	rna55,rna56,	NA	NA	NA	NA	NA	NA	NA
1	1640857	1641933	rna55,rna56,	NA	NA	NA	NA	NA	NA	rna55,rna56,rna57,
1	1648379	1648900	NA	rna57,	NA	NA	NA	NA	NA	rna55,rna56,rna57,
1	1678535	1679624	rna58,rna59,	NA	rna58,rna59,	rna58,rna59,	rna58,rna59,	NA	NA	NA
1	1692022	1692371	NA	NA	NA	NA	NA	NA	NA	rna58,rna59,
1	1702478	1703396	NA	NA	NA	NA	NA	NA	NA	NA
1	1736612	1736988	NA	NA	NA	NA	NA	NA	NA	NA
1	1754935	1755452	NA	NA	NA	NA	NA	NA	NA	NA
1	1773768	1774260	NA	NA	NA	NA	NA	NA	NA	NA
1	1830301	1830841	NA	NA	NA	NA	NA	NA	NA	NA
1	1900348	1901042	NA	NA	NA	NA	NA	NA	NA	NA
1	1913566	1913918	NA	NA	NA	NA	NA	NA	NA	NA
1	1951566	1952299	NA	NA	NA	NA	NA	NA	NA	NA
1	1969701	1970566	NA	NA	NA	NA	NA	NA	NA	NA
1	1983845	1984130	NA	rna60,	NA	NA	NA	NA	NA	rna60,
1	2006738	2007219	NA	rna60,	NA	NA	NA	NA	NA	NA
1	2018967	2019931	rna60,	NA	NA	NA	rna61,	NA	NA	rna61,
1	2040807	2041160	NA	rna60,	NA	NA	NA	NA	NA	NA
1	2042200	2042666	NA	rna60,	NA	NA	NA	NA	NA	NA
1	2059070	2059805	NA	rna60,	NA	NA	NA	NA	NA	NA
1	2067978	2068361	NA	rna60,	NA	NA	NA	NA	NA	NA
1	2089294	2089861	NA	rna60,	NA	NA	NA	NA	NA	NA
1	2104929	2106109	NA	rna60,	NA	NA	NA	NA	NA	NA
1	2112685	2113353	NA	rna60,	NA	rna60,	rna60,	NA	NA	NA
1	2114113	2114374	NA	NA	NA	rna60,	rna60,	NA	NA	NA
1	2203326	2203985	NA	NA	NA	NA	NA	NA	NA	NA
1	2209597	2209954	NA	NA	NA	NA	NA	NA	NA	NA
1	2228006	2228343	NA	NA	NA	NA	NA	NA	NA	NA
1	2236199	2237777	rna62,rna63,	NA	rna62,rna63,	rna62,rna63,	rna62,rna63,	NA	NA	NA
1	2306381	2307675	rna64,	NA	rna64,	rna64,	rna64,	NA	NA	NA
1	2346292	2346674	NA	NA	NA	NA	NA	NA	NA	NA
1	2364401	2365037	NA	NA	NA	NA	NA	NA	NA	NA
1	2373937	2374554	NA	NA	NA	NA	NA	NA	NA	NA
1	2399015	2399952	NA	NA	NA	NA	NA	NA	NA	NA
1	2424613	2425411	rna65,rna66,	NA	rna65,rna66,	rna65,rna66,	rna65,rna66,	NA	NA	NA
1	2474106	2474436	rna71,	NA	rna71,	rna71,	rna71,	rna71,	rna71,	rna71,
1	2477382	2477638	NA	rna65,rna66,	NA	NA	rna71,	NA	NA	rna71,
1	2622915	2623249	NA	rna65,rna66,	NA	NA	NA	NA	NA	NA
1	2708822	2709305	NA	rna65,rna66,rna67,rna68,rna69,	NA	rna70,	rna70,	NA	NA	NA
1	2785861	2786253	NA	rna65,rna66,rna67,rna68,rna69,rna70,	NA	NA	NA	NA	NA	NA
1	2797748	2798303	NA	rna65,rna66,rna67,rna68,rna69,rna70,	NA	NA	NA	NA	NA	NA
1	2803713	2804466	NA	rna65,rna66,rna67,rna68,rna69,rna70,	NA	NA	NA	NA	NA	NA
1	2809162	2809712	NA	rna65,rna66,rna67,rna68,rna69,rna70,	NA	NA	NA	NA	NA	NA
1	2813165	2813866	rna65,rna66,rna67,rna68,rna69,rna70,	NA	NA	NA	NA	NA	NA	NA
1	2815453	2816043	NA	rna65,rna66,rna67,rna68,rna69,rna70,	NA	NA	NA	NA	NA	NA
1	2836970	2838013	NA	rna65,rna66,rna67,rna68,rna69,rna70,	NA	NA	NA	NA	NA	NA
1	2869404	2869819	NA	rna65,rna66,rna67,rna68,rna69,rna70,	NA	NA	NA	NA	NA	NA
1	2872004	2873227	NA	rna65,rna66,rna67,rna68,rna69,rna70,	NA	NA	NA	NA	NA	NA
1	2884921	2885265	rna65,rna66,rna67,rna68,rna69,rna70,	NA	NA	NA	NA	NA	NA	rna65,rna66,rna67,rna68,rna69,rna70,
1	2899994	2900469	NA	NA	NA	NA	NA	NA	NA	NA
1	2905796	2906952	NA	NA	NA	NA	NA	NA	NA	NA
1	2937099	2937459	NA	NA	NA	NA	NA	NA	NA	NA
1	2940533	2941721	NA	NA	NA	NA	NA	NA	NA	NA
1	3041958	3042791	NA	NA	NA	NA	NA	NA	NA	NA
1	3058363	3058824	NA	rna72,	NA	NA	NA	NA	NA	NA
1	3074628	3074880	NA	NA	NA	NA	rna72,	NA	NA	NA
1	3101150	3101692	NA	NA	NA	NA	NA	NA	NA	NA
1	3134799	3135462	rna73,	NA	rna73,	rna73,	rna73,	NA	rna73,	rna73,
1	3182110	3182508	NA	NA	NA	NA	NA	NA	NA	NA
1	3528125	3528464	rna77,	NA	NA	rna77,	rna77,	NA	rna77,	rna77,
1	3593774	3594034	NA	NA	NA	NA	NA	NA	NA	NA
1	3609440	3610139	NA	NA	NA	NA	NA	NA	NA	NA
1	3741035	3741634	NA	NA	NA	NA	NA	NA	NA	NA
1	3786130	3786431	NA	NA	NA	NA	NA	NA	NA	rna80,
1	3859037	3859478	NA	NA	NA	NA	rna82,rna83,	NA	NA	rna82,rna83,
1	3959011	3959772	NA	NA	NA	NA	NA	NA	NA	NA
1	3980463	3981177	NA	NA	NA	NA	NA	NA	NA	NA
1	4010877	4011352	NA	NA	NA	NA	NA	NA	NA	NA
1	4310003	4310446	NA	NA	NA	NA	NA	NA	NA	NA
1	4321514	4321884	NA	NA	NA	NA	NA	NA	NA	NA
1	4463227	4464285	NA	rna92,rna93,rna94,rna95,rna96,rna97,rna98,	NA	rna92,rna93,rna94,rna95,rna96,rna97,rna98,	rna92,rna93,rna94,rna95,rna96,rna97,rna98,	NA	NA	NA
1	4559303	4559797	NA	rna92,rna93,rna94,rna95,rna96,rna97,rna98,	NA	NA	NA	NA	NA	NA
1	4563265	4563665	NA	rna92,rna93,rna94,rna95,rna96,rna97,rna98,	NA	NA	NA	NA	NA	NA
1	4612081	4612477	NA	rna92,rna93,rna94,rna95,rna96,rna97,rna98,	NA	NA	NA	NA	NA	NA
1	4631308	4631742	NA	rna92,rna93,rna94,rna95,rna96,rna97,rna98,	NA	NA	NA	NA	NA	NA
1	4650678	4651086	NA	rna92,rna93,rna94,rna95,rna96,rna97,rna98,	NA	NA	NA	NA	NA	NA
1	4723541	4723883	NA	rna92,rna93,rna94,rna95,rna96,rna97,rna98,	NA	NA	NA	NA	NA	NA
1	4802106	4802538	NA	rna92,rna93,rna94,rna95,rna96,rna97,rna98,	NA	NA	NA	NA	NA	NA
1	4817788	4818182	NA	rna92,rna93,rna94,rna95,rna96,rna97,rna98,	NA	NA	NA	NA	NA	NA
1	4869058	4869546	NA	rna92,rna93,rna94,rna95,rna96,rna97,rna98,	NA	NA	NA	NA	NA	NA
1	4886350	4886767	NA	rna92,rna93,rna94,rna95,rna96,rna97,rna98,	NA	NA	NA	NA	NA	NA
1	4896686	4896918	NA	rna92,rna93,rna94,rna95,rna96,rna97,rna98,	NA	NA	NA	NA	NA	NA
1	4920056	4920864	NA	rna92,rna93,rna94,rna95,rna96,	NA	NA	NA	NA	NA	NA
1	4941703	4942359	NA	NA	NA	NA	NA	NA	NA	NA
1	4975182	4975677	NA	NA	NA	NA	NA	NA	NA	NA
1	5023687	5024158	NA	NA	NA	NA	NA	NA	NA	NA
1	5063110	5063446	NA	NA	NA	NA	NA	NA	NA	NA
1	5101427	5101802	NA	NA	NA	NA	NA	NA	NA	NA
1	5138990	5139454	NA	NA	NA	NA	NA	NA	NA	NA
1	5141512	5142447	NA	NA	NA	NA	NA	NA	NA	NA
1	5157841	5159291	NA	NA	NA	NA	NA	NA	NA	NA
1	5183073	5183514	rna100,rna99,	NA	NA	NA	NA	NA	NA	NA
1	5192647	5193688	NA	rna100,rna99,	NA	NA	NA	NA	NA	NA
1	5213617	5215360	rna100,rna99,	NA	rna100,rna99,	rna100,rna99,	rna100,rna99,	NA	NA	NA
1	5226185	5227240	NA	NA	NA	NA	NA	NA	NA	NA
1	5276422	5277142	NA	NA	NA	NA	NA	NA	NA	NA
1	5284650	5285458	NA	NA	NA	NA	NA	NA	NA	NA
1	5304777	5305284	NA	NA	NA	NA	NA	NA	NA	NA
1	5318058	5318421	NA	NA	NA	NA	NA	NA	NA	NA
1	5349521	5349859	NA	NA	NA	NA	gene56,	NA	NA	gene56,
1	5380880	5381586	NA	rna101,rna102,rna103,	NA	NA	NA	NA	NA	NA
1	5464960	5465436	NA	NA	NA	NA	NA	NA	NA	NA
1	5482763	5484015	rna105,rna106,rna107,	NA	rna105,rna106,rna107,	rna105,rna106,rna107,	rna105,rna106,rna107,	NA	NA	NA
1	5523760	5524737	rna109,rna110,rna111,rna112,rna113,	NA	rna109,rna110,rna111,rna112,rna113,	rna109,rna110,rna111,rna112,rna113,	rna109,rna110,rna111,rna112,rna113,rna114,	NA	NA	NA
1	5527579	5528248	rna114,	NA	NA	rna114,	rna109,rna110,rna111,rna112,rna113,rna114,	NA	NA	NA
1	5537667	5538177	NA	rna114,	NA	NA	NA	NA	NA	rna114,
1	5545576	5546242	NA	NA	NA	NA	NA	NA	NA	rna114,
1	5551348	5552664	rna115,	NA	rna115,	rna115,	rna115,	NA	NA	NA
1	5593435	5593908	NA	rna115,	NA	NA	NA	NA	NA	NA
1	5649533	5650415	rna116,	NA	rna116,	rna116,	rna116,	NA	NA	NA
1	5736732	5737183	NA	NA	NA	NA	NA	NA	NA	NA
1	5768813	5769278	NA	NA	NA	NA	NA	NA	NA	NA
1	5779403	5779738	NA	NA	NA	NA	NA	NA	NA	NA
1	5792543	5792872	NA	NA	NA	NA	NA	NA	NA	NA
1	5796979	5797323	NA	NA	NA	NA	NA	NA	NA	NA
1	5799011	5799428	NA	NA	NA	NA	NA	NA	NA	NA
1	5799808	5800737	NA	NA	NA	NA	NA	NA	NA	NA
1	5812939	5813576	NA	NA	NA	NA	NA	NA	NA	NA
1	5879228	5879731	NA	NA	NA	NA	NA	NA	NA	NA
1	5989906	5990415	NA	NA	NA	NA	NA	NA	NA	NA
1	6011695	6012219	NA	NA	NA	NA	gene66,	NA	NA	NA
1	6037980	6038434	NA	NA	NA	NA	NA	NA	NA	NA
1	6062746	6063379	NA	NA	NA	NA	NA	NA	NA	rna117,
1	6074077	6074638	NA	NA	NA	NA	NA	NA	NA	NA
1	6099098	6099893	NA	NA	NA	NA	NA	NA	NA	NA
1	6151625	6152375	NA	NA	NA	NA	NA	NA	NA	NA
1	6263617	6264221	NA	NA	NA	NA	NA	NA	NA	NA
1	6305694	6306201	NA	NA	NA	NA	NA	NA	NA	NA
1	6401445	6401785	NA	NA	NA	NA	NA	NA	NA	NA
1	6414137	6414396	NA	NA	NA	NA	NA	NA	NA	NA
1	6502068	6503016	NA	NA	NA	NA	NA	NA	NA	NA
1	6528399	6529025	NA	NA	NA	NA	NA	NA	NA	NA
1	6541974	6542950	NA	NA	NA	NA	NA	NA	NA	NA
1	6673048	6673484	NA	NA	NA	NA	NA	NA	NA	NA
1	6732433	6733223	NA	NA	NA	NA	NA	NA	NA	NA
1	6866147	6866653	NA	NA	NA	NA	NA	NA	NA	NA
1	6954765	6955318	NA	NA	NA	NA	NA	NA	NA	NA
1	6956119	6956486	NA	NA	NA	NA	NA	NA	NA	NA
1	7021886	7022159	NA	NA	NA	NA	NA	NA	NA	NA
1	7033073	7033494	NA	NA	NA	NA	NA	NA	NA	NA
1	7168099	7168600	NA	NA	NA	NA	NA	NA	NA	NA
1	7300654	7301058	NA	NA	NA	NA	NA	NA	NA	NA
1	7335605	7336112	NA	NA	NA	NA	NA	NA	NA	NA
1	7399874	7400258	NA	NA	NA	NA	NA	NA	NA	NA
1	7436896	7437337	NA	NA	NA	NA	NA	NA	NA	NA
1	7470735	7471106	NA	NA	NA	NA	NA	NA	NA	NA
1	7492819	7493268	NA	NA	NA	NA	NA	NA	NA	NA
1	7498710	7499080	NA	NA	NA	NA	NA	NA	NA	NA
1	7499696	7500961	NA	NA	NA	NA	NA	NA	NA	NA
1	7700906	7701588	NA	NA	NA	NA	NA	NA	NA	NA
1	7742396	7742917	NA	NA	NA	NA	NA	NA	NA	NA
1	7856404	7857051	NA	rna119,	NA	NA	NA	NA	NA	NA
1	7892299	7893020	NA	NA	NA	NA	NA	NA	NA	NA
1	7975074	7975492	rna120,	NA	NA	rna120,	rna120,	NA	NA	NA
1	7976347	7976839	NA	rna120,	NA	NA	rna120,	NA	NA	NA
1	7995247	7995700	NA	NA	NA	NA	NA	NA	NA	NA
1	8001978	8002512	NA	NA	NA	NA	NA	NA	NA	NA
1	8060632	8061099	NA	NA	NA	NA	NA	NA	NA	NA
1	8071697	8072136	NA	NA	NA	NA	NA	NA	NA	NA
1	8093990	8094488	NA	NA	NA	NA	NA	NA	NA	NA
1	8095972	8096346	NA	NA	NA	NA	NA	NA	NA	NA
1	8195877	8196349	NA	NA	NA	NA	NA	NA	NA	NA
1	8256918	8257837	NA	NA	NA	NA	NA	NA	NA	NA
1	8383937	8384326	NA	rna121,rna122,rna123,	NA	NA	NA	NA	rna122,	rna122,
1	8424928	8425503	NA	NA	NA	NA	NA	NA	NA	NA
1	8428309	8428569	NA	NA	NA	NA	NA	NA	NA	NA
1	8446146	8446629	NA	NA	NA	NA	NA	NA	NA	NA
1	8506665	8506918	NA	NA	NA	NA	NA	NA	NA	NA
1	8512723	8513182	NA	NA	NA	NA	NA	NA	NA	NA
1	8528576	8529326	NA	NA	NA	NA	NA	NA	NA	NA
1	8605867	8606644	NA	rna124,	NA	NA	NA	NA	NA	rna124,
1	8630351	8630878	NA	NA	NA	NA	rna125,	NA	NA	NA
1	8642008	8643488	rna126,rna127,rna128,rna129,rna130,rna131,	NA	rna126,rna127,rna128,rna129,rna130,rna131,	rna126,rna127,rna128,rna129,rna130,rna131,	rna126,rna127,rna128,rna129,rna130,rna131,	NA	NA	NA
1	8669971	8671352	NA	rna126,rna127,rna128,rna129,rna130,rna131,	NA	NA	NA	NA	NA	NA
1	8676655	8677042	NA	rna126,rna127,rna128,rna129,rna130,rna131,	NA	NA	NA	NA	NA	NA
1	8690521	8690868	NA	rna126,rna127,rna128,rna129,rna130,rna131,	NA	NA	NA	NA	NA	NA
1	8730703	8731068	NA	rna126,rna127,rna128,rna129,rna130,rna131,	NA	NA	NA	NA	NA	NA
1	8735406	8735849	NA	rna126,rna127,rna128,rna129,rna130,rna131,	NA	NA	rna132,	NA	NA	rna132,
1	8806590	8807587	NA	rna126,rna127,rna128,rna129,rna130,rna131,	NA	NA	NA	NA	NA	NA
1	8837569	8838399	NA	rna126,rna127,rna128,rna129,rna130,rna131,	NA	NA	NA	NA	NA	NA
1	8916863	8917302	NA	rna126,rna127,rna128,rna129,rna130,rna131,	NA	NA	NA	NA	NA	NA
1	8922427	8923279	rna126,rna127,rna128,rna129,rna130,rna131,	NA	NA	NA	NA	NA	NA	NA
1	8953551	8953956	NA	rna126,rna127,rna128,rna129,rna130,rna131,	NA	NA	NA	NA	NA	rna126,rna127,rna128,rna129,rna130,rna131,
1	8986521	8987057	NA	NA	NA	NA	NA	NA	NA	NA
1	9048079	9049101	NA	NA	NA	NA	NA	NA	NA	NA
1	9049580	9050163	NA	NA	NA	NA	NA	NA	NA	NA
1	9074552	9075014	NA	rna133,rna134,rna135,rna136,	NA	NA	NA	NA	NA	NA
1	9101575	9103139	rna133,rna134,rna135,rna137,rna138,	NA	rna133,rna134,rna135,rna137,rna138,	rna133,rna134,rna135,rna137,rna138,	rna133,rna134,rna135,rna136,rna137,rna138,	NA	NA	NA
1	9198425	9199520	rna139,rna140,rna141,	NA	rna139,rna140,rna141,	rna139,rna140,rna141,	rna139,rna140,rna141,	NA	NA	NA
1	9237650	9238573	rna142,	NA	rna142,	rna142,	rna142,	NA	NA	NA
1	9247513	9248784	rna142,	NA	NA	NA	NA	NA	NA	rna142,
1	9253993	9254698	NA	NA	NA	NA	NA	NA	rna142,	rna142,
1	9262241	9263584	rna143,rna144,rna145,	NA	rna143,rna144,rna145,	rna143,rna144,rna145,	rna143,rna144,rna145,	rna143,rna144,rna145,	rna143,rna144,rna145,	rna143,rna144,rna145,
1	9268937	9270343	NA	NA	NA	NA	NA	NA	NA	NA
1	9273725	9274525	NA	NA	NA	NA	NA	NA	NA	NA
1	9285569	9286234	NA	NA	NA	NA	NA	NA	NA	NA
1	9299782	9300368	NA	NA	NA	NA	NA	NA	NA	NA
1	9309080	9309579	NA	NA	NA	NA	NA	NA	NA	NA
1	9337708	9338755	NA	NA	NA	NA	NA	NA	NA	NA
1	9364190	9364840	NA	NA	NA	NA	NA	NA	NA	NA
1	9368239	9368947	NA	NA	NA	NA	NA	NA	NA	NA
1	9411868	9412262	NA	NA	NA	NA	NA	NA	NA	NA
1	9431180	9432005	NA	NA	NA	NA	NA	NA	NA	NA
1	9432463	9433800	NA	NA	NA	NA	NA	NA	NA	NA
1	9452517	9453432	NA	NA	NA	NA	NA	NA	NA	NA
1	9467784	9468253	NA	NA	NA	NA	NA	NA	NA	NA
1	9488018	9489337	NA	NA	NA	NA	NA	NA	NA	NA
1	9557335	9558632	NA	NA	NA	NA	NA	NA	NA	NA
1	9615986	9616755	NA	NA	NA	NA	NA	NA	NA	NA
1	9776535	9777778	NA	NA	NA	NA	NA	NA	NA	NA
1	9848971	9849893	NA	NA	NA	NA	NA	NA	NA	NA
1	9916777	9917116	NA	NA	NA	NA	NA	NA	NA	NA
1	9955493	9955950	NA	NA	NA	NA	NA	NA	NA	NA
1	9992154	9992670	NA	NA	NA	NA	NA	NA	NA	NA
1	10078627	10081069	gene81,	NA	NA	NA	NA	gene81,	gene81,	gene81,
1	10098713	10099670	NA	NA	NA	NA	NA	NA	NA	NA
1	10262307	10262978	NA	NA	NA	NA	NA	NA	NA	NA
1	10781318	10781667	NA	NA	NA	NA	NA	NA	NA	NA
1	10802145	10803094	NA	NA	NA	NA	NA	NA	NA	NA
1	11008078	11008576	NA	NA	NA	NA	NA	NA	NA	NA
1	11289089	11289317	NA	NA	NA	NA	NA	NA	NA	NA
1	11319584	11320147	NA	NA	NA	NA	NA	NA	NA	NA
1	11549833	11550247	NA	NA	NA	NA	NA	NA	NA	NA
1	11555468	11556011	NA	NA	NA	NA	NA	NA	NA	NA
1	11975825	11976184	NA	NA	NA	NA	NA	NA	NA	NA
1	12717797	12718361	NA	NA	NA	NA	NA	NA	NA	NA
1	12780741	12781207	NA	NA	NA	NA	NA	NA	NA	NA
1	13375300	13375853	NA	NA	NA	NA	NA	NA	NA	NA
1	13567843	13568315	NA	NA	NA	NA	NA	NA	NA	NA
1	13678148	13678690	NA	NA	NA	NA	NA	NA	NA	NA
1	13682963	13683950	NA	NA	NA	NA	NA	NA	NA	NA
1	13706210	13706658	NA	NA	NA	NA	NA	NA	NA	NA
1	13757011	13757499	NA	NA	NA	NA	NA	NA	NA	NA
1	14453541	14454214	NA	NA	NA	rna147,rna148,	rna147,rna148,	NA	NA	NA
1	14454765	14455226	NA	NA	NA	NA	rna147,rna148,	NA	NA	NA
1	14872820	14873560	NA	NA	NA	NA	NA	NA	NA	NA
1	15166980	15168095	NA	NA	NA	NA	NA	NA	NA	NA
1	15208790	15209465	NA	NA	NA	NA	NA	NA	NA	NA
1	15469080	15469716	NA	NA	NA	NA	NA	NA	NA	NA
1	15469807	15470721	NA	NA	NA	NA	NA	NA	NA	NA
1	15481696	15482268	NA	NA	NA	NA	NA	NA	NA	NA
1	15550168	15550684	NA	NA	NA	NA	NA	NA	NA	NA
1	15806387	15806710	NA	NA	NA	NA	NA	NA	NA	NA
1	16136684	16136917	NA	NA	NA	NA	NA	NA	NA	NA
1	16206420	16207058	NA	NA	NA	NA	NA	NA	NA	NA
1	16227237	16227757	NA	NA	NA	NA	NA	NA	NA	NA
1	16324766	16325469	NA	NA	NA	NA	NA	NA	NA	NA
1	16340676	16341421	NA	NA	NA	NA	NA	NA	NA	NA
1	16850123	16851184	NA	NA	NA	NA	NA	NA	NA	NA
1	17269883	17270220	NA	rna149,	NA	NA	NA	NA	NA	NA
1	17279216	17279590	NA	rna149,	NA	NA	NA	NA	NA	NA
1	17292339	17292689	NA	rna149,	NA	NA	NA	NA	NA	NA
1	17331475	17331870	rna150,	NA	NA	rna150,	rna150,	NA	NA	NA
1	17345079	17345403	NA	NA	NA	NA	NA	NA	NA	NA
1	17459340	17460188	NA	NA	NA	NA	NA	NA	NA	NA
1	17586028	17586401	NA	NA	NA	NA	NA	NA	NA	NA
1	17606755	17607126	NA	NA	NA	NA	NA	NA	NA	NA
1	17620390	17620631	NA	NA	NA	NA	NA	NA	NA	NA
1	17629267	17629572	NA	NA	NA	NA	NA	NA	NA	NA
1	17748065	17748649	NA	NA	NA	NA	NA	NA	NA	NA
1	17760164	17760824	NA	NA	NA	NA	NA	NA	NA	NA
1	17828774	17829118	NA	NA	NA	NA	NA	NA	NA	NA
1	17836044	17837678	rna151,rna152,rna153,	NA	rna151,rna152,rna153,	rna151,rna152,rna153,	rna151,rna152,rna153,	NA	NA	NA
1	17872224	17873327	NA	NA	NA	NA	NA	NA	NA	rna151,rna152,rna153,
1	17879300	17879771	NA	NA	NA	NA	NA	NA	NA	NA
1	17910844	17911076	NA	NA	NA	NA	NA	NA	NA	NA
1	17912727	17912956	NA	NA	NA	NA	NA	NA	NA	NA
1	17929731	17930865	NA	NA	NA	NA	NA	NA	NA	NA
1	17942235	17943330	NA	NA	NA	NA	NA	NA	NA	NA
1	17950322	17951002	NA	NA	NA	NA	NA	NA	NA	NA
1	18028488	18030419	rna154,	NA	rna154,	rna154,	rna154,	NA	NA	NA
1	18114482	18115071	rna156,rna157,rna158,rna159,	NA	NA	rna156,rna157,rna158,rna159,	rna156,rna157,rna158,rna159,	NA	NA	NA
1	18173142	18173382	NA	NA	NA	NA	NA	NA	NA	NA
1	18183005	18183352	NA	NA	NA	NA	NA	NA	NA	NA
1	18254882	18255633	NA	NA	NA	NA	NA	NA	NA	NA
1	18266277	18266778	NA	NA	NA	NA	NA	NA	NA	NA
1	18304902	18305312	NA	NA	NA	NA	NA	NA	NA	NA
1	18432266	18432894	NA	NA	NA	NA	NA	NA	NA	NA
1	18476900	18477236	NA	NA	NA	NA	NA	NA	NA	NA
1	18682696	18683181	NA	NA	NA	NA	NA	NA	NA	NA
1	18918045	18918672	NA	NA	NA	NA	NA	NA	NA	NA
1	18919052	18919421	NA	NA	NA	NA	NA	NA	NA	NA
1	18993537	18994044	NA	rna160,rna161,rna162,rna163,	NA	NA	rna167,rna168,rna169,	NA	NA	rna167,rna168,rna169,
1	19017845	19018311	NA	rna160,rna161,rna162,rna163,	NA	NA	NA	NA	NA	NA
1	19047031	19047695	rna161,rna163,	NA	NA	NA	rna170,rna171,rna172,rna173,rna174,rna175,	NA	NA	rna170,rna171,rna172,rna173,rna174,rna175,
1	19287985	19288688	NA	rna160,rna161,rna164,	NA	NA	NA	NA	NA	NA
1	19349398	19349767	NA	rna160,rna161,rna164,rna165,rna166,	NA	NA	NA	NA	NA	NA
1	19436232	19436787	rna160,rna161,	NA	NA	rna160,rna161,	rna160,rna161,	NA	NA	NA
1	19549752	19550852	NA	rna164,rna165,rna166,	NA	NA	NA	NA	NA	NA
1	19568866	19570048	NA	rna164,rna165,rna166,	NA	NA	NA	NA	NA	NA
1	19761019	19761402	NA	NA	NA	NA	NA	NA	NA	rna176,rna177,rna178,rna179,rna180,rna181,
1	19793328	19794626	NA	rna176,rna177,rna178,rna179,rna180,rna181,rna182,rna183,rna184,	NA	NA	NA	NA	NA	NA
1	19933117	19934532	rna176,rna177,rna178,rna179,rna180,rna182,rna183,rna184,	NA	rna176,rna177,rna178,rna179,rna180,rna182,rna183,rna184,	rna176,rna177,rna178,rna179,rna180,rna182,rna183,rna184,	rna176,rna177,rna178,rna179,rna180,rna182,rna183,rna184,	NA	NA	NA
1	20170810	20171260	NA	NA	NA	NA	NA	NA	NA	rna185,
1	20204902	20205383	NA	NA	NA	NA	NA	NA	NA	NA
1	20215440	20215844	NA	NA	NA	NA	NA	NA	NA	NA
1	20249917	20250462	NA	NA	NA	NA	NA	NA	NA	NA
1	20257323	20257846	NA	NA	NA	NA	NA	NA	NA	NA
1	20265736	20266697	NA	NA	NA	NA	NA	NA	NA	NA
1	20268907	20269230	NA	NA	NA	NA	NA	NA	NA	NA
1	20483978	20484391	NA	NA	NA	NA	NA	NA	NA	NA
1	20512076	20512671	NA	NA	NA	NA	NA	NA	NA	NA
1	20553047	20553755	NA	rna186,	NA	NA	NA	NA	NA	NA
1	20588774	20589206	NA	rna186,	NA	NA	NA	NA	NA	NA
1	20632818	20633286	NA	rna186,	NA	NA	NA	NA	NA	NA
1	20681123	20681714	NA	rna186,	NA	NA	NA	NA	NA	NA
1	20705103	20706822	rna186,	NA	NA	NA	NA	NA	NA	NA
1	20723297	20723995	NA	rna186,	NA	NA	NA	NA	NA	NA
1	20731289	20731808	NA	rna186,	NA	NA	NA	NA	NA	NA
1	20826472	20827027	NA	NA	NA	NA	NA	NA	NA	NA
1	20865649	20866012	NA	NA	NA	NA	NA	NA	NA	NA
1	20867243	20867471	NA	NA	NA	NA	NA	NA	NA	NA
1	20880510	20881661	NA	NA	NA	NA	NA	NA	NA	NA
1	20886573	20887401	NA	NA	NA	NA	NA	NA	NA	NA
1	20949721	20950052	NA	NA	NA	NA	NA	NA	NA	NA
1	20999247	21000007	NA	NA	NA	NA	NA	NA	NA	NA
1	21010635	21011028	NA	NA	NA	NA	NA	NA	NA	NA
1	21043592	21043923	NA	NA	NA	NA	NA	NA	NA	NA
1	21053188	21054063	NA	NA	NA	NA	NA	NA	NA	NA
1	21091787	21092936	NA	NA	NA	NA	NA	NA	NA	NA
1	21142544	21143030	NA	NA	NA	NA	NA	NA	NA	NA
1	21188662	21189116	NA	rna188,	NA	NA	NA	NA	NA	NA
1	21199463	21199747	NA	rna188,	NA	NA	NA	NA	NA	NA
1	21201474	21202510	NA	rna188,	NA	NA	NA	NA	NA	NA
1	21208761	21210207	NA	rna188,	NA	NA	NA	NA	NA	NA
1	21223483	21224652	rna189,	NA	rna189,	rna189,	rna189,	NA	NA	NA
1	21233407	21234614	NA	rna188,rna189,	NA	NA	NA	NA	NA	NA
1	21239611	21241170	NA	rna188,rna189,	NA	NA	NA	NA	NA	NA
1	21257126	21257579	NA	rna188,rna189,	NA	NA	NA	NA	NA	NA
1	21283170	21284166	NA	NA	NA	NA	gene104,	NA	NA	gene104,rna188,rna189,
1	21322546	21323768	NA	NA	NA	NA	NA	NA	NA	NA
1	21393892	21394993	rna190,	NA	rna190,	rna190,	rna190,	NA	NA	NA
1	21411316	21411745	NA	NA	NA	NA	NA	NA	NA	rna190,rna191,rna192,
1	21509375	21509820	NA	rna191,rna192,	NA	NA	rna191,rna192,	NA	NA	NA
1	21568170	21569356	rna193,rna194,rna195,rna196,	NA	rna193,rna194,rna195,rna196,	rna193,rna194,rna195,rna196,	rna193,rna194,rna195,rna196,	NA	NA	NA
1	21692808	21693673	NA	NA	NA	NA	NA	NA	NA	NA
1	21765279	21765874	NA	NA	NA	NA	NA	NA	NA	NA
1	21894344	21894785	NA	NA	NA	NA	NA	NA	NA	NA
1	21904325	21905013	NA	NA	NA	NA	NA	NA	NA	NA
1	21908938	21909414	NA	NA	NA	NA	NA	NA	NA	NA
1	21927689	21928161	NA	NA	NA	NA	NA	NA	NA	NA
1	21971453	21971985	NA	NA	NA	NA	NA	NA	NA	NA
1	21998965	21999520	NA	NA	NA	NA	NA	NA	NA	NA
1	22004700	22005302	NA	NA	NA	NA	NA	NA	NA	NA
1	22076426	22076819	NA	NA	NA	NA	NA	NA	NA	NA
1	22190937	22191277	NA	NA	NA	NA	NA	NA	NA	NA
1	22398688	22399315	NA	NA	NA	NA	NA	NA	NA	NA
1	23020025	23020317	rna198,rna199,rna200,rna201,rna202,rna203,	NA	rna198,rna199,rna200,rna201,rna202,rna203,	rna198,rna199,rna200,rna201,rna202,rna203,	rna198,rna199,rna200,rna201,rna202,rna203,	NA	NA	NA
1	23027031	23027471	NA	rna198,rna199,rna200,rna201,rna202,rna203,	NA	NA	NA	NA	NA	NA
1	23050667	23051248	NA	rna198,rna199,rna200,rna201,rna202,rna203,	NA	NA	NA	NA	NA	NA
1	23430370	23431005	NA	rna198,rna199,rna200,rna201,rna202,rna203,	NA	NA	NA	NA	NA	NA
1	23712980	23713760	NA	NA	NA	NA	NA	NA	NA	NA
1	23723542	23725072	NA	NA	NA	NA	NA	NA	NA	NA
1	23765538	23766165	NA	NA	NA	NA	NA	NA	NA	NA
1	23865847	23866604	NA	NA	NA	NA	NA	NA	NA	NA
1	23867711	23868416	NA	NA	NA	NA	NA	NA	NA	NA
1	23877503	23879614	NA	NA	NA	NA	NA	NA	NA	NA
1	23890668	23891072	NA	NA	NA	NA	NA	NA	NA	NA
1	24468116	24468710	NA	NA	NA	NA	rna204,	NA	NA	NA
1	24596482	24596843	NA	NA	NA	NA	NA	NA	NA	NA
1	24604539	24605169	NA	NA	NA	NA	NA	NA	NA	NA
1	24608901	24609418	NA	NA	NA	NA	NA	NA	NA	NA
1	24827696	24828357	NA	rna205,rna206,rna207,rna208,rna209,rna210,rna211,	NA	NA	NA	NA	NA	NA
1	24864493	24864971	NA	rna205,rna206,rna207,rna208,rna209,rna210,rna211,	NA	NA	NA	NA	NA	NA
1	24958628	24959517	NA	rna205,rna206,rna207,rna208,rna209,rna210,rna211,	NA	NA	NA	NA	NA	NA
1	25049464	25049752	NA	rna205,rna206,rna207,rna208,rna209,rna210,rna211,	NA	NA	NA	NA	NA	NA
1	25112553	25113146	NA	rna205,rna206,rna207,rna208,rna209,rna210,rna211,	NA	NA	NA	NA	NA	NA
1	25226338	25226841	NA	rna205,rna206,rna207,rna208,rna209,rna210,rna211,	NA	NA	NA	NA	NA	NA
1	25256254	25257493	rna206,rna207,rna208,rna209,rna210,rna211,	NA	rna211,	rna206,rna207,rna208,rna209,rna210,rna211,	rna206,rna207,rna208,rna209,rna210,rna211,	NA	NA	NA
1	25293563	25294294	NA	rna205,	NA	NA	NA	NA	NA	NA
1	25439441	25439830	NA	rna205,	NA	NA	NA	NA	NA	NA
1	25544256	25545498	NA	rna205,	NA	NA	NA	NA	NA	NA
1	25548454	25548798	NA	rna205,	NA	NA	NA	NA	NA	NA
1	25561323	25561670	NA	rna205,	NA	NA	NA	NA	NA	NA
1	25580208	25580552	NA	rna205,	NA	NA	NA	NA	NA	NA
1	25615678	25616218	NA	rna205,	NA	NA	NA	NA	NA	NA
1	25622227	25622896	NA	rna205,	NA	NA	NA	NA	NA	NA
1	25817990	25818397	NA	rna205,	NA	NA	NA	NA	NA	NA
1	25881141	25881640	NA	rna205,	NA	NA	NA	NA	NA	NA
1	26081716	26082073	NA	NA	NA	NA	NA	NA	NA	NA
1	26368440	26369230	NA	NA	NA	NA	NA	NA	NA	NA
1	26845302	26845709	NA	NA	NA	NA	NA	NA	NA	NA
1	27054460	27054832	NA	NA	NA	NA	NA	NA	NA	NA
1	27095693	27096144	NA	NA	NA	NA	NA	NA	NA	NA
1	27097780	27098074	NA	NA	NA	NA	NA	NA	NA	NA
1	27186973	27188359	NA	NA	NA	NA	NA	NA	NA	NA
1	27383611	27383996	NA	NA	NA	NA	NA	NA	NA	NA
1	27462056	27462464	NA	NA	NA	NA	NA	NA	NA	NA
1	27547579	27548435	NA	NA	NA	NA	NA	NA	NA	NA
1	27569743	27570273	NA	NA	NA	NA	NA	NA	NA	NA
1	27683528	27683881	NA	NA	NA	NA	NA	NA	NA	NA
1	27688476	27689224	NA	NA	NA	NA	NA	NA	NA	NA
1	27735300	27736452	NA	NA	NA	NA	NA	NA	NA	NA
1	27792011	27792683	NA	NA	NA	NA	NA	NA	NA	NA
1	27824795	27825552	NA	rna212,	NA	NA	NA	NA	rna212,	rna212,
1	27870152	27870815	NA	rna212,	NA	NA	NA	NA	NA	NA
1	27951953	27952901	NA	rna212,	NA	NA	NA	NA	NA	NA
1	27952918	27953269	NA	rna212,	NA	NA	NA	NA	NA	NA
1	28082943	28083528	NA	rna212,	NA	NA	NA	NA	NA	NA
1	28094685	28095519	NA	rna212,	NA	NA	NA	NA	NA	NA
1	28125290	28126092	NA	rna212,	NA	NA	NA	NA	NA	NA
1	28133706	28134924	rna212,	NA	rna212,	rna212,	rna212,	NA	NA	NA
1	28408953	28409353	NA	NA	NA	NA	NA	NA	NA	NA
1	28410140	28410942	NA	NA	NA	NA	NA	NA	NA	NA
1	28486116	28486509	NA	NA	NA	NA	NA	NA	NA	NA
1	28560295	28560914	NA	NA	NA	NA	NA	NA	NA	NA
1	28606210	28606765	NA	NA	NA	NA	NA	NA	NA	NA
1	28606808	28607559	NA	NA	NA	NA	NA	NA	NA	NA
1	28739755	28740124	NA	NA	NA	NA	NA	NA	NA	NA
1	29062910	29063517	NA	NA	NA	NA	NA	NA	NA	NA
1	29412767	29413132	NA	NA	NA	NA	NA	NA	NA	NA
1	29976123	29977013	NA	NA	NA	NA	NA	NA	NA	NA
1	30259307	30259704	NA	NA	NA	NA	NA	NA	NA	NA
1	30416821	30417727	NA	NA	NA	NA	NA	NA	NA	NA
1	30444184	30444631	NA	NA	NA	NA	NA	NA	NA	NA
1	30558369	30558889	NA	NA	NA	NA	NA	NA	NA	NA
1	30794831	30795167	NA	NA	NA	NA	NA	NA	NA	NA
1	30808545	30809083	NA	NA	NA	NA	NA	NA	NA	NA
1	30945099	30945743	NA	NA	NA	NA	NA	NA	NA	NA
1	30959081	30960151	NA	NA	NA	NA	NA	NA	NA	NA
1	30978085	30978812	NA	NA	NA	NA	NA	NA	NA	NA
1	31052701	31053095	NA	NA	NA	NA	NA	NA	NA	NA
1	31174805	31175444	NA	NA	NA	NA	NA	NA	NA	NA
1	31225386	31225940	NA	NA	NA	NA	NA	NA	NA	NA
1	31244605	31245242	NA	NA	NA	NA	NA	NA	NA	NA
1	31252022	31252988	NA	NA	NA	NA	NA	NA	NA	NA
1	31346925	31347300	NA	NA	NA	NA	NA	NA	NA	NA
1	31369226	31369602	NA	NA	NA	NA	NA	NA	NA	NA
1	31387603	31388005	NA	NA	NA	NA	NA	NA	NA	NA
1	31480203	31480474	NA	NA	NA	NA	NA	NA	NA	NA
1	31514866	31515456	NA	NA	NA	NA	NA	NA	NA	NA
1	31601959	31603469	rna214,rna215,	NA	rna214,rna215,	rna214,rna215,	rna214,rna215,	NA	NA	NA
1	32090920	32091484	NA	rna214,rna215,	NA	rna217,	rna217,	NA	rna217,	rna217,
1	32348973	32349411	NA	rna214,rna215,	NA	NA	NA	NA	NA	NA
1	32744311	32745435	NA	rna214,rna215,rna216,	NA	NA	NA	NA	NA	NA
1	32919681	32920068	NA	NA	NA	NA	NA	NA	NA	NA
1	33017289	33017640	NA	NA	NA	NA	NA	NA	NA	NA
1	33089438	33090611	gene121,	NA	gene121,	gene121,	gene121,	NA	gene121,	gene121,
1	33090987	33091325	NA	NA	NA	gene121,	gene121,	NA	NA	gene121,
1	33172925	33173490	NA	NA	NA	NA	NA	NA	NA	NA
1	33389676	33390402	NA	NA	NA	NA	NA	NA	NA	NA
1	33697747	33698269	NA	NA	NA	NA	NA	NA	NA	NA
1	33910711	33911205	rna219,rna220,rna221,rna222,	NA	NA	NA	NA	NA	NA	NA
1	33934129	33934898	rna219,rna220,rna221,rna222,	NA	rna219,rna220,rna221,rna222,	rna219,rna220,rna221,rna222,	rna219,rna220,rna221,rna222,	NA	NA	NA
1	34172863	34173342	NA	NA	NA	NA	NA	NA	NA	NA
1	34198885	34200122	rna223,	NA	rna223,	rna223,	rna223,	NA	NA	NA
1	34236184	34236621	rna224,rna225,	NA	NA	NA	NA	NA	rna224,rna225,	rna223,rna224,rna225,
1	34285261	34285718	NA	NA	NA	NA	NA	NA	NA	NA
1	34302967	34303446	NA	NA	NA	NA	NA	NA	NA	NA
1	34321144	34321557	NA	NA	NA	NA	NA	NA	NA	NA
1	34353458	34354407	NA	NA	NA	NA	NA	NA	NA	NA
1	34400167	34400599	NA	NA	NA	NA	NA	NA	NA	NA
1	34406066	34406920	NA	NA	NA	NA	NA	NA	NA	NA
1	34490808	34491485	NA	NA	NA	NA	NA	NA	NA	NA
1	34493878	34494452	NA	NA	NA	NA	NA	NA	NA	NA
1	34510580	34511094	NA	NA	NA	NA	NA	NA	NA	NA
1	34650679	34651360	NA	NA	NA	NA	NA	NA	NA	NA
1	34657265	34657916	NA	NA	NA	NA	NA	NA	NA	NA
1	34677471	34678130	NA	NA	NA	NA	NA	NA	NA	NA
1	34685062	34685430	NA	NA	NA	NA	NA	NA	NA	NA
1	34728247	34729127	NA	NA	NA	NA	NA	NA	NA	NA
1	34799532	34800006	NA	NA	NA	NA	NA	NA	NA	NA
1	34825613	34826432	rna227,	NA	rna227,	rna227,	rna227,	NA	NA	NA
1	34832452	34834001	NA	rna227,	NA	NA	NA	NA	NA	NA
1	34842100	34843015	NA	rna227,	NA	NA	NA	NA	NA	NA
1	34864028	34865409	rna228,rna229,rna230,	NA	rna228,rna229,rna230,	rna228,rna229,rna230,	rna228,rna229,rna230,	NA	NA	NA
1	34880091	34880527	NA	rna229,rna230,	NA	NA	NA	NA	NA	NA
1	34915915	34916557	NA	rna229,rna230,	NA	NA	NA	NA	NA	NA
1	34959826	34961081	rna231,rna232,	NA	rna231,rna232,	rna231,rna232,	rna231,rna232,	NA	NA	NA
1	34993261	34993935	NA	NA	NA	rna233,	rna233,	NA	NA	rna233,
1	35031590	35032175	NA	NA	NA	NA	NA	NA	NA	NA
1	35042991	35043335	NA	NA	NA	NA	NA	NA	NA	NA
1	35048328	35048998	NA	NA	NA	NA	NA	NA	NA	NA
1	35055379	35055829	NA	NA	NA	NA	NA	NA	NA	NA
1	35077172	35077486	NA	NA	NA	NA	NA	NA	NA	NA
1	35259422	35259957	NA	NA	NA	NA	NA	NA	NA	NA
1	35382022	35382439	NA	NA	NA	NA	NA	NA	NA	rna234,
1	35410851	35411458	NA	NA	NA	NA	NA	NA	NA	NA
1	35728564	35728893	NA	NA	NA	NA	NA	NA	NA	NA
1	35895656	35895904	rna235,	NA	rna235,	rna235,	rna235,	NA	NA	NA
1	35902733	35903045	NA	rna235,	NA	NA	NA	NA	NA	NA
1	36092083	36092408	NA	rna235,	NA	NA	NA	NA	NA	NA
1	36127922	36128242	NA	rna235,	NA	NA	NA	NA	NA	NA
1	36400210	36400669	NA	NA	NA	NA	NA	NA	NA	NA
1	36468207	36468639	NA	NA	NA	NA	NA	NA	NA	NA
1	36646180	36646411	NA	NA	NA	NA	NA	NA	NA	NA
1	36850611	36851363	NA	NA	NA	NA	NA	NA	NA	NA
1	36925908	36926289	NA	NA	NA	NA	NA	NA	NA	NA
1	36926962	36928272	NA	NA	NA	NA	NA	NA	NA	NA
1	36939363	36939735	NA	NA	NA	NA	NA	NA	NA	NA
1	37028930	37029937	rna236,	NA	rna236,	rna236,	rna236,	NA	NA	NA
1	37039185	37040244	rna237,	NA	rna237,	rna237,	rna237,	NA	NA	NA
1	37128515	37129273	rna241,	NA	rna241,	rna241,	rna241,	NA	NA	NA
1	37176078	37176560	NA	rna241,	NA	NA	NA	NA	NA	NA
1	37228634	37229164	NA	NA	NA	NA	NA	NA	NA	NA
1	37246142	37246530	NA	NA	NA	NA	NA	NA	NA	NA
1	37264159	37264717	NA	NA	NA	NA	NA	NA	NA	NA
1	37671768	37672636	NA	NA	NA	NA	NA	NA	NA	NA
1	37685307	37685653	NA	NA	NA	NA	NA	NA	NA	NA
1	37689491	37690079	NA	NA	NA	NA	NA	NA	NA	NA
1	37869957	37870732	NA	NA	NA	NA	NA	NA	NA	rna242,
1	38252195	38252521	NA	NA	NA	NA	NA	NA	NA	NA
1	38528801	38529266	NA	NA	NA	NA	NA	NA	NA	NA
1	38745841	38746431	NA	NA	NA	NA	NA	NA	NA	NA
1	38794469	38794755	NA	NA	NA	NA	NA	NA	NA	NA
1	38829564	38830073	NA	NA	NA	NA	NA	NA	NA	NA
1	38855561	38856102	NA	NA	NA	NA	NA	NA	NA	NA
1	38860962	38861364	NA	NA	NA	NA	NA	NA	NA	NA
1	39032020	39032675	NA	NA	NA	NA	NA	NA	NA	NA
1	39114303	39114762	NA	NA	NA	NA	NA	NA	NA	NA
1	39123634	39124024	NA	NA	NA	NA	NA	NA	NA	NA
1	39160630	39161100	NA	NA	NA	NA	NA	NA	NA	NA
1	39312104	39312420	NA	NA	NA	NA	NA	NA	NA	NA
1	39711847	39712582	NA	NA	NA	NA	NA	NA	NA	NA
1	39728416	39729478	NA	NA	NA	NA	NA	NA	NA	NA
1	39784937	39786071	NA	NA	NA	rna243,	rna243,	NA	NA	NA
1	39848364	39848712	NA	rna243,	NA	NA	NA	NA	NA	NA
1	39849044	39849398	NA	rna243,	NA	NA	NA	NA	NA	NA
1	40315735	40316237	NA	rna243,	NA	NA	NA	NA	NA	NA
1	40680246	40680634	NA	rna243,	NA	NA	NA	NA	NA	NA
1	40713877	40714239	NA	rna243,	NA	NA	NA	NA	NA	NA
1	40741357	40741730	NA	rna243,	NA	NA	NA	NA	NA	NA
1	40771251	40772628	rna245,rna246,	NA	rna245,rna246,	rna245,rna246,	rna245,rna246,	NA	NA	NA
1	40822922	40823542	NA	NA	NA	NA	NA	NA	NA	NA
1	40840250	40840723	NA	NA	NA	NA	NA	NA	NA	NA
1	40903549	40904913	NA	NA	NA	NA	NA	NA	NA	NA
1	40906150	40907213	NA	NA	NA	NA	NA	NA	NA	NA
1	40920481	40920930	NA	NA	NA	NA	NA	NA	NA	NA
1	40925251	40926296	NA	NA	NA	NA	NA	NA	NA	NA
1	40938359	40939707	NA	NA	NA	NA	NA	NA	NA	NA
1	40956022	40957094	NA	NA	NA	NA	NA	NA	NA	NA
1	40966395	40966745	NA	NA	NA	NA	NA	NA	NA	NA
1	40971476	40971848	NA	NA	NA	NA	rna247,rna248,	NA	NA	rna247,
1	40975743	40976247	rna248,	NA	NA	rna248,	rna247,rna248,	NA	rna247,rna248,	rna247,rna248,
1	40977956	40978456	NA	NA	NA	NA	rna247,rna248,	NA	NA	rna247,rna248,
1	40982690	40983409	NA	NA	NA	NA	NA	NA	NA	NA
1	40998467	41000017	NA	NA	NA	NA	NA	NA	NA	NA
1	41004952	41005931	NA	NA	NA	NA	NA	NA	NA	NA
1	41009103	41009720	NA	NA	NA	NA	NA	NA	NA	NA
1	41009952	41011487	NA	NA	NA	NA	NA	NA	NA	NA
1	41016940	41018283	NA	NA	NA	NA	NA	NA	NA	NA
1	41019549	41020056	NA	NA	NA	NA	NA	NA	NA	NA
1	41037795	41039091	NA	NA	NA	NA	NA	NA	NA	NA
1	41039787	41040526	NA	NA	NA	NA	NA	NA	NA	NA
1	41066580	41068904	rna249,	NA	NA	NA	NA	NA	NA	NA
1	41075704	41076137	NA	rna249,	NA	NA	NA	NA	NA	NA
1	41082229	41082591	NA	rna249,	NA	NA	NA	NA	NA	NA
1	41090178	41090612	NA	rna249,	NA	NA	NA	NA	NA	NA
1	41112454	41112917	rna249,	NA	NA	rna249,	rna249,	NA	NA	NA
1	41148134	41149068	NA	NA	NA	NA	NA	NA	NA	NA
1	41173700	41174977	rna250,	NA	rna250,	rna250,	rna250,	NA	NA	NA
1	41185410	41186453	NA	rna250,	NA	NA	NA	NA	NA	NA
1	41199507	41200225	NA	rna250,	NA	NA	gene148,	NA	NA	gene148,
1	41211839	41212690	NA	rna250,	NA	NA	NA	NA	NA	NA
1	41226028	41226794	NA	rna250,	NA	NA	NA	NA	NA	NA
1	41232264	41232831	NA	rna250,	NA	NA	NA	NA	NA	NA
1	41240767	41241526	NA	rna250,	NA	NA	NA	NA	NA	NA
1	41253496	41254065	NA	rna250,	NA	NA	NA	NA	NA	NA
1	41263555	41264212	NA	rna250,	NA	NA	NA	NA	NA	NA
1	41286559	41287145	rna251,	NA	rna251,	rna251,	rna251,	NA	NA	NA
1	41322366	41322759	NA	NA	NA	NA	NA	NA	NA	NA
1	41350954	41351868	NA	NA	NA	NA	NA	NA	NA	NA
1	41384592	41386394	NA	NA	NA	NA	NA	NA	NA	NA
1	41412899	41413764	rna258,	NA	NA	NA	NA	NA	NA	rna258,
1	41424444	41425536	rna258,	NA	rna258,	rna258,	rna258,	NA	NA	rna259,rna260,
1	41445188	41446264	NA	NA	NA	NA	rna259,rna260,	NA	NA	NA
1	41457533	41458126	NA	NA	NA	NA	NA	NA	NA	NA
1	41480096	41480594	NA	NA	NA	NA	NA	NA	NA	NA
1	41503398	41503798	NA	NA	NA	NA	NA	NA	NA	NA
1	41512142	41512476	NA	NA	NA	NA	NA	NA	NA	NA
1	41627375	41628059	NA	NA	NA	NA	NA	NA	NA	NA
1	41682331	41682977	NA	NA	NA	NA	NA	NA	NA	NA
1	41693836	41694769	NA	NA	NA	NA	NA	NA	NA	rna261,
1	41707331	41707791	NA	rna261,	NA	NA	NA	NA	NA	NA
1	41712106	41713408	NA	rna261,	NA	NA	NA	NA	NA	NA
1	41719647	41720097	NA	rna261,	NA	NA	NA	NA	NA	NA
1	41739577	41739840	rna262,rna263,	NA	NA	NA	rna263,	NA	NA	NA
1	41750282	41750640	NA	rna261,rna262,	NA	NA	NA	NA	NA	NA
1	41762392	41763642	rna261,rna262,	NA	rna261,rna262,	rna261,rna262,	rna261,rna262,	NA	NA	NA
1	41849195	41849530	NA	NA	NA	NA	NA	NA	NA	NA
1	41864042	41864529	NA	NA	NA	NA	NA	NA	NA	NA
1	41870944	41871500	NA	NA	NA	NA	NA	NA	NA	NA
1	41903442	41904581	rna264,rna265,	NA	rna264,rna265,	rna264,rna265,	rna264,rna265,	NA	NA	NA
1	41917068	41917405	NA	rna264,rna265,	NA	NA	NA	NA	NA	NA
1	41940619	41940952	NA	rna264,rna265,	NA	NA	NA	NA	NA	NA
1	41959425	41960290	rna264,rna265,	NA	NA	NA	NA	NA	NA	NA
1	41984879	41985662	NA	rna264,rna265,	NA	NA	NA	NA	NA	NA
1	42026645	42027020	rna264,	NA	NA	NA	NA	NA	NA	rna264,rna265,rna266,rna267,rna268,
1	42037268	42037709	rna266,rna267,rna268,	NA	NA	NA	NA	NA	NA	NA
1	42046978	42047383	rna266,rna267,rna268,	NA	NA	NA	NA	NA	NA	NA
1	42050991	42051924	NA	rna266,rna267,rna268,	NA	NA	NA	NA	NA	NA
1	42060048	42061149	rna266,rna267,	NA	rna266,rna267,	rna266,rna267,	rna266,rna267,rna268,	NA	NA	NA
1	42124962	42126560	NA	NA	NA	NA	NA	NA	NA	NA
1	42240952	42241285	NA	NA	NA	NA	NA	NA	NA	NA
1	42356967	42357494	NA	NA	NA	NA	NA	NA	NA	NA
1	42372194	42372699	NA	NA	NA	NA	NA	NA	NA	NA
1	42392968	42393619	NA	NA	NA	NA	NA	NA	NA	NA
1	42458786	42459207	NA	NA	NA	NA	NA	NA	NA	NA
1	42476314	42477139	NA	NA	NA	NA	rna283,	NA	NA	rna283,
1	42570752	42571275	NA	NA	NA	NA	NA	NA	NA	NA
1	42593216	42594454	rna287,rna288,rna289,rna290,	NA	rna287,rna288,rna289,rna290,	rna287,rna288,rna289,rna290,	rna287,rna288,rna289,rna290,	NA	NA	NA
1	42602939	42604277	rna291,	NA	rna291,	rna291,	rna291,	NA	NA	rna291,
1	42617958	42618477	NA	NA	NA	NA	NA	NA	NA	NA
1	42624952	42626014	NA	NA	NA	NA	NA	NA	NA	NA
1	42631910	42632566	NA	NA	NA	NA	NA	NA	NA	NA
1	42638638	42639814	NA	NA	NA	NA	NA	NA	NA	NA
1	42644285	42645363	NA	NA	NA	NA	NA	NA	NA	NA
1	42648860	42649630	NA	NA	NA	NA	NA	NA	NA	rna292,
1	42668617	42669970	rna292,	NA	rna292,	rna292,	rna292,	NA	NA	NA
1	42684734	42685186	NA	NA	NA	NA	NA	NA	NA	NA
1	42763955	42764401	NA	NA	NA	NA	NA	NA	NA	NA
1	42769324	42770267	NA	NA	NA	NA	NA	NA	NA	NA
1	42778880	42779733	NA	NA	NA	NA	NA	NA	NA	NA
1	42780288	42781022	NA	NA	NA	NA	NA	NA	NA	NA
1	42800473	42802656	rna294,rna295,rna296,rna297,rna298,	NA	rna294,rna295,rna296,rna297,rna298,	rna294,rna295,rna296,rna297,rna298,	rna294,rna295,rna296,rna297,rna298,	NA	NA	NA
1	42813709	42814197	NA	rna294,rna295,rna296,rna297,rna298,	NA	NA	NA	NA	NA	NA
1	42840893	42842922	NA	rna294,rna295,rna296,rna297,rna298,	NA	NA	NA	NA	NA	NA
1	42850361	42850832	NA	rna294,rna295,rna296,rna297,rna298,	NA	NA	NA	NA	NA	NA
1	42860323	42860744	NA	rna294,rna295,rna296,rna297,rna298,	NA	NA	NA	NA	NA	NA
1	42868817	42869474	NA	rna294,rna295,rna296,rna297,rna298,	NA	NA	NA	NA	NA	NA
1	42889067	42890152	rna299,	NA	NA	NA	NA	NA	NA	rna294,rna295,rna296,rna297,rna298,rna299,
1	42895644	42896261	NA	rna299,	NA	NA	NA	NA	NA	NA
1	42908550	42909166	rna299,	NA	NA	NA	NA	NA	NA	NA
1	42948547	42949061	NA	rna299,	NA	NA	NA	NA	NA	NA
1	42951214	42951926	NA	rna299,	NA	NA	NA	NA	NA	NA
1	42967721	42968821	rna299,	NA	rna299,	rna299,	rna299,	NA	NA	NA
1	42976959	42977509	NA	NA	NA	NA	NA	NA	NA	NA
1	42988263	42988590	NA	NA	NA	NA	NA	NA	NA	NA
1	43004688	43006363	NA	NA	NA	NA	NA	NA	NA	NA
1	43032376	43033148	NA	NA	NA	NA	NA	NA	NA	NA
1	43043807	43044260	NA	NA	NA	NA	NA	NA	NA	NA
1	43063697	43064175	NA	NA	NA	NA	NA	NA	NA	NA
1	43075420	43076322	NA	NA	NA	NA	NA	NA	NA	NA
1	43092346	43092931	NA	NA	NA	NA	NA	NA	NA	NA
1	43093452	43094107	NA	NA	NA	NA	NA	NA	NA	NA
1	43108413	43109096	NA	NA	NA	NA	NA	NA	NA	NA
1	43141190	43141847	NA	NA	NA	NA	NA	NA	NA	NA
1	43175663	43175986	NA	NA	NA	NA	NA	NA	NA	NA
1	43211160	43211534	gene191,	NA	gene191,	gene191,	gene191,	NA	NA	gene191,
1	43250948	43251275	NA	NA	NA	NA	NA	NA	NA	NA
1	43265351	43266455	NA	NA	NA	NA	NA	NA	NA	NA
1	43364115	43364396	NA	NA	NA	NA	NA	NA	NA	NA
1	43387684	43388210	NA	NA	NA	NA	NA	NA	NA	NA
1	43572888	43573528	NA	NA	NA	NA	NA	NA	NA	NA
1	43629252	43630288	NA	NA	NA	NA	NA	NA	NA	NA
1	43649914	43650423	NA	NA	NA	NA	NA	NA	NA	NA
1	43685365	43685911	NA	NA	NA	NA	NA	NA	NA	NA
1	43693659	43694375	NA	NA	NA	NA	NA	NA	NA	NA
1	43700847	43701450	NA	NA	NA	rna301,rna302,	rna301,rna302,	NA	NA	NA
1	43753697	43754303	NA	rna301,rna302,	NA	NA	NA	NA	NA	NA
1	43772182	43772927	NA	rna301,rna302,	NA	NA	NA	NA	NA	NA
1	43775159	43775611	NA	rna301,rna302,	NA	NA	NA	NA	NA	NA
1	43802537	43803595	NA	rna301,rna302,	NA	NA	NA	NA	NA	NA
1	43815635	43816322	NA	rna301,rna302,	NA	NA	NA	NA	NA	NA
1	43839743	43840070	NA	rna301,rna302,	NA	NA	NA	NA	NA	NA
1	43874864	43875648	NA	NA	NA	NA	rna303,	NA	NA	NA
1	43880299	43881166	rna303,	NA	rna303,	rna303,	rna303,	NA	NA	NA
1	43925665	43926354	NA	rna303,rna305,rna306,rna307,rna308,	NA	NA	rna307,	NA	NA	NA
1	43937456	43938044	rna306,	NA	rna306,	rna306,	rna306,	NA	NA	NA
1	43945427	43945974	NA	rna303,rna305,rna308,	NA	NA	NA	NA	NA	NA
1	43970225	43970926	NA	rna303,rna305,rna308,	NA	NA	NA	NA	NA	NA
1	43990182	43990536	NA	rna303,rna305,rna308,	NA	NA	NA	NA	NA	NA
1	44016655	44017255	NA	rna303,rna308,	NA	NA	NA	NA	NA	NA
1	44085505	44086030	NA	rna303,rna308,	NA	NA	NA	NA	NA	NA
1	44131529	44132029	NA	rna303,rna304,rna308,	NA	NA	NA	NA	NA	NA
1	44143374	44143993	NA	rna303,rna304,rna308,	NA	NA	NA	NA	NA	NA
1	44151756	44153036	NA	rna303,rna304,rna308,	NA	NA	NA	NA	NA	NA
1	44153064	44153402	NA	rna303,rna304,rna308,	NA	NA	NA	NA	NA	NA
1	44217561	44217897	NA	rna303,rna304,	NA	NA	NA	NA	NA	NA
1	44244778	44245422	NA	rna303,rna304,	NA	NA	NA	NA	NA	NA
1	44262257	44262949	NA	rna303,rna304,	NA	NA	NA	NA	NA	NA
1	44272554	44273217	NA	rna303,rna304,	NA	NA	NA	NA	NA	NA
1	44298150	44298566	NA	rna309,	NA	NA	NA	NA	NA	NA
1	44310600	44311685	NA	NA	NA	NA	NA	NA	NA	rna309,
1	44355114	44356352	rna310,rna311,	NA	rna310,rna311,	rna310,rna311,	rna310,rna311,	NA	NA	NA
1	44404465	44405084	rna310,rna311,	NA	NA	NA	NA	NA	NA	NA
1	44416751	44417897	rna312,rna313,	NA	rna312,rna313,	rna312,rna313,rna314,	rna312,rna313,rna314,	NA	NA	NA
1	44431526	44431972	rna312,rna313,rna314,	NA	NA	NA	NA	NA	NA	NA
1	44445264	44445783	NA	NA	NA	NA	NA	NA	NA	rna315,
1	44486302	44487799	rna315,rna316,rna317,rna318,rna319,	NA	rna315,rna316,rna317,rna318,rna319,	rna315,rna316,rna317,rna318,rna319,	rna315,rna316,rna317,rna318,rna319,	NA	NA	NA
1	44518582	44518920	NA	rna316,rna317,rna318,rna319,	NA	NA	NA	NA	NA	NA
1	44533297	44533738	NA	NA	NA	NA	NA	NA	NA	rna316,rna317,rna318,rna319,
1	44556098	44556556	NA	rna320,rna321,	NA	NA	NA	NA	NA	NA
1	44564422	44565108	NA	rna320,rna321,	NA	NA	NA	NA	NA	NA
1	44633787	44634128	NA	NA	NA	NA	NA	NA	NA	NA
1	44650326	44651516	NA	NA	NA	NA	NA	NA	NA	NA
1	44657832	44658827	NA	NA	NA	NA	gene201,	NA	NA	gene201,
1	44689068	44689448	NA	NA	NA	NA	rna322,rna323,rna324,	NA	NA	NA
1	44718635	44718994	NA	rna322,rna323,rna324,	NA	NA	NA	NA	NA	NA
1	44726181	44726855	NA	rna322,rna323,rna324,	NA	NA	NA	NA	NA	NA
1	44751115	44751929	NA	rna322,rna323,rna324,	NA	NA	NA	NA	NA	NA
1	44811795	44812287	NA	NA	NA	NA	NA	NA	NA	NA
1	44835854	44836966	NA	rna326,	NA	NA	NA	NA	NA	NA
1	44841927	44842676	NA	rna326,	NA	NA	NA	NA	NA	NA
1	44863861	44864969	NA	rna326,	NA	NA	NA	NA	NA	NA
1	44906452	44907107	rna327,rna328,rna329,rna330,	NA	rna327,rna328,rna329,rna330,	rna327,rna328,rna329,rna330,	rna327,rna328,rna329,rna330,	NA	NA	NA
1	44942557	44943128	NA	rna331,rna332,rna333,rna334,rna335,rna336,rna337,rna338,rna339,	NA	NA	NA	NA	NA	rna327,rna328,rna329,rna330,rna331,rna332,rna333,rna334,rna335,rna336,rna337,rna338,rna339,
1	44950285	44951121	NA	rna331,rna332,rna333,rna334,rna335,rna336,rna337,rna338,rna339,	NA	NA	NA	NA	NA	NA
1	45042927	45043590	NA	rna331,rna332,rna333,rna334,rna335,rna336,rna337,rna338,rna339,rna340,	NA	NA	NA	NA	NA	NA
1	45284328	45284652	NA	NA	NA	NA	NA	NA	NA	NA
1	45318063	45318828	NA	NA	NA	NA	NA	NA	NA	NA
1	45334625	45334987	NA	NA	NA	NA	NA	NA	NA	NA
1	45344802	45345889	NA	NA	NA	NA	NA	NA	NA	NA
1	45360537	45361436	NA	NA	NA	NA	NA	NA	NA	NA
1	45362116	45362540	NA	NA	NA	NA	NA	NA	NA	NA
1	45422769	45423303	NA	NA	NA	NA	NA	NA	NA	NA
1	45429285	45429853	NA	NA	NA	NA	NA	NA	NA	NA
1	45473071	45473893	NA	NA	NA	NA	NA	NA	NA	NA
1	45506805	45507369	NA	rna341,	NA	NA	NA	NA	NA	NA
1	45524509	45525022	NA	rna341,	NA	NA	NA	NA	NA	NA
1	45525726	45526276	NA	rna341,	NA	NA	NA	NA	NA	NA
1	45536754	45537286	NA	rna341,	NA	NA	NA	NA	NA	NA
1	45580046	45580593	NA	rna342,rna343,rna344,rna345,	NA	NA	NA	NA	NA	NA
1	45707764	45708789	rna342,rna343,rna344,rna345,rna346,rna347,rna348,	NA	rna347,rna348,	rna342,rna343,rna344,rna345,rna346,rna347,rna348,	rna342,rna343,rna344,rna345,rna346,rna347,rna348,rna349,	NA	NA	NA
1	45726373	45727306	rna350,rna351,rna352,	NA	rna350,rna351,rna352,	rna350,rna351,rna352,	rna350,rna351,rna352,	NA	NA	rna350,rna351,rna352,
1	45740639	45741900	rna353,	NA	rna353,	rna353,	rna353,	NA	NA	NA
1	45793523	45794971	rna354,rna355,	NA	rna355,	rna354,rna355,	rna354,rna355,	NA	rna355,	rna355,rna356,
1	45802049	45803275	rna356,	NA	rna356,	rna356,	rna356,	NA	NA	rna356,
1	45815829	45817310	rna357,	NA	rna357,	rna357,	rna357,	NA	NA	NA
1	45826596	45826933	NA	rna357,	NA	NA	NA	NA	NA	NA
1	45853093	45854549	rna358,rna359,	NA	rna358,rna359,	rna358,rna359,	rna358,rna359,	NA	NA	NA
1	45859905	45860452	NA	rna358,rna359,	NA	NA	NA	NA	NA	NA
1	45873968	45874669	NA	rna358,rna359,	NA	NA	NA	NA	NA	NA
1	45891825	45892466	NA	rna358,rna359,	NA	NA	NA	NA	NA	NA
1	45915897	45917711	NA	NA	NA	NA	NA	NA	NA	rna358,rna359,
1	45938058	45939918	rna360,	NA	rna360,	rna360,	rna360,	NA	NA	NA
1	45971964	45972332	NA	NA	NA	NA	NA	NA	NA	NA
1	46069392	46069792	NA	NA	NA	NA	NA	NA	NA	NA
1	46075663	46076547	NA	NA	NA	NA	NA	NA	NA	NA
1	46143616	46144812	NA	NA	NA	NA	NA	NA	NA	NA
1	46153502	46154442	NA	NA	NA	NA	NA	NA	NA	NA
1	46175516	46175913	NA	NA	NA	NA	NA	NA	NA	NA
1	46240399	46241104	gene220,	NA	NA	gene220,	gene220,	gene220,	gene220,	gene220,
1	46291481	46292435	NA	rna361,	NA	NA	NA	NA	NA	NA
1	46341762	46342413	NA	rna361,	NA	NA	NA	NA	NA	NA
1	46345064	46345320	NA	rna361,	NA	NA	NA	NA	NA	NA
1	46353257	46354751	NA	rna361,	NA	NA	NA	NA	NA	NA
1	46378935	46379300	NA	rna361,	NA	NA	NA	NA	NA	NA
1	46386569	46387328	NA	NA	NA	NA	NA	NA	NA	rna361,
1	46426475	46427184	NA	NA	NA	NA	NA	NA	NA	NA
1	46458743	46459407	NA	NA	NA	NA	NA	NA	NA	NA
1	46540286	46540704	NA	NA	NA	NA	NA	NA	NA	NA
1	46696638	46697074	NA	rna362,	NA	NA	NA	NA	NA	NA
1	46736413	46737094	NA	NA	NA	NA	NA	NA	NA	NA
1	46751288	46751616	NA	NA	NA	NA	NA	NA	NA	NA
1	46809158	46809507	NA	NA	NA	NA	NA	NA	NA	NA
1	46927896	46928538	NA	NA	NA	NA	NA	NA	NA	NA
1	47319789	47320344	NA	NA	NA	NA	NA	NA	NA	NA
1	47451318	47451588	NA	NA	NA	NA	NA	NA	NA	NA
1	47496177	47496600	NA	NA	NA	NA	NA	NA	NA	NA
1	47989507	47990278	NA	NA	NA	NA	NA	NA	NA	NA
1	48452265	48452735	NA	NA	NA	NA	NA	NA	NA	NA
1	48583143	48583615	NA	NA	NA	NA	NA	NA	NA	NA
1	48645873	48647023	NA	NA	NA	NA	NA	NA	NA	NA
1	48769692	48770283	NA	NA	NA	NA	NA	NA	NA	NA
1	48962415	48963019	NA	NA	NA	NA	NA	NA	NA	NA
1	49386057	49387394	NA	NA	NA	NA	NA	NA	NA	NA
1	49588289	49588681	NA	gene224,	NA	NA	NA	NA	NA	NA
1	49593114	49593790	NA	gene224,	NA	NA	NA	NA	NA	NA
1	49644691	49645494	NA	NA	NA	NA	NA	NA	NA	NA
1	49701456	49701994	NA	NA	NA	NA	NA	NA	NA	NA
1	49829014	49829375	NA	NA	NA	NA	NA	NA	NA	NA
1	49834190	49837639	rna364,rna365,	NA	rna364,rna365,	rna364,rna365,	rna364,rna365,	NA	NA	NA
1	50027507	50028165	NA	rna364,rna365,	NA	NA	NA	NA	NA	NA
1	50060111	50060865	NA	rna364,rna365,	NA	NA	NA	NA	NA	NA
1	50113073	50114354	NA	NA	NA	NA	NA	NA	NA	NA
1	50243585	50244299	NA	rna366,rna367,rna368,rna369,rna370,rna371,rna372,rna373,rna374,	NA	NA	NA	NA	NA	NA
1	50265765	50267676	NA	rna366,rna367,rna368,rna369,rna370,rna371,rna372,rna373,rna374,	NA	NA	NA	NA	NA	NA
1	50302465	50303893	NA	rna366,rna367,rna368,rna369,rna370,rna371,rna372,rna373,rna374,	NA	NA	NA	NA	NA	NA
1	50325363	50326025	NA	rna366,rna367,rna368,rna369,rna370,rna371,rna372,rna373,rna374,	NA	NA	NA	NA	NA	NA
1	50335758	50336340	NA	rna366,rna367,rna368,rna369,rna370,rna371,rna372,rna373,rna374,	NA	NA	NA	NA	NA	NA
1	50337158	50337585	NA	rna366,rna367,rna368,rna369,rna370,rna371,rna372,rna373,rna374,	NA	NA	NA	NA	NA	NA
1	50341416	50342210	NA	rna366,rna367,rna368,rna369,rna370,rna371,rna372,rna373,rna374,	NA	NA	NA	NA	NA	NA
1	50343865	50344319	NA	rna366,rna367,rna368,rna369,rna370,rna371,rna372,rna373,rna374,	NA	NA	NA	NA	NA	NA
1	50359579	50360803	NA	rna366,rna367,rna368,rna369,rna370,rna371,rna372,rna373,rna374,	NA	NA	NA	NA	NA	NA
1	50378180	50379879	rna366,rna367,rna368,rna369,rna370,rna371,rna372,rna373,rna374,	NA	rna366,rna367,rna368,rna369,rna370,rna371,rna372,rna373,rna374,	rna366,rna367,rna368,rna369,rna370,rna371,rna372,rna373,rna374,	rna366,rna367,rna368,rna369,rna370,rna371,rna372,rna373,rna374,	NA	NA	NA
1	50404388	50404770	NA	NA	NA	NA	NA	NA	NA	NA
1	50456079	50457104	NA	NA	NA	NA	NA	NA	NA	NA
1	50519984	50521001	NA	NA	NA	NA	NA	NA	NA	NA
1	50531333	50531847	NA	NA	NA	NA	NA	NA	NA	NA
1	50555085	50555431	NA	NA	NA	NA	NA	NA	NA	NA
1	50666516	50667269	NA	NA	NA	NA	NA	NA	NA	NA
1	50701663	50703881	NA	NA	NA	NA	NA	NA	NA	NA
1	50809890	50810250	NA	NA	NA	NA	NA	NA	NA	NA
1	50817446	50818189	NA	NA	NA	NA	NA	NA	NA	NA
1	50851915	50852902	NA	NA	NA	NA	NA	NA	NA	NA
1	50868297	50868903	NA	NA	NA	NA	NA	NA	NA	NA
1	50920271	50920969	NA	NA	NA	NA	NA	NA	NA	NA
1	50975684	50976413	NA	NA	NA	NA	NA	NA	NA	NA
1	51013407	51013809	NA	NA	NA	NA	NA	NA	NA	NA
1	51080922	51081442	NA	NA	NA	NA	NA	NA	NA	NA
1	51093544	51094315	NA	NA	NA	NA	NA	NA	NA	NA
1	51145110	51145471	NA	NA	NA	NA	NA	NA	NA	NA
1	51154881	51155409	NA	NA	NA	NA	NA	NA	NA	NA
1	51177846	51178349	NA	NA	NA	NA	NA	NA	NA	NA
1	51225647	51226129	rna375,	NA	NA	NA	NA	rna375,	rna375,	rna375,
1	51406217	51406548	NA	NA	NA	NA	NA	NA	NA	NA
1	51411742	51412199	NA	NA	NA	NA	NA	NA	NA	NA
1	51541557	51542378	NA	NA	NA	NA	NA	NA	NA	NA
1	51616731	51617113	NA	NA	NA	NA	NA	NA	NA	NA
1	51652969	51653453	NA	NA	NA	NA	NA	NA	NA	NA
1	51654147	51654876	NA	NA	NA	NA	NA	NA	NA	NA
1	51687985	51689442	rna376,	NA	rna376,	rna376,	rna376,	NA	NA	rna376,
1	51694691	51695631	NA	NA	NA	NA	NA	NA	rna376,	rna376,
1	51720999	51721494	NA	NA	NA	NA	NA	NA	NA	NA
1	51784024	51784476	NA	NA	NA	NA	gene231,	NA	NA	NA
1	51816267	51816865	NA	NA	NA	NA	NA	NA	NA	NA
1	51818854	51819215	NA	NA	NA	NA	NA	NA	NA	NA
1	51880041	51880522	NA	NA	NA	NA	NA	NA	NA	NA
1	51916990	51919590	NA	NA	NA	NA	NA	NA	NA	NA
1	52032920	52034524	rna379,rna380,rna381,rna382,rna383,rna384,rna385,rna386,	NA	rna379,rna380,rna381,rna382,rna383,rna384,rna385,rna386,	rna379,rna380,rna381,rna382,rna383,rna384,rna385,rna386,	rna379,rna380,rna381,rna382,rna383,rna384,rna385,rna386,	NA	NA	NA
1	52035053	52035492	NA	rna379,rna380,rna381,rna382,rna383,rna384,rna385,rna386,	NA	rna386,	rna379,rna380,rna381,rna382,rna383,rna384,rna385,rna386,	NA	NA	NA
1	52070971	52071545	NA	rna379,rna380,rna381,rna382,rna383,rna384,rna385,rna386,	NA	NA	NA	NA	NA	NA
1	52088760	52090055	NA	rna379,rna380,rna381,rna382,rna383,rna384,rna385,rna386,	NA	NA	NA	NA	NA	NA
1	52114709	52115838	NA	rna379,rna380,rna381,rna382,rna383,rna384,rna385,rna386,	NA	NA	NA	NA	NA	NA
1	52123200	52124534	NA	rna379,rna380,rna381,rna382,rna383,rna384,rna385,rna386,	NA	NA	NA	NA	NA	NA
1	52139663	52140870	NA	rna379,rna380,rna381,rna382,rna383,rna384,rna385,rna386,	NA	NA	NA	NA	NA	NA
1	52145871	52146775	NA	rna379,rna380,rna381,rna382,rna383,rna384,rna385,rna386,	NA	NA	NA	NA	NA	NA
1	52148820	52149919	NA	rna379,rna380,rna381,rna382,rna383,rna384,rna385,rna386,	NA	NA	NA	NA	NA	NA
1	52198802	52199824	NA	rna379,rna380,rna381,rna382,rna383,rna384,rna385,rna386,	NA	NA	NA	NA	NA	NA
1	52257420	52259120	NA	rna379,rna380,rna381,rna382,rna383,rna384,rna385,rna386,	NA	NA	NA	NA	NA	NA
1	52271146	52271942	NA	rna379,rna380,rna381,rna382,rna383,rna384,rna385,rna386,	NA	NA	NA	NA	NA	NA
1	52276324	52277251	NA	rna379,rna380,rna381,rna382,rna383,rna384,rna385,rna386,	NA	NA	NA	NA	NA	NA
1	52279117	52279965	NA	rna379,rna380,rna381,rna382,rna383,rna384,rna385,rna386,	NA	NA	NA	NA	NA	NA
1	52306259	52307557	NA	rna379,rna380,rna381,rna382,rna383,rna384,rna385,rna386,	NA	NA	NA	NA	NA	NA
1	52348810	52349547	NA	NA	NA	NA	NA	NA	NA	NA
1	52354192	52354881	NA	NA	NA	NA	NA	NA	NA	NA
1	52365492	52366290	NA	NA	NA	NA	NA	NA	NA	NA
1	52426967	52428361	NA	NA	NA	NA	NA	NA	NA	NA
1	52428598	52429546	NA	NA	NA	NA	NA	NA	NA	NA
1	52439229	52440018	NA	NA	NA	NA	NA	NA	NA	NA
1	52445592	52446617	NA	NA	NA	NA	NA	NA	NA	NA
1	52486445	52487669	NA	NA	NA	NA	NA	NA	NA	NA
1	52488427	52488840	NA	NA	NA	NA	NA	NA	NA	NA
1	52535141	52535964	NA	NA	NA	NA	NA	NA	NA	NA
1	52540971	52542328	NA	NA	NA	NA	NA	NA	NA	NA
1	52629390	52629952	NA	rna387,rna388,rna389,	NA	NA	NA	NA	NA	NA
1	52664118	52665412	rna387,rna388,rna389,	NA	rna387,rna388,rna389,	rna387,rna388,rna389,	rna387,rna388,rna389,	NA	NA	NA
1	52709332	52710009	NA	NA	NA	NA	NA	NA	NA	NA
1	52711466	52711907	NA	NA	NA	NA	NA	NA	NA	NA
1	52716007	52716306	NA	NA	NA	NA	NA	NA	NA	NA
1	52835971	52837062	rna390,rna391,	NA	rna390,rna391,	rna390,rna391,	rna390,rna391,	NA	NA	NA
1	52851164	52851719	NA	rna391,	NA	NA	NA	NA	NA	NA
1	52916583	52917034	NA	rna391,	NA	NA	NA	NA	NA	NA
1	52949977	52951243	NA	rna391,	NA	NA	NA	NA	NA	NA
1	52960047	52961012	NA	rna391,	NA	NA	NA	NA	NA	NA
1	53000052	53001542	rna392,	NA	NA	NA	NA	NA	NA	NA
1	53026650	53027131	NA	rna392,	NA	NA	NA	NA	NA	NA
1	53040703	53041027	NA	rna392,	NA	NA	NA	NA	NA	NA
1	53089937	53090544	NA	rna392,	NA	NA	NA	NA	NA	NA
1	53122427	53122901	rna392,	NA	NA	NA	rna392,	NA	NA	NA
1	53129816	53131427	gene239,	NA	NA	gene239,	gene239,rna392,	NA	gene239,	gene239,
1	53142248	53142839	NA	NA	NA	NA	NA	NA	NA	NA
1	53200102	53201447	rna393,rna394,rna395,rna396,rna397,rna398,rna399,rna400,	NA	rna393,rna394,rna395,rna396,rna397,rna398,rna399,rna400,	rna393,rna394,rna395,rna396,rna397,rna398,rna399,rna400,	rna393,rna394,rna395,rna396,rna397,rna398,rna399,rna400,	NA	NA	NA
1	53290445	53291594	rna397,rna398,rna399,rna400,	NA	NA	NA	NA	NA	NA	NA
1	53292034	53292325	NA	rna397,rna398,rna399,rna400,	NA	NA	NA	NA	NA	NA
1	53329415	53329849	NA	NA	NA	NA	NA	NA	NA	NA
1	53353751	53354285	NA	NA	NA	NA	NA	NA	NA	NA
1	53369828	53370311	NA	NA	NA	NA	NA	NA	NA	rna401,
1	53406757	53407588	NA	NA	NA	NA	NA	NA	NA	NA
1	53421480	53423688	NA	NA	NA	NA	NA	NA	NA	NA
1	53427775	53428313	NA	NA	NA	NA	NA	NA	NA	NA
1	53436213	53437841	rna402,	NA	rna402,	rna402,	rna402,	NA	NA	NA
1	53459384	53461408	NA	rna402,	NA	NA	NA	NA	NA	NA
1	53471962	53474140	rna402,	NA	NA	NA	NA	NA	NA	NA
1	53539480	53540327	NA	rna403,	NA	NA	NA	NA	NA	NA
1	53559130	53559726	NA	rna403,	NA	NA	NA	NA	NA	NA
1	53571170	53571970	NA	NA	NA	rna403,	rna403,	NA	NA	NA
1	53590050	53590447	NA	rna404,	NA	NA	NA	NA	NA	NA
1	53592297	53592884	NA	rna404,	NA	NA	NA	NA	NA	NA
1	53661749	53662257	NA	rna404,	NA	NA	NA	NA	NA	NA
1	53696716	53697161	NA	rna404,	NA	NA	NA	NA	NA	NA
1	53712453	53713385	rna404,	NA	NA	NA	NA	NA	NA	NA
1	53725708	53726108	NA	rna404,	NA	NA	rna404,	NA	NA	NA
1	53736185	53736580	NA	NA	NA	NA	NA	NA	NA	NA
1	53790337	53790794	NA	NA	NA	NA	NA	NA	NA	NA
1	53814737	53815273	NA	NA	NA	NA	NA	NA	NA	NA
1	53828486	53829031	NA	NA	NA	NA	NA	NA	NA	NA
1	53839505	53839885	NA	NA	NA	NA	NA	NA	NA	NA
1	53840010	53840554	NA	NA	NA	NA	NA	NA	NA	NA
1	53847762	53848242	NA	NA	NA	NA	NA	NA	NA	NA
1	53866047	53866534	NA	NA	NA	NA	gene246,	NA	NA	gene246,
1	53875301	53875957	NA	NA	NA	NA	NA	NA	NA	NA
1	53911774	53912548	rna405,	NA	NA	NA	NA	NA	NA	NA
1	53919671	53920030	NA	NA	NA	NA	rna405,	NA	NA	NA
1	53969364	53969745	NA	NA	NA	NA	NA	NA	NA	NA
1	54063166	54063736	NA	NA	NA	NA	NA	NA	NA	NA
1	54092283	54092905	NA	NA	NA	NA	NA	NA	NA	gene250,
1	54133530	54134139	NA	gene250,	NA	NA	NA	NA	NA	NA
1	54186140	54188091	NA	gene250,	NA	NA	NA	NA	NA	NA
1	54351628	54352428	NA	NA	NA	NA	NA	NA	NA	NA
1	54373190	54373578	NA	NA	NA	NA	NA	NA	NA	NA
1	54486236	54486889	NA	NA	NA	NA	NA	NA	NA	NA
1	54804750	54805506	NA	NA	NA	NA	NA	NA	NA	NA
1	54840294	54840620	NA	NA	NA	NA	NA	NA	NA	NA
1	54850384	54850816	NA	NA	NA	NA	NA	NA	NA	NA
1	54939878	54940176	NA	NA	NA	NA	NA	NA	NA	NA
1	55077355	55077864	NA	NA	NA	NA	NA	NA	NA	NA
1	55097005	55097732	NA	NA	NA	NA	NA	NA	NA	NA
1	55154380	55154971	NA	NA	NA	NA	NA	NA	NA	NA
1	55293590	55294028	NA	NA	NA	NA	NA	NA	NA	NA
1	55404929	55405462	NA	NA	NA	NA	NA	NA	NA	NA
1	55445073	55445467	NA	NA	NA	NA	NA	NA	NA	NA
1	55461799	55462209	NA	NA	NA	NA	NA	NA	NA	NA
1	55472133	55472717	NA	NA	NA	NA	NA	NA	NA	NA
1	55498407	55499181	NA	NA	NA	NA	NA	NA	NA	NA
1	55517966	55518600	NA	NA	NA	NA	NA	NA	NA	NA
1	55610757	55611192	NA	NA	NA	NA	NA	NA	NA	NA
1	55664997	55665576	NA	NA	NA	NA	NA	NA	NA	NA
1	55675519	55675943	NA	NA	NA	NA	NA	NA	NA	NA
1	55699193	55700982	rna408,rna409,	NA	rna408,rna409,	rna408,rna409,	rna408,rna409,	NA	NA	NA
1	55798402	55798864	NA	rna408,	NA	NA	NA	NA	NA	NA
1	55855256	55855824	NA	NA	NA	NA	NA	NA	NA	NA
1	55883047	55883553	NA	NA	NA	NA	NA	NA	NA	NA
1	55917463	55917920	NA	NA	NA	NA	NA	NA	NA	NA
1	55944411	55945167	NA	NA	NA	NA	NA	NA	NA	NA
1	55990393	55990769	NA	NA	NA	NA	NA	NA	NA	NA
1	55996923	55997459	NA	NA	NA	NA	NA	NA	NA	NA
1	56020407	56020815	NA	NA	NA	NA	NA	NA	NA	NA
1	56065310	56065777	NA	NA	NA	NA	NA	NA	NA	NA
1	56066620	56067572	NA	NA	NA	NA	NA	NA	NA	NA
1	56074295	56074717	NA	NA	NA	NA	NA	NA	NA	NA
1	56082335	56082977	rna410,	NA	NA	rna410,	rna410,	NA	NA	NA
1	56087729	56088775	NA	rna410,	NA	NA	NA	NA	NA	NA
1	56110338	56110945	rna410,	NA	NA	NA	NA	NA	NA	NA
1	56182463	56183000	NA	NA	NA	NA	NA	NA	rna410,	rna410,
1	56189088	56189923	NA	NA	NA	NA	NA	NA	NA	NA
1	56199715	56201885	rna412,	NA	rna412,	rna412,	rna412,	NA	NA	NA
1	56223074	56223582	NA	rna412,	NA	NA	NA	NA	NA	NA
1	56230551	56231132	NA	rna412,	NA	NA	NA	NA	NA	NA
1	56332013	56332356	NA	rna413,rna414,rna415,rna416,	NA	NA	NA	NA	NA	NA
1	56339714	56340286	NA	rna413,rna414,rna415,rna416,	NA	NA	NA	NA	NA	NA
1	56359282	56359987	NA	rna413,rna414,rna415,rna416,	NA	NA	NA	NA	NA	NA
1	56368897	56369848	NA	rna413,rna414,rna415,rna416,	NA	NA	NA	NA	NA	NA
1	56369864	56370501	NA	rna413,rna414,rna415,rna416,	NA	NA	NA	NA	NA	NA
1	56385696	56386956	rna417,rna418,	NA	rna417,rna418,	rna417,rna418,	rna417,rna418,	NA	NA	NA
1	56397846	56398370	NA	rna413,rna414,rna415,rna416,rna417,rna418,	NA	NA	NA	NA	NA	NA
1	56399749	56400229	NA	rna413,rna414,rna415,rna416,rna417,rna418,	NA	NA	gene258,	NA	NA	gene258,
1	56424248	56424785	NA	rna413,rna414,rna415,rna416,rna417,rna418,	NA	NA	NA	NA	NA	NA
1	56427288	56428091	NA	rna413,rna414,rna415,rna416,rna417,rna418,	NA	NA	NA	NA	NA	NA
1	56490801	56491928	rna413,rna414,rna415,rna416,rna417,rna418,	NA	NA	NA	NA	NA	NA	NA
1	56505845	56507170	rna419,	NA	rna419,	rna419,	rna419,	NA	NA	NA
1	56522867	56523677	NA	rna419,	NA	NA	NA	NA	NA	NA
1	56529328	56530297	rna419,	NA	NA	NA	NA	NA	NA	NA
1	56579345	56580317	NA	rna420,	NA	NA	NA	NA	NA	NA
1	56630850	56633219	rna421,rna422,	NA	rna421,rna422,	rna421,rna422,	rna421,rna422,	NA	NA	NA
1	56639128	56641059	NA	rna421,rna422,	NA	NA	NA	NA	NA	NA
1	56659694	56660088	rna421,rna422,	NA	NA	NA	NA	NA	NA	NA
1	56661371	56661807	NA	rna421,rna422,	NA	NA	NA	NA	NA	NA
1	56670450	56671032	NA	NA	NA	NA	NA	NA	NA	rna421,rna422,rna423,rna424,
1	56675928	56677020	rna423,rna424,	NA	NA	NA	NA	NA	NA	rna423,rna424,
1	56683821	56684270	NA	rna423,rna424,	NA	NA	NA	NA	NA	NA
1	56691686	56692572	rna423,rna424,	NA	rna423,rna424,	rna423,rna424,	rna423,rna424,	NA	NA	NA
1	56800363	56801137	NA	rna425,	NA	NA	NA	NA	NA	NA
1	56814489	56815317	NA	NA	NA	NA	rna425,	NA	NA	NA
1	56843736	56844236	NA	NA	NA	NA	rna426,	NA	NA	NA
1	56845231	56846541	rna426,	NA	rna426,	rna426,	rna426,	NA	NA	NA
1	56867524	56867968	rna427,rna428,rna429,	NA	NA	rna427,rna428,rna429,rna431,	rna427,rna428,rna429,rna431,	NA	NA	NA
1	56869237	56869785	NA	rna426,rna427,rna428,rna429,	NA	NA	rna427,rna428,rna429,rna430,rna431,	NA	NA	NA
1	56963690	56964279	NA	NA	NA	NA	NA	NA	NA	NA
1	57031474	57031928	NA	NA	NA	NA	NA	NA	NA	NA
1	57037513	57037989	NA	NA	NA	NA	NA	NA	NA	NA
1	57072107	57072918	NA	rna436,	NA	NA	NA	NA	NA	NA
1	57089101	57090282	rna436,rna437,rna438,	NA	rna436,rna437,rna438,	rna436,rna437,rna438,	rna436,rna437,rna438,	NA	NA	NA
1	57108221	57108698	NA	rna437,rna438,	NA	NA	NA	NA	NA	rna437,rna438,
1	57119408	57120047	NA	NA	NA	NA	NA	NA	NA	rna439,
1	57160011	57161465	NA	NA	NA	NA	rna439,	NA	NA	NA
1	57178519	57179739	NA	NA	NA	NA	NA	NA	NA	NA
1	57180421	57180947	NA	NA	NA	NA	NA	NA	NA	NA
1	57199959	57200668	NA	NA	NA	NA	NA	NA	NA	NA
1	57201124	57201811	NA	NA	NA	NA	NA	NA	NA	NA
1	57215573	57216003	NA	NA	NA	NA	NA	NA	NA	NA
1	57232640	57233438	NA	NA	NA	NA	NA	NA	NA	NA
1	57255932	57256375	NA	NA	NA	NA	NA	NA	NA	NA
1	57303780	57304138	NA	NA	NA	NA	NA	NA	NA	rna441,
1	57315050	57315867	NA	rna441,	NA	NA	NA	NA	NA	NA
1	57317483	57318200	NA	rna441,	NA	NA	NA	NA	NA	NA
1	57378877	57379351	NA	NA	NA	NA	NA	NA	NA	NA
1	57439285	57440341	rna442,	NA	rna442,	rna442,	rna442,	NA	NA	NA
1	57449793	57450545	NA	NA	NA	NA	NA	NA	NA	NA
1	57472155	57473291	rna443,rna444,	NA	rna443,rna444,	rna443,rna444,	rna443,rna444,	NA	NA	NA
1	57481578	57482092	NA	rna443,rna444,	NA	NA	NA	NA	NA	rna444,
1	57482539	57483403	NA	rna443,rna444,	NA	NA	NA	NA	NA	rna444,rna445,rna446,rna447,rna448,rna449,
1	57483732	57484069	NA	rna443,rna444,	NA	NA	NA	NA	NA	rna444,rna445,rna446,rna447,rna448,rna449,
1	57505664	57506917	rna445,rna446,	NA	rna445,rna446,	rna445,rna446,rna447,	rna445,rna446,rna447,rna448,	NA	NA	NA
1	57544460	57545486	NA	NA	NA	NA	NA	NA	NA	NA
1	57663770	57664167	NA	NA	NA	NA	NA	NA	NA	NA
1	57686114	57686667	NA	NA	NA	NA	NA	NA	NA	NA
1	57707489	57708059	rna450,rna451,rna452,rna453,	NA	rna450,rna451,rna452,rna453,	rna450,rna451,rna452,rna453,	rna450,rna451,rna452,rna453,	NA	NA	NA
1	57907419	57908434	rna455,	NA	NA	rna455,	rna455,	NA	NA	NA
1	57927855	57928226	NA	rna456,rna457,rna458,rna459,rna460,rna461,rna462,rna463,	NA	NA	NA	NA	NA	NA
1	57973636	57974957	rna456,rna457,	NA	rna456,rna457,	rna456,rna457,	rna456,rna457,	NA	NA	NA
1	57991923	57994076	rna464,rna465,rna466,	NA	rna466,	rna464,rna465,rna466,	rna464,rna465,rna466,	NA	NA	NA
1	57997549	57998595	NA	rna464,rna465,rna466,	NA	NA	NA	NA	NA	NA
1	58028884	58029367	NA	rna464,rna465,rna466,	NA	NA	NA	NA	NA	NA
1	58034559	58035105	NA	rna464,rna465,rna466,	NA	NA	NA	NA	NA	NA
1	58060391	58061285	NA	rna464,rna465,rna466,	NA	NA	NA	NA	NA	NA
1	58074079	58074878	rna464,rna465,rna466,	NA	NA	NA	NA	NA	NA	NA
1	58087642	58088283	NA	rna464,rna466,	NA	NA	NA	NA	NA	rna465,
1	58162077	58163544	rna467,rna468,rna469,	NA	rna467,rna468,rna469,	rna467,rna468,rna469,	rna467,rna468,rna469,	NA	NA	NA
1	58193262	58194427	NA	rna470,rna471,	NA	NA	NA	NA	NA	NA
1	58202502	58204465	rna470,rna471,rna474,rna475,	NA	rna470,rna471,rna474,rna475,	rna470,rna471,rna474,rna475,	rna470,rna471,rna474,rna475,	NA	NA	NA
1	58287906	58289677	rna476,rna477,rna478,rna479,	NA	rna476,rna477,rna478,rna479,	rna476,rna477,rna478,rna479,	rna476,rna477,rna478,rna479,	NA	NA	NA
1	58299124	58299691	NA	rna476,rna477,rna478,rna479,	NA	NA	NA	NA	NA	NA
1	58309223	58310357	NA	rna476,rna477,rna478,rna479,	NA	NA	NA	NA	NA	NA
1	58386836	58388218	rna481,rna482,	NA	rna481,rna482,	rna481,rna482,	rna481,rna482,	NA	rna476,rna477,rna478,rna479,rna480,	rna476,rna477,rna478,rna479,rna480,
1	58414745	58415631	NA	rna483,	NA	NA	NA	NA	NA	NA
1	58440984	58441510	NA	rna483,	NA	NA	NA	NA	NA	NA
1	58502174	58503304	rna483,rna484,	NA	rna483,rna484,	rna483,rna484,	rna483,rna484,	NA	NA	NA
1	58521436	58521808	rna484,	NA	NA	NA	NA	NA	NA	NA
1	58528495	58529184	rna484,	NA	NA	NA	NA	NA	NA	rna484,
1	58543473	58544129	NA	NA	NA	NA	NA	NA	NA	NA
1	58569635	58570093	rna485,rna486,	NA	NA	NA	NA	NA	NA	NA
1	58587391	58588177	NA	rna485,rna486,	NA	NA	NA	NA	NA	NA
1	58645258	58646742	NA	NA	NA	NA	NA	NA	NA	NA
1	58689995	58690936	NA	NA	NA	NA	rna487,	NA	NA	NA
1	58693226	58694487	rna487,	NA	rna487,	rna487,	rna487,	NA	NA	NA
1	58696759	58698351	NA	rna487,	NA	NA	rna487,	NA	NA	NA
1	58704016	58704786	NA	rna487,	NA	NA	NA	NA	NA	NA
1	58710760	58711121	rna487,	NA	NA	NA	NA	NA	rna487,	rna487,
1	58736043	58736481	NA	NA	NA	NA	NA	NA	rna488,rna489,rna490,rna491,rna492,rna493,rna494,rna495,rna496,rna497,rna498,rna499,rna500,rna501,rna502,	rna488,rna489,rna490,rna491,rna492,rna493,rna494,rna495,rna496,rna497,rna498,rna499,rna500,rna501,rna502,
1	58737383	58738052	rna488,rna489,rna490,rna491,rna492,rna493,rna494,rna495,rna496,rna497,rna498,rna499,rna500,rna501,rna502,	NA	NA	NA	NA	NA	rna488,rna489,rna490,rna491,rna492,rna493,rna494,rna495,rna496,rna497,rna498,rna499,rna500,rna501,rna502,	rna488,rna489,rna490,rna491,rna492,rna493,rna494,rna495,rna496,rna497,rna498,rna499,rna500,rna501,rna502,
1	58743251	58743825	rna488,rna489,rna490,rna491,rna492,rna493,rna494,rna495,rna496,rna497,rna498,rna499,rna500,rna501,rna502,	NA	NA	NA	NA	NA	NA	NA
1	58761171	58761856	NA	rna488,rna489,rna490,rna491,rna492,rna493,rna494,rna495,rna496,rna497,rna498,rna499,rna500,rna501,rna502,	NA	NA	NA	NA	NA	NA
1	58767791	58768425	NA	rna488,rna489,rna490,rna491,rna492,rna493,rna494,rna495,rna496,rna497,rna498,rna499,rna500,rna501,rna502,	NA	NA	NA	NA	NA	NA
1	58777626	58777950	NA	rna488,rna489,rna490,rna491,rna492,rna493,rna494,rna495,rna496,rna497,rna498,rna499,rna500,rna501,rna502,	NA	NA	NA	NA	NA	NA
1	58818396	58818792	NA	rna488,rna489,rna490,rna491,rna492,rna493,rna494,rna495,rna496,rna497,rna498,rna499,rna500,rna501,	NA	NA	rna502,	NA	NA	NA
1	58889990	58890813	NA	rna488,rna489,rna490,rna491,rna492,rna493,rna494,rna495,rna496,rna497,rna498,rna499,rna500,	NA	NA	NA	NA	NA	NA
1	58901541	58902003	NA	rna488,rna489,rna490,rna491,rna492,rna493,rna494,rna495,rna496,rna497,rna498,rna499,rna500,	NA	NA	NA	NA	NA	NA
1	58929135	58929601	NA	rna488,rna489,rna490,rna491,rna492,rna493,rna494,rna495,rna496,rna497,rna498,rna499,rna500,	NA	NA	NA	NA	NA	NA
1	58941678	58942508	NA	rna488,rna489,rna490,rna491,rna492,rna493,rna494,rna495,rna496,rna497,rna498,rna499,rna500,	NA	NA	NA	NA	NA	NA
1	58965469	58965774	NA	rna488,rna489,rna490,rna491,rna492,rna493,rna494,rna495,rna496,rna497,rna498,rna499,rna500,	NA	NA	NA	NA	NA	NA
1	58973169	58973871	NA	rna488,rna489,rna490,rna491,rna492,rna493,rna494,rna495,rna496,rna497,rna498,rna499,rna500,	NA	rna500,	rna500,	NA	NA	NA
1	58994332	58995163	NA	rna488,rna489,rna490,rna491,rna492,rna493,rna494,rna495,rna496,rna497,rna498,	NA	NA	rna499,	NA	NA	NA
1	58997693	58998130	NA	rna488,rna489,rna490,rna491,rna492,rna493,rna494,rna495,rna496,rna497,rna498,	NA	NA	NA	NA	NA	NA
1	59022108	59022479	NA	rna488,rna489,rna490,rna491,rna492,rna493,rna494,rna495,rna496,rna497,rna498,	NA	NA	NA	NA	NA	NA
1	59046884	59047608	NA	rna488,rna489,rna490,rna491,rna492,rna493,rna494,rna495,rna496,	NA	NA	NA	NA	NA	NA
1	59133950	59134328	NA	rna488,rna489,rna490,rna491,rna492,rna493,rna494,rna495,rna496,	NA	NA	NA	NA	NA	NA
1	59290137	59290471	NA	rna488,rna489,rna490,rna491,rna492,rna493,rna494,	NA	NA	NA	NA	NA	NA
1	59347028	59347255	NA	rna488,rna489,rna490,rna491,rna492,rna493,rna494,	NA	NA	NA	NA	NA	NA
1	59355541	59356795	rna488,rna489,rna490,rna491,rna492,rna493,rna494,	NA	NA	NA	NA	NA	NA	NA
1	59360162	59360781	NA	rna488,rna489,rna490,rna491,rna492,rna493,rna494,	NA	NA	NA	NA	NA	NA
1	59472538	59472990	NA	rna488,rna489,rna490,rna491,rna492,rna493,rna494,	NA	NA	NA	NA	NA	NA
1	59536989	59538585	rna492,rna493,	NA	rna492,rna493,	rna492,rna493,	rna492,rna493,	NA	NA	NA
1	59584378	59585860	rna488,rna489,rna490,rna491,	NA	rna488,rna489,rna490,rna491,	rna488,rna489,rna490,rna491,	rna488,rna489,rna490,rna491,	NA	NA	NA
1	59725885	59726317	NA	NA	NA	NA	NA	NA	NA	NA
1	59803214	59803537	NA	NA	NA	NA	NA	NA	NA	NA
1	59817742	59818218	NA	NA	NA	NA	NA	NA	NA	NA
1	59827157	59828051	NA	NA	NA	NA	NA	NA	NA	NA
1	60082262	60082649	NA	rna503,	NA	NA	NA	NA	NA	NA
1	60100894	60101878	NA	rna503,	NA	NA	NA	NA	NA	NA
1	60136617	60137485	NA	rna503,	NA	NA	NA	NA	NA	NA
1	60197721	60198269	NA	NA	NA	NA	NA	NA	NA	NA
1	60208125	60209247	NA	NA	NA	NA	NA	NA	NA	NA
1	60240827	60241557	NA	rna504,rna505,	NA	NA	NA	NA	NA	NA
1	60261397	60262042	NA	rna504,rna505,	NA	NA	NA	NA	NA	NA
1	60358105	60358427	NA	rna504,rna505,	NA	NA	NA	NA	NA	NA
1	60403058	60403503	NA	rna504,rna505,	NA	NA	NA	NA	NA	NA
1	60480607	60481153	NA	rna504,rna505,	NA	NA	NA	NA	NA	NA
1	60698991	60699329	NA	rna504,rna505,	NA	NA	NA	NA	NA	NA
1	60780599	60781101	NA	rna504,rna505,	NA	NA	NA	NA	NA	NA
1	60808434	60808941	NA	rna504,rna505,	NA	NA	NA	NA	NA	NA
1	60901749	60902078	NA	rna504,rna505,	NA	NA	NA	NA	NA	NA
1	60922470	60923201	NA	rna504,rna505,	NA	NA	NA	NA	NA	NA
1	60933998	60934910	rna504,rna505,	NA	rna504,rna505,	rna504,rna505,	rna504,rna505,	NA	NA	NA
1	60949052	60949278	NA	gene295,	NA	NA	gene295,	NA	NA	NA
1	60949302	60949633	NA	gene295,	NA	NA	gene295,	NA	NA	NA
1	61012802	61013183	NA	NA	NA	NA	NA	NA	NA	NA
1	61025499	61026200	NA	NA	NA	NA	NA	NA	NA	NA
1	61103041	61103668	NA	NA	NA	NA	NA	NA	NA	NA
1	61222110	61222727	NA	NA	NA	NA	NA	NA	NA	NA
1	61251533	61252124	NA	NA	NA	NA	NA	NA	NA	NA
1	61258816	61259193	NA	NA	NA	NA	NA	NA	NA	NA
1	61295571	61296039	NA	NA	NA	NA	NA	NA	NA	NA
1	61341815	61342422	NA	NA	NA	NA	NA	NA	NA	NA
1	61348367	61348943	NA	NA	NA	NA	NA	NA	NA	NA
1	61382555	61383240	NA	NA	NA	NA	NA	NA	NA	NA
1	61490076	61490863	rna507,	NA	NA	rna507,	rna507,	NA	rna507,	rna507,
1	61513773	61514515	NA	NA	NA	NA	NA	NA	NA	NA
1	61548100	61548378	NA	NA	NA	NA	NA	NA	NA	NA
1	61552492	61553120	NA	NA	NA	NA	NA	NA	NA	NA
1	61557962	61558360	NA	NA	NA	NA	NA	NA	NA	NA
1	61608657	61608982	NA	NA	NA	NA	NA	NA	NA	NA
1	61642909	61643517	NA	NA	NA	NA	NA	NA	NA	NA
1	61717661	61718178	NA	NA	NA	NA	NA	NA	NA	NA
1	61931722	61932193	NA	NA	NA	NA	NA	NA	NA	NA
1	62101217	62101539	NA	NA	NA	NA	NA	NA	NA	NA
1	62196227	62196634	NA	NA	NA	NA	NA	NA	NA	NA
1	62230336	62231268	NA	NA	NA	NA	NA	NA	NA	NA
1	62250492	62250837	NA	NA	NA	NA	NA	NA	NA	NA
1	62296532	62296938	NA	NA	NA	NA	NA	NA	NA	NA
1	62377447	62378179	NA	NA	NA	NA	NA	NA	NA	NA
1	62388366	62388804	NA	NA	NA	NA	NA	NA	NA	NA
1	62532370	62532832	NA	NA	NA	NA	NA	NA	NA	NA
1	62613534	62614450	NA	NA	NA	NA	NA	NA	NA	NA
1	62622824	62623226	NA	NA	NA	NA	NA	NA	NA	NA
1	62626064	62626655	NA	NA	NA	NA	NA	NA	NA	NA
1	62674353	62674958	NA	NA	NA	NA	NA	NA	NA	NA
1	62847635	62848202	NA	NA	NA	NA	NA	NA	NA	NA
1	62915739	62916099	NA	NA	NA	NA	NA	NA	NA	NA
1	62927911	62928206	NA	NA	NA	NA	NA	NA	NA	NA
1	62994608	62995098	NA	NA	NA	NA	NA	NA	NA	NA
1	63022903	63023592	NA	NA	NA	NA	NA	NA	NA	NA
1	63043037	63043739	NA	NA	NA	NA	NA	NA	NA	NA
1	63085668	63085992	NA	NA	NA	NA	NA	NA	NA	NA
1	63175266	63176037	NA	NA	NA	NA	NA	NA	NA	NA
1	63203745	63204657	NA	NA	NA	NA	NA	NA	NA	NA
1	63276094	63276868	NA	NA	NA	NA	NA	NA	NA	NA
1	63303993	63304555	NA	NA	NA	NA	NA	NA	NA	NA
1	63358378	63359378	NA	NA	NA	NA	NA	NA	NA	NA
1	63369073	63369426	NA	NA	NA	NA	NA	NA	NA	NA
1	63374305	63374873	NA	NA	NA	NA	NA	NA	NA	NA
1	63406613	63408004	NA	NA	NA	NA	NA	NA	NA	NA
1	63450370	63450705	NA	NA	NA	NA	NA	NA	NA	NA
1	63456907	63457540	NA	NA	NA	NA	NA	NA	NA	NA
1	63502074	63502442	NA	rna509,rna510,	NA	NA	NA	NA	NA	NA
1	63518964	63519339	NA	rna509,rna510,	NA	NA	NA	NA	NA	NA
1	63556652	63556991	NA	rna509,rna510,	NA	NA	NA	NA	NA	NA
1	63609375	63609937	rna509,rna510,	NA	NA	rna509,rna510,	rna509,rna510,	NA	NA	NA
1	63642322	63642670	NA	NA	NA	NA	NA	NA	NA	NA
1	63644350	63644807	NA	NA	NA	NA	NA	NA	NA	NA
1	63696422	63697282	NA	rna511,rna512,rna513,	NA	NA	rna512,rna513,	NA	NA	NA
1	63708133	63708518	rna512,rna513,	NA	NA	NA	NA	NA	NA	rna511,
1	63711116	63711554	rna512,rna513,	NA	NA	NA	NA	NA	NA	rna511,rna512,
1	63723076	63723499	NA	NA	NA	NA	NA	NA	NA	rna513,
1	63730228	63730885	rna514,rna515,rna516,	NA	NA	NA	NA	rna514,rna515,rna516,	rna514,rna515,rna516,	rna514,rna515,rna516,
1	63738422	63738811	NA	rna514,rna515,rna516,	NA	NA	NA	NA	NA	NA
1	63743989	63744444	rna514,rna515,rna516,	NA	NA	NA	NA	NA	NA	NA
1	63757731	63758758	rna514,rna515,rna516,	NA	rna514,rna515,rna516,	rna514,rna515,rna516,	rna514,rna515,rna516,	NA	NA	NA
1	63772857	63774269	NA	NA	NA	NA	NA	NA	NA	NA
1	63789212	63790596	rna517,	NA	rna517,	rna517,	rna517,	NA	NA	NA
1	63795940	63796584	NA	rna517,	NA	NA	NA	NA	NA	NA
1	63799685	63800108	NA	rna517,	NA	NA	NA	NA	NA	NA
1	63842613	63843309	NA	rna517,	NA	NA	NA	NA	NA	NA
1	63849113	63850174	NA	rna517,	NA	NA	NA	NA	NA	NA
1	63885094	63886245	NA	rna517,	NA	NA	NA	NA	NA	NA
1	63892677	63893595	NA	rna517,	NA	NA	NA	NA	NA	NA
1	63896185	63896677	NA	rna517,	NA	NA	NA	NA	NA	NA
1	63899292	63899795	NA	rna517,	NA	NA	NA	NA	NA	NA
1	63946583	63947415	rna518,rna519,	NA	rna518,rna519,	rna518,rna519,	rna518,rna519,rna520,	NA	NA	NA
1	63950667	63951271	rna520,	NA	rna520,	rna520,	rna518,rna519,rna520,	NA	NA	NA
1	63983375	63984505	rna521,rna522,	NA	rna521,rna522,	rna521,rna522,	rna521,rna522,	NA	NA	rna521,
1	63996989	63998121	NA	rna522,	NA	NA	NA	NA	NA	NA
1	64002304	64002943	NA	rna522,	NA	NA	NA	NA	NA	rna522,rna523,
1	64028371	64029010	NA	rna523,	NA	NA	NA	NA	NA	NA
1	64034497	64035637	rna523,	NA	rna523,	rna523,	rna523,	NA	NA	NA
1	64043795	64044959	rna524,	NA	NA	rna524,	rna524,rna525,	NA	NA	NA
1	64055062	64056084	NA	NA	NA	NA	rna526,rna527,rna528,rna529,	NA	rna524,rna525,	rna524,rna525,
1	64088171	64089126	NA	NA	NA	NA	NA	NA	NA	rna527,rna528,rna529,
1	64099232	64100459	NA	NA	NA	NA	NA	NA	NA	NA
1	64110543	64110948	NA	rna530,rna531,	NA	NA	NA	NA	NA	rna530,rna531,rna532,
1	64123811	64124238	rna530,rna531,rna532,	NA	NA	rna530,rna531,rna532,	rna530,rna531,rna532,	NA	NA	NA
1	64133902	64134322	NA	rna533,	NA	NA	NA	NA	rna533,	rna533,
1	64140524	64141933	rna533,	NA	rna533,	rna533,	rna533,	NA	NA	NA
1	64151996	64153177	NA	NA	NA	NA	NA	NA	NA	NA
1	64158371	64159481	rna534,rna535,	NA	rna534,rna535,	rna534,rna535,	rna534,rna535,	NA	NA	NA
1	64231328	64231933	rna534,rna535,	NA	NA	NA	NA	NA	NA	NA
1	64243377	64244463	rna534,rna535,	NA	NA	NA	NA	rna534,rna535,	rna534,rna535,	rna534,rna535,
1	64251435	64252164	NA	NA	NA	NA	NA	NA	NA	NA
1	64268001	64268642	NA	NA	NA	NA	NA	NA	NA	NA
1	64281064	64282422	NA	NA	NA	NA	NA	NA	NA	NA
1	64314511	64315196	NA	rna536,	NA	NA	NA	NA	NA	NA
1	64322048	64322654	NA	rna536,	NA	NA	NA	NA	NA	NA
1	64329510	64330931	rna536,	NA	NA	NA	NA	NA	NA	rna536,rna537,rna538,rna539,rna540,rna541,
1	64389154	64389616	NA	rna537,rna538,rna539,rna540,rna541,	NA	NA	NA	NA	NA	NA
1	64426932	64427483	NA	rna537,rna538,rna539,rna540,rna541,	NA	NA	NA	NA	NA	NA
1	64551437	64553231	rna537,rna538,rna539,rna540,rna541,	NA	rna537,rna538,rna539,rna540,rna541,	rna537,rna538,rna539,rna540,rna541,	rna537,rna538,rna539,rna540,rna541,	NA	NA	NA
1	64631594	64631959	rna542,	NA	NA	NA	NA	NA	NA	rna542,
1	64635591	64636616	NA	rna542,	NA	NA	NA	NA	NA	NA
1	64666606	64667455	NA	rna542,	NA	NA	NA	NA	NA	NA
1	64738476	64739183	NA	NA	NA	NA	NA	NA	NA	NA
1	64751852	64752354	NA	NA	NA	NA	NA	NA	NA	NA
1	64791100	64792162	rna543,	NA	rna543,	rna543,	rna543,	NA	NA	NA
1	64847375	64847901	rna545,rna546,rna547,	NA	NA	NA	NA	NA	NA	NA
1	64850538	64851489	NA	rna545,rna546,rna547,	NA	NA	NA	NA	NA	NA
1	64886769	64887852	rna545,rna546,rna547,	NA	rna545,rna546,rna547,	rna545,rna546,rna547,	rna545,rna546,rna547,	NA	NA	NA
1	64901984	64902743	NA	NA	NA	NA	NA	NA	NA	NA
1	64933950	64934348	NA	NA	NA	NA	NA	NA	NA	NA
1	64944145	64944700	NA	NA	NA	NA	NA	NA	NA	NA
1	64970837	64971500	NA	NA	NA	NA	NA	NA	NA	NA
1	64984357	64986920	NA	NA	NA	NA	NA	NA	NA	NA
1	64993589	64994957	NA	NA	NA	NA	NA	NA	NA	NA
1	65000032	65000487	NA	NA	NA	NA	NA	NA	NA	NA
1	65008489	65009755	rna548,	NA	rna548,	rna548,	rna548,	NA	NA	NA
1	65074523	65074901	NA	NA	NA	NA	rna549,	NA	NA	rna550,
1	65116621	65117748	rna550,rna551,rna552,rna553,rna554,	NA	rna550,rna551,rna552,rna553,rna554,	rna550,rna551,rna552,rna553,rna554,	rna550,rna551,rna552,rna553,rna554,	NA	NA	NA
1	65159461	65160015	NA	NA	NA	NA	NA	NA	NA	NA
1	65235999	65236530	NA	NA	NA	NA	NA	NA	NA	NA
1	65248426	65248675	NA	NA	NA	NA	NA	NA	NA	NA
1	65298861	65299937	rna555,rna556,rna557,rna558,rna559,	NA	rna555,rna556,rna557,rna558,rna559,	rna555,rna556,rna557,rna558,rna559,	rna555,rna556,rna557,rna558,rna559,	NA	NA	NA
1	65620539	65621001	NA	NA	NA	NA	NA	NA	NA	rna555,rna556,rna557,rna558,rna559,rna560,
1	65637699	65638779	NA	rna560,	NA	NA	NA	NA	NA	NA
1	65682032	65682486	NA	rna560,	NA	NA	NA	NA	NA	NA
1	65692313	65692791	NA	rna560,	NA	NA	NA	NA	NA	NA
1	65727705	65728838	rna560,	NA	rna560,	rna560,	rna560,	NA	NA	NA
1	65760633	65761213	NA	rna561,	NA	NA	rna561,	NA	NA	NA
1	65766687	65768483	rna561,rna562,	NA	rna562,	rna562,	rna562,	NA	rna561,	rna561,
1	65777697	65778464	rna562,	NA	NA	NA	NA	NA	NA	NA
1	65789554	65790411	rna563,	NA	NA	NA	NA	NA	rna563,	rna562,rna563,
1	65796848	65797629	NA	rna563,	NA	NA	NA	NA	NA	NA
1	65815522	65816486	NA	rna563,	NA	NA	NA	NA	NA	NA
1	65820201	65821806	rna563,	NA	NA	rna563,	rna563,	NA	NA	rna564,
1	65832393	65832799	rna564,	NA	NA	NA	NA	NA	NA	NA
1	65905593	65906914	rna564,	NA	rna564,	rna564,	rna564,	NA	NA	NA
1	65964878	65966150	rna565,rna566,rna567,	NA	rna565,rna566,rna567,	rna565,rna566,rna567,	rna565,rna566,rna567,	NA	NA	NA
1	65970687	65971210	NA	rna567,	NA	NA	NA	NA	NA	NA
1	66081717	66082982	rna571,	NA	rna571,	rna571,	rna571,	NA	NA	rna568,
1	66131420	66131983	rna571,	NA	NA	NA	NA	rna571,	rna571,	rna571,
1	66145108	66145828	rna572,rna573,	NA	NA	NA	NA	NA	rna573,	rna572,rna573,
1	66156538	66157053	rna572,rna573,	NA	NA	NA	NA	NA	NA	NA
1	66157370	66157695	NA	rna572,rna573,	NA	NA	NA	NA	NA	NA
1	66158457	66158875	rna572,rna573,	NA	NA	NA	NA	NA	NA	NA
1	66182647	66183330	NA	NA	NA	NA	NA	NA	NA	NA
1	66203063	66203421	NA	rna574,rna575,	NA	NA	rna574,rna575,	NA	NA	NA
1	66208607	66209289	NA	rna574,rna575,	NA	NA	NA	NA	NA	NA
1	66219576	66220021	rna576,rna577,rna578,rna579,rna580,	NA	rna576,rna577,rna578,rna579,rna580,	rna576,rna577,rna578,rna579,rna580,	rna576,rna577,rna578,rna579,rna580,	NA	NA	NA
1	66227811	66228579	NA	rna574,rna575,rna576,rna577,rna578,rna579,rna580,	NA	NA	NA	NA	NA	NA
1	66235134	66237093	rna574,rna575,rna576,rna577,rna578,rna579,rna580,	NA	NA	NA	NA	NA	NA	NA
1	66242030	66242797	NA	rna574,rna575,rna576,rna577,rna578,rna579,rna580,	NA	NA	NA	NA	NA	NA
1	66244429	66244763	NA	rna574,rna575,rna576,rna577,rna578,rna579,rna580,	NA	NA	NA	NA	NA	NA
1	66323347	66324600	NA	NA	NA	NA	NA	NA	NA	NA
1	66338218	66338583	NA	NA	NA	NA	NA	NA	NA	NA
1	66353653	66354784	NA	NA	NA	NA	NA	NA	NA	NA
1	66381083	66381551	rna581,rna582,	NA	NA	NA	NA	NA	NA	NA
1	66411013	66411853	NA	NA	NA	NA	NA	NA	NA	NA
1	66442549	66443304	NA	rna583,	NA	NA	rna583,	NA	NA	NA
1	66481689	66483376	rna584,rna585,	NA	rna584,rna585,	rna584,rna585,	rna584,rna585,rna586,	NA	NA	NA
1	66526411	66527648	rna587,	NA	rna587,	rna587,	rna587,	NA	NA	rna585,rna586,rna587,
1	66542883	66543937	NA	rna588,	NA	NA	NA	NA	NA	NA
1	66602350	66603396	rna588,rna589,	NA	rna588,rna589,	rna588,rna589,	rna588,rna589,	NA	NA	rna589,
1	66646126	66647237	rna590,rna591,rna593,	NA	rna590,rna591,rna593,	rna590,rna591,rna592,rna593,	rna590,rna591,rna592,rna593,	NA	NA	NA
1	66667259	66667950	NA	NA	NA	NA	rna594,	NA	NA	NA
1	66669674	66670672	rna594,	NA	rna594,	rna594,	rna594,	NA	NA	NA
1	66682283	66682762	NA	rna594,	NA	NA	NA	NA	NA	NA
1	66726554	66727485	rna595,rna596,rna597,	NA	NA	NA	NA	NA	NA	NA
1	66772197	66774668	rna595,rna596,rna597,rna598,	NA	rna595,rna596,rna597,rna598,	rna595,rna596,rna597,rna598,	rna595,rna596,rna597,rna598,	NA	NA	NA
1	66891651	66892590	NA	NA	NA	NA	NA	NA	NA	NA
1	66929615	66929993	NA	rna599,rna600,rna601,	NA	NA	NA	NA	NA	NA
1	66985595	66986201	NA	rna599,rna600,rna601,	NA	NA	NA	NA	NA	NA
1	67078306	67079134	NA	rna599,rna600,rna601,	NA	NA	NA	NA	NA	NA
1	67100002	67101122	rna599,rna600,rna601,	NA	rna599,rna600,rna601,	rna599,rna600,rna601,	rna599,rna600,rna601,	NA	NA	NA
1	67129105	67129850	NA	NA	NA	NA	NA	NA	NA	NA
1	67147664	67148344	rna602,	NA	NA	rna602,	rna602,	NA	NA	NA
1	67153444	67153946	NA	rna602,	NA	NA	NA	NA	NA	NA
1	67163573	67164037	NA	rna602,	NA	NA	NA	NA	NA	NA
1	67192361	67192733	NA	rna602,	NA	NA	NA	NA	NA	NA
1	67215237	67215827	NA	rna602,	NA	NA	NA	NA	NA	NA
1	67216347	67216950	NA	rna602,	NA	NA	NA	NA	NA	NA
1	67221522	67222316	rna602,	NA	NA	NA	NA	NA	NA	NA
1	67227384	67227905	NA	rna602,	NA	NA	NA	NA	NA	NA
1	67233797	67234132	NA	rna602,	NA	NA	NA	NA	NA	NA
1	67240401	67240932	NA	NA	NA	NA	NA	NA	NA	rna602,
1	67241009	67241401	NA	NA	NA	NA	NA	NA	NA	rna602,
1	67315847	67317336	rna603,rna604,rna605,	NA	rna603,rna604,rna605,	rna603,rna604,rna605,	rna603,rna604,rna605,	NA	NA	NA
1	67411129	67411501	NA	NA	NA	NA	NA	NA	NA	NA
1	67433121	67433555	NA	rna606,	NA	NA	NA	NA	NA	rna606,
1	67443266	67443927	NA	rna606,	NA	NA	NA	NA	NA	NA
1	67475533	67476524	rna606,	NA	NA	NA	NA	NA	NA	NA
1	67554910	67555397	NA	rna606,	NA	NA	NA	NA	NA	NA
1	67563351	67564667	NA	rna606,	NA	NA	NA	NA	NA	NA
1	67580412	67580830	NA	rna606,	NA	NA	NA	NA	NA	NA
1	67587379	67587872	rna606,	NA	rna606,	rna606,rna607,	rna606,rna607,	NA	NA	rna607,
1	67612775	67613439	NA	NA	NA	NA	NA	NA	NA	NA
1	67631978	67632523	NA	rna608,	NA	NA	NA	NA	NA	rna608,
1	67637901	67638321	NA	rna608,	NA	NA	NA	NA	NA	NA
1	67681638	67681974	NA	rna608,	NA	NA	NA	NA	NA	NA
1	67684345	67684789	NA	rna608,	NA	NA	NA	NA	NA	NA
1	67718531	67719598	rna608,	NA	rna608,	rna608,	rna608,	NA	NA	NA
1	67752222	67752837	NA	rna609,	NA	NA	NA	NA	NA	NA
1	67764398	67764936	NA	rna609,	NA	NA	NA	NA	NA	NA
1	67782288	67783607	NA	rna609,	NA	NA	NA	NA	NA	NA
1	67800793	67801269	NA	rna609,	NA	NA	NA	NA	NA	NA
1	67803523	67803874	NA	rna609,	NA	NA	NA	NA	NA	NA
1	67850842	67851505	NA	rna609,	NA	NA	NA	NA	NA	NA
1	67863127	67864189	rna609,	NA	NA	NA	NA	NA	NA	NA
1	67883844	67884255	NA	rna609,	NA	NA	NA	NA	NA	NA
1	67915311	67916712	NA	NA	NA	NA	NA	NA	NA	NA
1	67917562	67918050	NA	NA	NA	NA	NA	NA	NA	NA
1	67959930	67960333	NA	NA	NA	NA	NA	NA	NA	NA
1	67968908	67969423	NA	NA	NA	NA	NA	NA	NA	NA
1	68035760	68036455	NA	NA	NA	NA	NA	NA	NA	NA
1	68041036	68041769	NA	NA	NA	NA	NA	NA	NA	NA
1	68056671	68057107	NA	NA	NA	NA	NA	NA	NA	NA
1	68115293	68116193	rna610,	NA	rna610,	rna610,	rna610,	NA	NA	NA
1	68140841	68141272	NA	rna611,	NA	NA	NA	NA	NA	NA
1	68161340	68161848	rna611,	NA	rna611,	rna611,	rna611,	NA	NA	NA
1	68197762	68198231	NA	NA	NA	NA	NA	NA	NA	NA
1	68208022	68208992	rna612,rna613,rna614,rna615,rna616,	NA	rna612,rna613,rna614,rna615,rna616,	rna612,rna613,rna614,rna615,rna616,	rna612,rna613,rna614,rna615,rna616,	NA	NA	NA
1	68253883	68255532	NA	rna612,rna613,rna614,rna615,rna616,	NA	NA	NA	NA	NA	NA
1	68260043	68261148	NA	rna612,rna613,rna614,rna615,rna616,	NA	NA	NA	NA	NA	NA
1	68369484	68370364	NA	rna612,rna613,rna614,rna615,rna616,	NA	NA	NA	NA	NA	NA
1	68400879	68401218	NA	rna612,rna613,rna614,rna615,rna616,	NA	NA	NA	NA	NA	NA
1	68406591	68407382	NA	rna612,rna613,rna614,rna615,rna616,	NA	NA	NA	NA	NA	NA
1	68427504	68427889	NA	rna612,rna613,rna614,rna615,rna616,	NA	NA	NA	NA	NA	NA
1	68464047	68464870	NA	rna612,rna613,rna614,rna615,rna616,	NA	NA	NA	NA	NA	NA
1	68465320	68466191	NA	rna612,rna613,rna614,rna615,rna616,	NA	NA	NA	NA	NA	NA
1	68471575	68471992	NA	rna612,rna613,rna614,rna615,rna616,	NA	NA	NA	NA	NA	NA
1	68589339	68589867	NA	rna612,rna613,rna614,rna615,rna616,	NA	NA	NA	NA	NA	NA
1	68607614	68608150	NA	rna612,rna613,rna614,rna615,rna616,	NA	NA	NA	NA	NA	NA
1	68663672	68664599	NA	rna612,rna613,rna614,rna615,rna616,	NA	NA	NA	NA	NA	NA
1	68677961	68678247	NA	rna612,rna613,rna614,rna615,rna616,	NA	NA	NA	NA	NA	NA
1	68689411	68690034	rna612,rna613,rna614,rna615,rna616,	NA	NA	NA	NA	rna616,	rna616,	rna616,
1	68755257	68756333	NA	NA	NA	NA	NA	NA	NA	NA
1	68784607	68785637	rna617,rna618,rna619,rna620,rna621,	NA	rna617,rna618,rna619,rna620,rna621,	rna617,rna618,rna619,rna620,rna621,	rna617,rna618,rna619,rna620,rna621,	NA	NA	NA
1	68829761	68830177	NA	rna617,rna618,rna619,rna620,rna621,	NA	NA	NA	NA	NA	NA
1	68837610	68838415	NA	rna617,rna618,rna619,rna620,rna621,	NA	NA	NA	NA	NA	NA
1	68910714	68912191	rna622,rna623,	NA	rna622,rna623,	rna622,rna623,	rna622,rna623,	NA	NA	rna617,rna618,rna619,
1	68948006	68948486	NA	rna623,	NA	NA	NA	NA	NA	NA
1	68957563	68958454	NA	NA	NA	NA	NA	NA	rna623,	rna623,
1	68974349	68974606	NA	NA	NA	NA	NA	NA	NA	rna624,
1	68989188	68989513	NA	rna624,	NA	NA	NA	NA	NA	NA
1	68991023	68991989	NA	rna624,	NA	NA	NA	NA	NA	NA
1	69007305	69008173	NA	rna624,	NA	NA	NA	NA	NA	NA
1	69037756	69038882	NA	rna624,	NA	NA	NA	NA	NA	NA
1	69047225	69047561	rna624,	NA	NA	NA	NA	NA	NA	NA
1	69048943	69049635	NA	rna624,	NA	NA	NA	NA	NA	NA
1	69055220	69057166	NA	rna624,	NA	NA	NA	NA	NA	NA
1	69087284	69088436	rna624,	NA	rna624,	rna624,	rna624,	NA	NA	NA
1	69095508	69095920	NA	NA	NA	NA	NA	NA	NA	NA
1	69099362	69099942	NA	NA	NA	NA	NA	NA	NA	rna625,
1	69117622	69118019	NA	rna625,	NA	NA	NA	NA	NA	NA
1	69146976	69147942	rna626,	NA	rna626,	rna626,	rna626,	NA	rna626,	rna626,
1	69156245	69156911	NA	NA	NA	NA	NA	NA	NA	NA
1	69212595	69213239	NA	rna627,	NA	NA	NA	NA	NA	NA
1	69214697	69215091	NA	rna627,	NA	NA	NA	NA	NA	NA
1	69230037	69230627	rna627,	NA	NA	NA	NA	NA	NA	NA
1	69236140	69236759	rna627,	NA	NA	NA	NA	NA	NA	NA
1	69244695	69245168	NA	rna627,	NA	NA	NA	NA	NA	NA
1	69251396	69252442	NA	rna627,	NA	NA	NA	NA	NA	NA
1	69264167	69264434	NA	rna627,	NA	NA	NA	NA	NA	NA
1	69267948	69268596	NA	rna627,	NA	NA	NA	NA	NA	NA
1	69354401	69354942	NA	rna628,	NA	NA	NA	NA	NA	NA
1	69360880	69361755	NA	rna628,	NA	NA	NA	NA	NA	NA
1	69372149	69373513	NA	rna628,	NA	NA	NA	NA	NA	NA
1	69382095	69382803	NA	rna628,	NA	NA	NA	NA	NA	NA
1	69432261	69432767	NA	NA	NA	rna628,	rna628,	NA	NA	NA
1	69571399	69572137	rna633,	NA	rna633,	rna633,	rna633,	NA	NA	NA
1	69586037	69587256	rna630,rna631,rna632,rna634,rna635,	NA	rna630,rna631,rna632,rna634,rna635,	rna630,rna631,rna632,rna634,rna635,	rna630,rna631,rna632,rna634,rna635,	NA	NA	NA
1	69662038	69662666	rna636,rna637,	NA	NA	NA	NA	NA	NA	NA
1	69707996	69709014	rna636,	NA	rna636,	rna636,	rna636,rna637,	NA	NA	NA
1	69799307	69799924	NA	rna638,	NA	NA	NA	NA	NA	NA
1	69825608	69826272	rna638,	NA	rna638,	rna638,	rna638,	NA	NA	NA
1	69932931	69934013	rna639,	NA	rna639,	rna639,	rna639,	NA	NA	rna640,rna641,rna642,
1	69941139	69942298	rna640,rna641,rna642,rna643,rna644,rna645,	NA	rna640,rna641,rna642,rna643,rna644,rna645,	rna640,rna641,rna642,rna643,rna644,rna645,	rna640,rna641,rna642,rna643,rna644,rna645,	NA	NA	rna640,rna641,rna642,
1	69981968	69982356	NA	rna643,rna644,rna645,	NA	NA	NA	NA	NA	NA
1	70100128	70101167	rna646,rna647,rna648,rna649,rna650,rna651,rna652,rna653,rna654,rna655,	NA	NA	rna646,rna647,rna648,rna649,rna650,rna651,rna652,rna653,rna654,rna655,	rna646,rna647,rna648,rna649,rna650,rna651,rna652,rna653,rna654,rna655,	NA	NA	NA
1	70128567	70129038	NA	rna656,	NA	NA	NA	NA	NA	NA
1	70138349	70139506	rna656,	NA	rna656,	rna656,	rna656,	NA	NA	NA
1	70149714	70151040	rna657,rna658,rna659,	NA	rna657,rna658,rna659,	rna657,rna658,rna659,	rna657,rna658,rna659,	NA	NA	NA
1	70197850	70198403	rna657,rna658,rna659,rna660,	NA	NA	NA	NA	NA	NA	rna657,rna658,rna659,rna660,
1	70207901	70208696	NA	NA	NA	NA	NA	NA	NA	NA
1	70219023	70219564	NA	NA	NA	NA	NA	NA	NA	NA
1	70232156	70232726	rna661,rna662,rna663,	NA	NA	NA	NA	NA	NA	rna663,
1	70275968	70276297	NA	rna664,	NA	NA	NA	NA	NA	NA
1	70290845	70291191	NA	rna664,	NA	NA	NA	NA	NA	NA
1	70325448	70326316	NA	NA	NA	NA	NA	NA	NA	NA
1	70329593	70330005	NA	NA	NA	NA	NA	NA	NA	NA
1	70338675	70339482	NA	NA	NA	NA	NA	NA	NA	NA
1	70353067	70354104	rna665,rna666,rna667,rna668,rna669,rna670,rna671,rna672,rna673,rna674,	NA	NA	NA	NA	rna665,rna666,rna667,rna668,rna669,rna670,rna671,rna672,rna673,rna674,	rna665,rna666,rna667,rna668,rna669,rna670,rna671,rna672,rna673,rna674,	rna665,rna666,rna667,rna668,rna669,rna670,rna671,rna672,rna673,rna674,rna675,rna676,rna677,rna678,rna679,rna680,
1	70384054	70384515	NA	rna665,rna666,rna667,	NA	NA	NA	NA	NA	NA
1	70394321	70395643	rna665,rna666,rna667,	NA	rna665,rna666,rna667,	rna665,rna666,rna667,	rna665,rna666,rna667,	NA	NA	NA
1	70436342	70437534	rna682,rna683,rna684,rna685,	NA	rna683,rna684,rna685,	rna682,rna683,rna684,rna685,	rna682,rna683,rna684,rna685,	NA	NA	NA
1	70449935	70450318	NA	rna681,	NA	NA	NA	NA	NA	NA
1	70464259	70464616	NA	rna681,	NA	NA	NA	NA	NA	NA
1	70485548	70486867	NA	rna681,	NA	NA	NA	NA	NA	NA
1	70500480	70500957	NA	rna681,	NA	NA	NA	NA	NA	NA
1	70501360	70501841	NA	rna681,	NA	NA	NA	NA	NA	NA
1	70511693	70512834	NA	rna681,	NA	NA	NA	NA	NA	NA
1	70527080	70528207	NA	rna681,	NA	NA	NA	NA	NA	NA
1	70532575	70533026	NA	rna681,	NA	NA	NA	NA	NA	NA
1	70534971	70535530	NA	rna681,	NA	NA	NA	NA	NA	NA
1	70542521	70543317	rna686,	NA	NA	NA	NA	rna686,	rna686,	rna686,
1	70552556	70553942	rna681,rna686,	NA	rna681,	rna681,	rna681,rna686,	NA	NA	NA
1	70561587	70561821	NA	NA	NA	NA	rna687,	NA	NA	NA
1	70626998	70628195	rna688,rna689,	NA	rna688,rna689,	rna688,rna689,	rna688,rna689,	NA	NA	rna690,
1	70654504	70655621	rna690,	NA	rna690,	rna690,	rna690,	NA	NA	NA
1	70731249	70732595	rna692,	NA	rna692,	rna692,	rna692,	NA	NA	NA
1	70782020	70783194	rna695,rna696,	NA	rna695,rna696,	rna695,rna696,	rna695,rna696,	NA	rna697,	rna697,
1	70788068	70788757	NA	rna697,	NA	NA	rna697,	NA	NA	rna697,
1	70832940	70834015	rna698,rna699,rna700,rna701,rna702,	NA	rna698,rna699,rna700,rna701,rna702,	rna698,rna699,rna700,rna701,rna702,	rna698,rna699,rna700,rna701,rna702,	NA	NA	NA
1	70864952	70865996	NA	NA	NA	NA	NA	NA	NA	NA
1	70871762	70872482	NA	NA	NA	NA	gene395,	NA	NA	gene395,
1	70879236	70881100	NA	NA	NA	NA	gene395,	NA	NA	gene395,
1	70890044	70891463	rna703,	NA	rna703,	rna703,	rna703,	NA	NA	NA
1	70897041	70898111	NA	rna703,	NA	NA	NA	NA	NA	NA
1	70910250	70911402	NA	rna703,rna704,	NA	rna704,	rna704,	NA	NA	NA
1	70960285	70961589	rna705,rna706,rna707,	NA	rna705,rna706,	rna705,rna706,	rna705,rna706,rna707,	NA	NA	NA
1	70979802	70980254	NA	rna707,	NA	NA	NA	NA	NA	rna707,
1	70990036	70991304	rna708,	NA	rna708,	rna708,	rna708,	NA	NA	rna707,
1	71003611	71004443	NA	rna708,	NA	NA	NA	NA	NA	NA
1	71009230	71009733	NA	rna708,	NA	NA	NA	NA	NA	NA
1	71027805	71028404	NA	rna708,	NA	NA	NA	NA	NA	NA
1	71084857	71085814	rna709,rna710,rna711,rna712,	NA	rna709,rna710,rna711,rna712,	rna709,rna710,rna711,rna712,	rna709,rna710,rna711,rna712,	NA	NA	NA
1	71139690	71140612	rna713,	NA	rna713,	rna713,	rna713,	NA	NA	rna714,rna715,rna716,rna717,rna718,rna719,rna720,rna721,rna722,rna723,rna724,rna725,
1	71146142	71146901	rna714,rna715,rna716,rna717,rna718,rna719,rna720,rna721,rna722,rna723,rna724,rna725,	NA	NA	NA	rna725,	NA	NA	rna714,rna715,rna716,rna717,rna718,rna719,rna720,rna721,rna722,rna723,rna724,rna725,
1	71174775	71175909	rna714,rna715,rna716,rna717,rna718,rna719,rna720,rna721,rna722,rna723,rna724,	NA	rna714,rna715,rna716,rna717,rna718,rna719,rna720,rna721,rna722,rna723,rna724,	rna714,rna715,rna716,rna717,rna718,rna719,rna720,rna721,rna722,rna723,rna724,	rna714,rna715,rna716,rna717,rna718,rna719,rna720,rna721,rna722,rna723,rna724,rna726,	NA	NA	rna726,
1	71197089	71197427	NA	NA	NA	NA	NA	NA	NA	NA
1	71227926	71228296	NA	rna727,	NA	NA	NA	NA	NA	NA
1	71433078	71433845	NA	rna728,rna729,rna730,rna731,rna732,rna733,rna734,	NA	NA	NA	NA	NA	NA
1	71513051	71514314	rna728,rna729,rna730,rna731,rna732,rna733,rna734,	NA	rna728,rna729,rna730,rna731,rna732,rna733,rna734,	rna728,rna729,rna730,rna731,rna732,rna733,rna734,	rna728,rna729,rna730,rna731,rna732,rna733,rna734,	NA	NA	NA
1	71571895	71572765	NA	NA	NA	NA	NA	NA	NA	NA
1	71579413	71579735	NA	NA	NA	NA	NA	NA	NA	NA
1	71584875	71585743	NA	NA	NA	NA	NA	NA	NA	NA
1	71618335	71619346	NA	NA	NA	NA	NA	NA	NA	NA
1	71638531	71639316	NA	NA	NA	NA	NA	NA	NA	NA
1	71677487	71678649	NA	NA	NA	NA	NA	NA	NA	NA
1	71685243	71685772	NA	NA	NA	NA	NA	NA	NA	NA
1	71737621	71739263	rna738,rna739,	NA	rna739,	rna738,rna739,rna740,	rna738,rna739,rna740,	NA	NA	rna740,
1	71748258	71748595	NA	NA	NA	NA	NA	NA	NA	NA
1	71756606	71757073	NA	NA	NA	NA	NA	NA	NA	NA
1	71775277	71775705	NA	NA	NA	NA	NA	NA	NA	NA
1	71804580	71805111	NA	rna742,	NA	NA	rna741,rna742,	NA	NA	NA
1	71839735	71840605	rna743,rna744,	NA	rna743,rna744,	rna743,rna744,	rna743,rna744,	NA	NA	NA
1	71860507	71861131	rna743,rna744,	NA	NA	NA	NA	rna743,rna744,	rna743,rna744,	rna743,rna744,
1	71889109	71890791	rna746,rna747,rna748,rna749,rna750,rna751,	NA	rna746,rna747,rna748,rna749,rna750,rna751,	rna746,rna747,rna748,rna749,rna750,rna751,	rna746,rna747,rna748,rna749,rna750,rna751,	NA	NA	NA
1	71961469	71961997	NA	rna746,rna747,rna748,rna749,rna750,rna751,	NA	NA	NA	NA	NA	NA
1	71993475	71994209	NA	rna746,rna747,rna748,rna749,rna750,rna751,	NA	NA	NA	NA	NA	NA
1	72057850	72059314	rna752,	NA	rna752,	rna752,	rna752,	NA	NA	NA
1	72067546	72068893	NA	rna752,	NA	NA	NA	NA	NA	NA
1	72092672	72093729	NA	rna752,	NA	NA	NA	NA	NA	NA
1	72111288	72111646	NA	rna752,	NA	NA	NA	NA	NA	NA
1	72128661	72129854	NA	rna752,	NA	NA	NA	NA	NA	NA
1	72151557	72152696	NA	rna752,	NA	NA	NA	NA	NA	NA
1	72160902	72161400	NA	rna752,	NA	NA	NA	NA	NA	NA
1	72167869	72168706	NA	rna752,	NA	NA	NA	NA	NA	NA
1	72181661	72182145	NA	rna752,	NA	NA	NA	NA	NA	NA
1	72186488	72187227	NA	rna752,	NA	NA	NA	NA	NA	NA
1	72197180	72197995	NA	rna752,	NA	NA	NA	NA	NA	NA
1	72202422	72203150	NA	rna752,	NA	NA	NA	NA	NA	NA
1	72208301	72209522	NA	rna752,	NA	NA	NA	NA	NA	NA
1	72220321	72220808	NA	rna752,	NA	NA	NA	NA	NA	NA
1	72230587	72230997	NA	rna752,	NA	NA	NA	NA	NA	NA
1	72242529	72243675	NA	NA	NA	NA	NA	NA	NA	rna752,
1	72249924	72250889	NA	NA	NA	NA	NA	NA	NA	NA
1	72269147	72269675	NA	NA	NA	NA	NA	NA	NA	NA
1	72314383	72315255	NA	NA	NA	NA	NA	NA	NA	NA
1	72316630	72317212	NA	NA	NA	NA	NA	NA	NA	NA
1	72340822	72341127	NA	NA	NA	NA	NA	NA	NA	NA
1	72388982	72389603	NA	NA	NA	NA	NA	NA	NA	NA
1	72439577	72440067	NA	NA	NA	NA	NA	NA	NA	NA
1	72503033	72503624	NA	NA	NA	NA	NA	NA	NA	NA
1	72522766	72523628	NA	NA	NA	NA	NA	NA	NA	NA
1	72532004	72532418	NA	NA	NA	NA	NA	NA	NA	NA
1	72551348	72552020	NA	NA	NA	NA	NA	NA	NA	NA
1	72598650	72599088	rna754,	NA	NA	NA	rna754,	NA	rna754,	rna754,
1	72599260	72599868	rna754,	NA	NA	NA	rna754,	NA	NA	rna754,
1	72600269	72601190	rna754,	NA	rna754,	rna754,	rna754,	NA	NA	rna754,
1	72613918	72615100	rna755,	NA	rna755,	rna755,	rna755,	NA	NA	NA
1	72642907	72643304	NA	NA	NA	NA	NA	NA	NA	rna755,
1	72651110	72652175	rna756,rna757,rna758,rna759,	NA	NA	rna756,rna757,rna758,rna759,	rna756,rna757,rna758,rna759,	NA	NA	NA
1	72669542	72670109	NA	rna756,rna757,rna758,rna759,	NA	NA	NA	NA	NA	NA
1	72689819	72690491	NA	rna756,rna757,rna758,rna759,	NA	NA	NA	NA	NA	NA
1	72696784	72697392	rna756,rna757,rna758,	NA	NA	NA	NA	NA	rna756,rna757,rna758,rna759,	rna756,rna757,rna758,rna759,
1	72702369	72703336	NA	NA	NA	NA	NA	NA	NA	rna756,rna757,rna758,rna759,
1	72730113	72730874	NA	NA	NA	NA	NA	NA	NA	NA
1	72786152	72787282	rna760,rna761,rna762,rna763,rna764,	NA	rna760,rna761,rna762,rna763,rna764,	rna760,rna761,rna762,rna763,rna764,	rna760,rna761,rna762,rna763,rna764,	NA	NA	NA
1	72798861	72799503	NA	rna760,rna761,rna762,rna763,rna764,	NA	NA	NA	NA	NA	NA
1	72872804	72874164	rna766,	NA	NA	NA	rna765,rna766,	rna766,	rna766,	rna765,rna766,
1	72882447	72883144	NA	rna760,	NA	NA	NA	NA	NA	NA
1	72930042	72930945	NA	NA	NA	NA	NA	NA	NA	NA
1	72934991	72935608	NA	NA	NA	NA	NA	NA	NA	NA
1	72944840	72945596	NA	NA	NA	NA	NA	NA	NA	NA
1	72953108	72953670	NA	NA	NA	NA	NA	NA	NA	NA
1	72954240	72954861	NA	NA	NA	NA	NA	NA	NA	NA
1	72979690	72980141	NA	NA	NA	NA	NA	NA	NA	NA
1	73007775	73008143	NA	NA	NA	NA	NA	NA	NA	NA
1	73039629	73040364	NA	NA	NA	NA	NA	NA	NA	NA
1	73058505	73058847	NA	NA	NA	NA	NA	NA	NA	NA
1	73089360	73089962	NA	NA	NA	NA	NA	NA	NA	NA
1	73094965	73095349	NA	NA	NA	NA	NA	NA	NA	rna770,
1	73098844	73099361	rna770,	NA	NA	NA	rna770,	NA	rna770,	rna770,
1	73101641	73102511	NA	NA	NA	rna770,	rna770,	NA	NA	rna770,
1	73129820	73130160	NA	NA	NA	NA	NA	NA	NA	NA
1	73134254	73135039	NA	NA	NA	NA	NA	NA	NA	NA
1	73164400	73165023	NA	NA	NA	NA	NA	NA	NA	NA
1	73194932	73196858	NA	NA	NA	NA	NA	NA	NA	NA
1	73207953	73208334	NA	NA	NA	NA	NA	NA	NA	NA
1	73227614	73227859	NA	NA	NA	NA	NA	NA	NA	NA
1	73318507	73318991	NA	NA	NA	NA	NA	NA	NA	NA
1	73333435	73333840	NA	NA	NA	NA	NA	NA	NA	NA
1	73358909	73359891	rna771,	NA	rna771,	rna771,	rna771,	NA	NA	NA
1	73372201	73373335	NA	NA	NA	NA	NA	NA	NA	NA
1	73412628	73413172	NA	NA	NA	NA	NA	NA	NA	NA
1	73436829	73437468	NA	NA	NA	NA	NA	NA	NA	NA
1	73469614	73470577	NA	NA	NA	NA	NA	NA	NA	NA
1	73533155	73534194	NA	rna775,rna776,rna777,rna778,	NA	NA	NA	NA	NA	NA
1	73586713	73587653	rna775,rna776,rna777,rna778,	NA	rna775,rna776,rna777,rna778,	rna775,rna776,rna777,rna778,	rna775,rna776,rna777,rna778,	NA	NA	NA
1	73592671	73593190	NA	NA	NA	NA	NA	NA	NA	NA
1	73602636	73603483	NA	NA	NA	NA	NA	NA	NA	NA
1	73658203	73659528	NA	rna779,rna780,rna781,	NA	NA	NA	NA	NA	NA
1	73777868	73778579	NA	rna782,rna783,rna784,rna785,	NA	NA	rna782,rna783,rna784,rna785,	NA	NA	NA
1	73810953	73811304	NA	rna782,rna783,rna784,rna785,	NA	NA	NA	NA	NA	NA
1	73831859	73832336	rna782,rna783,rna784,rna785,	NA	NA	NA	NA	NA	NA	NA
1	73887440	73887902	NA	rna782,rna783,rna784,rna786,rna787,rna788,	NA	NA	NA	NA	NA	rna782,rna783,rna784,
1	73952160	73952943	NA	NA	NA	NA	NA	NA	NA	NA
1	74041321	74041818	NA	NA	NA	NA	NA	NA	NA	NA
1	74113795	74114206	NA	NA	NA	NA	NA	NA	NA	NA
1	74121260	74121589	NA	NA	NA	NA	NA	NA	NA	NA
1	74133422	74134107	NA	NA	NA	NA	NA	NA	NA	NA
1	74143600	74144152	NA	NA	NA	NA	NA	NA	NA	NA
1	74152623	74153051	NA	NA	NA	NA	NA	NA	NA	NA
1	74193031	74193359	NA	NA	NA	NA	NA	NA	NA	NA
1	74194904	74195308	NA	NA	NA	NA	NA	NA	NA	NA
1	74237462	74239011	rna791,	NA	rna791,	rna791,	rna791,	NA	NA	NA
1	74271436	74271870	NA	rna791,	NA	NA	NA	NA	NA	NA
1	74283931	74284314	NA	rna791,	NA	NA	NA	NA	NA	NA
1	74288407	74289004	NA	rna791,	NA	NA	NA	NA	NA	NA
1	74294098	74294675	NA	rna791,	NA	NA	NA	NA	NA	NA
1	74330675	74331643	NA	rna791,	NA	NA	NA	NA	NA	NA
1	74333213	74333796	NA	rna791,	NA	NA	NA	NA	NA	NA
1	74346582	74347113	NA	rna791,	NA	NA	NA	NA	NA	NA
1	74389502	74390743	NA	NA	NA	NA	NA	NA	NA	NA
1	74450370	74450869	NA	rna792,	NA	NA	NA	NA	NA	NA
1	74511608	74512258	NA	rna792,	NA	NA	NA	NA	rna795,	rna795,
1	74543672	74544154	NA	rna792,	NA	NA	NA	NA	NA	NA
1	74555888	74556675	NA	rna792,	NA	NA	NA	NA	NA	NA
1	74567144	74567702	NA	rna792,	NA	NA	NA	NA	NA	NA
1	74577211	74577820	NA	rna792,	NA	NA	NA	NA	NA	NA
1	74585499	74585975	NA	rna792,	NA	NA	NA	NA	NA	NA
1	74612519	74613241	NA	rna792,	NA	NA	NA	NA	NA	NA
1	74625743	74626456	NA	rna792,	NA	NA	NA	NA	NA	NA
1	74667263	74668122	NA	rna792,	NA	NA	NA	NA	NA	NA
1	74680783	74682235	NA	rna792,	NA	NA	NA	NA	NA	NA
1	74704274	74704507	NA	rna792,	NA	NA	NA	NA	NA	NA
1	74735974	74736820	NA	rna792,	NA	NA	NA	NA	NA	NA
1	74752013	74753237	rna793,	NA	rna793,	rna793,	rna793,	NA	NA	NA
1	74846759	74847192	NA	rna792,rna793,rna794,	NA	NA	rna796,	NA	NA	rna796,
1	74897296	74897681	NA	rna792,rna793,rna794,	NA	NA	NA	NA	NA	NA
1	75177596	75177929	NA	NA	NA	NA	NA	NA	NA	NA
1	75337039	75337491	NA	NA	NA	NA	NA	NA	NA	NA
1	75497709	75498209	NA	NA	NA	NA	NA	NA	NA	NA
1	75515236	75515579	NA	NA	NA	NA	NA	NA	NA	NA
1	75534485	75534820	NA	NA	NA	NA	NA	NA	NA	NA
1	75613349	75613886	NA	NA	NA	NA	NA	NA	NA	NA
1	75645440	75645855	NA	NA	NA	NA	NA	NA	NA	NA
1	75666846	75667255	NA	NA	NA	NA	NA	NA	NA	NA
1	75684760	75685192	NA	NA	NA	NA	NA	NA	NA	NA
1	75688278	75689102	NA	NA	NA	NA	NA	NA	NA	NA
1	75698915	75699613	rna797,	NA	NA	NA	rna797,	NA	NA	rna797,rna798,rna799,
1	75705927	75706535	NA	rna798,rna799,	NA	NA	NA	NA	NA	rna798,rna799,
1	75709461	75711031	rna798,rna799,	NA	NA	NA	NA	NA	NA	NA
1	75717939	75718430	rna798,rna799,	NA	NA	NA	NA	NA	NA	NA
1	75719540	75720162	NA	rna798,rna799,	NA	NA	NA	NA	NA	NA
1	75724621	75725629	NA	rna798,rna799,	NA	NA	rna800,	NA	NA	rna800,
1	75729912	75730756	NA	rna798,rna799,	NA	rna800,	rna800,	NA	rna800,	rna800,
1	75734896	75735992	NA	rna798,rna799,	NA	NA	NA	NA	NA	NA
1	75746044	75746827	NA	rna798,rna799,	NA	NA	NA	NA	NA	NA
1	75755628	75756439	NA	rna798,rna799,	NA	NA	NA	NA	NA	NA
1	75761317	75763442	NA	rna798,rna799,	NA	NA	NA	NA	NA	NA
1	75777774	75779640	rna798,rna799,	NA	rna798,rna799,	rna798,rna799,	rna798,rna799,	NA	NA	NA
1	75834283	75834805	NA	rna802,	NA	NA	NA	NA	NA	rna802,
1	75845182	75846179	NA	rna802,	NA	NA	NA	NA	NA	NA
1	75935827	75936266	NA	NA	NA	NA	NA	NA	NA	NA
1	75937041	75937548	NA	NA	NA	NA	NA	NA	NA	NA
1	76025210	76025929	NA	NA	NA	NA	NA	NA	NA	NA
1	76058009	76059920	NA	NA	NA	NA	NA	NA	NA	NA
1	76136577	76137101	NA	NA	NA	NA	NA	NA	NA	NA
1	76178669	76179423	NA	NA	NA	NA	NA	NA	NA	NA
1	76191395	76192248	NA	NA	NA	NA	NA	NA	NA	NA
1	76197509	76198063	NA	NA	NA	NA	NA	NA	NA	NA
1	76253559	76253897	NA	NA	NA	NA	NA	NA	NA	NA
1	76270911	76271369	NA	NA	NA	NA	NA	NA	NA	NA
1	76374743	76375614	NA	rna804,rna805,	NA	NA	NA	NA	NA	NA
1	76431235	76431617	NA	rna804,rna805,	NA	NA	NA	NA	NA	NA
1	76448952	76449476	NA	rna804,rna805,	NA	NA	NA	NA	NA	NA
1	76501448	76502953	rna804,rna805,	NA	rna804,rna805,	rna804,rna805,	rna804,rna805,	NA	NA	NA
1	76507927	76508318	NA	NA	NA	NA	NA	NA	NA	NA
1	76739442	76740309	NA	NA	NA	NA	NA	NA	NA	NA
1	76751315	76751649	NA	NA	NA	NA	NA	NA	NA	NA
1	76761394	76762679	rna809,	NA	rna809,	rna809,	rna809,	NA	NA	NA
1	76845884	76846481	NA	NA	NA	NA	NA	NA	NA	NA
1	76850651	76851932	NA	NA	NA	NA	NA	NA	NA	NA
1	76883471	76883942	NA	NA	NA	NA	NA	NA	NA	NA
1	76910888	76911890	rna810,rna811,	NA	rna811,	rna810,rna811,	rna810,rna811,	NA	NA	NA
1	76934589	76935134	NA	rna810,rna811,	NA	NA	NA	NA	NA	NA
1	77055982	77056361	rna810,rna811,rna812,	NA	NA	NA	NA	NA	NA	NA
1	77062181	77062794	NA	rna810,rna811,rna812,	NA	NA	NA	NA	NA	NA
1	77064831	77065174	NA	rna810,rna811,rna812,	NA	NA	NA	NA	NA	NA
1	77074178	77074623	NA	rna810,rna811,rna812,	NA	NA	NA	NA	NA	NA
1	77079589	77079920	NA	rna810,rna811,rna812,	NA	NA	NA	NA	rna811,	rna811,
1	77086398	77086854	NA	rna810,rna812,	NA	NA	NA	NA	NA	rna810,rna812,
1	77100542	77101370	NA	NA	NA	NA	NA	NA	NA	NA
1	77151826	77152278	NA	NA	NA	NA	NA	NA	NA	NA
1	77198810	77199403	NA	rna813,rna814,rna815,rna816,rna817,rna818,rna819,rna820,rna821,	NA	NA	NA	NA	NA	NA
1	77206215	77206681	NA	rna813,rna814,rna815,rna816,rna817,rna818,rna819,rna820,rna821,	NA	NA	NA	NA	NA	NA
1	77237435	77237877	NA	rna813,rna814,rna815,rna816,rna817,rna818,rna819,rna820,rna821,	NA	NA	NA	NA	NA	NA
1	77360740	77361219	NA	rna813,rna814,rna815,rna820,	NA	NA	NA	NA	NA	NA
1	77367394	77367821	NA	rna813,rna814,rna815,rna820,	NA	NA	NA	NA	NA	NA
1	77428736	77429639	NA	NA	NA	NA	rna813,rna814,rna815,rna820,	NA	NA	NA
1	77490303	77490919	NA	NA	NA	NA	NA	NA	NA	NA
1	77564773	77565278	NA	NA	NA	NA	NA	NA	NA	NA
1	77575795	77576337	NA	NA	NA	NA	NA	NA	NA	NA
1	77646937	77647749	NA	NA	NA	NA	NA	NA	NA	NA
1	77662727	77663516	NA	NA	NA	NA	NA	NA	NA	NA
1	77673834	77674980	NA	NA	NA	NA	NA	NA	NA	NA
1	77675454	77675893	NA	NA	NA	NA	NA	NA	NA	NA
1	77719060	77720029	NA	NA	NA	NA	NA	NA	NA	gene451,
1	77760082	77760349	NA	rna822,rna823,	NA	NA	NA	NA	NA	NA
1	77819321	77819996	NA	rna822,rna823,	NA	NA	NA	NA	NA	NA
1	77846149	77846946	NA	rna822,rna823,	NA	NA	NA	NA	NA	NA
1	77855251	77855755	NA	rna822,rna823,	NA	NA	NA	NA	NA	NA
1	77863687	77865339	NA	rna822,rna823,	NA	NA	NA	NA	NA	NA
1	77914662	77915829	NA	NA	NA	NA	NA	NA	NA	NA
1	77932842	77933508	NA	NA	NA	NA	NA	NA	NA	NA
1	77966892	77967801	NA	NA	NA	NA	NA	NA	NA	NA
1	78032319	78032834	NA	NA	NA	NA	NA	NA	NA	NA
1	78087275	78088798	NA	NA	NA	NA	NA	NA	NA	NA
1	78281602	78282020	NA	rna824,rna825,rna826,rna827,rna828,rna829,rna830,	NA	NA	NA	NA	NA	NA
1	78289799	78290180	NA	rna824,rna825,rna826,rna827,rna828,rna829,rna830,	NA	NA	NA	NA	NA	NA
1	78364342	78365259	NA	rna824,rna825,rna826,rna827,rna828,rna829,rna830,	NA	NA	NA	NA	NA	NA
1	78377202	78377706	NA	rna824,rna825,rna826,rna827,rna828,rna829,rna830,	NA	NA	NA	NA	NA	NA
1	78394315	78394824	NA	rna824,rna825,rna826,rna827,rna828,rna829,rna830,	NA	NA	NA	NA	NA	NA
1	78441130	78441699	NA	rna824,rna825,rna826,rna827,rna828,rna829,rna830,	NA	NA	NA	NA	NA	NA
1	78454464	78455038	NA	rna824,rna825,rna826,rna827,rna828,rna829,rna830,	NA	NA	NA	NA	NA	NA
1	78509275	78509630	NA	rna824,rna825,rna826,rna827,rna828,rna829,rna830,	NA	NA	NA	NA	NA	NA
1	78545932	78546684	NA	rna824,rna825,rna826,rna827,rna828,rna829,rna830,	NA	NA	NA	NA	NA	NA
1	78566999	78567834	NA	rna824,rna825,rna826,rna827,rna828,rna829,rna830,	NA	NA	NA	NA	NA	NA
1	78600705	78601142	NA	rna824,rna825,rna826,rna827,rna828,rna829,rna830,	NA	NA	NA	NA	NA	NA
1	78631139	78631875	NA	rna824,rna825,rna826,rna827,rna828,rna829,rna830,	NA	NA	NA	NA	NA	NA
1	78661000	78661607	NA	rna824,rna825,rna826,rna827,rna828,rna829,rna830,	NA	NA	NA	NA	NA	NA
1	78701497	78702114	NA	rna824,rna825,rna826,rna827,rna828,rna829,rna830,	NA	NA	NA	NA	NA	NA
1	78708683	78709390	NA	rna824,rna825,rna826,rna827,rna828,rna829,rna830,	NA	NA	NA	NA	NA	NA
1	78721846	78722369	NA	rna824,rna825,rna826,rna827,rna828,rna829,rna830,	NA	NA	NA	NA	NA	NA
1	78735951	78736868	NA	rna824,rna825,rna826,rna827,rna828,rna829,rna830,	NA	NA	NA	NA	NA	NA
1	78772728	78773758	NA	rna824,rna825,rna826,rna827,rna828,rna829,	NA	NA	NA	NA	NA	NA
1	78822579	78823100	NA	rna824,rna825,rna826,rna827,rna828,rna829,	NA	NA	NA	NA	NA	NA
1	78829730	78830285	NA	rna824,rna825,rna826,rna827,rna828,rna829,	NA	NA	NA	NA	NA	NA
1	78840404	78841199	NA	rna824,rna825,rna826,rna827,rna828,rna829,	NA	NA	NA	NA	NA	NA
1	78865254	78865838	NA	rna824,rna825,rna826,	NA	NA	NA	NA	NA	NA
1	78877850	78879346	NA	rna824,rna825,rna826,	NA	NA	NA	NA	NA	NA
1	78884160	78884739	NA	rna824,rna825,rna826,	NA	NA	NA	NA	NA	NA
1	78895554	78896170	NA	rna824,rna825,rna826,	NA	NA	rna826,	NA	NA	NA
1	78900891	78902266	rna824,rna825,rna834,rna835,	NA	rna824,rna825,rna834,rna835,	rna824,rna825,rna826,rna834,rna835,	rna824,rna825,rna826,rna834,rna835,	NA	rna834,rna835,	rna834,rna835,
1	78963359	78964034	NA	NA	NA	NA	NA	NA	NA	NA
1	78999003	78999998	NA	NA	NA	NA	NA	NA	NA	NA
1	79034369	79034616	NA	NA	NA	NA	NA	NA	NA	NA
1	79037417	79037988	NA	NA	NA	NA	NA	NA	NA	NA
1	79042238	79043291	NA	NA	NA	NA	NA	NA	NA	NA
1	79048826	79049992	NA	NA	NA	NA	NA	NA	NA	NA
1	79058403	79059837	NA	NA	NA	NA	NA	NA	NA	NA
1	79066797	79067295	NA	NA	NA	NA	rna836,	NA	NA	NA
1	79106312	79106758	NA	NA	NA	NA	NA	NA	NA	NA
1	79114270	79115229	NA	NA	NA	NA	NA	NA	NA	NA
1	79122270	79122799	NA	NA	NA	NA	NA	NA	NA	rna837,
1	79124854	79125674	NA	NA	NA	NA	NA	NA	NA	rna837,
1	79131629	79132547	rna837,	NA	NA	NA	rna837,	NA	NA	rna837,
1	79137220	79137714	NA	NA	NA	NA	rna837,	NA	NA	NA
1	79199096	79199480	NA	NA	NA	NA	NA	NA	NA	NA
1	79232328	79233448	NA	NA	NA	NA	NA	NA	NA	NA
1	79266398	79266758	rna838,	NA	NA	rna838,	rna838,	NA	NA	NA
1	79294067	79294995	rna839,rna841,	NA	rna839,rna841,	rna839,rna840,rna841,	rna839,rna840,rna841,rna842,	NA	NA	NA
1	79298105	79299492	rna842,	NA	NA	NA	rna839,rna840,rna841,rna842,rna843,	NA	NA	NA
1	79300436	79301824	rna842,	NA	NA	rna843,	rna842,rna843,	NA	NA	NA
1	79325447	79326857	NA	NA	NA	NA	NA	NA	NA	NA
1	79409369	79409696	NA	NA	NA	NA	NA	NA	NA	NA
1	79409855	79410367	NA	NA	NA	NA	NA	NA	NA	NA
1	79419218	79419612	NA	NA	NA	NA	NA	NA	NA	NA
1	79543188	79543650	NA	NA	NA	NA	NA	NA	NA	NA
1	79620404	79621834	rna846,	NA	rna846,	rna846,	rna846,	NA	NA	rna846,
1	79628793	79630013	NA	NA	NA	NA	NA	NA	NA	NA
1	79677237	79678066	NA	NA	NA	NA	NA	NA	NA	NA
1	79724466	79725017	NA	rna848,rna849,rna850,	NA	NA	NA	NA	NA	NA
1	79768907	79769605	rna848,	NA	NA	NA	NA	NA	NA	rna848,
1	79883101	79884125	rna852,rna853,rna854,rna855,rna856,	NA	NA	NA	NA	NA	rna856,	rna852,rna853,rna854,rna855,rna856,
1	79889119	79889783	NA	rna852,rna853,rna854,rna855,rna856,	NA	NA	NA	NA	NA	NA
1	79913363	79914059	NA	rna852,rna853,rna854,rna855,rna856,	NA	NA	rna856,	NA	NA	NA
1	79920315	79922066	NA	rna852,rna853,rna854,rna855,	NA	NA	rna856,	NA	NA	NA
1	79926450	79926780	NA	rna852,rna853,rna854,rna855,	NA	rna855,	rna855,	NA	NA	NA
1	79929671	79930232	NA	rna852,rna853,rna854,	NA	NA	rna855,	NA	NA	NA
1	79962556	79964068	NA	rna852,	NA	NA	NA	NA	NA	NA
1	79983264	79984246	NA	rna852,	NA	NA	NA	NA	NA	NA
1	79990777	79992346	NA	rna852,	NA	NA	NA	NA	NA	NA
1	80018418	80020474	rna852,	NA	rna852,	rna852,	rna852,	NA	NA	NA
1	80059521	80059895	NA	NA	NA	NA	NA	NA	NA	NA
1	80087680	80088632	NA	NA	NA	NA	NA	NA	NA	rna858,rna859,
1	80095328	80095757	NA	rna858,rna859,rna860,	NA	rna860,	rna860,	NA	rna860,	rna858,rna859,rna860,
1	80100736	80101404	NA	rna858,rna859,	NA	NA	rna858,rna859,rna860,	NA	NA	NA
1	80114617	80114913	NA	NA	NA	NA	NA	NA	NA	NA
1	80115966	80116784	NA	NA	NA	NA	NA	NA	NA	NA
1	80127689	80128711	rna861,	NA	rna861,	rna861,	rna861,	NA	NA	NA
1	80147157	80148702	rna862,rna863,rna864,rna865,	NA	rna862,rna863,rna864,rna865,	rna862,rna863,rna864,rna865,	rna862,rna863,rna864,rna865,rna866,rna867,	NA	NA	rna866,rna867,
1	80200953	80201402	rna868,rna869,	NA	rna868,rna869,	rna868,rna869,	rna868,rna869,	NA	NA	NA
1	80319117	80320052	rna874,rna875,rna876,	NA	rna876,	rna876,	rna874,rna875,rna876,rna877,rna878,	NA	NA	NA
1	80322743	80323685	rna874,rna875,rna877,rna878,	NA	rna874,rna875,rna877,rna878,	rna874,rna875,rna877,rna878,	rna874,rna875,rna876,rna877,rna878,	NA	NA	NA
1	80328658	80329053	NA	rna876,rna877,rna878,	NA	NA	NA	NA	NA	NA
1	80350596	80351631	NA	rna879,	NA	rna880,	rna879,rna880,	NA	NA	rna876,rna877,rna878,rna879,rna880,
1	80358094	80358451	NA	NA	NA	NA	NA	NA	NA	rna879,rna880,
1	80379911	80380385	NA	NA	NA	NA	NA	NA	NA	NA
1	80395243	80395750	NA	NA	NA	NA	NA	NA	NA	NA
1	80408438	80409158	NA	NA	NA	NA	NA	NA	NA	NA
1	80474352	80474711	NA	NA	NA	NA	NA	NA	NA	NA
1	80494903	80495455	NA	NA	NA	NA	NA	NA	NA	NA
1	80504937	80505417	NA	NA	NA	NA	NA	NA	NA	NA
1	80515026	80515740	NA	NA	NA	NA	NA	NA	NA	NA
1	80528783	80529206	NA	NA	NA	NA	NA	NA	NA	NA
1	80547996	80548708	NA	NA	NA	NA	NA	NA	NA	NA
1	80595358	80596106	NA	NA	NA	NA	NA	NA	NA	NA
1	80628052	80628377	rna881,	NA	NA	NA	NA	NA	NA	NA
1	80669102	80670163	rna881,	NA	NA	NA	NA	NA	NA	NA
1	80674670	80675638	NA	rna881,	NA	NA	NA	NA	NA	NA
1	80691732	80692743	NA	rna881,	NA	NA	NA	NA	NA	NA
1	80708392	80709246	NA	rna881,	NA	NA	NA	NA	NA	NA
1	80780616	80780999	NA	NA	NA	NA	NA	NA	NA	NA
1	80807831	80809089	rna882,	NA	rna882,	rna882,	rna882,	NA	NA	NA
1	80828708	80829599	NA	rna882,	NA	NA	NA	NA	NA	NA
1	80836337	80837587	rna882,	NA	NA	NA	NA	NA	NA	NA
1	80853072	80853414	NA	rna882,	NA	NA	NA	NA	NA	NA
1	80853617	80854076	NA	rna882,	NA	NA	NA	NA	NA	NA
1	80893812	80894734	NA	NA	NA	NA	NA	NA	NA	NA
1	80923941	80924453	NA	NA	NA	NA	NA	NA	NA	rna883,
1	80928869	80929338	NA	rna883,	NA	NA	NA	NA	NA	rna883,
1	80938578	80939000	rna883,	NA	NA	NA	NA	NA	NA	NA
1	80941478	80941934	NA	rna883,	NA	NA	NA	NA	NA	NA
1	80945988	80947201	rna883,	NA	rna883,	rna883,	rna883,	NA	NA	NA
1	80962720	80964127	rna884,	NA	rna884,	rna884,	rna884,	NA	NA	NA
1	81080180	81081460	rna886,rna887,rna888,	NA	rna886,rna887,rna888,	rna886,rna887,rna888,	rna886,rna887,rna888,	NA	NA	NA
1	81081961	81082381	NA	rna886,rna887,rna888,	NA	rna886,rna887,rna888,	rna886,rna887,rna888,	NA	NA	NA
1	81180093	81180658	NA	rna886,rna887,rna888,	NA	NA	NA	NA	NA	NA
1	81194145	81194537	NA	rna886,rna887,rna888,	NA	NA	NA	NA	NA	NA
1	81228775	81229649	NA	rna886,rna887,rna888,	NA	NA	NA	NA	NA	NA
1	81241796	81242120	rna886,rna887,rna888,	NA	NA	NA	NA	NA	rna889,	rna886,rna887,rna888,rna889,
1	81242246	81243014	NA	rna886,rna887,rna888,rna889,	NA	NA	NA	NA	NA	rna886,rna887,rna888,rna889,
1	81250995	81251690	NA	rna889,	NA	NA	NA	NA	NA	rna890,
1	81292452	81293549	rna889,rna890,rna891,rna892,	NA	rna889,rna890,rna891,rna892,	rna889,rna890,rna891,rna892,	rna889,rna890,rna891,rna892,	NA	NA	NA
1	81299075	81299416	NA	NA	NA	NA	NA	NA	NA	NA
1	81363570	81364362	rna894,rna895,rna896,	NA	rna894,rna895,rna896,	rna894,rna895,rna896,	rna894,rna895,rna896,	NA	NA	rna893,
1	81469763	81470782	rna899,	NA	NA	rna899,	rna899,	NA	NA	NA
1	81478256	81478908	NA	rna897,rna898,	NA	NA	NA	NA	NA	NA
1	81497590	81498797	NA	rna897,rna898,	NA	rna898,	rna898,	NA	NA	NA
1	81514478	81515167	NA	rna897,	NA	NA	NA	NA	NA	NA
1	81532833	81533762	rna897,	NA	rna897,	rna897,	rna897,	NA	NA	NA
1	81547727	81548961	rna900,	NA	rna900,	rna900,	rna900,	NA	NA	NA
1	81663667	81664562	rna902,rna903,	NA	rna902,rna903,	rna902,rna903,	rna902,rna903,	NA	NA	NA
1	81770574	81770922	NA	rna902,rna903,	NA	NA	NA	NA	NA	NA
1	81796992	81797730	NA	rna904,rna905,rna906,	NA	NA	NA	NA	NA	rna904,rna905,rna906,
1	81799076	81799783	NA	rna904,rna905,rna906,	NA	NA	NA	NA	NA	rna904,rna905,rna906,
1	81805293	81806285	NA	rna904,rna905,rna906,	NA	NA	NA	NA	NA	NA
1	81869760	81870101	rna904,rna905,rna906,	NA	NA	NA	NA	NA	NA	NA
1	81916977	81917400	NA	rna904,rna905,rna906,	NA	NA	NA	NA	NA	NA
1	81983759	81984188	NA	rna904,rna905,rna906,	NA	NA	NA	NA	NA	NA
1	82092324	82093339	rna904,rna905,rna906,	NA	rna904,rna905,rna906,	rna904,rna905,rna906,	rna904,rna905,rna906,	NA	NA	NA
1	82100641	82102024	NA	NA	NA	NA	NA	NA	NA	NA
1	82107693	82108195	NA	NA	NA	NA	NA	NA	NA	NA
1	82123001	82124412	NA	NA	NA	NA	NA	NA	NA	NA
1	82142780	82143336	NA	NA	NA	NA	NA	NA	NA	rna908,
1	82183582	82184812	rna911,	NA	rna911,	rna911,	rna911,	NA	rna911,	rna911,
1	82210055	82211143	NA	NA	NA	NA	NA	NA	NA	NA
1	82315755	82316802	rna912,	NA	rna912,	rna912,	rna912,	NA	NA	NA
1	82325557	82326519	NA	NA	NA	NA	NA	NA	NA	NA
1	82356092	82356823	NA	NA	NA	NA	NA	NA	NA	NA
1	82361099	82361526	NA	NA	NA	NA	NA	NA	NA	NA
1	82366368	82366769	NA	NA	NA	NA	NA	NA	NA	NA
1	82386231	82387432	gene503,	NA	NA	NA	NA	gene503,	gene503,	gene503,
1	82418857	82419305	NA	NA	NA	NA	NA	NA	NA	NA
1	82421235	82422102	NA	NA	NA	NA	NA	NA	NA	NA
1	82436749	82437196	NA	NA	NA	NA	NA	NA	NA	rna914,
1	82509568	82510723	rna921,	NA	NA	rna921,rna922,rna923,rna924,	rna921,rna922,rna923,rna924,rna925,	NA	NA	rna921,
1	82511337	82511827	rna922,rna923,rna924,	NA	NA	rna921,rna922,rna923,rna924,	rna921,rna922,rna923,rna924,rna925,rna926,	NA	NA	rna921,rna926,
1	82519388	82519938	rna922,rna923,rna924,rna925,	NA	NA	NA	rna926,	NA	rna924,	rna924,rna926,
1	82526151	82527524	rna927,rna928,rna929,rna930,	NA	NA	NA	NA	NA	rna922,rna923,rna925,rna927,rna928,rna929,rna930,	rna922,rna923,rna925,rna927,rna928,rna929,rna930,
1	82534210	82535263	rna927,rna928,rna929,rna930,	NA	NA	rna927,rna928,rna929,rna930,	rna927,rna928,rna929,rna930,	NA	rna931,rna932,rna933,rna934,rna935,rna936,rna937,	rna931,rna932,rna933,rna934,rna935,rna936,rna937,
1	82553362	82554763	rna931,rna932,rna933,rna934,rna935,rna936,rna937,	NA	rna931,rna932,rna933,rna934,rna935,rna936,rna937,	rna931,rna932,rna933,rna934,rna935,rna936,rna937,	rna931,rna932,rna933,rna934,rna935,rna936,rna937,	NA	NA	NA
1	82568997	82570085	rna938,	NA	rna938,	rna938,	rna938,	NA	NA	rna939,
1	82588784	82589424	rna939,rna940,rna941,rna942,	NA	NA	rna939,rna941,rna942,	rna939,rna941,rna942,	NA	NA	NA
1	82596682	82597194	NA	rna940,	NA	NA	rna944,	NA	NA	rna943,rna944,
1	82597732	82599588	rna944,	NA	rna944,	rna944,	rna944,	NA	rna944,	rna943,rna944,
1	82606372	82608308	rna940,rna943,rna945,	NA	rna940,rna943,rna945,	rna940,rna943,rna945,	rna940,rna943,rna945,	NA	NA	NA
1	82625270	82626557	NA	NA	NA	NA	NA	NA	NA	NA
1	82643675	82644455	rna948,	NA	NA	NA	NA	NA	rna948,	rna948,
1	82650605	82651733	rna948,	NA	rna948,	rna948,	rna948,	NA	NA	rna949,rna950,rna951,rna952,
1	82661476	82662572	rna949,rna950,rna951,rna952,	NA	rna949,rna950,rna951,rna952,	rna949,rna950,rna951,rna952,	rna949,rna950,rna951,rna952,	NA	NA	rna953,rna954,
1	82679287	82681088	rna953,rna954,	NA	rna953,rna954,	rna953,rna954,	rna953,rna954,	NA	NA	rna955,rna956,
1	82685464	82686504	rna955,rna956,	NA	NA	NA	NA	NA	rna955,rna956,	rna955,rna956,
1	82693882	82695010	rna955,rna956,	NA	rna955,rna956,	rna955,rna956,	rna955,rna956,	NA	NA	NA
1	82705973	82706858	NA	NA	NA	NA	NA	NA	NA	NA
1	82715233	82715614	rna957,	NA	NA	NA	NA	NA	rna957,	rna957,
1	82744966	82745302	rna958,	NA	NA	NA	NA	NA	rna958,	rna958,
1	82792652	82793333	rna959,	NA	NA	NA	NA	NA	rna959,	rna959,
1	82810520	82811546	rna959,rna960,rna961,rna962,rna963,	NA	rna959,rna960,rna961,rna962,rna963,	rna959,rna960,rna961,rna962,rna963,	rna959,rna960,rna961,rna962,rna963,rna964,rna965,	NA	NA	NA
1	82823044	82823757	NA	rna960,rna961,rna962,rna963,rna964,rna965,	NA	NA	NA	NA	NA	NA
1	82833165	82833672	NA	rna960,rna961,rna962,rna963,rna964,rna965,rna966,	NA	rna966,	rna966,	NA	NA	rna962,
1	82855693	82856301	NA	rna960,rna961,rna963,rna964,rna965,rna966,	NA	NA	NA	NA	NA	NA
1	82890810	82891378	rna960,rna961,rna963,rna964,rna965,rna966,	NA	NA	NA	NA	NA	NA	rna960,rna961,rna963,rna964,rna965,rna966,
1	82913008	82914054	gene528,	NA	NA	NA	gene528,	NA	NA	NA
1	82919300	82920856	gene528,	NA	NA	NA	NA	gene528,	gene528,	gene528,
1	82931233	82932176	rna967,	NA	rna967,	rna967,	rna967,	NA	NA	NA
1	82987583	82988887	rna968,	NA	rna968,	rna968,	rna968,	NA	NA	rna967,
1	83038164	83038936	NA	rna969,rna970,rna971,rna972,rna973,rna974,	NA	NA	NA	NA	NA	NA
1	83092701	83093036	NA	rna969,rna970,rna971,rna973,rna974,	NA	NA	NA	NA	NA	NA
1	83104294	83105240	rna969,rna970,rna971,rna973,rna974,	NA	rna969,rna970,rna971,rna973,rna974,	rna969,rna970,rna971,rna973,rna974,	rna969,rna970,rna971,rna973,rna974,	NA	NA	NA
1	83167404	83168994	rna975,rna976,rna977,rna978,	NA	rna975,rna976,rna977,rna978,	rna975,rna976,rna977,rna978,	rna975,rna976,rna977,rna978,	NA	NA	NA
1	83232316	83233416	gene534,rna979,	NA	gene534,rna979,	gene534,rna979,	gene534,rna979,	NA	NA	gene534,
1	83241418	83241649	NA	rna979,	NA	NA	NA	NA	NA	NA
1	83247439	83248045	NA	rna979,	NA	NA	NA	NA	NA	NA
1	83260419	83260863	NA	rna979,	NA	NA	NA	NA	NA	NA
1	83273753	83275605	NA	rna979,	NA	NA	NA	NA	NA	NA
1	83285142	83286251	rna979,	NA	NA	NA	NA	NA	NA	rna979,
1	83301344	83301981	NA	NA	NA	NA	NA	NA	NA	NA
1	83305360	83305759	NA	NA	NA	NA	NA	NA	NA	NA
1	83310430	83310792	NA	NA	NA	NA	NA	NA	NA	NA
1	83326639	83327287	rna980,	NA	rna980,	rna980,	rna980,	NA	NA	NA
1	83332202	83333801	rna981,	NA	rna981,	rna981,	rna981,	NA	NA	NA
1	83358543	83358960	NA	rna981,	NA	NA	NA	NA	NA	NA
1	83454471	83455158	rna981,	NA	NA	NA	rna982,	NA	NA	NA
1	83456874	83457587	NA	rna981,	NA	NA	rna982,	NA	NA	NA
1	83490095	83490743	rna983,	NA	NA	NA	rna983,	NA	NA	rna983,
1	83510121	83511169	NA	rna981,rna984,rna985,rna986,	NA	NA	NA	NA	NA	NA
1	83520124	83522176	rna984,rna985,	NA	rna984,rna985,	rna984,rna985,	rna984,rna985,rna986,	NA	NA	NA
1	83536293	83537579	NA	rna981,	NA	NA	NA	NA	NA	NA
1	83542813	83543262	NA	rna981,	NA	NA	NA	NA	NA	NA
1	83554812	83555915	NA	rna981,	NA	NA	NA	NA	NA	NA
1	83595247	83596038	NA	rna981,	NA	NA	NA	NA	NA	NA
1	83608288	83608954	NA	rna981,	NA	NA	NA	NA	NA	rna981,
1	83609935	83610349	NA	rna981,	NA	NA	NA	NA	NA	rna981,
1	83625341	83627169	rna988,rna989,rna990,	NA	rna988,rna989,rna990,	rna988,rna989,rna990,	rna987,rna988,rna989,rna990,	NA	NA	rna987,
1	83632505	83633137	rna988,rna989,rna990,	NA	NA	NA	NA	NA	NA	NA
1	83637824	83638757	NA	rna988,rna989,rna990,	NA	NA	NA	NA	NA	NA
1	83648302	83648989	NA	rna988,rna989,rna990,	NA	NA	NA	NA	NA	rna990,
1	83657662	83658113	rna988,	NA	NA	NA	NA	NA	rna988,rna989,	rna988,rna989,rna990,
1	83659653	83660242	NA	NA	NA	NA	NA	NA	rna988,	rna988,rna989,
1	83672006	83673327	rna991,rna992,	NA	rna991,rna992,	rna991,rna992,	rna991,rna992,	NA	NA	NA
1	83725068	83725466	rna991,rna992,	NA	NA	NA	NA	NA	rna991,rna992,	rna991,rna992,
1	83751495	83752620	rna993,	NA	rna993,	rna993,	rna993,	NA	NA	NA
1	83786124	83786508	NA	NA	NA	NA	NA	NA	NA	rna993,rna994,
1	83798977	83799885	NA	NA	NA	NA	NA	NA	NA	NA
1	83818443	83818983	NA	rna995,rna996,	NA	NA	NA	NA	NA	NA
1	83920471	83921777	rna995,rna997,	NA	rna995,rna997,	rna995,rna997,	rna995,rna997,	NA	NA	NA
1	83927537	83929017	NA	NA	NA	NA	NA	NA	NA	NA
1	83952455	83953985	NA	NA	NA	NA	NA	NA	NA	NA
1	83973221	83973840	NA	NA	NA	NA	NA	NA	NA	NA
1	83999765	84001263	NA	NA	NA	NA	rna998,	NA	NA	rna998,
1	84091969	84092348	NA	NA	NA	NA	NA	NA	NA	NA
1	84133239	84133759	NA	NA	NA	NA	NA	NA	NA	NA
1	84141246	84141856	NA	NA	NA	NA	NA	NA	NA	NA
1	84284622	84285330	NA	NA	NA	NA	NA	NA	NA	NA
1	84428826	84429498	NA	NA	NA	NA	NA	NA	NA	NA
1	84438857	84439189	NA	NA	NA	NA	NA	NA	NA	NA
1	84469455	84470046	NA	NA	NA	NA	NA	NA	NA	NA
1	84493105	84493351	NA	NA	NA	NA	NA	NA	NA	NA
1	84530500	84531202	NA	NA	NA	NA	NA	NA	NA	NA
1	84597724	84598284	NA	NA	NA	NA	NA	NA	NA	NA
1	84614530	84615080	NA	NA	NA	NA	NA	NA	NA	NA
1	84634200	84634691	NA	NA	NA	NA	NA	NA	NA	NA
1	84649313	84649818	NA	NA	NA	NA	rna999,	NA	NA	rna999,
1	84723679	84724068	NA	NA	NA	NA	NA	NA	NA	NA
1	84756914	84757238	NA	NA	NA	NA	NA	NA	NA	NA
1	84792489	84793385	NA	NA	NA	NA	NA	NA	NA	NA
1	84822478	84823088	NA	NA	NA	NA	rna1000,	NA	NA	rna1000,
1	84885996	84886400	NA	NA	NA	NA	NA	NA	NA	NA
1	84909709	84910207	NA	NA	NA	NA	NA	NA	NA	NA
1	84919910	84920256	NA	NA	NA	NA	NA	NA	NA	NA
1	84953637	84953969	NA	NA	NA	NA	NA	NA	NA	NA
1	84954828	84955219	NA	NA	NA	NA	NA	NA	NA	NA
1	85010226	85012728	rna1004,	NA	rna1004,	rna1004,	rna1004,	NA	rna1004,	rna1004,
1	85027341	85028365	NA	NA	NA	NA	rna1002,rna1003,	NA	NA	NA
1	85068166	85068643	NA	NA	NA	NA	gene552,	NA	NA	gene552,
1	85161363	85161956	NA	NA	NA	NA	NA	NA	NA	NA
1	85205978	85206728	NA	NA	NA	NA	NA	NA	NA	NA
1	85243894	85244282	NA	NA	NA	NA	NA	NA	NA	NA
1	85434394	85435010	NA	gene555,	NA	NA	NA	NA	NA	NA
1	85452334	85452669	NA	gene555,	NA	NA	NA	NA	NA	NA
1	85511110	85511445	NA	gene555,	NA	NA	NA	NA	NA	NA
1	85525785	85526216	gene555,	NA	NA	NA	NA	NA	gene555,	gene555,
1	85537942	85538641	NA	NA	NA	NA	NA	NA	NA	NA
1	85558659	85559068	NA	NA	NA	NA	NA	NA	NA	NA
1	85588373	85589394	NA	NA	NA	NA	NA	NA	NA	NA
1	85596225	85596683	NA	NA	NA	NA	NA	NA	NA	NA
1	85702478	85702889	NA	NA	NA	NA	NA	NA	NA	NA
1	85750925	85751876	rna1007,rna1008,	NA	rna1007,rna1008,	rna1007,rna1008,	rna1007,rna1008,	NA	NA	NA
1	85796135	85796566	NA	rna1009,rna1010,rna1011,rna1012,rna1013,rna1014,	NA	NA	NA	NA	NA	NA
1	85832075	85833296	rna1009,rna1010,rna1011,rna1012,rna1013,rna1014,	NA	rna1009,rna1010,rna1011,rna1012,rna1013,rna1014,	rna1009,rna1010,rna1011,rna1012,rna1013,rna1014,	rna1009,rna1010,rna1011,rna1012,rna1013,rna1014,	NA	NA	NA
1	85843823	85844200	NA	NA	NA	NA	NA	NA	NA	NA
1	86026087	86027699	rna1017,	NA	rna1017,	rna1017,	rna1017,	NA	NA	NA
1	86095294	86096429	rna1018,rna1019,rna1020,	NA	rna1018,rna1019,rna1020,	rna1018,rna1019,rna1020,	rna1018,rna1019,rna1020,	NA	NA	NA
1	86102681	86103211	NA	NA	NA	NA	NA	NA	NA	NA
1	86437178	86437634	NA	NA	NA	NA	NA	NA	NA	NA
1	86706707	86707191	NA	NA	NA	NA	rna1021,rna1022,rna1023,rna1024,	NA	NA	NA
1	86709333	86709705	rna1021,rna1022,rna1023,rna1024,	NA	rna1021,rna1022,rna1023,rna1024,	rna1021,rna1022,rna1023,rna1024,	rna1021,rna1022,rna1023,rna1024,	NA	NA	NA
1	86757320	86757765	NA	rna1021,rna1022,rna1023,rna1024,	NA	NA	NA	NA	NA	NA
1	86829316	86829829	NA	rna1021,rna1022,rna1023,rna1024,rna1025,rna1026,rna1027,	NA	NA	NA	NA	NA	NA
1	86900020	86901286	NA	rna1021,rna1022,rna1023,rna1024,rna1025,rna1026,rna1027,	NA	NA	NA	NA	NA	NA
1	86911254	86911760	NA	rna1021,rna1022,rna1023,rna1024,rna1025,rna1026,rna1027,	NA	NA	NA	NA	NA	NA
1	86924903	86925296	NA	rna1021,rna1022,rna1023,rna1024,rna1025,rna1026,rna1027,	NA	NA	NA	NA	NA	NA
1	87000383	87001227	NA	NA	NA	NA	NA	NA	NA	rna1028,
1	87031486	87031896	rna1028,	NA	NA	NA	NA	NA	NA	NA
1	87048783	87049151	NA	rna1028,	NA	NA	NA	NA	NA	NA
1	87054438	87055313	NA	rna1028,	NA	NA	NA	NA	NA	NA
1	87061468	87061928	NA	rna1028,	NA	NA	NA	NA	NA	NA
1	87067571	87067898	NA	rna1028,	NA	NA	NA	NA	NA	NA
1	87068707	87069212	NA	rna1028,	NA	NA	NA	NA	NA	NA
1	87070960	87071364	NA	rna1028,	NA	NA	NA	NA	NA	NA
1	87077210	87077696	NA	rna1028,	NA	NA	NA	NA	NA	NA
1	87078135	87078750	NA	rna1028,	NA	NA	NA	NA	NA	NA
1	87116354	87117593	NA	rna1028,	NA	NA	NA	NA	NA	NA
1	87123121	87123645	NA	rna1028,	NA	NA	NA	NA	NA	NA
1	87123986	87124591	NA	rna1028,	NA	NA	NA	NA	NA	NA
1	87137947	87139282	rna1028,	NA	rna1028,	rna1028,	rna1028,	NA	NA	NA
1	87147634	87147975	NA	NA	NA	NA	NA	NA	NA	NA
1	87177892	87179211	rna1029,rna1030,rna1031,	NA	rna1029,rna1030,rna1031,	rna1029,rna1030,rna1031,	rna1029,rna1030,rna1031,	NA	NA	NA
1	87226683	87227923	rna1032,	NA	rna1032,	rna1032,	rna1032,	NA	NA	NA
1	87277517	87278066	NA	NA	NA	NA	NA	NA	NA	NA
1	87311258	87312392	rna1033,	NA	rna1033,	rna1033,	rna1033,	NA	NA	NA
1	87361007	87361453	NA	rna1033,	NA	NA	NA	NA	NA	NA
1	87416880	87418100	rna1034,	NA	rna1034,	rna1034,	rna1034,	NA	NA	NA
1	87445356	87447509	rna1035,rna1036,rna1038,	NA	rna1035,rna1036,rna1038,	rna1035,rna1036,rna1038,	rna1035,rna1036,rna1037,rna1038,	NA	NA	NA
1	87513733	87514455	rna1039,	NA	rna1039,	gene571,rna1039,	gene571,rna1039,	NA	NA	gene571,
1	87614686	87616496	rna1040,	NA	rna1040,	rna1040,	rna1040,	NA	NA	NA
1	87646724	87647543	NA	NA	NA	NA	NA	NA	NA	NA
1	87647603	87647943	NA	NA	NA	NA	NA	NA	NA	NA
1	87658102	87659340	rna1042,rna1043,rna1044,	NA	rna1042,rna1043,rna1044,	rna1042,rna1043,rna1044,	rna1042,rna1043,rna1044,	NA	NA	NA
1	87700130	87700874	NA	NA	NA	NA	NA	NA	NA	rna1042,rna1043,rna1044,
1	87713603	87713978	NA	NA	NA	NA	NA	NA	NA	NA
1	87754725	87755349	NA	NA	NA	NA	NA	NA	NA	NA
1	87759667	87760176	NA	NA	NA	NA	NA	NA	NA	NA
1	87771159	87771561	NA	NA	NA	NA	NA	NA	NA	NA
1	87839561	87840190	NA	rna1045,	NA	NA	NA	NA	NA	NA
1	87868395	87868875	NA	rna1045,	NA	NA	NA	NA	NA	NA
1	87899433	87900127	NA	rna1045,	NA	NA	NA	NA	NA	NA
1	87928581	87929032	NA	rna1045,	NA	NA	NA	NA	NA	NA
1	87939677	87940028	NA	rna1045,	NA	NA	NA	NA	NA	NA
1	87963778	87964588	NA	rna1045,	NA	NA	NA	NA	NA	NA
1	87975736	87976080	NA	rna1045,	NA	NA	NA	NA	NA	NA
1	87981891	87982496	NA	rna1045,	NA	NA	NA	NA	NA	NA
1	87982805	87983256	NA	rna1045,	NA	NA	NA	NA	NA	NA
[truncated: 72,806 more rows]
