# Supplementary material for: Multi-species annotation of transcriptome and chromatin structure in domesticated animals
Source: BMC Biol. 2019 Dec 30;17:108. doi: 10.1186/s12915-019-0726-5 (PMC6936065; doi:10.1186/s12915-019-0726-5)
Supplement: Supplementary file 10 — Additional file 10 DA ATAC-seq peaks (all combinations). The archive has the same structure as de.refgn.tar.gz with names starting with mergedpeaks.peaknb.allexp.readnb instead of refgenes.counts.min2tpm0.1. [file 12915_2019_726_MOESM10_ESM.gz]

Archive with 37 entries (24 files):
- da.atacpeaks
- da.atacpeaks/bos_taurus
- da.atacpeaks/bos_taurus/diffcounts.nominsum
- da.atacpeaks/bos_taurus/diffcounts.nominsum/mergedpeaks.peaknb.allexp.readnb.normcounts.diff.readme.idx
- da.atacpeaks/bos_taurus/diffcounts.nominsum/mergedpeaks.peaknb.allexp.readnb.normcounts.diff.cd4.cd8.bed
- da.atacpeaks/bos_taurus/diffcounts.nominsum/mergedpeaks.peaknb.allexp.readnb.normcounts.diff.all.bed
- da.atacpeaks/bos_taurus/diffcounts.cdvsliver
- da.atacpeaks/sus_scrofa
- da.atacpeaks/sus_scrofa/diffcounts.nominsum
- da.atacpeaks/sus_scrofa/diffcounts.nominsum/mergedpeaks.peaknb.allexp.readnb.normcounts.diff.cd4.liver.bed
- da.atacpeaks/sus_scrofa/diffcounts.nominsum/mergedpeaks.peaknb.allexp.readnb.normcounts.diff.readme.idx
- da.atacpeaks/sus_scrofa/diffcounts.nominsum/mergedpeaks.peaknb.allexp.readnb.normcounts.diff.cd8.liver.bed
- da.atacpeaks/sus_scrofa/diffcounts.nominsum/mergedpeaks.peaknb.allexp.readnb.normcounts.diff.cd4.cd8.bed
- da.atacpeaks/sus_scrofa/diffcounts.nominsum/mergedpeaks.peaknb.allexp.readnb.normcounts.diff.all.bed
- da.atacpeaks/sus_scrofa/diffcounts.cdvsliver
- da.atacpeaks/sus_scrofa/diffcounts.cdvsliver/mergedpeaks.peaknb.allexp.readnb.normcounts.diff.cd.liver.bed
- da.atacpeaks/sus_scrofa/diffcounts.cdvsliver/mergedpeaks.peaknb.allexp.readnb.normcounts.diff.readme.idx
- da.atacpeaks/gallus_gallus
- da.atacpeaks/gallus_gallus/diffcounts.nominsum
- da.atacpeaks/gallus_gallus/diffcounts.nominsum/mergedpeaks.peaknb.allexp.readnb.normcounts.diff.cd4.liver.bed
- da.atacpeaks/gallus_gallus/diffcounts.nominsum/mergedpeaks.peaknb.allexp.readnb.normcounts.diff.readme.idx
- da.atacpeaks/gallus_gallus/diffcounts.nominsum/mergedpeaks.peaknb.allexp.readnb.normcounts.diff.cd8.liver.bed
- da.atacpeaks/gallus_gallus/diffcounts.nominsum/mergedpeaks.peaknb.allexp.readnb.normcounts.diff.cd4.cd8.bed
- da.atacpeaks/gallus_gallus/diffcounts.nominsum/mergedpeaks.peaknb.allexp.readnb.normcounts.diff.all.bed
- da.atacpeaks/gallus_gallus/diffcounts.cdvsliver
- da.atacpeaks/gallus_gallus/diffcounts.cdvsliver/mergedpeaks.peaknb.allexp.readnb.normcounts.diff.cd.liver.bed
- da.atacpeaks/gallus_gallus/diffcounts.cdvsliver/mergedpeaks.peaknb.allexp.readnb.normcounts.diff.readme.idx
- da.atacpeaks/capra_hircus
- da.atacpeaks/capra_hircus/diffcounts.nominsum
- da.atacpeaks/capra_hircus/diffcounts.nominsum/mergedpeaks.peaknb.allexp.readnb.normcounts.diff.cd4.liver.bed
- da.atacpeaks/capra_hircus/diffcounts.nominsum/mergedpeaks.peaknb.allexp.readnb.normcounts.diff.readme.idx
- da.atacpeaks/capra_hircus/diffcounts.nominsum/mergedpeaks.peaknb.allexp.readnb.normcounts.diff.cd8.liver.bed
- da.atacpeaks/capra_hircus/diffcounts.nominsum/mergedpeaks.peaknb.allexp.readnb.normcounts.diff.cd4.cd8.bed
- da.atacpeaks/capra_hircus/diffcounts.nominsum/mergedpeaks.peaknb.allexp.readnb.normcounts.diff.all.bed
- da.atacpeaks/capra_hircus/diffcounts.cdvsliver
- da.atacpeaks/capra_hircus/diffcounts.cdvsliver/mergedpeaks.peaknb.allexp.readnb.normcounts.diff.cd.liver.bed
- da.atacpeaks/capra_hircus/diffcounts.cdvsliver/mergedpeaks.peaknb.allexp.readnb.normcounts.diff.readme.idx
