# Supplementary material for: Multi-species annotation of transcriptome and chromatin structure in domesticated animals
Source: BMC Biol. 2019 Dec 30;17:108. doi: 10.1186/s12915-019-0726-5 (PMC6936065; doi:10.1186/s12915-019-0726-5)
Supplement: Supplementary file 10 — Additional file 10 DA ATAC-seq peaks (all combinations). The archive has the same structure as de.refgn.tar.gz with names starting with mergedpeaks.peaknb.allexp.readnb instead of refgenes.counts.min2tpm0.1. [file 12915_2019_726_MOESM10_ESM.gz › da.atacpeaks/bos_taurus/diffcounts.nominsum/mergedpeaks.peaknb.allexp.readnb.normcounts.diff.cd4.cd8.bed]

28	26943160	26944593	.	2	+	1.25344136976616e-42	2.13718490484767
18	57813725	57814873	.	1	+	1.35806782833156e-36	2.00076260111487
18	25653323	25655677	.	2	+	6.84828196801041e-32	1.70014385482773
14	11747281	11749045	.	1	+	4.81752466739406e-31	1.8756435075557
21	16773347	16774402	.	1	+	9.89104354191988e-30	1.83166473386957
15	84134996	84135787	.	1	+	7.57815673992268e-26	-2.11898187697893
15	6108759	6109412	.	1	+	7.03517200203488e-25	-2.28723520131265
14	4116347	4117480	.	1	+	1.35353035449699e-24	-1.75494306307813
29	50967302	50967905	.	1	+	5.96390938529711e-24	2.38868718839705
19	48987791	48988731	.	1	+	8.77374423504823e-23	-2.14197846207475
8	45286417	45287838	.	1	+	9.83894414892754e-23	-1.96799565412799
7	16250891	16252540	.	1	+	1.06417040111691e-22	1.71687394892719
19	14807040	14807738	.	1	+	1.24960939809462e-22	2.504971007399
28	26934285	26935528	.	2	+	1.09880693923324e-21	1.63791559572176
12	18506853	18507456	.	1	+	1.8987268706705e-21	-2.26626191279369
1	64784501	64785991	.	2	+	3.75593528208864e-21	1.53441521462735
26	47641641	47642632	.	1	+	3.75593528208864e-21	1.84330160691027
11	47993729	47994758	.	1	+	3.81812135199552e-21	2.01956567268431
17	65432667	65434033	.	2	+	5.11451778634544e-21	1.50947855849568
19	14815492	14816899	.	1	+	8.37630513572487e-21	1.97811890824528
5	35080193	35081469	.	2	+	5.80749204299716e-20	1.81352672606443
5	100032961	100034564	.	1	+	8.83155433229884e-20	1.85689650531157
10	7500908	7501603	.	1	+	1.82961765012295e-19	-2.15857246229757
2	128646791	128647924	.	2	+	6.83568259777062e-19	1.35136869898894
5	99916016	99916774	.	1	+	2.25966767111796e-18	2.06728529908706
15	34001388	34001732	.	1	+	2.96667942629159e-18	2.75119931636299
16	53393125	53394420	.	2	+	3.83703944795987e-18	1.51329869655564
19	14822743	14824173	.	2	+	6.70675624887351e-18	1.1882573838005
10	32568930	32570173	.	1	+	1.06489383469949e-17	-1.82947896447008
5	115974477	115975325	.	2	+	1.06489383469949e-17	1.75138029060182
13	36589852	36590953	.	1	+	1.59714286524731e-17	-1.83198378923201
5	100171460	100172418	.	1	+	1.78459806821288e-17	2.34417488043485
7	15972100	15972674	.	1	+	1.93103713604798e-17	-2.38391363796334
2	92363628	92364902	.	2	+	1.27282036679286e-16	-1.50280854013449
1	128728369	128729779	.	2	+	1.76692572060252e-16	1.52608367528575
11	3605891	3606878	.	2	+	1.76692572060252e-16	1.22111158757999
19	14654259	14655629	.	2	+	2.27303283706622e-16	1.73755736966334
2	92329834	92330325	.	1	+	3.51184193088237e-16	-2.01678695210291
2	80030323	80031390	.	1	+	5.15964574707506e-16	2.02994169705113
25	10436989	10437638	.	1	+	8.03208195391771e-16	-1.9089842560755
16	53364214	53365521	.	2	+	1.17424767408821e-15	1.17298431923524
13	77698590	77699362	.	1	+	1.32767979038734e-15	-2.01031956206587
4	43888760	43890779	.	1	+	1.40651870758182e-15	1.69530905425905
3	8793943	8796131	.	2	+	2.11792884912198e-15	1.14181195050957
3	8894938	8896724	.	2	+	6.20184446958103e-15	1.78606210938214
11	47967684	47970067	.	3	+	6.65997304099157e-15	1.19239834804424
5	75952634	75954686	.	2	+	9.11234292654383e-15	1.29670059590318
10	45876997	45877491	.	1	+	1.47750040004591e-14	1.65604694854781
3	30801395	30802372	.	1	+	1.79411231774515e-14	-1.14551193590186
22	47624748	47625718	.	1	+	2.2775002568937e-14	-1.60471845233109
25	25125838	25126310	.	1	+	3.45351807539808e-14	-2.36576811338174
16	47756448	47757273	.	2	+	4.75413060340178e-14	-1.0696862966083
18	35432015	35432852	.	1	+	4.75413060340178e-14	1.61926412943526
15	24603412	24605256	.	1	+	5.89871371022893e-14	1.5944677419716
22	53929593	53930388	.	2	+	6.31663050801324e-14	-1.70984798431973
24	2502514	2503942	.	2	+	7.17593911143069e-14	1.08596722249924
15	66702564	66704138	.	2	+	7.61376546929869e-14	-1.62079156628806
9	97646481	97648398	.	2	+	1.03989065523253e-13	1.23404373544448
29	32228760	32229160	.	1	+	1.08265748371181e-13	-1.99381466542367
5	11759088	11759775	.	1	+	1.2218525306621e-13	1.92002731001798
11	48016914	48018480	.	2	+	1.26401575802108e-13	1.36414574872346
19	29036730	29038250	.	1	+	1.38701202637466e-13	1.47473113400761
25	33709958	33710784	.	1	+	1.44401622339984e-13	1.81423731314891
25	25248156	25249674	.	1	+	1.55121552355092e-13	-1.47440135384549
23	18851227	18852138	.	1	+	1.74878552116236e-13	-1.57841329518761
12	21298793	21299583	.	1	+	2.36407598277942e-13	-1.72125237337927
16	36907293	36908416	.	1	+	2.5254942337345e-13	1.64709317643832
19	14683194	14683662	.	1	+	2.78205602351738e-13	2.4365467113235
1	42605244	42605788	.	1	+	2.86070920557442e-13	-1.63176895049479
13	60682605	60683770	.	2	+	2.88037143277403e-13	1.28973431960803
9	95902162	95903067	.	1	+	3.09827315644934e-13	-1.50940342874104
X	141386142	141386828	.	1	+	3.09827315644934e-13	-1.91700578336962
13	48230918	48231681	.	1	+	3.49461515959077e-13	1.6402359024652
9	82068265	82069519	.	1	+	3.79932164643627e-13	-1.67898388194126
7	6607112	6608005	.	1	+	4.00518361396921e-13	1.77574389340046
19	14684905	14686308	.	2	+	4.4850009659595e-13	1.96516683280626
25	15746731	15749276	.	3	+	4.70242845324321e-13	-1.15856541804412
19	34562675	34563222	.	1	+	4.7948706696388e-13	-1.87585236991628
1	73181223	73183864	.	3	+	5.40796303826486e-13	1.02037953745214
11	49151141	49151638	.	1	+	5.64048734671888e-13	2.02983054894798
24	1013265	1014147	.	2	+	6.78162938425158e-13	1.2832641319292
5	89199306	89200617	.	1	+	7.03856034254502e-13	-1.77147124193545
7	62283864	62284224	.	1	+	7.3186141248739e-13	2.01001267308775
22	2367362	2368391	.	1	+	7.43378902736783e-13	1.69585985191174
19	25120489	25121566	.	1	+	8.83894655567765e-13	-1.50044845683876
2	129011601	129013176	.	2	+	8.91198202245547e-13	-1.14001930622083
21	57835245	57836445	.	2	+	1.25030107500082e-12	1.47588929189463
11	98693295	98694351	.	2	+	1.66231595035083e-12	-1.61331806132944
14	83802815	83803484	.	1	+	1.67190408915905e-12	-1.95973377419933
20	2092977	2094177	.	1	+	1.93892776259304e-12	1.54412790474088
16	1978832	1979570	.	1	+	2.26961437269437e-12	-1.57798776539321
26	18749468	18750464	.	1	+	3.46939169323928e-12	-1.2156165825492
3	94517219	94517560	.	1	+	3.50078131624322e-12	-2.09656974329753
25	9748436	9749276	.	1	+	3.67498155167954e-12	1.54425992743853
17	70400658	70401977	.	2	+	3.84780051693608e-12	1.51286425545507
16	1227260	1228956	.	1	+	4.34094690085506e-12	-1.37073770292568
2	92342051	92342665	.	1	+	4.50671861623813e-12	-2.15783924116834
24	43880981	43882417	.	1	+	6.6973072535895e-12	-1.57849869815694
22	7444409	7445432	.	1	+	6.72218980345491e-12	-1.79758823175042
4	50321866	50324863	.	2	+	6.72218980345491e-12	1.14066209546427
13	29594564	29594987	.	1	+	6.77915731205435e-12	-2.37865556006801
22	30801856	30802886	.	2	+	7.01683493551529e-12	1.53162784302203
23	40036873	40037405	.	1	+	7.61410377128007e-12	-1.70516866144106
13	80092448	80092817	.	1	+	7.63729447845586e-12	-2.01238882688277
25	11303390	11304569	.	1	+	9.14517193616196e-12	-1.62179837217813
17	35617062	35618199	.	1	+	1.01741625527085e-11	-1.67180462894977
11	35662777	35663744	.	1	+	1.07957671340974e-11	-1.64027042905499
10	7882577	7882983	.	1	+	1.22813856918575e-11	-1.48072140319313
16	57657562	57658817	.	2	+	1.30391775117672e-11	-1.22641793808661
9	96787368	96787835	.	1	+	1.46948304127255e-11	-1.78183562190153
21	57979496	57980715	.	1	+	1.54993242704015e-11	-1.47738521794206
23	41273359	41274729	.	2	+	1.55181815067663e-11	1.18369553979757
21	45524300	45524690	.	1	+	1.62548953966293e-11	1.72967330721819
9	23406062	23406755	.	1	+	2.06407567654164e-11	-1.57086501699997
6	109963807	109964923	.	2	+	2.46859365968875e-11	1.17134358085951
10	77348980	77349563	.	1	+	2.50385499773706e-11	-1.94899970885907
26	44591001	44592803	.	2	+	2.68207112034879e-11	1.06681019055069
5	68606784	68609697	.	2	+	2.68810643050187e-11	1.36979878915872
28	13614032	13615056	.	1	+	2.89895398845937e-11	1.63647229940125
13	15750351	15751407	.	1	+	2.92085080503823e-11	-1.49378649756381
4	61489797	61490322	.	1	+	2.92085080503823e-11	-1.76512145313829
15	77202949	77203779	.	1	+	2.95402326900615e-11	-1.77923853668673
2	62799761	62800433	.	1	+	3.10148622629784e-11	1.60330333890798
13	15887243	15887683	.	1	+	3.11449986844407e-11	-2.29215822103304
14	14232070	14233363	.	1	+	3.54291838173842e-11	-1.57235829441532
16	29742887	29744427	.	2	+	3.57872839144524e-11	1.28130241296528
26	38630338	38631057	.	1	+	4.12980479066312e-11	-1.72097679809442
9	42988963	42989541	.	1	+	4.17982722685911e-11	-1.72040986261943
20	33991139	33991578	.	1	+	4.34442747689252e-11	2.28590720438907
1	96892551	96893447	.	1	+	4.49181928920758e-11	1.68605677333611
12	55781918	55782654	.	1	+	4.61812108071494e-11	2.21400064690113
19	25059884	25061809	.	2	+	4.66068336490994e-11	1.23520642560798
1	144800090	144800856	.	1	+	5.29368738148601e-11	1.44144169699981
5	100136182	100136936	.	1	+	7.93564160183561e-11	1.77724401309879
22	2716314	2717458	.	2	+	8.57686520330991e-11	1.65511531388031
1	53152101	53152798	.	1	+	1.04509644547253e-10	1.81385743739169
13	80825913	80827184	.	1	+	1.05236913763081e-10	1.45258184467925
4	50366659	50368058	.	2	+	1.07470036686274e-10	1.13317764898614
17	6353682	6354759	.	1	+	1.17357514515133e-10	1.54922857365395
8	112350965	112351356	.	1	+	1.26607829589273e-10	-1.71125017725437
17	45671975	45672330	.	1	+	1.28587811415805e-10	-1.35184298292638
15	84212936	84213495	.	1	+	1.31565739090073e-10	-1.47841355115512
12	80103719	80105099	.	2	+	1.32326529189712e-10	1.21923490326872
2	52187621	52188725	.	1	+	1.3815161769155e-10	1.48032982782079
5	56422449	56423172	.	1	+	1.3815161769155e-10	1.70663464067026
4	92707713	92708531	.	1	+	1.40439268786388e-10	1.56209524198374
18	62971697	62972890	.	2	+	1.43959942606779e-10	1.34728544938432
20	10945768	10947109	.	2	+	1.81503278858537e-10	1.10544366664835
19	39380095	39381562	.	2	+	2.00988156438106e-10	1.25524709331882
5	118049242	118050134	.	2	+	2.11901643101507e-10	-1.1997975107474
2	120104955	120105367	.	1	+	2.18372702161109e-10	-1.42437063826044
2	34552135	34553071	.	1	+	2.20710707206151e-10	-1.47463224920943
9	78330198	78331688	.	1	+	2.22487633050588e-10	1.37811085475307
11	3863107	3864528	.	2	+	2.2500473483826e-10	1.31382442933325
21	16814997	16816405	.	2	+	2.3627245830595e-10	1.15006000987054
22	21616018	21616429	.	1	+	2.39120804839423e-10	-1.95942433943927
27	37823825	37824529	.	1	+	2.53916971490749e-10	-1.67387367748454
X	109517237	109518952	.	1	+	2.91716748598599e-10	-1.48270699540413
7	20325904	20327026	.	1	+	2.94147952305126e-10	1.32772245045572
10	1325287	1327073	.	2	+	3.11377587075333e-10	1.01356914001099
13	78852617	78852989	.	1	+	3.3221020745072e-10	-1.77009179800465
7	52515506	52516225	.	1	+	3.37766963315507e-10	1.40984232901555
23	18689992	18691205	.	2	+	3.50081584054442e-10	-1.45754092859476
22	2767875	2769470	.	1	+	3.84427249103796e-10	1.73803443906621
8	1244062	1244738	.	1	+	3.95662233264307e-10	1.44452293703049
6	99717496	99718438	.	1	+	4.38500505035728e-10	-1.44270915728339
7	47324116	47325093	.	2	+	4.41738925767988e-10	-1.98140633016698
17	54629050	54629764	.	1	+	4.60183297951655e-10	-1.58399410812178
17	10576782	10577809	.	1	+	4.69064950545696e-10	-1.83237001823356
10	87557725	87558172	.	1	+	4.796418318558e-10	-1.69954089592334
2	91148332	91149328	.	2	+	4.796418318558e-10	1.11117201049077
21	64097161	64098613	.	2	+	4.849593562351e-10	-1.38815683683502
5	106278659	106279031	.	1	+	4.99471806000756e-10	-1.49487050353332
13	17561427	17562272	.	1	+	5.27236085347825e-10	-1.59054685792937
24	4531305	4532967	.	1	+	5.64525615873448e-10	1.35486350188147
4	100505212	100507921	.	2	+	6.03414845008651e-10	1.07263256835055
11	28844670	28845260	.	1	+	6.8453702415164e-10	1.42643669035352
28	7277340	7278237	.	1	+	6.85307215269437e-10	1.387152411017
9	22269692	22271832	.	3	+	7.36393402479374e-10	1.08009075273181
22	51127231	51128359	.	1	+	7.79572233826555e-10	1.36394873514737
20	38390159	38390557	.	1	+	8.40239886209356e-10	-2.09999963107297
8	58331247	58331639	.	1	+	9.00724129382157e-10	-1.73339829468659
9	81681904	81682496	.	1	+	9.23345847482951e-10	1.53591556781292
10	5414592	5415665	.	2	+	9.59325975310061e-10	1.10121196206498
4	60263918	60264569	.	1	+	9.97367432673107e-10	-1.62564481659518
20	24042740	24044082	.	1	+	1.14363899063802e-09	1.43382622764827
6	68454310	68455601	.	1	+	1.16906675438687e-09	1.73116997808525
4	5664491	5664906	.	1	+	1.17169050101658e-09	-1.61351352407279
11	100457950	100458513	.	2	+	1.23740179570849e-09	-1.19100838263807
6	47467893	47468292	.	1	+	1.26139320958381e-09	-1.44643720933056
16	57661028	57661529	.	1	+	1.40034911433384e-09	-1.39628471853319
3	52047599	52048947	.	1	+	1.42354291980069e-09	1.31491553748667
12	19682504	19683119	.	1	+	1.67962570434676e-09	1.44808399618254
1	128607581	128608155	.	1	+	1.96268089898954e-09	1.70708870091862
2	126282265	126282872	.	1	+	2.06464528155408e-09	1.52341634623738
28	18534268	18535537	.	1	+	2.09205688483753e-09	-1.44223997983238
16	64659216	64660305	.	1	+	2.11486841794176e-09	-1.25923016379127
4	71962003	71963151	.	1	+	2.12868210850714e-09	-1.40199530375648
17	35582934	35583548	.	1	+	2.27887561655773e-09	-1.81555610290083
13	15744098	15745414	.	2	+	2.28811816825191e-09	-1.19395818660372
17	68528368	68528729	.	1	+	2.4839499838966e-09	-1.44488768261804
3	92778190	92778634	.	1	+	2.53123601992357e-09	1.56827930717344
19	14710420	14711791	.	1	+	2.62168116028221e-09	1.43034827647474
19	14586820	14587213	.	1	+	2.68826162024654e-09	1.59320715119887
8	5501607	5502663	.	2	+	2.8122048586213e-09	-1.25832378117935
6	37019903	37021346	.	1	+	2.85521729624259e-09	1.68809311731811
23	19952555	19953432	.	1	+	2.9619368262491e-09	-1.45786503666912
12	26145254	26145670	.	1	+	3.09428180194812e-09	-1.85437468749204
X	39161447	39163123	.	1	+	3.09428180194812e-09	1.25016674663691
11	19042171	19042667	.	1	+	3.68347480829196e-09	-1.44291212662834
22	29344474	29345055	.	1	+	4.07449321962246e-09	-1.54073851888044
29	50481638	50482093	.	1	+	4.50268430945394e-09	1.39369827474428
3	16178175	16179270	.	2	+	4.77332587214558e-09	-1.07642680480603
27	33205766	33206340	.	1	+	4.88041525830769e-09	-1.79381294717852
2	127021670	127022100	.	1	+	4.9658165522685e-09	1.39045019888666
14	46377618	46377965	.	1	+	5.00951971193138e-09	-1.63411792624427
5	68794134	68796214	.	2	+	5.24415334756344e-09	-1.19751387670771
16	41045600	41046529	.	1	+	5.59079449613142e-09	1.40269432796836
12	50721805	50723023	.	1	+	5.74315874974203e-09	-1.49666434776364
X	39220843	39222031	.	2	+	5.93069580124575e-09	1.57645284191044
7	2949476	2949955	.	1	+	6.5906472768044e-09	-1.37100137305929
9	70659540	70660185	.	1	+	6.67992266163445e-09	-1.49566150818463
13	81522806	81523498	.	1	+	7.05896239017242e-09	-1.89287114837848
22	12627102	12627713	.	1	+	7.17003233972405e-09	1.30811907167543
6	96352708	96353353	.	1	+	7.55832595357805e-09	-1.50054966615035
20	34040467	34041010	.	1	+	8.33262882958542e-09	-1.3556488786089
21	13143039	13144346	.	1	+	8.33262882958542e-09	1.32640569033871
X	39264983	39266101	.	2	+	8.68364479725547e-09	1.48639275134174
13	58547654	58548524	.	1	+	8.72119213004015e-09	1.36303412207356
13	15773267	15774522	.	2	+	8.80732308725782e-09	-1.34899889592756
15	21976228	21977527	.	2	+	8.8224343408695e-09	-1.06608894242706
11	104592244	104593253	.	1	+	9.02651268587036e-09	-1.22061818381717
24	2520058	2520572	.	1	+	9.19846448914279e-09	-1.69218628598235
15	15365767	15367133	.	2	+	9.48872479662794e-09	-1.29379225739968
25	40809557	40810154	.	1	+	9.70120670234837e-09	-1.55141241920932
10	63807081	63807870	.	1	+	9.76607199890306e-09	-1.67657163564953
5	104013999	104016426	.	2	+	9.76607199890306e-09	-1.16811815075425
22	2116093	2117608	.	2	+	1.00166601408498e-08	1.38318506800982
4	68492961	68494868	.	3	+	1.0299954408717e-08	-1.30306625094692
9	98375639	98377077	.	2	+	1.03632474512236e-08	-1.09657713613677
19	37121993	37122835	.	1	+	1.04030773947541e-08	1.34108190703338
23	3144561	3146775	.	1	+	1.04030773947541e-08	-1.2248673776258
28	18147003	18147389	.	1	+	1.07831934537555e-08	-1.58748963868651
16	52489020	52489525	.	1	+	1.09024015745112e-08	-1.48192701345238
2	126279107	126279442	.	1	+	1.15527500043222e-08	1.71528783962294
11	85112862	85113775	.	1	+	1.17685559792388e-08	-1.31491403669885
18	51803441	51803896	.	1	+	1.22333248636138e-08	2.13801150707525
X	20279156	20280748	.	1	+	1.31585401978885e-08	-1.52125193653218
1	90282164	90282839	.	1	+	1.34538556154801e-08	-1.54837268255021
13	17347754	17349146	.	1	+	1.34538556154801e-08	-1.65591283184513
17	10416828	10418021	.	1	+	1.38104362974751e-08	-1.18998226931346
19	15119016	15119482	.	1	+	1.38519510767204e-08	-1.32677182465732
2	128561224	128561741	.	1	+	1.40598017915316e-08	1.6166841687241
15	46973624	46974364	.	1	+	1.4257026427112e-08	1.3818898316881
21	65952390	65953180	.	1	+	1.52794192627979e-08	1.23411420559574
24	25004302	25004960	.	2	+	1.53901110386982e-08	-1.1534844027274
29	7379927	7380951	.	1	+	1.53901110386982e-08	1.35324508876683
14	16548309	16549471	.	2	+	1.65160567190233e-08	-1.41546076402729
2	128688634	128689519	.	1	+	1.67400125044695e-08	1.38924471623596
29	26387441	26388047	.	1	+	1.67400125044695e-08	-1.25345047458112
28	18151464	18151989	.	1	+	1.70939375069702e-08	-1.37909530000773
11	15671358	15672093	.	1	+	1.74307277682191e-08	1.52245016203569
13	35232480	35233246	.	1	+	1.77351507453042e-08	-1.33163567482407
13	42422911	42423590	.	1	+	1.89073926253106e-08	-1.7090608376244
13	18342836	18343574	.	1	+	2.04324127624446e-08	1.33695491531915
24	60570924	60571740	.	1	+	2.06172669542934e-08	-1.60933035706703
5	33495808	33496969	.	1	+	2.09201561275337e-08	1.38469287185863
5	100839402	100841021	.	1	+	2.12785987344066e-08	-1.79621611097519
15	65542435	65543213	.	1	+	2.12832443347319e-08	1.35325016746913
2	123286253	123287107	.	2	+	2.15167556794345e-08	-1.18535129449303
21	67152168	67152748	.	1	+	2.15167556794345e-08	1.43671882738543
7	12481075	12482384	.	2	+	2.17170949450742e-08	1.54806827181336
5	45604016	45604427	.	1	+	2.27755309531458e-08	1.83412500906798
1	53985525	53986010	.	1	+	2.39831564897963e-08	1.36434469310541
11	47987352	47989982	.	2	+	2.45072630121425e-08	1.03782072522537
16	36932361	36933078	.	1	+	2.65710817135046e-08	1.51932425689801
6	23577836	23578215	.	1	+	2.65710817135046e-08	-1.55467918086186
X	20254393	20255072	.	1	+	2.66763416633319e-08	-1.46863268805633
8	85847386	85848309	.	1	+	2.69632490094791e-08	-1.19017252839664
7	32322525	32323074	.	1	+	2.74660395646012e-08	-1.67114137735435
23	25183972	25185478	.	1	+	2.77415141353384e-08	1.22982424525722
7	54334414	54335309	.	1	+	2.99052284271825e-08	-1.26179877814008
1	58667561	58668575	.	1	+	3.1209316426981e-08	-1.48090757239013
21	57882216	57883064	.	2	+	3.15619410526558e-08	1.06870758017332
17	54837950	54839047	.	2	+	3.23172368429029e-08	-1.15091197398348
X	8167474	8168298	.	1	+	3.28823158907851e-08	1.48515638329397
13	57742756	57743390	.	1	+	3.35732484441752e-08	-1.2430578753678
22	32358122	32359054	.	1	+	3.4271906111375e-08	-1.38226302090398
10	43223367	43224731	.	1	+	3.5594322565431e-08	-1.29608727691354
10	46004485	46005319	.	1	+	3.61573789211017e-08	1.27987668649146
11	48008863	48009338	.	1	+	3.66992865830135e-08	1.6171345320137
18	64055211	64056075	.	1	+	3.74651326819236e-08	-1.93157143345576
13	61627727	61628393	.	2	+	3.77569662358176e-08	-1.0063969897629
5	60847290	60848139	.	1	+	3.81283641333278e-08	1.31350842093845
23	10622017	10622819	.	2	+	3.86320671807737e-08	-1.28129430424919
1	150622558	150624017	.	1	+	4.11864075709488e-08	-1.21676456702372
11	1432134	1433120	.	2	+	4.11864075709488e-08	-1.19954040633664
8	71752118	71752749	.	1	+	4.25307515866931e-08	-1.06804255398726
10	73780685	73782094	.	2	+	4.44534146568644e-08	1.36767190355953
22	1783489	1783879	.	1	+	4.46786473378985e-08	1.44899402804959
26	23564650	23565557	.	1	+	4.88699384083738e-08	-1.39862050459544
28	26949892	26950542	.	1	+	4.99571359898834e-08	1.72272384340715
8	100349654	100350734	.	1	+	5.03253188966408e-08	-1.61654493856756
9	62041728	62042340	.	1	+	5.15072259971951e-08	1.39945467717961
28	215592	216631	.	2	+	5.32917932289643e-08	-1.20076438743607
5	33635231	33636546	.	1	+	5.57083005282833e-08	1.6011180684259
11	68281180	68282422	.	1	+	5.67698760622907e-08	1.22685934268013
19	8431499	8432483	.	1	+	5.69111870556311e-08	-1.36123658083649
21	15402477	15403762	.	2	+	5.9219558093394e-08	1.08583955252351
16	61571491	61572213	.	1	+	5.95639263804322e-08	-1.25539011182294
18	6700819	6701406	.	2	+	5.95639263804322e-08	-1.45105604265955
28	212490	213043	.	1	+	5.98694070081806e-08	-1.40379150648325
29	32229917	32230902	.	1	+	6.0261154885261e-08	-1.61912531538292
11	28739596	28740584	.	1	+	6.07364348073894e-08	-1.6939121147543
7	59484260	59485328	.	1	+	6.22771574411083e-08	1.48430427396696
6	47213151	47214476	.	2	+	6.24921157093148e-08	-1.20544040920031
13	29549956	29550974	.	2	+	6.62815126671555e-08	-1.08227693126626
29	17781666	17782577	.	2	+	6.65105906247584e-08	-1.15746610755642
9	60727085	60727569	.	1	+	6.78124856862221e-08	-1.29021384538517
19	14148581	14149539	.	1	+	6.84260024710186e-08	-1.19929838358956
13	77645889	77646326	.	1	+	7.06016925046765e-08	1.43848194254874
3	18845541	18846643	.	2	+	7.46806282022964e-08	-1.0772962484105
5	56301953	56303284	.	2	+	7.72491210280389e-08	1.10600905869516
11	47956831	47958380	.	1	+	7.72920588296994e-08	1.20801318214976
23	52108677	52109163	.	1	+	8.08563835545391e-08	1.35662038933985
23	44487633	44488129	.	1	+	8.09581517017544e-08	1.44773788587249
17	73795816	73796805	.	1	+	8.09729006274038e-08	-1.14346731695238
17	10783817	10784853	.	1	+	8.10690618026697e-08	-1.63053441814794
13	55202778	55203361	.	1	+	8.24629799327856e-08	-1.38022076705422
16	50364993	50365484	.	1	+	8.25050277955161e-08	-1.3284748079238
2	19359729	19360599	.	1	+	8.27186541347167e-08	1.41991931312238
23	50638626	50639326	.	1	+	9.07140773025407e-08	1.36938499915217
19	54461317	54461833	.	1	+	9.80169560127455e-08	-1.42404682753413
11	21843873	21845037	.	1	+	1.0361523550789e-07	1.34562827629012
24	58170938	58171968	.	2	+	1.0361523550789e-07	-1.21341546705629
12	80198218	80198959	.	1	+	1.05409356157902e-07	-1.41305507358034
25	22425755	22426545	.	1	+	1.08729075254615e-07	1.35770538626393
18	6254032	6254574	.	1	+	1.12466963805057e-07	-1.52775718425316
23	44412794	44413454	.	1	+	1.12466963805057e-07	-1.38437794698079
24	58896215	58896983	.	1	+	1.1246894333237e-07	1.26865175166512
29	6964699	6965314	.	1	+	1.13687574555684e-07	-1.28463016246063
25	39997605	39998542	.	1	+	1.15462810017627e-07	-1.32700022881979
6	57278539	57278946	.	1	+	1.1814276964152e-07	-1.68815781154053
2	65921544	65922879	.	1	+	1.18195969432399e-07	1.20316188452238
6	8251046	8251586	.	1	+	1.19017477491199e-07	-1.37000417542091
11	26958885	26959682	.	1	+	1.19233595026478e-07	-1.54934742441389
1	1588061	1588424	.	1	+	1.23218343182021e-07	-1.32319010425842
23	41126763	41128042	.	2	+	1.26762000139391e-07	1.03385558452927
11	44629355	44630202	.	1	+	1.29537664014772e-07	1.21949840954754
2	119544487	119545179	.	1	+	1.31291060494304e-07	1.40678628182908
23	43179340	43180506	.	1	+	1.31291060494304e-07	-1.6143768517919
11	10853670	10854487	.	1	+	1.37787774019385e-07	-1.41803119072732
13	5605401	5607055	.	2	+	1.44196865918426e-07	-1.05855460576438
10	32566501	32568501	.	1	+	1.52913625116049e-07	-1.08599915939565
22	13706384	13707622	.	2	+	1.55594634861064e-07	-1.04803477441178
8	105280344	105280992	.	1	+	1.56647123598219e-07	1.21989130763112
17	68457164	68458137	.	1	+	1.64000568648731e-07	-1.26354759205831
15	15332702	15333384	.	1	+	1.64445338036508e-07	-1.51487947349175
18	52857778	52858332	.	1	+	1.6855559368352e-07	-1.64914803137534
14	21391726	21392974	.	1	+	1.7103666400481e-07	-1.11673161165445
12	31477385	31478544	.	1	+	1.71623128690495e-07	1.28242596805563
20	23012563	23013824	.	1	+	1.7837956626267e-07	1.21375504394593
12	80186327	80187451	.	1	+	1.82660419425304e-07	-1.39192406076309
19	38670970	38671350	.	1	+	1.83260115539996e-07	-1.71009760906405
18	54572244	54572732	.	1	+	1.85796369259897e-07	1.33426519825021
28	24526180	24526681	.	1	+	1.94873134144531e-07	-1.38507409302621
28	7585698	7586360	.	1	+	1.95974260853441e-07	1.39001347613416
16	61866023	61866576	.	1	+	2.00972053126136e-07	-1.2979984692843
21	16528637	16529209	.	1	+	2.03020813358639e-07	-1.16474026894516
11	69430956	69432240	.	1	+	2.0507824709173e-07	-1.19435011528084
3	23342083	23342829	.	1	+	2.05098840155386e-07	-1.40266792538714
17	18196751	18198137	.	1	+	2.07071825461973e-07	1.27156328695286
X	134858874	134859592	.	2	+	2.0751154093789e-07	-1.185370646928
27	23312369	23312993	.	1	+	2.09863105593783e-07	-1.28590785030423
22	7468619	7469616	.	1	+	2.27188603233035e-07	-1.72544641871637
19	34910983	34912258	.	2	+	2.27301710410376e-07	-1.00398937409737
7	62300201	62301119	.	1	+	2.27301710410376e-07	1.28583404253361
9	103646638	103647063	.	1	+	2.27301710410376e-07	-1.36760230335082
1	842000	842857	.	1	+	2.53598583992179e-07	-1.69199939927087
22	5841432	5842879	.	1	+	2.54181132453015e-07	-1.07453305281257
27	23254542	23255675	.	2	+	2.54227781677086e-07	-1.09344763486579
3	9115041	9116911	.	1	+	2.56141616364203e-07	-1.15161836317015
23	16147096	16148179	.	1	+	2.56484125098719e-07	-1.5849418094778
14	11741289	11742415	.	2	+	2.57301599355758e-07	1.30112391893852
14	78898095	78898580	.	1	+	2.57503230836619e-07	-1.56522967264018
1	78582805	78584072	.	1	+	2.57779620967665e-07	-1.17153142140648
4	74886117	74887279	.	2	+	2.60815213953481e-07	-1.01806132465124
19	17993052	17993528	.	1	+	2.62928910564139e-07	-1.31357855277399
20	38372005	38372749	.	2	+	2.75285358268005e-07	-1.45465099835264
26	40170821	40171942	.	2	+	2.8122458400345e-07	1.05631920969428
18	24827321	24828375	.	2	+	2.92257279885097e-07	-1.12819965167683
11	18971988	18973625	.	2	+	3.06532453406442e-07	-1.1314902796129
8	103119883	103120908	.	2	+	3.07962043533677e-07	-1.27990410097551
22	53926754	53927179	.	1	+	3.11285759493143e-07	-1.64813478200752
8	80706374	80706921	.	1	+	3.39153646120789e-07	1.48020297786138
X	81145350	81145928	.	1	+	3.4148672083533e-07	-1.47318043339857
26	47734414	47735561	.	1	+	3.5065212555627e-07	1.26141954844503
18	56212125	56212636	.	1	+	3.60244240032114e-07	1.64970375110488
11	28826514	28827414	.	1	+	3.75352997258774e-07	1.19624147698139
23	41585392	41586117	.	1	+	4.04242360086905e-07	1.16578949380684
8	9419272	9419821	.	1	+	4.36609223235325e-07	-1.20287357144502
19	52472437	52472896	.	1	+	4.39171681423604e-07	1.29680006163882
10	42922009	42922737	.	1	+	4.42849555643904e-07	-1.53235391156967
21	68201294	68202223	.	1	+	4.71619503332834e-07	-1.30160557794082
13	47887210	47888530	.	1	+	4.72688905398104e-07	-1.31295681190687
1	111968707	111969773	.	1	+	4.86741072910018e-07	-1.13382774326692
16	51947178	51947847	.	1	+	4.95378148912947e-07	-1.60950858590854
2	24140895	24141407	.	1	+	5.07915267430575e-07	-1.5977958144208
11	99136736	99137747	.	1	+	5.15721738057641e-07	-1.46879600612463
17	54653049	54654577	.	1	+	5.41244239329413e-07	1.12756223113374
3	93382532	93383101	.	1	+	5.48239337477206e-07	-1.40317767062171
5	74993696	74994146	.	1	+	5.48239337477206e-07	1.31154054017579
19	23192537	23193079	.	1	+	5.50602263426571e-07	-1.04962372280431
29	32388805	32390230	.	1	+	5.50602263426571e-07	-1.35131990648333
11	29144003	29144450	.	1	+	5.74010214946463e-07	1.42259534743721
19	23507985	23509568	.	1	+	5.74799699846553e-07	-1.33940643083353
8	45299984	45301409	.	2	+	6.06922609933653e-07	-1.08045317449655
5	112172695	112173860	.	1	+	6.10695581425407e-07	-1.71674174307455
19	22264947	22265737	.	2	+	6.22262781620873e-07	1.11928342518881
28	18549670	18550402	.	1	+	6.35565818643471e-07	-1.16519785603897
19	50069155	50069891	.	2	+	6.36128302101281e-07	1.11628278904682
9	75543804	75544530	.	2	+	6.47798785437822e-07	-1.04259476860752
22	7383382	7384667	.	2	+	6.50221745075999e-07	-1.07968507764668
3	15902426	15902993	.	1	+	6.5610329646128e-07	-1.59031691572768
15	77201765	77202304	.	1	+	6.77264004692204e-07	-1.3530989729717
3	9091765	9092707	.	1	+	7.20394813338999e-07	-1.20820185018648
18	35650897	35652102	.	2	+	7.38743388767029e-07	-1.61022965676207
3	117650579	117651904	.	2	+	7.43987434241039e-07	-1.04162381364241
10	89776784	89777313	.	1	+	7.48213123648618e-07	-1.39230859910121
18	35071099	35071833	.	1	+	7.75390053569304e-07	-2.17728981199147
8	79704641	79705347	.	1	+	8.05103173333028e-07	-1.16678013926239
15	30383854	30384311	.	1	+	8.09872312162689e-07	1.89343559935452
17	66714780	66715574	.	2	+	8.16688149089577e-07	1.21756827968344
10	102645111	102645807	.	1	+	8.23373218648105e-07	-1.2270690097016
5	74100072	74100647	.	1	+	8.42153612183658e-07	1.28228322144316
9	81387056	81387489	.	1	+	8.82392134880313e-07	-1.31814417203251
4	107384871	107385740	.	2	+	9.59636517263758e-07	-1.38633288996333
16	52909674	52910325	.	1	+	9.82022970569907e-07	-1.35076266745219
18	8323958	8325095	.	2	+	1.05011789922666e-06	1.0844290238178
4	120444511	120445264	.	1	+	1.0503587129147e-06	-1.19916284566359
1	96129754	96130880	.	1	+	1.056745248418e-06	1.26587177057705
26	42277414	42278302	.	1	+	1.07200551984766e-06	-1.28510464995781
6	45973892	45974644	.	1	+	1.07682990508212e-06	-1.34571884440696
11	48000937	48001943	.	1	+	1.12844489739434e-06	1.1731038517838
5	115995100	115996116	.	1	+	1.13654523575976e-06	1.204333628223
10	66721031	66721562	.	1	+	1.1367589942949e-06	-1.48258699667431
9	69166932	69167667	.	1	+	1.15196830313647e-06	-1.18426143798454
29	32375995	32377047	.	2	+	1.17883320067707e-06	-1.30755397960541
3	8902174	8902820	.	1	+	1.18977366595493e-06	1.32185236996082
3	107350746	107351328	.	1	+	1.20955232364539e-06	-1.67426834211694
9	81405294	81406124	.	2	+	1.26690443670635e-06	-1.2413317385937
4	7900746	7901381	.	1	+	1.28067578234895e-06	1.51212697743657
17	4692511	4693954	.	1	+	1.28336547289395e-06	1.05257522309955
12	79518896	79519419	.	1	+	1.29000859027627e-06	-1.36424667794692
15	6440896	6442204	.	2	+	1.29152417922794e-06	-1.05604054447847
19	45919870	45920834	.	1	+	1.29354536844809e-06	1.31106839773669
4	115952616	115952972	.	1	+	1.29696729904955e-06	-1.22757708913746
3	26601937	26602745	.	1	+	1.33250213536608e-06	-1.19054502350878
15	54723721	54724797	.	2	+	1.34693641995606e-06	-1.20005565673543
20	24303442	24304402	.	1	+	1.39273071205115e-06	1.53878386181909
3	20592525	20592909	.	1	+	1.39366896673109e-06	-1.31362013837597
3	116482701	116483653	.	1	+	1.39542668933104e-06	-1.42934236673806
9	37268187	37268745	.	1	+	1.39787984758195e-06	1.24926278179473
17	41228199	41229158	.	2	+	1.40435267181027e-06	1.17654746901993
3	11676379	11677763	.	2	+	1.40435267181027e-06	-1.23111877514885
2	86778801	86779788	.	1	+	1.43155515192473e-06	-1.67747274435227
7	55701676	55702499	.	1	+	1.43155515192473e-06	1.40971488218258
1	27665480	27666314	.	1	+	1.47477190174595e-06	-1.22864398686631
28	18815989	18816900	.	2	+	1.50063406657912e-06	1.10990420151681
7	23329449	23330439	.	2	+	1.50087843816705e-06	-1.27970574573754
21	55568458	55569105	.	2	+	1.51580669423271e-06	-1.12548280854184
5	32554418	32555120	.	1	+	1.57475186600294e-06	-1.14284589869438
2	92482412	92482835	.	1	+	1.57932759773775e-06	-1.8094252553421
22	38863827	38864538	.	1	+	1.58302129698539e-06	-1.32710937776207
26	44520820	44521916	.	2	+	1.58302129698539e-06	1.0101772137653
2	90340645	90341033	.	1	+	1.63949070318495e-06	-1.63982658927007
8	64502882	64503415	.	1	+	1.73661842718904e-06	-1.29537884299455
9	32215161	32215685	.	1	+	1.78091090475801e-06	-1.339890712061
10	86839169	86840278	.	2	+	1.82553696125367e-06	-1.20185681537016
3	8000109	8000545	.	1	+	1.87267680336216e-06	1.26136501964611
19	23663644	23664742	.	1	+	1.94676152657664e-06	1.03374069311493
19	59060440	59061394	.	1	+	1.94909148644769e-06	-1.10031217395286
1	65546342	65547790	.	2	+	1.95635979104822e-06	-1.05070403673073
29	44288716	44289957	.	1	+	2.05888551941769e-06	-1.35062233103685
16	52482065	52482939	.	1	+	2.10031970470664e-06	-1.31547793692192
7	111560854	111561216	.	1	+	2.1898642372944e-06	-1.34064031495608
GJ059753.1	19131	20591	.	2	+	2.20687066384063e-06	-1.14473079219875
25	10302635	10303412	.	1	+	2.24162321218909e-06	1.10080327426368
25	25198601	25199702	.	2	+	2.24162321218909e-06	-1.07514367206341
6	18135868	18136252	.	1	+	2.24350538677521e-06	-1.24900323056277
26	18345143	18345874	.	1	+	2.26919500358906e-06	-1.10345215839423
4	41295703	41296103	.	1	+	2.26919500358906e-06	-1.50048873646814
7	97839977	97840908	.	2	+	2.26990603003151e-06	1.06067204993187
2	24138463	24139197	.	2	+	2.32101941311549e-06	-1.08087448708004
12	34303515	34304548	.	2	+	2.32926851805616e-06	-1.12265327015295
11	5614510	5614942	.	1	+	2.45746431005357e-06	-1.42231800350695
2	112894019	112895503	.	1	+	2.49691152580526e-06	1.01870416562986
26	33337737	33338545	.	1	+	2.5207920528595e-06	-1.07890400333721
4	95491795	95492511	.	1	+	2.5395620656504e-06	-1.29267703982825
18	6317174	6317644	.	1	+	2.55633221645316e-06	-1.60918253247467
22	28859692	28861201	.	1	+	2.59232726505199e-06	-1.0167618706298
6	8324972	8325700	.	2	+	2.59646491438818e-06	-1.10055801833993
1	58947350	58948294	.	1	+	2.60186430508786e-06	1.27210890140127
5	17941788	17942626	.	1	+	2.62522983021977e-06	1.36055435571594
20	34151294	34152461	.	2	+	2.65719837169351e-06	1.10046851564609
1	157371651	157373632	.	2	+	2.66640068598538e-06	-1.06052195741247
21	35212950	35214100	.	2	+	2.67385021274247e-06	1.06738512751976
7	98832322	98832920	.	1	+	2.68981432883325e-06	-1.37460836131675
2	126275214	126276216	.	1	+	2.78133935599878e-06	1.09175932107452
1	126571878	126572630	.	1	+	2.8280537346477e-06	1.23905314449913
2	119144009	119145189	.	1	+	2.90869334499656e-06	-1.27226522129868
19	21490584	21491007	.	1	+	2.93031221938424e-06	-2.05810573037378
2	127190548	127192106	.	2	+	2.93778724893508e-06	1.01102347811482
27	37233435	37234041	.	1	+	2.96645340966716e-06	1.34093233424119
6	63106626	63107209	.	1	+	3.00975576825824e-06	1.28853422647618
23	44654609	44655361	.	1	+	3.07907556314006e-06	1.24029621044711
23	18806641	18807038	.	1	+	3.1088705671829e-06	-1.14450540357568
4	60086430	60086888	.	1	+	3.1088705671829e-06	1.32763270817043
25	27716013	27717185	.	1	+	3.1584762035733e-06	1.08869925223295
26	35282073	35283167	.	2	+	3.17297680253793e-06	-1.06415748225679
2	86872328	86872667	.	1	+	3.1757719601334e-06	-1.44715374511728
20	58586144	58586919	.	1	+	3.3060814618119e-06	1.19903617287153
10	13845539	13846539	.	2	+	3.34713198633103e-06	-1.18298361272479
28	30772256	30773213	.	1	+	3.34713198633103e-06	1.18461748528515
18	49492099	49492920	.	1	+	3.35097666776196e-06	-1.29390023927848
22	49163024	49163402	.	1	+	3.5014391709777e-06	1.29012379282046
4	47403396	47405184	.	2	+	3.58242434402173e-06	1.07410440417918
2	79961003	79962003	.	1	+	3.6397755678366e-06	1.12699605180145
25	33700611	33702627	.	1	+	3.68290254885581e-06	1.02106508477238
3	54421053	54421963	.	1	+	3.69625558790884e-06	-1.53952088030834
22	32810206	32810682	.	1	+	3.72008591029203e-06	-1.28226851984626
24	49321875	49322648	.	2	+	3.72008591029203e-06	-1.21439371097324
7	630789	631255	.	1	+	3.72008591029203e-06	1.61438702324488
7	54194778	54195756	.	1	+	3.72008591029203e-06	-1.08550578716523
1	151711329	151711808	.	1	+	3.74369473409937e-06	-1.33547472079128
5	100041529	100042180	.	1	+	3.75815885840252e-06	1.261377346502
1	146387818	146388358	.	1	+	3.76689660190113e-06	1.34696979447575
9	76661345	76662387	.	2	+	3.77065799954412e-06	1.08847307031283
9	82611942	82612461	.	1	+	3.77065799954412e-06	1.60337682692134
22	58662150	58662866	.	1	+	3.84193024724219e-06	1.14548557909231
11	102047369	102047815	.	1	+	3.89102051970814e-06	-1.25122345546224
15	33998216	33999278	.	2	+	4.05548871871788e-06	1.07922433878554
18	11929299	11930293	.	1	+	4.05548871871788e-06	1.00798965135549
24	21832752	21833639	.	2	+	4.06990974941124e-06	-1.07742197888121
X	133799272	133799928	.	1	+	4.10353548081881e-06	-1.39402777182008
14	66128503	66129443	.	1	+	4.13502240335981e-06	-1.15154592832537
28	18556754	18558232	.	2	+	4.19043967946378e-06	-1.35252394855868
8	9499309	9499771	.	1	+	4.22182136494622e-06	-1.2893348771526
13	66696337	66697035	.	1	+	4.24654626799878e-06	-1.1863771012185
1	64095021	64095855	.	1	+	4.32965173309093e-06	1.25006150838745
18	8242667	8243200	.	1	+	4.47190070008816e-06	1.27400896306356
4	32101301	32101857	.	1	+	4.53262239514494e-06	1.27302284754657
26	35095175	35095746	.	2	+	4.63725494648851e-06	1.14470673969361
10	7694669	7695403	.	1	+	4.67873452295205e-06	-1.02932714687426
12	20130862	20131847	.	2	+	4.71850309356943e-06	1.07528989280396
14	66145874	66146603	.	1	+	4.73411426151928e-06	-1.21259966983175
25	10315866	10317009	.	2	+	4.73411426151928e-06	1.18037750137311
25	40944428	40945432	.	1	+	4.74607543331183e-06	1.27503930473437
5	73872166	73873421	.	2	+	4.77178796900996e-06	-1.06365862417328
16	79863253	79864269	.	1	+	4.82640094351148e-06	1.32686089604778
29	51240077	51240511	.	1	+	4.8285287311351e-06	-1.17319090216014
18	53590448	53591514	.	2	+	4.85179528483564e-06	-1.11992958457868
4	17119833	17120929	.	1	+	4.96858485067393e-06	1.19078887412875
9	38984411	38984882	.	1	+	5.09613759430391e-06	1.78500574009049
13	18495196	18495985	.	1	+	5.11421532835777e-06	-1.08697034847148
10	5502038	5502830	.	1	+	5.1177428005611e-06	1.33621354482356
8	45334228	45335094	.	1	+	5.15399338147232e-06	-1.35766829570264
22	30264347	30265242	.	1	+	5.25628865206831e-06	-1.02389080948436
15	29179285	29179712	.	1	+	5.28816725202846e-06	1.56788314902831
1	76567442	76569257	.	1	+	5.30924083803435e-06	-1.37952262333219
7	55727672	55728292	.	1	+	5.30924083803435e-06	1.2348239580601
2	25291150	25292251	.	1	+	5.36677652872174e-06	-1.1867350866634
7	17633656	17634242	.	1	+	5.54751830708549e-06	1.22045698009143
19	41482206	41482873	.	1	+	5.70583148993092e-06	-1.22334414969215
21	64778809	64779510	.	1	+	5.71687747562673e-06	-1.36722529026203
10	43045820	43046297	.	1	+	5.85086821239646e-06	1.16101820737262
2	15291628	15292331	.	1	+	5.86281825081573e-06	-1.79894110355478
15	79096456	79097383	.	2	+	5.8826946705292e-06	1.10451993808975
13	82090817	82092856	.	2	+	5.90501090656994e-06	-1.01640437075669
1	71383382	71383803	.	1	+	6.37432775771575e-06	-1.24616378301415
5	35068451	35069159	.	1	+	6.64633104207956e-06	1.0314428020413
22	54070915	54071529	.	2	+	6.66986508468689e-06	-1.62442613496804
23	30799705	30800602	.	2	+	6.74586692942717e-06	-1.06740140500981
19	36897907	36898258	.	1	+	6.84173620305999e-06	-1.15224499136966
11	21858399	21859670	.	1	+	6.93542545219615e-06	1.38270700556471
8	73054188	73054907	.	1	+	7.13011819515206e-06	1.08336176963895
12	52788341	52789086	.	1	+	7.21973036451541e-06	-1.02256519116698
X	126399738	126400712	.	1	+	7.21973036451541e-06	-1.1921422189343
19	55796987	55797584	.	2	+	7.35363045763286e-06	1.12785656342563
29	45633363	45634536	.	1	+	7.51894286511588e-06	1.05932183700728
28	1956214	1957490	.	2	+	7.57596715118162e-06	1.08699138382411
29	31966486	31966980	.	1	+	7.64382099000467e-06	1.25336139466705
24	61943164	61943498	.	1	+	7.73474967344032e-06	-1.14484572584961
14	8943567	8943947	.	1	+	7.79906708382749e-06	-1.07780694289249
28	8061006	8061366	.	1	+	7.83556065605909e-06	-1.48074989563477
9	81384637	81385002	.	1	+	7.8374535567155e-06	-1.45411432216978
29	32105704	32106553	.	1	+	7.93354720519149e-06	-1.1645921880797
23	50059410	50060776	.	2	+	8.01106947624556e-06	-1.01339800925753
9	82801142	82801841	.	1	+	8.01106947624556e-06	1.20118249963589
18	24399105	24399727	.	1	+	8.16710626736222e-06	1.18265138737552
28	16899187	16900480	.	2	+	8.16710626736222e-06	-1.08297440364789
1	129082271	129082885	.	1	+	8.16984553916072e-06	-1.30743981708866
8	48402142	48403097	.	1	+	8.16984553916072e-06	-1.17908669670483
10	46096243	46097003	.	1	+	8.46343723635285e-06	1.11571953118814
6	106115143	106116419	.	1	+	8.56601143522347e-06	1.00594160478802
2	63371817	63372328	.	1	+	8.64427258769173e-06	-1.52113165702158
29	40920844	40921446	.	1	+	8.9023402921899e-06	-1.10990312451896
13	65666271	65667003	.	1	+	9.03002012502616e-06	-1.28375299876772
13	66209317	66209731	.	1	+	9.11204830811945e-06	-1.26757054084662
16	66841483	66842127	.	2	+	9.26939200170916e-06	1.16433599392415
1	128893078	128893523	.	1	+	9.48699810560556e-06	1.23006389043692
X	128799991	128800718	.	1	+	9.51474515988866e-06	1.28702100241147
20	38387101	38387671	.	2	+	9.7445414228179e-06	-1.3440760681675
4	66572115	66572690	.	1	+	9.78439635259519e-06	1.15783309708064
13	68406728	68407301	.	1	+	9.9827707673637e-06	1.17861218340599
7	111587796	111588411	.	1	+	1.01469279600288e-05	-1.37291898102537
14	67258052	67258789	.	1	+	1.01867159070466e-05	-1.21483870162024
10	50165456	50165802	.	1	+	1.02019850802623e-05	-1.27493485512424
13	44672801	44673651	.	1	+	1.02530061779418e-05	1.05507783922348
3	28357553	28358659	.	1	+	1.02871626130881e-05	-1.3017736638453
16	45152816	45153435	.	1	+	1.07325721196445e-05	1.75460813637945
10	58747299	58748468	.	1	+	1.07851124155203e-05	1.16682904595138
18	2938090	2938742	.	1	+	1.0894922538155e-05	1.33022534092556
2	30495688	30496287	.	1	+	1.10014140487354e-05	-1.48068628746156
14	2005518	2006242	.	1	+	1.12300074921693e-05	-1.03693139656057
2	92624232	92624699	.	1	+	1.16476440732769e-05	-1.3905441502407
19	56088163	56088527	.	1	+	1.22957326708832e-05	1.55220750925794
14	28097520	28098280	.	2	+	1.29935109498735e-05	-1.05478460532888
9	88367105	88367610	.	1	+	1.31031802974922e-05	1.31820708864041
X	13507462	13508468	.	1	+	1.31031802974922e-05	1.12218203521758
5	100204327	100205608	.	2	+	1.40650690411487e-05	1.02554958993501
17	6276405	6277548	.	1	+	1.4283889592148e-05	1.09068242441644
14	9464172	9464659	.	1	+	1.43595761981873e-05	-1.45519612502948
2	86081328	86081981	.	1	+	1.44237056473932e-05	-1.25167334339854
4	69579847	69581279	.	2	+	1.44237056473932e-05	1.1835071747842
13	77189104	77189728	.	1	+	1.45411271927101e-05	-1.27927948762098
5	43085486	43086594	.	2	+	1.45734875924768e-05	1.06186993103479
2	134238965	134239697	.	1	+	1.46087772997745e-05	-1.13456801002382
10	86100599	86102138	.	1	+	1.46492091187559e-05	1.0368304174514
16	22524603	22525222	.	1	+	1.51892546484198e-05	-1.04205970479517
13	17017031	17018676	.	2	+	1.52613338711413e-05	-1.10622166775961
3	8483280	8484039	.	2	+	1.54532653682693e-05	-1.05501318058265
1	147868040	147868735	.	2	+	1.54663471522147e-05	1.13579856012455
14	14019685	14020243	.	1	+	1.56290067275046e-05	-1.27029024232999
20	18714096	18714524	.	1	+	1.57644584121446e-05	1.50460101557407
6	18360836	18362076	.	1	+	1.58217367629231e-05	-1.20187314677074
16	61089145	61089903	.	2	+	1.58550540739264e-05	1.03521241544026
1	117571949	117572789	.	1	+	1.61405031286895e-05	-1.1199287263308
25	40969894	40970393	.	1	+	1.61943370033296e-05	-1.20843853611688
1	70057823	70058630	.	1	+	1.65145656453754e-05	-1.13656879131154
1	128588546	128589515	.	2	+	1.69447745563609e-05	-1.23322218923572
3	117674453	117674889	.	1	+	1.70798777523119e-05	-1.56091774218598
13	34260973	34261521	.	2	+	1.71421277886918e-05	-1.18110890843321
27	37045731	37047150	.	2	+	1.7421447087215e-05	-1.16647711995453
12	80184455	80184880	.	1	+	1.75592502372696e-05	-1.20710738203583
17	18561254	18561806	.	1	+	1.75639487431495e-05	-1.25537071332368
24	41871992	41872554	.	1	+	1.78194363182908e-05	1.62270345980178
5	76072806	76073247	.	1	+	1.81728090045431e-05	1.07640622301011
3	9108636	9109821	.	2	+	1.81783006793369e-05	-1.30916504051463
21	60256376	60257370	.	1	+	1.82003498969282e-05	-1.17273429644658
10	49504343	49505304	.	2	+	1.89784087696049e-05	-1.00172561022432
22	44727567	44728618	.	1	+	1.91419928213305e-05	-1.17771600983606
13	81985429	81987967	.	1	+	1.92600318279784e-05	-1.02422740336295
14	11446068	11446584	.	1	+	1.92600318279784e-05	1.17999273073333
16	4310784	4311537	.	1	+	1.92643834782967e-05	-1.43093810735179
29	32209425	32210010	.	1	+	1.95037551174017e-05	-1.97295469549923
8	82943894	82944591	.	2	+	1.97481152846334e-05	-1.09447677674434
14	62607176	62608198	.	2	+	1.99241843781446e-05	-1.1754087543981
20	4013314	4014131	.	1	+	2.00003923419754e-05	1.1912594048608
21	13007724	13008460	.	1	+	2.05807176714707e-05	1.07362020461597
23	18841889	18842677	.	1	+	2.06216440963237e-05	-1.11447200453772
23	52001684	52002088	.	1	+	2.09122527090749e-05	-1.20597668063072
11	20095637	20096733	.	1	+	2.10431351260179e-05	1.02400490058042
12	80118734	80119928	.	1	+	2.12388152582783e-05	-1.04432657827956
19	15188437	15189122	.	1	+	2.13978117487619e-05	1.31786806510548
10	17320518	17321028	.	1	+	2.15788137041618e-05	1.05868234565144
19	55782092	55782669	.	2	+	2.1616206384998e-05	1.00119583715714
27	19412783	19413590	.	1	+	2.16263896996817e-05	-1.19074099879238
13	76681383	76681994	.	1	+	2.20324484448514e-05	1.721209048699
2	18307304	18308006	.	1	+	2.20324484448514e-05	1.34613745756833
4	38026553	38027814	.	1	+	2.2238754520544e-05	-1.08118410844523
12	89284871	89285822	.	1	+	2.24480579009547e-05	-1.02034570583482
8	87783730	87784255	.	1	+	2.24480579009547e-05	-1.20609794244711
28	28525131	28526094	.	2	+	2.24955770206904e-05	1.01532561094544
4	108900250	108900847	.	1	+	2.26148392735675e-05	-1.2275757242697
9	55177386	55177762	.	1	+	2.26404996497832e-05	1.41058362020049
10	16623385	16623805	.	1	+	2.29625829394539e-05	1.20750330314877
6	107338772	107339546	.	1	+	2.31969727259307e-05	-1.05389207537
11	861500	862372	.	1	+	2.32578320299974e-05	1.16546368044538
12	91050524	91051744	.	2	+	2.38308632666155e-05	1.01125876574246
22	44882292	44883325	.	1	+	2.40313754691767e-05	1.09667639320912
17	44491457	44492235	.	1	+	2.44999474156395e-05	-1.01053934589553
2	73549507	73550092	.	1	+	2.45405979354697e-05	1.38437336204858
11	24594302	24595589	.	2	+	2.47910460688496e-05	1.03020896743198
17	14913544	14915200	.	2	+	2.56217565702096e-05	1.02866841332371
23	19984505	19985105	.	1	+	2.59664359418468e-05	-1.25807130861156
4	24885424	24886461	.	2	+	2.60055289833021e-05	-1.04582374383274
22	2742174	2743858	.	1	+	2.60879774852903e-05	1.35414876691695
3	8307165	8308627	.	1	+	2.73014503964949e-05	1.29554591808558
19	20231352	20232307	.	1	+	2.75569429580417e-05	1.42156070589835
11	94957260	94957805	.	1	+	2.77891318103793e-05	-1.26583918708314
23	10348682	10349490	.	1	+	2.7863592234203e-05	1.14541953239676
12	19684361	19684748	.	1	+	2.79267158685303e-05	1.29738061897841
16	13323870	13324349	.	1	+	2.81089729478181e-05	-1.11811616790941
4	13258945	13259916	.	2	+	2.85264048866416e-05	1.37989347474774
12	80162512	80163543	.	1	+	2.85934297963049e-05	-1.6314941411581
15	27996006	27996744	.	1	+	2.87952559975172e-05	-1.48873583354649
X	138666498	138667845	.	2	+	2.96618203609226e-05	-1.12187486565189
11	66761534	66763966	.	2	+	2.98487743080613e-05	1.0428396698214
5	84194785	84196070	.	2	+	3.0434383188411e-05	-1.13090785025223
6	24868857	24869273	.	1	+	3.05721172510486e-05	-1.08955174852341
10	54841278	54842032	.	2	+	3.22362726158711e-05	-1.06222884410763
11	97277116	97277518	.	1	+	3.22701388986285e-05	1.34153550421673
22	7424237	7426011	.	1	+	3.22701388986285e-05	-1.31831275817742
11	47950555	47951768	.	2	+	3.23582117482595e-05	1.03869309479772
13	43275659	43276425	.	2	+	3.23582117482595e-05	-1.04212031781003
10	87558630	87559662	.	1	+	3.28594652958177e-05	-1.2705774917546
11	49153336	49153870	.	1	+	3.28594652958177e-05	1.18199838834338
15	14412428	14413130	.	1	+	3.28594652958177e-05	-1.57860730638719
2	133412389	133412775	.	1	+	3.28594652958177e-05	-1.39721659068693
5	108428767	108429596	.	1	+	3.29208522348354e-05	-1.13382837658756
9	44227360	44228377	.	2	+	3.33586678311399e-05	1.03378013388859
14	41558956	41559354	.	1	+	3.35818258563282e-05	-1.22280200136641
26	21192969	21193842	.	2	+	3.36155408633393e-05	-1.06974229433821
12	90744095	90744514	.	1	+	3.39852519113796e-05	1.04866721910174
21	66254658	66255578	.	1	+	3.44192454749757e-05	-1.06683038894529
5	5063752	5064330	.	1	+	3.44520640463826e-05	-1.23057128545108
11	29374569	29375772	.	2	+	3.45852375637338e-05	1.00458692973756
23	44715964	44716691	.	1	+	3.45852375637338e-05	1.12544599232368
14	13585132	13585814	.	1	+	3.46680037019683e-05	-1.03921429575775
7	57232252	57232897	.	2	+	3.48022565011965e-05	-1.19809490621564
7	22999246	23000988	.	1	+	3.52358159458109e-05	-1.45294844347812
3	92403067	92404017	.	1	+	3.5267264753783e-05	1.04129040082272
7	40316891	40317415	.	1	+	3.59618909290038e-05	1.21344740937854
19	22034344	22035326	.	1	+	3.65708333080415e-05	1.09701680860005
1	53056119	53056572	.	1	+	3.66854206786733e-05	1.36757379090488
16	66125290	66126352	.	1	+	3.69451314116374e-05	-1.19274637796014
2	120100669	120101260	.	1	+	3.84289592848527e-05	-1.0039463475467
12	18128975	18129849	.	1	+	3.9822812102703e-05	-1.06171409862102
10	46209931	46210717	.	1	+	4.02867896974356e-05	1.20593471596111
12	18507975	18508333	.	1	+	4.17873295764736e-05	-1.65651785152777
27	23837410	23838377	.	1	+	4.19007423810856e-05	-1.07541566266022
2	85233787	85234299	.	1	+	4.20324396198834e-05	-1.36305753828222
27	28436150	28436809	.	1	+	4.20324396198834e-05	-1.01033499056759
2	119586615	119587369	.	1	+	4.22385389971414e-05	1.29128430566351
4	68275961	68277171	.	1	+	4.22385389971414e-05	1.09745454497684
17	15722071	15722469	.	1	+	4.25371448886246e-05	-1.21539138639628
18	62990391	62991311	.	2	+	4.29399932241063e-05	1.08026446547156
29	24571068	24571599	.	1	+	4.29399932241063e-05	-1.00393047621288
3	15900565	15901067	.	1	+	4.3086684045612e-05	-1.52965050147895
16	53385448	53386133	.	1	+	4.35002142181216e-05	1.15678954594614
13	42436410	42437589	.	2	+	4.36486017245653e-05	-1.21013276952763
18	38510496	38511126	.	1	+	4.3717369860789e-05	1.20281635342403
20	37483810	37484238	.	1	+	4.37496952199769e-05	-1.24635193835507
14	78830447	78830871	.	1	+	4.43987030468366e-05	1.18351500298834
18	2337963	2338569	.	1	+	4.46596035754981e-05	1.13632219559958
X	91885129	91885584	.	1	+	4.49525618967975e-05	-1.2935904370228
8	43933768	43934660	.	2	+	4.504114183338e-05	-1.2025988696173
12	2441270	2441946	.	2	+	4.53402333479601e-05	-1.15247817615644
11	43533419	43534373	.	1	+	4.60395732491328e-05	-1.12828996587078
3	35492929	35493656	.	1	+	4.71373789555054e-05	1.17455725838406
22	47866893	47867789	.	1	+	4.77205547366788e-05	-1.04734567911279
6	27461545	27462534	.	1	+	4.83822233021595e-05	-1.10220947351098
X	138703664	138704124	.	1	+	4.83868047714474e-05	-1.21333018919545
6	116071160	116071918	.	1	+	4.91954414994618e-05	-1.07991894447852
10	13943816	13944234	.	1	+	4.93575846345415e-05	-1.21679318098548
22	2306370	2306972	.	1	+	4.98624238785298e-05	1.49337271912432
11	25375561	25376007	.	1	+	5.04829010732511e-05	1.15296325915239
15	56261600	56262064	.	1	+	5.05273847755485e-05	-1.19217439298113
10	77701352	77702121	.	1	+	5.08161188660658e-05	-1.34380179975727
11	9284116	9285428	.	2	+	5.18550529282759e-05	-1.0217369198984
12	11658846	11659752	.	1	+	5.28770030361633e-05	-1.07464399367944
25	27655266	27657585	.	2	+	5.28770030361633e-05	1.1809031149947
9	85859288	85859993	.	1	+	5.28770030361633e-05	-1.19100362576384
7	18464412	18464901	.	1	+	5.35394163480342e-05	1.40636960292915
10	59926847	59928329	.	1	+	5.40126826452907e-05	1.18204104781371
22	56713124	56713811	.	1	+	5.49711145316895e-05	-1.18099009351976
19	54215505	54215847	.	1	+	5.51332663978079e-05	-1.14614621224532
12	15177557	15178091	.	1	+	5.55657528652921e-05	-1.18906173457531
24	2517799	2518229	.	1	+	5.56256949090587e-05	-1.20964517515534
3	87644177	87644688	.	1	+	5.73352614421808e-05	1.486650020061
5	51942356	51943091	.	1	+	5.73352614421808e-05	1.07434710942256
12	18691708	18692752	.	2	+	5.78402950084274e-05	-1.12402860941756
21	55997749	55998434	.	1	+	5.78402950084274e-05	-1.16795267721344
2	98658307	98659612	.	1	+	5.80833438525804e-05	1.12024540872537
7	96960495	96960924	.	1	+	5.82638985088606e-05	-1.25137245333591
8	22195057	22195975	.	1	+	5.83117140419255e-05	1.15565704741019
26	35112185	35112650	.	1	+	5.85293729089311e-05	1.11588706701475
13	79230430	79231399	.	2	+	5.9273035621782e-05	-1.15803560759843
20	1750330	1750741	.	1	+	5.95268824333233e-05	-1.0336341446393
12	27024809	27025622	.	1	+	6.15409727584398e-05	-1.12919029272739
11	87607532	87607875	.	1	+	6.18676226223677e-05	-1.11231179476635
11	89777576	89778872	.	1	+	6.22039187625696e-05	-1.02213249945524
14	36373007	36374062	.	2	+	6.30987993792294e-05	1.28867890364183
16	61067164	61068231	.	1	+	6.40452251909721e-05	1.07553237322437
23	39021661	39022758	.	2	+	6.43035359238402e-05	-1.22399506243098
6	119018637	119019348	.	1	+	6.43035359238402e-05	-1.02320233131637
14	74691336	74692340	.	1	+	6.54609892991681e-05	-1.00426629444555
X	140953251	140954258	.	1	+	6.58955935910614e-05	-1.02210819945828
29	48736925	48737317	.	1	+	6.68580633975011e-05	1.63290453229002
3	7046144	7046800	.	1	+	6.68946640155887e-05	1.28410085791054
12	69403727	69404736	.	1	+	6.84940422664368e-05	-1.00374850162179
23	41791556	41791900	.	1	+	6.98540803488978e-05	1.48895105819889
24	54689318	54689890	.	1	+	6.99356018003294e-05	1.14109518229587
11	47943809	47944502	.	2	+	6.99833005909808e-05	1.09998921141107
13	62638662	62639295	.	1	+	7.12066034226229e-05	-1.25080699570903
26	30904883	30905492	.	1	+	7.13737247847524e-05	-1.34860129785582
16	62544011	62544989	.	1	+	7.16222380115296e-05	-1.33883542784828
12	15565759	15566170	.	1	+	7.39203572046667e-05	-1.16925743114718
1	156372097	156372458	.	1	+	7.47542638844898e-05	1.73257531212963
2	128633918	128634383	.	1	+	7.48292871432436e-05	1.05276283365606
23	19960822	19962112	.	1	+	7.56441696644902e-05	-1.0510717953499
24	46255577	46256067	.	1	+	7.6332292516835e-05	1.4582377066601
6	18307902	18308265	.	1	+	7.66865143813347e-05	-1.38582177041441
14	13275111	13275475	.	1	+	7.78463585941423e-05	1.4825032249619
19	56281173	56281872	.	1	+	7.81457931506601e-05	-1.32110939448629
18	25645895	25646512	.	1	+	7.88468188488824e-05	1.04502157117883
26	34387123	34388493	.	2	+	7.96414468802797e-05	1.00018922765768
26	21405903	21406320	.	1	+	8.19319038567437e-05	-1.12284718364868
6	96442040	96443007	.	1	+	8.19736374590801e-05	-1.30305896131537
14	67435133	67435814	.	1	+	8.20984252838393e-05	-1.34538664391459
10	103723919	103724561	.	1	+	8.20985802274268e-05	1.10626511525963
1	56719780	56720345	.	2	+	8.22573820948583e-05	1.01389103180162
22	47656101	47656950	.	1	+	8.23495312643986e-05	-1.40686299744099
11	6597930	6599216	.	1	+	8.23819260555135e-05	1.13502815009435
17	71341351	71341825	.	1	+	8.34039929523556e-05	-1.22448473013264
28	264263	265090	.	1	+	8.34230259862956e-05	-1.01381365076596
3	118321843	118323338	.	1	+	8.37761964061475e-05	-1.04913241245308
6	59740078	59740683	.	1	+	8.40492506828324e-05	-1.14665735818718
3	9206330	9206876	.	1	+	8.42771175297095e-05	-1.20404549113517
9	87816826	87817246	.	1	+	8.48581033335878e-05	1.73164591716801
2	119016526	119016883	.	1	+	8.585740195514e-05	-1.30174849908218
2	22182246	22182630	.	1	+	8.58850462668881e-05	1.21210548677118
2	92326059	92326902	.	1	+	8.64951459502386e-05	-1.07481610469368
2	24145878	24146213	.	1	+	8.6789257382771e-05	-1.27990239119715
2	96533058	96533496	.	1	+	8.68777729295171e-05	1.01738894731842
4	66598977	66600230	.	1	+	8.69552894081517e-05	1.48842468012037
16	28282592	28283100	.	1	+	8.70078970752421e-05	1.19261764636645
2	126285170	126285583	.	1	+	8.70955291471516e-05	1.11783123969282
3	102306456	102307159	.	1	+	8.76775731566564e-05	-1.0656072610927
22	59678681	59679110	.	1	+	8.84706560794724e-05	1.58021394582526
3	77986937	77987879	.	1	+	8.95886171213668e-05	-1.05182691623952
23	42514433	42514911	.	1	+	9.02821225406896e-05	-1.56062480292472
17	44496136	44497199	.	2	+	9.121170829092e-05	-1.00705682352037
20	23068970	23069401	.	1	+	9.15033893192099e-05	-1.15637753551117
19	16056075	16056676	.	1	+	9.18654330447332e-05	-1.18618819896687
18	16122965	16123892	.	1	+	9.25312957369673e-05	1.08239761258129
12	79918713	79919677	.	1	+	9.38061037925474e-05	-1.06887010851407
13	78610966	78611331	.	1	+	9.41210277279172e-05	-1.0652029593749
13	15671788	15672423	.	2	+	9.47124878507671e-05	-1.08470607299214
2	128692010	128692543	.	1	+	9.56009007937624e-05	1.14573707084022
9	87893990	87895200	.	1	+	9.88792876325715e-05	-1.13526895211175
17	70586322	70586951	.	2	+	9.93950055762068e-05	1.06411569716911
22	46546985	46547597	.	1	+	9.93959777166857e-05	-1.13871879164771
21	35245284	35245890	.	1	+	9.97337095999862e-05	1.09118183818922
13	78458077	78459234	.	1	+	0.000101498420680803	1.09634541385383
27	42977096	42977635	.	1	+	0.000102793404914279	-1.04471324905109
6	109202215	109202598	.	1	+	0.000102793404914279	-1.02554143065382
19	10915300	10915644	.	1	+	0.000104591079303702	1.46837492936106
13	76837767	76838891	.	2	+	0.000106899825544402	-1.14085099387639
17	72321946	72322435	.	1	+	0.000107076294146521	1.70322279031327
23	3280507	3280861	.	1	+	0.000109635221878609	-1.23341904443129
3	19030523	19031227	.	2	+	0.000110158811967208	-1.22339946546662
4	9843431	9843841	.	1	+	0.000111559960463578	1.22776250885745
6	58031168	58031936	.	1	+	0.000111689878731204	-1.28685004790493
18	56376959	56378215	.	1	+	0.000112121617791635	1.06092952822283
22	30274606	30275084	.	1	+	0.000112193613444115	-1.52023794070251
3	80861609	80862204	.	1	+	0.000112729339966249	1.2717252849974
23	27255610	27256851	.	2	+	0.000114410262180661	1.00347510983771
10	49604702	49605628	.	1	+	0.000114413653966445	-1.11752598803193
3	32136062	32137210	.	1	+	0.000115616332398766	1.67053912508002
11	104090166	104091686	.	1	+	0.000116642490130068	1.1385523207187
15	33866246	33866878	.	1	+	0.00011735794440206	1.15439117955268
19	27554324	27554984	.	1	+	0.000119926725343825	1.07589547395312
2	127357453	127357963	.	1	+	0.000119943544835619	1.02783210066373
6	73462040	73462452	.	1	+	0.000120021670835914	-1.33518630601866
20	4060913	4061471	.	1	+	0.000120465699093182	1.15969871124407
20	18552414	18552781	.	1	+	0.000120465699093182	1.60207586388358
19	54308474	54308905	.	1	+	0.00012121086855715	1.16599104370061
20	38366138	38366576	.	1	+	0.000121594501675985	-1.28312909319026
13	83626618	83626950	.	1	+	0.00012275419639387	-1.52100271892024
21	34647450	34648036	.	1	+	0.000123624925472267	1.18315734376132
11	95873983	95874714	.	1	+	0.000127727815380433	1.06707883296582
23	41132630	41133123	.	1	+	0.000127961984739514	1.12051820711924
7	12784701	12785176	.	1	+	0.000130734133786354	-1.11692140710354
23	45405082	45405498	.	1	+	0.000130824195811317	-1.33622783592217
11	66602626	66602976	.	1	+	0.000131958366149338	1.30309101924547
5	105883251	105883677	.	1	+	0.00013470529779362	1.26332149695392
6	3514027	3514815	.	2	+	0.000136415290981514	-1.06346436516411
11	44619290	44620181	.	1	+	0.000139856498131487	1.03339936793247
10	87505517	87506309	.	1	+	0.000145329724499027	-1.12805291739274
2	130787816	130788403	.	1	+	0.000145329724499027	1.00358917810219
11	2959724	2960119	.	1	+	0.000145381918899413	-1.24766492515691
10	18089024	18089532	.	1	+	0.000146153719399905	-1.33460145054024
28	30370178	30370831	.	1	+	0.000149694447230475	-1.12496815498715
18	6580230	6581124	.	2	+	0.000149704187042705	-1.04438333135126
18	62867872	62869204	.	1	+	0.000150139718008211	1.0689159923924
11	86782464	86783059	.	2	+	0.000150539649181545	-1.11764698766764
12	12574794	12575468	.	1	+	0.00015256661645497	-1.09003343372194
23	19399473	19399970	.	1	+	0.000153046269487735	1.1742410991245
12	26976519	26976975	.	2	+	0.000153532063737546	-1.06102106748753
17	69555354	69555975	.	1	+	0.000153969401696348	1.02796305811377
25	42567023	42567751	.	2	+	0.000155545904078823	1.00607675039311
20	65150724	65151602	.	1	+	0.000163277648491027	-1.28340165270511
5	75209893	75211029	.	2	+	0.000163277648491027	1.05493363535229
5	49385369	49386345	.	1	+	0.000165173987191507	-1.06979136099118
19	55194556	55195036	.	1	+	0.000167904366665393	-1.47540461785773
29	32164420	32164830	.	1	+	0.000168397527819179	-1.11602787702046
19	17958375	17959608	.	2	+	0.000170714164349559	-1.25344883108332
3	428161	428550	.	1	+	0.000173873995620242	-1.36065128841474
12	2278841	2279762	.	1	+	0.000174640533475619	-1.10700482104532
3	19967526	19967996	.	1	+	0.000177069670998946	-1.5892268885902
1	89669580	89670479	.	2	+	0.000177430359647646	-1.02942456942033
12	80074870	80075457	.	1	+	0.000181957951592484	1.19404538501283
11	32120758	32121105	.	1	+	0.000183058536297956	1.33892667553937
3	55066860	55067234	.	1	+	0.000185195428763604	1.10764004899515
11	89071794	89072312	.	1	+	0.00018545876554196	-1.08397297611256
29	40963155	40963520	.	1	+	0.000187657109339593	1.29249389899445
24	40614262	40614710	.	1	+	0.00018808020715106	-1.24668639098779
6	31683066	31683828	.	1	+	0.000189037027827654	-1.03259504285259
13	15359343	15359724	.	1	+	0.000195034240836749	-1.29520051335209
6	18389977	18390513	.	1	+	0.000195034240836749	-1.00430796809895
19	14673535	14675309	.	2	+	0.000196193226588022	1.24592509847245
8	86218441	86218848	.	1	+	0.000196193226588022	1.22862070849181
8	52764069	52765224	.	2	+	0.000209814321952269	-1.00468594924957
13	58551828	58552326	.	1	+	0.000216781428362781	1.23489724672218
19	23823660	23825002	.	2	+	0.000219535367654923	-1.01989024583073
5	112324327	112325100	.	1	+	0.000220284951094554	-1.49275789233129
12	55689411	55690195	.	1	+	0.000224014383072185	1.18510158934249
20	19685648	19686308	.	1	+	0.000224014383072185	-1.64134474185897
3	14963782	14964880	.	1	+	0.000225198919869885	-1.33530829402723
10	21831969	21832468	.	1	+	0.000226648263498458	1.29288091227791
10	12184392	12184924	.	1	+	0.000227869438151638	-1.26896586139342
7	3722289	3723019	.	1	+	0.000228232512665126	1.12103781210907
27	20128849	20129465	.	1	+	0.000232501557320791	1.16441603184762
9	60034149	60034658	.	1	+	0.000234431204232141	-1.05181093811363
24	56676975	56677663	.	1	+	0.000234577560019998	1.20759970959528
13	79557570	79558155	.	1	+	0.000236261061910081	-1.09636543179752
18	62981133	62981834	.	1	+	0.000238317714779421	1.23171345364066
X	20216694	20217252	.	1	+	0.000243822989520453	1.06366301696006
18	56379530	56380069	.	1	+	0.000244346168311211	-1.00495780262147
2	119569221	119570218	.	1	+	0.000245201633676916	1.16660442372735
9	38813425	38814129	.	1	+	0.000247479084256948	1.0523334871438
22	30177773	30178329	.	1	+	0.000263170926083715	-1.0053555918025
5	100066182	100067181	.	1	+	0.000263170926083715	1.00875174451015
13	33482457	33482802	.	1	+	0.000267806972055664	1.36910543239532
7	91181714	91182151	.	1	+	0.000269328108900524	1.20669149883988
15	78837287	78837797	.	1	+	0.000270052198240231	1.38137750342824
22	16915317	16915974	.	1	+	0.000270361285745126	1.16155331655459
2	80048701	80049556	.	1	+	0.000271175758475778	-1.03877495964785
5	49932187	49932730	.	1	+	0.00027420100832406	-1.32089410359798
23	27539523	27539900	.	1	+	0.00028173348826811	-1.00445956819562
14	84502491	84503043	.	1	+	0.000281905831080928	1.02321485978047
28	43423428	43424306	.	1	+	0.000282583098020744	1.15640981425717
9	86788562	86789169	.	1	+	0.00028259677391216	-1.09560236098706
21	33988870	33989577	.	1	+	0.000283194471974198	1.07865874061891
7	23283812	23284432	.	1	+	0.000290809770542981	1.28724213645543
20	4480923	4481567	.	1	+	0.000292415376756372	1.22182681099247
13	48528893	48530196	.	1	+	0.000296692793387634	-1.04750782141469
X	138660418	138660914	.	1	+	0.000298157400208813	-1.00649654552815
3	87766185	87766885	.	1	+	0.000298536816728453	1.1083416170543
24	47977478	47978125	.	1	+	0.000300318436852736	-1.10032491212617
4	94578147	94578525	.	1	+	0.000301552208924645	1.09664302264872
9	73464613	73465019	.	1	+	0.000305481272696355	1.58357083661187
15	29655274	29655895	.	1	+	0.000306816193101709	-1.31881030842479
27	566975	567551	.	1	+	0.000306827611241574	-1.16717628699685
11	102053904	102054373	.	1	+	0.000307559488649848	-1.18735778069375
6	16972944	16973520	.	1	+	0.000309038619140325	-1.10089981929221
7	84068853	84069600	.	1	+	0.000309191763173744	1.17024315736038
22	58505416	58506098	.	1	+	0.000309411254166575	-1.0198264103495
21	3508561	3508919	.	1	+	0.000311130561902496	-1.33325392938362
19	14766867	14767243	.	1	+	0.000313450954078164	1.35490095578839
26	46108592	46109242	.	1	+	0.000316483382867579	-1.21990992882114
23	11040248	11041142	.	1	+	0.000318915186590005	-1.01337836807738
1	125741386	125741889	.	1	+	0.00031994808170966	1.45213674763504
8	90701551	90702460	.	1	+	0.000320477804252883	-1.12747570278861
11	10420934	10421396	.	1	+	0.000320867081354774	-1.06245553489068
21	66605805	66606235	.	1	+	0.000321410012082052	1.42660419812916
4	30169283	30169642	.	1	+	0.000322402655908576	-1.03637582978023
15	48336024	48336959	.	1	+	0.000327461085185257	-1.15376206060513
9	44834730	44835323	.	1	+	0.000327461085185257	1.03019381957758
20	68079451	68079998	.	1	+	0.000333447717649274	-1.15199723545778
16	38332752	38333523	.	1	+	0.000334259555104088	1.01997941920927
1	1548112	1549431	.	2	+	0.000334924284842876	-1.07378897404966
9	37511298	37511902	.	1	+	0.000339345189946149	1.36895261976483
4	103249984	103250893	.	1	+	0.000343271936735346	1.18299285954211
12	69939048	69939685	.	1	+	0.000343805100989238	-1.05440328446769
5	112646553	112647214	.	1	+	0.00034447394555526	-1.09874424214755
2	48830207	48830777	.	1	+	0.000348609821364477	-1.01753137685887
22	31909379	31909863	.	1	+	0.00035056754471063	1.29816624855302
26	11294681	11295288	.	1	+	0.00035056754471063	1.06370612439247
X	14648358	14649321	.	1	+	0.00035056754471063	-1.13906175479108
24	9143694	9144231	.	1	+	0.000351935822121525	-1.14066241527806
5	84193031	84193372	.	1	+	0.000353889986596483	-1.04332302195796
24	24923482	24924357	.	1	+	0.000354660760781002	-1.18914325661315
16	43572893	43573249	.	1	+	0.000356009335355867	1.61692612169716
18	45924846	45925386	.	1	+	0.000356009335355867	1.27671499805489
2	43790267	43790648	.	1	+	0.000356009335355867	1.37239959334668
3	25643578	25644088	.	1	+	0.000356009335355867	1.19367690472299
13	48558212	48559374	.	2	+	0.000358791354986076	-1.17178038783682
23	44844817	44845246	.	1	+	0.000358791354986076	-1.1961553939649
22	43728601	43729055	.	1	+	0.000364280942639002	-1.17536645155317
13	16450136	16450779	.	1	+	0.000370261480190713	-1.24635856141858
14	26851682	26852929	.	1	+	0.000370261480190713	-1.16807486917327
12	22447058	22447862	.	2	+	0.00037115626049026	-1.01576856227909
18	41347006	41347557	.	1	+	0.0003772932081133	-1.10817908087634
4	25251715	25252224	.	1	+	0.0003772932081133	1.00230065659965
4	33042344	33043732	.	1	+	0.000377694361834959	-1.00314286872697
16	25392736	25393338	.	1	+	0.000378784040252603	1.16158412521573
4	9443932	9444726	.	1	+	0.000379267757683157	1.0880553250098
11	62953124	62953713	.	1	+	0.000379335624257066	1.26304668558091
21	48932073	48932415	.	1	+	0.000381683753685947	1.28293294145247
11	101883143	101884227	.	2	+	0.000382563334360358	1.00454468685009
3	105020664	105021369	.	1	+	0.000382563334360358	1.63073009669732
20	3611553	3612324	.	1	+	0.00038482979376347	-1.11761523332068
4	53712858	53713269	.	1	+	0.000385899785950468	-1.27057047931916
3	60076073	60076407	.	1	+	0.00038668805677939	1.6807477931471
9	44243565	44244193	.	1	+	0.000393777712404219	-1.46544019231198
23	15140816	15141328	.	1	+	0.000394807864563899	1.43774869858739
11	10482886	10483430	.	1	+	0.000395015065779089	1.19777326267073
6	91829390	91829771	.	1	+	0.000395234613298264	-1.13213114467817
7	21106573	21107394	.	1	+	0.0003960341258393	1.49512599631655
11	70982662	70983668	.	2	+	0.000396785422139441	-1.27324814260042
18	22773574	22774231	.	1	+	0.000405565549623853	1.04715939928905
3	92838460	92839049	.	1	+	0.000405565549623853	-1.26454284771936
5	83610072	83610921	.	1	+	0.000405829479485825	-1.29330915110939
14	46391074	46391933	.	1	+	0.000405916414756527	-1.09626365081577
2	107873274	107873673	.	1	+	0.000405916414756527	1.41560183784677
10	77062025	77062373	.	1	+	0.000409286822564918	-1.13412781840715
14	31953996	31954557	.	1	+	0.000410017325829756	-1.11745340307657
16	66110796	66111258	.	1	+	0.000410851945930111	1.03085683540729
26	11857868	11858207	.	1	+	0.000411003832033127	-1.56463758195971
5	30741553	30741966	.	1	+	0.000414211430605542	1.24483600639552
16	37649424	37650173	.	1	+	0.000421496162158032	1.34503774985151
27	28439142	28439849	.	1	+	0.000422951900922664	-1.04738484845548
6	59811603	59811957	.	1	+	0.000424783343191018	-1.13705491394135
15	38927077	38927823	.	1	+	0.00043212979305399	1.00895722313697
9	184817	185249	.	1	+	0.000434003768281517	1.52562506843644
13	77644475	77645187	.	1	+	0.000435792403732277	1.05859092300778
28	8573574	8574763	.	1	+	0.000438323996498234	1.1544836290619
20	4493344	4493864	.	1	+	0.000439721859337818	1.06812205881918
24	52369134	52369956	.	1	+	0.000439721859337818	-1.0942491056518
5	111199044	111199542	.	1	+	0.000441483408828832	1.0250602420653
17	55887618	55888346	.	2	+	0.000441513072003212	-1.29993009121294
9	39947778	39948236	.	1	+	0.000448711521163245	1.39937349686607
14	83299441	83299789	.	1	+	0.000452311679402372	-1.00658961409261
22	11665819	11666156	.	1	+	0.000459337331831053	1.54042898073289
26	25216383	25216765	.	1	+	0.000460828898569561	-1.27154554035531
1	126286539	126287082	.	1	+	0.000466798737354703	-1.011576026951
22	17494380	17494906	.	1	+	0.000472063227876718	1.0803483893328
15	16313757	16314937	.	1	+	0.00047213917608531	1.10217046877648
5	7427366	7428157	.	1	+	0.000475443276056394	1.18659256006661
21	56808998	56809488	.	1	+	0.000482488432399969	1.10962537579421
17	63582523	63583131	.	1	+	0.000482906388805448	1.03510186465962
5	111275206	111275981	.	1	+	0.000485726969362115	1.09035820058461
15	14928243	14928911	.	1	+	0.000488117139669154	-1.07727227843012
1	136895676	136896046	.	1	+	0.000498821164372911	-1.36394321725825
2	95869545	95870035	.	1	+	0.000498821164372911	-1.01313053807866
20	7623560	7624286	.	1	+	0.000501818542834342	1.14262093368792
3	47029789	47030323	.	1	+	0.000506043231962753	1.13290291724283
4	98217119	98217461	.	1	+	0.00050700017560721	-1.24521624009673
23	47630650	47631131	.	1	+	0.000508892312282383	1.14121920551444
29	44029553	44030766	.	2	+	0.000516985563205515	1.03373026715645
9	81912961	81913685	.	1	+	0.000520160440332105	-1.06931409567021
1	152422945	152424049	.	2	+	0.000520910902052763	1.4153795632969
6	109578476	109580232	.	2	+	0.000530348829929265	1.16103893235557
6	18078002	18078781	.	1	+	0.000532481401107001	-1.00281453891277
1	81869224	81870041	.	2	+	0.000546001379385713	-1.04091983512524
10	54651813	54652373	.	1	+	0.000551557749157013	-1.13270021520598
19	26911749	26912400	.	1	+	0.000555409642460917	1.38967760248207
5	114037220	114037728	.	1	+	0.000560808213549084	-1.06697302029291
2	26747311	26748272	.	1	+	0.000564697709776082	1.35623352769092
11	42534543	42534872	.	1	+	0.000565527553992057	-1.42367864858062
4	19091105	19091481	.	1	+	0.000566620596129106	1.18658438821419
11	62445613	62446428	.	1	+	0.000567202437531332	-1.08617960661073
10	89889907	89890739	.	1	+	0.000570932185203801	1.08259546637277
X	83706492	83707071	.	1	+	0.000580609732746577	1.17035446638865
6	96419059	96420287	.	2	+	0.000587216256824593	-1.11174356178546
14	32826849	32827246	.	1	+	0.000587887643833144	-1.15179800353359
21	25502064	25503191	.	1	+	0.00059223392032899	-1.02664023922158
1	115323856	115324352	.	1	+	0.00059372212441979	1.24144422508716
28	6184962	6185559	.	1	+	0.000609388364978075	-1.02837552330797
26	47759572	47760126	.	1	+	0.000621529382862732	1.24803865175228
X	35299346	35300109	.	2	+	0.000621529382862732	-1.03549656349343
21	27369193	27369662	.	1	+	0.000621674735259914	1.39127604616267
7	72519028	72519456	.	1	+	0.000627692198460657	-1.07474091076984
3	16164397	16165595	.	2	+	0.000634608562568645	-1.2374271477506
11	54783150	54783621	.	1	+	0.00064922030808513	1.52937549455828
21	33044104	33044878	.	1	+	0.000649809180267741	1.26291665182618
19	10661062	10661431	.	1	+	0.000655681425654267	1.38365909376405
5	60999550	60999949	.	1	+	0.000655681425654267	-1.06718908371278
22	2330109	2330946	.	1	+	0.000664306530923619	1.24762695797617
27	19031050	19031441	.	1	+	0.000667726045065647	1.29452486694657
21	63311767	63312175	.	1	+	0.000674764404170871	-1.22456916855529
19	24892097	24892757	.	1	+	0.000689414940021781	1.6291863507503
7	96829713	96830371	.	1	+	0.000695489014175765	-1.06514327205923
14	83412413	83413368	.	1	+	0.000711998475162616	1.06099078727701
4	66120093	66120458	.	1	+	0.000712421373544263	1.20304919307011
22	50806680	50807189	.	1	+	0.000719529177251931	1.0972792466849
13	15667350	15667868	.	2	+	0.000721249719524914	-1.18268571852413
13	15091183	15091980	.	1	+	0.000725372891249066	1.04521031982987
8	66652531	66653127	.	1	+	0.000726482409145979	1.10623135798471
6	26052685	26053029	.	1	+	0.000728717008308655	-1.06208387286417
22	48480937	48481325	.	1	+	0.000733170593997827	1.26872722484575
7	103919119	103920503	.	1	+	0.000735327947079683	1.12855975039631
4	102994959	102995713	.	1	+	0.000735664340648006	1.05886883004154
7	22988441	22989095	.	1	+	0.000735719824276669	-1.00801746287211
22	58553354	58554093	.	1	+	0.000742889754081164	1.11297478036578
7	44657975	44658355	.	1	+	0.000744484820941892	1.32949791304458
20	4996050	4996999	.	1	+	0.000746396455943127	-1.35603098841342
16	25974487	25974899	.	1	+	0.00075836268511313	-1.20692403917958
27	33132939	33133710	.	1	+	0.000763095218578996	-1.21973199907497
5	108711076	108711420	.	1	+	0.000772118177809384	1.07716230415458
15	66336103	66336621	.	1	+	0.000778452345058265	1.19186357262315
1	116118137	116118484	.	1	+	0.000780275024422279	-1.14693024572962
5	106638212	106638829	.	1	+	0.000783448201411997	-1.17487234464245
13	48613901	48614361	.	1	+	0.0007938386383897	1.13908734758908
24	2164379	2164839	.	1	+	0.000794307290787305	1.21183296522358
26	23475976	23476970	.	1	+	0.000794307290787305	-1.22548821750248
5	68669098	68669708	.	1	+	0.000795452109420112	1.14449154244344
X	144926592	144927023	.	1	+	0.000795833485262302	1.02297641915211
2	58923484	58924025	.	1	+	0.00079729107937836	-1.04667331204221
17	55490318	55490771	.	1	+	0.0008249730270971	1.0882085961525
9	39653341	39653679	.	1	+	0.000833184585765209	-1.46313744628058
7	92013242	92013846	.	1	+	0.000839261753854376	-1.10943115442562
22	7477287	7478352	.	1	+	0.0008522643784606	-1.14405352890696
4	25264108	25264545	.	1	+	0.000859374227751689	-1.09524934959631
1	57629585	57630467	.	1	+	0.000865122244467204	-1.01236736536932
13	13574830	13575307	.	1	+	0.000875238631608715	1.41925031595304
2	13260781	13261287	.	1	+	0.000875238631608715	-1.1700958801553
16	72690298	72691790	.	1	+	0.000878854967166932	1.54723627505407
14	46406834	46407582	.	1	+	0.00088296530914458	-1.14009871348829
13	4028774	4029158	.	1	+	0.000885299872565366	-1.07018184429238
28	8564180	8565487	.	2	+	0.000894818499394587	1.24901331316004
14	22332431	22332785	.	1	+	0.000901737866832536	1.54975947473042
22	26121879	26122248	.	1	+	0.000902290415735005	-1.16345243570225
2	63280408	63281253	.	1	+	0.000902599236321193	-1.21772054746227
11	49076309	49077318	.	2	+	0.000915019776994136	1.00078082881441
2	131913598	131914414	.	1	+	0.000915019776994136	1.19211901940057
26	31185527	31186150	.	1	+	0.000915019776994136	1.15055647520132
15	33890404	33890910	.	1	+	0.00093240962478713	1.27105034471782
20	71226331	71226797	.	1	+	0.000932435857892728	1.19250052749029
1	60324346	60325379	.	2	+	0.000951526762153551	1.05318854439145
3	20721089	20721443	.	1	+	0.000951526762153551	1.19495579129551
1	143997925	143998607	.	1	+	0.000976952561511438	-1.1914874317976
3	23368058	23369007	.	1	+	0.000993351232162399	1.10044169976987
23	16939820	16940630	.	1	+	0.000998301558483624	1.22756316702171
29	8558545	8558976	.	1	+	0.001002720049584	1.06535510500865
6	92520615	92520972	.	1	+	0.0010152755508472	1.39603527775466
1	29096909	29097302	.	1	+	0.00102083851733567	1.42508633842099
11	19521758	19522297	.	1	+	0.00103091984749781	1.09608459491387
19	50071060	50071835	.	1	+	0.00103152258846154	-1.00326658412842
19	19190745	19191089	.	1	+	0.00103710223818934	1.53706231476604
9	30808833	30809428	.	1	+	0.00103865359420828	-1.02082454808221
9	8449401	8449826	.	1	+	0.00103870000353821	-1.16625925240971
6	61029872	61030368	.	1	+	0.00103919880651816	1.42508650650274
2	129617332	129618486	.	1	+	0.00104146996778938	-1.05084281041596
16	4042209	4042591	.	1	+	0.00104918119121137	-1.00546228251791
19	8004055	8004963	.	1	+	0.00105357844836315	1.25734039982586
10	67464941	67465796	.	1	+	0.00105709163129205	-1.01999082032588
6	91510251	91510754	.	1	+	0.00107358087163067	-1.09581481921327
8	101525814	101526193	.	1	+	0.00107542646410888	-1.01847566605656
1	837146	837735	.	1	+	0.00110469865068042	-1.23982044895189
27	36740512	36741172	.	1	+	0.00111015205340056	-1.15098584229358
8	82045126	82045469	.	1	+	0.00111238308573562	1.217611418728
11	5373196	5374664	.	2	+	0.0011205269064079	1.05875311022645
5	50065	50513	.	1	+	0.00112605759672715	1.10318649092167
14	16195203	16195864	.	1	+	0.0011353076969686	1.21394385134893
13	33598048	33598407	.	1	+	0.00114591158276506	1.08978788442201
10	78254944	78255299	.	1	+	0.00114621660089426	1.22520764855688
17	65738995	65739375	.	1	+	0.00114713042511747	-1.2642114848966
12	30249374	30249718	.	1	+	0.00114747518120689	1.54115349507016
21	39091684	39092194	.	1	+	0.0011507702738282	-1.06830777804415
6	103642620	103643219	.	1	+	0.00117955925800138	1.00375009069098
X	126430066	126430420	.	1	+	0.00118363513939388	-1.13858908674936
18	22201927	22202291	.	1	+	0.00119988520710793	-1.16439093497892
3	99986590	99987036	.	1	+	0.00120743405966013	1.26854136455245
12	35818117	35818664	.	1	+	0.00120775819031552	1.30051734150315
2	86184191	86185157	.	1	+	0.0012170074118793	-1.1558336264433
11	46545338	46546165	.	1	+	0.00121770832474287	1.01863663287706
4	30622504	30622860	.	1	+	0.00121783564745403	1.15021967789063
21	58028981	58029478	.	1	+	0.00121993302641275	1.76011357697002
3	8965979	8966316	.	1	+	0.00122186281026504	1.17702000791821
21	6505831	6506262	.	1	+	0.00124056802781076	-1.07858046889761
2	122627079	122627468	.	1	+	0.00124876636027633	1.01173287529864
16	37889992	37890992	.	2	+	0.00125607076565091	-1.06212693991518
11	58053150	58053505	.	1	+	0.00125979699493545	1.46063122059706
3	73386720	73387341	.	1	+	0.00125979699493545	1.08747586731599
7	21040338	21041347	.	2	+	0.0012798266595535	1.0823076811911
2	52312680	52313089	.	1	+	0.00128506267292932	1.15939857280047
19	51358263	51358825	.	1	+	0.00128665441390148	1.17438043121051
22	58636175	58636509	.	1	+	0.00128665441390148	1.32169624073449
8	63933964	63934460	.	1	+	0.00128916047241094	-1.10403486176996
6	57227319	57227801	.	1	+	0.00133470185970405	1.08357000161765
23	9628908	9629680	.	1	+	0.00136785497443788	-1.01639649395953
15	14874456	14875300	.	1	+	0.00136955446786989	-1.18745006639608
4	40725068	40725682	.	1	+	0.00136978743453279	-1.12687792103916
6	84042948	84043335	.	1	+	0.00137251814056199	-1.32820260489713
1	137743583	137744038	.	1	+	0.00138975970318686	-1.18790443785871
13	70970943	70972042	.	2	+	0.00139478213605993	1.04585425083171
4	70260047	70260556	.	1	+	0.00142379769416049	1.23886882659689
27	8051734	8052171	.	1	+	0.00142530325329052	-1.16513318550085
6	27261484	27261878	.	1	+	0.0014447724886053	1.25710602788747
15	51484865	51485264	.	1	+	0.0014456890252309	-1.10113909291531
6	68667747	68668251	.	1	+	0.00146773134831753	1.21042509645538
7	70952679	70953154	.	1	+	0.00147307013367701	-1.31292323536124
24	33094148	33095299	.	1	+	0.00147740165922698	-1.09096771310873
2	85120000	85121366	.	2	+	0.00147907836323325	-1.05069595061726
9	81395707	81396050	.	1	+	0.00148385538086063	-1.08008171563826
17	74159146	74159733	.	1	+	0.00148477424605448	1.12969199066006
4	116378887	116379246	.	1	+	0.00148477424605448	1.11837812454031
8	105900228	105900665	.	1	+	0.00148809241444933	1.1646113346512
3	20016336	20017408	.	1	+	0.00152243940962583	1.01606852327186
7	42523238	42523802	.	1	+	0.00152517499447038	-1.14898375717142
12	78384038	78384513	.	1	+	0.00152581145743911	-1.18653403948949
14	13784725	13785095	.	1	+	0.00153712892321453	1.36257907253353
10	86939237	86940068	.	1	+	0.0015401449509672	1.40858802691526
6	26203842	26204496	.	1	+	0.00154509759157263	1.06954898365591
7	89058073	89058566	.	1	+	0.00154864304897441	1.19051774917888
11	3923444	3924070	.	1	+	0.00155897555690413	-1.1258746733253
25	36395049	36395398	.	1	+	0.00155980251111683	1.16738782906151
2	101490248	101490820	.	1	+	0.00156508732497976	-1.08714429879375
4	36723251	36723606	.	1	+	0.00161561731104178	1.2895055348112
12	21181177	21181791	.	1	+	0.00162594351827931	-1.09589642415673
19	55237077	55237478	.	1	+	0.00163339158184435	-1.13425700914123
27	25284993	25285480	.	1	+	0.00163673771181274	1.0565854992632
10	87509022	87509669	.	1	+	0.00163725607199843	-1.20632502639896
13	82148876	82149721	.	1	+	0.00164179311373148	-1.03324698664506
21	70143338	70143857	.	1	+	0.00164692101813671	-1.03660333553465
16	15200695	15201032	.	1	+	0.00165083293176811	-1.105236248735
10	10466982	10467600	.	1	+	0.00165780676822729	-1.32711450751175
14	36192701	36193334	.	1	+	0.00167971943320251	-1.18211732272282
3	31967728	31968287	.	1	+	0.00167971943320251	1.00986449583887
12	25198777	25199873	.	2	+	0.00168137861674598	1.03110133377148
10	66982633	66982963	.	1	+	0.00169731720365205	-1.19598650689304
11	48807298	48807741	.	1	+	0.00171510932734171	-1.09370546596687
6	62168241	62168701	.	1	+	0.00172015825998958	1.02846320857437
1	156331027	156331494	.	1	+	0.00172245746076674	-1.10767496576655
3	23325878	23327272	.	1	+	0.00176613607556409	1.20077900645313
8	11416656	11417487	.	1	+	0.00176673503163646	-1.06578467436679
1	50852377	50853147	.	1	+	0.00177161019609053	1.07808190248153
1	81234649	81235013	.	1	+	0.00178105232781967	1.39913861782337
21	64493265	64493715	.	1	+	0.00178973264407574	-1.16013165617479
4	41100629	41100987	.	1	+	0.00179457322238518	-1.25720057793672
18	44153084	44153417	.	1	+	0.00179471592008192	1.14131552992485
8	9911082	9911552	.	1	+	0.00180084610170351	-1.13987055191202
3	19389771	19390206	.	1	+	0.00180255152799633	1.10270239359403
2	135909359	135909820	.	1	+	0.00180963016696406	-1.04160902823812
6	4558148	4558651	.	1	+	0.0018188272831524	-1.05803967654227
14	11242331	11242948	.	1	+	0.00183184300682257	1.01399694327165
2	121303864	121304240	.	1	+	0.00183184300682257	1.2750574860302
5	50850039	50850409	.	1	+	0.00183184300682257	1.00856386620197
9	10674580	10675613	.	2	+	0.00183184300682257	1.55933730249241
X	117963081	117963528	.	1	+	0.00183880640566468	-1.18488898559789
11	20037526	20038017	.	1	+	0.00186536833388653	1.34456133544488
5	60283954	60284470	.	1	+	0.00187108577558285	1.04966577926317
19	24146087	24146610	.	1	+	0.00187339878777727	-1.13790637193646
1	22751851	22752196	.	1	+	0.00189702354638651	1.06730685764762
13	75278898	75279269	.	1	+	0.00190768896443332	1.11193344082156
22	59757410	59757874	.	1	+	0.00191985676615669	1.02048649171537
6	106342512	106342933	.	1	+	0.00192471876432149	1.25654932674016
26	33678003	33678403	.	1	+	0.00194728165031203	1.23257453665315
2	132505092	132505498	.	1	+	0.0019522359757339	1.08963404190633
15	51922672	51923027	.	1	+	0.00195650702044059	-1.05508998369868
X	91104924	91105265	.	1	+	0.00196285399857989	1.15997461371027
4	66398415	66399213	.	1	+	0.00199417332675125	-1.08252489410648
25	41115922	41116333	.	1	+	0.00199968102902239	1.19525989825224
27	30120869	30121295	.	1	+	0.00199968102902239	-1.05085593583116
5	66106204	66106949	.	1	+	0.00200201601185742	-1.00933018369505
8	103905090	103905660	.	1	+	0.00200594524340567	1.38811569055653
7	92741196	92741540	.	1	+	0.00203368856785117	1.11121743088202
23	9591979	9592319	.	1	+	0.00204523060405004	-1.25204022374697
8	103291602	103292060	.	1	+	0.00204523060405004	1.03413389298367
5	110114557	110115073	.	1	+	0.00206587374071733	1.02137185468404
GJ059911.1	2255	2710	.	1	+	0.00208917985509824	-1.06522845718273
5	97740553	97741292	.	1	+	0.00209093402367104	1.07378954342535
13	35066640	35067830	.	1	+	0.00209662090202982	1.00120095668502
17	54613350	54613818	.	1	+	0.0021134149873839	-1.21310557499519
10	58834883	58835920	.	2	+	0.00216335539315574	1.01136299217779
13	58120493	58121443	.	1	+	0.00216335539315574	1.02534167033941
18	5989121	5989701	.	1	+	0.00217763230128058	-1.07219057425529
6	89063417	89063806	.	1	+	0.00218065810628868	1.18579697732536
24	1084125	1084545	.	1	+	0.00218471006165246	1.02724407727653
3	70302959	70303443	.	1	+	0.00218471006165246	-1.05083145135893
14	7040697	7041136	.	1	+	0.00219331749501515	-1.04922118981944
9	58669354	58669729	.	1	+	0.00220071598444617	1.1357356641432
22	52937817	52938774	.	1	+	0.00221631690630065	1.16545498586879
23	51029135	51029648	.	1	+	0.00221631690630065	1.15482440157375
11	93167121	93167935	.	1	+	0.00222560613189747	1.22641417420165
16	81038984	81039323	.	1	+	0.00223627410145434	1.3728420343527
13	79040450	79040813	.	1	+	0.002250208804685	1.00131106123133
12	15599499	15600085	.	1	+	0.00225360907744116	1.06896899266057
22	54735507	54735959	.	1	+	0.00225921579022873	1.00234265380901
16	78648221	78648600	.	1	+	0.00226001254895771	-1.16712587353435
15	59424573	59425253	.	1	+	0.00226413029006278	-1.01762989635515
24	55690177	55690694	.	1	+	0.00228347876815489	-1.20338376810272
8	78687575	78687958	.	1	+	0.00229345299659691	1.15426612673905
2	30709293	30709917	.	1	+	0.00229882951817186	-1.02819838873505
14	49081065	49081452	.	1	+	0.00230012421485049	1.50997363589345
11	48188854	48189239	.	1	+	0.00232302015894301	1.25067416225775
9	76129971	76130437	.	1	+	0.00232974624140214	1.21971763543933
7	90672961	90673596	.	1	+	0.00233084575341664	1.0158287995163
19	21877845	21878288	.	1	+	0.00234607869642461	1.08547649398917
18	56222583	56223036	.	1	+	0.00235401960908544	1.10153629562008
22	16841997	16842439	.	1	+	0.00237049615387482	1.13655539248013
13	45227761	45228127	.	1	+	0.00238607594964811	-1.11375837812214
1	134516969	134517573	.	1	+	0.00238982493207456	-1.07531412321652
10	45781929	45782608	.	1	+	0.00240198749994496	-1.00795587288571
15	26389387	26389733	.	1	+	0.00241653925316489	-1.07675332785635
6	16947843	16948519	.	1	+	0.0024187342362595	-1.02746192308307
19	51514889	51515236	.	1	+	0.00242206347896278	1.21017308542767
11	48788584	48789261	.	1	+	0.00244056156953315	1.01283900492951
24	43077490	43077842	.	1	+	0.00247066212216076	1.24738463778074
14	84067742	84068180	.	1	+	0.00248996470591064	-1.00535057402931
9	98473951	98474289	.	1	+	0.00252625951902214	1.15408594765827
20	62066123	62066614	.	1	+	0.00252683377006851	1.0626301123174
16	60227500	60227974	.	1	+	0.00252776839056924	-1.08000845602683
2	101543362	101543733	.	2	+	0.00252897884518029	-1.08090793797933
19	8463152	8463619	.	1	+	0.00254355853080795	1.26124482290906
12	11117755	11118216	.	1	+	0.00254547983754836	1.10480807246486
1	116359591	116360306	.	1	+	0.00255275259365786	-1.0670105978866
18	51774517	51775483	.	2	+	0.00258261363957884	1.13784485492835
5	48445437	48445884	.	1	+	0.00260230290418584	1.26664296700267
10	36235063	36235592	.	1	+	0.00261065072826082	1.41318225966225
8	24959295	24959628	.	1	+	0.00262047376502594	1.13952322302379
7	47989810	47990380	.	1	+	0.00264334005428432	-1.0733524556343
5	19272199	19272617	.	1	+	0.00264954915556909	1.01377358657738
6	61856830	61857208	.	1	+	0.00266000650988946	-1.20232932073649
27	14256015	14256508	.	1	+	0.00266980497975184	1.37095477564109
2	92714806	92715155	.	1	+	0.00267688094958133	1.13595449693836
26	9022737	9023151	.	1	+	0.00269538723253419	-1.02947091286983
5	109892047	109892383	.	1	+	0.00269574184429548	1.08060540453942
1	1906857	1907358	.	1	+	0.00269767961318966	1.14310554767703
GJ059334.1	7634	8170	.	1	+	0.00270579231308344	1.14027192260944
14	60146963	60147564	.	1	+	0.00273856499479998	1.1108016195711
X	3301145	3301508	.	1	+	0.00275598649105905	1.21001473220774
1	17162486	17162821	.	1	+	0.00276891390254039	1.16169726834401
21	66610722	66611107	.	1	+	0.00278233981671984	1.51261394511827
19	61284437	61285338	.	1	+	0.00283048915222795	1.0272964244842
13	57703597	57704044	.	1	+	0.00284601823138885	-1.0421533286619
5	97518843	97519313	.	1	+	0.00285095391363025	1.15458831994316
X	14393008	14394269	.	1	+	0.00286486509726412	1.11117445483637
16	29803173	29803577	.	1	+	0.00287585109340511	1.24653633827385
15	52134791	52135247	.	1	+	0.00287654020891274	-1.0391561402995
18	8139029	8139465	.	1	+	0.00289547617269096	1.04465647573633
12	57221545	57221935	.	1	+	0.00290012442365839	1.15146561345471
19	55247163	55247802	.	1	+	0.00290012442365839	-1.01594691925946
5	106999343	106999690	.	1	+	0.00291760715215767	1.18851255512612
18	17079334	17079804	.	1	+	0.00292218348682282	1.40590991694971
11	66287270	66287654	.	1	+	0.00294090262597738	-1.03714313797584
12	29481934	29482430	.	1	+	0.00294332764070128	-1.04149190685362
11	89999547	89999888	.	1	+	0.00294335851398108	-1.0057522614397
13	54630825	54631351	.	1	+	0.00294532340493707	-1.02415500171029
1	140826862	140827258	.	1	+	0.00294951655915975	1.13779671994598
12	52403478	52404313	.	1	+	0.00295049822323909	1.17270054509153
15	30308677	30309423	.	1	+	0.00295569973099579	-1.02214444663833
X	39184743	39185120	.	1	+	0.00297662882666366	1.43490390252956
10	103035798	103037371	.	1	+	0.00297692020984587	-1.02158351870584
9	95615531	95616174	.	1	+	0.00297692020984587	-1.05804062961243
7	102292787	102294541	.	1	+	0.00297858663741414	1.02828852707487
25	42644549	42644967	.	1	+	0.00301564278628775	1.0658225423238
21	33432174	33432583	.	1	+	0.00302197068125775	1.02160099528953
18	26785269	26785751	.	1	+	0.0030364858431483	-1.04392545297328
5	100132545	100133029	.	2	+	0.0030364858431483	1.24407317114913
13	57499591	57499944	.	1	+	0.00305955442263809	1.18272705458103
2	51412919	51413431	.	1	+	0.00307532769904072	1.01526881429294
16	71060347	71060759	.	1	+	0.00309617790475369	-1.18369436071696
1	79603735	79604116	.	1	+	0.00312111703631811	1.08686399880169
5	106458416	106458822	.	1	+	0.00312276867402051	-1.0245958109023
9	81068379	81069126	.	1	+	0.00313546750167377	-1.27366528357364
18	51756020	51756355	.	1	+	0.00314860142161682	1.32420192644442
22	5884993	5885355	.	1	+	0.00315582908459134	1.51085336866233
12	75756133	75756683	.	1	+	0.00316227865297977	1.14708209117809
11	60243425	60243807	.	1	+	0.00317376579113076	1.06569805905202
4	67933818	67934375	.	1	+	0.00323779599833222	1.03913981821875
2	84392749	84393191	.	1	+	0.00324527006548434	1.11227046868057
X	107580728	107581136	.	1	+	0.00324527006548434	1.37569991386189
20	11560105	11560624	.	1	+	0.00324770350602571	1.31237246069094
13	35706201	35707129	.	1	+	0.00324831456661542	1.20494912792008
2	94744250	94744842	.	1	+	0.0032492936474175	1.07463653080128
6	21510036	21510676	.	1	+	0.00325897097000447	-1.24579271561562
3	58133797	58134397	.	1	+	0.00326180726777859	-1.16502089272437
20	64844505	64844885	.	1	+	0.00326261515798595	-1.10223422480629
3	68184062	68184549	.	1	+	0.00326447778507311	-1.10052361425459
4	104154944	104155541	.	1	+	0.00328312449509301	1.09346675716283
18	49469701	49470123	.	1	+	0.00328550196841352	-1.07587013772546
5	110513687	110514956	.	1	+	0.00328550196841352	1.06274089976108
22	30275480	30275976	.	1	+	0.00330929906543874	-1.0587248130912
5	88350167	88350558	.	1	+	0.0033253946900586	-1.04764137849017
16	74494285	74494654	.	1	+	0.00333579444369258	1.08338087514531
13	60907392	60907739	.	1	+	0.00334466300029795	1.09268741406884
11	47287109	47287503	.	1	+	0.0033557887995715	1.30434552924541
7	5551115	5551498	.	1	+	0.00338081015859479	-1.09180583497056
22	12586753	12587363	.	1	+	0.00338161993471273	1.12876341302167
1	65184215	65184865	.	1	+	0.00341352029362	-1.0813820650823
20	62115970	62116318	.	1	+	0.003422440969241	-1.21009885694264
24	31928224	31928863	.	1	+	0.00342987051242387	-1.0445579874528
5	36416766	36417112	.	1	+	0.00347289138047466	1.20883528163312
6	102543232	102543684	.	1	+	0.00347651479855903	1.04054471117278
7	77090486	77091102	.	1	+	0.00348444740226554	1.16725613032363
10	55145659	55146026	.	1	+	0.00351463309091481	1.24920049751084
19	56774123	56774481	.	1	+	0.00351463309091481	1.1997789817962
11	30908943	30909354	.	1	+	0.00354183537019425	-1.11853370740169
27	7106179	7106543	.	1	+	0.0035429846672382	-1.08505411535424
13	46730898	46731463	.	2	+	0.0035434206895736	1.18266925870867
23	32965354	32965736	.	1	+	0.00354346639898294	1.19382733294704
6	25019709	25020127	.	1	+	0.00354642161448918	-1.01375573442694
11	327888	329162	.	1	+	0.003554765235024	1.16209105311204
11	89524141	89525485	.	1	+	0.00357007528099212	-1.10795819958724
6	85642133	85642584	.	1	+	0.00360092669730013	1.07092380531196
8	90391500	90392062	.	1	+	0.00364144135300905	-1.00354816329205
7	59216851	59217684	.	1	+	0.00366724928320327	-1.00215739595702
5	108430921	108431287	.	1	+	0.00370347187813371	1.14272588540026
3	23775170	23775798	.	1	+	0.0037079806636362	1.00396503922168
3	108296222	108296556	.	1	+	0.00372140958009454	-1.0492663558073
8	87562385	87562794	.	1	+	0.00373566645077617	1.01036275113811
11	87657049	87657610	.	1	+	0.00378388802382013	-1.26321146691677
1	64959831	64960388	.	1	+	0.0038020107944008	1.14054928305424
25	22519690	22520093	.	1	+	0.00380561362070501	1.29789442456913
1	38357566	38358015	.	1	+	0.00380643399167176	1.12821407068007
3	58522509	58522844	.	1	+	0.00381020242549507	1.2975418927008
5	4952054	4952506	.	1	+	0.00382275485793959	1.27456776531866
26	43827177	43827549	.	1	+	0.00384514057595565	1.00727008248848
20	23433238	23433708	.	1	+	0.00384851048812534	1.04358096214738
10	7710202	7710770	.	1	+	0.00387358501868723	1.15625848903074
20	24353380	24353778	.	1	+	0.00388256296230598	1.1081551330582
12	666424	666806	.	1	+	0.0038866589634122	1.1696715850487
22	19183844	19184284	.	1	+	0.00389697810689642	-1.20162778953094
8	111551365	111551734	.	1	+	0.00390769474454121	-1.06442752224339
14	59944953	59945430	.	1	+	0.00392138710566825	-1.07012269727527
12	35790429	35792405	.	2	+	0.00392164579220394	1.01056094501661
8	83052542	83052913	.	1	+	0.00392164579220394	1.10257591673422
9	13167062	13167479	.	1	+	0.00392164579220394	1.10462079178879
5	85047728	85048109	.	1	+	0.00397247282986176	-1.17145876671137
4	54133220	54133650	.	1	+	0.00398826306168938	-1.05580755030385
22	54265256	54265684	.	1	+	0.00400248435570279	1.08694336513938
6	87827570	87827992	.	1	+	0.00402331067950618	1.12705567833167
4	5918061	5918429	.	1	+	0.00403480559605449	1.03225242426315
3	87633194	87633990	.	1	+	0.00404954231954976	1.02360360836909
13	24812539	24813163	.	1	+	0.00407015283300506	-1.00873700318135
5	74356756	74357095	.	1	+	0.00408902776634162	1.1356871931233
13	58611195	58611622	.	1	+	0.00411887370908405	1.11102356143581
9	4424052	4424477	.	1	+	0.00416337773188435	1.01039530282089
3	7035606	7036196	.	1	+	0.00416456931313959	1.4463322538867
3	111965119	111965711	.	1	+	0.00418401136276648	1.0489382503596
18	14425280	14426613	.	1	+	0.00418676647305712	-1.0692128128493
7	34072274	34072816	.	1	+	0.00418676647305712	1.02451993657663
5	92897916	92898321	.	1	+	0.00418899499109346	-1.17020329337491
14	70588853	70589221	.	1	+	0.00423773581310706	1.27236577321733
1	122408731	122409387	.	1	+	0.00424303416993366	-1.04368440067919
18	2247052	2247391	.	1	+	0.00424470789763056	1.20735076121513
16	80591391	80591773	.	1	+	0.0042515572501682	1.10634045830504
2	80577928	80578395	.	1	+	0.00426950131247385	-1.02669771361016
9	71428098	71428431	.	1	+	0.00427608843790745	1.05194403038602
5	52487886	52488479	.	1	+	0.0042824252710215	1.00572038298407
17	41167333	41167920	.	2	+	0.00432878139082379	1.03441955867583
3	31561269	31561765	.	1	+	0.0043448371717625	-1.06808506485677
14	34779913	34780245	.	1	+	0.00436431578496925	-1.13002903090375
29	7312464	7312969	.	1	+	0.00439729234763118	1.00955174856841
3	47981173	47981604	.	1	+	0.0044062626032981	-1.14384129086497
24	33499048	33499431	.	1	+	0.00442834213856892	-1.01984700121753
10	26638886	26639330	.	1	+	0.00444404617764734	1.48399962748013
10	25541251	25541789	.	1	+	0.00444423984570176	1.03558630637219
18	20805029	20805457	.	1	+	0.00444423984570176	-1.13947680789561
12	90562934	90563308	.	1	+	0.00446273062480336	-1.39246632094019
10	93297291	93297930	.	1	+	0.00450064472995532	-1.08373616596506
6	27861442	27861865	.	1	+	0.00454356926138151	1.13337032165409
5	14114177	14114648	.	1	+	0.00455033480529296	1.1499273989098
17	71802847	71803202	.	1	+	0.0045582311819197	1.14649294996657
1	57888561	57888958	.	1	+	0.00457764387009406	-1.24479236859957
17	74136399	74137166	.	1	+	0.00457764387009406	1.12562835824821
16	12667377	12667754	.	1	+	0.00459459395450201	1.06598326751306
11	64002761	64003145	.	1	+	0.0046015670863202	1.22234175828669
20	59096929	59097931	.	1	+	0.00461831958714577	1.00592357447006
17	60181267	60181606	.	1	+	0.00463455577296251	1.04293429883887
2	9312443	9312816	.	1	+	0.00464159286250674	1.15117018550248
18	8069258	8070464	.	1	+	0.00464256755400472	1.09247569379582
7	83949587	83950011	.	1	+	0.00468070639108174	1.24399698683247
1	10405337	10406059	.	1	+	0.00471068036957228	-1.01867037413847
14	84466149	84466973	.	2	+	0.00471439523172386	1.04989814159541
25	15569535	15570066	.	1	+	0.00473134495342788	1.00350086687806
2	12260285	12260789	.	1	+	0.00473434141779861	1.0888440625529
5	63110433	63110959	.	1	+	0.00473808925760331	1.04046620313674
22	51600029	51600370	.	1	+	0.00474744836689528	1.3582172116332
23	47868903	47869469	.	1	+	0.00474776016460203	1.03411497460949
23	24511572	24512391	.	1	+	0.00477700372319144	1.42116491392593
1	1149902	1150537	.	1	+	0.00478083517545397	1.01453497974958
9	73428312	73429430	.	2	+	0.00478766313580107	1.19744721140238
2	71885489	71885918	.	1	+	0.00480301018315271	1.11323568709883
10	102356704	102357157	.	1	+	0.00482931943056895	1.59518120219945
4	50410349	50410727	.	1	+	0.00484245352791895	1.32541255096791
5	83353339	83353672	.	1	+	0.00489021288044843	1.34404001488256
8	102586607	102587143	.	1	+	0.00491833313188972	1.27910576628048
13	78499519	78499848	.	1	+	0.00504534565845009	-1.08985764211006
8	70469077	70469433	.	1	+	0.00505205217412754	1.15886337928915
1	151436338	151436873	.	1	+	0.00508082824717839	-1.06206082906421
10	42706053	42706617	.	1	+	0.00509835444288673	-1.00860678775645
21	22467714	22468078	.	1	+	0.00511190244725776	-1.10728353293897
3	79604706	79605050	.	1	+	0.00512641239873889	-1.10348203200314
14	19671868	19672247	.	1	+	0.00516352132778865	-1.01892304264569
24	47919799	47920556	.	1	+	0.00519040022707237	1.05007277553901
10	77323161	77323637	.	1	+	0.00524356308469081	1.2051678359138
14	73115217	73115977	.	1	+	0.00525395060021748	-1.0531714167039
29	30041365	30041973	.	1	+	0.00525970869803151	1.07454505864196
1	41746154	41746628	.	1	+	0.00529015350901336	1.03388540560524
3	23460769	23461186	.	1	+	0.0052919612518469	1.33900060480821
13	17544437	17544955	.	1	+	0.00533267297763118	-1.15159010816352
17	43670093	43670491	.	1	+	0.00536958190440449	-1.05518082277834
16	61754725	61755117	.	1	+	0.00542419072391983	1.13173783070097
26	38623376	38624415	.	1	+	0.00542419072391983	-1.06820565626329
14	31423329	31423670	.	1	+	0.00543147468620824	-1.0383313511651
5	103730482	103731043	.	1	+	0.00543889994154029	1.20419262417688
11	15583650	15584028	.	1	+	0.00550310709603517	-1.08888007096538
12	22136600	22136969	.	1	+	0.00555650986737695	1.06006696186385
16	24300839	24301310	.	1	+	0.00557556025775495	1.00821121029961
28	28177540	28178347	.	1	+	0.00557556025775495	1.0318003866558
7	8558638	8559078	.	1	+	0.00560638973390197	1.04739503941359
22	51638928	51639360	.	1	+	0.00562158734384375	-1.58697976652781
11	7582103	7582444	.	1	+	0.00563208577294038	1.08142260576943
23	36383468	36383804	.	1	+	0.00564855261571989	1.05245486114833
26	44639916	44641295	.	2	+	0.00570932418533239	1.13662712051368
10	53141364	53141814	.	1	+	0.0057108087867847	-1.13148455349473
3	80746943	80747397	.	1	+	0.00572145802226252	1.20953332166248
23	24142311	24142706	.	1	+	0.00580834719024963	-1.15226743220216
16	34047712	34048164	.	1	+	0.00581662533485378	1.02039517242195
6	27776136	27776588	.	1	+	0.00583740925090208	1.03587468552543
2	98306775	98307264	.	1	+	0.00588128724004639	1.08783975789788
21	61573019	61573382	.	1	+	0.00588128724004639	1.08888032806242
21	43649962	43650480	.	1	+	0.00590525181525182	-1.06755715803913
14	26491863	26492221	.	1	+	0.00600104884751935	-1.15560572571221
11	46652032	46652618	.	1	+	0.00601818221284244	1.0570670817022
28	12111701	12112279	.	1	+	0.00604779033617057	-1.07628069308619
20	8588789	8589571	.	1	+	0.00605916071270588	1.08414461471187
19	4859528	4860037	.	1	+	0.00611617112213994	-1.13658889844688
23	50623313	50623653	.	1	+	0.00612344091545729	1.10703298548814
2	37398502	37398937	.	1	+	0.00612737871657296	1.24665798484054
25	18245184	18245607	.	1	+	0.00614771575239333	-1.04257108429109
12	10614171	10614565	.	1	+	0.00616227339270444	-1.07238817241726
28	6800425	6800811	.	1	+	0.00621195709926571	-1.08008104280503
27	3274668	3275095	.	1	+	0.00621532468725789	-1.01752501648471
29	2502264	2502598	.	1	+	0.00626235756835357	1.25325838571509
15	21505458	21505850	.	1	+	0.00628050362458912	-1.1526386846444
22	10657131	10657528	.	1	+	0.00629156285027703	1.07136492083657
17	72536012	72536515	.	1	+	0.00629663648286975	1.15495652161507
8	98260844	98261306	.	1	+	0.00632706972921018	-1.1369596208785
7	3689512	3689980	.	1	+	0.00633366203840962	1.06793372601894
21	58016642	58017354	.	1	+	0.00635352861725084	1.06966344385758
3	105968764	105969441	.	1	+	0.00636298661385643	1.09069230898042
29	51224103	51224562	.	1	+	0.00638236859475745	1.00712378309176
11	7090477	7091111	.	1	+	0.00640626376212103	-1.11279906097748
4	118132344	118132705	.	1	+	0.00644454123474533	1.15957661163283
1	115306284	115306881	.	1	+	0.00655260468533174	1.01067256247379
21	23384000	23384342	.	1	+	0.00659649252382275	1.13248832497673
20	47467427	47467767	.	1	+	0.00659741159089266	1.12472694497607
6	68489968	68490701	.	1	+	0.0066925835172815	1.07615037329455
1	77116366	77116795	.	1	+	0.00669711415207662	-1.08036102618238
6	18385023	18385882	.	2	+	0.00670248942104392	-1.17114944783197
3	18633764	18634160	.	1	+	0.00674516819673555	1.07785425749149
7	70898045	70898934	.	1	+	0.00676471107459497	-1.08040369546884
26	38542462	38542812	.	1	+	0.00678962293989361	1.30791131673105
14	29748059	29748479	.	1	+	0.00678995041151114	1.12682578646939
16	44253266	44253829	.	1	+	0.00685203360064469	1.00131779515591
12	9039597	9040115	.	1	+	0.006872606957462	1.01149180427411
14	27526768	27527142	.	1	+	0.00689975773993797	-1.16621948033378
X	130671782	130672267	.	1	+	0.00693183309115941	-1.07707388142371
13	28281076	28281426	.	1	+	0.00695912924292214	1.14363394641581
18	60947259	60947666	.	1	+	0.00696073447115168	1.07446849911347
16	12938464	12939665	.	2	+	0.0070362957748072	1.00326642053457
8	99563941	99564456	.	1	+	0.00707579436169507	-1.008398477672
13	30324106	30324547	.	1	+	0.00709864684071422	-1.1796209599674
28	27088539	27088957	.	1	+	0.00710802234300919	1.15157632589146
5	6009042	6009843	.	2	+	0.00712216532154561	1.50706845206927
18	61399844	61400188	.	1	+	0.00714450244817399	1.01667097490022
5	48428028	48428360	.	1	+	0.00714774014877795	1.21210249481627
28	21398578	21399004	.	1	+	0.00719989876341378	-1.00644475569175
2	59795503	59795907	.	1	+	0.00725868442530421	1.0157517691503
22	57599199	57599576	.	1	+	0.00731278560020773	1.08730385452391
26	17955194	17955633	.	1	+	0.00731278560020773	1.14754771292326
18	52848860	52849287	.	1	+	0.00731915300812994	1.06906894409654
3	2866531	2866866	.	1	+	0.00744860795755496	1.15408526648802
5	97799985	97800480	.	1	+	0.00744887948724412	1.23249168618147
7	101641173	101641610	.	1	+	0.00745089952385973	-1.03778018804833
1	79242915	79243401	.	1	+	0.00745784516966583	-1.03033436133867
21	68298191	68299139	.	1	+	0.00747059762965018	-1.14180963152011
9	50084930	50085346	.	1	+	0.00750346525331165	-1.0612110324187
11	94879836	94880253	.	1	+	0.00756330808482729	-1.0132219078375
1	21952115	21952478	.	1	+	0.0075827102434047	1.05481786403907
27	9101010	9101415	.	1	+	0.0075827102434047	1.00286147563306
13	80400255	80400606	.	1	+	0.0076729995543948	1.16504110804839
2	38467746	38468203	.	1	+	0.00768818380841536	1.19313792709537
10	66301059	66301468	.	1	+	0.00769772909484165	-1.00684311545796
13	47214831	47215697	.	1	+	0.00771126189570787	-1.03450304220667
21	2388689	2389091	.	1	+	0.00779776788491531	-1.10130920772921
22	53608663	53608995	.	1	+	0.00783534214481355	1.03551924347937
13	45314427	45314862	.	1	+	0.00784043141215797	1.01179455384122
15	54870321	54870674	.	1	+	0.00784043141215797	1.07758703391142
6	115736029	115736394	.	1	+	0.00784043141215797	1.20611744952056
2	92558614	92559103	.	1	+	0.00785471056587274	-1.13206034425587
2	87608464	87609004	.	1	+	0.00785674263933285	1.1686109505259
2	31969851	31970209	.	1	+	0.00793722720421244	-1.08290831202081
26	47065245	47065589	.	1	+	0.00795535035662001	-1.04191349642106
11	4856955	4857317	.	1	+	0.00797762783330663	1.09897148168757
24	1791131	1791514	.	1	+	0.00797843865420435	1.0904441037717
8	95329828	95330167	.	1	+	0.00798045752560224	1.09867050765743
1	98580786	98581124	.	1	+	0.00798104710499809	1.14619936037713
13	17520180	17520701	.	1	+	0.0080212695450726	-1.23368224135769
23	20303465	20303835	.	1	+	0.00803699378965876	1.02724764585725
1	79504372	79505065	.	1	+	0.00805629493076275	-1.01558060685992
13	44888810	44889162	.	1	+	0.00805669325811406	-1.08101355702615
8	75118525	75119387	.	2	+	0.00809156587339929	1.01870571065312
23	20675726	20676377	.	1	+	0.00809228170223673	1.03465400209169
15	61198874	61199455	.	1	+	0.00810237243593232	-1.05695637805524
23	28054639	28055926	.	1	+	0.00812816767039818	1.11337983154737
18	62151288	62152102	.	1	+	0.00815787208932329	1.01628145798299
15	79952267	79952692	.	1	+	0.00816329295095364	-1.21818392000357
27	26016857	26017370	.	1	+	0.00816329295095364	1.29495848570933
17	16906294	16907110	.	1	+	0.00820242644504741	1.09898360158443
22	15802708	15803786	.	1	+	0.00822205776888576	-1.09045296006379
6	88375369	88376177	.	1	+	0.00829379599202068	1.00297580941427
17	34959723	34960112	.	1	+	0.00830177559838582	1.27192999580553
1	109086739	109087091	.	1	+	0.00830502806513817	-1.03237790697693
15	59407918	59408367	.	1	+	0.00831243011823195	-1.09893057134484
14	40776348	40776680	.	1	+	0.00842657097947282	1.18425236193302
2	36441933	36442285	.	1	+	0.00845967712749798	1.12299109619086
4	87902108	87902447	.	1	+	0.00850151189395842	-1.07168017321357
17	52297421	52297988	.	1	+	0.00850767252359935	-1.13823570083072
9	94872192	94872745	.	1	+	0.0085159024834418	1.00986602906916
2	121746462	121746898	.	1	+	0.00859170982790587	-1.07685180373323
9	31957855	31958310	.	1	+	0.00887603450548349	1.09455090216641
16	72904382	72905195	.	1	+	0.00887926045701269	1.14011790829955
12	727473	727864	.	1	+	0.00889152141619274	-1.10634937873286
2	120166018	120166407	.	1	+	0.00890752875906494	1.34299705698205
3	72070216	72070687	.	1	+	0.00892581790688154	1.00874644421548
26	5803619	5804065	.	1	+	0.00892770690435346	1.0113393077946
4	37336582	37336948	.	1	+	0.00896207937970691	1.02406183798992
4	114843831	114844169	.	1	+	0.00897302733459272	1.11988874746172
10	35305368	35305749	.	1	+	0.00901398049255719	1.15634578543329
2	30590331	30591581	.	1	+	0.00903933179346182	1.05706248766332
14	46408734	46409070	.	1	+	0.00906332912981665	-1.17426152515416
27	39521205	39521634	.	1	+	0.00910861087179725	-1.00157293561684
20	46864966	46865337	.	1	+	0.0091123951289715	1.40655289275437
19	61486783	61487273	.	1	+	0.00912408507925827	1.18837973977791
26	2613868	2614252	.	1	+	0.00912408507925827	1.1196011481237
10	87025691	87026311	.	1	+	0.00913599433868221	1.36047634036453
25	38708444	38709013	.	2	+	0.00917614401850284	-1.07383886793273
4	104178916	104179300	.	1	+	0.00917614401850284	1.00182478041462
1	79498635	79499252	.	1	+	0.0091874883217657	1.16820016162954
3	65752024	65752394	.	1	+	0.00925152263034451	1.16745815997588
4	80281043	80281375	.	1	+	0.00933810823771245	1.03725070192435
29	18047909	18048320	.	1	+	0.00941473079426056	1.13200069175695
17	4198427	4199095	.	1	+	0.00946754645999407	1.09370228210747
5	106546507	106546851	.	1	+	0.00947266584193454	-1.10104759392925
20	56700944	56701398	.	1	+	0.00948039089144831	-1.03935014566433
6	12444903	12445236	.	1	+	0.00955491298504755	1.10884700512017
23	44776560	44778315	.	1	+	0.00957016662126088	1.16988748173726
4	78210482	78211115	.	1	+	0.00957558440385952	1.01529802649968
9	89337186	89337543	.	1	+	0.00957912491306242	-1.02293328845916
15	6004097	6004637	.	1	+	0.00960675679940894	1.23588079663742
11	21059387	21060012	.	1	+	0.0096254005149378	-1.14685171947359
2	7721191	7721596	.	1	+	0.00976471366853027	1.35542776375715
5	104576708	104577340	.	1	+	0.0098119994630071	-1.01993667912423
13	53743537	53744932	.	2	+	0.00982409216850039	1.31804529980663
6	18842093	18842553	.	1	+	0.00982495681247545	1.29865763667345
26	25320674	25321037	.	1	+	0.00989772267014861	1.13800255623717
5	5851943	5852549	.	1	+	0.0099775929824233	-1.04408826352842
3	55197241	55197583	.	1	+	0.0100452149783441	1.31992639717256
15	39192114	39192494	.	1	+	0.0100773025761953	-1.10250049938328
17	17846114	17846567	.	1	+	0.0100996999741827	1.02025678212423
1	122920965	122921454	.	1	+	0.0101182781851735	1.2485582572438
10	81180766	81181380	.	1	+	0.0101742756013726	1.14510260600454
4	100052681	100053031	.	1	+	0.0101746895043278	1.04786418312598
1	132764884	132765316	.	1	+	0.0102155774773916	-1.02862089249752
5	25202792	25203231	.	1	+	0.0103047193153034	1.17731616732069
13	20210205	20210690	.	1	+	0.0105082805853501	-1.10589298217412
18	7448306	7448692	.	1	+	0.010585269777592	1.11210838310929
1	2002102	2002463	.	1	+	0.010623412737021	1.14869332238996
9	37273185	37273649	.	1	+	0.010624882283025	1.27650715390637
28	35393262	35393634	.	1	+	0.0108171697864959	-1.23840045078627
9	63218479	63218885	.	1	+	0.0108621498925384	1.02363246716922
8	102485345	102485740	.	1	+	0.0108784411802209	1.0086494130442
29	9550429	9550936	.	1	+	0.0108868668628305	1.18718800434391
2	65852923	65853258	.	1	+	0.0109741678641649	-1.35831229642558
21	27430416	27431128	.	1	+	0.0109997472481198	1.01324857421403
1	78710653	78711084	.	1	+	0.0110112813753206	1.12586887018899
11	88436830	88437168	.	1	+	0.0110497572979648	1.02956033760621
11	6141968	6142309	.	1	+	0.0110909365431467	1.25384025052717
9	47154024	47154433	.	1	+	0.0111692642574262	1.06901970103493
29	2511251	2511627	.	1	+	0.0112530298117805	-1.22549317172232
29	47730192	47730565	.	1	+	0.0112581838707904	1.1493173741279
20	67334801	67335138	.	1	+	0.0113152437137074	-1.10168796744934
1	115181693	115182106	.	1	+	0.0113795330825529	1.04026236783622
17	47327037	47327530	.	1	+	0.0114094027922864	1.35520137353806
20	46190404	46190895	.	1	+	0.0115009372053648	1.10765959565954
3	115000242	115000657	.	1	+	0.0115753448198058	-1.01090121969668
10	103123476	103123902	.	1	+	0.0116165011226063	1.11399738656562
11	72911107	72911443	.	1	+	0.0116408973705618	1.26739342731763
2	133752473	133752917	.	1	+	0.0116538336844755	1.50732578492834
22	34016813	34017162	.	1	+	0.0116885590511831	1.23229394470105
8	74857686	74858050	.	1	+	0.0117145960463433	-1.06959742569444
17	3970540	3971188	.	1	+	0.0117558333020383	1.03962192106217
12	57181489	57182036	.	1	+	0.0118495003272746	1.00359326969015
11	80211109	80211599	.	1	+	0.0118609830011397	-1.09661779775249
9	60852611	60853150	.	1	+	0.0119988135112438	-1.03300647183024
15	23782401	23782843	.	1	+	0.0120093305188424	-1.19277217952277
7	69636295	69636666	.	1	+	0.0120263582271893	-1.06957887032184
21	69535084	69535735	.	1	+	0.0120286072200628	1.01040727432262
17	45488004	45488775	.	1	+	0.0120611425824923	1.12119177511347
20	25538698	25539032	.	1	+	0.0122029541976555	1.00836099592333
10	83004573	83005459	.	1	+	0.0122338443073333	1.00183406883634
9	39316264	39316656	.	1	+	0.0122455840349303	-1.02411624254351
11	6379138	6380154	.	1	+	0.0124005832623433	1.0941431299936
4	29882663	29883083	.	1	+	0.0124646215213835	-1.05985483099486
14	26399608	26400034	.	1	+	0.0124757551997361	1.02218050360695
4	92395558	92395968	.	1	+	0.0125134481948396	-1.04912324210017
2	133782390	133782860	.	1	+	0.0125407937194477	1.07239930598615
10	6479149	6479633	.	1	+	0.0126191938418545	-1.19290975618678
6	59804322	59804765	.	1	+	0.0126585954690443	1.17128524630776
3	83379623	83380325	.	1	+	0.0126804965226807	1.05429601174429
3	117309851	117310258	.	1	+	0.0126968572627393	1.05000987008417
5	98636126	98636498	.	1	+	0.0127915805125813	-1.05828189900799
2	64770841	64771177	.	1	+	0.0128034229532935	-1.01148889990884
6	58811485	58811857	.	1	+	0.0128034229532935	1.16287444362284
21	24257019	24257353	.	1	+	0.0128857302576823	-1.13722817498676
20	63836486	63837009	.	1	+	0.0131427817665152	1.00057411870457
26	27969018	27969439	.	1	+	0.0131811107585554	-1.07066579977671
9	13251454	13251977	.	1	+	0.0132815534919033	1.039888766177
12	75165433	75166090	.	1	+	0.0133260879091906	1.1862637243286
3	52701026	52701374	.	1	+	0.0133342776546422	1.12461254483069
2	108849832	108850284	.	1	+	0.013435593951724	-1.02350315338012
26	31257884	31259323	.	1	+	0.0136733791295102	1.06366438432712
22	58570185	58570799	.	1	+	0.0137019063134613	1.11747769867709
29	41458474	41459002	.	1	+	0.0137822687930772	1.01962181434955
12	40463472	40463864	.	1	+	0.013845120042016	1.07004399538906
29	17274620	17275043	.	1	+	0.0140376668872176	-1.00539511662531
18	44660474	44660866	.	1	+	0.0140466867621973	1.04212343596641
1	78181074	78181424	.	1	+	0.0141054366862982	-1.08491837631658
24	12425860	12426233	.	1	+	0.0141423874416514	-1.05052262374709
1	127766712	127767063	.	1	+	0.0141564535111143	1.04371806482815
26	17856891	17857360	.	1	+	0.0142260648276035	1.14251840467166
GJ059322.1	7317	7662	.	1	+	0.0142578976358345	-1.00203034205383
13	18514777	18515307	.	1	+	0.0142728812836324	-1.05508263496057
6	8425274	8425619	.	1	+	0.0145811583952592	1.03483950931898
3	93383881	93384502	.	1	+	0.0145991036340807	-1.1101974645562
12	11715542	11715903	.	1	+	0.0147331462956904	1.15157143304402
5	39406238	39406639	.	1	+	0.0147331462956904	1.0028691182042
8	97002013	97002399	.	1	+	0.014756046815383	1.105119043004
6	37391473	37392040	.	1	+	0.0147597072339201	1.0304296354838
10	33381421	33381813	.	1	+	0.0148037321061872	-1.30983597011735
4	104558787	104559448	.	1	+	0.0149082813296932	1.04616778728089
21	16610281	16610777	.	1	+	0.0149347995674192	1.28042777296447
14	57323031	57323546	.	1	+	0.0150957169572868	-1.08944823972357
18	52900823	52901954	.	1	+	0.015124405790102	1.02534304244268
26	51563606	51563947	.	1	+	0.0151827147757844	1.02210016728316
4	49946718	49947063	.	1	+	0.0153897435715025	-1.36533127166665
16	34158655	34158995	.	1	+	0.0154146753372585	-1.15266098285576
23	44514875	44516324	.	2	+	0.0154378134709071	1.06114293793661
10	81806856	81807250	.	1	+	0.0155484004065768	1.06411838911772
29	40810500	40811265	.	1	+	0.0156605897056105	1.07847802139956
12	47848950	47849914	.	1	+	0.0156810809803522	1.08114015666816
2	2883529	2883982	.	1	+	0.0157284135177143	-1.01124233056099
8	87883892	87884813	.	1	+	0.0157318679268864	1.01206105527039
13	66609947	66610491	.	1	+	0.0157383443768655	1.37652895515383
16	39873983	39874376	.	1	+	0.0157383443768655	1.05705203800464
17	42326968	42327302	.	1	+	0.0157431988434172	-1.08917091954004
6	89561978	89562317	.	1	+	0.0158391878466996	-1.01870808244219
12	52474661	52475316	.	1	+	0.0158981517915772	1.1839995291789
2	128682097	128682439	.	1	+	0.0159627417588446	1.02130524379195
26	45094486	45095605	.	2	+	0.0159887469597622	1.06912506337656
15	29122028	29122478	.	1	+	0.0160058902492124	1.09606362729464
5	26664291	26664887	.	1	+	0.0162169713056885	1.01893659766739
18	20632404	20632943	.	1	+	0.0163105647201985	1.04160279306795
26	12820565	12820933	.	1	+	0.0163602676260204	-1.02884777147142
27	24207153	24207561	.	1	+	0.0165411580676962	1.08821854434566
8	102570190	102570687	.	1	+	0.0167001080615211	1.25727599844512
24	22922390	22922756	.	1	+	0.016840763287875	-1.01743562848488
1	87218196	87218557	.	1	+	0.0168783123667378	1.01586266520606
11	446491	446868	.	1	+	0.0168783123667378	1.03494060352896
10	45796144	45797206	.	1	+	0.0169725400833271	1.13869078056748
18	54463870	54464210	.	1	+	0.0169725400833271	1.21687682485744
26	47832164	47832924	.	1	+	0.0170247177757727	1.17415159112806
13	1767621	1767996	.	1	+	0.0170462482405065	-1.14188159131465
7	17724389	17724882	.	1	+	0.0170791603876595	1.14796492385485
14	9432137	9432532	.	1	+	0.0171060610411193	-1.19103596567948
10	21133409	21133743	.	1	+	0.0171095049641711	1.08510440761783
3	78377909	78378256	.	1	+	0.0173138132958605	1.06802469813805
1	1562343	1562954	.	1	+	0.0174576243141748	1.54615321152213
2	113990387	113990842	.	1	+	0.0174576243141748	1.11171946317458
15	33819814	33820428	.	1	+	0.0174926359357982	1.17541785690632
5	83141176	83142248	.	2	+	0.0174958646551365	1.21579483174385
1	77145002	77145374	.	1	+	0.017522574384538	1.13831897200256
24	62020837	62021662	.	2	+	0.01762245163253	1.19142749408081
13	6250008	6250380	.	1	+	0.0177104142095617	-1.02698065938466
6	62816109	62816477	.	1	+	0.0177777084747899	1.02825738390117
21	49734403	49734746	.	1	+	0.0177789980253083	1.17337184173004
1	133111691	133112106	.	1	+	0.0179447188264439	-1.00544264891501
18	62895381	62895745	.	1	+	0.0179674450109826	1.07680313269269
2	92665644	92666198	.	1	+	0.0181978103337493	-1.04985964008945
17	19999980	20000334	.	1	+	0.0182239852802754	1.21615034568276
26	24254456	24254857	.	1	+	0.0182525719793237	1.00507163653652
14	83493926	83494269	.	1	+	0.0183013018395561	-1.02433854628395
11	3014038	3014427	.	1	+	0.0183190981377033	-1.03831313636849
24	35386844	35387349	.	1	+	0.01832999193032	1.10354766421407
1	149376672	149377056	.	1	+	0.0185438668684747	-1.00422178260148
16	56073774	56074152	.	1	+	0.0185573769306897	-1.00312572106475
4	25589596	25589983	.	1	+	0.0186953772962899	-1.09682241183255
11	71706416	71706904	.	1	+	0.0188802678657787	1.27384444215848
12	3473618	3474008	.	1	+	0.0188802678657787	1.00368597150687
18	6278668	6279209	.	1	+	0.0189430175853964	1.11090073244752
1	134466538	134467000	.	1	+	0.0190015116683399	-1.01871648782668
27	37288910	37289501	.	1	+	0.019055597436175	1.11940142617467
14	64805315	64805903	.	1	+	0.0190776646644923	1.02855377585585
12	55204049	55204743	.	2	+	0.0191951101443096	1.03535887036314
22	25008297	25008707	.	1	+	0.0196191275368005	-1.11968269098681
17	7964015	7964350	.	1	+	0.0196967022110989	-1.13778025085612
24	14361254	14361708	.	1	+	0.0196992236501201	1.05991973659539
11	82109838	82110173	.	1	+	0.0199176798461574	1.1197786625514
19	57783178	57783541	.	1	+	0.0199382390960945	1.02128692738032
20	16548167	16548546	.	1	+	0.0199499572588291	1.15076155455045
2	86769802	86770179	.	1	+	0.0199967097154483	1.00049618881424
7	109625909	109626316	.	1	+	0.0200500174730026	-1.24870767455149
23	40443089	40443430	.	1	+	0.0202869601576832	-1.01482359732854
2	30578385	30578792	.	1	+	0.0203534227456384	1.01764596282438
5	48062987	48063326	.	1	+	0.0203534227456384	-1.06367186236892
2	113925865	113926388	.	1	+	0.0205519101768221	1.35921642247695
13	66675001	66675953	.	1	+	0.0205648535552164	1.01964044977442
10	85295450	85296353	.	2	+	0.0206494777428093	1.01686651497791
7	93866419	93866788	.	1	+	0.0208904907630246	1.06769023836277
1	81651388	81651747	.	1	+	0.0209201942822946	1.03485057682195
2	127837963	127838359	.	1	+	0.0212076554219475	1.00299276415242
5	89164036	89164440	.	1	+	0.0212756917612874	1.06989323184042
29	3129674	3130045	.	1	+	0.0212941519329724	-1.09946974033631
13	1966607	1967144	.	1	+	0.0213031259488724	1.05864069932444
3	25729116	25729552	.	1	+	0.0213088428940088	1.04515509363666
14	34362796	34363187	.	1	+	0.0213350627799133	1.00566192866555
27	26362038	26362369	.	1	+	0.0213748303392534	-1.01192606419663
2	58025127	58025589	.	1	+	0.021808392055757	-1.00995940953647
1	36115946	36116410	.	1	+	0.0219508550688639	-1.12172895122683
2	96227460	96227856	.	1	+	0.0219508550688639	1.05794302278895
5	74369314	74369745	.	1	+	0.0219508550688639	1.03040137093978
7	30096976	30097403	.	1	+	0.0220359741779291	1.03045802608091
11	32206379	32206739	.	1	+	0.0220774869329469	-1.11954666904589
13	957505	957907	.	1	+	0.0221577409517381	-1.09852535969452
14	19538832	19539313	.	1	+	0.0221577409517381	1.0868758736243
11	14656991	14657592	.	1	+	0.0225807904655784	1.01827130164167
11	3875313	3875666	.	1	+	0.0226172049564102	-1.06445093514497
23	17689214	17689558	.	1	+	0.0227764058279361	1.0983651352657
7	25871314	25871692	.	1	+	0.0228009290968613	-1.02871150071854
1	3177888	3178281	.	1	+	0.0228501492776832	1.15669696127863
22	59762770	59763428	.	1	+	0.0228897648533752	1.02877369204479
6	2807838	2808176	.	1	+	0.0229626938490129	1.04778674519112
5	37750319	37750670	.	1	+	0.0229703826841027	-1.01111322313585
4	51152870	51153836	.	1	+	0.0231570190044554	1.00587514133729
5	84441793	84442239	.	1	+	0.0231605371610208	1.22338090623061
11	18744667	18745003	.	1	+	0.0231719224735448	1.06758761460433
16	67872816	67873377	.	1	+	0.0233123525567733	-1.01236626997564
11	46717540	46717872	.	1	+	0.0233150643154294	1.1069571267738
13	1317685	1318149	.	1	+	0.023425412938721	1.03092607642746
21	22796830	22797852	.	1	+	0.0236033030313619	1.16830162830723
5	95966104	95966477	.	1	+	0.0237274876202836	1.06106933799602
11	3308534	3308951	.	1	+	0.0238305196019404	1.06499072075081
10	58201911	58202593	.	1	+	0.0239779858966047	1.01176315341689
19	60003856	60004238	.	1	+	0.0240011861543217	-1.12291428779278
8	50256509	50257018	.	1	+	0.0242179117222259	1.04124055249922
1	9689942	9690339	.	1	+	0.0243828963242518	1.06749546997559
3	32608067	32608542	.	1	+	0.0245251281609859	1.14705207527423
13	70068474	70069759	.	2	+	0.0245423610794305	1.42256191473167
1	134394802	134395157	.	1	+	0.0245796464871343	1.00019849116789
7	6037413	6037829	.	1	+	0.024674468035283	1.09225582786713
18	39511981	39512370	.	1	+	0.0249697643582842	1.06065542366266
2	30760230	30761158	.	1	+	0.025055398013914	-1.04795082721396
3	104502718	104503060	.	1	+	0.0256296958256967	1.04041528270834
18	6673628	6674005	.	1	+	0.0256743650166664	1.01834697418121
X	20395285	20395653	.	1	+	0.0256743650166664	1.07478229903847
1	96309951	96310335	.	1	+	0.0258277726139879	1.23000624832648
6	8032027	8032390	.	1	+	0.0260991411482054	1.03682675027704
2	122678574	122679227	.	1	+	0.0261302185147505	1.00817678588718
1	114961706	114962531	.	1	+	0.0265209007779369	1.06704376710177
5	56620723	56621061	.	1	+	0.0267566792704909	1.07395432711922
21	13854150	13854513	.	1	+	0.0268231089714002	-1.07478267873835
11	995985	996766	.	2	+	0.0269458446648263	1.28342147385143
12	80422719	80423104	.	1	+	0.0270963489061086	1.12619266961265
15	67695736	67696483	.	2	+	0.0271159548888421	1.07548231833937
5	58161678	58162016	.	1	+	0.0272056463031336	-1.03411504903236
19	16256187	16257042	.	1	+	0.0272425204337243	1.26432260886662
3	34308340	34308774	.	1	+	0.0274921247203486	1.35948182218789
16	81050642	81051013	.	1	+	0.0274946841336403	1.23984233368189
28	16939937	16940967	.	1	+	0.0276219247054258	-1.02014243253449
4	115511727	115512128	.	1	+	0.0276555599044473	1.08221051959594
10	90319502	90319993	.	1	+	0.0280485405426416	-1.07448204466049
5	49455644	49456250	.	1	+	0.0281623442828527	1.22741326450632
14	19143760	19144099	.	1	+	0.0282944813849312	-1.05850721654815
2	107118573	107119299	.	1	+	0.028387342850748	1.08163961991053
17	17650233	17650978	.	1	+	0.0286158729863003	1.029129444719
6	38203795	38204146	.	1	+	0.0287700020622567	1.29388341676297
6	5298545	5298885	.	1	+	0.0290010781039156	1.03046582753132
5	19691194	19691808	.	1	+	0.0290134567300713	1.06967747262318
28	29970460	29970895	.	1	+	0.0290413975987365	1.14040374199888
23	14580765	14581463	.	1	+	0.0298325126410033	1.08223042586994
28	44431856	44432421	.	1	+	0.0298837270166249	1.37561110463348
9	41613127	41613462	.	1	+	0.0298837270166249	1.00483318571896
9	35820909	35821252	.	1	+	0.0299506646062345	1.15730324196244
24	34611920	34612337	.	1	+	0.0299511344415016	1.02023148797957
10	65977773	65978141	.	1	+	0.0300188843970924	1.04444772709676
6	58727001	58727586	.	1	+	0.0300852274256353	1.00620342226026
17	496685	497041	.	1	+	0.0301231934309387	1.03002071686796
10	92746062	92746506	.	1	+	0.0301559105956155	-1.055474605081
9	49087007	49087447	.	1	+	0.0302009930619954	1.13867896312103
28	30814391	30814945	.	1	+	0.0302895961460601	1.01212661062183
29	46908476	46909246	.	1	+	0.030387269533001	1.28554835472217
10	101224844	101225307	.	1	+	0.0304698118405035	-1.03661558161278
12	26245570	26246145	.	1	+	0.0307059945042935	1.00258949845008
27	38491603	38491949	.	1	+	0.0308675602333021	-1.03307173170036
15	33985949	33986334	.	1	+	0.03099143346715	1.02246612376298
25	36260356	36261168	.	1	+	0.03099143346715	1.01003668311025
7	17383980	17384689	.	1	+	0.0316611443213425	1.05638064271756
10	21803438	21804132	.	1	+	0.031706976930126	1.10727212642125
13	55474467	55474999	.	1	+	0.0320526128003323	1.07477670575666
6	90815660	90816591	.	1	+	0.0320769652612951	1.05199569613282
5	32601469	32602215	.	1	+	0.0322342763953458	1.15382968868837
19	43433528	43433912	.	1	+	0.0322858288452665	1.04343932776679
7	78212170	78212554	.	1	+	0.032768072119809	-1.00575872692911
25	34695104	34695623	.	1	+	0.0327786055667053	1.07170628635803
26	45056120	45056597	.	1	+	0.0328909168330693	1.13812873256683
14	63899546	63900363	.	1	+	0.0328975359464708	1.09962471542961
20	8602418	8602889	.	1	+	0.0334759277429063	1.2000122173552
28	14386184	14386540	.	1	+	0.0341432347071583	1.19324410565907
26	32011438	32011778	.	1	+	0.0342252482350796	1.03001180867791
9	6380082	6381120	.	1	+	0.0342381236527019	1.01140573738405
6	93819712	93820149	.	1	+	0.0345234380920422	1.03012114784754
8	59527729	59528079	.	1	+	0.0346496671623052	1.05536941908617
10	53521438	53521770	.	1	+	0.0347706186716914	1.01968223174217
4	39011547	39012465	.	1	+	0.0348412608071924	1.04532755553053
16	66286326	66286659	.	1	+	0.0348556869305377	1.1247414727644
6	21247179	21247723	.	1	+	0.0349462956622169	-1.02636669809921
6	99773874	99774327	.	1	+	0.0351217997869678	1.01836044611692
8	74974507	74974879	.	1	+	0.0351824478905931	1.02159232602305
1	28963229	28964016	.	1	+	0.0352538873261233	1.07011446784038
28	25564321	25564683	.	1	+	0.035578815638099	-1.00969582541562
22	56645801	56646178	.	1	+	0.0364886626619743	1.03872255293943
11	70263505	70263846	.	1	+	0.0367215320857477	1.03845433724162
24	62007116	62007666	.	1	+	0.037420845294659	1.29850468532581
5	101693155	101693707	.	1	+	0.0374217579941452	1.14842644879329
19	58046205	58046761	.	1	+	0.0378167454645177	1.06177668671683
28	15271615	15271999	.	1	+	0.0380558285623466	1.03687729733931
17	19773273	19773613	.	1	+	0.0382538937168732	1.00373931887314
23	39753416	39753809	.	1	+	0.0386733537470253	1.23371147173983
15	66934702	66935138	.	1	+	0.0390843990279759	1.09424101264153
16	75541994	75542801	.	1	+	0.0395739461170064	1.09546174630399
23	25039245	25039616	.	1	+	0.0399507311536419	1.14182194957604
7	53440623	53441191	.	1	+	0.0400928656496873	1.39555152365978
19	10705531	10706258	.	1	+	0.0401181048420889	1.07550593140494
25	7781775	7782467	.	1	+	0.0403822239859551	1.03551221061682
7	111531792	111532212	.	1	+	0.040810105139056	1.06637944061971
14	26362205	26362600	.	1	+	0.0416403303327435	1.40973212107952
11	37097207	37097665	.	1	+	0.0417223843103939	1.00262409649166
3	9244326	9244692	.	1	+	0.0419700551730886	-1.0033481277064
16	25959702	25961102	.	2	+	0.0423051669816669	1.05753247415168
9	73480820	73481208	.	1	+	0.0423546668783943	1.27099680759967
7	10967516	10967884	.	1	+	0.042849861384272	1.05426360665726
X	36351536	36352107	.	1	+	0.0431094853438391	1.01334002554097
17	38848939	38849274	.	1	+	0.0435138474430218	1.07064240611595
4	880887	881380	.	1	+	0.044220015087604	-1.0896269659778
23	41689883	41690288	.	1	+	0.044564245209203	1.28624383567319
8	98847032	98848808	.	2	+	0.0451702498058881	1.00961263199338
8	56206740	56207109	.	1	+	0.0454006074795747	1.00427447135238
21	30190121	30190461	.	1	+	0.0456080431578162	-1.0813202512538
25	34459501	34459935	.	1	+	0.0466161606365242	1.00021377043339
1	53111033	53111416	.	1	+	0.0468772255826459	1.0322067810662
23	27507573	27508061	.	1	+	0.047888817508124	1.07254250076453
5	89252334	89252724	.	1	+	0.049208072472139	-1.07709057574937
6	24877247	24877584	.	1	+	0.0497676571277128	1.00507679790058
