# Supplementary material for: Multi-species annotation of transcriptome and chromatin structure in domesticated animals
Source: BMC Biol. 2019 Dec 30;17:108. doi: 10.1186/s12915-019-0726-5 (PMC6936065; doi:10.1186/s12915-019-0726-5)
Supplement: Supplementary file 10 — Additional file 10 DA ATAC-seq peaks (all combinations). The archive has the same structure as de.refgn.tar.gz with names starting with mergedpeaks.peaknb.allexp.readnb instead of refgenes.counts.min2tpm0.1. [file 12915_2019_726_MOESM10_ESM.gz › da.atacpeaks/sus_scrofa/diffcounts.nominsum/mergedpeaks.peaknb.allexp.readnb.normcounts.diff.cd4.liver.bed]

10	24958929	24962270	.	4	+	0	4.26479309866256
10	39875246	39875958	.	3	+	0	4.77838500717949
5	90244177	90248969	.	3	+	0	4.32822167129477
6	58549870	58554031	.	3	+	0	4.34086875747787
AEMK02000213.1	348063	351023	.	3	+	0	5.66226617174371
AEMK02000218.1	30813	33181	.	5	+	0	4.51596410045634
AEMK02000561.1	19129	22729	.	3	+	0	4.53273022687564
AEMK02000693.1	2855	4276	.	3	+	0	4.5038887636511
AEMK02000693.1	6200	7598	.	3	+	0	4.59580183812006
AEMK02000693.1	8381	9237	.	3	+	0	4.28071487831289
5	90227353	90231701	.	3	+	1.38244169927872e-315	4.20345610881734
5	90231933	90235987	.	6	+	1.34729795599226e-307	4.17596103488625
AEMK02000646.1	8396	10185	.	3	+	2.38639591216331e-304	4.16544682138157
AEMK02000561.1	16824	18746	.	3	+	7.89510674165502e-299	4.08674236862505
10	19284824	19289214	.	3	+	3.09387174423227e-297	4.08718086401625
AEMK02000135.1	130	1351	.	3	+	1.05160039634353e-291	4.03455464042692
AEMK02000639.1	204509	205787	.	3	+	3.80019055868444e-286	3.84239588410144
15	20049	24110	.	7	+	1.38505521781256e-279	4.13390880674326
AEMK02000384.1	147	3458	.	3	+	4.76965820117923e-277	3.93382113087561
AEMK02000489.1	19721	22273	.	3	+	7.59628638769099e-272	3.97289108526764
AEMK02000561.1	13359	15164	.	3	+	7.09904048680334e-270	3.83418831037379
AEMK02000489.1	26267	28100	.	6	+	3.58062704713475e-269	3.93218516408451
10	24944405	24945943	.	4	+	1.23754130819408e-263	3.81893537192887
4	46452433	46453668	.	3	+	7.19884289626253e-261	3.78226202306902
AEMK02000654.1	8480	10765	.	3	+	3.16181224141255e-260	3.90233483495219
AEMK02000489.1	14815	17185	.	5	+	1.57014544658812e-259	3.96055229517886
Y	25243054	25245400	.	3	+	3.06919101571197e-258	5.00506689410007
5	40195476	40198443	.	5	+	1.78838437685688e-242	3.51517110804159
10	24973796	24976431	.	3	+	1.07310155185464e-239	3.71884104847393
Y	41466792	41468836	.	3	+	9.47096241572405e-236	4.54842160144387
Y	42975880	42979464	.	3	+	5.05625572296661e-221	4.53308100850575
AEMK02000693.1	5549	5756	.	1	+	4.16911618309574e-211	3.98396423819045
AEMK02000180.1	2467	7955	.	3	+	2.32941526762889e-210	3.78514030806612
AEMK02000578.1	25690	28900	.	4	+	2.81846383339186e-209	3.42106155679258
Y	42872525	42875087	.	3	+	4.0860137640373e-207	4.3421638988635
AEMK02000213.1	337980	338705	.	1	+	6.45537647598469e-204	4.01972706373417
Y	42726439	42728601	.	3	+	5.70577716800392e-202	4.24171349069356
AEMK02000451.1	137047	138117	.	3	+	3.78071390559679e-200	3.55704110908938
AEMK02000343.1	5476	5887	.	1	+	1.32419073875687e-190	3.54106779795074
AEMK02000213.1	340376	343699	.	3	+	4.55931620058422e-185	5.43058862834991
Y	25259453	25260928	.	3	+	2.95989688620097e-184	4.06135498455723
16	23683348	23684118	.	3	+	2.87479123942835e-178	3.47587455565409
Y	25241910	25242547	.	3	+	8.26100727670547e-174	3.94126696834666
AEMK02000449.1	183	584	.	3	+	3.09720420638122e-171	3.49451976626164
16	8179	10265	.	3	+	4.57745662611831e-167	5.55398075647751
AEMK02000141.1	24891	25600	.	3	+	3.72730621203026e-165	3.4834850351312
Y	40209545	40212528	.	3	+	1.51338789660097e-160	3.73616188292172
AEMK02000636.1	785	1081	.	3	+	5.08140589086999e-159	3.36932732586926
10	19483013	19486105	.	4	+	4.14655676889949e-153	3.4719427503916
AEMK02000578.1	29246	31565	.	4	+	1.05714346837514e-148	3.12298737453807
16	17138	18611	.	3	+	3.53812580868773e-148	3.70740212723964
AEMK02000499.1	5637	8315	.	3	+	3.18700057608555e-142	2.77350380619599
10	24946318	24947139	.	3	+	7.2994417683927e-141	3.28563549736663
AEMK02000489.1	22938	23581	.	1	+	4.23413856344624e-139	3.522630090378
Y	8587572	8589012	.	4	+	2.16873297034954e-138	3.69241629772292
AEMK02000489.1	50962	51873	.	3	+	6.81834854473743e-137	2.52894189932248
AEMK02000489.1	38652	40533	.	3	+	3.08538367135844e-136	2.71727344222534
AEMK02000472.1	71988	74277	.	3	+	1.9534863277317e-134	3.36161195866865
13	125005	127502	.	3	+	4.04779216326889e-134	3.42543575805455
13	139438	141376	.	4	+	2.38074406058863e-133	3.32038433781401
AEMK02000213.1	337231	337400	.	1	+	3.76250308743424e-133	3.23580108960857
AEMK02000256.1	109803	110725	.	2	+	5.9031710283421e-133	3.73859406938581
8	73137479	73138125	.	3	+	1.04385924269399e-128	3.36515436123297
AEMK02000646.1	2679	4382	.	3	+	1.95464576130315e-128	3.56743630480091
12	61597839	61598938	.	3	+	1.77991121936764e-127	3.61821642552771
AEMK02000644.1	26978	27837	.	3	+	5.97852143714797e-127	3.51515172160196
Y	8383971	8386673	.	3	+	5.71513960555538e-126	3.79078762728037
AEMK02000646.1	66136	67837	.	3	+	3.29568634915261e-125	2.98478954567478
15	1974	3853	.	6	+	3.793212884678e-125	3.6014979193434
10	19454715	19457669	.	3	+	2.09098100067513e-124	3.19554265868209
10	19414908	19417088	.	3	+	4.66635119067826e-124	3.22517096938583
AEMK02000472.1	48698	51216	.	4	+	3.42011098736763e-122	5.33325793292489
AEMK02000218.1	14273	15403	.	4	+	1.81050805740698e-120	3.5429979880279
AEMK02000561.1	334	3271	.	4	+	9.73106103574815e-120	3.34421657538688
AEMK02000495.1	183173	184250	.	4	+	1.0083254726575e-119	3.4920174497837
AEMK02000205.1	16279	19373	.	3	+	8.51803220091174e-119	5.17973185250785
AEMK02000218.1	2932	5305	.	3	+	5.52244647247206e-118	5.1107650980192
AEMK02000489.1	18380	18929	.	3	+	5.92554081179957e-118	3.11486701749772
AEMK02000556.1	37591	39127	.	4	+	1.51493341525293e-116	3.15442357830046
AEMK02000472.1	43763	48060	.	4	+	9.54701225052877e-115	5.89504422011334
AEMK02000225.1	39235	43335	.	6	+	1.00326977014227e-114	3.2239613106202
AEMK02000343.1	9201	13421	.	3	+	1.34470609852632e-114	5.13589651320582
AEMK02000407.1	7577	7777	.	1	+	4.2971731956161e-114	3.62010458482036
16	14643	15138	.	3	+	2.72433388486067e-113	3.05718592150684
5	39907660	39909022	.	4	+	2.04408819803142e-112	3.15124197391914
AEMK02000218.1	20528	21552	.	3	+	7.55898906926585e-112	3.2376221675555
16	23677254	23677745	.	1	+	1.36327478796092e-111	3.37407542023639
4	53953013	53954262	.	3	+	1.86054314667381e-111	6.45299139894764
AEMK02000633.1	19912	21440	.	3	+	1.10519341647789e-110	3.22652206942128
AEMK02000633.1	11963	14113	.	3	+	1.14632410899032e-110	3.07448273229604
AEMK02000472.1	64455	65343	.	3	+	1.25068482439625e-107	3.4852515500572
7	10867820	10868346	.	3	+	3.79528612056357e-107	2.27520901187833
AEMK02000225.1	25825	29344	.	5	+	7.87052782475456e-106	3.02118117479997
9	15232737	15233031	.	3	+	5.75817513049628e-105	3.42039195537339
AEMK02000218.1	10850	12074	.	5	+	6.64512762204388e-105	3.24415930521319
AEMK02000633.1	743	2921	.	3	+	2.13838856573233e-103	3.14457531774638
AEMK02000644.1	65811	67047	.	4	+	7.42113309073888e-102	3.15411566874384
AEMK02000425.1	146742	148375	.	3	+	1.66419254300883e-100	3.01102637967047
AEMK02000141.1	29884	30534	.	3	+	1.05126079930577e-99	2.79076281779289
AEMK02000644.1	68979	69930	.	3	+	1.57086427134259e-99	3.07096830057654
AEMK02000225.1	61873	64820	.	5	+	2.90643388213189e-99	2.72624079090538
AEMK02000304.1	28049	29624	.	3	+	3.80153636783227e-99	2.84251443685534
Y	41615645	41616784	.	3	+	8.34150967464867e-99	3.37389208985911
AEMK02000489.1	17755	17929	.	1	+	3.61860134233541e-98	2.63694738849567
5	39913081	39914272	.	3	+	1.34297881311411e-97	3.37828492440493
AEMK02000556.1	30400	31736	.	5	+	2.5501394528903e-96	3.1483903821257
AEMK02000556.1	35990	36649	.	3	+	1.24387070862816e-95	3.22194558278821
AEMK02000561.1	3896	5077	.	2	+	5.64067875229543e-95	2.72641934792203
AEMK02000451.1	139770	140273	.	3	+	7.9082494449509e-95	3.18425662018038
10	19421352	19422412	.	2	+	2.41312691845856e-94	3.07860245743223
AEMK02000561.1	6602	8365	.	5	+	3.00321421922717e-93	2.98112945524662
AEMK02000633.1	3517	5228	.	3	+	3.04272526672331e-93	3.12577045637211
AEMK02000343.1	156	3839	.	3	+	1.59709253295841e-92	5.08546786053737
15	26392	27483	.	3	+	4.25500454943693e-92	3.18677054298696
AEMK02000407.1	20947	21404	.	3	+	4.87750107437523e-92	3.39137586760239
AEMK02000256.1	129475	132043	.	4	+	8.45389683798252e-92	2.93856770528943
AEMK02000135.1	2432	6376	.	3	+	2.6069414887237e-91	5.07561021221776
AEMK02000639.1	417335	418480	.	3	+	4.48885779607967e-91	2.69105059017478
AEMK02000235.1	45278	46137	.	3	+	1.04474135319088e-90	2.99770349744192
AEMK02000304.1	30300	30557	.	1	+	1.44399752787825e-90	2.83738484797662
AEMK02000256.1	137864	139719	.	3	+	3.17696133324478e-90	2.89870781232919
AEMK02000372.1	27217	27688	.	3	+	3.58944072227109e-89	3.14086376874292
3	6924262	6926105	.	3	+	4.8877569045375e-89	2.96977581015984
AEMK02000425.1	140598	142695	.	3	+	1.18367222770397e-88	2.77195886815266
15	126761715	126762889	.	3	+	5.69903973541964e-88	5.24646441800856
AEMK02000633.1	25977	27601	.	3	+	2.78382981977544e-86	2.84273571313338
AEMK02000425.1	75636	78442	.	3	+	5.13307879129795e-86	2.86009744506897
14	104193421	104195519	.	3	+	5.96676619270827e-86	1.66566913455969
AEMK02000694.1	36555	40947	.	5	+	7.24353093420785e-86	2.70660846641469
AEMK02000449.1	2000	2378	.	3	+	1.30069899446439e-85	3.19389433905629
AEMK02000343.1	14616	17733	.	5	+	1.78246820814219e-85	4.83175496546776
16	23678188	23681396	.	3	+	3.44088690267593e-85	4.75891399549576
10	24952828	24955962	.	5	+	4.79472802806094e-85	4.79742469075816
AEMK02000549.1	18187	21419	.	3	+	2.27723434139486e-83	2.93432260543283
AEMK02000343.1	6920	8399	.	3	+	1.04486098161004e-82	4.71835136988163
AEMK02000644.1	64032	64411	.	3	+	1.12320454864582e-81	3.08235161446166
15	5042	6197	.	3	+	4.53640010708682e-81	3.10022555974375
AEMK02000220.1	14521	16277	.	5	+	5.94826355547341e-81	2.1806077918196
AEMK02000542.1	36866	37190	.	3	+	6.46222716580391e-81	2.87678327033816
AEMK02000384.1	6713	7668	.	3	+	1.05432732078239e-80	2.90621999247493
AEMK02000477.1	81077	84272	.	7	+	2.56245603665832e-80	2.91685796924049
AEMK02000225.1	54212	57411	.	3	+	4.41865460777302e-80	2.8811927467422
AEMK02000218.1	246	2216	.	3	+	7.77360019482261e-80	4.56457926667419
Y	42821842	42822500	.	3	+	9.99148954056856e-80	2.7271870207961
8	207	1703	.	3	+	2.72339561057785e-78	2.71805811049956
10	19426056	19427390	.	2	+	1.9540421666575e-77	2.77107962814042
AEMK02000485.1	7465	7921	.	3	+	2.14708006861248e-77	3.35624778922234
AEMK02000304.1	25651	25875	.	1	+	2.72562932254344e-77	2.63743518694629
AEMK02000698.1	1013513	1018473	.	6	+	3.17047879414679e-77	2.40046677165526
AEMK02000703.1	147116	151109	.	4	+	6.90121751757709e-76	2.63221787240998
AEMK02000400.1	2103	6565	.	5	+	9.55239192566465e-76	4.44296507584778
10	19491342	19492729	.	3	+	1.14784548870862e-75	2.82938644729327
3	6919310	6920150	.	3	+	1.52298908584993e-75	2.66147888759685
8	41565877	41568642	.	3	+	5.75069065665101e-74	2.62299300040079
14	21808485	21808665	.	1	+	6.14914358777307e-74	4.97860344788336
13	184085226	184088905	.	4	+	1.57761758194949e-73	2.47080753149987
AEMK02000407.1	13	2220	.	3	+	6.81524797523172e-73	3.95461986393999
AEMK02000472.1	32915	36790	.	3	+	9.44090183515853e-73	4.31558743447095
AEMK02000489.1	28593	31330	.	4	+	9.92646053838571e-73	4.43205018111651
16	23681740	23683071	.	3	+	1.007611487478e-71	4.28964082438273
2	27466299	27467998	.	3	+	4.93343365514809e-71	2.63825103888767
AEMK02000654.1	1940	4448	.	3	+	8.05607296522061e-71	4.25632441272173
Y	43021574	43022500	.	3	+	1.10634005211566e-70	3.14992913360923
4	46447135	46448746	.	3	+	1.72500537286552e-70	4.24153482564768
10	24940371	24943652	.	5	+	2.78197807770534e-70	4.22077829767467
AEMK02000549.1	30160	30992	.	3	+	8.24283637033911e-70	3.12881360463413
10	19418321	19419011	.	1	+	2.83639565315975e-69	2.52635701040312
AEMK02000472.1	66993	67855	.	3	+	3.83503929027288e-68	2.9101707492595
AEMK02000256.1	141449	142167	.	1	+	5.82884094474259e-68	2.54723548967783
1	92840041	92841879	.	3	+	6.79810838139429e-68	2.56882759802476
Y	43019353	43020007	.	1	+	7.91094069727549e-68	3.0310457500782
Y	42309984	42312229	.	3	+	1.33714937798322e-67	3.10415383039421
AEMK02000489.1	24343	24672	.	2	+	2.46119482699178e-67	2.85346556472173
AEMK02000225.1	48198	49809	.	2	+	3.16887875659098e-67	2.55957525788929
AEMK02000425.1	151941	153669	.	3	+	3.51783884641742e-67	2.57515795266253
AEMK02000477.1	54084	56894	.	5	+	1.17616734993654e-66	2.3775009916386
1	273745314	273746515	.	2	+	2.62377807766189e-65	2.74744876343289
AEMK02000472.1	57544	57722	.	1	+	4.85231457466249e-65	3.26421534059947
AEMK02000489.1	45178	46359	.	3	+	8.22409808710563e-65	1.79605542467348
8	12967995	12969904	.	3	+	8.82541855814102e-65	2.32511012354685
AEMK02000646.1	45999	49766	.	5	+	9.63989932062818e-65	2.36596063360305
AEMK02000372.1	24155	24505	.	3	+	1.09596862017543e-64	2.65413545434985
AEMK02000583.1	1700	1885	.	1	+	2.33484142080866e-64	4.02827941253478
AEMK02000235.1	54988	56836	.	3	+	3.73519471846201e-64	2.71334790363614
1	44372913	44374086	.	3	+	2.39136622870166e-63	2.73661761806664
Y	43256974	43258527	.	3	+	4.15822474437994e-63	2.98874617059514
AEMK02000189.1	69864	71996	.	3	+	5.24629094236808e-63	2.41687523109056
AEMK02000489.1	40907	41766	.	3	+	3.73578335015323e-62	1.86480289892704
10	19448398	19449413	.	2	+	5.73760166254482e-62	2.58443369787597
AEMK02000694.1	27332	31136	.	4	+	1.3724938095365e-61	2.4644447221416
AEMK02000489.1	42205	43224	.	4	+	1.68678024796101e-61	1.90092510090862
3	43552541	43553354	.	3	+	8.69880314723063e-61	2.80721551910402
AEMK02000179.1	5137	6820	.	3	+	3.2341092252652e-60	3.67356884965441
AEMK02000383.1	57491	59562	.	3	+	5.36325016077553e-60	2.20676906514868
AEMK02000542.1	41354	41800	.	3	+	6.60799145765768e-60	2.47454212378843
AEMK02000141.1	18920	19300	.	2	+	3.94975954487939e-59	2.37623843213609
AEMK02000472.1	65816	66062	.	1	+	7.48967816741282e-59	2.86547759196702
AEMK02000633.1	10639	11858	.	3	+	1.55145453414166e-58	2.46954190826841
FPKY02000001.1	301175	302118	.	3	+	2.87685781277168e-58	2.88284001202022
AEMK02000633.1	23856	24820	.	2	+	2.50152581009437e-57	2.39622322081625
AEMK02000495.1	93294	94016	.	3	+	4.15624685581161e-57	3.02779936773014
11	52157700	52161026	.	4	+	1.15178326674533e-56	2.44713731323165
6	63244472	63246289	.	4	+	1.84362603178929e-56	2.11269797432405
AEMK02000589.1	269	3194	.	3	+	3.38572720112203e-56	2.5452597190431
9	63377155	63377570	.	3	+	4.02641293934045e-56	2.85561727151187
8	54588169	54590130	.	3	+	2.65519682243489e-55	2.39661563152692
FPKY02000009.1	42687	43866	.	4	+	2.80216780478146e-55	2.46461914033517
6	131915936	131918878	.	3	+	3.13202830257953e-55	2.52474981066106
AEMK02000621.1	23583	28010	.	8	+	5.61689662330956e-55	2.49299847902589
AEMK02000384.1	16017	17087	.	3	+	5.96734428782412e-55	2.57634918776881
AEMK02000201.1	27180	28867	.	3	+	1.00107715792335e-54	2.63872897932499
Y	41572616	41574772	.	3	+	1.01781943477284e-54	2.80123986597486
18	23019235	23021460	.	3	+	1.32453211088973e-54	2.299743073242
14	51665545	51667364	.	3	+	5.08436917875257e-54	2.20102949532036
Y	8374487	8374867	.	3	+	8.87875357347007e-54	2.93365379761739
AEMK02000698.1	1011717	1013415	.	3	+	1.23546059597044e-53	2.06772040319497
AEMK02000561.1	15743	16335	.	3	+	5.15203474748147e-52	3.0614663989793
AEMK02000589.1	101404	103805	.	5	+	6.20610003754673e-52	2.53245609038412
AEMK02000489.1	31886	32691	.	3	+	5.22097493529865e-51	3.76380275929074
AEMK02000477.1	62768	65612	.	5	+	6.30391908874653e-51	2.29485132176997
Y	42911603	42912168	.	3	+	8.1756833706842e-51	2.44135680650845
AEMK02000189.1	176357	178763	.	5	+	9.80039486406624e-51	2.30770392436149
2	27419011	27423846	.	3	+	1.56692975156455e-50	3.70355497259954
AEMK02000561.1	5414	6341	.	3	+	1.83428508559513e-50	2.65875415067326
2	27326702	27327833	.	3	+	2.11986280584014e-50	2.51659912851554
AEMK02000480.1	50446	51565	.	3	+	2.86924438782613e-50	3.29834404716396
AEMK02000614.1	13125	13689	.	3	+	3.42473877246739e-50	2.29214466511918
1	252842940	252844581	.	3	+	4.11798536112355e-50	2.17915760918981
4	46458568	46460453	.	3	+	4.21800701523987e-50	2.48765596140039
6	58977103	58978451	.	3	+	5.15015629936828e-50	2.22752670161082
Y	43420212	43421484	.	3	+	2.5572730169873e-49	2.49909792577437
Y	43012544	43012845	.	3	+	4.45814592946525e-49	2.81036994244284
Y	41602448	41602667	.	1	+	5.69833707254714e-48	2.96027705674856
AEMK02000225.1	23690	25707	.	4	+	1.15789800247742e-47	2.21144141901748
8	99782029	99783449	.	3	+	1.22266345221606e-47	2.20832333196289
3	94313193	94314808	.	3	+	1.53419380802596e-47	2.21884074095143
AEMK02000549.1	25840	26706	.	3	+	1.76738584812809e-47	2.90554370380284
AEMK02000485.1	48881	49451	.	3	+	2.0889087316124e-47	2.66425218921994
16	23201	23660	.	3	+	3.3095109876729e-47	2.84344098260129
AEMK02000652.1	11668	13454	.	3	+	1.17608725722578e-46	2.6285217895997
5	39904928	39905278	.	3	+	1.66985051088037e-46	2.79089523049419
1	21047046	21049347	.	3	+	5.09517583467169e-46	1.86217232272033
AEMK02000542.1	38707	39719	.	2	+	6.36010566287877e-46	2.50912242865158
15	28172	28931	.	3	+	7.33036356513063e-46	2.46323398954165
AEMK02000703.1	139518	142317	.	5	+	7.33036356513063e-46	2.25542015453287
2	60539893	60542356	.	3	+	7.57847126375714e-46	2.01080903082933
AEMK02000542.1	51215	51865	.	3	+	1.44441545802211e-45	2.59959554288885
16	53669251	53672922	.	3	+	2.26506855029706e-45	1.16971608321536
Y	25320231	25321237	.	3	+	3.11959617819835e-45	2.53567259416196
10	19494582	19495723	.	3	+	6.29393928233806e-45	2.47580621298453
AEMK02000256.1	76228	78016	.	2	+	8.14317344269811e-45	1.99146632988676
AEMK02000425.1	150651	151615	.	3	+	1.08483600421896e-43	2.39821973806553
1	180591796	180593560	.	3	+	1.09729588657859e-43	2.00206067063489
17	63447503	63448297	.	3	+	1.65653916329938e-43	2.34863016492531
Y	25287238	25288694	.	3	+	1.66964365609471e-43	2.58475735576463
AEMK02000218.1	12694	13202	.	2	+	2.15292080670563e-43	2.87353164093104
AEMK02000695.1	10965	12031	.	3	+	2.26781885976923e-43	2.18929018809111
AEMK02000639.1	88646	89243	.	3	+	2.99719560083612e-43	2.89891182834858
AEMK02000256.1	48751	50802	.	3	+	3.27123531946823e-43	2.21665049016033
AEMK02000569.1	744088	744873	.	1	+	4.00648026841771e-43	2.84285795833171
8	41290475	41294295	.	7	+	4.40251577755837e-43	2.33317934730965
AEMK02000189.1	164349	166147	.	4	+	4.84041884380444e-43	2.47694725112914
AEMK02000286.1	62967	64793	.	4	+	9.14642303915082e-43	2.3960651836066
8	41545768	41549287	.	6	+	4.20843598590042e-42	2.20146796453366
10	19433522	19434250	.	1	+	9.88249862251622e-42	2.27541623619263
AEMK02000589.1	16786	19865	.	4	+	3.03769440387021e-41	2.02378649855527
AEMK02000360.1	20412	22714	.	5	+	3.15948010794606e-41	2.19728422369241
7	23022853	23026666	.	8	+	7.18739231781744e-41	2.22627414395862
AEMK02000489.1	47153	47770	.	3	+	1.86702400475776e-40	1.4934777128967
9	63405504	63406341	.	4	+	1.60297596729479e-39	2.09691973076048
2	27328681	27329260	.	3	+	2.09919602544172e-39	2.13971153586363
6	83917248	83918365	.	2	+	3.52953829685418e-39	2.07375813459868
AEMK02000693.1	22068	22263	.	1	+	3.69920521727838e-39	3.59900327146758
2	27329912	27330653	.	2	+	4.7795132594345e-39	2.53410180855473
5	90131123	90132379	.	3	+	5.64976521607296e-39	1.88837465415032
9	83418488	83421537	.	4	+	7.96124139108087e-39	1.69796659257546
4	74490333	74491750	.	3	+	1.57270917862586e-38	2.48466541767424
Y	41600162	41600959	.	2	+	1.99125985243411e-38	2.44302139259228
AEMK02000425.1	149065	149603	.	2	+	3.15549993925965e-38	2.2080922799376
AEMK02000451.1	124435	125481	.	3	+	7.3594828313905e-38	2.39677217360685
16	6382928	6385977	.	4	+	7.54063546163075e-38	2.06106762355963
12	61587626	61588469	.	3	+	7.97505679329651e-38	2.23312073154385
8	100860779	100863590	.	4	+	9.26209362453584e-38	1.51695576598038
AEMK02000235.1	67111	67647	.	3	+	1.35111379129894e-37	2.15010290746971
8	1601072	1603518	.	3	+	1.4120833676617e-37	1.73324398412443
AEMK02000281.1	2844	5940	.	3	+	1.88844452143933e-37	2.27606471143895
AEMK02000193.1	5264	6825	.	4	+	2.51600271864553e-37	2.08267145378599
17	63386791	63387398	.	3	+	5.60802871719086e-37	2.50107954997979
9	63423247	63425225	.	3	+	2.06291592159233e-36	2.40115724022837
Y	41587088	41587525	.	3	+	2.32397727809776e-36	2.20671673235087
AEMK02000179.1	19132	21079	.	3	+	2.72101364792572e-36	2.62369871859674
AEMK02000614.1	1140	3424	.	3	+	3.59969063385696e-36	1.91834191180246
5	39797584	39799742	.	2	+	5.96163529846045e-36	2.1275381747217
15	1020	1373	.	3	+	6.65610813987715e-36	2.51286656149035
9	63389830	63390678	.	2	+	1.36627648902567e-35	3.03256437311139
AEMK02000407.1	78584	80259	.	3	+	1.36627648902567e-35	2.06298900554645
AEMK02000289.1	5991	6367	.	1	+	1.36846891437108e-35	3.22990083530029
17	63453497	63454381	.	3	+	1.66058588773529e-35	2.33701651211032
AEMK02000542.1	47226	47861	.	3	+	2.32200173790112e-35	2.24512769904652
1	84543779	84546160	.	3	+	7.76982817134386e-35	1.87180187661464
10	19446749	19447207	.	1	+	1.0600754005057e-34	2.18188692378817
1	5464538	5465911	.	3	+	1.36232094406999e-34	1.16226258631612
4	75902286	75904090	.	3	+	1.7207189439553e-34	2.09418250257354
8	116544464	116546119	.	3	+	1.76251611926768e-34	1.01642818110547
13	106894048	106895743	.	3	+	1.77178251150751e-34	1.61645298933903
AEMK02000189.1	169986	171437	.	3	+	3.9601665253276e-34	1.98516198636192
AEMK02000556.1	22030	22485	.	1	+	5.23957670884698e-34	2.36454278723628
6	19573153	19575065	.	2	+	5.54764210807946e-34	2.10969645005714
AEMK02000472.1	77819	78358	.	2	+	7.34038264438108e-34	2.29444729965218
10	19445261	19445820	.	2	+	8.0039900097297e-34	2.2205172184203
Y	42818564	42818965	.	3	+	8.46474212667031e-34	2.66951698495423
15	12121	14203	.	3	+	2.80137697955374e-33	2.08860062304473
10	19289900	19290193	.	1	+	3.03468252089853e-33	2.16131129948184
2	9140476	9140791	.	2	+	3.32149042965951e-33	-2.49005421084845
7	58530606	58531654	.	3	+	6.28280941153627e-33	2.23191948487357
FPKY02000001.1	302799	303620	.	2	+	2.17855673951469e-32	2.41544916075918
10	15294032	15297967	.	4	+	2.22195082816735e-32	1.81544929801341
15	44613619	44616357	.	3	+	2.94477590032647e-32	1.66337523278038
13	162477891	162479277	.	3	+	3.34013858521369e-32	1.50728838243514
4	73710305	73712713	.	3	+	4.51490617679849e-32	2.08813724096136
12	10362035	10363706	.	3	+	4.89455831548652e-32	2.27802931677633
1	183418886	183421248	.	3	+	6.10721516712967e-32	1.01814470657612
AEMK02000235.1	37909	39055	.	3	+	6.7511477536479e-32	2.38450389679232
17	63366324	63368088	.	3	+	8.02191207311132e-32	2.59527242240714
AEMK02000703.1	137393	139069	.	3	+	8.91500762661314e-32	1.81404303256557
14	137159235	137162262	.	3	+	8.98521577824562e-32	1.72315543888506
14	20385915	20387654	.	3	+	9.75158423942624e-32	2.35878579599428
AEMK02000384.1	5785	6160	.	1	+	1.02821763417897e-31	2.26824278842475
AEMK02000542.1	36214	36514	.	1	+	1.41815963719916e-31	2.59258446875867
AEMK02000652.1	22670	23974	.	3	+	1.66497740066326e-31	1.78549297991318
8	131969017	131969926	.	2	+	1.83080912846907e-31	-2.21910449765285
AEMK02000639.1	6245	7890	.	4	+	1.87995579062661e-31	2.39161405391212
4	74447407	74450575	.	5	+	1.90801043973743e-31	1.70475129423732
AEMK02000451.1	119036	119682	.	3	+	3.05360124111244e-31	2.14239837311827
1	37230895	37232919	.	3	+	3.76545066668341e-31	1.4893882178144
10	56428218	56430968	.	4	+	5.01333062660722e-31	1.63226408449348
AEMK02000256.1	95655	96488	.	3	+	6.91941455495921e-31	2.03611211077671
AEMK02000235.1	67975	69300	.	3	+	1.19487120695785e-30	2.44874822483076
5	24117095	24118096	.	3	+	1.71197990804537e-30	2.45518103389329
8	74001047	74004614	.	6	+	1.72568758685605e-30	1.80567382647602
AEMK02000589.1	86215	89695	.	4	+	2.40963789889942e-30	1.94774359082939
13	48026525	48028015	.	3	+	3.11069922667808e-30	1.10399465841604
6	3366501	3367471	.	1	+	3.72324801042081e-30	2.60134931257424
10	19451893	19452590	.	2	+	3.88961551490217e-30	2.32371681210393
AEMK02000289.1	30141	33511	.	2	+	4.00627251330442e-30	1.82343020287813
3	117794660	117795965	.	3	+	4.1755525959493e-30	2.00865943008543
AEMK02000384.1	14013	15078	.	3	+	4.71568020569074e-30	2.42439856954263
15	4037	4595	.	2	+	6.00770480494253e-30	2.36709809660368
1	92602433	92605006	.	3	+	7.03750696678741e-30	2.50864264485817
AEMK02000652.1	17997	18453	.	1	+	7.03750696678741e-30	2.10012461823721
5	93308456	93309771	.	2	+	7.78416425336178e-30	2.00275454201785
17	50489112	50491020	.	3	+	7.86109652022523e-30	1.80037989563192
13	68477647	68478134	.	3	+	7.9552392681892e-30	1.32779111420855
AEMK02000556.1	19563	19939	.	3	+	8.03044376081478e-30	2.54006925393944
4	46468806	46469040	.	1	+	8.87720241617842e-30	2.09334752680148
AEMK02000135.1	24480	26003	.	3	+	9.49134258380185e-30	2.01699856479119
2	96275263	96277155	.	2	+	1.63817912422317e-29	2.11467317644841
10	19493199	19493487	.	1	+	1.68683524287443e-29	1.86002566370054
11	44185521	44188367	.	6	+	1.80914234486061e-29	1.67519033946985
AEMK02000193.1	21551	23175	.	5	+	2.36613807842926e-29	1.91764981774542
1	258044153	258045163	.	2	+	3.72729193716768e-29	2.29432682079593
AEMK02000639.1	193463	195642	.	5	+	6.08804753435503e-29	2.20634045917575
8	71909278	71911138	.	3	+	8.44513612275667e-29	1.07346621332511
10	19434859	19435284	.	1	+	1.10944417471544e-28	1.88441810345061
10	24930281	24930863	.	3	+	1.13026473625364e-28	2.22034646719161
4	89243346	89244889	.	2	+	1.76370237419403e-28	2.26142121631947
AEMK02000256.1	190026	192371	.	4	+	1.77811050274505e-28	2.03941690476446
2	151758999	151760860	.	3	+	2.7100658905014e-28	1.70600178107054
13	123648521	123650912	.	3	+	2.84527474196028e-28	1.47269600027749
AEMK02000477.1	124875	127066	.	5	+	3.22250474448837e-28	1.918599134441
AEMK02000472.1	22831	23732	.	2	+	3.38829391026294e-28	2.32449987554652
AEMK02000635.1	32146	32760	.	1	+	3.53371054530009e-28	2.61082283667523
AEMK02000644.1	81098	82360	.	4	+	3.53371054530009e-28	2.00810957043687
10	19486565	19487026	.	1	+	5.20961278075179e-28	2.02473278692234
5	77767851	77769574	.	4	+	6.50363803360985e-28	2.11769709759265
X	83350176	83352617	.	3	+	6.70529212753557e-28	1.75222005162797
10	19422711	19423055	.	1	+	6.90643923983662e-28	2.39386127824872
AEMK02000477.1	116869	119066	.	4	+	7.0830337092578e-28	2.31451393777651
6	78823978	78824332	.	1	+	7.51017512937979e-28	2.85752367387941
13	152099736	152102167	.	3	+	1.19005416885934e-27	1.60069804832747
2	24697523	24698826	.	2	+	1.2957532704017e-27	1.90796535729362
1	225039529	225042741	.	3	+	1.48953271028837e-27	1.20322236852513
12	25896589	25897804	.	2	+	1.93149584842505e-27	-1.4326119600971
Y	41636572	41637699	.	3	+	2.00795727524916e-27	2.47926057140506
AEMK02000225.1	44937	45461	.	3	+	2.23170208533385e-27	2.12017255212468
AEMK02000286.1	34711	36498	.	4	+	2.46293739841474e-27	2.17844300756321
4	97299887	97300900	.	2	+	2.69570262314569e-27	-2.00242083508753
7	59136218	59136976	.	1	+	2.69570262314569e-27	2.52156642845045
4	55738307	55740617	.	4	+	3.62121634398221e-27	1.73568538500195
AEMK02000429.1	21276	23242	.	3	+	3.98475319167462e-27	1.91977832085462
AEMK02000612.1	21596	23407	.	4	+	7.26130919729873e-27	1.85448768827105
15	23236007	23237345	.	1	+	7.60096328002227e-27	2.60616611646449
3	73939266	73940388	.	3	+	1.11602545848935e-26	1.94801444033158
AEMK02000472.1	20266	21853	.	5	+	1.12231473061093e-26	1.93378330521272
1	246277064	246278800	.	3	+	1.33435929761897e-26	1.45067287297969
5	56282580	56285771	.	3	+	1.48354709121703e-26	1.62589668646416
AEMK02000650.1	9442	13148	.	4	+	1.61080059816484e-26	2.34648448241955
6	28524858	28525450	.	2	+	1.94782842623138e-26	-2.0804807467326
13	110587271	110588798	.	3	+	2.98710584823032e-26	1.77009555471863
Y	41232169	41233178	.	3	+	4.10145095922929e-26	1.85347225250732
AEMK02000589.1	34080	34900	.	3	+	6.06842609201447e-26	1.75031549701457
3	622550	624650	.	3	+	6.80964470781334e-26	1.67284869399682
Y	193807	194778	.	3	+	7.86632430555718e-26	2.21160168241409
13	127932966	127934488	.	3	+	8.49593950786221e-26	1.35612097780135
AEMK02000556.1	20883	21622	.	3	+	9.15642280449041e-26	2.27090274585465
AEMK02000179.1	12359	14172	.	3	+	1.40804265908358e-25	2.14575291175377
AEMK02000477.1	104066	105499	.	3	+	1.66998889766898e-25	1.82950150666201
11	49535457	49536682	.	3	+	1.88737374970931e-25	2.24019936107643
17	30278770	30280066	.	2	+	1.93418863477007e-25	2.18815556594721
2	52210465	52211611	.	3	+	1.9880938109747e-25	1.86427125960993
1	44056650	44058240	.	3	+	2.1977685927187e-25	1.78826524276958
15	110919814	110922405	.	4	+	2.52245620933896e-25	1.37797062322673
AEMK02000383.1	62004	63273	.	2	+	2.84428294497988e-25	1.73740522835432
17	63449614	63450216	.	3	+	2.93565516859659e-25	2.13561031579155
2	106842883	106846417	.	4	+	3.24778350813598e-25	1.41867629148613
6	146986881	146988051	.	3	+	3.75087380509377e-25	1.19394918054405
AEMK02000589.1	112842	113442	.	2	+	5.34246775166001e-25	2.18097181904057
6	146268800	146270514	.	3	+	6.04971805730877e-25	1.82921396428045
14	6013603	6015455	.	4	+	6.20442700341441e-25	1.76138236182641
AEMK02000589.1	113704	116341	.	4	+	9.82286781203359e-25	2.4413210666716
AEMK02000407.1	9657	10031	.	2	+	1.01374816520201e-24	2.43924402201856
6	141958762	141960936	.	4	+	1.01744901097711e-24	1.54568835192542
AEMK02000589.1	37134	38930	.	2	+	1.20113169318336e-24	1.71986010936812
7	76546631	76547563	.	1	+	1.31823729701792e-24	4.20358224298212
1	79789415	79792376	.	4	+	1.46414953478692e-24	1.38890751493978
2	27449808	27450730	.	3	+	1.55230651604618e-24	1.99397238019301
14	51705619	51707791	.	5	+	1.85990958874932e-24	2.40955870208556
1	19097273	19098640	.	3	+	1.98614228238223e-24	1.54931444805869
14	2436199	2437002	.	1	+	2.15232634211682e-24	2.49494251714065
12	61588810	61589608	.	3	+	2.45400318271106e-24	2.21579282989888
AEMK02000425.1	49810	51184	.	3	+	3.51139540994602e-24	1.98129102883003
AEMK02000644.1	19648	20217	.	2	+	6.1240068464763e-24	2.3838020247023
15	4258538	4260429	.	3	+	7.42677663358414e-24	1.43810458107114
6	6602495	6603515	.	3	+	7.44626519169757e-24	1.96000112021647
AEMK02000408.1	369706	371302	.	3	+	9.47983207145129e-24	1.60877529790522
AEMK02000515.1	48306	50384	.	4	+	1.04508556265295e-23	1.52857778034353
AEMK02000485.1	126058	127206	.	3	+	1.07953444052722e-23	2.00690881671283
7	8714631	8715719	.	1	+	1.22808861889454e-23	2.30117646332313
8	84390552	84391872	.	3	+	1.24439568943404e-23	1.88414902706977
AEMK02000589.1	73687	74921	.	3	+	1.55773024328148e-23	1.71632590814121
AEMK02000256.1	19356	20643	.	3	+	1.58088853504674e-23	1.76971768011444
AEMK02000235.1	48680	49325	.	3	+	1.8411894133368e-23	2.08770852202822
1	107996982	107999820	.	4	+	1.93175733751285e-23	1.32221412928644
12	36079300	36079892	.	2	+	1.99280141247566e-23	-2.37870204819787
10	33968686	33969547	.	2	+	2.19491925281932e-23	-2.29444376594047
18	26046599	26048270	.	3	+	2.21481158189153e-23	2.05427231789639
1	143518829	143520000	.	3	+	2.40647888560259e-23	1.7252549847001
X	111776370	111777683	.	2	+	2.4473024777897e-23	-2.29315026388656
3	118144332	118145209	.	2	+	2.7916221527557e-23	2.26149600806163
6	165118270	165119231	.	3	+	2.84168924842847e-23	-1.18365229916378
AEMK02000425.1	148391	148714	.	1	+	3.02984976870094e-23	2.0814995967074
AEMK02000589.1	7454	9337	.	4	+	3.25592691216652e-23	1.61734665947245
15	71496454	71498387	.	3	+	3.98947500215719e-23	1.38639336019383
12	52562309	52563503	.	2	+	4.04793574490156e-23	-1.51035053910379
18	46110295	46112102	.	3	+	4.20613351761913e-23	1.4006761266884
8	80303051	80306732	.	4	+	4.40073106939463e-23	1.22239992004039
3	72505043	72508755	.	4	+	4.56343934264674e-23	1.60585117963351
10	19450758	19451085	.	1	+	5.07922166188201e-23	1.74813869888
AEMK02000407.1	59634	61097	.	3	+	5.30558612068417e-23	1.9148711999192
X	6483677	6484332	.	2	+	6.05321127931221e-23	-1.92776958551217
12	14700373	14701006	.	2	+	7.57236794537346e-23	-2.24450818858623
10	25082424	25084910	.	3	+	7.59648585465048e-23	1.83820834543789
2	56012875	56015939	.	4	+	7.85649531790076e-23	1.66314414719435
15	115094142	115097463	.	6	+	8.08704914912793e-23	1.49555367888372
15	25328544	25330044	.	3	+	9.44980665362656e-23	1.3132489295378
AEMK02000292.1	170804	171249	.	1	+	1.13658373342347e-22	2.02387130670361
2	113773843	113775261	.	3	+	1.22146104040172e-22	1.12424953821309
X	47613592	47616878	.	2	+	1.30485115227579e-22	1.53236491034289
9	56177596	56177959	.	1	+	1.37877062316014e-22	3.27752260689666
AEMK02000220.1	16769	17446	.	2	+	1.612152756215e-22	2.02044666626194
1	112677656	112678814	.	3	+	1.91840733071356e-22	2.35546631773437
15	115650080	115651960	.	3	+	2.20343343013302e-22	1.95516516773206
1	98532635	98533537	.	2	+	2.3566713973994e-22	-1.86130432929779
13	206444265	206445036	.	2	+	2.46452292793473e-22	2.19071640108292
1	139492584	139495117	.	3	+	2.77034557221884e-22	1.40338175960759
13	35361750	35365119	.	5	+	3.24160328251392e-22	1.56007645694857
13	89475273	89477059	.	3	+	3.34080183178076e-22	1.77116550014108
8	54673707	54675029	.	2	+	3.47908730151392e-22	1.93241970063157
AEMK02000135.1	20811	21659	.	3	+	3.5311596165476e-22	2.02635538829393
1	205697085	205698330	.	3	+	4.15190980751909e-22	1.86493903776778
2	102590279	102592421	.	3	+	4.71899663120596e-22	1.04179359840324
AEMK02000384.1	19371	20356	.	3	+	4.82014035473072e-22	1.96431440698995
8	41401585	41403017	.	3	+	5.25367458417461e-22	2.174321061451
1	222038099	222039584	.	3	+	5.883951250972e-22	1.66611813145466
3	6918463	6918636	.	1	+	6.03782033884345e-22	2.01517867787324
12	52276216	52278322	.	6	+	8.0416605751305e-22	2.1825748646626
15	83872274	83873799	.	3	+	8.0416605751305e-22	1.52127920298163
1	188580995	188582580	.	3	+	8.09451989918494e-22	1.48875232050413
AEMK02000256.1	92441	93038	.	3	+	8.42128225862169e-22	1.78055891870021
14	30530528	30530887	.	3	+	8.42530285898291e-22	1.2204778856448
14	77222932	77223370	.	1	+	8.87318661888501e-22	-2.8622176327068
6	63236619	63238881	.	3	+	9.20040195703141e-22	2.01310556753762
6	128494354	128496266	.	2	+	9.20040195703141e-22	1.98402888160056
2	14467629	14469651	.	3	+	9.28047859576416e-22	1.78288732669725
AEMK02000189.1	37040	38997	.	4	+	1.21010568401808e-21	1.88366924557961
1	145058876	145060124	.	3	+	1.46828932176452e-21	1.34708589796612
2	69095483	69097709	.	3	+	1.74777348227184e-21	1.58364053490387
2	141500909	141502958	.	1	+	1.77400123176545e-21	2.05351136015271
16	26658918	26660402	.	3	+	1.84294880031118e-21	1.41690963526427
4	46497722	46499644	.	4	+	1.88626398607168e-21	1.80430735394299
15	103878912	103880712	.	3	+	1.91857859566082e-21	1.8262993830666
17	4854446	4856406	.	3	+	2.01462058348042e-21	1.59751869546094
8	80761863	80763002	.	3	+	2.08837371907935e-21	1.78167146026938
3	4133271	4134958	.	2	+	2.18409681932322e-21	1.65624579612545
1	228141452	228142853	.	3	+	2.28119273265978e-21	1.18372660064921
1	133015187	133017796	.	3	+	2.55290163634776e-21	1.56268950459147
13	117512738	117513543	.	3	+	2.56814457077053e-21	2.01774650183279
7	76553874	76554392	.	1	+	2.57882180612807e-21	6.48089064569138
16	51426104	51426536	.	1	+	2.60556472127174e-21	2.32014948092888
1	269595802	269596512	.	2	+	2.8425644705694e-21	-2.52856285458286
9	133210367	133214888	.	5	+	2.90355137523577e-21	1.31653432317136
13	192597781	192599075	.	3	+	3.04376634403025e-21	1.76818728111934
10	48875229	48877062	.	2	+	3.65473719933994e-21	-1.75285207646975
8	20422273	20423491	.	2	+	4.28104017071169e-21	-1.85944876736595
9	98436628	98438365	.	3	+	5.14576081283164e-21	1.82546693171513
5	87279950	87281772	.	4	+	5.29611544083593e-21	1.8116958790703
9	90336335	90337856	.	3	+	5.98036064668311e-21	1.00250125165463
4	40129337	40129863	.	2	+	6.06681888288137e-21	2.34974448044029
14	104255914	104257538	.	2	+	6.85191733099162e-21	1.88991912692776
13	192655683	192658105	.	4	+	6.86010886259967e-21	1.1352661977885
1	79564721	79566691	.	3	+	6.87347808380845e-21	1.59392492455477
1	217630503	217631941	.	3	+	6.88857075127762e-21	1.76499280901358
AEMK02000542.1	49909	50731	.	3	+	7.32719716336994e-21	2.62971981516731
14	124399527	124401962	.	4	+	7.79148517389705e-21	2.0049683824338
6	148912221	148913812	.	3	+	9.67180843227062e-21	1.07331003089336
4	61627999	61628980	.	2	+	1.07654304455835e-20	1.85568523177001
2	67733151	67735877	.	4	+	1.18228575954088e-20	1.73686030375262
AEMK02000408.1	1128259	1130770	.	2	+	1.52708852189669e-20	1.57930235080707
AEMK02000480.1	33714	34089	.	1	+	1.90931784772327e-20	2.64442643579627
AEMK02000652.1	19407	19905	.	1	+	2.084601395378e-20	1.758445613394
8	63602440	63605149	.	5	+	2.14754237136634e-20	1.40600394836611
AEMK02000461.1	22631	23950	.	3	+	2.21803483639825e-20	1.7520731504611
1	225712774	225714654	.	3	+	2.28949148949956e-20	1.06597468662314
15	52838436	52839347	.	2	+	2.74798863680218e-20	2.50060811584544
AEMK02000384.1	8637	9306	.	3	+	2.93115417572e-20	2.04753195794932
9	63362465	63363904	.	4	+	2.97228107855886e-20	2.30995234226052
2	98312915	98313971	.	3	+	3.25669461345102e-20	1.9464193415125
1	246401363	246402322	.	3	+	3.72538561148487e-20	1.77316053988249
7	61825506	61827009	.	2	+	3.92977784399747e-20	1.64383938932392
12	61267254	61268642	.	2	+	4.25053074603362e-20	1.45658457325372
12	52278980	52280466	.	3	+	4.40221207461144e-20	1.65187386650838
2	6765152	6766168	.	1	+	4.41142392979052e-20	1.74373283440525
5	93475289	93475612	.	1	+	4.42355322875852e-20	2.77922709002499
8	59987148	59990271	.	4	+	4.52915196771019e-20	1.65088586921309
1	4892056	4893849	.	3	+	4.77872305866957e-20	1.83511168525952
13	179320802	179321835	.	3	+	5.11154329542068e-20	1.26757761401406
4	99298689	99300647	.	3	+	5.35232643683125e-20	1.4452085969881
AEMK02000589.1	49880	51045	.	3	+	5.38804864576577e-20	1.70462560181954
1	74626492	74629921	.	4	+	5.93725631548621e-20	1.04912860257372
16	71919367	71921315	.	3	+	6.34717173674118e-20	1.56188821899884
13	158741909	158744653	.	4	+	6.57175755741261e-20	1.35151636823632
9	108687023	108689534	.	3	+	6.8004913008391e-20	1.71033898738179
2	50450337	50451304	.	2	+	7.00537541352583e-20	1.8322640649389
1	189112385	189112774	.	1	+	7.30080703061511e-20	-2.29025637116005
15	75510646	75511779	.	3	+	7.46964205047346e-20	1.74708683112857
13	206405720	206407372	.	1	+	8.4515169260901e-20	1.81887738071135
AEMK02000591.1	130908	132294	.	2	+	9.97734325046531e-20	1.48913288762613
9	67436413	67437491	.	2	+	1.05203835429688e-19	-1.96276927331617
X	15688421	15689398	.	2	+	1.17735810562115e-19	-1.91686825704526
7	15642556	15644369	.	3	+	1.19371337486306e-19	1.36328894412738
7	88069022	88071893	.	3	+	1.22561572166686e-19	1.39226855890097
Y	42896718	42897106	.	1	+	1.24225773762545e-19	2.25747504648762
5	41820989	41823681	.	2	+	1.33617467040775e-19	1.58245865707761
15	17917499	17919542	.	3	+	1.35831698428626e-19	1.40408498083349
7	107815439	107816489	.	1	+	1.58566614813034e-19	2.04144234614775
3	121005191	121006972	.	4	+	1.75443987632942e-19	1.45181954487083
7	67593290	67595230	.	3	+	1.75443987632942e-19	1.32224832362316
14	89308834	89311336	.	2	+	1.7697271107585e-19	1.52077001300172
6	6870787	6871999	.	2	+	1.8028081429067e-19	1.71680443290163
10	19437043	19437329	.	1	+	1.85747589618342e-19	1.91554578313165
14	99224218	99224923	.	2	+	2.22049543329858e-19	2.34908320090586
15	103153108	103155386	.	3	+	2.57654549398898e-19	1.69369817509364
17	30300670	30301388	.	2	+	2.77030456006586e-19	1.93282758279012
9	108676399	108679194	.	3	+	3.33501806512791e-19	1.55160485469356
4	100463032	100465198	.	3	+	3.48917708779754e-19	1.51363797632294
2	50579987	50581093	.	3	+	3.53137779366223e-19	1.85903662464189
1	201422330	201424237	.	3	+	3.94882410204869e-19	1.30027768179489
8	133664237	133665258	.	2	+	4.05739389485276e-19	2.08690175883806
14	141218819	141222192	.	3	+	4.60595560814914e-19	1.18447131665092
AEMK02000639.1	309181	311425	.	4	+	5.04176720291619e-19	1.79128324432209
1	37909242	37912874	.	5	+	5.34920358373731e-19	1.30942237486188
6	53519562	53521370	.	4	+	5.47252774896889e-19	1.93803332412253
5	19750901	19753558	.	2	+	5.824558077368e-19	1.41718207117718
AEMK02000639.1	8251	8869	.	3	+	5.84643698242545e-19	1.85637473148992
13	123929547	123930785	.	3	+	5.96147569848285e-19	1.28276022268905
2	60528185	60529041	.	2	+	6.10124307003261e-19	1.93564852248611
AEMK02000234.1	28926	30308	.	3	+	6.10124307003261e-19	1.52291168620023
AEMK02000639.1	295144	297871	.	3	+	6.58567270677712e-19	1.74839451209865
10	65870023	65871286	.	2	+	6.76445437822867e-19	-2.02129508161582
14	108110019	108112129	.	3	+	7.17016485844487e-19	1.47967248433529
13	86511866	86513507	.	3	+	7.74949224824672e-19	1.71700126750635
16	149130	150764	.	1	+	8.16423226591843e-19	1.59685254688025
9	75272720	75273321	.	1	+	8.2462260031309e-19	2.45468714975397
12	50779491	50780420	.	2	+	9.13391175716057e-19	-2.27965703323194
AEMK02000189.1	73427	74305	.	3	+	9.6095594518749e-19	1.53422755956711
3	94521354	94522873	.	2	+	1.00614510722833e-18	-1.63446275252472
AEMK02000556.1	33017	33222	.	1	+	1.07956704411849e-18	1.74228019928632
AEMK02000425.1	143943	145046	.	2	+	1.28351910439043e-18	1.85234163521285
AEMK02000477.1	149725	151018	.	3	+	1.59344377254909e-18	1.72817724638762
AEMK02000220.1	10493	10691	.	1	+	1.61065509878128e-18	1.66369695040399
1	209181237	209182811	.	2	+	1.9772641000567e-18	2.07925097192798
8	124148883	124150060	.	3	+	2.10055924851892e-18	1.91425158041968
7	22824099	22824910	.	2	+	2.12689208011753e-18	-1.62912697242418
3	10239513	10240168	.	1	+	2.15382401542881e-18	2.33295449466993
8	48120558	48122901	.	4	+	2.15849168889551e-18	1.24276806720688
8	110199289	110201882	.	4	+	2.19034932541002e-18	1.44748692555559
8	38378485	38379808	.	3	+	2.19742389062964e-18	1.4382576552759
AEMK02000556.1	25648	25822	.	1	+	2.21336288050261e-18	1.89570312733859
17	35812448	35812697	.	1	+	2.2878963068997e-18	2.70157437738339
AEMK02000189.1	66759	68259	.	4	+	2.33145501289006e-18	1.67259870952361
1	73104063	73105844	.	2	+	2.49703446329156e-18	2.07608275641459
5	6041100	6042042	.	2	+	2.83114537496707e-18	-1.51567670893768
AEMK02000451.1	155477	156080	.	1	+	2.87712615872729e-18	1.67282386006303
5	32743752	32744785	.	2	+	3.23544522485427e-18	1.78718060590361
AEMK02000451.1	157911	158365	.	3	+	3.32878642460205e-18	1.81413297085097
3	47043896	47044801	.	1	+	3.66053350020354e-18	1.85035602395995
AEMK02000218.1	22262	22431	.	1	+	3.70712393011955e-18	2.17580631226699
13	79139282	79140075	.	3	+	3.72131277210611e-18	1.74855049467588
AEMK02000589.1	53597	54502	.	1	+	3.73016614549649e-18	1.61486837372825
3	97308718	97309315	.	1	+	3.77139365198585e-18	2.16632427648633
18	6411683	6412260	.	2	+	3.99353428777727e-18	-2.05002950039758
8	47607770	47609212	.	3	+	3.99540474272532e-18	1.21181356326708
3	52603637	52604777	.	2	+	4.18717225581708e-18	-1.87238552413625
AEMK02000621.1	89727	91250	.	4	+	4.99125273932565e-18	1.61362990182156
9	41638858	41641155	.	2	+	5.0979272943807e-18	1.51357614848198
5	41808929	41811539	.	2	+	5.11422887925992e-18	1.68484176441849
15	136212895	136214235	.	2	+	6.15469430589254e-18	-1.57306049194104
13	53121566	53123624	.	4	+	6.22085922306746e-18	1.55463904698715
18	24372422	24373075	.	2	+	6.34191747405399e-18	2.04992653384473
4	100442231	100444258	.	3	+	6.7245903504628e-18	1.14208337042013
18	54510028	54511636	.	3	+	6.81893236802359e-18	-1.31477893411086
15	33145	33875	.	2	+	7.76745328086215e-18	2.37510704616288
15	84155619	84157404	.	3	+	7.84499143250827e-18	1.0662753296351
15	72341394	72343456	.	4	+	8.65571665133062e-18	1.51975838776863
9	45244577	45245580	.	2	+	9.25777100537675e-18	-1.63451597987402
12	53046405	53047336	.	2	+	9.49797432376663e-18	-1.97386190873573
15	83007970	83009853	.	3	+	1.01154743971427e-17	1.0739947905269
8	102086147	102088318	.	3	+	1.12208995872469e-17	1.70483618497528
14	61304126	61306381	.	1	+	1.14419911078791e-17	1.40138975572902
6	6552461	6553759	.	4	+	1.14808731993625e-17	1.69883453559295
10	45439573	45440773	.	3	+	1.16237914247433e-17	1.22116833728796
3	7699208	7700600	.	3	+	1.28214005570251e-17	1.46052736912401
5	90237502	90237840	.	1	+	1.30035562842872e-17	1.70746067670894
AEMK02000432.1	14778	16050	.	3	+	1.40854592916554e-17	1.7973551498381
18	38800521	38802110	.	3	+	1.43348670740709e-17	1.2183099519437
3	17275493	17276093	.	1	+	1.47433621946798e-17	3.09700131968907
17	41746860	41747337	.	1	+	1.50678410966286e-17	2.71690940135497
11	2224973	2225726	.	2	+	1.51664770911399e-17	-2.46801252195371
9	117271206	117271973	.	2	+	1.51792934335716e-17	-1.80232991656716
2	64731512	64734294	.	2	+	1.56951064422339e-17	1.38126106560477
AEMK02000695.1	4720	5388	.	3	+	1.69187764768172e-17	2.16633406576267
12	48989349	48991366	.	3	+	1.73898499685333e-17	1.42330674957471
AEMK02000425.1	33972	34953	.	3	+	1.79114314278876e-17	1.75989819044069
8	66295155	66298661	.	7	+	1.80133925836373e-17	1.41637550875268
3	57482877	57483464	.	1	+	1.80164985958377e-17	-2.13133836225789
10	19169899	19170730	.	2	+	1.81085659702512e-17	1.80910347774532
AEMK02000652.1	5061	5724	.	3	+	1.83751605466504e-17	1.96895234842483
AEMK02000449.1	579338	582447	.	5	+	1.87113874955593e-17	1.46227489117634
4	95323902	95324509	.	2	+	1.90324888050664e-17	-2.70830479104632
8	70787827	70789697	.	3	+	1.91608752374989e-17	1.5993093316459
4	57684755	57685973	.	3	+	2.22776517276779e-17	1.62988565866708
AEMK02000135.1	48350	49392	.	3	+	2.32330040535128e-17	1.73573213721041
6	51264062	51264544	.	2	+	2.50115308567576e-17	-1.76838482041742
Y	41629722	41629927	.	1	+	2.52412102635056e-17	2.59505214772774
15	133593739	133595692	.	3	+	2.55194088351084e-17	1.47154779764288
8	86402677	86403946	.	3	+	2.81582670745823e-17	1.54754172766083
8	97087559	97089105	.	3	+	2.87119452675867e-17	1.34447872914375
AEMK02000639.1	198370	199269	.	3	+	2.99205509943581e-17	2.09595278360517
1	73123146	73125122	.	4	+	3.29644304189489e-17	1.43140536754526
4	18288728	18292458	.	5	+	3.33267387445121e-17	1.14900880188434
7	98445617	98446156	.	1	+	3.48508197031525e-17	2.16199249691238
AEMK02000328.1	189828	190274	.	2	+	3.62054623806748e-17	-2.37500915269987
2	13125183	13127252	.	5	+	3.78468619355432e-17	1.51988695765795
AEMK02000256.1	127117	127748	.	1	+	3.86912933955608e-17	1.50801249547703
13	110528169	110529722	.	2	+	4.47881261238538e-17	1.6974179610483
13	117369265	117371364	.	3	+	5.25242614518511e-17	1.14465110006141
1	272818929	272819802	.	1	+	5.33393654941379e-17	-1.63739268419496
AEMK02000652.1	3388	3955	.	3	+	5.53371730014419e-17	1.72766616839096
6	170741035	170741783	.	1	+	5.71672936764275e-17	2.29287980047193
17	17007054	17007897	.	2	+	5.73690940628665e-17	1.66407309711057
1	75409253	75410061	.	3	+	5.89203763477232e-17	1.5167034886445
4	12277804	12278108	.	1	+	6.11298188124706e-17	-2.27008920880607
8	81023398	81024985	.	3	+	6.50678163998794e-17	1.14268822637935
14	2257448	2259221	.	3	+	6.6770567747737e-17	1.54853745045308
8	76148125	76150467	.	3	+	6.84298503177296e-17	1.18852943315486
AEMK02000589.1	24213	25636	.	3	+	8.06786077619075e-17	1.57081212125102
15	134565112	134566768	.	2	+	8.14017081272437e-17	-1.18747493654889
1	124042197	124043775	.	3	+	8.33866538086198e-17	1.54509314552801
14	51582186	51583939	.	2	+	9.16935930863195e-17	1.48486677955994
9	38581709	38583011	.	2	+	1.01437015257611e-16	1.57155072337097
9	86838473	86838968	.	1	+	1.03088829924322e-16	2.49154281297181
13	179913299	179915839	.	3	+	1.05794517282019e-16	1.18327131816495
13	207129531	207130994	.	3	+	1.06774871917126e-16	1.64603771307673
2	9178669	9179386	.	2	+	1.20420565002284e-16	-1.65355276154277
4	108848518	108850466	.	3	+	1.22857487643885e-16	1.3651262717466
8	20558104	20558478	.	1	+	1.28344561785156e-16	-2.90496740696195
10	19150184	19153022	.	3	+	1.29038659855014e-16	1.605639673965
AEMK02000639.1	78551	79581	.	3	+	1.29213680894335e-16	2.21142666701715
15	86946148	86948047	.	3	+	1.35312236504499e-16	1.25519259814716
7	90346059	90348053	.	3	+	1.38524735146005e-16	1.30494000659786
13	203325937	203326868	.	3	+	1.38918566702123e-16	1.65544087985002
6	38744205	38745882	.	4	+	1.38960585194161e-16	1.63393675783953
14	66277153	66278855	.	3	+	1.42610206099099e-16	1.17689190452241
X	42996663	42997486	.	2	+	1.45435835288118e-16	-1.06170093768527
6	121351898	121353487	.	2	+	1.45609786616678e-16	1.44041285284346
14	64398413	64400571	.	4	+	1.48391400698716e-16	1.31292446816865
4	23228834	23229662	.	2	+	1.51463053094626e-16	2.4333538140369
2	60552648	60554341	.	3	+	1.55620777009207e-16	1.44268311877418
14	32124594	32125374	.	2	+	1.57136489995719e-16	-2.71326102124563
10	59763318	59763911	.	1	+	1.57347199895076e-16	-2.26690128618977
13	52714	54203	.	3	+	1.63151545414345e-16	2.36737590640319
4	10495834	10498011	.	4	+	1.66324422170013e-16	1.42001100052082
4	46766574	46767736	.	3	+	1.67177480972976e-16	1.34200199554977
6	38775403	38775987	.	3	+	1.70760546880642e-16	1.82195440271778
7	119274603	119277464	.	3	+	1.76840479733046e-16	1.37290817176564
6	96461406	96462608	.	2	+	2.01774673747137e-16	-1.50592188660898
9	107745343	107747850	.	4	+	2.13893639918456e-16	1.35687016783154
AEMK02000408.1	1121295	1122849	.	3	+	2.13893639918456e-16	1.40693716942715
12	2355068	2355951	.	3	+	2.14333708373374e-16	-1.49775114611613
15	84891674	84893265	.	3	+	2.16259888843753e-16	1.50911494763339
6	51822360	51822823	.	2	+	2.20112283623337e-16	-1.51280291494151
X	122394187	122394851	.	2	+	2.22892149057608e-16	-2.0397226508713
14	88473310	88474293	.	3	+	2.43976175005387e-16	1.55577177698909
11	49030071	49031756	.	3	+	2.53660638160856e-16	1.64553141307141
AEMK02000499.1	13853	15662	.	3	+	2.6585212807069e-16	1.57411032194394
14	105829549	105831090	.	3	+	2.92425553268468e-16	1.39301286107196
12	3368515	3369164	.	2	+	3.01471218454165e-16	-1.67760961000873
13	122157335	122159492	.	3	+	3.01974871404337e-16	1.21966433180632
FPKY02000001.1	304064	304241	.	1	+	3.08312123659495e-16	2.00609906524874
13	93354151	93356786	.	3	+	3.09267433005526e-16	1.17562506153912
1	95726757	95727883	.	3	+	3.209726722112e-16	1.58177149511801
8	14758768	14759862	.	1	+	3.22890594941551e-16	2.13499456023013
AEMK02000452.1	1115227	1116182	.	2	+	3.57844311305621e-16	-1.19027634066786
2	112815271	112817467	.	3	+	3.63234698150709e-16	1.18205262750568
1	131004760	131006802	.	3	+	3.74757063634027e-16	1.29164564924504
13	59226	61205	.	3	+	3.75898256662483e-16	2.16196800638534
3	31333775	31334282	.	1	+	3.79105955427527e-16	-1.94648367135117
10	19489897	19490227	.	1	+	3.86735734209905e-16	1.55242868199967
2	150032937	150033992	.	3	+	3.91541237917006e-16	1.30278069170194
X	43289008	43289570	.	2	+	4.38541184044947e-16	-1.69124347615114
11	2842489	2843067	.	2	+	4.83187180714745e-16	-1.96132936720176
AEMK02000451.1	16119	18865	.	4	+	4.84400339128345e-16	1.21621876811631
1	115055054	115056967	.	3	+	4.95911996655724e-16	1.16098147886312
1	98133170	98135701	.	4	+	5.63746100853242e-16	1.49771932660264
AEMK02000135.1	21974	22928	.	3	+	5.77776388470271e-16	1.45068033644611
11	25483179	25484049	.	1	+	6.145838027633e-16	-1.87195049389783
6	128366162	128369285	.	3	+	6.22289809632703e-16	1.2507021556116
5	10185630	10186598	.	2	+	6.48635185430841e-16	-1.37923440644049
3	77303658	77305132	.	3	+	6.67183509523312e-16	1.51218138889138
5	90690852	90691519	.	1	+	6.96348250463163e-16	2.39709158389737
8	86087506	86089539	.	3	+	7.01868083921871e-16	1.13589850585848
1	252761905	252762672	.	2	+	7.08393459042349e-16	1.77097322997666
1	152635529	152636869	.	3	+	7.14817131182514e-16	1.74465115991508
14	99717957	99719157	.	3	+	7.23353029427047e-16	1.43483008935704
4	67816077	67818165	.	3	+	7.2356798066965e-16	1.07067991238186
4	100425564	100427115	.	3	+	7.28979459821222e-16	1.23158722545091
16	21244784	21245792	.	2	+	7.40432188411731e-16	-2.35544537927958
4	48555966	48557596	.	3	+	7.64923947306259e-16	1.59469361300058
AEMK02000589.1	26470	27900	.	3	+	7.98354250195636e-16	1.58529510097144
15	17028264	17028562	.	2	+	8.23094935236811e-16	-2.98762256918137
1	51312119	51313761	.	3	+	8.39834806578486e-16	1.07535415104065
7	19726020	19727111	.	2	+	8.43642122680404e-16	-1.68430434338181
16	27664326	27665307	.	2	+	9.52322775153176e-16	-2.05036595782038
13	121206347	121208179	.	3	+	9.55384879142946e-16	1.30528609942444
16	32128620	32130605	.	3	+	9.7037783943386e-16	1.23916030583364
6	85260695	85262235	.	3	+	1.00290425860975e-15	1.77121794610933
15	65430522	65432663	.	3	+	1.04511546066262e-15	1.38831879383376
AEMK02000682.1	1003900	1004308	.	1	+	1.07688900270683e-15	-2.37749442843531
5	47846733	47848181	.	3	+	1.08272820221647e-15	1.36972880192008
2	108255226	108256784	.	3	+	1.10279259682752e-15	1.25594727914028
3	4839140	4840049	.	2	+	1.19666221813276e-15	1.69891920349581
7	51730058	51732267	.	4	+	1.28420237948149e-15	1.30617861276308
1	4882081	4882465	.	1	+	1.29653990006032e-15	-2.19210297575424
1	19806227	19807542	.	3	+	1.29653990006032e-15	1.13601914657437
4	28721591	28724121	.	3	+	1.32513776121212e-15	1.25734933956864
1	253970490	253971178	.	2	+	1.32533128689854e-15	-1.84191990171175
12	5119109	5119896	.	3	+	1.37796896389958e-15	1.53396038868234
10	65762807	65763377	.	2	+	1.38319271736855e-15	-2.76339182482323
AEMK02000189.1	64868	66235	.	5	+	1.40527414208238e-15	1.39789004265719
2	64350137	64351261	.	3	+	1.42112346846225e-15	1.59518198849724
6	106418883	106420539	.	3	+	1.42919075658787e-15	1.35965487133997
AEMK02000556.1	17825	18321	.	3	+	1.55922084987635e-15	1.84610753540135
1	79286529	79288531	.	3	+	1.60250795883715e-15	1.76978253581573
7	119902848	119904533	.	1	+	1.62486308874931e-15	1.71678204834949
AEMK02000495.1	86438	86604	.	1	+	1.67639500570329e-15	2.12752941361565
9	55534207	55534851	.	1	+	1.75886726087e-15	-1.95715059118515
13	55388	55733	.	2	+	1.76330246149918e-15	1.89686705371433
14	87995558	87996953	.	2	+	1.79001271175132e-15	-1.78448633515673
AEMK02000614.1	8708	10082	.	4	+	1.82459227806728e-15	1.71881753204945
11	49105286	49106839	.	3	+	1.91872399209545e-15	1.14139140888059
12	34919778	34920670	.	2	+	1.95670581397128e-15	-1.67334555621282
2	105046168	105047774	.	3	+	1.99630367970978e-15	1.04519937851367
10	34001380	34002264	.	3	+	2.02416388033548e-15	1.24081416012707
AEMK02000449.1	813025	814866	.	3	+	2.1876441765328e-15	1.55030337831549
13	148578147	148580712	.	3	+	2.23445471724365e-15	1.23277320429516
3	77333757	77336169	.	4	+	2.32075358982181e-15	1.33228359587596
FPKY02000001.1	304643	305115	.	3	+	2.394181584573e-15	1.71613972493727
3	77628202	77629202	.	3	+	2.49439571556349e-15	2.05828269344552
1	168219827	168221830	.	3	+	2.52479014201303e-15	1.21147938810733
17	13553716	13554892	.	3	+	2.53015894317698e-15	1.33741096139436
3	7835520	7836203	.	2	+	2.54475728895952e-15	-1.63842258665272
9	130713185	130714795	.	3	+	2.57898695086873e-15	1.44094414661114
7	47088872	47090740	.	3	+	2.6311758675513e-15	1.43213370601434
1	56112628	56112867	.	1	+	2.67242618411277e-15	2.7855843473042
13	138365	138942	.	3	+	2.71912334481124e-15	1.6176405665357
2	76680608	76681399	.	2	+	2.74590568982067e-15	-1.11689590548322
4	95756946	95758991	.	1	+	2.79115866212417e-15	1.48108673476982
16	6418533	6419010	.	1	+	2.79752418191571e-15	2.21030851912845
AEMK02000480.1	35534	36488	.	2	+	2.83742383710195e-15	1.81247286464485
4	80129277	80131513	.	3	+	2.87612017448387e-15	1.54448599605527
16	71864467	71865495	.	2	+	2.90369146471336e-15	-1.48304543086001
10	25069680	25071300	.	3	+	3.00306424844588e-15	1.52735613876553
X	6525619	6527256	.	3	+	3.22253768728483e-15	-1.43935632678169
13	153994963	153998608	.	5	+	3.2672765765038e-15	1.11809182778255
2	69235311	69237630	.	3	+	3.44949389761836e-15	1.29178863985111
10	38281351	38281755	.	1	+	3.49713713153894e-15	3.10232204296765
13	22927196	22927552	.	1	+	3.49713713153894e-15	2.48740187383603
3	7945198	7945547	.	2	+	3.637322369869e-15	-1.84519091764495
3	122719802	122721400	.	4	+	3.71117328111504e-15	1.44248816627667
5	10749165	10750698	.	3	+	3.81087866087628e-15	1.41174066766851
AEMK02000189.1	180729	181888	.	1	+	3.82483861812529e-15	1.43019126668037
AEMK02000425.1	78770	79674	.	2	+	3.84046837345927e-15	1.38829487980395
5	45524259	45526116	.	3	+	4.10442923223522e-15	1.53127835474852
1	270181708	270182282	.	2	+	4.19909063444811e-15	-1.78257089464513
9	75259652	75260670	.	3	+	4.23506298492396e-15	1.95470849755675
14	124699850	124701113	.	3	+	4.54543152486197e-15	1.61624495531173
10	33796263	33796906	.	1	+	4.68758579395726e-15	2.26308928008914
12	22508239	22509016	.	2	+	4.68758579395726e-15	-2.3077692065333
1	180703033	180704716	.	3	+	5.01214012601938e-15	1.20437970134427
13	136394810	136396075	.	2	+	5.04550693429241e-15	-1.44721135615168
AEMK02000652.1	6708	7044	.	3	+	5.06336935433417e-15	1.71873721678965
8	104270576	104272962	.	3	+	5.13241782432167e-15	1.38245188969571
9	6746530	6748092	.	3	+	5.19115789015928e-15	1.58738291810432
17	11299360	11300158	.	1	+	5.27030228432524e-15	1.92134627462808
AEMK02000224.1	22646	23788	.	3	+	5.27733481322641e-15	1.824907857833
5	87568985	87570154	.	3	+	5.7675612882812e-15	1.391300977429
1	138340344	138342104	.	3	+	6.00964579669204e-15	1.00736484300487
6	66921708	66922940	.	2	+	6.2387781038167e-15	-1.55449977873963
15	137341842	137342139	.	1	+	6.28534827915887e-15	-1.86635383999472
10	826866	828545	.	3	+	6.37439127621957e-15	1.48950879511607
6	68748844	68749861	.	2	+	6.63719631849067e-15	-2.21562145540429
12	3360792	3361384	.	1	+	6.81402189847897e-15	-1.79238049261866
3	69004663	69005832	.	3	+	6.91972791570163e-15	1.34880863647452
15	137358319	137359674	.	2	+	7.72913467340378e-15	1.60593756489689
9	86645430	86646850	.	1	+	7.95620711647376e-15	1.6782099938215
1	121724084	121727485	.	2	+	8.0674572242573e-15	1.30280648609711
13	76292744	76294968	.	2	+	8.3408723926378e-15	1.4547704151042
4	107757582	107758070	.	2	+	8.49397769213354e-15	-2.17466693213937
1	94294332	94296410	.	5	+	8.54242078746632e-15	1.87686101997375
11	70853679	70854687	.	3	+	8.64678686635045e-15	1.8158899059694
17	13617134	13618808	.	3	+	9.02932232271028e-15	1.37150431449754
13	83048385	83050685	.	4	+	9.35180898549529e-15	1.3035276827962
2	101919002	101920708	.	3	+	9.50119389560928e-15	1.36929775511555
12	5116620	5118865	.	2	+	9.73099763773648e-15	1.33666924950798
5	88923085	88924719	.	3	+	9.87494964602366e-15	1.41202515902599
5	67846657	67849561	.	3	+	1.0212301929378e-14	1.07121108724073
AEMK02000425.1	35837	36828	.	3	+	1.05140090199333e-14	1.41091375338089
18	33248805	33250377	.	3	+	1.06015021643945e-14	1.35903026152232
13	150767097	150769340	.	2	+	1.10283348585828e-14	1.30361070778212
4	89763231	89764358	.	2	+	1.11432549507294e-14	2.10318979063826
15	7429312	7431328	.	3	+	1.15121249094584e-14	1.38644465737116
13	94155659	94157907	.	3	+	1.15552585510414e-14	1.29364293719206
17	4720906	4721908	.	3	+	1.18139074932489e-14	2.02784861092312
6	59246773	59247158	.	1	+	1.18139074932489e-14	2.78223132197357
15	80593698	80594034	.	2	+	1.18476136046815e-14	-1.98538780586928
11	51273495	51273721	.	1	+	1.2082537040609e-14	3.01637672601419
13	70143227	70144607	.	3	+	1.2082537040609e-14	1.22183563734651
16	79215354	79216157	.	2	+	1.2786173726302e-14	-1.76476059445133
14	97489011	97490840	.	3	+	1.28357977814567e-14	1.42589523862689
14	49131554	49131951	.	1	+	1.28932690413641e-14	-2.40746569487841
12	35480033	35481160	.	2	+	1.29365942431602e-14	-2.12057064320741
AEMK02000224.1	451	3210	.	6	+	1.29663260452983e-14	1.65941017300551
18	6454288	6454628	.	1	+	1.31897797810108e-14	-2.08018143731992
14	92149042	92151777	.	4	+	1.34856074298699e-14	1.18659456624863
9	32810761	32812767	.	4	+	1.35693628510546e-14	1.09584471202924
1	74656235	74657395	.	2	+	1.43001220254987e-14	1.67422968677568
4	32092588	32094763	.	3	+	1.43001220254987e-14	1.60105139252634
3	18842224	18842865	.	2	+	1.45871967198683e-14	-1.72501046248732
AEMK02000451.1	108401	108571	.	1	+	1.48782717164291e-14	1.80183462617148
10	43307702	43308960	.	2	+	1.56460974473748e-14	-1.36063609623552
3	11013033	11013602	.	2	+	1.58025282977268e-14	-1.88143556635346
14	99764944	99765951	.	3	+	1.59449797069949e-14	1.84060686847265
3	22423916	22424627	.	3	+	1.59449797069949e-14	1.75146340180842
8	20559480	20560684	.	2	+	1.59449797069949e-14	-1.79850294164643
10	32148700	32149550	.	2	+	1.60892043795046e-14	1.54605042907472
9	49020164	49021275	.	1	+	1.66625221063956e-14	-1.758060496351
13	108333596	108334919	.	3	+	1.67632507591277e-14	1.38494406166607
AEMK02000225.1	50125	50665	.	2	+	1.78291563848356e-14	1.46012349883084
9	7664931	7665989	.	2	+	1.85780159177581e-14	2.16480069792697
3	581467	582255	.	2	+	2.01188305944178e-14	-1.54406884294759
12	58568048	58569068	.	3	+	2.03452650990559e-14	1.32016490396796
6	18698815	18699858	.	2	+	2.03465849343049e-14	-1.88325636509539
2	27684389	27686114	.	3	+	2.06379645847226e-14	1.06343623507518
9	80643618	80644967	.	3	+	2.08912564703014e-14	1.1636900231176
18	7402724	7404124	.	3	+	2.17893927121937e-14	-1.20770059705728
7	77145420	77146548	.	3	+	2.35721156017468e-14	1.7439902652778
4	22103357	22104031	.	1	+	2.466141309941e-14	2.05371271468693
17	43411301	43412889	.	3	+	2.53720260438319e-14	1.36671228510727
Y	41590589	41590772	.	1	+	2.56381879568992e-14	1.96914692208598
AEMK02000506.1	52689	53690	.	3	+	2.59538295037739e-14	1.60409432810114
5	15025942	15028839	.	2	+	2.59881706025977e-14	1.13649021169364
1	9986618	9987731	.	2	+	2.68924188538976e-14	-1.78372617967473
X	43284987	43285633	.	2	+	2.72139186912396e-14	-1.55112694984951
8	52161498	52163459	.	3	+	2.73648029834263e-14	1.45309448564643
7	79196717	79198864	.	4	+	2.82982461358821e-14	1.37891136369745
3	127608371	127610905	.	3	+	2.83640947269809e-14	1.21415337666152
AEMK02000425.1	59488	61129	.	3	+	2.91532667565852e-14	1.29569321825126
15	7501007	7503639	.	3	+	2.92804847929637e-14	1.13900976350527
AEMK02000665.1	25455	26712	.	4	+	2.95374262805012e-14	1.34726830467267
4	31254251	31255695	.	3	+	3.00279431883121e-14	2.23090745580459
13	99925102	99926684	.	3	+	3.018415904335e-14	1.19541649863277
6	91829305	91830483	.	2	+	3.166769851713e-14	-1.13569653664493
12	21823498	21824254	.	2	+	3.25864819457641e-14	-1.73046208689117
14	6713717	6714616	.	2	+	3.35417448261545e-14	-1.91607242575906
9	34620196	34621698	.	3	+	3.36666528880769e-14	1.8184721504841
1	25735640	25737205	.	4	+	3.42503507358049e-14	1.1816914165187
13	151544680	151545507	.	1	+	3.58198572215727e-14	1.90544114160487
AEMK02000256.1	168234	169339	.	1	+	3.89627738912875e-14	1.56255510610008
1	109678769	109680689	.	3	+	3.91266821582005e-14	1.31291314662557
13	92990885	92992395	.	3	+	4.00307191081726e-14	1.5010034808315
9	45563685	45564645	.	2	+	4.14586587460034e-14	-1.42623995857051
4	46462003	46462520	.	3	+	4.19093881258192e-14	1.41164589000949
6	49348617	49349374	.	2	+	4.31225629984765e-14	-1.24194014264872
AEMK02000614.1	16491	16745	.	1	+	4.45452423898099e-14	1.92795084697622
7	30321172	30321746	.	2	+	4.51324902219026e-14	-1.47285704088348
AEMK02000682.1	959847	960280	.	2	+	4.51476587957961e-14	-1.61368215084739
5	67890595	67892810	.	3	+	4.5755847178305e-14	1.20322009708195
1	126292864	126295289	.	3	+	4.64147781269739e-14	1.25987689208631
AEMK02000368.1	119964	122977	.	4	+	4.9895358439427e-14	1.53485789654046
AEMK02000556.1	22739	23427	.	3	+	4.9895358439427e-14	1.8044183395033
8	121795364	121797328	.	2	+	5.03217253101159e-14	-1.61566530679215
2	131856579	131857893	.	3	+	5.05321093481527e-14	1.18900660404803
AEMK02000225.1	45961	46300	.	1	+	5.14136418393703e-14	1.64175154503011
1	253672734	253673906	.	3	+	5.17990658105397e-14	1.81130400179368
2	74744260	74744604	.	2	+	5.1830560158843e-14	-1.59438543195762
10	63806913	63808009	.	2	+	5.22257608101554e-14	-1.53783678878759
5	47686069	47688175	.	3	+	5.32513256937783e-14	1.14556461568584
AEMK02000372.1	29203	29638	.	3	+	5.46107206800511e-14	1.58586986305421
1	79497373	79499132	.	3	+	5.49000446261584e-14	1.39801131521432
6	45313335	45314457	.	3	+	5.59892655448818e-14	1.91803655463658
15	131079013	131081353	.	3	+	5.63837253616516e-14	1.49123858601787
10	54675787	54676637	.	1	+	6.00639639907687e-14	1.95953312684217
7	94218175	94219847	.	3	+	6.26091791845834e-14	1.34125005146592
2	10799591	10800936	.	2	+	6.59799167434502e-14	1.6288782219358
10	60707339	60708056	.	1	+	6.80516258456189e-14	1.38763104962077
16	27125776	27127706	.	5	+	6.86051210296298e-14	1.22723444159374
17	58874759	58876731	.	2	+	6.93015420719085e-14	1.12215404550209
2	36702932	36704273	.	3	+	7.03761125151673e-14	1.7242764603278
3	19482260	19483181	.	2	+	7.22368197103679e-14	-1.5501067366171
2	60507463	60507747	.	1	+	7.26988016756278e-14	2.61422373005409
5	10675000	10675309	.	1	+	7.33371325125641e-14	-2.77278020658555
9	126087668	126088803	.	2	+	7.75756016695496e-14	-1.63222983687635
15	54721	56957	.	5	+	8.11824390288937e-14	1.44514290844232
16	33990662	33992046	.	3	+	8.20539652292606e-14	1.47408252067651
13	61558413	61558656	.	1	+	8.77843512407892e-14	2.84642192227509
12	52661024	52661564	.	2	+	9.65700127346375e-14	-1.43049404479926
8	65570449	65573090	.	5	+	9.81960720555045e-14	1.22977701875109
11	24962970	24965045	.	3	+	1.01941949140385e-13	1.22074954915124
18	38240665	38242507	.	3	+	1.08595156939885e-13	1.16774740449355
AEMK02000286.1	86383	88410	.	4	+	1.08595156939885e-13	1.51680117335191
9	105508667	105511221	.	3	+	1.12056141750689e-13	1.06248841989259
17	63364058	63365420	.	3	+	1.12751326482368e-13	1.82927365614715
12	49340551	49342902	.	4	+	1.26352570764843e-13	1.40676351144346
4	65439156	65441873	.	5	+	1.26592825076227e-13	1.25716738660709
12	14704456	14705230	.	2	+	1.35508888076194e-13	-1.21403076833926
AEMK02000589.1	68258	69308	.	3	+	1.36860481928978e-13	1.95214067219076
17	58062083	58062715	.	3	+	1.38091688202722e-13	-1.30055445318539
14	73519830	73521395	.	3	+	1.40553509847029e-13	1.33875847927742
1	243189248	243190213	.	3	+	1.41956356180112e-13	1.55766436055168
1	79421122	79421643	.	1	+	1.44012274246931e-13	2.33776248349788
1	28853407	28857021	.	5	+	1.46275981838934e-13	1.09109379281349
8	41458713	41460323	.	4	+	1.48728497540726e-13	1.48543162185532
17	34160816	34161317	.	2	+	1.49757320584906e-13	-1.88682921281733
3	126713974	126714722	.	3	+	1.51135071411915e-13	1.61454217668608
4	79374172	79374532	.	2	+	1.51548657882003e-13	-1.66711501177876
7	78066046	78067659	.	3	+	1.5996995833258e-13	1.14279168066025
3	97511123	97513706	.	2	+	1.63112431513124e-13	1.27356708481058
Y	42991575	42991933	.	3	+	1.66364349524371e-13	2.21852942909392
1	139794805	139796802	.	3	+	1.68997676272769e-13	1.08167571425189
AEMK02000235.1	32168	32561	.	2	+	1.74245817349427e-13	1.57011929356421
6	61305310	61306145	.	3	+	1.76651339593999e-13	1.71603834990144
9	70677576	70679188	.	3	+	1.79296123412633e-13	1.52322761979165
AEMK02000452.1	3123706	3125083	.	1	+	1.8024532988424e-13	1.36497801249678
3	18008489	18009247	.	2	+	1.83710540836891e-13	-1.47439084991877
7	9650142	9650928	.	1	+	1.85455681009236e-13	1.83643582023417
15	1714936	1717825	.	4	+	1.9291984463765e-13	1.49922405290838
X	41851514	41852485	.	3	+	1.94771092040991e-13	-1.32870678622153
14	99573352	99575201	.	3	+	1.95408948624589e-13	1.14457948394076
13	148199830	148201138	.	3	+	1.97730132347228e-13	1.62982436805549
X	43208058	43208778	.	2	+	2.05867971360995e-13	-2.02291010111797
2	133762186	133763027	.	1	+	2.0620996779522e-13	2.46227889931372
5	57950505	57951656	.	3	+	2.07571940789979e-13	1.47942370426544
AEMK02000682.1	644086	645388	.	2	+	2.24518348270891e-13	1.28527757280839
14	40003341	40004580	.	3	+	2.25910389126831e-13	-1.08528658958716
FPKY02000001.1	297487	297712	.	1	+	2.26913058358114e-13	2.03980791938389
7	9693425	9693843	.	1	+	2.33174486579944e-13	2.02828224419275
8	67244136	67246884	.	4	+	2.43176495481203e-13	1.25017472025573
2	64714870	64715694	.	3	+	2.49273166051455e-13	1.50996553124281
9	126079389	126080952	.	2	+	2.49273166051455e-13	-1.89193585490923
3	120967331	120970664	.	3	+	2.49948230619509e-13	1.03927197034078
7	88974331	88975387	.	2	+	2.5807004731139e-13	-1.9160610295875
12	24674536	24676093	.	2	+	2.59670217383314e-13	-1.62029508147179
2	141468362	141469813	.	2	+	2.66377011263983e-13	1.45162484185388
11	2840188	2841031	.	2	+	2.79077195429818e-13	-1.32780253246354
AEMK02000256.1	55184	55946	.	3	+	2.91281364647101e-13	1.43550114813217
4	46464416	46464754	.	3	+	2.91348175167118e-13	1.68152723920724
4	43707580	43709146	.	3	+	2.96444304978269e-13	1.28011448322186
13	206538955	206539395	.	1	+	2.96723313962217e-13	-2.52558830172875
4	50475804	50477020	.	3	+	2.99394256089815e-13	1.76192034507622
17	1214935	1215731	.	3	+	3.1094825427686e-13	1.65116988984853
7	11605444	11606084	.	1	+	3.18653019456211e-13	-2.00682936781285
1	86445779	86446666	.	2	+	3.25887706236846e-13	-1.87875812675483
4	111835312	111835764	.	2	+	3.65987821578506e-13	2.11795333443024
6	9701873	9702779	.	2	+	3.73868198867518e-13	-2.16318468291432
3	117782998	117783592	.	1	+	3.74623422088324e-13	2.25017500754092
3	19451079	19452599	.	2	+	3.76474385505406e-13	-1.29569658075263
11	48960534	48961969	.	3	+	3.85679172668113e-13	1.4114043701748
5	62996355	62996710	.	1	+	3.97187183609263e-13	-2.07225959520563
15	56069460	56069810	.	1	+	4.02193352450064e-13	2.29447572996883
4	129152795	129153706	.	2	+	4.02193352450064e-13	-2.0447005056479
11	70939882	70940321	.	1	+	4.07159921872181e-13	-1.64464981757069
15	54724514	54726203	.	3	+	4.09608504856e-13	1.1118581041627
2	76520147	76520560	.	2	+	4.21394070532007e-13	-1.37503263306483
14	108158154	108159131	.	3	+	4.27880513027139e-13	1.66924472499421
14	75166739	75168560	.	2	+	4.37990397448816e-13	1.22485590239954
13	2601146	2602169	.	1	+	4.43793645309159e-13	1.8483285489928
Y	42805811	42806581	.	3	+	4.44707972980169e-13	1.99854567912432
15	91604155	91605806	.	3	+	4.48340090696476e-13	1.08088176073544
13	189711724	189712687	.	2	+	4.54594055738077e-13	-1.44100253952021
5	97554171	97554627	.	1	+	4.58502013943742e-13	2.52815507748931
14	77925529	77926773	.	2	+	4.64980783233e-13	1.47155758657697
7	22743886	22744817	.	3	+	4.70295243649223e-13	-1.33457864478694
14	6959377	6961526	.	3	+	4.74825244220572e-13	1.18193799229535
AEMK02000639.1	90342	90937	.	3	+	4.7837061842343e-13	1.75677105741664
4	17442959	17443509	.	1	+	4.91461538928219e-13	2.36683273479729
5	64365548	64366571	.	2	+	4.95590923122521e-13	-1.57154861328766
3	76873809	76876148	.	3	+	5.16931497923503e-13	1.17309825565108
10	58096492	58098426	.	3	+	5.21107965427526e-13	1.1397149544555
AEMK02000258.1	21633	22474	.	2	+	5.41594948137793e-13	-1.61631662383334
14	60309307	60310709	.	3	+	5.46653702155678e-13	1.1566861521658
15	65796174	65797144	.	2	+	5.48078139685175e-13	-1.50208584416956
1	71359563	71360330	.	1	+	5.52246299052197e-13	1.83422569849411
14	5935096	5935794	.	3	+	5.64646453306325e-13	1.89761260626185
X	42145491	42145872	.	2	+	5.65794951159165e-13	-2.23372499347868
16	22172333	22173561	.	2	+	5.74308372576625e-13	-1.61909392864923
2	150823211	150825313	.	2	+	5.80569057277341e-13	1.23710866603896
1	177593189	177595113	.	2	+	5.89883916886125e-13	1.35143282461738
6	119356169	119357729	.	3	+	5.95061837539701e-13	1.42425851753909
12	24001293	24001654	.	1	+	5.99926463963799e-13	-1.99795266735795
1	132006544	132006776	.	1	+	6.00419311070944e-13	2.85526980498942
Y	41631398	41631572	.	1	+	6.03259247040725e-13	1.96198288488431
13	196644059	196644993	.	1	+	6.17685145442275e-13	1.97551891130571
17	63372949	63374711	.	2	+	6.21661472953102e-13	1.54973683226661
12	195361	197706	.	2	+	6.24467406887985e-13	1.58996816744078
1	236867493	236868087	.	1	+	6.27496624330877e-13	-2.51415805127196
6	56464724	56465844	.	2	+	6.3004279627996e-13	1.38317227801893
6	144884607	144885670	.	3	+	6.36333650698705e-13	1.31665098146431
13	19462778	19464508	.	3	+	6.49957518408982e-13	1.38792578902043
4	7765043	7765762	.	3	+	6.5455185048241e-13	1.39312404991745
14	113642408	113642906	.	1	+	6.55388176766347e-13	-1.40584948873006
1	29259898	29260947	.	2	+	6.66811874734516e-13	1.90762014190938
16	65810665	65812335	.	2	+	6.66811874734516e-13	1.4833498547754
7	1004590	1005299	.	2	+	6.69467343671216e-13	-1.65503751781569
1	18512262	18514427	.	3	+	6.72207628126538e-13	1.02111764291019
14	2056219	2057212	.	2	+	6.73755813023383e-13	2.00390682690036
8	1711856	1715355	.	2	+	6.81174451880352e-13	1.05499269236378
6	55159085	55159849	.	2	+	6.8629231344789e-13	-1.7835506328639
3	2465067	2465355	.	1	+	7.02907405706344e-13	-1.75754682142439
13	43132659	43133244	.	1	+	7.10639839063182e-13	1.99389222938855
X	92647057	92648859	.	3	+	7.26572002860494e-13	1.22780478442173
AEMK02000286.1	121893	122923	.	3	+	7.29128006947686e-13	1.56298699094432
7	24596057	24598214	.	2	+	7.35029667095494e-13	1.33061352279491
6	55411660	55412693	.	3	+	7.51527387098819e-13	-1.01109891371222
2	1022623	1023607	.	2	+	7.71251313024876e-13	-1.34101284410753
1	272166352	272166793	.	1	+	7.87091096028402e-13	-1.7556923189177
3	93991908	93994365	.	3	+	7.87091096028402e-13	1.26033697242454
4	57977025	57978537	.	3	+	8.25310329197432e-13	1.31136803942945
12	25996623	25997853	.	2	+	8.40280283081741e-13	-1.56881706205702
12	61142648	61144459	.	2	+	8.52202596129324e-13	1.35614185540859
9	36878621	36880107	.	3	+	8.95789337337938e-13	1.32433647941564
1	270186096	270186392	.	1	+	9.34557149440311e-13	-2.04992302729144
3	18404126	18405069	.	2	+	9.35832750498528e-13	-1.59634692279344
6	32036734	32037844	.	3	+	9.55616526967654e-13	1.42672336981337
5	77153571	77154886	.	2	+	9.81213071042975e-13	1.57014976562122
12	18077716	18078935	.	3	+	1.02123020446917e-12	1.65002965271325
7	120290936	120291588	.	2	+	1.02510645497859e-12	-1.67506857923303
AEMK02000408.1	265421	267757	.	3	+	1.02538067495207e-12	1.23828738759761
7	110000009	110000470	.	1	+	1.04211004139388e-12	2.74236781687364
14	74670816	74671217	.	1	+	1.08389922218809e-12	2.06678538159041
12	18989758	18990265	.	2	+	1.0956179608682e-12	-1.51438724191735
7	74962689	74963549	.	3	+	1.11309431075278e-12	1.65158049835091
4	39014458	39015750	.	3	+	1.12743768769475e-12	1.35691750613036
1	179610512	179611958	.	3	+	1.16264845519226e-12	1.09557342334467
9	52841331	52842546	.	3	+	1.25399919280626e-12	1.77779408594577
4	127323978	127325282	.	2	+	1.26019454866988e-12	-1.963743985773
AEMK02000452.1	1805823	1807389	.	2	+	1.26727185496029e-12	1.1031778551357
16	41368549	41371459	.	4	+	1.27724766780171e-12	1.24555469183634
13	61559257	61560394	.	2	+	1.30478572473081e-12	1.42788630891559
AEMK02000408.1	335562	336872	.	1	+	1.30510040721085e-12	1.27128948507356
3	49152230	49154937	.	3	+	1.30599379011475e-12	1.02857980067392
12	23056570	23057150	.	2	+	1.31099294130232e-12	-1.52313927207117
AEMK02000452.1	3717757	3719751	.	4	+	1.34492510370583e-12	1.40390292354851
1	137855110	137856548	.	3	+	1.35111216280454e-12	1.30878721729755
6	13727479	13729331	.	1	+	1.35588137597113e-12	1.53227937673229
AEMK02000135.1	41159	42955	.	3	+	1.3571816234833e-12	1.38972089279565
9	126222634	126223187	.	1	+	1.39597722852968e-12	-2.29820424005248
5	10894177	10894858	.	1	+	1.40989540882754e-12	2.37895071801593
2	25903153	25904686	.	2	+	1.44806296018616e-12	-1.60441006977121
2	7080653	7083417	.	3	+	1.45038593366572e-12	1.07962988112381
AEMK02000235.1	46801	46993	.	1	+	1.48223873378497e-12	1.50901185209002
14	44231502	44231779	.	1	+	1.48335962846162e-12	-2.55467216542914
1	4948333	4949238	.	2	+	1.48421417713914e-12	1.53316546863286
2	77257309	77257906	.	2	+	1.53902092397211e-12	-1.58539594649388
2	150773977	150774651	.	2	+	1.57181923011268e-12	1.83470762846693
15	107364291	107365283	.	2	+	1.68262042797461e-12	-1.858090622149
6	52278560	52279349	.	2	+	1.72040400488448e-12	-1.61493888327773
13	108912604	108913915	.	3	+	1.74025446364801e-12	1.1046373248928
5	10654148	10654924	.	2	+	1.75502407733906e-12	-1.39540872522046
1	266932573	266934427	.	3	+	1.77572934054482e-12	1.12532262067203
5	30525717	30527307	.	3	+	1.77572934054482e-12	1.17988352446317
7	64374981	64377027	.	3	+	1.79006616653011e-12	1.11665732135312
9	102744543	102746312	.	3	+	1.92642898455823e-12	-1.32239741663131
11	8884148	8886119	.	4	+	1.94837351414404e-12	1.22407142233524
13	137064839	137066645	.	2	+	2.05610511781935e-12	1.27265441193632
2	136396766	136397690	.	1	+	2.05610511781935e-12	-1.74933680046981
8	78385698	78388308	.	3	+	2.06590239600532e-12	1.16687059320131
X	34770508	34771502	.	2	+	2.10745017387634e-12	-2.08425281496996
4	117719598	117720389	.	2	+	2.15037269918236e-12	-1.56076716532259
4	7813896	7816991	.	3	+	2.17492237567941e-12	1.02830742688325
11	57792426	57794853	.	3	+	2.20597646619146e-12	1.09602471588937
7	1299753	1300855	.	1	+	2.20597646619146e-12	-1.63123040098965
18	6466929	6467722	.	2	+	2.21572712978948e-12	-1.55049785779515
5	8062059	8063907	.	2	+	2.31759165607546e-12	-1.69240089695873
14	74667613	74667780	.	1	+	2.34021674452987e-12	2.37598024886219
13	110375330	110376383	.	3	+	2.35655950222755e-12	1.30232341247979
2	69924159	69925548	.	2	+	2.55357652187579e-12	1.30024294081894
6	85236447	85237558	.	3	+	2.55359793314232e-12	1.74533426222628
11	2838197	2838925	.	2	+	2.69138049944564e-12	-1.55772752658218
1	22355009	22356339	.	2	+	2.6982546319431e-12	-1.30834274670916
14	51711835	51712004	.	1	+	2.74294221490021e-12	1.66683382199528
1	8317683	8318271	.	1	+	2.8417915496715e-12	-2.94623977456492
4	103959258	103960266	.	2	+	2.84366326690024e-12	-2.0778698220769
14	122792996	122793384	.	1	+	2.88389614773281e-12	2.13409146506295
8	33373551	33374993	.	3	+	2.88389614773281e-12	1.30629892478478
AEMK02000646.1	68133	68642	.	3	+	2.89724501042203e-12	1.33083057070641
AEMK02000665.1	27184	28905	.	3	+	2.89724501042203e-12	1.24500991629625
1	194622265	194623506	.	3	+	2.98984089521982e-12	-1.47177589839876
2	10722834	10723185	.	1	+	3.07591531509557e-12	-2.22786309104453
3	124751065	124752550	.	3	+	3.09606503505461e-12	1.3573466637087
2	73008307	73008866	.	1	+	3.13322825519654e-12	-1.76237300662926
9	71349494	71351591	.	4	+	3.14151250050522e-12	2.09041415625613
3	111788932	111789811	.	2	+	3.17100359490649e-12	-1.75274473904231
7	65599554	65601485	.	4	+	3.17100359490649e-12	1.28352492006322
7	77144837	77145222	.	1	+	3.17215620663658e-12	2.84259535210993
18	54498270	54499335	.	2	+	3.29450371635835e-12	-1.5265134938588
8	130645914	130646895	.	3	+	3.29450371635835e-12	1.43220145764213
14	141232762	141233614	.	2	+	3.31310373928331e-12	1.3843092934936
8	48538207	48539897	.	3	+	3.34760214386758e-12	1.64985679720617
6	69057520	69058245	.	2	+	3.42229626437493e-12	-2.12098811204904
5	28879886	28881529	.	3	+	3.49130029107952e-12	1.12279038087322
9	124282407	124284472	.	4	+	3.53450199562426e-12	1.36640238584009
4	46457827	46458217	.	3	+	3.64261193707088e-12	1.3741655001073
4	14227256	14227901	.	3	+	3.67578747900209e-12	1.68022031358615
4	3197715	3199097	.	3	+	3.78857493224929e-12	1.20119124419661
17	52862571	52862890	.	1	+	4.01971947744427e-12	-2.17383223907329
1	262948551	262949690	.	2	+	4.11224655673253e-12	1.69330586541835
AEMK02000589.1	111232	112519	.	3	+	4.15793737856368e-12	1.60645179486834
2	19019620	19022095	.	2	+	4.16279960720678e-12	1.1012594967651
15	56001953	56003855	.	3	+	4.23024806755081e-12	1.10911113429213
9	55136212	55137513	.	2	+	4.25096910079147e-12	-1.52197350329145
11	78754981	78755566	.	2	+	4.33920676650311e-12	-1.50574708877826
9	52236961	52238502	.	3	+	4.35043620075242e-12	1.37998733542102
13	53292776	53294325	.	3	+	4.36049347791842e-12	1.51845989340686
2	77468263	77468569	.	1	+	4.65365061800295e-12	-1.70176179942238
3	97214607	97216318	.	3	+	4.7049879218354e-12	1.12660193436676
12	23441258	23441892	.	2	+	4.77454590361999e-12	-1.68551963650828
AEMK02000256.1	165497	165955	.	1	+	4.79838875599276e-12	1.45942180219635
2	91700610	91702861	.	4	+	4.82544931144254e-12	1.32270245565703
6	82555266	82556077	.	2	+	4.98191214589202e-12	-1.52944926947883
AEMK02000694.1	34643	35412	.	2	+	5.18801076620874e-12	1.42571123243197
2	144499862	144502416	.	3	+	5.30883429323748e-12	1.07443218400887
16	65857605	65859561	.	3	+	5.48149287068627e-12	1.48969112587631
2	113753710	113755264	.	3	+	5.50171810488973e-12	1.20077393970601
2	25935051	25936448	.	2	+	5.60758825931498e-12	-1.28067487658859
18	37923937	37924545	.	1	+	5.66086986782992e-12	-1.87760598440985
10	64677911	64678790	.	2	+	5.71372839830476e-12	-1.78942131547846
10	51454678	51455264	.	1	+	5.76602767905337e-12	1.97360607919202
X	41810518	41811161	.	2	+	5.76853814526135e-12	-1.48253152923588
3	73878689	73879500	.	3	+	5.88875730332476e-12	1.44824593731788
2	129425312	129426931	.	2	+	5.91868463387956e-12	-1.68167521235714
6	131643059	131643787	.	1	+	6.22593914558833e-12	2.15561429179983
6	52498037	52498775	.	1	+	6.3495686231865e-12	-2.08412002338825
2	10736164	10737297	.	2	+	6.42470799651869e-12	-1.40210416793204
X	35160927	35162816	.	2	+	6.74579002478512e-12	-1.42500921897842
2	151448965	151450441	.	3	+	6.87388584912619e-12	1.4579223982415
6	145667947	145668323	.	1	+	6.93938164161888e-12	-2.58123323126206
1	261570220	261570630	.	1	+	7.17201074844483e-12	-2.4477698402092
X	61962112	61962626	.	2	+	7.35544431061304e-12	-1.72432953823699
1	270220246	270221043	.	2	+	7.421034883209e-12	-1.56007226662377
5	88945959	88947311	.	2	+	7.75192227750025e-12	-1.33201096324222
1	139727424	139728565	.	3	+	7.7779475031315e-12	1.24198374936012
6	168215557	168218093	.	4	+	7.85667306979466e-12	1.33776709858937
6	49327916	49329495	.	2	+	7.91363759686661e-12	-1.10854883997253
AEMK02000661.1	31556	33231	.	5	+	7.91843912082908e-12	1.19802170598491
12	204844	206111	.	3	+	8.06099884088066e-12	1.26274075326615
5	79355520	79356900	.	3	+	8.17141955474015e-12	1.05647561932835
15	9027553	9028754	.	3	+	8.28532728690266e-12	1.65140646381457
16	45559526	45561623	.	2	+	8.28532728690266e-12	-1.37628125211715
1	39867777	39869178	.	3	+	8.33172396554866e-12	1.52737943472278
3	40765504	40766589	.	1	+	8.34653889489858e-12	1.44123700461805
6	126953243	126954935	.	4	+	8.36423904412335e-12	1.36962058721837
2	6007378	6008363	.	2	+	8.55483341974383e-12	-1.26101564664808
14	55022261	55024614	.	3	+	8.5728541292687e-12	1.23735885049109
9	130837033	130837538	.	1	+	8.58951354712213e-12	-2.19438990756093
9	134950949	134951612	.	1	+	8.72795207822092e-12	1.24954416094524
AEMK02000515.1	39812	41660	.	3	+	8.93327909410245e-12	1.61893158321252
14	121467781	121469751	.	2	+	8.9641131821217e-12	1.0080203222585
15	80015380	80015818	.	1	+	8.9836362799579e-12	2.14638798007527
17	58508451	58509579	.	2	+	9.11620988016446e-12	-1.40744151135363
12	49944026	49945132	.	3	+	9.34443232143583e-12	1.40191817829465
AEMK02000515.1	46585	47784	.	3	+	9.45687621424922e-12	1.4637267109463
11	32516461	32517077	.	1	+	9.46954102522988e-12	-2.0559848676323
4	127667622	127668541	.	1	+	9.68102234421586e-12	1.78475681947998
4	8162849	8164294	.	3	+	9.7013353113336e-12	1.41693222952583
13	40009228	40012201	.	4	+	9.90391736861139e-12	1.03342824947758
15	134559654	134561356	.	2	+	1.05663303755444e-11	-1.28873265722562
12	15981687	15982750	.	2	+	1.0852675558902e-11	-1.55272197902172
5	67383813	67385179	.	2	+	1.13844827212763e-11	1.56598830458025
6	72189040	72190333	.	3	+	1.13844827212763e-11	1.24205871500447
2	50455002	50456241	.	2	+	1.13999827673365e-11	1.41249963417305
1	273080662	273081197	.	2	+	1.14866094409321e-11	-1.82324059405421
6	129707695	129708877	.	3	+	1.14866094409321e-11	1.42660940048028
2	77424545	77425169	.	2	+	1.15465544728698e-11	-1.40287725600577
5	8053743	8056041	.	2	+	1.15519299773611e-11	-1.1564925718459
2	65908468	65908964	.	1	+	1.158412576938e-11	-1.28814689957737
17	60067813	60068337	.	1	+	1.16396611400824e-11	1.85260803776007
3	21642176	21642832	.	3	+	1.18049041063036e-11	1.43791293001901
1	241576439	241577840	.	2	+	1.19080343530402e-11	1.29389608330872
15	48541716	48543897	.	2	+	1.21157378560487e-11	1.37891060262315
1	236422075	236423638	.	1	+	1.22445686586237e-11	1.49557965440142
AEMK02000182.1	88961	91261	.	4	+	1.22705259506163e-11	1.11516044659014
1	52433590	52436626	.	3	+	1.23900236904484e-11	1.05192153068865
3	57967653	57970165	.	2	+	1.26709533630605e-11	1.39390005628643
14	75020278	75021795	.	2	+	1.27252252147605e-11	-1.69414342836429
15	6308043	6308665	.	2	+	1.31303539302543e-11	1.77926210680119
2	6205243	6205963	.	2	+	1.31303539302543e-11	-1.46672407356309
13	69301948	69302478	.	1	+	1.31411170371109e-11	1.7607553789201
15	4723712	4724458	.	2	+	1.32300199135343e-11	-1.81836955205914
4	12916558	12917918	.	2	+	1.35808515757783e-11	-1.51348081469416
7	120296372	120297279	.	2	+	1.38697224656983e-11	-1.33079740529312
4	127040638	127041647	.	2	+	1.40120098816247e-11	-1.43670074409823
2	10383403	10384481	.	4	+	1.41309890236802e-11	1.43094465587704
AEMK02000408.1	298348	299782	.	2	+	1.41357409376572e-11	1.26550262365969
4	45183388	45184581	.	4	+	1.48325100925238e-11	1.42360871199435
17	62185784	62187534	.	2	+	1.4966368712759e-11	1.20745996747157
13	110535340	110536194	.	2	+	1.49784315504042e-11	1.76567719815756
13	173408756	173409205	.	1	+	1.5064110837522e-11	2.64134333159226
6	72173712	72173887	.	1	+	1.53784352819903e-11	2.70345302071409
3	31562183	31563932	.	1	+	1.59951065455713e-11	1.35609722661583
4	7881834	7885627	.	3	+	1.61795543683115e-11	1.07681988324301
2	50458103	50459267	.	1	+	1.63656478572452e-11	1.46458106211198
3	77343650	77346380	.	3	+	1.64137832872313e-11	1.41924347816145
7	55631666	55632217	.	3	+	1.66054521414562e-11	1.60474273259873
15	111169014	111169294	.	1	+	1.7002352064248e-11	2.50556672364525
AEMK02000451.1	107900	108143	.	1	+	1.71639000608759e-11	2.37703256842947
1	240842407	240843365	.	3	+	1.75320041746793e-11	1.1749637670742
4	104238258	104239586	.	3	+	1.7806536341299e-11	1.2034610920552
2	151826427	151828611	.	3	+	1.79147266889449e-11	1.31331050471417
13	91609329	91609619	.	1	+	1.8109706927355e-11	2.42797490218684
4	122504091	122506143	.	3	+	1.8226430977e-11	1.15189770983689
14	129395167	129396194	.	3	+	1.82825479837084e-11	1.23382031886099
15	92988102	92989875	.	3	+	1.88519401030346e-11	1.30700661373564
2	96282002	96282776	.	2	+	1.88911337243879e-11	1.78824517253507
X	60907216	60908260	.	2	+	1.89012785159306e-11	-1.77943666549051
14	48046726	48047538	.	2	+	1.91075767662578e-11	-1.32008411768106
5	67875925	67877300	.	1	+	1.91075767662578e-11	1.4292632309265
9	36969992	36970876	.	2	+	2.00401360432084e-11	1.88628968740754
10	29150691	29151116	.	1	+	2.01644760699936e-11	-1.97745659194402
7	89319728	89322653	.	3	+	2.02542430096103e-11	1.2188994080902
2	61225980	61227842	.	2	+	2.04888617442269e-11	-1.21134069308315
14	56626381	56626951	.	2	+	2.0509521735763e-11	-1.56127624200059
2	136358584	136359391	.	2	+	2.0988719287671e-11	-1.53588271299955
AEMK02000175.1	64485	66037	.	3	+	2.0988719287671e-11	1.34585938806728
14	39298995	39299818	.	2	+	2.10300877045568e-11	-1.83977318539629
AEMK02000256.1	162153	163496	.	2	+	2.10300877045568e-11	1.48493105929018
6	128753910	128755853	.	2	+	2.13125316988261e-11	1.2071094070861
6	131658244	131659085	.	1	+	2.14500952480133e-11	2.32610642612173
AEMK02000639.1	176715	177756	.	3	+	2.16821139439917e-11	1.70100168398453
3	18048495	18048893	.	1	+	2.18592721325047e-11	-1.51672689081167
6	78234400	78235069	.	2	+	2.19153789729085e-11	-1.80179092933656
17	58460559	58462146	.	2	+	2.20859150142589e-11	-1.34347655338797
5	22919962	22921794	.	2	+	2.21421810750866e-11	-1.28945111659722
6	50090510	50092956	.	4	+	2.21838703245319e-11	1.60631272500264
8	121790249	121791151	.	1	+	2.23601557741609e-11	-1.69454139119024
8	71982818	71984432	.	3	+	2.23609735067436e-11	1.2258027394782
3	7725333	7725901	.	3	+	2.26066864501936e-11	1.55348558295067
8	87995310	87995557	.	1	+	2.26586161671569e-11	2.17051849313888
AEMK02000170.1	29847	31834	.	3	+	2.32332265213526e-11	1.55895530699994
11	52237630	52239448	.	1	+	2.42240247179455e-11	1.59081229486937
1	217629247	217629677	.	1	+	2.44197144445404e-11	1.67683189438656
1	42908820	42911441	.	3	+	2.48256452036424e-11	1.22028522973477
14	106416217	106416783	.	3	+	2.48630841730529e-11	1.43244341841289
9	48467920	48468832	.	1	+	2.53263575709016e-11	1.7583628095677
X	124699417	124699969	.	2	+	2.57373073329701e-11	-1.19478654327977
11	24525053	24525558	.	1	+	2.58443735573188e-11	2.03777735226617
3	126121649	126123288	.	3	+	2.5890839328517e-11	1.1104144694934
13	206458006	206460449	.	2	+	2.6793965907428e-11	1.43105292555348
X	87217279	87217482	.	1	+	2.76364437675239e-11	2.65769200024271
16	20441173	20442701	.	3	+	2.83710295188796e-11	1.23797875340623
13	151139949	151141898	.	2	+	2.91490394110859e-11	1.28567412808946
8	29911421	29913895	.	2	+	2.95972856950644e-11	1.29796029510213
3	73653986	73654279	.	1	+	2.98792605025295e-11	-2.29595966076263
15	64890796	64892557	.	3	+	3.05493633589733e-11	1.07973566979589
2	61426590	61428881	.	3	+	3.11448866718055e-11	1.03711321090019
13	205755321	205756510	.	1	+	3.11944510205087e-11	1.59592491258119
13	85359874	85361589	.	4	+	3.25122640468587e-11	1.36462606872064
6	119943965	119945771	.	3	+	3.25122640468587e-11	1.22148356895783
14	87742470	87743700	.	3	+	3.2515531806268e-11	1.11654203317247
8	125379435	125380575	.	2	+	3.2515531806268e-11	-1.80028288642514
13	111198391	111198706	.	1	+	3.37224554625482e-11	2.79936370225395
1	230874723	230875210	.	2	+	3.38286158165788e-11	-1.88672874457716
5	82325338	82326647	.	3	+	3.398109804316e-11	1.02759910686007
AEMK02000699.1	44717	45784	.	3	+	3.50904216789217e-11	2.33098919349616
5	89273243	89273820	.	2	+	3.7132476095372e-11	-2.18461853189932
3	8386948	8387685	.	2	+	3.74585268961812e-11	-1.57581441810709
9	109226380	109228312	.	4	+	3.7472569737595e-11	1.12448201138644
17	41756316	41756975	.	2	+	3.75726750321189e-11	-1.6716326723973
10	1812015	1814146	.	5	+	3.76391493617806e-11	1.57610479274859
4	73530671	73531609	.	2	+	3.76601296155031e-11	-1.96836913195861
12	58134337	58135086	.	3	+	3.78316795216999e-11	-1.25954754368508
6	59240330	59240646	.	1	+	3.78662042683332e-11	2.73308790993621
1	267095971	267098697	.	2	+	3.93211853682886e-11	1.21977249224748
11	79069783	79070035	.	1	+	3.96529540265205e-11	2.47066317661731
13	139444751	139446013	.	3	+	4.01944206551996e-11	1.36421989676455
14	66919524	66921223	.	3	+	4.03990116072493e-11	1.08755440626817
AEMK02000694.1	33827	34197	.	1	+	4.06187124002477e-11	1.17552961226253
13	119666808	119669063	.	3	+	4.08749620387513e-11	1.06556175441449
10	34967479	34969286	.	3	+	4.09647192170768e-11	1.34861567866564
2	98272823	98274086	.	3	+	4.09647192170768e-11	1.45306599574243
AEMK02000452.1	3052961	3054684	.	2	+	4.09924200185296e-11	1.05927938785087
2	75983078	75984530	.	3	+	4.14626030251012e-11	1.45407973208212
1	44302421	44303427	.	3	+	4.18270657067831e-11	1.24664349173495
6	83011105	83012138	.	2	+	4.38701892370885e-11	-1.32027312276439
6	69256466	69257366	.	2	+	4.4134213588606e-11	-1.45732105418365
18	28414990	28416389	.	3	+	4.48224037484685e-11	1.36944679305131
6	87392178	87392689	.	2	+	4.48224037484685e-11	-1.37151038034975
AEMK02000328.1	360076	361491	.	2	+	4.50611650078418e-11	-1.68027166743649
AEMK02000135.1	57614	58087	.	3	+	4.59301267508509e-11	1.80419099286938
4	92836731	92838404	.	2	+	4.60732785803438e-11	1.39236384107221
18	51470050	51470951	.	1	+	4.68266902667149e-11	2.12848714683053
X	110811481	110812416	.	2	+	4.75611537327533e-11	-2.30686777951354
3	83536099	83537467	.	3	+	4.80343103133603e-11	1.09074114102065
6	6625988	6626850	.	2	+	4.81413863928085e-11	1.6477569487398
1	246547951	246549197	.	3	+	4.8154113006296e-11	1.14209115253751
7	119317122	119318366	.	1	+	4.8154113006296e-11	1.69290291159892
7	10958710	10959433	.	1	+	4.84937479331013e-11	-2.10989048546424
12	59752592	59752931	.	2	+	4.889022617617e-11	2.32551732456941
3	27369615	27370213	.	2	+	4.97079342060638e-11	-1.38977631443358
2	50452299	50453438	.	2	+	5.01434634324699e-11	1.6429029300468
12	34607320	34608029	.	2	+	5.03633228663553e-11	-1.08958393717018
13	196895421	196896275	.	2	+	5.07103185127311e-11	-1.36509444524462
15	95660315	95660672	.	1	+	5.08904069463068e-11	2.25565112492435
13	121754600	121755526	.	3	+	5.09518665834389e-11	1.14822825577954
9	8103433	8104032	.	2	+	5.09647487913296e-11	-1.57281254554505
1	72699636	72701151	.	3	+	5.2411925316801e-11	1.05022124047058
12	11834106	11834599	.	1	+	5.27990572583093e-11	1.95370786130393
3	71947872	71949206	.	3	+	5.37746315101601e-11	1.49240555942162
X	41901776	41902581	.	2	+	5.37828398202201e-11	-1.37489244365597
AEMK02000702.1	27702	28656	.	3	+	5.46158130655179e-11	1.39620490533911
17	31864854	31865163	.	1	+	5.56970873967634e-11	-1.84289010882047
5	64362100	64362635	.	2	+	5.57800435043962e-11	-1.90587952691906
15	94170741	94171937	.	1	+	5.63954409181316e-11	1.78953513235412
X	42609158	42610227	.	3	+	5.72211895992095e-11	-1.25328900783125
3	97580675	97581827	.	3	+	5.85552979233403e-11	1.31895664515494
7	46406296	46407555	.	3	+	5.87741385581316e-11	1.11370873259923
3	58731692	58733148	.	1	+	5.91757483977696e-11	1.4869959474274
13	182337701	182337937	.	1	+	5.93186015227981e-11	2.31041514287002
AEMK02000281.1	310	598	.	1	+	6.16207040447979e-11	2.30882852555964
6	67315634	67316934	.	2	+	6.26178352795079e-11	-1.26508662342858
AEMK02000542.1	40193	40638	.	1	+	6.41708335815653e-11	1.57847507136147
10	1539704	1540196	.	1	+	6.42218413195652e-11	2.17480924214094
X	98159715	98160128	.	1	+	6.43372042875077e-11	-2.16940491307358
5	45954023	45955640	.	3	+	6.50186558398578e-11	1.0341750083213
AEMK02000452.1	1227956	1228594	.	2	+	6.54195529262265e-11	-1.69078892161437
5	91041164	91042224	.	2	+	6.56123223021126e-11	1.6912962999866
5	13925957	13926898	.	3	+	6.61065853680457e-11	-1.10600760052457
AEMK02000256.1	68219	69691	.	3	+	6.65353205280324e-11	1.35039145806034
2	72993702	72994944	.	2	+	6.71223615248877e-11	-1.40682264956789
17	35852450	35852834	.	1	+	6.71856279376078e-11	-2.08914889229041
1	253653062	253654092	.	2	+	6.83683860051788e-11	1.16147462134878
7	65229404	65230534	.	3	+	6.87200257108488e-11	-1.61067807437075
AEMK02000256.1	29936	30419	.	1	+	6.9434207939525e-11	1.41405925881995
3	39549665	39552160	.	2	+	7.173886490667e-11	1.12759506843193
14	55360864	55362016	.	3	+	7.22218837265175e-11	1.22638253383384
X	49195635	49196515	.	2	+	7.39721973072538e-11	-1.65064824282649
2	72771203	72772427	.	2	+	7.48363848474265e-11	-1.40241859991821
1	222657703	222658794	.	3	+	7.76029239890844e-11	1.47843460847423
2	10390432	10391834	.	3	+	7.90421025430008e-11	1.55431395628738
5	1653198	1654071	.	1	+	7.94736233009855e-11	1.45078917484343
17	63381673	63382379	.	2	+	8.0872178175364e-11	1.51049405936289
12	22246974	22247576	.	2	+	8.37235323548782e-11	-1.29779283492484
4	119930811	119932723	.	3	+	8.37235323548782e-11	2.40505064971971
8	38089295	38091057	.	1	+	8.37235323548782e-11	1.36141406592299
X	111806870	111808511	.	2	+	8.49543243711523e-11	-1.59858269077389
2	1194326	1194830	.	1	+	8.54024912956043e-11	1.47211860390929
2	80128857	80130421	.	1	+	8.67608833559913e-11	1.3200285701793
9	126522440	126522919	.	1	+	8.68640235036652e-11	2.03659923473756
1	265042399	265042829	.	1	+	8.71649702278053e-11	2.09180319750822
15	134554755	134555841	.	2	+	8.71649702278053e-11	-1.67773719055907
9	8369933	8371549	.	3	+	8.72068784057489e-11	-1.16054681223851
15	134616170	134617197	.	2	+	8.72504495106462e-11	-1.38605682150696
1	231446066	231446379	.	1	+	8.73233057338597e-11	2.10534083400604
X	125353473	125354760	.	3	+	8.80122396508237e-11	-1.14474715121929
7	62470062	62472122	.	3	+	8.94934628426619e-11	1.33825831469673
14	61452604	61453231	.	2	+	9.12192413295545e-11	1.33454612888786
5	7967957	7969367	.	1	+	9.12192413295545e-11	1.42690549220434
17	35409487	35410135	.	2	+	9.14657061936788e-11	-1.5238070309427
5	92735680	92736931	.	2	+	9.42855087007816e-11	-1.34109671157761
6	170093950	170095061	.	2	+	9.44361757352147e-11	-1.27180471960933
9	9691537	9692936	.	3	+	9.44361757352147e-11	1.25300233533414
2	73333054	73333421	.	1	+	9.68571504118717e-11	-1.71895255434233
5	56701732	56702588	.	1	+	9.97876876897439e-11	-1.68510825434658
6	98518299	98519361	.	2	+	1.0154156271472e-10	-1.30602196467346
15	46371811	46374486	.	3	+	1.02351468313696e-10	1.00275169971867
15	75753838	75756324	.	3	+	1.02351468313696e-10	1.07609013432366
4	16532409	16533851	.	3	+	1.02834919544803e-10	1.09386544397433
16	66093442	66094486	.	2	+	1.03078698807332e-10	-1.44189634026034
10	43291544	43293215	.	2	+	1.04805756117003e-10	-1.34422516059658
17	52864769	52865871	.	2	+	1.04805756117003e-10	-1.37030423160723
8	120693973	120694431	.	1	+	1.05154535469192e-10	2.19132772106444
2	96219777	96221963	.	3	+	1.06349877154816e-10	1.53222450972459
AEMK02000646.1	39589	41640	.	4	+	1.07382534363157e-10	1.30391744962989
3	24471221	24473254	.	4	+	1.09152035090295e-10	1.24159976487123
1	131745784	131746839	.	2	+	1.09170169421836e-10	1.69733272994995
13	158728482	158729775	.	3	+	1.10525601748386e-10	1.01579809977317
1	236368637	236369259	.	2	+	1.12417951811808e-10	-1.35626040332979
12	23164864	23165482	.	1	+	1.134950885203e-10	-2.1466954885482
12	36116724	36117185	.	2	+	1.1373090408811e-10	-2.09043072110531
1	75320793	75321976	.	3	+	1.14035581971351e-10	1.4977123449928
18	9297599	9298265	.	1	+	1.14748934247659e-10	1.74674913130301
5	21590222	21590514	.	1	+	1.18022555874159e-10	-1.64977673566567
3	28576303	28576898	.	2	+	1.18338662803479e-10	-1.42531879514054
5	38530455	38533309	.	3	+	1.19583496319182e-10	1.23912147948429
12	47325257	47326155	.	2	+	1.20603003390942e-10	-1.22562693835798
17	483509	485278	.	3	+	1.22278075619821e-10	1.12647541171934
6	51842750	51843633	.	1	+	1.26171756988613e-10	-1.35336236595674
7	37173356	37173752	.	2	+	1.26369068827491e-10	-1.64168643335184
16	24310916	24311281	.	2	+	1.3112335704154e-10	-2.727804004189
15	68049431	68052050	.	4	+	1.31131349276083e-10	1.03413105607752
14	56240548	56241098	.	2	+	1.31210934164996e-10	1.40905513726964
11	39454088	39455222	.	3	+	1.33684779566123e-10	1.83971878589621
10	52654425	52656670	.	4	+	1.36126097844182e-10	1.01042419043881
12	22115775	22116676	.	3	+	1.37637999515599e-10	-1.17453556138849
5	5989394	5990038	.	2	+	1.39160235244022e-10	-1.30307521556863
3	18041707	18042708	.	3	+	1.41239763939426e-10	-1.03811588426228
2	24729109	24732181	.	4	+	1.4243291349915e-10	1.01011214672223
7	120597482	120598355	.	3	+	1.42593559088454e-10	-1.06488266177657
AEMK02000543.1	1861	3520	.	3	+	1.43177767495937e-10	1.29388178785857
14	23588892	23589595	.	2	+	1.43719638346139e-10	-1.72236517525232
AEMK02000135.1	58324	58802	.	2	+	1.43980538791575e-10	1.66473388480318
8	135201051	135201960	.	1	+	1.44322352995149e-10	-1.80635314290846
6	48308522	48309402	.	1	+	1.46060725765735e-10	-1.60292287233434
13	198135981	198136170	.	1	+	1.4664025627838e-10	3.0108695463358
13	207734089	207735854	.	1	+	1.46916310446018e-10	1.26992742821076
5	29091572	29092770	.	2	+	1.47171554756375e-10	-1.25646600318649
AEMK02000693.1	20826	21127	.	1	+	1.47779491274714e-10	2.52824209691506
14	98791583	98793961	.	3	+	1.50793753878384e-10	1.03387011500354
12	54972780	54974020	.	2	+	1.51980215948459e-10	1.151948257486
6	6546362	6548008	.	2	+	1.51980215948459e-10	1.4737973803824
13	179569073	179569673	.	1	+	1.54253857614108e-10	1.85581167459571
6	6845398	6846269	.	3	+	1.58021341089481e-10	1.373432293776
9	20033023	20034342	.	2	+	1.58021341089481e-10	1.51961281056006
8	41429643	41430890	.	2	+	1.59402191186409e-10	1.40243879582168
AEMK02000478.1	168007	169199	.	3	+	1.60141061969142e-10	1.30204278605584
4	110547328	110548305	.	2	+	1.60639921242574e-10	-1.9613984228835
10	13941407	13941880	.	1	+	1.60900367000808e-10	-1.93499925268279
X	12659303	12659912	.	1	+	1.61250006381048e-10	-1.58824832063505
12	19713269	19715057	.	3	+	1.62907391167532e-10	-1.09120955094611
2	75413285	75414294	.	1	+	1.66768721393486e-10	-1.50479029947186
1	159391963	159392423	.	1	+	1.67484263413914e-10	-3.06152933822219
5	9276558	9276958	.	1	+	1.71170482077946e-10	-1.4637990084756
X	16115463	16116055	.	2	+	1.71170482077946e-10	-2.56257772688277
7	77249592	77250408	.	1	+	1.71914358468499e-10	1.72953219672403
AEMK02000591.1	88673	89904	.	3	+	1.72274180458926e-10	1.31341409872325
4	72504228	72504583	.	1	+	1.76841935289194e-10	2.18612924001484
2	77571335	77573532	.	2	+	1.80647643071825e-10	1.16345275415465
12	52288359	52289706	.	1	+	1.82405293836727e-10	1.35057764313297
AEMK02000361.1	803714	804364	.	3	+	1.84434188199565e-10	1.25420020594544
17	51880251	51880697	.	1	+	1.89486624792764e-10	2.15536134152458
5	24712773	24713953	.	3	+	1.89486624792764e-10	1.48347433697762
5	27249699	27250086	.	1	+	1.89762996480143e-10	-1.81573719653043
17	41819447	41820668	.	2	+	1.91054557494578e-10	-1.13048090596328
4	50872659	50873433	.	2	+	1.94659774322724e-10	-1.97166265002705
14	140741433	140741858	.	1	+	1.97529454259498e-10	-1.65104183009389
AEMK02000407.1	22296	22920	.	3	+	2.02050280520749e-10	1.37084421873079
1	222474230	222476480	.	3	+	2.07527886872693e-10	1.00045267402842
15	138470495	138471326	.	1	+	2.07527886872693e-10	-1.43216540770808
1	15668936	15670081	.	2	+	2.08242670057195e-10	-1.65845624810802
9	63304624	63305548	.	2	+	2.11700152383578e-10	1.64398182215486
13	89888947	89890501	.	3	+	2.12067256816844e-10	1.46713043623017
13	124181545	124183102	.	3	+	2.12574124683396e-10	1.23138450606943
1	60942866	60944308	.	4	+	2.13715799201766e-10	1.35201797060455
12	146557	148405	.	3	+	2.13715799201766e-10	1.0247978986057
11	35871976	35875167	.	3	+	2.17328522596917e-10	1.32949798305782
13	159164359	159167101	.	3	+	2.17717901177261e-10	1.3348856080984
2	9177085	9177570	.	2	+	2.24598263155959e-10	-1.38454774134957
4	101265448	101267017	.	3	+	2.2821163304494e-10	1.29252118892793
1	107145290	107145709	.	2	+	2.28788623136354e-10	-1.85770262949355
11	52175644	52176920	.	3	+	2.36717761956217e-10	1.82090456392301
4	128540085	128541480	.	2	+	2.37572810769671e-10	-1.35302533735721
4	124403998	124404736	.	3	+	2.37912597987798e-10	1.33751858103144
14	100282035	100282824	.	1	+	2.40112483370774e-10	1.67623221039768
4	91430847	91431408	.	2	+	2.40112483370774e-10	-1.67636540948154
14	60069184	60070975	.	2	+	2.40163145824172e-10	1.17561659744749
6	55216773	55217509	.	2	+	2.40649417152637e-10	-1.24731510796671
18	23066575	23068901	.	3	+	2.5831053403484e-10	1.38805496465621
6	19459920	19460930	.	1	+	2.58474772388956e-10	-1.43610297518202
AEMK02000224.1	24345	25705	.	5	+	2.59961674480068e-10	1.6761952159026
7	4204045	4205742	.	2	+	2.6175489683673e-10	1.11321234615511
Y	22409741	22411019	.	2	+	2.6351309598092e-10	1.59001395385299
1	272006128	272008339	.	3	+	2.64371355834129e-10	1.13886939305907
1	72353953	72354792	.	1	+	2.64714215799943e-10	2.03193367703784
AEMK02000477.1	87186	88028	.	3	+	2.73124405599146e-10	1.30897394433897
14	30078971	30079297	.	1	+	2.73359757920735e-10	-3.35713010898215
12	34885229	34886384	.	3	+	2.744755370956e-10	-1.14191763360749
6	32042826	32044636	.	3	+	2.79296492440272e-10	1.46786698824811
1	158453496	158454973	.	3	+	2.82914239078059e-10	1.17961317746819
2	8366405	8367301	.	2	+	2.83545325419513e-10	-1.3204172600527
1	79733996	79734705	.	1	+	2.85210777909188e-10	1.82735555497753
2	61237610	61238736	.	2	+	2.95964956684377e-10	-1.48884446238987
AEMK02000569.1	751167	752098	.	2	+	2.97203929651996e-10	1.96889347623084
13	168933485	168934998	.	4	+	2.98785130865317e-10	1.17961896253494
10	27587798	27589178	.	3	+	3.01978214313491e-10	1.006440219147
10	56237796	56238865	.	2	+	3.02862693596445e-10	-1.47252436279214
13	144178977	144180719	.	3	+	3.02862693596445e-10	1.27117287758775
9	65072024	65072436	.	1	+	3.12720649439007e-10	-2.28975485072966
1	170366385	170367133	.	2	+	3.15537181924019e-10	2.07196536363683
1	272183180	272183927	.	2	+	3.17795179441126e-10	-1.73678848278679
17	33669950	33671128	.	3	+	3.18564018144391e-10	1.67331410473035
18	13335872	13336746	.	1	+	3.20129707858149e-10	-1.92927196072182
10	1077834	1078951	.	2	+	3.22501615604129e-10	1.31543525229765
5	59733229	59733712	.	1	+	3.31524021880915e-10	-1.36386303477452
AEMK02000394.1	35378	36846	.	4	+	3.31524021880915e-10	1.20601947599894
AEMK02000445.1	31615	32246	.	2	+	3.32658546455116e-10	-2.24746356183522
Y	8013592	8013802	.	1	+	3.32658546455116e-10	1.90359555711745
AEMK02000452.1	1491834	1492198	.	1	+	3.42713715709616e-10	-2.84292443219785
X	41452480	41454697	.	2	+	3.49019242642048e-10	-1.45066314035338
3	50804403	50805240	.	1	+	3.52676751608265e-10	1.68693351774102
15	94161236	94162182	.	3	+	3.57460069698575e-10	1.24525992833288
1	273061608	273062419	.	1	+	3.59388696832475e-10	-1.61658210318416
6	3802025	3802293	.	1	+	3.63307717261515e-10	2.55573586387558
14	2602386	2604141	.	3	+	3.63575552385732e-10	1.01159926018564
13	91890362	91891949	.	3	+	3.74974775248097e-10	1.25866071677584
10	15030829	15031505	.	2	+	3.75052381615613e-10	1.6786912204586
15	76150127	76151288	.	2	+	3.77976997194451e-10	-1.67734946497051
14	113581456	113582455	.	2	+	3.79536970581129e-10	-1.39773389069675
13	132231586	132233624	.	2	+	3.85155223534933e-10	1.21243499197997
14	77677272	77677668	.	2	+	3.85543182151842e-10	-1.70011902253795
4	66273144	66273381	.	1	+	3.95357594322016e-10	2.74853769786738
11	21178653	21179147	.	2	+	4.02534802648422e-10	-1.408792694644
1	113451909	113452715	.	2	+	4.05595288638927e-10	1.65052605214519
7	21631980	21632606	.	1	+	4.06669259787495e-10	-1.52450801550306
5	39314358	39316415	.	4	+	4.12801217611951e-10	1.00121071653922
5	17440427	17440739	.	1	+	4.15512177890518e-10	-2.26162864148683
6	83181822	83182510	.	2	+	4.15767755546097e-10	-1.57824012909822
13	129995528	129997432	.	3	+	4.22467839081732e-10	1.28155254968863
X	10089667	10090159	.	1	+	4.27593419279905e-10	-2.18555037014048
13	94793154	94794647	.	3	+	4.28190709768749e-10	1.21870486475221
AEMK02000425.1	70719	71816	.	3	+	4.28336644189739e-10	1.41252711498736
7	2248516	2249400	.	2	+	4.33758609398934e-10	1.30979597481259
AEMK02000589.1	77331	78396	.	3	+	4.3582112303319e-10	1.15288312808714
17	59293212	59294116	.	2	+	4.39135986584401e-10	-1.19655336168717
2	87497719	87498893	.	3	+	4.41633392673973e-10	1.17303472057669
1	179540337	179541153	.	3	+	4.5100126928132e-10	1.06718479325315
15	21365337	21366456	.	3	+	4.63370689840179e-10	1.49630899505621
Y	7349250	7350441	.	1	+	4.65854975787612e-10	1.89876964265546
15	64388596	64389930	.	3	+	4.69206782814075e-10	1.3824131578133
9	97780399	97781736	.	3	+	4.75828482570506e-10	1.29596636681628
3	113706815	113707993	.	2	+	4.7652458898328e-10	-1.69376589564706
6	57257590	57259014	.	3	+	4.78153627392253e-10	-1.09401715987041
7	58496264	58498966	.	4	+	4.85191754087444e-10	1.14331782367944
AEMK02000247.1	21238	22475	.	3	+	4.85191754087444e-10	1.18853322316108
18	7397091	7398401	.	3	+	4.95034581072026e-10	-1.11260836098775
5	56059621	56062034	.	3	+	4.963981208096e-10	1.04718735321434
8	135250687	135251278	.	2	+	5.09573492315574e-10	-1.4446412873357
14	38484977	38485391	.	1	+	5.18809451949723e-10	1.85938286705769
AEMK02000201.1	9185	9568	.	2	+	5.27696260351374e-10	1.90533918056176
2	77511716	77511999	.	1	+	5.3592845864638e-10	2.13096327799819
3	43699891	43700975	.	3	+	5.3606233977116e-10	1.44387792305821
8	133241804	133242620	.	1	+	5.44067737049841e-10	1.85079605171627
2	7561438	7562298	.	1	+	5.44229878422038e-10	1.58111397419008
5	11876827	11877679	.	2	+	5.54577219434916e-10	-1.44264911954615
2	70796684	70797475	.	2	+	5.57696663699317e-10	-1.10052492290959
1	179690679	179691373	.	2	+	5.62120393303432e-10	-1.18740902568141
6	37615380	37616317	.	2	+	5.62473973898385e-10	-1.53217329267108
6	12573826	12574236	.	1	+	5.67563812560425e-10	-1.79903607802322
AEMK02000383.1	48732	50394	.	4	+	5.6782555106664e-10	1.08440091725465
1	139653992	139654615	.	1	+	5.70368742404006e-10	2.43037894663685
14	74668219	74668467	.	1	+	5.77377204816461e-10	1.74013350477148
3	44482991	44484262	.	3	+	5.87444180178765e-10	1.26853601836513
1	230906284	230908252	.	5	+	5.90289766537065e-10	1.07004012545036
4	127017270	127018396	.	2	+	5.97582329383292e-10	-1.4888610648678
11	35806266	35808705	.	2	+	6.05186209531988e-10	1.28657951069644
4	103143059	103144878	.	2	+	6.2881480007572e-10	1.04473828401057
11	56478417	56479198	.	1	+	6.31457515038132e-10	2.08318224196853
10	64334583	64335900	.	2	+	6.36252198508004e-10	-1.31360544175589
4	89675482	89677092	.	3	+	6.59442863494383e-10	1.00894518782412
2	9171955	9172697	.	2	+	6.62859123364853e-10	-1.19502831272111
6	119104025	119105637	.	3	+	6.62859123364853e-10	1.00625528247868
13	29396255	29397070	.	1	+	6.67884488176983e-10	1.8592927827764
2	51469896	51472763	.	3	+	6.7898617185041e-10	1.28232754399744
14	56158128	56160426	.	3	+	6.90998767498818e-10	1.05061878890304
8	28978853	28979897	.	2	+	7.22361190958629e-10	-1.69049297949566
15	44491531	44493250	.	3	+	7.28444097190618e-10	1.09396729590424
9	115327883	115329289	.	2	+	7.40095644949996e-10	1.2448703127128
13	196899924	196900254	.	1	+	7.48573456905806e-10	-1.86863729270041
9	86577995	86578809	.	2	+	7.53736089576845e-10	1.74511537079908
15	3667657	3668697	.	2	+	7.56069922716477e-10	1.69435363512725
X	41536317	41537022	.	2	+	7.64625853869953e-10	-1.74938566544296
17	59289855	59290807	.	2	+	7.91975630957135e-10	-1.10576444851162
6	51844080	51845317	.	1	+	7.91975630957135e-10	-1.32159400358385
14	55368667	55369208	.	2	+	7.94505040011499e-10	1.71844068412925
15	80466929	80467902	.	2	+	7.9838421642338e-10	-1.93946964781406
12	16808286	16808579	.	1	+	8.04203865956379e-10	-1.70027674886542
1	268523691	268524273	.	2	+	8.12290899662557e-10	-1.4622488355194
12	51614279	51615035	.	2	+	8.31836723741979e-10	-1.62450369009754
1	123225	125065	.	2	+	8.39819623115731e-10	1.31084477744469
17	62730918	62731271	.	1	+	8.5852715525456e-10	-1.24023106246541
X	123977151	123978198	.	2	+	8.76547313746403e-10	-1.21995135840391
3	17621242	17623833	.	3	+	8.76725513732658e-10	1.01634192719771
4	46503477	46504912	.	3	+	8.8236690519493e-10	1.12045252714046
7	55309053	55309560	.	1	+	8.83067955612016e-10	-2.23388890836407
9	113894902	113895544	.	2	+	8.83067955612016e-10	1.33906565988565
AEMK02000652.1	17679	17965	.	1	+	8.85493361583182e-10	1.38538302593337
11	65253427	65255589	.	4	+	8.95885546525802e-10	1.13257344284487
3	86782737	86784889	.	3	+	8.97270405394014e-10	1.01292332967771
10	25471189	25473044	.	4	+	8.97822681896265e-10	1.02578888379999
5	6896044	6896859	.	2	+	8.97822681896265e-10	-1.36731558749045
13	71260587	71261722	.	3	+	9.12778729664221e-10	1.11152584062414
15	138548178	138548902	.	2	+	9.54439011117932e-10	-1.17985258370175
6	112627487	112628622	.	3	+	9.81429175046997e-10	1.4695460810536
1	132588839	132590208	.	3	+	9.84992599349163e-10	1.05776894836247
7	36538657	36539609	.	2	+	1.02043157399534e-09	-1.43629359512205
1	8788497	8789802	.	2	+	1.02124595092432e-09	-1.25057912664481
9	20107482	20108407	.	2	+	1.03349470633324e-09	-1.77652821848076
6	36310747	36312460	.	2	+	1.03726060980462e-09	1.32719015444153
1	98375928	98376407	.	1	+	1.0418208159935e-09	1.98176320860762
12	21903732	21904636	.	2	+	1.04211253364055e-09	-1.36064447177279
6	6570943	6571335	.	1	+	1.04903345752428e-09	1.7758773335624
6	101472563	101472824	.	1	+	1.05623763632173e-09	2.55991360038728
X	42750844	42752427	.	2	+	1.06560376447998e-09	-1.13407715227771
12	20791007	20792048	.	2	+	1.06720283395573e-09	-1.1928213487395
16	3949354	3949797	.	1	+	1.06988432559734e-09	1.97577922308715
3	8508520	8509009	.	2	+	1.08284658903707e-09	-1.54920748045865
3	93526478	93528067	.	3	+	1.09162264807068e-09	1.39041694339726
14	28695289	28696772	.	2	+	1.11361847643367e-09	1.07506890570921
3	77478430	77479766	.	3	+	1.12383236729241e-09	1.04966538789231
6	48860898	48861665	.	2	+	1.13713645492908e-09	-1.32062329634556
12	50267512	50268452	.	1	+	1.14575845770172e-09	-1.67162586128117
8	31688881	31690517	.	3	+	1.14910102187839e-09	1.37644160493964
18	13577560	13577940	.	1	+	1.14924903275967e-09	-2.09395347908818
18	6899711	6902940	.	2	+	1.16638822095672e-09	1.09025207158399
X	106647196	106647849	.	1	+	1.16770460269849e-09	-1.34244430168929
14	124735434	124735735	.	1	+	1.18522353308218e-09	1.74087537788969
AEMK02000677.1	454917	456602	.	3	+	1.19578358384401e-09	1.11602991011276
18	55173127	55174042	.	2	+	1.20656800891417e-09	1.86368698920356
17	51813065	51813359	.	1	+	1.23103839770277e-09	1.88153641321362
3	73606959	73608151	.	3	+	1.23724595645633e-09	1.27361399131632
4	2901758	2902766	.	2	+	1.24902748682044e-09	-1.24628010972616
18	40915474	40916150	.	2	+	1.27446826237036e-09	1.78544197700203
3	73905247	73907030	.	2	+	1.3311651017849e-09	1.26273720419337
15	86614019	86614313	.	1	+	1.33623117303784e-09	-1.68518171927323
3	69612691	69612888	.	1	+	1.35057459084236e-09	1.9220085953294
12	25935692	25936085	.	1	+	1.38724687259712e-09	-1.86217012094856
2	6949207	6950716	.	3	+	1.39828932120465e-09	-1.03186915420817
1	194263348	194264725	.	3	+	1.40992418871465e-09	1.1667731275412
11	2844576	2845501	.	2	+	1.42923538830562e-09	-1.13675972313901
17	52043081	52044682	.	2	+	1.44560169572976e-09	-1.53573693055827
9	42984465	42985548	.	3	+	1.45332939289843e-09	1.21274940226855
2	64397742	64397977	.	1	+	1.47117391129202e-09	2.70123574750502
6	53981094	53981444	.	2	+	1.4914805825133e-09	-1.18378082460429
AEMK02000261.1	138209	139891	.	4	+	1.50684692349591e-09	1.42958985535589
7	13932703	13932996	.	1	+	1.50764630666034e-09	-2.10571814992412
13	196892466	196893370	.	3	+	1.51247622322872e-09	-1.13153740627315
16	47646725	47647869	.	2	+	1.52191692677134e-09	-1.32728236912758
3	19685427	19686193	.	2	+	1.52191692677134e-09	-1.44512043118783
3	111231243	111231902	.	1	+	1.52439894008254e-09	1.83772045193357
14	30119784	30120433	.	2	+	1.56254570041954e-09	1.63339822521322
12	44971216	44971915	.	2	+	1.58198751267473e-09	-1.65526738873262
3	42672080	42673234	.	3	+	1.60206700117942e-09	1.05517671382831
11	18360285	18361855	.	2	+	1.62485070343373e-09	-1.4374379459761
AEMK02000328.1	584939	585437	.	2	+	1.65628584694206e-09	-1.76057540893394
7	114034683	114036526	.	2	+	1.6905404410505e-09	1.00953732552643
14	140344082	140344602	.	2	+	1.7132265943804e-09	-1.45001548619058
3	109080230	109081034	.	2	+	1.72855917993103e-09	-1.66692040231858
4	11707050	11707474	.	1	+	1.73091281589582e-09	-1.90957372529517
5	40090729	40091732	.	3	+	1.7375894255315e-09	1.74786035543354
12	14986253	14988011	.	1	+	1.81304252173801e-09	1.33285621263467
9	45757365	45758653	.	2	+	1.84902829047006e-09	-1.67423133253453
AEMK02000694.1	41086	42030	.	3	+	1.84902829047006e-09	1.26524416702928
6	12514866	12515966	.	2	+	1.85744167859223e-09	-1.73344832764894
8	135308667	135308911	.	1	+	1.90670480403118e-09	2.21627914090743
16	25466603	25466913	.	1	+	1.92423431247878e-09	2.16296528019798
2	151732136	151732616	.	1	+	1.92472732476902e-09	2.0307636568591
4	72644826	72645535	.	1	+	1.94753386947805e-09	-1.5840902708589
15	101600673	101602453	.	3	+	1.97374784516623e-09	1.06976958641062
9	55676453	55677064	.	2	+	1.97395290143203e-09	-1.25299185386136
1	179861508	179863665	.	1	+	1.99264806551908e-09	1.1812374549394
2	61204740	61206322	.	2	+	2.01838005716399e-09	-1.1925353293772
3	47045092	47045886	.	1	+	2.03928725362468e-09	1.4169408702512
17	36910652	36911731	.	2	+	2.0549860231549e-09	-1.2257523089716
X	43069804	43070771	.	3	+	2.08594126064305e-09	-1.27686630918045
Y	42987515	42987898	.	2	+	2.0885480988069e-09	1.8111329510925
7	112706095	112706418	.	1	+	2.09507216820742e-09	2.34763291518961
14	97365025	97367418	.	1	+	2.10694268330713e-09	1.28512303549669
7	78553207	78554016	.	2	+	2.1563900873543e-09	-1.19459909374461
AEMK02000694.1	32191	33020	.	2	+	2.15836607716165e-09	1.1335789285455
6	6567931	6569245	.	1	+	2.17570068704243e-09	1.34532490816391
1	268503298	268504471	.	2	+	2.20588052619441e-09	-1.08914047292571
3	72362354	72363608	.	2	+	2.20660326202827e-09	-1.36940554732411
9	34403692	34405245	.	2	+	2.2081513378163e-09	1.71053924276696
12	20431534	20432795	.	2	+	2.24699217072368e-09	-1.36340450208057
6	50478335	50479201	.	2	+	2.26586754686759e-09	-1.29014321767635
13	70358884	70360900	.	2	+	2.29510385234702e-09	-1.39052151447064
2	132535334	132537372	.	4	+	2.29691920795289e-09	1.25141440704424
10	63066757	63067722	.	2	+	2.31759329488447e-09	-1.38004339502389
18	6457467	6457809	.	2	+	2.33650149757797e-09	-1.4025845008955
15	80645513	80646563	.	3	+	2.50189539244299e-09	1.17966024753048
18	18852668	18853035	.	1	+	2.50837116756771e-09	-2.55035744751661
2	5095351	5095851	.	2	+	2.5256208126524e-09	-1.32567228087461
AEMK02000175.1	36633	38432	.	2	+	2.52737347904751e-09	1.20952575662455
7	8336552	8337617	.	1	+	2.5400319334108e-09	-1.71490927763089
AEMK02000256.1	183612	183831	.	1	+	2.617139419149e-09	2.19847451491823
8	67647638	67649044	.	3	+	2.64816001614366e-09	1.28079529031077
6	146442325	146443433	.	1	+	2.67041507268249e-09	-1.53232217686877
2	56007723	56009395	.	3	+	2.68353028923162e-09	1.23152910262508
8	54357549	54360186	.	2	+	2.69881427048776e-09	1.20730176557234
7	22888951	22889796	.	2	+	2.7122899133249e-09	-1.89464399594173
4	19350533	19351247	.	2	+	2.72757250382502e-09	-1.82469277391729
14	4235070	4235800	.	2	+	2.73605637127272e-09	-1.512005704926
10	10145804	10146273	.	2	+	2.76235101194619e-09	-1.4680129357342
13	197217675	197218497	.	2	+	2.79426338853697e-09	-1.62857584761284
7	115818798	115820869	.	1	+	2.79426338853697e-09	1.31248963753305
AEMK02000408.1	303519	304570	.	2	+	2.79514355479657e-09	1.20368764654881
X	57146818	57147848	.	3	+	2.81160357680134e-09	-1.09743772681941
12	13751738	13752471	.	2	+	2.83207246793534e-09	-1.60569217842775
2	69271839	69272654	.	2	+	2.88396606133836e-09	-1.11220909160423
11	74309586	74309860	.	1	+	2.92131964203119e-09	2.39783378359219
X	121776735	121777680	.	3	+	2.96163963266254e-09	-1.1814853701859
1	22787681	22788951	.	3	+	2.97843289684322e-09	1.63764319762318
18	6416931	6417308	.	1	+	3.00094933362399e-09	-1.56026454195748
10	52240752	52241513	.	2	+	3.00477612097407e-09	-1.42247122730812
7	40225973	40227142	.	2	+	3.00490507910499e-09	-1.20681785638553
3	41831779	41833232	.	3	+	3.00628392058313e-09	1.3276982956481
10	21607630	21608527	.	2	+	3.0327140257926e-09	-1.60268985786935
6	45312183	45312641	.	1	+	3.12195173823663e-09	1.71580194497848
12	60068953	60069414	.	1	+	3.15013695467618e-09	-1.5694100470909
9	5491110	5493699	.	3	+	3.19840557833559e-09	1.03307022058106
3	8891172	8891812	.	2	+	3.20858472875346e-09	-1.25094481251393
AEMK02000452.1	806137	806416	.	1	+	3.24199305387912e-09	-1.41857512016434
5	87089851	87090259	.	1	+	3.25849977337622e-09	-2.05372196295446
5	14816005	14817052	.	2	+	3.26108053063398e-09	-1.36976263311225
14	108809368	108809832	.	2	+	3.26260512455741e-09	-1.55299327819836
12	47086961	47087939	.	3	+	3.26793067643371e-09	-1.1564507388323
2	81946492	81948071	.	2	+	3.28628980575488e-09	-1.25804274700502
5	95135318	95136867	.	3	+	3.31135243513958e-09	1.23160427276803
16	51530097	51532196	.	2	+	3.31358352847736e-09	1.09136916319487
5	9110953	9111286	.	1	+	3.31537786064949e-09	-1.85227495439586
X	78715460	78716370	.	1	+	3.38050727928922e-09	-1.71107404006317
15	101188493	101189093	.	2	+	3.4058945918403e-09	-1.74084620809522
2	144107022	144107821	.	2	+	3.41336473415543e-09	-2.24345649173065
X	84876047	84876454	.	1	+	3.41930049830638e-09	-1.92659981174185
2	136340972	136341503	.	2	+	3.46014440736121e-09	-2.06412043413484
2	17200220	17201441	.	1	+	3.4770351691147e-09	1.38154936561139
6	95683054	95683935	.	3	+	3.50448884279599e-09	-1.13949425080327
10	47183039	47184912	.	2	+	3.51787046404047e-09	-1.17569782301752
16	79747969	79748528	.	2	+	3.52272033648753e-09	-1.6022300500323
15	54532881	54534047	.	3	+	3.53039244184904e-09	1.23164213316515
7	51843518	51845271	.	2	+	3.53599412402079e-09	1.07837158274331
14	77965069	77965956	.	2	+	3.6826597990236e-09	1.38510896006688
11	67144299	67145574	.	2	+	3.68714035451334e-09	1.59117852763161
6	169538394	169539330	.	1	+	3.70332220289404e-09	1.4503614462047
AEMK02000622.1	28538	31077	.	2	+	3.761926956283e-09	1.33529402208596
1	79657685	79657936	.	1	+	3.76531022935432e-09	2.33329568557834
4	127411864	127412703	.	2	+	3.79114339879454e-09	-1.33532503553003
9	55256026	55257119	.	2	+	3.79667409900789e-09	-1.21756977026592
3	40107584	40108272	.	2	+	3.84435587161865e-09	-2.08173692308559
12	19700443	19702305	.	3	+	3.84774302295896e-09	1.02192554791236
13	93387835	93388646	.	1	+	3.85667708994885e-09	1.58559931065149
17	35891853	35892992	.	2	+	3.87057031523138e-09	-1.11520578604592
1	162295032	162295775	.	2	+	3.911598591641e-09	-1.65594116636558
18	44536692	44538145	.	2	+	3.92788842129061e-09	-1.26244519335919
7	32790211	32790831	.	2	+	3.93372636879562e-09	-1.10325188570313
1	83849070	83851313	.	3	+	3.96444887940556e-09	1.08842281723354
6	103673561	103674347	.	2	+	4.01543766475567e-09	-1.48507023851246
2	8981862	8982527	.	2	+	4.07949201537803e-09	-1.19349857820802
14	51501984	51503656	.	2	+	4.1106176054961e-09	1.17396511230191
2	40927071	40927883	.	2	+	4.12054068496094e-09	-1.39327157516786
1	147602736	147603088	.	1	+	4.14144363964688e-09	-2.15247525009903
16	21296827	21297992	.	2	+	4.14378341288278e-09	-1.43525395482621
15	89841566	89844055	.	3	+	4.1716245392313e-09	1.17770612565188
14	77928037	77929006	.	1	+	4.17216017685306e-09	1.33017541434915
3	87364296	87365089	.	1	+	4.21507753027221e-09	-1.9799503571288
X	98094369	98095926	.	3	+	4.21507753027221e-09	-1.0473580823289
5	44034863	44036916	.	3	+	4.22028183333859e-09	1.35725595026609
11	12345060	12346302	.	3	+	4.23677680427781e-09	1.28850264394203
10	21519614	21520283	.	2	+	4.27306635582899e-09	-1.5973490410644
8	133043219	133043789	.	1	+	4.29906217634192e-09	1.66196495023251
1	272820161	272821169	.	2	+	4.34840984300998e-09	-1.13864411233484
4	119255720	119256125	.	1	+	4.37577584693778e-09	1.45359597884459
6	66556941	66558258	.	1	+	4.39271099380985e-09	1.30753610858595
6	28437498	28438494	.	2	+	4.40745981192032e-09	-1.22753058045015
13	91271680	91273511	.	4	+	4.42981450256623e-09	1.15618189299386
AEMK02000286.1	111340	112387	.	2	+	4.49499825436912e-09	1.34201514916512
X	9698061	9699009	.	1	+	4.54210920267245e-09	-2.05455531212047
16	21275270	21276931	.	2	+	4.55591857328125e-09	-1.39692002456205
14	61180315	61182073	.	3	+	4.55747933343278e-09	1.40831524681469
2	69359324	69359629	.	1	+	4.5633308714701e-09	2.4132709115423
9	104844393	104845492	.	3	+	4.56875623701268e-09	1.24474650395891
15	64403965	64405481	.	3	+	4.58923011282956e-09	1.29485640298178
5	16625006	16625786	.	2	+	4.59524128395534e-09	-1.71226413835415
17	435179	436378	.	1	+	4.63008835000117e-09	1.35500229127106
14	88865676	88867305	.	2	+	4.66092416432516e-09	1.16345611883482
15	126721205	126722535	.	2	+	4.66092416432516e-09	-1.31626135111322
5	7089327	7089731	.	2	+	4.75355081140959e-09	-1.07215460103944
8	64293532	64294717	.	3	+	4.76966942979622e-09	1.32753168170499
12	14140437	14141188	.	3	+	4.76996330766508e-09	-1.39129664808775
AEMK02000368.1	51918	53961	.	3	+	4.82978604658863e-09	1.23900921632829
X	57150520	57151433	.	2	+	4.82978604658863e-09	-1.15335319386853
3	28667805	28668392	.	1	+	4.8671436372181e-09	-1.47291046056789
2	59495670	59496155	.	3	+	4.90609018233606e-09	-1.13655809480692
1	81745476	81746532	.	3	+	4.92086340061051e-09	1.18463317217234
13	29107399	29108109	.	2	+	4.92086340061051e-09	-1.31214621101268
13	207145447	207146884	.	1	+	4.92246232571718e-09	1.16584783458703
5	6653565	6654501	.	2	+	4.96367140510391e-09	-1.16848223483046
15	111174227	111174591	.	1	+	5.00955164370446e-09	2.10681932647785
8	71484854	71486454	.	3	+	5.02154469636021e-09	-1.14140860622466
4	76957400	76958424	.	2	+	5.09665035933959e-09	1.60332686643342
X	124638033	124640936	.	2	+	5.09665035933959e-09	1.29874531056684
1	162259948	162261686	.	3	+	5.13128413495295e-09	1.0742721180421
17	11198013	11198780	.	1	+	5.15694364224775e-09	-1.67011767435439
9	86750470	86750851	.	1	+	5.1888235755312e-09	2.36728547425172
2	49803950	49805350	.	4	+	5.20493492979679e-09	1.10112760075302
1	222295974	222296979	.	2	+	5.22744608852375e-09	-1.28730928735263
AEMK02000286.1	47467	47989	.	3	+	5.22744608852375e-09	1.91506432223476
7	119678888	119680334	.	1	+	5.24742798655186e-09	1.22784033432681
4	82879703	82880881	.	2	+	5.25579069344995e-09	1.504665620098
3	127420568	127421059	.	2	+	5.2594496772647e-09	-2.46572052792724
6	49708299	49708891	.	2	+	5.28337850565054e-09	-1.1103732329971
2	108030282	108033059	.	3	+	5.31099758368095e-09	1.00049811425908
16	5248567	5249025	.	1	+	5.31389128103769e-09	1.77137897888235
9	49793838	49795307	.	3	+	5.40895170107252e-09	-1.15437369996111
13	3436282	3436643	.	1	+	5.4867611810322e-09	1.913632551709
13	179737237	179738251	.	4	+	5.50646456620856e-09	1.25798062741869
AEMK02000452.1	3570073	3572571	.	3	+	5.50646456620856e-09	1.1676374665895
15	78569874	78570933	.	2	+	5.5099152302927e-09	-1.41459543272806
X	35247519	35249205	.	2	+	5.5620518988892e-09	-1.27442748383843
9	87225334	87226981	.	3	+	5.61300274836847e-09	1.31585992972118
8	52340731	52341624	.	2	+	5.63502482896002e-09	-1.23248265242467
X	124722	126188	.	3	+	5.64931637712896e-09	1.00323356699521
4	55524330	55525354	.	2	+	5.65914387352571e-09	-1.26756966970234
1	222524250	222525302	.	3	+	5.80492253263268e-09	1.01803861216283
16	52039018	52039963	.	1	+	5.80492253263268e-09	1.50814467337177
9	117283350	117284050	.	2	+	5.81073150784642e-09	-1.11749694643241
17	57034570	57035236	.	1	+	5.85941849124722e-09	-1.99346623217982
15	120937697	120938493	.	2	+	5.94795026657764e-09	-1.06911057853718
6	151967724	151969261	.	3	+	6.06497039640427e-09	1.37417342445887
AEMK02000256.1	66812	67281	.	1	+	6.07401255619793e-09	1.69807848579075
10	65834942	65836351	.	2	+	6.12216620948938e-09	-1.62743484193027
10	63677384	63677714	.	1	+	6.22931402451796e-09	-1.88695530873165
3	71527390	71528744	.	2	+	6.24003391336899e-09	1.19951044786509
AEMK02000639.1	84982	85546	.	3	+	6.37373071060773e-09	1.83681029972976
14	108088796	108089254	.	1	+	6.3998372390172e-09	2.00653525389971
2	14266672	14269041	.	3	+	6.41533243754854e-09	1.2575431690408
2	10665667	10666469	.	2	+	6.42210934607004e-09	-1.26028355383826
10	876496	877146	.	1	+	6.45898078690744e-09	1.71147594789291
6	83053023	83054526	.	2	+	6.46192577345255e-09	-1.12754416110952
AEMK02000477.1	147800	148722	.	3	+	6.47381251984927e-09	1.51951357256803
AEMK02000189.1	39329	40844	.	3	+	6.60308601938418e-09	1.45865285059397
12	19000755	19001585	.	2	+	6.62500489803462e-09	1.36182979739942
18	51271647	51272380	.	2	+	6.65030856248938e-09	-1.52135652932153
2	115904944	115905332	.	1	+	6.67784791828874e-09	2.37077908138886
15	15566083	15567429	.	3	+	6.7197756909889e-09	1.03834763782431
1	87336095	87337631	.	3	+	6.83995362181442e-09	1.18665162563598
2	85345701	85348553	.	4	+	6.91142846956527e-09	1.13211229868889
10	14495192	14495947	.	2	+	6.96043488450504e-09	-1.18455594847906
3	81248848	81251140	.	3	+	6.96562910308555e-09	1.10943819089907
7	76200686	76200890	.	1	+	6.96726970904454e-09	1.98971931939281
AEMK02000589.1	66478	67133	.	2	+	6.96916794203737e-09	1.2445978085183
15	130398603	130398887	.	1	+	7.00624922597412e-09	2.4133814096469
15	92225600	92225826	.	1	+	7.05854136929894e-09	2.29902967294566
10	17565063	17565430	.	1	+	7.05999040592314e-09	-2.18818786625483
3	55617312	55618586	.	2	+	7.07595249948612e-09	-1.31086265712838
16	62910834	62911147	.	1	+	7.09598939920877e-09	1.9752054408728
13	2901790	2903077	.	3	+	7.09684546244219e-09	1.20989885685245
X	9754497	9754976	.	2	+	7.09684546244219e-09	-1.42089256306978
13	14605579	14607526	.	3	+	7.12735064881667e-09	1.04474010916142
AEMK02000644.1	21570	22230	.	2	+	7.14231490802528e-09	1.85471631396166
X	39698454	39699417	.	2	+	7.14677060460778e-09	-1.68230997995901
8	118604460	118606344	.	3	+	7.15865146394368e-09	1.15119075746683
4	14441311	14443038	.	2	+	7.19535682046165e-09	-1.04304264655617
17	57953879	57955107	.	2	+	7.19896731277943e-09	-1.26993114303913
14	66133212	66133993	.	2	+	7.2012643553315e-09	1.9038424156595
X	97028132	97029363	.	2	+	7.29510453366923e-09	-1.39724378509571
6	31458944	31460001	.	1	+	7.3150869143139e-09	-1.54393175107683
11	76654728	76656207	.	3	+	7.34040923693014e-09	1.07983551337975
18	8211715	8212224	.	1	+	7.38352114742421e-09	1.91907523262724
4	69635929	69636719	.	2	+	7.40666476233325e-09	1.5945930299377
2	71739532	71739916	.	1	+	7.44691203690156e-09	-1.51241882999655
15	80049799	80050949	.	4	+	7.46704393408143e-09	1.39117863100117
5	90936705	90938997	.	2	+	7.48320793184327e-09	1.07351863649263
13	12336377	12336749	.	1	+	7.50943646440781e-09	1.81403192162329
13	29279920	29280852	.	2	+	7.54263953654608e-09	-1.57938741665269
15	65056655	65059175	.	3	+	7.54518062930008e-09	1.00984428606446
18	50650220	50651078	.	1	+	7.61329675729165e-09	-1.57493055092027
AEMK02000452.1	3584986	3587775	.	2	+	7.64098279975839e-09	1.07638959053995
3	94533333	94534094	.	1	+	7.86150205724937e-09	-1.69506856425196
4	46466245	46466661	.	3	+	7.89977350245033e-09	1.24536500499337
13	79088621	79089768	.	3	+	7.93562921752393e-09	1.04524681389824
15	132357914	132358275	.	1	+	7.97203264326817e-09	-1.31006922261148
10	64107026	64107376	.	1	+	7.99895670269207e-09	2.68684932897458
2	64303890	64304435	.	1	+	8.01298072948913e-09	1.6846693314409
8	99311149	99312117	.	3	+	8.01604559246015e-09	1.15759716594995
13	73139066	73140488	.	3	+	8.23443988216682e-09	1.21021706453066
2	118728953	118731199	.	2	+	8.39015146785799e-09	1.1087063920173
5	11398288	11399168	.	2	+	8.39950260041983e-09	-1.04332876826085
1	29854390	29855051	.	1	+	8.48735279762249e-09	1.66942685414314
3	124229476	124230875	.	2	+	8.56038066664723e-09	1.37794335532349
AEMK02000477.1	143899	145194	.	3	+	8.67066322685089e-09	1.33627006840861
9	109166335	109167408	.	3	+	8.69707507072936e-09	1.06926551008762
9	138160931	138162097	.	3	+	8.70174690415005e-09	1.18753279210121
2	77548864	77551091	.	2	+	8.75529373723852e-09	1.03788434571908
2	74287565	74287836	.	1	+	8.80128460801462e-09	1.89117446542479
14	122578926	122579854	.	2	+	8.88285380577645e-09	-1.58089582942317
Y	9703580	9704933	.	3	+	8.98221859230789e-09	-1.42471982252613
15	48574567	48575785	.	2	+	9.00107241954951e-09	1.00197953032623
AEMK02000477.1	60312	60898	.	1	+	9.01290688073453e-09	1.4002633857861
1	273775020	273775956	.	3	+	9.12643139003218e-09	1.23464017888326
5	100265882	100266344	.	1	+	9.16720083548906e-09	1.97065896242955
AEMK02000477.1	67877	68484	.	3	+	9.35995968998308e-09	1.158007250132
6	83723585	83724403	.	2	+	9.59084987746875e-09	-1.27199980626386
X	35865403	35869057	.	3	+	9.70004871397681e-09	1.00307705007383
3	126884630	126886105	.	2	+	9.7016984690515e-09	-1.28146637161993
2	72985285	72986936	.	2	+	9.71618389096244e-09	-1.36418128955019
9	115522959	115525592	.	4	+	9.86535578036201e-09	1.1137903162614
7	24929283	24931930	.	5	+	9.92649557467041e-09	1.0023637129642
AEMK02000646.1	55790	56909	.	2	+	1.00012489237181e-08	1.05699298679975
X	42991637	42992355	.	2	+	1.00120069311672e-08	-1.23254548430014
15	67286622	67286833	.	1	+	1.00913696013041e-08	2.3823883506235
15	48147335	48149307	.	2	+	1.02746874697184e-08	-1.36396341787565
X	43128707	43129623	.	2	+	1.03042088575386e-08	-1.29229092084897
2	78789999	78790872	.	1	+	1.03350053715577e-08	1.25653898029103
3	97217628	97218260	.	1	+	1.03722791182955e-08	1.27750268626585
6	48087973	48088868	.	3	+	1.04348322189022e-08	-1.00275372918905
2	100483316	100484570	.	3	+	1.06161984403188e-08	1.22500250781575
AEMK02000256.1	111047	111502	.	1	+	1.06859553851791e-08	1.28650297964424
3	70669364	70671580	.	2	+	1.06938122386992e-08	1.12988553994064
AEMK02000665.1	53665	54220	.	1	+	1.08492288181469e-08	1.26932944524773
1	196518186	196519758	.	3	+	1.09770659842411e-08	1.1889334827806
10	15308598	15309122	.	2	+	1.09770659842411e-08	1.38500560719622
X	42183498	42184328	.	3	+	1.11599542670121e-08	-1.16119328799519
X	41280878	41281473	.	2	+	1.12112554582131e-08	-1.47433788596526
1	254631872	254634119	.	2	+	1.13117677920999e-08	1.02132424343521
15	20102217	20102550	.	1	+	1.13117677920999e-08	1.28653004491418
4	43361745	43362307	.	1	+	1.13520707306642e-08	1.96381677356631
5	41878483	41879639	.	3	+	1.16441518297831e-08	1.33187195615692
2	10702307	10703734	.	2	+	1.16932106892317e-08	-1.09873481872774
X	8113841	8115177	.	2	+	1.16932106892317e-08	-1.78330126744085
2	72775216	72775774	.	1	+	1.17547073928358e-08	-1.74937244351642
3	56541283	56542186	.	2	+	1.19142852847908e-08	-1.29926920521683
8	76133251	76134265	.	2	+	1.19280410119302e-08	-1.28193221808681
6	83381712	83382708	.	2	+	1.19344500698965e-08	-1.12899573772126
1	254543287	254545078	.	1	+	1.20061034121933e-08	1.09966146144926
2	44612758	44614535	.	3	+	1.23091287232158e-08	1.01396051209697
10	32775033	32776010	.	2	+	1.23195637451964e-08	-1.40201628685163
2	61227889	61228446	.	1	+	1.23578218249347e-08	-1.63702248244589
15	47640927	47641436	.	1	+	1.2407101530642e-08	1.58335880148901
6	54643949	54645068	.	2	+	1.24426657362154e-08	-1.09484867422877
10	67063420	67064283	.	1	+	1.27381060991695e-08	1.88489015797524
AEMK02000256.1	159449	160156	.	1	+	1.28419618370139e-08	1.32244968748941
X	45916792	45917634	.	1	+	1.30382868904526e-08	-1.38815910692373
5	92705965	92706404	.	1	+	1.31232338520948e-08	2.00994905844592
2	71742662	71743925	.	2	+	1.3206659670579e-08	-1.10343881464719
8	105276316	105277217	.	2	+	1.32358328080378e-08	-1.93938952194814
1	98411276	98412544	.	3	+	1.32529441884295e-08	1.27022875463732
5	74916722	74918034	.	3	+	1.32529441884295e-08	1.00691568516937
AEMK02000477.1	130830	131926	.	3	+	1.32940326216072e-08	1.38200257513767
14	129048189	129048988	.	2	+	1.33177576633861e-08	-1.56396570783497
14	2064891	2065643	.	2	+	1.34748851030088e-08	2.21335066861791
7	37844124	37845461	.	2	+	1.3487587298578e-08	-1.15299555304746
7	92408359	92409097	.	2	+	1.34969151099909e-08	-1.3927572362455
14	34674983	34676062	.	2	+	1.37095248995036e-08	-1.39216185457176
1	263752481	263752724	.	1	+	1.37314194237688e-08	2.55987814611099
10	47210089	47210630	.	1	+	1.37985282901564e-08	-1.77694276719673
7	87900434	87901159	.	1	+	1.38352066142733e-08	-1.89935120402001
14	139819589	139821135	.	1	+	1.38895951446299e-08	1.3289865617991
15	100107326	100107658	.	1	+	1.39126039986398e-08	1.84231484393437
4	124196880	124197953	.	1	+	1.41109915763284e-08	-1.46967231115563
18	10536773	10537646	.	2	+	1.41231213494637e-08	-1.37134835013227
9	120984653	120985444	.	2	+	1.41552669231248e-08	-2.1064248557745
[truncated: 9,350 more rows]
