# Supplementary material for: Multi-species annotation of transcriptome and chromatin structure in domesticated animals
Source: BMC Biol. 2019 Dec 30;17:108. doi: 10.1186/s12915-019-0726-5 (PMC6936065; doi:10.1186/s12915-019-0726-5)
Supplement: Supplementary file 10 — Additional file 10 DA ATAC-seq peaks (all combinations). The archive has the same structure as de.refgn.tar.gz with names starting with mergedpeaks.peaknb.allexp.readnb instead of refgenes.counts.min2tpm0.1. [file 12915_2019_726_MOESM10_ESM.gz › da.atacpeaks/sus_scrofa/diffcounts.nominsum/mergedpeaks.peaknb.allexp.readnb.normcounts.diff.cd8.liver.bed]

10	19284824	19289214	.	3	+	0	4.43338646870702
10	24958929	24962270	.	4	+	0	4.73100781054502
10	39875246	39875958	.	3	+	0	5.45111335535309
5	90227353	90231701	.	3	+	0	4.55074285590066
5	90231933	90235987	.	6	+	0	4.50305669501719
5	90244177	90248969	.	3	+	0	4.75327034419414
6	58549870	58554031	.	3	+	0	4.76753275892362
AEMK02000135.1	130	1351	.	3	+	0	4.66294773044925
AEMK02000213.1	348063	351023	.	3	+	0	6.18362113437478
AEMK02000218.1	30813	33181	.	5	+	0	5.09864189738961
AEMK02000384.1	147	3458	.	3	+	0	4.40289157390611
AEMK02000561.1	19129	22729	.	3	+	0	5.08791887080846
AEMK02000639.1	204509	205787	.	3	+	0	4.33341640153668
AEMK02000646.1	8396	10185	.	3	+	0	4.45567266887074
AEMK02000693.1	2855	4276	.	3	+	0	4.88261333989408
AEMK02000693.1	6200	7598	.	3	+	0	4.90866123973144
AEMK02000693.1	8381	9237	.	3	+	0	4.62297274527622
Y	25243054	25245400	.	3	+	0	5.9748791734579
15	20049	24110	.	7	+	2.7727026988574e-315	4.4208525329719
AEMK02000561.1	16824	18746	.	3	+	3.71586352890242e-309	4.55697227632502
AEMK02000489.1	19721	22273	.	3	+	5.02098627251463e-308	4.33230458719129
Y	41466792	41468836	.	3	+	1.79289867988923e-304	5.33985728111421
AEMK02000489.1	26267	28100	.	6	+	1.10872289633586e-301	4.24357366591849
AEMK02000489.1	14815	17185	.	5	+	2.34655086675744e-299	4.36087298267291
AEMK02000561.1	13359	15164	.	3	+	1.27242357726206e-298	4.34427952504122
5	40195476	40198443	.	5	+	9.90316794147796e-294	4.24100218998516
10	24944405	24945943	.	4	+	2.88483847305898e-292	4.34205625256028
Y	42975880	42979464	.	3	+	6.09874518498402e-290	5.31414871167393
4	46452433	46453668	.	3	+	1.32115670918965e-286	4.32280505417534
Y	42872525	42875087	.	3	+	1.02916131626887e-271	5.0614422445493
10	24973796	24976431	.	3	+	1.22409844221064e-260	4.18867943810022
Y	42726439	42728601	.	3	+	1.76225807880559e-258	4.88641516483594
Y	25259453	25260928	.	3	+	6.0004446483657e-247	4.80156899793749
Y	25241910	25242547	.	3	+	8.87166184226067e-239	4.81291514085324
AEMK02000578.1	25690	28900	.	4	+	7.28595347750584e-238	3.98542142122526
AEMK02000180.1	2467	7955	.	3	+	9.32287363269104e-236	4.02259303255121
AEMK02000654.1	8480	10765	.	3	+	6.9408938525778e-235	4.1836031399308
AEMK02000693.1	5549	5756	.	1	+	2.88727068041914e-233	4.26604977219967
AEMK02000636.1	785	1081	.	3	+	2.73223837204988e-231	3.9125731728366
Y	40209545	40212528	.	3	+	5.69092390868455e-230	4.59870773942949
AEMK02000213.1	337980	338705	.	1	+	9.0775482468432e-229	4.33956106098367
AEMK02000343.1	5476	5887	.	1	+	8.08125706136443e-228	3.97932325398484
16	23683348	23684118	.	3	+	1.88429292884388e-217	3.95813541158413
AEMK02000449.1	183	584	.	3	+	5.63804469418836e-217	3.99648522180006
AEMK02000451.1	137047	138117	.	3	+	7.48892161689184e-212	3.93808715717762
AEMK02000499.1	5637	8315	.	3	+	1.94461298945886e-204	3.24232989502628
AEMK02000213.1	340376	343699	.	3	+	1.92867185876598e-200	5.86649982795537
AEMK02000256.1	109803	110725	.	2	+	2.77804114907227e-189	4.27761154788891
AEMK02000646.1	66136	67837	.	3	+	7.0721205415543e-188	3.75634739362392
AEMK02000141.1	24891	25600	.	3	+	6.14725667245669e-187	3.76963956188569
16	8179	10265	.	3	+	3.25537032408673e-177	5.92869008003685
Y	8587572	8589012	.	4	+	1.28811416614456e-174	4.22214517297134
10	19483013	19486105	.	4	+	2.58430011074313e-173	3.77681257031796
16	17138	18611	.	3	+	1.10441213107741e-171	3.93176031503781
AEMK02000578.1	29246	31565	.	4	+	9.23340355741302e-169	3.63743802345999
AEMK02000489.1	38652	40533	.	3	+	9.61247919740264e-169	3.07683638589667
AEMK02000472.1	71988	74277	.	3	+	2.95208482940499e-163	3.81764716525905
Y	8383971	8386673	.	3	+	2.73679662768064e-161	4.35914382668724
AEMK02000218.1	14273	15403	.	4	+	6.4539770509648e-161	4.01478271035365
AEMK02000489.1	50962	51873	.	3	+	1.67860756286794e-160	2.9535807245937
10	24946318	24947139	.	3	+	4.69454712351759e-156	3.52527125302353
4	53953013	53954262	.	3	+	7.01863508056869e-156	7.39327057545509
AEMK02000213.1	337231	337400	.	1	+	1.03158277109312e-155	3.52093208440026
AEMK02000489.1	22938	23581	.	1	+	1.37187494258139e-155	3.7679654135376
13	139438	141376	.	4	+	3.4747042323346e-154	3.61056824329963
AEMK02000646.1	2679	4382	.	3	+	9.02690375221642e-153	3.90541584763852
10	19454715	19457669	.	3	+	7.8951251717804e-147	3.55953267144584
8	73137479	73138125	.	3	+	1.29186106833422e-146	3.60998609923736
12	61597839	61598938	.	3	+	1.76431960954799e-146	3.98335071193534
AEMK02000407.1	7577	7777	.	1	+	1.6033672167533e-145	4.24340873313417
Y	41615645	41616784	.	3	+	2.1289985388092e-143	4.11849307036398
AEMK02000556.1	37591	39127	.	4	+	1.89628784228267e-142	3.58932156051096
AEMK02000407.1	20947	21404	.	3	+	6.61417554132448e-142	4.03125240230856
15	1974	3853	.	6	+	6.75918179835328e-142	3.88038841294744
13	125005	127502	.	3	+	1.13457770547677e-141	3.54516519454194
10	19414908	19417088	.	3	+	3.40399318704882e-141	3.66258217112591
AEMK02000489.1	18380	18929	.	3	+	1.43013706969971e-140	3.40679843140072
7	10867820	10868346	.	3	+	2.69132919476449e-137	2.6299437919426
AEMK02000644.1	26978	27837	.	3	+	9.80649420464256e-136	3.81571614045611
AEMK02000304.1	28049	29624	.	3	+	9.95564162443548e-136	3.42776872136078
AEMK02000218.1	10850	12074	.	5	+	6.48439143415575e-134	3.78806392727716
9	15232737	15233031	.	3	+	8.20620498649276e-134	3.7113131428582
16	14643	15138	.	3	+	3.04105239374816e-133	3.23718009139698
AEMK02000639.1	417335	418480	.	3	+	7.54059275792938e-133	3.22938400402301
AEMK02000472.1	48698	51216	.	4	+	8.3774615146538e-133	5.97694663090117
AEMK02000633.1	11963	14113	.	3	+	9.40689012611841e-132	3.4346890245352
AEMK02000225.1	39235	43335	.	6	+	5.95724100800092e-131	3.52649753253268
AEMK02000472.1	64455	65343	.	3	+	4.60205108508528e-130	3.81222382994233
AEMK02000561.1	334	3271	.	4	+	1.72733064856609e-128	3.63203805136846
AEMK02000218.1	2932	5305	.	3	+	2.11522129729722e-128	5.72413805093989
AEMK02000343.1	9201	13421	.	3	+	4.16694642419167e-128	5.7280222844629
AEMK02000218.1	20528	21552	.	3	+	1.26373325682802e-126	3.75794604956074
16	23677254	23677745	.	1	+	7.99428604662486e-126	3.65032460642813
AEMK02000225.1	25825	29344	.	5	+	1.4801332621371e-125	3.3668940171441
AEMK02000495.1	183173	184250	.	4	+	2.49365231596528e-125	3.64644363005642
AEMK02000633.1	743	2921	.	3	+	3.60190267225876e-125	3.55249292586361
AEMK02000633.1	19912	21440	.	3	+	1.47781769130609e-124	3.46287310869082
AEMK02000489.1	17755	17929	.	1	+	5.99514198845079e-124	2.88236324190851
15	126761715	126762889	.	3	+	1.40212427475497e-123	6.16499132240853
AEMK02000694.1	36555	40947	.	5	+	2.72760267173014e-123	3.39221836534721
AEMK02000425.1	146742	148375	.	3	+	2.64508480579761e-122	3.37330636447873
AEMK02000556.1	35990	36649	.	3	+	1.28614887836393e-121	3.76179929654512
AEMK02000644.1	68979	69930	.	3	+	1.73793918977725e-121	3.46405664257585
AEMK02000472.1	43763	48060	.	4	+	1.11183571417485e-120	6.58717377852587
10	19421352	19422412	.	2	+	5.50187102920566e-120	3.57780612444384
AEMK02000304.1	30300	30557	.	1	+	2.13272011747705e-119	3.34474366088172
AEMK02000141.1	29884	30534	.	3	+	1.84326535402518e-118	3.07407730791861
AEMK02000225.1	61873	64820	.	5	+	3.20896428167587e-117	2.930454753559
AEMK02000425.1	140598	142695	.	3	+	2.26196838541037e-116	3.20567297465996
AEMK02000644.1	65811	67047	.	4	+	2.68808581583915e-115	3.39230824639906
AEMK02000451.1	139770	140273	.	3	+	2.74702514714075e-113	3.52507281305677
AEMK02000556.1	30400	31736	.	5	+	7.98377353179815e-113	3.48321859053859
AEMK02000372.1	27217	27688	.	3	+	1.20742036107155e-112	3.58346093999979
AEMK02000561.1	3896	5077	.	2	+	1.81683010127669e-112	2.946823924692
AEMK02000205.1	16279	19373	.	3	+	2.78837338635697e-112	5.64593018445367
AEMK02000304.1	25651	25875	.	1	+	4.10891121038452e-111	3.16443733856123
AEMK02000703.1	147116	151109	.	4	+	4.68250032830221e-111	3.20765876454881
AEMK02000235.1	45278	46137	.	3	+	4.88723683610799e-111	3.37043486508267
AEMK02000256.1	137864	139719	.	3	+	2.6866864768881e-110	3.28747619644265
AEMK02000485.1	7465	7921	.	3	+	4.07819242491946e-110	3.71486544909476
5	39907660	39909022	.	4	+	1.32615201489784e-109	3.40820188519234
5	39913081	39914272	.	3	+	6.87754397238799e-109	3.80596773909415
3	6919310	6920150	.	3	+	1.85912313740515e-107	3.16928006402086
14	21808485	21808665	.	1	+	1.01354805590436e-106	5.80460347336319
Y	42821842	42822500	.	3	+	1.735352091586e-105	3.0195028081289
AEMK02000256.1	129475	132043	.	4	+	2.57830434800348e-105	3.37702494153694
AEMK02000561.1	6602	8365	.	5	+	3.7031364198262e-105	3.16709455604405
AEMK02000425.1	75636	78442	.	3	+	1.02489959375775e-104	3.24158112562009
15	26392	27483	.	3	+	9.26240219737233e-104	3.60024089764285
AEMK02000633.1	3517	5228	.	3	+	1.04195227341639e-103	3.35612589251684
AEMK02000449.1	2000	2378	.	3	+	2.38477772144141e-103	3.47996080976804
3	6924262	6926105	.	3	+	3.76496037428401e-103	3.31299703722614
Y	43021574	43022500	.	3	+	5.37637762160295e-103	3.80697437761368
AEMK02000549.1	18187	21419	.	3	+	2.04806478183355e-102	3.24908676773402
AEMK02000633.1	25977	27601	.	3	+	1.13650115649266e-101	3.0715998159674
AEMK02000135.1	2432	6376	.	3	+	1.59760579178616e-101	5.66491066690873
AEMK02000343.1	156	3839	.	3	+	4.82438209151391e-101	5.60580436777433
13	184085226	184088905	.	4	+	1.77856069590149e-97	2.93598059551105
AEMK02000646.1	45999	49766	.	5	+	1.88861620433743e-97	2.9033112137035
AEMK02000384.1	6713	7668	.	3	+	4.54932051506844e-97	3.25654004397798
AEMK02000225.1	54212	57411	.	3	+	5.20567826323052e-96	3.25340903534921
Y	42309984	42312229	.	3	+	3.86128720135606e-95	3.66769023346203
AEMK02000644.1	64032	64411	.	3	+	2.1200445722926e-94	3.14115655835192
AEMK02000698.1	1013513	1018473	.	6	+	1.19656495540325e-93	2.75188216933835
8	207	1703	.	3	+	1.96854387221941e-93	3.01184437911213
AEMK02000472.1	66993	67855	.	3	+	2.36602001598306e-93	3.42055073709154
16	23678188	23681396	.	3	+	3.57040201425354e-93	5.24348042849604
AEMK02000343.1	14616	17733	.	5	+	1.04661518714419e-92	5.30323961733362
10	56428218	56430968	.	4	+	1.78070260077149e-92	2.87032171463581
AEMK02000407.1	13	2220	.	3	+	3.48397844251528e-92	4.38962265603651
10	24952828	24955962	.	5	+	5.85526161323373e-92	5.25550415142425
Y	43256974	43258527	.	3	+	1.52738986278409e-91	3.65873833064156
10	19426056	19427390	.	2	+	3.11877012618427e-91	3.07107452504789
AEMK02000489.1	45178	46359	.	3	+	4.53186750517416e-91	2.15328965699038
AEMK02000372.1	24155	24505	.	3	+	6.23678766322084e-91	3.15630055268783
8	41565877	41568642	.	3	+	1.06418991960384e-90	2.92506445739166
AEMK02000343.1	6920	8399	.	3	+	1.22172487514298e-90	5.21247643682613
AEMK02000542.1	36866	37190	.	3	+	1.34189151594846e-90	3.08734685410546
8	54588169	54590130	.	3	+	4.96473553480439e-90	3.04170600757828
10	19491342	19492729	.	3	+	6.10308259509661e-90	3.14435456512766
16	37304487	37306015	.	3	+	1.13839066208818e-88	1.80099880514585
Y	43019353	43020007	.	1	+	1.24179176529567e-87	3.34609780669838
15	5042	6197	.	3	+	4.0430966346515e-87	3.23889861277418
AEMK02000489.1	40907	41766	.	3	+	7.52826353342918e-86	2.2207130149222
AEMK02000400.1	2103	6565	.	5	+	1.11556210741534e-85	5.04161005658789
AEMK02000477.1	54084	56894	.	5	+	2.72912856091383e-85	2.69674480483419
AEMK02000218.1	246	2216	.	3	+	2.94964025135753e-85	4.94326912285375
AEMK02000489.1	42205	43224	.	4	+	1.35600899515536e-84	2.24827862587791
AEMK02000425.1	151941	153669	.	3	+	4.39872350768732e-83	2.92116955304658
AEMK02000583.1	1700	1885	.	1	+	1.63684016360741e-82	4.37799169908637
FPKY02000009.1	42687	43866	.	4	+	1.8008350108746e-82	2.93109367120568
AEMK02000614.1	13125	13689	.	3	+	2.26324352890413e-82	2.92723862196863
AEMK02000235.1	54988	56836	.	3	+	2.27865947103358e-82	3.1484052768459
FPKY02000001.1	301175	302118	.	3	+	1.37678305527377e-81	3.39522363546571
Y	43420212	43421484	.	3	+	9.32548634374609e-81	3.21052256392883
AEMK02000472.1	32915	36790	.	3	+	1.0724505029062e-80	4.77591821513076
AEMK02000472.1	57544	57722	.	1	+	1.64058059437418e-80	3.76342819647991
1	92840041	92841879	.	3	+	2.46430613879175e-80	2.86123627494663
2	27466299	27467998	.	3	+	4.19402814882375e-80	2.80644651319715
8	100860779	100863590	.	4	+	5.47720851838664e-80	2.18508120654745
AEMK02000589.1	269	3194	.	3	+	5.61172772062804e-80	3.02679895072143
10	19418321	19419011	.	1	+	1.13419462516919e-79	2.68150138840169
Y	41572616	41574772	.	3	+	3.1122039484717e-79	3.37437099662955
4	46447135	46448746	.	3	+	3.72223025498111e-79	4.7201632964027
AEMK02000220.1	14521	16277	.	5	+	4.15841533583672e-79	2.20485951469152
10	24940371	24943652	.	5	+	5.58054580602306e-79	4.70722285145782
Y	42911603	42912168	.	3	+	1.61771747981173e-77	2.85558479580896
AEMK02000141.1	18920	19300	.	2	+	3.57047403355635e-77	2.64381105009727
AEMK02000256.1	141449	142167	.	1	+	4.23291751007596e-77	2.63302511301386
AEMK02000477.1	81077	84272	.	7	+	4.31171149610671e-77	3.07271401138612
AEMK02000549.1	30160	30992	.	3	+	6.62480303300617e-77	3.19546975467857
AEMK02000694.1	27332	31136	.	4	+	6.743151735574e-77	2.81703033932051
AEMK02000225.1	48198	49809	.	2	+	6.9530945966095e-77	2.70367132506424
AEMK02000489.1	28593	31330	.	4	+	1.68518954417602e-76	4.67613153506063
16	23681740	23683071	.	3	+	5.71521885343176e-76	4.63014286093971
14	51665545	51667364	.	3	+	1.39146081776168e-75	2.63191013463042
8	80303051	80306732	.	4	+	4.31611487120717e-75	2.25755866960155
AEMK02000489.1	24343	24672	.	2	+	1.7023387498507e-74	3.02777930045446
AEMK02000383.1	57491	59562	.	3	+	7.87529438044954e-74	2.4131739488405
AEMK02000633.1	23856	24820	.	2	+	1.43195003720547e-73	2.69160020423972
AEMK02000654.1	1940	4448	.	3	+	4.03096959110084e-72	4.67279623634986
Y	41602448	41602667	.	1	+	4.67025451323835e-72	3.60528851970235
3	43552541	43553354	.	3	+	5.85185697830035e-72	3.03448411560223
AEMK02000698.1	1011717	1013415	.	3	+	1.3796759916868e-71	2.36629501930952
Y	8374487	8374867	.	3	+	1.64111826622901e-71	3.26308703243307
AEMK02000472.1	65816	66062	.	1	+	4.87255309979844e-71	3.16002877596448
AEMK02000542.1	41354	41800	.	3	+	1.8232860108839e-70	2.66451950272774
9	83418488	83421537	.	4	+	2.13209258069333e-70	2.2477847437408
AEMK02000189.1	69864	71996	.	3	+	7.44578089241596e-70	2.55106848810387
AEMK02000477.1	62768	65612	.	5	+	4.95965613695976e-69	2.70634797061902
AEMK02000614.1	1140	3424	.	3	+	4.9682931954314e-69	2.6218465074116
10	19448398	19449413	.	2	+	2.69430689954952e-68	2.73408715469389
13	48026525	48028015	.	3	+	1.90889707555817e-67	1.6138217169684
AEMK02000480.1	50446	51565	.	3	+	2.00021220547119e-67	3.80030124169671
AEMK02000384.1	16017	17087	.	3	+	4.90986106864421e-67	2.82753946978857
AEMK02000703.1	139518	142317	.	5	+	3.11950838352072e-66	2.73210467077017
AEMK02000495.1	93294	94016	.	3	+	1.19342487609774e-65	3.10977527018626
6	131915936	131918878	.	3	+	1.45395631525012e-65	2.70985275785219
AEMK02000589.1	101404	103805	.	5	+	7.87788321972702e-65	3.01538231323684
AEMK02000633.1	10639	11858	.	3	+	8.38244337360158e-65	2.70622845598712
9	63377155	63377570	.	3	+	9.20731018418973e-65	2.89962051052074
6	63244472	63246289	.	4	+	4.9763826553589e-64	2.175460309457
16	53669251	53672922	.	3	+	5.64875588250452e-64	1.35050770458043
AEMK02000256.1	76228	78016	.	2	+	6.64537765898015e-64	2.30986980711825
AEMK02000621.1	23583	28010	.	8	+	9.48201305298856e-64	2.76088689259607
Y	43012544	43012845	.	3	+	3.97298987515553e-63	3.1227376136452
11	44185521	44188367	.	6	+	9.18320927176644e-63	2.43366444934294
Y	41587088	41587525	.	3	+	1.03909539563118e-61	2.84170654427185
AEMK02000652.1	11668	13454	.	3	+	3.53046812386054e-61	3.05619427852306
1	84543779	84546160	.	3	+	1.8014989855709e-60	2.33071269897069
AEMK02000225.1	23690	25707	.	4	+	2.00676204878794e-60	2.50640652808383
AEMK02000201.1	27180	28867	.	3	+	2.08913742613329e-60	2.77044784293778
AEMK02000485.1	48881	49451	.	3	+	2.25633618731394e-60	3.01384167363305
AEMK02000189.1	176357	178763	.	5	+	4.60025797695957e-60	2.51323282682535
AEMK02000561.1	15743	16335	.	3	+	5.80703663676034e-60	3.42957864060617
AEMK02000489.1	47153	47770	.	3	+	6.57683904756003e-60	1.8221171406966
16	23201	23660	.	3	+	7.92373631454238e-60	3.2584082440953
15	28172	28931	.	3	+	1.24286086155513e-59	2.80667879875402
4	46458568	46460453	.	3	+	1.36958993309715e-59	2.89533112050963
17	63447503	63448297	.	3	+	4.35102465653809e-59	2.69998078260173
AEMK02000639.1	88646	89243	.	3	+	6.02933472146367e-59	3.10909353584562
9	82224991	82226733	.	3	+	1.62404860712472e-58	2.20411686473846
4	95378946	95381971	.	3	+	2.10817503271763e-58	2.49253362391548
5	39797584	39799742	.	2	+	2.10817503271763e-58	2.7384440451086
5	39904928	39905278	.	3	+	4.3116680222268e-58	3.20257368390635
AEMK02000693.1	22068	22263	.	1	+	5.46556218987977e-58	3.99340365438117
1	273745314	273746515	.	2	+	1.07236615066178e-57	2.42442183471388
8	41545768	41549287	.	6	+	1.99763460310147e-57	2.6823265233219
AEMK02000179.1	5137	6820	.	3	+	5.60519843965312e-57	3.43950233827591
13	162477891	162479277	.	3	+	6.94681987051962e-57	1.94954224293114
6	144782321	144784115	.	3	+	1.20368243139e-56	2.40595968226602
AEMK02000425.1	149065	149603	.	2	+	3.2239043089946e-56	2.58728120126467
AEMK02000218.1	12694	13202	.	2	+	3.33684862310825e-56	3.39632432689674
1	44372913	44374086	.	3	+	1.51395349792541e-55	2.41821521153461
12	10362035	10363706	.	3	+	1.51395349792541e-55	2.81715832100351
16	6382928	6385977	.	4	+	1.8067189831732e-55	2.52362696396544
AEMK02000542.1	38707	39719	.	2	+	1.81204418795591e-55	2.69121683424842
2	27419011	27423846	.	3	+	4.8603722538298e-55	4.03382603081579
15	71496454	71498387	.	3	+	5.12925639914024e-55	2.10992577112706
AEMK02000256.1	48751	50802	.	3	+	5.85706731467586e-55	2.54601713918055
7	16883867	16886524	.	4	+	8.64347933484106e-55	1.5363702712604
AEMK02000561.1	5414	6341	.	3	+	1.65814390311005e-54	2.7873366249013
AEMK02000235.1	67111	67647	.	3	+	2.14353401653393e-54	2.51070246286609
2	27326702	27327833	.	3	+	2.81048276944963e-54	2.63459637017302
15	44613619	44616357	.	3	+	6.381025036592e-54	2.1146795213441
AEMK02000489.1	31886	32691	.	3	+	7.45358017405079e-54	3.93715226019756
Y	25320231	25321237	.	3	+	9.31911755487751e-54	2.65236243308699
AEMK02000695.1	10965	12031	.	3	+	1.01062195516088e-53	2.48079954287332
1	222038099	222039584	.	3	+	9.26136762330152e-53	2.56240740258646
8	41290475	41294295	.	7	+	1.12214444431202e-52	2.75273212920169
AEMK02000542.1	51215	51865	.	3	+	2.30742735123833e-52	2.76858340868407
14	104193421	104195519	.	3	+	2.54817778387359e-52	1.2236020853003
Y	25287238	25288694	.	3	+	4.10792441601073e-52	2.75257765995372
4	43707580	43709146	.	3	+	4.77959019898512e-52	2.55727554592103
AEMK02000360.1	20412	22714	.	5	+	1.82837285760662e-51	2.46019062405726
3	162817	163900	.	2	+	2.09572363103817e-51	2.98769057460511
AEMK02000589.1	16786	19865	.	4	+	2.11702966209826e-51	2.23136841433939
15	65430522	65432663	.	3	+	2.88273525219065e-51	2.48821770087904
4	46468806	46469040	.	1	+	4.64312608952518e-51	2.68234280933259
AEMK02000189.1	164349	166147	.	4	+	1.10911832289485e-50	2.69884794987454
AEMK02000289.1	5991	6367	.	1	+	2.00448816569229e-50	3.73956272960502
10	19446749	19447207	.	1	+	3.07752619031733e-50	2.65165245219045
AEMK02000549.1	25840	26706	.	3	+	5.00331429419504e-50	3.11110994500416
8	99782029	99783449	.	3	+	5.74756507914434e-50	2.21369334809536
10	19289900	19290193	.	1	+	8.9960097499352e-50	2.59910653798866
2	6765152	6766168	.	1	+	9.99020191397648e-50	2.76565350697762
9	63389830	63390678	.	2	+	1.26604036451407e-49	3.46313774939764
10	19433522	19434250	.	1	+	1.37941135689167e-49	2.4767611624961
AEMK02000286.1	62967	64793	.	4	+	2.65877367145116e-49	2.55314997957705
AEMK02000703.1	137393	139069	.	3	+	4.06906619385701e-49	2.2312052096139
15	115094142	115097463	.	6	+	4.38740394942725e-49	2.16212634204703
Y	42818564	42818965	.	3	+	1.31681422179759e-48	3.12953306746715
Y	41600162	41600959	.	2	+	1.87680508806253e-48	2.57661319543816
FPKY02000001.1	302799	303620	.	2	+	6.4919324975186e-48	2.83114951789009
X	124722	126188	.	3	+	1.44151675429713e-47	2.375903534691
10	19494582	19495723	.	3	+	2.7175866982925e-47	2.57240584673504
17	63386791	63387398	.	3	+	3.02776047508693e-46	2.91322627644483
12	61587626	61588469	.	3	+	3.47057968106904e-46	2.3720285940846
2	27328681	27329260	.	3	+	8.35921856541299e-46	2.21567104500856
AEMK02000425.1	150651	151615	.	3	+	8.82081114131295e-46	2.56430234592661
8	54673707	54675029	.	2	+	2.44496360503884e-45	2.61410281848299
5	24117095	24118096	.	3	+	2.60275279678218e-45	2.88737326380227
1	34692807	34695229	.	3	+	3.34531981950749e-45	2.09593054649387
17	63453497	63454381	.	3	+	4.93521674337019e-45	2.66691240089312
8	86878920	86882818	.	4	+	6.47000064958253e-45	2.15164371805898
Y	41232169	41233178	.	3	+	1.03610097961118e-44	2.36995662288755
12	52562309	52563503	.	2	+	1.09320907773442e-44	-2.05555100749189
1	181994715	181996948	.	3	+	1.90372905789579e-44	2.27870451822891
AEMK02000193.1	5264	6825	.	4	+	2.18906214813089e-44	2.25554282656865
9	63405504	63406341	.	4	+	3.48455845129687e-44	2.18551062430775
AEMK02000569.1	744088	744873	.	1	+	3.55212078575381e-44	2.66891935295439
13	1127280	1128685	.	3	+	5.37519973720432e-44	1.86330101811643
Y	41636572	41637699	.	3	+	6.79048270186732e-44	3.13389528355159
1	120137036	120139120	.	3	+	1.47461454909419e-43	1.90290146499365
AEMK02000235.1	37909	39055	.	3	+	1.82000650377245e-43	2.84915497335289
AEMK02000556.1	22030	22485	.	1	+	2.43008806808967e-43	2.60711551836457
2	101919002	101920708	.	3	+	3.12664150872911e-43	2.30271374228403
1	21047046	21049347	.	3	+	3.79158744968012e-43	1.73910632897831
14	20385915	20387654	.	3	+	4.63240154994215e-43	2.61759874097421
1	205697085	205698330	.	3	+	7.14903633331918e-43	2.52038767743334
AEMK02000281.1	2844	5940	.	3	+	7.37095751192779e-43	2.46132263088542
1	234369688	234371502	.	3	+	1.01799723911991e-42	1.9921105223925
AEMK02000542.1	47226	47861	.	3	+	1.54347171932158e-42	2.44104468535801
AEMK02000542.1	36214	36514	.	1	+	2.9720919574726e-42	2.95645814117191
AEMK02000384.1	5785	6160	.	1	+	3.77681390001653e-42	2.62324458103851
15	1020	1373	.	3	+	4.72747187159701e-42	2.60684263453173
9	63423247	63425225	.	3	+	6.78663912526418e-42	2.52778250400076
7	23022853	23026666	.	8	+	9.5429013931567e-42	2.22669310229523
AEMK02000407.1	9657	10031	.	2	+	1.07254723732601e-41	3.01364449443694
13	68477647	68478134	.	3	+	1.64883059452477e-41	1.56577273101007
AEMK02000407.1	78584	80259	.	3	+	1.87393384543114e-41	2.21561808869886
8	84810836	84812568	.	3	+	3.35269903440153e-41	2.20149106863856
7	67593290	67595230	.	3	+	5.35951050357814e-41	1.88015174131588
6	141958762	141960936	.	4	+	6.12203120184043e-41	1.94322196244402
AEMK02000652.1	17997	18453	.	1	+	1.07088824508229e-40	2.43597007500617
3	30837147	30838051	.	2	+	1.15340655470238e-40	-2.64651233449274
AEMK02000472.1	77819	78358	.	2	+	1.51076789025899e-40	2.43991597265776
7	90955033	90956215	.	3	+	1.59771613235963e-40	1.75595846131113
6	47524661	47526222	.	2	+	3.42914920818888e-40	-1.55088462822926
10	24930281	24930863	.	3	+	3.72659740958083e-40	2.61725365281211
AEMK02000589.1	34080	34900	.	3	+	5.33099491616187e-40	2.12983346178345
AEMK02000256.1	92441	93038	.	3	+	7.69090931379461e-40	2.36035084878877
AEMK02000451.1	119036	119682	.	3	+	7.9200788720469e-40	2.37021181263878
8	116544464	116546119	.	3	+	9.6850519679083e-40	1.05845636407913
17	63366324	63368088	.	3	+	1.0509156870097e-39	2.97870216040588
14	99717957	99719157	.	3	+	1.07412914660297e-39	2.27024534327167
15	96855241	96857522	.	3	+	1.1037089178233e-39	1.9537608907068
10	19451893	19452590	.	2	+	1.13193210155784e-39	2.73555483462683
8	74001047	74004614	.	6	+	1.87135979052583e-39	2.05915654540808
AEMK02000635.1	32146	32760	.	1	+	2.0597104191453e-39	2.81948345734833
AEMK02000451.1	124435	125481	.	3	+	2.09668396616296e-39	2.44841888990045
10	19445261	19445820	.	2	+	2.50461257778191e-39	2.40756797153985
10	15294032	15297967	.	4	+	2.52092019295546e-39	2.00230041319806
AEMK02000384.1	14013	15078	.	3	+	2.58092341770921e-39	2.80556496497918
AEMK02000289.1	30141	33511	.	2	+	2.90439747550448e-39	2.03848387143356
8	104270576	104272962	.	3	+	4.9301204277172e-39	2.1345921709022
AEMK02000589.1	37134	38930	.	2	+	6.8748190691693e-39	2.14096871997164
AEMK02000451.1	16119	18865	.	4	+	7.70782748078115e-39	1.90323872421339
AEMK02000235.1	67975	69300	.	3	+	8.96132536366557e-39	2.82289332144233
AEMK02000589.1	86215	89695	.	4	+	9.21006374676806e-39	2.37476532978817
1	258044153	258045163	.	2	+	1.50712649036271e-38	2.48324693787726
6	58977103	58978451	.	3	+	1.77595687276208e-38	1.83868950361004
AEMK02000135.1	24480	26003	.	3	+	2.44197509488587e-38	2.24746483149857
AEMK02000179.1	19132	21079	.	3	+	4.53009897663999e-38	2.51917012532846
AEMK02000193.1	21551	23175	.	5	+	5.21095286824366e-38	2.14180094841284
1	5464538	5465911	.	3	+	6.33058861584606e-38	1.1681297584138
7	90346059	90348053	.	3	+	7.48952682873426e-38	1.98033296514692
12	25896589	25897804	.	2	+	7.68422612167496e-38	-1.61542043339169
AEMK02000408.1	369706	371302	.	3	+	8.01175343502972e-38	1.96467064499893
2	27329912	27330653	.	2	+	8.48212634449131e-38	2.31798606532037
Y	193807	194778	.	3	+	1.00581646066308e-37	2.56751910931072
7	107815439	107816489	.	1	+	1.09505356519182e-37	2.74627371001905
8	133664237	133665258	.	2	+	1.676666030947e-37	2.85631011929647
AEMK02000429.1	21276	23242	.	3	+	1.8960694793042e-37	2.19651021975541
1	145058876	145060124	.	3	+	2.53333843242357e-37	1.72444895331804
2	27449808	27450730	.	3	+	3.46135476384063e-37	2.39139811088724
AEMK02000556.1	19563	19939	.	3	+	5.42483769832614e-37	2.82639019459422
AEMK02000639.1	6245	7890	.	4	+	8.00513658197324e-37	2.83524846903995
8	86087506	86089539	.	3	+	1.45024078556179e-36	1.70162607545319
15	137341842	137342139	.	1	+	1.76395801172576e-36	-2.68139056830515
1	223753152	223755230	.	3	+	2.07691895068954e-36	1.63874954859125
13	123648521	123650912	.	3	+	2.30180104557773e-36	1.60989375748759
4	57819215	57820462	.	3	+	2.30647093807151e-36	2.0492832536864
15	12121	14203	.	3	+	2.32667344944999e-36	2.07752528900367
13	135467378	135469141	.	3	+	3.51162776237586e-36	1.89278329379489
1	92602433	92605006	.	3	+	3.89114642545381e-36	2.85485478650384
AEMK02000589.1	7454	9337	.	4	+	4.61882569272525e-36	1.97491770728566
15	4037	4595	.	2	+	6.75113118716894e-36	2.5533186502462
AEMK02000589.1	73687	74921	.	3	+	8.95862388913763e-36	2.10250709283162
4	46497722	46499644	.	4	+	1.60916728460913e-35	2.3069411044123
12	24001293	24001654	.	1	+	1.93329495846629e-35	-2.94471791953496
AEMK02000256.1	19356	20643	.	3	+	2.20127659881869e-35	2.16950689669157
8	84390552	84391872	.	3	+	2.5637198698173e-35	2.23625103269331
AEMK02000477.1	124875	127066	.	5	+	2.90962956534423e-35	2.10892821484822
AEMK02000472.1	20266	21853	.	5	+	2.92176257242256e-35	2.18666300321895
1	183418886	183421248	.	3	+	3.15115626514582e-35	1.03394090060561
AEMK02000477.1	104066	105499	.	3	+	3.31097995475782e-35	2.100772930923
2	106842883	106846417	.	4	+	3.35566776003243e-35	1.57262776179717
14	6013603	6015455	.	4	+	4.22055046829785e-35	2.02958296158252
AEMK02000652.1	22670	23974	.	3	+	4.41835323894725e-35	1.93418679502559
3	94313193	94314808	.	3	+	7.8332514988915e-35	1.85489848627808
14	51705619	51707791	.	5	+	1.07616786942446e-34	2.90264434019226
6	103785831	103787625	.	3	+	1.36832407482114e-34	1.67394331813922
AEMK02000189.1	169986	171437	.	3	+	1.40813772990462e-34	1.97574059749149
AEMK02000225.1	44937	45461	.	3	+	1.66054430173247e-34	2.39658693995217
15	131718228	131719472	.	2	+	2.17414722257755e-34	-2.35021582659022
13	189714486	189716400	.	3	+	2.18249385897391e-34	1.83715185874529
AEMK02000286.1	34711	36498	.	4	+	2.99357158365352e-34	2.40206564281417
AEMK02000256.1	95655	96488	.	3	+	3.79564083907174e-34	2.0589240043012
AEMK02000639.1	8251	8869	.	3	+	4.53589944007277e-34	2.45212740957981
AEMK02000256.1	190026	192371	.	4	+	5.32014900369374e-34	2.2427351282565
9	70677576	70679188	.	3	+	6.15123370932691e-34	2.41038470606452
10	19493199	19493487	.	1	+	6.52685102159105e-34	1.89860178908476
14	30530528	30530887	.	3	+	6.87047991104297e-34	1.54338083346199
6	81709521	81710483	.	2	+	7.88360181431583e-34	-2.43542808987731
AEMK02000477.1	116869	119066	.	4	+	8.72717388896798e-34	2.59482391642222
11	57792426	57794853	.	3	+	1.01465701207271e-33	1.80067221386728
9	107745343	107747850	.	4	+	1.01997877265189e-33	1.91865576842335
5	45524259	45526116	.	3	+	1.02388271624366e-33	2.2875481140203
8	65570449	65573090	.	5	+	1.12214661132848e-33	1.90911346204462
AEMK02000292.1	170804	171249	.	1	+	1.30105629815597e-33	2.42124868308887
AEMK02000425.1	148391	148714	.	1	+	2.20829828492148e-33	2.47375275347719
4	81936674	81938220	.	3	+	2.40558943648922e-33	1.52148888449586
13	179913299	179915839	.	3	+	3.45545025175624e-33	1.6617381016418
AEMK02000652.1	19407	19905	.	1	+	3.67355575873906e-33	2.25983904081259
2	25421499	25423611	.	2	+	3.67802279473627e-33	1.78655985081067
1	180591796	180593560	.	3	+	9.91876537228878e-33	1.66690025540652
15	83872274	83873799	.	3	+	1.11640616575324e-32	1.82611701494247
11	49030071	49031756	.	3	+	1.12256777354169e-32	2.25942884092005
1	79789415	79792376	.	4	+	1.14400720481884e-32	1.57388571276925
AEMK02000407.1	59634	61097	.	3	+	1.74116920882482e-32	2.23992170764066
17	63449614	63450216	.	3	+	1.81732042204169e-32	2.44664913527293
12	25349831	25350812	.	2	+	3.02952957525125e-32	-2.09138470821282
4	46339918	46341409	.	3	+	3.080544115181e-32	1.62801325997556
AEMK02000650.1	9442	13148	.	4	+	3.47767826993331e-32	2.65400892021608
17	19628958	19630638	.	3	+	3.78827859658785e-32	1.70116916110537
1	252842940	252844581	.	3	+	4.01853473450708e-32	1.63994755484828
AEMK02000451.1	155477	156080	.	1	+	4.27981195431399e-32	2.15214291700038
AEMK02000485.1	126058	127206	.	3	+	4.33817859073253e-32	2.30890600291805
AEMK02000461.1	22631	23950	.	3	+	4.44063107047293e-32	2.15935910294084
6	3366501	3367471	.	1	+	4.81720969310294e-32	2.52755228507182
AEMK02000472.1	22831	23732	.	2	+	5.58524948134256e-32	2.43689807678332
AEMK02000639.1	193463	195642	.	5	+	6.32788078114972e-32	2.50004125655798
AEMK02000425.1	49810	51184	.	3	+	6.44535754120838e-32	2.30766982321425
X	83350176	83352617	.	3	+	6.81473448211898e-32	1.82540012784447
11	76654728	76656207	.	3	+	6.91303632814124e-32	2.1589683335987
X	43289008	43289570	.	2	+	1.06038635896812e-31	-2.2286020354825
1	225039529	225042741	.	3	+	1.35459873286247e-31	1.27475282534474
AEMK02000589.1	49880	51045	.	3	+	1.58602769164545e-31	2.10305239841458
AEMK02000556.1	20883	21622	.	3	+	1.7226765006102e-31	2.54556873708032
9	133210367	133214888	.	5	+	2.20197711977942e-31	1.59298268148874
9	98436628	98438365	.	3	+	2.3430364174452e-31	2.12473268322912
8	59987148	59990271	.	4	+	2.37758899722843e-31	2.00211137417087
10	19434859	19435284	.	1	+	2.43026401495966e-31	1.91967566926401
FPKY02000001.1	304064	304241	.	1	+	2.4949730153851e-31	2.71175367425602
3	86782737	86784889	.	3	+	3.70781596594796e-31	1.79972432565316
17	1214935	1215731	.	3	+	6.79535477539256e-31	2.5755261342044
6	19523189	19524261	.	2	+	9.00798110839545e-31	-2.12092513838414
2	56012875	56015939	.	4	+	1.0174827972486e-30	1.89342845894636
AEMK02000644.1	81098	82360	.	4	+	1.34102638945901e-30	2.05264510540804
2	147190763	147192629	.	3	+	1.44105342297094e-30	1.256660819118
AEMK02000235.1	48680	49325	.	3	+	1.9514952703396e-30	2.38540124358863
9	134950949	134951612	.	1	+	2.24922255746142e-30	1.97819385453629
8	76148125	76150467	.	3	+	3.10309793705691e-30	1.55181269969645
10	19422711	19423055	.	1	+	4.19533075194132e-30	2.52373071081377
AEMK02000408.1	1128259	1130770	.	2	+	5.8070701860238e-30	1.857332033034
AEMK02000515.1	48306	50384	.	4	+	6.27475474006337e-30	1.67566914556664
15	4258538	4260429	.	3	+	7.22504532440331e-30	1.57784566452053
1	44056650	44058240	.	3	+	7.32667653940051e-30	1.87269214985471
9	72761753	72765188	.	4	+	7.56088584115051e-30	1.36779697297685
6	166524515	166527353	.	5	+	1.02959062583744e-29	1.3559197600302
10	19486565	19487026	.	1	+	1.15242151871865e-29	2.03747630864827
10	45439573	45440773	.	3	+	1.22017355710217e-29	1.540611006322
2	50450337	50451304	.	2	+	1.34065103440032e-29	2.1536922110918
AEMK02000449.1	579338	582447	.	5	+	1.56329640281003e-29	1.85377283467655
AEMK02000589.1	112842	113442	.	2	+	1.72158386491198e-29	2.3447621415808
FPKY02000001.1	304643	305115	.	3	+	2.31933297273474e-29	2.3049700831873
15	103878912	103880712	.	3	+	2.45805424298869e-29	2.01175433245263
AEMK02000432.1	14778	16050	.	3	+	2.70246068421145e-29	2.30691740046924
2	112815271	112817467	.	3	+	2.92982842726365e-29	1.55585683934751
10	19450758	19451085	.	1	+	2.96888750634328e-29	1.91461097534934
8	104559776	104562108	.	3	+	3.96114087415731e-29	1.6743311913104
2	96275263	96277155	.	2	+	4.01819432057574e-29	1.96482419930217
13	110587271	110588798	.	3	+	4.95153694706436e-29	1.78005776459119
AEMK02000621.1	89727	91250	.	4	+	6.72022999187087e-29	2.00969131880042
5	39314358	39316415	.	4	+	6.92153356283694e-29	1.65721574855485
17	17007054	17007897	.	2	+	9.44578466840021e-29	2.09536510245398
AEMK02000644.1	19648	20217	.	2	+	1.01326001855801e-28	2.49455562649543
AEMK02000408.1	1121295	1122849	.	3	+	1.25797153574229e-28	1.80967935674654
8	110199289	110201882	.	4	+	1.27685036859372e-28	1.77627530797532
12	25996623	25997853	.	2	+	1.35566470592783e-28	-2.25905449635113
AEMK02000189.1	73427	74305	.	3	+	1.43292378716656e-28	1.85659879351536
AEMK02000591.1	130908	132294	.	2	+	1.87052076892844e-28	1.72024385024991
15	110919814	110922405	.	4	+	1.94340932845119e-28	1.43161010499231
14	121467781	121469751	.	2	+	2.3329795983345e-28	1.54126430233996
1	19806227	19807542	.	3	+	2.60183763716729e-28	1.50012495938597
AEMK02000612.1	21596	23407	.	4	+	2.75356367868327e-28	1.8595357475588
AEMK02000480.1	33714	34089	.	1	+	3.20378542007983e-28	3.10203057838779
16	51426104	51426536	.	1	+	3.46650373838442e-28	2.48671440007171
13	94155659	94157907	.	3	+	3.62118795160482e-28	1.76034526558676
1	19097273	19098640	.	3	+	4.4562032055994e-28	1.62672943321631
8	70787827	70789697	.	3	+	4.56833604146117e-28	1.97544174531931
AEMK02000480.1	35534	36488	.	2	+	4.77952560178619e-28	2.29891286151838
AEMK02000639.1	309181	311425	.	4	+	4.78150263008526e-28	2.21798052248872
4	74447407	74450575	.	5	+	4.99705311857906e-28	1.54069246139368
6	96651497	96652549	.	2	+	5.60954721343031e-28	-1.75835965993475
15	1714936	1717825	.	4	+	7.0985736274742e-28	2.1995367916176
8	86402677	86403946	.	3	+	7.18182541114778e-28	1.91547194444248
15	91604155	91605806	.	3	+	7.62059310418031e-28	1.55548753637017
1	93176664	93183317	.	2	+	7.91287326670152e-28	1.67305840067861
7	8714631	8715719	.	1	+	8.67423471154617e-28	2.3369085165069
5	62527140	62527958	.	1	+	1.00157173612824e-27	-2.73521058363301
1	73123146	73125122	.	4	+	1.15189491596981e-27	1.77821036517481
7	59136218	59136976	.	1	+	1.15804387506145e-27	2.29331090974103
4	57684755	57685973	.	3	+	1.20057932859737e-27	1.98340865081488
4	67816077	67818165	.	3	+	1.32972462036291e-27	1.37278694698415
9	75272720	75273321	.	1	+	1.44819888132024e-27	2.82901908361132
4	74490333	74491750	.	3	+	1.6540051315093e-27	1.92910994504023
6	78823978	78824332	.	1	+	1.73499270749933e-27	2.59780390065064
13	117512738	117513543	.	3	+	2.05798648032748e-27	2.19853332433475
5	77767851	77769574	.	4	+	2.10176865625778e-27	1.95028327985208
Y	42896718	42897106	.	1	+	2.21277775611289e-27	2.55303456612316
8	7422023	7423802	.	3	+	2.22942506763661e-27	1.98141154791634
13	86511866	86513507	.	3	+	2.77078740935665e-27	2.04873797207837
9	52841331	52842546	.	3	+	3.14911135249378e-27	2.71329530157639
5	47686069	47688175	.	3	+	4.04102018390293e-27	1.55328567537625
AEMK02000646.1	68133	68642	.	3	+	5.52427699700563e-27	1.95000351831772
1	28853407	28857021	.	5	+	5.65191352323219e-27	1.48880689160525
7	24596057	24598214	.	2	+	5.89316512845973e-27	1.90248107955452
2	9140476	9140791	.	2	+	5.9748597078725e-27	-2.2300134982757
13	106894048	106895743	.	3	+	6.84141944200503e-27	1.40032344706916
AEMK02000542.1	49909	50731	.	3	+	7.83839546972857e-27	2.96568909855447
7	61825506	61827009	.	2	+	7.88777925329063e-27	1.79454167970711
AEMK02000135.1	21974	22928	.	3	+	7.88777925329063e-27	1.8185804605602
14	105829549	105831090	.	3	+	9.15337777291547e-27	1.77492829001837
15	94161236	94162182	.	3	+	9.83802302893659e-27	2.02596378305305
15	68049431	68052050	.	4	+	1.0138642312761e-26	1.63063150672504
15	92988102	92989875	.	3	+	1.03851748024239e-26	1.93854112463306
1	266932573	266934427	.	3	+	1.07574530714478e-26	1.61795902686163
1	27248813	27251351	.	3	+	1.28556257096961e-26	1.42779643324436
17	42632009	42633251	.	2	+	1.31290801327951e-26	-2.37106443167469
Y	41631398	41631572	.	1	+	1.50651760461505e-26	2.77849396652107
AEMK02000589.1	113704	116341	.	4	+	1.51712142675573e-26	2.64355415618897
AEMK02000451.1	157911	158365	.	3	+	1.55969545205151e-26	2.11555048154613
2	144409462	144410415	.	2	+	1.60317788100884e-26	-2.08748747065121
AEMK02000328.1	189828	190274	.	2	+	1.60317788100884e-26	-2.74857628633842
13	89475273	89477059	.	3	+	1.7667580906379e-26	1.84959254158394
AEMK02000220.1	16769	17446	.	2	+	2.02883224674935e-26	2.18987571107221
4	7881834	7885627	.	3	+	2.11831486108228e-26	1.63140742876154
13	108912604	108913915	.	3	+	2.28862918432655e-26	1.56991224647243
6	58867505	58867886	.	1	+	2.33277525392175e-26	-2.37614257685791
1	37909242	37912874	.	5	+	2.68658672436681e-26	1.45462830335638
6	38744205	38745882	.	4	+	2.71061525940346e-26	2.05325306966612
2	90262542	90263842	.	3	+	3.13600619050823e-26	1.32147599555416
11	68158260	68159533	.	2	+	3.59544045823303e-26	-1.8181352572452
6	68632322	68632915	.	1	+	3.66226587045347e-26	-2.28700259683535
14	98791583	98793961	.	3	+	4.05486587909529e-26	1.60556114984947
13	203325937	203326868	.	3	+	4.20796775375906e-26	2.1124046573961
13	127932966	127934488	.	3	+	4.38700628173318e-26	1.36161659197693
4	89731866	89732359	.	1	+	4.43761115281248e-26	-2.79386065897669
5	93475289	93475612	.	1	+	4.43761115281248e-26	2.9533888932144
AEMK02000383.1	62004	63273	.	2	+	4.43761115281248e-26	1.71636926057461
3	6918463	6918636	.	1	+	4.54752948362495e-26	2.08328640837946
15	84891674	84893265	.	3	+	4.8662316637024e-26	1.8272479984494
18	50463508	50464141	.	2	+	4.88216806738241e-26	-1.85183389615187
9	85996305	85997934	.	3	+	5.14957909326466e-26	1.85997702944006
2	49241325	49243493	.	3	+	5.50171683150655e-26	1.6358485536891
3	77478430	77479766	.	3	+	6.86047652262157e-26	1.69652824005221
13	110375330	110376383	.	3	+	7.00150313401207e-26	1.85293392983009
12	39642343	39642801	.	1	+	7.96206034735466e-26	-2.57408725323597
15	125635649	125637133	.	3	+	7.98362358782939e-26	1.63848836620858
1	79564721	79566691	.	3	+	8.87114482059225e-26	1.68873775336038
18	26046599	26048270	.	3	+	9.16698615241679e-26	2.10879938731215
AEMK02000614.1	8708	10082	.	4	+	9.53176170947072e-26	2.11962850758319
7	13375938	13376357	.	1	+	1.024426078703e-25	-2.28219564246755
8	118604460	118606344	.	3	+	1.14295487857862e-25	2.04573937147959
15	17917499	17919542	.	3	+	1.33727276072997e-25	1.59553072924715
10	25082424	25084910	.	3	+	1.43178593617008e-25	1.93770724238421
4	97299887	97300900	.	2	+	1.71198754891156e-25	-1.90607257541839
AEMK02000384.1	8637	9306	.	3	+	1.90013841973643e-25	2.32570454946613
4	57977025	57978537	.	3	+	2.00434598508868e-25	1.80815980150428
4	73710305	73712713	.	3	+	2.10506398202032e-25	1.77640108894246
AEMK02000639.1	78551	79581	.	3	+	2.52863628604864e-25	2.66275990545352
2	56976582	56977872	.	3	+	2.60742473210331e-25	1.68441278725061
4	122504091	122506143	.	3	+	3.19295795925239e-25	1.70121565178921
1	201422330	201424237	.	3	+	3.21119678267578e-25	1.44743573279485
AEMK02000372.1	29203	29638	.	3	+	3.6214412148326e-25	2.10308115086195
2	91700610	91702861	.	4	+	3.63348090396181e-25	1.86322708409677
AEMK02000384.1	19371	20356	.	3	+	3.8784238742186e-25	2.06009935800149
7	47890353	47891042	.	2	+	4.65836342778172e-25	-2.33978574579961
AEMK02000652.1	5061	5724	.	3	+	4.85803111956775e-25	2.3769937601917
8	124148883	124150060	.	3	+	4.87727746401531e-25	2.18672799978805
13	92990885	92992395	.	3	+	4.99377037898882e-25	1.9239844974625
12	61588810	61589608	.	3	+	5.31032811456843e-25	2.22720578113019
1	4892056	4893849	.	3	+	5.61959050424569e-25	1.94994795238672
1	154918736	154920064	.	3	+	6.08317676790244e-25	1.46270245597524
9	38581709	38583011	.	2	+	6.189425110374e-25	1.84730543101199
2	102590279	102592421	.	3	+	6.27503482946811e-25	1.09887201905854
X	47613592	47616878	.	2	+	6.48833550104143e-25	1.53080836821805
13	79139282	79140075	.	3	+	6.55076210242765e-25	1.97931353805418
2	94878283	94880868	.	3	+	6.72320332388763e-25	1.42051559736613
13	79709643	79710677	.	2	+	8.62475275430283e-25	1.91899022407403
AEMK02000135.1	20811	21659	.	3	+	9.84879764634563e-25	2.04963691147161
9	90336335	90337856	.	3	+	1.00892367561482e-24	1.08645863573047
10	52654425	52656670	.	4	+	1.01157952172558e-24	1.53884268595109
AEMK02000639.1	295144	297871	.	3	+	1.11439480856511e-24	1.99879196872739
7	118865173	118867734	.	2	+	1.16536524300009e-24	1.75901340580692
2	105046168	105047774	.	3	+	1.22836967401157e-24	1.31353283119883
12	24003955	24005250	.	1	+	1.32893207301258e-24	-1.92254346439225
X	15688421	15689398	.	2	+	1.39734032671529e-24	-2.07714190115172
8	110376997	110379048	.	4	+	1.42939955567378e-24	1.57962933615972
1	50578965	50580400	.	3	+	1.53734786574237e-24	1.44686094421743
6	38775403	38775987	.	3	+	1.71164837740282e-24	2.05439529559259
3	122719802	122721400	.	4	+	1.84256328567583e-24	1.81604384371157
AEMK02000425.1	33972	34953	.	3	+	1.9343629005633e-24	2.07127453928851
AEMK02000220.1	10493	10691	.	1	+	1.94944178069433e-24	1.84812307333777
8	96267935	96271035	.	4	+	2.54720099834546e-24	1.1452754920245
16	6418533	6419010	.	1	+	2.7366196631595e-24	2.65420890353383
AEMK02000495.1	86438	86604	.	1	+	2.88007309774465e-24	2.55414661904752
12	33952212	33953233	.	2	+	3.07159144988035e-24	-2.13887271173185
4	100463032	100465198	.	3	+	3.24364617718389e-24	1.65618323432538
1	182202567	182204382	.	3	+	3.33863329445153e-24	1.1184347190299
12	54888662	54890083	.	2	+	3.5766108135515e-24	-1.84638545202415
AEMK02000425.1	35837	36828	.	3	+	3.63980228600586e-24	1.77801869034481
5	16625006	16625786	.	2	+	3.76049644195082e-24	-2.61052717499661
5	32743752	32744785	.	2	+	4.82784390665982e-24	1.93791432271003
15	25328544	25330044	.	3	+	4.88084117857395e-24	1.29250587251263
9	63362465	63363904	.	4	+	5.1412223075408e-24	2.55358258943173
6	32036734	32037844	.	3	+	5.43326255685754e-24	1.92492352664631
6	128366162	128369285	.	3	+	5.67015670680482e-24	1.50460509838664
15	86946148	86948047	.	3	+	6.50263797063536e-24	1.48158562724975
6	63236619	63238881	.	3	+	7.02158032194385e-24	2.06987793493524
17	51142718	51143175	.	2	+	8.57650134139109e-24	-2.13245806869153
15	45478025	45478509	.	1	+	1.00278958903874e-23	-2.30755749138932
6	165118270	165119231	.	3	+	1.16087472140618e-23	-1.1634993097158
AEMK02000556.1	25648	25822	.	1	+	1.2107758016988e-23	2.04226378035284
2	14467629	14469651	.	3	+	1.27901359445512e-23	1.82118504997868
2	144954827	144956730	.	3	+	1.34896916405167e-23	1.64568201428552
9	89340308	89342540	.	3	+	1.39207867949162e-23	1.53512892692933
13	196066573	196068724	.	3	+	1.49438233982503e-23	1.43832025672207
2	70754809	70755431	.	1	+	1.5216831224572e-23	-1.85897812083433
5	89054312	89055631	.	3	+	1.57710109217423e-23	1.52250370668485
12	24005692	24006101	.	2	+	1.727573001876e-23	-2.49347959369424
18	24372422	24373075	.	2	+	1.91099341201118e-23	2.25202873663294
6	106418883	106420539	.	3	+	1.93369628787494e-23	1.63246085677396
4	2327066	2328458	.	3	+	1.97674548872794e-23	-1.26490169147651
11	47759679	47761024	.	3	+	2.29371439102995e-23	1.43921201670328
1	183914483	183917205	.	3	+	2.36196316424571e-23	1.36951834089094
5	103351195	103353430	.	4	+	2.40484532045909e-23	1.78303853417045
6	8466878	8469151	.	4	+	2.68288844007862e-23	1.69196845224581
6	68619173	68619465	.	1	+	2.68814746312615e-23	-2.67903346994723
3	21642176	21642832	.	3	+	2.75579799291064e-23	1.98396151912003
3	7699208	7700600	.	3	+	3.07036720238741e-23	1.61508990389229
AEMK02000218.1	22262	22431	.	1	+	3.11836590890613e-23	2.32697494405918
1	225712774	225714654	.	3	+	3.5794303294612e-23	1.12769590680897
AEMK02000589.1	53597	54502	.	1	+	3.5794303294612e-23	1.79257199054718
15	75510646	75511779	.	3	+	3.78265474391885e-23	1.80944940849997
8	105120914	105122649	.	3	+	4.11806585544151e-23	1.42970237090557
16	20441173	20442701	.	3	+	4.34253155816246e-23	1.75830101513661
10	65870023	65871286	.	2	+	4.36063601833303e-23	-2.19161259650006
14	6713717	6714616	.	2	+	4.36337865350575e-23	-2.31911832395714
FPKY02000001.1	297487	297712	.	1	+	5.03936265223911e-23	2.59805808367769
7	12066049	12067521	.	3	+	5.49817597471244e-23	-1.55209265427636
13	121206347	121208179	.	3	+	6.04825515342702e-23	1.53769266976263
5	47846733	47848181	.	3	+	6.26873437754683e-23	1.55492421813581
1	98133170	98135701	.	4	+	6.63432999741306e-23	1.79986055286318
1	221217630	221219036	.	3	+	6.66008870367309e-23	1.47320290775149
AEMK02000589.1	24213	25636	.	3	+	6.66992494570688e-23	1.76038530984556
2	13125183	13127252	.	5	+	6.84373218792965e-23	1.7052623290172
7	22541490	22542764	.	2	+	7.50990916150292e-23	-1.79692028855574
13	51177671	51178780	.	3	+	8.49122555122403e-23	1.63188785513121
AEMK02000694.1	34643	35412	.	2	+	8.61504931075061e-23	1.95953352164662
13	192655683	192658105	.	4	+	8.7178849329562e-23	1.17257387699722
AEMK02000135.1	48350	49392	.	3	+	9.14889000785895e-23	1.94163640507143
3	81248848	81251140	.	3	+	9.53473885722147e-23	1.74219622078439
5	87279950	87281772	.	4	+	9.76052249485782e-23	1.85968820092549
1	60942866	60944308	.	4	+	9.85327156645787e-23	1.99823455618559
12	36079300	36079892	.	2	+	1.05342194890212e-22	-2.29245336665466
13	59226	61205	.	3	+	1.05373337892981e-22	2.48341323834519
AEMK02000425.1	78770	79674	.	2	+	1.08990671393559e-22	1.6724255571776
AEMK02000225.1	45961	46300	.	1	+	1.17421875682507e-22	2.09773705082964
8	134040127	134041116	.	3	+	1.25493972421666e-22	2.18305720786763
AEMK02000614.1	16491	16745	.	1	+	1.44806738986151e-22	2.44790523089999
AEMK02000224.1	451	3210	.	6	+	1.68777297087267e-22	2.09366929291581
6	53519562	53521370	.	4	+	1.727642869589e-22	2.05098637561032
1	177593189	177595113	.	2	+	1.86644422542206e-22	1.75264148938719
Y	41590589	41590772	.	1	+	1.86644422542206e-22	2.35902758413101
9	32810761	32812767	.	4	+	1.9835256267861e-22	1.32300849935946
1	42729181	42731960	.	4	+	2.00447122530994e-22	1.11668901300766
5	38530455	38533309	.	3	+	2.03821439994929e-22	1.72269601555852
7	98445617	98446156	.	1	+	2.06380519373618e-22	2.31026477734287
13	129995528	129997432	.	3	+	2.48064202697854e-22	1.9205747852642
13	106558233	106560037	.	3	+	2.56851424154878e-22	1.07816889963313
13	160223503	160225004	.	3	+	2.56941705003199e-22	1.72740246950214
7	15642556	15644369	.	3	+	2.88712975733091e-22	1.4219243827304
12	13780347	13781693	.	2	+	2.97848170350153e-22	-1.27906174853805
10	19150184	19153022	.	3	+	3.20653193872267e-22	1.84867435093595
X	6483677	6484332	.	2	+	3.22084274335031e-22	-1.87023113443996
14	2436199	2437002	.	1	+	3.53337094989097e-22	2.14525053918428
2	50579987	50581093	.	3	+	3.5824661570758e-22	1.95376693265679
AEMK02000652.1	3388	3955	.	3	+	3.61323080231245e-22	1.92842296193208
4	61627999	61628980	.	2	+	3.72541584281891e-22	1.77876804071009
AEMK02000449.1	813025	814866	.	3	+	4.07392487002034e-22	1.80359591566845
AEMK02000499.1	13853	15662	.	3	+	4.08301387357777e-22	1.87094309198963
AEMK02000451.1	108401	108571	.	1	+	4.13824273287578e-22	2.16743329248348
1	131004760	131006802	.	3	+	4.38616491452164e-22	1.4839532065655
17	13553716	13554892	.	3	+	5.08527142855734e-22	1.53814256156411
9	75259652	75260670	.	3	+	5.24148275005552e-22	2.27753057265633
AEMK02000256.1	55184	55946	.	3	+	5.73414602544328e-22	1.79996862374507
AEMK02000694.1	33827	34197	.	1	+	6.67585321895316e-22	1.60305938772518
6	146986881	146988051	.	3	+	7.20106245168449e-22	1.10188102352767
13	152099736	152102167	.	3	+	7.84171666490365e-22	1.40187185193023
13	93305968	93308353	.	3	+	8.453048511667e-22	1.04192277492219
1	191193549	191195688	.	4	+	8.50960083187339e-22	1.44795638023412
AEMK02000589.1	26470	27900	.	3	+	9.15181836822422e-22	1.86852664704897
12	52278980	52280466	.	3	+	9.86268411732022e-22	1.66003563266677
4	68030686	68032052	.	3	+	1.02820877202334e-21	1.59581652810627
10	66420231	66421420	.	2	+	1.09917657378159e-21	-1.74430559281879
X	37109849	37110908	.	3	+	1.25280310542317e-21	-1.75818441418632
8	41401585	41403017	.	3	+	1.25760590229735e-21	2.19587983999124
4	99298689	99300647	.	3	+	1.29741229793466e-21	1.42727012492912
AEMK02000425.1	143943	145046	.	2	+	1.37412200327712e-21	2.09617517073143
AEMK02000189.1	64868	66235	.	5	+	1.37596543336027e-21	1.58577871832002
AEMK02000452.1	1227956	1228594	.	2	+	1.45561889614022e-21	-2.27070451718662
3	47043896	47044801	.	1	+	1.46884245468663e-21	1.89028429575138
9	6746530	6748092	.	3	+	1.78576432253358e-21	1.91769391087817
9	49791313	49792113	.	1	+	1.84119917545435e-21	-2.13171751166275
14	102828929	102830613	.	3	+	2.08217320582548e-21	1.41192249908382
AEMK02000695.1	4720	5388	.	3	+	2.1525348763103e-21	2.42941890670416
AEMK02000682.1	959847	960280	.	2	+	2.23644565938654e-21	-1.91190937855141
13	35361750	35365119	.	5	+	2.37392624357375e-21	1.4893837338662
AEMK02000234.1	28926	30308	.	3	+	2.40113313769096e-21	1.59234948415396
1	74626492	74629921	.	4	+	2.4570385132331e-21	1.08496351408596
AEMK02000665.1	27184	28905	.	3	+	2.62511400594253e-21	1.58709075460413
9	120562030	120563685	.	3	+	2.63979643905438e-21	1.53204524296888
2	61258585	61260218	.	2	+	2.97635526488741e-21	-1.74963495594951
13	124699170	124701607	.	3	+	3.27563900068741e-21	1.33504922372564
10	19437043	19437329	.	1	+	3.32236843559479e-21	1.90192672684627
Y	41629722	41629927	.	1	+	3.40786637350983e-21	2.7447863400745
1	25154355	25157086	.	3	+	3.69810942058007e-21	1.07379481025056
11	4034466	4034994	.	1	+	3.80854866747363e-21	-2.10407568727845
14	66919524	66921223	.	3	+	3.85465902056543e-21	1.43562351661713
7	58530606	58531654	.	3	+	4.00925357019468e-21	1.71326439105346
3	118144332	118145209	.	2	+	4.16424181446445e-21	1.94731457681199
1	16048188	16049054	.	1	+	4.31470444036284e-21	-2.00945758115372
AEMK02000189.1	66759	68259	.	4	+	4.41259190735867e-21	1.78846249295994
12	25931827	25932691	.	2	+	4.49666290866028e-21	-2.21221817859082
AEMK02000682.1	601255	601982	.	2	+	4.9521998977106e-21	-1.64395461731985
3	73670692	73671229	.	1	+	4.99320503494923e-21	-2.65075761863858
10	19489897	19490227	.	1	+	5.01695370593344e-21	1.72880664715768
7	84962071	84963610	.	3	+	5.01695370593344e-21	1.48454846888322
7	64374981	64377027	.	3	+	5.21903193237446e-21	1.41920645323496
15	52838436	52839347	.	2	+	5.30567668663053e-21	2.24005645770136
3	97580675	97581827	.	3	+	5.82158996019299e-21	1.79187108793961
3	2300663	2301925	.	2	+	5.9244242147968e-21	-1.23263392175813
4	100425564	100427115	.	3	+	6.00673111801707e-21	1.4013953550471
7	119274603	119277464	.	3	+	7.0376871074371e-21	1.49681843206705
18	6454288	6454628	.	1	+	7.22442338326867e-21	-2.36944748876339
1	217630503	217631941	.	3	+	7.88888460889121e-21	1.69100393764121
2	49803950	49805350	.	4	+	8.19258884302366e-21	1.65166739862895
7	47088872	47090740	.	3	+	8.62071840473363e-21	1.66376548002302
5	61689080	61690562	.	3	+	8.6608639844433e-21	-1.79838262665154
X	97493420	97496406	.	3	+	9.10023449080885e-21	1.39785129156637
1	79421122	79421643	.	1	+	9.68332911834521e-21	2.62360066003407
8	67830875	67834001	.	2	+	1.02037455972128e-20	1.65481249980008
2	85254964	85256279	.	2	+	1.02066809389278e-20	-2.06249914643459
12	43330148	43330854	.	2	+	1.06739111005934e-20	-1.85126789193134
15	131079013	131081353	.	3	+	1.08329342573553e-20	1.80509925416234
15	138548178	138548902	.	2	+	1.14336974984767e-20	-1.65990728501255
13	179320802	179321835	.	3	+	1.14887329845221e-20	1.28595096809661
AEMK02000639.1	198370	199269	.	3	+	1.22373114131668e-20	2.49887207006717
6	51822360	51822823	.	2	+	1.23275314466991e-20	-1.65066033946969
16	5713530	5714805	.	3	+	1.28845602804328e-20	1.00770633897204
2	8366405	8367301	.	2	+	1.308109365823e-20	-1.77389650671226
6	146205863	146207882	.	3	+	1.3488279518949e-20	1.49015342579538
4	79374172	79374532	.	2	+	1.39711841078233e-20	-1.96690931030277
1	162735157	162737266	.	3	+	1.4340747962842e-20	1.35069805829184
13	108333596	108334919	.	3	+	1.48316604358587e-20	1.59837357374806
16	45586990	45588836	.	3	+	1.59625467031639e-20	1.56036116671138
5	95135318	95136867	.	3	+	1.63865931583566e-20	1.82099608654655
9	87225334	87226981	.	3	+	1.68018382929254e-20	1.85563095274753
7	104188961	104190037	.	3	+	1.99260021125905e-20	1.55851800470023
16	79747969	79748528	.	2	+	2.0855436473029e-20	-2.22851256915829
8	48120558	48122901	.	4	+	2.10571686252966e-20	1.2519672620924
1	240842407	240843365	.	3	+	2.11706241047945e-20	1.52187263051776
3	709891	711143	.	2	+	2.15256798846794e-20	-1.62061847488771
12	20431534	20432795	.	2	+	2.16523026375445e-20	-1.92503739295234
10	50356232	50357047	.	2	+	2.18449395698486e-20	-2.2247823719342
AEMK02000556.1	22739	23427	.	3	+	2.18891595218325e-20	2.18345216938191
11	12345060	12346302	.	3	+	2.19897350072284e-20	1.98147714571246
9	46131036	46131480	.	1	+	2.75467888029301e-20	-2.3409745361732
1	158314339	158315698	.	2	+	2.97006256554716e-20	1.84873013701427
16	34112368	34113989	.	3	+	3.07804343321131e-20	1.3048217193824
AEMK02000179.1	12359	14172	.	3	+	3.15132930065087e-20	1.75769258350166
1	51040092	51041523	.	2	+	3.58468446338243e-20	1.65909511239243
3	44482991	44484262	.	3	+	3.83171661080716e-20	1.7559309692897
8	99311149	99312117	.	3	+	4.09529584744781e-20	1.69810734921638
4	46462003	46462520	.	3	+	4.54929944801078e-20	1.64836717555238
1	246277064	246278800	.	3	+	4.55909711972752e-20	1.21408695093157
5	7234854	7235829	.	1	+	4.68083992572677e-20	-2.24729954780096
1	37192881	37194874	.	3	+	5.35619158232029e-20	1.24401950159629
6	39933894	39934938	.	2	+	5.49217308577101e-20	-2.01404756989897
13	85359874	85361589	.	4	+	5.87778038493875e-20	1.75413540852155
15	124318475	124320169	.	3	+	6.16959582350183e-20	1.78219734133753
8	41429643	41430890	.	2	+	6.3371252761497e-20	1.95503184289903
7	112900293	112901785	.	2	+	6.54432228609156e-20	-1.04976075520374
6	111235099	111236808	.	3	+	6.84480145303425e-20	1.73101017451961
17	13617134	13618808	.	3	+	7.33127887869517e-20	1.55714172628177
15	21365337	21366456	.	3	+	7.36875728723453e-20	2.00610538648895
AEMK02000589.1	77331	78396	.	3	+	8.2836776400121e-20	1.60512210876792
5	670581	671301	.	2	+	8.50645306063263e-20	-2.01981270005758
6	128494354	128496266	.	2	+	8.86220147281476e-20	1.74368305862803
6	12514866	12515966	.	2	+	9.19336616278152e-20	-2.30897691134457
12	52276216	52278322	.	6	+	9.34648352277441e-20	2.06721907706082
13	100441562	100443301	.	3	+	9.80914233495056e-20	1.12843255356277
4	100442231	100444258	.	3	+	9.89487385492753e-20	1.18945884383321
13	40009228	40012201	.	4	+	1.07032826178955e-19	1.33587110114072
6	136019463	136020780	.	4	+	1.0803084293813e-19	1.91617969969833
AEMK02000189.1	37040	38997	.	4	+	1.10756900469791e-19	1.79725229757775
1	223746881	223748804	.	3	+	1.19745165451092e-19	1.45366781017292
14	106416217	106416783	.	3	+	1.24315223029932e-19	1.8923001002983
17	11299360	11300158	.	1	+	1.29993406932043e-19	2.08731998805538
1	25735640	25737205	.	4	+	1.32021510215833e-19	1.36079191371446
1	181771550	181773426	.	3	+	1.53126602062315e-19	1.58081864574121
6	51264062	51264544	.	2	+	1.59567666328558e-19	-1.82743117895237
14	1042433	1043254	.	1	+	1.72649381465952e-19	-2.07442381764354
X	42996663	42997486	.	2	+	1.83861754881888e-19	-1.11262877967553
9	119941084	119942443	.	3	+	1.86055249153117e-19	1.22779093082656
1	18512262	18514427	.	3	+	2.00871428328791e-19	1.17715650543925
14	74670816	74671217	.	1	+	2.0960639543245e-19	2.43551231167718
AEMK02000235.1	46801	46993	.	1	+	2.09809713659692e-19	1.8268564638542
X	124876891	124877440	.	2	+	2.25498251522873e-19	-3.09448471059809
9	71349494	71351591	.	4	+	2.39789434365657e-19	2.58705404257062
6	129707695	129708877	.	3	+	2.6904168774411e-19	1.78434574512507
14	52037142	52038463	.	2	+	2.69823748400037e-19	1.96897722580338
6	61305310	61306145	.	3	+	2.73000591105821e-19	1.89223100133559
AEMK02000556.1	33017	33222	.	1	+	2.73579588327621e-19	1.71268098684224
14	42101764	42102880	.	2	+	2.73831671178448e-19	-2.00575566088313
17	28616721	28617167	.	2	+	2.78793352044392e-19	-2.50439885640364
AEMK02000589.1	68258	69308	.	3	+	2.78793352044392e-19	2.41983729137848
12	51758753	51759876	.	2	+	2.88067983104025e-19	-2.08138482511806
15	89841566	89844055	.	3	+	2.90383723474769e-19	1.70480285770522
5	42642782	42644233	.	4	+	2.93234249989773e-19	1.75884352502766
AEMK02000639.1	90342	90937	.	3	+	2.93234249989773e-19	1.97227561702003
9	92681356	92682849	.	3	+	3.23701629658036e-19	1.43149483040347
2	132535334	132537372	.	4	+	3.30905943441214e-19	1.82710461262608
2	59697761	59698226	.	1	+	3.43846946207452e-19	-2.05540297908688
8	66295155	66298661	.	7	+	3.45973978220395e-19	1.45127104082959
3	59076036	59076803	.	2	+	3.59299396396432e-19	-1.87382890950368
14	122792996	122793384	.	1	+	3.67985915342594e-19	2.46366303133661
15	75753838	75756324	.	3	+	3.68499536180748e-19	1.42171774461221
6	49348617	49349374	.	2	+	3.72342788416472e-19	-1.41955389505682
6	19573153	19575065	.	2	+	3.83609820860034e-19	1.50066728939744
4	46503477	46504912	.	3	+	3.95130964914719e-19	1.517087654025
7	79196717	79198864	.	4	+	4.03163914437398e-19	1.55365791365436
AEMK02000286.1	86383	88410	.	4	+	4.12043608284239e-19	1.72789589239724
6	1150073	1150886	.	1	+	4.21288167245839e-19	-1.5887958087293
17	57003628	57005871	.	2	+	4.52918770893091e-19	1.46857636301049
7	21631980	21632606	.	1	+	4.57700702145491e-19	-1.98402496505561
10	25069680	25071300	.	3	+	4.60406326318934e-19	1.67003917650994
17	47002258	47002591	.	1	+	4.83261853784248e-19	-2.10275240686874
13	180616392	180617432	.	2	+	4.97766244795536e-19	-1.99391016025328
5	44034863	44036916	.	3	+	4.98877832167449e-19	1.93919973887907
17	46437321	46437897	.	2	+	5.22954909601422e-19	-1.78421016993262
AEMK02000135.1	57614	58087	.	3	+	5.22954909601422e-19	2.17964366796748
4	108848518	108850466	.	3	+	5.2520258073032e-19	1.42113319764276
3	101752377	101754370	.	3	+	5.26515571808577e-19	1.15128449202455
9	3338965	3340259	.	2	+	5.44416197951012e-19	-1.4303823116262
AEMK02000425.1	59488	61129	.	3	+	5.44416197951012e-19	1.45622545904189
1	243189248	243190213	.	3	+	5.53828411765434e-19	1.74914436941203
AEMK02000506.1	52689	53690	.	3	+	5.89038242006674e-19	1.80101783265454
12	53569123	53570773	.	2	+	6.01493219898376e-19	-1.70542321141496
5	77201857	77204534	.	3	+	6.21372650151728e-19	1.27032159089016
12	22508239	22509016	.	2	+	6.23840601700397e-19	-2.5041831646475
2	1062964	1064820	.	2	+	6.26380731961603e-19	-1.84122177113256
AEMK02000286.1	121893	122923	.	3	+	6.30282780066621e-19	1.84224978611517
8	101240296	101242813	.	3	+	6.57182653027115e-19	1.27440278832667
15	65056655	65059175	.	3	+	6.57758862347427e-19	1.45382162015578
2	114393208	114394747	.	3	+	6.8087210289169e-19	1.02037111210654
AEMK02000225.1	50125	50665	.	2	+	6.9367777916801e-19	1.5991928982088
Y	42991575	42991933	.	3	+	6.97203032839801e-19	2.57698652766733
4	32092588	32094763	.	3	+	7.53398783811951e-19	1.72095602427926
15	103153108	103155386	.	3	+	7.56647543031699e-19	1.64477999622201
5	27249699	27250086	.	1	+	7.83588872224321e-19	-2.34869683180656
8	114144848	114146408	.	3	+	7.84378674309286e-19	1.35233267850123
13	99925102	99926684	.	3	+	7.85547252753841e-19	1.33522332032338
6	19546740	19547162	.	1	+	8.69042644920362e-19	-2.13228596715679
13	117699571	117700970	.	3	+	9.39209136389457e-19	1.55614487420165
15	65920037	65921344	.	1	+	9.48907192906833e-19	1.90329355550889
2	71739532	71739916	.	1	+	9.49689286078497e-19	-2.0788909758946
7	92643047	92646594	.	3	+	9.80387929736855e-19	1.16051393686883
14	23576697	23577616	.	2	+	1.02703198770796e-18	-1.8075911910943
3	59131722	59132586	.	1	+	1.0592038003525e-18	-2.14270483057096
AEMK02000646.1	55790	56909	.	2	+	1.0964727534987e-18	1.53454103546546
2	67733151	67735877	.	4	+	1.31044718996158e-18	1.6107179469068
15	54721	56957	.	5	+	1.35860548162704e-18	1.65338425820247
1	222474230	222476480	.	3	+	1.42671081175998e-18	1.31306629487667
17	60067813	60068337	.	1	+	1.69799649594812e-18	2.21254099794716
14	2257448	2259221	.	3	+	1.7932262346556e-18	1.57080132979302
6	170741035	170741783	.	1	+	1.7932262346556e-18	2.25301990746202
AEMK02000235.1	32168	32561	.	2	+	1.85113059101492e-18	1.77717127024326
10	34967479	34969286	.	3	+	1.85155105583971e-18	1.68007770418876
9	20790186	20791628	.	3	+	1.93516329115838e-18	1.27427343232016
14	23588892	23589595	.	2	+	2.04758150387864e-18	-2.17907264470979
2	27684389	27686114	.	3	+	2.19713975258624e-18	1.18995927829641
1	109678769	109680689	.	3	+	2.36476956061123e-18	1.47143374409265
AEMK02000556.1	17825	18321	.	3	+	2.41086831332645e-18	1.96981070748347
1	252761905	252762672	.	2	+	2.60325387012112e-18	1.76416516477131
5	101691401	101693311	.	3	+	2.71209560660606e-18	1.47890585727711
4	48555966	48557596	.	3	+	2.77495714730823e-18	1.64854242070116
2	123242431	123244481	.	3	+	2.81445228602909e-18	1.49451568974925
AEMK02000477.1	149725	151018	.	3	+	2.87776724080067e-18	1.64907766184139
18	48097770	48099191	.	3	+	2.90727475683942e-18	-1.55664358974344
9	35839111	35840187	.	3	+	2.94657563248789e-18	1.2509533065369
3	22720312	22720825	.	2	+	2.99306634917511e-18	-2.16142378203782
3	77333757	77336169	.	4	+	3.01013008353425e-18	1.44385407408175
3	86535280	86537778	.	4	+	3.05398593053198e-18	1.33818910743708
6	138949910	138951341	.	3	+	3.19091860387114e-18	1.50575472796252
7	22824099	22824910	.	2	+	3.30914875894218e-18	-1.58543099407875
4	45183388	45184581	.	4	+	3.48775166801419e-18	1.70287578353456
15	23236007	23237345	.	1	+	3.54031001296862e-18	1.97919957341015
9	128887963	128889980	.	3	+	3.60520943643789e-18	1.56285999665285
16	27125776	27127706	.	5	+	3.87759227146567e-18	1.36277404794547
7	16890296	16892101	.	3	+	3.91607277795872e-18	1.2453075915211
6	111147176	111149309	.	4	+	3.944821920405e-18	1.18601391023327
13	67313294	67314945	.	2	+	4.06172699673354e-18	1.47031999281654
2	36884227	36885772	.	3	+	4.23771820382978e-18	1.30583852560183
5	3435729	3438158	.	3	+	4.30092196317908e-18	1.56571047823922
4	10135708	10136518	.	2	+	4.37612326659095e-18	-1.9235148214009
7	78066046	78067659	.	3	+	4.58065058445191e-18	1.27853058724932
3	51842843	51845108	.	4	+	4.60098684513586e-18	1.45928051785111
12	54865374	54865664	.	1	+	4.62447485560324e-18	-2.31466406683625
15	56001953	56003855	.	3	+	4.85392564691052e-18	1.33393075497823
13	79610122	79611186	.	3	+	5.01391745413212e-18	1.23024985562115
1	253569537	253570418	.	3	+	5.01695017269429e-18	1.68769673962139
1	137855110	137856548	.	3	+	5.31798904651693e-18	1.5064983393001
7	113427132	113428764	.	2	+	5.31798904651693e-18	1.42085616513947
17	50489112	50491020	.	3	+	5.36628231891706e-18	1.32400383733588
Y	7964929	7965831	.	2	+	5.7463887083021e-18	-1.8602018430216
AEMK02000256.1	162153	163496	.	2	+	6.1092755364396e-18	1.8865050631783
3	110177143	110177739	.	1	+	6.11557998472083e-18	-2.39504885763246
AEMK02000589.1	111232	112519	.	3	+	6.1567331297385e-18	1.97892464988532
2	103414505	103417151	.	3	+	6.41539524073728e-18	1.16032885148431
7	19726020	19727111	.	2	+	6.57535208894119e-18	-1.73697791686978
2	57323993	57327996	.	6	+	6.77560212759876e-18	1.00748452991758
13	148578147	148580712	.	3	+	7.10034911320187e-18	1.30544167471235
11	35871976	35875167	.	3	+	7.31803753363623e-18	1.77363991776765
13	22706032	22707365	.	3	+	7.75156305347025e-18	1.47855163947009
8	41458713	41460323	.	4	+	7.78713192548083e-18	1.69266805562719
4	94532975	94534155	.	2	+	7.7958474883348e-18	-1.36712685970112
7	94218175	94219847	.	3	+	7.7958474883348e-18	1.45749640566891
X	51850651	51851881	.	2	+	8.16586582349759e-18	-2.05541588657616
2	96219777	96221963	.	3	+	8.40790421144542e-18	1.87489527991461
11	45369097	45370148	.	3	+	8.70343128332915e-18	1.30988207400087
5	19750901	19753558	.	2	+	8.80221253723044e-18	1.31151817007435
7	9693425	9693843	.	1	+	8.80221253723044e-18	2.18109047605404
3	86179366	86181637	.	3	+	8.86000102858582e-18	1.01884777598988
2	114675535	114677702	.	3	+	8.97010135754998e-18	1.09531144202045
5	6041100	6042042	.	2	+	9.18048650213855e-18	-1.4727352272243
9	86838473	86838968	.	1	+	9.58240762630832e-18	2.35428314138721
17	35812448	35812697	.	1	+	9.59253124535554e-18	2.35390240607918
1	188580995	188582580	.	3	+	9.74065309432125e-18	1.30633017308373
9	86645430	86646850	.	1	+	9.86536530819268e-18	1.71046458579658
4	14227256	14227901	.	3	+	9.9688012303195e-18	1.94833957790731
5	63915569	63917442	.	1	+	9.99190733138182e-18	1.77843382179925
15	63494664	63498585	.	3	+	1.02414149369546e-17	1.04800947579179
2	113479167	113481367	.	3	+	1.02429307057168e-17	1.03120952985942
4	107757582	107758070	.	2	+	1.0257767295529e-17	-2.28737944830525
15	84182584	84185218	.	5	+	1.10088062738974e-17	1.00605041545088
8	14758768	14759862	.	1	+	1.11186387563123e-17	2.07540053312958
3	97308718	97309315	.	1	+	1.11637241958166e-17	1.97396337460311
8	44543805	44545581	.	4	+	1.12746537680562e-17	1.55713281356592
13	202109210	202109406	.	1	+	1.14125703158636e-17	2.99836437959817
6	121351898	121353487	.	2	+	1.2299829879649e-17	1.41752244193199
1	272166352	272166793	.	1	+	1.26119727695668e-17	-1.97899451504853
15	17724712	17726452	.	3	+	1.36530688825347e-17	1.54315320953439
7	31251265	31253008	.	3	+	1.38970445843015e-17	1.47241271961513
11	75635057	75636015	.	3	+	1.46630169094143e-17	1.60547074696592
2	108255226	108256784	.	3	+	1.46855416070826e-17	1.30659406047967
1	271617880	271618870	.	2	+	1.48592939159434e-17	-1.62692332166191
17	47004265	47005306	.	2	+	1.51623872957391e-17	-1.54725427551965
5	10839885	10840579	.	2	+	1.54210161421676e-17	1.83911814216728
5	61640141	61641631	.	2	+	1.57789639281658e-17	-1.4937799579872
2	66617334	66618246	.	3	+	1.61100685524251e-17	1.3496227553816
X	41274342	41275215	.	2	+	1.62802808746297e-17	-2.35750415095752
1	246401363	246402322	.	3	+	1.64207706135441e-17	1.5296218891508
3	7945198	7945547	.	2	+	1.94033505831195e-17	-1.90393315782862
2	118728953	118731199	.	2	+	1.9520801872578e-17	1.53501409111069
8	18525767	18528234	.	3	+	1.97581252011999e-17	1.24359363329352
18	6411683	6412260	.	2	+	2.0186954553233e-17	-1.9643493793631
1	209181237	209182811	.	2	+	2.0326146243465e-17	1.86379821909056
13	153994963	153998608	.	5	+	2.05343893177817e-17	1.17939879149921
10	41238073	41239720	.	2	+	2.14849262774716e-17	-1.61807798708047
2	49230863	49231961	.	3	+	2.17430173326898e-17	1.70991402791639
10	21697217	21698311	.	2	+	2.23802044395566e-17	-2.05220782211562
10	25201931	25203026	.	3	+	2.25242688743412e-17	1.59142375730365
13	117369265	117371364	.	3	+	2.36390674596656e-17	1.14485287308953
3	103814629	103816653	.	3	+	2.51333964499631e-17	1.31697929428074
6	145533031	145534776	.	3	+	2.58991858814076e-17	1.20039573901805
13	55388	55733	.	2	+	2.63788497649268e-17	1.91683672109501
3	73939266	73940388	.	3	+	2.68678343794256e-17	1.4696602158727
3	101682149	101683124	.	2	+	2.74329042070965e-17	2.14053523883406
9	34620196	34621698	.	3	+	2.84910434338029e-17	1.96220276233857
AEMK02000693.1	20826	21127	.	1	+	2.87945092543941e-17	3.01237752977553
13	151544680	151545507	.	1	+	2.91757472947246e-17	1.96691602263662
17	915326	917673	.	3	+	3.25001097006873e-17	1.00942833158199
AEMK02000477.1	67877	68484	.	3	+	3.40047728810432e-17	1.59255205508223
18	9362337	9363347	.	1	+	3.42162152140855e-17	-2.02719755185746
17	35409487	35410135	.	2	+	3.54392110621e-17	-1.83968841989175
5	32481783	32483246	.	2	+	3.61946061774201e-17	-1.6385719026964
AEMK02000452.1	1115227	1116182	.	2	+	3.64541574382816e-17	-1.18912127386845
15	126721205	126722535	.	2	+	3.66274755187434e-17	-1.7164660945566
17	41830429	41830740	.	1	+	3.66274755187434e-17	-2.23591117681765
6	57132253	57132546	.	1	+	3.70440733466489e-17	-2.1865643214661
10	42012263	42013564	.	3	+	3.77203046507125e-17	1.33591866870843
AEMK02000368.1	119964	122977	.	4	+	3.81642023100741e-17	1.68278732229564
6	126953243	126954935	.	4	+	4.18669729317399e-17	1.58274519660686
15	66569794	66571332	.	3	+	4.23867418705493e-17	1.43448822800202
5	71672804	71674587	.	3	+	4.2756868270866e-17	1.33711812285276
AEMK02000652.1	17679	17965	.	1	+	4.4530270317079e-17	1.83195434484756
14	73492990	73494477	.	2	+	4.50340560500802e-17	-1.56066711214682
6	70123129	70124253	.	2	+	4.50340560500802e-17	-1.77223658606412
1	73104063	73105844	.	2	+	4.7280834885422e-17	1.910868330079
12	39527790	39528822	.	2	+	4.88797912459566e-17	-1.63918486137681
16	26658918	26660402	.	3	+	5.05112037109513e-17	1.23457490264691
8	87995310	87995557	.	1	+	5.13119376546372e-17	2.57790962890694
X	35883454	35884223	.	2	+	5.20618404895767e-17	-1.72906182658008
5	90237502	90237840	.	1	+	5.27503582895527e-17	1.59396039292842
3	10239513	10240168	.	1	+	5.28558879200411e-17	2.06219769941792
15	107882071	107883410	.	3	+	5.35109344270079e-17	1.39101450774711
6	128753910	128755853	.	2	+	5.57712621790491e-17	1.4393916153683
15	126724563	126725217	.	2	+	5.68246361058662e-17	-2.0721620079882
AEMK02000408.1	335562	336872	.	1	+	5.89893836493614e-17	1.40724892255068
AEMK02000408.1	298348	299782	.	2	+	5.94417126585378e-17	1.48831582098343
AEMK02000641.1	37805	38376	.	2	+	5.9633889415973e-17	-2.08858383866266
5	74671585	74672896	.	2	+	6.07671741157327e-17	1.53115512207761
X	42540025	42541114	.	2	+	6.27313520961715e-17	-1.0865263081606
X	122394187	122394851	.	2	+	6.36318714272275e-17	-2.01554091871486
X	42157053	42157865	.	1	+	6.4376106121299e-17	-1.76441519744237
4	46457827	46458217	.	3	+	6.9802777620046e-17	1.58016640390039
2	66465619	66466991	.	2	+	6.99070511927969e-17	1.40800546368298
1	270186096	270186392	.	1	+	7.165767677908e-17	-2.26118779508147
9	105539151	105539573	.	1	+	7.25254391004304e-17	-2.12265043958552
14	125405560	125407360	.	4	+	7.42951541057078e-17	1.56498486541813
3	3469314	3470310	.	2	+	7.53770493560197e-17	-1.95430886637228
9	34086045	34087274	.	3	+	7.79297239937092e-17	2.14124473728832
4	46464416	46464754	.	3	+	7.99668573983093e-17	1.85725481500281
14	134031652	134032512	.	2	+	8.19386118857333e-17	-1.49659774177806
8	12967995	12969904	.	3	+	8.34935207739456e-17	1.16337937258413
10	1539704	1540196	.	1	+	8.98819602415833e-17	2.49128099063496
AEMK02000408.1	265421	267757	.	3	+	8.99354418201997e-17	1.37140851726318
14	51205182	51205419	.	1	+	9.09734194419202e-17	3.02781422177155
Y	42805811	42806581	.	3	+	9.47955455343423e-17	2.1710712223374
16	13043138	13045804	.	4	+	9.62104581659136e-17	1.44877448578594
8	97087559	97089105	.	3	+	9.94044117198046e-17	1.3190580713586
2	97646765	97648882	.	3	+	1.02547685441877e-16	1.13112232388466
15	105643396	105645329	.	3	+	1.06280293363929e-16	1.21087351956369
8	122656068	122656747	.	1	+	1.06375090007686e-16	2.01805157268434
2	1136070	1136767	.	2	+	1.07725300370209e-16	-1.63000271359341
14	51711835	51712004	.	1	+	1.08532686452828e-16	1.90290560681091
1	253672734	253673906	.	3	+	1.10539461970543e-16	1.89585069362956
8	83677268	83679133	.	3	+	1.15233273214236e-16	1.26856113468294
11	12765142	12766169	.	4	+	1.17100666931704e-16	1.71031949639268
15	101600673	101602453	.	3	+	1.1982242023177e-16	1.38430039839646
X	92647057	92648859	.	3	+	1.21930835733202e-16	1.37079160346328
1	8546084	8547037	.	2	+	1.23762761389293e-16	-1.38605652233323
2	77198899	77199783	.	1	+	1.2406906394887e-16	-1.3686088338857
8	16786911	16787328	.	1	+	1.25717005509299e-16	2.96982941412324
2	74609811	74611045	.	2	+	1.30827452202041e-16	-1.83358148416413
9	93049911	93051489	.	3	+	1.32194004887224e-16	1.37598032574939
AEMK02000135.1	58324	58802	.	2	+	1.35320995958026e-16	1.99146118113856
6	131643059	131643787	.	1	+	1.44665506695229e-16	2.43540303047019
14	99764944	99765951	.	3	+	1.4624516524314e-16	1.87046794099728
14	9190507	9191526	.	2	+	1.48633507708513e-16	-1.63140127305571
8	3930994	3931555	.	2	+	1.49650590031268e-16	-1.8537676868101
16	20268444	20270013	.	3	+	1.51859315931668e-16	1.44630235263184
14	56158128	56160426	.	3	+	1.51861149654792e-16	1.32456897238687
11	35806266	35808705	.	2	+	1.55281180763225e-16	1.64121456508382
3	76873809	76876148	.	3	+	1.56279822515748e-16	1.28736748618266
17	58062083	58062715	.	3	+	1.562831373901e-16	-1.40720048017449
AEMK02000591.1	88673	89904	.	3	+	1.61750201985496e-16	1.59184180291034
3	58030862	58031703	.	1	+	1.671892109285e-16	-1.89737837605503
1	152635529	152636869	.	3	+	1.71772055649345e-16	1.66016798731444
17	41746860	41747337	.	1	+	1.83668142264273e-16	2.38063282044982
9	74276091	74277857	.	3	+	1.89652424729613e-16	1.21476057757528
AEMK02000661.1	31556	33231	.	5	+	1.90674319371249e-16	1.34361468513316
X	16147329	16147701	.	1	+	1.92524218605324e-16	-2.92386536342723
1	229428469	229430392	.	3	+	1.94338504211816e-16	1.41519783787417
1	189112385	189112774	.	1	+	1.95172804350954e-16	-2.04648180437486
AEMK02000639.1	176715	177756	.	3	+	1.96326921042725e-16	2.01372796953191
14	87995558	87996953	.	2	+	2.08591434347252e-16	-1.78542530250212
1	248031614	248033482	.	4	+	2.08740005276695e-16	1.67230897173192
8	87477865	87480414	.	3	+	2.11334147542986e-16	1.14008530065508
14	29852559	29853876	.	2	+	2.18501347679944e-16	-1.48489571131445
12	49340551	49342902	.	4	+	2.20127481311134e-16	1.51029921757018
2	128156821	128159236	.	4	+	2.25510375314556e-16	1.55181727235999
12	58568048	58569068	.	3	+	2.28752111666303e-16	1.37061756178191
3	50804403	50805240	.	1	+	2.28901571813788e-16	2.03001624398543
5	59393313	59394243	.	2	+	2.29344326004944e-16	-1.30103678587339
AEMK02000256.1	111047	111502	.	1	+	2.35138211650631e-16	1.74000359764282
9	9586010	9588054	.	3	+	2.37349732144505e-16	1.34830363900191
6	140778704	140781403	.	3	+	2.38319201827409e-16	1.26039077772978
12	48354115	48355641	.	3	+	2.39105229637964e-16	-1.42366762959107
6	105505504	105506743	.	3	+	2.45830538351074e-16	1.48587343890651
12	23997662	23998197	.	2	+	2.48610370427121e-16	-1.90615480880642
10	58096492	58098426	.	3	+	2.5160746025126e-16	1.24788441262492
5	13925957	13926898	.	3	+	2.60155569388839e-16	-1.3266016943664
18	18010655	18010986	.	1	+	2.60932767543564e-16	-2.38424420340165
5	71799406	71800635	.	3	+	2.64361667581156e-16	1.8456523114874
6	112627487	112628622	.	3	+	2.68258661073358e-16	1.79311448430119
6	144884607	144885670	.	3	+	2.72912896937303e-16	1.4090215663489
1	72699636	72701151	.	3	+	2.82763589124863e-16	1.25790140639463
1	189679863	189682817	.	2	+	2.87901667149325e-16	1.1190671554206
Y	7349250	7350441	.	1	+	2.91055587515992e-16	2.32503045384681
6	48924164	48924949	.	1	+	3.16667599393967e-16	-2.08304632657929
5	56059621	56062034	.	3	+	3.19623331185138e-16	1.30294365009634
AEMK02000477.1	60312	60898	.	1	+	3.26006855091983e-16	1.87102375130639
9	117031338	117033748	.	1	+	3.38626194688835e-16	1.99253426397114
15	68220439	68221664	.	3	+	3.44611865093218e-16	1.47229765731396
5	24712773	24713953	.	3	+	3.54121714138915e-16	1.81865932631863
15	17028264	17028562	.	2	+	3.56664867948012e-16	-2.93902300651525
10	11367309	11368407	.	2	+	3.5872188545813e-16	-1.83223558757536
10	21513355	21514327	.	2	+	3.65362226514836e-16	-1.69514415145842
17	30222583	30223480	.	1	+	3.70797489621851e-16	1.77008015005103
13	76292744	76294968	.	2	+	3.82779642766706e-16	1.45343194652436
9	117035836	117037532	.	2	+	3.85835180384059e-16	1.77625036814681
12	11905810	11906542	.	1	+	3.89087367898635e-16	-1.92851348721057
9	114262076	114263676	.	3	+	3.90418005666309e-16	1.16275178200073
11	39454088	39455222	.	3	+	3.93072215182053e-16	2.25198764129322
17	4720906	4721908	.	3	+	4.08465216269727e-16	2.06795159949679
1	159529737	159532066	.	3	+	4.32829892510066e-16	1.21128379527233
8	3933264	3933967	.	1	+	4.44287489863005e-16	-1.72212805530897
AEMK02000652.1	6708	7044	.	3	+	4.46301403517648e-16	1.70932684434982
3	68532580	68534614	.	2	+	4.50761185256321e-16	1.40878441273515
4	7765043	7765762	.	3	+	4.51197620164115e-16	1.52719985604787
AEMK02000694.1	32191	33020	.	2	+	4.72131384959688e-16	1.45938753544753
X	7878766	7879295	.	1	+	4.99261443304406e-16	-2.37892587105702
3	110829503	110830055	.	1	+	5.20778830739383e-16	-1.52767275776634
13	99501882	99503991	.	3	+	5.28126655305859e-16	1.68160889633309
2	64350137	64351261	.	3	+	5.69040046608091e-16	1.57653458835532
7	79262517	79263900	.	2	+	5.75872532351622e-16	1.46988239089507
14	89329458	89331782	.	2	+	5.99130114237103e-16	1.21459128551598
15	80015380	80015818	.	1	+	5.99130114237103e-16	2.30761847820319
9	95280782	95281363	.	2	+	6.04547830488139e-16	2.10196645766752
AEMK02000646.1	39589	41640	.	4	+	6.04547830488139e-16	1.58042929490217
AEMK02000256.1	168234	169339	.	1	+	6.12437420330975e-16	1.59663849969441
6	168593250	168594069	.	2	+	6.15885682476212e-16	-1.9494625442472
4	65439156	65441873	.	5	+	6.22294803857593e-16	1.26771194025192
15	101623407	101624792	.	3	+	6.24188890375648e-16	1.57061358052616
8	43744990	43746604	.	3	+	6.31619061334247e-16	1.00261707667349
4	18288728	18292458	.	5	+	6.53107001568225e-16	1.09676233383832
13	52714	54203	.	3	+	6.96011387402909e-16	2.18720126157105
AEMK02000589.1	75005	76067	.	3	+	6.96011387402909e-16	1.80350434099865
13	42883117	42885081	.	3	+	7.25167111787909e-16	1.14234366697688
14	100282035	100282824	.	1	+	7.30806579351374e-16	2.00820112323973
13	9997558	9998832	.	3	+	7.34640570445417e-16	1.83228024111534
18	31888295	31890467	.	4	+	7.81443060245332e-16	1.17083471714998
5	78244271	78244955	.	2	+	8.01399553414519e-16	1.82838261501091
11	52157700	52161026	.	4	+	8.09643002685302e-16	1.2568694601996
AEMK02000256.1	127117	127748	.	1	+	8.24108307913136e-16	1.39432252758583
1	112677656	112678814	.	3	+	8.27570598241467e-16	1.73988407629557
AEMK02000451.1	107900	108143	.	1	+	8.27570598241467e-16	2.59654161387488
10	19169899	19170730	.	2	+	8.31809299050245e-16	1.62077153644048
1	27379719	27381688	.	3	+	8.56619864870478e-16	1.09387586625806
AEMK02000397.1	15039	15552	.	3	+	9.3063920812834e-16	1.8065135504997
10	54675787	54676637	.	1	+	1.00630900463837e-15	1.92992002003696
1	157836174	157837097	.	3	+	1.05295159227914e-15	1.4535292385543
5	48813523	48816119	.	3	+	1.0601104124202e-15	1.13635799289801
13	136345958	136347671	.	2	+	1.11581298928392e-15	1.20198069925834
7	74340985	74342049	.	2	+	1.18139081127852e-15	1.64708499450872
1	52433590	52436626	.	3	+	1.18499539836408e-15	1.16206080196721
17	58237997	58238994	.	1	+	1.22227113316774e-15	-2.50448625919769
1	81745476	81746532	.	3	+	1.23495729958448e-15	1.54805939942552
17	31434551	31435491	.	2	+	1.27052798969693e-15	-1.90459846799176
1	133015187	133017796	.	3	+	1.27509348002833e-15	1.32901208317393
2	145128248	145129248	.	2	+	1.28396159411143e-15	-1.80778901312001
12	59466536	59467520	.	2	+	1.28787554497309e-15	-1.6795684329766
4	34896352	34897789	.	2	+	1.3264105480592e-15	-1.62645207612815
13	153193203	153194539	.	2	+	1.35085902444218e-15	-1.617583337728
13	205737191	205737965	.	3	+	1.41418898565709e-15	-1.39049086947502
9	90594495	90595959	.	2	+	1.45182850561688e-15	-1.87198843361691
15	104781154	104784544	.	4	+	1.50870153735484e-15	1.17040382008882
12	22115775	22116676	.	3	+	1.51433695210743e-15	-1.39933582878534
2	80541715	80543848	.	2	+	1.51707748538219e-15	1.12623940277136
11	75598838	75600708	.	3	+	1.54891345330542e-15	1.28095263551571
11	18542935	18544216	.	3	+	1.56196343351507e-15	1.39523848600041
14	66277153	66278855	.	3	+	1.56861734898801e-15	1.11896861277995
3	77628202	77629202	.	3	+	1.56861734898801e-15	1.94292098479846
9	113877919	113879424	.	2	+	1.616318172438e-15	1.4779282561221
1	17136854	17139187	.	2	+	1.63678339067113e-15	1.28161619935634
13	202463662	202465047	.	4	+	1.64964835003365e-15	1.66018210203409
4	103729341	103730677	.	2	+	1.69512832992441e-15	-1.46795047751987
6	115857535	115859669	.	3	+	1.72187959596007e-15	1.20981103381888
15	66846432	66848126	.	4	+	1.73255155667825e-15	1.50213429574997
18	54745027	54745353	.	1	+	1.73958394702235e-15	-3.34231193695141
X	49195635	49196515	.	2	+	1.7563490597136e-15	-1.88734838726283
13	91271680	91273511	.	4	+	1.78309719170168e-15	1.51942416227973
11	64074947	64077185	.	4	+	1.79197391540613e-15	1.48803947180333
17	43411301	43412889	.	3	+	1.80957123045548e-15	1.34767421742766
5	65869419	65870574	.	2	+	1.81644468864911e-15	-1.41791847455947
4	101265448	101267017	.	3	+	1.86348915216858e-15	1.51903308199925
1	29854390	29855051	.	1	+	1.86598319832723e-15	2.21166567187483
2	11738332	11741049	.	3	+	1.8959555792295e-15	1.29840296157184
AEMK02000665.1	25455	26712	.	4	+	1.90706486150569e-15	1.3421517280182
6	145264102	145265485	.	2	+	1.99000601692987e-15	-1.40288323771296
16	49048434	49049577	.	3	+	2.11114203722836e-15	1.26103894178327
7	30321172	30321746	.	2	+	2.13636820113547e-15	-1.49429663374006
9	75979572	75980904	.	3	+	2.2716971594999e-15	1.30132123175866
12	60268029	60270511	.	3	+	2.3002414850112e-15	1.62064540324193
AEMK02000182.1	88961	91261	.	4	+	2.30128618889496e-15	1.22756566569793
X	43208058	43208778	.	2	+	2.30128618889496e-15	-2.10243795374408
3	72505043	72508755	.	4	+	2.30989944201513e-15	1.25424362790545
15	46371811	46374486	.	3	+	2.38899364443161e-15	1.15533301919608
9	81837003	81838639	.	3	+	2.40047903328998e-15	1.05630186128158
1	219209177	219210892	.	2	+	2.44141150964837e-15	1.77615885567847
13	83818178	83820696	.	5	+	2.61832617110133e-15	1.00714901636417
9	39281116	39281859	.	2	+	2.63173612662799e-15	-1.57820497821415
9	63304624	63305548	.	2	+	2.63691970007765e-15	1.87791894064425
4	2825957	2826592	.	2	+	2.6582196783719e-15	-2.05781457855951
9	93025400	93027132	.	3	+	2.73157062261782e-15	1.51717802999808
12	3012409	3013401	.	2	+	2.7334968267332e-15	-1.48415921881552
4	82733673	82734962	.	3	+	2.7593614435166e-15	1.12998157437049
11	2842489	2843067	.	2	+	2.77893608575567e-15	-1.86362335547239
12	50245540	50246237	.	1	+	2.83559965694193e-15	-2.27634948006767
5	41878483	41879639	.	3	+	2.9777199410911e-15	1.77764502358875
15	56069460	56069810	.	1	+	3.02882942445561e-15	2.29781016143085
10	52254876	52255347	.	1	+	3.03867520675773e-15	-1.81939180343015
AEMK02000589.1	64800	65017	.	1	+	3.14949943107174e-15	1.74478690139314
13	138365	138942	.	3	+	3.32064498233422e-15	1.50386436835716
11	67144299	67145574	.	2	+	3.3586095359747e-15	1.91463548187126
8	133043219	133043789	.	1	+	3.39007575768504e-15	2.06531327325555
4	93171831	93172252	.	1	+	3.4243438645256e-15	-1.85992965526405
12	48989349	48991366	.	3	+	3.53053066099517e-15	1.28045378143322
X	37200641	37202034	.	2	+	3.55166447221312e-15	-1.47881327784556
AEMK02000407.1	22296	22920	.	3	+	3.55286538701232e-15	1.66713918401991
1	4948333	4949238	.	2	+	3.58440691695451e-15	1.58140008983012
4	75902286	75904090	.	3	+	3.67104749729839e-15	1.31438479726049
7	20036240	20036985	.	1	+	3.79426386357487e-15	1.97993103126138
10	27587798	27589178	.	3	+	3.80948055371762e-15	1.19613658201112
15	64388596	64389930	.	3	+	3.85076862181996e-15	1.60367582644786
AEMK02000224.1	22646	23788	.	3	+	3.89620149324723e-15	1.78000516943275
8	31688881	31690517	.	3	+	3.99964461894595e-15	1.5951490575221
14	121418095	121419192	.	2	+	4.00368162756782e-15	-1.89767300813796
6	55411660	55412693	.	3	+	4.14866596155594e-15	-1.07927733547462
13	22927196	22927552	.	1	+	4.17385738142047e-15	2.21435911627673
X	60907216	60908260	.	2	+	4.19946641102599e-15	-1.98911807958521
12	53046405	53047336	.	2	+	4.28425418921028e-15	-1.77858979071221
1	71359563	71360330	.	1	+	4.28586497560567e-15	1.8071601003247
6	116609829	116611577	.	2	+	4.31201218068838e-15	1.59095215694353
AEMK02000175.1	64485	66037	.	3	+	4.31979402318042e-15	1.4821035587844
4	40129337	40129863	.	2	+	4.45242845671871e-15	1.71965779789702
1	138166367	138168289	.	2	+	4.45770367366332e-15	-1.43407398048487
2	77468263	77468569	.	1	+	4.68548470635315e-15	-1.84040224633288
4	33612425	33614580	.	4	+	4.69072621349266e-15	1.47062105352528
4	46766574	46767736	.	3	+	4.76194793587246e-15	1.25207917284148
2	83690630	83692153	.	3	+	4.79313854088266e-15	1.95943885719277
17	20844552	20845582	.	3	+	4.80197864141958e-15	1.72985235003261
5	7143840	7145337	.	3	+	4.98544294439657e-15	1.60165016510517
2	50455002	50456241	.	2	+	5.09006913310179e-15	1.57146329365681
14	43173239	43174109	.	2	+	5.5838749325053e-15	-1.61363305523415
1	56112628	56112867	.	1	+	5.64647514365313e-15	2.44926389083657
AEMK02000477.1	143899	145194	.	3	+	5.76142463287815e-15	1.71764201411461
15	91724067	91726408	.	3	+	5.83344166915507e-15	1.31597569018587
4	98575796	98577807	.	3	+	5.86615513535362e-15	1.04663998455637
6	151967724	151969261	.	3	+	6.00915960991517e-15	1.68807782006893
15	33145	33875	.	2	+	6.02332263076741e-15	1.91503510611406
3	17275493	17276093	.	1	+	6.15197193582572e-15	2.49111269758099
6	59246773	59247158	.	1	+	6.26732771368093e-15	2.71629217603988
13	153480302	153481844	.	3	+	6.40240023942741e-15	1.01205832648002
AEMK02000652.1	1905	2153	.	1	+	6.50026021244987e-15	1.87365005984705
8	41752128	41753911	.	2	+	6.50727622030409e-15	1.67055472882719
7	88069022	88071893	.	3	+	6.6919534173728e-15	1.15008723901837
7	31287805	31290061	.	2	+	6.71408217691019e-15	1.1942161079942
17	41819447	41820668	.	2	+	6.71509562864707e-15	-1.31590762331145
AEMK02000408.1	303519	304570	.	2	+	6.87835778780017e-15	1.4918000194913
17	62518053	62518532	.	2	+	7.05973666861699e-15	-1.73400938636792
4	110238533	110239326	.	1	+	7.13781680364212e-15	-1.94550435414301
5	93131432	93133576	.	3	+	7.25079027858201e-15	1.00275790853697
2	52210465	52211611	.	3	+	7.28678296047741e-15	1.36084579916007
6	50090510	50092956	.	4	+	7.37853142159621e-15	1.73903088668965
8	97213879	97214778	.	2	+	7.37853142159621e-15	1.67402080188234
5	32859268	32860357	.	2	+	7.41013313377897e-15	-1.76234656639809
12	51965506	51965937	.	1	+	7.65176149353888e-15	-1.89953611524605
5	100427396	100429186	.	4	+	7.67546490589777e-15	1.37125725975225
4	55738307	55740617	.	4	+	7.98071295478508e-15	1.20901580476781
13	158728482	158729775	.	3	+	8.19666591086829e-15	1.15013908141826
17	34869712	34870408	.	2	+	8.30496595258399e-15	-1.79861268533009
2	28977337	28978895	.	1	+	8.41918638348813e-15	1.69416925707223
4	95756946	95758991	.	1	+	8.65382286708542e-15	1.38336189662023
16	22500511	22501845	.	3	+	9.16687009295899e-15	1.34273759418359
AEMK02000542.1	40193	40638	.	1	+	9.3080526740909e-15	1.74488079464949
12	60800493	60801086	.	2	+	9.32543682019057e-15	-1.52363937708812
4	3197715	3199097	.	3	+	9.39122313668856e-15	1.2797496805159
AEMK02000694.1	41086	42030	.	3	+	9.50084400187495e-15	1.55016359663956
2	77511716	77511999	.	1	+	9.96812661318904e-15	2.43519941023913
2	76680608	76681399	.	2	+	1.0031088533632e-14	-1.06203071595295
7	9795032	9795573	.	2	+	1.00390382839669e-14	-1.98187054216314
5	23184543	23186041	.	2	+	1.00596158919159e-14	1.44764533479371
9	7664931	7665989	.	2	+	1.03381506582142e-14	2.07499168621126
17	63383201	63383641	.	1	+	1.05555543372093e-14	1.81937214630102
6	28524858	28525450	.	2	+	1.09252028192156e-14	-1.55569798728628
13	144178977	144180719	.	3	+	1.09835463946377e-14	1.48599094198745
4	7813896	7816991	.	3	+	1.13023147875381e-14	1.09950009442286
3	41284665	41285484	.	2	+	1.14602668673618e-14	-1.40521258260338
2	57030835	57031834	.	3	+	1.16815542220309e-14	1.94951113545992
13	199830168	199831623	.	3	+	1.16873070427656e-14	1.23278965560281
Y	41777253	41777773	.	3	+	1.16949384455182e-14	1.861813023782
2	51469896	51472763	.	3	+	1.17186509555712e-14	1.55773866799501
3	47338486	47339724	.	3	+	1.17186509555712e-14	1.35863227861137
1	261519855	261523305	.	3	+	1.27994403228453e-14	1.18697407264801
12	22548619	22550116	.	2	+	1.28288232451005e-14	-1.33363076079765
14	141411522	141412310	.	1	+	1.28712775554194e-14	-1.58572724117803
8	47759987	47761526	.	3	+	1.29228900843786e-14	1.40688958444121
6	96815736	96816270	.	1	+	1.31815449856872e-14	-2.18009104425234
2	14266672	14269041	.	3	+	1.35484084219067e-14	1.6417060567306
1	147986206	147987706	.	4	+	1.36986599015218e-14	1.42460801825816
7	29730891	29731389	.	1	+	1.38713226464497e-14	-2.04833432834193
16	25477549	25479111	.	2	+	1.39628514598232e-14	-1.67800763858875
13	184090555	184091604	.	3	+	1.44911025587015e-14	1.28801641551554
6	58334931	58336044	.	1	+	1.44911025587015e-14	1.60974715342434
2	70704885	70705887	.	2	+	1.48570804663368e-14	-1.64758368720403
18	48587353	48587859	.	1	+	1.52712623568384e-14	-1.89776941186572
12	5016084	5018151	.	2	+	1.53222684328987e-14	1.17446190320039
16	27664326	27665307	.	2	+	1.55259756369424e-14	-1.92260132221592
16	3949354	3949797	.	1	+	1.5527011223424e-14	2.3090294677432
3	9171057	9171813	.	1	+	1.5536375928266e-14	-1.8776321709108
3	9169550	9170515	.	2	+	1.61481437411486e-14	-2.03941873396694
12	14774256	14776503	.	2	+	1.61504096276416e-14	1.20800431874147
6	127623375	127624447	.	1	+	1.62391121316768e-14	-2.44463755267703
X	41280878	41281473	.	2	+	1.62488986901491e-14	-1.81255978249925
9	138160931	138162097	.	3	+	1.62707252474949e-14	1.47701213537801
15	124740889	124742794	.	3	+	1.65854736197772e-14	1.04995932902452
18	2957561	2959558	.	2	+	1.65854736197772e-14	-1.40243454684122
8	37116390	37118449	.	4	+	1.68963190611262e-14	1.36113095174408
10	21057226	21057803	.	1	+	1.72615836371872e-14	-2.49076612952723
12	34919778	34920670	.	2	+	1.75885395759462e-14	-1.62960771788907
1	79497373	79499132	.	3	+	1.77353305151316e-14	1.35700116677839
7	17695190	17696964	.	1	+	1.78291813749738e-14	1.47169299827753
13	196967327	196969362	.	4	+	1.80996380655064e-14	1.70499036197154
6	68996847	68999531	.	3	+	1.8392324692268e-14	1.3517100686694
17	52034294	52035130	.	2	+	1.847979888309e-14	-1.77396362470575
7	52489952	52490476	.	1	+	1.85011748951295e-14	-1.82549759583516
7	120296372	120297279	.	2	+	1.85647163483526e-14	-1.45220773480289
9	42984465	42985548	.	3	+	1.86667801689175e-14	1.43752681309931
5	43913173	43914853	.	3	+	1.90254522857143e-14	1.33514149154672
4	2976781	2978447	.	2	+	1.91929251706712e-14	-1.31777163242188
4	15271074	15272086	.	2	+	1.92683207632278e-14	-1.87405826360235
13	43132659	43133244	.	1	+	1.97505049167312e-14	2.010840703961
AEMK02000452.1	3717757	3719751	.	4	+	1.99671000283407e-14	1.44379985190727
1	36065303	36066894	.	3	+	2.01410052365402e-14	1.38962283436476
X	42991637	42992355	.	2	+	2.03085459015745e-14	-1.51971297716279
11	64983433	64986371	.	4	+	2.09649060111441e-14	1.48414016859762
10	1553498	1554516	.	3	+	2.10759447257637e-14	1.96749442149105
17	63372949	63374711	.	2	+	2.2380937386407e-14	1.62370187335352
3	111788932	111789811	.	2	+	2.2495018053525e-14	-1.84040292865279
13	196644059	196644993	.	1	+	2.32173059081684e-14	1.97678500092834
11	76831701	76833176	.	3	+	2.32932896865209e-14	1.4478356256565
12	60610735	60611626	.	2	+	2.38067692714274e-14	-1.37836630883707
7	112995511	112996136	.	1	+	2.42284138811284e-14	-1.99793979594841
12	58134337	58135086	.	3	+	2.4563495655914e-14	-1.35935810545921
AEMK02000256.1	68219	69691	.	3	+	2.47641940087689e-14	1.50215939110654
9	56177596	56177959	.	1	+	2.48015034484775e-14	2.28611955097776
1	217629247	217629677	.	1	+	2.50052021086763e-14	1.73866248452317
1	201885858	201887562	.	3	+	2.62815471943435e-14	1.36278322119326
3	85810655	85812122	.	3	+	2.63561233916027e-14	1.23346231483618
13	179569073	179569673	.	1	+	2.66564981942159e-14	2.03012891059898
2	108733000	108734625	.	3	+	2.69773155406095e-14	1.08105716917831
X	9754497	9754976	.	2	+	2.70699755241589e-14	-1.73102177933901
9	124282407	124284472	.	4	+	2.73746142697389e-14	1.45220971524044
8	97457408	97458898	.	5	+	2.74030327440189e-14	1.58930773988266
5	88606152	88607854	.	3	+	2.78359320604224e-14	1.15942219806911
11	21211481	21212629	.	2	+	2.78916039408616e-14	1.60760136352845
14	77375502	77376938	.	2	+	2.81756686723451e-14	-1.44890562479617
12	46737927	46738746	.	2	+	2.82762514062645e-14	-1.4683016447163
14	38484977	38485391	.	1	+	2.87449207347958e-14	2.08678034357048
12	2355068	2355951	.	3	+	2.89111739594004e-14	-1.38258583306231
2	21457063	21458121	.	2	+	2.90580686395998e-14	1.55746368611217
1	190282490	190283650	.	2	+	2.97815430174255e-14	-1.61093097374069
1	98832822	98834531	.	2	+	3.0386886323607e-14	-1.43845066846202
5	74916722	74918034	.	3	+	3.11362008081665e-14	1.25356626712412
1	240000131	240001727	.	3	+	3.13733179830067e-14	1.10514320008051
AEMK02000383.1	48732	50394	.	4	+	3.23509207212188e-14	1.24176709838851
2	64303890	64304435	.	1	+	3.29323128684451e-14	2.04942972946908
8	29012138	29013187	.	3	+	3.29497778361196e-14	1.33405012394878
12	53998539	53999600	.	3	+	3.34715527571014e-14	-1.14271108189997
3	30829603	30830984	.	1	+	3.35082582521593e-14	-1.57827505818461
15	24969334	24972110	.	3	+	3.48009274099644e-14	1.2079477708877
7	9650142	9650928	.	1	+	3.5917129936391e-14	1.76516405607576
2	32871467	32873006	.	3	+	3.66508488685803e-14	1.35731514107148
AEMK02000452.1	3584986	3587775	.	2	+	3.69007643996167e-14	1.33363629622219
2	10799591	10800936	.	2	+	3.69739139972806e-14	1.54051432689744
1	170366385	170367133	.	2	+	3.73143557075562e-14	2.35416439685349
6	128317649	128320227	.	3	+	3.77445398151833e-14	1.22338481935932
9	7618481	7620487	.	3	+	3.81213082952487e-14	1.27932732632132
3	83536099	83537467	.	3	+	3.87879715571277e-14	1.2171129400062
1	39867777	39869178	.	3	+	3.89515455306238e-14	1.6492821002242
13	137064839	137066645	.	2	+	3.90035492825812e-14	1.29369666883188
1	41057107	41058478	.	3	+	3.92529226866642e-14	1.55448934040784
4	17442959	17443509	.	1	+	4.03000934165643e-14	2.36041496823532
18	54510028	54511636	.	3	+	4.03858238661881e-14	-1.1606819375365
18	16130107	16131083	.	2	+	4.03912105317947e-14	-2.03788738700713
18	7732036	7734504	.	3	+	4.06458096375177e-14	1.15718421659649
5	100538362	100539302	.	3	+	4.06628058036476e-14	1.87728818718234
AEMK02000445.1	31615	32246	.	2	+	4.13125764914048e-14	-2.54234335793293
1	273764861	273765330	.	1	+	4.25835289897126e-14	-2.21632700334988
18	6457467	6457809	.	2	+	4.25835289897126e-14	-1.63783271520328
5	22540702	22541091	.	1	+	4.44036163493923e-14	-2.09728615160457
5	27571716	27572818	.	3	+	4.47736449569946e-14	1.6274357931589
AEMK02000256.1	165497	165955	.	1	+	4.48311564093944e-14	1.47470294290738
4	127339883	127341062	.	2	+	4.57283294071685e-14	-1.92628562707719
10	33796263	33796906	.	1	+	4.5996247602775e-14	2.01018302392231
9	108670705	108672114	.	1	+	4.65750851933269e-14	-1.91548601463162
15	64890796	64892557	.	3	+	4.69395828199647e-14	1.16877227248176
8	1711856	1715355	.	2	+	4.75907330319004e-14	1.08607520044395
11	23237103	23238577	.	1	+	4.89055894947384e-14	1.41257645259807
1	246225408	246227461	.	2	+	5.12777332480848e-14	1.54660320974258
15	31367443	31368617	.	1	+	5.25230668112893e-14	-1.91347611828814
AEMK02000677.1	454917	456602	.	3	+	5.25230668112893e-14	1.2933855468364
12	53573590	53574140	.	1	+	5.43348610007016e-14	-1.99458191360266
15	10900402	10902068	.	3	+	5.57634395665938e-14	1.3735993490046
14	94094037	94095552	.	3	+	5.59113556694928e-14	1.07782897312404
12	18409465	18410062	.	2	+	5.61936190691233e-14	-1.41976603908339
2	69095483	69097709	.	3	+	5.65872974283639e-14	1.22629230255794
1	190286162	190287197	.	2	+	5.68048366537785e-14	-1.76423424429593
13	157271811	157273238	.	3	+	5.6973612590242e-14	1.04127065953763
5	62188036	62188911	.	2	+	5.82847148724443e-14	-2.19248018499852
14	76717962	76719644	.	3	+	5.83825051900175e-14	-1.40627937746809
1	253653062	253654092	.	2	+	5.85083628234044e-14	1.26781853267522
1	120807653	120808801	.	3	+	6.06263671100879e-14	1.36595748277211
8	113820833	113822744	.	2	+	6.07855319068485e-14	1.17496597385038
1	132697285	132698326	.	1	+	6.13938791866068e-14	-1.78383130888797
2	71037860	71039278	.	3	+	6.14870803097554e-14	1.62547576134299
X	57150520	57151433	.	2	+	6.25385182977686e-14	-1.37860650222408
11	25483179	25484049	.	1	+	6.32549315445449e-14	-1.71913774371632
14	5935096	5935794	.	3	+	6.43773560218e-14	1.9317875468986
4	732710	733048	.	1	+	6.80114110677779e-14	-1.7022067401305
8	133241804	133242620	.	1	+	6.9475262830872e-14	2.09843735424397
5	28300239	28301807	.	3	+	6.95779527572518e-14	1.17095686351554
2	49943282	49946417	.	5	+	6.96752474461561e-14	1.17540359695155
18	28414990	28416389	.	3	+	7.01887951944049e-14	1.50067830298092
13	160063597	160064717	.	3	+	7.05037121528761e-14	1.10341656422138
2	64397742	64397977	.	1	+	7.05530552882951e-14	2.88902303791966
12	60068953	60069414	.	1	+	7.13637490787097e-14	-1.81942532454057
9	136290574	136292310	.	2	+	7.40976561677805e-14	1.25550067545031
4	101213514	101214592	.	3	+	7.42980309875442e-14	1.11471871317359
11	1283563	1284580	.	2	+	7.55376875162494e-14	-1.34215086711907
AEMK02000449.1	850940	851841	.	3	+	7.6258679209575e-14	1.6265530781339
7	110000009	110000470	.	1	+	7.63432979283263e-14	2.49974508542059
7	109992061	109993098	.	1	+	7.75074412259389e-14	-1.6416039064754
5	45954023	45955640	.	3	+	7.9020843198566e-14	1.1471119007092
1	19755740	19757150	.	3	+	7.9978338118518e-14	1.11398737767973
AEMK02000425.1	70719	71816	.	3	+	8.15271668970772e-14	1.66385283249998
13	110528169	110529722	.	2	+	8.17446488311591e-14	1.41042920336631
11	10912910	10913134	.	1	+	8.20146981201115e-14	3.18194352352025
4	36580782	36582277	.	2	+	8.21113851557299e-14	-1.52663976825576
15	111174227	111174591	.	1	+	8.47477169748791e-14	2.50237353825315
8	135081840	135083185	.	4	+	8.49713890728941e-14	1.48372527244956
5	57950505	57951656	.	3	+	8.50413305378558e-14	1.39475861470122
8	130852403	130853713	.	3	+	8.72862421322261e-14	1.42143116462264
16	71778112	71781370	.	3	+	8.75843005545154e-14	1.07704728127175
9	126522440	126522919	.	1	+	8.75843005545154e-14	2.1634195326865
2	74658416	74661918	.	4	+	8.80005702552776e-14	1.12626703431455
5	60148615	60149637	.	3	+	8.82202353933343e-14	1.38097007094231
15	67408325	67409983	.	3	+	8.84625065972715e-14	1.02616435180408
6	170011403	170012578	.	3	+	8.97973231123353e-14	-1.20131952153323
3	18404126	18405069	.	2	+	9.05804042707481e-14	-1.59541035724324
10	13941407	13941880	.	1	+	9.16719498913127e-14	-2.13368770026942
6	158449391	158450508	.	3	+	1.00116457282396e-13	-1.56226906363167
2	57233429	57235551	.	2	+	1.00830015013355e-13	1.47227851124043
7	24831241	24832278	.	3	+	1.00830015013355e-13	-1.34340285128494
1	236265423	236266840	.	3	+	1.01737126335944e-13	1.07645664187971
18	55323074	55324159	.	2	+	1.02252760021346e-13	-1.98060812328112
6	54731179	54733473	.	2	+	1.03513212826007e-13	1.13140110616772
6	89105156	89106319	.	3	+	1.04088954586528e-13	-1.5714385765821
6	82555266	82556077	.	2	+	1.04687003794468e-13	-1.57817364413385
2	66639088	66639866	.	2	+	1.09971721587671e-13	1.69161385605321
5	4513534	4514686	.	2	+	1.15340576137246e-13	-1.18113803167083
1	236368637	236369259	.	2	+	1.21545242020521e-13	-1.47741377573287
1	244021600	244022721	.	2	+	1.22060681833062e-13	1.69834285917098
1	11886802	11888746	.	2	+	1.24038029185438e-13	1.32053253160073
X	43284987	43285633	.	2	+	1.2505696058536e-13	-1.47485904810276
8	48538207	48539897	.	3	+	1.26457734157521e-13	1.66601281174074
1	230906284	230908252	.	5	+	1.30108014119834e-13	1.21462911121925
6	146268800	146270514	.	3	+	1.32171624900302e-13	1.27855149935232
12	34885229	34886384	.	3	+	1.32392218940628e-13	-1.29095107922042
4	41669136	41670705	.	3	+	1.32392218940628e-13	1.39192743747766
17	483509	485278	.	3	+	1.34439980838417e-13	1.23432140218175
6	116324776	116325955	.	3	+	1.34795081289748e-13	1.09821814572543
8	33373551	33374993	.	3	+	1.36195018771447e-13	1.31424395443809
9	36118447	36120510	.	3	+	1.36195018771447e-13	1.01625818156487
11	65475979	65476951	.	3	+	1.36723519348251e-13	1.52205992827052
14	89308834	89311336	.	2	+	1.37473995729743e-13	1.18570381413455
Y	8013592	8013802	.	1	+	1.41144027594837e-13	2.05548876557596
11	70861638	70861970	.	1	+	1.46111926918139e-13	-2.42445477152728
8	120700022	120702098	.	3	+	1.47693130411054e-13	1.18787502759269
15	125651274	125653125	.	2	+	1.50337689077231e-13	1.51346902990292
13	151139949	151141898	.	2	+	1.51837474648734e-13	1.34053404616753
12	11834106	11834599	.	1	+	1.5721634168278e-13	1.95608715668582
6	44887568	44889213	.	3	+	1.59064380308903e-13	1.80320788526399
AEMK02000360.1	29237	30030	.	3	+	1.59476558012839e-13	1.5880021440011
9	44320458	44321728	.	1	+	1.61291147891451e-13	-1.79236264997377
X	106361540	106362939	.	2	+	1.63839557739149e-13	-1.20013697550238
7	92527866	92528921	.	1	+	1.67542828417959e-13	-1.73810197865743
8	47607770	47609212	.	3	+	1.69328728733944e-13	1.02136187540481
5	60415447	60417502	.	3	+	1.73663981285276e-13	1.14545523335222
13	1724113	1725454	.	2	+	1.78374808950616e-13	-1.27630386425943
11	1300300	1300810	.	1	+	1.78443932678612e-13	-1.61502341014933
17	63381673	63382379	.	2	+	1.79768278254736e-13	1.66558113890192
8	88451081	88451817	.	1	+	1.80358728157045e-13	2.03179029052788
5	11571981	11573312	.	2	+	1.85720354546928e-13	-1.51303906427791
9	129055675	129057002	.	3	+	1.86094162984217e-13	1.38632217208452
6	59240330	59240646	.	1	+	1.91390698213019e-13	2.71566727121408
10	24102133	24102817	.	2	+	1.9326559475039e-13	-1.82515759905903
4	19513880	19514844	.	2	+	1.94965275545171e-13	1.41595477160777
9	117271206	117271973	.	2	+	1.99657611926591e-13	-1.55466313525862
5	47461323	47463085	.	3	+	2.06989172076539e-13	1.33748828758146
6	134362697	134363078	.	2	+	2.10425520756118e-13	2.23507429485989
6	43274758	43276035	.	2	+	2.10943356487411e-13	-1.39897112102608
AEMK02000496.1	263944	266443	.	3	+	2.13888227075864e-13	1.28696968709827
9	113894902	113895544	.	2	+	2.18273206857468e-13	1.48121637866767
6	50772388	50773330	.	2	+	2.19544070825757e-13	-1.3735964602998
14	39298995	39299818	.	2	+	2.20167487911542e-13	-1.9105237274585
10	27953722	27954425	.	2	+	2.22125111314134e-13	1.84948945355721
13	2601146	2602169	.	1	+	2.22125111314134e-13	1.73494230820873
13	137863475	137867312	.	3	+	2.24418796178599e-13	1.02345499581312
13	107016904	107018555	.	3	+	2.25545310022044e-13	1.61258743492304
14	102548064	102549183	.	3	+	2.29820726959224e-13	1.12806183854171
17	52036907	52037360	.	1	+	2.35705349915966e-13	-2.0298104541628
14	100156151	100157464	.	3	+	2.37738047200597e-13	1.3645485657139
12	39510119	39511264	.	2	+	2.38155884897444e-13	-1.55885080860464
9	109226380	109228312	.	4	+	2.41553178898244e-13	1.17580952326542
4	119255720	119256125	.	1	+	2.43535311250437e-13	1.67715400929654
6	6769418	6770432	.	2	+	2.43580939344023e-13	-1.39589738851444
9	75050085	75051898	.	3	+	2.48467234012607e-13	1.33932878151529
14	99224218	99224923	.	2	+	2.54330407984309e-13	1.76044213957426
X	41851514	41852485	.	3	+	2.54671984504945e-13	-1.29882641574749
2	50452299	50453438	.	2	+	2.55801166387952e-13	1.68676440523443
13	163443020	163445329	.	4	+	2.57622445062066e-13	1.57380281491811
11	8884148	8886119	.	4	+	2.58415846806024e-13	1.21266937422248
11	358639	361274	.	5	+	2.72364641038712e-13	1.09732611500975
6	57128759	57129759	.	2	+	2.79920296373269e-13	-1.27546777478514
7	77647177	77648896	.	2	+	2.8238009766401e-13	1.26039952364262
16	65441853	65444324	.	4	+	2.88921070735327e-13	1.11477702843134
16	29808247	29809694	.	3	+	2.93893841058719e-13	1.27552229510514
18	24974489	24975606	.	3	+	3.02402566382223e-13	1.67357632317096
2	108030282	108033059	.	3	+	3.03730548237283e-13	1.17193296840017
9	93307582	93308926	.	3	+	3.06769336995718e-13	1.00517290915138
14	34334144	34334705	.	1	+	3.09919317716474e-13	-2.39304186776164
3	97829119	97831317	.	3	+	3.11571510169912e-13	1.12151583738356
1	273080662	273081197	.	2	+	3.12234339986696e-13	-1.84947789925438
5	21590222	21590514	.	1	+	3.13099532231065e-13	-1.76275243549724
12	53415284	53416139	.	2	+	3.1892244731537e-13	-1.42280134345996
14	124399527	124401962	.	4	+	3.24190686009897e-13	1.58037818810458
7	77145420	77146548	.	3	+	3.24448429095736e-13	1.58986223428215
1	98014869	98016456	.	3	+	3.28721581105958e-13	1.62196646222277
6	98893030	98893993	.	2	+	3.31693685703861e-13	-1.45328358950896
9	126523950	126525216	.	3	+	3.35263456580236e-13	1.47391012300103
9	80643618	80644967	.	3	+	3.4052824824411e-13	1.05411512646143
6	49708299	49708891	.	2	+	3.41016980397495e-13	-1.31388162950879
18	16143072	16144237	.	2	+	3.46128796410817e-13	-1.81281006660977
3	78440216	78441707	.	3	+	3.49787801316162e-13	1.17388912900581
3	622550	624650	.	3	+	3.50685524206103e-13	1.1343933788481
8	130645914	130646895	.	3	+	3.50685524206103e-13	1.39796945781888
15	87378030	87379761	.	3	+	3.63116412709121e-13	1.00211179554475
AEMK02000305.1	41175	41789	.	1	+	3.78453172326128e-13	-3.65176352817031
12	52661024	52661564	.	2	+	3.79153995290696e-13	-1.36748899846785
4	16551569	16554464	.	4	+	3.85334980631407e-13	1.01739481043691
2	101721953	101724735	.	4	+	3.95215834367102e-13	1.25026227737004
6	167282418	167284983	.	3	+	3.98908924405708e-13	1.22816688035697
16	79744158	79745018	.	2	+	4.17426120019851e-13	-1.29703676628492
16	37789807	37791742	.	1	+	4.24895457133086e-13	1.37805456227205
15	23672038	23672337	.	1	+	4.28463810131591e-13	-2.50769683899508
9	73074163	73075434	.	3	+	4.31541027163301e-13	1.15201469671646
X	42609158	42610227	.	3	+	4.32951339474969e-13	-1.34475745441984
1	179850650	179851161	.	2	+	4.41145503975835e-13	-1.44232913494284
2	64879077	64879630	.	2	+	4.41705315002581e-13	-1.76548030652921
5	54015337	54016934	.	3	+	4.43086779151732e-13	1.88231639091029
17	51322850	51324044	.	2	+	4.6027462232805e-13	-1.67455305806669
13	168933485	168934998	.	4	+	4.62982394493852e-13	1.25060166981226
1	185397042	185398909	.	3	+	4.65009000970282e-13	1.16526846982319
10	14940319	14941626	.	4	+	4.79035270767892e-13	1.23616328516064
5	77644543	77646109	.	3	+	4.8386456196766e-13	1.28432984977273
11	15112520	15114392	.	3	+	4.95186407001008e-13	1.34259220953146
1	2043083	2044800	.	2	+	5.10096113803456e-13	1.47410731135741
1	115731784	115735115	.	4	+	5.19461003411913e-13	1.0174195608537
7	7323997	7324720	.	2	+	5.25219182828096e-13	-1.40383144724887
3	68598621	68601023	.	2	+	5.57435471987735e-13	1.10308083018249
6	66921708	66922940	.	2	+	5.77251131003688e-13	-1.43381623653826
5	100265882	100266344	.	1	+	5.88221857647045e-13	2.29590096578014
1	126292864	126295289	.	3	+	5.89440395883494e-13	1.13902489750458
14	99573352	99575201	.	3	+	5.98210444926717e-13	1.08678365216829
6	59086494	59088071	.	2	+	6.09331284951444e-13	-1.30331247165871
5	6775216	6776622	.	2	+	6.12953662300118e-13	2.01960590688862
4	97297306	97298449	.	2	+	6.14783306328347e-13	-1.65181531004542
3	23674421	23674778	.	1	+	6.48230571590081e-13	2.04842221985696
9	80677241	80678880	.	3	+	6.57884869487246e-13	1.07564412599968
17	50533863	50534899	.	3	+	6.60243230880539e-13	-1.2065420863138
15	80593698	80594034	.	2	+	6.69319113703305e-13	-1.80705879924812
8	54798981	54800062	.	2	+	6.71985778448738e-13	-1.32938658125459
12	46739991	46740695	.	2	+	6.76533146610175e-13	-1.73295861790964
15	134125074	134125484	.	1	+	6.84590952124066e-13	-1.75533057409305
16	149130	150764	.	1	+	6.86436152065928e-13	1.25553970039978
7	77144837	77145222	.	1	+	6.88570734457452e-13	2.59678789995816
6	55213228	55213578	.	1	+	6.90573582752187e-13	-1.64649117448765
12	145490	146144	.	2	+	7.13658858403601e-13	-1.53298543000149
1	28301942	28303389	.	3	+	7.25857432267226e-13	1.3982003235801
15	94170741	94171937	.	1	+	7.46759801069762e-13	1.84651056542165
5	79868271	79869077	.	2	+	7.55661685550518e-13	-1.5920029317339
5	8383902	8385115	.	2	+	7.57248970087953e-13	-1.30971182221575
12	18227716	18228036	.	1	+	7.60204148494183e-13	-1.90800473875491
13	106361616	106363259	.	3	+	7.62509015879345e-13	1.32004576061323
3	47020238	47020913	.	2	+	7.69592799617422e-13	-1.49080421030206
3	7725333	7725901	.	3	+	7.8523902481648e-13	1.61587977865721
2	27020799	27022224	.	3	+	7.86976016580332e-13	1.11174953680755
1	74296680	74297482	.	1	+	8.09518437438522e-13	2.15481323785729
14	75669744	75672064	.	2	+	8.09518437438522e-13	-1.6262833191978
AEMK02000452.1	3570073	3572571	.	3	+	8.27637449980404e-13	1.37904854672381
6	15941299	15941768	.	1	+	8.32857172586333e-13	2.0065638498888
9	55437712	55438812	.	2	+	8.32857172586333e-13	-1.80952551614284
3	117987010	117989070	.	3	+	8.33761588312765e-13	1.02739275248638
10	50350611	50351866	.	3	+	8.45411876130346e-13	-1.42946496733387
11	11083739	11085821	.	4	+	8.45411876130346e-13	1.01366140495554
2	1018933	1019241	.	1	+	8.50928186462464e-13	-1.82760357997653
6	45313335	45314457	.	3	+	8.67932882069621e-13	1.7268381651841
9	31720729	31721578	.	2	+	8.69176481263334e-13	1.49756725454496
AEMK02000485.1	60051	60746	.	2	+	8.76776305402688e-13	1.64867448033009
9	115522959	115525592	.	4	+	9.02043527158631e-13	1.32641893510415
10	28507247	28508629	.	2	+	9.02747860211986e-13	1.47028690943785
13	197006550	197007909	.	3	+	9.1995562202626e-13	1.31916780464637
10	20405079	20405884	.	1	+	9.22476086202588e-13	-1.79406318411257
16	65715364	65716487	.	3	+	9.2559631221522e-13	1.31647978815381
13	29383066	29383442	.	1	+	9.26629406717968e-13	-2.27655069794263
1	2374528	2375427	.	3	+	9.40344797208804e-13	1.13695269486606
12	54869045	54869564	.	2	+	9.45643767299075e-13	-1.73745423825202
15	94763999	94765027	.	3	+	9.64411109846392e-13	1.36438745053559
15	69927794	69929156	.	2	+	9.91073871205889e-13	1.40927916785182
12	32043591	32044781	.	3	+	9.93064087332565e-13	1.52609995105091
2	66575831	66576930	.	3	+	1.01017139854225e-12	1.11258897249747
12	49801095	49801906	.	2	+	1.01645117133127e-12	-1.48679789914488
3	39549665	39552160	.	2	+	1.01963241597768e-12	1.18334393563075
9	27187335	27189099	.	3	+	1.02504112472276e-12	1.04240072082357
2	133536810	133537919	.	2	+	1.03888006722451e-12	1.94896241912311
AEMK02000189.1	180729	181888	.	1	+	1.04167550871936e-12	1.22217455116404
1	79733996	79734705	.	1	+	1.06641066762887e-12	1.83631587301657
AEMK02000256.1	16487	16891	.	1	+	1.0880116521957e-12	1.81204318965911
17	46297089	46297874	.	2	+	1.09654145067123e-12	-1.7922916745596
15	7505681	7506275	.	1	+	1.09706060904055e-12	-1.642083378166
3	92988950	92989924	.	1	+	1.09706060904055e-12	1.52193749762691
3	16805527	16807216	.	3	+	1.12072456780489e-12	1.29933428296487
4	22103357	22104031	.	1	+	1.12693988620875e-12	1.74842127216563
AEMK02000407.1	72359	72534	.	1	+	1.12734022540237e-12	2.69349817926222
14	48046726	48047538	.	2	+	1.13235722060469e-12	-1.35784455236176
10	15308598	15309122	.	2	+	1.16656973769665e-12	1.60061376407729
6	165947835	165948922	.	3	+	1.17382519572011e-12	-1.39180124356891
1	52806144	52807515	.	3	+	1.19503646064102e-12	1.31543930805801
11	24525053	24525558	.	1	+	1.22056834207657e-12	1.98560916501126
6	6870787	6871999	.	2	+	1.22389467343713e-12	1.30876604907701
3	8751386	8752612	.	3	+	1.24203966785723e-12	1.57127667177023
10	11823104	11823830	.	2	+	1.25053289547857e-12	-2.21649477591749
6	13450126	13451207	.	3	+	1.28068475021372e-12	1.43710649240877
14	77382598	77383603	.	2	+	1.33778494749433e-12	-1.61383799387876
13	5395960	5398398	.	5	+	1.38611005969445e-12	1.15789307199336
18	9548469	9549428	.	2	+	1.410044678048e-12	-1.35025337659082
4	734970	735644	.	2	+	1.42082777199741e-12	-1.65626429181392
AEMK02000135.1	41159	42955	.	3	+	1.42625039595382e-12	1.33645734248711
5	27581352	27581887	.	1	+	1.4332923025127e-12	2.29779893026002
AEMK02000368.1	51918	53961	.	3	+	1.43826433062886e-12	1.43259976286659
18	7402724	7404124	.	3	+	1.4515212473174e-12	-1.11470653522081
AEMK02000543.1	1861	3520	.	3	+	1.4515212473174e-12	1.32694911966364
17	38255703	38256038	.	1	+	1.49189659467934e-12	-1.71390490264462
8	78854161	78855626	.	4	+	1.49748530901618e-12	1.6924358784033
12	3620494	3621646	.	2	+	1.49819286465833e-12	1.56057097547752
6	59504446	59506315	.	2	+	1.50612137288729e-12	1.37510201608819
2	16596343	16597511	.	2	+	1.52366376847251e-12	-1.30109876567351
7	42090719	42091559	.	2	+	1.53803142738441e-12	1.82610439595918
4	103959258	103960266	.	2	+	1.56330341478886e-12	-2.02806464736261
3	9968388	9968869	.	2	+	1.60926546432748e-12	-1.24690438136507
7	8701762	8703863	.	4	+	1.63549475620026e-12	1.1962225463743
9	108824356	108825371	.	2	+	1.65027386105663e-12	-1.40747001941305
3	28576303	28576898	.	2	+	1.669778158258e-12	-1.49904838603752
8	63602440	63605149	.	5	+	1.68528969461515e-12	1.03323860867591
11	74309586	74309860	.	1	+	1.69440525315307e-12	2.59311500481598
8	67244136	67246884	.	4	+	1.73711914180796e-12	1.15048266720658
13	31016843	31017618	.	3	+	1.75315268750087e-12	-1.13596635752429
1	7420081	7420707	.	2	+	1.75653648435728e-12	-1.52703433130298
6	36269163	36270670	.	2	+	1.75929608756467e-12	-1.57917406171873
12	48680369	48681680	.	2	+	1.76468582212848e-12	-1.56285966276833
8	77689348	77690226	.	2	+	1.80172110142429e-12	1.73895089088461
13	16567777	16569117	.	2	+	1.82848149055294e-12	-1.41885413004716
4	125456245	125456779	.	1	+	1.84414021795056e-12	-2.10435180060246
9	16922232	16922524	.	1	+	1.86187985870264e-12	2.42217446535096
6	56283325	56284257	.	2	+	1.89674293696765e-12	-2.03320781513286
11	7491247	7492515	.	2	+	1.91774156527265e-12	1.27285676790021
17	50439711	50440634	.	2	+	1.92417678880161e-12	-1.31171253708028
6	82594445	82595922	.	2	+	1.9580599830433e-12	-1.16815805251674
3	117782998	117783592	.	1	+	1.96177423173005e-12	2.01099878149059
6	83917248	83918365	.	2	+	2.07806460802204e-12	1.08966117659034
6	53981094	53981444	.	2	+	2.12433351759774e-12	-1.30539275042983
2	9178669	9179386	.	2	+	2.14364092954744e-12	-1.39536016191983
9	113914447	113915516	.	2	+	2.15026782708149e-12	1.42536042192876
15	137405361	137405879	.	1	+	2.19184782013647e-12	-1.84819125008728
9	20033023	20034342	.	2	+	2.19184782013647e-12	1.53768710873816
X	125180848	125181937	.	2	+	2.1926785705877e-12	-1.50515179620299
16	36023954	36026047	.	3	+	2.21956300730809e-12	1.02030533657378
2	6007378	6008363	.	2	+	2.29159733687723e-12	-1.26142034277423
6	19492525	19493359	.	2	+	2.33252194085662e-12	-1.88868937548278
AEMK02000175.1	36633	38432	.	2	+	2.33611346741238e-12	1.33518797081405
6	101472563	101472824	.	1	+	2.35988383060136e-12	2.69339018188459
14	94860487	94861999	.	2	+	2.43509432624319e-12	1.25755773951215
2	102334687	102336042	.	3	+	2.43840894929441e-12	1.31189724846128
14	108154299	108155491	.	1	+	2.46196766812473e-12	-1.41071013606385
5	49028517	49030076	.	2	+	2.47267242127898e-12	-1.2372145257466
3	58856225	58857278	.	2	+	2.48215472951924e-12	-1.28711828684509
15	125814345	125815728	.	3	+	2.49863374252124e-12	1.45443311942318
6	14771626	14773237	.	2	+	2.51690783581622e-12	-1.56225484473391
12	3723901	3725420	.	2	+	2.51814228232944e-12	1.24760926516468
5	41424353	41425260	.	3	+	2.54225944277058e-12	1.70431467525003
6	53051295	53051832	.	2	+	2.5922390254974e-12	-1.29626509866341
1	115606898	115608346	.	3	+	2.63009300534241e-12	1.29308956466471
2	81436914	81437980	.	1	+	2.66723713630481e-12	-1.67394304478304
12	50279702	50280377	.	2	+	2.71000476163647e-12	-2.06896576126908
2	114250837	114251875	.	1	+	2.75621221274636e-12	-2.27656166833671
9	102699259	102699651	.	1	+	2.80261805480315e-12	-2.48600705108695
16	5248567	5249025	.	1	+	2.80629127831201e-12	1.94306133475194
AEMK02000224.1	24345	25705	.	5	+	2.82837101197169e-12	1.83392462939106
14	41829635	41830256	.	2	+	2.90078921697595e-12	-1.76508937150608
11	68187025	68188440	.	1	+	2.9158774951441e-12	-1.77326781668151
9	66249492	66250474	.	2	+	2.94217530426394e-12	1.45193493413954
17	36910652	36911731	.	2	+	2.94465372774484e-12	-1.34728216126508
17	11101504	11102181	.	2	+	2.94840559230439e-12	-1.88738534168354
13	139749433	139752446	.	3	+	2.94859551381108e-12	1.02467734099958
6	49632799	49633128	.	2	+	3.01133332692009e-12	-1.48959228395285
2	66269968	66270282	.	1	+	3.05034287794264e-12	-1.60408169003958
3	8386948	8387685	.	2	+	3.06429216306573e-12	-1.59609845526728
FPKY02000005.1	61944	62296	.	1	+	3.07072344943009e-12	2.43349904898274
X	16156406	16157748	.	2	+	3.22463671890891e-12	-1.47927120182828
12	24674536	24676093	.	2	+	3.26575144653022e-12	-1.51658671287123
5	58106532	58108048	.	2	+	3.29568449315139e-12	-1.56320275547014
6	44734562	44735085	.	2	+	3.31966665447052e-12	-1.55674023702155
6	48860898	48861665	.	2	+	3.32736928617075e-12	-1.44041059826081
11	77322544	77323872	.	2	+	3.44626927066065e-12	-1.3044023582568
2	143501079	143502714	.	3	+	3.45557222523839e-12	1.05073347506511
13	31913525	31914155	.	1	+	3.5429318744344e-12	-1.55704960911915
17	36196935	36197737	.	2	+	3.67876967065717e-12	-1.32122318902605
AEMK02000449.1	883851	884746	.	3	+	3.6960685957058e-12	1.40323248699229
8	11075073	11076029	.	2	+	3.7473135967065e-12	-1.7331228751313
1	246547951	246549197	.	3	+	3.85147734931268e-12	1.14842285917905
10	1077834	1078951	.	2	+	3.85147734931268e-12	1.34902299479753
5	10894177	10894858	.	1	+	3.85147734931268e-12	2.09919278709156
7	33085354	33086135	.	3	+	3.85147734931268e-12	-1.31292958230944
8	82113984	82116011	.	3	+	3.88814734922115e-12	1.03304857763999
1	16463163	16466024	.	3	+	3.94631620508938e-12	1.39173565967166
6	170324491	170325357	.	3	+	3.94769192885649e-12	1.13686367993919
14	140344082	140344602	.	2	+	4.02733078805713e-12	-1.56911500996121
9	97780399	97781736	.	3	+	4.20182786660083e-12	1.38005461216183
6	131658244	131659085	.	1	+	4.23097264770079e-12	2.08253696494029
2	56562974	56563481	.	1	+	4.34086884934486e-12	2.69065991376868
4	117619249	117620471	.	3	+	4.3536081626112e-12	1.27628215620544
14	101129014	101130318	.	2	+	4.37658473564364e-12	-1.30884376783488
1	100659854	100661000	.	3	+	4.46557540429171e-12	-1.15939953866573
6	51818106	51819086	.	2	+	4.47350937777054e-12	-1.18428821637409
1	168082342	168083292	.	2	+	4.53203849778529e-12	-1.38817090193883
11	61042154	61042712	.	1	+	4.53363237747859e-12	2.19017294740842
10	1812015	1814146	.	5	+	4.65638346844457e-12	1.60237552166436
5	61718004	61719328	.	2	+	4.67666529843846e-12	-1.60799899108776
12	53400720	53401227	.	2	+	4.70321374157776e-12	-1.63305482209927
10	12854987	12856422	.	2	+	4.7214192643556e-12	1.35851552328956
7	15254068	15255264	.	3	+	4.73769603470109e-12	1.18374903481236
10	38281351	38281755	.	1	+	4.81338416533786e-12	2.64448132565992
17	63364058	63365420	.	3	+	4.82504781393673e-12	1.6787524683278
1	246104599	246106319	.	3	+	4.88721424826255e-12	1.10794242758291
X	42145491	42145872	.	2	+	4.88721424826255e-12	-2.07911187582221
2	87497719	87498893	.	3	+	4.9215793384369e-12	1.24235515517921
16	46512890	46513336	.	1	+	4.94118195795179e-12	-1.70695857724567
9	105683582	105684638	.	2	+	4.99229405510221e-12	-1.55900045499061
3	98268363	98269408	.	3	+	5.04558088376219e-12	1.02974388250135
2	36702932	36704273	.	3	+	5.06022111641944e-12	1.5452885681399
1	83849070	83851313	.	3	+	5.06310508743801e-12	1.23910824697007
1	139015013	139016135	.	3	+	5.13744365354516e-12	1.42111045731864
8	95948925	95950309	.	3	+	5.18571859711732e-12	1.0545577066041
2	103509586	103511510	.	4	+	5.2381051860888e-12	1.09179966731655
3	96909789	96911184	.	2	+	5.25938251292384e-12	-1.37886776487379
3	113586047	113587001	.	2	+	5.29181572891481e-12	1.47064243971996
X	121776735	121777680	.	3	+	5.39467703069592e-12	-1.31403736612985
10	32775033	32776010	.	2	+	5.40929205788741e-12	-1.57133896213892
17	41900322	41901240	.	3	+	5.44937316007551e-12	-1.1321916704516
17	5748969	5750430	.	3	+	5.45634115197525e-12	1.00621524603557
10	60707339	60708056	.	1	+	5.47057517936381e-12	1.2239870572247
X	43069804	43070771	.	3	+	5.56403988506181e-12	-1.39868787145241
3	4328482	4328754	.	1	+	5.62153629041776e-12	-1.77962379152309
7	54246362	54247230	.	2	+	5.64387892536241e-12	-1.61977427968231
14	117145658	117147741	.	3	+	5.66967145291746e-12	1.33859669459171
9	55661358	55661882	.	1	+	5.693609335538e-12	-1.389242251214
1	71157753	71159085	.	3	+	5.72341425744505e-12	1.29838456631602
13	206458006	206460449	.	2	+	5.73536396307832e-12	1.43984718233587
14	76523488	76525356	.	2	+	5.96499184297918e-12	1.28423990820787
14	73511200	73512419	.	3	+	6.06547169741661e-12	-1.26552277311817
6	45312183	45312641	.	1	+	6.09015991150231e-12	1.79129456386016
2	57053504	57053736	.	1	+	6.12166961499476e-12	2.06860268328076
16	63047182	63047640	.	1	+	6.14969517916001e-12	-1.92456986846651
16	15272570	15273461	.	2	+	6.3557070857649e-12	1.73807378019129
6	19501286	19502163	.	2	+	6.48741829426771e-12	-1.52037701568787
1	81996820	81997754	.	3	+	6.51334669404027e-12	1.281589083462
AEMK02000589.1	48646	49208	.	1	+	6.5507149840811e-12	1.44681942646388
8	52010657	52013171	.	3	+	6.62983673222822e-12	1.12352453629532
AEMK02000452.1	806137	806416	.	1	+	6.67298253002533e-12	-1.53281846901806
14	32649534	32650319	.	2	+	6.72409900067821e-12	-1.41601182692557
7	65599554	65601485	.	4	+	6.90914460719299e-12	1.22097675433686
8	52161498	52163459	.	3	+	6.9705034519312e-12	1.25664705185517
10	60620952	60623463	.	2	+	7.16682720837696e-12	1.20527566097991
AEMK02000477.1	87186	88028	.	3	+	7.17362647764444e-12	1.35721611477155
AEMK02000665.1	54649	55854	.	3	+	7.19008944897641e-12	1.34514919267716
2	122786908	122788078	.	3	+	7.20544683982199e-12	1.59816330800846
6	50814276	50815041	.	2	+	7.25225989331472e-12	-1.35687839937318
13	69301948	69302478	.	1	+	7.3899116396903e-12	1.63695267691671
2	102436364	102438462	.	3	+	7.41219853483371e-12	1.07985556448644
7	23703993	23704540	.	2	+	7.41219853483371e-12	-1.34630979580544
9	8103433	8104032	.	2	+	7.41219853483371e-12	-1.57736690228356
7	74673520	74674348	.	2	+	7.42567800074055e-12	-1.82307810850972
6	57724246	57725197	.	2	+	7.44741029505914e-12	-1.18237893254525
2	42453251	42455465	.	4	+	7.64783288951701e-12	1.04115508892783
AEMK02000256.1	29936	30419	.	1	+	7.65536556135318e-12	1.37784971656963
2	18392573	18393720	.	2	+	7.73077029610275e-12	1.27948910048443
2	49083022	49083198	.	1	+	7.73077029610275e-12	2.43727354157998
15	77200924	77201942	.	2	+	7.83118908070055e-12	-1.87095532700163
10	20164886	20166193	.	1	+	7.92637974029637e-12	-1.57786748683445
10	66477616	66477944	.	1	+	8.0431587941209e-12	-2.56988346290173
9	99834253	99834684	.	1	+	8.04647662450811e-12	2.76881554803153
14	18360	18851	.	3	+	8.05440128711629e-12	1.43596096896719
9	86739481	86740166	.	2	+	8.05761916180181e-12	1.79770516067431
2	9171955	9172697	.	2	+	8.13528551278153e-12	-1.2758579878784
3	107435824	107437354	.	2	+	8.14126496524953e-12	-1.5718915065325
5	51922147	51922511	.	1	+	8.53942678801534e-12	2.22045617004185
2	24550925	24551826	.	2	+	8.68989922824855e-12	1.69487373486
X	110811481	110812416	.	2	+	8.74390969304102e-12	-2.29009225790126
1	92877015	92877862	.	3	+	8.83577001793664e-12	1.69864465166235
2	65027156	65029197	.	2	+	8.93921544823544e-12	1.2439622553777
14	124735434	124735735	.	1	+	8.98155896785314e-12	1.77860235945733
16	71864467	71865495	.	2	+	9.09547237897161e-12	-1.28679870082969
2	85345701	85348553	.	4	+	9.17153144373817e-12	1.2704864130217
8	54357549	54360186	.	2	+	9.21472585163096e-12	1.31485228360079
6	121064319	121065318	.	3	+	9.3538913113276e-12	1.51172387728964
15	7316711	7317261	.	1	+	9.5016219463555e-12	1.96505806501575
5	10181798	10182202	.	1	+	9.53801552310657e-12	-1.87059266543239
2	85388064	85388922	.	2	+	9.61025187811804e-12	-1.49821858046558
6	50792827	50793727	.	2	+	9.61946862176924e-12	-1.52732206680016
9	9570816	9572486	.	2	+	9.62760506293438e-12	1.21932312984251
7	27106265	27106560	.	1	+	9.82122824753489e-12	-2.54249936298962
1	182604908	182606313	.	3	+	9.98191524818414e-12	1.29815427152546
15	95660315	95660672	.	1	+	9.9938299718102e-12	2.08744347954531
7	38501853	38502158	.	1	+	9.9938299718102e-12	-1.52275247413583
3	130205268	130206843	.	4	+	1.00908716914498e-11	1.54572420916971
6	13183012	13183621	.	3	+	1.01826646862613e-11	-1.21652598239671
2	74744260	74744604	.	2	+	1.03435331736936e-11	-1.41920096928335
17	26945931	26947121	.	2	+	1.05436572531819e-11	-1.39951349447722
12	23982842	23983671	.	2	+	1.07262799877936e-11	-1.34273198055526
13	174363712	174365225	.	3	+	1.07511785895609e-11	1.31018788406628
2	9174965	9175342	.	1	+	1.07679122204736e-11	-1.93466561454323
Y	22409741	22411019	.	2	+	1.08900368341187e-11	1.55614781244761
6	148086376	148087554	.	2	+	1.09154806302576e-11	1.46345964138574
10	63806913	63808009	.	2	+	1.0933218543712e-11	-1.38054859499636
5	90690852	90691519	.	1	+	1.10755493106757e-11	1.81702104600206
Y	10166784	10167255	.	1	+	1.10755493106757e-11	-2.51088075267906
AEMK02000452.1	94977	95757	.	1	+	1.11797343957749e-11	1.44982411960601
AEMK02000286.1	47467	47989	.	3	+	1.11841155628266e-11	1.97319768265652
5	62996355	62996710	.	1	+	1.12224326434499e-11	-1.89162737800546
14	61193595	61195480	.	2	+	1.13525947442045e-11	1.57048084425666
1	258053377	258054181	.	1	+	1.14517279076634e-11	1.78198366603202
X	33721330	33722057	.	2	+	1.16265379274981e-11	-2.15012990660077
2	133602983	133604513	.	2	+	1.16810907519114e-11	-1.52417016751732
AEMK02000258.1	31598	32477	.	2	+	1.17394651304277e-11	-1.78081650349293
X	42750844	42752427	.	2	+	1.17394651304277e-11	-1.20522630018916
12	34141004	34142301	.	3	+	1.18859810531894e-11	1.12659893056928
2	6511652	6512150	.	1	+	1.1914427257918e-11	-2.15527359834717
12	39760974	39761495	.	2	+	1.19423603654403e-11	-1.6960279205125
5	4522817	4523786	.	2	+	1.20105866218175e-11	-1.32184463589663
AEMK02000170.1	29847	31834	.	3	+	1.22102751151039e-11	1.5232278582676
AEMK02000472.1	17419	18243	.	3	+	1.23921748844263e-11	1.59092319380716
5	97554171	97554627	.	1	+	1.2429396940974e-11	2.14254204520705
1	271571606	271571929	.	1	+	1.24640801559691e-11	-2.02226651072706
6	55216773	55217509	.	2	+	1.25922205184147e-11	-1.30248576170979
10	20034865	20035295	.	1	+	1.26107241614899e-11	-1.7551186129051
18	6466929	6467722	.	2	+	1.26808819229723e-11	-1.45630770680241
8	11102915	11104211	.	2	+	1.30265484598489e-11	-1.38801275319594
14	56247004	56247647	.	2	+	1.30846419664235e-11	-1.55980571140833
6	119943965	119945771	.	3	+	1.34129310890909e-11	1.16904737113765
8	75426858	75428487	.	3	+	1.34129310890909e-11	1.06736325038819
16	42139485	42141021	.	3	+	1.34241686607932e-11	1.31681890297607
9	82102771	82103932	.	3	+	1.37113265704802e-11	1.71164207917083
18	51469595	51469817	.	1	+	1.37170427643119e-11	2.19092817437544
16	71919367	71921315	.	3	+	1.37311500992604e-11	1.11644900946869
13	46204384	46206936	.	2	+	1.3911394579563e-11	1.49970788531207
2	8209291	8210280	.	2	+	1.42212004708328e-11	-1.39323518114694
14	73538489	73539320	.	2	+	1.43945662346155e-11	-1.59977180110937
X	125191858	125192969	.	1	+	1.44294341818808e-11	-1.75865753761648
6	147256315	147257857	.	3	+	1.45591115505067e-11	1.43641133123484
6	87392178	87392689	.	2	+	1.45912996607792e-11	-1.36527253286577
17	51813065	51813359	.	1	+	1.46281047626589e-11	1.88975041762482
1	168219827	168221830	.	3	+	1.49335279357816e-11	1.02282437032394
2	135156536	135158126	.	3	+	1.5034388665488e-11	1.1229284791814
15	74926998	74928414	.	3	+	1.50644450773595e-11	1.30762548955973
6	153529085	153529460	.	1	+	1.52977605176053e-11	-2.02658614783583
12	891487	892264	.	2	+	1.53653556851795e-11	-1.37192199187785
1	7418109	7418431	.	1	+	1.54036793486837e-11	-1.91749153237091
6	128604623	128606677	.	3	+	1.54036793486837e-11	1.15525104636428
9	259740	260171	.	1	+	1.54295561122727e-11	2.27174658867009
1	135577229	135578888	.	3	+	1.54864956959668e-11	1.02130057329765
8	113825979	113828679	.	3	+	1.55893810022261e-11	1.02835388076431
18	43379521	43380924	.	2	+	1.565382133192e-11	-1.2415147090047
11	21149854	21150041	.	1	+	1.57533180692042e-11	3.04795280598724
6	115592521	115593507	.	3	+	1.58935444802903e-11	1.28078413077033
8	12487566	12487758	.	1	+	1.64134100921671e-11	2.16456133230786
1	71590636	71592942	.	2	+	1.66043166436161e-11	1.18650864277968
AEMK02000256.1	7725	8418	.	3	+	1.66127175508601e-11	1.37050279156113
14	75142219	75142680	.	1	+	1.67115485517469e-11	-1.94031416836989
Y	8012589	8012768	.	1	+	1.68045618987597e-11	2.36837844015319
2	45957312	45959073	.	3	+	1.68369388575815e-11	1.21817552783496
9	57350881	57353015	.	4	+	1.68369388575815e-11	1.14090372738574
AEMK02000644.1	21570	22230	.	2	+	1.69703005781575e-11	1.99385146246038
AEMK02000698.1	1005552	1006593	.	2	+	1.70061631047919e-11	1.37648698987815
7	74723333	74723914	.	1	+	1.70084925352849e-11	-1.67596421797842
14	77519282	77519965	.	2	+	1.73109982509087e-11	-1.99805009268156
5	59369797	59371140	.	2	+	1.75491952339568e-11	-1.50475072831237
2	10390432	10391834	.	3	+	1.77555822511266e-11	1.59776406609469
6	84099832	84101329	.	3	+	1.78038342829436e-11	-1.1888079973014
3	9741372	9742433	.	2	+	1.78610854281887e-11	-1.54263786186609
1	228084765	228086071	.	1	+	1.78630338007068e-11	-1.66547977235383
2	38813114	38814534	.	2	+	1.81724195875681e-11	1.18397803272623
AEMK02000201.1	30453	31045	.	3	+	1.81790426887659e-11	1.66918094045697
6	89271455	89272004	.	2	+	1.85014732330053e-11	-1.63392896891946
9	85709818	85711163	.	3	+	1.86272702496241e-11	1.00023101137654
14	74850599	74852288	.	2	+	1.87518538623862e-11	1.23814416252019
15	140288991	140290061	.	2	+	1.87667948314631e-11	-1.1415877849749
4	91430847	91431408	.	2	+	1.90457523571953e-11	-1.68052199703265
1	7414982	7415517	.	1	+	2.08539674512754e-11	-1.39829551210424
4	46466245	46466661	.	3	+	2.10247460661502e-11	1.36468580207709
14	75582756	75583645	.	1	+	2.10672050750424e-11	-1.85279568528293
16	18058699	18059733	.	2	+	2.12938450978157e-11	-1.25667079631506
8	92233140	92234463	.	3	+	2.16677577769456e-11	1.51632528039576
2	64371344	64372585	.	3	+	2.22506047601339e-11	1.27480000407262
13	11360062	11360263	.	1	+	2.25020504330071e-11	2.31075655782195
1	147597913	147598370	.	1	+	2.25485145341899e-11	-2.14460267767863
2	82761137	82762016	.	2	+	2.30478487295361e-11	1.37563368537698
2	56007723	56009395	.	3	+	2.31781109689911e-11	1.3100492241445
1	214998912	215000665	.	3	+	2.32085398735029e-11	1.20716190850787
1	272800051	272800801	.	2	+	2.32192434388613e-11	-1.21111548819287
15	77648651	77650348	.	3	+	2.32846967070423e-11	1.00821734995905
5	18430744	18431255	.	1	+	2.32846967070423e-11	-1.83550150711427
11	60287521	60287913	.	1	+	2.34267765438382e-11	2.61768096633592
6	48865280	48865626	.	2	+	2.34380621132331e-11	-1.69727762085897
2	102895113	102896144	.	2	+	2.3943944526157e-11	1.66997906662512
15	111309059	111310557	.	3	+	2.43634600643708e-11	-1.27184117134627
6	18698815	18699858	.	2	+	2.44073495684965e-11	-1.62867046148002
3	108134232	108135341	.	3	+	2.5473290769256e-11	1.20503309799417
14	48876516	48877517	.	3	+	2.55404198068682e-11	-1.15904365552698
2	84995708	84998128	.	3	+	2.56940765425114e-11	1.40974360686782
18	7637628	7639366	.	3	+	2.57447574339628e-11	1.17886745978347
10	25471189	25473044	.	4	+	2.57596392359589e-11	1.06116688391633
13	155430805	155432393	.	3	+	2.58500230767627e-11	1.23211857390212
3	131145	132891	.	2	+	2.58744591126702e-11	1.17314604071316
10	40685722	40686101	.	1	+	2.61024566156788e-11	-2.02783371742055
10	21607630	21608527	.	2	+	2.61250050654108e-11	-1.72027120878012
13	11359368	11359790	.	1	+	2.64613093066356e-11	2.29123999408521
12	22466344	22466876	.	2	+	2.6578582858215e-11	-1.39592022491004
14	2406956	2407530	.	1	+	2.71350251116803e-11	1.91144789266462
13	122526833	122528276	.	2	+	2.75512395318951e-11	-1.24582337731827
X	87217279	87217482	.	1	+	2.76459128721003e-11	2.4727827868548
X	42600884	42601627	.	2	+	2.81995112344686e-11	-2.23785416859156
AEMK02000286.1	73296	73603	.	1	+	2.85895200188979e-11	2.03770368290756
8	878790	879252	.	2	+	2.88881978801442e-11	-1.58848592896637
13	144719019	144720545	.	4	+	2.90054176215929e-11	1.66312677786291
2	123229794	123231832	.	1	+	2.94485157001857e-11	1.28325619197648
11	60409161	60410613	.	3	+	2.96458792926345e-11	1.58880137359498
7	120290936	120291588	.	2	+	2.96880258575094e-11	-1.53539935998915
18	38297534	38297836	.	1	+	2.97297945650585e-11	-2.3975598935796
1	50044773	50045431	.	2	+	2.99075100071161e-11	1.77651271209281
1	145973185	145974501	.	2	+	2.9987631621009e-11	-1.1555215387839
3	18842224	18842865	.	2	+	3.01780297870109e-11	-1.48951825038179
13	162555682	162556887	.	3	+	3.02630582697542e-11	1.06604276405405
2	69359324	69359629	.	1	+	3.06053333105823e-11	2.43356591239992
2	177	1423	.	4	+	3.0608895833059e-11	1.37009851927206
11	2543532	2544587	.	2	+	3.11891128868485e-11	1.38106920996524
2	77257309	77257906	.	2	+	3.1220291557634e-11	-1.45390518172858
7	79589692	79592125	.	3	+	3.20074671968875e-11	1.04639987134655
4	8162849	8164294	.	3	+	3.23235580138384e-11	1.3036318189518
18	28944879	28945782	.	2	+	3.23272221869367e-11	1.46033514262224
8	115475978	115477908	.	3	+	3.23818761154346e-11	1.01846013277335
4	79871777	79873679	.	3	+	3.26161955759435e-11	1.00027533788247
9	86577995	86578809	.	2	+	3.26161955759435e-11	1.8071786442776
18	54737861	54738682	.	1	+	3.27681600363345e-11	-1.41987191098218
5	11378725	11379059	.	1	+	3.27826199462276e-11	-1.67596460827282
16	44607693	44608291	.	1	+	3.27845612809646e-11	-1.9454719246502
3	124403596	124404066	.	1	+	3.36600510974401e-11	2.25184086001675
11	65253427	65255589	.	4	+	3.41782520424013e-11	1.14922962936364
6	145378965	145380644	.	2	+	3.51339796557513e-11	-1.43484771200645
3	125342042	125342617	.	1	+	3.53720749557954e-11	-2.29780058146383
2	128304053	128305747	.	3	+	3.55291572714489e-11	1.43299166513874
AEMK02000261.1	96823	98410	.	3	+	3.56604523630408e-11	1.20150059273951
AEMK02000639.1	419464	419644	.	1	+	3.62640660898023e-11	1.57428697046481
18	5949857	5951003	.	2	+	3.65549723503654e-11	-1.68042596463253
[truncated: 11,159 more rows]
