# Supplementary material for: Multi-species annotation of transcriptome and chromatin structure in domesticated animals
Source: BMC Biol. 2019 Dec 30;17:108. doi: 10.1186/s12915-019-0726-5 (PMC6936065; doi:10.1186/s12915-019-0726-5)
Supplement: Supplementary file 10 — Additional file 10 DA ATAC-seq peaks (all combinations). The archive has the same structure as de.refgn.tar.gz with names starting with mergedpeaks.peaknb.allexp.readnb instead of refgenes.counts.min2tpm0.1. [file 12915_2019_726_MOESM10_ESM.gz › da.atacpeaks/sus_scrofa/diffcounts.nominsum/mergedpeaks.peaknb.allexp.readnb.normcounts.diff.cd4.cd8.bed]

14	7345507	7346820	.	3	+	6.08875230450442e-74	1.30069249430368
8	20422273	20423491	.	2	+	8.68243331077142e-70	-2.6071942991066
1	71884574	71885695	.	3	+	1.44229583983072e-68	1.22644439642699
8	131969017	131969926	.	2	+	1.46189644475372e-67	-2.46753199494614
6	3590334	3593368	.	3	+	6.0084576653326e-66	1.17911879425125
4	104238258	104239586	.	3	+	2.90769910242773e-61	2.11373542566178
6	8466878	8469151	.	4	+	1.22814345044006e-60	-2.19571546272493
14	73519830	73521395	.	3	+	1.71925603435019e-59	2.190593519874
12	59466536	59467520	.	2	+	1.30428718756979e-55	2.75591177810708
6	36310747	36312460	.	2	+	8.32753191313173e-54	2.43774690244686
14	108110019	108112129	.	3	+	1.64471633882092e-53	1.88866699788477
3	4133271	4134958	.	2	+	8.02940215417627e-53	2.04403237257258
6	6602495	6603515	.	3	+	9.43668200283637e-52	2.28629583420798
16	37304487	37306015	.	3	+	1.75866977046701e-50	-1.01281090958606
2	1203027	1204688	.	2	+	1.85644959732274e-50	1.07029178126021
5	61640141	61641631	.	2	+	1.94995767485611e-48	1.89737017686574
11	46632568	46634382	.	3	+	2.57337958110478e-47	-1.77081467037
5	61689080	61690562	.	3	+	2.08722090479772e-46	1.9386855765355
2	61258585	61260218	.	2	+	3.02895951231099e-46	1.92631149127588
11	47593790	47595563	.	2	+	4.56451329003449e-46	-1.80992507436864
9	49791313	49792113	.	1	+	5.51104967728883e-46	2.26154525079123
2	141468362	141469813	.	2	+	5.54888664007413e-46	2.05075654142621
15	140347161	140349559	.	2	+	1.5924059717272e-45	-1.03164187912693
6	63528459	63529837	.	2	+	2.42433556504194e-45	-2.27641286963204
14	108154299	108155491	.	1	+	1.59012208053551e-44	2.2195916923154
17	49781023	49782415	.	2	+	2.23512544106518e-44	1.97663767284304
11	68158260	68159533	.	2	+	3.84007907806177e-44	1.66730059228384
5	63915569	63917442	.	1	+	4.81789545676828e-44	-2.3199486904532
13	206405720	206407372	.	1	+	9.80049852107443e-44	2.23445272478915
1	234369688	234371502	.	3	+	1.80087840444504e-43	-1.69265519051452
4	94786308	94787450	.	2	+	2.84764349131701e-43	-1.84087835466325
10	48875229	48877062	.	2	+	1.16725729286063e-42	-1.63985156692527
14	9182812	9183620	.	3	+	1.16725729286063e-42	1.70874349438307
18	48097770	48099191	.	3	+	1.16280735841417e-41	1.83552162426726
4	125261908	125263621	.	2	+	2.88942032712859e-41	-1.55906806115925
6	6845398	6846269	.	3	+	2.88942032712859e-41	2.02026342584309
3	77814904	77815861	.	2	+	9.59945932445047e-41	-1.9384653348791
13	189711724	189712687	.	2	+	1.04235527637167e-40	-1.90944807246159
14	73492990	73494477	.	2	+	1.67084687917006e-40	1.82583886587229
12	39479971	39481482	.	3	+	5.74754273866765e-40	1.73122287586347
3	709891	711143	.	2	+	6.29047024482771e-40	1.57559561979931
2	14574154	14575576	.	1	+	8.55875648929757e-40	1.90516476800516
1	100659854	100661000	.	3	+	1.78188142475721e-39	1.64750540661216
3	30837147	30838051	.	2	+	2.73542023749058e-39	1.71627847295843
14	73511200	73512419	.	3	+	2.97369302564687e-39	1.69907087813125
3	162817	163900	.	2	+	4.24686144483794e-39	-2.26139865453577
9	82224991	82226733	.	3	+	9.09339355487158e-39	-1.54036702294296
14	134031652	134032512	.	2	+	1.07170574498635e-38	1.67989688720955
11	68130098	68131510	.	2	+	1.13469029713938e-38	1.80310251418065
8	38378485	38379808	.	3	+	2.33852580491374e-38	1.56891167168364
4	74358426	74359752	.	3	+	2.48358464538425e-38	1.52250357953454
5	41820989	41823681	.	2	+	2.51159037165514e-38	1.7455256806633
4	95378946	95381971	.	3	+	4.5943250012786e-38	-1.7190772321184
2	150032937	150033992	.	3	+	6.40699601176057e-38	1.53729455917693
7	76553874	76554392	.	1	+	1.4322220162514e-37	7.30519424688856
6	105712879	105713953	.	1	+	2.06438982736763e-37	-1.9242566706411
5	49028517	49030076	.	2	+	2.5011116363133e-37	1.69315658915518
1	123860511	123861903	.	3	+	2.72945227056774e-37	1.54737725143694
12	24003955	24005250	.	1	+	3.62653692742085e-37	1.62228099460211
7	114051896	114053078	.	3	+	4.60936616532608e-37	1.00554778149215
15	115650080	115651960	.	3	+	5.94370763163552e-37	1.99567242762686
8	1601072	1603518	.	3	+	7.58942275567541e-37	1.43533597329462
3	31562183	31563932	.	1	+	1.04489429806669e-36	1.89700853628801
18	46110295	46112102	.	3	+	3.10851793107665e-36	1.32728531967109
10	33968686	33969547	.	2	+	3.79511855303119e-36	-1.94180329021119
3	93991908	93994365	.	3	+	3.92792783979922e-36	1.67930481860006
12	39657014	39658559	.	2	+	4.76336171110439e-36	1.48445750925609
11	78944572	78945806	.	2	+	5.4991503297289e-36	1.5485019379135
1	8546084	8547037	.	2	+	7.05090800128726e-36	1.50015394352104
3	97511123	97513706	.	2	+	7.74785864698524e-36	1.60325342801136
6	48915267	48916665	.	1	+	8.67980949828549e-36	2.25494077677911
12	39498187	39499464	.	3	+	1.01509136162381e-35	1.6463457899542
6	82661984	82663665	.	1	+	2.7144476441288e-35	1.66955292605493
13	206538955	206539395	.	1	+	3.02672706833006e-35	-2.99076123104196
5	63918043	63918872	.	1	+	3.32819594940482e-35	-2.50888126950543
6	82594445	82595922	.	2	+	3.91753929693478e-35	1.49569693929224
4	14441311	14443038	.	2	+	5.16104715386074e-35	-1.61368085479755
7	74704691	74705759	.	2	+	5.16104715386074e-35	1.73519860774375
1	138166367	138168289	.	2	+	5.58335117499475e-35	1.67956809910055
12	3723901	3725420	.	2	+	1.0450866905863e-34	-1.65966912656211
18	2957561	2959558	.	2	+	1.80035051607439e-34	1.65401329470515
5	64365548	64366571	.	2	+	1.84997613527374e-34	-1.9231861220754
13	198290497	198292782	.	3	+	3.32467982619261e-34	-1.64205516538919
18	44536692	44538145	.	2	+	5.06028299011358e-34	-1.90703963533811
8	37945407	37946953	.	2	+	5.87323620277347e-34	1.76246371028418
AEMK02000682.1	601255	601982	.	2	+	6.172225802555e-34	1.48914028037519
8	3933264	3933967	.	1	+	6.39102929743851e-34	1.84835540217611
3	19451079	19452599	.	2	+	7.41011586709027e-34	-1.52308845866189
12	39642343	39642801	.	1	+	1.0312089270572e-33	2.11819256699436
4	106681737	106682863	.	1	+	1.0312089270572e-33	2.04988691251824
17	57003628	57005871	.	2	+	1.36838376415592e-33	-1.52908731614205
3	58027550	58028883	.	1	+	1.58218403801092e-33	2.013585888597
18	7732036	7734504	.	3	+	2.07315429878893e-33	-1.34372347189323
12	39637023	39637997	.	2	+	2.43950973862474e-33	2.10312239962902
7	118701860	118702850	.	2	+	2.72636977402978e-33	-1.88618945058818
7	76546631	76547563	.	1	+	4.80693298802325e-33	4.28090149072823
1	264029679	264031344	.	2	+	5.5507358411928e-33	1.54884580963884
9	85996305	85997934	.	3	+	7.83106265908937e-33	-1.75999504306327
16	51462997	51464260	.	2	+	8.03780533320472e-33	-1.6060570047731
6	64072680	64073506	.	2	+	8.31740816128611e-33	-1.6243481120932
11	70853679	70854687	.	3	+	9.57584729097445e-33	2.11885828487974
14	29852559	29853876	.	2	+	1.02745868250081e-32	1.6075917670827
2	71592624	71593833	.	2	+	1.11424673410132e-32	1.66098988654496
1	86445779	86446666	.	2	+	1.24631909186672e-32	-2.17199549604245
4	11931493	11932867	.	2	+	1.58573963927713e-32	-1.78015649405168
9	3338965	3340259	.	2	+	1.87422295738124e-32	1.3526537438685
6	19523189	19524261	.	2	+	3.45915292778446e-32	1.49058152341948
3	110829503	110830055	.	1	+	3.86037559984657e-32	1.56133672690385
8	84810836	84812568	.	3	+	1.0426679771656e-31	-1.60767334383873
4	73222804	73223693	.	2	+	1.05302508538207e-31	-1.75587414456526
4	8412278	8413875	.	1	+	1.25129771500678e-31	2.17937430629513
15	131718228	131719472	.	2	+	1.92296050371938e-31	1.45231320174829
7	1890526	1891557	.	2	+	1.97060498643891e-31	1.81967884660567
7	11605444	11606084	.	1	+	2.30728387338652e-31	-2.42301674110663
14	9190507	9191526	.	2	+	2.31393977126131e-31	1.68240155913648
6	95515769	95516668	.	2	+	4.3903044670294e-31	-1.42146088484293
9	117031338	117033748	.	1	+	5.77412906761987e-31	-2.40374829634755
9	49020164	49021275	.	1	+	6.31238469616883e-31	-1.87344880613234
1	7431590	7432413	.	1	+	6.40118325656671e-31	2.3611002387927
9	108824356	108825371	.	2	+	9.11259640700243e-31	1.80865756169857
3	121005191	121006972	.	4	+	1.01182881242168e-30	1.453476777464
2	136396766	136397690	.	1	+	1.08214381676583e-30	-2.0526796623405
9	55256026	55257119	.	2	+	1.53564897269944e-30	-1.6241603448104
1	7414982	7415517	.	1	+	4.72888320012246e-30	1.85614167962033
6	144782321	144784115	.	3	+	4.72888320012246e-30	-1.50027827302698
4	95327195	95328547	.	3	+	5.64349654149006e-30	-1.45174190459269
15	140288991	140290061	.	2	+	6.78718633676592e-30	1.38433804935141
9	117035836	117037532	.	2	+	6.78718633676592e-30	-2.00999797159148
16	48524956	48526496	.	2	+	8.57144093605528e-30	1.76971750467201
12	39645141	39646498	.	3	+	1.24087887167871e-29	1.84307771074247
2	75413285	75414294	.	1	+	1.24087887167871e-29	-1.95996465441632
4	10135708	10136518	.	2	+	1.24087887167871e-29	1.77956012093341
6	6567931	6569245	.	1	+	1.38687059035487e-29	1.86154890576725
1	229604795	229607671	.	3	+	1.89214427415011e-29	-1.50600928732472
6	98893030	98893993	.	2	+	2.11369282435974e-29	1.7052457400473
5	670581	671301	.	2	+	2.35505785429754e-29	1.84889455521649
1	248609256	248610127	.	3	+	3.14027358060152e-29	-1.41784689866153
16	65586007	65587865	.	2	+	3.98778493868272e-29	-1.5437490618323
18	23066575	23068901	.	3	+	4.34031556335963e-29	1.81197355534847
5	6252969	6254385	.	1	+	4.63834753143721e-29	-1.94839276062874
4	89675482	89677092	.	3	+	6.99498676431675e-29	1.27015461461677
11	4109810	4111213	.	2	+	9.19136391075628e-29	1.94516574750108
3	54653817	54655017	.	1	+	1.09065201321386e-28	1.8299803224343
3	124751065	124752550	.	3	+	1.34016879209319e-28	1.61632676300903
6	66911099	66912411	.	2	+	1.69346541292931e-28	1.48039618301458
12	54888662	54890083	.	2	+	1.79480936587409e-28	1.40682548526178
12	25349831	25350812	.	2	+	2.12729105999623e-28	1.37246871697684
4	10259451	10260611	.	1	+	2.13375700223952e-28	1.74895060334175
9	65135118	65137516	.	2	+	2.80969158469706e-28	-1.34984634980888
4	7027974	7029151	.	2	+	2.87366943013285e-28	1.86281836994948
2	22717855	22719311	.	2	+	3.00096706003148e-28	-1.89224728023456
5	32683504	32684844	.	2	+	3.60192241032045e-28	-1.6881878753945
3	101534996	101536833	.	2	+	4.71708385350022e-28	1.60314345705791
14	76717962	76719644	.	3	+	5.32659620676277e-28	1.560953674255
18	23261827	23263035	.	3	+	5.3462780779304e-28	1.81865784470048
15	131656385	131657464	.	2	+	9.19072784464596e-28	1.46517698397229
1	9986618	9987731	.	2	+	9.23635321523032e-28	-1.88048770243893
15	101623407	101624792	.	3	+	9.23635321523032e-28	-1.68691094112637
2	73008307	73008866	.	1	+	9.23635321523032e-28	-1.8964913272675
15	45478025	45478509	.	1	+	1.10501571011252e-27	1.91760031187775
2	57233429	57235551	.	2	+	1.23940323449975e-27	-1.7668943507499
8	18525767	18528234	.	3	+	1.23940323449975e-27	-1.21148160323776
1	145896449	145897897	.	2	+	1.40574441156959e-27	1.29188087361631
12	39651985	39653183	.	3	+	1.40574441156959e-27	1.40873978374798
2	77198899	77199783	.	1	+	1.82609781522324e-27	1.31565830687721
12	54972780	54974020	.	2	+	4.11387039601699e-27	1.39249186544671
7	118865173	118867734	.	2	+	5.44578350652547e-27	-1.58174134416745
13	189714486	189716400	.	3	+	5.68081621928786e-27	-1.36423241777548
6	98518299	98519361	.	2	+	6.50047033010701e-27	-1.4959761124026
15	124318475	124320169	.	3	+	6.55650057295355e-27	-1.71581553919574
8	113820833	113822744	.	2	+	8.73382604004333e-27	-1.25678605157014
2	56976582	56977872	.	3	+	9.2293812457359e-27	-1.40566033321358
13	194841907	194844208	.	2	+	9.95252375160594e-27	-1.80747436081447
7	55219640	55220704	.	2	+	9.95252375160594e-27	1.62935337558104
7	1299753	1300855	.	1	+	1.27512593359699e-26	-1.75059854184726
2	69835260	69835806	.	1	+	1.28314330630383e-26	-2.38462149670424
4	39993162	39994242	.	1	+	1.28314330630383e-26	2.01673042927443
1	272818929	272819802	.	1	+	1.30907810631856e-26	-1.36364654719486
2	64714870	64715694	.	3	+	1.30907810631856e-26	1.66612484074681
7	90955033	90956215	.	3	+	1.52307857607763e-26	-1.14806874525978
6	96651497	96652549	.	2	+	1.64626907858792e-26	1.12474649697863
8	86878920	86882818	.	4	+	1.64626907858792e-26	-1.41579419320454
10	50538605	50539927	.	3	+	1.94393515618448e-26	1.36845690951842
12	6674003	6675140	.	1	+	2.19780373523595e-26	1.76753818197431
6	6769418	6770432	.	2	+	2.2189374504233e-26	1.53326917239764
1	146050435	146052113	.	3	+	2.34705915898827e-26	1.37899497997763
17	58642727	58643716	.	2	+	2.66438897807203e-26	-1.83941886130011
15	66846432	66848126	.	4	+	2.80236808271645e-26	-1.60619376370376
11	4034466	4034994	.	1	+	3.18628587954349e-26	1.6926179277043
17	19628958	19630638	.	3	+	3.18628587954349e-26	-1.28337000830933
X	35160927	35162816	.	2	+	3.18628587954349e-26	-1.5666564244571
AEMK02000328.1	499968	501111	.	1	+	3.51605123511607e-26	1.63074776826165
6	58495288	58496564	.	3	+	4.34813591896633e-26	1.27912347841429
8	102086147	102088318	.	3	+	4.34813591896633e-26	1.65091426057121
3	58030862	58031703	.	1	+	4.50892718805004e-26	1.83856525674447
2	144499862	144502416	.	3	+	5.34027715035491e-26	1.26609412907257
13	14759110	14761913	.	2	+	5.61442581090115e-26	1.18257329841696
9	46131036	46131480	.	1	+	5.84179450925763e-26	2.11629262364033
6	19524965	19525978	.	1	+	6.27577228616777e-26	1.85256214561265
4	89954047	89955145	.	2	+	7.57468452692673e-26	1.85754109928905
10	65372343	65373909	.	2	+	1.05761718571367e-25	-1.67038916958115
1	16048188	16049054	.	1	+	1.12609814523274e-25	1.61196294909692
18	42695767	42696894	.	1	+	1.26705475430916e-25	-2.14073040034467
15	3639874	3641439	.	2	+	1.57079743995914e-25	-1.48943718587937
14	7862878	7864185	.	2	+	1.7923835466422e-25	-1.53168290787376
8	55861919	55863470	.	2	+	1.88495555781859e-25	1.47330821509725
6	81709521	81710483	.	2	+	1.93622928717136e-25	1.34796750514309
7	109992061	109993098	.	1	+	1.95579546740188e-25	1.72918981346099
6	8855831	8857343	.	2	+	1.96894112728962e-25	-1.40104974562078
15	138470495	138471326	.	1	+	2.29426338571619e-25	-1.67069043399413
11	63492010	63493094	.	2	+	2.48686440600674e-25	-1.62551731086279
14	7786308	7787385	.	3	+	2.87982209153141e-25	-1.52100181841333
1	181457491	181458723	.	3	+	2.98762940025861e-25	1.36859958006853
9	67436413	67437491	.	2	+	3.0766510103751e-25	-1.52510494498764
2	3886467	3887701	.	3	+	3.39307087262514e-25	1.2988980895406
9	9691537	9692936	.	3	+	4.28287195740067e-25	1.54033625222317
1	8266807	8268446	.	3	+	4.8530073508719e-25	1.33925590980806
15	131677608	131678460	.	2	+	4.94534237114745e-25	1.57983950534412
18	23019235	23021460	.	3	+	5.02265554848123e-25	1.303265209439
Y	7955822	7957394	.	2	+	5.24366544662006e-25	-1.60437244869187
5	103139510	103140972	.	2	+	5.28170907014694e-25	-1.82644588741711
AEMK02000258.1	31598	32477	.	2	+	5.59945733142188e-25	1.78854881362028
18	53757157	53758295	.	1	+	5.8145754473885e-25	-1.84134173046373
12	23630620	23632200	.	2	+	7.06832036680626e-25	1.54495894396611
3	126713974	126714722	.	3	+	7.34854385135516e-25	1.73866497618309
3	30829603	30830984	.	1	+	7.78330926150985e-25	1.67810026808558
12	11900392	11902297	.	3	+	8.18408730462712e-25	-1.55612666937148
4	36580782	36582277	.	2	+	1.01991202303362e-24	1.60417835066916
2	64652461	64653303	.	3	+	1.04541443994076e-24	1.59338546431175
13	158930919	158932288	.	3	+	1.06892124206781e-24	-1.29076300338231
14	77375502	77376938	.	2	+	1.24510687661719e-24	1.44749431840677
17	51142718	51143175	.	2	+	1.44884617578405e-24	1.5599825156068
4	81361256	81362823	.	2	+	1.53360285734564e-24	1.40528735746602
12	26234458	26235707	.	2	+	1.54792682397275e-24	-1.21623985928576
1	181994715	181996948	.	3	+	1.60747283645046e-24	-1.43818283121499
4	89731866	89732359	.	1	+	1.84520643714834e-24	1.92610736265663
10	50365749	50367313	.	4	+	1.90873432368728e-24	1.13771469967415
6	129448312	129450144	.	2	+	2.09599052538887e-24	-1.3432687035348
14	73564718	73565575	.	1	+	2.20200891823626e-24	1.5908311181585
5	61632311	61633347	.	2	+	2.2272423871767e-24	1.73293646070463
1	98532635	98533537	.	2	+	2.27721197915643e-24	-1.2646341333512
3	103814629	103816653	.	3	+	2.29324227965427e-24	-1.2393104628221
7	26988662	26990447	.	3	+	2.29657564496077e-24	-1.32441538066066
4	82435834	82436950	.	1	+	2.33062130783578e-24	1.70495676330232
15	7429312	7431328	.	3	+	2.43022140230913e-24	1.42295225982156
12	48232022	48233516	.	3	+	2.61379694967462e-24	1.40679327710894
4	89243346	89244889	.	2	+	2.78290661160801e-24	1.77310558819953
10	66420231	66421420	.	2	+	2.94952045201718e-24	1.283344174368
18	29245683	29246568	.	2	+	2.94952045201718e-24	1.88970174365315
2	123229794	123231832	.	1	+	3.49282761400168e-24	-1.48196707479172
13	148199830	148201138	.	3	+	3.53362003706347e-24	1.78117003438154
11	46070933	46073240	.	3	+	3.81845392552419e-24	-1.6405745193147
1	124042197	124043775	.	3	+	4.52909082006793e-24	1.51173366275788
8	136333834	136335152	.	2	+	5.61154054866699e-24	-1.60638621528904
2	69295732	69297840	.	2	+	6.08100009524817e-24	1.30244456065913
6	59086494	59088071	.	2	+	6.19332364141006e-24	1.28151036627448
2	60324515	60326025	.	2	+	7.2925162672208e-24	1.52813005134496
10	50350611	50351866	.	3	+	7.55860770680272e-24	1.49929579971069
7	114049813	114051368	.	2	+	7.65181089109194e-24	1.18506149479543
18	47361435	47362526	.	1	+	8.35868490288301e-24	1.99009043358038
7	116719321	116720598	.	2	+	8.6866415311821e-24	-1.41713642554636
2	7561438	7562298	.	1	+	1.02646286277443e-23	1.9671618810979
7	92382157	92383227	.	3	+	1.02646286277443e-23	-1.33005687723198
3	59045325	59046676	.	2	+	1.25371513831277e-23	1.56655064299024
6	67315634	67316934	.	2	+	1.26409967945453e-23	-1.29795616266523
14	61452604	61453231	.	2	+	1.42094094344507e-23	1.54769823589507
14	137159235	137162262	.	3	+	1.65617104021904e-23	1.18579869618316
6	19546740	19547162	.	1	+	1.75387965204657e-23	1.77736991856686
6	83772149	83773537	.	3	+	1.98505466267761e-23	1.25982025025063
12	51758753	51759876	.	2	+	2.03134553993664e-23	1.65187298449133
9	55661358	55661882	.	1	+	2.24019081833245e-23	1.47701255073825
3	59071591	59072575	.	2	+	2.36548454144641e-23	1.43830082830232
12	44205103	44206903	.	2	+	2.47094785434852e-23	1.29499358787554
3	73867194	73869071	.	2	+	2.47094785434852e-23	1.49196587272274
13	61559257	61560394	.	2	+	2.82026731911154e-23	1.49249332346104
12	49872967	49874636	.	2	+	2.83317807955222e-23	1.78991267844529
14	113642408	113642906	.	1	+	3.75085507408939e-23	-1.32214781546268
2	26670130	26671764	.	1	+	3.79090405910182e-23	1.41362766588008
5	8630141	8631192	.	2	+	3.79090405910182e-23	1.83172882827772
2	144317637	144319363	.	2	+	3.90672254101876e-23	1.31212169465056
6	68996847	68999531	.	3	+	4.21254760700332e-23	-1.36881014660786
12	20584639	20585335	.	1	+	5.72415285263315e-23	1.66209604222201
X	37109849	37110908	.	3	+	6.09962362554601e-23	1.26111265319523
13	196910494	196912967	.	2	+	6.3284456355652e-23	-1.37676827656065
4	82474879	82476366	.	3	+	6.88247124146692e-23	1.48821276627408
5	61718004	61719328	.	2	+	6.89206132543645e-23	1.64117630251481
2	1062964	1064820	.	2	+	7.74486833985138e-23	1.54043747423273
6	64237445	64238580	.	1	+	7.74486833985138e-23	1.48211233282599
13	16567777	16569117	.	2	+	7.97833239067645e-23	1.47873394381848
1	236157829	236158800	.	3	+	8.85047098749947e-23	-1.09003076142461
10	47183039	47184912	.	2	+	8.85047098749947e-23	-1.39379053846453
15	65757092	65758620	.	2	+	8.96472689144499e-23	-1.31448389117779
11	21900415	21901977	.	2	+	1.05043012448722e-22	-1.52063674954188
13	23924506	23926735	.	2	+	1.15419955821669e-22	1.36050308396343
16	65487578	65490329	.	4	+	1.25148318786329e-22	-1.10085919736094
6	43274758	43276035	.	2	+	1.66897191610727e-22	1.37089330785395
6	112126774	112129074	.	2	+	1.92538583505853e-22	1.28153613321524
8	121838460	121839990	.	2	+	1.99682710773027e-22	1.48330765427634
1	179892477	179893675	.	2	+	2.09449247753618e-22	-1.32842395985794
3	97217628	97218260	.	1	+	2.21083386237176e-22	1.60288063512919
16	79744158	79745018	.	2	+	2.24656145590339e-22	1.22443227040691
9	135710618	135712465	.	2	+	2.24769413833023e-22	1.46592256219747
18	25590355	25592002	.	2	+	2.28471680382673e-22	1.39355116790663
10	56428218	56430968	.	4	+	2.40649082632801e-22	-1.23805763014233
18	13881879	13883189	.	2	+	2.55079711178343e-22	-1.4950564560025
12	50779491	50780420	.	2	+	2.87404139884906e-22	-1.64910053066999
16	21296827	21297992	.	2	+	2.91308036477806e-22	-1.81472426976517
7	20934534	20935610	.	2	+	3.11387049531408e-22	1.67504761879847
11	52237630	52239448	.	1	+	3.13618580295578e-22	1.83148247816857
13	195233712	195234927	.	4	+	3.26806733942361e-22	-1.21115559029017
1	194622265	194623506	.	3	+	3.44665651192524e-22	-1.43624864511801
2	144409462	144410415	.	2	+	3.55642364785281e-22	1.32390719460981
14	42214469	42215882	.	2	+	3.58711188916224e-22	-1.42014396495926
7	23551311	23552317	.	1	+	3.70251218476697e-22	1.53459083588685
2	81946492	81948071	.	2	+	4.06815789995507e-22	-1.35147369741068
6	19542048	19543209	.	2	+	4.71366458431e-22	1.34369730349742
5	90131123	90132379	.	3	+	4.71578302272655e-22	1.1500192686005
15	91724067	91726408	.	3	+	4.82990234600566e-22	-1.34994250219034
6	82544680	82545316	.	1	+	5.31171131237255e-22	1.73682904155057
4	103668644	103670179	.	3	+	5.76383466555001e-22	1.23318746905691
2	127831173	127832796	.	3	+	6.111552440817e-22	-1.41892815623579
7	111747387	111748559	.	1	+	6.37159816624828e-22	1.93710167255119
4	32606288	32607789	.	2	+	6.62950543196554e-22	1.56941293628262
3	131145	132891	.	2	+	7.4488347200865e-22	-1.26097794846457
13	204796842	204800285	.	2	+	7.57095569112388e-22	-1.14433035695415
4	94790353	94790801	.	1	+	8.42966536706444e-22	-1.86295850201459
13	115728378	115729660	.	2	+	8.83347428387945e-22	1.26882996150965
3	52603637	52604777	.	2	+	9.35657390104655e-22	-1.50452835975242
2	123426086	123427752	.	2	+	9.85079037085744e-22	-1.3443976163691
4	124751980	124753097	.	3	+	1.01194721503175e-21	1.15058118899188
X	111806870	111808511	.	2	+	1.02417052859371e-21	-1.80280641615234
9	5454314	5455979	.	2	+	1.02478347473648e-21	1.51877313125206
2	60495141	60496238	.	1	+	1.21967958887207e-21	1.99718774787353
14	77222932	77223370	.	1	+	1.30536701495213e-21	-1.73625500677275
8	12967995	12969904	.	3	+	1.3418919866848e-21	1.16173075096272
13	96403815	96405128	.	2	+	1.42718120266999e-21	-1.46043501549016
6	19053162	19054746	.	1	+	1.43445686772708e-21	1.46442450456329
11	68187025	68188440	.	1	+	1.47384076694838e-21	1.95976396866185
6	39933894	39934938	.	2	+	1.51033372728154e-21	1.49362716913781
X	124722	126188	.	3	+	1.70267250935367e-21	-1.37266996769579
2	6767727	6768371	.	3	+	1.74417683336889e-21	-1.17851249399604
13	25027389	25029021	.	2	+	1.80993228073485e-21	-1.41420302021599
10	22975193	22976347	.	1	+	2.03681321860329e-21	1.37920303137825
3	28667805	28668392	.	1	+	2.03681321860329e-21	-1.76090896565257
8	80303051	80306732	.	4	+	2.12656424457158e-21	-1.03515874956115
10	25644719	25645794	.	3	+	2.22981988450113e-21	1.66270759321236
12	39527790	39528822	.	2	+	2.26617495689695e-21	1.32707503375977
11	76584555	76585398	.	1	+	2.27423164370128e-21	-1.78843040429228
10	42012263	42013564	.	3	+	2.3205964986355e-21	-1.26623155869296
16	63370965	63372183	.	2	+	2.37191599480547e-21	1.56032864235201
12	39491450	39492644	.	2	+	2.53272358250236e-21	1.634239672257
1	33545554	33547215	.	3	+	2.84582448212182e-21	-1.26041451358987
2	66146017	66146510	.	2	+	2.95878484995164e-21	-1.24883347286835
4	35134514	35135984	.	2	+	3.20679020831206e-21	-1.41380815034608
14	4218949	4220219	.	2	+	3.79680498313757e-21	-1.89936736974338
8	47958699	47960408	.	2	+	3.99156553606431e-21	-1.38003967879677
11	68240274	68241018	.	1	+	4.01257150264009e-21	-1.48648360388556
17	42632009	42633251	.	2	+	4.26843097204875e-21	1.49360128368668
6	9807595	9808807	.	2	+	4.3265519442179e-21	1.56239795935327
7	112995511	112996136	.	1	+	4.34019369798081e-21	1.92557332906774
12	52032128	52033849	.	3	+	4.94000305310585e-21	1.05378675055101
4	72504228	72504583	.	1	+	4.94000305310585e-21	2.44761584313463
18	23473590	23475088	.	2	+	5.10130444678197e-21	1.59092456142122
7	7961796	7963388	.	2	+	5.42115757951096e-21	1.44545190897
14	134365170	134366015	.	1	+	5.60718436423043e-21	-1.60628331249284
11	15011342	15013159	.	1	+	5.7710987745618e-21	-1.56771895129978
9	126087668	126088803	.	2	+	5.7710987745618e-21	-1.37833845496397
2	25983944	25985665	.	3	+	6.66719988533682e-21	1.21220325891311
5	11571981	11573312	.	2	+	7.80302604915359e-21	1.4310431575255
10	25767999	25769668	.	3	+	8.16806878687048e-21	1.57688083783245
7	12066049	12067521	.	3	+	8.47432914815872e-21	1.06013208601089
1	254124656	254125571	.	2	+	9.00393988405201e-21	1.40971472028106
4	127279707	127281069	.	2	+	1.03408014973238e-20	1.40228974547445
14	129396849	129397362	.	1	+	1.35612561963622e-20	1.86879153893214
6	145264102	145265485	.	2	+	1.35612561963622e-20	1.17291837073628
11	68255068	68257314	.	2	+	1.58437073283624e-20	-1.39910239300888
17	51995715	51996716	.	2	+	1.58437073283624e-20	1.56841599300253
6	6552461	6553759	.	4	+	1.58437073283624e-20	1.50019771152001
1	16453247	16455403	.	3	+	1.61924875781946e-20	-1.52783056544093
X	42157053	42157865	.	1	+	1.66428193471875e-20	1.3490769929824
2	85254964	85256279	.	2	+	1.69763269351319e-20	1.40948693007173
18	37923937	37924545	.	1	+	1.72729268714901e-20	-1.7695184934842
2	59697761	59698226	.	1	+	1.79130948195594e-20	1.59846508420952
8	71154296	71155223	.	1	+	1.79130948195594e-20	1.63203277387369
15	104416071	104417771	.	2	+	2.11508048359478e-20	-1.14778318851653
1	86443135	86444107	.	2	+	2.22283600799174e-20	-1.66684502399352
14	74965859	74968134	.	2	+	2.69903690953438e-20	-1.25618035054949
7	120597482	120598355	.	3	+	2.84899107497757e-20	-1.08929564633638
1	73893403	73894635	.	2	+	3.06217608668232e-20	-1.6430420045346
18	48587353	48587859	.	1	+	3.06928580348664e-20	1.60566315081425
1	123728043	123729394	.	1	+	3.22872840385662e-20	1.52088542406404
5	32981598	32983534	.	2	+	3.2494755306425e-20	-1.41880711274194
11	1300300	1300810	.	1	+	3.33208203624981e-20	1.50092205675293
10	45117025	45118677	.	2	+	4.45516904596966e-20	-1.94229080701755
7	92586010	92586496	.	1	+	4.68805238090025e-20	1.80554699969642
16	25477549	25479111	.	2	+	4.96179108387564e-20	1.30759101847131
7	4555111	4556158	.	2	+	5.28199300503885e-20	1.49993460550529
3	73496542	73498838	.	2	+	5.4312258587703e-20	1.46581037101989
12	20901973	20903021	.	3	+	5.50240208291758e-20	-1.43184078662696
13	1127280	1128685	.	3	+	5.50240208291758e-20	-1.04086562808272
2	151586265	151587400	.	2	+	5.50240208291758e-20	1.24227985942999
AEMK02000452.1	1805823	1807389	.	2	+	5.50240208291758e-20	1.05319404888412
6	67228859	67229604	.	1	+	6.29894588383865e-20	-1.71205116413324
1	34692807	34695229	.	3	+	6.6645591686761e-20	-1.19242603390987
8	75851551	75852687	.	2	+	7.25119988344617e-20	1.32759466221116
3	107435824	107437354	.	2	+	7.52720180994697e-20	1.53857792773628
1	158453496	158454973	.	3	+	7.55734524611216e-20	1.26578445249528
5	48822549	48824728	.	2	+	7.73253466883012e-20	-1.28234853919812
AEMK02000479.1	27995	28776	.	2	+	8.40839843580453e-20	1.40108010766241
17	25186219	25187128	.	3	+	8.44770488920759e-20	-1.18682276310473
3	126108922	126110456	.	2	+	9.26220428199129e-20	1.20254470200698
3	94019133	94020441	.	2	+	1.00564360949885e-19	1.20124254305039
2	117837489	117838678	.	3	+	1.0242854019271e-19	-1.36842163001338
2	150304801	150306123	.	2	+	1.10846572289852e-19	2.02221559483552
7	92630179	92631084	.	1	+	1.1226148919727e-19	-1.49846202679313
13	29803227	29804340	.	2	+	1.28556656380904e-19	1.47673319083828
11	52175644	52176920	.	3	+	1.29884661312219e-19	2.18520699119123
4	128845446	128846824	.	2	+	1.30863608097233e-19	-1.69891512318868
9	52254405	52255564	.	2	+	1.30863608097233e-19	1.47524616525805
16	21088017	21088964	.	3	+	1.49940068270048e-19	-1.30949323455044
3	40587891	40590096	.	2	+	1.56680794438049e-19	1.04869703079896
1	27605350	27606185	.	3	+	1.60077543694579e-19	-1.34282272893846
12	50388838	50389890	.	2	+	1.60848848619908e-19	1.20104344352936
3	59084517	59086440	.	3	+	1.6552165490124e-19	1.26570796415372
1	123846910	123848702	.	3	+	1.66798240537719e-19	1.33323379712213
2	75774076	75774917	.	3	+	2.05901368226522e-19	-1.4540848351213
11	18360285	18361855	.	2	+	2.33623886336785e-19	-1.58440672958781
12	53569123	53570773	.	2	+	2.34096036688602e-19	1.16549566996427
7	9795032	9795573	.	2	+	2.41663278682271e-19	1.54305071449546
2	141495697	141496234	.	1	+	2.4537594166328e-19	1.84319922325901
14	75166739	75168560	.	2	+	2.494455004718e-19	1.19807082487736
4	111723612	111725097	.	1	+	2.56325930651776e-19	-1.29496866584253
10	69102704	69104344	.	2	+	2.59884373866185e-19	-1.32781171666783
4	111883470	111885351	.	2	+	2.62180092255739e-19	1.34698774577826
12	265139	266159	.	2	+	2.7826318400735e-19	1.45961281764651
8	121790249	121791151	.	1	+	2.79652949148294e-19	-1.56471682701366
6	128036384	128037418	.	3	+	3.13618677014419e-19	1.38266046016345
11	64353750	64355289	.	3	+	3.17933201130127e-19	-1.60280285499344
5	73825830	73827503	.	3	+	3.36647450303991e-19	-1.29912429500465
18	10544411	10546033	.	2	+	3.4415611530224e-19	-1.44640496959961
4	128540085	128541480	.	2	+	3.4415611530224e-19	-1.29406076610576
7	100127143	100127844	.	2	+	3.58432526449552e-19	-1.46422974519802
13	153419048	153420411	.	2	+	3.63854586111211e-19	-1.3988793898651
9	92681356	92682849	.	3	+	3.67461512818344e-19	-1.11438752093643
9	45339598	45340958	.	2	+	3.88940670302657e-19	1.47430835602283
10	21697217	21698311	.	2	+	3.96164878022961e-19	1.65042791698376
14	73473659	73475029	.	2	+	4.09793204471605e-19	1.33312772345148
10	64164720	64166365	.	2	+	4.32554956277068e-19	1.71943935814862
9	92822835	92824163	.	3	+	4.32554956277068e-19	-1.0352297588666
9	65909492	65911464	.	4	+	4.41286254049343e-19	1.05053856315124
5	32790329	32791795	.	2	+	4.57348461564379e-19	1.50585738156017
1	269693943	269695552	.	2	+	4.57871569958425e-19	-1.2779685062331
7	4204045	4205742	.	2	+	4.72992155969824e-19	1.17546350247003
1	21674296	21675559	.	2	+	4.94637121050168e-19	-1.29705376271853
7	86815849	86817051	.	2	+	5.35411133863466e-19	1.20709108517404
4	20664505	20666005	.	2	+	5.69392012706433e-19	-1.29758025514946
4	125456245	125456779	.	1	+	5.86120237194527e-19	1.88392472360722
7	23090948	23091778	.	1	+	6.06015628393792e-19	-1.4826653714379
2	49241325	49243493	.	3	+	6.11094210748264e-19	-1.1482565782874
8	68189232	68190280	.	2	+	6.69297326452998e-19	-1.97181834350254
12	49801095	49801906	.	2	+	6.76541860192035e-19	1.3732567522325
9	108670705	108672114	.	1	+	6.87442246137614e-19	1.82208288566557
7	1004590	1005299	.	2	+	7.23532958604449e-19	-1.40753409105459
12	14774256	14776503	.	2	+	7.79165417747828e-19	-1.07589104180998
2	10665667	10666469	.	2	+	7.80985252012319e-19	-1.3669211440408
2	25965465	25966910	.	1	+	7.91823435128422e-19	1.52406282339434
X	12659303	12659912	.	1	+	8.30106228726695e-19	-1.57495808619378
14	47282160	47283955	.	2	+	8.81672646525083e-19	-1.37630332295418
2	85283189	85284430	.	2	+	8.82624357983731e-19	1.56222930903576
13	28715851	28717534	.	3	+	9.18305282034996e-19	1.07458235438142
3	110893376	110894135	.	1	+	9.27129806161722e-19	1.7349702406081
12	60268029	60270511	.	3	+	9.58745508662906e-19	-1.50971079594793
2	141480360	141481850	.	2	+	1.02686778728097e-18	1.11054897492355
4	76650332	76652957	.	2	+	1.05309962476666e-18	1.08357991133015
2	70755884	70758146	.	3	+	1.06169000079104e-18	1.01282682375481
6	6540302	6542085	.	3	+	1.07365052118528e-18	1.50609806577998
10	67063420	67064283	.	1	+	1.08159029843241e-18	2.25346075687306
9	67396925	67397768	.	3	+	1.09255384048266e-18	1.15563827084275
13	146911809	146913215	.	1	+	1.11394540991016e-18	-1.39555812672214
10	798862	799401	.	2	+	1.42488116084837e-18	1.9757630931448
12	3012409	3013401	.	2	+	1.49906298878627e-18	1.19722130725349
8	34376680	34377794	.	2	+	1.56012800307658e-18	-1.78122311167134
10	21053891	21055477	.	3	+	1.70549496036255e-18	1.16013703825582
18	9515136	9515879	.	3	+	1.7770132076519e-18	1.05692654592665
6	19517104	19518535	.	2	+	1.84039271664966e-18	1.24358031591665
1	2678233	2679805	.	2	+	1.85791127521317e-18	-1.46050842175438
14	140634196	140635155	.	2	+	1.87370842913185e-18	-1.11742752974848
14	45187385	45187825	.	1	+	2.03304684737747e-18	2.14380351126776
8	29956820	29958236	.	2	+	2.03304684737747e-18	1.53942236841335
14	61304126	61306381	.	1	+	2.09685838348223e-18	1.13705102551011
3	57998659	58000302	.	2	+	2.17976480291215e-18	1.30498948712208
9	65146926	65148209	.	1	+	2.26540020560828e-18	-1.52090789564577
7	89319728	89322653	.	3	+	2.37550264776557e-18	1.17445918438318
3	73905247	73907030	.	2	+	3.03178627154571e-18	1.41493528332996
15	67371337	67373009	.	4	+	3.49984603992797e-18	1.41590250918914
10	20632349	20633083	.	2	+	3.82207430617038e-18	1.2833474714693
3	59076036	59076803	.	2	+	3.83588881204185e-18	1.28435698388486
7	30896050	30897264	.	2	+	4.04096604914335e-18	1.23111900256588
6	79487181	79488523	.	2	+	4.23552228577009e-18	1.30777854169355
11	6847118	6849070	.	2	+	4.29390874705988e-18	-1.20760804542713
9	131760558	131761580	.	2	+	4.66629748134941e-18	1.54708176761036
1	223746881	223748804	.	3	+	4.74544704371119e-18	-1.14749469544205
10	63066757	63067722	.	2	+	4.7678488789045e-18	-1.43856924103189
11	68162044	68162494	.	1	+	4.86383862647983e-18	2.18182273368882
6	19508706	19510520	.	2	+	4.89423564754738e-18	1.22804122572224
1	269575212	269576575	.	2	+	5.36059936543289e-18	-1.12388402438108
12	21823498	21824254	.	2	+	5.36059936543289e-18	-1.39242966189694
4	110720421	110721636	.	3	+	5.38707630693541e-18	1.23993030937063
4	106706784	106708184	.	3	+	5.49114349652841e-18	1.35911569490015
3	110796137	110797051	.	2	+	5.62994134940957e-18	1.78189826243857
2	60539893	60542356	.	3	+	5.84547075830419e-18	1.04945449424343
3	94531589	94532284	.	1	+	6.14715686652033e-18	-1.65686317464061
7	89805262	89806347	.	2	+	6.53515468105138e-18	-1.3421932657573
3	113237114	113238347	.	3	+	6.60547332094844e-18	-1.65865154150502
5	62527140	62527958	.	1	+	7.09391897386238e-18	1.51157885395462
13	23973486	23974886	.	3	+	7.29349746934323e-18	1.04837844695845
9	66080769	66081770	.	2	+	7.78583941490349e-18	-1.43210661254407
7	10958710	10959433	.	1	+	8.12971423893207e-18	-2.08621258510473
2	10681389	10685606	.	3	+	8.56008267612738e-18	-1.0085418986493
11	52157700	52161026	.	4	+	8.76329065504854e-18	1.19026785303204
12	18902230	18903303	.	1	+	8.81028835806582e-18	-1.49103029681482
6	163038909	163039734	.	1	+	9.21049750733613e-18	-1.8649877783355
2	16596343	16597511	.	2	+	9.80536329926205e-18	1.13342623313325
16	3772933	3774084	.	2	+	1.01595528123985e-17	1.52629591279454
17	59230505	59232484	.	2	+	1.02714350939508e-17	1.29954933228602
1	190521238	190522499	.	3	+	1.16439793930713e-17	-1.40511019814112
10	21613263	21614251	.	2	+	1.17231656057514e-17	1.17790814849833
11	15002760	15003641	.	1	+	1.19294250896382e-17	1.66283938571089
9	115024052	115025781	.	2	+	1.26185613118688e-17	1.21705274032722
2	143323247	143323715	.	1	+	1.28971772564501e-17	1.58821869996408
18	6218346	6219161	.	1	+	1.34563672884898e-17	-1.71007812383629
3	94533333	94534094	.	1	+	1.35105894619905e-17	-1.80059186480756
13	70251455	70252716	.	2	+	1.35428696034292e-17	1.39534003153781
5	61734739	61737156	.	1	+	1.39104781817704e-17	1.50987067998578
11	52223382	52224443	.	2	+	1.45812149750535e-17	1.81585771888756
8	29430364	29430834	.	1	+	1.47503919055278e-17	2.1071354929971
4	34657909	34660004	.	2	+	1.50578471216598e-17	-1.34206272244005
AEMK02000452.1	571213	572571	.	1	+	1.75886066110887e-17	-1.49461609936128
13	200590440	200591726	.	4	+	1.79585835518858e-17	-1.62543996096141
6	67320759	67321814	.	2	+	1.79585835518858e-17	-1.24949276455502
13	150767097	150769340	.	2	+	1.8140536645168e-17	1.09946089838253
6	167554546	167555751	.	1	+	1.8140536645168e-17	1.8568180792396
2	7618408	7619898	.	2	+	1.8217698179612e-17	1.33562177717307
8	83677268	83679133	.	3	+	1.86970262902438e-17	-1.03171226874501
1	273061608	273062419	.	1	+	1.88100923576801e-17	-1.54867741783788
5	4538651	4539550	.	1	+	1.88100923576801e-17	1.57130870624041
6	36269163	36270670	.	2	+	2.00990391944005e-17	1.42971277656159
2	113753710	113755264	.	3	+	2.02891978374922e-17	1.17434768447393
15	135098681	135099904	.	2	+	2.07496513722979e-17	1.36042706350951
1	180287295	180289173	.	3	+	2.07727732438904e-17	1.4202654490795
1	191193549	191195688	.	4	+	2.17038101392412e-17	-1.07338621779066
2	70754809	70755431	.	1	+	2.17038101392412e-17	1.06922749788555
7	114257972	114259612	.	2	+	2.28061609277892e-17	1.11642394935455
17	11198013	11198780	.	1	+	2.31234120884945e-17	-1.69321251182018
12	46742081	46742866	.	1	+	2.80966545652361e-17	1.53027450963617
13	34267089	34269567	.	2	+	2.80966545652361e-17	-1.11872577804659
3	73873648	73874880	.	3	+	2.82919405851816e-17	1.46241365110361
2	25774474	25775368	.	2	+	2.88717543845543e-17	-1.60326281229024
1	179850650	179851161	.	2	+	2.97024173345997e-17	1.22855797623384
4	3008581	3010259	.	2	+	3.01023717018425e-17	1.08841109376877
7	7348349	7349069	.	1	+	3.06736795107902e-17	1.42579638712335
13	194818828	194820768	.	2	+	3.35688682562049e-17	-1.18740354187312
4	109343077	109343828	.	1	+	3.38019470791162e-17	1.97171220214047
6	19501286	19502163	.	2	+	3.47344491059689e-17	1.41826753304485
18	54737861	54738682	.	1	+	3.48368604198689e-17	1.38461944852094
6	14771626	14773237	.	2	+	3.60033227018216e-17	1.41067458061911
11	78292708	78293452	.	2	+	3.66592197648218e-17	-1.23125593895985
13	28318481	28319383	.	2	+	3.6780473342337e-17	-1.6119891074296
15	128890499	128891402	.	2	+	3.82417503749638e-17	-1.25678371913083
1	266158244	266159806	.	2	+	3.92342318191935e-17	1.23752242754589
14	108158154	108159131	.	3	+	4.12028844960012e-17	1.61164456227002
15	17893535	17894621	.	2	+	4.25045594791914e-17	-1.63143563022335
X	13010563	13011300	.	1	+	4.30524704184844e-17	-1.866398331173
10	66435872	66436416	.	2	+	4.32388686587178e-17	-1.98800711956535
3	1902626	1903321	.	2	+	4.35987472005736e-17	1.24738439604734
11	68171626	68173009	.	2	+	4.49370606680025e-17	1.39152671987904
11	69348253	69349433	.	3	+	4.73627906049698e-17	-1.30500481558948
4	57819215	57820462	.	3	+	4.87151493339531e-17	-1.25079176684498
10	11367309	11368407	.	2	+	4.88821751239391e-17	1.33121502478209
7	19850048	19850726	.	1	+	4.99147936271907e-17	1.61913985387037
14	51582186	51583939	.	2	+	5.04534058284406e-17	1.20271918474751
18	38293281	38295337	.	2	+	5.1133598995631e-17	1.24060407564785
4	72644826	72645535	.	1	+	5.27947811070863e-17	-1.6850846057173
14	34674983	34676062	.	2	+	5.50681947116006e-17	-1.49949035464735
1	126361436	126362893	.	3	+	5.52186000612039e-17	1.15223730897472
13	206081987	206083783	.	3	+	5.52439375191755e-17	1.24614016332902
1	136520170	136521322	.	3	+	5.57786235288915e-17	1.21668940067485
10	18212118	18213759	.	3	+	5.76092733190003e-17	-1.36385526793124
10	47168851	47170983	.	2	+	5.90543181266722e-17	-1.53604828483322
3	55617312	55618586	.	2	+	5.90543181266722e-17	-1.34422390852478
4	7827995	7830245	.	2	+	5.93422553658523e-17	-1.14616000847477
3	2023432	2024889	.	2	+	6.02586597818204e-17	1.11494107040691
8	121795364	121797328	.	2	+	6.36992851379439e-17	-1.2073715341836
3	109020358	109021351	.	2	+	6.43117860694821e-17	1.36912476393444
14	137079190	137081214	.	2	+	6.48062344934874e-17	1.29193897662746
8	75613238	75614460	.	3	+	6.52914895921933e-17	1.33197472038206
5	10068815	10070026	.	2	+	6.64010943829031e-17	1.37583726947624
10	49213238	49214995	.	1	+	6.73650096145611e-17	1.40807672049591
2	85388064	85388922	.	2	+	6.82583312164195e-17	1.44208876062816
8	109248541	109249389	.	1	+	7.47836049196009e-17	-1.69925069828899
13	126681453	126682930	.	3	+	7.51562959776931e-17	-1.09092614686756
7	52489952	52490476	.	1	+	7.54007461393703e-17	1.52705340268057
11	70859285	70860271	.	1	+	7.56430062533398e-17	1.76720224889282
16	71926060	71927310	.	2	+	8.11414550513407e-17	-1.1482664568361
5	3435729	3438158	.	3	+	8.4032516358043e-17	-1.25832174578888
2	74485495	74487555	.	3	+	8.72938652528024e-17	1.14027903885054
X	111782597	111783665	.	1	+	8.75753819249027e-17	-2.06145320869129
6	48308522	48309402	.	1	+	9.06892347000373e-17	-1.47360154619546
16	32807324	32808397	.	3	+	9.09815215780522e-17	-1.23530876713984
12	13368257	13369479	.	2	+	9.21705225886059e-17	1.41606667854031
8	113825157	113825692	.	1	+	9.22179550307874e-17	-1.42929551051996
5	14001654	14002273	.	1	+	9.35077713400602e-17	2.16506557504613
4	124196880	124197953	.	1	+	9.58764220129805e-17	-1.53079068444604
18	47384695	47386825	.	2	+	1.09788620944005e-16	1.21972112694913
2	12262427	12263505	.	2	+	1.10484541920962e-16	-1.3186052378553
5	17440427	17440739	.	1	+	1.10551865348803e-16	-2.07701888319788
4	43707580	43709146	.	3	+	1.1688653709333e-16	-1.27716106269917
8	33963838	33965920	.	2	+	1.20298634851763e-16	-1.52434164471151
1	36867765	36868965	.	1	+	1.24657448702095e-16	-1.68727688522983
13	96681027	96682539	.	3	+	1.26794716823939e-16	1.18442195609917
9	39281116	39281859	.	2	+	1.28765699670085e-16	1.21059984555077
13	207553228	207553885	.	1	+	1.29165940505575e-16	1.47255161282134
9	45833792	45834954	.	2	+	1.39619723715255e-16	-1.03537761009949
X	5643741	5646418	.	2	+	1.42473585880274e-16	-1.28254584709343
14	47071847	47072564	.	1	+	1.4516510179267e-16	-1.53558458517435
3	97214607	97216318	.	3	+	1.45286173187519e-16	1.02657928017943
5	32481783	32483246	.	2	+	1.51004993371718e-16	1.16424840074377
16	21165957	21166732	.	2	+	1.53279022476238e-16	-1.45755587939218
13	25818570	25819719	.	3	+	1.54632622983503e-16	1.28967441978599
15	31528187	31529560	.	2	+	1.57575350880623e-16	1.17801185191367
16	27450561	27452989	.	1	+	1.5988779575634e-16	1.17273357817659
8	20725363	20725807	.	1	+	1.63485713173876e-16	-2.02442313756616
9	130936739	130938459	.	2	+	1.79573036008436e-16	1.07893435959579
8	121702233	121703038	.	1	+	1.85662108882994e-16	1.53307317158766
3	126690105	126691650	.	2	+	2.03138693184474e-16	1.50196756077419
7	2132174	2132714	.	1	+	2.03138693184474e-16	-1.32922047142499
10	47999768	48000726	.	1	+	2.07080669960387e-16	1.93381104557597
4	23228834	23229662	.	2	+	2.14112102244696e-16	2.08277512493163
13	205755321	205756510	.	1	+	2.17013501377957e-16	1.58893707395371
13	205152560	205153367	.	2	+	2.18951962391355e-16	-1.37055777726037
2	69198868	69201042	.	2	+	2.18951962391355e-16	-1.12331963110115
14	75020278	75021795	.	2	+	2.32250021172838e-16	-1.5090809262214
13	41536558	41539406	.	2	+	2.6951517456921e-16	-1.12320867468648
2	150880189	150881683	.	2	+	3.03464440698111e-16	1.33124892148435
3	109080230	109081034	.	2	+	3.09094439352196e-16	-1.67509194731375
10	50356232	50357047	.	2	+	3.10491940248717e-16	1.44544555726726
2	60528185	60529041	.	2	+	3.20591725209456e-16	1.47772788379336
4	126821470	126822944	.	2	+	3.53537114047001e-16	-1.7794997097701
4	89887408	89888877	.	2	+	3.63846240207877e-16	-1.35592759490129
13	25236268	25237725	.	1	+	3.82601736768425e-16	-1.44925050124744
4	89894256	89896731	.	2	+	3.90067406920301e-16	-1.24445231635417
10	20164886	20166193	.	1	+	4.23946839797991e-16	1.44858311046963
5	10619238	10621295	.	2	+	4.29899730339769e-16	1.10973489567282
13	83048385	83050685	.	4	+	4.3055176161617e-16	1.06713150999563
6	54996207	54997854	.	2	+	4.32911566157815e-16	1.00087325552621
5	10675000	10675309	.	1	+	4.39335780563989e-16	-1.91302441742761
X	6041789	6042296	.	1	+	4.50271511908214e-16	-1.7914215551393
1	119776811	119777699	.	2	+	5.13258755112857e-16	1.53811980558573
2	129425312	129426931	.	2	+	5.68533141488178e-16	-1.43427533939898
17	36196935	36197737	.	2	+	5.79448727458978e-16	1.11583550548878
4	34896352	34897789	.	2	+	5.95518067540281e-16	1.11313486173144
18	8345359	8346254	.	1	+	5.98207955977947e-16	-1.68111979968599
6	82541589	82543031	.	2	+	6.39438925560197e-16	1.22179432477585
14	42034140	42035343	.	2	+	6.50692199691563e-16	-1.20493388420991
6	170182772	170184303	.	2	+	6.5608474274157e-16	-1.12591173668477
5	7143840	7145337	.	3	+	7.03411322956293e-16	-1.36088874779152
13	2548462	2550004	.	2	+	7.231231605575e-16	-1.20143334238727
16	52039018	52039963	.	1	+	7.88174571657015e-16	1.62713433962831
6	52498037	52498775	.	1	+	7.91935702698626e-16	-1.62641406933776
3	49189582	49190933	.	1	+	8.00298582043945e-16	-1.4670081840868
4	79908012	79909026	.	2	+	8.47949419840763e-16	-1.48088747113497
5	32710907	32711547	.	1	+	8.48577189639431e-16	1.62836074096022
4	89779815	89781447	.	2	+	8.61344151606233e-16	1.10579085341031
11	77322544	77323872	.	2	+	8.70533988369701e-16	1.10054652544829
11	46367055	46368181	.	2	+	8.97262419747767e-16	-1.48367031762763
17	58237997	58238994	.	1	+	9.21333731707679e-16	2.06236665207019
10	20617213	20618477	.	2	+	9.24505160837713e-16	1.25499037845209
14	99376408	99377166	.	3	+	9.69259560095556e-16	1.41046878079393
13	77954274	77955533	.	1	+	9.73829390953871e-16	1.39137001738674
4	111743839	111745060	.	1	+	9.75891830312983e-16	-1.33775751851537
13	47174623	47175735	.	2	+	9.78991314719463e-16	-1.34269429112994
6	105505504	105506743	.	3	+	9.82443898451377e-16	-1.20097513075899
4	12916558	12917918	.	2	+	1.01775741995127e-15	-1.26370112951897
6	82639656	82640974	.	2	+	1.0324115833804e-15	1.14165245936509
4	2756203	2757244	.	2	+	1.03470977561529e-15	1.50180387140092
9	55534207	55534851	.	1	+	1.05772818156624e-15	-1.36730326450033
18	38297534	38297836	.	1	+	1.08625297164485e-15	2.10906492317324
11	51518900	51520188	.	2	+	1.11136259740266e-15	-1.2483287332178
1	1698982	1700041	.	1	+	1.11925404834675e-15	-1.36941573216226
6	84644942	84647115	.	2	+	1.13483593473242e-15	-1.15390693166748
15	15492252	15492963	.	1	+	1.15147733539922e-15	-1.77215622723611
16	21299556	21300839	.	2	+	1.15147733539922e-15	-1.37589732313695
12	25931827	25932691	.	2	+	1.17744435287994e-15	1.2718291281108
10	66693865	66694894	.	2	+	1.20417050945985e-15	-1.38250026652506
2	150053026	150054644	.	3	+	1.23846484310559e-15	1.20661174246822
3	131870190	131871306	.	3	+	1.28880910413801e-15	-1.92110745782959
7	88974331	88975387	.	2	+	1.31180598684494e-15	-1.56618528937726
15	66122262	66123643	.	2	+	1.36264862479334e-15	-1.19628626375867
6	147511847	147512741	.	1	+	1.37213957978331e-15	1.61433411629644
14	57045474	57046464	.	2	+	1.38276001880414e-15	1.20340090795822
12	60610735	60611626	.	2	+	1.40935534172694e-15	1.02014303070514
1	269526544	269527251	.	2	+	1.42177414093257e-15	-1.21752953367865
8	6765360	6766328	.	1	+	1.45416611124665e-15	1.82878081234826
12	21834396	21835398	.	2	+	1.49307484183992e-15	-1.51798632912021
12	45757112	45757994	.	1	+	1.53740716334673e-15	1.41961129924855
6	13727479	13729331	.	1	+	1.5586132941121e-15	1.48433123211707
17	22239297	22240880	.	1	+	1.59656722050959e-15	-1.41696969828062
18	634868	637332	.	3	+	1.67663626127007e-15	-1.23984589478678
16	46697107	46697931	.	1	+	1.69584044158778e-15	1.68966591093029
12	18053327	18054555	.	1	+	1.69802565876673e-15	1.2987265598127
13	74179775	74180709	.	1	+	1.9286835607166e-15	-1.53129904957085
2	133602983	133604513	.	2	+	1.94387240258293e-15	1.32923465931872
2	114700020	114703111	.	3	+	2.04959363417121e-15	-1.28598502401484
1	42900097	42901639	.	2	+	2.06303076306217e-15	1.29153051008342
1	16463163	16466024	.	3	+	2.06518657141769e-15	-1.31376634912259
8	54798981	54800062	.	2	+	2.0664789682894e-15	1.05460540970976
7	47890353	47891042	.	2	+	2.20119027636471e-15	1.23292358818603
11	68115069	68116076	.	3	+	2.21011497250123e-15	-1.10185082034476
17	58440683	58441709	.	1	+	2.50017533581968e-15	1.7381623904856
3	49501780	49503000	.	2	+	2.50085979637281e-15	1.04432610224312
3	127786266	127787126	.	2	+	2.52350522094872e-15	1.24613986547868
2	24697523	24698826	.	2	+	2.57057786733839e-15	1.18527585828708
10	64677911	64678790	.	2	+	2.65933999370049e-15	-1.4349892586716
9	55383193	55383515	.	1	+	2.85884007454576e-15	-1.71640637059872
6	165947835	165948922	.	3	+	2.86117535113183e-15	1.05554935934004
12	145490	146144	.	2	+	2.91666019487208e-15	1.2627869127512
2	77765673	77766010	.	1	+	2.98140508119592e-15	1.81216473850911
X	106647196	106647849	.	1	+	3.02596140374231e-15	-1.17339811313817
6	90138961	90139910	.	1	+	3.10207874227056e-15	1.55434593733852
1	108146870	108149020	.	2	+	3.10510812891101e-15	1.01203559036515
2	137672764	137673462	.	1	+	3.10773246560101e-15	-1.46339969424048
1	28100079	28101795	.	3	+	3.19777215348732e-15	-1.32396350825515
8	102947793	102949053	.	2	+	3.19777215348732e-15	1.3913446568033
2	21457063	21458121	.	2	+	3.20557895531393e-15	-1.35121336831904
6	58933842	58935547	.	2	+	3.21108491199242e-15	1.01884793367
2	134380958	134381275	.	1	+	3.29169232717737e-15	1.74721360707398
9	55726569	55727946	.	2	+	3.3414446459849e-15	1.08363655986568
10	28507247	28508629	.	2	+	3.37246684617958e-15	-1.34086563430478
7	52482041	52484187	.	2	+	3.40510789671062e-15	1.38535733158656
10	47190241	47191471	.	2	+	3.62475718873528e-15	-1.16840182669363
13	18393564	18394747	.	3	+	3.78240304463639e-15	1.1842014613828
12	54869045	54869564	.	2	+	3.79654227288172e-15	1.45671524901343
8	19842914	19844092	.	2	+	3.85366499998458e-15	1.19378421048813
14	75075723	75077163	.	2	+	3.86825329617608e-15	-1.40004661453635
3	126884630	126886105	.	2	+	3.88788989660597e-15	-1.2292472740921
1	223864410	223866129	.	2	+	4.04551240589068e-15	-1.13336724293729
13	198410600	198411561	.	1	+	4.09520610456724e-15	-1.52160248944537
10	49251807	49253549	.	1	+	4.10706696024625e-15	1.39665388914403
13	147131059	147132225	.	3	+	4.21012196788696e-15	1.35610839034169
4	79697523	79698860	.	2	+	4.22234831149992e-15	1.33115397554061
16	21269690	21271233	.	3	+	4.3150651517595e-15	-1.09799281576627
8	20843331	20844664	.	2	+	4.46719732456913e-15	-1.32243927697011
9	12654729	12655578	.	2	+	4.5195747143537e-15	1.42758745672485
7	114209162	114210545	.	3	+	4.55248840258301e-15	-1.24816646116895
3	4839140	4840049	.	2	+	4.6768832896253e-15	1.35651419310887
16	44639725	44640895	.	3	+	4.77745396482802e-15	-1.20371769097334
5	2934208	2935853	.	2	+	4.8467266874616e-15	1.00960702021025
15	96855241	96857522	.	3	+	4.91633693821999e-15	-1.02282489729506
12	39510119	39511264	.	2	+	4.94086254774141e-15	1.21470554182866
18	24974489	24975606	.	3	+	5.23915276967574e-15	-1.55433211776668
18	13421387	13422810	.	2	+	5.32445509906633e-15	1.39469365960276
18	52884279	52885339	.	2	+	5.41840274878698e-15	-1.17924364779172
4	42489132	42490474	.	2	+	5.41840274878698e-15	-1.28649719651105
11	4043998	4045298	.	2	+	5.63504025779052e-15	1.03549225950856
8	87941826	87943818	.	3	+	5.75956824742765e-15	-1.01139012951559
9	53447896	53448559	.	1	+	5.85229460196266e-15	1.14488911778215
5	7967957	7969367	.	1	+	5.87762952625911e-15	1.38387852017412
12	50385455	50386366	.	1	+	5.89581502059112e-15	1.31081441494266
8	113882212	113883698	.	2	+	6.00555216882428e-15	-1.10105957838244
AEMK02000452.1	3227926	3228605	.	1	+	6.20260296479368e-15	1.07871016237051
6	158323413	158324955	.	2	+	6.22416640005337e-15	1.41019143806275
15	131686385	131687293	.	2	+	6.24822691721749e-15	1.2417639065153
2	61441186	61442064	.	1	+	6.319736785248e-15	1.68954045668525
14	28695289	28696772	.	2	+	6.32850845168299e-15	1.04114425435588
5	98870585	98871387	.	1	+	6.36466195120863e-15	-1.86377522216104
16	47646725	47647869	.	2	+	6.36940682211381e-15	-1.18361384147699
12	53576031	53578065	.	2	+	6.63870878934105e-15	1.29282317989627
5	87999503	88000618	.	2	+	6.66239883993793e-15	-1.27855844053115
7	103413363	103415134	.	3	+	6.67819101515169e-15	1.23708061447814
18	43379521	43380924	.	2	+	6.7567651133003e-15	1.03794344551991
14	50177030	50178272	.	1	+	7.02463977583819e-15	1.26342621251106
10	23370123	23370531	.	1	+	7.07793212802284e-15	-1.68295270984874
3	3469314	3470310	.	2	+	7.41430310710601e-15	1.33853087891772
7	49890575	49892272	.	2	+	7.48407782055174e-15	-1.19913329610117
14	75566733	75567857	.	2	+	7.60959040094232e-15	1.58071354957394
12	5748342	5749104	.	1	+	7.90866914973985e-15	1.51851650116171
13	199979054	199980501	.	2	+	7.90866914973985e-15	1.20046477280203
5	42361786	42363632	.	2	+	8.04458757597982e-15	1.19537845863888
7	11100125	11101522	.	1	+	8.16952910603358e-15	1.18172535971437
13	83912949	83914612	.	3	+	8.38464996265041e-15	-1.29601103555815
6	67765977	67766939	.	2	+	8.46824224629513e-15	-1.13689568269178
12	59323932	59324827	.	2	+	8.64636537494595e-15	1.54873827819218
2	64875679	64876583	.	3	+	8.89719345444658e-15	1.23179450975607
14	29488422	29489957	.	3	+	9.58937254262689e-15	1.31614707614274
9	73133785	73135898	.	3	+	9.69206163079883e-15	1.11892124238932
3	39822756	39823515	.	1	+	1.00171498806491e-14	1.25459711631905
6	29591928	29593308	.	2	+	1.00171498806491e-14	1.01042951841649
7	113388759	113389917	.	3	+	1.01768745921502e-14	-1.19730439019268
2	1136070	1136767	.	2	+	1.05544555352948e-14	1.06698968559284
3	127639763	127640743	.	2	+	1.06871047063703e-14	1.12313983449535
8	101569753	101570859	.	2	+	1.14983269237383e-14	-1.44232203993592
12	11889053	11889621	.	1	+	1.15087918995614e-14	1.57931525404764
3	77378389	77379682	.	2	+	1.16266069828436e-14	1.28367401374068
1	148921006	148922777	.	1	+	1.17503596039399e-14	-1.41238247984894
1	269595802	269596512	.	2	+	1.19865073049933e-14	-1.40121016054462
7	116741080	116742178	.	2	+	1.21111874681619e-14	1.16274610873966
15	7413262	7415323	.	1	+	1.2264314391642e-14	1.3597526194824
10	59301175	59302388	.	2	+	1.29753269811652e-14	-1.47859665046052
4	8208025	8209088	.	2	+	1.33510738002274e-14	1.09456206065453
15	126724563	126725217	.	2	+	1.39869967880752e-14	1.36861105639988
6	14846998	14848168	.	2	+	1.43109296916795e-14	1.42226150884481
10	1114707	1115235	.	1	+	1.45730914605611e-14	1.61850172812172
5	10654148	10654924	.	2	+	1.52606894584591e-14	-1.03832600001362
11	63578778	63580821	.	3	+	1.58939422779769e-14	-1.20281269463774
1	265098750	265100080	.	1	+	1.59215772481239e-14	1.16203749208863
1	137163142	137164086	.	2	+	1.59598145217804e-14	-1.35361860100746
2	144954827	144956730	.	3	+	1.627418910533e-14	-1.05639191851136
3	49416754	49418139	.	3	+	1.66456350272997e-14	-1.24129762202971
10	826866	828545	.	3	+	1.6854605911219e-14	1.12661983618905
12	39534140	39534836	.	1	+	1.6933745991084e-14	1.93290801784409
16	21275270	21276931	.	2	+	1.7162566652888e-14	-1.34764888813098
1	238752860	238753655	.	1	+	1.73791324814777e-14	1.49811346446829
3	51842843	51845108	.	4	+	1.78525881494937e-14	-1.10958383280776
15	137576831	137578232	.	2	+	1.81651236803121e-14	1.00804883061549
11	67387315	67388778	.	2	+	1.9014539396214e-14	-1.14167768577954
6	103656405	103657678	.	2	+	1.93318221993506e-14	1.13846176978158
15	86733105	86734543	.	1	+	2.0470199573014e-14	1.66976268840811
14	49131554	49131951	.	1	+	2.05082020325625e-14	-1.46517823588421
3	47176493	47178346	.	2	+	2.07100309576279e-14	-1.26914977547081
2	145128248	145129248	.	2	+	2.08490962676694e-14	1.27117372560287
5	8062059	8063907	.	2	+	2.14768064140263e-14	-1.45004471055497
7	120992699	120993298	.	1	+	2.15258464463189e-14	-1.34916596892986
1	121724084	121727485	.	2	+	2.17988352936121e-14	1.0390282778418
AEMK02000682.1	1003900	1004308	.	1	+	2.28266493619699e-14	-1.43486700738926
7	15746490	15747098	.	1	+	2.30527977438188e-14	1.53427395711983
6	15519920	15520893	.	3	+	2.42900840702572e-14	1.21869274039791
9	130484805	130485630	.	1	+	2.43443637060631e-14	1.35414421717666
7	74723333	74723914	.	1	+	2.50254492658364e-14	1.45957073981934
9	52348998	52350419	.	3	+	2.58307526902019e-14	-1.07296348061446
1	71849657	71850779	.	2	+	2.59505604964978e-14	1.22866204232221
13	21782719	21783963	.	1	+	2.67624625944245e-14	-1.95285790421556
2	71168774	71170567	.	2	+	2.68246811662984e-14	1.38340430623956
2	10733535	10734673	.	2	+	2.71596199259165e-14	-1.15593091804572
6	12573826	12574236	.	1	+	2.77195137266087e-14	-1.55645269339366
6	79793434	79794434	.	2	+	2.82708739925178e-14	-1.40129267991844
15	7505681	7506275	.	1	+	2.8440895441897e-14	1.33979428684077
7	4465112	4465960	.	2	+	2.86627842888701e-14	-1.14824172294662
8	119654629	119656349	.	1	+	2.86627842888701e-14	1.24313903036691
12	23988762	23990467	.	2	+	2.91656817022264e-14	1.0175148253607
6	83755829	83756661	.	2	+	2.99508523587743e-14	-1.12969458957814
12	4249295	4250890	.	2	+	3.08880519003338e-14	-1.49304971972343
4	117041950	117043754	.	3	+	3.14376164810668e-14	-1.15197277254564
17	30278770	30280066	.	2	+	3.16047757771443e-14	1.39760393402258
7	94524702	94527099	.	2	+	3.16047757771443e-14	1.21090547560378
15	101803189	101804925	.	2	+	3.28800620698773e-14	-1.25428347265498
6	83016948	83017903	.	2	+	3.33147011458972e-14	-1.07570129834771
7	36983859	36985808	.	2	+	3.34164510223e-14	1.04097466576795
18	47374767	47375759	.	2	+	3.3516774136078e-14	1.10304724674418
7	95701724	95702970	.	1	+	3.40615804308399e-14	1.51291634825119
5	3626893	3627750	.	2	+	3.42196901979604e-14	-1.41070840731274
9	136416610	136418145	.	2	+	3.57244741170458e-14	-1.3175522056114
7	11160557	11162027	.	2	+	3.74096572293785e-14	1.00734027192871
13	197012667	197014374	.	1	+	3.90199457023638e-14	-1.38442148832149
10	57317564	57318712	.	1	+	4.13646252848436e-14	1.40055030566874
16	35212876	35213549	.	1	+	4.21803421610737e-14	-1.61071171732572
17	31434551	31435491	.	2	+	4.3502107825172e-14	1.37940298382729
12	39535867	39536295	.	1	+	4.35512551557955e-14	1.47796869047158
14	101129014	101130318	.	2	+	4.56626003450965e-14	1.04711864862925
12	18119582	18120987	.	2	+	4.74550031642751e-14	1.1107522385606
6	6546362	6548008	.	2	+	4.82875524779784e-14	1.36786095960905
7	4357819	4359395	.	2	+	4.82875524779784e-14	1.0552678016447
14	61459180	61460074	.	2	+	5.27372469330245e-14	1.15647419343384
1	270220246	270221043	.	2	+	5.31984884661712e-14	-1.20072186467141
11	19034795	19035869	.	3	+	5.31984884661712e-14	-1.0932197401209
12	3620494	3621646	.	2	+	5.33150286526663e-14	-1.40095584013292
11	5672826	5673536	.	1	+	5.3666902098197e-14	1.32214383847932
6	162867445	162868314	.	2	+	5.72647387450203e-14	1.7007746925018
16	75298474	75299745	.	2	+	5.92186694917337e-14	1.25387992311425
14	32118417	32120583	.	2	+	6.00124627943738e-14	-1.42114347088661
3	16364146	16365070	.	3	+	6.11933071317221e-14	-1.28099610654929
1	265027101	265027706	.	1	+	6.15987356544513e-14	1.1979600517283
3	4168945	4170647	.	2	+	6.21874276406286e-14	1.16711774077287
1	152933107	152934385	.	1	+	6.28749799226259e-14	1.38496327873888
1	264256329	264257662	.	2	+	7.03654441408499e-14	1.16660938026231
7	51730058	51732267	.	4	+	7.1712679193941e-14	1.00033629666332
10	33275776	33276914	.	2	+	7.74172693539868e-14	-1.22052454822455
3	19538431	19539734	.	2	+	7.82642296205309e-14	1.15986819342005
18	46413409	46414284	.	3	+	7.93849327989742e-14	-1.19674278388629
8	135090487	135092123	.	2	+	7.95127005509088e-14	-1.50613993893301
X	111776370	111777683	.	2	+	8.07173728893027e-14	-1.14731494323243
12	3661808	3662284	.	1	+	8.25507764325847e-14	-1.41709151047087
12	14964124	14965115	.	1	+	8.25507764325847e-14	1.51538447773396
2	25949098	25949953	.	1	+	8.80915243043668e-14	1.53884523538252
9	42097985	42099016	.	1	+	9.1135039746129e-14	-1.88326169886808
10	302270	303463	.	2	+	9.35917703327278e-14	-1.31029942504871
6	52056019	52057099	.	1	+	9.74515418176509e-14	-1.11839738259929
13	132099365	132100580	.	4	+	9.96071290326809e-14	1.1777642321274
17	52862571	52862890	.	1	+	9.96071290326809e-14	-1.59990339568249
12	52749283	52750284	.	3	+	1.01177006559038e-13	1.03636380600471
7	37420223	37421511	.	1	+	1.01811110802622e-13	1.15546322408213
15	107139830	107142302	.	2	+	1.08678292794275e-13	-1.35749291058442
6	58867505	58867886	.	1	+	1.09390424045957e-13	1.15736055960769
4	72689016	72689897	.	2	+	1.11030011353177e-13	-1.41178160164495
9	65072024	65072436	.	1	+	1.13265699559921e-13	-1.9220393645332
15	15487702	15488674	.	2	+	1.16312905768223e-13	-1.11856662013698
18	9362337	9363347	.	1	+	1.17865301456837e-13	1.33088252230035
7	46230719	46233049	.	2	+	1.18040933803214e-13	-1.11583735157557
14	1042433	1043254	.	1	+	1.19195250585608e-13	1.21745296196976
15	17724712	17726452	.	3	+	1.19195250585608e-13	-1.11727630855798
7	92527866	92528921	.	1	+	1.19195250585608e-13	1.33098037324513
6	48907926	48909889	.	2	+	1.19956679613034e-13	1.1732757052058
5	32846396	32848079	.	2	+	1.22033440737733e-13	1.30304013230715
5	15407983	15409083	.	2	+	1.27159346081795e-13	1.27047088149325
9	12998154	12998990	.	1	+	1.31312162004627e-13	-1.55026277868914
7	13375938	13376357	.	1	+	1.36466914414192e-13	1.07614224374717
14	124038647	124040511	.	2	+	1.3745580114139e-13	1.0435825274011
X	35222262	35223318	.	2	+	1.46754978586539e-13	-1.61795610122911
7	40106154	40107416	.	3	+	1.47561775323745e-13	1.33741433466352
13	52974173	52975435	.	3	+	1.55177864419434e-13	-1.2040254097195
6	55761647	55762462	.	2	+	1.56910250173406e-13	1.22656462396113
14	137149579	137150625	.	2	+	1.60015476325258e-13	1.33239197568663
10	40660621	40662466	.	3	+	1.62611738726782e-13	1.0169708802049
AEMK02000305.1	41175	41789	.	1	+	1.63473896623875e-13	2.34572147064885
3	46458831	46459709	.	3	+	1.64895649322164e-13	1.03066091909745
17	52034294	52035130	.	2	+	1.68243400285194e-13	1.26810677031953
14	75580068	75581156	.	1	+	1.69698820789557e-13	1.3538404157275
12	11848670	11849694	.	3	+	1.71632204294092e-13	1.09827960788294
1	126471232	126472170	.	2	+	1.72641366112778e-13	1.03565056169767
8	38036451	38038498	.	2	+	1.73188405180843e-13	1.02352852418833
1	248370289	248372233	.	2	+	1.75830548992214e-13	-1.15845559253109
1	71872148	71873765	.	2	+	1.81484999693987e-13	1.14722787257857
6	88491219	88491918	.	1	+	1.87563644825835e-13	-1.46773760806445
X	35883454	35884223	.	2	+	1.88668114856789e-13	1.10210159447268
16	46853835	46855751	.	3	+	1.9066157954829e-13	1.17515208868018
18	13577560	13577940	.	1	+	1.9066157954829e-13	-1.79696878378847
8	38046468	38048011	.	2	+	1.9066157954829e-13	-1.03303680992012
1	206908858	206911242	.	1	+	1.91804392328561e-13	1.30769599787013
14	42132907	42133690	.	1	+	1.91804392328561e-13	-1.74624560638343
10	66473650	66474236	.	1	+	1.91927991349365e-13	1.36917268801055
5	90440573	90441715	.	2	+	1.91927991349365e-13	1.14399349121577
14	140741433	140741858	.	1	+	2.00398817274852e-13	-1.31950965148589
13	205816855	205818324	.	2	+	2.01005951854678e-13	-1.01911727264841
5	103351195	103353430	.	4	+	2.04272837800264e-13	-1.15187722209208
2	10667712	10668460	.	1	+	2.04685865914887e-13	-1.37527256769958
2	69145329	69145629	.	1	+	2.05511793806466e-13	1.26123267459391
4	110243828	110244414	.	1	+	2.05511793806466e-13	1.53180968372969
1	138286148	138287201	.	1	+	2.09622549355547e-13	1.17779258781351
17	54877286	54878382	.	1	+	2.1096242516172e-13	1.72134155754851
8	11022915	11024039	.	1	+	2.11380951848533e-13	-1.40818278900248
11	6930301	6931648	.	3	+	2.1324577820395e-13	-1.07841299694482
1	2673405	2674240	.	1	+	2.2129783914282e-13	-1.38122685639946
1	268455103	268456775	.	2	+	2.27899002217903e-13	-1.03380118800737
X	125191858	125192969	.	1	+	2.32732854466771e-13	1.46555592218765
9	120562030	120563685	.	3	+	2.35576927261448e-13	-1.0223205665651
3	92243621	92244678	.	2	+	2.36426113267547e-13	-1.14912620694998
9	130837033	130837538	.	1	+	2.3927030641173e-13	-1.59132073593412
13	51177671	51178780	.	3	+	2.51703273878862e-13	-1.05084933039506
14	44223555	44225360	.	2	+	2.51949959183455e-13	-1.12713800400467
15	48525428	48526162	.	1	+	2.62894662000503e-13	-1.33632349885683
9	128945637	128947154	.	3	+	2.6438864923482e-13	-1.20432117585374
8	111915544	111917517	.	2	+	2.64778591596187e-13	-1.08309984141878
11	77472912	77474522	.	2	+	2.67774708899387e-13	-1.55101155704209
7	11435364	11436524	.	1	+	2.84068000626854e-13	1.33812675361191
1	230865631	230866207	.	1	+	2.93338998349857e-13	1.95363276341167
14	109113244	109114329	.	2	+	2.95051618881108e-13	1.16385434808854
10	33277638	33278272	.	3	+	2.96363354512604e-13	-1.30537005815408
5	22501708	22502653	.	1	+	3.02565497254974e-13	1.15749818626799
7	34809875	34811113	.	2	+	3.04010630114108e-13	1.03918043456874
9	9750708	9751382	.	1	+	3.049716032267e-13	1.44893553230747
16	66093442	66094486	.	2	+	3.12586962562877e-13	-1.14784959494491
16	35254927	35257005	.	3	+	3.16177733421598e-13	-1.19074238667256
9	64834638	64835335	.	3	+	3.18078653497318e-13	-1.16177589571769
14	129370000	129371229	.	1	+	3.19389783524831e-13	1.23718894241621
7	111735572	111736461	.	2	+	3.20887125526165e-13	1.39924845173286
15	135174432	135175456	.	2	+	3.21951006501185e-13	-1.23041879783459
3	9669985	9670331	.	1	+	3.29464384639875e-13	1.4561837813895
9	45302992	45303293	.	1	+	3.34604748538826e-13	2.0862576357571
12	40569131	40570869	.	1	+	3.36952211746245e-13	1.22894260224353
15	30750394	30751323	.	2	+	3.38971464167586e-13	1.29849114929411
12	14891543	14892565	.	1	+	3.42746961006583e-13	-1.29551175822142
6	85271466	85272823	.	2	+	3.45983600745863e-13	1.29436450194374
16	79215354	79216157	.	2	+	3.50223282985469e-13	-1.16314475359063
5	62219143	62220673	.	3	+	3.61078315100916e-13	1.20004630165109
10	63382777	63384002	.	2	+	3.63224330840343e-13	-1.0998237116531
7	40346457	40347460	.	1	+	3.65221863306297e-13	1.13185685456162
X	35182194	35183319	.	1	+	3.66363417468158e-13	-1.341510906358
1	229625685	229626798	.	2	+	3.70451210599833e-13	-1.21933200295363
7	120993664	120994547	.	2	+	3.73177363961417e-13	-1.1082795751958
2	49228672	49229278	.	2	+	3.73450873532995e-13	-1.20111381236578
10	21057226	21057803	.	1	+	3.82747354858868e-13	1.70983543346804
10	60620952	60623463	.	2	+	3.90230916814169e-13	-1.00252235578441
9	27525632	27527230	.	2	+	4.15134596532967e-13	1.03649886307051
13	160223503	160225004	.	3	+	4.24829348812885e-13	-1.114463656838
14	15029248	15030061	.	1	+	4.29201634314622e-13	-1.14578227230132
4	124681097	124681863	.	1	+	4.38154162765823e-13	1.32125604053036
9	1958073	1959008	.	2	+	4.4683311656276e-13	-1.33147026941593
10	12917184	12918734	.	2	+	4.55376373701309e-13	-1.1190799256414
4	109133918	109135281	.	2	+	4.57358469105143e-13	-1.01455705493673
6	146442325	146443433	.	1	+	4.61570636248403e-13	-1.29446106177171
12	46661400	46662485	.	2	+	4.63617540322008e-13	1.06858942119947
11	77128267	77129079	.	3	+	4.70272853030408e-13	-1.01609075644363
7	8351334	8352444	.	2	+	4.91208557496162e-13	-1.46464596688186
11	52173501	52174636	.	3	+	5.10511313810089e-13	1.65651395792893
10	24158148	24159202	.	3	+	5.12530835999912e-13	1.0027869158102
8	110626332	110628708	.	2	+	5.12530835999912e-13	1.21643603589717
11	15112520	15114392	.	3	+	5.25905395071294e-13	-1.08959184671969
7	4020034	4021705	.	1	+	5.41099387658503e-13	1.27597576417499
AEMK02000452.1	734816	735991	.	2	+	5.41740785886826e-13	1.23710946009404
5	58748907	58749664	.	2	+	5.53055466020293e-13	-1.59909970940483
16	32054064	32055560	.	1	+	5.75293414804858e-13	1.36686549246721
9	48630096	48631143	.	1	+	5.76300006162626e-13	-1.35379317138942
13	29020911	29022036	.	2	+	5.93248640949587e-13	-1.53100704408414
14	108135017	108135974	.	1	+	5.93276310467173e-13	1.99264855657936
7	64541519	64543140	.	1	+	6.0530684611204e-13	-1.23185764669675
14	57047851	57049012	.	2	+	6.07529326053535e-13	1.14973858697197
17	51912635	51914241	.	3	+	6.28175439543818e-13	-1.07488671270474
15	65430522	65432663	.	3	+	6.87778771304669e-13	-1.09989890704528
13	140867308	140868716	.	2	+	6.97634483243866e-13	1.11764730592542
13	45225976	45226958	.	1	+	7.18899648312263e-13	1.44475781215822
9	55203833	55205034	.	2	+	7.3727194411738e-13	-1.33780837460919
4	95323902	95324509	.	2	+	7.80172045276555e-13	-1.47879117127786
9	55209752	55210934	.	2	+	7.80172045276555e-13	-1.21382521137762
8	1025317	1026367	.	1	+	8.0386872240469e-13	-1.48430005000768
2	147213246	147214169	.	2	+	8.30126739892386e-13	-1.42470273928487
6	85277004	85278445	.	2	+	8.43741788118774e-13	1.14934217907896
4	107694813	107695979	.	2	+	8.77005236082569e-13	1.28229434425606
1	11962949	11964493	.	2	+	9.07224554768885e-13	-1.16846201525634
15	131617742	131618366	.	1	+	9.32807400772636e-13	1.08765599188962
13	192597781	192599075	.	3	+	9.62619574967145e-13	1.13460934714268
13	2775117	2775871	.	1	+	9.63340534469417e-13	-1.70239773913938
14	92369655	92371030	.	3	+	9.75498851525854e-13	-1.06238754456378
6	52522699	52523976	.	2	+	9.97357177704669e-13	1.02749647864708
8	38089295	38091057	.	1	+	1.01295110163705e-12	1.1946561572439
12	51614279	51615035	.	2	+	1.01329635533418e-12	-1.31617431409703
3	110896267	110896747	.	1	+	1.01496019531934e-12	1.86525864415613
15	7508004	7509394	.	3	+	1.03859108401683e-12	1.13207574727733
2	141500909	141502958	.	1	+	1.07750658938545e-12	1.40764765347318
1	262214213	262215257	.	1	+	1.07902035764197e-12	1.16799254776206
3	3466861	3467572	.	1	+	1.18718081405867e-12	1.74603089924886
3	40762652	40763284	.	1	+	1.19731262114871e-12	1.44276289985003
3	73878689	73879500	.	3	+	1.20194363330743e-12	1.17693058957404
8	86935244	86936436	.	2	+	1.2485090271665e-12	-1.19619810439176
13	182134269	182135670	.	3	+	1.25526263323919e-12	-1.05959544118467
9	27505359	27506799	.	2	+	1.30688503197618e-12	1.04560863744617
5	89055933	89056654	.	2	+	1.32429754570588e-12	-1.06041442865588
9	25888653	25890590	.	2	+	1.33253292231088e-12	-1.23566073745018
13	151410459	151411618	.	3	+	1.33665786837e-12	1.17857548043052
10	63262850	63263721	.	1	+	1.3766682214335e-12	-1.79814820864878
10	66646142	66647264	.	1	+	1.37752627554948e-12	-1.3142687577029
1	71908390	71910365	.	3	+	1.39130425678888e-12	1.04545181614227
12	21845203	21846679	.	2	+	1.39225255028335e-12	-1.20538957749555
4	75836645	75837835	.	1	+	1.3998142822186e-12	1.56509703659213
8	6768971	6769946	.	2	+	1.40086520875648e-12	1.37133271417511
7	39069034	39069776	.	2	+	1.43505877670416e-12	-1.29677913339343
15	48817526	48819149	.	1	+	1.43707560121067e-12	1.20125846521868
2	120472368	120473861	.	2	+	1.4741057755969e-12	-1.37819314241377
1	51040092	51041523	.	2	+	1.51339748871659e-12	-1.0966472193962
6	6565917	6566649	.	2	+	1.54638365839505e-12	1.01860099801618
1	248031614	248033482	.	4	+	1.55260859576722e-12	-1.23612289054211
8	19932361	19933449	.	1	+	1.57099279713847e-12	-1.26309732255966
3	4853305	4854530	.	2	+	1.59869210782006e-12	1.06088376381496
1	71853289	71853962	.	1	+	1.60864822261646e-12	1.46124163526962
10	42685389	42686337	.	1	+	1.61479085846501e-12	-1.30942823805102
3	53490591	53491059	.	1	+	1.61612313972938e-12	-1.83332984172113
9	7447698	7449314	.	2	+	1.62470666749e-12	-1.28784021136864
4	81560518	81561603	.	3	+	1.62612904251425e-12	-1.05482443461769
6	13437230	13440070	.	2	+	1.68023500572875e-12	-1.04601028497872
7	92408359	92409097	.	2	+	1.68734863826125e-12	-1.19658922103522
11	76850032	76851102	.	3	+	1.69420094828386e-12	-1.04225373546077
4	117716391	117717824	.	2	+	1.70802307326792e-12	-1.10779151916587
15	123957571	123958248	.	1	+	1.7332196995122e-12	-1.38883643955331
7	4552759	4553404	.	1	+	1.76548697093143e-12	1.45320752901297
2	8170635	8171578	.	2	+	1.7988056854556e-12	1.21877804923367
2	9734845	9735586	.	2	+	1.89803845933258e-12	1.16065920402088
AEMK02000328.1	138108	139573	.	2	+	1.90126216828465e-12	-1.51485622566869
16	21244784	21245792	.	2	+	1.94825962103888e-12	-1.52502449883033
AEMK02000452.1	1741043	1742130	.	1	+	1.97988038974436e-12	-1.19875112206981
1	15986609	15987688	.	2	+	2.02724130139567e-12	-1.16025093197934
2	70709199	70710052	.	1	+	2.05864136754641e-12	1.23559098908359
3	60113847	60114711	.	3	+	2.1327531097434e-12	-1.04778983098409
18	10383849	10384760	.	1	+	2.19477085200015e-12	-1.45513112758744
3	58053682	58054464	.	1	+	2.19477085200015e-12	1.72675965272944
3	22720312	22720825	.	2	+	2.19481501774271e-12	1.25747655440707
13	42342814	42343794	.	2	+	2.19924166193658e-12	-1.17404803835885
15	15505096	15505715	.	1	+	2.30463202761691e-12	1.61249687793998
7	86158372	86159301	.	2	+	2.3346682968275e-12	-1.31011758707336
8	113803106	113803690	.	1	+	2.38345508964537e-12	-1.45506178997991
3	44960586	44962032	.	2	+	2.43863535987632e-12	1.01176861585006
16	68820505	68822761	.	2	+	2.49111952008024e-12	1.30753402749574
13	78941315	78942753	.	2	+	2.52269027367463e-12	-1.55089489747979
15	17560757	17562148	.	2	+	2.54518947387474e-12	-1.15845388005401
13	206366022	206367655	.	2	+	2.55196481348842e-12	1.15415437512922
2	64647262	64648387	.	1	+	2.62770590702382e-12	1.34474325006657
3	22685726	22687802	.	1	+	2.66669653584717e-12	-1.52928150467016
1	190286162	190287197	.	2	+	2.70482468196512e-12	1.21284385423534
1	35179765	35180967	.	2	+	2.71756452946503e-12	-1.24911485822096
1	107548258	107549317	.	1	+	2.8112827138695e-12	-1.32774669821768
13	1513605	1514527	.	1	+	2.81924273742192e-12	1.69048126230156
9	55128701	55129199	.	1	+	2.82499458205687e-12	2.10705095330967
13	106566711	106568181	.	1	+	2.82743643042106e-12	1.64178738483254
8	7041472	7042809	.	1	+	2.83690406894083e-12	-1.15544569790716
2	75983078	75984530	.	3	+	2.84315191962347e-12	1.28620372157922
6	103628780	103630394	.	2	+	2.9262921766709e-12	-1.00924153622879
4	73908237	73909599	.	2	+	3.06222518727159e-12	-1.00974548653945
5	87143398	87144146	.	1	+	3.1652775839145e-12	-1.59884949776124
2	1194326	1194830	.	1	+	3.17094561760656e-12	1.25800758916512
8	7422023	7423802	.	3	+	3.21301545762286e-12	-1.1510491964229
17	62528125	62528793	.	1	+	3.2561694147212e-12	1.33459852955617
6	48580780	48581681	.	1	+	3.2561694147212e-12	1.58637012253659
6	6814360	6815050	.	3	+	3.33635676291873e-12	1.28719719094126
7	30620693	30621877	.	1	+	3.35403780669888e-12	1.38189147272893
AEMK02000682.1	472261	473125	.	1	+	3.37411506753679e-12	-1.4541926953631
4	93268411	93269080	.	1	+	3.482042192376e-12	1.42287080132188
1	272701649	272702715	.	1	+	3.52837456344039e-12	-1.13378643831049
7	114099160	114099918	.	1	+	3.58332197277553e-12	1.47821134643576
1	123723730	123724560	.	1	+	3.6306505890275e-12	1.51222697114892
2	10725048	10725969	.	1	+	3.64782279328105e-12	-1.35725118623867
1	168082342	168083292	.	2	+	3.72318144624806e-12	1.03040484934739
4	127391954	127393513	.	1	+	3.72318144624806e-12	1.39043008325793
1	77733566	77735094	.	2	+	3.77865310925017e-12	1.11896849586859
5	61657516	61660631	.	1	+	3.77865310925017e-12	1.18706720381334
3	17723441	17724405	.	1	+	3.82673628586847e-12	-1.56567981258534
1	124004460	124006080	.	2	+	3.90142742019244e-12	1.03846337831575
16	21260871	21261995	.	1	+	3.91533122173569e-12	-1.30538513983004
7	20927286	20928123	.	2	+	3.99035734891867e-12	1.16679983460205
8	6062415	6063721	.	1	+	4.02957334103942e-12	-1.31498722566368
10	47094595	47095601	.	3	+	4.29342624664869e-12	-1.1282010052081
14	134069028	134069661	.	2	+	4.34023257975592e-12	1.1489462291132
3	9741372	9742433	.	2	+	4.37604341269366e-12	1.23764123863707
5	15616627	15617957	.	2	+	4.4143807204287e-12	-1.03067180088094
14	7006844	7007850	.	3	+	4.45053518568019e-12	1.05154677706044
4	68220520	68222452	.	2	+	4.80124205652634e-12	-1.08173407867624
1	95121568	95123550	.	1	+	4.9032407864229e-12	1.41474493295304
X	9698061	9699009	.	1	+	4.91187550035869e-12	-1.63525299468238
15	107160158	107161714	.	2	+	4.94251212038239e-12	-1.51961325848507
11	68268981	68269696	.	1	+	4.9890298312902e-12	1.57688561702979
4	89785466	89785962	.	1	+	4.99405365040999e-12	1.72185393868145
4	72606248	72607752	.	2	+	4.99763067442315e-12	-1.16378622938487
2	114250837	114251875	.	1	+	5.03327047243874e-12	1.51330083210659
12	52229298	52230796	.	1	+	5.10880183736608e-12	1.35905283248733
3	92124577	92125862	.	3	+	5.10880183736608e-12	1.0845926518648
6	72088904	72089888	.	2	+	5.1282821868591e-12	1.06775841713279
5	61573694	61575039	.	3	+	5.30695440486375e-12	1.10161542218797
3	117794660	117795965	.	3	+	5.38102688074048e-12	1.06474623613186
14	32124594	32125374	.	2	+	5.44533515606445e-12	-1.70104559475138
13	53849619	53850406	.	1	+	5.48294767365725e-12	1.24308930232535
6	13860838	13862025	.	1	+	5.55157213267552e-12	1.45522583265502
14	34596769	34597783	.	2	+	5.60633768426891e-12	1.28201996937425
1	255504658	255506188	.	2	+	5.68484732343876e-12	-1.17817751447038
2	64632407	64633265	.	2	+	5.70723489550193e-12	1.22233269728621
12	47308062	47309103	.	2	+	5.74412150036277e-12	-1.18667662441775
3	125952272	125953040	.	1	+	5.94306812612846e-12	1.29989592732009
AEMK02000496.1	51180	52541	.	2	+	5.94306812612846e-12	-1.2354750040596
11	24666268	24668067	.	2	+	6.41924247859116e-12	-1.09839824835471
4	72701108	72702122	.	2	+	6.47646948382927e-12	1.07243239449841
8	135775439	135776267	.	1	+	6.50515233856664e-12	-1.4885045317808
2	84995708	84998128	.	3	+	6.56792432595688e-12	-1.23544918239235
1	72363005	72364250	.	2	+	6.70104879815532e-12	1.0374939862358
13	197217675	197218497	.	2	+	7.34582935175921e-12	-1.31050905571226
1	272183180	272183927	.	2	+	7.61226111837017e-12	-1.34637843618807
2	123212901	123214158	.	2	+	7.7544613015523e-12	-1.25251300979357
3	58001683	58002010	.	1	+	8.03762395237441e-12	1.80981156675454
10	50339105	50340461	.	2	+	8.03970045745086e-12	1.0700597767377
9	66466469	66468161	.	2	+	8.1190401079561e-12	-1.52432241972674
8	130411447	130412423	.	1	+	8.42558584706194e-12	1.30217449576587
6	84823529	84824442	.	1	+	8.47757165837689e-12	1.41225085359632
8	132314964	132316205	.	2	+	8.61099154285051e-12	-1.20480824268192
9	93363365	93364736	.	2	+	8.72724981750396e-12	-1.05981164633756
1	190445484	190446269	.	1	+	8.83723486826355e-12	1.47128099726298
14	2363328	2364659	.	2	+	9.16404673389678e-12	-1.10339134122493
3	108777807	108778706	.	1	+	9.16404673389678e-12	1.52046442761024
1	26985853	26987106	.	3	+	9.32839372634898e-12	-1.26481485197588
5	78498138	78499257	.	3	+	9.59644034345138e-12	-1.13124869481623
15	7734043	7735132	.	2	+	9.66482886713792e-12	1.20227940751118
15	134554755	134555841	.	2	+	9.70494404859247e-12	-1.21962829831678
1	222295974	222296979	.	2	+	9.75109927679645e-12	-1.01967506190779
1	215767022	215768190	.	3	+	9.75882425961805e-12	1.12862037892192
2	85732022	85733268	.	2	+	1.00800191972726e-11	-1.06816632398416
12	50267512	50268452	.	1	+	1.01127769076643e-11	-1.32118699453612
9	67425432	67426299	.	1	+	1.01127769076643e-11	1.40632766199015
16	34165571	34167252	.	2	+	1.04029426912521e-11	1.17590248165799
1	273764861	273765330	.	1	+	1.04709898112982e-11	1.54829587690163
8	38025885	38026611	.	1	+	1.04894318962906e-11	1.64062185318888
11	68150359	68151232	.	1	+	1.05587065501208e-11	1.35680972111192
3	1739910	1740601	.	1	+	1.08529390928666e-11	1.19256991715178
2	80260286	80260864	.	1	+	1.09867192235086e-11	1.23960810413058
14	91121229	91122202	.	1	+	1.10572706416483e-11	-1.16498792641393
12	54915882	54916664	.	1	+	1.10966478337214e-11	1.29428244698578
14	74850599	74852288	.	2	+	1.11772262184233e-11	-1.01648816587586
18	6429400	6430594	.	2	+	1.1312732517362e-11	1.0474548106359
14	50795781	50796960	.	2	+	1.16512348802659e-11	1.11433344099133
2	64982200	64984192	.	2	+	1.16512348802659e-11	-1.15211760228457
5	18943346	18944013	.	1	+	1.1657927074409e-11	1.49822253958729
12	44971216	44971915	.	2	+	1.17172197287231e-11	-1.39504626087772
4	95345500	95346987	.	2	+	1.17284297847254e-11	-1.05917306425268
16	63097944	63099923	.	2	+	1.18773884359153e-11	-1.12509378559507
1	123942601	123943678	.	1	+	1.19163315586062e-11	1.49933998214477
9	93079771	93080920	.	3	+	1.20085937613346e-11	-1.30068539153632
2	41335494	41335952	.	1	+	1.21639490180313e-11	-1.33358542760394
AEMK02000513.1	37043	37906	.	2	+	1.27473406146629e-11	-1.28775023573338
2	10722834	10723185	.	1	+	1.28330728849995e-11	-1.42140994428265
16	22962890	22963493	.	1	+	1.28557518798354e-11	-1.37541423022103
8	80761863	80763002	.	3	+	1.30083581349946e-11	1.07619243374136
12	11905810	11906542	.	1	+	1.34685849230008e-11	1.21404079099151
14	121293851	121295473	.	2	+	1.35871509311805e-11	-1.16363017768694
4	117356154	117357565	.	2	+	1.37949069319401e-11	-1.4709421898355
1	21713866	21714767	.	1	+	1.38346884539406e-11	-1.1692449254773
8	2350402	2351498	.	1	+	1.41917795241431e-11	1.10759734986241
1	58220141	58221231	.	2	+	1.45358445019264e-11	-1.58478859049668
7	114041798	114042772	.	1	+	1.46559263067244e-11	1.28060340337733
14	40912546	40913640	.	1	+	1.47242920882729e-11	1.22455243397482
6	8440006	8440873	.	2	+	1.47606754489148e-11	-1.18938546990146
7	115238035	115238892	.	1	+	1.51060786477266e-11	-1.02233634787128
12	22540001	22541344	.	1	+	1.51754635528556e-11	1.15157828224257
9	67054348	67056390	.	1	+	1.51754635528556e-11	1.33321064603018
16	25384195	25385954	.	3	+	1.56421447946635e-11	1.09761992096944
10	40725888	40727403	.	1	+	1.58438938575943e-11	1.36010676297244
1	137078525	137079676	.	1	+	1.59341256365207e-11	-1.1200146150579
1	15399389	15400953	.	2	+	1.59361600278684e-11	-1.1698084117449
6	127623375	127624447	.	1	+	1.59767413742934e-11	1.52988617139561
11	4658938	4660138	.	2	+	1.63521247711185e-11	1.11140301166508
13	61579986	61581398	.	2	+	1.63521247711185e-11	1.20099165817229
11	24504411	24505422	.	2	+	1.65069911111054e-11	-1.18842760467536
8	55142664	55144013	.	2	+	1.67572453844231e-11	1.15279484361567
17	13956639	13957753	.	1	+	1.70283465881009e-11	1.2013559521282
6	58334931	58336044	.	1	+	1.75559712049099e-11	-1.21026778749926
1	207429399	207431446	.	2	+	1.76413665290972e-11	-1.09223863578016
1	111083852	111085498	.	2	+	1.82188828910977e-11	1.08244908377705
6	97223726	97224916	.	2	+	1.86520786604874e-11	1.22584441175851
6	80017697	80017989	.	1	+	1.89978318854156e-11	-1.65945076528475
6	162869666	162870814	.	2	+	1.89978318854156e-11	1.26392505281171
8	118263168	118264510	.	2	+	1.96684793750397e-11	1.15051095261985
10	47664450	47666114	.	2	+	2.03012606691489e-11	-1.15254806731701
2	41756930	41757805	.	2	+	2.13554760596336e-11	-1.02329299985264
1	253970490	253971178	.	2	+	2.22222022489767e-11	-1.0550977127212
2	22774939	22776243	.	1	+	2.23568564874287e-11	-1.26433089983535
13	69347827	69349041	.	2	+	2.29082798792234e-11	1.43680866802246
9	66051826	66053320	.	3	+	2.2949943352144e-11	-1.05610330814655
1	240494457	240495664	.	1	+	2.37885517263474e-11	1.12865207195487
AEMK02000328.1	360076	361491	.	2	+	2.3947104539767e-11	-1.22278662733528
7	92229699	92230928	.	3	+	2.44337273440334e-11	1.1840606453947
14	50026583	50027798	.	1	+	2.54125366741857e-11	1.60679180595139
14	134263991	134264950	.	2	+	2.60852155846539e-11	-1.18095993452877
4	126980553	126981611	.	1	+	2.61130580904961e-11	1.41611751231197
2	22711228	22712572	.	3	+	2.64494790283345e-11	-1.43822263832377
6	6561581	6562514	.	1	+	2.65651239416095e-11	1.46812422615616
2	15345059	15346069	.	2	+	2.70112651789478e-11	-1.34706890581194
X	54822987	54823950	.	3	+	2.74113134510981e-11	-1.02674154365036
12	23974315	23975677	.	2	+	2.79513778742595e-11	1.16764722126158
9	135221283	135222347	.	2	+	2.80377755356032e-11	-1.38969270896895
17	54761283	54762443	.	1	+	2.81267072718413e-11	-1.0271957035029
1	207484993	207486062	.	1	+	2.81553866806806e-11	1.25457666756083
5	98991435	98992467	.	2	+	2.81871742628669e-11	-1.84893842770324
5	32802759	32804265	.	1	+	2.83712651424932e-11	1.39549287583572
15	131672873	131674722	.	1	+	2.85121823058042e-11	1.0414807149582
9	20014533	20015709	.	1	+	2.89472200375827e-11	1.13261399933683
16	18716757	18717680	.	2	+	2.89887099376004e-11	-1.38200064148275
6	59321615	59322201	.	1	+	2.96770079831743e-11	1.87022475836896
3	52621587	52622292	.	2	+	2.9868669355253e-11	-1.32705499698856
2	47567857	47570103	.	1	+	3.11281127228597e-11	1.12369947485843
1	7409549	7410744	.	2	+	3.14653369691601e-11	1.02199398533447
15	138574793	138576104	.	2	+	3.15534977662031e-11	1.07524815966858
10	21766252	21767921	.	2	+	3.15660464761599e-11	1.16465520687704
1	232483309	232485264	.	2	+	3.21570930294696e-11	1.0555750626243
12	57835911	57836909	.	1	+	3.26781757573916e-11	-1.67323278348846
1	58249270	58250708	.	2	+	3.3014265855489e-11	-1.20424521346924
17	49458775	49459691	.	3	+	3.33260712165717e-11	-1.17400453208145
16	27610334	27611187	.	1	+	3.3903414413656e-11	-1.3256193213437
2	128416558	128417786	.	3	+	3.3903414413656e-11	-1.36969449456177
11	76654728	76656207	.	3	+	3.51747171310718e-11	-1.07913282021895
4	3011296	3012200	.	1	+	3.51902088028807e-11	1.30176479341561
16	3644634	3645739	.	1	+	3.57383596858106e-11	-1.17286726417337
10	47177153	47178723	.	2	+	3.61228825036118e-11	-1.06648779646161
15	125425689	125426379	.	1	+	3.6780800191755e-11	-1.36010220836751
14	20067019	20068130	.	1	+	3.68941856767186e-11	1.60776098852651
1	100934024	100935159	.	3	+	3.78337564323507e-11	-1.20363063867492
2	26625969	26627257	.	1	+	3.79016294477427e-11	1.12211690387882
4	94991549	94992763	.	2	+	3.79197411687468e-11	1.04595458680934
17	54856963	54858281	.	2	+	3.93100403212266e-11	-1.12549047067161
16	32089415	32092050	.	1	+	3.93614342365677e-11	1.14501279216857
14	23355540	23356070	.	1	+	4.0884719682932e-11	1.48949103804754
9	9326174	9327451	.	2	+	4.10455718824213e-11	-1.2819331734111
6	127901823	127903349	.	1	+	4.10689798955712e-11	1.23681180917642
15	4723712	4724458	.	2	+	4.15475806616732e-11	-1.27445249151434
3	56369333	56370766	.	1	+	4.20312302792984e-11	1.45153258415261
15	95675641	95676843	.	1	+	4.29819756893298e-11	1.47637475891303
7	3892451	3892973	.	1	+	4.35717165980838e-11	2.0699259634959
5	61646761	61647517	.	1	+	4.35789879675243e-11	1.79874322569228
18	54740013	54740380	.	1	+	4.42270486195077e-11	1.49711922951733
14	134307427	134308668	.	2	+	4.59782600245717e-11	-1.09381770664184
X	101753909	101755425	.	2	+	4.62283451855069e-11	1.18794144117603
9	136666303	136667495	.	2	+	4.73617843034074e-11	-1.04968505300037
1	185361832	185362695	.	2	+	4.74482262646573e-11	-1.07659901397641
1	221814354	221816435	.	1	+	4.78543037159543e-11	-1.13567064132666
8	135116211	135117183	.	3	+	4.79254054597396e-11	-1.37352911651548
9	136195338	136196764	.	1	+	4.89715603034719e-11	1.31941894916543
5	22540702	22541091	.	1	+	4.9184837269932e-11	1.39497636331575
2	1220289	1221137	.	1	+	4.95730457898221e-11	1.17963760084968
7	40223842	40224308	.	1	+	5.104556472198e-11	-1.72899188647025
1	71090470	71091614	.	1	+	5.11640143184315e-11	-1.39194334852346
11	51709201	51710873	.	2	+	5.17388776032336e-11	-1.11748030908431
6	82629090	82629601	.	1	+	5.21395849214417e-11	1.46583925711971
2	18392573	18393720	.	2	+	5.24887761773072e-11	-1.01741397486619
13	189457491	189458695	.	2	+	5.30469944422796e-11	-1.33820449866394
18	51271647	51272380	.	2	+	5.56833667298292e-11	-1.23194887258815
10	39462378	39463365	.	2	+	5.70625264721449e-11	-1.41243866756745
8	20558104	20558478	.	1	+	5.93666167746997e-11	-1.55491545321179
3	59131722	59132586	.	1	+	6.05685650922703e-11	1.1550884558509
1	137296256	137297497	.	2	+	6.08822624977897e-11	-1.03010762531193
3	2237846	2238967	.	1	+	6.18219491025699e-11	1.32607020607287
15	133754881	133755292	.	1	+	6.2718472396274e-11	-1.22333613149792
14	82196590	82198152	.	2	+	6.31394631524627e-11	-1.34789645626794
7	1736842	1737338	.	1	+	6.32744660842344e-11	1.09283882213672
15	7513338	7514008	.	1	+	6.42937759080978e-11	1.41323127777939
6	146138276	146139709	.	2	+	6.48828714479824e-11	1.17954396199856
12	13867724	13869452	.	3	+	6.68418855008291e-11	1.04031831292475
3	26413966	26415047	.	2	+	6.68485431612302e-11	-1.12277622427089
14	4235070	4235800	.	2	+	6.75147910589762e-11	-1.17604286878876
12	46672521	46673015	.	1	+	6.79582711992612e-11	1.35829122959334
8	125379435	125380575	.	2	+	6.79582711992612e-11	-1.29406576544555
10	67060554	67061545	.	2	+	6.94782243916395e-11	1.13138217084447
4	37107339	37108080	.	3	+	6.94782243916395e-11	1.09457400213901
1	77351873	77352881	.	3	+	7.05462362760622e-11	1.18369185279978
1	11664709	11665467	.	1	+	7.12832649806262e-11	-1.30232139907381
14	137234788	137235197	.	2	+	7.17509827083281e-11	1.42642875983605
17	49494936	49495866	.	2	+	7.17509827083281e-11	1.02024479441152
4	126760369	126761314	.	2	+	7.23299051432204e-11	-1.08685112635437
2	56922746	56925002	.	4	+	7.47423186213892e-11	-1.08762039604773
3	94011098	94012210	.	1	+	7.56913560613882e-11	1.09813752615539
8	10574473	10575506	.	2	+	7.60448401626575e-11	-1.28247722704179
4	108781887	108783011	.	1	+	7.85083665859281e-11	1.3073039429277
4	56085015	56086907	.	4	+	7.93569543310128e-11	1.10954578163102
9	105034518	105035660	.	2	+	8.00742086559799e-11	-1.06051429350782
14	129124687	129126578	.	2	+	8.01995659896618e-11	-1.06011630353526
7	1836	2734	.	1	+	8.18282809372439e-11	1.25911034237647
14	110602459	110603481	.	2	+	8.4456448285652e-11	1.25033419016914
4	93256782	93257653	.	2	+	8.47103884657846e-11	1.41488935260498
13	25117983	25118790	.	2	+	8.59200658209648e-11	-1.28551063426675
15	107282621	107283426	.	2	+	8.59200658209648e-11	-1.18201344788487
10	63486498	63488036	.	1	+	8.73790523763428e-11	-1.44637935776427
14	101339468	101340689	.	2	+	8.81361474143717e-11	-1.4112677908139
12	13760929	13761661	.	1	+	8.82897673024678e-11	-1.6052599867111
1	238766522	238768578	.	1	+	8.8987864620145e-11	1.03498388261407
11	4020477	4020779	.	1	+	9.17042848036534e-11	1.87863875297819
1	79292225	79293409	.	1	+	9.24967629816175e-11	1.45553494316753
13	3901925	3902767	.	1	+	9.32897637343039e-11	-1.35485423685386
11	4672395	4673354	.	1	+	9.49227812092212e-11	1.47821845940867
2	25871272	25871891	.	1	+	9.49227812092212e-11	-1.08098617513866
18	55323074	55324159	.	2	+	9.50151333882162e-11	1.25666740338655
16	32330259	32331123	.	1	+	9.53510437460992e-11	-1.36508259537744
3	53479201	53479916	.	1	+	9.53510437460992e-11	-1.42870193512597
9	55407892	55408871	.	2	+	9.61646877486378e-11	-1.11197315351038
1	27387460	27388491	.	1	+	9.63905875854048e-11	-1.3379287507512
7	120250316	120251198	.	1	+	9.6408604127025e-11	-1.26432482325638
3	8446427	8448182	.	3	+	9.74878400462989e-11	1.0076994053618
7	12511307	12512134	.	1	+	9.93599739784418e-11	-1.39196058083338
11	7674393	7676224	.	1	+	1.02759710769859e-10	-1.11739395356975
9	121503593	121504985	.	2	+	1.03276652103416e-10	1.15214917798443
6	9701873	9702779	.	2	+	1.03558009696986e-10	-1.26935270631812
17	61661125	61661851	.	2	+	1.04510860774023e-10	1.37493861924351
X	97028132	97029363	.	2	+	1.0540512683703e-10	-1.12130490162472
3	72373413	72374356	.	3	+	1.062800351541e-10	1.02540509176972
11	70849141	70849878	.	1	+	1.09394324234435e-10	1.5439220289521
4	95317883	95318410	.	1	+	1.10502611300609e-10	-1.29171099328013
15	7510877	7511313	.	1	+	1.11890359286174e-10	1.64802118235505
1	190358860	190360098	.	2	+	1.13379201359078e-10	-1.06151480865674
1	139831302	139831860	.	1	+	1.19081696584322e-10	1.40687810258333
13	46246661	46248051	.	2	+	1.21793536200137e-10	-1.50098329075003
3	9171057	9171813	.	1	+	1.23375402165957e-10	1.19119633575735
10	47210089	47210630	.	1	+	1.25672690847506e-10	-1.38214938284682
5	56701732	56702588	.	1	+	1.2914710653899e-10	-1.24371347246161
3	30988934	30990286	.	2	+	1.30852927003199e-10	-1.3175723343076
1	73974094	73975170	.	2	+	1.31501774123121e-10	-1.34558801255014
4	65214056	65215136	.	3	+	1.3558625238123e-10	-1.05231148229721
12	10903276	10905008	.	2	+	1.38024345588857e-10	-1.0741905907351
4	89667595	89669047	.	3	+	1.39824783899508e-10	1.07782336400853
17	52036907	52037360	.	1	+	1.39986458271761e-10	1.33702188757011
10	15032948	15033549	.	2	+	1.40104960031383e-10	-1.28392419758111
4	117599039	117600117	.	2	+	1.41586036925598e-10	-1.07202734600577
2	64710504	64710997	.	2	+	1.434191919949e-10	1.48109784506742
5	41808929	41811539	.	2	+	1.44524539821928e-10	1.07675818653303
9	55509969	55511525	.	2	+	1.47448355766598e-10	-1.24157883839064
2	1024373	1024885	.	1	+	1.47532785626409e-10	-1.3496448492767
9	55477873	55478963	.	1	+	1.49152349257298e-10	-1.19658518496571
14	38705442	38706264	.	2	+	1.49384730064534e-10	1.0535298732137
13	34472518	34473591	.	2	+	1.50233296475252e-10	1.08831270971116
4	34303841	34304999	.	2	+	1.50492420889483e-10	-1.13337768723302
2	70716543	70717568	.	2	+	1.58771617500064e-10	1.16971662862477
11	17283529	17284473	.	2	+	1.60871405401452e-10	1.02099627492745
13	188387384	188388706	.	2	+	1.60871405401452e-10	-1.22990422374227
1	16482019	16483625	.	2	+	1.66188186836079e-10	-1.66120258184998
1	252937190	252938187	.	2	+	1.68214637224273e-10	1.09964286528296
6	68721618	68722768	.	2	+	1.72621681108384e-10	-1.05766809414194
5	7234854	7235829	.	1	+	1.74245952235614e-10	1.14199731683287
3	17258483	17259028	.	1	+	1.76620591166804e-10	1.45454157252574
4	112060857	112062444	.	1	+	1.78072064499764e-10	1.15329288290228
18	37421516	37422819	.	2	+	1.83067287482566e-10	1.06916598325824
12	7982634	7983830	.	2	+	1.83578764573768e-10	1.13556025124379
15	6744760	6746546	.	3	+	1.871383830742e-10	1.24698857015175
8	113853529	113854731	.	1	+	1.88197593010249e-10	-1.18215648260838
15	86689834	86692066	.	2	+	1.89434279074591e-10	1.21840122645493
9	106879645	106881419	.	2	+	1.90479172617563e-10	1.08029380895393
2	133845140	133846591	.	2	+	1.90639109854477e-10	-1.09920362960381
5	21595956	21597308	.	1	+	1.91152985988111e-10	-1.25675162510814
5	67383813	67385179	.	2	+	1.94058658167525e-10	1.24331638296281
14	49431526	49432046	.	1	+	1.98090255931321e-10	1.67498618671919
16	37789807	37791742	.	1	+	2.02728414644967e-10	-1.0146695799649
4	124734210	124736039	.	2	+	2.0320494789888e-10	1.10384165305408
7	25114837	25116060	.	2	+	2.04886842399098e-10	1.17121723960805
13	68877522	68878445	.	1	+	2.11006764521989e-10	1.04297638673369
3	19617216	19618073	.	1	+	2.13357457928613e-10	-1.81535491429742
1	104815795	104817466	.	2	+	2.13408719144492e-10	1.00153810685502
2	15343898	15344784	.	1	+	2.15556775690337e-10	-1.13184004522059
3	101299429	101300774	.	2	+	2.15556775690337e-10	1.10064932847127
3	76959082	76959948	.	1	+	2.16390741709189e-10	-1.12008675418952
13	18145028	18145975	.	1	+	2.17150406650659e-10	1.22561927800569
4	11790102	11790980	.	1	+	2.20227979001223e-10	-1.07824679611162
3	52649614	52650110	.	2	+	2.23047565226743e-10	-1.2085288786204
8	47910378	47911265	.	1	+	2.23047565226743e-10	-1.28581660635161
10	63069165	63070063	.	2	+	2.24877691675388e-10	-1.28733402194051
12	22554417	22555377	.	1	+	2.25968382270394e-10	1.34452335958706
1	119545138	119546272	.	2	+	2.26082418059886e-10	-1.04199490234291
2	75229019	75229791	.	2	+	2.27013115341436e-10	-1.12178260100501
10	40682729	40683402	.	2	+	2.27334708848421e-10	1.54579375691082
4	127339883	127341062	.	2	+	2.2945886829577e-10	1.29250936880498
12	54862675	54863660	.	2	+	2.29559842162107e-10	1.10237220717885
13	207408418	207409378	.	2	+	2.30721314496285e-10	1.0622972822101
6	146263488	146264234	.	2	+	2.34830972142871e-10	-1.30369855097602
3	30983848	30984554	.	1	+	2.35707778708837e-10	-1.33099727949775
15	131550551	131551393	.	1	+	2.37177205946468e-10	1.07063221877364
8	72629768	72630354	.	1	+	2.42818880416708e-10	-1.56662070220619
13	28518400	28519906	.	2	+	2.45950964866597e-10	-1.01065938247213
6	75635307	75635736	.	1	+	2.48562800171012e-10	1.14406105628705
17	12188371	12189319	.	3	+	2.48695770898422e-10	1.38766138135029
11	18397861	18398590	.	1	+	2.48756579767425e-10	1.33372758173536
9	32992107	32992468	.	1	+	2.50801754259372e-10	-1.47189146865502
4	110424536	110425906	.	2	+	2.5286162583193e-10	-1.07196704329381
6	136019463	136020780	.	4	+	2.55119018402637e-10	-1.23470286116176
13	7051604	7052473	.	1	+	2.61524638866491e-10	-1.32733886986056
14	97455225	97456453	.	1	+	2.62656801218995e-10	1.18361644407566
8	29963117	29964144	.	2	+	2.71520855888668e-10	1.22254940511199
9	44320458	44321728	.	1	+	2.73976408714556e-10	1.17709627060013
13	207407002	207407871	.	1	+	2.76638281720291e-10	1.30879904274967
17	28594058	28594722	.	1	+	2.76638281720291e-10	1.35618926015633
10	42702413	42703340	.	1	+	2.79223966015568e-10	1.53919209600953
AEMK02000452.1	633461	634786	.	2	+	2.85362718081663e-10	-1.10010620284595
X	101150248	101151295	.	2	+	2.86288872349831e-10	-1.23702288166768
10	50568836	50569682	.	1	+	2.93610066863841e-10	1.37336616238935
7	7304968	7305837	.	1	+	2.95014210671285e-10	1.25592284980439
6	88290078	88290743	.	2	+	2.95171640843477e-10	-1.03207468252053
13	194756365	194757484	.	3	+	2.96397234744591e-10	-1.19727272216718
2	77898625	77899442	.	1	+	2.97608211901733e-10	1.59956244698105
9	115570091	115571598	.	2	+	2.97740124702159e-10	-1.00702880492426
2	113355675	113356865	.	1	+	2.97965552960028e-10	1.30533623842435
6	169538394	169539330	.	1	+	3.02391961603331e-10	1.2338148976344
1	15668936	15670081	.	2	+	3.03542277005996e-10	-1.13295095067649
13	106788255	106789487	.	2	+	3.03542277005996e-10	-1.21857246511184
6	30086766	30087097	.	1	+	3.16353377471132e-10	1.31816845300245
14	52037142	52038463	.	2	+	3.17801861544421e-10	-1.26108645196355
11	21011023	21011400	.	2	+	3.18167423077458e-10	-1.69640760845014
14	23081741	23083317	.	2	+	3.2117963370711e-10	1.01578350020206
4	36751162	36751928	.	1	+	3.21569547141386e-10	1.36550946808081
11	9991936	9992897	.	1	+	3.22387418115896e-10	1.55198779864572
3	86326006	86327366	.	2	+	3.23622864115888e-10	-1.08013430386984
14	28233067	28234102	.	2	+	3.26154092757495e-10	-1.34033412800133
11	20854569	20856502	.	2	+	3.28727841018966e-10	1.04753927981204
1	268952171	268953200	.	2	+	3.29409078108274e-10	1.11252234355629
10	40881108	40882762	.	2	+	3.29677263839555e-10	-1.22177637217501
12	1444005	1444628	.	2	+	3.32944630065459e-10	1.05300702823185
4	82484839	82485504	.	1	+	3.34778208190491e-10	1.23842144870715
13	19254039	19254841	.	1	+	3.43220397349583e-10	-1.54183287471144
4	82488090	82489423	.	1	+	3.4588241412352e-10	1.40187882689078
4	110238533	110239326	.	1	+	3.49203668023294e-10	1.17367549795032
6	8474509	8475498	.	1	+	3.55392658916254e-10	-1.35954886628629
16	63495812	63497691	.	3	+	3.62366930247588e-10	1.05955050261423
13	151841778	151843322	.	3	+	3.63464479100308e-10	-1.04336373017234
18	20612802	20613570	.	1	+	3.63725026363823e-10	-1.32986461230548
18	29225386	29227073	.	2	+	3.70256780734811e-10	1.03411706773929
6	82688644	82689349	.	1	+	3.82813399241852e-10	1.76985206938233
8	131568404	131569895	.	2	+	3.99339031092508e-10	1.07913535446997
14	23557360	23558712	.	2	+	4.11149538998172e-10	1.12094288599832
3	49039656	49040730	.	1	+	4.18997284413164e-10	-1.21150167908685
9	90814355	90815752	.	1	+	4.19817776412e-10	-1.07487267831656
18	54745027	54745353	.	1	+	4.2451679598885e-10	1.67088199013467
12	54865374	54865664	.	1	+	4.28923188822306e-10	1.18977619491083
10	66347769	66348443	.	2	+	4.40580910502786e-10	-1.07589491857667
14	104255914	104257538	.	2	+	4.41744808461035e-10	1.10339380917859
13	157194972	157196061	.	3	+	4.43120572046782e-10	-1.12985927412315
1	143441001	143441902	.	1	+	4.49286970743074e-10	-1.30305387505857
6	69057520	69058245	.	2	+	4.5761940919383e-10	-1.3501162579666
7	103338944	103340863	.	2	+	4.5761940919383e-10	1.18406205149793
11	6928417	6928804	.	1	+	4.59660986257561e-10	-1.38874623088531
4	55688969	55689469	.	1	+	4.59660986257561e-10	-1.68728692162188
1	35173796	35175274	.	1	+	4.7385414720356e-10	-1.31138631248397
12	39760974	39761495	.	2	+	4.7385414720356e-10	1.11414007994838
3	111124013	111124792	.	2	+	4.7385414720356e-10	1.58442067729464
17	54847870	54849010	.	1	+	4.86874800149897e-10	1.45150354257355
X	111743838	111744369	.	1	+	4.86874800149897e-10	-2.15646804095456
3	47652944	47654193	.	2	+	4.90347194329219e-10	-1.03110309900221
8	135201051	135201960	.	1	+	4.91489677998222e-10	-1.37552116882052
6	74615062	74615802	.	1	+	4.97825075071719e-10	1.47720158815697
1	62915251	62917256	.	2	+	5.08635863902179e-10	1.24943667506738
3	113578038	113578723	.	1	+	5.13928925676186e-10	-1.40794303644044
9	105783509	105784818	.	1	+	5.16803125056629e-10	1.11544121873614
10	64429528	64431483	.	2	+	5.28973159525704e-10	-1.33207538100677
10	47157634	47161348	.	3	+	5.34356220922367e-10	-1.05897894029479
10	42014084	42015330	.	2	+	5.47390478120542e-10	-1.16638799959581
3	125702009	125702591	.	2	+	5.66653182993278e-10	1.20968038889326
2	79564511	79566068	.	1	+	5.8672596556582e-10	1.10563374086798
13	29199190	29199873	.	3	+	5.89866931154884e-10	1.13332023060781
8	3911381	3912149	.	2	+	5.93352868103925e-10	1.2887620900307
10	29150691	29151116	.	1	+	5.95821913036753e-10	-1.24970896231936
16	5931677	5932197	.	1	+	6.17767425416398e-10	-1.57791446866752
12	47307142	47307656	.	2	+	6.19746924645003e-10	-1.03786214830667
7	46871182	46872248	.	1	+	6.39875812350775e-10	1.21430898511152
8	102969579	102970187	.	1	+	6.50244467031478e-10	1.40476036099826
7	92801297	92802570	.	1	+	6.61626603143816e-10	1.28279039856067
14	34724424	34725117	.	1	+	6.71556632359137e-10	-1.44664109379985
1	1521664	1522421	.	1	+	6.82908470346721e-10	-1.1648772957855
13	70390995	70392194	.	1	+	7.04194410872362e-10	1.03860897696718
13	26164651	26166444	.	1	+	7.09090707197698e-10	-1.19151211322848
10	63204738	63206806	.	3	+	7.13036418906737e-10	-1.05399419782397
9	116983121	116984435	.	2	+	7.17309189241362e-10	-1.13642448714336
6	59352142	59352467	.	1	+	7.31987447926525e-10	1.27147196787602
11	70861638	70861970	.	1	+	7.36004644741136e-10	1.52442136846918
12	2444305	2446228	.	1	+	7.37516582065258e-10	1.09826605209747
7	11450480	11450868	.	1	+	7.480796991688e-10	1.93835671259028
1	112566062	112567190	.	2	+	7.61393023554045e-10	-1.12227964512335
18	23244781	23246057	.	1	+	7.61393023554045e-10	1.4198386411553
14	55462323	55463872	.	3	+	7.64491442964618e-10	-1.19004783180293
6	48924164	48924949	.	1	+	7.76242869179622e-10	1.15596132076671
13	108488052	108489171	.	1	+	7.88274530316708e-10	1.37050644634819
3	73670692	73671229	.	1	+	8.02170248641662e-10	1.1604740036241
13	196314722	196315695	.	2	+	8.07494779651971e-10	-1.31068210878477
X	34522450	34524011	.	1	+	8.20044180154716e-10	-1.42993664933706
1	145862498	145863857	.	1	+	8.29242661906002e-10	1.10967522148874
6	98520868	98522195	.	2	+	8.3182390014301e-10	-1.15305512475383
16	18556164	18556992	.	2	+	8.57013943171678e-10	-1.41676538149241
8	81278841	81279756	.	1	+	8.79638545580287e-10	-1.41309289891343
13	207082393	207083330	.	2	+	8.83247888217239e-10	1.40733752887061
11	74404473	74405718	.	1	+	8.84177773399578e-10	-1.41895115128751
5	64362100	64362635	.	2	+	8.90299200903061e-10	-1.22608000840842
3	40765504	40766589	.	1	+	8.97621626193624e-10	1.06218985262267
16	44607693	44608291	.	1	+	9.04020803041624e-10	1.37814581504899
17	51322850	51324044	.	2	+	9.06893869314419e-10	1.07120754139836
2	25903153	25904686	.	2	+	9.08601311039755e-10	-1.02473267574449
8	75877085	75878020	.	2	+	9.09698885722952e-10	1.06149134922288
13	25314598	25316489	.	2	+	9.12566784906591e-10	-1.11775110479741
1	25319099	25320840	.	2	+	9.24330778915345e-10	1.10185878612659
2	136429773	136431101	.	2	+	9.24499059420109e-10	-1.11145087841018
4	41732514	41733041	.	1	+	9.24499059420109e-10	-1.18476949002948
8	7459063	7461046	.	3	+	9.56406594299988e-10	-1.08932855270449
10	65943442	65944411	.	2	+	9.59244555212768e-10	1.16101591330056
1	238745608	238746500	.	1	+	9.63169723188968e-10	1.12667736696597
3	113289118	113290958	.	2	+	9.81276648855531e-10	-1.26286162729529
14	65369478	65370127	.	1	+	9.85047726753655e-10	-1.63111572126425
5	64459198	64459851	.	2	+	1.0645176870255e-09	-1.26978610274738
10	41249208	41251134	.	1	+	1.06927963775618e-09	1.29966822214685
1	58139558	58140386	.	2	+	1.12238826774948e-09	-1.09493750787254
3	57984893	57985841	.	1	+	1.12768775734588e-09	1.16001783434814
18	13637330	13638434	.	1	+	1.12957259858253e-09	1.10309872432048
6	81480536	81481631	.	2	+	1.13867805104874e-09	-1.01119577793145
8	86981012	86982676	.	2	+	1.14812932455918e-09	-1.02580127820235
X	7878766	7879295	.	1	+	1.14827243690971e-09	1.20127141269758
13	53292776	53294325	.	3	+	1.16113422834495e-09	1.11400216268997
X	78715460	78716370	.	1	+	1.19262391970383e-09	-1.1671088149012
13	125431999	125432928	.	2	+	1.19356232070301e-09	-1.21049861046707
12	21875621	21875971	.	1	+	1.25541900747073e-09	-1.1571923524012
2	16612954	16614374	.	2	+	1.25950771098862e-09	-1.14833823134865
7	93308300	93310137	.	2	+	1.27156129325969e-09	-1.12098989366378
2	65950792	65951334	.	1	+	1.28768460751577e-09	-1.016076296039
17	13983434	13984680	.	3	+	1.32411215900781e-09	-1.07141916489935
3	58790064	58790412	.	1	+	1.34367391788946e-09	1.5563329822742
1	111358364	111360053	.	2	+	1.36695460105411e-09	1.03880913846315
15	131688825	131689392	.	1	+	1.36695460105411e-09	1.2175018137014
7	46874311	46875331	.	2	+	1.36896498970472e-09	1.32771198780409
5	76490653	76491881	.	1	+	1.38559676428204e-09	-1.30172334547111
1	143635859	143636779	.	2	+	1.38708745966888e-09	-1.22640941016661
13	90994688	90995667	.	2	+	1.40559556644528e-09	-1.28991678707022
14	40266269	40268020	.	2	+	1.40941412410048e-09	1.18433710255074
4	41446645	41447376	.	2	+	1.41849827880674e-09	-1.05785527752504
12	3835756	3837405	.	2	+	1.44229813006125e-09	-1.05148519605714
1	273240944	273241651	.	1	+	1.46894669769346e-09	-1.40267930535742
2	64684302	64685138	.	1	+	1.49671312683585e-09	1.32324413863222
12	5583768	5584461	.	1	+	1.50294695995425e-09	1.11897587597927
17	41197133	41198392	.	2	+	1.53626880828391e-09	-1.04001332151745
12	4465102	4465435	.	1	+	1.54826819453714e-09	-1.59029093232284
10	20405079	20405884	.	1	+	1.55012214678559e-09	1.12627341978888
9	8309135	8310611	.	2	+	1.55898126714824e-09	1.10912639399655
14	23275498	23276445	.	2	+	1.56432043615924e-09	1.19881853277884
9	44706954	44708257	.	1	+	1.57340928085291e-09	-1.26953826350609
4	75891942	75893153	.	1	+	1.57485839628636e-09	1.29106253838339
14	98115802	98116810	.	3	+	1.59645144337209e-09	1.13089084361196
6	56449068	56449691	.	1	+	1.60660396434371e-09	-1.26846775783609
7	88080026	88081460	.	1	+	1.64413935164021e-09	1.32126068894258
5	30610371	30611963	.	3	+	1.65267342744271e-09	1.00084190600355
13	14095569	14097187	.	2	+	1.65507169601394e-09	-1.26057756130673
15	77647225	77647651	.	1	+	1.66151979574698e-09	1.17415814073067
9	28325916	28327715	.	2	+	1.66982003025901e-09	-1.01673561517953
2	73574283	73575433	.	2	+	1.67734287162431e-09	1.00009666236095
11	51507137	51508184	.	1	+	1.68002483834192e-09	-1.28722578073563
9	66126853	66128026	.	1	+	1.68241262672809e-09	-1.12339586601565
4	116516206	116517737	.	1	+	1.70084389145301e-09	-1.09531600338117
X	79176409	79177740	.	1	+	1.73912101496786e-09	1.16904750036286
5	10260428	10260738	.	1	+	1.75184015549312e-09	1.32118166023803
15	132120016	132121180	.	1	+	1.75641875291369e-09	1.19936649737069
10	33269655	33271159	.	2	+	1.77099513028014e-09	-1.11850720255657
6	53650241	53651569	.	2	+	1.77099513028014e-09	1.09147841456
5	6326304	6327594	.	2	+	1.8072371827919e-09	-1.03372897484694
14	97391955	97393743	.	3	+	1.83677516944231e-09	1.41191979087723
1	169817318	169819573	.	3	+	1.84516814351217e-09	-1.01396220629143
16	65940087	65941916	.	3	+	1.84825632529529e-09	-1.1656210922546
6	109310715	109311833	.	2	+	1.84825632529529e-09	-1.07336538131782
11	15015136	15016148	.	2	+	1.85015442535961e-09	-1.11480498765771
7	29848885	29850143	.	1	+	1.86100721717703e-09	1.2365477485549
5	79872868	79873895	.	2	+	1.862716634571e-09	1.2072830300773
2	90772515	90773441	.	1	+	1.87710715926316e-09	-1.25675999571131
4	106940072	106940806	.	1	+	1.88439114856422e-09	-1.46929223809785
7	35077420	35078369	.	2	+	1.90063378689796e-09	1.07204786660048
7	89454463	89455333	.	3	+	1.90159953734629e-09	1.18280147054957
1	269294454	269295290	.	1	+	1.90497990829984e-09	-1.35677078120911
12	4429747	4430533	.	1	+	1.90497990829984e-09	1.32249491190414
7	53446663	53447130	.	1	+	1.90497990829984e-09	-1.76497450290226
12	58117178	58117931	.	2	+	1.91068892497813e-09	-1.42518048137824
15	8239177	8240119	.	1	+	1.91813007367708e-09	1.24674966248448
11	7412547	7413557	.	1	+	1.9439099913726e-09	1.31705648724157
5	10181798	10182202	.	1	+	1.9439099913726e-09	1.27987559016822
9	27707587	27708636	.	1	+	1.98160666934158e-09	-1.27561701484882
6	111950171	111951878	.	1	+	2.01080367479739e-09	1.49107433305477
1	236445238	236445672	.	1	+	2.01204227813729e-09	1.31347573541548
4	74197440	74198484	.	3	+	2.01204227813729e-09	1.05241624183052
14	134046105	134046872	.	1	+	2.01830294795475e-09	1.21017730121346
16	32131372	32132348	.	1	+	2.02761533351452e-09	1.19418961441416
13	144719019	144720545	.	4	+	2.02813570018713e-09	-1.32577950999909
13	16713733	16714592	.	1	+	2.03576476141376e-09	1.09745952402862
1	119361266	119362922	.	3	+	2.06069106674375e-09	1.05938823669796
6	165882283	165883749	.	2	+	2.11771634901192e-09	1.0193555367936
1	124034952	124036491	.	1	+	2.14506279764314e-09	1.09571739699495
X	40998703	40999254	.	1	+	2.19636603430563e-09	-2.15786533638874
2	26601689	26603059	.	2	+	2.19923951030342e-09	1.32449486481524
15	91863801	91864729	.	3	+	2.20894731054998e-09	-1.16616823554817
16	63047182	63047640	.	1	+	2.25130851724571e-09	1.34162094634066
14	100103759	100104572	.	1	+	2.28857453767721e-09	-1.01645674554402
11	9928469	9929544	.	1	+	2.41100832946838e-09	1.66725964373538
8	116644588	116646264	.	1	+	2.42941021241324e-09	-1.32319294847629
1	112555459	112557495	.	2	+	2.43371014044041e-09	-1.0265230036639
5	58658872	58660397	.	2	+	2.46127736683067e-09	-1.26895334538635
18	16130107	16131083	.	2	+	2.47391348365102e-09	1.25128736712925
1	31786642	31787890	.	3	+	2.49124366319327e-09	-1.12340035833399
14	8474574	8476352	.	2	+	2.56190032624225e-09	-1.16728268958662
16	18521597	18522834	.	3	+	2.60833117096141e-09	1.16014136303831
2	143130946	143131759	.	1	+	2.6179400171926e-09	-1.4537092603147
13	100209158	100210362	.	1	+	2.63963352748175e-09	1.23493707110375
7	13426370	13427370	.	2	+	2.67609893725411e-09	1.0466370673242
15	7905926	7907270	.	1	+	2.68059543927739e-09	1.03612524737372
6	4176191	4177935	.	2	+	2.69233003213266e-09	-1.10654554847941
1	20864938	20865561	.	1	+	2.69353569610856e-09	1.23929997675139
3	45089666	45091134	.	2	+	2.71392528350614e-09	1.22154733397878
15	23672038	23672337	.	1	+	2.75126429922342e-09	1.42374835303466
9	67647694	67648726	.	1	+	2.78698695597078e-09	1.44158536902052
13	29176357	29177126	.	2	+	2.81418091502945e-09	1.49653170887934
16	51832260	51832655	.	1	+	2.84826108531064e-09	1.38039909412392
18	40451568	40453742	.	4	+	2.84826108531064e-09	-1.00362598905876
13	29245381	29246781	.	3	+	2.87043343735281e-09	1.00253286279172
15	133583941	133584712	.	2	+	3.02753798411374e-09	-1.13003006331892
13	38667683	38669599	.	2	+	3.14068952467647e-09	-1.06061949353397
5	85522918	85524436	.	3	+	3.29829275917247e-09	1.18480117684693
14	75142219	75142680	.	1	+	3.31310079137751e-09	1.34002806240411
9	120426136	120426978	.	2	+	3.35740499277496e-09	-1.25026549110998
13	179464668	179466271	.	2	+	3.37380296524079e-09	-1.001906512203
13	61379203	61379912	.	1	+	3.38886184729527e-09	1.02473552778781
16	52297576	52299034	.	1	+	3.4255758538583e-09	-1.15310284302205
14	14368754	14370394	.	1	+	3.43276846136248e-09	1.33199767903491
14	20058991	20060218	.	2	+	3.441730944089e-09	1.36119840201782
16	32082759	32083503	.	1	+	3.441730944089e-09	1.58558883452776
3	11722827	11725508	.	4	+	3.44312368432042e-09	-1.07321998791358
3	44369597	44370524	.	2	+	3.46879533367415e-09	-1.0312449358885
14	44227453	44227769	.	1	+	3.49489255893501e-09	-1.26288348493609
2	144538455	144539521	.	2	+	3.52462181159114e-09	1.56346137733596
7	98706304	98706984	.	1	+	3.55322907004799e-09	-1.12720031931329
15	107361466	107361914	.	1	+	3.68054887987646e-09	-1.38246355593272
6	9754791	9755468	.	1	+	3.72044138118464e-09	-1.22862068560794
13	140892310	140895222	.	2	+	3.76931967370527e-09	1.06386279936835
2	77759087	77760679	.	1	+	3.83612895268339e-09	1.06634005975225
15	138596539	138597013	.	1	+	3.88092217234613e-09	1.73646593074324
3	4929744	4930248	.	1	+	3.93010348164668e-09	1.419871757094
1	37118092	37119573	.	1	+	4.00483638067314e-09	-1.33506162799023
2	147218743	147219271	.	1	+	4.09698698235404e-09	-1.25255787163679
5	42642782	42644233	.	4	+	4.09878278526005e-09	-1.02955846484501
7	40469889	40470512	.	3	+	4.1061415314288e-09	1.24939364573294
8	121758994	121759857	.	1	+	4.17814615237793e-09	-1.20385492846619
3	1734005	1735060	.	1	+	4.20915452990159e-09	1.08388307221337
7	36562060	36563423	.	2	+	4.22382556925992e-09	1.03095915235931
13	156937384	156938402	.	2	+	4.4084314357638e-09	-1.23153941728315
7	11539507	11540699	.	1	+	4.43713652350528e-09	1.24399421671116
6	49234919	49236115	.	2	+	4.45928852480424e-09	1.1805247747066
13	66382241	66383129	.	2	+	4.48031872572164e-09	1.06078152758731
1	218171860	218173015	.	3	+	4.4917153806773e-09	1.38449576081719
14	76310972	76312252	.	1	+	4.4917153806773e-09	-1.33219565140267
10	48050232	48051792	.	2	+	4.4923127001048e-09	-1.09284538646557
7	46359036	46360541	.	2	+	4.53404107852858e-09	-1.19966369453073
18	10377989	10378819	.	1	+	4.58544210271214e-09	-1.48662878215685
8	111857238	111858648	.	2	+	4.62334530734516e-09	-1.16814756609265
2	129587088	129587691	.	2	+	4.66464718100068e-09	1.04307753135951
13	93360124	93360758	.	1	+	4.67611189442701e-09	1.14288670844716
8	2343246	2344085	.	2	+	4.89598028215729e-09	1.39243269232385
14	100411617	100412955	.	3	+	4.98645509120236e-09	-1.23093765509358
6	165946169	165946649	.	1	+	5.04812585987555e-09	1.25205193327484
4	41573844	41574817	.	1	+	5.05726717965494e-09	1.14846428137796
13	3583869	3585185	.	2	+	5.10877102082244e-09	-1.27637880839818
9	117323172	117324317	.	2	+	5.14394410632299e-09	1.0361055817221
7	119254767	119255169	.	1	+	5.14853968210788e-09	-1.37110287244324
6	7522664	7523764	.	1	+	5.24093324526642e-09	1.14657623371384
18	614691	615544	.	3	+	5.28152452262602e-09	1.06194641227763
1	55598060	55599338	.	2	+	5.28175177669847e-09	1.07922865770437
1	139786036	139787108	.	1	+	5.29068771358535e-09	1.21872005105375
13	132118601	132118988	.	1	+	5.35384831509631e-09	-1.49411494290124
5	46051496	46052792	.	2	+	5.37356223094376e-09	-1.05734761364623
13	148191442	148193216	.	1	+	5.43631859643739e-09	1.0706429250655
3	31092910	31093941	.	1	+	5.4399342190772e-09	1.62030621662022
7	91132673	91133152	.	1	+	5.49803677956358e-09	-1.51687757875647
1	121535300	121536619	.	2	+	5.52064417629064e-09	1.03231659448379
2	141524992	141525827	.	1	+	5.5734229199418e-09	1.08351739809298
14	81605502	81606107	.	1	+	5.69595459282094e-09	-1.30383201551779
8	19150473	19151174	.	1	+	5.69595459282094e-09	-1.19977263794436
17	11142403	11142686	.	1	+	5.70212489113827e-09	-1.68182777527997
1	16466421	16466890	.	1	+	5.77892276390277e-09	-1.23780803011317
18	36661517	36663014	.	3	+	5.79009806033323e-09	1.2873320943912
15	120601719	120602997	.	2	+	5.83145701141925e-09	1.13372093139498
6	81715055	81716680	.	1	+	5.83631940045526e-09	-1.36588419420011
4	129152795	129153706	.	2	+	5.95401237292869e-09	-1.18067221549509
13	151422984	151423792	.	1	+	5.97213095825323e-09	1.55198107310336
6	85730209	85730894	.	1	+	5.98110354499597e-09	1.23394274668375
7	22527455	22528396	.	1	+	6.04400229337629e-09	1.10065186438732
4	127331247	127332292	.	1	+	6.09135988786795e-09	1.38588443491184
9	50400169	50400958	.	2	+	6.0945813410379e-09	1.01064709539673
1	1323659	1324240	.	1	+	6.15236468870768e-09	-1.28897486724216
5	61675902	61676773	.	2	+	6.16575448369835e-09	1.53663260889346
X	101724607	101725512	.	1	+	6.16575448369835e-09	1.41278585783691
4	50872659	50873433	.	2	+	6.16969846254054e-09	-1.31073696496928
9	67897621	67898814	.	2	+	6.20568124865144e-09	1.22480550703331
3	125681897	125682506	.	2	+	6.26482451075775e-09	1.35455976134968
18	23432226	23433010	.	1	+	6.2683092440206e-09	1.29286411927842
4	98218823	98219410	.	2	+	6.2683092440206e-09	-1.23246375187837
3	27407148	27408425	.	2	+	6.39923857906785e-09	-1.13197623768235
4	108981251	108982276	.	2	+	6.43989052907965e-09	-1.11845861061641
6	50563774	50564534	.	1	+	6.47363725446013e-09	1.1718393337139
6	19446940	19448286	.	1	+	6.54906416146494e-09	-1.04321980251659
17	49638683	49639597	.	2	+	6.58075834698283e-09	-1.3564714988482
18	42688147	42689992	.	1	+	6.6794747642099e-09	-1.22390394418643
7	120998201	120999632	.	2	+	6.78031775787648e-09	-1.02420488772381
14	61313755	61314932	.	1	+	6.81841005253703e-09	1.00347808879558
X	12359623	12360258	.	1	+	6.96164543387397e-09	1.37138257758078
2	26654737	26656053	.	2	+	6.9876605560844e-09	1.03283734104326
2	71753156	71754257	.	1	+	7.04098703421004e-09	1.11996199091382
3	97139856	97140760	.	1	+	7.07749074946297e-09	1.12030537177956
14	124691187	124692047	.	1	+	7.24202589579302e-09	1.13709241068828
18	10018074	10019132	.	1	+	7.36327207922193e-09	1.33214031742807
8	67948179	67950144	.	2	+	7.40631485070072e-09	-1.04953546179032
15	93175178	93176602	.	1	+	7.42131654301331e-09	-1.16388221061479
AEMK02000682.1	621854	622397	.	2	+	7.50873143155729e-09	1.06098979995765
1	252259421	252260118	.	2	+	7.59272570188687e-09	-1.17233938024774
5	67875925	67877300	.	1	+	7.62808618487149e-09	1.03443051035814
1	111364486	111365676	.	1	+	7.83994542303625e-09	1.15279239424159
3	111296327	111297437	.	3	+	7.83994542303625e-09	-1.33923597279567
5	77786684	77787899	.	3	+	7.83994542303625e-09	-1.0487809880547
7	95845775	95846206	.	1	+	8.12501304606177e-09	1.45203834237705
1	28943697	28945303	.	1	+	8.18884571451386e-09	-1.02174360358922
13	41471211	41472776	.	1	+	8.26916698552812e-09	1.08753999334543
15	47643486	47644759	.	2	+	8.29427596260106e-09	-1.02846101098124
18	36897262	36898416	.	3	+	8.38197196085898e-09	-1.03004256380759
7	55456534	55457075	.	1	+	8.42490409742816e-09	-1.50848500917633
1	8419183	8420179	.	1	+	8.5521463531847e-09	1.06067441893078
7	111337373	111338431	.	2	+	8.5537892302707e-09	1.04802844468972
5	31941358	31942699	.	3	+	8.73384411765711e-09	-1.16406649155381
6	19617282	19617857	.	1	+	8.79263306795499e-09	1.45407986986681
3	76709677	76710562	.	2	+	8.86339223488834e-09	1.10565653464097
17	54703536	54704489	.	2	+	8.99417753221998e-09	1.45005821985486
1	17126830	17128550	.	2	+	9.05127499379821e-09	-1.07461379658962
9	116360794	116361544	.	1	+	9.15951358554395e-09	1.47931651411362
9	108831741	108833128	.	2	+	9.38703820821333e-09	1.25873741092287
13	206385332	206386097	.	1	+	9.42666379801713e-09	1.32647620012299
3	17795072	17795801	.	1	+	9.46560271526986e-09	1.00423589454278
3	126199148	126199954	.	1	+	9.7224044235965e-09	1.11641464046959
3	1864533	1865156	.	1	+	9.78753173791978e-09	-1.24702790214917
9	102802372	102803717	.	1	+	9.9062294762814e-09	1.09006788053936
12	42297366	42298041	.	1	+	9.94925462637798e-09	1.7645058600153
18	37371292	37372193	.	1	+	9.94925462637798e-09	1.24668611682526
6	160717718	160718608	.	1	+	1.00276991898876e-08	1.28300378617209
5	61681028	61681876	.	1	+	1.00536968167557e-08	1.28970400597957
18	18755163	18755979	.	1	+	1.01826051347861e-08	-1.33935599689472
3	33991179	33992145	.	1	+	1.01826543556045e-08	1.33072704234779
6	108262159	108262799	.	1	+	1.01976860151983e-08	1.42157650780539
6	18583009	18583593	.	1	+	1.04159398751642e-08	-1.73962923735648
1	250369353	250370174	.	2	+	1.0437193595954e-08	-1.06934696448977
16	21178818	21179924	.	2	+	1.0468492698422e-08	-1.23643065649443
1	248090139	248091184	.	2	+	1.05203520141258e-08	-1.60142441652894
7	9835110	9836068	.	1	+	1.05688156102821e-08	1.15988549281835
X	43211435	43212426	.	2	+	1.07954516280556e-08	1.07504659000538
14	44231502	44231779	.	1	+	1.0839219854019e-08	-1.4079073354167
18	40898900	40900126	.	1	+	1.08465073932149e-08	1.44682493296354
5	10494970	10495509	.	1	+	1.09624605338015e-08	1.32302363470819
3	28666570	28667504	.	3	+	1.1358334200554e-08	-1.4093293690736
9	28224422	28225485	.	2	+	1.14744430897073e-08	-1.05821567823925
4	109468944	109469905	.	2	+	1.14889805995128e-08	-1.11532907219369
14	100413378	100413811	.	1	+	1.15998870267129e-08	-1.87039918911247
6	52299576	52300003	.	1	+	1.16207772279563e-08	1.28694896550512
12	5839460	5840749	.	2	+	1.17745914422953e-08	1.02238760473844
4	124244823	124245540	.	2	+	1.17826438317854e-08	1.35630886328028
8	38074553	38075930	.	3	+	1.22587352024935e-08	1.11160545117575
14	90721448	90722293	.	2	+	1.22806067418339e-08	1.05605016452194
2	13341155	13342473	.	1	+	1.24848990263777e-08	-1.19524748381837
4	65418396	65419372	.	2	+	1.26028343360415e-08	-1.21083460368695
5	63041496	63042583	.	2	+	1.28273623596938e-08	1.04933047963903
3	110630913	110631707	.	1	+	1.30699694658464e-08	-1.14014843392226
6	88466105	88466811	.	2	+	1.3102945991792e-08	-1.28687975359054
17	58637071	58637794	.	2	+	1.33416686309764e-08	-1.0133111995956
6	96962236	96963142	.	1	+	1.37748149359948e-08	1.13041677936821
15	8156400	8157785	.	2	+	1.37808326402278e-08	1.20825298229298
5	61972135	61972949	.	2	+	1.3925917040236e-08	-1.05982565423522
9	39885071	39885405	.	1	+	1.3925917040236e-08	-1.8705866199663
1	271544111	271544894	.	2	+	1.39385783950938e-08	1.07918937321845
X	3855888	3857075	.	2	+	1.39500711282158e-08	-1.25933716469409
2	72775216	72775774	.	1	+	1.40905114199082e-08	-1.33381724174517
5	33437148	33438218	.	1	+	1.41969519370411e-08	-1.11016072585127
5	89273243	89273820	.	2	+	1.46362063165773e-08	-1.33367651020514
6	82692299	82693253	.	1	+	1.46362063165773e-08	1.02001642897794
14	74989151	74990387	.	1	+	1.47013535574579e-08	-1.20961601953853
4	70965367	70965937	.	1	+	1.47013535574579e-08	1.48386341843698
11	10106682	10107912	.	1	+	1.49084592283828e-08	-1.09189315125641
3	127253755	127254377	.	1	+	1.4913867436419e-08	-1.19305365457927
1	182121350	182122132	.	1	+	1.50100627104056e-08	-1.10909982346153
9	71983298	71985171	.	1	+	1.5281511695958e-08	1.06561933464781
15	118802363	118802959	.	1	+	1.5715604906769e-08	-1.12638260774399
17	30760754	30761256	.	1	+	1.57923477754134e-08	1.14098652027944
6	134681816	134682537	.	2	+	1.58465995165322e-08	-1.05820891145452
12	46833243	46833622	.	1	+	1.5875876958483e-08	2.03943818728625
13	26629065	26630105	.	2	+	1.60294956209794e-08	1.21351898526605
8	137663775	137664632	.	2	+	1.611967865946e-08	-1.40166037459983
2	66584322	66585654	.	3	+	1.61828346465646e-08	-1.16748462945997
6	8858659	8858964	.	1	+	1.62458392594549e-08	-1.18532242112701
17	59302125	59302637	.	1	+	1.64675847922596e-08	1.79826539082902
15	126750692	126751373	.	1	+	1.64773970705516e-08	1.354205725559
4	34948895	34951132	.	3	+	1.66570899302255e-08	1.0382791500564
13	93348070	93349301	.	1	+	1.66673656082223e-08	-1.1409184354975
2	80455921	80456220	.	1	+	1.66673656082223e-08	1.05075684104117
13	207001457	207002460	.	1	+	1.68641582122142e-08	-1.16537528505637
9	136209903	136211070	.	3	+	1.7155743081823e-08	1.00344551170761
8	11014716	11015589	.	2	+	1.73038946641508e-08	-1.43151925900497
9	48589440	48590140	.	1	+	1.73135064144252e-08	-1.24659528849324
9	106065843	106066815	.	1	+	1.7778518532181e-08	-1.07266936484801
15	20102217	20102550	.	1	+	1.82756047177589e-08	1.02283753205711
14	42137990	42139251	.	2	+	1.85619820315596e-08	-1.14714303160773
9	105169589	105170711	.	1	+	1.86855124209366e-08	-1.08727737549427
8	4856329	4857739	.	2	+	1.88675911537743e-08	1.1460765615379
13	37051544	37052503	.	2	+	1.8930749182807e-08	-1.08112052224568
13	148194147	148195254	.	2	+	1.89993213011437e-08	1.10073573760422
18	13335872	13336746	.	1	+	1.89993213011437e-08	-1.27381842071474
15	54998183	54999664	.	2	+	1.93757533122979e-08	1.14277302767811
11	70936694	70937327	.	1	+	1.95127934237028e-08	-1.32346173170235
12	13967811	13968212	.	1	+	1.95476788895659e-08	1.63080029909576
9	6296397	6296868	.	1	+	1.95846502806694e-08	1.15307272934161
7	94974590	94975599	.	2	+	1.95989290357077e-08	-1.05732350476506
5	77194269	77195238	.	2	+	1.96648712693485e-08	-1.04630408434779
7	29842152	29842971	.	1	+	2.00116084039094e-08	1.56353946506929
12	34170768	34172036	.	1	+	2.03956959403983e-08	1.1277519048553
14	129363418	129364174	.	1	+	2.10201546012523e-08	1.3854498260491
2	75940823	75941868	.	2	+	2.12904822422708e-08	-1.03910049827747
4	38892735	38894131	.	1	+	2.14214150106297e-08	1.10420019307127
5	6732359	6733296	.	3	+	2.18103411515189e-08	1.31134675760578
15	68679695	68681167	.	2	+	2.18702352875017e-08	-1.23541812780607
13	158596672	158598194	.	2	+	2.20367440676634e-08	-1.0904231376417
9	135113510	135114320	.	1	+	2.20836336996897e-08	-1.17677445478086
3	13906127	13907511	.	1	+	2.2409108996604e-08	-1.20216510399136
14	129384970	129385614	.	1	+	2.262046110648e-08	-1.30012386295389
6	83181822	83182510	.	2	+	2.28276006219606e-08	-1.01839977030604
9	102699259	102699651	.	1	+	2.34113078949781e-08	1.52630008492718
3	125010744	125011110	.	1	+	2.34693163010973e-08	-1.46452222695396
2	6765152	6766168	.	1	+	2.41113577668287e-08	-1.02192067257237
13	124676766	124678437	.	2	+	2.41476436865834e-08	1.02473947137894
3	26898629	26899130	.	1	+	2.42523977066925e-08	-1.27955361843856
8	113877086	113877849	.	2	+	2.57232968602506e-08	-1.04886172531918
1	228084765	228086071	.	1	+	2.60191121550672e-08	1.00169499005562
12	25801497	25802743	.	3	+	2.60770233820989e-08	-1.09578334146322
1	221952309	221952988	.	2	+	2.67712707380305e-08	-1.08227725920102
12	50039584	50041156	.	1	+	2.70470935158763e-08	1.03037882100642
4	83098005	83098727	.	1	+	2.71511258445971e-08	1.15166421567246
9	40184223	40185445	.	2	+	2.71950641730703e-08	-1.04052065139248
17	51153526	51154761	.	2	+	2.72232856634751e-08	1.19843970789592
11	18989294	18989945	.	2	+	2.73523655738045e-08	-1.06690669223053
12	58964276	58965155	.	1	+	2.7537892557272e-08	-1.12323165734385
4	78117029	78118532	.	2	+	2.75730419366611e-08	-1.13268212908099
16	24728722	24729778	.	2	+	2.75844691908194e-08	-1.01825224180594
6	108920881	108921804	.	1	+	2.91492385406984e-08	-1.00783689226539
7	8336552	8337617	.	1	+	2.97763339477578e-08	-1.173645433057
12	43535780	43536610	.	2	+	3.0127022451352e-08	1.03262640036794
5	64018052	64018959	.	2	+	3.01527035349019e-08	-1.09544006520446
2	147148782	147149403	.	2	+	3.03090606446205e-08	-1.21096810888119
11	18898287	18899626	.	2	+	3.03559784735493e-08	-1.02462784569032
1	2045282	2046241	.	1	+	3.09240506961752e-08	-1.0506928569156
12	57825401	57826674	.	2	+	3.09610965302681e-08	-1.24452060010944
X	107145339	107146623	.	1	+	3.1503286636447e-08	-1.35552619292787
7	21449383	21449784	.	1	+	3.18313840931158e-08	2.26202197078573
12	20454354	20455197	.	1	+	3.19524359196352e-08	-1.39901966854213
14	6552551	6553510	.	2	+	3.2060217191374e-08	1.1349784807522
1	114882621	114883729	.	1	+	3.22531264416891e-08	1.12121655979885
1	27386160	27386527	.	1	+	3.22616819322602e-08	-1.32923139751963
4	111885958	111886408	.	1	+	3.27129319087059e-08	1.7631032601387
4	14411570	14412845	.	1	+	3.36508539683544e-08	1.21487984860578
6	52570391	52571940	.	1	+	3.36508539683544e-08	1.06603831415889
4	3046033	3046797	.	1	+	3.38107234921065e-08	-1.2591009651474
9	13180851	13182557	.	2	+	3.40703735185318e-08	-1.06369758665899
15	107284804	107285400	.	1	+	3.46017148651124e-08	-1.49513230418042
13	205165507	205166652	.	1	+	3.46941688326214e-08	-1.14884204647186
7	14047471	14048414	.	3	+	3.47349206861771e-08	1.36058238122268
8	88368904	88371164	.	2	+	3.50504857694031e-08	-1.12946474807763
12	195361	197706	.	2	+	3.52386914395284e-08	1.06700030471892
13	195332076	195332906	.	2	+	3.54933078863967e-08	-1.20693926915966
4	65144700	65145065	.	1	+	3.57220361258354e-08	1.6307625318216
6	84820403	84820919	.	1	+	3.66610094713973e-08	1.18725554605283
3	4243476	4244268	.	1	+	3.67524111938062e-08	-1.19831660201827
4	10582410	10583613	.	1	+	3.67888767361045e-08	1.14332729472578
5	59932637	59933522	.	2	+	3.72993463158969e-08	1.24292710450967
4	81402700	81403830	.	3	+	3.74683700080445e-08	-1.21359091504857
10	66249049	66249641	.	1	+	3.75646536500682e-08	-1.21484930172742
6	111872888	111873999	.	1	+	3.75809639573117e-08	1.25817131909174
7	19925801	19926248	.	1	+	3.75809639573117e-08	1.47989059491384
6	36174595	36175391	.	1	+	3.89699489738633e-08	1.17868125318556
5	33308297	33309118	.	2	+	3.94523177231203e-08	1.37038629103637
5	56679861	56681049	.	1	+	3.96595422345322e-08	1.21314606751989
7	121016314	121017262	.	1	+	4.00841817019687e-08	-1.16961373445106
X	33649476	33650496	.	2	+	4.06941149881088e-08	1.11447904989226
1	246254630	246255236	.	1	+	4.14464007136341e-08	1.1909427355179
8	134899839	134900628	.	1	+	4.14464007136341e-08	-1.2366289192412
10	40685722	40686101	.	1	+	4.14672141820879e-08	1.25458695096411
2	76621928	76623240	.	2	+	4.21121664585855e-08	1.05510081928208
14	138534132	138534734	.	1	+	4.24149460343656e-08	-1.18541741126555
3	125698283	125699145	.	2	+	4.25066248140247e-08	1.1105049328621
11	64301670	64302959	.	2	+	4.31386914194467e-08	-1.23078775845348
2	14595327	14596806	.	2	+	4.39616614094595e-08	1.01952882896662
11	18871841	18872813	.	1	+	4.4102035147418e-08	-1.09101155631589
4	89763231	89764358	.	2	+	4.48069441125162e-08	1.35890011077399
1	8317683	8318271	.	1	+	4.56047969518738e-08	-1.60307520763643
3	5331839	5332186	.	1	+	4.56047969518738e-08	1.77279007672053
6	85377439	85378335	.	1	+	4.64296885740594e-08	1.12130139520526
10	12743234	12744504	.	1	+	4.67867101564971e-08	1.11886719097069
14	128706781	128707547	.	1	+	4.79126695324905e-08	1.11140260543398
6	96512549	96513626	.	1	+	4.79126695324905e-08	1.00626329019162
14	34382017	34383641	.	2	+	4.8630701731789e-08	1.14112042558902
1	25004437	25005338	.	2	+	4.86435064444073e-08	-1.11680756732129
10	27000012	27001186	.	2	+	4.88803126275923e-08	1.16319708154628
16	51975263	51976362	.	2	+	4.95195743415589e-08	1.32297516482085
1	108026366	108027932	.	2	+	4.99617188753345e-08	1.0610394992985
14	28922808	28923989	.	1	+	5.12773775259296e-08	1.07396353084822
3	87364296	87365089	.	1	+	5.21602982229912e-08	-1.39845960819971
4	127323978	127325282	.	2	+	5.30960102269379e-08	-1.11219787901324
1	9207166	9207442	.	1	+	5.43494508588109e-08	-1.63497725847816
12	21792512	21793663	.	1	+	5.43494508588109e-08	1.1508891891603
4	23079844	23081164	.	2	+	5.43494508588109e-08	-1.3234064273405
6	9066901	9067314	.	1	+	5.72128211867785e-08	-1.4501161265748
13	96439816	96440317	.	1	+	5.78678240361564e-08	1.57812353446361
17	51441556	51442874	.	1	+	5.88297028659099e-08	1.12818242547481
5	32755395	32755924	.	1	+	5.94112996820767e-08	1.56554298788344
8	105399313	105400089	.	1	+	5.95617376572589e-08	-1.37978066451948
6	15336754	15337639	.	1	+	6.00833850012294e-08	1.11792227381542
13	50756114	50757515	.	1	+	6.06106379644822e-08	-1.25003603751931
13	121740734	121741464	.	1	+	6.09314424810226e-08	-1.29256114647654
11	47616755	47617846	.	2	+	6.1434732012946e-08	-1.04119044289947
2	115021533	115022647	.	2	+	6.17858804152541e-08	-1.14751663225624
12	4882862	4884240	.	2	+	6.29630808871252e-08	1.06321058573227
2	123166453	123167654	.	2	+	6.33136262993797e-08	-1.11657892054809
6	147410772	147411279	.	1	+	6.3698649913732e-08	-1.47388474247008
8	81016126	81016831	.	1	+	6.44676518370171e-08	-1.32566285939454
5	57550238	57550610	.	1	+	6.82215111518952e-08	-1.37868437360443
11	6079537	6080182	.	2	+	6.84279608089298e-08	-1.00602589504544
8	27930392	27931596	.	2	+	7.03355820748576e-08	1.04225399630131
8	113516342	113517319	.	2	+	7.05414175871052e-08	-1.16239344284326
9	48576537	48578536	.	2	+	7.05745272983894e-08	1.05441132013938
14	66540670	66542012	.	2	+	7.10406409754044e-08	-1.10996784705596
8	101726341	101727711	.	2	+	7.1640566021623e-08	-1.06112729823151
8	132511869	132513273	.	1	+	7.26537242398309e-08	-1.29495335615667
9	113745917	113746426	.	1	+	7.27676800686813e-08	-1.11786564388641
14	64382433	64384976	.	1	+	7.28612017911706e-08	1.07977435814699
1	7404539	7405167	.	1	+	7.42497492948276e-08	1.06102359547237
3	55453968	55454515	.	1	+	7.65981206194886e-08	1.26004683728988
2	134735265	134736351	.	1	+	7.72633862518451e-08	1.09302481966296
9	44408413	44409718	.	1	+	7.76439684752661e-08	-1.31972760990421
3	32579602	32581161	.	1	+	7.78483805517636e-08	1.18609018429036
7	98341584	98342199	.	1	+	7.91638945144878e-08	1.31125164266419
6	163066184	163067070	.	2	+	8.44681594174622e-08	-1.06778735230544
1	185988038	185989221	.	1	+	8.59354476768437e-08	1.0772356654459
7	1572839	1574011	.	1	+	8.60800845545313e-08	1.61497721591628
11	4904032	4905966	.	1	+	8.72444470982886e-08	1.37137562199065
7	361	1531	.	2	+	8.72444470982886e-08	1.07522105277457
13	3928964	3929527	.	1	+	8.7245855759891e-08	1.30454063330546
7	58399789	58400721	.	1	+	8.78097860487772e-08	1.25065672693229
5	32486870	32487226	.	1	+	8.82193491256297e-08	1.18336358867666
6	42404129	42405489	.	1	+	8.82193491256297e-08	1.13815117280572
8	29902659	29903810	.	1	+	8.95028884310978e-08	1.22488855943123
11	24501213	24501921	.	1	+	8.95523780402221e-08	-1.40288019789812
[truncated: 2,455 more rows]
