# Supplementary material for: Multi-species annotation of transcriptome and chromatin structure in domesticated animals
Source: BMC Biol. 2019 Dec 30;17:108. doi: 10.1186/s12915-019-0726-5 (PMC6936065; doi:10.1186/s12915-019-0726-5)
Supplement: Supplementary file 10 — Additional file 10 DA ATAC-seq peaks (all combinations). The archive has the same structure as de.refgn.tar.gz with names starting with mergedpeaks.peaknb.allexp.readnb instead of refgenes.counts.min2tpm0.1. [file 12915_2019_726_MOESM10_ESM.gz › da.atacpeaks/sus_scrofa/diffcounts.nominsum/mergedpeaks.peaknb.allexp.readnb.normcounts.diff.all.bed]

1	10026389	10026592
1	100424773	100425216
1	100434530	100435483
1	100482320	100482787
1	100587636	100588436
1	100659854	100661000
1	100900014	100900280
1	100934024	100935159
1	101154057	101155062
1	101629670	101629886
1	101653629	101654062
1	10252262	10252668
1	102570311	102570866
1	102755599	102756144
1	102792999	102793288
1	103023146	103024616
1	103064652	103064962
1	103208934	103209274
1	103231742	103232013
1	103266245	103266614
1	103271111	103271602
1	103360355	103360711
1	103513554	103514509
1	103555537	103555951
1	103822290	103822691
1	103822961	103823408
1	103829674	103830324
1	103850764	103851114
1	104020703	104021605
1	104283774	104284397
1	104352103	104353164
1	104359203	104359760
1	104552037	104552361
1	104559482	104559902
1	104770314	104770692
1	104815795	104817466
1	105242415	105242962
1	105315874	105316329
1	105360111	105360417
1	105683126	105683417
1	105839871	105840273
1	105854362	105854579
1	105913061	105913300
1	106212288	106212573
1	106547901	106548294
1	106659061	106659254
1	1067029	1067460
1	106791365	106792422
1	106869173	106869718
1	106891930	106892458
1	107145290	107145709
1	107548258	107549317
1	107792423	107793110
1	107799700	107801215
1	107841474	107841974
1	107996982	107999820
1	108026366	108027932
1	108031388	108032238
1	108058018	108058508
1	108133343	108133560
1	108146870	108149020
1	108192105	108192382
1	108474808	108475120
1	108483207	108483668
1	108503315	108503659
1	108504359	108504692
1	108524255	108524823
1	108589758	108589942
1	108630658	108631006
1	108769989	108770962
1	109345896	109346136
1	109417168	109417750
1	109561817	109562180
1	109678769	109680689
1	109825075	109826525
1	109969483	109970305
1	109976509	109976857
1	110097912	110099392
1	110103390	110103719
1	110316493	110316796
1	110534816	110535052
1	110776934	110778212
1	110892819	110893016
1	110994356	110994678
1	111055381	111056333
1	111074468	111074876
1	111083852	111085498
1	111098766	111099467
1	111103769	111104981
1	111152679	111152999
1	111159547	111160022
1	111185378	111186239
1	111256226	111257098
1	111304582	111305340
1	111358364	111360053
1	111364486	111365676
1	111366039	111366597
1	111381512	111382216
1	111387556	111388796
1	111415512	111416516
1	111504119	111505175
1	111594208	111594502
1	111623357	111624150
1	111671990	111672272
1	111829881	111830965
1	111890352	111890882
1	111893597	111893911
1	111895556	111896114
1	111935046	111935804
1	112001189	112002765
1	112119257	112119997
1	112143268	112143531
1	112312253	112312625
1	112313182	112313621
1	112555459	112557495
1	112566062	112567190
1	112677656	112678814
1	112747248	112747562
1	112755555	112756350
1	112771622	112771989
1	112930503	112930893
1	113017475	113018827
1	113451909	113452715
1	113483879	113484488
1	113553040	113553431
1	11377956	11378175
1	11378862	11379338
1	113852600	113852880
1	114142344	114142861
1	114193622	114193831
1	114220801	114221102
1	114229034	114229319
1	11440599	11440983
1	114665138	114665426
1	114742752	114743291
1	114775276	114775595
1	114882621	114883729
1	114883869	114884329
1	115055054	115056967
1	115126670	115127866
1	115422022	115422403
1	115606898	115608346
1	115731784	115735115
1	116114548	116115007
1	116271885	116272552
1	116292445	116293936
1	116629361	116629650
1	11664709	11665467
1	116722295	116722528
1	116997917	116998350
1	117139565	117139884
1	117160741	117161118
1	117411569	117411846
1	117588575	117588996
1	117589568	117589922
1	117637974	117638352
1	11765287	11765488
1	117855732	117856187
1	117864551	117866461
1	117913755	117914104
1	117953787	117954177
1	118332037	118332338
1	118458198	118458953
1	118647158	118647615
1	11886802	11888746
1	118898391	118898826
1	118900187	118900611
1	119002836	119003397
1	119009883	119010277
1	119178483	119178843
1	119361266	119362922
1	119365193	119365572
1	119545138	119546272
1	11962949	11964493
1	119663019	119664187
1	119692371	119693085
1	119734292	119734600
1	119776811	119777699
1	119795453	119796188
1	11990119	11990992
1	120092225	120092648
1	120117781	120118093
1	120126307	120126534
1	120137036	120139120
1	120163500	120163741
1	120172969	120173727
1	120724091	120724724
1	120725111	120725565
1	120749670	120750540
1	120807653	120808801
1	120886525	120887159
1	120934687	120934998
1	12109949	12110359
1	121154029	121154356
1	121155353	121156645
1	121210944	121211680
1	121302571	121302886
1	121346821	121347178
1	121500454	121501042
1	121535300	121536619
1	121593716	121594155
1	121635301	121636466
1	121642860	121644321
1	121670757	121671399
1	121701930	121702271
1	121724084	121727485
1	1218507	1219287
1	121928024	121928612
1	122374319	122374641
1	122496309	122496751
1	12297293	12298199
1	123225	125065
1	123278588	123280547
1	123445309	123446579
1	123618776	123619091
1	123623484	123624297
1	123656641	123656833
1	123688564	123689168
1	123718153	123718472
1	123723730	123724560
1	123728043	123729394
1	123817276	123817710
1	123846910	123848702
1	123860511	123861903
1	123942601	123943678
1	124004460	124006080
1	124019337	124019711
1	124034952	124036491
1	124042197	124043775
1	124409459	124409821
1	124473752	124474106
1	124730304	124730753
1	124853837	124854274
1	124902599	124902932
1	12492384	12492670
1	125373589	125373928
1	125382449	125382766
1	125440493	125440860
1	125639211	125639390
1	125799881	125800209
1	12585581	12586039
1	125918083	125918374
1	126190844	126191121
1	126292864	126295289
1	126344980	126345446
1	126361436	126362893
1	126471232	126472170
1	12680111	12680356
1	127003016	127003540
1	12701769	12702290
1	127047030	127047419
1	127715276	127715583
1	127802708	127802876
1	128144777	128145120
1	128191454	128191820
1	128442484	128442801
1	128951978	128952270
1	128984687	128985180
1	129130153	129130526
1	129411031	129411886
1	129441319	129441613
1	129570834	129571378
1	129812489	129812811
1	129982624	129982986
1	129997443	129997808
1	130043890	130044440
1	130092694	130093208
1	130441069	130441627
1	130625485	130625885
1	130675498	130675861
1	130696950	130697358
1	130798358	130798750
1	131004760	131006802
1	131033829	131034655
1	131095654	131096573
1	131110722	131111055
1	131136173	131136633
1	131141927	131142416
1	13121797	13122187
1	131274643	131275345
1	131607258	131607894
1	131745784	131746839
1	13182626	13183077
1	131895498	131895845
1	131896483	131896925
1	131992833	131993222
1	132005819	132006234
1	132006544	132006776
1	1323659	1324240
1	132588839	132590208
1	132697285	132698326
1	132904247	132905446
1	132930960	132931302
1	133015187	133017796
1	133203125	133204061
1	133332457	133333013
1	133366522	133366809
1	13337817	13338137
1	133960355	133960712
1	1340329	1340850
1	134051709	134052014
1	134117177	134117507
1	134132744	134133625
1	134220359	134220757
1	134264430	134264795
1	134884818	134885385
1	135061390	135061786
1	135119295	135120006
1	135184649	135184982
1	135282633	135282943
1	135533153	135534197
1	135577229	135578888
1	135604825	135605057
1	135868408	135868620
1	135927993	135928467
1	135932935	135934378
1	136164799	136165453
1	136225196	136225603
1	136323749	136324054
1	136396797	136397003
1	136520170	136521322
1	136677664	136678442
1	137008535	137009035
1	137078525	137079676
1	137163142	137164086
1	13722059	13722788
1	137276703	137277161
1	137296256	137297497
1	137308388	137308610
1	137450271	137450932
1	137466875	137467300
1	137477012	137478038
1	137533353	137533772
1	137689809	137690184
1	137743999	137744391
1	137855110	137856548
1	137894150	137895044
1	138080780	138081619
1	138166367	138168289
1	138202356	138202691
1	138283960	138284976
1	138286148	138287201
1	138340344	138342104
1	138850355	138850562
1	138920248	138920515
1	138981922	138982539
1	139015013	139016135
1	13907225	13907876
1	139091645	139091985
1	139315754	139316228
1	139369978	139371320
1	139450843	139452048
1	139492584	139495117
1	139653992	139654615
1	139662943	139663659
1	139727424	139728565
1	139786036	139787108
1	139794805	139796802
1	139831302	139831860
1	140067236	140067738
1	14017663	14018235
1	140333718	140333889
1	140399235	140399674
1	140400533	140400795
1	140496024	140497155
1	140497211	140497392
1	140567201	140567561
1	140664846	140665017
1	140675821	140676234
1	140676818	140677519
1	140778484	140778983
1	141053884	141054125
1	141229320	141229582
1	141375295	141375807
1	141485511	141485880
1	141494314	141495270
1	141524150	141524464
1	141616912	141617083
1	141760596	141760877
1	141895071	141895480
1	141920685	141921036
1	141953458	141953885
1	141968824	141970579
1	141977294	141977628
1	142032581	142032928
1	142256750	142257060
1	142412660	142413185
1	142500477	142501027
1	142855395	142855811
1	142861330	142861664
1	143015176	143015611
1	143382831	143383017
1	143441001	143441902
1	143449785	143450504
1	143518829	143520000
1	143635859	143636779
1	143661909	143662363
1	143890066	143890398
1	144008311	144008798
1	144242561	144243149
1	144457567	144457916
1	144566054	144566404
1	144579464	144580266
1	14491006	14491358
1	145054902	145055538
1	145058876	145060124
1	145062011	145062298
1	145117142	145117368
1	145138816	145139228
1	145178172	145178690
1	145287691	145288002
1	145671815	145672133
1	145771840	145772637
1	145862498	145863857
1	145868876	145869734
1	145896449	145897897
1	145955313	145956118
1	145973185	145974501
1	146050435	146052113
1	146104233	146104762
1	146247018	146247408
1	146293308	146293627
1	14640507	14640852
1	146427203	146427526
1	146665914	146666501
1	147143098	147143797
1	147163199	147163520
1	14750082	14751457
1	147529298	147529830
1	147568209	147569570
1	147597913	147598370
1	147602736	147603088
1	147614377	147614695
1	147620423	147621282
1	147622207	147622504
1	147658591	147660813
1	147720263	147720542
1	14774406	14775113
1	147796605	147797435
1	147831289	147831545
1	147832500	147833582
1	147833586	147833816
1	14788763	14789062
1	147986206	147987706
1	148024729	148025090
1	148051787	148052197
1	148330398	148330693
1	14850385	14851404
1	148775525	148775862
1	148787882	148788096
1	148891228	148891516
1	148893722	148894096
1	148921006	148922777
1	149032339	149032848
1	149092173	149094370
1	14919582	14919866
1	149364898	149365589
1	149391274	149391882
1	149492676	149492865
1	149579326	149579520
1	149627369	149627886
1	149730614	149731001
1	149745415	149745781
1	149777392	149777881
1	150048774	150049939
1	150122322	150122682
1	150125716	150125984
1	15053689	15054041
1	150972681	150974255
1	151021279	151022677
1	151619360	151620072
1	151858644	151858817
1	151863549	151863916
1	151957464	151957993
1	1521664	1522421
1	152178585	152179107
1	15220537	15220833
1	15232903	15233432
1	152556881	152557468
1	152598284	152598612
1	152635529	152636869
1	152748082	152748461
1	152822414	152822747
1	152839873	152840152
1	152841157	152841490
1	152876129	152877200
1	152884396	152884804
1	152933107	152934385
1	152947716	152947927
1	152963209	152964609
1	153019728	153020255
1	15309814	15310236
1	15328778	15330184
1	153303037	153303388
1	153392438	153393838
1	153408731	153409069
1	153410339	153410640
1	153437656	153437977
1	153446023	153446428
1	15367643	15367954
1	153875484	153876305
1	153882670	153883233
1	1539353	1539688
1	153962936	153963647
1	15399389	15400953
1	154003226	154003571
1	154006231	154006714
1	154054633	154054968
1	15407858	15408207
1	154563616	154564225
1	154691387	154691765
1	154857947	154858727
1	154868156	154868543
1	154918736	154920064
1	155090064	155090628
1	155107563	155107939
1	155324162	155324521
1	15542264	15542621
1	155622815	155623051
1	155741484	155741829
1	156073105	156073776
1	156194222	156194665
1	156290348	156290863
1	156390153	156390408
1	156435586	156435869
1	156570742	156571011
1	15668936	15670081
1	156707551	156707824
1	156919448	156919746
1	157011123	157011428
1	157106963	157108082
1	15736963	15737518
1	15779477	15779651
1	157836174	157837097
1	157854265	157854577
1	157998735	157999269
1	158238159	158239153
1	158314339	158315698
1	158387927	158388115
1	158428966	158429846
1	158453496	158454973
1	158505140	158506754
1	158588449	158588802
1	158629143	158629511
1	158737374	158737894
1	159081789	159082682
1	159180183	159180646
1	159365058	159365462
1	159391963	159392423
1	159529737	159532066
1	15986609	15987688
1	160010307	160010629
1	160194959	160195232
1	160250590	160250901
1	160458329	160458763
1	16048188	16049054
1	160821655	160821986
1	161113866	161114774
1	161176991	161177989
1	161182117	161182844
1	161195201	161195427
1	161320857	161321356
1	161572855	161573134
1	161678839	161679365
1	161737540	161737971
1	162035497	162036243
1	162096591	162097057
1	162138507	162138810
1	162259948	162261686
1	162264968	162265275
1	162295032	162295775
1	162328254	162328424
1	16251515	16252032
1	162618209	162618546
1	162735157	162737266
1	16311647	16311953
1	163391121	163391759
1	16342833	16343035
1	163442115	163442553
1	163456647	163457074
1	163682257	163683001
1	163802023	163802896
1	163898655	163899268
1	163900272	163900515
1	164231011	164231292
1	16441923	16442224
1	16450084	16450468
1	16453247	16455403
1	16455713	16456084
1	16458450	16458805
1	16460910	16461557
1	16463163	16466024
1	16466421	16466890
1	16480393	16481082
1	16482019	16483625
1	164871462	164871865
1	16500111	16500441
1	165181369	165181779
1	16543053	16544205
1	165611852	165612827
1	165675130	165675471
1	165873256	165873825
1	16590270	16590706
1	16591102	16591461
1	166041504	166042340
1	166081729	166082091
1	166189776	166190165
1	166265088	166265451
1	16649679	16650288
1	166994270	166994557
1	167232238	167233279
1	167262864	167263205
1	16743170	16743481
1	167529817	167530643
1	167537015	167537351
1	167557736	167558063
1	167610660	167611123
1	167684450	167684980
1	167984316	167985325
1	168062293	168062800
1	168082342	168083292
1	168177139	168177481
1	168210043	168210456
1	168219827	168221830
1	168407924	168408262
1	1684427	1684779
1	168451925	168452967
1	168576390	168576728
1	168738348	168738534
1	168917162	168917935
1	169021714	169022384
1	169166726	169167085
1	16933272	16933706
1	169435927	169436336
1	169467113	169467442
1	169817318	169819573
1	16988297	16988736
1	169885733	169886199
1	1698982	1700041
1	170113087	170113437
1	170169883	170170357
1	170309913	170310202
1	170366385	170367133
1	170728642	170728951
1	170761171	170762298
1	170802915	170804817
1	171056387	171056702
1	17126830	17128550
1	17136854	17139187
1	17165213	17165535
1	171893627	171894115
1	171990778	171991054
1	172043912	172044370
1	172059646	172060331
1	172312122	172312459
1	172471660	172471986
1	172512066	172512376
1	172791397	172791700
1	17300989	17301313
1	173286498	173286833
1	173370503	173370947
1	173397923	173398218
1	173460842	173461235
1	173514208	173515274
1	17387967	17388322
1	173952429	173953616
1	17402367	17402847
1	174081356	174081769
1	174259048	174260733
1	174410298	174410966
1	174411950	174412324
1	174527809	174529557
1	174632660	174632892
1	174676324	174676568
1	174774566	174774831
1	17486442	17486618
1	17511956	17512132
1	175673484	175673854
1	175780828	175781276
1	175876617	175877138
1	175886578	175887017
1	175978979	175979546
1	175979611	175980161
1	176418298	176418745
1	176539049	176539468
1	176841022	176841445
1	176891278	176891551
1	1770316	1770668
1	177462653	177462951
1	177593189	177595113
1	178023877	178024574
1	178177576	178179675
1	178562866	178563191
1	178597907	178598330
1	178888808	178889129
1	178953199	178953474
1	179540337	179541153
1	179581580	179582911
1	179610512	179611958
1	179690679	179691373
1	179727617	179729056
1	17973556	17973828
1	179740978	179741351
1	179772922	179773429
1	179801649	179803238
1	179841119	179841301
1	179850650	179851161
1	179861508	179863665
1	179883514	179884806
1	179892477	179893675
1	179897004	179897714
1	179914668	179914915
1	180041928	180042262
1	180168733	180169314
1	18021015	18021240
1	180287295	180289173
1	180362991	180363274
1	180396823	180397427
1	180467186	180467380
1	18050646	18050936
1	180583275	180583943
1	180591796	180593560
1	180703033	180704716
1	180961949	180962257
1	180984639	180985118
1	181228685	181228979
1	181275201	181275774
1	181449065	181449360
1	181457491	181458723
1	181543790	181545125
1	181547436	181548670
1	181730807	181731435
1	181771550	181773426
1	181842644	181842949
1	181955001	181956559
1	181994715	181996948
1	18208804	18209159
1	182095779	182096157
1	182121350	182122132
1	182137017	182137566
1	182188453	182188754
1	182202567	182204382
1	182290599	182291219
1	182309943	182310296
1	182406040	182406340
1	182486191	182486668
1	182604908	182606313
1	182741611	182742016
1	182791699	182792001
1	18290505	18292338
1	182994677	182994971
1	183215320	183215582
1	183239669	183240045
1	183418886	183421248
1	183544882	183545173
1	183894781	183895507
1	183914483	183917205
1	184000918	184001252
1	184207299	184209736
1	184294489	184294835
1	184362334	184362881
1	184507572	184508079
1	184669146	184669488
1	184906398	184906728
1	18512262	18514427
1	185232877	185233164
1	185347164	185347515
1	185361832	185362695
1	185397042	185398909
1	185676790	185677088
1	185957392	185957619
1	185988038	185989221
1	18601829	18602493
1	186165154	186165447
1	18622600	18622916
1	18655991	18656336
1	186723013	186723376
1	186981692	186982049
1	187049462	187049683
1	187258474	187259306
1	187412491	187413652
1	187718363	187720314
1	188102374	188102790
1	188246026	188246333
1	188444462	188444921
1	188447451	188448135
1	188580995	188582580
1	188638040	188639729
1	188812615	188812952
1	188900516	188900813
1	188980449	188981991
1	189112385	189112774
1	189149033	189149602
1	18923205	18923766
1	189237007	189237267
1	189256706	189257403
1	189258358	189259113
1	189273543	189273928
1	189631462	189632878
1	189638022	189638390
1	189679863	189682817
1	18996601	18997345
1	190104124	190104482
1	190166605	190167551
1	190176085	190176763
1	190217559	190218314
1	190254891	190255081
1	190282490	190283650
1	190286162	190287197
1	19029064	19029604
1	190307411	190307827
1	19032202	19032852
1	190329581	190330261
1	190358860	190360098
1	190435926	190436749
1	190445484	190446269
1	190521238	190522499
1	190647912	190648573
1	19097273	19098640
1	191043125	191043710
1	191188108	191188590
1	191193549	191195688
1	191202210	191203392
1	191424923	191425404
1	191518464	191519528
1	191694960	191696847
1	191786150	191786547
1	191818022	191818886
1	191958340	191958911
1	191992502	191993041
1	192058702	192059113
1	192062963	192063432
1	192081186	192082017
1	192093588	192093862
1	192165723	192166115
1	192180482	192180811
1	192375880	192376271
1	192771082	192771533
1	192773646	192774168
1	193077226	193077957
1	193087365	193087598
1	193198901	193199246
1	193269225	193269640
1	193334193	193334381
1	193406913	193408571
1	193645784	193646249
1	193650793	193651660
1	193775484	193775863
1	193838172	193838433
1	193966171	193967197
1	193971719	193971920
1	194056976	194058005
1	194067893	194068430
1	194091575	194091851
1	194130929	194131399
1	194263348	194264725
1	194294640	194295110
1	194397971	194398439
1	194468896	194470310
1	194570369	194570681
1	194622265	194623506
1	194768371	194769590
1	194881433	194882072
1	194965729	194967043
1	195051897	195052440
1	195128641	195128882
1	195419777	195420342
1	195518861	195519169
1	195583855	195584265
1	195642510	195642987
1	195826275	195827953
1	195865349	195866111
1	195888970	195889401
1	195956096	195956356
1	196051852	196052234
1	196081643	196081991
1	196244847	196245546
1	196305351	196305749
1	196326397	196327950
1	196391471	196391770
1	196424698	196425005
1	196439552	196439810
1	196472719	196473476
1	196518186	196519758
1	196751169	196751528
1	196770280	196770622
1	196817064	196817416
1	19688652	19689021
1	19691128	19691497
1	197078085	197078380
1	197240227	197240403
1	197328245	197328527
1	19755740	19757150
1	197902615	197903077
1	19806227	19807542
1	198353120	198353656
1	198356698	198357070
1	198717540	198717756
1	198742694	198743100
1	198821992	198822467
1	198992298	198993611
1	199201106	199201533
1	199213046	199213417
1	199356781	199356991
1	199404526	199405192
1	199499670	199499952
1	199516836	199517236
1	1995727	1995990
1	1997036	1997454
1	199736811	199737614
1	199776443	199776639
1	199964101	199965962
1	199982101	199982769
1	200034534	200035839
1	2003421	2003674
1	2004013	2004647
1	200442916	200443221
1	2007275	2007853
1	200785167	200785476
1	201174859	201175441
1	201349214	201349389
1	201396686	201396983
1	201422330	201424237
1	20147347	20147694
1	201654184	201655388
1	20166730	20167072
1	201730665	201731613
1	201874254	201874774
1	201885858	201887562
1	201948210	201948404
1	202144681	202145085
1	202336978	202337475
1	202417747	202418031
1	20244929	20245174
1	202459408	202459726
1	20260765	20261535
1	202786295	202786634
1	202928537	202929286
1	203059398	203060271
1	20306430	20307189
1	203153586	203154067
1	203163384	203164037
1	203382283	203382937
1	203519517	203520594
1	203649258	203649986
1	203744202	203744616
1	20406956	20407316
1	204143431	204143783
1	2043083	2044800
1	2045282	2046241
1	204571310	204571768
1	205026171	205026634
1	205284387	205285342
1	205392569	205392877
1	205544864	205545187
1	205593040	205593383
1	205697085	205698330
1	20572962	20573306
1	205844837	205845469
1	206068747	206069552
1	20611728	20612674
1	206120346	206120780
1	206142378	206142832
1	206284657	206285012
1	206337479	206337688
1	206391044	206391472
1	206722086	206722400
1	20683770	20684321
1	206865689	206866104
1	206908858	206911242
1	207075307	207075817
1	207184121	207184829
1	207280450	207280803
1	2072824	2073544
1	207429399	207431446
1	207484993	207486062
1	207546380	207546583
1	207787213	207787708
1	208049966	208050251
1	208180997	208183192
1	208230860	208231263
1	208302125	208302374
1	208489246	208489616
1	20864938	20865561
1	208997796	208998079
1	209048446	209048750
1	209181237	209182811
1	209410214	209410509
1	209575402	209575782
1	209666532	209668774
1	209701684	209702167
1	209931240	209932682
1	210043301	210043674
1	210232119	210232808
1	210410956	210411356
1	21042211	21043080
1	21047046	21049347
1	210859071	210860094
1	210998702	210998907
1	211121556	211122132
1	211354190	211354401
1	211398272	211398570
1	21153372	21153883
1	21168919	21170205
1	21190641	21192455
1	211921853	211922173
1	21224467	21225126
1	212872224	212872550
1	213136535	213136954
1	213501987	213502160
1	213569297	213569583
1	213571666	213572147
1	213976074	213976411
1	214061050	214061754
1	214201972	214202320
1	214433726	214434273
1	214623656	214624112
1	214734245	214734540
1	214933178	214933730
1	214998912	215000665
1	215122924	215123114
1	215187926	215188671
1	215271135	215271446
1	215286399	215286756
1	215303320	215303662
1	215317947	215318774
1	215513630	215514457
1	215549791	215549981
1	215713198	215713518
1	215754666	215754994
1	21576441	21577284
1	215767022	215768190
1	21641769	21642194
1	216540746	216541109
1	21661660	21662148
1	21674296	21675559
1	21680426	21681162
1	217049315	217049539
1	217067696	217068707
1	217090576	217090815
1	217130023	217130196
1	21713866	21714767
1	217165175	217165586
1	21742090	21743580
1	217483066	217483344
1	217629247	217629677
1	217630503	217631941
1	217718628	217719623
1	217887778	217888221
1	218004726	218005126
1	218171860	218173015
1	218242259	218242471
1	21852927	21853776
1	218556860	218557074
1	218592939	218593500
1	218664131	218664657
1	218676330	218676678
1	218695332	218695671
1	218709060	218709405
1	218764829	218765289
1	219209177	219210892
1	219357309	219358074
1	219383855	219384082
1	219610813	219611243
1	219663138	219663670
1	219709411	219710360
1	219832003	219832212
1	219927443	219927758
1	219971646	219972133
1	220449550	220449827
1	220643065	220643380
1	221217630	221219036
1	221260883	221261181
1	221386146	221386642
1	221427498	221428871
1	221433665	221434594
1	221447976	221448592
1	221456612	221456794
1	221581725	221583046
1	22172962	22174010
1	221814354	221816435
1	221929508	221929867
1	221952309	221952988
1	222038099	222039584
1	222187964	222188133
1	222241525	222242284
1	222295974	222296979
1	222389041	222389252
1	222429213	222429676
1	222474230	222476480
1	222484268	222484737
1	222524250	222525302
1	222558293	222558833
1	222580914	222581218
1	222657703	222658794
1	22279610	22280292
1	222842589	222842830
1	22285001	22285606
1	22298703	22299174
1	22313941	22314820
1	22316204	22316418
1	22336211	22336807
1	223408462	223408765
1	22349041	22349914
1	223536063	223536358
1	22355009	22356339
1	223746881	223748804
1	223753152	223755230
1	223777729	223778002
1	223864410	223866129
1	22453418	22453793
1	22477817	22478363
1	224980167	224980711
1	224994306	224994990
1	225039529	225042741
1	225201739	225202048
1	225286876	225287252
1	225303552	225304045
1	225337009	225337294
1	225515023	225515496
1	225547035	225547423
1	225603743	225604106
1	225649987	225650780
1	225712774	225714654
1	225737250	225738555
1	225814715	225815341
1	22582137	22583701
1	225869849	225870172
1	225900645	225900822
1	22592015	22593336
1	226304189	226304449
1	226413757	226415091
1	226440743	226442390
1	226680118	226680513
1	22668083	22668382
1	226757562	226757965
1	226972081	226972472
1	22704635	22705074
1	227141135	227141798
1	22714700	22715464
1	227205391	227205885
1	227228322	227229125
1	227275216	227276629
1	227282953	227283286
1	227412823	227413273
1	227574054	227575968
1	22787681	22788951
1	228084765	228086071
1	228141452	228142853
1	228192000	228192556
1	228197321	228197965
1	228198689	228198909
1	228422491	228422855
1	228510150	228510422
1	22857528	22858372
1	228716490	228716829
1	22872428	22872780
1	228854436	228855950
1	22889729	22890253
1	228921803	228922119
1	229267251	229267651
1	229421756	229422126
1	229428469	229430392
1	229448956	229449926
1	229514991	229515650
1	229522331	229523081
1	229532155	229533485
1	229534270	229534576
1	229544592	229544856
1	229604795	229607671
1	229625685	229626798
1	229642957	229643231
1	229654629	229655055
1	229914167	229914367
1	229918360	229919186
1	229925879	229926280
1	230142170	230142517
1	230212306	230212666
1	230233052	230233462
1	230281887	230282340
1	230338990	230339218
1	230393572	230394224
1	230569112	230569404
1	230688808	230689188
1	230765626	230766510
1	230865631	230866207
1	23086584	23086991
1	230874723	230875210
1	230906284	230908252
1	230945773	230946079
1	230970944	230971695
1	231102795	231103221
1	231203505	231204105
1	231335883	231336410
1	231446066	231446379
1	231697799	231698288
1	232064342	232064675
1	232175823	232176131
1	232412127	232412404
1	232451311	232451651
1	23246363	23246635
1	232480038	232480566
1	232483309	232485264
1	232583064	232583261
1	232629867	232630559
1	232655511	232656279
1	232744376	232744668
1	232755509	232755698
1	232829817	232831020
1	232935555	232935888
1	232953642	232954053
1	233079041	233079274
1	233079591	233080095
1	233325119	233325949
1	23341533	23341839
1	233637900	233638143
1	233773805	233774210
1	233910929	233911571
1	234017717	234018133
1	234061942	234063204
1	234068895	234069099
1	23411446	23411943
1	234218861	234219247
1	234224466	234225205
1	234281993	234282428
1	234304639	234304829
1	23430684	23431004
1	234340244	234340615
1	234369688	234371502
1	234471949	234472222
1	234526730	234528169
1	234637477	234638659
1	234681750	234682270
1	234814596	234814840
1	234844061	234844522
1	235078928	235079418
1	235140217	235140593
1	235260589	235260895
1	235302356	235302796
1	23544880	23546677
1	235458118	235458401
1	235542004	235542518
1	235547174	235547378
1	235642182	235642489
1	235836142	235836451
1	236157829	236158800
1	236265423	236266840
1	236287284	236287589
1	236368637	236369259
1	236414710	236416491
1	236422075	236423638
1	236445238	236445672
1	236500080	236500532
1	23672094	23672738
1	236735447	236735633
1	236855095	236855709
1	236867493	236868087
1	236926496	236927567
1	237043623	237044039
1	237082972	237083137
1	237211852	237212943
1	237396690	237397158
1	23740071	23740370
1	2374528	2375427
1	237635226	237635585
1	23771191	23771549
1	238238666	238239299
1	23848421	23848729
1	238635953	238636413
1	238642692	238643097
1	238745608	238746500
1	238752860	238753655
1	238765140	238765663
1	238766522	238768578
1	238804266	238805171
1	239293126	239293480
1	239357871	239358059
1	239576329	239577549
1	23967585	23968264
1	23991486	23992706
1	240000131	240001727
1	24018850	24019513
1	240242838	240243579
1	240494457	240495664
1	240496063	240496595
1	240549721	240550018
1	240842407	240843365
1	240866770	240867438
1	24095343	24095643
1	240975677	240976034
1	240976578	240976872
1	241317420	241317716
1	241393422	241393714
1	241496588	241496951
1	241576439	241577840
1	241673980	241674251
1	241715078	241715304
1	241805212	241806774
1	241965265	241965604
1	241974456	241975113
1	242023533	242023829
1	242080835	242081165
1	24212795	24213455
1	24215912	24216377
1	242168904	242169500
1	242392029	242392304
1	24246109	24246530
1	242596079	242596313
1	242613775	242614490
1	242677506	242677897
1	242681957	242683258
1	242728580	242728973
1	243124469	243124883
1	24314522	24316338
1	243189248	243190213
1	24319364	24319807
1	243359185	243359588
1	243370569	243370884
1	243399557	243399732
1	243405093	243405561
1	243413509	243415243
1	243572036	243572535
1	243703152	243703422
1	244021600	244022721
1	244620898	244621188
1	244717176	244717778
1	24499840	24500139
1	245166835	245168191
1	245397925	245398291
1	245455881	245457044
1	245458388	245459373
1	245497144	245499136
1	24553171	24553495
1	245586227	245586543
1	245598672	245599024
1	245612311	245612637
1	245868739	245870589
1	24605461	24606414
1	246104599	246106319
1	246122810	246123084
1	246145701	246146912
1	24620806	24621063
1	246225408	246227461
1	24623593	24624980
1	246254630	246255236
1	246277064	246278800
1	24637265	24637557
1	246401363	246402322
1	246547951	246549197
1	246631184	246631592
1	246636199	246636924
1	24665530	24665829
1	246680654	246681369
1	246701957	246702361
1	246897571	246898013
1	246910573	246910845
1	246914882	246915298
1	246919409	246919773
1	247010271	247010742
1	247496747	247496937
1	247675429	247676102
1	247761045	247761818
1	247777428	247778161
1	247778585	247778885
1	247859479	247859909
1	247878619	247878900
1	24796576	24796955
1	248031614	248033482
1	248054322	248054631
1	248090139	248091184
1	248144747	248145581
1	248307291	248307494
1	24832042	24832463
1	248340756	248341064
1	248370289	248372233
1	248589130	248589352
1	248608354	248608613
1	248609256	248610127
1	248691992	248692167
1	24872925	24873274
1	248741429	248741930
1	248896758	248896978
1	249046218	249046510
1	249080277	249080525
1	249089971	249090814
1	249122144	249124235
1	24914997	24915402
1	249172982	249173685
1	249199187	249199534
1	24929535	24929704
1	24936903	24937924
1	249473998	249474580
1	249877648	249878440
1	249954120	249954588
1	25004437	25005338
1	250158119	250158427
1	250369353	250370174
1	250518908	250520868
1	250542003	250542347
1	250881644	250882005
1	250909896	250910253
1	250994470	250995173
1	251217629	251218108
1	251353275	251353555
1	251370736	251371041
1	25139865	25140284
1	251468506	251468890
1	25154355	25157086
1	251610998	251611355
1	251931281	251931539
1	251979235	251979721
1	252259421	252260118
1	252266091	252266702
1	25237154	25237953
1	252761905	252762672
1	252780629	252781026
1	252837888	252838287
1	252842228	252842541
1	252842940	252844581
1	252925895	252927909
1	252937190	252938187
1	252975211	252975952
1	253083598	253084460
1	25319099	25320840
1	253214572	253214948
1	253462426	253462771
1	253569537	253570418
1	253620664	253621159
1	253653062	253654092
1	253656308	253656727
1	253672734	253673906
1	253673967	253674812
1	253716217	253716836
1	253719086	253719966
1	253970490	253971178
1	254092694	254093233
1	254124656	254125571
1	254488092	254489099
1	254494880	254495701
1	254501409	254501720
1	254525157	254526032
1	254543287	254545078
1	254631872	254634119
1	254770346	254770912
1	255045227	255045537
1	255162730	255163393
1	25531903	25533468
1	255349891	255350260
1	255504658	255506188
1	255558240	255559223
1	255827118	255827718
1	25622884	25623343
1	256320342	256320626
1	256341939	256342257
1	25669754	25670822
1	256732456	256732793
1	256842640	256843062
1	25697998	25698302
1	257190057	257190676
1	257210076	257210379
1	257219458	257220371
1	257325298	257325729
1	257348163	257348413
1	25735640	25737205
1	257403688	257404069
1	257511063	257511545
1	258044153	258045163
1	258053377	258054181
1	258066358	258066554
1	258085496	258085790
1	258132418	258132800
1	258159743	258160052
1	258313112	258313350
1	258360924	258362046
1	258657961	258658191
1	258826026	258826366
1	258954880	258955260
1	259095551	259095881
1	259185734	259185995
1	259466983	259467269
1	259656293	259656610
1	259659720	259659982
1	259739078	259739776
1	259771650	259772181
1	259854064	259854543
1	260137397	260137721
1	260284272	260284525
1	260563181	260563599
1	260675902	260676298
1	260804309	260805157
1	260932030	260932820
1	260954013	260955446
1	261108433	261109220
1	261247092	261247774
1	26139881	26140225
1	261519855	261523305
1	261544456	261544812
1	261570220	261570630
1	261593233	261593696
1	261684138	261684649
1	262023828	262023996
1	262214213	262215257
1	262435717	262436092
1	262443009	262443204
1	262456580	262456757
1	262550216	262550526
1	262623393	262624056
1	262924643	262925098
1	262948551	262949690
1	262996816	262997135
1	262997981	262998211
1	263100687	263100868
1	263122292	263122607
1	263146012	263146532
1	263271858	263272473
1	26329855	26330260
1	263401235	263401501
1	263568626	263569027
1	263723691	263724168
1	263752481	263752724
1	26383995	26384701
1	263919424	263919736
1	263998493	263998836
1	264029679	264031344
1	264171916	264172431
1	264256329	264257662
1	264353073	264354363
1	26458545	26458942
1	264616946	264617362
1	264666741	264667576
1	264844952	264845557
1	264869202	264869900
1	265027101	265027706
1	265042399	265042829
1	26509724	26510226
1	265098750	265100080
1	265178343	265178697
1	265187313	265188090
1	265235005	265235815
1	26563771	26565042
1	265668137	265668774
1	26570146	26570544
1	265894025	265894443
1	26590391	26590688
1	265924985	265925272
1	266158244	266159806
1	266335391	266335865
1	266628510	266629132
1	26682151	26682552
1	266932573	266934427
1	266978595	266978884
1	26699896	26700297
1	267095971	267098697
1	2673405	2674240
1	267711180	267712714
1	267821759	267822098
1	2678233	2679805
1	268073789	268074603
1	268173289	268173606
1	26821640	26821941
1	268269086	268269725
1	268342144	268343702
1	268417241	268417963
1	268455103	268456775
1	268503298	268504471
1	268523691	268524273
1	268553482	268553793
1	268952171	268953200
1	268954201	268955167
1	269244736	269245753
1	269294454	269295290
1	269526544	269527251
1	269575212	269576575
1	269590199	269590554
1	269595802	269596512
1	269599556	269600198
1	269693943	269695552
1	269759228	269759628
1	269815742	269816394
1	26985853	26987106
1	269930613	269931211
1	270032162	270032551
1	270087861	270089118
1	270141867	270142986
1	270154269	270155319
1	270170540	270171463
1	270173079	270173783
1	270181708	270182282
1	270186096	270186392
1	270220246	270221043
1	270339972	270340576
1	270417049	270417436
1	27070143	27070311
1	270741959	270742455
1	270798797	270800176
1	271228351	271228633
1	271356896	271358510
1	271359195	271359997
1	271393392	271393883
1	271411856	271412256
1	271544111	271544894
1	271567182	271568445
1	271571606	271571929
1	271574794	271575432
1	271579887	271580790
1	271612573	271612891
1	271617880	271618870
1	272006128	272008339
1	272117187	272117727
1	272166352	272166793
1	272183180	272183927
1	272443290	272443717
1	27248813	27251351
1	27261098	27261416
1	272693574	272694355
1	272701649	272702715
1	272707713	272708105
1	272752621	272753055
1	272800051	272800801
1	272807135	272807464
1	272818929	272819802
1	272820161	272821169
1	272823673	272824281
1	273021541	273022509
1	273061608	273062419
1	273075065	273075909
1	273080662	273081197
1	273240944	273241651
1	273720490	273721864
1	273745314	273746515
1	273764861	273765330
1	273775020	273775956
1	27379719	27381688
1	27386160	27386527
1	27387460	27388491
1	27398470	27398797
1	274042732	274043997
1	274421	274867
1	2758542	2758883
1	27586090	27586387
1	27605350	27606185
1	27889458	27890152
1	28005857	28006498
1	28015677	28016819
1	28100079	28101795
1	28138367	28138708
1	2814900	2816174
1	28151439	28151991
1	28208696	28209150
1	28232310	28232614
1	28301942	28303389
1	28395643	28396491
1	28423148	28423459
1	2853538	2853815
1	28591811	28592253
1	28802165	28802961
1	2881933	2882224
1	28853407	28857021
1	28943697	28945303
1	29187068	29187461
1	29259898	29260947
1	29387141	29387660
1	29398110	29398467
1	29611780	29612368
1	29786282	29787275
1	29854390	29855051
1	30179445	30179742
1	30280739	30281106
1	30436753	30437049
1	30532210	30532545
1	30670845	30671213
1	30725402	30725604
1	30769205	30769519
1	30908713	30909113
1	30916460	30916801
1	31019416	31019621
1	31036358	31036852
1	31084155	31084372
1	31089697	31090007
1	31363008	31363312
1	31376020	31376354
1	31412831	31413241
1	3147167	3147525
1	31674818	31675838
1	31780044	31780417
1	31786642	31787890
1	31796128	31797547
1	3195207	3195447
1	31984762	31985037
1	32042781	32043109
1	32527268	32527502
1	32989165	32989613
1	33031856	33033193
1	33121948	33122119
1	33152665	33153643
1	33211499	33211751
1	33405093	33405990
1	33440715	33441089
1	33545554	33547215
1	3357808	3358219
1	33642562	33642729
1	33658117	33658496
1	33722086	33722485
1	33754884	33755175
1	34057246	34057431
1	34103976	34104319
1	34120816	34121296
1	34489905	34490851
1	34692807	34695229
1	34764959	34765167
1	34927638	34928070
1	35023490	35023798
1	35173796	35175274
1	35179765	35180967
1	35325156	35326278
1	35330074	35330363
1	35335772	35336541
1	35338882	35340346
1	35412215	35412567
1	35413852	35414852
1	35854403	35854768
1	3605359	3605691
1	36064159	36064742
1	36065303	36066894
1	36188190	36189118
1	36288231	36288725
1	36313487	36313726
1	36439468	36439953
1	3646925	3647126
1	36486002	36486406
1	36685414	36685809
1	36867765	36868965
1	37038576	37039010
1	37118092	37119573
1	37173698	37174123
1	37192881	37194874
1	37230895	37232919
1	37291970	37292615
1	37421323	37421997
1	37471862	37472084
1	37693792	37694095
1	37748819	37749046
1	37820627	37821046
1	37909242	37912874
1	38153095	38153406
1	38181533	38181837
1	38439766	38441350
1	38677841	38678163
1	38804391	38804709
1	38909601	38909938
1	38910152	38910626
1	39492123	39492399
1	39545675	39545970
1	3962931	3963157
1	397401	397773
1	39851603	39852036
1	39867777	39869178
1	39926498	39926890
1	40021910	40023102
1	40033775	40034727
1	40092692	40093099
1	40247033	40247418
1	40292184	40292535
1	40341264	40342167
1	40513660	40514047
1	40849426	40849764
1	41006439	41006728
1	41057107	41058478
1	41090056	41090406
1	41321986	41322325
1	41371920	41372122
1	41380240	41381037
1	41423779	41424251
1	41430421	41430879
1	41568501	41568834
1	41646508	41646817
1	41702333	41703092
1	42066109	42066401
1	42622047	42622467
1	42729181	42731960
1	42738050	42739182
1	42900097	42901639
1	42908820	42911441
1	43281947	43282884
1	43300830	43301591
1	43451979	43452316
1	43511417	43511893
1	43516353	43516662
1	43681280	43681722
1	4391343	4391653
1	43930070	43930780
1	44056650	44058240
1	44302421	44303427
1	44372913	44374086
1	44380382	44380702
1	44480109	44480530
1	44508430	44509005
1	44669100	44669579
1	44701436	44701794
1	44823046	44823923
1	44882309	44882792
1	45562099	45562382
1	45659666	45659938
1	45766895	45767293
1	45997505	45997865
1	4610222	4610540
1	46106518	46106978
1	46166896	46167465
1	46357047	46357336
1	46472420	46472641
1	46624458	46624762
1	46854585	46855211
1	46950407	46950726
1	47269192	47269405
1	47597463	47597764
1	47634236	47634537
1	47812273	47812522
1	4788794	4789365
1	47975217	47975704
1	48020867	48021374
1	48093247	48093493
1	4817734	4818133
1	48615676	48616040
1	48784050	48784412
1	4882081	4882465
1	48850229	48851741
1	4892056	4893849
1	49012476	49013094
1	49018181	49018479
1	49238990	49239270
1	4925826	4926064
1	49259327	49259759
1	49262842	49263113
1	4946648	4947454
1	4948333	4949238
1	4965551	4965828
1	49943728	49944021
1	49959420	49960357
1	49985112	49985502
1	50044773	50045431
1	50123101	50123311
1	50146978	50147433
1	50354195	50354641
1	50578965	50580400
1	50597732	50598124
1	50652262	50653380
1	51040092	51041523
1	5110559	5110922
1	51303779	51305734
1	51312119	51313761
1	51597899	51598812
1	51599978	51601683
1	52095533	52095833
1	52146286	52146757
1	52348679	52349195
1	52394860	52395091
1	52433590	52436626
1	52652466	52653406
1	52806144	52807515
1	52990966	52991284
1	53053255	53053466
1	53074117	53074411
1	53375989	53376645
1	53425123	53425924
1	5369937	5370170
1	5391193	5391497
1	53970598	53970910
1	54120704	54121067
1	54133081	54133418
1	54400377	54401112
1	54590036	54590493
1	54619961	54621725
1	5464538	5465911
1	54911263	54911533
1	54956484	54956833
1	55023159	55023451
1	5514814	5515452
1	55330494	55330818
1	55427744	55428007
1	55507081	55507515
1	55561180	55562261
1	55598060	55599338
1	55608568	55609977
1	55631374	55632384
1	55644798	55645716
1	55646629	55647150
1	55789390	55789781
1	55913992	55914309
1	55951696	55951985
1	56088096	56089373
1	56112628	56112867
1	56150599	56150953
1	56194253	56194943
1	57087907	57088179
1	57099324	57099927
1	57251113	57251514
1	57421362	57421713
1	57422964	57424464
1	57497184	57497511
1	5765577	5765940
1	57730354	57730656
1	57793146	57793492
1	57905904	57906318
1	57908336	57908699
1	57929563	57930795
1	58104694	58105031
1	58139558	58140386
1	58142916	58143635
1	58220141	58221231
1	58249270	58250708
1	58375486	58376322
1	58443348	58443748
1	58603797	58604173
1	58949691	58949981
1	59027562	59027927
1	59057819	59058133
1	59079481	59079851
1	59228827	59229326
1	59397142	59397464
1	59493808	59494037
1	59636892	59637214
1	60233927	60234273
1	60327497	60329413
1	60505672	60506437
1	60565057	60565514
1	60941291	60941657
1	60942866	60944308
1	61146532	61147145
1	61319104	61319375
1	61726460	61726991
1	61740912	61742320
1	62173613	62174116
1	62697795	62698192
1	62793345	62793735
1	62887535	62889155
1	62915251	62917256
1	62999613	63001111
1	63294255	63294561
1	63514834	63515014
1	63531317	63531705
1	6359414	6359683
1	63604856	63605258
1	63669598	63670239
1	63771108	63771693
1	64120195	64120582
1	64140740	64141107
1	6426074	6426637
1	64432967	64433401
1	64540376	64540865
1	64568874	64569671
1	64694162	64694418
1	64775427	64775802
1	64817735	64818162
1	64882382	64882856
1	64971410	64971708
1	65184952	65185478
1	65201610	65201975
1	65396748	65397392
1	65502113	65502990
1	66083664	66084055
1	66616764	66617119
1	6716153	6716754
1	67287390	67288173
1	67451067	67451347
1	67485934	67486512
1	67511657	67512313
1	67610832	67611269
1	67702508	67702879
1	67858350	67859004
1	68051479	68052730
1	68060772	68061314
1	68170108	68170524
1	68184794	68185043
1	68439639	68439929
1	68521188	68521567
1	68896663	68897012
1	69062602	69062950
1	69383982	69384728
1	6945848	6946335
1	69567984	69568245
1	6965305	6965601
1	69789969	69790589
1	69813377	69813776
1	70136831	70137162
1	70222522	70222694
1	70271824	70272272
1	70617735	70618221
1	7100190	7100369
1	71002020	71002362
1	71020023	71020374
1	71057310	71057849
1	71090470	71091614
1	71096436	71097372
1	71157753	71159085
1	7127296	7127655
1	71359563	71360330
1	71466768	71466992
1	71590636	71592942
1	71642665	71643045
1	71657799	71658354
[truncated: 18,811 more rows]
